# Supplementary material for: HIV-1 capsid stability enables inositol phosphate-independent infection of target cells and promotes integration into genes
Source: PLoS Pathog. 2023 Jun 2;19(6):e1011423. doi: 10.1371/journal.ppat.1011423 (PMC10266667; doi:10.1371/journal.ppat.1011423)
Supplement: S1 Table — Lenacapavir dose response parameters for the indicated HIV-1 CA mutants. (XLSX) [file ppat.1011423.s006.xlsx]

## Sheet: Sheet1
Table S1: Effect of IP5/6 dependent HIV-1 CA mutants on LCV potency
CA	y-intercept	m	IC50 (pM)	y-intercept (SE)	m (SE)	IC50mutant/IC50WT	R2
WT	2.36314	1.88488	55.7525	0.0916146	0.0757591	1	0.984102
E45A	2.59068	2.22663	68.6283	0.145815	0.109237	1.23094	0.983431
T200I	2.36925	2.23138	86.7382	0.098577	0.10669	1.55577	0.97765
P38A	3.01568	1.83277	22.6244	0.140782	0.0938071	0.405801	0.974472
P38A/T200I	2.72145	1.98544	42.5889	0.139057	0.126764	0.763892	0.949674
P38A/T216I	2.25882	1.40395	24.6093	0.061904	0.0448786	0.441403	0.986891
K170A	1.35902	1.23061	78.6416	0.127784	0.107905	1.41055	0.884404
K170A/T200I	2.14847	1.63528	48.5489	0.127443	0.0849186	0.870793	0.973742
K203A	1.5558	1.32017	66.3004	0.127017	0.0920835	1.18919	0.940514
K203A/T200I	2.42251	2.35637	93.7415	0.136724	0.147976	1.68139	0.96206
Q219A	2.4771	1.43047	18.5495	0.173359	0.106246	0.332711	0.96282
Q219A/T200I	2.53207	2.29916	79.1955	0.097131	0.0924659	1.42048	0.98096
