# Supplementary material for: HIV-1 capsid stability enables inositol phosphate-independent infection of target cells and promotes integration into genes
Source: PLoS Pathog. 2023 Jun 2;19(6):e1011423. doi: 10.1371/journal.ppat.1011423 (PMC10266667; doi:10.1371/journal.ppat.1011423)
Supplement: S3 Table — Average percentage of integrations (with standard deviation) into the indicated genomic annotations. (XLSX) [file ppat.1011423.s008.xlsx]

## Sheet: Table S3
Table S3: Summary statistics for HIV-1 CA mutant integration into WT CEM cells
	AVERAGE								STANDARD DEVIATION
HIV-1 CA	Genes/Mb	% in genes	% +/- 2.5 kb TSS	% +/- 2.5 kb CpG	% in LAD	% +/- 2.5 kb LAD	% in SPAD	% +/- 2.5 kb SPAD	Genes/Mb	% in genes	% +/- 2.5 kb TSS	% +/- 2.5 kb CpG	% in LAD	% +/- 2.5 kb LAD	% in SPAD	% +/- 2.5 kb SPAD
WT	22.4494	0.830952	0.0493404	0.0736527	0.00870807	0.199709	0.208726	0.513065	0.776438	0.0171232	0.000778838	0.00175845	0.00109639	0.015574	0.0106979	0.0194632
P38A	22.1509	0.826581	0.0461613	0.0682369	0.00855034	0.210788	0.204196	0.491786	0.508213	0.012022	0.00154914	0.00449986	0.00149383	0.0039189	0.00787304	0.0186111
P38A/T216I	21.2962	0.803864	0.0480165	0.0702383	0.0100404	0.219178	0.194254	0.476714	0.654965	0.016634	0.00288551	0.00438401	0.00129027	0.0127478	0.00732841	0.0159149
P38A/T200I	21.6023	0.813303	0.0426107	0.0602819	0.00928551	0.206148	0.193204	0.487255	0.742035	0.0240016	0.00531814	0.00554265	0.000966871	0.00869708	0.0131168	0.0148997
E45A	13.0756	0.738416	0.0320559	0.0338524	0.0148097	0.348058	0.0686274	0.245175	0.889905	0.0430016	0.00222586	0.00369536	0.00134256	0.0232391	0.00980915	0.0237118
E45A/R132T	16.9937	0.807666	0.0361726	0.0456013	0.0125595	0.303422	0.127437	0.345541	0.894495	0.0155039	0.00374835	0.00558653	0.00102371	0.0190879	0.0141252	0.0336438
N57A	12.5512	0.699056	0.0387113	0.0396324	0.0154245	0.347285	0.0647691	0.240471	1.36768	0.019004	0.00351576	0.00885522	0.00200612	0.0488457	0.0216988	0.0543705
Q63/Q67A	10.2889	0.699887	0.029196	0.0278775	0.0192147	0.443609	0.0381239	0.158471	0.436741	0.0267082	0.00385777	0.00614106	0.00204239	0.0200031	0.00883941	0.0191032
N74D	8.29349	0.663772	0.024813	0.0216449	0.0250402	0.557194	0.0171949	0.0845821	0.277729	0.00927039	0.00281444	0.00265432	0.00186886	0.014601	0.00377681	0.0119587
E75A	19.1454	0.792562	0.0428794	0.0554771	0.0104412	0.244974	0.153489	0.420387	0.228846	0.00792334	0.000292689	0.00353455	0.000356873	0.0122264	0.00600748	0.00207728
G89V	18.1059	0.759619	0.0405119	0.0520409	0.012173	0.262501	0.141696	0.388907	1.71227	0.0213673	0.00282095	0.00470378	0.00184125	0.0263169	0.0249254	0.0498176
E128A/R132A	16.5917	0.776102	0.0342408	0.045054	0.0136533	0.316744	0.116097	0.330612	0.921026	0.013552	0.00369421	0.00190087	0.00104539	0.0234207	0.0111768	0.0264344
R167A	22.3974	0.803465	0.0484081	0.077683	0.00857208	0.198302	0.211904	0.511627	0.293408	0.025286	0.00600232	0.0090905	0.000829679	0.00100095	0.00732728	0.00877999
K170A	16.2208	0.583829	0.0391693	0.0575538	0.00961781	0.272577	0.118772	0.366182	0.586401	0.0269846	0.00804748	0.0109833	0.0031175	0.0247044	0.0205666	0.0266899
K170A/T200I	22.548	0.842582	0.0417232	0.0649457	0.00683761	0.191343	0.206679	0.511251	0.0661093	0.0092367	0.00207167	0.00451049	0.00166258	0.00971414	0.00568834	0.00707363
K203A	17.8944	0.771457	0.0390873	0.0512044	0.0112694	0.267232	0.137069	0.386153	0.726883	0.0142981	0.00233594	0.00371759	0.00195194	0.0139521	0.00652313	0.0165325
K203A/T200I	20.784	0.821734	0.0390713	0.0611973	0.0105342	0.229668	0.179925	0.466329	0.30777	0.0104108	0.00402943	0.00362903	0.000207068	0.00930666	0.00624723	0.0178401
T200I	20.009	0.785718	0.0426258	0.0572772	0.0114823	0.249705	0.165034	0.43754	0.477233	0.0101704	0.00345961	0.00196461	0.000828872	0.0188506	0.00709444	0.0196489
P207A	23.7392	0.831777	0.0532393	0.0823712	0.00884135	0.183211	0.231355	0.546902	0.245963	0.00642855	0.00516445	0.00753851	0.000935706	0.00695046	0.00709485	0.00668688
Q219A	21.2845	0.831322	0.0449639	0.0633002	0.00871313	0.210633	0.185259	0.475341	1.05258	0.00513806	0.00275954	0.00893363	0.000870331	0.00717054	0.0195621	0.0255488
Q219A/T200I	21.182	0.829528	0.0414094	0.0608057	0.00966747	0.21931	0.187511	0.474707	0.308314	0.00809144	0.00146646	0.00131479	0.00125403	0.00783741	0.00684586	0.0149568
RIC	9.74215	0.466333	0.0365814	0.0383621	0.0205792	0.479968	0.0402322	0.166251	0.472214	0.00722243	0.00235362	0.00422696	0.000730023	0.0267735	0.00742449	0.019383
