# Supplementary material for: HIV-1 capsid stability enables inositol phosphate-independent infection of target cells and promotes integration into genes
Source: PLoS Pathog. 2023 Jun 2;19(6):e1011423. doi: 10.1371/journal.ppat.1011423 (PMC10266667; doi:10.1371/journal.ppat.1011423)
Supplement: S4 Table — Average percentage of integrations into the indicated genomic annotations. (XLSX) [file ppat.1011423.s009.xlsx]

## Sheet: Table S4
Table S4: Summary statistics for HIV-1 integration into various WT and KO cell lines
		AVERAGE								STANDARD DEVIATION
CEM cell line	CA	Genes/Mb	% in genes	% +/- 2.5 kb TSS	% +/- 2.5 kb CpG	% in LAD	% +/- 2.5 kb LAD	% in SPAD	% +/- 2.5 kb SPAD	Genes/Mb	% in genes	% +/- 2.5 kb TSS	% +/- 2.5 kb CpG	% in LAD	% +/- 2.5 kb LAD	% in SPAD	% +/- 2.5 kb SPAD
WT	WT	22.4494	0.830952	0.0493404	0.0736527	0.00870807	0.199709	0.208726	0.513065	0.776438	0.0171232	0.000778838	0.00175845	0.00109639	0.015574	0.0106979	0.0194632
IPPK KO	WT	20.9864	0.795645	0.0426729	0.0627523	0.0108124	0.249065	0.188814	0.466211	0.671745	0.0233113	0.000748239	0.00155298	0.000933342	0.0140235	0.0108658	0.014005
IPMK KO	WT	18.6136	0.757449	0.0388444	0.0555727	0.0130235	0.286865	0.151198	0.397675	0.996536	0.0361612	0.00200142	0.00283654	0.00171238	0.0224942	0.0157583	0.0300955
WT	T200I	20.009	0.785718	0.0426258	0.0572772	0.0114823	0.249705	0.165034	0.43754	0.477233	0.0101704	0.00345961	0.00196461	0.000828872	0.0188506	0.00709444	0.0196489
IPPK KO	T200I	17.4924	0.717188	0.0372316	0.0507978	0.0131119	0.315215	0.141424	0.371631	0.0504698	0.00193946	0.000858561	0.00260079	0.000713914	0.00443369	0.00430537	0.00355465
IPMK KO	T200I	14.481	0.701354	0.0372633	0.0438896	0.0168769	0.386001	0.101327	0.278285	0.0775625	0.00654547	0.00307405	0.00346971	0.00149838	0.0101867	0.00117984	0.00297908
WT	P38A	22.1509	0.826581	0.0461613	0.0682369	0.00855034	0.210788	0.204196	0.491786	0.508213	0.012022	0.00154914	0.00449986	0.00149383	0.0039189	0.00787304	0.0186111
IPPK KO	P38A	16.9857	0.621599	0.0471323	0.0576327	0.0135396	0.286811	0.131641	0.380914	0.643422	0.0568899	0.016143	0.00980432	0.00384104	0.0218982	0.0159214	0.0222687
IPMK KO	P38A	15.132	0.553256	0.0423942	0.0487313	0.016646	0.270567	0.101679	0.352989	0.320485	0.0204763	0.00178621	0.00911065	0.00710141	0.0315442	0.0177612	0.0374567
WT	P38A/T200I	21.6023	0.813303	0.0426107	0.0602819	0.00928551	0.206148	0.193204	0.487255	0.742035	0.0240016	0.00531814	0.00554265	0.000966871	0.00869708	0.0131168	0.0148997
IPPK KO	P38A/T200I	19.3315	0.773942	0.0383722	0.0528795	0.0117271	0.274261	0.16189	0.424703	0.279451	0.00390007	0.00182962	0.00224352	0.000167797	0.0039152	0.00257349	0.00381453
IPMK KO	P38A/T200I	19.1696	0.773722	0.0368182	0.0472515	0.0112411	0.257494	0.155171	0.423059	0.0576199	0.00455796	0.00125301	0.00220373	0.000801663	0.00998892	0.00260756	0.00283476
WT	Q219A	21.2845	0.831322	0.0449639	0.0633002	0.00871313	0.210633	0.185259	0.475341	1.05258	0.00513806	0.00275954	0.00893363	0.000870331	0.00717054	0.0195621	0.0255488
IPPK KO	Q219A	17.1276	0.712411	0.0416469	0.0496478	0.0155847	0.308053	0.136247	0.360003	0.134745	0.0196303	0.00407325	0.00504823	0.00117539	0.00345953	0.00419029	0.00829926
IPMK KO	Q219A	15.1649	0.577842	0.0575552	0.0780566	0.0124535	0.293042	0.107011	0.352132	1.70385	0.0593089	0.0257594	0.0179855	0.00766627	0.0330699	0.0261858	0.0581063
WT	T200I/Q219A	21.182	0.829528	0.0414094	0.0608057	0.00966747	0.21931	0.187511	0.474707	0.308314	0.00809144	0.00146646	0.00131479	0.00125403	0.00783741	0.00684586	0.0149568
IPPK KO	T200I/Q219A	18.1472	0.766415	0.0355255	0.0504516	0.0121745	0.30524	0.14992	0.387407	0.190002	0.0117686	0.000209961	0.00236761	0.000833263	0.00215016	0.000619147	0.00421801
IPMK KO	T200I/Q219A	13.9862	0.727028	0.0278215	0.0312551	0.0157248	0.398883	0.090141	0.261512	0.420155	0.00285642	0.0024559	0.000963032	0.000997173	0.0202295	0.00915118	0.0136483
RIC	-	9.74215	0.466333	0.0365814	0.0383621	0.0205792	0.479968	0.0402322	0.166251	0.472214	0.00722243	0.00235362	0.00422696	0.000730023	0.0267735	0.00742449	0.019383
		AVERAGE								STANDARD DEVIATION
HEK293T cell line	CA	Genes/Mb	% in genes	% +/- 2.5 kb TSS	% +/- 2.5 kb CpG	% in LAD	% +/- 2.5 kb LAD	% in SPAD	% +/- 2.5 kb SPAD	Genes/Mb	% in genes	% +/- 2.5 kb TSS	% +/- 2.5 kb CpG	% in LAD	% +/- 2.5 kb LAD	% in SPAD	% +/- 2.5 kb SPAD
WT	WT	23.9098	0.826207	0.0420983	0.0622492	0.195855	0.00847299	0.228681	0.54537	0.14471	0.00795376	0.00162019	0.00271487	0.00261715	7.72583e-05	0.00349697	0.00769829
LEDGF/p75 KO	WT	16.1863	0.634089	0.0962006	0.115161	0.294616	0.0131018	0.131503	0.375759	0.0276479	0.00684827	0.00045207	0.00410018	0.0186281	0.000953531	0.00670627	0.00942212
CPSF6 KO	WT	7.14459	0.583455	0.0174284	0.0106991	0.630164	0.0270972	0.00884311	0.0537729	0.0415968	0.00422157	0.000745465	0.000608484	0.00656682	0.000634036	0.00050443	0.000910775
LEDGF/CPSF6 KO	WT	8.55688	0.519078	0.0507024	0.0520224	0.572919	0.0242587	0.0253656	0.113096	0.177286	0.000229724	0.00193953	0.0018453	0.00855104	0.00143325	0.00251524	0.00620868
