# Supplementary material for: HIV-1 capsid stability enables inositol phosphate-independent infection of target cells and promotes integration into genes
Source: PLoS Pathog. 2023 Jun 2;19(6):e1011423. doi: 10.1371/journal.ppat.1011423 (PMC10266667; doi:10.1371/journal.ppat.1011423)
Supplement: S5 Table — Amino acid frequency table for the indicated residues of HIV-1 CA. Sequences are from the Los Alamos National Laboratory HIV-1 sequence database. (XLSX) [file ppat.1011423.s010.xlsx]

## Sheet: Table 1
Table S5: CA amino acid frequencies of selected CA residues
		Frequency of each amino acid
Consensus residue	CA position	A	C	D	E	F	G	H	I	K	L	M	N	P	Q	R	S	T	V	W	Y	CA position	Total alignments	Rank	Rank (top 2)
P	38	0	9.44733e-05	0.00085026	0.00085026	0	0	0.000188947	0	0	0.000377893	0	0	0.996599	0	0.00056684	0.000377893	0	0	0	0	38	10585	88	114
R	162	0	0	0	0	0	0.000283447	0	9.44822e-05	0.0026455	0	0	0	0	0	0.995087	0	0.00188964	0	0	0	162	10584	115	89
D	166	0	0	0.996787	0.0017955	0	0.000189	9.45001e-05	0	9.45001e-05	0	0	0.000756001	0	0	0	0	0	9.45001e-05	0	0.000189	166	10582	77	46
K	170	0.00160924	0	0	0	0	0	0	0.000189322	0.978891	0	0	0.000189322	0	0	0.0188376	9.46611e-05	0.000189322	0	0	0	170	10564	164	92
K	199	0	9.4697e-05	0	0	0	0	0	0	0.97358	0	0	0.000189394	0	0	0.0243371	0	0	9.4697e-05	0	0	199	10560	174	80
T	200	0.0181887	0	0	0	9.47329e-05	0.00151573	0.00274725	0.0103259	0	0.00104206	0.000284199	0.0163888	0.000189466	0.00767336	9.47329e-05	0.217696	0.721012	0.00104206	0	0	200	10556	208	221
G	208	0.33479	0	0	0.00057018	0	0.654851	0.00028509	0	9.50299e-05	0	0	0.00133042	9.50299e-05	0.00513162	0.00028509	0.00152048	0.00057018	9.50299e-05	0	0	208	10523	214	196
K	203	9.47688e-05	0	0	9.47688e-05	0	9.47688e-05	0	9.47688e-05	0.642437	0	0	0	0	0.000189538	0.355193	0	9.47688e-05	0	0	0	203	10552	215	100
T	216	0.00368829	0	0	0	0	0.00113486	9.45716e-05	0.00208057	0	9.45716e-05	0	0.000756573	0.00056743	0	9.45716e-05	0.00860601	0.977208	0.0056743	0	0	216	10574	167	203
Q	219	0	0	0	9.44644e-05	0	0	9.44644e-05	0	9.44644e-05	9.44644e-05	0	0	9.44644e-05	0.997261	0.000377858	9.44644e-05	0	0	0	0	219	10586	41	97
Color Gradient:		0	0.0001	0.00025	0.0005	0.001	0.0025	0.005	0.01	0.025	0.05	0.1	0.2	0.4	0.6	0.8	0.9	0.95	0.99	0.999	0.9999
