# Supplementary material for: HIV-1 capsid stability enables inositol phosphate-independent infection of target cells and promotes integration into genes
Source: PLoS Pathog. 2023 Jun 2;19(6):e1011423. doi: 10.1371/journal.ppat.1011423 (PMC10266667; doi:10.1371/journal.ppat.1011423)
Supplement: S6 Table — Table of oligonucleotide sequences along with their use in this study. (XLSX) [file ppat.1011423.s011.xlsx]

## Sheet: Sheet1
Table S6: Oligonucleotides used in this study
Overlap extension PCR for mutagenesis (CA mutant cloning into HIV-1R9 or HIV-1-GFP)
Name	Sequence	Purpose
NL4-3 SpeI F	GGAACTACTAGTACCCTTCAGGAAC	Outer PCR primers for HIV-1 CA mutagenesis after CA residue 109, inner primers below
NL4-3 ApaI R	TTCCTAGGGGCCCTGCAATTTTTGGC	Outer PCR primers for HIV-1 CA mutagenesis after CA residue 109, inner primers below
CA M144A F2	ATAGTAAGAGCGTATAGCCCTACCAGCATTCTG	Overlap extention PCR inner primer to add mutation M144A
CA M144A R2	GTAGGGCTATACGCTCTTACTATTTTATTTAATCCCAGGATTATCCATC	Overlap extention PCR inner primer to add mutation M144A
CA S149A F2	CTACCGCCATTCTGGACATAAGACAAGGAC	Overlap extention PCR inner primer to add mutation S149A
CA S149A R2	GTCCAGAATGGCGGTAGGGCTATACATTCTTACTATT	Overlap extention PCR inner primer to add mutation S149A
CA D152A F2	AGCATTCTGGCTATAAGACAAGGACCAAAGGAAC	Overlap extention PCR inner primer to add mutation D152A
CA D152A R2	CCTTGTCTTATAGCCAGAATGCTGGTAGGGCTATAC	Overlap extention PCR inner primer to add mutation D152A
CA R154A F2	CTGGACATAGCACAAGGACCAAAGGAACCCTTTAG	Overlap extention PCR inner primer to add mutation R154A
CA R154A R2	GTCCTTGTGCTATGTCCAGAATGCTGGTAGG	Overlap extention PCR inner primer to add mutation R154A
CA R162A F2	GAACCCTTTGCAGACTATGTAGACCGATTCTATAAAACTC	Overlap extention PCR inner primer to add mutation R162A
CA R162A R2	ACATAGTCTGCAAAGGGTTCCTTTGGTCCT	Overlap extention PCR inner primer to add mutation R162A
CA D163A F2	CTTTAGAGCATATGTAGACCGATTCTATAAAACTCTAAGAG	Overlap extention PCR inner primer to add mutation D163A
CA D163A R2	GAATCGGTCTACATATGCTCTAAAGGGTTCCTTTGGTCCTTG	Overlap extention PCR inner primer to add mutation D163A
CA D166A F2	CTTTAGAGACTATGTAGCACGATTCTATAAAACTCTAAGAGCCG	Overlap extention PCR inner primer to add mutation D166A
CA D166A R2	ATAGAATCGTGCTACATAGTCTCTAAAGGGTTCCTTTG	Overlap extention PCR inner primer to add mutation D166A
CA Q176A F2	TAAGAGCCGAGGCAGCTTCACAAGAGGTAAAAAATTGGATG	Overlap extention PCR inner primer to add mutation E176A
CA Q176 R2	GAAGCTGCCTCGGCTCTTAGAGTTTTATAGAATC	Overlap extention PCR inner primer to add mutation E176A
CA E187A F2	ATTGGATGACAGCTACCTTGTTGGTCCAAAATGC	Overlap extention PCR inner primer to add mutation E187A
CA E187A R2	ACAAGGTAGCTGTCATCCAATTTTTTACCTCTTGTG	Overlap extention PCR inner primer to add mutation E187A
CA D192A F2	GTTGGTCGCAAATGCGAACCCAGATTGTAAGAC	Overlap extention PCR inner primer to add mutation D192A
CA D192A R2	GTTCGCATTTGCGACCAACAAGGTTTCTGTCATC	Overlap extention PCR inner primer to add mutation D192A
CA K199A F2	CAGATTGTGCGACTATTTTAAAAGCATTGGGACCAG	Overlap extention PCR inner primer to add mutation K199A
CA K199A R2	GCTTTTAAAATAGTCGCACAATCTGGGTTCGCATTTTG	Overlap extention PCR inner primer to add mutation K199A
CA T200I F1	CAGATTGTAAG ATT ATTTTA AAA GCATTGGGACCAGGAGC	Overlap extention PCR inner primer to add mutation T200I
CA T200I R1	CTGGTCCCAATGCTTTTAAAATAATCTTACAATCTGGGTTCGCATTTTGGAC	Overlap extention PCR inner primer to add mutation T200I
CA T200A F1	CAGATTGTAAG GCT ATTTTA AAA GCATTGGGACCAGGAGC	Overlap extention PCR inner primer to add mutation T200A
CA T200A R1	CTGGTCCCAATGCTTTTAAAATAGCCTTACAATCTGGGTTCGCATTTTGGAC	Overlap extention PCR inner primer to add mutation T200A
CA T200I K203A F1	CAGATTGTAAG ATT ATTTTA GCA GCATTGGGACCAGGAGC	Overlap extention PCR inner primer to add mutation T200I/K203A
CA T200I K203A R1	CTGGTCCCAATGCTGCTAAAATAATCTTACAATCTGGGTTCGCATTTTGGAC	Overlap extention PCR inner primer to add mutation T200I/K203A
CA G225A F2	GACCCGCTCATAAAGCAAGAGTTTTGGCTGAAG	Overlap extention PCR inner primer to add mutation G225A
CA G225A R2	CTTGCTTTATGAGCGGGTCCCCCCACTCCCT	Overlap extention PCR inner primer to add mutation G225A
CA R229A F2	CATAAAGCAGCTGTTTTGGCTGAAGCAATGAGC	Overlap extention PCR inner primer to add mutation R229A
CA R229A R2	CAGCCAAAACAGCTGCTTTATGGCCGGGTC	Overlap extention PCR inner primer to add mutation R229A
CA V230A F2	CATAAAGCAAGAGCATTGGCTGAAGCAATGAGC	Overlap extention PCR inner primer to add mutation V230A
CA V230A R2	CAGCCAATGCTCTTGCTTTATGGCCGG	Overlap extention PCR inner primer to add mutation V230A
CA R229A/V230A F1	GGCCATAAAGCAGCAGCTTTGGCTGAAGCA	Overlap extention PCR inner primer to add mutations R229A/V230A
CA R229A/V230A R1	TGCTTCAGCCAAAGCTGCTGCTTTATGGCC	Overlap extention PCR inner primer to add mutations R229A/V230A
Name	Sequence	Purpose
NL4-3 BssHII F1	TTGCTGAAGCGCGCAC	Outer PCR primers for HIV-1 CA mutagenesis before CA residue 109, inner primers below
NL4-3 SphI R1	ATAGGCCCTGCATGCAC	Outer PCR primers for HIV-1 CA mutagenesis before CA residue 109, inner primers below
CA S33A/E35A F2	CTTTCGCCCCAGCTGTAATACCCATGTTTTCAGCATTATCAG	Overlap extention PCR inner primer to add mutation S33A/E35A
CA S33A/E35A R2	TATTACAGCTGGGGCGAAAGCCTTCTCTTCTACTACTTTTAC	Overlap extention PCR inner primer to add mutation S33A/E35A
PCR amplification of provirus from human genome and Sanger sequencing primers for genomic PCR/ CA mutagenesis
Name	Sequence	Purpose
HIV-1 BssHII F1	TTGCTGAAGCGCGCAC	PCR amplification of provirus, BssHII site through pol AgeI site
HIV-1 pol R	CCATAACTTCACTAAGGGAGGGGTATTG	PCR amplification of provirus
HIV-1 CA seq F (1512F)	ACCATGCTAAACACAGTGGG	Sequencing primer
HIV-1 CA seq R	TCCCCTTGGTTCTCTCATC	Sequencing primer
HIV-1 Gag seq F	TGGAAAGGAAGGACACCAAATG	Sequencing primer
HIV-1 pol seq 1 F	GAAGGAAAAATTTCAAAAATTGGGCCTG	Sequencing primer
Name	Sequence	Purpose
HIV-1 pol AgeI F	AGAAGCAGAGCTAGAACTGGC	PCR amplification of provirus, pol AgeI site through env NheI site/ forward sequencing primer
HIV-1 env NheI R	CTTAATTTGCTAGCTATCTGTTTTAAAGTGGCA	PCR amplification of provirus, pol AgeI site through env NheI site
HIV-1 pol 2 seq F	CACAAAGGAATTGGAGGAAATGAAC	Sequencing primer
HIV-1 pol 3 seq F	AGTTTGGAAAGGACCAGCAAAG	Sequencing primer
HIV-1 vpr seq F	AAACTTACGGGGATACTTGGGC	Sequencing primer
HIV-1 env 1 seq F	GCATATGATACAGAGGTACATAATGTTTGGGC	Sequencing primer
HIV-1 U5 integration site sequencing (3' LTR)
1. P7 containing MseI adapters for ligation to MseI-fragmented DNA, one adaper per library is ligated to MseI/BglII-fragmented DNA
Name	Sequence (/5Phos/ is a 5' phopshate and * is a phosphorothioate bond)	Purpose	i7 index
Adapter complement	GTGACTGGAGTTCAGACGTGTGCTCTTCCGATC	Half adapter, to be annealed to D70X_(MseI) full length adapter primer (below) prior to ligation
D701_(MseI)	/5Phos/T*A*GATCGGAAGAGCACACGTCTGAACTCCAGTCACATTACTCGATCTCGTATGCCGTCTTCTGCTTG	Full length Illumina adapter (sequencing primer, i7, and P7 sequences) to be annealed to Adapter complment primer	ATTACTCG
D702_(MseI)	/5Phos/T*A*GATCGGAAGAGCACACGTCTGAACTCCAGTCACTCCGGAGAATCTCGTATGCCGTCTTCTGCTTG	Full length Illumina adapter (sequencing primer, i7, and P7 sequences) to be annealed to Adapter complment primer	TCCGGAGA
D703_(MseI)	/5Phos/T*A*GATCGGAAGAGCACACGTCTGAACTCCAGTCACCGCTCATTATCTCGTATGCCGTCTTCTGCTTG	Full length Illumina adapter (sequencing primer, i7, and P7 sequences) to be annealed to Adapter complment primer	CGCTCATT
D704_(MseI)	/5Phos/T*A*GATCGGAAGAGCACACGTCTGAACTCCAGTCACGAGATTCCATCTCGTATGCCGTCTTCTGCTTG	Full length Illumina adapter (sequencing primer, i7, and P7 sequences) to be annealed to Adapter complment primer	GAGATTCC
D705_(MseI)	/5Phos/T*A*GATCGGAAGAGCACACGTCTGAACTCCAGTCACATTCAGAAATCTCGTATGCCGTCTTCTGCTTG	Full length Illumina adapter (sequencing primer, i7, and P7 sequences) to be annealed to Adapter complment primer	ATTCAGAA
2. Round 1 Integration site sequencing PCR, amplifies U5 to P7
Name	Sequence (/5Phos/ is a 5' phopshate and * is a phosphorothioate bond)	Purpose
HIV-1 U5 Round 1 F (AE5316)	TGTGACTCTGGTAACTAGAGATCCCTC	First round PCR primer (performed after ligation of a single i7-containing adapter above)
Illumina PCR Primer 2.0 (P7)	CAAGCAGAAGACGGCATACGAGAT	First round PCR primer (performed after ligation of a single i7-containing adapter above)
3. Round 2 Integration site sequencing PCR, amplifies U5 to P7
Name	Sequence (* is a phosphorothioate bond)	Purpose	i5 index
Illumina PCR Primer 2.0 (P7)	CAAGCAGAAGACGGCATACGAGAT	Second round PCR primer
D501-HIV-1_U5_LTR	AATGATACGGCGACCACCGAGATCTACACAGGCTATAACACTCTTTCCCTACACGACGCTCTTCCGATCT GAGATCCCTCAGACCCTTTTAGTCA*G	Second round PCR primer containing full length Illumina adapter (sequencing primer, i5, and P5 sequences)	AGGCTATA
D502-HIV-1_U5_LTR	AATGATACGGCGACCACCGAGATCTACACGCCTCTATACACTCTTTCCCTACACGACGCTCTTCCGATCT GAGATCCCTCAGACCCTTTTAGTCA*G	Second round PCR primer containing full length Illumina adapter (sequencing primer, i5, and P5 sequences)	GCCTCTAT
D503-HIV-1_U5_LTR	AATGATACGGCGACCACCGAGATCTACACAGGATAGGACACTCTTTCCCTACACGACGCTCTTCCGATCT GAGATCCCTCAGACCCTTTTAGTCA*G	Second round PCR primer containing full length Illumina adapter (sequencing primer, i5, and P5 sequences)	AGGATAGG
D504-HIV-1_U5_LTR	AATGATACGGCGACCACCGAGATCTACACTCAGAGCCACACTCTTTCCCTACACGACGCTCTTCCGATCT GAGATCCCTCAGACCCTTTTAGTCA*G	Second round PCR primer containing full length Illumina adapter (sequencing primer, i5, and P5 sequences)	TCAGAGCC
D505-HIV-1_U5_LTR	AATGATACGGCGACCACCGAGATCTACACCTTCGCCTACACTCTTTCCCTACACGACGCTCTTCCGATCT GAGATCCCTCAGACCCTTTTAGTCA*G	Second round PCR primer containing full length Illumina adapter (sequencing primer, i5, and P5 sequences)	CTTCGCCT
For HIV-1 qPCR primers and conditions, see [1] in references section below.
Overlap extension PCR for mutagenesis (CA mutant cloning into HIV-1R9 or HIV-1-GFP)
Name	Sequence	Purpose
HIV-1 EcoRI F	GATACTTGGGCAGGAGTGG	Outer PCR primers for HIV-1 Vpu mutagenesis, inner primers below
HIV-1 BamHI R	CACAGGCTCCGCAGATC	Outer PCR primers for HIV-1 Vpu mutagenesis, inner primers below
HIV-1 Vpu Q2Stop F	GTAAGTAGTACATGTAATGTAACCTATAATAGTAGCAATAGTAGCATTAGTAGTAGC	Overlap extention PCR inner primer to add mutation Vpu Q2stop
HIV-1 Vpu Q2Stop R	GCTACTATTATAGGTTACATTACATGTACTACTTACTGCTTTGATAGAGAAG	Overlap extention PCR inner primer to add mutation Vpu Q2stop
HIV-1 Vpu A14L/A18L F	GCATTAGTAGTACTAATAATAATACTAATAGTTGTGTGGTCCATAGTAATCATAG	Overlap extention PCR inner primer to add mutation Vpu A14L/A18L
HIV-1 Vpu A14L/A18L R	CCACACAACTATTAGTATTATTATTAGTACTACTAATGCTACTATTGCTACTATTATAGG	Overlap extention PCR inner primer to add mutation Vpu A14L/A18L
HIV-1 Vpu R44K F	GACAGGTTAATTGATAAACTAATAGAAAGAGCAGAAGACAGTGGC	Overlap extention PCR inner primer to add mutation Vpu R44K
HIV-1 Vpu R44K R	CTGCTCTTTCTATTAGTTTATCAATTAACCTGTCTATTTTTCTTTGTCTTAATATTTTC	Overlap extention PCR inner primer to add mutation Vpu R44K
HIV-1 R9 Seq VprB F	GCTGTTAGACATTTTCCTAGGATATGGC	Sequencing primer
HIV-1 R9 Seq Env-2 F	GTAGTAATTAGATCTGCCAATTTCACAGAC	Sequencing primer
HIV-1 R9 Seq Env-3 F	GAGTAGCACCCACCAAGGC	Sequencing primer
References
1. Sowd GA, Shi J, Aiken C. HIV-1 CA Inhibitors Are Antagonized by Inositol Phosphate Stabilization of the Viral Capsid in Cells. J Virol. 2021;95. doi:10.1128/JVI.01445-21
