# Supplementary material for: HIV-1 capsid stability enables inositol phosphate-independent infection of target cells and promotes integration into genes
Source: PLoS Pathog. 2023 Jun 2;19(6):e1011423. doi: 10.1371/journal.ppat.1011423 (PMC10266667; doi:10.1371/journal.ppat.1011423)
Supplement: S1 Data — (TAR.GZ) [file ppat.1011423.s012.tar.gz]

Archive with 61 entries (40 files):
- CEM_WT_A
- CEM_WT_A/CA_E45A
- CEM_WT_A/CA_E45A-R132T
- CEM_WT_A/CA_E45A-R132T/Unique_hg38_integration_sites
- CEM_WT_A/CA_E45A-R132T/Unique_hg38_integration_sites/7076-GS-6.bed
- CEM_WT_A/CA_E45A-R132T/Unique_hg38_integration_sites/7256-GS-12.bed
- CEM_WT_A/CA_E45A-R132T/Unique_hg38_integration_sites/7399-GS-11.bed
- CEM_WT_A/CA_E45A/Unique_hg38_integration_sites
- CEM_WT_A/CA_E45A/Unique_hg38_integration_sites/7076-GS-5.bed
- CEM_WT_A/CA_E45A/Unique_hg38_integration_sites/7256-GS-11.bed
- CEM_WT_A/CA_E45A/Unique_hg38_integration_sites/7399-GS-10.bed
- CEM_WT_A/CA_E75A
- CEM_WT_A/CA_E75A/Unique_hg38_integration_sites
- CEM_WT_A/CA_E75A/Unique_hg38_integration_sites/7845-GS-1.bed
- CEM_WT_A/CA_E75A/Unique_hg38_integration_sites/7845-GS-12.bed
- CEM_WT_A/CA_E75A/Unique_hg38_integration_sites/7845-GS-7.bed
- CEM_WT_A/CA_G89V
- CEM_WT_A/CA_G89V/Unique_hg38_integration_sites
- CEM_WT_A/CA_G89V/Unique_hg38_integration_sites/7256-GS-7.bed
- CEM_WT_A/CA_G89V/Unique_hg38_integration_sites/7399-GS-4.bed
- CEM_WT_A/CA_G89V/Unique_hg38_integration_sites/7399-GS-7.bed
- CEM_WT_A/CA_K170A
- CEM_WT_A/CA_K170A-T200I
- CEM_WT_A/CA_K170A-T200I/Unique_hg38_integration_sites
- CEM_WT_A/CA_K170A-T200I/Unique_hg38_integration_sites/9035-GS-1.bed
- CEM_WT_A/CA_K170A-T200I/Unique_hg38_integration_sites/9035-GS-2.bed
- CEM_WT_A/CA_K170A-T200I/Unique_hg38_integration_sites/9035-GS-3.bed
- CEM_WT_A/CA_K170A/Unique_hg38_integration_sites
- CEM_WT_A/CA_K170A/Unique_hg38_integration_sites/7845-GS-13.bed
- CEM_WT_A/CA_K170A/Unique_hg38_integration_sites/7845-GS-2.bed
- CEM_WT_A/CA_K170A/Unique_hg38_integration_sites/7845-GS-6.bed
- CEM_WT_A/CA_K203A
- CEM_WT_A/CA_K203A/Unique_hg38_integration_sites
- CEM_WT_A/CA_K203A/Unique_hg38_integration_sites/7442-GS-10.bed
- CEM_WT_A/CA_K203A/Unique_hg38_integration_sites/7845-GS-18.bed
- CEM_WT_A/CA_K203A/Unique_hg38_integration_sites/7845-GS-21.bed
- CEM_WT_A/CA_N57A
- CEM_WT_A/CA_N57A/Unique_hg38_integration_sites
- CEM_WT_A/CA_N57A/Unique_hg38_integration_sites/7256-GS-5.bed
- CEM_WT_A/CA_N57A/Unique_hg38_integration_sites/7845-GS-11.bed
- CEM_WT_A/CA_N57A/Unique_hg38_integration_sites/7845-GS-5.bed
- CEM_WT_A/CA_N74D
- CEM_WT_A/CA_N74D/Unique_hg38_integration_sites
- CEM_WT_A/CA_N74D/Unique_hg38_integration_sites/7256-GS-6.bed
- CEM_WT_A/CA_N74D/Unique_hg38_integration_sites/7399-GS-6.bed
- CEM_WT_A/CA_N74D/Unique_hg38_integration_sites/7442-GS-5.bed
- CEM_WT_A/CA_WT
- CEM_WT_A/CA_WT/Unique_hg38_integration_sites
- CEM_WT_A/CA_WT/Unique_hg38_integration_sites/6884-GS-2.bed
- CEM_WT_A/CA_WT/Unique_hg38_integration_sites/7076-GS-2.bed
- CEM_WT_A/CA_WT/Unique_hg38_integration_sites/7256-GS-4.bed
- CEM_WT_A/CA_WT/Unique_hg38_integration_sites/7399-GS-1.bed
- CEM_WT_A/CA_WT/Unique_hg38_integration_sites/7399-GS-14.bed
- CEM_WT_A/CA_WT/Unique_hg38_integration_sites/7399-GS-18.bed
- CEM_WT_A/CA_WT/Unique_hg38_integration_sites/7399-GS-8.bed
- CEM_WT_A/CA_WT/Unique_hg38_integration_sites/7442-GS-1.bed
- CEM_WT_A/CA_WT/Unique_hg38_integration_sites/7442-GS-4.bed
- CEM_WT_A/CA_WT/Unique_hg38_integration_sites/7442-GS-8.bed
- CEM_WT_A/CA_WT/Unique_hg38_integration_sites/8806-GS-1.bed
- CEM_WT_A/CA_WT/Unique_hg38_integration_sites/8806-GS-2.bed
- CEM_WT_A/CA_WT/Unique_hg38_integration_sites/8806-GS-3.bed
