# Supplementary material for: HIV-1 capsid stability enables inositol phosphate-independent infection of target cells and promotes integration into genes
Source: PLoS Pathog. 2023 Jun 2;19(6):e1011423. doi: 10.1371/journal.ppat.1011423 (PMC10266667; doi:10.1371/journal.ppat.1011423)
Supplement: S1 Data — (TAR.GZ) [file ppat.1011423.s012.tar.gz › CEM_WT_A/CA_E45A-R132T/Unique_hg38_integration_sites/7076-GS-6.bed]

chr1	717336	717337	A00758:226:HLWW7DSX2:2:1339:24840:20556	60	-
chr1	745009	745010	A00758:226:HLWW7DSX2:1:2150:2392:27931	60	-
chr1	766518	766519	A00758:226:HLWW7DSX2:1:1572:31286:9831/1	60	-
chr1	804922	804923	A00758:226:HLWW7DSX2:3:1178:19180:23782	60	-
chr1	806588	806589	A00758:226:HLWW7DSX2:1:1405:32750:3161/1	60	+
chr1	806853	806854	A00758:226:HLWW7DSX2:4:1368:2790:33505	60	-
chr1	808259	808260	A00758:226:HLWW7DSX2:4:2636:1805:14325/1	60	+
chr1	809348	809349	A00758:226:HLWW7DSX2:4:1550:17969:32299/1	60	+
chr1	809756	809757	A00758:226:HLWW7DSX2:1:1130:30083:7905/1	60	-
chr1	812619	812620	A00758:226:HLWW7DSX2:3:1205:26332:9111	60	+
chr1	829715	829716	A00758:226:HLWW7DSX2:1:2549:28700:32095/1	60	-
chr1	834738	834739	A00758:226:HLWW7DSX2:3:1622:31521:5854	60	+
chr1	836413	836414	A00758:226:HLWW7DSX2:4:2360:1280:10316/1	60	-
chr1	837359	837360	A00758:226:HLWW7DSX2:1:2116:14253:9455/1	60	-
chr1	838123	838124	A00758:226:HLWW7DSX2:3:1331:19388:25645	60	+
chr1	840336	840337	A00758:226:HLWW7DSX2:1:1444:5891:37027/1	60	+
chr1	844349	844350	A00758:226:HLWW7DSX2:1:1233:8124:12774/1	60	+
chr1	848491	848492	A00758:226:HLWW7DSX2:4:2539:23402:6856/1	60	+
chr1	849588	849589	A00758:226:HLWW7DSX2:1:2510:28583:25128	60	+
chr1	906972	906973	A00758:226:HLWW7DSX2:1:1358:12735:9298/1	60	+
chr1	907092	907093	A00758:226:HLWW7DSX2:1:1119:12283:16720/1	60	+
chr1	915481	915482	A00758:226:HLWW7DSX2:1:1675:30581:27117/1	60	-
chr1	952076	952077	A00758:226:HLWW7DSX2:1:1367:29686:25285	60	-
chr1	1017372	1017373	A00758:226:HLWW7DSX2:1:1219:22119:27618/1	60	-
chr1	1048244	1048245	A00758:226:HLWW7DSX2:1:1169:11279:29543	60	+
chr1	1099437	1099438	A00758:226:HLWW7DSX2:2:1448:6153:21136	60	-
chr1	1100376	1100377	A00758:226:HLWW7DSX2:1:1240:28411:13369/1	60	+
chr1	1100624	1100625	A00758:226:HLWW7DSX2:1:1140:27787:22561/1	60	-
chr1	1102097	1102098	A00758:226:HLWW7DSX2:2:1177:31213:31375	60	+
chr1	1105594	1105595	A00758:226:HLWW7DSX2:1:1377:28881:31688/1	60	+
chr1	1140934	1140935	A00758:226:HLWW7DSX2:1:1548:7509:7044	60	-
chr1	1216539	1216540	A00758:226:HLWW7DSX2:2:1246:24487:5635	60	-
chr1	1255820	1255821	A00758:226:HLWW7DSX2:2:1123:32280:7889	60	-
chr1	1256993	1256994	A00758:226:HLWW7DSX2:1:1251:3224:28620/1	60	+
chr1	1263547	1263548	A00758:226:HLWW7DSX2:1:2365:26585:27117	60	-
chr1	1263850	1263851	A00758:226:HLWW7DSX2:1:1159:31277:25347/1	60	+
chr1	1264547	1264548	A00758:226:HLWW7DSX2:4:2232:24153:5212/1	60	-
chr1	1265868	1265869	A00758:226:HLWW7DSX2:1:1532:6741:11193/1	60	+
chr1	1269963	1269964	A00758:226:HLWW7DSX2:4:2648:11650:25019/1	60	-
chr1	1307062	1307063	A00758:226:HLWW7DSX2:3:2568:30454:1595	60	+
chr1	1307063	1307064	A00758:226:HLWW7DSX2:1:2165:19397:17456/1	60	+
chr1	1314099	1314100	A00758:226:HLWW7DSX2:1:1105:25681:17722/1	60	+
chr1	1317521	1317522	A00758:226:HLWW7DSX2:1:1453:4761:19132	60	+
chr1	1317901	1317902	A00758:226:HLWW7DSX2:1:1126:4824:9846	60	+
chr1	1318464	1318465	A00758:226:HLWW7DSX2:1:1129:23836:15405/1	60	-
chr1	1318572	1318573	A00758:226:HLWW7DSX2:4:1171:28745:29700/1	60	-
chr1	1319028	1319029	A00758:226:HLWW7DSX2:1:1441:8621:24815/1	60	-
chr1	1338508	1338509	A00758:226:HLWW7DSX2:1:1223:25889:17300/1	60	+
chr1	1338731	1338732	A00758:226:HLWW7DSX2:1:1368:4924:24267	60	-
chr1	1339335	1339336	A00758:226:HLWW7DSX2:1:2531:25572:6167/1	60	-
chr1	1373068	1373069	A00758:226:HLWW7DSX2:1:1404:27308:6010	60	-
chr1	1390842	1390843	A00758:226:HLWW7DSX2:2:1338:27588:1047	60	+
chr1	1391120	1391121	A00758:226:HLWW7DSX2:1:1567:22462:5415	60	+
chr1	1391341	1391342	A00758:226:HLWW7DSX2:4:2374:30219:35196	60	-
chr1	1392056	1392057	A00758:226:HLWW7DSX2:4:1257:2645:29778/1	60	+
chr1	1392588	1392589	A00758:226:HLWW7DSX2:4:1156:14543:17503/1	60	-
chr1	1392678	1392679	A00758:226:HLWW7DSX2:1:1328:14877:33646/1	60	-
chr1	1393737	1393738	A00758:226:HLWW7DSX2:1:1546:22643:32503/1	60	+
chr1	1394526	1394527	A00758:226:HLWW7DSX2:1:1263:4463:31986/1	60	-
chr1	1394569	1394570	A00758:226:HLWW7DSX2:4:2169:16170:3349/1	60	-
chr1	1395816	1395817	A00758:226:HLWW7DSX2:3:2669:23267:18364/1	60	+
chr1	1397560	1397561	A00758:226:HLWW7DSX2:3:1575:32560:20838	60	-
chr1	1476086	1476087	A00758:226:HLWW7DSX2:1:1202:11641:17487/1	60	-
chr1	1563688	1563689	A00758:226:HLWW7DSX2:1:1553:27914:10911/1	60	-
chr1	1564787	1564788	A00758:226:HLWW7DSX2:1:1260:25174:9706	60	+
chr1	1564824	1564825	A00758:226:HLWW7DSX2:1:2476:22761:21903/1	60	-
chr1	1565561	1565562	A00758:226:HLWW7DSX2:1:1516:14769:25942/1	60	-
chr1	1572808	1572809	A00758:226:HLWW7DSX2:2:1601:32886:24439	60	+
chr1	1573386	1573387	A00758:226:HLWW7DSX2:3:2628:26178:34835	60	+
chr1	1643462	1643463	A00758:226:HLWW7DSX2:2:1318:28691:13510	60	+
chr1	1647358	1647359	A00758:226:HLWW7DSX2:1:2527:25012:27242/1	60	+
chr1	1649472	1649473	A00758:226:HLWW7DSX2:4:1339:20247:8406/1	60	+
chr1	1652210	1652211	A00758:226:HLWW7DSX2:3:2232:12102:9330	60	-
chr1	1654041	1654042	A00758:226:HLWW7DSX2:1:1341:10791:28385/1	60	+
chr1	1655884	1655885	A00758:226:HLWW7DSX2:1:1520:14886:6731/1	60	+
chr1	1668971	1668972	A00758:226:HLWW7DSX2:1:1402:28736:18975/1	60	-
chr1	1674935	1674936	A00758:226:HLWW7DSX2:2:1446:18665:1470	60	+
chr1	1680187	1680188	A00758:226:HLWW7DSX2:1:1556:4716:26913/1	60	-
chr1	1708196	1708197	A00758:226:HLWW7DSX2:2:2121:4173:5869	60	-
chr1	1710738	1710739	A00758:226:HLWW7DSX2:4:1532:4354:14418/1	60	-
chr1	1717169	1717170	A00758:226:HLWW7DSX2:1:2645:4924:8234/1	60	-
chr1	1742715	1742716	A00758:226:HLWW7DSX2:1:2455:6180:9752/1	60	+
chr1	1743302	1743303	A00758:226:HLWW7DSX2:1:1603:16758:32268	60	-
chr1	1761340	1761341	A00758:226:HLWW7DSX2:3:1436:5990:32878	60	+
chr1	1761868	1761869	A00758:226:HLWW7DSX2:1:1257:15429:24330	60	-
chr1	1765713	1765714	A00758:226:HLWW7DSX2:3:1601:25328:30232	60	-
chr1	1767944	1767945	A00758:226:HLWW7DSX2:1:1134:28510:35681/1	60	-
chr1	1773164	1773165	A00758:226:HLWW7DSX2:4:1501:2094:4554	60	-
chr1	1776549	1776550	A00758:226:HLWW7DSX2:2:1526:1181:27524	60	+
chr1	1801605	1801606	A00758:226:HLWW7DSX2:3:2319:31964:10379	60	+
chr1	1801947	1801948	A00758:226:HLWW7DSX2:1:2573:11216:12837/1	60	+
chr1	1802106	1802107	A00758:226:HLWW7DSX2:1:1327:28103:14559/1	60	-
chr1	1803190	1803191	A00758:226:HLWW7DSX2:2:1474:25292:11036	60	-
chr1	1807169	1807170	A00758:226:HLWW7DSX2:1:1339:26847:14920/1	60	+
chr1	1809077	1809078	A00758:226:HLWW7DSX2:1:1518:7220:32064/1	60	-
chr1	1812835	1812836	A00758:226:HLWW7DSX2:1:2375:16721:32675	60	-
chr1	1814375	1814376	A00758:226:HLWW7DSX2:2:2436:7663:19961	60	-
chr1	1816275	1816276	A00758:226:HLWW7DSX2:1:1120:25635:36245	60	+
chr1	1816904	1816905	A00758:226:HLWW7DSX2:1:1543:18728:20964/1	60	-
chr1	1817643	1817644	A00758:226:HLWW7DSX2:2:1428:29270:26443	60	-
chr1	1817795	1817796	A00758:226:HLWW7DSX2:4:2401:16477:26835/1	60	-
chr1	1820260	1820261	A00758:226:HLWW7DSX2:1:1102:32606:26804/1	60	-
chr1	1820288	1820289	A00758:226:HLWW7DSX2:1:1319:29758:24001/1	60	-
chr1	1824432	1824433	A00758:226:HLWW7DSX2:3:1251:4978:6104	60	+
chr1	1825664	1825665	A00758:226:HLWW7DSX2:1:1242:28348:34178/1	60	-
chr1	1826036	1826037	A00758:226:HLWW7DSX2:3:1434:24424:25817	60	+
chr1	1826773	1826774	A00758:226:HLWW7DSX2:1:1358:4571:31297/1	60	+
chr1	1827064	1827065	A00758:226:HLWW7DSX2:1:2474:29984:31000/1	60	-
chr1	1827924	1827925	A00758:226:HLWW7DSX2:4:2243:17933:14356/1	60	-
chr1	1828012	1828013	A00758:226:HLWW7DSX2:1:1144:26494:9017/1	60	+
chr1	1834310	1834311	A00758:226:HLWW7DSX2:2:2475:12915:12900	60	-
chr1	1835886	1835887	A00758:226:HLWW7DSX2:3:1108:25301:5916	60	-
chr1	1840130	1840131	A00758:226:HLWW7DSX2:3:2102:14977:21981	60	-
chr1	1840502	1840503	A00758:226:HLWW7DSX2:1:1512:1949:35869/1	60	+
chr1	1843507	1843508	A00758:226:HLWW7DSX2:1:1519:14208:36119/1	60	+
chr1	1844638	1844639	A00758:226:HLWW7DSX2:3:2503:26232:5118	60	-
chr1	1853548	1853549	A00758:226:HLWW7DSX2:4:2332:26368:4570/1	60	-
chr1	1862410	1862411	A00758:226:HLWW7DSX2:1:2431:30210:19147	60	+
chr1	1872942	1872943	A00758:226:HLWW7DSX2:1:1421:11125:34663/1	60	-
chr1	1877735	1877736	A00758:226:HLWW7DSX2:1:1123:6045:24267/1	60	+
chr1	1884292	1884293	A00758:226:HLWW7DSX2:2:2239:9191:9111	60	+
chr1	1885596	1885597	A00758:226:HLWW7DSX2:1:1156:28438:18333/1	60	-
chr1	1886298	1886299	A00758:226:HLWW7DSX2:3:2243:12400:7623	60	-
chr1	2245968	2245969	A00758:226:HLWW7DSX2:4:1547:13268:29481/1	60	+
chr1	2251050	2251051	A00758:226:HLWW7DSX2:4:1416:27859:4241	60	-
chr1	2263599	2263600	A00758:226:HLWW7DSX2:1:1429:10936:1736/1	60	+
chr1	2307594	2307595	A00758:226:HLWW7DSX2:1:1247:30725:26678	60	-
chr1	2403979	2403980	A00758:226:HLWW7DSX2:1:1535:26096:27211/1	60	-
chr1	3303909	3303910	A00758:226:HLWW7DSX2:1:1359:15555:30405/1	60	+
chr1	3826175	3826176	A00758:226:HLWW7DSX2:1:1142:24587:11976	60	-
chr1	3828395	3828396	A00758:226:HLWW7DSX2:1:1248:11225:14450/1	60	+
chr1	3829948	3829949	A00758:226:HLWW7DSX2:1:2567:28284:10457/1	60	+
chr1	3840733	3840734	A00758:226:HLWW7DSX2:3:1627:12897:19132	60	+
chr1	3847232	3847233	A00758:226:HLWW7DSX2:2:1323:25165:14826	60	+
chr1	3850753	3850754	A00758:226:HLWW7DSX2:1:1610:24062:7153	60	-
chr1	3883494	3883495	A00758:226:HLWW7DSX2:4:1423:31647:15060/1	60	-
chr1	3939026	3939027	A00758:226:HLWW7DSX2:1:1475:11026:10410/1	60	+
chr1	4163484	4163485	A00758:226:HLWW7DSX2:4:2602:22815:24471/1	60	-
chr1	4210004	4210005	A00758:226:HLWW7DSX2:4:1345:1768:15765/1	60	+
chr1	4753799	4753800	A00758:226:HLWW7DSX2:2:2669:3821:33066	60	+
chr1	4918818	4918819	A00758:226:HLWW7DSX2:1:1133:1316:21559/1	60	-
chr1	5709771	5709772	A00758:226:HLWW7DSX2:1:2457:29297:6887	60	+
chr1	5932527	5932528	A00758:226:HLWW7DSX2:1:1303:22788:12148/1	60	+
chr1	5932585	5932586	A00758:226:HLWW7DSX2:1:2578:10402:13025/1	60	+
chr1	5961231	5961232	A00758:226:HLWW7DSX2:4:1133:24361:24017/1	60	+
chr1	6029581	6029582	A00758:226:HLWW7DSX2:3:1646:16297:12868	60	-
chr1	6038028	6038029	A00758:226:HLWW7DSX2:4:1266:30770:33959/1	60	+
chr1	6456182	6456183	A00758:226:HLWW7DSX2:1:1349:31232:19852	60	-
chr1	6456559	6456560	A00758:226:HLWW7DSX2:1:1225:32479:35571/1	60	-
chr1	6588011	6588012	A00758:226:HLWW7DSX2:1:1520:28501:6104/1	60	+
chr1	6804991	6804992	A00758:226:HLWW7DSX2:4:2238:26341:6652/1	60	+
chr1	6806995	6806996	A00758:226:HLWW7DSX2:1:1342:25997:3583/1	60	+
chr1	6812522	6812523	A00758:226:HLWW7DSX2:1:1376:22616:14544/1	60	-
chr1	6821520	6821521	A00758:226:HLWW7DSX2:2:1220:23836:3255	60	+
chr1	6822579	6822580	A00758:226:HLWW7DSX2:1:1620:28348:4648/1	60	-
chr1	6825800	6825801	A00758:226:HLWW7DSX2:4:1176:19108:23813/1	60	-
chr1	6850069	6850070	A00758:226:HLWW7DSX2:1:2657:10230:21433	60	+
chr1	6864693	6864694	A00758:226:HLWW7DSX2:1:2666:1163:8516	60	-
chr1	6870408	6870409	A00758:226:HLWW7DSX2:3:1263:9317:33943	60	-
chr1	6871102	6871103	A00758:226:HLWW7DSX2:3:2109:6470:17331	60	-
chr1	6927539	6927540	A00758:226:HLWW7DSX2:4:2240:20537:14231/1	60	-
chr1	7809180	7809181	A00758:226:HLWW7DSX2:1:1408:18882:29215/1	60	+
chr1	7824761	7824762	A00758:226:HLWW7DSX2:3:1361:29550:13745	60	+
chr1	7825167	7825168	A00758:226:HLWW7DSX2:2:1554:10158:35963	60	-
chr1	8184934	8184935	A00758:226:HLWW7DSX2:1:1126:21884:27273/1	60	+
chr1	8389066	8389067	A00758:226:HLWW7DSX2:3:1629:24731:21559	60	-
chr1	8395555	8395556	A00758:226:HLWW7DSX2:4:1405:21160:32534/1	60	+
chr1	8419457	8419458	A00758:226:HLWW7DSX2:1:1467:10456:25927/1	60	+
chr1	8420737	8420738	A00758:226:HLWW7DSX2:1:1201:10013:27320	60	+
chr1	8441400	8441401	A00758:226:HLWW7DSX2:1:1303:5168:11443/1	60	+
chr1	8492834	8492835	A00758:226:HLWW7DSX2:2:2251:9155:35446	60	-
chr1	8496491	8496492	A00758:226:HLWW7DSX2:1:1440:6623:11271/1	60	+
chr1	8513383	8513384	A00758:226:HLWW7DSX2:1:1453:5448:26960/1	60	-
chr1	8541750	8541751	A00758:226:HLWW7DSX2:4:1362:1985:33207/1	60	-
chr1	8570475	8570476	A00758:226:HLWW7DSX2:3:2671:20871:27899/1	60	+
chr1	8571641	8571642	A00758:226:HLWW7DSX2:4:1259:29884:15702/1	60	-
chr1	8572080	8572081	A00758:226:HLWW7DSX2:4:1656:21432:13745/1	60	-
chr1	8577551	8577552	A00758:226:HLWW7DSX2:1:1157:3242:30874/1	60	+
chr1	8616731	8616732	A00758:226:HLWW7DSX2:2:1432:26124:7498	60	+
chr1	8617226	8617227	A00758:226:HLWW7DSX2:2:1156:22408:23954	60	+
chr1	8621277	8621278	A00758:226:HLWW7DSX2:3:2341:8883:6449	60	-
chr1	8622417	8622418	A00758:226:HLWW7DSX2:1:1141:5837:30984/1	60	+
chr1	8623917	8623918	A00758:226:HLWW7DSX2:2:2131:1805:29042	60	-
chr1	8626617	8626618	A00758:226:HLWW7DSX2:1:2444:24614:17691/1	60	+
chr1	8628204	8628205	A00758:226:HLWW7DSX2:1:2460:8269:14184/1	60	+
chr1	8633543	8633544	A00758:226:HLWW7DSX2:1:2238:13223:5321/1	60	+
chr1	8638233	8638234	A00758:226:HLWW7DSX2:1:2357:7157:2769/1	60	-
chr1	8640991	8640992	A00758:226:HLWW7DSX2:4:1620:22761:6965/1	60	-
chr1	8640992	8640993	A00758:226:HLWW7DSX2:1:2202:8748:20713/1	60	-
chr1	8647236	8647237	A00758:226:HLWW7DSX2:2:1566:14669:29904	60	-
chr1	8648256	8648257	A00758:226:HLWW7DSX2:1:1438:32434:26600/1	60	+
chr1	8674584	8674585	A00758:226:HLWW7DSX2:1:1110:10945:7294/1	60	+
chr1	8677187	8677188	A00758:226:HLWW7DSX2:1:1133:10013:14920/1	60	+
chr1	8681490	8681491	A00758:226:HLWW7DSX2:2:1118:25364:29825	60	+
chr1	8683058	8683059	A00758:226:HLWW7DSX2:2:1228:8431:16407	60	+
chr1	8684699	8684700	A00758:226:HLWW7DSX2:1:2164:27335:1736/1	60	-
chr1	8717508	8717509	A00758:226:HLWW7DSX2:1:2204:5963:10441/1	60	+
chr1	8717650	8717651	A00758:226:HLWW7DSX2:1:1101:2220:8625/1	60	-
chr1	8778100	8778101	A00758:226:HLWW7DSX2:1:1131:15112:23187/1	60	-
chr1	8840137	8840138	A00758:226:HLWW7DSX2:1:1609:28103:25739/1	60	+
chr1	8887690	8887691	A00758:226:HLWW7DSX2:4:2369:1895:29450/1	60	-
chr1	8928740	8928741	A00758:226:HLWW7DSX2:2:1267:25491:1548	60	-
chr1	8964700	8964701	A00758:226:HLWW7DSX2:1:1430:5954:10457/1	60	-
chr1	8992350	8992351	A00758:226:HLWW7DSX2:4:1207:16812:23187/1	60	-
chr1	8992352	8992353	A00758:226:HLWW7DSX2:1:1138:32678:15092/1	60	-
chr1	8992355	8992356	A00758:226:HLWW7DSX2:4:2457:6144:21245/1	60	-
chr1	9081372	9081373	A00758:226:HLWW7DSX2:2:2143:24731:34397	60	+
chr1	9147670	9147671	A00758:226:HLWW7DSX2:2:2138:23863:32017	60	+
chr1	9150203	9150204	A00758:226:HLWW7DSX2:1:1578:28682:2127	60	+
chr1	9346250	9346251	A00758:226:HLWW7DSX2:1:2418:4860:19805	60	+
chr1	9553582	9553583	A00758:226:HLWW7DSX2:4:2311:8648:14278/1	60	-
chr1	9557955	9557956	A00758:226:HLWW7DSX2:1:2266:30779:31313	60	-
chr1	9567816	9567817	A00758:226:HLWW7DSX2:3:2535:24144:3537	60	-
chr1	9571834	9571835	A00758:226:HLWW7DSX2:4:2176:27887:33317/1	60	+
chr1	9576358	9576359	A00758:226:HLWW7DSX2:1:2619:10267:24377/1	60	-
chr1	9643931	9643932	A00758:226:HLWW7DSX2:2:2255:23502:3051	60	-
chr1	9670160	9670161	A00758:226:HLWW7DSX2:1:2204:26096:35916	60	-
chr1	9707092	9707093	A00758:226:HLWW7DSX2:1:1461:25057:36996/1	60	+
chr1	9773231	9773232	A00758:226:HLWW7DSX2:1:1442:14525:35571/1	60	+
chr1	9781047	9781048	A00758:226:HLWW7DSX2:2:1416:12120:24893	60	+
chr1	9782385	9782386	A00758:226:HLWW7DSX2:2:1368:17436:12962	60	+
chr1	9782836	9782837	A00758:226:HLWW7DSX2:4:2378:7310:36667/1	60	-
chr1	9799288	9799289	A00758:226:HLWW7DSX2:1:1360:17553:35023/1	60	+
chr1	9923612	9923613	A00758:226:HLWW7DSX2:1:2541:7238:9111/1	60	-
chr1	9929838	9929839	A00758:226:HLWW7DSX2:1:1238:4698:7341/1	60	+
chr1	10052613	10052614	A00758:226:HLWW7DSX2:1:2515:14335:20431/1	60	-
chr1	10085703	10085704	A00758:226:HLWW7DSX2:1:1344:6406:34757/1	60	-
chr1	10087502	10087503	A00758:226:HLWW7DSX2:2:1614:21016:8797	60	-
chr1	10087785	10087786	A00758:226:HLWW7DSX2:2:1440:32434:5588	60	-
chr1	10094180	10094181	A00758:226:HLWW7DSX2:1:2358:4860:24909/1	60	+
chr1	10098672	10098673	A00758:226:HLWW7DSX2:1:1366:3233:27978/1	60	-
chr1	10109245	10109246	A00758:226:HLWW7DSX2:4:2445:11198:18568/1	60	+
chr1	10112010	10112011	A00758:226:HLWW7DSX2:3:1145:11162:32503	60	+
chr1	10115691	10115692	A00758:226:HLWW7DSX2:3:2228:14534:17018	60	-
chr1	10119091	10119092	A00758:226:HLWW7DSX2:1:1133:17879:16579	60	+
chr1	10119302	10119303	A00758:226:HLWW7DSX2:2:2175:12572:30686	60	-
chr1	10123217	10123218	A00758:226:HLWW7DSX2:1:1471:16043:3568/1	60	-
chr1	10125395	10125396	A00758:226:HLWW7DSX2:2:2569:25925:19429	60	+
chr1	10128720	10128721	A00758:226:HLWW7DSX2:1:2470:5141:34757/1	60	-
chr1	10130548	10130549	A00758:226:HLWW7DSX2:1:1104:31991:12179/1	60	+
chr1	10131894	10131895	A00758:226:HLWW7DSX2:2:1208:30246:15577	60	-
chr1	10135417	10135418	A00758:226:HLWW7DSX2:1:1165:8449:34882	60	-
chr1	10137425	10137426	A00758:226:HLWW7DSX2:2:1572:2627:14559	60	+
chr1	10142270	10142271	A00758:226:HLWW7DSX2:1:2430:20338:2456/1	60	+
chr1	10179155	10179156	A00758:226:HLWW7DSX2:1:1339:14262:18333/1	60	-
chr1	10231323	10231324	A00758:226:HLWW7DSX2:4:2376:13838:11835/1	60	-
chr1	10262125	10262126	A00758:226:HLWW7DSX2:4:1138:19171:23265/1	60	-
chr1	10271825	10271826	A00758:226:HLWW7DSX2:1:1320:8829:6198	60	-
chr1	10274405	10274406	A00758:226:HLWW7DSX2:2:1614:6515:10645	60	-
chr1	10277912	10277913	A00758:226:HLWW7DSX2:3:2222:14651:1344	60	+
chr1	10284587	10284588	A00758:226:HLWW7DSX2:1:1223:11559:21230/1	60	-
chr1	10290088	10290089	A00758:226:HLWW7DSX2:1:1122:17436:26897/1	60	+
chr1	10293458	10293459	A00758:226:HLWW7DSX2:1:1205:11614:28651/1	60	-
chr1	10295738	10295739	A00758:226:HLWW7DSX2:1:1121:5593:4539/1	60	-
chr1	10295823	10295824	A00758:226:HLWW7DSX2:1:1643:8323:32941/1	60	-
chr1	10299713	10299714	A00758:226:HLWW7DSX2:1:1140:28700:32690	60	+
chr1	10302012	10302013	A00758:226:HLWW7DSX2:3:2244:32741:30639	60	+
chr1	10302191	10302192	A00758:226:HLWW7DSX2:2:1113:13485:17049	60	+
chr1	10303860	10303861	A00758:226:HLWW7DSX2:1:1170:3549:34663/1	60	+
chr1	10304554	10304555	A00758:226:HLWW7DSX2:1:1678:5620:30389/1	60	-
chr1	10308552	10308553	A00758:226:HLWW7DSX2:2:2551:14317:20181	60	+
chr1	10321736	10321737	A00758:226:HLWW7DSX2:1:1368:17616:26991/1	60	-
chr1	10325866	10325867	A00758:226:HLWW7DSX2:2:1275:9941:17989	60	-
chr1	10328876	10328877	A00758:226:HLWW7DSX2:4:1244:9091:12446/1	60	+
chr1	10356016	10356017	A00758:226:HLWW7DSX2:2:2350:31864:13651	60	-
chr1	10459981	10459982	A00758:226:HLWW7DSX2:1:2345:28537:31876/1	60	-
chr1	10513224	10513225	A00758:226:HLWW7DSX2:1:2218:21504:13401/1	60	-
chr1	10516589	10516590	A00758:226:HLWW7DSX2:4:1617:16125:36307/1	60	+
chr1	10522932	10522933	A00758:226:HLWW7DSX2:1:2128:27136:12853/1	60	-
chr1	10525273	10525274	A00758:226:HLWW7DSX2:1:2243:32750:21449/1	60	-
chr1	10531812	10531813	A00758:226:HLWW7DSX2:2:1514:27715:7185	60	+
chr1	10569871	10569872	A00758:226:HLWW7DSX2:4:1365:5900:11490/1	60	+
chr1	10574078	10574079	A00758:226:HLWW7DSX2:3:2324:21820:4492	60	+
chr1	10574226	10574227	A00758:226:HLWW7DSX2:1:1260:17291:35790/1	60	+
chr1	10576441	10576442	A00758:226:HLWW7DSX2:4:1460:19434:16673/1	60	+
chr1	10578581	10578582	A00758:226:HLWW7DSX2:1:1311:23439:1658/1	60	-
chr1	10599782	10599783	A00758:226:HLWW7DSX2:1:1473:1515:20744	60	+
chr1	10604190	10604191	A00758:226:HLWW7DSX2:1:1359:5430:6543	60	-
chr1	11012762	11012763	A00758:226:HLWW7DSX2:1:2666:18105:23672	60	-
chr1	11085400	11085401	A00758:226:HLWW7DSX2:3:2636:30581:30060	60	+
chr1	11120743	11120744	A00758:226:HLWW7DSX2:2:1126:7030:26631	60	+
chr1	11127605	11127606	A00758:226:HLWW7DSX2:1:1458:10637:4382/1	60	+
chr1	11149174	11149175	A00758:226:HLWW7DSX2:1:1609:14055:31469/1	60	+
chr1	11214337	11214338	A00758:226:HLWW7DSX2:2:2467:14660:30358	60	-
chr1	11216852	11216853	A00758:226:HLWW7DSX2:2:1261:4698:30859	60	-
chr1	11218677	11218678	A00758:226:HLWW7DSX2:2:1110:31910:21183	60	+
chr1	11225257	11225258	A00758:226:HLWW7DSX2:2:1350:18774:4539	60	-
chr1	11225872	11225873	A00758:226:HLWW7DSX2:4:2565:22824:5353	60	+
chr1	11226828	11226829	A00758:226:HLWW7DSX2:4:2674:6677:25019	60	+
chr1	11443431	11443432	A00758:226:HLWW7DSX2:1:1126:1515:36057/1	60	+
chr1	11487094	11487095	A00758:226:HLWW7DSX2:4:2606:25337:19194	60	-
chr1	11808350	11808351	A00758:226:HLWW7DSX2:1:1357:18141:6136/1	60	-
chr1	11810182	11810183	A00758:226:HLWW7DSX2:4:2666:17083:30483/1	60	-
chr1	11994100	11994101	A00758:226:HLWW7DSX2:1:1416:24388:10848/1	60	-
chr1	12261757	12261758	A00758:226:HLWW7DSX2:4:2228:30644:22028	60	-
chr1	12263848	12263849	A00758:226:HLWW7DSX2:2:2661:26151:21198	60	-
chr1	12273544	12273545	A00758:226:HLWW7DSX2:3:2172:15655:16172	60	-
chr1	12283372	12283373	A00758:226:HLWW7DSX2:3:1423:7491:22733	60	+
chr1	12287447	12287448	A00758:226:HLWW7DSX2:1:2116:25988:26647/1	60	+
chr1	12297409	12297410	A00758:226:HLWW7DSX2:3:2235:6578:18051	60	-
chr1	12326028	12326029	A00758:226:HLWW7DSX2:4:1549:4951:21621/1	60	-
chr1	12332703	12332704	A00758:226:HLWW7DSX2:1:1677:6271:11976	60	+
chr1	12333521	12333522	A00758:226:HLWW7DSX2:1:1634:21703:34131/1	60	+
chr1	12335873	12335874	A00758:226:HLWW7DSX2:4:1310:20500:36151/1	60	-
chr1	12340221	12340222	A00758:226:HLWW7DSX2:2:2675:28266:20635	60	-
chr1	12348414	12348415	A00758:226:HLWW7DSX2:4:1254:20193:11913/1	60	-
chr1	12350478	12350479	A00758:226:HLWW7DSX2:3:2406:30409:11882	60	+
chr1	12351198	12351199	A00758:226:HLWW7DSX2:4:1620:22191:8171/1	60	+
chr1	12352177	12352178	A00758:226:HLWW7DSX2:2:2529:25617:33019	60	+
chr1	12352798	12352799	A00758:226:HLWW7DSX2:1:1225:10185:30091/1	60	-
chr1	12365829	12365830	A00758:226:HLWW7DSX2:2:2529:8070:12555	60	+
chr1	12367629	12367630	A00758:226:HLWW7DSX2:2:2356:6650:16329	60	+
chr1	12368025	12368026	A00758:226:HLWW7DSX2:1:1534:10574:30890/1	60	+
chr1	12368246	12368247	A00758:226:HLWW7DSX2:4:2152:6108:11913/1	60	-
chr1	12369313	12369314	A00758:226:HLWW7DSX2:1:2364:1353:9377	60	+
chr1	12383056	12383057	A00758:226:HLWW7DSX2:3:2453:17246:25191	60	+
chr1	12387944	12387945	A00758:226:HLWW7DSX2:2:1102:23375:24752	60	-
chr1	12393114	12393115	A00758:226:HLWW7DSX2:1:2177:19642:15749	60	+
chr1	12403076	12403077	A00758:226:HLWW7DSX2:1:1120:32235:20400	60	-
chr1	12407941	12407942	A00758:226:HLWW7DSX2:1:1113:12138:5040/1	60	+
chr1	12418172	12418173	A00758:226:HLWW7DSX2:1:1565:21603:23688/1	60	+
chr1	12420499	12420500	A00758:226:HLWW7DSX2:1:1221:6732:1344/1	60	-
chr1	12425444	12425445	A00758:226:HLWW7DSX2:2:1318:26838:21543	60	-
chr1	12429687	12429688	A00758:226:HLWW7DSX2:1:1164:18430:28056/1	60	+
chr1	12445295	12445296	A00758:226:HLWW7DSX2:1:1528:20754:7435/1	60	+
chr1	12451669	12451670	A00758:226:HLWW7DSX2:2:1464:16631:13228	60	-
chr1	12459063	12459064	A00758:226:HLWW7DSX2:1:1128:6045:17691	60	+
chr1	12476554	12476555	A00758:226:HLWW7DSX2:1:1161:15917:14090	60	-
chr1	12484734	12484735	A00758:226:HLWW7DSX2:1:1629:29161:4617/1	60	-
chr1	12495161	12495162	A00758:226:HLWW7DSX2:1:1251:5204:7310/1	60	-
chr1	12495163	12495164	A00758:226:HLWW7DSX2:4:2532:28890:11036/1	60	-
chr1	12497845	12497846	A00758:226:HLWW7DSX2:1:1634:22218:29168	60	-
chr1	12660094	12660095	A00758:226:HLWW7DSX2:4:2236:26151:11428/1	60	+
chr1	13491184	13491185	A00758:226:HLWW7DSX2:1:2236:15465:25551/1	60	+
chr1	13491703	13491704	A00758:226:HLWW7DSX2:1:1448:17173:3396/1	60	-
chr1	13506998	13506999	A00758:226:HLWW7DSX2:1:1346:30409:9439	60	-
chr1	13543733	13543734	A00758:226:HLWW7DSX2:3:1623:26476:6386	60	-
chr1	13718527	13718528	A00758:226:HLWW7DSX2:2:1315:25337:23453	60	+
chr1	13737698	13737699	A00758:226:HLWW7DSX2:1:1455:24415:24361/1	60	-
chr1	13741615	13741616	A00758:226:HLWW7DSX2:1:1356:20989:12320	60	+
chr1	13748880	13748881	A00758:226:HLWW7DSX2:1:1366:15176:3599/1	60	-
chr1	13759936	13759937	A00758:226:HLWW7DSX2:4:1344:22589:8202/1	60	+
chr1	13760021	13760022	A00758:226:HLWW7DSX2:1:1306:10041:13933	60	-
chr1	13760179	13760180	A00758:226:HLWW7DSX2:2:2329:4001:27993	60	-
chr1	13761450	13761451	A00758:226:HLWW7DSX2:2:1303:22824:30185	60	-
chr1	13764134	13764135	A00758:226:HLWW7DSX2:1:1114:22200:34084/1	60	+
chr1	13772334	13772335	A00758:226:HLWW7DSX2:1:1374:6903:5776/1	60	+
chr1	13776407	13776408	A00758:226:HLWW7DSX2:1:1435:15302:35446/1	60	+
chr1	14078579	14078580	A00758:226:HLWW7DSX2:3:1224:10257:22106	60	-
chr1	14114349	14114350	A00758:226:HLWW7DSX2:2:2578:26295:19820	60	-
chr1	14360933	14360934	A00758:226:HLWW7DSX2:1:1243:27010:27539	60	-
chr1	14998803	14998804	A00758:226:HLWW7DSX2:4:2524:32796:33238	60	-
chr1	15087237	15087238	A00758:226:HLWW7DSX2:3:1305:27190:4335	60	-
chr1	15202368	15202369	A00758:226:HLWW7DSX2:3:2124:4182:35509	60	-
chr1	15363211	15363212	A00758:226:HLWW7DSX2:1:1215:17119:35336/1	60	+
chr1	15397959	15397960	A00758:226:HLWW7DSX2:4:2264:29812:24283/1	60	+
chr1	15543310	15543311	A00758:226:HLWW7DSX2:1:1138:28348:33614/1	60	-
chr1	15550357	15550358	A00758:226:HLWW7DSX2:4:1540:18340:4038/1	60	+
chr1	15554445	15554446	A00758:226:HLWW7DSX2:4:1630:9155:25801/1	60	-
chr1	15565521	15565522	A00758:226:HLWW7DSX2:1:1377:11749:9314/1	60	-
chr1	15567442	15567443	A00758:226:HLWW7DSX2:1:1147:2546:27226/1	60	+
chr1	15580571	15580572	A00758:226:HLWW7DSX2:1:1278:25464:24330/1	60	-
chr1	15624562	15624563	A00758:226:HLWW7DSX2:1:2353:32398:30545	60	-
chr1	15636007	15636008	A00758:226:HLWW7DSX2:4:1158:27877:4116/1	60	+
chr1	15643876	15643877	A00758:226:HLWW7DSX2:1:1640:32353:23015/1	60	-
chr1	15645066	15645067	A00758:226:HLWW7DSX2:1:1129:29080:7075	60	+
chr1	15651239	15651240	A00758:226:HLWW7DSX2:3:1269:5647:36385	60	+
chr1	15656881	15656882	A00758:226:HLWW7DSX2:1:1133:26648:6840/1	60	+
chr1	15657381	15657382	A00758:226:HLWW7DSX2:1:2665:13169:9518	60	-
chr1	15676908	15676909	A00758:226:HLWW7DSX2:1:1125:30770:19085	60	+
chr1	15841526	15841527	A00758:226:HLWW7DSX2:3:1165:2609:29434	60	-
chr1	15856652	15856653	A00758:226:HLWW7DSX2:2:1349:28049:12117	60	-
chr1	15858339	15858340	A00758:226:HLWW7DSX2:4:1463:4209:8907/1	60	-
chr1	15858368	15858369	A00758:226:HLWW7DSX2:2:1534:6759:16047	60	+
chr1	15862325	15862326	A00758:226:HLWW7DSX2:1:2161:14262:31516/1	60	+
chr1	15866886	15866887	A00758:226:HLWW7DSX2:4:1322:10628:14481/1	60	+
chr1	15868530	15868531	A00758:226:HLWW7DSX2:2:1236:23240:28714	60	+
chr1	15873261	15873262	A00758:226:HLWW7DSX2:4:1371:22245:20478/1	60	-
chr1	15874220	15874221	A00758:226:HLWW7DSX2:2:1123:1488:17785	60	+
chr1	15874377	15874378	A00758:226:HLWW7DSX2:1:2340:16477:35571/1	60	+
chr1	15875088	15875089	A00758:226:HLWW7DSX2:2:1618:19741:3208	60	-
chr1	15881171	15881172	A00758:226:HLWW7DSX2:1:1304:9507:33990/1	60	+
chr1	15883330	15883331	A00758:226:HLWW7DSX2:1:1574:21531:23625/1	60	+
chr1	15883523	15883524	A00758:226:HLWW7DSX2:1:1158:21486:34507	60	-
chr1	15888144	15888145	A00758:226:HLWW7DSX2:1:2559:29432:18333	60	+
chr1	15898957	15898958	A00758:226:HLWW7DSX2:3:2378:32750:35790	60	-
chr1	15901106	15901107	A00758:226:HLWW7DSX2:2:2540:29125:16016	60	-
chr1	15901725	15901726	A00758:226:HLWW7DSX2:4:1252:32226:8703/1	60	+
chr1	15901816	15901817	A00758:226:HLWW7DSX2:1:2518:6922:36495/1	60	+
chr1	15903145	15903146	A00758:226:HLWW7DSX2:3:2562:7862:22435	60	+
chr1	15905607	15905608	A00758:226:HLWW7DSX2:3:1234:11324:30123	60	+
chr1	15911193	15911194	A00758:226:HLWW7DSX2:1:1277:32063:35039	60	+
chr1	15912386	15912387	A00758:226:HLWW7DSX2:4:2609:4616:32784/1	60	+
chr1	15913012	15913013	A00758:226:HLWW7DSX2:2:1361:13331:21981	60	-
chr1	15915744	15915745	A00758:226:HLWW7DSX2:1:1134:22806:29684/1	60	+
chr1	15919674	15919675	A00758:226:HLWW7DSX2:3:2670:17336:23688/1	60	-
chr1	15921403	15921404	A00758:226:HLWW7DSX2:4:2675:11451:10332/1	60	+
chr1	15923304	15923305	A00758:226:HLWW7DSX2:4:2162:27932:32017	60	+
chr1	15923539	15923540	A00758:226:HLWW7DSX2:1:1576:21043:12853/1	60	-
chr1	16250693	16250694	A00758:226:HLWW7DSX2:4:1456:12915:27148/1	60	+
chr1	16267941	16267942	A00758:226:HLWW7DSX2:2:2346:15582:12508	60	+
chr1	16289273	16289274	A00758:226:HLWW7DSX2:4:1411:25364:32925/1	60	+
chr1	16298998	16298999	A00758:226:HLWW7DSX2:3:2266:27326:11459	60	-
chr1	16305625	16305626	A00758:226:HLWW7DSX2:1:1137:26223:12868/1	60	-
chr1	16309593	16309594	A00758:226:HLWW7DSX2:2:1464:32099:12493	60	+
chr1	16325461	16325462	A00758:226:HLWW7DSX2:3:1374:12192:6355	60	-
chr1	16325817	16325818	A00758:226:HLWW7DSX2:1:1134:12988:27023/1	60	+
chr1	16326609	16326610	A00758:226:HLWW7DSX2:1:1410:31747:13636	60	-
chr1	16339430	16339431	A00758:226:HLWW7DSX2:1:1454:17047:4617	60	-
chr1	16442151	16442152	A00758:226:HLWW7DSX2:1:1413:32163:19961/1	60	+
chr1	16454872	16454873	A00758:226:HLWW7DSX2:1:1366:8278:18959/1	60	-
chr1	16486573	16486574	A00758:226:HLWW7DSX2:1:1676:4444:3521/1	60	+
chr1	16544583	16544584	A00758:226:HLWW7DSX2:2:1627:26964:17472	60	-
chr1	16550085	16550086	A00758:226:HLWW7DSX2:4:2178:8757:5635/1	60	+
chr1	16567636	16567637	A00758:226:HLWW7DSX2:1:1357:15157:6417/1	60	+
chr1	16595768	16595769	A00758:226:HLWW7DSX2:1:2646:17463:9064	60	-
chr1	16610183	16610184	A00758:226:HLWW7DSX2:4:2124:30110:16125/1	60	+
chr1	16965348	16965349	A00758:226:HLWW7DSX2:1:1215:10113:26303/1	60	-
chr1	17025341	17025342	A00758:226:HLWW7DSX2:2:2478:16242:15342	60	+
chr1	17028934	17028935	A00758:226:HLWW7DSX2:1:2336:14407:32236/1	60	-
chr1	17040206	17040207	A00758:226:HLWW7DSX2:3:2174:11957:35289	60	-
chr1	17044540	17044541	A00758:226:HLWW7DSX2:1:1277:6714:1658	60	+
chr1	17047348	17047349	A00758:226:HLWW7DSX2:1:1117:16089:11256	60	+
chr1	18398390	18398391	A00758:226:HLWW7DSX2:1:2130:18620:17550/1	60	-
chr1	18641833	18641834	A00758:226:HLWW7DSX2:1:2656:23032:20588	60	-
chr1	18656279	18656280	A00758:226:HLWW7DSX2:1:1325:13928:26459/1	60	+
chr1	18868820	18868821	A00758:226:HLWW7DSX2:4:2336:5213:13244/1	60	+
chr1	18949654	18949655	A00758:226:HLWW7DSX2:4:2677:31448:3098/1	60	-
chr1	19051643	19051644	A00758:226:HLWW7DSX2:4:1213:21513:3270	60	-
chr1	19097807	19097808	A00758:226:HLWW7DSX2:1:2433:18385:8844	60	-
chr1	19117043	19117044	A00758:226:HLWW7DSX2:1:1133:14525:3223/1	60	-
chr1	19127995	19127996	A00758:226:HLWW7DSX2:1:1433:28474:25629/1	60	-
chr1	19129811	19129812	A00758:226:HLWW7DSX2:4:2522:21630:27680/1	60	-
chr1	19130663	19130664	A00758:226:HLWW7DSX2:2:2451:18331:36902	60	-
chr1	19131271	19131272	A00758:226:HLWW7DSX2:4:1247:3423:23985/1	60	+
chr1	19131940	19131941	A00758:226:HLWW7DSX2:4:1408:24632:34788/1	60	+
chr1	19135244	19135245	A00758:226:HLWW7DSX2:3:2645:31024:7560	60	+
chr1	19135885	19135886	A00758:226:HLWW7DSX2:1:2165:24596:30749/1	60	+
chr1	19140035	19140036	A00758:226:HLWW7DSX2:1:1626:31512:28729/1	60	+
chr1	19147612	19147613	A00758:226:HLWW7DSX2:2:1546:13874:11678	60	+
chr1	19156519	19156520	A00758:226:HLWW7DSX2:1:1566:21658:17456/1	60	-
chr1	19156950	19156951	A00758:226:HLWW7DSX2:1:1526:22679:32127/1	60	-
chr1	19161121	19161122	A00758:226:HLWW7DSX2:1:1318:14443:32487	60	-
chr1	19166498	19166499	A00758:226:HLWW7DSX2:1:1626:32886:3490	60	+
chr1	19168551	19168552	A00758:226:HLWW7DSX2:4:1272:25310:31548/1	60	+
chr1	19177848	19177849	A00758:226:HLWW7DSX2:1:1157:27290:1971/1	60	-
chr1	19188593	19188594	A00758:226:HLWW7DSX2:1:2142:27615:9204/1	60	+
chr1	19189680	19189681	A00758:226:HLWW7DSX2:4:1142:25681:5729/1	60	+
chr1	19199838	19199839	A00758:226:HLWW7DSX2:4:1259:5828:29340/1	60	-
chr1	19200099	19200100	A00758:226:HLWW7DSX2:1:1671:2031:22889/1	60	-
chr1	19242252	19242253	A00758:226:HLWW7DSX2:1:1165:13367:13683/1	60	-
chr1	19422002	19422003	A00758:226:HLWW7DSX2:2:1406:29197:23719	60	-
chr1	19435183	19435184	A00758:226:HLWW7DSX2:1:1122:28827:15436/1	60	+
chr1	19441323	19441324	A00758:226:HLWW7DSX2:2:1115:9588:22075	60	+
chr1	19470788	19470789	A00758:226:HLWW7DSX2:3:1327:1796:18380	60	-
chr1	19599345	19599346	A00758:226:HLWW7DSX2:4:1477:31593:22545/1	60	+
chr1	19600877	19600878	A00758:226:HLWW7DSX2:1:1247:8359:10958	60	+
chr1	19602121	19602122	A00758:226:HLWW7DSX2:2:1235:26268:15608	60	+
chr1	19608927	19608928	A00758:226:HLWW7DSX2:1:2475:16242:17879/1	60	-
chr1	19610636	19610637	A00758:226:HLWW7DSX2:4:1424:5339:35853/1	60	-
chr1	19737530	19737531	A00758:226:HLWW7DSX2:4:1358:7889:33912/1	60	-
chr1	19890831	19890832	A00758:226:HLWW7DSX2:1:2466:19506:14356/1	60	-
chr1	19896876	19896877	A00758:226:HLWW7DSX2:1:2249:13503:25661/1	60	+
chr1	19902981	19902982	A00758:226:HLWW7DSX2:1:1155:13169:35415/1	60	-
chr1	20540180	20540181	A00758:226:HLWW7DSX2:1:1125:29451:11882/1	60	+
chr1	20742160	20742161	A00758:226:HLWW7DSX2:3:1434:30978:18129	60	+
chr1	20765897	20765898	A00758:226:HLWW7DSX2:4:2574:30463:9940	60	-
chr1	20771971	20771972	A00758:226:HLWW7DSX2:3:2425:18322:30780	60	+
chr1	20772722	20772723	A00758:226:HLWW7DSX2:1:2211:23647:3490/1	60	-
chr1	20812284	20812285	A00758:226:HLWW7DSX2:1:1512:24614:34507/1	60	-
chr1	20818065	20818066	A00758:226:HLWW7DSX2:4:2657:3115:18850/1	60	+
chr1	20828776	20828777	A00758:226:HLWW7DSX2:2:1278:3866:24471	60	+
chr1	20840955	20840956	A00758:226:HLWW7DSX2:1:1657:10502:6715/1	60	-
chr1	20850631	20850632	A00758:226:HLWW7DSX2:1:1117:12888:19523/1	60	+
chr1	20878797	20878798	A00758:226:HLWW7DSX2:1:2237:20726:2942/1	60	+
chr1	20897265	20897266	A00758:226:HLWW7DSX2:1:1251:9507:33708	60	-
chr1	20899606	20899607	A00758:226:HLWW7DSX2:1:1159:18855:29450/1	60	-
chr1	20901847	20901848	A00758:226:HLWW7DSX2:1:2517:14470:11052/1	60	+
chr1	20906097	20906098	A00758:226:HLWW7DSX2:4:1168:4607:16861/1	60	+
chr1	20908433	20908434	A00758:226:HLWW7DSX2:2:1577:25816:5963	60	+
chr1	20919637	20919638	A00758:226:HLWW7DSX2:4:2103:14461:9846/1	60	+
chr1	20921443	20921444	A00758:226:HLWW7DSX2:1:1659:11360:20917/1	60	-
chr1	20923747	20923748	A00758:226:HLWW7DSX2:1:1140:1380:15812/1	60	-
chr1	20924961	20924962	A00758:226:HLWW7DSX2:4:1209:13331:36041/1	60	+
chr1	20928814	20928815	A00758:226:HLWW7DSX2:1:1652:18059:10254/1	60	-
chr1	20937211	20937212	A00758:226:HLWW7DSX2:1:1339:18448:35008/1	60	+
chr1	20941258	20941259	A00758:226:HLWW7DSX2:1:1537:13069:10441/1	60	-
chr1	20948263	20948264	A00758:226:HLWW7DSX2:3:1418:28284:33317	60	+
chr1	20949903	20949904	A00758:226:HLWW7DSX2:1:1221:19135:21104/1	60	-
chr1	20953330	20953331	A00758:226:HLWW7DSX2:1:1642:1172:18333	60	+
chr1	20954594	20954595	A00758:226:HLWW7DSX2:4:2346:7310:23296/1	60	+
chr1	20965420	20965421	A00758:226:HLWW7DSX2:1:1138:14904:22795	60	-
chr1	20967368	20967369	A00758:226:HLWW7DSX2:4:2172:11252:22044/1	60	+
chr1	20969999	20970000	A00758:226:HLWW7DSX2:1:1448:20048:31015/1	60	+
chr1	20977670	20977671	A00758:226:HLWW7DSX2:1:1308:7663:6245/1	60	-
chr1	20977940	20977941	A00758:226:HLWW7DSX2:3:1513:13566:16470	60	-
chr1	20979783	20979784	A00758:226:HLWW7DSX2:3:1554:16514:11929	60	+
chr1	20984831	20984832	A00758:226:HLWW7DSX2:1:1222:3495:16939/1	60	+
chr1	20996068	20996069	A00758:226:HLWW7DSX2:1:1614:22336:23985/1	60	-
chr1	20997220	20997221	A00758:226:HLWW7DSX2:1:1318:27434:12994/1	60	-
chr1	20998669	20998670	A00758:226:HLWW7DSX2:3:2425:14714:18991	60	+
chr1	20999074	20999075	A00758:226:HLWW7DSX2:2:2608:20500:14325	60	+
chr1	21000053	21000054	A00758:226:HLWW7DSX2:1:1433:25066:12023/1	60	-
chr1	21000796	21000797	A00758:226:HLWW7DSX2:1:2524:26874:15186/1	60	+
chr1	21001336	21001337	A00758:226:HLWW7DSX2:1:1408:32814:9909/1	60	-
chr1	21002603	21002604	A00758:226:HLWW7DSX2:4:2171:16541:5588/1	60	+
chr1	21003138	21003139	A00758:226:HLWW7DSX2:4:1305:10836:24079/1	60	+
chr1	21003482	21003483	A00758:226:HLWW7DSX2:4:1505:6804:3912/1	60	+
chr1	21013018	21013019	A00758:226:HLWW7DSX2:1:2352:9561:10504/1	60	+
chr1	21057455	21057456	A00758:226:HLWW7DSX2:4:1332:6931:15311/1	60	+
chr1	21064980	21064981	A00758:226:HLWW7DSX2:1:2160:13675:19319/1	60	+
chr1	21065616	21065617	A00758:226:HLWW7DSX2:2:1441:14118:28948	60	-
chr1	21068950	21068951	A00758:226:HLWW7DSX2:3:2240:22869:19366	60	+
chr1	21069676	21069677	A00758:226:HLWW7DSX2:4:2415:20292:10927	60	-
chr1	21073881	21073882	A00758:226:HLWW7DSX2:1:1253:5249:5134/1	60	-
chr1	21112422	21112423	A00758:226:HLWW7DSX2:1:1524:5367:35963/1	60	+
chr1	21112825	21112826	A00758:226:HLWW7DSX2:2:1269:31367:6370	60	+
chr1	21124832	21124833	A00758:226:HLWW7DSX2:1:2178:15628:6355/1	60	-
chr1	21125421	21125422	A00758:226:HLWW7DSX2:2:1407:10384:4820	60	-
chr1	21138105	21138106	A00758:226:HLWW7DSX2:1:1440:24849:27336/1	60	-
chr1	21142324	21142325	A00758:226:HLWW7DSX2:1:1667:27172:27258/1	60	-
chr1	21142365	21142366	A00758:226:HLWW7DSX2:1:1211:18964:6214/1	60	+
chr1	21150222	21150223	A00758:226:HLWW7DSX2:2:1175:19370:22138	60	-
chr1	21152192	21152193	A00758:226:HLWW7DSX2:4:1545:20112:31407	60	+
chr1	21211201	21211202	A00758:226:HLWW7DSX2:4:2461:32063:5321/1	60	-
chr1	21282716	21282717	A00758:226:HLWW7DSX2:3:2458:16550:26991	60	+
chr1	21401356	21401357	A00758:226:HLWW7DSX2:1:1338:13413:18333/1	60	-
chr1	21465558	21465559	A00758:226:HLWW7DSX2:1:2336:29197:5118/1	60	+
chr1	21626007	21626008	A00758:226:HLWW7DSX2:1:1107:15519:31594/1	60	+
chr1	21720608	21720609	A00758:226:HLWW7DSX2:2:1330:32859:21167	60	-
chr1	21725230	21725231	A00758:226:HLWW7DSX2:4:2141:18231:1877/1	60	+
chr1	21733924	21733925	A00758:226:HLWW7DSX2:1:1569:12698:6511/1	60	+
chr1	21735492	21735493	A00758:226:HLWW7DSX2:1:2639:15935:23954/1	60	-
chr1	22084243	22084244	A00758:226:HLWW7DSX2:1:1535:31521:30968	60	+
chr1	22089436	22089437	A00758:226:HLWW7DSX2:4:1110:8250:9267/1	60	-
chr1	22277320	22277321	A00758:226:HLWW7DSX2:1:1538:30038:27054/1	60	+
chr1	22292360	22292361	A00758:226:HLWW7DSX2:4:1428:18683:35477/1	60	+
chr1	22491532	22491533	A00758:226:HLWW7DSX2:4:1533:14082:2581/1	60	+
chr1	22491537	22491538	A00758:226:HLWW7DSX2:3:1160:29668:25379	60	+
chr1	22493489	22493490	A00758:226:HLWW7DSX2:1:2106:17951:17926	60	-
chr1	22724745	22724746	A00758:226:HLWW7DSX2:3:2653:3025:29935/1	60	+
chr1	23034958	23034959	A00758:226:HLWW7DSX2:4:1646:8847:32471/1	60	-
chr1	23040213	23040214	A00758:226:HLWW7DSX2:1:1625:6922:2738/1	60	+
chr1	23040966	23040967	A00758:226:HLWW7DSX2:1:1330:32904:17206/1	60	+
chr1	23046741	23046742	A00758:226:HLWW7DSX2:1:2519:14036:28213/1	60	+
chr1	23050208	23050209	A00758:226:HLWW7DSX2:1:1629:16794:27571/1	60	-
chr1	23053164	23053165	A00758:226:HLWW7DSX2:2:1273:27416:26021	60	-
chr1	23053243	23053244	A00758:226:HLWW7DSX2:1:2423:1127:13432/1	60	+
chr1	23054311	23054312	A00758:226:HLWW7DSX2:2:2149:15465:3975	60	-
chr1	23054364	23054365	A00758:226:HLWW7DSX2:1:2138:5828:34507/1	60	+
chr1	23056661	23056662	A00758:226:HLWW7DSX2:3:1653:30138:27915	60	-
chr1	23073299	23073300	A00758:226:HLWW7DSX2:2:2374:19416:34804	60	+
chr1	23074017	23074018	A00758:226:HLWW7DSX2:4:2218:2302:36793	60	-
chr1	23101387	23101388	A00758:226:HLWW7DSX2:4:2527:15365:24283/1	60	+
chr1	23117604	23117605	A00758:226:HLWW7DSX2:2:2454:12653:27946	60	-
chr1	23145070	23145071	A00758:226:HLWW7DSX2:1:2315:9751:20791/1	60	+
chr1	23288976	23288977	A00758:226:HLWW7DSX2:1:2645:4481:3051/1	60	-
chr1	23289511	23289512	A00758:226:HLWW7DSX2:1:1467:7328:15499	60	+
chr1	23292045	23292046	A00758:226:HLWW7DSX2:3:1561:23176:8406	60	+
chr1	23294537	23294538	A00758:226:HLWW7DSX2:4:1221:18475:15389/1	60	+
chr1	23303380	23303381	A00758:226:HLWW7DSX2:3:2367:8187:32737	60	+
chr1	23304019	23304020	A00758:226:HLWW7DSX2:4:1148:29722:36338/1	60	-
chr1	23305261	23305262	A00758:226:HLWW7DSX2:1:1623:9164:26036/1	60	-
chr1	23306569	23306570	A00758:226:HLWW7DSX2:3:1567:26675:8766	60	-
chr1	23307228	23307229	A00758:226:HLWW7DSX2:2:1472:6759:10097	60	+
chr1	23308162	23308163	A00758:226:HLWW7DSX2:2:1122:32217:23281	60	-
chr1	23313862	23313863	A00758:226:HLWW7DSX2:1:1463:10267:32174/1	60	+
chr1	23317404	23317405	A00758:226:HLWW7DSX2:1:1118:30318:10003/1	60	+
chr1	23318602	23318603	A00758:226:HLWW7DSX2:1:1450:24677:29324/1	60	+
chr1	23319052	23319053	A00758:226:HLWW7DSX2:1:1676:32768:26115/1	60	+
chr1	23320666	23320667	A00758:226:HLWW7DSX2:2:1551:14299:33739	60	-
chr1	23324070	23324071	A00758:226:HLWW7DSX2:2:1454:20925:25895	60	+
chr1	23324593	23324594	A00758:226:HLWW7DSX2:4:2173:22101:10551/1	60	+
chr1	23339887	23339888	A00758:226:HLWW7DSX2:4:2277:8730:35243	60	+
chr1	23339914	23339915	A00758:226:HLWW7DSX2:4:1533:17761:7952/1	60	+
chr1	23340253	23340254	A00758:226:HLWW7DSX2:1:1313:28655:20462/1	60	-
chr1	23341015	23341016	A00758:226:HLWW7DSX2:4:1266:12102:14873/1	60	-
chr1	23421266	23421267	A00758:226:HLWW7DSX2:2:1525:30373:29199	60	+
chr1	23547400	23547401	A00758:226:HLWW7DSX2:2:1134:13838:30373	60	+
chr1	23617296	23617297	A00758:226:HLWW7DSX2:1:1267:14036:32910/1	60	-
chr1	23694815	23694816	A00758:226:HLWW7DSX2:1:1310:13358:25598/1	60	+
chr1	23704894	23704895	A00758:226:HLWW7DSX2:2:1522:32127:31641	60	-
chr1	23747161	23747162	A00758:226:HLWW7DSX2:1:2541:6271:20212/1	60	+
chr1	23749829	23749830	A00758:226:HLWW7DSX2:1:1231:23619:3787/1	60	-
chr1	23969872	23969873	A00758:226:HLWW7DSX2:4:1240:5981:16329/1	60	+
chr1	23970153	23970154	A00758:226:HLWW7DSX2:1:1361:5683:36135/1	60	+
chr1	23975139	23975140	A00758:226:HLWW7DSX2:2:1109:2781:4617	60	+
chr1	23976139	23976140	A00758:226:HLWW7DSX2:1:2330:3170:32659/1	60	-
chr1	23978089	23978090	A00758:226:HLWW7DSX2:2:2571:17888:32252	60	-
chr1	24326698	24326699	A00758:226:HLWW7DSX2:4:1506:6307:33520/1	60	-
chr1	24429575	24429576	A00758:226:HLWW7DSX2:4:1211:31955:30436/1	60	+
chr1	24433070	24433071	A00758:226:HLWW7DSX2:1:1368:7039:22326	60	-
chr1	24461585	24461586	A00758:226:HLWW7DSX2:1:1415:23556:2206/1	60	+
chr1	24629322	24629323	A00758:226:HLWW7DSX2:1:2230:4607:12790	60	-
chr1	24654291	24654292	A00758:226:HLWW7DSX2:1:1473:13259:11741	60	+
chr1	24658494	24658495	A00758:226:HLWW7DSX2:2:1277:6912:4319	60	+
chr1	24806688	24806689	A00758:226:HLWW7DSX2:1:1312:29134:30217/1	60	-
chr1	24828193	24828194	A00758:226:HLWW7DSX2:4:2446:2266:3349/1	60	+
chr1	24922948	24922949	A00758:226:HLWW7DSX2:1:1556:23674:19539/1	60	-
chr1	25131690	25131691	A00758:226:HLWW7DSX2:1:1429:26449:21590/1	60	-
chr1	25342608	25342609	A00758:226:HLWW7DSX2:4:2310:32759:8469/1	60	-
chr1	25357282	25357283	A00758:226:HLWW7DSX2:1:1104:2239:11537/1	60	-
chr1	25447622	25447623	A00758:226:HLWW7DSX2:2:1216:21432:24987	60	+
chr1	25448066	25448067	A00758:226:HLWW7DSX2:3:1478:27579:11303	60	+
chr1	25455007	25455008	A00758:226:HLWW7DSX2:1:1665:7229:34867/1	60	+
chr1	25455749	25455750	A00758:226:HLWW7DSX2:1:1517:26160:30953/1	60	+
chr1	25456276	25456277	A00758:226:HLWW7DSX2:1:1335:4191:8625/1	60	+
chr1	25456281	25456282	A00758:226:HLWW7DSX2:1:1174:11342:13808	60	+
chr1	25459967	25459968	A00758:226:HLWW7DSX2:2:2442:9923:13354	60	+
chr1	25468165	25468166	A00758:226:HLWW7DSX2:2:2427:27444:22968	60	+
chr1	25470309	25470310	A00758:226:HLWW7DSX2:1:1206:31611:30467/1	60	+
chr1	25470895	25470896	A00758:226:HLWW7DSX2:4:1214:12581:3145/1	60	+
chr1	25473922	25473923	A00758:226:HLWW7DSX2:3:1456:22507:17801	60	-
chr1	25477818	25477819	A00758:226:HLWW7DSX2:2:1668:4408:4867	60	+
chr1	25490541	25490542	A00758:226:HLWW7DSX2:3:2470:16233:16360	60	+
chr1	25492219	25492220	A00758:226:HLWW7DSX2:4:1531:1615:23923/1	60	+
chr1	25549526	25549527	A00758:226:HLWW7DSX2:4:1519:28664:12367/1	60	-
chr1	25567723	25567724	A00758:226:HLWW7DSX2:3:1110:17137:18521	60	-
chr1	25741179	25741180	A00758:226:HLWW7DSX2:2:2429:6244:13808	60	+
chr1	25836338	25836339	A00758:226:HLWW7DSX2:1:1314:18530:24189/1	60	+
chr1	25837384	25837385	A00758:226:HLWW7DSX2:1:1277:1244:14732/1	60	-
chr1	25848617	25848618	A00758:226:HLWW7DSX2:2:2141:5511:1360	60	+
chr1	25850967	25850968	A00758:226:HLWW7DSX2:1:2514:5819:12414/1	60	+
chr1	25902610	25902611	A00758:226:HLWW7DSX2:4:1118:10872:23328/1	60	-
chr1	25923772	25923773	A00758:226:HLWW7DSX2:1:1441:24795:14372/1	60	+
chr1	25960893	25960894	A00758:226:HLWW7DSX2:1:1165:13494:2440/1	60	-
chr1	25974145	25974146	A00758:226:HLWW7DSX2:1:2126:15058:35963/1	60	-
chr1	26118976	26118977	A00758:226:HLWW7DSX2:4:1531:6985:27586/1	60	-
chr1	26123499	26123500	A00758:226:HLWW7DSX2:4:1474:29894:35571	60	-
chr1	26125138	26125139	A00758:226:HLWW7DSX2:1:1362:20961:36636/1	60	-
chr1	26236813	26236814	A00758:226:HLWW7DSX2:2:1359:32452:6872	60	+
chr1	26238884	26238885	A00758:226:HLWW7DSX2:1:2660:26051:29042	60	+
chr1	26239166	26239167	A00758:226:HLWW7DSX2:3:1423:32506:33959	60	-
chr1	26239873	26239874	A00758:226:HLWW7DSX2:1:1522:10746:30405/1	60	+
chr1	26245298	26245299	A00758:226:HLWW7DSX2:1:1518:28257:15953/1	60	+
chr1	26254923	26254924	A00758:226:HLWW7DSX2:1:1659:24297:1047/1	60	+
chr1	26256184	26256185	A00758:226:HLWW7DSX2:4:2663:6858:1219/1	60	-
chr1	26260596	26260597	A00758:226:HLWW7DSX2:1:1454:19253:2143/1	60	+
chr1	26316366	26316367	A00758:226:HLWW7DSX2:4:2172:20546:21512/1	60	+
chr1	26452574	26452575	A00758:226:HLWW7DSX2:2:2451:24605:21120	60	+
chr1	26454956	26454957	A00758:226:HLWW7DSX2:1:1361:32904:2550/1	60	+
chr1	26455888	26455889	A00758:226:HLWW7DSX2:1:1525:10429:30671/1	60	+
chr1	26617949	26617950	A00758:226:HLWW7DSX2:1:1147:8467:1376/1	60	-
chr1	26699196	26699197	A00758:226:HLWW7DSX2:4:1607:19633:35931/1	60	+
chr1	26699207	26699208	A00758:226:HLWW7DSX2:1:1650:10393:32487	60	-
chr1	26701660	26701661	A00758:226:HLWW7DSX2:2:1266:27579:22858	60	-
chr1	26702360	26702361	A00758:226:HLWW7DSX2:4:1374:21495:28855	60	+
chr1	26703074	26703075	A00758:226:HLWW7DSX2:2:1208:7925:36886	60	+
chr1	26703973	26703974	A00758:226:HLWW7DSX2:1:1632:3206:33880/1	60	-
chr1	26704291	26704292	A00758:226:HLWW7DSX2:4:1554:13892:9737/1	60	-
chr1	26705066	26705067	A00758:226:HLWW7DSX2:1:1416:8612:9706/1	60	-
chr1	26705816	26705817	A00758:226:HLWW7DSX2:1:2533:7961:8547/1	60	-
chr1	26714724	26714725	A00758:226:HLWW7DSX2:4:1630:21703:20948/1	60	+
chr1	26715491	26715492	A00758:226:HLWW7DSX2:3:1346:32515:17065	60	-
chr1	26718815	26718816	A00758:226:HLWW7DSX2:4:1441:27444:34115	60	-
chr1	26727048	26727049	A00758:226:HLWW7DSX2:1:2357:3115:16188/1	60	+
chr1	26731517	26731518	A00758:226:HLWW7DSX2:1:1205:3685:25942/1	60	+
chr1	26731526	26731527	A00758:226:HLWW7DSX2:1:1159:25382:8688/1	60	+
chr1	26735483	26735484	A00758:226:HLWW7DSX2:1:1506:2293:36526	60	-
chr1	26750019	26750020	A00758:226:HLWW7DSX2:1:1116:31747:14356/1	60	+
chr1	26754640	26754641	A00758:226:HLWW7DSX2:1:2332:8531:32612	60	+
chr1	26761639	26761640	A00758:226:HLWW7DSX2:1:1270:12138:3035/1	60	+
chr1	26796926	26796927	A00758:226:HLWW7DSX2:1:2576:11749:29512	60	+
chr1	26807025	26807026	A00758:226:HLWW7DSX2:1:1415:31729:14826/1	60	-
chr1	26954375	26954376	A00758:226:HLWW7DSX2:3:2126:11921:6449	60	+
chr1	27144171	27144172	A00758:226:HLWW7DSX2:4:2631:22996:2112/1	60	-
chr1	27198266	27198267	A00758:226:HLWW7DSX2:1:1210:19633:9596/1	60	+
chr1	27327948	27327949	A00758:226:HLWW7DSX2:1:1209:22272:33646/1	60	-
chr1	27346928	27346929	A00758:226:HLWW7DSX2:1:1407:23176:17707/1	60	-
chr1	27447439	27447440	A00758:226:HLWW7DSX2:1:2335:8250:2879/1	60	-
chr1	27459380	27459381	A00758:226:HLWW7DSX2:1:1166:17246:33896/1	60	-
chr1	27466325	27466326	A00758:226:HLWW7DSX2:3:2203:32181:2895	60	-
chr1	27475089	27475090	A00758:226:HLWW7DSX2:1:1146:24668:7513/1	60	-
chr1	27479521	27479522	A00758:226:HLWW7DSX2:2:1201:4173:1110	60	-
chr1	27637662	27637663	A00758:226:HLWW7DSX2:2:1218:24677:26694	60	-
chr1	27758971	27758972	A00758:226:HLWW7DSX2:1:1128:13485:26913/1	60	+
chr1	27782061	27782062	A00758:226:HLWW7DSX2:1:1121:9977:33426	60	+
chr1	27783777	27783778	A00758:226:HLWW7DSX2:1:2557:7536:25003/1	60	+
chr1	27784951	27784952	A00758:226:HLWW7DSX2:1:2437:16902:15828	60	-
chr1	27789329	27789330	A00758:226:HLWW7DSX2:2:1121:30056:4351	60	+
chr1	27798261	27798262	A00758:226:HLWW7DSX2:1:1225:5312:21465/1	60	+
chr1	27803007	27803008	A00758:226:HLWW7DSX2:4:1427:7753:5431/1	60	+
chr1	27818206	27818207	A00758:226:HLWW7DSX2:1:2437:31340:26678/1	60	+
chr1	28007195	28007196	A00758:226:HLWW7DSX2:1:2452:14570:6527/1	60	+
chr1	28013010	28013011	A00758:226:HLWW7DSX2:1:1326:24316:11287	60	-
chr1	28014843	28014844	A00758:226:HLWW7DSX2:3:1449:26946:14309	60	-
chr1	28019732	28019733	A00758:226:HLWW7DSX2:1:2640:30870:11209/1	60	-
chr1	28027022	28027023	A00758:226:HLWW7DSX2:1:1378:4761:36730/1	60	-
chr1	28031597	28031598	A00758:226:HLWW7DSX2:2:2453:5791:16376	60	-
chr1	28034240	28034241	A00758:226:HLWW7DSX2:1:2134:13946:16376/1	60	-
chr1	28034874	28034875	A00758:226:HLWW7DSX2:1:2253:3179:7498	60	+
chr1	28038089	28038090	A00758:226:HLWW7DSX2:2:1536:21287:8265	60	-
chr1	28038138	28038139	A00758:226:HLWW7DSX2:1:1671:1542:23547/1	60	-
chr1	28044808	28044809	A00758:226:HLWW7DSX2:4:1230:30680:22122/1	60	+
chr1	28046082	28046083	A00758:226:HLWW7DSX2:4:1129:31367:25535	60	-
chr1	28047674	28047675	A00758:226:HLWW7DSX2:1:1106:12283:17253/1	60	+
chr1	28050933	28050934	A00758:226:HLWW7DSX2:4:1542:30282:1391/1	60	-
chr1	28050951	28050952	A00758:226:HLWW7DSX2:1:1170:32416:6339/1	60	-
chr1	28051319	28051320	A00758:226:HLWW7DSX2:3:1266:24406:16955	60	-
chr1	28053152	28053153	A00758:226:HLWW7DSX2:1:2315:28890:31767	60	-
chr1	28054190	28054191	A00758:226:HLWW7DSX2:3:1121:23086:1141	60	-
chr1	28056379	28056380	A00758:226:HLWW7DSX2:2:1562:2446:2816	60	+
chr1	28057088	28057089	A00758:226:HLWW7DSX2:4:2532:3631:26162	60	-
chr1	28057616	28057617	A00758:226:HLWW7DSX2:1:2165:12038:14857/1	60	-
chr1	28057694	28057695	A00758:226:HLWW7DSX2:1:1315:31566:2519	60	-
chr1	28058552	28058553	A00758:226:HLWW7DSX2:1:1364:20528:25300	60	-
chr1	28060053	28060054	A00758:226:HLWW7DSX2:1:1308:23267:4398	60	-
chr1	28061079	28061080	A00758:226:HLWW7DSX2:3:1451:2618:36933	60	-
chr1	28063915	28063916	A00758:226:HLWW7DSX2:2:2633:12961:20337	60	+
chr1	28065266	28065267	A00758:226:HLWW7DSX2:4:1521:30816:3004/1	60	-
chr1	28069825	28069826	A00758:226:HLWW7DSX2:3:2425:12608:27868	60	+
chr1	28074642	28074643	A00758:226:HLWW7DSX2:1:1349:18792:13620	60	+
chr1	28075057	28075058	A00758:226:HLWW7DSX2:1:2637:3278:20071/1	60	+
chr1	28075929	28075930	A00758:226:HLWW7DSX2:3:1418:15573:26616	60	-
chr1	28080111	28080112	A00758:226:HLWW7DSX2:1:2364:4535:24815/1	60	+
chr1	28082473	28082474	A00758:226:HLWW7DSX2:1:1640:14950:16642	60	+
chr1	28213103	28213104	A00758:226:HLWW7DSX2:3:1401:9670:8719	60	-
chr1	28224204	28224205	A00758:226:HLWW7DSX2:2:1347:1814:24486	60	+
chr1	28228547	28228548	A00758:226:HLWW7DSX2:3:2216:11586:22780	60	+
chr1	28374777	28374778	A00758:226:HLWW7DSX2:3:2534:12481:21856	60	+
chr1	28374927	28374928	A00758:226:HLWW7DSX2:1:2602:30608:7592/1	60	-
chr1	28385842	28385843	A00758:226:HLWW7DSX2:4:1376:8368:1423/1	60	+
chr1	28385844	28385845	A00758:226:HLWW7DSX2:1:2258:10375:29105/1	60	+
chr1	28405768	28405769	A00758:226:HLWW7DSX2:2:1429:29622:28776	60	+
chr1	28406599	28406600	A00758:226:HLWW7DSX2:4:1271:20998:20854/1	60	-
chr1	28413037	28413038	A00758:226:HLWW7DSX2:1:1355:21287:12618/1	60	+
chr1	28413381	28413382	A00758:226:HLWW7DSX2:1:2103:24695:35274/1	60	-
chr1	28416314	28416315	A00758:226:HLWW7DSX2:4:2544:19849:13542/1	60	-
chr1	28420381	28420382	A00758:226:HLWW7DSX2:1:1322:10963:5196/1	60	+
chr1	28422296	28422297	A00758:226:HLWW7DSX2:1:1436:10529:4539/1	60	-
chr1	28422413	28422414	A00758:226:HLWW7DSX2:2:2578:3676:31156	60	+
chr1	28423564	28423565	A00758:226:HLWW7DSX2:1:2153:8305:9142/1	60	-
chr1	28433335	28433336	A00758:226:HLWW7DSX2:4:1172:5023:2863/1	60	-
chr1	28435299	28435300	A00758:226:HLWW7DSX2:3:1456:31069:29309	60	-
chr1	28436080	28436081	A00758:226:HLWW7DSX2:4:1218:24469:10300/1	60	-
chr1	28440342	28440343	A00758:226:HLWW7DSX2:1:1409:20952:9314	60	-
chr1	28453780	28453781	A00758:226:HLWW7DSX2:3:1248:4987:14544	60	-
chr1	28459813	28459814	A00758:226:HLWW7DSX2:3:2240:23954:2080	60	-
chr1	28478875	28478876	A00758:226:HLWW7DSX2:4:2444:19108:18490	60	-
chr1	28489020	28489021	A00758:226:HLWW7DSX2:1:1538:27272:20259/1	60	-
chr1	28560965	28560966	A00758:226:HLWW7DSX2:1:1354:27317:6934/1	60	-
chr1	28684539	28684540	A00758:226:HLWW7DSX2:4:1120:5457:22310/1	60	+
chr1	28704814	28704815	A00758:226:HLWW7DSX2:1:1322:2311:2550/1	60	-
chr1	28757289	28757290	A00758:226:HLWW7DSX2:2:1571:10691:5165	60	-
chr1	28759881	28759882	A00758:226:HLWW7DSX2:2:1508:19307:3302	60	-
chr1	28812409	28812410	A00758:226:HLWW7DSX2:1:1162:29866:32550	60	-
chr1	28837369	28837370	A00758:226:HLWW7DSX2:1:1153:21450:25144/1	60	+
chr1	28924882	28924883	A00758:226:HLWW7DSX2:2:2207:26268:29857	60	+
chr1	28931223	28931224	A00758:226:HLWW7DSX2:4:1525:31448:34569/1	60	-
chr1	28945829	28945830	A00758:226:HLWW7DSX2:4:1146:24921:7075/1	60	+
chr1	28948964	28948965	A00758:226:HLWW7DSX2:1:1610:2880:32972/1	60	+
chr1	28954314	28954315	A00758:226:HLWW7DSX2:1:2107:28890:21559/1	60	+
chr1	28964888	28964889	A00758:226:HLWW7DSX2:3:1469:5710:14732	60	+
chr1	28967364	28967365	A00758:226:HLWW7DSX2:1:1153:7202:17566/1	60	-
chr1	28973284	28973285	A00758:226:HLWW7DSX2:1:1434:15917:2660/1	60	+
chr1	28982981	28982982	A00758:226:HLWW7DSX2:1:2131:12346:19304/1	60	+
chr1	28994410	28994411	A00758:226:HLWW7DSX2:4:1462:8829:18756/1	60	-
chr1	29002564	29002565	A00758:226:HLWW7DSX2:2:1404:25880:35102	60	-
chr1	29010438	29010439	A00758:226:HLWW7DSX2:1:2206:28158:9424/1	60	-
chr1	29010748	29010749	A00758:226:HLWW7DSX2:3:2453:26006:16344	60	+
chr1	29021199	29021200	A00758:226:HLWW7DSX2:4:2671:27208:34460/1	60	-
chr1	29022901	29022902	A00758:226:HLWW7DSX2:4:2144:14543:31782/1	60	+
chr1	29029533	29029534	A00758:226:HLWW7DSX2:4:1463:20989:15076	60	-
chr1	29032885	29032886	A00758:226:HLWW7DSX2:2:1272:13449:23688	60	+
chr1	29033508	29033509	A00758:226:HLWW7DSX2:1:1129:15971:21073/1	60	-
chr1	29050528	29050529	A00758:226:HLWW7DSX2:4:1411:18982:30671/1	60	-
chr1	29063177	29063178	A00758:226:HLWW7DSX2:4:1621:21495:15702/1	60	-
chr1	29086494	29086495	A00758:226:HLWW7DSX2:1:1374:18032:3787/1	60	+
chr1	29153015	29153016	A00758:226:HLWW7DSX2:1:2613:31837:32925	60	+
chr1	29165226	29165227	A00758:226:HLWW7DSX2:2:1517:30436:12336	60	+
chr1	29169680	29169681	A00758:226:HLWW7DSX2:3:2677:1588:1705/1	60	-
chr1	29171694	29171695	A00758:226:HLWW7DSX2:1:2349:22580:34867/1	60	-
chr1	29272411	29272412	A00758:226:HLWW7DSX2:1:1259:27706:12242	60	-
chr1	30234293	30234294	A00758:226:HLWW7DSX2:1:1114:23873:20979	60	+
chr1	30463654	30463655	A00758:226:HLWW7DSX2:2:2112:3631:10535	60	+
chr1	30728111	30728112	A00758:226:HLWW7DSX2:1:1441:14091:32753/1	60	+
chr1	30784450	30784451	A00758:226:HLWW7DSX2:2:2535:13774:33771	60	-
chr1	30960689	30960690	A00758:226:HLWW7DSX2:1:1466:9598:31172	60	+
chr1	30961976	30961977	A00758:226:HLWW7DSX2:4:2446:14181:33849	60	-
chr1	30963333	30963334	A00758:226:HLWW7DSX2:4:1220:19461:16000/1	60	-
chr1	30967690	30967691	A00758:226:HLWW7DSX2:1:1663:23574:3552/1	60	-
chr1	30970261	30970262	A00758:226:HLWW7DSX2:1:2355:6225:23610/1	60	+
chr1	30975694	30975695	A00758:226:HLWW7DSX2:1:1378:8504:6699/1	60	-
chr1	30977803	30977804	A00758:226:HLWW7DSX2:1:2246:20365:18505/1	60	+
chr1	30987314	30987315	A00758:226:HLWW7DSX2:1:1578:29098:13432/1	60	+
chr1	30993321	30993322	A00758:226:HLWW7DSX2:4:2537:19940:35618/1	60	+
chr1	31006848	31006849	A00758:226:HLWW7DSX2:4:1527:12373:36980/1	60	-
chr1	31012826	31012827	A00758:226:HLWW7DSX2:2:2659:18195:23390	60	-
chr1	31012927	31012928	A00758:226:HLWW7DSX2:4:1209:19334:35133/1	60	-
chr1	31016078	31016079	A00758:226:HLWW7DSX2:1:1327:29261:6699/1	60	-
chr1	31017298	31017299	A00758:226:HLWW7DSX2:4:2110:28556:20666/1	60	-
chr1	31017337	31017338	A00758:226:HLWW7DSX2:3:1135:15808:23390	60	+
chr1	31025033	31025034	A00758:226:HLWW7DSX2:4:2277:9724:9690/1	60	-
chr1	31041951	31041952	A00758:226:HLWW7DSX2:1:2355:15646:17691/1	60	+
chr1	31264227	31264228	A00758:226:HLWW7DSX2:1:1215:19759:15452	60	+
chr1	31270703	31270704	A00758:226:HLWW7DSX2:1:1419:11153:29136	60	+
chr1	31279614	31279615	A00758:226:HLWW7DSX2:2:2163:8594:16438	60	+
chr1	31281612	31281613	A00758:226:HLWW7DSX2:1:1629:13557:3114/1	60	-
chr1	31296421	31296422	A00758:226:HLWW7DSX2:1:1449:26901:32362/1	60	-
chr1	31309600	31309601	A00758:226:HLWW7DSX2:1:1211:22851:16861/1	60	+
chr1	31356401	31356402	A00758:226:HLWW7DSX2:2:2161:17870:17722	60	-
chr1	31357945	31357946	A00758:226:HLWW7DSX2:1:1349:6488:3677	60	+
chr1	31461162	31461163	A00758:226:HLWW7DSX2:1:1621:24406:26757/1	60	+
chr1	31534244	31534245	A00758:226:HLWW7DSX2:2:1267:18195:30968	60	+
chr1	31560447	31560448	A00758:226:HLWW7DSX2:1:2473:29170:34976/1	60	-
chr1	31806546	31806547	A00758:226:HLWW7DSX2:1:1616:31982:15577	60	+
chr1	31821851	31821852	A00758:226:HLWW7DSX2:4:1221:6090:4492/1	60	+
chr1	31875837	31875838	A00758:226:HLWW7DSX2:1:1450:15465:26678/1	60	+
chr1	31895120	31895121	A00758:226:HLWW7DSX2:1:1617:16495:6981/1	60	-
chr1	31909256	31909257	A00758:226:HLWW7DSX2:1:1261:2700:9612/1	60	-
chr1	31909884	31909885	A00758:226:HLWW7DSX2:4:2560:8377:5384/1	60	-
chr1	31912242	31912243	A00758:226:HLWW7DSX2:1:1119:10330:26647/1	60	-
chr1	31912984	31912985	A00758:226:HLWW7DSX2:1:1474:19859:15530/1	60	-
chr1	31913148	31913149	A00758:226:HLWW7DSX2:1:2176:12789:3255/1	60	+
chr1	31913597	31913598	A00758:226:HLWW7DSX2:4:1503:8540:10927/1	60	+
chr1	31914012	31914013	A00758:226:HLWW7DSX2:1:2545:29080:30906/1	60	-
chr1	31914464	31914465	A00758:226:HLWW7DSX2:2:2368:28266:7952	60	-
chr1	31914508	31914509	A00758:226:HLWW7DSX2:3:2129:6207:25332	60	-
chr1	31915032	31915033	A00758:226:HLWW7DSX2:1:2178:8088:31594/1	60	+
chr1	31915928	31915929	A00758:226:HLWW7DSX2:1:2406:2211:8171/1	60	-
chr1	31916131	31916132	A00758:226:HLWW7DSX2:2:1139:23068:34021	60	+
chr1	31916234	31916235	A00758:226:HLWW7DSX2:1:2240:9182:20087/1	60	-
chr1	31917565	31917566	A00758:226:HLWW7DSX2:1:1524:13991:18521/1	60	-
chr1	31918062	31918063	A00758:226:HLWW7DSX2:1:2277:27453:10050	60	-
chr1	31918459	31918460	A00758:226:HLWW7DSX2:2:2156:14968:26068	60	+
chr1	31918676	31918677	A00758:226:HLWW7DSX2:1:2249:10963:12994/1	60	-
chr1	31919873	31919874	A00758:226:HLWW7DSX2:1:1146:5954:23797/1	60	-
chr1	31921490	31921491	A00758:226:HLWW7DSX2:2:1574:2166:26130	60	+
chr1	31921819	31921820	A00758:226:HLWW7DSX2:2:1577:8730:14011	60	-
chr1	31922308	31922309	A00758:226:HLWW7DSX2:4:1302:12744:12759/1	60	-
chr1	31924281	31924282	A00758:226:HLWW7DSX2:4:2226:10447:13135/1	60	+
chr1	31924337	31924338	A00758:226:HLWW7DSX2:1:2333:23475:29215	60	+
chr1	31924505	31924506	A00758:226:HLWW7DSX2:4:1463:6506:33113/1	60	-
chr1	31924793	31924794	A00758:226:HLWW7DSX2:1:1373:27236:7889/1	60	-
chr1	31925082	31925083	A00758:226:HLWW7DSX2:4:1367:10357:27633/1	60	-
chr1	31925781	31925782	A00758:226:HLWW7DSX2:1:1215:32117:31062/1	60	+
chr1	31925913	31925914	A00758:226:HLWW7DSX2:2:1636:17372:13542	60	+
chr1	31926429	31926430	A00758:226:HLWW7DSX2:4:1166:32443:21543/1	60	-
chr1	31926868	31926869	A00758:226:HLWW7DSX2:1:1235:19153:2534/1	60	-
chr1	31927855	31927856	A00758:226:HLWW7DSX2:4:1618:26024:30248/1	60	-
chr1	31928314	31928315	A00758:226:HLWW7DSX2:4:2432:18719:32127/1	60	+
chr1	31929817	31929818	A00758:226:HLWW7DSX2:1:1350:5882:9267/1	60	+
chr1	31931185	31931186	A00758:226:HLWW7DSX2:3:1135:10990:33833	60	+
chr1	31932031	31932032	A00758:226:HLWW7DSX2:3:1654:10773:6778	60	+
chr1	31933275	31933276	A00758:226:HLWW7DSX2:1:1326:16758:14137/1	60	+
chr1	31933355	31933356	A00758:226:HLWW7DSX2:2:1307:28546:15922	60	-
chr1	31935335	31935336	A00758:226:HLWW7DSX2:4:1342:24361:20572	60	-
chr1	31961036	31961037	A00758:226:HLWW7DSX2:1:1622:10637:9142/1	60	+
chr1	31991407	31991408	A00758:226:HLWW7DSX2:1:1628:23005:13401/1	60	-
chr1	32020502	32020503	A00758:226:HLWW7DSX2:2:1604:19596:9439	60	+
chr1	32020798	32020799	A00758:226:HLWW7DSX2:1:2246:5547:14951/1	60	+
chr1	32027294	32027295	A00758:226:HLWW7DSX2:2:2157:29668:32017	60	-
chr1	32033333	32033334	A00758:226:HLWW7DSX2:4:2469:24749:11851/1	60	+
chr1	32042858	32042859	A00758:226:HLWW7DSX2:2:1221:28917:12493	60	+
chr1	32050282	32050283	A00758:226:HLWW7DSX2:4:1143:20202:35008/1	60	+
chr1	32057589	32057590	A00758:226:HLWW7DSX2:3:2567:23683:6183	60	-
chr1	32091040	32091041	A00758:226:HLWW7DSX2:1:2539:20085:21214/1	60	+
chr1	32091600	32091601	A00758:226:HLWW7DSX2:1:1123:20392:31516	60	+
chr1	32130030	32130031	A00758:226:HLWW7DSX2:4:2111:19515:31720/1	60	-
chr1	32139569	32139570	A00758:226:HLWW7DSX2:4:1120:20211:35681/1	60	-
chr1	32140360	32140361	A00758:226:HLWW7DSX2:2:2141:1127:8046	60	+
chr1	32159449	32159450	A00758:226:HLWW7DSX2:4:1603:7202:8453/1	60	+
chr1	32186265	32186266	A00758:226:HLWW7DSX2:4:1448:27841:1548/1	60	+
chr1	32188709	32188710	A00758:226:HLWW7DSX2:4:2329:28492:21652/1	60	+
chr1	32194350	32194351	A00758:226:HLWW7DSX2:2:1553:26585:19570	60	-
chr1	32261572	32261573	A00758:226:HLWW7DSX2:1:2169:16441:15436	60	+
chr1	32261815	32261816	A00758:226:HLWW7DSX2:4:2664:12924:18928	60	-
chr1	32299628	32299629	A00758:226:HLWW7DSX2:4:1463:3287:8187/1	60	-
chr1	32300092	32300093	A00758:226:HLWW7DSX2:1:1408:11369:25848	60	-
chr1	32305604	32305605	A00758:226:HLWW7DSX2:4:1316:4933:17237/1	60	-
chr1	32309344	32309345	A00758:226:HLWW7DSX2:1:1664:26024:17440/1	60	-
chr1	32310596	32310597	A00758:226:HLWW7DSX2:1:1158:10881:7028	60	-
chr1	32325609	32325610	A00758:226:HLWW7DSX2:2:2474:7898:12759	60	+
chr1	32383608	32383609	A00758:226:HLWW7DSX2:1:2407:23900:34867/1	60	+
chr1	32404410	32404411	A00758:226:HLWW7DSX2:1:1438:27019:5697/1	60	-
chr1	32428841	32428842	A00758:226:HLWW7DSX2:4:1143:31069:4852/1	60	-
chr1	32554704	32554705	A00758:226:HLWW7DSX2:2:2129:5565:35211	60	+
chr1	32627849	32627850	A00758:226:HLWW7DSX2:1:1309:7934:10285/1	60	+
chr1	32835235	32835236	A00758:226:HLWW7DSX2:1:2552:4372:5337/1	60	+
chr1	32835426	32835427	A00758:226:HLWW7DSX2:2:1433:14434:22889	60	-
chr1	32835814	32835815	A00758:226:HLWW7DSX2:3:2448:17092:28432	60	+
chr1	32846197	32846198	A00758:226:HLWW7DSX2:4:1512:32723:28291/1	60	+
chr1	32846471	32846472	A00758:226:HLWW7DSX2:2:1503:29017:35274	60	-
chr1	33001868	33001869	A00758:226:HLWW7DSX2:1:1556:16495:35978/1	60	+
chr1	33102793	33102794	A00758:226:HLWW7DSX2:1:2372:11333:14418/1	60	+
chr1	33130646	33130647	A00758:226:HLWW7DSX2:1:1247:25220:15702/1	60	+
chr1	33358058	33358059	A00758:226:HLWW7DSX2:3:1619:20627:16767	60	+
chr1	33923318	33923319	A00758:226:HLWW7DSX2:1:1658:19705:10066/1	60	+
chr1	33940292	33940293	A00758:226:HLWW7DSX2:1:1378:24948:8187/1	60	+
chr1	34429522	34429523	A00758:226:HLWW7DSX2:1:1338:20265:27853	60	+
chr1	34990439	34990440	A00758:226:HLWW7DSX2:2:2323:17228:30859	60	+
chr1	34992348	34992349	A00758:226:HLWW7DSX2:1:1653:28601:30483/1	60	+
chr1	35002695	35002696	A00758:226:HLWW7DSX2:1:2223:29948:22388/1	60	+
chr1	35098387	35098388	A00758:226:HLWW7DSX2:1:1467:30698:11005/1	60	+
chr1	35179967	35179968	A00758:226:HLWW7DSX2:1:2143:15483:1564/1	60	+
chr1	35186156	35186157	A00758:226:HLWW7DSX2:3:1254:15845:20917	60	-
chr1	35284715	35284716	A00758:226:HLWW7DSX2:1:1357:14172:18145/1	60	+
chr1	35290578	35290579	A00758:226:HLWW7DSX2:1:1240:31503:15906/1	60	+
chr1	35295768	35295769	A00758:226:HLWW7DSX2:2:1521:6334:35446	60	+
chr1	35310506	35310507	A00758:226:HLWW7DSX2:2:2174:25726:18333	60	+
chr1	35314027	35314028	A00758:226:HLWW7DSX2:1:1275:20636:15186/1	60	-
chr1	35314896	35314897	A00758:226:HLWW7DSX2:1:1667:13765:25520/1	60	+
chr1	35329768	35329769	A00758:226:HLWW7DSX2:1:1101:32597:2769/1	60	+
chr1	35332041	35332042	A00758:226:HLWW7DSX2:2:1360:32289:3928	60	+
chr1	35332681	35332682	A00758:226:HLWW7DSX2:2:2354:17734:25379	60	-
chr1	35349696	35349697	A00758:226:HLWW7DSX2:1:1471:29821:31688/1	60	+
chr1	35354506	35354507	A00758:226:HLWW7DSX2:4:1614:19180:11381/1	60	-
chr1	35365657	35365658	A00758:226:HLWW7DSX2:4:1634:28040:31704/1	60	-
chr1	35368953	35368954	A00758:226:HLWW7DSX2:2:1407:2880:22138	60	+
chr1	35368997	35368998	A00758:226:HLWW7DSX2:1:1144:11514:6872/1	60	+
chr1	35372355	35372356	A00758:226:HLWW7DSX2:1:2350:24406:3897/1	60	+
chr1	35375890	35375891	A00758:226:HLWW7DSX2:4:1127:7536:10629/1	60	-
chr1	35376995	35376996	A00758:226:HLWW7DSX2:1:1263:28411:30937/1	60	-
chr1	35387357	35387358	A00758:226:HLWW7DSX2:1:1640:19298:31281/1	60	+
chr1	35391447	35391448	A00758:226:HLWW7DSX2:2:1253:30110:27211	60	+
chr1	35392079	35392080	A00758:226:HLWW7DSX2:4:1132:20039:4914/1	60	+
chr1	35398208	35398209	A00758:226:HLWW7DSX2:4:1115:30074:13964/1	60	-
chr1	35398741	35398742	A00758:226:HLWW7DSX2:2:1673:13648:2832	60	+
chr1	35400928	35400929	A00758:226:HLWW7DSX2:4:2459:21160:15280/1	60	-
chr1	35404048	35404049	A00758:226:HLWW7DSX2:1:1116:3730:31407/1	60	+
chr1	35404775	35404776	A00758:226:HLWW7DSX2:3:1133:2871:30170	60	+
chr1	35415504	35415505	A00758:226:HLWW7DSX2:1:1152:3803:33755/1	60	+
chr1	35417118	35417119	A00758:226:HLWW7DSX2:4:1229:8784:28040/1	60	-
chr1	35450362	35450363	A00758:226:HLWW7DSX2:1:2652:9471:29637	60	-
chr1	35468931	35468932	A00758:226:HLWW7DSX2:1:1414:32723:30295/1	60	+
chr1	35498864	35498865	A00758:226:HLWW7DSX2:4:2406:7627:13166/1	60	+
chr1	35535452	35535453	A00758:226:HLWW7DSX2:1:2620:1723:2284/1	60	+
chr1	35543342	35543343	A00758:226:HLWW7DSX2:1:1352:26521:4679/1	60	+
chr1	35605710	35605711	A00758:226:HLWW7DSX2:2:1604:32154:26021	60	-
chr1	35608018	35608019	A00758:226:HLWW7DSX2:1:2229:20627:28823/1	60	+
chr1	35609271	35609272	A00758:226:HLWW7DSX2:4:1168:17092:23140/1	60	-
chr1	35612566	35612567	A00758:226:HLWW7DSX2:2:1412:28013:16282	60	+
chr1	35614697	35614698	A00758:226:HLWW7DSX2:4:1159:12554:24925/1	60	-
chr1	35633424	35633425	A00758:226:HLWW7DSX2:3:1154:15483:2065	60	+
chr1	35636817	35636818	A00758:226:HLWW7DSX2:4:2175:10529:7044/1	60	+
chr1	35746877	35746878	A00758:226:HLWW7DSX2:1:1319:11261:18897/1	60	+
chr1	35756835	35756836	A00758:226:HLWW7DSX2:1:2353:4580:33442/1	60	-
chr1	35764793	35764794	A00758:226:HLWW7DSX2:2:1137:18728:26537	60	+
chr1	35823026	35823027	A00758:226:HLWW7DSX2:1:1512:2935:3255/1	60	+
chr1	35857288	35857289	A00758:226:HLWW7DSX2:4:1406:5376:8672/1	60	-
chr1	35892520	35892521	A00758:226:HLWW7DSX2:2:1213:5141:32628	60	+
chr1	35942000	35942001	A00758:226:HLWW7DSX2:1:2439:4300:6934	60	+
chr1	35974110	35974111	A00758:226:HLWW7DSX2:3:1367:8956:28119	60	-
chr1	35975091	35975092	A00758:226:HLWW7DSX2:1:1463:22887:21433/1	60	+
chr1	35979086	35979087	A00758:226:HLWW7DSX2:1:2138:30969:27508/1	60	-
chr1	35982418	35982419	A00758:226:HLWW7DSX2:3:2620:27236:4883	60	+
chr1	35994299	35994300	A00758:226:HLWW7DSX2:1:1511:17788:22654/1	60	+
chr1	35995962	35995963	A00758:226:HLWW7DSX2:1:1664:31539:14121/1	60	+
chr1	35996996	35996997	A00758:226:HLWW7DSX2:4:1510:8440:19179	60	-
chr1	35997401	35997402	A00758:226:HLWW7DSX2:1:1535:26169:17096/1	60	-
chr1	35999448	35999449	A00758:226:HLWW7DSX2:1:2519:2998:8093/1	60	-
chr1	35999681	35999682	A00758:226:HLWW7DSX2:1:1277:25183:15546/1	60	-
chr1	36000193	36000194	A00758:226:HLWW7DSX2:2:1577:11234:24424	60	-
chr1	36005488	36005489	A00758:226:HLWW7DSX2:1:1271:20320:23312/1	60	-
chr1	36005507	36005508	A00758:226:HLWW7DSX2:2:2364:17074:10927	60	-
chr1	36007016	36007017	A00758:226:HLWW7DSX2:1:1104:26838:2879	60	+
chr1	36013478	36013479	A00758:226:HLWW7DSX2:1:1224:21712:8782/1	60	+
chr1	36013719	36013720	A00758:226:HLWW7DSX2:4:1433:2926:8563/1	60	-
chr1	36024477	36024478	A00758:226:HLWW7DSX2:1:1103:4273:6480	60	+
chr1	36034630	36034631	A00758:226:HLWW7DSX2:1:1435:25012:23735/1	60	-
chr1	36039145	36039146	A00758:226:HLWW7DSX2:1:1427:18267:31344/1	60	+
chr1	36234609	36234610	A00758:226:HLWW7DSX2:4:1149:7771:16642/1	60	+
chr1	36265362	36265363	A00758:226:HLWW7DSX2:4:2226:1443:12759/1	60	+
chr1	36268648	36268649	A00758:226:HLWW7DSX2:4:2470:29686:14669/1	60	+
chr1	36273611	36273612	A00758:226:HLWW7DSX2:2:2362:32452:20556	60	-
chr1	36281513	36281514	A00758:226:HLWW7DSX2:1:1245:12599:25254	60	-
chr1	36284715	36284716	A00758:226:HLWW7DSX2:1:1617:25681:20008/1	60	+
chr1	36361384	36361385	A00758:226:HLWW7DSX2:1:1258:24135:2456	60	+
chr1	36377129	36377130	A00758:226:HLWW7DSX2:1:2433:23755:24752/1	60	+
chr1	36700081	36700082	A00758:226:HLWW7DSX2:1:2350:12445:14591	60	+
chr1	36796392	36796393	A00758:226:HLWW7DSX2:2:2163:8910:9846	60	-
chr1	36873436	36873437	A00758:226:HLWW7DSX2:1:1120:31213:20760/1	60	-
chr1	36918455	36918456	A00758:226:HLWW7DSX2:1:2224:1235:8547/1	60	-
chr1	37157831	37157832	A00758:226:HLWW7DSX2:4:1524:31051:26083/1	60	-
chr1	37501057	37501058	A00758:226:HLWW7DSX2:1:2642:17770:1861/1	60	+
chr1	37502612	37502613	A00758:226:HLWW7DSX2:1:1127:13449:15546/1	60	-
chr1	37506216	37506217	A00758:226:HLWW7DSX2:1:1670:19027:26647	60	-
chr1	37509707	37509708	A00758:226:HLWW7DSX2:4:1559:18493:14011/1	60	+
chr1	37511571	37511572	A00758:226:HLWW7DSX2:1:1675:4146:22701/1	60	+
chr1	37580320	37580321	A00758:226:HLWW7DSX2:1:1232:14696:2581	60	+
chr1	37713586	37713587	A00758:226:HLWW7DSX2:1:1205:2220:18584/1	60	-
chr1	37819564	37819565	A00758:226:HLWW7DSX2:4:2441:30074:9768/1	60	+
chr1	37834972	37834973	A00758:226:HLWW7DSX2:1:2261:15799:36370/1	60	-
chr1	37853754	37853755	A00758:226:HLWW7DSX2:1:2271:7003:9267	60	+
chr1	37889217	37889218	A00758:226:HLWW7DSX2:4:2141:5312:7373/1	60	-
chr1	37895281	37895282	A00758:226:HLWW7DSX2:1:1143:9905:20024/1	60	+
chr1	37966548	37966549	A00758:226:HLWW7DSX2:1:1502:15040:24064/1	60	+
chr1	37970765	37970766	A00758:226:HLWW7DSX2:1:2635:32533:21167/1	60	+
chr1	38011128	38011129	A00758:226:HLWW7DSX2:1:1163:27742:14497/1	60	-
chr1	38013999	38014000	A00758:226:HLWW7DSX2:3:2404:29496:35415	60	-
chr1	38333104	38333105	A00758:226:HLWW7DSX2:1:1358:24514:23970	60	-
chr1	38679844	38679845	A00758:226:HLWW7DSX2:1:1122:20600:5729/1	60	+
chr1	38813449	38813450	A00758:226:HLWW7DSX2:1:2105:28348:7310	60	-
chr1	38848690	38848691	A00758:226:HLWW7DSX2:1:1118:28022:12696/1	60	+
chr1	38997328	38997329	A00758:226:HLWW7DSX2:1:1253:27199:23985/1	60	+
chr1	39013445	39013446	A00758:226:HLWW7DSX2:4:2216:11306:18474/1	60	+
chr1	39114258	39114259	A00758:226:HLWW7DSX2:1:2463:17580:19789	60	+
chr1	39173625	39173626	A00758:226:HLWW7DSX2:2:2335:1678:7216	60	+
chr1	39212575	39212576	A00758:226:HLWW7DSX2:1:2371:29053:36119/1	60	+
chr1	39219702	39219703	A00758:226:HLWW7DSX2:3:2663:9923:26162/1	60	-
chr1	39226674	39226675	A00758:226:HLWW7DSX2:2:2376:21133:27665	60	-
chr1	39236474	39236475	A00758:226:HLWW7DSX2:4:2576:13196:28447/1	60	-
chr1	39247804	39247805	A00758:226:HLWW7DSX2:1:1465:10954:17895/1	60	-
chr1	39262949	39262950	A00758:226:HLWW7DSX2:3:1172:15347:15515	60	-
chr1	39264634	39264635	A00758:226:HLWW7DSX2:4:1565:6289:3364/1	60	-
chr1	39265983	39265984	A00758:226:HLWW7DSX2:4:2427:10140:31328/1	60	-
chr1	39266333	39266334	A00758:226:HLWW7DSX2:4:1477:9209:14841/1	60	-
chr1	39287693	39287694	A00758:226:HLWW7DSX2:1:1418:12283:7388/1	60	+
chr1	39296086	39296087	A00758:226:HLWW7DSX2:4:1535:24297:34084/1	60	+
chr1	39302242	39302243	A00758:226:HLWW7DSX2:2:1557:3106:17895	60	+
chr1	39315928	39315929	A00758:226:HLWW7DSX2:1:2529:1325:36605/1	60	-
chr1	39321494	39321495	A00758:226:HLWW7DSX2:2:2267:30409:15201	60	-
chr1	39355699	39355700	A00758:226:HLWW7DSX2:1:1276:21368:30358/1	60	+
chr1	39355853	39355854	A00758:226:HLWW7DSX2:1:1474:30590:11506/1	60	-
chr1	39382708	39382709	A00758:226:HLWW7DSX2:4:1378:19551:18693/1	60	+
chr1	39395198	39395199	A00758:226:HLWW7DSX2:1:1446:24560:18255	60	+
chr1	39426170	39426171	A00758:226:HLWW7DSX2:1:2126:24071:5948/1	60	-
chr1	39426213	39426214	A00758:226:HLWW7DSX2:1:1507:10077:19476/1	60	-
chr1	39429493	39429494	A00758:226:HLWW7DSX2:3:2356:29848:20964	60	+
chr1	39430169	39430170	A00758:226:HLWW7DSX2:2:1267:3287:35180	60	+
chr1	39434308	39434309	A00758:226:HLWW7DSX2:1:1259:21866:6668/1	60	+
chr1	39435237	39435238	A00758:226:HLWW7DSX2:3:1136:13874:3443	60	-
chr1	39436746	39436747	A00758:226:HLWW7DSX2:2:1278:12192:28620	60	-
chr1	39442164	39442165	A00758:226:HLWW7DSX2:1:1231:24722:2033/1	60	-
chr1	39446894	39446895	A00758:226:HLWW7DSX2:1:2643:4833:20854/1	60	+
chr1	39456387	39456388	A00758:226:HLWW7DSX2:1:2643:8929:28134/1	60	+
chr1	39537627	39537628	A00758:226:HLWW7DSX2:2:1324:18864:20322	60	+
chr1	39549120	39549121	A00758:226:HLWW7DSX2:3:1238:10176:10191	60	-
chr1	39569147	39569148	A00758:226:HLWW7DSX2:2:1364:24876:7404	60	+
chr1	39618590	39618591	A00758:226:HLWW7DSX2:2:1515:1235:2315	60	+
chr1	39665510	39665511	A00758:226:HLWW7DSX2:3:1477:16152:2879	60	-
chr1	39699888	39699889	A00758:226:HLWW7DSX2:1:1643:23556:35900/1	60	+
chr1	39713724	39713725	A00758:226:HLWW7DSX2:1:1351:25997:13949	60	-
chr1	39718807	39718808	A00758:226:HLWW7DSX2:1:1558:19117:2378/1	60	+
chr1	39850819	39850820	A00758:226:HLWW7DSX2:1:1466:19587:19914/1	60	+
chr1	39852180	39852181	A00758:226:HLWW7DSX2:2:1675:15582:36151	60	+
chr1	39856095	39856096	A00758:226:HLWW7DSX2:3:1226:24749:9283	60	-
chr1	39871486	39871487	A00758:226:HLWW7DSX2:1:1416:19325:5212/1	60	+
chr1	40073921	40073922	A00758:226:HLWW7DSX2:1:2275:14714:29825/1	60	+
chr1	40076930	40076931	A00758:226:HLWW7DSX2:1:1111:19669:13573/1	60	+
chr1	40164065	40164066	A00758:226:HLWW7DSX2:2:1522:4038:20415	60	+
chr1	40165003	40165004	A00758:226:HLWW7DSX2:4:2127:31213:34131/1	60	+
chr1	40169933	40169934	A00758:226:HLWW7DSX2:2:2457:21459:29418	60	+
chr1	40171315	40171316	A00758:226:HLWW7DSX2:4:1348:27552:22874/1	60	+
chr1	40183188	40183189	A00758:226:HLWW7DSX2:1:1378:5927:35399/1	60	+
chr1	40189162	40189163	A00758:226:HLWW7DSX2:1:1469:32515:10520/1	60	+
chr1	40190748	40190749	A00758:226:HLWW7DSX2:2:1155:25518:17378	60	+
chr1	40192158	40192159	A00758:226:HLWW7DSX2:1:2635:9616:14262/1	60	-
chr1	40207580	40207581	A00758:226:HLWW7DSX2:3:1638:27796:19977	60	-
chr1	40221462	40221463	A00758:226:HLWW7DSX2:1:1552:28727:28823/1	60	+
chr1	40223584	40223585	A00758:226:HLWW7DSX2:3:2175:9191:26616	60	+
chr1	40225392	40225393	A00758:226:HLWW7DSX2:1:1675:25608:20885/1	60	-
chr1	40237499	40237500	A00758:226:HLWW7DSX2:1:1642:16360:29105/1	60	-
chr1	40270520	40270521	A00758:226:HLWW7DSX2:1:1569:30761:4194/1	60	-
chr1	40281285	40281286	A00758:226:HLWW7DSX2:4:2160:29631:20588/1	60	-
chr1	40281295	40281296	A00758:226:HLWW7DSX2:3:2509:15854:25128	60	-
chr1	40283561	40283562	A00758:226:HLWW7DSX2:4:1408:5321:28557/1	60	-
chr1	40300716	40300717	A00758:226:HLWW7DSX2:1:1168:22589:35790/1	60	+
chr1	40640136	40640137	A00758:226:HLWW7DSX2:1:1647:19895:35227/1	60	+
chr1	40647249	40647250	A00758:226:HLWW7DSX2:1:2547:14778:32346/1	60	+
chr1	40688716	40688717	A00758:226:HLWW7DSX2:1:1337:6822:14340/1	60	+
chr1	40704800	40704801	A00758:226:HLWW7DSX2:4:2528:4336:22529	60	-
chr1	40713093	40713094	A00758:226:HLWW7DSX2:4:1338:19868:14700/1	60	-
chr1	40718170	40718171	A00758:226:HLWW7DSX2:1:2410:24252:19977	60	+
chr1	40763294	40763295	A00758:226:HLWW7DSX2:3:2667:13738:3239	60	-
chr1	40997595	40997596	A00758:226:HLWW7DSX2:1:2124:16116:36448/1	60	+
chr1	41099771	41099772	A00758:226:HLWW7DSX2:4:2368:10917:9001/1	60	+
chr1	41101260	41101261	A00758:226:HLWW7DSX2:3:2253:17201:35947	60	+
chr1	41116508	41116509	A00758:226:HLWW7DSX2:1:2224:9679:4695	60	-
chr1	41118209	41118210	A00758:226:HLWW7DSX2:1:1149:8205:11976/1	60	-
chr1	41121613	41121614	A00758:226:HLWW7DSX2:1:1151:18285:30686/1	60	+
chr1	41127805	41127806	A00758:226:HLWW7DSX2:1:1177:9706:35368/1	60	-
chr1	41134525	41134526	A00758:226:HLWW7DSX2:1:1175:7997:30561/1	60	-
chr1	41145472	41145473	A00758:226:HLWW7DSX2:1:1123:8504:34100/1	60	-
chr1	41146933	41146934	A00758:226:HLWW7DSX2:4:1405:21468:14716	60	-
chr1	41149933	41149934	A00758:226:HLWW7DSX2:4:2128:27199:29496/1	60	-
chr1	41194654	41194655	A00758:226:HLWW7DSX2:2:2511:22327:33144	60	-
chr1	41213845	41213846	A00758:226:HLWW7DSX2:4:2524:2663:30561/1	60	+
chr1	41231493	41231494	A00758:226:HLWW7DSX2:1:1409:5186:35837/1	60	+
chr1	41575536	41575537	A00758:226:HLWW7DSX2:4:1239:1244:10441	60	+
chr1	42190468	42190469	A00758:226:HLWW7DSX2:1:1678:31901:32628	60	+
chr1	42193765	42193766	A00758:226:HLWW7DSX2:1:1164:28673:27884/1	60	+
chr1	42195676	42195677	A00758:226:HLWW7DSX2:1:1136:32759:36213/1	60	-
chr1	42195733	42195734	A00758:226:HLWW7DSX2:4:1645:15374:36417/1	60	-
chr1	42196872	42196873	A00758:226:HLWW7DSX2:4:1531:3468:15107/1	60	-
chr1	42199107	42199108	A00758:226:HLWW7DSX2:3:1229:3378:13667	60	+
chr1	42199111	42199112	A00758:226:HLWW7DSX2:1:1319:4354:13166/1	60	+
chr1	42202202	42202203	A00758:226:HLWW7DSX2:2:1310:5168:7780	60	+
chr1	42204748	42204749	A00758:226:HLWW7DSX2:2:2445:32316:9987	60	-
chr1	42221550	42221551	A00758:226:HLWW7DSX2:1:1219:32913:27242/1	60	-
chr1	42221554	42221555	A00758:226:HLWW7DSX2:1:1137:23222:5979/1	60	-
chr1	42228460	42228461	A00758:226:HLWW7DSX2:4:1110:18882:33035	60	-
chr1	42247128	42247129	A00758:226:HLWW7DSX2:4:2552:6903:7654	60	-
chr1	42250169	42250170	A00758:226:HLWW7DSX2:1:1129:20265:33426/1	60	-
chr1	42257204	42257205	A00758:226:HLWW7DSX2:1:2673:18982:35399	60	-
chr1	42258135	42258136	A00758:226:HLWW7DSX2:4:1471:13150:30467/1	60	+
chr1	42258490	42258491	A00758:226:HLWW7DSX2:1:1226:32289:34115/1	60	-
chr1	42259719	42259720	A00758:226:HLWW7DSX2:1:1228:12011:36667/1	60	-
chr1	42261176	42261177	A00758:226:HLWW7DSX2:2:2165:14172:21809	60	+
chr1	42262802	42262803	A00758:226:HLWW7DSX2:1:1224:31105:8234/1	60	-
chr1	42264310	42264311	A00758:226:HLWW7DSX2:2:2466:15790:16908	60	+
chr1	42272648	42272649	A00758:226:HLWW7DSX2:2:1116:30816:31469	60	-
chr1	42274864	42274865	A00758:226:HLWW7DSX2:1:1117:7419:4288/1	60	-
chr1	42277334	42277335	A00758:226:HLWW7DSX2:1:2438:9055:26600/1	60	+
chr1	42279101	42279102	A00758:226:HLWW7DSX2:1:1532:14959:29778/1	60	-
chr1	42280114	42280115	A00758:226:HLWW7DSX2:1:1624:24108:19758	60	-
chr1	42280706	42280707	A00758:226:HLWW7DSX2:2:2558:7518:13636	60	+
chr1	42291280	42291281	A00758:226:HLWW7DSX2:4:2153:32117:23641/1	60	-
chr1	42291437	42291438	A00758:226:HLWW7DSX2:1:1636:9625:4382/1	60	+
chr1	42291538	42291539	A00758:226:HLWW7DSX2:1:1554:28013:31281/1	60	+
chr1	42303817	42303818	A00758:226:HLWW7DSX2:2:1466:18864:4100	60	+
chr1	42310115	42310116	A00758:226:HLWW7DSX2:4:1524:14669:18568/1	60	-
chr1	42320276	42320277	A00758:226:HLWW7DSX2:4:1540:18403:35900/1	60	+
chr1	42329142	42329143	A00758:226:HLWW7DSX2:1:2252:13286:2206/1	60	+
chr1	42475875	42475876	A00758:226:HLWW7DSX2:3:1567:6379:22122	60	+
chr1	42663828	42663829	A00758:226:HLWW7DSX2:1:2163:19452:22122	60	+
chr1	42688951	42688952	A00758:226:HLWW7DSX2:1:1110:26106:35243/1	60	+
chr1	42689673	42689674	A00758:226:HLWW7DSX2:1:2575:9552:25300/1	60	+
chr1	42693039	42693040	A00758:226:HLWW7DSX2:1:2324:22923:30107/1	60	+
chr1	42693164	42693165	A00758:226:HLWW7DSX2:1:1326:2329:6120	60	-
chr1	42703496	42703497	A00758:226:HLWW7DSX2:4:1271:26232:5932/1	60	+
chr1	42706455	42706456	A00758:226:HLWW7DSX2:1:1176:13774:2863/1	60	-
chr1	42719557	42719558	A00758:226:HLWW7DSX2:1:1564:7310:15060	60	+
chr1	42770770	42770771	A00758:226:HLWW7DSX2:4:2160:6912:35446/1	60	+
chr1	42770902	42770903	A00758:226:HLWW7DSX2:2:1365:29839:35540	60	+
chr1	42773011	42773012	A00758:226:HLWW7DSX2:4:1236:18421:21339/1	60	+
chr1	42780380	42780381	A00758:226:HLWW7DSX2:2:1515:29884:13730	60	-
chr1	42804047	42804048	A00758:226:HLWW7DSX2:2:1501:19849:34084	60	+
chr1	42822529	42822530	A00758:226:HLWW7DSX2:4:2463:29306:13573	60	-
chr1	42825742	42825743	A00758:226:HLWW7DSX2:1:1143:20799:8985/1	60	+
chr1	42936789	42936790	A00758:226:HLWW7DSX2:1:1247:24171:35086/1	60	+
chr1	42949774	42949775	A00758:226:HLWW7DSX2:1:2177:11803:32205/1	60	-
chr1	42954894	42954895	A00758:226:HLWW7DSX2:4:2108:9055:26850/1	60	-
chr1	43161672	43161673	A00758:226:HLWW7DSX2:1:1639:1579:15937/1	60	-
chr1	43275619	43275620	A00758:226:HLWW7DSX2:4:1664:1524:29716	60	-
chr1	43360961	43360962	A00758:226:HLWW7DSX2:1:1268:20202:10770/1	60	+
chr1	43361772	43361773	A00758:226:HLWW7DSX2:2:1604:5837:6308	60	+
chr1	43380261	43380262	A00758:226:HLWW7DSX2:1:2109:26323:28573/1	60	-
chr1	43392806	43392807	A00758:226:HLWW7DSX2:3:2622:5547:32049	60	-
chr1	43397509	43397510	A00758:226:HLWW7DSX2:1:1241:32624:5948/1	60	-
chr1	43402244	43402245	A00758:226:HLWW7DSX2:1:2122:6234:24220/1	60	-
chr1	43404636	43404637	A00758:226:HLWW7DSX2:1:1156:23520:9502/1	60	+
chr1	43406589	43406590	A00758:226:HLWW7DSX2:1:1533:11080:7686/1	60	-
chr1	43407478	43407479	A00758:226:HLWW7DSX2:1:1129:12590:7764	60	+
chr1	43407492	43407493	A00758:226:HLWW7DSX2:2:2278:28962:23500	60	+
chr1	43408226	43408227	A00758:226:HLWW7DSX2:3:2632:28239:36714	60	-
chr1	43414675	43414676	A00758:226:HLWW7DSX2:2:1131:14552:27007	60	-
chr1	43417577	43417578	A00758:226:HLWW7DSX2:2:2522:3115:19914	60	-
chr1	43538449	43538450	A00758:226:HLWW7DSX2:3:1572:10429:18865	60	+
chr1	43555892	43555893	A00758:226:HLWW7DSX2:4:1634:12707:33019/1	60	+
chr1	43570574	43570575	A00758:226:HLWW7DSX2:1:2133:26142:12164/1	60	+
chr1	43574511	43574512	A00758:226:HLWW7DSX2:1:1656:30879:20713	60	+
chr1	43658399	43658400	A00758:226:HLWW7DSX2:4:1456:14000:20509/1	60	+
chr1	43660102	43660103	A00758:226:HLWW7DSX2:1:2655:25021:17519	60	+
chr1	43662978	43662979	A00758:226:HLWW7DSX2:1:1141:21278:25128/1	60	+
chr1	43674137	43674138	A00758:226:HLWW7DSX2:3:1568:20636:32878	60	-
chr1	43674458	43674459	A00758:226:HLWW7DSX2:1:2152:31575:33254/1	60	-
chr1	43710971	43710972	A00758:226:HLWW7DSX2:3:1545:21703:14215	60	-
chr1	43712384	43712385	A00758:226:HLWW7DSX2:1:1258:23240:19319/1	60	+
chr1	43726977	43726978	A00758:226:HLWW7DSX2:1:1320:8947:13166/1	60	-
chr1	43729804	43729805	A00758:226:HLWW7DSX2:3:1639:16143:8093	60	+
chr1	43744514	43744515	A00758:226:HLWW7DSX2:2:1328:10890:6355	60	-
chr1	43749325	43749326	A00758:226:HLWW7DSX2:1:2130:21847:34851/1	60	-
chr1	43753048	43753049	A00758:226:HLWW7DSX2:3:2669:20220:26553/1	60	-
chr1	43754126	43754127	A00758:226:HLWW7DSX2:1:2124:17942:28056	60	-
chr1	43755086	43755087	A00758:226:HLWW7DSX2:4:1154:27615:8609/1	60	+
chr1	43755138	43755139	A00758:226:HLWW7DSX2:4:1420:15600:13980	60	+
chr1	43758356	43758357	A00758:226:HLWW7DSX2:1:1358:28664:33849/1	60	+
chr1	43763894	43763895	A00758:226:HLWW7DSX2:1:1233:7383:5196	60	+
chr1	43772317	43772318	A00758:226:HLWW7DSX2:2:2543:9688:9940	60	+
chr1	43780116	43780117	A00758:226:HLWW7DSX2:1:1165:1497:20776/1	60	+
chr1	43787458	43787459	A00758:226:HLWW7DSX2:4:1374:2465:35759/1	60	+
chr1	43795516	43795517	A00758:226:HLWW7DSX2:3:2518:26259:13902	60	+
chr1	43799108	43799109	A00758:226:HLWW7DSX2:1:2262:2230:17910/1	60	-
chr1	43804622	43804623	A00758:226:HLWW7DSX2:1:1533:4001:1689/1	60	+
chr1	43821609	43821610	A00758:226:HLWW7DSX2:3:1234:6497:24017	60	+
chr1	43825024	43825025	A00758:226:HLWW7DSX2:1:2155:32190:17315	60	-
chr1	43828310	43828311	A00758:226:HLWW7DSX2:1:2274:2311:24815/1	60	-
chr1	43835075	43835076	A00758:226:HLWW7DSX2:1:2323:14895:27289/1	60	-
chr1	43841760	43841761	A00758:226:HLWW7DSX2:3:1367:20618:34569	60	+
chr1	43844498	43844499	A00758:226:HLWW7DSX2:4:1118:30056:8453/1	60	-
chr1	43846176	43846177	A00758:226:HLWW7DSX2:4:1567:4327:6762	60	-
chr1	43847120	43847121	A00758:226:HLWW7DSX2:4:1122:14904:17347	60	-
chr1	43848877	43848878	A00758:226:HLWW7DSX2:3:1224:3206:13870	60	+
chr1	43849322	43849323	A00758:226:HLWW7DSX2:4:1106:15058:10191/1	60	+
chr1	43859669	43859670	A00758:226:HLWW7DSX2:1:1236:6488:9064/1	60	+
chr1	43914863	43914864	A00758:226:HLWW7DSX2:1:1106:9019:16110	60	+
chr1	43951449	43951450	A00758:226:HLWW7DSX2:3:1201:19352:2597	60	+
chr1	44045095	44045096	A00758:226:HLWW7DSX2:4:1128:17065:11412/1	60	-
chr1	44277132	44277133	A00758:226:HLWW7DSX2:2:2438:8061:13886	60	-
chr1	44284461	44284462	A00758:226:HLWW7DSX2:1:1175:23493:27680/1	60	-
chr1	44286057	44286058	A00758:226:HLWW7DSX2:4:1177:29478:35133/1	60	-
chr1	44287660	44287661	A00758:226:HLWW7DSX2:1:2257:22263:34538/1	60	-
chr1	44322567	44322568	A00758:226:HLWW7DSX2:1:1315:9525:11788/1	60	+
chr1	44378447	44378448	A00758:226:HLWW7DSX2:4:2240:31855:23093/1	60	+
chr1	44381571	44381572	A00758:226:HLWW7DSX2:4:1167:17400:13996/1	60	-
chr1	44469240	44469241	A00758:226:HLWW7DSX2:3:2552:18973:15217	60	-
chr1	44728611	44728612	A00758:226:HLWW7DSX2:4:1559:21911:33082/1	60	+
chr1	44745416	44745417	A00758:226:HLWW7DSX2:4:1460:5321:22514/1	60	-
chr1	44753747	44753748	A00758:226:HLWW7DSX2:1:1306:1615:5040/1	60	+
chr1	44756131	44756132	A00758:226:HLWW7DSX2:2:1466:23240:5321	60	+
chr1	44756695	44756696	A00758:226:HLWW7DSX2:1:1107:24207:35963/1	60	+
chr1	44758392	44758393	A00758:226:HLWW7DSX2:1:1565:24614:25113/1	60	-
chr1	44777697	44777698	A00758:226:HLWW7DSX2:1:1443:27317:12414	60	+
chr1	44778787	44778788	A00758:226:HLWW7DSX2:1:2378:29686:22153/1	60	+
chr1	44780824	44780825	A00758:226:HLWW7DSX2:1:1170:12888:34460	60	+
chr1	44864915	44864916	A00758:226:HLWW7DSX2:1:2150:3414:3302/1	60	+
chr1	44894723	44894724	A00758:226:HLWW7DSX2:1:1656:22607:34413/1	60	-
chr1	44897132	44897133	A00758:226:HLWW7DSX2:1:1243:5285:15624/1	60	-
chr1	44914014	44914015	A00758:226:HLWW7DSX2:1:1621:25012:9236/1	60	+
chr1	44929025	44929026	A00758:226:HLWW7DSX2:1:2610:30499:21966/1	60	+
chr1	44931246	44931247	A00758:226:HLWW7DSX2:4:1224:29107:32550/1	60	+
chr1	44932541	44932542	A00758:226:HLWW7DSX2:1:1623:30779:23703/1	60	+
chr1	44941120	44941121	A00758:226:HLWW7DSX2:4:1311:24017:6793/1	60	-
chr1	44951727	44951728	A00758:226:HLWW7DSX2:1:1257:13865:27038/1	60	+
chr1	44953682	44953683	A00758:226:HLWW7DSX2:1:1460:7880:16141	60	-
chr1	44959565	44959566	A00758:226:HLWW7DSX2:4:1459:3685:25347/1	60	+
chr1	44962708	44962709	A00758:226:HLWW7DSX2:1:2603:6180:27633/1	60	+
chr1	44973433	44973434	A00758:226:HLWW7DSX2:2:1460:26151:31281	60	-
chr1	44996956	44996957	A00758:226:HLWW7DSX2:3:1644:14281:12320	60	-
chr1	45006899	45006900	A00758:226:HLWW7DSX2:1:1443:1054:14559/1	60	+
chr1	45382867	45382868	A00758:226:HLWW7DSX2:3:2265:26196:36495	60	-
chr1	45485556	45485557	A00758:226:HLWW7DSX2:2:1125:32154:28776	60	+
chr1	45511371	45511372	A00758:226:HLWW7DSX2:1:2168:24804:5118/1	60	+
chr1	45516326	45516327	A00758:226:HLWW7DSX2:3:1132:10357:27790	60	-
chr1	45602127	45602128	A00758:226:HLWW7DSX2:4:1113:1280:30671/1	60	+
chr1	45630377	45630378	A00758:226:HLWW7DSX2:4:2161:30888:24267/1	60	-
chr1	45642902	45642903	A00758:226:HLWW7DSX2:1:1401:5276:22717/1	60	+
chr1	45669671	45669672	A00758:226:HLWW7DSX2:2:2638:24388:1266	60	+
chr1	45669887	45669888	A00758:226:HLWW7DSX2:2:1512:16559:12696	60	-
chr1	45674917	45674918	A00758:226:HLWW7DSX2:3:2344:8739:27461	60	-
chr1	45681042	45681043	A00758:226:HLWW7DSX2:4:2243:1154:10880/1	60	+
chr1	45681507	45681508	A00758:226:HLWW7DSX2:4:2506:13241:22795/1	60	-
chr1	45813085	45813086	A00758:226:HLWW7DSX2:1:1570:8052:15593/1	60	-
chr1	45816012	45816013	A00758:226:HLWW7DSX2:4:1327:10899:3991/1	60	-
chr1	45835129	45835130	A00758:226:HLWW7DSX2:3:1208:10113:34695	60	-
chr1	45846175	45846176	A00758:226:HLWW7DSX2:2:1442:18575:12399	60	-
chr1	45870601	45870602	A00758:226:HLWW7DSX2:2:1478:31042:10191	60	-
chr1	45880530	45880531	A00758:226:HLWW7DSX2:1:1543:18114:31266/1	60	-
chr1	45896176	45896177	A00758:226:HLWW7DSX2:4:2242:4942:35728/1	60	+
chr1	45896402	45896403	A00758:226:HLWW7DSX2:1:1177:9299:25300	60	+
chr1	45928025	45928026	A00758:226:HLWW7DSX2:2:1376:12147:25880	60	-
chr1	45933627	45933628	A00758:226:HLWW7DSX2:1:1159:2139:18944/1	60	-
chr1	46045592	46045593	A00758:226:HLWW7DSX2:1:1305:7943:16438/1	60	-
chr1	46045825	46045826	A00758:226:HLWW7DSX2:1:2218:8585:7467/1	60	-
chr1	46046129	46046130	A00758:226:HLWW7DSX2:4:2549:14868:4977/1	60	+
chr1	46046173	46046174	A00758:226:HLWW7DSX2:4:1161:28013:2973/1	60	+
chr1	46050311	46050312	A00758:226:HLWW7DSX2:1:2606:12789:23829/1	60	-
chr1	46070785	46070786	A00758:226:HLWW7DSX2:1:1330:8811:34256/1	60	+
chr1	46075320	46075321	A00758:226:HLWW7DSX2:4:1546:32371:29841/1	60	+
chr1	46083204	46083205	A00758:226:HLWW7DSX2:1:2145:5674:28040/1	60	-
chr1	46089792	46089793	A00758:226:HLWW7DSX2:4:2452:3278:18035/1	60	+
chr1	46266474	46266475	A00758:226:HLWW7DSX2:1:1318:22128:32925/1	60	+
chr1	46267758	46267759	A00758:226:HLWW7DSX2:1:1612:27995:17315	60	-
chr1	46282311	46282312	A00758:226:HLWW7DSX2:1:1233:21739:11083/1	60	+
chr1	46291808	46291809	A00758:226:HLWW7DSX2:4:1141:15817:24846/1	60	+
chr1	46292046	46292047	A00758:226:HLWW7DSX2:1:1165:5828:21292/1	60	-
chr1	46308276	46308277	A00758:226:HLWW7DSX2:4:1131:16179:4617/1	60	-
chr1	46331734	46331735	A00758:226:HLWW7DSX2:1:1661:1108:2816/1	60	+
chr1	46358321	46358322	A00758:226:HLWW7DSX2:2:1630:28094:8907	60	+
chr1	46576427	46576428	A00758:226:HLWW7DSX2:2:1565:4499:24189	60	+
chr1	46680234	46680235	A00758:226:HLWW7DSX2:3:1559:4164:24674	60	-
chr1	46825686	46825687	A00758:226:HLWW7DSX2:2:2245:4309:35697	60	+
chr1	46905154	46905155	A00758:226:HLWW7DSX2:2:1151:24108:4100	60	+
chr1	47231523	47231524	A00758:226:HLWW7DSX2:1:1419:21558:12085	60	+
chr1	47255805	47255806	A00758:226:HLWW7DSX2:2:1457:5249:30874	60	+
chr1	47296281	47296282	A00758:226:HLWW7DSX2:1:1426:23330:6136	60	+
chr1	47377974	47377975	A00758:226:HLWW7DSX2:3:1459:5041:5055	60	-
chr1	47929515	47929516	A00758:226:HLWW7DSX2:1:1554:30219:25958/1	60	-
chr1	48298106	48298107	A00758:226:HLWW7DSX2:2:2369:27805:33614	60	-
chr1	49233525	49233526	A00758:226:HLWW7DSX2:1:1210:31756:23923	60	-
chr1	49394639	49394640	A00758:226:HLWW7DSX2:1:1101:10149:4820	60	+
chr1	49573192	49573193	A00758:226:HLWW7DSX2:2:2554:19470:13260	60	-
chr1	50346613	50346614	A00758:226:HLWW7DSX2:1:1161:19352:9298/1	60	+
chr1	50519825	50519826	A00758:226:HLWW7DSX2:4:1369:32615:35211	60	-
chr1	50537490	50537491	A00758:226:HLWW7DSX2:1:1150:23809:31798/1	60	+
chr1	50561651	50561652	A00758:226:HLWW7DSX2:1:1441:30047:35963/1	60	-
chr1	50577900	50577901	A00758:226:HLWW7DSX2:4:1546:32606:10927/1	60	+
chr1	50582134	50582135	A00758:226:HLWW7DSX2:1:2148:7780:9643	60	+
chr1	50599132	50599133	A00758:226:HLWW7DSX2:2:2118:20546:14278	60	+
chr1	50648186	50648187	A00758:226:HLWW7DSX2:1:1629:14525:19633/1	60	+
chr1	50651561	50651562	A00758:226:HLWW7DSX2:1:1141:28953:26929/1	60	+
chr1	50698168	50698169	A00758:226:HLWW7DSX2:1:1537:29559:9001/1	60	-
chr1	50698758	50698759	A00758:226:HLWW7DSX2:4:1546:16703:13542	60	-
chr1	50699419	50699420	A00758:226:HLWW7DSX2:3:2357:16857:21981	60	+
chr1	50705343	50705344	A00758:226:HLWW7DSX2:1:2219:31557:36417/1	60	+
chr1	50705824	50705825	A00758:226:HLWW7DSX2:2:1523:12355:26428	60	-
chr1	50825155	50825156	A00758:226:HLWW7DSX2:4:1164:21423:20431/1	60	+
chr1	50839360	50839361	A00758:226:HLWW7DSX2:1:2370:19922:28197/1	60	+
chr1	50845150	50845151	A00758:226:HLWW7DSX2:2:1505:25021:17237	60	-
chr1	50854028	50854029	A00758:226:HLWW7DSX2:1:1265:2989:4476/1	60	+
chr1	50859570	50859571	A00758:226:HLWW7DSX2:1:1125:2880:32659	60	+
chr1	50982001	50982002	A00758:226:HLWW7DSX2:1:1259:3522:21057/1	60	+
chr1	50984493	50984494	A00758:226:HLWW7DSX2:1:2410:17499:19304/1	60	-
chr1	51149777	51149778	A00758:226:HLWW7DSX2:1:2472:19416:21308/1	60	-
chr1	51273540	51273541	A00758:226:HLWW7DSX2:1:2239:18566:6840/1	60	+
chr1	51349466	51349467	A00758:226:HLWW7DSX2:1:2543:8386:24314/1	60	+
chr1	51361906	51361907	A00758:226:HLWW7DSX2:4:1263:29035:1266/1	60	-
chr1	51407868	51407869	A00758:226:HLWW7DSX2:1:1551:19108:21308/1	60	-
chr1	51417809	51417810	A00758:226:HLWW7DSX2:3:1358:13512:33160	60	-
chr1	51425117	51425118	A00758:226:HLWW7DSX2:4:1325:6316:3223/1	60	-
chr1	51440102	51440103	A00758:226:HLWW7DSX2:1:1118:8630:20447/1	60	+
chr1	51442078	51442079	A00758:226:HLWW7DSX2:1:1372:5321:26083/1	60	+
chr1	51442477	51442478	A00758:226:HLWW7DSX2:1:1339:19596:25942	60	+
chr1	51443854	51443855	A00758:226:HLWW7DSX2:1:1348:3287:4836	60	+
chr1	51454571	51454572	A00758:226:HLWW7DSX2:4:1426:18900:16094/1	60	-
chr1	51454853	51454854	A00758:226:HLWW7DSX2:4:2333:19425:23422/1	60	-
chr1	51460101	51460102	A00758:226:HLWW7DSX2:2:2657:28673:5212	60	+
chr1	51464393	51464394	A00758:226:HLWW7DSX2:2:1213:32470:26537	60	+
chr1	51467777	51467778	A00758:226:HLWW7DSX2:1:1333:7645:22373/1	60	+
chr1	51496791	51496792	A00758:226:HLWW7DSX2:1:2478:7572:32925/1	60	-
chr1	51502668	51502669	A00758:226:HLWW7DSX2:1:1630:2410:31469/1	60	+
chr1	51653610	51653611	A00758:226:HLWW7DSX2:3:1632:2474:4085	60	+
chr1	51714545	51714546	A00758:226:HLWW7DSX2:1:1425:25916:19820/1	60	-
chr1	51817875	51817876	A00758:226:HLWW7DSX2:3:1241:24740:13495	60	-
chr1	51822278	51822279	A00758:226:HLWW7DSX2:2:1314:32904:24972	60	-
chr1	51827274	51827275	A00758:226:HLWW7DSX2:2:1120:7527:7357	60	-
chr1	51839319	51839320	A00758:226:HLWW7DSX2:1:1243:15004:17018/1	60	-
chr1	52071839	52071840	A00758:226:HLWW7DSX2:1:1641:21097:7936/1	60	-
chr1	52156452	52156453	A00758:226:HLWW7DSX2:1:1341:25970:12555/1	60	-
chr1	52233601	52233602	A00758:226:HLWW7DSX2:4:2118:23014:5776/1	60	-
chr1	52301820	52301821	A00758:226:HLWW7DSX2:2:1230:20121:22936	60	+
chr1	52352590	52352591	A00758:226:HLWW7DSX2:4:2370:10673:11522/1	60	-
chr1	52418718	52418719	A00758:226:HLWW7DSX2:1:1556:22516:16877/1	60	-
chr1	52433832	52433833	A00758:226:HLWW7DSX2:1:1644:7871:31219/1	60	+
chr1	52438248	52438249	A00758:226:HLWW7DSX2:4:1222:27091:13369/1	60	+
chr1	52444602	52444603	A00758:226:HLWW7DSX2:1:1436:8187:35712/1	60	-
chr1	52451430	52451431	A00758:226:HLWW7DSX2:3:1326:8540:30279	60	-
chr1	52470515	52470516	A00758:226:HLWW7DSX2:2:1268:32244:15280	60	-
chr1	52473732	52473733	A00758:226:HLWW7DSX2:1:1241:24017:33818/1	60	+
chr1	52473997	52473998	A00758:226:HLWW7DSX2:1:1278:21775:18349/1	60	-
chr1	52480926	52480927	A00758:226:HLWW7DSX2:1:1203:20763:7044	60	+
chr1	52484831	52484832	A00758:226:HLWW7DSX2:1:1163:4896:8281/1	60	+
chr1	52489584	52489585	A00758:226:HLWW7DSX2:1:1663:7753:25974/1	60	+
chr1	52490610	52490611	A00758:226:HLWW7DSX2:2:1672:9869:36933	60	+
chr1	52496148	52496149	A00758:226:HLWW7DSX2:1:2250:21097:35994/1	60	-
chr1	52497166	52497167	A00758:226:HLWW7DSX2:1:1334:1063:23469/1	60	+
chr1	52509485	52509486	A00758:226:HLWW7DSX2:1:1408:15329:6590	60	-
chr1	52510122	52510123	A00758:226:HLWW7DSX2:1:1569:16514:20760	60	+
chr1	52510378	52510379	A00758:226:HLWW7DSX2:1:2172:32922:24032/1	60	+
chr1	52511383	52511384	A00758:226:HLWW7DSX2:1:1677:7211:14951/1	60	-
chr1	52513734	52513735	A00758:226:HLWW7DSX2:1:2554:24451:36636/1	60	+
chr1	52522265	52522266	A00758:226:HLWW7DSX2:1:2647:3613:21746	60	+
chr1	52805914	52805915	A00758:226:HLWW7DSX2:1:1341:28131:7623/1	60	+
chr1	52812951	52812952	A00758:226:HLWW7DSX2:2:1374:30029:33520	60	+
chr1	52961314	52961315	A00758:226:HLWW7DSX2:4:1468:28727:2394/1	60	+
chr1	53047941	53047942	A00758:226:HLWW7DSX2:4:1163:4942:32346/1	60	-
chr1	53103007	53103008	A00758:226:HLWW7DSX2:1:2201:15013:12680/1	60	+
chr1	53259015	53259016	A00758:226:HLWW7DSX2:3:2663:28519:30718/1	60	+
chr1	53713833	53713834	A00758:226:HLWW7DSX2:2:1245:11939:7138	60	-
chr1	53755385	53755386	A00758:226:HLWW7DSX2:1:2418:4110:1125/1	60	+
chr1	53777545	53777546	A00758:226:HLWW7DSX2:3:1361:24198:28432	60	+
chr1	53779491	53779492	A00758:226:HLWW7DSX2:4:2423:27227:14700/1	60	-
chr1	53781856	53781857	A00758:226:HLWW7DSX2:1:2541:11722:11428/1	60	-
chr1	53818950	53818951	A00758:226:HLWW7DSX2:3:2111:13892:12305	60	-
chr1	53931999	53932000	A00758:226:HLWW7DSX2:4:1617:32380:13354/1	60	-
chr1	53940478	53940479	A00758:226:HLWW7DSX2:3:2132:1280:3803	60	-
chr1	53941748	53941749	A00758:226:HLWW7DSX2:1:1415:1714:14794/1	60	-
chr1	53942042	53942043	A00758:226:HLWW7DSX2:1:1621:1615:26897/1	60	-
chr1	54314596	54314597	A00758:226:HLWW7DSX2:1:1345:26820:2096/1	60	+
chr1	54355483	54355484	A00758:226:HLWW7DSX2:4:1426:24614:30279/1	60	+
chr1	54614434	54614435	A00758:226:HLWW7DSX2:3:1461:8793:14904	60	+
chr1	54722553	54722554	A00758:226:HLWW7DSX2:4:1366:23954:29700/1	60	-
chr1	54724569	54724570	A00758:226:HLWW7DSX2:1:1254:29532:17409/1	60	-
chr1	54732138	54732139	A00758:226:HLWW7DSX2:1:1107:16450:22091	60	+
chr1	54733882	54733883	A00758:226:HLWW7DSX2:1:1336:5647:25238	60	+
chr1	55060186	55060187	A00758:226:HLWW7DSX2:1:2266:5448:24674/1	60	-
chr1	55065186	55065187	A00758:226:HLWW7DSX2:1:2410:2962:26882/1	60	+
chr1	55086798	55086799	A00758:226:HLWW7DSX2:2:1177:17101:27383	60	-
chr1	55104590	55104591	A00758:226:HLWW7DSX2:1:1427:28962:23156/1	60	-
chr1	55134574	55134575	A00758:226:HLWW7DSX2:1:2451:22652:24251/1	60	+
chr1	55146598	55146599	A00758:226:HLWW7DSX2:3:1563:12283:17065	60	-
chr1	55147581	55147582	A00758:226:HLWW7DSX2:1:1360:32660:11083/1	60	+
chr1	55149234	55149235	A00758:226:HLWW7DSX2:1:1103:9489:18051/1	60	+
chr1	55152806	55152807	A00758:226:HLWW7DSX2:2:2148:1651:23985	60	+
chr1	55166806	55166807	A00758:226:HLWW7DSX2:1:1349:8784:19116/1	60	+
chr1	55193776	55193777	A00758:226:HLWW7DSX2:1:1417:7952:26976/1	60	+
chr1	55323979	55323980	A00758:226:HLWW7DSX2:1:1275:32099:26960/1	60	+
chr1	55422932	55422933	A00758:226:HLWW7DSX2:4:1613:24885:20666/1	60	+
chr1	56656360	56656361	A00758:226:HLWW7DSX2:3:1559:7048:36558	60	-
chr1	56730939	56730940	A00758:226:HLWW7DSX2:1:1304:19804:28776/1	60	+
chr1	56997355	56997356	A00758:226:HLWW7DSX2:2:1116:2808:1000	60	+
chr1	57064422	57064423	A00758:226:HLWW7DSX2:3:2670:25066:30436/1	60	+
chr1	57198811	57198812	A00758:226:HLWW7DSX2:3:2366:28519:22106	60	-
chr1	58418991	58418992	A00758:226:HLWW7DSX2:2:1337:10746:23797	60	-
chr1	58504947	58504948	A00758:226:HLWW7DSX2:1:1341:26874:25645/1	60	-
chr1	58524104	58524105	A00758:226:HLWW7DSX2:4:1303:18240:9439/1	60	+
chr1	58526198	58526199	A00758:226:HLWW7DSX2:3:1509:25364:6590	60	+
chr1	58621976	58621977	A00758:226:HLWW7DSX2:1:1402:4191:23156/1	60	-
chr1	58621978	58621979	A00758:226:HLWW7DSX2:1:1332:6867:1329/1	60	-
chr1	58648748	58648749	A00758:226:HLWW7DSX2:1:1609:29423:4601	60	+
chr1	58656979	58656980	A00758:226:HLWW7DSX2:2:1402:1280:34835	60	+
chr1	58658220	58658221	A00758:226:HLWW7DSX2:1:1138:27299:16360/1	60	-
chr1	58659276	58659277	A00758:226:HLWW7DSX2:2:2635:21450:3223	60	-
chr1	58675416	58675417	A00758:226:HLWW7DSX2:1:1304:31186:18427/1	60	-
chr1	58845433	58845434	A00758:226:HLWW7DSX2:1:1637:27923:17284/1	60	-
chr1	59267965	59267966	A00758:226:HLWW7DSX2:2:1374:11324:2722	60	+
chr1	59345454	59345455	A00758:226:HLWW7DSX2:1:1250:6949:24706/1	60	+
chr1	59393810	59393811	A00758:226:HLWW7DSX2:1:1214:23701:8813/1	60	-
chr1	59416936	59416937	A00758:226:HLWW7DSX2:1:1160:2627:25927	60	-
chr1	59434453	59434454	A00758:226:HLWW7DSX2:2:1678:19678:26772	60	-
chr1	61091941	61091942	A00758:226:HLWW7DSX2:4:1547:26711:32189/1	60	-
chr1	61109967	61109968	A00758:226:HLWW7DSX2:1:1160:16721:4648/1	60	-
chr1	61163840	61163841	A00758:226:HLWW7DSX2:1:1257:7771:17143/1	60	+
chr1	61170310	61170311	A00758:226:HLWW7DSX2:3:1461:21034:13964	60	-
chr1	61170312	61170313	A00758:226:HLWW7DSX2:4:1234:17644:12727/1	60	-
chr1	61171654	61171655	A00758:226:HLWW7DSX2:4:1471:26856:31313/1	60	-
chr1	61247749	61247750	A00758:226:HLWW7DSX2:1:1549:12988:3537/1	60	+
chr1	61273794	61273795	A00758:226:HLWW7DSX2:2:1276:14588:20181	60	-
chr1	61348831	61348832	A00758:226:HLWW7DSX2:1:1270:15980:14481	60	+
chr1	61351641	61351642	A00758:226:HLWW7DSX2:4:1125:10013:8563/1	60	+
chr1	61382236	61382237	A00758:226:HLWW7DSX2:1:1222:20157:3928/1	60	-
chr1	61444997	61444998	A00758:226:HLWW7DSX2:1:2578:25554:24267	60	-
chr1	61541183	61541184	A00758:226:HLWW7DSX2:1:2576:21974:17691	60	+
chr1	61680702	61680703	A00758:226:HLWW7DSX2:1:1234:2401:13009/1	60	-
chr1	62160594	62160595	A00758:226:HLWW7DSX2:2:1465:1633:23766	60	-
chr1	62272048	62272049	A00758:226:HLWW7DSX2:1:2648:3757:3552/1	60	-
chr1	62299064	62299065	A00758:226:HLWW7DSX2:1:1237:26503:6120/1	60	+
chr1	62340891	62340892	A00758:226:HLWW7DSX2:1:1232:6677:19727/1	60	+
chr1	62373151	62373152	A00758:226:HLWW7DSX2:1:1510:14479:16799/1	60	-
chr1	62387440	62387441	A00758:226:HLWW7DSX2:1:1322:5882:11992/1	60	-
chr1	62405312	62405313	A00758:226:HLWW7DSX2:1:1607:27272:2002	60	+
chr1	62474916	62474917	A00758:226:HLWW7DSX2:2:1349:22399:10942	60	+
chr1	62487017	62487018	A00758:226:HLWW7DSX2:4:1559:25572:28714/1	60	+
chr1	62489986	62489987	A00758:226:HLWW7DSX2:1:2445:7907:21324/1	60	+
chr1	62498173	62498174	A00758:226:HLWW7DSX2:1:1111:1181:9079/1	60	-
chr1	62502824	62502825	A00758:226:HLWW7DSX2:4:1132:23791:17362/1	60	-
chr1	62531588	62531589	A00758:226:HLWW7DSX2:2:2555:13955:1391	60	-
chr1	62540551	62540552	A00758:226:HLWW7DSX2:3:2347:29803:29403	60	-
chr1	62542873	62542874	A00758:226:HLWW7DSX2:1:2240:21097:15107/1	60	-
chr1	62557835	62557836	A00758:226:HLWW7DSX2:1:1205:21486:27211/1	60	+
chr1	62594942	62594943	A00758:226:HLWW7DSX2:1:1624:13883:11475/1	60	-
chr1	62598851	62598852	A00758:226:HLWW7DSX2:4:2550:21079:16799/1	60	-
chr1	62606455	62606456	A00758:226:HLWW7DSX2:1:1216:32452:3834/1	60	+
chr1	62620253	62620254	A00758:226:HLWW7DSX2:4:1126:23836:23703/1	60	-
chr1	62632524	62632525	A00758:226:HLWW7DSX2:4:2258:29568:13808/1	60	+
chr1	62677213	62677214	A00758:226:HLWW7DSX2:1:1305:26332:33160	60	+
chr1	62837071	62837072	A00758:226:HLWW7DSX2:1:1344:14290:4351/1	60	-
chr1	63038268	63038269	A00758:226:HLWW7DSX2:2:1563:6551:29340	60	+
chr1	63177858	63177859	A00758:226:HLWW7DSX2:1:1418:25283:18599/1	60	-
chr1	63375789	63375790	A00758:226:HLWW7DSX2:4:2253:20871:8547/1	60	+
chr1	63391830	63391831	A00758:226:HLWW7DSX2:2:1652:19325:30639	60	-
chr1	63411802	63411803	A00758:226:HLWW7DSX2:1:1104:22562:7467/1	60	+
chr1	63416457	63416458	A00758:226:HLWW7DSX2:4:2337:20066:32205/1	60	+
chr1	63451407	63451408	A00758:226:HLWW7DSX2:4:1108:18774:18474	60	-
chr1	63461681	63461682	A00758:226:HLWW7DSX2:1:1202:31575:4758/1	60	+
chr1	63479198	63479199	A00758:226:HLWW7DSX2:2:2264:28094:14137	60	-
chr1	63482397	63482398	A00758:226:HLWW7DSX2:3:1552:30110:10081	60	-
chr1	63489261	63489262	A00758:226:HLWW7DSX2:4:1539:25138:10864/1	60	+
chr1	63530601	63530602	A00758:226:HLWW7DSX2:4:1471:7627:14418/1	60	+
chr1	63550359	63550360	A00758:226:HLWW7DSX2:2:2235:17318:22686	60	+
chr1	63563617	63563618	A00758:226:HLWW7DSX2:1:1268:20763:7138/1	60	+
chr1	63564548	63564549	A00758:226:HLWW7DSX2:3:2434:17779:7263	60	-
chr1	64164365	64164366	A00758:226:HLWW7DSX2:4:1310:9670:14168/1	60	+
chr1	64264670	64264671	A00758:226:HLWW7DSX2:4:2618:14561:36886/1	60	-
chr1	64517542	64517543	A00758:226:HLWW7DSX2:4:2411:31286:13338	60	-
chr1	64700386	64700387	A00758:226:HLWW7DSX2:1:1334:13187:9017/1	60	+
chr1	64800648	64800649	A00758:226:HLWW7DSX2:1:1477:31458:4899/1	60	-
chr1	64830826	64830827	A00758:226:HLWW7DSX2:2:1168:4318:11068	60	+
chr1	64848462	64848463	A00758:226:HLWW7DSX2:1:1545:24858:22654/1	60	-
chr1	64949214	64949215	A00758:226:HLWW7DSX2:1:1448:14552:12853/1	60	-
chr1	64959370	64959371	A00758:226:HLWW7DSX2:1:1673:14353:24533/1	60	+
chr1	64964107	64964108	A00758:226:HLWW7DSX2:1:1131:16025:11397/1	60	+
chr1	65199503	65199504	A00758:226:HLWW7DSX2:4:1358:6587:15436/1	60	-
chr1	65223727	65223728	A00758:226:HLWW7DSX2:2:1649:11388:4836	60	+
chr1	65275040	65275041	A00758:226:HLWW7DSX2:1:2160:27959:1658/1	60	-
chr1	65318467	65318468	A00758:226:HLWW7DSX2:2:2562:32117:3067	60	-
chr1	65367917	65367918	A00758:226:HLWW7DSX2:3:2405:31855:24502	60	-
chr1	65379113	65379114	A00758:226:HLWW7DSX2:2:1159:4309:8046	60	+
chr1	65382681	65382682	A00758:226:HLWW7DSX2:1:1218:22318:5102/1	60	-
chr1	65383854	65383855	A00758:226:HLWW7DSX2:2:1538:21034:22827	60	+
chr1	65390856	65390857	A00758:226:HLWW7DSX2:1:1363:17047:28291/1	60	+
chr1	65517456	65517457	A00758:226:HLWW7DSX2:1:1102:24523:10113/1	60	-
chr1	65581188	65581189	A00758:226:HLWW7DSX2:4:2167:7997:3161/1	60	-
chr1	65694339	65694340	A00758:226:HLWW7DSX2:1:2348:25482:29058/1	60	+
chr1	66530096	66530097	A00758:226:HLWW7DSX2:1:2219:18945:29669/1	60	-
chr1	66732368	66732369	A00758:226:HLWW7DSX2:4:2344:3757:17738/1	60	-
chr1	66744572	66744573	A00758:226:HLWW7DSX2:3:1601:4408:33990	60	+
chr1	66919763	66919764	A00758:226:HLWW7DSX2:1:1173:5249:23015/1	60	-
chr1	66923703	66923704	A00758:226:HLWW7DSX2:1:1465:31268:3004/1	60	+
chr1	66932690	66932691	A00758:226:HLWW7DSX2:3:1108:7907:9455	60	+
chr1	66938638	66938639	A00758:226:HLWW7DSX2:1:1237:19488:35430/1	60	+
chr1	66939876	66939877	A00758:226:HLWW7DSX2:1:2373:5764:31610/1	60	+
chr1	66945593	66945594	A00758:226:HLWW7DSX2:4:1664:25455:36119/1	60	+
chr1	66968640	66968641	A00758:226:HLWW7DSX2:1:1178:8730:10911/1	60	+
chr1	66984364	66984365	A00758:226:HLWW7DSX2:1:1267:16667:4711/1	60	-
chr1	67001439	67001440	A00758:226:HLWW7DSX2:1:1256:5520:35133/1	60	-
chr1	67018828	67018829	A00758:226:HLWW7DSX2:2:1414:26765:21543	60	-
chr1	67396385	67396386	A00758:226:HLWW7DSX2:4:1163:7039:20008/1	60	+
chr1	67426580	67426581	A00758:226:HLWW7DSX2:1:1146:1741:17879/1	60	+
chr1	67612074	67612075	A00758:226:HLWW7DSX2:2:1319:6460:15154	60	-
chr1	67654959	67654960	A00758:226:HLWW7DSX2:4:1434:4282:7467/1	60	+
chr1	68117546	68117547	A00758:226:HLWW7DSX2:3:1175:6533:7733	60	-
chr1	68463976	68463977	A00758:226:HLWW7DSX2:4:1359:19036:25567/1	60	-
chr1	68485281	68485282	A00758:226:HLWW7DSX2:1:1622:20184:31219/1	60	+
chr1	68486912	68486913	A00758:226:HLWW7DSX2:3:2467:21486:5603	60	-
chr1	68487676	68487677	A00758:226:HLWW7DSX2:2:2460:4047:37027	60	-
chr1	69383772	69383773	A00758:226:HLWW7DSX2:1:1129:15772:36229/1	60	-
chr1	69479746	69479747	A00758:226:HLWW7DSX2:1:1432:16830:28354/1	60	+
chr1	70040054	70040055	A00758:226:HLWW7DSX2:1:1204:15311:8563/1	60	+
chr1	70145509	70145510	A00758:226:HLWW7DSX2:2:1527:24478:32174	60	+
chr1	70153734	70153735	A00758:226:HLWW7DSX2:1:2573:14615:34194/1	60	+
chr1	70154700	70154701	A00758:226:HLWW7DSX2:1:2257:8413:20791/1	60	+
chr1	70166228	70166229	A00758:226:HLWW7DSX2:1:1210:5755:15843/1	60	+
chr1	70175953	70175954	A00758:226:HLWW7DSX2:1:1212:3016:28134/1	60	-
chr1	70225346	70225347	A00758:226:HLWW7DSX2:4:2223:3323:1611/1	60	+
chr1	70243665	70243666	A00758:226:HLWW7DSX2:4:2306:30318:15452/1	60	+
chr1	70303957	70303958	A00758:226:HLWW7DSX2:1:2433:6569:10207/1	60	-
chr1	70311741	70311742	A00758:226:HLWW7DSX2:3:1642:15835:16360	60	+
chr1	70317437	70317438	A00758:226:HLWW7DSX2:4:1160:11116:16423/1	60	+
chr1	70340764	70340765	A00758:226:HLWW7DSX2:1:1435:23692:20447/1	60	+
chr1	70396106	70396107	A00758:226:HLWW7DSX2:1:1119:2501:17033/1	60	+
chr1	70429542	70429543	A00758:226:HLWW7DSX2:2:2533:3450:22373	60	-
chr1	70442909	70442910	A00758:226:HLWW7DSX2:2:2638:19488:17675	60	+
chr1	70914147	70914148	A00758:226:HLWW7DSX2:2:1143:21296:34334	60	+
chr1	70915232	70915233	A00758:226:HLWW7DSX2:2:2476:11677:35712	60	-
chr1	71003792	71003793	A00758:226:HLWW7DSX2:1:2639:18502:16814/1	60	+
chr1	71062674	71062675	A00758:226:HLWW7DSX2:2:1350:10113:19382	60	-
chr1	71073411	71073412	A00758:226:HLWW7DSX2:3:1144:18738:28839	60	-
chr1	71369911	71369912	A00758:226:HLWW7DSX2:3:2526:27742:14935	60	-
chr1	71462529	71462530	A00758:226:HLWW7DSX2:1:1603:6379:27132/1	60	+
chr1	71472813	71472814	A00758:226:HLWW7DSX2:1:1566:23538:14512/1	60	+
chr1	71552811	71552812	A00758:226:HLWW7DSX2:3:2532:22815:18364	60	-
chr1	71595652	71595653	A00758:226:HLWW7DSX2:1:2570:30590:36276	60	+
chr1	71617966	71617967	A00758:226:HLWW7DSX2:2:2360:7934:9909	60	-
chr1	71665663	71665664	A00758:226:HLWW7DSX2:2:1629:3125:4022	60	+
chr1	71691461	71691462	A00758:226:HLWW7DSX2:4:1641:32705:32581/1	60	-
chr1	71792138	71792139	A00758:226:HLWW7DSX2:1:1423:16423:8516/1	60	-
chr1	71942841	71942842	A00758:226:HLWW7DSX2:2:2134:16342:15076	60	-
chr1	71965887	71965888	A00758:226:HLWW7DSX2:1:1557:24623:16110	60	-
chr1	71969592	71969593	A00758:226:HLWW7DSX2:4:2154:9995:15170/1	60	+
chr1	71997287	71997288	A00758:226:HLWW7DSX2:1:1412:15293:15327/1	60	-
chr1	72049622	72049623	A00758:226:HLWW7DSX2:1:2444:2266:7388/1	60	+
chr1	72133190	72133191	A00758:226:HLWW7DSX2:3:2336:4444:10285	60	-
chr1	72196313	72196314	A00758:226:HLWW7DSX2:4:1343:11984:26005/1	60	-
chr1	72196852	72196853	A00758:226:HLWW7DSX2:4:1664:24334:15953/1	60	+
chr1	72225027	72225028	A00758:226:HLWW7DSX2:1:2647:16740:36714/1	60	-
chr1	72258057	72258058	A00758:226:HLWW7DSX2:4:2516:29396:36338/1	60	+
chr1	72259231	72259232	A00758:226:HLWW7DSX2:4:2345:15176:30029/1	60	+
chr1	72265481	72265482	A00758:226:HLWW7DSX2:1:2442:11044:5337/1	60	-
chr1	72287760	72287761	A00758:226:HLWW7DSX2:1:1577:31385:13698/1	60	+
chr1	72287900	72287901	A00758:226:HLWW7DSX2:2:1601:32615:17487	60	+
chr1	72292525	72292526	A00758:226:HLWW7DSX2:4:1466:31647:29121/1	60	+
chr1	72296315	72296316	A00758:226:HLWW7DSX2:3:2364:2230:31501	60	+
chr1	72297533	72297534	A00758:226:HLWW7DSX2:1:2575:27471:11146/1	60	+
chr1	72346220	72346221	A00758:226:HLWW7DSX2:1:1232:13268:35618	60	+
chr1	72550622	72550623	A00758:226:HLWW7DSX2:1:2254:29704:13792/1	60	+
chr1	72597571	72597572	A00758:226:HLWW7DSX2:3:2469:10737:24596	60	-
chr1	72630038	72630039	A00758:226:HLWW7DSX2:1:1134:3595:7216/1	60	+
chr1	72667628	72667629	A00758:226:HLWW7DSX2:1:1530:12626:10019/1	60	+
chr1	72682908	72682909	A00758:226:HLWW7DSX2:3:1368:2555:5353	60	+
chr1	72683895	72683896	A00758:226:HLWW7DSX2:1:2133:19262:14372/1	60	-
chr1	72699516	72699517	A00758:226:HLWW7DSX2:1:2555:19687:20337/1	60	-
chr1	72771819	72771820	A00758:226:HLWW7DSX2:1:1509:10004:34663	60	-
chr1	72839490	72839491	A00758:226:HLWW7DSX2:4:1262:15465:26991/1	60	+
chr1	72862564	72862565	A00758:226:HLWW7DSX2:2:1102:21920:32346	60	+
chr1	72866196	72866197	A00758:226:HLWW7DSX2:4:2148:2718:24111/1	60	+
chr1	72885485	72885486	A00758:226:HLWW7DSX2:4:1472:27769:12226/1	60	-
chr1	72891984	72891985	A00758:226:HLWW7DSX2:2:2601:12870:13322	60	-
chr1	72973659	72973660	A00758:226:HLWW7DSX2:1:2522:28782:8375	60	+
chr1	73075345	73075346	A00758:226:HLWW7DSX2:1:1124:16360:7404/1	60	-
chr1	73187762	73187763	A00758:226:HLWW7DSX2:1:1115:20094:27211	60	+
chr1	73276012	73276013	A00758:226:HLWW7DSX2:1:1207:6189:2002/1	60	-
chr1	73306571	73306572	A00758:226:HLWW7DSX2:3:1266:14570:12132	60	-
chr1	73395967	73395968	A00758:226:HLWW7DSX2:1:2323:4562:5008/1	60	+
chr1	73514070	73514071	A00758:226:HLWW7DSX2:4:2256:1642:16235/1	60	+
chr1	73709503	73709504	A00758:226:HLWW7DSX2:1:1348:6822:1031/1	60	+
chr1	73744321	73744322	A00758:226:HLWW7DSX2:1:1462:31367:31829/1	60	+
chr1	74009860	74009861	A00758:226:HLWW7DSX2:1:1135:28275:28948/1	60	+
chr1	74140756	74140757	A00758:226:HLWW7DSX2:4:1526:27579:16470/1	60	+
chr1	74181573	74181574	A00758:226:HLWW7DSX2:1:1115:16269:29982/1	60	-
chr1	74194915	74194916	A00758:226:HLWW7DSX2:1:2177:15501:15311/1	60	-
chr1	74499221	74499222	A00758:226:HLWW7DSX2:1:1103:4878:31109/1	60	+
chr1	74717588	74717589	A00758:226:HLWW7DSX2:2:1278:28763:16861	60	-
chr1	74723568	74723569	A00758:226:HLWW7DSX2:1:2348:12409:30060/1	60	+
chr1	74734971	74734972	A00758:226:HLWW7DSX2:3:1444:4417:17691	60	+
chr1	74760658	74760659	A00758:226:HLWW7DSX2:4:1425:20256:25520/1	60	+
chr1	74859981	74859982	A00758:226:HLWW7DSX2:1:1334:22788:6480/1	60	-
chr1	74893477	74893478	A00758:226:HLWW7DSX2:1:1266:29044:20447/1	60	+
chr1	75311234	75311235	A00758:226:HLWW7DSX2:4:1374:5493:1047/1	60	-
chr1	75318173	75318174	A00758:226:HLWW7DSX2:1:2127:9362:22654/1	60	-
chr1	75328122	75328123	A00758:226:HLWW7DSX2:4:2248:26205:2253	60	-
chr1	75337835	75337836	A00758:226:HLWW7DSX2:1:2343:15564:29919	60	+
chr1	75452132	75452133	A00758:226:HLWW7DSX2:1:2575:21206:15577/1	60	+
chr1	75497859	75497860	A00758:226:HLWW7DSX2:1:1676:29206:5603/1	60	+
chr1	75504875	75504876	A00758:226:HLWW7DSX2:3:2455:12328:17174	60	-
chr1	75514048	75514049	A00758:226:HLWW7DSX2:4:1245:26115:36417/1	60	-
chr1	75564069	75564070	A00758:226:HLWW7DSX2:3:2578:18692:1329	60	-
chr1	75643541	75643542	A00758:226:HLWW7DSX2:1:2329:9182:18145/1	60	-
chr1	75719842	75719843	A00758:226:HLWW7DSX2:1:1218:6216:6872/1	60	+
chr1	75732245	75732246	A00758:226:HLWW7DSX2:2:2143:21956:33379	60	+
chr1	75733848	75733849	A00758:226:HLWW7DSX2:1:1209:29134:4131/1	60	-
chr1	75746237	75746238	A00758:226:HLWW7DSX2:1:2340:7093:1125/1	60	+
chr1	75848967	75848968	A00758:226:HLWW7DSX2:1:1446:14714:31172/1	60	+
chr1	75895502	75895503	A00758:226:HLWW7DSX2:1:1372:17680:4241/1	60	-
chr1	75911886	75911887	A00758:226:HLWW7DSX2:1:2660:8829:10144	60	-
chr1	76128757	76128758	A00758:226:HLWW7DSX2:1:2432:12246:32941/1	60	+
chr1	76310686	76310687	A00758:226:HLWW7DSX2:4:1110:11261:25723/1	60	+
chr1	76436746	76436747	A00758:226:HLWW7DSX2:1:1348:19660:21668/1	60	-
chr1	76588366	76588367	A00758:226:HLWW7DSX2:1:2638:2998:23249/1	60	-
chr1	77116632	77116633	A00758:226:HLWW7DSX2:1:2253:7491:19695/1	60	+
chr1	77152293	77152294	A00758:226:HLWW7DSX2:1:1515:16658:7639/1	60	+
chr1	77166472	77166473	A00758:226:HLWW7DSX2:4:1125:22733:34194/1	60	-
chr1	77567992	77567993	A00758:226:HLWW7DSX2:1:1602:23628:8688/1	60	+
chr1	77596268	77596269	A00758:226:HLWW7DSX2:4:1126:29523:23750/1	60	+
chr1	77637262	77637263	A00758:226:HLWW7DSX2:1:1260:15700:22451/1	60	+
chr1	77657207	77657208	A00758:226:HLWW7DSX2:3:1143:28519:10927	60	+
chr1	77721117	77721118	A00758:226:HLWW7DSX2:1:2274:28754:20447/1	60	+
chr1	77830948	77830949	A00758:226:HLWW7DSX2:3:1361:18873:32362	60	-
chr1	77831707	77831708	A00758:226:HLWW7DSX2:4:2654:30544:26428/1	60	+
chr1	77944471	77944472	A00758:226:HLWW7DSX2:1:2135:25256:12727/1	60	+
chr1	77946883	77946884	A00758:226:HLWW7DSX2:1:1264:20066:29042	60	+
chr1	77947075	77947076	A00758:226:HLWW7DSX2:3:2219:32570:16313	60	-
chr1	77949010	77949011	A00758:226:HLWW7DSX2:1:1265:28113:19116/1	60	+
chr1	77949858	77949859	A00758:226:HLWW7DSX2:1:1135:5873:1892/1	60	-
chr1	77949874	77949875	A00758:226:HLWW7DSX2:3:1467:26775:25097/1	60	-
chr1	77970769	77970770	A00758:226:HLWW7DSX2:2:2531:18313:11945	60	-
chr1	77995027	77995028	A00758:226:HLWW7DSX2:1:1528:17770:5494/1	60	+
chr1	77995858	77995859	A00758:226:HLWW7DSX2:1:1501:14244:6089	60	-
chr1	78010721	78010722	A00758:226:HLWW7DSX2:1:1207:3595:22091/1	60	-
chr1	78296077	78296078	A00758:226:HLWW7DSX2:4:1526:10212:14481	60	-
chr1	78388550	78388551	A00758:226:HLWW7DSX2:1:1257:2781:22623/1	60	-
chr1	78652035	78652036	A00758:226:HLWW7DSX2:1:2259:23439:36573/1	60	+
chr1	78655943	78655944	A00758:226:HLWW7DSX2:1:2639:28131:16767	60	+
chr1	78656723	78656724	A00758:226:HLWW7DSX2:4:2539:5981:11318/1	60	+
chr1	78660631	78660632	A00758:226:HLWW7DSX2:1:1261:5602:17832	60	-
chr1	79266195	79266196	A00758:226:HLWW7DSX2:4:1260:7211:28573	60	+
chr1	79404654	79404655	A00758:226:HLWW7DSX2:1:1119:10059:24799	60	+
chr1	79656815	79656816	A00758:226:HLWW7DSX2:2:1372:28763:5494	60	+
chr1	79770815	79770816	A00758:226:HLWW7DSX2:4:1651:22290:36213/1	60	+
chr1	79848122	79848123	A00758:226:HLWW7DSX2:1:1170:23005:27085/1	60	-
chr1	80260039	80260040	A00758:226:HLWW7DSX2:4:1445:9986:3067/1	60	+
chr1	80992427	80992428	A00758:226:HLWW7DSX2:1:1417:6623:35822/1	60	-
chr1	81440106	81440107	A00758:226:HLWW7DSX2:1:1101:19804:23766	60	-
chr1	81988552	81988553	A00758:226:HLWW7DSX2:3:1561:5367:7717	60	+
chr1	82053109	82053110	A00758:226:HLWW7DSX2:1:2212:4679:3709/1	60	+
chr1	82105658	82105659	A00758:226:HLWW7DSX2:2:1219:8287:34037	60	+
chr1	82340178	82340179	A00758:226:HLWW7DSX2:1:1423:25111:17268/1	60	-
chr1	82432931	82432932	A00758:226:HLWW7DSX2:2:1247:23520:34178	60	+
chr1	82517694	82517695	A00758:226:HLWW7DSX2:1:2268:5828:17315/1	60	-
chr1	82578016	82578017	A00758:226:HLWW7DSX2:1:2543:23954:21715/1	60	+
chr1	82595370	82595371	A00758:226:HLWW7DSX2:3:2559:30237:21950	60	-
chr1	82641349	82641350	A00758:226:HLWW7DSX2:3:1107:6885:32299	60	+
chr1	82648864	82648865	A00758:226:HLWW7DSX2:4:1655:24316:36245/1	60	-
chr1	82654310	82654311	A00758:226:HLWW7DSX2:1:2255:23981:30342/1	60	+
chr1	82831710	82831711	A00758:226:HLWW7DSX2:4:2624:24804:24408/1	60	+
chr1	82853368	82853369	A00758:226:HLWW7DSX2:4:1224:7618:22420/1	60	-
chr1	83099674	83099675	A00758:226:HLWW7DSX2:3:1419:31259:32362	60	+
chr1	83222165	83222166	A00758:226:HLWW7DSX2:2:1571:8440:22717	60	+
chr1	83316849	83316850	A00758:226:HLWW7DSX2:4:1469:2040:4178/1	60	-
chr1	83419065	83419066	A00758:226:HLWW7DSX2:1:2458:13973:23594/1	60	-
chr1	83655742	83655743	A00758:226:HLWW7DSX2:4:1277:23439:36166/1	60	+
chr1	83957459	83957460	A00758:226:HLWW7DSX2:1:2541:25690:12571/1	60	-
chr1	83970729	83970730	A00758:226:HLWW7DSX2:1:1245:25220:22999/1	60	+
chr1	84088192	84088193	A00758:226:HLWW7DSX2:2:1119:2202:36025	60	-
chr1	84096901	84096902	A00758:226:HLWW7DSX2:4:1247:2410:34882/1	60	-
chr1	84098147	84098148	A00758:226:HLWW7DSX2:4:2422:16369:17127/1	60	-
chr1	84119839	84119840	A00758:226:HLWW7DSX2:2:1201:10999:29496	60	-
chr1	84141460	84141461	A00758:226:HLWW7DSX2:1:2260:24126:26741/1	60	+
chr1	84145477	84145478	A00758:226:HLWW7DSX2:2:2541:27516:11256	60	+
chr1	84147047	84147048	A00758:226:HLWW7DSX2:2:1528:3757:1266	60	-
chr1	84151060	84151061	A00758:226:HLWW7DSX2:1:1138:23384:23578/1	60	+
chr1	84166388	84166389	A00758:226:HLWW7DSX2:2:1570:4137:30545	60	+
chr1	84168921	84168922	A00758:226:HLWW7DSX2:4:1361:25446:13401/1	60	-
chr1	84175568	84175569	A00758:226:HLWW7DSX2:3:1447:31476:28479	60	+
chr1	84177159	84177160	A00758:226:HLWW7DSX2:1:2535:23619:26334	60	-
chr1	84184093	84184094	A00758:226:HLWW7DSX2:4:1577:20274:14246/1	60	+
chr1	84185509	84185510	A00758:226:HLWW7DSX2:4:1227:6072:4116/1	60	+
chr1	84185992	84185993	A00758:226:HLWW7DSX2:4:2374:1994:28714/1	60	+
chr1	84187246	84187247	A00758:226:HLWW7DSX2:4:2255:28610:13401/1	60	-
chr1	84189662	84189663	A00758:226:HLWW7DSX2:3:2656:27661:26224/1	60	+
chr1	84201959	84201960	A00758:226:HLWW7DSX2:2:1542:21142:30185	60	+
chr1	84202459	84202460	A00758:226:HLWW7DSX2:4:1515:20193:1297/1	60	+
chr1	84203848	84203849	A00758:226:HLWW7DSX2:2:1550:12789:36918	60	+
chr1	84210987	84210988	A00758:226:HLWW7DSX2:1:2604:20645:18928	60	+
chr1	84215131	84215132	A00758:226:HLWW7DSX2:1:2652:5620:13949/1	60	+
chr1	84311747	84311748	A00758:226:HLWW7DSX2:2:2667:15266:17065	60	-
chr1	84564850	84564851	A00758:226:HLWW7DSX2:1:1605:2383:33301	60	-
chr1	84570123	84570124	A00758:226:HLWW7DSX2:3:1442:5620:14826	60	+
chr1	84649343	84649344	A00758:226:HLWW7DSX2:1:1472:9100:2159/1	60	+
chr1	84743878	84743879	A00758:226:HLWW7DSX2:1:2447:8910:37027/1	60	-
chr1	84835217	84835218	A00758:226:HLWW7DSX2:4:1502:11189:12352/1	60	+
chr1	85007175	85007176	A00758:226:HLWW7DSX2:1:1269:16731:8703	60	-
chr1	85034422	85034423	A00758:226:HLWW7DSX2:2:2469:31376:24079	60	+
chr1	85159406	85159407	A00758:226:HLWW7DSX2:1:1112:4363:12305/1	60	+
chr1	85184458	85184459	A00758:226:HLWW7DSX2:1:1319:29875:31688/1	60	-
chr1	85194735	85194736	A00758:226:HLWW7DSX2:4:1270:5141:11334/1	60	-
chr1	85196257	85196258	A00758:226:HLWW7DSX2:2:1504:19072:24940	60	-
chr1	85372224	85372225	A00758:226:HLWW7DSX2:1:1623:22507:13980/1	60	-
chr1	85689224	85689225	A00758:226:HLWW7DSX2:3:1443:20121:20650	60	-
chr1	85697793	85697794	A00758:226:HLWW7DSX2:1:1437:27959:21230/1	60	+
chr1	86035121	86035122	A00758:226:HLWW7DSX2:2:2158:22498:10927	60	+
chr1	86272205	86272206	A00758:226:HLWW7DSX2:1:2416:4788:31078/1	60	+
chr1	86367879	86367880	A00758:226:HLWW7DSX2:1:1415:22968:9518/1	60	+
chr1	86382653	86382654	A00758:226:HLWW7DSX2:1:1615:16495:10770/1	60	+
chr1	86383717	86383718	A00758:226:HLWW7DSX2:2:1151:25283:16845	60	+
chr1	86711422	86711423	A00758:226:HLWW7DSX2:1:1306:8675:22748	60	-
chr1	86726686	86726687	A00758:226:HLWW7DSX2:2:2554:11297:25723	60	+
chr1	86729541	86729542	A00758:226:HLWW7DSX2:2:2433:26820:8328	60	-
chr1	86733221	86733222	A00758:226:HLWW7DSX2:3:1541:9860:17221	60	-
chr1	86879637	86879638	A00758:226:HLWW7DSX2:1:1239:20066:6590	60	+
chr1	86886076	86886077	A00758:226:HLWW7DSX2:1:1138:14308:20228/1	60	-
chr1	86905181	86905182	A00758:226:HLWW7DSX2:3:2101:27932:9095	60	-
chr1	86974464	86974465	A00758:226:HLWW7DSX2:1:2573:11858:11945/1	60	-
chr1	87026062	87026063	A00758:226:HLWW7DSX2:4:2151:22173:12962/1	60	+
chr1	87029734	87029735	A00758:226:HLWW7DSX2:2:1349:7826:32831	60	+
chr1	87090365	87090366	A00758:226:HLWW7DSX2:1:2657:21169:3646	60	-
chr1	87093324	87093325	A00758:226:HLWW7DSX2:4:1304:12192:36824/1	60	-
chr1	87101077	87101078	A00758:226:HLWW7DSX2:4:1544:31602:9752/1	60	-
chr1	87150331	87150332	A00758:226:HLWW7DSX2:1:1111:23023:12994/1	60	+
chr1	87161619	87161620	A00758:226:HLWW7DSX2:1:2560:30743:19351/1	60	-
chr1	87177267	87177268	A00758:226:HLWW7DSX2:1:1172:28592:18881/1	60	+
chr1	87234978	87234979	A00758:226:HLWW7DSX2:2:2275:17146:15154	60	-
chr1	87321080	87321081	A00758:226:HLWW7DSX2:2:2177:17454:6042	60	-
chr1	87346616	87346617	A00758:226:HLWW7DSX2:1:1534:19786:23610	60	-
chr1	87394327	87394328	A00758:226:HLWW7DSX2:3:1366:2899:23860	60	+
chr1	87849422	87849423	A00758:226:HLWW7DSX2:4:2458:3405:20102	60	-
chr1	88100002	88100003	A00758:226:HLWW7DSX2:1:1137:31702:8735/1	60	+
chr1	88111611	88111612	A00758:226:HLWW7DSX2:1:1131:23574:34397/1	60	+
chr1	88165932	88165933	A00758:226:HLWW7DSX2:1:1430:19605:24549/1	60	-
chr1	88184923	88184924	A00758:226:HLWW7DSX2:4:2442:24668:32221/1	60	-
chr1	88270981	88270982	A00758:226:HLWW7DSX2:1:1548:13738:27320/1	60	+
chr1	88575790	88575791	A00758:226:HLWW7DSX2:4:2113:26313:13401/1	60	-
chr1	88741675	88741676	A00758:226:HLWW7DSX2:1:1408:3857:3944/1	60	+
chr1	88746185	88746186	A00758:226:HLWW7DSX2:3:1272:6750:19633	60	-
chr1	88746513	88746514	A00758:226:HLWW7DSX2:4:1525:13358:34491/1	60	+
chr1	88755315	88755316	A00758:226:HLWW7DSX2:4:1259:29116:31501/1	60	-
chr1	88780131	88780132	A00758:226:HLWW7DSX2:4:1636:22535:28244/1	60	+
chr1	88814972	88814973	A00758:226:HLWW7DSX2:1:2224:10185:35509/1	60	+
chr1	88829753	88829754	A00758:226:HLWW7DSX2:1:2433:3034:18646/1	60	-
chr1	88836560	88836561	A00758:226:HLWW7DSX2:2:2612:12400:12571	60	+
chr1	88872482	88872483	A00758:226:HLWW7DSX2:4:1269:28881:15186/1	60	+
chr1	88938095	88938096	A00758:226:HLWW7DSX2:3:2371:19813:36871	60	+
chr1	88958555	88958556	A00758:226:HLWW7DSX2:1:1142:16749:7858/1	60	+
chr1	89170157	89170158	A00758:226:HLWW7DSX2:3:1301:20482:18959	60	+
chr1	89281914	89281915	A00758:226:HLWW7DSX2:2:1374:30861:34428	60	+
chr1	89299986	89299987	A00758:226:HLWW7DSX2:4:1231:25699:5478/1	60	-
chr1	89385759	89385760	A00758:226:HLWW7DSX2:1:2508:31105:35133/1	60	+
chr1	89421834	89421835	A00758:226:HLWW7DSX2:2:1513:21486:7983	60	-
chr1	89421836	89421837	A00758:226:HLWW7DSX2:1:1314:30526:32221/1	60	-
chr1	89557220	89557221	A00758:226:HLWW7DSX2:2:2652:30499:36276	60	-
chr1	89565172	89565173	A00758:226:HLWW7DSX2:3:1647:19949:36949	60	+
chr1	89622549	89622550	A00758:226:HLWW7DSX2:4:1578:24361:14779/1	60	+
chr1	89652731	89652732	A00758:226:HLWW7DSX2:1:1540:17933:14920/1	60	+
chr1	89696675	89696676	A00758:226:HLWW7DSX2:2:1559:14136:25848	60	-
chr1	89718860	89718861	A00758:226:HLWW7DSX2:1:1420:13241:12054/1	60	+
chr1	89721137	89721138	A00758:226:HLWW7DSX2:1:1469:26720:32925/1	60	+
chr1	89850189	89850190	A00758:226:HLWW7DSX2:2:1169:5005:23657	60	-
chr1	89856204	89856205	A00758:226:HLWW7DSX2:3:1536:30011:27946	60	-
chr1	89866923	89866924	A00758:226:HLWW7DSX2:1:1321:17264:8437/1	60	-
chr1	89888248	89888249	A00758:226:HLWW7DSX2:3:2667:25427:35728/1	60	+
chr1	89898300	89898301	A00758:226:HLWW7DSX2:4:2223:16007:4100/1	60	+
chr1	89950217	89950218	A00758:226:HLWW7DSX2:1:1126:14678:24064/1	60	+
chr1	90006699	90006700	A00758:226:HLWW7DSX2:2:1149:29875:4194	60	+
chr1	90032915	90032916	A00758:226:HLWW7DSX2:2:2178:8666:11804	60	+
chr1	90330684	90330685	A00758:226:HLWW7DSX2:2:2154:10899:2581	60	+
chr1	90666688	90666689	A00758:226:HLWW7DSX2:1:1320:21884:34006	60	-
chr1	90832287	90832288	A00758:226:HLWW7DSX2:4:1478:31186:16767/1	60	+
chr1	90839181	90839182	A00758:226:HLWW7DSX2:1:1426:3974:5682	60	-
chr1	90860235	90860236	A00758:226:HLWW7DSX2:1:1531:6578:13886/1	60	+
chr1	90904012	90904013	A00758:226:HLWW7DSX2:3:2127:4291:8954	60	+
chr1	90910057	90910058	A00758:226:HLWW7DSX2:2:2227:22905:22874	60	+
chr1	90915562	90915563	A00758:226:HLWW7DSX2:3:1269:19859:12085	60	-
chr1	90915833	90915834	A00758:226:HLWW7DSX2:1:1160:3242:20165/1	60	-
chr1	90926915	90926916	A00758:226:HLWW7DSX2:4:2276:27073:4006/1	60	-
chr1	90939548	90939549	A00758:226:HLWW7DSX2:4:2466:21296:5713/1	60	-
chr1	90951698	90951699	A00758:226:HLWW7DSX2:1:1423:14579:3317/1	60	-
chr1	90969875	90969876	A00758:226:HLWW7DSX2:3:2432:18222:17394	60	-
chr1	90973784	90973785	A00758:226:HLWW7DSX2:4:1348:31304:35853/1	60	-
chr1	91042146	91042147	A00758:226:HLWW7DSX2:4:1324:22119:1752/1	60	-
chr1	91265034	91265035	A00758:226:HLWW7DSX2:4:2202:24957:20603/1	60	+
chr1	91418918	91418919	A00758:226:HLWW7DSX2:4:1626:24288:34319/1	60	+
chr1	91525159	91525160	A00758:226:HLWW7DSX2:1:1512:3694:10050/1	60	+
chr1	91778701	91778702	A00758:226:HLWW7DSX2:2:1135:16251:17206	60	-
chr1	92098102	92098103	A00758:226:HLWW7DSX2:4:1112:27959:29935/1	60	-
chr1	92252513	92252514	A00758:226:HLWW7DSX2:4:1509:20121:17769	60	-
chr1	92254619	92254620	A00758:226:HLWW7DSX2:1:1273:8684:23046/1	60	-
chr1	92262228	92262229	A00758:226:HLWW7DSX2:1:1241:14660:22936/1	60	-
chr1	92275905	92275906	A00758:226:HLWW7DSX2:1:1534:17806:14606/1	60	+
chr1	92301775	92301776	A00758:226:HLWW7DSX2:3:2565:10447:23281	60	+
chr1	92304025	92304026	A00758:226:HLWW7DSX2:4:1425:16423:22764/1	60	+
chr1	92304742	92304743	A00758:226:HLWW7DSX2:2:1541:27037:17848	60	+
chr1	92306251	92306252	A00758:226:HLWW7DSX2:4:1662:7229:20588/1	60	-
chr1	92324324	92324325	A00758:226:HLWW7DSX2:1:2117:23601:15342/1	60	-
chr1	92326036	92326037	A00758:226:HLWW7DSX2:3:2214:2311:9001	60	+
chr1	92333819	92333820	A00758:226:HLWW7DSX2:1:2221:8287:6887/1	60	-
chr1	92336428	92336429	A00758:226:HLWW7DSX2:4:1315:22535:8766/1	60	-
chr1	92338567	92338568	A00758:226:HLWW7DSX2:1:2104:20148:6292/1	60	+
chr1	92339629	92339630	A00758:226:HLWW7DSX2:1:2161:10194:6965	60	-
chr1	92465917	92465918	A00758:226:HLWW7DSX2:1:1203:15456:12602/1	60	+
chr1	92467696	92467697	A00758:226:HLWW7DSX2:4:2462:2067:36824/1	60	+
chr1	92471519	92471520	A00758:226:HLWW7DSX2:3:1149:21079:12884	60	-
chr1	92526032	92526033	A00758:226:HLWW7DSX2:1:1665:6488:33238/1	60	-
chr1	92563761	92563762	A00758:226:HLWW7DSX2:1:2162:2962:36088/1	60	-
chr1	92575028	92575029	A00758:226:HLWW7DSX2:2:2473:16324:6339	60	-
chr1	92582256	92582257	A00758:226:HLWW7DSX2:1:2163:5909:16548/1	60	+
chr1	92586290	92586291	A00758:226:HLWW7DSX2:1:1106:28736:32565/1	60	+
chr1	92600896	92600897	A00758:226:HLWW7DSX2:1:2474:21965:28322/1	60	+
chr1	92602524	92602525	A00758:226:HLWW7DSX2:1:1609:8540:7388	60	-
chr1	92604851	92604852	A00758:226:HLWW7DSX2:2:1452:26232:13166	60	+
chr1	92696151	92696152	A00758:226:HLWW7DSX2:1:1356:23619:23296/1	60	+
chr1	92705609	92705610	A00758:226:HLWW7DSX2:1:1604:32651:23156/1	60	+
chr1	92730809	92730810	A00758:226:HLWW7DSX2:1:2355:12355:20290	60	-
chr1	92731366	92731367	A00758:226:HLWW7DSX2:1:2176:31656:4930/1	60	+
chr1	92746879	92746880	A00758:226:HLWW7DSX2:2:2637:26711:23610	60	-
chr1	92865769	92865770	A00758:226:HLWW7DSX2:4:1561:18439:34679/1	60	+
chr1	92908795	92908796	A00758:226:HLWW7DSX2:4:2357:5891:13573/1	60	-
chr1	92922414	92922415	A00758:226:HLWW7DSX2:1:1128:26178:22842/1	60	+
chr1	92943628	92943629	A00758:226:HLWW7DSX2:2:1250:16215:21746	60	-
chr1	92947849	92947850	A00758:226:HLWW7DSX2:1:1409:13413:28698/1	60	+
chr1	92951688	92951689	A00758:226:HLWW7DSX2:3:1639:29026:35509	60	-
chr1	92958233	92958234	A00758:226:HLWW7DSX2:3:1650:16495:36886	60	+
chr1	93084415	93084416	A00758:226:HLWW7DSX2:4:1275:29595:8343/1	60	+
chr1	93111459	93111460	A00758:226:HLWW7DSX2:1:2469:17183:13964	60	+
chr1	93117931	93117932	A00758:226:HLWW7DSX2:1:1274:2311:2425/1	60	+
chr1	93153418	93153419	A00758:226:HLWW7DSX2:2:1240:8992:12305	60	-
chr1	93186525	93186526	A00758:226:HLWW7DSX2:2:2661:32470:28855	60	-
chr1	93187112	93187113	A00758:226:HLWW7DSX2:1:1545:10746:15092/1	60	-
chr1	93188752	93188753	A00758:226:HLWW7DSX2:4:2677:22887:12633/1	60	-
chr1	93196786	93196787	A00758:226:HLWW7DSX2:4:2271:25699:5854	60	-
chr1	93197226	93197227	A00758:226:HLWW7DSX2:1:2517:11966:11068/1	60	+
chr1	93204643	93204644	A00758:226:HLWW7DSX2:3:1617:12915:26522	60	-
chr1	93214515	93214516	A00758:226:HLWW7DSX2:4:1219:1642:23750	60	-
chr1	93215028	93215029	A00758:226:HLWW7DSX2:1:2534:23384:25551/1	60	-
chr1	93215426	93215427	A00758:226:HLWW7DSX2:4:1440:12545:28197/1	60	-
chr1	93228029	93228030	A00758:226:HLWW7DSX2:2:2369:15619:3646	60	-
chr1	93301096	93301097	A00758:226:HLWW7DSX2:2:1673:30608:25880	60	+
chr1	93366260	93366261	A00758:226:HLWW7DSX2:1:1249:20509:20290/1	60	+
chr1	93536375	93536376	A00758:226:HLWW7DSX2:3:1368:10664:13416	60	+
chr1	93538053	93538054	A00758:226:HLWW7DSX2:2:2243:32235:14826	60	+
chr1	93543420	93543421	A00758:226:HLWW7DSX2:4:1150:29622:35759/1	60	-
chr1	93814970	93814971	A00758:226:HLWW7DSX2:1:1460:28031:32722/1	60	+
chr1	93831096	93831097	A00758:226:HLWW7DSX2:3:1672:19036:10661	60	+
chr1	93877239	93877240	A00758:226:HLWW7DSX2:4:1264:26630:4586/1	60	+
chr1	93904457	93904458	A00758:226:HLWW7DSX2:2:2466:7030:23657	60	-
chr1	93980605	93980606	A00758:226:HLWW7DSX2:2:1248:8956:5478	60	-
chr1	93993759	93993760	A00758:226:HLWW7DSX2:2:1622:20085:4836	60	+
chr1	94166858	94166859	A00758:226:HLWW7DSX2:3:1347:17246:22153	60	+
chr1	94185135	94185136	A00758:226:HLWW7DSX2:4:1260:11388:8030/1	60	-
chr1	94189493	94189494	A00758:226:HLWW7DSX2:4:1514:5638:7560/1	60	+
chr1	94202284	94202285	A00758:226:HLWW7DSX2:1:1571:31964:17707/1	60	+
chr1	94203780	94203781	A00758:226:HLWW7DSX2:3:1142:30183:9737	60	-
chr1	94203892	94203893	A00758:226:HLWW7DSX2:4:1578:14425:26788/1	60	-
chr1	94204240	94204241	A00758:226:HLWW7DSX2:1:1328:14018:5635/1	60	+
chr1	94224609	94224610	A00758:226:HLWW7DSX2:3:1337:31295:2268	60	-
chr1	94227431	94227432	A00758:226:HLWW7DSX2:4:1615:10276:18098/1	60	+
chr1	94230511	94230512	A00758:226:HLWW7DSX2:3:1178:17463:20494	60	+
chr1	94272440	94272441	A00758:226:HLWW7DSX2:1:2235:20455:36542/1	60	-
chr1	94471678	94471679	A00758:226:HLWW7DSX2:4:1225:4499:29825/1	60	+
chr1	94473534	94473535	A00758:226:HLWW7DSX2:2:1415:13349:9987	60	-
chr1	94475535	94475536	A00758:226:HLWW7DSX2:1:2149:6596:23156/1	60	+
chr1	94549600	94549601	A00758:226:HLWW7DSX2:2:2354:27055:25457	60	-
chr1	94714009	94714010	A00758:226:HLWW7DSX2:1:2670:27462:5525	60	+
chr1	94887703	94887704	A00758:226:HLWW7DSX2:1:1118:32280:11553/1	60	-
chr1	95145598	95145599	A00758:226:HLWW7DSX2:1:1525:13458:28087/1	60	+
chr1	95150479	95150480	A00758:226:HLWW7DSX2:1:1555:3477:18474/1	60	-
chr1	95150712	95150713	A00758:226:HLWW7DSX2:3:2406:11514:34272	60	+
chr1	95154711	95154712	A00758:226:HLWW7DSX2:1:1661:22498:3505/1	60	-
chr1	95174019	95174020	A00758:226:HLWW7DSX2:1:1155:26332:4601/1	60	+
chr1	95179244	95179245	A00758:226:HLWW7DSX2:1:2150:21115:13448/1	60	-
chr1	95478397	95478398	A00758:226:HLWW7DSX2:4:1202:17282:35117/1	60	-
chr1	95801862	95801863	A00758:226:HLWW7DSX2:2:1121:12545:13730	60	+
chr1	95877020	95877021	A00758:226:HLWW7DSX2:1:1545:25807:11021/1	60	-
chr1	96215555	96215556	A00758:226:HLWW7DSX2:2:2145:8992:14622	60	+
chr1	96595278	96595279	A00758:226:HLWW7DSX2:1:1662:10375:12164/1	60	+
chr1	96750495	96750496	A00758:226:HLWW7DSX2:1:2542:18593:11209/1	60	-
chr1	96764843	96764844	A00758:226:HLWW7DSX2:1:2577:23303:24064/1	60	+
chr1	96788466	96788467	A00758:226:HLWW7DSX2:4:1312:15971:32283/1	60	-
chr1	96805806	96805807	A00758:226:HLWW7DSX2:4:1209:20021:6574/1	60	+
chr1	96818844	96818845	A00758:226:HLWW7DSX2:4:1366:12237:7498/1	60	-
chr1	97073976	97073977	A00758:226:HLWW7DSX2:1:1350:1353:2707	60	-
chr1	97192138	97192139	A00758:226:HLWW7DSX2:2:1176:30517:34460	60	-
chr1	97211233	97211234	A00758:226:HLWW7DSX2:2:1410:28962:15734	60	+
chr1	97226029	97226030	A00758:226:HLWW7DSX2:1:1201:5565:13197/1	60	+
chr1	97272641	97272642	A00758:226:HLWW7DSX2:4:1416:29288:18051/1	60	+
chr1	97298810	97298811	A00758:226:HLWW7DSX2:1:1329:16839:9925/1	60	+
chr1	97307497	97307498	A00758:226:HLWW7DSX2:3:1222:1768:4429	60	-
chr1	97347301	97347302	A00758:226:HLWW7DSX2:1:1475:8015:3067/1	60	-
chr1	97380706	97380707	A00758:226:HLWW7DSX2:1:1204:32877:2096/1	60	-
chr1	97436910	97436911	A00758:226:HLWW7DSX2:2:1123:7003:35665	60	-
chr1	97474127	97474128	A00758:226:HLWW7DSX2:4:2104:11189:20995/1	60	-
chr1	97593426	97593427	A00758:226:HLWW7DSX2:1:1313:25717:31250/1	60	-
chr1	97618868	97618869	A00758:226:HLWW7DSX2:1:2260:31313:5212	60	+
chr1	97670271	97670272	A00758:226:HLWW7DSX2:2:1373:28845:8140	60	+
chr1	97694418	97694419	A00758:226:HLWW7DSX2:4:1153:6081:11616/1	60	+
chr1	97715560	97715561	A00758:226:HLWW7DSX2:1:2563:9381:36933/1	60	+
chr1	97716204	97716205	A00758:226:HLWW7DSX2:3:2657:23375:30483/1	60	-
chr1	97718173	97718174	A00758:226:HLWW7DSX2:1:1322:26648:5055/1	60	-
chr1	97718723	97718724	A00758:226:HLWW7DSX2:1:1415:11216:19977	60	+
chr1	97719050	97719051	A00758:226:HLWW7DSX2:3:2359:26033:7059	60	-
chr1	97723304	97723305	A00758:226:HLWW7DSX2:2:2220:5773:21261	60	+
chr1	97733941	97733942	A00758:226:HLWW7DSX2:4:2124:21377:7106/1	60	-
chr1	97736920	97736921	A00758:226:HLWW7DSX2:4:1364:29550:23954/1	60	-
chr1	97743389	97743390	A00758:226:HLWW7DSX2:1:1273:9507:23156/1	60	-
chr1	97745394	97745395	A00758:226:HLWW7DSX2:2:1266:6858:20384	60	-
chr1	97770759	97770760	A00758:226:HLWW7DSX2:2:1233:25400:22748	60	-
chr1	97787202	97787203	A00758:226:HLWW7DSX2:2:2277:1805:1141	60	+
chr1	97789960	97789961	A00758:226:HLWW7DSX2:3:2531:31186:34961	60	+
chr1	97808590	97808591	A00758:226:HLWW7DSX2:1:1368:3341:16705/1	60	+
chr1	97817107	97817108	A00758:226:HLWW7DSX2:2:2513:9625:33098	60	-
chr1	97828097	97828098	A00758:226:HLWW7DSX2:3:1612:12038:28948	60	+
chr1	97832274	97832275	A00758:226:HLWW7DSX2:1:1429:23674:24267	60	+
chr1	97832666	97832667	A00758:226:HLWW7DSX2:3:1352:13838:36949	60	+
chr1	97840523	97840524	A00758:226:HLWW7DSX2:1:2364:18439:21277/1	60	-
chr1	97841268	97841269	A00758:226:HLWW7DSX2:4:2202:13069:20932/1	60	+
chr1	97881274	97881275	A00758:226:HLWW7DSX2:4:1168:11496:5963/1	60	-
chr1	97892299	97892300	A00758:226:HLWW7DSX2:1:1530:26838:29966/1	60	-
chr1	97901288	97901289	A00758:226:HLWW7DSX2:1:2302:28673:16016/1	60	+
chr1	98030908	98030909	A00758:226:HLWW7DSX2:2:1445:11957:27054	60	-
chr1	98036071	98036072	A00758:226:HLWW7DSX2:1:1134:12156:24205/1	60	+
chr1	98072150	98072151	A00758:226:HLWW7DSX2:3:1426:15917:21699	60	+
chr1	98099486	98099487	A00758:226:HLWW7DSX2:1:1162:12852:24815/1	60	-
chr1	98184799	98184800	A00758:226:HLWW7DSX2:1:2262:17598:30686/1	60	+
chr1	98209557	98209558	A00758:226:HLWW7DSX2:1:1178:4860:15702/1	60	+
chr1	98223744	98223745	A00758:226:HLWW7DSX2:4:2469:11776:26866/1	60	-
chr1	98228706	98228707	A00758:226:HLWW7DSX2:1:2206:2844:15092/1	60	+
chr1	98232538	98232539	A00758:226:HLWW7DSX2:3:2126:28013:23390	60	+
chr1	98268424	98268425	A00758:226:HLWW7DSX2:1:2434:23882:15984/1	60	+
chr1	98288446	98288447	A00758:226:HLWW7DSX2:1:2636:31530:31328/1	60	-
chr1	98311374	98311375	A00758:226:HLWW7DSX2:4:2537:27190:16705/1	60	-
chr1	98384562	98384563	A00758:226:HLWW7DSX2:1:1125:19226:14998/1	60	-
chr1	98417788	98417789	A00758:226:HLWW7DSX2:4:2132:20989:16235/1	60	-
chr1	98917162	98917163	A00758:226:HLWW7DSX2:1:1201:21495:9377/1	60	+
chr1	99678395	99678396	A00758:226:HLWW7DSX2:3:2314:7527:4633	60	+
chr1	99734394	99734395	A00758:226:HLWW7DSX2:3:1565:30201:10394	60	-
chr1	99739764	99739765	A00758:226:HLWW7DSX2:2:1111:32316:13307	60	+
chr1	99755373	99755374	A00758:226:HLWW7DSX2:4:2562:3613:33677	60	-
chr1	99757541	99757542	A00758:226:HLWW7DSX2:1:2640:13223:16000/1	60	+
chr1	99869541	99869542	A00758:226:HLWW7DSX2:1:1578:24994:31939/1	60	-
chr1	99871890	99871891	A00758:226:HLWW7DSX2:3:2344:11849:19507	60	+
chr1	99914946	99914947	A00758:226:HLWW7DSX2:1:1369:29939:8594/1	60	+
chr1	99925102	99925103	A00758:226:HLWW7DSX2:1:2317:29432:15483/1	60	-
chr1	100007326	100007327	A00758:226:HLWW7DSX2:4:2257:27525:17597/1	60	+
chr1	100039153	100039154	A00758:226:HLWW7DSX2:4:1514:16423:20509/1	60	+
chr1	100049021	100049022	A00758:226:HLWW7DSX2:4:1551:13358:7936/1	60	+
chr1	100082236	100082237	A00758:226:HLWW7DSX2:1:1123:20582:2002/1	60	+
chr1	100083725	100083726	A00758:226:HLWW7DSX2:4:1447:14344:36918/1	60	-
chr1	100088953	100088954	A00758:226:HLWW7DSX2:1:1103:24352:20087/1	60	+
chr1	100153294	100153295	A00758:226:HLWW7DSX2:1:1534:4544:25582/1	60	+
chr1	100188983	100188984	A00758:226:HLWW7DSX2:1:1424:28664:17096/1	60	-
chr1	100216939	100216940	A00758:226:HLWW7DSX2:1:2559:32000:30483/1	60	-
chr1	100232886	100232887	A00758:226:HLWW7DSX2:3:1163:21233:21637	60	+
chr1	100273547	100273548	A00758:226:HLWW7DSX2:1:2449:32515:22451/1	60	+
chr1	100277805	100277806	A00758:226:HLWW7DSX2:1:1420:16034:33677/1	60	+
chr1	100356681	100356682	A00758:226:HLWW7DSX2:4:1223:17589:29293/1	60	+
chr1	100376474	100376475	A00758:226:HLWW7DSX2:1:1325:8504:5290	60	-
chr1	100385267	100385268	A00758:226:HLWW7DSX2:1:1177:6650:6558/1	60	+
chr1	100388587	100388588	A00758:226:HLWW7DSX2:1:1537:30906:6324	60	-
chr1	100413398	100413399	A00758:226:HLWW7DSX2:4:1571:6370:34287/1	60	+
chr1	100899733	100899734	A00758:226:HLWW7DSX2:2:1557:28302:36886	60	+
chr1	100903095	100903096	A00758:226:HLWW7DSX2:1:1255:27670:2221/1	60	-
chr1	100903400	100903401	A00758:226:HLWW7DSX2:3:1364:3251:6840	60	+
chr1	100919758	100919759	A00758:226:HLWW7DSX2:1:1642:1461:15045/1	60	+
chr1	100930097	100930098	A00758:226:HLWW7DSX2:2:1577:20039:36511	60	+
chr1	100930683	100930684	A00758:226:HLWW7DSX2:1:1259:11469:33004/1	60	+
chr1	100959809	100959810	A00758:226:HLWW7DSX2:1:1366:30273:22921/1	60	-
chr1	100969549	100969550	A00758:226:HLWW7DSX2:1:1224:20238:35978/1	60	+
chr1	100973006	100973007	A00758:226:HLWW7DSX2:1:2166:26756:33552/1	60	-
chr1	100976414	100976415	A00758:226:HLWW7DSX2:2:1266:28854:9251	60	+
chr1	100989430	100989431	A00758:226:HLWW7DSX2:1:1122:9290:18521/1	60	+
chr1	101006890	101006891	A00758:226:HLWW7DSX2:1:1135:5647:1689	60	+
chr1	101017367	101017368	A00758:226:HLWW7DSX2:1:2550:30870:5478/1	60	-
chr1	101088037	101088038	A00758:226:HLWW7DSX2:1:1330:4300:6151/1	60	+
chr1	101117052	101117053	A00758:226:HLWW7DSX2:2:2224:4969:12915	60	+
chr1	101126771	101126772	A00758:226:HLWW7DSX2:1:1150:12617:15452/1	60	-
chr1	101133058	101133059	A00758:226:HLWW7DSX2:1:1324:2121:21731/1	60	-
chr1	101316581	101316582	A00758:226:HLWW7DSX2:4:1536:13991:35399/1	60	-
chr1	101339455	101339456	A00758:226:HLWW7DSX2:4:1233:18403:24627/1	60	-
chr1	101343846	101343847	A00758:226:HLWW7DSX2:1:1214:20934:8844/1	60	-
chr1	101345031	101345032	A00758:226:HLWW7DSX2:4:1309:11776:28964/1	60	+
chr1	101345379	101345380	A00758:226:HLWW7DSX2:1:1466:3703:2707/1	60	-
chr1	101345431	101345432	A00758:226:HLWW7DSX2:1:1149:17445:27978/1	60	-
chr1	101366268	101366269	A00758:226:HLWW7DSX2:1:2657:17607:6245	60	-
chr1	101677414	101677415	A00758:226:HLWW7DSX2:2:2359:32497:8453	60	-
chr1	102517419	102517420	A00758:226:HLWW7DSX2:2:1146:14488:22388	60	-
chr1	102842331	102842332	A00758:226:HLWW7DSX2:4:1306:20220:12806/1	60	+
chr1	102942604	102942605	A00758:226:HLWW7DSX2:2:2240:22146:31266	60	+
chr1	102983828	102983829	A00758:226:HLWW7DSX2:2:1667:8666:32002	60	+
chr1	102984164	102984165	A00758:226:HLWW7DSX2:1:1560:32696:36511/1	60	+
chr1	102997386	102997387	A00758:226:HLWW7DSX2:2:1462:16749:12273	60	+
chr1	103013752	103013753	A00758:226:HLWW7DSX2:3:2665:7844:33426/1	60	+
chr1	103017432	103017433	A00758:226:HLWW7DSX2:1:2332:7383:36354/1	60	-
chr1	103185963	103185964	A00758:226:HLWW7DSX2:4:1242:31186:25097/1	60	+
chr1	103371897	103371898	A00758:226:HLWW7DSX2:4:2428:20003:29653/1	60	-
chr1	103519810	103519811	A00758:226:HLWW7DSX2:1:2634:12617:22999/1	60	+
chr1	103542507	103542508	A00758:226:HLWW7DSX2:1:1106:25256:12038/1	60	-
chr1	103543044	103543045	A00758:226:HLWW7DSX2:4:1172:31250:1658/1	60	-
chr1	103545312	103545313	A00758:226:HLWW7DSX2:2:1623:17047:29794	60	+
chr1	103545716	103545717	A00758:226:HLWW7DSX2:4:1138:2338:7513/1	60	+
chr1	103550764	103550765	A00758:226:HLWW7DSX2:1:2522:27977:25739/1	60	-
chr1	103554658	103554659	A00758:226:HLWW7DSX2:4:1278:4345:21418/1	60	-
chr1	104565344	104565345	A00758:226:HLWW7DSX2:1:1471:7048:17832/1	60	-
chr1	104744753	104744754	A00758:226:HLWW7DSX2:3:1171:2248:20666	60	-
chr1	105620104	105620105	A00758:226:HLWW7DSX2:4:1230:29496:10864/1	60	-
chr1	105825766	105825767	A00758:226:HLWW7DSX2:1:1339:4137:8406/1	60	+
chr1	105825998	105825999	A00758:226:HLWW7DSX2:3:2621:12816:11350	60	-
chr1	105834621	105834622	A00758:226:HLWW7DSX2:1:2243:14091:10269	60	+
chr1	105841296	105841297	A00758:226:HLWW7DSX2:4:2205:10357:22561/1	60	+
chr1	105985404	105985405	A00758:226:HLWW7DSX2:2:1425:27272:26522	60	-
chr1	106033269	106033270	A00758:226:HLWW7DSX2:4:1375:15573:17033/1	60	+
[truncated: 39,970 more rows]
