# Supplementary material for: HIV-1 capsid stability enables inositol phosphate-independent infection of target cells and promotes integration into genes
Source: PLoS Pathog. 2023 Jun 2;19(6):e1011423. doi: 10.1371/journal.ppat.1011423 (PMC10266667; doi:10.1371/journal.ppat.1011423)
Supplement: S1 Data — (TAR.GZ) [file ppat.1011423.s012.tar.gz › CEM_WT_A/CA_E45A-R132T/Unique_hg38_integration_sites/7256-GS-12.bed]

chr1	737044	737045	A00252:255:HWV7WDSX2:2:2469:30798:22952/1	60	-
chr1	786025	786026	A00252:255:HWV7WDSX2:1:1416:12852:34679/1	60	+
chr1	806451	806452	A00252:255:HWV7WDSX2:2:1644:3992:8406/1	60	-
chr1	806453	806454	A00252:255:HWV7WDSX2:1:1243:21992:27524/1	60	-
chr1	807396	807397	A00758:240:HTNGKDSX2:2:1217:24496:14888/1	60	+
chr1	812934	812935	A00252:255:HWV7WDSX2:3:2238:12744:10097	60	-
chr1	812935	812936	A00252:255:HWV7WDSX2:1:2566:11668:4789	60	-
chr1	831612	831613	A00252:255:HWV7WDSX2:1:2213:30120:18834	60	-
chr1	831857	831858	A00252:255:HWV7WDSX2:4:1515:24198:27899	60	-
chr1	831858	831859	A00252:255:HWV7WDSX2:1:1161:15266:8985	60	-
chr1	1098525	1098526	A00252:255:HWV7WDSX2:1:2465:9209:26490/1	60	-
chr1	1257840	1257841	A00252:255:HWV7WDSX2:2:2654:14398:31093/1	60	-
chr1	1260192	1260193	A00758:240:HTNGKDSX2:2:2120:29939:5494/1	60	+
chr1	1262700	1262701	A00252:255:HWV7WDSX2:1:1108:12165:34554/1	60	+
chr1	1263390	1263391	A00252:255:HWV7WDSX2:1:1119:27462:16861	60	+
chr1	1263859	1263860	A00758:240:HTNGKDSX2:2:1177:13738:21214	60	-
chr1	1265902	1265903	A00252:255:HWV7WDSX2:1:1478:24532:11318/1	60	+
chr1	1267747	1267748	A00252:255:HWV7WDSX2:1:1120:14018:2315/1	60	+
chr1	1267748	1267749	A00252:255:HWV7WDSX2:1:1453:1307:29309/1	60	+
chr1	1311016	1311017	A00252:255:HWV7WDSX2:1:1126:12762:5494/1	60	-
chr1	1317755	1317756	A00252:255:HWV7WDSX2:1:1213:28103:22733/1	60	+
chr1	1319496	1319497	A00252:255:HWV7WDSX2:2:1308:5484:33129	60	+
chr1	1344941	1344942	A00252:255:HWV7WDSX2:2:1503:20745:32722	60	-
chr1	1368895	1368896	A00758:240:HTNGKDSX2:2:2551:26621:14246/1	60	+
chr1	1389149	1389150	A00758:240:HTNGKDSX2:1:1624:15908:24283	60	+
chr1	1391945	1391946	A00758:240:HTNGKDSX2:2:1671:4679:10942	60	-
chr1	1392037	1392038	A00252:255:HWV7WDSX2:2:2321:18801:14418/1	60	-
chr1	1392477	1392478	A00252:255:HWV7WDSX2:1:2467:20274:24111/1	60	+
chr1	1392590	1392591	A00252:255:HWV7WDSX2:1:1203:10556:27946/1	60	+
chr1	1393061	1393062	A00252:255:HWV7WDSX2:1:2253:18674:5306/1	60	-
chr1	1393316	1393317	A00252:255:HWV7WDSX2:4:1378:7509:9799	60	-
chr1	1393902	1393903	A00252:255:HWV7WDSX2:1:1121:16116:13369/1	60	-
chr1	1395165	1395166	A00252:255:HWV7WDSX2:1:1348:31033:21699/1	60	+
chr1	1396780	1396781	A00252:255:HWV7WDSX2:1:1320:15808:9204/1	60	+
chr1	1405789	1405790	A00252:255:HWV7WDSX2:1:1567:6352:28839/1	60	+
chr1	1569526	1569527	A00252:255:HWV7WDSX2:1:1461:6253:4147/1	60	-
chr1	1571655	1571656	A00252:255:HWV7WDSX2:1:1146:23375:32894/1	60	-
chr1	1645992	1645993	A00252:255:HWV7WDSX2:2:2159:29288:15765/1	60	+
chr1	1650503	1650504	A00252:255:HWV7WDSX2:1:2663:30581:23735/1	60	-
chr1	1651084	1651085	A00252:255:HWV7WDSX2:2:1654:28637:30671/1	60	+
chr1	1651155	1651156	A00252:255:HWV7WDSX2:1:1552:18421:36558/1	60	+
chr1	1653154	1653155	A00758:240:HTNGKDSX2:2:2666:27498:30358/1	60	+
chr1	1669186	1669187	A00252:255:HWV7WDSX2:1:1565:17879:12571/1	60	-
chr1	1735580	1735581	A00252:255:HWV7WDSX2:4:2144:5484:16814	60	-
chr1	1773993	1773994	A00758:240:HTNGKDSX2:1:1306:8947:9533	60	-
chr1	1802515	1802516	A00758:240:HTNGKDSX2:2:1557:28031:10582/1	60	-
chr1	1807169	1807170	A00758:240:HTNGKDSX2:1:1247:11270:9706	60	+
chr1	1816598	1816599	A00758:240:HTNGKDSX2:1:1637:14362:31657	60	-
chr1	1816874	1816875	A00252:255:HWV7WDSX2:1:2416:29234:29543/1	60	+
chr1	1819328	1819329	A00758:240:HTNGKDSX2:2:1272:24171:25755/1	60	+
chr1	1821902	1821903	A00252:255:HWV7WDSX2:1:1210:7961:31845/1	60	+
chr1	1826104	1826105	A00252:255:HWV7WDSX2:2:2328:18548:5368/1	60	-
chr1	1827239	1827240	A00252:255:HWV7WDSX2:2:1243:19732:7482/1	60	+
chr1	1832908	1832909	A00252:255:HWV7WDSX2:1:1319:24921:34788/1	60	-
chr1	1841606	1841607	A00252:255:HWV7WDSX2:2:1344:10086:12508/1	60	+
chr1	1878277	1878278	A00252:255:HWV7WDSX2:1:1537:15908:14638/1	60	-
chr1	3847288	3847289	A00758:240:HTNGKDSX2:1:1337:30210:29011	60	-
chr1	4688720	4688721	A00252:255:HWV7WDSX2:3:1405:11270:18067/1	60	+
chr1	5566568	5566569	A00252:255:HWV7WDSX2:1:2349:6280:19132/1	60	-
chr1	5929443	5929444	A00252:255:HWV7WDSX2:1:1451:7491:10645/1	60	-
chr1	6231132	6231133	A00252:255:HWV7WDSX2:1:1242:30942:1814/1	60	+
chr1	6686399	6686400	A00252:255:HWV7WDSX2:4:2246:31837:27884	60	-
chr1	6812505	6812506	A00252:255:HWV7WDSX2:1:1153:20148:26522/1	60	+
chr1	6826962	6826963	A00252:255:HWV7WDSX2:1:2230:3595:36902/1	60	-
chr1	6873557	6873558	A00252:255:HWV7WDSX2:2:1601:2844:24236/1	60	+
chr1	7820867	7820868	A00252:255:HWV7WDSX2:1:2253:16098:8860/1	60	-
chr1	7842100	7842101	A00758:240:HTNGKDSX2:2:1404:25762:1611	60	-
chr1	8264480	8264481	A00758:240:HTNGKDSX2:1:1126:12391:31313	60	-
chr1	8386889	8386890	A00252:255:HWV7WDSX2:1:1139:31096:19930/1	60	+
chr1	8472426	8472427	A00252:255:HWV7WDSX2:1:1213:24297:30765	60	+
chr1	8534344	8534345	A00758:240:HTNGKDSX2:2:1365:31476:35869/1	60	+
chr1	8576343	8576344	A00252:255:HWV7WDSX2:1:1575:15646:13307/1	60	-
chr1	8580426	8580427	A00758:240:HTNGKDSX2:1:1336:20329:26396	60	-
chr1	8643528	8643529	A00252:255:HWV7WDSX2:1:1401:14597:15906/1	60	+
chr1	8694852	8694853	A00252:255:HWV7WDSX2:1:1244:26232:8876	60	-
chr1	8716751	8716752	A00758:240:HTNGKDSX2:2:1453:8576:12179/1	60	+
chr1	8762411	8762412	A00758:240:HTNGKDSX2:2:1566:28067:9987/1	60	-
chr1	8763128	8763129	A00758:240:HTNGKDSX2:2:2128:1118:23437	60	-
chr1	8767530	8767531	A00758:240:HTNGKDSX2:2:1348:14687:20102	60	-
chr1	8782544	8782545	A00252:255:HWV7WDSX2:1:1535:16767:8265/1	60	-
chr1	8782549	8782550	A00252:255:HWV7WDSX2:1:2447:24514:9815/1	60	-
chr1	8809495	8809496	A00252:255:HWV7WDSX2:1:1635:1922:1157/1	60	-
chr1	8812289	8812290	A00252:255:HWV7WDSX2:1:1257:7907:12649/1	60	-
chr1	9548878	9548879	A00758:240:HTNGKDSX2:2:2105:27751:24377/1	60	+
chr1	9552184	9552185	A00252:255:HWV7WDSX2:1:1203:26765:1532/1	60	+
chr1	9557316	9557317	A00758:240:HTNGKDSX2:1:1672:28854:17487	60	-
chr1	9582166	9582167	A00252:255:HWV7WDSX2:2:1341:32371:22983/1	60	+
chr1	9756256	9756257	A00252:255:HWV7WDSX2:4:2542:18186:34491	60	+
chr1	9792625	9792626	A00252:255:HWV7WDSX2:1:1178:27552:4617/1	60	-
chr1	9801761	9801762	A00758:240:HTNGKDSX2:1:1505:18258:25128	60	+
chr1	9932991	9932992	A00758:240:HTNGKDSX2:2:2305:27380:33160	60	-
chr1	10241619	10241620	A00252:255:HWV7WDSX2:1:2462:20039:3380/1	60	-
chr1	10271219	10271220	A00252:255:HWV7WDSX2:1:1111:21395:5822	60	+
chr1	10271220	10271221	A00252:255:HWV7WDSX2:1:2645:30038:11428	60	+
chr1	10299173	10299174	A00758:240:HTNGKDSX2:1:2544:3025:20196	60	-
chr1	10300589	10300590	A00252:255:HWV7WDSX2:1:2217:8847:17440/1	60	-
chr1	10327778	10327779	A00252:255:HWV7WDSX2:1:1667:16351:2660/1	60	+
chr1	10441509	10441510	A00252:255:HWV7WDSX2:4:1315:4752:5055	60	-
chr1	10463774	10463775	A00758:240:HTNGKDSX2:2:1461:15971:25488	60	+
chr1	10514607	10514608	A00252:255:HWV7WDSX2:1:1335:25265:15186/1	60	+
chr1	10535234	10535235	A00252:255:HWV7WDSX2:1:1453:27489:4883	60	+
chr1	10546323	10546324	A00758:240:HTNGKDSX2:2:2261:26096:1532	60	-
chr1	10561593	10561594	A00252:255:HWV7WDSX2:1:1254:13503:21778/1	60	+
chr1	10944312	10944313	A00252:255:HWV7WDSX2:2:2549:16550:6637	60	-
chr1	11095260	11095261	A00252:255:HWV7WDSX2:2:2515:18837:25222/1	60	+
chr1	11197936	11197937	A00252:255:HWV7WDSX2:4:2605:27462:12164	60	-
chr1	11204835	11204836	A00252:255:HWV7WDSX2:1:1161:18258:16705/1	60	-
chr1	11215194	11215195	A00252:255:HWV7WDSX2:1:1434:10691:31250/1	60	+
chr1	11220957	11220958	A00252:255:HWV7WDSX2:3:1210:15528:28103/1	60	-
chr1	11221908	11221909	A00758:240:HTNGKDSX2:1:1633:32895:10708	60	-
chr1	11222677	11222678	A00252:255:HWV7WDSX2:1:2544:1353:33238/1	60	+
chr1	11223729	11223730	A00252:255:HWV7WDSX2:1:1453:21549:6590/1	60	-
chr1	11246299	11246300	A00252:255:HWV7WDSX2:1:2224:13539:5619/1	60	+
chr1	11807309	11807310	A00252:255:HWV7WDSX2:3:1322:27154:28604	60	-
chr1	11983914	11983915	A00252:255:HWV7WDSX2:1:2306:22010:24361	60	-
chr1	11991498	11991499	A00252:255:HWV7WDSX2:1:2557:25220:36276/1	60	-
chr1	11993213	11993214	A00252:255:HWV7WDSX2:1:1377:16821:30968/1	60	-
chr1	12098401	12098402	A00252:255:HWV7WDSX2:1:1657:29903:16830/1	60	+
chr1	12323465	12323466	A00252:255:HWV7WDSX2:1:2509:30608:32643/1	60	+
chr1	12328347	12328348	A00252:255:HWV7WDSX2:1:1463:1371:21465/1	60	+
chr1	12333697	12333698	A00252:255:HWV7WDSX2:2:1467:6036:17738/1	60	+
chr1	12334455	12334456	A00252:255:HWV7WDSX2:1:1542:28420:21746	60	-
chr1	12335216	12335217	A00758:240:HTNGKDSX2:2:1640:10140:14857/1	60	-
chr1	12338163	12338164	A00252:255:HWV7WDSX2:1:1401:6298:36292	60	+
chr1	12635981	12635982	A00758:240:HTNGKDSX2:2:1427:4887:9017/1	60	-
chr1	15531196	15531197	A00758:240:HTNGKDSX2:1:1662:18376:27680	60	-
chr1	15700008	15700009	A00758:240:HTNGKDSX2:1:2422:1099:26537	60	-
chr1	15700010	15700011	A00758:240:HTNGKDSX2:1:2410:24297:15264	60	-
chr1	15853008	15853009	A00252:255:HWV7WDSX2:1:1450:4137:2018	60	-
chr1	15877867	15877868	A00252:255:HWV7WDSX2:1:1574:11993:26960/1	60	+
chr1	15908576	15908577	A00758:240:HTNGKDSX2:2:2206:16794:21496/1	60	+
chr1	15912157	15912158	A00252:255:HWV7WDSX2:1:1215:28474:15139/1	60	+
chr1	15914855	15914856	A00252:255:HWV7WDSX2:1:2358:12274:14325/1	60	+
chr1	15916236	15916237	A00252:255:HWV7WDSX2:2:1120:24758:32628/1	60	-
chr1	15921894	15921895	A00252:255:HWV7WDSX2:1:1624:4553:36057/1	60	+
chr1	16306508	16306509	A00758:240:HTNGKDSX2:2:1358:11966:14043/1	60	-
chr1	16341951	16341952	A00758:240:HTNGKDSX2:2:1319:7211:17769	60	-
chr1	16349378	16349379	A00252:255:HWV7WDSX2:3:1207:6271:35618/1	60	+
chr1	16465474	16465475	A00758:240:HTNGKDSX2:1:2233:16803:19852	60	+
chr1	16599529	16599530	A00758:240:HTNGKDSX2:2:2178:24080:16391/1	60	-
chr1	16599531	16599532	A00252:255:HWV7WDSX2:2:1250:30246:27320	60	-
chr1	16611545	16611546	A00758:240:HTNGKDSX2:2:2512:15320:34100/1	60	+
chr1	16886087	16886088	A00252:255:HWV7WDSX2:2:2659:8097:33552/1	60	-
chr1	17021402	17021403	A00252:255:HWV7WDSX2:1:1253:21956:11804/1	60	-
chr1	17035363	17035364	A00252:255:HWV7WDSX2:1:1348:25825:33974/1	60	-
chr1	17043925	17043926	A00252:255:HWV7WDSX2:1:1359:16957:6433/1	60	+
chr1	17045743	17045744	A00252:255:HWV7WDSX2:1:1258:23366:24424/1	60	+
chr1	17048202	17048203	A00758:240:HTNGKDSX2:2:2345:6370:33692/1	60	+
chr1	17628431	17628432	A00252:255:HWV7WDSX2:1:1309:11912:29481/1	60	-
chr1	18380123	18380124	A00758:240:HTNGKDSX2:2:1445:20419:32377/1	60	+
chr1	19119727	19119728	A00758:240:HTNGKDSX2:2:2334:10673:26647	60	-
chr1	19129539	19129540	A00758:240:HTNGKDSX2:2:2461:12717:2848/1	60	-
chr1	19135889	19135890	A00252:255:HWV7WDSX2:1:1604:4227:10254/1	60	-
chr1	19137493	19137494	A00252:255:HWV7WDSX2:2:1208:13512:31250	60	-
chr1	19138229	19138230	A00252:255:HWV7WDSX2:1:1462:1967:13041/1	60	+
chr1	19139350	19139351	A00252:255:HWV7WDSX2:1:1372:21721:27242/1	60	+
chr1	19144542	19144543	A00252:255:HWV7WDSX2:1:2152:27615:32878/1	60	-
chr1	19146110	19146111	A00252:255:HWV7WDSX2:3:1354:6063:17722/1	60	+
chr1	19169229	19169230	A00252:255:HWV7WDSX2:1:1548:14733:31892/1	60	+
chr1	19171743	19171744	A00252:255:HWV7WDSX2:1:1577:13819:22263/1	60	+
chr1	19188774	19188775	A00252:255:HWV7WDSX2:1:1512:8892:20838/1	60	+
chr1	19190409	19190410	A00252:255:HWV7WDSX2:1:1102:22959:5556/1	60	+
chr1	19295448	19295449	A00758:240:HTNGKDSX2:1:2307:8278:23813	60	-
chr1	19434444	19434445	A00252:255:HWV7WDSX2:1:2538:23339:32393	60	+
chr1	19612098	19612099	A00252:255:HWV7WDSX2:1:1121:20790:31454/1	60	+
chr1	19692962	19692963	A00252:255:HWV7WDSX2:3:2323:29957:15515	60	-
chr1	20619645	20619646	A00252:255:HWV7WDSX2:2:1370:29640:20196/1	60	+
chr1	20619776	20619777	A00252:255:HWV7WDSX2:1:1535:18864:31250/1	60	+
chr1	20758188	20758189	A00252:255:HWV7WDSX2:1:1130:18728:17926/1	60	-
chr1	20891272	20891273	A00758:240:HTNGKDSX2:1:2575:8657:8876	60	+
chr1	20897872	20897873	A00252:255:HWV7WDSX2:3:2569:3061:21950	60	-
chr1	20899924	20899925	A00252:255:HWV7WDSX2:1:1305:18647:5541/1	60	-
chr1	20900106	20900107	A00252:255:HWV7WDSX2:1:1102:11948:4335/1	60	+
chr1	20915060	20915061	A00758:240:HTNGKDSX2:2:1463:3513:1783/1	60	-
chr1	20928395	20928396	A00758:240:HTNGKDSX2:2:1657:11333:1078/1	60	+
chr1	20943320	20943321	A00252:255:HWV7WDSX2:1:1621:8359:7388	60	+
chr1	20948564	20948565	A00252:255:HWV7WDSX2:1:1674:10474:23296	60	+
chr1	20998669	20998670	A00252:255:HWV7WDSX2:1:1329:12219:12947/1	60	+
chr1	20999578	20999579	A00252:255:HWV7WDSX2:2:2277:12391:2315	60	-
chr1	21007113	21007114	A00758:240:HTNGKDSX2:1:1254:19795:6120	60	+
chr1	21013941	21013942	A00758:240:HTNGKDSX2:2:1106:7102:33082	60	+
chr1	21032017	21032018	A00252:255:HWV7WDSX2:1:1207:23827:17707/1	60	-
chr1	21056228	21056229	A00252:255:HWV7WDSX2:1:1141:4598:22200/1	60	-
chr1	21056931	21056932	A00252:255:HWV7WDSX2:2:1236:5737:33129/1	60	-
chr1	21064603	21064604	A00758:240:HTNGKDSX2:1:2632:9010:18255	60	+
chr1	21065005	21065006	A00252:255:HWV7WDSX2:1:1256:31168:6339/1	60	+
chr1	21065612	21065613	A00252:255:HWV7WDSX2:2:2331:14470:31657/1	60	+
chr1	21084755	21084756	A00252:255:HWV7WDSX2:1:1407:30237:30780/1	60	+
chr1	21085443	21085444	A00758:240:HTNGKDSX2:2:1647:12382:20838	60	+
chr1	21111946	21111947	A00252:255:HWV7WDSX2:2:1230:4924:1157/1	60	-
chr1	21118520	21118521	A00252:255:HWV7WDSX2:1:2615:7744:7889/1	60	-
chr1	21121981	21121982	A00758:240:HTNGKDSX2:2:2338:8522:4695/1	60	+
chr1	21156938	21156939	A00758:240:HTNGKDSX2:2:1115:32931:16376	60	-
chr1	21160196	21160197	A00252:255:HWV7WDSX2:1:1130:30327:3129/1	60	+
chr1	21456019	21456020	A00758:240:HTNGKDSX2:2:2469:8404:26537/1	60	+
chr1	21726532	21726533	A00252:255:HWV7WDSX2:1:1509:13675:36667/1	60	+
chr1	21731682	21731683	A00252:255:HWV7WDSX2:1:1463:3378:33896	60	-
chr1	21745175	21745176	A00252:255:HWV7WDSX2:1:1120:20220:5791/1	60	-
chr1	21746229	21746230	A00252:255:HWV7WDSX2:1:2478:13123:2331/1	60	-
chr1	21758571	21758572	A00758:240:HTNGKDSX2:1:1624:20274:24799	60	-
chr1	22117195	22117196	A00758:240:HTNGKDSX2:2:2454:6795:14544	60	-
chr1	22961524	22961525	A00758:240:HTNGKDSX2:2:2566:3378:23625/1	60	+
chr1	23025127	23025128	A00252:255:HWV7WDSX2:2:2263:15718:2910	60	-
chr1	23034057	23034058	A00252:255:HWV7WDSX2:2:1315:19090:15327/1	60	+
chr1	23047138	23047139	A00252:255:HWV7WDSX2:1:1438:6741:32236	60	-
chr1	23053979	23053980	A00758:240:HTNGKDSX2:2:2507:5846:3411/1	60	-
chr1	23062750	23062751	A00252:255:HWV7WDSX2:1:2239:16369:34068/1	60	+
chr1	23298248	23298249	A00252:255:HWV7WDSX2:1:2319:12771:35008/1	60	-
chr1	23307781	23307782	A00252:255:HWV7WDSX2:1:2658:24370:16391/1	60	+
chr1	23321813	23321814	A00758:240:HTNGKDSX2:1:1665:12554:6324	60	-
chr1	23322003	23322004	A00758:240:HTNGKDSX2:1:1223:18349:34115	60	-
chr1	23322128	23322129	A00758:240:HTNGKDSX2:2:1647:27932:15264	60	-
chr1	23323663	23323664	A00252:255:HWV7WDSX2:1:2119:21459:4335/1	60	+
chr1	23339743	23339744	A00252:255:HWV7WDSX2:1:1517:31213:24267/1	60	+
chr1	23696352	23696353	A00252:255:HWV7WDSX2:1:1220:26992:27508/1	60	+
chr1	23706183	23706184	A00252:255:HWV7WDSX2:1:1413:27019:33223/1	60	+
chr1	23715178	23715179	A00252:255:HWV7WDSX2:1:1303:8006:35963/1	60	+
chr1	23726474	23726475	A00252:255:HWV7WDSX2:3:1614:30056:3537	60	+
chr1	23748657	23748658	A00252:255:HWV7WDSX2:1:1403:28275:11725/1	60	-
chr1	23756709	23756710	A00252:255:HWV7WDSX2:2:1530:3414:14262/1	60	+
chr1	23781996	23781997	A00758:240:HTNGKDSX2:2:1310:16414:9690/1	60	-
chr1	23786391	23786392	A00252:255:HWV7WDSX2:2:1244:4942:8202/1	60	-
chr1	24420400	24420401	A00252:255:HWV7WDSX2:2:2376:9995:17769/1	60	-
chr1	24658853	24658854	A00758:240:HTNGKDSX2:1:2107:18964:6621	60	+
chr1	24660233	24660234	A00252:255:HWV7WDSX2:1:1154:4200:23578/1	60	+
chr1	24671716	24671717	A00252:255:HWV7WDSX2:1:1504:27932:1830/1	60	+
chr1	24802369	24802370	A00252:255:HWV7WDSX2:1:1277:10348:15562/1	60	-
chr1	25332255	25332256	A00252:255:HWV7WDSX2:1:1223:7853:13745/1	60	+
chr1	25340217	25340218	A00252:255:HWV7WDSX2:1:1363:27480:15608/1	60	+
chr1	25340353	25340354	A00252:255:HWV7WDSX2:2:1164:23339:1110/1	60	-
chr1	25447214	25447215	A00252:255:HWV7WDSX2:1:2303:8160:17002/1	60	-
chr1	25447753	25447754	A00252:255:HWV7WDSX2:1:1110:9444:19946/1	60	+
chr1	25452211	25452212	A00252:255:HWV7WDSX2:1:2170:21775:2722/1	60	-
chr1	25459370	25459371	A00252:255:HWV7WDSX2:1:1319:19388:2785/1	60	+
chr1	25462345	25462346	A00252:255:HWV7WDSX2:4:2545:12445:35853	60	+
chr1	25481040	25481041	A00758:240:HTNGKDSX2:2:2373:23294:20478	60	+
chr1	25484305	25484306	A00252:255:HWV7WDSX2:1:1176:25889:1705/1	60	-
chr1	25499654	25499655	A00252:255:HWV7WDSX2:1:1536:7527:18255/1	60	+
chr1	25986901	25986902	A00252:255:HWV7WDSX2:1:1131:15347:24095/1	60	-
chr1	26122529	26122530	A00252:255:HWV7WDSX2:1:1278:10438:26428/1	60	+
chr1	26239031	26239032	A00252:255:HWV7WDSX2:1:2443:30002:23077/1	60	-
chr1	26240165	26240166	A00252:255:HWV7WDSX2:1:1167:25147:11130/1	60	+
chr1	26246513	26246514	A00252:255:HWV7WDSX2:1:1208:27317:17957/1	60	-
chr1	26271883	26271884	A00252:255:HWV7WDSX2:2:2176:1922:25207/1	60	+
chr1	26281436	26281437	A00252:255:HWV7WDSX2:1:1431:24704:17910/1	60	+
chr1	26442299	26442300	A00252:255:HWV7WDSX2:1:2261:15356:16532	60	+
chr1	26704681	26704682	A00252:255:HWV7WDSX2:3:1661:20681:1861	60	+
chr1	26705191	26705192	A00758:240:HTNGKDSX2:2:1315:6406:20603/1	60	-
chr1	26715386	26715387	A00252:255:HWV7WDSX2:1:1102:5656:17487/1	60	-
chr1	26715560	26715561	A00252:255:HWV7WDSX2:1:2369:21251:27931	60	+
chr1	26721046	26721047	A00252:255:HWV7WDSX2:1:1134:10963:10520/1	60	+
chr1	26730913	26730914	A00252:255:HWV7WDSX2:1:1319:19298:9643/1	60	-
chr1	26882286	26882287	A00252:255:HWV7WDSX2:1:1162:27995:30561/1	60	+
chr1	27246767	27246768	A00758:240:HTNGKDSX2:1:1478:2022:10848	60	-
chr1	27461126	27461127	A00252:255:HWV7WDSX2:1:1242:23167:27148/1	60	-
chr1	27491916	27491917	A00252:255:HWV7WDSX2:1:1501:29270:7560/1	60	+
chr1	27910171	27910172	A00252:255:HWV7WDSX2:1:1414:23854:5572/1	60	+
chr1	28004673	28004674	A00252:255:HWV7WDSX2:1:1375:5972:25614/1	60	-
chr1	28028012	28028013	A00252:255:HWV7WDSX2:1:1409:13684:30201/1	60	-
chr1	28032484	28032485	A00252:255:HWV7WDSX2:1:1164:13602:10833/1	60	+
chr1	28034662	28034663	A00758:240:HTNGKDSX2:2:2147:21404:18051/1	60	-
chr1	28135451	28135452	A00758:240:HTNGKDSX2:1:1555:5032:27680	60	+
chr1	28194853	28194854	A00252:255:HWV7WDSX2:1:1154:1732:13761/1	60	-
chr1	28392514	28392515	A00252:255:HWV7WDSX2:1:2443:23439:23359/1	60	+
chr1	28395454	28395455	A00758:240:HTNGKDSX2:2:2257:28320:14904	60	-
chr1	28406236	28406237	A00252:255:HWV7WDSX2:2:1107:18936:2785	60	-
chr1	28467763	28467764	A00252:255:HWV7WDSX2:1:1129:10366:26710/1	60	+
chr1	28468615	28468616	A00252:255:HWV7WDSX2:1:2106:19958:27320/1	60	+
chr1	28487962	28487963	A00758:240:HTNGKDSX2:1:1375:11379:17848	60	+
chr1	28613745	28613746	A00252:255:HWV7WDSX2:3:2559:19813:3615	60	-
chr1	28698761	28698762	A00252:255:HWV7WDSX2:4:1270:21784:33614	60	-
chr1	28748954	28748955	A00252:255:HWV7WDSX2:1:1474:11089:14685/1	60	-
chr1	28750965	28750966	A00252:255:HWV7WDSX2:1:1421:28004:28479	60	+
chr1	28961638	28961639	A00252:255:HWV7WDSX2:1:2157:14353:32236/1	60	-
chr1	29012742	29012743	A00252:255:HWV7WDSX2:2:2676:15374:5415	60	-
chr1	29018449	29018450	A00758:240:HTNGKDSX2:2:1121:24144:36699	60	-
chr1	29043932	29043933	A00252:255:HWV7WDSX2:1:2155:19397:7279/1	60	+
chr1	29053739	29053740	A00758:240:HTNGKDSX2:2:2224:11496:5963	60	+
chr1	29813788	29813789	A00758:240:HTNGKDSX2:2:1659:18285:31031/1	60	+
chr1	30183287	30183288	A00252:255:HWV7WDSX2:1:2510:16107:21997/1	60	-
chr1	30665087	30665088	A00252:255:HWV7WDSX2:1:2367:15718:28401/1	60	-
chr1	30937215	30937216	A00252:255:HWV7WDSX2:1:1644:16667:11318/1	60	-
chr1	30940219	30940220	A00252:255:HWV7WDSX2:1:1418:23267:7467/1	60	+
chr1	30942581	30942582	A00758:240:HTNGKDSX2:2:1202:14931:20964	60	+
chr1	30986200	30986201	A00252:255:HWV7WDSX2:1:1121:7808:36777	60	+
chr1	30989499	30989500	A00252:255:HWV7WDSX2:2:1635:4707:33254	60	+
chr1	30998914	30998915	A00252:255:HWV7WDSX2:1:1478:24514:7467/1	60	-
chr1	31057514	31057515	A00758:240:HTNGKDSX2:2:1647:18078:34460	60	-
chr1	31271766	31271767	A00252:255:HWV7WDSX2:1:1162:29812:6120/1	60	-
chr1	31288606	31288607	A00758:240:HTNGKDSX2:2:2660:4255:18630/1	60	+
chr1	31318704	31318705	A00252:255:HWV7WDSX2:2:2256:9308:34867/1	60	+
chr1	31825155	31825156	A00252:255:HWV7WDSX2:3:1321:14561:2190/1	60	-
chr1	31845895	31845896	A00252:255:HWV7WDSX2:3:1441:30825:36307	60	+
chr1	31913053	31913054	A00252:255:HWV7WDSX2:1:1241:17770:6496/1	60	+
chr1	31916911	31916912	A00252:255:HWV7WDSX2:2:1528:6623:18662/1	60	-
chr1	31926683	31926684	A00252:255:HWV7WDSX2:2:2630:3812:18114/1	60	-
chr1	32035380	32035381	A00252:255:HWV7WDSX2:1:1242:6135:33786/1	60	+
chr1	32043274	32043275	A00758:240:HTNGKDSX2:1:2477:8178:10614	60	+
chr1	32049609	32049610	A00758:240:HTNGKDSX2:2:1334:12120:8077/1	60	-
chr1	32139111	32139112	A00252:255:HWV7WDSX2:1:1133:18918:29403/1	60	-
chr1	32176498	32176499	A00252:255:HWV7WDSX2:2:1451:9344:36808/1	60	+
chr1	32296960	32296961	A00252:255:HWV7WDSX2:2:2233:10646:9001/1	60	+
chr1	32304392	32304393	A00252:255:HWV7WDSX2:1:1122:2582:26381	60	+
chr1	32306187	32306188	A00758:240:HTNGKDSX2:2:1239:30165:5729	60	+
chr1	32319891	32319892	A00252:255:HWV7WDSX2:1:1169:6677:23015	60	+
chr1	32328861	32328862	A00758:240:HTNGKDSX2:2:2638:17273:10833/1	60	-
chr1	32563692	32563693	A00252:255:HWV7WDSX2:1:2404:14977:28087/1	60	+
chr1	32630390	32630391	A00252:255:HWV7WDSX2:1:2647:13476:28902/1	60	+
chr1	32677046	32677047	A00252:255:HWV7WDSX2:1:1254:26069:9721/1	60	+
chr1	32702749	32702750	A00758:240:HTNGKDSX2:1:1362:21893:1892	60	-
chr1	32811468	32811469	A00252:255:HWV7WDSX2:1:1114:18457:29512/1	60	+
chr1	32833679	32833680	A00252:255:HWV7WDSX2:1:2302:16351:16250	60	-
chr1	32850496	32850497	A00252:255:HWV7WDSX2:1:1451:7817:25050/1	60	+
chr1	33356024	33356025	A00252:255:HWV7WDSX2:1:1250:6650:20400/1	60	+
chr1	35180829	35180830	A00758:240:HTNGKDSX2:2:2571:5692:5838/1	60	-
chr1	35185236	35185237	A00252:255:HWV7WDSX2:4:1252:13431:34616	60	-
chr1	35186620	35186621	A00758:240:HTNGKDSX2:1:1365:26494:19445	60	-
chr1	35231440	35231441	A00252:255:HWV7WDSX2:2:1133:15212:14215/1	60	-
chr1	35317565	35317566	A00252:255:HWV7WDSX2:1:2133:9155:25582	60	-
chr1	35333497	35333498	A00252:255:HWV7WDSX2:1:1375:13358:10285/1	60	+
chr1	35339080	35339081	A00252:255:HWV7WDSX2:1:2412:27498:27383/1	60	+
chr1	35368766	35368767	A00252:255:HWV7WDSX2:2:2155:16405:3286/1	60	-
chr1	35385527	35385528	A00758:240:HTNGKDSX2:2:2253:10031:23594	60	-
chr1	35415642	35415643	A00252:255:HWV7WDSX2:1:1306:14064:13542/1	60	+
chr1	35416971	35416972	A00252:255:HWV7WDSX2:1:2131:10728:8234/1	60	+
chr1	35553437	35553438	A00758:240:HTNGKDSX2:1:1323:32380:22153	60	-
chr1	35761948	35761949	A00252:255:HWV7WDSX2:1:1349:28447:34006/1	60	-
chr1	35763483	35763484	A00252:255:HWV7WDSX2:1:1476:8974:33098/1	60	-
chr1	35844061	35844062	A00252:255:HWV7WDSX2:1:1235:3549:20259	60	+
chr1	35978629	35978630	A00252:255:HWV7WDSX2:1:2409:16613:33833/1	60	-
chr1	35980806	35980807	A00758:240:HTNGKDSX2:2:1534:11849:21042/1	60	+
chr1	35997723	35997724	A00758:240:HTNGKDSX2:1:2209:17083:23406	60	-
chr1	36001719	36001720	A00252:255:HWV7WDSX2:3:2163:19822:15969	60	+
chr1	36145498	36145499	A00252:255:HWV7WDSX2:3:1445:30906:26897/1	60	+
chr1	36262385	36262386	A00252:255:HWV7WDSX2:1:1117:11243:16329/1	60	-
chr1	36265262	36265263	A00252:255:HWV7WDSX2:1:2365:13132:24361/1	60	-
chr1	36288712	36288713	A00758:240:HTNGKDSX2:1:2145:31801:11162	60	-
chr1	36292851	36292852	A00252:255:HWV7WDSX2:1:1445:27462:13135/1	60	-
chr1	36298764	36298765	A00758:240:HTNGKDSX2:1:1339:23267:17425	60	-
chr1	37569545	37569546	A00252:255:HWV7WDSX2:1:1503:3495:30686/1	60	-
chr1	37830446	37830447	A00252:255:HWV7WDSX2:1:2667:18521:4570/1	60	+
chr1	37831601	37831602	A00252:255:HWV7WDSX2:3:1430:26151:33379/1	60	-
chr1	37880816	37880817	A00252:255:HWV7WDSX2:1:1157:13105:4492/1	60	+
chr1	38506986	38506987	A00252:255:HWV7WDSX2:1:1519:17571:36526/1	60	+
chr1	38792968	38792969	A00758:240:HTNGKDSX2:1:1331:27905:5822	60	-
chr1	38850481	38850482	A00252:255:HWV7WDSX2:1:1547:2808:21198/1	60	-
chr1	39170202	39170203	A00252:255:HWV7WDSX2:1:2409:18177:18756/1	60	+
chr1	39233471	39233472	A00252:255:HWV7WDSX2:2:1538:16532:27806/1	60	+
chr1	39251499	39251500	A00758:240:HTNGKDSX2:1:2446:13313:28244	60	-
chr1	39264212	39264213	A00252:255:HWV7WDSX2:1:2418:30789:8093/1	60	-
chr1	39295581	39295582	A00252:255:HWV7WDSX2:1:2624:21296:24377/1	60	+
chr1	39319328	39319329	A00252:255:HWV7WDSX2:1:1261:23285:32487/1	60	+
chr1	39324069	39324070	A00252:255:HWV7WDSX2:1:2354:25518:2534/1	60	-
chr1	39363904	39363905	A00252:255:HWV7WDSX2:3:1131:28257:26944	60	+
chr1	39429042	39429043	A00252:255:HWV7WDSX2:1:2106:16694:12461/1	60	-
chr1	39841387	39841388	A00252:255:HWV7WDSX2:2:1668:16260:5071/1	60	-
chr1	40070252	40070253	A00252:255:HWV7WDSX2:2:1240:18756:36041/1	60	-
chr1	40171690	40171691	A00252:255:HWV7WDSX2:1:1129:15700:8140/1	60	-
chr1	40237897	40237898	A00252:255:HWV7WDSX2:1:2320:15103:4539	60	-
chr1	40284513	40284514	A00252:255:HWV7WDSX2:1:2228:8404:11130	60	-
chr1	40376539	40376540	A00252:255:HWV7WDSX2:1:2201:16758:25942/1	60	+
chr1	40380860	40380861	A00252:255:HWV7WDSX2:1:1225:16902:28072/1	60	+
chr1	40381466	40381467	A00252:255:HWV7WDSX2:1:1315:16016:26005/1	60	-
chr1	40640615	40640616	A00252:255:HWV7WDSX2:1:1405:11207:2268/1	60	+
chr1	40702327	40702328	A00252:255:HWV7WDSX2:1:2153:11993:31375/1	60	+
chr1	41063750	41063751	A00252:255:HWV7WDSX2:2:2460:20862:31046/1	60	+
chr1	41114318	41114319	A00252:255:HWV7WDSX2:1:1201:17128:4539/1	60	+
chr1	41141086	41141087	A00758:240:HTNGKDSX2:2:1427:32461:16814/1	60	+
chr1	41153800	41153801	A00758:240:HTNGKDSX2:1:2175:19949:24706	60	-
chr1	42193747	42193748	A00252:255:HWV7WDSX2:1:1576:25066:18161/1	60	+
chr1	42199107	42199108	A00252:255:HWV7WDSX2:1:1618:24641:16297/1	60	+
chr1	42204802	42204803	A00252:255:HWV7WDSX2:2:1417:23448:6183/1	60	+
chr1	42220747	42220748	A00758:240:HTNGKDSX2:2:1648:22498:1783/1	60	+
chr1	42247268	42247269	A00758:240:HTNGKDSX2:2:2317:32235:2769	60	-
chr1	42264869	42264870	A00252:255:HWV7WDSX2:1:1229:1452:12931/1	60	+
chr1	42268055	42268056	A00252:255:HWV7WDSX2:1:1261:2076:2237	60	+
chr1	42268869	42268870	A00252:255:HWV7WDSX2:1:1335:4300:23156/1	60	-
chr1	42275155	42275156	A00252:255:HWV7WDSX2:2:2133:6325:35243/1	60	-
chr1	42288953	42288954	A00252:255:HWV7WDSX2:1:1137:26160:26287/1	60	-
chr1	42321141	42321142	A00252:255:HWV7WDSX2:1:1624:14217:16344/1	60	+
chr1	42395374	42395375	A00252:255:HWV7WDSX2:1:1177:21875:30827/1	60	+
chr1	42674254	42674255	A00252:255:HWV7WDSX2:2:1560:29297:18912/1	60	-
chr1	42711993	42711994	A00252:255:HWV7WDSX2:2:1522:10456:26209	60	+
chr1	42776052	42776053	A00252:255:HWV7WDSX2:1:1105:8838:15546/1	60	+
chr1	42812245	42812246	A00252:255:HWV7WDSX2:2:1517:26747:9768/1	60	-
chr1	42823214	42823215	A00252:255:HWV7WDSX2:1:1425:31593:24893	60	-
chr1	43201672	43201673	A00252:255:HWV7WDSX2:1:2636:25843:30906	60	+
chr1	43363004	43363005	A00252:255:HWV7WDSX2:1:1130:31991:13964	60	+
chr1	43450938	43450939	A00252:255:HWV7WDSX2:4:2611:7265:9032	60	+
chr1	43584931	43584932	A00252:255:HWV7WDSX2:2:1170:25048:15436/1	60	-
chr1	43659848	43659849	A00252:255:HWV7WDSX2:1:1256:31295:30890/1	60	+
chr1	43659850	43659851	A00758:240:HTNGKDSX2:1:1349:23014:10034	60	+
chr1	43665524	43665525	A00252:255:HWV7WDSX2:3:2114:21224:27946	60	-
chr1	43711863	43711864	A00252:255:HWV7WDSX2:1:1548:9426:2440/1	60	+
chr1	43734712	43734713	A00252:255:HWV7WDSX2:1:1324:13178:8030/1	60	+
chr1	43744334	43744335	A00252:255:HWV7WDSX2:1:1344:23547:11052/1	60	+
chr1	43759935	43759936	A00252:255:HWV7WDSX2:1:1436:15004:1830/1	60	-
chr1	43818858	43818859	A00758:240:HTNGKDSX2:1:2402:4878:30890	60	+
chr1	43828233	43828234	A00252:255:HWV7WDSX2:1:1120:15826:31000/1	60	-
chr1	43846504	43846505	A00252:255:HWV7WDSX2:1:1402:2284:7138/1	60	+
chr1	43846637	43846638	A00252:255:HWV7WDSX2:1:1122:5701:2597/1	60	-
chr1	43950426	43950427	A00252:255:HWV7WDSX2:4:1644:31087:14215	60	-
chr1	44333826	44333827	A00758:240:HTNGKDSX2:1:2376:16369:4758	60	-
chr1	44758145	44758146	A00758:240:HTNGKDSX2:1:1401:4435:32628	60	-
chr1	44801917	44801918	A00252:255:HWV7WDSX2:1:2615:20048:26068	60	-
chr1	44919995	44919996	A00758:240:HTNGKDSX2:2:2104:28212:7733/1	60	+
chr1	44967433	44967434	A00252:255:HWV7WDSX2:1:1568:4942:35383	60	+
chr1	44970468	44970469	A00252:255:HWV7WDSX2:1:1306:8549:30577/1	60	+
chr1	45468997	45468998	A00252:255:HWV7WDSX2:2:1227:10230:21590	60	-
chr1	45600481	45600482	A00252:255:HWV7WDSX2:1:1149:8856:11193/1	60	-
chr1	45657086	45657087	A00252:255:HWV7WDSX2:1:1266:27850:28463	60	-
chr1	45658434	45658435	A00252:255:HWV7WDSX2:1:1201:7509:15092/1	60	+
chr1	45691133	45691134	A00758:240:HTNGKDSX2:2:2231:1732:1204/1	60	-
chr1	45845565	45845566	A00252:255:HWV7WDSX2:1:1545:25247:19069/1	60	-
chr1	45980582	45980583	A00758:240:HTNGKDSX2:2:1470:15067:16094/1	60	-
chr1	46055262	46055263	A00758:240:HTNGKDSX2:1:2654:7636:12962	60	+
chr1	46075174	46075175	A00252:255:HWV7WDSX2:1:1473:26910:35133/1	60	+
chr1	46092966	46092967	A00758:240:HTNGKDSX2:1:1336:24704:29966	60	+
chr1	46118751	46118752	A00252:255:HWV7WDSX2:2:2438:18421:22435	60	-
chr1	46120141	46120142	A00758:240:HTNGKDSX2:2:1214:20645:29168/1	60	-
chr1	46127634	46127635	A00252:255:HWV7WDSX2:1:2125:5457:1892/1	60	+
chr1	46130294	46130295	A00252:255:HWV7WDSX2:1:2240:16107:33614/1	60	-
chr1	46252390	46252391	A00252:255:HWV7WDSX2:3:1445:1154:21746/1	60	+
chr1	46341017	46341018	A00252:255:HWV7WDSX2:1:1540:5656:16705/1	60	-
chr1	47076620	47076621	A00758:240:HTNGKDSX2:1:2501:17219:10238	60	-
chr1	47178477	47178478	A00758:240:HTNGKDSX2:2:2672:25518:30060/1	60	-
chr1	50487081	50487082	A00252:255:HWV7WDSX2:1:2177:11134:34616/1	60	-
chr1	50488698	50488699	A00758:240:HTNGKDSX2:1:2368:8811:29121	60	+
chr1	50583548	50583549	A00252:255:HWV7WDSX2:1:1169:14868:21543/1	60	-
chr1	50803500	50803501	A00252:255:HWV7WDSX2:2:1403:23556:30452/1	60	+
chr1	50980443	50980444	A00252:255:HWV7WDSX2:1:2245:10285:26882/1	60	-
chr1	51271103	51271104	A00758:240:HTNGKDSX2:1:1472:5430:29966	60	+
chr1	51324612	51324613	A00252:255:HWV7WDSX2:3:1151:15212:19038/1	60	+
chr1	51438643	51438644	A00252:255:HWV7WDSX2:2:2343:17644:33301/1	60	-
chr1	51465151	51465152	A00252:255:HWV7WDSX2:2:1317:16514:33818/1	60	-
chr1	51465231	51465232	A00252:255:HWV7WDSX2:2:1315:9751:8516/1	60	+
chr1	51726890	51726891	A00252:255:HWV7WDSX2:1:1503:2239:16861/1	60	-
chr1	51738653	51738654	A00252:255:HWV7WDSX2:4:1149:5547:3458	60	-
chr1	51739359	51739360	A00252:255:HWV7WDSX2:1:2513:29197:15577/1	60	-
chr1	51742932	51742933	A00252:255:HWV7WDSX2:1:1624:4689:13213/1	60	-
chr1	51757719	51757720	A00252:255:HWV7WDSX2:1:2678:27362:16595/1	60	+
chr1	51806250	51806251	A00252:255:HWV7WDSX2:2:2322:10782:31720/1	60	+
chr1	51813999	51814000	A00252:255:HWV7WDSX2:2:1647:25048:19570/1	60	+
chr1	51829755	51829756	A00252:255:HWV7WDSX2:1:1433:18304:32409/1	60	-
chr1	51841631	51841632	A00252:255:HWV7WDSX2:1:1361:18493:9471/1	60	+
chr1	52060219	52060220	A00758:240:HTNGKDSX2:2:1451:12183:15828/1	60	-
chr1	52147109	52147110	A00252:255:HWV7WDSX2:1:2229:25455:11350/1	60	-
chr1	52167202	52167203	A00252:255:HWV7WDSX2:1:2367:18846:2691	60	-
chr1	52275622	52275623	A00252:255:HWV7WDSX2:1:1167:20220:25300/1	60	+
chr1	52340486	52340487	A00252:255:HWV7WDSX2:1:1140:19280:30780	60	+
chr1	52427537	52427538	A00252:255:HWV7WDSX2:2:2103:13449:26725/1	60	-
chr1	52469019	52469020	A00252:255:HWV7WDSX2:2:1376:29188:10708/1	60	+
chr1	52490985	52490986	A00758:240:HTNGKDSX2:1:1425:22905:28072	60	+
chr1	52495869	52495870	A00758:240:HTNGKDSX2:1:2317:11831:29340	60	-
chr1	52522975	52522976	A00758:240:HTNGKDSX2:2:1478:17626:14074/1	60	-
chr1	52523971	52523972	A00758:240:HTNGKDSX2:2:2661:25364:19116/1	60	+
chr1	52827024	52827025	A00252:255:HWV7WDSX2:1:2471:13196:9596/1	60	+
chr1	52950564	52950565	A00758:240:HTNGKDSX2:2:2158:19054:10003	60	-
chr1	53027928	53027929	A00252:255:HWV7WDSX2:2:1432:4544:36824/1	60	+
chr1	53227764	53227765	A00252:255:HWV7WDSX2:1:1303:11650:27461/1	60	+
chr1	53813714	53813715	A00758:240:HTNGKDSX2:2:1228:27344:28087	60	-
chr1	53919177	53919178	A00758:240:HTNGKDSX2:2:2203:29414:36088	60	+
chr1	53939769	53939770	A00252:255:HWV7WDSX2:1:2314:26630:8876/1	60	-
chr1	54034351	54034352	A00252:255:HWV7WDSX2:1:1254:15519:26678	60	+
chr1	54342047	54342048	A00252:255:HWV7WDSX2:2:1232:31195:18662/1	60	+
chr1	54403769	54403770	A00252:255:HWV7WDSX2:2:1569:1542:23484/1	60	-
chr1	55096798	55096799	A00758:240:HTNGKDSX2:2:1274:26467:22686	60	-
chr1	55165134	55165135	A00252:255:HWV7WDSX2:1:2161:7997:9111/1	60	+
chr1	55167700	55167701	A00252:255:HWV7WDSX2:2:1357:6515:35039	60	-
chr1	55168283	55168284	A00252:255:HWV7WDSX2:1:1473:25608:4382/1	60	-
chr1	57276212	57276213	A00252:255:HWV7WDSX2:1:1303:23222:32565	60	-
chr1	59346376	59346377	A00252:255:HWV7WDSX2:1:2317:2817:9690/1	60	+
chr1	59486090	59486091	A00758:240:HTNGKDSX2:2:2468:6316:30812/1	60	+
chr1	59574507	59574508	A00252:255:HWV7WDSX2:2:2258:30644:23281/1	60	-
chr1	59640994	59640995	A00758:240:HTNGKDSX2:1:2475:19226:12179	60	+
chr1	59682368	59682369	A00252:255:HWV7WDSX2:1:1326:17472:36229/1	60	-
chr1	59908795	59908796	A00758:240:HTNGKDSX2:1:1646:10059:7357	60	+
chr1	61104807	61104808	A00252:255:HWV7WDSX2:1:1454:8531:19398/1	60	-
chr1	61107246	61107247	A00252:255:HWV7WDSX2:1:1257:18069:23296	60	+
chr1	61382499	61382500	A00252:255:HWV7WDSX2:1:1152:13910:22075/1	60	-
chr1	62251535	62251536	A00758:240:HTNGKDSX2:1:2338:23674:7639	60	-
chr1	62325438	62325439	A00252:255:HWV7WDSX2:1:1110:13404:9204	60	+
chr1	62438540	62438541	A00252:255:HWV7WDSX2:1:1672:6596:14011	60	-
chr1	62449167	62449168	A00758:240:HTNGKDSX2:2:1572:7455:3568/1	60	-
chr1	62474273	62474274	A00252:255:HWV7WDSX2:1:1226:12726:11882/1	60	-
chr1	62485040	62485041	A00252:255:HWV7WDSX2:1:1373:7826:30608/1	60	+
chr1	62582714	62582715	A00252:255:HWV7WDSX2:1:1337:27208:22748/1	60	+
chr1	62605823	62605824	A00252:255:HWV7WDSX2:1:1409:18819:4053/1	60	-
chr1	62671757	62671758	A00252:255:HWV7WDSX2:1:1366:11858:8061/1	60	+
chr1	62812670	62812671	A00758:240:HTNGKDSX2:2:1109:30599:21543	60	+
chr1	62820974	62820975	A00252:255:HWV7WDSX2:1:1202:23457:1063/1	60	+
chr1	63408473	63408474	A00252:255:HWV7WDSX2:2:1207:27019:35822/1	60	-
chr1	63449126	63449127	A00252:255:HWV7WDSX2:1:1211:16278:12868/1	60	-
chr1	63511710	63511711	A00252:255:HWV7WDSX2:1:1261:14217:16157	60	+
chr1	63719371	63719372	A00252:255:HWV7WDSX2:3:1453:23981:34131/1	60	-
chr1	65059042	65059043	A00252:255:HWV7WDSX2:1:1256:4354:4366/1	60	+
chr1	65241627	65241628	A00252:255:HWV7WDSX2:1:2219:8666:22983/1	60	+
chr1	65268067	65268068	A00252:255:HWV7WDSX2:1:2135:11369:13573/1	60	-
chr1	65405167	65405168	A00252:255:HWV7WDSX2:1:1401:1940:35415/1	60	-
chr1	66524443	66524444	A00758:240:HTNGKDSX2:1:2309:26087:18615	60	-
chr1	66894923	66894924	A00252:255:HWV7WDSX2:1:2227:19877:14278/1	60	+
chr1	66915308	66915309	A00758:240:HTNGKDSX2:1:2563:25988:34569	60	-
chr1	66928869	66928870	A00252:255:HWV7WDSX2:1:2675:18511:7310/1	60	+
chr1	66935650	66935651	A00758:240:HTNGKDSX2:2:1337:30065:22529	60	-
chr1	66946767	66946768	A00758:240:HTNGKDSX2:2:2202:31810:9893/1	60	-
chr1	66960229	66960230	A00252:255:HWV7WDSX2:1:1610:18114:30953/1	60	+
chr1	66971806	66971807	A00252:255:HWV7WDSX2:1:1178:10149:25300/1	60	-
chr1	66980378	66980379	A00252:255:HWV7WDSX2:1:1360:15700:25081/1	60	+
chr1	67015804	67015805	A00252:255:HWV7WDSX2:1:1339:19461:7169/1	60	+
chr1	67029096	67029097	A00758:240:HTNGKDSX2:2:1353:27579:30749	60	-
chr1	67032022	67032023	A00252:255:HWV7WDSX2:1:1328:19334:33160/1	60	+
chr1	67169046	67169047	A00252:255:HWV7WDSX2:3:1639:14859:13103	60	+
chr1	67551704	67551705	A00252:255:HWV7WDSX2:2:1428:15139:28244/1	60	-
chr1	67799242	67799243	A00758:240:HTNGKDSX2:1:2442:11993:17472	60	-
chr1	68300518	68300519	A00252:255:HWV7WDSX2:3:2427:10393:30170	60	-
chr1	68486967	68486968	A00252:255:HWV7WDSX2:1:1250:16866:35712/1	60	-
chr1	68488968	68488969	A00252:255:HWV7WDSX2:1:2216:19217:8249/1	60	-
chr1	68493628	68493629	A00758:240:HTNGKDSX2:1:2340:5457:7623	60	+
chr1	68996125	68996126	A00252:255:HWV7WDSX2:4:1309:12084:31219	60	-
chr1	69659500	69659501	A00758:240:HTNGKDSX2:2:2428:21133:16642/1	60	+
chr1	70093761	70093762	A00252:255:HWV7WDSX2:1:1376:4381:22232/1	60	+
chr1	70148921	70148922	A00252:255:HWV7WDSX2:1:2125:25301:36793/1	60	-
chr1	70153264	70153265	A00252:255:HWV7WDSX2:1:2567:24921:3035/1	60	-
chr1	70155173	70155174	A00252:255:HWV7WDSX2:1:2221:28131:33802/1	60	-
chr1	70263075	70263076	A00252:255:HWV7WDSX2:1:1257:24523:15937/1	60	+
chr1	70274492	70274493	A00758:240:HTNGKDSX2:1:2128:1615:5509	60	+
chr1	70275624	70275625	A00252:255:HWV7WDSX2:2:2221:7717:34710/1	60	+
chr1	70276282	70276283	A00252:255:HWV7WDSX2:2:1629:16188:19914/1	60	-
chr1	70283919	70283920	A00758:240:HTNGKDSX2:1:1604:24126:28808	60	-
chr1	70294708	70294709	A00252:255:HWV7WDSX2:2:2523:27489:6887	60	-
chr1	70294709	70294710	A00252:255:HWV7WDSX2:1:1146:28384:18928/1	60	-
chr1	70317588	70317589	A00252:255:HWV7WDSX2:1:2167:14036:20134/1	60	+
chr1	70431855	70431856	A00252:255:HWV7WDSX2:2:1473:30671:11052/1	60	-
chr1	71009979	71009980	A00252:255:HWV7WDSX2:2:2134:3378:10066/1	60	-
chr1	71071301	71071302	A00758:240:HTNGKDSX2:2:2101:23014:7028	60	+
chr1	71076110	71076111	A00252:255:HWV7WDSX2:2:1275:7419:2691/1	60	+
chr1	71210632	71210633	A00758:240:HTNGKDSX2:2:2330:12337:6762	60	-
chr1	71548709	71548710	A00252:255:HWV7WDSX2:1:1258:12626:8140	60	-
chr1	71687347	71687348	A00252:255:HWV7WDSX2:1:1475:30572:29042/1	60	+
chr1	71860024	71860025	A00252:255:HWV7WDSX2:4:2633:32298:31563	60	-
chr1	71860026	71860027	A00252:255:HWV7WDSX2:1:1120:17137:3771/1	60	-
chr1	72002503	72002504	A00758:240:HTNGKDSX2:1:2139:25256:36464	60	+
chr1	72050844	72050845	A00252:255:HWV7WDSX2:1:1124:14389:18020/1	60	+
chr1	72055858	72055859	A00252:255:HWV7WDSX2:1:1141:15058:13542/1	60	+
chr1	72119857	72119858	A00252:255:HWV7WDSX2:1:1142:18439:27414/1	60	+
chr1	72122553	72122554	A00252:255:HWV7WDSX2:1:1333:25726:17738/1	60	+
chr1	72225935	72225936	A00252:255:HWV7WDSX2:2:1432:24261:37059/1	60	+
chr1	72256720	72256721	A00252:255:HWV7WDSX2:1:1166:29839:2284/1	60	+
chr1	72267179	72267180	A00758:240:HTNGKDSX2:2:1642:32551:11083/1	60	-
chr1	72296465	72296466	A00252:255:HWV7WDSX2:1:2633:8874:22404/1	60	-
chr1	72323679	72323680	A00252:255:HWV7WDSX2:1:2676:8250:22795/1	60	+
chr1	72407553	72407554	A00252:255:HWV7WDSX2:2:2428:23041:7607/1	60	+
chr1	72408080	72408081	A00758:240:HTNGKDSX2:2:1412:21215:36448/1	60	+
chr1	72579979	72579980	A00252:255:HWV7WDSX2:1:2116:11822:34209/1	60	+
chr1	72612631	72612632	A00252:255:HWV7WDSX2:1:1259:19298:35947/1	60	+
chr1	72860745	72860746	A00252:255:HWV7WDSX2:2:1643:3070:22999/1	60	-
chr1	72873770	72873771	A00758:240:HTNGKDSX2:1:1143:9136:2096	60	+
chr1	72972889	72972890	A00758:240:HTNGKDSX2:2:1352:9010:36980	60	+
chr1	73312808	73312809	A00252:255:HWV7WDSX2:1:2107:29252:21809/1	60	+
chr1	73364845	73364846	A00758:240:HTNGKDSX2:2:2260:17372:25097/1	60	+
chr1	74084917	74084918	A00252:255:HWV7WDSX2:1:1676:15808:36511/1	60	-
chr1	74293371	74293372	A00758:240:HTNGKDSX2:2:1572:6614:33677/1	60	+
chr1	74735614	74735615	A00252:255:HWV7WDSX2:1:1560:24930:16736/1	60	-
chr1	75015988	75015989	A00252:255:HWV7WDSX2:2:2567:18114:6339/1	60	+
chr1	75216539	75216540	A00252:255:HWV7WDSX2:2:1621:20012:4053	60	-
chr1	75238315	75238316	A00252:255:HWV7WDSX2:1:1369:24650:2942/1	60	+
chr1	75315235	75315236	A00758:240:HTNGKDSX2:2:1617:2989:21386/1	60	+
chr1	75344823	75344824	A00252:255:HWV7WDSX2:2:2665:8250:30248/1	60	-
chr1	75354993	75354994	A00758:240:HTNGKDSX2:1:1260:21947:28635	60	-
chr1	75421764	75421765	A00252:255:HWV7WDSX2:1:2435:19831:32111/1	60	-
chr1	75525900	75525901	A00252:255:HWV7WDSX2:1:1147:28420:36871/1	60	+
chr1	75556246	75556247	A00252:255:HWV7WDSX2:2:2150:8748:21559/1	60	+
chr1	75726521	75726522	A00758:240:HTNGKDSX2:1:2536:3613:5682	60	-
chr1	75730405	75730406	A00252:255:HWV7WDSX2:1:2278:9399:12727/1	60	+
chr1	75747972	75747973	A00252:255:HWV7WDSX2:3:1463:6949:27492/1	60	+
chr1	75748073	75748074	A00252:255:HWV7WDSX2:1:1357:22426:33536/1	60	+
chr1	75748816	75748817	A00252:255:HWV7WDSX2:1:2611:23538:11725/1	60	-
chr1	75749702	75749703	A00252:255:HWV7WDSX2:1:1451:28691:7780	60	+
chr1	75749708	75749709	A00252:255:HWV7WDSX2:2:1206:15103:20415	60	+
chr1	75750724	75750725	A00252:255:HWV7WDSX2:1:2260:28836:33646	60	-
chr1	75762893	75762894	A00758:240:HTNGKDSX2:2:1256:31195:13526/1	60	+
chr1	75877881	75877882	A00252:255:HWV7WDSX2:1:1435:25880:25300/1	60	+
chr1	76062650	76062651	A00758:240:HTNGKDSX2:1:1173:7428:26882	60	+
chr1	77124828	77124829	A00252:255:HWV7WDSX2:1:1417:21323:29340/1	60	+
chr1	77216944	77216945	A00252:255:HWV7WDSX2:1:1136:26892:18850/1	60	+
chr1	77583726	77583727	A00758:240:HTNGKDSX2:2:1130:5376:10394	60	-
chr1	77638691	77638692	A00758:240:HTNGKDSX2:2:1620:20085:27853/1	60	+
chr1	77671822	77671823	A00252:255:HWV7WDSX2:4:2628:32497:12054	60	-
chr1	77714823	77714824	A00252:255:HWV7WDSX2:1:1124:12391:32127/1	60	+
chr1	77721039	77721040	A00252:255:HWV7WDSX2:1:1241:5475:31579/1	60	+
chr1	77924825	77924826	A00252:255:HWV7WDSX2:4:1227:21260:2112	60	-
chr1	78008436	78008437	A00252:255:HWV7WDSX2:1:1101:22200:21214/1	60	-
chr1	78013486	78013487	A00252:255:HWV7WDSX2:1:2266:5538:33254/1	60	-
chr1	78655956	78655957	A00252:255:HWV7WDSX2:2:1431:25726:23312/1	60	+
chr1	78656421	78656422	A00252:255:HWV7WDSX2:1:1209:5611:8672/1	60	+
chr1	79838659	79838660	A00758:240:HTNGKDSX2:2:1360:32515:34726/1	60	+
chr1	79927836	79927837	A00252:255:HWV7WDSX2:1:1427:19940:35994/1	60	+
chr1	80137571	80137572	A00758:240:HTNGKDSX2:1:1622:7410:11663	60	-
chr1	80147007	80147008	A00758:240:HTNGKDSX2:1:2225:12572:16250	60	-
chr1	80161833	80161834	A00252:255:HWV7WDSX2:1:1412:3549:29590/1	60	+
chr1	81974938	81974939	A00252:255:HWV7WDSX2:1:1143:15130:7811/1	60	+
chr1	81974939	81974940	A00758:240:HTNGKDSX2:2:2373:28944:32957	60	+
chr1	82286900	82286901	A00758:240:HTNGKDSX2:2:2240:17237:4758/1	60	+
chr1	82442777	82442778	A00252:255:HWV7WDSX2:1:1131:24822:30702/1	60	-
chr1	82514049	82514050	A00252:255:HWV7WDSX2:1:1641:11496:25880/1	60	-
chr1	82542099	82542100	A00252:255:HWV7WDSX2:1:1219:11369:12853/1	60	+
chr1	82577661	82577662	A00758:240:HTNGKDSX2:2:1334:11921:25833/1	60	+
chr1	82588980	82588981	A00252:255:HWV7WDSX2:1:2172:6054:7185/1	60	-
chr1	82751448	82751449	A00252:255:HWV7WDSX2:1:1513:30752:20870/1	60	+
chr1	83468798	83468799	A00252:255:HWV7WDSX2:1:1141:25057:31798/1	60	+
chr1	83481424	83481425	A00758:240:HTNGKDSX2:2:2668:20103:2237/1	60	-
chr1	84143525	84143526	A00758:240:HTNGKDSX2:2:1155:7301:16203	60	-
chr1	84162358	84162359	A00252:255:HWV7WDSX2:1:1342:29143:29011/1	60	+
chr1	84174303	84174304	A00252:255:HWV7WDSX2:2:1326:24569:13135/1	60	+
chr1	84174888	84174889	A00252:255:HWV7WDSX2:2:2121:7609:5400/1	60	+
chr1	84178106	84178107	A00252:255:HWV7WDSX2:1:1129:23294:1939/1	60	-
chr1	84187121	84187122	A00252:255:HWV7WDSX2:1:1348:25455:29543/1	60	+
chr1	84191469	84191470	A00758:240:HTNGKDSX2:2:2401:18285:22514/1	60	+
chr1	84194177	84194178	A00252:255:HWV7WDSX2:1:1260:10321:9659/1	60	+
chr1	84207541	84207542	A00252:255:HWV7WDSX2:1:1456:14886:12054/1	60	+
chr1	84297951	84297952	A00252:255:HWV7WDSX2:1:1617:21856:22341/1	60	-
chr1	84491391	84491392	A00758:240:HTNGKDSX2:2:2546:8910:1047/1	60	-
chr1	84492825	84492826	A00252:255:HWV7WDSX2:1:1360:18168:36714/1	60	+
chr1	84670201	84670202	A00758:240:HTNGKDSX2:2:1306:20464:20807/1	60	-
chr1	84799519	84799520	A00758:240:HTNGKDSX2:1:2423:17915:34303	60	-
chr1	85182587	85182588	A00252:255:HWV7WDSX2:1:1462:5692:26600/1	60	-
chr1	85192165	85192166	A00252:255:HWV7WDSX2:1:1271:25816:2080/1	60	-
chr1	85668122	85668123	A00252:255:HWV7WDSX2:1:1650:21016:19727/1	60	+
chr1	85699075	85699076	A00252:255:HWV7WDSX2:1:1457:8657:6965/1	60	+
chr1	85699744	85699745	A00252:255:HWV7WDSX2:1:1119:9019:9690/1	60	-
chr1	85704237	85704238	A00758:240:HTNGKDSX2:2:1174:15600:7216	60	+
chr1	86368755	86368756	A00252:255:HWV7WDSX2:1:1235:24722:4507/1	60	+
chr1	86386455	86386456	A00758:240:HTNGKDSX2:2:2125:15356:2848/1	60	+
chr1	86706944	86706945	A00252:255:HWV7WDSX2:1:1139:24695:9878/1	60	+
chr1	86718686	86718687	A00252:255:HWV7WDSX2:1:1250:27046:9439/1	60	-
chr1	86726424	86726425	A00758:240:HTNGKDSX2:2:1345:18050:35697/1	60	-
chr1	86873608	86873609	A00252:255:HWV7WDSX2:3:1234:9616:25504	60	+
chr1	86879637	86879638	A00252:255:HWV7WDSX2:2:1115:8757:30185/1	60	+
chr1	86930227	86930228	A00252:255:HWV7WDSX2:2:2110:31575:34225/1	60	+
chr1	86939296	86939297	A00758:240:HTNGKDSX2:1:2176:20772:30389	60	-
chr1	87041143	87041144	A00252:255:HWV7WDSX2:1:1222:20211:18521/1	60	+
chr1	87056969	87056970	A00758:240:HTNGKDSX2:1:1302:23249:21057	60	-
chr1	87341041	87341042	A00252:255:HWV7WDSX2:1:2433:24297:4711/1	60	-
chr1	87342790	87342791	A00252:255:HWV7WDSX2:1:1220:12020:16705/1	60	+
chr1	87356086	87356087	A00252:255:HWV7WDSX2:1:1269:28122:26490	60	+
chr1	87644056	87644057	A00252:255:HWV7WDSX2:1:2248:6316:34287/1	60	+
chr1	88013008	88013009	A00758:240:HTNGKDSX2:1:1253:14253:7044	60	-
chr1	88700770	88700771	A00252:255:HWV7WDSX2:1:1463:8947:25473/1	60	+
chr1	88702768	88702769	A00758:240:HTNGKDSX2:2:1522:19379:16141	60	-
chr1	88717839	88717840	A00252:255:HWV7WDSX2:2:1642:9995:28792/1	60	-
chr1	88751853	88751854	A00252:255:HWV7WDSX2:1:1422:13783:33098	60	+
chr1	88755491	88755492	A00252:255:HWV7WDSX2:1:1333:12527:24001/1	60	-
chr1	89267089	89267090	A00252:255:HWV7WDSX2:2:2131:25355:20697/1	60	-
chr1	89268141	89268142	A00252:255:HWV7WDSX2:1:1162:6732:32095	60	+
chr1	89555939	89555940	A00252:255:HWV7WDSX2:1:1133:25916:34381/1	60	+
chr1	89836215	89836216	A00252:255:HWV7WDSX2:1:1240:16242:24612/1	60	+
chr1	89847110	89847111	A00252:255:HWV7WDSX2:1:1109:9028:23328/1	60	+
chr1	89885071	89885072	A00252:255:HWV7WDSX2:1:1621:18132:6997/1	60	+
chr1	89899047	89899048	A00252:255:HWV7WDSX2:1:1143:14235:5228/1	60	-
chr1	90007468	90007469	A00252:255:HWV7WDSX2:1:1315:12572:27837/1	60	-
chr1	90009927	90009928	A00758:240:HTNGKDSX2:2:1265:29261:30248/1	60	+
chr1	90028852	90028853	A00252:255:HWV7WDSX2:4:1220:30400:36980	60	-
chr1	90417496	90417497	A00758:240:HTNGKDSX2:2:1513:6903:20964/1	60	-
chr1	90942557	90942558	A00252:255:HWV7WDSX2:1:1151:8052:26146/1	60	+
chr1	90942558	90942559	A00252:255:HWV7WDSX2:1:2167:6316:30906	60	+
chr1	91011635	91011636	A00252:255:HWV7WDSX2:1:1369:22345:10880/1	60	+
chr1	91510845	91510846	A00252:255:HWV7WDSX2:1:2173:8684:15530/1	60	+
chr1	91518389	91518390	A00252:255:HWV7WDSX2:3:1139:23900:15233	60	-
chr1	91527646	91527647	A00252:255:HWV7WDSX2:1:1330:23601:26929/1	60	+
chr1	92171871	92171872	A00758:240:HTNGKDSX2:1:1177:11984:3865	60	-
chr1	92228723	92228724	A00252:255:HWV7WDSX2:1:1151:27615:6574/1	60	-
chr1	92263368	92263369	A00252:255:HWV7WDSX2:1:1154:23656:21292/1	60	-
chr1	92281024	92281025	A00252:255:HWV7WDSX2:1:1647:25147:3176/1	60	+
chr1	92331586	92331587	A00252:255:HWV7WDSX2:1:1133:9851:2613/1	60	+
chr1	92331588	92331589	A00758:240:HTNGKDSX2:2:2337:22191:34726	60	+
chr1	92332663	92332664	A00252:255:HWV7WDSX2:1:2528:4906:15248/1	60	-
chr1	92335163	92335164	A00252:255:HWV7WDSX2:1:2254:18936:27586/1	60	+
chr1	92466157	92466158	A00252:255:HWV7WDSX2:1:1214:16794:14732/1	60	+
chr1	92489223	92489224	A00758:240:HTNGKDSX2:1:1450:9625:21010	60	-
chr1	92563597	92563598	A00252:255:HWV7WDSX2:1:1110:24252:9173/1	60	+
chr1	92580198	92580199	A00252:255:HWV7WDSX2:1:2268:32443:20384/1	60	-
chr1	92620540	92620541	A00252:255:HWV7WDSX2:1:1508:2790:28369/1	60	+
chr1	92662371	92662372	A00252:255:HWV7WDSX2:1:2311:26485:10880/1	60	-
chr1	92692777	92692778	A00252:255:HWV7WDSX2:1:2471:11758:2378/1	60	-
chr1	92939185	92939186	A00252:255:HWV7WDSX2:1:1403:7536:20181/1	60	+
chr1	92941572	92941573	A00252:255:HWV7WDSX2:1:1613:31259:6590/1	60	-
chr1	93120732	93120733	A00758:240:HTNGKDSX2:1:2421:21567:24846	60	-
chr1	93120733	93120734	A00758:240:HTNGKDSX2:1:2112:30273:27524	60	-
chr1	93121782	93121783	A00758:240:HTNGKDSX2:2:2352:18132:35618/1	60	-
chr1	93133112	93133113	A00252:255:HWV7WDSX2:1:1202:20184:27367/1	60	-
chr1	93134379	93134380	A00758:240:HTNGKDSX2:1:2213:5683:23547	60	-
chr1	93141661	93141662	A00758:240:HTNGKDSX2:1:1358:7554:2425	60	-
chr1	93184008	93184009	A00758:240:HTNGKDSX2:2:1145:2329:25504	60	-
chr1	93187466	93187467	A00758:240:HTNGKDSX2:2:1103:25102:15092	60	-
chr1	93188172	93188173	A00252:255:HWV7WDSX2:1:1353:13792:1517/1	60	-
chr1	93193682	93193683	A00252:255:HWV7WDSX2:1:1205:23005:36918/1	60	-
chr1	93196786	93196787	A00252:255:HWV7WDSX2:3:1644:16966:10708	60	-
chr1	93258938	93258939	A00758:240:HTNGKDSX2:1:2328:23610:10191	60	-
chr1	93305830	93305831	A00252:255:HWV7WDSX2:1:2171:9652:26882/1	60	-
chr1	93349466	93349467	A00252:255:HWV7WDSX2:1:1121:18168:12571/1	60	+
chr1	93350576	93350577	A00252:255:HWV7WDSX2:1:1109:29487:7404/1	60	+
chr1	93352954	93352955	A00758:240:HTNGKDSX2:1:2276:24813:14622	60	-
chr1	93431764	93431765	A00252:255:HWV7WDSX2:3:1323:26883:27539/1	60	-
chr1	93706970	93706971	A00758:240:HTNGKDSX2:1:1532:16486:5682	60	-
chr1	93852285	93852286	A00252:255:HWV7WDSX2:2:2636:1063:22811	60	+
chr1	93904662	93904663	A00758:240:HTNGKDSX2:2:1355:9390:36855/1	60	+
chr1	94478826	94478827	A00252:255:HWV7WDSX2:1:1361:6370:35446/1	60	+
chr1	94514001	94514002	A00252:255:HWV7WDSX2:1:1429:29387:23891/1	60	-
chr1	95149694	95149695	A00252:255:HWV7WDSX2:1:1153:14064:5588/1	60	+
chr1	95155045	95155046	A00758:240:HTNGKDSX2:1:2570:21712:17738	60	+
chr1	95247228	95247229	A00758:240:HTNGKDSX2:2:1563:19533:18349/1	60	+
chr1	95488942	95488943	A00252:255:HWV7WDSX2:2:1418:2772:15436	60	+
chr1	96054811	96054812	A00252:255:HWV7WDSX2:2:1560:7853:4914/1	60	-
chr1	96579282	96579283	A00758:240:HTNGKDSX2:2:1232:13150:31281/1	60	+
chr1	96733446	96733447	A00758:240:HTNGKDSX2:2:1156:19461:6073	60	-
chr1	96750096	96750097	A00252:255:HWV7WDSX2:1:1326:3549:6167/1	60	-
chr1	96768066	96768067	A00252:255:HWV7WDSX2:1:2261:10728:1814/1	60	-
chr1	96785064	96785065	A00252:255:HWV7WDSX2:1:1210:20392:36526/1	60	-
chr1	96795195	96795196	A00252:255:HWV7WDSX2:2:1137:17689:27837/1	60	+
chr1	96806669	96806670	A00252:255:HWV7WDSX2:2:1167:15763:28980/1	60	-
chr1	96813281	96813282	A00252:255:HWV7WDSX2:1:1203:24722:13463/1	60	-
chr1	96813766	96813767	A00252:255:HWV7WDSX2:1:2261:19750:14998/1	60	-
chr1	96819534	96819535	A00252:255:HWV7WDSX2:1:1206:20202:25927/1	60	-
chr1	97198465	97198466	A00252:255:HWV7WDSX2:1:2364:9317:9549/1	60	-
chr1	97222792	97222793	A00252:255:HWV7WDSX2:1:1134:12572:14090/1	60	+
chr1	97247733	97247734	A00252:255:HWV7WDSX2:2:2318:19560:27414/1	60	+
chr1	97487045	97487046	A00252:255:HWV7WDSX2:1:1122:11279:15608/1	60	-
chr1	97499263	97499264	A00758:240:HTNGKDSX2:2:1673:29333:35509/1	60	-
chr1	97637952	97637953	A00252:255:HWV7WDSX2:1:1270:8992:4194/1	60	+
chr1	97648206	97648207	A00252:255:HWV7WDSX2:1:1157:4580:17628/1	60	-
chr1	97671826	97671827	A00252:255:HWV7WDSX2:3:1207:22996:18771	60	-
chr1	97671830	97671831	A00252:255:HWV7WDSX2:1:1105:1398:20228/1	60	-
chr1	97701914	97701915	A00252:255:HWV7WDSX2:1:1242:9679:20979/1	60	+
chr1	97708558	97708559	A00252:255:HWV7WDSX2:1:1119:19452:22185/1	60	-
chr1	97721286	97721287	A00758:240:HTNGKDSX2:2:1631:22408:34538/1	60	-
chr1	97738333	97738334	A00252:255:HWV7WDSX2:1:2338:8323:4319/1	60	+
chr1	97769317	97769318	A00252:255:HWV7WDSX2:1:1314:5647:26271/1	60	+
chr1	97771428	97771429	A00252:255:HWV7WDSX2:1:1417:16541:13166/1	60	+
chr1	97802874	97802875	A00252:255:HWV7WDSX2:1:2120:15185:2300/1	60	-
chr1	97803343	97803344	A00252:255:HWV7WDSX2:3:1665:29053:30953	60	+
chr1	97850093	97850094	A00758:240:HTNGKDSX2:2:2332:20826:9815/1	60	+
chr1	97860657	97860658	A00252:255:HWV7WDSX2:3:1605:16514:21793	60	-
chr1	97866440	97866441	A00252:255:HWV7WDSX2:2:1576:32407:26522/1	60	+
chr1	97879353	97879354	A00252:255:HWV7WDSX2:1:1234:2474:8719/1	60	+
chr1	97881142	97881143	A00252:255:HWV7WDSX2:1:1104:10755:24846/1	60	-
chr1	97902318	97902319	A00252:255:HWV7WDSX2:1:1138:26277:10457/1	60	-
chr1	97915603	97915604	A00252:255:HWV7WDSX2:1:1264:11803:8844/1	60	+
chr1	97949390	97949391	A00252:255:HWV7WDSX2:1:2168:27028:24940/1	60	-
chr1	98024664	98024665	A00252:255:HWV7WDSX2:2:2341:18349:34961	60	-
chr1	98037574	98037575	A00252:255:HWV7WDSX2:4:1574:6117:10520	60	+
chr1	98051817	98051818	A00252:255:HWV7WDSX2:1:1102:9860:7607/1	60	+
chr1	98077591	98077592	A00252:255:HWV7WDSX2:1:1117:13241:33724/1	60	-
chr1	98247463	98247464	A00252:255:HWV7WDSX2:1:1652:30011:8625/1	60	+
chr1	98247465	98247466	A00252:255:HWV7WDSX2:2:2369:29993:2863/1	60	+
chr1	98291895	98291896	A00252:255:HWV7WDSX2:1:1234:12717:19257	60	-
chr1	98298715	98298716	A00252:255:HWV7WDSX2:2:1645:31665:8140/1	60	+
chr1	98314799	98314800	A00758:240:HTNGKDSX2:1:2348:16251:32017	60	+
chr1	98375120	98375121	A00252:255:HWV7WDSX2:1:1133:16486:12540/1	60	+
chr1	98380797	98380798	A00252:255:HWV7WDSX2:3:1523:24099:31610	60	-
chr1	98405618	98405619	A00252:255:HWV7WDSX2:2:1140:5267:17284/1	60	+
chr1	98415426	98415427	A00252:255:HWV7WDSX2:1:1217:4860:15515/1	60	-
chr1	98426235	98426236	A00758:240:HTNGKDSX2:2:1143:19813:32049	60	-
chr1	98450091	98450092	A00252:255:HWV7WDSX2:1:1233:27769:30201	60	-
chr1	98450560	98450561	A00252:255:HWV7WDSX2:1:2502:30291:34413/1	60	-
chr1	98777650	98777651	A00252:255:HWV7WDSX2:1:1566:3161:26819	60	+
chr1	98791307	98791308	A00252:255:HWV7WDSX2:1:1313:29188:2033/1	60	-
chr1	98949393	98949394	A00252:255:HWV7WDSX2:1:2614:19985:32690/1	60	+
chr1	99349521	99349522	A00252:255:HWV7WDSX2:1:1173:4797:13620/1	60	-
chr1	100007545	100007546	A00252:255:HWV7WDSX2:2:2170:19967:21167/1	60	-
chr1	100024915	100024916	A00252:255:HWV7WDSX2:1:1274:26087:7874/1	60	-
chr1	100060247	100060248	A00252:255:HWV7WDSX2:1:2239:24840:11694/1	60	+
chr1	100117697	100117698	A00252:255:HWV7WDSX2:1:2455:24704:29215/1	60	+
chr1	100190873	100190874	A00252:255:HWV7WDSX2:1:1565:12762:1485/1	60	+
chr1	100230926	100230927	A00252:255:HWV7WDSX2:1:2159:17110:23954/1	60	+
chr1	100234131	100234132	A00252:255:HWV7WDSX2:1:1231:15013:5760/1	60	+
chr1	100358365	100358366	A00758:240:HTNGKDSX2:1:1663:13160:13385	60	+
chr1	100388450	100388451	A00252:255:HWV7WDSX2:1:1339:31114:8625/1	60	+
chr1	100903541	100903542	A00252:255:HWV7WDSX2:1:1635:16098:13150/1	60	+
chr1	100909875	100909876	A00252:255:HWV7WDSX2:2:1327:11089:7952	60	+
chr1	100913029	100913030	A00252:255:HWV7WDSX2:4:2464:30373:2738	60	-
chr1	100931487	100931488	A00758:240:HTNGKDSX2:1:2609:29523:11569	60	-
chr1	100936153	100936154	A00758:240:HTNGKDSX2:2:2671:31584:25723/1	60	-
chr1	100938626	100938627	A00252:255:HWV7WDSX2:1:1302:9236:19993/1	60	+
chr1	100970573	100970574	A00252:255:HWV7WDSX2:1:1241:32027:21793/1	60	-
chr1	100972017	100972018	A00252:255:HWV7WDSX2:2:1253:15619:31861/1	60	+
chr1	100972204	100972205	A00252:255:HWV7WDSX2:1:2378:20157:26537/1	60	+
chr1	100974047	100974048	A00252:255:HWV7WDSX2:1:1604:17689:3881/1	60	-
chr1	100987454	100987455	A00252:255:HWV7WDSX2:1:1369:25003:11350/1	60	+
chr1	100990470	100990471	A00252:255:HWV7WDSX2:1:2443:9462:34006/1	60	-
chr1	101009162	101009163	A00758:240:HTNGKDSX2:1:2137:21992:6230	60	-
chr1	101044329	101044330	A00758:240:HTNGKDSX2:1:1476:26585:36072	60	+
chr1	101047935	101047936	A00252:255:HWV7WDSX2:1:1241:18629:13338/1	60	-
chr1	101066818	101066819	A00252:255:HWV7WDSX2:1:1125:28610:26835/1	60	+
chr1	101068743	101068744	A00252:255:HWV7WDSX2:1:1521:32579:20807/1	60	+
chr1	101069528	101069529	A00252:255:HWV7WDSX2:2:1624:27859:21778	60	-
chr1	101080196	101080197	A00758:240:HTNGKDSX2:2:1652:16432:27508/1	60	-
chr1	101091489	101091490	A00758:240:HTNGKDSX2:2:1114:14696:18865	60	-
chr1	101105368	101105369	A00758:240:HTNGKDSX2:2:2278:8386:1078/1	60	+
chr1	101136236	101136237	A00758:240:HTNGKDSX2:1:1267:2835:25128	60	-
chr1	101136237	101136238	A00252:255:HWV7WDSX2:2:1142:16577:11287	60	-
chr1	101186427	101186428	A00252:255:HWV7WDSX2:2:1157:28754:4789	60	-
chr1	101336064	101336065	A00252:255:HWV7WDSX2:2:2131:9697:16438	60	+
chr1	101343842	101343843	A00252:255:HWV7WDSX2:4:1667:10465:26193	60	-
chr1	101348017	101348018	A00252:255:HWV7WDSX2:1:1246:28736:13996/1	60	-
chr1	101688714	101688715	A00252:255:HWV7WDSX2:3:1416:9299:23923/1	60	-
chr1	101808462	101808463	A00252:255:HWV7WDSX2:1:1369:10836:13808/1	60	+
chr1	102935905	102935906	A00758:240:HTNGKDSX2:2:1521:4083:16423	60	-
chr1	103534567	103534568	A00252:255:HWV7WDSX2:1:2665:19777:5431/1	60	+
chr1	103537455	103537456	A00758:240:HTNGKDSX2:2:1405:29215:6120/1	60	+
chr1	103546617	103546618	A00252:255:HWV7WDSX2:1:1112:1931:14606/1	60	-
chr1	103557238	103557239	A00252:255:HWV7WDSX2:1:1135:15411:27148	60	-
chr1	104145809	104145810	A00758:240:HTNGKDSX2:1:1664:7310:18098	60	-
chr1	104470131	104470132	A00252:255:HWV7WDSX2:1:1364:18231:25175/1	60	+
chr1	104667334	104667335	A00758:240:HTNGKDSX2:2:2256:1488:35446/1	60	-
chr1	105039036	105039037	A00252:255:HWV7WDSX2:2:1453:1823:9909/1	60	-
chr1	105828107	105828108	A00252:255:HWV7WDSX2:1:2307:27462:6402/1	60	+
chr1	105835095	105835096	A00252:255:HWV7WDSX2:4:2646:26765:5196	60	-
chr1	105835988	105835989	A00252:255:HWV7WDSX2:4:2341:27516:11663	60	+
chr1	106315238	106315239	A00252:255:HWV7WDSX2:1:1362:18050:28902/1	60	-
chr1	107066368	107066369	A00758:240:HTNGKDSX2:2:1660:6379:15953	60	-
chr1	107605400	107605401	A00252:255:HWV7WDSX2:2:1258:23791:5306	60	-
chr1	107609851	107609852	A00758:240:HTNGKDSX2:2:1223:7907:1251/1	60	-
chr1	107673237	107673238	A00252:255:HWV7WDSX2:1:2270:16441:18067	60	-
chr1	107708984	107708985	A00252:255:HWV7WDSX2:1:2563:30978:18411	60	-
chr1	107751074	107751075	A00252:255:HWV7WDSX2:1:1357:23601:30279/1	60	-
chr1	107819793	107819794	A00758:240:HTNGKDSX2:2:2242:20645:31955/1	60	+
chr1	107825947	107825948	A00252:255:HWV7WDSX2:3:1453:1922:34695	60	-
chr1	107872336	107872337	A00252:255:HWV7WDSX2:2:2520:30671:9486	60	+
chr1	107879253	107879254	A00252:255:HWV7WDSX2:1:1451:21676:34397/1	60	+
chr1	107889203	107889204	A00758:240:HTNGKDSX2:1:1346:22245:15060	60	+
chr1	107915066	107915067	A00252:255:HWV7WDSX2:1:1642:3495:22514/1	60	+
chr1	107921242	107921243	A00252:255:HWV7WDSX2:1:1126:27597:23578/1	60	+
chr1	107931946	107931947	A00758:240:HTNGKDSX2:1:1669:31792:18223	60	-
chr1	108002271	108002272	A00252:255:HWV7WDSX2:1:2618:3784:27586	60	+
chr1	108003020	108003021	A00252:255:HWV7WDSX2:1:1262:14579:6605/1	60	-
chr1	108004389	108004390	A00252:255:HWV7WDSX2:1:2376:19768:30874/1	60	+
chr1	108109589	108109590	A00252:255:HWV7WDSX2:2:1333:11306:26678/1	60	+
chr1	108597584	108597585	A00758:240:HTNGKDSX2:2:2102:9435:35274/1	60	+
chr1	108761753	108761754	A00252:255:HWV7WDSX2:1:1619:1081:2988	60	-
chr1	108762427	108762428	A00252:255:HWV7WDSX2:1:1615:12689:15201/1	60	-
chr1	108773434	108773435	A00252:255:HWV7WDSX2:2:1367:16911:32346/1	60	+
chr1	108778536	108778537	A00758:240:HTNGKDSX2:2:2137:18873:2268	60	-
chr1	108798274	108798275	A00252:255:HWV7WDSX2:1:1239:12961:29637/1	60	-
chr1	108885642	108885643	A00252:255:HWV7WDSX2:1:1677:7482:20024/1	60	+
chr1	108918066	108918067	A00252:255:HWV7WDSX2:1:2623:30716:9846/1	60	+
chr1	108974559	108974560	A00252:255:HWV7WDSX2:1:1632:21097:21245/1	60	-
chr1	109015803	109015804	A00758:240:HTNGKDSX2:2:2508:19199:29042/1	60	+
chr1	109116851	109116852	A00758:240:HTNGKDSX2:2:2557:10429:4210/1	60	+
chr1	109163409	109163410	A00252:255:HWV7WDSX2:1:1175:10538:34491/1	60	+
chr1	109215083	109215084	A00252:255:HWV7WDSX2:1:1104:21459:15421	60	-
chr1	109217392	109217393	A00252:255:HWV7WDSX2:2:2414:27362:36104/1	60	-
chr1	109225736	109225737	A00252:255:HWV7WDSX2:2:1146:8612:26334/1	60	+
chr1	109364624	109364625	A00252:255:HWV7WDSX2:2:2227:18041:33833	60	-
chr1	109408029	109408030	A00252:255:HWV7WDSX2:1:2326:20500:34491/1	60	-
chr1	109559546	109559547	A00252:255:HWV7WDSX2:2:1555:30671:9768/1	60	-
chr1	109595810	109595811	A00252:255:HWV7WDSX2:1:1203:15320:5415/1	60	-
chr1	109836317	109836318	A00252:255:HWV7WDSX2:4:2332:10420:11804	60	-
chr1	109964930	109964931	A00758:240:HTNGKDSX2:2:2466:31268:32690/1	60	-
chr1	110006703	110006704	A00252:255:HWV7WDSX2:1:1603:2636:17425/1	60	+
chr1	110235558	110235559	A00758:240:HTNGKDSX2:2:1309:18032:1063/1	60	-
chr1	110343053	110343054	A00252:255:HWV7WDSX2:3:1116:19633:15702/1	60	+
chr1	110344014	110344015	A00252:255:HWV7WDSX2:4:1253:19741:28260	60	-
chr1	110347154	110347155	A00758:240:HTNGKDSX2:2:1169:27760:9079	60	-
chr1	110357154	110357155	A00252:255:HWV7WDSX2:1:1632:28836:28698/1	60	+
chr1	110363443	110363444	A00252:255:HWV7WDSX2:1:1108:22019:27414/1	60	-
chr1	110840875	110840876	A00252:255:HWV7WDSX2:1:2567:5999:22842/1	60	+
chr1	110878856	110878857	A00758:240:HTNGKDSX2:1:2144:6027:22608	60	-
chr1	110882621	110882622	A00252:255:HWV7WDSX2:1:1556:13395:29168/1	60	-
chr1	110894445	110894446	A00758:240:HTNGKDSX2:2:1477:31503:35196/1	60	+
chr1	111159698	111159699	A00252:255:HWV7WDSX2:1:2513:30364:6417/1	60	-
chr1	111167112	111167113	A00758:240:HTNGKDSX2:2:1235:28004:32863/1	60	+
chr1	111167562	111167563	A00252:255:HWV7WDSX2:1:2263:12852:27101/1	60	+
chr1	111169612	111169613	A00252:255:HWV7WDSX2:1:1202:25816:29700/1	60	+
chr1	111473468	111473469	A00252:255:HWV7WDSX2:1:1510:14208:12258/1	60	+
chr1	111520033	111520034	A00252:255:HWV7WDSX2:1:2423:17210:15295/1	60	-
chr1	111625878	111625879	A00252:255:HWV7WDSX2:1:1605:8947:30295/1	60	-
chr1	111706145	111706146	A00758:240:HTNGKDSX2:2:1607:28556:12555/1	60	+
chr1	111898166	111898167	A00252:255:HWV7WDSX2:1:2463:20528:7138/1	60	+
chr1	112537789	112537790	A00758:240:HTNGKDSX2:2:2250:5810:30217/1	60	+
chr1	112574435	112574436	A00758:240:HTNGKDSX2:1:1202:14751:23844	60	+
chr1	112593404	112593405	A00252:255:HWV7WDSX2:1:1341:25039:20337/1	60	-
chr1	112613325	112613326	A00252:255:HWV7WDSX2:1:1477:28122:22858/1	60	+
chr1	112654337	112654338	A00758:240:HTNGKDSX2:1:2422:24108:29810	60	-
chr1	112654696	112654697	A00252:255:HWV7WDSX2:1:1644:9670:18615/1	60	-
chr1	112656472	112656473	A00252:255:HWV7WDSX2:2:2511:6135:29309/1	60	+
chr1	112663211	112663212	A00758:240:HTNGKDSX2:2:2538:2682:36448/1	60	-
chr1	113104394	113104395	A00252:255:HWV7WDSX2:1:1450:11460:8375	60	-
chr1	113738215	113738216	A00252:255:HWV7WDSX2:1:1259:17192:14669/1	60	-
chr1	113752939	113752940	A00252:255:HWV7WDSX2:1:2535:24578:24455/1	60	+
chr1	113792380	113792381	A00252:255:HWV7WDSX2:1:1139:15338:4163/1	60	-
chr1	113834446	113834447	A00252:255:HWV7WDSX2:1:1209:20989:18552/1	60	+
chr1	113861560	113861561	A00252:255:HWV7WDSX2:3:2273:24975:14935	60	+
chr1	114394044	114394045	A00252:255:HWV7WDSX2:1:2611:11397:15123/1	60	-
chr1	114399604	114399605	A00252:255:HWV7WDSX2:1:2178:28818:14168/1	60	+
chr1	114431618	114431619	A00252:255:HWV7WDSX2:1:2514:21350:4648/1	60	+
chr1	114431622	114431623	A00252:255:HWV7WDSX2:2:2203:6750:8453/1	60	-
chr1	114433754	114433755	A00758:240:HTNGKDSX2:1:1414:27877:12383/1	60	-
chr1	114434163	114434164	A00252:255:HWV7WDSX2:2:1508:29035:1517/1	60	+
chr1	114469174	114469175	A00758:240:HTNGKDSX2:2:2328:12219:1736	60	-
chr1	114474536	114474537	A00252:255:HWV7WDSX2:1:1359:10077:28776/1	60	+
chr1	114619206	114619207	A00252:255:HWV7WDSX2:2:1626:29035:17738/1	60	-
chr1	114735941	114735942	A00252:255:HWV7WDSX2:2:2263:32750:36730	60	-
chr1	114926988	114926989	A00252:255:HWV7WDSX2:3:2134:8015:36229	60	+
chr1	115344156	115344157	A00252:255:HWV7WDSX2:3:1432:22788:11929/1	60	+
chr1	116066535	116066536	A00252:255:HWV7WDSX2:1:1228:14244:25347/1	60	+
chr1	116376625	116376626	A00252:255:HWV7WDSX2:1:1333:3866:24690/1	60	-
chr1	116382513	116382514	A00252:255:HWV7WDSX2:1:1202:13910:33912/1	60	+
chr1	116780297	116780298	A00252:255:HWV7WDSX2:2:2614:19759:34428/1	60	+
chr1	117089343	117089344	A00252:255:HWV7WDSX2:1:1143:29008:12367/1	60	+
chr1	117090124	117090125	A00252:255:HWV7WDSX2:1:1438:29622:7263/1	60	-
chr1	117407134	117407135	A00252:255:HWV7WDSX2:2:1352:9471:28948	60	-
chr1	117411130	117411131	A00252:255:HWV7WDSX2:1:1171:28854:6026/1	60	+
chr1	117443498	117443499	A00252:255:HWV7WDSX2:3:1146:5041:33144/1	60	+
chr1	117455438	117455439	A00252:255:HWV7WDSX2:2:1672:8070:16344/1	60	+
chr1	117499235	117499236	A00758:240:HTNGKDSX2:2:1226:9507:17832/1	60	+
chr1	117503474	117503475	A00252:255:HWV7WDSX2:2:1319:29975:8375/1	60	+
chr1	117619060	117619061	A00252:255:HWV7WDSX2:4:2409:3432:20713	60	-
chr1	117620002	117620003	A00758:240:HTNGKDSX2:1:2652:19000:35837	60	-
chr1	117691867	117691868	A00758:240:HTNGKDSX2:1:1633:10610:1078	60	+
chr1	117692257	117692258	A00758:240:HTNGKDSX2:2:2413:24343:11553/1	60	-
chr1	117867916	117867917	A00252:255:HWV7WDSX2:2:1368:30517:15170	60	-
chr1	117915044	117915045	A00758:240:HTNGKDSX2:2:1430:17906:35665	60	-
chr1	117953324	117953325	A00252:255:HWV7WDSX2:1:1506:1832:21198/1	60	+
chr1	118406486	118406487	A00252:255:HWV7WDSX2:1:1168:21377:25551/1	60	+
chr1	118540080	118540081	A00252:255:HWV7WDSX2:1:1555:27507:23735/1	60	-
chr1	119039951	119039952	A00252:255:HWV7WDSX2:2:2177:6560:4147/1	60	+
chr1	119102427	119102428	A00252:255:HWV7WDSX2:2:1443:13476:18787/1	60	-
chr1	119368093	119368094	A00252:255:HWV7WDSX2:2:2218:5828:3161/1	60	+
chr1	119932280	119932281	A00252:255:HWV7WDSX2:1:1305:14389:32957/1	60	-
chr1	119948029	119948030	A00252:255:HWV7WDSX2:1:1323:21558:14309/1	60	-
chr1	119987749	119987750	A00252:255:HWV7WDSX2:2:2578:30391:21684/1	60	-
chr1	120064573	120064574	A00758:240:HTNGKDSX2:2:2112:18747:6684/1	60	-
chr1	120568632	120568633	A00758:240:HTNGKDSX2:1:1156:21477:1986	60	-
chr1	121562570	121562571	A00252:255:HWV7WDSX2:1:1213:27796:12242/1	60	+
chr1	121571068	121571069	A00252:255:HWV7WDSX2:2:1427:24858:4930/1	60	+
chr1	145075985	145075986	A00252:255:HWV7WDSX2:1:2501:13413:3333/1	60	+
chr1	145278441	145278442	A00252:255:HWV7WDSX2:3:1259:31846:31814/1	60	+
chr1	145646109	145646110	A00252:255:HWV7WDSX2:1:1117:4273:7576/1	60	+
chr1	145812303	145812304	A00252:255:HWV7WDSX2:1:2147:26241:15530/1	60	-
chr1	145942860	145942861	A00252:255:HWV7WDSX2:2:1228:14452:8077/1	60	+
chr1	145949642	145949643	A00252:255:HWV7WDSX2:1:1250:11704:33473/1	60	-
chr1	146556964	146556965	A00252:255:HWV7WDSX2:1:1456:16839:14841/1	60	+
chr1	146561433	146561434	A00252:255:HWV7WDSX2:1:2176:16351:36886/1	60	-
chr1	146966032	146966033	A00252:255:HWV7WDSX2:1:1465:21612:14403/1	60	-
chr1	147555416	147555417	A00758:240:HTNGKDSX2:1:1409:24939:18912	60	-
chr1	147606933	147606934	A00252:255:HWV7WDSX2:1:1177:18041:17707/1	60	-
chr1	147617275	147617276	A00252:255:HWV7WDSX2:2:1106:26069:32643/1	60	+
chr1	148028596	148028597	A00252:255:HWV7WDSX2:1:1477:30083:10160/1	60	+
chr1	148290026	148290027	A00252:255:HWV7WDSX2:2:1139:14705:24361/1	60	-
chr1	148959145	148959146	A00758:240:HTNGKDSX2:1:2532:26603:22200	60	-
chr1	148959147	148959148	A00252:255:HWV7WDSX2:3:1101:3341:18615	60	-
chr1	149406387	149406388	A00252:255:HWV7WDSX2:3:1357:16532:27555	60	-
chr1	149406388	149406389	A00252:255:HWV7WDSX2:1:1367:22742:33176/1	60	-
chr1	149433154	149433155	A00252:255:HWV7WDSX2:3:2640:21658:31109	60	+
chr1	149622583	149622584	A00252:255:HWV7WDSX2:1:1262:3206:5635/1	60	+
chr1	149642777	149642778	A00758:240:HTNGKDSX2:1:2449:20925:2973	60	+
chr1	149902884	149902885	A00252:255:HWV7WDSX2:1:1216:31584:13103/1	60	-
chr1	149924923	149924924	A00252:255:HWV7WDSX2:1:1119:8766:20682/1	60	-
chr1	149990781	149990782	A00252:255:HWV7WDSX2:2:1362:25518:17942/1	60	+
chr1	150071567	150071568	A00758:240:HTNGKDSX2:1:2122:2672:15577	60	-
chr1	150074258	150074259	A00252:255:HWV7WDSX2:1:1436:8160:5697/1	60	+
chr1	150075293	150075294	A00758:240:HTNGKDSX2:2:1433:7988:3897	60	-
chr1	150077185	150077186	A00252:255:HWV7WDSX2:1:1106:6940:26130	60	-
chr1	150081080	150081081	A00252:255:HWV7WDSX2:1:1220:7500:14137/1	60	-
chr1	150083270	150083271	A00252:255:HWV7WDSX2:1:1129:17562:8484/1	60	-
chr1	150084045	150084046	A00252:255:HWV7WDSX2:1:1325:4698:21214/1	60	-
chr1	150086784	150086785	A00252:255:HWV7WDSX2:1:1409:20645:26318/1	60	-
chr1	150088192	150088193	A00252:255:HWV7WDSX2:1:2567:6614:13886	60	-
chr1	150093321	150093322	A00252:255:HWV7WDSX2:1:1164:20546:10708/1	60	+
chr1	150111346	150111347	A00252:255:HWV7WDSX2:1:1132:1859:11694/1	60	-
chr1	150112573	150112574	A00252:255:HWV7WDSX2:1:2370:4056:19351	60	+
chr1	150121138	150121139	A00252:255:HWV7WDSX2:1:1150:23999:34945	60	+
chr1	150130789	150130790	A00758:240:HTNGKDSX2:2:1636:11912:23531/1	60	+
chr1	150299763	150299764	A00758:240:HTNGKDSX2:1:1153:28122:15186	60	-
chr1	150342297	150342298	A00252:255:HWV7WDSX2:1:1246:8196:12054/1	60	+
chr1	150371515	150371516	A00252:255:HWV7WDSX2:1:1259:21269:31093/1	60	+
chr1	150402484	150402485	A00252:255:HWV7WDSX2:1:2643:28908:26850/1	60	-
chr1	150414055	150414056	A00252:255:HWV7WDSX2:1:2348:4960:33755/1	60	+
chr1	150429910	150429911	A00252:255:HWV7WDSX2:1:2234:9878:4507/1	60	+
chr1	150443232	150443233	A00252:255:HWV7WDSX2:1:1618:14045:5368/1	60	+
chr1	150690689	150690690	A00252:255:HWV7WDSX2:1:1678:12997:9690/1	60	-
chr1	150700379	150700380	A00252:255:HWV7WDSX2:1:1376:23014:11882/1	60	+
chr1	150714196	150714197	A00252:255:HWV7WDSX2:1:1157:21757:22639/1	60	+
chr1	150820283	150820284	A00252:255:HWV7WDSX2:1:2223:25120:3098	60	+
chr1	150832053	150832054	A00252:255:HWV7WDSX2:1:1107:24008:16517/1	60	+
chr1	150836656	150836657	A00758:240:HTNGKDSX2:2:2105:8820:33051/1	60	-
chr1	150839927	150839928	A00252:255:HWV7WDSX2:1:1471:20998:21543/1	60	+
chr1	150862248	150862249	A00252:255:HWV7WDSX2:1:2317:12870:19648/1	60	+
chr1	150893747	150893748	A00252:255:HWV7WDSX2:3:1329:31060:35556/1	60	+
chr1	150923368	150923369	A00252:255:HWV7WDSX2:2:1562:3206:36573	60	+
chr1	150933725	150933726	A00252:255:HWV7WDSX2:1:1449:7238:20917/1	60	-
chr1	151012597	151012598	A00252:255:HWV7WDSX2:2:1414:23909:16376/1	60	+
chr1	151186168	151186169	A00252:255:HWV7WDSX2:1:2258:4942:32941/1	60	-
chr1	151213489	151213490	A00252:255:HWV7WDSX2:2:1160:17996:31782/1	60	-
chr1	151214302	151214303	A00252:255:HWV7WDSX2:1:1322:13774:17675/1	60	+
chr1	151412810	151412811	A00252:255:HWV7WDSX2:1:2403:30463:10692/1	60	-
chr1	151415311	151415312	A00252:255:HWV7WDSX2:4:1618:1615:7983	60	-
chr1	151447606	151447607	A00758:240:HTNGKDSX2:1:1374:14109:36010	60	-
chr1	151634765	151634766	A00252:255:HWV7WDSX2:1:1311:22987:12900/1	60	+
chr1	151640589	151640590	A00758:240:HTNGKDSX2:2:2107:29478:1658	60	-
chr1	151660997	151660998	A00252:255:HWV7WDSX2:1:2573:13747:9956/1	60	-
chr1	151664015	151664016	A00758:240:HTNGKDSX2:2:1403:23122:19022/1	60	-
chr1	151673927	151673928	A00252:255:HWV7WDSX2:1:2423:14127:23140	60	-
chr1	151687350	151687351	A00252:255:HWV7WDSX2:2:1319:5276:24533/1	60	+
chr1	151688294	151688295	A00252:255:HWV7WDSX2:3:1502:6533:21230/1	60	+
chr1	151884821	151884822	A00252:255:HWV7WDSX2:2:2117:11785:1611/1	60	-
chr1	152199040	152199041	A00252:255:HWV7WDSX2:1:1613:20781:15969/1	60	+
chr1	153643974	153643975	A00252:255:HWV7WDSX2:1:2218:19081:20635/1	60	-
chr1	153663896	153663897	A00758:240:HTNGKDSX2:2:1602:29704:1517/1	60	+
chr1	153881817	153881818	A00252:255:HWV7WDSX2:2:2306:7319:36213/1	60	-
chr1	153884321	153884322	A00252:255:HWV7WDSX2:1:2109:12707:5776/1	60	+
chr1	153885365	153885366	A00252:255:HWV7WDSX2:3:1120:18801:36057/1	60	-
chr1	153888224	153888225	A00758:240:HTNGKDSX2:2:2545:32497:32471	60	-
chr1	153903638	153903639	A00252:255:HWV7WDSX2:1:1202:17906:24392	60	+
chr1	153903639	153903640	A00758:240:HTNGKDSX2:2:2643:8693:16485/1	60	+
chr1	153910941	153910942	A00252:255:HWV7WDSX2:1:1416:11695:20306/1	60	-
chr1	153918000	153918001	A00758:240:HTNGKDSX2:1:1578:20175:4742	60	+
chr1	154210704	154210705	A00252:255:HWV7WDSX2:1:1140:30192:6245/1	60	+
chr1	154226609	154226610	A00252:255:HWV7WDSX2:1:2268:19714:7388	60	-
chr1	154230691	154230692	A00252:255:HWV7WDSX2:1:1127:10312:5666/1	60	-
chr1	154238520	154238521	A00758:240:HTNGKDSX2:2:2559:5737:29496/1	60	-
chr1	154246942	154246943	A00252:255:HWV7WDSX2:1:2156:27597:14622/1	60	+
chr1	154247493	154247494	A00252:255:HWV7WDSX2:1:1568:22101:22263/1	60	-
chr1	154333436	154333437	A00252:255:HWV7WDSX2:1:1228:17987:13855/1	60	+
chr1	154368980	154368981	A00758:240:HTNGKDSX2:2:2265:1316:29637	60	+
chr1	154595458	154595459	A00252:255:HWV7WDSX2:1:1474:19190:2347/1	60	+
chr1	154606438	154606439	A00252:255:HWV7WDSX2:1:1226:6099:4570/1	60	-
chr1	154615923	154615924	A00252:255:HWV7WDSX2:1:1151:7618:14090/1	60	+
chr1	154618289	154618290	A00252:255:HWV7WDSX2:1:2159:24397:8108/1	60	-
chr1	155368249	155368250	A00252:255:HWV7WDSX2:1:1105:24180:23015/1	60	+
chr1	155380299	155380300	A00252:255:HWV7WDSX2:1:2565:24334:30890/1	60	-
chr1	155381452	155381453	A00758:240:HTNGKDSX2:1:2470:27850:27618	60	+
chr1	155474350	155474351	A00252:255:HWV7WDSX2:4:1658:4933:20744	60	-
chr1	155476223	155476224	A00252:255:HWV7WDSX2:1:1340:16486:8437/1	60	-
chr1	155482835	155482836	A00252:255:HWV7WDSX2:2:1329:32786:36918/1	60	-
chr1	155486324	155486325	A00252:255:HWV7WDSX2:1:2449:3540:34240/1	60	-
chr1	155530786	155530787	A00252:255:HWV7WDSX2:2:1607:20934:35211/1	60	+
chr1	155546721	155546722	A00252:255:HWV7WDSX2:1:1226:10728:9706	60	+
chr1	155551152	155551153	A00252:255:HWV7WDSX2:2:1221:25446:36542/1	60	-
chr1	155679264	155679265	A00252:255:HWV7WDSX2:1:2615:23023:17315/1	60	-
chr1	155814902	155814903	A00252:255:HWV7WDSX2:1:1533:19407:13307	60	-
chr1	155817683	155817684	A00252:255:HWV7WDSX2:3:1241:10845:22905	60	-
chr1	155833316	155833317	A00252:255:HWV7WDSX2:1:1259:29089:12821	60	+
chr1	155854885	155854886	A00758:240:HTNGKDSX2:2:1459:3766:23578/1	60	+
chr1	155901163	155901164	A00252:255:HWV7WDSX2:1:2304:19560:26099/1	60	-
chr1	155905414	155905415	A00252:255:HWV7WDSX2:1:1651:4652:27743	60	+
chr1	155918756	155918757	A00758:240:HTNGKDSX2:2:1257:10131:21261/1	60	+
chr1	155928446	155928447	A00252:255:HWV7WDSX2:1:1474:15347:19147/1	60	-
chr1	155929607	155929608	A00252:255:HWV7WDSX2:1:1414:26946:33943/1	60	+
chr1	155947888	155947889	A00252:255:HWV7WDSX2:2:1146:7139:25034	60	+
chr1	155957837	155957838	A00252:255:HWV7WDSX2:1:1112:8938:10081	60	+
chr1	155960522	155960523	A00758:240:HTNGKDSX2:2:1317:11568:21183/1	60	-
chr1	155967387	155967388	A00252:255:HWV7WDSX2:1:1655:6614:7059/1	60	-
chr1	156016079	156016080	A00252:255:HWV7WDSX2:1:1245:22137:16376/1	60	+
chr1	156022669	156022670	A00758:240:HTNGKDSX2:2:2163:9245:6543/1	60	-
chr1	156038030	156038031	A00252:255:HWV7WDSX2:2:2416:22688:18270/1	60	-
chr1	156205321	156205322	A00252:255:HWV7WDSX2:1:1413:6867:14199/1	60	+
chr1	156217923	156217924	A00252:255:HWV7WDSX2:1:1426:9390:22670/1	60	+
chr1	156263494	156263495	A00758:240:HTNGKDSX2:1:1562:24632:32597	60	-
chr1	156309162	156309163	A00252:255:HWV7WDSX2:1:1627:29803:17409/1	60	-
chr1	156325508	156325509	A00758:240:HTNGKDSX2:1:2260:31566:1830	60	-
chr1	156332945	156332946	A00252:255:HWV7WDSX2:1:1110:1859:26976/1	60	+
chr1	156333941	156333942	A00252:255:HWV7WDSX2:1:1527:19642:9987	60	+
chr1	156478229	156478230	A00252:255:HWV7WDSX2:1:1255:11388:29731/1	60	-
chr1	156506722	156506723	A00252:255:HWV7WDSX2:1:1453:12427:16219/1	60	+
chr1	156556512	156556513	A00252:255:HWV7WDSX2:1:1117:20482:13041/1	60	+
chr1	156564852	156564853	A00252:255:HWV7WDSX2:1:1176:27670:12493/1	60	+
chr1	156567062	156567063	A00758:240:HTNGKDSX2:1:2315:22544:22592	60	-
chr1	158335158	158335159	A00252:255:HWV7WDSX2:1:1316:6840:9580/1	60	+
chr1	158470685	158470686	A00252:255:HWV7WDSX2:1:1543:18511:33677/1	60	+
chr1	158532492	158532493	A00758:240:HTNGKDSX2:2:2229:23113:20228	60	+
chr1	159033550	159033551	A00252:255:HWV7WDSX2:4:1209:18521:28307	60	+
chr1	159044179	159044180	A00252:255:HWV7WDSX2:1:1215:28004:2519/1	60	+
chr1	160227710	160227711	A00252:255:HWV7WDSX2:2:1674:10565:12367/1	60	-
chr1	160243376	160243377	A00252:255:HWV7WDSX2:1:1655:12445:26835/1	60	+
chr1	160257841	160257842	A00252:255:HWV7WDSX2:1:1202:29514:4131/1	60	-
chr1	160319681	160319682	A00252:255:HWV7WDSX2:1:1238:13657:10739/1	60	+
chr1	160327355	160327356	A00758:240:HTNGKDSX2:1:2459:12726:27727	60	-
chr1	160333843	160333844	A00252:255:HWV7WDSX2:1:2441:7229:22498	60	-
chr1	160430624	160430625	A00252:255:HWV7WDSX2:1:1146:6063:8484/1	60	+
chr1	160440086	160440087	A00252:255:HWV7WDSX2:1:2620:31557:28087/1	60	-
chr1	160497152	160497153	A00252:255:HWV7WDSX2:1:1277:25147:7968/1	60	-
chr1	160504353	160504354	A00252:255:HWV7WDSX2:2:2311:14968:13510/1	60	+
chr1	160548565	160548566	A00252:255:HWV7WDSX2:1:1113:26142:11443/1	60	-
chr1	160549254	160549255	A00758:240:HTNGKDSX2:1:2166:31647:19758	60	-
chr1	160559534	160559535	A00252:255:HWV7WDSX2:1:1160:18837:36338/1	60	+
chr1	160585903	160585904	A00252:255:HWV7WDSX2:1:2109:23457:32471	60	-
chr1	160800717	160800718	A00758:240:HTNGKDSX2:2:2210:10809:24095/1	60	+
chr1	161325240	161325241	A00758:240:HTNGKDSX2:2:2124:15619:31454/1	60	-
chr1	161343369	161343370	A00252:255:HWV7WDSX2:3:2112:16613:22936	60	-
chr1	161789184	161789185	A00252:255:HWV7WDSX2:1:1171:7120:32142/1	60	+
chr1	161848828	161848829	A00252:255:HWV7WDSX2:1:1246:13856:11115/1	60	-
chr1	161856991	161856992	A00252:255:HWV7WDSX2:1:1656:31693:14888	60	-
chr1	161862701	161862702	A00252:255:HWV7WDSX2:1:1264:8793:3818	60	+
chr1	161874745	161874746	A00758:240:HTNGKDSX2:2:2462:4571:35712	60	-
chr1	161875586	161875587	A00252:255:HWV7WDSX2:1:1316:20772:7341/1	60	-
chr1	161884048	161884049	A00758:240:HTNGKDSX2:2:1354:1533:22654/1	60	-
chr1	161886947	161886948	A00252:255:HWV7WDSX2:1:1222:28185:34710	60	+
chr1	161910461	161910462	A00252:255:HWV7WDSX2:4:2304:27995:3098	60	-
chr1	161913568	161913569	A00758:240:HTNGKDSX2:2:1413:32271:20713/1	60	-
chr1	162581171	162581172	A00252:255:HWV7WDSX2:2:1609:5837:34053/1	60	+
chr1	162610003	162610004	A00758:240:HTNGKDSX2:1:1349:21386:29982	60	-
chr1	163330987	163330988	A00252:255:HWV7WDSX2:1:2247:14434:9048	60	+
chr1	163856214	163856215	A00252:255:HWV7WDSX2:1:2263:12237:16517/1	60	+
chr1	163910460	163910461	A00252:255:HWV7WDSX2:1:2239:2220:12759/1	60	-
chr1	163929314	163929315	A00758:240:HTNGKDSX2:2:2609:27462:8750/1	60	-
chr1	163951984	163951985	A00252:255:HWV7WDSX2:1:2466:16721:9878/1	60	-
chr1	164086072	164086073	A00252:255:HWV7WDSX2:1:2602:14434:29778/1	60	+
chr1	164105951	164105952	A00252:255:HWV7WDSX2:3:1217:15763:36996/1	60	+
chr1	165668924	165668925	A00252:255:HWV7WDSX2:1:2402:1985:22686/1	60	-
chr1	165704165	165704166	A00758:240:HTNGKDSX2:1:2471:22516:35289	60	+
chr1	165754808	165754809	A00252:255:HWV7WDSX2:1:1117:8052:12367	60	-
chr1	165911348	165911349	A00252:255:HWV7WDSX2:1:1503:7346:1313/1	60	+
chr1	166529240	166529241	A00758:240:HTNGKDSX2:1:2501:11568:27352	60	+
chr1	166995654	166995655	A00252:255:HWV7WDSX2:1:1254:10719:29418/1	60	+
chr1	167148367	167148368	A00252:255:HWV7WDSX2:1:2144:23258:12242/1	60	+
chr1	167229989	167229990	A00252:255:HWV7WDSX2:1:2615:23484:6308/1	60	+
chr1	167234543	167234544	A00252:255:HWV7WDSX2:1:1416:28854:31955	60	-
chr1	167245037	167245038	A00252:255:HWV7WDSX2:1:1433:28167:22780/1	60	+
chr1	167253300	167253301	A00758:240:HTNGKDSX2:2:1441:6949:15499/1	60	+
chr1	167254768	167254769	A00252:255:HWV7WDSX2:1:1118:31286:5603/1	60	+
chr1	167276070	167276071	A00252:255:HWV7WDSX2:1:2163:24108:9330/1	60	-
chr1	167292204	167292205	A00252:255:HWV7WDSX2:2:2107:20148:13307	60	+
chr1	167349677	167349678	A00252:255:HWV7WDSX2:1:2576:9254:19774/1	60	-
chr1	167374982	167374983	A00252:255:HWV7WDSX2:1:1258:16333:4507/1	60	-
chr1	167396947	167396948	A00252:255:HWV7WDSX2:1:2209:5990:27680/1	60	+
chr1	167406171	167406172	A00252:255:HWV7WDSX2:2:1318:13277:19852/1	60	+
chr1	167616834	167616835	A00252:255:HWV7WDSX2:1:1132:20392:30389/1	60	+
chr1	167768058	167768059	A00252:255:HWV7WDSX2:1:1408:20618:16752/1	60	+
chr1	167957148	167957149	A00252:255:HWV7WDSX2:1:1207:20211:20400/1	60	-
chr1	167966978	167966979	A00252:255:HWV7WDSX2:1:2108:18430:34632/1	60	+
chr1	168011153	168011154	A00252:255:HWV7WDSX2:2:1444:12174:34788/1	60	+
chr1	168015125	168015126	A00758:240:HTNGKDSX2:1:2345:16161:8343	60	-
chr1	168027604	168027605	A00252:255:HWV7WDSX2:1:1649:27154:28322/1	60	+
chr1	168033952	168033953	A00252:255:HWV7WDSX2:2:1564:15673:32737	60	-
chr1	168035387	168035388	A00252:255:HWV7WDSX2:1:1231:12382:30452/1	60	+
chr1	168066486	168066487	A00252:255:HWV7WDSX2:1:2233:23755:23156/1	60	+
chr1	168068695	168068696	A00252:255:HWV7WDSX2:1:1459:27498:10097/1	60	-
chr1	168069095	168069096	A00252:255:HWV7WDSX2:1:2441:26250:3865/1	60	-
chr1	168184715	168184716	A00758:240:HTNGKDSX2:2:2261:1497:6433/1	60	-
chr1	168253555	168253556	A00252:255:HWV7WDSX2:1:2110:19868:1830/1	60	+
chr1	168439320	168439321	A00252:255:HWV7WDSX2:1:1364:20781:35352/1	60	-
chr1	168460567	168460568	A00758:240:HTNGKDSX2:2:2312:28113:33833/1	60	-
chr1	169237293	169237294	A00252:255:HWV7WDSX2:3:1119:6189:3850	60	+
chr1	169237787	169237788	A00758:240:HTNGKDSX2:2:2331:12581:14356/1	60	-
chr1	169293847	169293848	A00252:255:HWV7WDSX2:3:1366:27263:20807	60	-
chr1	169313450	169313451	A00252:255:HWV7WDSX2:1:2564:19506:31391/1	60	+
chr1	169569863	169569864	A00252:255:HWV7WDSX2:1:2213:17833:7858/1	60	+
chr1	169705555	169705556	A00252:255:HWV7WDSX2:3:1176:13856:10645/1	60	+
chr1	169835408	169835409	A00252:255:HWV7WDSX2:1:1560:21603:8531/1	60	+
chr1	169849327	169849328	A00758:240:HTNGKDSX2:1:1630:20094:18787	60	-
chr1	169851141	169851142	A00252:255:HWV7WDSX2:1:1238:6831:33959/1	60	-
chr1	169936674	169936675	A00252:255:HWV7WDSX2:1:1658:24813:31093/1	60	+
chr1	169937758	169937759	A00758:240:HTNGKDSX2:2:1255:13783:27618	60	-
chr1	169961922	169961923	A00758:240:HTNGKDSX2:2:2533:6280:23672	60	-
chr1	170055269	170055270	A00252:255:HWV7WDSX2:4:2426:10447:7153	60	+
chr1	170069602	170069603	A00252:255:HWV7WDSX2:1:1636:25816:19961/1	60	+
chr1	170454755	170454756	A00758:240:HTNGKDSX2:2:2654:6388:20948	60	-
chr1	170853428	170853429	A00252:255:HWV7WDSX2:1:1150:23285:32518/1	60	+
chr1	171490358	171490359	A00758:240:HTNGKDSX2:2:2112:1461:19085	60	-
chr1	171569544	171569545	A00252:255:HWV7WDSX2:1:1503:7437:9048/1	60	+
chr1	171576458	171576459	A00252:255:HWV7WDSX2:1:2142:15609:7545	60	-
chr1	171576459	171576460	A00252:255:HWV7WDSX2:1:1123:3360:26725/1	60	-
chr1	171582946	171582947	A00252:255:HWV7WDSX2:1:2138:30346:23422/1	60	-
chr1	171662289	171662290	A00252:255:HWV7WDSX2:3:2474:22001:22341	60	-
chr1	171662290	171662291	A00252:255:HWV7WDSX2:2:1469:13982:2754	60	-
chr1	171662291	171662292	A00758:240:HTNGKDSX2:1:2347:20808:22247	60	-
chr1	171701204	171701205	A00252:255:HWV7WDSX2:3:1224:16414:10786	60	-
chr1	172085349	172085350	A00252:255:HWV7WDSX2:1:1416:3278:24612/1	60	+
chr1	172107223	172107224	A00252:255:HWV7WDSX2:1:1343:23601:17973/1	60	+
chr1	172158141	172158142	A00252:255:HWV7WDSX2:2:1371:8757:4038/1	60	-
chr1	172373976	172373977	A00252:255:HWV7WDSX2:3:1170:25870:34679/1	60	-
chr1	172425250	172425251	A00758:240:HTNGKDSX2:1:2450:14633:12023	60	-
chr1	172568097	172568098	A00252:255:HWV7WDSX2:2:1556:21585:11224/1	60	-
chr1	172580057	172580058	A00252:255:HWV7WDSX2:1:1528:20265:20181/1	60	-
chr1	172580454	172580455	A00758:240:HTNGKDSX2:2:1216:10655:16845/1	60	+
chr1	172585703	172585704	A00252:255:HWV7WDSX2:2:2105:4996:30185/1	60	+
chr1	172801147	172801148	A00758:240:HTNGKDSX2:2:2510:3296:10864/1	60	+
chr1	173747337	173747338	A00252:255:HWV7WDSX2:1:1465:18493:24377	60	+
chr1	173769724	173769725	A00252:255:HWV7WDSX2:2:2307:10465:11819/1	60	-
chr1	173826576	173826577	A00758:240:HTNGKDSX2:2:1131:15709:17080	60	+
chr1	173935486	173935487	A00252:255:HWV7WDSX2:1:1251:31358:25457/1	60	-
chr1	173969635	173969636	A00758:240:HTNGKDSX2:2:1546:16929:26804	60	-
chr1	173980756	173980757	A00252:255:HWV7WDSX2:1:1238:7355:9220/1	60	+
chr1	173986988	173986989	A00758:240:HTNGKDSX2:2:2327:26106:14763/1	60	+
chr1	173994753	173994754	A00758:240:HTNGKDSX2:2:1462:8892:27132/1	60	+
chr1	174134966	174134967	A00758:240:HTNGKDSX2:2:2139:27724:34068	60	-
chr1	174201933	174201934	A00252:255:HWV7WDSX2:1:2459:11505:26772	60	+
chr1	174264735	174264736	A00252:255:HWV7WDSX2:1:2232:5150:31986/1	60	-
chr1	174270849	174270850	A00252:255:HWV7WDSX2:1:2571:19515:19914	60	+
chr1	174372097	174372098	A00252:255:HWV7WDSX2:1:2277:16315:4445/1	60	-
chr1	174423824	174423825	A00758:240:HTNGKDSX2:2:2308:1154:17268/1	60	-
chr1	174459132	174459133	A00758:240:HTNGKDSX2:2:1352:22164:14512/1	60	-
chr1	174957537	174957538	A00252:255:HWV7WDSX2:1:1368:13910:24424/1	60	+
chr1	174957538	174957539	A00252:255:HWV7WDSX2:4:2553:5945:19648	60	+
chr1	174990073	174990074	A00252:255:HWV7WDSX2:1:2328:19253:3270/1	60	-
chr1	175986810	175986811	A00758:240:HTNGKDSX2:2:1541:24243:12007/1	60	+
chr1	176046440	176046441	A00252:255:HWV7WDSX2:1:2325:27218:2973/1	60	-
chr1	176116141	176116142	A00758:240:HTNGKDSX2:1:1328:17815:29653	60	-
chr1	176143800	176143801	A00252:255:HWV7WDSX2:1:1259:17698:6809/1	60	+
chr1	176153958	176153959	A00252:255:HWV7WDSX2:1:2347:31629:5290	60	+
chr1	176157544	176157545	A00252:255:HWV7WDSX2:1:1211:19461:23516/1	60	-
chr1	176446621	176446622	A00252:255:HWV7WDSX2:1:1359:29803:15029	60	+
chr1	177185129	177185130	A00758:240:HTNGKDSX2:2:1172:9778:25316	60	+
chr1	177833313	177833314	A00758:240:HTNGKDSX2:2:2177:22797:2362/1	60	+
chr1	178729638	178729639	A00252:255:HWV7WDSX2:1:1565:15998:17895/1	60	-
chr1	179054656	179054657	A00252:255:HWV7WDSX2:1:1543:7853:13526/1	60	+
chr1	179092656	179092657	A00758:240:HTNGKDSX2:2:2547:20971:35149/1	60	-
chr1	179195492	179195493	A00758:240:HTNGKDSX2:2:2407:17146:30217/1	60	+
chr1	179279829	179279830	A00252:255:HWV7WDSX2:1:1225:3983:35947/1	60	+
chr1	179317210	179317211	A00252:255:HWV7WDSX2:2:1463:20591:19085/1	60	+
chr1	179340749	179340750	A00252:255:HWV7WDSX2:1:1252:13241:8265/1	60	-
chr1	179723380	179723381	A00252:255:HWV7WDSX2:2:2114:26512:36323	60	-
chr1	179913546	179913547	A00252:255:HWV7WDSX2:4:2654:5565:22905	60	-
chr1	179998690	179998691	A00252:255:HWV7WDSX2:1:1525:32868:24471/1	60	-
chr1	180016213	180016214	A00252:255:HWV7WDSX2:1:2362:6189:34569/1	60	-
chr1	180023321	180023322	A00252:255:HWV7WDSX2:1:2112:13485:11631/1	60	+
chr1	180032591	180032592	A00252:255:HWV7WDSX2:3:1474:2003:7404	60	-
chr1	180046035	180046036	A00252:255:HWV7WDSX2:3:1435:3604:1814/1	60	-
chr1	180054668	180054669	A00758:240:HTNGKDSX2:1:2265:5385:8437	60	-
chr1	180061390	180061391	A00252:255:HWV7WDSX2:1:2530:4444:33646/1	60	-
chr1	180096624	180096625	A00758:240:HTNGKDSX2:1:2664:19470:21621	60	+
chr1	180098066	180098067	A00252:255:HWV7WDSX2:3:2227:10077:7138	60	+
chr1	180101840	180101841	A00252:255:HWV7WDSX2:1:1209:7428:13385/1	60	+
chr1	180101841	180101842	A00758:240:HTNGKDSX2:2:2635:22309:32894/1	60	+
chr1	180320020	180320021	A00252:255:HWV7WDSX2:1:2352:19208:15969/1	60	-
chr1	180342998	180342999	A00252:255:HWV7WDSX2:1:1414:18421:25535/1	60	+
chr1	180492096	180492097	A00758:240:HTNGKDSX2:1:2322:4372:9126	60	-
chr1	180805471	180805472	A00252:255:HWV7WDSX2:1:1140:12906:20619/1	60	+
chr1	180852315	180852316	A00758:240:HTNGKDSX2:1:1337:20654:14246	60	-
chr1	182263507	182263508	A00252:255:HWV7WDSX2:1:2344:23158:7560/1	60	-
chr1	182402793	182402794	A00252:255:HWV7WDSX2:2:1512:6912:33379	60	+
chr1	182851362	182851363	A00252:255:HWV7WDSX2:2:1343:20419:22044/1	60	-
chr1	182858091	182858092	A00252:255:HWV7WDSX2:1:1127:23050:17550/1	60	+
chr1	182859065	182859066	A00252:255:HWV7WDSX2:1:1436:14931:6402	60	+
chr1	182865367	182865368	A00758:240:HTNGKDSX2:2:2456:3495:9204/1	60	+
chr1	183031327	183031328	A00758:240:HTNGKDSX2:1:1516:4625:23156	60	+
chr1	183337735	183337736	A00252:255:HWV7WDSX2:1:1465:12572:6167/1	60	+
chr1	183494584	183494585	A00252:255:HWV7WDSX2:1:1525:17201:16658/1	60	-
chr1	184067100	184067101	A00252:255:HWV7WDSX2:1:2333:17418:13213/1	60	-
chr1	184071735	184071736	A00252:255:HWV7WDSX2:1:1271:23854:10927/1	60	+
chr1	184591153	184591154	A00252:255:HWV7WDSX2:1:1638:17707:20415/1	60	+
chr1	184604242	184604243	A00252:255:HWV7WDSX2:1:2472:14154:14638/1	60	+
chr1	184694710	184694711	A00252:255:HWV7WDSX2:1:2301:17870:1282/1	60	+
chr1	184695798	184695799	A00758:240:HTNGKDSX2:2:1404:32036:22185/1	60	+
chr1	184701435	184701436	A00758:240:HTNGKDSX2:1:1231:21838:24377	60	-
chr1	184701809	184701810	A00252:255:HWV7WDSX2:1:1449:15582:29262/1	60	-
chr1	184711127	184711128	A00758:240:HTNGKDSX2:2:2476:20971:23907/1	60	-
chr1	184719156	184719157	A00252:255:HWV7WDSX2:2:1122:30761:23390/1	60	+
chr1	184736466	184736467	A00252:255:HWV7WDSX2:2:2431:12310:32643/1	60	+
chr1	184737897	184737898	A00252:255:HWV7WDSX2:1:2308:22417:1391/1	60	+
chr1	184854802	184854803	A00252:255:HWV7WDSX2:1:2534:30888:14058/1	60	+
chr1	185015742	185015743	A00252:255:HWV7WDSX2:2:1645:16007:19163	60	+
chr1	185137355	185137356	A00758:240:HTNGKDSX2:1:1410:32524:18959	60	-
chr1	185139843	185139844	A00252:255:HWV7WDSX2:2:1621:8449:29997/1	60	-
chr1	185188598	185188599	A00252:255:HWV7WDSX2:1:1248:21757:25551/1	60	+
chr1	185307433	185307434	A00252:255:HWV7WDSX2:1:1363:2691:30452/1	60	+
chr1	185950367	185950368	A00758:240:HTNGKDSX2:1:1110:31168:26725	60	+
chr1	186181077	186181078	A00252:255:HWV7WDSX2:1:1125:10836:32409/1	60	+
chr1	186324372	186324373	A00758:240:HTNGKDSX2:2:1473:5294:33677/1	60	-
chr1	186326499	186326500	A00252:255:HWV7WDSX2:1:2563:16116:18724/1	60	-
chr1	186329059	186329060	A00252:255:HWV7WDSX2:2:2225:28537:4413	60	+
chr1	186341388	186341389	A00252:255:HWV7WDSX2:3:1469:23339:33896/1	60	-
chr1	186345496	186345497	A00252:255:HWV7WDSX2:1:1639:4517:18897/1	60	-
chr1	186362276	186362277	A00758:240:HTNGKDSX2:2:2244:26015:23124	60	+
chr1	186364258	186364259	A00252:255:HWV7WDSX2:1:2108:28320:8359/1	60	+
chr1	186386206	186386207	A00758:240:HTNGKDSX2:2:2262:26747:18098/1	60	-
chr1	186411975	186411976	A00252:255:HWV7WDSX2:3:2646:20437:34100	60	-
chr1	187127195	187127196	A00252:255:HWV7WDSX2:1:1203:15872:4586/1	60	-
chr1	187248309	187248310	A00252:255:HWV7WDSX2:1:2440:14552:19586/1	60	+
chr1	189754473	189754474	A00252:255:HWV7WDSX2:1:1129:11623:36714/1	60	+
chr1	190267662	190267663	A00252:255:HWV7WDSX2:1:1205:12029:15374/1	60	-
chr1	190280453	190280454	A00252:255:HWV7WDSX2:1:1406:16893:23923/1	60	+
chr1	190307528	190307529	A00758:240:HTNGKDSX2:2:1270:3549:17628	60	-
chr1	190870541	190870542	A00252:255:HWV7WDSX2:1:2170:23891:28995	60	+
chr1	191459072	191459073	A00252:255:HWV7WDSX2:1:1660:21169:3333/1	60	+
chr1	191520892	191520893	A00252:255:HWV7WDSX2:1:1674:10628:17237/1	60	+
chr1	192163369	192163370	A00252:255:HWV7WDSX2:1:1354:30653:4194/1	60	+
chr1	192164180	192164181	A00252:255:HWV7WDSX2:2:1128:5611:16501/1	60	+
chr1	192164628	192164629	A00252:255:HWV7WDSX2:2:1351:19904:7842/1	60	-
chr1	192173481	192173482	A00252:255:HWV7WDSX2:1:1253:10140:3865/1	60	+
chr1	192174989	192174990	A00252:255:HWV7WDSX2:2:1309:11171:26819	60	-
chr1	192186646	192186647	A00758:240:HTNGKDSX2:1:1227:2962:4429	60	-
chr1	192191448	192191449	A00252:255:HWV7WDSX2:1:1125:14172:12320/1	60	+
chr1	192192181	192192182	A00252:255:HWV7WDSX2:2:1304:32786:5854/1	60	+
chr1	192237838	192237839	A00252:255:HWV7WDSX2:1:1258:17861:14293/1	60	+
chr1	192353960	192353961	A00252:255:HWV7WDSX2:1:1139:16604:14935/1	60	-
chr1	192592856	192592857	A00252:255:HWV7WDSX2:1:1466:8314:26663/1	60	-
chr1	193026604	193026605	A00252:255:HWV7WDSX2:2:1271:4363:2159/1	60	+
chr1	193026605	193026606	A00252:255:HWV7WDSX2:2:2201:16396:36871	60	+
chr1	193026979	193026980	A00758:240:HTNGKDSX2:2:2301:31494:17895/1	60	+
chr1	193048031	193048032	A00252:255:HWV7WDSX2:1:2224:21106:32690/1	60	-
chr1	193083470	193083471	A00758:240:HTNGKDSX2:2:2263:1108:14998	60	-
chr1	193090794	193090795	A00252:255:HWV7WDSX2:1:1403:19208:24549/1	60	+
chr1	193155215	193155216	A00758:240:HTNGKDSX2:2:1472:4363:35258/1	60	+
chr1	193160591	193160592	A00252:255:HWV7WDSX2:1:1205:24279:8500/1	60	-
chr1	193190853	193190854	A00252:255:HWV7WDSX2:1:1238:21178:33630/1	60	-
chr1	193196456	193196457	A00758:240:HTNGKDSX2:2:1376:8232:16783/1	60	-
chr1	193232516	193232517	A00252:255:HWV7WDSX2:1:2459:21838:30138/1	60	-
chr1	193320610	193320611	A00252:255:HWV7WDSX2:3:1164:26259:21292	60	+
chr1	193368444	193368445	A00758:240:HTNGKDSX2:1:1613:27498:26663	60	+
chr1	194088206	194088207	A00758:240:HTNGKDSX2:1:1443:12292:27101	60	-
chr1	194265550	194265551	A00252:255:HWV7WDSX2:3:1202:19325:36808/1	60	+
chr1	194302782	194302783	A00758:240:HTNGKDSX2:2:1273:23556:28072	60	-
chr1	194693999	194694000	A00252:255:HWV7WDSX2:1:1311:18484:34601/1	60	+
chr1	194748173	194748174	A00252:255:HWV7WDSX2:1:2273:8350:25755	60	-
chr1	194846256	194846257	A00252:255:HWV7WDSX2:1:2523:9417:29481/1	60	+
chr1	194849320	194849321	A00252:255:HWV7WDSX2:1:1533:14109:13119/1	60	-
chr1	194947734	194947735	A00252:255:HWV7WDSX2:1:1508:6262:17002/1	60	-
chr1	195026630	195026631	A00252:255:HWV7WDSX2:1:2406:17861:20776/1	60	-
chr1	195114189	195114190	A00252:255:HWV7WDSX2:1:1356:6741:3208/1	60	-
chr1	195297728	195297729	A00252:255:HWV7WDSX2:1:1404:28067:1438/1	60	+
chr1	195327401	195327402	A00252:255:HWV7WDSX2:1:1375:12653:11162/1	60	-
chr1	195362198	195362199	A00252:255:HWV7WDSX2:1:1159:9724:5713/1	60	-
chr1	195387760	195387761	A00252:255:HWV7WDSX2:4:1307:32190:34507	60	-
chr1	195392613	195392614	A00252:255:HWV7WDSX2:1:1642:27742:19038/1	60	+
chr1	195451378	195451379	A00252:255:HWV7WDSX2:3:1175:16523:3646	60	+
chr1	195451379	195451380	A00758:240:HTNGKDSX2:2:1543:1886:10207	60	+
chr1	195454444	195454445	A00252:255:HWV7WDSX2:4:1504:10149:10394	60	+
chr1	195597040	195597041	A00252:255:HWV7WDSX2:1:2406:23674:24392/1	60	+
chr1	195718834	195718835	A00252:255:HWV7WDSX2:1:1268:19569:29309/1	60	-
chr1	195773417	195773418	A00252:255:HWV7WDSX2:1:1215:29640:26772/1	60	+
chr1	195824228	195824229	A00252:255:HWV7WDSX2:1:1352:11867:20760/1	60	+
chr1	196051054	196051055	A00758:240:HTNGKDSX2:1:2353:7310:13244	60	+
chr1	196074930	196074931	A00252:255:HWV7WDSX2:1:1211:25337:2378/1	60	+
chr1	196280971	196280972	A00758:240:HTNGKDSX2:1:1633:24053:33254	60	-
chr1	196309577	196309578	A00252:255:HWV7WDSX2:1:1270:30454:6856/1	60	+
chr1	196409468	196409469	A00252:255:HWV7WDSX2:1:2346:31557:8547/1	60	+
chr1	196441309	196441310	A00758:240:HTNGKDSX2:1:1218:6659:25363	60	-
chr1	197037695	197037696	A00252:255:HWV7WDSX2:2:1565:1570:14920/1	60	+
chr1	197113384	197113385	A00252:255:HWV7WDSX2:2:1105:2790:18756/1	60	+
chr1	197131037	197131038	A00252:255:HWV7WDSX2:2:2458:11424:4648	60	-
chr1	197158167	197158168	A00758:240:HTNGKDSX2:2:1301:12527:5212/1	60	-
chr1	197193423	197193424	A00252:255:HWV7WDSX2:1:1566:14190:31234/1	60	-
chr1	197207185	197207186	A00252:255:HWV7WDSX2:1:2410:10484:24596/1	60	-
chr1	197593214	197593215	A00252:255:HWV7WDSX2:2:1378:17861:21590/1	60	+
chr1	197609343	197609344	A00252:255:HWV7WDSX2:1:1265:12599:10034/1	60	-
chr1	197645768	197645769	A00758:240:HTNGKDSX2:1:1632:6506:1924	60	-
chr1	197655191	197655192	A00252:255:HWV7WDSX2:1:1224:7889:17472	60	+
chr1	197659703	197659704	A00252:255:HWV7WDSX2:1:1377:28429:17754	60	-
chr1	197753485	197753486	A00252:255:HWV7WDSX2:3:1268:3974:7091/1	60	+
chr1	197753486	197753487	A00252:255:HWV7WDSX2:1:2109:6985:1689	60	+
chr1	197762389	197762390	A00758:240:HTNGKDSX2:1:2137:17354:7247	60	-
chr1	198208646	198208647	A00252:255:HWV7WDSX2:1:1401:28456:22122/1	60	-
chr1	198275566	198275567	A00252:255:HWV7WDSX2:1:2151:13367:35039/1	60	+
chr1	198294250	198294251	A00252:255:HWV7WDSX2:1:1327:26440:35790/1	60	-
chr1	198295263	198295264	A00252:255:HWV7WDSX2:1:1553:26576:7936/1	60	+
chr1	198742491	198742492	A00252:255:HWV7WDSX2:2:2612:21793:6887/1	60	-
chr1	198979056	198979057	A00252:255:HWV7WDSX2:3:2265:1145:37043	60	-
chr1	198994178	198994179	A00252:255:HWV7WDSX2:1:2354:23963:20165/1	60	+
chr1	199003807	199003808	A00252:255:HWV7WDSX2:1:1120:12255:7936/1	60	-
chr1	199069102	199069103	A00758:240:HTNGKDSX2:2:2107:10194:28510/1	60	+
chr1	199070513	199070514	A00252:255:HWV7WDSX2:1:1304:23095:5541/1	60	+
chr1	199131125	199131126	A00252:255:HWV7WDSX2:1:2319:19976:18458/1	60	+
chr1	199134568	199134569	A00252:255:HWV7WDSX2:1:1343:23610:26099/1	60	-
chr1	199151677	199151678	A00252:255:HWV7WDSX2:3:1414:7636:11021/1	60	-
chr1	199249761	199249762	A00252:255:HWV7WDSX2:1:1466:18747:16799/1	60	-
chr1	199281244	199281245	A00758:240:HTNGKDSX2:1:1528:7798:9674	60	-
chr1	199311340	199311341	A00252:255:HWV7WDSX2:1:1334:21486:4726	60	-
chr1	199728818	199728819	A00252:255:HWV7WDSX2:2:1412:20546:32784/1	60	-
chr1	200164234	200164235	A00252:255:HWV7WDSX2:1:1153:10773:34522/1	60	-
chr1	200571591	200571592	A00758:240:HTNGKDSX2:2:1237:9516:6073/1	60	+
chr1	200611364	200611365	A00252:255:HWV7WDSX2:1:1138:8052:12242	60	+
chr1	200611752	200611753	A00252:255:HWV7WDSX2:1:2109:6370:12054/1	60	+
chr1	201200985	201200986	A00252:255:HWV7WDSX2:3:1528:24343:8422	60	+
chr1	201922206	201922207	A00252:255:HWV7WDSX2:2:2546:13367:7764	60	+
chr1	202167064	202167065	A00252:255:HWV7WDSX2:1:1101:27624:33927/1	60	+
chr1	202167065	202167066	A00758:240:HTNGKDSX2:1:1342:23167:19100	60	+
chr1	202421998	202421999	A00252:255:HWV7WDSX2:1:2206:2184:27289/1	60	-
chr1	202425217	202425218	A00252:255:HWV7WDSX2:1:1652:7717:28698/1	60	-
chr1	202479826	202479827	A00252:255:HWV7WDSX2:1:1236:16468:36965	60	-
chr1	202509013	202509014	A00252:255:HWV7WDSX2:2:2474:30698:26694	60	+
chr1	202536048	202536049	A00252:255:HWV7WDSX2:1:1250:13413:24126/1	60	+
chr1	202741013	202741014	A00252:255:HWV7WDSX2:1:1137:13874:8015/1	60	+
chr1	202749848	202749849	A00252:255:HWV7WDSX2:2:2178:7346:19727/1	60	+
chr1	202782468	202782469	A00758:240:HTNGKDSX2:2:1457:20690:19351/1	60	+
chr1	202803064	202803065	A00252:255:HWV7WDSX2:1:1131:11288:12399/1	60	+
chr1	203014839	203014840	A00252:255:HWV7WDSX2:1:1507:9878:31344/1	60	-
chr1	203636467	203636468	A00252:255:HWV7WDSX2:1:1332:29134:4633/1	60	+
chr1	203801366	203801367	A00252:255:HWV7WDSX2:2:1505:23954:18677/1	60	+
chr1	203806341	203806342	A00758:240:HTNGKDSX2:1:2201:18638:22310	60	-
chr1	203814029	203814030	A00252:255:HWV7WDSX2:2:1624:7021:29778/1	60	-
chr1	203828580	203828581	A00758:240:HTNGKDSX2:2:2451:22110:31704/1	60	+
chr1	204469495	204469496	A00758:240:HTNGKDSX2:1:1178:30364:34820	60	+
chr1	204506599	204506600	A00252:255:HWV7WDSX2:2:2206:13033:12195/1	60	-
chr1	204534606	204534607	A00252:255:HWV7WDSX2:1:1117:26096:3662	60	+
chr1	205102110	205102111	A00252:255:HWV7WDSX2:1:1415:5222:31579/1	60	-
chr1	205174219	205174220	A00252:255:HWV7WDSX2:1:2167:20699:3114/1	60	-
chr1	205734335	205734336	A00252:255:HWV7WDSX2:1:1625:9362:11851/1	60	+
chr1	205735864	205735865	A00252:255:HWV7WDSX2:1:1154:5294:24189/1	60	-
chr1	205884331	205884332	A00252:255:HWV7WDSX2:1:1165:19705:23281/1	60	+
chr1	206058386	206058387	A00252:255:HWV7WDSX2:1:2617:30056:2472	60	+
chr1	206059022	206059023	A00758:240:HTNGKDSX2:1:1659:30382:2440	60	-
chr1	206059023	206059024	A00252:255:HWV7WDSX2:1:1112:30689:3850	60	-
chr1	206089896	206089897	A00252:255:HWV7WDSX2:2:2508:26368:27806/1	60	+
chr1	206090112	206090113	A00252:255:HWV7WDSX2:1:1310:31756:1658/1	60	+
chr1	206090363	206090364	A00758:240:HTNGKDSX2:2:2137:9308:25817	60	-
chr1	206091586	206091587	A00252:255:HWV7WDSX2:2:2535:1823:30890/1	60	-
chr1	206091719	206091720	A00252:255:HWV7WDSX2:1:1131:19479:11522/1	60	+
chr1	206095120	206095121	A00758:240:HTNGKDSX2:1:2528:32624:23171	60	+
chr1	206487426	206487427	A00252:255:HWV7WDSX2:1:1142:17002:30968/1	60	+
chr1	207782994	207782995	A00252:255:HWV7WDSX2:2:1645:14018:16814/1	60	-
chr1	207858097	207858098	A00252:255:HWV7WDSX2:1:1506:23194:32737/1	60	+
chr1	208693980	208693981	A00252:255:HWV7WDSX2:3:1317:13313:17691	60	+
chr1	209228692	209228693	A00758:240:HTNGKDSX2:1:1122:3070:33896	60	+
chr1	209843476	209843477	A00758:240:HTNGKDSX2:2:1414:26530:23328	60	-
chr1	210463528	210463529	A00252:255:HWV7WDSX2:1:1367:24903:15875/1	60	+
chr1	211202512	211202513	A00252:255:HWV7WDSX2:1:1148:5674:22216/1	60	+
chr1	211268688	211268689	A00252:255:HWV7WDSX2:1:1558:5439:32769/1	60	+
chr1	211270460	211270461	A00252:255:HWV7WDSX2:2:2214:6054:3928/1	60	+
chr1	211279232	211279233	A00252:255:HWV7WDSX2:1:2137:7934:2644/1	60	+
chr1	211293338	211293339	A00252:255:HWV7WDSX2:1:1374:6786:29684/1	60	-
chr1	211314683	211314684	A00252:255:HWV7WDSX2:1:1236:32072:21245/1	60	-
chr1	211590375	211590376	A00252:255:HWV7WDSX2:2:2210:22950:4820	60	-
chr1	211761630	211761631	A00252:255:HWV7WDSX2:1:1107:26323:26569	60	+
chr1	211801870	211801871	A00252:255:HWV7WDSX2:1:1606:30445:34272/1	60	-
chr1	211812731	211812732	A00252:255:HWV7WDSX2:2:1232:18593:13933	60	-
chr1	211977356	211977357	A00252:255:HWV7WDSX2:1:1356:21866:10019/1	60	+
chr1	211982125	211982126	A00252:255:HWV7WDSX2:1:1128:6677:35352/1	60	-
chr1	212004900	212004901	A00252:255:HWV7WDSX2:2:2218:30382:4288/1	60	-
chr1	212071727	212071728	A00252:255:HWV7WDSX2:1:1665:30445:7059/1	60	+
chr1	212299838	212299839	A00252:255:HWV7WDSX2:1:1468:10963:31657/1	60	+
chr1	212326418	212326419	A00252:255:HWV7WDSX2:1:2469:26142:17832/1	60	-
chr1	212359298	212359299	A00252:255:HWV7WDSX2:3:1409:6216:1642/1	60	-
chr1	212738471	212738472	A00252:255:HWV7WDSX2:3:1111:8639:35055/1	60	+
chr1	212872623	212872624	A00758:240:HTNGKDSX2:2:2666:21233:29872/1	60	-
chr1	213005930	213005931	A00252:255:HWV7WDSX2:1:1327:5538:26146/1	60	+
chr1	213094550	213094551	A00758:240:HTNGKDSX2:2:2311:29460:27931	60	-
chr1	213228069	213228070	A00252:255:HWV7WDSX2:3:1227:24225:17832	60	-
chr1	213267952	213267953	A00252:255:HWV7WDSX2:1:1566:13331:2253/1	60	+
chr1	214426337	214426338	A00252:255:HWV7WDSX2:1:1218:6542:29387/1	60	+
chr1	214629542	214629543	A00252:255:HWV7WDSX2:3:2545:17815:5165	60	+
chr1	214630599	214630600	A00252:255:HWV7WDSX2:2:2126:18511:4523/1	60	-
chr1	215578434	215578435	A00252:255:HWV7WDSX2:1:1126:23683:11631/1	60	+
chr1	215579133	215579134	A00758:240:HTNGKDSX2:1:1441:27172:19961	60	+
chr1	215597495	215597496	A00252:255:HWV7WDSX2:1:2407:20555:12790/1	60	-
chr1	215603881	215603882	A00252:255:HWV7WDSX2:2:2114:5195:1908/1	60	-
chr1	216028706	216028707	A00252:255:HWV7WDSX2:1:1516:29604:2221/1	60	-
chr1	216033665	216033666	A00758:240:HTNGKDSX2:1:1618:29116:27398	60	-
chr1	216518902	216518903	A00252:255:HWV7WDSX2:1:1578:20862:6277/1	60	-
chr1	216530329	216530330	A00252:255:HWV7WDSX2:1:1209:3513:27148/1	60	+
chr1	216531117	216531118	A00252:255:HWV7WDSX2:2:1324:5186:25848/1	60	-
chr1	216566582	216566583	A00252:255:HWV7WDSX2:1:1433:7238:29277/1	60	-
chr1	216632438	216632439	A00252:255:HWV7WDSX2:1:1131:6560:19460/1	60	+
chr1	216708473	216708474	A00252:255:HWV7WDSX2:1:1118:24180:27868/1	60	+
chr1	216725555	216725556	A00252:255:HWV7WDSX2:1:1154:30246:22592/1	60	+
chr1	216870041	216870042	A00252:255:HWV7WDSX2:1:1204:4797:13651/1	60	+
chr1	216919681	216919682	A00252:255:HWV7WDSX2:1:1641:15845:21042/1	60	-
chr1	217555140	217555141	A00252:255:HWV7WDSX2:1:2160:31729:29136/1	60	+
chr1	217586067	217586068	A00252:255:HWV7WDSX2:1:2647:10502:20243/1	60	+
chr1	217620977	217620978	A00252:255:HWV7WDSX2:1:1135:23574:14418/1	60	-
chr1	218350901	218350902	A00252:255:HWV7WDSX2:1:1619:16269:3176/1	60	+
chr1	218870578	218870579	A00252:255:HWV7WDSX2:1:1143:6334:35853/1	60	+
chr1	218876204	218876205	A00252:255:HWV7WDSX2:1:2463:9236:34147/1	60	-
chr1	219034402	219034403	A00758:240:HTNGKDSX2:1:1572:1850:18474	60	+
chr1	219151435	219151436	A00252:255:HWV7WDSX2:1:1654:27344:34507/1	60	+
chr1	219178582	219178583	A00252:255:HWV7WDSX2:3:2201:23647:20713	60	-
chr1	219180472	219180473	A00252:255:HWV7WDSX2:1:2476:6379:17581/1	60	-
chr1	219180868	219180869	A00252:255:HWV7WDSX2:1:2137:6623:13056	60	-
chr1	219180869	219180870	A00252:255:HWV7WDSX2:2:1105:11216:20134	60	-
chr1	219184797	219184798	A00758:240:HTNGKDSX2:1:2314:25373:25676	60	+
chr1	219186189	219186190	A00758:240:HTNGKDSX2:2:2436:1307:9048/1	60	+
chr1	219187061	219187062	A00758:240:HTNGKDSX2:2:2322:11478:3677/1	60	+
chr1	219189071	219189072	A00252:255:HWV7WDSX2:1:2124:11062:31641/1	60	-
chr1	219193149	219193150	A00252:255:HWV7WDSX2:1:2109:6262:8578/1	60	+
chr1	219974051	219974052	A00252:255:HWV7WDSX2:2:1152:32967:25520/1	60	-
chr1	220025254	220025255	A00252:255:HWV7WDSX2:1:2359:11858:2268/1	60	+
chr1	220043513	220043514	A00252:255:HWV7WDSX2:3:1174:8296:24126/1	60	-
chr1	220154220	220154221	A00758:240:HTNGKDSX2:1:1567:7536:28166	60	-
chr1	220183780	220183781	A00758:240:HTNGKDSX2:1:1448:10520:6026	60	-
chr1	220194879	220194880	A00252:255:HWV7WDSX2:1:2537:16559:1830/1	60	-
chr1	220229896	220229897	A00252:255:HWV7WDSX2:1:1471:14823:16517/1	60	+
chr1	220236465	220236466	A00252:255:HWV7WDSX2:1:1216:24026:20901/1	60	+
chr1	221733699	221733700	A00252:255:HWV7WDSX2:1:1161:10691:27054/1	60	-
chr1	221736424	221736425	A00252:255:HWV7WDSX2:1:1323:31430:25708/1	60	+
chr1	221737232	221737233	A00252:255:HWV7WDSX2:1:2470:2591:12868	60	+
chr1	221780798	221780799	A00252:255:HWV7WDSX2:1:1128:14669:23703/1	60	-
chr1	221815627	221815628	A00252:255:HWV7WDSX2:3:1411:6931:16939	60	+
chr1	222565229	222565230	A00758:240:HTNGKDSX2:1:1115:10682:10410	60	-
chr1	222575433	222575434	A00252:255:HWV7WDSX2:1:1240:14091:8171/1	60	-
chr1	222584019	222584020	A00252:255:HWV7WDSX2:2:2512:8486:27023/1	60	-
chr1	222651171	222651172	A00252:255:HWV7WDSX2:2:1523:24026:10097/1	60	-
chr1	222652730	222652731	A00758:240:HTNGKDSX2:1:1303:12156:2942	60	-
chr1	222715892	222715893	A00252:255:HWV7WDSX2:3:2254:19072:10285	60	-
chr1	222986772	222986773	A00252:255:HWV7WDSX2:1:1322:14009:27633/1	60	+
chr1	223810095	223810096	A00252:255:HWV7WDSX2:1:1331:6379:22060/1	60	+
chr1	223828406	223828407	A00252:255:HWV7WDSX2:1:1134:18954:9486/1	60	+
chr1	224263067	224263068	A00252:255:HWV7WDSX2:1:2122:16893:2660/1	60	-
chr1	224361943	224361944	A00758:240:HTNGKDSX2:2:2521:6940:35556/1	60	+
chr1	224393129	224393130	A00252:255:HWV7WDSX2:1:1404:4200:26240/1	60	+
chr1	224393524	224393525	A00252:255:HWV7WDSX2:2:1215:16477:20322/1	60	-
chr1	224405430	224405431	A00252:255:HWV7WDSX2:2:1318:19334:29841/1	60	-
chr1	224411233	224411234	A00758:240:HTNGKDSX2:2:1268:28691:35086/1	60	+
chr1	224412417	224412418	A00252:255:HWV7WDSX2:2:2147:13214:1235/1	60	-
chr1	224424747	224424748	A00758:240:HTNGKDSX2:2:1257:16062:21449/1	60	+
chr1	225198415	225198416	A00252:255:HWV7WDSX2:1:1305:11840:32456/1	60	+
chr1	225280341	225280342	A00758:240:HTNGKDSX2:1:2175:10050:8437	60	+
chr1	225403265	225403266	A00252:255:HWV7WDSX2:1:1129:16604:31093	60	+
chr1	225404600	225404601	A00252:255:HWV7WDSX2:1:2434:19018:16047	60	+
chr1	225409078	225409079	A00252:255:HWV7WDSX2:1:2662:26521:20149/1	60	+
chr1	225496540	225496541	A00758:240:HTNGKDSX2:1:2551:24026:35274	60	-
chr1	225496541	225496542	A00252:255:HWV7WDSX2:1:1120:18502:24799/1	60	-
chr1	225496543	225496544	A00252:255:HWV7WDSX2:1:1317:17815:31970/1	60	+
chr1	225503955	225503956	A00252:255:HWV7WDSX2:2:1362:24406:23563	60	+
chr1	225538464	225538465	A00252:255:HWV7WDSX2:3:1214:20229:32424/1	60	+
chr1	225649510	225649511	A00758:240:HTNGKDSX2:1:1543:26639:13996	60	+
chr1	226163751	226163752	A00252:255:HWV7WDSX2:4:1378:12382:7560	60	-
chr1	226249146	226249147	A00252:255:HWV7WDSX2:2:2533:29686:23657/1	60	-
chr1	226249275	226249276	A00252:255:HWV7WDSX2:4:1440:31602:7059	60	-
chr1	226259899	226259900	A00252:255:HWV7WDSX2:1:2336:25120:2190/1	60	+
chr1	226272285	226272286	A00758:240:HTNGKDSX2:1:2525:14172:34648	60	-
chr1	226285099	226285100	A00252:255:HWV7WDSX2:1:2638:23619:32628/1	60	+
chr1	226292042	226292043	A00252:255:HWV7WDSX2:1:1547:32669:14450/1	60	+
chr1	226292189	226292190	A00758:240:HTNGKDSX2:2:2338:28122:28902	60	-
chr1	226375330	226375331	A00252:255:HWV7WDSX2:2:1322:5086:16407/1	60	+
chr1	226692012	226692013	A00252:255:HWV7WDSX2:1:1218:9498:5478/1	60	-
chr1	226729116	226729117	A00758:240:HTNGKDSX2:1:2522:15944:26256	60	-
chr1	226731006	226731007	A00252:255:HWV7WDSX2:1:2101:25825:35853/1	60	-
chr1	226733937	226733938	A00252:255:HWV7WDSX2:1:1111:6135:23296/1	60	+
chr1	227647764	227647765	A00252:255:HWV7WDSX2:1:1646:9390:4194	60	-
chr1	228085597	228085598	A00252:255:HWV7WDSX2:2:2306:3974:22717/1	60	-
chr1	228087174	228087175	A00758:240:HTNGKDSX2:1:1552:6804:31281	60	-
chr1	228087781	228087782	A00252:255:HWV7WDSX2:1:2454:5141:7106/1	60	+
chr1	228087829	228087830	A00252:255:HWV7WDSX2:1:1107:21233:13651/1	60	+
chr1	228089819	228089820	A00252:255:HWV7WDSX2:1:1131:20302:16830	60	+
chr1	228095865	228095866	A00252:255:HWV7WDSX2:1:1403:18638:7498/1	60	+
chr1	228096816	228096817	A00252:255:HWV7WDSX2:2:1543:31060:7028/1	60	-
chr1	228105615	228105616	A00252:255:HWV7WDSX2:1:1119:7012:36839/1	60	+
chr1	228116968	228116969	A00252:255:HWV7WDSX2:4:2626:11948:6684	60	-
chr1	228168983	228168984	A00252:255:HWV7WDSX2:1:1104:10936:36871	60	+
chr1	228223244	228223245	A00252:255:HWV7WDSX2:1:1223:11867:25207/1	60	-
chr1	228228667	228228668	A00252:255:HWV7WDSX2:1:1242:26241:7733/1	60	+
chr1	228230158	228230159	A00252:255:HWV7WDSX2:1:2440:10456:16501/1	60	+
chr1	228230354	228230355	A00252:255:HWV7WDSX2:1:1207:13575:34710/1	60	+
chr1	228230471	228230472	A00252:255:HWV7WDSX2:1:1662:4607:31861/1	60	+
chr1	228230625	228230626	A00252:255:HWV7WDSX2:1:1175:13955:29262/1	60	+
chr1	228230667	228230668	A00252:255:HWV7WDSX2:1:2564:6804:28526/1	60	-
chr1	228231161	228231162	A00252:255:HWV7WDSX2:1:1149:20347:17096/1	60	-
chr1	228232971	228232972	A00758:240:HTNGKDSX2:1:1669:30978:33849	60	+
chr1	228233866	228233867	A00758:240:HTNGKDSX2:1:1345:32217:22028	60	-
chr1	228233979	228233980	A00758:240:HTNGKDSX2:1:2335:11794:34131	60	+
chr1	228235139	228235140	A00252:255:HWV7WDSX2:2:1205:8332:6183/1	60	-
chr1	228236025	228236026	A00252:255:HWV7WDSX2:4:2361:32325:8061	60	-
chr1	228236027	228236028	A00252:255:HWV7WDSX2:1:1461:4200:3223/1	60	-
chr1	228244833	228244834	A00252:255:HWV7WDSX2:1:1557:19470:4867/1	60	-
chr1	228245701	228245702	A00252:255:HWV7WDSX2:1:2341:20464:29481/1	60	+
chr1	228253837	228253838	A00252:255:HWV7WDSX2:1:1314:28619:32957/1	60	+
chr1	228261614	228261615	A00758:240:HTNGKDSX2:1:1505:15790:19789	60	+
chr1	228262885	228262886	A00252:255:HWV7WDSX2:1:2119:15754:14935/1	60	+
chr1	228301979	228301980	A00758:240:HTNGKDSX2:2:1310:12066:20729/1	60	+
chr1	228325234	228325235	A00758:240:HTNGKDSX2:1:2557:6063:9893	60	-
chr1	228325319	228325320	A00758:240:HTNGKDSX2:1:2323:18873:2049	60	-
chr1	228325843	228325844	A00252:255:HWV7WDSX2:1:1255:20889:24455/1	60	-
chr1	228329279	228329280	A00252:255:HWV7WDSX2:1:2301:14127:17440/1	60	-
chr1	228329837	228329838	A00758:240:HTNGKDSX2:2:2240:24505:32283/1	60	-
chr1	228331538	228331539	A00758:240:HTNGKDSX2:2:1112:2284:3317	60	+
chr1	228404662	228404663	A00758:240:HTNGKDSX2:1:1657:25409:15781	60	-
chr1	228404785	228404786	A00252:255:HWV7WDSX2:1:1237:2908:21057/1	60	+
chr1	228490895	228490896	A00252:255:HWV7WDSX2:1:1101:18819:3521/1	60	+
chr1	228491943	228491944	A00252:255:HWV7WDSX2:1:1159:18900:36824/1	60	+
chr1	228494195	228494196	A00252:255:HWV7WDSX2:1:1649:14669:27273/1	60	-
chr1	228496862	228496863	A00252:255:HWV7WDSX2:3:1307:3549:15468	60	+
chr1	228652897	228652898	A00758:240:HTNGKDSX2:2:2417:9932:18787	60	-
chr1	228668151	228668152	A00758:240:HTNGKDSX2:1:1634:12274:19272	60	-
chr1	228704633	228704634	A00252:255:HWV7WDSX2:2:1162:5945:36965/1	60	+
chr1	228733765	228733766	A00252:255:HWV7WDSX2:1:1206:9218:19241/1	60	+
chr1	229262811	229262812	A00252:255:HWV7WDSX2:2:2201:22869:5556	60	-
chr1	229280999	229281000	A00252:255:HWV7WDSX2:1:1625:10899:10222/1	60	-
chr1	229281843	229281844	A00252:255:HWV7WDSX2:1:1160:23204:28369/1	60	+
chr1	229288334	229288335	A00252:255:HWV7WDSX2:1:1201:12970:11365/1	60	-
chr1	229293158	229293159	A00252:255:HWV7WDSX2:1:1152:24930:32205/1	60	+
chr1	229296450	229296451	A00252:255:HWV7WDSX2:1:1223:24334:10128/1	60	-
chr1	229301456	229301457	A00252:255:HWV7WDSX2:1:1639:14624:9502/1	60	+
chr1	229304000	229304001	A00252:255:HWV7WDSX2:1:1160:13928:15311/1	60	-
chr1	229304489	229304490	A00758:240:HTNGKDSX2:2:1416:15691:23187/1	60	+
chr1	229304998	229304999	A00252:255:HWV7WDSX2:1:2271:12545:28260/1	60	+
chr1	229306218	229306219	A00758:240:HTNGKDSX2:1:1610:7247:3709	60	-
chr1	229313912	229313913	A00252:255:HWV7WDSX2:1:2169:4282:27383/1	60	-
chr1	229314041	229314042	A00252:255:HWV7WDSX2:1:2321:10041:16188/1	60	-
chr1	229320975	229320976	A00252:255:HWV7WDSX2:2:1349:16152:5008	60	-
chr1	229322999	229323000	A00252:255:HWV7WDSX2:1:1354:5014:6605/1	60	+
chr1	229323897	229323898	A00252:255:HWV7WDSX2:1:2265:26874:26929/1	60	-
chr1	229326621	229326622	A00252:255:HWV7WDSX2:1:1154:16514:32534	60	+
chr1	229326622	229326623	A00252:255:HWV7WDSX2:1:2601:13783:32534	60	+
chr1	229463006	229463007	A00252:255:HWV7WDSX2:1:1518:16830:35931/1	60	-
chr1	229487294	229487295	A00758:240:HTNGKDSX2:1:1162:6858:9017	60	-
chr1	229488209	229488210	A00758:240:HTNGKDSX2:2:1450:25934:6292/1	60	+
chr1	229529984	229529985	A00758:240:HTNGKDSX2:2:1570:17309:15530	60	-
chr1	229532310	229532311	A00252:255:HWV7WDSX2:1:1449:20600:9987/1	60	-
chr1	229535940	229535941	A00252:255:HWV7WDSX2:1:1327:3929:35008/1	60	+
chr1	229536317	229536318	A00252:255:HWV7WDSX2:1:1456:6198:1266/1	60	-
chr1	229540955	229540956	A00252:255:HWV7WDSX2:1:2216:28772:34100	60	+
chr1	229544573	229544574	A00252:255:HWV7WDSX2:1:1222:1127:27868/1	60	+
chr1	229612550	229612551	A00252:255:HWV7WDSX2:1:2158:23710:25520	60	-
chr1	229612551	229612552	A00758:240:HTNGKDSX2:2:2153:26793:20588	60	-
chr1	229646784	229646785	A00252:255:HWV7WDSX2:1:1441:28022:35399	60	-
chr1	230180868	230180869	A00252:255:HWV7WDSX2:2:1213:28926:2519	60	-
chr1	230238998	230238999	A00252:255:HWV7WDSX2:1:1623:8775:1971/1	60	-
chr1	230240995	230240996	A00252:255:HWV7WDSX2:4:1338:14507:29528	60	-
chr1	230662454	230662455	A00252:255:HWV7WDSX2:1:1401:15935:32565/1	60	+
chr1	230675330	230675331	A00252:255:HWV7WDSX2:1:1139:4472:14058/1	60	-
chr1	230680946	230680947	A00758:240:HTNGKDSX2:2:2506:27001:11710/1	60	-
chr1	230952365	230952366	A00252:255:HWV7WDSX2:1:1405:7256:30937/1	60	+
chr1	230962423	230962424	A00252:255:HWV7WDSX2:1:1165:21323:3443/1	60	+
chr1	231234281	231234282	A00252:255:HWV7WDSX2:2:1432:26666:18176	60	-
chr1	231260867	231260868	A00252:255:HWV7WDSX2:1:1349:26313:19100	60	-
chr1	231378269	231378270	A00252:255:HWV7WDSX2:1:1319:8088:35603/1	60	-
chr1	231382387	231382388	A00252:255:HWV7WDSX2:2:2450:15980:23093/1	60	+
chr1	231438960	231438961	A00252:255:HWV7WDSX2:1:1673:25446:35978/1	60	-
chr1	231533225	231533226	A00252:255:HWV7WDSX2:1:2601:5828:22983/1	60	-
chr1	231540797	231540798	A00758:240:HTNGKDSX2:2:2150:4517:13322	60	-
chr1	231543391	231543392	A00252:255:HWV7WDSX2:1:1147:27281:32142/1	60	+
chr1	231553099	231553100	A00252:255:HWV7WDSX2:1:1125:25003:8406/1	60	+
chr1	231561180	231561181	A00252:255:HWV7WDSX2:1:1353:19795:34648/1	60	-
chr1	231635818	231635819	A00252:255:HWV7WDSX2:1:2314:10565:22294/1	60	+
chr1	231668396	231668397	A00252:255:HWV7WDSX2:3:1276:10583:22388/1	60	+
chr1	231892598	231892599	A00252:255:HWV7WDSX2:2:1202:30897:6527/1	60	-
chr1	232024227	232024228	A00252:255:HWV7WDSX2:2:1516:25907:32925/1	60	+
chr1	232407310	232407311	A00252:255:HWV7WDSX2:1:1464:31286:17597/1	60	+
chr1	233104655	233104656	A00758:240:HTNGKDSX2:2:1639:28203:6715/1	60	+
chr1	233144965	233144966	A00758:240:HTNGKDSX2:2:1212:7609:11819/1	60	+
chr1	233190327	233190328	A00758:240:HTNGKDSX2:2:1271:13132:34695	60	-
chr1	233213616	233213617	A00252:255:HWV7WDSX2:2:1404:22941:19241/1	60	+
chr1	233239405	233239406	A00758:240:HTNGKDSX2:1:2171:19334:18630	60	-
chr1	233375599	233375600	A00252:255:HWV7WDSX2:2:1369:1931:20243/1	60	+
chr1	234278183	234278184	A00252:255:HWV7WDSX2:1:1622:4860:12070/1	60	-
chr1	234409143	234409144	A00252:255:HWV7WDSX2:1:2108:18168:28072/1	60	-
chr1	234448546	234448547	A00252:255:HWV7WDSX2:1:1201:7274:25238/1	60	+
chr1	235044247	235044248	A00252:255:HWV7WDSX2:2:1128:11487:8422	60	+
chr1	235152240	235152241	A00252:255:HWV7WDSX2:2:2346:4734:11945/1	60	+
chr1	235176057	235176058	A00252:255:HWV7WDSX2:3:1613:10447:13416	60	+
chr1	235177728	235177729	A00252:255:HWV7WDSX2:1:1165:31304:21355/1	60	-
chr1	235178580	235178581	A00252:255:HWV7WDSX2:1:1116:7500:29575/1	60	+
chr1	235203319	235203320	A00252:255:HWV7WDSX2:1:1372:16233:32643/1	60	+
chr1	235214448	235214449	A00252:255:HWV7WDSX2:3:1115:26603:7639/1	60	-
chr1	235222345	235222346	A00252:255:HWV7WDSX2:1:1232:5303:4633/1	60	+
chr1	235239900	235239901	A00252:255:HWV7WDSX2:1:1327:18059:28166/1	60	+
chr1	235247010	235247011	A00252:255:HWV7WDSX2:1:2261:17155:17926/1	60	+
chr1	235253602	235253603	A00252:255:HWV7WDSX2:1:2255:18484:5603/1	60	+
chr1	235259130	235259131	A00252:255:HWV7WDSX2:1:1112:20980:14497/1	60	+
chr1	235400102	235400103	A00252:255:HWV7WDSX2:1:1161:27100:4147/1	60	+
chr1	235661643	235661644	A00252:255:HWV7WDSX2:1:1601:6723:28134/1	60	+
chr1	236597570	236597571	A00758:240:HTNGKDSX2:2:2204:4553:4085/1	60	+
chr1	237419060	237419061	A00758:240:HTNGKDSX2:2:1507:13214:26099/1	60	-
chr1	237480376	237480377	A00252:255:HWV7WDSX2:1:1308:24912:21746/1	60	-
chr1	237494396	237494397	A00758:240:HTNGKDSX2:2:1329:11668:20478	60	+
chr1	237519936	237519937	A00758:240:HTNGKDSX2:2:2534:32796:14481	60	-
chr1	237531125	237531126	A00252:255:HWV7WDSX2:1:1127:9227:18505/1	60	-
chr1	237549842	237549843	A00758:240:HTNGKDSX2:2:1659:16098:11428/1	60	-
chr1	237589200	237589201	A00252:255:HWV7WDSX2:1:1449:28176:22889/1	60	-
chr1	237630502	237630503	A00252:255:HWV7WDSX2:1:1259:7753:30483/1	60	+
chr1	237630503	237630504	A00252:255:HWV7WDSX2:2:2321:26630:24189/1	60	+
chr1	237632255	237632256	A00758:240:HTNGKDSX2:2:1410:10755:28009/1	60	-
chr1	237634724	237634725	A00758:240:HTNGKDSX2:2:2216:21603:27727/1	60	-
chr1	237677411	237677412	A00252:255:HWV7WDSX2:1:2354:13792:21371	60	-
chr1	237685717	237685718	A00252:255:HWV7WDSX2:1:1129:19877:31125/1	60	+
chr1	237705145	237705146	A00252:255:HWV7WDSX2:1:1207:2672:9627/1	60	+
chr1	237740732	237740733	A00252:255:HWV7WDSX2:1:2441:20546:15029/1	60	+
chr1	237762972	237762973	A00252:255:HWV7WDSX2:1:2503:18521:18129/1	60	-
chr1	237774276	237774277	A00252:255:HWV7WDSX2:1:1125:8241:17362/1	60	+
chr1	237794147	237794148	A00758:240:HTNGKDSX2:1:1137:6705:16517	60	-
chr1	239204525	239204526	A00252:255:HWV7WDSX2:1:2439:4544:36730/1	60	+
chr1	239577716	239577717	A00252:255:HWV7WDSX2:1:1122:31584:13604/1	60	-
chr1	239696338	239696339	A00252:255:HWV7WDSX2:1:1235:4065:34272/1	60	+
chr1	239708998	239708999	A00758:240:HTNGKDSX2:1:1209:16405:35822	60	+
chr1	239714225	239714226	A00252:255:HWV7WDSX2:1:1342:20374:2425/1	60	-
chr1	239714260	239714261	A00252:255:HWV7WDSX2:1:1543:8540:6386/1	60	+
chr1	239755105	239755106	A00252:255:HWV7WDSX2:1:1563:10257:10207/1	60	-
chr1	239755565	239755566	A00252:255:HWV7WDSX2:1:2121:3812:34929/1	60	+
chr1	240052225	240052226	A00758:240:HTNGKDSX2:2:2668:31060:20087	60	-
chr1	241511369	241511370	A00252:255:HWV7WDSX2:1:1521:5231:11741/1	60	-
chr1	241511636	241511637	A00252:255:HWV7WDSX2:2:1434:7744:34538/1	60	-
chr1	241876691	241876692	A00758:240:HTNGKDSX2:2:2527:2835:5838/1	60	-
chr1	242608016	242608017	A00252:255:HWV7WDSX2:1:1216:7410:17018	60	-
chr1	242917595	242917596	A00252:255:HWV7WDSX2:1:1675:15926:1548/1	60	+
chr1	242977415	242977416	A00252:255:HWV7WDSX2:1:1462:11306:7138/1	60	+
chr1	244032377	244032378	A00758:240:HTNGKDSX2:1:2131:28384:2832	60	+
chr1	244406829	244406830	A00252:255:HWV7WDSX2:1:1430:25545:36057/1	60	+
chr1	244419562	244419563	A00758:240:HTNGKDSX2:2:2328:31476:6903	60	+
chr1	244438066	244438067	A00252:255:HWV7WDSX2:1:1248:7581:31814/1	60	+
chr1	244609886	244609887	A00252:255:HWV7WDSX2:1:1164:10809:3928/1	60	-
chr1	244658468	244658469	A00252:255:HWV7WDSX2:4:1673:25889:18114	60	-
chr1	244666676	244666677	A00252:255:HWV7WDSX2:1:1121:3495:30217/1	60	-
chr1	244850178	244850179	A00252:255:HWV7WDSX2:1:1635:9245:35446/1	60	+
chr1	244974253	244974254	A00252:255:HWV7WDSX2:1:1324:4047:36151/1	60	+
chr1	245964320	245964321	A00252:255:HWV7WDSX2:3:2258:23475:11397	60	-
chr1	246117748	246117749	A00252:255:HWV7WDSX2:1:1131:14525:3380/1	60	+
chr1	246133633	246133634	A00252:255:HWV7WDSX2:1:2366:19985:5196/1	60	+
chr1	246245810	246245811	A00252:255:HWV7WDSX2:3:1220:10059:17597/1	60	+
chr1	246247804	246247805	A00758:240:HTNGKDSX2:2:2467:1931:35305	60	-
chr1	246274240	246274241	A00758:240:HTNGKDSX2:2:2152:2356:11929/1	60	-
chr1	246291922	246291923	A00252:255:HWV7WDSX2:2:2667:32127:29763/1	60	-
chr1	246373345	246373346	A00758:240:HTNGKDSX2:1:2355:27389:6997	60	-
chr1	246423845	246423846	A00252:255:HWV7WDSX2:1:1111:14154:36871/1	60	+
chr1	246730633	246730634	A00252:255:HWV7WDSX2:1:1157:26187:22169	60	-
chr1	246747345	246747346	A00252:255:HWV7WDSX2:1:1403:10990:20494/1	60	+
chr1	246764770	246764771	A00252:255:HWV7WDSX2:2:1528:12717:36479/1	60	-
chr1	246845132	246845133	A00252:255:HWV7WDSX2:1:1248:5014:13651/1	60	+
chr1	246854649	246854650	A00252:255:HWV7WDSX2:1:1671:8513:9659/1	60	-
chr1	246876856	246876857	A00252:255:HWV7WDSX2:2:2113:9046:4476/1	60	+
chr1	246884156	246884157	A00252:255:HWV7WDSX2:3:2441:31051:12962	60	-
chr1	246886030	246886031	A00252:255:HWV7WDSX2:1:1529:20916:11788/1	60	-
chr1	246902319	246902320	A00252:255:HWV7WDSX2:3:1153:6714:20415/1	60	+
chr1	246914907	246914908	A00758:240:HTNGKDSX2:1:1505:28763:11976	60	-
chr1	246915614	246915615	A00252:255:HWV7WDSX2:1:2670:7274:3317/1	60	-
chr1	247311225	247311226	A00252:255:HWV7WDSX2:1:1221:19804:6950/1	60	+
chr1	248565036	248565037	A00252:255:HWV7WDSX2:4:1649:17969:33458	60	+
chr10	51041	51042	A00252:255:HWV7WDSX2:1:1631:4463:24189	60	-
chr10	232938	232939	A00758:240:HTNGKDSX2:1:1660:14805:36933	60	-
chr10	397358	397359	A00758:240:HTNGKDSX2:1:2301:13602:14403	60	+
chr10	407712	407713	A00758:240:HTNGKDSX2:2:1460:3513:5979/1	60	-
chr10	433283	433284	A00252:255:HWV7WDSX2:1:1524:25870:30577/1	60	+
chr10	520319	520320	A00252:255:HWV7WDSX2:4:1414:14380:12524	60	-
chr10	857958	857959	A00252:255:HWV7WDSX2:1:1346:16423:6355/1	60	+
chr10	884000	884001	A00252:255:HWV7WDSX2:1:1565:13295:27899	60	-
chr10	887497	887498	A00252:255:HWV7WDSX2:1:1451:19687:26412/1	60	+
chr10	913254	913255	A00252:255:HWV7WDSX2:1:1646:20220:21042/1	60	-
chr10	3133300	3133301	A00758:240:HTNGKDSX2:1:2236:24216:7451	60	-
chr10	3224897	3224898	A00252:255:HWV7WDSX2:1:1628:13277:13432	60	+
chr10	5407375	5407376	A00252:255:HWV7WDSX2:1:1202:6180:13730/1	60	-
chr10	5690555	5690556	A00252:255:HWV7WDSX2:1:2214:12427:7795/1	60	+
chr10	5708086	5708087	A00758:240:HTNGKDSX2:2:1137:10330:32565	60	-
chr10	5711216	5711217	A00758:240:HTNGKDSX2:2:2226:14271:31093	60	+
chr10	5717588	5717589	A00252:255:HWV7WDSX2:1:1158:6795:7592/1	60	+
chr10	5718301	5718302	A00758:240:HTNGKDSX2:2:1128:5629:31250	60	+
chr10	5740342	5740343	A00252:255:HWV7WDSX2:1:1112:25292:36589	60	-
chr10	5784884	5784885	A00758:240:HTNGKDSX2:2:1257:10149:11177/1	60	+
chr10	5796164	5796165	A00252:255:HWV7WDSX2:1:2252:27579:16250/1	60	-
chr10	5807840	5807841	A00758:240:HTNGKDSX2:1:2115:12789:6480	60	+
chr10	6445752	6445753	A00252:255:HWV7WDSX2:1:1171:7563:31626	60	+
chr10	6510478	6510479	A00252:255:HWV7WDSX2:1:2309:13069:16517/1	60	-
chr10	6561694	6561695	A00252:255:HWV7WDSX2:1:2556:17309:5541/1	60	+
chr10	6646363	6646364	A00252:255:HWV7WDSX2:1:1625:8359:15530	60	-
chr10	6903592	6903593	A00758:240:HTNGKDSX2:2:1656:3423:20134/1	60	-
chr10	7009121	7009122	A00252:255:HWV7WDSX2:1:1426:19696:9236/1	60	+
chr10	7065889	7065890	A00758:240:HTNGKDSX2:2:2127:10854:19633	60	+
chr10	7762206	7762207	A00252:255:HWV7WDSX2:1:1623:20274:32095/1	60	+
chr10	7847592	7847593	A00252:255:HWV7WDSX2:1:1238:9146:23750/1	60	+
chr10	7892496	7892497	A00252:255:HWV7WDSX2:1:2138:7464:7310/1	60	+
chr10	7924269	7924270	A00252:255:HWV7WDSX2:1:1501:14814:27993/1	60	-
chr10	7926432	7926433	A00758:240:HTNGKDSX2:2:2241:5448:10394	60	-
chr10	7929304	7929305	A00252:255:HWV7WDSX2:1:1653:7518:12978/1	60	+
chr10	7929511	7929512	A00252:255:HWV7WDSX2:1:1525:13756:20275/1	60	-
chr10	7958064	7958065	A00758:240:HTNGKDSX2:1:2562:11812:32753	60	+
chr10	7972719	7972720	A00758:240:HTNGKDSX2:2:2358:15022:28416/1	60	-
chr10	7993490	7993491	A00252:255:HWV7WDSX2:1:1437:16875:32628/1	60	+
chr10	8065348	8065349	A00252:255:HWV7WDSX2:1:1101:20500:8218/1	60	+
chr10	8267480	8267481	A00758:240:HTNGKDSX2:2:1327:21703:32816	60	-
chr10	8354663	8354664	A00758:240:HTNGKDSX2:1:1265:6542:15671	60	-
chr10	8957359	8957360	A00252:255:HWV7WDSX2:1:1173:20311:2785/1	60	+
chr10	9019993	9019994	A00252:255:HWV7WDSX2:1:1152:23457:32158/1	60	-
chr10	9363799	9363800	A00252:255:HWV7WDSX2:2:2342:8015:28651/1	60	-
chr10	9415752	9415753	A00252:255:HWV7WDSX2:2:2475:10854:5979/1	60	+
chr10	10418796	10418797	A00252:255:HWV7WDSX2:1:2569:30725:17628/1	60	-
chr10	11055087	11055088	A00252:255:HWV7WDSX2:1:1113:24587:7341/1	60	+
chr10	11101586	11101587	A00252:255:HWV7WDSX2:1:2570:9281:28651/1	60	-
chr10	11103812	11103813	A00252:255:HWV7WDSX2:1:2459:24758:20196/1	60	+
chr10	11115179	11115180	A00758:240:HTNGKDSX2:1:1471:30436:15562	60	-
chr10	11130969	11130970	A00252:255:HWV7WDSX2:1:2211:7988:30796	60	+
chr10	11214322	11214323	A00252:255:HWV7WDSX2:3:2676:17020:28651	60	-
chr10	11476156	11476157	A00758:240:HTNGKDSX2:2:2342:28013:11083	60	-
chr10	11489942	11489943	A00252:255:HWV7WDSX2:1:1237:15519:21731	60	+
chr10	11494092	11494093	A00758:240:HTNGKDSX2:2:1268:20491:33348/1	60	+
chr10	11525254	11525255	A00758:240:HTNGKDSX2:1:2375:8440:19398	60	+
chr10	11526634	11526635	A00252:255:HWV7WDSX2:1:1149:11080:21559/1	60	+
chr10	11590914	11590915	A00252:255:HWV7WDSX2:2:1241:17101:11287/1	60	+
chr10	11606565	11606566	A00252:255:HWV7WDSX2:1:2651:11415:1470/1	60	+
chr10	11930703	11930704	A00252:255:HWV7WDSX2:3:2233:17707:24048	60	-
chr10	11983048	11983049	A00252:255:HWV7WDSX2:1:1463:5620:12978/1	60	+
chr10	12060423	12060424	A00252:255:HWV7WDSX2:1:1237:9742:9815/1	60	+
chr10	12148884	12148885	A00252:255:HWV7WDSX2:1:1530:13937:9439/1	60	-
chr10	12587413	12587414	A00252:255:HWV7WDSX2:2:1107:21703:17816	60	-
chr10	13291348	13291349	A00252:255:HWV7WDSX2:1:2150:15691:6339/1	60	+
chr10	14563027	14563028	A00252:255:HWV7WDSX2:1:2361:15881:34851/1	60	-
chr10	14591908	14591909	A00252:255:HWV7WDSX2:1:2655:14841:22028/1	60	+
chr10	14645918	14645919	A00252:255:HWV7WDSX2:1:1305:13883:17300/1	60	+
chr10	14806181	14806182	A00758:240:HTNGKDSX2:2:2402:9896:27273	60	-
chr10	14847098	14847099	A00252:255:HWV7WDSX2:1:1328:17228:1485/1	60	+
chr10	14902204	14902205	A00252:255:HWV7WDSX2:1:1103:31575:34757/1	60	-
chr10	15110831	15110832	A00252:255:HWV7WDSX2:3:2645:32009:34569	60	+
chr10	15136123	15136124	A00758:240:HTNGKDSX2:2:2119:14498:26725	60	-
chr10	15274956	15274957	A00758:240:HTNGKDSX2:1:1340:19081:15060	60	+
chr10	16484495	16484496	A00252:255:HWV7WDSX2:2:1137:19388:11710	60	-
chr10	16491418	16491419	A00758:240:HTNGKDSX2:2:1357:14705:2127/1	60	+
chr10	16505109	16505110	A00758:240:HTNGKDSX2:2:1108:5990:32628	60	-
chr10	16652495	16652496	A00252:255:HWV7WDSX2:1:1415:15935:24455/1	60	-
chr10	17096353	17096354	A00758:240:HTNGKDSX2:2:1470:10059:8015/1	60	+
chr10	17160295	17160296	A00252:255:HWV7WDSX2:2:1608:5159:26240/1	60	+
chr10	17172795	17172796	A00252:255:HWV7WDSX2:1:1104:22055:22310/1	60	+
chr10	17174464	17174465	A00252:255:HWV7WDSX2:2:2626:19506:14074/1	60	-
chr10	17189373	17189374	A00758:240:HTNGKDSX2:2:2305:9146:20118/1	60	+
chr10	17211167	17211168	A00758:240:HTNGKDSX2:2:1226:22535:17816	60	-
chr10	17458752	17458753	A00758:240:HTNGKDSX2:2:1177:6424:19507	60	+
chr10	17502810	17502811	A00252:255:HWV7WDSX2:1:1458:8856:12915/1	60	+
chr10	17651078	17651079	A00758:240:HTNGKDSX2:1:1350:25626:12085	60	+
chr10	17651079	17651080	A00758:240:HTNGKDSX2:1:1348:4092:17315	60	+
chr10	17685544	17685545	A00252:255:HWV7WDSX2:2:2301:21974:2159/1	60	-
chr10	17687928	17687929	A00252:255:HWV7WDSX2:1:1377:6063:9173	60	-
chr10	17742759	17742760	A00252:255:HWV7WDSX2:1:1159:4155:33082	60	+
chr10	17927762	17927763	A00252:255:HWV7WDSX2:2:1501:19587:35603	60	+
chr10	18541160	18541161	A00252:255:HWV7WDSX2:1:1227:24885:17785/1	60	+
chr10	18610294	18610295	A00758:240:HTNGKDSX2:2:1138:5801:17801	60	-
chr10	18627987	18627988	A00252:255:HWV7WDSX2:2:2610:26169:6104	60	-
chr10	18668362	18668363	A00252:255:HWV7WDSX2:2:1445:11885:18192/1	60	-
chr10	18670656	18670657	A00758:240:HTNGKDSX2:2:1505:21368:1391	60	-
chr10	18903045	18903046	A00252:255:HWV7WDSX2:1:1613:14208:32487/1	60	+
chr10	20590980	20590981	A00252:255:HWV7WDSX2:2:2354:27055:35634	60	-
chr10	20714971	20714972	A00252:255:HWV7WDSX2:1:1243:24975:27618/1	60	+
chr10	21590177	21590178	A00252:255:HWV7WDSX2:1:2337:26078:19601/1	60	+
chr10	21604587	21604588	A00252:255:HWV7WDSX2:1:2463:13331:7983/1	60	-
chr10	21615190	21615191	A00252:255:HWV7WDSX2:1:2428:24325:5008	60	-
chr10	21641129	21641130	A00252:255:HWV7WDSX2:1:1122:28411:27023	60	-
chr10	21656607	21656608	A00252:255:HWV7WDSX2:1:2343:31033:36980/1	60	-
chr10	21682116	21682117	A00758:240:HTNGKDSX2:2:1416:18819:5838/1	60	-
chr10	21688950	21688951	A00252:255:HWV7WDSX2:1:1234:12418:35556/1	60	+
chr10	21697690	21697691	A00252:255:HWV7WDSX2:1:1238:25545:30076/1	60	+
chr10	21720779	21720780	A00758:240:HTNGKDSX2:2:2301:22435:27759/1	60	+
chr10	21722382	21722383	A00252:255:HWV7WDSX2:2:1525:20365:10426/1	60	+
chr10	21802925	21802926	A00252:255:HWV7WDSX2:2:2630:17092:21668/1	60	-
chr10	21920008	21920009	A00252:255:HWV7WDSX2:1:1167:28736:15248/1	60	+
chr10	21923414	21923415	A00252:255:HWV7WDSX2:1:1338:26946:30467/1	60	+
chr10	21937004	21937005	A00252:255:HWV7WDSX2:1:1166:25174:29778/1	60	+
chr10	22661787	22661788	A00758:240:HTNGKDSX2:1:1539:2492:6026	60	+
chr10	22663999	22664000	A00252:255:HWV7WDSX2:1:1163:18575:9893/1	60	-
chr10	22710444	22710445	A00252:255:HWV7WDSX2:1:1111:10529:3474	60	-
chr10	24616108	24616109	A00252:255:HWV7WDSX2:1:1473:15148:34021/1	60	+
chr10	24633357	24633358	A00252:255:HWV7WDSX2:1:2168:11568:23938/1	60	+
chr10	24708588	24708589	A00252:255:HWV7WDSX2:1:1267:15420:34929/1	60	+
chr10	24907400	24907401	A00252:255:HWV7WDSX2:1:1110:13503:27101/1	60	+
chr10	25504629	25504630	A00252:255:HWV7WDSX2:1:1145:10248:21840	60	-
chr10	26440843	26440844	A00252:255:HWV7WDSX2:1:2540:14018:30592/1	60	+
chr10	26570566	26570567	A00252:255:HWV7WDSX2:1:2128:10972:9627/1	60	+
chr10	26760537	26760538	A00252:255:HWV7WDSX2:1:1452:7581:23484/1	60	+
chr10	26768067	26768068	A00252:255:HWV7WDSX2:1:1141:27028:6684/1	60	+
chr10	26792606	26792607	A00758:240:HTNGKDSX2:1:1348:25201:32080	60	+
chr10	26796974	26796975	A00252:255:HWV7WDSX2:1:2326:23809:16047/1	60	+
chr10	26832918	26832919	A00758:240:HTNGKDSX2:2:1209:31232:5635	60	+
chr10	27031738	27031739	A00252:255:HWV7WDSX2:1:1176:15826:30530/1	60	+
chr10	27035980	27035981	A00252:255:HWV7WDSX2:1:2575:10095:18662/1	60	-
chr10	27111720	27111721	A00252:255:HWV7WDSX2:1:1267:28727:24345	60	-
chr10	27117711	27117712	A00758:240:HTNGKDSX2:1:1264:22887:7216	60	-
chr10	27123051	27123052	A00252:255:HWV7WDSX2:1:1341:16514:14309/1	60	+
chr10	27138240	27138241	A00252:255:HWV7WDSX2:1:2210:15781:12226/1	60	-
chr10	27159349	27159350	A00252:255:HWV7WDSX2:1:1246:26115:12179/1	60	+
chr10	27515850	27515851	A00758:240:HTNGKDSX2:1:2666:30852:15593	60	-
chr10	27516221	27516222	A00252:255:HWV7WDSX2:2:1266:20491:31313/1	60	+
chr10	27518949	27518950	A00252:255:HWV7WDSX2:1:2133:28791:11334/1	60	-
chr10	28543208	28543209	A00252:255:HWV7WDSX2:1:2208:19904:13448/1	60	+
chr10	28573253	28573254	A00252:255:HWV7WDSX2:1:1264:18964:21746/1	60	-
chr10	28594259	28594260	A00758:240:HTNGKDSX2:1:2351:19289:25003	60	-
chr10	28865185	28865186	A00758:240:HTNGKDSX2:1:1645:15863:26490	60	+
chr10	28955621	28955622	A00252:255:HWV7WDSX2:1:2608:10755:18959/1	60	+
chr10	29527813	29527814	A00758:240:HTNGKDSX2:2:1269:21052:33348	60	-
chr10	29829386	29829387	A00252:255:HWV7WDSX2:1:2167:9489:28072/1	60	-
chr10	30315475	30315476	A00252:255:HWV7WDSX2:4:1669:9109:18208	60	+
chr10	30333840	30333841	A00758:240:HTNGKDSX2:2:2640:10881:35963/1	60	-
chr10	30981245	30981246	A00252:255:HWV7WDSX2:1:1155:15863:30405/1	60	-
chr10	30987265	30987266	A00252:255:HWV7WDSX2:1:1110:18701:6198/1	60	-
chr10	31255597	31255598	A00252:255:HWV7WDSX2:3:1318:32832:14638/1	60	+
chr10	31314696	31314697	A00252:255:HWV7WDSX2:1:1231:14995:33129	60	+
chr10	31369254	31369255	A00252:255:HWV7WDSX2:3:1147:21504:9737/1	60	-
chr10	31382408	31382409	A00252:255:HWV7WDSX2:1:1372:12527:20682/1	60	-
chr10	31383618	31383619	A00252:255:HWV7WDSX2:1:1521:29921:13228/1	60	+
chr10	31393259	31393260	A00252:255:HWV7WDSX2:1:1464:25156:11584/1	60	+
chr10	31490593	31490594	A00252:255:HWV7WDSX2:1:2361:3269:19867/1	60	+
chr10	31508076	31508077	A00252:255:HWV7WDSX2:2:1210:7084:24251	60	+
chr10	31830034	31830035	A00758:240:HTNGKDSX2:1:2571:27570:17300	60	-
chr10	31850619	31850620	A00758:240:HTNGKDSX2:2:2638:17291:33035/1	60	+
chr10	31854045	31854046	A00252:255:HWV7WDSX2:1:1673:11360:3098/1	60	+
chr10	32012812	32012813	A00252:255:HWV7WDSX2:1:1210:21594:33786/1	60	+
chr10	32017914	32017915	A00252:255:HWV7WDSX2:1:1529:5249:32346/1	60	-
chr10	32034601	32034602	A00252:255:HWV7WDSX2:2:1608:7337:2801/1	60	+
chr10	32219650	32219651	A00758:240:HTNGKDSX2:2:2547:4517:26506/1	60	-
chr10	32313623	32313624	A00252:255:HWV7WDSX2:2:1242:1000:26584	60	-
chr10	32457470	32457471	A00252:255:HWV7WDSX2:1:1568:8486:15092/1	60	+
chr10	32528003	32528004	A00252:255:HWV7WDSX2:2:1672:16893:22138	60	+
chr10	32528004	32528005	A00252:255:HWV7WDSX2:3:2405:16731:29152	60	+
chr10	32618800	32618801	A00252:255:HWV7WDSX2:1:1652:18584:7404/1	60	-
chr10	32628014	32628015	A00252:255:HWV7WDSX2:1:1173:17282:30232/1	60	-
chr10	32738584	32738585	A00252:255:HWV7WDSX2:2:1132:17689:21355/1	60	+
chr10	32895753	32895754	A00252:255:HWV7WDSX2:2:1255:8260:1485	60	-
chr10	32921222	32921223	A00758:240:HTNGKDSX2:1:1125:2437:6057	60	+
chr10	32949946	32949947	A00252:255:HWV7WDSX2:1:1455:24840:5776/1	60	-
chr10	32951862	32951863	A00252:255:HWV7WDSX2:1:2153:7780:16470/1	60	+
chr10	33095057	33095058	A00252:255:HWV7WDSX2:1:2413:19497:27179/1	60	-
chr10	34115649	34115650	A00758:240:HTNGKDSX2:1:1412:2718:1595	60	-
chr10	34378667	34378668	A00252:255:HWV7WDSX2:1:1633:30318:34491/1	60	+
chr10	34454973	34454974	A00252:255:HWV7WDSX2:1:1108:17047:26506/1	60	-
chr10	34475492	34475493	A00252:255:HWV7WDSX2:2:1116:1416:35790/1	60	-
chr10	34584814	34584815	A00758:240:HTNGKDSX2:1:2335:30454:10426	60	-
chr10	34671545	34671546	A00252:255:HWV7WDSX2:3:1126:30608:16861/1	60	-
chr10	34773879	34773880	A00252:255:HWV7WDSX2:1:1554:15962:24721/1	60	-
chr10	34981014	34981015	A00252:255:HWV7WDSX2:4:2563:16324:19147	60	+
chr10	35058508	35058509	A00252:255:HWV7WDSX2:3:1301:10013:7059/1	60	+
chr10	35345176	35345177	A00252:255:HWV7WDSX2:1:1320:27055:34726/1	60	+
chr10	35425648	35425649	A00252:255:HWV7WDSX2:1:2125:30834:13964/1	60	+
chr10	35483690	35483691	A00758:240:HTNGKDSX2:1:2466:9218:18270	60	+
chr10	35495213	35495214	A00252:255:HWV7WDSX2:1:2374:6822:10457/1	60	+
chr10	35676848	35676849	A00758:240:HTNGKDSX2:2:1426:15799:34303	60	-
chr10	36339401	36339402	A00758:240:HTNGKDSX2:2:1532:26775:26757	60	-
chr10	36593817	36593818	A00758:240:HTNGKDSX2:1:1154:28727:11945	60	+
chr10	37313057	37313058	A00758:240:HTNGKDSX2:2:1450:6008:19977/1	60	+
chr10	37812268	37812269	A00252:255:HWV7WDSX2:1:1245:10917:34804/1	60	+
chr10	37830248	37830249	A00252:255:HWV7WDSX2:2:1255:2889:34209	60	+
chr10	37855514	37855515	A00252:255:HWV7WDSX2:1:1349:7482:26099/1	60	+
chr10	38020810	38020811	A00252:255:HWV7WDSX2:2:1448:11297:20901/1	60	-
chr10	38040181	38040182	A00252:255:HWV7WDSX2:2:2270:2320:27712	60	-
chr10	38040484	38040485	A00252:255:HWV7WDSX2:1:2228:27335:6997/1	60	+
chr10	38351310	38351311	A00252:255:HWV7WDSX2:1:2628:19886:24627/1	60	+
chr10	38433411	38433412	A00252:255:HWV7WDSX2:1:1571:2428:27430/1	60	+
chr10	38440487	38440488	A00758:240:HTNGKDSX2:2:2234:3405:20415	60	-
chr10	39606235	39606236	A00758:240:HTNGKDSX2:1:2102:2889:31360	60	-
chr10	42608182	42608183	A00252:255:HWV7WDSX2:1:2530:31512:25880/1	60	-
chr10	42625814	42625815	A00252:255:HWV7WDSX2:1:1228:16613:15076/1	60	-
chr10	42804396	42804397	A00252:255:HWV7WDSX2:1:2417:27145:7607/1	60	-
chr10	43401530	43401531	A00252:255:HWV7WDSX2:1:1119:28411:3474/1	60	+
chr10	44905977	44905978	A00758:240:HTNGKDSX2:1:2249:21404:26976	60	+
chr10	45632324	45632325	A00252:255:HWV7WDSX2:1:1129:4535:18646	60	-
chr10	45639622	45639623	A00252:255:HWV7WDSX2:1:2157:30987:10942/1	60	+
chr10	45658241	45658242	A00252:255:HWV7WDSX2:1:1173:17861:24690/1	60	+
chr10	45788776	45788777	A00252:255:HWV7WDSX2:1:2219:13069:23249/1	60	-
chr10	45918169	45918170	A00758:240:HTNGKDSX2:2:2648:23927:33160/1	60	-
chr10	46004483	46004484	A00758:240:HTNGKDSX2:1:1553:7355:21621	60	-
chr10	46078084	46078085	A00252:255:HWV7WDSX2:1:1658:2528:36432/1	60	-
chr10	46197673	46197674	A00252:255:HWV7WDSX2:1:1125:16767:28181/1	60	+
chr10	48239322	48239323	A00252:255:HWV7WDSX2:1:1143:9815:31266/1	60	+
chr10	48239325	48239326	A00252:255:HWV7WDSX2:2:2102:23945:13839	60	+
chr10	48325772	48325773	A00252:255:HWV7WDSX2:2:2113:7572:13479	60	-
chr10	48351760	48351761	A00252:255:HWV7WDSX2:1:1459:27525:18944/1	60	+
chr10	48366417	48366418	A00252:255:HWV7WDSX2:1:1252:12500:33066/1	60	-
chr10	48402051	48402052	A00252:255:HWV7WDSX2:3:1236:26268:9471	60	-
chr10	48402158	48402159	A00252:255:HWV7WDSX2:1:1551:7365:35603/1	60	+
chr10	49890773	49890774	A00252:255:HWV7WDSX2:1:2275:2474:13291/1	60	-
chr10	49912889	49912890	A00252:255:HWV7WDSX2:4:2651:2474:26757	60	-
chr10	49918823	49918824	A00252:255:HWV7WDSX2:1:1245:6551:22545/1	60	+
chr10	50079209	50079210	A00252:255:HWV7WDSX2:1:2621:13286:2143/1	60	+
chr10	50127519	50127520	A00252:255:HWV7WDSX2:3:1405:32633:30201	60	-
chr10	50127520	50127521	A00252:255:HWV7WDSX2:1:1124:6415:36965/1	60	-
chr10	50450191	50450192	A00252:255:HWV7WDSX2:2:1477:16107:31548	60	-
chr10	50586629	50586630	A00252:255:HWV7WDSX2:1:2577:28492:12602/1	60	-
chr10	50595886	50595887	A00758:240:HTNGKDSX2:2:1429:25201:27853/1	60	-
chr10	51558100	51558101	A00758:240:HTNGKDSX2:2:2428:18466:25081/1	60	+
chr10	52749189	52749190	A00252:255:HWV7WDSX2:2:1618:2672:18333/1	60	-
chr10	52811344	52811345	A00252:255:HWV7WDSX2:1:1218:32452:21245/1	60	+
chr10	52811345	52811346	A00758:240:HTNGKDSX2:2:2614:17852:31751	60	+
chr10	53527702	53527703	A00758:240:HTNGKDSX2:2:1209:31891:12571	60	+
chr10	56363536	56363537	A00252:255:HWV7WDSX2:1:1354:13774:1705/1	60	+
chr10	56623166	56623167	A00252:255:HWV7WDSX2:2:2407:3459:15186	60	-
chr10	57687847	57687848	A00758:240:HTNGKDSX2:2:1312:9760:7529/1	60	-
chr10	58262197	58262198	A00252:255:HWV7WDSX2:3:1639:27163:29215	60	-
chr10	58263664	58263665	A00758:240:HTNGKDSX2:1:1545:14534:10535	60	-
chr10	58366797	58366798	A00252:255:HWV7WDSX2:1:1159:8486:1752/1	60	+
chr10	58370076	58370077	A00252:255:HWV7WDSX2:3:1420:1714:13730	60	+
chr10	58371950	58371951	A00252:255:HWV7WDSX2:1:1269:3857:25175/1	60	-
chr10	59790752	59790753	A00252:255:HWV7WDSX2:1:2157:20103:10379/1	60	+
chr10	59790789	59790790	A00252:255:HWV7WDSX2:1:2567:29432:4586	60	-
chr10	59843732	59843733	A00252:255:HWV7WDSX2:1:1239:15591:11209/1	60	+
chr10	59861381	59861382	A00252:255:HWV7WDSX2:3:1311:11153:4679/1	60	+
chr10	59989468	59989469	A00252:255:HWV7WDSX2:3:2352:28266:15687	60	+
chr10	60548391	60548392	A00252:255:HWV7WDSX2:1:2539:11062:19429/1	60	+
chr10	60792081	60792082	A00252:255:HWV7WDSX2:1:1149:9299:6668/1	60	-
chr10	61024367	61024368	A00758:240:HTNGKDSX2:2:2117:9353:2816/1	60	+
chr10	61290824	61290825	A00252:255:HWV7WDSX2:1:1577:8802:28729/1	60	-
chr10	61405409	61405410	A00252:255:HWV7WDSX2:2:1422:12943:1485/1	60	-
chr10	61422509	61422510	A00252:255:HWV7WDSX2:1:1349:17300:13510/1	60	-
chr10	61426139	61426140	A00758:240:HTNGKDSX2:2:1659:6180:13135	60	-
chr10	61426885	61426886	A00252:255:HWV7WDSX2:1:1170:15112:5368/1	60	+
chr10	61586568	61586569	A00252:255:HWV7WDSX2:1:1664:18258:19899/1	60	-
chr10	61632651	61632652	A00252:255:HWV7WDSX2:2:1608:11225:27320/1	60	-
chr10	61698833	61698834	A00252:255:HWV7WDSX2:1:2411:2953:20322/1	60	-
chr10	61747158	61747159	A00758:240:HTNGKDSX2:1:2442:13386:23891	60	-
chr10	61762418	61762419	A00252:255:HWV7WDSX2:1:2646:27651:21637/1	60	-
chr10	61838525	61838526	A00252:255:HWV7WDSX2:1:1227:2211:18349/1	60	-
chr10	61885468	61885469	A00252:255:HWV7WDSX2:1:1377:25681:7513	60	+
chr10	61960275	61960276	A00252:255:HWV7WDSX2:1:1134:28275:32487/1	60	+
chr10	62021291	62021292	A00252:255:HWV7WDSX2:1:2243:2926:5337/1	60	+
chr10	62027020	62027021	A00252:255:HWV7WDSX2:1:1438:11225:13009	60	-
chr10	62190627	62190628	A00252:255:HWV7WDSX2:1:1103:2772:30530/1	60	-
chr10	62204537	62204538	A00252:255:HWV7WDSX2:1:1534:10031:4805/1	60	-
chr10	62248668	62248669	A00252:255:HWV7WDSX2:1:1120:24677:18897/1	60	+
chr10	62273583	62273584	A00758:240:HTNGKDSX2:1:1517:16947:18443	60	+
chr10	63025855	63025856	A00252:255:HWV7WDSX2:1:1578:15148:21934/1	60	-
chr10	63199945	63199946	A00252:255:HWV7WDSX2:1:1220:2953:5259/1	60	-
chr10	63229298	63229299	A00252:255:HWV7WDSX2:1:1614:11930:11663/1	60	-
chr10	63236336	63236337	A00252:255:HWV7WDSX2:1:1113:17128:28588/1	60	-
chr10	63258596	63258597	A00252:255:HWV7WDSX2:1:1245:20573:33520/1	60	+
chr10	63331434	63331435	A00252:255:HWV7WDSX2:2:2503:18430:6605/1	60	-
chr10	63353811	63353812	A00252:255:HWV7WDSX2:2:2335:13494:35008/1	60	-
chr10	63372689	63372690	A00252:255:HWV7WDSX2:2:1639:19596:12446/1	60	-
chr10	63949865	63949866	A00758:240:HTNGKDSX2:2:1176:28664:23891	60	-
chr10	64426023	64426024	A00252:255:HWV7WDSX2:3:1107:25400:10504/1	60	-
chr10	67722512	67722513	A00252:255:HWV7WDSX2:3:2144:29487:36652	60	-
chr10	67901402	67901403	A00252:255:HWV7WDSX2:1:1262:18285:12085	60	-
chr10	67906097	67906098	A00252:255:HWV7WDSX2:2:1555:21432:27492/1	60	-
chr10	67914178	67914179	A00252:255:HWV7WDSX2:3:1320:32850:8469	60	-
chr10	67933274	67933275	A00252:255:HWV7WDSX2:1:1218:9299:12273/1	60	-
chr10	67973536	67973537	A00252:255:HWV7WDSX2:2:1473:1542:1438/1	60	+
chr10	67984418	67984419	A00252:255:HWV7WDSX2:2:2128:1262:18490	60	-
chr10	67985752	67985753	A00758:240:HTNGKDSX2:2:2428:8413:12774	60	-
chr10	67994809	67994810	A00758:240:HTNGKDSX2:2:1439:31946:2394/1	60	-
[truncated: 16,922 more rows]
