# Supplementary material for: HIV-1 capsid stability enables inositol phosphate-independent infection of target cells and promotes integration into genes
Source: PLoS Pathog. 2023 Jun 2;19(6):e1011423. doi: 10.1371/journal.ppat.1011423 (PMC10266667; doi:10.1371/journal.ppat.1011423)
Supplement: S1 Data — (TAR.GZ) [file ppat.1011423.s012.tar.gz › CEM_WT_A/CA_E45A-R132T/Unique_hg38_integration_sites/7399-GS-11.bed]

chr1	733014	733015	A01177:23:H2L2FDSX3:1:1457:22525:4460/1	60	-
chr1	734115	734116	A01177:23:H2L2FDSX3:4:1406:32398:22091/1	60	-
chr1	780819	780820	A01177:23:H2L2FDSX3:1:1127:18123:30592	60	-
chr1	810851	810852	A01177:23:H2L2FDSX3:1:2403:30879:1235/1	60	-
chr1	811624	811625	A01177:23:H2L2FDSX3:4:1313:5837:7153	60	+
chr1	830903	830904	A01177:23:H2L2FDSX3:4:1366:28113:28886/1	60	+
chr1	840208	840209	A01177:23:H2L2FDSX3:4:2402:32145:16955/1	60	+
chr1	840780	840781	A01177:23:H2L2FDSX3:4:1102:8549:8531	60	+
chr1	841077	841078	A01177:23:H2L2FDSX3:3:2658:2401:9471	60	-
chr1	1081930	1081931	A01177:23:H2L2FDSX3:1:1108:27751:25003	60	+
chr1	1096542	1096543	A01177:23:H2L2FDSX3:1:1641:25825:13150/1	60	+
chr1	1105374	1105375	A01177:23:H2L2FDSX3:1:2153:12364:2394	60	-
chr1	1105577	1105578	A01177:23:H2L2FDSX3:1:1175:13693:33724/1	60	+
chr1	1255064	1255065	A01177:23:H2L2FDSX3:1:2636:2962:26569/1	60	+
chr1	1257070	1257071	A01177:23:H2L2FDSX3:1:1163:27218:25708/1	60	+
chr1	1260417	1260418	A01177:23:H2L2FDSX3:1:1134:25518:12305	60	+
chr1	1260418	1260419	A01177:23:H2L2FDSX3:2:2314:16333:6449	60	+
chr1	1263467	1263468	A01177:23:H2L2FDSX3:3:1558:6424:35634	60	+
chr1	1263626	1263627	A01177:23:H2L2FDSX3:1:1170:28031:21699/1	60	+
chr1	1268247	1268248	A01177:23:H2L2FDSX3:1:2425:15230:19163/1	60	-
chr1	1270419	1270420	A01177:23:H2L2FDSX3:1:2343:16559:2801	60	-
chr1	1310328	1310329	A01177:23:H2L2FDSX3:1:1123:23963:16438	60	+
chr1	1317504	1317505	A01177:23:H2L2FDSX3:1:1213:18837:16391	60	+
chr1	1317739	1317740	A01177:23:H2L2FDSX3:1:2363:4020:23954/1	60	+
chr1	1321661	1321662	A01177:23:H2L2FDSX3:1:1135:28302:22388/1	60	-
chr1	1388842	1388843	A01177:23:H2L2FDSX3:2:2243:1253:26772	60	-
chr1	1391231	1391232	A01177:23:H2L2FDSX3:1:1669:15609:2660	60	-
chr1	1392159	1392160	A01177:23:H2L2FDSX3:3:1115:16432:28103	60	-
chr1	1392192	1392193	A01177:23:H2L2FDSX3:1:1253:20735:17926/1	60	+
chr1	1392708	1392709	A01177:23:H2L2FDSX3:1:1149:18909:16861/1	60	-
chr1	1393316	1393317	A01177:23:H2L2FDSX3:1:1166:13584:11240/1	60	-
chr1	1395240	1395241	A01177:23:H2L2FDSX3:1:1650:28212:11898	60	+
chr1	1395635	1395636	A01177:23:H2L2FDSX3:4:2147:27760:15092/1	60	-
chr1	1398038	1398039	A01177:23:H2L2FDSX3:3:1650:20546:13839	60	+
chr1	1482826	1482827	A01177:23:H2L2FDSX3:1:1216:2600:31360/1	60	+
chr1	1487636	1487637	A01177:23:H2L2FDSX3:1:1173:22426:2096/1	60	-
chr1	1489332	1489333	A01177:23:H2L2FDSX3:1:1175:23556:33332	60	+
chr1	1493478	1493479	A01177:23:H2L2FDSX3:1:2257:8947:23750/1	60	+
chr1	1548944	1548945	A01177:23:H2L2FDSX3:4:1178:1696:12195	60	-
chr1	1563301	1563302	A01177:23:H2L2FDSX3:3:1660:1931:30671	60	-
chr1	1571583	1571584	A01177:23:H2L2FDSX3:1:1158:31476:13197	60	+
chr1	1572775	1572776	A01177:23:H2L2FDSX3:1:1226:18222:30545/1	60	+
chr1	1624552	1624553	A01177:23:H2L2FDSX3:1:1222:8712:32456/1	60	-
chr1	1643534	1643535	A01177:23:H2L2FDSX3:1:1360:6253:14074/1	60	-
chr1	1645860	1645861	A01177:23:H2L2FDSX3:1:2441:30309:30937/1	60	+
chr1	1646488	1646489	A01177:23:H2L2FDSX3:1:1177:16152:13244/1	60	+
chr1	1650054	1650055	A01177:23:H2L2FDSX3:2:2360:3224:19914	60	-
chr1	1656031	1656032	A01177:23:H2L2FDSX3:4:1222:2528:6151/1	60	-
chr1	1656514	1656515	A01177:23:H2L2FDSX3:1:1244:25672:22467	60	-
chr1	1667722	1667723	A01177:23:H2L2FDSX3:1:1408:26675:34726/1	60	+
chr1	1669240	1669241	A01177:23:H2L2FDSX3:1:1114:17002:22858/1	60	-
chr1	1687909	1687910	A01177:23:H2L2FDSX3:3:2649:6840:16658	60	-
chr1	1687910	1687911	A01177:23:H2L2FDSX3:1:1221:25861:9424/1	60	-
chr1	1689733	1689734	A01177:23:H2L2FDSX3:1:1661:4399:32346	60	-
chr1	1713642	1713643	A01177:23:H2L2FDSX3:3:2455:30309:16063	60	+
chr1	1716908	1716909	A01177:23:H2L2FDSX3:4:2656:6280:5290/1	60	+
chr1	1733166	1733167	A01177:23:H2L2FDSX3:1:1462:6931:19507	60	-
chr1	1770451	1770452	A01177:23:H2L2FDSX3:1:1263:26341:11443/1	60	-
chr1	1774661	1774662	A01177:23:H2L2FDSX3:1:1139:23999:32002/1	60	+
chr1	1800476	1800477	A01177:23:H2L2FDSX3:3:1565:7238:3881	60	+
chr1	1807068	1807069	A01177:23:H2L2FDSX3:1:1109:16062:32941/1	60	+
chr1	1811370	1811371	A01177:23:H2L2FDSX3:1:1550:20401:11365/1	60	+
chr1	1811372	1811373	A01177:23:H2L2FDSX3:4:1606:24858:8782/1	60	+
chr1	1815685	1815686	A01177:23:H2L2FDSX3:3:1128:25789:3630	60	-
chr1	1820700	1820701	A01177:23:H2L2FDSX3:1:1246:24813:29653/1	60	+
chr1	1826789	1826790	A01177:23:H2L2FDSX3:1:2265:17671:12430/1	60	+
chr1	1830261	1830262	A01177:23:H2L2FDSX3:1:2245:26449:32330/1	60	-
chr1	1833416	1833417	A01177:23:H2L2FDSX3:1:1508:5810:1783/1	60	-
chr1	1836201	1836202	A01177:23:H2L2FDSX3:1:1427:24813:35196/1	60	+
chr1	1839637	1839638	A01177:23:H2L2FDSX3:1:1168:31033:16188	60	-
chr1	1840043	1840044	A01177:23:H2L2FDSX3:3:2355:13946:17691	60	-
chr1	1844053	1844054	A01177:23:H2L2FDSX3:1:1641:27353:12602/1	60	+
chr1	1858062	1858063	A01177:23:H2L2FDSX3:4:1351:21124:30906/1	60	-
chr1	1870974	1870975	A01177:23:H2L2FDSX3:1:1239:19217:23281/1	60	+
chr1	1878292	1878293	A01177:23:H2L2FDSX3:1:1142:1027:3928/1	60	-
chr1	1883652	1883653	A01177:23:H2L2FDSX3:4:1623:5150:23531	60	-
chr1	2243925	2243926	A01177:23:H2L2FDSX3:2:1655:7609:29356	60	-
chr1	2244721	2244722	A01177:23:H2L2FDSX3:3:1608:6397:28917	60	-
chr1	2295134	2295135	A01177:23:H2L2FDSX3:1:1316:28492:8187/1	60	+
chr1	2398716	2398717	A01177:23:H2L2FDSX3:1:1319:5168:27727/1	60	-
chr1	2398875	2398876	A01177:23:H2L2FDSX3:1:1274:24569:36119/1	60	+
chr1	2402841	2402842	A01177:23:H2L2FDSX3:1:1177:27633:2816	60	+
chr1	3629625	3629626	A01177:23:H2L2FDSX3:1:1148:13702:1799/1	60	-
chr1	3829731	3829732	A01177:23:H2L2FDSX3:1:1140:31566:23594/1	60	+
chr1	3844608	3844609	A01177:23:H2L2FDSX3:1:2136:32859:12085	60	+
chr1	3846391	3846392	A01177:23:H2L2FDSX3:1:2278:12906:35023/1	60	+
chr1	3846541	3846542	A01177:23:H2L2FDSX3:1:2130:15980:5274/1	60	-
chr1	3852431	3852432	A01177:23:H2L2FDSX3:1:1217:27344:20917/1	60	+
chr1	3861978	3861979	A01177:23:H2L2FDSX3:4:1426:19072:2769/1	60	-
chr1	3864860	3864861	A01177:23:H2L2FDSX3:1:1107:31864:3630/1	60	-
chr1	4191503	4191504	A01177:23:H2L2FDSX3:3:2611:22119:22263	60	-
chr1	4191507	4191508	A01177:23:H2L2FDSX3:4:2204:5186:18677/1	60	-
chr1	4306169	4306170	A01177:23:H2L2FDSX3:4:1161:20971:12132/1	60	+
chr1	6193812	6193813	A01177:23:H2L2FDSX3:4:1640:30942:19257/1	60	-
chr1	6532207	6532208	A01177:23:H2L2FDSX3:4:2453:8241:7560	60	-
chr1	6660996	6660997	A01177:23:H2L2FDSX3:4:1629:28682:4820/1	60	-
chr1	6822249	6822250	A01177:23:H2L2FDSX3:1:1241:20555:15546/1	60	-
chr1	6823789	6823790	A01177:23:H2L2FDSX3:1:2258:10791:1579/1	60	-
chr1	6825666	6825667	A01177:23:H2L2FDSX3:3:2313:21097:1391	60	-
chr1	6831194	6831195	A01177:23:H2L2FDSX3:1:1246:14841:34929/1	60	+
chr1	6888681	6888682	A01177:23:H2L2FDSX3:1:1169:21197:19633/1	60	-
chr1	6944374	6944375	A01177:23:H2L2FDSX3:2:1643:16052:7310	60	-
chr1	7530572	7530573	A01177:23:H2L2FDSX3:1:1607:3821:20040	60	-
chr1	7968319	7968320	A01177:23:H2L2FDSX3:2:1313:6605:21825	60	+
chr1	8382679	8382680	A01177:23:H2L2FDSX3:1:1270:13973:13416/1	60	-
chr1	8432888	8432889	A01177:23:H2L2FDSX3:1:1342:26820:19695/1	60	+
chr1	8453492	8453493	A01177:23:H2L2FDSX3:1:2417:16685:32925	60	-
chr1	8453493	8453494	A01177:23:H2L2FDSX3:1:2249:2772:1407/1	60	-
chr1	8486868	8486869	A01177:23:H2L2FDSX3:1:1615:8910:33833/1	60	+
chr1	8489246	8489247	A01177:23:H2L2FDSX3:1:1220:26323:17206/1	60	-
chr1	8489436	8489437	A01177:23:H2L2FDSX3:1:2340:10276:6731/1	60	+
chr1	8541798	8541799	A01177:23:H2L2FDSX3:2:2641:24587:22341	60	-
chr1	8555490	8555491	A01177:23:H2L2FDSX3:1:1146:12834:7247/1	60	+
chr1	8584097	8584098	A01177:23:H2L2FDSX3:1:1308:11822:36777/1	60	+
chr1	8584650	8584651	A01177:23:H2L2FDSX3:1:1342:19560:2425/1	60	+
chr1	8586582	8586583	A01177:23:H2L2FDSX3:1:2227:31846:33223	60	-
chr1	8588176	8588177	A01177:23:H2L2FDSX3:1:1211:9471:14732	60	-
chr1	8596476	8596477	A01177:23:H2L2FDSX3:2:1123:6759:12633	60	-
chr1	8623762	8623763	A01177:23:H2L2FDSX3:4:1273:7102:21214/1	60	-
chr1	8628547	8628548	A01177:23:H2L2FDSX3:1:2615:27624:3615/1	60	+
chr1	8871146	8871147	A01177:23:H2L2FDSX3:1:1128:24768:15546/1	60	-
chr1	8907363	8907364	A01177:23:H2L2FDSX3:1:1513:14850:3787/1	60	+
chr1	8907365	8907366	A01177:23:H2L2FDSX3:3:2172:18222:24314	60	+
chr1	9808443	9808444	A01177:23:H2L2FDSX3:4:1420:15293:36495	60	-
chr1	9992685	9992686	A01177:23:H2L2FDSX3:2:2368:30373:24815	60	+
chr1	10070999	10071000	A01177:23:H2L2FDSX3:3:2229:11134:14951	60	-
chr1	10123642	10123643	A01177:23:H2L2FDSX3:1:1345:27760:4977/1	60	+
chr1	10132520	10132521	A01177:23:H2L2FDSX3:1:1233:8567:26788/1	60	-
chr1	10243344	10243345	A01177:23:H2L2FDSX3:4:2537:16233:36276/1	60	+
chr1	10272748	10272749	A01177:23:H2L2FDSX3:1:2156:31295:9439/1	60	+
chr1	10275279	10275280	A01177:23:H2L2FDSX3:1:1163:24198:27054/1	60	+
chr1	10278832	10278833	A01177:23:H2L2FDSX3:1:1221:29369:21950/1	60	+
chr1	10279260	10279261	A01177:23:H2L2FDSX3:1:1553:28791:21950/1	60	-
chr1	10279475	10279476	A01177:23:H2L2FDSX3:1:1308:7943:36354/1	60	-
chr1	10296133	10296134	A01177:23:H2L2FDSX3:1:1425:26657:31031/1	60	-
chr1	10349529	10349530	A01177:23:H2L2FDSX3:1:2203:27977:21104/1	60	+
chr1	10403917	10403918	A01177:23:H2L2FDSX3:1:2257:29179:20901/1	60	+
chr1	10405730	10405731	A01177:23:H2L2FDSX3:4:2559:25129:1454/1	60	-
chr1	10428141	10428142	A01177:23:H2L2FDSX3:1:1543:18493:14387/1	60	-
chr1	10503814	10503815	A01177:23:H2L2FDSX3:1:1356:18340:34100/1	60	+
chr1	10526566	10526567	A01177:23:H2L2FDSX3:1:2272:15817:14043	60	+
chr1	10538727	10538728	A01177:23:H2L2FDSX3:1:1312:29812:31297	60	-
chr1	10552105	10552106	A01177:23:H2L2FDSX3:1:1575:12599:10410/1	60	+
chr1	10575091	10575092	A01177:23:H2L2FDSX3:1:1168:27896:23531/1	60	+
chr1	10575206	10575207	A01177:23:H2L2FDSX3:3:1630:29306:13354	60	+
chr1	10577069	10577070	A01177:23:H2L2FDSX3:1:1530:12834:23782/1	60	+
chr1	10602483	10602484	A01177:23:H2L2FDSX3:1:1620:24270:12680/1	60	-
chr1	11091230	11091231	A01177:23:H2L2FDSX3:1:1139:25834:18270/1	60	+
chr1	11091355	11091356	A01177:23:H2L2FDSX3:1:1423:22833:17801/1	60	+
chr1	11147931	11147932	A01177:23:H2L2FDSX3:1:1307:9878:25989/1	60	-
chr1	11165754	11165755	A01177:23:H2L2FDSX3:2:1465:21025:28416	60	+
chr1	11223533	11223534	A01177:23:H2L2FDSX3:1:1309:19370:24643/1	60	+
chr1	11231644	11231645	A01177:23:H2L2FDSX3:1:2506:25075:3396/1	60	+
chr1	11250582	11250583	A01177:23:H2L2FDSX3:1:1138:7672:11898/1	60	-
chr1	11954407	11954408	A01177:23:H2L2FDSX3:1:1117:8820:8343	60	+
chr1	12023320	12023321	A01177:23:H2L2FDSX3:1:1138:11984:23093/1	60	-
chr1	12269354	12269355	A01177:23:H2L2FDSX3:1:1575:10004:16939/1	60	+
chr1	12277240	12277241	A01177:23:H2L2FDSX3:1:1577:29279:3662/1	60	+
chr1	12288201	12288202	A01177:23:H2L2FDSX3:1:2141:26946:31281/1	60	+
chr1	12292726	12292727	A01177:23:H2L2FDSX3:1:1215:22860:18505	60	-
chr1	12295505	12295506	A01177:23:H2L2FDSX3:4:1222:22110:1892/1	60	+
chr1	12340534	12340535	A01177:23:H2L2FDSX3:1:1443:24388:35994/1	60	-
chr1	12353162	12353163	A01177:23:H2L2FDSX3:1:1616:19931:6950/1	60	-
chr1	12362337	12362338	A01177:23:H2L2FDSX3:3:1235:31593:14685	60	+
chr1	12366155	12366156	A01177:23:H2L2FDSX3:1:1654:10691:23453/1	60	+
chr1	12367957	12367958	A01177:23:H2L2FDSX3:1:1145:3278:16250	60	+
chr1	12370542	12370543	A01177:23:H2L2FDSX3:1:2619:28230:9330/1	60	-
chr1	12378624	12378625	A01177:23:H2L2FDSX3:3:1451:2645:9831	60	-
chr1	12423635	12423636	A01177:23:H2L2FDSX3:1:1209:31756:6918/1	60	+
chr1	12476187	12476188	A01177:23:H2L2FDSX3:1:1145:3866:27226	60	-
chr1	12647433	12647434	A01177:23:H2L2FDSX3:1:2529:29595:31955/1	60	+
chr1	13488200	13488201	A01177:23:H2L2FDSX3:1:1263:20600:24486	60	-
chr1	13503628	13503629	A01177:23:H2L2FDSX3:1:1104:4761:22326	60	-
chr1	13722701	13722702	A01177:23:H2L2FDSX3:1:1219:24867:36605/1	60	-
chr1	13728992	13728993	A01177:23:H2L2FDSX3:1:1331:8006:33144/1	60	+
chr1	13736717	13736718	A01177:23:H2L2FDSX3:1:1255:12780:35117/1	60	+
chr1	13737101	13737102	A01177:23:H2L2FDSX3:1:2102:15429:32283/1	60	+
chr1	13756924	13756925	A01177:23:H2L2FDSX3:1:1624:25617:19492/1	60	+
chr1	13759928	13759929	A01177:23:H2L2FDSX3:4:1205:17689:31375/1	60	+
chr1	13760877	13760878	A01177:23:H2L2FDSX3:1:1369:14705:24831/1	60	+
chr1	14299673	14299674	A01177:23:H2L2FDSX3:1:1142:30120:22122/1	60	-
chr1	15168603	15168604	A01177:23:H2L2FDSX3:1:1109:21115:22874/1	60	-
chr1	15318795	15318796	A01177:23:H2L2FDSX3:2:1208:31837:24345	60	+
chr1	15627694	15627695	A01177:23:H2L2FDSX3:1:1340:30020:9862	60	-
chr1	15638987	15638988	A01177:23:H2L2FDSX3:1:2113:16821:20635/1	60	+
chr1	15650107	15650108	A01177:23:H2L2FDSX3:1:1141:13132:27148/1	60	+
chr1	15656021	15656022	A01177:23:H2L2FDSX3:4:1664:26829:18427/1	60	-
chr1	15663722	15663723	A01177:23:H2L2FDSX3:1:1473:31394:36824/1	60	-
chr1	15682376	15682377	A01177:23:H2L2FDSX3:2:2261:18819:3521	60	-
chr1	15781872	15781873	A01177:23:H2L2FDSX3:2:2354:22146:25661	60	+
chr1	15850597	15850598	A01177:23:H2L2FDSX3:1:1377:11342:9048/1	60	+
chr1	15861427	15861428	A01177:23:H2L2FDSX3:1:1221:22833:14356/1	60	+
chr1	15869026	15869027	A01177:23:H2L2FDSX3:1:1626:5032:6386/1	60	+
chr1	15872968	15872969	A01177:23:H2L2FDSX3:3:2229:4209:13980	60	+
chr1	15905821	15905822	A01177:23:H2L2FDSX3:1:1127:15628:23077	60	-
chr1	15910928	15910929	A01177:23:H2L2FDSX3:4:1506:19886:4742/1	60	+
chr1	15912452	15912453	A01177:23:H2L2FDSX3:1:2664:17662:5400/1	60	+
chr1	15914113	15914114	A01177:23:H2L2FDSX3:2:1150:22950:9142	60	+
chr1	15921053	15921054	A01177:23:H2L2FDSX3:2:1468:5104:30373	60	-
chr1	15925713	15925714	A01177:23:H2L2FDSX3:1:1143:30671:18693/1	60	-
chr1	16295666	16295667	A01177:23:H2L2FDSX3:1:1478:32958:35368	60	-
chr1	16297398	16297399	A01177:23:H2L2FDSX3:1:1246:5159:21825/1	60	-
chr1	16326154	16326155	A01177:23:H2L2FDSX3:1:1350:17065:8218/1	60	+
chr1	16365687	16365688	A01177:23:H2L2FDSX3:1:2672:30110:23703/1	60	-
chr1	16375407	16375408	A01177:23:H2L2FDSX3:4:1455:14913:12164	60	+
chr1	16632713	16632714	A01177:23:H2L2FDSX3:1:1157:28212:20008	60	-
chr1	17036048	17036049	A01177:23:H2L2FDSX3:1:1263:17680:35305/1	60	+
chr1	17051766	17051767	A01177:23:H2L2FDSX3:1:1548:27091:16564/1	60	+
chr1	17351437	17351438	A01177:23:H2L2FDSX3:1:1213:30129:25113/1	60	-
chr1	17351438	17351439	A01177:23:H2L2FDSX3:4:1353:5864:31970	60	-
chr1	19101365	19101366	A01177:23:H2L2FDSX3:4:1118:24542:15812/1	60	-
chr1	19103749	19103750	A01177:23:H2L2FDSX3:1:2338:29758:7748/1	60	+
chr1	19117897	19117898	A01177:23:H2L2FDSX3:1:1162:19840:23829/1	60	+
chr1	19123663	19123664	A01177:23:H2L2FDSX3:1:1274:10438:24330/1	60	-
chr1	19129535	19129536	A01177:23:H2L2FDSX3:3:2402:2627:33254	60	+
chr1	19132464	19132465	A01177:23:H2L2FDSX3:1:1369:28022:35869/1	60	+
chr1	19132724	19132725	A01177:23:H2L2FDSX3:1:1153:16188:33630/1	60	+
chr1	19133533	19133534	A01177:23:H2L2FDSX3:1:1303:8612:7576/1	60	+
chr1	19135540	19135541	A01177:23:H2L2FDSX3:1:2677:25102:24392/1	60	-
chr1	19137607	19137608	A01177:23:H2L2FDSX3:1:2273:18521:17973/1	60	-
chr1	19162776	19162777	A01177:23:H2L2FDSX3:1:1421:14769:22592/1	60	-
chr1	19163097	19163098	A01177:23:H2L2FDSX3:1:1214:30454:19194/1	60	+
chr1	19168331	19168332	A01177:23:H2L2FDSX3:1:1126:2022:2644/1	60	+
chr1	19168679	19168680	A01177:23:H2L2FDSX3:1:1113:12400:36965/1	60	+
chr1	19168681	19168682	A01177:23:H2L2FDSX3:3:2245:1344:2378	60	+
chr1	19174601	19174602	A01177:23:H2L2FDSX3:1:1101:18900:21230/1	60	-
chr1	19178050	19178051	A01177:23:H2L2FDSX3:1:1273:27832:23046/1	60	+
chr1	19183088	19183089	A01177:23:H2L2FDSX3:1:1136:26241:15593	60	-
chr1	19187217	19187218	A01177:23:H2L2FDSX3:1:1144:23375:4836/1	60	-
chr1	19188851	19188852	A01177:23:H2L2FDSX3:1:2252:15501:25520/1	60	+
chr1	19190645	19190646	A01177:23:H2L2FDSX3:1:1356:6388:30123/1	60	-
chr1	19194457	19194458	A01177:23:H2L2FDSX3:1:1172:18222:9157/1	60	-
chr1	19196731	19196732	A01177:23:H2L2FDSX3:1:1657:5737:23891	60	-
chr1	19202018	19202019	A01177:23:H2L2FDSX3:1:1272:23601:18098/1	60	+
chr1	19202596	19202597	A01177:23:H2L2FDSX3:1:1273:3351:25269	60	+
chr1	19214669	19214670	A01177:23:H2L2FDSX3:1:1211:4526:11428/1	60	+
chr1	19217086	19217087	A01177:23:H2L2FDSX3:1:1131:5782:22279/1	60	+
chr1	19291227	19291228	A01177:23:H2L2FDSX3:3:2337:8287:30217	60	+
chr1	19361040	19361041	A01177:23:H2L2FDSX3:1:1304:21423:8218/1	60	+
chr1	19471731	19471732	A01177:23:H2L2FDSX3:2:1130:32045:5541	60	-
chr1	19606542	19606543	A01177:23:H2L2FDSX3:1:1118:11460:15170/1	60	-
chr1	19896650	19896651	A01177:23:H2L2FDSX3:1:1477:4282:8970/1	60	-
chr1	19897865	19897866	A01177:23:H2L2FDSX3:1:2659:31430:10864/1	60	+
chr1	19903802	19903803	A01177:23:H2L2FDSX3:4:2219:18412:15749/1	60	-
chr1	19903839	19903840	A01177:23:H2L2FDSX3:1:1218:19190:36886/1	60	-
chr1	19909137	19909138	A01177:23:H2L2FDSX3:1:1578:4689:1251/1	60	-
chr1	20742320	20742321	A01177:23:H2L2FDSX3:1:2331:6045:9862	60	-
chr1	20751367	20751368	A01177:23:H2L2FDSX3:1:1106:10700:9565/1	60	-
chr1	20754321	20754322	A01177:23:H2L2FDSX3:1:1475:27335:10786/1	60	+
chr1	20769966	20769967	A01177:23:H2L2FDSX3:1:1477:27887:25864/1	60	-
chr1	20772173	20772174	A01177:23:H2L2FDSX3:1:1115:8820:8938	60	-
chr1	20774423	20774424	A01177:23:H2L2FDSX3:2:1143:11668:30624	60	+
chr1	20778843	20778844	A01177:23:H2L2FDSX3:4:2311:29008:32127/1	60	-
chr1	20784057	20784058	A01177:23:H2L2FDSX3:4:1215:25048:2597	60	-
chr1	20851085	20851086	A01177:23:H2L2FDSX3:1:1258:24632:23703/1	60	+
chr1	20851160	20851161	A01177:23:H2L2FDSX3:1:1406:12943:15139/1	60	-
chr1	20855922	20855923	A01177:23:H2L2FDSX3:1:1217:8531:32612/1	60	+
chr1	20870151	20870152	A01177:23:H2L2FDSX3:1:1236:31946:36714/1	60	+
chr1	20886587	20886588	A01177:23:H2L2FDSX3:1:1368:14597:21699/1	60	+
chr1	20897002	20897003	A01177:23:H2L2FDSX3:1:1101:30318:2394/1	60	+
chr1	20897037	20897038	A01177:23:H2L2FDSX3:4:1355:32154:29841/1	60	+
chr1	20897069	20897070	A01177:23:H2L2FDSX3:1:1238:2076:6527/1	60	-
chr1	20900011	20900012	A01177:23:H2L2FDSX3:1:1317:18412:33912/1	60	+
chr1	20904999	20905000	A01177:23:H2L2FDSX3:1:1526:12427:20384/1	60	-
chr1	20905935	20905936	A01177:23:H2L2FDSX3:3:2320:20591:14575	60	-
chr1	20914937	20914938	A01177:23:H2L2FDSX3:1:1658:24198:13495/1	60	-
chr1	20934575	20934576	A01177:23:H2L2FDSX3:1:1341:27236:31720/1	60	+
chr1	20947655	20947656	A01177:23:H2L2FDSX3:1:1219:13250:14418/1	60	+
chr1	20949080	20949081	A01177:23:H2L2FDSX3:1:1330:19388:23484/1	60	+
chr1	20976016	20976017	A01177:23:H2L2FDSX3:1:1506:4517:23500	60	+
chr1	20976962	20976963	A01177:23:H2L2FDSX3:1:1123:32063:22733/1	60	+
chr1	20985627	20985628	A01177:23:H2L2FDSX3:1:1519:16468:31955/1	60	-
chr1	21001092	21001093	A01177:23:H2L2FDSX3:4:2568:22055:32675/1	60	-
chr1	21006339	21006340	A01177:23:H2L2FDSX3:1:1310:10755:27696	60	-
chr1	21032872	21032873	A01177:23:H2L2FDSX3:1:1278:10294:19038/1	60	-
chr1	21056138	21056139	A01177:23:H2L2FDSX3:1:1223:30309:3380/1	60	-
chr1	21082219	21082220	A01177:23:H2L2FDSX3:1:1521:23330:13777/1	60	-
chr1	21089837	21089838	A01177:23:H2L2FDSX3:1:1333:25590:18662/1	60	+
chr1	21098794	21098795	A01177:23:H2L2FDSX3:1:1129:20039:32847/1	60	-
chr1	21099870	21099871	A01177:23:H2L2FDSX3:1:1112:13196:19272/1	60	-
chr1	21100042	21100043	A01177:23:H2L2FDSX3:1:1111:29215:12884/1	60	+
chr1	21107136	21107137	A01177:23:H2L2FDSX3:1:1332:19777:14168/1	60	+
chr1	21117239	21117240	A01177:23:H2L2FDSX3:1:1546:28022:34366/1	60	-
chr1	21118109	21118110	A01177:23:H2L2FDSX3:1:1434:25870:31328	60	-
chr1	21125409	21125410	A01177:23:H2L2FDSX3:1:1655:16848:5024/1	60	-
chr1	21135403	21135404	A01177:23:H2L2FDSX3:1:1115:8992:26365/1	60	-
chr1	21709481	21709482	A01177:23:H2L2FDSX3:1:1263:13928:23202/1	60	+
chr1	21726451	21726452	A01177:23:H2L2FDSX3:1:1105:26332:34100/1	60	+
chr1	21745536	21745537	A01177:23:H2L2FDSX3:4:1151:22092:1611/1	60	+
chr1	21757962	21757963	A01177:23:H2L2FDSX3:1:1204:4318:18803/1	60	-
chr1	22084610	22084611	A01177:23:H2L2FDSX3:1:1313:9977:36996/1	60	+
chr1	22095080	22095081	A01177:23:H2L2FDSX3:1:1245:16595:4429/1	60	-
chr1	22311011	22311012	A01177:23:H2L2FDSX3:3:2642:12102:18850	60	-
chr1	22501209	22501210	A01177:23:H2L2FDSX3:1:1115:11053:33567	60	+
chr1	23032138	23032139	A01177:23:H2L2FDSX3:1:1108:27353:10661	60	-
chr1	23033585	23033586	A01177:23:H2L2FDSX3:1:2609:11794:3223/1	60	-
chr1	23034732	23034733	A01177:23:H2L2FDSX3:1:1122:13232:3302/1	60	+
chr1	23036469	23036470	A01177:23:H2L2FDSX3:4:1609:7319:31861/1	60	+
chr1	23038833	23038834	A01177:23:H2L2FDSX3:1:1418:14751:12696/1	60	+
chr1	23043908	23043909	A01177:23:H2L2FDSX3:1:1250:30436:9361/1	60	+
chr1	23048244	23048245	A01177:23:H2L2FDSX3:1:2243:16568:16157/1	60	-
chr1	23049323	23049324	A01177:23:H2L2FDSX3:4:1264:19886:23531/1	60	-
chr1	23051702	23051703	A01177:23:H2L2FDSX3:1:1229:16884:24439/1	60	+
chr1	23057908	23057909	A01177:23:H2L2FDSX3:1:1117:25545:3521/1	60	+
chr1	23070625	23070626	A01177:23:H2L2FDSX3:1:1256:17653:29496/1	60	-
chr1	23075923	23075924	A01177:23:H2L2FDSX3:1:1119:11605:29951/1	60	+
chr1	23132955	23132956	A01177:23:H2L2FDSX3:1:1603:4255:20259/1	60	+
chr1	23161315	23161316	A01177:23:H2L2FDSX3:1:1175:15492:1266/1	60	+
chr1	23288859	23288860	A01177:23:H2L2FDSX3:1:1472:10673:29152/1	60	+
chr1	23299453	23299454	A01177:23:H2L2FDSX3:1:1131:5376:10457/1	60	-
chr1	23300064	23300065	A01177:23:H2L2FDSX3:1:1447:31430:29841/1	60	+
chr1	23303568	23303569	A01177:23:H2L2FDSX3:1:1416:21820:35994	60	+
chr1	23304035	23304036	A01177:23:H2L2FDSX3:4:2558:8965:35900	60	-
chr1	23305641	23305642	A01177:23:H2L2FDSX3:1:1213:14226:24846/1	60	+
chr1	23308162	23308163	A01177:23:H2L2FDSX3:1:2120:13169:24392/1	60	-
chr1	23308207	23308208	A01177:23:H2L2FDSX3:1:1511:20555:24189/1	60	-
chr1	23312093	23312094	A01177:23:H2L2FDSX3:1:1239:30129:17660/1	60	+
chr1	23323053	23323054	A01177:23:H2L2FDSX3:1:1527:30798:11710	60	-
chr1	23337999	23338000	A01177:23:H2L2FDSX3:1:2335:27326:9111/1	60	+
chr1	23340459	23340460	A01177:23:H2L2FDSX3:2:1209:7455:5697	60	-
chr1	23511663	23511664	A01177:23:H2L2FDSX3:1:1502:21224:35399/1	60	+
chr1	23726573	23726574	A01177:23:H2L2FDSX3:2:2514:5710:16485	60	+
chr1	23729446	23729447	A01177:23:H2L2FDSX3:2:2410:20509:1157	60	+
chr1	23785267	23785268	A01177:23:H2L2FDSX3:1:1169:25174:10864/1	60	-
chr1	23785554	23785555	A01177:23:H2L2FDSX3:1:1217:11831:2253/1	60	+
chr1	23969855	23969856	A01177:23:H2L2FDSX3:1:1268:16568:35728/1	60	+
chr1	23971116	23971117	A01177:23:H2L2FDSX3:1:2335:5801:27853/1	60	-
chr1	23971571	23971572	A01177:23:H2L2FDSX3:1:1116:18954:23265/1	60	-
chr1	23973391	23973392	A01177:23:H2L2FDSX3:1:1449:7862:2644	60	+
chr1	23977655	23977656	A01177:23:H2L2FDSX3:1:1510:25473:10003	60	-
chr1	24447369	24447370	A01177:23:H2L2FDSX3:1:1302:10086:18020/1	60	+
chr1	24455740	24455741	A01177:23:H2L2FDSX3:1:1158:3378:10285	60	+
chr1	24524343	24524344	A01177:23:H2L2FDSX3:1:1131:26124:15045/1	60	+
chr1	24652726	24652727	A01177:23:H2L2FDSX3:1:1166:10547:3693	60	-
chr1	24666207	24666208	A01177:23:H2L2FDSX3:4:1308:8929:3302	60	+
chr1	24733773	24733774	A01177:23:H2L2FDSX3:3:2410:6822:28087	60	-
chr1	24779284	24779285	A01177:23:H2L2FDSX3:1:1134:13060:20760	60	-
chr1	24829005	24829006	A01177:23:H2L2FDSX3:4:2234:27787:15922/1	60	+
chr1	25086324	25086325	A01177:23:H2L2FDSX3:1:1316:25825:31407/1	60	-
chr1	25127227	25127228	A01177:23:H2L2FDSX3:3:1562:3152:28588	60	+
chr1	25127228	25127229	A01177:23:H2L2FDSX3:1:1122:27136:27070/1	60	+
chr1	25241702	25241703	A01177:23:H2L2FDSX3:2:1125:8910:20024	60	-
chr1	25243327	25243328	A01177:23:H2L2FDSX3:1:2337:7771:9627/1	60	-
chr1	25353712	25353713	A01177:23:H2L2FDSX3:1:1131:26829:13792/1	60	-
chr1	25442160	25442161	A01177:23:H2L2FDSX3:1:1106:8693:19993/1	60	+
chr1	25454929	25454930	A01177:23:H2L2FDSX3:4:1455:31150:23218	60	-
chr1	25459928	25459929	A01177:23:H2L2FDSX3:2:1345:21630:5822	60	-
chr1	25475479	25475480	A01177:23:H2L2FDSX3:3:1143:4752:31923	60	+
chr1	25476035	25476036	A01177:23:H2L2FDSX3:4:2553:6370:21637/1	60	+
chr1	25481381	25481382	A01177:23:H2L2FDSX3:1:1433:4065:12633/1	60	-
chr1	25482051	25482052	A01177:23:H2L2FDSX3:1:2126:26973:5368	60	-
chr1	25490106	25490107	A01177:23:H2L2FDSX3:1:1322:23918:31266/1	60	-
chr1	25491705	25491706	A01177:23:H2L2FDSX3:1:1504:13774:26068/1	60	+
chr1	25840310	25840311	A01177:23:H2L2FDSX3:1:1527:12879:16564/1	60	-
chr1	26115673	26115674	A01177:23:H2L2FDSX3:1:1343:9932:10802	60	-
chr1	26120877	26120878	A01177:23:H2L2FDSX3:1:1575:19768:25019/1	60	-
chr1	26124943	26124944	A01177:23:H2L2FDSX3:1:1319:16803:22733/1	60	+
chr1	26243772	26243773	A01177:23:H2L2FDSX3:1:1135:20898:4617	60	-
chr1	26243776	26243777	A01177:23:H2L2FDSX3:1:1338:7148:16157/1	60	-
chr1	26244631	26244632	A01177:23:H2L2FDSX3:1:1424:26115:10488/1	60	+
chr1	26245171	26245172	A01177:23:H2L2FDSX3:1:1205:11080:12821/1	60	-
chr1	26245324	26245325	A01177:23:H2L2FDSX3:1:1606:14778:33098/1	60	+
chr1	26246544	26246545	A01177:23:H2L2FDSX3:1:1263:26648:11099/1	60	+
chr1	26248019	26248020	A01177:23:H2L2FDSX3:1:1452:15926:14043/1	60	-
chr1	26257738	26257739	A01177:23:H2L2FDSX3:2:2664:21115:29199	60	+
chr1	26443684	26443685	A01177:23:H2L2FDSX3:4:1672:28601:31610	60	+
chr1	26462294	26462295	A01177:23:H2L2FDSX3:2:2632:24071:35509	60	-
chr1	26564348	26564349	A01177:23:H2L2FDSX3:1:1159:16179:18865/1	60	+
chr1	26699714	26699715	A01177:23:H2L2FDSX3:1:2110:23628:14293	60	+
chr1	26704030	26704031	A01177:23:H2L2FDSX3:3:1252:11858:14512	60	-
chr1	26715779	26715780	A01177:23:H2L2FDSX3:1:1162:11659:36965/1	60	-
chr1	26724194	26724195	A01177:23:H2L2FDSX3:2:1213:8377:6324	60	-
chr1	26732244	26732245	A01177:23:H2L2FDSX3:1:1366:2944:14951	60	+
chr1	26764392	26764393	A01177:23:H2L2FDSX3:1:1402:18792:30467/1	60	-
chr1	26837655	26837656	A01177:23:H2L2FDSX3:1:1265:12626:2096/1	60	+
chr1	26846613	26846614	A01177:23:H2L2FDSX3:1:1137:7084:34397/1	60	-
chr1	26928858	26928859	A01177:23:H2L2FDSX3:1:1111:14172:8249/1	60	+
chr1	26935102	26935103	A01177:23:H2L2FDSX3:1:1115:17128:2660	60	-
chr1	26940397	26940398	A01177:23:H2L2FDSX3:1:1344:24026:31454	60	+
chr1	27344693	27344694	A01177:23:H2L2FDSX3:1:1107:25608:30467/1	60	-
chr1	27436783	27436784	A01177:23:H2L2FDSX3:3:2604:29035:18709	60	-
chr1	27438122	27438123	A01177:23:H2L2FDSX3:4:1451:17544:18035/1	60	-
chr1	27451107	27451108	A01177:23:H2L2FDSX3:1:1243:22770:2691/1	60	+
chr1	27464886	27464887	A01177:23:H2L2FDSX3:2:1365:14606:5932	60	-
chr1	27628341	27628342	A01177:23:H2L2FDSX3:3:2553:22318:1282	60	-
chr1	27628342	27628343	A01177:23:H2L2FDSX3:1:1112:4155:33113	60	-
chr1	27735936	27735937	A01177:23:H2L2FDSX3:1:2233:18394:16282/1	60	+
chr1	27992800	27992801	A01177:23:H2L2FDSX3:1:1329:17734:5525/1	60	+
chr1	28012179	28012180	A01177:23:H2L2FDSX3:4:2228:9543:27258/1	60	-
chr1	28032232	28032233	A01177:23:H2L2FDSX3:1:1276:30581:2378/1	60	+
chr1	28032234	28032235	A01177:23:H2L2FDSX3:4:1305:31222:9878	60	+
chr1	28034595	28034596	A01177:23:H2L2FDSX3:1:1211:31882:10175/1	60	+
chr1	28054391	28054392	A01177:23:H2L2FDSX3:4:2371:26368:35665/1	60	+
chr1	28055898	28055899	A01177:23:H2L2FDSX3:1:2126:32832:20337/1	60	-
chr1	28056268	28056269	A01177:23:H2L2FDSX3:1:1165:15194:21793/1	60	+
chr1	28057331	28057332	A01177:23:H2L2FDSX3:1:2169:24297:22905/1	60	-
chr1	28057620	28057621	A01177:23:H2L2FDSX3:1:2277:32172:17660	60	-
chr1	28058277	28058278	A01177:23:H2L2FDSX3:1:1101:22173:4507/1	60	-
chr1	28058443	28058444	A01177:23:H2L2FDSX3:1:1245:21965:2550/1	60	+
chr1	28060808	28060809	A01177:23:H2L2FDSX3:2:1467:14642:19993	60	-
chr1	28081424	28081425	A01177:23:H2L2FDSX3:1:2230:28465:27461/1	60	-
chr1	28083783	28083784	A01177:23:H2L2FDSX3:3:1166:7509:14027	60	-
chr1	28086598	28086599	A01177:23:H2L2FDSX3:1:1455:3649:7373/1	60	+
chr1	28086599	28086600	A01177:23:H2L2FDSX3:4:2330:7111:23547/1	60	+
chr1	28213789	28213790	A01177:23:H2L2FDSX3:1:2178:19931:15060	60	-
chr1	28236761	28236762	A01177:23:H2L2FDSX3:1:1213:27082:31203/1	60	+
chr1	28415947	28415948	A01177:23:H2L2FDSX3:4:1452:29134:35415/1	60	+
chr1	28437612	28437613	A01177:23:H2L2FDSX3:4:2275:29830:12164	60	-
chr1	28473313	28473314	A01177:23:H2L2FDSX3:4:1145:5918:31688/1	60	+
chr1	28536120	28536121	A01177:23:H2L2FDSX3:1:1257:25509:27038/1	60	-
chr1	28561097	28561098	A01177:23:H2L2FDSX3:2:1537:23990:26944	60	-
chr1	28615296	28615297	A01177:23:H2L2FDSX3:1:2111:32172:35070/1	60	+
chr1	28694047	28694048	A01177:23:H2L2FDSX3:4:2460:22761:24846/1	60	-
chr1	28765193	28765194	A01177:23:H2L2FDSX3:1:1445:1588:24502/1	60	-
chr1	28770484	28770485	A01177:23:H2L2FDSX3:4:2118:8540:18129	60	+
chr1	28955914	28955915	A01177:23:H2L2FDSX3:1:2127:26476:24111	60	+
chr1	28963625	28963626	A01177:23:H2L2FDSX3:1:1444:1190:12915	60	+
chr1	28976734	28976735	A01177:23:H2L2FDSX3:4:1664:4372:22811	60	-
chr1	28983838	28983839	A01177:23:H2L2FDSX3:1:1639:23348:27586/1	60	-
chr1	28986835	28986836	A01177:23:H2L2FDSX3:1:1132:20021:36855/1	60	-
chr1	28996627	28996628	A01177:23:H2L2FDSX3:2:2477:19777:16611	60	+
chr1	28996678	28996679	A01177:23:H2L2FDSX3:1:2507:11044:21402/1	60	+
chr1	29012598	29012599	A01177:23:H2L2FDSX3:1:1255:23258:33849/1	60	+
chr1	29015972	29015973	A01177:23:H2L2FDSX3:1:1677:12997:10410	60	-
chr1	29016724	29016725	A01177:23:H2L2FDSX3:1:2452:2672:31579/1	60	-
chr1	29019896	29019897	A01177:23:H2L2FDSX3:1:1143:16902:9752/1	60	+
chr1	29033124	29033125	A01177:23:H2L2FDSX3:3:1442:5737:34444	60	-
chr1	29040190	29040191	A01177:23:H2L2FDSX3:1:1560:19208:22701/1	60	-
chr1	29044193	29044194	A01177:23:H2L2FDSX3:1:1242:2248:30279/1	60	+
chr1	29054055	29054056	A01177:23:H2L2FDSX3:1:1270:10990:7028/1	60	-
chr1	29063071	29063072	A01177:23:H2L2FDSX3:1:1426:31756:2190/1	60	-
chr1	29087638	29087639	A01177:23:H2L2FDSX3:1:1233:30101:34522/1	60	+
chr1	29266755	29266756	A01177:23:H2L2FDSX3:2:1433:30192:19899	60	-
chr1	29625115	29625116	A01177:23:H2L2FDSX3:1:1113:28809:2628/1	60	+
chr1	30754665	30754666	A01177:23:H2L2FDSX3:1:1154:26630:13291/1	60	+
chr1	30942900	30942901	A01177:23:H2L2FDSX3:2:1650:27706:11522	60	-
chr1	30955495	30955496	A01177:23:H2L2FDSX3:1:1374:1208:12540/1	60	+
chr1	30966608	30966609	A01177:23:H2L2FDSX3:1:1140:12698:1626/1	60	-
chr1	30974038	30974039	A01177:23:H2L2FDSX3:1:1466:18973:16658/1	60	+
chr1	30982305	30982306	A01177:23:H2L2FDSX3:4:1528:30219:33755	60	+
chr1	30987764	30987765	A01177:23:H2L2FDSX3:1:2441:25147:26099/1	60	+
chr1	30992107	30992108	A01177:23:H2L2FDSX3:1:1136:15383:25160/1	60	-
chr1	30993707	30993708	A01177:23:H2L2FDSX3:1:1538:12111:3458/1	60	-
chr1	30996116	30996117	A01177:23:H2L2FDSX3:1:1378:14606:10347/1	60	+
chr1	30998416	30998417	A01177:23:H2L2FDSX3:1:1672:27453:3223/1	60	+
chr1	31006834	31006835	A01177:23:H2L2FDSX3:1:1240:11722:13119/1	60	+
chr1	31021758	31021759	A01177:23:H2L2FDSX3:1:1243:32307:36276/1	60	+
chr1	31054644	31054645	A01177:23:H2L2FDSX3:4:1167:23140:21308/1	60	+
chr1	31336207	31336208	A01177:23:H2L2FDSX3:3:1570:6307:18928	60	-
chr1	31419126	31419127	A01177:23:H2L2FDSX3:1:1224:2519:12931/1	60	-
chr1	31634383	31634384	A01177:23:H2L2FDSX3:4:1606:16712:2002/1	60	-
chr1	31784587	31784588	A01177:23:H2L2FDSX3:2:1502:30626:1204	60	-
chr1	31841803	31841804	A01177:23:H2L2FDSX3:1:1203:18240:24752/1	60	+
chr1	31910452	31910453	A01177:23:H2L2FDSX3:1:1203:18087:1125/1	60	-
chr1	31912460	31912461	A01177:23:H2L2FDSX3:1:1318:21242:15828/1	60	+
chr1	31913515	31913516	A01177:23:H2L2FDSX3:4:1453:22625:11647/1	60	+
chr1	31914631	31914632	A01177:23:H2L2FDSX3:1:1205:20039:6198/1	60	-
chr1	31915298	31915299	A01177:23:H2L2FDSX3:1:1572:30752:28917/1	60	-
chr1	31916518	31916519	A01177:23:H2L2FDSX3:1:1425:2166:18834/1	60	-
chr1	31916808	31916809	A01177:23:H2L2FDSX3:4:2307:26341:15013/1	60	-
chr1	31918643	31918644	A01177:23:H2L2FDSX3:4:1463:29215:27790/1	60	+
chr1	31919813	31919814	A01177:23:H2L2FDSX3:3:2602:26096:27680	60	-
chr1	31920951	31920952	A01177:23:H2L2FDSX3:4:2305:12048:6198/1	60	-
chr1	31924280	31924281	A01177:23:H2L2FDSX3:1:1205:29378:12320	60	+
chr1	31924721	31924722	A01177:23:H2L2FDSX3:1:1341:22679:3756/1	60	-
chr1	31925268	31925269	A01177:23:H2L2FDSX3:1:1221:9236:31046/1	60	+
chr1	31925780	31925781	A01177:23:H2L2FDSX3:4:2108:19578:3803/1	60	+
chr1	31925781	31925782	A01177:23:H2L2FDSX3:1:1117:24957:30217/1	60	+
chr1	31926484	31926485	A01177:23:H2L2FDSX3:1:1325:23954:27946/1	60	+
chr1	31935277	31935278	A01177:23:H2L2FDSX3:3:1666:22083:21292	60	+
chr1	32021148	32021149	A01177:23:H2L2FDSX3:1:2132:3215:33739/1	60	-
chr1	32038353	32038354	A01177:23:H2L2FDSX3:1:2628:4010:1830/1	60	+
chr1	32051478	32051479	A01177:23:H2L2FDSX3:4:1654:31837:31579/1	60	-
chr1	32137727	32137728	A01177:23:H2L2FDSX3:1:2174:6560:36526/1	60	+
chr1	32151136	32151137	A01177:23:H2L2FDSX3:3:1351:23475:10895	60	+
chr1	32158739	32158740	A01177:23:H2L2FDSX3:1:1276:29017:10347/1	60	+
chr1	32235739	32235740	A01177:23:H2L2FDSX3:1:1272:19452:8437/1	60	+
chr1	32259521	32259522	A01177:23:H2L2FDSX3:2:1126:21034:18035	60	-
chr1	32303384	32303385	A01177:23:H2L2FDSX3:1:1556:23185:36918/1	60	+
chr1	32303624	32303625	A01177:23:H2L2FDSX3:1:1311:11867:7263/1	60	+
chr1	32306166	32306167	A01177:23:H2L2FDSX3:1:1448:26937:20556/1	60	-
chr1	32308095	32308096	A01177:23:H2L2FDSX3:4:2655:16631:31610/1	60	-
chr1	32324303	32324304	A01177:23:H2L2FDSX3:1:1249:6153:12900/1	60	+
chr1	32637067	32637068	A01177:23:H2L2FDSX3:1:1227:20356:8061/1	60	+
chr1	32645740	32645741	A01177:23:H2L2FDSX3:1:2205:11487:26365/1	60	-
chr1	32657769	32657770	A01177:23:H2L2FDSX3:1:1225:19361:2550/1	60	-
chr1	32664859	32664860	A01177:23:H2L2FDSX3:1:1413:27887:5071/1	60	+
chr1	32669930	32669931	A01177:23:H2L2FDSX3:1:1154:32841:29121/1	60	+
chr1	32823710	32823711	A01177:23:H2L2FDSX3:1:1449:5204:12414/1	60	-
chr1	32827965	32827966	A01177:23:H2L2FDSX3:4:2125:31602:34585	60	+
chr1	32829356	32829357	A01177:23:H2L2FDSX3:1:2106:31946:30608/1	60	-
chr1	32834050	32834051	A01177:23:H2L2FDSX3:4:1640:12979:36996/1	60	+
chr1	32841357	32841358	A01177:23:H2L2FDSX3:3:1330:17544:8797	60	-
chr1	32945898	32945899	A01177:23:H2L2FDSX3:1:1105:13711:35164/1	60	+
chr1	33017667	33017668	A01177:23:H2L2FDSX3:1:1362:28574:1251/1	60	-
chr1	33017750	33017751	A01177:23:H2L2FDSX3:1:2255:6470:18646/1	60	-
chr1	33131920	33131921	A01177:23:H2L2FDSX3:1:2631:17418:7012/1	60	-
chr1	33945234	33945235	A01177:23:H2L2FDSX3:3:2273:25780:10128	60	+
chr1	35000989	35000990	A01177:23:H2L2FDSX3:1:1534:15167:30671	60	-
chr1	35177785	35177786	A01177:23:H2L2FDSX3:1:2447:20600:11459/1	60	-
chr1	35185549	35185550	A01177:23:H2L2FDSX3:1:1326:24777:6793/1	60	+
chr1	35309026	35309027	A01177:23:H2L2FDSX3:1:2615:7591:11913/1	60	+
chr1	35309664	35309665	A01177:23:H2L2FDSX3:1:1225:21748:27320/1	60	-
chr1	35309843	35309844	A01177:23:H2L2FDSX3:2:2660:28881:9612	60	-
chr1	35312580	35312581	A01177:23:H2L2FDSX3:1:2261:17282:21465/1	60	+
chr1	35330841	35330842	A01177:23:H2L2FDSX3:1:1121:30029:26882/1	60	-
chr1	35366990	35366991	A01177:23:H2L2FDSX3:1:1137:30120:23844	60	-
chr1	35367536	35367537	A01177:23:H2L2FDSX3:2:1403:7826:28354	60	-
chr1	35375056	35375057	A01177:23:H2L2FDSX3:4:1114:21133:1172/1	60	+
chr1	35404625	35404626	A01177:23:H2L2FDSX3:1:1478:20961:20603/1	60	-
chr1	35404893	35404894	A01177:23:H2L2FDSX3:4:2420:29234:32424/1	60	-
chr1	35416975	35416976	A01177:23:H2L2FDSX3:1:1105:11297:21559	60	-
chr1	35505424	35505425	A01177:23:H2L2FDSX3:1:1323:23863:26193/1	60	+
chr1	35545094	35545095	A01177:23:H2L2FDSX3:2:2469:15718:21793	60	-
chr1	35602619	35602620	A01177:23:H2L2FDSX3:4:1131:3595:20494/1	60	-
chr1	35613915	35613916	A01177:23:H2L2FDSX3:1:1267:27389:29731	60	+
chr1	35616547	35616548	A01177:23:H2L2FDSX3:1:2112:9281:34851/1	60	+
chr1	35750729	35750730	A01177:23:H2L2FDSX3:1:2606:25753:32252/1	60	+
chr1	35761471	35761472	A01177:23:H2L2FDSX3:1:1428:20184:30467/1	60	+
chr1	35896362	35896363	A01177:23:H2L2FDSX3:1:1419:16288:27633	60	+
chr1	35938504	35938505	A01177:23:H2L2FDSX3:4:1152:11315:18176/1	60	-
chr1	35951834	35951835	A01177:23:H2L2FDSX3:4:1332:31828:3693	60	-
chr1	35963782	35963783	A01177:23:H2L2FDSX3:1:1152:21151:16705/1	60	-
chr1	35967603	35967604	A01177:23:H2L2FDSX3:1:1248:3531:7952/1	60	+
chr1	35976949	35976950	A01177:23:H2L2FDSX3:4:1453:10474:16000/1	60	-
chr1	35977236	35977237	A01177:23:H2L2FDSX3:4:1627:32344:11569/1	60	+
chr1	35981013	35981014	A01177:23:H2L2FDSX3:1:1478:28917:6918/1	60	-
chr1	35981700	35981701	A01177:23:H2L2FDSX3:1:2202:12445:18223/1	60	-
chr1	35985310	35985311	A01177:23:H2L2FDSX3:1:1123:32732:1376/1	60	+
chr1	35988790	35988791	A01177:23:H2L2FDSX3:1:1549:28881:30937/1	60	+
chr1	36004117	36004118	A01177:23:H2L2FDSX3:3:1404:31259:19241	60	-
chr1	36053158	36053159	A01177:23:H2L2FDSX3:1:1460:17915:6120/1	60	-
chr1	36059446	36059447	A01177:23:H2L2FDSX3:1:1329:28131:2581/1	60	-
chr1	36171702	36171703	A01177:23:H2L2FDSX3:1:1418:20934:13949	60	-
chr1	36239540	36239541	A01177:23:H2L2FDSX3:1:1644:11641:31046	60	-
chr1	36251771	36251772	A01177:23:H2L2FDSX3:1:2204:28185:26725/1	60	-
chr1	36258471	36258472	A01177:23:H2L2FDSX3:3:2176:16025:25676	60	-
chr1	36272768	36272769	A01177:23:H2L2FDSX3:1:2436:16595:4773/1	60	+
chr1	36284689	36284690	A01177:23:H2L2FDSX3:1:1174:28908:1830/1	60	+
chr1	36284952	36284953	A01177:23:H2L2FDSX3:4:2433:22507:31955/1	60	+
chr1	37135532	37135533	A01177:23:H2L2FDSX3:4:1109:25554:29465/1	60	+
chr1	37495311	37495312	A01177:23:H2L2FDSX3:2:1671:21811:19852	60	-
chr1	37499983	37499984	A01177:23:H2L2FDSX3:1:1506:23656:4257/1	60	-
chr1	37583661	37583662	A01177:23:H2L2FDSX3:4:1464:16721:29606/1	60	-
chr1	37789401	37789402	A01177:23:H2L2FDSX3:1:1627:29568:2566/1	60	+
chr1	37831153	37831154	A01177:23:H2L2FDSX3:4:1531:13856:25958/1	60	-
chr1	37836864	37836865	A01177:23:H2L2FDSX3:1:2276:5846:36135/1	60	-
chr1	37839651	37839652	A01177:23:H2L2FDSX3:1:2311:26720:33207	60	-
chr1	37844556	37844557	A01177:23:H2L2FDSX3:1:1153:25319:14184/1	60	-
chr1	37981629	37981630	A01177:23:H2L2FDSX3:1:1351:4915:36620/1	60	+
chr1	38392674	38392675	A01177:23:H2L2FDSX3:1:1126:14760:18568/1	60	+
chr1	38392679	38392680	A01177:23:H2L2FDSX3:2:2352:2880:5259	60	+
chr1	38797834	38797835	A01177:23:H2L2FDSX3:1:1648:10420:2503/1	60	+
chr1	38976128	38976129	A01177:23:H2L2FDSX3:1:2165:30526:20572	60	+
chr1	38996490	38996491	A01177:23:H2L2FDSX3:4:1637:14705:20885	60	-
chr1	39005997	39005998	A01177:23:H2L2FDSX3:4:2176:7365:5572/1	60	-
chr1	39164332	39164333	A01177:23:H2L2FDSX3:1:1260:31105:36041/1	60	+
chr1	39238142	39238143	A01177:23:H2L2FDSX3:1:1221:9878:25238	60	-
chr1	39240039	39240040	A01177:23:H2L2FDSX3:1:1203:31684:26303	60	-
chr1	39272217	39272218	A01177:23:H2L2FDSX3:1:1115:9787:33411	60	-
chr1	39278554	39278555	A01177:23:H2L2FDSX3:1:1149:10945:23328/1	60	-
chr1	39278605	39278606	A01177:23:H2L2FDSX3:1:1335:20229:10786/1	60	+
chr1	39282604	39282605	A01177:23:H2L2FDSX3:1:2663:31720:35978/1	60	-
chr1	39295300	39295301	A01177:23:H2L2FDSX3:4:1345:14488:28839/1	60	+
chr1	39303422	39303423	A01177:23:H2L2FDSX3:1:1531:23411:2675/1	60	-
chr1	39305434	39305435	A01177:23:H2L2FDSX3:3:2330:22643:8860	60	+
chr1	39308580	39308581	A01177:23:H2L2FDSX3:1:1420:19587:11898/1	60	-
chr1	39320525	39320526	A01177:23:H2L2FDSX3:4:1318:32027:9424	60	+
chr1	39321425	39321426	A01177:23:H2L2FDSX3:1:2661:25771:30780/1	60	+
chr1	39322512	39322513	A01177:23:H2L2FDSX3:1:1164:10574:21433/1	60	+
chr1	39325104	39325105	A01177:23:H2L2FDSX3:1:1204:12500:2284/1	60	+
chr1	39352892	39352893	A01177:23:H2L2FDSX3:1:1177:11776:23735/1	60	-
chr1	39369380	39369381	A01177:23:H2L2FDSX3:1:2628:22336:26804/1	60	+
chr1	39377168	39377169	A01177:23:H2L2FDSX3:1:1216:19416:20337/1	60	-
chr1	39428519	39428520	A01177:23:H2L2FDSX3:1:1112:5159:15812/1	60	-
chr1	39429305	39429306	A01177:23:H2L2FDSX3:1:1403:22281:30780	60	+
chr1	39454347	39454348	A01177:23:H2L2FDSX3:1:1651:29622:11021/1	60	-
chr1	39454348	39454349	A01177:23:H2L2FDSX3:1:1261:21305:21355/1	60	-
chr1	39458175	39458176	A01177:23:H2L2FDSX3:1:2511:29577:20713	60	-
chr1	39558911	39558912	A01177:23:H2L2FDSX3:4:1543:18647:30154/1	60	-
chr1	39864624	39864625	A01177:23:H2L2FDSX3:1:1267:30418:29559/1	60	+
chr1	40046380	40046381	A01177:23:H2L2FDSX3:3:1674:17788:28134	60	-
chr1	40048993	40048994	A01177:23:H2L2FDSX3:1:1260:30011:25911/1	60	+
chr1	40069450	40069451	A01177:23:H2L2FDSX3:1:1177:20518:26944/1	60	+
chr1	40171809	40171810	A01177:23:H2L2FDSX3:1:2147:22688:10535	60	+
chr1	40193519	40193520	A01177:23:H2L2FDSX3:1:2452:20211:24251/1	60	+
chr1	40206210	40206211	A01177:23:H2L2FDSX3:1:1361:30698:33833	60	-
chr1	40224251	40224252	A01177:23:H2L2FDSX3:2:1507:4607:25786	60	-
chr1	40225231	40225232	A01177:23:H2L2FDSX3:1:2171:25626:10488/1	60	+
chr1	40225232	40225233	A01177:23:H2L2FDSX3:1:2208:3920:29450/1	60	+
chr1	40235985	40235986	A01177:23:H2L2FDSX3:1:1618:21721:22169/1	60	+
chr1	40286310	40286311	A01177:23:H2L2FDSX3:1:2540:13250:20556/1	60	-
chr1	40455055	40455056	A01177:23:H2L2FDSX3:1:1111:2998:7341/1	60	+
chr1	40700181	40700182	A01177:23:H2L2FDSX3:4:1541:15329:22153/1	60	+
chr1	40720098	40720099	A01177:23:H2L2FDSX3:1:1128:14027:2049/1	60	+
chr1	40726563	40726564	A01177:23:H2L2FDSX3:1:1338:24243:27038/1	60	+
chr1	40742246	40742247	A01177:23:H2L2FDSX3:1:1264:4779:10520/1	60	-
chr1	40749453	40749454	A01177:23:H2L2FDSX3:1:1234:30454:2002	60	+
chr1	40941573	40941574	A01177:23:H2L2FDSX3:4:1522:24795:11052/1	60	+
chr1	41065010	41065011	A01177:23:H2L2FDSX3:4:2552:6406:13182/1	60	-
chr1	41102951	41102952	A01177:23:H2L2FDSX3:1:1343:18412:25551/1	60	-
chr1	41104214	41104215	A01177:23:H2L2FDSX3:1:1208:17662:33802	60	+
chr1	41118800	41118801	A01177:23:H2L2FDSX3:1:1340:7057:5040/1	60	-
chr1	41129748	41129749	A01177:23:H2L2FDSX3:1:2335:31629:7075/1	60	+
chr1	41129750	41129751	A01177:23:H2L2FDSX3:1:2335:32235:4899	60	+
chr1	41130328	41130329	A01177:23:H2L2FDSX3:1:1526:6072:12164/1	60	-
chr1	41216379	41216380	A01177:23:H2L2FDSX3:1:1236:31123:27336/1	60	-
chr1	41220802	41220803	A01177:23:H2L2FDSX3:1:1261:23863:6245/1	60	+
chr1	41225225	41225226	A01177:23:H2L2FDSX3:1:1221:27814:19977/1	60	-
chr1	41892864	41892865	A01177:23:H2L2FDSX3:2:1115:25563:25974	60	+
chr1	41965141	41965142	A01177:23:H2L2FDSX3:4:1566:29387:15843/1	60	-
chr1	42179554	42179555	A01177:23:H2L2FDSX3:1:1223:1814:30561/1	60	-
chr1	42197921	42197922	A01177:23:H2L2FDSX3:3:1273:11595:25739	60	+
chr1	42201682	42201683	A01177:23:H2L2FDSX3:1:1269:9272:33614/1	60	-
chr1	42264637	42264638	A01177:23:H2L2FDSX3:1:1252:29921:14137/1	60	-
chr1	42265031	42265032	A01177:23:H2L2FDSX3:1:1254:7518:17425/1	60	-
chr1	42265603	42265604	A01177:23:H2L2FDSX3:3:1675:16794:17801	60	-
chr1	42271187	42271188	A01177:23:H2L2FDSX3:1:1462:14615:4789/1	60	+
chr1	42279995	42279996	A01177:23:H2L2FDSX3:1:1404:20021:2660	60	+
chr1	42286270	42286271	A01177:23:H2L2FDSX3:1:1305:6632:3427/1	60	+
chr1	42382705	42382706	A01177:23:H2L2FDSX3:4:1127:31069:35665/1	60	-
chr1	42397486	42397487	A01177:23:H2L2FDSX3:2:2637:29107:7310	60	-
chr1	42459508	42459509	A01177:23:H2L2FDSX3:1:1275:22923:21966/1	60	-
chr1	42485494	42485495	A01177:23:H2L2FDSX3:1:1268:29577:26005/1	60	+
chr1	42660934	42660935	A01177:23:H2L2FDSX3:1:1257:21206:28510/1	60	-
chr1	42669146	42669147	A01177:23:H2L2FDSX3:4:1154:4300:19554/1	60	+
chr1	42685239	42685240	A01177:23:H2L2FDSX3:1:1512:18358:16376/1	60	+
chr1	42686362	42686363	A01177:23:H2L2FDSX3:1:1546:9399:29794/1	60	-
chr1	42695029	42695030	A01177:23:H2L2FDSX3:1:1625:30517:26725/1	60	-
chr1	42698007	42698008	A01177:23:H2L2FDSX3:1:1139:5945:25379	60	-
chr1	42956964	42956965	A01177:23:H2L2FDSX3:1:1247:26666:25629/1	60	-
chr1	43031923	43031924	A01177:23:H2L2FDSX3:3:1343:21965:9565	60	-
chr1	43168313	43168314	A01177:23:H2L2FDSX3:1:1152:3604:25207/1	60	+
chr1	43362285	43362286	A01177:23:H2L2FDSX3:1:1168:25916:11929/1	60	-
chr1	43381907	43381908	A01177:23:H2L2FDSX3:3:1222:26440:16689	60	+
chr1	43395079	43395080	A01177:23:H2L2FDSX3:1:1115:16875:28150/1	60	+
chr1	43402015	43402016	A01177:23:H2L2FDSX3:4:2469:30626:5087/1	60	+
chr1	43403250	43403251	A01177:23:H2L2FDSX3:1:1177:26205:11804/1	60	-
chr1	43434273	43434274	A01177:23:H2L2FDSX3:1:1455:26232:4429	60	+
chr1	43437080	43437081	A01177:23:H2L2FDSX3:2:2167:12527:30890	60	+
chr1	43444291	43444292	A01177:23:H2L2FDSX3:1:1129:25807:33818	60	-
chr1	43543523	43543524	A01177:23:H2L2FDSX3:1:1103:3215:17206	60	-
chr1	43665657	43665658	A01177:23:H2L2FDSX3:1:1107:1497:20588	60	+
chr1	43673351	43673352	A01177:23:H2L2FDSX3:1:1265:29505:20149/1	60	+
chr1	43680530	43680531	A01177:23:H2L2FDSX3:1:2119:9824:5697/1	60	+
chr1	43689447	43689448	A01177:23:H2L2FDSX3:2:2370:28772:6574	60	-
chr1	43703158	43703159	A01177:23:H2L2FDSX3:1:1256:22390:14810/1	60	+
chr1	43725241	43725242	A01177:23:H2L2FDSX3:1:1131:13919:13354/1	60	+
chr1	43726642	43726643	A01177:23:H2L2FDSX3:1:2553:10321:2268/1	60	-
chr1	43736425	43736426	A01177:23:H2L2FDSX3:1:1433:10827:18521/1	60	+
chr1	43737358	43737359	A01177:23:H2L2FDSX3:4:1643:25970:27524	60	+
chr1	43739450	43739451	A01177:23:H2L2FDSX3:1:1174:18394:20541/1	60	+
chr1	43768263	43768264	A01177:23:H2L2FDSX3:4:1475:25183:24659/1	60	-
chr1	43771459	43771460	A01177:23:H2L2FDSX3:2:2235:6849:19523	60	-
chr1	43772658	43772659	A01177:23:H2L2FDSX3:1:1347:11975:29183/1	60	+
chr1	43776872	43776873	A01177:23:H2L2FDSX3:4:1515:17806:26005/1	60	-
chr1	43780214	43780215	A01177:23:H2L2FDSX3:1:1223:16902:9157/1	60	-
chr1	43812276	43812277	A01177:23:H2L2FDSX3:1:1346:10791:22748/1	60	-
chr1	43820878	43820879	A01177:23:H2L2FDSX3:4:2343:3287:35556	60	-
chr1	43840784	43840785	A01177:23:H2L2FDSX3:1:2626:9272:21433/1	60	-
chr1	43843220	43843221	A01177:23:H2L2FDSX3:1:1426:11198:8829/1	60	-
chr1	43844406	43844407	A01177:23:H2L2FDSX3:1:1168:21504:33567/1	60	+
chr1	43845434	43845435	A01177:23:H2L2FDSX3:1:1405:5963:29262/1	60	-
chr1	43846118	43846119	A01177:23:H2L2FDSX3:1:1519:18059:32330/1	60	-
chr1	43885972	43885973	A01177:23:H2L2FDSX3:1:1258:25156:3474/1	60	+
chr1	43888741	43888742	A01177:23:H2L2FDSX3:1:1514:22110:6809/1	60	-
chr1	43917716	43917717	A01177:23:H2L2FDSX3:1:1108:14154:8625/1	60	-
chr1	43920630	43920631	A01177:23:H2L2FDSX3:3:2244:27670:27430	60	-
chr1	44253873	44253874	A01177:23:H2L2FDSX3:1:2267:23095:14058	60	+
chr1	44743531	44743532	A01177:23:H2L2FDSX3:2:1170:5547:8124	60	+
chr1	44752851	44752852	A01177:23:H2L2FDSX3:1:1116:23809:11725/1	60	-
chr1	44809965	44809966	A01177:23:H2L2FDSX3:1:1441:21251:35634	60	-
chr1	44896570	44896571	A01177:23:H2L2FDSX3:1:1422:15275:31297/1	60	-
chr1	44921438	44921439	A01177:23:H2L2FDSX3:1:1647:19895:15499/1	60	-
chr1	44932217	44932218	A01177:23:H2L2FDSX3:4:1148:4598:15029/1	60	-
chr1	44939321	44939322	A01177:23:H2L2FDSX3:1:1126:27100:37027	60	-
chr1	44949635	44949636	A01177:23:H2L2FDSX3:1:1334:4047:27539	60	-
chr1	44958148	44958149	A01177:23:H2L2FDSX3:1:1220:19289:20807	60	+
chr1	44961237	44961238	A01177:23:H2L2FDSX3:1:1458:15881:35258	60	-
chr1	44962961	44962962	A01177:23:H2L2FDSX3:1:2270:28664:11083/1	60	-
chr1	45515283	45515284	A01177:23:H2L2FDSX3:1:1339:32714:14309/1	60	+
chr1	45516220	45516221	A01177:23:H2L2FDSX3:1:1127:26449:17832/1	60	+
chr1	45636671	45636672	A01177:23:H2L2FDSX3:1:1138:13937:14387/1	60	-
chr1	45638079	45638080	A01177:23:H2L2FDSX3:1:1450:12355:23171/1	60	-
chr1	45656420	45656421	A01177:23:H2L2FDSX3:1:1222:27986:21371/1	60	+
chr1	45658275	45658276	A01177:23:H2L2FDSX3:1:1102:13178:30953/1	60	-
chr1	45668444	45668445	A01177:23:H2L2FDSX3:2:2473:10791:21339	60	+
chr1	45670040	45670041	A01177:23:H2L2FDSX3:1:1375:10682:30138/1	60	-
chr1	45677863	45677864	A01177:23:H2L2FDSX3:1:1364:17842:35681	60	+
chr1	45685244	45685245	A01177:23:H2L2FDSX3:1:1347:7672:28776/1	60	+
chr1	45721176	45721177	A01177:23:H2L2FDSX3:1:1110:12084:13683/1	60	-
chr1	45742247	45742248	A01177:23:H2L2FDSX3:1:1601:22498:13683	60	-
chr1	45840659	45840660	A01177:23:H2L2FDSX3:4:2444:20085:13416/1	60	-
chr1	45856577	45856578	A01177:23:H2L2FDSX3:1:1203:20925:7451/1	60	+
chr1	45874327	45874328	A01177:23:H2L2FDSX3:1:1160:4906:32565/1	60	+
chr1	45886078	45886079	A01177:23:H2L2FDSX3:1:1468:21676:35587/1	60	-
chr1	45904507	45904508	A01177:23:H2L2FDSX3:1:2463:24478:31109/1	60	-
chr1	45906430	45906431	A01177:23:H2L2FDSX3:1:1576:29884:7122/1	60	-
chr1	45968930	45968931	A01177:23:H2L2FDSX3:1:2605:5195:16689	60	-
chr1	45990952	45990953	A01177:23:H2L2FDSX3:1:1247:8359:11334/1	60	-
chr1	46056396	46056397	A01177:23:H2L2FDSX3:4:2408:18050:22482/1	60	+
chr1	46062241	46062242	A01177:23:H2L2FDSX3:2:2121:4553:13886	60	-
chr1	46065218	46065219	A01177:23:H2L2FDSX3:1:1222:27832:27680/1	60	+
chr1	46068239	46068240	A01177:23:H2L2FDSX3:4:2436:19614:19429/1	60	-
chr1	46072546	46072547	A01177:23:H2L2FDSX3:1:1339:31864:2440/1	60	+
chr1	46083773	46083774	A01177:23:H2L2FDSX3:1:1667:28402:33896/1	60	+
chr1	46083831	46083832	A01177:23:H2L2FDSX3:1:1116:1181:5353/1	60	+
chr1	46114291	46114292	A01177:23:H2L2FDSX3:1:1161:11785:31140/1	60	+
chr1	46116084	46116085	A01177:23:H2L2FDSX3:1:1635:10764:27117/1	60	-
chr1	46682595	46682596	A01177:23:H2L2FDSX3:1:1547:27281:26036/1	60	+
chr1	46704198	46704199	A01177:23:H2L2FDSX3:1:1103:29776:11318	60	-
chr1	46707637	46707638	A01177:23:H2L2FDSX3:1:2160:18367:35430/1	60	-
chr1	46712935	46712936	A01177:23:H2L2FDSX3:2:1248:3495:28307	60	+
chr1	47033034	47033035	A01177:23:H2L2FDSX3:2:1643:10746:7607	60	-
chr1	47269405	47269406	A01177:23:H2L2FDSX3:4:2173:23393:9846/1	60	+
chr1	47277219	47277220	A01177:23:H2L2FDSX3:1:1262:1389:19867/1	60	-
chr1	47375417	47375418	A01177:23:H2L2FDSX3:3:1512:1922:14434	60	+
chr1	47479254	47479255	A01177:23:H2L2FDSX3:1:1162:1497:25786	60	+
chr1	48758250	48758251	A01177:23:H2L2FDSX3:1:1207:8730:25191/1	60	-
chr1	49723171	49723172	A01177:23:H2L2FDSX3:1:1101:9851:24940/1	60	-
chr1	49923146	49923147	A01177:23:H2L2FDSX3:1:2274:23231:32456/1	60	-
chr1	50506033	50506034	A01177:23:H2L2FDSX3:1:1610:31620:8844/1	60	-
chr1	50541560	50541561	A01177:23:H2L2FDSX3:1:1559:18014:7889/1	60	-
chr1	50558526	50558527	A01177:23:H2L2FDSX3:3:1449:8874:15922	60	-
chr1	50581095	50581096	A01177:23:H2L2FDSX3:1:1178:2591:33473/1	60	+
chr1	50724517	50724518	A01177:23:H2L2FDSX3:1:2141:20844:21433/1	60	-
chr1	50776158	50776159	A01177:23:H2L2FDSX3:1:1326:14479:23782/1	60	+
chr1	50804631	50804632	A01177:23:H2L2FDSX3:1:1164:26784:23453/1	60	-
chr1	50823332	50823333	A01177:23:H2L2FDSX3:1:1518:15067:36824	60	+
chr1	50842485	50842486	A01177:23:H2L2FDSX3:1:1175:7139:17613/1	60	-
chr1	50844134	50844135	A01177:23:H2L2FDSX3:2:2334:12590:10050	60	-
chr1	50898481	50898482	A01177:23:H2L2FDSX3:4:2420:28980:29919/1	60	-
chr1	50972173	50972174	A01177:23:H2L2FDSX3:1:1163:15221:32268/1	60	+
chr1	50980393	50980394	A01177:23:H2L2FDSX3:1:1532:18900:17973/1	60	-
chr1	50981801	50981802	A01177:23:H2L2FDSX3:1:1401:9471:24158/1	60	-
chr1	51242861	51242862	A01177:23:H2L2FDSX3:1:1259:2817:5713/1	60	+
chr1	51276429	51276430	A01177:23:H2L2FDSX3:1:2348:10990:19429	60	+
chr1	51437529	51437530	A01177:23:H2L2FDSX3:3:2235:27525:15060	60	+
chr1	51441209	51441210	A01177:23:H2L2FDSX3:1:1411:22562:10723/1	60	+
chr1	51442481	51442482	A01177:23:H2L2FDSX3:1:1406:24542:32878/1	60	-
chr1	51444712	51444713	A01177:23:H2L2FDSX3:1:1110:12961:21621/1	60	-
chr1	51453045	51453046	A01177:23:H2L2FDSX3:1:1627:19262:8766	60	+
chr1	51457694	51457695	A01177:23:H2L2FDSX3:1:1376:2718:5697/1	60	-
chr1	51462221	51462222	A01177:23:H2L2FDSX3:1:1228:32859:6449	60	+
chr1	51465535	51465536	A01177:23:H2L2FDSX3:1:2115:5764:9345/1	60	+
chr1	51513649	51513650	A01177:23:H2L2FDSX3:1:1275:17345:10645	60	+
chr1	51760581	51760582	A01177:23:H2L2FDSX3:1:1352:26323:33019	60	-
chr1	51763650	51763651	A01177:23:H2L2FDSX3:2:1270:13602:30968	60	-
chr1	51765424	51765425	A01177:23:H2L2FDSX3:1:2354:8974:35321/1	60	-
chr1	51823606	51823607	A01177:23:H2L2FDSX3:1:2645:1985:14544/1	60	+
chr1	52062542	52062543	A01177:23:H2L2FDSX3:1:1208:21712:32675/1	60	+
chr1	52062940	52062941	A01177:23:H2L2FDSX3:1:1551:16721:12289	60	+
chr1	52067289	52067290	A01177:23:H2L2FDSX3:1:1304:24930:5494/1	60	-
chr1	52078980	52078981	A01177:23:H2L2FDSX3:1:2171:2962:15671/1	60	+
chr1	52089893	52089894	A01177:23:H2L2FDSX3:1:1208:15103:3286/1	60	+
chr1	52274015	52274016	A01177:23:H2L2FDSX3:1:1240:10420:32189/1	60	-
chr1	52334443	52334444	A01177:23:H2L2FDSX3:1:1414:8684:10394/1	60	-
chr1	52392809	52392810	A01177:23:H2L2FDSX3:1:1262:28122:22075/1	60	+
chr1	52456073	52456074	A01177:23:H2L2FDSX3:1:1329:25943:1736/1	60	+
chr1	52471950	52471951	A01177:23:H2L2FDSX3:1:1358:3387:21793/1	60	-
chr1	52492039	52492040	A01177:23:H2L2FDSX3:1:1237:7256:26209/1	60	+
chr1	52520682	52520683	A01177:23:H2L2FDSX3:1:1314:32732:10676	60	-
chr1	52528717	52528718	A01177:23:H2L2FDSX3:1:2106:6723:24377/1	60	+
chr1	52535552	52535553	A01177:23:H2L2FDSX3:1:1331:9381:26694/1	60	+
chr1	52798934	52798935	A01177:23:H2L2FDSX3:1:2625:18828:12211	60	-
chr1	52826390	52826391	A01177:23:H2L2FDSX3:1:1114:4282:21715/1	60	+
chr1	53017118	53017119	A01177:23:H2L2FDSX3:3:1140:1127:20666	60	-
chr1	53773886	53773887	A01177:23:H2L2FDSX3:1:1616:2293:13980	60	+
chr1	53800010	53800011	A01177:23:H2L2FDSX3:1:1116:31458:25128	60	-
chr1	53808602	53808603	A01177:23:H2L2FDSX3:4:1233:22281:28056/1	60	-
chr1	53808789	53808790	A01177:23:H2L2FDSX3:1:1410:9290:9940/1	60	+
chr1	53923355	53923356	A01177:23:H2L2FDSX3:1:2224:15058:5619/1	60	+
chr1	53932320	53932321	A01177:23:H2L2FDSX3:4:1665:5565:27445/1	60	+
chr1	54047634	54047635	A01177:23:H2L2FDSX3:1:1110:30743:14935/1	60	-
chr1	54279352	54279353	A01177:23:H2L2FDSX3:1:1465:11686:24893/1	60	+
chr1	54726231	54726232	A01177:23:H2L2FDSX3:1:1636:32868:35837/1	60	+
chr1	55166305	55166306	A01177:23:H2L2FDSX3:1:1124:15736:25864/1	60	-
chr1	55166630	55166631	A01177:23:H2L2FDSX3:1:1177:31711:34616/1	60	+
chr1	55641990	55641991	A01177:23:H2L2FDSX3:1:2621:4508:15029/1	60	+
chr1	55995973	55995974	A01177:23:H2L2FDSX3:1:1410:6605:2691	60	+
chr1	57115251	57115252	A01177:23:H2L2FDSX3:1:1273:24668:26428/1	60	+
chr1	57204944	57204945	A01177:23:H2L2FDSX3:1:1178:16179:35149	60	+
chr1	57229870	57229871	A01177:23:H2L2FDSX3:3:1353:27136:31140	60	+
chr1	57299027	57299028	A01177:23:H2L2FDSX3:1:1172:3513:32064/1	60	+
chr1	57359410	57359411	A01177:23:H2L2FDSX3:4:2327:10267:9565	60	+
chr1	57374008	57374009	A01177:23:H2L2FDSX3:4:2173:24325:16250/1	60	+
chr1	57573430	57573431	A01177:23:H2L2FDSX3:4:1316:32506:3959/1	60	+
chr1	58105378	58105379	A01177:23:H2L2FDSX3:1:2407:25717:13244	60	-
chr1	58107190	58107191	A01177:23:H2L2FDSX3:1:1154:22281:8609/1	60	-
chr1	58201107	58201108	A01177:23:H2L2FDSX3:1:1654:27507:16814/1	60	+
chr1	58330240	58330241	A01177:23:H2L2FDSX3:1:1517:32362:14231	60	+
chr1	58504262	58504263	A01177:23:H2L2FDSX3:1:1112:17770:22717/1	60	+
chr1	58522661	58522662	A01177:23:H2L2FDSX3:1:1222:14814:17347/1	60	-
chr1	58972701	58972702	A01177:23:H2L2FDSX3:1:1442:28546:29637/1	60	+
chr1	59328708	59328709	A01177:23:H2L2FDSX3:3:1316:24903:16470	60	+
chr1	60634911	60634912	A01177:23:H2L2FDSX3:3:1315:4372:11913	60	-
chr1	60740216	60740217	A01177:23:H2L2FDSX3:1:1159:8223:7874	60	+
chr1	61338871	61338872	A01177:23:H2L2FDSX3:4:1169:18421:2080/1	60	-
chr1	61358650	61358651	A01177:23:H2L2FDSX3:1:1631:5611:8641/1	60	+
chr1	61580084	61580085	A01177:23:H2L2FDSX3:1:1631:14525:6449/1	60	+
chr1	61690926	61690927	A01177:23:H2L2FDSX3:4:2232:8684:29277/1	60	+
chr1	61697066	61697067	A01177:23:H2L2FDSX3:2:1104:19208:18349/1	60	+
chr1	61916595	61916596	A01177:23:H2L2FDSX3:1:2212:26440:21230/1	60	+
chr1	62115658	62115659	A01177:23:H2L2FDSX3:1:1312:17183:13495	60	+
chr1	62439937	62439938	A01177:23:H2L2FDSX3:1:1160:25907:33802	60	-
chr1	62446623	62446624	A01177:23:H2L2FDSX3:1:1576:11505:8641/1	60	-
chr1	62447845	62447846	A01177:23:H2L2FDSX3:1:1130:26422:8954/1	60	+
chr1	62449431	62449432	A01177:23:H2L2FDSX3:1:1129:3992:24940	60	-
chr1	62544729	62544730	A01177:23:H2L2FDSX3:3:1411:9245:14967	60	-
chr1	62546121	62546122	A01177:23:H2L2FDSX3:1:2151:28528:10755/1	60	-
chr1	62547155	62547156	A01177:23:H2L2FDSX3:4:2665:14534:18396/1	60	-
chr1	62587081	62587082	A01177:23:H2L2FDSX3:1:1665:17436:6449/1	60	-
chr1	62602684	62602685	A01177:23:H2L2FDSX3:4:1305:29604:36542/1	60	+
chr1	62656081	62656082	A01177:23:H2L2FDSX3:1:1365:8278:34366/1	60	-
chr1	62831840	62831841	A01177:23:H2L2FDSX3:3:1438:4056:4445	60	+
chr1	62850930	62850931	A01177:23:H2L2FDSX3:4:1139:17842:21809/1	60	+
chr1	63191629	63191630	A01177:23:H2L2FDSX3:1:1423:21242:3270	60	-
chr1	63393522	63393523	A01177:23:H2L2FDSX3:4:1541:11207:26412/1	60	+
chr1	63453568	63453569	A01177:23:H2L2FDSX3:4:1318:4020:30906/1	60	-
chr1	63453619	63453620	A01177:23:H2L2FDSX3:1:1205:7365:8077/1	60	-
chr1	63456253	63456254	A01177:23:H2L2FDSX3:1:2361:19524:27915/1	60	+
chr1	63488707	63488708	A01177:23:H2L2FDSX3:3:1556:10411:3834	60	-
chr1	63768825	63768826	A01177:23:H2L2FDSX3:4:2538:2401:21590	60	-
chr1	64748042	64748043	A01177:23:H2L2FDSX3:4:1272:1787:12759/1	60	-
chr1	64777647	64777648	A01177:23:H2L2FDSX3:1:1258:19759:32863/1	60	-
chr1	64792071	64792072	A01177:23:H2L2FDSX3:1:1373:27588:20556/1	60	-
chr1	65032920	65032921	A01177:23:H2L2FDSX3:1:1309:12111:31892/1	60	+
chr1	66029318	66029319	A01177:23:H2L2FDSX3:1:1120:15754:23296/1	60	+
chr1	66949443	66949444	A01177:23:H2L2FDSX3:1:1166:15085:7858/1	60	-
chr1	66971806	66971807	A01177:23:H2L2FDSX3:4:2407:20410:10316	60	-
chr1	66976601	66976602	A01177:23:H2L2FDSX3:1:1332:7934:10316/1	60	+
chr1	66979177	66979178	A01177:23:H2L2FDSX3:4:1311:2483:24706/1	60	-
chr1	67010388	67010389	A01177:23:H2L2FDSX3:1:1350:7889:6918/1	60	-
chr1	67013925	67013926	A01177:23:H2L2FDSX3:1:1338:26530:18787/1	60	-
chr1	67019662	67019663	A01177:23:H2L2FDSX3:1:1503:3568:1595/1	60	+
chr1	67024093	67024094	A01177:23:H2L2FDSX3:1:1207:11351:24032/1	60	+
chr1	67035997	67035998	A01177:23:H2L2FDSX3:2:1358:2031:16752	60	-
chr1	67195312	67195313	A01177:23:H2L2FDSX3:4:2157:28375:12179	60	-
chr1	67415106	67415107	A01177:23:H2L2FDSX3:1:1656:25328:11099/1	60	-
chr1	68090742	68090743	A01177:23:H2L2FDSX3:1:1212:24460:21277/1	60	+
chr1	68468854	68468855	A01177:23:H2L2FDSX3:2:2233:7826:24345	60	+
chr1	68475569	68475570	A01177:23:H2L2FDSX3:4:1320:11767:6715/1	60	-
chr1	68487572	68487573	A01177:23:H2L2FDSX3:4:2360:5656:36495/1	60	-
chr1	68488310	68488311	A01177:23:H2L2FDSX3:1:1252:31828:7921/1	60	+
chr1	68489500	68489501	A01177:23:H2L2FDSX3:1:1417:10474:17534/1	60	-
chr1	68490826	68490827	A01177:23:H2L2FDSX3:1:2450:17128:2628	60	+
chr1	68492414	68492415	A01177:23:H2L2FDSX3:1:2176:24939:11741/1	60	-
chr1	68492640	68492641	A01177:23:H2L2FDSX3:1:1654:2781:28635/1	60	+
chr1	68841587	68841588	A01177:23:H2L2FDSX3:1:1105:21052:11209/1	60	-
chr1	68841591	68841592	A01177:23:H2L2FDSX3:1:1325:12662:32628/1	60	-
chr1	70158942	70158943	A01177:23:H2L2FDSX3:1:2540:28809:25864/1	60	+
chr1	70249004	70249005	A01177:23:H2L2FDSX3:1:1464:6325:15264/1	60	+
chr1	70283788	70283789	A01177:23:H2L2FDSX3:1:1550:16767:10895/1	60	+
chr1	70285441	70285442	A01177:23:H2L2FDSX3:1:1166:19171:29997/1	60	+
chr1	70306401	70306402	A01177:23:H2L2FDSX3:1:2574:18638:16736/1	60	+
chr1	70310975	70310976	A01177:23:H2L2FDSX3:1:2309:12210:13213/1	60	+
chr1	70321838	70321839	A01177:23:H2L2FDSX3:1:2164:32949:9361/1	60	+
chr1	70474152	70474153	A01177:23:H2L2FDSX3:1:1216:18041:22999/1	60	-
chr1	70824957	70824958	A01177:23:H2L2FDSX3:1:1236:5710:25003/1	60	-
chr1	71064121	71064122	A01177:23:H2L2FDSX3:4:1616:11162:21230/1	60	+
chr1	71251166	71251167	A01177:23:H2L2FDSX3:4:2456:14055:30279	60	-
chr1	71651912	71651913	A01177:23:H2L2FDSX3:2:1150:29297:9799	60	-
chr1	71662143	71662144	A01177:23:H2L2FDSX3:4:1663:22046:12743/1	60	+
chr1	71807715	71807716	A01177:23:H2L2FDSX3:1:1403:29930:21512/1	60	-
chr1	71903036	71903037	A01177:23:H2L2FDSX3:1:2109:18692:32863/1	60	+
chr1	71911971	71911972	A01177:23:H2L2FDSX3:1:1419:22218:25848/1	60	-
chr1	72062966	72062967	A01177:23:H2L2FDSX3:1:1402:12264:31031	60	-
chr1	72171966	72171967	A01177:23:H2L2FDSX3:1:1340:30418:25081/1	60	+
chr1	72189183	72189184	A01177:23:H2L2FDSX3:1:2157:15591:30154/1	60	+
chr1	72219917	72219918	A01177:23:H2L2FDSX3:4:2462:14199:9486	60	+
chr1	72225345	72225346	A01177:23:H2L2FDSX3:1:1439:3658:17848/1	60	-
chr1	72237634	72237635	A01177:23:H2L2FDSX3:1:1319:30924:14904/1	60	-
chr1	72238506	72238507	A01177:23:H2L2FDSX3:1:1371:28348:33489/1	60	-
chr1	72243438	72243439	A01177:23:H2L2FDSX3:1:1212:27263:11318/1	60	-
chr1	72243896	72243897	A01177:23:H2L2FDSX3:3:1545:25554:7326	60	-
chr1	72305418	72305419	A01177:23:H2L2FDSX3:1:1426:6415:9314/1	60	+
chr1	72550280	72550281	A01177:23:H2L2FDSX3:4:2259:28456:4930/1	60	-
chr1	72575965	72575966	A01177:23:H2L2FDSX3:1:1559:17264:14325/1	60	+
chr1	72634055	72634056	A01177:23:H2L2FDSX3:4:2508:31322:29810	60	-
chr1	72668680	72668681	A01177:23:H2L2FDSX3:1:1139:16830:18364/1	60	+
chr1	72679761	72679762	A01177:23:H2L2FDSX3:1:1228:12834:23375	60	+
chr1	72701696	72701697	A01177:23:H2L2FDSX3:1:1152:4191:25254/1	60	-
chr1	72703306	72703307	A01177:23:H2L2FDSX3:3:1602:4969:1861	60	+
chr1	72856529	72856530	A01177:23:H2L2FDSX3:3:1268:4182:15374	60	-
chr1	73325064	73325065	A01177:23:H2L2FDSX3:1:1630:14190:2832/1	60	-
chr1	73363930	73363931	A01177:23:H2L2FDSX3:1:1140:17562:2096/1	60	-
chr1	73363954	73363955	A01177:23:H2L2FDSX3:1:1620:24487:5321/1	60	+
chr1	73525194	73525195	A01177:23:H2L2FDSX3:4:1113:14895:26976/1	60	+
chr1	73611935	73611936	A01177:23:H2L2FDSX3:1:1421:11234:2409/1	60	+
chr1	74011563	74011564	A01177:23:H2L2FDSX3:1:1217:12897:9862/1	60	+
chr1	74204461	74204462	A01177:23:H2L2FDSX3:1:2225:3739:36746/1	60	-
chr1	74205012	74205013	A01177:23:H2L2FDSX3:4:1505:31910:25661/1	60	-
chr1	74208370	74208371	A01177:23:H2L2FDSX3:1:1547:10592:22435/1	60	-
chr1	74588337	74588338	A01177:23:H2L2FDSX3:1:1422:27751:34021/1	60	+
chr1	74706570	74706571	A01177:23:H2L2FDSX3:4:1407:30617:21230	60	-
chr1	74722993	74722994	A01177:23:H2L2FDSX3:1:1112:30038:36886/1	60	-
chr1	74757269	74757270	A01177:23:H2L2FDSX3:1:1124:12906:13886/1	60	+
chr1	74757270	74757271	A01177:23:H2L2FDSX3:1:2638:24316:13197/1	60	+
chr1	75298033	75298034	A01177:23:H2L2FDSX3:1:2477:18828:7200/1	60	-
chr1	75314675	75314676	A01177:23:H2L2FDSX3:1:1350:26901:24565	60	+
chr1	75330836	75330837	A01177:23:H2L2FDSX3:4:2327:28122:23453	60	+
chr1	75552413	75552414	A01177:23:H2L2FDSX3:4:2163:18973:10050/1	60	+
chr1	75570699	75570700	A01177:23:H2L2FDSX3:1:1328:26205:31563	60	-
chr1	75596233	75596234	A01177:23:H2L2FDSX3:1:2511:24334:2112	60	+
chr1	75656825	75656826	A01177:23:H2L2FDSX3:1:2459:25889:4523/1	60	-
chr1	75675294	75675295	A01177:23:H2L2FDSX3:1:1215:26313:23296/1	60	+
chr1	75675295	75675296	A01177:23:H2L2FDSX3:3:2252:18656:35994	60	+
chr1	75732609	75732610	A01177:23:H2L2FDSX3:3:2618:14742:11616	60	-
chr1	75739023	75739024	A01177:23:H2L2FDSX3:1:1544:29686:27978/1	60	+
chr1	75746800	75746801	A01177:23:H2L2FDSX3:1:1126:4598:31814/1	60	+
chr1	75793687	75793688	A01177:23:H2L2FDSX3:1:1106:25599:9283/1	60	+
chr1	75809432	75809433	A01177:23:H2L2FDSX3:1:1305:29333:13088	60	-
chr1	75880146	75880147	A01177:23:H2L2FDSX3:1:1444:14516:28134/1	60	+
chr1	75892722	75892723	A01177:23:H2L2FDSX3:4:1436:1542:14810/1	60	-
chr1	75930525	75930526	A01177:23:H2L2FDSX3:1:2409:20717:24909	60	-
chr1	76037299	76037300	A01177:23:H2L2FDSX3:1:1368:7111:28995/1	60	+
chr1	76054451	76054452	A01177:23:H2L2FDSX3:1:1110:31132:14700/1	60	-
chr1	76178660	76178661	A01177:23:H2L2FDSX3:1:2117:4237:12837/1	60	+
chr1	77139975	77139976	A01177:23:H2L2FDSX3:4:1406:26449:7404/1	60	+
chr1	77142074	77142075	A01177:23:H2L2FDSX3:4:1260:7184:32972/1	60	+
chr1	77169199	77169200	A01177:23:H2L2FDSX3:1:1144:14073:6230/1	60	+
chr1	77198003	77198004	A01177:23:H2L2FDSX3:1:2440:11659:19241/1	60	+
chr1	77574048	77574049	A01177:23:H2L2FDSX3:1:1255:5764:6997/1	60	-
chr1	77579106	77579107	A01177:23:H2L2FDSX3:1:1336:29622:21605/1	60	+
chr1	77581110	77581111	A01177:23:H2L2FDSX3:1:1171:16197:21402/1	60	+
chr1	77582575	77582576	A01177:23:H2L2FDSX3:1:1678:20383:6230/1	60	-
chr1	77582736	77582737	A01177:23:H2L2FDSX3:1:1209:25898:18724/1	60	+
chr1	77639089	77639090	A01177:23:H2L2FDSX3:3:2560:8549:12947	60	-
chr1	77639093	77639094	A01177:23:H2L2FDSX3:1:1221:1172:24533/1	60	-
chr1	77664305	77664306	A01177:23:H2L2FDSX3:1:1204:2546:28040/1	60	+
chr1	77730844	77730845	A01177:23:H2L2FDSX3:1:1176:26576:9502/1	60	+
chr1	77734226	77734227	A01177:23:H2L2FDSX3:1:1174:9426:14497	60	-
chr1	77816347	77816348	A01177:23:H2L2FDSX3:3:2326:3016:28698	60	+
chr1	77826228	77826229	A01177:23:H2L2FDSX3:1:1146:10167:31876/1	60	-
chr1	77841665	77841666	A01177:23:H2L2FDSX3:1:2506:24668:13244/1	60	-
chr1	77963683	77963684	A01177:23:H2L2FDSX3:1:1220:9878:12211/1	60	-
chr1	77969111	77969112	A01177:23:H2L2FDSX3:4:2244:17824:7999/1	60	+
chr1	77970325	77970326	A01177:23:H2L2FDSX3:4:2444:26775:20212/1	60	+
chr1	77989514	77989515	A01177:23:H2L2FDSX3:1:1533:6334:23359/1	60	-
chr1	77989546	77989547	A01177:23:H2L2FDSX3:1:1165:8856:20838/1	60	-
chr1	77992541	77992542	A01177:23:H2L2FDSX3:1:2237:12418:34272/1	60	+
chr1	78013653	78013654	A01177:23:H2L2FDSX3:1:1137:4435:21480/1	60	-
chr1	78013964	78013965	A01177:23:H2L2FDSX3:4:1473:16297:15154/1	60	-
chr1	78017053	78017054	A01177:23:H2L2FDSX3:4:1127:5620:29230/1	60	-
chr1	78227851	78227852	A01177:23:H2L2FDSX3:1:1111:25554:8641/1	60	+
chr1	78652716	78652717	A01177:23:H2L2FDSX3:4:2166:6072:20369/1	60	-
chr1	78656672	78656673	A01177:23:H2L2FDSX3:4:2151:24189:28510	60	+
chr1	78659710	78659711	A01177:23:H2L2FDSX3:1:1158:26259:26240/1	60	-
chr1	78660935	78660936	A01177:23:H2L2FDSX3:4:2372:19596:21872/1	60	-
chr1	79165709	79165710	A01177:23:H2L2FDSX3:1:1158:2184:36464/1	60	-
chr1	79260636	79260637	A01177:23:H2L2FDSX3:1:1416:8910:14732/1	60	-
chr1	80731002	80731003	A01177:23:H2L2FDSX3:1:1264:26404:23484/1	60	+
chr1	81236920	81236921	A01177:23:H2L2FDSX3:4:1201:28004:21120/1	60	-
chr1	82538285	82538286	A01177:23:H2L2FDSX3:1:1277:24876:19116/1	60	-
chr1	82541680	82541681	A01177:23:H2L2FDSX3:1:2244:6406:5697/1	60	-
chr1	83162327	83162328	A01177:23:H2L2FDSX3:1:1103:31286:10645	60	+
chr1	84104698	84104699	A01177:23:H2L2FDSX3:1:1160:7039:36573/1	60	-
chr1	84161143	84161144	A01177:23:H2L2FDSX3:1:1550:19343:27915/1	60	-
chr1	84165233	84165234	A01177:23:H2L2FDSX3:3:1124:25102:12461	60	-
chr1	84165970	84165971	A01177:23:H2L2FDSX3:1:1348:12237:29919/1	60	+
chr1	84167763	84167764	A01177:23:H2L2FDSX3:3:1550:15573:25426	60	-
chr1	84168103	84168104	A01177:23:H2L2FDSX3:1:1376:15365:18865	60	-
chr1	84178886	84178887	A01177:23:H2L2FDSX3:3:1619:5674:25285	60	+
chr1	84184331	84184332	A01177:23:H2L2FDSX3:1:1323:4607:34303/1	60	-
chr1	84187180	84187181	A01177:23:H2L2FDSX3:1:1338:15555:36573/1	60	+
chr1	84202331	84202332	A01177:23:H2L2FDSX3:3:2662:8079:27383	60	-
chr1	84202479	84202480	A01177:23:H2L2FDSX3:1:1144:6569:11303/1	60	+
chr1	84202748	84202749	A01177:23:H2L2FDSX3:1:1170:13557:13260	60	-
chr1	84203409	84203410	A01177:23:H2L2FDSX3:1:1346:24957:13996/1	60	+
chr1	84203518	84203519	A01177:23:H2L2FDSX3:1:1138:15826:18474/1	60	+
chr1	84205069	84205070	A01177:23:H2L2FDSX3:3:1631:2618:8437	60	+
chr1	84243187	84243188	A01177:23:H2L2FDSX3:1:1242:22996:5650/1	60	+
chr1	84272590	84272591	A01177:23:H2L2FDSX3:2:2362:3441:33724	60	+
chr1	84282658	84282659	A01177:23:H2L2FDSX3:1:2337:20039:16939/1	60	+
chr1	84502509	84502510	A01177:23:H2L2FDSX3:4:1346:22598:2926/1	60	-
chr1	84617849	84617850	A01177:23:H2L2FDSX3:3:2664:19171:15562	60	-
chr1	84644038	84644039	A01177:23:H2L2FDSX3:1:1327:32217:24158	60	-
chr1	84684275	84684276	A01177:23:H2L2FDSX3:1:1506:29288:36025/1	60	-
chr1	84897302	84897303	A01177:23:H2L2FDSX3:1:1328:16396:9408/1	60	-
chr1	85199264	85199265	A01177:23:H2L2FDSX3:1:2620:3423:8077/1	60	-
chr1	85245248	85245249	A01177:23:H2L2FDSX3:1:2530:26937:21245/1	60	+
chr1	85301624	85301625	A01177:23:H2L2FDSX3:4:2351:18837:9064/1	60	-
chr1	85343586	85343587	A01177:23:H2L2FDSX3:1:1674:32633:33332/1	60	+
chr1	85681593	85681594	A01177:23:H2L2FDSX3:1:1666:32922:21277/1	60	-
chr1	86050081	86050082	A01177:23:H2L2FDSX3:1:1247:11053:6981/1	60	+
chr1	86357330	86357331	A01177:23:H2L2FDSX3:2:1236:4291:3537	60	+
chr1	86462950	86462951	A01177:23:H2L2FDSX3:1:2429:26422:25050/1	60	+
chr1	86712312	86712313	A01177:23:H2L2FDSX3:1:1612:8422:25191/1	60	+
chr1	86715665	86715666	A01177:23:H2L2FDSX3:3:1257:12400:11945	60	+
chr1	86721357	86721358	A01177:23:H2L2FDSX3:1:1343:17273:12367/1	60	-
chr1	86724712	86724713	A01177:23:H2L2FDSX3:1:1462:4363:36824/1	60	-
chr1	86730838	86730839	A01177:23:H2L2FDSX3:4:2234:16875:2848	60	-
chr1	86731089	86731090	A01177:23:H2L2FDSX3:1:1132:2835:23594/1	60	-
chr1	86877659	86877660	A01177:23:H2L2FDSX3:1:1162:4381:25958	60	+
chr1	86938581	86938582	A01177:23:H2L2FDSX3:1:1313:4833:10175/1	60	+
chr1	86944244	86944245	A01177:23:H2L2FDSX3:1:1234:11849:25770/1	60	-
chr1	86950343	86950344	A01177:23:H2L2FDSX3:1:1253:8910:32487/1	60	-
chr1	87029493	87029494	A01177:23:H2L2FDSX3:1:1134:15736:9236/1	60	+
chr1	87029773	87029774	A01177:23:H2L2FDSX3:1:1629:31376:30405/1	60	+
chr1	87036604	87036605	A01177:23:H2L2FDSX3:1:1232:17870:22545	60	-
chr1	87038054	87038055	A01177:23:H2L2FDSX3:1:2125:8594:28651/1	60	+
chr1	87039431	87039432	A01177:23:H2L2FDSX3:1:1160:2266:9267	60	-
chr1	87074539	87074540	A01177:23:H2L2FDSX3:1:1457:22887:19586/1	60	+
chr1	87998190	87998191	A01177:23:H2L2FDSX3:4:2430:26042:20008/1	60	+
chr1	88706897	88706898	A01177:23:H2L2FDSX3:2:1230:32633:24533	60	-
chr1	88708441	88708442	A01177:23:H2L2FDSX3:4:1661:13982:2785/1	60	+
chr1	88714635	88714636	A01177:23:H2L2FDSX3:1:2548:4463:9627/1	60	+
chr1	88735725	88735726	A01177:23:H2L2FDSX3:1:1337:10122:14074/1	60	-
chr1	88751824	88751825	A01177:23:H2L2FDSX3:1:1104:29604:10989	60	-
chr1	88752736	88752737	A01177:23:H2L2FDSX3:4:2167:4010:3521/1	60	-
chr1	88766984	88766985	A01177:23:H2L2FDSX3:3:1271:21296:3396	60	-
chr1	88808478	88808479	A01177:23:H2L2FDSX3:1:1420:10113:32722/1	60	+
chr1	88810458	88810459	A01177:23:H2L2FDSX3:1:2219:18792:13964/1	60	-
chr1	88838434	88838435	A01177:23:H2L2FDSX3:1:1118:7355:21997/1	60	+
chr1	88864533	88864534	A01177:23:H2L2FDSX3:4:1308:22155:28620/1	60	+
chr1	88864539	88864540	A01177:23:H2L2FDSX3:4:2605:14977:34131/1	60	+
chr1	88940884	88940885	A01177:23:H2L2FDSX3:1:1650:7798:20322	60	+
chr1	88978376	88978377	A01177:23:H2L2FDSX3:1:1268:12346:13385/1	60	+
chr1	89006909	89006910	A01177:23:H2L2FDSX3:1:2160:30246:10504/1	60	-
chr1	89270073	89270074	A01177:23:H2L2FDSX3:1:1607:3405:13088/1	60	-
chr1	89270940	89270941	A01177:23:H2L2FDSX3:4:1266:18629:10363/1	60	+
chr1	89552756	89552757	A01177:23:H2L2FDSX3:1:1345:10800:25864/1	60	+
chr1	89655225	89655226	A01177:23:H2L2FDSX3:1:2270:25030:5541/1	60	+
chr1	90008504	90008505	A01177:23:H2L2FDSX3:1:1269:6424:9173/1	60	+
chr1	90009211	90009212	A01177:23:H2L2FDSX3:1:2276:1172:26788/1	60	-
chr1	90018037	90018038	A01177:23:H2L2FDSX3:1:1102:26756:10316/1	60	+
chr1	90023757	90023758	A01177:23:H2L2FDSX3:1:2237:30391:34303/1	60	+
chr1	90750833	90750834	A01177:23:H2L2FDSX3:1:1139:25418:14512/1	60	-
chr1	90770634	90770635	A01177:23:H2L2FDSX3:1:2546:31241:20369/1	60	-
chr1	90829793	90829794	A01177:23:H2L2FDSX3:1:1301:9254:26443/1	60	+
chr1	90902919	90902920	A01177:23:H2L2FDSX3:1:1218:1705:16219/1	60	+
chr1	90907219	90907220	A01177:23:H2L2FDSX3:1:1610:12789:19946/1	60	-
chr1	90912195	90912196	A01177:23:H2L2FDSX3:1:1452:29324:22874/1	60	-
chr1	90923281	90923282	A01177:23:H2L2FDSX3:1:1676:5972:13902/1	60	+
chr1	90925017	90925018	A01177:23:H2L2FDSX3:1:1678:20817:36980/1	60	-
chr1	90981342	90981343	A01177:23:H2L2FDSX3:1:1528:29478:7420/1	60	-
chr1	91011040	91011041	A01177:23:H2L2FDSX3:1:1501:27172:20964/1	60	+
chr1	91512785	91512786	A01177:23:H2L2FDSX3:1:2319:1118:6057/1	60	-
chr1	91522594	91522595	A01177:23:H2L2FDSX3:3:1560:27389:1141	60	-
chr1	91886882	91886883	A01177:23:H2L2FDSX3:1:2110:16884:34679	60	+
chr1	92240112	92240113	A01177:23:H2L2FDSX3:1:2206:12020:22498/1	60	-
chr1	92253106	92253107	A01177:23:H2L2FDSX3:1:1102:19877:25426/1	60	+
chr1	92294351	92294352	A01177:23:H2L2FDSX3:4:2657:8296:28354/1	60	-
chr1	92306616	92306617	A01177:23:H2L2FDSX3:1:1173:11514:6840	60	+
chr1	92308127	92308128	A01177:23:H2L2FDSX3:1:1142:15329:27320/1	60	+
chr1	92320745	92320746	A01177:23:H2L2FDSX3:1:1252:13196:10567/1	60	-
chr1	92334472	92334473	A01177:23:H2L2FDSX3:1:1313:10520:8500/1	60	+
chr1	92338778	92338779	A01177:23:H2L2FDSX3:1:2207:13675:28369	60	+
chr1	92340183	92340184	A01177:23:H2L2FDSX3:4:1309:32515:20008/1	60	-
chr1	92471311	92471312	A01177:23:H2L2FDSX3:1:1510:15564:3114/1	60	+
chr1	92512953	92512954	A01177:23:H2L2FDSX3:1:1174:32398:20650	60	+
chr1	92568939	92568940	A01177:23:H2L2FDSX3:1:1253:24587:21997/1	60	-
chr1	92572413	92572414	A01177:23:H2L2FDSX3:3:2607:25617:18834	60	-
chr1	92575938	92575939	A01177:23:H2L2FDSX3:1:2266:31665:4194/1	60	-
chr1	92577685	92577686	A01177:23:H2L2FDSX3:1:1532:12563:33614/1	60	-
chr1	92953299	92953300	A01177:23:H2L2FDSX3:3:2337:10339:9690	60	-
chr1	93101013	93101014	A01177:23:H2L2FDSX3:1:2213:15890:18991/1	60	+
chr1	93123885	93123886	A01177:23:H2L2FDSX3:1:1178:30743:36010/1	60	-
chr1	93135197	93135198	A01177:23:H2L2FDSX3:1:1101:1615:28776/1	60	+
chr1	93136440	93136441	A01177:23:H2L2FDSX3:1:2324:11568:16329	60	-
chr1	93185054	93185055	A01177:23:H2L2FDSX3:4:2546:9887:28792	60	+
chr1	93190106	93190107	A01177:23:H2L2FDSX3:1:1320:18982:36902/1	60	+
chr1	93190173	93190174	A01177:23:H2L2FDSX3:1:1102:25590:6230	60	+
chr1	93212743	93212744	A01177:23:H2L2FDSX3:1:1456:3287:8688/1	60	-
chr1	93225021	93225022	A01177:23:H2L2FDSX3:3:1301:32723:21903	60	+
chr1	93240732	93240733	A01177:23:H2L2FDSX3:1:2162:19307:16924/1	60	+
chr1	93352862	93352863	A01177:23:H2L2FDSX3:1:1137:14172:27884/1	60	+
chr1	93356199	93356200	A01177:23:H2L2FDSX3:4:2338:5602:4335/1	60	+
chr1	93356816	93356817	A01177:23:H2L2FDSX3:1:2544:13883:24001	60	-
chr1	93360899	93360900	A01177:23:H2L2FDSX3:1:1657:10167:7513/1	60	-
chr1	93625132	93625133	A01177:23:H2L2FDSX3:1:1526:18340:21104/1	60	+
chr1	93949569	93949570	A01177:23:H2L2FDSX3:1:1256:14977:21355/1	60	+
chr1	93949572	93949573	A01177:23:H2L2FDSX3:3:2454:16387:27367	60	+
chr1	94067906	94067907	A01177:23:H2L2FDSX3:1:2525:24659:24565/1	60	+
chr1	94070730	94070731	A01177:23:H2L2FDSX3:1:1134:17201:14403/1	60	+
chr1	94177834	94177835	A01177:23:H2L2FDSX3:1:1265:13015:28322/1	60	-
chr1	94458260	94458261	A01177:23:H2L2FDSX3:1:1568:29939:32049/1	60	+
chr1	94466732	94466733	A01177:23:H2L2FDSX3:3:2135:25201:35368	60	-
chr1	94517711	94517712	A01177:23:H2L2FDSX3:1:1456:11550:19398	60	-
chr1	94517822	94517823	A01177:23:H2L2FDSX3:2:1571:19696:3662	60	+
chr1	94983891	94983892	A01177:23:H2L2FDSX3:4:2277:13955:24064	60	-
chr1	95689682	95689683	A01177:23:H2L2FDSX3:4:1247:30572:10410/1	60	-
chr1	96731776	96731777	A01177:23:H2L2FDSX3:1:2351:21712:19241/1	60	-
chr1	96810749	96810750	A01177:23:H2L2FDSX3:1:1434:28926:36589/1	60	+
chr1	96811767	96811768	A01177:23:H2L2FDSX3:1:1123:1533:26036	60	+
chr1	96813708	96813709	A01177:23:H2L2FDSX3:3:1651:17526:6198	60	-
chr1	96995725	96995726	A01177:23:H2L2FDSX3:1:1341:4698:24345/1	60	-
chr1	97240190	97240191	A01177:23:H2L2FDSX3:4:1221:16016:28009/1	60	+
chr1	97263326	97263327	A01177:23:H2L2FDSX3:1:1121:24749:21433/1	60	-
chr1	97432366	97432367	A01177:23:H2L2FDSX3:4:1435:5023:3239/1	60	+
chr1	97513780	97513781	A01177:23:H2L2FDSX3:1:2516:14922:3724/1	60	-
chr1	97534169	97534170	A01177:23:H2L2FDSX3:1:1433:32759:21308/1	60	+
chr1	97543469	97543470	A01177:23:H2L2FDSX3:2:1637:16758:22153	60	-
chr1	97596139	97596140	A01177:23:H2L2FDSX3:1:1323:21079:25911	60	-
chr1	97596415	97596416	A01177:23:H2L2FDSX3:2:1613:31051:15342	60	-
chr1	97600584	97600585	A01177:23:H2L2FDSX3:1:1461:27715:25974/1	60	+
chr1	97607989	97607990	A01177:23:H2L2FDSX3:3:1157:3794:27226	60	+
chr1	97618186	97618187	A01177:23:H2L2FDSX3:4:2327:1226:11757/1	60	+
chr1	97683137	97683138	A01177:23:H2L2FDSX3:4:1313:23194:9314	60	-
chr1	97717020	97717021	A01177:23:H2L2FDSX3:1:1558:20428:32550/1	60	-
chr1	97722039	97722040	A01177:23:H2L2FDSX3:1:1527:16450:17143/1	60	-
chr1	97732703	97732704	A01177:23:H2L2FDSX3:1:1163:20193:8844/1	60	-
chr1	97743300	97743301	A01177:23:H2L2FDSX3:1:1140:28664:19445/1	60	+
chr1	97808231	97808232	A01177:23:H2L2FDSX3:4:1424:20491:36354/1	60	-
chr1	97835898	97835899	A01177:23:H2L2FDSX3:1:1135:25066:28338/1	60	+
chr1	97859604	97859605	A01177:23:H2L2FDSX3:1:1208:29170:24831/1	60	+
chr1	97860500	97860501	A01177:23:H2L2FDSX3:2:2402:25138:6136	60	-
chr1	97881398	97881399	A01177:23:H2L2FDSX3:1:2439:24180:4507/1	60	-
chr1	97891904	97891905	A01177:23:H2L2FDSX3:1:1314:1190:7216/1	60	+
chr1	97909005	97909006	A01177:23:H2L2FDSX3:2:1214:19976:26663	60	+
chr1	97918004	97918005	A01177:23:H2L2FDSX3:4:2374:27633:23422/1	60	+
chr1	97932328	97932329	A01177:23:H2L2FDSX3:1:1659:5403:3302/1	60	+
chr1	97988576	97988577	A01177:23:H2L2FDSX3:4:1123:29152:11616/1	60	+
chr1	97999650	97999651	A01177:23:H2L2FDSX3:1:2133:21866:17722/1	60	+
chr1	98009602	98009603	A01177:23:H2L2FDSX3:1:2505:22950:19445/1	60	-
chr1	98082526	98082527	A01177:23:H2L2FDSX3:1:1326:16369:8140/1	60	+
chr1	98103895	98103896	A01177:23:H2L2FDSX3:4:1462:10257:5541/1	60	+
chr1	98189370	98189371	A01177:23:H2L2FDSX3:1:1350:23511:15280/1	60	+
chr1	98217499	98217500	A01177:23:H2L2FDSX3:1:1376:28221:6652	60	+
chr1	98270785	98270786	A01177:23:H2L2FDSX3:1:1422:16414:15358/1	60	+
chr1	98311058	98311059	A01177:23:H2L2FDSX3:1:2321:28655:21339/1	60	-
chr1	98320064	98320065	A01177:23:H2L2FDSX3:1:1269:11577:22138/1	60	+
chr1	98327229	98327230	A01177:23:H2L2FDSX3:1:1372:29441:19727/1	60	+
chr1	98369158	98369159	A01177:23:H2L2FDSX3:1:1465:3658:31970/1	60	-
chr1	98374757	98374758	A01177:23:H2L2FDSX3:1:1301:19488:23187	60	+
chr1	98378717	98378718	A01177:23:H2L2FDSX3:1:1113:16197:10034/1	60	-
chr1	98378781	98378782	A01177:23:H2L2FDSX3:4:1340:20600:25864	60	-
chr1	98401785	98401786	A01177:23:H2L2FDSX3:3:1613:20509:26490	60	-
chr1	98450928	98450929	A01177:23:H2L2FDSX3:1:1611:28004:29888	60	+
chr1	98455068	98455069	A01177:23:H2L2FDSX3:1:1645:5584:2769/1	60	+
chr1	98659481	98659482	A01177:23:H2L2FDSX3:3:1317:8883:35603	60	-
chr1	98886944	98886945	A01177:23:H2L2FDSX3:1:1163:5584:19210/1	60	+
chr1	99353231	99353232	A01177:23:H2L2FDSX3:3:2455:3685:3302	60	+
chr1	99419876	99419877	A01177:23:H2L2FDSX3:1:1512:8992:15875/1	60	+
chr1	99664021	99664022	A01177:23:H2L2FDSX3:1:1372:7970:36182/1	60	-
chr1	99872151	99872152	A01177:23:H2L2FDSX3:1:2639:8486:34882	60	+
chr1	99872978	99872979	A01177:23:H2L2FDSX3:1:1150:16342:18114/1	60	+
chr1	99883671	99883672	A01177:23:H2L2FDSX3:2:2140:19868:29105	60	+
chr1	100004237	100004238	A01177:23:H2L2FDSX3:4:1556:1380:2347/1	60	+
chr1	100010681	100010682	A01177:23:H2L2FDSX3:1:1226:11749:32581/1	60	-
chr1	100027871	100027872	A01177:23:H2L2FDSX3:3:2162:8052:5509	60	-
chr1	100058623	100058624	A01177:23:H2L2FDSX3:1:1663:6234:34648/1	60	+
chr1	100087753	100087754	A01177:23:H2L2FDSX3:1:1414:2257:25441/1	60	-
chr1	100140250	100140251	A01177:23:H2L2FDSX3:1:2556:31955:34945/1	60	+
chr1	100216335	100216336	A01177:23:H2L2FDSX3:1:1144:21540:2691/1	60	-
chr1	100272190	100272191	A01177:23:H2L2FDSX3:1:1101:12328:32831/1	60	-
chr1	100326191	100326192	A01177:23:H2L2FDSX3:2:2653:15338:14403	60	+
chr1	100425563	100425564	A01177:23:H2L2FDSX3:4:1624:28691:36495	60	-
chr1	100426089	100426090	A01177:23:H2L2FDSX3:3:2423:28655:7999	60	-
chr1	100455584	100455585	A01177:23:H2L2FDSX3:1:1221:30147:19914/1	60	-
chr1	100515208	100515209	A01177:23:H2L2FDSX3:2:1406:25138:24737	60	-
chr1	100517125	100517126	A01177:23:H2L2FDSX3:1:1331:10999:30029/1	60	+
chr1	100832400	100832401	A01177:23:H2L2FDSX3:1:1339:12319:17315/1	60	-
chr1	100901914	100901915	A01177:23:H2L2FDSX3:1:2174:2465:13369/1	60	+
chr1	100931156	100931157	A01177:23:H2L2FDSX3:1:2104:6922:24815/1	60	+
chr1	100954327	100954328	A01177:23:H2L2FDSX3:1:2177:24605:17738/1	60	+
chr1	100978046	100978047	A01177:23:H2L2FDSX3:1:2174:1036:4100/1	60	+
chr1	100982952	100982953	A01177:23:H2L2FDSX3:1:1403:13928:21292	60	-
chr1	100988343	100988344	A01177:23:H2L2FDSX3:2:2435:16179:7467	60	-
chr1	100997811	100997812	A01177:23:H2L2FDSX3:4:2243:28800:3302/1	60	+
chr1	101013560	101013561	A01177:23:H2L2FDSX3:1:1553:25907:31516/1	60	-
chr1	101038597	101038598	A01177:23:H2L2FDSX3:1:1220:32913:16313/1	60	-
chr1	101090806	101090807	A01177:23:H2L2FDSX3:1:1310:23628:29074/1	60	-
chr1	101112000	101112001	A01177:23:H2L2FDSX3:2:1215:27362:9799	60	+
chr1	101117547	101117548	A01177:23:H2L2FDSX3:1:2107:11116:22748	60	-
chr1	101329109	101329110	A01177:23:H2L2FDSX3:1:1323:4038:28369/1	60	-
chr1	101340317	101340318	A01177:23:H2L2FDSX3:1:1678:22679:35352/1	60	-
chr1	101341456	101341457	A01177:23:H2L2FDSX3:1:1167:24189:34209/1	60	-
chr1	101476688	101476689	A01177:23:H2L2FDSX3:1:1103:8486:14528	60	+
chr1	101510383	101510384	A01177:23:H2L2FDSX3:1:2553:26268:30796/1	60	-
chr1	101527363	101527364	A01177:23:H2L2FDSX3:1:1572:11017:3693/1	60	+
chr1	101788714	101788715	A01177:23:H2L2FDSX3:4:2653:27914:24972/1	60	-
chr1	101830693	101830694	A01177:23:H2L2FDSX3:3:1160:16260:18286	60	+
chr1	102522255	102522256	A01177:23:H2L2FDSX3:1:1553:5575:15060/1	60	-
chr1	103219063	103219064	A01177:23:H2L2FDSX3:1:1320:9326:28729/1	60	+
chr1	103481355	103481356	A01177:23:H2L2FDSX3:1:1343:8739:28369/1	60	+
chr1	103534821	103534822	A01177:23:H2L2FDSX3:3:1310:25699:30217	60	-
chr1	103542804	103542805	A01177:23:H2L2FDSX3:3:1464:16143:33113	60	+
chr1	103544959	103544960	A01177:23:H2L2FDSX3:4:2244:29179:11851/1	60	-
chr1	103547514	103547515	A01177:23:H2L2FDSX3:1:1136:7500:5869/1	60	-
chr1	103551488	103551489	A01177:23:H2L2FDSX3:2:1672:25455:36558	60	-
chr1	103553957	103553958	A01177:23:H2L2FDSX3:1:1145:19994:16986	60	+
chr1	103556877	103556878	A01177:23:H2L2FDSX3:1:2664:28113:9815/1	60	+
chr1	103558566	103558567	A01177:23:H2L2FDSX3:4:1373:15528:27101/1	60	-
chr1	103563016	103563017	A01177:23:H2L2FDSX3:1:1502:11650:5729/1	60	+
chr1	103582173	103582174	A01177:23:H2L2FDSX3:1:1416:2889:2801/1	60	+
chr1	103693362	103693363	A01177:23:H2L2FDSX3:4:2633:29071:18208/1	60	+
chr1	104733862	104733863	A01177:23:H2L2FDSX3:1:1235:24496:31485/1	60	+
chr1	105295843	105295844	A01177:23:H2L2FDSX3:1:2141:18855:5494/1	60	-
chr1	105829276	105829277	A01177:23:H2L2FDSX3:1:1568:1389:36871/1	60	+
chr1	105829278	105829279	A01177:23:H2L2FDSX3:3:2437:1181:3129	60	+
chr1	105843351	105843352	A01177:23:H2L2FDSX3:1:1308:8260:9815/1	60	-
chr1	107058960	107058961	A01177:23:H2L2FDSX3:2:2249:10375:11193	60	-
chr1	107234213	107234214	A01177:23:H2L2FDSX3:4:1132:1922:36730/1	60	-
chr1	107337188	107337189	A01177:23:H2L2FDSX3:1:1436:26476:5008/1	60	-
chr1	107559726	107559727	A01177:23:H2L2FDSX3:4:1158:26684:24439/1	60	+
chr1	107598277	107598278	A01177:23:H2L2FDSX3:1:1215:28989:8516/1	60	+
chr1	107603843	107603844	A01177:23:H2L2FDSX3:1:2352:13069:19429	60	-
chr1	107606834	107606835	A01177:23:H2L2FDSX3:1:1260:3477:5290/1	60	+
chr1	107744127	107744128	A01177:23:H2L2FDSX3:1:1415:9245:20729/1	60	+
chr1	107755640	107755641	A01177:23:H2L2FDSX3:1:1151:16423:16783/1	60	+
chr1	107757259	107757260	A01177:23:H2L2FDSX3:1:1414:28140:13620/1	60	+
chr1	107782597	107782598	A01177:23:H2L2FDSX3:1:1439:1768:7498/1	60	-
chr1	107801009	107801010	A01177:23:H2L2FDSX3:1:1272:17689:27179/1	60	+
chr1	107808152	107808153	A01177:23:H2L2FDSX3:2:2513:25509:29951	60	-
chr1	107809418	107809419	A01177:23:H2L2FDSX3:1:1215:14208:9345/1	60	+
chr1	107810465	107810466	A01177:23:H2L2FDSX3:2:2613:29776:28948	60	+
chr1	107810893	107810894	A01177:23:H2L2FDSX3:1:1334:27118:36589/1	60	+
chr1	107812665	107812666	A01177:23:H2L2FDSX3:1:1409:26639:17127/1	60	-
chr1	107815094	107815095	A01177:23:H2L2FDSX3:4:1307:18900:6292/1	60	-
chr1	107831273	107831274	A01177:23:H2L2FDSX3:1:2150:9127:28698/1	60	+
chr1	107841682	107841683	A01177:23:H2L2FDSX3:2:1320:2908:2581	60	+
chr1	107853033	107853034	A01177:23:H2L2FDSX3:1:1423:13521:23657/1	60	-
chr1	107854272	107854273	A01177:23:H2L2FDSX3:1:2235:27010:35618/1	60	+
chr1	107870237	107870238	A01177:23:H2L2FDSX3:1:1236:21965:1955/1	60	+
chr1	107878986	107878987	A01177:23:H2L2FDSX3:2:1614:15004:11412	60	-
chr1	107881996	107881997	A01177:23:H2L2FDSX3:4:2424:15067:3474/1	60	-
chr1	107882182	107882183	A01177:23:H2L2FDSX3:3:2464:28944:14137	60	-
chr1	107887448	107887449	A01177:23:H2L2FDSX3:1:1114:24695:24502/1	60	-
chr1	107889246	107889247	A01177:23:H2L2FDSX3:3:1518:15067:18380	60	+
chr1	107895668	107895669	A01177:23:H2L2FDSX3:3:2128:29026:5259	60	+
chr1	107901552	107901553	A01177:23:H2L2FDSX3:1:1120:19868:28447/1	60	-
chr1	107907795	107907796	A01177:23:H2L2FDSX3:2:1259:22923:36558	60	+
chr1	107921105	107921106	A01177:23:H2L2FDSX3:1:1472:32280:32283/1	60	-
chr1	107925532	107925533	A01177:23:H2L2FDSX3:1:1133:25446:22169/1	60	+
chr1	107926604	107926605	A01177:23:H2L2FDSX3:1:1157:11505:4758/1	60	+
chr1	108005269	108005270	A01177:23:H2L2FDSX3:1:1369:20356:15076/1	60	+
chr1	108008037	108008038	A01177:23:H2L2FDSX3:1:2533:31955:8797/1	60	+
chr1	108028406	108028407	A01177:23:H2L2FDSX3:1:1447:28058:17206/1	60	+
chr1	108096049	108096050	A01177:23:H2L2FDSX3:1:1316:22073:4554/1	60	-
chr1	108130588	108130589	A01177:23:H2L2FDSX3:3:1139:12445:32033	60	-
chr1	108621125	108621126	A01177:23:H2L2FDSX3:1:1124:7708:14967/1	60	-
chr1	108777667	108777668	A01177:23:H2L2FDSX3:1:2641:26883:5306/1	60	+
chr1	108779731	108779732	A01177:23:H2L2FDSX3:1:1675:31467:26584/1	60	+
chr1	108781990	108781991	A01177:23:H2L2FDSX3:1:1171:1669:22889/1	60	+
chr1	108796234	108796235	A01177:23:H2L2FDSX3:1:1135:11803:12101/1	60	+
chr1	108807941	108807942	A01177:23:H2L2FDSX3:1:1643:12554:20040/1	60	-
chr1	108875444	108875445	A01177:23:H2L2FDSX3:1:1302:13801:28463/1	60	-
chr1	109292351	109292352	A01177:23:H2L2FDSX3:1:1238:14977:15436/1	60	-
chr1	109363572	109363573	A01177:23:H2L2FDSX3:4:1261:3251:13260/1	60	+
chr1	109371053	109371054	A01177:23:H2L2FDSX3:1:1511:16821:26146/1	60	+
chr1	109422860	109422861	A01177:23:H2L2FDSX3:1:1260:28203:14356/1	60	+
chr1	109565827	109565828	A01177:23:H2L2FDSX3:1:1253:20193:15045/1	60	-
chr1	109572855	109572856	A01177:23:H2L2FDSX3:1:1564:1678:5995/1	60	+
chr1	109577748	109577749	A01177:23:H2L2FDSX3:1:1404:27850:7326/1	60	+
chr1	109582399	109582400	A01177:23:H2L2FDSX3:1:1164:27561:9643/1	60	-
chr1	109594521	109594522	A01177:23:H2L2FDSX3:1:1436:14308:15937/1	60	-
chr1	109596057	109596058	A01177:23:H2L2FDSX3:1:1404:11324:20760/1	60	+
chr1	109597263	109597264	A01177:23:H2L2FDSX3:4:2344:6244:29183	60	-
chr1	109785308	109785309	A01177:23:H2L2FDSX3:1:1365:25925:11976/1	60	+
chr1	109908626	109908627	A01177:23:H2L2FDSX3:1:1329:19669:34835	60	+
chr1	109955886	109955887	A01177:23:H2L2FDSX3:1:1312:27796:16188	60	-
chr1	109962721	109962722	A01177:23:H2L2FDSX3:1:1477:18954:18630/1	60	-
chr1	110016721	110016722	A01177:23:H2L2FDSX3:1:1354:10041:23860/1	60	+
chr1	110347663	110347664	A01177:23:H2L2FDSX3:1:1237:22471:36839/1	60	-
chr1	110349487	110349488	A01177:23:H2L2FDSX3:1:1427:17047:17769/1	60	+
chr1	110861689	110861690	A01177:23:H2L2FDSX3:1:1140:17644:24940/1	60	+
chr1	110925975	110925976	A01177:23:H2L2FDSX3:1:1614:12120:34287/1	60	+
chr1	110947365	110947366	A01177:23:H2L2FDSX3:1:2247:4679:30076/1	60	+
chr1	110952992	110952993	A01177:23:H2L2FDSX3:4:1356:11776:21731/1	60	-
chr1	111010454	111010455	A01177:23:H2L2FDSX3:4:1244:32398:3709/1	60	+
chr1	111125781	111125782	A01177:23:H2L2FDSX3:1:1654:29342:26349/1	60	-
chr1	111136944	111136945	A01177:23:H2L2FDSX3:4:1649:21956:18192/1	60	-
chr1	111138446	111138447	A01177:23:H2L2FDSX3:4:2417:28230:36824/1	60	+
chr1	111146282	111146283	A01177:23:H2L2FDSX3:1:1277:24135:35775/1	60	+
chr1	111153209	111153210	A01177:23:H2L2FDSX3:4:1354:6460:10833/1	60	+
chr1	111153746	111153747	A01177:23:H2L2FDSX3:2:1655:17861:10034	60	+
chr1	111348246	111348247	A01177:23:H2L2FDSX3:4:1317:10077:11177/1	60	-
chr1	111459492	111459493	A01177:23:H2L2FDSX3:1:1131:14217:8453/1	60	-
chr1	111626781	111626782	A01177:23:H2L2FDSX3:1:1312:14660:1924/1	60	+
chr1	111628031	111628032	A01177:23:H2L2FDSX3:2:2335:7952:14262	60	+
chr1	111632279	111632280	A01177:23:H2L2FDSX3:1:2175:3134:15060/1	60	-
chr1	111637546	111637547	A01177:23:H2L2FDSX3:1:2128:1099:17425/1	60	+
chr1	112066027	112066028	A01177:23:H2L2FDSX3:1:1220:21025:23563/1	60	-
chr1	112125582	112125583	A01177:23:H2L2FDSX3:1:1115:11767:10817/1	60	-
chr1	112576803	112576804	A01177:23:H2L2FDSX3:1:1371:10700:23938/1	60	-
chr1	112583271	112583272	A01177:23:H2L2FDSX3:4:1223:31864:29778/1	60	-
chr1	112592812	112592813	A01177:23:H2L2FDSX3:4:1635:15817:26036/1	60	+
chr1	112599448	112599449	A01177:23:H2L2FDSX3:1:2127:21893:1830	60	+
chr1	112613720	112613721	A01177:23:H2L2FDSX3:1:1160:6244:29403/1	60	+
chr1	112651692	112651693	A01177:23:H2L2FDSX3:1:1424:29767:21699/1	60	-
chr1	112653402	112653403	A01177:23:H2L2FDSX3:1:1244:10773:22686/1	60	+
chr1	112680518	112680519	A01177:23:H2L2FDSX3:1:1262:6677:13996/1	60	-
chr1	112875960	112875961	A01177:23:H2L2FDSX3:1:1514:15691:26944	60	+
chr1	112915955	112915956	A01177:23:H2L2FDSX3:1:2170:10158:30796/1	60	-
chr1	112918253	112918254	A01177:23:H2L2FDSX3:1:2275:2428:14967/1	60	-
chr1	112952313	112952314	A01177:23:H2L2FDSX3:1:2241:26160:16861/1	60	-
chr1	112963195	112963196	A01177:23:H2L2FDSX3:1:1162:7789:30076/1	60	-
chr1	113400834	113400835	A01177:23:H2L2FDSX3:1:1270:17309:24361/1	60	-
chr1	113582346	113582347	A01177:23:H2L2FDSX3:1:1102:11966:4554/1	60	+
chr1	113588874	113588875	A01177:23:H2L2FDSX3:1:1244:16830:28228/1	60	-
chr1	113712354	113712355	A01177:23:H2L2FDSX3:1:1350:9552:23860/1	60	-
chr1	113747215	113747216	A01177:23:H2L2FDSX3:1:1328:6650:27383	60	-
chr1	113751838	113751839	A01177:23:H2L2FDSX3:1:1157:8865:7357/1	60	-
chr1	113763591	113763592	A01177:23:H2L2FDSX3:1:2615:12165:17112/1	60	-
chr1	113765459	113765460	A01177:23:H2L2FDSX3:1:2108:14100:18333/1	60	-
chr1	113795926	113795927	A01177:23:H2L2FDSX3:1:1158:15799:30514/1	60	+
chr1	113800393	113800394	A01177:23:H2L2FDSX3:1:1677:3215:35618/1	60	-
chr1	113804420	113804421	A01177:23:H2L2FDSX3:3:1602:21847:23265	60	-
chr1	113805181	113805182	A01177:23:H2L2FDSX3:1:1406:31015:19038	60	-
chr1	113819883	113819884	A01177:23:H2L2FDSX3:1:1122:7862:9064/1	60	-
chr1	113936204	113936205	A01177:23:H2L2FDSX3:1:1617:19171:34068/1	60	-
chr1	113957848	113957849	A01177:23:H2L2FDSX3:1:1106:18873:11788/1	60	-
chr1	114281369	114281370	A01177:23:H2L2FDSX3:1:1210:27986:36589/1	60	-
chr1	114382103	114382104	A01177:23:H2L2FDSX3:1:1610:31675:13228/1	60	-
chr1	114382105	114382106	A01177:23:H2L2FDSX3:1:1470:16875:21919/1	60	-
chr1	114393969	114393970	A01177:23:H2L2FDSX3:1:1602:3351:21887	60	-
chr1	114406506	114406507	A01177:23:H2L2FDSX3:3:2316:6786:23923	60	-
chr1	114410889	114410890	A01177:23:H2L2FDSX3:1:2475:5674:6527/1	60	+
chr1	114423708	114423709	A01177:23:H2L2FDSX3:1:1237:25446:7889/1	60	-
chr1	114423898	114423899	A01177:23:H2L2FDSX3:1:1546:27778:14372/1	60	-
chr1	114430452	114430453	A01177:23:H2L2FDSX3:1:2215:16495:8891	60	-
chr1	114438812	114438813	A01177:23:H2L2FDSX3:1:2103:31232:17816/1	60	+
chr1	114458827	114458828	A01177:23:H2L2FDSX3:1:2314:25717:34381/1	60	+
chr1	114460127	114460128	A01177:23:H2L2FDSX3:1:1108:30092:12900/1	60	-
chr1	114477204	114477205	A01177:23:H2L2FDSX3:2:2471:24460:3771	60	-
chr1	114496008	114496009	A01177:23:H2L2FDSX3:1:1644:5538:34100/1	60	+
chr1	114573808	114573809	A01177:23:H2L2FDSX3:1:2511:21432:19038/1	60	+
chr1	114664543	114664544	A01177:23:H2L2FDSX3:1:2203:5710:2926/1	60	+
chr1	114774037	114774038	A01177:23:H2L2FDSX3:1:1378:20455:16595/1	60	+
chr1	114776757	114776758	A01177:23:H2L2FDSX3:1:2220:24270:13025/1	60	+
chr1	115556188	115556189	A01177:23:H2L2FDSX3:1:1246:29658:24330	60	+
chr1	116381039	116381040	A01177:23:H2L2FDSX3:1:1122:29595:4961/1	60	+
chr1	116386517	116386518	A01177:23:H2L2FDSX3:4:1572:4698:29575	60	-
chr1	116387589	116387590	A01177:23:H2L2FDSX3:1:1122:11198:24831/1	60	+
chr1	116398229	116398230	A01177:23:H2L2FDSX3:1:1128:10529:24267/1	60	+
chr1	116745176	116745177	A01177:23:H2L2FDSX3:1:1549:27091:23672/1	60	+
chr1	116780580	116780581	A01177:23:H2L2FDSX3:4:2326:22833:7153/1	60	-
chr1	116997977	116997978	A01177:23:H2L2FDSX3:1:1324:29776:18458/1	60	-
chr1	117063993	117063994	A01177:23:H2L2FDSX3:1:1150:13838:16720	60	-
chr1	117069833	117069834	A01177:23:H2L2FDSX3:1:1126:13169:30624/1	60	+
chr1	117084134	117084135	A01177:23:H2L2FDSX3:3:1405:32633:24126	60	-
chr1	117372500	117372501	A01177:23:H2L2FDSX3:3:1343:20428:32550	60	-
chr1	117458199	117458200	A01177:23:H2L2FDSX3:4:2142:19180:32236/1	60	-
chr1	117497544	117497545	A01177:23:H2L2FDSX3:3:1567:29405:27993	60	+
chr1	117507871	117507872	A01177:23:H2L2FDSX3:1:1254:32434:31109/1	60	+
chr1	117512312	117512313	A01177:23:H2L2FDSX3:1:1203:24587:24314	60	-
chr1	117608710	117608711	A01177:23:H2L2FDSX3:1:1631:27986:30639/1	60	+
chr1	117616433	117616434	A01177:23:H2L2FDSX3:1:1209:15374:36229/1	60	-
chr1	117642741	117642742	A01177:23:H2L2FDSX3:1:2371:15637:4147	60	-
chr1	117642895	117642896	A01177:23:H2L2FDSX3:1:1129:21667:17033/1	60	-
chr1	117934081	117934082	A01177:23:H2L2FDSX3:1:1241:29613:4398/1	60	+
chr1	117941889	117941890	A01177:23:H2L2FDSX3:1:1216:18069:19695/1	60	+
chr1	117952231	117952232	A01177:23:H2L2FDSX3:1:1306:17734:10003/1	60	+
chr1	117958911	117958912	A01177:23:H2L2FDSX3:1:2611:10547:24674	60	-
chr1	118826511	118826512	A01177:23:H2L2FDSX3:2:2476:6967:7012	60	+
chr1	119165066	119165067	A01177:23:H2L2FDSX3:3:1173:2998:22153	60	-
chr1	119656323	119656324	A01177:23:H2L2FDSX3:1:1377:28664:5102/1	60	-
chr1	119947683	119947684	A01177:23:H2L2FDSX3:4:1635:12509:21684/1	60	+
chr1	119966707	119966708	A01177:23:H2L2FDSX3:1:1257:28113:16391/1	60	-
chr1	119990568	119990569	A01177:23:H2L2FDSX3:1:1119:17580:11459/1	60	-
chr1	120034662	120034663	A01177:23:H2L2FDSX3:1:1149:8983:5556/1	60	+
chr1	120117615	120117616	A01177:23:H2L2FDSX3:4:2637:5837:8938/1	60	-
chr1	120160698	120160699	A01177:23:H2L2FDSX3:4:2320:15582:9721/1	60	+
chr1	120783726	120783727	A01177:23:H2L2FDSX3:1:1130:11478:15233/1	60	-
chr1	121521131	121521132	A01177:23:H2L2FDSX3:2:2128:25201:12289	60	-
chr1	121556514	121556515	A01177:23:H2L2FDSX3:4:2221:32452:29230/1	60	-
chr1	121561274	121561275	A01177:23:H2L2FDSX3:1:1144:14986:20337/1	60	-
chr1	121563255	121563256	A01177:23:H2L2FDSX3:1:1330:9661:22827	60	-
chr1	121571142	121571143	A01177:23:H2L2FDSX3:1:2103:32316:27398/1	60	-
chr1	121596078	121596079	A01177:23:H2L2FDSX3:1:1163:5421:36370/1	60	-
chr1	125017948	125017949	A01177:23:H2L2FDSX3:2:1212:15754:19820	60	-
chr1	143771433	143771434	A01177:23:H2L2FDSX3:1:2333:17499:19554/1	60	-
chr1	144435650	144435651	A01177:23:H2L2FDSX3:1:2274:14687:23046/1	60	+
chr1	144982747	144982748	A01177:23:H2L2FDSX3:1:2502:30626:35869/1	60	-
chr1	145372517	145372518	A01177:23:H2L2FDSX3:1:1131:31656:6965	60	-
chr1	145618352	145618353	A01177:23:H2L2FDSX3:1:1425:13557:9972/1	60	+
chr1	145661978	145661979	A01177:23:H2L2FDSX3:1:2203:27326:19163/1	60	+
chr1	145744635	145744636	A01177:23:H2L2FDSX3:1:1247:7536:9157/1	60	+
chr1	145762730	145762731	A01177:23:H2L2FDSX3:1:1447:11433:35634/1	60	+
chr1	145771557	145771558	A01177:23:H2L2FDSX3:2:1356:15338:16376	60	+
chr1	145774825	145774826	A01177:23:H2L2FDSX3:1:1320:25717:4163/1	60	-
chr1	145785393	145785394	A01177:23:H2L2FDSX3:1:1444:7581:33818/1	60	+
chr1	145832462	145832463	A01177:23:H2L2FDSX3:1:1605:17463:5181/1	60	-
chr1	145837082	145837083	A01177:23:H2L2FDSX3:1:2471:10637:32221/1	60	-
chr1	145894161	145894162	A01177:23:H2L2FDSX3:4:1573:32913:17221/1	60	+
chr1	145943854	145943855	A01177:23:H2L2FDSX3:1:1227:29984:19194/1	60	-
chr1	145952629	145952630	A01177:23:H2L2FDSX3:1:1376:18810:25551	60	+
chr1	146037151	146037152	A01177:23:H2L2FDSX3:1:1350:29288:4930/1	60	+
chr1	146185549	146185550	A01177:23:H2L2FDSX3:1:1149:21992:28557/1	60	-
chr1	147156903	147156904	A01177:23:H2L2FDSX3:1:1253:14443:11851/1	60	+
chr1	147253683	147253684	A01177:23:H2L2FDSX3:4:1277:17770:29794/1	60	+
chr1	147256753	147256754	A01177:23:H2L2FDSX3:1:1223:26286:11224/1	60	-
chr1	147284398	147284399	A01177:23:H2L2FDSX3:1:1149:17372:16360/1	60	+
chr1	147285955	147285956	A01177:23:H2L2FDSX3:2:2472:27805:4523	60	-
chr1	147386108	147386109	A01177:23:H2L2FDSX3:1:1474:25997:13949/1	60	-
chr1	147457484	147457485	A01177:23:H2L2FDSX3:3:1563:24325:36542	60	-
chr1	148447814	148447815	A01177:23:H2L2FDSX3:1:2150:23583:19601/1	60	+
chr1	149071473	149071474	A01177:23:H2L2FDSX3:3:1604:31991:16877	60	+
chr1	149398815	149398816	A01177:23:H2L2FDSX3:1:1446:21314:33270/1	60	-
chr1	149406970	149406971	A01177:23:H2L2FDSX3:1:1145:7699:28479/1	60	-
chr1	149414465	149414466	A01177:23:H2L2FDSX3:1:1121:19732:22075/1	60	+
chr1	149425497	149425498	A01177:23:H2L2FDSX3:1:1161:5077:27258	60	+
chr1	149430730	149430731	A01177:23:H2L2FDSX3:1:1531:8196:1658/1	60	-
chr1	149449238	149449239	A01177:23:H2L2FDSX3:1:1307:1750:30671/1	60	+
chr1	149609963	149609964	A01177:23:H2L2FDSX3:1:1119:25870:12383/1	60	-
chr1	149715955	149715956	A01177:23:H2L2FDSX3:1:1329:13340:33927/1	60	+
chr1	149778409	149778410	A01177:23:H2L2FDSX3:1:1107:9507:23938/1	60	+
chr1	149844682	149844683	A01177:23:H2L2FDSX3:1:1142:28709:36808/1	60	+
chr1	149958481	149958482	A01177:23:H2L2FDSX3:1:1156:12943:3928/1	60	+
chr1	149968805	149968806	A01177:23:H2L2FDSX3:3:2534:4951:25034	60	-
chr1	149990113	149990114	A01177:23:H2L2FDSX3:1:1165:12698:8641	60	-
chr1	149993802	149993803	A01177:23:H2L2FDSX3:1:1147:19741:34491/1	60	+
chr1	150002200	150002201	A01177:23:H2L2FDSX3:1:2613:12680:13996/1	60	-
chr1	150028559	150028560	A01177:23:H2L2FDSX3:1:1563:26964:19445/1	60	-
chr1	150077238	150077239	A01177:23:H2L2FDSX3:2:1449:15700:16313	60	+
chr1	150077615	150077616	A01177:23:H2L2FDSX3:3:1629:22372:24486	60	-
chr1	150084888	150084889	A01177:23:H2L2FDSX3:1:1224:5620:20776/1	60	-
chr1	150085528	150085529	A01177:23:H2L2FDSX3:1:1665:25093:4523	60	-
chr1	150087866	150087867	A01177:23:H2L2FDSX3:2:2454:12319:30029	60	-
chr1	150092224	150092225	A01177:23:H2L2FDSX3:1:1272:23194:26944/1	60	-
chr1	150094332	150094333	A01177:23:H2L2FDSX3:3:1222:13991:21057	60	-
chr1	150095160	150095161	A01177:23:H2L2FDSX3:4:1544:17562:6543/1	60	+
chr1	150095653	150095654	A01177:23:H2L2FDSX3:1:1122:9344:2112/1	60	+
chr1	150096388	150096389	A01177:23:H2L2FDSX3:1:2312:11659:16611	60	-
chr1	150121983	150121984	A01177:23:H2L2FDSX3:1:1302:24334:20087/1	60	+
chr1	150126836	150126837	A01177:23:H2L2FDSX3:1:2639:16640:29590/1	60	-
chr1	150327158	150327159	A01177:23:H2L2FDSX3:1:2242:14895:36432	60	+
chr1	150335121	150335122	A01177:23:H2L2FDSX3:1:1202:21703:2096/1	60	+
chr1	150352412	150352413	A01177:23:H2L2FDSX3:1:1115:3983:13589/1	60	-
chr1	150414705	150414706	A01177:23:H2L2FDSX3:1:2127:23746:22013/1	60	+
chr1	150421218	150421219	A01177:23:H2L2FDSX3:1:1620:14308:16219/1	60	-
chr1	150424742	150424743	A01177:23:H2L2FDSX3:1:1340:3956:36057	60	-
chr1	150441201	150441202	A01177:23:H2L2FDSX3:1:1248:32859:26741/1	60	+
chr1	150489203	150489204	A01177:23:H2L2FDSX3:1:2554:14000:18349/1	60	+
chr1	150662159	150662160	A01177:23:H2L2FDSX3:1:1240:25174:9424/1	60	+
chr1	150678463	150678464	A01177:23:H2L2FDSX3:4:1332:13756:19867/1	60	-
chr1	150802854	150802855	A01177:23:H2L2FDSX3:4:1376:20491:35759/1	60	+
chr1	150817169	150817170	A01177:23:H2L2FDSX3:1:1539:23131:3129/1	60	+
chr1	150828877	150828878	A01177:23:H2L2FDSX3:1:1349:27724:7106/1	60	-
chr1	150834300	150834301	A01177:23:H2L2FDSX3:1:2344:3161:24627	60	-
chr1	150836822	150836823	A01177:23:H2L2FDSX3:1:1221:1018:10019	60	-
chr1	150837957	150837958	A01177:23:H2L2FDSX3:1:2565:17915:35149	60	-
chr1	150852023	150852024	A01177:23:H2L2FDSX3:1:1615:8323:1251	60	+
chr1	150941243	150941244	A01177:23:H2L2FDSX3:1:1108:16640:35916/1	60	+
chr1	150957133	150957134	A01177:23:H2L2FDSX3:1:1243:3251:24126/1	60	+
chr1	151016844	151016845	A01177:23:H2L2FDSX3:1:1336:27444:7780/1	60	-
chr1	151052465	151052466	A01177:23:H2L2FDSX3:1:1349:29740:13479/1	60	-
chr1	151100802	151100803	A01177:23:H2L2FDSX3:1:1437:26440:16564/1	60	+
chr1	151168982	151168983	A01177:23:H2L2FDSX3:1:1266:23882:28855/1	60	-
chr1	151185080	151185081	A01177:23:H2L2FDSX3:2:1614:8576:34256	60	-
chr1	151187052	151187053	A01177:23:H2L2FDSX3:1:1327:32362:27727	60	+
chr1	151222819	151222820	A01177:23:H2L2FDSX3:1:1226:22245:7169/1	60	+
chr1	151224853	151224854	A01177:23:H2L2FDSX3:1:1323:8847:2002	60	-
chr1	151239753	151239754	A01177:23:H2L2FDSX3:1:2615:1380:23829/1	60	+
chr1	151295901	151295902	A01177:23:H2L2FDSX3:1:1226:32786:19382/1	60	-
chr1	151418675	151418676	A01177:23:H2L2FDSX3:1:1245:4526:19476/1	60	-
chr1	151427185	151427186	A01177:23:H2L2FDSX3:2:1210:24677:29481	60	+
chr1	151614204	151614205	A01177:23:H2L2FDSX3:4:2521:2040:11851/1	60	-
chr1	151615967	151615968	A01177:23:H2L2FDSX3:3:2320:30490:21543	60	-
chr1	151630507	151630508	A01177:23:H2L2FDSX3:3:1518:20799:35039	60	+
chr1	151638299	151638300	A01177:23:H2L2FDSX3:1:1151:23276:29058/1	60	+
chr1	151655449	151655450	A01177:23:H2L2FDSX3:1:2573:17852:34037/1	60	-
chr1	151657758	151657759	A01177:23:H2L2FDSX3:1:1260:2465:18850/1	60	-
chr1	151660807	151660808	A01177:23:H2L2FDSX3:1:1175:12174:18662/1	60	+
chr1	151661182	151661183	A01177:23:H2L2FDSX3:1:1153:7464:4961/1	60	-
chr1	151677610	151677611	A01177:23:H2L2FDSX3:1:1621:14434:21605/1	60	-
chr1	151677856	151677857	A01177:23:H2L2FDSX3:1:1626:24044:30264/1	60	-
chr1	153366629	153366630	A01177:23:H2L2FDSX3:3:1471:30635:18067	60	+
chr1	153899624	153899625	A01177:23:H2L2FDSX3:1:1409:27868:31688	60	-
chr1	153911536	153911537	A01177:23:H2L2FDSX3:1:1141:29803:6762	60	-
chr1	153911974	153911975	A01177:23:H2L2FDSX3:1:1664:22381:24126/1	60	+
chr1	153917999	153918000	A01177:23:H2L2FDSX3:1:1124:12102:9956/1	60	+
chr1	154165433	154165434	A01177:23:H2L2FDSX3:1:1136:11225:19335/1	60	-
chr1	154180297	154180298	A01177:23:H2L2FDSX3:1:1602:11641:16423/1	60	-
chr1	154219371	154219372	A01177:23:H2L2FDSX3:1:1205:31955:11334/1	60	+
chr1	154224654	154224655	A01177:23:H2L2FDSX3:1:1243:11216:10833/1	60	-
chr1	154227287	154227288	A01177:23:H2L2FDSX3:4:1510:4788:14826/1	60	-
chr1	154227463	154227464	A01177:23:H2L2FDSX3:1:2330:25852:34522/1	60	-
chr1	154228043	154228044	A01177:23:H2L2FDSX3:1:1132:24180:22326/1	60	+
chr1	154228097	154228098	A01177:23:H2L2FDSX3:1:2224:5475:33927/1	60	-
chr1	154233848	154233849	A01177:23:H2L2FDSX3:1:1444:28465:36542	60	+
chr1	154235307	154235308	A01177:23:H2L2FDSX3:1:1360:19515:33661/1	60	+
chr1	154237857	154237858	A01177:23:H2L2FDSX3:1:1364:12192:23923	60	+
chr1	154238306	154238307	A01177:23:H2L2FDSX3:1:1233:29568:19288/1	60	-
chr1	154239604	154239605	A01177:23:H2L2FDSX3:1:1202:25500:36980/1	60	-
chr1	154250161	154250162	A01177:23:H2L2FDSX3:1:1341:15890:2112/1	60	-
chr1	154257951	154257952	A01177:23:H2L2FDSX3:1:1324:21947:3364/1	60	-
chr1	154258294	154258295	A01177:23:H2L2FDSX3:4:2244:30409:29293/1	60	-
chr1	154259213	154259214	A01177:23:H2L2FDSX3:1:2319:14407:9565/1	60	-
chr1	154594432	154594433	A01177:23:H2L2FDSX3:1:1211:22869:22936/1	60	+
chr1	154615449	154615450	A01177:23:H2L2FDSX3:4:1506:30608:17957/1	60	-
chr1	154617187	154617188	A01177:23:H2L2FDSX3:1:2105:12274:17080/1	60	+
chr1	154621085	154621086	A01177:23:H2L2FDSX3:1:1530:22336:28494	60	-
chr1	154624138	154624139	A01177:23:H2L2FDSX3:1:1158:26919:8218/1	60	+
chr1	154626216	154626217	A01177:23:H2L2FDSX3:1:2525:25292:32957	60	+
chr1	154931339	154931340	A01177:23:H2L2FDSX3:4:2574:15356:33129/1	60	+
chr1	154931523	154931524	A01177:23:H2L2FDSX3:1:1170:19099:14497/1	60	+
chr1	154978294	154978295	A01177:23:H2L2FDSX3:2:1354:12183:22968	60	-
chr1	155317713	155317714	A01177:23:H2L2FDSX3:1:1513:13494:34695/1	60	-
chr1	155352583	155352584	A01177:23:H2L2FDSX3:1:1138:3396:14982	60	-
chr1	155353193	155353194	A01177:23:H2L2FDSX3:1:2107:14290:17566/1	60	+
chr1	155373238	155373239	A01177:23:H2L2FDSX3:1:1423:29930:33755	60	+
chr1	155373260	155373261	A01177:23:H2L2FDSX3:1:1114:11822:18239/1	60	+
chr1	155377539	155377540	A01177:23:H2L2FDSX3:1:1134:10474:25770	60	-
chr1	155378489	155378490	A01177:23:H2L2FDSX3:2:2166:9742:21026	60	+
chr1	155380076	155380077	A01177:23:H2L2FDSX3:4:2519:17815:17378	60	-
chr1	155385176	155385177	A01177:23:H2L2FDSX3:1:1118:16712:8547	60	+
chr1	155417663	155417664	A01177:23:H2L2FDSX3:1:1339:24912:13636/1	60	-
chr1	155437692	155437693	A01177:23:H2L2FDSX3:1:2542:12011:9549	60	-
chr1	155459349	155459350	A01177:23:H2L2FDSX3:1:1102:31937:31532/1	60	+
chr1	155460123	155460124	A01177:23:H2L2FDSX3:1:1107:24867:4758/1	60	+
chr1	155460583	155460584	A01177:23:H2L2FDSX3:1:1154:26106:28761/1	60	-
chr1	155464109	155464110	A01177:23:H2L2FDSX3:1:1667:25192:31250	60	-
chr1	155465217	155465218	A01177:23:H2L2FDSX3:3:1148:16396:25504	60	+
chr1	155467771	155467772	A01177:23:H2L2FDSX3:1:2539:22571:2785/1	60	+
chr1	155468135	155468136	A01177:23:H2L2FDSX3:3:1112:16550:6699	60	-
chr1	155469144	155469145	A01177:23:H2L2FDSX3:1:1517:14995:29810	60	-
chr1	155469633	155469634	A01177:23:H2L2FDSX3:1:2547:15347:28761/1	60	-
chr1	155471590	155471591	A01177:23:H2L2FDSX3:1:2529:9408:1188	60	-
chr1	155482542	155482543	A01177:23:H2L2FDSX3:1:1164:29993:31579/1	60	-
chr1	155483242	155483243	A01177:23:H2L2FDSX3:1:1419:17598:34256/1	60	+
chr1	155485364	155485365	A01177:23:H2L2FDSX3:1:1544:21197:18944/1	60	+
chr1	155493435	155493436	A01177:23:H2L2FDSX3:1:1344:24813:14152	60	+
chr1	155500243	155500244	A01177:23:H2L2FDSX3:4:1106:23204:28620/1	60	+
chr1	155502676	155502677	A01177:23:H2L2FDSX3:1:1536:12698:21793/1	60	-
chr1	155505079	155505080	A01177:23:H2L2FDSX3:1:2260:1958:10520/1	60	-
chr1	155512840	155512841	A01177:23:H2L2FDSX3:1:1207:2166:33708	60	-
chr1	155517295	155517296	A01177:23:H2L2FDSX3:1:1133:23366:27774/1	60	+
chr1	155545442	155545443	A01177:23:H2L2FDSX3:1:2268:7184:15624/1	60	+
chr1	155554112	155554113	A01177:23:H2L2FDSX3:1:1139:16333:33567/1	60	+
chr1	155573377	155573378	A01177:23:H2L2FDSX3:4:2316:26422:5134/1	60	-
chr1	155658609	155658610	A01177:23:H2L2FDSX3:1:1226:30174:36213	60	+
chr1	155666356	155666357	A01177:23:H2L2FDSX3:1:1110:8142:14309/1	60	+
chr1	155676120	155676121	A01177:23:H2L2FDSX3:1:1378:7789:15076/1	60	+
chr1	155694877	155694878	A01177:23:H2L2FDSX3:1:1408:29586:31908/1	60	+
chr1	155695317	155695318	A01177:23:H2L2FDSX3:1:2665:13738:10285/1	60	-
chr1	155707965	155707966	A01177:23:H2L2FDSX3:1:1652:9263:29309/1	60	-
chr1	155721611	155721612	A01177:23:H2L2FDSX3:1:1377:11107:35227/1	60	+
chr1	155769339	155769340	A01177:23:H2L2FDSX3:1:1350:21866:14058/1	60	+
chr1	155775732	155775733	A01177:23:H2L2FDSX3:2:1674:32090:25911	60	-
chr1	155775810	155775811	A01177:23:H2L2FDSX3:1:1320:15917:7764	60	+
chr1	155793879	155793880	A01177:23:H2L2FDSX3:1:1466:12020:2456/1	60	+
chr1	155799545	155799546	A01177:23:H2L2FDSX3:3:2464:6885:29324	60	-
chr1	155801879	155801880	A01177:23:H2L2FDSX3:1:1272:18738:36793	60	-
chr1	155806777	155806778	A01177:23:H2L2FDSX3:1:1212:25048:29997	60	-
chr1	155808341	155808342	A01177:23:H2L2FDSX3:1:1165:4209:30953/1	60	-
chr1	155810153	155810154	A01177:23:H2L2FDSX3:1:1209:30337:29387/1	60	-
chr1	155813309	155813310	A01177:23:H2L2FDSX3:1:1652:3387:7576/1	60	-
chr1	155813773	155813774	A01177:23:H2L2FDSX3:1:1311:31991:31845/1	60	-
chr1	155814931	155814932	A01177:23:H2L2FDSX3:1:1353:28510:4460/1	60	-
chr1	155817995	155817996	A01177:23:H2L2FDSX3:1:1249:29586:10426/1	60	-
chr1	155898159	155898160	A01177:23:H2L2FDSX3:1:1518:8522:23735/1	60	-
chr1	155899502	155899503	A01177:23:H2L2FDSX3:1:1352:11288:24392/1	60	+
chr1	155899620	155899621	A01177:23:H2L2FDSX3:1:1362:26702:26068/1	60	-
chr1	155907671	155907672	A01177:23:H2L2FDSX3:1:1577:1425:32612	60	+
chr1	155913210	155913211	A01177:23:H2L2FDSX3:1:2438:8404:14920/1	60	+
chr1	155915736	155915737	A01177:23:H2L2FDSX3:1:1203:1407:7560	60	+
chr1	155922419	155922420	A01177:23:H2L2FDSX3:1:1167:13241:31814/1	60	-
chr1	155926569	155926570	A01177:23:H2L2FDSX3:4:1110:18484:31939/1	60	+
chr1	155927362	155927363	A01177:23:H2L2FDSX3:1:1570:25780:15546/1	60	+
chr1	155931557	155931558	A01177:23:H2L2FDSX3:1:2178:31132:18082	60	+
chr1	155959683	155959684	A01177:23:H2L2FDSX3:1:1561:26765:24987/1	60	-
chr1	156011995	156011996	A01177:23:H2L2FDSX3:3:2436:8377:12806	60	-
chr1	156015307	156015308	A01177:23:H2L2FDSX3:1:1110:7247:36338/1	60	-
chr1	156130094	156130095	A01177:23:H2L2FDSX3:1:1147:30698:1548/1	60	-
chr1	156308105	156308106	A01177:23:H2L2FDSX3:1:1516:11062:15421/1	60	+
chr1	156310474	156310475	A01177:23:H2L2FDSX3:2:2254:20256:13651	60	-
chr1	156313042	156313043	A01177:23:H2L2FDSX3:1:1164:5665:28087	60	-
chr1	156315672	156315673	A01177:23:H2L2FDSX3:1:2635:19958:3396/1	60	+
chr1	156333539	156333540	A01177:23:H2L2FDSX3:1:2105:29152:6731/1	60	-
chr1	156334932	156334933	A01177:23:H2L2FDSX3:1:2402:12156:17409	60	-
chr1	156536167	156536168	A01177:23:H2L2FDSX3:1:1134:14018:4476/1	60	+
chr1	156561199	156561200	A01177:23:H2L2FDSX3:1:2554:25211:15217/1	60	+
chr1	156733881	156733882	A01177:23:H2L2FDSX3:1:1331:15600:8500	60	+
chr1	156748377	156748378	A01177:23:H2L2FDSX3:1:1156:15365:8656/1	60	+
chr1	156756437	156756438	A01177:23:H2L2FDSX3:1:1169:4734:21214/1	60	+
chr1	156777591	156777592	A01177:23:H2L2FDSX3:1:1273:18304:26647/1	60	+
chr1	156778274	156778275	A01177:23:H2L2FDSX3:1:2438:10004:32346/1	60	+
chr1	156779891	156779892	A01177:23:H2L2FDSX3:1:1212:13033:29481/1	60	-
chr1	158457669	158457670	A01177:23:H2L2FDSX3:2:1328:3577:30577	60	+
chr1	158702420	158702421	A01177:23:H2L2FDSX3:4:2551:30933:34867	60	+
chr1	159018785	159018786	A01177:23:H2L2FDSX3:3:1323:22562:4930	60	-
chr1	159020707	159020708	A01177:23:H2L2FDSX3:1:1406:9516:32409/1	60	-
chr1	159023916	159023917	A01177:23:H2L2FDSX3:2:1513:28284:9737	60	-
chr1	159027793	159027794	A01177:23:H2L2FDSX3:1:1243:30156:34929/1	60	-
chr1	159588445	159588446	A01177:23:H2L2FDSX3:1:1102:32362:8249	60	+
chr1	160302139	160302140	A01177:23:H2L2FDSX3:3:1152:17020:25895	60	+
chr1	160326602	160326603	A01177:23:H2L2FDSX3:1:1174:11975:19319	60	-
chr1	160337627	160337628	A01177:23:H2L2FDSX3:2:1329:20772:9377	60	+
chr1	160444869	160444870	A01177:23:H2L2FDSX3:2:2557:7690:23046	60	+
chr1	160445436	160445437	A01177:23:H2L2FDSX3:1:1137:25644:36761/1	60	+
chr1	160445915	160445916	A01177:23:H2L2FDSX3:1:2234:26042:32690/1	60	-
chr1	160447661	160447662	A01177:23:H2L2FDSX3:1:2270:2383:1705/1	60	-
chr1	160498700	160498701	A01177:23:H2L2FDSX3:1:1140:26829:25128/1	60	+
chr1	160514326	160514327	A01177:23:H2L2FDSX3:2:1229:27688:35383	60	-
chr1	160537798	160537799	A01177:23:H2L2FDSX3:4:1520:31512:24533/1	60	-
chr1	160542413	160542414	A01177:23:H2L2FDSX3:1:2127:7844:23876/1	60	+
chr1	160543698	160543699	A01177:23:H2L2FDSX3:1:1456:31340:17785	60	+
chr1	160555746	160555747	A01177:23:H2L2FDSX3:3:2354:31810:14309	60	-
chr1	160557671	160557672	A01177:23:H2L2FDSX3:1:1410:14651:2660/1	60	-
chr1	160557808	160557809	A01177:23:H2L2FDSX3:1:1273:16468:4867/1	60	-
chr1	160559136	160559137	A01177:23:H2L2FDSX3:1:1348:22652:4304/1	60	+
chr1	160562612	160562613	A01177:23:H2L2FDSX3:1:1137:31078:16705	60	+
chr1	160565913	160565914	A01177:23:H2L2FDSX3:1:1318:3929:26835/1	60	+
chr1	160819235	160819236	A01177:23:H2L2FDSX3:4:1127:26612:19961/1	60	-
chr1	161105000	161105001	A01177:23:H2L2FDSX3:1:1404:4083:32268/1	60	-
chr1	161105607	161105608	A01177:23:H2L2FDSX3:1:1275:4607:31829/1	60	-
chr1	161111360	161111361	A01177:23:H2L2FDSX3:1:2217:28556:18317/1	60	-
chr1	161122124	161122125	A01177:23:H2L2FDSX3:4:1226:4508:14058/1	60	-
chr1	161152476	161152477	A01177:23:H2L2FDSX3:1:1229:8540:22921/1	60	-
chr1	161207086	161207087	A01177:23:H2L2FDSX3:3:1325:7238:33724	60	-
chr1	161514290	161514291	A01177:23:H2L2FDSX3:3:2457:4001:15311	60	-
chr1	161813118	161813119	A01177:23:H2L2FDSX3:1:1451:14181:13808/1	60	-
chr1	161892328	161892329	A01177:23:H2L2FDSX3:1:2201:20329:14622	60	-
chr1	161948199	161948200	A01177:23:H2L2FDSX3:1:2371:3233:15702/1	60	-
chr1	162592476	162592477	A01177:23:H2L2FDSX3:4:1459:32316:32972/1	60	+
chr1	162816300	162816301	A01177:23:H2L2FDSX3:1:1608:26955:30483/1	60	+
chr1	163282664	163282665	A01177:23:H2L2FDSX3:1:1135:29306:22028/1	60	-
chr1	163325893	163325894	A01177:23:H2L2FDSX3:1:2571:21043:15796/1	60	-
chr1	163773149	163773150	A01177:23:H2L2FDSX3:2:1110:1895:16579	60	+
chr1	163817170	163817171	A01177:23:H2L2FDSX3:2:2148:26621:2534	60	-
chr1	164456347	164456348	A01177:23:H2L2FDSX3:1:1158:3405:25676	60	+
chr1	164644946	164644947	A01177:23:H2L2FDSX3:4:2539:23873:24612	60	-
chr1	165856597	165856598	A01177:23:H2L2FDSX3:1:1221:9824:5509/1	60	+
chr1	166144029	166144030	A01177:23:H2L2FDSX3:3:1576:27751:15984	60	-
chr1	166262721	166262722	A01177:23:H2L2FDSX3:1:1163:13675:16595/1	60	-
chr1	166901263	166901264	A01177:23:H2L2FDSX3:1:1106:25518:18286/1	60	+
chr1	166996044	166996045	A01177:23:H2L2FDSX3:1:1138:6515:2660/1	60	+
chr1	167102419	167102420	A01177:23:H2L2FDSX3:1:2358:22959:17049/1	60	+
chr1	167112633	167112634	A01177:23:H2L2FDSX3:1:2265:14091:34256	60	+
chr1	167137571	167137572	A01177:23:H2L2FDSX3:1:2129:32714:22952	60	-
chr1	167140808	167140809	A01177:23:H2L2FDSX3:1:1367:13268:30107/1	60	+
chr1	167141192	167141193	A01177:23:H2L2FDSX3:1:1455:27507:6104/1	60	-
chr1	167148237	167148238	A01177:23:H2L2FDSX3:1:1309:31521:13495	60	-
chr1	167214391	167214392	A01177:23:H2L2FDSX3:1:1649:32018:19617/1	60	+
chr1	167248029	167248030	A01177:23:H2L2FDSX3:1:2654:2465:12148/1	60	+
chr1	167259025	167259026	A01177:23:H2L2FDSX3:1:1113:15067:27806/1	60	+
chr1	167310425	167310426	A01177:23:H2L2FDSX3:1:2553:16224:13463/1	60	+
chr1	167335377	167335378	A01177:23:H2L2FDSX3:1:2478:22978:24001/1	60	-
chr1	167338033	167338034	A01177:23:H2L2FDSX3:4:1242:19623:11741/1	60	-
chr1	167366163	167366164	A01177:23:H2L2FDSX3:1:2617:8413:5165	60	+
chr1	167370311	167370312	A01177:23:H2L2FDSX3:4:2503:22571:6731/1	60	+
chr1	167372640	167372641	A01177:23:H2L2FDSX3:1:2377:4173:11005/1	60	+
chr1	167373845	167373846	A01177:23:H2L2FDSX3:4:1344:8585:4773/1	60	-
chr1	167375734	167375735	A01177:23:H2L2FDSX3:1:1411:32814:1705/1	60	+
chr1	167380051	167380052	A01177:23:H2L2FDSX3:1:1130:23936:36808/1	60	+
chr1	167384439	167384440	A01177:23:H2L2FDSX3:1:1158:15863:29027/1	60	+
chr1	167395642	167395643	A01177:23:H2L2FDSX3:1:1141:23149:33818/1	60	+
chr1	167405264	167405265	A01177:23:H2L2FDSX3:2:1653:17011:30483	60	-
chr1	167409151	167409152	A01177:23:H2L2FDSX3:1:1262:16432:31234	60	-
chr1	167510811	167510812	A01177:23:H2L2FDSX3:1:2353:13702:33771	60	+
chr1	167776411	167776412	A01177:23:H2L2FDSX3:1:2522:12563:22529/1	60	+
chr1	167919977	167919978	A01177:23:H2L2FDSX3:1:1161:30572:8813/1	60	-
chr1	167923751	167923752	A01177:23:H2L2FDSX3:1:1166:31132:26882/1	60	-
chr1	167970186	167970187	A01177:23:H2L2FDSX3:1:1256:20989:8155/1	60	+
chr1	167973752	167973753	A01177:23:H2L2FDSX3:1:2113:1443:16360/1	60	-
chr1	167983422	167983423	A01177:23:H2L2FDSX3:1:1241:26874:10238/1	60	-
chr1	167986491	167986492	A01177:23:H2L2FDSX3:1:1220:31421:2049/1	60	+
chr1	167993031	167993032	A01177:23:H2L2FDSX3:1:1362:13702:2174	60	+
chr1	167993075	167993076	A01177:23:H2L2FDSX3:1:2227:5683:30499/1	60	+
chr1	168016970	168016971	A01177:23:H2L2FDSX3:1:1513:20410:29105/1	60	+
chr1	168018938	168018939	A01177:23:H2L2FDSX3:1:1263:12129:28166/1	60	+
chr1	168066486	168066487	A01177:23:H2L2FDSX3:1:2107:15167:28040/1	60	+
chr1	168068341	168068342	A01177:23:H2L2FDSX3:1:1439:8703:32910/1	60	+
chr1	168072467	168072468	A01177:23:H2L2FDSX3:1:1210:26576:22623/1	60	+
chr1	168199217	168199218	A01177:23:H2L2FDSX3:3:2273:28800:9471	60	+
chr1	168295251	168295252	A01177:23:H2L2FDSX3:3:2442:17164:25520	60	-
chr1	168545016	168545017	A01177:23:H2L2FDSX3:1:2337:21630:36041/1	60	-
chr1	168558220	168558221	A01177:23:H2L2FDSX3:1:1151:9453:20588	60	-
chr1	169210486	169210487	A01177:23:H2L2FDSX3:1:2547:4869:8390	60	+
chr1	169214611	169214612	A01177:23:H2L2FDSX3:1:1443:25825:12273/1	60	-
chr1	169302395	169302396	A01177:23:H2L2FDSX3:1:2668:2184:18803/1	60	+
chr1	169357278	169357279	A01177:23:H2L2FDSX3:1:1140:16532:25676	60	+
chr1	169382737	169382738	A01177:23:H2L2FDSX3:1:1207:17725:16000	60	+
chr1	169552955	169552956	A01177:23:H2L2FDSX3:1:1463:7889:21261	60	-
chr1	169802676	169802677	A01177:23:H2L2FDSX3:1:1318:11017:22357/1	60	-
chr1	169806311	169806312	A01177:23:H2L2FDSX3:1:1577:26883:23500/1	60	+
chr1	169825340	169825341	A01177:23:H2L2FDSX3:4:1508:28275:32017/1	60	-
chr1	169833458	169833459	A01177:23:H2L2FDSX3:1:1217:12445:28025/1	60	-
chr1	169843356	169843357	A01177:23:H2L2FDSX3:1:1455:6668:35900/1	60	+
chr1	169866714	169866715	A01177:23:H2L2FDSX3:1:1654:21386:18270/1	60	-
chr1	169975193	169975194	A01177:23:H2L2FDSX3:1:1223:1859:5212/1	60	+
chr1	169975194	169975195	A01177:23:H2L2FDSX3:1:2548:21920:24048/1	60	+
chr1	169989749	169989750	A01177:23:H2L2FDSX3:3:1136:16884:28009	60	+
chr1	170017765	170017766	A01177:23:H2L2FDSX3:1:2245:32633:27445	60	-
chr1	170017766	170017767	A01177:23:H2L2FDSX3:1:1359:16034:21746	60	-
chr1	170035536	170035537	A01177:23:H2L2FDSX3:3:1323:6289:19022	60	-
chr1	170659926	170659927	A01177:23:H2L2FDSX3:2:2263:18502:22106	60	-
chr1	171230606	171230607	A01177:23:H2L2FDSX3:1:1358:12961:29982	60	-
chr1	171293109	171293110	A01177:23:H2L2FDSX3:3:1153:5538:10426	60	-
chr1	171446733	171446734	A01177:23:H2L2FDSX3:1:1446:28465:33473/1	60	+
chr1	171515448	171515449	A01177:23:H2L2FDSX3:1:1213:14895:4492/1	60	+
chr1	171569648	171569649	A01177:23:H2L2FDSX3:1:1324:20907:27461/1	60	+
chr1	171572751	171572752	A01177:23:H2L2FDSX3:1:1278:10059:3850/1	60	+
chr1	171735108	171735109	A01177:23:H2L2FDSX3:1:1449:7600:34225/1	60	+
chr1	171736426	171736427	A01177:23:H2L2FDSX3:1:1657:18819:15013/1	60	+
chr1	172070463	172070464	A01177:23:H2L2FDSX3:1:2250:13458:23610/1	60	+
chr1	172089146	172089147	A01177:23:H2L2FDSX3:1:1515:23583:5854/1	60	+
chr1	172103922	172103923	A01177:23:H2L2FDSX3:1:1546:4743:24173/1	60	+
chr1	172132729	172132730	A01177:23:H2L2FDSX3:1:1442:5665:34538/1	60	-
chr1	172175024	172175025	A01177:23:H2L2FDSX3:1:1472:28311:8750/1	60	+
chr1	172186031	172186032	A01177:23:H2L2FDSX3:1:2641:11424:8688/1	60	+
chr1	172376717	172376718	A01177:23:H2L2FDSX3:3:2456:6298:25833	60	+
chr1	172379725	172379726	A01177:23:H2L2FDSX3:1:1162:21197:6010/1	60	-
chr1	172550013	172550014	A01177:23:H2L2FDSX3:4:2136:32434:7185	60	-
chr1	172550028	172550029	A01177:23:H2L2FDSX3:1:1148:27633:24111/1	60	-
chr1	172552814	172552815	A01177:23:H2L2FDSX3:1:2529:28022:19053/1	60	-
chr1	172557200	172557201	A01177:23:H2L2FDSX3:1:1656:29523:13917/1	60	+
chr1	172568546	172568547	A01177:23:H2L2FDSX3:2:1667:29668:26663	60	-
chr1	172568833	172568834	A01177:23:H2L2FDSX3:1:2518:9263:29465/1	60	-
chr1	172577506	172577507	A01177:23:H2L2FDSX3:1:1304:32108:1673/1	60	+
chr1	172583222	172583223	A01177:23:H2L2FDSX3:1:1418:13865:24095/1	60	+
chr1	172583223	172583224	A01177:23:H2L2FDSX3:4:1567:32570:25488/1	60	+
chr1	172586856	172586857	A01177:23:H2L2FDSX3:1:1319:14886:35477/1	60	+
chr1	172586868	172586869	A01177:23:H2L2FDSX3:1:1344:31792:11710/1	60	-
chr1	172603851	172603852	A01177:23:H2L2FDSX3:2:1463:18412:7482	60	+
chr1	173596578	173596579	A01177:23:H2L2FDSX3:2:1310:7003:36166	60	-
chr1	173748351	173748352	A01177:23:H2L2FDSX3:1:1608:14823:28103/1	60	+
chr1	173831030	173831031	A01177:23:H2L2FDSX3:1:2162:28375:12179/1	60	+
chr1	173852071	173852072	A01177:23:H2L2FDSX3:1:1458:30291:25269/1	60	-
chr1	173859289	173859290	A01177:23:H2L2FDSX3:1:1375:8269:2566/1	60	+
chr1	173964164	173964165	A01177:23:H2L2FDSX3:1:1449:31955:15342/1	60	+
chr1	173965132	173965133	A01177:23:H2L2FDSX3:2:1348:10366:35509	60	-
chr1	173967520	173967521	A01177:23:H2L2FDSX3:4:1355:31141:30217	60	-
chr1	173997201	173997202	A01177:23:H2L2FDSX3:1:1550:26467:30452/1	60	+
chr1	174183628	174183629	A01177:23:H2L2FDSX3:1:1231:22752:26146	60	+
chr1	174252455	174252456	A01177:23:H2L2FDSX3:1:2640:12662:1125/1	60	-
chr1	174266081	174266082	A01177:23:H2L2FDSX3:1:2452:10267:20306/1	60	-
chr1	174282159	174282160	A01177:23:H2L2FDSX3:1:1217:22498:12211/1	60	+
chr1	174282161	174282162	A01177:23:H2L2FDSX3:4:1445:14217:20353/1	60	+
chr1	174370693	174370694	A01177:23:H2L2FDSX3:1:1227:29948:18944/1	60	-
chr1	174393720	174393721	A01177:23:H2L2FDSX3:1:1215:25012:9925/1	60	+
chr1	174415807	174415808	A01177:23:H2L2FDSX3:1:1155:32479:1939/1	60	-
chr1	174426112	174426113	A01177:23:H2L2FDSX3:2:2348:23330:27962	60	-
chr1	174452025	174452026	A01177:23:H2L2FDSX3:1:2330:24026:12038/1	60	+
chr1	174555568	174555569	A01177:23:H2L2FDSX3:2:2258:13340:26349	60	-
chr1	174679702	174679703	A01177:23:H2L2FDSX3:1:1441:27642:28792/1	60	+
chr1	174990911	174990912	A01177:23:H2L2FDSX3:2:2338:24804:9815	60	-
chr1	175915038	175915039	A01177:23:H2L2FDSX3:2:1236:13729:25394	60	+
chr1	176056281	176056282	A01177:23:H2L2FDSX3:4:2414:27814:32753/1	60	-
chr1	176147087	176147088	A01177:23:H2L2FDSX3:4:2227:23863:18270/1	60	+
chr1	176155231	176155232	A01177:23:H2L2FDSX3:1:1118:11451:28933/1	60	+
chr1	176163382	176163383	A01177:23:H2L2FDSX3:1:1210:22851:32831/1	60	-
chr1	177244159	177244160	A01177:23:H2L2FDSX3:1:2314:2031:22420/1	60	+
chr1	178785950	178785951	A01177:23:H2L2FDSX3:1:1121:12048:14372/1	60	-
chr1	178808628	178808629	A01177:23:H2L2FDSX3:1:2239:12961:4492/1	60	-
chr1	178810680	178810681	A01177:23:H2L2FDSX3:1:2338:28302:28620/1	60	+
chr1	178855222	178855223	A01177:23:H2L2FDSX3:3:2401:5701:17002	60	+
chr1	179110746	179110747	A01177:23:H2L2FDSX3:1:1119:15727:23938/1	60	-
chr1	179144279	179144280	A01177:23:H2L2FDSX3:1:2348:13295:24549	60	-
chr1	179194859	179194860	A01177:23:H2L2FDSX3:1:1557:7464:36213/1	60	+
chr1	179329504	179329505	A01177:23:H2L2FDSX3:2:2316:11659:25003	60	-
chr1	179900405	179900406	A01177:23:H2L2FDSX3:2:1515:29713:26522	60	-
chr1	179904062	179904063	A01177:23:H2L2FDSX3:1:1421:8856:19335	60	-
chr1	179997040	179997041	A01177:23:H2L2FDSX3:1:1329:21775:27085/1	60	-
chr1	180008155	180008156	A01177:23:H2L2FDSX3:1:1375:28167:32362/1	60	+
chr1	180009361	180009362	A01177:23:H2L2FDSX3:1:2215:14163:18693/1	60	-
chr1	180013746	180013747	A01177:23:H2L2FDSX3:1:2552:3323:22153/1	60	+
chr1	180022031	180022032	A01177:23:H2L2FDSX3:1:1218:20211:6809	60	+
chr1	180035054	180035055	A01177:23:H2L2FDSX3:1:1418:10248:24095/1	60	+
chr1	180052882	180052883	A01177:23:H2L2FDSX3:4:2238:2519:16939/1	60	-
chr1	180163817	180163818	A01177:23:H2L2FDSX3:1:1268:2193:19946/1	60	+
chr1	180351072	180351073	A01177:23:H2L2FDSX3:4:1527:15004:13322/1	60	-
chr1	180400743	180400744	A01177:23:H2L2FDSX3:1:1503:7157:9064/1	60	-
chr1	180429820	180429821	A01177:23:H2L2FDSX3:1:1151:17499:15796/1	60	+
chr1	180471353	180471354	A01177:23:H2L2FDSX3:1:1175:14687:26490	60	-
chr1	180635478	180635479	A01177:23:H2L2FDSX3:1:1221:11279:33395/1	60	+
chr1	180783980	180783981	A01177:23:H2L2FDSX3:4:1623:22797:6934	60	-
chr1	180805004	180805005	A01177:23:H2L2FDSX3:1:1116:15320:29027/1	60	-
chr1	180808812	180808813	A01177:23:H2L2FDSX3:1:1110:22788:21637/1	60	+
chr1	180809425	180809426	A01177:23:H2L2FDSX3:2:1416:32235:10692	60	-
chr1	180836488	180836489	A01177:23:H2L2FDSX3:1:1134:5412:1564/1	60	+
chr1	180837099	180837100	A01177:23:H2L2FDSX3:1:1527:10872:13996/1	60	+
chr1	180994654	180994655	A01177:23:H2L2FDSX3:1:1126:20790:33802/1	60	+
chr1	181008709	181008710	A01177:23:H2L2FDSX3:1:2220:8196:11898/1	60	+
chr1	181010257	181010258	A01177:23:H2L2FDSX3:3:2408:9082:32753	60	+
chr1	182706506	182706507	A01177:23:H2L2FDSX3:4:2261:27787:12289	60	+
chr1	182843305	182843306	A01177:23:H2L2FDSX3:4:2248:23068:32017/1	60	+
chr1	182854082	182854083	A01177:23:H2L2FDSX3:1:1306:14561:17253/1	60	+
chr1	182876101	182876102	A01177:23:H2L2FDSX3:1:1570:13367:3724/1	60	+
chr1	182904199	182904200	A01177:23:H2L2FDSX3:1:1127:19108:4993/1	60	+
chr1	183375775	183375776	A01177:23:H2L2FDSX3:1:1325:9986:27774	60	+
chr1	183516384	183516385	A01177:23:H2L2FDSX3:1:1564:17246:26036/1	60	-
chr1	183534530	183534531	A01177:23:H2L2FDSX3:4:1622:26332:4695/1	60	+
chr1	183586393	183586394	A01177:23:H2L2FDSX3:1:1545:17137:8938/1	60	-
chr1	184028567	184028568	A01177:23:H2L2FDSX3:1:2567:16242:13714	60	+
chr1	184411148	184411149	A01177:23:H2L2FDSX3:1:1154:11397:11397	60	-
chr1	184425463	184425464	A01177:23:H2L2FDSX3:1:1155:10267:34929/1	60	+
chr1	184492391	184492392	A01177:23:H2L2FDSX3:1:1127:14543:8516	60	-
chr1	184542125	184542126	A01177:23:H2L2FDSX3:2:1333:32696:16470	60	-
chr1	184701138	184701139	A01177:23:H2L2FDSX3:1:1118:31114:25222/1	60	-
chr1	184710506	184710507	A01177:23:H2L2FDSX3:1:1177:29469:5556/1	60	+
chr1	184711514	184711515	A01177:23:H2L2FDSX3:1:1166:22363:2988/1	60	-
chr1	184718034	184718035	A01177:23:H2L2FDSX3:1:1272:11324:5259/1	60	+
chr1	184718608	184718609	A01177:23:H2L2FDSX3:4:2506:23411:19930/1	60	-
chr1	184724184	184724185	A01177:23:H2L2FDSX3:1:1440:28113:31454/1	60	-
chr1	184739723	184739724	A01177:23:H2L2FDSX3:1:1229:24035:19257/1	60	-
chr1	184741261	184741262	A01177:23:H2L2FDSX3:2:1127:13593:4147	60	-
chr1	184894769	184894770	A01177:23:H2L2FDSX3:1:1566:24071:10238/1	60	+
chr1	185098957	185098958	A01177:23:H2L2FDSX3:1:1159:5095:36714/1	60	-
chr1	185113514	185113515	A01177:23:H2L2FDSX3:1:1507:32172:19413/1	60	+
chr1	185139070	185139071	A01177:23:H2L2FDSX3:1:1373:4815:10332/1	60	-
chr1	185142801	185142802	A01177:23:H2L2FDSX3:1:2140:21151:32518/1	60	+
chr1	185145262	185145263	A01177:23:H2L2FDSX3:1:1335:2600:17738/1	60	-
chr1	185150298	185150299	A01177:23:H2L2FDSX3:1:1322:6216:21339/1	60	-
chr1	185231789	185231790	A01177:23:H2L2FDSX3:1:1658:11713:11913	60	+
chr1	185345019	185345020	A01177:23:H2L2FDSX3:1:1243:5638:16172/1	60	-
chr1	186072861	186072862	A01177:23:H2L2FDSX3:1:1235:11632:15280/1	60	-
chr1	186325870	186325871	A01177:23:H2L2FDSX3:1:2416:32588:30185/1	60	+
chr1	186328357	186328358	A01177:23:H2L2FDSX3:1:2336:22173:12618/1	60	+
chr1	186329884	186329885	A01177:23:H2L2FDSX3:4:2357:27841:32330/1	60	-
chr1	186332371	186332372	A01177:23:H2L2FDSX3:4:1360:21088:8108/1	60	+
chr1	186359895	186359896	A01177:23:H2L2FDSX3:3:2652:7572:1861	60	-
chr1	186386337	186386338	A01177:23:H2L2FDSX3:4:1525:23231:31422/1	60	-
chr1	186389308	186389309	A01177:23:H2L2FDSX3:1:1432:31910:11631	60	-
chr1	186390274	186390275	A01177:23:H2L2FDSX3:1:2364:12066:33442/1	60	+
chr1	186390617	186390618	A01177:23:H2L2FDSX3:1:1501:18421:31172/1	60	-
chr1	186390981	186390982	A01177:23:H2L2FDSX3:2:2233:14525:22451	60	-
chr1	186392982	186392983	A01177:23:H2L2FDSX3:1:1426:8458:12665/1	60	+
chr1	186411572	186411573	A01177:23:H2L2FDSX3:1:1410:28592:11334/1	60	-
chr1	186778530	186778531	A01177:23:H2L2FDSX3:1:1224:7392:30295/1	60	-
chr1	187194779	187194780	A01177:23:H2L2FDSX3:1:1103:6397:10598/1	60	+
chr1	187218243	187218244	A01177:23:H2L2FDSX3:3:1138:16586:12649	60	-
chr1	187306923	187306924	A01177:23:H2L2FDSX3:1:2623:6488:24690/1	60	-
chr1	187702745	187702746	A01177:23:H2L2FDSX3:1:1425:26431:30420	60	-
chr1	188246237	188246238	A01177:23:H2L2FDSX3:1:2249:14064:13917	60	+
chr1	188382719	188382720	A01177:23:H2L2FDSX3:3:1259:15022:17581	60	-
chr1	188685299	188685300	A01177:23:H2L2FDSX3:1:2609:19135:35383	60	+
chr1	188743401	188743402	A01177:23:H2L2FDSX3:1:2130:27905:33818	60	+
chr1	188920331	188920332	A01177:23:H2L2FDSX3:1:1459:13150:32565	60	+
chr1	189256879	189256880	A01177:23:H2L2FDSX3:1:1448:17861:9408/1	60	+
chr1	189307253	189307254	A01177:23:H2L2FDSX3:4:1323:17517:24408/1	60	+
chr1	189596219	189596220	A01177:23:H2L2FDSX3:1:2107:27326:1877/1	60	-
chr1	189650374	189650375	A01177:23:H2L2FDSX3:1:1564:13729:6543/1	60	+
chr1	189704628	189704629	A01177:23:H2L2FDSX3:4:1469:11089:27430/1	60	+
chr1	190589526	190589527	A01177:23:H2L2FDSX3:1:2602:12617:26600	60	-
chr1	190748647	190748648	A01177:23:H2L2FDSX3:1:2652:13160:27978/1	60	+
chr1	191165007	191165008	A01177:23:H2L2FDSX3:1:1240:21233:21605/1	60	+
chr1	191315410	191315411	A01177:23:H2L2FDSX3:1:2410:17888:28369/1	60	+
chr1	191982332	191982333	A01177:23:H2L2FDSX3:1:2161:22824:29810/1	60	-
chr1	192015707	192015708	A01177:23:H2L2FDSX3:4:1139:23384:32784/1	60	+
chr1	192103123	192103124	A01177:23:H2L2FDSX3:3:1236:31448:15468	60	-
chr1	192153219	192153220	A01177:23:H2L2FDSX3:1:1444:12617:33238/1	60	-
chr1	192153629	192153630	A01177:23:H2L2FDSX3:1:1535:14895:19554/1	60	-
chr1	192157239	192157240	A01177:23:H2L2FDSX3:1:1153:2374:30279/1	60	+
chr1	192157507	192157508	A01177:23:H2L2FDSX3:1:1673:20934:6370/1	60	+
chr1	192164217	192164218	A01177:23:H2L2FDSX3:1:1343:27697:29606/1	60	+
chr1	192169720	192169721	A01177:23:H2L2FDSX3:1:2176:10375:35869/1	60	+
chr1	192171088	192171089	A01177:23:H2L2FDSX3:1:2241:20528:28620/1	60	-
chr1	192183399	192183400	A01177:23:H2L2FDSX3:1:2368:19804:29215/1	60	+
chr1	192188397	192188398	A01177:23:H2L2FDSX3:1:1215:12988:3380/1	60	+
chr1	192259648	192259649	A01177:23:H2L2FDSX3:4:2330:9227:4100/1	60	+
chr1	192368565	192368566	A01177:23:H2L2FDSX3:2:2357:3794:20181	60	+
chr1	192387839	192387840	A01177:23:H2L2FDSX3:4:1524:5358:18944/1	60	+
chr1	192397359	192397360	A01177:23:H2L2FDSX3:1:1410:30138:35462/1	60	-
chr1	192400586	192400587	A01177:23:H2L2FDSX3:1:1357:31665:22670/1	60	+
chr1	192491792	192491793	A01177:23:H2L2FDSX3:1:1120:22824:36918/1	60	-
chr1	192637386	192637387	A01177:23:H2L2FDSX3:1:1555:1362:33786/1	60	-
chr1	192732063	192732064	A01177:23:H2L2FDSX3:1:1147:6578:6214/1	60	-
chr1	193002663	193002664	A01177:23:H2L2FDSX3:3:2633:1127:15812	60	-
chr1	193012165	193012166	A01177:23:H2L2FDSX3:1:1144:18159:12117	60	-
chr1	193036766	193036767	A01177:23:H2L2FDSX3:2:1104:28339:33066	60	-
chr1	193127182	193127183	A01177:23:H2L2FDSX3:3:1329:23285:9878	60	-
chr1	193143005	193143006	A01177:23:H2L2FDSX3:4:1609:21341:32565/1	60	+
chr1	193198680	193198681	A01177:23:H2L2FDSX3:4:2338:6126:19711	60	-
chr1	193210122	193210123	A01177:23:H2L2FDSX3:1:2454:27046:32330/1	60	+
chr1	193217460	193217461	A01177:23:H2L2FDSX3:3:2475:17879:6151	60	-
chr1	193239855	193239856	A01177:23:H2L2FDSX3:4:2543:2465:6825/1	60	+
chr1	193251198	193251199	A01177:23:H2L2FDSX3:1:1276:21151:22905/1	60	-
chr1	193901881	193901882	A01177:23:H2L2FDSX3:4:1546:15447:29653	60	-
chr1	194043238	194043239	A01177:23:H2L2FDSX3:1:1273:31684:34162/1	60	-
chr1	194081878	194081879	A01177:23:H2L2FDSX3:1:2473:26286:27602/1	60	+
chr1	194098252	194098253	A01177:23:H2L2FDSX3:1:1273:25608:36761/1	60	+
chr1	194236346	194236347	A01177:23:H2L2FDSX3:1:2366:22137:12743/1	60	-
chr1	194236347	194236348	A01177:23:H2L2FDSX3:1:1668:9706:31735/1	60	-
chr1	194477009	194477010	A01177:23:H2L2FDSX3:1:1669:20600:23766/1	60	-
chr1	194503096	194503097	A01177:23:H2L2FDSX3:2:1174:31421:10848	60	-
chr1	194520331	194520332	A01177:23:H2L2FDSX3:4:1653:18041:29543/1	60	-
chr1	194570109	194570110	A01177:23:H2L2FDSX3:4:1478:22471:6183/1	60	+
chr1	194599206	194599207	A01177:23:H2L2FDSX3:1:2556:12111:20776/1	60	-
chr1	194602159	194602160	A01177:23:H2L2FDSX3:1:2118:10267:34428	60	+
chr1	194648135	194648136	A01177:23:H2L2FDSX3:1:1126:17797:33191/1	60	-
chr1	194661351	194661352	A01177:23:H2L2FDSX3:1:1239:20799:14873/1	60	+
chr1	194734055	194734056	A01177:23:H2L2FDSX3:1:1669:29884:17801/1	60	-
chr1	194811976	194811977	A01177:23:H2L2FDSX3:1:2403:17273:5509/1	60	-
chr1	194817618	194817619	A01177:23:H2L2FDSX3:4:1257:7473:27618/1	60	-
chr1	194909274	194909275	A01177:23:H2L2FDSX3:1:1401:31665:30530/1	60	+
chr1	194931825	194931826	A01177:23:H2L2FDSX3:1:1260:29532:5697/1	60	+
chr1	195456705	195456706	A01177:23:H2L2FDSX3:1:1325:24921:21198	60	+
chr1	195513422	195513423	A01177:23:H2L2FDSX3:3:2534:11523:34820	60	-
chr1	195656082	195656083	A01177:23:H2L2FDSX3:2:2173:31286:27273	60	+
chr1	195683075	195683076	A01177:23:H2L2FDSX3:1:2435:8531:13949/1	60	+
chr1	195687838	195687839	A01177:23:H2L2FDSX3:4:2413:14507:21887/1	60	-
chr1	195701289	195701290	A01177:23:H2L2FDSX3:1:2214:25644:23547/1	60	-
chr1	195750523	195750524	A01177:23:H2L2FDSX3:1:1358:19379:16642/1	60	+
chr1	195815866	195815867	A01177:23:H2L2FDSX3:2:1105:25590:21762	60	-
chr1	195819094	195819095	A01177:23:H2L2FDSX3:4:1615:6705:23876/1	60	+
chr1	195835593	195835594	A01177:23:H2L2FDSX3:4:1633:19913:14685/1	60	+
chr1	195848634	195848635	A01177:23:H2L2FDSX3:2:2437:8440:6026	60	+
chr1	195936961	195936962	A01177:23:H2L2FDSX3:1:1639:29197:1423/1	60	+
chr1	196070543	196070544	A01177:23:H2L2FDSX3:1:2330:31765:6057/1	60	+
chr1	196281894	196281895	A01177:23:H2L2FDSX3:1:1566:23945:11459	60	+
chr1	196285361	196285362	A01177:23:H2L2FDSX3:1:2263:1090:33473/1	60	+
chr1	196356354	196356355	A01177:23:H2L2FDSX3:4:1563:10176:14325/1	60	+
chr1	196411991	196411992	A01177:23:H2L2FDSX3:1:2352:7518:30545	60	+
chr1	196581818	196581819	A01177:23:H2L2FDSX3:1:1534:10348:18067/1	60	+
chr1	196588541	196588542	A01177:23:H2L2FDSX3:1:1368:15799:2738/1	60	-
chr1	196727308	196727309	A01177:23:H2L2FDSX3:1:1203:29333:4476	60	-
chr1	197087823	197087824	A01177:23:H2L2FDSX3:1:1515:28302:1595/1	60	-
chr1	197093674	197093675	A01177:23:H2L2FDSX3:1:1160:14787:32487	60	-
chr1	197119344	197119345	A01177:23:H2L2FDSX3:2:2401:2528:11287	60	+
chr1	197127177	197127178	A01177:23:H2L2FDSX3:2:2123:18566:19429	60	-
chr1	197133146	197133147	A01177:23:H2L2FDSX3:1:1205:9796:29543/1	60	+
chr1	197154449	197154450	A01177:23:H2L2FDSX3:1:1171:31882:24361/1	60	+
chr1	197155304	197155305	A01177:23:H2L2FDSX3:2:2360:18484:29465	60	+
chr1	197168313	197168314	A01177:23:H2L2FDSX3:1:1147:30481:21277/1	60	+
chr1	197179024	197179025	A01177:23:H2L2FDSX3:1:2454:14597:23109/1	60	+
chr1	197196753	197196754	A01177:23:H2L2FDSX3:1:2536:18340:35289	60	-
chr1	197513342	197513343	A01177:23:H2L2FDSX3:1:1450:5683:8891/1	60	-
chr1	197555829	197555830	A01177:23:H2L2FDSX3:1:2167:28113:30013/1	60	-
chr1	197587002	197587003	A01177:23:H2L2FDSX3:1:1246:18322:8171/1	60	+
chr1	197597330	197597331	A01177:23:H2L2FDSX3:1:1178:19307:10191/1	60	+
chr1	197605984	197605985	A01177:23:H2L2FDSX3:1:1222:9317:26584/1	60	+
chr1	197638559	197638560	A01177:23:H2L2FDSX3:1:1337:31177:36260/1	60	+
chr1	197658850	197658851	A01177:23:H2L2FDSX3:4:1515:13720:15640/1	60	-
chr1	197659488	197659489	A01177:23:H2L2FDSX3:1:1144:12292:25598/1	60	-
chr1	197659657	197659658	A01177:23:H2L2FDSX3:1:1221:24442:19022/1	60	-
chr1	197659956	197659957	A01177:23:H2L2FDSX3:1:1261:27615:34194/1	60	+
chr1	197660283	197660284	A01177:23:H2L2FDSX3:4:2505:11415:1971/1	60	-
chr1	197669126	197669127	A01177:23:H2L2FDSX3:1:1354:23484:2487/1	60	-
chr1	197696456	197696457	A01177:23:H2L2FDSX3:1:1601:4010:14732/1	60	+
chr1	197699670	197699671	A01177:23:H2L2FDSX3:1:2362:9118:27211	60	-
chr1	197712334	197712335	A01177:23:H2L2FDSX3:2:2617:23457:17096	60	-
chr1	197714402	197714403	A01177:23:H2L2FDSX3:1:2170:24478:33896/1	60	+
chr1	197992183	197992184	A01177:23:H2L2FDSX3:1:2152:31123:30812/1	60	+
chr1	198123005	198123006	A01177:23:H2L2FDSX3:1:1303:18783:33113/1	60	+
chr1	198252133	198252134	A01177:23:H2L2FDSX3:1:1137:9923:35618/1	60	-
chr1	198259241	198259242	A01177:23:H2L2FDSX3:1:1420:6976:9345/1	60	+
chr1	198291106	198291107	A01177:23:H2L2FDSX3:1:1529:26422:29215/1	60	+
chr1	198743754	198743755	A01177:23:H2L2FDSX3:4:2356:31087:12367/1	60	+
chr1	198878989	198878990	A01177:23:H2L2FDSX3:1:2550:8910:13228/1	60	-
chr1	198904441	198904442	A01177:23:H2L2FDSX3:1:1348:17662:36808/1	60	+
chr1	198918944	198918945	A01177:23:H2L2FDSX3:1:1148:13223:22451/1	60	-
chr1	198955770	198955771	A01177:23:H2L2FDSX3:1:1201:18701:1939/1	60	+
chr1	198984065	198984066	A01177:23:H2L2FDSX3:4:1170:1280:27884/1	60	+
chr1	199000251	199000252	A01177:23:H2L2FDSX3:1:1344:22679:29810/1	60	-
chr1	199057304	199057305	A01177:23:H2L2FDSX3:3:1323:4453:22858	60	+
chr1	199064028	199064029	A01177:23:H2L2FDSX3:4:2336:9932:31814/1	60	-
chr1	199080482	199080483	A01177:23:H2L2FDSX3:4:1447:4607:5713/1	60	-
chr1	199103554	199103555	A01177:23:H2L2FDSX3:1:2326:20871:19038/1	60	+
chr1	199133700	199133701	A01177:23:H2L2FDSX3:1:1409:8549:7216/1	60	-
chr1	199138842	199138843	A01177:23:H2L2FDSX3:1:1103:28908:8970/1	60	-
chr1	199143566	199143567	A01177:23:H2L2FDSX3:1:1307:2853:33802/1	60	-
chr1	199152266	199152267	A01177:23:H2L2FDSX3:1:1321:27606:15671/1	60	+
chr1	199167194	199167195	A01177:23:H2L2FDSX3:1:1269:19958:7091/1	60	-
chr1	199232196	199232197	A01177:23:H2L2FDSX3:1:1222:26060:7889/1	60	-
chr1	199357039	199357040	A01177:23:H2L2FDSX3:2:1215:20274:36761	60	+
chr1	199383063	199383064	A01177:23:H2L2FDSX3:1:1146:18701:35008/1	60	+
chr1	199391066	199391067	A01177:23:H2L2FDSX3:1:1166:21142:1908/1	60	-
chr1	199506997	199506998	A01177:23:H2L2FDSX3:1:1477:16920:31641/1	60	-
chr1	200153148	200153149	A01177:23:H2L2FDSX3:1:1429:15908:9001	60	+
chr1	200226836	200226837	A01177:23:H2L2FDSX3:1:2108:16143:3364/1	60	-
chr1	200410362	200410363	A01177:23:H2L2FDSX3:1:1343:19370:10989	60	+
chr1	200583512	200583513	A01177:23:H2L2FDSX3:1:2230:12310:12289	60	-
chr1	200590491	200590492	A01177:23:H2L2FDSX3:1:1147:3025:5353/1	60	-
chr1	201834332	201834333	A01177:23:H2L2FDSX3:1:2208:15248:15812/1	60	-
chr1	201841922	201841923	A01177:23:H2L2FDSX3:1:2457:25789:33098/1	60	+
chr1	202249904	202249905	A01177:23:H2L2FDSX3:1:1303:28022:10567/1	60	-
chr1	202415499	202415500	A01177:23:H2L2FDSX3:1:2107:13982:9455	60	+
chr1	202455325	202455326	A01177:23:H2L2FDSX3:1:1107:8513:27508/1	60	-
chr1	202469317	202469318	A01177:23:H2L2FDSX3:1:2175:32570:32878/1	60	+
chr1	202474435	202474436	A01177:23:H2L2FDSX3:1:1114:27887:20102	60	-
chr1	202500483	202500484	A01177:23:H2L2FDSX3:2:2218:31367:34303	60	-
chr1	202516448	202516449	A01177:23:H2L2FDSX3:1:2262:20754:33614/1	60	+
chr1	202540321	202540322	A01177:23:H2L2FDSX3:1:2317:4535:27007/1	60	+
chr1	202550211	202550212	A01177:23:H2L2FDSX3:4:1105:8486:6762	60	-
chr1	202737526	202737527	A01177:23:H2L2FDSX3:1:1336:19886:1423/1	60	+
chr1	202741761	202741762	A01177:23:H2L2FDSX3:1:1570:1344:17065	60	+
chr1	202795676	202795677	A01177:23:H2L2FDSX3:4:1565:10565:25144/1	60	+
chr1	202802633	202802634	A01177:23:H2L2FDSX3:1:2356:4851:31438	60	+
chr1	202902780	202902781	A01177:23:H2L2FDSX3:1:1242:6216:26130/1	60	-
chr1	202903837	202903838	A01177:23:H2L2FDSX3:1:1133:14018:25708/1	60	+
chr1	202904738	202904739	A01177:23:H2L2FDSX3:1:2261:10031:7968/1	60	+
chr1	203697579	203697580	A01177:23:H2L2FDSX3:4:1237:4264:21746/1	60	-
chr1	203804986	203804987	A01177:23:H2L2FDSX3:1:2178:10836:22013/1	60	+
chr1	203815415	203815416	A01177:23:H2L2FDSX3:1:1203:20030:16892/1	60	+
chr1	203869776	203869777	A01177:23:H2L2FDSX3:1:1575:23104:24283/1	60	-
chr1	204404658	204404659	A01177:23:H2L2FDSX3:1:1161:15673:32393/1	60	-
chr1	204407945	204407946	A01177:23:H2L2FDSX3:1:1139:16297:20509	60	+
chr1	204473847	204473848	A01177:23:H2L2FDSX3:1:2561:4526:18662/1	60	+
chr1	204513967	204513968	A01177:23:H2L2FDSX3:1:1137:4083:30984/1	60	+
chr1	204540118	204540119	A01177:23:H2L2FDSX3:1:1251:11731:36182	60	-
chr1	204540725	204540726	A01177:23:H2L2FDSX3:3:1531:27317:30765	60	+
chr1	204550523	204550524	A01177:23:H2L2FDSX3:1:1241:4580:15468/1	60	+
chr1	205089763	205089764	A01177:23:H2L2FDSX3:1:1275:28791:7764/1	60	-
chr1	205186228	205186229	A01177:23:H2L2FDSX3:2:1419:24108:5290	60	-
chr1	205612673	205612674	A01177:23:H2L2FDSX3:1:1118:13530:24205/1	60	+
chr1	205613284	205613285	A01177:23:H2L2FDSX3:1:1309:9209:36605/1	60	-
chr1	205615655	205615656	A01177:23:H2L2FDSX3:1:1126:3730:17816/1	60	-
chr1	205619112	205619113	A01177:23:H2L2FDSX3:2:1404:25943:4053	60	-
chr1	205725140	205725141	A01177:23:H2L2FDSX3:1:1162:15130:28197/1	60	-
chr1	205728429	205728430	A01177:23:H2L2FDSX3:1:1360:6768:35383/1	60	+
chr1	205728998	205728999	A01177:23:H2L2FDSX3:1:1168:10673:1282/1	60	-
chr1	205729705	205729706	A01177:23:H2L2FDSX3:1:1517:25283:31375/1	60	-
chr1	205734245	205734246	A01177:23:H2L2FDSX3:3:2207:18792:2691	60	+
chr1	205735762	205735763	A01177:23:H2L2FDSX3:3:1430:21522:23860	60	-
chr1	205735880	205735881	A01177:23:H2L2FDSX3:1:2614:6027:27148/1	60	+
chr1	205863518	205863519	A01177:23:H2L2FDSX3:2:2604:6008:36041	60	-
chr1	206044201	206044202	A01177:23:H2L2FDSX3:2:1472:32696:7607	60	-
[truncated: 24,015 more rows]
