# Supplementary material for: HIV-1 capsid stability enables inositol phosphate-independent infection of target cells and promotes integration into genes
Source: PLoS Pathog. 2023 Jun 2;19(6):e1011423. doi: 10.1371/journal.ppat.1011423 (PMC10266667; doi:10.1371/journal.ppat.1011423)
Supplement: S1 Data — (TAR.GZ) [file ppat.1011423.s012.tar.gz › CEM_WT_A/CA_E45A/Unique_hg38_integration_sites/7076-GS-5.bed]

chr1	757793	757794	A00758:226:HLWW7DSX2:1:1141:19126:24064/1	60	-
chr1	782188	782189	A00758:226:HLWW7DSX2:1:1312:30761:2347/1	60	+
chr1	802404	802405	A00758:226:HLWW7DSX2:1:1512:5222:24095/1	60	+
chr1	818864	818865	A00758:226:HLWW7DSX2:3:1268:10230:36088/1	60	+
chr1	1123632	1123633	A00758:226:HLWW7DSX2:1:2461:17409:7247	60	-
chr1	1258003	1258004	A00758:226:HLWW7DSX2:1:1365:27751:6903	60	-
chr1	1263075	1263076	A00758:226:HLWW7DSX2:3:1134:25274:2613/1	60	-
chr1	1264940	1264941	A00758:226:HLWW7DSX2:1:1320:1344:25708/1	60	-
chr1	1313616	1313617	A00758:226:HLWW7DSX2:4:2562:20202:16250/1	60	+
chr1	1318739	1318740	A00758:226:HLWW7DSX2:1:1348:17038:11459/1	60	+
chr1	1391706	1391707	A00758:226:HLWW7DSX2:2:2462:4978:4914/1	60	-
chr1	1392009	1392010	A00758:226:HLWW7DSX2:2:1463:20256:1501	60	-
chr1	1560398	1560399	A00758:226:HLWW7DSX2:4:1554:4752:25160/1	60	+
chr1	1570168	1570169	A00758:226:HLWW7DSX2:2:2336:8477:19179/1	60	-
chr1	1572937	1572938	A00758:226:HLWW7DSX2:2:1102:21875:12289	60	-
chr1	1666708	1666709	A00758:226:HLWW7DSX2:2:1644:29803:24768/1	60	-
chr1	1685827	1685828	A00758:226:HLWW7DSX2:1:1328:28574:15937	60	+
chr1	1689685	1689686	A00758:226:HLWW7DSX2:2:1677:19208:16157	60	+
chr1	1729980	1729981	A00758:226:HLWW7DSX2:2:2277:11614:12962/1	60	-
chr1	1787328	1787329	A00758:226:HLWW7DSX2:1:1104:26449:5212/1	60	-
chr1	1791108	1791109	A00758:226:HLWW7DSX2:1:1235:5828:31250	60	+
chr1	1802496	1802497	A00758:226:HLWW7DSX2:2:2472:31765:19241/1	60	-
chr1	1810771	1810772	A00758:226:HLWW7DSX2:1:1421:31873:10848/1	60	+
chr1	1827527	1827528	A00758:226:HLWW7DSX2:1:2330:18466:13996/1	60	-
chr1	1834694	1834695	A00758:226:HLWW7DSX2:3:1443:19370:5415	60	+
chr1	1848038	1848039	A00758:226:HLWW7DSX2:1:1352:8458:28228/1	60	-
chr1	1867353	1867354	A00758:226:HLWW7DSX2:1:1650:1145:8860	60	+
chr1	1867545	1867546	A00758:226:HLWW7DSX2:1:1134:5918:7451/1	60	-
chr1	1883940	1883941	A00758:226:HLWW7DSX2:1:1173:15808:3756/1	60	-
chr1	1890953	1890954	A00758:226:HLWW7DSX2:1:1266:32570:28213	60	-
chr1	2239711	2239712	A00758:226:HLWW7DSX2:1:2148:20528:31250	60	-
chr1	2965709	2965710	A00758:226:HLWW7DSX2:2:1271:16758:15702/1	60	+
chr1	3191185	3191186	A00758:226:HLWW7DSX2:2:2262:3848:22498/1	60	+
chr1	3442887	3442888	A00758:226:HLWW7DSX2:4:1641:3351:28902	60	+
chr1	3626313	3626314	A00758:226:HLWW7DSX2:1:1338:29604:27837/1	60	+
chr1	3849265	3849266	A00758:226:HLWW7DSX2:1:1440:32678:24987/1	60	-
chr1	3852157	3852158	A00758:226:HLWW7DSX2:1:1474:32524:11318/1	60	-
chr1	3994461	3994462	A00758:226:HLWW7DSX2:1:2218:22761:32424/1	60	-
chr1	4367699	4367700	A00758:226:HLWW7DSX2:1:1202:15465:32033/1	60	+
chr1	4561785	4561786	A00758:226:HLWW7DSX2:1:1639:24306:31407/1	60	-
chr1	4958893	4958894	A00758:226:HLWW7DSX2:1:1225:7048:14418/1	60	+
chr1	5930214	5930215	A00758:226:HLWW7DSX2:3:1263:13666:14043/1	60	-
chr1	5930427	5930428	A00758:226:HLWW7DSX2:1:1101:11867:22200/1	60	+
chr1	6329253	6329254	A00758:226:HLWW7DSX2:1:1113:9815:10379/1	60	+
chr1	6521744	6521745	A00758:226:HLWW7DSX2:1:1449:13169:12931/1	60	-
chr1	6541092	6541093	A00758:226:HLWW7DSX2:1:1560:13214:36620/1	60	-
chr1	6618640	6618641	A00758:226:HLWW7DSX2:2:2458:5593:23860	60	-
chr1	6832081	6832082	A00758:226:HLWW7DSX2:1:1169:31494:31015/1	60	-
chr1	6835115	6835116	A00758:226:HLWW7DSX2:1:2467:23276:19257/1	60	+
chr1	6861414	6861415	A00758:226:HLWW7DSX2:1:1318:28384:22060/1	60	-
chr1	6865933	6865934	A00758:226:HLWW7DSX2:1:1218:27199:26303/1	60	+
chr1	6943083	6943084	A00758:226:HLWW7DSX2:1:1119:1045:33238/1	60	-
chr1	7111458	7111459	A00758:226:HLWW7DSX2:1:1154:21956:10019/1	60	-
chr1	7632005	7632006	A00758:226:HLWW7DSX2:1:1434:10493:23703/1	60	+
chr1	8001117	8001118	A00758:226:HLWW7DSX2:1:1239:4435:13213	60	-
chr1	8087766	8087767	A00758:226:HLWW7DSX2:1:1344:22905:23813/1	60	+
chr1	8199834	8199835	A00758:226:HLWW7DSX2:1:1369:26521:29512	60	+
chr1	8389957	8389958	A00758:226:HLWW7DSX2:4:2464:30689:16344	60	-
chr1	8418856	8418857	A00758:226:HLWW7DSX2:1:1211:1506:1282/1	60	-
chr1	8486037	8486038	A00758:226:HLWW7DSX2:1:1361:25889:19899	60	+
chr1	8528600	8528601	A00758:226:HLWW7DSX2:1:1668:10185:21512/1	60	+
chr1	8532161	8532162	A00758:226:HLWW7DSX2:1:1614:29170:25175/1	60	+
chr1	8540847	8540848	A00758:226:HLWW7DSX2:2:2357:23402:10770/1	60	+
chr1	8544531	8544532	A00758:226:HLWW7DSX2:3:2550:7817:31281/1	60	+
chr1	8564958	8564959	A00758:226:HLWW7DSX2:3:2202:30689:3505	60	-
chr1	8576052	8576053	A00758:226:HLWW7DSX2:1:1132:32217:31861	60	-
chr1	8632439	8632440	A00758:226:HLWW7DSX2:1:2529:7672:13088/1	60	-
chr1	8640188	8640189	A00758:226:HLWW7DSX2:4:2143:24605:23406/1	60	-
chr1	8652355	8652356	A00758:226:HLWW7DSX2:1:1635:3070:30514	60	+
chr1	8661196	8661197	A00758:226:HLWW7DSX2:3:2246:19108:7216	60	-
chr1	8667109	8667110	A00758:226:HLWW7DSX2:1:1341:9986:16971/1	60	+
chr1	8676089	8676090	A00758:226:HLWW7DSX2:1:1564:12264:17566/1	60	+
chr1	8679079	8679080	A00758:226:HLWW7DSX2:2:1661:31521:2096	60	-
chr1	8684604	8684605	A00758:226:HLWW7DSX2:1:2544:3251:9721	60	+
chr1	8732135	8732136	A00758:226:HLWW7DSX2:3:2264:20482:18176	60	-
chr1	8755578	8755579	A00758:226:HLWW7DSX2:1:1565:6262:15875	60	+
chr1	8761903	8761904	A00758:226:HLWW7DSX2:1:1257:9751:5040	60	+
chr1	8764613	8764614	A00758:226:HLWW7DSX2:3:2471:4589:32957	60	-
chr1	8778372	8778373	A00758:226:HLWW7DSX2:2:1610:2700:12148/1	60	+
chr1	9236740	9236741	A00758:226:HLWW7DSX2:1:1559:25762:19460/1	60	-
chr1	9397475	9397476	A00758:226:HLWW7DSX2:1:2639:14290:30780/1	60	+
chr1	9552644	9552645	A00758:226:HLWW7DSX2:1:1622:30029:20149/1	60	+
chr1	9570462	9570463	A00758:226:HLWW7DSX2:1:1425:3423:35634/1	60	-
chr1	9634804	9634805	A00758:226:HLWW7DSX2:1:1127:4182:36041/1	60	+
chr1	9737750	9737751	A00758:226:HLWW7DSX2:2:1501:20564:3380/1	60	-
chr1	9813594	9813595	A00758:226:HLWW7DSX2:1:1256:23981:10864/1	60	-
chr1	9816335	9816336	A00758:226:HLWW7DSX2:1:1522:25608:33191	60	-
chr1	9816686	9816687	A00758:226:HLWW7DSX2:4:1169:24921:23954	60	-
chr1	9819881	9819882	A00758:226:HLWW7DSX2:2:1551:16577:6120/1	60	-
chr1	10062407	10062408	A00758:226:HLWW7DSX2:1:2555:12364:5368	60	-
chr1	10062409	10062410	A00758:226:HLWW7DSX2:2:2674:12255:1955	60	-
chr1	10105330	10105331	A00758:226:HLWW7DSX2:4:1324:31277:8187/1	60	-
chr1	10105483	10105484	A00758:226:HLWW7DSX2:1:1230:21423:18897/1	60	+
chr1	10114446	10114447	A00758:226:HLWW7DSX2:1:1360:14154:14669/1	60	+
chr1	10123625	10123626	A00758:226:HLWW7DSX2:1:2456:26603:14215/1	60	-
chr1	10124363	10124364	A00758:226:HLWW7DSX2:1:1446:13051:19116	60	+
chr1	10135559	10135560	A00758:226:HLWW7DSX2:3:1362:31774:31062/1	60	-
chr1	10136626	10136627	A00758:226:HLWW7DSX2:1:2674:14787:33458/1	60	-
chr1	10183057	10183058	A00758:226:HLWW7DSX2:1:1632:21242:32049/1	60	-
chr1	10275454	10275455	A00758:226:HLWW7DSX2:1:1653:12066:5760/1	60	+
chr1	10290843	10290844	A00758:226:HLWW7DSX2:1:1130:24659:21840/1	60	-
chr1	10299123	10299124	A00758:226:HLWW7DSX2:1:2663:2465:31782/1	60	-
chr1	10305128	10305129	A00758:226:HLWW7DSX2:2:1563:8250:33223/1	60	+
chr1	10347313	10347314	A00758:226:HLWW7DSX2:1:1502:27136:22592/1	60	-
chr1	10402278	10402279	A00758:226:HLWW7DSX2:1:1325:4842:32393/1	60	-
chr1	10498451	10498452	A00758:226:HLWW7DSX2:2:1675:27335:10066/1	60	-
chr1	10520733	10520734	A00758:226:HLWW7DSX2:1:1251:3513:35070/1	60	+
chr1	10525419	10525420	A00758:226:HLWW7DSX2:1:2640:31765:25504	60	+
chr1	10577031	10577032	A00758:226:HLWW7DSX2:1:1413:24288:15060/1	60	-
chr1	10579656	10579657	A00758:226:HLWW7DSX2:2:1344:7997:9298/1	60	+
chr1	10582105	10582106	A00758:226:HLWW7DSX2:1:1123:21097:20619/1	60	-
chr1	11109574	11109575	A00758:226:HLWW7DSX2:3:2422:18087:20697/1	60	-
chr1	11154609	11154610	A00758:226:HLWW7DSX2:2:2164:22706:36370/1	60	+
chr1	11157428	11157429	A00758:226:HLWW7DSX2:1:1144:19678:1939/1	60	-
chr1	11184713	11184714	A00758:226:HLWW7DSX2:1:1203:10330:22388/1	60	-
chr1	11224780	11224781	A00758:226:HLWW7DSX2:2:1405:32588:18474/1	60	-
chr1	11224874	11224875	A00758:226:HLWW7DSX2:2:1409:8603:36338/1	60	+
chr1	11250626	11250627	A00758:226:HLWW7DSX2:1:1564:10936:31297/1	60	+
chr1	11826274	11826275	A00758:226:HLWW7DSX2:1:2335:27353:18771	60	-
chr1	11990661	11990662	A00758:226:HLWW7DSX2:1:1566:10628:2362/1	60	+
chr1	11990663	11990664	A00758:226:HLWW7DSX2:2:1602:9516:21793	60	+
chr1	12006730	12006731	A00758:226:HLWW7DSX2:1:1432:9851:19742	60	-
chr1	12090921	12090922	A00758:226:HLWW7DSX2:1:1252:1371:31203/1	60	-
chr1	12245711	12245712	A00758:226:HLWW7DSX2:1:1205:16984:27179/1	60	+
chr1	12255469	12255470	A00758:226:HLWW7DSX2:1:2317:8811:15374/1	60	-
chr1	12278216	12278217	A00758:226:HLWW7DSX2:3:2110:11415:12023/1	60	-
chr1	12280389	12280390	A00758:226:HLWW7DSX2:1:1676:11586:27195/1	60	+
chr1	12293508	12293509	A00758:226:HLWW7DSX2:1:1266:3396:32957/1	60	-
chr1	12302661	12302662	A00758:226:HLWW7DSX2:1:1219:8368:31798/1	60	+
chr1	12303033	12303034	A00758:226:HLWW7DSX2:2:2164:25789:13745/1	60	+
chr1	12304339	12304340	A00758:226:HLWW7DSX2:1:2317:15908:12540/1	60	+
chr1	12324795	12324796	A00758:226:HLWW7DSX2:1:1106:18249:14747/1	60	-
chr1	12348300	12348301	A00758:226:HLWW7DSX2:4:2309:4752:25692/1	60	-
chr1	12359290	12359291	A00758:226:HLWW7DSX2:2:1272:21847:36292/1	60	-
chr1	12374178	12374179	A00758:226:HLWW7DSX2:1:1241:4761:24706/1	60	-
chr1	12374410	12374411	A00758:226:HLWW7DSX2:1:1550:25021:9377/1	60	+
chr1	12385212	12385213	A00758:226:HLWW7DSX2:4:2108:4788:8187/1	60	+
chr1	12459786	12459787	A00758:226:HLWW7DSX2:1:1448:10827:16110/1	60	+
chr1	12466951	12466952	A00758:226:HLWW7DSX2:1:1367:6171:22545/1	60	+
chr1	12474005	12474006	A00758:226:HLWW7DSX2:1:1254:21585:6183/1	60	+
chr1	12497515	12497516	A00758:226:HLWW7DSX2:4:1323:12364:15890	60	+
chr1	13617875	13617876	A00758:226:HLWW7DSX2:1:1607:7871:23735	60	-
chr1	13750605	13750606	A00758:226:HLWW7DSX2:4:1617:22516:14935/1	60	-
chr1	13755400	13755401	A00758:226:HLWW7DSX2:2:2362:29342:21026/1	60	+
chr1	13758582	13758583	A00758:226:HLWW7DSX2:1:1247:18629:2848/1	60	-
chr1	13759310	13759311	A00758:226:HLWW7DSX2:1:1152:21585:18709/1	60	-
chr1	13759459	13759460	A00758:226:HLWW7DSX2:1:1139:4887:13620/1	60	+
chr1	14980783	14980784	A00758:226:HLWW7DSX2:4:1341:7581:28526/1	60	+
chr1	15273610	15273611	A00758:226:HLWW7DSX2:4:2448:19208:22889/1	60	+
chr1	15536489	15536490	A00758:226:HLWW7DSX2:3:1409:10203:30436/1	60	+
chr1	15539211	15539212	A00758:226:HLWW7DSX2:1:1377:10366:13745/1	60	-
chr1	15545925	15545926	A00758:226:HLWW7DSX2:1:1639:8006:17112/1	60	+
chr1	15557534	15557535	A00758:226:HLWW7DSX2:1:2464:16640:31375/1	60	-
chr1	15635999	15636000	A00758:226:HLWW7DSX2:1:1564:1163:8891/1	60	-
chr1	15637759	15637760	A00758:226:HLWW7DSX2:3:2412:7437:31156/1	60	+
chr1	15650398	15650399	A00758:226:HLWW7DSX2:1:1276:9778:30671/1	60	-
chr1	15656849	15656850	A00758:226:HLWW7DSX2:2:1121:4010:17550/1	60	+
chr1	15666833	15666834	A00758:226:HLWW7DSX2:1:1366:3468:29042/1	60	+
chr1	15767003	15767004	A00758:226:HLWW7DSX2:1:1353:26964:30248/1	60	+
chr1	15852125	15852126	A00758:226:HLWW7DSX2:3:1209:15962:8750/1	60	-
chr1	15855210	15855211	A00758:226:HLWW7DSX2:1:1419:30282:16172/1	60	-
chr1	15881214	15881215	A00758:226:HLWW7DSX2:1:1251:25491:3583/1	60	+
chr1	15885408	15885409	A00758:226:HLWW7DSX2:1:2567:18774:4163/1	60	-
chr1	15909799	15909800	A00758:226:HLWW7DSX2:1:2243:3450:28573	60	+
chr1	15909987	15909988	A00758:226:HLWW7DSX2:1:1542:27841:26725	60	-
chr1	15923688	15923689	A00758:226:HLWW7DSX2:1:2235:28953:25833	60	+
chr1	15925694	15925695	A00758:226:HLWW7DSX2:2:2145:6225:34225	60	-
chr1	16325449	16325450	A00758:226:HLWW7DSX2:1:1443:12852:25817/1	60	+
chr1	16370361	16370362	A00758:226:HLWW7DSX2:1:1219:29333:34100/1	60	+
chr1	16467536	16467537	A00758:226:HLWW7DSX2:2:2262:17616:30843	60	-
chr1	16601838	16601839	A00758:226:HLWW7DSX2:1:1674:9805:12211/1	60	+
chr1	17025401	17025402	A00758:226:HLWW7DSX2:1:1444:1660:35336/1	60	-
chr1	17039784	17039785	A00758:226:HLWW7DSX2:1:1660:27145:25144/1	60	-
chr1	17042411	17042412	A00758:226:HLWW7DSX2:1:1622:27416:11741/1	60	+
chr1	17051147	17051148	A00758:226:HLWW7DSX2:3:2261:31656:9471/1	60	-
chr1	17659005	17659006	A00758:226:HLWW7DSX2:1:1148:29215:14325/1	60	-
chr1	17960355	17960356	A00758:226:HLWW7DSX2:1:2164:17291:27054	60	-
chr1	18139126	18139127	A00758:226:HLWW7DSX2:1:1148:4047:5337/1	60	-
chr1	18376924	18376925	A00758:226:HLWW7DSX2:1:1161:7482:10222/1	60	+
chr1	18743620	18743621	A00758:226:HLWW7DSX2:1:1222:6072:14450/1	60	-
chr1	18743624	18743625	A00758:226:HLWW7DSX2:1:1107:8956:7576/1	60	-
chr1	19108915	19108916	A00758:226:HLWW7DSX2:2:1612:15248:15123	60	-
chr1	19108916	19108917	A00758:226:HLWW7DSX2:1:1119:20835:18662	60	-
chr1	19116377	19116378	A00758:226:HLWW7DSX2:1:1135:31638:18270/1	60	+
chr1	19122670	19122671	A00758:226:HLWW7DSX2:1:1177:31891:13448/1	60	+
chr1	19133892	19133893	A00758:226:HLWW7DSX2:1:1166:12255:11224/1	60	-
chr1	19186297	19186298	A00758:226:HLWW7DSX2:1:1405:16486:28291/1	60	+
chr1	19363164	19363165	A00758:226:HLWW7DSX2:1:1122:20564:33191/1	60	-
chr1	19609427	19609428	A00758:226:HLWW7DSX2:2:1504:26811:24752	60	-
chr1	19731263	19731264	A00758:226:HLWW7DSX2:3:1260:16260:32534/1	60	-
chr1	19731265	19731266	A00758:226:HLWW7DSX2:1:1103:5005:11882/1	60	-
chr1	19905080	19905081	A00758:226:HLWW7DSX2:1:1120:29496:22138	60	+
chr1	20181105	20181106	A00758:226:HLWW7DSX2:1:1242:19623:24674	60	+
chr1	20755425	20755426	A00758:226:HLWW7DSX2:2:2532:20021:7075/1	60	-
chr1	20779597	20779598	A00758:226:HLWW7DSX2:3:1103:23647:3490/1	60	+
chr1	20801960	20801961	A00758:226:HLWW7DSX2:1:1130:2519:8547/1	60	+
chr1	20847156	20847157	A00758:226:HLWW7DSX2:1:1459:17264:35274/1	60	+
chr1	20853790	20853791	A00758:226:HLWW7DSX2:1:1176:14995:10708/1	60	+
chr1	20856684	20856685	A00758:226:HLWW7DSX2:1:2560:12364:20400	60	-
chr1	20890008	20890009	A00758:226:HLWW7DSX2:1:2175:30110:7921/1	60	+
chr1	20904203	20904204	A00758:226:HLWW7DSX2:1:1622:2085:33661/1	60	-
chr1	20906397	20906398	A00758:226:HLWW7DSX2:1:2273:21630:14528/1	60	-
chr1	20938448	20938449	A00758:226:HLWW7DSX2:1:1309:23258:28995/1	60	-
chr1	20941370	20941371	A00758:226:HLWW7DSX2:2:1417:13530:25144/1	60	+
chr1	20972113	20972114	A00758:226:HLWW7DSX2:1:1156:16043:11741/1	60	-
chr1	20973503	20973504	A00758:226:HLWW7DSX2:1:1249:1976:26866/1	60	+
chr1	20974587	20974588	A00758:226:HLWW7DSX2:3:1163:3748:11710/1	60	+
chr1	20975283	20975284	A00758:226:HLWW7DSX2:2:1663:8169:30827/1	60	-
chr1	20993867	20993868	A00758:226:HLWW7DSX2:2:2562:6316:31344/1	60	-
chr1	21001092	21001093	A00758:226:HLWW7DSX2:1:1455:29857:10269/1	60	-
chr1	21021325	21021326	A00758:226:HLWW7DSX2:4:1565:8314:21966/1	60	-
chr1	21022460	21022461	A00758:226:HLWW7DSX2:1:1320:20591:18709	60	+
chr1	21059267	21059268	A00758:226:HLWW7DSX2:1:2507:12310:30921/1	60	+
chr1	21067777	21067778	A00758:226:HLWW7DSX2:1:1113:29677:12649/1	60	+
chr1	21099747	21099748	A00758:226:HLWW7DSX2:1:1507:17155:22811/1	60	+
chr1	21145206	21145207	A00758:226:HLWW7DSX2:1:1148:1723:26146/1	60	+
chr1	21462065	21462066	A00758:226:HLWW7DSX2:1:1524:29441:31876/1	60	+
chr1	21683142	21683143	A00758:226:HLWW7DSX2:2:1552:21739:1438/1	60	-
chr1	21687140	21687141	A00758:226:HLWW7DSX2:2:1278:29631:1924/1	60	-
chr1	21695520	21695521	A00758:226:HLWW7DSX2:1:1125:22480:25958/1	60	-
chr1	21715815	21715816	A00758:226:HLWW7DSX2:1:2228:12617:28917/1	60	-
chr1	21727695	21727696	A00758:226:HLWW7DSX2:2:1353:9697:16689/1	60	-
chr1	21734046	21734047	A00758:226:HLWW7DSX2:1:2522:17228:24752/1	60	+
chr1	21734457	21734458	A00758:226:HLWW7DSX2:1:1469:5457:8187/1	60	+
chr1	21804990	21804991	A00758:226:HLWW7DSX2:2:1316:20808:20306/1	60	+
chr1	22087576	22087577	A00758:226:HLWW7DSX2:1:1129:4878:11819/1	60	-
chr1	22459665	22459666	A00758:226:HLWW7DSX2:2:1277:3821:23453/1	60	-
chr1	22462983	22462984	A00758:226:HLWW7DSX2:1:1224:31078:11193/1	60	+
chr1	22503513	22503514	A00758:226:HLWW7DSX2:1:1102:10366:26584/1	60	+
chr1	22980647	22980648	A00758:226:HLWW7DSX2:1:2670:24071:4163/1	60	+
chr1	23028502	23028503	A00758:226:HLWW7DSX2:1:2136:8305:33599/1	60	+
chr1	23044729	23044730	A00758:226:HLWW7DSX2:2:2375:29559:35462/1	60	+
chr1	23045752	23045753	A00758:226:HLWW7DSX2:1:1351:18882:33912/1	60	+
chr1	23064741	23064742	A00758:226:HLWW7DSX2:1:1434:9977:17362/1	60	-
chr1	23065867	23065868	A00758:226:HLWW7DSX2:1:1102:18584:25942/1	60	+
chr1	23132408	23132409	A00758:226:HLWW7DSX2:1:1441:11171:3208/1	60	-
chr1	23154824	23154825	A00758:226:HLWW7DSX2:1:2147:24406:23218/1	60	+
chr1	23295416	23295417	A00758:226:HLWW7DSX2:1:1117:19524:27070/1	60	+
chr1	23302963	23302964	A00758:226:HLWW7DSX2:1:2146:11849:31688/1	60	-
chr1	23304847	23304848	A00758:226:HLWW7DSX2:3:1533:12165:26569/1	60	-
chr1	23307293	23307294	A00758:226:HLWW7DSX2:1:1248:28754:5228/1	60	-
chr1	23309838	23309839	A00758:226:HLWW7DSX2:1:1128:18973:12211/1	60	+
chr1	23314043	23314044	A00758:226:HLWW7DSX2:1:2450:25147:36276/1	60	-
chr1	23365217	23365218	A00758:226:HLWW7DSX2:1:2130:14904:5885/1	60	-
chr1	23451156	23451157	A00758:226:HLWW7DSX2:1:1229:10194:3803/1	60	-
chr1	23458376	23458377	A00758:226:HLWW7DSX2:1:2559:18376:28651/1	60	+
chr1	23799498	23799499	A00758:226:HLWW7DSX2:1:1216:30590:13009/1	60	-
chr1	23809838	23809839	A00758:226:HLWW7DSX2:1:1337:2709:27414/1	60	-
chr1	23936294	23936295	A00758:226:HLWW7DSX2:1:1127:11939:35133/1	60	+
chr1	23969293	23969294	A00758:226:HLWW7DSX2:4:1541:1570:30671	60	-
chr1	23969295	23969296	A00758:226:HLWW7DSX2:1:2268:29794:16235	60	-
chr1	23977106	23977107	A00758:226:HLWW7DSX2:1:1177:10827:11224/1	60	+
chr1	24540494	24540495	A00758:226:HLWW7DSX2:1:1331:21097:31422/1	60	+
chr1	24651246	24651247	A00758:226:HLWW7DSX2:1:1315:3034:32706/1	60	+
chr1	24776736	24776737	A00758:226:HLWW7DSX2:1:1666:10348:12555/1	60	-
chr1	24794102	24794103	A00758:226:HLWW7DSX2:2:1435:9697:33849/1	60	+
chr1	24805458	24805459	A00758:226:HLWW7DSX2:4:1661:3025:30655/1	60	+
chr1	24807078	24807079	A00758:226:HLWW7DSX2:1:2364:16306:13823/1	60	+
chr1	24810370	24810371	A00758:226:HLWW7DSX2:1:1139:24695:19805/1	60	+
chr1	24811734	24811735	A00758:226:HLWW7DSX2:1:1338:7193:24659/1	60	+
chr1	25353315	25353316	A00758:226:HLWW7DSX2:1:1253:15329:14888/1	60	+
chr1	25436828	25436829	A00758:226:HLWW7DSX2:1:2576:27914:35650/1	60	+
chr1	25458295	25458296	A00758:226:HLWW7DSX2:1:1170:19099:34444/1	60	+
chr1	25463485	25463486	A00758:226:HLWW7DSX2:2:1571:15456:1329/1	60	+
chr1	25476406	25476407	A00758:226:HLWW7DSX2:1:1209:14416:26522/1	60	-
chr1	25490367	25490368	A00758:226:HLWW7DSX2:1:1353:13928:6981/1	60	+
chr1	25852396	25852397	A00758:226:HLWW7DSX2:3:1265:8296:4679/1	60	+
chr1	25902794	25902795	A00758:226:HLWW7DSX2:1:1130:9815:31579/1	60	-
chr1	25986886	25986887	A00758:226:HLWW7DSX2:1:1222:6641:31908/1	60	+
chr1	26119092	26119093	A00758:226:HLWW7DSX2:2:2265:8269:7858	60	-
chr1	26121791	26121792	A00758:226:HLWW7DSX2:2:1251:30553:3959/1	60	+
chr1	26237186	26237187	A00758:226:HLWW7DSX2:1:1147:6867:34804/1	60	-
chr1	26248622	26248623	A00758:226:HLWW7DSX2:1:1617:3540:26757/1	60	+
chr1	26271529	26271530	A00758:226:HLWW7DSX2:1:1574:11550:33364/1	60	-
chr1	26460273	26460274	A00758:226:HLWW7DSX2:1:1412:15971:21010/1	60	-
chr1	26462466	26462467	A00758:226:HLWW7DSX2:1:1502:25744:31548/1	60	+
chr1	26714277	26714278	A00758:226:HLWW7DSX2:1:1167:31846:2597/1	60	+
chr1	26717146	26717147	A00758:226:HLWW7DSX2:1:1656:20898:3396/1	60	+
chr1	26718618	26718619	A00758:226:HLWW7DSX2:1:1131:28004:35368/1	60	-
chr1	26727519	26727520	A00758:226:HLWW7DSX2:2:1464:12897:23735/1	60	+
chr1	26729763	26729764	A00758:226:HLWW7DSX2:1:1573:7627:28698/1	60	-
chr1	26731489	26731490	A00758:226:HLWW7DSX2:4:1340:11433:27117	60	+
chr1	26742380	26742381	A00758:226:HLWW7DSX2:1:1268:18810:18818/1	60	+
chr1	26762564	26762565	A00758:226:HLWW7DSX2:3:2364:28013:3756	60	+
chr1	26764393	26764394	A00758:226:HLWW7DSX2:1:1202:18168:8437/1	60	-
chr1	26768037	26768038	A00758:226:HLWW7DSX2:1:2267:19859:32565/1	60	-
chr1	27350912	27350913	A00758:226:HLWW7DSX2:1:1563:16830:31266/1	60	-
chr1	27408922	27408923	A00758:226:HLWW7DSX2:1:1603:26359:5024/1	60	+
chr1	27452251	27452252	A00758:226:HLWW7DSX2:4:1139:5041:19241	60	-
chr1	27476275	27476276	A00758:226:HLWW7DSX2:1:1525:32108:19774/1	60	-
chr1	27785571	27785572	A00758:226:HLWW7DSX2:2:2441:32597:10003/1	60	+
chr1	27792634	27792635	A00758:226:HLWW7DSX2:2:2350:17833:31281/1	60	+
chr1	27884465	27884466	A00758:226:HLWW7DSX2:1:2126:6063:12085/1	60	-
chr1	27972336	27972337	A00758:226:HLWW7DSX2:2:1537:5059:22122/1	60	+
chr1	27972337	27972338	A00758:226:HLWW7DSX2:1:1463:9326:17550/1	60	+
chr1	28034179	28034180	A00758:226:HLWW7DSX2:1:1174:1533:8719/1	60	-
chr1	28034894	28034895	A00758:226:HLWW7DSX2:3:1378:21974:6073/1	60	+
chr1	28045685	28045686	A00758:226:HLWW7DSX2:3:1618:26214:12602/1	60	-
chr1	28059625	28059626	A00758:226:HLWW7DSX2:1:2147:23845:12352	60	-
chr1	28064691	28064692	A00758:226:HLWW7DSX2:1:1135:18340:19225/1	60	-
chr1	28399822	28399823	A00758:226:HLWW7DSX2:2:1563:15727:4147/1	60	-
chr1	28688754	28688755	A00758:226:HLWW7DSX2:3:2240:31150:11694/1	60	-
chr1	28756159	28756160	A00758:226:HLWW7DSX2:1:1430:10086:12571/1	60	+
chr1	28804624	28804625	A00758:226:HLWW7DSX2:3:2366:29595:4930/1	60	+
chr1	28970818	28970819	A00758:226:HLWW7DSX2:3:1170:19895:30686/1	60	-
chr1	29007735	29007736	A00758:226:HLWW7DSX2:1:2155:27850:18067/1	60	-
chr1	29007842	29007843	A00758:226:HLWW7DSX2:2:1407:21061:11381/1	60	-
chr1	29028093	29028094	A00758:226:HLWW7DSX2:2:1461:2220:6214/1	60	+
chr1	29033756	29033757	A00758:226:HLWW7DSX2:4:1319:10248:30420/1	60	-
chr1	29034889	29034890	A00758:226:HLWW7DSX2:2:1373:20048:32643/1	60	+
chr1	29041824	29041825	A00758:226:HLWW7DSX2:2:1665:21061:13135	60	-
chr1	29053181	29053182	A00758:226:HLWW7DSX2:1:1239:24406:29481/1	60	-
chr1	29058158	29058159	A00758:226:HLWW7DSX2:1:2628:7310:19225/1	60	-
chr1	29063231	29063232	A00758:226:HLWW7DSX2:1:1626:16396:16955	60	-
chr1	29065595	29065596	A00758:226:HLWW7DSX2:4:1650:28999:1329/1	60	+
chr1	29073262	29073263	A00758:226:HLWW7DSX2:4:1343:2618:14982/1	60	-
chr1	29081339	29081340	A00758:226:HLWW7DSX2:3:2202:2591:33035/1	60	+
chr1	29169513	29169514	A00758:226:HLWW7DSX2:1:1148:32732:22576/1	60	-
chr1	29335619	29335620	A00758:226:HLWW7DSX2:1:2654:23845:19993/1	60	-
chr1	29676396	29676397	A00758:226:HLWW7DSX2:2:1244:25789:17284/1	60	-
chr1	29956420	29956421	A00758:226:HLWW7DSX2:2:2446:10872:27054/1	60	+
chr1	30568992	30568993	A00758:226:HLWW7DSX2:1:1153:15817:30389/1	60	+
chr1	30943809	30943810	A00758:226:HLWW7DSX2:2:2149:23710:13307/1	60	+
chr1	30958442	30958443	A00758:226:HLWW7DSX2:1:1227:4562:10864/1	60	+
chr1	30961547	30961548	A00758:226:HLWW7DSX2:1:2157:15284:30874	60	+
chr1	30965990	30965991	A00758:226:HLWW7DSX2:1:1147:5638:16673/1	60	-
chr1	30971633	30971634	A00758:226:HLWW7DSX2:4:1621:12084:35477/1	60	+
chr1	30971634	30971635	A00758:226:HLWW7DSX2:2:1132:16938:31955/1	60	+
chr1	30993169	30993170	A00758:226:HLWW7DSX2:2:1411:19868:18396/1	60	-
chr1	31008206	31008207	A00758:226:HLWW7DSX2:1:2113:32497:5948/1	60	+
chr1	31030930	31030931	A00758:226:HLWW7DSX2:1:2507:5810:1219/1	60	+
chr1	31274631	31274632	A00758:226:HLWW7DSX2:3:1545:24162:27680	60	-
chr1	31289248	31289249	A00758:226:HLWW7DSX2:1:1201:25898:14121/1	60	-
chr1	31307971	31307972	A00758:226:HLWW7DSX2:1:1335:30852:15530/1	60	-
chr1	31308673	31308674	A00758:226:HLWW7DSX2:1:2339:20464:3865/1	60	-
chr1	31523462	31523463	A00758:226:HLWW7DSX2:1:1538:6831:33583/1	60	-
chr1	31716687	31716688	A00758:226:HLWW7DSX2:3:1164:17210:22122	60	-
chr1	31908384	31908385	A00758:226:HLWW7DSX2:1:1509:12518:23954	60	+
chr1	31911074	31911075	A00758:226:HLWW7DSX2:1:2551:15953:9706/1	60	-
chr1	31911746	31911747	A00758:226:HLWW7DSX2:1:2276:10511:11303	60	-
chr1	31912507	31912508	A00758:226:HLWW7DSX2:2:1133:12129:29919/1	60	+
chr1	31915979	31915980	A00758:226:HLWW7DSX2:1:1318:18837:33708	60	-
chr1	31924890	31924891	A00758:226:HLWW7DSX2:1:1478:16966:30342/1	60	+
chr1	31925698	31925699	A00758:226:HLWW7DSX2:1:2667:7789:15953/1	60	+
chr1	31931754	31931755	A00758:226:HLWW7DSX2:1:1340:26675:28651/1	60	-
chr1	32038259	32038260	A00758:226:HLWW7DSX2:2:1102:26512:11428/1	60	-
chr1	32043413	32043414	A00758:226:HLWW7DSX2:3:2303:9209:19883/1	60	+
chr1	32151838	32151839	A00758:226:HLWW7DSX2:3:2677:31213:33191/1	60	-
chr1	32154612	32154613	A00758:226:HLWW7DSX2:1:1209:26775:12132/1	60	+
chr1	32168128	32168129	A00758:226:HLWW7DSX2:4:2518:29948:12680/1	60	-
chr1	32286481	32286482	A00758:226:HLWW7DSX2:2:1656:20853:9298	60	-
chr1	32291624	32291625	A00758:226:HLWW7DSX2:2:1230:20636:26177/1	60	+
chr1	32536889	32536890	A00758:226:HLWW7DSX2:1:2208:11469:1157/1	60	-
chr1	32855093	32855094	A00758:226:HLWW7DSX2:1:2132:30526:24236	60	+
chr1	34860848	34860849	A00758:226:HLWW7DSX2:1:1117:2211:4038/1	60	-
chr1	34993483	34993484	A00758:226:HLWW7DSX2:2:2667:20844:15859/1	60	-
chr1	35001818	35001819	A00758:226:HLWW7DSX2:1:1166:21658:6496/1	60	-
chr1	35013056	35013057	A00758:226:HLWW7DSX2:3:1349:27959:29684/1	60	+
chr1	35016555	35016556	A00758:226:HLWW7DSX2:1:1501:11605:13980/1	60	+
chr1	35179884	35179885	A00758:226:HLWW7DSX2:2:1451:4255:11678/1	60	+
chr1	35184919	35184920	A00758:226:HLWW7DSX2:1:1127:30481:11412/1	60	+
chr1	35188859	35188860	A00758:226:HLWW7DSX2:1:2621:27877:2707/1	60	+
chr1	35272949	35272950	A00758:226:HLWW7DSX2:1:1104:15284:18787/1	60	+
chr1	35314114	35314115	A00758:226:HLWW7DSX2:1:1660:26675:8954/1	60	+
chr1	35340488	35340489	A00758:226:HLWW7DSX2:1:1128:27272:35978	60	+
chr1	35392890	35392891	A00758:226:HLWW7DSX2:1:2117:20808:14732/1	60	+
chr1	35393234	35393235	A00758:226:HLWW7DSX2:1:1142:4508:11741/1	60	-
chr1	35396134	35396135	A00758:226:HLWW7DSX2:1:1439:5095:9721/1	60	+
chr1	35544985	35544986	A00758:226:HLWW7DSX2:1:1209:16197:31328/1	60	+
chr1	35614535	35614536	A00758:226:HLWW7DSX2:4:1349:23719:7842/1	60	-
chr1	35615492	35615493	A00758:226:HLWW7DSX2:1:2142:8965:34804/1	60	+
chr1	35617485	35617486	A00758:226:HLWW7DSX2:4:1268:1226:13667/1	60	+
chr1	35752752	35752753	A00758:226:HLWW7DSX2:2:1273:9625:32941/1	60	-
chr1	35827018	35827019	A00758:226:HLWW7DSX2:1:1356:31837:34929/1	60	+
chr1	35973981	35973982	A00758:226:HLWW7DSX2:2:1152:32768:35289	60	-
chr1	35976342	35976343	A00758:226:HLWW7DSX2:4:2616:18954:22576/1	60	-
chr1	36003391	36003392	A00758:226:HLWW7DSX2:2:2333:6849:3677	60	-
chr1	36040126	36040127	A00758:226:HLWW7DSX2:1:1145:21685:9831/1	60	+
chr1	36146440	36146441	A00758:226:HLWW7DSX2:1:1248:21658:2237/1	60	+
chr1	36271377	36271378	A00758:226:HLWW7DSX2:1:2270:4029:17143	60	-
chr1	36455019	36455020	A00758:226:HLWW7DSX2:1:1409:13792:27539/1	60	-
chr1	37046159	37046160	A00758:226:HLWW7DSX2:3:2503:15835:3114	60	-
chr1	37065562	37065563	A00758:226:HLWW7DSX2:1:1119:22544:17143/1	60	+
chr1	37696083	37696084	A00758:226:HLWW7DSX2:1:1606:8368:5619/1	60	+
chr1	37697590	37697591	A00758:226:HLWW7DSX2:1:2447:24460:17675/1	60	-
chr1	37727837	37727838	A00758:226:HLWW7DSX2:1:1461:26675:30185/1	60	+
chr1	37829856	37829857	A00758:226:HLWW7DSX2:4:1656:23520:32268/1	60	+
chr1	38015684	38015685	A00758:226:HLWW7DSX2:2:1574:12436:22561	60	+
chr1	38329871	38329872	A00758:226:HLWW7DSX2:1:1211:10348:9768/1	60	+
chr1	38386842	38386843	A00758:226:HLWW7DSX2:1:1202:21341:7921/1	60	+
chr1	38872163	38872164	A00758:226:HLWW7DSX2:3:2476:16224:3035	60	+
chr1	39006378	39006379	A00758:226:HLWW7DSX2:1:2237:11460:9439/1	60	-
chr1	39207563	39207564	A00758:226:HLWW7DSX2:1:1172:27787:36996/1	60	+
chr1	39219731	39219732	A00758:226:HLWW7DSX2:1:1162:12391:18067/1	60	+
chr1	39251451	39251452	A00758:226:HLWW7DSX2:1:2207:6967:13401	60	-
chr1	39260365	39260366	A00758:226:HLWW7DSX2:1:2502:26585:28056/1	60	-
chr1	39277593	39277594	A00758:226:HLWW7DSX2:3:1629:11614:13244/1	60	-
chr1	39294225	39294226	A00758:226:HLWW7DSX2:1:2356:14588:24940/1	60	-
chr1	39308626	39308627	A00758:226:HLWW7DSX2:1:1102:31421:25880	60	-
chr1	39323525	39323526	A00758:226:HLWW7DSX2:1:1250:32407:14779/1	60	+
chr1	39326152	39326153	A00758:226:HLWW7DSX2:2:2446:5918:12148/1	60	-
chr1	39336722	39336723	A00758:226:HLWW7DSX2:3:2448:24650:33943/1	60	+
chr1	39345087	39345088	A00758:226:HLWW7DSX2:3:1313:7943:2503/1	60	+
chr1	39435690	39435691	A00758:226:HLWW7DSX2:1:1109:13557:20588/1	60	-
chr1	39458662	39458663	A00758:226:HLWW7DSX2:1:1124:30535:18834	60	+
chr1	39840918	39840919	A00758:226:HLWW7DSX2:2:2336:2112:22341/1	60	+
chr1	39873110	39873111	A00758:226:HLWW7DSX2:1:1542:22779:28291/1	60	-
chr1	39881574	39881575	A00758:226:HLWW7DSX2:1:1221:3622:18693/1	60	+
chr1	40181735	40181736	A00758:226:HLWW7DSX2:1:1516:27950:10285/1	60	+
chr1	40195616	40195617	A00758:226:HLWW7DSX2:1:1327:6931:13119/1	60	+
chr1	40212975	40212976	A00758:226:HLWW7DSX2:1:1134:26449:12727/1	60	+
chr1	40261172	40261173	A00758:226:HLWW7DSX2:1:1337:6976:33426/1	60	-
chr1	40427578	40427579	A00758:226:HLWW7DSX2:1:1157:23800:11710/1	60	-
chr1	40712092	40712093	A00758:226:HLWW7DSX2:3:2657:3784:33129	60	-
chr1	40741204	40741205	A00758:226:HLWW7DSX2:1:2160:9326:7560/1	60	+
chr1	41127991	41127992	A00758:226:HLWW7DSX2:1:1606:30969:20838/1	60	-
chr1	41143256	41143257	A00758:226:HLWW7DSX2:1:1471:9507:21151/1	60	-
chr1	41145265	41145266	A00758:226:HLWW7DSX2:1:1269:15510:27477/1	60	+
chr1	41145346	41145347	A00758:226:HLWW7DSX2:1:1424:5882:1939/1	60	-
chr1	41206452	41206453	A00758:226:HLWW7DSX2:1:1674:17815:25207	60	-
chr1	41227312	41227313	A00758:226:HLWW7DSX2:1:2134:13503:23281/1	60	+
chr1	41227314	41227315	A00758:226:HLWW7DSX2:2:1321:22281:3380/1	60	+
chr1	42191413	42191414	A00758:226:HLWW7DSX2:1:1169:13051:15170/1	60	-
chr1	42204814	42204815	A00758:226:HLWW7DSX2:1:1350:28628:4038/1	60	+
chr1	42205272	42205273	A00758:226:HLWW7DSX2:2:2670:19831:10128/1	60	+
chr1	42213403	42213404	A00758:226:HLWW7DSX2:1:2316:20907:4758/1	60	+
chr1	42262956	42262957	A00758:226:HLWW7DSX2:1:2276:21495:19492/1	60	+
chr1	42263357	42263358	A00758:226:HLWW7DSX2:2:1660:8802:20087/1	60	-
chr1	42264563	42264564	A00758:226:HLWW7DSX2:1:1458:20980:27962/1	60	+
chr1	42286510	42286511	A00758:226:HLWW7DSX2:1:1405:17517:24220/1	60	-
chr1	42289695	42289696	A00758:226:HLWW7DSX2:1:1547:9290:31485/1	60	-
chr1	42296699	42296700	A00758:226:HLWW7DSX2:1:1243:19840:3630/1	60	-
chr1	42300455	42300456	A00758:226:HLWW7DSX2:1:1448:2266:36385/1	60	-
chr1	42319848	42319849	A00758:226:HLWW7DSX2:2:1474:31973:21355/1	60	+
chr1	42432351	42432352	A00758:226:HLWW7DSX2:4:2654:2347:34992/1	60	+
chr1	42664164	42664165	A00758:226:HLWW7DSX2:1:1602:9019:20650/1	60	-
chr1	42689276	42689277	A00758:226:HLWW7DSX2:1:2277:4119:33677	60	+
chr1	42775074	42775075	A00758:226:HLWW7DSX2:1:1162:29839:27430/1	60	-
chr1	42776515	42776516	A00758:226:HLWW7DSX2:2:1257:26928:9267/1	60	-
chr1	42947145	42947146	A00758:226:HLWW7DSX2:1:1546:27724:25770/1	60	-
chr1	43411109	43411110	A00758:226:HLWW7DSX2:1:1627:22535:27211	60	+
chr1	43563552	43563553	A00758:226:HLWW7DSX2:1:1127:25690:21840/1	60	+
chr1	43653616	43653617	A00758:226:HLWW7DSX2:1:1117:22697:17253/1	60	-
chr1	43675127	43675128	A00758:226:HLWW7DSX2:4:1170:5312:20870/1	60	-
chr1	43700122	43700123	A00758:226:HLWW7DSX2:4:1631:22209:7012/1	60	-
chr1	43716212	43716213	A00758:226:HLWW7DSX2:1:1474:25898:27618	60	+
chr1	43716280	43716281	A00758:226:HLWW7DSX2:1:2573:28619:7842/1	60	+
chr1	43749310	43749311	A00758:226:HLWW7DSX2:2:1604:13557:29199	60	+
chr1	43775989	43775990	A00758:226:HLWW7DSX2:2:1246:19180:6308	60	-
chr1	44327655	44327656	A00758:226:HLWW7DSX2:2:1278:20934:4773	60	+
chr1	44457534	44457535	A00758:226:HLWW7DSX2:2:1356:20835:21261/1	60	+
chr1	44754614	44754615	A00758:226:HLWW7DSX2:1:1609:13205:15781	60	+
chr1	44930295	44930296	A00758:226:HLWW7DSX2:1:1649:21676:3709/1	60	+
chr1	45121082	45121083	A00758:226:HLWW7DSX2:4:1156:6922:24784/1	60	+
chr1	45520117	45520118	A00758:226:HLWW7DSX2:3:1260:3079:6010/1	60	-
chr1	45559312	45559313	A00758:226:HLWW7DSX2:4:1627:5077:27571/1	60	-
chr1	45600107	45600108	A00758:226:HLWW7DSX2:1:1359:7645:26193/1	60	+
chr1	45610446	45610447	A00758:226:HLWW7DSX2:1:1149:9661:7858/1	60	-
chr1	45628965	45628966	A00758:226:HLWW7DSX2:3:1245:25654:12258/1	60	-
chr1	45716737	45716738	A00758:226:HLWW7DSX2:3:1173:15402:35556/1	60	-
chr1	45740655	45740656	A00758:226:HLWW7DSX2:1:1552:8748:12226/1	60	-
chr1	45742349	45742350	A00758:226:HLWW7DSX2:1:1317:6686:31548/1	60	-
chr1	45818484	45818485	A00758:226:HLWW7DSX2:1:2322:26684:19523/1	60	+
chr1	45827637	45827638	A00758:226:HLWW7DSX2:4:1276:26558:32456	60	+
chr1	45893498	45893499	A00758:226:HLWW7DSX2:1:1348:16586:17127/1	60	-
chr1	45907510	45907511	A00758:226:HLWW7DSX2:3:1271:30020:37012	60	-
chr1	45987620	45987621	A00758:226:HLWW7DSX2:4:2324:26693:6699	60	+
chr1	46048519	46048520	A00758:226:HLWW7DSX2:1:1544:22562:11350/1	60	-
chr1	46049741	46049742	A00758:226:HLWW7DSX2:3:1463:6795:2206/1	60	+
chr1	46056760	46056761	A00758:226:HLWW7DSX2:1:1347:27046:33238/1	60	+
chr1	46070696	46070697	A00758:226:HLWW7DSX2:1:1157:5990:8296/1	60	+
chr1	46079050	46079051	A00758:226:HLWW7DSX2:2:1309:1994:18912/1	60	+
chr1	46116439	46116440	A00758:226:HLWW7DSX2:3:2421:17607:21308/1	60	-
chr1	46687180	46687181	A00758:226:HLWW7DSX2:1:1667:2573:5760/1	60	+
chr1	46699761	46699762	A00758:226:HLWW7DSX2:4:2226:20247:33364/1	60	+
chr1	47263562	47263563	A00758:226:HLWW7DSX2:1:1148:20247:37059/1	60	-
chr1	47272377	47272378	A00758:226:HLWW7DSX2:1:2569:22887:1548/1	60	-
chr1	47356154	47356155	A00758:226:HLWW7DSX2:1:1460:21630:32972/1	60	-
chr1	47885134	47885135	A00758:226:HLWW7DSX2:2:1255:14326:32628/1	60	-
chr1	48752716	48752717	A00758:226:HLWW7DSX2:1:1121:9462:17033/1	60	-
chr1	49134047	49134048	A00758:226:HLWW7DSX2:1:1105:18457:9439/1	60	+
chr1	49456431	49456432	A00758:226:HLWW7DSX2:2:1505:11315:17801	60	-
chr1	49528865	49528866	A00758:226:HLWW7DSX2:1:1663:11089:33724/1	60	+
chr1	49589798	49589799	A00758:226:HLWW7DSX2:1:1202:14714:18427/1	60	-
chr1	50083207	50083208	A00758:226:HLWW7DSX2:1:1210:17824:29293/1	60	-
chr1	50463418	50463419	A00758:226:HLWW7DSX2:4:1657:20645:10066/1	60	-
chr1	50519812	50519813	A00758:226:HLWW7DSX2:1:1630:21133:16986	60	-
chr1	50525309	50525310	A00758:226:HLWW7DSX2:1:1277:31159:1438/1	60	+
chr1	50526671	50526672	A00758:226:HLWW7DSX2:1:1245:3929:16188	60	-
chr1	50563690	50563691	A00758:226:HLWW7DSX2:3:1143:8413:20290/1	60	-
chr1	50578052	50578053	A00758:226:HLWW7DSX2:2:1262:10411:2331/1	60	-
chr1	50580478	50580479	A00758:226:HLWW7DSX2:2:1376:15555:11240/1	60	-
chr1	50584429	50584430	A00758:226:HLWW7DSX2:4:1169:30264:10504/1	60	-
chr1	50594619	50594620	A00758:226:HLWW7DSX2:1:1103:15329:22874	60	+
chr1	50698633	50698634	A00758:226:HLWW7DSX2:1:1202:7753:3615/1	60	+
chr1	50820142	50820143	A00758:226:HLWW7DSX2:1:1335:23059:22608/1	60	-
chr1	50847941	50847942	A00758:226:HLWW7DSX2:1:1325:25427:1658/1	60	+
chr1	50854336	50854337	A00758:226:HLWW7DSX2:2:1571:11867:2816/1	60	+
chr1	51129105	51129106	A00758:226:HLWW7DSX2:1:1627:16297:20572/1	60	+
chr1	51186851	51186852	A00758:226:HLWW7DSX2:3:1510:19886:28385/1	60	-
chr1	51273535	51273536	A00758:226:HLWW7DSX2:3:1471:1172:36025/1	60	+
chr1	51394799	51394800	A00758:226:HLWW7DSX2:1:1170:29107:20525/1	60	-
chr1	51441948	51441949	A00758:226:HLWW7DSX2:1:1613:10276:23296/1	60	+
chr1	51467192	51467193	A00758:226:HLWW7DSX2:1:1217:25581:6746/1	60	+
chr1	51491309	51491310	A00758:226:HLWW7DSX2:1:1234:3911:31814/1	60	+
chr1	51503673	51503674	A00758:226:HLWW7DSX2:1:1564:4218:10614/1	60	+
chr1	51677245	51677246	A00758:226:HLWW7DSX2:1:2676:27281:2519/1	60	+
chr1	51735230	51735231	A00758:226:HLWW7DSX2:1:1156:5692:10003/1	60	+
chr1	51776723	51776724	A00758:226:HLWW7DSX2:1:1122:1154:36777/1	60	-
chr1	51791188	51791189	A00758:226:HLWW7DSX2:1:1118:24813:30248/1	60	+
chr1	51893406	51893407	A00758:226:HLWW7DSX2:1:1268:7446:14387/1	60	+
chr1	52080058	52080059	A00758:226:HLWW7DSX2:1:1650:8919:32816/1	60	+
chr1	52161631	52161632	A00758:226:HLWW7DSX2:2:1217:9805:22952/1	60	+
chr1	52271455	52271456	A00758:226:HLWW7DSX2:1:1240:10267:7623/1	60	+
chr1	52458875	52458876	A00758:226:HLWW7DSX2:4:1517:6912:18818	60	-
chr1	52462507	52462508	A00758:226:HLWW7DSX2:1:1305:8205:7717/1	60	+
chr1	52479011	52479012	A00758:226:HLWW7DSX2:1:1406:26765:1658/1	60	+
chr1	52482156	52482157	A00758:226:HLWW7DSX2:4:2350:1579:2722/1	60	+
chr1	52483954	52483955	A00758:226:HLWW7DSX2:3:2469:8088:2033/1	60	-
chr1	52484962	52484963	A00758:226:HLWW7DSX2:1:1469:22697:9549/1	60	-
chr1	52486461	52486462	A00758:226:HLWW7DSX2:1:1268:9805:10175/1	60	+
chr1	52488515	52488516	A00758:226:HLWW7DSX2:3:1201:7970:21245/1	60	-
chr1	52491000	52491001	A00758:226:HLWW7DSX2:1:1119:18376:16501/1	60	-
chr1	52494668	52494669	A00758:226:HLWW7DSX2:3:1502:31159:24799/1	60	+
chr1	52510233	52510234	A00758:226:HLWW7DSX2:1:1158:2754:27117/1	60	+
chr1	52513995	52513996	A00758:226:HLWW7DSX2:3:2172:21404:15765/1	60	-
chr1	52535747	52535748	A00758:226:HLWW7DSX2:2:1567:2248:14246	60	+
chr1	52605978	52605979	A00758:226:HLWW7DSX2:1:1418:10872:36354	60	+
chr1	52804120	52804121	A00758:226:HLWW7DSX2:1:2129:2320:6292/1	60	-
chr1	52961601	52961602	A00758:226:HLWW7DSX2:2:2245:27019:30405/1	60	-
chr1	52973242	52973243	A00758:226:HLWW7DSX2:1:1426:30092:7607/1	60	+
chr1	52983486	52983487	A00758:226:HLWW7DSX2:2:1419:5041:6308/1	60	-
chr1	53011588	53011589	A00758:226:HLWW7DSX2:3:1543:30915:13103	60	+
chr1	53214725	53214726	A00758:226:HLWW7DSX2:1:1115:8829:19789/1	60	+
chr1	53462671	53462672	A00758:226:HLWW7DSX2:1:1220:9417:27445	60	+
chr1	53924361	53924362	A00758:226:HLWW7DSX2:1:2319:23882:9064/1	60	+
chr1	54037635	54037636	A00758:226:HLWW7DSX2:1:1134:16116:26209/1	60	+
chr1	54090683	54090684	A00758:226:HLWW7DSX2:1:1205:14796:14998/1	60	+
chr1	54875616	54875617	A00758:226:HLWW7DSX2:1:1651:11749:16986/1	60	+
chr1	54957941	54957942	A00758:226:HLWW7DSX2:1:1541:30834:15468/1	60	-
chr1	54957944	54957945	A00758:226:HLWW7DSX2:1:1249:3965:5603/1	60	-
chr1	55085117	55085118	A00758:226:HLWW7DSX2:1:1122:24089:10144/1	60	+
chr1	55118581	55118582	A00758:226:HLWW7DSX2:3:1437:16902:3208/1	60	-
chr1	55365217	55365218	A00758:226:HLWW7DSX2:1:1168:22616:32612/1	60	+
chr1	55816195	55816196	A00758:226:HLWW7DSX2:3:2668:2383:8155/1	60	-
chr1	55818512	55818513	A00758:226:HLWW7DSX2:1:2467:14371:11381/1	60	+
chr1	56032848	56032849	A00758:226:HLWW7DSX2:3:1570:23574:6997/1	60	-
chr1	56857222	56857223	A00758:226:HLWW7DSX2:1:1333:1353:16548/1	60	-
chr1	56867137	56867138	A00758:226:HLWW7DSX2:2:2368:8187:33332/1	60	-
chr1	56906946	56906947	A00758:226:HLWW7DSX2:3:2474:14470:11271/1	60	+
chr1	56987759	56987760	A00758:226:HLWW7DSX2:1:1144:7066:1673/1	60	-
chr1	57190391	57190392	A00758:226:HLWW7DSX2:1:1245:22607:7733/1	60	+
chr1	57213481	57213482	A00758:226:HLWW7DSX2:3:2278:21540:15812/1	60	+
chr1	57364603	57364604	A00758:226:HLWW7DSX2:3:1420:19497:13338/1	60	-
chr1	58058851	58058852	A00758:226:HLWW7DSX2:1:1239:18159:30217	60	+
chr1	58336162	58336163	A00758:226:HLWW7DSX2:1:1332:16749:25551/1	60	+
chr1	58533000	58533001	A00758:226:HLWW7DSX2:1:1262:9462:4820/1	60	-
chr1	58683941	58683942	A00758:226:HLWW7DSX2:1:2664:7003:31281/1	60	+
chr1	59377461	59377462	A00758:226:HLWW7DSX2:1:1214:13349:23453/1	60	-
chr1	59450051	59450052	A00758:226:HLWW7DSX2:1:1310:28275:2801/1	60	+
chr1	59683294	59683295	A00758:226:HLWW7DSX2:1:1402:2980:22717/1	60	+
chr1	61240260	61240261	A00758:226:HLWW7DSX2:1:1133:7744:23797/1	60	+
chr1	61444376	61444377	A00758:226:HLWW7DSX2:1:2452:11903:29966/1	60	-
chr1	61445663	61445664	A00758:226:HLWW7DSX2:1:2375:19416:33990/1	60	-
chr1	61679422	61679423	A00758:226:HLWW7DSX2:3:1668:12608:7670/1	60	+
chr1	61773204	61773205	A00758:226:HLWW7DSX2:1:1675:32642:23578	60	+
chr1	62233731	62233732	A00758:226:HLWW7DSX2:2:1211:30165:3599/1	60	-
chr1	62500754	62500755	A00758:226:HLWW7DSX2:3:2553:30517:1360/1	60	+
chr1	62514971	62514972	A00758:226:HLWW7DSX2:1:1374:21739:26960/1	60	+
chr1	62521497	62521498	A00758:226:HLWW7DSX2:1:2640:6045:28682/1	60	-
chr1	62615525	62615526	A00758:226:HLWW7DSX2:1:2536:2428:22357/1	60	+
chr1	62623983	62623984	A00758:226:HLWW7DSX2:4:1554:17508:10144	60	-
chr1	62650994	62650995	A00758:226:HLWW7DSX2:1:2156:11243:36464/1	60	+
chr1	62804697	62804698	A00758:226:HLWW7DSX2:3:1535:5258:8594/1	60	+
chr1	62980971	62980972	A00758:226:HLWW7DSX2:1:1406:28049:13432/1	60	-
chr1	63194994	63194995	A00758:226:HLWW7DSX2:1:1165:4372:26631/1	60	+
chr1	63508754	63508755	A00758:226:HLWW7DSX2:1:1365:22345:20118/1	60	+
chr1	63519043	63519044	A00758:226:HLWW7DSX2:1:1112:29378:21590/1	60	+
chr1	64304141	64304142	A00758:226:HLWW7DSX2:2:2332:21441:6277/1	60	-
chr1	64401294	64401295	A00758:226:HLWW7DSX2:1:1301:27218:18944/1	60	-
chr1	64777627	64777628	A00758:226:HLWW7DSX2:1:1468:9516:31187/1	60	+
chr1	64982592	64982593	A00758:226:HLWW7DSX2:1:1172:17616:19727/1	60	-
chr1	65077782	65077783	A00758:226:HLWW7DSX2:1:1403:10393:34898/1	60	-
chr1	65160333	65160334	A00758:226:HLWW7DSX2:1:1127:3712:25645/1	60	-
chr1	65269667	65269668	A00758:226:HLWW7DSX2:1:2252:25156:35133/1	60	-
chr1	65389993	65389994	A00758:226:HLWW7DSX2:1:1536:6027:10895/1	60	-
chr1	65411629	65411630	A00758:226:HLWW7DSX2:1:2651:5132:29324/1	60	+
chr1	65451305	65451306	A00758:226:HLWW7DSX2:1:2363:25753:15687/1	60	+
chr1	65871214	65871215	A00758:226:HLWW7DSX2:1:1458:8657:22968/1	60	+
chr1	65992616	65992617	A00758:226:HLWW7DSX2:1:1107:8766:6464/1	60	+
chr1	66769766	66769767	A00758:226:HLWW7DSX2:4:1403:7355:28291	60	-
chr1	66852017	66852018	A00758:226:HLWW7DSX2:1:1503:29740:27915/1	60	-
chr1	66868333	66868334	A00758:226:HLWW7DSX2:1:1146:24460:31704/1	60	+
chr1	66895041	66895042	A00758:226:HLWW7DSX2:1:1354:20916:8437/1	60	+
chr1	66940934	66940935	A00758:226:HLWW7DSX2:1:1342:26675:28307/1	60	+
chr1	67009395	67009396	A00758:226:HLWW7DSX2:1:1440:11487:25927/1	60	-
chr1	67409385	67409386	A00758:226:HLWW7DSX2:2:1336:13367:19006	60	+
chr1	67409387	67409388	A00758:226:HLWW7DSX2:3:1356:2248:19069/1	60	+
chr1	67409389	67409390	A00758:226:HLWW7DSX2:1:1366:27453:19257/1	60	+
chr1	67409391	67409392	A00758:226:HLWW7DSX2:1:1428:15637:11725	60	+
chr1	67409393	67409394	A00758:226:HLWW7DSX2:2:1478:4101:29512/1	60	+
chr1	67409401	67409402	A00758:226:HLWW7DSX2:4:1530:29713:15374/1	60	+
chr1	68294838	68294839	A00758:226:HLWW7DSX2:1:1261:15772:24079/1	60	-
chr1	68653546	68653547	A00758:226:HLWW7DSX2:1:1165:24469:20165/1	60	-
chr1	68713122	68713123	A00758:226:HLWW7DSX2:4:2337:26738:30765	60	-
chr1	69501103	69501104	A00758:226:HLWW7DSX2:3:1451:10972:21026	60	+
chr1	70154814	70154815	A00758:226:HLWW7DSX2:1:1549:10194:25661/1	60	+
chr1	70213847	70213848	A00758:226:HLWW7DSX2:2:1601:19253:25786	60	+
chr1	70237948	70237949	A00758:226:HLWW7DSX2:3:1512:28772:22075/1	60	-
chr1	70252034	70252035	A00758:226:HLWW7DSX2:2:1443:18973:5008/1	60	+
chr1	70273569	70273570	A00758:226:HLWW7DSX2:2:1275:25861:16564/1	60	-
chr1	70717915	70717916	A00758:226:HLWW7DSX2:1:1477:26060:3881/1	60	-
chr1	71003872	71003873	A00758:226:HLWW7DSX2:2:1357:8811:9142/1	60	+
chr1	71062687	71062688	A00758:226:HLWW7DSX2:1:1210:4571:16830/1	60	-
chr1	71067173	71067174	A00758:226:HLWW7DSX2:1:1169:19886:3270/1	60	+
chr1	71074906	71074907	A00758:226:HLWW7DSX2:2:1346:15700:8609/1	60	+
chr1	71208765	71208766	A00758:226:HLWW7DSX2:1:1501:31114:4178/1	60	+
chr1	71240406	71240407	A00758:226:HLWW7DSX2:1:1405:14479:24909/1	60	+
chr1	71451080	71451081	A00758:226:HLWW7DSX2:1:1312:24885:5321/1	60	+
chr1	71482194	71482195	A00758:226:HLWW7DSX2:1:1176:21649:35321/1	60	+
chr1	71617079	71617080	A00758:226:HLWW7DSX2:1:1612:6587:1501/1	60	-
chr1	71672240	71672241	A00758:226:HLWW7DSX2:1:1240:9001:18677/1	60	-
chr1	71778641	71778642	A00758:226:HLWW7DSX2:4:2577:22399:26569/1	60	+
chr1	71947668	71947669	A00758:226:HLWW7DSX2:4:1148:8983:23093	60	+
chr1	72112177	72112178	A00758:226:HLWW7DSX2:1:1440:21603:30201/1	60	-
chr1	72193196	72193197	A00758:226:HLWW7DSX2:1:1202:3821:18161/1	60	+
chr1	72193198	72193199	A00758:226:HLWW7DSX2:1:2537:5258:22279	60	+
chr1	72333216	72333217	A00758:226:HLWW7DSX2:2:1159:23863:19993	60	+
chr1	72369962	72369963	A00758:226:HLWW7DSX2:1:1217:13792:29543/1	60	+
chr1	72392708	72392709	A00758:226:HLWW7DSX2:1:2174:27823:26193/1	60	-
chr1	72614374	72614375	A00758:226:HLWW7DSX2:2:1501:19723:13135/1	60	+
chr1	73512931	73512932	A00758:226:HLWW7DSX2:1:1503:26585:33223/1	60	+
chr1	74404256	74404257	A00758:226:HLWW7DSX2:1:2163:17083:20619/1	60	-
chr1	75060171	75060172	A00758:226:HLWW7DSX2:1:1543:11577:36855/1	60	+
chr1	75228232	75228233	A00758:226:HLWW7DSX2:1:1249:2998:33458/1	60	+
chr1	75336582	75336583	A00758:226:HLWW7DSX2:4:1264:6198:20525/1	60	+
chr1	75345413	75345414	A00758:226:HLWW7DSX2:3:1408:18466:23610/1	60	-
chr1	75352933	75352934	A00758:226:HLWW7DSX2:3:2477:20157:6997/1	60	-
chr1	75363357	75363358	A00758:226:HLWW7DSX2:1:1457:10827:8218/1	60	-
chr1	75576149	75576150	A00758:226:HLWW7DSX2:1:1609:26657:5228	60	-
chr1	75763072	75763073	A00758:226:HLWW7DSX2:4:1620:31828:6417/1	60	+
chr1	76355734	76355735	A00758:226:HLWW7DSX2:3:2348:18358:37043/1	60	-
chr1	76388521	76388522	A00758:226:HLWW7DSX2:1:2150:32199:29794/1	60	-
chr1	76494011	76494012	A00758:226:HLWW7DSX2:2:1410:30110:27837	60	+
chr1	76623535	76623536	A00758:226:HLWW7DSX2:2:2516:24505:31062/1	60	-
chr1	76710407	76710408	A00758:226:HLWW7DSX2:4:1631:25961:6183	60	+
chr1	76944499	76944500	A00758:226:HLWW7DSX2:2:1166:8531:28040/1	60	+
chr1	77077013	77077014	A00758:226:HLWW7DSX2:1:1343:7365:14653/1	60	-
chr1	77130134	77130135	A00758:226:HLWW7DSX2:1:1569:26738:10629/1	60	+
chr1	77619563	77619564	A00758:226:HLWW7DSX2:1:1336:21856:20149/1	60	-
chr1	77708562	77708563	A00758:226:HLWW7DSX2:1:1130:14787:24909	60	-
chr1	77734225	77734226	A00758:226:HLWW7DSX2:3:2478:20157:28009/1	60	-
chr1	77734550	77734551	A00758:226:HLWW7DSX2:1:1119:4463:4648/1	60	-
chr1	77735404	77735405	A00758:226:HLWW7DSX2:3:1251:7048:17487/1	60	-
chr1	77950721	77950722	A00758:226:HLWW7DSX2:1:1265:11397:3787/1	60	+
chr1	78013519	78013520	A00758:226:HLWW7DSX2:1:1644:28782:22936/1	60	-
chr1	78023034	78023035	A00758:226:HLWW7DSX2:4:1355:5909:13604	60	-
chr1	78571309	78571310	A00758:226:HLWW7DSX2:1:1265:14181:2660/1	60	+
chr1	79372834	79372835	A00758:226:HLWW7DSX2:1:1676:5602:6464/1	60	-
chr1	79982596	79982597	A00758:226:HLWW7DSX2:1:1362:13593:33113/1	60	-
chr1	80001679	80001680	A00758:226:HLWW7DSX2:1:1171:24270:6731/1	60	-
chr1	80006598	80006599	A00758:226:HLWW7DSX2:1:1123:23402:29215/1	60	+
chr1	81011358	81011359	A00758:226:HLWW7DSX2:1:2615:14895:29919/1	60	+
chr1	81035169	81035170	A00758:226:HLWW7DSX2:1:2255:27236:26553/1	60	+
chr1	81437704	81437705	A00758:226:HLWW7DSX2:2:2444:9561:18991/1	60	-
chr1	81678182	81678183	A00758:226:HLWW7DSX2:2:1308:32208:17910/1	60	+
chr1	82611292	82611293	A00758:226:HLWW7DSX2:1:1201:8947:6245/1	60	-
chr1	82751430	82751431	A00758:226:HLWW7DSX2:1:1429:3106:4711/1	60	-
chr1	83105386	83105387	A00758:226:HLWW7DSX2:1:1454:29487:22842/1	60	-
chr1	83296074	83296075	A00758:226:HLWW7DSX2:1:1247:4191:11130/1	60	+
chr1	83741758	83741759	A00758:226:HLWW7DSX2:1:1335:12364:10692/1	60	-
chr1	84064136	84064137	A00758:226:HLWW7DSX2:3:1412:17011:15201/1	60	+
chr1	84101094	84101095	A00758:226:HLWW7DSX2:1:1511:14362:24267/1	60	-
chr1	84147766	84147767	A00758:226:HLWW7DSX2:1:2675:5828:7012/1	60	+
chr1	84147829	84147830	A00758:226:HLWW7DSX2:3:1255:13666:14011/1	60	-
chr1	84201283	84201284	A00758:226:HLWW7DSX2:4:1242:5403:2487/1	60	+
chr1	84205985	84205986	A00758:226:HLWW7DSX2:3:1632:10646:29011	60	+
chr1	84317324	84317325	A00758:226:HLWW7DSX2:3:1450:11984:18020/1	60	-
chr1	84552831	84552832	A00758:226:HLWW7DSX2:2:1331:19976:12289/1	60	-
chr1	84671150	84671151	A00758:226:HLWW7DSX2:1:1621:12644:24549/1	60	+
chr1	85191314	85191315	A00758:226:HLWW7DSX2:1:1169:32009:36605/1	60	-
chr1	85674379	85674380	A00758:226:HLWW7DSX2:1:1674:8467:31156/1	60	+
chr1	85676500	85676501	A00758:226:HLWW7DSX2:1:1573:9688:14231/1	60	-
chr1	85682561	85682562	A00758:226:HLWW7DSX2:1:2212:24243:26475/1	60	-
chr1	86382481	86382482	A00758:226:HLWW7DSX2:3:1125:27950:3333/1	60	-
chr1	87036831	87036832	A00758:226:HLWW7DSX2:2:1434:4282:17769/1	60	+
chr1	88484366	88484367	A00758:226:HLWW7DSX2:2:2474:1687:15562/1	60	-
chr1	88761743	88761744	A00758:226:HLWW7DSX2:1:1275:15872:27383/1	60	-
chr1	88765689	88765690	A00758:226:HLWW7DSX2:1:1203:17164:10081/1	60	-
chr1	88768084	88768085	A00758:226:HLWW7DSX2:2:2244:10031:21214/1	60	-
chr1	88782456	88782457	A00758:226:HLWW7DSX2:1:1131:4526:29841/1	60	-
chr1	88828908	88828909	A00758:226:HLWW7DSX2:2:2531:14154:9220/1	60	-
chr1	89259879	89259880	A00758:226:HLWW7DSX2:1:1231:21965:21120/1	60	+
chr1	89269647	89269648	A00758:226:HLWW7DSX2:3:1224:25391:11616/1	60	-
chr1	89524749	89524750	A00758:226:HLWW7DSX2:1:1103:10411:6402	60	+
chr1	89549620	89549621	A00758:226:HLWW7DSX2:2:1655:25500:36730/1	60	-
chr1	89563759	89563760	A00758:226:HLWW7DSX2:3:1518:32877:1689	60	-
chr1	89621721	89621722	A00758:226:HLWW7DSX2:4:1147:26856:14559/1	60	-
chr1	89692016	89692017	A00758:226:HLWW7DSX2:4:1314:31376:27179/1	60	+
chr1	90005700	90005701	A00758:226:HLWW7DSX2:4:1415:24587:3020	60	-
chr1	90013600	90013601	A00758:226:HLWW7DSX2:1:1207:23556:3897/1	60	+
chr1	90027613	90027614	A00758:226:HLWW7DSX2:1:1101:9815:13604/1	60	+
chr1	90243648	90243649	A00758:226:HLWW7DSX2:1:1120:21323:20603/1	60	+
chr1	90510391	90510392	A00758:226:HLWW7DSX2:2:1262:27073:8328/1	60	+
chr1	90740476	90740477	A00758:226:HLWW7DSX2:2:1140:12454:33802	60	-
chr1	90761788	90761789	A00758:226:HLWW7DSX2:1:1553:10429:2832/1	60	-
chr1	90915617	90915618	A00758:226:HLWW7DSX2:4:2370:18358:2660/1	60	-
chr1	90920200	90920201	A00758:226:HLWW7DSX2:2:1255:8901:23516/1	60	+
chr1	90951914	90951915	A00758:226:HLWW7DSX2:1:1170:22878:18443/1	60	+
chr1	90991326	90991327	A00758:226:HLWW7DSX2:1:1144:7744:1752/1	60	-
chr1	91387315	91387316	A00758:226:HLWW7DSX2:2:1651:25247:24549	60	+
chr1	91387372	91387373	A00758:226:HLWW7DSX2:2:2440:8675:14199/1	60	+
chr1	91421419	91421420	A00758:226:HLWW7DSX2:1:1107:24659:34554/1	60	-
chr1	91513884	91513885	A00758:226:HLWW7DSX2:1:2669:11632:25457	60	-
chr1	91637532	91637533	A00758:226:HLWW7DSX2:4:2609:21649:24048	60	-
chr1	91852622	91852623	A00758:226:HLWW7DSX2:1:1232:17192:34272/1	60	+
chr1	91990622	91990623	A00758:226:HLWW7DSX2:1:1149:7256:16658/1	60	-
chr1	92174033	92174034	A00758:226:HLWW7DSX2:1:1671:3088:36495/1	60	+
chr1	92246832	92246833	A00758:226:HLWW7DSX2:1:1177:6144:9972/1	60	-
chr1	92269802	92269803	A00758:226:HLWW7DSX2:2:1522:3522:3364	60	+
chr1	92333337	92333338	A00758:226:HLWW7DSX2:1:1310:9227:16939/1	60	-
chr1	92352049	92352050	A00758:226:HLWW7DSX2:3:2360:8142:8422/1	60	-
chr1	92490808	92490809	A00758:226:HLWW7DSX2:2:1174:6686:30358/1	60	+
chr1	92625392	92625393	A00758:226:HLWW7DSX2:2:2614:32235:29731/1	60	+
chr1	92695148	92695149	A00758:226:HLWW7DSX2:1:2469:21766:35556/1	60	+
chr1	92695313	92695314	A00758:226:HLWW7DSX2:1:1243:15438:4335/1	60	-
chr1	92877590	92877591	A00758:226:HLWW7DSX2:1:1558:10899:15107/1	60	+
chr1	92928108	92928109	A00758:226:HLWW7DSX2:2:1274:19904:31297/1	60	-
chr1	92946453	92946454	A00758:226:HLWW7DSX2:1:1612:22815:8218/1	60	+
chr1	93094138	93094139	A00758:226:HLWW7DSX2:3:1240:11315:16141	60	+
chr1	93106320	93106321	A00758:226:HLWW7DSX2:1:2617:14950:16172/1	60	+
chr1	93106400	93106401	A00758:226:HLWW7DSX2:1:1177:10999:23610/1	60	+
chr1	93120634	93120635	A00758:226:HLWW7DSX2:1:1412:31331:3490/1	60	-
chr1	93124450	93124451	A00758:226:HLWW7DSX2:1:2561:25003:33990/1	60	-
chr1	93128238	93128239	A00758:226:HLWW7DSX2:3:1245:28266:27899	60	-
chr1	93191482	93191483	A00758:226:HLWW7DSX2:3:1662:1777:10739/1	60	-
chr1	93245658	93245659	A00758:226:HLWW7DSX2:2:1571:11586:2362/1	60	+
chr1	93359187	93359188	A00758:226:HLWW7DSX2:2:1141:3676:10426/1	60	+
chr1	93504314	93504315	A00758:226:HLWW7DSX2:1:1354:26549:6699/1	60	+
chr1	93551066	93551067	A00758:226:HLWW7DSX2:2:2570:25563:15076/1	60	-
chr1	93599725	93599726	A00758:226:HLWW7DSX2:3:1375:9760:15890	60	+
chr1	93887846	93887847	A00758:226:HLWW7DSX2:1:2229:4887:4194	60	+
chr1	94212958	94212959	A00758:226:HLWW7DSX2:1:1465:27480:31015/1	60	+
chr1	94423293	94423294	A00758:226:HLWW7DSX2:1:1336:10719:22748/1	60	+
chr1	94468908	94468909	A00758:226:HLWW7DSX2:2:1206:13530:21919	60	+
chr1	94476418	94476419	A00758:226:HLWW7DSX2:1:1352:11397:5916/1	60	-
chr1	94498082	94498083	A00758:226:HLWW7DSX2:1:1123:23366:25457/1	60	+
chr1	94504372	94504373	A00758:226:HLWW7DSX2:1:1613:8675:31422/1	60	+
chr1	94584744	94584745	A00758:226:HLWW7DSX2:2:1236:6931:35227/1	60	+
chr1	95645280	95645281	A00758:226:HLWW7DSX2:4:1509:11442:36808	60	-
chr1	95804609	95804610	A00758:226:HLWW7DSX2:1:1350:5828:23610/1	60	+
chr1	96778265	96778266	A00758:226:HLWW7DSX2:1:1170:19307:27821	60	+
chr1	96778456	96778457	A00758:226:HLWW7DSX2:1:1234:24388:22153/1	60	+
chr1	96790429	96790430	A00758:226:HLWW7DSX2:1:1623:19280:36730/1	60	-
chr1	96803800	96803801	A00758:226:HLWW7DSX2:1:1210:13286:10692	60	-
chr1	96807831	96807832	A00758:226:HLWW7DSX2:4:1342:11469:21449/1	60	-
chr1	96808793	96808794	A00758:226:HLWW7DSX2:3:1235:28727:27477	60	+
chr1	97260152	97260153	A00758:226:HLWW7DSX2:2:1553:27326:25582/1	60	+
chr1	97348357	97348358	A00758:226:HLWW7DSX2:2:1133:19678:36605/1	60	-
chr1	97522097	97522098	A00758:226:HLWW7DSX2:1:1549:7482:20181	60	-
chr1	97559427	97559428	A00758:226:HLWW7DSX2:1:2351:22119:28119/1	60	+
chr1	97587989	97587990	A00758:226:HLWW7DSX2:1:1109:27208:11663/1	60	+
chr1	97598499	97598500	A00758:226:HLWW7DSX2:1:1119:27109:11835/1	60	+
chr1	97611813	97611814	A00758:226:HLWW7DSX2:1:1272:31159:28839/1	60	+
chr1	97666629	97666630	A00758:226:HLWW7DSX2:2:1563:12129:28416/1	60	-
chr1	97671485	97671486	A00758:226:HLWW7DSX2:1:1176:3595:25034/1	60	-
chr1	97731962	97731963	A00758:226:HLWW7DSX2:2:1550:6135:14935/1	60	-
chr1	97778940	97778941	A00758:226:HLWW7DSX2:3:1626:32624:27743/1	60	+
chr1	97883482	97883483	A00758:226:HLWW7DSX2:3:2471:16396:33176/1	60	+
chr1	97900543	97900544	A00758:226:HLWW7DSX2:1:2243:32524:32643/1	60	+
chr1	97912560	97912561	A00758:226:HLWW7DSX2:1:2263:14696:8061/1	60	+
chr1	98035794	98035795	A00758:226:HLWW7DSX2:1:1430:30671:5916/1	60	-
chr1	98083438	98083439	A00758:226:HLWW7DSX2:1:1409:20699:15327/1	60	+
chr1	98139084	98139085	A00758:226:HLWW7DSX2:2:1451:27670:3474/1	60	-
chr1	98241673	98241674	A00758:226:HLWW7DSX2:4:2122:27651:27774/1	60	-
chr1	98281041	98281042	A00758:226:HLWW7DSX2:2:1628:17183:33974/1	60	-
chr1	98308760	98308761	A00758:226:HLWW7DSX2:2:2259:13557:17143/1	60	+
chr1	98318054	98318055	A00758:226:HLWW7DSX2:3:1447:21884:24518/1	60	-
chr1	98319187	98319188	A00758:226:HLWW7DSX2:1:1505:13268:18865/1	60	+
chr1	98380421	98380422	A00758:226:HLWW7DSX2:2:1676:9064:23359/1	60	-
chr1	98442725	98442726	A00758:226:HLWW7DSX2:1:2424:23439:9956/1	60	-
chr1	98449826	98449827	A00758:226:HLWW7DSX2:1:2640:1416:15969/1	60	-
chr1	98454761	98454762	A00758:226:HLWW7DSX2:1:1260:19099:17409/1	60	+
chr1	98827338	98827339	A00758:226:HLWW7DSX2:2:1265:12608:25457/1	60	-
chr1	99720057	99720058	A00758:226:HLWW7DSX2:1:1132:16062:31594	60	-
chr1	99865716	99865717	A00758:226:HLWW7DSX2:1:1248:4933:9345	60	-
chr1	99899166	99899167	A00758:226:HLWW7DSX2:1:1173:25120:25426/1	60	+
chr1	99920799	99920800	A00758:226:HLWW7DSX2:1:2611:14543:11992/1	60	-
chr1	99985333	99985334	A00758:226:HLWW7DSX2:1:1450:29776:8907/1	60	-
chr1	100107885	100107886	A00758:226:HLWW7DSX2:2:1115:29695:25050/1	60	+
chr1	100109732	100109733	A00758:226:HLWW7DSX2:3:1345:31476:25191/1	60	+
chr1	100122072	100122073	A00758:226:HLWW7DSX2:1:1161:25654:12571/1	60	+
chr1	100337037	100337038	A00758:226:HLWW7DSX2:4:1436:17219:11490	60	+
chr1	100367435	100367436	A00758:226:HLWW7DSX2:2:2213:9218:15922/1	60	+
chr1	100389218	100389219	A00758:226:HLWW7DSX2:4:1657:23583:15060/1	60	-
chr1	100491374	100491375	A00758:226:HLWW7DSX2:2:1161:10077:19445/1	60	+
chr1	100517570	100517571	A00758:226:HLWW7DSX2:4:2202:14290:13714/1	60	-
chr1	100707711	100707712	A00758:226:HLWW7DSX2:2:1425:30129:1000/1	60	+
chr1	100903825	100903826	A00758:226:HLWW7DSX2:1:1231:32018:2550/1	60	-
chr1	100929851	100929852	A00758:226:HLWW7DSX2:2:2678:25391:32816	60	+
chr1	100954780	100954781	A00758:226:HLWW7DSX2:1:1477:18864:35289/1	60	+
chr1	100956329	100956330	A00758:226:HLWW7DSX2:4:1431:30870:12774/1	60	-
chr1	101019045	101019046	A00758:226:HLWW7DSX2:4:1635:9173:27712/1	60	+
chr1	101036842	101036843	A00758:226:HLWW7DSX2:2:1624:8531:23813/1	60	+
chr1	101055147	101055148	A00758:226:HLWW7DSX2:2:1271:21395:10989/1	60	-
chr1	101076932	101076933	A00758:226:HLWW7DSX2:2:1217:32217:21809/1	60	-
chr1	101105484	101105485	A00758:226:HLWW7DSX2:1:1341:25916:10958/1	60	-
chr1	101151349	101151350	A00758:226:HLWW7DSX2:1:1657:5430:28338/1	60	-
chr1	101350091	101350092	A00758:226:HLWW7DSX2:2:1572:3278:6261/1	60	+
chr1	101437980	101437981	A00758:226:HLWW7DSX2:3:2345:32416:21559/1	60	+
chr1	102014080	102014081	A00758:226:HLWW7DSX2:1:1638:2989:18599	60	+
chr1	102176630	102176631	A00758:226:HLWW7DSX2:1:1269:13639:35603/1	60	+
chr1	102953682	102953683	A00758:226:HLWW7DSX2:4:1621:32533:25269/1	60	+
chr1	103076874	103076875	A00758:226:HLWW7DSX2:1:1223:19497:23077	60	-
chr1	103348042	103348043	A00758:226:HLWW7DSX2:2:1222:11442:17707/1	60	+
chr1	103552569	103552570	A00758:226:HLWW7DSX2:4:2612:30300:2018	60	-
chr1	103552571	103552572	A00758:226:HLWW7DSX2:1:1227:27887:27962	60	-
chr1	103560657	103560658	A00758:226:HLWW7DSX2:1:1128:7762:8672/1	60	-
chr1	106454281	106454282	A00758:226:HLWW7DSX2:2:1140:12319:16501/1	60	+
chr1	107223126	107223127	A00758:226:HLWW7DSX2:2:1619:20193:23187	60	-
chr1	107223128	107223129	A00758:226:HLWW7DSX2:2:1342:25617:8061/1	60	-
chr1	107560478	107560479	A00758:226:HLWW7DSX2:1:2334:18213:24173/1	60	-
chr1	107667836	107667837	A00758:226:HLWW7DSX2:4:1445:24912:33927	60	-
chr1	107726684	107726685	A00758:226:HLWW7DSX2:1:1343:21748:29731/1	60	+
chr1	107749708	107749709	A00758:226:HLWW7DSX2:1:1478:3703:20964	60	+
chr1	107792338	107792339	A00758:226:HLWW7DSX2:2:2350:31177:2973/1	60	-
chr1	107828607	107828608	A00758:226:HLWW7DSX2:2:1272:12156:3881/1	60	-
chr1	107831881	107831882	A00758:226:HLWW7DSX2:1:2466:5077:23531/1	60	-
chr1	107933294	107933295	A00758:226:HLWW7DSX2:1:1263:12726:4335/1	60	+
chr1	107953995	107953996	A00758:226:HLWW7DSX2:4:2348:14154:35086/1	60	+
chr1	108065179	108065180	A00758:226:HLWW7DSX2:3:1322:16758:24972/1	60	+
chr1	108076621	108076622	A00758:226:HLWW7DSX2:2:1675:9462:27712/1	60	+
chr1	108584560	108584561	A00758:226:HLWW7DSX2:3:1228:15619:15264/1	60	+
chr1	108600460	108600461	A00758:226:HLWW7DSX2:1:1642:21070:18662/1	60	-
chr1	108751769	108751770	A00758:226:HLWW7DSX2:1:2546:3920:22717/1	60	+
chr1	108766775	108766776	A00758:226:HLWW7DSX2:1:1467:32072:29700/1	60	+
chr1	108791198	108791199	A00758:226:HLWW7DSX2:1:1441:18710:18458/1	60	-
chr1	108891493	108891494	A00758:226:HLWW7DSX2:1:1141:20464:30170/1	60	-
chr1	108898394	108898395	A00758:226:HLWW7DSX2:2:1214:11017:17472/1	60	-
chr1	108901609	108901610	A00758:226:HLWW7DSX2:1:1276:30544:17284/1	60	+
chr1	108916653	108916654	A00758:226:HLWW7DSX2:1:1256:7663:9220/1	60	+
chr1	109011317	109011318	A00758:226:HLWW7DSX2:1:1633:18276:32393/1	60	-
chr1	109167040	109167041	A00758:226:HLWW7DSX2:2:1131:12518:22983/1	60	+
chr1	109562279	109562280	A00758:226:HLWW7DSX2:3:2130:18295:4586/1	60	-
chr1	109590160	109590161	A00758:226:HLWW7DSX2:1:1565:21224:9972/1	60	+
chr1	109705443	109705444	A00758:226:HLWW7DSX2:1:2651:1118:5932/1	60	-
chr1	109781699	109781700	A00758:226:HLWW7DSX2:2:1465:14904:5384/1	60	-
chr1	109782870	109782871	A00758:226:HLWW7DSX2:1:1169:15013:31313/1	60	+
chr1	109932594	109932595	A00758:226:HLWW7DSX2:1:2235:3794:22654	60	-
chr1	109990154	109990155	A00758:226:HLWW7DSX2:1:2351:1145:34225	60	-
chr1	110351041	110351042	A00758:226:HLWW7DSX2:1:1104:32407:35352/1	60	+
chr1	110369410	110369411	A00758:226:HLWW7DSX2:1:1205:22670:26162/1	60	-
chr1	110828134	110828135	A00758:226:HLWW7DSX2:1:2139:13738:23124/1	60	-
chr1	110864992	110864993	A00758:226:HLWW7DSX2:3:1256:1154:2581	60	-
chr1	110882633	110882634	A00758:226:HLWW7DSX2:1:1570:12228:24831/1	60	-
chr1	111119814	111119815	A00758:226:HLWW7DSX2:2:1204:21287:2660/1	60	-
chr1	111481062	111481063	A00758:226:HLWW7DSX2:1:1168:18982:30358/1	60	-
chr1	111650015	111650016	A00758:226:HLWW7DSX2:3:2442:17987:20838	60	-
chr1	111706927	111706928	A00758:226:HLWW7DSX2:1:2126:30526:35383/1	60	-
chr1	111712681	111712682	A00758:226:HLWW7DSX2:1:1452:20772:11537	60	-
chr1	112355477	112355478	A00758:226:HLWW7DSX2:3:1244:27661:14043	60	+
chr1	112405962	112405963	A00758:226:HLWW7DSX2:4:1650:20916:1517/1	60	+
chr1	112422361	112422362	A00758:226:HLWW7DSX2:1:2362:17119:2143/1	60	-
chr1	112531067	112531068	A00758:226:HLWW7DSX2:2:2566:7536:12038/1	60	+
chr1	112559621	112559622	A00758:226:HLWW7DSX2:2:1149:25283:9518	60	-
chr1	112573319	112573320	A00758:226:HLWW7DSX2:3:1458:7853:9455/1	60	+
chr1	112596224	112596225	A00758:226:HLWW7DSX2:1:1225:23258:21981/1	60	+
chr1	112599490	112599491	A00758:226:HLWW7DSX2:1:1131:28049:32158/1	60	-
chr1	112632433	112632434	A00758:226:HLWW7DSX2:2:2671:3803:17628/1	60	+
chr1	112915179	112915180	A00758:226:HLWW7DSX2:3:1673:3215:30044/1	60	-
chr1	112920771	112920772	A00758:226:HLWW7DSX2:3:1436:29441:2534	60	-
chr1	112932146	112932147	A00758:226:HLWW7DSX2:1:1152:9869:31109/1	60	+
chr1	112935847	112935848	A00758:226:HLWW7DSX2:4:1505:29767:30530/1	60	+
chr1	113126421	113126422	A00758:226:HLWW7DSX2:1:1432:11478:25942/1	60	-
chr1	113546463	113546464	A00758:226:HLWW7DSX2:2:1443:24966:12258/1	60	+
chr1	113581406	113581407	A00758:226:HLWW7DSX2:1:1612:10954:36620	60	+
chr1	113647827	113647828	A00758:226:HLWW7DSX2:3:1212:23520:6277/1	60	-
chr1	113651086	113651087	A00758:226:HLWW7DSX2:1:1459:3179:22467/1	60	-
chr1	113742532	113742533	A00758:226:HLWW7DSX2:2:2117:7482:5118/1	60	-
chr1	113963258	113963259	A00758:226:HLWW7DSX2:1:1451:27236:30749/1	60	-
chr1	114349750	114349751	A00758:226:HLWW7DSX2:2:1146:25427:34945/1	60	+
chr1	114392283	114392284	A00758:226:HLWW7DSX2:1:1113:19849:31140/1	60	+
chr1	114447203	114447204	A00758:226:HLWW7DSX2:2:1519:20121:23719/1	60	-
chr1	114467951	114467952	A00758:226:HLWW7DSX2:1:1477:11207:6370/1	60	+
chr1	114492915	114492916	A00758:226:HLWW7DSX2:1:1410:24903:8860/1	60	-
chr1	114772396	114772397	A00758:226:HLWW7DSX2:1:2327:17680:35243/1	60	-
chr1	115454990	115454991	A00758:226:HLWW7DSX2:1:1310:6271:4805/1	60	+
chr1	115694499	115694500	A00758:226:HLWW7DSX2:2:2450:9896:16125/1	60	+
chr1	116732827	116732828	A00758:226:HLWW7DSX2:2:1322:12147:17362	60	+
chr1	116754500	116754501	A00758:226:HLWW7DSX2:1:1158:14262:32487/1	60	-
chr1	116771959	116771960	A00758:226:HLWW7DSX2:1:1309:18150:9721/1	60	-
chr1	116790358	116790359	A00758:226:HLWW7DSX2:1:1164:7527:29716/1	60	-
chr1	116852486	116852487	A00758:226:HLWW7DSX2:1:1257:16794:33833/1	60	+
chr1	117008823	117008824	A00758:226:HLWW7DSX2:1:1145:6045:28307/1	60	+
chr1	117069860	117069861	A00758:226:HLWW7DSX2:1:1170:31937:22827/1	60	+
chr1	117231046	117231047	A00758:226:HLWW7DSX2:1:1176:4535:12101/1	60	-
chr1	117406591	117406592	A00758:226:HLWW7DSX2:1:1404:2799:14920/1	60	+
chr1	117406765	117406766	A00758:226:HLWW7DSX2:1:1346:10465:26976/1	60	-
chr1	117436251	117436252	A00758:226:HLWW7DSX2:2:1314:10276:8891	60	-
chr1	117442915	117442916	A00758:226:HLWW7DSX2:1:1567:24352:16861/1	60	+
chr1	117490855	117490856	A00758:226:HLWW7DSX2:1:1229:22652:18928/1	60	+
chr1	117841453	117841454	A00758:226:HLWW7DSX2:1:1308:1217:23891/1	60	+
chr1	117860498	117860499	A00758:226:HLWW7DSX2:2:2520:29423:14246/1	60	-
chr1	117872481	117872482	A00758:226:HLWW7DSX2:1:1463:15356:25582	60	+
chr1	117962508	117962509	A00758:226:HLWW7DSX2:2:2424:20564:14184/1	60	-
chr1	118642688	118642689	A00758:226:HLWW7DSX2:1:1671:30472:8766/1	60	+
chr1	119480902	119480903	A00758:226:HLWW7DSX2:4:1203:6081:22294/1	60	+
chr1	119966879	119966880	A00758:226:HLWW7DSX2:2:1119:20853:26678/1	60	-
chr1	120039348	120039349	A00758:226:HLWW7DSX2:3:1618:30174:22028/1	60	-
chr1	120065273	120065274	A00758:226:HLWW7DSX2:2:1273:6569:23891	60	+
chr1	120817187	120817188	A00758:226:HLWW7DSX2:4:1120:31295:15327	60	+
chr1	143222585	143222586	A00758:226:HLWW7DSX2:1:2320:22200:28635/1	60	-
chr1	143667018	143667019	A00758:226:HLWW7DSX2:4:2210:7509:22921	60	-
chr1	145101597	145101598	A00758:226:HLWW7DSX2:1:1539:21721:19664	60	+
chr1	145129319	145129320	A00758:226:HLWW7DSX2:1:1572:25563:1454	60	-
chr1	145614761	145614762	A00758:226:HLWW7DSX2:3:1649:15365:10441/1	60	+
chr1	145791210	145791211	A00758:226:HLWW7DSX2:1:1338:20455:24361/1	60	+
chr1	146038125	146038126	A00758:226:HLWW7DSX2:1:1128:25861:26271	60	-
chr1	146166365	146166366	A00758:226:HLWW7DSX2:2:2556:12373:4633	60	-
chr1	147032251	147032252	A00758:226:HLWW7DSX2:1:1551:1145:36699/1	60	-
chr1	147261851	147261852	A00758:226:HLWW7DSX2:1:2126:17409:6684/1	60	-
chr1	147265926	147265927	A00758:226:HLWW7DSX2:3:1312:2311:6840/1	60	-
chr1	147279177	147279178	A00758:226:HLWW7DSX2:1:1465:23710:23985/1	60	-
chr1	147292697	147292698	A00758:226:HLWW7DSX2:1:1424:31159:2159/1	60	+
chr1	147985498	147985499	A00758:226:HLWW7DSX2:2:1372:14733:30295	60	-
chr1	149394836	149394837	A00758:226:HLWW7DSX2:1:1239:14660:17456/1	60	-
chr1	149433904	149433905	A00758:226:HLWW7DSX2:1:1216:30364:19789/1	60	+
chr1	149610815	149610816	A00758:226:HLWW7DSX2:4:1177:16089:16141/1	60	-
chr1	149619096	149619097	A00758:226:HLWW7DSX2:1:1168:7817:17440/1	60	-
chr1	149926212	149926213	A00758:226:HLWW7DSX2:1:1124:20509:1470/1	60	+
chr1	150070453	150070454	A00758:226:HLWW7DSX2:1:1368:9688:29042/1	60	+
chr1	150084636	150084637	A00758:226:HLWW7DSX2:1:1470:30626:19993/1	60	-
chr1	150086727	150086728	A00758:226:HLWW7DSX2:2:1519:28673:27132/1	60	-
chr1	150093569	150093570	A00758:226:HLWW7DSX2:1:1154:12798:26224	60	-
chr1	150094290	150094291	A00758:226:HLWW7DSX2:3:1408:31430:10802/1	60	+
chr1	150108004	150108005	A00758:226:HLWW7DSX2:2:1667:14968:13197	60	+
chr1	150384885	150384886	A00758:226:HLWW7DSX2:1:1217:12491:7529/1	60	-
chr1	150388070	150388071	A00758:226:HLWW7DSX2:1:1522:29866:17769	60	+
chr1	150421143	150421144	A00758:226:HLWW7DSX2:1:1575:1551:14826/1	60	+
chr1	150486277	150486278	A00758:226:HLWW7DSX2:4:1659:27507:12493	60	-
chr1	150664931	150664932	A00758:226:HLWW7DSX2:2:1272:4797:10927/1	60	+
chr1	150666247	150666248	A00758:226:HLWW7DSX2:1:1512:6488:6903/1	60	+
chr1	150831216	150831217	A00758:226:HLWW7DSX2:1:2278:21115:26663/1	60	-
chr1	150841382	150841383	A00758:226:HLWW7DSX2:1:1206:29758:23062/1	60	+
chr1	150842988	150842989	A00758:226:HLWW7DSX2:2:2378:25717:23578/1	60	-
chr1	150862884	150862885	A00758:226:HLWW7DSX2:4:1260:32163:9972/1	60	+
chr1	150959873	150959874	A00758:226:HLWW7DSX2:4:2246:11252:19758	60	-
chr1	151091201	151091202	A00758:226:HLWW7DSX2:2:1235:15311:21339/1	60	+
chr1	151167325	151167326	A00758:226:HLWW7DSX2:1:1650:27742:26365/1	60	-
chr1	151220740	151220741	A00758:226:HLWW7DSX2:1:1448:10212:26381/1	60	-
chr1	151229680	151229681	A00758:226:HLWW7DSX2:1:2133:16577:18082/1	60	-
chr1	151231020	151231021	A00758:226:HLWW7DSX2:2:2512:15483:23202/1	60	+
chr1	151263641	151263642	A00758:226:HLWW7DSX2:2:1220:26232:25880	60	+
chr1	151302465	151302466	A00758:226:HLWW7DSX2:1:2554:1768:10504/1	60	+
chr1	151423738	151423739	A00758:226:HLWW7DSX2:1:1175:4933:35618	60	+
chr1	151427151	151427152	A00758:226:HLWW7DSX2:3:1211:30129:12587	60	-
chr1	151432534	151432535	A00758:226:HLWW7DSX2:3:2440:8630:17816/1	60	-
chr1	151666849	151666850	A00758:226:HLWW7DSX2:3:2405:18430:12179/1	60	+
chr1	151681201	151681202	A00758:226:HLWW7DSX2:1:2165:5240:36620	60	-
chr1	152301811	152301812	A00758:226:HLWW7DSX2:1:1232:24243:3364/1	60	+
chr1	152442215	152442216	A00758:226:HLWW7DSX2:1:1525:2790:31469/1	60	-
chr1	152459158	152459159	A00758:226:HLWW7DSX2:1:1108:5041:9627/1	60	-
chr1	152811371	152811372	A00758:226:HLWW7DSX2:1:2659:24370:20776/1	60	-
chr1	153644603	153644604	A00758:226:HLWW7DSX2:1:2410:3703:18615	60	-
chr1	153886064	153886065	A00758:226:HLWW7DSX2:1:1574:16486:34460/1	60	-
chr1	154158058	154158059	A00758:226:HLWW7DSX2:1:1611:8703:31970/1	60	-
chr1	154238002	154238003	A00758:226:HLWW7DSX2:1:1635:4417:24392/1	60	+
chr1	154602800	154602801	A00758:226:HLWW7DSX2:1:1115:6198:8312/1	60	+
chr1	154617201	154617202	A00758:226:HLWW7DSX2:1:1223:29197:36965/1	60	+
chr1	154619373	154619374	A00758:226:HLWW7DSX2:1:1168:8983:9314/1	60	+
chr1	154923732	154923733	A00758:226:HLWW7DSX2:2:1611:31919:6950	60	-
chr1	155177730	155177731	A00758:226:HLWW7DSX2:1:1163:15944:21371/1	60	-
chr1	155317529	155317530	A00758:226:HLWW7DSX2:1:1121:15212:24737	60	-
chr1	155348348	155348349	A00758:226:HLWW7DSX2:2:1451:22019:33113/1	60	-
chr1	155458213	155458214	A00758:226:HLWW7DSX2:1:1515:15591:30530/1	60	+
chr1	155460013	155460014	A00758:226:HLWW7DSX2:3:1121:18683:33786	60	+
chr1	155461354	155461355	A00758:226:HLWW7DSX2:1:1331:10456:16971/1	60	+
chr1	155463335	155463336	A00758:226:HLWW7DSX2:1:1310:1859:2143/1	60	+
chr1	155474346	155474347	A00758:226:HLWW7DSX2:1:1615:2998:11694/1	60	+
chr1	155494243	155494244	A00758:226:HLWW7DSX2:1:1124:14733:25567/1	60	-
chr1	155510633	155510634	A00758:226:HLWW7DSX2:2:1148:11731:36025/1	60	+
chr1	155511043	155511044	A00758:226:HLWW7DSX2:1:1101:9037:18396/1	60	+
chr1	155521625	155521626	A00758:226:HLWW7DSX2:2:2407:18656:5212/1	60	+
chr1	155542833	155542834	A00758:226:HLWW7DSX2:4:1205:29270:1892	60	+
chr1	155543456	155543457	A00758:226:HLWW7DSX2:4:2123:31421:31798/1	60	-
chr1	155676667	155676668	A00758:226:HLWW7DSX2:1:1678:7437:19633/1	60	-
chr1	155811139	155811140	A00758:226:HLWW7DSX2:1:1412:18665:25300/1	60	-
chr1	155950140	155950141	A00758:226:HLWW7DSX2:1:2419:14642:29669/1	60	-
chr1	156190196	156190197	A00758:226:HLWW7DSX2:1:1372:30011:4899/1	60	+
chr1	156308128	156308129	A00758:226:HLWW7DSX2:2:1113:6406:5102/1	60	-
chr1	156798341	156798342	A00758:226:HLWW7DSX2:4:2227:4779:30405/1	60	-
chr1	157983588	157983589	A00758:226:HLWW7DSX2:1:1160:18331:12164	60	+
chr1	159506444	159506445	A00758:226:HLWW7DSX2:2:1348:30635:9455	60	-
chr1	160333310	160333311	A00758:226:HLWW7DSX2:1:1221:7627:9189/1	60	-
chr1	160532939	160532940	A00758:226:HLWW7DSX2:1:1333:25048:30248/1	60	+
chr1	160551380	160551381	A00758:226:HLWW7DSX2:1:1204:25364:36151/1	60	+
chr1	160557478	160557479	A00758:226:HLWW7DSX2:1:1203:31412:23735	60	-
chr1	160597255	160597256	A00758:226:HLWW7DSX2:3:1144:8666:27430/1	60	+
chr1	160740766	160740767	A00758:226:HLWW7DSX2:1:2665:26883:35305/1	60	+
chr1	161112682	161112683	A00758:226:HLWW7DSX2:1:1112:3956:4805/1	60	-
chr1	161307370	161307371	A00758:226:HLWW7DSX2:1:1616:7256:27837	60	+
chr1	161334958	161334959	A00758:226:HLWW7DSX2:1:2676:2302:20008/1	60	-
chr1	161336603	161336604	A00758:226:HLWW7DSX2:1:1163:16315:31814/1	60	-
chr1	161345243	161345244	A00758:226:HLWW7DSX2:1:1412:10673:28494/1	60	+
chr1	161522342	161522343	A00758:226:HLWW7DSX2:1:1143:30852:29277/1	60	+
chr1	161753902	161753903	A00758:226:HLWW7DSX2:2:1168:10655:6136/1	60	-
chr1	161857602	161857603	A00758:226:HLWW7DSX2:1:1527:17743:1658	60	+
chr1	161862329	161862330	A00758:226:HLWW7DSX2:1:2155:14742:23234/1	60	+
chr1	161866621	161866622	A00758:226:HLWW7DSX2:1:2128:15700:6010	60	-
chr1	161872548	161872549	A00758:226:HLWW7DSX2:1:1272:9787:21136/1	60	+
chr1	161885857	161885858	A00758:226:HLWW7DSX2:3:1450:15284:20917/1	60	+
chr1	162601413	162601414	A00758:226:HLWW7DSX2:3:2202:6614:18490	60	+
chr1	163250277	163250278	A00758:226:HLWW7DSX2:1:1412:26630:33552/1	60	+
chr1	163348412	163348413	A00758:226:HLWW7DSX2:1:1537:12816:15796/1	60	+
chr1	163798306	163798307	A00758:226:HLWW7DSX2:1:1557:19813:19680/1	60	+
chr1	164880318	164880319	A00758:226:HLWW7DSX2:1:1543:9534:22545/1	60	-
chr1	165669741	165669742	A00758:226:HLWW7DSX2:1:1160:6045:3537/1	60	-
chr1	165881647	165881648	A00758:226:HLWW7DSX2:3:1658:8838:5181/1	60	-
chr1	166385366	166385367	A00758:226:HLWW7DSX2:2:1344:5430:34569/1	60	+
chr1	166979803	166979804	A00758:226:HLWW7DSX2:3:1355:22643:19319	60	-
chr1	167072337	167072338	A00758:226:HLWW7DSX2:1:1104:12617:1548/1	60	+
chr1	167093576	167093577	A00758:226:HLWW7DSX2:2:2623:18150:35462/1	60	+
chr1	167146436	167146437	A00758:226:HLWW7DSX2:1:1150:24867:36918/1	60	-
chr1	167238769	167238770	A00758:226:HLWW7DSX2:4:1252:7744:30937	60	-
chr1	167240610	167240611	A00758:226:HLWW7DSX2:1:1406:18674:19304/1	60	-
chr1	167289409	167289410	A00758:226:HLWW7DSX2:2:1174:21224:30013/1	60	+
chr1	167327561	167327562	A00758:226:HLWW7DSX2:2:1175:18530:34084/1	60	-
chr1	167374752	167374753	A00758:226:HLWW7DSX2:1:2458:22978:3114/1	60	+
chr1	167504759	167504760	A00758:226:HLWW7DSX2:1:1218:18945:34835/1	60	+
chr1	167766173	167766174	A00758:226:HLWW7DSX2:3:1473:27977:24612/1	60	+
chr1	167906128	167906129	A00758:226:HLWW7DSX2:3:1544:19000:9596/1	60	-
chr1	167958017	167958018	A00758:226:HLWW7DSX2:4:1239:12192:25989/1	60	-
chr1	168002018	168002019	A00758:226:HLWW7DSX2:1:1524:16324:20995	60	+
chr1	168008628	168008629	A00758:226:HLWW7DSX2:2:2122:7581:1846/1	60	-
chr1	168011351	168011352	A00758:226:HLWW7DSX2:1:1131:25952:12555/1	60	+
chr1	168020247	168020248	A00758:226:HLWW7DSX2:2:1243:24768:17707/1	60	-
chr1	168033552	168033553	A00758:226:HLWW7DSX2:1:1409:28049:28369/1	60	+
chr1	168058145	168058146	A00758:226:HLWW7DSX2:1:2565:5683:13651/1	60	+
chr1	168063892	168063893	A00758:226:HLWW7DSX2:2:1543:18231:17534/1	60	-
chr1	168652108	168652109	A00758:226:HLWW7DSX2:1:2368:27489:4633/1	60	-
chr1	168762487	168762488	A00758:226:HLWW7DSX2:1:1116:25355:15405/1	60	-
chr1	169141076	169141077	A00758:226:HLWW7DSX2:1:1449:29179:33019/1	60	-
chr1	169356791	169356792	A00758:226:HLWW7DSX2:1:2603:32416:27696/1	60	-
chr1	169835408	169835409	A00758:226:HLWW7DSX2:2:1416:7826:12477/1	60	+
chr1	169949182	169949183	A00758:226:HLWW7DSX2:3:1446:5683:35070/1	60	-
chr1	169985800	169985801	A00758:226:HLWW7DSX2:4:2258:20265:31234/1	60	+
chr1	170374879	170374880	A00758:226:HLWW7DSX2:1:1108:32262:22138	60	+
chr1	171283552	171283553	A00758:226:HLWW7DSX2:1:1673:19162:2707	60	+
chr1	171349302	171349303	A00758:226:HLWW7DSX2:1:1144:18855:25629/1	60	+
chr1	171494485	171494486	A00758:226:HLWW7DSX2:3:1434:32651:34178/1	60	+
chr1	171544140	171544141	A00758:226:HLWW7DSX2:1:1621:9860:8985/1	60	-
chr1	171600928	171600929	A00758:226:HLWW7DSX2:1:2160:25916:7263/1	60	+
chr1	171720101	171720102	A00758:226:HLWW7DSX2:1:1563:19244:1908/1	60	-
chr1	172143506	172143507	A00758:226:HLWW7DSX2:1:1143:19027:25895	60	-
chr1	172416188	172416189	A00758:226:HLWW7DSX2:1:1134:11333:10817/1	60	+
chr1	172561821	172561822	A00758:226:HLWW7DSX2:2:1239:26720:22060/1	60	-
chr1	172576085	172576086	A00758:226:HLWW7DSX2:1:1645:10601:7921/1	60	+
chr1	172582411	172582412	A00758:226:HLWW7DSX2:1:1602:21052:35759	60	+
chr1	172587249	172587250	A00758:226:HLWW7DSX2:1:1301:12581:35556/1	60	+
chr1	172608381	172608382	A00758:226:HLWW7DSX2:1:1329:29794:20181/1	60	+
chr1	172611448	172611449	A00758:226:HLWW7DSX2:4:2139:25120:16689	60	-
chr1	172661348	172661349	A00758:226:HLWW7DSX2:1:1159:15212:7670/1	60	-
chr1	173205659	173205660	A00758:226:HLWW7DSX2:2:1313:29252:10128	60	+
chr1	173239089	173239090	A00758:226:HLWW7DSX2:2:1111:28700:12211/1	60	+
chr1	173304782	173304783	A00758:226:HLWW7DSX2:1:1111:28989:19319/1	60	-
chr1	173483400	173483401	A00758:226:HLWW7DSX2:1:1137:6144:3051/1	60	-
chr1	173972048	173972049	A00758:226:HLWW7DSX2:1:2630:9200:20400/1	60	+
chr1	174001534	174001535	A00758:226:HLWW7DSX2:2:1577:4634:16908	60	-
chr1	174243510	174243511	A00758:226:HLWW7DSX2:1:1233:18331:10661/1	60	-
chr1	174412229	174412230	A00758:226:HLWW7DSX2:1:1360:26313:19288/1	60	+
chr1	174458966	174458967	A00758:226:HLWW7DSX2:1:1216:22670:10222/1	60	-
chr1	174520531	174520532	A00758:226:HLWW7DSX2:2:2338:4716:8469/1	60	-
chr1	175308946	175308947	A00758:226:HLWW7DSX2:1:1119:22327:13041/1	60	+
chr1	175971340	175971341	A00758:226:HLWW7DSX2:2:1168:1072:30248/1	60	-
chr1	176029829	176029830	A00758:226:HLWW7DSX2:2:2477:30843:20369/1	60	+
chr1	176136022	176136023	A00758:226:HLWW7DSX2:3:1433:31150:13761/1	60	-
chr1	176153974	176153975	A00758:226:HLWW7DSX2:3:1112:21133:12978/1	60	-
chr1	177398893	177398894	A00758:226:HLWW7DSX2:1:1326:32678:7795/1	60	-
chr1	177994614	177994615	A00758:226:HLWW7DSX2:1:1439:27326:33630	60	-
chr1	178009170	178009171	A00758:226:HLWW7DSX2:3:1366:17083:21183/1	60	+
chr1	178885153	178885154	A00758:226:HLWW7DSX2:3:1671:21314:36119	60	+
chr1	179088822	179088823	A00758:226:HLWW7DSX2:1:1112:9941:15295/1	60	+
chr1	179186115	179186116	A00758:226:HLWW7DSX2:1:1145:13223:13964	60	+
chr1	179308770	179308771	A00758:226:HLWW7DSX2:1:2678:8576:24236/1	60	+
chr1	179325990	179325991	A00758:226:HLWW7DSX2:1:1169:27697:4460/1	60	+
chr1	179885772	179885773	A00758:226:HLWW7DSX2:2:1309:12364:31234	60	+
chr1	179957968	179957969	A00758:226:HLWW7DSX2:2:1311:13548:9173	60	+
chr1	179988475	179988476	A00758:226:HLWW7DSX2:2:2205:14407:10535/1	60	-
chr1	180002926	180002927	A00758:226:HLWW7DSX2:1:1465:31430:16501/1	60	+
chr1	180032933	180032934	A00758:226:HLWW7DSX2:1:1131:8431:3975/1	60	-
chr1	180057336	180057337	A00758:226:HLWW7DSX2:4:2672:24270:20541/1	60	+
chr1	180111647	180111648	A00758:226:HLWW7DSX2:3:1305:13178:1517	60	-
chr1	180360906	180360907	A00758:226:HLWW7DSX2:1:1108:23882:18239/1	60	+
chr1	180405884	180405885	A00758:226:HLWW7DSX2:4:2165:25003:32268/1	60	-
chr1	180435288	180435289	A00758:226:HLWW7DSX2:1:1568:29170:5760/1	60	-
chr1	180689247	180689248	A00758:226:HLWW7DSX2:1:2550:25681:3349/1	60	+
chr1	180783179	180783180	A00758:226:HLWW7DSX2:2:2115:28772:16125/1	60	-
chr1	181288307	181288308	A00758:226:HLWW7DSX2:1:1176:28420:24408/1	60	+
chr1	181494332	181494333	A00758:226:HLWW7DSX2:2:1463:25021:24533/1	60	+
chr1	181693618	181693619	A00758:226:HLWW7DSX2:1:1142:12536:18317/1	60	-
chr1	181746654	181746655	A00758:226:HLWW7DSX2:2:1157:23719:18458/1	60	+
chr1	181945155	181945156	A00758:226:HLWW7DSX2:1:1176:29460:21887	60	-
chr1	182848932	182848933	A00758:226:HLWW7DSX2:1:1128:19786:30968/1	60	+
chr1	182890284	182890285	A00758:226:HLWW7DSX2:1:1202:17806:5243/1	60	+
chr1	183517929	183517930	A00758:226:HLWW7DSX2:1:1101:12599:14325/1	60	-
chr1	183608422	183608423	A00758:226:HLWW7DSX2:1:1328:17644:12101/1	60	+
chr1	184060330	184060331	A00758:226:HLWW7DSX2:1:1317:2790:36072/1	60	-
chr1	184068409	184068410	A00758:226:HLWW7DSX2:3:2220:25952:32784/1	60	-
chr1	184347845	184347846	A00758:226:HLWW7DSX2:1:2321:25708:19680	60	+
chr1	184416057	184416058	A00758:226:HLWW7DSX2:2:1154:9335:20666	60	-
chr1	184687903	184687904	A00758:226:HLWW7DSX2:1:1477:13819:18850/1	60	+
chr1	184694897	184694898	A00758:226:HLWW7DSX2:2:2356:19153:18411/1	60	-
chr1	184703513	184703514	A00758:226:HLWW7DSX2:1:1512:26440:17722/1	60	+
chr1	184719156	184719157	A00758:226:HLWW7DSX2:2:2302:29505:34585/1	60	+
chr1	184722849	184722850	A00758:226:HLWW7DSX2:1:1149:3775:4366/1	60	+
chr1	184737483	184737484	A00758:226:HLWW7DSX2:2:1636:24686:26365/1	60	-
chr1	184855313	184855314	A00758:226:HLWW7DSX2:2:2551:29758:13416/1	60	+
chr1	185103287	185103288	A00758:226:HLWW7DSX2:1:1213:6994:16329/1	60	-
chr1	185131501	185131502	A00758:226:HLWW7DSX2:4:2248:29469:1047/1	60	+
chr1	185144346	185144347	A00758:226:HLWW7DSX2:2:2278:22697:27430/1	60	-
chr1	185145713	185145714	A00758:226:HLWW7DSX2:1:1624:32000:25504/1	60	+
chr1	185252312	185252313	A00758:226:HLWW7DSX2:1:1610:28845:36761/1	60	-
chr1	186112022	186112023	A00758:226:HLWW7DSX2:3:2478:10945:14497/1	60	+
chr1	186166243	186166244	A00758:226:HLWW7DSX2:2:1321:3631:16391/1	60	-
chr1	186343059	186343060	A00758:226:HLWW7DSX2:1:1504:2492:2049/1	60	+
chr1	186347586	186347587	A00758:226:HLWW7DSX2:1:2614:22968:31626/1	60	-
chr1	186351785	186351786	A00758:226:HLWW7DSX2:1:1461:9860:25739/1	60	+
chr1	186360201	186360202	A00758:226:HLWW7DSX2:4:1308:27525:24079/1	60	-
chr1	186430457	186430458	A00758:226:HLWW7DSX2:1:1164:23014:12915/1	60	-
chr1	186465242	186465243	A00758:226:HLWW7DSX2:1:2228:32515:17315/1	60	+
chr1	188163417	188163418	A00758:226:HLWW7DSX2:3:2131:1832:19883/1	60	+
chr1	188392180	188392181	A00758:226:HLWW7DSX2:1:2336:20772:34585/1	60	-
chr1	188491704	188491705	A00758:226:HLWW7DSX2:4:2639:4634:3850	60	+
chr1	188606464	188606465	A00758:226:HLWW7DSX2:3:1357:22498:21010/1	60	+
chr1	190418398	190418399	A00758:226:HLWW7DSX2:1:1624:21938:22357/1	60	-
chr1	190893159	190893160	A00758:226:HLWW7DSX2:1:1602:16712:28714	60	+
chr1	191141273	191141274	A00758:226:HLWW7DSX2:1:1162:2302:8578/1	60	-
chr1	191692440	191692441	A00758:226:HLWW7DSX2:3:2442:7157:22874	60	+
chr1	191800069	191800070	A00758:226:HLWW7DSX2:2:1163:20555:19836/1	60	+
chr1	191852697	191852698	A00758:226:HLWW7DSX2:1:2102:27606:15358	60	-
chr1	191878757	191878758	A00758:226:HLWW7DSX2:1:2528:17553:32612/1	60	-
chr1	191881324	191881325	A00758:226:HLWW7DSX2:1:1464:32542:33802/1	60	+
chr1	191888121	191888122	A00758:226:HLWW7DSX2:4:1641:21115:19554/1	60	+
chr1	191966652	191966653	A00758:226:HLWW7DSX2:3:2449:20844:37027	60	-
chr1	192010720	192010721	A00758:226:HLWW7DSX2:3:2604:8648:2754/1	60	+
chr1	192037406	192037407	A00758:226:HLWW7DSX2:1:1518:31919:8046/1	60	-
chr1	192188007	192188008	A00758:226:HLWW7DSX2:1:1174:2085:8735/1	60	-
chr1	192192697	192192698	A00758:226:HLWW7DSX2:3:1242:14226:1141/1	60	-
chr1	192198113	192198114	A00758:226:HLWW7DSX2:4:1250:17264:17268/1	60	-
chr1	192337253	192337254	A00758:226:HLWW7DSX2:3:2237:20048:30483	60	-
chr1	192388521	192388522	A00758:226:HLWW7DSX2:1:1332:10131:13463/1	60	-
chr1	192393005	192393006	A00758:226:HLWW7DSX2:1:2315:24587:3176/1	60	+
chr1	192492682	192492683	A00758:226:HLWW7DSX2:1:2562:25789:12461/1	60	+
chr1	192550615	192550616	A00758:226:HLWW7DSX2:1:1366:6451:26349/1	60	+
chr1	192555164	192555165	A00758:226:HLWW7DSX2:2:1522:8630:11992/1	60	-
chr1	192630995	192630996	A00758:226:HLWW7DSX2:1:1118:24813:16063/1	60	-
chr1	192632063	192632064	A00758:226:HLWW7DSX2:1:1536:12590:7952/1	60	+
chr1	192707580	192707581	A00758:226:HLWW7DSX2:1:1203:11044:27320/1	60	+
chr1	192745002	192745003	A00758:226:HLWW7DSX2:1:1178:6497:36385/1	60	-
chr1	193015738	193015739	A00758:226:HLWW7DSX2:1:1433:29161:17926/1	60	-
chr1	193091203	193091204	A00758:226:HLWW7DSX2:1:2569:26069:33426/1	60	+
chr1	193210529	193210530	A00758:226:HLWW7DSX2:2:1361:13738:8782	60	+
chr1	193211148	193211149	A00758:226:HLWW7DSX2:1:1208:11415:3255/1	60	-
chr1	193256634	193256635	A00758:226:HLWW7DSX2:1:1219:12319:10207/1	60	+
chr1	193258556	193258557	A00758:226:HLWW7DSX2:1:2236:24659:22874/1	60	+
chr1	193453692	193453693	A00758:226:HLWW7DSX2:1:1633:11342:29434/1	60	+
chr1	193593151	193593152	A00758:226:HLWW7DSX2:1:1149:7572:22122	60	+
chr1	193704751	193704752	A00758:226:HLWW7DSX2:1:2339:25464:36605/1	60	+
chr1	193727526	193727527	A00758:226:HLWW7DSX2:4:1535:15438:29387/1	60	-
chr1	193931746	193931747	A00758:226:HLWW7DSX2:2:1101:17499:36119/1	60	+
chr1	194179924	194179925	A00758:226:HLWW7DSX2:2:1374:14100:6026	60	+
chr1	194212905	194212906	A00758:226:HLWW7DSX2:2:1405:27344:5729/1	60	-
chr1	194326920	194326921	A00758:226:HLWW7DSX2:1:1367:7229:2769/1	60	+
chr1	194365072	194365073	A00758:226:HLWW7DSX2:1:1208:13304:36338/1	60	+
chr1	194449075	194449076	A00758:226:HLWW7DSX2:4:1671:19352:20415/1	60	-
chr1	194473606	194473607	A00758:226:HLWW7DSX2:1:2464:11180:31970/1	60	+
chr1	194526412	194526413	A00758:226:HLWW7DSX2:1:2336:28754:8390/1	60	+
chr1	194697568	194697569	A00758:226:HLWW7DSX2:1:2377:28483:31814/1	60	-
chr1	194710097	194710098	A00758:226:HLWW7DSX2:2:2229:25536:32753/1	60	-
chr1	194741381	194741382	A00758:226:HLWW7DSX2:2:2344:12346:17581/1	60	-
chr1	194894807	194894808	A00758:226:HLWW7DSX2:2:1549:7672:15186/1	60	+
chr1	195131003	195131004	A00758:226:HLWW7DSX2:1:1371:18041:9690/1	60	-
chr1	195199977	195199978	A00758:226:HLWW7DSX2:1:2410:8549:16642/1	60	+
chr1	195225270	195225271	A00758:226:HLWW7DSX2:2:1573:14895:2832/1	60	+
chr1	195371286	195371287	A00758:226:HLWW7DSX2:1:1434:31665:19100/1	60	+
chr1	195453104	195453105	A00758:226:HLWW7DSX2:1:2168:9706:4335/1	60	+
chr1	195534493	195534494	A00758:226:HLWW7DSX2:2:1441:8043:3897/1	60	-
chr1	195612587	195612588	A00758:226:HLWW7DSX2:1:2124:4354:25316/1	60	-
chr1	195651151	195651152	A00758:226:HLWW7DSX2:3:1413:8901:22482/1	60	-
chr1	195762282	195762283	A00758:226:HLWW7DSX2:1:1350:17544:28995/1	60	+
chr1	195774187	195774188	A00758:226:HLWW7DSX2:1:1358:29830:25629/1	60	-
chr1	195997397	195997398	A00758:226:HLWW7DSX2:1:2128:9941:7842/1	60	-
chr1	196029355	196029356	A00758:226:HLWW7DSX2:2:1107:2654:21057/1	60	+
chr1	196319947	196319948	A00758:226:HLWW7DSX2:1:1112:30933:14481	60	-
chr1	196356646	196356647	A00758:226:HLWW7DSX2:2:2353:19108:33395/1	60	-
chr1	196446854	196446855	A00758:226:HLWW7DSX2:1:1638:13087:14105/1	60	+
chr1	196654350	196654351	A00758:226:HLWW7DSX2:2:1350:12997:33144/1	60	+
chr1	196833604	196833605	A00758:226:HLWW7DSX2:3:1319:7247:28416/1	60	+
chr1	196972492	196972493	A00758:226:HLWW7DSX2:1:1608:5647:12868/1	60	-
chr1	197036321	197036322	A00758:226:HLWW7DSX2:1:2420:17210:6684/1	60	+
chr1	197382203	197382204	A00758:226:HLWW7DSX2:2:2559:25147:25692/1	60	-
chr1	197535009	197535010	A00758:226:HLWW7DSX2:1:1278:4318:1861/1	60	-
chr1	197550494	197550495	A00758:226:HLWW7DSX2:2:2168:9218:8375/1	60	+
chr1	197555461	197555462	A00758:226:HLWW7DSX2:1:1667:5132:28040/1	60	-
chr1	197609768	197609769	A00758:226:HLWW7DSX2:1:2561:13557:4773/1	60	+
chr1	197618199	197618200	A00758:226:HLWW7DSX2:1:1521:4607:11945/1	60	-
chr1	197638658	197638659	A00758:226:HLWW7DSX2:1:1111:8883:35916/1	60	-
chr1	197662006	197662007	A00758:226:HLWW7DSX2:1:1252:11080:25379/1	60	-
chr1	197675643	197675644	A00758:226:HLWW7DSX2:1:1558:11939:9142/1	60	+
chr1	197676471	197676472	A00758:226:HLWW7DSX2:4:1161:14452:20979/1	60	-
chr1	197679044	197679045	A00758:226:HLWW7DSX2:4:1357:2709:14669/1	60	-
chr1	197729948	197729949	A00758:226:HLWW7DSX2:2:1335:27236:27712/1	60	-
chr1	197768674	197768675	A00758:226:HLWW7DSX2:1:2539:24605:24439	60	-
chr1	197896526	197896527	A00758:226:HLWW7DSX2:1:2539:3070:29951/1	60	+
chr1	198178564	198178565	A00758:226:HLWW7DSX2:1:1330:3568:21324	60	-
chr1	198220333	198220334	A00758:226:HLWW7DSX2:1:1130:29595:30733/1	60	+
chr1	198274237	198274238	A00758:226:HLWW7DSX2:4:2358:27010:14105	60	-
chr1	198284225	198284226	A00758:226:HLWW7DSX2:2:1663:4209:1329	60	+
chr1	198798990	198798991	A00758:226:HLWW7DSX2:3:2476:3812:35775/1	60	-
chr1	198870109	198870110	A00758:226:HLWW7DSX2:1:1465:25563:10097/1	60	+
chr1	198886672	198886673	A00758:226:HLWW7DSX2:1:2319:1380:1407	60	+
chr1	198889705	198889706	A00758:226:HLWW7DSX2:2:1549:12807:25895/1	60	-
chr1	198893825	198893826	A00758:226:HLWW7DSX2:3:2302:10791:17832	60	+
chr1	198915612	198915613	A00758:226:HLWW7DSX2:2:1564:26196:26412/1	60	-
chr1	198920033	198920034	A00758:226:HLWW7DSX2:1:1163:14027:13573/1	60	-
chr1	198954427	198954428	A00758:226:HLWW7DSX2:1:1169:28420:9345/1	60	+
chr1	198990033	198990034	A00758:226:HLWW7DSX2:1:1232:22019:25598/1	60	-
chr1	199008015	199008016	A00758:226:HLWW7DSX2:1:1341:7093:23860/1	60	+
chr1	199026650	199026651	A00758:226:HLWW7DSX2:1:1622:3034:34178	60	+
chr1	199034702	199034703	A00758:226:HLWW7DSX2:1:1160:19108:4210/1	60	+
chr1	199041253	199041254	A00758:226:HLWW7DSX2:1:1372:2998:3302/1	60	+
chr1	199043914	199043915	A00758:226:HLWW7DSX2:2:1531:20030:2018	60	-
chr1	199049266	199049267	A00758:226:HLWW7DSX2:3:2232:17183:8672/1	60	-
chr1	199055238	199055239	A00758:226:HLWW7DSX2:2:1126:25382:16172/1	60	-
chr1	199065248	199065249	A00758:226:HLWW7DSX2:2:1478:3586:2754/1	60	+
chr1	199066853	199066854	A00758:226:HLWW7DSX2:1:2659:32633:34115/1	60	-
chr1	199077523	199077524	A00758:226:HLWW7DSX2:1:2350:32117:2096/1	60	-
chr1	199107987	199107988	A00758:226:HLWW7DSX2:1:1338:22887:21277/1	60	-
chr1	199148656	199148657	A00758:226:HLWW7DSX2:1:2527:10248:20619/1	60	-
chr1	199184374	199184375	A00758:226:HLWW7DSX2:4:1105:24551:11130/1	60	+
chr1	199201967	199201968	A00758:226:HLWW7DSX2:1:1265:12472:8594	60	-
chr1	199233340	199233341	A00758:226:HLWW7DSX2:1:2452:31349:17268/1	60	+
chr1	199233437	199233438	A00758:226:HLWW7DSX2:3:1324:4101:16955	60	-
chr1	199319990	199319991	A00758:226:HLWW7DSX2:1:2562:13141:18991	60	-
chr1	199352133	199352134	A00758:226:HLWW7DSX2:1:2155:15980:17206/1	60	-
chr1	199382987	199382988	A00758:226:HLWW7DSX2:1:1558:18557:8985	60	+
chr1	199440385	199440386	A00758:226:HLWW7DSX2:1:1457:10863:18552	60	-
chr1	199620409	199620410	A00758:226:HLWW7DSX2:1:1540:21197:27054/1	60	+
chr1	199691260	199691261	A00758:226:HLWW7DSX2:1:2352:32470:27445	60	+
chr1	199876908	199876909	A00758:226:HLWW7DSX2:1:1131:22372:10770/1	60	+
chr1	200246863	200246864	A00758:226:HLWW7DSX2:1:2341:20193:30358/1	60	-
chr1	200401910	200401911	A00758:226:HLWW7DSX2:1:1569:14696:20713/1	60	+
chr1	200466824	200466825	A00758:226:HLWW7DSX2:1:1378:28320:22639/1	60	-
chr1	200602061	200602062	A00758:226:HLWW7DSX2:2:1566:16071:7999/1	60	-
chr1	200780485	200780486	A00758:226:HLWW7DSX2:2:2101:20980:29904/1	60	-
chr1	200813228	200813229	A00758:226:HLWW7DSX2:1:1126:15067:10520/1	60	+
chr1	201156720	201156721	A00758:226:HLWW7DSX2:2:1461:22363:9126/1	60	+
chr1	201836168	201836169	A00758:226:HLWW7DSX2:3:1113:14498:11099	60	+
chr1	201843020	201843021	A00758:226:HLWW7DSX2:1:1313:32922:28447	60	+
chr1	202295748	202295749	A00758:226:HLWW7DSX2:3:1421:28872:14857/1	60	-
chr1	202417826	202417827	A00758:226:HLWW7DSX2:4:1645:6045:11584/1	60	-
chr1	202480798	202480799	A00758:226:HLWW7DSX2:1:1256:6225:32816/1	60	+
chr1	202518414	202518415	A00758:226:HLWW7DSX2:1:1161:31503:4507/1	60	+
chr1	202519805	202519806	A00758:226:HLWW7DSX2:1:1255:19623:10488/1	60	+
chr1	202527504	202527505	A00758:226:HLWW7DSX2:3:2553:31928:1892/1	60	-
chr1	202576801	202576802	A00758:226:HLWW7DSX2:1:1565:30147:17002	60	-
chr1	202652067	202652068	A00758:226:HLWW7DSX2:1:1237:3504:10066/1	60	-
chr1	202784519	202784520	A00758:226:HLWW7DSX2:3:1111:10068:22623/1	60	-
chr1	202902410	202902411	A00758:226:HLWW7DSX2:1:1170:28583:35023	60	-
chr1	202908031	202908032	A00758:226:HLWW7DSX2:1:2636:5737:14497/1	60	-
chr1	202951978	202951979	A00758:226:HLWW7DSX2:1:1374:3152:6825	60	+
chr1	203381178	203381179	A00758:226:HLWW7DSX2:1:2273:31132:25661	60	-
chr1	203647569	203647570	A00758:226:HLWW7DSX2:1:1359:2537:18443/1	60	+
chr1	203707632	203707633	A00758:226:HLWW7DSX2:3:1339:20518:30389/1	60	-
chr1	203709927	203709928	A00758:226:HLWW7DSX2:1:1121:9064:27806	60	+
chr1	203830265	203830266	A00758:226:HLWW7DSX2:1:1469:2040:21746	60	-
chr1	203834197	203834198	A00758:226:HLWW7DSX2:1:1270:15944:18521/1	60	-
chr1	203834307	203834308	A00758:226:HLWW7DSX2:1:1439:26603:14873	60	+
chr1	203836379	203836380	A00758:226:HLWW7DSX2:1:1173:7256:35634/1	60	+
chr1	203851213	203851214	A00758:226:HLWW7DSX2:1:1171:9905:2394/1	60	+
chr1	204200958	204200959	A00758:226:HLWW7DSX2:1:1276:3568:31657/1	60	+
chr1	204404658	204404659	A00758:226:HLWW7DSX2:3:2268:26747:29778/1	60	-
chr1	204448491	204448492	A00758:226:HLWW7DSX2:3:2532:24297:28416	60	+
chr1	204600690	204600691	A00758:226:HLWW7DSX2:3:2620:9724:36777/1	60	+
chr1	205101354	205101355	A00758:226:HLWW7DSX2:4:1578:13819:20697/1	60	-
chr1	205861868	205861869	A00758:226:HLWW7DSX2:2:2625:25446:34538/1	60	+
chr1	205864564	205864565	A00758:226:HLWW7DSX2:1:1365:1777:34851/1	60	+
chr1	206044172	206044173	A00758:226:HLWW7DSX2:1:1268:16351:24549/1	60	-
chr1	206055678	206055679	A00758:226:HLWW7DSX2:2:1137:30472:33536	60	+
chr1	206056328	206056329	A00758:226:HLWW7DSX2:1:1201:4716:10128/1	60	+
chr1	206087841	206087842	A00758:226:HLWW7DSX2:2:1607:32506:19899/1	60	+
chr1	206090141	206090142	A00758:226:HLWW7DSX2:4:2419:28908:34397/1	60	-
chr1	206560494	206560495	A00758:226:HLWW7DSX2:1:1344:6894:35884	60	-
chr1	206637359	206637360	A00758:226:HLWW7DSX2:1:1169:19162:20431/1	60	+
chr1	206673593	206673594	A00758:226:HLWW7DSX2:1:1320:26820:5635	60	+
chr1	207759840	207759841	A00758:226:HLWW7DSX2:2:1242:18195:3443/1	60	+
chr1	207767167	207767168	A00758:226:HLWW7DSX2:1:1313:13476:10238/1	60	+
chr1	208535329	208535330	A00758:226:HLWW7DSX2:2:1644:28772:21637	60	-
chr1	209473250	209473251	A00758:226:HLWW7DSX2:1:1525:9444:32784/1	60	+
chr1	210436050	210436051	A00758:226:HLWW7DSX2:3:1102:11641:5087/1	60	+
chr1	210456188	210456189	A00758:226:HLWW7DSX2:1:1452:29921:4241/1	60	+
chr1	211275976	211275977	A00758:226:HLWW7DSX2:1:1164:14742:15969	60	+
chr1	211309500	211309501	A00758:226:HLWW7DSX2:1:2264:22399:19179/1	60	+
chr1	211354342	211354343	A00758:226:HLWW7DSX2:1:1136:5086:26772/1	60	+
chr1	211433735	211433736	A00758:226:HLWW7DSX2:3:2617:29514:19225	60	+
chr1	211670796	211670797	A00758:226:HLWW7DSX2:3:2212:26865:1360/1	60	+
chr1	211746179	211746180	A00758:226:HLWW7DSX2:1:2212:31385:11757/1	60	-
chr1	211771971	211771972	A00758:226:HLWW7DSX2:3:1678:30346:6073/1	60	-
chr1	211799763	211799764	A00758:226:HLWW7DSX2:1:1339:22625:3192/1	60	-
chr1	211813299	211813300	A00758:226:HLWW7DSX2:1:1556:22733:20697/1	60	-
chr1	211989434	211989435	A00758:226:HLWW7DSX2:2:1241:19027:32659/1	60	-
chr1	211992447	211992448	A00758:226:HLWW7DSX2:1:1373:1859:29262/1	60	+
chr1	211994343	211994344	A00758:226:HLWW7DSX2:1:1424:17870:18067/1	60	-
chr1	212005359	212005360	A00758:226:HLWW7DSX2:2:1144:30192:13604/1	60	-
chr1	212013940	212013941	A00758:226:HLWW7DSX2:2:1421:26784:28275/1	60	+
chr1	212017338	212017339	A00758:226:HLWW7DSX2:1:1114:22516:4977/1	60	+
chr1	212051623	212051624	A00758:226:HLWW7DSX2:1:1323:9923:20275/1	60	+
chr1	212059541	212059542	A00758:226:HLWW7DSX2:4:2162:31096:15702/1	60	-
chr1	212069039	212069040	A00758:226:HLWW7DSX2:1:1172:27172:10880/1	60	-
chr1	212078939	212078940	A00758:226:HLWW7DSX2:2:2325:26069:29825/1	60	-
chr1	212082369	212082370	A00758:226:HLWW7DSX2:1:1434:20989:7874	60	-
chr1	212103977	212103978	A00758:226:HLWW7DSX2:1:2271:15609:33160/1	60	-
chr1	212238745	212238746	A00758:226:HLWW7DSX2:4:1616:7943:9925/1	60	+
chr1	212238749	212238750	A00758:226:HLWW7DSX2:1:1273:17282:5212/1	60	+
chr1	212337032	212337033	A00758:226:HLWW7DSX2:2:1233:27995:22106/1	60	-
chr1	212343751	212343752	A00758:226:HLWW7DSX2:4:1354:10330:26647	60	-
chr1	212375473	212375474	A00758:226:HLWW7DSX2:1:2233:4408:36777/1	60	-
chr1	212869099	212869100	A00758:226:HLWW7DSX2:2:1204:8603:13949/1	60	+
chr1	212879986	212879987	A00758:226:HLWW7DSX2:1:1140:24786:17425/1	60	+
chr1	212991541	212991542	A00758:226:HLWW7DSX2:2:1209:17273:29246/1	60	+
chr1	213001700	213001701	A00758:226:HLWW7DSX2:3:2627:18114:10410	60	-
chr1	213007673	213007674	A00758:226:HLWW7DSX2:2:1149:6831:13072/1	60	-
chr1	213060871	213060872	A00758:226:HLWW7DSX2:1:1110:1362:34100/1	60	+
chr1	213075543	213075544	A00758:226:HLWW7DSX2:1:1365:9688:9690/1	60	-
chr1	213090368	213090369	A00758:226:HLWW7DSX2:1:2145:1985:33990/1	60	+
chr1	213280350	213280351	A00758:226:HLWW7DSX2:1:2335:8314:2519/1	60	+
chr1	213600748	213600749	A00758:226:HLWW7DSX2:1:1575:30373:20901/1	60	-
chr1	213691821	213691822	A00758:226:HLWW7DSX2:1:1537:24542:8015/1	60	-
chr1	213904448	213904449	A00758:226:HLWW7DSX2:1:1130:13178:27539/1	60	+
chr1	213917995	213917996	A00758:226:HLWW7DSX2:1:1472:8531:22404/1	60	-
chr1	214867707	214867708	A00758:226:HLWW7DSX2:1:1613:14778:7983/1	60	-
chr1	215159953	215159954	A00758:226:HLWW7DSX2:3:1672:32723:9157	60	+
chr1	215707517	215707518	A00758:226:HLWW7DSX2:1:2429:28149:10723/1	60	+
chr1	215873300	215873301	A00758:226:HLWW7DSX2:1:1206:30563:32847/1	60	+
chr1	215921948	215921949	A00758:226:HLWW7DSX2:1:1160:32777:17362/1	60	-
chr1	216090604	216090605	A00758:226:HLWW7DSX2:2:1104:1579:14465/1	60	-
chr1	216366631	216366632	A00758:226:HLWW7DSX2:1:1111:14326:16125/1	60	+
chr1	216526029	216526030	A00758:226:HLWW7DSX2:1:1609:21414:36385/1	60	-
chr1	216611489	216611490	A00758:226:HLWW7DSX2:1:2337:13331:4883/1	60	-
chr1	216640408	216640409	A00758:226:HLWW7DSX2:1:1409:7383:24361	60	+
chr1	216669145	216669146	A00758:226:HLWW7DSX2:1:1157:27425:15327/1	60	-
chr1	216748288	216748289	A00758:226:HLWW7DSX2:1:1203:17400:14278/1	60	+
chr1	216895255	216895256	A00758:226:HLWW7DSX2:1:1103:6858:32878/1	60	+
chr1	216950096	216950097	A00758:226:HLWW7DSX2:3:1611:5602:31641/1	60	+
chr1	217445660	217445661	A00758:226:HLWW7DSX2:4:1418:2817:21652/1	60	+
chr1	217502501	217502502	A00758:226:HLWW7DSX2:1:2529:23927:18881/1	60	-
chr1	217586843	217586844	A00758:226:HLWW7DSX2:2:1472:14055:28369/1	60	+
chr1	217600651	217600652	A00758:226:HLWW7DSX2:1:2336:2130:36151/1	60	+
chr1	217710105	217710106	A00758:226:HLWW7DSX2:1:1353:18322:24956/1	60	+
chr1	217748885	217748886	A00758:226:HLWW7DSX2:1:1219:3161:14450	60	+
chr1	217870834	217870835	A00758:226:HLWW7DSX2:1:2527:23547:22200/1	60	-
chr1	218303013	218303014	A00758:226:HLWW7DSX2:1:2241:3766:8923/1	60	+
chr1	218314102	218314103	A00758:226:HLWW7DSX2:1:2338:10185:27211/1	60	+
chr1	218419814	218419815	A00758:226:HLWW7DSX2:1:2561:23204:14967/1	60	-
chr1	218750871	218750872	A00758:226:HLWW7DSX2:1:1376:7916:9533/1	60	+
chr1	219259016	219259017	A00758:226:HLWW7DSX2:2:1134:12292:2394/1	60	+
chr1	219981998	219981999	A00758:226:HLWW7DSX2:2:2403:25446:26678/1	60	+
chr1	219983183	219983184	A00758:226:HLWW7DSX2:1:1463:12274:21621	60	+
chr1	220075546	220075547	A00758:226:HLWW7DSX2:2:2359:29008:12587/1	60	+
chr1	220166408	220166409	A00758:226:HLWW7DSX2:4:1461:27136:32581	60	-
chr1	221115024	221115025	A00758:226:HLWW7DSX2:3:2647:12843:32346/1	60	+
chr1	221584347	221584348	A00758:226:HLWW7DSX2:1:1115:21296:30545/1	60	+
chr1	221703015	221703016	A00758:226:HLWW7DSX2:1:1151:4752:14669/1	60	-
chr1	222562789	222562790	A00758:226:HLWW7DSX2:1:1565:25437:21966/1	60	-
chr1	222586981	222586982	A00758:226:HLWW7DSX2:3:1431:30364:18223	60	-
chr1	222659467	222659468	A00758:226:HLWW7DSX2:1:1408:21965:3333/1	60	-
chr1	222855654	222855655	A00758:226:HLWW7DSX2:1:1207:7572:4460/1	60	-
chr1	223009849	223009850	A00758:226:HLWW7DSX2:1:2342:7780:14184/1	60	-
chr1	223780806	223780807	A00758:226:HLWW7DSX2:1:1433:17427:19899/1	60	-
chr1	223794503	223794504	A00758:226:HLWW7DSX2:1:1209:26684:36965/1	60	+
chr1	223804389	223804390	A00758:226:HLWW7DSX2:1:1124:2456:12540/1	60	-
chr1	223822727	223822728	A00758:226:HLWW7DSX2:1:1553:17445:36746/1	60	+
chr1	224120498	224120499	A00758:226:HLWW7DSX2:1:1158:14986:14575/1	60	+
chr1	224129806	224129807	A00758:226:HLWW7DSX2:3:2422:7997:22388	60	+
chr1	224133091	224133092	A00758:226:HLWW7DSX2:2:1566:13539:27383/1	60	+
chr1	224153226	224153227	A00758:226:HLWW7DSX2:1:1418:28320:29089/1	60	+
chr1	224192289	224192290	A00758:226:HLWW7DSX2:1:1357:2157:12774/1	60	-
chr1	224284294	224284295	A00758:226:HLWW7DSX2:1:1311:10465:18677/1	60	+
chr1	224313409	224313410	A00758:226:HLWW7DSX2:4:1219:6298:15060	60	+
chr1	224387312	224387313	A00758:226:HLWW7DSX2:4:1413:1488:6950	60	+
chr1	224398890	224398891	A00758:226:HLWW7DSX2:2:1229:30490:12305/1	60	+
chr1	224399342	224399343	A00758:226:HLWW7DSX2:2:1434:13187:24549	60	-
chr1	225056581	225056582	A00758:226:HLWW7DSX2:1:1657:24677:10661/1	60	+
chr1	225314192	225314193	A00758:226:HLWW7DSX2:1:1302:11650:22827/1	60	+
chr1	225544651	225544652	A00758:226:HLWW7DSX2:2:1232:9281:9111/1	60	+
chr1	225547023	225547024	A00758:226:HLWW7DSX2:1:1232:20889:18349/1	60	-
chr1	225549226	225549227	A00758:226:HLWW7DSX2:1:1178:3233:33990/1	60	-
chr1	225550079	225550080	A00758:226:HLWW7DSX2:1:1131:10285:16297	60	-
chr1	225550706	225550707	A00758:226:HLWW7DSX2:3:2461:17409:7968/1	60	-
chr1	225562786	225562787	A00758:226:HLWW7DSX2:3:1630:12328:3176/1	60	-
chr1	225582466	225582467	A00758:226:HLWW7DSX2:2:1159:30951:36464	60	-
chr1	225596716	225596717	A00758:226:HLWW7DSX2:1:2623:4924:16877/1	60	+
chr1	226145628	226145629	A00758:226:HLWW7DSX2:2:2477:6741:8625/1	60	+
chr1	226164892	226164893	A00758:226:HLWW7DSX2:1:1118:5475:21809/1	60	-
chr1	226232208	226232209	A00758:226:HLWW7DSX2:1:2326:19153:6042/1	60	-
chr1	226246814	226246815	A00758:226:HLWW7DSX2:1:2678:5104:1626/1	60	+
chr1	226250350	226250351	A00758:226:HLWW7DSX2:1:2176:10556:2581/1	60	+
chr1	226277576	226277577	A00758:226:HLWW7DSX2:1:1433:12102:36323/1	60	-
chr1	226284255	226284256	A00758:226:HLWW7DSX2:3:2439:14552:10222/1	60	-
chr1	226287406	226287407	A00758:226:HLWW7DSX2:1:2471:16125:3834/1	60	-
chr1	226707024	226707025	A00758:226:HLWW7DSX2:1:1123:1678:33395/1	60	+
chr1	226727588	226727589	A00758:226:HLWW7DSX2:1:2305:14760:7044/1	60	+
chr1	226877148	226877149	A00758:226:HLWW7DSX2:1:2230:31367:13730/1	60	-
chr1	227431737	227431738	A00758:226:HLWW7DSX2:2:1332:12807:24612/1	60	-
chr1	227909012	227909013	A00758:226:HLWW7DSX2:2:2524:14940:4194/1	60	+
chr1	228175487	228175488	A00758:226:HLWW7DSX2:1:2529:5068:3818/1	60	-
chr1	228175489	228175490	A00758:226:HLWW7DSX2:1:1125:13105:1892/1	60	-
chr1	228230616	228230617	A00758:226:HLWW7DSX2:1:1466:4227:34961	60	+
chr1	228230670	228230671	A00758:226:HLWW7DSX2:3:2478:11143:21887/1	60	-
chr1	228234449	228234450	A00758:226:HLWW7DSX2:1:1430:7220:34945/1	60	+
chr1	228234451	228234452	A00758:226:HLWW7DSX2:4:1231:16351:29215/1	60	+
chr1	228234714	228234715	A00758:226:HLWW7DSX2:1:1364:8395:15342/1	60	-
chr1	228254675	228254676	A00758:226:HLWW7DSX2:4:1366:11614:8171/1	60	+
chr1	228256121	228256122	A00758:226:HLWW7DSX2:2:1439:21866:30060/1	60	-
chr1	228263052	228263053	A00758:226:HLWW7DSX2:1:1351:29008:25582/1	60	+
chr1	228266548	228266549	A00758:226:HLWW7DSX2:1:1259:23158:6809/1	60	-
chr1	228324294	228324295	A00758:226:HLWW7DSX2:1:1173:31566:6183/1	60	-
chr1	228330243	228330244	A00758:226:HLWW7DSX2:1:1276:1307:15749/1	60	+
chr1	228331783	228331784	A00758:226:HLWW7DSX2:2:2339:14696:12446/1	60	+
chr1	228489048	228489049	A00758:226:HLWW7DSX2:1:1210:31738:32565	60	+
chr1	228491687	228491688	A00758:226:HLWW7DSX2:2:2217:6668:5588/1	60	-
chr1	228491709	228491710	A00758:226:HLWW7DSX2:1:1206:25753:20071/1	60	+
chr1	228495528	228495529	A00758:226:HLWW7DSX2:1:1118:2465:6480/1	60	-
chr1	228499123	228499124	A00758:226:HLWW7DSX2:1:1222:17842:20901	60	-
chr1	228687091	228687092	A00758:226:HLWW7DSX2:1:1209:3260:5979/1	60	+
chr1	229288914	229288915	A00758:226:HLWW7DSX2:1:2428:20130:34820/1	60	-
chr1	229290140	229290141	A00758:226:HLWW7DSX2:2:1103:29686:8124/1	60	-
chr1	229292404	229292405	A00758:226:HLWW7DSX2:1:1269:3549:20509/1	60	+
chr1	229301076	229301077	A00758:226:HLWW7DSX2:1:1471:3097:5885/1	60	-
chr1	229303422	229303423	A00758:226:HLWW7DSX2:2:1425:15465:16376/1	60	-
chr1	229307855	229307856	A00758:226:HLWW7DSX2:4:2308:20057:28776/1	60	-
chr1	229380067	229380068	A00758:226:HLWW7DSX2:1:1651:32298:32878/1	60	-
chr1	229454337	229454338	A00758:226:HLWW7DSX2:1:1344:19687:21465/1	60	+
chr1	229461484	229461485	A00758:226:HLWW7DSX2:1:2678:2862:18474	60	-
chr1	229462751	229462752	A00758:226:HLWW7DSX2:1:2554:22571:3317/1	60	-
chr1	229475571	229475572	A00758:226:HLWW7DSX2:2:1477:2031:12931	60	+
chr1	229476471	229476472	A00758:226:HLWW7DSX2:3:1232:26558:34053/1	60	+
chr1	229488369	229488370	A00758:226:HLWW7DSX2:1:1355:3052:19210/1	60	-
chr1	229489464	229489465	A00758:226:HLWW7DSX2:1:1163:27037:6543/1	60	+
chr1	229489789	229489790	A00758:226:HLWW7DSX2:1:2247:17562:5134	60	+
chr1	229489852	229489853	A00758:226:HLWW7DSX2:2:1506:6090:27101/1	60	+
chr1	229490857	229490858	A00758:226:HLWW7DSX2:1:1122:29586:31250/1	60	+
chr1	229490858	229490859	A00758:226:HLWW7DSX2:3:1567:20103:2988/1	60	+
chr1	229491990	229491991	A00758:226:HLWW7DSX2:3:1635:10529:26365/1	60	-
chr1	229539585	229539586	A00758:226:HLWW7DSX2:4:2235:27082:7091/1	60	-
chr1	229542207	229542208	A00758:226:HLWW7DSX2:2:1476:10710:5697/1	60	+
chr1	229551618	229551619	A00758:226:HLWW7DSX2:1:1243:2157:22795/1	60	-
chr1	229609815	229609816	A00758:226:HLWW7DSX2:1:1130:26476:23703/1	60	-
chr1	229613759	229613760	A00758:226:HLWW7DSX2:2:1320:20781:16908/1	60	-
chr1	229650947	229650948	A00758:226:HLWW7DSX2:1:2546:25654:11976/1	60	-
chr1	229908820	229908821	A00758:226:HLWW7DSX2:2:1452:10737:33113/1	60	+
chr1	230100651	230100652	A00758:226:HLWW7DSX2:4:2369:29686:25629/1	60	+
chr1	230110637	230110638	A00758:226:HLWW7DSX2:1:1661:7337:30514/1	60	-
chr1	230140490	230140491	A00758:226:HLWW7DSX2:1:1227:13087:6903/1	60	-
chr1	230175211	230175212	A00758:226:HLWW7DSX2:1:1411:22408:33943/1	60	+
chr1	230182788	230182789	A00758:226:HLWW7DSX2:2:1433:27398:22921/1	60	+
chr1	230182890	230182891	A00758:226:HLWW7DSX2:1:1472:2908:16986/1	60	+
chr1	230188805	230188806	A00758:226:HLWW7DSX2:1:2268:29053:1611/1	60	-
chr1	230221505	230221506	A00758:226:HLWW7DSX2:1:1551:5584:2268/1	60	+
chr1	230228857	230228858	A00758:226:HLWW7DSX2:4:2162:9191:5822/1	60	+
chr1	230413722	230413723	A00758:226:HLWW7DSX2:1:1110:32280:24017/1	60	+
chr1	230604172	230604173	A00758:226:HLWW7DSX2:2:1261:28953:15781	60	+
chr1	230662755	230662756	A00758:226:HLWW7DSX2:1:1317:26630:16705	60	-
chr1	230726133	230726134	A00758:226:HLWW7DSX2:3:2657:25482:10520/1	60	-
chr1	230891706	230891707	A00758:226:HLWW7DSX2:1:1114:24207:1986/1	60	-
chr1	230951146	230951147	A00758:226:HLWW7DSX2:1:2439:4716:13980/1	60	-
chr1	231233635	231233636	A00758:226:HLWW7DSX2:1:2153:3577:13197/1	60	+
chr1	231234404	231234405	A00758:226:HLWW7DSX2:1:1220:21866:24173/1	60	-
chr1	231356132	231356133	A00758:226:HLWW7DSX2:1:1102:7591:24126/1	60	+
chr1	231377972	231377973	A00758:226:HLWW7DSX2:1:2343:14561:33599/1	60	+
chr1	231408011	231408012	A00758:226:HLWW7DSX2:3:1458:5312:25723	60	-
chr1	231416286	231416287	A00758:226:HLWW7DSX2:1:2159:9109:28510/1	60	-
chr1	231539703	231539704	A00758:226:HLWW7DSX2:1:1670:22462:17942/1	60	-
chr1	231544120	231544121	A00758:226:HLWW7DSX2:2:2672:32895:23422/1	60	+
chr1	231562712	231562713	A00758:226:HLWW7DSX2:1:1669:26494:26553/1	60	+
chr1	231655016	231655017	A00758:226:HLWW7DSX2:1:1331:15302:28369	60	-
chr1	231745663	231745664	A00758:226:HLWW7DSX2:1:2322:24442:34240/1	60	-
chr1	231773050	231773051	A00758:226:HLWW7DSX2:1:2464:11632:19319/1	60	-
chr1	231792378	231792379	A00758:226:HLWW7DSX2:4:1604:16107:17049	60	-
chr1	231812177	231812178	A00758:226:HLWW7DSX2:1:1133:27335:27508/1	60	-
chr1	232427013	232427014	A00758:226:HLWW7DSX2:1:2471:19099:31219/1	60	+
chr1	232593545	232593546	A00758:226:HLWW7DSX2:4:1135:32796:25567/1	60	+
chr1	232967326	232967327	A00758:226:HLWW7DSX2:4:1305:6497:17472/1	60	+
chr1	233029114	233029115	A00758:226:HLWW7DSX2:1:1563:12274:25254/1	60	+
chr1	233106745	233106746	A00758:226:HLWW7DSX2:1:1523:20437:2597	60	-
chr1	233155583	233155584	A00758:226:HLWW7DSX2:1:1211:4255:10551/1	60	+
chr1	233171948	233171949	A00758:226:HLWW7DSX2:1:1661:24108:22733	60	+
chr1	233230074	233230075	A00758:226:HLWW7DSX2:3:2669:5665:12305/1	60	-
chr1	233260479	233260480	A00758:226:HLWW7DSX2:1:2520:18846:7889/1	60	-
chr1	233263909	233263910	A00758:226:HLWW7DSX2:1:1139:4788:6277/1	60	-
chr1	233264713	233264714	A00758:226:HLWW7DSX2:3:2509:32615:14105/1	60	-
chr1	233551126	233551127	A00758:226:HLWW7DSX2:1:1524:25283:6198/1	60	-
chr1	234420717	234420718	A00758:226:HLWW7DSX2:1:1523:30481:30232/1	60	+
chr1	234422164	234422165	A00758:226:HLWW7DSX2:1:1367:10149:1063/1	60	+
chr1	234466040	234466041	A00758:226:HLWW7DSX2:3:1227:12228:32565	60	+
chr1	235199511	235199512	A00758:226:HLWW7DSX2:3:2255:9245:11929/1	60	+
chr1	235221765	235221766	A00758:226:HLWW7DSX2:2:2569:23176:3865/1	60	+
chr1	235223019	235223020	A00758:226:HLWW7DSX2:2:1342:4273:29434/1	60	-
chr1	235227031	235227032	A00758:226:HLWW7DSX2:1:1365:5403:28385	60	-
chr1	235234118	235234119	A00758:226:HLWW7DSX2:1:1135:19072:3396/1	60	+
chr1	235237187	235237188	A00758:226:HLWW7DSX2:1:1304:3423:29340/1	60	+
chr1	235254590	235254591	A00758:226:HLWW7DSX2:1:1618:13774:35274/1	60	-
chr1	235255565	235255566	A00758:226:HLWW7DSX2:1:2431:21766:7122	60	-
chr1	235263095	235263096	A00758:226:HLWW7DSX2:1:1431:27218:8171/1	60	+
chr1	235266608	235266609	A00758:226:HLWW7DSX2:1:1631:23683:10567/1	60	+
chr1	235453968	235453969	A00758:226:HLWW7DSX2:1:1226:30165:15530/1	60	+
chr1	235583809	235583810	A00758:226:HLWW7DSX2:2:1576:4526:9893/1	60	-
chr1	235799330	235799331	A00758:226:HLWW7DSX2:4:2204:21802:2832/1	60	+
chr1	236184655	236184656	A00758:226:HLWW7DSX2:3:1368:15591:21793/1	60	+
chr1	236584624	236584625	A00758:226:HLWW7DSX2:1:1478:18394:25801/1	60	-
chr1	236813937	236813938	A00758:226:HLWW7DSX2:3:2456:22101:20259/1	60	-
chr1	236823204	236823205	A00758:226:HLWW7DSX2:1:2520:24442:30389	60	+
chr1	236823322	236823323	A00758:226:HLWW7DSX2:1:1133:5303:30686/1	60	+
chr1	236823415	236823416	A00758:226:HLWW7DSX2:3:2637:22381:25942/1	60	-
chr1	236838884	236838885	A00758:226:HLWW7DSX2:1:1163:28971:17503/1	60	-
chr1	236885356	236885357	A00758:226:HLWW7DSX2:1:1336:2085:24017/1	60	-
chr1	237003554	237003555	A00758:226:HLWW7DSX2:2:2312:6976:20462/1	60	+
chr1	237018352	237018353	A00758:226:HLWW7DSX2:1:1559:28040:17613/1	60	-
chr1	237430805	237430806	A00758:226:HLWW7DSX2:1:2438:10782:30937/1	60	+
chr1	237483189	237483190	A00758:226:HLWW7DSX2:1:1134:19669:36182/1	60	+
chr1	237528436	237528437	A00758:226:HLWW7DSX2:3:1140:32796:32017	60	-
chr1	237528490	237528491	A00758:226:HLWW7DSX2:1:1146:22788:8578/1	60	-
chr1	237531250	237531251	A00758:226:HLWW7DSX2:1:1509:15790:24048/1	60	-
chr1	237532142	237532143	A00758:226:HLWW7DSX2:4:2373:3513:12837/1	60	+
chr1	237532620	237532621	A00758:226:HLWW7DSX2:1:1121:25988:3192/1	60	+
chr1	237566788	237566789	A00758:226:HLWW7DSX2:1:2541:27245:20807	60	-
chr1	237653789	237653790	A00758:226:HLWW7DSX2:1:1157:29396:36401/1	60	+
chr1	237657645	237657646	A00758:226:HLWW7DSX2:1:1124:4472:13933/1	60	-
chr1	237658925	237658926	A00758:226:HLWW7DSX2:1:2172:32289:36276	60	-
chr1	237667437	237667438	A00758:226:HLWW7DSX2:1:2204:11098:6089/1	60	-
chr1	237702759	237702760	A00758:226:HLWW7DSX2:1:1544:15203:10034/1	60	-
chr1	237709945	237709946	A00758:226:HLWW7DSX2:2:1222:25554:4006/1	60	+
chr1	237714868	237714869	A00758:226:HLWW7DSX2:1:2216:9317:31438/1	60	-
chr1	237747226	237747227	A00758:226:HLWW7DSX2:4:1363:23990:14262/1	60	+
chr1	239471277	239471278	A00758:226:HLWW7DSX2:1:1305:26395:31767/1	60	-
chr1	239582119	239582120	A00758:226:HLWW7DSX2:1:1215:24478:23437/1	60	+
chr1	239683264	239683265	A00758:226:HLWW7DSX2:1:1342:4354:1548/1	60	+
chr1	239690884	239690885	A00758:226:HLWW7DSX2:1:1523:12400:12821/1	60	+
chr1	239691976	239691977	A00758:226:HLWW7DSX2:1:1221:4146:28557/1	60	-
chr1	239733562	239733563	A00758:226:HLWW7DSX2:1:1161:6994:28166	60	-
chr1	239734188	239734189	A00758:226:HLWW7DSX2:1:2213:11686:1094/1	60	+
chr1	239974148	239974149	A00758:226:HLWW7DSX2:1:1239:4453:24205/1	60	+
chr1	241499230	241499231	A00758:226:HLWW7DSX2:1:1267:7193:30201/1	60	-
chr1	241501282	241501283	A00758:226:HLWW7DSX2:1:1628:31213:30436	60	-
chr1	241587941	241587942	A00758:226:HLWW7DSX2:1:1105:17390:17957/1	60	+
chr1	241622570	241622571	A00758:226:HLWW7DSX2:1:2326:32117:5228/1	60	-
chr1	241858923	241858924	A00758:226:HLWW7DSX2:1:1122:13666:28416/1	60	-
chr1	241859770	241859771	A00758:226:HLWW7DSX2:1:1402:8133:29543/1	60	-
chr1	241865586	241865587	A00758:226:HLWW7DSX2:3:1215:14308:30499/1	60	-
chr1	241883574	241883575	A00758:226:HLWW7DSX2:1:1265:9968:27743/1	60	+
chr1	242513985	242513986	A00758:226:HLWW7DSX2:2:1406:31720:20008/1	60	+
chr1	244036173	244036174	A00758:226:HLWW7DSX2:4:1262:14597:4225/1	60	-
chr1	244424980	244424981	A00758:226:HLWW7DSX2:1:1318:10456:4445/1	60	-
chr1	244676454	244676455	A00758:226:HLWW7DSX2:3:1276:7328:16658/1	60	+
chr1	244687762	244687763	A00758:226:HLWW7DSX2:1:2643:32579:18082/1	60	-
chr1	244844631	244844632	A00758:226:HLWW7DSX2:1:2319:14751:13573/1	60	-
chr1	245085413	245085414	A00758:226:HLWW7DSX2:1:1324:19958:20024/1	60	-
chr1	245782020	245782021	A00758:226:HLWW7DSX2:1:1351:26485:28447/1	60	+
chr1	245811892	245811893	A00758:226:HLWW7DSX2:1:2424:17318:13041/1	60	-
chr1	245838696	245838697	A00758:226:HLWW7DSX2:4:1250:27796:34507/1	60	+
chr1	245910020	245910021	A00758:226:HLWW7DSX2:1:1236:3088:16673/1	60	-
chr1	245987449	245987450	A00758:226:HLWW7DSX2:1:2355:13829:27727/1	60	-
chr1	246142178	246142179	A00758:226:HLWW7DSX2:1:1409:30960:22294/1	60	-
chr1	246189713	246189714	A00758:226:HLWW7DSX2:1:1127:19443:13557/1	60	-
chr1	246249665	246249666	A00758:226:HLWW7DSX2:1:1548:4110:25770/1	60	-
chr1	246295717	246295718	A00758:226:HLWW7DSX2:1:1562:20012:22592/1	60	-
chr1	246299676	246299677	A00758:226:HLWW7DSX2:1:1423:10664:32456/1	60	-
chr1	246306005	246306006	A00758:226:HLWW7DSX2:1:1237:16396:33301/1	60	-
chr1	246312241	246312242	A00758:226:HLWW7DSX2:1:1306:7527:33724/1	60	-
chr1	246314630	246314631	A00758:226:HLWW7DSX2:1:1426:5819:24784/1	60	+
chr1	246420782	246420783	A00758:226:HLWW7DSX2:1:1231:28700:11584/1	60	+
chr1	246425980	246425981	A00758:226:HLWW7DSX2:1:1269:2311:36558/1	60	-
chr1	246429698	246429699	A00758:226:HLWW7DSX2:1:1166:20112:8453/1	60	-
chr1	246473822	246473823	A00758:226:HLWW7DSX2:1:1447:9471:29637/1	60	-
chr1	246515890	246515891	A00758:226:HLWW7DSX2:1:1324:32244:27023/1	60	+
chr1	246569381	246569382	A00758:226:HLWW7DSX2:1:1636:5584:15076/1	60	-
chr1	246585657	246585658	A00758:226:HLWW7DSX2:1:2472:2202:19899/1	60	-
chr1	246649254	246649255	A00758:226:HLWW7DSX2:1:1160:6569:6731/1	60	+
chr1	246651042	246651043	A00758:226:HLWW7DSX2:2:1330:4336:28009/1	60	-
chr1	246657562	246657563	A00758:226:HLWW7DSX2:1:1369:28239:29794/1	60	-
chr1	246759766	246759767	A00758:226:HLWW7DSX2:3:1409:24514:28729/1	60	-
chr1	246841318	246841319	A00758:226:HLWW7DSX2:2:2456:21676:30358/1	60	-
chr1	246850409	246850410	A00758:226:HLWW7DSX2:1:1364:10267:22623/1	60	-
chr1	246879710	246879711	A00758:226:HLWW7DSX2:4:1233:15989:35853/1	60	-
chr1	246891528	246891529	A00758:226:HLWW7DSX2:3:2412:17689:3255	60	-
chr1	246907145	246907146	A00758:226:HLWW7DSX2:1:2448:7871:5509/1	60	+
chr1	246924568	246924569	A00758:226:HLWW7DSX2:1:2449:2745:15295/1	60	-
chr1	247037501	247037502	A00758:226:HLWW7DSX2:1:1472:11840:6151	60	-
chr1	247101930	247101931	A00758:226:HLWW7DSX2:1:1675:26494:9079/1	60	-
chr1	247199924	247199925	A00758:226:HLWW7DSX2:2:1123:10836:25019/1	60	-
chr1	247368780	247368781	A00758:226:HLWW7DSX2:1:2142:15275:7717	60	-
chr1	247714842	247714843	A00758:226:HLWW7DSX2:1:1104:18041:4930/1	60	+
chr1	247892174	247892175	A00758:226:HLWW7DSX2:4:1571:5412:29152/1	60	+
chr1	247906127	247906128	A00758:226:HLWW7DSX2:1:2540:6036:14920/1	60	+
chr10	153756	153757	A00758:226:HLWW7DSX2:1:1318:10700:10817/1	60	+
chr10	165992	165993	A00758:226:HLWW7DSX2:3:1111:25970:2722/1	60	+
chr10	195731	195732	A00758:226:HLWW7DSX2:2:1366:29568:18161/1	60	-
chr10	199193	199194	A00758:226:HLWW7DSX2:2:2271:1850:5353	60	+
chr10	210571	210572	A00758:226:HLWW7DSX2:1:1244:21685:3944/1	60	-
chr10	221359	221360	A00758:226:HLWW7DSX2:1:1312:9236:20275/1	60	+
chr10	223820	223821	A00758:226:HLWW7DSX2:1:2148:21287:20071/1	60	+
chr10	283902	283903	A00758:226:HLWW7DSX2:1:2272:18982:29356/1	60	-
chr10	905221	905222	A00758:226:HLWW7DSX2:1:2557:5900:4570/1	60	+
chr10	1072805	1072806	A00758:226:HLWW7DSX2:1:1468:21992:36260	60	+
chr10	1787113	1787114	A00758:226:HLWW7DSX2:3:1316:31421:19867	60	-
chr10	2149770	2149771	A00758:226:HLWW7DSX2:2:1262:32398:11381/1	60	+
chr10	3451273	3451274	A00758:226:HLWW7DSX2:4:2621:8675:25347/1	60	-
chr10	3452279	3452280	A00758:226:HLWW7DSX2:1:1348:16703:25222	60	-
chr10	3568375	3568376	A00758:226:HLWW7DSX2:1:1105:16721:26850/1	60	-
chr10	5102703	5102704	A00758:226:HLWW7DSX2:1:1412:31837:25504/1	60	+
chr10	5281653	5281654	A00758:226:HLWW7DSX2:1:1251:2003:7467/1	60	+
chr10	5695006	5695007	A00758:226:HLWW7DSX2:1:1273:1542:6480/1	60	+
chr10	5931783	5931784	A00758:226:HLWW7DSX2:2:1563:28565:35869/1	60	+
chr10	6206310	6206311	A00758:226:HLWW7DSX2:2:1114:21576:12023	60	+
chr10	6206318	6206319	A00758:226:HLWW7DSX2:3:1528:17607:32706	60	-
chr10	6508198	6508199	A00758:226:HLWW7DSX2:1:1229:28140:21449/1	60	+
chr10	6508999	6509000	A00758:226:HLWW7DSX2:1:1240:15935:6073/1	60	+
chr10	6516481	6516482	A00758:226:HLWW7DSX2:1:1326:10511:25394	60	-
chr10	6590950	6590951	A00758:226:HLWW7DSX2:1:1204:11939:23860	60	+
chr10	6597118	6597119	A00758:226:HLWW7DSX2:2:1107:31412:34475/1	60	+
chr10	6937253	6937254	A00758:226:HLWW7DSX2:1:1519:7482:5588/1	60	+
chr10	6992203	6992204	A00758:226:HLWW7DSX2:1:2453:9353:34350/1	60	-
chr10	6993723	6993724	A00758:226:HLWW7DSX2:4:1304:5837:26788/1	60	-
chr10	6999624	6999625	A00758:226:HLWW7DSX2:2:2131:7771:31798/1	60	+
chr10	7194383	7194384	A00758:226:HLWW7DSX2:1:1178:25654:29042/1	60	+
chr10	7269687	7269688	A00758:226:HLWW7DSX2:1:1137:16676:24455/1	60	-
chr10	7289218	7289219	A00758:226:HLWW7DSX2:1:1526:30011:2080	60	-
chr10	7752334	7752335	A00758:226:HLWW7DSX2:2:1420:12599:3803/1	60	-
chr10	7792825	7792826	A00758:226:HLWW7DSX2:1:1153:3115:23109/1	60	+
chr10	7894615	7894616	A00758:226:HLWW7DSX2:3:2454:1805:36119	60	-
chr10	7922364	7922365	A00758:226:HLWW7DSX2:4:1563:21757:11428/1	60	-
chr10	8087743	8087744	A00758:226:HLWW7DSX2:1:1371:23077:2660/1	60	-
chr10	8247545	8247546	A00758:226:HLWW7DSX2:2:2575:15329:11882	60	+
chr10	8252617	8252618	A00758:226:HLWW7DSX2:2:2269:9561:7936/1	60	+
chr10	8322523	8322524	A00758:226:HLWW7DSX2:1:1520:17707:19633/1	60	-
chr10	8357261	8357262	A00758:226:HLWW7DSX2:1:2136:1398:25175/1	60	+
chr10	9186304	9186305	A00758:226:HLWW7DSX2:2:2307:4029:10097/1	60	+
chr10	9575352	9575353	A00758:226:HLWW7DSX2:1:2319:13340:13698	60	+
chr10	9999784	9999785	A00758:226:HLWW7DSX2:1:2257:13304:30264/1	60	+
chr10	11066343	11066344	A00758:226:HLWW7DSX2:1:1551:21847:10175/1	60	+
chr10	11137093	11137094	A00758:226:HLWW7DSX2:2:1174:15094:20995/1	60	+
chr10	11185925	11185926	A00758:226:HLWW7DSX2:1:1570:19949:19820/1	60	+
chr10	11510600	11510601	A00758:226:HLWW7DSX2:1:1475:21441:35149/1	60	-
chr10	11517658	11517659	A00758:226:HLWW7DSX2:1:1473:1533:20369	60	-
chr10	11522414	11522415	A00758:226:HLWW7DSX2:1:1108:24388:19398/1	60	+
chr10	11963209	11963210	A00758:226:HLWW7DSX2:4:1563:32723:34428	60	-
chr10	11971788	11971789	A00758:226:HLWW7DSX2:1:1202:26946:31313/1	60	+
chr10	12410354	12410355	A00758:226:HLWW7DSX2:1:1165:2998:25535/1	60	+
chr10	12557706	12557707	A00758:226:HLWW7DSX2:4:1534:30138:7059	60	-
chr10	12841096	12841097	A00758:226:HLWW7DSX2:1:1642:4354:18584	60	+
chr10	12841098	12841099	A00758:226:HLWW7DSX2:1:2353:10230:21997/1	60	+
chr10	13605119	13605120	A00758:226:HLWW7DSX2:1:1571:26368:35884/1	60	+
chr10	14587728	14587729	A00758:226:HLWW7DSX2:1:1347:10212:8469/1	60	-
chr10	14842047	14842048	A00758:226:HLWW7DSX2:1:1350:29595:18051/1	60	+
chr10	14858359	14858360	A00758:226:HLWW7DSX2:2:1305:22092:28322/1	60	+
chr10	14918716	14918717	A00758:226:HLWW7DSX2:1:1308:17083:17331/1	60	+
chr10	15761072	15761073	A00758:226:HLWW7DSX2:1:2262:13069:15734/1	60	+
chr10	15833407	15833408	A00758:226:HLWW7DSX2:1:1378:32027:8015/1	60	+
chr10	16334412	16334413	A00758:226:HLWW7DSX2:2:1660:9643:2503/1	60	-
chr10	16508711	16508712	A00758:226:HLWW7DSX2:1:1134:16224:8015/1	60	+
chr10	16511395	16511396	A00758:226:HLWW7DSX2:1:1642:28058:4178/1	60	-
chr10	16511440	16511441	A00758:226:HLWW7DSX2:3:2523:4616:18881	60	-
chr10	16626187	16626188	A00758:226:HLWW7DSX2:1:1115:30373:7592/1	60	-
chr10	16642926	16642927	A00758:226:HLWW7DSX2:4:2368:12011:10864/1	60	-
chr10	17053818	17053819	A00758:226:HLWW7DSX2:1:1347:31566:25723/1	60	-
chr10	17152129	17152130	A00758:226:HLWW7DSX2:1:1416:23421:26115/1	60	+
chr10	17176363	17176364	A00758:226:HLWW7DSX2:1:1238:25039:28322/1	60	+
chr10	17179163	17179164	A00758:226:HLWW7DSX2:1:2353:26232:14951/1	60	+
chr10	17662682	17662683	A00758:226:HLWW7DSX2:1:2621:15718:1031/1	60	+
chr10	17680933	17680934	A00758:226:HLWW7DSX2:1:2546:1407:7059/1	60	-
chr10	17681289	17681290	A00758:226:HLWW7DSX2:1:2244:13160:4241/1	60	-
chr10	17927760	17927761	A00758:226:HLWW7DSX2:1:1122:25021:36245/1	60	+
chr10	18673553	18673554	A00758:226:HLWW7DSX2:2:2345:3839:26616/1	60	+
chr10	20455226	20455227	A00758:226:HLWW7DSX2:1:1171:27434:32127/1	60	+
chr10	20850469	20850470	A00758:226:HLWW7DSX2:1:1247:7627:18991	60	-
chr10	21448095	21448096	A00758:226:HLWW7DSX2:1:2639:14606:2675/1	60	+
chr10	21477786	21477787	A00758:226:HLWW7DSX2:2:1250:31141:18975/1	60	-
chr10	21585790	21585791	A00758:226:HLWW7DSX2:2:1645:8684:10238/1	60	-
chr10	21595838	21595839	A00758:226:HLWW7DSX2:4:1649:12997:7623/1	60	-
chr10	21622769	21622770	A00758:226:HLWW7DSX2:1:1170:31277:36714/1	60	-
chr10	21659420	21659421	A00758:226:HLWW7DSX2:3:1354:11388:30389/1	60	-
chr10	21686449	21686450	A00758:226:HLWW7DSX2:1:1231:25247:22545/1	60	-
chr10	21696585	21696586	A00758:226:HLWW7DSX2:1:2213:22580:26162/1	60	-
chr10	21805338	21805339	A00758:226:HLWW7DSX2:1:1214:31729:9032/1	60	-
chr10	21807109	21807110	A00758:226:HLWW7DSX2:1:1263:3287:11694/1	60	-
chr10	21906118	21906119	A00758:226:HLWW7DSX2:1:1553:10574:24408/1	60	-
chr10	21918855	21918856	A00758:226:HLWW7DSX2:4:2457:7238:14309	60	-
chr10	21927967	21927968	A00758:226:HLWW7DSX2:1:1225:16297:31688/1	60	-
chr10	21928760	21928761	A00758:226:HLWW7DSX2:1:2250:16206:25175/1	60	+
chr10	21971730	21971731	A00758:226:HLWW7DSX2:1:1102:16523:8249/1	60	+
chr10	21977740	21977741	A00758:226:HLWW7DSX2:2:2347:2383:21809/1	60	-
chr10	22327805	22327806	A00758:226:HLWW7DSX2:3:1408:10285:13730/1	60	+
chr10	22414425	22414426	A00758:226:HLWW7DSX2:2:1352:17183:31751/1	60	+
chr10	22600953	22600954	A00758:226:HLWW7DSX2:2:2472:30418:33818/1	60	+
chr10	22659981	22659982	A00758:226:HLWW7DSX2:1:1235:5945:1360/1	60	-
chr10	22663983	22663984	A00758:226:HLWW7DSX2:1:1549:30996:2597/1	60	+
chr10	23828807	23828808	A00758:226:HLWW7DSX2:2:1114:30499:31078/1	60	-
chr10	24090864	24090865	A00758:226:HLWW7DSX2:1:1271:5231:36479/1	60	-
chr10	24598660	24598661	A00758:226:HLWW7DSX2:3:1277:25907:10848/1	60	+
chr10	26217088	26217089	A00758:226:HLWW7DSX2:1:1136:22706:25661/1	60	+
chr10	26473489	26473490	A00758:226:HLWW7DSX2:1:2271:14498:33051	60	-
chr10	26538095	26538096	A00758:226:HLWW7DSX2:1:1648:26332:16783/1	60	+
chr10	26540479	26540480	A00758:226:HLWW7DSX2:1:2667:22688:3677/1	60	-
chr10	26769383	26769384	A00758:226:HLWW7DSX2:1:1651:9959:27759/1	60	-
chr10	26776799	26776800	A00758:226:HLWW7DSX2:2:2454:4625:36119/1	60	-
chr10	26776814	26776815	A00758:226:HLWW7DSX2:1:1614:29333:3067/1	60	+
chr10	26790478	26790479	A00758:226:HLWW7DSX2:4:1452:17454:35039	60	-
chr10	26795763	26795764	A00758:226:HLWW7DSX2:2:1620:15167:14450/1	60	+
chr10	26797547	26797548	A00758:226:HLWW7DSX2:3:2517:5882:12179/1	60	+
chr10	27035398	27035399	A00758:226:HLWW7DSX2:1:1347:21287:22701/1	60	+
chr10	27059109	27059110	A00758:226:HLWW7DSX2:1:1368:9815:11162	60	-
chr10	27118921	27118922	A00758:226:HLWW7DSX2:4:1209:1877:1297/1	60	-
chr10	27248373	27248374	A00758:226:HLWW7DSX2:3:1452:15194:21104/1	60	+
chr10	27941166	27941167	A00758:226:HLWW7DSX2:1:1211:26702:15546/1	60	-
chr10	28157458	28157459	A00758:226:HLWW7DSX2:1:1463:5909:30452/1	60	-
chr10	28564079	28564080	A00758:226:HLWW7DSX2:1:2119:21793:24486	60	+
chr10	28578143	28578144	A00758:226:HLWW7DSX2:2:1448:8422:8656/1	60	+
chr10	28586548	28586549	A00758:226:HLWW7DSX2:2:1242:6045:22639/1	60	-
chr10	28618269	28618270	A00758:226:HLWW7DSX2:4:2236:27995:21230/1	60	+
chr10	28620579	28620580	A00758:226:HLWW7DSX2:2:1117:26892:33880/1	60	-
chr10	28821261	28821262	A00758:226:HLWW7DSX2:1:1516:25346:34898	60	-
chr10	28915212	28915213	A00758:226:HLWW7DSX2:1:1271:27290:36260	60	-
chr10	28956552	28956553	A00758:226:HLWW7DSX2:2:1652:12237:35900/1	60	-
chr10	29531168	29531169	A00758:226:HLWW7DSX2:4:1216:31494:18176/1	60	+
chr10	30319006	30319007	A00758:226:HLWW7DSX2:1:1118:8992:26146/1	60	+
chr10	30320480	30320481	A00758:226:HLWW7DSX2:1:1531:10746:10739/1	60	+
chr10	30890947	30890948	A00758:226:HLWW7DSX2:2:1606:20157:9157/1	60	-
chr10	30907996	30907997	A00758:226:HLWW7DSX2:3:2128:8910:14951	60	+
chr10	31301749	31301750	A00758:226:HLWW7DSX2:1:1501:15727:28886/1	60	+
chr10	31357142	31357143	A00758:226:HLWW7DSX2:2:1218:32859:9079/1	60	-
chr10	31390580	31390581	A00758:226:HLWW7DSX2:2:1324:28203:16266/1	60	+
chr10	31396418	31396419	A00758:226:HLWW7DSX2:2:1421:3631:36025	60	+
chr10	31400179	31400180	A00758:226:HLWW7DSX2:1:1664:27932:10316/1	60	-
chr10	31401827	31401828	A00758:226:HLWW7DSX2:1:2553:31665:23234/1	60	+
chr10	31437588	31437589	A00758:226:HLWW7DSX2:2:1466:29785:33818/1	60	+
chr10	31460889	31460890	A00758:226:HLWW7DSX2:1:2161:10872:10394/1	60	+
chr10	31500563	31500564	A00758:226:HLWW7DSX2:1:1433:16767:32064/1	60	-
chr10	31817672	31817673	A00758:226:HLWW7DSX2:1:2568:8639:33520/1	60	+
chr10	31818349	31818350	A00758:226:HLWW7DSX2:3:2522:1316:17268/1	60	+
chr10	31839303	31839304	A00758:226:HLWW7DSX2:1:1267:25364:22060/1	60	-
chr10	31844774	31844775	A00758:226:HLWW7DSX2:1:1444:23267:25629/1	60	+
chr10	32009915	32009916	A00758:226:HLWW7DSX2:1:1571:4444:2769/1	60	+
chr10	32028590	32028591	A00758:226:HLWW7DSX2:4:1424:6370:33442	60	-
chr10	32131721	32131722	A00758:226:HLWW7DSX2:1:1240:27145:14967/1	60	-
chr10	32131727	32131728	A00758:226:HLWW7DSX2:4:2578:31765:24471/1	60	-
chr10	32277547	32277548	A00758:226:HLWW7DSX2:1:1163:29288:17989/1	60	-
chr10	32284277	32284278	A00758:226:HLWW7DSX2:1:1468:27805:35775/1	60	+
chr10	32297951	32297952	A00758:226:HLWW7DSX2:1:2268:16125:23281/1	60	+
chr10	32306197	32306198	A00758:226:HLWW7DSX2:1:1129:32316:23328/1	60	+
chr10	32365184	32365185	A00758:226:HLWW7DSX2:1:1312:17390:18865/1	60	-
chr10	32544991	32544992	A00758:226:HLWW7DSX2:4:1573:21260:26631/1	60	-
chr10	32618482	32618483	A00758:226:HLWW7DSX2:1:1108:6714:18317	60	+
chr10	32631776	32631777	A00758:226:HLWW7DSX2:1:1467:14127:6950/1	60	-
chr10	32691367	32691368	A00758:226:HLWW7DSX2:1:1271:24632:4445/1	60	+
chr10	32737249	32737250	A00758:226:HLWW7DSX2:1:1556:6234:6433/1	60	-
chr10	32883148	32883149	A00758:226:HLWW7DSX2:1:1306:6406:4883/1	60	-
chr10	32895945	32895946	A00758:226:HLWW7DSX2:1:1423:32497:31281/1	60	+
chr10	32899250	32899251	A00758:226:HLWW7DSX2:2:1216:30789:18051/1	60	+
chr10	32902737	32902738	A00758:226:HLWW7DSX2:4:2565:1940:5134/1	60	-
chr10	32908817	32908818	A00758:226:HLWW7DSX2:2:1143:12843:22514/1	60	+
chr10	32924814	32924815	A00758:226:HLWW7DSX2:2:2353:1371:24752/1	60	-
chr10	33660685	33660686	A00758:226:HLWW7DSX2:3:2431:7735:22905/1	60	-
chr10	33802630	33802631	A00758:226:HLWW7DSX2:1:1102:27100:11600	60	+
chr10	34302817	34302818	A00758:226:HLWW7DSX2:1:2457:10420:24674/1	60	+
chr10	34324338	34324339	A00758:226:HLWW7DSX2:1:1572:9824:27649/1	60	+
chr10	34344904	34344905	A00758:226:HLWW7DSX2:1:1512:17707:32565/1	60	+
chr10	34450725	34450726	A00758:226:HLWW7DSX2:1:1156:23773:33489/1	60	-
chr10	34457788	34457789	A00758:226:HLWW7DSX2:1:1652:4743:28369/1	60	+
chr10	34479932	34479933	A00758:226:HLWW7DSX2:2:1640:7871:18912	60	-
chr10	34483763	34483764	A00758:226:HLWW7DSX2:1:1167:29125:29074/1	60	+
chr10	34497811	34497812	A00758:226:HLWW7DSX2:1:1309:14814:25645/1	60	-
chr10	34506606	34506607	A00758:226:HLWW7DSX2:1:1156:10239:19225/1	60	+
chr10	34512253	34512254	A00758:226:HLWW7DSX2:4:2658:15854:28416	60	-
chr10	34615141	34615142	A00758:226:HLWW7DSX2:1:1456:27941:4038/1	60	-
chr10	34619601	34619602	A00758:226:HLWW7DSX2:3:1506:24686:19633/1	60	+
chr10	34733933	34733934	A00758:226:HLWW7DSX2:4:2573:26422:16752/1	60	-
chr10	34783594	34783595	A00758:226:HLWW7DSX2:1:1571:32723:6089/1	60	-
chr10	34805255	34805256	A00758:226:HLWW7DSX2:1:1231:13874:10050	60	-
chr10	35032080	35032081	A00758:226:HLWW7DSX2:4:2650:21224:19210	60	-
chr10	35039465	35039466	A00758:226:HLWW7DSX2:1:1527:25057:32831/1	60	+
chr10	35041088	35041089	A00758:226:HLWW7DSX2:1:1578:12002:31234/1	60	+
chr10	35122215	35122216	A00758:226:HLWW7DSX2:1:1454:28736:2190/1	60	+
chr10	35692536	35692537	A00758:226:HLWW7DSX2:1:1423:7780:2879/1	60	+
chr10	36114925	36114926	A00758:226:HLWW7DSX2:1:1265:6036:1861/1	60	-
chr10	37263758	37263759	A00758:226:HLWW7DSX2:1:1431:3504:15170/1	60	-
chr10	37828230	37828231	A00758:226:HLWW7DSX2:2:1365:25012:32503/1	60	-
chr10	37855345	37855346	A00758:226:HLWW7DSX2:1:1126:11243:7999/1	60	-
chr10	38041634	38041635	A00758:226:HLWW7DSX2:1:1236:17734:34585/1	60	-
chr10	38053072	38053073	A00758:226:HLWW7DSX2:1:1656:30156:26600/1	60	+
chr10	38102190	38102191	A00758:226:HLWW7DSX2:1:1615:15799:4993/1	60	+
chr10	38233715	38233716	A00758:226:HLWW7DSX2:2:1258:14217:5603	60	-
chr10	38996728	38996729	A00758:226:HLWW7DSX2:2:1168:31430:21574/1	60	+
chr10	39326244	39326245	A00758:226:HLWW7DSX2:4:2148:1063:10629/1	60	-
chr10	41056498	41056499	A00758:226:HLWW7DSX2:2:1437:23755:24533	60	+
chr10	41567683	41567684	A00758:226:HLWW7DSX2:1:2149:19126:20024	60	-
chr10	41569043	41569044	A00758:226:HLWW7DSX2:3:1532:3423:30279	60	-
chr10	41727121	41727122	A00758:226:HLWW7DSX2:1:1502:8838:12602/1	60	-
chr10	41869566	41869567	A00758:226:HLWW7DSX2:1:2475:9824:18192	60	-
chr10	42536078	42536079	A00758:226:HLWW7DSX2:3:1631:31367:12132/1	60	-
chr10	42810913	42810914	A00758:226:HLWW7DSX2:1:1121:8431:33599/1	60	-
chr10	43540694	43540695	A00758:226:HLWW7DSX2:1:1338:14543:20885/1	60	-
chr10	43789086	43789087	A00758:226:HLWW7DSX2:1:1363:21902:7075/1	60	-
chr10	45004555	45004556	A00758:226:HLWW7DSX2:1:1647:4191:28228/1	60	-
chr10	45803415	45803416	A00758:226:HLWW7DSX2:1:1373:14561:6136/1	60	-
chr10	45917157	45917158	A00758:226:HLWW7DSX2:1:2245:16938:17957	60	-
chr10	45943096	45943097	A00758:226:HLWW7DSX2:4:1602:31268:19633/1	60	+
chr10	46009470	46009471	A00758:226:HLWW7DSX2:1:1615:6099:7451/1	60	+
chr10	46009634	46009635	A00758:226:HLWW7DSX2:4:2140:29225:21480/1	60	-
chr10	46195021	46195022	A00758:226:HLWW7DSX2:1:1163:21233:2284	60	-
chr10	46246160	46246161	A00758:226:HLWW7DSX2:1:1661:4164:32315	60	-
chr10	46733880	46733881	A00758:226:HLWW7DSX2:2:1623:12717:15843	60	-
chr10	47226015	47226016	A00758:226:HLWW7DSX2:1:1132:11993:16877/1	60	+
chr10	47275311	47275312	A00758:226:HLWW7DSX2:1:1141:21251:19006	60	+
chr10	48324968	48324969	A00758:226:HLWW7DSX2:1:2668:9552:34068/1	60	+
chr10	48347598	48347599	A00758:226:HLWW7DSX2:1:1157:23954:11694	60	+
chr10	48400563	48400564	A00758:226:HLWW7DSX2:1:1676:27733:14732/1	60	-
chr10	48408181	48408182	A00758:226:HLWW7DSX2:1:1216:23981:21104/1	60	-
chr10	48410868	48410869	A00758:226:HLWW7DSX2:4:2411:16288:27383/1	60	+
chr10	48433021	48433022	A00758:226:HLWW7DSX2:1:1114:5294:3928/1	60	+
chr10	49468953	49468954	A00758:226:HLWW7DSX2:2:1358:26214:28197/1	60	+
chr10	49739897	49739898	A00758:226:HLWW7DSX2:1:1131:11397:6104	60	+
chr10	49890009	49890010	A00758:226:HLWW7DSX2:4:2678:12111:2581/1	60	-
chr10	49897450	49897451	A00758:226:HLWW7DSX2:1:1455:3477:14873	60	-
chr10	49919405	49919406	A00758:226:HLWW7DSX2:1:2445:21630:19413/1	60	+
chr10	50372160	50372161	A00758:226:HLWW7DSX2:3:2439:18620:7341/1	60	+
chr10	50471045	50471046	A00758:226:HLWW7DSX2:3:2672:24071:17942/1	60	+
chr10	50497198	50497199	A00758:226:HLWW7DSX2:1:1154:19162:11318/1	60	-
chr10	50572600	50572601	A00758:226:HLWW7DSX2:2:1567:13042:16783/1	60	+
chr10	51209260	51209261	A00758:226:HLWW7DSX2:1:1265:29098:14121/1	60	+
chr10	52715766	52715767	A00758:226:HLWW7DSX2:1:1406:16640:8296/1	60	+
chr10	53526384	53526385	A00758:226:HLWW7DSX2:3:1560:13413:34898/1	60	+
chr10	53806975	53806976	A00758:226:HLWW7DSX2:1:2434:27868:16626/1	60	-
chr10	55292698	55292699	A00758:226:HLWW7DSX2:1:1127:12183:9909	60	-
chr10	56950442	56950443	A00758:226:HLWW7DSX2:1:1143:21847:23077/1	60	+
chr10	57082707	57082708	A00758:226:HLWW7DSX2:1:2208:21296:1141/1	60	-
chr10	57364798	57364799	A00758:226:HLWW7DSX2:1:1108:20401:9862/1	60	+
chr10	57755776	57755777	A00758:226:HLWW7DSX2:1:2445:22155:25488/1	60	-
chr10	57822758	57822759	A00758:226:HLWW7DSX2:1:1216:12933:23109/1	60	-
chr10	58278725	58278726	A00758:226:HLWW7DSX2:1:1147:19949:22138/1	60	-
chr10	59239848	59239849	A00758:226:HLWW7DSX2:4:1318:21956:14027/1	60	-
chr10	59259692	59259693	A00758:226:HLWW7DSX2:1:2526:15320:17660/1	60	-
chr10	59909454	59909455	A00758:226:HLWW7DSX2:4:1540:9218:9377	60	+
chr10	60371350	60371351	A00758:226:HLWW7DSX2:3:2441:26901:14199/1	60	+
chr10	60997284	60997285	A00758:226:HLWW7DSX2:2:1378:22137:7106/1	60	+
chr10	61285321	61285322	A00758:226:HLWW7DSX2:1:1653:18647:35039/1	60	-
chr10	61306560	61306561	A00758:226:HLWW7DSX2:3:2121:31801:23563	60	-
chr10	61316410	61316411	A00758:226:HLWW7DSX2:1:1176:17607:24972/1	60	-
chr10	61339387	61339388	A00758:226:HLWW7DSX2:1:1558:12653:20588/1	60	+
chr10	61409028	61409029	A00758:226:HLWW7DSX2:1:1335:20564:26083/1	60	+
chr10	61450240	61450241	A00758:226:HLWW7DSX2:1:1511:9344:26944/1	60	+
chr10	61526749	61526750	A00758:226:HLWW7DSX2:1:1117:25156:8453/1	60	+
chr10	61654001	61654002	A00758:226:HLWW7DSX2:1:2136:10583:18223/1	60	-
chr10	61668393	61668394	A00758:226:HLWW7DSX2:1:1165:13711:36010/1	60	+
chr10	61761495	61761496	A00758:226:HLWW7DSX2:2:1636:17906:9142/1	60	+
chr10	61772661	61772662	A00758:226:HLWW7DSX2:3:1319:28384:4398	60	-
chr10	61827362	61827363	A00758:226:HLWW7DSX2:1:2459:10031:36307/1	60	+
chr10	61835660	61835661	A00758:226:HLWW7DSX2:1:1278:24325:26052/1	60	+
chr10	61836560	61836561	A00758:226:HLWW7DSX2:4:2216:4571:6903/1	60	-
chr10	61836717	61836718	A00758:226:HLWW7DSX2:1:2377:32262:12680/1	60	+
chr10	61837025	61837026	A00758:226:HLWW7DSX2:2:1542:6108:26600/1	60	-
chr10	61840780	61840781	A00758:226:HLWW7DSX2:4:2317:18783:30483/1	60	-
chr10	61907232	61907233	A00758:226:HLWW7DSX2:2:1443:29577:11913/1	60	-
chr10	61941174	61941175	A00758:226:HLWW7DSX2:1:2626:26630:34898/1	60	+
chr10	62001997	62001998	A00758:226:HLWW7DSX2:1:1326:9552:2409/1	60	+
chr10	62122424	62122425	A00758:226:HLWW7DSX2:1:1240:29441:35571	60	+
chr10	62189357	62189358	A00758:226:HLWW7DSX2:4:1236:1434:31657/1	60	-
chr10	62197003	62197004	A00758:226:HLWW7DSX2:1:2355:22327:8876/1	60	-
chr10	62211298	62211299	A00758:226:HLWW7DSX2:2:1236:2329:22654	60	-
chr10	62233299	62233300	A00758:226:HLWW7DSX2:3:2535:30789:1673/1	60	+
chr10	63132992	63132993	A00758:226:HLWW7DSX2:1:1132:21902:15311/1	60	+
chr10	63202591	63202592	A00758:226:HLWW7DSX2:1:1259:8467:12148/1	60	-
chr10	63357908	63357909	A00758:226:HLWW7DSX2:2:1567:14968:36839	60	-
chr10	63433782	63433783	A00758:226:HLWW7DSX2:2:1153:7690:36980/1	60	+
chr10	63458998	63458999	A00758:226:HLWW7DSX2:1:1267:23827:19179/1	60	+
chr10	63540105	63540106	A00758:226:HLWW7DSX2:2:1167:15926:35524	60	+
chr10	63609852	63609853	A00758:226:HLWW7DSX2:1:1164:8187:2237/1	60	+
chr10	64253732	64253733	A00758:226:HLWW7DSX2:1:1376:6867:19085/1	60	+
chr10	65666720	65666721	A00758:226:HLWW7DSX2:1:1526:19976:3646/1	60	+
chr10	66726859	66726860	A00758:226:HLWW7DSX2:1:1372:20066:13416/1	60	+
chr10	67161066	67161067	A00758:226:HLWW7DSX2:3:2514:13395:19836/1	60	+
chr10	67420132	67420133	A00758:226:HLWW7DSX2:3:1473:26702:11287/1	60	-
chr10	67966002	67966003	A00758:226:HLWW7DSX2:2:1222:20853:24612/1	60	-
chr10	68009737	68009738	A00758:226:HLWW7DSX2:1:1263:5927:32957/1	60	+
chr10	68023491	68023492	A00758:226:HLWW7DSX2:1:2352:4734:12727/1	60	-
chr10	68041975	68041976	A00758:226:HLWW7DSX2:1:1215:3658:4633/1	60	-
chr10	68066362	68066363	A00758:226:HLWW7DSX2:1:1219:26295:13025	60	+
chr10	68337052	68337053	A00758:226:HLWW7DSX2:2:2550:25545:2863/1	60	+
chr10	68434664	68434665	A00758:226:HLWW7DSX2:1:1503:24885:7012/1	60	+
chr10	68622166	68622167	A00758:226:HLWW7DSX2:2:2372:7500:32205	60	-
chr10	68662596	68662597	A00758:226:HLWW7DSX2:1:2264:3875:12305/1	60	+
chr10	68670899	68670900	A00758:226:HLWW7DSX2:3:2434:27281:31704/1	60	+
chr10	68742683	68742684	A00758:226:HLWW7DSX2:3:1232:3061:13369/1	60	-
chr10	68781033	68781034	A00758:226:HLWW7DSX2:4:2377:1371:33176/1	60	-
chr10	68791754	68791755	A00758:226:HLWW7DSX2:1:2343:25274:11663/1	60	+
chr10	68840042	68840043	A00758:226:HLWW7DSX2:1:1152:1163:30906/1	60	+
chr10	68921556	68921557	A00758:226:HLWW7DSX2:3:1323:32398:34460	60	+
chr10	69006937	69006938	A00758:226:HLWW7DSX2:1:2552:22616:21183/1	60	-
chr10	69391622	69391623	A00758:226:HLWW7DSX2:1:1560:23285:2268/1	60	-
chr10	70150401	70150402	A00758:226:HLWW7DSX2:1:1609:1470:25676	60	+
chr10	70186387	70186388	A00758:226:HLWW7DSX2:1:1515:25789:27712/1	60	+
chr10	70213468	70213469	A00758:226:HLWW7DSX2:1:1150:24849:29684/1	60	+
chr10	70218015	70218016	A00758:226:HLWW7DSX2:1:1315:27019:25426/1	60	+
chr10	70395019	70395020	A00758:226:HLWW7DSX2:1:2230:7292:7607/1	60	-
chr10	70546184	70546185	A00758:226:HLWW7DSX2:1:1562:29441:9455	60	+
chr10	70807753	70807754	A00758:226:HLWW7DSX2:1:1540:7482:10097/1	60	+
chr10	70811159	70811160	A00758:226:HLWW7DSX2:4:1230:3748:3192/1	60	-
chr10	70829117	70829118	A00758:226:HLWW7DSX2:2:1664:28339:2409/1	60	-
chr10	70831462	70831463	A00758:226:HLWW7DSX2:1:1174:19190:18693/1	60	+
chr10	71930413	71930414	A00758:226:HLWW7DSX2:4:2307:30246:10911/1	60	-
chr10	72113724	72113725	A00758:226:HLWW7DSX2:1:1550:25635:33019/1	60	+
chr10	72131666	72131667	A00758:226:HLWW7DSX2:1:1278:24415:29121/1	60	+
chr10	72139766	72139767	A00758:226:HLWW7DSX2:1:2567:7880:4460	60	-
chr10	72157666	72157667	A00758:226:HLWW7DSX2:1:1145:14724:11240/1	60	+
chr10	72158498	72158499	A00758:226:HLWW7DSX2:1:2670:26286:3396/1	60	+
chr10	72160527	72160528	A00758:226:HLWW7DSX2:1:1173:25744:11036	60	-
chr10	72177381	72177382	A00758:226:HLWW7DSX2:1:1672:21902:1219/1	60	-
chr10	72204394	72204395	A00758:226:HLWW7DSX2:2:2532:29550:13463/1	60	+
chr10	72291307	72291308	A00758:226:HLWW7DSX2:2:2660:10077:12305/1	60	+
chr10	72391162	72391163	A00758:226:HLWW7DSX2:1:1223:7753:1579	60	+
chr10	72596771	72596772	A00758:226:HLWW7DSX2:1:1253:16495:26866	60	+
chr10	72722209	72722210	A00758:226:HLWW7DSX2:1:1315:1660:25974	60	+
chr10	72993485	72993486	A00758:226:HLWW7DSX2:1:1253:25075:4617/1	60	-
chr10	73011949	73011950	A00758:226:HLWW7DSX2:2:2317:20202:15186	60	-
chr10	73068906	73068907	A00758:226:HLWW7DSX2:2:1240:10456:32722/1	60	-
chr10	73070770	73070771	A00758:226:HLWW7DSX2:3:1313:6451:25034/1	60	+
chr10	73081369	73081370	A00758:226:HLWW7DSX2:2:2437:10809:13479/1	60	-
chr10	73160581	73160582	A00758:226:HLWW7DSX2:1:1618:15646:10958/1	60	-
chr10	73189168	73189169	A00758:226:HLWW7DSX2:1:1343:19623:33567/1	60	-
chr10	73238119	73238120	A00758:226:HLWW7DSX2:3:1251:8413:15060/1	60	-
chr10	73469038	73469039	A00758:226:HLWW7DSX2:1:1205:19569:21825/1	60	+
chr10	73481494	73481495	A00758:226:HLWW7DSX2:1:2578:21278:21934/1	60	+
chr10	73577474	73577475	A00758:226:HLWW7DSX2:1:1555:2718:26021	60	+
chr10	73603234	73603235	A00758:226:HLWW7DSX2:2:1414:11749:15170/1	60	+
chr10	73622253	73622254	A00758:226:HLWW7DSX2:1:1170:1714:13542/1	60	+
chr10	73947171	73947172	A00758:226:HLWW7DSX2:4:1402:14859:5619/1	60	-
chr10	74029643	74029644	A00758:226:HLWW7DSX2:2:1632:7654:24893/1	60	+
chr10	74191962	74191963	A00758:226:HLWW7DSX2:3:2229:12870:35086	60	+
chr10	74200976	74200977	A00758:226:HLWW7DSX2:1:1640:11098:24064/1	60	-
chr10	74201876	74201877	A00758:226:HLWW7DSX2:1:2128:23276:24236/1	60	-
chr10	74309398	74309399	A00758:226:HLWW7DSX2:3:2168:7437:10958/1	60	+
chr10	74331769	74331770	A00758:226:HLWW7DSX2:2:2232:11107:14841	60	-
chr10	74333636	74333637	A00758:226:HLWW7DSX2:1:2311:14733:19648/1	60	-
chr10	74394149	74394150	A00758:226:HLWW7DSX2:4:1153:30942:30592/1	60	-
chr10	74451949	74451950	A00758:226:HLWW7DSX2:2:1469:12509:23218/1	60	+
chr10	74458559	74458560	A00758:226:HLWW7DSX2:4:1160:6714:16689	60	-
chr10	74481109	74481110	A00758:226:HLWW7DSX2:1:1465:28944:23406/1	60	-
chr10	74598013	74598014	A00758:226:HLWW7DSX2:1:1347:30382:18818/1	60	+
chr10	74599955	74599956	A00758:226:HLWW7DSX2:1:1416:27832:34319/1	60	+
chr10	74661862	74661863	A00758:226:HLWW7DSX2:1:2235:20365:1282	60	-
chr10	74839909	74839910	A00758:226:HLWW7DSX2:1:1406:30969:17362/1	60	+
chr10	74872582	74872583	A00758:226:HLWW7DSX2:1:1213:2392:32315/1	60	+
chr10	74896696	74896697	A00758:226:HLWW7DSX2:4:1336:13684:18208/1	60	-
chr10	74937390	74937391	A00758:226:HLWW7DSX2:3:1163:10348:2159/1	60	+
chr10	75009926	75009927	A00758:226:HLWW7DSX2:1:1449:10366:32409/1	60	-
chr10	75078330	75078331	A00758:226:HLWW7DSX2:3:1142:25617:8155/1	60	-
chr10	75135855	75135856	A00758:226:HLWW7DSX2:1:1476:22345:27539/1	60	-
chr10	75150605	75150606	A00758:226:HLWW7DSX2:1:1327:20862:34710/1	60	-
chr10	75505120	75505121	A00758:226:HLWW7DSX2:1:1137:30174:11381	60	-
chr10	76198192	76198193	A00758:226:HLWW7DSX2:1:2625:4282:5118/1	60	+
chr10	76679083	76679084	A00758:226:HLWW7DSX2:1:2324:25482:36667/1	60	+
chr10	76989573	76989574	A00758:226:HLWW7DSX2:2:2146:6569:30405	60	+
chr10	77189315	77189316	A00758:226:HLWW7DSX2:3:2333:29252:6527/1	60	+
chr10	77201498	77201499	A00758:226:HLWW7DSX2:1:1531:13431:11162	60	-
chr10	77987698	77987699	A00758:226:HLWW7DSX2:3:1118:16839:23672/1	60	+
chr10	78594959	78594960	A00758:226:HLWW7DSX2:3:1356:17725:27398/1	60	-
chr10	80466548	80466549	A00758:226:HLWW7DSX2:1:2537:31313:15327	60	-
chr10	80737039	80737040	A00758:226:HLWW7DSX2:1:2619:23348:28275/1	60	+
chr10	81386830	81386831	A00758:226:HLWW7DSX2:2:1406:13847:28447/1	60	-
chr10	82309947	82309948	A00758:226:HLWW7DSX2:1:1151:17535:5400/1	60	-
chr10	83178554	83178555	A00758:226:HLWW7DSX2:1:1423:20582:27868/1	60	-
chr10	84149116	84149117	A00758:226:HLWW7DSX2:3:2517:25274:22060/1	60	+
chr10	84374591	84374592	A00758:226:HLWW7DSX2:3:1466:17671:19163	60	+
chr10	84395544	84395545	A00758:226:HLWW7DSX2:1:2522:30183:32784	60	+
chr10	84401148	84401149	A00758:226:HLWW7DSX2:1:1539:15257:8563/1	60	+
chr10	84424077	84424078	A00758:226:HLWW7DSX2:2:1520:19117:1595	60	-
chr10	84471505	84471506	A00758:226:HLWW7DSX2:1:1676:2103:25019/1	60	+
chr10	84474653	84474654	A00758:226:HLWW7DSX2:2:1103:23375:21402	60	-
chr10	84970065	84970066	A00758:226:HLWW7DSX2:4:1568:9986:12399/1	60	+
chr10	85378966	85378967	A00758:226:HLWW7DSX2:2:1619:22715:13369	60	+
chr10	86070987	86070988	A00758:226:HLWW7DSX2:1:1118:3757:25254/1	60	-
chr10	86513659	86513660	A00758:226:HLWW7DSX2:1:1647:6560:25535/1	60	+
chr10	86620578	86620579	A00758:226:HLWW7DSX2:3:1169:22806:17065/1	60	-
chr10	86796264	86796265	A00758:226:HLWW7DSX2:1:2156:2528:21245/1	60	+
chr10	86915847	86915848	A00758:226:HLWW7DSX2:4:1428:32678:11929/1	60	+
chr10	87461173	87461174	A00758:226:HLWW7DSX2:1:2316:13141:21214/1	60	-
chr10	87521726	87521727	A00758:226:HLWW7DSX2:2:1416:3305:26569	60	+
chr10	87533042	87533043	A00758:226:HLWW7DSX2:1:1337:15383:3176/1	60	-
chr10	87769208	87769209	A00758:226:HLWW7DSX2:1:1439:27091:34350/1	60	-
chr10	87792359	87792360	A00758:226:HLWW7DSX2:1:1133:31078:31046/1	60	+
chr10	87968685	87968686	A00758:226:HLWW7DSX2:1:2514:11153:12164/1	60	+
[truncated: 14,629 more rows]
