# Supplementary material for: HIV-1 capsid stability enables inositol phosphate-independent infection of target cells and promotes integration into genes
Source: PLoS Pathog. 2023 Jun 2;19(6):e1011423. doi: 10.1371/journal.ppat.1011423 (PMC10266667; doi:10.1371/journal.ppat.1011423)
Supplement: S1 Data — (TAR.GZ) [file ppat.1011423.s012.tar.gz › CEM_WT_A/CA_E45A/Unique_hg38_integration_sites/7256-GS-11.bed]

chr1	16380	16381	A00252:255:HWV7WDSX2:3:2145:12129:20619/1	60	+
chr1	635475	635476	A00252:255:HWV7WDSX2:2:2526:23863:19241/1	60	+
chr1	729988	729989	A00252:255:HWV7WDSX2:1:1173:31991:8108/1	60	-
chr1	731017	731018	A00252:255:HWV7WDSX2:1:2128:7572:4648/1	60	-
chr1	776916	776917	A00252:255:HWV7WDSX2:1:2336:28501:31375/1	60	+
chr1	781362	781363	A00758:240:HTNGKDSX2:1:2525:20265:18521/1	60	+
chr1	831406	831407	A00758:240:HTNGKDSX2:1:1141:31268:28150	60	-
chr1	838033	838034	A00252:255:HWV7WDSX2:2:1609:11623:28980	60	+
chr1	906754	906755	A00252:255:HWV7WDSX2:1:1129:27923:26303/1	60	+
chr1	957691	957692	A00252:255:HWV7WDSX2:1:1214:18719:3286/1	60	+
chr1	1102156	1102157	A00252:255:HWV7WDSX2:4:2368:27362:35728	60	-
chr1	1228530	1228531	A00252:255:HWV7WDSX2:1:1140:15411:15969/1	60	-
chr1	1272446	1272447	A00252:255:HWV7WDSX2:2:1444:24749:10285/1	60	-
chr1	1390104	1390105	A00758:240:HTNGKDSX2:1:1451:18882:33098	60	-
chr1	1419019	1419020	A00252:255:HWV7WDSX2:3:2509:1380:31156/1	60	-
chr1	1488680	1488681	A00252:255:HWV7WDSX2:2:1126:31385:34867/1	60	+
chr1	1500871	1500872	A00252:255:HWV7WDSX2:1:1632:10239:29027	60	-
chr1	1647356	1647357	A00252:255:HWV7WDSX2:1:1332:32181:34648/1	60	+
chr1	1657668	1657669	A00252:255:HWV7WDSX2:1:1472:18873:12164/1	60	-
chr1	1733111	1733112	A00252:255:HWV7WDSX2:1:2248:6768:21324/1	60	+
chr1	1792217	1792218	A00252:255:HWV7WDSX2:4:2121:4607:19554/1	60	+
chr1	1794646	1794647	A00252:255:HWV7WDSX2:1:2403:27136:9251/1	60	+
chr1	1796182	1796183	A00252:255:HWV7WDSX2:1:1107:29776:21840/1	60	+
chr1	1801455	1801456	A00252:255:HWV7WDSX2:1:1264:24388:2143/1	60	+
chr1	1801720	1801721	A00252:255:HWV7WDSX2:2:2564:27670:26115/1	60	+
chr1	1803414	1803415	A00252:255:HWV7WDSX2:1:1456:17490:33599/1	60	-
chr1	1811801	1811802	A00252:255:HWV7WDSX2:1:1506:10013:3583/1	60	-
chr1	1812200	1812201	A00252:255:HWV7WDSX2:2:2110:12608:8954/1	60	+
chr1	1819141	1819142	A00252:255:HWV7WDSX2:1:2337:18448:2253/1	60	+
chr1	1839633	1839634	A00252:255:HWV7WDSX2:1:1231:13865:28228/1	60	+
chr1	1866267	1866268	A00252:255:HWV7WDSX2:4:1636:26413:18145/1	60	+
chr1	1882265	1882266	A00252:255:HWV7WDSX2:1:1224:8169:31923	60	+
chr1	1887534	1887535	A00252:255:HWV7WDSX2:3:2570:13223:29810/1	60	+
chr1	2975711	2975712	A00252:255:HWV7WDSX2:1:1139:7609:36620/1	60	+
chr1	3040881	3040882	A00252:255:HWV7WDSX2:1:2220:13521:7780	60	-
chr1	3431817	3431818	A00252:255:HWV7WDSX2:1:1232:18674:16391/1	60	+
chr1	3499172	3499173	A00252:255:HWV7WDSX2:1:1131:11143:6324/1	60	+
chr1	3648472	3648473	A00252:255:HWV7WDSX2:3:1632:11577:15499/1	60	-
chr1	3832334	3832335	A00252:255:HWV7WDSX2:1:1117:19352:13620	60	+
chr1	3843640	3843641	A00252:255:HWV7WDSX2:1:1133:10194:7404/1	60	+
chr1	3883796	3883797	A00252:255:HWV7WDSX2:1:1445:23547:30342/1	60	+
chr1	3888124	3888125	A00758:240:HTNGKDSX2:2:2463:14940:34914/1	60	-
chr1	4696315	4696316	A00252:255:HWV7WDSX2:1:1358:26196:20243	60	-
chr1	5120232	5120233	A00252:255:HWV7WDSX2:1:2104:27398:9204	60	+
chr1	5605911	5605912	A00252:255:HWV7WDSX2:2:1114:21540:18474/1	60	-
chr1	5606237	5606238	A00252:255:HWV7WDSX2:1:2266:19949:11898/1	60	-
chr1	5606239	5606240	A00252:255:HWV7WDSX2:1:1354:31693:32643/1	60	-
chr1	5768055	5768056	A00252:255:HWV7WDSX2:1:1166:18927:25723/1	60	+
chr1	5878250	5878251	A00252:255:HWV7WDSX2:1:1425:3558:35055/1	60	+
chr1	5929596	5929597	A00252:255:HWV7WDSX2:2:2512:18728:13636/1	60	-
chr1	5941138	5941139	A00252:255:HWV7WDSX2:2:1224:13196:15859/1	60	+
chr1	5984027	5984028	A00252:255:HWV7WDSX2:3:1251:4535:30765/1	60	-
chr1	6186964	6186965	A00252:255:HWV7WDSX2:1:1567:18493:33395/1	60	-
chr1	6190023	6190024	A00252:255:HWV7WDSX2:2:1143:11966:24095/1	60	+
chr1	6228611	6228612	A00758:240:HTNGKDSX2:2:1259:23086:11005/1	60	+
chr1	6286086	6286087	A00252:255:HWV7WDSX2:3:1114:22191:4977/1	60	+
chr1	6290671	6290672	A00252:255:HWV7WDSX2:3:2553:16523:4961/1	60	-
chr1	6324392	6324393	A00758:240:HTNGKDSX2:1:1105:29821:7921/1	60	-
chr1	6537363	6537364	A00758:240:HTNGKDSX2:1:1552:21676:19993/1	60	+
chr1	6789764	6789765	A00252:255:HWV7WDSX2:4:1308:8043:6308/1	60	+
chr1	6794689	6794690	A00758:240:HTNGKDSX2:1:1173:14154:28354/1	60	+
chr1	6825341	6825342	A00252:255:HWV7WDSX2:1:1426:7238:25426/1	60	-
chr1	6828804	6828805	A00252:255:HWV7WDSX2:3:2117:5466:12994/1	60	+
chr1	6856699	6856700	A00758:240:HTNGKDSX2:1:1209:13810:3427/1	60	-
chr1	6862637	6862638	A00252:255:HWV7WDSX2:1:1670:12454:7435	60	+
chr1	6871953	6871954	A00252:255:HWV7WDSX2:3:1574:8974:24267/1	60	+
chr1	6872950	6872951	A00252:255:HWV7WDSX2:1:1337:24261:34115/1	60	+
chr1	6873309	6873310	A00758:240:HTNGKDSX2:2:2330:3649:27477	60	-
chr1	6880261	6880262	A00252:255:HWV7WDSX2:2:1416:9344:28134	60	-
chr1	6882672	6882673	A00252:255:HWV7WDSX2:1:1131:32777:19648/1	60	+
chr1	6883747	6883748	A00252:255:HWV7WDSX2:1:1318:16550:36761/1	60	-
chr1	7110957	7110958	A00252:255:HWV7WDSX2:3:1612:27046:10723	60	-
chr1	7145658	7145659	A00252:255:HWV7WDSX2:1:2222:29658:9831/1	60	-
chr1	7489336	7489337	A00758:240:HTNGKDSX2:2:1577:2103:9580/1	60	+
chr1	7509956	7509957	A00252:255:HWV7WDSX2:1:1557:11243:13667/1	60	+
chr1	7521164	7521165	A00252:255:HWV7WDSX2:3:2455:11505:18787/1	60	+
chr1	7550761	7550762	A00252:255:HWV7WDSX2:3:1419:14091:21637/1	60	-
chr1	7684682	7684683	A00758:240:HTNGKDSX2:2:1363:1280:8281	60	+
chr1	7714444	7714445	A00252:255:HWV7WDSX2:2:2174:17300:12633/1	60	+
chr1	7720564	7720565	A00758:240:HTNGKDSX2:1:1548:5927:28479/1	60	-
chr1	7745837	7745838	A00252:255:HWV7WDSX2:1:2629:10954:36119/1	60	+
chr1	7780163	7780164	A00252:255:HWV7WDSX2:4:2311:18837:30295/1	60	+
chr1	7782937	7782938	A00252:255:HWV7WDSX2:1:2176:18891:7968/1	60	+
chr1	7831163	7831164	A00252:255:HWV7WDSX2:2:1422:6858:20008/1	60	+
chr1	7832706	7832707	A00758:240:HTNGKDSX2:1:1361:18575:9455	60	+
chr1	7854245	7854246	A00758:240:HTNGKDSX2:2:2229:15483:30342	60	-
chr1	7884159	7884160	A00252:255:HWV7WDSX2:1:1315:7093:6073/1	60	+
chr1	8334792	8334793	A00252:255:HWV7WDSX2:3:1453:5665:23140/1	60	-
chr1	8373743	8373744	A00252:255:HWV7WDSX2:1:2536:30960:23046	60	+
chr1	8397008	8397009	A00252:255:HWV7WDSX2:1:1644:31720:9925	60	-
chr1	8399661	8399662	A00252:255:HWV7WDSX2:2:2671:14606:18552/1	60	+
chr1	8405215	8405216	A00252:255:HWV7WDSX2:1:1145:13666:11068	60	-
chr1	8417407	8417408	A00252:255:HWV7WDSX2:1:2363:25482:8516/1	60	-
chr1	8423346	8423347	A00252:255:HWV7WDSX2:1:1425:10122:6715/1	60	+
chr1	8487169	8487170	A00758:240:HTNGKDSX2:1:1624:7446:11945/1	60	-
chr1	8490955	8490956	A00252:255:HWV7WDSX2:1:2570:12653:16892/1	60	+
chr1	8497899	8497900	A00252:255:HWV7WDSX2:1:1105:21296:33489/1	60	+
chr1	8505499	8505500	A00252:255:HWV7WDSX2:1:2426:15275:10848	60	-
chr1	8510814	8510815	A00252:255:HWV7WDSX2:1:2629:17824:11694/1	60	-
chr1	8517698	8517699	A00252:255:HWV7WDSX2:2:1360:20952:11945/1	60	-
chr1	8523186	8523187	A00252:255:HWV7WDSX2:2:1148:20754:2988/1	60	+
chr1	8528571	8528572	A00252:255:HWV7WDSX2:2:2178:8477:34929	60	-
chr1	8533598	8533599	A00252:255:HWV7WDSX2:2:2152:17183:24142/1	60	-
chr1	8537926	8537927	A00758:240:HTNGKDSX2:1:1542:7102:27070/1	60	+
chr1	8541179	8541180	A00252:255:HWV7WDSX2:2:1326:29731:11710/1	60	+
chr1	8542356	8542357	A00252:255:HWV7WDSX2:1:1340:12192:14215	60	+
chr1	8543793	8543794	A00252:255:HWV7WDSX2:1:1427:26078:21324	60	-
chr1	8548074	8548075	A00758:240:HTNGKDSX2:1:1203:18548:31892/1	60	+
chr1	8550948	8550949	A00252:255:HWV7WDSX2:1:1370:3070:18740/1	60	+
chr1	8564315	8564316	A00758:240:HTNGKDSX2:2:2105:17490:20854/1	60	-
chr1	8567364	8567365	A00252:255:HWV7WDSX2:4:1625:13413:19805/1	60	+
chr1	8571728	8571729	A00252:255:HWV7WDSX2:2:2245:29197:24502/1	60	-
chr1	8577494	8577495	A00252:255:HWV7WDSX2:2:1562:13621:12618	60	-
chr1	8582235	8582236	A00252:255:HWV7WDSX2:1:1114:7148:7263/1	60	-
chr1	8584523	8584524	A00758:240:HTNGKDSX2:1:1158:17553:13792/1	60	+
chr1	8595873	8595874	A00252:255:HWV7WDSX2:2:2471:4255:25520/1	60	-
chr1	8618971	8618972	A00252:255:HWV7WDSX2:1:1502:18747:17456/1	60	-
chr1	8620092	8620093	A00252:255:HWV7WDSX2:1:1417:8287:5415	60	+
chr1	8635401	8635402	A00252:255:HWV7WDSX2:4:1338:1895:36025/1	60	+
chr1	8638632	8638633	A00252:255:HWV7WDSX2:3:1408:23710:7357/1	60	+
chr1	8640866	8640867	A00252:255:HWV7WDSX2:3:1404:13078:15123	60	-
chr1	8681051	8681052	A00252:255:HWV7WDSX2:1:1325:3242:13056/1	60	+
chr1	8692492	8692493	A00252:255:HWV7WDSX2:3:1572:13404:29559	60	+
chr1	8694735	8694736	A00252:255:HWV7WDSX2:1:2142:17644:13197/1	60	+
chr1	8698229	8698230	A00252:255:HWV7WDSX2:2:2513:13404:28651/1	60	+
chr1	8717256	8717257	A00252:255:HWV7WDSX2:3:1178:25807:18630/1	60	-
chr1	8723379	8723380	A00252:255:HWV7WDSX2:1:1502:29469:2613/1	60	+
chr1	8734498	8734499	A00252:255:HWV7WDSX2:1:1160:9986:1814/1	60	+
chr1	8751598	8751599	A00252:255:HWV7WDSX2:2:1541:15799:26068/1	60	-
chr1	8759008	8759009	A00252:255:HWV7WDSX2:2:1313:7446:34460	60	-
chr1	8770164	8770165	A00758:240:HTNGKDSX2:1:2566:7365:22294/1	60	+
chr1	8812433	8812434	A00252:255:HWV7WDSX2:3:2527:32579:1736	60	+
chr1	8860935	8860936	A00252:255:HWV7WDSX2:1:1126:13431:22968	60	+
chr1	8860936	8860937	A00252:255:HWV7WDSX2:3:1575:8919:35133	60	+
chr1	8870297	8870298	A00252:255:HWV7WDSX2:3:1472:31123:8860/1	60	-
chr1	8880681	8880682	A00758:240:HTNGKDSX2:1:1219:17237:17879/1	60	-
chr1	9196850	9196851	A00252:255:HWV7WDSX2:1:2574:16604:35164/1	60	+
chr1	9196851	9196852	A00252:255:HWV7WDSX2:1:1132:8223:29293/1	60	+
chr1	9196855	9196856	A00252:255:HWV7WDSX2:1:1424:30282:7028/1	60	+
chr1	9539013	9539014	A00252:255:HWV7WDSX2:1:1232:28772:25582	60	-
chr1	9539017	9539018	A00252:255:HWV7WDSX2:1:2168:6931:12117	60	-
chr1	9557912	9557913	A00252:255:HWV7WDSX2:1:1435:7310:7420/1	60	+
chr1	9569781	9569782	A00758:240:HTNGKDSX2:1:1433:26992:6684	60	+
chr1	9569806	9569807	A00758:240:HTNGKDSX2:1:2126:12120:3443/1	60	-
chr1	9575397	9575398	A00252:255:HWV7WDSX2:1:2612:16170:29966/1	60	-
chr1	9575929	9575930	A00252:255:HWV7WDSX2:1:1530:30165:31156/1	60	+
chr1	9590185	9590186	A00252:255:HWV7WDSX2:1:1522:22119:33285/1	60	-
chr1	9738125	9738126	A00252:255:HWV7WDSX2:1:1609:3613:7341/1	60	-
chr1	9746390	9746391	A00252:255:HWV7WDSX2:1:2304:4996:8891/1	60	+
chr1	9746828	9746829	A00252:255:HWV7WDSX2:1:1444:8513:13542/1	60	+
chr1	9747430	9747431	A00252:255:HWV7WDSX2:2:2361:12264:25426/1	60	-
chr1	9751800	9751801	A00252:255:HWV7WDSX2:3:1452:32145:12853/1	60	-
chr1	9781048	9781049	A00252:255:HWV7WDSX2:4:2276:8965:12289/1	60	+
chr1	9781494	9781495	A00252:255:HWV7WDSX2:1:2229:15239:25066/1	60	+
chr1	9784776	9784777	A00252:255:HWV7WDSX2:1:1618:8169:16673/1	60	-
chr1	9819882	9819883	A00758:240:HTNGKDSX2:1:2664:18566:17863/1	60	+
chr1	9949192	9949193	A00252:255:HWV7WDSX2:3:1175:23619:9612	60	-
chr1	10051262	10051263	A00252:255:HWV7WDSX2:1:2165:27127:36824/1	60	+
chr1	10061058	10061059	A00758:240:HTNGKDSX2:1:1225:11695:9345/1	60	+
chr1	10064690	10064691	A00252:255:HWV7WDSX2:1:1270:24316:10567/1	60	-
chr1	10086991	10086992	A00758:240:HTNGKDSX2:2:1436:15438:24251/1	60	+
chr1	10093641	10093642	A00252:255:HWV7WDSX2:1:1204:18394:17910/1	60	+
chr1	10094686	10094687	A00252:255:HWV7WDSX2:1:1634:25916:19977/1	60	+
chr1	10096235	10096236	A00252:255:HWV7WDSX2:1:1223:28492:4554/1	60	-
chr1	10101285	10101286	A00758:240:HTNGKDSX2:1:2669:27760:1783/1	60	-
chr1	10109894	10109895	A00252:255:HWV7WDSX2:2:1369:6903:11882/1	60	+
chr1	10115476	10115477	A00252:255:HWV7WDSX2:2:1112:11469:35697/1	60	+
chr1	10122197	10122198	A00252:255:HWV7WDSX2:1:1329:5005:21339/1	60	+
chr1	10131520	10131521	A00758:240:HTNGKDSX2:1:1234:17535:33019/1	60	+
chr1	10136008	10136009	A00252:255:HWV7WDSX2:3:2426:11243:15421/1	60	-
chr1	10136900	10136901	A00252:255:HWV7WDSX2:1:2228:6822:32002/1	60	-
chr1	10164601	10164602	A00252:255:HWV7WDSX2:1:1241:5737:34976/1	60	-
chr1	10170335	10170336	A00252:255:HWV7WDSX2:1:1230:17824:9189/1	60	+
chr1	10170657	10170658	A00252:255:HWV7WDSX2:3:2475:25889:33833/1	60	-
chr1	10218365	10218366	A00758:240:HTNGKDSX2:1:2428:31322:28839/1	60	+
chr1	10236799	10236800	A00252:255:HWV7WDSX2:1:1562:28890:36495	60	+
chr1	10272083	10272084	A00252:255:HWV7WDSX2:1:1359:18991:30718/1	60	-
chr1	10273326	10273327	A00252:255:HWV7WDSX2:4:1404:12147:30107	60	-
chr1	10273575	10273576	A00758:240:HTNGKDSX2:2:1434:32027:8453/1	60	+
chr1	10274396	10274397	A00252:255:HWV7WDSX2:1:2216:7835:6856/1	60	+
chr1	10276174	10276175	A00252:255:HWV7WDSX2:3:1375:15094:4836/1	60	-
chr1	10279648	10279649	A00758:240:HTNGKDSX2:2:1224:15727:29418	60	+
chr1	10281354	10281355	A00252:255:HWV7WDSX2:1:1305:14651:21605/1	60	+
chr1	10283136	10283137	A00252:255:HWV7WDSX2:1:1218:24108:18505	60	+
chr1	10295150	10295151	A00252:255:HWV7WDSX2:1:1169:12789:31532	60	+
chr1	10296252	10296253	A00252:255:HWV7WDSX2:1:1347:20166:13338/1	60	-
chr1	10298132	10298133	A00252:255:HWV7WDSX2:1:1268:10547:35884/1	60	+
chr1	10298830	10298831	A00252:255:HWV7WDSX2:1:1109:13774:29293/1	60	-
chr1	10356050	10356051	A00252:255:HWV7WDSX2:1:1666:26883:32268/1	60	-
chr1	10369506	10369507	A00252:255:HWV7WDSX2:1:2233:26666:35963/1	60	-
chr1	10386136	10386137	A00758:240:HTNGKDSX2:2:2625:10493:30874/1	60	+
chr1	10396465	10396466	A00252:255:HWV7WDSX2:2:2634:23954:2456/1	60	+
chr1	10466166	10466167	A00758:240:HTNGKDSX2:1:1360:20772:16830/1	60	-
chr1	10514103	10514104	A00252:255:HWV7WDSX2:3:2228:23303:5838	60	-
chr1	10522854	10522855	A00252:255:HWV7WDSX2:1:2228:30147:27367/1	60	+
chr1	10526353	10526354	A00252:255:HWV7WDSX2:2:1368:20437:36949/1	60	+
chr1	10539498	10539499	A00252:255:HWV7WDSX2:2:2509:21884:11584/1	60	-
chr1	10541781	10541782	A00252:255:HWV7WDSX2:1:1617:12084:7326/1	60	+
chr1	10549286	10549287	A00252:255:HWV7WDSX2:1:1255:12789:21731/1	60	+
chr1	10576939	10576940	A00252:255:HWV7WDSX2:1:1339:4535:35587/1	60	+
chr1	10579770	10579771	A00758:240:HTNGKDSX2:2:2509:6696:3067	60	-
chr1	10581954	10581955	A00252:255:HWV7WDSX2:2:2333:9218:9752/1	60	-
chr1	10593233	10593234	A00252:255:HWV7WDSX2:1:1222:29460:3818/1	60	+
chr1	10600200	10600201	A00252:255:HWV7WDSX2:3:2205:27832:29183	60	-
chr1	10688192	10688193	A00252:255:HWV7WDSX2:1:2372:5963:13949/1	60	+
chr1	10731199	10731200	A00252:255:HWV7WDSX2:3:1552:6415:4993/1	60	-
chr1	11017922	11017923	A00252:255:HWV7WDSX2:1:1207:6334:2440/1	60	-
chr1	11024321	11024322	A00252:255:HWV7WDSX2:4:2572:9028:28213/1	60	-
chr1	11025847	11025848	A00252:255:HWV7WDSX2:1:2329:18331:24502/1	60	+
chr1	11087496	11087497	A00252:255:HWV7WDSX2:1:1205:28330:33739/1	60	-
chr1	11106603	11106604	A00758:240:HTNGKDSX2:1:1235:9905:1485	60	-
chr1	11107668	11107669	A00252:255:HWV7WDSX2:1:1110:14091:32064/1	60	-
chr1	11117177	11117178	A00252:255:HWV7WDSX2:2:1157:1741:23766/1	60	-
chr1	11119962	11119963	A00252:255:HWV7WDSX2:1:1444:25328:6120/1	60	+
chr1	11177552	11177553	A00252:255:HWV7WDSX2:3:1347:31015:33411/1	60	+
chr1	11212116	11212117	A00252:255:HWV7WDSX2:1:1255:28167:10535/1	60	-
chr1	11212765	11212766	A00252:255:HWV7WDSX2:1:1477:17499:31109/1	60	+
chr1	11222542	11222543	A00758:240:HTNGKDSX2:1:2261:5710:36902	60	-
chr1	11222668	11222669	A00758:240:HTNGKDSX2:1:1655:4499:26287/1	60	-
chr1	11274984	11274985	A00252:255:HWV7WDSX2:3:1666:10628:29136/1	60	-
chr1	11415048	11415049	A00252:255:HWV7WDSX2:1:1140:24804:8061	60	-
chr1	11556387	11556388	A00252:255:HWV7WDSX2:2:1471:27344:18787/1	60	+
chr1	11681907	11681908	A00252:255:HWV7WDSX2:1:1602:2501:26365/1	60	+
chr1	11818429	11818430	A00252:255:HWV7WDSX2:2:1407:10610:32236/1	60	+
chr1	11820170	11820171	A00252:255:HWV7WDSX2:4:2132:2347:9064/1	60	-
chr1	11956527	11956528	A00758:240:HTNGKDSX2:1:2234:9561:26913	60	-
chr1	12012954	12012955	A00252:255:HWV7WDSX2:1:1401:10257:34256/1	60	+
chr1	12065625	12065626	A00252:255:HWV7WDSX2:1:1239:23375:14293	60	+
chr1	12211117	12211118	A00252:255:HWV7WDSX2:1:1305:12644:4163	60	-
chr1	12213779	12213780	A00252:255:HWV7WDSX2:3:1105:21486:15311/1	60	-
chr1	12280634	12280635	A00252:255:HWV7WDSX2:1:2117:12165:6277/1	60	+
chr1	12287049	12287050	A00252:255:HWV7WDSX2:1:2357:10574:28260/1	60	+
chr1	12288325	12288326	A00252:255:HWV7WDSX2:1:1413:14326:36699/1	60	+
chr1	12291492	12291493	A00758:240:HTNGKDSX2:1:1660:8196:23547	60	-
chr1	12293498	12293499	A00252:255:HWV7WDSX2:1:1205:5819:31234/1	60	-
chr1	12295181	12295182	A00252:255:HWV7WDSX2:2:2544:25156:33755/1	60	-
chr1	12297313	12297314	A00252:255:HWV7WDSX2:4:1633:7862:34084	60	-
chr1	12326121	12326122	A00252:255:HWV7WDSX2:1:2235:23791:19993/1	60	+
chr1	12334332	12334333	A00252:255:HWV7WDSX2:1:1201:6171:25019/1	60	-
chr1	12337299	12337300	A00758:240:HTNGKDSX2:1:2337:24234:35070/1	60	+
chr1	12339508	12339509	A00252:255:HWV7WDSX2:4:1637:25699:34914/1	60	-
chr1	12343576	12343577	A00252:255:HWV7WDSX2:1:1501:17427:4586/1	60	+
chr1	12348461	12348462	A00758:240:HTNGKDSX2:1:1202:10827:34616	60	-
chr1	12349051	12349052	A00252:255:HWV7WDSX2:1:1142:32018:1736/1	60	+
chr1	12349426	12349427	A00252:255:HWV7WDSX2:1:1150:25418:13416/1	60	+
chr1	12353047	12353048	A00252:255:HWV7WDSX2:1:2228:15718:13651/1	60	+
chr1	12365537	12365538	A00758:240:HTNGKDSX2:1:2508:7292:5415/1	60	+
chr1	12366034	12366035	A00758:240:HTNGKDSX2:2:2365:30626:33332	60	-
chr1	12367842	12367843	A00252:255:HWV7WDSX2:1:2224:7148:7576/1	60	+
chr1	12368710	12368711	A00252:255:HWV7WDSX2:2:1440:5746:33833/1	60	+
chr1	12369581	12369582	A00252:255:HWV7WDSX2:1:1216:27073:6511/1	60	-
chr1	12371830	12371831	A00252:255:HWV7WDSX2:2:2560:18810:6793/1	60	+
chr1	12417216	12417217	A00758:240:HTNGKDSX2:1:1539:12861:5196/1	60	+
chr1	12419318	12419319	A00252:255:HWV7WDSX2:1:2221:21947:20556/1	60	+
chr1	12429687	12429688	A00252:255:HWV7WDSX2:1:1139:26259:27023/1	60	+
chr1	12456134	12456135	A00252:255:HWV7WDSX2:1:1513:32344:13698/1	60	-
chr1	12456213	12456214	A00252:255:HWV7WDSX2:1:2163:23945:33912/1	60	-
chr1	12470581	12470582	A00252:255:HWV7WDSX2:1:1258:5855:23563/1	60	-
chr1	12475953	12475954	A00252:255:HWV7WDSX2:2:2339:14498:23844	60	+
chr1	12493709	12493710	A00252:255:HWV7WDSX2:4:2115:10474:9455	60	-
chr1	12501784	12501785	A00252:255:HWV7WDSX2:1:1544:30427:11162/1	60	+
chr1	12561831	12561832	A00252:255:HWV7WDSX2:1:1177:13150:27680/1	60	+
chr1	12729366	12729367	A00252:255:HWV7WDSX2:1:1202:20853:32095/1	60	+
chr1	12736699	12736700	A00252:255:HWV7WDSX2:3:2428:24270:30060/1	60	-
chr1	13454856	13454857	A00252:255:HWV7WDSX2:3:2234:7961:22044/1	60	+
chr1	13477764	13477765	A00252:255:HWV7WDSX2:1:1577:10655:20102/1	60	+
chr1	13507844	13507845	A00252:255:HWV7WDSX2:1:1163:30879:20275/1	60	+
chr1	13517939	13517940	A00252:255:HWV7WDSX2:2:1254:28565:22623/1	60	-
chr1	13735370	13735371	A00252:255:HWV7WDSX2:1:1153:15835:34334/1	60	+
chr1	13741792	13741793	A00252:255:HWV7WDSX2:4:1149:18222:9251	60	-
chr1	13745578	13745579	A00252:255:HWV7WDSX2:2:1644:14398:36730/1	60	+
chr1	13759826	13759827	A00252:255:HWV7WDSX2:3:1447:16161:36933	60	+
chr1	13769409	13769410	A00252:255:HWV7WDSX2:1:1143:10773:6308/1	60	-
chr1	13771288	13771289	A00252:255:HWV7WDSX2:1:1236:8106:10676/1	60	-
chr1	13771999	13772000	A00252:255:HWV7WDSX2:1:1429:6533:2597/1	60	+
chr1	13781141	13781142	A00758:240:HTNGKDSX2:1:1550:19994:15922	60	-
chr1	13897759	13897760	A00252:255:HWV7WDSX2:1:1205:27046:22780/1	60	+
chr1	14096494	14096495	A00252:255:HWV7WDSX2:4:2363:5936:2848/1	60	+
chr1	14426221	14426222	A00252:255:HWV7WDSX2:1:1140:13214:10504/1	60	-
chr1	14692261	14692262	A00252:255:HWV7WDSX2:3:1336:18457:30232/1	60	-
chr1	15375467	15375468	A00252:255:HWV7WDSX2:1:1206:18665:1157/1	60	+
chr1	15378214	15378215	A00252:255:HWV7WDSX2:2:2168:32380:25567	60	-
chr1	15378215	15378216	A00252:255:HWV7WDSX2:3:2163:26666:29324	60	-
chr1	15421414	15421415	A00252:255:HWV7WDSX2:1:2101:26585:3912/1	60	-
chr1	15429148	15429149	A00252:255:HWV7WDSX2:4:2461:18864:14465/1	60	-
chr1	15545960	15545961	A00252:255:HWV7WDSX2:2:1344:32660:10739/1	60	-
chr1	15546294	15546295	A00252:255:HWV7WDSX2:1:1352:26738:8030/1	60	-
chr1	15558768	15558769	A00252:255:HWV7WDSX2:3:1106:27154:32800/1	60	-
chr1	15570087	15570088	A00252:255:HWV7WDSX2:1:1210:11803:13510/1	60	-
chr1	15626918	15626919	A00252:255:HWV7WDSX2:1:2165:2663:20509/1	60	+
chr1	15633348	15633349	A00252:255:HWV7WDSX2:1:1112:18575:8265/1	60	-
chr1	15662286	15662287	A00252:255:HWV7WDSX2:1:1442:5837:36401/1	60	+
chr1	15852307	15852308	A00252:255:HWV7WDSX2:2:1544:12933:33505/1	60	+
chr1	15852404	15852405	A00252:255:HWV7WDSX2:4:2364:10086:18552/1	60	-
chr1	15875943	15875944	A00252:255:HWV7WDSX2:1:1311:10131:36166	60	+
chr1	15876363	15876364	A00252:255:HWV7WDSX2:4:1318:27181:9204/1	60	+
chr1	15878117	15878118	A00252:255:HWV7WDSX2:3:2107:21377:31438/1	60	+
chr1	15892632	15892633	A00252:255:HWV7WDSX2:2:1304:26377:11036/1	60	+
chr1	15910955	15910956	A00758:240:HTNGKDSX2:1:2658:10203:36667	60	-
chr1	15913881	15913882	A00252:255:HWV7WDSX2:1:1601:5936:17816	60	-
chr1	15919135	15919136	A00252:255:HWV7WDSX2:1:2602:15040:6590/1	60	-
chr1	15919352	15919353	A00252:255:HWV7WDSX2:3:2167:14262:27759/1	60	-
chr1	15921306	15921307	A00252:255:HWV7WDSX2:1:1450:14642:10848/1	60	+
chr1	15924101	15924102	A00252:255:HWV7WDSX2:1:1271:15718:21731/1	60	-
chr1	15954663	15954664	A00252:255:HWV7WDSX2:1:1141:11143:4946/1	60	-
chr1	15964419	15964420	A00252:255:HWV7WDSX2:1:1225:30273:29215	60	-
chr1	15976097	15976098	A00252:255:HWV7WDSX2:1:2558:8992:32409	60	-
chr1	15976561	15976562	A00758:240:HTNGKDSX2:1:1302:7500:30358/1	60	-
chr1	16188807	16188808	A00252:255:HWV7WDSX2:1:1257:18141:16908/1	60	-
chr1	16292481	16292482	A00252:255:HWV7WDSX2:1:1667:24768:5995/1	60	+
chr1	16321681	16321682	A00252:255:HWV7WDSX2:4:2519:27181:36072/1	60	+
chr1	16321682	16321683	A00252:255:HWV7WDSX2:1:2407:20980:11866	60	+
chr1	16383493	16383494	A00252:255:HWV7WDSX2:2:2103:9353:32816/1	60	-
chr1	16458949	16458950	A00252:255:HWV7WDSX2:2:1156:9028:13088/1	60	+
chr1	16466277	16466278	A00252:255:HWV7WDSX2:1:1134:2437:32174/1	60	-
chr1	16499328	16499329	A00252:255:HWV7WDSX2:1:1109:12382:10692	60	+
chr1	16499331	16499332	A00252:255:HWV7WDSX2:2:1201:25970:19163	60	+
chr1	16520583	16520584	A00252:255:HWV7WDSX2:2:1433:9851:20870/1	60	+
chr1	16575125	16575126	A00252:255:HWV7WDSX2:2:2163:2410:21136/1	60	-
chr1	16597059	16597060	A00758:240:HTNGKDSX2:1:1220:20193:13228/1	60	-
chr1	16606143	16606144	A00252:255:HWV7WDSX2:1:1129:4833:23202/1	60	+
chr1	16606755	16606756	A00758:240:HTNGKDSX2:2:2502:13503:21496/1	60	-
chr1	16608988	16608989	A00252:255:HWV7WDSX2:1:1162:10447:27790/1	60	-
chr1	16653265	16653266	A00758:240:HTNGKDSX2:1:1376:19831:18991/1	60	-
chr1	16685123	16685124	A00252:255:HWV7WDSX2:3:2626:14950:13823/1	60	-
chr1	16727378	16727379	A00252:255:HWV7WDSX2:2:2560:28610:4069	60	-
chr1	16889674	16889675	A00252:255:HWV7WDSX2:1:1106:24316:21371/1	60	+
chr1	16889750	16889751	A00758:240:HTNGKDSX2:2:1125:29957:7592/1	60	-
chr1	17036405	17036406	A00758:240:HTNGKDSX2:2:2201:14488:15154	60	-
chr1	17042997	17042998	A00252:255:HWV7WDSX2:1:1307:28610:7952	60	+
chr1	17191014	17191015	A00252:255:HWV7WDSX2:1:1107:9344:36119/1	60	-
chr1	17191016	17191017	A00252:255:HWV7WDSX2:2:1466:4453:12179	60	-
chr1	17237796	17237797	A00252:255:HWV7WDSX2:1:1301:11288:15311/1	60	-
chr1	17384666	17384667	A00252:255:HWV7WDSX2:2:2130:19262:6887	60	-
chr1	17427712	17427713	A00252:255:HWV7WDSX2:1:1239:4906:15906/1	60	+
chr1	17427713	17427714	A00758:240:HTNGKDSX2:2:1426:17336:23750	60	+
chr1	17522051	17522052	A00252:255:HWV7WDSX2:1:1217:11270:24392/1	60	+
chr1	17933695	17933696	A00252:255:HWV7WDSX2:4:2525:14127:3255/1	60	+
chr1	18023715	18023716	A00252:255:HWV7WDSX2:4:1121:25084:8547	60	+
chr1	18058256	18058257	A00758:240:HTNGKDSX2:2:1564:22345:22435/1	60	+
chr1	18070958	18070959	A00252:255:HWV7WDSX2:2:2174:9001:23218/1	60	+
chr1	18390485	18390486	A00252:255:HWV7WDSX2:1:1648:19587:9831/1	60	+
chr1	18527853	18527854	A00252:255:HWV7WDSX2:1:2246:13114:13839	60	-
chr1	19004647	19004648	A00252:255:HWV7WDSX2:1:1538:23502:2550/1	60	-
chr1	19101292	19101293	A00252:255:HWV7WDSX2:1:2430:14398:17378/1	60	-
chr1	19101937	19101938	A00252:255:HWV7WDSX2:1:1115:16649:23657/1	60	-
chr1	19104972	19104973	A00252:255:HWV7WDSX2:4:2547:4490:28682/1	60	-
chr1	19114795	19114796	A00252:255:HWV7WDSX2:1:2169:4887:27680/1	60	+
chr1	19118894	19118895	A00252:255:HWV7WDSX2:1:1332:12563:28291/1	60	-
chr1	19128626	19128627	A00252:255:HWV7WDSX2:3:2564:16694:26710/1	60	-
chr1	19134137	19134138	A00252:255:HWV7WDSX2:1:1114:27073:16908	60	+
chr1	19179405	19179406	A00252:255:HWV7WDSX2:1:2417:23276:29778/1	60	+
chr1	19192681	19192682	A00252:255:HWV7WDSX2:1:1139:20790:3677/1	60	-
chr1	19194186	19194187	A00252:255:HWV7WDSX2:4:2535:12491:20275/1	60	-
chr1	19250015	19250016	A00758:240:HTNGKDSX2:2:1527:8938:3223/1	60	+
chr1	19305525	19305526	A00252:255:HWV7WDSX2:1:2505:13512:24392/1	60	-
chr1	19318705	19318706	A00758:240:HTNGKDSX2:1:1607:9028:28557/1	60	+
chr1	19417626	19417627	A00252:255:HWV7WDSX2:1:1447:5358:36041/1	60	-
chr1	19430092	19430093	A00252:255:HWV7WDSX2:1:1432:28818:10222/1	60	-
chr1	19505534	19505535	A00252:255:HWV7WDSX2:1:1241:28718:36323/1	60	+
chr1	19559562	19559563	A00252:255:HWV7WDSX2:3:2113:7771:3552	60	-
chr1	19609503	19609504	A00252:255:HWV7WDSX2:1:2538:9742:16767/1	60	+
chr1	19642202	19642203	A00758:240:HTNGKDSX2:1:1203:1859:30921/1	60	+
chr1	19783993	19783994	A00252:255:HWV7WDSX2:1:1678:8061:9502/1	60	-
chr1	19790411	19790412	A00252:255:HWV7WDSX2:1:1408:6912:34475/1	60	-
chr1	19886692	19886693	A00252:255:HWV7WDSX2:4:2406:17870:29027/1	60	+
chr1	19902722	19902723	A00252:255:HWV7WDSX2:1:2627:20853:14058	60	+
chr1	19902995	19902996	A00252:255:HWV7WDSX2:4:1252:26539:11005/1	60	-
chr1	19944716	19944717	A00758:240:HTNGKDSX2:2:1213:6189:32941/1	60	+
chr1	20010609	20010610	A00252:255:HWV7WDSX2:1:1115:24216:1971/1	60	+
chr1	20381974	20381975	A00252:255:HWV7WDSX2:2:2342:23439:3004	60	-
chr1	20381975	20381976	A00252:255:HWV7WDSX2:1:1455:20473:2190/1	60	-
chr1	20438936	20438937	A00252:255:HWV7WDSX2:3:1142:27263:5963/1	60	+
chr1	20443546	20443547	A00252:255:HWV7WDSX2:1:1110:8495:17926/1	60	-
chr1	20580021	20580022	A00252:255:HWV7WDSX2:4:2406:13630:15170/1	60	+
chr1	20750654	20750655	A00758:240:HTNGKDSX2:2:2453:24966:36276/1	60	-
chr1	20771112	20771113	A00252:255:HWV7WDSX2:1:2467:19443:22326/1	60	-
chr1	20831094	20831095	A00758:240:HTNGKDSX2:1:1659:30056:13150/1	60	-
chr1	20840468	20840469	A00252:255:HWV7WDSX2:1:1261:25220:2581/1	60	-
chr1	20851114	20851115	A00252:255:HWV7WDSX2:3:2473:19732:27023/1	60	-
chr1	20861271	20861272	A00252:255:HWV7WDSX2:1:2162:13639:24674/1	60	+
chr1	20863946	20863947	A00252:255:HWV7WDSX2:3:2139:25310:34115/1	60	-
chr1	20867866	20867867	A00252:255:HWV7WDSX2:1:1117:20175:7341/1	60	+
chr1	20878109	20878110	A00758:240:HTNGKDSX2:2:1618:22914:7701	60	-
chr1	20881010	20881011	A00758:240:HTNGKDSX2:2:2572:14724:3223	60	-
chr1	20889770	20889771	A00758:240:HTNGKDSX2:1:2344:11053:26083/1	60	+
chr1	20890414	20890415	A00252:255:HWV7WDSX2:4:2405:21034:18944/1	60	-
chr1	20892447	20892448	A00252:255:HWV7WDSX2:1:1429:20003:25238/1	60	+
chr1	20894571	20894572	A00252:255:HWV7WDSX2:1:1569:28944:29669/1	60	+
chr1	20894617	20894618	A00252:255:HWV7WDSX2:4:1313:21667:6355/1	60	+
chr1	20897344	20897345	A00758:240:HTNGKDSX2:1:1328:16378:7467/1	60	-
chr1	20899366	20899367	A00252:255:HWV7WDSX2:3:1637:11162:22044/1	60	+
chr1	20899671	20899672	A00252:255:HWV7WDSX2:1:2168:8657:17675	60	+
chr1	20901874	20901875	A00758:240:HTNGKDSX2:1:1153:23059:10269	60	-
chr1	20911556	20911557	A00252:255:HWV7WDSX2:1:2464:6894:12962/1	60	-
chr1	20914434	20914435	A00758:240:HTNGKDSX2:1:2440:18855:37027/1	60	-
chr1	20920472	20920473	A00252:255:HWV7WDSX2:1:1372:9408:30937/1	60	-
chr1	20946287	20946288	A00252:255:HWV7WDSX2:1:1431:18566:13197/1	60	+
chr1	20956649	20956650	A00252:255:HWV7WDSX2:4:1361:19352:9455	60	-
chr1	20957156	20957157	A00252:255:HWV7WDSX2:1:2647:29315:11992/1	60	-
chr1	20958160	20958161	A00252:255:HWV7WDSX2:1:1345:28528:31422/1	60	+
chr1	20965188	20965189	A00252:255:HWV7WDSX2:1:1557:27290:2660/1	60	+
chr1	20995442	20995443	A00252:255:HWV7WDSX2:2:1413:29767:7263/1	60	-
chr1	21000209	21000210	A00252:255:HWV7WDSX2:4:1122:2826:2754/1	60	-
chr1	21007110	21007111	A00758:240:HTNGKDSX2:2:2327:16269:20932/1	60	-
chr1	21008136	21008137	A00252:255:HWV7WDSX2:1:1302:9932:23328/1	60	-
chr1	21018769	21018770	A00252:255:HWV7WDSX2:1:1264:8395:20885/1	60	-
chr1	21052186	21052187	A00252:255:HWV7WDSX2:2:1508:8495:24471	60	+
chr1	21057446	21057447	A00252:255:HWV7WDSX2:1:1412:24804:19085/1	60	+
chr1	21057558	21057559	A00252:255:HWV7WDSX2:2:1251:18430:30655/1	60	+
chr1	21064288	21064289	A00252:255:HWV7WDSX2:1:2131:17571:16360/1	60	+
chr1	21065935	21065936	A00252:255:HWV7WDSX2:1:2255:23918:20024	60	-
chr1	21088312	21088313	A00252:255:HWV7WDSX2:1:1153:31557:19069	60	+
chr1	21090326	21090327	A00758:240:HTNGKDSX2:2:1229:2103:22764/1	60	+
chr1	21110252	21110253	A00252:255:HWV7WDSX2:3:1616:8820:8281/1	60	+
chr1	21118845	21118846	A00252:255:HWV7WDSX2:1:1207:29206:7858/1	60	+
chr1	21119964	21119965	A00758:240:HTNGKDSX2:1:1175:8097:33927/1	60	-
chr1	21144625	21144626	A00252:255:HWV7WDSX2:2:1153:20600:3098/1	60	-
chr1	21148774	21148775	A00758:240:HTNGKDSX2:2:1257:10104:32675/1	60	-
chr1	21149199	21149200	A00252:255:HWV7WDSX2:2:1337:14299:33207/1	60	-
chr1	21232207	21232208	A00252:255:HWV7WDSX2:1:1606:11406:22122/1	60	-
chr1	21445252	21445253	A00252:255:HWV7WDSX2:2:1172:10411:25128/1	60	+
chr1	21465940	21465941	A00252:255:HWV7WDSX2:1:1124:11044:24283	60	+
chr1	21497784	21497785	A00758:240:HTNGKDSX2:1:2676:9706:1830	60	+
chr1	21512855	21512856	A00252:255:HWV7WDSX2:1:1223:20528:14215/1	60	-
chr1	21538404	21538405	A00252:255:HWV7WDSX2:4:1202:30553:12884/1	60	-
chr1	21678373	21678374	A00252:255:HWV7WDSX2:2:2245:10456:2409/1	60	-
chr1	21690353	21690354	A00252:255:HWV7WDSX2:2:1645:20772:3740	60	-
chr1	21693861	21693862	A00252:255:HWV7WDSX2:2:2121:20808:19147	60	-
chr1	21698816	21698817	A00252:255:HWV7WDSX2:2:1536:3794:24846/1	60	+
chr1	21711476	21711477	A00252:255:HWV7WDSX2:1:1356:11026:11318/1	60	+
chr1	21721501	21721502	A00252:255:HWV7WDSX2:2:1644:18855:16423/1	60	-
chr1	21723382	21723383	A00758:240:HTNGKDSX2:1:1338:20636:13996/1	60	-
chr1	21757380	21757381	A00252:255:HWV7WDSX2:2:1233:2627:22013/1	60	+
chr1	21757578	21757579	A00252:255:HWV7WDSX2:1:1250:10881:23970/1	60	+
chr1	21868515	21868516	A00252:255:HWV7WDSX2:2:1130:19081:17754/1	60	-
chr1	22029641	22029642	A00252:255:HWV7WDSX2:2:2543:15745:4773/1	60	-
chr1	22076921	22076922	A00252:255:HWV7WDSX2:1:1363:2003:17143/1	60	+
chr1	22082802	22082803	A00252:255:HWV7WDSX2:1:2474:3332:12743	60	-
chr1	22099380	22099381	A00252:255:HWV7WDSX2:2:2103:27588:32706/1	60	+
chr1	22339015	22339016	A00252:255:HWV7WDSX2:1:1327:23249:24377	60	-
chr1	22339017	22339018	A00758:240:HTNGKDSX2:1:1105:16098:27492	60	-
chr1	22509852	22509853	A00252:255:HWV7WDSX2:1:1118:15808:2973/1	60	-
chr1	22929433	22929434	A00252:255:HWV7WDSX2:1:2233:31638:9032/1	60	-
chr1	23044722	23044723	A00252:255:HWV7WDSX2:1:1514:9643:26741	60	-
chr1	23057039	23057040	A00252:255:HWV7WDSX2:1:1334:32814:9471/1	60	+
chr1	23061029	23061030	A00252:255:HWV7WDSX2:1:2640:29098:3317/1	60	+
chr1	23066196	23066197	A00252:255:HWV7WDSX2:1:2144:21459:6558/1	60	+
chr1	23082893	23082894	A00252:255:HWV7WDSX2:2:1133:5005:14857	60	-
chr1	23126620	23126621	A00758:240:HTNGKDSX2:1:1364:4146:3317/1	60	-
chr1	23237479	23237480	A00252:255:HWV7WDSX2:4:1626:9543:4398/1	60	-
chr1	23286171	23286172	A00252:255:HWV7WDSX2:1:1141:9453:14356	60	+
chr1	23287901	23287902	A00252:255:HWV7WDSX2:4:1268:25780:7968/1	60	+
chr1	23289000	23289001	A00252:255:HWV7WDSX2:1:1416:1868:9142/1	60	+
chr1	23289072	23289073	A00252:255:HWV7WDSX2:1:1549:9950:9017/1	60	-
chr1	23289455	23289456	A00252:255:HWV7WDSX2:1:2236:9317:4914/1	60	-
chr1	23290394	23290395	A00252:255:HWV7WDSX2:1:1410:23610:22529/1	60	+
chr1	23297063	23297064	A00252:255:HWV7WDSX2:1:1222:11740:25488/1	60	-
chr1	23312466	23312467	A00252:255:HWV7WDSX2:1:2308:5647:18411/1	60	+
chr1	23312570	23312571	A00252:255:HWV7WDSX2:3:1368:3378:17519/1	60	+
chr1	23312578	23312579	A00252:255:HWV7WDSX2:1:2667:10990:36307/1	60	+
chr1	23324098	23324099	A00252:255:HWV7WDSX2:4:2144:15763:15608/1	60	+
chr1	23488720	23488721	A00252:255:HWV7WDSX2:2:1273:19009:17315/1	60	+
chr1	23515454	23515455	A00252:255:HWV7WDSX2:2:1422:3007:26804/1	60	+
chr1	23699535	23699536	A00252:255:HWV7WDSX2:4:1569:25183:27508	60	-
chr1	23740865	23740866	A00252:255:HWV7WDSX2:2:2177:4896:1266/1	60	+
chr1	23761561	23761562	A00758:240:HTNGKDSX2:1:1411:20663:26944	60	-
chr1	23791056	23791057	A00252:255:HWV7WDSX2:4:2208:21929:2550	60	-
chr1	23816878	23816879	A00252:255:HWV7WDSX2:1:1540:24885:29496/1	60	+
chr1	23832473	23832474	A00252:255:HWV7WDSX2:3:1643:3351:2472/1	60	-
chr1	23966444	23966445	A00252:255:HWV7WDSX2:4:2618:1886:4758	60	+
chr1	23968910	23968911	A00252:255:HWV7WDSX2:2:1226:21459:9189/1	60	+
chr1	23970923	23970924	A00252:255:HWV7WDSX2:2:2312:10285:35900/1	60	-
chr1	23971583	23971584	A00252:255:HWV7WDSX2:1:2426:28420:26976	60	+
chr1	23999816	23999817	A00252:255:HWV7WDSX2:1:1216:12183:12477/1	60	+
chr1	24016693	24016694	A00252:255:HWV7WDSX2:3:2329:15600:32518/1	60	-
chr1	24077144	24077145	A00252:255:HWV7WDSX2:3:1404:8133:17362	60	+
chr1	24174577	24174578	A00758:240:HTNGKDSX2:1:2653:23393:12884	60	-
chr1	24336338	24336339	A00758:240:HTNGKDSX2:2:1471:5891:32487	60	-
chr1	24384601	24384602	A00252:255:HWV7WDSX2:1:2326:13657:23829	60	+
chr1	24438223	24438224	A00252:255:HWV7WDSX2:1:1124:6596:28948	60	-
chr1	24464074	24464075	A00252:255:HWV7WDSX2:1:1210:6858:16000/1	60	+
chr1	24650289	24650290	A00252:255:HWV7WDSX2:1:1434:15474:13385/1	60	-
chr1	24664699	24664700	A00252:255:HWV7WDSX2:4:2574:28085:29904/1	60	-
chr1	24825577	24825578	A00252:255:HWV7WDSX2:2:1163:18828:35540/1	60	-
chr1	25227874	25227875	A00758:240:HTNGKDSX2:1:2377:10348:25582/1	60	-
chr1	25347687	25347688	A00758:240:HTNGKDSX2:1:2463:20392:32049	60	-
chr1	25356992	25356993	A00758:240:HTNGKDSX2:2:1471:10493:16752	60	-
chr1	25391240	25391241	A00252:255:HWV7WDSX2:2:1243:14344:4883	60	+
chr1	25456526	25456527	A00252:255:HWV7WDSX2:1:2474:25030:7138/1	60	+
chr1	25458583	25458584	A00252:255:HWV7WDSX2:3:1229:20880:23249/1	60	+
chr1	25478618	25478619	A00252:255:HWV7WDSX2:1:1525:14832:4539/1	60	-
chr1	25485197	25485198	A00252:255:HWV7WDSX2:4:1332:25400:8437/1	60	+
chr1	25721723	25721724	A00252:255:HWV7WDSX2:1:1346:10511:17597/1	60	+
chr1	25838126	25838127	A00252:255:HWV7WDSX2:2:1213:8151:28792	60	-
chr1	25901756	25901757	A00252:255:HWV7WDSX2:1:1355:18222:13260/1	60	-
chr1	25902970	25902971	A00252:255:HWV7WDSX2:1:1218:18801:21183/1	60	+
chr1	25950104	25950105	A00252:255:HWV7WDSX2:1:1322:28366:15922/1	60	-
chr1	25971840	25971841	A00252:255:HWV7WDSX2:3:2402:6668:10347	60	-
chr1	26093666	26093667	A00252:255:HWV7WDSX2:1:2152:9634:29324/1	60	-
chr1	26097446	26097447	A00252:255:HWV7WDSX2:1:2203:30201:23234/1	60	-
chr1	26123360	26123361	A00758:240:HTNGKDSX2:1:2302:23782:2378	60	-
chr1	26136132	26136133	A00758:240:HTNGKDSX2:2:2609:21007:25097/1	60	-
chr1	26153661	26153662	A00252:255:HWV7WDSX2:1:1622:25012:28338	60	-
chr1	26238644	26238645	A00252:255:HWV7WDSX2:1:1234:8314:4742	60	-
chr1	26261219	26261220	A00252:255:HWV7WDSX2:1:1209:17553:18928/1	60	-
chr1	26447686	26447687	A00252:255:HWV7WDSX2:1:2557:17653:28244/1	60	-
chr1	26454367	26454368	A00252:255:HWV7WDSX2:2:1337:6207:17597/1	60	-
chr1	26689850	26689851	A00252:255:HWV7WDSX2:1:2471:17472:25520/1	60	+
chr1	26739788	26739789	A00252:255:HWV7WDSX2:2:2173:20320:16110/1	60	+
chr1	26754880	26754881	A00252:255:HWV7WDSX2:1:1331:7247:30859/1	60	-
chr1	26766435	26766436	A00252:255:HWV7WDSX2:2:1132:17011:14920/1	60	+
chr1	26771148	26771149	A00252:255:HWV7WDSX2:4:1145:30047:11913/1	60	-
chr1	26776223	26776224	A00252:255:HWV7WDSX2:2:1159:11740:19539/1	60	+
chr1	26823929	26823930	A00252:255:HWV7WDSX2:1:2103:7853:35853/1	60	+
chr1	26893322	26893323	A00252:255:HWV7WDSX2:1:1454:25057:17487/1	60	+
chr1	26950265	26950266	A00252:255:HWV7WDSX2:1:1175:27290:6042	60	-
chr1	27090434	27090435	A00252:255:HWV7WDSX2:3:2458:7817:35853	60	+
chr1	27144452	27144453	A00252:255:HWV7WDSX2:1:1435:10881:3583/1	60	+
chr1	27149995	27149996	A00252:255:HWV7WDSX2:1:1113:26304:34428/1	60	-
chr1	27232083	27232084	A00758:240:HTNGKDSX2:2:1301:23863:19085	60	+
chr1	27272890	27272891	A00252:255:HWV7WDSX2:2:1403:9290:16736/1	60	-
chr1	27276180	27276181	A00252:255:HWV7WDSX2:1:1268:28574:1031	60	+
chr1	27412942	27412943	A00252:255:HWV7WDSX2:1:1425:8874:13260/1	60	+
chr1	27421479	27421480	A00252:255:HWV7WDSX2:4:2433:6686:15421	60	-
chr1	27442308	27442309	A00252:255:HWV7WDSX2:1:1549:27525:17159/1	60	-
chr1	27444329	27444330	A00758:240:HTNGKDSX2:1:1670:27959:11710	60	+
chr1	27684750	27684751	A00758:240:HTNGKDSX2:2:1639:13630:34334	60	+
chr1	27758834	27758835	A00758:240:HTNGKDSX2:1:1147:3848:23156/1	60	+
chr1	27787034	27787035	A00758:240:HTNGKDSX2:2:2405:23610:35086/1	60	+
chr1	27801487	27801488	A00252:255:HWV7WDSX2:1:1655:11722:5791/1	60	-
chr1	27801943	27801944	A00758:240:HTNGKDSX2:2:1331:25825:34601	60	-
chr1	27913613	27913614	A00758:240:HTNGKDSX2:2:2518:29297:20228	60	-
chr1	28000475	28000476	A00252:255:HWV7WDSX2:3:1323:31367:17456	60	+
chr1	28003928	28003929	A00252:255:HWV7WDSX2:1:1162:20618:20823/1	60	+
chr1	28011551	28011552	A00252:255:HWV7WDSX2:1:1112:17897:30796/1	60	+
chr1	28011965	28011966	A00252:255:HWV7WDSX2:2:2431:26937:3771/1	60	+
chr1	28024798	28024799	A00252:255:HWV7WDSX2:1:1320:15519:28087/1	60	-
chr1	28027380	28027381	A00252:255:HWV7WDSX2:1:1578:25192:20071/1	60	+
chr1	28056854	28056855	A00252:255:HWV7WDSX2:3:2114:12961:20995/1	60	-
chr1	28058731	28058732	A00252:255:HWV7WDSX2:4:2532:14154:4335/1	60	+
chr1	28061179	28061180	A00252:255:HWV7WDSX2:3:1611:11586:20776	60	-
chr1	28061843	28061844	A00252:255:HWV7WDSX2:1:1568:25744:33771/1	60	+
chr1	28068740	28068741	A00252:255:HWV7WDSX2:1:1365:19741:32049/1	60	-
chr1	28257245	28257246	A00252:255:HWV7WDSX2:1:2639:19868:34867/1	60	-
chr1	28271891	28271892	A00252:255:HWV7WDSX2:3:2303:23014:6840/1	60	-
chr1	28274549	28274550	A00252:255:HWV7WDSX2:1:1163:11342:25394/1	60	+
chr1	28374749	28374750	A00252:255:HWV7WDSX2:1:1136:15826:1219/1	60	+
chr1	28413401	28413402	A00252:255:HWV7WDSX2:3:1637:12952:27618/1	60	-
chr1	28415014	28415015	A00252:255:HWV7WDSX2:1:1265:12274:10504/1	60	-
chr1	28417617	28417618	A00252:255:HWV7WDSX2:1:1128:25527:31172/1	60	-
chr1	28435601	28435602	A00252:255:HWV7WDSX2:1:2124:30906:26929/1	60	+
chr1	28484190	28484191	A00252:255:HWV7WDSX2:2:2547:28122:35571/1	60	+
chr1	28488085	28488086	A00252:255:HWV7WDSX2:1:2452:25599:19398/1	60	+
chr1	28529100	28529101	A00252:255:HWV7WDSX2:1:1422:12011:2315	60	+
chr1	28547038	28547039	A00758:240:HTNGKDSX2:1:2340:17183:27336/1	60	-
chr1	28742127	28742128	A00252:255:HWV7WDSX2:1:1663:23601:33505/1	60	+
chr1	28758660	28758661	A00758:240:HTNGKDSX2:2:2661:31711:2895/1	60	+
chr1	28881253	28881254	A00252:255:HWV7WDSX2:2:2628:9317:16376/1	60	-
chr1	28890632	28890633	A00758:240:HTNGKDSX2:1:2445:30716:20337/1	60	-
chr1	28935549	28935550	A00252:255:HWV7WDSX2:1:2561:2853:16861/1	60	+
chr1	28945842	28945843	A00252:255:HWV7WDSX2:1:1255:25174:35321/1	60	+
chr1	28945843	28945844	A00252:255:HWV7WDSX2:4:1244:3992:35117	60	+
chr1	28996196	28996197	A00252:255:HWV7WDSX2:1:1213:16902:14356/1	60	+
chr1	28996690	28996691	A00252:255:HWV7WDSX2:3:1439:1334:21934/1	60	-
chr1	29010917	29010918	A00758:240:HTNGKDSX2:2:2531:7410:11819	60	-
chr1	29028967	29028968	A00252:255:HWV7WDSX2:1:1125:28999:25535/1	60	-
chr1	29033367	29033368	A00252:255:HWV7WDSX2:4:1461:13883:1266/1	60	+
chr1	29035780	29035781	A00252:255:HWV7WDSX2:1:1127:29017:17801	60	-
chr1	29059813	29059814	A00252:255:HWV7WDSX2:1:1330:6253:1454/1	60	+
chr1	29067838	29067839	A00252:255:HWV7WDSX2:1:2462:27778:12774/1	60	+
chr1	29073257	29073258	A00252:255:HWV7WDSX2:3:1224:32904:32831/1	60	+
chr1	29123362	29123363	A00758:240:HTNGKDSX2:1:2411:32533:10739	60	-
chr1	29159770	29159771	A00252:255:HWV7WDSX2:2:2478:3730:33724/1	60	+
chr1	29163641	29163642	A00252:255:HWV7WDSX2:1:1152:21612:27398/1	60	-
chr1	29164498	29164499	A00252:255:HWV7WDSX2:2:1105:28980:9878/1	60	+
chr1	29171310	29171311	A00252:255:HWV7WDSX2:2:1560:9381:28260/1	60	+
chr1	29177476	29177477	A00252:255:HWV7WDSX2:2:2625:21730:10598	60	-
chr1	29394081	29394082	A00252:255:HWV7WDSX2:1:1125:16441:20447	60	-
chr1	29990043	29990044	A00252:255:HWV7WDSX2:1:1127:12780:7748/1	60	-
chr1	30025620	30025621	A00252:255:HWV7WDSX2:2:2144:27480:15765/1	60	-
chr1	30264271	30264272	A00252:255:HWV7WDSX2:1:1474:13051:33677/1	60	-
chr1	30320306	30320307	A00252:255:HWV7WDSX2:4:2546:4246:11130	60	-
chr1	30324420	30324421	A00252:255:HWV7WDSX2:1:1103:27887:32878/1	60	+
chr1	30326284	30326285	A00758:240:HTNGKDSX2:1:1433:2682:7639	60	-
chr1	30960241	30960242	A00252:255:HWV7WDSX2:1:1530:21368:10942/1	60	+
chr1	30968059	30968060	A00252:255:HWV7WDSX2:1:1353:31439:25473/1	60	-
chr1	30986002	30986003	A00758:240:HTNGKDSX2:1:2366:5846:10739/1	60	-
chr1	30991883	30991884	A00252:255:HWV7WDSX2:1:1326:25030:9330/1	60	+
chr1	30996334	30996335	A00252:255:HWV7WDSX2:1:1222:20085:10535	60	-
chr1	31004008	31004009	A00252:255:HWV7WDSX2:3:2201:29631:2112/1	60	+
chr1	31018620	31018621	A00252:255:HWV7WDSX2:1:2308:13105:18834/1	60	+
chr1	31018621	31018622	A00252:255:HWV7WDSX2:1:1559:26395:23970	60	+
chr1	31262012	31262013	A00252:255:HWV7WDSX2:4:2630:5665:6480	60	-
chr1	31282089	31282090	A00758:240:HTNGKDSX2:2:2238:16098:3881	60	-
chr1	31312250	31312251	A00252:255:HWV7WDSX2:1:1515:8883:6511/1	60	-
chr1	31361217	31361218	A00252:255:HWV7WDSX2:1:1252:15094:12571/1	60	+
chr1	31503365	31503366	A00758:240:HTNGKDSX2:2:1311:10520:17801/1	60	+
chr1	31543954	31543955	A00758:240:HTNGKDSX2:2:1524:7184:28526	60	-
chr1	31641483	31641484	A00252:255:HWV7WDSX2:1:1378:16966:26365/1	60	+
chr1	31831188	31831189	A00252:255:HWV7WDSX2:4:1125:25672:15452/1	60	-
chr1	31844296	31844297	A00758:240:HTNGKDSX2:1:1569:6578:18208/1	60	-
chr1	31921200	31921201	A00758:240:HTNGKDSX2:1:1221:29957:20306/1	60	+
chr1	31921201	31921202	A00252:255:HWV7WDSX2:1:1328:17201:17253/1	60	-
chr1	31921382	31921383	A00252:255:HWV7WDSX2:1:2432:8712:34835	60	-
chr1	31927606	31927607	A00252:255:HWV7WDSX2:3:1529:16288:13823/1	60	+
chr1	31934194	31934195	A00252:255:HWV7WDSX2:1:1574:22010:10207/1	60	+
chr1	31934196	31934197	A00758:240:HTNGKDSX2:1:1177:27877:25473	60	+
chr1	32051177	32051178	A00252:255:HWV7WDSX2:1:2308:29206:21230/1	60	+
chr1	32130626	32130627	A00758:240:HTNGKDSX2:2:2470:6533:9079/1	60	+
chr1	32143956	32143957	A00252:255:HWV7WDSX2:4:1631:1696:34209/1	60	+
chr1	32151181	32151182	A00252:255:HWV7WDSX2:1:1452:24840:27226/1	60	+
chr1	32158082	32158083	A00758:240:HTNGKDSX2:2:1267:10628:24721/1	60	+
chr1	32163893	32163894	A00252:255:HWV7WDSX2:2:1336:15221:33176/1	60	+
chr1	32190140	32190141	A00252:255:HWV7WDSX2:1:1134:8422:13573	60	+
chr1	32227369	32227370	A00252:255:HWV7WDSX2:3:2467:28384:13730	60	-
chr1	32227370	32227371	A00252:255:HWV7WDSX2:1:1326:7672:33379/1	60	-
chr1	32259118	32259119	A00252:255:HWV7WDSX2:1:1413:6045:35790/1	60	+
chr1	32285477	32285478	A00252:255:HWV7WDSX2:1:1548:24478:23844/1	60	-
chr1	32293178	32293179	A00758:240:HTNGKDSX2:1:1628:26160:15170/1	60	+
chr1	32304453	32304454	A00758:240:HTNGKDSX2:2:2634:23222:14121/1	60	-
chr1	32316997	32316998	A00252:255:HWV7WDSX2:2:1201:13205:1532/1	60	-
chr1	32657405	32657406	A00252:255:HWV7WDSX2:3:1646:2953:30248/1	60	+
chr1	32668711	32668712	A00758:240:HTNGKDSX2:1:2211:13856:30342	60	-
chr1	32739480	32739481	A00252:255:HWV7WDSX2:1:1126:7365:20008	60	-
chr1	32831863	32831864	A00758:240:HTNGKDSX2:2:2570:28655:6715/1	60	-
chr1	32928004	32928005	A00252:255:HWV7WDSX2:4:2128:24523:14935/1	60	-
chr1	32942533	32942534	A00252:255:HWV7WDSX2:2:1273:13639:13401/1	60	+
chr1	32988129	32988130	A00252:255:HWV7WDSX2:1:2330:28375:32064	60	-
chr1	33060470	33060471	A00252:255:HWV7WDSX2:1:1105:16414:29356/1	60	+
chr1	33170320	33170321	A00758:240:HTNGKDSX2:2:1263:14868:2315	60	-
chr1	33170322	33170323	A00252:255:HWV7WDSX2:1:2430:28167:7592	60	-
chr1	33267099	33267100	A00758:240:HTNGKDSX2:2:1660:13123:2018/1	60	-
chr1	33278467	33278468	A00252:255:HWV7WDSX2:1:2545:14290:20384/1	60	-
chr1	33282688	33282689	A00252:255:HWV7WDSX2:3:2249:28366:20995/1	60	-
chr1	34365416	34365417	A00252:255:HWV7WDSX2:1:1245:18349:12821/1	60	+
chr1	34658855	34658856	A00252:255:HWV7WDSX2:1:1104:28556:9831/1	60	+
chr1	34989301	34989302	A00252:255:HWV7WDSX2:1:1341:10954:34240/1	60	-
chr1	34996227	34996228	A00252:255:HWV7WDSX2:4:1332:12138:25864/1	60	-
chr1	35102831	35102832	A00252:255:HWV7WDSX2:2:2573:10303:2425/1	60	+
chr1	35105988	35105989	A00758:240:HTNGKDSX2:1:2528:14018:8829	60	-
chr1	35319772	35319773	A00758:240:HTNGKDSX2:2:2152:4887:15687	60	+
chr1	35320679	35320680	A00252:255:HWV7WDSX2:1:2652:21992:34350	60	-
chr1	35329589	35329590	A00758:240:HTNGKDSX2:1:1376:27615:24987/1	60	-
chr1	35348655	35348656	A00252:255:HWV7WDSX2:1:1455:23854:15436/1	60	+
chr1	35356801	35356802	A00252:255:HWV7WDSX2:2:1540:13494:34162/1	60	+
chr1	35358764	35358765	A00252:255:HWV7WDSX2:1:2325:5412:25989/1	60	-
chr1	35369441	35369442	A00252:255:HWV7WDSX2:1:1614:24948:25848/1	60	-
chr1	35371443	35371444	A00252:255:HWV7WDSX2:2:1536:26151:26209/1	60	+
chr1	35372845	35372846	A00252:255:HWV7WDSX2:1:1366:11605:4523/1	60	-
chr1	35374292	35374293	A00758:240:HTNGKDSX2:1:2619:29197:19680	60	-
chr1	35386641	35386642	A00252:255:HWV7WDSX2:2:1141:6940:22811	60	+
chr1	35398134	35398135	A00252:255:HWV7WDSX2:3:2628:17318:22561/1	60	+
chr1	35398135	35398136	A00252:255:HWV7WDSX2:1:1231:23258:34788/1	60	+
chr1	35405123	35405124	A00252:255:HWV7WDSX2:1:2467:30517:25191/1	60	-
chr1	35416599	35416600	A00252:255:HWV7WDSX2:1:2116:15646:20697/1	60	+
chr1	35418063	35418064	A00252:255:HWV7WDSX2:2:2564:19840:24799	60	-
chr1	35452294	35452295	A00252:255:HWV7WDSX2:1:1121:26178:31798/1	60	+
chr1	35458999	35459000	A00252:255:HWV7WDSX2:1:1369:13639:6386/1	60	-
chr1	35470720	35470721	A00252:255:HWV7WDSX2:1:1166:26458:9424/1	60	+
chr1	35638397	35638398	A00252:255:HWV7WDSX2:1:2445:15953:35164/1	60	+
chr1	35741831	35741832	A00252:255:HWV7WDSX2:1:1242:3242:27993	60	+
chr1	35750098	35750099	A00252:255:HWV7WDSX2:1:1232:27787:28855/1	60	+
chr1	35750995	35750996	A00252:255:HWV7WDSX2:1:1501:15492:35712	60	+
chr1	35763325	35763326	A00252:255:HWV7WDSX2:1:2272:28700:2033/1	60	+
chr1	35853888	35853889	A00758:240:HTNGKDSX2:1:2630:26567:28369	60	+
chr1	35948979	35948980	A00252:255:HWV7WDSX2:1:1311:29080:2159	60	+
chr1	35954140	35954141	A00252:255:HWV7WDSX2:3:2152:21296:16611/1	60	-
chr1	35959953	35959954	A00252:255:HWV7WDSX2:2:1425:20582:2942/1	60	-
chr1	35960287	35960288	A00252:255:HWV7WDSX2:1:1403:7916:33833/1	60	-
chr1	35975421	35975422	A00252:255:HWV7WDSX2:1:1451:27579:9424/1	60	+
chr1	36005133	36005134	A00252:255:HWV7WDSX2:1:2142:6162:33990/1	60	+
chr1	36012932	36012933	A00758:240:HTNGKDSX2:1:1206:16839:1877/1	60	-
chr1	36039312	36039313	A00252:255:HWV7WDSX2:1:1156:19994:35399/1	60	-
chr1	36042524	36042525	A00252:255:HWV7WDSX2:1:1504:13232:34898/1	60	-
chr1	36043724	36043725	A00252:255:HWV7WDSX2:3:2638:30816:30342/1	60	+
chr1	36051094	36051095	A00252:255:HWV7WDSX2:1:2433:13485:10817/1	60	+
chr1	36171588	36171589	A00252:255:HWV7WDSX2:1:1620:5258:16736/1	60	+
chr1	36268916	36268917	A00252:255:HWV7WDSX2:1:1526:31213:19727/1	60	+
chr1	36832776	36832777	A00252:255:HWV7WDSX2:3:2203:8856:3239/1	60	-
chr1	36832777	36832778	A00252:255:HWV7WDSX2:1:2438:20853:14278	60	-
chr1	36852946	36852947	A00252:255:HWV7WDSX2:2:2213:9326:29919/1	60	-
chr1	37321414	37321415	A00252:255:HWV7WDSX2:1:1129:4679:6621/1	60	+
chr1	37489524	37489525	A00252:255:HWV7WDSX2:1:2208:6524:36276/1	60	+
chr1	37499264	37499265	A00252:255:HWV7WDSX2:4:1532:1570:23187	60	+
chr1	37500101	37500102	A00758:240:HTNGKDSX2:2:2377:20265:29356	60	-
chr1	37577014	37577015	A00758:240:HTNGKDSX2:1:1625:12319:6762/1	60	-
chr1	37592100	37592101	A00252:255:HWV7WDSX2:1:1427:12246:15123/1	60	+
chr1	37635660	37635661	A00252:255:HWV7WDSX2:1:1404:31078:28447/1	60	-
chr1	37686183	37686184	A00252:255:HWV7WDSX2:1:2361:27534:29230/1	60	-
chr1	37686184	37686185	A00252:255:HWV7WDSX2:1:1151:20537:16830/1	60	-
chr1	37830236	37830237	A00252:255:HWV7WDSX2:2:2322:10384:4288/1	60	-
chr1	37902535	37902536	A00252:255:HWV7WDSX2:4:2431:1416:23954/1	60	+
chr1	37968010	37968011	A00252:255:HWV7WDSX2:1:1126:17580:20979/1	60	-
chr1	38188172	38188173	A00252:255:HWV7WDSX2:1:1439:15908:34021/1	60	+
chr1	38300339	38300340	A00252:255:HWV7WDSX2:4:1172:9281:1438/1	60	-
chr1	38324021	38324022	A00252:255:HWV7WDSX2:1:1150:2636:4617/1	60	-
chr1	38638557	38638558	A00252:255:HWV7WDSX2:1:2120:14579:36730/1	60	-
chr1	38822300	38822301	A00758:240:HTNGKDSX2:2:2369:20329:36761	60	+
chr1	38992331	38992332	A00758:240:HTNGKDSX2:2:2341:3965:30780	60	-
chr1	38995490	38995491	A00252:255:HWV7WDSX2:1:2611:8440:30577/1	60	-
chr1	39091217	39091218	A00252:255:HWV7WDSX2:1:1111:28989:31438/1	60	+
chr1	39163639	39163640	A00758:240:HTNGKDSX2:1:1360:24397:2221/1	60	+
chr1	39219698	39219699	A00252:255:HWV7WDSX2:4:1304:6533:30749	60	+
chr1	39240045	39240046	A00252:255:HWV7WDSX2:1:1373:2917:36855/1	60	+
chr1	39249160	39249161	A00252:255:HWV7WDSX2:1:1507:18322:35916/1	60	-
chr1	39254289	39254290	A00252:255:HWV7WDSX2:1:1344:16107:13573/1	60	+
chr1	39271285	39271286	A00252:255:HWV7WDSX2:1:1351:31232:8015/1	60	+
chr1	39299371	39299372	A00252:255:HWV7WDSX2:1:1240:28836:29074/1	60	-
chr1	39300617	39300618	A00252:255:HWV7WDSX2:3:1115:12979:11819/1	60	-
chr1	39311918	39311919	A00252:255:HWV7WDSX2:1:1447:12753:5760/1	60	-
chr1	39324391	39324392	A00252:255:HWV7WDSX2:1:1128:8675:2832/1	60	+
chr1	39362841	39362842	A00252:255:HWV7WDSX2:1:2432:10574:25285/1	60	-
chr1	39386092	39386093	A00252:255:HWV7WDSX2:4:1360:8449:23234/1	60	+
chr1	39420462	39420463	A00252:255:HWV7WDSX2:1:1110:27633:3912/1	60	-
chr1	39799281	39799282	A00252:255:HWV7WDSX2:2:2639:14073:3129	60	-
chr1	39863689	39863690	A00758:240:HTNGKDSX2:1:1533:2365:35650/1	60	-
chr1	40068176	40068177	A00252:255:HWV7WDSX2:3:2215:19651:33959	60	-
chr1	40184734	40184735	A00252:255:HWV7WDSX2:1:2567:23077:14622/1	60	+
chr1	40191160	40191161	A00252:255:HWV7WDSX2:2:2635:19759:33708/1	60	+
chr1	40192754	40192755	A00252:255:HWV7WDSX2:1:1341:16667:9157/1	60	+
chr1	40197107	40197108	A00252:255:HWV7WDSX2:3:2472:16749:26991/1	60	+
chr1	40279696	40279697	A00758:240:HTNGKDSX2:1:1141:25979:29293/1	60	-
chr1	40289612	40289613	A00252:255:HWV7WDSX2:1:1250:7844:18082/1	60	+
chr1	40301956	40301957	A00252:255:HWV7WDSX2:2:1336:28989:21386/1	60	+
chr1	40414503	40414504	A00252:255:HWV7WDSX2:1:1441:7428:21371/1	60	+
chr1	40520595	40520596	A00252:255:HWV7WDSX2:1:1157:17300:19085	60	-
chr1	40532904	40532905	A00252:255:HWV7WDSX2:1:1456:28040:18928/1	60	-
chr1	40550454	40550455	A00252:255:HWV7WDSX2:2:2368:11867:22952/1	60	+
chr1	40701131	40701132	A00252:255:HWV7WDSX2:1:1271:19244:26584	60	-
chr1	40713029	40713030	A00252:255:HWV7WDSX2:2:2626:19045:3975/1	60	-
chr1	40713033	40713034	A00252:255:HWV7WDSX2:1:1305:10104:32111/1	60	-
chr1	40713108	40713109	A00252:255:HWV7WDSX2:1:1505:14886:17973/1	60	+
chr1	40785563	40785564	A00252:255:HWV7WDSX2:1:1122:28357:37043/1	60	+
chr1	41041809	41041810	A00252:255:HWV7WDSX2:2:1554:22706:29387	60	+
chr1	41065552	41065553	A00252:255:HWV7WDSX2:1:1127:8594:24831/1	60	-
chr1	41069988	41069989	A00758:240:HTNGKDSX2:2:1535:29297:23860	60	-
chr1	41072764	41072765	A00252:255:HWV7WDSX2:4:2602:5475:32424/1	60	-
chr1	41087024	41087025	A00758:240:HTNGKDSX2:2:2546:4074:20635	60	+
chr1	41107797	41107798	A00252:255:HWV7WDSX2:1:1276:4616:5603/1	60	+
chr1	41108203	41108204	A00252:255:HWV7WDSX2:2:1543:30816:6355/1	60	-
chr1	41115241	41115242	A00252:255:HWV7WDSX2:3:2153:1271:10457/1	60	-
chr1	41128977	41128978	A00252:255:HWV7WDSX2:1:1504:29903:9627/1	60	-
chr1	41141598	41141599	A00252:255:HWV7WDSX2:3:2259:15673:29136/1	60	+
chr1	41151148	41151149	A00758:240:HTNGKDSX2:1:2139:26521:35243	60	-
chr1	41157746	41157747	A00252:255:HWV7WDSX2:4:2527:29044:1689/1	60	-
chr1	41171765	41171766	A00252:255:HWV7WDSX2:3:2133:7554:21809/1	60	-
chr1	41212926	41212927	A00252:255:HWV7WDSX2:1:1277:31548:25285/1	60	-
chr1	41215768	41215769	A00252:255:HWV7WDSX2:1:1502:12472:8124/1	60	-
chr1	41258893	41258894	A00252:255:HWV7WDSX2:1:1648:28275:15922/1	60	-
chr1	41282033	41282034	A00252:255:HWV7WDSX2:1:1243:9787:34507/1	60	-
chr1	41294236	41294237	A00758:240:HTNGKDSX2:1:1301:27850:35383	60	-
chr1	41321702	41321703	A00252:255:HWV7WDSX2:1:2354:9742:33896/1	60	-
chr1	41419905	41419906	A00252:255:HWV7WDSX2:1:1577:9697:20541	60	+
chr1	41495557	41495558	A00252:255:HWV7WDSX2:2:2625:24840:34334/1	60	+
chr1	41495558	41495559	A00252:255:HWV7WDSX2:1:1114:13810:12665/1	60	+
chr1	41587749	41587750	A00252:255:HWV7WDSX2:1:1272:22037:8155/1	60	-
chr1	41650706	41650707	A00252:255:HWV7WDSX2:2:2374:3269:33458	60	-
chr1	41650735	41650736	A00758:240:HTNGKDSX2:1:1457:25663:1846	60	-
chr1	42138245	42138246	A00252:255:HWV7WDSX2:1:1319:16007:21010/1	60	-
chr1	42189713	42189714	A00758:240:HTNGKDSX2:1:1317:11614:4695/1	60	+
chr1	42193528	42193529	A00758:240:HTNGKDSX2:2:2470:2130:12070/1	60	+
chr1	42198781	42198782	A00252:255:HWV7WDSX2:3:1109:14235:33129	60	+
chr1	42209661	42209662	A00252:255:HWV7WDSX2:1:1210:20085:19805/1	60	-
chr1	42214436	42214437	A00252:255:HWV7WDSX2:1:2220:13539:11381/1	60	-
chr1	42261607	42261608	A00252:255:HWV7WDSX2:1:2508:17282:29982/1	60	-
chr1	42263924	42263925	A00252:255:HWV7WDSX2:1:1137:7600:31908/1	60	-
chr1	42265774	42265775	A00252:255:HWV7WDSX2:2:1122:9335:36041/1	60	-
chr1	42526103	42526104	A00252:255:HWV7WDSX2:1:2142:26711:10050	60	-
chr1	42636366	42636367	A00252:255:HWV7WDSX2:4:1570:1922:23234	60	-
chr1	42638609	42638610	A00252:255:HWV7WDSX2:1:2315:13241:29747/1	60	+
chr1	42694215	42694216	A00252:255:HWV7WDSX2:1:2627:12979:16799/1	60	+
chr1	42694297	42694298	A00758:240:HTNGKDSX2:2:1253:14362:21919/1	60	-
chr1	42702677	42702678	A00252:255:HWV7WDSX2:2:1112:7319:20181/1	60	-
chr1	42810051	42810052	A00252:255:HWV7WDSX2:1:1147:18195:7607/1	60	-
chr1	42824206	42824207	A00758:240:HTNGKDSX2:1:1130:27498:32988/1	60	+
chr1	42841516	42841517	A00252:255:HWV7WDSX2:1:1242:8657:20118/1	60	-
chr1	42912959	42912960	A00252:255:HWV7WDSX2:1:1556:11216:35289/1	60	-
chr1	42925405	42925406	A00252:255:HWV7WDSX2:1:1609:16667:19617/1	60	+
chr1	42983883	42983884	A00758:240:HTNGKDSX2:1:2424:14281:31046/1	60	+
chr1	43216847	43216848	A00252:255:HWV7WDSX2:3:2226:15854:34178/1	60	+
chr1	43316646	43316647	A00758:240:HTNGKDSX2:2:1667:19831:9659/1	60	-
chr1	43383971	43383972	A00758:240:HTNGKDSX2:1:2567:3106:6151	60	-
chr1	43433509	43433510	A00758:240:HTNGKDSX2:1:2253:10095:25801	60	-
chr1	43529964	43529965	A00252:255:HWV7WDSX2:1:2515:29414:8469/1	60	+
chr1	43654554	43654555	A00252:255:HWV7WDSX2:2:2369:10230:28761	60	-
chr1	43729495	43729496	A00252:255:HWV7WDSX2:1:1562:6650:33771	60	-
chr1	43753771	43753772	A00758:240:HTNGKDSX2:2:1669:5547:17049/1	60	+
chr1	43774922	43774923	A00252:255:HWV7WDSX2:4:2461:26106:16047/1	60	-
chr1	43820850	43820851	A00252:255:HWV7WDSX2:4:2670:27308:29966/1	60	+
chr1	43820948	43820949	A00252:255:HWV7WDSX2:1:1566:19162:12007/1	60	-
chr1	43831037	43831038	A00252:255:HWV7WDSX2:3:1255:4761:31594/1	60	+
chr1	43835988	43835989	A00252:255:HWV7WDSX2:4:2437:13322:6026	60	-
chr1	43888613	43888614	A00758:240:HTNGKDSX2:2:1135:15736:1282/1	60	-
chr1	44050646	44050647	A00252:255:HWV7WDSX2:1:1123:17996:32002/1	60	-
chr1	44057341	44057342	A00252:255:HWV7WDSX2:4:2208:32081:26271	60	-
chr1	44227143	44227144	A00252:255:HWV7WDSX2:1:1125:11261:3239/1	60	+
chr1	44380132	44380133	A00758:240:HTNGKDSX2:1:1109:2736:33692	60	-
chr1	44925386	44925387	A00252:255:HWV7WDSX2:2:1430:10538:24690/1	60	+
chr1	44933553	44933554	A00252:255:HWV7WDSX2:1:1608:16052:18865/1	60	-
chr1	44954152	44954153	A00252:255:HWV7WDSX2:2:1542:21450:34601/1	60	+
chr1	45061572	45061573	A00252:255:HWV7WDSX2:1:1207:19226:16971/1	60	+
chr1	45160883	45160884	A00252:255:HWV7WDSX2:1:1171:21323:24580/1	60	+
chr1	45349389	45349390	A00252:255:HWV7WDSX2:1:1173:26910:11960	60	-
chr1	45558203	45558204	A00252:255:HWV7WDSX2:1:1160:23863:9126/1	60	-
chr1	45595706	45595707	A00252:255:HWV7WDSX2:1:1548:14091:6355/1	60	-
chr1	45601476	45601477	A00252:255:HWV7WDSX2:1:2312:2763:24596/1	60	+
chr1	45632089	45632090	A00252:255:HWV7WDSX2:1:1227:15049:1376/1	60	+
chr1	45635624	45635625	A00252:255:HWV7WDSX2:1:1170:26784:5541/1	60	-
chr1	45644936	45644937	A00252:255:HWV7WDSX2:1:1525:13214:21465/1	60	+
chr1	45657087	45657088	A00758:240:HTNGKDSX2:1:2628:11921:9518/1	60	+
chr1	45681818	45681819	A00252:255:HWV7WDSX2:1:1221:17861:10942/1	60	+
chr1	45701570	45701571	A00252:255:HWV7WDSX2:1:2516:8115:16266	60	+
chr1	45720306	45720307	A00252:255:HWV7WDSX2:3:1260:20772:10473/1	60	+
chr1	45731159	45731160	A00758:240:HTNGKDSX2:1:1547:9968:7545/1	60	-
chr1	45809553	45809554	A00252:255:HWV7WDSX2:1:2412:19831:2394	60	-
chr1	45870980	45870981	A00252:255:HWV7WDSX2:1:1201:5086:36229	60	+
chr1	45882707	45882708	A00252:255:HWV7WDSX2:1:2529:3061:20917/1	60	+
chr1	45885562	45885563	A00252:255:HWV7WDSX2:3:1138:14705:20290/1	60	-
chr1	45892314	45892315	A00252:255:HWV7WDSX2:1:1347:28700:20541/1	60	+
chr1	45907485	45907486	A00758:240:HTNGKDSX2:1:1206:22661:30561/1	60	+
chr1	45907487	45907488	A00758:240:HTNGKDSX2:1:1366:30888:10300	60	+
chr1	45928555	45928556	A00758:240:HTNGKDSX2:2:1569:20076:7670/1	60	-
chr1	45987214	45987215	A00252:255:HWV7WDSX2:1:2520:12201:34303/1	60	-
chr1	45987741	45987742	A00252:255:HWV7WDSX2:1:1321:21974:18568	60	+
chr1	46046396	46046397	A00758:240:HTNGKDSX2:1:2632:6180:7654/1	60	+
chr1	46076743	46076744	A00252:255:HWV7WDSX2:1:1511:27019:18411	60	-
chr1	46130319	46130320	A00252:255:HWV7WDSX2:3:2504:28872:29669/1	60	-
chr1	46252477	46252478	A00252:255:HWV7WDSX2:1:2158:29351:29872/1	60	+
chr1	46316775	46316776	A00252:255:HWV7WDSX2:1:1646:18683:20917/1	60	-
chr1	46643607	46643608	A00252:255:HWV7WDSX2:1:1534:29912:31532/1	60	-
chr1	46716049	46716050	A00758:240:HTNGKDSX2:1:1524:27769:12696/1	60	-
chr1	46835674	46835675	A00758:240:HTNGKDSX2:2:1273:13602:18317	60	-
chr1	46906724	46906725	A00252:255:HWV7WDSX2:1:2464:4399:31908/1	60	-
chr1	47347410	47347411	A00252:255:HWV7WDSX2:2:1374:6099:23234	60	+
chr1	47373784	47373785	A00252:255:HWV7WDSX2:1:2352:24695:26224/1	60	+
chr1	47382564	47382565	A00252:255:HWV7WDSX2:4:2245:28140:30091/1	60	-
chr1	47735858	47735859	A00252:255:HWV7WDSX2:1:2344:17372:32174/1	60	-
chr1	48630134	48630135	A00252:255:HWV7WDSX2:1:1421:25726:6621	60	-
chr1	48762398	48762399	A00252:255:HWV7WDSX2:1:1171:22752:17221/1	60	+
chr1	48781373	48781374	A00252:255:HWV7WDSX2:1:1145:18945:22592/1	60	-
chr1	48928752	48928753	A00252:255:HWV7WDSX2:1:1228:5873:11350/1	60	-
chr1	49185033	49185034	A00252:255:HWV7WDSX2:1:1351:32796:9972/1	60	-
chr1	49502332	49502333	A00252:255:HWV7WDSX2:3:1126:9362:36902/1	60	-
chr1	49822066	49822067	A00252:255:HWV7WDSX2:1:1416:12798:12352	60	-
chr1	50072991	50072992	A00252:255:HWV7WDSX2:3:1539:8124:14559/1	60	-
chr1	50077558	50077559	A00252:255:HWV7WDSX2:1:1202:8883:31281/1	60	-
chr1	50347348	50347349	A00252:255:HWV7WDSX2:1:1124:6108:4930/1	60	-
chr1	50452450	50452451	A00252:255:HWV7WDSX2:1:1666:2392:22858	60	-
chr1	50462366	50462367	A00252:255:HWV7WDSX2:2:1326:11623:12633/1	60	+
chr1	50470502	50470503	A00252:255:HWV7WDSX2:2:2257:10402:12555/1	60	+
chr1	50534436	50534437	A00252:255:HWV7WDSX2:1:1151:19379:16892/1	60	+
chr1	50537116	50537117	A00252:255:HWV7WDSX2:2:1258:8639:8907/1	60	-
chr1	50568516	50568517	A00252:255:HWV7WDSX2:1:1505:17282:4210/1	60	-
chr1	50575916	50575917	A00252:255:HWV7WDSX2:1:1113:24071:4914/1	60	-
chr1	50586402	50586403	A00252:255:HWV7WDSX2:1:1449:12436:3677/1	60	+
chr1	50595245	50595246	A00252:255:HWV7WDSX2:1:1556:28863:26522/1	60	-
chr1	50612389	50612390	A00758:240:HTNGKDSX2:1:1152:27281:30796/1	60	+
chr1	50632025	50632026	A00252:255:HWV7WDSX2:1:1553:31738:6386/1	60	+
chr1	50663356	50663357	A00252:255:HWV7WDSX2:1:1401:18267:11490/1	60	+
chr1	50670802	50670803	A00252:255:HWV7WDSX2:1:1231:16622:36292/1	60	-
chr1	50679223	50679224	A00252:255:HWV7WDSX2:1:1256:23556:34710/1	60	-
chr1	50697385	50697386	A00252:255:HWV7WDSX2:2:1208:13033:17331/1	60	-
chr1	50736420	50736421	A00758:240:HTNGKDSX2:1:1147:15447:12555/1	60	+
chr1	50779441	50779442	A00252:255:HWV7WDSX2:2:1371:19886:5713/1	60	-
chr1	50801101	50801102	A00252:255:HWV7WDSX2:3:1219:10502:33865	60	-
chr1	50801313	50801314	A00252:255:HWV7WDSX2:3:2675:27787:22999/1	60	-
chr1	50833861	50833862	A00252:255:HWV7WDSX2:1:1425:3486:6433/1	60	+
chr1	50838006	50838007	A00252:255:HWV7WDSX2:1:1431:7672:23422/1	60	+
chr1	50841792	50841793	A00252:255:HWV7WDSX2:3:1470:3441:4664/1	60	+
chr1	50850149	50850150	A00252:255:HWV7WDSX2:4:1513:17354:34554	60	-
chr1	50853340	50853341	A00252:255:HWV7WDSX2:3:1561:8558:5541/1	60	+
chr1	50855440	50855441	A00252:255:HWV7WDSX2:1:2102:26413:25347/1	60	+
chr1	50869138	50869139	A00252:255:HWV7WDSX2:4:2574:26919:35556/1	60	+
chr1	50875564	50875565	A00252:255:HWV7WDSX2:1:1176:20383:28119/1	60	+
chr1	50929205	50929206	A00758:240:HTNGKDSX2:1:1617:15537:4131/1	60	-
chr1	50981221	50981222	A00758:240:HTNGKDSX2:2:1322:21685:5603/1	60	-
chr1	51038386	51038387	A00252:255:HWV7WDSX2:3:1269:15926:21715/1	60	-
chr1	51141284	51141285	A00252:255:HWV7WDSX2:1:1317:10854:11271/1	60	-
chr1	51345673	51345674	A00252:255:HWV7WDSX2:3:1109:19072:34147	60	+
chr1	51406591	51406592	A00252:255:HWV7WDSX2:1:2542:6551:2409	60	-
chr1	51438116	51438117	A00252:255:HWV7WDSX2:3:1404:14814:27305/1	60	-
chr1	51440102	51440103	A00252:255:HWV7WDSX2:2:1652:24542:5384/1	60	+
chr1	51440984	51440985	A00252:255:HWV7WDSX2:3:2470:2880:5134	60	+
chr1	51445180	51445181	A00252:255:HWV7WDSX2:1:1210:10646:29825/1	60	+
chr1	51451076	51451077	A00252:255:HWV7WDSX2:1:1335:21902:14779/1	60	+
chr1	51455188	51455189	A00758:240:HTNGKDSX2:1:2547:23764:13964	60	-
chr1	51466215	51466216	A00252:255:HWV7WDSX2:1:1202:29080:3255/1	60	+
chr1	51510091	51510092	A00252:255:HWV7WDSX2:3:1301:5439:20118/1	60	-
chr1	51515109	51515110	A00758:240:HTNGKDSX2:1:1205:30617:27085/1	60	+
chr1	51526795	51526796	A00758:240:HTNGKDSX2:2:2357:6424:13463/1	60	+
chr1	51689981	51689982	A00252:255:HWV7WDSX2:2:1653:20112:36166/1	60	+
chr1	51720321	51720322	A00252:255:HWV7WDSX2:1:2510:32488:20118/1	60	-
chr1	51732799	51732800	A00252:255:HWV7WDSX2:2:1253:3414:36088/1	60	+
chr1	51744287	51744288	A00252:255:HWV7WDSX2:1:1170:24740:4758	60	+
chr1	51747192	51747193	A00252:255:HWV7WDSX2:1:1230:30038:13088/1	60	+
chr1	51765978	51765979	A00252:255:HWV7WDSX2:4:2539:21016:12524/1	60	+
chr1	51801877	51801878	A00252:255:HWV7WDSX2:1:1313:5448:7326/1	60	-
chr1	51815588	51815589	A00758:240:HTNGKDSX2:2:2236:1407:31234/1	60	-
chr1	51824503	51824504	A00758:240:HTNGKDSX2:1:1308:11605:31360	60	-
chr1	51839793	51839794	A00252:255:HWV7WDSX2:1:1371:11234:21418/1	60	+
chr1	51959851	51959852	A00252:255:HWV7WDSX2:1:2458:2781:25911/1	60	+
chr1	52033271	52033272	A00252:255:HWV7WDSX2:1:1337:12102:13150/1	60	+
chr1	52033272	52033273	A00252:255:HWV7WDSX2:2:2159:25201:20024/1	60	+
chr1	52128833	52128834	A00252:255:HWV7WDSX2:1:1265:3378:36746/1	60	-
chr1	52192331	52192332	A00252:255:HWV7WDSX2:1:2550:24532:17456/1	60	-
chr1	52228321	52228322	A00252:255:HWV7WDSX2:2:2162:10691:24549/1	60	-
chr1	52238460	52238461	A00252:255:HWV7WDSX2:1:1101:14308:3255/1	60	+
chr1	52265685	52265686	A00252:255:HWV7WDSX2:2:1640:18647:21386/1	60	-
chr1	52275456	52275457	A00252:255:HWV7WDSX2:1:2304:5873:35806/1	60	+
chr1	52291552	52291553	A00252:255:HWV7WDSX2:1:1369:10013:27727/1	60	-
chr1	52337588	52337589	A00252:255:HWV7WDSX2:1:1672:16098:1282/1	60	+
chr1	52406100	52406101	A00758:240:HTNGKDSX2:2:1129:17228:29168/1	60	+
chr1	52437105	52437106	A00252:255:HWV7WDSX2:1:2442:13747:2848	60	-
chr1	52442766	52442767	A00252:255:HWV7WDSX2:1:1364:9146:34679/1	60	-
chr1	52443030	52443031	A00252:255:HWV7WDSX2:1:1402:10908:30436/1	60	-
chr1	52468163	52468164	A00758:240:HTNGKDSX2:2:1105:17897:5744/1	60	+
chr1	52472509	52472510	A00252:255:HWV7WDSX2:1:1170:14832:3693/1	60	-
chr1	52493839	52493840	A00252:255:HWV7WDSX2:3:1160:7111:2816/1	60	-
chr1	52509619	52509620	A00252:255:HWV7WDSX2:2:1176:12608:27649/1	60	-
chr1	52510613	52510614	A00252:255:HWV7WDSX2:1:1130:23240:25739	60	+
chr1	52518601	52518602	A00252:255:HWV7WDSX2:1:1601:12943:11631/1	60	-
chr1	52635446	52635447	A00252:255:HWV7WDSX2:4:1273:19768:5666	60	-
chr1	52677666	52677667	A00758:240:HTNGKDSX2:1:2373:1597:4194/1	60	+
chr1	52683132	52683133	A00252:255:HWV7WDSX2:1:2265:25988:33567/1	60	+
chr1	52728635	52728636	A00252:255:HWV7WDSX2:3:1129:26503:10160/1	60	-
chr1	52751474	52751475	A00252:255:HWV7WDSX2:4:2571:15537:24706	60	-
chr1	52767568	52767569	A00252:255:HWV7WDSX2:1:2165:1823:15233/1	60	+
chr1	52804298	52804299	A00252:255:HWV7WDSX2:1:1341:11053:2848/1	60	-
chr1	52834011	52834012	A00252:255:HWV7WDSX2:2:2353:30544:29465	60	-
chr1	52834016	52834017	A00252:255:HWV7WDSX2:1:1247:23990:11506/1	60	-
chr1	52948235	52948236	A00252:255:HWV7WDSX2:3:2513:30074:30248/1	60	-
chr1	52952912	52952913	A00252:255:HWV7WDSX2:1:1132:25129:13792/1	60	+
chr1	53178746	53178747	A00252:255:HWV7WDSX2:4:2265:20916:21339/1	60	-
chr1	53791416	53791417	A00252:255:HWV7WDSX2:1:1127:21233:21449/1	60	-
chr1	53807226	53807227	A00252:255:HWV7WDSX2:1:2221:15944:24659/1	60	-
chr1	53869147	53869148	A00252:255:HWV7WDSX2:1:2235:32678:11522/1	60	-
chr1	53920186	53920187	A00252:255:HWV7WDSX2:1:2474:23981:8328/1	60	+
chr1	53938250	53938251	A00252:255:HWV7WDSX2:2:1206:17969:10723/1	60	+
chr1	53941307	53941308	A00758:240:HTNGKDSX2:2:2511:11885:8108/1	60	+
chr1	54046359	54046360	A00252:255:HWV7WDSX2:1:1426:12491:26631/1	60	-
chr1	54072343	54072344	A00252:255:HWV7WDSX2:1:1124:16170:6668/1	60	+
chr1	54092139	54092140	A00252:255:HWV7WDSX2:2:1343:27471:10739/1	60	-
chr1	54213817	54213818	A00758:240:HTNGKDSX2:2:1517:11541:16564	60	-
chr1	54243460	54243461	A00252:255:HWV7WDSX2:1:1309:7591:16110/1	60	-
chr1	54333546	54333547	A00758:240:HTNGKDSX2:2:1515:5186:31485	60	-
chr1	54335558	54335559	A00252:255:HWV7WDSX2:1:1149:24026:32518/1	60	+
chr1	54490031	54490032	A00758:240:HTNGKDSX2:1:2565:13340:10942/1	60	-
chr1	54956211	54956212	A00252:255:HWV7WDSX2:1:2307:15646:8140/1	60	+
chr1	54986795	54986796	A00252:255:HWV7WDSX2:1:2376:3025:21981/1	60	+
chr1	55095391	55095392	A00252:255:HWV7WDSX2:1:2524:21531:15859/1	60	+
chr1	55099208	55099209	A00252:255:HWV7WDSX2:4:1573:10167:9392	60	-
chr1	55117958	55117959	A00252:255:HWV7WDSX2:2:1358:7997:23296/1	60	-
chr1	55133791	55133792	A00758:240:HTNGKDSX2:2:2553:6976:32550/1	60	-
chr1	55134124	55134125	A00252:255:HWV7WDSX2:1:2627:28881:22263/1	60	+
chr1	55146339	55146340	A00252:255:HWV7WDSX2:1:1156:7401:29778/1	60	+
chr1	55147615	55147616	A00252:255:HWV7WDSX2:1:1475:13937:24909/1	60	+
chr1	55161492	55161493	A00252:255:HWV7WDSX2:1:2331:18774:22952/1	60	-
chr1	55193779	55193780	A00252:255:HWV7WDSX2:1:1255:18448:30185/1	60	+
chr1	55200804	55200805	A00252:255:HWV7WDSX2:1:2263:26214:34992/1	60	+
chr1	55206903	55206904	A00252:255:HWV7WDSX2:1:1107:17110:11647/1	60	-
chr1	55265898	55265899	A00252:255:HWV7WDSX2:1:1376:13132:23328/1	60	-
chr1	55414565	55414566	A00252:255:HWV7WDSX2:4:2348:30644:35524/1	60	+
chr1	55438008	55438009	A00758:240:HTNGKDSX2:1:1521:21938:4570/1	60	-
chr1	55473266	55473267	A00252:255:HWV7WDSX2:1:1643:15519:8171/1	60	-
chr1	55486419	55486420	A00252:255:HWV7WDSX2:1:2436:7464:21465/1	60	-
chr1	55486420	55486421	A00252:255:HWV7WDSX2:1:1663:29758:3709/1	60	-
chr1	55919047	55919048	A00252:255:HWV7WDSX2:1:1110:19316:28432/1	60	-
chr1	56508716	56508717	A00758:240:HTNGKDSX2:2:1516:18041:29637	60	+
chr1	56508717	56508718	A00252:255:HWV7WDSX2:3:1121:8359:2033	60	+
chr1	56614960	56614961	A00252:255:HWV7WDSX2:2:1652:25988:12273/1	60	+
chr1	56785395	56785396	A00252:255:HWV7WDSX2:1:1133:25048:13902	60	+
chr1	56988302	56988303	A00252:255:HWV7WDSX2:2:1137:24596:16188/1	60	+
chr1	56998742	56998743	A00252:255:HWV7WDSX2:1:1470:3332:26772/1	60	+
chr1	57642971	57642972	A00252:255:HWV7WDSX2:1:1339:23457:32565/1	60	-
chr1	57850107	57850108	A00252:255:HWV7WDSX2:1:1474:12717:18098/1	60	+
chr1	57893203	57893204	A00252:255:HWV7WDSX2:1:1358:7437:14559/1	60	+
chr1	57924254	57924255	A00252:255:HWV7WDSX2:1:1327:28393:35164/1	60	-
chr1	58312723	58312724	A00252:255:HWV7WDSX2:2:1501:10294:28244/1	60	+
chr1	58416396	58416397	A00758:240:HTNGKDSX2:1:2233:2908:16579/1	60	-
chr1	58502715	58502716	A00758:240:HTNGKDSX2:1:1634:7211:14137/1	60	+
chr1	58510800	58510801	A00252:255:HWV7WDSX2:1:1165:7681:25316/1	60	+
chr1	58510801	58510802	A00758:240:HTNGKDSX2:1:1354:12500:33849	60	+
chr1	58525666	58525667	A00758:240:HTNGKDSX2:1:2433:1398:18474/1	60	+
chr1	58532084	58532085	A00252:255:HWV7WDSX2:1:1124:8477:1454/1	60	-
chr1	58557977	58557978	A00252:255:HWV7WDSX2:1:1602:19416:5494/1	60	+
chr1	58652869	58652870	A00252:255:HWV7WDSX2:2:1263:5493:7467/1	60	-
chr1	58660109	58660110	A00758:240:HTNGKDSX2:1:1532:1262:23907	60	-
chr1	58663911	58663912	A00252:255:HWV7WDSX2:1:2529:14425:14920	60	+
chr1	58686115	58686116	A00758:240:HTNGKDSX2:1:1358:1344:29528	60	-
chr1	58864316	58864317	A00252:255:HWV7WDSX2:1:1276:29550:30217/1	60	+
chr1	59399038	59399039	A00252:255:HWV7WDSX2:1:2220:25238:21621/1	60	+
chr1	59400644	59400645	A00252:255:HWV7WDSX2:2:1146:32805:8547/1	60	-
chr1	59616419	59616420	A00252:255:HWV7WDSX2:1:1323:6470:17018/1	60	+
chr1	59778382	59778383	A00252:255:HWV7WDSX2:1:1307:9995:17644/1	60	-
chr1	59934694	59934695	A00758:240:HTNGKDSX2:1:1601:28040:26506/1	60	+
chr1	60008905	60008906	A00252:255:HWV7WDSX2:1:1545:22101:31250/1	60	-
chr1	60179024	60179025	A00758:240:HTNGKDSX2:2:1316:12834:11694/1	60	+
chr1	60332842	60332843	A00252:255:HWV7WDSX2:2:2166:3938:30827	60	-
chr1	60379870	60379871	A00252:255:HWV7WDSX2:4:1348:23692:24173/1	60	+
chr1	60614048	60614049	A00252:255:HWV7WDSX2:1:1651:14470:17910/1	60	+
chr1	60819737	60819738	A00252:255:HWV7WDSX2:2:1103:1832:14246/1	60	+
chr1	60848019	60848020	A00252:255:HWV7WDSX2:2:1521:4164:35415/1	60	-
chr1	61321969	61321970	A00252:255:HWV7WDSX2:2:1617:21296:7560/1	60	+
chr1	61544583	61544584	A00252:255:HWV7WDSX2:4:2202:7012:30733/1	60	+
chr1	61596700	61596701	A00252:255:HWV7WDSX2:3:2653:29722:15452/1	60	+
chr1	61693107	61693108	A00252:255:HWV7WDSX2:1:1260:12870:4805/1	60	-
chr1	61708384	61708385	A00252:255:HWV7WDSX2:1:2551:24605:35650/1	60	-
chr1	61801157	61801158	A00252:255:HWV7WDSX2:1:1621:4209:33833	60	+
chr1	61922462	61922463	A00252:255:HWV7WDSX2:2:1152:15456:28510/1	60	-
chr1	62074072	62074073	A00252:255:HWV7WDSX2:1:2630:21124:11146/1	60	-
chr1	62098497	62098498	A00252:255:HWV7WDSX2:3:1153:19859:14841/1	60	+
chr1	62412685	62412686	A00252:255:HWV7WDSX2:3:1257:30761:12179/1	60	+
chr1	62442695	62442696	A00252:255:HWV7WDSX2:2:1356:10357:22717/1	60	-
chr1	62474286	62474287	A00252:255:HWV7WDSX2:1:1668:23990:13354/1	60	+
chr1	62486276	62486277	A00252:255:HWV7WDSX2:4:1333:10113:2284	60	-
chr1	62486881	62486882	A00252:255:HWV7WDSX2:1:1538:4969:22842/1	60	-
chr1	62525694	62525695	A00252:255:HWV7WDSX2:3:2310:3170:6417/1	60	-
chr1	62536623	62536624	A00758:240:HTNGKDSX2:1:2644:2365:2863	60	-
chr1	62542731	62542732	A00252:255:HWV7WDSX2:2:1340:20573:28855/1	60	-
chr1	62546921	62546922	A00758:240:HTNGKDSX2:1:2550:6732:18756	60	-
chr1	62597076	62597077	A00758:240:HTNGKDSX2:2:1372:30382:34914	60	-
chr1	62653757	62653758	A00252:255:HWV7WDSX2:2:2374:8802:27132/1	60	-
chr1	62683217	62683218	A00252:255:HWV7WDSX2:2:2363:6985:3474/1	60	-
chr1	62792540	62792541	A00252:255:HWV7WDSX2:3:2473:9769:13025	60	-
chr1	62816350	62816351	A00758:240:HTNGKDSX2:1:1277:31250:15280	60	+
chr1	62817308	62817309	A00252:255:HWV7WDSX2:4:2409:7102:30326/1	60	-
chr1	62819111	62819112	A00252:255:HWV7WDSX2:4:2678:18295:28447/1	60	+
chr1	62820078	62820079	A00252:255:HWV7WDSX2:2:2274:21368:4022/1	60	+
chr1	62832740	62832741	A00252:255:HWV7WDSX2:1:1278:4679:21214/1	60	-
chr1	62844505	62844506	A00252:255:HWV7WDSX2:4:2329:28989:35571/1	60	+
chr1	62848202	62848203	A00252:255:HWV7WDSX2:1:1206:21007:24596/1	60	-
chr1	62975323	62975324	A00252:255:HWV7WDSX2:1:1661:31458:3176/1	60	+
chr1	62978403	62978404	A00252:255:HWV7WDSX2:1:1505:8440:12821/1	60	-
chr1	63065568	63065569	A00252:255:HWV7WDSX2:1:2162:26449:12289/1	60	-
chr1	63344403	63344404	A00252:255:HWV7WDSX2:1:2665:2076:2331/1	60	+
chr1	63410211	63410212	A00252:255:HWV7WDSX2:1:1669:23656:9925/1	60	+
chr1	63463787	63463788	A00252:255:HWV7WDSX2:2:1561:23854:18067/1	60	-
chr1	63480618	63480619	A00252:255:HWV7WDSX2:1:1445:13376:2112/1	60	+
chr1	63485444	63485445	A00252:255:HWV7WDSX2:2:1304:19786:22764	60	-
chr1	63555641	63555642	A00252:255:HWV7WDSX2:1:1165:7084:6089/1	60	+
chr1	63717485	63717486	A00252:255:HWV7WDSX2:1:1357:23999:27868/1	60	+
chr1	63749490	63749491	A00252:255:HWV7WDSX2:2:1125:21133:3458/1	60	-
chr1	63749491	63749492	A00252:255:HWV7WDSX2:1:1132:18557:24392/1	60	-
chr1	63809082	63809083	A00252:255:HWV7WDSX2:4:1460:15555:30185	60	-
chr1	63895010	63895011	A00758:240:HTNGKDSX2:1:2152:17255:25551/1	60	-
chr1	63905470	63905471	A00252:255:HWV7WDSX2:1:1537:18846:6887/1	60	+
chr1	64314795	64314796	A00758:240:HTNGKDSX2:1:2340:9480:35790	60	-
chr1	64341723	64341724	A00252:255:HWV7WDSX2:4:1410:30798:36761	60	+
chr1	64464437	64464438	A00252:255:HWV7WDSX2:1:2636:15962:13949/1	60	+
chr1	64676057	64676058	A00252:255:HWV7WDSX2:1:1428:5475:7592	60	+
chr1	64687726	64687727	A00758:240:HTNGKDSX2:1:1423:20157:36057/1	60	-
chr1	64805258	64805259	A00252:255:HWV7WDSX2:1:1254:31937:9236/1	60	-
chr1	65064263	65064264	A00252:255:HWV7WDSX2:1:1171:27814:4194/1	60	+
chr1	65094186	65094187	A00252:255:HWV7WDSX2:1:1344:4426:15483/1	60	-
chr1	65100387	65100388	A00758:240:HTNGKDSX2:1:1352:16179:35900	60	+
chr1	65111834	65111835	A00252:255:HWV7WDSX2:4:2218:22381:13479	60	-
chr1	65111836	65111837	A00252:255:HWV7WDSX2:2:1363:17942:32095/1	60	-
chr1	65239869	65239870	A00252:255:HWV7WDSX2:2:1429:26368:4163/1	60	-
chr1	65272087	65272088	A00252:255:HWV7WDSX2:1:2361:27724:1752/1	60	+
chr1	65272362	65272363	A00252:255:HWV7WDSX2:1:2518:27019:11365/1	60	+
chr1	65274192	65274193	A00252:255:HWV7WDSX2:3:2206:16975:11725/1	60	+
chr1	65348363	65348364	A00252:255:HWV7WDSX2:2:2451:30942:10582/1	60	-
chr1	65411579	65411580	A00252:255:HWV7WDSX2:4:1470:11415:31407/1	60	+
chr1	65901601	65901602	A00252:255:HWV7WDSX2:3:1145:26982:31156	60	+
chr1	66672234	66672235	A00252:255:HWV7WDSX2:1:1555:32416:20243/1	60	-
chr1	66886057	66886058	A00252:255:HWV7WDSX2:2:1370:23800:24893	60	-
chr1	66930669	66930670	A00758:240:HTNGKDSX2:1:2418:30924:33098/1	60	+
chr1	66939421	66939422	A00758:240:HTNGKDSX2:1:1512:21025:21903/1	60	+
chr1	66962550	66962551	A00252:255:HWV7WDSX2:1:2613:5764:35430	60	-
chr1	66968762	66968763	A00252:255:HWV7WDSX2:1:1213:13114:18630/1	60	+
chr1	67004912	67004913	A00758:240:HTNGKDSX2:1:1120:12481:16720/1	60	-
chr1	67012575	67012576	A00252:255:HWV7WDSX2:3:1670:32551:25207	60	+
chr1	67061750	67061751	A00758:240:HTNGKDSX2:2:2454:30291:11146/1	60	-
chr1	67398651	67398652	A00252:255:HWV7WDSX2:1:1557:27037:30185/1	60	+
chr1	67430393	67430394	A00252:255:HWV7WDSX2:1:1176:14859:27414/1	60	-
chr1	67621590	67621591	A00252:255:HWV7WDSX2:3:2464:13747:29309	60	-
chr1	67719299	67719300	A00252:255:HWV7WDSX2:2:1265:18593:21418/1	60	-
chr1	67919496	67919497	A00252:255:HWV7WDSX2:1:1127:7346:7576/1	60	-
chr1	68012183	68012184	A00252:255:HWV7WDSX2:1:1117:10990:6590/1	60	+
chr1	68284655	68284656	A00252:255:HWV7WDSX2:1:1148:10773:30545/1	60	-
chr1	68429286	68429287	A00252:255:HWV7WDSX2:1:1239:11758:33191/1	60	-
chr1	68478637	68478638	A00252:255:HWV7WDSX2:1:1302:30581:35790/1	60	+
chr1	68487010	68487011	A00252:255:HWV7WDSX2:1:1333:6795:17926/1	60	-
chr1	68487515	68487516	A00758:240:HTNGKDSX2:1:1607:4408:22936/1	60	-
chr1	68491726	68491727	A00252:255:HWV7WDSX2:3:1141:24424:20713/1	60	+
chr1	69387205	69387206	A00758:240:HTNGKDSX2:2:2623:9308:11631/1	60	+
chr1	69452717	69452718	A00758:240:HTNGKDSX2:1:1414:5005:28980/1	60	-
chr1	69470900	69470901	A00252:255:HWV7WDSX2:1:2554:2935:12837/1	60	+
chr1	69567226	69567227	A00758:240:HTNGKDSX2:2:1473:11478:1517	60	-
chr1	69573957	69573958	A00252:255:HWV7WDSX2:3:1252:22779:21371	60	+
chr1	69620935	69620936	A00758:240:HTNGKDSX2:1:1548:16767:36605/1	60	-
chr1	69658768	69658769	A00252:255:HWV7WDSX2:4:1442:20518:27508/1	60	+
chr1	69698523	69698524	A00252:255:HWV7WDSX2:1:2524:12599:11287/1	60	-
chr1	70092287	70092288	A00252:255:HWV7WDSX2:3:1108:15456:27665/1	60	+
chr1	70104836	70104837	A00252:255:HWV7WDSX2:1:2471:18891:32205/1	60	-
chr1	70158422	70158423	A00252:255:HWV7WDSX2:1:1533:1262:37027/1	60	-
chr1	70185895	70185896	A00252:255:HWV7WDSX2:2:1404:5529:27445/1	60	-
chr1	70188408	70188409	A00252:255:HWV7WDSX2:2:2411:5701:32127/1	60	-
chr1	70240192	70240193	A00252:255:HWV7WDSX2:1:1255:26268:32424/1	60	+
chr1	70250634	70250635	A00252:255:HWV7WDSX2:4:2553:7410:10128/1	60	+
chr1	70251023	70251024	A00252:255:HWV7WDSX2:3:2139:13539:9095	60	+
chr1	70265667	70265668	A00252:255:HWV7WDSX2:2:1574:5999:15608/1	60	-
chr1	70285031	70285032	A00252:255:HWV7WDSX2:1:2414:8721:29622/1	60	-
chr1	70324404	70324405	A00252:255:HWV7WDSX2:3:1421:25093:17456/1	60	+
chr1	70327370	70327371	A00252:255:HWV7WDSX2:2:1660:10719:4930/1	60	+
chr1	70388324	70388325	A00252:255:HWV7WDSX2:1:2414:29541:31266/1	60	+
chr1	70390889	70390890	A00252:255:HWV7WDSX2:1:1104:32280:16282/1	60	+
chr1	70659566	70659567	A00252:255:HWV7WDSX2:3:1526:18105:19914/1	60	-
chr1	70666905	70666906	A00252:255:HWV7WDSX2:1:1605:14045:29575/1	60	-
chr1	70788846	70788847	A00252:255:HWV7WDSX2:1:1308:25039:19492/1	60	+
chr1	70865224	70865225	A00252:255:HWV7WDSX2:4:2446:27127:3693	60	-
chr1	70913538	70913539	A00252:255:HWV7WDSX2:1:2359:27905:29089/1	60	+
chr1	70951378	70951379	A00252:255:HWV7WDSX2:1:2551:3902:13385/1	60	+
chr1	71064914	71064915	A00252:255:HWV7WDSX2:1:1517:8034:35697	60	+
chr1	71520893	71520894	A00252:255:HWV7WDSX2:1:1218:3757:1266/1	60	+
chr1	71655879	71655880	A00252:255:HWV7WDSX2:1:1125:24062:25535/1	60	+
chr1	71888424	71888425	A00252:255:HWV7WDSX2:3:1276:25292:30953/1	60	+
chr1	71953801	71953802	A00252:255:HWV7WDSX2:1:2451:10031:12571/1	60	+
chr1	71974066	71974067	A00252:255:HWV7WDSX2:3:2531:10827:32049/1	60	+
chr1	72067503	72067504	A00252:255:HWV7WDSX2:2:1401:13033:16736/1	60	-
chr1	72101738	72101739	A00252:255:HWV7WDSX2:1:1343:23140:30232/1	60	-
chr1	72106807	72106808	A00252:255:HWV7WDSX2:1:1154:18647:16877/1	60	+
chr1	72142403	72142404	A00252:255:HWV7WDSX2:2:1342:17454:17347/1	60	+
chr1	72165283	72165284	A00252:255:HWV7WDSX2:3:1270:8856:8531/1	60	+
chr1	72181034	72181035	A00252:255:HWV7WDSX2:1:1308:15673:10692/1	60	+
chr1	72208133	72208134	A00252:255:HWV7WDSX2:1:1560:26223:4789/1	60	+
chr1	72241344	72241345	A00252:255:HWV7WDSX2:1:1130:15157:27555/1	60	-
chr1	72297219	72297220	A00252:255:HWV7WDSX2:2:2149:22001:9972/1	60	+
chr1	72325915	72325916	A00252:255:HWV7WDSX2:3:2264:10981:27273	60	+
chr1	72402566	72402567	A00252:255:HWV7WDSX2:1:1510:21441:17832/1	60	-
chr1	72407557	72407558	A00252:255:HWV7WDSX2:1:2372:22959:15233/1	60	-
chr1	72414680	72414681	A00252:255:HWV7WDSX2:2:1216:18611:14152/1	60	+
chr1	72446922	72446923	A00252:255:HWV7WDSX2:1:1560:11812:35822/1	60	-
chr1	72584499	72584500	A00252:255:HWV7WDSX2:1:1412:12002:19774/1	60	+
chr1	72662195	72662196	A00252:255:HWV7WDSX2:3:2124:12418:27571	60	+
chr1	72737170	72737171	A00252:255:HWV7WDSX2:3:1372:13386:17942/1	60	+
chr1	72846781	72846782	A00758:240:HTNGKDSX2:2:1148:2130:32236	60	+
chr1	72846875	72846876	A00252:255:HWV7WDSX2:1:1515:3866:22341/1	60	-
chr1	72849527	72849528	A00252:255:HWV7WDSX2:1:1140:28357:7326/1	60	+
chr1	72856696	72856697	A00252:255:HWV7WDSX2:1:1520:14968:5087/1	60	+
chr1	72858168	72858169	A00252:255:HWV7WDSX2:2:1441:10764:12680	60	-
chr1	72862430	72862431	A00252:255:HWV7WDSX2:1:1549:30391:24189/1	60	+
chr1	72865868	72865869	A00252:255:HWV7WDSX2:1:2601:11107:4476/1	60	-
chr1	72903316	72903317	A00758:240:HTNGKDSX2:1:2243:25211:8954/1	60	-
chr1	72936217	72936218	A00758:240:HTNGKDSX2:1:1173:16604:33223	60	+
chr1	73006897	73006898	A00252:255:HWV7WDSX2:1:1454:17996:16752	60	-
chr1	73006899	73006900	A00252:255:HWV7WDSX2:1:2240:17255:2440	60	-
chr1	73096408	73096409	A00252:255:HWV7WDSX2:2:1465:5990:24017/1	60	-
chr1	73426133	73426134	A00252:255:HWV7WDSX2:1:1341:20238:12242	60	-
chr1	73502127	73502128	A00252:255:HWV7WDSX2:1:1354:2320:23672/1	60	+
chr1	73520093	73520094	A00252:255:HWV7WDSX2:3:2664:4508:31626	60	-
chr1	73582864	73582865	A00252:255:HWV7WDSX2:3:2103:1787:25254	60	-
chr1	73680219	73680220	A00758:240:HTNGKDSX2:1:1618:28890:12853/1	60	+
chr1	73758503	73758504	A00252:255:HWV7WDSX2:2:1302:29288:22373/1	60	-
chr1	73783574	73783575	A00252:255:HWV7WDSX2:1:1137:11894:11913	60	+
chr1	74103306	74103307	A00252:255:HWV7WDSX2:2:2378:27561:10300/1	60	+
chr1	74194640	74194641	A00252:255:HWV7WDSX2:1:2345:21658:19554/1	60	+
chr1	74336599	74336600	A00758:240:HTNGKDSX2:2:1634:17074:35947/1	60	+
chr1	74338644	74338645	A00252:255:HWV7WDSX2:1:1511:8386:27696	60	-
chr1	74387856	74387857	A00252:255:HWV7WDSX2:1:2358:24162:16532/1	60	-
chr1	74417309	74417310	A00252:255:HWV7WDSX2:1:1131:13883:31297/1	60	+
chr1	74473338	74473339	A00252:255:HWV7WDSX2:1:2219:18132:21120/1	60	-
chr1	74533025	74533026	A00758:240:HTNGKDSX2:1:1429:31069:17159	60	-
chr1	74579690	74579691	A00758:240:HTNGKDSX2:1:1569:13060:9549	60	-
chr1	74698816	74698817	A00758:240:HTNGKDSX2:2:1264:6596:3834/1	60	-
chr1	74710151	74710152	A00252:255:HWV7WDSX2:2:1308:31313:34616/1	60	+
chr1	74782440	74782441	A00252:255:HWV7WDSX2:1:2341:26666:19492/1	60	-
chr1	74802267	74802268	A00758:240:HTNGKDSX2:2:2533:13160:28510	60	+
chr1	75160358	75160359	A00252:255:HWV7WDSX2:1:1167:23032:32769/1	60	-
chr1	75352249	75352250	A00252:255:HWV7WDSX2:1:1105:21866:27931/1	60	-
chr1	75358002	75358003	A00758:240:HTNGKDSX2:2:1414:30581:24298	60	-
chr1	75358004	75358005	A00758:240:HTNGKDSX2:2:2672:23728:33035	60	-
chr1	75511870	75511871	A00252:255:HWV7WDSX2:1:2409:23384:3568/1	60	+
chr1	75558041	75558042	A00758:240:HTNGKDSX2:2:1268:21404:5869/1	60	-
chr1	75618291	75618292	A00252:255:HWV7WDSX2:1:1361:12789:29215/1	60	+
chr1	75633517	75633518	A00758:240:HTNGKDSX2:1:1612:26639:20979	60	+
chr1	75728581	75728582	A00252:255:HWV7WDSX2:3:1309:28393:15812	60	+
chr1	75736538	75736539	A00252:255:HWV7WDSX2:3:1405:2040:3051	60	-
chr1	75736541	75736542	A00758:240:HTNGKDSX2:1:1344:8422:32894	60	-
chr1	75736697	75736698	A00252:255:HWV7WDSX2:1:1508:7853:26115/1	60	+
chr1	75791748	75791749	A00252:255:HWV7WDSX2:2:1664:14055:27555/1	60	-
chr1	75855686	75855687	A00252:255:HWV7WDSX2:2:2162:3450:12915/1	60	+
chr1	75882356	75882357	A00758:240:HTNGKDSX2:1:1534:4363:10958/1	60	-
chr1	75892887	75892888	A00758:240:HTNGKDSX2:1:1466:26512:27273	60	-
chr1	75894417	75894418	A00252:255:HWV7WDSX2:1:1150:28221:34585/1	60	+
chr1	75912708	75912709	A00252:255:HWV7WDSX2:1:1120:19822:21512	60	+
chr1	75913277	75913278	A00252:255:HWV7WDSX2:3:1120:16242:19413/1	60	+
chr1	75938408	75938409	A00252:255:HWV7WDSX2:2:2269:17228:20243/1	60	-
chr1	76062998	76062999	A00758:240:HTNGKDSX2:2:1365:14253:36072/1	60	-
chr1	76164960	76164961	A00252:255:HWV7WDSX2:2:1233:27172:33927/1	60	+
chr1	76315477	76315478	A00252:255:HWV7WDSX2:1:1212:3812:8563/1	60	+
chr1	76562977	76562978	A00252:255:HWV7WDSX2:2:1233:23565:4476/1	60	-
chr1	76605237	76605238	A00758:240:HTNGKDSX2:1:1578:11017:6167	60	+
chr1	76639219	76639220	A00252:255:HWV7WDSX2:1:1227:7789:16297/1	60	+
chr1	76665279	76665280	A00758:240:HTNGKDSX2:2:1153:22137:15029/1	60	-
chr1	77127070	77127071	A00252:255:HWV7WDSX2:1:1251:12454:19523/1	60	-
chr1	77128634	77128635	A00252:255:HWV7WDSX2:1:1369:25572:29246/1	60	+
chr1	77143753	77143754	A00758:240:HTNGKDSX2:1:1213:1579:29590/1	60	+
chr1	77150328	77150329	A00252:255:HWV7WDSX2:2:1633:22119:4539/1	60	-
chr1	77200632	77200633	A00758:240:HTNGKDSX2:1:2173:15239:19930/1	60	-
chr1	77289027	77289028	A00252:255:HWV7WDSX2:2:2235:3730:2785	60	-
chr1	77289029	77289030	A00758:240:HTNGKDSX2:1:1125:2998:1485	60	-
chr1	77380955	77380956	A00252:255:HWV7WDSX2:2:2173:10239:31125	60	-
chr1	77579171	77579172	A00252:255:HWV7WDSX2:1:2101:16288:22999/1	60	-
chr1	77586003	77586004	A00758:240:HTNGKDSX2:1:1445:2899:25113/1	60	-
chr1	77605777	77605778	A00252:255:HWV7WDSX2:1:1210:3568:28244/1	60	+
chr1	77612794	77612795	A00252:255:HWV7WDSX2:1:1374:9254:29324	60	+
chr1	77642017	77642018	A00252:255:HWV7WDSX2:1:1673:27624:7373/1	60	+
chr1	77644124	77644125	A00758:240:HTNGKDSX2:1:1119:32298:20322/1	60	+
chr1	77681437	77681438	A00252:255:HWV7WDSX2:2:2571:13087:25285/1	60	-
chr1	77799321	77799322	A00252:255:HWV7WDSX2:1:1440:2591:34976/1	60	+
chr1	77800748	77800749	A00252:255:HWV7WDSX2:1:1143:12816:27445/1	60	+
chr1	77800982	77800983	A00252:255:HWV7WDSX2:1:1450:10095:13244/1	60	+
chr1	77817423	77817424	A00252:255:HWV7WDSX2:1:1132:9489:17926/1	60	+
chr1	77826501	77826502	A00252:255:HWV7WDSX2:2:1508:18186:16955/1	60	+
chr1	77827011	77827012	A00252:255:HWV7WDSX2:2:1115:23140:1611/1	60	+
chr1	77829025	77829026	A00252:255:HWV7WDSX2:1:2652:16559:14262/1	60	+
chr1	77840141	77840142	A00252:255:HWV7WDSX2:1:2101:10502:27289/1	60	+
chr1	77856642	77856643	A00252:255:HWV7WDSX2:1:1115:16613:29481/1	60	+
chr1	77876054	77876055	A00252:255:HWV7WDSX2:1:1666:23059:13651	60	+
chr1	77913405	77913406	A00252:255:HWV7WDSX2:2:2118:1154:13761/1	60	-
chr1	77948395	77948396	A00252:255:HWV7WDSX2:1:1147:21703:36166/1	60	+
chr1	77948399	77948400	A00252:255:HWV7WDSX2:1:1229:32163:11757/1	60	-
chr1	78010436	78010437	A00252:255:HWV7WDSX2:3:2477:21115:21214/1	60	-
chr1	78019012	78019013	A00252:255:HWV7WDSX2:1:1337:5439:10473/1	60	-
chr1	78100203	78100204	A00252:255:HWV7WDSX2:1:1213:9977:28917/1	60	+
chr1	78345213	78345214	A00252:255:HWV7WDSX2:2:1619:28348:6684/1	60	+
chr1	78598179	78598180	A00758:240:HTNGKDSX2:1:1344:8956:25269/1	60	-
chr1	78685882	78685883	A00252:255:HWV7WDSX2:1:2653:9344:15327/1	60	-
chr1	79230489	79230490	A00252:255:HWV7WDSX2:1:1229:16134:13870/1	60	-
chr1	79261673	79261674	A00758:240:HTNGKDSX2:1:2208:9769:8390/1	60	+
chr1	79809378	79809379	A00252:255:HWV7WDSX2:1:2665:28592:21981/1	60	-
chr1	80039703	80039704	A00252:255:HWV7WDSX2:1:1119:27796:28213/1	60	-
chr1	80284007	80284008	A00252:255:HWV7WDSX2:1:1457:13675:16564	60	-
chr1	80401319	80401320	A00252:255:HWV7WDSX2:2:1430:16857:25457/1	60	+
chr1	80581626	80581627	A00758:240:HTNGKDSX2:1:1127:5367:19836/1	60	+
chr1	80618349	80618350	A00758:240:HTNGKDSX2:1:1323:31747:19429	60	-
chr1	80674609	80674610	A00252:255:HWV7WDSX2:4:2516:18096:28228/1	60	+
chr1	80764566	80764567	A00252:255:HWV7WDSX2:3:2275:5891:17832/1	60	+
chr1	81476471	81476472	A00758:240:HTNGKDSX2:1:2655:11360:9737/1	60	+
chr1	81613105	81613106	A00252:255:HWV7WDSX2:1:2360:21766:13009/1	60	+
chr1	81648293	81648294	A00758:240:HTNGKDSX2:2:2138:17616:7858	60	-
chr1	81810950	81810951	A00252:255:HWV7WDSX2:1:1372:21730:13573/1	60	+
chr1	82078663	82078664	A00252:255:HWV7WDSX2:1:1563:16758:6464	60	-
chr1	82300562	82300563	A00758:240:HTNGKDSX2:1:1664:5972:32158/1	60	-
chr1	82355131	82355132	A00252:255:HWV7WDSX2:1:1420:31665:21512/1	60	-
chr1	82416487	82416488	A00758:240:HTNGKDSX2:1:1410:30327:16783/1	60	+
chr1	82580191	82580192	A00252:255:HWV7WDSX2:3:2525:15284:27555/1	60	+
chr1	82583540	82583541	A00758:240:HTNGKDSX2:1:1611:1181:31594	60	-
chr1	82633226	82633227	A00252:255:HWV7WDSX2:3:1409:28791:7764/1	60	+
chr1	82723460	82723461	A00252:255:HWV7WDSX2:1:1417:9263:12367/1	60	-
chr1	82741328	82741329	A00252:255:HWV7WDSX2:2:2152:13042:15217/1	60	-
chr1	82743529	82743530	A00252:255:HWV7WDSX2:1:1510:21097:35837/1	60	-
chr1	82825433	82825434	A00252:255:HWV7WDSX2:1:1212:21061:11381/1	60	+
chr1	82924016	82924017	A00758:240:HTNGKDSX2:1:1346:1244:12915	60	+
chr1	83284662	83284663	A00252:255:HWV7WDSX2:1:1124:30183:4069	60	-
chr1	83292462	83292463	A00758:240:HTNGKDSX2:2:1136:11885:29340/1	60	-
chr1	83610494	83610495	A00252:255:HWV7WDSX2:2:2153:25753:13432	60	+
chr1	83687065	83687066	A00252:255:HWV7WDSX2:4:1548:1886:3004	60	+
chr1	83775979	83775980	A00758:240:HTNGKDSX2:1:1509:26630:21966/1	60	-
chr1	83901151	83901152	A00252:255:HWV7WDSX2:1:1449:6289:27571/1	60	+
chr1	84052074	84052075	A00758:240:HTNGKDSX2:2:2233:6967:5885	60	-
chr1	84094041	84094042	A00758:240:HTNGKDSX2:1:1160:10863:36589/1	60	+
chr1	84094345	84094346	A00252:255:HWV7WDSX2:4:1542:8359:24956/1	60	+
chr1	84095992	84095993	A00252:255:HWV7WDSX2:3:1334:14886:17253/1	60	+
chr1	84135696	84135697	A00252:255:HWV7WDSX2:2:2204:30047:25535/1	60	-
chr1	84142960	84142961	A00252:255:HWV7WDSX2:1:2163:17635:33129/1	60	+
chr1	84176240	84176241	A00252:255:HWV7WDSX2:1:1378:10330:16564/1	60	-
chr1	84182192	84182193	A00252:255:HWV7WDSX2:4:1368:21766:25723/1	60	-
chr1	84202223	84202224	A00758:240:HTNGKDSX2:1:2337:28393:19789/1	60	-
chr1	84202491	84202492	A00252:255:HWV7WDSX2:1:2227:26549:11365/1	60	-
chr1	84210562	84210563	A00252:255:HWV7WDSX2:1:1416:5810:18850/1	60	-
chr1	84221217	84221218	A00252:255:HWV7WDSX2:2:2222:25572:4820/1	60	-
chr1	84258711	84258712	A00252:255:HWV7WDSX2:1:2135:11894:19053/1	60	+
chr1	84309251	84309252	A00758:240:HTNGKDSX2:1:2328:28203:1047	60	-
chr1	84417837	84417838	A00252:255:HWV7WDSX2:1:2267:30282:29262/1	60	+
chr1	84539860	84539861	A00252:255:HWV7WDSX2:2:2678:26883:7028	60	-
chr1	84569467	84569468	A00252:255:HWV7WDSX2:1:1220:23457:15468/1	60	+
chr1	84651518	84651519	A00252:255:HWV7WDSX2:1:1159:12888:28228/1	60	-
chr1	84803839	84803840	A00252:255:HWV7WDSX2:1:1310:7374:12101/1	60	+
chr1	84933503	84933504	A00758:240:HTNGKDSX2:1:1160:32145:14606/1	60	+
chr1	85253987	85253988	A00758:240:HTNGKDSX2:1:1327:23402:21261/1	60	+
chr1	85326546	85326547	A00252:255:HWV7WDSX2:3:2552:5041:12038/1	60	+
chr1	85326549	85326550	A00758:240:HTNGKDSX2:2:1170:12400:13072	60	+
chr1	85357824	85357825	A00758:240:HTNGKDSX2:2:2478:28230:7012	60	-
chr1	85481616	85481617	A00252:255:HWV7WDSX2:1:2171:5132:19523/1	60	+
chr1	85527417	85527418	A00252:255:HWV7WDSX2:3:1242:11758:3035/1	60	+
chr1	85683736	85683737	A00252:255:HWV7WDSX2:1:1513:20672:36636/1	60	-
chr1	85819246	85819247	A00758:240:HTNGKDSX2:2:1603:16613:3458	60	+
chr1	86215794	86215795	A00758:240:HTNGKDSX2:1:1351:14814:12399	60	-
chr1	86717852	86717853	A00758:240:HTNGKDSX2:1:1548:24876:8124/1	60	+
chr1	86863290	86863291	A00252:255:HWV7WDSX2:1:1202:6533:2002/1	60	-
chr1	86898019	86898020	A00252:255:HWV7WDSX2:2:1342:12970:36793/1	60	-
chr1	86977491	86977492	A00252:255:HWV7WDSX2:1:2344:21621:19304/1	60	+
chr1	86994964	86994965	A00252:255:HWV7WDSX2:2:2652:30300:29262/1	60	-
chr1	87025677	87025678	A00252:255:HWV7WDSX2:1:2219:21124:15280/1	60	+
chr1	87029009	87029010	A00252:255:HWV7WDSX2:2:1239:5113:8406/1	60	-
chr1	87035159	87035160	A00252:255:HWV7WDSX2:3:1149:28348:23500/1	60	+
chr1	87061829	87061830	A00252:255:HWV7WDSX2:3:2358:17544:4914/1	60	+
chr1	87178106	87178107	A00252:255:HWV7WDSX2:3:1368:3884:16016/1	60	-
chr1	87257748	87257749	A00252:255:HWV7WDSX2:2:1303:32805:25614/1	60	+
chr1	87664246	87664247	A00758:240:HTNGKDSX2:1:1323:11496:4554/1	60	-
chr1	87863511	87863512	A00252:255:HWV7WDSX2:1:2566:27796:19382	60	-
chr1	87871407	87871408	A00252:255:HWV7WDSX2:1:1436:16224:36573/1	60	-
chr1	87875327	87875328	A00252:255:HWV7WDSX2:1:1345:9769:2033/1	60	+
chr1	87917790	87917791	A00252:255:HWV7WDSX2:1:1601:23583:15655	60	+
chr1	88134003	88134004	A00252:255:HWV7WDSX2:4:1658:28501:2472/1	60	-
chr1	88268305	88268306	A00252:255:HWV7WDSX2:3:2269:12572:32816/1	60	+
chr1	88387964	88387965	A00758:240:HTNGKDSX2:2:2402:11044:24846/1	60	-
chr1	88521237	88521238	A00252:255:HWV7WDSX2:1:2665:15628:35947/1	60	+
chr1	88545372	88545373	A00252:255:HWV7WDSX2:1:2116:8910:34084/1	60	+
chr1	88623984	88623985	A00758:240:HTNGKDSX2:2:2202:16278:6355	60	-
chr1	88719014	88719015	A00252:255:HWV7WDSX2:3:1548:5945:30107/1	60	+
chr1	88726114	88726115	A00758:240:HTNGKDSX2:1:2346:20193:36245/1	60	+
chr1	88756069	88756070	A00252:255:HWV7WDSX2:2:1301:6623:22983/1	60	-
chr1	88764270	88764271	A00758:240:HTNGKDSX2:1:2257:30987:5087	60	-
chr1	88768039	88768040	A00252:255:HWV7WDSX2:1:2562:14452:28964/1	60	+
chr1	88810454	88810455	A00252:255:HWV7WDSX2:3:1363:31331:8813/1	60	+
chr1	88828490	88828491	A00252:255:HWV7WDSX2:3:1435:12174:5666	60	-
chr1	88831372	88831373	A00758:240:HTNGKDSX2:1:1266:30599:10457	60	-
chr1	88874822	88874823	A00758:240:HTNGKDSX2:2:2349:29966:33974	60	-
chr1	88945544	88945545	A00252:255:HWV7WDSX2:3:2325:15962:1767/1	60	-
chr1	88965933	88965934	A00252:255:HWV7WDSX2:1:2423:25500:36605/1	60	+
chr1	88988544	88988545	A00252:255:HWV7WDSX2:1:1478:22191:26960/1	60	+
chr1	89107286	89107287	A00252:255:HWV7WDSX2:1:1541:2600:28291/1	60	+
chr1	89194942	89194943	A00252:255:HWV7WDSX2:1:2541:21459:12101/1	60	-
chr1	89252976	89252977	A00252:255:HWV7WDSX2:1:1131:25545:23750/1	60	+
chr1	89268107	89268108	A00252:255:HWV7WDSX2:1:1267:9453:3082/1	60	+
chr1	89275037	89275038	A00252:255:HWV7WDSX2:1:1270:15094:26631/1	60	-
chr1	89290395	89290396	A00252:255:HWV7WDSX2:3:1374:1624:24878	60	-
chr1	89301576	89301577	A00252:255:HWV7WDSX2:1:1234:28438:33802/1	60	-
chr1	89434701	89434702	A00758:240:HTNGKDSX2:1:1634:28212:18662	60	-
chr1	89590230	89590231	A00252:255:HWV7WDSX2:1:2546:10890:10864/1	60	+
chr1	89596584	89596585	A00758:240:HTNGKDSX2:1:1469:16423:7357	60	-
chr1	89645135	89645136	A00252:255:HWV7WDSX2:1:1425:17671:24236/1	60	-
chr1	89721767	89721768	A00252:255:HWV7WDSX2:1:1242:21269:14215/1	60	+
chr1	89847249	89847250	A00252:255:HWV7WDSX2:2:2678:4643:32142/1	60	-
chr1	89920828	89920829	A00252:255:HWV7WDSX2:3:2146:8350:22936/1	60	-
chr1	89996643	89996644	A00252:255:HWV7WDSX2:3:1150:23411:8124	60	-
chr1	89997296	89997297	A00252:255:HWV7WDSX2:2:2274:13494:4852/1	60	-
chr1	90010453	90010454	A00252:255:HWV7WDSX2:3:1544:8648:10113	60	-
chr1	90014075	90014076	A00252:255:HWV7WDSX2:1:1344:24261:5776	60	+
chr1	90030372	90030373	A00252:255:HWV7WDSX2:2:1647:8151:19523	60	-
chr1	90041360	90041361	A00252:255:HWV7WDSX2:1:1302:10664:25692/1	60	-
chr1	90249005	90249006	A00252:255:HWV7WDSX2:1:1672:26006:19382/1	60	+
chr1	90370669	90370670	A00252:255:HWV7WDSX2:4:2667:4924:16344/1	60	+
chr1	90559076	90559077	A00252:255:HWV7WDSX2:1:1108:29469:31297/1	60	+
chr1	90559082	90559083	A00252:255:HWV7WDSX2:2:1525:15835:18364	60	+
chr1	90562035	90562036	A00252:255:HWV7WDSX2:1:1422:9055:11036/1	60	+
chr1	90688072	90688073	A00252:255:HWV7WDSX2:2:2341:17128:3474/1	60	+
chr1	90868101	90868102	A00252:255:HWV7WDSX2:1:1145:9995:32424/1	60	+
chr1	90934035	90934036	A00252:255:HWV7WDSX2:1:2148:15790:7169/1	60	-
chr1	90942829	90942830	A00252:255:HWV7WDSX2:1:2661:3884:2268/1	60	-
chr1	90944066	90944067	A00252:255:HWV7WDSX2:1:1254:7265:14450/1	60	+
chr1	91108882	91108883	A00252:255:HWV7WDSX2:2:2527:17897:22874/1	60	+
chr1	91492696	91492697	A00252:255:HWV7WDSX2:3:1237:21920:21292/1	60	+
chr1	91502526	91502527	A00252:255:HWV7WDSX2:3:2256:31331:32737/1	60	-
chr1	91519696	91519697	A00758:240:HTNGKDSX2:2:1678:12011:15092/1	60	+
chr1	91663779	91663780	A00758:240:HTNGKDSX2:2:1259:32533:11334/1	60	-
chr1	91749298	91749299	A00758:240:HTNGKDSX2:2:1626:3314:35164/1	60	-
chr1	91785539	91785540	A00252:255:HWV7WDSX2:1:1418:28908:24846	60	+
chr1	91800533	91800534	A00252:255:HWV7WDSX2:1:1109:12174:29089/1	60	+
chr1	92051686	92051687	A00252:255:HWV7WDSX2:1:1101:17354:4679/1	60	+
chr1	92082065	92082066	A00252:255:HWV7WDSX2:1:1352:17219:34006	60	-
chr1	92126369	92126370	A00758:240:HTNGKDSX2:2:2506:21151:28604/1	60	+
chr1	92267141	92267142	A00758:240:HTNGKDSX2:1:1117:7383:9298/1	60	+
chr1	92271284	92271285	A00252:255:HWV7WDSX2:1:1301:22001:14043/1	60	+
chr1	92366446	92366447	A00252:255:HWV7WDSX2:3:1203:11469:17253/1	60	-
chr1	92509641	92509642	A00252:255:HWV7WDSX2:1:1128:15212:3756/1	60	-
chr1	92522016	92522017	A00252:255:HWV7WDSX2:1:1563:21106:32628/1	60	-
chr1	92543079	92543080	A00252:255:HWV7WDSX2:1:1450:6976:12070	60	+
chr1	92555112	92555113	A00252:255:HWV7WDSX2:1:2227:28646:34037/1	60	-
chr1	92566850	92566851	A00758:240:HTNGKDSX2:1:1320:21829:30686/1	60	+
chr1	92574692	92574693	A00252:255:HWV7WDSX2:1:1317:7392:36652/1	60	-
chr1	92598249	92598250	A00758:240:HTNGKDSX2:1:1346:24062:30796/1	60	-
chr1	92707229	92707230	A00252:255:HWV7WDSX2:1:2541:6949:30311/1	60	+
chr1	92709028	92709029	A00252:255:HWV7WDSX2:1:2563:10999:33254/1	60	+
chr1	92837521	92837522	A00252:255:HWV7WDSX2:2:2647:26838:17722	60	-
chr1	92846149	92846150	A00758:240:HTNGKDSX2:1:1425:14931:27633/1	60	-
chr1	92937039	92937040	A00252:255:HWV7WDSX2:3:1454:19795:5055/1	60	+
chr1	92951626	92951627	A00252:255:HWV7WDSX2:1:1263:3857:23766/1	60	-
chr1	93099825	93099826	A00758:240:HTNGKDSX2:1:2509:17345:7983/1	60	-
chr1	93116725	93116726	A00252:255:HWV7WDSX2:3:1318:14281:10598/1	60	-
chr1	93123762	93123763	A00252:255:HWV7WDSX2:3:1212:10700:31892/1	60	-
chr1	93127554	93127555	A00252:255:HWV7WDSX2:1:1411:20835:22952	60	-
chr1	93158490	93158491	A00252:255:HWV7WDSX2:3:1453:15004:30295	60	-
chr1	93184013	93184014	A00252:255:HWV7WDSX2:3:2354:11360:14403/1	60	+
chr1	93189911	93189912	A00252:255:HWV7WDSX2:3:1551:10375:2425/1	60	-
chr1	93191060	93191061	A00252:255:HWV7WDSX2:2:1209:15103:32972/1	60	+
chr1	93191602	93191603	A00252:255:HWV7WDSX2:1:1649:30192:20744/1	60	+
chr1	93195351	93195352	A00252:255:HWV7WDSX2:1:1460:31665:21198/1	60	-
chr1	93202674	93202675	A00252:255:HWV7WDSX2:1:1127:23619:32064/1	60	+
chr1	93240809	93240810	A00252:255:HWV7WDSX2:1:2315:18403:10222/1	60	-
chr1	93260941	93260942	A00252:255:HWV7WDSX2:1:1329:26214:18803	60	-
chr1	93315445	93315446	A00252:255:HWV7WDSX2:4:1431:15691:26130/1	60	-
chr1	93347783	93347784	A00252:255:HWV7WDSX2:1:2654:16468:34585	60	+
chr1	93354680	93354681	A00252:255:HWV7WDSX2:2:1340:22336:9956/1	60	+
chr1	93363938	93363939	A00252:255:HWV7WDSX2:3:2210:1452:36636/1	60	+
chr1	93392118	93392119	A00758:240:HTNGKDSX2:1:2668:15438:6527	60	-
chr1	93398954	93398955	A00252:255:HWV7WDSX2:1:1367:11180:19225	60	+
chr1	93539932	93539933	A00252:255:HWV7WDSX2:1:1164:17544:31657/1	60	+
chr1	93548516	93548517	A00758:240:HTNGKDSX2:1:1513:12933:19257/1	60	-
chr1	93903634	93903635	A00252:255:HWV7WDSX2:1:2467:31801:17581/1	60	+
chr1	94183337	94183338	A00252:255:HWV7WDSX2:1:1247:8947:16485/1	60	-
chr1	94453511	94453512	A00758:240:HTNGKDSX2:1:1442:16098:5196/1	60	+
chr1	94474436	94474437	A00252:255:HWV7WDSX2:2:1629:11153:14481/1	60	+
chr1	94478802	94478803	A00252:255:HWV7WDSX2:1:1147:19560:14325/1	60	+
chr1	94483313	94483314	A00252:255:HWV7WDSX2:4:2464:31882:13025/1	60	-
chr1	94550178	94550179	A00252:255:HWV7WDSX2:1:1566:25672:20995/1	60	+
chr1	94597931	94597932	A00252:255:HWV7WDSX2:1:2354:1443:13197/1	60	-
chr1	94635646	94635647	A00252:255:HWV7WDSX2:3:1405:26603:15374/1	60	-
chr1	94919729	94919730	A00252:255:HWV7WDSX2:1:1112:26738:10880/1	60	-
chr1	94954730	94954731	A00758:240:HTNGKDSX2:2:1308:12183:29481/1	60	+
chr1	94988679	94988680	A00758:240:HTNGKDSX2:1:1654:26458:4695/1	60	+
chr1	95237824	95237825	A00252:255:HWV7WDSX2:4:1338:6081:21699	60	-
chr1	95278741	95278742	A00252:255:HWV7WDSX2:1:1354:9064:36511/1	60	+
chr1	95325178	95325179	A00252:255:HWV7WDSX2:1:1152:15474:5400/1	60	+
chr1	95463963	95463964	A00252:255:HWV7WDSX2:1:2170:5782:19586	60	+
chr1	96314143	96314144	A00252:255:HWV7WDSX2:1:1235:17770:13855/1	60	+
chr1	96344268	96344269	A00252:255:HWV7WDSX2:1:1408:18765:27508/1	60	-
chr1	96706330	96706331	A00252:255:HWV7WDSX2:1:1578:1868:7827/1	60	-
chr1	96778176	96778177	A00252:255:HWV7WDSX2:2:1530:20618:3192/1	60	-
chr1	96781524	96781525	A00252:255:HWV7WDSX2:1:2237:1940:29309/1	60	-
chr1	96782786	96782787	A00252:255:HWV7WDSX2:4:1563:27751:10316/1	60	-
chr1	96786371	96786372	A00252:255:HWV7WDSX2:1:1264:15347:35055/1	60	-
chr1	96790611	96790612	A00252:255:HWV7WDSX2:1:2121:5222:14293/1	60	-
chr1	96878925	96878926	A00252:255:HWV7WDSX2:1:1318:8413:26146	60	+
chr1	96961782	96961783	A00252:255:HWV7WDSX2:1:2256:9498:4601/1	60	+
chr1	96985417	96985418	A00252:255:HWV7WDSX2:1:2217:16423:28087/1	60	+
chr1	97169092	97169093	A00252:255:HWV7WDSX2:3:1254:3305:7341/1	60	-
chr1	97192012	97192013	A00252:255:HWV7WDSX2:1:1430:6840:34162/1	60	-
chr1	97225903	97225904	A00252:255:HWV7WDSX2:1:1626:16378:3082/1	60	+
chr1	97267565	97267566	A00252:255:HWV7WDSX2:1:2549:24397:28401/1	60	-
chr1	97305829	97305830	A00252:255:HWV7WDSX2:1:1435:11921:32503/1	60	-
chr1	97338612	97338613	A00758:240:HTNGKDSX2:2:1345:9480:3192/1	60	-
chr1	97346823	97346824	A00252:255:HWV7WDSX2:2:2416:23421:6386/1	60	-
chr1	97348996	97348997	A00252:255:HWV7WDSX2:1:1624:3721:3991/1	60	+
chr1	97371467	97371468	A00252:255:HWV7WDSX2:1:2246:25708:32925/1	60	+
chr1	97424017	97424018	A00252:255:HWV7WDSX2:1:1543:13693:21230/1	60	-
chr1	97459211	97459212	A00252:255:HWV7WDSX2:1:1606:22987:3975/1	60	-
chr1	97576712	97576713	A00252:255:HWV7WDSX2:2:2208:31060:21057/1	60	+
chr1	97595555	97595556	A00252:255:HWV7WDSX2:4:1267:24089:22482/1	60	-
chr1	97609862	97609863	A00252:255:HWV7WDSX2:1:1114:15935:16125/1	60	+
chr1	97642594	97642595	A00252:255:HWV7WDSX2:1:1236:17463:1391	60	+
chr1	97660935	97660936	A00758:240:HTNGKDSX2:1:1464:24659:3458/1	60	-
chr1	97700260	97700261	A00252:255:HWV7WDSX2:1:1114:19190:22733/1	60	-
chr1	97737272	97737273	A00252:255:HWV7WDSX2:1:1108:26892:28714	60	+
chr1	97750409	97750410	A00758:240:HTNGKDSX2:1:1346:4689:10081/1	60	-
chr1	97840144	97840145	A00252:255:HWV7WDSX2:2:1477:15691:3020/1	60	-
chr1	97872706	97872707	A00252:255:HWV7WDSX2:1:1574:19479:34162/1	60	-
chr1	97872707	97872708	A00758:240:HTNGKDSX2:1:1429:12753:20290/1	60	-
chr1	97896090	97896091	A00758:240:HTNGKDSX2:2:2571:4128:20854/1	60	+
chr1	97935688	97935689	A00252:255:HWV7WDSX2:2:1111:14714:13573/1	60	+
chr1	97942605	97942606	A00252:255:HWV7WDSX2:4:2128:13720:8782	60	-
chr1	97982432	97982433	A00252:255:HWV7WDSX2:1:1676:24017:28557/1	60	-
chr1	97991232	97991233	A00252:255:HWV7WDSX2:1:1149:21142:28369/1	60	+
chr1	98067077	98067078	A00758:240:HTNGKDSX2:1:1170:8757:20447	60	-
chr1	98068324	98068325	A00758:240:HTNGKDSX2:2:1512:25093:15765/1	60	+
chr1	98074114	98074115	A00252:255:HWV7WDSX2:4:1222:27299:28729/1	60	+
chr1	98074836	98074837	A00252:255:HWV7WDSX2:1:1307:13006:21887/1	60	+
chr1	98074838	98074839	A00252:255:HWV7WDSX2:2:1422:26187:1939	60	+
chr1	98102904	98102905	A00252:255:HWV7WDSX2:2:1430:18078:20713/1	60	+
chr1	98129469	98129470	A00252:255:HWV7WDSX2:1:2544:5900:16752/1	60	-
chr1	98138178	98138179	A00252:255:HWV7WDSX2:4:2115:27877:22279/1	60	+
chr1	98171644	98171645	A00252:255:HWV7WDSX2:1:1661:5927:26130/1	60	+
chr1	98184000	98184001	A00252:255:HWV7WDSX2:2:1418:29234:18176/1	60	-
chr1	98193765	98193766	A00252:255:HWV7WDSX2:2:2608:29496:25113	60	-
chr1	98255778	98255779	A00252:255:HWV7WDSX2:2:2157:18701:19288	60	+
chr1	98289218	98289219	A00252:255:HWV7WDSX2:2:1548:24930:34867/1	60	-
chr1	98316378	98316379	A00252:255:HWV7WDSX2:1:1467:13711:17879/1	60	-
chr1	98324457	98324458	A00252:255:HWV7WDSX2:1:2522:1714:30232/1	60	-
chr1	98387045	98387046	A00252:255:HWV7WDSX2:1:1258:13729:6261/1	60	-
chr1	98406235	98406236	A00252:255:HWV7WDSX2:3:2123:32425:25520	60	-
chr1	98470076	98470077	A00758:240:HTNGKDSX2:1:1175:3721:24659	60	+
chr1	98480954	98480955	A00252:255:HWV7WDSX2:1:1209:11885:25457/1	60	+
chr1	98480955	98480956	A00758:240:HTNGKDSX2:1:2654:6515:28463	60	+
chr1	98537409	98537410	A00252:255:HWV7WDSX2:1:1342:15248:31344	60	+
chr1	98573687	98573688	A00252:255:HWV7WDSX2:4:1559:14968:3803	60	-
chr1	99149532	99149533	A00252:255:HWV7WDSX2:1:2457:19551:3129/1	60	-
chr1	99361999	99362000	A00758:240:HTNGKDSX2:2:1440:28637:4773/1	60	-
chr1	99524450	99524451	A00252:255:HWV7WDSX2:2:2344:30490:26741	60	+
chr1	99600385	99600386	A00252:255:HWV7WDSX2:4:2519:28239:26788/1	60	-
chr1	99738403	99738404	A00252:255:HWV7WDSX2:1:1117:20347:34413/1	60	+
chr1	99764449	99764450	A00252:255:HWV7WDSX2:2:1426:30038:18693/1	60	-
chr1	99785424	99785425	A00252:255:HWV7WDSX2:3:1165:32018:28166/1	60	-
chr1	99842679	99842680	A00252:255:HWV7WDSX2:1:1423:9281:9518/1	60	-
chr1	99859431	99859432	A00252:255:HWV7WDSX2:1:2508:20600:14653/1	60	+
chr1	99881793	99881794	A00252:255:HWV7WDSX2:1:2103:25898:15937/1	60	+
chr1	99890112	99890113	A00758:240:HTNGKDSX2:1:2435:16179:29011/1	60	-
chr1	99890546	99890547	A00252:255:HWV7WDSX2:3:1169:13132:3912/1	60	+
chr1	99917902	99917903	A00252:255:HWV7WDSX2:2:2504:7609:25097	60	-
chr1	99993744	99993745	A00252:255:HWV7WDSX2:4:2244:28791:19570/1	60	+
chr1	100020515	100020516	A00252:255:HWV7WDSX2:1:2237:29948:6324/1	60	+
chr1	100029335	100029336	A00252:255:HWV7WDSX2:1:1555:32696:35947/1	60	+
chr1	100053950	100053951	A00252:255:HWV7WDSX2:1:1505:4643:33927/1	60	-
chr1	100058127	100058128	A00252:255:HWV7WDSX2:1:1520:23665:23093/1	60	-
chr1	100081942	100081943	A00252:255:HWV7WDSX2:1:1134:17128:24392/1	60	+
chr1	100091469	100091470	A00252:255:HWV7WDSX2:2:1302:23050:28980/1	60	-
chr1	100124191	100124192	A00252:255:HWV7WDSX2:1:1157:16278:35759/1	60	+
chr1	100124192	100124193	A00758:240:HTNGKDSX2:1:2137:21748:1454	60	+
chr1	100169272	100169273	A00252:255:HWV7WDSX2:3:2258:32027:12336/1	60	-
chr1	100222993	100222994	A00758:240:HTNGKDSX2:1:1607:5647:19664/1	60	+
chr1	100306619	100306620	A00758:240:HTNGKDSX2:1:1644:22923:13322	60	+
chr1	100381011	100381012	A00252:255:HWV7WDSX2:1:2564:29143:15264/1	60	-
chr1	100457077	100457078	A00252:255:HWV7WDSX2:1:1665:8992:20102	60	+
chr1	100516473	100516474	A00252:255:HWV7WDSX2:1:1569:15845:28275/1	60	+
chr1	100594139	100594140	A00252:255:HWV7WDSX2:3:2235:20473:36980/1	60	-
chr1	100918396	100918397	A00758:240:HTNGKDSX2:2:1501:6316:36886	60	-
chr1	100919117	100919118	A00252:255:HWV7WDSX2:1:1338:14154:26631/1	60	-
chr1	100919221	100919222	A00252:255:HWV7WDSX2:3:2325:17400:29872/1	60	-
chr1	100921342	100921343	A00252:255:HWV7WDSX2:2:2266:15121:21355/1	60	+
chr1	100993145	100993146	A00252:255:HWV7WDSX2:3:1515:27615:4695/1	60	+
chr1	101029172	101029173	A00252:255:HWV7WDSX2:2:1267:20148:9674/1	60	-
chr1	101029806	101029807	A00758:240:HTNGKDSX2:1:2349:9941:36338/1	60	+
chr1	101059194	101059195	A00758:240:HTNGKDSX2:1:1609:15185:18051	60	-
chr1	101149217	101149218	A00252:255:HWV7WDSX2:4:2116:23719:31798/1	60	-
chr1	101176453	101176454	A00252:255:HWV7WDSX2:1:1208:2790:29747/1	60	-
chr1	101262853	101262854	A00252:255:HWV7WDSX2:1:1128:2763:10254/1	60	-
chr1	101291975	101291976	A00252:255:HWV7WDSX2:2:1309:27118:4460/1	60	+
chr1	101354988	101354989	A00252:255:HWV7WDSX2:2:2303:7654:22294	60	+
chr1	101406060	101406061	A00252:255:HWV7WDSX2:1:1315:28420:31955/1	60	+
chr1	101455301	101455302	A00252:255:HWV7WDSX2:1:1160:26422:18286/1	60	-
chr1	101684962	101684963	A00252:255:HWV7WDSX2:4:1125:11505:30436	60	-
chr1	102009791	102009792	A00252:255:HWV7WDSX2:3:2576:32542:23657	60	-
chr1	102029616	102029617	A00252:255:HWV7WDSX2:1:1159:17400:14622/1	60	-
chr1	102151775	102151776	A00758:240:HTNGKDSX2:2:2544:21504:7889/1	60	+
chr1	102210786	102210787	A00252:255:HWV7WDSX2:1:1260:17282:16548/1	60	+
chr1	102283863	102283864	A00252:255:HWV7WDSX2:3:1655:31711:25692/1	60	+
chr1	102389389	102389390	A00252:255:HWV7WDSX2:1:1423:13539:19680/1	60	+
chr1	102607013	102607014	A00252:255:HWV7WDSX2:2:1136:5150:35618/1	60	-
chr1	102713165	102713166	A00758:240:HTNGKDSX2:1:1443:31720:33191	60	-
chr1	102734069	102734070	A00252:255:HWV7WDSX2:4:1617:21269:11835/1	60	-
chr1	102753648	102753649	A00252:255:HWV7WDSX2:3:1153:24650:29403/1	60	+
chr1	102884514	102884515	A00252:255:HWV7WDSX2:1:1335:22824:12524/1	60	+
chr1	102916179	102916180	A00252:255:HWV7WDSX2:2:1321:30861:34428/1	60	-
chr1	103151451	103151452	A00758:240:HTNGKDSX2:1:1169:20175:34648/1	60	+
chr1	103170259	103170260	A00758:240:HTNGKDSX2:2:1441:24062:2581/1	60	-
chr1	103349208	103349209	A00252:255:HWV7WDSX2:1:1557:15438:16767	60	+
chr1	103551325	103551326	A00252:255:HWV7WDSX2:1:2656:30074:22420/1	60	-
chr1	103808210	103808211	A00252:255:HWV7WDSX2:3:1175:8169:23782/1	60	+
chr1	103930353	103930354	A00252:255:HWV7WDSX2:1:1413:11677:18427	60	-
chr1	104476050	104476051	A00252:255:HWV7WDSX2:1:1311:11695:30859/1	60	+
chr1	104514697	104514698	A00758:240:HTNGKDSX2:1:1542:12617:2957/1	60	+
chr1	104539519	104539520	A00758:240:HTNGKDSX2:1:1425:6732:10708	60	-
chr1	104720736	104720737	A00252:255:HWV7WDSX2:3:2305:6162:20682/1	60	-
chr1	104853962	104853963	A00252:255:HWV7WDSX2:1:1425:15998:27571/1	60	+
chr1	104884675	104884676	A00252:255:HWV7WDSX2:1:1343:19985:32315	60	-
chr1	105083854	105083855	A00252:255:HWV7WDSX2:1:1505:5303:18286	60	+
chr1	105098830	105098831	A00758:240:HTNGKDSX2:1:1413:28004:35931/1	60	+
chr1	105547314	105547315	A00252:255:HWV7WDSX2:1:2354:14742:25019/1	60	-
chr1	105676430	105676431	A00252:255:HWV7WDSX2:2:1162:17517:26631/1	60	-
chr1	105962895	105962896	A00758:240:HTNGKDSX2:2:1114:15826:27712/1	60	-
chr1	106234703	106234704	A00758:240:HTNGKDSX2:2:1350:4824:33238	60	+
chr1	106380509	106380510	A00252:255:HWV7WDSX2:1:1107:18123:9799	60	-
chr1	106544499	106544500	A00252:255:HWV7WDSX2:1:2646:10294:13745	60	-
chr1	106644117	106644118	A00252:255:HWV7WDSX2:2:1145:21459:36808/1	60	+
chr1	106647947	106647948	A00252:255:HWV7WDSX2:1:1161:10990:32111/1	60	+
chr1	106739401	106739402	A00252:255:HWV7WDSX2:1:1529:29514:27273/1	60	-
chr1	106875560	106875561	A00758:240:HTNGKDSX2:2:1622:8684:21480	60	-
chr1	106998764	106998765	A00758:240:HTNGKDSX2:1:2208:7762:28401/1	60	+
chr1	107061728	107061729	A00252:255:HWV7WDSX2:1:2317:20030:30796/1	60	+
chr1	107111162	107111163	A00252:255:HWV7WDSX2:1:1156:31132:29700/1	60	-
chr1	107138186	107138187	A00758:240:HTNGKDSX2:1:1632:4743:32315	60	-
chr1	107306573	107306574	A00252:255:HWV7WDSX2:1:1325:18855:12383	60	-
chr1	107306575	107306576	A00252:255:HWV7WDSX2:1:1140:24523:6511/1	60	-
chr1	107411922	107411923	A00252:255:HWV7WDSX2:4:1374:21739:19132/1	60	-
chr1	107421195	107421196	A00758:240:HTNGKDSX2:2:1117:12337:8766/1	60	-
chr1	107473724	107473725	A00252:255:HWV7WDSX2:1:1369:11397:3443/1	60	+
chr1	107519730	107519731	A00252:255:HWV7WDSX2:1:1627:20582:6981/1	60	+
chr1	107608335	107608336	A00252:255:HWV7WDSX2:4:1223:30798:4852/1	60	-
chr1	107613896	107613897	A00252:255:HWV7WDSX2:1:1611:25328:27696/1	60	-
chr1	107641920	107641921	A00758:240:HTNGKDSX2:2:1671:5231:36511/1	60	-
chr1	107680190	107680191	A00758:240:HTNGKDSX2:2:2229:32036:35744	60	+
chr1	107684116	107684117	A00252:255:HWV7WDSX2:3:2255:23981:34726/1	60	-
chr1	107684452	107684453	A00758:240:HTNGKDSX2:1:1416:18620:23249/1	60	-
chr1	107706540	107706541	A00252:255:HWV7WDSX2:1:1310:7292:20196/1	60	+
chr1	107746040	107746041	A00252:255:HWV7WDSX2:1:2616:30400:35446/1	60	-
chr1	107746635	107746636	A00252:255:HWV7WDSX2:2:1566:13404:19038/1	60	-
chr1	107748926	107748927	A00252:255:HWV7WDSX2:1:1326:15121:21261/1	60	+
chr1	107772552	107772553	A00252:255:HWV7WDSX2:1:1539:3513:27774/1	60	+
chr1	107783058	107783059	A00252:255:HWV7WDSX2:1:1374:16875:7827	60	-
chr1	107797510	107797511	A00758:240:HTNGKDSX2:2:1306:16089:18051	60	+
chr1	107813266	107813267	A00252:255:HWV7WDSX2:3:2264:12762:12853/1	60	+
chr1	107869213	107869214	A00252:255:HWV7WDSX2:3:2556:14398:3098/1	60	+
chr1	107873588	107873589	A00758:240:HTNGKDSX2:1:2425:32398:22780	60	+
chr1	107891586	107891587	A00252:255:HWV7WDSX2:1:1165:16767:33849/1	60	-
chr1	107904204	107904205	A00252:255:HWV7WDSX2:1:1139:22968:33160/1	60	-
chr1	107904946	107904947	A00252:255:HWV7WDSX2:1:2371:1063:5306/1	60	+
chr1	107999108	107999109	A00252:255:HWV7WDSX2:1:1215:25934:31782/1	60	-
chr1	108061212	108061213	A00252:255:HWV7WDSX2:2:1553:12789:10708/1	60	+
chr1	108101263	108101264	A00252:255:HWV7WDSX2:1:1634:27561:3035	60	+
chr1	108103103	108103104	A00252:255:HWV7WDSX2:1:1122:14606:23563/1	60	+
chr1	108201850	108201851	A00758:240:HTNGKDSX2:1:2613:3794:20494/1	60	+
chr1	108772781	108772782	A00252:255:HWV7WDSX2:4:2449:15094:11600/1	60	+
chr1	108881305	108881306	A00252:255:HWV7WDSX2:2:2478:10556:10191/1	60	-
chr1	108993014	108993015	A00252:255:HWV7WDSX2:2:1604:8965:11162	60	+
chr1	109227426	109227427	A00252:255:HWV7WDSX2:4:2649:15157:6167/1	60	+
chr1	109248948	109248949	A00252:255:HWV7WDSX2:1:2541:25563:19836	60	+
chr1	109312942	109312943	A00758:240:HTNGKDSX2:2:2247:14027:30827/1	60	+
chr1	109341278	109341279	A00252:255:HWV7WDSX2:4:2264:24198:18787	60	-
chr1	109560599	109560600	A00252:255:HWV7WDSX2:1:1242:29053:11694/1	60	-
chr1	109586718	109586719	A00758:240:HTNGKDSX2:2:2411:7744:19633	60	-
chr1	109590217	109590218	A00252:255:HWV7WDSX2:1:1121:9616:21715	60	-
chr1	109915957	109915958	A00252:255:HWV7WDSX2:1:1113:26178:6433/1	60	+
chr1	110002907	110002908	A00252:255:HWV7WDSX2:1:1538:4860:6214/1	60	+
chr1	110009123	110009124	A00252:255:HWV7WDSX2:3:1144:6234:18677	60	-
chr1	110083020	110083021	A00252:255:HWV7WDSX2:3:2556:14823:36276	60	+
chr1	110170297	110170298	A00758:240:HTNGKDSX2:1:1154:4291:27962/1	60	+
chr1	110203423	110203424	A00252:255:HWV7WDSX2:1:1229:19054:26506/1	60	+
chr1	110215515	110215516	A00758:240:HTNGKDSX2:2:2114:26738:14325	60	+
chr1	110376741	110376742	A00758:240:HTNGKDSX2:2:2343:30074:22357	60	+
chr1	110505410	110505411	A00252:255:HWV7WDSX2:4:1339:8350:15515/1	60	+
chr1	110522194	110522195	A00252:255:HWV7WDSX2:1:2633:9299:21230	60	+
chr1	110877284	110877285	A00252:255:HWV7WDSX2:2:1409:23176:26068/1	60	+
chr1	110950243	110950244	A00252:255:HWV7WDSX2:1:2510:18765:12320/1	60	+
chr1	111153413	111153414	A00252:255:HWV7WDSX2:1:1450:23683:1329	60	-
chr1	111161757	111161758	A00252:255:HWV7WDSX2:3:2332:7844:17049/1	60	+
chr1	111170918	111170919	A00252:255:HWV7WDSX2:1:1247:21956:24987/1	60	-
chr1	111218058	111218059	A00252:255:HWV7WDSX2:2:1307:22073:5274	60	-
chr1	111350761	111350762	A00252:255:HWV7WDSX2:1:2673:19678:9142/1	60	+
chr1	111364233	111364234	A00252:255:HWV7WDSX2:2:2418:4544:34287/1	60	-
chr1	111467338	111467339	A00252:255:HWV7WDSX2:4:1131:17517:18176/1	60	+
chr1	111498778	111498779	A00252:255:HWV7WDSX2:2:2365:26124:5087	60	-
chr1	111654302	111654303	A00252:255:HWV7WDSX2:3:1508:28754:10770/1	60	-
chr1	111694216	111694217	A00252:255:HWV7WDSX2:1:1577:24659:25160	60	+
chr1	111708226	111708227	A00758:240:HTNGKDSX2:1:1549:15320:4507	60	-
chr1	111767356	111767357	A00252:255:HWV7WDSX2:1:2245:22046:9111/1	60	+
chr1	111792378	111792379	A00252:255:HWV7WDSX2:1:1137:12319:35728/1	60	+
chr1	111792380	111792381	A00758:240:HTNGKDSX2:2:1145:3188:32753/1	60	+
chr1	111824953	111824954	A00252:255:HWV7WDSX2:1:1340:2428:5259/1	60	+
chr1	111967848	111967849	A00252:255:HWV7WDSX2:1:1472:30535:19304	60	-
chr1	111967849	111967850	A00252:255:HWV7WDSX2:4:1527:9471:31234	60	-
chr1	112053206	112053207	A00252:255:HWV7WDSX2:1:1149:8992:31000/1	60	+
chr1	112531067	112531068	A00252:255:HWV7WDSX2:2:1272:2663:35634/1	60	+
chr1	112577004	112577005	A00252:255:HWV7WDSX2:2:1128:29830:10598/1	60	+
chr1	112636722	112636723	A00252:255:HWV7WDSX2:1:2654:5403:24659	60	-
chr1	112636724	112636725	A00252:255:HWV7WDSX2:1:1147:19967:31532/1	60	-
chr1	112659500	112659501	A00758:240:HTNGKDSX2:2:2561:25174:27586/1	60	+
chr1	112828986	112828987	A00252:255:HWV7WDSX2:3:1366:32705:3897/1	60	+
chr1	112933491	112933492	A00252:255:HWV7WDSX2:3:1659:30572:8249/1	60	+
chr1	112938727	112938728	A00252:255:HWV7WDSX2:3:2424:18701:34757/1	60	-
chr1	113096244	113096245	A00252:255:HWV7WDSX2:2:1458:5430:20134/1	60	+
chr1	113124070	113124071	A00252:255:HWV7WDSX2:2:1432:24252:8797/1	60	-
chr1	113134737	113134738	A00252:255:HWV7WDSX2:1:1640:7518:6026/1	60	-
chr1	113193909	113193910	A00252:255:HWV7WDSX2:2:2663:21875:18458/1	60	+
chr1	113248757	113248758	A00252:255:HWV7WDSX2:1:1138:26865:19899/1	60	-
chr1	113325117	113325118	A00252:255:HWV7WDSX2:2:1602:19307:15045/1	60	+
chr1	113372612	113372613	A00252:255:HWV7WDSX2:1:1619:30472:34194/1	60	+
chr1	113408809	113408810	A00252:255:HWV7WDSX2:2:2203:26250:18646/1	60	+
chr1	113423914	113423915	A00252:255:HWV7WDSX2:1:1146:28800:33207	60	+
chr1	113579082	113579083	A00252:255:HWV7WDSX2:1:1147:19488:14199/1	60	-
chr1	113596817	113596818	A00252:255:HWV7WDSX2:2:1342:25970:9048	60	+
chr1	113657782	113657783	A00252:255:HWV7WDSX2:3:1449:25211:31125/1	60	+
chr1	113716944	113716945	A00758:240:HTNGKDSX2:1:1661:32524:6339	60	-
chr1	113776318	113776319	A00252:255:HWV7WDSX2:2:1634:20862:13197/1	60	-
chr1	113864931	113864932	A00252:255:HWV7WDSX2:1:1436:29839:15029	60	+
chr1	113970632	113970633	A00252:255:HWV7WDSX2:1:1259:2193:22388/1	60	+
chr1	114144046	114144047	A00252:255:HWV7WDSX2:2:1208:14271:7294	60	-
chr1	114162603	114162604	A00758:240:HTNGKDSX2:1:2648:18295:16642	60	-
chr1	114173809	114173810	A00252:255:HWV7WDSX2:2:2210:24442:37059/1	60	+
chr1	114215419	114215420	A00252:255:HWV7WDSX2:2:2640:32298:10520	60	-
chr1	114226165	114226166	A00758:240:HTNGKDSX2:2:1176:8513:7404	60	-
chr1	114399045	114399046	A00758:240:HTNGKDSX2:1:1669:13612:10911	60	-
chr1	114441407	114441408	A00252:255:HWV7WDSX2:2:2367:18141:26647/1	60	+
chr1	114446686	114446687	A00758:240:HTNGKDSX2:1:2601:13250:35681/1	60	-
chr1	114466232	114466233	A00252:255:HWV7WDSX2:1:1318:29839:31062/1	60	+
chr1	114476786	114476787	A00252:255:HWV7WDSX2:2:1625:25418:13416/1	60	-
chr1	114496019	114496020	A00252:255:HWV7WDSX2:2:2519:13557:25786/1	60	+
chr1	114563377	114563378	A00252:255:HWV7WDSX2:1:1401:23240:23829/1	60	-
chr1	114567273	114567274	A00758:240:HTNGKDSX2:2:2603:27245:27696	60	-
chr1	114567274	114567275	A00758:240:HTNGKDSX2:1:2174:15194:12649/1	60	-
chr1	114570206	114570207	A00252:255:HWV7WDSX2:3:1347:25400:19429/1	60	-
chr1	114606814	114606815	A00252:255:HWV7WDSX2:1:1275:26350:27649/1	60	+
chr1	114707592	114707593	A00252:255:HWV7WDSX2:2:1157:13630:27038/1	60	-
chr1	114718397	114718398	A00758:240:HTNGKDSX2:1:2645:26323:3114/1	60	+
chr1	114733088	114733089	A00252:255:HWV7WDSX2:1:1536:18096:8625/1	60	+
chr1	114748499	114748500	A00252:255:HWV7WDSX2:3:2654:24008:5713/1	60	-
chr1	114774398	114774399	A00252:255:HWV7WDSX2:1:1643:16911:33786/1	60	-
chr1	114777028	114777029	A00252:255:HWV7WDSX2:4:2543:14217:27962/1	60	-
chr1	114855447	114855448	A00252:255:HWV7WDSX2:3:2247:25391:17628/1	60	-
chr1	115015666	115015667	A00758:240:HTNGKDSX2:2:1325:19687:7560/1	60	-
chr1	115085785	115085786	A00758:240:HTNGKDSX2:1:1262:3134:16376	60	+
chr1	115771522	115771523	A00252:255:HWV7WDSX2:4:1658:2401:19961/1	60	-
chr1	115771523	115771524	A00252:255:HWV7WDSX2:1:2205:21341:25332/1	60	-
chr1	116172584	116172585	A00252:255:HWV7WDSX2:1:1214:15139:28307/1	60	+
chr1	116255909	116255910	A00758:240:HTNGKDSX2:1:1330:6424:9455/1	60	-
chr1	116470842	116470843	A00252:255:HWV7WDSX2:1:1126:6867:10191	60	-
chr1	116537941	116537942	A00252:255:HWV7WDSX2:1:2320:7093:7639/1	60	-
chr1	116729190	116729191	A00252:255:HWV7WDSX2:2:1665:18023:33489/1	60	-
chr1	116776283	116776284	A00252:255:HWV7WDSX2:1:2128:9652:12164	60	+
chr1	116843965	116843966	A00252:255:HWV7WDSX2:1:1367:25834:12727/1	60	+
chr1	116863371	116863372	A00252:255:HWV7WDSX2:1:1360:14027:4492/1	60	+
chr1	116863373	116863374	A00252:255:HWV7WDSX2:3:1241:2266:36793	60	+
chr1	117050267	117050268	A00252:255:HWV7WDSX2:3:2532:8160:8954	60	-
chr1	117093216	117093217	A00252:255:HWV7WDSX2:1:2361:5249:19914	60	-
chr1	117190861	117190862	A00252:255:HWV7WDSX2:4:2277:28546:18521/1	60	-
chr1	117243805	117243806	A00252:255:HWV7WDSX2:3:1430:25247:17065/1	60	+
chr1	117303954	117303955	A00252:255:HWV7WDSX2:2:2344:14669:35697	60	-
chr1	117303955	117303956	A00252:255:HWV7WDSX2:1:1222:2528:13103/1	60	-
chr1	117370489	117370490	A00252:255:HWV7WDSX2:3:2335:17002:32878/1	60	+
chr1	117375893	117375894	A00252:255:HWV7WDSX2:1:2563:26793:24878/1	60	-
chr1	117396657	117396658	A00252:255:HWV7WDSX2:2:1132:6424:8108/1	60	-
chr1	117408300	117408301	A00252:255:HWV7WDSX2:1:2632:8486:19069/1	60	-
chr1	117457173	117457174	A00252:255:HWV7WDSX2:1:2262:19388:10426/1	60	-
chr1	117457591	117457592	A00252:255:HWV7WDSX2:1:2548:28429:20603/1	60	+
chr1	117459487	117459488	A00252:255:HWV7WDSX2:2:1110:32868:30264/1	60	+
chr1	117492567	117492568	A00758:240:HTNGKDSX2:2:2528:12029:26991	60	+
chr1	117494979	117494980	A00252:255:HWV7WDSX2:3:2131:17002:34820/1	60	-
chr1	117495561	117495562	A00252:255:HWV7WDSX2:1:1308:18014:7294/1	60	-
chr1	117527053	117527054	A00252:255:HWV7WDSX2:1:1201:12264:34319/1	60	-
chr1	117527615	117527616	A00758:240:HTNGKDSX2:2:2432:27552:27696/1	60	-
chr1	117884854	117884855	A00758:240:HTNGKDSX2:2:1408:9164:6214	60	+
chr1	117888224	117888225	A00252:255:HWV7WDSX2:1:2120:27163:16250/1	60	+
chr1	117889753	117889754	A00252:255:HWV7WDSX2:2:1619:20609:34209/1	60	-
chr1	117919598	117919599	A00758:240:HTNGKDSX2:1:2571:9914:9392	60	-
chr1	117948431	117948432	A00252:255:HWV7WDSX2:2:2113:23393:21245	60	-
chr1	118115938	118115939	A00252:255:HWV7WDSX2:1:2165:8522:9142/1	60	+
chr1	118170084	118170085	A00758:240:HTNGKDSX2:2:1519:4065:22529/1	60	+
chr1	118358861	118358862	A00252:255:HWV7WDSX2:1:2107:10149:11584/1	60	-
chr1	118369762	118369763	A00252:255:HWV7WDSX2:1:2661:29496:32095/1	60	+
chr1	118602959	118602960	A00758:240:HTNGKDSX2:1:1423:30626:13197/1	60	-
chr1	119067008	119067009	A00758:240:HTNGKDSX2:2:1248:21947:29105/1	60	-
chr1	119174575	119174576	A00252:255:HWV7WDSX2:3:1230:13856:3944	60	+
chr1	119212283	119212284	A00252:255:HWV7WDSX2:1:1504:25843:28307/1	60	+
chr1	119420769	119420770	A00252:255:HWV7WDSX2:1:2245:9290:19586/1	60	-
chr1	119565254	119565255	A00252:255:HWV7WDSX2:1:1617:6479:14653/1	60	+
chr1	119717811	119717812	A00252:255:HWV7WDSX2:3:1402:30662:22780/1	60	-
chr1	119746862	119746863	A00252:255:HWV7WDSX2:1:1118:9299:26146/1	60	+
chr1	119926538	119926539	A00758:240:HTNGKDSX2:2:2465:32190:3944/1	60	-
chr1	119961839	119961840	A00252:255:HWV7WDSX2:1:1574:16414:14105/1	60	-
chr1	120003300	120003301	A00252:255:HWV7WDSX2:2:1402:8829:12587/1	60	-
chr1	120803359	120803360	A00758:240:HTNGKDSX2:1:2413:7627:29262/1	60	-
chr1	120833935	120833936	A00758:240:HTNGKDSX2:2:1569:17833:4758/1	60	-
chr1	120838427	120838428	A00252:255:HWV7WDSX2:4:1249:21694:15608/1	60	+
chr1	120844262	120844263	A00252:255:HWV7WDSX2:1:1414:27453:33880/1	60	+
chr1	120856933	120856934	A00758:240:HTNGKDSX2:1:1278:16450:23406	60	-
chr1	120956872	120956873	A00252:255:HWV7WDSX2:1:2663:17499:14638	60	+
chr1	121552411	121552412	A00252:255:HWV7WDSX2:1:1158:25572:12367/1	60	+
chr1	121562697	121562698	A00252:255:HWV7WDSX2:1:2668:15555:21731/1	60	-
chr1	121753344	121753345	A00758:240:HTNGKDSX2:2:2314:3242:2409	60	-
chr1	122521871	122521872	A00252:255:HWV7WDSX2:1:2258:15275:35305/1	60	+
chr1	124934995	124934996	A00252:255:HWV7WDSX2:2:1655:17544:9987/1	60	+
chr1	125028037	125028038	A00758:240:HTNGKDSX2:2:1131:2465:35978	60	-
chr1	125035262	125035263	A00252:255:HWV7WDSX2:1:2319:18005:8750	60	-
chr1	125091482	125091483	A00252:255:HWV7WDSX2:1:2423:29695:17566	60	-
chr1	125179866	125179867	A00252:255:HWV7WDSX2:2:1465:12834:13166/1	60	-
chr1	125180250	125180251	A00252:255:HWV7WDSX2:1:1636:25346:6057/1	60	+
chr1	125183006	125183007	A00758:240:HTNGKDSX2:2:2534:4417:8140/1	60	+
chr1	143185003	143185004	A00252:255:HWV7WDSX2:3:1650:19750:26365/1	60	-
chr1	143254813	143254814	A00252:255:HWV7WDSX2:3:2254:20048:1799/1	60	+
chr1	143255764	143255765	A00758:240:HTNGKDSX2:2:2446:20437:7576	60	-
chr1	143256536	143256537	A00758:240:HTNGKDSX2:1:1323:10212:24439/1	60	-
chr1	143803984	143803985	A00758:240:HTNGKDSX2:2:1441:27950:35556/1	60	+
chr1	143803985	143803986	A00252:255:HWV7WDSX2:1:1254:26729:4601/1	60	+
chr1	144419280	144419281	A00252:255:HWV7WDSX2:1:1150:17852:17096/1	60	+
chr1	145129232	145129233	A00758:240:HTNGKDSX2:1:1107:2437:16517	60	+
chr1	145129319	145129320	A00252:255:HWV7WDSX2:1:2253:9218:17863/1	60	-
chr1	145129323	145129324	A00252:255:HWV7WDSX2:3:1306:19171:2315	60	-
chr1	145427247	145427248	A00758:240:HTNGKDSX2:1:2444:27661:8500/1	60	+
chr1	145475380	145475381	A00252:255:HWV7WDSX2:4:1667:9760:7216/1	60	+
chr1	145529584	145529585	A00252:255:HWV7WDSX2:1:2626:9136:36980/1	60	-
chr1	145537995	145537996	A00758:240:HTNGKDSX2:1:2615:3911:17347	60	+
chr1	145586904	145586905	A00252:255:HWV7WDSX2:1:2147:11189:30859/1	60	-
chr1	145613373	145613374	A00252:255:HWV7WDSX2:4:2259:26060:34037/1	60	+
chr1	145732625	145732626	A00252:255:HWV7WDSX2:1:2230:25229:11397/1	60	+
chr1	145747856	145747857	A00252:255:HWV7WDSX2:1:1458:29062:9173/1	60	+
chr1	145759051	145759052	A00252:255:HWV7WDSX2:1:1109:15808:13244/1	60	-
chr1	145845198	145845199	A00252:255:HWV7WDSX2:1:1206:26323:33927	60	+
chr1	145925731	145925732	A00252:255:HWV7WDSX2:1:1546:29197:5431/1	60	+
chr1	145938513	145938514	A00252:255:HWV7WDSX2:2:1554:19750:25958/1	60	-
chr1	146038128	146038129	A00252:255:HWV7WDSX2:1:1163:31150:8876/1	60	-
chr1	146068565	146068566	A00252:255:HWV7WDSX2:1:2413:26793:20369	60	-
chr1	146069908	146069909	A00252:255:HWV7WDSX2:1:2150:9335:6355/1	60	-
chr1	146171418	146171419	A00758:240:HTNGKDSX2:1:1256:10728:32315/1	60	+
chr1	146212596	146212597	A00758:240:HTNGKDSX2:2:2315:18439:19179/1	60	+
chr1	146370174	146370175	A00252:255:HWV7WDSX2:1:1225:25283:19038/1	60	-
chr1	146603747	146603748	A00252:255:HWV7WDSX2:1:2654:3893:22263/1	60	-
chr1	147003858	147003859	A00252:255:HWV7WDSX2:2:1476:4752:1485/1	60	-
chr1	147025115	147025116	A00758:240:HTNGKDSX2:2:1155:4978:9893/1	60	-
chr1	147104659	147104660	A00252:255:HWV7WDSX2:1:1510:30246:25942/1	60	+
chr1	147158187	147158188	A00252:255:HWV7WDSX2:1:2136:25563:9940/1	60	+
chr1	147267268	147267269	A00252:255:HWV7WDSX2:1:2468:26449:32612/1	60	+
chr1	147282595	147282596	A00758:240:HTNGKDSX2:2:2104:22851:8594	60	-
chr1	147317004	147317005	A00252:255:HWV7WDSX2:1:2468:26910:22263/1	60	-
chr1	147393169	147393170	A00252:255:HWV7WDSX2:1:1146:18014:12743	60	+
chr1	147422674	147422675	A00252:255:HWV7WDSX2:1:1558:5547:8218/1	60	+
chr1	147502877	147502878	A00252:255:HWV7WDSX2:1:1474:18285:26240/1	60	-
chr1	147511886	147511887	A00252:255:HWV7WDSX2:1:2357:12454:21214/1	60	+
chr1	147516191	147516192	A00252:255:HWV7WDSX2:1:1242:9787:8484/1	60	-
chr1	147626934	147626935	A00252:255:HWV7WDSX2:4:2313:29568:16188/1	60	-
chr1	147638664	147638665	A00252:255:HWV7WDSX2:2:2218:14073:10050	60	-
chr1	147666963	147666964	A00758:240:HTNGKDSX2:2:1112:1307:2691/1	60	+
chr1	147752018	147752019	A00252:255:HWV7WDSX2:1:1115:14371:19648/1	60	-
chr1	147941414	147941415	A00252:255:HWV7WDSX2:1:1411:8477:10848/1	60	-
chr1	148038918	148038919	A00252:255:HWV7WDSX2:3:2157:12454:35650	60	-
chr1	148115809	148115810	A00252:255:HWV7WDSX2:1:1375:25346:7279/1	60	+
chr1	148489328	148489329	A00252:255:HWV7WDSX2:1:2343:16911:27461/1	60	-
chr1	148571355	148571356	A00252:255:HWV7WDSX2:1:2130:20003:23829/1	60	-
chr1	148577174	148577175	A00758:240:HTNGKDSX2:2:2116:17445:3333/1	60	+
chr1	149408602	149408603	A00252:255:HWV7WDSX2:4:1473:6714:33505	60	-
chr1	149432508	149432509	A00252:255:HWV7WDSX2:3:2568:16351:18944/1	60	-
chr1	149433731	149433732	A00758:240:HTNGKDSX2:2:1103:31024:5807/1	60	+
chr1	149470414	149470415	A00252:255:HWV7WDSX2:1:2645:16242:18568/1	60	-
chr1	149482939	149482940	A00252:255:HWV7WDSX2:3:1616:18240:32017/1	60	+
chr1	149490819	149490820	A00758:240:HTNGKDSX2:2:1604:15646:9267	60	+
chr1	149495576	149495577	A00758:240:HTNGKDSX2:1:1227:15899:31657/1	60	+
chr1	149955939	149955940	A00252:255:HWV7WDSX2:1:1529:13928:27618/1	60	+
chr1	149988617	149988618	A00252:255:HWV7WDSX2:1:1461:29658:15843/1	60	-
chr1	150004027	150004028	A00758:240:HTNGKDSX2:1:2451:29270:11256	60	+
chr1	150080128	150080129	A00252:255:HWV7WDSX2:1:1168:10267:36338/1	60	-
chr1	150086871	150086872	A00252:255:HWV7WDSX2:2:1226:14814:34632/1	60	+
chr1	150091614	150091615	A00252:255:HWV7WDSX2:1:1605:8287:32095/1	60	-
chr1	150123808	150123809	A00252:255:HWV7WDSX2:1:1350:15546:22216/1	60	-
chr1	150128164	150128165	A00252:255:HWV7WDSX2:4:2470:30734:12978	60	-
chr1	150140785	150140786	A00252:255:HWV7WDSX2:3:1125:29134:24612	60	+
chr1	150192819	150192820	A00252:255:HWV7WDSX2:2:1461:32009:28682/1	60	+
chr1	150222829	150222830	A00252:255:HWV7WDSX2:2:1418:9778:24659/1	60	+
chr1	150343572	150343573	A00758:240:HTNGKDSX2:2:2127:6424:19319	60	-
chr1	150371913	150371914	A00252:255:HWV7WDSX2:3:2118:1696:8531/1	60	+
chr1	150390002	150390003	A00252:255:HWV7WDSX2:3:2605:2817:3082/1	60	-
chr1	150428132	150428133	A00252:255:HWV7WDSX2:2:1363:4155:33364/1	60	-
chr1	150432603	150432604	A00252:255:HWV7WDSX2:2:1611:15935:17440/1	60	-
chr1	150441216	150441217	A00252:255:HWV7WDSX2:4:2168:22959:10942/1	60	-
chr1	150441389	150441390	A00252:255:HWV7WDSX2:4:2667:4652:30091	60	-
chr1	150443340	150443341	A00252:255:HWV7WDSX2:1:1176:11541:18599/1	60	+
chr1	150455758	150455759	A00252:255:HWV7WDSX2:1:2444:8883:4664/1	60	-
chr1	150457872	150457873	A00252:255:HWV7WDSX2:1:1217:12418:17989	60	-
chr1	150468005	150468006	A00758:240:HTNGKDSX2:1:1168:31693:5995/1	60	+
chr1	150468006	150468007	A00252:255:HWV7WDSX2:1:1541:21477:33395/1	60	+
chr1	150513312	150513313	A00252:255:HWV7WDSX2:2:1166:20591:20901/1	60	+
chr1	150532637	150532638	A00252:255:HWV7WDSX2:3:2207:24352:28729	60	+
chr1	150611475	150611476	A00252:255:HWV7WDSX2:4:1427:4571:7811	60	-
chr1	150681370	150681371	A00252:255:HWV7WDSX2:2:1523:11731:7467/1	60	-
chr1	150689483	150689484	A00252:255:HWV7WDSX2:1:1424:17996:9862/1	60	+
chr1	150689616	150689617	A00252:255:HWV7WDSX2:1:2413:23900:2613/1	60	-
chr1	150710693	150710694	A00252:255:HWV7WDSX2:1:1663:11460:1799/1	60	-
chr1	150788018	150788019	A00252:255:HWV7WDSX2:3:1221:32018:14857	60	+
chr1	150820391	150820392	A00252:255:HWV7WDSX2:1:1130:20193:5619/1	60	+
chr1	150820845	150820846	A00758:240:HTNGKDSX2:1:1614:20781:29810/1	60	-
chr1	150821941	150821942	A00252:255:HWV7WDSX2:2:1228:1904:5697	60	-
chr1	150846840	150846841	A00758:240:HTNGKDSX2:2:1336:19244:1689/1	60	+
chr1	151135773	151135774	A00758:240:HTNGKDSX2:1:1406:10104:1391	60	-
chr1	151135778	151135779	A00252:255:HWV7WDSX2:1:2251:12717:9612	60	-
chr1	151207317	151207318	A00252:255:HWV7WDSX2:1:2322:20645:8688/1	60	-
chr1	151241484	151241485	A00758:240:HTNGKDSX2:1:1156:9236:3865	60	-
chr1	151322930	151322931	A00252:255:HWV7WDSX2:1:2615:3938:7153/1	60	+
chr1	151345543	151345544	A00252:255:HWV7WDSX2:1:1652:25690:26099	60	-
chr1	151441888	151441889	A00252:255:HWV7WDSX2:1:1636:2627:4664/1	60	+
chr1	151452718	151452719	A00758:240:HTNGKDSX2:2:2178:28646:32628/1	60	-
chr1	151532190	151532191	A00252:255:HWV7WDSX2:1:2144:25156:22420/1	60	-
chr1	151665377	151665378	A00758:240:HTNGKDSX2:1:2264:19461:34695/1	60	-
chr1	151666469	151666470	A00252:255:HWV7WDSX2:2:1614:17029:6684/1	60	-
chr1	151672291	151672292	A00252:255:HWV7WDSX2:3:1306:21540:27023/1	60	+
chr1	151762576	151762577	A00252:255:HWV7WDSX2:1:1509:15203:5431	60	-
chr1	151776581	151776582	A00252:255:HWV7WDSX2:1:1127:19813:2832/1	60	-
chr1	152451259	152451260	A00252:255:HWV7WDSX2:1:1502:9471:35149/1	60	-
chr1	152526773	152526774	A00252:255:HWV7WDSX2:4:2577:19732:3161	60	-
chr1	152755918	152755919	A00252:255:HWV7WDSX2:2:1653:26178:30827/1	60	-
chr1	153233434	153233435	A00252:255:HWV7WDSX2:2:1349:26350:1501	60	-
chr1	153276466	153276467	A00758:240:HTNGKDSX2:1:1610:21178:30060/1	60	-
chr1	153326313	153326314	A00252:255:HWV7WDSX2:1:1240:24840:9220/1	60	+
chr1	153337693	153337694	A00252:255:HWV7WDSX2:1:1246:4435:35196	60	+
chr1	153635112	153635113	A00252:255:HWV7WDSX2:1:1565:20392:34992/1	60	+
chr1	153899430	153899431	A00252:255:HWV7WDSX2:4:1632:17987:18020/1	60	+
chr1	153990143	153990144	A00252:255:HWV7WDSX2:1:1452:10710:6136/1	60	+
chr1	154171073	154171074	A00252:255:HWV7WDSX2:1:1331:28899:29434/1	60	+
chr1	154216923	154216924	A00758:240:HTNGKDSX2:2:1566:22363:22623	60	-
chr1	154220474	154220475	A00252:255:HWV7WDSX2:4:2622:17345:19351	60	+
chr1	154223264	154223265	A00252:255:HWV7WDSX2:1:2521:7789:22122/1	60	+
chr1	154248250	154248251	A00252:255:HWV7WDSX2:1:1132:26223:25770/1	60	+
chr1	154265299	154265300	A00252:255:HWV7WDSX2:1:1259:23873:4131/1	60	-
chr1	154353851	154353852	A00252:255:HWV7WDSX2:1:1147:22697:10614/1	60	+
chr1	154595820	154595821	A00758:240:HTNGKDSX2:1:1539:21088:9111/1	60	+
chr1	154665771	154665772	A00758:240:HTNGKDSX2:2:2449:17680:11631	60	+
chr1	154699155	154699156	A00252:255:HWV7WDSX2:1:1312:25952:12273/1	60	-
chr1	154738623	154738624	A00252:255:HWV7WDSX2:1:1349:22019:13416/1	60	-
chr1	154877698	154877699	A00758:240:HTNGKDSX2:1:2164:18141:5102/1	60	-
chr1	154936531	154936532	A00252:255:HWV7WDSX2:4:2321:6126:32393/1	60	-
chr1	154967166	154967167	A00758:240:HTNGKDSX2:2:1565:19931:26428/1	60	-
chr1	154989515	154989516	A00252:255:HWV7WDSX2:1:1106:18231:5979/1	60	-
chr1	155338275	155338276	A00758:240:HTNGKDSX2:2:1141:10502:30170	60	-
chr1	155355921	155355922	A00758:240:HTNGKDSX2:2:1204:21423:8907	60	+
chr1	155378140	155378141	A00252:255:HWV7WDSX2:1:1172:18295:14826/1	60	-
chr1	155379981	155379982	A00252:255:HWV7WDSX2:1:1255:7328:15311/1	60	+
chr1	155392114	155392115	A00758:240:HTNGKDSX2:2:2152:28637:13291	60	-
chr1	155404438	155404439	A00252:255:HWV7WDSX2:1:1344:27163:17033/1	60	+
chr1	155411833	155411834	A00252:255:HWV7WDSX2:1:1220:7934:1799/1	60	-
chr1	155416788	155416789	A00252:255:HWV7WDSX2:1:1655:27507:1344	60	+
chr1	155417955	155417956	A00252:255:HWV7WDSX2:1:1118:23258:21136	60	-
chr1	155455010	155455011	A00252:255:HWV7WDSX2:2:1114:30047:23030/1	60	-
chr1	155456843	155456844	A00252:255:HWV7WDSX2:1:1618:19452:9377/1	60	+
chr1	155457311	155457312	A00252:255:HWV7WDSX2:2:1661:11812:34444/1	60	-
chr1	155464630	155464631	A00758:240:HTNGKDSX2:1:1556:29857:22576/1	60	+
chr1	155475816	155475817	A00252:255:HWV7WDSX2:1:1222:27371:31516/1	60	-
chr1	155484221	155484222	A00252:255:HWV7WDSX2:1:1207:4887:7921/1	60	-
chr1	155485786	155485787	A00758:240:HTNGKDSX2:1:1119:19849:21652	60	-
chr1	155493692	155493693	A00252:255:HWV7WDSX2:1:1633:6949:6480/1	60	-
chr1	155534068	155534069	A00252:255:HWV7WDSX2:3:2432:26350:16344/1	60	+
chr1	155535504	155535505	A00252:255:HWV7WDSX2:1:1627:29930:17816/1	60	+
chr1	155656425	155656426	A00252:255:HWV7WDSX2:1:1131:21531:1078/1	60	+
chr1	155713296	155713297	A00252:255:HWV7WDSX2:1:1653:23900:18270/1	60	-
chr1	155796190	155796191	A00758:240:HTNGKDSX2:2:1112:32117:35133/1	60	+
chr1	155807116	155807117	A00252:255:HWV7WDSX2:1:2173:11388:33833/1	60	+
chr1	155828896	155828897	A00758:240:HTNGKDSX2:2:2218:31611:22169	60	-
chr1	155835384	155835385	A00252:255:HWV7WDSX2:2:2545:7545:24079/1	60	-
chr1	155898151	155898152	A00252:255:HWV7WDSX2:4:1620:26937:11005/1	60	-
chr1	155901763	155901764	A00252:255:HWV7WDSX2:1:1458:8458:18364/1	60	-
chr1	155915409	155915410	A00252:255:HWV7WDSX2:1:1128:21287:11490/1	60	+
chr1	155927630	155927631	A00758:240:HTNGKDSX2:2:2451:17526:23797	60	+
chr1	155928484	155928485	A00252:255:HWV7WDSX2:1:1571:26521:32111/1	60	-
chr1	156040872	156040873	A00252:255:HWV7WDSX2:1:1239:5918:11271/1	60	-
chr1	156054636	156054637	A00252:255:HWV7WDSX2:1:1266:27697:14325/1	60	-
chr1	156202318	156202319	A00252:255:HWV7WDSX2:1:1427:24939:22576/1	60	-
chr1	156231929	156231930	A00252:255:HWV7WDSX2:1:1139:18023:2738/1	60	+
chr1	156290350	156290351	A00252:255:HWV7WDSX2:1:2529:23782:4664	60	-
chr1	156317919	156317920	A00758:240:HTNGKDSX2:2:2405:16947:29403/1	60	-
chr1	156374137	156374138	A00252:255:HWV7WDSX2:1:1407:7374:36683/1	60	-
chr1	156464754	156464755	A00252:255:HWV7WDSX2:1:1172:27091:33599/1	60	+
chr1	156469297	156469298	A00758:240:HTNGKDSX2:1:2118:29740:2675/1	60	+
chr1	156509863	156509864	A00252:255:HWV7WDSX2:1:1402:16830:20807/1	60	-
chr1	156796610	156796611	A00252:255:HWV7WDSX2:3:2550:18593:25645/1	60	-
chr1	156806831	156806832	A00252:255:HWV7WDSX2:1:1122:23782:20823/1	60	-
chr1	156956580	156956581	A00758:240:HTNGKDSX2:1:1258:22507:26663/1	60	+
chr1	157265359	157265360	A00252:255:HWV7WDSX2:1:1345:15564:27508/1	60	+
chr1	157326578	157326579	A00252:255:HWV7WDSX2:1:1230:17291:1376/1	60	+
chr1	157492957	157492958	A00758:240:HTNGKDSX2:1:2649:15411:1188/1	60	-
chr1	157649802	157649803	A00252:255:HWV7WDSX2:1:2374:26847:29136	60	+
chr1	157846144	157846145	A00252:255:HWV7WDSX2:1:1132:30707:24267	60	-
chr1	157915655	157915656	A00252:255:HWV7WDSX2:4:2101:14199:15186/1	60	+
chr1	158294049	158294050	A00758:240:HTNGKDSX2:1:2440:29080:12837	60	-
chr1	158294050	158294051	A00252:255:HWV7WDSX2:3:1314:17101:33332/1	60	-
chr1	158366302	158366303	A00758:240:HTNGKDSX2:2:2175:17083:19742/1	60	+
chr1	158381960	158381961	A00252:255:HWV7WDSX2:1:1632:18882:23891/1	60	+
chr1	158383099	158383100	A00252:255:HWV7WDSX2:1:1209:18783:11913/1	60	+
chr1	158487406	158487407	A00252:255:HWV7WDSX2:1:1154:18448:19601	60	+
chr1	158752830	158752831	A00252:255:HWV7WDSX2:1:2137:30246:20525/1	60	-
chr1	159077497	159077498	A00252:255:HWV7WDSX2:4:2629:12563:1454	60	-
chr1	159106917	159106918	A00252:255:HWV7WDSX2:1:1525:2700:24111/1	60	-
chr1	159195208	159195209	A00758:240:HTNGKDSX2:2:2459:5764:10755	60	-
chr1	159426560	159426561	A00252:255:HWV7WDSX2:1:2359:27299:33990/1	60	+
chr1	159499696	159499697	A00252:255:HWV7WDSX2:2:1638:5710:13823/1	60	-
chr1	159614194	159614195	A00252:255:HWV7WDSX2:1:1110:16260:20040/1	60	+
chr1	159668223	159668224	A00252:255:HWV7WDSX2:2:2109:28556:23578/1	60	+
chr1	159711064	159711065	A00252:255:HWV7WDSX2:1:1237:24008:8155	60	+
chr1	159769298	159769299	A00252:255:HWV7WDSX2:1:1165:15917:18787/1	60	+
chr1	159907901	159907902	A00252:255:HWV7WDSX2:3:2554:9588:30655	60	+
chr1	159976000	159976001	A00252:255:HWV7WDSX2:1:1345:12165:18082/1	60	-
chr1	159998342	159998343	A00252:255:HWV7WDSX2:4:1348:16450:3208/1	60	+
chr1	160256140	160256141	A00252:255:HWV7WDSX2:1:1467:13340:20870	60	-
chr1	160278075	160278076	A00758:240:HTNGKDSX2:1:2441:3649:30452	60	-
chr1	160398915	160398916	A00252:255:HWV7WDSX2:1:1210:23665:36526/1	60	-
chr1	160398916	160398917	A00252:255:HWV7WDSX2:1:1510:32452:26631/1	60	-
chr1	160429315	160429316	A00252:255:HWV7WDSX2:1:1473:9326:11412/1	60	+
chr1	160439506	160439507	A00758:240:HTNGKDSX2:1:2407:31756:8108	60	+
chr1	160443207	160443208	A00758:240:HTNGKDSX2:1:1655:12816:24752	60	-
chr1	160452029	160452030	A00252:255:HWV7WDSX2:3:1427:10321:33082/1	60	-
chr1	160559513	160559514	A00758:240:HTNGKDSX2:1:2523:1615:20228/1	60	-
chr1	160565690	160565691	A00252:255:HWV7WDSX2:1:1624:26359:8124/1	60	-
chr1	160591634	160591635	A00252:255:HWV7WDSX2:4:1642:17146:5979	60	-
chr1	160609803	160609804	A00252:255:HWV7WDSX2:1:2434:6460:22106/1	60	-
chr1	160767738	160767739	A00252:255:HWV7WDSX2:2:2322:17562:15749/1	60	-
chr1	160843650	160843651	A00252:255:HWV7WDSX2:2:2149:4833:18599/1	60	-
chr1	160852539	160852540	A00758:240:HTNGKDSX2:1:1556:18448:7921/1	60	-
chr1	160869374	160869375	A00252:255:HWV7WDSX2:1:1273:14742:32878/1	60	+
chr1	160908272	160908273	A00758:240:HTNGKDSX2:1:1506:6976:19085	60	-
chr1	161025523	161025524	A00252:255:HWV7WDSX2:1:2307:31105:11616/1	60	-
chr1	161048937	161048938	A00252:255:HWV7WDSX2:1:1460:19343:27790	60	+
chr1	161205543	161205544	A00758:240:HTNGKDSX2:1:1127:2013:33317/1	60	+
chr1	161261660	161261661	A00252:255:HWV7WDSX2:4:1530:31033:10864	60	+
chr1	161298476	161298477	A00252:255:HWV7WDSX2:1:1675:10031:35587/1	60	+
chr1	161343801	161343802	A00252:255:HWV7WDSX2:1:2463:6705:29825/1	60	-
chr1	161484435	161484436	A00252:255:HWV7WDSX2:1:1604:15555:5760/1	60	-
chr1	161523845	161523846	A00252:255:HWV7WDSX2:4:2662:1470:13526	60	+
chr1	161523919	161523920	A00252:255:HWV7WDSX2:3:2429:19497:23547	60	-
chr1	161778515	161778516	A00252:255:HWV7WDSX2:1:2603:28284:35321/1	60	-
chr1	161802187	161802188	A00758:240:HTNGKDSX2:1:2352:14045:4523/1	60	-
chr1	161852288	161852289	A00252:255:HWV7WDSX2:1:2120:8513:35117/1	60	+
chr1	161879349	161879350	A00252:255:HWV7WDSX2:3:1146:1506:28369	60	-
chr1	161917218	161917219	A00252:255:HWV7WDSX2:2:1507:17906:33254	60	-
chr1	161917220	161917221	A00252:255:HWV7WDSX2:4:2610:4164:33692	60	-
chr1	161930362	161930363	A00252:255:HWV7WDSX2:3:2405:4517:23625/1	60	+
chr1	161996239	161996240	A00252:255:HWV7WDSX2:1:1229:29568:5353/1	60	-
chr1	162029157	162029158	A00252:255:HWV7WDSX2:1:2169:2880:30373/1	60	+
chr1	162358750	162358751	A00758:240:HTNGKDSX2:1:1263:4246:13667	60	-
chr1	162384536	162384537	A00252:255:HWV7WDSX2:1:1256:15537:29904	60	-
chr1	162588605	162588606	A00252:255:HWV7WDSX2:2:1212:20518:29857/1	60	-
chr1	162590123	162590124	A00252:255:HWV7WDSX2:1:2161:22092:20306/1	60	+
chr1	162803963	162803964	A00252:255:HWV7WDSX2:3:1215:16269:26287	60	+
chr1	163278597	163278598	A00252:255:HWV7WDSX2:2:1609:8088:13275	60	-
chr1	163348323	163348324	A00252:255:HWV7WDSX2:2:1622:9706:28197/1	60	-
chr1	163602667	163602668	A00758:240:HTNGKDSX2:2:1122:18701:26271/1	60	+
chr1	163615279	163615280	A00252:255:HWV7WDSX2:1:1202:11840:8469	60	-
chr1	163803738	163803739	A00758:240:HTNGKDSX2:1:1266:27633:33599/1	60	+
chr1	163812492	163812493	A00252:255:HWV7WDSX2:2:2521:12509:7560/1	60	-
chr1	163817218	163817219	A00252:255:HWV7WDSX2:1:1540:21395:6668/1	60	-
chr1	163844747	163844748	A00252:255:HWV7WDSX2:1:1129:30210:16642	60	-
chr1	163855359	163855360	A00758:240:HTNGKDSX2:1:2673:19144:10316/1	60	+
chr1	163921837	163921838	A00252:255:HWV7WDSX2:1:1155:14959:1939/1	60	-
chr1	163925488	163925489	A00252:255:HWV7WDSX2:1:2554:14163:17503/1	60	-
[truncated: 34,143 more rows]
