# Supplementary material for: HIV-1 capsid stability enables inositol phosphate-independent infection of target cells and promotes integration into genes
Source: PLoS Pathog. 2023 Jun 2;19(6):e1011423. doi: 10.1371/journal.ppat.1011423 (PMC10266667; doi:10.1371/journal.ppat.1011423)
Supplement: S1 Data — (TAR.GZ) [file ppat.1011423.s012.tar.gz › CEM_WT_A/CA_E45A/Unique_hg38_integration_sites/7399-GS-10.bed]

chr1	734420	734421	A01177:23:H2L2FDSX3:1:2240:27091:9643/1	60	-
chr1	806408	806409	A01177:23:H2L2FDSX3:1:1254:5195:11616/1	60	-
chr1	920129	920130	A01177:23:H2L2FDSX3:3:2274:17128:11616/1	60	+
chr1	920130	920131	A01177:23:H2L2FDSX3:1:1612:4001:31970	60	+
chr1	1107465	1107466	A01177:23:H2L2FDSX3:1:1110:27498:25097/1	60	+
chr1	1160055	1160056	A01177:23:H2L2FDSX3:4:2435:25590:6605	60	+
chr1	1265325	1265326	A01177:23:H2L2FDSX3:2:2321:7545:8359	60	-
chr1	1391207	1391208	A01177:23:H2L2FDSX3:4:1527:32669:3270	60	-
chr1	1392013	1392014	A01177:23:H2L2FDSX3:3:2551:18493:18552	60	-
chr1	1392014	1392015	A01177:23:H2L2FDSX3:2:2372:30156:27915	60	-
chr1	1392988	1392989	A01177:23:H2L2FDSX3:3:1578:19633:30796	60	-
chr1	1393673	1393674	A01177:23:H2L2FDSX3:3:1173:12264:24017	60	-
chr1	1394240	1394241	A01177:23:H2L2FDSX3:2:2514:23710:22827	60	-
chr1	1396011	1396012	A01177:23:H2L2FDSX3:1:1422:7157:2988/1	60	-
chr1	1569031	1569032	A01177:23:H2L2FDSX3:1:1132:8820:15233	60	+
chr1	1686229	1686230	A01177:23:H2L2FDSX3:4:1177:3170:27054	60	+
chr1	1710439	1710440	A01177:23:H2L2FDSX3:1:1659:18991:2127/1	60	+
chr1	1736496	1736497	A01177:23:H2L2FDSX3:1:2450:20672:32972	60	-
chr1	1800959	1800960	A01177:23:H2L2FDSX3:4:1242:32859:16407	60	-
chr1	1800961	1800962	A01177:23:H2L2FDSX3:1:1156:24804:25285/1	60	-
chr1	1801616	1801617	A01177:23:H2L2FDSX3:3:2502:1615:2409	60	-
chr1	1801618	1801619	A01177:23:H2L2FDSX3:1:1140:12301:26177/1	60	-
chr1	1813512	1813513	A01177:23:H2L2FDSX3:3:2621:26078:9017/1	60	-
chr1	1825350	1825351	A01177:23:H2L2FDSX3:2:1216:28565:1611	60	-
chr1	1834871	1834872	A01177:23:H2L2FDSX3:2:1508:11153:3959	60	+
chr1	1843120	1843121	A01177:23:H2L2FDSX3:1:2349:31268:17347/1	60	-
chr1	1857918	1857919	A01177:23:H2L2FDSX3:4:2126:27633:33411/1	60	+
chr1	2222300	2222301	A01177:23:H2L2FDSX3:2:1112:10682:17174/1	60	+
chr1	2231668	2231669	A01177:23:H2L2FDSX3:1:1234:30599:5885/1	60	-
chr1	3331857	3331858	A01177:23:H2L2FDSX3:1:1143:12391:11835/1	60	-
chr1	3720668	3720669	A01177:23:H2L2FDSX3:2:1122:5213:13996/1	60	-
chr1	3720669	3720670	A01177:23:H2L2FDSX3:4:1562:29161:13260/1	60	-
chr1	3844124	3844125	A01177:23:H2L2FDSX3:1:1123:1714:13917/1	60	+
chr1	4209286	4209287	A01177:23:H2L2FDSX3:1:1106:13078:11804	60	-
chr1	5906805	5906806	A01177:23:H2L2FDSX3:2:2268:30355:34147	60	-
chr1	5928897	5928898	A01177:23:H2L2FDSX3:2:2361:32533:4319/1	60	-
chr1	5946735	5946736	A01177:23:H2L2FDSX3:1:2240:5900:15311/1	60	-
chr1	6531101	6531102	A01177:23:H2L2FDSX3:4:2325:16604:26835	60	+
chr1	6537549	6537550	A01177:23:H2L2FDSX3:1:1560:32506:22811/1	60	+
chr1	6807033	6807034	A01177:23:H2L2FDSX3:1:1139:16459:9799	60	-
chr1	6812966	6812967	A01177:23:H2L2FDSX3:3:2166:2582:34867/1	60	-
chr1	6821920	6821921	A01177:23:H2L2FDSX3:2:2235:26033:9784/1	60	-
chr1	6822360	6822361	A01177:23:H2L2FDSX3:1:1206:12572:5697	60	-
chr1	6822644	6822645	A01177:23:H2L2FDSX3:1:1438:8721:1626/1	60	+
chr1	6825323	6825324	A01177:23:H2L2FDSX3:1:1269:17372:25316/1	60	-
chr1	6826829	6826830	A01177:23:H2L2FDSX3:1:2501:14118:17206/1	60	+
chr1	6871295	6871296	A01177:23:H2L2FDSX3:1:1245:8956:27054/1	60	-
chr1	6910455	6910456	A01177:23:H2L2FDSX3:1:1259:23773:13479/1	60	-
chr1	7275597	7275598	A01177:23:H2L2FDSX3:2:2666:28103:17879/1	60	+
chr1	7338882	7338883	A01177:23:H2L2FDSX3:1:1367:15980:5869/1	60	+
chr1	7829064	7829065	A01177:23:H2L2FDSX3:3:1334:7708:8672	60	-
chr1	7969125	7969126	A01177:23:H2L2FDSX3:1:1103:29550:34068	60	-
chr1	8411477	8411478	A01177:23:H2L2FDSX3:4:2434:32678:4413/1	60	-
chr1	8454467	8454468	A01177:23:H2L2FDSX3:1:1210:1759:24330	60	-
chr1	8485684	8485685	A01177:23:H2L2FDSX3:1:1651:30147:11804/1	60	+
chr1	8493658	8493659	A01177:23:H2L2FDSX3:1:1173:20934:19836/1	60	-
chr1	8526835	8526836	A01177:23:H2L2FDSX3:1:2338:25147:15483/1	60	+
chr1	8542586	8542587	A01177:23:H2L2FDSX3:4:2105:24632:37012	60	-
chr1	8547069	8547070	A01177:23:H2L2FDSX3:2:2206:24939:35289	60	-
chr1	8547857	8547858	A01177:23:H2L2FDSX3:3:1635:2266:29277/1	60	-
chr1	8555885	8555886	A01177:23:H2L2FDSX3:1:1312:19108:3991/1	60	+
chr1	8577916	8577917	A01177:23:H2L2FDSX3:1:2325:18114:34835	60	-
chr1	8616921	8616922	A01177:23:H2L2FDSX3:1:1262:30978:10676/1	60	-
chr1	8619049	8619050	A01177:23:H2L2FDSX3:1:2233:25780:8406/1	60	-
chr1	8640967	8640968	A01177:23:H2L2FDSX3:1:1435:16107:20588/1	60	+
chr1	8649778	8649779	A01177:23:H2L2FDSX3:1:1130:27642:24815/1	60	+
chr1	8683247	8683248	A01177:23:H2L2FDSX3:1:1436:19904:20713/1	60	+
chr1	8687549	8687550	A01177:23:H2L2FDSX3:1:2232:14064:21621/1	60	-
chr1	8716529	8716530	A01177:23:H2L2FDSX3:1:1626:19352:24455/1	60	-
chr1	9705847	9705848	A01177:23:H2L2FDSX3:1:1116:28022:26757/1	60	+
chr1	9708528	9708529	A01177:23:H2L2FDSX3:1:1245:30870:8234/1	60	-
chr1	9772102	9772103	A01177:23:H2L2FDSX3:1:1209:27227:4085	60	+
chr1	9793640	9793641	A01177:23:H2L2FDSX3:1:1204:11207:30765/1	60	+
chr1	9844857	9844858	A01177:23:H2L2FDSX3:1:1175:28248:26584/1	60	+
chr1	10102907	10102908	A01177:23:H2L2FDSX3:1:1118:3622:17127/1	60	-
chr1	10130048	10130049	A01177:23:H2L2FDSX3:1:1656:6515:19100/1	60	+
chr1	10134638	10134639	A01177:23:H2L2FDSX3:1:1213:7943:34538/1	60	-
chr1	10548644	10548645	A01177:23:H2L2FDSX3:2:1358:13539:25034/1	60	-
chr1	10602172	10602173	A01177:23:H2L2FDSX3:4:1608:9245:35509/1	60	+
chr1	11224188	11224189	A01177:23:H2L2FDSX3:1:1147:20347:15655/1	60	+
chr1	11997621	11997622	A01177:23:H2L2FDSX3:1:2560:13684:36245/1	60	+
chr1	12254673	12254674	A01177:23:H2L2FDSX3:1:2436:19560:16892	60	-
chr1	12335513	12335514	A01177:23:H2L2FDSX3:1:2252:5484:37012/1	60	+
chr1	12354814	12354815	A01177:23:H2L2FDSX3:1:1203:1561:1783/1	60	+
chr1	12368468	12368469	A01177:23:H2L2FDSX3:1:1277:7093:3568/1	60	+
chr1	12374252	12374253	A01177:23:H2L2FDSX3:1:1112:11098:31078/1	60	+
chr1	12376549	12376550	A01177:23:H2L2FDSX3:1:1231:2157:9455/1	60	+
chr1	12378307	12378308	A01177:23:H2L2FDSX3:2:1554:12753:15248/1	60	-
chr1	12403045	12403046	A01177:23:H2L2FDSX3:2:1346:28791:30185	60	-
chr1	12403047	12403048	A01177:23:H2L2FDSX3:1:1122:2627:5541/1	60	-
chr1	12412119	12412120	A01177:23:H2L2FDSX3:1:1413:11180:30029/1	60	-
chr1	12423846	12423847	A01177:23:H2L2FDSX3:1:1506:21820:24784	60	+
chr1	12514237	12514238	A01177:23:H2L2FDSX3:1:1574:9164:26005/1	60	+
chr1	13705565	13705566	A01177:23:H2L2FDSX3:2:2430:32208:20697	60	+
chr1	13732100	13732101	A01177:23:H2L2FDSX3:1:2108:12780:20369	60	-
chr1	13743553	13743554	A01177:23:H2L2FDSX3:1:1168:20952:20525/1	60	-
chr1	13744067	13744068	A01177:23:H2L2FDSX3:1:1272:28248:21793/1	60	-
chr1	13763957	13763958	A01177:23:H2L2FDSX3:2:1172:15989:33379/1	60	-
chr1	13784370	13784371	A01177:23:H2L2FDSX3:3:1355:23873:24799	60	-
chr1	14323511	14323512	A01177:23:H2L2FDSX3:1:1461:25997:36620/1	60	+
chr1	15650541	15650542	A01177:23:H2L2FDSX3:2:1454:30120:15264	60	+
chr1	15656883	15656884	A01177:23:H2L2FDSX3:1:1226:31448:33160/1	60	+
chr1	15883603	15883604	A01177:23:H2L2FDSX3:1:2563:4896:3552/1	60	-
chr1	15895789	15895790	A01177:23:H2L2FDSX3:1:1523:7536:20932/1	60	-
chr1	15900402	15900403	A01177:23:H2L2FDSX3:3:1662:20980:32095	60	-
chr1	15900404	15900405	A01177:23:H2L2FDSX3:1:1213:3839:22608/1	60	-
chr1	15908378	15908379	A01177:23:H2L2FDSX3:1:1615:22806:2722/1	60	+
chr1	15918402	15918403	A01177:23:H2L2FDSX3:1:1116:6677:9925/1	60	-
chr1	15922748	15922749	A01177:23:H2L2FDSX3:1:1151:15899:35540/1	60	+
chr1	15930412	15930413	A01177:23:H2L2FDSX3:1:1221:23411:10034/1	60	-
chr1	16263632	16263633	A01177:23:H2L2FDSX3:2:2420:5412:28150/1	60	+
chr1	16288883	16288884	A01177:23:H2L2FDSX3:1:1319:5339:33505/1	60	-
chr1	16551682	16551683	A01177:23:H2L2FDSX3:1:1367:17490:13589/1	60	+
chr1	16595192	16595193	A01177:23:H2L2FDSX3:1:1166:4083:24064/1	60	+
chr1	17533024	17533025	A01177:23:H2L2FDSX3:1:1118:23176:36526/1	60	-
chr1	18204051	18204052	A01177:23:H2L2FDSX3:1:2160:18493:32299	60	+
chr1	18651706	18651707	A01177:23:H2L2FDSX3:1:1358:31421:32330	60	+
chr1	18775043	18775044	A01177:23:H2L2FDSX3:2:1424:14145:19038	60	-
chr1	19106225	19106226	A01177:23:H2L2FDSX3:1:1134:29830:20588/1	60	+
chr1	19188315	19188316	A01177:23:H2L2FDSX3:2:1572:4182:3474/1	60	-
chr1	19357134	19357135	A01177:23:H2L2FDSX3:1:1448:8513:27132	60	+
chr1	19899658	19899659	A01177:23:H2L2FDSX3:2:2236:23185:29121/1	60	-
chr1	19900906	19900907	A01177:23:H2L2FDSX3:4:1246:32127:7467	60	-
chr1	20825119	20825120	A01177:23:H2L2FDSX3:1:1201:26350:36636/1	60	-
chr1	20878616	20878617	A01177:23:H2L2FDSX3:1:1475:14615:25457/1	60	-
chr1	20886038	20886039	A01177:23:H2L2FDSX3:1:1150:6876:2440	60	+
chr1	20894429	20894430	A01177:23:H2L2FDSX3:1:1126:10068:36464/1	60	-
chr1	20900818	20900819	A01177:23:H2L2FDSX3:2:2202:9860:19413/1	60	+
chr1	20913717	20913718	A01177:23:H2L2FDSX3:1:1223:19416:10254/1	60	-
chr1	20926871	20926872	A01177:23:H2L2FDSX3:2:1241:32551:3098	60	+
chr1	20963317	20963318	A01177:23:H2L2FDSX3:2:2378:16269:22654/1	60	+
chr1	20996804	20996805	A01177:23:H2L2FDSX3:4:1666:2456:10316/1	60	+
chr1	21000100	21000101	A01177:23:H2L2FDSX3:2:2132:13874:35070/1	60	+
chr1	21046168	21046169	A01177:23:H2L2FDSX3:1:1228:11469:24674/1	60	-
chr1	21070277	21070278	A01177:23:H2L2FDSX3:2:1220:29532:7357/1	60	+
chr1	21105048	21105049	A01177:23:H2L2FDSX3:1:1138:3423:14278	60	-
chr1	21107884	21107885	A01177:23:H2L2FDSX3:2:2558:6162:7905/1	60	-
chr1	21113399	21113400	A01177:23:H2L2FDSX3:1:1528:15628:3317/1	60	+
chr1	21113598	21113599	A01177:23:H2L2FDSX3:1:2234:28655:18709	60	-
chr1	21121320	21121321	A01177:23:H2L2FDSX3:2:2556:4336:23187/1	60	-
chr1	21312033	21312034	A01177:23:H2L2FDSX3:2:1238:15085:30655	60	+
chr1	21729316	21729317	A01177:23:H2L2FDSX3:1:2602:23601:1595/1	60	-
chr1	22055637	22055638	A01177:23:H2L2FDSX3:1:2501:25807:31751/1	60	+
chr1	22294446	22294447	A01177:23:H2L2FDSX3:1:2357:25771:27649	60	+
chr1	23023049	23023050	A01177:23:H2L2FDSX3:1:1148:20419:19914	60	+
chr1	23048185	23048186	A01177:23:H2L2FDSX3:2:2602:7518:6151/1	60	-
chr1	23058025	23058026	A01177:23:H2L2FDSX3:2:2221:10574:22498	60	+
chr1	23285640	23285641	A01177:23:H2L2FDSX3:1:1271:17879:16767/1	60	+
chr1	23308736	23308737	A01177:23:H2L2FDSX3:1:1140:17707:32659/1	60	-
chr1	23316047	23316048	A01177:23:H2L2FDSX3:2:1448:8052:8359	60	+
chr1	23365037	23365038	A01177:23:H2L2FDSX3:1:1578:21847:1125/1	60	+
chr1	23384150	23384151	A01177:23:H2L2FDSX3:1:1331:5376:23046/1	60	-
chr1	24086823	24086824	A01177:23:H2L2FDSX3:1:1464:7274:26052/1	60	-
chr1	24271875	24271876	A01177:23:H2L2FDSX3:2:1165:18765:35681/1	60	+
chr1	24442482	24442483	A01177:23:H2L2FDSX3:1:1263:28176:35884/1	60	-
chr1	24549155	24549156	A01177:23:H2L2FDSX3:1:2121:16866:20807/1	60	-
chr1	24658853	24658854	A01177:23:H2L2FDSX3:1:1455:7952:17550/1	60	+
chr1	24666648	24666649	A01177:23:H2L2FDSX3:1:2334:16468:13448/1	60	-
chr1	24770671	24770672	A01177:23:H2L2FDSX3:1:1357:29225:11616/1	60	-
chr1	25253307	25253308	A01177:23:H2L2FDSX3:2:2259:2591:3380	60	-
chr1	25341775	25341776	A01177:23:H2L2FDSX3:1:2552:25970:29966/1	60	-
chr1	25447916	25447917	A01177:23:H2L2FDSX3:1:2359:16206:23202/1	60	-
chr1	25798716	25798717	A01177:23:H2L2FDSX3:3:1315:14172:21120	60	+
chr1	26254059	26254060	A01177:23:H2L2FDSX3:1:1642:22544:18865/1	60	-
chr1	26936840	26936841	A01177:23:H2L2FDSX3:1:1101:32045:24862/1	60	+
chr1	27162953	27162954	A01177:23:H2L2FDSX3:4:2141:27380:17973/1	60	-
chr1	27465786	27465787	A01177:23:H2L2FDSX3:1:1669:26630:15608/1	60	+
chr1	28085537	28085538	A01177:23:H2L2FDSX3:3:1236:23628:13322/1	60	-
chr1	28210868	28210869	A01177:23:H2L2FDSX3:1:1252:31901:22983/1	60	+
chr1	28407920	28407921	A01177:23:H2L2FDSX3:1:2618:12626:35603	60	-
chr1	28415513	28415514	A01177:23:H2L2FDSX3:1:1315:19895:25269/1	60	-
chr1	28563998	28563999	A01177:23:H2L2FDSX3:1:1210:31656:7122/1	60	-
chr1	28931717	28931718	A01177:23:H2L2FDSX3:1:1107:13819:11490/1	60	+
chr1	28974461	28974462	A01177:23:H2L2FDSX3:1:2355:6090:23876/1	60	+
chr1	28991501	28991502	A01177:23:H2L2FDSX3:2:2133:19199:25504/1	60	+
chr1	29040563	29040564	A01177:23:H2L2FDSX3:2:1257:23176:25692/1	60	+
chr1	30050382	30050383	A01177:23:H2L2FDSX3:1:1278:21911:10222/1	60	+
chr1	30960161	30960162	A01177:23:H2L2FDSX3:1:1607:14751:10942/1	60	+
chr1	30977756	30977757	A01177:23:H2L2FDSX3:1:2533:24225:33708/1	60	+
chr1	30977760	30977761	A01177:23:H2L2FDSX3:2:1439:18873:12477	60	-
chr1	30979584	30979585	A01177:23:H2L2FDSX3:1:2271:32615:8469	60	-
chr1	31027450	31027451	A01177:23:H2L2FDSX3:1:1215:23999:32910/1	60	-
chr1	31269590	31269591	A01177:23:H2L2FDSX3:1:2343:12454:33458/1	60	-
chr1	31353379	31353380	A01177:23:H2L2FDSX3:1:2173:4056:13369/1	60	+
chr1	31558505	31558506	A01177:23:H2L2FDSX3:1:2273:3748:9267/1	60	+
chr1	31925070	31925071	A01177:23:H2L2FDSX3:3:1301:14778:13463/1	60	-
chr1	31980923	31980924	A01177:23:H2L2FDSX3:1:1128:11415:29872/1	60	-
chr1	32028285	32028286	A01177:23:H2L2FDSX3:1:1344:24614:24580	60	-
chr1	32032454	32032455	A01177:23:H2L2FDSX3:1:1422:27661:22592/1	60	+
chr1	32137696	32137697	A01177:23:H2L2FDSX3:1:1221:13006:10989/1	60	-
chr1	32345944	32345945	A01177:23:H2L2FDSX3:2:1656:25798:11412/1	60	+
chr1	32825774	32825775	A01177:23:H2L2FDSX3:4:2334:11623:5462/1	60	-
chr1	32859570	32859571	A01177:23:H2L2FDSX3:4:1445:28302:2973/1	60	+
chr1	32859670	32859671	A01177:23:H2L2FDSX3:1:1356:15754:1689	60	+
chr1	32860036	32860037	A01177:23:H2L2FDSX3:4:1275:3911:19507/1	60	+
chr1	33487371	33487372	A01177:23:H2L2FDSX3:3:2371:4237:5885/1	60	-
chr1	34815781	34815782	A01177:23:H2L2FDSX3:1:1151:11053:13150/1	60	-
chr1	35018946	35018947	A01177:23:H2L2FDSX3:1:1417:32606:2503/1	60	-
chr1	35115760	35115761	A01177:23:H2L2FDSX3:1:1432:8449:34068/1	60	+
chr1	35352394	35352395	A01177:23:H2L2FDSX3:1:2421:24903:29183/1	60	-
chr1	35603100	35603101	A01177:23:H2L2FDSX3:1:1351:13512:32346/1	60	+
chr1	35608452	35608453	A01177:23:H2L2FDSX3:2:1571:31602:28166/1	60	+
chr1	35621653	35621654	A01177:23:H2L2FDSX3:1:1346:6334:25614/1	60	-
chr1	36035187	36035188	A01177:23:H2L2FDSX3:2:1158:32154:8891/1	60	-
chr1	36038060	36038061	A01177:23:H2L2FDSX3:1:1449:6017:13949/1	60	+
chr1	36279519	36279520	A01177:23:H2L2FDSX3:1:2440:18828:35289	60	+
chr1	39108222	39108223	A01177:23:H2L2FDSX3:1:1213:18548:21026/1	60	+
chr1	39287303	39287304	A01177:23:H2L2FDSX3:1:1360:23800:16094/1	60	-
chr1	39292152	39292153	A01177:23:H2L2FDSX3:1:1236:23637:5071/1	60	+
chr1	39331393	39331394	A01177:23:H2L2FDSX3:3:1263:31919:29371/1	60	-
chr1	39386803	39386804	A01177:23:H2L2FDSX3:1:1314:25834:24909/1	60	+
chr1	39982401	39982402	A01177:23:H2L2FDSX3:1:1317:13747:13839/1	60	+
chr1	40750422	40750423	A01177:23:H2L2FDSX3:1:1209:2826:16063/1	60	+
chr1	40750424	40750425	A01177:23:H2L2FDSX3:2:1548:29568:16908/1	60	+
chr1	41063990	41063991	A01177:23:H2L2FDSX3:2:1401:8088:6887/1	60	-
chr1	41108156	41108157	A01177:23:H2L2FDSX3:1:1235:24261:25535/1	60	-
chr1	41173359	41173360	A01177:23:H2L2FDSX3:1:2147:15212:25081/1	60	-
chr1	42324613	42324614	A01177:23:H2L2FDSX3:1:1221:26096:33411	60	-
chr1	42460196	42460197	A01177:23:H2L2FDSX3:1:1259:1280:7310/1	60	-
chr1	42695761	42695762	A01177:23:H2L2FDSX3:1:1108:29270:26694/1	60	+
chr1	43405213	43405214	A01177:23:H2L2FDSX3:1:1467:23809:7435/1	60	+
chr1	43433500	43433501	A01177:23:H2L2FDSX3:2:1644:6352:21825/1	60	+
chr1	43715193	43715194	A01177:23:H2L2FDSX3:1:2138:10854:24173/1	60	+
chr1	43853641	43853642	A01177:23:H2L2FDSX3:3:1574:4128:28902	60	+
chr1	44196041	44196042	A01177:23:H2L2FDSX3:1:1258:14570:25473	60	-
chr1	44897458	44897459	A01177:23:H2L2FDSX3:4:2431:31439:1360/1	60	+
chr1	44924583	44924584	A01177:23:H2L2FDSX3:4:2560:23258:8202/1	60	-
chr1	44941818	44941819	A01177:23:H2L2FDSX3:1:1255:24786:3615/1	60	-
chr1	45000810	45000811	A01177:23:H2L2FDSX3:1:1235:16993:18865/1	60	+
chr1	45079583	45079584	A01177:23:H2L2FDSX3:1:1157:18964:2926/1	60	+
chr1	45444915	45444916	A01177:23:H2L2FDSX3:1:1463:1551:11256/1	60	-
chr1	45644105	45644106	A01177:23:H2L2FDSX3:1:1270:3161:11350	60	-
chr1	46048519	46048520	A01177:23:H2L2FDSX3:1:1541:2600:14011	60	-
chr1	46077567	46077568	A01177:23:H2L2FDSX3:1:1314:3956:15859/1	60	+
chr1	46110770	46110771	A01177:23:H2L2FDSX3:4:2375:31846:29027/1	60	-
chr1	46269881	46269882	A01177:23:H2L2FDSX3:3:1647:18322:20917/1	60	-
chr1	46269883	46269884	A01177:23:H2L2FDSX3:1:1147:23068:3364/1	60	-
chr1	47320073	47320074	A01177:23:H2L2FDSX3:1:1672:23149:32910/1	60	-
chr1	47705894	47705895	A01177:23:H2L2FDSX3:4:1135:26937:9909	60	+
chr1	47848892	47848893	A01177:23:H2L2FDSX3:1:1217:24713:17550/1	60	+
chr1	48790452	48790453	A01177:23:H2L2FDSX3:1:2123:15971:7232/1	60	-
chr1	50340271	50340272	A01177:23:H2L2FDSX3:2:1506:10339:1204/1	60	-
chr1	50602924	50602925	A01177:23:H2L2FDSX3:1:1253:31756:19132/1	60	+
chr1	50624847	50624848	A01177:23:H2L2FDSX3:1:2360:17897:24909/1	60	-
chr1	50632020	50632021	A01177:23:H2L2FDSX3:1:2263:20609:13510/1	60	-
chr1	50737303	50737304	A01177:23:H2L2FDSX3:2:1405:19126:19711/1	60	+
chr1	50739610	50739611	A01177:23:H2L2FDSX3:2:1441:13349:24580/1	60	+
chr1	50741413	50741414	A01177:23:H2L2FDSX3:1:2510:17544:19820	60	+
chr1	50972009	50972010	A01177:23:H2L2FDSX3:2:1153:19072:14606/1	60	+
chr1	51431378	51431379	A01177:23:H2L2FDSX3:3:1435:10050:4899/1	60	-
chr1	51454217	51454218	A01177:23:H2L2FDSX3:1:1413:13675:34820/1	60	+
chr1	51510624	51510625	A01177:23:H2L2FDSX3:2:2148:29993:2895/1	60	+
chr1	51512132	51512133	A01177:23:H2L2FDSX3:1:1233:29821:23328/1	60	+
chr1	51759992	51759993	A01177:23:H2L2FDSX3:1:1559:24614:9111/1	60	-
chr1	51835972	51835973	A01177:23:H2L2FDSX3:2:2309:11080:33113	60	-
chr1	52100325	52100326	A01177:23:H2L2FDSX3:3:1371:30065:33395/1	60	+
chr1	52256578	52256579	A01177:23:H2L2FDSX3:4:1429:11415:24424	60	-
chr1	52472148	52472149	A01177:23:H2L2FDSX3:1:1268:17264:15984/1	60	+
chr1	52514526	52514527	A01177:23:H2L2FDSX3:1:1227:8612:16219/1	60	-
chr1	53173217	53173218	A01177:23:H2L2FDSX3:1:1103:27805:35211/1	60	-
chr1	53692388	53692389	A01177:23:H2L2FDSX3:1:1646:15393:24173/1	60	+
chr1	53771017	53771018	A01177:23:H2L2FDSX3:1:2115:11125:10958/1	60	+
chr1	54043277	54043278	A01177:23:H2L2FDSX3:1:1272:30291:31688/1	60	+
chr1	54282587	54282588	A01177:23:H2L2FDSX3:1:1142:5032:9017/1	60	-
chr1	55134976	55134977	A01177:23:H2L2FDSX3:1:1213:26946:30686	60	-
chr1	56421470	56421471	A01177:23:H2L2FDSX3:1:2604:10004:35039/1	60	-
chr1	57113257	57113258	A01177:23:H2L2FDSX3:2:1440:2456:29575/1	60	+
chr1	58525524	58525525	A01177:23:H2L2FDSX3:2:2553:2428:18004/1	60	+
chr1	59260341	59260342	A01177:23:H2L2FDSX3:3:1276:1506:8202/1	60	+
chr1	59767190	59767191	A01177:23:H2L2FDSX3:2:1110:14986:35837/1	60	-
chr1	61181268	61181269	A01177:23:H2L2FDSX3:1:1270:15393:22545/1	60	-
chr1	62087100	62087101	A01177:23:H2L2FDSX3:1:1106:19623:26647/1	60	+
chr1	62268053	62268054	A01177:23:H2L2FDSX3:4:2154:15347:31454/1	60	-
chr1	62298960	62298961	A01177:23:H2L2FDSX3:2:2208:17626:16799/1	60	+
chr1	62400099	62400100	A01177:23:H2L2FDSX3:1:1649:17571:17394/1	60	-
chr1	62490164	62490165	A01177:23:H2L2FDSX3:4:2411:15573:1720	60	+
chr1	62543192	62543193	A01177:23:H2L2FDSX3:1:1554:4010:21402/1	60	-
chr1	62594938	62594939	A01177:23:H2L2FDSX3:1:1240:15194:8735/1	60	+
chr1	62597626	62597627	A01177:23:H2L2FDSX3:1:1471:31503:9893/1	60	+
chr1	62687361	62687362	A01177:23:H2L2FDSX3:1:1134:27516:13730/1	60	+
chr1	62826947	62826948	A01177:23:H2L2FDSX3:4:2260:23421:15718	60	-
chr1	63068588	63068589	A01177:23:H2L2FDSX3:3:1338:19651:32769/1	60	-
chr1	64335228	64335229	A01177:23:H2L2FDSX3:1:1474:17183:5259/1	60	-
chr1	64768306	64768307	A01177:23:H2L2FDSX3:3:2145:30355:7560/1	60	-
chr1	64963202	64963203	A01177:23:H2L2FDSX3:1:1119:26078:27931/1	60	+
chr1	65017963	65017964	A01177:23:H2L2FDSX3:1:1121:4200:22764	60	+
chr1	66972833	66972834	A01177:23:H2L2FDSX3:1:2501:15971:10833/1	60	+
chr1	67506322	67506323	A01177:23:H2L2FDSX3:3:2320:5538:5822	60	-
chr1	69369401	69369402	A01177:23:H2L2FDSX3:1:1247:18710:2581/1	60	+
chr1	70223853	70223854	A01177:23:H2L2FDSX3:1:1216:18620:25504	60	+
chr1	71443381	71443382	A01177:23:H2L2FDSX3:2:2161:21838:36151	60	-
chr1	71791174	71791175	A01177:23:H2L2FDSX3:1:1177:8739:14998/1	60	-
chr1	71999712	71999713	A01177:23:H2L2FDSX3:1:1462:15646:20541/1	60	+
chr1	72014394	72014395	A01177:23:H2L2FDSX3:1:1119:1163:7294/1	60	+
chr1	72119505	72119506	A01177:23:H2L2FDSX3:2:2172:8648:14810/1	60	+
chr1	72519474	72519475	A01177:23:H2L2FDSX3:1:1164:30653:21668/1	60	-
chr1	72720680	72720681	A01177:23:H2L2FDSX3:1:1214:14660:5400/1	60	+
chr1	72801049	72801050	A01177:23:H2L2FDSX3:1:1375:30382:24549/1	60	+
chr1	72856663	72856664	A01177:23:H2L2FDSX3:1:1229:15456:6151/1	60	+
chr1	72975257	72975258	A01177:23:H2L2FDSX3:2:1544:23827:27508/1	60	-
chr1	73253058	73253059	A01177:23:H2L2FDSX3:1:2172:3351:30812/1	60	+
chr1	73631083	73631084	A01177:23:H2L2FDSX3:4:2556:25292:19993	60	+
chr1	73663981	73663982	A01177:23:H2L2FDSX3:2:2310:18747:21966/1	60	-
chr1	74067046	74067047	A01177:23:H2L2FDSX3:1:1113:31494:22091/1	60	-
chr1	74148146	74148147	A01177:23:H2L2FDSX3:1:1249:1108:16125/1	60	+
chr1	74379925	74379926	A01177:23:H2L2FDSX3:1:1156:4589:25410/1	60	+
chr1	74723802	74723803	A01177:23:H2L2FDSX3:1:1510:32262:25363	60	-
chr1	75223146	75223147	A01177:23:H2L2FDSX3:1:1377:31195:24455/1	60	-
chr1	75882189	75882190	A01177:23:H2L2FDSX3:1:1272:28655:31360/1	60	+
chr1	76414054	76414055	A01177:23:H2L2FDSX3:1:1578:20627:13698/1	60	-
chr1	76480498	76480499	A01177:23:H2L2FDSX3:1:1116:4083:17989/1	60	-
chr1	76577660	76577661	A01177:23:H2L2FDSX3:1:1163:24623:2832/1	60	+
chr1	77543961	77543962	A01177:23:H2L2FDSX3:1:1111:4200:32440/1	60	+
chr1	77578046	77578047	A01177:23:H2L2FDSX3:1:1219:16749:24392/1	60	+
chr1	77587214	77587215	A01177:23:H2L2FDSX3:1:1277:18484:29465/1	60	+
chr1	77637123	77637124	A01177:23:H2L2FDSX3:2:2453:12780:15076/1	60	+
chr1	77645038	77645039	A01177:23:H2L2FDSX3:1:1114:21576:6574/1	60	-
chr1	77944491	77944492	A01177:23:H2L2FDSX3:2:2526:3757:23343/1	60	+
chr1	77963156	77963157	A01177:23:H2L2FDSX3:2:1206:31991:31344/1	60	-
chr1	82468941	82468942	A01177:23:H2L2FDSX3:1:1135:11849:8735/1	60	-
chr1	82484940	82484941	A01177:23:H2L2FDSX3:3:2113:32624:33473/1	60	+
chr1	84141749	84141750	A01177:23:H2L2FDSX3:1:1108:8522:4852/1	60	+
chr1	84148147	84148148	A01177:23:H2L2FDSX3:3:2125:10131:27712/1	60	+
chr1	84179622	84179623	A01177:23:H2L2FDSX3:3:2534:30526:26428/1	60	+
chr1	84181137	84181138	A01177:23:H2L2FDSX3:2:1137:3938:13072	60	-
chr1	84184536	84184537	A01177:23:H2L2FDSX3:1:1228:19434:4523/1	60	-
chr1	84192185	84192186	A01177:23:H2L2FDSX3:1:1434:32099:29465/1	60	+
chr1	84200824	84200825	A01177:23:H2L2FDSX3:2:1129:25427:36260/1	60	-
chr1	84316580	84316581	A01177:23:H2L2FDSX3:1:1575:8829:22983/1	60	+
chr1	85189204	85189205	A01177:23:H2L2FDSX3:1:2140:5701:14716/1	60	+
chr1	85704214	85704215	A01177:23:H2L2FDSX3:1:1278:30870:15029/1	60	-
chr1	86055814	86055815	A01177:23:H2L2FDSX3:1:1112:12029:23797/1	60	-
chr1	86140456	86140457	A01177:23:H2L2FDSX3:1:1231:17689:13463/1	60	+
chr1	86725522	86725523	A01177:23:H2L2FDSX3:1:1164:29975:3302/1	60	+
chr1	87036010	87036011	A01177:23:H2L2FDSX3:1:1109:12698:26459/1	60	-
chr1	88705347	88705348	A01177:23:H2L2FDSX3:4:1472:2130:10848	60	-
chr1	88740792	88740793	A01177:23:H2L2FDSX3:3:2128:9462:29904/1	60	-
chr1	88749916	88749917	A01177:23:H2L2FDSX3:1:1531:12599:27164/1	60	-
chr1	88903942	88903943	A01177:23:H2L2FDSX3:2:1535:21730:8061	60	+
chr1	89676257	89676258	A01177:23:H2L2FDSX3:1:1131:16676:35446/1	60	+
chr1	90032081	90032082	A01177:23:H2L2FDSX3:1:2506:9372:25144/1	60	+
chr1	90041208	90041209	A01177:23:H2L2FDSX3:4:2139:8006:4961	60	-
chr1	90051915	90051916	A01177:23:H2L2FDSX3:3:1163:19831:32518/1	60	+
chr1	90650508	90650509	A01177:23:H2L2FDSX3:1:2356:1841:3490/1	60	+
chr1	91087878	91087879	A01177:23:H2L2FDSX3:1:1168:27425:36526/1	60	-
chr1	91502788	91502789	A01177:23:H2L2FDSX3:1:1205:30083:10034/1	60	+
chr1	91570541	91570542	A01177:23:H2L2FDSX3:1:1410:23628:29262/1	60	-
chr1	91850561	91850562	A01177:23:H2L2FDSX3:1:2676:3640:24455/1	60	-
chr1	92267696	92267697	A01177:23:H2L2FDSX3:1:1221:18701:13839	60	+
chr1	92309461	92309462	A01177:23:H2L2FDSX3:1:1523:30861:16705/1	60	+
chr1	92790729	92790730	A01177:23:H2L2FDSX3:3:2604:25319:23766/1	60	+
chr1	92907370	92907371	A01177:23:H2L2FDSX3:3:1477:6334:35634/1	60	-
chr1	92929205	92929206	A01177:23:H2L2FDSX3:1:1252:24162:21136/1	60	+
chr1	93204389	93204390	A01177:23:H2L2FDSX3:1:1654:2392:32409/1	60	-
chr1	93233969	93233970	A01177:23:H2L2FDSX3:1:1352:20717:5588/1	60	+
chr1	93362584	93362585	A01177:23:H2L2FDSX3:1:1345:2880:36229	60	-
chr1	93362586	93362587	A01177:23:H2L2FDSX3:1:1346:2835:3709/1	60	-
chr1	93892036	93892037	A01177:23:H2L2FDSX3:1:2161:29252:31297/1	60	-
chr1	94205917	94205918	A01177:23:H2L2FDSX3:1:1332:11342:20948/1	60	-
chr1	94496401	94496402	A01177:23:H2L2FDSX3:1:1563:13946:31281/1	60	+
chr1	94917237	94917238	A01177:23:H2L2FDSX3:4:1256:31494:29450/1	60	+
chr1	95254432	95254433	A01177:23:H2L2FDSX3:1:2174:26115:21480/1	60	+
chr1	95414662	95414663	A01177:23:H2L2FDSX3:1:1167:3197:7185/1	60	+
chr1	96433760	96433761	A01177:23:H2L2FDSX3:3:2630:19379:27727/1	60	-
chr1	96520021	96520022	A01177:23:H2L2FDSX3:4:1643:12382:1360	60	+
chr1	96739682	96739683	A01177:23:H2L2FDSX3:3:1404:16839:20447/1	60	+
chr1	96779088	96779089	A01177:23:H2L2FDSX3:2:2335:32597:2581	60	-
chr1	97184005	97184006	A01177:23:H2L2FDSX3:1:1133:5502:28714/1	60	-
chr1	97307609	97307610	A01177:23:H2L2FDSX3:1:1233:19949:13589/1	60	+
chr1	97720106	97720107	A01177:23:H2L2FDSX3:2:1522:13711:25332/1	60	+
chr1	97726590	97726591	A01177:23:H2L2FDSX3:1:2450:11930:22623	60	+
chr1	97749434	97749435	A01177:23:H2L2FDSX3:2:1362:2790:30154/1	60	+
chr1	97789692	97789693	A01177:23:H2L2FDSX3:2:1146:32045:32471	60	-
chr1	97852704	97852705	A01177:23:H2L2FDSX3:4:1214:22634:6057	60	-
chr1	98027831	98027832	A01177:23:H2L2FDSX3:1:1453:9598:35243/1	60	+
chr1	98222965	98222966	A01177:23:H2L2FDSX3:1:1124:21630:1814/1	60	+
chr1	98717296	98717297	A01177:23:H2L2FDSX3:1:1432:18475:11224	60	-
chr1	99410948	99410949	A01177:23:H2L2FDSX3:3:2121:31286:36605/1	60	+
chr1	99424675	99424676	A01177:23:H2L2FDSX3:1:2462:24578:7670/1	60	+
chr1	99884748	99884749	A01177:23:H2L2FDSX3:1:1101:15863:1125/1	60	+
chr1	100010355	100010356	A01177:23:H2L2FDSX3:1:1456:28782:11130	60	+
chr1	100081705	100081706	A01177:23:H2L2FDSX3:1:1160:28185:9220/1	60	+
chr1	100103295	100103296	A01177:23:H2L2FDSX3:1:1132:21016:17597	60	-
chr1	100390900	100390901	A01177:23:H2L2FDSX3:1:1116:14290:3568	60	+
chr1	100426716	100426717	A01177:23:H2L2FDSX3:1:1123:6994:8343/1	60	-
chr1	100510666	100510667	A01177:23:H2L2FDSX3:1:1435:8820:13385/1	60	-
chr1	100932635	100932636	A01177:23:H2L2FDSX3:1:1574:27344:4194/1	60	+
chr1	100957635	100957636	A01177:23:H2L2FDSX3:1:1177:21287:8609/1	60	-
chr1	101054368	101054369	A01177:23:H2L2FDSX3:1:1407:5575:7012	60	+
chr1	101068510	101068511	A01177:23:H2L2FDSX3:1:2322:13630:7404/1	60	-
chr1	101068512	101068513	A01177:23:H2L2FDSX3:1:1226:6352:3881/1	60	-
chr1	101090478	101090479	A01177:23:H2L2FDSX3:1:2608:31467:36761/1	60	-
chr1	101210114	101210115	A01177:23:H2L2FDSX3:1:1162:31702:28369/1	60	-
chr1	101775694	101775695	A01177:23:H2L2FDSX3:1:2242:12346:29481/1	60	-
chr1	102147699	102147700	A01177:23:H2L2FDSX3:1:1456:7012:21652/1	60	+
chr1	103560919	103560920	A01177:23:H2L2FDSX3:1:1463:28655:24878/1	60	+
chr1	103780004	103780005	A01177:23:H2L2FDSX3:4:2134:21323:9455/1	60	+
chr1	105442339	105442340	A01177:23:H2L2FDSX3:1:2304:21630:12117/1	60	+
chr1	105573599	105573600	A01177:23:H2L2FDSX3:1:1112:15953:22106/1	60	+
chr1	106005456	106005457	A01177:23:H2L2FDSX3:3:2365:25111:11663/1	60	+
chr1	106656124	106656125	A01177:23:H2L2FDSX3:1:1115:30870:1282/1	60	+
chr1	107676357	107676358	A01177:23:H2L2FDSX3:1:1365:5168:35493/1	60	-
chr1	107683677	107683678	A01177:23:H2L2FDSX3:3:2506:10212:23719/1	60	+
chr1	107784050	107784051	A01177:23:H2L2FDSX3:1:2302:11776:30937/1	60	-
chr1	107800511	107800512	A01177:23:H2L2FDSX3:2:2377:18141:32127/1	60	+
chr1	107877198	107877199	A01177:23:H2L2FDSX3:1:1173:14787:16016/1	60	+
chr1	107900988	107900989	A01177:23:H2L2FDSX3:4:2347:24786:1892	60	-
chr1	108125604	108125605	A01177:23:H2L2FDSX3:1:1201:5575:26835/1	60	-
chr1	108631051	108631052	A01177:23:H2L2FDSX3:1:1207:14380:29309/1	60	-
chr1	108776336	108776337	A01177:23:H2L2FDSX3:1:1359:30770:23187/1	60	-
chr1	108865349	108865350	A01177:23:H2L2FDSX3:4:1540:21206:19085/1	60	-
chr1	109238749	109238750	A01177:23:H2L2FDSX3:1:2314:25961:8343/1	60	+
chr1	109857835	109857836	A01177:23:H2L2FDSX3:1:2273:31340:16971	60	-
chr1	110009813	110009814	A01177:23:H2L2FDSX3:1:1329:21694:16360/1	60	+
chr1	111706844	111706845	A01177:23:H2L2FDSX3:1:1546:16758:28541/1	60	+
chr1	111708159	111708160	A01177:23:H2L2FDSX3:1:2248:11026:25316/1	60	-
chr1	112213236	112213237	A01177:23:H2L2FDSX3:1:1359:12075:33082/1	60	+
chr1	112454293	112454294	A01177:23:H2L2FDSX3:1:1472:7862:25160/1	60	+
chr1	112704202	112704203	A01177:23:H2L2FDSX3:1:1307:27208:34929/1	60	-
chr1	113459168	113459169	A01177:23:H2L2FDSX3:1:1167:17137:26443/1	60	-
chr1	113539457	113539458	A01177:23:H2L2FDSX3:1:1172:28058:33364/1	60	+
chr1	113708769	113708770	A01177:23:H2L2FDSX3:2:1149:3857:23359/1	60	+
chr1	113795342	113795343	A01177:23:H2L2FDSX3:2:1471:20039:8296/1	60	-
chr1	113879563	113879564	A01177:23:H2L2FDSX3:1:1275:3676:12774/1	60	-
chr1	113960676	113960677	A01177:23:H2L2FDSX3:1:1223:32606:18599/1	60	+
chr1	114037242	114037243	A01177:23:H2L2FDSX3:2:1559:26576:16141/1	60	+
chr1	114293232	114293233	A01177:23:H2L2FDSX3:1:1308:21540:3630	60	+
chr1	114400847	114400848	A01177:23:H2L2FDSX3:3:1650:2998:2112/1	60	-
chr1	114409500	114409501	A01177:23:H2L2FDSX3:1:1376:32497:30686/1	60	+
chr1	114410919	114410920	A01177:23:H2L2FDSX3:1:1330:20871:28307/1	60	+
chr1	114508334	114508335	A01177:23:H2L2FDSX3:1:2573:14136:34053/1	60	-
chr1	116550366	116550367	A01177:23:H2L2FDSX3:1:2138:20455:10050/1	60	+
chr1	117434015	117434016	A01177:23:H2L2FDSX3:1:1267:25012:12085/1	60	-
chr1	117447219	117447220	A01177:23:H2L2FDSX3:1:1335:1136:35524/1	60	-
chr1	117489766	117489767	A01177:23:H2L2FDSX3:2:1471:9408:27649/1	60	+
chr1	117942651	117942652	A01177:23:H2L2FDSX3:2:1339:11153:10410	60	-
chr1	119939740	119939741	A01177:23:H2L2FDSX3:1:1303:12554:19225/1	60	+
chr1	120556424	120556425	A01177:23:H2L2FDSX3:1:1520:2275:3427/1	60	-
chr1	121331080	121331081	A01177:23:H2L2FDSX3:1:2626:18629:13651	60	+
chr1	125169928	125169929	A01177:23:H2L2FDSX3:4:2147:2067:16595	60	+
chr1	125179784	125179785	A01177:23:H2L2FDSX3:1:1502:24198:26710/1	60	-
chr1	143239465	143239466	A01177:23:H2L2FDSX3:3:1626:4698:10191/1	60	+
chr1	143262080	143262081	A01177:23:H2L2FDSX3:1:1250:31629:32941/1	60	+
chr1	143959923	143959924	A01177:23:H2L2FDSX3:1:1348:31439:33301/1	60	+
chr1	144419265	144419266	A01177:23:H2L2FDSX3:1:1162:14479:16955/1	60	+
chr1	145086658	145086659	A01177:23:H2L2FDSX3:3:1250:30734:14011/1	60	+
chr1	145287820	145287821	A01177:23:H2L2FDSX3:1:1170:19687:5494/1	60	+
chr1	145750601	145750602	A01177:23:H2L2FDSX3:1:1321:7084:6151/1	60	-
chr1	145946187	145946188	A01177:23:H2L2FDSX3:1:1155:15203:36401	60	+
chr1	146180661	146180662	A01177:23:H2L2FDSX3:4:1509:25283:8985	60	-
chr1	146370174	146370175	A01177:23:H2L2FDSX3:1:1102:29432:14043/1	60	-
chr1	146995423	146995424	A01177:23:H2L2FDSX3:4:1213:22191:32534/1	60	+
chr1	147259767	147259768	A01177:23:H2L2FDSX3:1:1249:2419:27821/1	60	-
chr1	147665435	147665436	A01177:23:H2L2FDSX3:1:2308:9751:7138/1	60	-
chr1	147930409	147930410	A01177:23:H2L2FDSX3:1:1531:20916:25191/1	60	+
chr1	147956654	147956655	A01177:23:H2L2FDSX3:1:1541:5421:35744/1	60	+
chr1	147958993	147958994	A01177:23:H2L2FDSX3:1:1131:10619:24173/1	60	-
chr1	149619322	149619323	A01177:23:H2L2FDSX3:1:1616:13358:10097/1	60	-
chr1	149970520	149970521	A01177:23:H2L2FDSX3:2:1412:22164:23375/1	60	+
chr1	150075249	150075250	A01177:23:H2L2FDSX3:3:1132:31819:30859	60	-
chr1	150084897	150084898	A01177:23:H2L2FDSX3:2:2140:12427:34475/1	60	+
chr1	150326576	150326577	A01177:23:H2L2FDSX3:4:1121:12472:23876/1	60	-
chr1	150648442	150648443	A01177:23:H2L2FDSX3:1:1216:4074:20040/1	60	-
chr1	150688091	150688092	A01177:23:H2L2FDSX3:1:1438:25599:9972/1	60	+
chr1	150834645	150834646	A01177:23:H2L2FDSX3:1:1124:7753:15608/1	60	+
chr1	150837536	150837537	A01177:23:H2L2FDSX3:1:1515:3947:33379/1	60	+
chr1	150932586	150932587	A01177:23:H2L2FDSX3:1:2122:22417:15045/1	60	+
chr1	150981098	150981099	A01177:23:H2L2FDSX3:1:1109:17644:16297	60	-
chr1	151026942	151026943	A01177:23:H2L2FDSX3:2:2276:31331:26913	60	-
chr1	151072273	151072274	A01177:23:H2L2FDSX3:1:1319:11351:36338/1	60	-
chr1	151127112	151127113	A01177:23:H2L2FDSX3:3:1441:14922:9768/1	60	+
chr1	151218754	151218755	A01177:23:H2L2FDSX3:2:1234:17201:3067	60	+
chr1	151422031	151422032	A01177:23:H2L2FDSX3:1:1646:17833:31438/1	60	+
chr1	151440346	151440347	A01177:23:H2L2FDSX3:1:1534:3025:34444/1	60	-
chr1	151619928	151619929	A01177:23:H2L2FDSX3:3:1569:8766:16078/1	60	-
chr1	151855250	151855251	A01177:23:H2L2FDSX3:2:2172:28727:34898/1	60	-
chr1	154226967	154226968	A01177:23:H2L2FDSX3:1:1208:23439:20259/1	60	+
chr1	154996430	154996431	A01177:23:H2L2FDSX3:1:1321:16966:7513/1	60	-
chr1	155413245	155413246	A01177:23:H2L2FDSX3:1:1527:12961:14074/1	60	+
chr1	155430367	155430368	A01177:23:H2L2FDSX3:1:1348:19922:18834/1	60	-
chr1	155457231	155457232	A01177:23:H2L2FDSX3:3:2201:19922:20149/1	60	+
chr1	155465236	155465237	A01177:23:H2L2FDSX3:1:2438:26033:2675	60	+
chr1	155532193	155532194	A01177:23:H2L2FDSX3:1:1116:21522:31751/1	60	+
chr1	155684453	155684454	A01177:23:H2L2FDSX3:2:2240:23647:23844/1	60	-
chr1	155769849	155769850	A01177:23:H2L2FDSX3:1:1221:23430:31109/1	60	+
chr1	155773047	155773048	A01177:23:H2L2FDSX3:1:1152:30526:20697/1	60	-
chr1	155808434	155808435	A01177:23:H2L2FDSX3:1:1331:26702:17613/1	60	+
chr1	155913259	155913260	A01177:23:H2L2FDSX3:1:1334:20971:4304	60	-
chr1	156012466	156012467	A01177:23:H2L2FDSX3:1:2639:24731:8750/1	60	-
chr1	156047182	156047183	A01177:23:H2L2FDSX3:1:2105:23927:14653/1	60	-
chr1	156469900	156469901	A01177:23:H2L2FDSX3:3:2501:32208:36104/1	60	+
chr1	156612748	156612749	A01177:23:H2L2FDSX3:2:1250:8178:29465/1	60	+
chr1	157117231	157117232	A01177:23:H2L2FDSX3:3:1438:12518:28557/1	60	-
chr1	157983235	157983236	A01177:23:H2L2FDSX3:1:1178:32669:4805/1	60	-
chr1	157984103	157984104	A01177:23:H2L2FDSX3:1:1122:18204:19742/1	60	-
chr1	158144994	158144995	A01177:23:H2L2FDSX3:4:2353:16369:12524	60	-
chr1	159042516	159042517	A01177:23:H2L2FDSX3:1:1210:18674:3803/1	60	-
chr1	159114868	159114869	A01177:23:H2L2FDSX3:3:1146:16007:28432	60	+
chr1	159211090	159211091	A01177:23:H2L2FDSX3:1:1621:4625:20807/1	60	-
chr1	160183603	160183604	A01177:23:H2L2FDSX3:1:1457:21260:26162/1	60	+
chr1	160230361	160230362	A01177:23:H2L2FDSX3:3:2413:13467:11537/1	60	-
chr1	160558585	160558586	A01177:23:H2L2FDSX3:1:1559:10357:28635/1	60	-
chr1	161791306	161791307	A01177:23:H2L2FDSX3:1:2535:9742:4085/1	60	-
chr1	161849931	161849932	A01177:23:H2L2FDSX3:2:1349:13928:6887/1	60	+
chr1	161874279	161874280	A01177:23:H2L2FDSX3:1:1528:2049:17754/1	60	-
chr1	161932749	161932750	A01177:23:H2L2FDSX3:1:1132:8504:24236/1	60	-
chr1	161976066	161976067	A01177:23:H2L2FDSX3:1:1328:17011:26099/1	60	+
chr1	161976068	161976069	A01177:23:H2L2FDSX3:4:1447:26277:36448/1	60	+
chr1	162341348	162341349	A01177:23:H2L2FDSX3:2:2154:29405:35603/1	60	+
chr1	162518007	162518008	A01177:23:H2L2FDSX3:1:1106:4490:36636/1	60	+
chr1	163106893	163106894	A01177:23:H2L2FDSX3:1:1547:18123:24017/1	60	+
chr1	163188992	163188993	A01177:23:H2L2FDSX3:1:2247:13847:19116	60	+
chr1	163337003	163337004	A01177:23:H2L2FDSX3:2:1105:1669:33505/1	60	+
chr1	163506842	163506843	A01177:23:H2L2FDSX3:1:1459:21603:3583/1	60	-
chr1	165499637	165499638	A01177:23:H2L2FDSX3:2:1340:23782:9549/1	60	-
chr1	165666791	165666792	A01177:23:H2L2FDSX3:2:1250:2022:29199/1	60	+
chr1	166229538	166229539	A01177:23:H2L2FDSX3:1:1524:9507:19993/1	60	+
chr1	166897243	166897244	A01177:23:H2L2FDSX3:2:1535:20274:13463/1	60	+
chr1	166929212	166929213	A01177:23:H2L2FDSX3:4:1316:28176:10050/1	60	+
chr1	167097386	167097387	A01177:23:H2L2FDSX3:1:2437:6171:5196/1	60	-
chr1	167253923	167253924	A01177:23:H2L2FDSX3:1:2157:15582:20275/1	60	-
chr1	167382330	167382331	A01177:23:H2L2FDSX3:1:2244:1425:33802/1	60	+
chr1	167392989	167392990	A01177:23:H2L2FDSX3:1:2140:9887:34053/1	60	+
chr1	167967256	167967257	A01177:23:H2L2FDSX3:1:1111:24270:10958/1	60	-
chr1	167991250	167991251	A01177:23:H2L2FDSX3:4:1422:14696:2362	60	+
chr1	168036060	168036061	A01177:23:H2L2FDSX3:2:2469:26675:26177	60	-
chr1	168045218	168045219	A01177:23:H2L2FDSX3:1:1254:13675:7294	60	-
chr1	168045902	168045903	A01177:23:H2L2FDSX3:1:1101:3206:8046/1	60	+
chr1	168196331	168196332	A01177:23:H2L2FDSX3:1:1452:17508:33066/1	60	+
chr1	168562274	168562275	A01177:23:H2L2FDSX3:1:1411:21332:28573/1	60	-
chr1	169242020	169242021	A01177:23:H2L2FDSX3:2:2273:29749:19570/1	60	+
chr1	169472325	169472326	A01177:23:H2L2FDSX3:1:1301:18150:3552/1	60	-
chr1	169494112	169494113	A01177:23:H2L2FDSX3:1:2356:15320:35164/1	60	-
chr1	169662261	169662262	A01177:23:H2L2FDSX3:3:2219:20799:4633/1	60	-
chr1	169746041	169746042	A01177:23:H2L2FDSX3:1:2609:9679:17910/1	60	-
chr1	169845059	169845060	A01177:23:H2L2FDSX3:2:1572:23339:15358/1	60	-
chr1	170016822	170016823	A01177:23:H2L2FDSX3:4:1348:12590:21512	60	-
chr1	170232821	170232822	A01177:23:H2L2FDSX3:2:1457:6415:27414/1	60	+
chr1	171579398	171579399	A01177:23:H2L2FDSX3:2:1221:10411:35493/1	60	-
chr1	172003120	172003121	A01177:23:H2L2FDSX3:1:1361:4887:25676/1	60	-
chr1	172048444	172048445	A01177:23:H2L2FDSX3:2:1119:15194:1658/1	60	+
chr1	172157777	172157778	A01177:23:H2L2FDSX3:1:1267:28999:26631/1	60	+
chr1	172378741	172378742	A01177:23:H2L2FDSX3:1:2267:23601:8860/1	60	-
chr1	172439198	172439199	A01177:23:H2L2FDSX3:2:1229:27001:27305/1	60	+
chr1	173271051	173271052	A01177:23:H2L2FDSX3:1:2340:25111:7185	60	+
chr1	173271052	173271053	A01177:23:H2L2FDSX3:1:1322:30653:6104/1	60	+
chr1	173390227	173390228	A01177:23:H2L2FDSX3:1:1219:5303:33411/1	60	+
chr1	173455890	173455891	A01177:23:H2L2FDSX3:1:1312:5529:8093/1	60	+
chr1	173793749	173793750	A01177:23:H2L2FDSX3:1:1110:25048:28776/1	60	-
chr1	173939887	173939888	A01177:23:H2L2FDSX3:2:1467:4020:27555	60	+
chr1	173944879	173944880	A01177:23:H2L2FDSX3:2:1239:32560:19742/1	60	+
chr1	174443416	174443417	A01177:23:H2L2FDSX3:4:2575:9670:3834	60	-
chr1	174701259	174701260	A01177:23:H2L2FDSX3:1:1666:14235:23046/1	60	-
chr1	174817260	174817261	A01177:23:H2L2FDSX3:1:1464:18141:17785/1	60	+
chr1	176022073	176022074	A01177:23:H2L2FDSX3:1:2534:18846:26553/1	60	-
chr1	176075010	176075011	A01177:23:H2L2FDSX3:2:2326:25283:9361	60	+
chr1	178490705	178490706	A01177:23:H2L2FDSX3:1:1515:5285:6198	60	+
chr1	178822800	178822801	A01177:23:H2L2FDSX3:3:2215:28411:1470/1	60	-
chr1	178870022	178870023	A01177:23:H2L2FDSX3:1:1656:1814:4131/1	60	+
chr1	178899326	178899327	A01177:23:H2L2FDSX3:1:1440:14751:29324/1	60	+
chr1	179900391	179900392	A01177:23:H2L2FDSX3:1:1416:1506:9956	60	+
chr1	180005723	180005724	A01177:23:H2L2FDSX3:2:1378:12255:5744/1	60	+
chr1	180070165	180070166	A01177:23:H2L2FDSX3:1:1123:29089:7874/1	60	-
chr1	180429962	180429963	A01177:23:H2L2FDSX3:1:1439:1362:21574/1	60	+
chr1	180480841	180480842	A01177:23:H2L2FDSX3:1:2504:7997:29841/1	60	+
chr1	180789546	180789547	A01177:23:H2L2FDSX3:1:1201:25798:28072	60	-
chr1	180841440	180841441	A01177:23:H2L2FDSX3:1:1142:7111:32690/1	60	-
chr1	180844868	180844869	A01177:23:H2L2FDSX3:1:1227:10429:18270/1	60	-
chr1	181001881	181001882	A01177:23:H2L2FDSX3:2:2675:24686:24987/1	60	+
chr1	181470167	181470168	A01177:23:H2L2FDSX3:4:1225:11713:3521	60	-
chr1	182271295	182271296	A01177:23:H2L2FDSX3:1:1174:3604:11146/1	60	-
chr1	184055751	184055752	A01177:23:H2L2FDSX3:1:2302:30617:10645	60	-
chr1	184067366	184067367	A01177:23:H2L2FDSX3:1:1420:27986:4961/1	60	-
chr1	184073148	184073149	A01177:23:H2L2FDSX3:1:1351:25816:18771/1	60	-
chr1	184322770	184322771	A01177:23:H2L2FDSX3:1:2131:26666:5462/1	60	+
chr1	184506525	184506526	A01177:23:H2L2FDSX3:1:1342:2880:23891/1	60	-
chr1	184544023	184544024	A01177:23:H2L2FDSX3:1:1105:22643:26804/1	60	+
chr1	185145481	185145482	A01177:23:H2L2FDSX3:1:1364:30535:5932	60	+
chr1	185150200	185150201	A01177:23:H2L2FDSX3:1:1419:4734:35055/1	60	+
chr1	185241942	185241943	A01177:23:H2L2FDSX3:1:1455:19723:23406/1	60	-
chr1	186119297	186119298	A01177:23:H2L2FDSX3:1:1110:9227:34820	60	+
chr1	186368642	186368643	A01177:23:H2L2FDSX3:4:2328:4490:26240	60	+
chr1	186444562	186444563	A01177:23:H2L2FDSX3:1:1136:10963:21042/1	60	-
chr1	186459475	186459476	A01177:23:H2L2FDSX3:3:1246:32217:8500/1	60	-
chr1	186952550	186952551	A01177:23:H2L2FDSX3:1:2227:17164:6261/1	60	-
chr1	188071798	188071799	A01177:23:H2L2FDSX3:1:1246:2537:23202	60	-
chr1	188532403	188532404	A01177:23:H2L2FDSX3:1:1251:13865:22467/1	60	-
chr1	188771640	188771641	A01177:23:H2L2FDSX3:1:1605:26738:4053/1	60	+
chr1	189219812	189219813	A01177:23:H2L2FDSX3:1:2644:15872:29888/1	60	+
chr1	189881076	189881077	A01177:23:H2L2FDSX3:1:1368:22489:10786/1	60	-
chr1	190265362	190265363	A01177:23:H2L2FDSX3:1:1305:14036:11365/1	60	-
chr1	191366797	191366798	A01177:23:H2L2FDSX3:4:2142:28655:23750/1	60	+
chr1	191655614	191655615	A01177:23:H2L2FDSX3:4:1124:1759:7952/1	60	+
chr1	191818598	191818599	A01177:23:H2L2FDSX3:3:1634:32497:20071	60	-
chr1	191996701	191996702	A01177:23:H2L2FDSX3:3:1129:11822:22373/1	60	-
chr1	192155357	192155358	A01177:23:H2L2FDSX3:1:1236:7102:13385/1	60	-
chr1	192239883	192239884	A01177:23:H2L2FDSX3:2:1618:26096:13589/1	60	+
chr1	192262340	192262341	A01177:23:H2L2FDSX3:1:1275:12789:8234/1	60	+
chr1	192339503	192339504	A01177:23:H2L2FDSX3:1:1269:2040:26850/1	60	-
chr1	192365246	192365247	A01177:23:H2L2FDSX3:4:2307:6352:30436	60	+
chr1	193023722	193023723	A01177:23:H2L2FDSX3:4:1648:11885:30185	60	-
chr1	193084832	193084833	A01177:23:H2L2FDSX3:1:2576:19235:36151/1	60	+
chr1	193187855	193187856	A01177:23:H2L2FDSX3:1:1226:5276:4648/1	60	+
chr1	193205239	193205240	A01177:23:H2L2FDSX3:1:1114:29026:17597/1	60	-
chr1	193584497	193584498	A01177:23:H2L2FDSX3:1:1126:8386:15327/1	60	+
chr1	194075237	194075238	A01177:23:H2L2FDSX3:1:2254:26133:16501/1	60	+
chr1	194133632	194133633	A01177:23:H2L2FDSX3:1:1105:21133:11193/1	60	+
chr1	194165505	194165506	A01177:23:H2L2FDSX3:1:1207:26151:26553/1	60	+
chr1	194246882	194246883	A01177:23:H2L2FDSX3:1:1152:26223:1689/1	60	-
chr1	194276132	194276133	A01177:23:H2L2FDSX3:1:1104:32678:20917/1	60	-
chr1	194334007	194334008	A01177:23:H2L2FDSX3:2:2323:23511:28150/1	60	-
chr1	195147460	195147461	A01177:23:H2L2FDSX3:4:2565:5801:20932/1	60	+
chr1	195366892	195366893	A01177:23:H2L2FDSX3:1:2570:7753:16673/1	60	+
chr1	195457105	195457106	A01177:23:H2L2FDSX3:1:2321:5647:34726/1	60	+
chr1	195474394	195474395	A01177:23:H2L2FDSX3:2:1309:27389:7811/1	60	-
chr1	195559595	195559596	A01177:23:H2L2FDSX3:3:1249:16794:27070/1	60	-
chr1	195569221	195569222	A01177:23:H2L2FDSX3:1:2355:6623:15781/1	60	-
chr1	195639831	195639832	A01177:23:H2L2FDSX3:1:2357:21640:3020	60	-
chr1	195689535	195689536	A01177:23:H2L2FDSX3:1:1422:27877:28322/1	60	+
chr1	196306815	196306816	A01177:23:H2L2FDSX3:1:1150:23683:1235/1	60	+
chr1	196319138	196319139	A01177:23:H2L2FDSX3:1:2555:20274:32597/1	60	+
chr1	196558070	196558071	A01177:23:H2L2FDSX3:1:1563:23511:27680/1	60	+
chr1	197161244	197161245	A01177:23:H2L2FDSX3:1:1359:8956:32628/1	60	+
chr1	197579642	197579643	A01177:23:H2L2FDSX3:1:2515:13910:1564/1	60	-
chr1	197594439	197594440	A01177:23:H2L2FDSX3:4:1514:7491:21449/1	60	+
chr1	197598443	197598444	A01177:23:H2L2FDSX3:1:1376:11026:16986/1	60	+
chr1	197608514	197608515	A01177:23:H2L2FDSX3:1:1534:17020:8265/1	60	-
chr1	197654713	197654714	A01177:23:H2L2FDSX3:1:1518:10791:12978/1	60	+
chr1	197679430	197679431	A01177:23:H2L2FDSX3:2:2619:16351:20917/1	60	-
chr1	197681415	197681416	A01177:23:H2L2FDSX3:1:2467:4110:27492/1	60	-
chr1	197718085	197718086	A01177:23:H2L2FDSX3:2:1476:1344:31375	60	+
chr1	197719911	197719912	A01177:23:H2L2FDSX3:1:2565:25283:21699/1	60	+
chr1	197842564	197842565	A01177:23:H2L2FDSX3:1:1106:24957:14121/1	60	-
chr1	198124357	198124358	A01177:23:H2L2FDSX3:1:1364:18168:27007/1	60	-
chr1	198184790	198184791	A01177:23:H2L2FDSX3:2:2650:19759:4398	60	-
chr1	198186635	198186636	A01177:23:H2L2FDSX3:4:1566:32533:31970/1	60	+
chr1	198255654	198255655	A01177:23:H2L2FDSX3:1:2470:15619:24878/1	60	-
chr1	198261071	198261072	A01177:23:H2L2FDSX3:1:1627:22281:36479/1	60	-
chr1	198270859	198270860	A01177:23:H2L2FDSX3:1:1149:20356:3145/1	60	+
chr1	198307719	198307720	A01177:23:H2L2FDSX3:1:1411:5575:25488/1	60	+
chr1	198728818	198728819	A01177:23:H2L2FDSX3:1:1273:18096:26631/1	60	+
chr1	198822658	198822659	A01177:23:H2L2FDSX3:1:2225:9372:14497	60	+
chr1	198899828	198899829	A01177:23:H2L2FDSX3:3:2240:13973:11256	60	+
chr1	198901515	198901516	A01177:23:H2L2FDSX3:1:1129:24117:36025/1	60	+
chr1	198906965	198906966	A01177:23:H2L2FDSX3:3:1257:9037:26663/1	60	+
chr1	198982944	198982945	A01177:23:H2L2FDSX3:1:1274:6180:23813/1	60	+
chr1	199072317	199072318	A01177:23:H2L2FDSX3:1:2221:18738:25958/1	60	+
chr1	199073129	199073130	A01177:23:H2L2FDSX3:1:1318:2971:11365/1	60	-
chr1	199103522	199103523	A01177:23:H2L2FDSX3:1:1340:5068:16783/1	60	+
chr1	199150906	199150907	A01177:23:H2L2FDSX3:2:2325:25572:28870/1	60	-
chr1	199152994	199152995	A01177:23:H2L2FDSX3:1:1257:24406:20776/1	60	+
chr1	199430816	199430817	A01177:23:H2L2FDSX3:2:2314:9308:34867/1	60	-
chr1	200569714	200569715	A01177:23:H2L2FDSX3:3:1371:1859:26600	60	-
chr1	200841529	200841530	A01177:23:H2L2FDSX3:1:2241:18927:1204/1	60	+
chr1	201519905	201519906	A01177:23:H2L2FDSX3:1:1155:31810:14246	60	-
chr1	201944578	201944579	A01177:23:H2L2FDSX3:2:2342:6415:29199/1	60	+
chr1	202365407	202365408	A01177:23:H2L2FDSX3:1:1158:1524:2315/1	60	+
chr1	202565860	202565861	A01177:23:H2L2FDSX3:1:1172:9082:10238/1	60	-
chr1	202566748	202566749	A01177:23:H2L2FDSX3:1:1215:6894:10676	60	-
chr1	202577763	202577764	A01177:23:H2L2FDSX3:1:1146:29875:8202/1	60	+
chr1	202738153	202738154	A01177:23:H2L2FDSX3:2:2204:20247:4085	60	-
chr1	202790512	202790513	A01177:23:H2L2FDSX3:1:1412:23285:6715	60	+
chr1	204191099	204191100	A01177:23:H2L2FDSX3:2:2325:3233:29637	60	-
chr1	205740285	205740286	A01177:23:H2L2FDSX3:1:1552:12717:21073/1	60	+
chr1	206081269	206081270	A01177:23:H2L2FDSX3:1:1257:27245:27665/1	60	-
chr1	206296738	206296739	A01177:23:H2L2FDSX3:2:1167:26169:15906/1	60	-
chr1	206302748	206302749	A01177:23:H2L2FDSX3:1:1228:21034:23735/1	60	-
chr1	206936731	206936732	A01177:23:H2L2FDSX3:1:1270:32389:30530/1	60	+
chr1	207357063	207357064	A01177:23:H2L2FDSX3:2:2335:1145:3724	60	-
chr1	207682104	207682105	A01177:23:H2L2FDSX3:2:1249:30888:14935/1	60	-
chr1	208612519	208612520	A01177:23:H2L2FDSX3:1:1123:8965:12007/1	60	-
chr1	208730436	208730437	A01177:23:H2L2FDSX3:3:2658:28989:24706	60	+
chr1	209524112	209524113	A01177:23:H2L2FDSX3:3:1452:12147:2174/1	60	+
chr1	209847433	209847434	A01177:23:H2L2FDSX3:3:1572:18005:13855/1	60	-
chr1	211027774	211027775	A01177:23:H2L2FDSX3:3:1629:5828:28119/1	60	-
chr1	211286584	211286585	A01177:23:H2L2FDSX3:1:2457:17246:18239/1	60	+
chr1	211573127	211573128	A01177:23:H2L2FDSX3:1:1220:27877:10567	60	+
chr1	211786964	211786965	A01177:23:H2L2FDSX3:1:1437:7789:32581/1	60	-
chr1	211790235	211790236	A01177:23:H2L2FDSX3:1:1156:19913:32910/1	60	+
chr1	211989049	211989050	A01177:23:H2L2FDSX3:1:2154:2917:16595/1	60	+
chr1	211992030	211992031	A01177:23:H2L2FDSX3:1:1616:17644:25191/1	60	+
chr1	212005178	212005179	A01177:23:H2L2FDSX3:1:2250:21793:9580/1	60	-
chr1	212372827	212372828	A01177:23:H2L2FDSX3:1:1344:5873:31673/1	60	-
chr1	212737476	212737477	A01177:23:H2L2FDSX3:3:1427:29966:21981/1	60	-
chr1	212803512	212803513	A01177:23:H2L2FDSX3:2:1124:27633:23672	60	-
chr1	212803577	212803578	A01177:23:H2L2FDSX3:1:1142:23258:10645/1	60	+
chr1	212867240	212867241	A01177:23:H2L2FDSX3:1:1106:7093:34006/1	60	-
chr1	213073240	213073241	A01177:23:H2L2FDSX3:2:1106:8811:29465/1	60	+
chr1	213296516	213296517	A01177:23:H2L2FDSX3:1:1119:18141:11334	60	+
chr1	215306265	215306266	A01177:23:H2L2FDSX3:1:1152:15537:16094/1	60	+
chr1	215575590	215575591	A01177:23:H2L2FDSX3:1:1230:5493:25003/1	60	+
chr1	215585085	215585086	A01177:23:H2L2FDSX3:1:2161:4499:13636/1	60	+
chr1	215603553	215603554	A01177:23:H2L2FDSX3:1:1157:20446:3897/1	60	-
chr1	215622831	215622832	A01177:23:H2L2FDSX3:1:2548:18801:14575/1	60	-
chr1	216139879	216139880	A01177:23:H2L2FDSX3:1:2330:22390:31845	60	-
chr1	216522246	216522247	A01177:23:H2L2FDSX3:2:2454:24035:22357/1	60	-
chr1	216587511	216587512	A01177:23:H2L2FDSX3:2:1571:28836:22623/1	60	-
chr1	216724699	216724700	A01177:23:H2L2FDSX3:1:2478:14886:9549/1	60	-
chr1	216725903	216725904	A01177:23:H2L2FDSX3:2:1517:29713:19100	60	-
chr1	216748457	216748458	A01177:23:H2L2FDSX3:1:1231:15826:29684/1	60	-
chr1	216866688	216866689	A01177:23:H2L2FDSX3:1:1253:23656:21073/1	60	-
chr1	216875174	216875175	A01177:23:H2L2FDSX3:1:1550:8350:29700/1	60	-
chr1	216893590	216893591	A01177:23:H2L2FDSX3:1:1342:24207:33520/1	60	-
chr1	216923448	216923449	A01177:23:H2L2FDSX3:1:2154:27046:27915/1	60	+
chr1	218303455	218303456	A01177:23:H2L2FDSX3:1:1603:7084:7435/1	60	+
chr1	218303457	218303458	A01177:23:H2L2FDSX3:4:1607:23131:2910/1	60	+
chr1	218378298	218378299	A01177:23:H2L2FDSX3:3:2233:8865:25300/1	60	-
chr1	218436090	218436091	A01177:23:H2L2FDSX3:1:1218:15393:4006/1	60	+
chr1	218563620	218563621	A01177:23:H2L2FDSX3:1:1324:21757:6449	60	-
chr1	218896416	218896417	A01177:23:H2L2FDSX3:1:2267:24858:15734/1	60	+
chr1	218984824	218984825	A01177:23:H2L2FDSX3:1:2430:16107:30702/1	60	+
chr1	219194492	219194493	A01177:23:H2L2FDSX3:1:1242:30101:2957/1	60	+
chr1	219297267	219297268	A01177:23:H2L2FDSX3:1:1472:17852:32784/1	60	-
chr1	219442205	219442206	A01177:23:H2L2FDSX3:1:1141:27335:19617/1	60	-
chr1	219696281	219696282	A01177:23:H2L2FDSX3:1:1466:8196:11459/1	60	+
chr1	220100071	220100072	A01177:23:H2L2FDSX3:1:1151:29478:23797/1	60	+
chr1	220223642	220223643	A01177:23:H2L2FDSX3:1:1125:30400:11115/1	60	+
chr1	220546970	220546971	A01177:23:H2L2FDSX3:4:2119:10384:3286/1	60	-
chr1	220743851	220743852	A01177:23:H2L2FDSX3:1:1312:24234:12837/1	60	-
chr1	220885174	220885175	A01177:23:H2L2FDSX3:1:1260:24885:9706/1	60	+
chr1	221030684	221030685	A01177:23:H2L2FDSX3:1:1544:21630:14935/1	60	+
chr1	221048940	221048941	A01177:23:H2L2FDSX3:2:1222:2320:32972/1	60	-
chr1	221874414	221874415	A01177:23:H2L2FDSX3:1:1311:27425:22842/1	60	+
chr1	222035019	222035020	A01177:23:H2L2FDSX3:1:1353:32777:23187/1	60	+
chr1	222675888	222675889	A01177:23:H2L2FDSX3:3:2420:25916:21699/1	60	-
chr1	222678779	222678780	A01177:23:H2L2FDSX3:1:2407:9462:13338	60	-
chr1	222690206	222690207	A01177:23:H2L2FDSX3:1:2266:11406:23594/1	60	-
chr1	222873220	222873221	A01177:23:H2L2FDSX3:1:1634:17897:11256/1	60	-
chr1	222927356	222927357	A01177:23:H2L2FDSX3:1:2114:18222:22435/1	60	+
chr1	222932053	222932054	A01177:23:H2L2FDSX3:1:1135:21567:9126/1	60	+
chr1	222976931	222976932	A01177:23:H2L2FDSX3:1:1160:8585:23156/1	60	+
chr1	224217326	224217327	A01177:23:H2L2FDSX3:3:2510:23791:10567	60	+
chr1	224287345	224287346	A01177:23:H2L2FDSX3:4:1227:14371:9940	60	+
chr1	224297421	224297422	A01177:23:H2L2FDSX3:1:1374:12156:7357/1	60	-
chr1	224300183	224300184	A01177:23:H2L2FDSX3:1:1415:16938:27978/1	60	-
chr1	224385663	224385664	A01177:23:H2L2FDSX3:1:1508:6714:23735/1	60	-
chr1	224389591	224389592	A01177:23:H2L2FDSX3:1:1170:22761:19680/1	60	+
chr1	224550454	224550455	A01177:23:H2L2FDSX3:1:1521:23927:34820/1	60	+
chr1	225364481	225364482	A01177:23:H2L2FDSX3:1:1513:23945:5572/1	60	+
chr1	225407929	225407930	A01177:23:H2L2FDSX3:3:2466:3531:9549/1	60	+
chr1	225631380	225631381	A01177:23:H2L2FDSX3:4:2437:2501:34444/1	60	+
chr1	226050953	226050954	A01177:23:H2L2FDSX3:2:1545:23529:13182/1	60	-
chr1	226246227	226246228	A01177:23:H2L2FDSX3:1:1505:25192:22232/1	60	-
chr1	226370802	226370803	A01177:23:H2L2FDSX3:1:1111:13322:20838/1	60	+
chr1	226395078	226395079	A01177:23:H2L2FDSX3:2:2130:29469:17863	60	-
chr1	226457114	226457115	A01177:23:H2L2FDSX3:1:1317:20772:32080/1	60	-
chr1	226701309	226701310	A01177:23:H2L2FDSX3:1:1552:17833:8015	60	+
chr1	226732657	226732658	A01177:23:H2L2FDSX3:1:1141:18493:1705/1	60	+
chr1	228233116	228233117	A01177:23:H2L2FDSX3:1:1326:13358:20713/1	60	-
chr1	228235018	228235019	A01177:23:H2L2FDSX3:1:2304:1570:16548/1	60	+
chr1	228250715	228250716	A01177:23:H2L2FDSX3:1:1113:11849:14685/1	60	+
chr1	228251119	228251120	A01177:23:H2L2FDSX3:1:1420:26567:20259/1	60	+
chr1	228491029	228491030	A01177:23:H2L2FDSX3:1:2656:26820:15092	60	-
chr1	228496280	228496281	A01177:23:H2L2FDSX3:3:1239:24406:9032/1	60	-
chr1	229307575	229307576	A01177:23:H2L2FDSX3:1:1448:17155:2738/1	60	+
chr1	229442130	229442131	A01177:23:H2L2FDSX3:1:1271:24867:30091/1	60	-
chr1	229449017	229449018	A01177:23:H2L2FDSX3:3:1344:17978:24643	60	-
chr1	229464622	229464623	A01177:23:H2L2FDSX3:1:1101:1307:15499/1	60	-
chr1	229470347	229470348	A01177:23:H2L2FDSX3:1:1207:17680:11976/1	60	+
chr1	229518724	229518725	A01177:23:H2L2FDSX3:1:1257:6216:25911/1	60	+
chr1	229606081	229606082	A01177:23:H2L2FDSX3:1:2542:17146:24706/1	60	+
chr1	230181463	230181464	A01177:23:H2L2FDSX3:1:1140:28890:21277/1	60	-
chr1	230642237	230642238	A01177:23:H2L2FDSX3:1:2261:26738:29731/1	60	-
chr1	230840425	230840426	A01177:23:H2L2FDSX3:1:1135:32434:27884/1	60	+
chr1	230985001	230985002	A01177:23:H2L2FDSX3:1:1241:4390:30076/1	60	-
chr1	231551332	231551333	A01177:23:H2L2FDSX3:1:1107:12219:1391/1	60	-
chr1	231558538	231558539	A01177:23:H2L2FDSX3:4:1463:21278:27164/1	60	+
chr1	231560324	231560325	A01177:23:H2L2FDSX3:1:1269:10493:26115/1	60	+
chr1	232643947	232643948	A01177:23:H2L2FDSX3:1:1125:10493:22670/1	60	-
chr1	233004514	233004515	A01177:23:H2L2FDSX3:2:2529:12454:18897/1	60	-
chr1	233084197	233084198	A01177:23:H2L2FDSX3:1:1118:3233:18114/1	60	+
chr1	233180202	233180203	A01177:23:H2L2FDSX3:1:1610:8467:22388/1	60	-
chr1	233201597	233201598	A01177:23:H2L2FDSX3:1:1305:12355:33066/1	60	+
chr1	233223796	233223797	A01177:23:H2L2FDSX3:1:1428:23809:14011/1	60	-
chr1	233370826	233370827	A01177:23:H2L2FDSX3:1:2547:3884:1172/1	60	+
chr1	233677716	233677717	A01177:23:H2L2FDSX3:1:1207:4083:7592	60	-
chr1	233734566	233734567	A01177:23:H2L2FDSX3:1:2273:18801:11506	60	-
chr1	233918382	233918383	A01177:23:H2L2FDSX3:1:2541:23430:32831/1	60	+
chr1	234384109	234384110	A01177:23:H2L2FDSX3:1:1232:23692:6637/1	60	+
chr1	234423616	234423617	A01177:23:H2L2FDSX3:1:1237:16631:5713/1	60	+
chr1	234448706	234448707	A01177:23:H2L2FDSX3:1:2344:17996:35978/1	60	-
chr1	234453849	234453850	A01177:23:H2L2FDSX3:1:1154:2220:17832	60	-
chr1	235255414	235255415	A01177:23:H2L2FDSX3:1:2356:24126:27712/1	60	-
chr1	235274574	235274575	A01177:23:H2L2FDSX3:1:1344:4698:19648/1	60	+
chr1	235380453	235380454	A01177:23:H2L2FDSX3:1:2567:18701:8359/1	60	-
chr1	235380966	235380967	A01177:23:H2L2FDSX3:1:1172:29387:9361	60	+
chr1	235542432	235542433	A01177:23:H2L2FDSX3:2:2229:27850:35289/1	60	+
chr1	235703352	235703353	A01177:23:H2L2FDSX3:1:1341:14705:10864/1	60	-
chr1	235947743	235947744	A01177:23:H2L2FDSX3:2:1265:24496:29951/1	60	+
chr1	236287470	236287471	A01177:23:H2L2FDSX3:1:1325:22959:30890/1	60	-
chr1	236506609	236506610	A01177:23:H2L2FDSX3:1:1118:16143:10942/1	60	-
chr1	236584624	236584625	A01177:23:H2L2FDSX3:1:1321:4535:17581/1	60	-
chr1	236584961	236584962	A01177:23:H2L2FDSX3:1:1334:27227:34334	60	-
chr1	236589135	236589136	A01177:23:H2L2FDSX3:1:1359:10131:3223/1	60	-
chr1	236590126	236590127	A01177:23:H2L2FDSX3:1:2221:7256:27430/1	60	+
chr1	236596038	236596039	A01177:23:H2L2FDSX3:1:1205:15772:16157/1	60	+
chr1	236897850	236897851	A01177:23:H2L2FDSX3:1:1616:28492:11256/1	60	-
chr1	236995200	236995201	A01177:23:H2L2FDSX3:2:1346:13883:36871	60	-
chr1	237555597	237555598	A01177:23:H2L2FDSX3:2:1525:7093:14998/1	60	-
chr1	237657257	237657258	A01177:23:H2L2FDSX3:3:2374:29658:28964/1	60	+
chr1	237667949	237667950	A01177:23:H2L2FDSX3:2:1243:21929:30577/1	60	+
chr1	237672341	237672342	A01177:23:H2L2FDSX3:2:2451:5746:27571	60	-
chr1	237672342	237672343	A01177:23:H2L2FDSX3:1:1252:16785:23766/1	60	-
chr1	237706170	237706171	A01177:23:H2L2FDSX3:1:1248:31647:23860/1	60	+
chr1	237714083	237714084	A01177:23:H2L2FDSX3:1:1430:6063:27806/1	60	-
chr1	237748201	237748202	A01177:23:H2L2FDSX3:1:2641:2573:27179/1	60	-
chr1	237761009	237761010	A01177:23:H2L2FDSX3:1:1623:5936:4758/1	60	-
chr1	237765209	237765210	A01177:23:H2L2FDSX3:1:1348:9968:30592/1	60	+
chr1	237863483	237863484	A01177:23:H2L2FDSX3:1:1330:16134:14841/1	60	+
chr1	238951089	238951090	A01177:23:H2L2FDSX3:1:1536:10294:34287/1	60	-
chr1	239534591	239534592	A01177:23:H2L2FDSX3:2:1301:11957:30279/1	60	+
chr1	239584769	239584770	A01177:23:H2L2FDSX3:1:1360:8793:3474	60	-
chr1	239677985	239677986	A01177:23:H2L2FDSX3:4:2131:5990:28369	60	+
chr1	239678618	239678619	A01177:23:H2L2FDSX3:1:1454:13602:6167	60	+
chr1	239702852	239702853	A01177:23:H2L2FDSX3:1:1464:7247:33833/1	60	-
chr1	241632080	241632081	A01177:23:H2L2FDSX3:1:2240:21441:8249/1	60	+
chr1	241883424	241883425	A01177:23:H2L2FDSX3:3:1563:18385:27665/1	60	-
chr1	242638350	242638351	A01177:23:H2L2FDSX3:1:1232:9426:33066/1	60	+
chr1	242976881	242976882	A01177:23:H2L2FDSX3:1:2550:4074:35196	60	+
chr1	243287492	243287493	A01177:23:H2L2FDSX3:4:1137:31006:22435/1	60	-
chr1	243942703	243942704	A01177:23:H2L2FDSX3:2:2640:15239:32706/1	60	-
chr1	244413089	244413090	A01177:23:H2L2FDSX3:1:2369:23294:30561/1	60	+
chr1	244427434	244427435	A01177:23:H2L2FDSX3:1:2615:18322:32972/1	60	-
chr1	244441094	244441095	A01177:23:H2L2FDSX3:2:1328:9408:5603/1	60	+
chr1	244615314	244615315	A01177:23:H2L2FDSX3:3:1376:6234:15953	60	-
chr1	244663835	244663836	A01177:23:H2L2FDSX3:2:1178:28655:23938/1	60	-
chr1	244691954	244691955	A01177:23:H2L2FDSX3:3:2152:32606:4633	60	-
chr1	244691955	244691956	A01177:23:H2L2FDSX3:1:1107:10285:7717/1	60	-
chr1	244839915	244839916	A01177:23:H2L2FDSX3:1:1215:22191:24048/1	60	-
chr1	244853092	244853093	A01177:23:H2L2FDSX3:1:1149:6072:27164/1	60	+
chr1	245021894	245021895	A01177:23:H2L2FDSX3:1:1107:20699:25191/1	60	+
chr1	246090759	246090760	A01177:23:H2L2FDSX3:4:1168:19316:33348/1	60	-
chr1	246100653	246100654	A01177:23:H2L2FDSX3:2:1464:32642:30780	60	-
chr1	246154984	246154985	A01177:23:H2L2FDSX3:1:1246:22733:5603/1	60	+
chr1	246224672	246224673	A01177:23:H2L2FDSX3:3:2331:15781:16078	60	-
chr1	246286702	246286703	A01177:23:H2L2FDSX3:3:2304:26720:16391/1	60	-
chr1	246373046	246373047	A01177:23:H2L2FDSX3:2:1118:18114:3270	60	-
chr1	246373533	246373534	A01177:23:H2L2FDSX3:3:2601:29252:31923/1	60	-
chr1	246471011	246471012	A01177:23:H2L2FDSX3:3:2303:25066:13182	60	-
chr1	246489458	246489459	A01177:23:H2L2FDSX3:1:1345:29984:21010/1	60	+
chr1	246592248	246592249	A01177:23:H2L2FDSX3:1:1178:14235:19288/1	60	-
chr1	246653808	246653809	A01177:23:H2L2FDSX3:1:1175:8730:23406/1	60	-
chr1	246715843	246715844	A01177:23:H2L2FDSX3:1:2672:16767:23641/1	60	-
chr1	246844621	246844622	A01177:23:H2L2FDSX3:4:2639:15076:26913	60	-
chr1	246853976	246853977	A01177:23:H2L2FDSX3:1:1177:3188:6918	60	-
chr1	246857290	246857291	A01177:23:H2L2FDSX3:4:2255:10999:36542/1	60	+
chr1	246865446	246865447	A01177:23:H2L2FDSX3:1:1163:28610:2253/1	60	+
chr1	246889970	246889971	A01177:23:H2L2FDSX3:1:1233:15221:9972/1	60	-
chr1	246893444	246893445	A01177:23:H2L2FDSX3:1:1459:28194:8422/1	60	+
chr1	246894792	246894793	A01177:23:H2L2FDSX3:1:1102:26015:16986	60	+
chr1	246896990	246896991	A01177:23:H2L2FDSX3:1:1122:4453:6292/1	60	-
chr1	246910242	246910243	A01177:23:H2L2FDSX3:2:1355:13042:20259/1	60	-
chr1	246987268	246987269	A01177:23:H2L2FDSX3:1:2271:19253:27665/1	60	-
chr1	247049145	247049146	A01177:23:H2L2FDSX3:1:1209:18801:4899/1	60	+
chr1	247124309	247124310	A01177:23:H2L2FDSX3:2:2250:11433:20917/1	60	+
chr1	247291800	247291801	A01177:23:H2L2FDSX3:1:2465:26476:28056/1	60	-
chr1	247291801	247291802	A01177:23:H2L2FDSX3:1:1466:17942:12618/1	60	-
chr10	201859	201860	A01177:23:H2L2FDSX3:2:1222:16260:12868/1	60	-
chr10	206810	206811	A01177:23:H2L2FDSX3:2:1419:9616:20713/1	60	-
chr10	216293	216294	A01177:23:H2L2FDSX3:2:1355:8495:24064/1	60	+
chr10	219784	219785	A01177:23:H2L2FDSX3:1:1502:16233:20650/1	60	-
chr10	245951	245952	A01177:23:H2L2FDSX3:1:1237:2935:16877/1	60	-
chr10	251134	251135	A01177:23:H2L2FDSX3:1:1233:12888:25410/1	60	+
chr10	836233	836234	A01177:23:H2L2FDSX3:1:2157:18783:16235/1	60	-
chr10	842724	842725	A01177:23:H2L2FDSX3:1:1273:12707:8343/1	60	-
chr10	1550047	1550048	A01177:23:H2L2FDSX3:1:2276:17544:17253	60	-
chr10	4038839	4038840	A01177:23:H2L2FDSX3:4:2151:21884:1971/1	60	+
chr10	4665686	4665687	A01177:23:H2L2FDSX3:1:1255:15899:27962/1	60	-
chr10	5438442	5438443	A01177:23:H2L2FDSX3:4:1403:23167:3850/1	60	-
chr10	5456065	5456066	A01177:23:H2L2FDSX3:4:2661:1307:31031/1	60	+
chr10	5733479	5733480	A01177:23:H2L2FDSX3:1:1657:26431:32080/1	60	+
chr10	6420531	6420532	A01177:23:H2L2FDSX3:1:1502:15854:17738/1	60	-
chr10	6482386	6482387	A01177:23:H2L2FDSX3:1:1108:11632:21480/1	60	-
chr10	6492321	6492322	A01177:23:H2L2FDSX3:1:1477:14434:35289/1	60	-
chr10	6596695	6596696	A01177:23:H2L2FDSX3:1:1451:21016:25614/1	60	-
chr10	6629919	6629920	A01177:23:H2L2FDSX3:1:1235:25039:9220/1	60	+
chr10	6740537	6740538	A01177:23:H2L2FDSX3:2:1302:7771:2018/1	60	+
chr10	6948550	6948551	A01177:23:H2L2FDSX3:1:1460:14859:23907/1	60	-
chr10	6983029	6983030	A01177:23:H2L2FDSX3:2:2344:17445:32424/1	60	+
chr10	7022484	7022485	A01177:23:H2L2FDSX3:1:1111:8730:1611/1	60	-
chr10	7259475	7259476	A01177:23:H2L2FDSX3:1:1128:23339:33614/1	60	+
chr10	7404360	7404361	A01177:23:H2L2FDSX3:1:1138:7979:33317/1	60	-
chr10	7574097	7574098	A01177:23:H2L2FDSX3:1:2441:32488:11788/1	60	-
chr10	7755516	7755517	A01177:23:H2L2FDSX3:1:2134:19090:20744/1	60	-
chr10	7822592	7822593	A01177:23:H2L2FDSX3:3:1462:2248:21512/1	60	-
chr10	7891279	7891280	A01177:23:H2L2FDSX3:1:1364:12237:20525/1	60	+
chr10	7951188	7951189	A01177:23:H2L2FDSX3:4:1425:5692:19805	60	-
chr10	7958898	7958899	A01177:23:H2L2FDSX3:4:1676:4508:18568	60	-
chr10	7991371	7991372	A01177:23:H2L2FDSX3:3:1105:14588:2143	60	+
chr10	8228126	8228127	A01177:23:H2L2FDSX3:1:1221:31060:30013/1	60	-
chr10	9258076	9258077	A01177:23:H2L2FDSX3:2:2515:9815:25254	60	+
chr10	9331991	9331992	A01177:23:H2L2FDSX3:3:1361:27019:36730/1	60	-
chr10	9866106	9866107	A01177:23:H2L2FDSX3:1:1504:28420:6308/1	60	-
chr10	11100248	11100249	A01177:23:H2L2FDSX3:1:1102:21287:20478/1	60	+
chr10	11265363	11265364	A01177:23:H2L2FDSX3:1:2327:7247:29450	60	+
chr10	11267358	11267359	A01177:23:H2L2FDSX3:2:2424:10366:22138/1	60	-
chr10	11290938	11290939	A01177:23:H2L2FDSX3:1:1434:1570:10723	60	+
chr10	11463654	11463655	A01177:23:H2L2FDSX3:1:1177:19605:5478/1	60	-
chr10	11597955	11597956	A01177:23:H2L2FDSX3:2:1113:29062:19977/1	60	-
chr10	11630291	11630292	A01177:23:H2L2FDSX3:1:1138:10493:15718/1	60	+
chr10	11963209	11963210	A01177:23:H2L2FDSX3:1:1249:31693:24126/1	60	-
chr10	12569306	12569307	A01177:23:H2L2FDSX3:1:2543:8458:15984/1	60	+
chr10	12825433	12825434	A01177:23:H2L2FDSX3:1:1251:7120:26757/1	60	-
chr10	13217376	13217377	A01177:23:H2L2FDSX3:2:2637:19651:12038	60	-
chr10	13334109	13334110	A01177:23:H2L2FDSX3:2:2128:17635:33317/1	60	-
chr10	15104656	15104657	A01177:23:H2L2FDSX3:1:1124:25861:34976	60	-
chr10	15500653	15500654	A01177:23:H2L2FDSX3:1:1146:13295:10332/1	60	-
chr10	17042971	17042972	A01177:23:H2L2FDSX3:4:1255:10104:21057/1	60	-
chr10	17175294	17175295	A01177:23:H2L2FDSX3:2:1360:20573:14262/1	60	-
chr10	17638996	17638997	A01177:23:H2L2FDSX3:1:1206:13847:26475/1	60	+
chr10	17659799	17659800	A01177:23:H2L2FDSX3:1:1148:20537:3834/1	60	+
chr10	17675835	17675836	A01177:23:H2L2FDSX3:1:1108:7166:11866/1	60	+
chr10	17691153	17691154	A01177:23:H2L2FDSX3:1:1319:26964:33129/1	60	-
chr10	17743647	17743648	A01177:23:H2L2FDSX3:1:1376:28556:28338/1	60	+
chr10	19815965	19815966	A01177:23:H2L2FDSX3:4:1532:9769:15593/1	60	-
chr10	21606087	21606088	A01177:23:H2L2FDSX3:1:2210:20690:27962/1	60	-
chr10	21686638	21686639	A01177:23:H2L2FDSX3:1:1147:28818:17394/1	60	+
chr10	21686639	21686640	A01177:23:H2L2FDSX3:3:1345:25012:33004	60	+
chr10	21809887	21809888	A01177:23:H2L2FDSX3:1:1117:28420:23030/1	60	+
chr10	21949978	21949979	A01177:23:H2L2FDSX3:2:1355:10167:27899/1	60	-
chr10	22442317	22442318	A01177:23:H2L2FDSX3:3:1570:9073:10473	60	-
chr10	22557268	22557269	A01177:23:H2L2FDSX3:1:1273:18186:5024/1	60	+
chr10	22624887	22624888	A01177:23:H2L2FDSX3:3:1459:15420:24158/1	60	-
chr10	22628091	22628092	A01177:23:H2L2FDSX3:1:1570:18629:22701/1	60	+
chr10	22699079	22699080	A01177:23:H2L2FDSX3:3:2669:12436:11757	60	-
chr10	24585622	24585623	A01177:23:H2L2FDSX3:1:1338:9616:13260/1	60	-
chr10	24598598	24598599	A01177:23:H2L2FDSX3:1:1466:30689:24706/1	60	-
chr10	24931616	24931617	A01177:23:H2L2FDSX3:1:1631:20392:7216/1	60	+
chr10	25483899	25483900	A01177:23:H2L2FDSX3:1:1549:25048:15123/1	60	+
chr10	25606170	25606171	A01177:23:H2L2FDSX3:1:1113:20139:17300/1	60	-
chr10	26759668	26759669	A01177:23:H2L2FDSX3:1:1124:20880:21120/1	60	+
chr10	27050369	27050370	A01177:23:H2L2FDSX3:2:1163:18747:19648/1	60	-
chr10	27226107	27226108	A01177:23:H2L2FDSX3:2:1617:31295:18020/1	60	+
chr10	27513796	27513797	A01177:23:H2L2FDSX3:1:1165:8043:24815/1	60	-
chr10	27525628	27525629	A01177:23:H2L2FDSX3:1:1171:12581:15233/1	60	+
chr10	28398822	28398823	A01177:23:H2L2FDSX3:1:2544:11216:13933/1	60	+
chr10	28467315	28467316	A01177:23:H2L2FDSX3:1:1633:4906:16626	60	+
chr10	28589955	28589956	A01177:23:H2L2FDSX3:1:2263:17517:22748/1	60	-
chr10	28686972	28686973	A01177:23:H2L2FDSX3:1:1235:32560:6214/1	60	-
chr10	29015040	29015041	A01177:23:H2L2FDSX3:1:1309:15447:28025	60	-
chr10	29015041	29015042	A01177:23:H2L2FDSX3:3:1227:20663:5869/1	60	-
chr10	29059674	29059675	A01177:23:H2L2FDSX3:1:1211:26756:20838/1	60	-
chr10	30882201	30882202	A01177:23:H2L2FDSX3:1:1377:18105:16564/1	60	+
chr10	31297042	31297043	A01177:23:H2L2FDSX3:1:2176:13584:35759/1	60	+
chr10	31369814	31369815	A01177:23:H2L2FDSX3:3:1222:14217:23672/1	60	-
chr10	31373294	31373295	A01177:23:H2L2FDSX3:3:2621:22987:6136/1	60	+
chr10	31388556	31388557	A01177:23:H2L2FDSX3:4:1216:5828:8735	60	-
chr10	31398568	31398569	A01177:23:H2L2FDSX3:1:2219:30056:31845/1	60	-
chr10	31520234	31520235	A01177:23:H2L2FDSX3:1:1320:13955:30608/1	60	+
chr10	31808984	31808985	A01177:23:H2L2FDSX3:1:1150:20446:27258/1	60	-
chr10	32046072	32046073	A01177:23:H2L2FDSX3:2:2205:9136:23703/1	60	-
chr10	32472483	32472484	A01177:23:H2L2FDSX3:3:1505:13313:10770	60	+
chr10	32644941	32644942	A01177:23:H2L2FDSX3:3:1642:18005:28447/1	60	+
chr10	32673067	32673068	A01177:23:H2L2FDSX3:2:1173:27543:27148/1	60	+
chr10	32738291	32738292	A01177:23:H2L2FDSX3:1:2410:14968:3615/1	60	-
chr10	32739123	32739124	A01177:23:H2L2FDSX3:1:1307:28727:7717/1	60	+
chr10	32835508	32835509	A01177:23:H2L2FDSX3:1:1520:31855:35462/1	60	+
chr10	32905747	32905748	A01177:23:H2L2FDSX3:1:1659:32054:7091	60	+
chr10	34106103	34106104	A01177:23:H2L2FDSX3:4:1218:24406:13354/1	60	+
chr10	34224322	34224323	A01177:23:H2L2FDSX3:1:1368:15980:3364/1	60	-
chr10	34331994	34331995	A01177:23:H2L2FDSX3:1:1360:21983:19899/1	60	-
chr10	34333856	34333857	A01177:23:H2L2FDSX3:4:2101:15049:4789	60	-
chr10	34455416	34455417	A01177:23:H2L2FDSX3:1:1625:31819:16611/1	60	-
chr10	34531422	34531423	A01177:23:H2L2FDSX3:1:1127:12943:21590/1	60	+
chr10	34595004	34595005	A01177:23:H2L2FDSX3:1:1622:2058:14888/1	60	+
chr10	34745308	34745309	A01177:23:H2L2FDSX3:1:1169:9435:18897	60	-
chr10	34866221	34866222	A01177:23:H2L2FDSX3:1:1329:8187:31422	60	-
chr10	34900558	34900559	A01177:23:H2L2FDSX3:1:1339:4273:4257/1	60	+
chr10	35047391	35047392	A01177:23:H2L2FDSX3:1:1333:1551:4116/1	60	-
chr10	35092952	35092953	A01177:23:H2L2FDSX3:1:2424:17264:22623/1	60	-
chr10	35222482	35222483	A01177:23:H2L2FDSX3:1:1157:7762:32972	60	+
chr10	35299268	35299269	A01177:23:H2L2FDSX3:1:1451:13376:17675/1	60	+
chr10	35867178	35867179	A01177:23:H2L2FDSX3:1:1125:20247:28447/1	60	+
chr10	36780853	36780854	A01177:23:H2L2FDSX3:4:1408:17137:11099/1	60	+
chr10	37832444	37832445	A01177:23:H2L2FDSX3:1:2209:26178:21402/1	60	-
chr10	37844635	37844636	A01177:23:H2L2FDSX3:1:2351:15167:4429/1	60	+
chr10	37922997	37922998	A01177:23:H2L2FDSX3:4:2165:4508:12305	60	+
chr10	39571498	39571499	A01177:23:H2L2FDSX3:4:1673:18774:16908	60	-
chr10	41712252	41712253	A01177:23:H2L2FDSX3:2:2533:3477:22921	60	-
chr10	41806295	41806296	A01177:23:H2L2FDSX3:1:2311:22064:35258	60	-
chr10	42094536	42094537	A01177:23:H2L2FDSX3:3:1438:28094:15107	60	-
chr10	43165081	43165082	A01177:23:H2L2FDSX3:1:2429:17951:34021	60	+
chr10	43177026	43177027	A01177:23:H2L2FDSX3:2:1136:8630:13526	60	-
chr10	44726183	44726184	A01177:23:H2L2FDSX3:2:2268:19759:4773/1	60	+
chr10	45959696	45959697	A01177:23:H2L2FDSX3:3:2359:17110:33191	60	+
chr10	46042012	46042013	A01177:23:H2L2FDSX3:1:1346:18087:20948/1	60	+
chr10	46190342	46190343	A01177:23:H2L2FDSX3:1:1553:6596:33395/1	60	+
chr10	46795351	46795352	A01177:23:H2L2FDSX3:3:1322:32000:3020/1	60	-
chr10	47044597	47044598	A01177:23:H2L2FDSX3:1:1136:1244:22404	60	-
chr10	47208144	47208145	A01177:23:H2L2FDSX3:1:1308:25762:36589/1	60	+
chr10	47305385	47305386	A01177:23:H2L2FDSX3:1:1110:22218:24846/1	60	+
chr10	48424344	48424345	A01177:23:H2L2FDSX3:1:1666:27941:4131/1	60	+
chr10	49492136	49492137	A01177:23:H2L2FDSX3:1:1252:15835:15264/1	60	-
chr10	49920673	49920674	A01177:23:H2L2FDSX3:1:1313:3396:8218/1	60	+
chr10	49989376	49989377	A01177:23:H2L2FDSX3:1:1241:31421:13166/1	60	-
chr10	50382074	50382075	A01177:23:H2L2FDSX3:1:1442:13169:24361	60	-
chr10	51192907	51192908	A01177:23:H2L2FDSX3:1:1554:7328:21292/1	60	+
chr10	51859628	51859629	A01177:23:H2L2FDSX3:1:1363:17327:21136/1	60	-
chr10	51865986	51865987	A01177:23:H2L2FDSX3:1:1311:3839:26365/1	60	+
chr10	52657519	52657520	A01177:23:H2L2FDSX3:2:1549:21847:20322/1	60	-
chr10	53172793	53172794	A01177:23:H2L2FDSX3:1:1308:10827:29199/1	60	+
chr10	54228215	54228216	A01177:23:H2L2FDSX3:1:2205:15094:18552/1	60	+
chr10	54287040	54287041	A01177:23:H2L2FDSX3:3:2678:19633:4899	60	-
chr10	54287042	54287043	A01177:23:H2L2FDSX3:1:1321:28085:23923/1	60	-
chr10	55141800	55141801	A01177:23:H2L2FDSX3:1:1502:9290:36526	60	-
chr10	55141804	55141805	A01177:23:H2L2FDSX3:1:2418:32172:25488/1	60	-
chr10	55923991	55923992	A01177:23:H2L2FDSX3:1:2118:29478:13338/1	60	-
chr10	56677113	56677114	A01177:23:H2L2FDSX3:3:1173:2953:21167	60	-
chr10	56838435	56838436	A01177:23:H2L2FDSX3:1:1504:9462:22608/1	60	-
chr10	57547150	57547151	A01177:23:H2L2FDSX3:2:2338:9381:3677/1	60	-
chr10	58198718	58198719	A01177:23:H2L2FDSX3:1:2304:23023:35227/1	60	+
chr10	59644307	59644308	A01177:23:H2L2FDSX3:1:1147:9254:11287/1	60	-
chr10	59674680	59674681	A01177:23:H2L2FDSX3:1:1233:30689:27618/1	60	-
chr10	59778515	59778516	A01177:23:H2L2FDSX3:4:1669:18177:36636	60	-
chr10	59883700	59883701	A01177:23:H2L2FDSX3:2:1451:27136:25786/1	60	-
chr10	59979783	59979784	A01177:23:H2L2FDSX3:1:1362:9652:12101/1	60	+
chr10	61388797	61388798	A01177:23:H2L2FDSX3:1:1109:5602:13103/1	60	+
chr10	61388799	61388800	A01177:23:H2L2FDSX3:3:2664:17815:12587/1	60	+
chr10	61414645	61414646	A01177:23:H2L2FDSX3:1:1438:11333:21966/1	60	-
chr10	61422922	61422923	A01177:23:H2L2FDSX3:1:2566:6524:34334/1	60	+
chr10	61577110	61577111	A01177:23:H2L2FDSX3:1:1672:10800:20979/1	60	-
chr10	61642302	61642303	A01177:23:H2L2FDSX3:2:2465:17309:18787/1	60	-
chr10	61645936	61645937	A01177:23:H2L2FDSX3:1:1215:4246:23625/1	60	-
chr10	61751470	61751471	A01177:23:H2L2FDSX3:1:1208:30490:21699/1	60	-
chr10	61891149	61891150	A01177:23:H2L2FDSX3:1:1635:27543:20322/1	60	+
chr10	61971437	61971438	A01177:23:H2L2FDSX3:1:1373:12174:24142/1	60	+
chr10	62193085	62193086	A01177:23:H2L2FDSX3:3:1321:9796:12571	60	-
chr10	62233989	62233990	A01177:23:H2L2FDSX3:4:2644:13720:17644/1	60	-
chr10	62236877	62236878	A01177:23:H2L2FDSX3:1:1275:30255:35102/1	60	+
chr10	62246590	62246591	A01177:23:H2L2FDSX3:1:1376:10764:19476/1	60	-
chr10	62401822	62401823	A01177:23:H2L2FDSX3:1:1345:17065:16235/1	60	-
chr10	62590516	62590517	A01177:23:H2L2FDSX3:1:1262:8223:30796/1	60	-
chr10	62628764	62628765	A01177:23:H2L2FDSX3:1:1611:30083:34272/1	60	-
chr10	62794687	62794688	A01177:23:H2L2FDSX3:1:1566:26323:12446/1	60	-
chr10	63213805	63213806	A01177:23:H2L2FDSX3:1:1127:3848:2174/1	60	+
chr10	63229603	63229604	A01177:23:H2L2FDSX3:3:1211:22345:3615/1	60	+
chr10	63424830	63424831	A01177:23:H2L2FDSX3:1:1238:28999:14074/1	60	+
chr10	63581198	63581199	A01177:23:H2L2FDSX3:1:1478:20401:29434/1	60	-
chr10	63625851	63625852	A01177:23:H2L2FDSX3:1:2175:16260:19664/1	60	-
chr10	66038138	66038139	A01177:23:H2L2FDSX3:1:1560:23339:13823	60	-
chr10	66096029	66096030	A01177:23:H2L2FDSX3:1:2363:30725:29810/1	60	+
chr10	67764604	67764605	A01177:23:H2L2FDSX3:1:1119:9742:11193/1	60	-
chr10	67915893	67915894	A01177:23:H2L2FDSX3:2:1447:14371:7091/1	60	-
chr10	67988962	67988963	A01177:23:H2L2FDSX3:1:1118:10673:10144/1	60	+
chr10	68032083	68032084	A01177:23:H2L2FDSX3:1:2123:4354:2080/1	60	-
chr10	68157614	68157615	A01177:23:H2L2FDSX3:1:2603:4887:18787	60	-
chr10	68167509	68167510	A01177:23:H2L2FDSX3:1:1665:14118:9659	60	+
chr10	68398722	68398723	A01177:23:H2L2FDSX3:1:2365:11333:26725/1	60	+
chr10	68602377	68602378	A01177:23:H2L2FDSX3:1:1118:20193:3615/1	60	-
chr10	68639586	68639587	A01177:23:H2L2FDSX3:1:1354:16025:20885	60	+
chr10	68641887	68641888	A01177:23:H2L2FDSX3:3:1447:29523:5212	60	-
chr10	68682265	68682266	A01177:23:H2L2FDSX3:1:1413:9543:35055/1	60	+
chr10	68788328	68788329	A01177:23:H2L2FDSX3:1:1414:2383:5274/1	60	+
chr10	68945781	68945782	A01177:23:H2L2FDSX3:1:1244:10845:10629/1	60	+
chr10	69137295	69137296	A01177:23:H2L2FDSX3:1:1150:28302:13839/1	60	+
chr10	69169483	69169484	A01177:23:H2L2FDSX3:1:1335:25165:12696/1	60	+
chr10	70199985	70199986	A01177:23:H2L2FDSX3:2:1177:28890:17362/1	60	+
chr10	70647482	70647483	A01177:23:H2L2FDSX3:1:1411:19217:16172/1	60	+
chr10	72136730	72136731	A01177:23:H2L2FDSX3:1:2205:18927:12602/1	60	+
chr10	72143842	72143843	A01177:23:H2L2FDSX3:1:1533:25681:19038/1	60	-
chr10	72206879	72206880	A01177:23:H2L2FDSX3:1:1123:30517:24251/1	60	+
chr10	72492303	72492304	A01177:23:H2L2FDSX3:1:2115:3794:27696/1	60	+
chr10	72508997	72508998	A01177:23:H2L2FDSX3:1:1365:18448:18787/1	60	+
chr10	72552463	72552464	A01177:23:H2L2FDSX3:1:1141:23312:12242/1	60	+
chr10	72558994	72558995	A01177:23:H2L2FDSX3:1:2151:8748:24627	60	+
chr10	72726003	72726004	A01177:23:H2L2FDSX3:2:1637:7057:5666	60	-
chr10	72770516	72770517	A01177:23:H2L2FDSX3:1:1544:4481:5024/1	60	+
chr10	72832763	72832764	A01177:23:H2L2FDSX3:2:1563:29658:13683	60	-
chr10	72868532	72868533	A01177:23:H2L2FDSX3:2:1326:21486:27242	60	-
chr10	72908232	72908233	A01177:23:H2L2FDSX3:1:1462:27326:18505/1	60	-
chr10	73045063	73045064	A01177:23:H2L2FDSX3:1:2535:31629:6950/1	60	-
chr10	73056016	73056017	A01177:23:H2L2FDSX3:1:1635:14543:14653/1	60	-
chr10	73124998	73124999	A01177:23:H2L2FDSX3:1:1101:11885:17722/1	60	+
chr10	73135038	73135039	A01177:23:H2L2FDSX3:1:2621:28438:35524/1	60	+
chr10	73397172	73397173	A01177:23:H2L2FDSX3:4:2315:14235:20572	60	+
chr10	73586170	73586171	A01177:23:H2L2FDSX3:1:1250:27290:13996	60	-
chr10	73830168	73830169	A01177:23:H2L2FDSX3:1:1415:13630:12289/1	60	-
chr10	73930030	73930031	A01177:23:H2L2FDSX3:1:1124:5963:35618/1	60	+
chr10	74169121	74169122	A01177:23:H2L2FDSX3:1:1105:2519:26929/1	60	+
chr10	74238267	74238268	A01177:23:H2L2FDSX3:1:1405:29514:8985/1	60	-
chr10	74299318	74299319	A01177:23:H2L2FDSX3:1:2149:8088:29841/1	60	-
chr10	74301668	74301669	A01177:23:H2L2FDSX3:1:1414:30734:2926/1	60	-
chr10	74301669	74301670	A01177:23:H2L2FDSX3:1:2275:11948:14011/1	60	+
chr10	74463892	74463893	A01177:23:H2L2FDSX3:1:2301:11912:25817/1	60	-
chr10	74465453	74465454	A01177:23:H2L2FDSX3:1:1221:3332:5541/1	60	-
chr10	74564802	74564803	A01177:23:H2L2FDSX3:3:1569:6876:22451/1	60	+
chr10	74581797	74581798	A01177:23:H2L2FDSX3:3:1416:26910:30937	60	-
chr10	74941843	74941844	A01177:23:H2L2FDSX3:2:1613:15609:22545	60	-
chr10	76309283	76309284	A01177:23:H2L2FDSX3:1:1168:20943:1532/1	60	-
chr10	76309285	76309286	A01177:23:H2L2FDSX3:1:1524:13241:35978/1	60	-
chr10	76821823	76821824	A01177:23:H2L2FDSX3:1:1371:21016:22889/1	60	-
chr10	79146000	79146001	A01177:23:H2L2FDSX3:2:1425:29360:6089	60	-
chr10	79164529	79164530	A01177:23:H2L2FDSX3:1:1333:13910:14497/1	60	-
chr10	79818225	79818226	A01177:23:H2L2FDSX3:2:1507:3531:31344/1	60	+
chr10	80457414	80457415	A01177:23:H2L2FDSX3:1:2663:18855:14826/1	60	+
chr10	81198356	81198357	A01177:23:H2L2FDSX3:4:2257:7030:22529/1	60	+
chr10	81451426	81451427	A01177:23:H2L2FDSX3:3:2261:17029:17989/1	60	+
chr10	83214937	83214938	A01177:23:H2L2FDSX3:1:2244:25120:2534/1	60	-
chr10	84037620	84037621	A01177:23:H2L2FDSX3:1:1539:24316:25128/1	60	+
chr10	84376915	84376916	A01177:23:H2L2FDSX3:1:1461:9073:31892	60	+
chr10	84451121	84451122	A01177:23:H2L2FDSX3:4:2157:12445:14246/1	60	-
chr10	84468279	84468280	A01177:23:H2L2FDSX3:1:1250:4372:10160/1	60	-
chr10	84516387	84516388	A01177:23:H2L2FDSX3:2:1613:6388:6417/1	60	+
chr10	84518665	84518666	A01177:23:H2L2FDSX3:3:1345:7907:8923/1	60	+
chr10	86448944	86448945	A01177:23:H2L2FDSX3:1:1256:3667:19085/1	60	+
chr10	86848716	86848717	A01177:23:H2L2FDSX3:1:1321:16929:25394/1	60	-
chr10	87104213	87104214	A01177:23:H2L2FDSX3:3:2133:25545:21590/1	60	-
chr10	87188590	87188591	A01177:23:H2L2FDSX3:2:2116:27227:16736/1	60	-
chr10	87514137	87514138	A01177:23:H2L2FDSX3:1:1264:17056:14090/1	60	+
chr10	87784748	87784749	A01177:23:H2L2FDSX3:1:1636:30779:20196/1	60	+
chr10	87814481	87814482	A01177:23:H2L2FDSX3:2:1527:15094:19022/1	60	-
chr10	88251304	88251305	A01177:23:H2L2FDSX3:1:1355:8395:19194/1	60	-
chr10	88269190	88269191	A01177:23:H2L2FDSX3:1:1128:14100:6277/1	60	-
chr10	88373257	88373258	A01177:23:H2L2FDSX3:3:2145:13160:15515/1	60	+
chr10	88384228	88384229	A01177:23:H2L2FDSX3:1:2547:16034:17926/1	60	+
chr10	88566298	88566299	A01177:23:H2L2FDSX3:1:2418:28537:12367/1	60	+
chr10	88711130	88711131	A01177:23:H2L2FDSX3:1:1522:25364:35681/1	60	-
chr10	88906501	88906502	A01177:23:H2L2FDSX3:2:1576:13801:11115/1	60	+
chr10	89008985	89008986	A01177:23:H2L2FDSX3:1:1203:22164:10504/1	60	+
chr10	89148266	89148267	A01177:23:H2L2FDSX3:3:1526:12952:15092	60	+
chr10	89778791	89778792	A01177:23:H2L2FDSX3:2:1140:5421:16705/1	60	-
chr10	90480883	90480884	A01177:23:H2L2FDSX3:1:1430:13042:25958/1	60	+
chr10	91211560	91211561	A01177:23:H2L2FDSX3:3:2635:8232:24737/1	60	-
chr10	91264087	91264088	A01177:23:H2L2FDSX3:1:1348:6723:15922/1	60	+
chr10	91273677	91273678	A01177:23:H2L2FDSX3:1:1227:7672:2065/1	60	+
chr10	91274209	91274210	A01177:23:H2L2FDSX3:3:1166:30942:17973/1	60	-
chr10	91305790	91305791	A01177:23:H2L2FDSX3:1:1130:28556:36793/1	60	+
chr10	91499989	91499990	A01177:23:H2L2FDSX3:1:1205:18484:23954/1	60	-
chr10	91860969	91860970	A01177:23:H2L2FDSX3:1:1172:25021:17644	60	-
chr10	91861923	91861924	A01177:23:H2L2FDSX3:2:1125:24858:6684/1	60	+
chr10	91968524	91968525	A01177:23:H2L2FDSX3:1:1301:9751:22639/1	60	-
chr10	92207344	92207345	A01177:23:H2L2FDSX3:1:1339:13955:15045/1	60	+
chr10	92213047	92213048	A01177:23:H2L2FDSX3:3:2511:25400:21151	60	-
chr10	92345897	92345898	A01177:23:H2L2FDSX3:1:2452:4363:21136/1	60	+
chr10	92635433	92635434	A01177:23:H2L2FDSX3:1:1664:29279:17503/1	60	-
chr10	92653307	92653308	A01177:23:H2L2FDSX3:1:1408:14805:24878/1	60	+
chr10	92906027	92906028	A01177:23:H2L2FDSX3:1:1123:31675:23938	60	+
chr10	92961462	92961463	A01177:23:H2L2FDSX3:1:1129:7066:4899/1	60	-
chr10	92971626	92971627	A01177:23:H2L2FDSX3:4:1446:7835:30248/1	60	-
chr10	93018920	93018921	A01177:23:H2L2FDSX3:2:2561:1199:23046/1	60	+
chr10	93036688	93036689	A01177:23:H2L2FDSX3:2:2403:4218:2722/1	60	+
chr10	93687055	93687056	A01177:23:H2L2FDSX3:1:1231:17110:13651/1	60	-
chr10	94342625	94342626	A01177:23:H2L2FDSX3:3:1556:27507:19163	60	-
chr10	94360500	94360501	A01177:23:H2L2FDSX3:1:1308:1443:7592/1	60	-
chr10	94559892	94559893	A01177:23:H2L2FDSX3:1:1152:16468:28103	60	-
chr10	95651010	95651011	A01177:23:H2L2FDSX3:3:2242:8540:27524/1	60	+
chr10	95749664	95749665	A01177:23:H2L2FDSX3:1:2612:8910:28291/1	60	-
chr10	95979337	95979338	A01177:23:H2L2FDSX3:2:1315:28456:29168/1	60	+
chr10	96223050	96223051	A01177:23:H2L2FDSX3:2:1574:7319:32957/1	60	-
chr10	96573712	96573713	A01177:23:H2L2FDSX3:2:1308:19524:16391	60	+
chr10	96950204	96950205	A01177:23:H2L2FDSX3:1:2429:7238:23234/1	60	-
chr10	96957991	96957992	A01177:23:H2L2FDSX3:1:1329:1036:30780/1	60	+
chr10	97042982	97042983	A01177:23:H2L2FDSX3:1:2407:3604:26177/1	60	-
chr10	97287270	97287271	A01177:23:H2L2FDSX3:1:1107:26069:19648/1	60	+
chr10	98142660	98142661	A01177:23:H2L2FDSX3:2:2428:9462:25457/1	60	+
chr10	98189076	98189077	A01177:23:H2L2FDSX3:1:1251:24487:18537	60	+
chr10	98236001	98236002	A01177:23:H2L2FDSX3:1:1273:8115:26412/1	60	-
chr10	98687869	98687870	A01177:23:H2L2FDSX3:1:1237:3884:27978/1	60	-
chr10	98982961	98982962	A01177:23:H2L2FDSX3:1:1323:15040:21402/1	60	-
chr10	99546064	99546065	A01177:23:H2L2FDSX3:1:1118:3577:10191/1	60	+
chr10	100061031	100061032	A01177:23:H2L2FDSX3:3:2209:17463:12884/1	60	+
chr10	100160346	100160347	A01177:23:H2L2FDSX3:2:1327:10484:28134	60	-
chr10	100168132	100168133	A01177:23:H2L2FDSX3:1:1524:11758:33567/1	60	+
chr10	100174566	100174567	A01177:23:H2L2FDSX3:1:1172:11478:24377/1	60	-
chr10	100220663	100220664	A01177:23:H2L2FDSX3:1:2321:9869:30170	60	-
chr10	100220879	100220880	A01177:23:H2L2FDSX3:3:1638:25663:25614	60	-
chr10	100585429	100585430	A01177:23:H2L2FDSX3:1:2255:28248:28150/1	60	-
chr10	100917340	100917341	A01177:23:H2L2FDSX3:1:2362:29930:24330/1	60	+
chr10	100917344	100917345	A01177:23:H2L2FDSX3:1:1244:26187:22044/1	60	-
chr10	100934145	100934146	A01177:23:H2L2FDSX3:2:1301:1072:15186	60	-
chr10	100948484	100948485	A01177:23:H2L2FDSX3:2:2223:25635:23970/1	60	-
chr10	100958807	100958808	A01177:23:H2L2FDSX3:1:1108:13810:27007/1	60	+
chr10	101381244	101381245	A01177:23:H2L2FDSX3:1:1271:20898:2362/1	60	+
chr10	101386812	101386813	A01177:23:H2L2FDSX3:1:2664:25644:20447/1	60	+
chr10	101404105	101404106	A01177:23:H2L2FDSX3:1:1104:29839:11397/1	60	+
chr10	101458777	101458778	A01177:23:H2L2FDSX3:1:1232:6271:21057/1	60	+
chr10	101516257	101516258	A01177:23:H2L2FDSX3:2:2278:17291:26459/1	60	+
chr10	101812428	101812429	A01177:23:H2L2FDSX3:3:2228:11704:5541	60	-
chr10	101925710	101925711	A01177:23:H2L2FDSX3:1:1377:29396:15421/1	60	-
chr10	102392469	102392470	A01177:23:H2L2FDSX3:1:1113:21703:16595	60	-
chr10	102453686	102453687	A01177:23:H2L2FDSX3:1:2502:19361:10535/1	60	-
chr10	102511912	102511913	A01177:23:H2L2FDSX3:1:1129:1136:18928/1	60	-
chr10	102894076	102894077	A01177:23:H2L2FDSX3:1:1540:8106:29309	60	-
chr10	102924118	102924119	A01177:23:H2L2FDSX3:4:1329:28727:1861/1	60	-
chr10	103091749	103091750	A01177:23:H2L2FDSX3:1:1141:10637:35352/1	60	+
chr10	103979668	103979669	A01177:23:H2L2FDSX3:1:2310:28149:11475/1	60	-
chr10	107226737	107226738	A01177:23:H2L2FDSX3:2:1534:8811:4758/1	60	+
chr10	107326180	107326181	A01177:23:H2L2FDSX3:1:1175:11198:19601/1	60	-
chr10	107507369	107507370	A01177:23:H2L2FDSX3:1:1250:20157:32706/1	60	-
chr10	108146940	108146941	A01177:23:H2L2FDSX3:1:1436:17707:26021/1	60	-
chr10	108239996	108239997	A01177:23:H2L2FDSX3:1:1230:14244:32205	60	-
chr10	109069998	109069999	A01177:23:H2L2FDSX3:1:1451:15519:13182/1	60	+
chr10	109165061	109165062	A01177:23:H2L2FDSX3:1:1264:16288:12508/1	60	+
chr10	109165062	109165063	A01177:23:H2L2FDSX3:2:1603:16758:10598/1	60	+
chr10	110062761	110062762	A01177:23:H2L2FDSX3:1:1517:1425:23156/1	60	+
chr10	110092657	110092658	A01177:23:H2L2FDSX3:1:1264:32597:5807/1	60	+
chr10	110100228	110100229	A01177:23:H2L2FDSX3:1:1152:32208:4351	60	+
chr10	110576011	110576012	A01177:23:H2L2FDSX3:1:1511:12364:34961	60	-
chr10	110595736	110595737	A01177:23:H2L2FDSX3:1:1472:4363:36072/1	60	-
chr10	110930294	110930295	A01177:23:H2L2FDSX3:1:1267:30183:16877/1	60	-
chr10	110966886	110966887	A01177:23:H2L2FDSX3:1:1205:32280:16658	60	-
chr10	110999977	110999978	A01177:23:H2L2FDSX3:2:2516:23773:20525/1	60	+
chr10	111258752	111258753	A01177:23:H2L2FDSX3:4:1278:19280:18944	60	+
chr10	111961398	111961399	A01177:23:H2L2FDSX3:2:1325:5981:26193/1	60	-
chr10	112151977	112151978	A01177:23:H2L2FDSX3:1:1207:5656:26757/1	60	-
chr10	112173620	112173621	A01177:23:H2L2FDSX3:1:1128:25843:3192/1	60	-
chr10	112453784	112453785	A01177:23:H2L2FDSX3:1:1157:22037:33771	60	-
chr10	112474658	112474659	A01177:23:H2L2FDSX3:1:1255:27850:10050/1	60	+
chr10	112474931	112474932	A01177:23:H2L2FDSX3:1:1317:30228:2112/1	60	-
chr10	112493438	112493439	A01177:23:H2L2FDSX3:1:2674:25762:31328	60	-
chr10	112508378	112508379	A01177:23:H2L2FDSX3:2:1375:12355:17503/1	60	+
chr10	112520537	112520538	A01177:23:H2L2FDSX3:1:1218:10267:33176/1	60	-
chr10	113040009	113040010	A01177:23:H2L2FDSX3:2:1424:16740:10880/1	60	+
chr10	113839860	113839861	A01177:23:H2L2FDSX3:2:2246:29053:15922/1	60	+
chr10	113860247	113860248	A01177:23:H2L2FDSX3:1:1114:25075:3552/1	60	+
chr10	114128428	114128429	A01177:23:H2L2FDSX3:1:1567:18539:2848	60	+
chr10	114406329	114406330	A01177:23:H2L2FDSX3:1:2373:6271:24846	60	+
chr10	114449030	114449031	A01177:23:H2L2FDSX3:1:1168:25473:2644/1	60	+
chr10	114483966	114483967	A01177:23:H2L2FDSX3:1:2130:6244:4726	60	-
chr10	114864893	114864894	A01177:23:H2L2FDSX3:1:1462:31340:1814/1	60	+
chr10	114946854	114946855	A01177:23:H2L2FDSX3:1:1108:7365:19977	60	+
chr10	114967403	114967404	A01177:23:H2L2FDSX3:2:2216:14660:22216/1	60	+
chr10	114975340	114975341	A01177:23:H2L2FDSX3:1:1333:13856:3756/1	60	+
chr10	114980012	114980013	A01177:23:H2L2FDSX3:1:2576:25988:35540/1	60	-
chr10	115117018	115117019	A01177:23:H2L2FDSX3:2:1351:5132:27383/1	60	+
chr10	115278556	115278557	A01177:23:H2L2FDSX3:4:1619:13304:16579/1	60	-
chr10	115319216	115319217	A01177:23:H2L2FDSX3:4:1101:12662:21668/1	60	+
chr10	115863639	115863640	A01177:23:H2L2FDSX3:1:2403:20491:8641/1	60	+
chr10	117281631	117281632	A01177:23:H2L2FDSX3:1:1436:18041:2707	60	+
chr10	117308273	117308274	A01177:23:H2L2FDSX3:1:1112:13214:30890/1	60	+
chr10	118005720	118005721	A01177:23:H2L2FDSX3:1:2515:4173:2895/1	60	+
chr10	118007096	118007097	A01177:23:H2L2FDSX3:2:1103:29903:33270/1	60	+
chr10	118027860	118027861	A01177:23:H2L2FDSX3:1:1322:18096:11005/1	60	+
chr10	118049805	118049806	A01177:23:H2L2FDSX3:1:1432:30047:9283/1	60	-
chr10	118704587	118704588	A01177:23:H2L2FDSX3:3:2510:26621:29246	60	-
chr10	118714355	118714356	A01177:23:H2L2FDSX3:1:1165:30517:15295/1	60	+
chr10	119071387	119071388	A01177:23:H2L2FDSX3:4:1428:2465:13683/1	60	+
chr10	119157836	119157837	A01177:23:H2L2FDSX3:1:1332:20555:36526/1	60	+
chr10	119321653	119321654	A01177:23:H2L2FDSX3:1:1214:9733:35258/1	60	-
chr10	119581222	119581223	A01177:23:H2L2FDSX3:1:2326:17002:5259/1	60	-
chr10	119644264	119644265	A01177:23:H2L2FDSX3:1:1340:15139:15812/1	60	+
chr10	119805749	119805750	A01177:23:H2L2FDSX3:1:1144:13901:24095/1	60	-
chr10	119805984	119805985	A01177:23:H2L2FDSX3:1:1405:21350:7028/1	60	+
chr10	119861766	119861767	A01177:23:H2L2FDSX3:1:2277:7328:11209/1	60	-
chr10	119905443	119905444	A01177:23:H2L2FDSX3:1:1156:27733:2581/1	60	-
chr10	119915681	119915682	A01177:23:H2L2FDSX3:4:1202:16315:26772/1	60	-
chr10	119922650	119922651	A01177:23:H2L2FDSX3:1:1153:14579:26616/1	60	-
chr10	119934604	119934605	A01177:23:H2L2FDSX3:1:1503:13973:29731/1	60	-
chr10	120217954	120217955	A01177:23:H2L2FDSX3:1:1149:1750:13041/1	60	+
chr10	120335453	120335454	A01177:23:H2L2FDSX3:1:1119:15040:1642	60	-
chr10	120501713	120501714	A01177:23:H2L2FDSX3:1:1170:3097:23766/1	60	+
chr10	120756199	120756200	A01177:23:H2L2FDSX3:1:2616:19063:6543/1	60	-
chr10	120874829	120874830	A01177:23:H2L2FDSX3:1:1366:30590:32424/1	60	+
chr10	120881270	120881271	A01177:23:H2L2FDSX3:3:1670:26422:26021/1	60	-
chr10	120885166	120885167	A01177:23:H2L2FDSX3:1:1244:17210:6057/1	60	-
chr10	121566540	121566541	A01177:23:H2L2FDSX3:1:1246:25111:20964/1	60	-
chr10	121800003	121800004	A01177:23:H2L2FDSX3:1:1677:24713:3458/1	60	+
chr10	121834818	121834819	A01177:23:H2L2FDSX3:2:1224:22173:1971/1	60	-
chr10	121888634	121888635	A01177:23:H2L2FDSX3:1:1265:19976:2926/1	60	-
chr10	121893518	121893519	A01177:23:H2L2FDSX3:4:1418:14253:31845	60	-
chr10	121956384	121956385	A01177:23:H2L2FDSX3:1:1219:22887:18239/1	60	+
chr10	121956389	121956390	A01177:23:H2L2FDSX3:1:2627:30680:26757/1	60	+
chr10	123005672	123005673	A01177:23:H2L2FDSX3:2:1535:32560:31234/1	60	-
chr10	123510377	123510378	A01177:23:H2L2FDSX3:1:1669:18041:23625/1	60	-
chr10	124308355	124308356	A01177:23:H2L2FDSX3:1:1334:13123:30295/1	60	+
chr10	124621594	124621595	A01177:23:H2L2FDSX3:1:1609:22299:19445/1	60	+
chr10	124759302	124759303	A01177:23:H2L2FDSX3:2:1155:22959:35775/1	60	-
chr10	124868407	124868408	A01177:23:H2L2FDSX3:1:1120:22435:30170/1	60	-
chr10	124973937	124973938	A01177:23:H2L2FDSX3:1:1136:11252:5290/1	60	-
chr10	125732236	125732237	A01177:23:H2L2FDSX3:1:1352:1036:23610/1	60	-
chr10	125735471	125735472	A01177:23:H2L2FDSX3:1:1262:19551:7294/1	60	-
chr10	125753469	125753470	A01177:23:H2L2FDSX3:1:1166:10474:27586	60	-
chr10	125761093	125761094	A01177:23:H2L2FDSX3:2:2529:11740:10457/1	60	-
chr10	125827437	125827438	A01177:23:H2L2FDSX3:4:1673:7473:26271	60	-
chr10	128115906	128115907	A01177:23:H2L2FDSX3:3:2420:7048:5744	60	+
chr10	128684682	128684683	A01177:23:H2L2FDSX3:1:1124:10945:6637/1	60	+
chr10	128713762	128713763	A01177:23:H2L2FDSX3:2:1622:19560:25848/1	60	+
chr10	129394756	129394757	A01177:23:H2L2FDSX3:1:2446:3685:29637/1	60	+
chr10	129600259	129600260	A01177:23:H2L2FDSX3:1:1342:22770:1908/1	60	+
chr10	129740492	129740493	A01177:23:H2L2FDSX3:1:1459:20862:17174/1	60	+
chr10	130145996	130145997	A01177:23:H2L2FDSX3:4:1153:13150:5071	60	-
chr10	130158424	130158425	A01177:23:H2L2FDSX3:1:1559:8838:12947/1	60	+
chr10	131940665	131940666	A01177:23:H2L2FDSX3:1:1116:29695:6355/1	60	+
chr10	132343292	132343293	A01177:23:H2L2FDSX3:3:1170:17282:32142	60	-
chr10	133404764	133404765	A01177:23:H2L2FDSX3:2:1401:18575:24173/1	60	-
chr10	133492407	133492408	A01177:23:H2L2FDSX3:1:1439:2835:20619	60	-
chr10	133509371	133509372	A01177:23:H2L2FDSX3:2:1409:19551:11021/1	60	-
chr11	240431	240432	A01177:23:H2L2FDSX3:1:1130:32931:20635/1	60	+
chr11	833406	833407	A01177:23:H2L2FDSX3:1:1149:17454:25113/1	60	+
chr11	1222242	1222243	A01177:23:H2L2FDSX3:1:1351:6343:10066	60	-
chr11	3673153	3673154	A01177:23:H2L2FDSX3:1:1320:7636:24330/1	60	+
chr11	3738558	3738559	A01177:23:H2L2FDSX3:1:1413:22815:17080/1	60	-
chr11	3745499	3745500	A01177:23:H2L2FDSX3:2:2319:27561:28588/1	60	+
chr11	3762525	3762526	A01177:23:H2L2FDSX3:1:2342:26151:13056/1	60	-
chr11	3944236	3944237	A01177:23:H2L2FDSX3:1:1136:15564:23249/1	60	-
chr11	3960195	3960196	A01177:23:H2L2FDSX3:3:2622:11505:11866/1	60	-
chr11	3993076	3993077	A01177:23:H2L2FDSX3:1:1555:20537:20337/1	60	-
chr11	4116947	4116948	A01177:23:H2L2FDSX3:3:1228:10113:12680	60	-
chr11	4130167	4130168	A01177:23:H2L2FDSX3:3:2410:14262:4742/1	60	+
chr11	4135753	4135754	A01177:23:H2L2FDSX3:1:1205:24397:2816/1	60	+
chr11	4881130	4881131	A01177:23:H2L2FDSX3:1:1163:3088:6026/1	60	-
chr11	6285393	6285394	A01177:23:H2L2FDSX3:1:2635:32633:7279/1	60	+
chr11	6484504	6484505	A01177:23:H2L2FDSX3:1:2106:1868:13996/1	60	+
chr11	6920957	6920958	A01177:23:H2L2FDSX3:1:1138:20473:25175/1	60	-
chr11	7122882	7122883	A01177:23:H2L2FDSX3:1:2343:12346:19993	60	+
chr11	7729250	7729251	A01177:23:H2L2FDSX3:1:1103:8657:4648/1	60	-
chr11	8667608	8667609	A01177:23:H2L2FDSX3:1:1432:32958:2801/1	60	+
chr11	8851534	8851535	A01177:23:H2L2FDSX3:1:1177:28601:7686/1	60	-
chr11	8947204	8947205	A01177:23:H2L2FDSX3:2:2345:8477:26475/1	60	+
chr11	8952598	8952599	A01177:23:H2L2FDSX3:1:1276:2139:21418/1	60	+
chr11	9403608	9403609	A01177:23:H2L2FDSX3:1:1534:22697:29778/1	60	-
chr11	9416588	9416589	A01177:23:H2L2FDSX3:4:2402:12644:8108/1	60	-
chr11	9467681	9467682	A01177:23:H2L2FDSX3:2:1551:25916:8265/1	60	-
chr11	9515965	9515966	A01177:23:H2L2FDSX3:1:1208:1850:8108/1	60	-
chr11	9849757	9849758	A01177:23:H2L2FDSX3:2:2623:19126:34397	60	-
chr11	10055675	10055676	A01177:23:H2L2FDSX3:3:2270:26992:11443/1	60	+
chr11	10082580	10082581	A01177:23:H2L2FDSX3:1:1152:24650:23547/1	60	+
chr11	10118007	10118008	A01177:23:H2L2FDSX3:3:1610:28447:14528/1	60	-
chr11	10138403	10138404	A01177:23:H2L2FDSX3:1:2150:24225:22623	60	-
chr11	10168478	10168479	A01177:23:H2L2FDSX3:2:1305:5231:32565/1	60	-
chr11	10214711	10214712	A01177:23:H2L2FDSX3:1:2651:22498:18912/1	60	+
chr11	10368641	10368642	A01177:23:H2L2FDSX3:3:1459:3405:4633	60	+
chr11	10438380	10438381	A01177:23:H2L2FDSX3:1:1103:4227:7560	60	+
chr11	10524343	10524344	A01177:23:H2L2FDSX3:1:1120:30436:30185/1	60	+
chr11	10529387	10529388	A01177:23:H2L2FDSX3:1:2153:15257:25755/1	60	+
chr11	10533686	10533687	A01177:23:H2L2FDSX3:1:1163:28040:9784/1	60	+
chr11	10534084	10534085	A01177:23:H2L2FDSX3:1:1212:5466:1157/1	60	+
chr11	10768295	10768296	A01177:23:H2L2FDSX3:1:1228:24279:26162/1	60	+
chr11	10777656	10777657	A01177:23:H2L2FDSX3:1:1131:9516:21104/1	60	+
chr11	10877042	10877043	A01177:23:H2L2FDSX3:1:2509:21847:28463/1	60	+
chr11	11574764	11574765	A01177:23:H2L2FDSX3:1:2360:19678:10019/1	60	+
chr11	11853584	11853585	A01177:23:H2L2FDSX3:1:2568:21603:34209/1	60	+
chr11	11853585	11853586	A01177:23:H2L2FDSX3:1:2105:30852:23797	60	+
chr11	11898831	11898832	A01177:23:H2L2FDSX3:1:1220:2826:32972/1	60	-
chr11	11934656	11934657	A01177:23:H2L2FDSX3:1:2106:29279:32816	60	-
chr11	11956073	11956074	A01177:23:H2L2FDSX3:1:1224:24216:33160/1	60	-
chr11	12869278	12869279	A01177:23:H2L2FDSX3:1:1126:31241:34741/1	60	+
chr11	13420311	13420312	A01177:23:H2L2FDSX3:2:2447:8440:28385/1	60	-
chr11	13708470	13708471	A01177:23:H2L2FDSX3:2:2334:19560:25410/1	60	+
chr11	13709408	13709409	A01177:23:H2L2FDSX3:1:2432:23972:7310/1	60	-
chr11	13712094	13712095	A01177:23:H2L2FDSX3:1:1453:6885:14074/1	60	-
chr11	14463891	14463892	A01177:23:H2L2FDSX3:1:1370:10520:22091/1	60	+
chr11	14755908	14755909	A01177:23:H2L2FDSX3:1:1378:8693:5400/1	60	-
chr11	14767537	14767538	A01177:23:H2L2FDSX3:1:1155:4372:15327/1	60	+
chr11	14770036	14770037	A01177:23:H2L2FDSX3:2:2478:20419:23641	60	+
chr11	14791944	14791945	A01177:23:H2L2FDSX3:1:1209:15266:11240/1	60	-
chr11	14812617	14812618	A01177:23:H2L2FDSX3:1:1567:13982:27023/1	60	+
chr11	14832543	14832544	A01177:23:H2L2FDSX3:1:2255:27859:12007/1	60	-
chr11	15405076	15405077	A01177:23:H2L2FDSX3:1:1278:15962:6370/1	60	+
chr11	16144192	16144193	A01177:23:H2L2FDSX3:3:1647:18674:15483	60	-
chr11	16227314	16227315	A01177:23:H2L2FDSX3:1:1101:32425:17347/1	60	+
chr11	16475921	16475922	A01177:23:H2L2FDSX3:1:1539:10429:20744/1	60	+
chr11	16480620	16480621	A01177:23:H2L2FDSX3:1:2268:17852:16376/1	60	+
chr11	17002843	17002844	A01177:23:H2L2FDSX3:1:1478:13602:2597/1	60	-
chr11	17089337	17089338	A01177:23:H2L2FDSX3:1:1356:9326:4429	60	-
chr11	17128713	17128714	A01177:23:H2L2FDSX3:1:1559:2392:13463/1	60	+
chr11	17138211	17138212	A01177:23:H2L2FDSX3:1:1105:23176:21872	60	-
chr11	17150782	17150783	A01177:23:H2L2FDSX3:2:1468:17942:4445	60	-
chr11	17340723	17340724	A01177:23:H2L2FDSX3:1:1176:22842:30968/1	60	-
chr11	17958080	17958081	A01177:23:H2L2FDSX3:1:2322:23357:23970/1	60	-
chr11	17966168	17966169	A01177:23:H2L2FDSX3:2:1405:5728:12665/1	60	-
chr11	18098288	18098289	A01177:23:H2L2FDSX3:1:1633:30391:34992	60	-
chr11	18298741	18298742	A01177:23:H2L2FDSX3:1:2668:16640:13526/1	60	-
chr11	18946242	18946243	A01177:23:H2L2FDSX3:1:2614:3766:32690/1	60	-
chr11	19176920	19176921	A01177:23:H2L2FDSX3:4:2668:17300:19460/1	60	+
chr11	19501856	19501857	A01177:23:H2L2FDSX3:1:2271:9679:30467	60	-
chr11	20402793	20402794	A01177:23:H2L2FDSX3:1:1372:14841:36558/1	60	+
chr11	20406451	20406452	A01177:23:H2L2FDSX3:1:1158:12816:11663/1	60	+
chr11	20433849	20433850	A01177:23:H2L2FDSX3:3:1613:8106:37012	60	-
chr11	20455462	20455463	A01177:23:H2L2FDSX3:1:1123:11912:18959/1	60	-
chr11	20460717	20460718	A01177:23:H2L2FDSX3:3:1517:8232:1532/1	60	+
chr11	20465390	20465391	A01177:23:H2L2FDSX3:1:1520:14335:11381/1	60	+
chr11	20683828	20683829	A01177:23:H2L2FDSX3:1:1157:1099:3959/1	60	+
chr11	21141284	21141285	A01177:23:H2L2FDSX3:1:1415:5629:14184/1	60	-
chr11	24628447	24628448	A01177:23:H2L2FDSX3:3:1103:32732:3098/1	60	+
chr11	24721125	24721126	A01177:23:H2L2FDSX3:4:2376:24704:12712/1	60	+
chr11	26963343	26963344	A01177:23:H2L2FDSX3:1:1344:12997:29512/1	60	+
chr11	27513345	27513346	A01177:23:H2L2FDSX3:1:2210:4381:27649/1	60	+
chr11	28035356	28035357	A01177:23:H2L2FDSX3:1:1455:7762:16313/1	60	+
chr11	28214185	28214186	A01177:23:H2L2FDSX3:1:1212:24252:11177/1	60	+
chr11	28274683	28274684	A01177:23:H2L2FDSX3:3:2601:12572:29340	60	+
chr11	28283414	28283415	A01177:23:H2L2FDSX3:1:1134:29423:31469/1	60	-
chr11	28322740	28322741	A01177:23:H2L2FDSX3:1:1262:6768:29872/1	60	-
chr11	28342853	28342854	A01177:23:H2L2FDSX3:1:1457:12924:15358/1	60	+
chr11	29358361	29358362	A01177:23:H2L2FDSX3:4:2446:11225:2112	60	+
chr11	29833773	29833774	A01177:23:H2L2FDSX3:1:1374:19922:31391/1	60	-
chr11	30337619	30337620	A01177:23:H2L2FDSX3:1:1532:4255:4006/1	60	-
chr11	31421673	31421674	A01177:23:H2L2FDSX3:1:1322:32506:30232/1	60	-
chr11	31475660	31475661	A01177:23:H2L2FDSX3:1:1137:29243:4789/1	60	-
chr11	31584435	31584436	A01177:23:H2L2FDSX3:1:1636:14633:3474/1	60	+
chr11	31700273	31700274	A01177:23:H2L2FDSX3:1:2231:25491:8093/1	60	+
chr11	32290670	32290671	A01177:23:H2L2FDSX3:1:1122:7030:20744/1	60	-
chr11	32309117	32309118	A01177:23:H2L2FDSX3:1:1324:17761:29810/1	60	+
chr11	32375017	32375018	A01177:23:H2L2FDSX3:1:1256:28284:34350/1	60	+
chr11	33083534	33083535	A01177:23:H2L2FDSX3:2:1665:6533:30060	60	-
chr11	33092694	33092695	A01177:23:H2L2FDSX3:1:2140:8576:5635/1	60	+
chr11	33103179	33103180	A01177:23:H2L2FDSX3:2:1276:14751:15734/1	60	+
chr11	33123284	33123285	A01177:23:H2L2FDSX3:2:1111:16125:18270/1	60	-
chr11	33123606	33123607	A01177:23:H2L2FDSX3:1:2112:25183:27195/1	60	-
chr11	33138834	33138835	A01177:23:H2L2FDSX3:1:1322:18828:32189/1	60	-
chr11	33144671	33144672	A01177:23:H2L2FDSX3:1:1641:3848:15828/1	60	+
chr11	33152879	33152880	A01177:23:H2L2FDSX3:1:2247:32407:8171	60	+
chr11	33353971	33353972	A01177:23:H2L2FDSX3:1:1648:21305:36793	60	+
chr11	33357578	33357579	A01177:23:H2L2FDSX3:2:1178:7835:31313	60	-
chr11	34100220	34100221	A01177:23:H2L2FDSX3:4:1246:7618:11866	60	+
chr11	34240500	34240501	A01177:23:H2L2FDSX3:1:1247:29559:29951/1	60	-
chr11	34289593	34289594	A01177:23:H2L2FDSX3:1:1122:15944:6339/1	60	-
chr11	34867831	34867832	A01177:23:H2L2FDSX3:1:1243:22417:21026/1	60	+
chr11	35059844	35059845	A01177:23:H2L2FDSX3:1:1148:14805:36620	60	-
chr11	35074699	35074700	A01177:23:H2L2FDSX3:4:2426:20627:27946/1	60	-
chr11	35146863	35146864	A01177:23:H2L2FDSX3:1:1139:29595:11631/1	60	-
chr11	35684291	35684292	A01177:23:H2L2FDSX3:1:1349:1759:32534	60	-
chr11	36498246	36498247	A01177:23:H2L2FDSX3:4:2547:31141:22858	60	-
chr11	36565471	36565472	A01177:23:H2L2FDSX3:2:1360:26467:14512	60	+
chr11	36591317	36591318	A01177:23:H2L2FDSX3:1:1378:28483:14340/1	60	+
chr11	36628956	36628957	A01177:23:H2L2FDSX3:1:1137:21820:1485/1	60	+
chr11	38327264	38327265	A01177:23:H2L2FDSX3:1:1127:16649:26882/1	60	+
chr11	38429073	38429074	A01177:23:H2L2FDSX3:1:1336:21694:15890/1	60	-
chr11	38545605	38545606	A01177:23:H2L2FDSX3:1:1275:3884:31234/1	60	-
chr11	38722723	38722724	A01177:23:H2L2FDSX3:1:2138:25870:12696/1	60	-
chr11	40416847	40416848	A01177:23:H2L2FDSX3:1:2142:7428:28166/1	60	-
chr11	43319181	43319182	A01177:23:H2L2FDSX3:1:1674:5900:29246/1	60	+
chr11	43328399	43328400	A01177:23:H2L2FDSX3:1:1205:24514:33677/1	60	+
chr11	43383455	43383456	A01177:23:H2L2FDSX3:1:1417:11523:7670/1	60	+
chr11	43395501	43395502	A01177:23:H2L2FDSX3:1:1232:19036:3740/1	60	+
chr11	43446013	43446014	A01177:23:H2L2FDSX3:1:1120:12906:34397/1	60	+
chr11	43687684	43687685	A01177:23:H2L2FDSX3:1:1143:26928:30906/1	60	+
chr11	43729869	43729870	A01177:23:H2L2FDSX3:4:1166:7211:24878	60	-
chr11	43835038	43835039	A01177:23:H2L2FDSX3:4:2177:11333:4836	60	-
chr11	43838569	43838570	A01177:23:H2L2FDSX3:3:2445:16441:8046	60	-
chr11	43943720	43943721	A01177:23:H2L2FDSX3:1:1121:3992:22279/1	60	+
chr11	44113408	44113409	A01177:23:H2L2FDSX3:1:1145:11740:31532/1	60	+
chr11	45019531	45019532	A01177:23:H2L2FDSX3:1:1439:8088:15530/1	60	-
chr11	45389758	45389759	A01177:23:H2L2FDSX3:1:2147:25491:10191	60	-
chr11	46562065	46562066	A01177:23:H2L2FDSX3:1:1140:12897:2879/1	60	+
chr11	46802853	46802854	A01177:23:H2L2FDSX3:2:2139:25952:10739/1	60	+
chr11	46805617	46805618	A01177:23:H2L2FDSX3:2:1369:31394:30405/1	60	-
chr11	46806148	46806149	A01177:23:H2L2FDSX3:1:2551:5303:5478	60	-
chr11	46811584	46811585	A01177:23:H2L2FDSX3:1:1175:29324:28761/1	60	-
chr11	46813867	46813868	A01177:23:H2L2FDSX3:1:1327:17544:4946	60	+
chr11	46822840	46822841	A01177:23:H2L2FDSX3:3:1303:16848:10942/1	60	+
chr11	46967442	46967443	A01177:23:H2L2FDSX3:1:1574:14687:3944/1	60	-
chr11	46971601	46971602	A01177:23:H2L2FDSX3:1:1465:19976:29951/1	60	-
chr11	47065547	47065548	A01177:23:H2L2FDSX3:1:1112:32678:4476/1	60	+
chr11	47065549	47065550	A01177:23:H2L2FDSX3:1:1206:11153:13542	60	+
chr11	47334760	47334761	A01177:23:H2L2FDSX3:1:1402:17671:29590	60	-
chr11	47493074	47493075	A01177:23:H2L2FDSX3:1:2361:18945:33051/1	60	-
chr11	47720138	47720139	A01177:23:H2L2FDSX3:1:1475:20066:34334/1	60	+
chr11	47936635	47936636	A01177:23:H2L2FDSX3:2:2473:21070:3380/1	60	-
chr11	49097106	49097107	A01177:23:H2L2FDSX3:1:1265:9136:9643/1	60	-
chr11	54617808	54617809	A01177:23:H2L2FDSX3:1:1477:5358:27430/1	60	+
chr11	55044342	55044343	A01177:23:H2L2FDSX3:3:1262:8730:11224/1	60	-
chr11	55075817	55075818	A01177:23:H2L2FDSX3:1:1331:21540:34131/1	60	+
chr11	55219380	55219381	A01177:23:H2L2FDSX3:1:1145:4164:25676/1	60	+
chr11	56126643	56126644	A01177:23:H2L2FDSX3:1:2104:26205:16063/1	60	-
chr11	57019086	57019087	A01177:23:H2L2FDSX3:2:2353:8666:25300	60	-
chr11	57693316	57693317	A01177:23:H2L2FDSX3:1:1423:24352:17487/1	60	+
chr11	57904152	57904153	A01177:23:H2L2FDSX3:4:2357:28664:34006	60	-
chr11	58596104	58596105	A01177:23:H2L2FDSX3:2:1545:16947:9862/1	60	+
chr11	58625053	58625054	A01177:23:H2L2FDSX3:1:1134:10637:16282/1	60	+
chr11	59550985	59550986	A01177:23:H2L2FDSX3:1:1422:3947:17253	60	+
chr11	59552582	59552583	A01177:23:H2L2FDSX3:1:2516:28565:10848	60	-
chr11	59560327	59560328	A01177:23:H2L2FDSX3:1:1115:7798:33943/1	60	+
chr11	59560332	59560333	A01177:23:H2L2FDSX3:3:1278:6949:10927	60	+
chr11	59582563	59582564	A01177:23:H2L2FDSX3:1:1213:31349:33458	60	-
chr11	59611376	59611377	A01177:23:H2L2FDSX3:1:1354:15374:9799/1	60	+
chr11	60500028	60500029	A01177:23:H2L2FDSX3:4:2315:23113:2315/1	60	-
chr11	60709758	60709759	A01177:23:H2L2FDSX3:1:1316:5819:12915/1	60	-
chr11	61259864	61259865	A01177:23:H2L2FDSX3:1:1367:21359:3161/1	60	+
chr11	61290309	61290310	A01177:23:H2L2FDSX3:3:2669:8241:13322	60	+
chr11	61968893	61968894	A01177:23:H2L2FDSX3:1:1350:30942:31407	60	-
chr11	62132974	62132975	A01177:23:H2L2FDSX3:1:2165:8549:6245/1	60	+
chr11	62480016	62480017	A01177:23:H2L2FDSX3:1:1263:24316:31673/1	60	+
chr11	62566261	62566262	A01177:23:H2L2FDSX3:2:1643:9679:19820	60	-
chr11	62628033	62628034	A01177:23:H2L2FDSX3:1:1477:29369:16188/1	60	-
chr11	62716718	62716719	A01177:23:H2L2FDSX3:3:1425:4634:19820/1	60	-
chr11	62718259	62718260	A01177:23:H2L2FDSX3:1:1241:10908:25895/1	60	+
chr11	62731361	62731362	A01177:23:H2L2FDSX3:3:2476:22525:24940	60	-
chr11	62735847	62735848	A01177:23:H2L2FDSX3:1:1442:2266:16125/1	60	-
chr11	62875944	62875945	A01177:23:H2L2FDSX3:1:1120:3034:22623/1	60	+
chr11	63126069	63126070	A01177:23:H2L2FDSX3:1:1250:11424:8782/1	60	+
chr11	63662581	63662582	A01177:23:H2L2FDSX3:3:1307:23104:19272	60	+
chr11	63672510	63672511	A01177:23:H2L2FDSX3:1:2364:31412:24799/1	60	+
chr11	63710308	63710309	A01177:23:H2L2FDSX3:4:1453:11867:5791/1	60	+
chr11	63760385	63760386	A01177:23:H2L2FDSX3:1:1277:24632:18317/1	60	+
chr11	63852935	63852936	A01177:23:H2L2FDSX3:1:1141:26684:14325/1	60	+
chr11	64183481	64183482	A01177:23:H2L2FDSX3:1:1214:18457:4460/1	60	+
chr11	64771255	64771256	A01177:23:H2L2FDSX3:1:2135:18195:21136/1	60	-
chr11	65075885	65075886	A01177:23:H2L2FDSX3:1:1215:9236:4492/1	60	+
chr11	65264076	65264077	A01177:23:H2L2FDSX3:1:1373:17490:28745/1	60	-
chr11	65269624	65269625	A01177:23:H2L2FDSX3:3:2101:14416:11835	60	-
chr11	65279935	65279936	A01177:23:H2L2FDSX3:2:1402:17183:2691/1	60	+
chr11	65604626	65604627	A01177:23:H2L2FDSX3:1:2614:23601:14716/1	60	-
chr11	66078014	66078015	A01177:23:H2L2FDSX3:4:2436:28330:24001	60	-
chr11	66142864	66142865	A01177:23:H2L2FDSX3:1:1436:4689:23891	60	-
chr11	66165551	66165552	A01177:23:H2L2FDSX3:1:1123:30888:21793/1	60	+
chr11	66620624	66620625	A01177:23:H2L2FDSX3:1:2339:23032:35430/1	60	+
chr11	66641838	66641839	A01177:23:H2L2FDSX3:1:1434:20166:24079/1	60	-
chr11	66749160	66749161	A01177:23:H2L2FDSX3:1:2601:13847:31767/1	60	-
chr11	67125053	67125054	A01177:23:H2L2FDSX3:1:1622:15157:20572	60	+
chr11	67128462	67128463	A01177:23:H2L2FDSX3:4:1254:3631:24502/1	60	-
chr11	67146772	67146773	A01177:23:H2L2FDSX3:1:1469:31557:18474/1	60	-
chr11	67150737	67150738	A01177:23:H2L2FDSX3:1:2510:15085:2691/1	60	-
chr11	67161727	67161728	A01177:23:H2L2FDSX3:3:2375:7627:16517/1	60	+
chr11	67178763	67178764	A01177:23:H2L2FDSX3:1:1517:6162:9690/1	60	-
chr11	67188894	67188895	A01177:23:H2L2FDSX3:1:1225:26720:16203/1	60	-
chr11	67210380	67210381	A01177:23:H2L2FDSX3:1:2463:8061:4930/1	60	+
chr11	67243583	67243584	A01177:23:H2L2FDSX3:4:1456:21106:18223/1	60	-
chr11	67271216	67271217	A01177:23:H2L2FDSX3:1:1321:6216:19398/1	60	-
chr11	67463782	67463783	A01177:23:H2L2FDSX3:3:1231:30960:2816	60	+
chr11	68078312	68078313	A01177:23:H2L2FDSX3:1:1149:27091:13369	60	+
chr11	68084219	68084220	A01177:23:H2L2FDSX3:1:2141:14398:18067	60	-
chr11	68316464	68316465	A01177:23:H2L2FDSX3:2:1344:28971:4131	60	+
chr11	68380931	68380932	A01177:23:H2L2FDSX3:1:1170:24306:25113/1	60	+
chr11	68497707	68497708	A01177:23:H2L2FDSX3:1:1676:24135:25410/1	60	+
chr11	68555736	68555737	A01177:23:H2L2FDSX3:1:1271:7310:35164/1	60	+
chr11	68820545	68820546	A01177:23:H2L2FDSX3:4:1552:29143:10347/1	60	-
chr11	69398959	69398960	A01177:23:H2L2FDSX3:1:1170:3396:5588/1	60	+
chr11	70276935	70276936	A01177:23:H2L2FDSX3:1:1136:7401:36667/1	60	-
chr11	70337723	70337724	A01177:23:H2L2FDSX3:2:1130:24551:35524	60	-
chr11	71957635	71957636	A01177:23:H2L2FDSX3:1:1142:31620:16830/1	60	+
chr11	72836730	72836731	A01177:23:H2L2FDSX3:1:2260:15628:34632/1	60	-
chr11	72867132	72867133	A01177:23:H2L2FDSX3:1:1141:16911:2848	60	+
chr11	72932297	72932298	A01177:23:H2L2FDSX3:1:1467:29297:6637/1	60	-
chr11	73014354	73014355	A01177:23:H2L2FDSX3:1:1241:6153:28620/1	60	+
chr11	73029314	73029315	A01177:23:H2L2FDSX3:1:1308:12707:17675	60	-
chr11	73085479	73085480	A01177:23:H2L2FDSX3:4:1363:3134:13557/1	60	-
chr11	73126045	73126046	A01177:23:H2L2FDSX3:3:2660:20021:30123	60	-
chr11	73507760	73507761	A01177:23:H2L2FDSX3:1:1628:18177:24330/1	60	-
chr11	73509265	73509266	A01177:23:H2L2FDSX3:2:1277:15736:26866	60	-
chr11	73633948	73633949	A01177:23:H2L2FDSX3:1:1649:10936:4272/1	60	-
chr11	73693089	73693090	A01177:23:H2L2FDSX3:1:1473:30309:24768/1	60	-
chr11	73707750	73707751	A01177:23:H2L2FDSX3:1:1443:14769:17206/1	60	-
chr11	73806073	73806074	A01177:23:H2L2FDSX3:2:1408:7265:21245	60	+
chr11	73888196	73888197	A01177:23:H2L2FDSX3:3:1344:8187:11412/1	60	+
chr11	73994256	73994257	A01177:23:H2L2FDSX3:1:1354:12997:20275/1	60	-
chr11	74067732	74067733	A01177:23:H2L2FDSX3:1:1133:7355:14168/1	60	+
chr11	74073679	74073680	A01177:23:H2L2FDSX3:4:1434:17183:2973/1	60	+
chr11	74108137	74108138	A01177:23:H2L2FDSX3:2:2346:17725:10238	60	+
chr11	74132454	74132455	A01177:23:H2L2FDSX3:1:1113:27281:7592/1	60	+
chr11	74136489	74136490	A01177:23:H2L2FDSX3:1:2214:6976:15452/1	60	-
chr11	74195988	74195989	A01177:23:H2L2FDSX3:2:1125:12002:6934/1	60	-
chr11	74324846	74324847	A01177:23:H2L2FDSX3:1:1129:2519:36824/1	60	+
chr11	74333293	74333294	A01177:23:H2L2FDSX3:1:2252:24623:17989	60	-
chr11	74356452	74356453	A01177:23:H2L2FDSX3:1:2358:11171:15984/1	60	+
chr11	74490961	74490962	A01177:23:H2L2FDSX3:1:1354:10366:22357/1	60	+
chr11	74628226	74628227	A01177:23:H2L2FDSX3:1:2133:17815:6637/1	60	+
chr11	74674409	74674410	A01177:23:H2L2FDSX3:2:1504:17264:18333/1	60	+
chr11	75860506	75860507	A01177:23:H2L2FDSX3:1:1527:18539:19257/1	60	+
chr11	75883224	75883225	A01177:23:H2L2FDSX3:1:1126:23556:31015/1	60	-
chr11	75883949	75883950	A01177:23:H2L2FDSX3:1:1677:22019:2988/1	60	-
chr11	75931943	75931944	A01177:23:H2L2FDSX3:3:2278:31512:21934	60	-
chr11	75933943	75933944	A01177:23:H2L2FDSX3:2:2169:4390:17487/1	60	-
chr11	75956731	75956732	A01177:23:H2L2FDSX3:2:2201:18728:4492/1	60	+
chr11	76010039	76010040	A01177:23:H2L2FDSX3:1:1323:20509:17033/1	60	-
chr11	76479271	76479272	A01177:23:H2L2FDSX3:1:1101:15718:13369/1	60	-
chr11	76895490	76895491	A01177:23:H2L2FDSX3:2:1522:2844:24706/1	60	-
chr11	76940110	76940111	A01177:23:H2L2FDSX3:2:1431:3875:7451/1	60	+
chr11	77760588	77760589	A01177:23:H2L2FDSX3:1:1472:25554:24455/1	60	+
chr11	78110565	78110566	A01177:23:H2L2FDSX3:1:1335:17472:6136/1	60	+
chr11	78419948	78419949	A01177:23:H2L2FDSX3:1:1455:8910:9627	60	+
chr11	78444483	78444484	A01177:23:H2L2FDSX3:2:2673:11532:30671/1	60	+
chr11	78490924	78490925	A01177:23:H2L2FDSX3:3:2219:32253:30577/1	60	-
chr11	79468189	79468190	A01177:23:H2L2FDSX3:1:2466:24551:6089/1	60	+
chr11	80460205	80460206	A01177:23:H2L2FDSX3:1:1425:26702:36307/1	60	+
chr11	80618230	80618231	A01177:23:H2L2FDSX3:1:1441:11993:27806/1	60	-
chr11	82689655	82689656	A01177:23:H2L2FDSX3:1:1238:1669:18443/1	60	+
chr11	82809405	82809406	A01177:23:H2L2FDSX3:1:1235:7817:14685/1	60	+
chr11	83275245	83275246	A01177:23:H2L2FDSX3:1:1266:5683:15969/1	60	-
chr11	83428841	83428842	A01177:23:H2L2FDSX3:1:2173:5728:2895/1	60	-
chr11	84211775	84211776	A01177:23:H2L2FDSX3:1:1504:7039:12430/1	60	+
chr11	85338308	85338309	A01177:23:H2L2FDSX3:1:1359:3613:19492/1	60	+
chr11	86256905	86256906	A01177:23:H2L2FDSX3:1:1544:9787:6887/1	60	-
chr11	86313682	86313683	A01177:23:H2L2FDSX3:1:1112:25265:32409/1	60	+
chr11	86320552	86320553	A01177:23:H2L2FDSX3:1:1411:16803:17409/1	60	+
chr11	87056257	87056258	A01177:23:H2L2FDSX3:1:1474:11143:35665	60	+
chr11	87083328	87083329	A01177:23:H2L2FDSX3:1:1650:19904:31610	60	+
chr11	87100042	87100043	A01177:23:H2L2FDSX3:1:1403:7301:21433/1	60	-
chr11	87133840	87133841	A01177:23:H2L2FDSX3:2:2122:8314:36119	60	-
chr11	87152207	87152208	A01177:23:H2L2FDSX3:1:2340:17336:18490/1	60	+
chr11	87313591	87313592	A01177:23:H2L2FDSX3:1:1429:15917:13338/1	60	+
chr11	90327346	90327347	A01177:23:H2L2FDSX3:1:1546:10746:24142/1	60	+
chr11	90430757	90430758	A01177:23:H2L2FDSX3:1:2127:18394:36292/1	60	+
chr11	90566247	90566248	A01177:23:H2L2FDSX3:1:1504:27977:5040/1	60	-
chr11	90630588	90630589	A01177:23:H2L2FDSX3:1:1355:11478:2425/1	60	-
chr11	90652882	90652883	A01177:23:H2L2FDSX3:1:1142:18376:4006	60	+
chr11	90714903	90714904	A01177:23:H2L2FDSX3:1:1540:24361:11397/1	60	+
chr11	90823906	90823907	A01177:23:H2L2FDSX3:1:1145:19831:16266/1	60	+
chr11	90839117	90839118	A01177:23:H2L2FDSX3:1:2420:7997:19758/1	60	-
chr11	90855721	90855722	A01177:23:H2L2FDSX3:1:1263:14262:34616/1	60	-
chr11	90924754	90924755	A01177:23:H2L2FDSX3:1:2443:9019:25661	60	-
chr11	91027996	91027997	A01177:23:H2L2FDSX3:1:1567:27254:36980	60	-
chr11	91184089	91184090	A01177:23:H2L2FDSX3:4:1233:12509:12070	60	+
chr11	91260309	91260310	A01177:23:H2L2FDSX3:3:1672:8630:27899/1	60	+
chr11	92350947	92350948	A01177:23:H2L2FDSX3:1:1478:19063:13651/1	60	-
chr11	92890837	92890838	A01177:23:H2L2FDSX3:4:1549:6786:9486/1	60	-
chr11	93677412	93677413	A01177:23:H2L2FDSX3:1:1421:19678:25332/1	60	-
chr11	93677625	93677626	A01177:23:H2L2FDSX3:1:1635:20708:29371/1	60	-
chr11	93692076	93692077	A01177:23:H2L2FDSX3:1:2137:3839:12649/1	60	-
chr11	93791796	93791797	A01177:23:H2L2FDSX3:1:1170:12283:33442	60	+
chr11	94474738	94474739	A01177:23:H2L2FDSX3:2:2326:28601:5400	60	+
chr11	94554263	94554264	A01177:23:H2L2FDSX3:1:1105:15284:36104	60	-
chr11	94599520	94599521	A01177:23:H2L2FDSX3:1:1678:15185:30639/1	60	-
chr11	94869129	94869130	A01177:23:H2L2FDSX3:1:2464:25518:26835/1	60	-
chr11	94942271	94942272	A01177:23:H2L2FDSX3:2:1605:31928:11976/1	60	-
chr11	95772953	95772954	A01177:23:H2L2FDSX3:2:2535:5240:6496	60	-
chr11	95795065	95795066	A01177:23:H2L2FDSX3:2:1322:30725:9518/1	60	+
chr11	95842715	95842716	A01177:23:H2L2FDSX3:2:1165:9815:30639/1	60	-
chr11	95855973	95855974	A01177:23:H2L2FDSX3:1:2167:6045:27868/1	60	-
chr11	95883751	95883752	A01177:23:H2L2FDSX3:1:1656:3613:31109/1	60	+
chr11	96365614	96365615	A01177:23:H2L2FDSX3:1:1337:27950:9220/1	60	+
chr11	97616804	97616805	A01177:23:H2L2FDSX3:1:1247:28302:31000/1	60	-
chr11	97844475	97844476	A01177:23:H2L2FDSX3:2:1109:20048:7780/1	60	-
chr11	101342511	101342512	A01177:23:H2L2FDSX3:1:1337:9372:8703/1	60	+
chr11	101668056	101668057	A01177:23:H2L2FDSX3:1:2469:23936:34334	60	-
chr11	101784927	101784928	A01177:23:H2L2FDSX3:1:1128:31629:7294	60	+
chr11	101960890	101960891	A01177:23:H2L2FDSX3:1:1674:28013:14967/1	60	-
chr11	102361807	102361808	A01177:23:H2L2FDSX3:3:2408:26205:17848/1	60	-
chr11	102378178	102378179	A01177:23:H2L2FDSX3:1:1426:15022:17957	60	-
chr11	103084156	103084157	A01177:23:H2L2FDSX3:1:1233:22697:21042/1	60	-
chr11	103171756	103171757	A01177:23:H2L2FDSX3:1:1174:19027:36198/1	60	+
chr11	103245127	103245128	A01177:23:H2L2FDSX3:2:2116:1777:31093/1	60	+
chr11	103454052	103454053	A01177:23:H2L2FDSX3:3:1152:7536:28322	60	-
chr11	104081986	104081987	A01177:23:H2L2FDSX3:2:2437:5394:25363	60	+
chr11	104497132	104497133	A01177:23:H2L2FDSX3:1:2552:25464:32847/1	60	-
chr11	105454560	105454561	A01177:23:H2L2FDSX3:1:1153:10321:18427	60	-
chr11	106184259	106184260	A01177:23:H2L2FDSX3:1:1342:8874:23844	60	-
chr11	107341930	107341931	A01177:23:H2L2FDSX3:3:1271:11369:26788/1	60	-
chr11	107410921	107410922	A01177:23:H2L2FDSX3:1:1361:3712:6042	60	+
chr11	107427723	107427724	A01177:23:H2L2FDSX3:2:2602:11360:11177/1	60	-
chr11	107431384	107431385	A01177:23:H2L2FDSX3:1:1438:16333:28839/1	60	+
chr11	107431634	107431635	A01177:23:H2L2FDSX3:4:1633:10791:7905/1	60	+
chr11	107516741	107516742	A01177:23:H2L2FDSX3:1:2469:8178:31125/1	60	-
chr11	107554769	107554770	A01177:23:H2L2FDSX3:1:1658:30427:13166/1	60	-
chr11	108043758	108043759	A01177:23:H2L2FDSX3:1:2564:8883:27680/1	60	-
chr11	108089553	108089554	A01177:23:H2L2FDSX3:3:1238:4942:3255/1	60	+
chr11	108143124	108143125	A01177:23:H2L2FDSX3:2:2366:24740:35603/1	60	-
chr11	108227379	108227380	A01177:23:H2L2FDSX3:1:1138:28456:27508/1	60	-
chr11	108298109	108298110	A01177:23:H2L2FDSX3:1:1264:11686:32252/1	60	+
chr11	108298110	108298111	A01177:23:H2L2FDSX3:2:1550:6027:2315	60	+
chr11	108309228	108309229	A01177:23:H2L2FDSX3:1:2619:20708:4069	60	-
chr11	108630738	108630739	A01177:23:H2L2FDSX3:1:2538:30210:11694/1	60	-
chr11	108697303	108697304	A01177:23:H2L2FDSX3:1:1436:22146:2112/1	60	-
chr11	108750983	108750984	A01177:23:H2L2FDSX3:1:1165:32524:29825/1	60	+
chr11	108826222	108826223	A01177:23:H2L2FDSX3:4:2612:22453:21684/1	60	+
chr11	108831357	108831358	A01177:23:H2L2FDSX3:1:2211:20654:8077/1	60	-
chr11	108839735	108839736	A01177:23:H2L2FDSX3:1:2456:17607:12007/1	60	+
chr11	108919581	108919582	A01177:23:H2L2FDSX3:1:2141:13449:27477/1	60	+
chr11	109110547	109110548	A01177:23:H2L2FDSX3:1:1147:5358:19789/1	60	+
chr11	110233647	110233648	A01177:23:H2L2FDSX3:1:1343:15275:5776	60	-
chr11	110254765	110254766	A01177:23:H2L2FDSX3:1:1272:10908:15311/1	60	+
chr11	110295364	110295365	A01177:23:H2L2FDSX3:1:1673:12174:24392/1	60	-
chr11	110456297	110456298	A01177:23:H2L2FDSX3:1:1144:20003:12461/1	60	+
chr11	110535163	110535164	A01177:23:H2L2FDSX3:3:2361:3983:24424	60	+
chr11	110837895	110837896	A01177:23:H2L2FDSX3:1:1662:4906:28307	60	-
chr11	111253294	111253295	A01177:23:H2L2FDSX3:1:2208:5791:28181/1	60	+
chr11	111609323	111609324	A01177:23:H2L2FDSX3:4:2306:3414:10379/1	60	+
chr11	111609324	111609325	A01177:23:H2L2FDSX3:1:1171:11388:20807/1	60	+
chr11	111609325	111609326	A01177:23:H2L2FDSX3:2:2344:28492:15859/1	60	+
chr11	111609326	111609327	A01177:23:H2L2FDSX3:1:2118:27462:5087/1	60	+
chr11	111625593	111625594	A01177:23:H2L2FDSX3:1:1267:26521:8750/1	60	-
chr11	111635536	111635537	A01177:23:H2L2FDSX3:3:2438:26702:32581	60	-
chr11	111743451	111743452	A01177:23:H2L2FDSX3:1:1347:28140:21887/1	60	-
chr11	113727886	113727887	A01177:23:H2L2FDSX3:4:2214:7419:34068/1	60	-
chr11	113739207	113739208	A01177:23:H2L2FDSX3:1:1450:13648:35587	60	+
chr11	113776635	113776636	A01177:23:H2L2FDSX3:1:1137:2645:2472/1	60	+
chr11	113814523	113814524	A01177:23:H2L2FDSX3:1:1266:4038:18944/1	60	+
chr11	114011563	114011564	A01177:23:H2L2FDSX3:2:1374:7988:18302/1	60	-
chr11	114101266	114101267	A01177:23:H2L2FDSX3:1:1325:25301:29340/1	60	-
chr11	114451046	114451047	A01177:23:H2L2FDSX3:2:2335:24659:20275/1	60	+
chr11	116928505	116928506	A01177:23:H2L2FDSX3:4:1116:10194:11036/1	60	+
chr11	116975737	116975738	A01177:23:H2L2FDSX3:1:1222:20464:20776/1	60	-
chr11	116988503	116988504	A01177:23:H2L2FDSX3:1:1168:11369:24502/1	60	-
chr11	117010665	117010666	A01177:23:H2L2FDSX3:1:1340:5041:13730/1	60	+
chr11	117033387	117033388	A01177:23:H2L2FDSX3:1:2375:5656:14951/1	60	-
chr11	117043485	117043486	A01177:23:H2L2FDSX3:4:2610:29125:9815/1	60	+
chr11	117061172	117061173	A01177:23:H2L2FDSX3:2:2133:1561:2879	60	-
chr11	117151010	117151011	A01177:23:H2L2FDSX3:1:2515:16152:22921/1	60	+
chr11	117252384	117252385	A01177:23:H2L2FDSX3:1:1541:19849:24533/1	60	+
chr11	117980621	117980622	A01177:23:H2L2FDSX3:1:1517:7166:3098/1	60	-
chr11	118082744	118082745	A01177:23:H2L2FDSX3:1:1221:14696:11631/1	60	-
chr11	118377590	118377591	A01177:23:H2L2FDSX3:1:1237:18032:20917/1	60	+
chr11	118579191	118579192	A01177:23:H2L2FDSX3:4:1248:8404:22467/1	60	+
chr11	118596878	118596879	A01177:23:H2L2FDSX3:1:1302:10511:30499/1	60	-
chr11	118754352	118754353	A01177:23:H2L2FDSX3:1:1557:26133:8891/1	60	+
chr11	118772657	118772658	A01177:23:H2L2FDSX3:1:1167:8422:19930/1	60	+
chr11	119240116	119240117	A01177:23:H2L2FDSX3:2:2263:15781:34147	60	-
chr11	119246036	119246037	A01177:23:H2L2FDSX3:4:1220:18493:10629	60	-
chr11	119251173	119251174	A01177:23:H2L2FDSX3:1:1111:20374:35430/1	60	-
chr11	119272839	119272840	A01177:23:H2L2FDSX3:3:1337:23321:4867	60	+
chr11	119278560	119278561	A01177:23:H2L2FDSX3:1:1443:10203:22075/1	60	+
chr11	119711574	119711575	A01177:23:H2L2FDSX3:1:1443:24306:1752	60	+
chr11	121076038	121076039	A01177:23:H2L2FDSX3:2:2238:6876:34319/1	60	-
chr11	122730808	122730809	A01177:23:H2L2FDSX3:1:2103:14488:28369/1	60	-
chr11	122792678	122792679	A01177:23:H2L2FDSX3:1:2130:16125:11068/1	60	+
chr11	122807553	122807554	A01177:23:H2L2FDSX3:1:1418:8359:2221/1	60	+
chr11	123017037	123017038	A01177:23:H2L2FDSX3:3:2262:2257:30890	60	+
chr11	123372066	123372067	A01177:23:H2L2FDSX3:3:2664:26603:9173	60	+
chr11	124628904	124628905	A01177:23:H2L2FDSX3:1:1629:7139:12727/1	60	+
chr11	124633823	124633824	A01177:23:H2L2FDSX3:1:1230:23475:28714/1	60	+
chr11	124883708	124883709	A01177:23:H2L2FDSX3:2:2661:10384:26240/1	60	+
chr11	124958507	124958508	A01177:23:H2L2FDSX3:1:1360:4960:19539/1	60	+
chr11	125001661	125001662	A01177:23:H2L2FDSX3:2:1628:24740:10332/1	60	+
chr11	125011390	125011391	A01177:23:H2L2FDSX3:1:2232:20247:32800/1	60	+
chr11	125020559	125020560	A01177:23:H2L2FDSX3:2:1441:24433:12211	60	-
chr11	125021495	125021496	A01177:23:H2L2FDSX3:2:1150:21820:13667/1	60	-
chr11	125027052	125027053	A01177:23:H2L2FDSX3:3:2530:9182:28604	60	+
chr11	125027380	125027381	A01177:23:H2L2FDSX3:4:1262:18584:14450/1	60	+
chr11	125042647	125042648	A01177:23:H2L2FDSX3:1:1135:20311:35070/1	60	-
chr11	125638538	125638539	A01177:23:H2L2FDSX3:1:1407:17616:26960/1	60	+
chr11	125682575	125682576	A01177:23:H2L2FDSX3:1:1357:8712:2895/1	60	+
chr11	125897435	125897436	A01177:23:H2L2FDSX3:1:1523:22643:32127/1	60	-
chr11	126218003	126218004	A01177:23:H2L2FDSX3:1:1142:17806:3490/1	60	-
chr11	126839697	126839698	A01177:23:H2L2FDSX3:1:2110:10791:11600	60	+
chr11	128241695	128241696	A01177:23:H2L2FDSX3:1:1422:3070:5744/1	60	+
chr11	128241696	128241697	A01177:23:H2L2FDSX3:1:1327:20392:22341/1	60	+
chr11	128255302	128255303	A01177:23:H2L2FDSX3:1:1418:20256:33411/1	60	+
chr11	128372408	128372409	A01177:23:H2L2FDSX3:1:1152:27353:25410/1	60	-
chr11	128384306	128384307	A01177:23:H2L2FDSX3:1:2372:26033:13385/1	60	-
chr11	128398781	128398782	A01177:23:H2L2FDSX3:3:2370:3658:14528	60	-
chr11	128415689	128415690	A01177:23:H2L2FDSX3:1:1578:2573:13745/1	60	+
chr11	128444642	128444643	A01177:23:H2L2FDSX3:1:1138:19732:33724/1	60	+
chr11	128509047	128509048	A01177:23:H2L2FDSX3:1:2166:11930:13009/1	60	+
chr11	128514379	128514380	A01177:23:H2L2FDSX3:1:1371:2519:10895/1	60	-
chr11	128524554	128524555	A01177:23:H2L2FDSX3:3:1320:25834:28166/1	60	-
chr11	128581012	128581013	A01177:23:H2L2FDSX3:1:2401:20654:36980/1	60	+
chr11	128672389	128672390	A01177:23:H2L2FDSX3:1:1576:31575:3035/1	60	-
chr11	128811538	128811539	A01177:23:H2L2FDSX3:1:1328:3784:13526/1	60	-
chr11	128927429	128927430	A01177:23:H2L2FDSX3:1:1221:24587:8531/1	60	-
chr11	129184656	129184657	A01177:23:H2L2FDSX3:2:2550:3866:26099/1	60	-
chr11	129259464	129259465	A01177:23:H2L2FDSX3:1:1170:30246:8907/1	60	+
chr11	129918202	129918203	A01177:23:H2L2FDSX3:1:1146:6949:30592	60	+
chr11	129954147	129954148	A01177:23:H2L2FDSX3:1:2162:30544:9455/1	60	-
chr11	130228936	130228937	A01177:23:H2L2FDSX3:1:1376:16306:13980/1	60	-
chr11	130245811	130245812	A01177:23:H2L2FDSX3:1:1169:4788:21245/1	60	+
chr11	130273462	130273463	A01177:23:H2L2FDSX3:2:1471:15609:35540/1	60	-
chr11	130299116	130299117	A01177:23:H2L2FDSX3:1:1347:14769:25629	60	+
chr11	131781471	131781472	A01177:23:H2L2FDSX3:1:1267:9326:6621/1	60	+
chr11	133942438	133942439	A01177:23:H2L2FDSX3:1:2477:12717:5760	60	-
chr11	134142059	134142060	A01177:23:H2L2FDSX3:1:1373:9688:29450	60	+
chr11	134193251	134193252	A01177:23:H2L2FDSX3:2:1575:32045:4476/1	60	+
chr11	134200723	134200724	A01177:23:H2L2FDSX3:1:1140:5900:28933/1	60	+
chr11	135006746	135006747	A01177:23:H2L2FDSX3:1:1274:2121:31594/1	60	-
chr12	275381	275382	A01177:23:H2L2FDSX3:3:1658:12210:21136/1	60	+
chr12	293879	293880	A01177:23:H2L2FDSX3:2:1571:12717:20384/1	60	-
chr12	315953	315954	A01177:23:H2L2FDSX3:1:1268:13422:1125/1	60	+
chr12	316590	316591	A01177:23:H2L2FDSX3:1:1332:3739:30577/1	60	+
chr12	756643	756644	A01177:23:H2L2FDSX3:1:1142:17137:19774	60	+
chr12	756766	756767	A01177:23:H2L2FDSX3:1:1133:9010:31407/1	60	-
chr12	796218	796219	A01177:23:H2L2FDSX3:2:1121:24243:10911/1	60	-
chr12	819672	819673	A01177:23:H2L2FDSX3:1:2612:9805:17096/1	60	+
chr12	829614	829615	A01177:23:H2L2FDSX3:1:1404:2528:10066/1	60	-
chr12	833121	833122	A01177:23:H2L2FDSX3:1:1120:25870:4648/1	60	-
chr12	844570	844571	A01177:23:H2L2FDSX3:1:1411:17427:9345/1	60	-
chr12	858895	858896	A01177:23:H2L2FDSX3:2:1342:5439:19742/1	60	-
chr12	1044589	1044590	A01177:23:H2L2FDSX3:1:1647:21748:9314/1	60	+
chr12	1107782	1107783	A01177:23:H2L2FDSX3:1:1112:14353:32111/1	60	-
chr12	1116093	1116094	A01177:23:H2L2FDSX3:2:2507:31910:3082/1	60	-
chr12	1194097	1194098	A01177:23:H2L2FDSX3:1:1212:25093:8563/1	60	+
chr12	1223937	1223938	A01177:23:H2L2FDSX3:1:1209:30879:20556/1	60	-
chr12	1381424	1381425	A01177:23:H2L2FDSX3:1:1564:5303:13996/1	60	+
chr12	1381426	1381427	A01177:23:H2L2FDSX3:2:1105:8648:22983/1	60	+
chr12	1401658	1401659	A01177:23:H2L2FDSX3:1:1461:15881:12649/1	60	+
chr12	1405662	1405663	A01177:23:H2L2FDSX3:1:2210:23592:26036/1	60	+
chr12	1407936	1407937	A01177:23:H2L2FDSX3:1:1343:23439:5509/1	60	+
chr12	1444927	1444928	A01177:23:H2L2FDSX3:3:1475:11975:12148/1	60	+
chr12	1760897	1760898	A01177:23:H2L2FDSX3:2:2336:4128:18881	60	-
chr12	1764954	1764955	A01177:23:H2L2FDSX3:1:1464:1190:20776/1	60	+
chr12	1938084	1938085	A01177:23:H2L2FDSX3:1:1475:21414:15749/1	60	-
chr12	2000403	2000404	A01177:23:H2L2FDSX3:4:2202:31593:7482/1	60	+
chr12	3820869	3820870	A01177:23:H2L2FDSX3:3:1266:15736:18756	60	-
chr12	4039317	4039318	A01177:23:H2L2FDSX3:4:2640:20175:14293/1	60	-
chr12	4384494	4384495	A01177:23:H2L2FDSX3:2:2661:3179:8030/1	60	+
chr12	4554175	4554176	A01177:23:H2L2FDSX3:1:1338:24505:1564/1	60	-
chr12	4564390	4564391	A01177:23:H2L2FDSX3:1:1142:30707:28025/1	60	-
chr12	4613767	4613768	A01177:23:H2L2FDSX3:1:1241:9236:16892/1	60	+
chr12	4660672	4660673	A01177:23:H2L2FDSX3:1:1116:25988:32534/1	60	+
chr12	5272578	5272579	A01177:23:H2L2FDSX3:1:2248:23167:10614/1	60	+
chr12	5786580	5786581	A01177:23:H2L2FDSX3:1:1176:20048:35055/1	60	-
chr12	6452931	6452932	A01177:23:H2L2FDSX3:1:1151:25003:33019/1	60	-
chr12	6810290	6810291	A01177:23:H2L2FDSX3:1:1609:17969:13542/1	60	-
chr12	6860276	6860277	A01177:23:H2L2FDSX3:3:2224:31557:7889/1	60	-
chr12	7009497	7009498	A01177:23:H2L2FDSX3:2:1133:3441:19977/1	60	+
chr12	7011520	7011521	A01177:23:H2L2FDSX3:1:1220:7880:20306/1	60	-
chr12	7011755	7011756	A01177:23:H2L2FDSX3:1:1672:15085:34381/1	60	+
chr12	8504844	8504845	A01177:23:H2L2FDSX3:3:2552:2031:6543	60	-
chr12	8732625	8732626	A01177:23:H2L2FDSX3:1:2676:14470:24612/1	60	-
chr12	8758629	8758630	A01177:23:H2L2FDSX3:1:1314:1796:13870/1	60	+
chr12	9214297	9214298	A01177:23:H2L2FDSX3:1:1462:27552:19523/1	60	-
chr12	9345784	9345785	A01177:23:H2L2FDSX3:1:1131:14959:35853/1	60	-
chr12	9407811	9407812	A01177:23:H2L2FDSX3:3:1440:16902:27915/1	60	+
chr12	9769574	9769575	A01177:23:H2L2FDSX3:3:1219:25328:28416/1	60	+
chr12	10064855	10064856	A01177:23:H2L2FDSX3:1:1204:8350:5055/1	60	+
chr12	10121385	10121386	A01177:23:H2L2FDSX3:1:1130:4490:7138/1	60	-
chr12	10320271	10320272	A01177:23:H2L2FDSX3:4:2270:16658:2879/1	60	-
chr12	10569131	10569132	A01177:23:H2L2FDSX3:3:1355:16712:29183/1	60	+
chr12	10599052	10599053	A01177:23:H2L2FDSX3:2:2358:23818:11397/1	60	+
chr12	10705328	10705329	A01177:23:H2L2FDSX3:2:1145:19904:8093	60	+
chr12	10791728	10791729	A01177:23:H2L2FDSX3:1:1642:15700:8609/1	60	+
chr12	11658095	11658096	A01177:23:H2L2FDSX3:2:1335:9200:25379/1	60	-
chr12	11761777	11761778	A01177:23:H2L2FDSX3:4:2363:29035:10723/1	60	-
chr12	11831991	11831992	A01177:23:H2L2FDSX3:1:2417:3296:18662/1	60	+
chr12	11893515	11893516	A01177:23:H2L2FDSX3:1:2228:17797:31563/1	60	-
chr12	11951385	11951386	A01177:23:H2L2FDSX3:2:2238:21079:7310/1	60	+
chr12	12030360	12030361	A01177:23:H2L2FDSX3:1:2370:22553:22733/1	60	+
chr12	12981728	12981729	A01177:23:H2L2FDSX3:1:1314:20663:22091	60	-
chr12	13529206	13529207	A01177:23:H2L2FDSX3:1:1503:27046:25222/1	60	-
chr12	14386961	14386962	A01177:23:H2L2FDSX3:1:1305:29875:13056/1	60	-
chr12	14395740	14395741	A01177:23:H2L2FDSX3:1:1126:4001:11209/1	60	-
chr12	14436856	14436857	A01177:23:H2L2FDSX3:2:1134:29713:21793/1	60	+
chr12	14461817	14461818	A01177:23:H2L2FDSX3:1:1138:2998:12195/1	60	-
chr12	14462443	14462444	A01177:23:H2L2FDSX3:2:1358:30391:3082/1	60	+
chr12	14476461	14476462	A01177:23:H2L2FDSX3:1:1173:27552:8563/1	60	+
chr12	14478829	14478830	A01177:23:H2L2FDSX3:1:1348:1452:24298/1	60	+
chr12	14501075	14501076	A01177:23:H2L2FDSX3:1:1129:11388:28604/1	60	+
chr12	14634978	14634979	A01177:23:H2L2FDSX3:1:1144:22055:33677/1	60	+
chr12	14751696	14751697	A01177:23:H2L2FDSX3:4:1625:8160:35477/1	60	-
chr12	14954721	14954722	A01177:23:H2L2FDSX3:1:1320:5159:33786/1	60	+
chr12	15028148	15028149	A01177:23:H2L2FDSX3:1:2309:6768:6230/1	60	+
chr12	15176412	15176413	A01177:23:H2L2FDSX3:3:1677:23303:13197/1	60	-
chr12	18007207	18007208	A01177:23:H2L2FDSX3:1:2139:11704:10457/1	60	-
chr12	19220809	19220810	A01177:23:H2L2FDSX3:1:1226:8874:2206/1	60	+
chr12	19263529	19263530	A01177:23:H2L2FDSX3:1:1168:2971:32690/1	60	-
chr12	20495597	20495598	A01177:23:H2L2FDSX3:1:1109:15808:22232/1	60	-
chr12	21515038	21515039	A01177:23:H2L2FDSX3:1:1632:19705:32988/1	60	-
chr12	21720934	21720935	A01177:23:H2L2FDSX3:2:1377:31837:11631/1	60	+
chr12	21913699	21913700	A01177:23:H2L2FDSX3:1:2619:6253:11569/1	60	-
chr12	22269321	22269322	A01177:23:H2L2FDSX3:1:1355:22390:24455/1	60	+
chr12	22495006	22495007	A01177:23:H2L2FDSX3:1:1272:27145:5760/1	60	-
chr12	22513704	22513705	A01177:23:H2L2FDSX3:1:2133:23927:31000/1	60	+
chr12	22629113	22629114	A01177:23:H2L2FDSX3:1:1275:6822:7983	60	-
chr12	22633283	22633284	A01177:23:H2L2FDSX3:1:1328:18349:19586/1	60	+
chr12	22662323	22662324	A01177:23:H2L2FDSX3:1:1531:20681:31579/1	60	+
chr12	22668757	22668758	A01177:23:H2L2FDSX3:1:1333:27896:36589/1	60	+
chr12	23360964	23360965	A01177:23:H2L2FDSX3:1:1571:32190:2973	60	-
chr12	24087662	24087663	A01177:23:H2L2FDSX3:1:1125:16721:13166	60	-
chr12	24459435	24459436	A01177:23:H2L2FDSX3:3:1646:27977:10269/1	60	-
chr12	24459493	24459494	A01177:23:H2L2FDSX3:3:1214:5122:26146/1	60	+
chr12	24477084	24477085	A01177:23:H2L2FDSX3:1:2353:3504:4711/1	60	+
chr12	24845510	24845511	A01177:23:H2L2FDSX3:1:1372:18376:14027/1	60	+
chr12	25218733	25218734	A01177:23:H2L2FDSX3:1:2602:19515:25739/1	60	+
chr12	25320766	25320767	A01177:23:H2L2FDSX3:2:1642:23619:20666	60	-
chr12	25799743	25799744	A01177:23:H2L2FDSX3:1:1154:30156:26506/1	60	-
chr12	26594947	26594948	A01177:23:H2L2FDSX3:1:1158:23240:34006/1	60	+
chr12	26616116	26616117	A01177:23:H2L2FDSX3:1:2667:1967:30577/1	60	-
chr12	26923162	26923163	A01177:23:H2L2FDSX3:2:1167:5764:32330/1	60	+
chr12	26992100	26992101	A01177:23:H2L2FDSX3:4:2664:18322:24330	60	-
chr12	27002802	27002803	A01177:23:H2L2FDSX3:1:1229:29143:2675/1	60	+
chr12	27256776	27256777	A01177:23:H2L2FDSX3:1:1349:10248:16861/1	60	+
chr12	27299274	27299275	A01177:23:H2L2FDSX3:1:2547:1931:8155/1	60	+
chr12	27979964	27979965	A01177:23:H2L2FDSX3:1:1229:7030:15922/1	60	-
chr12	28306551	28306552	A01177:23:H2L2FDSX3:1:2178:6614:32894/1	60	+
chr12	28418247	28418248	A01177:23:H2L2FDSX3:2:2566:6949:9862/1	60	+
chr12	28442849	28442850	A01177:23:H2L2FDSX3:3:1452:8386:3834	60	+
chr12	28457479	28457480	A01177:23:H2L2FDSX3:1:1311:23719:11976/1	60	-
chr12	28483206	28483207	A01177:23:H2L2FDSX3:1:1133:2754:24424/1	60	-
chr12	28514122	28514123	A01177:23:H2L2FDSX3:1:1349:22544:22654	60	-
chr12	29179081	29179082	A01177:23:H2L2FDSX3:3:1257:29071:16329/1	60	-
chr12	29187194	29187195	A01177:23:H2L2FDSX3:1:1349:20898:20619/1	60	-
chr12	29257731	29257732	A01177:23:H2L2FDSX3:1:1129:16143:3051/1	60	-
chr12	29982945	29982946	A01177:23:H2L2FDSX3:1:1263:22507:34992/1	60	+
chr12	30188352	30188353	A01177:23:H2L2FDSX3:2:2323:8558:23359/1	60	+
chr12	30748845	30748846	A01177:23:H2L2FDSX3:1:1112:12237:19774/1	60	+
chr12	31385821	31385822	A01177:23:H2L2FDSX3:1:2336:26621:16407/1	60	+
chr12	32003524	32003525	A01177:23:H2L2FDSX3:1:1334:9426:20353/1	60	+
chr12	32111152	32111153	A01177:23:H2L2FDSX3:1:2201:25617:17300/1	60	-
chr12	32212184	32212185	A01177:23:H2L2FDSX3:1:2222:15953:18505/1	60	+
chr12	32323459	32323460	A01177:23:H2L2FDSX3:1:1142:29559:29481/1	60	-
chr12	32379375	32379376	A01177:23:H2L2FDSX3:1:1101:15465:33567/1	60	+
chr12	32642457	32642458	A01177:23:H2L2FDSX3:4:2142:4779:21574/1	60	+
chr12	32709080	32709081	A01177:23:H2L2FDSX3:2:2639:6307:6997/1	60	-
chr12	33089901	33089902	A01177:23:H2L2FDSX3:1:1523:13838:18568	60	+
chr12	33994897	33994898	A01177:23:H2L2FDSX3:3:1254:5068:24173	60	-
chr12	36097126	36097127	A01177:23:H2L2FDSX3:2:2553:2889:31516	60	-
chr12	36496632	36496633	A01177:23:H2L2FDSX3:1:1614:2908:3145/1	60	-
chr12	36556780	36556781	A01177:23:H2L2FDSX3:1:2119:25301:20228	60	-
chr12	37102473	37102474	A01177:23:H2L2FDSX3:1:1238:1090:20102	60	-
chr12	37122860	37122861	A01177:23:H2L2FDSX3:2:1141:29405:13150/1	60	-
chr12	37952116	37952117	A01177:23:H2L2FDSX3:1:1135:27570:8469/1	60	+
chr12	38557560	38557561	A01177:23:H2L2FDSX3:3:1114:24478:28103	60	+
chr12	39319904	39319905	A01177:23:H2L2FDSX3:1:1224:19397:18208/1	60	-
chr12	39845316	39845317	A01177:23:H2L2FDSX3:1:1140:4128:26647/1	60	+
chr12	40153270	40153271	A01177:23:H2L2FDSX3:1:1162:8477:7874/1	60	-
chr12	41165283	41165284	A01177:23:H2L2FDSX3:1:2434:26973:25473	60	+
chr12	42085556	42085557	A01177:23:H2L2FDSX3:2:2208:23818:18662	60	-
chr12	42100621	42100622	A01177:23:H2L2FDSX3:2:2312:10529:35697/1	60	-
chr12	42102032	42102033	A01177:23:H2L2FDSX3:2:1625:9263:11271/1	60	-
chr12	42231924	42231925	A01177:23:H2L2FDSX3:1:1162:20048:1924	60	+
chr12	42381484	42381485	A01177:23:H2L2FDSX3:1:1363:18954:36793/1	60	+
chr12	43631718	43631719	A01177:23:H2L2FDSX3:2:1447:14217:19633/1	60	-
chr12	43787577	43787578	A01177:23:H2L2FDSX3:3:1418:13865:14544/1	60	-
chr12	43787579	43787580	A01177:23:H2L2FDSX3:1:2234:23737:17394/1	60	-
chr12	44151650	44151651	A01177:23:H2L2FDSX3:1:1453:20943:24361/1	60	-
chr12	45423075	45423076	A01177:23:H2L2FDSX3:1:1527:15420:24032/1	60	+
chr12	45742155	45742156	A01177:23:H2L2FDSX3:2:1438:4444:16517	60	-
chr12	45763217	45763218	A01177:23:H2L2FDSX3:2:2464:2483:9549	60	-
chr12	45784493	45784494	A01177:23:H2L2FDSX3:1:1209:24108:30029/1	60	-
chr12	45943706	45943707	A01177:23:H2L2FDSX3:2:2322:31033:2378	60	-
chr12	45988711	45988712	A01177:23:H2L2FDSX3:1:1340:27281:10160/1	60	+
chr12	46225603	46225604	A01177:23:H2L2FDSX3:1:1149:6849:12258/1	60	+
chr12	46229725	46229726	A01177:23:H2L2FDSX3:1:1473:16631:5243/1	60	-
chr12	46386300	46386301	A01177:23:H2L2FDSX3:1:1253:22824:15530/1	60	-
chr12	46725548	46725549	A01177:23:H2L2FDSX3:4:1638:13485:27602	60	+
chr12	46814027	46814028	A01177:23:H2L2FDSX3:1:2454:16568:13808/1	60	-
chr12	47687724	47687725	A01177:23:H2L2FDSX3:1:1143:16432:7467/1	60	+
chr12	47690432	47690433	A01177:23:H2L2FDSX3:1:2128:3070:37027/1	60	-
chr12	47695666	47695667	A01177:23:H2L2FDSX3:1:1501:20645:14262/1	60	+
chr12	48047511	48047512	A01177:23:H2L2FDSX3:1:1174:2248:9643/1	60	-
chr12	48699833	48699834	A01177:23:H2L2FDSX3:2:2246:32850:28197	60	-
chr12	48699834	48699835	A01177:23:H2L2FDSX3:1:1165:4743:20165	60	-
chr12	48918553	48918554	A01177:23:H2L2FDSX3:1:1165:27471:25363/1	60	+
chr12	48936342	48936343	A01177:23:H2L2FDSX3:1:1205:18249:6511/1	60	+
chr12	48941835	48941836	A01177:23:H2L2FDSX3:1:1120:32280:6042/1	60	-
chr12	49007891	49007892	A01177:23:H2L2FDSX3:1:1328:9661:10614/1	60	+
chr12	49056524	49056525	A01177:23:H2L2FDSX3:3:2169:26078:7012	60	+
chr12	49370213	49370214	A01177:23:H2L2FDSX3:1:2258:28664:7576/1	60	+
chr12	49502855	49502856	A01177:23:H2L2FDSX3:1:1141:16586:14622/1	60	+
chr12	49989422	49989423	A01177:23:H2L2FDSX3:2:1273:1036:22106/1	60	-
chr12	50138243	50138244	A01177:23:H2L2FDSX3:2:1506:4191:22310/1	60	-
chr12	50144935	50144936	A01177:23:H2L2FDSX3:1:1343:20564:27868/1	60	-
chr12	50156784	50156785	A01177:23:H2L2FDSX3:1:1132:15085:21699/1	60	+
chr12	50434825	50434826	A01177:23:H2L2FDSX3:1:1114:32958:28166/1	60	-
chr12	50450298	50450299	A01177:23:H2L2FDSX3:1:1139:24126:31845/1	60	+
chr12	50690302	50690303	A01177:23:H2L2FDSX3:1:1274:28736:19695/1	60	+
chr12	50696358	50696359	A01177:23:H2L2FDSX3:1:1143:5520:17472/1	60	-
chr12	50803971	50803972	A01177:23:H2L2FDSX3:1:1371:25283:34037/1	60	+
chr12	50803972	50803973	A01177:23:H2L2FDSX3:4:1162:8169:20650	60	+
chr12	51129505	51129506	A01177:23:H2L2FDSX3:3:2367:18159:25081/1	60	-
chr12	51131749	51131750	A01177:23:H2L2FDSX3:1:2208:15989:9173/1	60	+
chr12	51135836	51135837	A01177:23:H2L2FDSX3:1:1235:11089:5509	60	+
chr12	51406374	51406375	A01177:23:H2L2FDSX3:1:1253:19135:11209/1	60	+
chr12	51406376	51406377	A01177:23:H2L2FDSX3:2:2168:31864:33191	60	+
chr12	51600713	51600714	A01177:23:H2L2FDSX3:1:1151:21784:19648/1	60	+
chr12	51641893	51641894	A01177:23:H2L2FDSX3:1:2451:13892:4288/1	60	-
chr12	53164707	53164708	A01177:23:H2L2FDSX3:1:2231:11171:8500/1	60	+
chr12	53386772	53386773	A01177:23:H2L2FDSX3:1:1140:9426:16752	60	-
chr12	53607316	53607317	A01177:23:H2L2FDSX3:4:1624:29152:22639/1	60	+
chr12	53669068	53669069	A01177:23:H2L2FDSX3:1:1169:19849:26099	60	-
chr12	54163873	54163874	A01177:23:H2L2FDSX3:1:1113:10827:15483/1	60	-
chr12	54272685	54272686	A01177:23:H2L2FDSX3:1:1122:32560:8281/1	60	-
chr12	54285144	54285145	A01177:23:H2L2FDSX3:1:2228:6967:3630/1	60	+
chr12	54964919	54964920	A01177:23:H2L2FDSX3:1:1452:2058:27414/1	60	+
chr12	56162065	56162066	A01177:23:H2L2FDSX3:4:1668:24885:21073/1	60	-
chr12	56162067	56162068	A01177:23:H2L2FDSX3:1:1528:1606:2738/1	60	-
chr12	56211305	56211306	A01177:23:H2L2FDSX3:1:1658:21034:33599/1	60	-
chr12	56216704	56216705	A01177:23:H2L2FDSX3:1:1376:28700:8578/1	60	-
chr12	56340161	56340162	A01177:23:H2L2FDSX3:1:1269:9751:31438/1	60	+
chr12	57072559	57072560	A01177:23:H2L2FDSX3:1:1204:8549:32737/1	60	+
chr12	57072561	57072562	A01177:23:H2L2FDSX3:1:1349:30924:25833/1	60	+
chr12	57305639	57305640	A01177:23:H2L2FDSX3:1:1234:28429:18787/1	60	+
chr12	57350170	57350171	A01177:23:H2L2FDSX3:3:1649:19135:2221/1	60	-
chr12	59635400	59635401	A01177:23:H2L2FDSX3:1:1303:10384:27430/1	60	-
chr12	59707645	59707646	A01177:23:H2L2FDSX3:1:1113:7717:7780/1	60	-
chr12	59726063	59726064	A01177:23:H2L2FDSX3:3:2322:20591:17801	60	-
chr12	60525808	60525809	A01177:23:H2L2FDSX3:1:1614:7636:19539/1	60	-
chr12	61406286	61406287	A01177:23:H2L2FDSX3:1:1432:25527:9596/1	60	+
chr12	61904492	61904493	A01177:23:H2L2FDSX3:1:2518:22498:19163/1	60	-
chr12	62009005	62009006	A01177:23:H2L2FDSX3:1:1657:8910:8938/1	60	+
chr12	62271930	62271931	A01177:23:H2L2FDSX3:1:1243:14787:13761/1	60	-
chr12	62301309	62301310	A01177:23:H2L2FDSX3:2:2227:17680:14794/1	60	+
chr12	62356850	62356851	A01177:23:H2L2FDSX3:2:1176:31846:4131	60	-
chr12	62369259	62369260	A01177:23:H2L2FDSX3:1:1250:2772:13620/1	60	+
chr12	62379667	62379668	A01177:23:H2L2FDSX3:1:1430:19886:6339/1	60	+
chr12	62538188	62538189	A01177:23:H2L2FDSX3:2:2369:30915:6089	60	+
chr12	62561888	62561889	A01177:23:H2L2FDSX3:1:1454:24162:7357/1	60	+
chr12	62600451	62600452	A01177:23:H2L2FDSX3:2:1513:29595:36307	60	-
chr12	62898027	62898028	A01177:23:H2L2FDSX3:1:1172:1597:36323	60	-
chr12	63041932	63041933	A01177:23:H2L2FDSX3:1:1206:19117:10551/1	60	+
chr12	63067679	63067680	A01177:23:H2L2FDSX3:2:2216:1913:1924/1	60	-
chr12	64805383	64805384	A01177:23:H2L2FDSX3:2:1473:23791:27258/1	60	-
chr12	64897581	64897582	A01177:23:H2L2FDSX3:1:1124:9570:6230/1	60	-
chr12	66301913	66301914	A01177:23:H2L2FDSX3:2:1222:2257:36871	60	-
chr12	66995078	66995079	A01177:23:H2L2FDSX3:2:1244:2718:30373/1	60	-
chr12	67211662	67211663	A01177:23:H2L2FDSX3:1:2254:6171:19163/1	60	-
chr12	67211663	67211664	A01177:23:H2L2FDSX3:3:2135:26648:16767/1	60	-
chr12	68619177	68619178	A01177:23:H2L2FDSX3:2:2149:13160:18302/1	60	-
chr12	68624043	68624044	A01177:23:H2L2FDSX3:1:1620:19027:23610/1	60	+
chr12	68638568	68638569	A01177:23:H2L2FDSX3:1:1138:14082:32174/1	60	-
chr12	68640299	68640300	A01177:23:H2L2FDSX3:1:1116:18349:21120/1	60	-
chr12	69266710	69266711	A01177:23:H2L2FDSX3:1:1661:13105:5963	60	-
chr12	69498397	69498398	A01177:23:H2L2FDSX3:1:1462:24017:2754	60	+
chr12	69542158	69542159	A01177:23:H2L2FDSX3:1:1560:11586:31955/1	60	+
chr12	69558315	69558316	A01177:23:H2L2FDSX3:1:2635:5674:8061/1	60	+
chr12	69576869	69576870	A01177:23:H2L2FDSX3:1:1251:12301:36166/1	60	-
chr12	69600972	69600973	A01177:23:H2L2FDSX3:1:1124:28022:36151/1	60	+
chr12	69795962	69795963	A01177:23:H2L2FDSX3:1:1517:5972:24956/1	60	+
chr12	70314256	70314257	A01177:23:H2L2FDSX3:3:1536:30960:26772/1	60	+
chr12	70320835	70320836	A01177:23:H2L2FDSX3:3:2224:11415:19852/1	60	-
chr12	70330353	70330354	A01177:23:H2L2FDSX3:1:1211:15103:22545/1	60	-
chr12	71783457	71783458	A01177:23:H2L2FDSX3:1:2144:13612:14011/1	60	+
chr12	71876673	71876674	A01177:23:H2L2FDSX3:1:1250:5764:19930	60	-
chr12	71892453	71892454	A01177:23:H2L2FDSX3:2:1267:32407:27179/1	60	+
chr12	72863245	72863246	A01177:23:H2L2FDSX3:1:1301:24189:12164/1	60	+
chr12	73640283	73640284	A01177:23:H2L2FDSX3:1:1565:27199:13463/1	60	-
chr12	74450962	74450963	A01177:23:H2L2FDSX3:3:2468:17951:28573/1	60	-
chr12	75240510	75240511	A01177:23:H2L2FDSX3:2:2459:10556:20462/1	60	-
chr12	75640230	75640231	A01177:23:H2L2FDSX3:1:1111:26476:22169/1	60	-
chr12	75867220	75867221	A01177:23:H2L2FDSX3:1:1443:3929:18317/1	60	-
chr12	76386214	76386215	A01177:23:H2L2FDSX3:2:1352:10420:16532/1	60	+
chr12	76497084	76497085	A01177:23:H2L2FDSX3:1:1450:29315:11804/1	60	-
[truncated: 7,611 more rows]
