# Supplementary material for: HIV-1 capsid stability enables inositol phosphate-independent infection of target cells and promotes integration into genes
Source: PLoS Pathog. 2023 Jun 2;19(6):e1011423. doi: 10.1371/journal.ppat.1011423 (PMC10266667; doi:10.1371/journal.ppat.1011423)
Supplement: S1 Data — (TAR.GZ) [file ppat.1011423.s012.tar.gz › CEM_WT_A/CA_E75A/Unique_hg38_integration_sites/7845-GS-1.bed]

chr1	730022	730023	A01177:42:HHKNYDSX3:2:1350:14968:27633	60	+
chr1	807773	807774	A01177:42:HHKNYDSX3:1:1149:6506:16892/1	60	-
chr1	810508	810509	A01177:42:HHKNYDSX3:1:1217:9444:8265/1	60	+
chr1	810851	810852	A01177:42:HHKNYDSX3:1:2556:24668:30123/1	60	-
chr1	836959	836960	A01177:42:HHKNYDSX3:1:1121:3983:8985/1	60	-
chr1	845002	845003	A01177:42:HHKNYDSX3:1:1278:6036:16235/1	60	+
chr1	1263635	1263636	A01177:42:HHKNYDSX3:1:1124:5195:12900/1	60	+
chr1	1266144	1266145	A01177:42:HHKNYDSX3:1:1411:21802:24032	60	-
chr1	1276164	1276165	A01177:42:HHKNYDSX3:1:1153:11252:13275/1	60	-
chr1	1318738	1318739	A01177:42:HHKNYDSX3:1:1219:21043:6277/1	60	+
chr1	1394503	1394504	A01177:42:HHKNYDSX3:1:1120:3079:16971	60	+
chr1	1395261	1395262	A01177:42:HHKNYDSX3:2:2535:25093:7216	60	-
chr1	1395424	1395425	A01177:42:HHKNYDSX3:1:1251:21856:23657/1	60	-
chr1	1404406	1404407	A01177:42:HHKNYDSX3:1:1105:14009:33614/1	60	-
chr1	1644080	1644081	A01177:42:HHKNYDSX3:1:1147:23384:28369/1	60	+
chr1	1652915	1652916	A01177:42:HHKNYDSX3:1:2166:5348:29512/1	60	-
chr1	1669986	1669987	A01177:42:HHKNYDSX3:2:1623:15049:17754/1	60	-
chr1	1772617	1772618	A01177:42:HHKNYDSX3:1:1301:22254:22811/1	60	+
chr1	1776598	1776599	A01177:42:HHKNYDSX3:1:1118:13376:17049/1	60	+
chr1	1825169	1825170	A01177:42:HHKNYDSX3:1:1130:26151:25144/1	60	-
chr1	1847224	1847225	A01177:42:HHKNYDSX3:1:2420:6958:27164/1	60	-
chr1	1867463	1867464	A01177:42:HHKNYDSX3:1:2314:6424:35227/1	60	-
chr1	1880149	1880150	A01177:42:HHKNYDSX3:1:1170:6885:29982/1	60	-
chr1	2139551	2139552	A01177:42:HHKNYDSX3:2:1240:2700:18035	60	-
chr1	5553901	5553902	A01177:42:HHKNYDSX3:1:1265:22037:14732/1	60	-
chr1	7828163	7828164	A01177:42:HHKNYDSX3:1:1147:30590:26318/1	60	+
chr1	8145096	8145097	A01177:42:HHKNYDSX3:2:1360:15754:29183	60	+
chr1	8507910	8507911	A01177:42:HHKNYDSX3:1:1465:3341:36714	60	-
chr1	8541115	8541116	A01177:42:HHKNYDSX3:1:1112:20555:19930/1	60	-
chr1	8559825	8559826	A01177:42:HHKNYDSX3:1:1353:5312:13823/1	60	+
chr1	8575160	8575161	A01177:42:HHKNYDSX3:1:1477:27968:22654/1	60	+
chr1	8575614	8575615	A01177:42:HHKNYDSX3:1:2212:18186:4836/1	60	+
chr1	8621608	8621609	A01177:42:HHKNYDSX3:2:2465:32633:32988/1	60	-
chr1	8713276	8713277	A01177:42:HHKNYDSX3:1:1359:17237:29684/1	60	-
chr1	8716755	8716756	A01177:42:HHKNYDSX3:1:2440:22489:26318	60	+
chr1	8876310	8876311	A01177:42:HHKNYDSX3:1:1139:9462:29309/1	60	-
chr1	9481850	9481851	A01177:42:HHKNYDSX3:1:1625:14516:19398	60	+
chr1	9559285	9559286	A01177:42:HHKNYDSX3:1:1470:10899:18020/1	60	-
chr1	9757758	9757759	A01177:42:HHKNYDSX3:1:1322:12138:1125	60	-
chr1	9814293	9814294	A01177:42:HHKNYDSX3:1:1672:2998:28166	60	-
chr1	9814499	9814500	A01177:42:HHKNYDSX3:1:1248:8296:26005/1	60	+
chr1	9814503	9814504	A01177:42:HHKNYDSX3:1:1174:5367:14293/1	60	-
chr1	10081215	10081216	A01177:42:HHKNYDSX3:1:2149:21187:6183	60	-
chr1	10104658	10104659	A01177:42:HHKNYDSX3:2:2156:22996:21402	60	-
chr1	10107009	10107010	A01177:42:HHKNYDSX3:1:1431:12698:17347/1	60	+
chr1	10115799	10115800	A01177:42:HHKNYDSX3:1:1119:32090:17613/1	60	-
chr1	10138976	10138977	A01177:42:HHKNYDSX3:1:1646:1714:15045/1	60	+
chr1	10268888	10268889	A01177:42:HHKNYDSX3:1:1209:15103:8672	60	-
chr1	10363203	10363204	A01177:42:HHKNYDSX3:1:2113:6488:10347/1	60	-
chr1	10446448	10446449	A01177:42:HHKNYDSX3:1:1370:22544:27978	60	+
chr1	10531404	10531405	A01177:42:HHKNYDSX3:1:1135:27453:36323/1	60	-
chr1	11098265	11098266	A01177:42:HHKNYDSX3:1:1329:2889:27821/1	60	+
chr1	11206903	11206904	A01177:42:HHKNYDSX3:1:1171:24939:33254	60	+
chr1	11210931	11210932	A01177:42:HHKNYDSX3:1:1124:16170:11334/1	60	+
chr1	11222388	11222389	A01177:42:HHKNYDSX3:1:2472:4255:3129/1	60	+
chr1	11222735	11222736	A01177:42:HHKNYDSX3:1:1506:2428:2440/1	60	+
chr1	11224227	11224228	A01177:42:HHKNYDSX3:1:1449:9805:21668/1	60	-
chr1	11278624	11278625	A01177:42:HHKNYDSX3:1:1103:5918:21073/1	60	+
chr1	12194324	12194325	A01177:42:HHKNYDSX3:1:1130:9896:30780/1	60	-
chr1	12292069	12292070	A01177:42:HHKNYDSX3:1:1468:30327:29716/1	60	-
chr1	12364680	12364681	A01177:42:HHKNYDSX3:1:1112:14959:6198	60	+
chr1	12369386	12369387	A01177:42:HHKNYDSX3:1:1130:12048:36166/1	60	+
chr1	12389912	12389913	A01177:42:HHKNYDSX3:1:2570:31232:25300/1	60	-
chr1	12412350	12412351	A01177:42:HHKNYDSX3:1:1602:10176:4523/1	60	+
chr1	12423940	12423941	A01177:42:HHKNYDSX3:2:1362:19542:7811	60	-
chr1	12428593	12428594	A01177:42:HHKNYDSX3:2:2166:18087:16532	60	+
chr1	12484801	12484802	A01177:42:HHKNYDSX3:2:1250:2031:16157/1	60	+
chr1	13504881	13504882	A01177:42:HHKNYDSX3:1:1103:31313:29512/1	60	+
chr1	13504882	13504883	A01177:42:HHKNYDSX3:1:1141:8404:36338/1	60	+
chr1	13504883	13504884	A01177:42:HHKNYDSX3:2:1447:5086:15969	60	+
chr1	13735107	13735108	A01177:42:HHKNYDSX3:1:1267:26323:11663/1	60	+
chr1	13735263	13735264	A01177:42:HHKNYDSX3:1:1511:18367:4429/1	60	-
chr1	15547385	15547386	A01177:42:HHKNYDSX3:1:1349:18358:15499/1	60	-
chr1	15709829	15709830	A01177:42:HHKNYDSX3:2:2435:28872:33238/1	60	-
chr1	15817573	15817574	A01177:42:HHKNYDSX3:1:1503:1407:19179	60	-
chr1	15850601	15850602	A01177:42:HHKNYDSX3:1:2544:18945:8469	60	-
chr1	15868035	15868036	A01177:42:HHKNYDSX3:1:1150:28420:10535/1	60	+
chr1	15879199	15879200	A01177:42:HHKNYDSX3:1:2146:6325:27477/1	60	+
chr1	15900225	15900226	A01177:42:HHKNYDSX3:1:1553:13376:14951/1	60	+
chr1	15905375	15905376	A01177:42:HHKNYDSX3:1:2535:21224:21652/1	60	+
chr1	15912981	15912982	A01177:42:HHKNYDSX3:1:1243:3287:17394/1	60	+
chr1	16282743	16282744	A01177:42:HHKNYDSX3:1:1248:31684:36667	60	-
chr1	16282935	16282936	A01177:42:HHKNYDSX3:1:1317:6488:9846/1	60	-
chr1	16599603	16599604	A01177:42:HHKNYDSX3:1:2443:11234:34788	60	-
chr1	16637011	16637012	A01177:42:HHKNYDSX3:1:1517:28004:32737/1	60	-
chr1	17805655	17805656	A01177:42:HHKNYDSX3:1:1106:20202:17284/1	60	-
chr1	19136013	19136014	A01177:42:HHKNYDSX3:1:1123:22544:28166/1	60	-
chr1	19138140	19138141	A01177:42:HHKNYDSX3:2:2314:13910:35697/1	60	-
chr1	19163040	19163041	A01177:42:HHKNYDSX3:1:1412:15609:35289/1	60	+
chr1	19216644	19216645	A01177:42:HHKNYDSX3:1:1129:7211:26287/1	60	+
chr1	19221207	19221208	A01177:42:HHKNYDSX3:1:1155:29053:16266/1	60	-
chr1	19473991	19473992	A01177:42:HHKNYDSX3:2:1422:21585:3615	60	+
chr1	20761703	20761704	A01177:42:HHKNYDSX3:1:1172:17879:36338/1	60	-
chr1	20885610	20885611	A01177:42:HHKNYDSX3:1:1131:25464:26929/1	60	-
chr1	20930993	20930994	A01177:42:HHKNYDSX3:1:1226:24397:24768/1	60	-
chr1	20998069	20998070	A01177:42:HHKNYDSX3:1:1322:8043:21496/1	60	+
chr1	21001405	21001406	A01177:42:HHKNYDSX3:1:2103:1515:10848/1	60	-
chr1	21033108	21033109	A01177:42:HHKNYDSX3:2:2170:12283:29465/1	60	+
chr1	21046219	21046220	A01177:42:HHKNYDSX3:1:1471:28718:4319/1	60	+
chr1	21058623	21058624	A01177:42:HHKNYDSX3:2:2669:23873:12085	60	-
chr1	21064103	21064104	A01177:42:HHKNYDSX3:1:1252:12418:8030/1	60	+
chr1	21066523	21066524	A01177:42:HHKNYDSX3:1:2253:30825:5682/1	60	-
chr1	21067967	21067968	A01177:42:HHKNYDSX3:1:1268:28664:27492/1	60	+
chr1	21104324	21104325	A01177:42:HHKNYDSX3:1:1178:7871:11584/1	60	+
chr1	21105243	21105244	A01177:42:HHKNYDSX3:1:1104:28935:4163	60	+
chr1	21122787	21122788	A01177:42:HHKNYDSX3:1:1104:17671:15749/1	60	-
chr1	21134241	21134242	A01177:42:HHKNYDSX3:1:1153:1443:11851/1	60	-
chr1	21678459	21678460	A01177:42:HHKNYDSX3:1:1109:10158:28072/1	60	-
chr1	21723800	21723801	A01177:42:HHKNYDSX3:1:1108:16242:10207/1	60	-
chr1	21727710	21727711	A01177:42:HHKNYDSX3:1:1329:21079:16548/1	60	+
chr1	22494493	22494494	A01177:42:HHKNYDSX3:1:2507:8883:5635/1	60	+
chr1	23032676	23032677	A01177:42:HHKNYDSX3:1:2376:25907:29136/1	60	-
chr1	23038702	23038703	A01177:42:HHKNYDSX3:1:2109:16721:14638/1	60	+
chr1	23043799	23043800	A01177:42:HHKNYDSX3:1:1210:18412:9925	60	+
chr1	23061062	23061063	A01177:42:HHKNYDSX3:1:2624:5204:1861/1	60	+
chr1	23290729	23290730	A01177:42:HHKNYDSX3:1:1527:19036:29356/1	60	+
chr1	23307351	23307352	A01177:42:HHKNYDSX3:1:2470:8666:4507/1	60	+
chr1	23316106	23316107	A01177:42:HHKNYDSX3:1:1414:27661:35556	60	+
chr1	23514652	23514653	A01177:42:HHKNYDSX3:1:1229:32859:2534	60	-
chr1	23966264	23966265	A01177:42:HHKNYDSX3:1:1412:11252:20760/1	60	+
chr1	24014877	24014878	A01177:42:HHKNYDSX3:1:1117:10764:12305/1	60	-
chr1	24510371	24510372	A01177:42:HHKNYDSX3:1:1160:24207:13260/1	60	-
chr1	24672822	24672823	A01177:42:HHKNYDSX3:1:1126:19958:3740/1	60	-
chr1	24993737	24993738	A01177:42:HHKNYDSX3:1:1333:19352:33160/1	60	-
chr1	25347525	25347526	A01177:42:HHKNYDSX3:1:1526:19425:1063	60	-
chr1	25453807	25453808	A01177:42:HHKNYDSX3:1:1313:8693:7748/1	60	-
chr1	25468628	25468629	A01177:42:HHKNYDSX3:1:2515:19361:30796/1	60	+
chr1	25490367	25490368	A01177:42:HHKNYDSX3:1:1105:12852:18208/1	60	+
chr1	25901990	25901991	A01177:42:HHKNYDSX3:1:2162:11704:12524/1	60	-
chr1	25998111	25998112	A01177:42:HHKNYDSX3:1:1103:25599:16611	60	+
chr1	26236377	26236378	A01177:42:HHKNYDSX3:1:1218:15103:4131/1	60	-
chr1	26247222	26247223	A01177:42:HHKNYDSX3:1:1140:3034:34115/1	60	+
chr1	26562418	26562419	A01177:42:HHKNYDSX3:1:1373:6090:27790/1	60	+
chr1	26739589	26739590	A01177:42:HHKNYDSX3:1:1404:19253:29951/1	60	-
chr1	26933623	26933624	A01177:42:HHKNYDSX3:1:1647:19994:11318/1	60	-
chr1	27434004	27434005	A01177:42:HHKNYDSX3:1:1246:13621:16532/1	60	+
chr1	27465701	27465702	A01177:42:HHKNYDSX3:1:2377:10104:31046	60	-
chr1	27466321	27466322	A01177:42:HHKNYDSX3:1:1324:10041:21386/1	60	+
chr1	27739269	27739270	A01177:42:HHKNYDSX3:1:2602:6922:5901/1	60	-
chr1	27761164	27761165	A01177:42:HHKNYDSX3:2:1460:16043:18255/1	60	-
chr1	27982566	27982567	A01177:42:HHKNYDSX3:1:2406:9634:19586/1	60	+
chr1	27997585	27997586	A01177:42:HHKNYDSX3:1:1225:9941:5368/1	60	+
chr1	28032499	28032500	A01177:42:HHKNYDSX3:1:1440:30924:25958	60	-
chr1	28034178	28034179	A01177:42:HHKNYDSX3:1:1160:7292:25989/1	60	-
chr1	28048042	28048043	A01177:42:HHKNYDSX3:1:1213:12563:32111/1	60	+
chr1	28050704	28050705	A01177:42:HHKNYDSX3:1:1125:21395:2503/1	60	+
chr1	28064519	28064520	A01177:42:HHKNYDSX3:1:1130:23665:33113	60	+
chr1	28411390	28411391	A01177:42:HHKNYDSX3:1:1661:10836:13683/1	60	+
chr1	28416305	28416306	A01177:42:HHKNYDSX3:1:1230:19985:7451/1	60	+
chr1	28438244	28438245	A01177:42:HHKNYDSX3:2:1542:13874:35759/1	60	-
chr1	28446121	28446122	A01177:42:HHKNYDSX3:2:1247:7636:5102/1	60	-
chr1	28467189	28467190	A01177:42:HHKNYDSX3:2:1448:1009:19523/1	60	-
chr1	28682708	28682709	A01177:42:HHKNYDSX3:1:1166:32515:24831/1	60	-
chr1	28923235	28923236	A01177:42:HHKNYDSX3:1:1255:6677:25081/1	60	+
chr1	29053337	29053338	A01177:42:HHKNYDSX3:1:1125:6054:35618/1	60	+
chr1	29058852	29058853	A01177:42:HHKNYDSX3:1:1254:12924:21277/1	60	+
chr1	29063780	29063781	A01177:42:HHKNYDSX3:2:2643:25473:30295/1	60	-
chr1	29189032	29189033	A01177:42:HHKNYDSX3:1:1648:20681:6464/1	60	-
chr1	30553960	30553961	A01177:42:HHKNYDSX3:1:2355:27570:24064	60	-
chr1	30959621	30959622	A01177:42:HHKNYDSX3:2:2522:2013:18380	60	+
chr1	30977272	30977273	A01177:42:HHKNYDSX3:1:1133:32913:15718	60	+
chr1	31066383	31066384	A01177:42:HHKNYDSX3:2:2162:26928:9987	60	+
chr1	31839119	31839120	A01177:42:HHKNYDSX3:2:2366:30843:26506/1	60	-
chr1	31845025	31845026	A01177:42:HHKNYDSX3:1:1413:19895:32628/1	60	+
chr1	31912282	31912283	A01177:42:HHKNYDSX3:1:1455:24768:1517	60	+
chr1	31918137	31918138	A01177:42:HHKNYDSX3:1:1109:31638:24752/1	60	+
chr1	31926739	31926740	A01177:42:HHKNYDSX3:1:1228:14488:30029/1	60	-
chr1	31931750	31931751	A01177:42:HHKNYDSX3:2:2354:4083:32863/1	60	+
chr1	32021389	32021390	A01177:42:HHKNYDSX3:1:1349:8621:21433/1	60	+
chr1	32021769	32021770	A01177:42:HHKNYDSX3:1:1437:25473:26130/1	60	-
chr1	32030317	32030318	A01177:42:HHKNYDSX3:2:2448:26775:2143/1	60	+
chr1	32044146	32044147	A01177:42:HHKNYDSX3:1:1533:28745:18239/1	60	+
chr1	32128886	32128887	A01177:42:HHKNYDSX3:1:1344:6822:7388/1	60	+
chr1	32149837	32149838	A01177:42:HHKNYDSX3:2:1240:20745:12868	60	-
chr1	32166649	32166650	A01177:42:HHKNYDSX3:2:1261:15736:3975	60	+
chr1	32304282	32304283	A01177:42:HHKNYDSX3:1:1129:24053:31250	60	+
chr1	32304283	32304284	A01177:42:HHKNYDSX3:2:2618:30481:1830	60	+
chr1	32312142	32312143	A01177:42:HHKNYDSX3:1:1256:29993:9032/1	60	+
chr1	32668856	32668857	A01177:42:HHKNYDSX3:1:1134:7003:10739	60	+
chr1	32747409	32747410	A01177:42:HHKNYDSX3:1:1601:6054:1892/1	60	+
chr1	32847801	32847802	A01177:42:HHKNYDSX3:2:1611:11767:6997/1	60	-
chr1	33484993	33484994	A01177:42:HHKNYDSX3:1:2277:22363:1736	60	+
chr1	33556110	33556111	A01177:42:HHKNYDSX3:1:1344:14968:27727	60	-
chr1	34993483	34993484	A01177:42:HHKNYDSX3:1:1460:25762:25222/1	60	-
chr1	35176423	35176424	A01177:42:HHKNYDSX3:1:1171:6931:35822/1	60	+
chr1	35273780	35273781	A01177:42:HHKNYDSX3:2:1655:11406:30138/1	60	-
chr1	35321468	35321469	A01177:42:HHKNYDSX3:1:1138:27453:33943	60	-
chr1	35339655	35339656	A01177:42:HHKNYDSX3:1:2214:18511:7404/1	60	-
chr1	35344138	35344139	A01177:42:HHKNYDSX3:1:1230:26919:20807/1	60	-
chr1	35355440	35355441	A01177:42:HHKNYDSX3:1:1263:24234:15624/1	60	+
chr1	35383382	35383383	A01177:42:HHKNYDSX3:1:1165:26576:28886/1	60	+
chr1	35387930	35387931	A01177:42:HHKNYDSX3:2:2447:1127:33912	60	-
chr1	35600484	35600485	A01177:42:HHKNYDSX3:1:1320:17779:33411	60	-
chr1	35831152	35831153	A01177:42:HHKNYDSX3:1:1236:13033:33865/1	60	-
chr1	35913110	35913111	A01177:42:HHKNYDSX3:2:1275:4327:1313	60	+
chr1	36004315	36004316	A01177:42:HHKNYDSX3:1:2451:4571:19930/1	60	+
chr1	36031141	36031142	A01177:42:HHKNYDSX3:1:1666:11180:21887/1	60	+
chr1	36272448	36272449	A01177:42:HHKNYDSX3:1:1122:19063:11240/1	60	-
chr1	37045538	37045539	A01177:42:HHKNYDSX3:2:1236:16007:36448	60	+
chr1	37327793	37327794	A01177:42:HHKNYDSX3:1:1131:6180:27978/1	60	+
chr1	37327795	37327796	A01177:42:HHKNYDSX3:1:2160:3866:25222/1	60	+
chr1	37498265	37498266	A01177:42:HHKNYDSX3:1:1374:25916:20478/1	60	+
chr1	37573776	37573777	A01177:42:HHKNYDSX3:2:2526:26313:24424/1	60	+
chr1	37969149	37969150	A01177:42:HHKNYDSX3:1:1230:17445:10128/1	60	+
chr1	39200310	39200311	A01177:42:HHKNYDSX3:1:1134:22254:4836/1	60	+
chr1	39325306	39325307	A01177:42:HHKNYDSX3:1:1137:5746:27759/1	60	-
chr1	39329939	39329940	A01177:42:HHKNYDSX3:1:1170:24451:6793/1	60	-
chr1	39359788	39359789	A01177:42:HHKNYDSX3:1:1125:16251:30702/1	60	-
chr1	39420321	39420322	A01177:42:HHKNYDSX3:1:1124:12066:23140/1	60	-
chr1	39430436	39430437	A01177:42:HHKNYDSX3:1:2217:30743:34663/1	60	+
chr1	39443079	39443080	A01177:42:HHKNYDSX3:2:2207:6135:33379	60	-
chr1	39534697	39534698	A01177:42:HHKNYDSX3:2:2202:10185:7670	60	-
chr1	39843332	39843333	A01177:42:HHKNYDSX3:1:1476:19931:33191/1	60	-
chr1	39852259	39852260	A01177:42:HHKNYDSX3:1:1130:6551:7138/1	60	-
chr1	39861509	39861510	A01177:42:HHKNYDSX3:1:1124:10827:27352/1	60	-
chr1	40065413	40065414	A01177:42:HHKNYDSX3:1:1320:15465:23359/1	60	-
chr1	40190883	40190884	A01177:42:HHKNYDSX3:1:1101:2862:36010/1	60	+
chr1	40194521	40194522	A01177:42:HHKNYDSX3:1:2527:7970:15515/1	60	-
chr1	40195688	40195689	A01177:42:HHKNYDSX3:2:2274:31132:10911	60	+
chr1	40213462	40213463	A01177:42:HHKNYDSX3:1:1158:31430:28244/1	60	+
chr1	40386001	40386002	A01177:42:HHKNYDSX3:1:1172:8585:22905/1	60	+
chr1	40740127	40740128	A01177:42:HHKNYDSX3:1:1658:16486:23657/1	60	-
chr1	40761177	40761178	A01177:42:HHKNYDSX3:1:1434:29532:33411/1	60	+
chr1	40903936	40903937	A01177:42:HHKNYDSX3:1:2411:24442:16235/1	60	-
chr1	40984117	40984118	A01177:42:HHKNYDSX3:1:1305:7717:21277/1	60	-
chr1	41064003	41064004	A01177:42:HHKNYDSX3:2:1552:32931:29904	60	+
chr1	41088850	41088851	A01177:42:HHKNYDSX3:1:1230:4743:13839/1	60	-
chr1	41099596	41099597	A01177:42:HHKNYDSX3:1:1520:14344:2691/1	60	-
chr1	41101496	41101497	A01177:42:HHKNYDSX3:1:1211:1949:35086/1	60	-
chr1	41115503	41115504	A01177:42:HHKNYDSX3:2:1102:29604:12806/1	60	-
chr1	42266035	42266036	A01177:42:HHKNYDSX3:1:1360:7139:7560/1	60	-
chr1	42267380	42267381	A01177:42:HHKNYDSX3:1:1157:20446:15671/1	60	+
chr1	42289605	42289606	A01177:42:HHKNYDSX3:1:1169:18647:2253/1	60	+
chr1	42289607	42289608	A01177:42:HHKNYDSX3:1:2569:2031:16595	60	+
chr1	42670226	42670227	A01177:42:HHKNYDSX3:1:1148:2908:13698/1	60	-
chr1	42670481	42670482	A01177:42:HHKNYDSX3:2:1429:2880:5635	60	+
chr1	42701316	42701317	A01177:42:HHKNYDSX3:2:2536:1497:2988/1	60	-
chr1	42812582	42812583	A01177:42:HHKNYDSX3:1:1446:9019:20588	60	+
chr1	43376344	43376345	A01177:42:HHKNYDSX3:1:1205:16405:4069/1	60	-
chr1	43655312	43655313	A01177:42:HHKNYDSX3:2:1432:18828:10269	60	-
chr1	43658621	43658622	A01177:42:HHKNYDSX3:2:2372:11433:33098/1	60	+
chr1	43732820	43732821	A01177:42:HHKNYDSX3:1:1101:9579:31767/1	60	-
chr1	43735375	43735376	A01177:42:HHKNYDSX3:1:1120:11324:9017/1	60	-
chr1	43745249	43745250	A01177:42:HHKNYDSX3:1:1429:7301:15045/1	60	-
chr1	43752103	43752104	A01177:42:HHKNYDSX3:1:1208:13901:30953/1	60	-
chr1	43752524	43752525	A01177:42:HHKNYDSX3:1:1427:27091:5635/1	60	+
chr1	43800772	43800773	A01177:42:HHKNYDSX3:1:1136:4173:35524/1	60	+
chr1	44343510	44343511	A01177:42:HHKNYDSX3:1:1323:25328:28510/1	60	+
chr1	44933407	44933408	A01177:42:HHKNYDSX3:1:1640:29613:7560/1	60	-
chr1	44937323	44937324	A01177:42:HHKNYDSX3:1:1121:25220:4272/1	60	-
chr1	44939781	44939782	A01177:42:HHKNYDSX3:1:1267:16550:17973/1	60	+
chr1	44940454	44940455	A01177:42:HHKNYDSX3:1:2114:23131:13401	60	-
chr1	45427296	45427297	A01177:42:HHKNYDSX3:1:1246:7365:31344/1	60	+
chr1	45642303	45642304	A01177:42:HHKNYDSX3:1:1664:27715:20838/1	60	+
chr1	45645467	45645468	A01177:42:HHKNYDSX3:1:1113:32461:19163/1	60	-
chr1	45649301	45649302	A01177:42:HHKNYDSX3:1:1160:14597:20854/1	60	+
chr1	45658410	45658411	A01177:42:HHKNYDSX3:1:1109:27733:21715/1	60	-
chr1	45665941	45665942	A01177:42:HHKNYDSX3:1:1128:15510:8656/1	60	+
chr1	45665942	45665943	A01177:42:HHKNYDSX3:2:1629:10728:30686	60	+
chr1	45683444	45683445	A01177:42:HHKNYDSX3:1:1139:20030:6934	60	-
chr1	45720995	45720996	A01177:42:HHKNYDSX3:1:1178:25943:12665/1	60	-
chr1	45842929	45842930	A01177:42:HHKNYDSX3:1:1136:28863:36636/1	60	+
chr1	45967824	45967825	A01177:42:HHKNYDSX3:1:1544:15637:30044/1	60	+
chr1	46097522	46097523	A01177:42:HHKNYDSX3:1:1113:3658:31187/1	60	+
chr1	46101979	46101980	A01177:42:HHKNYDSX3:1:1307:19813:23312/1	60	-
chr1	46127063	46127064	A01177:42:HHKNYDSX3:2:2110:14190:33865/1	60	-
chr1	46700469	46700470	A01177:42:HHKNYDSX3:1:1353:11134:3521	60	-
chr1	46708688	46708689	A01177:42:HHKNYDSX3:1:1533:25536:15843/1	60	-
chr1	47301908	47301909	A01177:42:HHKNYDSX3:1:1169:12147:27195/1	60	-
chr1	47354742	47354743	A01177:42:HHKNYDSX3:2:1354:27172:25817/1	60	-
chr1	48736772	48736773	A01177:42:HHKNYDSX3:1:1143:7211:25535/1	60	+
chr1	50144373	50144374	A01177:42:HHKNYDSX3:1:1555:28962:16767/1	60	-
chr1	50563292	50563293	A01177:42:HHKNYDSX3:1:1267:23357:36965/1	60	-
chr1	50655993	50655994	A01177:42:HHKNYDSX3:1:2114:21106:11303/1	60	-
chr1	50701834	50701835	A01177:42:HHKNYDSX3:1:1175:9950:8359/1	60	+
chr1	50839583	50839584	A01177:42:HHKNYDSX3:1:1217:27579:36511/1	60	-
chr1	50857838	50857839	A01177:42:HHKNYDSX3:1:1666:15772:18192/1	60	+
chr1	50979905	50979906	A01177:42:HHKNYDSX3:1:2421:12707:18490/1	60	+
chr1	51443185	51443186	A01177:42:HHKNYDSX3:1:1128:11388:7435/1	60	+
chr1	51747590	51747591	A01177:42:HHKNYDSX3:1:1133:1814:24298/1	60	+
chr1	51817022	51817023	A01177:42:HHKNYDSX3:1:1258:32796:28761/1	60	+
chr1	52066830	52066831	A01177:42:HHKNYDSX3:1:2238:11207:26537/1	60	-
chr1	52217089	52217090	A01177:42:HHKNYDSX3:2:2570:29930:23202	60	-
chr1	52236589	52236590	A01177:42:HHKNYDSX3:1:1176:29414:8249/1	60	-
chr1	52246419	52246420	A01177:42:HHKNYDSX3:1:1102:24894:35399/1	60	+
chr1	52451426	52451427	A01177:42:HHKNYDSX3:1:1432:17164:6762/1	60	+
chr1	52486649	52486650	A01177:42:HHKNYDSX3:1:1275:23981:29152/1	60	-
chr1	52496309	52496310	A01177:42:HHKNYDSX3:1:2365:28194:13589/1	60	-
chr1	52528943	52528944	A01177:42:HHKNYDSX3:1:1176:5683:32753/1	60	-
chr1	52647119	52647120	A01177:42:HHKNYDSX3:1:1330:17761:5290/1	60	-
chr1	52803636	52803637	A01177:42:HHKNYDSX3:1:1469:15881:13213/1	60	-
chr1	52990379	52990380	A01177:42:HHKNYDSX3:1:2466:20347:7263/1	60	-
chr1	53232064	53232065	A01177:42:HHKNYDSX3:1:1101:20808:32142/1	60	+
chr1	53305393	53305394	A01177:42:HHKNYDSX3:1:1176:16071:11068/1	60	+
chr1	53772114	53772115	A01177:42:HHKNYDSX3:1:1372:15239:33238/1	60	+
chr1	55094642	55094643	A01177:42:HHKNYDSX3:1:1372:3179:4586/1	60	-
chr1	56590175	56590176	A01177:42:HHKNYDSX3:2:2302:8458:19586/1	60	-
chr1	57288581	57288582	A01177:42:HHKNYDSX3:1:2457:18566:6684/1	60	-
chr1	57903079	57903080	A01177:42:HHKNYDSX3:1:1141:16107:31798/1	60	-
chr1	61090399	61090400	A01177:42:HHKNYDSX3:1:1359:25039:1141/1	60	-
chr1	61288224	61288225	A01177:42:HHKNYDSX3:1:1424:19027:33285/1	60	+
chr1	61508942	61508943	A01177:42:HHKNYDSX3:1:1101:26350:21167/1	60	+
chr1	61691617	61691618	A01177:42:HHKNYDSX3:2:2463:3170:10363/1	60	-
chr1	61989272	61989273	A01177:42:HHKNYDSX3:1:1666:2889:10723	60	-
chr1	62476744	62476745	A01177:42:HHKNYDSX3:2:2334:23854:11271	60	+
chr1	62540038	62540039	A01177:42:HHKNYDSX3:1:1236:1696:25661/1	60	+
chr1	62981047	62981048	A01177:42:HHKNYDSX3:1:1166:3387:33786/1	60	-
chr1	63610132	63610133	A01177:42:HHKNYDSX3:1:1643:6361:22529/1	60	-
chr1	64746190	64746191	A01177:42:HHKNYDSX3:1:1309:4987:12383/1	60	-
chr1	64764480	64764481	A01177:42:HHKNYDSX3:1:1355:12816:10034/1	60	+
chr1	65323691	65323692	A01177:42:HHKNYDSX3:1:1202:3577:2080/1	60	+
chr1	66965609	66965610	A01177:42:HHKNYDSX3:2:1473:16622:7138	60	-
chr1	66986063	66986064	A01177:42:HHKNYDSX3:1:1476:24849:30624/1	60	-
chr1	67282149	67282150	A01177:42:HHKNYDSX3:2:1102:29161:24220	60	+
chr1	70183910	70183911	A01177:42:HHKNYDSX3:1:2176:6903:27101/1	60	+
chr1	70231881	70231882	A01177:42:HHKNYDSX3:1:1118:10330:34131/1	60	+
chr1	70309964	70309965	A01177:42:HHKNYDSX3:1:1171:16278:23171/1	60	+
chr1	72231367	72231368	A01177:42:HHKNYDSX3:1:1151:1172:30358/1	60	+
chr1	72750367	72750368	A01177:42:HHKNYDSX3:1:1219:6470:28354	60	-
chr1	72857819	72857820	A01177:42:HHKNYDSX3:1:1274:27272:28087/1	60	+
chr1	75144686	75144687	A01177:42:HHKNYDSX3:1:1222:29451:32017/1	60	+
chr1	75363908	75363909	A01177:42:HHKNYDSX3:1:1138:13033:3176/1	60	-
chr1	75462545	75462546	A01177:42:HHKNYDSX3:1:2222:8856:3897/1	60	+
chr1	77562750	77562751	A01177:42:HHKNYDSX3:1:1104:1524:16626/1	60	+
chr1	77710241	77710242	A01177:42:HHKNYDSX3:2:1349:31042:24533/1	60	+
chr1	77734439	77734440	A01177:42:HHKNYDSX3:1:1153:32325:18740/1	60	+
chr1	77822445	77822446	A01177:42:HHKNYDSX3:1:1334:6967:14559/1	60	+
chr1	77962409	77962410	A01177:42:HHKNYDSX3:2:1302:1714:15953	60	-
chr1	80162681	80162682	A01177:42:HHKNYDSX3:1:2677:26928:8171/1	60	-
chr1	80297040	80297041	A01177:42:HHKNYDSX3:1:2437:9842:6073/1	60	+
chr1	80492031	80492032	A01177:42:HHKNYDSX3:2:2170:11632:32064/1	60	-
chr1	80681143	80681144	A01177:42:HHKNYDSX3:1:1142:5936:25050/1	60	+
chr1	80846166	80846167	A01177:42:HHKNYDSX3:1:1111:6198:3771	60	+
chr1	82469204	82469205	A01177:42:HHKNYDSX3:1:1243:6036:28667	60	+
chr1	82746192	82746193	A01177:42:HHKNYDSX3:1:1126:8151:23124/1	60	+
chr1	84175571	84175572	A01177:42:HHKNYDSX3:1:1234:12518:6324/1	60	+
chr1	84203938	84203939	A01177:42:HHKNYDSX3:1:1516:15275:8249/1	60	+
chr1	84554043	84554044	A01177:42:HHKNYDSX3:1:2234:27914:36495	60	-
chr1	85175117	85175118	A01177:42:HHKNYDSX3:1:1273:13593:16391/1	60	-
chr1	85910669	85910670	A01177:42:HHKNYDSX3:1:1353:27335:13949/1	60	-
chr1	86885517	86885518	A01177:42:HHKNYDSX3:1:1115:30725:6104/1	60	+
chr1	87053279	87053280	A01177:42:HHKNYDSX3:1:1208:13747:5165	60	-
chr1	88784569	88784570	A01177:42:HHKNYDSX3:2:1576:21603:24439	60	-
chr1	88811379	88811380	A01177:42:HHKNYDSX3:1:2478:11794:16595/1	60	-
chr1	88957997	88957998	A01177:42:HHKNYDSX3:1:1108:21522:29622/1	60	-
chr1	89638328	89638329	A01177:42:HHKNYDSX3:1:1138:14326:5697/1	60	+
chr1	89869132	89869133	A01177:42:HHKNYDSX3:1:1336:6361:27070/1	60	+
chr1	89893800	89893801	A01177:42:HHKNYDSX3:1:1128:12165:2174/1	60	-
chr1	90012739	90012740	A01177:42:HHKNYDSX3:2:1224:12961:4210/1	60	+
chr1	90016266	90016267	A01177:42:HHKNYDSX3:1:1318:22263:9392/1	60	+
chr1	90266158	90266159	A01177:42:HHKNYDSX3:2:1620:7545:6856	60	+
chr1	90508739	90508740	A01177:42:HHKNYDSX3:2:1256:13729:28213/1	60	+
chr1	91012689	91012690	A01177:42:HHKNYDSX3:1:1446:6497:32534/1	60	-
chr1	92149670	92149671	A01177:42:HHKNYDSX3:1:1202:29776:34961/1	60	-
chr1	92251712	92251713	A01177:42:HHKNYDSX3:1:2659:26802:30467/1	60	+
chr1	92335224	92335225	A01177:42:HHKNYDSX3:1:1173:3875:9048/1	60	+
chr1	92347884	92347885	A01177:42:HHKNYDSX3:1:1129:3034:30765/1	60	-
chr1	92572104	92572105	A01177:42:HHKNYDSX3:1:1361:16749:28776/1	60	+
chr1	92613573	92613574	A01177:42:HHKNYDSX3:1:2622:21974:8015/1	60	+
chr1	93129056	93129057	A01177:42:HHKNYDSX3:1:1163:26078:17002/1	60	+
chr1	93135114	93135115	A01177:42:HHKNYDSX3:1:1273:15510:12540/1	60	-
chr1	93194389	93194390	A01177:42:HHKNYDSX3:1:2377:13404:37012/1	60	+
chr1	93362554	93362555	A01177:42:HHKNYDSX3:1:1276:28637:23062/1	60	+
chr1	94186439	94186440	A01177:42:HHKNYDSX3:2:2145:26675:36385	60	-
chr1	94462059	94462060	A01177:42:HHKNYDSX3:1:2404:6406:16470/1	60	+
chr1	96358668	96358669	A01177:42:HHKNYDSX3:2:1574:17987:20713/1	60	-
chr1	97690301	97690302	A01177:42:HHKNYDSX3:1:2105:14633:27430	60	-
chr1	97697544	97697545	A01177:42:HHKNYDSX3:1:1116:31512:30827/1	60	+
chr1	97790217	97790218	A01177:42:HHKNYDSX3:1:1634:14615:17691/1	60	-
chr1	97836006	97836007	A01177:42:HHKNYDSX3:1:2253:1108:17096/1	60	+
chr1	98088011	98088012	A01177:42:HHKNYDSX3:2:1550:23981:27524/1	60	+
chr1	99025749	99025750	A01177:42:HHKNYDSX3:2:2663:5204:34804	60	-
chr1	99859642	99859643	A01177:42:HHKNYDSX3:2:1336:27037:33724/1	60	-
chr1	100098587	100098588	A01177:42:HHKNYDSX3:1:1528:27688:21731/1	60	+
chr1	100149924	100149925	A01177:42:HHKNYDSX3:1:1217:27624:17989	60	-
chr1	100274525	100274526	A01177:42:HHKNYDSX3:1:1112:26033:9001	60	-
chr1	100444796	100444797	A01177:42:HHKNYDSX3:1:1240:25247:17566/1	60	+
chr1	100521117	100521118	A01177:42:HHKNYDSX3:1:1270:29125:27445/1	60	+
chr1	100903061	100903062	A01177:42:HHKNYDSX3:2:2464:24614:9706/1	60	-
chr1	100971114	100971115	A01177:42:HHKNYDSX3:1:2355:28818:27007/1	60	+
chr1	101029749	101029750	A01177:42:HHKNYDSX3:1:1112:23818:19977/1	60	-
chr1	101029960	101029961	A01177:42:HHKNYDSX3:1:1457:23457:14559/1	60	-
chr1	101035990	101035991	A01177:42:HHKNYDSX3:1:1161:27661:10410/1	60	-
chr1	101217146	101217147	A01177:42:HHKNYDSX3:1:1148:14986:7748/1	60	-
chr1	101347531	101347532	A01177:42:HHKNYDSX3:1:1244:29821:33348/1	60	+
chr1	101513987	101513988	A01177:42:HHKNYDSX3:1:1505:7102:14011/1	60	-
chr1	102936085	102936086	A01177:42:HHKNYDSX3:1:2521:23882:20744/1	60	+
chr1	103783087	103783088	A01177:42:HHKNYDSX3:1:2220:21540:19038/1	60	+
chr1	106461177	106461178	A01177:42:HHKNYDSX3:1:2325:20121:18646/1	60	+
chr1	107627224	107627225	A01177:42:HHKNYDSX3:1:1118:14353:31955/1	60	+
chr1	107627578	107627579	A01177:42:HHKNYDSX3:1:1426:23430:19867/1	60	-
chr1	107792535	107792536	A01177:42:HHKNYDSX3:1:1154:32615:27070/1	60	-
chr1	108057668	108057669	A01177:42:HHKNYDSX3:1:1139:2672:34522/1	60	+
chr1	108117207	108117208	A01177:42:HHKNYDSX3:2:2142:1877:34397	60	-
chr1	108809594	108809595	A01177:42:HHKNYDSX3:2:2252:30255:14434/1	60	+
chr1	109332283	109332284	A01177:42:HHKNYDSX3:1:1117:24921:30561/1	60	+
chr1	109574215	109574216	A01177:42:HHKNYDSX3:1:1461:25201:9283/1	60	+
chr1	109834798	109834799	A01177:42:HHKNYDSX3:1:1205:4363:29027/1	60	+
chr1	109835460	109835461	A01177:42:HHKNYDSX3:2:1266:13512:12461	60	-
chr1	110351899	110351900	A01177:42:HHKNYDSX3:1:1448:31421:13573/1	60	-
chr1	110356145	110356146	A01177:42:HHKNYDSX3:1:1136:24632:5791/1	60	+
chr1	110372857	110372858	A01177:42:HHKNYDSX3:1:2171:31855:5588/1	60	-
chr1	110881534	110881535	A01177:42:HHKNYDSX3:2:2410:23656:3537	60	+
chr1	110882633	110882634	A01177:42:HHKNYDSX3:1:1602:25048:14184/1	60	-
chr1	111122283	111122284	A01177:42:HHKNYDSX3:1:1154:4056:4852/1	60	-
chr1	111170301	111170302	A01177:42:HHKNYDSX3:1:1371:13413:30264/1	60	+
chr1	111179501	111179502	A01177:42:HHKNYDSX3:1:1205:18810:8735/1	60	-
chr1	111459177	111459178	A01177:42:HHKNYDSX3:1:1632:4372:30577/1	60	-
chr1	111629178	111629179	A01177:42:HHKNYDSX3:1:1114:23710:14935/1	60	+
chr1	111636418	111636419	A01177:42:HHKNYDSX3:2:1227:19651:30076/1	60	-
chr1	111640222	111640223	A01177:42:HHKNYDSX3:1:1273:19750:21418/1	60	+
chr1	111834805	111834806	A01177:42:HHKNYDSX3:1:1656:21649:20979/1	60	-
chr1	112582208	112582209	A01177:42:HHKNYDSX3:1:1120:1443:33959/1	60	-
chr1	112933983	112933984	A01177:42:HHKNYDSX3:1:2659:10691:36699/1	60	-
chr1	112935472	112935473	A01177:42:HHKNYDSX3:1:1140:20256:10676/1	60	-
chr1	113145850	113145851	A01177:42:HHKNYDSX3:1:1273:24605:22592/1	60	-
chr1	113753793	113753794	A01177:42:HHKNYDSX3:1:1108:24532:22842	60	+
chr1	113764729	113764730	A01177:42:HHKNYDSX3:1:2465:23086:30326/1	60	+
chr1	113768624	113768625	A01177:42:HHKNYDSX3:1:1109:28736:5854/1	60	+
chr1	113795995	113795996	A01177:42:HHKNYDSX3:1:2212:18819:18959/1	60	-
chr1	113866059	113866060	A01177:42:HHKNYDSX3:1:1204:7826:26256/1	60	-
chr1	113968257	113968258	A01177:42:HHKNYDSX3:1:1165:32832:5337/1	60	+
chr1	114401350	114401351	A01177:42:HHKNYDSX3:1:1131:11695:17018/1	60	+
chr1	114438219	114438220	A01177:42:HHKNYDSX3:1:2105:29622:22827/1	60	-
chr1	114468153	114468154	A01177:42:HHKNYDSX3:1:1532:16848:26694/1	60	-
chr1	114753234	114753235	A01177:42:HHKNYDSX3:1:1162:26476:4664/1	60	+
chr1	115174849	115174850	A01177:42:HHKNYDSX3:1:1145:14398:19132	60	+
chr1	116772111	116772112	A01177:42:HHKNYDSX3:2:2205:29234:16329/1	60	-
chr1	116779826	116779827	A01177:42:HHKNYDSX3:1:1523:16143:30013/1	60	-
chr1	117456464	117456465	A01177:42:HHKNYDSX3:1:2673:15139:36166/1	60	+
chr1	117498291	117498292	A01177:42:HHKNYDSX3:2:1170:30499:12884	60	-
chr1	117498687	117498688	A01177:42:HHKNYDSX3:1:1211:32108:30765	60	-
chr1	117498688	117498689	A01177:42:HHKNYDSX3:1:2467:4779:4883	60	-
chr1	117501791	117501792	A01177:42:HHKNYDSX3:1:1149:11171:23312/1	60	-
chr1	117857287	117857288	A01177:42:HHKNYDSX3:2:1212:19678:15562/1	60	-
chr1	117882584	117882585	A01177:42:HHKNYDSX3:1:2213:32425:15718/1	60	+
chr1	120023215	120023216	A01177:42:HHKNYDSX3:1:1201:27715:9189/1	60	-
chr1	120048197	120048198	A01177:42:HHKNYDSX3:2:2533:32759:28667/1	60	+
chr1	120352033	120352034	A01177:42:HHKNYDSX3:1:1545:7401:30060/1	60	+
chr1	120539716	120539717	A01177:42:HHKNYDSX3:1:1629:5077:18834	60	+
chr1	121593231	121593232	A01177:42:HHKNYDSX3:1:1209:2645:33004/1	60	+
chr1	124743605	124743606	A01177:42:HHKNYDSX3:1:2617:3025:15562/1	60	-
chr1	143213336	143213337	A01177:42:HHKNYDSX3:1:1275:17852:21950/1	60	-
chr1	143246981	143246982	A01177:42:HHKNYDSX3:1:2343:7509:20509/1	60	+
chr1	144463190	144463191	A01177:42:HHKNYDSX3:2:1175:14082:1673/1	60	-
chr1	144869416	144869417	A01177:42:HHKNYDSX3:1:2320:31042:2550	60	+
chr1	145084278	145084279	A01177:42:HHKNYDSX3:1:2417:28628:28401/1	60	-
chr1	145287842	145287843	A01177:42:HHKNYDSX3:2:2415:5575:25927	60	-
chr1	145931132	145931133	A01177:42:HHKNYDSX3:1:1225:12174:3693/1	60	-
chr1	145934243	145934244	A01177:42:HHKNYDSX3:1:1112:29333:26428/1	60	+
chr1	145939536	145939537	A01177:42:HHKNYDSX3:1:1114:30418:24079/1	60	-
chr1	145998050	145998051	A01177:42:HHKNYDSX3:1:2178:1425:35712/1	60	-
chr1	146039397	146039398	A01177:42:HHKNYDSX3:1:1120:4833:16783/1	60	+
chr1	147167443	147167444	A01177:42:HHKNYDSX3:1:1519:15917:29027/1	60	+
chr1	149098036	149098037	A01177:42:HHKNYDSX3:1:1439:11424:32299	60	-
chr1	149466194	149466195	A01177:42:HHKNYDSX3:1:1569:13892:6668/1	60	+
chr1	150031601	150031602	A01177:42:HHKNYDSX3:1:1107:7753:22654	60	-
chr1	150075557	150075558	A01177:42:HHKNYDSX3:1:1438:21224:25723/1	60	+
chr1	150084477	150084478	A01177:42:HHKNYDSX3:1:1110:12129:26224	60	-
chr1	150087073	150087074	A01177:42:HHKNYDSX3:1:2460:9724:32330/1	60	-
chr1	150112037	150112038	A01177:42:HHKNYDSX3:1:1118:16260:16470/1	60	+
chr1	150131679	150131680	A01177:42:HHKNYDSX3:1:1146:30445:3865	60	+
chr1	150131680	150131681	A01177:42:HHKNYDSX3:2:2166:20518:19523	60	+
chr1	150226760	150226761	A01177:42:HHKNYDSX3:1:1132:17499:19867/1	60	-
chr1	150433506	150433507	A01177:42:HHKNYDSX3:2:1642:22281:3317/1	60	+
chr1	150439527	150439528	A01177:42:HHKNYDSX3:1:1104:17137:23124/1	60	-
chr1	150599671	150599672	A01177:42:HHKNYDSX3:1:1408:26368:28870/1	60	-
chr1	150627493	150627494	A01177:42:HHKNYDSX3:1:1213:10059:35164/1	60	+
chr1	150685080	150685081	A01177:42:HHKNYDSX3:1:1162:29460:29904/1	60	+
chr1	150832660	150832661	A01177:42:HHKNYDSX3:1:1214:6325:26318	60	-
chr1	150959196	150959197	A01177:42:HHKNYDSX3:1:2506:24108:5321/1	60	-
chr1	151064943	151064944	A01177:42:HHKNYDSX3:1:1203:10999:19351/1	60	-
chr1	151116172	151116173	A01177:42:HHKNYDSX3:1:2477:9299:10457	60	-
chr1	151191693	151191694	A01177:42:HHKNYDSX3:1:2169:21775:10175/1	60	-
chr1	151204873	151204874	A01177:42:HHKNYDSX3:1:1126:21929:11819/1	60	-
chr1	151234878	151234879	A01177:42:HHKNYDSX3:1:1277:21043:2394/1	60	-
chr1	151263464	151263465	A01177:42:HHKNYDSX3:1:2153:18349:11068/1	60	+
chr1	151412139	151412140	A01177:42:HHKNYDSX3:1:2169:16758:4805/1	60	-
chr1	151432383	151432384	A01177:42:HHKNYDSX3:1:1207:22589:28244/1	60	+
chr1	151441094	151441095	A01177:42:HHKNYDSX3:1:1216:28040:11162/1	60	+
chr1	152382397	152382398	A01177:42:HHKNYDSX3:1:2145:22345:30326/1	60	+
chr1	153636647	153636648	A01177:42:HHKNYDSX3:1:1230:28935:16877/1	60	-
chr1	153662329	153662330	A01177:42:HHKNYDSX3:1:2378:23339:7811/1	60	-
chr1	153861577	153861578	A01177:42:HHKNYDSX3:1:1146:24325:26428/1	60	-
chr1	153886319	153886320	A01177:42:HHKNYDSX3:1:2570:20889:9674/1	60	+
chr1	153887269	153887270	A01177:42:HHKNYDSX3:1:1156:26268:7529/1	60	-
chr1	153918256	153918257	A01177:42:HHKNYDSX3:1:1159:4598:13526/1	60	-
chr1	154223035	154223036	A01177:42:HHKNYDSX3:1:2136:15646:6543/1	60	-
chr1	154242532	154242533	A01177:42:HHKNYDSX3:1:1173:4770:31078/1	60	+
chr1	154242533	154242534	A01177:42:HHKNYDSX3:1:2105:14850:26960/1	60	+
chr1	154247920	154247921	A01177:42:HHKNYDSX3:1:1356:13449:1955/1	60	-
chr1	154954261	154954262	A01177:42:HHKNYDSX3:1:2354:8359:25363/1	60	-
chr1	155407569	155407570	A01177:42:HHKNYDSX3:2:2412:4345:18756/1	60	-
chr1	155454850	155454851	A01177:42:HHKNYDSX3:1:1233:13693:15342/1	60	+
chr1	155457395	155457396	A01177:42:HHKNYDSX3:1:1125:13566:18004/1	60	+
chr1	155457397	155457398	A01177:42:HHKNYDSX3:2:2669:26603:22013/1	60	+
chr1	155473487	155473488	A01177:42:HHKNYDSX3:1:1557:32063:12211/1	60	-
chr1	155487352	155487353	A01177:42:HHKNYDSX3:1:2110:7229:12947/1	60	-
chr1	155521127	155521128	A01177:42:HHKNYDSX3:1:1228:13548:2848/1	60	-
chr1	155524778	155524779	A01177:42:HHKNYDSX3:1:1208:13205:34194/1	60	+
chr1	155573289	155573290	A01177:42:HHKNYDSX3:1:1110:6632:34303/1	60	-
chr1	155921804	155921805	A01177:42:HHKNYDSX3:1:1147:14642:31516/1	60	+
chr1	155926235	155926236	A01177:42:HHKNYDSX3:1:1446:24966:15890/1	60	-
chr1	155986395	155986396	A01177:42:HHKNYDSX3:2:2569:6108:33677	60	+
chr1	156160259	156160260	A01177:42:HHKNYDSX3:2:1623:10348:16000	60	+
chr1	156279000	156279001	A01177:42:HHKNYDSX3:1:2211:32515:27492/1	60	-
chr1	156309521	156309522	A01177:42:HHKNYDSX3:2:1666:27832:34726	60	-
chr1	156315623	156315624	A01177:42:HHKNYDSX3:1:1123:30472:29403/1	60	-
chr1	156536093	156536094	A01177:42:HHKNYDSX3:1:1162:21450:3349/1	60	-
chr1	156559479	156559480	A01177:42:HHKNYDSX3:2:1325:18837:33959	60	-
chr1	156559480	156559481	A01177:42:HHKNYDSX3:1:1259:31783:30733/1	60	-
chr1	156776829	156776830	A01177:42:HHKNYDSX3:1:1140:24939:25050/1	60	+
chr1	156792958	156792959	A01177:42:HHKNYDSX3:1:1618:16486:29606/1	60	+
chr1	158379596	158379597	A01177:42:HHKNYDSX3:1:2520:18394:34945/1	60	-
chr1	158642078	158642079	A01177:42:HHKNYDSX3:1:1647:30635:28620	60	+
chr1	158750816	158750817	A01177:42:HHKNYDSX3:1:1278:21432:22169/1	60	-
chr1	159365913	159365914	A01177:42:HHKNYDSX3:1:1108:20989:10034/1	60	+
chr1	159733153	159733154	A01177:42:HHKNYDSX3:2:2130:6632:3490/1	60	-
chr1	159910740	159910741	A01177:42:HHKNYDSX3:1:1133:32994:7748/1	60	+
chr1	160243687	160243688	A01177:42:HHKNYDSX3:1:1108:21612:7827/1	60	-
chr1	160297536	160297537	A01177:42:HHKNYDSX3:1:1104:25735:12085/1	60	-
chr1	160461528	160461529	A01177:42:HHKNYDSX3:1:1146:29740:26256/1	60	-
chr1	160563975	160563976	A01177:42:HHKNYDSX3:1:2203:2492:22811	60	-
chr1	160564300	160564301	A01177:42:HHKNYDSX3:1:1378:19117:22263/1	60	-
chr1	161174188	161174189	A01177:42:HHKNYDSX3:2:1102:20907:25081/1	60	-
chr1	161323428	161323429	A01177:42:HHKNYDSX3:1:1271:23936:23563/1	60	-
chr1	161523845	161523846	A01177:42:HHKNYDSX3:1:1450:6388:18004	60	+
chr1	161882557	161882558	A01177:42:HHKNYDSX3:2:1227:13991:35086/1	60	+
chr1	161907081	161907082	A01177:42:HHKNYDSX3:1:1259:2067:3443/1	60	+
chr1	161911937	161911938	A01177:42:HHKNYDSX3:1:1178:4779:17660/1	60	-
chr1	161923818	161923819	A01177:42:HHKNYDSX3:1:1270:12147:24596/1	60	+
chr1	162503131	162503132	A01177:42:HHKNYDSX3:1:1556:4101:13197/1	60	+
chr1	162564207	162564208	A01177:42:HHKNYDSX3:1:1109:19768:8672/1	60	-
chr1	163227727	163227728	A01177:42:HHKNYDSX3:1:1169:29975:23437/1	60	-
chr1	163705313	163705314	A01177:42:HHKNYDSX3:1:1213:13810:17895/1	60	-
chr1	163779120	163779121	A01177:42:HHKNYDSX3:1:2376:14317:32362/1	60	+
chr1	163842696	163842697	A01177:42:HHKNYDSX3:1:1141:10239:4038/1	60	+
chr1	164021400	164021401	A01177:42:HHKNYDSX3:2:1671:19208:23484	60	-
chr1	166526406	166526407	A01177:42:HHKNYDSX3:1:1149:2392:19382	60	+
chr1	166890128	166890129	A01177:42:HHKNYDSX3:2:1258:5385:1673/1	60	-
chr1	167116809	167116810	A01177:42:HHKNYDSX3:1:1425:14606:20713/1	60	+
chr1	167118366	167118367	A01177:42:HHKNYDSX3:1:1122:1687:10238/1	60	+
chr1	167141293	167141294	A01177:42:HHKNYDSX3:1:1305:16911:29215/1	60	+
chr1	167228077	167228078	A01177:42:HHKNYDSX3:1:1227:17381:14497	60	-
chr1	167230880	167230881	A01177:42:HHKNYDSX3:1:1129:27407:2707/1	60	+
chr1	168003813	168003814	A01177:42:HHKNYDSX3:1:1136:26585:20384	60	-
chr1	168007571	168007572	A01177:42:HHKNYDSX3:1:1101:19208:31313/1	60	+
chr1	168017477	168017478	A01177:42:HHKNYDSX3:1:2135:17978:6042/1	60	-
chr1	168029278	168029279	A01177:42:HHKNYDSX3:1:1401:28366:17331/1	60	+
chr1	168041400	168041401	A01177:42:HHKNYDSX3:1:1141:27326:25019/1	60	+
chr1	169797190	169797191	A01177:42:HHKNYDSX3:1:1103:10872:7670/1	60	+
chr1	170027581	170027582	A01177:42:HHKNYDSX3:1:1268:21630:18756	60	+
chr1	170684715	170684716	A01177:42:HHKNYDSX3:1:2438:27344:13996	60	-
chr1	170807684	170807685	A01177:42:HHKNYDSX3:1:2369:5620:27477	60	+
chr1	171548736	171548737	A01177:42:HHKNYDSX3:1:1108:22182:5337/1	60	-
chr1	171561206	171561207	A01177:42:HHKNYDSX3:2:2113:26015:20369/1	60	+
chr1	172148950	172148951	A01177:42:HHKNYDSX3:1:1126:14163:36354/1	60	-
chr1	172209498	172209499	A01177:42:HHKNYDSX3:1:1158:18295:26068/1	60	-
chr1	172401819	172401820	A01177:42:HHKNYDSX3:1:1116:12617:36057/1	60	+
chr1	172650879	172650880	A01177:42:HHKNYDSX3:2:2145:22399:23813	60	-
chr1	172710437	172710438	A01177:42:HHKNYDSX3:1:1110:14922:1438/1	60	+
chr1	172710439	172710440	A01177:42:HHKNYDSX3:1:2427:23954:11005/1	60	+
chr1	172918139	172918140	A01177:42:HHKNYDSX3:1:1111:20862:17268/1	60	-
chr1	173745121	173745122	A01177:42:HHKNYDSX3:1:2162:16251:28197	60	+
chr1	173853360	173853361	A01177:42:HHKNYDSX3:1:1141:23023:35196/1	60	-
chr1	173961761	173961762	A01177:42:HHKNYDSX3:2:1157:27796:29183	60	-
chr1	173969388	173969389	A01177:42:HHKNYDSX3:1:1343:17499:31548	60	-
chr1	173970307	173970308	A01177:42:HHKNYDSX3:1:1248:1542:21699/1	60	-
chr1	173981549	173981550	A01177:42:HHKNYDSX3:1:1275:21468:23202/1	60	-
chr1	173995882	173995883	A01177:42:HHKNYDSX3:1:1241:8323:1282/1	60	+
chr1	174228671	174228672	A01177:42:HHKNYDSX3:1:2230:4689:17942/1	60	-
chr1	174360969	174360970	A01177:42:HHKNYDSX3:2:2223:15067:17190/1	60	-
chr1	175621618	175621619	A01177:42:HHKNYDSX3:1:1233:4517:6684/1	60	-
chr1	176013262	176013263	A01177:42:HHKNYDSX3:1:1559:21052:13182/1	60	-
chr1	176150956	176150957	A01177:42:HHKNYDSX3:1:1164:15338:3975/1	60	-
chr1	177621884	177621885	A01177:42:HHKNYDSX3:1:1177:13114:24956/1	60	-
chr1	177844694	177844695	A01177:42:HHKNYDSX3:1:1544:26295:23703	60	+
chr1	178889203	178889204	A01177:42:HHKNYDSX3:1:2259:27163:21073/1	60	-
chr1	179189123	179189124	A01177:42:HHKNYDSX3:1:1146:23240:25269	60	+
chr1	179189124	179189125	A01177:42:HHKNYDSX3:2:1172:32154:16595	60	+
chr1	179193345	179193346	A01177:42:HHKNYDSX3:1:1422:21866:11710	60	+
chr1	179202574	179202575	A01177:42:HHKNYDSX3:1:1108:11098:19429/1	60	-
chr1	180013478	180013479	A01177:42:HHKNYDSX3:1:1513:6777:35963	60	-
chr1	180025079	180025080	A01177:42:HHKNYDSX3:1:1326:13458:6136/1	60	+
chr1	180056458	180056459	A01177:42:HHKNYDSX3:1:1169:22516:33066/1	60	-
chr1	180070590	180070591	A01177:42:HHKNYDSX3:1:1429:22905:29825/1	60	+
chr1	180070592	180070593	A01177:42:HHKNYDSX3:1:1264:23493:3349/1	60	+
chr1	180070594	180070595	A01177:42:HHKNYDSX3:1:2152:27633:3756/1	60	+
chr1	180087686	180087687	A01177:42:HHKNYDSX3:1:1110:10601:31313/1	60	-
chr1	180289324	180289325	A01177:42:HHKNYDSX3:1:1555:1904:32252/1	60	+
chr1	180345079	180345080	A01177:42:HHKNYDSX3:1:1372:15438:29543/1	60	-
chr1	180461823	180461824	A01177:42:HHKNYDSX3:2:1154:16342:1642/1	60	-
chr1	180643711	180643712	A01177:42:HHKNYDSX3:1:1107:2365:34209/1	60	-
chr1	180687643	180687644	A01177:42:HHKNYDSX3:1:1401:13060:33254	60	+
chr1	180809288	180809289	A01177:42:HHKNYDSX3:1:1155:23312:10833/1	60	+
chr1	180815824	180815825	A01177:42:HHKNYDSX3:1:1147:31539:27586/1	60	+
chr1	180850615	180850616	A01177:42:HHKNYDSX3:1:1173:4481:31673/1	60	+
chr1	181949626	181949627	A01177:42:HHKNYDSX3:1:1219:16333:19946/1	60	-
chr1	183484029	183484030	A01177:42:HHKNYDSX3:1:1151:23393:14826/1	60	-
chr1	184235890	184235891	A01177:42:HHKNYDSX3:1:2512:14308:19006/1	60	-
chr1	184428216	184428217	A01177:42:HHKNYDSX3:1:1137:18403:30044/1	60	-
chr1	184750225	184750226	A01177:42:HHKNYDSX3:1:1232:3622:17722/1	60	+
chr1	185218188	185218189	A01177:42:HHKNYDSX3:2:2652:30454:24424/1	60	-
chr1	185839651	185839652	A01177:42:HHKNYDSX3:1:1162:24822:22341/1	60	+
chr1	186241409	186241410	A01177:42:HHKNYDSX3:1:2169:26332:7482/1	60	+
chr1	186293357	186293358	A01177:42:HHKNYDSX3:1:2434:6949:3223/1	60	+
chr1	186382768	186382769	A01177:42:HHKNYDSX3:1:2361:16025:18756/1	60	+
chr1	187476696	187476697	A01177:42:HHKNYDSX3:1:2501:10610:3364/1	60	-
chr1	187591550	187591551	A01177:42:HHKNYDSX3:2:1410:20094:33035	60	-
chr1	187594171	187594172	A01177:42:HHKNYDSX3:1:1168:14045:35493/1	60	-
chr1	191179441	191179442	A01177:42:HHKNYDSX3:1:1632:15709:28166/1	60	+
chr1	191316421	191316422	A01177:42:HHKNYDSX3:1:1332:11677:31641/1	60	+
chr1	192092269	192092270	A01177:42:HHKNYDSX3:1:1629:22137:14340/1	60	-
chr1	192725511	192725512	A01177:42:HHKNYDSX3:1:1346:11153:17487/1	60	+
chr1	193254004	193254005	A01177:42:HHKNYDSX3:1:1376:11605:7780/1	60	+
chr1	193448745	193448746	A01177:42:HHKNYDSX3:1:1166:9227:17534/1	60	-
chr1	194971050	194971051	A01177:42:HHKNYDSX3:1:1420:28610:20948/1	60	+
chr1	195121210	195121211	A01177:42:HHKNYDSX3:1:1122:9444:34444/1	60	-
chr1	195149982	195149983	A01177:42:HHKNYDSX3:1:2349:3929:26866/1	60	+
chr1	195229820	195229821	A01177:42:HHKNYDSX3:1:1143:1298:4867/1	60	+
chr1	195459667	195459668	A01177:42:HHKNYDSX3:1:1410:29541:21872/1	60	+
chr1	195943581	195943582	A01177:42:HHKNYDSX3:1:1304:22923:31297/1	60	-
chr1	196461661	196461662	A01177:42:HHKNYDSX3:1:1134:30156:17112/1	60	-
chr1	196919191	196919192	A01177:42:HHKNYDSX3:2:2638:1814:11710/1	60	-
chr1	197612550	197612551	A01177:42:HHKNYDSX3:2:2333:14172:21089/1	60	+
chr1	197674229	197674230	A01177:42:HHKNYDSX3:1:1525:29758:18584/1	60	+
chr1	197676471	197676472	A01177:42:HHKNYDSX3:1:1135:31665:16595/1	60	-
chr1	198189851	198189852	A01177:42:HHKNYDSX3:1:1503:17725:29810/1	60	+
chr1	198273917	198273918	A01177:42:HHKNYDSX3:1:1167:22860:19820/1	60	+
chr1	198861016	198861017	A01177:42:HHKNYDSX3:1:1178:12038:6684/1	60	-
chr1	199098848	199098849	A01177:42:HHKNYDSX3:1:1121:1850:18004/1	60	+
chr1	199117895	199117896	A01177:42:HHKNYDSX3:1:1204:7401:4006/1	60	-
chr1	199190223	199190224	A01177:42:HHKNYDSX3:2:1420:1832:14372/1	60	-
chr1	200398258	200398259	A01177:42:HHKNYDSX3:1:2452:15411:20134/1	60	+
chr1	200781242	200781243	A01177:42:HHKNYDSX3:1:1126:6994:14575/1	60	+
chr1	200781243	200781244	A01177:42:HHKNYDSX3:2:1502:28131:20494/1	60	+
chr1	201858333	201858334	A01177:42:HHKNYDSX3:1:1203:18882:17033/1	60	-
chr1	202787340	202787341	A01177:42:HHKNYDSX3:1:1177:9607:17566/1	60	+
chr1	203828904	203828905	A01177:42:HHKNYDSX3:1:1259:31177:36072/1	60	-
chr1	203838294	203838295	A01177:42:HHKNYDSX3:1:1235:19741:1673/1	60	-
chr1	204504334	204504335	A01177:42:HHKNYDSX3:1:1124:30626:15483/1	60	-
chr1	204546335	204546336	A01177:42:HHKNYDSX3:1:1114:6289:32456	60	+
chr1	205086716	205086717	A01177:42:HHKNYDSX3:1:1320:3414:31454	60	+
chr1	205596931	205596932	A01177:42:HHKNYDSX3:1:1235:9986:18067/1	60	+
chr1	205610494	205610495	A01177:42:HHKNYDSX3:1:1253:11216:35978/1	60	-
chr1	205611798	205611799	A01177:42:HHKNYDSX3:1:1221:2374:32315/1	60	+
chr1	205611799	205611800	A01177:42:HHKNYDSX3:2:2332:19840:24330/1	60	+
chr1	205793691	205793692	A01177:42:HHKNYDSX3:1:1244:11035:9048/1	60	+
chr1	206054118	206054119	A01177:42:HHKNYDSX3:1:1102:8386:24439	60	+
chr1	206054130	206054131	A01177:42:HHKNYDSX3:2:1560:23511:33880	60	+
chr1	206321967	206321968	A01177:42:HHKNYDSX3:1:1109:18728:12383/1	60	-
chr1	206425153	206425154	A01177:42:HHKNYDSX3:1:1232:4562:17065	60	-
chr1	207791706	207791707	A01177:42:HHKNYDSX3:2:2240:17418:36949	60	-
chr1	211290991	211290992	A01177:42:HHKNYDSX3:1:1155:25554:10708/1	60	-
chr1	211765413	211765414	A01177:42:HHKNYDSX3:1:1137:27073:22952/1	60	+
chr1	211850255	211850256	A01177:42:HHKNYDSX3:1:1409:21748:7968	60	+
chr1	212053756	212053757	A01177:42:HHKNYDSX3:1:1101:25825:2597/1	60	+
chr1	212102093	212102094	A01177:42:HHKNYDSX3:1:1361:9760:17550/1	60	+
chr1	212328222	212328223	A01177:42:HHKNYDSX3:1:2153:32832:1924/1	60	+
chr1	212336314	212336315	A01177:42:HHKNYDSX3:1:1554:21215:7106/1	60	+
chr1	212349437	212349438	A01177:42:HHKNYDSX3:1:1241:26621:24048/1	60	+
chr1	212738486	212738487	A01177:42:HHKNYDSX3:2:1253:15908:24377/1	60	+
chr1	212881185	212881186	A01177:42:HHKNYDSX3:1:2550:12210:26960/1	60	+
chr1	213010024	213010025	A01177:42:HHKNYDSX3:1:1120:30599:26897/1	60	-
chr1	213182549	213182550	A01177:42:HHKNYDSX3:1:1539:21965:19523/1	60	-
chr1	213289961	213289962	A01177:42:HHKNYDSX3:1:1651:4273:23578	60	+
chr1	214667507	214667508	A01177:42:HHKNYDSX3:1:1264:6397:28823/1	60	+
chr1	215021234	215021235	A01177:42:HHKNYDSX3:1:1217:27787:31297/1	60	+
chr1	216571540	216571541	A01177:42:HHKNYDSX3:1:1461:25446:7795/1	60	-
chr1	216716319	216716320	A01177:42:HHKNYDSX3:1:2550:31222:14325	60	+
chr1	216754358	216754359	A01177:42:HHKNYDSX3:1:1232:10357:22279/1	60	-
chr1	216878610	216878611	A01177:42:HHKNYDSX3:1:1212:8332:18082/1	60	-
chr1	218415573	218415574	A01177:42:HHKNYDSX3:2:2139:16306:13698	60	+
chr1	218731902	218731903	A01177:42:HHKNYDSX3:1:1136:3432:1016/1	60	+
chr1	218870428	218870429	A01177:42:HHKNYDSX3:1:1151:3206:27993/1	60	-
chr1	219479172	219479173	A01177:42:HHKNYDSX3:1:1128:3477:1877/1	60	+
chr1	220021455	220021456	A01177:42:HHKNYDSX3:1:1364:2546:11569/1	60	-
chr1	220160546	220160547	A01177:42:HHKNYDSX3:1:2113:10755:17738	60	-
chr1	220241185	220241186	A01177:42:HHKNYDSX3:1:1307:30436:23672/1	60	-
chr1	221684081	221684082	A01177:42:HHKNYDSX3:2:1574:11207:18646/1	60	-
chr1	221699433	221699434	A01177:42:HHKNYDSX3:1:1626:1551:4930/1	60	+
chr1	222679611	222679612	A01177:42:HHKNYDSX3:1:1235:17092:33974/1	60	-
chr1	222705265	222705266	A01177:42:HHKNYDSX3:1:1149:10203:16689/1	60	+
chr1	222730207	222730208	A01177:42:HHKNYDSX3:1:1650:10836:29747/1	60	+
chr1	222929070	222929071	A01177:42:HHKNYDSX3:1:1661:28935:27211/1	60	+
chr1	222933728	222933729	A01177:42:HHKNYDSX3:1:2178:10149:23891/1	60	-
chr1	223788882	223788883	A01177:42:HHKNYDSX3:1:2121:23773:33520	60	-
chr1	224241438	224241439	A01177:42:HHKNYDSX3:1:1238:13449:16705/1	60	-
chr1	224366025	224366026	A01177:42:HHKNYDSX3:1:1118:9200:3427/1	60	-
chr1	224393695	224393696	A01177:42:HHKNYDSX3:1:1110:4499:4648/1	60	-
chr1	224397383	224397384	A01177:42:HHKNYDSX3:1:2428:16920:35900/1	60	-
chr1	224412520	224412521	A01177:42:HHKNYDSX3:2:1109:19090:11350	60	-
chr1	224420136	224420137	A01177:42:HHKNYDSX3:1:1233:1099:20838/1	60	-
chr1	225381125	225381126	A01177:42:HHKNYDSX3:1:2109:26756:35650/1	60	-
chr1	225522445	225522446	A01177:42:HHKNYDSX3:2:1640:22092:26882	60	+
chr1	225532940	225532941	A01177:42:HHKNYDSX3:1:1270:25554:24017/1	60	-
chr1	225590623	225590624	A01177:42:HHKNYDSX3:1:1459:20600:35790/1	60	-
chr1	226059291	226059292	A01177:42:HHKNYDSX3:1:1631:21649:31281/1	60	+
chr1	226145628	226145629	A01177:42:HHKNYDSX3:1:1105:28655:21308/1	60	+
chr1	226286717	226286718	A01177:42:HHKNYDSX3:1:1121:21920:19883/1	60	+
chr1	226286719	226286720	A01177:42:HHKNYDSX3:2:1628:9941:4366/1	60	+
chr1	226383630	226383631	A01177:42:HHKNYDSX3:1:1178:15076:14011/1	60	-
chr1	226495074	226495075	A01177:42:HHKNYDSX3:1:1344:2926:3396/1	60	+
chr1	226708118	226708119	A01177:42:HHKNYDSX3:1:2241:16414:15358/1	60	+
chr1	226720272	226720273	A01177:42:HHKNYDSX3:1:2617:25979:30827/1	60	-
chr1	226720273	226720274	A01177:42:HHKNYDSX3:1:1106:5846:17284/1	60	-
chr1	226730573	226730574	A01177:42:HHKNYDSX3:1:1222:10917:14074/1	60	-
chr1	227231047	227231048	A01177:42:HHKNYDSX3:1:1324:2049:22200/1	60	-
chr1	228194298	228194299	A01177:42:HHKNYDSX3:1:1469:12961:26256/1	60	-
chr1	228230240	228230241	A01177:42:HHKNYDSX3:1:1318:6063:31532/1	60	+
chr1	228231940	228231941	A01177:42:HHKNYDSX3:1:1220:1298:15295/1	60	+
chr1	228232446	228232447	A01177:42:HHKNYDSX3:1:1123:28899:33348/1	60	+
chr1	228232936	228232937	A01177:42:HHKNYDSX3:1:1106:5213:16595/1	60	+
chr1	228234553	228234554	A01177:42:HHKNYDSX3:1:1121:22462:28745/1	60	+
chr1	228244987	228244988	A01177:42:HHKNYDSX3:1:1165:30092:27461/1	60	+
chr1	228253094	228253095	A01177:42:HHKNYDSX3:1:1335:29315:22889	60	+
chr1	228254024	228254025	A01177:42:HHKNYDSX3:1:1152:13178:34209/1	60	-
chr1	228254861	228254862	A01177:42:HHKNYDSX3:1:1212:5186:26036/1	60	-
chr1	228265408	228265409	A01177:42:HHKNYDSX3:1:1119:18023:27571/1	60	+
chr1	228302732	228302733	A01177:42:HHKNYDSX3:1:1158:7663:30295/1	60	-
chr1	228326585	228326586	A01177:42:HHKNYDSX3:1:2174:4255:1720/1	60	-
chr1	228331319	228331320	A01177:42:HHKNYDSX3:1:1106:2248:2973	60	+
chr1	228404547	228404548	A01177:42:HHKNYDSX3:1:1274:3667:22874/1	60	+
chr1	228489633	228489634	A01177:42:HHKNYDSX3:1:1137:12310:34115	60	-
chr1	228491202	228491203	A01177:42:HHKNYDSX3:2:2539:17327:11929	60	-
chr1	228491889	228491890	A01177:42:HHKNYDSX3:1:1427:24415:28745	60	-
chr1	228493053	228493054	A01177:42:HHKNYDSX3:1:1177:26087:7059/1	60	+
chr1	228495923	228495924	A01177:42:HHKNYDSX3:1:2269:27444:12477	60	+
chr1	228497380	228497381	A01177:42:HHKNYDSX3:1:1537:14262:28260	60	-
chr1	228651122	228651123	A01177:42:HHKNYDSX3:1:1106:4020:14935	60	-
chr1	228651195	228651196	A01177:42:HHKNYDSX3:1:2175:15980:23030/1	60	+
chr1	229145811	229145812	A01177:42:HHKNYDSX3:1:1215:5891:9972/1	60	+
chr1	229296594	229296595	A01177:42:HHKNYDSX3:1:1422:11894:36307/1	60	-
chr1	229302718	229302719	A01177:42:HHKNYDSX3:1:2207:18873:26256/1	60	+
chr1	229304095	229304096	A01177:42:HHKNYDSX3:1:1204:4300:9972	60	+
chr1	229305609	229305610	A01177:42:HHKNYDSX3:1:1155:32940:28228/1	60	-
chr1	229322129	229322130	A01177:42:HHKNYDSX3:1:1162:26720:18834/1	60	+
chr1	229324876	229324877	A01177:42:HHKNYDSX3:1:1666:31322:29997	60	-
chr1	229327430	229327431	A01177:42:HHKNYDSX3:2:1454:6225:17973	60	-
chr1	229441114	229441115	A01177:42:HHKNYDSX3:1:1145:10474:6355	60	-
chr1	229443052	229443053	A01177:42:HHKNYDSX3:1:2449:23619:29778/1	60	+
chr1	229463635	229463636	A01177:42:HHKNYDSX3:1:2320:21730:34178/1	60	-
chr1	229485599	229485600	A01177:42:HHKNYDSX3:2:1461:26286:32111/1	60	-
chr1	229487301	229487302	A01177:42:HHKNYDSX3:1:1145:30147:34945/1	60	+
chr1	229527767	229527768	A01177:42:HHKNYDSX3:1:1159:6234:23563/1	60	+
chr1	229529407	229529408	A01177:42:HHKNYDSX3:1:1125:27715:21840/1	60	+
chr1	229538636	229538637	A01177:42:HHKNYDSX3:1:2518:5520:1846/1	60	+
chr1	229542414	229542415	A01177:42:HHKNYDSX3:2:1436:20130:14309/1	60	+
chr1	229606006	229606007	A01177:42:HHKNYDSX3:1:1232:18331:2112/1	60	-
chr1	229614418	229614419	A01177:42:HHKNYDSX3:2:1512:26928:35634/1	60	-
chr1	229636997	229636998	A01177:42:HHKNYDSX3:1:1128:27290:32189/1	60	-
chr1	230181810	230181811	A01177:42:HHKNYDSX3:1:1335:21884:14403	60	-
chr1	230183359	230183360	A01177:42:HHKNYDSX3:1:2547:17806:34115/1	60	-
chr1	230223332	230223333	A01177:42:HHKNYDSX3:1:1128:29505:32142/1	60	+
chr1	230225856	230225857	A01177:42:HHKNYDSX3:1:1112:2492:6809/1	60	+
chr1	230232238	230232239	A01177:42:HHKNYDSX3:1:1303:24035:22921/1	60	-
chr1	230659654	230659655	A01177:42:HHKNYDSX3:1:2374:28375:1125	60	+
chr1	230690741	230690742	A01177:42:HHKNYDSX3:1:1516:16315:24674/1	60	-
chr1	230992231	230992232	A01177:42:HHKNYDSX3:2:1444:17300:30389/1	60	+
chr1	231370092	231370093	A01177:42:HHKNYDSX3:1:1157:19949:34851/1	60	+
chr1	231553568	231553569	A01177:42:HHKNYDSX3:1:2577:23303:34648/1	60	-
chr1	231555251	231555252	A01177:42:HHKNYDSX3:1:1232:17011:4617/1	60	-
chr1	231987893	231987894	A01177:42:HHKNYDSX3:1:1242:4191:15953/1	60	-
chr1	232474197	232474198	A01177:42:HHKNYDSX3:1:1121:24659:3270/1	60	+
chr1	232495656	232495657	A01177:42:HHKNYDSX3:1:2565:18087:11397/1	60	+
chr1	232809844	232809845	A01177:42:HHKNYDSX3:1:1150:8703:17065/1	60	-
chr1	233111592	233111593	A01177:42:HHKNYDSX3:2:1161:26115:36072/1	60	-
chr1	233167509	233167510	A01177:42:HHKNYDSX3:1:1503:22914:11710	60	+
chr1	233174783	233174784	A01177:42:HHKNYDSX3:1:1233:3613:3364/1	60	-
chr1	233772517	233772518	A01177:42:HHKNYDSX3:1:1256:32217:16986/1	60	-
chr1	234400307	234400308	A01177:42:HHKNYDSX3:1:1124:16550:24643/1	60	-
chr1	235117776	235117777	A01177:42:HHKNYDSX3:1:1454:7889:23923/1	60	-
chr1	235118933	235118934	A01177:42:HHKNYDSX3:1:1308:3468:35900/1	60	+
chr1	235122110	235122111	A01177:42:HHKNYDSX3:1:1135:6804:35728/1	60	+
chr1	235240371	235240372	A01177:42:HHKNYDSX3:1:1140:30382:15655/1	60	-
chr1	235243455	235243456	A01177:42:HHKNYDSX3:1:1620:28556:9298	60	-
chr1	235244538	235244539	A01177:42:HHKNYDSX3:1:2126:24822:4711/1	60	-
chr1	235299262	235299263	A01177:42:HHKNYDSX3:1:1661:12382:34428/1	60	+
chr1	236824849	236824850	A01177:42:HHKNYDSX3:2:1266:22851:25191/1	60	+
chr1	236860917	236860918	A01177:42:HHKNYDSX3:2:2641:17526:12085/1	60	-
chr1	237505922	237505923	A01177:42:HHKNYDSX3:1:1115:6298:13589/1	60	+
chr1	237665630	237665631	A01177:42:HHKNYDSX3:1:2135:32271:29105	60	+
chr1	239647543	239647544	A01177:42:HHKNYDSX3:1:1659:2519:31657/1	60	-
chr1	239737154	239737155	A01177:42:HHKNYDSX3:1:1407:2582:34084/1	60	-
chr1	239913818	239913819	A01177:42:HHKNYDSX3:1:1147:21269:17503	60	+
chr1	241704999	241705000	A01177:42:HHKNYDSX3:1:1436:1922:2127	60	+
chr1	241775077	241775078	A01177:42:HHKNYDSX3:1:1371:30101:36871/1	60	+
chr1	244436650	244436651	A01177:42:HHKNYDSX3:1:1361:22571:19946/1	60	-
chr1	244673077	244673078	A01177:42:HHKNYDSX3:1:1102:27281:17989/1	60	+
chr1	244792992	244792993	A01177:42:HHKNYDSX3:1:2313:29306:19867	60	+
chr1	245794875	245794876	A01177:42:HHKNYDSX3:1:1141:19931:8108/1	60	-
chr1	245840820	245840821	A01177:42:HHKNYDSX3:1:1135:23321:18270/1	60	+
chr1	245840821	245840822	A01177:42:HHKNYDSX3:2:1216:29324:30953/1	60	+
chr1	246308900	246308901	A01177:42:HHKNYDSX3:2:1507:26648:11725/1	60	+
chr1	246333760	246333761	A01177:42:HHKNYDSX3:1:1114:23882:13322/1	60	-
chr1	246474252	246474253	A01177:42:HHKNYDSX3:1:1103:7057:8453/1	60	-
chr10	162799	162800	A01177:42:HHKNYDSX3:2:1513:2862:21668	60	+
chr10	192957	192958	A01177:42:HHKNYDSX3:1:2157:28339:32690/1	60	-
chr10	830120	830121	A01177:42:HHKNYDSX3:1:1107:18204:16047/1	60	+
chr10	1081542	1081543	A01177:42:HHKNYDSX3:2:2652:19560:12038/1	60	-
chr10	1081543	1081544	A01177:42:HHKNYDSX3:1:1169:3369:28808/1	60	-
chr10	1132448	1132449	A01177:42:HHKNYDSX3:1:1140:25211:36761/1	60	-
chr10	4848099	4848100	A01177:42:HHKNYDSX3:1:2222:5511:4116	60	-
chr10	4970247	4970248	A01177:42:HHKNYDSX3:1:1112:21603:14638/1	60	+
chr10	5104448	5104449	A01177:42:HHKNYDSX3:2:1250:11948:13385/1	60	-
chr10	5749941	5749942	A01177:42:HHKNYDSX3:1:1113:31919:33035	60	+
chr10	6551911	6551912	A01177:42:HHKNYDSX3:2:1334:27380:21261/1	60	-
chr10	7004785	7004786	A01177:42:HHKNYDSX3:2:1119:16541:13072/1	60	-
chr10	7203931	7203932	A01177:42:HHKNYDSX3:1:1107:7093:32002	60	+
chr10	7317135	7317136	A01177:42:HHKNYDSX3:1:1219:6551:27555/1	60	-
chr10	7763272	7763273	A01177:42:HHKNYDSX3:1:1442:23538:9627/1	60	+
chr10	8328116	8328117	A01177:42:HHKNYDSX3:1:1230:4309:8140/1	60	-
chr10	9787679	9787680	A01177:42:HHKNYDSX3:1:1522:10484:1297/1	60	-
chr10	11407106	11407107	A01177:42:HHKNYDSX3:1:1656:31033:25676	60	-
chr10	11597712	11597713	A01177:42:HHKNYDSX3:1:1439:28800:7028/1	60	+
chr10	11686716	11686717	A01177:42:HHKNYDSX3:2:2432:30490:1063/1	60	-
chr10	12191688	12191689	A01177:42:HHKNYDSX3:1:1544:3305:15828/1	60	+
chr10	12368035	12368036	A01177:42:HHKNYDSX3:1:2111:4896:26130	60	-
chr10	13855862	13855863	A01177:42:HHKNYDSX3:1:2132:23484:5368/1	60	-
chr10	14871797	14871798	A01177:42:HHKNYDSX3:1:1274:26729:34820/1	60	-
chr10	15837194	15837195	A01177:42:HHKNYDSX3:1:2217:3332:18818/1	60	+
chr10	17423652	17423653	A01177:42:HHKNYDSX3:1:1226:4390:7185/1	60	-
chr10	17434258	17434259	A01177:42:HHKNYDSX3:2:1138:31611:31156/1	60	-
chr10	17681901	17681902	A01177:42:HHKNYDSX3:1:1170:10610:29543/1	60	+
chr10	17687883	17687884	A01177:42:HHKNYDSX3:1:2665:29261:6355	60	-
chr10	21742420	21742421	A01177:42:HHKNYDSX3:2:1273:27172:3677/1	60	-
chr10	21922422	21922423	A01177:42:HHKNYDSX3:1:1334:15890:16141/1	60	-
chr10	22699692	22699693	A01177:42:HHKNYDSX3:1:1202:29649:13792/1	60	-
chr10	24630650	24630651	A01177:42:HHKNYDSX3:1:1142:11803:24690/1	60	-
chr10	24682490	24682491	A01177:42:HHKNYDSX3:1:2236:3884:11475/1	60	-
chr10	24707536	24707537	A01177:42:HHKNYDSX3:2:2243:6144:21151	60	-
chr10	24833767	24833768	A01177:42:HHKNYDSX3:1:2415:2365:9471/1	60	+
chr10	24931410	24931411	A01177:42:HHKNYDSX3:2:1606:15347:21183/1	60	+
chr10	26325593	26325594	A01177:42:HHKNYDSX3:1:1175:32072:13855/1	60	-
chr10	26522515	26522516	A01177:42:HHKNYDSX3:1:1542:18918:2942/1	60	+
chr10	26537759	26537760	A01177:42:HHKNYDSX3:1:1161:10619:3443	60	+
chr10	26747138	26747139	A01177:42:HHKNYDSX3:1:1166:31033:33473	60	+
chr10	26747864	26747865	A01177:42:HHKNYDSX3:1:1148:9191:35227/1	60	-
chr10	26748227	26748228	A01177:42:HHKNYDSX3:1:1209:1045:2049/1	60	-
chr10	26770205	26770206	A01177:42:HHKNYDSX3:1:2339:14064:26162	60	+
chr10	27090670	27090671	A01177:42:HHKNYDSX3:1:1311:6352:26177/1	60	+
chr10	27128576	27128577	A01177:42:HHKNYDSX3:1:1358:28673:17519	60	+
chr10	27132990	27132991	A01177:42:HHKNYDSX3:1:1130:19027:24799/1	60	-
chr10	28547417	28547418	A01177:42:HHKNYDSX3:2:2604:2618:34460/1	60	-
chr10	28558602	28558603	A01177:42:HHKNYDSX3:1:1412:5339:20729/1	60	+
chr10	28585929	28585930	A01177:42:HHKNYDSX3:1:1125:22589:6825/1	60	+
chr10	28748158	28748159	A01177:42:HHKNYDSX3:2:1167:15338:19319/1	60	-
chr10	28924094	28924095	A01177:42:HHKNYDSX3:2:2157:32217:2581	60	+
chr10	29489587	29489588	A01177:42:HHKNYDSX3:1:1201:24460:19899/1	60	-
chr10	30198179	30198180	A01177:42:HHKNYDSX3:1:1118:31882:6292/1	60	+
chr10	30636822	30636823	A01177:42:HHKNYDSX3:1:1459:24062:10034/1	60	+
chr10	30736684	30736685	A01177:42:HHKNYDSX3:1:2132:17978:25207/1	60	+
chr10	31012531	31012532	A01177:42:HHKNYDSX3:1:2365:32108:6183/1	60	+
chr10	31158847	31158848	A01177:42:HHKNYDSX3:1:1425:5819:13479/1	60	+
chr10	31348250	31348251	A01177:42:HHKNYDSX3:1:1233:2636:14920/1	60	-
chr10	31431772	31431773	A01177:42:HHKNYDSX3:1:1127:11758:15875/1	60	+
chr10	32314665	32314666	A01177:42:HHKNYDSX3:1:1114:19416:8782/1	60	+
chr10	32463612	32463613	A01177:42:HHKNYDSX3:1:1304:31955:14340/1	60	-
chr10	32904128	32904129	A01177:42:HHKNYDSX3:1:1137:20066:7623/1	60	+
chr10	32911322	32911323	A01177:42:HHKNYDSX3:1:1167:11550:14043/1	60	+
chr10	34125850	34125851	A01177:42:HHKNYDSX3:1:1273:3757:9283/1	60	+
chr10	34556544	34556545	A01177:42:HHKNYDSX3:1:1328:17273:20384/1	60	+
chr10	34776676	34776677	A01177:42:HHKNYDSX3:1:1242:6307:17049/1	60	-
chr10	35014355	35014356	A01177:42:HHKNYDSX3:1:1159:26214:34522/1	60	+
chr10	35014357	35014358	A01177:42:HHKNYDSX3:1:2665:20220:26991/1	60	+
chr10	35030937	35030938	A01177:42:HHKNYDSX3:2:2562:27697:29262/1	60	-
chr10	35059879	35059880	A01177:42:HHKNYDSX3:1:1152:9173:28651/1	60	-
chr10	35138874	35138875	A01177:42:HHKNYDSX3:1:1153:11686:9925/1	60	-
chr10	37130389	37130390	A01177:42:HHKNYDSX3:1:1150:9525:35180/1	60	-
chr10	38043169	38043170	A01177:42:HHKNYDSX3:1:2118:1669:1344	60	-
chr10	43169368	43169369	A01177:42:HHKNYDSX3:1:1628:3341:14512/1	60	+
chr10	43796195	43796196	A01177:42:HHKNYDSX3:1:1372:10854:21543/1	60	-
chr10	44156362	44156363	A01177:42:HHKNYDSX3:1:1165:24198:9925/1	60	-
chr10	44911404	44911405	A01177:42:HHKNYDSX3:1:1567:9516:30780	60	+
chr10	45630499	45630500	A01177:42:HHKNYDSX3:1:1425:21603:5462/1	60	-
chr10	45893044	45893045	A01177:42:HHKNYDSX3:2:1277:25825:34882/1	60	+
chr10	45983735	45983736	A01177:42:HHKNYDSX3:1:1129:29921:3145/1	60	-
chr10	46015359	46015360	A01177:42:HHKNYDSX3:1:1136:29884:26725/1	60	+
chr10	48388851	48388852	A01177:42:HHKNYDSX3:1:1269:7283:9752/1	60	-
chr10	48409206	48409207	A01177:42:HHKNYDSX3:1:1139:10827:12477/1	60	+
chr10	49026616	49026617	A01177:42:HHKNYDSX3:1:1410:27064:7936/1	60	+
chr10	49527799	49527800	A01177:42:HHKNYDSX3:1:1224:15989:31344/1	60	+
chr10	49849114	49849115	A01177:42:HHKNYDSX3:1:1141:25617:26569/1	60	-
chr10	49857415	49857416	A01177:42:HHKNYDSX3:1:1347:19036:4899/1	60	+
chr10	50389235	50389236	A01177:42:HHKNYDSX3:1:1475:17101:12477/1	60	+
chr10	58224555	58224556	A01177:42:HHKNYDSX3:1:1542:25970:24267/1	60	+
chr10	59603152	59603153	A01177:42:HHKNYDSX3:2:1347:24560:32690/1	60	-
chr10	59811295	59811296	A01177:42:HHKNYDSX3:1:1111:7292:6918/1	60	+
chr10	59859039	59859040	A01177:42:HHKNYDSX3:1:2121:20057:4570/1	60	-
chr10	61154962	61154963	A01177:42:HHKNYDSX3:1:1132:22607:4539/1	60	-
chr10	61320493	61320494	A01177:42:HHKNYDSX3:1:1150:20627:13761/1	60	+
chr10	61371444	61371445	A01177:42:HHKNYDSX3:1:2161:14109:5478/1	60	-
chr10	61609616	61609617	A01177:42:HHKNYDSX3:1:2201:30572:35493/1	60	-
chr10	61740751	61740752	A01177:42:HHKNYDSX3:1:1274:32967:11835/1	60	+
chr10	61743876	61743877	A01177:42:HHKNYDSX3:1:1358:16369:35289/1	60	-
chr10	62119633	62119634	A01177:42:HHKNYDSX3:1:1455:13304:10504/1	60	+
chr10	62221172	62221173	A01177:42:HHKNYDSX3:1:1254:32108:27571/1	60	+
chr10	63228511	63228512	A01177:42:HHKNYDSX3:1:1612:12943:18427/1	60	-
chr10	63359727	63359728	A01177:42:HHKNYDSX3:1:1445:19786:16282/1	60	-
chr10	63502922	63502923	A01177:42:HHKNYDSX3:1:1118:26232:21621/1	60	+
chr10	63567052	63567053	A01177:42:HHKNYDSX3:1:1655:30300:32643/1	60	+
chr10	63595902	63595903	A01177:42:HHKNYDSX3:1:1212:18295:28510/1	60	+
chr10	64651885	64651886	A01177:42:HHKNYDSX3:1:1166:13178:6621/1	60	-
chr10	64796279	64796280	A01177:42:HHKNYDSX3:1:1204:28772:35603/1	60	+
chr10	66179075	66179076	A01177:42:HHKNYDSX3:1:1148:15564:22780/1	60	+
chr10	67498180	67498181	A01177:42:HHKNYDSX3:2:1260:6081:34726/1	60	-
chr10	67764605	67764606	A01177:42:HHKNYDSX3:2:2611:21920:3443	60	-
chr10	67953008	67953009	A01177:42:HHKNYDSX3:1:1109:4517:10974/1	60	-
chr10	68031270	68031271	A01177:42:HHKNYDSX3:1:1620:22354:3944/1	60	-
chr10	68055595	68055596	A01177:42:HHKNYDSX3:1:1154:24686:29590/1	60	-
chr10	68071017	68071018	A01177:42:HHKNYDSX3:1:2403:26729:21042/1	60	+
chr10	68725936	68725937	A01177:42:HHKNYDSX3:1:1305:6741:11788	60	+
chr10	68901692	68901693	A01177:42:HHKNYDSX3:2:2523:5954:14027/1	60	-
chr10	70161874	70161875	A01177:42:HHKNYDSX3:1:1125:24551:31015/1	60	+
chr10	71887450	71887451	A01177:42:HHKNYDSX3:2:1452:7853:23578/1	60	+
chr10	72092789	72092790	A01177:42:HHKNYDSX3:1:2165:29704:28447/1	60	+
chr10	72108586	72108587	A01177:42:HHKNYDSX3:1:1326:14886:31031	60	-
chr10	72114831	72114832	A01177:42:HHKNYDSX3:1:1276:3025:33912	60	-
chr10	72122444	72122445	A01177:42:HHKNYDSX3:2:1267:4517:13980/1	60	+
chr10	72148526	72148527	A01177:42:HHKNYDSX3:1:1372:19750:24017	60	-
chr10	72199392	72199393	A01177:42:HHKNYDSX3:1:1122:16432:13479/1	60	-
chr10	72217121	72217122	A01177:42:HHKNYDSX3:1:1214:20048:10160	60	-
chr10	72311975	72311976	A01177:42:HHKNYDSX3:1:1102:16269:29731/1	60	-
chr10	72557042	72557043	A01177:42:HHKNYDSX3:1:1357:17589:24972/1	60	+
chr10	72874597	72874598	A01177:42:HHKNYDSX3:1:1424:12427:9486/1	60	-
chr10	72876576	72876577	A01177:42:HHKNYDSX3:1:1133:1380:24111/1	60	-
chr10	73043868	73043869	A01177:42:HHKNYDSX3:1:2554:31042:7654/1	60	-
chr10	73192426	73192427	A01177:42:HHKNYDSX3:1:1303:15167:33332/1	60	+
chr10	73404432	73404433	A01177:42:HHKNYDSX3:1:1158:4246:36652/1	60	+
chr10	73435915	73435916	A01177:42:HHKNYDSX3:1:1431:32868:6527/1	60	-
chr10	73454208	73454209	A01177:42:HHKNYDSX3:1:1249:24361:17910/1	60	-
chr10	73572776	73572777	A01177:42:HHKNYDSX3:1:1341:31684:3630/1	60	-
chr10	73639154	73639155	A01177:42:HHKNYDSX3:2:2513:9109:1078/1	60	+
chr10	73692761	73692762	A01177:42:HHKNYDSX3:1:1152:13132:22952/1	60	-
chr10	74282609	74282610	A01177:42:HHKNYDSX3:2:1543:3477:15123/1	60	+
chr10	74322234	74322235	A01177:42:HHKNYDSX3:1:2611:14181:13526/1	60	+
chr10	74325508	74325509	A01177:42:HHKNYDSX3:1:1236:13810:16235/1	60	-
chr10	74385071	74385072	A01177:42:HHKNYDSX3:2:2335:23755:29450/1	60	+
chr10	74415937	74415938	A01177:42:HHKNYDSX3:1:1276:29686:11318/1	60	+
chr10	74444906	74444907	A01177:42:HHKNYDSX3:1:1337:13304:10316/1	60	-
chr10	74468785	74468786	A01177:42:HHKNYDSX3:1:1437:2862:32941/1	60	+
chr10	74479194	74479195	A01177:42:HHKNYDSX3:1:1224:25048:10050	60	-
chr10	74481552	74481553	A01177:42:HHKNYDSX3:1:1326:3748:21480/1	60	+
chr10	74505893	74505894	A01177:42:HHKNYDSX3:1:1163:19949:19194/1	60	+
chr10	74621284	74621285	A01177:42:HHKNYDSX3:2:1553:6198:27101	60	-
chr10	74625697	74625698	A01177:42:HHKNYDSX3:2:2166:10592:19272/1	60	+
chr10	75141632	75141633	A01177:42:HHKNYDSX3:1:1348:27154:24408	60	+
chr10	77697337	77697338	A01177:42:HHKNYDSX3:2:1343:2211:27649/1	60	+
chr10	78065024	78065025	A01177:42:HHKNYDSX3:1:1517:2826:27336	60	-
chr10	80387342	80387343	A01177:42:HHKNYDSX3:1:1126:13557:12101	60	+
chr10	81260232	81260233	A01177:42:HHKNYDSX3:1:2371:28673:19617/1	60	+
chr10	81642322	81642323	A01177:42:HHKNYDSX3:1:1508:13494:9768/1	60	+
chr10	82321452	82321453	A01177:42:HHKNYDSX3:1:1202:9769:3255/1	60	+
chr10	83362541	83362542	A01177:42:HHKNYDSX3:1:1161:18548:35493/1	60	-
chr10	83362544	83362545	A01177:42:HHKNYDSX3:1:1259:4906:25927/1	60	-
chr10	84471615	84471616	A01177:42:HHKNYDSX3:1:1262:26756:32550/1	60	-
chr10	84999770	84999771	A01177:42:HHKNYDSX3:1:1203:18882:31626/1	60	-
chr10	86065763	86065764	A01177:42:HHKNYDSX3:1:1230:2645:28808/1	60	+
chr10	86465397	86465398	A01177:42:HHKNYDSX3:2:2640:4200:10895/1	60	+
chr10	87527685	87527686	A01177:42:HHKNYDSX3:1:1125:22480:32784/1	60	+
chr10	87790241	87790242	A01177:42:HHKNYDSX3:1:1320:9263:20353/1	60	+
chr10	87956332	87956333	A01177:42:HHKNYDSX3:1:1602:20781:35133/1	60	+
chr10	87957188	87957189	A01177:42:HHKNYDSX3:1:2205:8106:18286/1	60	-
chr10	87957905	87957906	A01177:42:HHKNYDSX3:1:1115:14018:6543/1	60	+
chr10	87957906	87957907	A01177:42:HHKNYDSX3:1:1168:4797:31344/1	60	+
chr10	88316269	88316270	A01177:42:HHKNYDSX3:1:1205:7482:28103/1	60	-
chr10	88333414	88333415	A01177:42:HHKNYDSX3:1:2277:14000:13307/1	60	-
chr10	88590512	88590513	A01177:42:HHKNYDSX3:1:1112:14814:28933/1	60	+
chr10	88818752	88818753	A01177:42:HHKNYDSX3:1:2360:18123:31062/1	60	+
chr10	89317898	89317899	A01177:42:HHKNYDSX3:1:2217:6614:26256	60	-
chr10	89718855	89718856	A01177:42:HHKNYDSX3:1:1609:9507:2206/1	60	+
chr10	91249412	91249413	A01177:42:HHKNYDSX3:1:1213:20148:1532/1	60	+
chr10	91280591	91280592	A01177:42:HHKNYDSX3:1:2446:23900:20776/1	60	+
chr10	91807376	91807377	A01177:42:HHKNYDSX3:1:1136:11659:3427/1	60	-
chr10	91931006	91931007	A01177:42:HHKNYDSX3:1:2218:19361:10128/1	60	-
chr10	91979094	91979095	A01177:42:HHKNYDSX3:2:1171:24994:2315/1	60	+
chr10	92919775	92919776	A01177:42:HHKNYDSX3:1:1435:20862:19398/1	60	+
chr10	92932463	92932464	A01177:42:HHKNYDSX3:1:1662:24903:13025/1	60	-
chr10	93501263	93501264	A01177:42:HHKNYDSX3:1:1132:28203:20870/1	60	+
chr10	93547013	93547014	A01177:42:HHKNYDSX3:2:2523:29252:30639/1	60	-
chr10	93903797	93903798	A01177:42:HHKNYDSX3:2:1650:1922:10770/1	60	-
chr10	94486630	94486631	A01177:42:HHKNYDSX3:1:1420:30590:12821/1	60	+
chr10	94597777	94597778	A01177:42:HHKNYDSX3:1:1234:8657:9565/1	60	+
chr10	95057549	95057550	A01177:42:HHKNYDSX3:1:1446:15555:16814/1	60	-
chr10	95221021	95221022	A01177:42:HHKNYDSX3:1:1631:24433:36886/1	60	-
chr10	95650187	95650188	A01177:42:HHKNYDSX3:1:1136:3866:26443/1	60	+
chr10	96522257	96522258	A01177:42:HHKNYDSX3:1:2338:23475:18223/1	60	+
chr10	96550075	96550076	A01177:42:HHKNYDSX3:1:1327:32190:23923/1	60	-
chr10	96564390	96564391	A01177:42:HHKNYDSX3:1:1513:28899:16626/1	60	+
chr10	96813113	96813114	A01177:42:HHKNYDSX3:2:2411:2663:10113/1	60	+
chr10	96947378	96947379	A01177:42:HHKNYDSX3:1:2572:27055:31250/1	60	-
chr10	96947672	96947673	A01177:42:HHKNYDSX3:1:1536:31512:4523	60	+
chr10	96949937	96949938	A01177:42:HHKNYDSX3:1:1608:16468:7654/1	60	+
chr10	97238491	97238492	A01177:42:HHKNYDSX3:1:1533:4860:24940/1	60	-
chr10	97260840	97260841	A01177:42:HHKNYDSX3:1:1475:14380:28369/1	60	-
chr10	98190038	98190039	A01177:42:HHKNYDSX3:1:2262:8956:36699/1	60	+
chr10	99714233	99714234	A01177:42:HHKNYDSX3:1:1111:10004:20760/1	60	+
chr10	100169943	100169944	A01177:42:HHKNYDSX3:1:1228:4074:30718/1	60	-
chr10	100175417	100175418	A01177:42:HHKNYDSX3:1:2536:1732:12853/1	60	+
chr10	100177103	100177104	A01177:42:HHKNYDSX3:1:1118:7853:7607/1	60	+
chr10	100177381	100177382	A01177:42:HHKNYDSX3:1:1220:8648:5885/1	60	+
chr10	100182693	100182694	A01177:42:HHKNYDSX3:1:1141:13205:25144/1	60	+
chr10	101396573	101396574	A01177:42:HHKNYDSX3:1:1142:28565:18646/1	60	+
chr10	101439521	101439522	A01177:42:HHKNYDSX3:1:1245:15302:35916	60	-
chr10	101489353	101489354	A01177:42:HHKNYDSX3:1:1134:24198:9392/1	60	+
chr10	101517511	101517512	A01177:42:HHKNYDSX3:1:2275:8431:1470/1	60	+
chr10	101799967	101799968	A01177:42:HHKNYDSX3:2:1261:18304:24737/1	60	-
chr10	101958385	101958386	A01177:42:HHKNYDSX3:1:1274:1985:11412/1	60	+
chr10	102001223	102001224	A01177:42:HHKNYDSX3:1:1448:28492:15702/1	60	-
chr10	102299529	102299530	A01177:42:HHKNYDSX3:1:1418:28546:10222/1	60	-
chr10	102332598	102332599	A01177:42:HHKNYDSX3:1:1145:10059:12962/1	60	+
chr10	102338679	102338680	A01177:42:HHKNYDSX3:2:2151:31539:12461	60	-
chr10	102736931	102736932	A01177:42:HHKNYDSX3:1:1410:8223:22780/1	60	+
chr10	103186525	103186526	A01177:42:HHKNYDSX3:1:1257:21775:14497/1	60	-
chr10	103975817	103975818	A01177:42:HHKNYDSX3:1:1114:5972:34663/1	60	+
chr10	103975819	103975820	A01177:42:HHKNYDSX3:2:2125:6587:34538/1	60	+
chr10	104000214	104000215	A01177:42:HHKNYDSX3:1:1609:8549:18552/1	60	-
chr10	104011024	104011025	A01177:42:HHKNYDSX3:1:1115:4960:36793/1	60	+
chr10	104011160	104011161	A01177:42:HHKNYDSX3:1:1258:20537:12915/1	60	+
chr10	104028565	104028566	A01177:42:HHKNYDSX3:1:1135:22715:26365/1	60	+
chr10	104632598	104632599	A01177:42:HHKNYDSX3:1:1246:6262:11584/1	60	+
chr10	105708325	105708326	A01177:42:HHKNYDSX3:1:2208:9950:1063/1	60	-
chr10	105896070	105896071	A01177:42:HHKNYDSX3:1:1104:22652:27853	60	-
chr10	106400295	106400296	A01177:42:HHKNYDSX3:1:1206:1262:20744/1	60	+
chr10	106927803	106927804	A01177:42:HHKNYDSX3:1:2107:18837:15107/1	60	-
chr10	107809260	107809261	A01177:42:HHKNYDSX3:2:2630:11523:3411	60	-
chr10	108663381	108663382	A01177:42:HHKNYDSX3:1:2616:6885:31923/1	60	+
chr10	109535916	109535917	A01177:42:HHKNYDSX3:1:2168:14344:1658/1	60	+
chr10	109535919	109535920	A01177:42:HHKNYDSX3:1:1362:11306:2534/1	60	+
chr10	109965157	109965158	A01177:42:HHKNYDSX3:1:2116:20799:3912	60	-
chr10	110034233	110034234	A01177:42:HHKNYDSX3:1:1578:23701:3239/1	60	+
chr10	110076100	110076101	A01177:42:HHKNYDSX3:1:1104:10158:22748/1	60	+
chr10	110244338	110244339	A01177:42:HHKNYDSX3:1:1152:13105:9659/1	60	-
chr10	110245480	110245481	A01177:42:HHKNYDSX3:1:1131:8693:34804/1	60	+
chr10	110269025	110269026	A01177:42:HHKNYDSX3:1:1101:18385:6183/1	60	+
chr10	110284037	110284038	A01177:42:HHKNYDSX3:1:2252:24035:20760	60	+
chr10	110301954	110301955	A01177:42:HHKNYDSX3:1:1233:29378:12540/1	60	-
chr10	111012546	111012547	A01177:42:HHKNYDSX3:1:1230:20247:9721/1	60	+
chr10	111757200	111757201	A01177:42:HHKNYDSX3:1:2517:30092:12367/1	60	+
chr10	111869574	111869575	A01177:42:HHKNYDSX3:1:1155:6958:29794/1	60	-
chr10	113065886	113065887	A01177:42:HHKNYDSX3:1:1446:1895:25128	60	-
chr10	113912674	113912675	A01177:42:HHKNYDSX3:2:1302:26304:6965/1	60	+
chr10	114818727	114818728	A01177:42:HHKNYDSX3:1:2516:21323:36354/1	60	-
chr10	114959730	114959731	A01177:42:HHKNYDSX3:1:1421:30789:26663/1	60	-
chr10	115523648	115523649	A01177:42:HHKNYDSX3:1:1216:19786:4413	60	+
chr10	117282163	117282164	A01177:42:HHKNYDSX3:2:1161:25446:25676	60	+
chr10	117298668	117298669	A01177:42:HHKNYDSX3:1:1210:22055:4147/1	60	+
chr10	117629525	117629526	A01177:42:HHKNYDSX3:1:1216:18376:32753	60	-
chr10	118317507	118317508	A01177:42:HHKNYDSX3:1:1303:13621:12931/1	60	-
chr10	118553694	118553695	A01177:42:HHKNYDSX3:2:2659:30653:31250/1	60	+
chr10	119513570	119513571	A01177:42:HHKNYDSX3:2:1471:10095:27712	60	-
chr10	119768968	119768969	A01177:42:HHKNYDSX3:1:1103:22354:6136/1	60	-
chr10	119837962	119837963	A01177:42:HHKNYDSX3:1:1106:14877:6965/1	60	-
chr10	119926963	119926964	A01177:42:HHKNYDSX3:1:1242:7997:16407/1	60	+
chr10	120409413	120409414	A01177:42:HHKNYDSX3:1:1112:32407:32440	60	+
chr10	121798991	121798992	A01177:42:HHKNYDSX3:2:2620:24343:29277	60	+
chr10	121835342	121835343	A01177:42:HHKNYDSX3:1:1361:5403:20243/1	60	-
chr10	122950182	122950183	A01177:42:HHKNYDSX3:1:1213:19623:17910/1	60	+
chr10	123155827	123155828	A01177:42:HHKNYDSX3:1:2675:7211:23312/1	60	-
chr10	123586854	123586855	A01177:42:HHKNYDSX3:1:2567:26621:10269/1	60	+
chr10	124565436	124565437	A01177:42:HHKNYDSX3:1:1165:7744:25113/1	60	+
chr10	124758027	124758028	A01177:42:HHKNYDSX3:1:1232:25310:10848/1	60	+
chr10	124759188	124759189	A01177:42:HHKNYDSX3:1:1149:32741:25817/1	60	-
chr10	125036951	125036952	A01177:42:HHKNYDSX3:2:1244:13196:21715	60	-
chr10	128123789	128123790	A01177:42:HHKNYDSX3:2:1153:19307:21715	60	+
chr10	128433638	128433639	A01177:42:HHKNYDSX3:1:1411:22083:16376	60	-
chr10	130105573	130105574	A01177:42:HHKNYDSX3:2:1268:4815:8578/1	60	-
chr10	131163938	131163939	A01177:42:HHKNYDSX3:1:2603:12120:35164/1	60	+
chr10	132556732	132556733	A01177:42:HHKNYDSX3:1:2407:28827:7983	60	-
chr10	133299022	133299023	A01177:42:HHKNYDSX3:1:1533:11605:20400/1	60	+
chr10	133463107	133463108	A01177:42:HHKNYDSX3:1:1123:10050:5055/1	60	-
chr10	133487335	133487336	A01177:42:HHKNYDSX3:1:2370:30183:8390/1	60	-
chr10	133487803	133487804	A01177:42:HHKNYDSX3:1:1409:20220:13651/1	60	-
chr10	133490676	133490677	A01177:42:HHKNYDSX3:1:1614:14534:17362/1	60	+
chr10	133490858	133490859	A01177:42:HHKNYDSX3:1:1156:12165:29450/1	60	-
chr10	133500269	133500270	A01177:42:HHKNYDSX3:1:1216:28935:25864/1	60	-
chr11	217009	217010	A01177:42:HHKNYDSX3:1:1554:14172:8719	60	+
chr11	242566	242567	A01177:42:HHKNYDSX3:1:1562:24035:34225/1	60	-
chr11	242725	242726	A01177:42:HHKNYDSX3:2:2659:13829:25598	60	-
chr11	247058	247059	A01177:42:HHKNYDSX3:1:2116:11876:5650	60	-
chr11	248004	248005	A01177:42:HHKNYDSX3:1:2271:17029:15702/1	60	-
chr11	248006	248007	A01177:42:HHKNYDSX3:1:2258:1976:14121	60	-
chr11	338629	338630	A01177:42:HHKNYDSX3:2:2257:16034:14638	60	-
chr11	338697	338698	A01177:42:HHKNYDSX3:1:1634:7518:17174	60	+
chr11	338850	338851	A01177:42:HHKNYDSX3:1:1116:30110:32784	60	+
chr11	338852	338853	A01177:42:HHKNYDSX3:2:2470:11143:16877	60	+
chr11	340127	340128	A01177:42:HHKNYDSX3:2:1306:21685:15280	60	-
chr11	340738	340739	A01177:42:HHKNYDSX3:1:1145:26793:22467/1	60	-
chr11	463034	463035	A01177:42:HHKNYDSX3:1:2247:32127:11882/1	60	-
chr11	701123	701124	A01177:42:HHKNYDSX3:1:1547:15013:9925/1	60	-
chr11	820295	820296	A01177:42:HHKNYDSX3:1:1120:19633:29857/1	60	-
chr11	932232	932233	A01177:42:HHKNYDSX3:1:1176:27715:36401/1	60	+
chr11	1380669	1380670	A01177:42:HHKNYDSX3:1:1555:26684:5243/1	60	-
chr11	3072316	3072317	A01177:42:HHKNYDSX3:1:1102:28980:16016/1	60	+
chr11	3072319	3072320	A01177:42:HHKNYDSX3:2:1456:17553:14888/1	60	+
chr11	3362939	3362940	A01177:42:HHKNYDSX3:1:1308:3179:10755/1	60	-
chr11	3367014	3367015	A01177:42:HHKNYDSX3:2:1368:23393:33082	60	+
chr11	3708303	3708304	A01177:42:HHKNYDSX3:1:1320:1235:18787/1	60	+
chr11	3738824	3738825	A01177:42:HHKNYDSX3:1:1455:14742:10864/1	60	+
chr11	3832841	3832842	A01177:42:HHKNYDSX3:1:1256:23990:24377/1	60	+
chr11	3834864	3834865	A01177:42:HHKNYDSX3:1:1136:18765:32612/1	60	-
chr11	3962932	3962933	A01177:42:HHKNYDSX3:2:1357:15664:11616/1	60	-
chr11	3987125	3987126	A01177:42:HHKNYDSX3:1:1150:15781:36495/1	60	+
chr11	4011831	4011832	A01177:42:HHKNYDSX3:1:2563:20980:30029	60	-
chr11	5671051	5671052	A01177:42:HHKNYDSX3:1:1325:1172:9690/1	60	-
chr11	8665834	8665835	A01177:42:HHKNYDSX3:2:2458:19054:33896/1	60	-
chr11	9380445	9380446	A01177:42:HHKNYDSX3:1:2317:15872:22529	60	+
chr11	9437503	9437504	A01177:42:HHKNYDSX3:1:2359:29134:35603	60	+
chr11	9843664	9843665	A01177:42:HHKNYDSX3:1:2160:32009:15186	60	-
chr11	9995224	9995225	A01177:42:HHKNYDSX3:1:1170:25491:22623/1	60	-
chr11	10038918	10038919	A01177:42:HHKNYDSX3:1:2353:23728:14622/1	60	+
chr11	10092554	10092555	A01177:42:HHKNYDSX3:1:1416:22119:1470/1	60	-
chr11	10104165	10104166	A01177:42:HHKNYDSX3:1:1155:32154:16626/1	60	+
chr11	10189719	10189720	A01177:42:HHKNYDSX3:1:2233:22354:33379/1	60	+
chr11	11864435	11864436	A01177:42:HHKNYDSX3:1:1129:1705:13933/1	60	-
chr11	11924462	11924463	A01177:42:HHKNYDSX3:1:1519:15022:21559/1	60	+
chr11	11941030	11941031	A01177:42:HHKNYDSX3:1:1115:21441:32017/1	60	+
chr11	12983214	12983215	A01177:42:HHKNYDSX3:1:1273:14100:19429/1	60	-
chr11	13421605	13421606	A01177:42:HHKNYDSX3:1:1214:2528:4210/1	60	-
chr11	13687267	13687268	A01177:42:HHKNYDSX3:1:2649:24605:20901	60	-
chr11	14465372	14465373	A01177:42:HHKNYDSX3:2:2623:27724:4069	60	-
chr11	14914429	14914430	A01177:42:HHKNYDSX3:1:2251:15374:6637/1	60	+
chr11	15921997	15921998	A01177:42:HHKNYDSX3:1:1405:13178:11443/1	60	-
chr11	16732529	16732530	A01177:42:HHKNYDSX3:1:1431:20546:2754	60	-
chr11	17143457	17143458	A01177:42:HHKNYDSX3:1:1165:6117:29152/1	60	+
chr11	17151569	17151570	A01177:42:HHKNYDSX3:1:2115:27823:15608/1	60	-
chr11	17161312	17161313	A01177:42:HHKNYDSX3:1:1147:29035:13823/1	60	-
chr11	18075205	18075206	A01177:42:HHKNYDSX3:1:1363:18358:33473/1	60	-
chr11	18304153	18304154	A01177:42:HHKNYDSX3:2:1237:18891:16454/1	60	-
chr11	18350986	18350987	A01177:42:HHKNYDSX3:1:1254:32615:14481/1	60	-
chr11	18492259	18492260	A01177:42:HHKNYDSX3:1:1532:21820:4210/1	60	-
chr11	18505350	18505351	A01177:42:HHKNYDSX3:1:1502:13548:9706/1	60	-
chr11	18620897	18620898	A01177:42:HHKNYDSX3:2:2332:21875:8656/1	60	-
chr11	20418807	20418808	A01177:42:HHKNYDSX3:1:2471:20663:13228/1	60	-
chr11	21101704	21101705	A01177:42:HHKNYDSX3:1:2518:31656:29951	60	-
chr11	25854159	25854160	A01177:42:HHKNYDSX3:1:2601:6497:27023/1	60	+
chr11	28016313	28016314	A01177:42:HHKNYDSX3:1:2510:10890:36229/1	60	+
chr11	28089878	28089879	A01177:42:HHKNYDSX3:1:1170:7609:10786/1	60	+
chr11	28248239	28248240	A01177:42:HHKNYDSX3:1:1235:29875:8735/1	60	-
chr11	31143857	31143858	A01177:42:HHKNYDSX3:1:2239:1787:27571/1	60	+
chr11	31540609	31540610	A01177:42:HHKNYDSX3:1:1120:3468:4742/1	60	-
chr11	31541869	31541870	A01177:42:HHKNYDSX3:2:2619:24460:10379/1	60	+
chr11	32961196	32961197	A01177:42:HHKNYDSX3:1:2666:17047:34272/1	60	+
chr11	33174914	33174915	A01177:42:HHKNYDSX3:2:1154:29568:22044	60	+
chr11	33269378	33269379	A01177:42:HHKNYDSX3:1:1101:26946:21418/1	60	-
chr11	34069711	34069712	A01177:42:HHKNYDSX3:1:1333:22806:8265/1	60	+
chr11	34442086	34442087	A01177:42:HHKNYDSX3:1:2151:30508:12117	60	+
chr11	34942092	34942093	A01177:42:HHKNYDSX3:1:2474:23909:16470/1	60	-
chr11	35170375	35170376	A01177:42:HHKNYDSX3:1:2219:20745:19789	60	-
chr11	35203376	35203377	A01177:42:HHKNYDSX3:1:1365:20907:2628/1	60	+
chr11	36493244	36493245	A01177:42:HHKNYDSX3:1:1365:20763:21762/1	60	-
chr11	36504983	36504984	A01177:42:HHKNYDSX3:1:2227:13973:16548/1	60	+
chr11	38448952	38448953	A01177:42:HHKNYDSX3:1:1120:19569:20228/1	60	+
chr11	38618481	38618482	A01177:42:HHKNYDSX3:1:1213:10221:10144/1	60	+
chr11	38888338	38888339	A01177:42:HHKNYDSX3:1:1130:8205:32550/1	60	+
chr11	39248515	39248516	A01177:42:HHKNYDSX3:2:2133:13178:13135	60	-
chr11	39371711	39371712	A01177:42:HHKNYDSX3:1:1373:18810:9893/1	60	+
chr11	40031967	40031968	A01177:42:HHKNYDSX3:1:2420:32452:31923	60	-
chr11	43016054	43016055	A01177:42:HHKNYDSX3:1:1450:12002:23281/1	60	+
chr11	43330158	43330159	A01177:42:HHKNYDSX3:1:2664:13919:24126/1	60	+
chr11	43798363	43798364	A01177:42:HHKNYDSX3:1:1345:9281:21512/1	60	-
chr11	43830418	43830419	A01177:42:HHKNYDSX3:1:1220:29360:15483/1	60	-
chr11	44006706	44006707	A01177:42:HHKNYDSX3:2:2307:7310:13526	60	+
chr11	44128580	44128581	A01177:42:HHKNYDSX3:1:1465:8892:15264/1	60	-
chr11	44225996	44225997	A01177:42:HHKNYDSX3:1:1637:22399:11381/1	60	+
chr11	44295039	44295040	A01177:42:HHKNYDSX3:1:2621:16170:33160/1	60	+
chr11	44544739	44544740	A01177:42:HHKNYDSX3:1:1102:19795:12915/1	60	+
chr11	45950846	45950847	A01177:42:HHKNYDSX3:1:1444:12798:5807/1	60	+
chr11	46090160	46090161	A01177:42:HHKNYDSX3:1:1601:4444:14450/1	60	-
chr11	46448761	46448762	A01177:42:HHKNYDSX3:1:1278:30996:21637/1	60	+
chr11	46464447	46464448	A01177:42:HHKNYDSX3:1:1529:4987:22654/1	60	+
chr11	46651743	46651744	A01177:42:HHKNYDSX3:1:1460:16052:7842/1	60	+
chr11	46807394	46807395	A01177:42:HHKNYDSX3:1:1331:15167:1454/1	60	+
chr11	46823308	46823309	A01177:42:HHKNYDSX3:1:1159:3685:4993/1	60	+
chr11	46908120	46908121	A01177:42:HHKNYDSX3:2:2264:6307:8155	60	+
chr11	46979960	46979961	A01177:42:HHKNYDSX3:1:1230:30517:35900/1	60	-
chr11	46985800	46985801	A01177:42:HHKNYDSX3:1:1113:7645:18239/1	60	-
chr11	47001009	47001010	A01177:42:HHKNYDSX3:1:1474:22471:28886/1	60	+
chr11	47012561	47012562	A01177:42:HHKNYDSX3:1:1464:21016:6355/1	60	-
chr11	47052736	47052737	A01177:42:HHKNYDSX3:1:1121:14498:24690/1	60	+
chr11	47304449	47304450	A01177:42:HHKNYDSX3:1:1150:28610:36292/1	60	-
chr11	47755927	47755928	A01177:42:HHKNYDSX3:1:1566:26512:9925/1	60	-
chr11	47794435	47794436	A01177:42:HHKNYDSX3:1:1243:10366:25989/1	60	-
chr11	47820430	47820431	A01177:42:HHKNYDSX3:2:1458:20772:4930	60	-
chr11	49742840	49742841	A01177:42:HHKNYDSX3:2:1178:8965:9596	60	+
chr11	54567630	54567631	A01177:42:HHKNYDSX3:1:1327:3649:16642/1	60	-
chr11	57564429	57564430	A01177:42:HHKNYDSX3:2:2559:20943:9079	60	-
chr11	57814461	57814462	A01177:42:HHKNYDSX3:1:1164:10465:8750/1	60	+
chr11	57814463	57814464	A01177:42:HHKNYDSX3:2:2531:1380:22545/1	60	+
chr11	58566674	58566675	A01177:42:HHKNYDSX3:1:1356:26539:18145/1	60	-
chr11	58610242	58610243	A01177:42:HHKNYDSX3:1:2215:25925:2300/1	60	-
chr11	59649456	59649457	A01177:42:HHKNYDSX3:1:1157:2338:25989/1	60	+
chr11	60450238	60450239	A01177:42:HHKNYDSX3:1:2535:5529:19116/1	60	-
chr11	61399930	61399931	A01177:42:HHKNYDSX3:1:2273:18367:20055/1	60	+
chr11	61423654	61423655	A01177:42:HHKNYDSX3:1:1347:29857:4820/1	60	-
chr11	62133175	62133176	A01177:42:HHKNYDSX3:1:1246:15591:15749/1	60	+
chr11	62359082	62359083	A01177:42:HHKNYDSX3:1:1246:25916:32033/1	60	-
chr11	62360286	62360287	A01177:42:HHKNYDSX3:1:1356:20256:1752/1	60	+
chr11	62417458	62417459	A01177:42:HHKNYDSX3:1:2412:9136:27305	60	+
chr11	62635563	62635564	A01177:42:HHKNYDSX3:1:1133:29613:13604/1	60	-
chr11	62731030	62731031	A01177:42:HHKNYDSX3:1:1164:19705:6558	60	+
chr11	62731912	62731913	A01177:42:HHKNYDSX3:1:2558:8594:26772	60	+
chr11	62737813	62737814	A01177:42:HHKNYDSX3:1:1451:32633:9157	60	-
chr11	62858580	62858581	A01177:42:HHKNYDSX3:1:1105:3830:13667/1	60	-
chr11	62868881	62868882	A01177:42:HHKNYDSX3:1:1422:26919:28541	60	-
chr11	62869822	62869823	A01177:42:HHKNYDSX3:2:2502:22191:29622/1	60	-
chr11	63540914	63540915	A01177:42:HHKNYDSX3:1:1135:5764:10254/1	60	+
chr11	63546611	63546612	A01177:42:HHKNYDSX3:1:1177:21956:7701/1	60	+
chr11	63627781	63627782	A01177:42:HHKNYDSX3:2:1145:4029:11600/1	60	-
chr11	63628694	63628695	A01177:42:HHKNYDSX3:1:1115:6108:13322	60	+
chr11	63629625	63629626	A01177:42:HHKNYDSX3:1:1125:9896:3223/1	60	-
chr11	63637913	63637914	A01177:42:HHKNYDSX3:1:1112:27805:8719/1	60	+
chr11	63647511	63647512	A01177:42:HHKNYDSX3:1:1103:16884:21840/1	60	+
chr11	63649352	63649353	A01177:42:HHKNYDSX3:1:1323:14886:31626/1	60	+
chr11	63650539	63650540	A01177:42:HHKNYDSX3:1:1436:13476:25739/1	60	-
chr11	63654236	63654237	A01177:42:HHKNYDSX3:2:1514:1642:17112/1	60	-
chr11	63659420	63659421	A01177:42:HHKNYDSX3:1:1275:28438:30577/1	60	+
chr11	63685275	63685276	A01177:42:HHKNYDSX3:1:1504:4345:27211	60	-
chr11	63692631	63692632	A01177:42:HHKNYDSX3:1:1119:21558:30499/1	60	-
chr11	63709900	63709901	A01177:42:HHKNYDSX3:1:1473:21603:34835/1	60	+
chr11	63718632	63718633	A01177:42:HHKNYDSX3:1:1121:22426:23077	60	+
chr11	63719539	63719540	A01177:42:HHKNYDSX3:1:1273:32714:30154/1	60	-
chr11	63724145	63724146	A01177:42:HHKNYDSX3:1:1462:22227:10895/1	60	-
chr11	63855515	63855516	A01177:42:HHKNYDSX3:1:1650:11351:2331	60	+
chr11	63857994	63857995	A01177:42:HHKNYDSX3:2:1329:32524:18082/1	60	+
chr11	63859172	63859173	A01177:42:HHKNYDSX3:1:1266:23782:16877/1	60	+
chr11	64192564	64192565	A01177:42:HHKNYDSX3:1:2224:31620:32643	60	-
chr11	64192627	64192628	A01177:42:HHKNYDSX3:1:1126:1723:5509/1	60	-
chr11	64195581	64195582	A01177:42:HHKNYDSX3:2:2509:13783:10833	60	-
chr11	64198505	64198506	A01177:42:HHKNYDSX3:1:1214:15845:29277	60	-
chr11	64198764	64198765	A01177:42:HHKNYDSX3:2:2459:20645:22529/1	60	-
chr11	64277799	64277800	A01177:42:HHKNYDSX3:2:1470:21667:2378/1	60	-
chr11	64769661	64769662	A01177:42:HHKNYDSX3:1:1671:29161:29731/1	60	-
chr11	64772138	64772139	A01177:42:HHKNYDSX3:1:1119:27642:17550/1	60	+
chr11	64772139	64772140	A01177:42:HHKNYDSX3:1:2523:3305:32831	60	+
chr11	64774193	64774194	A01177:42:HHKNYDSX3:2:1630:7473:34100/1	60	+
chr11	64863007	64863008	A01177:42:HHKNYDSX3:1:1356:12472:5149/1	60	+
chr11	64866150	64866151	A01177:42:HHKNYDSX3:2:1631:18692:23406/1	60	-
chr11	65101406	65101407	A01177:42:HHKNYDSX3:1:1204:9824:26772/1	60	+
chr11	65103456	65103457	A01177:42:HHKNYDSX3:1:1158:12617:23531/1	60	+
chr11	65104586	65104587	A01177:42:HHKNYDSX3:2:1211:24587:28886	60	-
chr11	65104820	65104821	A01177:42:HHKNYDSX3:1:1267:31901:32628/1	60	-
chr11	65196704	65196705	A01177:42:HHKNYDSX3:2:2651:15194:33755/1	60	-
chr11	65196882	65196883	A01177:42:HHKNYDSX3:1:1106:20898:34303/1	60	+
chr11	65198404	65198405	A01177:42:HHKNYDSX3:1:1574:10981:29089/1	60	-
chr11	65199316	65199317	A01177:42:HHKNYDSX3:1:1151:32696:15060/1	60	+
chr11	65271441	65271442	A01177:42:HHKNYDSX3:1:1154:30291:5196/1	60	-
chr11	65278208	65278209	A01177:42:HHKNYDSX3:1:1170:2465:22482/1	60	+
chr11	65280080	65280081	A01177:42:HHKNYDSX3:1:1538:12219:25598/1	60	+
chr11	65284145	65284146	A01177:42:HHKNYDSX3:1:1604:3152:24048/1	60	+
chr11	65284149	65284150	A01177:42:HHKNYDSX3:2:2144:9607:15499/1	60	+
chr11	65342670	65342671	A01177:42:HHKNYDSX3:2:1168:19813:12352	60	-
chr11	65395345	65395346	A01177:42:HHKNYDSX3:2:2603:10628:34804/1	60	+
chr11	65428939	65428940	A01177:42:HHKNYDSX3:1:2216:18891:36871/1	60	+
chr11	65432609	65432610	A01177:42:HHKNYDSX3:1:1543:13503:34460/1	60	+
chr11	65436662	65436663	A01177:42:HHKNYDSX3:1:1127:14904:12117	60	+
chr11	65439989	65439990	A01177:42:HHKNYDSX3:1:1131:27724:14121	60	+
chr11	65440487	65440488	A01177:42:HHKNYDSX3:1:2269:17192:9064/1	60	-
chr11	65441713	65441714	A01177:42:HHKNYDSX3:1:1541:10673:21136/1	60	+
chr11	65527780	65527781	A01177:42:HHKNYDSX3:1:1631:13367:26741	60	-
chr11	65532844	65532845	A01177:42:HHKNYDSX3:1:1103:17933:29763	60	-
chr11	65604189	65604190	A01177:42:HHKNYDSX3:2:2103:1226:28134/1	60	+
chr11	65617946	65617947	A01177:42:HHKNYDSX3:2:1340:20365:33818	60	-
chr11	65621283	65621284	A01177:42:HHKNYDSX3:1:1125:30942:4570/1	60	-
chr11	65652377	65652378	A01177:42:HHKNYDSX3:1:1103:19949:13808/1	60	+
chr11	65652382	65652383	A01177:42:HHKNYDSX3:1:1114:19190:5572	60	+
chr11	65881319	65881320	A01177:42:HHKNYDSX3:1:1124:8621:24533/1	60	+
chr11	66062937	66062938	A01177:42:HHKNYDSX3:1:1215:18539:25269/1	60	+
chr11	66116017	66116018	A01177:42:HHKNYDSX3:1:1174:25400:3020/1	60	-
chr11	66119607	66119608	A01177:42:HHKNYDSX3:1:1263:6433:31704/1	60	-
chr11	66120823	66120824	A01177:42:HHKNYDSX3:2:1670:16830:34679/1	60	+
chr11	66122447	66122448	A01177:42:HHKNYDSX3:1:1402:9146:16642	60	-
chr11	66128332	66128333	A01177:42:HHKNYDSX3:1:1208:9390:7075/1	60	+
chr11	66137334	66137335	A01177:42:HHKNYDSX3:1:1148:25988:6511/1	60	-
chr11	66139389	66139390	A01177:42:HHKNYDSX3:1:1256:10140:29356/1	60	+
chr11	66153348	66153349	A01177:42:HHKNYDSX3:1:1155:1325:2973/1	60	-
chr11	66169852	66169853	A01177:42:HHKNYDSX3:2:1272:5602:5368/1	60	+
chr11	66170353	66170354	A01177:42:HHKNYDSX3:2:1150:18611:1846/1	60	-
chr11	66356286	66356287	A01177:42:HHKNYDSX3:1:1526:23945:21605/1	60	+
chr11	66357853	66357854	A01177:42:HHKNYDSX3:1:1102:10538:27195	60	-
chr11	66397627	66397628	A01177:42:HHKNYDSX3:1:2534:4508:16783/1	60	+
chr11	66510146	66510147	A01177:42:HHKNYDSX3:1:1240:13792:24565/1	60	-
chr11	66634421	66634422	A01177:42:HHKNYDSX3:1:1110:6207:24330/1	60	+
chr11	66647237	66647238	A01177:42:HHKNYDSX3:2:2109:3866:29136/1	60	+
chr11	66757704	66757705	A01177:42:HHKNYDSX3:2:1165:19325:14137/1	60	-
chr11	66759971	66759972	A01177:42:HHKNYDSX3:1:1130:2456:31798/1	60	-
chr11	66782252	66782253	A01177:42:HHKNYDSX3:1:1310:5050:27117/1	60	+
chr11	66782499	66782500	A01177:42:HHKNYDSX3:1:1132:15989:21449/1	60	-
chr11	66783611	66783612	A01177:42:HHKNYDSX3:1:1612:2880:29246	60	+
chr11	67136065	67136066	A01177:42:HHKNYDSX3:1:1503:27850:3724/1	60	-
chr11	67140235	67140236	A01177:42:HHKNYDSX3:1:1250:19922:34115	60	+
chr11	67152475	67152476	A01177:42:HHKNYDSX3:1:1318:30409:23406/1	60	-
chr11	67161077	67161078	A01177:42:HHKNYDSX3:1:2237:21359:12117	60	+
chr11	67176478	67176479	A01177:42:HHKNYDSX3:1:2301:18096:8876/1	60	-
chr11	67180600	67180601	A01177:42:HHKNYDSX3:1:1155:6488:6057/1	60	+
chr11	67196315	67196316	A01177:42:HHKNYDSX3:1:2276:19940:15765/1	60	-
chr11	67203937	67203938	A01177:42:HHKNYDSX3:1:2261:31403:15264/1	60	+
chr11	67220937	67220938	A01177:42:HHKNYDSX3:1:2138:28094:6214	60	+
chr11	67221473	67221474	A01177:42:HHKNYDSX3:1:1155:21793:8735/1	60	+
chr11	67293119	67293120	A01177:42:HHKNYDSX3:1:1272:31955:36980/1	60	-
chr11	67294020	67294021	A01177:42:HHKNYDSX3:1:2517:2763:31391	60	-
chr11	68055206	68055207	A01177:42:HHKNYDSX3:2:2565:19461:26209/1	60	-
chr11	68088059	68088060	A01177:42:HHKNYDSX3:1:1204:16423:36980/1	60	-
chr11	68089010	68089011	A01177:42:HHKNYDSX3:1:1164:6732:24893/1	60	+
chr11	68090024	68090025	A01177:42:HHKNYDSX3:1:1406:19316:11115/1	60	+
chr11	68102130	68102131	A01177:42:HHKNYDSX3:1:2672:9408:1157	60	-
chr11	68174979	68174980	A01177:42:HHKNYDSX3:1:1264:25663:26428/1	60	-
chr11	68184665	68184666	A01177:42:HHKNYDSX3:1:1163:7256:19445/1	60	+
chr11	68195920	68195921	A01177:42:HHKNYDSX3:1:1108:2257:6715/1	60	-
chr11	68401912	68401913	A01177:42:HHKNYDSX3:1:1378:8874:19429/1	60	+
chr11	68506835	68506836	A01177:42:HHKNYDSX3:1:1111:10746:3818/1	60	+
chr11	68525998	68525999	A01177:42:HHKNYDSX3:2:1167:30716:3333/1	60	+
chr11	68546747	68546748	A01177:42:HHKNYDSX3:2:2403:7039:27211	60	+
chr11	68556286	68556287	A01177:42:HHKNYDSX3:2:1236:27398:13401/1	60	+
chr11	68563133	68563134	A01177:42:HHKNYDSX3:1:1136:9986:18380/1	60	+
chr11	68565486	68565487	A01177:42:HHKNYDSX3:2:2255:22290:11945	60	+
chr11	68766718	68766719	A01177:42:HHKNYDSX3:2:2657:32859:29872/1	60	-
chr11	69741516	69741517	A01177:42:HHKNYDSX3:2:1118:7102:25723	60	-
chr11	69741520	69741521	A01177:42:HHKNYDSX3:1:1301:18973:5478/1	60	-
chr11	70148152	70148153	A01177:42:HHKNYDSX3:1:1112:31195:34381/1	60	+
chr11	70275299	70275300	A01177:42:HHKNYDSX3:1:1642:23565:8015/1	60	+
chr11	70305891	70305892	A01177:42:HHKNYDSX3:1:2323:14045:16611/1	60	+
chr11	70886246	70886247	A01177:42:HHKNYDSX3:2:2619:19379:7247/1	60	+
chr11	71469493	71469494	A01177:42:HHKNYDSX3:1:1250:25943:25347/1	60	+
chr11	71950229	71950230	A01177:42:HHKNYDSX3:1:1518:28375:22482/1	60	+
chr11	71965010	71965011	A01177:42:HHKNYDSX3:1:2446:32750:12211/1	60	+
chr11	72057279	72057280	A01177:42:HHKNYDSX3:1:1247:9417:4210/1	60	-
chr11	72219348	72219349	A01177:42:HHKNYDSX3:2:2455:14543:15248	60	+
chr11	72357531	72357532	A01177:42:HHKNYDSX3:2:2254:16071:24126	60	-
chr11	72989608	72989609	A01177:42:HHKNYDSX3:1:1129:4499:17957/1	60	-
chr11	72995364	72995365	A01177:42:HHKNYDSX3:1:1433:4381:4695/1	60	+
chr11	72996878	72996879	A01177:42:HHKNYDSX3:1:1101:16034:36526/1	60	-
chr11	73049131	73049132	A01177:42:HHKNYDSX3:1:1477:26087:33865/1	60	-
chr11	73051492	73051493	A01177:42:HHKNYDSX3:1:2402:25997:31955/1	60	+
chr11	73138084	73138085	A01177:42:HHKNYDSX3:1:1350:21314:36307/1	60	-
chr11	73550148	73550149	A01177:42:HHKNYDSX3:1:1231:24316:19460/1	60	+
chr11	73565427	73565428	A01177:42:HHKNYDSX3:1:1347:22860:12743/1	60	+
chr11	73709107	73709108	A01177:42:HHKNYDSX3:1:1214:12753:14090/1	60	+
chr11	73744106	73744107	A01177:42:HHKNYDSX3:1:1165:5132:6183/1	60	+
chr11	73816192	73816193	A01177:42:HHKNYDSX3:1:2152:25156:2033	60	+
chr11	74200274	74200275	A01177:42:HHKNYDSX3:1:1547:18936:12649/1	60	+
chr11	74204449	74204450	A01177:42:HHKNYDSX3:1:1113:14931:28510/1	60	-
chr11	74784324	74784325	A01177:42:HHKNYDSX3:1:2636:10267:35493/1	60	-
chr11	75839459	75839460	A01177:42:HHKNYDSX3:1:2402:4517:6715/1	60	+
chr11	75860591	75860592	A01177:42:HHKNYDSX3:2:1216:25418:18302/1	60	-
chr11	75962655	75962656	A01177:42:HHKNYDSX3:1:1270:27670:31720/1	60	+
chr11	75963899	75963900	A01177:42:HHKNYDSX3:1:1673:4020:5384	60	+
chr11	76097748	76097749	A01177:42:HHKNYDSX3:1:2328:9146:29168/1	60	-
chr11	76365274	76365275	A01177:42:HHKNYDSX3:1:1472:18511:1078	60	-
chr11	76369342	76369343	A01177:42:HHKNYDSX3:1:1107:7075:32941/1	60	+
chr11	77001796	77001797	A01177:42:HHKNYDSX3:1:2151:30969:25848/1	60	+
chr11	77114961	77114962	A01177:42:HHKNYDSX3:1:2232:30879:36839/1	60	-
chr11	77724343	77724344	A01177:42:HHKNYDSX3:1:1156:8223:12070/1	60	+
chr11	78278161	78278162	A01177:42:HHKNYDSX3:2:2475:19714:7075/1	60	+
chr11	78335140	78335141	A01177:42:HHKNYDSX3:1:1123:5692:21652	60	+
chr11	78478075	78478076	A01177:42:HHKNYDSX3:1:1459:23312:13996	60	-
chr11	78933931	78933932	A01177:42:HHKNYDSX3:1:2104:9941:23375/1	60	-
chr11	85284380	85284381	A01177:42:HHKNYDSX3:1:1229:14606:15796/1	60	-
chr11	86020289	86020290	A01177:42:HHKNYDSX3:1:1640:11234:2754	60	+
chr11	86113939	86113940	A01177:42:HHKNYDSX3:1:1620:6433:11600/1	60	+
chr11	86276459	86276460	A01177:42:HHKNYDSX3:1:1210:21992:2284/1	60	+
chr11	86301738	86301739	A01177:42:HHKNYDSX3:1:1160:16938:12258/1	60	+
chr11	87047413	87047414	A01177:42:HHKNYDSX3:2:1141:23927:36354/1	60	-
chr11	87047420	87047421	A01177:42:HHKNYDSX3:1:1222:30282:32925/1	60	-
chr11	88785670	88785671	A01177:42:HHKNYDSX3:1:1139:31584:5869/1	60	-
chr11	88789480	88789481	A01177:42:HHKNYDSX3:1:1278:19642:20071	60	+
chr11	90782720	90782721	A01177:42:HHKNYDSX3:1:2610:15284:18349/1	60	-
chr11	90890911	90890912	A01177:42:HHKNYDSX3:1:1168:18792:20228/1	60	-
chr11	93682198	93682199	A01177:42:HHKNYDSX3:1:1622:25654:7560/1	60	-
chr11	93755007	93755008	A01177:42:HHKNYDSX3:1:1356:30029:13322/1	60	+
chr11	94482008	94482009	A01177:42:HHKNYDSX3:2:1444:15411:14591	60	-
chr11	96384377	96384378	A01177:42:HHKNYDSX3:1:1169:13313:5854/1	60	+
chr11	100568137	100568138	A01177:42:HHKNYDSX3:1:1141:7898:25786/1	60	+
chr11	100831260	100831261	A01177:42:HHKNYDSX3:1:1150:17996:13244/1	60	+
chr11	102408403	102408404	A01177:42:HHKNYDSX3:1:1450:24270:21950	60	+
chr11	103171866	103171867	A01177:42:HHKNYDSX3:1:1110:27371:5932/1	60	-
chr11	103484393	103484394	A01177:42:HHKNYDSX3:1:1433:4408:5901/1	60	-
chr11	106168937	106168938	A01177:42:HHKNYDSX3:1:1124:16676:18756/1	60	+
chr11	106484871	106484872	A01177:42:HHKNYDSX3:2:1677:12481:21073	60	+
chr11	107346918	107346919	A01177:42:HHKNYDSX3:1:1373:13069:31109	60	+
chr11	107353451	107353452	A01177:42:HHKNYDSX3:1:1314:21531:26819/1	60	-
chr11	107369971	107369972	A01177:42:HHKNYDSX3:1:1560:8368:6339/1	60	+
chr11	108000775	108000776	A01177:42:HHKNYDSX3:1:1361:21206:6370/1	60	-
chr11	108134627	108134628	A01177:42:HHKNYDSX3:1:2303:28818:16986	60	+
chr11	108314490	108314491	A01177:42:HHKNYDSX3:1:1104:18466:2472/1	60	-
chr11	108759966	108759967	A01177:42:HHKNYDSX3:1:1220:23936:2613/1	60	+
chr11	108769502	108769503	A01177:42:HHKNYDSX3:1:1619:28203:11005/1	60	-
chr11	109728795	109728796	A01177:42:HHKNYDSX3:1:1239:4065:26537/1	60	+
chr11	111668139	111668140	A01177:42:HHKNYDSX3:1:1269:26042:10363	60	+
chr11	111695002	111695003	A01177:42:HHKNYDSX3:1:1218:28212:16282/1	60	-
chr11	111837603	111837604	A01177:42:HHKNYDSX3:1:1156:4227:31892/1	60	+
chr11	111867367	111867368	A01177:42:HHKNYDSX3:1:1267:3866:14920/1	60	+
chr11	112035447	112035448	A01177:42:HHKNYDSX3:1:1244:30879:14137/1	60	-
chr11	112189012	112189013	A01177:42:HHKNYDSX3:1:1326:32045:18192/1	60	-
chr11	112233025	112233026	A01177:42:HHKNYDSX3:1:2445:22887:33771/1	60	-
chr11	113643916	113643917	A01177:42:HHKNYDSX3:2:1376:22110:13197/1	60	+
chr11	113918554	113918555	A01177:42:HHKNYDSX3:1:1473:3866:8312/1	60	+
chr11	114414389	114414390	A01177:42:HHKNYDSX3:1:1227:17155:19867/1	60	+
chr11	116273821	116273822	A01177:42:HHKNYDSX3:1:1505:25500:9549/1	60	-
chr11	116273822	116273823	A01177:42:HHKNYDSX3:2:2475:23194:11913/1	60	-
chr11	116752452	116752453	A01177:42:HHKNYDSX3:1:2561:30210:34115	60	-
chr11	116914434	116914435	A01177:42:HHKNYDSX3:1:2468:28357:30436/1	60	+
chr11	116955188	116955189	A01177:42:HHKNYDSX3:1:1161:21567:6558/1	60	-
chr11	117011145	117011146	A01177:42:HHKNYDSX3:1:1316:21323:2315/1	60	+
chr11	117095330	117095331	A01177:42:HHKNYDSX3:1:1149:20238:23234/1	60	+
chr11	117259943	117259944	A01177:42:HHKNYDSX3:1:1335:28935:31594/1	60	-
chr11	118327447	118327448	A01177:42:HHKNYDSX3:1:1237:15167:4116/1	60	-
chr11	118406731	118406732	A01177:42:HHKNYDSX3:1:2137:6343:20431/1	60	-
chr11	118440400	118440401	A01177:42:HHKNYDSX3:1:1248:1253:4257	60	+
chr11	118449546	118449547	A01177:42:HHKNYDSX3:1:1303:4734:17707/1	60	-
chr11	118451868	118451869	A01177:42:HHKNYDSX3:1:1126:30273:35133/1	60	+
chr11	118497131	118497132	A01177:42:HHKNYDSX3:1:2342:26214:13761/1	60	-
chr11	119046180	119046181	A01177:42:HHKNYDSX3:1:1140:15239:37027/1	60	+
chr11	119099761	119099762	A01177:42:HHKNYDSX3:2:1364:3143:19617/1	60	-
chr11	119235476	119235477	A01177:42:HHKNYDSX3:2:1166:19479:26835	60	-
chr11	119240778	119240779	A01177:42:HHKNYDSX3:1:1238:19226:16658	60	+
chr11	119241549	119241550	A01177:42:HHKNYDSX3:1:1249:8314:28510/1	60	+
chr11	119247851	119247852	A01177:42:HHKNYDSX3:1:2113:16884:28729/1	60	-
chr11	119251524	119251525	A01177:42:HHKNYDSX3:1:1347:16260:4539	60	-
chr11	119279350	119279351	A01177:42:HHKNYDSX3:2:1470:7310:9142/1	60	-
chr11	121091064	121091065	A01177:42:HHKNYDSX3:1:1234:31512:35931/1	60	+
chr11	121520223	121520224	A01177:42:HHKNYDSX3:1:1228:13422:5760/1	60	-
chr11	122559946	122559947	A01177:42:HHKNYDSX3:2:2121:13277:28338/1	60	+
chr11	123169869	123169870	A01177:42:HHKNYDSX3:1:1214:5900:8516/1	60	+
chr11	123412986	123412987	A01177:42:HHKNYDSX3:1:1106:1949:14794/1	60	+
chr11	123628585	123628586	A01177:42:HHKNYDSX3:2:1244:29514:17409/1	60	-
chr11	124946702	124946703	A01177:42:HHKNYDSX3:2:1135:7500:28604/1	60	-
chr11	125017550	125017551	A01177:42:HHKNYDSX3:2:2436:29505:21496/1	60	+
chr11	125644574	125644575	A01177:42:HHKNYDSX3:1:1126:31810:16626/1	60	-
chr11	125664991	125664992	A01177:42:HHKNYDSX3:1:1232:23981:36354	60	-
chr11	125668412	125668413	A01177:42:HHKNYDSX3:1:1173:30346:8234/1	60	+
chr11	125838660	125838661	A01177:42:HHKNYDSX3:1:1246:2446:33974/1	60	+
chr11	125897722	125897723	A01177:42:HHKNYDSX3:1:1112:10827:1892/1	60	+
chr11	126001958	126001959	A01177:42:HHKNYDSX3:1:1515:16188:36980/1	60	+
chr11	127759788	127759789	A01177:42:HHKNYDSX3:1:1366:21956:9267/1	60	+
chr11	128275986	128275987	A01177:42:HHKNYDSX3:1:1626:12527:31516/1	60	-
chr11	128430523	128430524	A01177:42:HHKNYDSX3:2:2168:6108:17957/1	60	+
chr11	128493757	128493758	A01177:42:HHKNYDSX3:1:2219:7591:29105	60	-
chr11	128502208	128502209	A01177:42:HHKNYDSX3:1:1121:24677:3803	60	+
chr11	128651750	128651751	A01177:42:HHKNYDSX3:1:1139:3061:27555/1	60	+
chr11	128705556	128705557	A01177:42:HHKNYDSX3:1:1166:30346:33098/1	60	+
chr11	129948825	129948826	A01177:42:HHKNYDSX3:1:2377:25147:28385	60	+
chr11	130289624	130289625	A01177:42:HHKNYDSX3:1:2101:19822:32440	60	-
chr11	130304679	130304680	A01177:42:HHKNYDSX3:1:1513:15655:2112/1	60	-
chr11	131658833	131658834	A01177:42:HHKNYDSX3:1:1417:29170:21324/1	60	-
chr11	132531758	132531759	A01177:42:HHKNYDSX3:1:1176:3025:26678/1	60	+
chr11	132989967	132989968	A01177:42:HHKNYDSX3:1:1322:28429:1939/1	60	-
chr11	134208979	134208980	A01177:42:HHKNYDSX3:1:1267:7292:13182/1	60	+
chr11	134210989	134210990	A01177:42:HHKNYDSX3:1:1150:12852:6965/1	60	+
chr11	134353590	134353591	A01177:42:HHKNYDSX3:1:1504:28320:27712/1	60	-
chr12	287707	287708	A01177:42:HHKNYDSX3:1:1247:8467:16752/1	60	-
chr12	290509	290510	A01177:42:HHKNYDSX3:2:2547:32235:16329/1	60	-
chr12	314069	314070	A01177:42:HHKNYDSX3:1:2241:23845:33927/1	60	+
chr12	354273	354274	A01177:42:HHKNYDSX3:1:2113:18891:26256/1	60	-
chr12	384326	384327	A01177:42:HHKNYDSX3:1:1159:22643:34945/1	60	-
chr12	761360	761361	A01177:42:HHKNYDSX3:1:1512:13666:27132/1	60	-
chr12	809657	809658	A01177:42:HHKNYDSX3:1:1656:28791:32033/1	60	-
chr12	811045	811046	A01177:42:HHKNYDSX3:2:2226:22715:24048/1	60	-
chr12	819479	819480	A01177:42:HHKNYDSX3:1:1117:2220:1141/1	60	+
chr12	832171	832172	A01177:42:HHKNYDSX3:1:2168:14145:14027/1	60	+
chr12	838450	838451	A01177:42:HHKNYDSX3:1:1329:23348:35790/1	60	+
chr12	841262	841263	A01177:42:HHKNYDSX3:1:1162:32850:7654/1	60	-
chr12	847186	847187	A01177:42:HHKNYDSX3:1:1120:32407:7607/1	60	-
chr12	848997	848998	A01177:42:HHKNYDSX3:1:1411:23547:1814/1	60	-
chr12	868645	868646	A01177:42:HHKNYDSX3:1:1161:26729:3537/1	60	-
chr12	873155	873156	A01177:42:HHKNYDSX3:2:1142:7374:10222	60	-
chr12	902669	902670	A01177:42:HHKNYDSX3:1:1147:16450:26193/1	60	-
chr12	1009857	1009858	A01177:42:HHKNYDSX3:1:1277:29234:35336/1	60	+
chr12	1106817	1106818	A01177:42:HHKNYDSX3:1:1176:26711:34632/1	60	+
chr12	1181178	1181179	A01177:42:HHKNYDSX3:1:1366:14443:32550/1	60	+
chr12	1205787	1205788	A01177:42:HHKNYDSX3:1:1624:2645:22670/1	60	+
chr12	1207164	1207165	A01177:42:HHKNYDSX3:2:1217:20817:17660/1	60	-
chr12	1224724	1224725	A01177:42:HHKNYDSX3:1:1111:7943:24298/1	60	+
chr12	1226593	1226594	A01177:42:HHKNYDSX3:1:1204:17589:20275/1	60	-
chr12	1238262	1238263	A01177:42:HHKNYDSX3:2:1605:32877:6292/1	60	-
chr12	1285367	1285368	A01177:42:HHKNYDSX3:2:1235:32533:15749	60	+
chr12	1326180	1326181	A01177:42:HHKNYDSX3:1:1255:3839:31062/1	60	+
chr12	1384188	1384189	A01177:42:HHKNYDSX3:1:1271:29993:17049/1	60	+
chr12	1408661	1408662	A01177:42:HHKNYDSX3:2:2459:9417:15358	60	-
chr12	1704663	1704664	A01177:42:HHKNYDSX3:1:1163:28366:1204/1	60	-
chr12	1730216	1730217	A01177:42:HHKNYDSX3:2:2539:11840:1360/1	60	-
chr12	1745967	1745968	A01177:42:HHKNYDSX3:1:1272:27570:16141/1	60	+
chr12	2813178	2813179	A01177:42:HHKNYDSX3:2:1360:9625:29465/1	60	+
chr12	2822176	2822177	A01177:42:HHKNYDSX3:2:2156:16622:24674/1	60	+
chr12	2960496	2960497	A01177:42:HHKNYDSX3:1:1104:28592:20541/1	60	-
chr12	3709069	3709070	A01177:42:HHKNYDSX3:1:1339:25681:3161	60	+
chr12	4026596	4026597	A01177:42:HHKNYDSX3:2:1457:8956:5697/1	60	+
chr12	4492494	4492495	A01177:42:HHKNYDSX3:1:1110:29333:21198/1	60	+
chr12	4674889	4674890	A01177:42:HHKNYDSX3:1:1146:27986:30013/1	60	-
chr12	5395583	5395584	A01177:42:HHKNYDSX3:1:2371:28339:17722/1	60	-
chr12	6446643	6446644	A01177:42:HHKNYDSX3:1:2243:22083:27398	60	-
chr12	6507046	6507047	A01177:42:HHKNYDSX3:2:1355:5267:19977	60	-
chr12	6512906	6512907	A01177:42:HHKNYDSX3:1:1105:8576:23954/1	60	+
chr12	6514336	6514337	A01177:42:HHKNYDSX3:1:1153:18710:33301/1	60	-
chr12	6521991	6521992	A01177:42:HHKNYDSX3:1:1139:24089:21574	60	+
chr12	6576038	6576039	A01177:42:HHKNYDSX3:1:2135:11695:20776/1	60	+
chr12	6576461	6576462	A01177:42:HHKNYDSX3:2:1415:9019:9189	60	-
chr12	6576635	6576636	A01177:42:HHKNYDSX3:2:1615:27199:4006	60	-
chr12	6585306	6585307	A01177:42:HHKNYDSX3:1:2138:15935:31031/1	60	-
chr12	6597073	6597074	A01177:42:HHKNYDSX3:1:1648:8458:11757	60	+
chr12	6684790	6684791	A01177:42:HHKNYDSX3:1:2552:13431:24690/1	60	+
chr12	6731692	6731693	A01177:42:HHKNYDSX3:1:1145:4074:17566/1	60	+
chr12	6763084	6763085	A01177:42:HHKNYDSX3:2:2446:1524:16313/1	60	-
chr12	6785306	6785307	A01177:42:HHKNYDSX3:2:1160:32660:26835	60	-
chr12	6875693	6875694	A01177:42:HHKNYDSX3:1:1159:8675:24752/1	60	+
chr12	6879588	6879589	A01177:42:HHKNYDSX3:1:1116:11134:17143/1	60	+
chr12	6880655	6880656	A01177:42:HHKNYDSX3:1:1421:32823:18537/1	60	+
chr12	6882809	6882810	A01177:42:HHKNYDSX3:1:1118:19018:7498	60	-
chr12	6883328	6883329	A01177:42:HHKNYDSX3:1:1545:5186:7028	60	-
chr12	6919251	6919252	A01177:42:HHKNYDSX3:2:1519:25672:18364/1	60	+
chr12	6972511	6972512	A01177:42:HHKNYDSX3:1:1141:17752:18208	60	+
chr12	6999079	6999080	A01177:42:HHKNYDSX3:1:1229:3097:4100/1	60	-
chr12	7000368	7000369	A01177:42:HHKNYDSX3:1:1363:25536:16219/1	60	-
chr12	7009589	7009590	A01177:42:HHKNYDSX3:1:1209:14199:33223	60	+
chr12	8076391	8076392	A01177:42:HHKNYDSX3:1:2429:14443:18740/1	60	+
chr12	8766319	8766320	A01177:42:HHKNYDSX3:1:1372:24035:14403/1	60	+
chr12	9261405	9261406	A01177:42:HHKNYDSX3:1:1436:8865:32534/1	60	+
chr12	9392435	9392436	A01177:42:HHKNYDSX3:1:1244:5475:10598	60	+
chr12	9444452	9444453	A01177:42:HHKNYDSX3:1:1542:13042:26897	60	-
chr12	9684751	9684752	A01177:42:HHKNYDSX3:1:1216:24578:23797/1	60	-
chr12	9696312	9696313	A01177:42:HHKNYDSX3:1:1678:25048:13683/1	60	+
chr12	9785032	9785033	A01177:42:HHKNYDSX3:1:1121:22959:29262/1	60	+
chr12	9882804	9882805	A01177:42:HHKNYDSX3:1:1117:16269:22623/1	60	+
chr12	10593885	10593886	A01177:42:HHKNYDSX3:1:2632:28962:33708/1	60	-
chr12	10702949	10702950	A01177:42:HHKNYDSX3:1:1256:14253:30780/1	60	-
chr12	10704914	10704915	A01177:42:HHKNYDSX3:1:1102:8504:31125/1	60	-
chr12	10708676	10708677	A01177:42:HHKNYDSX3:1:1652:10619:35916/1	60	+
chr12	11740560	11740561	A01177:42:HHKNYDSX3:2:1623:17987:13886	60	+
chr12	11746297	11746298	A01177:42:HHKNYDSX3:1:2151:8684:36292	60	+
chr12	11834506	11834507	A01177:42:HHKNYDSX3:1:2167:25192:34162/1	60	+
chr12	11923132	11923133	A01177:42:HHKNYDSX3:1:1214:20853:18129/1	60	-
chr12	12498606	12498607	A01177:42:HHKNYDSX3:1:1204:7798:25207	60	+
chr12	14375021	14375022	A01177:42:HHKNYDSX3:1:1163:12762:31203/1	60	-
chr12	14381490	14381491	A01177:42:HHKNYDSX3:2:2549:6298:3161/1	60	-
chr12	14399920	14399921	A01177:42:HHKNYDSX3:1:1450:11469:13902/1	60	-
chr12	14479025	14479026	A01177:42:HHKNYDSX3:1:1302:5629:33912	60	+
chr12	14787852	14787853	A01177:42:HHKNYDSX3:1:1628:24813:37012/1	60	+
chr12	14963594	14963595	A01177:42:HHKNYDSX3:1:1353:22471:20494/1	60	-
chr12	16043483	16043484	A01177:42:HHKNYDSX3:2:2345:31901:23797	60	+
chr12	16109146	16109147	A01177:42:HHKNYDSX3:1:1250:28212:8797/1	60	+
chr12	19188329	19188330	A01177:42:HHKNYDSX3:2:1348:5475:35994	60	-
chr12	19222932	19222933	A01177:42:HHKNYDSX3:1:1178:30156:31172/1	60	-
chr12	19233373	19233374	A01177:42:HHKNYDSX3:1:1207:18412:29403/1	60	-
chr12	19374366	19374367	A01177:42:HHKNYDSX3:1:1243:2835:32017/1	60	-
chr12	19521994	19521995	A01177:42:HHKNYDSX3:2:1335:24117:22968	60	-
chr12	19523811	19523812	A01177:42:HHKNYDSX3:1:2578:12689:23062	60	-
chr12	19556820	19556821	A01177:42:HHKNYDSX3:1:2356:12337:2848	60	+
chr12	21669648	21669649	A01177:42:HHKNYDSX3:1:1165:5665:33254	60	+
chr12	22250366	22250367	A01177:42:HHKNYDSX3:1:1467:10456:20729/1	60	+
chr12	22264324	22264325	A01177:42:HHKNYDSX3:2:1542:14498:4930	60	-
chr12	22264325	22264326	A01177:42:HHKNYDSX3:1:2155:21224:30890	60	-
chr12	22485291	22485292	A01177:42:HHKNYDSX3:1:2168:29875:18756/1	60	+
chr12	22673227	22673228	A01177:42:HHKNYDSX3:1:1171:30852:2754/1	60	+
chr12	22688172	22688173	A01177:42:HHKNYDSX3:1:1110:19732:4789/1	60	+
chr12	24121669	24121670	A01177:42:HHKNYDSX3:2:1460:8938:5290	60	-
chr12	25098141	25098142	A01177:42:HHKNYDSX3:1:1253:10493:28369	60	-
chr12	25205416	25205417	A01177:42:HHKNYDSX3:1:1127:9399:14763/1	60	+
chr12	25217464	25217465	A01177:42:HHKNYDSX3:1:2337:15374:20071/1	60	+
chr12	25322316	25322317	A01177:42:HHKNYDSX3:1:1675:19994:15953/1	60	-
chr12	26376721	26376722	A01177:42:HHKNYDSX3:2:1478:31295:25128/1	60	-
chr12	26451249	26451250	A01177:42:HHKNYDSX3:1:1153:19922:18959/1	60	-
chr12	26690727	26690728	A01177:42:HHKNYDSX3:1:1647:13584:19006	60	+
chr12	26791792	26791793	A01177:42:HHKNYDSX3:1:1122:17653:1564/1	60	+
chr12	26798310	26798311	A01177:42:HHKNYDSX3:1:2409:5764:33739/1	60	-
chr12	26807825	26807826	A01177:42:HHKNYDSX3:1:1252:14154:17738/1	60	-
chr12	26808305	26808306	A01177:42:HHKNYDSX3:1:1205:29785:26522/1	60	+
chr12	26823218	26823219	A01177:42:HHKNYDSX3:1:1216:17589:14951/1	60	-
chr12	26914749	26914750	A01177:42:HHKNYDSX3:1:1101:4119:21402/1	60	-
chr12	26927136	26927137	A01177:42:HHKNYDSX3:1:1118:14181:30749	60	+
chr12	26967489	26967490	A01177:42:HHKNYDSX3:1:1469:8269:32315/1	60	-
chr12	27323544	27323545	A01177:42:HHKNYDSX3:1:1567:9200:3865/1	60	-
chr12	27412542	27412543	A01177:42:HHKNYDSX3:1:1226:15022:22153/1	60	+
chr12	27590414	27590415	A01177:42:HHKNYDSX3:1:2345:19379:28855/1	60	+
chr12	27693676	27693677	A01177:42:HHKNYDSX3:1:1210:29875:1282/1	60	+
chr12	27786524	27786525	A01177:42:HHKNYDSX3:1:1348:4725:12712/1	60	-
chr12	28144297	28144298	A01177:42:HHKNYDSX3:1:1525:7012:15233/1	60	-
chr12	28235384	28235385	A01177:42:HHKNYDSX3:1:1132:5728:10441/1	60	-
chr12	28264250	28264251	A01177:42:HHKNYDSX3:2:1336:11876:14481/1	60	-
chr12	28300151	28300152	A01177:42:HHKNYDSX3:1:2116:25735:1125/1	60	-
chr12	28304537	28304538	A01177:42:HHKNYDSX3:1:1202:15799:23625/1	60	-
chr12	28328328	28328329	A01177:42:HHKNYDSX3:1:2223:15221:12633/1	60	+
chr12	28373407	28373408	A01177:42:HHKNYDSX3:2:2356:20256:13870	60	+
chr12	28392668	28392669	A01177:42:HHKNYDSX3:1:1235:14326:30968/1	60	+
chr12	28451527	28451528	A01177:42:HHKNYDSX3:1:1224:13241:4601/1	60	-
chr12	28491639	28491640	A01177:42:HHKNYDSX3:1:1251:24858:14074/1	60	+
chr12	29011512	29011513	A01177:42:HHKNYDSX3:1:1321:7609:17863/1	60	-
chr12	29134869	29134870	A01177:42:HHKNYDSX3:1:2428:27127:20603/1	60	-
chr12	29292577	29292578	A01177:42:HHKNYDSX3:1:1459:12545:11788/1	60	+
chr12	29292581	29292582	A01177:42:HHKNYDSX3:1:2613:20247:20149/1	60	+
chr12	30640961	30640962	A01177:42:HHKNYDSX3:1:1468:1036:6230/1	60	+
chr12	30692256	30692257	A01177:42:HHKNYDSX3:1:1570:26295:26396/1	60	+
chr12	30740663	30740664	A01177:42:HHKNYDSX3:1:1557:8621:27164/1	60	-
chr12	31992360	31992361	A01177:42:HHKNYDSX3:2:2115:22598:33990/1	60	-
chr12	32715928	32715929	A01177:42:HHKNYDSX3:1:2109:16107:31579/1	60	-
chr12	32721814	32721815	A01177:42:HHKNYDSX3:1:1139:3839:7670/1	60	-
chr12	33002468	33002469	A01177:42:HHKNYDSX3:1:1645:15094:1047	60	+
chr12	34717306	34717307	A01177:42:HHKNYDSX3:1:1119:21441:34804/1	60	-
chr12	35478227	35478228	A01177:42:HHKNYDSX3:2:1220:29921:17425/1	60	-
chr12	36173809	36173810	A01177:42:HHKNYDSX3:2:1628:13295:5916	60	-
chr12	37237988	37237989	A01177:42:HHKNYDSX3:1:1351:23222:2315	60	+
chr12	38143550	38143551	A01177:42:HHKNYDSX3:1:1664:10339:2675/1	60	+
chr12	38814411	38814412	A01177:42:HHKNYDSX3:1:2463:14335:34898	60	-
chr12	39881611	39881612	A01177:42:HHKNYDSX3:2:1174:1217:25614	60	-
chr12	39881613	39881614	A01177:42:HHKNYDSX3:1:1115:9091:8187/1	60	-
chr12	39889339	39889340	A01177:42:HHKNYDSX3:1:1158:3902:10347/1	60	+
chr12	40100584	40100585	A01177:42:HHKNYDSX3:1:1173:24297:27164/1	60	-
chr12	40870039	40870040	A01177:42:HHKNYDSX3:1:1512:30400:10081/1	60	-
chr12	41638480	41638481	A01177:42:HHKNYDSX3:2:2228:13738:14951/1	60	+
chr12	42173912	42173913	A01177:42:HHKNYDSX3:1:1513:6415:35900	60	-
chr12	42197229	42197230	A01177:42:HHKNYDSX3:1:1137:15176:18505/1	60	+
chr12	42197232	42197233	A01177:42:HHKNYDSX3:2:1508:24695:8469/1	60	+
chr12	42431449	42431450	A01177:42:HHKNYDSX3:1:1239:13449:30827/1	60	+
chr12	44234845	44234846	A01177:42:HHKNYDSX3:2:1359:27706:22420/1	60	+
chr12	44493091	44493092	A01177:42:HHKNYDSX3:1:1469:10926:29872/1	60	-
chr12	45308438	45308439	A01177:42:HHKNYDSX3:1:1224:10899:25723/1	60	-
chr12	45623275	45623276	A01177:42:HHKNYDSX3:2:1273:6090:3208/1	60	+
chr12	45722365	45722366	A01177:42:HHKNYDSX3:1:1123:6813:10974/1	60	+
chr12	45809277	45809278	A01177:42:HHKNYDSX3:2:2119:12879:20948	60	+
chr12	45828043	45828044	A01177:42:HHKNYDSX3:1:1358:13241:11741/1	60	+
chr12	45932441	45932442	A01177:42:HHKNYDSX3:1:1403:16278:1595	60	-
chr12	46007599	46007600	A01177:42:HHKNYDSX3:1:1105:23800:20165/1	60	-
chr12	46369204	46369205	A01177:42:HHKNYDSX3:2:2244:30960:35540	60	-
chr12	46411635	46411636	A01177:42:HHKNYDSX3:2:2236:31385:16266/1	60	-
chr12	47586646	47586647	A01177:42:HHKNYDSX3:1:2678:7645:22247/1	60	+
chr12	47597086	47597087	A01177:42:HHKNYDSX3:1:1146:31060:4711/1	60	-
chr12	47686158	47686159	A01177:42:HHKNYDSX3:1:2267:23122:20087/1	60	-
chr12	48095218	48095219	A01177:42:HHKNYDSX3:1:1129:28718:9267/1	60	+
chr12	48343955	48343956	A01177:42:HHKNYDSX3:1:1243:24948:5619/1	60	+
chr12	48481828	48481829	A01177:42:HHKNYDSX3:1:1503:20302:35430/1	60	+
chr12	48688653	48688654	A01177:42:HHKNYDSX3:1:1216:29469:30608/1	60	-
chr12	48691079	48691080	A01177:42:HHKNYDSX3:1:1513:28447:26240	60	-
chr12	48703350	48703351	A01177:42:HHKNYDSX3:1:2255:12183:2018/1	60	+
chr12	48800047	48800048	A01177:42:HHKNYDSX3:2:1543:31250:8077/1	60	+
chr12	48954337	48954338	A01177:42:HHKNYDSX3:2:2534:8883:7012/1	60	+
chr12	49005869	49005870	A01177:42:HHKNYDSX3:1:1107:23999:16094/1	60	-
chr12	49009112	49009113	A01177:42:HHKNYDSX3:1:1168:17870:19006/1	60	-
chr12	49011129	49011130	A01177:42:HHKNYDSX3:1:1102:16848:25692/1	60	+
chr12	49026009	49026010	A01177:42:HHKNYDSX3:1:1173:26639:33473	60	+
chr12	49137181	49137182	A01177:42:HHKNYDSX3:1:1403:25319:29622	60	-
chr12	49138620	49138621	A01177:42:HHKNYDSX3:1:1134:22724:10128/1	60	-
chr12	49139327	49139328	A01177:42:HHKNYDSX3:1:1102:12002:17300/1	60	+
chr12	49141172	49141173	A01177:42:HHKNYDSX3:1:1152:28519:13463/1	60	+
chr12	49142121	49142122	A01177:42:HHKNYDSX3:1:2327:5240:35963	60	-
chr12	49381109	49381110	A01177:42:HHKNYDSX3:1:1445:3432:17769/1	60	-
chr12	49412547	49412548	A01177:42:HHKNYDSX3:1:1451:22589:22075/1	60	-
chr12	49464185	49464186	A01177:42:HHKNYDSX3:2:1537:6253:28635	60	+
chr12	49485795	49485796	A01177:42:HHKNYDSX3:1:1515:22851:7654/1	60	+
chr12	49497359	49497360	A01177:42:HHKNYDSX3:2:2342:29523:7560	60	-
chr12	49656646	49656647	A01177:42:HHKNYDSX3:2:1456:21043:16329/1	60	-
chr12	49746580	49746581	A01177:42:HHKNYDSX3:1:1114:3125:32205/1	60	+
chr12	49748614	49748615	A01177:42:HHKNYDSX3:1:1122:2139:32033/1	60	+
chr12	49753168	49753169	A01177:42:HHKNYDSX3:1:1517:15112:32675/1	60	-
chr12	49755260	49755261	A01177:42:HHKNYDSX3:1:1122:10131:11992/1	60	+
chr12	49818190	49818191	A01177:42:HHKNYDSX3:2:2542:14814:10144/1	60	+
chr12	50016476	50016477	A01177:42:HHKNYDSX3:1:1151:27688:8171/1	60	+
chr12	50069876	50069877	A01177:42:HHKNYDSX3:2:2320:14235:29872/1	60	-
chr12	50091981	50091982	A01177:42:HHKNYDSX3:2:1537:5882:4382/1	60	+
chr12	50160633	50160634	A01177:42:HHKNYDSX3:1:1171:21802:3583	60	+
chr12	50377640	50377641	A01177:42:HHKNYDSX3:1:1272:29460:14873/1	60	-
chr12	50437390	50437391	A01177:42:HHKNYDSX3:1:1558:6777:31829/1	60	+
chr12	50453676	50453677	A01177:42:HHKNYDSX3:1:1320:6714:33129/1	60	-
chr12	50645128	50645129	A01177:42:HHKNYDSX3:1:2520:3839:22232/1	60	+
chr12	50864894	50864895	A01177:42:HHKNYDSX3:2:2359:14208:2018/1	60	+
chr12	51094593	51094594	A01177:42:HHKNYDSX3:1:1169:5439:35211/1	60	-
chr12	51132267	51132268	A01177:42:HHKNYDSX3:1:1255:27570:6558/1	60	+
chr12	51132269	51132270	A01177:42:HHKNYDSX3:2:2661:4435:14058	60	+
chr12	51245405	51245406	A01177:42:HHKNYDSX3:1:2153:12744:14512/1	60	-
chr12	51458235	51458236	A01177:42:HHKNYDSX3:1:1121:29695:14747/1	60	+
chr12	51487416	51487417	A01177:42:HHKNYDSX3:1:1107:13892:31970/1	60	-
chr12	51488430	51488431	A01177:42:HHKNYDSX3:1:1275:19741:24220/1	60	+
chr12	51684960	51684961	A01177:42:HHKNYDSX3:1:1142:28311:24690/1	60	+
chr12	51802147	51802148	A01177:42:HHKNYDSX3:1:1151:10285:4711/1	60	+
chr12	52593659	52593660	A01177:42:HHKNYDSX3:1:1221:27073:3630/1	60	-
chr12	52596937	52596938	A01177:42:HHKNYDSX3:1:1475:14552:1830/1	60	+
chr12	52605663	52605664	A01177:42:HHKNYDSX3:1:1142:6325:15922/1	60	+
chr12	52624289	52624290	A01177:42:HHKNYDSX3:1:1135:17870:28964/1	60	-
chr12	52624652	52624653	A01177:42:HHKNYDSX3:1:1135:9914:30968/1	60	+
chr12	52636730	52636731	A01177:42:HHKNYDSX3:1:2128:15926:29418	60	-
chr12	52638486	52638487	A01177:42:HHKNYDSX3:1:1444:18756:12430/1	60	-
chr12	52638630	52638631	A01177:42:HHKNYDSX3:1:1168:28854:21120/1	60	+
chr12	52639209	52639210	A01177:42:HHKNYDSX3:1:1139:28646:30185/1	60	-
chr12	52639284	52639285	A01177:42:HHKNYDSX3:2:2250:17173:6527	60	-
chr12	52639837	52639838	A01177:42:HHKNYDSX3:1:1178:32524:1485/1	60	-
chr12	52641081	52641082	A01177:42:HHKNYDSX3:1:1139:18665:2597/1	60	+
chr12	52652917	52652918	A01177:42:HHKNYDSX3:1:1144:10972:14638	60	+
chr12	52654314	52654315	A01177:42:HHKNYDSX3:1:1256:27272:17127/1	60	+
chr12	52654369	52654370	A01177:42:HHKNYDSX3:1:1156:25599:23594/1	60	+
chr12	52672073	52672074	A01177:42:HHKNYDSX3:1:1133:16857:26897/1	60	-
chr12	52678450	52678451	A01177:42:HHKNYDSX3:1:1219:19732:32158/1	60	+
chr12	52678452	52678453	A01177:42:HHKNYDSX3:2:1659:29884:13416	60	+
chr12	52731173	52731174	A01177:42:HHKNYDSX3:1:1415:4435:23359/1	60	-
chr12	52913435	52913436	A01177:42:HHKNYDSX3:2:2370:18349:29168/1	60	-
chr12	53026641	53026642	A01177:42:HHKNYDSX3:1:2405:20039:26741/1	60	-
chr12	53026642	53026643	A01177:42:HHKNYDSX3:2:2405:15257:34835/1	60	-
chr12	53029143	53029144	A01177:42:HHKNYDSX3:1:1120:8811:29841	60	-
chr12	53282941	53282942	A01177:42:HHKNYDSX3:2:2369:19144:32675	60	-
chr12	53386206	53386207	A01177:42:HHKNYDSX3:1:1153:4110:26741/1	60	-
chr12	53391152	53391153	A01177:42:HHKNYDSX3:1:1223:31901:27398/1	60	+
chr12	53601508	53601509	A01177:42:HHKNYDSX3:1:1175:4255:3286/1	60	+
chr12	53603342	53603343	A01177:42:HHKNYDSX3:1:2559:28212:32409	60	+
chr12	53610834	53610835	A01177:42:HHKNYDSX3:1:1107:21242:3458/1	60	-
chr12	53621958	53621959	A01177:42:HHKNYDSX3:1:1163:6840:15154/1	60	+
chr12	54272710	54272711	A01177:42:HHKNYDSX3:1:1264:19542:15358/1	60	+
chr12	54275640	54275641	A01177:42:HHKNYDSX3:1:2511:9326:31078/1	60	+
chr12	54464990	54464991	A01177:42:HHKNYDSX3:2:2464:29017:3427/1	60	+
chr12	54503924	54503925	A01177:42:HHKNYDSX3:2:1548:6732:13182/1	60	-
chr12	54504789	54504790	A01177:42:HHKNYDSX3:1:1410:3676:26146/1	60	-
chr12	54971432	54971433	A01177:42:HHKNYDSX3:1:1234:27588:29669/1	60	+
chr12	54980920	54980921	A01177:42:HHKNYDSX3:1:1143:4336:30953/1	60	+
chr12	55348294	55348295	A01177:42:HHKNYDSX3:1:1539:19542:32205/1	60	+
chr12	55771985	55771986	A01177:42:HHKNYDSX3:2:2467:2663:1564	60	-
chr12	55781178	55781179	A01177:42:HHKNYDSX3:1:1526:17137:25003/1	60	+
chr12	55844321	55844322	A01177:42:HHKNYDSX3:2:1651:16324:2049	60	-
chr12	55914315	55914316	A01177:42:HHKNYDSX3:1:1405:32325:24502/1	60	+
chr12	56133401	56133402	A01177:42:HHKNYDSX3:1:1320:2871:1548	60	+
chr12	56219543	56219544	A01177:42:HHKNYDSX3:1:1108:9290:3208	60	+
chr12	56289478	56289479	A01177:42:HHKNYDSX3:2:2116:9959:31986/1	60	+
chr12	56308534	56308535	A01177:42:HHKNYDSX3:2:1257:17137:26757	60	+
chr12	56332913	56332914	A01177:42:HHKNYDSX3:1:1133:18123:21543/1	60	-
chr12	56418714	56418715	A01177:42:HHKNYDSX3:1:1143:31566:6746/1	60	-
chr12	56625837	56625838	A01177:42:HHKNYDSX3:1:1108:10502:33833/1	60	-
chr12	56643176	56643177	A01177:42:HHKNYDSX3:1:1128:26350:18693/1	60	-
chr12	56644408	56644409	A01177:42:HHKNYDSX3:1:2549:3296:27430/1	60	+
chr12	56954999	56955000	A01177:42:HHKNYDSX3:1:1114:10447:13667	60	-
chr12	57266045	57266046	A01177:42:HHKNYDSX3:2:1440:25961:19805	60	-
chr12	57487148	57487149	A01177:42:HHKNYDSX3:1:2671:14488:1157/1	60	+
chr12	57705334	57705335	A01177:42:HHKNYDSX3:1:1103:19831:33583/1	60	+
chr12	58903899	58903900	A01177:42:HHKNYDSX3:2:1141:1072:3568/1	60	-
chr12	59699339	59699340	A01177:42:HHKNYDSX3:1:1330:13612:14606/1	60	-
chr12	60184711	60184712	A01177:42:HHKNYDSX3:1:1164:17164:14779/1	60	+
chr12	60209295	60209296	A01177:42:HHKNYDSX3:1:2329:21694:31015/1	60	-
chr12	62332535	62332536	A01177:42:HHKNYDSX3:2:2243:17797:36980/1	60	-
chr12	62468819	62468820	A01177:42:HHKNYDSX3:1:1434:28655:1861/1	60	+
chr12	62873746	62873747	A01177:42:HHKNYDSX3:2:1323:7193:21590	60	-
chr12	63012558	63012559	A01177:42:HHKNYDSX3:1:1125:13856:10520/1	60	+
chr12	63074512	63074513	A01177:42:HHKNYDSX3:1:1337:2130:24659/1	60	-
chr12	63414518	63414519	A01177:42:HHKNYDSX3:1:2148:16929:27367/1	60	-
chr12	66146052	66146053	A01177:42:HHKNYDSX3:1:2147:6108:13542/1	60	+
chr12	66235936	66235937	A01177:42:HHKNYDSX3:2:2148:29053:20838/1	60	-
chr12	66740272	66740273	A01177:42:HHKNYDSX3:1:1466:8124:17002/1	60	-
chr12	68627917	68627918	A01177:42:HHKNYDSX3:1:2309:28076:10629/1	60	-
chr12	69247111	69247112	A01177:42:HHKNYDSX3:1:1213:19497:17660/1	60	+
chr12	70275044	70275045	A01177:42:HHKNYDSX3:1:1112:27941:1658/1	60	-
chr12	70358434	70358435	A01177:42:HHKNYDSX3:1:1214:18774:15875/1	60	-
chr12	70499009	70499010	A01177:42:HHKNYDSX3:1:1119:20781:32033/1	60	+
chr12	71148551	71148552	A01177:42:HHKNYDSX3:1:2372:15519:18255/1	60	-
chr12	71759703	71759704	A01177:42:HHKNYDSX3:1:1647:16098:34006/1	60	+
chr12	74492902	74492903	A01177:42:HHKNYDSX3:1:1114:7410:33489/1	60	-
chr12	76385429	76385430	A01177:42:HHKNYDSX3:1:1542:27642:33144/1	60	-
chr12	76891348	76891349	A01177:42:HHKNYDSX3:2:2132:28248:13902	60	+
chr12	78684515	78684516	A01177:42:HHKNYDSX3:1:1216:29125:20682/1	60	-
chr12	78773452	78773453	A01177:42:HHKNYDSX3:1:1301:4643:23876/1	60	+
chr12	78860089	78860090	A01177:42:HHKNYDSX3:1:2168:30761:27555/1	60	+
chr12	79199368	79199369	A01177:42:HHKNYDSX3:1:1101:31765:36370/1	60	-
chr12	79793240	79793241	A01177:42:HHKNYDSX3:2:2153:6804:25645/1	60	-
chr12	79826484	79826485	A01177:42:HHKNYDSX3:1:1317:12834:14669	60	-
chr12	79827817	79827818	A01177:42:HHKNYDSX3:1:1140:21621:19460/1	60	-
chr12	81518629	81518630	A01177:42:HHKNYDSX3:1:2463:30725:3129/1	60	+
chr12	82401707	82401708	A01177:42:HHKNYDSX3:1:1142:30065:5619/1	60	+
chr12	86072243	86072244	A01177:42:HHKNYDSX3:1:2647:2917:5196	60	+
chr12	86906902	86906903	A01177:42:HHKNYDSX3:1:1141:2338:9361/1	60	+
chr12	87285997	87285998	A01177:42:HHKNYDSX3:2:2133:7753:2237	60	-
chr12	90555783	90555784	A01177:42:HHKNYDSX3:1:1126:18222:22028/1	60	+
chr12	91002098	91002099	A01177:42:HHKNYDSX3:1:2341:27688:33943	60	+
chr12	91194411	91194412	A01177:42:HHKNYDSX3:1:1470:11767:9659/1	60	+
chr12	91639690	91639691	A01177:42:HHKNYDSX3:1:1347:2962:1861	60	-
chr12	92796796	92796797	A01177:42:HHKNYDSX3:1:1255:12436:17018/1	60	-
chr12	92825727	92825728	A01177:42:HHKNYDSX3:1:2361:18756:2378/1	60	-
chr12	94372207	94372208	A01177:42:HHKNYDSX3:1:1111:21097:26944/1	60	+
chr12	95298116	95298117	A01177:42:HHKNYDSX3:1:2655:5376:33505/1	60	-
chr12	95493638	95493639	A01177:42:HHKNYDSX3:1:1551:26946:12211/1	60	-
chr12	95666676	95666677	A01177:42:HHKNYDSX3:1:1220:29044:31093	60	-
chr12	96134753	96134754	A01177:42:HHKNYDSX3:2:1616:18846:29872/1	60	-
chr12	96274843	96274844	A01177:42:HHKNYDSX3:1:1125:28818:24815	60	+
chr12	96285896	96285897	A01177:42:HHKNYDSX3:1:1130:20835:35133/1	60	-
chr12	96287169	96287170	A01177:42:HHKNYDSX3:1:2474:1542:36104/1	60	+
chr12	96297680	96297681	A01177:42:HHKNYDSX3:1:1113:15167:32863/1	60	-
chr12	96353483	96353484	A01177:42:HHKNYDSX3:1:1137:8070:9361/1	60	-
chr12	96404626	96404627	A01177:42:HHKNYDSX3:1:1140:8974:3724/1	60	+
chr12	96516080	96516081	A01177:42:HHKNYDSX3:1:2344:8458:31798	60	-
chr12	98612471	98612472	A01177:42:HHKNYDSX3:2:2160:21206:16110/1	60	+
chr12	100023527	100023528	A01177:42:HHKNYDSX3:1:1335:20464:31829	60	-
chr12	100093288	100093289	A01177:42:HHKNYDSX3:2:1208:11722:25801	60	+
chr12	102096135	102096136	A01177:42:HHKNYDSX3:1:1138:28899:10175/1	60	-
chr12	102188102	102188103	A01177:42:HHKNYDSX3:1:1326:20428:5838/1	60	-
chr12	103980568	103980569	A01177:42:HHKNYDSX3:1:1204:4806:17268/1	60	-
chr12	104111611	104111612	A01177:42:HHKNYDSX3:2:2472:22996:5149/1	60	+
chr12	104321926	104321927	A01177:42:HHKNYDSX3:1:2549:18014:33849	60	-
chr12	104469656	104469657	A01177:42:HHKNYDSX3:1:1174:17689:7388/1	60	-
chr12	104523591	104523592	A01177:42:HHKNYDSX3:1:1268:11794:31501/1	60	-
chr12	105143406	105143407	A01177:42:HHKNYDSX3:1:1130:9941:33458/1	60	+
chr12	105145472	105145473	A01177:42:HHKNYDSX3:2:1516:32922:26412	60	-
chr12	105150605	105150606	A01177:42:HHKNYDSX3:1:2243:30129:19946/1	60	+
chr12	105152646	105152647	A01177:42:HHKNYDSX3:1:1543:23574:27539/1	60	+
chr12	105153787	105153788	A01177:42:HHKNYDSX3:1:1446:30517:9126	60	+
chr12	105334931	105334932	A01177:42:HHKNYDSX3:1:2523:26142:19930/1	60	+
chr12	106387876	106387877	A01177:42:HHKNYDSX3:1:1209:30644:16642	60	+
chr12	106443499	106443500	A01177:42:HHKNYDSX3:1:1159:17716:21966/1	60	-
chr12	107062389	107062390	A01177:42:HHKNYDSX3:1:1226:19976:10692/1	60	-
chr12	107490604	107490605	A01177:42:HHKNYDSX3:1:1423:23918:10316	60	+
chr12	107969191	107969192	A01177:42:HHKNYDSX3:2:1426:8477:36213/1	60	-
chr12	108482209	108482210	A01177:42:HHKNYDSX3:1:1441:3938:9377/1	60	+
chr12	108535371	108535372	A01177:42:HHKNYDSX3:1:1507:17942:17378/1	60	+
chr12	108547443	108547444	A01177:42:HHKNYDSX3:2:1213:1289:24643/1	60	+
chr12	108551435	108551436	A01177:42:HHKNYDSX3:1:1633:14009:13135/1	60	+
chr12	108682211	108682212	A01177:42:HHKNYDSX3:1:1151:14100:23500/1	60	+
chr12	108702037	108702038	A01177:42:HHKNYDSX3:1:1178:31394:27461/1	60	+
chr12	109493236	109493237	A01177:42:HHKNYDSX3:1:1314:1488:27868	60	-
chr12	109504687	109504688	A01177:42:HHKNYDSX3:1:1316:32217:21214/1	60	-
chr12	109937797	109937798	A01177:42:HHKNYDSX3:1:1429:9842:8641/1	60	-
chr12	109964740	109964741	A01177:42:HHKNYDSX3:1:2536:12283:28494/1	60	-
chr12	110206708	110206709	A01177:42:HHKNYDSX3:2:1307:30327:20134/1	60	-
chr12	110211161	110211162	A01177:42:HHKNYDSX3:1:1331:15130:25786	60	-
chr12	110211393	110211394	A01177:42:HHKNYDSX3:1:1350:20374:32174	60	-
chr12	110286380	110286381	A01177:42:HHKNYDSX3:1:1422:11577:20165/1	60	-
chr12	110305675	110305676	A01177:42:HHKNYDSX3:2:1350:14064:32268/1	60	+
chr12	110307283	110307284	A01177:42:HHKNYDSX3:1:1218:25979:12383/1	60	+
chr12	110370564	110370565	A01177:42:HHKNYDSX3:1:1440:25455:8281	60	-
chr12	110498207	110498208	A01177:42:HHKNYDSX3:1:1308:12472:13792/1	60	+
chr12	110648267	110648268	A01177:42:HHKNYDSX3:1:2255:31801:23907/1	60	-
chr12	111513222	111513223	A01177:42:HHKNYDSX3:1:1156:21278:9752/1	60	-
chr12	111553050	111553051	A01177:42:HHKNYDSX3:1:1426:16667:8312/1	60	+
chr12	111566489	111566490	A01177:42:HHKNYDSX3:1:1517:27001:24298/1	60	+
chr12	111699302	111699303	A01177:42:HHKNYDSX3:1:1475:28899:24298/1	60	+
chr12	111715937	111715938	A01177:42:HHKNYDSX3:1:1112:18484:8923/1	60	+
chr12	112040452	112040453	A01177:42:HHKNYDSX3:2:2329:14877:31641/1	60	+
chr12	112068882	112068883	A01177:42:HHKNYDSX3:1:1161:28384:11256/1	60	-
chr12	112099674	112099675	A01177:42:HHKNYDSX3:2:2273:27001:31970/1	60	+
chr12	112106616	112106617	A01177:42:HHKNYDSX3:1:1168:2627:28776/1	60	+
chr12	112138956	112138957	A01177:42:HHKNYDSX3:1:1311:11532:17957/1	60	+
chr12	112202493	112202494	A01177:42:HHKNYDSX3:1:1265:6795:33082/1	60	-
chr12	112203934	112203935	A01177:42:HHKNYDSX3:1:1432:18982:36933/1	60	-
chr12	112240665	112240666	A01177:42:HHKNYDSX3:1:1201:13476:18380/1	60	+
chr12	112250896	112250897	A01177:42:HHKNYDSX3:1:2213:29188:19789/1	60	-
chr12	112278340	112278341	A01177:42:HHKNYDSX3:1:1244:25861:6981/1	60	+
chr12	113190063	113190064	A01177:42:HHKNYDSX3:1:1507:24071:6355	60	-
chr12	115992528	115992529	A01177:42:HHKNYDSX3:1:1327:16025:8077/1	60	+
chr12	116052134	116052135	A01177:42:HHKNYDSX3:1:1515:28537:21073/1	60	-
chr12	116078830	116078831	A01177:42:HHKNYDSX3:1:1440:8576:22827/1	60	+
chr12	116100730	116100731	A01177:42:HHKNYDSX3:2:2273:14913:15013	60	-
chr12	116118724	116118725	A01177:42:HHKNYDSX3:1:1278:4580:12900/1	60	+
chr12	116122593	116122594	A01177:42:HHKNYDSX3:1:1103:3052:31923/1	60	+
chr12	116122595	116122596	A01177:42:HHKNYDSX3:1:2631:13259:20917/1	60	+
chr12	116153125	116153126	A01177:42:HHKNYDSX3:1:1157:25437:36526/1	60	-
chr12	116189309	116189310	A01177:42:HHKNYDSX3:1:1274:5873:34460/1	60	-
chr12	116217281	116217282	A01177:42:HHKNYDSX3:1:1113:9588:34194/1	60	+
chr12	116241912	116241913	A01177:42:HHKNYDSX3:1:1214:19162:21715/1	60	+
chr12	116265664	116265665	A01177:42:HHKNYDSX3:2:1253:30761:19633/1	60	-
chr12	116367886	116367887	A01177:42:HHKNYDSX3:1:2666:27136:11945/1	60	+
chr12	116454742	116454743	A01177:42:HHKNYDSX3:1:1302:22010:5259/1	60	+
chr12	116767813	116767814	A01177:42:HHKNYDSX3:1:1106:22110:7341/1	60	+
chr12	116771715	116771716	A01177:42:HHKNYDSX3:1:2467:19235:1172	60	+
chr12	118193235	118193236	A01177:42:HHKNYDSX3:1:1674:22453:33959/1	60	+
chr12	118251240	118251241	A01177:42:HHKNYDSX3:1:1353:16514:4351/1	60	+
chr12	118251242	118251243	A01177:42:HHKNYDSX3:1:1262:1669:20635	60	+
chr12	118305651	118305652	A01177:42:HHKNYDSX3:1:1503:26124:4241/1	60	-
chr12	118310189	118310190	A01177:42:HHKNYDSX3:1:1123:27868:23797/1	60	+
chr12	119722113	119722114	A01177:42:HHKNYDSX3:1:2229:2953:27555/1	60	-
chr12	119729275	119729276	A01177:42:HHKNYDSX3:2:1609:19434:18364/1	60	+
chr12	119729276	119729277	A01177:42:HHKNYDSX3:2:1301:6054:9220/1	60	+
chr12	119742309	119742310	A01177:42:HHKNYDSX3:1:2674:13910:26459/1	60	+
chr12	119793812	119793813	A01177:42:HHKNYDSX3:1:1120:1588:14951/1	60	-
chr12	120166448	120166449	A01177:42:HHKNYDSX3:1:1277:23131:28651	60	+
chr12	120448425	120448426	A01177:42:HHKNYDSX3:1:1172:23719:28385/1	60	-
chr12	120491359	120491360	A01177:42:HHKNYDSX3:2:1353:28311:35744	60	-
chr12	120524228	120524229	A01177:42:HHKNYDSX3:1:1321:5873:17989/1	60	-
chr12	120529209	120529210	A01177:42:HHKNYDSX3:1:1473:22833:31767	60	-
chr12	120539508	120539509	A01177:42:HHKNYDSX3:1:1157:32723:29982/1	60	+
chr12	120788373	120788374	A01177:42:HHKNYDSX3:2:2447:8612:2848/1	60	-
chr12	120803707	120803708	A01177:42:HHKNYDSX3:1:1414:3043:4570/1	60	+
chr12	120853844	120853845	A01177:42:HHKNYDSX3:1:1245:28989:33035/1	60	-
chr12	120864149	120864150	A01177:42:HHKNYDSX3:1:1203:12771:24893/1	60	+
chr12	120893850	120893851	A01177:42:HHKNYDSX3:1:1101:3784:19977/1	60	+
chr12	121258526	121258527	A01177:42:HHKNYDSX3:1:1554:14742:21825/1	60	-
chr12	121271994	121271995	A01177:42:HHKNYDSX3:2:2541:30255:34538/1	60	+
chr12	121318694	121318695	A01177:42:HHKNYDSX3:1:1447:11397:24111/1	60	-
chr12	121318695	121318696	A01177:42:HHKNYDSX3:1:1130:13711:32503/1	60	-
chr12	121409007	121409008	A01177:42:HHKNYDSX3:1:1543:4237:7451/1	60	+
chr12	121414973	121414974	A01177:42:HHKNYDSX3:1:2640:16034:19586/1	60	+
chr12	121421957	121421958	A01177:42:HHKNYDSX3:1:2225:6325:31046/1	60	-
chr12	121490600	121490601	A01177:42:HHKNYDSX3:2:2537:17888:14779/1	60	+
chr12	121530550	121530551	A01177:42:HHKNYDSX3:1:1424:12364:11130	60	-
chr12	121632692	121632693	A01177:42:HHKNYDSX3:2:2304:4255:24956/1	60	-
chr12	121639332	121639333	A01177:42:HHKNYDSX3:2:1434:7039:11146	60	-
chr12	121830283	121830284	A01177:42:HHKNYDSX3:1:1240:3956:29794	60	-
chr12	121830284	121830285	A01177:42:HHKNYDSX3:1:2109:3296:10394/1	60	-
chr12	121830647	121830648	A01177:42:HHKNYDSX3:1:1551:14940:23891/1	60	-
chr12	121830648	121830649	A01177:42:HHKNYDSX3:2:1166:10908:13213/1	60	-
chr12	121889491	121889492	A01177:42:HHKNYDSX3:1:1259:27877:24283	60	-
chr12	121921006	121921007	A01177:42:HHKNYDSX3:1:2154:12102:29559	60	-
chr12	121960407	121960408	A01177:42:HHKNYDSX3:2:2644:5602:34303	60	+
chr12	122113406	122113407	A01177:42:HHKNYDSX3:2:2537:12111:15577/1	60	-
chr12	122233850	122233851	A01177:42:HHKNYDSX3:1:1621:7663:28980	60	+
chr12	122290526	122290527	A01177:42:HHKNYDSX3:1:1355:11984:20650/1	60	-
chr12	122296123	122296124	A01177:42:HHKNYDSX3:1:1346:9805:8046/1	60	-
chr12	122306745	122306746	A01177:42:HHKNYDSX3:1:1501:6117:21136/1	60	+
chr12	122337838	122337839	A01177:42:HHKNYDSX3:2:1436:6325:2613	60	-
chr12	122340755	122340756	A01177:42:HHKNYDSX3:1:2368:11189:2738/1	60	-
chr12	122343953	122343954	A01177:42:HHKNYDSX3:1:1133:5321:12994	60	+
chr12	122487612	122487613	A01177:42:HHKNYDSX3:1:1235:27814:8108/1	60	+
chr12	122516405	122516406	A01177:42:HHKNYDSX3:1:1347:29451:16329	60	+
chr12	122523497	122523498	A01177:42:HHKNYDSX3:1:1101:31991:26428/1	60	-
chr12	122545108	122545109	A01177:42:HHKNYDSX3:1:1110:18150:21778/1	60	+
chr12	122545853	122545854	A01177:42:HHKNYDSX3:1:1402:17128:1532/1	60	-
chr12	122576024	122576025	A01177:42:HHKNYDSX3:1:1106:29948:14622/1	60	-
chr12	122596413	122596414	A01177:42:HHKNYDSX3:2:1404:16197:36057	60	-
chr12	122609600	122609601	A01177:42:HHKNYDSX3:1:1352:15456:21809	60	-
chr12	122769033	122769034	A01177:42:HHKNYDSX3:1:1227:3486:20525/1	60	-
chr12	122805550	122805551	A01177:42:HHKNYDSX3:1:1177:24108:31000	60	+
chr12	122884450	122884451	A01177:42:HHKNYDSX3:1:2429:27850:19194/1	60	-
chr12	122893925	122893926	A01177:42:HHKNYDSX3:1:1302:8748:21402/1	60	+
chr12	122903062	122903063	A01177:42:HHKNYDSX3:1:1662:30698:20243	60	+
chr12	122903808	122903809	A01177:42:HHKNYDSX3:1:1332:30843:32142/1	60	-
chr12	123158098	123158099	A01177:42:HHKNYDSX3:1:1257:13512:4100	60	+
chr12	123201885	123201886	A01177:42:HHKNYDSX3:1:1540:16459:7576	60	-
chr12	123213361	123213362	A01177:42:HHKNYDSX3:1:1210:14461:23563/1	60	-
chr12	123224422	123224423	A01177:42:HHKNYDSX3:1:1107:20699:19648	60	+
chr12	123622785	123622786	A01177:42:HHKNYDSX3:1:1330:3730:21292/1	60	+
chr12	123962405	123962406	A01177:42:HHKNYDSX3:1:1304:23637:23015/1	60	-
chr12	123980041	123980042	A01177:42:HHKNYDSX3:1:1340:24451:16188/1	60	-
chr12	124001090	124001091	A01177:42:HHKNYDSX3:2:1478:19226:25676/1	60	+
chr12	124008979	124008980	A01177:42:HHKNYDSX3:1:1129:20500:29481/1	60	-
chr12	124940036	124940037	A01177:42:HHKNYDSX3:1:1226:4625:10661	60	-
chr12	125022915	125022916	A01177:42:HHKNYDSX3:1:1426:28610:24987/1	60	-
chr12	125030889	125030890	A01177:42:HHKNYDSX3:1:1310:6316:11271/1	60	-
chr12	125135495	125135496	A01177:42:HHKNYDSX3:1:2139:14624:20400/1	60	+
chr12	127762895	127762896	A01177:42:HHKNYDSX3:1:1106:27570:4272/1	60	-
chr12	128413098	128413099	A01177:42:HHKNYDSX3:2:2139:9968:36855/1	60	-
chr12	129242478	129242479	A01177:42:HHKNYDSX3:1:2616:21495:17394/1	60	-
chr12	129244866	129244867	A01177:42:HHKNYDSX3:1:1108:18629:14090/1	60	+
chr12	129244868	129244869	A01177:42:HHKNYDSX3:1:2172:2220:6026	60	+
chr12	129280942	129280943	A01177:42:HHKNYDSX3:2:2372:1687:32252	60	-
chr12	129306888	129306889	A01177:42:HHKNYDSX3:2:1103:6867:27289	60	+
chr12	129412109	129412110	A01177:42:HHKNYDSX3:2:1320:22860:29528/1	60	-
chr12	129483396	129483397	A01177:42:HHKNYDSX3:1:1474:32099:10207/1	60	-
chr12	129499327	129499328	A01177:42:HHKNYDSX3:2:2264:21160:17253	60	-
chr12	129502491	129502492	A01177:42:HHKNYDSX3:1:1126:24270:14497/1	60	-
chr12	129593097	129593098	A01177:42:HHKNYDSX3:1:1140:18728:33646/1	60	+
chr12	129633403	129633404	A01177:42:HHKNYDSX3:1:1608:23945:35884/1	60	-
chr12	129699801	129699802	A01177:42:HHKNYDSX3:1:1177:31186:4241/1	60	-
chr12	130810960	130810961	A01177:42:HHKNYDSX3:1:1651:31421:30483/1	60	-
chr12	130831300	130831301	A01177:42:HHKNYDSX3:1:1417:7600:32033/1	60	+
chr12	131758529	131758530	A01177:42:HHKNYDSX3:1:1202:18168:28792/1	60	+
chr12	131962269	131962270	A01177:42:HHKNYDSX3:1:1535:6054:10786/1	60	-
chr12	131970701	131970702	A01177:42:HHKNYDSX3:2:1177:25256:18333/1	60	-
chr12	131971582	131971583	A01177:42:HHKNYDSX3:1:1114:21215:14340/1	60	+
chr12	132000478	132000479	A01177:42:HHKNYDSX3:1:1243:21178:9298/1	60	+
chr12	132083350	132083351	A01177:42:HHKNYDSX3:1:2116:13114:20040/1	60	+
chr12	132088551	132088552	A01177:42:HHKNYDSX3:1:1138:30626:8218/1	60	-
chr12	132090262	132090263	A01177:42:HHKNYDSX3:1:2129:10194:3302/1	60	-
chr12	132091464	132091465	A01177:42:HHKNYDSX3:1:1432:23999:16250	60	+
chr12	132119303	132119304	A01177:42:HHKNYDSX3:1:1271:4580:16125/1	60	+
chr12	132123841	132123842	A01177:42:HHKNYDSX3:2:2270:24288:11334/1	60	+
chr12	132140817	132140818	A01177:42:HHKNYDSX3:2:1537:3721:17989	60	+
chr12	132630187	132630188	A01177:42:HHKNYDSX3:1:1656:18123:34569/1	60	-
chr12	132645589	132645590	A01177:42:HHKNYDSX3:1:1573:17861:18771/1	60	+
chr12	132652640	132652641	A01177:42:HHKNYDSX3:1:2617:2817:21590	60	-
chr12	132655700	132655701	A01177:42:HHKNYDSX3:1:2358:27769:16611/1	60	+
chr12	132724183	132724184	A01177:42:HHKNYDSX3:1:1442:25247:32127/1	60	-
chr12	133047749	133047750	A01177:42:HHKNYDSX3:2:2370:19976:16329	60	-
chr12	133050314	133050315	A01177:42:HHKNYDSX3:1:2147:14995:27837/1	60	+
chr12	133118132	133118133	A01177:42:HHKNYDSX3:2:1477:11586:14920/1	60	+
chr12	133128166	133128167	A01177:42:HHKNYDSX3:1:1121:3007:16063/1	60	-
chr12	133189247	133189248	A01177:42:HHKNYDSX3:1:1539:31114:22028/1	60	+
chr13	19649968	19649969	A01177:42:HHKNYDSX3:1:1229:7780:17409/1	60	-
chr13	20026314	20026315	A01177:42:HHKNYDSX3:1:1106:9227:13651/1	60	-
chr13	20026613	20026614	A01177:42:HHKNYDSX3:1:1123:3893:1438	60	+
chr13	20077560	20077561	A01177:42:HHKNYDSX3:1:1206:17056:13025/1	60	+
chr13	21420101	21420102	A01177:42:HHKNYDSX3:1:1372:12057:14450/1	60	-
chr13	21677595	21677596	A01177:42:HHKNYDSX3:1:1154:22752:27336/1	60	+
chr13	24431358	24431359	A01177:42:HHKNYDSX3:1:1313:24442:33927/1	60	+
chr13	24437003	24437004	A01177:42:HHKNYDSX3:1:1339:23692:14058/1	60	-
chr13	24913426	24913427	A01177:42:HHKNYDSX3:1:1439:26666:22404/1	60	-
chr13	26304598	26304599	A01177:42:HHKNYDSX3:2:2611:16351:12837/1	60	+
chr13	26403094	26403095	A01177:42:HHKNYDSX3:1:1215:5674:6715/1	60	-
chr13	26878324	26878325	A01177:42:HHKNYDSX3:1:1413:23493:31250/1	60	+
chr13	28207495	28207496	A01177:42:HHKNYDSX3:1:1348:2926:16047/1	60	-
chr13	28233316	28233317	A01177:42:HHKNYDSX3:1:2265:29197:34491/1	60	+
chr13	28378240	28378241	A01177:42:HHKNYDSX3:1:2468:11406:32017/1	60	+
chr13	28817118	28817119	A01177:42:HHKNYDSX3:1:2307:12328:28228/1	60	+
chr13	28817119	28817120	A01177:42:HHKNYDSX3:1:1676:30056:7545/1	60	+
chr13	29808367	29808368	A01177:42:HHKNYDSX3:1:1242:3992:2487/1	60	-
chr13	29811024	29811025	A01177:42:HHKNYDSX3:1:2362:27398:30968	60	-
chr13	29820027	29820028	A01177:42:HHKNYDSX3:2:1632:30969:22717/1	60	-
chr13	30226465	30226466	A01177:42:HHKNYDSX3:1:1169:7220:17503/1	60	+
chr13	30368446	30368447	A01177:42:HHKNYDSX3:2:1344:11279:12696	60	+
chr13	30635490	30635491	A01177:42:HHKNYDSX3:1:1126:6533:1094/1	60	+
chr13	30752642	30752643	A01177:42:HHKNYDSX3:1:2164:1145:20259/1	60	+
chr13	32364888	32364889	A01177:42:HHKNYDSX3:1:1137:28176:13683/1	60	-
chr13	32518412	32518413	A01177:42:HHKNYDSX3:1:1322:3775:29606/1	60	-
chr13	32707723	32707724	A01177:42:HHKNYDSX3:1:1104:28085:17347/1	60	+
chr13	32707724	32707725	A01177:42:HHKNYDSX3:2:2234:25681:36323/1	60	+
chr13	33555190	33555191	A01177:42:HHKNYDSX3:1:1132:9462:15468/1	60	+
chr13	34309170	34309171	A01177:42:HHKNYDSX3:1:1439:19515:1595/1	60	+
chr13	34958073	34958074	A01177:42:HHKNYDSX3:2:1234:7139:16673/1	60	-
chr13	35532649	35532650	A01177:42:HHKNYDSX3:1:1312:19000:22780/1	60	-
chr13	36825810	36825811	A01177:42:HHKNYDSX3:1:1307:32099:27868/1	60	+
chr13	37015340	37015341	A01177:42:HHKNYDSX3:2:2118:9860:26490	60	-
chr13	37046720	37046721	A01177:42:HHKNYDSX3:1:1261:29432:4022/1	60	+
chr13	37995346	37995347	A01177:42:HHKNYDSX3:1:1271:5791:29465/1	60	-
[truncated: 5,622 more rows]
