# Supplementary material for: HIV-1 capsid stability enables inositol phosphate-independent infection of target cells and promotes integration into genes
Source: PLoS Pathog. 2023 Jun 2;19(6):e1011423. doi: 10.1371/journal.ppat.1011423 (PMC10266667; doi:10.1371/journal.ppat.1011423)
Supplement: S1 Data — (TAR.GZ) [file ppat.1011423.s012.tar.gz › CEM_WT_A/CA_E75A/Unique_hg38_integration_sites/7845-GS-12.bed]

chr1	810535	810536	A01177:42:HHKNYDSX3:2:2667:23556:2895	60	+
chr1	831855	831856	A01177:42:HHKNYDSX3:1:1154:25590:19789/1	60	+
chr1	836594	836595	A01177:42:HHKNYDSX3:1:2475:19388:15655/1	60	-
chr1	839658	839659	A01177:42:HHKNYDSX3:1:2575:16324:25535/1	60	+
chr1	1098485	1098486	A01177:42:HHKNYDSX3:2:1268:25970:35571/1	60	-
chr1	1261016	1261017	A01177:42:HHKNYDSX3:1:1239:3134:30499/1	60	-
chr1	1264639	1264640	A01177:42:HHKNYDSX3:1:1332:23312:27461	60	+
chr1	1264640	1264641	A01177:42:HHKNYDSX3:2:2471:18864:10426	60	+
chr1	1314216	1314217	A01177:42:HHKNYDSX3:1:1249:5312:9596/1	60	-
chr1	1314217	1314218	A01177:42:HHKNYDSX3:1:1229:11297:29042/1	60	-
chr1	1317165	1317166	A01177:42:HHKNYDSX3:2:1211:24632:25457	60	-
chr1	1317187	1317188	A01177:42:HHKNYDSX3:1:2615:31268:25457	60	+
chr1	1390798	1390799	A01177:42:HHKNYDSX3:1:1456:20139:20462	60	+
chr1	1390997	1390998	A01177:42:HHKNYDSX3:1:1239:24632:31939/1	60	+
chr1	1392853	1392854	A01177:42:HHKNYDSX3:1:2447:12563:21151/1	60	+
chr1	1393477	1393478	A01177:42:HHKNYDSX3:1:2661:19253:13510/1	60	+
chr1	1393815	1393816	A01177:42:HHKNYDSX3:1:1232:8974:30217/1	60	-
chr1	1394992	1394993	A01177:42:HHKNYDSX3:2:1130:28221:5682	60	-
chr1	1521830	1521831	A01177:42:HHKNYDSX3:1:1174:7762:4507	60	-
chr1	1646922	1646923	A01177:42:HHKNYDSX3:1:2176:21920:10676/1	60	-
chr1	1765970	1765971	A01177:42:HHKNYDSX3:2:1342:4544:16031/1	60	+
chr1	1768845	1768846	A01177:42:HHKNYDSX3:1:1651:28040:21652/1	60	+
chr1	1801559	1801560	A01177:42:HHKNYDSX3:1:1466:15203:3803/1	60	-
chr1	1818022	1818023	A01177:42:HHKNYDSX3:1:1277:9778:26349	60	+
chr1	1818725	1818726	A01177:42:HHKNYDSX3:1:1144:5195:13589/1	60	-
chr1	1820821	1820822	A01177:42:HHKNYDSX3:1:1102:31846:16658/1	60	-
chr1	1840656	1840657	A01177:42:HHKNYDSX3:1:1120:1425:23625/1	60	-
chr1	2295765	2295766	A01177:42:HHKNYDSX3:1:1168:14027:27633/1	60	+
chr1	3223931	3223932	A01177:42:HHKNYDSX3:1:1254:31277:25848/1	60	-
chr1	3898320	3898321	A01177:42:HHKNYDSX3:2:2264:9968:1752/1	60	+
chr1	6198170	6198171	A01177:42:HHKNYDSX3:1:1310:31828:11397/1	60	+
chr1	6832865	6832866	A01177:42:HHKNYDSX3:1:1426:19551:4507/1	60	-
chr1	6864037	6864038	A01177:42:HHKNYDSX3:1:1638:25934:1564/1	60	+
chr1	7809260	7809261	A01177:42:HHKNYDSX3:1:1161:17309:16595/1	60	+
chr1	8115704	8115705	A01177:42:HHKNYDSX3:1:1170:16152:19914	60	+
chr1	8336207	8336208	A01177:42:HHKNYDSX3:1:1409:5141:24236/1	60	+
chr1	8368590	8368591	A01177:42:HHKNYDSX3:1:1117:32389:3004/1	60	+
chr1	8417076	8417077	A01177:42:HHKNYDSX3:1:1115:7066:13260/1	60	+
chr1	8521463	8521464	A01177:42:HHKNYDSX3:1:1167:30427:17738/1	60	+
chr1	8540944	8540945	A01177:42:HHKNYDSX3:1:1343:8775:16407/1	60	-
chr1	8543444	8543445	A01177:42:HHKNYDSX3:1:2410:24162:21981/1	60	+
chr1	8584375	8584376	A01177:42:HHKNYDSX3:1:1445:11198:36104/1	60	-
chr1	8591634	8591635	A01177:42:HHKNYDSX3:1:1350:13503:25254/1	60	-
chr1	8637274	8637275	A01177:42:HHKNYDSX3:1:1131:29026:28588/1	60	+
chr1	8637762	8637763	A01177:42:HHKNYDSX3:1:2372:14669:21104/1	60	+
chr1	8752263	8752264	A01177:42:HHKNYDSX3:1:1408:6587:20102/1	60	+
chr1	8753000	8753001	A01177:42:HHKNYDSX3:1:1115:13150:5290/1	60	+
chr1	9092986	9092987	A01177:42:HHKNYDSX3:1:1407:15926:6715/1	60	-
chr1	9208726	9208727	A01177:42:HHKNYDSX3:1:1273:17390:3521/1	60	-
chr1	9506385	9506386	A01177:42:HHKNYDSX3:1:2535:28348:8907/1	60	-
chr1	9582254	9582255	A01177:42:HHKNYDSX3:1:1178:32705:8782/1	60	-
chr1	9764689	9764690	A01177:42:HHKNYDSX3:1:2667:25654:21809	60	-
chr1	9860113	9860114	A01177:42:HHKNYDSX3:2:2668:30526:32283/1	60	-
chr1	10134697	10134698	A01177:42:HHKNYDSX3:2:1477:28501:30154/1	60	+
chr1	10233253	10233254	A01177:42:HHKNYDSX3:1:1212:10077:15499/1	60	+
chr1	10290298	10290299	A01177:42:HHKNYDSX3:1:1323:11162:19570/1	60	-
chr1	10578736	10578737	A01177:42:HHKNYDSX3:1:2478:20799:12023/1	60	-
chr1	10579135	10579136	A01177:42:HHKNYDSX3:2:1508:11180:28745/1	60	-
chr1	10579572	10579573	A01177:42:HHKNYDSX3:1:1143:24966:4366	60	+
chr1	11026979	11026980	A01177:42:HHKNYDSX3:1:1651:6903:36151/1	60	-
chr1	11307047	11307048	A01177:42:HHKNYDSX3:2:2430:14470:6292/1	60	+
chr1	11424146	11424147	A01177:42:HHKNYDSX3:1:2123:16640:19570	60	+
chr1	11818328	11818329	A01177:42:HHKNYDSX3:1:1112:12102:13119/1	60	+
chr1	12146556	12146557	A01177:42:HHKNYDSX3:1:1102:14290:10614/1	60	-
chr1	12236288	12236289	A01177:42:HHKNYDSX3:1:1549:30671:16376/1	60	-
chr1	12296431	12296432	A01177:42:HHKNYDSX3:1:1234:22245:15029/1	60	+
chr1	12350274	12350275	A01177:42:HHKNYDSX3:1:1221:31213:7357/1	60	+
chr1	12370019	12370020	A01177:42:HHKNYDSX3:1:1665:22336:35477	60	-
chr1	12388400	12388401	A01177:42:HHKNYDSX3:2:2355:13132:10175	60	+
chr1	13383048	13383049	A01177:42:HHKNYDSX3:2:2227:16957:7592/1	60	-
chr1	13719625	13719626	A01177:42:HHKNYDSX3:2:2118:14064:21496	60	-
chr1	13740413	13740414	A01177:42:HHKNYDSX3:1:1164:6958:30733/1	60	+
chr1	13757277	13757278	A01177:42:HHKNYDSX3:1:1124:26304:10473/1	60	-
chr1	13760562	13760563	A01177:42:HHKNYDSX3:1:1636:22869:6151/1	60	+
chr1	13764750	13764751	A01177:42:HHKNYDSX3:1:1110:30002:19006/1	60	+
chr1	13785121	13785122	A01177:42:HHKNYDSX3:1:1116:2311:26850/1	60	+
chr1	15157428	15157429	A01177:42:HHKNYDSX3:1:2263:16848:34773/1	60	+
chr1	15628778	15628779	A01177:42:HHKNYDSX3:1:1570:25464:36354/1	60	+
chr1	15855308	15855309	A01177:42:HHKNYDSX3:1:1445:19253:20024/1	60	+
chr1	15855310	15855311	A01177:42:HHKNYDSX3:2:1476:2609:5854	60	+
chr1	15871002	15871003	A01177:42:HHKNYDSX3:1:2225:10176:3114	60	-
chr1	15875619	15875620	A01177:42:HHKNYDSX3:1:2464:26313:33943/1	60	+
chr1	15879340	15879341	A01177:42:HHKNYDSX3:1:1659:32398:7498/1	60	+
chr1	15956137	15956138	A01177:42:HHKNYDSX3:1:1111:17164:16783/1	60	+
chr1	16275113	16275114	A01177:42:HHKNYDSX3:1:1110:9842:29089	60	-
chr1	16349468	16349469	A01177:42:HHKNYDSX3:1:2672:27525:21950/1	60	+
chr1	18456533	18456534	A01177:42:HHKNYDSX3:2:1160:5086:5415	60	-
chr1	18939596	18939597	A01177:42:HHKNYDSX3:1:2273:12346:33771	60	-
chr1	19203789	19203790	A01177:42:HHKNYDSX3:2:1305:25093:28792/1	60	+
chr1	19214322	19214323	A01177:42:HHKNYDSX3:1:1628:20392:21966	60	+
chr1	19432686	19432687	A01177:42:HHKNYDSX3:2:1451:10122:28322/1	60	-
chr1	19450202	19450203	A01177:42:HHKNYDSX3:2:2404:21558:11772	60	-
chr1	19573791	19573792	A01177:42:HHKNYDSX3:2:1163:20311:19163	60	+
chr1	20773371	20773372	A01177:42:HHKNYDSX3:1:1519:5267:21512/1	60	+
chr1	20946891	20946892	A01177:42:HHKNYDSX3:2:1565:12735:35258	60	+
chr1	21010149	21010150	A01177:42:HHKNYDSX3:1:1444:16595:24439	60	+
chr1	21059777	21059778	A01177:42:HHKNYDSX3:2:2606:29812:8218	60	+
chr1	21135581	21135582	A01177:42:HHKNYDSX3:1:2156:22652:3865/1	60	-
chr1	21166241	21166242	A01177:42:HHKNYDSX3:1:1625:5900:33035/1	60	-
chr1	21684132	21684133	A01177:42:HHKNYDSX3:1:1325:10185:26960/1	60	-
chr1	21687588	21687589	A01177:42:HHKNYDSX3:2:2271:30680:10473/1	60	+
chr1	21710245	21710246	A01177:42:HHKNYDSX3:2:1233:27507:14935/1	60	-
chr1	21725302	21725303	A01177:42:HHKNYDSX3:1:1569:21866:21512/1	60	+
chr1	21780063	21780064	A01177:42:HHKNYDSX3:1:1469:20699:29074/1	60	-
chr1	23035393	23035394	A01177:42:HHKNYDSX3:1:1141:1723:30091/1	60	+
chr1	23035394	23035395	A01177:42:HHKNYDSX3:1:2609:19343:2675	60	+
chr1	23053809	23053810	A01177:42:HHKNYDSX3:1:1437:25798:1955/1	60	+
chr1	23968532	23968533	A01177:42:HHKNYDSX3:1:2450:31855:25974	60	-
chr1	24667507	24667508	A01177:42:HHKNYDSX3:1:1350:16143:36025/1	60	+
chr1	24924099	24924100	A01177:42:HHKNYDSX3:1:1152:4969:9972/1	60	+
chr1	25238471	25238472	A01177:42:HHKNYDSX3:1:1606:15673:26162/1	60	+
chr1	25446362	25446363	A01177:42:HHKNYDSX3:1:2352:20925:5791/1	60	+
chr1	25848619	25848620	A01177:42:HHKNYDSX3:1:1336:20356:19930/1	60	+
chr1	25975301	25975302	A01177:42:HHKNYDSX3:1:1170:15275:3771/1	60	+
chr1	26124756	26124757	A01177:42:HHKNYDSX3:1:1607:28149:7091/1	60	-
chr1	26715491	26715492	A01177:42:HHKNYDSX3:1:1365:25418:31172	60	-
chr1	26728379	26728380	A01177:42:HHKNYDSX3:1:1107:10936:31986/1	60	+
chr1	26761664	26761665	A01177:42:HHKNYDSX3:1:1677:10592:18803/1	60	+
chr1	26800299	26800300	A01177:42:HHKNYDSX3:1:1336:1497:7905/1	60	-
chr1	27422067	27422068	A01177:42:HHKNYDSX3:1:2445:20329:15906/1	60	+
chr1	27445116	27445117	A01177:42:HHKNYDSX3:1:2125:15185:35430/1	60	+
chr1	27581450	27581451	A01177:42:HHKNYDSX3:1:1543:3757:22561	60	-
chr1	27896986	27896987	A01177:42:HHKNYDSX3:1:1218:5005:34491	60	+
chr1	27907423	27907424	A01177:42:HHKNYDSX3:1:1145:28637:22811/1	60	+
chr1	28037939	28037940	A01177:42:HHKNYDSX3:1:1324:5728:22811/1	60	+
chr1	28057329	28057330	A01177:42:HHKNYDSX3:1:2429:31078:13761/1	60	-
chr1	28074494	28074495	A01177:42:HHKNYDSX3:2:1133:27642:36683	60	+
chr1	28118883	28118884	A01177:42:HHKNYDSX3:2:2646:2953:8891/1	60	-
chr1	28215198	28215199	A01177:42:HHKNYDSX3:2:2460:20311:25207	60	+
chr1	28409160	28409161	A01177:42:HHKNYDSX3:1:2208:8287:27899	60	+
chr1	28413302	28413303	A01177:42:HHKNYDSX3:2:1371:20943:18067	60	-
chr1	28440717	28440718	A01177:42:HHKNYDSX3:1:2678:26006:36385/1	60	-
chr1	28555754	28555755	A01177:42:HHKNYDSX3:2:2654:10149:1626	60	-
chr1	28979360	28979361	A01177:42:HHKNYDSX3:1:1620:23556:36965	60	-
chr1	29053895	29053896	A01177:42:HHKNYDSX3:1:2160:28239:33865/1	60	+
chr1	29166109	29166110	A01177:42:HHKNYDSX3:1:1571:22227:3192/1	60	+
chr1	30962175	30962176	A01177:42:HHKNYDSX3:2:2577:3351:20040/1	60	+
chr1	31310299	31310300	A01177:42:HHKNYDSX3:1:1110:2220:10254/1	60	-
chr1	31821073	31821074	A01177:42:HHKNYDSX3:1:1145:24813:20823/1	60	-
chr1	31863228	31863229	A01177:42:HHKNYDSX3:1:1558:2456:10003	60	-
chr1	31912242	31912243	A01177:42:HHKNYDSX3:1:1106:23692:6230/1	60	-
chr1	31913875	31913876	A01177:42:HHKNYDSX3:2:1458:26621:13182/1	60	+
chr1	31921184	31921185	A01177:42:HHKNYDSX3:1:1652:19009:12493/1	60	-
chr1	31925781	31925782	A01177:42:HHKNYDSX3:1:2374:29875:30091/1	60	+
chr1	31927765	31927766	A01177:42:HHKNYDSX3:1:2639:16080:31000	60	-
chr1	31928050	31928051	A01177:42:HHKNYDSX3:2:1325:28248:25770/1	60	-
chr1	31934057	31934058	A01177:42:HHKNYDSX3:1:1667:19849:12446/1	60	+
chr1	32547427	32547428	A01177:42:HHKNYDSX3:1:1108:16197:18051	60	+
chr1	32582658	32582659	A01177:42:HHKNYDSX3:1:1645:6470:25723/1	60	+
chr1	32790692	32790693	A01177:42:HHKNYDSX3:1:2353:1280:19554/1	60	-
chr1	33278920	33278921	A01177:42:HHKNYDSX3:1:1628:19090:24251/1	60	+
chr1	34992026	34992027	A01177:42:HHKNYDSX3:1:1216:11351:10254/1	60	-
chr1	35326151	35326152	A01177:42:HHKNYDSX3:1:1574:15049:1470/1	60	-
chr1	35363571	35363572	A01177:42:HHKNYDSX3:1:1433:4625:11162	60	-
chr1	35364245	35364246	A01177:42:HHKNYDSX3:1:1115:1931:11256/1	60	-
chr1	35389363	35389364	A01177:42:HHKNYDSX3:1:2445:25446:3098/1	60	-
chr1	35393704	35393705	A01177:42:HHKNYDSX3:1:2174:1118:28604/1	60	+
chr1	35401228	35401229	A01177:42:HHKNYDSX3:1:1103:26910:33536/1	60	+
chr1	35402831	35402832	A01177:42:HHKNYDSX3:1:2326:17381:6887/1	60	+
chr1	35408014	35408015	A01177:42:HHKNYDSX3:1:1524:30120:34710/1	60	-
chr1	35619733	35619734	A01177:42:HHKNYDSX3:2:2268:1036:22013/1	60	-
chr1	35888066	35888067	A01177:42:HHKNYDSX3:2:1570:10800:19664/1	60	-
chr1	35948272	35948273	A01177:42:HHKNYDSX3:1:2564:14751:27289/1	60	-
chr1	36147114	36147115	A01177:42:HHKNYDSX3:1:2268:26702:6308	60	-
chr1	36259180	36259181	A01177:42:HHKNYDSX3:2:2312:23140:28103/1	60	+
chr1	36274143	36274144	A01177:42:HHKNYDSX3:1:1236:5511:9909/1	60	+
chr1	37916787	37916788	A01177:42:HHKNYDSX3:1:1343:30346:15843	60	-
chr1	37978858	37978859	A01177:42:HHKNYDSX3:1:1159:11180:33035	60	+
chr1	38853032	38853033	A01177:42:HHKNYDSX3:1:1331:32949:13964/1	60	-
chr1	38860823	38860824	A01177:42:HHKNYDSX3:1:1274:6912:19288/1	60	+
chr1	38995485	38995486	A01177:42:HHKNYDSX3:2:2369:14868:24424/1	60	-
chr1	39300802	39300803	A01177:42:HHKNYDSX3:1:1613:11722:24580/1	60	-
chr1	39412721	39412722	A01177:42:HHKNYDSX3:1:1117:19000:27007	60	-
chr1	39861660	39861661	A01177:42:HHKNYDSX3:1:1175:10203:13902/1	60	-
chr1	39993972	39993973	A01177:42:HHKNYDSX3:2:1123:7672:28244/1	60	-
chr1	40420217	40420218	A01177:42:HHKNYDSX3:2:1667:8223:34741/1	60	+
chr1	40751353	40751354	A01177:42:HHKNYDSX3:1:1339:12048:22608	60	+
chr1	41043790	41043791	A01177:42:HHKNYDSX3:1:1451:21920:23797/1	60	-
chr1	42193466	42193467	A01177:42:HHKNYDSX3:1:1678:28592:19038/1	60	-
chr1	42247498	42247499	A01177:42:HHKNYDSX3:1:2108:12979:27038/1	60	-
chr1	42253597	42253598	A01177:42:HHKNYDSX3:1:1162:24876:17832/1	60	+
chr1	42268953	42268954	A01177:42:HHKNYDSX3:1:1128:32560:13197	60	+
chr1	42272011	42272012	A01177:42:HHKNYDSX3:1:2428:27525:7983/1	60	-
chr1	42302931	42302932	A01177:42:HHKNYDSX3:1:1542:5945:27007	60	-
chr1	42768310	42768311	A01177:42:HHKNYDSX3:1:1657:25663:24392	60	+
chr1	43169546	43169547	A01177:42:HHKNYDSX3:1:2141:18222:34334/1	60	-
chr1	43357464	43357465	A01177:42:HHKNYDSX3:1:2645:15474:9533	60	+
chr1	43447246	43447247	A01177:42:HHKNYDSX3:2:2124:16667:3521/1	60	-
chr1	43586848	43586849	A01177:42:HHKNYDSX3:1:1252:16342:22654/1	60	-
chr1	43726312	43726313	A01177:42:HHKNYDSX3:1:1369:30246:2863/1	60	+
chr1	43758163	43758164	A01177:42:HHKNYDSX3:1:1144:27353:7373/1	60	-
chr1	43824969	43824970	A01177:42:HHKNYDSX3:1:1135:7708:34287/1	60	-
chr1	44078719	44078720	A01177:42:HHKNYDSX3:1:2106:30960:4194	60	-
chr1	44665450	44665451	A01177:42:HHKNYDSX3:2:1356:9887:1705/1	60	-
chr1	44895449	44895450	A01177:42:HHKNYDSX3:1:1232:31331:21997/1	60	+
chr1	44973879	44973880	A01177:42:HHKNYDSX3:1:1317:29487:21433/1	60	+
chr1	45338414	45338415	A01177:42:HHKNYDSX3:1:1374:17888:15186	60	-
chr1	45448551	45448552	A01177:42:HHKNYDSX3:1:1359:14290:3474/1	60	+
chr1	45586639	45586640	A01177:42:HHKNYDSX3:1:1237:16767:30123/1	60	+
chr1	45721903	45721904	A01177:42:HHKNYDSX3:1:2262:29360:10692/1	60	-
chr1	45904212	45904213	A01177:42:HHKNYDSX3:2:1110:25816:32643	60	-
chr1	45912982	45912983	A01177:42:HHKNYDSX3:2:1155:3757:28197/1	60	-
chr1	45943943	45943944	A01177:42:HHKNYDSX3:1:2108:19452:6872/1	60	+
chr1	45957491	45957492	A01177:42:HHKNYDSX3:1:1165:15808:16783/1	60	+
chr1	46073343	46073344	A01177:42:HHKNYDSX3:2:2520:31123:1313/1	60	+
chr1	46290418	46290419	A01177:42:HHKNYDSX3:1:1173:21983:6245/1	60	+
chr1	46591824	46591825	A01177:42:HHKNYDSX3:1:1225:28736:15969/1	60	+
chr1	46707752	46707753	A01177:42:HHKNYDSX3:1:2111:26603:28745/1	60	-
chr1	47374314	47374315	A01177:42:HHKNYDSX3:1:2328:26558:22498	60	-
chr1	50542214	50542215	A01177:42:HHKNYDSX3:1:1502:17092:23390/1	60	+
chr1	50555964	50555965	A01177:42:HHKNYDSX3:1:1426:16025:34851	60	+
chr1	50569591	50569592	A01177:42:HHKNYDSX3:2:1207:23402:35947/1	60	-
chr1	50668774	50668775	A01177:42:HHKNYDSX3:1:1466:18973:29559/1	60	+
chr1	51251955	51251956	A01177:42:HHKNYDSX3:1:1412:3794:4867	60	+
chr1	51489339	51489340	A01177:42:HHKNYDSX3:1:1632:6325:16329/1	60	+
chr1	51495412	51495413	A01177:42:HHKNYDSX3:1:1653:26304:28228/1	60	+
chr1	51495413	51495414	A01177:42:HHKNYDSX3:1:1456:25780:14043	60	+
chr1	51795200	51795201	A01177:42:HHKNYDSX3:2:1113:12717:25238	60	-
chr1	51819013	51819014	A01177:42:HHKNYDSX3:1:2255:1199:9518/1	60	-
chr1	51997564	51997565	A01177:42:HHKNYDSX3:1:1124:27444:34648	60	+
chr1	52012114	52012115	A01177:42:HHKNYDSX3:2:2568:18602:30639	60	+
chr1	52066880	52066881	A01177:42:HHKNYDSX3:1:1402:6388:2002/1	60	-
chr1	52276102	52276103	A01177:42:HHKNYDSX3:1:1371:18240:16172	60	-
chr1	52421724	52421725	A01177:42:HHKNYDSX3:1:1158:5629:10958/1	60	-
chr1	52962937	52962938	A01177:42:HHKNYDSX3:1:1164:31439:34741	60	+
chr1	53230560	53230561	A01177:42:HHKNYDSX3:2:1117:11903:18599/1	60	+
chr1	54957943	54957944	A01177:42:HHKNYDSX3:2:1372:15998:7654	60	-
chr1	55081959	55081960	A01177:42:HHKNYDSX3:1:2646:25156:21386/1	60	+
chr1	55147284	55147285	A01177:42:HHKNYDSX3:1:2108:22480:18944/1	60	-
chr1	55169860	55169861	A01177:42:HHKNYDSX3:1:1104:27299:15264/1	60	+
chr1	55169861	55169862	A01177:42:HHKNYDSX3:2:2676:11632:32972/1	60	+
chr1	58550378	58550379	A01177:42:HHKNYDSX3:1:2477:5095:20024/1	60	-
chr1	58660034	58660035	A01177:42:HHKNYDSX3:1:1152:7365:14967/1	60	-
chr1	59016361	59016362	A01177:42:HHKNYDSX3:1:1408:24930:25661/1	60	+
chr1	59615145	59615146	A01177:42:HHKNYDSX3:1:2167:6017:15264	60	-
chr1	61087806	61087807	A01177:42:HHKNYDSX3:1:1129:23818:14403	60	+
chr1	61087807	61087808	A01177:42:HHKNYDSX3:2:2145:9281:30718	60	+
chr1	61564983	61564984	A01177:42:HHKNYDSX3:1:2630:10502:28385/1	60	-
chr1	61734694	61734695	A01177:42:HHKNYDSX3:2:2148:29369:7639/1	60	+
chr1	62326257	62326258	A01177:42:HHKNYDSX3:1:2522:2157:31939/1	60	-
chr1	62466464	62466465	A01177:42:HHKNYDSX3:1:1348:8522:28119/1	60	-
chr1	62486750	62486751	A01177:42:HHKNYDSX3:1:1169:26720:25003/1	60	+
chr1	62487590	62487591	A01177:42:HHKNYDSX3:1:2335:23122:27665/1	60	-
chr1	62542439	62542440	A01177:42:HHKNYDSX3:1:2308:4797:7733/1	60	+
chr1	62542441	62542442	A01177:42:HHKNYDSX3:1:1577:30156:22091	60	+
chr1	62818687	62818688	A01177:42:HHKNYDSX3:2:1420:23683:32925/1	60	+
chr1	63565300	63565301	A01177:42:HHKNYDSX3:1:1278:29080:23234/1	60	-
chr1	64350243	64350244	A01177:42:HHKNYDSX3:1:2277:6370:20572	60	+
chr1	64954376	64954377	A01177:42:HHKNYDSX3:1:2636:1524:19539/1	60	-
chr1	65056205	65056206	A01177:42:HHKNYDSX3:2:2618:7093:34851/1	60	-
chr1	65056206	65056207	A01177:42:HHKNYDSX3:1:1109:1280:17049/1	60	-
chr1	66475446	66475447	A01177:42:HHKNYDSX3:1:1165:27263:23218/1	60	-
chr1	66947385	66947386	A01177:42:HHKNYDSX3:1:2204:25644:27868/1	60	-
chr1	67031461	67031462	A01177:42:HHKNYDSX3:1:1144:2682:36135/1	60	+
chr1	69808727	69808728	A01177:42:HHKNYDSX3:2:1226:31864:23923/1	60	-
chr1	69922864	69922865	A01177:42:HHKNYDSX3:1:1132:32949:4695/1	60	+
chr1	70951325	70951326	A01177:42:HHKNYDSX3:1:2237:10872:14340	60	-
chr1	71181083	71181084	A01177:42:HHKNYDSX3:2:2167:11785:36526	60	-
chr1	71217902	71217903	A01177:42:HHKNYDSX3:1:2248:14606:6621/1	60	-
chr1	72123366	72123367	A01177:42:HHKNYDSX3:2:2549:26874:23516	60	-
chr1	72612362	72612363	A01177:42:HHKNYDSX3:1:1147:18186:30702/1	60	-
chr1	73999078	73999079	A01177:42:HHKNYDSX3:2:2207:15691:16391/1	60	+
chr1	77125433	77125434	A01177:42:HHKNYDSX3:1:2408:22706:26913	60	-
chr1	77574612	77574613	A01177:42:HHKNYDSX3:1:2577:2049:2942/1	60	+
chr1	77737805	77737806	A01177:42:HHKNYDSX3:2:1675:9254:1924/1	60	-
chr1	79400983	79400984	A01177:42:HHKNYDSX3:2:2632:1253:6668/1	60	+
chr1	80391763	80391764	A01177:42:HHKNYDSX3:1:1121:27986:25128/1	60	-
chr1	83961123	83961124	A01177:42:HHKNYDSX3:1:1151:29342:10254/1	60	+
chr1	84001676	84001677	A01177:42:HHKNYDSX3:2:2311:19452:2550	60	-
chr1	84317623	84317624	A01177:42:HHKNYDSX3:1:2654:21377:5321/1	60	+
chr1	86901993	86901994	A01177:42:HHKNYDSX3:1:1409:9507:23970/1	60	+
chr1	86976789	86976790	A01177:42:HHKNYDSX3:1:1211:31204:19617/1	60	-
chr1	88748613	88748614	A01177:42:HHKNYDSX3:2:2334:16116:36041	60	+
chr1	88793077	88793078	A01177:42:HHKNYDSX3:1:1244:8296:28541/1	60	+
chr1	88794878	88794879	A01177:42:HHKNYDSX3:1:2155:29071:34679/1	60	-
chr1	88807759	88807760	A01177:42:HHKNYDSX3:1:1376:11107:12461/1	60	+
chr1	88815402	88815403	A01177:42:HHKNYDSX3:2:2144:26992:7373	60	-
chr1	88988109	88988110	A01177:42:HHKNYDSX3:2:1368:10465:11224/1	60	+
chr1	89066780	89066781	A01177:42:HHKNYDSX3:2:1245:22706:14450	60	+
chr1	89585671	89585672	A01177:42:HHKNYDSX3:1:1302:30933:11694	60	-
chr1	89953314	89953315	A01177:42:HHKNYDSX3:2:1470:2871:22310/1	60	-
chr1	90015437	90015438	A01177:42:HHKNYDSX3:1:1470:16848:32706	60	-
chr1	90311349	90311350	A01177:42:HHKNYDSX3:2:2151:29704:27195/1	60	-
chr1	90924894	90924895	A01177:42:HHKNYDSX3:1:1557:15474:26412/1	60	+
chr1	90952922	90952923	A01177:42:HHKNYDSX3:1:2424:14796:15280	60	+
chr1	90975070	90975071	A01177:42:HHKNYDSX3:1:1235:32199:4742/1	60	-
chr1	92427986	92427987	A01177:42:HHKNYDSX3:2:1229:28601:10347	60	-
chr1	92525042	92525043	A01177:42:HHKNYDSX3:2:2460:15582:27164	60	+
chr1	92526084	92526085	A01177:42:HHKNYDSX3:1:1256:16902:36057/1	60	+
chr1	92543178	92543179	A01177:42:HHKNYDSX3:2:2130:22272:26162/1	60	-
chr1	92709058	92709059	A01177:42:HHKNYDSX3:1:1558:8630:31626/1	60	+
chr1	93152866	93152867	A01177:42:HHKNYDSX3:1:1141:25192:17722/1	60	-
chr1	93230878	93230879	A01177:42:HHKNYDSX3:1:1435:11975:16125	60	-
chr1	94142883	94142884	A01177:42:HHKNYDSX3:1:1107:23954:11475/1	60	-
chr1	94229066	94229067	A01177:42:HHKNYDSX3:1:1122:1886:25050/1	60	-
chr1	95338016	95338017	A01177:42:HHKNYDSX3:1:1167:27082:19429/1	60	-
chr1	95786300	95786301	A01177:42:HHKNYDSX3:2:1604:29704:26068/1	60	-
chr1	96809355	96809356	A01177:42:HHKNYDSX3:1:2355:16197:3490/1	60	+
chr1	97153402	97153403	A01177:42:HHKNYDSX3:1:1229:28872:10410/1	60	+
chr1	97372926	97372927	A01177:42:HHKNYDSX3:2:1523:27805:23062/1	60	-
chr1	97537151	97537152	A01177:42:HHKNYDSX3:1:1449:16613:36683/1	60	+
chr1	97973765	97973766	A01177:42:HHKNYDSX3:1:1142:25889:23437/1	60	-
chr1	98446299	98446300	A01177:42:HHKNYDSX3:1:2321:14615:34006/1	60	-
chr1	98662556	98662557	A01177:42:HHKNYDSX3:1:2441:14244:21778/1	60	+
chr1	99907509	99907510	A01177:42:HHKNYDSX3:1:1139:23122:6026/1	60	-
chr1	99984351	99984352	A01177:42:HHKNYDSX3:1:1277:29342:11193/1	60	-
chr1	100068860	100068861	A01177:42:HHKNYDSX3:2:1637:20781:8015/1	60	+
chr1	100321930	100321931	A01177:42:HHKNYDSX3:1:2616:2528:23907	60	-
chr1	100932014	100932015	A01177:42:HHKNYDSX3:1:2333:3803:25363	60	-
chr1	101066086	101066087	A01177:42:HHKNYDSX3:1:1364:15619:34334/1	60	+
chr1	101070018	101070019	A01177:42:HHKNYDSX3:1:1260:12590:18944/1	60	+
chr1	101932981	101932982	A01177:42:HHKNYDSX3:2:2171:5755:32064	60	-
chr1	103252147	103252148	A01177:42:HHKNYDSX3:1:1312:4779:31344	60	+
chr1	103791064	103791065	A01177:42:HHKNYDSX3:2:2616:11442:14951	60	-
chr1	104493825	104493826	A01177:42:HHKNYDSX3:2:1151:32949:1752	60	-
chr1	104965354	104965355	A01177:42:HHKNYDSX3:1:1269:4707:6543/1	60	-
chr1	105806752	105806753	A01177:42:HHKNYDSX3:1:1541:7997:24737/1	60	-
chr1	107637045	107637046	A01177:42:HHKNYDSX3:1:1266:15917:20666	60	-
chr1	107637047	107637048	A01177:42:HHKNYDSX3:1:1369:7988:3176/1	60	-
chr1	107779296	107779297	A01177:42:HHKNYDSX3:2:2621:22345:36714	60	+
chr1	107807686	107807687	A01177:42:HHKNYDSX3:1:1107:26467:23688/1	60	-
chr1	107868303	107868304	A01177:42:HHKNYDSX3:1:2513:7012:24596/1	60	-
chr1	107910960	107910961	A01177:42:HHKNYDSX3:1:1243:18177:21449/1	60	-
chr1	107935324	107935325	A01177:42:HHKNYDSX3:1:1239:26549:31125/1	60	-
chr1	108105148	108105149	A01177:42:HHKNYDSX3:1:2629:9652:25285/1	60	-
chr1	108694854	108694855	A01177:42:HHKNYDSX3:1:1158:3721:13197/1	60	-
chr1	108756028	108756029	A01177:42:HHKNYDSX3:1:1165:32108:9502/1	60	-
chr1	108992749	108992750	A01177:42:HHKNYDSX3:1:1170:21676:4867/1	60	+
chr1	109003254	109003255	A01177:42:HHKNYDSX3:1:1107:19434:29011/1	60	-
chr1	109089877	109089878	A01177:42:HHKNYDSX3:1:1212:13937:12602	60	+
chr1	109809868	109809869	A01177:42:HHKNYDSX3:1:1568:2428:24111/1	60	+
chr1	109809870	109809871	A01177:42:HHKNYDSX3:2:2328:16016:10598	60	+
chr1	109996528	109996529	A01177:42:HHKNYDSX3:1:1308:2284:12430/1	60	+
chr1	109999967	109999968	A01177:42:HHKNYDSX3:1:1415:26467:35211/1	60	+
chr1	111166599	111166600	A01177:42:HHKNYDSX3:1:1105:29396:8876/1	60	+
chr1	111176369	111176370	A01177:42:HHKNYDSX3:1:2543:26467:26099/1	60	-
chr1	111178800	111178801	A01177:42:HHKNYDSX3:1:1674:26729:6699/1	60	+
chr1	112645067	112645068	A01177:42:HHKNYDSX3:1:1166:16260:20165/1	60	+
chr1	112653494	112653495	A01177:42:HHKNYDSX3:1:2549:27344:5948	60	+
chr1	112938526	112938527	A01177:42:HHKNYDSX3:1:2659:5936:30561/1	60	-
chr1	113048272	113048273	A01177:42:HHKNYDSX3:1:1123:23674:4476/1	60	-
chr1	113048276	113048277	A01177:42:HHKNYDSX3:2:2257:10131:6480	60	-
chr1	113088603	113088604	A01177:42:HHKNYDSX3:1:1227:29044:28119/1	60	+
chr1	113578191	113578192	A01177:42:HHKNYDSX3:1:1406:29261:13088/1	60	+
chr1	113768338	113768339	A01177:42:HHKNYDSX3:1:1456:1823:11631/1	60	-
chr1	114199443	114199444	A01177:42:HHKNYDSX3:1:1127:16830:25473/1	60	+
chr1	114274450	114274451	A01177:42:HHKNYDSX3:1:1123:2609:34914/1	60	+
chr1	114387657	114387658	A01177:42:HHKNYDSX3:2:2414:9561:15734	60	+
chr1	114428431	114428432	A01177:42:HHKNYDSX3:1:2162:31910:25504/1	60	+
chr1	114498230	114498231	A01177:42:HHKNYDSX3:1:1461:23791:33051	60	+
chr1	114655736	114655737	A01177:42:HHKNYDSX3:2:2221:14940:25520/1	60	+
chr1	114737563	114737564	A01177:42:HHKNYDSX3:1:1306:12780:3615/1	60	-
chr1	116377519	116377520	A01177:42:HHKNYDSX3:1:1406:32334:22545/1	60	-
chr1	116395473	116395474	A01177:42:HHKNYDSX3:1:1327:14687:19445/1	60	-
chr1	116751020	116751021	A01177:42:HHKNYDSX3:1:1459:5900:27461/1	60	+
chr1	117406480	117406481	A01177:42:HHKNYDSX3:1:1150:1181:16908/1	60	+
chr1	117456490	117456491	A01177:42:HHKNYDSX3:1:2261:7826:28134/1	60	+
chr1	117622474	117622475	A01177:42:HHKNYDSX3:1:1234:20817:32941/1	60	+
chr1	117911038	117911039	A01177:42:HHKNYDSX3:2:1673:19072:34616/1	60	-
chr1	119942036	119942037	A01177:42:HHKNYDSX3:1:1535:12915:8516/1	60	-
chr1	120733430	120733431	A01177:42:HHKNYDSX3:1:1206:27525:6480/1	60	+
chr1	121149607	121149608	A01177:42:HHKNYDSX3:1:1117:20482:25473/1	60	-
chr1	145287841	145287842	A01177:42:HHKNYDSX3:1:2662:28031:23735	60	-
chr1	145776360	145776361	A01177:42:HHKNYDSX3:1:1207:6479:22294/1	60	+
chr1	145919877	145919878	A01177:42:HHKNYDSX3:1:1250:18611:32127/1	60	+
chr1	145944335	145944336	A01177:42:HHKNYDSX3:1:1103:32018:3677/1	60	+
chr1	145944336	145944337	A01177:42:HHKNYDSX3:2:2169:9923:15452/1	60	+
chr1	146029187	146029188	A01177:42:HHKNYDSX3:1:2305:11731:2957/1	60	+
chr1	147267096	147267097	A01177:42:HHKNYDSX3:2:2504:16269:36933/1	60	-
chr1	147361497	147361498	A01177:42:HHKNYDSX3:1:2363:4029:22874/1	60	-
chr1	147606787	147606788	A01177:42:HHKNYDSX3:1:1111:24795:29684/1	60	+
chr1	147607477	147607478	A01177:42:HHKNYDSX3:1:1443:13431:24439	60	-
chr1	147615630	147615631	A01177:42:HHKNYDSX3:1:2434:19777:33927/1	60	-
chr1	148620940	148620941	A01177:42:HHKNYDSX3:1:1454:25527:19304/1	60	-
chr1	148637425	148637426	A01177:42:HHKNYDSX3:2:1130:25988:16532/1	60	-
chr1	149448534	149448535	A01177:42:HHKNYDSX3:1:1206:17400:35978	60	+
chr1	149619624	149619625	A01177:42:HHKNYDSX3:1:1147:18855:9126/1	60	+
chr1	149750082	149750083	A01177:42:HHKNYDSX3:1:2109:31521:4852/1	60	-
chr1	149880085	149880086	A01177:42:HHKNYDSX3:1:2664:9326:14387	60	-
chr1	150086416	150086417	A01177:42:HHKNYDSX3:1:1214:6216:32299	60	+
chr1	150090030	150090031	A01177:42:HHKNYDSX3:1:2416:25138:31970/1	60	-
chr1	150110438	150110439	A01177:42:HHKNYDSX3:1:2219:24903:2566/1	60	-
chr1	150112806	150112807	A01177:42:HHKNYDSX3:1:1102:5376:28839/1	60	-
chr1	150148939	150148940	A01177:42:HHKNYDSX3:2:2249:21115:30639	60	-
chr1	150326527	150326528	A01177:42:HHKNYDSX3:1:1147:27136:7592/1	60	-
chr1	150360286	150360287	A01177:42:HHKNYDSX3:1:2432:20934:9408	60	-
chr1	150396094	150396095	A01177:42:HHKNYDSX3:1:2126:22733:2691/1	60	+
chr1	150440448	150440449	A01177:42:HHKNYDSX3:2:1137:28302:3443	60	-
chr1	150443690	150443691	A01177:42:HHKNYDSX3:1:2671:8675:8030/1	60	+
chr1	150647138	150647139	A01177:42:HHKNYDSX3:1:1405:22887:18897/1	60	-
chr1	150689284	150689285	A01177:42:HHKNYDSX3:2:2210:8983:8688/1	60	-
chr1	150750896	150750897	A01177:42:HHKNYDSX3:1:2158:16929:16908	60	+
chr1	150839726	150839727	A01177:42:HHKNYDSX3:1:1331:1118:20149/1	60	+
chr1	150855708	150855709	A01177:42:HHKNYDSX3:1:1143:3676:20697/1	60	+
chr1	151215839	151215840	A01177:42:HHKNYDSX3:2:1358:21540:31469/1	60	+
chr1	151242512	151242513	A01177:42:HHKNYDSX3:1:1378:9082:6230	60	+
chr1	151416034	151416035	A01177:42:HHKNYDSX3:2:1522:11107:9486/1	60	+
chr1	151421886	151421887	A01177:42:HHKNYDSX3:1:1207:7681:17268/1	60	-
chr1	151442437	151442438	A01177:42:HHKNYDSX3:2:2438:20509:28307/1	60	-
chr1	151653709	151653710	A01177:42:HHKNYDSX3:2:1247:14290:5134	60	+
chr1	151672717	151672718	A01177:42:HHKNYDSX3:1:1358:25310:5055/1	60	+
chr1	152670532	152670533	A01177:42:HHKNYDSX3:1:2642:28763:17801/1	60	+
chr1	153636505	153636506	A01177:42:HHKNYDSX3:1:1220:8404:33646/1	60	+
chr1	153644156	153644157	A01177:42:HHKNYDSX3:1:1212:15438:7028/1	60	-
chr1	153866399	153866400	A01177:42:HHKNYDSX3:1:1114:6605:32941/1	60	-
chr1	153892607	153892608	A01177:42:HHKNYDSX3:1:1369:2519:24048/1	60	-
chr1	153971498	153971499	A01177:42:HHKNYDSX3:1:1149:23882:24878/1	60	-
chr1	153977228	153977229	A01177:42:HHKNYDSX3:1:1109:22155:27023/1	60	-
chr1	154156785	154156786	A01177:42:HHKNYDSX3:2:1504:9652:16799/1	60	+
chr1	154176380	154176381	A01177:42:HHKNYDSX3:1:1370:9634:4147/1	60	-
chr1	154238454	154238455	A01177:42:HHKNYDSX3:1:1107:29451:12414/1	60	+
chr1	154700680	154700681	A01177:42:HHKNYDSX3:2:2162:19895:32878	60	+
chr1	155009961	155009962	A01177:42:HHKNYDSX3:1:1224:22905:9095/1	60	-
chr1	155342946	155342947	A01177:42:HHKNYDSX3:1:1136:2971:27117/1	60	-
chr1	155357978	155357979	A01177:42:HHKNYDSX3:2:2407:2754:35008	60	+
chr1	155402184	155402185	A01177:42:HHKNYDSX3:1:1210:32606:17879	60	-
chr1	155414663	155414664	A01177:42:HHKNYDSX3:1:2604:18376:19727/1	60	-
chr1	155478978	155478979	A01177:42:HHKNYDSX3:1:1109:27136:5619/1	60	+
chr1	155510361	155510362	A01177:42:HHKNYDSX3:1:2167:10077:5697	60	-
chr1	155521072	155521073	A01177:42:HHKNYDSX3:1:1519:1316:28604/1	60	-
chr1	155521340	155521341	A01177:42:HHKNYDSX3:2:1650:7220:2253/1	60	-
chr1	155679093	155679094	A01177:42:HHKNYDSX3:1:1232:12825:25645/1	60	-
chr1	155783018	155783019	A01177:42:HHKNYDSX3:1:1101:21513:36088/1	60	+
chr1	155784866	155784867	A01177:42:HHKNYDSX3:1:1501:27688:14841/1	60	+
chr1	155786581	155786582	A01177:42:HHKNYDSX3:1:1151:11225:28948/1	60	+
chr1	155918041	155918042	A01177:42:HHKNYDSX3:2:2144:15863:11397/1	60	+
chr1	155958231	155958232	A01177:42:HHKNYDSX3:1:2602:31105:7294/1	60	-
chr1	156158030	156158031	A01177:42:HHKNYDSX3:2:1160:1579:18474	60	-
chr1	156329459	156329460	A01177:42:HHKNYDSX3:1:1240:14127:35884/1	60	+
chr1	156361887	156361888	A01177:42:HHKNYDSX3:2:2504:11270:27806	60	+
chr1	156524591	156524592	A01177:42:HHKNYDSX3:2:1278:27471:16438/1	60	-
chr1	156554843	156554844	A01177:42:HHKNYDSX3:1:1255:24316:27195/1	60	-
chr1	156559343	156559344	A01177:42:HHKNYDSX3:1:1618:26259:12994	60	-
chr1	156569640	156569641	A01177:42:HHKNYDSX3:1:1538:27679:22404	60	-
chr1	157641237	157641238	A01177:42:HHKNYDSX3:1:1219:5358:22889	60	-
chr1	158011585	158011586	A01177:42:HHKNYDSX3:1:1123:12527:36495/1	60	+
chr1	160322723	160322724	A01177:42:HHKNYDSX3:1:2255:14922:21699	60	-
chr1	160332685	160332686	A01177:42:HHKNYDSX3:1:1451:26440:9361/1	60	+
chr1	160458387	160458388	A01177:42:HHKNYDSX3:1:2135:16975:4398/1	60	-
chr1	160502872	160502873	A01177:42:HHKNYDSX3:1:1156:14742:9956/1	60	+
chr1	160565522	160565523	A01177:42:HHKNYDSX3:1:1346:25798:15796	60	+
chr1	160576216	160576217	A01177:42:HHKNYDSX3:1:1518:25771:28025/1	60	+
chr1	160585954	160585955	A01177:42:HHKNYDSX3:1:2169:4038:2722/1	60	+
chr1	161115428	161115429	A01177:42:HHKNYDSX3:1:1225:28673:3834/1	60	-
chr1	161326907	161326908	A01177:42:HHKNYDSX3:1:2362:13747:12962	60	-
chr1	161851122	161851123	A01177:42:HHKNYDSX3:2:1246:7238:13432/1	60	-
chr1	161860148	161860149	A01177:42:HHKNYDSX3:2:1352:5972:23578/1	60	+
chr1	165856123	165856124	A01177:42:HHKNYDSX3:1:1140:20392:29982/1	60	-
chr1	167113459	167113460	A01177:42:HHKNYDSX3:1:1660:2383:33082	60	-
chr1	167221993	167221994	A01177:42:HHKNYDSX3:1:1254:9245:3317	60	+
chr1	167851663	167851664	A01177:42:HHKNYDSX3:1:2157:16514:3568/1	60	-
chr1	167924686	167924687	A01177:42:HHKNYDSX3:1:1172:16098:30749/1	60	-
chr1	167988312	167988313	A01177:42:HHKNYDSX3:2:1563:32443:15655/1	60	+
chr1	168198160	168198161	A01177:42:HHKNYDSX3:1:2169:5547:4147/1	60	-
chr1	168286304	168286305	A01177:42:HHKNYDSX3:2:1578:1579:5008	60	-
chr1	169225306	169225307	A01177:42:HHKNYDSX3:2:1522:15546:36777/1	60	+
chr1	169480574	169480575	A01177:42:HHKNYDSX3:1:1165:5810:4664/1	60	-
chr1	169850313	169850314	A01177:42:HHKNYDSX3:1:1304:3070:14857/1	60	-
chr1	169952969	169952970	A01177:42:HHKNYDSX3:2:2118:10493:2628/1	60	-
chr1	169955641	169955642	A01177:42:HHKNYDSX3:1:1238:3016:6903/1	60	-
chr1	169960621	169960622	A01177:42:HHKNYDSX3:2:1252:15736:29215/1	60	+
chr1	170085846	170085847	A01177:42:HHKNYDSX3:1:1356:11984:8249/1	60	+
chr1	172379513	172379514	A01177:42:HHKNYDSX3:1:1228:25183:9784/1	60	-
chr1	172536080	172536081	A01177:42:HHKNYDSX3:1:1269:22525:10254/1	60	+
chr1	172576883	172576884	A01177:42:HHKNYDSX3:2:1402:1253:27430/1	60	-
chr1	173745769	173745770	A01177:42:HHKNYDSX3:1:1107:27145:13557/1	60	+
chr1	173831634	173831635	A01177:42:HHKNYDSX3:1:1113:30120:32863/1	60	-
chr1	173963788	173963789	A01177:42:HHKNYDSX3:2:2662:23194:14951/1	60	+
chr1	174002477	174002478	A01177:42:HHKNYDSX3:1:2328:2067:27993/1	60	+
chr1	174013629	174013630	A01177:42:HHKNYDSX3:2:1436:15745:24940	60	+
chr1	174185017	174185018	A01177:42:HHKNYDSX3:2:1213:16224:5415/1	60	+
chr1	174272533	174272534	A01177:42:HHKNYDSX3:1:1157:4607:3771/1	60	-
chr1	174459830	174459831	A01177:42:HHKNYDSX3:1:2545:4173:18615	60	+
chr1	174815663	174815664	A01177:42:HHKNYDSX3:1:1154:14877:11600/1	60	+
chr1	177088181	177088182	A01177:42:HHKNYDSX3:2:1350:15257:10034	60	+
chr1	178747386	178747387	A01177:42:HHKNYDSX3:2:1219:29396:17957/1	60	+
chr1	178964067	178964068	A01177:42:HHKNYDSX3:1:1233:16062:30530	60	+
chr1	180000971	180000972	A01177:42:HHKNYDSX3:1:1118:23511:21198/1	60	+
chr1	180021859	180021860	A01177:42:HHKNYDSX3:1:2349:21838:4742/1	60	+
chr1	180472709	180472710	A01177:42:HHKNYDSX3:2:1238:16613:3396/1	60	+
chr1	180835207	180835208	A01177:42:HHKNYDSX3:1:1116:31358:2347/1	60	-
chr1	182856730	182856731	A01177:42:HHKNYDSX3:1:1332:8504:26960/1	60	-
chr1	184856052	184856053	A01177:42:HHKNYDSX3:1:2620:17454:15374/1	60	+
chr1	185431767	185431768	A01177:42:HHKNYDSX3:1:1663:9588:16877/1	60	+
chr1	186573483	186573484	A01177:42:HHKNYDSX3:1:2533:3332:6417/1	60	+
chr1	191370092	191370093	A01177:42:HHKNYDSX3:1:1232:3929:12743/1	60	-
chr1	191759374	191759375	A01177:42:HHKNYDSX3:1:1160:28953:24956/1	60	-
chr1	192153303	192153304	A01177:42:HHKNYDSX3:1:1336:13792:19711	60	+
chr1	192329599	192329600	A01177:42:HHKNYDSX3:1:1564:7771:23030/1	60	+
chr1	192366803	192366804	A01177:42:HHKNYDSX3:1:1643:22932:16689	60	-
chr1	192811706	192811707	A01177:42:HHKNYDSX3:2:2240:13024:11835/1	60	-
chr1	193149825	193149826	A01177:42:HHKNYDSX3:1:1159:31232:18286/1	60	+
chr1	193185026	193185027	A01177:42:HHKNYDSX3:1:1374:25473:5932/1	60	-
chr1	193457235	193457236	A01177:42:HHKNYDSX3:1:1108:22905:36025/1	60	+
chr1	193681755	193681756	A01177:42:HHKNYDSX3:1:1318:11984:15233	60	+
chr1	193681757	193681758	A01177:42:HHKNYDSX3:2:2108:32597:24909	60	+
chr1	194066144	194066145	A01177:42:HHKNYDSX3:1:1666:14778:3317/1	60	+
chr1	194240234	194240235	A01177:42:HHKNYDSX3:2:1101:3486:5024/1	60	+
chr1	194310317	194310318	A01177:42:HHKNYDSX3:2:2414:23104:23531/1	60	-
chr1	194545796	194545797	A01177:42:HHKNYDSX3:1:2155:20835:2660	60	+
chr1	194606024	194606025	A01177:42:HHKNYDSX3:2:1142:11134:2300	60	-
chr1	194648404	194648405	A01177:42:HHKNYDSX3:1:2230:32289:24690/1	60	-
chr1	194655292	194655293	A01177:42:HHKNYDSX3:2:1169:13539:18333/1	60	-
chr1	194733592	194733593	A01177:42:HHKNYDSX3:2:2449:19081:33974	60	+
chr1	194988191	194988192	A01177:42:HHKNYDSX3:1:2157:23918:33771/1	60	-
chr1	195367085	195367086	A01177:42:HHKNYDSX3:1:1113:7057:27899	60	+
chr1	195397469	195397470	A01177:42:HHKNYDSX3:1:1302:14588:34616/1	60	-
chr1	196201074	196201075	A01177:42:HHKNYDSX3:1:1156:32072:4523/1	60	-
chr1	197168455	197168456	A01177:42:HHKNYDSX3:1:1174:28194:15436/1	60	+
chr1	197606990	197606991	A01177:42:HHKNYDSX3:1:1101:15718:29716/1	60	-
chr1	197610522	197610523	A01177:42:HHKNYDSX3:1:2319:15148:3991/1	60	+
chr1	197674807	197674808	A01177:42:HHKNYDSX3:1:2303:2691:29105/1	60	-
chr1	198221377	198221378	A01177:42:HHKNYDSX3:2:1202:29677:17785/1	60	+
chr1	198294757	198294758	A01177:42:HHKNYDSX3:1:1106:24930:7999/1	60	-
chr1	199147137	199147138	A01177:42:HHKNYDSX3:1:1446:11071:19758/1	60	-
chr1	199393078	199393079	A01177:42:HHKNYDSX3:1:1366:8088:16344/1	60	-
chr1	200597308	200597309	A01177:42:HHKNYDSX3:2:1466:14009:23281	60	-
chr1	200616782	200616783	A01177:42:HHKNYDSX3:2:1168:3025:5447/1	60	-
chr1	202337937	202337938	A01177:42:HHKNYDSX3:1:2417:15402:12226/1	60	-
chr1	202434160	202434161	A01177:42:HHKNYDSX3:1:1335:1615:15875/1	60	-
chr1	202565932	202565933	A01177:42:HHKNYDSX3:1:1247:8024:18333/1	60	-
chr1	202923197	202923198	A01177:42:HHKNYDSX3:1:2649:8766:25285/1	60	-
chr1	203144024	203144025	A01177:42:HHKNYDSX3:1:2642:9625:20729/1	60	+
chr1	203440502	203440503	A01177:42:HHKNYDSX3:2:1502:29921:36589/1	60	+
chr1	203767008	203767009	A01177:42:HHKNYDSX3:1:1314:14642:25942/1	60	-
chr1	203817430	203817431	A01177:42:HHKNYDSX3:1:1222:31439:20650/1	60	+
chr1	203817432	203817433	A01177:42:HHKNYDSX3:1:1316:23854:16407/1	60	+
chr1	204003005	204003006	A01177:42:HHKNYDSX3:1:1135:9489:11851/1	60	-
chr1	204004319	204004320	A01177:42:HHKNYDSX3:2:1249:5150:10817	60	+
chr1	204405018	204405019	A01177:42:HHKNYDSX3:1:1120:2600:3521/1	60	-
chr1	204406267	204406268	A01177:42:HHKNYDSX3:2:2172:27489:4069/1	60	+
chr1	204488421	204488422	A01177:42:HHKNYDSX3:1:1373:3730:19194/1	60	-
chr1	205611508	205611509	A01177:42:HHKNYDSX3:1:1135:21305:4758/1	60	+
chr1	206016154	206016155	A01177:42:HHKNYDSX3:1:1153:28393:9173/1	60	-
chr1	206056329	206056330	A01177:42:HHKNYDSX3:2:2258:18394:14716/1	60	-
chr1	206424839	206424840	A01177:42:HHKNYDSX3:1:2514:8639:25817/1	60	-
chr1	208914985	208914986	A01177:42:HHKNYDSX3:1:2142:2383:10504/1	60	+
chr1	209452710	209452711	A01177:42:HHKNYDSX3:1:2247:10447:22404/1	60	-
chr1	211308592	211308593	A01177:42:HHKNYDSX3:1:1562:5150:10535/1	60	-
chr1	211829233	211829234	A01177:42:HHKNYDSX3:1:1132:3929:21950/1	60	-
chr1	211934092	211934093	A01177:42:HHKNYDSX3:1:1345:7265:33802/1	60	+
chr1	212015582	212015583	A01177:42:HHKNYDSX3:1:1254:27877:18427/1	60	+
chr1	212764988	212764989	A01177:42:HHKNYDSX3:1:1549:15365:15984/1	60	+
chr1	212823644	212823645	A01177:42:HHKNYDSX3:1:1118:31051:16658/1	60	-
chr1	212989672	212989673	A01177:42:HHKNYDSX3:1:1664:15555:21887/1	60	-
chr1	212993099	212993100	A01177:42:HHKNYDSX3:2:1541:28167:26819/1	60	-
chr1	213610742	213610743	A01177:42:HHKNYDSX3:1:1211:30924:8453/1	60	-
chr1	214542500	214542501	A01177:42:HHKNYDSX3:2:2556:16486:10441	60	+
chr1	214659910	214659911	A01177:42:HHKNYDSX3:1:1535:10547:1658/1	60	-
chr1	216300802	216300803	A01177:42:HHKNYDSX3:2:2429:6768:9831/1	60	+
chr1	216402833	216402834	A01177:42:HHKNYDSX3:2:2421:4065:24721/1	60	-
chr1	216684783	216684784	A01177:42:HHKNYDSX3:1:2203:20745:25332/1	60	+
chr1	217111715	217111716	A01177:42:HHKNYDSX3:1:1423:26738:16736/1	60	+
chr1	218905765	218905766	A01177:42:HHKNYDSX3:1:2429:21305:18505	60	+
chr1	219162788	219162789	A01177:42:HHKNYDSX3:1:1605:4978:1783/1	60	+
chr1	219208976	219208977	A01177:42:HHKNYDSX3:1:1366:17210:9471/1	60	-
chr1	220178553	220178554	A01177:42:HHKNYDSX3:1:1122:28221:26506/1	60	-
chr1	220225512	220225513	A01177:42:HHKNYDSX3:1:1219:3034:18145/1	60	+
chr1	220225513	220225514	A01177:42:HHKNYDSX3:2:1504:19443:32064	60	+
chr1	220225514	220225515	A01177:42:HHKNYDSX3:1:2678:7365:21073	60	+
chr1	220420061	220420062	A01177:42:HHKNYDSX3:1:2524:14660:16799/1	60	+
chr1	221669182	221669183	A01177:42:HHKNYDSX3:1:1131:24017:8891	60	+
chr1	221700889	221700890	A01177:42:HHKNYDSX3:1:1130:15745:15984	60	+
chr1	221820395	221820396	A01177:42:HHKNYDSX3:2:1128:20772:22654	60	-
chr1	222980999	222981000	A01177:42:HHKNYDSX3:1:2626:3242:33943/1	60	+
chr1	223829573	223829574	A01177:42:HHKNYDSX3:2:1332:10185:25708/1	60	-
chr1	224429821	224429822	A01177:42:HHKNYDSX3:1:1104:26657:33348/1	60	+
chr1	224439377	224439378	A01177:42:HHKNYDSX3:1:1408:7256:19351/1	60	+
chr1	225369875	225369876	A01177:42:HHKNYDSX3:1:1438:29071:9283/1	60	-
chr1	225417035	225417036	A01177:42:HHKNYDSX3:1:1103:19009:5040/1	60	+
chr1	225432684	225432685	A01177:42:HHKNYDSX3:2:2360:21513:4993	60	+
chr1	225649083	225649084	A01177:42:HHKNYDSX3:1:1449:8413:36511/1	60	+
chr1	225713801	225713802	A01177:42:HHKNYDSX3:2:1670:6343:9064	60	+
chr1	225783252	225783253	A01177:42:HHKNYDSX3:2:1232:15085:29904/1	60	+
chr1	225994495	225994496	A01177:42:HHKNYDSX3:1:2409:25717:2096/1	60	-
chr1	226161636	226161637	A01177:42:HHKNYDSX3:1:1349:13711:8829	60	+
chr1	226230923	226230924	A01177:42:HHKNYDSX3:1:1566:22878:6042/1	60	-
chr1	226230973	226230974	A01177:42:HHKNYDSX3:1:1210:22019:8437/1	60	-
chr1	226260323	226260324	A01177:42:HHKNYDSX3:2:1570:4020:5165	60	-
chr1	226272607	226272608	A01177:42:HHKNYDSX3:1:2366:25482:35102/1	60	-
chr1	226272609	226272610	A01177:42:HHKNYDSX3:2:1654:12337:4852/1	60	-
chr1	226289347	226289348	A01177:42:HHKNYDSX3:1:2141:18918:29904/1	60	-
chr1	226291000	226291001	A01177:42:HHKNYDSX3:1:1330:24162:34788/1	60	+
chr1	226727674	226727675	A01177:42:HHKNYDSX3:2:2633:13810:27132	60	-
chr1	226732219	226732220	A01177:42:HHKNYDSX3:2:1255:27444:22216/1	60	-
chr1	227660040	227660041	A01177:42:HHKNYDSX3:1:2222:17598:31187	60	+
chr1	227734466	227734467	A01177:42:HHKNYDSX3:1:1209:24352:5118	60	+
chr1	227745172	227745173	A01177:42:HHKNYDSX3:1:1202:16740:9752/1	60	-
chr1	227759343	227759344	A01177:42:HHKNYDSX3:1:1460:16758:29105/1	60	+
chr1	228090119	228090120	A01177:42:HHKNYDSX3:2:1150:21296:12633/1	60	+
chr1	228101417	228101418	A01177:42:HHKNYDSX3:1:1658:19370:1344/1	60	+
chr1	228145754	228145755	A01177:42:HHKNYDSX3:1:1463:28800:21120	60	+
chr1	228229362	228229363	A01177:42:HHKNYDSX3:1:1546:3134:32534/1	60	+
chr1	228246027	228246028	A01177:42:HHKNYDSX3:1:1108:13331:16595/1	60	-
chr1	228265420	228265421	A01177:42:HHKNYDSX3:2:2518:15799:13917/1	60	-
chr1	228267670	228267671	A01177:42:HHKNYDSX3:2:2215:7708:24017/1	60	-
chr1	228269682	228269683	A01177:42:HHKNYDSX3:1:1417:29270:9439/1	60	-
chr1	228324045	228324046	A01177:42:HHKNYDSX3:1:1256:31177:3693	60	+
chr1	228327045	228327046	A01177:42:HHKNYDSX3:1:1158:23411:5400	60	+
chr1	228327642	228327643	A01177:42:HHKNYDSX3:1:1276:1542:10614/1	60	+
chr1	228396824	228396825	A01177:42:HHKNYDSX3:1:1146:6822:15593/1	60	-
chr1	228404822	228404823	A01177:42:HHKNYDSX3:1:1104:7997:23766/1	60	-
chr1	228489774	228489775	A01177:42:HHKNYDSX3:1:1350:12509:2801/1	60	+
chr1	228490055	228490056	A01177:42:HHKNYDSX3:1:1651:12888:32925/1	60	-
chr1	228491249	228491250	A01177:42:HHKNYDSX3:1:1206:15609:10394/1	60	+
chr1	228491338	228491339	A01177:42:HHKNYDSX3:1:1571:26133:31688	60	+
chr1	228491909	228491910	A01177:42:HHKNYDSX3:1:1357:3875:30060	60	-
chr1	228497582	228497583	A01177:42:HHKNYDSX3:1:1218:31494:7905	60	-
chr1	228500584	228500585	A01177:42:HHKNYDSX3:1:1457:16577:16172/1	60	+
chr1	228652566	228652567	A01177:42:HHKNYDSX3:1:1111:1931:29136/1	60	+
chr1	228654743	228654744	A01177:42:HHKNYDSX3:1:1231:8838:5055/1	60	+
chr1	228682668	228682669	A01177:42:HHKNYDSX3:1:1106:24180:14873/1	60	-
chr1	228717911	228717912	A01177:42:HHKNYDSX3:1:1215:4273:13683/1	60	-
chr1	228719580	228719581	A01177:42:HHKNYDSX3:1:2375:1452:17566	60	+
chr1	229288788	229288789	A01177:42:HHKNYDSX3:1:1421:13892:33254/1	60	+
chr1	229288790	229288791	A01177:42:HHKNYDSX3:2:1525:8874:2487	60	+
chr1	229290691	229290692	A01177:42:HHKNYDSX3:2:2333:25545:32424/1	60	+
chr1	229292012	229292013	A01177:42:HHKNYDSX3:1:1141:19117:30154	60	+
chr1	229304445	229304446	A01177:42:HHKNYDSX3:1:1107:7491:6104/1	60	+
chr1	229304550	229304551	A01177:42:HHKNYDSX3:1:1502:17427:34460	60	-
chr1	229305929	229305930	A01177:42:HHKNYDSX3:1:1219:30120:30859/1	60	+
chr1	229306203	229306204	A01177:42:HHKNYDSX3:2:1352:26060:34413/1	60	+
chr1	229314581	229314582	A01177:42:HHKNYDSX3:1:1415:15763:8500/1	60	+
chr1	229338439	229338440	A01177:42:HHKNYDSX3:1:1160:20464:32205/1	60	+
chr1	229464931	229464932	A01177:42:HHKNYDSX3:1:1222:15872:8437/1	60	+
chr1	229486427	229486428	A01177:42:HHKNYDSX3:1:1116:25626:22232	60	-
chr1	229528383	229528384	A01177:42:HHKNYDSX3:1:1304:24460:27320/1	60	-
chr1	229600124	229600125	A01177:42:HHKNYDSX3:1:1107:27462:31548/1	60	-
chr1	229609128	229609129	A01177:42:HHKNYDSX3:1:1644:9010:12273	60	+
chr1	229617038	229617039	A01177:42:HHKNYDSX3:1:1154:24198:6449/1	60	-
chr1	230108903	230108904	A01177:42:HHKNYDSX3:1:1567:17616:25739/1	60	+
chr1	230115442	230115443	A01177:42:HHKNYDSX3:2:1638:25211:15624/1	60	+
chr1	230186455	230186456	A01177:42:HHKNYDSX3:1:1274:10818:1219/1	60	-
chr1	230232190	230232191	A01177:42:HHKNYDSX3:1:2136:14199:31000/1	60	+
chr1	230232930	230232931	A01177:42:HHKNYDSX3:1:1131:7789:23688/1	60	-
chr1	230686602	230686603	A01177:42:HHKNYDSX3:1:1367:26558:26287/1	60	-
chr1	230690253	230690254	A01177:42:HHKNYDSX3:2:1552:24044:30483	60	-
chr1	230909901	230909902	A01177:42:HHKNYDSX3:1:1411:9697:16188/1	60	-
chr1	230951461	230951462	A01177:42:HHKNYDSX3:1:1104:29143:33051/1	60	+
chr1	231405421	231405422	A01177:42:HHKNYDSX3:1:2266:21368:16955/1	60	+
chr1	231545243	231545244	A01177:42:HHKNYDSX3:1:1205:18738:11741/1	60	+
chr1	232407890	232407891	A01177:42:HHKNYDSX3:1:2176:29405:24643/1	60	+
chr1	233102613	233102614	A01177:42:HHKNYDSX3:1:2351:16288:26757/1	60	+
chr1	233113489	233113490	A01177:42:HHKNYDSX3:1:1377:12906:6026	60	+
chr1	233180307	233180308	A01177:42:HHKNYDSX3:1:1420:5710:33395	60	+
chr1	233233615	233233616	A01177:42:HHKNYDSX3:1:1107:15438:4899/1	60	+
chr1	233236710	233236711	A01177:42:HHKNYDSX3:1:1178:20636:21480/1	60	+
chr1	234433722	234433723	A01177:42:HHKNYDSX3:1:1226:26711:22889/1	60	-
chr1	234475002	234475003	A01177:42:HHKNYDSX3:1:1477:26756:20055/1	60	+
chr1	235115016	235115017	A01177:42:HHKNYDSX3:1:1570:16785:9079/1	60	-
chr1	235178496	235178497	A01177:42:HHKNYDSX3:1:1174:1443:14575/1	60	+
chr1	235185657	235185658	A01177:42:HHKNYDSX3:1:1140:21178:4069/1	60	+
chr1	235195103	235195104	A01177:42:HHKNYDSX3:2:2250:18927:27633/1	60	-
chr1	235245943	235245944	A01177:42:HHKNYDSX3:1:1304:26106:20932/1	60	+
chr1	235273828	235273829	A01177:42:HHKNYDSX3:1:1108:23511:17691/1	60	-
chr1	235275181	235275182	A01177:42:HHKNYDSX3:1:1614:1416:21762/1	60	-
chr1	236220059	236220060	A01177:42:HHKNYDSX3:1:1134:7672:29747/1	60	+
chr1	236244869	236244870	A01177:42:HHKNYDSX3:1:1337:4001:25363	60	-
chr1	236579177	236579178	A01177:42:HHKNYDSX3:2:1666:3179:20932/1	60	-
chr1	236991981	236991982	A01177:42:HHKNYDSX3:2:2109:5665:26052	60	+
chr1	237558505	237558506	A01177:42:HHKNYDSX3:1:2649:1759:24330	60	-
chr1	237773729	237773730	A01177:42:HHKNYDSX3:1:1351:2058:20275/1	60	-
chr1	237790442	237790443	A01177:42:HHKNYDSX3:1:1310:4761:33223/1	60	-
chr1	239228758	239228759	A01177:42:HHKNYDSX3:2:1378:4363:35289/1	60	-
chr1	239648051	239648052	A01177:42:HHKNYDSX3:1:2504:3531:13777/1	60	+
chr1	240485624	240485625	A01177:42:HHKNYDSX3:2:1374:13539:27101	60	+
chr1	241596582	241596583	A01177:42:HHKNYDSX3:1:1151:24542:29089/1	60	-
chr1	241866890	241866891	A01177:42:HHKNYDSX3:2:2351:30951:30232	60	-
chr1	244431363	244431364	A01177:42:HHKNYDSX3:1:1122:26530:20196/1	60	+
chr1	244448427	244448428	A01177:42:HHKNYDSX3:1:1325:20708:14998/1	60	+
chr1	244850401	244850402	A01177:42:HHKNYDSX3:1:1142:15591:5165/1	60	+
chr1	244966148	244966149	A01177:42:HHKNYDSX3:1:2607:2754:22608/1	60	-
chr1	245024987	245024988	A01177:42:HHKNYDSX3:1:1254:16297:9831/1	60	+
chr1	245024989	245024990	A01177:42:HHKNYDSX3:1:2465:16206:16407	60	+
chr1	246107344	246107345	A01177:42:HHKNYDSX3:1:1213:9146:25755/1	60	+
chr1	246159204	246159205	A01177:42:HHKNYDSX3:1:1360:13015:8688/1	60	-
chr1	246294892	246294893	A01177:42:HHKNYDSX3:1:1457:29586:15530/1	60	+
chr1	246340093	246340094	A01177:42:HHKNYDSX3:1:1250:11749:25254/1	60	-
chr1	246427054	246427055	A01177:42:HHKNYDSX3:1:1305:23421:22169/1	60	-
chr1	246488869	246488870	A01177:42:HHKNYDSX3:1:1216:12319:20353	60	-
chr1	246759922	246759923	A01177:42:HHKNYDSX3:1:1642:25599:24126/1	60	+
chr1	246876860	246876861	A01177:42:HHKNYDSX3:1:1177:12825:5071	60	-
chr1	246890740	246890741	A01177:42:HHKNYDSX3:2:1620:8142:34068	60	+
chr1	246996334	246996335	A01177:42:HHKNYDSX3:1:2664:7925:2816	60	-
chr10	3077213	3077214	A01177:42:HHKNYDSX3:1:1252:2266:21668/1	60	-
chr10	4025920	4025921	A01177:42:HHKNYDSX3:2:2324:26747:35603	60	-
chr10	5457882	5457883	A01177:42:HHKNYDSX3:1:1217:8992:17065/1	60	+
chr10	5537327	5537328	A01177:42:HHKNYDSX3:1:1118:16306:36714	60	-
chr10	5710002	5710003	A01177:42:HHKNYDSX3:1:1369:32072:34867/1	60	-
chr10	5711989	5711990	A01177:42:HHKNYDSX3:1:1644:27986:4178/1	60	-
chr10	5712499	5712500	A01177:42:HHKNYDSX3:2:1427:2040:10254/1	60	-
chr10	5959520	5959521	A01177:42:HHKNYDSX3:1:1533:29767:3693/1	60	-
chr10	6504681	6504682	A01177:42:HHKNYDSX3:2:1329:14986:19774/1	60	-
chr10	6511275	6511276	A01177:42:HHKNYDSX3:2:1201:16215:17550	60	-
chr10	6536392	6536393	A01177:42:HHKNYDSX3:1:1139:19108:5024/1	60	-
chr10	7242430	7242431	A01177:42:HHKNYDSX3:1:2352:22932:5478/1	60	-
chr10	7256865	7256866	A01177:42:HHKNYDSX3:1:1130:20410:21308/1	60	+
chr10	7823022	7823023	A01177:42:HHKNYDSX3:1:1128:15835:17707/1	60	+
chr10	7913078	7913079	A01177:42:HHKNYDSX3:1:1111:10737:27195/1	60	-
chr10	8209983	8209984	A01177:42:HHKNYDSX3:1:1364:32416:31548/1	60	-
chr10	8834937	8834938	A01177:42:HHKNYDSX3:1:2140:26042:3568/1	60	-
chr10	9510148	9510149	A01177:42:HHKNYDSX3:1:1213:24731:12477	60	+
chr10	11023438	11023439	A01177:42:HHKNYDSX3:1:1326:24849:2065/1	60	-
chr10	11025590	11025591	A01177:42:HHKNYDSX3:1:1604:8974:2033/1	60	-
chr10	11095652	11095653	A01177:42:HHKNYDSX3:1:1266:10926:7138/1	60	-
chr10	12465998	12465999	A01177:42:HHKNYDSX3:1:1142:29197:25441/1	60	-
chr10	12540565	12540566	A01177:42:HHKNYDSX3:1:1647:32253:21684/1	60	+
chr10	13436287	13436288	A01177:42:HHKNYDSX3:1:1551:18376:21324	60	-
chr10	14595209	14595210	A01177:42:HHKNYDSX3:1:2404:16685:22717	60	-
chr10	14871774	14871775	A01177:42:HHKNYDSX3:1:2139:23990:16548/1	60	-
chr10	17660229	17660230	A01177:42:HHKNYDSX3:1:1452:21043:32769/1	60	+
chr10	17684967	17684968	A01177:42:HHKNYDSX3:1:1155:5963:9032/1	60	+
chr10	18583647	18583648	A01177:42:HHKNYDSX3:1:1414:31015:16438/1	60	+
chr10	18671349	18671350	A01177:42:HHKNYDSX3:2:2644:18493:16705	60	-
chr10	21800462	21800463	A01177:42:HHKNYDSX3:1:1119:26802:28025/1	60	+
chr10	21944750	21944751	A01177:42:HHKNYDSX3:2:1323:20256:26741/1	60	+
chr10	22649880	22649881	A01177:42:HHKNYDSX3:2:1128:3938:8343/1	60	-
chr10	22660272	22660273	A01177:42:HHKNYDSX3:1:2416:22553:15280/1	60	-
chr10	23905784	23905785	A01177:42:HHKNYDSX3:1:2206:26160:29011/1	60	+
chr10	24314257	24314258	A01177:42:HHKNYDSX3:1:1341:7446:26882/1	60	+
chr10	24464295	24464296	A01177:42:HHKNYDSX3:1:1129:29333:2628/1	60	-
chr10	24930447	24930448	A01177:42:HHKNYDSX3:2:1526:29360:8030/1	60	+
chr10	25224483	25224484	A01177:42:HHKNYDSX3:1:1503:18674:22091/1	60	-
chr10	26401823	26401824	A01177:42:HHKNYDSX3:1:1232:1561:25927/1	60	-
chr10	26451709	26451710	A01177:42:HHKNYDSX3:1:1262:9308:31516/1	60	-
chr10	26513982	26513983	A01177:42:HHKNYDSX3:1:1675:11505:2033/1	60	-
chr10	26720281	26720282	A01177:42:HHKNYDSX3:1:1144:7057:18975/1	60	+
chr10	26746159	26746160	A01177:42:HHKNYDSX3:1:1103:22815:9220/1	60	+
chr10	26746160	26746161	A01177:42:HHKNYDSX3:1:2243:3884:21496	60	+
chr10	27191115	27191116	A01177:42:HHKNYDSX3:2:1420:17390:34992/1	60	+
chr10	27216884	27216885	A01177:42:HHKNYDSX3:2:1251:22010:20102	60	+
chr10	27503789	27503790	A01177:42:HHKNYDSX3:1:2663:31177:16752/1	60	-
chr10	28570259	28570260	A01177:42:HHKNYDSX3:1:1170:19569:25614/1	60	+
chr10	28937466	28937467	A01177:42:HHKNYDSX3:2:1162:7355:25097/1	60	+
chr10	29693047	29693048	A01177:42:HHKNYDSX3:1:1139:15094:10160/1	60	-
chr10	29732958	29732959	A01177:42:HHKNYDSX3:2:2546:6931:33599/1	60	+
chr10	30908600	30908601	A01177:42:HHKNYDSX3:1:1148:21486:36135/1	60	-
chr10	31390592	31390593	A01177:42:HHKNYDSX3:1:2462:10013:26850/1	60	+
chr10	31811866	31811867	A01177:42:HHKNYDSX3:1:1461:19289:1266/1	60	-
chr10	32269324	32269325	A01177:42:HHKNYDSX3:1:1274:19072:19460/1	60	-
chr10	32476103	32476104	A01177:42:HHKNYDSX3:2:2539:26630:15734/1	60	+
chr10	32573100	32573101	A01177:42:HHKNYDSX3:1:1316:12816:2425/1	60	-
chr10	32635381	32635382	A01177:42:HHKNYDSX3:1:1339:11143:16564/1	60	-
chr10	32938124	32938125	A01177:42:HHKNYDSX3:2:1123:1334:7936/1	60	-
chr10	34512947	34512948	A01177:42:HHKNYDSX3:2:1375:1118:30921	60	-
chr10	35555637	35555638	A01177:42:HHKNYDSX3:1:2228:2700:23390/1	60	+
chr10	36496519	36496520	A01177:42:HHKNYDSX3:1:1314:9390:33880/1	60	+
chr10	37119978	37119979	A01177:42:HHKNYDSX3:1:1104:24162:10175/1	60	-
chr10	37846666	37846667	A01177:42:HHKNYDSX3:1:1112:29378:20964/1	60	-
chr10	38026730	38026731	A01177:42:HHKNYDSX3:1:1466:24542:20823/1	60	+
chr10	38119036	38119037	A01177:42:HHKNYDSX3:1:1124:8250:33505/1	60	+
chr10	39967680	39967681	A01177:42:HHKNYDSX3:1:2109:19388:34726/1	60	-
chr10	40543968	40543969	A01177:42:HHKNYDSX3:2:1371:6460:32033	60	-
chr10	43232648	43232649	A01177:42:HHKNYDSX3:1:1238:14751:8907	60	+
chr10	43982236	43982237	A01177:42:HHKNYDSX3:1:1467:31864:20415/1	60	-
chr10	44902648	44902649	A01177:42:HHKNYDSX3:1:1165:6587:4476/1	60	+
chr10	45035194	45035195	A01177:42:HHKNYDSX3:1:1139:19443:13369	60	-
chr10	45587895	45587896	A01177:42:HHKNYDSX3:2:2320:10827:7122	60	+
chr10	46012215	46012216	A01177:42:HHKNYDSX3:1:2350:9697:35665/1	60	+
chr10	46245000	46245001	A01177:42:HHKNYDSX3:1:1478:20717:5963/1	60	+
chr10	48422382	48422383	A01177:42:HHKNYDSX3:1:1111:11080:3677/1	60	-
chr10	48983297	48983298	A01177:42:HHKNYDSX3:1:2565:31946:1454	60	-
chr10	49324984	49324985	A01177:42:HHKNYDSX3:1:2434:15763:32518/1	60	-
chr10	49324986	49324987	A01177:42:HHKNYDSX3:2:1604:26955:9752/1	60	-
chr10	49943923	49943924	A01177:42:HHKNYDSX3:1:1262:14380:27305	60	-
chr10	49952206	49952207	A01177:42:HHKNYDSX3:2:1373:4869:28213	60	-
chr10	50298419	50298420	A01177:42:HHKNYDSX3:2:2109:25943:26537	60	+
chr10	50570850	50570851	A01177:42:HHKNYDSX3:1:1409:8214:27242/1	60	-
chr10	50997034	50997035	A01177:42:HHKNYDSX3:1:1462:13530:28338/1	60	-
chr10	53757449	53757450	A01177:42:HHKNYDSX3:2:2661:29749:27023/1	60	-
chr10	56234150	56234151	A01177:42:HHKNYDSX3:1:1230:6677:23766/1	60	-
chr10	57889358	57889359	A01177:42:HHKNYDSX3:1:2320:17544:6918/1	60	-
chr10	58960646	58960647	A01177:42:HHKNYDSX3:1:1528:9570:26334/1	60	-
chr10	61203554	61203555	A01177:42:HHKNYDSX3:1:1119:16685:34209/1	60	-
chr10	61338919	61338920	A01177:42:HHKNYDSX3:2:1226:19470:33426/1	60	-
chr10	61412565	61412566	A01177:42:HHKNYDSX3:1:2334:21097:3771	60	-
chr10	61413903	61413904	A01177:42:HHKNYDSX3:1:1334:5584:21089/1	60	-
chr10	61577721	61577722	A01177:42:HHKNYDSX3:1:1168:28863:14340	60	+
chr10	62194662	62194663	A01177:42:HHKNYDSX3:1:1124:30861:9189/1	60	+
chr10	62240403	62240404	A01177:42:HHKNYDSX3:1:2129:3179:29356/1	60	-
chr10	62261245	62261246	A01177:42:HHKNYDSX3:1:2423:11568:27289/1	60	+
chr10	63227010	63227011	A01177:42:HHKNYDSX3:1:1409:7699:16673	60	-
chr10	63227567	63227568	A01177:42:HHKNYDSX3:2:1164:32786:23516	60	-
chr10	63575496	63575497	A01177:42:HHKNYDSX3:2:1328:11912:33426/1	60	+
chr10	63656414	63656415	A01177:42:HHKNYDSX3:1:2150:20817:1564	60	-
chr10	67956925	67956926	A01177:42:HHKNYDSX3:1:1477:15573:28964/1	60	+
chr10	68068834	68068835	A01177:42:HHKNYDSX3:1:1133:30816:15812/1	60	-
chr10	68392279	68392280	A01177:42:HHKNYDSX3:1:1259:11577:13401/1	60	+
chr10	68462117	68462118	A01177:42:HHKNYDSX3:1:1459:27453:32503/1	60	-
chr10	68462118	68462119	A01177:42:HHKNYDSX3:1:1545:25880:11240	60	-
chr10	68651304	68651305	A01177:42:HHKNYDSX3:1:2367:15754:30937/1	60	+
chr10	68799613	68799614	A01177:42:HHKNYDSX3:1:2265:4164:22075	60	-
chr10	68917318	68917319	A01177:42:HHKNYDSX3:1:1111:32226:3349	60	+
chr10	68970575	68970576	A01177:42:HHKNYDSX3:1:1466:17056:7482/1	60	-
chr10	70133603	70133604	A01177:42:HHKNYDSX3:1:1668:16414:32424/1	60	-
chr10	70638280	70638281	A01177:42:HHKNYDSX3:1:1335:21296:4586	60	-
chr10	70770554	70770555	A01177:42:HHKNYDSX3:2:1447:11939:16219/1	60	-
chr10	70827075	70827076	A01177:42:HHKNYDSX3:1:1235:3369:17628/1	60	+
chr10	72306004	72306005	A01177:42:HHKNYDSX3:1:2663:26702:30702/1	60	+
chr10	72547916	72547917	A01177:42:HHKNYDSX3:1:1259:22959:26381/1	60	-
chr10	72574690	72574691	A01177:42:HHKNYDSX3:1:2417:11451:13870/1	60	+
chr10	72773953	72773954	A01177:42:HHKNYDSX3:1:1434:6641:15624/1	60	-
chr10	72823763	72823764	A01177:42:HHKNYDSX3:1:1107:7401:7795/1	60	+
chr10	73010435	73010436	A01177:42:HHKNYDSX3:1:1111:8838:4899	60	+
chr10	73013538	73013539	A01177:42:HHKNYDSX3:2:1401:4661:21120/1	60	-
chr10	73064735	73064736	A01177:42:HHKNYDSX3:1:2327:3206:4038/1	60	-
chr10	73237874	73237875	A01177:42:HHKNYDSX3:1:2366:1533:24408/1	60	-
chr10	73442878	73442879	A01177:42:HHKNYDSX3:2:1270:2582:11913/1	60	-
chr10	73467258	73467259	A01177:42:HHKNYDSX3:2:2225:19669:26976	60	-
chr10	73531693	73531694	A01177:42:HHKNYDSX3:1:2168:2022:9721/1	60	+
chr10	73547795	73547796	A01177:42:HHKNYDSX3:2:1350:14850:31594/1	60	+
chr10	74043759	74043760	A01177:42:HHKNYDSX3:1:1260:5041:21026/1	60	+
chr10	74212345	74212346	A01177:42:HHKNYDSX3:1:1124:24668:34350/1	60	+
chr10	74304624	74304625	A01177:42:HHKNYDSX3:1:1169:11107:31939/1	60	+
chr10	74492148	74492149	A01177:42:HHKNYDSX3:1:1538:3025:19445/1	60	+
chr10	74504928	74504929	A01177:42:HHKNYDSX3:1:2474:24867:32597/1	60	+
chr10	74519234	74519235	A01177:42:HHKNYDSX3:2:1557:11098:22373	60	-
chr10	74555058	74555059	A01177:42:HHKNYDSX3:1:1644:1027:20807/1	60	-
chr10	74626044	74626045	A01177:42:HHKNYDSX3:2:1254:11107:7012/1	60	+
chr10	74664042	74664043	A01177:42:HHKNYDSX3:2:1268:16441:5384	60	-
chr10	74830255	74830256	A01177:42:HHKNYDSX3:1:1103:30879:7185/1	60	-
chr10	74914000	74914001	A01177:42:HHKNYDSX3:1:1108:4752:28228/1	60	-
chr10	75006765	75006766	A01177:42:HHKNYDSX3:2:2258:24885:14591	60	-
chr10	76742272	76742273	A01177:42:HHKNYDSX3:1:1210:30056:22921/1	60	-
chr10	78064984	78064985	A01177:42:HHKNYDSX3:1:2616:14073:1532	60	-
chr10	79731785	79731786	A01177:42:HHKNYDSX3:1:2524:7012:5963/1	60	+
chr10	79789988	79789989	A01177:42:HHKNYDSX3:1:2106:19696:31031/1	60	+
chr10	79830550	79830551	A01177:42:HHKNYDSX3:1:1170:32497:34225/1	60	+
chr10	82093145	82093146	A01177:42:HHKNYDSX3:2:1459:12445:13964	60	-
chr10	84442216	84442217	A01177:42:HHKNYDSX3:1:1158:30978:25895/1	60	+
chr10	87784149	87784150	A01177:42:HHKNYDSX3:1:2120:8838:31328/1	60	-
chr10	87810805	87810806	A01177:42:HHKNYDSX3:1:1574:24343:33098/1	60	-
chr10	88212631	88212632	A01177:42:HHKNYDSX3:1:2533:13829:35806/1	60	+
chr10	88212835	88212836	A01177:42:HHKNYDSX3:1:1129:30752:21621/1	60	+
chr10	88297793	88297794	A01177:42:HHKNYDSX3:1:1159:28745:14418/1	60	+
chr10	88314557	88314558	A01177:42:HHKNYDSX3:1:1248:17616:3975/1	60	+
chr10	88331202	88331203	A01177:42:HHKNYDSX3:1:1545:6650:26631/1	60	+
chr10	88580544	88580545	A01177:42:HHKNYDSX3:1:1674:9227:27273/1	60	-
chr10	88696916	88696917	A01177:42:HHKNYDSX3:1:1232:20509:12493/1	60	+
chr10	88810006	88810007	A01177:42:HHKNYDSX3:2:1235:19895:36072	60	-
chr10	88903818	88903819	A01177:42:HHKNYDSX3:1:1164:7021:32972/1	60	+
chr10	89725418	89725419	A01177:42:HHKNYDSX3:1:1665:20274:26866/1	60	+
chr10	89776055	89776056	A01177:42:HHKNYDSX3:2:1549:4453:1094	60	-
chr10	92311690	92311691	A01177:42:HHKNYDSX3:1:1467:8784:27571/1	60	-
chr10	92357116	92357117	A01177:42:HHKNYDSX3:1:2204:1298:2080/1	60	+
chr10	92645298	92645299	A01177:42:HHKNYDSX3:1:1426:31530:16830/1	60	+
chr10	92767185	92767186	A01177:42:HHKNYDSX3:1:1217:18991:22921/1	60	+
chr10	92907900	92907901	A01177:42:HHKNYDSX3:2:2115:12952:17409/1	60	+
chr10	94584458	94584459	A01177:42:HHKNYDSX3:1:1575:6949:33630	60	+
chr10	94595198	94595199	A01177:42:HHKNYDSX3:2:2437:32786:22827	60	+
chr10	96137518	96137519	A01177:42:HHKNYDSX3:1:1104:5240:17895	60	+
chr10	96310072	96310073	A01177:42:HHKNYDSX3:1:1257:4869:29277/1	60	-
chr10	96534921	96534922	A01177:42:HHKNYDSX3:2:2417:14760:16376/1	60	+
chr10	96753364	96753365	A01177:42:HHKNYDSX3:1:1126:15492:36151/1	60	-
chr10	96890132	96890133	A01177:42:HHKNYDSX3:1:1219:29722:10410/1	60	-
chr10	96958529	96958530	A01177:42:HHKNYDSX3:1:1108:10827:21652/1	60	+
chr10	96958726	96958727	A01177:42:HHKNYDSX3:1:1230:9842:12712	60	+
chr10	97394937	97394938	A01177:42:HHKNYDSX3:1:1667:24062:30671/1	60	-
chr10	98210400	98210401	A01177:42:HHKNYDSX3:1:1103:17318:22091/1	60	-
chr10	99259357	99259358	A01177:42:HHKNYDSX3:2:2614:7916:5494	60	-
chr10	99259358	99259359	A01177:42:HHKNYDSX3:2:1270:24975:28401/1	60	-
chr10	99319817	99319818	A01177:42:HHKNYDSX3:1:1429:20238:37043/1	60	-
chr10	100353727	100353728	A01177:42:HHKNYDSX3:1:1402:20518:28761/1	60	-
chr10	100360228	100360229	A01177:42:HHKNYDSX3:1:1366:3432:17801/1	60	-
chr10	100386654	100386655	A01177:42:HHKNYDSX3:2:2359:27968:31798	60	+
chr10	101494833	101494834	A01177:42:HHKNYDSX3:1:1214:31186:25441/1	60	-
chr10	101927156	101927157	A01177:42:HHKNYDSX3:1:1139:1588:8719/1	60	-
chr10	101946747	101946748	A01177:42:HHKNYDSX3:1:1358:19795:14794/1	60	-
chr10	102024085	102024086	A01177:42:HHKNYDSX3:1:1103:27290:2378/1	60	-
chr10	102286179	102286180	A01177:42:HHKNYDSX3:2:1319:17689:5729	60	-
chr10	102287030	102287031	A01177:42:HHKNYDSX3:1:1108:21350:34397/1	60	+
chr10	102287031	102287032	A01177:42:HHKNYDSX3:1:1668:32389:21887	60	+
chr10	102456960	102456961	A01177:42:HHKNYDSX3:1:1145:11261:9721	60	-
chr10	103102113	103102114	A01177:42:HHKNYDSX3:2:2661:21070:34475/1	60	+
chr10	103106974	103106975	A01177:42:HHKNYDSX3:1:1113:25310:36307/1	60	+
chr10	103147012	103147013	A01177:42:HHKNYDSX3:1:1105:12075:18020/1	60	-
chr10	103149174	103149175	A01177:42:HHKNYDSX3:2:2227:22571:3380/1	60	-
chr10	103248774	103248775	A01177:42:HHKNYDSX3:1:1126:31213:7607	60	+
chr10	103259117	103259118	A01177:42:HHKNYDSX3:1:2314:6415:13542/1	60	+
chr10	103360764	103360765	A01177:42:HHKNYDSX3:2:1304:18756:3474/1	60	-
chr10	104892540	104892541	A01177:42:HHKNYDSX3:2:2568:25572:21981/1	60	-
chr10	107884442	107884443	A01177:42:HHKNYDSX3:1:1527:21875:8312/1	60	-
chr10	110989591	110989592	A01177:42:HHKNYDSX3:2:1532:5692:14826/1	60	-
chr10	111515662	111515663	A01177:42:HHKNYDSX3:1:2356:27588:23312/1	60	-
chr10	113056821	113056822	A01177:42:HHKNYDSX3:1:2425:15655:28823	60	-
chr10	113064690	113064691	A01177:42:HHKNYDSX3:1:1143:14507:27273/1	60	+
chr10	114947195	114947196	A01177:42:HHKNYDSX3:1:1627:13440:27837/1	60	+
chr10	114959034	114959035	A01177:42:HHKNYDSX3:1:1619:2763:35931/1	60	+
chr10	115358643	115358644	A01177:42:HHKNYDSX3:1:1336:24587:14074/1	60	-
chr10	115619713	115619714	A01177:42:HHKNYDSX3:1:2274:12563:16203/1	60	-
chr10	117360894	117360895	A01177:42:HHKNYDSX3:2:1461:8070:28369/1	60	-
chr10	118307170	118307171	A01177:42:HHKNYDSX3:2:2259:2754:17660/1	60	+
chr10	118685808	118685809	A01177:42:HHKNYDSX3:1:1547:5945:6997/1	60	-
chr10	118747910	118747911	A01177:42:HHKNYDSX3:2:2562:31647:20071/1	60	-
chr10	118849038	118849039	A01177:42:HHKNYDSX3:1:2306:20690:2002	60	-
chr10	119581061	119581062	A01177:42:HHKNYDSX3:1:1565:10312:16031/1	60	+
chr10	119581550	119581551	A01177:42:HHKNYDSX3:1:1125:11008:9377/1	60	-
chr10	119917227	119917228	A01177:42:HHKNYDSX3:1:1519:27407:11318/1	60	-
chr10	121896606	121896607	A01177:42:HHKNYDSX3:1:1224:21594:2440	60	+
chr10	124830996	124830997	A01177:42:HHKNYDSX3:1:2366:6849:32362/1	60	-
chr10	124969935	124969936	A01177:42:HHKNYDSX3:1:1153:10592:18427/1	60	-
chr10	124974741	124974742	A01177:42:HHKNYDSX3:1:2427:15004:2988	60	-
chr10	124974742	124974743	A01177:42:HHKNYDSX3:1:1160:17915:25254/1	60	-
chr10	125255428	125255429	A01177:42:HHKNYDSX3:1:1655:9091:7404/1	60	+
chr10	126621533	126621534	A01177:42:HHKNYDSX3:1:1125:12671:30389/1	60	+
chr10	128111037	128111038	A01177:42:HHKNYDSX3:1:1111:28845:20603	60	+
chr10	129449969	129449970	A01177:42:HHKNYDSX3:1:1125:5186:32487/1	60	-
chr10	129636232	129636233	A01177:42:HHKNYDSX3:1:1101:7853:21825	60	-
chr10	133494427	133494428	A01177:42:HHKNYDSX3:1:1122:18783:8594/1	60	+
chr10	133506522	133506523	A01177:42:HHKNYDSX3:1:1238:24361:27336/1	60	+
chr10	133508246	133508247	A01177:42:HHKNYDSX3:1:2609:3794:1611	60	-
chr10	133508248	133508249	A01177:42:HHKNYDSX3:2:2312:24478:7216/1	60	-
chr10	133508698	133508699	A01177:42:HHKNYDSX3:1:2333:2311:20776/1	60	-
chr11	242490	242491	A01177:42:HHKNYDSX3:1:2665:8919:27148/1	60	+
chr11	243473	243474	A01177:42:HHKNYDSX3:1:1575:31964:5337/1	60	-
chr11	334117	334118	A01177:42:HHKNYDSX3:1:1120:25075:9721/1	60	-
chr11	336031	336032	A01177:42:HHKNYDSX3:1:1134:26051:5149/1	60	+
chr11	336525	336526	A01177:42:HHKNYDSX3:1:1171:17833:18411/1	60	-
chr11	461283	461284	A01177:42:HHKNYDSX3:1:1258:21043:5181	60	+
chr11	577758	577759	A01177:42:HHKNYDSX3:2:1535:4264:36464/1	60	+
chr11	671701	671702	A01177:42:HHKNYDSX3:1:1505:16034:30545/1	60	-
chr11	674799	674800	A01177:42:HHKNYDSX3:1:2156:18430:1939	60	-
chr11	889811	889812	A01177:42:HHKNYDSX3:1:1541:23520:13667	60	+
chr11	1521166	1521167	A01177:42:HHKNYDSX3:1:1469:9652:15483	60	-
chr11	3101123	3101124	A01177:42:HHKNYDSX3:2:2219:16351:7482/1	60	+
chr11	3369047	3369048	A01177:42:HHKNYDSX3:2:2640:26711:24674/1	60	-
chr11	3807005	3807006	A01177:42:HHKNYDSX3:2:1441:30472:21261	60	-
chr11	3935894	3935895	A01177:42:HHKNYDSX3:1:1251:3387:3599/1	60	-
chr11	3972602	3972603	A01177:42:HHKNYDSX3:1:1434:6894:12336/1	60	+
chr11	4006442	4006443	A01177:42:HHKNYDSX3:2:1346:10221:34788/1	60	-
chr11	4126957	4126958	A01177:42:HHKNYDSX3:1:1257:17029:9220/1	60	-
chr11	5061288	5061289	A01177:42:HHKNYDSX3:2:1548:27606:25661	60	-
chr11	5683572	5683573	A01177:42:HHKNYDSX3:2:1427:19271:4679	60	+
chr11	6541988	6541989	A01177:42:HHKNYDSX3:1:1556:10294:14716	60	+
chr11	6553985	6553986	A01177:42:HHKNYDSX3:2:1513:29062:21543/1	60	-
chr11	6780139	6780140	A01177:42:HHKNYDSX3:2:2661:28818:14168/1	60	-
chr11	8689139	8689140	A01177:42:HHKNYDSX3:1:2140:12210:17472	60	-
chr11	9567980	9567981	A01177:42:HHKNYDSX3:1:1330:4616:15812	60	+
chr11	9577664	9577665	A01177:42:HHKNYDSX3:1:1129:13874:3098/1	60	+
chr11	10103322	10103323	A01177:42:HHKNYDSX3:1:1432:8124:16908/1	60	-
chr11	10111686	10111687	A01177:42:HHKNYDSX3:1:2414:8196:16282/1	60	-
chr11	10114372	10114373	A01177:42:HHKNYDSX3:2:1433:15112:34115/1	60	-
chr11	10512313	10512314	A01177:42:HHKNYDSX3:1:1334:14488:22795/1	60	+
chr11	10844877	10844878	A01177:42:HHKNYDSX3:2:2211:31738:20102/1	60	+
chr11	11043487	11043488	A01177:42:HHKNYDSX3:1:2216:4345:1125	60	-
chr11	11844422	11844423	A01177:42:HHKNYDSX3:1:1353:19470:2738/1	60	-
chr11	11912264	11912265	A01177:42:HHKNYDSX3:1:1247:5014:7545/1	60	+
chr11	11929303	11929304	A01177:42:HHKNYDSX3:1:1407:22535:2628/1	60	+
chr11	12117120	12117121	A01177:42:HHKNYDSX3:1:2124:10945:9173	60	+
chr11	13410234	13410235	A01177:42:HHKNYDSX3:1:1377:14606:16360/1	60	-
chr11	13665474	13665475	A01177:42:HHKNYDSX3:2:1227:15284:9204/1	60	+
chr11	13713001	13713002	A01177:42:HHKNYDSX3:1:1422:15157:23797	60	+
chr11	14654895	14654896	A01177:42:HHKNYDSX3:2:2574:24523:13182	60	-
chr11	14761894	14761895	A01177:42:HHKNYDSX3:2:1274:25075:22498/1	60	-
chr11	14789590	14789591	A01177:42:HHKNYDSX3:1:2449:10836:3975/1	60	-
chr11	16214244	16214245	A01177:42:HHKNYDSX3:1:1157:1940:22545/1	60	-
chr11	16224269	16224270	A01177:42:HHKNYDSX3:1:2171:29631:30452/1	60	-
chr11	17185964	17185965	A01177:42:HHKNYDSX3:2:2452:6470:13698/1	60	-
chr11	17332334	17332335	A01177:42:HHKNYDSX3:1:1171:27679:34648/1	60	-
chr11	18354390	18354391	A01177:42:HHKNYDSX3:1:1247:19994:35618	60	-
chr11	19936964	19936965	A01177:42:HHKNYDSX3:2:1669:20175:9878/1	60	-
chr11	25569680	25569681	A01177:42:HHKNYDSX3:1:1116:18430:13964/1	60	+
chr11	28024812	28024813	A01177:42:HHKNYDSX3:1:1431:4951:10097/1	60	+
chr11	28199086	28199087	A01177:42:HHKNYDSX3:1:1574:10339:35023/1	60	-
chr11	28936168	28936169	A01177:42:HHKNYDSX3:1:1219:1931:18928/1	60	-
chr11	31431917	31431918	A01177:42:HHKNYDSX3:1:1645:31042:1204	60	-
chr11	31433088	31433089	A01177:42:HHKNYDSX3:1:1537:22046:17722/1	60	+
chr11	31636887	31636888	A01177:42:HHKNYDSX3:1:1467:17119:18396/1	60	-
chr11	31783840	31783841	A01177:42:HHKNYDSX3:1:2537:11532:2487/1	60	+
chr11	32162628	32162629	A01177:42:HHKNYDSX3:1:1571:6994:25160/1	60	-
chr11	32599497	32599498	A01177:42:HHKNYDSX3:2:1214:15438:1611	60	-
chr11	33112068	33112069	A01177:42:HHKNYDSX3:2:1262:13575:23437/1	60	-
chr11	33429224	33429225	A01177:42:HHKNYDSX3:2:1542:7853:12305	60	+
chr11	33760472	33760473	A01177:42:HHKNYDSX3:1:1116:12102:27148	60	-
chr11	34152683	34152684	A01177:42:HHKNYDSX3:2:2659:1154:17456	60	+
chr11	34152684	34152685	A01177:42:HHKNYDSX3:1:1141:4191:11099	60	+
chr11	34196609	34196610	A01177:42:HHKNYDSX3:2:1537:16667:15577/1	60	-
chr11	36317114	36317115	A01177:42:HHKNYDSX3:1:1157:27154:18114/1	60	+
chr11	37337416	37337417	A01177:42:HHKNYDSX3:2:1435:3568:27931/1	60	+
chr11	37920037	37920038	A01177:42:HHKNYDSX3:1:1566:26006:9831	60	-
chr11	38514618	38514619	A01177:42:HHKNYDSX3:1:1554:6262:13526/1	60	+
chr11	39520093	39520094	A01177:42:HHKNYDSX3:1:2477:28085:20322/1	60	+
chr11	42046213	42046214	A01177:42:HHKNYDSX3:2:2539:16206:16501	60	+
chr11	43740604	43740605	A01177:42:HHKNYDSX3:1:1564:3893:7952	60	-
chr11	43743493	43743494	A01177:42:HHKNYDSX3:1:1549:3251:3834/1	60	+
chr11	44133948	44133949	A01177:42:HHKNYDSX3:1:2453:22110:34366/1	60	+
chr11	44133950	44133951	A01177:42:HHKNYDSX3:2:2502:2573:13870	60	+
chr11	44222745	44222746	A01177:42:HHKNYDSX3:1:1208:13476:3411/1	60	-
chr11	44607103	44607104	A01177:42:HHKNYDSX3:1:2613:24867:5603	60	+
chr11	45139819	45139820	A01177:42:HHKNYDSX3:1:2625:17788:8563	60	+
chr11	46075427	46075428	A01177:42:HHKNYDSX3:1:1403:24894:2895/1	60	-
chr11	46107406	46107407	A01177:42:HHKNYDSX3:2:1644:10474:34851/1	60	-
chr11	46484963	46484964	A01177:42:HHKNYDSX3:2:2559:23592:15608	60	+
chr11	46555139	46555140	A01177:42:HHKNYDSX3:1:1210:8974:9768/1	60	-
chr11	46663098	46663099	A01177:42:HHKNYDSX3:2:1246:31448:24298/1	60	-
chr11	46755538	46755539	A01177:42:HHKNYDSX3:1:1607:6560:8124	60	-
chr11	46757778	46757779	A01177:42:HHKNYDSX3:1:1101:7889:22451	60	-
chr11	46779858	46779859	A01177:42:HHKNYDSX3:1:1523:26856:2409/1	60	+
chr11	46791183	46791184	A01177:42:HHKNYDSX3:1:1226:19958:6590/1	60	-
chr11	46808095	46808096	A01177:42:HHKNYDSX3:1:1315:9833:23375	60	+
chr11	46812859	46812860	A01177:42:HHKNYDSX3:1:2427:9453:17644	60	+
chr11	46827807	46827808	A01177:42:HHKNYDSX3:1:1420:28501:32471/1	60	-
chr11	46836775	46836776	A01177:42:HHKNYDSX3:1:2678:21441:6903	60	-
chr11	46988109	46988110	A01177:42:HHKNYDSX3:1:1236:18276:22968	60	+
chr11	47065365	47065366	A01177:42:HHKNYDSX3:1:2460:31096:27132/1	60	+
chr11	47069546	47069547	A01177:42:HHKNYDSX3:2:2439:4227:29919/1	60	-
chr11	47151250	47151251	A01177:42:HHKNYDSX3:1:1416:23746:23672/1	60	+
chr11	47617928	47617929	A01177:42:HHKNYDSX3:1:1112:2049:10113/1	60	-
chr11	47832476	47832477	A01177:42:HHKNYDSX3:1:2558:5014:4507/1	60	-
chr11	48346264	48346265	A01177:42:HHKNYDSX3:1:2264:21513:29450/1	60	-
chr11	55106945	55106946	A01177:42:HHKNYDSX3:1:1431:30309:12336	60	+
chr11	56527054	56527055	A01177:42:HHKNYDSX3:1:2509:22037:32643/1	60	-
chr11	58582971	58582972	A01177:42:HHKNYDSX3:1:2230:9805:6042	60	+
chr11	59350099	59350100	A01177:42:HHKNYDSX3:1:1229:32895:32440/1	60	-
chr11	60564210	60564211	A01177:42:HHKNYDSX3:1:1136:31828:36135/1	60	-
chr11	60564211	60564212	A01177:42:HHKNYDSX3:1:2529:22055:10848/1	60	-
chr11	61424492	61424493	A01177:42:HHKNYDSX3:1:2330:2248:24173/1	60	-
chr11	61820137	61820138	A01177:42:HHKNYDSX3:2:2358:16468:23156/1	60	+
chr11	61859758	61859759	A01177:42:HHKNYDSX3:1:2570:24325:1971/1	60	-
chr11	61871438	61871439	A01177:42:HHKNYDSX3:2:1664:22950:20509/1	60	+
chr11	62493204	62493205	A01177:42:HHKNYDSX3:2:2634:6081:4852	60	-
chr11	62641229	62641230	A01177:42:HHKNYDSX3:2:1457:28122:19445	60	+
chr11	62666890	62666891	A01177:42:HHKNYDSX3:1:1230:25165:33771/1	60	+
chr11	62693885	62693886	A01177:42:HHKNYDSX3:2:1310:27697:17989	60	+
chr11	62724718	62724719	A01177:42:HHKNYDSX3:1:1504:16098:5071/1	60	-
chr11	62733774	62733775	A01177:42:HHKNYDSX3:1:1177:7600:34350/1	60	-
chr11	62814362	62814363	A01177:42:HHKNYDSX3:2:2511:19994:3615	60	-
chr11	62822760	62822761	A01177:42:HHKNYDSX3:1:1564:30581:12023/1	60	+
chr11	62837962	62837963	A01177:42:HHKNYDSX3:1:1570:16152:17942	60	+
chr11	62872733	62872734	A01177:42:HHKNYDSX3:1:2235:13250:10504/1	60	-
chr11	63510710	63510711	A01177:42:HHKNYDSX3:2:1428:1678:2237	60	-
chr11	63547748	63547749	A01177:42:HHKNYDSX3:1:1269:10655:11459/1	60	+
chr11	63586352	63586353	A01177:42:HHKNYDSX3:1:1642:29749:15186	60	+
chr11	63602639	63602640	A01177:42:HHKNYDSX3:1:1129:21621:23030/1	60	-
chr11	63650531	63650532	A01177:42:HHKNYDSX3:2:2577:25952:12931/1	60	-
chr11	63708403	63708404	A01177:42:HHKNYDSX3:2:1520:12933:13589	60	-
chr11	63744348	63744349	A01177:42:HHKNYDSX3:1:1405:14091:31438/1	60	+
chr11	63757319	63757320	A01177:42:HHKNYDSX3:1:2233:20573:2738/1	60	+
chr11	63856462	63856463	A01177:42:HHKNYDSX3:1:1573:21278:2707	60	-
chr11	63984742	63984743	A01177:42:HHKNYDSX3:1:2651:30074:36166/1	60	+
chr11	64191049	64191050	A01177:42:HHKNYDSX3:2:1320:8024:25786/1	60	-
chr11	64201893	64201894	A01177:42:HHKNYDSX3:1:1116:2275:22936/1	60	-
chr11	64214792	64214793	A01177:42:HHKNYDSX3:1:1237:27543:6198/1	60	-
chr11	64215897	64215898	A01177:42:HHKNYDSX3:1:1123:11261:10848/1	60	+
chr11	64282845	64282846	A01177:42:HHKNYDSX3:1:1267:30101:6840	60	-
chr11	64772223	64772224	A01177:42:HHKNYDSX3:1:1313:2347:33927/1	60	+
chr11	64772636	64772637	A01177:42:HHKNYDSX3:1:1363:26350:7169/1	60	-
chr11	64772954	64772955	A01177:42:HHKNYDSX3:1:1254:21956:5603	60	-
chr11	64781335	64781336	A01177:42:HHKNYDSX3:2:1518:8205:20337	60	-
chr11	65192330	65192331	A01177:42:HHKNYDSX3:2:2468:8440:27633/1	60	-
chr11	65195640	65195641	A01177:42:HHKNYDSX3:1:1560:27082:18677/1	60	-
chr11	65195914	65195915	A01177:42:HHKNYDSX3:1:1522:31665:2096/1	60	-
chr11	65196199	65196200	A01177:42:HHKNYDSX3:1:1628:29848:22373/1	60	+
chr11	65196989	65196990	A01177:42:HHKNYDSX3:1:1359:24144:29434/1	60	-
chr11	65266710	65266711	A01177:42:HHKNYDSX3:1:2613:32199:25347/1	60	-
chr11	65269775	65269776	A01177:42:HHKNYDSX3:2:1264:21233:34037/1	60	-
chr11	65273844	65273845	A01177:42:HHKNYDSX3:1:1210:8594:18474/1	60	-
chr11	65278487	65278488	A01177:42:HHKNYDSX3:1:1244:19081:27837/1	60	+
chr11	65279343	65279344	A01177:42:HHKNYDSX3:1:1313:32687:16266/1	60	+
chr11	65291400	65291401	A01177:42:HHKNYDSX3:2:2604:22083:19163/1	60	-
chr11	65345848	65345849	A01177:42:HHKNYDSX3:1:1141:32777:17018/1	60	+
chr11	65345850	65345851	A01177:42:HHKNYDSX3:2:1560:6587:12712	60	+
chr11	65349491	65349492	A01177:42:HHKNYDSX3:1:1504:12048:27899	60	-
chr11	65393587	65393588	A01177:42:HHKNYDSX3:2:1348:6189:1219/1	60	-
chr11	65404504	65404505	A01177:42:HHKNYDSX3:1:1103:18945:6872/1	60	-
chr11	65426064	65426065	A01177:42:HHKNYDSX3:1:2668:20211:29700/1	60	+
chr11	65428743	65428744	A01177:42:HHKNYDSX3:1:1105:7184:34319/1	60	+
chr11	65431901	65431902	A01177:42:HHKNYDSX3:1:1461:5421:18677/1	60	-
chr11	65432178	65432179	A01177:42:HHKNYDSX3:1:1531:15302:29277/1	60	-
chr11	65433835	65433836	A01177:42:HHKNYDSX3:1:1125:6569:32283/1	60	-
chr11	65438037	65438038	A01177:42:HHKNYDSX3:1:1117:5927:13730/1	60	+
chr11	65503677	65503678	A01177:42:HHKNYDSX3:1:1530:14244:9815/1	60	-
chr11	65610229	65610230	A01177:42:HHKNYDSX3:1:2229:24117:20400/1	60	-
chr11	65612236	65612237	A01177:42:HHKNYDSX3:1:1529:7093:25269	60	+
chr11	65666860	65666861	A01177:42:HHKNYDSX3:1:1415:29975:26381/1	60	+
chr11	65775986	65775987	A01177:42:HHKNYDSX3:1:1648:7030:35712/1	60	-
chr11	65964323	65964324	A01177:42:HHKNYDSX3:1:2336:9335:27962	60	-
chr11	65972637	65972638	A01177:42:HHKNYDSX3:1:1156:3215:25848/1	60	+
chr11	65974190	65974191	A01177:42:HHKNYDSX3:2:1221:27444:21183/1	60	-
chr11	66063041	66063042	A01177:42:HHKNYDSX3:2:2352:22083:22294/1	60	-
chr11	66073313	66073314	A01177:42:HHKNYDSX3:1:1416:27118:12101/1	60	-
chr11	66083374	66083375	A01177:42:HHKNYDSX3:1:2617:11469:27273/1	60	-
chr11	66087768	66087769	A01177:42:HHKNYDSX3:1:1215:2654:27696	60	+
chr11	66088715	66088716	A01177:42:HHKNYDSX3:1:2161:29604:17597/1	60	+
chr11	66103870	66103871	A01177:42:HHKNYDSX3:1:1164:15492:13949/1	60	-
chr11	66148539	66148540	A01177:42:HHKNYDSX3:1:1362:13720:30420/1	60	-
chr11	66170585	66170586	A01177:42:HHKNYDSX3:1:2601:16224:15562/1	60	-
chr11	66178600	66178601	A01177:42:HHKNYDSX3:1:1553:20826:9095/1	60	+
chr11	66187543	66187544	A01177:42:HHKNYDSX3:1:1513:18674:8093/1	60	+
chr11	66498696	66498697	A01177:42:HHKNYDSX3:1:1232:9335:33943/1	60	+
chr11	66627543	66627544	A01177:42:HHKNYDSX3:1:1554:13593:29011	60	+
chr11	66629632	66629633	A01177:42:HHKNYDSX3:1:1355:29767:12148	60	+
chr11	66630965	66630966	A01177:42:HHKNYDSX3:1:2245:7916:34804/1	60	-
chr11	66646517	66646518	A01177:42:HHKNYDSX3:1:2343:14696:22780/1	60	+
chr11	66648256	66648257	A01177:42:HHKNYDSX3:1:1155:24388:22373/1	60	-
chr11	66675653	66675654	A01177:42:HHKNYDSX3:1:1139:32696:23703/1	60	-
chr11	66760015	66760016	A01177:42:HHKNYDSX3:1:1152:22318:21981/1	60	-
chr11	66775430	66775431	A01177:42:HHKNYDSX3:1:1117:11984:3020/1	60	-
chr11	66777313	66777314	A01177:42:HHKNYDSX3:1:1249:17300:12508	60	+
chr11	66786698	66786699	A01177:42:HHKNYDSX3:1:1345:16776:8594/1	60	+
chr11	66787294	66787295	A01177:42:HHKNYDSX3:1:1471:18575:30874/1	60	+
chr11	66794559	66794560	A01177:42:HHKNYDSX3:1:2229:29604:21825/1	60	+
chr11	66804669	66804670	A01177:42:HHKNYDSX3:1:1274:17544:30686	60	+
chr11	66834244	66834245	A01177:42:HHKNYDSX3:1:2462:27172:34178/1	60	-
chr11	66840623	66840624	A01177:42:HHKNYDSX3:1:1370:25599:35023/1	60	+
chr11	67124767	67124768	A01177:42:HHKNYDSX3:1:1143:22209:8766/1	60	+
chr11	67125087	67125088	A01177:42:HHKNYDSX3:1:1466:10719:33270	60	-
chr11	67130969	67130970	A01177:42:HHKNYDSX3:2:2153:7446:3364	60	-
chr11	67141064	67141065	A01177:42:HHKNYDSX3:1:2442:23782:12242/1	60	+
chr11	67152758	67152759	A01177:42:HHKNYDSX3:1:1342:27100:1579/1	60	+
chr11	67160046	67160047	A01177:42:HHKNYDSX3:1:1532:16839:10676/1	60	-
chr11	67171950	67171951	A01177:42:HHKNYDSX3:2:1141:4924:18599/1	60	+
chr11	67178229	67178230	A01177:42:HHKNYDSX3:1:1137:9100:13307/1	60	-
chr11	67178230	67178231	A01177:42:HHKNYDSX3:2:2205:12825:16125	60	-
chr11	67181627	67181628	A01177:42:HHKNYDSX3:1:2105:31141:33912/1	60	+
chr11	67185327	67185328	A01177:42:HHKNYDSX3:1:1550:29830:19085/1	60	-
chr11	67192379	67192380	A01177:42:HHKNYDSX3:1:1178:27416:28056/1	60	-
chr11	67196053	67196054	A01177:42:HHKNYDSX3:1:1219:28022:26005/1	60	+
chr11	67197061	67197062	A01177:42:HHKNYDSX3:1:2154:25102:30843	60	+
chr11	67197631	67197632	A01177:42:HHKNYDSX3:2:1615:13250:29356/1	60	+
chr11	67206060	67206061	A01177:42:HHKNYDSX3:1:1658:12789:10708/1	60	+
chr11	67206598	67206599	A01177:42:HHKNYDSX3:1:1672:31548:33771/1	60	-
chr11	67210845	67210846	A01177:42:HHKNYDSX3:1:1177:1805:33332	60	+
chr11	67230755	67230756	A01177:42:HHKNYDSX3:1:1363:23619:22639/1	60	+
chr11	67244553	67244554	A01177:42:HHKNYDSX3:1:1127:10836:16031/1	60	-
chr11	67246852	67246853	A01177:42:HHKNYDSX3:1:1537:6388:15906/1	60	+
chr11	67294342	67294343	A01177:42:HHKNYDSX3:1:1124:8142:24017/1	60	+
chr11	67394579	67394580	A01177:42:HHKNYDSX3:1:1108:29903:17112	60	-
chr11	67407399	67407400	A01177:42:HHKNYDSX3:1:1204:7988:12821	60	+
chr11	67425182	67425183	A01177:42:HHKNYDSX3:1:1464:24876:3208/1	60	+
chr11	67465740	67465741	A01177:42:HHKNYDSX3:1:1462:8477:11631/1	60	+
chr11	68078641	68078642	A01177:42:HHKNYDSX3:1:1266:18629:24831/1	60	-
chr11	68083829	68083830	A01177:42:HHKNYDSX3:1:1109:21133:30671/1	60	+
chr11	68090600	68090601	A01177:42:HHKNYDSX3:2:1639:8241:3176	60	+
chr11	68091466	68091467	A01177:42:HHKNYDSX3:2:2506:4227:10817/1	60	+
chr11	68101227	68101228	A01177:42:HHKNYDSX3:1:1130:3341:27946/1	60	+
chr11	68168489	68168490	A01177:42:HHKNYDSX3:1:1114:16025:25144/1	60	+
chr11	68176830	68176831	A01177:42:HHKNYDSX3:1:2231:13792:20807/1	60	+
chr11	68509785	68509786	A01177:42:HHKNYDSX3:1:1358:10493:4163/1	60	+
chr11	68545502	68545503	A01177:42:HHKNYDSX3:1:2571:19533:1470/1	60	+
chr11	68554031	68554032	A01177:42:HHKNYDSX3:2:2406:6560:15107	60	-
chr11	68555426	68555427	A01177:42:HHKNYDSX3:1:1103:9607:11240/1	60	+
chr11	68741941	68741942	A01177:42:HHKNYDSX3:1:1516:10176:32706/1	60	-
chr11	68834238	68834239	A01177:42:HHKNYDSX3:1:2214:31250:7764	60	-
chr11	70237787	70237788	A01177:42:HHKNYDSX3:2:2515:14597:34820/1	60	-
chr11	70306278	70306279	A01177:42:HHKNYDSX3:1:1526:19831:4053/1	60	+
chr11	70323738	70323739	A01177:42:HHKNYDSX3:2:1152:9317:23140/1	60	+
chr11	70339040	70339041	A01177:42:HHKNYDSX3:1:1371:11053:25457/1	60	+
chr11	70362761	70362762	A01177:42:HHKNYDSX3:1:1512:2609:25708/1	60	-
chr11	71640762	71640763	A01177:42:HHKNYDSX3:2:1330:12301:23860/1	60	-
chr11	71964030	71964031	A01177:42:HHKNYDSX3:2:2323:18132:27320/1	60	+
chr11	72044113	72044114	A01177:42:HHKNYDSX3:1:1268:2799:5055/1	60	+
chr11	72061044	72061045	A01177:42:HHKNYDSX3:1:1203:14109:12931/1	60	+
chr11	72070214	72070215	A01177:42:HHKNYDSX3:1:1321:11722:4852/1	60	+
chr11	72070215	72070216	A01177:42:HHKNYDSX3:2:1372:5810:15655	60	+
chr11	72730569	72730570	A01177:42:HHKNYDSX3:1:1177:24668:14653/1	60	+
chr11	72863461	72863462	A01177:42:HHKNYDSX3:1:1571:18412:18443/1	60	+
chr11	72895547	72895548	A01177:42:HHKNYDSX3:1:2222:20880:37059	60	-
chr11	72912598	72912599	A01177:42:HHKNYDSX3:1:1143:11632:16564/1	60	-
chr11	72943020	72943021	A01177:42:HHKNYDSX3:1:2660:9381:27289/1	60	-
chr11	72951507	72951508	A01177:42:HHKNYDSX3:2:1669:27190:34491/1	60	+
chr11	72969394	72969395	A01177:42:HHKNYDSX3:1:1115:25075:33426	60	-
chr11	73019314	73019315	A01177:42:HHKNYDSX3:1:1555:19750:28902/1	60	-
chr11	73037305	73037306	A01177:42:HHKNYDSX3:2:1325:23421:20635	60	+
chr11	73051039	73051040	A01177:42:HHKNYDSX3:1:2107:2953:26835/1	60	+
chr11	73051040	73051041	A01177:42:HHKNYDSX3:2:1224:18945:16016/1	60	+
chr11	73052559	73052560	A01177:42:HHKNYDSX3:1:1170:19976:5838	60	+
chr11	73730217	73730218	A01177:42:HHKNYDSX3:1:1253:31168:34147/1	60	-
chr11	73740331	73740332	A01177:42:HHKNYDSX3:1:1453:18873:33552/1	60	+
chr11	73877959	73877960	A01177:42:HHKNYDSX3:1:1444:21124:13714/1	60	+
chr11	74081538	74081539	A01177:42:HHKNYDSX3:2:1538:15872:23782/1	60	-
chr11	74087068	74087069	A01177:42:HHKNYDSX3:2:1134:21893:12226	60	+
chr11	74095298	74095299	A01177:42:HHKNYDSX3:2:2544:15411:28714/1	60	-
chr11	74111846	74111847	A01177:42:HHKNYDSX3:1:1266:24994:16658/1	60	-
chr11	74193899	74193900	A01177:42:HHKNYDSX3:1:1116:14552:20556/1	60	+
chr11	74196158	74196159	A01177:42:HHKNYDSX3:2:1163:6216:18176/1	60	+
chr11	74333289	74333290	A01177:42:HHKNYDSX3:1:1219:22137:19695	60	+
chr11	75905234	75905235	A01177:42:HHKNYDSX3:1:2666:21730:31892/1	60	-
chr11	75990269	75990270	A01177:42:HHKNYDSX3:1:1436:4878:19523/1	60	+
chr11	76006022	76006023	A01177:42:HHKNYDSX3:1:1428:22155:34350/1	60	+
chr11	76076257	76076258	A01177:42:HHKNYDSX3:2:1548:22200:6590/1	60	+
chr11	77261328	77261329	A01177:42:HHKNYDSX3:2:2107:26160:16736	60	+
chr11	77467877	77467878	A01177:42:HHKNYDSX3:1:1101:1479:8281/1	60	-
chr11	77602935	77602936	A01177:42:HHKNYDSX3:1:1369:22643:18098/1	60	+
chr11	77661505	77661506	A01177:42:HHKNYDSX3:1:2154:28926:33802/1	60	-
chr11	77672036	77672037	A01177:42:HHKNYDSX3:1:1139:22806:9893/1	60	+
chr11	77727328	77727329	A01177:42:HHKNYDSX3:1:1134:19678:15123/1	60	-
chr11	77785475	77785476	A01177:42:HHKNYDSX3:1:1665:23927:30780/1	60	+
chr11	78490626	78490627	A01177:42:HHKNYDSX3:1:1210:31891:32675/1	60	-
chr11	78534037	78534038	A01177:42:HHKNYDSX3:2:1424:8558:35759/1	60	-
chr11	79708518	79708519	A01177:42:HHKNYDSX3:2:1129:8684:33191/1	60	-
chr11	81176045	81176046	A01177:42:HHKNYDSX3:2:1260:16514:34475	60	+
chr11	82195416	82195417	A01177:42:HHKNYDSX3:1:1205:25907:33489/1	60	+
chr11	82904120	82904121	A01177:42:HHKNYDSX3:1:1331:28537:3537/1	60	-
chr11	83534727	83534728	A01177:42:HHKNYDSX3:1:2158:18014:2002	60	-
chr11	83996361	83996362	A01177:42:HHKNYDSX3:1:1270:9263:36323/1	60	-
chr11	84222175	84222176	A01177:42:HHKNYDSX3:2:1610:22363:18865	60	-
chr11	87063076	87063077	A01177:42:HHKNYDSX3:1:1355:21576:17347/1	60	+
chr11	87238828	87238829	A01177:42:HHKNYDSX3:1:1120:10140:19460/1	60	+
chr11	87316756	87316757	A01177:42:HHKNYDSX3:1:1345:31096:17143/1	60	+
chr11	88325328	88325329	A01177:42:HHKNYDSX3:1:1523:11369:2331/1	60	+
chr11	88333171	88333172	A01177:42:HHKNYDSX3:1:2374:15718:25113/1	60	-
chr11	88355762	88355763	A01177:42:HHKNYDSX3:1:1102:24605:28698/1	60	-
chr11	90198284	90198285	A01177:42:HHKNYDSX3:1:1430:21920:18662/1	60	-
chr11	90207628	90207629	A01177:42:HHKNYDSX3:1:1143:15402:27978/1	60	-
chr11	90267792	90267793	A01177:42:HHKNYDSX3:1:2234:3387:21605/1	60	+
chr11	90314945	90314946	A01177:42:HHKNYDSX3:1:1320:8386:36777/1	60	+
chr11	90395347	90395348	A01177:42:HHKNYDSX3:1:1201:6876:18129/1	60	-
chr11	90553904	90553905	A01177:42:HHKNYDSX3:1:2249:17598:29277/1	60	+
chr11	90599151	90599152	A01177:42:HHKNYDSX3:1:2269:15591:10050/1	60	-
chr11	90653901	90653902	A01177:42:HHKNYDSX3:2:1124:4716:9815/1	60	-
chr11	90680810	90680811	A01177:42:HHKNYDSX3:1:1569:13801:23547/1	60	-
chr11	90760756	90760757	A01177:42:HHKNYDSX3:1:1119:8721:31093/1	60	+
chr11	90891379	90891380	A01177:42:HHKNYDSX3:1:1504:7482:9940/1	60	-
chr11	92291973	92291974	A01177:42:HHKNYDSX3:2:1631:20961:23015/1	60	+
chr11	92468050	92468051	A01177:42:HHKNYDSX3:2:1404:23393:23970/1	60	+
chr11	93537626	93537627	A01177:42:HHKNYDSX3:1:1335:26386:22013/1	60	-
chr11	93663294	93663295	A01177:42:HHKNYDSX3:1:1240:32226:12461/1	60	-
chr11	93677621	93677622	A01177:42:HHKNYDSX3:2:1359:23430:12258/1	60	+
chr11	93711112	93711113	A01177:42:HHKNYDSX3:1:1562:11388:21934/1	60	-
chr11	95118163	95118164	A01177:42:HHKNYDSX3:2:1668:26223:3850	60	-
chr11	102354596	102354597	A01177:42:HHKNYDSX3:1:2218:22489:36276/1	60	-
chr11	102398565	102398566	A01177:42:HHKNYDSX3:1:1145:6081:24799	60	+
chr11	103092703	103092704	A01177:42:HHKNYDSX3:2:1236:32497:29997/1	60	+
chr11	103155093	103155094	A01177:42:HHKNYDSX3:1:2342:31232:12524/1	60	-
chr11	103172606	103172607	A01177:42:HHKNYDSX3:1:1521:11442:12821/1	60	-
chr11	104810140	104810141	A01177:42:HHKNYDSX3:1:1632:5837:35650/1	60	-
chr11	104960963	104960964	A01177:42:HHKNYDSX3:1:2215:20112:12680/1	60	+
chr11	106341141	106341142	A01177:42:HHKNYDSX3:1:2523:32841:1532/1	60	-
chr11	108001286	108001287	A01177:42:HHKNYDSX3:2:2544:23131:7420	60	-
chr11	108068204	108068205	A01177:42:HHKNYDSX3:1:1328:31385:21652/1	60	-
chr11	108069487	108069488	A01177:42:HHKNYDSX3:1:2445:26277:14372/1	60	-
chr11	108648498	108648499	A01177:42:HHKNYDSX3:1:1247:10411:16172/1	60	+
chr11	108749390	108749391	A01177:42:HHKNYDSX3:1:1120:8024:32049/1	60	+
chr11	109436435	109436436	A01177:42:HHKNYDSX3:1:1147:4146:12649/1	60	+
chr11	110278818	110278819	A01177:42:HHKNYDSX3:1:1136:31665:30530	60	-
chr11	111290252	111290253	A01177:42:HHKNYDSX3:1:2521:17879:19210/1	60	+
chr11	111620701	111620702	A01177:42:HHKNYDSX3:1:2656:4399:35884/1	60	+
chr11	111654438	111654439	A01177:42:HHKNYDSX3:2:2476:30174:20055	60	+
chr11	111813486	111813487	A01177:42:HHKNYDSX3:1:1448:20030:5055/1	60	-
chr11	111813488	111813489	A01177:42:HHKNYDSX3:2:2649:25880:34350/1	60	-
chr11	112044367	112044368	A01177:42:HHKNYDSX3:2:1452:25373:22608/1	60	+
chr11	113798713	113798714	A01177:42:HHKNYDSX3:1:2316:26413:35117	60	-
chr11	116406027	116406028	A01177:42:HHKNYDSX3:1:1304:2419:22435	60	-
chr11	116880614	116880615	A01177:42:HHKNYDSX3:1:1103:7093:8766/1	60	-
chr11	116968981	116968982	A01177:42:HHKNYDSX3:1:1115:31792:3505/1	60	-
chr11	117032857	117032858	A01177:42:HHKNYDSX3:1:1367:15248:18349/1	60	-
chr11	117059438	117059439	A01177:42:HHKNYDSX3:1:1119:30978:8046/1	60	+
chr11	117152987	117152988	A01177:42:HHKNYDSX3:2:1429:22761:5055	60	+
chr11	117259461	117259462	A01177:42:HHKNYDSX3:2:2259:11134:32268	60	-
chr11	118324172	118324173	A01177:42:HHKNYDSX3:1:1671:31801:34460	60	+
chr11	118385848	118385849	A01177:42:HHKNYDSX3:1:2238:14290:8015/1	60	+
chr11	118389364	118389365	A01177:42:HHKNYDSX3:2:1429:1163:12305	60	-
chr11	118577716	118577717	A01177:42:HHKNYDSX3:1:1138:18304:17472/1	60	+
chr11	118786299	118786300	A01177:42:HHKNYDSX3:1:1526:10248:30514/1	60	+
chr11	118840103	118840104	A01177:42:HHKNYDSX3:1:2230:11921:15624/1	60	-
chr11	119002082	119002083	A01177:42:HHKNYDSX3:1:1239:8721:1470	60	+
chr11	119268529	119268530	A01177:42:HHKNYDSX3:1:1306:19226:5885/1	60	-
chr11	119665322	119665323	A01177:42:HHKNYDSX3:1:1228:11270:3630	60	-
chr11	121057176	121057177	A01177:42:HHKNYDSX3:1:1224:10059:36699	60	-
chr11	121089502	121089503	A01177:42:HHKNYDSX3:1:1448:23330:28995	60	-
chr11	122560018	122560019	A01177:42:HHKNYDSX3:1:2457:14064:4711	60	-
chr11	122718473	122718474	A01177:42:HHKNYDSX3:1:1603:14850:22169/1	60	-
chr11	125017547	125017548	A01177:42:HHKNYDSX3:1:2545:2899:1908/1	60	-
chr11	125608798	125608799	A01177:42:HHKNYDSX3:1:1557:3821:20322/1	60	+
chr11	126263083	126263084	A01177:42:HHKNYDSX3:1:1110:22173:13056/1	60	-
chr11	126400672	126400673	A01177:42:HHKNYDSX3:1:2154:1325:32659/1	60	+
chr11	127341226	127341227	A01177:42:HHKNYDSX3:2:2542:4734:28166/1	60	+
chr11	128209698	128209699	A01177:42:HHKNYDSX3:1:1168:30147:20885/1	60	+
chr11	128331040	128331041	A01177:42:HHKNYDSX3:1:1224:9815:34898/1	60	+
chr11	128537126	128537127	A01177:42:HHKNYDSX3:1:1609:4634:4914/1	60	+
chr11	129154772	129154773	A01177:42:HHKNYDSX3:1:1464:18041:15640/1	60	+
chr11	130115289	130115290	A01177:42:HHKNYDSX3:1:1354:25617:17049	60	-
chr11	130125403	130125404	A01177:42:HHKNYDSX3:2:2340:9037:3583/1	60	+
chr11	130158340	130158341	A01177:42:HHKNYDSX3:1:1469:25066:30906/1	60	-
chr11	130966503	130966504	A01177:42:HHKNYDSX3:1:1622:20121:21183/1	60	+
chr11	133789606	133789607	A01177:42:HHKNYDSX3:1:1649:16134:4163/1	60	-
chr11	134200012	134200013	A01177:42:HHKNYDSX3:2:2440:20871:1094/1	60	-
chr11	134203709	134203710	A01177:42:HHKNYDSX3:1:1235:19596:33865/1	60	-
chr11	134239332	134239333	A01177:42:HHKNYDSX3:2:2676:14615:24236/1	60	-
chr12	330773	330774	A01177:42:HHKNYDSX3:1:1536:10221:6668/1	60	+
chr12	330918	330919	A01177:42:HHKNYDSX3:1:1457:31810:11271	60	-
chr12	350271	350272	A01177:42:HHKNYDSX3:1:1102:20591:11099/1	60	-
chr12	430782	430783	A01177:42:HHKNYDSX3:2:1218:7039:13244/1	60	+
chr12	779384	779385	A01177:42:HHKNYDSX3:1:1246:25663:19476/1	60	+
chr12	818863	818864	A01177:42:HHKNYDSX3:1:2246:10095:1157/1	60	+
chr12	820374	820375	A01177:42:HHKNYDSX3:1:1414:12418:34835/1	60	-
chr12	823179	823180	A01177:42:HHKNYDSX3:2:1353:12283:26866	60	-
chr12	844659	844660	A01177:42:HHKNYDSX3:2:1269:9923:30389/1	60	+
chr12	1151560	1151561	A01177:42:HHKNYDSX3:1:2267:26928:18944/1	60	-
chr12	1279445	1279446	A01177:42:HHKNYDSX3:1:1314:32371:8578/1	60	+
chr12	1386719	1386720	A01177:42:HHKNYDSX3:2:1341:10321:29450/1	60	-
chr12	1702050	1702051	A01177:42:HHKNYDSX3:1:1172:9136:35289/1	60	+
chr12	1705092	1705093	A01177:42:HHKNYDSX3:1:2304:13214:10034/1	60	-
chr12	1717681	1717682	A01177:42:HHKNYDSX3:1:1102:1036:1251/1	60	+
chr12	1717682	1717683	A01177:42:HHKNYDSX3:2:1557:23104:9627	60	+
chr12	1750322	1750323	A01177:42:HHKNYDSX3:1:1569:8630:32534/1	60	+
chr12	1766158	1766159	A01177:42:HHKNYDSX3:1:1211:26512:14309/1	60	-
chr12	1776181	1776182	A01177:42:HHKNYDSX3:1:1307:24813:27492/1	60	-
chr12	1778965	1778966	A01177:42:HHKNYDSX3:1:2513:17183:29371/1	60	+
chr12	2910707	2910708	A01177:42:HHKNYDSX3:1:1272:22092:29763/1	60	+
chr12	2910708	2910709	A01177:42:HHKNYDSX3:2:2459:18240:15796	60	+
chr12	2954018	2954019	A01177:42:HHKNYDSX3:1:2123:18249:32221/1	60	+
chr12	3034704	3034705	A01177:42:HHKNYDSX3:1:2608:29080:28588/1	60	+
chr12	3828002	3828003	A01177:42:HHKNYDSX3:1:2154:30987:14920/1	60	+
chr12	3830653	3830654	A01177:42:HHKNYDSX3:1:2332:10809:9940/1	60	+
chr12	4329740	4329741	A01177:42:HHKNYDSX3:1:1201:7274:9361	60	+
chr12	4488683	4488684	A01177:42:HHKNYDSX3:2:1169:1533:26850/1	60	-
chr12	4502610	4502611	A01177:42:HHKNYDSX3:2:1435:18683:33442	60	+
chr12	4503884	4503885	A01177:42:HHKNYDSX3:1:1176:9815:13730/1	60	+
chr12	4553109	4553110	A01177:42:HHKNYDSX3:1:1228:11288:32659/1	60	-
chr12	6344243	6344244	A01177:42:HHKNYDSX3:1:1215:23294:2973/1	60	+
chr12	6345746	6345747	A01177:42:HHKNYDSX3:1:1228:1624:36151/1	60	-
chr12	6544779	6544780	A01177:42:HHKNYDSX3:1:1223:1371:24721/1	60	-
chr12	6584965	6584966	A01177:42:HHKNYDSX3:1:1153:30798:33880/1	60	-
chr12	6586535	6586536	A01177:42:HHKNYDSX3:1:2141:6479:36918/1	60	+
chr12	6610353	6610354	A01177:42:HHKNYDSX3:1:1319:3432:18803/1	60	+
chr12	6635100	6635101	A01177:42:HHKNYDSX3:2:2201:24686:16595/1	60	+
chr12	6676610	6676611	A01177:42:HHKNYDSX3:1:1326:20528:33035	60	+
chr12	6677052	6677053	A01177:42:HHKNYDSX3:1:1137:18846:24267/1	60	-
chr12	6681563	6681564	A01177:42:HHKNYDSX3:1:1254:20292:31031/1	60	+
chr12	6681658	6681659	A01177:42:HHKNYDSX3:1:1135:23619:27555/1	60	+
chr12	6729598	6729599	A01177:42:HHKNYDSX3:1:1273:30508:18662/1	60	+
chr12	6729599	6729600	A01177:42:HHKNYDSX3:1:1644:1145:13777/1	60	+
chr12	6784936	6784937	A01177:42:HHKNYDSX3:1:1166:20292:34475	60	-
chr12	6871184	6871185	A01177:42:HHKNYDSX3:1:1235:2266:4069/1	60	+
chr12	6886775	6886776	A01177:42:HHKNYDSX3:1:2330:2257:25285	60	+
chr12	6958518	6958519	A01177:42:HHKNYDSX3:1:2614:2501:12085/1	60	+
chr12	6958654	6958655	A01177:42:HHKNYDSX3:1:1360:4191:24846/1	60	+
chr12	6958656	6958657	A01177:42:HHKNYDSX3:2:2217:20419:21668/1	60	+
chr12	6966858	6966859	A01177:42:HHKNYDSX3:1:1148:15402:30765/1	60	+
chr12	6988406	6988407	A01177:42:HHKNYDSX3:1:2223:5077:9126	60	-
chr12	6990485	6990486	A01177:42:HHKNYDSX3:1:1301:4562:33004/1	60	+
chr12	8085287	8085288	A01177:42:HHKNYDSX3:1:1276:21685:20917/1	60	+
chr12	8103270	8103271	A01177:42:HHKNYDSX3:1:1610:27416:5134/1	60	+
chr12	8753650	8753651	A01177:42:HHKNYDSX3:2:1447:30852:26710/1	60	-
chr12	8908507	8908508	A01177:42:HHKNYDSX3:1:2258:19587:14622/1	60	+
chr12	9500805	9500806	A01177:42:HHKNYDSX3:1:2464:14181:27837	60	+
chr12	9658796	9658797	A01177:42:HHKNYDSX3:2:2339:18638:5963	60	-
chr12	9690438	9690439	A01177:42:HHKNYDSX3:1:1265:30255:19382/1	60	-
chr12	9756752	9756753	A01177:42:HHKNYDSX3:1:1347:6063:33098/1	60	-
chr12	9860036	9860037	A01177:42:HHKNYDSX3:2:1628:17987:25692/1	60	+
chr12	10698604	10698605	A01177:42:HHKNYDSX3:1:1103:1018:2409/1	60	-
chr12	11418587	11418588	A01177:42:HHKNYDSX3:1:1101:1714:19867/1	60	+
chr12	11672169	11672170	A01177:42:HHKNYDSX3:1:1171:17698:4335/1	60	+
chr12	11750575	11750576	A01177:42:HHKNYDSX3:1:1118:9977:36589/1	60	+
chr12	11786843	11786844	A01177:42:HHKNYDSX3:1:1432:20889:8891/1	60	+
chr12	11834761	11834762	A01177:42:HHKNYDSX3:1:1143:20455:15937/1	60	-
chr12	11862615	11862616	A01177:42:HHKNYDSX3:1:2414:14606:1642/1	60	-
chr12	11924592	11924593	A01177:42:HHKNYDSX3:2:1169:32877:7482/1	60	+
chr12	11974964	11974965	A01177:42:HHKNYDSX3:2:1264:22001:19899	60	+
chr12	12201340	12201341	A01177:42:HHKNYDSX3:1:2437:11758:34538	60	+
chr12	12393372	12393373	A01177:42:HHKNYDSX3:1:1604:18376:32659/1	60	-
chr12	12438242	12438243	A01177:42:HHKNYDSX3:1:1111:17400:29465/1	60	-
chr12	12484822	12484823	A01177:42:HHKNYDSX3:2:1164:3821:35321	60	+
chr12	12634916	12634917	A01177:42:HHKNYDSX3:1:1143:26413:8030/1	60	+
chr12	14391071	14391072	A01177:42:HHKNYDSX3:1:1558:12563:10942	60	-
chr12	14395340	14395341	A01177:42:HHKNYDSX3:2:2612:13566:15562/1	60	+
chr12	14403026	14403027	A01177:42:HHKNYDSX3:1:2133:7572:7999	60	-
chr12	14659149	14659150	A01177:42:HHKNYDSX3:1:1470:23601:16908	60	-
chr12	17877351	17877352	A01177:42:HHKNYDSX3:1:1243:20907:5916/1	60	-
chr12	19417150	19417151	A01177:42:HHKNYDSX3:2:2305:8522:35383	60	-
chr12	21629620	21629621	A01177:42:HHKNYDSX3:1:1423:13612:6433	60	+
chr12	22101086	22101087	A01177:42:HHKNYDSX3:1:2275:24903:17284/1	60	-
chr12	22103013	22103014	A01177:42:HHKNYDSX3:1:1109:13458:4069/1	60	+
chr12	22498525	22498526	A01177:42:HHKNYDSX3:1:1428:4969:6308/1	60	+
chr12	22524535	22524536	A01177:42:HHKNYDSX3:1:2213:7536:17675	60	-
chr12	22667423	22667424	A01177:42:HHKNYDSX3:1:1253:11044:32142/1	60	-
chr12	22830859	22830860	A01177:42:HHKNYDSX3:2:2360:28266:33004/1	60	-
chr12	24321531	24321532	A01177:42:HHKNYDSX3:1:1428:30318:3490/1	60	-
chr12	24829996	24829997	A01177:42:HHKNYDSX3:2:1311:28420:6433/1	60	-
chr12	24977033	24977034	A01177:42:HHKNYDSX3:1:1370:1515:14325/1	60	-
chr12	25207804	25207805	A01177:42:HHKNYDSX3:1:1102:24234:5541/1	60	+
chr12	25230111	25230112	A01177:42:HHKNYDSX3:1:1353:3676:13808	60	-
chr12	26439321	26439322	A01177:42:HHKNYDSX3:1:2624:5113:21057	60	-
chr12	26879034	26879035	A01177:42:HHKNYDSX3:1:1125:11125:5916	60	-
chr12	26879036	26879037	A01177:42:HHKNYDSX3:1:1265:11261:4961	60	-
chr12	26929251	26929252	A01177:42:HHKNYDSX3:1:1103:14145:3443/1	60	+
chr12	27010357	27010358	A01177:42:HHKNYDSX3:2:1536:23158:11130/1	60	-
chr12	28489279	28489280	A01177:42:HHKNYDSX3:1:1252:22498:15624/1	60	+
chr12	28543984	28543985	A01177:42:HHKNYDSX3:1:1164:6668:35462/1	60	-
chr12	28546115	28546116	A01177:42:HHKNYDSX3:1:1415:16803:26584/1	60	+
chr12	29122543	29122544	A01177:42:HHKNYDSX3:2:1475:18349:19711	60	-
chr12	29339952	29339953	A01177:42:HHKNYDSX3:1:2335:27778:28808/1	60	+
chr12	29586704	29586705	A01177:42:HHKNYDSX3:1:1522:10267:27915/1	60	+
chr12	30661623	30661624	A01177:42:HHKNYDSX3:1:1547:30219:31187/1	60	-
chr12	30750604	30750605	A01177:42:HHKNYDSX3:1:1220:12391:12555/1	60	+
chr12	32740087	32740088	A01177:42:HHKNYDSX3:1:1139:5394:14184	60	-
chr12	33657118	33657119	A01177:42:HHKNYDSX3:2:1267:13169:19852/1	60	-
chr12	34282996	34282997	A01177:42:HHKNYDSX3:1:1608:14696:18897/1	60	-
chr12	39316424	39316425	A01177:42:HHKNYDSX3:1:1131:17183:34100/1	60	+
chr12	39334181	39334182	A01177:42:HHKNYDSX3:1:1145:9164:6527/1	60	-
chr12	40048863	40048864	A01177:42:HHKNYDSX3:1:1448:28556:18537/1	60	-
chr12	40760855	40760856	A01177:42:HHKNYDSX3:1:2276:18457:33144/1	60	-
chr12	42080923	42080924	A01177:42:HHKNYDSX3:1:1128:5086:35477	60	+
chr12	42386976	42386977	A01177:42:HHKNYDSX3:1:2142:4562:31031/1	60	-
chr12	45271186	45271187	A01177:42:HHKNYDSX3:1:1106:10872:34726/1	60	-
chr12	45355962	45355963	A01177:42:HHKNYDSX3:1:2209:3450:6433/1	60	+
chr12	45410613	45410614	A01177:42:HHKNYDSX3:1:2435:3152:10770/1	60	+
chr12	45795525	45795526	A01177:42:HHKNYDSX3:1:1476:6072:29951/1	60	+
chr12	45812354	45812355	A01177:42:HHKNYDSX3:1:1670:4652:23797/1	60	+
chr12	45817257	45817258	A01177:42:HHKNYDSX3:1:2111:8802:24502/1	60	+
chr12	45854540	45854541	A01177:42:HHKNYDSX3:1:2654:23484:32330/1	60	+
chr12	45966651	45966652	A01177:42:HHKNYDSX3:1:1240:30183:36292	60	+
chr12	46367257	46367258	A01177:42:HHKNYDSX3:1:1315:22905:15922/1	60	+
chr12	47331641	47331642	A01177:42:HHKNYDSX3:1:2378:4218:30937/1	60	-
chr12	48094739	48094740	A01177:42:HHKNYDSX3:1:1250:22661:6887/1	60	-
chr12	48700303	48700304	A01177:42:HHKNYDSX3:1:1371:5339:10019/1	60	-
chr12	48714503	48714504	A01177:42:HHKNYDSX3:2:2276:25437:32831	60	+
chr12	49007929	49007930	A01177:42:HHKNYDSX3:2:2408:24523:29309	60	+
chr12	49035146	49035147	A01177:42:HHKNYDSX3:1:2171:14082:18615/1	60	+
chr12	49035323	49035324	A01177:42:HHKNYDSX3:1:1634:23565:10551/1	60	+
chr12	49035596	49035597	A01177:42:HHKNYDSX3:2:2609:21178:21136	60	+
chr12	49036866	49036867	A01177:42:HHKNYDSX3:1:1331:16776:19116/1	60	-
chr12	49039029	49039030	A01177:42:HHKNYDSX3:1:1346:20076:20353/1	60	+
chr12	49067966	49067967	A01177:42:HHKNYDSX3:1:2639:32108:31829/1	60	-
chr12	49138344	49138345	A01177:42:HHKNYDSX3:1:1112:6225:9361/1	60	+
chr12	49145388	49145389	A01177:42:HHKNYDSX3:1:1273:22742:5838/1	60	-
chr12	49162991	49162992	A01177:42:HHKNYDSX3:1:1174:13792:18834/1	60	+
chr12	49380495	49380496	A01177:42:HHKNYDSX3:1:1119:13413:15515/1	60	-
chr12	49385020	49385021	A01177:42:HHKNYDSX3:2:1230:5972:28682	60	+
chr12	49385021	49385022	A01177:42:HHKNYDSX3:1:2460:7753:33176	60	+
chr12	49398390	49398391	A01177:42:HHKNYDSX3:1:1277:12915:19194/1	60	-
chr12	49407550	49407551	A01177:42:HHKNYDSX3:1:1436:23330:15405	60	-
chr12	49478186	49478187	A01177:42:HHKNYDSX3:1:1243:3341:14575/1	60	+
chr12	49498058	49498059	A01177:42:HHKNYDSX3:1:1223:24632:24017	60	+
chr12	49522320	49522321	A01177:42:HHKNYDSX3:1:1506:7925:24737/1	60	+
chr12	49568111	49568112	A01177:42:HHKNYDSX3:2:1146:6696:20196	60	-
chr12	49746737	49746738	A01177:42:HHKNYDSX3:1:1452:8983:22279/1	60	-
chr12	49750483	49750484	A01177:42:HHKNYDSX3:1:1632:26286:13573/1	60	-
chr12	49754832	49754833	A01177:42:HHKNYDSX3:1:1252:6958:15483/1	60	+
chr12	49987978	49987979	A01177:42:HHKNYDSX3:1:1366:14651:26772/1	60	+
chr12	50016401	50016402	A01177:42:HHKNYDSX3:2:1342:11369:33552/1	60	+
chr12	50017744	50017745	A01177:42:HHKNYDSX3:1:1206:10520:36839/1	60	-
chr12	50438467	50438468	A01177:42:HHKNYDSX3:1:2234:22797:9314	60	+
chr12	50475477	50475478	A01177:42:HHKNYDSX3:2:1322:13765:13557/1	60	-
chr12	50477773	50477774	A01177:42:HHKNYDSX3:1:2319:16649:34021/1	60	-
chr12	50616382	50616383	A01177:42:HHKNYDSX3:1:1127:17644:4429/1	60	+
chr12	50630766	50630767	A01177:42:HHKNYDSX3:1:1139:15953:5729	60	+
chr12	50675226	50675227	A01177:42:HHKNYDSX3:1:2415:22968:27993/1	60	+
chr12	50723389	50723390	A01177:42:HHKNYDSX3:1:2578:21242:20337/1	60	-
chr12	50738991	50738992	A01177:42:HHKNYDSX3:1:2462:12680:4820/1	60	-
chr12	51166177	51166178	A01177:42:HHKNYDSX3:2:1111:18285:27806	60	-
chr12	51415019	51415020	A01177:42:HHKNYDSX3:2:1156:27335:10629	60	-
chr12	51619835	51619836	A01177:42:HHKNYDSX3:2:1221:22968:10958/1	60	+
chr12	51660653	51660654	A01177:42:HHKNYDSX3:1:1526:18023:24846/1	60	-
chr12	51749891	51749892	A01177:42:HHKNYDSX3:1:1124:14633:32941/1	60	-
chr12	52606386	52606387	A01177:42:HHKNYDSX3:1:1606:2998:36182/1	60	-
chr12	52621501	52621502	A01177:42:HHKNYDSX3:2:1170:10059:12023/1	60	+
chr12	52622992	52622993	A01177:42:HHKNYDSX3:1:1105:30526:6825/1	60	-
chr12	52625511	52625512	A01177:42:HHKNYDSX3:1:1555:25418:21433	60	-
chr12	52638274	52638275	A01177:42:HHKNYDSX3:1:2171:17119:23437/1	60	-
chr12	52639173	52639174	A01177:42:HHKNYDSX3:1:1615:4842:29418/1	60	-
chr12	52653162	52653163	A01177:42:HHKNYDSX3:1:1114:3721:3646/1	60	-
chr12	52653729	52653730	A01177:42:HHKNYDSX3:1:1252:24758:15186/1	60	+
chr12	52667455	52667456	A01177:42:HHKNYDSX3:1:1151:25482:32252/1	60	-
chr12	52672854	52672855	A01177:42:HHKNYDSX3:1:2360:12554:1720/1	60	-
chr12	53019072	53019073	A01177:42:HHKNYDSX3:1:1638:4517:7059/1	60	+
chr12	53038200	53038201	A01177:42:HHKNYDSX3:1:1675:2076:30984	60	-
chr12	53390100	53390101	A01177:42:HHKNYDSX3:1:1150:8540:8328/1	60	-
chr12	53390910	53390911	A01177:42:HHKNYDSX3:1:1103:16396:7717/1	60	-
chr12	53400168	53400169	A01177:42:HHKNYDSX3:1:1138:24740:10081	60	-
chr12	53462095	53462096	A01177:42:HHKNYDSX3:2:1615:5448:26991/1	60	+
chr12	53475084	53475085	A01177:42:HHKNYDSX3:1:1203:28727:12226/1	60	+
chr12	53527784	53527785	A01177:42:HHKNYDSX3:1:1112:2085:5008/1	60	+
chr12	53556709	53556710	A01177:42:HHKNYDSX3:1:1178:24668:21104/1	60	-
chr12	53592742	53592743	A01177:42:HHKNYDSX3:1:1143:20772:1110/1	60	-
chr12	53602416	53602417	A01177:42:HHKNYDSX3:1:2542:18258:8437/1	60	-
chr12	53603994	53603995	A01177:42:HHKNYDSX3:1:1110:1072:13870/1	60	-
chr12	53613231	53613232	A01177:42:HHKNYDSX3:1:2461:32913:8453/1	60	-
chr12	53615978	53615979	A01177:42:HHKNYDSX3:1:2232:25997:27633/1	60	+
chr12	53667403	53667404	A01177:42:HHKNYDSX3:1:2135:10031:31266/1	60	-
chr12	54271008	54271009	A01177:42:HHKNYDSX3:2:1509:2772:8234	60	+
chr12	54272610	54272611	A01177:42:HHKNYDSX3:1:1350:31222:13166/1	60	+
chr12	54278278	54278279	A01177:42:HHKNYDSX3:2:1611:1262:23062/1	60	-
chr12	54340321	54340322	A01177:42:HHKNYDSX3:1:1110:26530:19852/1	60	+
chr12	54349330	54349331	A01177:42:HHKNYDSX3:1:2112:23610:5744/1	60	+
chr12	54501952	54501953	A01177:42:HHKNYDSX3:1:2477:13440:2785/1	60	-
chr12	54527730	54527731	A01177:42:HHKNYDSX3:1:1104:23827:22341/1	60	+
chr12	54530791	54530792	A01177:42:HHKNYDSX3:1:2358:23791:21371	60	-
chr12	55774531	55774532	A01177:42:HHKNYDSX3:1:1428:31069:5791/1	60	+
chr12	55781985	55781986	A01177:42:HHKNYDSX3:1:1149:6361:17675/1	60	+
chr12	55913565	55913566	A01177:42:HHKNYDSX3:1:1471:1118:29293/1	60	-
chr12	55934665	55934666	A01177:42:HHKNYDSX3:2:2378:27055:2315/1	60	+
chr12	55949393	55949394	A01177:42:HHKNYDSX3:1:1607:19714:21418/1	60	+
chr12	56289862	56289863	A01177:42:HHKNYDSX3:1:1273:24686:15029	60	-
chr12	56318438	56318439	A01177:42:HHKNYDSX3:1:1620:16251:24815	60	+
chr12	56424411	56424412	A01177:42:HHKNYDSX3:2:2218:3305:34867/1	60	-
chr12	56643423	56643424	A01177:42:HHKNYDSX3:1:1105:29188:17597/1	60	+
chr12	56643425	56643426	A01177:42:HHKNYDSX3:1:2256:13910:21637	60	+
chr12	56664656	56664657	A01177:42:HHKNYDSX3:1:2106:13349:9643	60	-
chr12	56667484	56667485	A01177:42:HHKNYDSX3:1:2219:20112:10332/1	60	-
chr12	57309366	57309367	A01177:42:HHKNYDSX3:2:2626:7346:33786/1	60	+
chr12	57367407	57367408	A01177:42:HHKNYDSX3:1:1215:24035:7670/1	60	-
chr12	57406617	57406618	A01177:42:HHKNYDSX3:1:1229:4273:17033/1	60	-
chr12	57760664	57760665	A01177:42:HHKNYDSX3:1:2451:2745:26099	60	+
chr12	61330039	61330040	A01177:42:HHKNYDSX3:1:1204:17273:9956/1	60	+
chr12	61579338	61579339	A01177:42:HHKNYDSX3:1:1117:20446:12947/1	60	+
chr12	62317801	62317802	A01177:42:HHKNYDSX3:2:1654:24117:29794/1	60	-
chr12	62326654	62326655	A01177:42:HHKNYDSX3:1:1411:12310:9721/1	60	-
chr12	62391890	62391891	A01177:42:HHKNYDSX3:1:2439:17942:6073	60	-
chr12	62520330	62520331	A01177:42:HHKNYDSX3:1:1158:11803:25974/1	60	-
chr12	62535337	62535338	A01177:42:HHKNYDSX3:1:1141:29794:36401/1	60	+
chr12	62590177	62590178	A01177:42:HHKNYDSX3:1:1159:29794:6778/1	60	-
chr12	63976226	63976227	A01177:42:HHKNYDSX3:1:1146:13910:22200/1	60	-
chr12	64407106	64407107	A01177:42:HHKNYDSX3:1:1150:4860:26349/1	60	+
chr12	64616135	64616136	A01177:42:HHKNYDSX3:1:1211:20094:6230/1	60	+
chr12	65183711	65183712	A01177:42:HHKNYDSX3:1:1140:9245:22013/1	60	+
chr12	66310201	66310202	A01177:42:HHKNYDSX3:1:1258:27570:8656/1	60	+
chr12	68046701	68046702	A01177:42:HHKNYDSX3:2:1273:29731:19570/1	60	-
chr12	68525095	68525096	A01177:42:HHKNYDSX3:1:1624:26205:7670	60	-
chr12	68810048	68810049	A01177:42:HHKNYDSX3:2:1153:29188:30686	60	+
chr12	68827727	68827728	A01177:42:HHKNYDSX3:2:1123:27905:34475/1	60	-
chr12	69110935	69110936	A01177:42:HHKNYDSX3:2:2547:20817:16720/1	60	+
chr12	69531759	69531760	A01177:42:HHKNYDSX3:1:1369:9335:2534	60	+
chr12	69542539	69542540	A01177:42:HHKNYDSX3:1:1555:27832:15342/1	60	+
chr12	69814383	69814384	A01177:42:HHKNYDSX3:1:1104:24343:8516/1	60	+
chr12	70317709	70317710	A01177:42:HHKNYDSX3:2:2430:27290:25520	60	-
chr12	70340095	70340096	A01177:42:HHKNYDSX3:1:1656:3640:16407/1	60	+
chr12	71728121	71728122	A01177:42:HHKNYDSX3:1:1372:21974:14152	60	+
chr12	71885542	71885543	A01177:42:HHKNYDSX3:1:1562:19316:19038/1	60	-
chr12	73350238	73350239	A01177:42:HHKNYDSX3:1:1311:29939:28604/1	60	+
chr12	74481512	74481513	A01177:42:HHKNYDSX3:1:2408:25491:19554/1	60	+
chr12	74718397	74718398	A01177:42:HHKNYDSX3:1:1305:5999:26819/1	60	+
chr12	76014970	76014971	A01177:42:HHKNYDSX3:1:1228:29803:28651	60	-
chr12	76828777	76828778	A01177:42:HHKNYDSX3:1:1324:31259:30984/1	60	+
chr12	78839654	78839655	A01177:42:HHKNYDSX3:1:1372:16785:10457/1	60	-
chr12	79015008	79015009	A01177:42:HHKNYDSX3:1:1341:5981:5494	60	+
chr12	79118292	79118293	A01177:42:HHKNYDSX3:1:1336:7346:4695/1	60	+
chr12	79287932	79287933	A01177:42:HHKNYDSX3:1:1101:1768:32330	60	+
chr12	79354085	79354086	A01177:42:HHKNYDSX3:1:1104:20763:2347/1	60	-
chr12	79668269	79668270	A01177:42:HHKNYDSX3:1:1407:14398:34068/1	60	+
chr12	79793131	79793132	A01177:42:HHKNYDSX3:1:1357:16893:29152/1	60	-
chr12	79925707	79925708	A01177:42:HHKNYDSX3:2:1348:31123:34350/1	60	-
chr12	82562202	82562203	A01177:42:HHKNYDSX3:2:2467:23448:20525/1	60	+
chr12	82946797	82946798	A01177:42:HHKNYDSX3:1:2251:17635:14998	60	+
chr12	83551668	83551669	A01177:42:HHKNYDSX3:2:1349:5565:3239/1	60	+
chr12	85103510	85103511	A01177:42:HHKNYDSX3:1:1124:25201:18552/1	60	-
chr12	85175552	85175553	A01177:42:HHKNYDSX3:1:1576:14308:9392/1	60	+
chr12	87457001	87457002	A01177:42:HHKNYDSX3:2:1626:19542:13886/1	60	+
chr12	87675969	87675970	A01177:42:HHKNYDSX3:1:1101:5547:15765/1	60	-
chr12	88172705	88172706	A01177:42:HHKNYDSX3:1:1318:19777:11350/1	60	+
chr12	88175450	88175451	A01177:42:HHKNYDSX3:1:1166:12246:22576	60	-
chr12	88275795	88275796	A01177:42:HHKNYDSX3:1:2609:23032:15953	60	-
chr12	89624701	89624702	A01177:42:HHKNYDSX3:1:2453:6614:10880/1	60	-
chr12	91372752	91372753	A01177:42:HHKNYDSX3:1:1619:13096:15875/1	60	-
chr12	93487687	93487688	A01177:42:HHKNYDSX3:1:1573:28248:32283	60	+
chr12	96289952	96289953	A01177:42:HHKNYDSX3:1:1255:5801:25222/1	60	-
chr12	96315800	96315801	A01177:42:HHKNYDSX3:1:1206:16721:30514/1	60	+
chr12	96912459	96912460	A01177:42:HHKNYDSX3:1:2566:28537:16783/1	60	-
chr12	96944359	96944360	A01177:42:HHKNYDSX3:1:2110:21784:22247/1	60	+
chr12	98373715	98373716	A01177:42:HHKNYDSX3:2:2365:18240:15984/1	60	+
chr12	98463742	98463743	A01177:42:HHKNYDSX3:1:2173:16703:33959/1	60	+
chr12	99379418	99379419	A01177:42:HHKNYDSX3:2:2519:10637:8891	60	-
chr12	99791248	99791249	A01177:42:HHKNYDSX3:2:1570:26277:21167	60	-
chr12	100328926	100328927	A01177:42:HHKNYDSX3:1:1171:28718:25582/1	60	+
chr12	100727592	100727593	A01177:42:HHKNYDSX3:1:1156:25699:28995/1	60	+
chr12	101726718	101726719	A01177:42:HHKNYDSX3:2:1116:14154:14325/1	60	+
chr12	101782148	101782149	A01177:42:HHKNYDSX3:1:2444:16161:30170	60	-
chr12	102754642	102754643	A01177:42:HHKNYDSX3:2:2106:15691:19210	60	-
chr12	104460263	104460264	A01177:42:HHKNYDSX3:2:2534:26811:14262/1	60	-
chr12	104469543	104469544	A01177:42:HHKNYDSX3:1:1125:10203:1595/1	60	+
chr12	104473803	104473804	A01177:42:HHKNYDSX3:1:2166:8648:4946/1	60	-
chr12	105824086	105824087	A01177:42:HHKNYDSX3:1:1104:20274:20791/1	60	-
chr12	106269564	106269565	A01177:42:HHKNYDSX3:2:2129:16016:8218	60	-
chr12	106846881	106846882	A01177:42:HHKNYDSX3:1:2142:30725:17597	60	+
chr12	107015677	107015678	A01177:42:HHKNYDSX3:1:2246:1090:14716/1	60	+
chr12	110165875	110165876	A01177:42:HHKNYDSX3:1:2133:12156:28870/1	60	-
chr12	110283520	110283521	A01177:42:HHKNYDSX3:1:2145:8097:12853/1	60	+
chr12	110323830	110323831	A01177:42:HHKNYDSX3:1:1212:25943:31234/1	60	-
chr12	111513203	111513204	A01177:42:HHKNYDSX3:2:1648:28772:7670/1	60	+
chr12	112000777	112000778	A01177:42:HHKNYDSX3:1:1506:19271:25473/1	60	+
chr12	112423152	112423153	A01177:42:HHKNYDSX3:2:1336:2781:28792/1	60	-
chr12	112453265	112453266	A01177:42:HHKNYDSX3:1:1114:31756:5102	60	+
chr12	112453269	112453270	A01177:42:HHKNYDSX3:2:1621:12816:32925	60	+
chr12	112501941	112501942	A01177:42:HHKNYDSX3:1:1150:26964:5321/1	60	+
chr12	112779008	112779009	A01177:42:HHKNYDSX3:1:1352:21423:2331/1	60	+
chr12	112969516	112969517	A01177:42:HHKNYDSX3:2:1621:14118:16830/1	60	+
chr12	113106715	113106716	A01177:42:HHKNYDSX3:1:1448:7744:20729/1	60	+
chr12	115993820	115993821	A01177:42:HHKNYDSX3:2:2465:23086:31203/1	60	+
chr12	116074364	116074365	A01177:42:HHKNYDSX3:1:1642:32145:8155/1	60	+
chr12	116201685	116201686	A01177:42:HHKNYDSX3:1:2535:28085:33755	60	-
chr12	116230867	116230868	A01177:42:HHKNYDSX3:1:2408:24813:27618/1	60	-
chr12	116965987	116965988	A01177:42:HHKNYDSX3:1:1120:31801:15796/1	60	-
chr12	117291771	117291772	A01177:42:HHKNYDSX3:2:2508:10755:27289	60	+
chr12	118236523	118236524	A01177:42:HHKNYDSX3:1:1661:18783:11819/1	60	-
chr12	118237240	118237241	A01177:42:HHKNYDSX3:2:1554:19388:14058/1	60	+
chr12	118301596	118301597	A01177:42:HHKNYDSX3:2:2532:4173:20181	60	+
chr12	118314383	118314384	A01177:42:HHKNYDSX3:1:1153:31720:35759/1	60	+
chr12	118327801	118327802	A01177:42:HHKNYDSX3:1:1101:4110:32002/1	60	+
chr12	118385396	118385397	A01177:42:HHKNYDSX3:2:1432:3314:26835/1	60	-
chr12	119750209	119750210	A01177:42:HHKNYDSX3:1:1440:28302:11271/1	60	-
chr12	119769359	119769360	A01177:42:HHKNYDSX3:1:1172:26549:8202/1	60	+
chr12	119994548	119994549	A01177:42:HHKNYDSX3:1:1242:5927:12633/1	60	+
chr12	120172887	120172888	A01177:42:HHKNYDSX3:1:1161:21404:15013/1	60	+
chr12	120257973	120257974	A01177:42:HHKNYDSX3:2:2249:18412:15123/1	60	-
chr12	120459509	120459510	A01177:42:HHKNYDSX3:2:2263:30978:2754	60	-
chr12	120538451	120538452	A01177:42:HHKNYDSX3:1:1118:5267:20635/1	60	+
chr12	120600983	120600984	A01177:42:HHKNYDSX3:1:2319:31467:26240/1	60	-
chr12	120663419	120663420	A01177:42:HHKNYDSX3:1:2175:5538:18662/1	60	-
chr12	120803455	120803456	A01177:42:HHKNYDSX3:1:2469:20916:34397/1	60	-
chr12	120813741	120813742	A01177:42:HHKNYDSX3:1:2204:13738:36620/1	60	-
chr12	120816301	120816302	A01177:42:HHKNYDSX3:1:2331:4273:18161/1	60	+
chr12	120884369	120884370	A01177:42:HHKNYDSX3:2:2306:27679:14920/1	60	-
chr12	121112144	121112145	A01177:42:HHKNYDSX3:1:2144:21549:5306	60	+
chr12	121205353	121205354	A01177:42:HHKNYDSX3:1:1525:22959:30859/1	60	-
chr12	121317724	121317725	A01177:42:HHKNYDSX3:1:1615:11641:36714/1	60	-
chr12	121336723	121336724	A01177:42:HHKNYDSX3:1:1168:29622:19507	60	+
chr12	121402197	121402198	A01177:42:HHKNYDSX3:1:1332:12292:27007/1	60	+
chr12	121457087	121457088	A01177:42:HHKNYDSX3:1:1138:25635:25254/1	60	-
chr12	121570824	121570825	A01177:42:HHKNYDSX3:2:1565:9281:4194/1	60	-
chr12	121725456	121725457	A01177:42:HHKNYDSX3:2:1525:20302:19085/1	60	-
chr12	121743157	121743158	A01177:42:HHKNYDSX3:1:1541:24921:35383	60	-
chr12	122040642	122040643	A01177:42:HHKNYDSX3:1:1425:23448:6026/1	60	+
chr12	122046750	122046751	A01177:42:HHKNYDSX3:1:1202:32931:15154/1	60	-
chr12	122082421	122082422	A01177:42:HHKNYDSX3:2:1403:4915:26224/1	60	-
chr12	122087075	122087076	A01177:42:HHKNYDSX3:1:1626:17626:35211/1	60	+
chr12	122110358	122110359	A01177:42:HHKNYDSX3:1:2271:2365:22498/1	60	+
chr12	122250738	122250739	A01177:42:HHKNYDSX3:1:2637:14543:10457/1	60	+
chr12	122277880	122277881	A01177:42:HHKNYDSX3:1:1223:9534:22388/1	60	-
chr12	122489356	122489357	A01177:42:HHKNYDSX3:2:1251:5222:12602/1	60	+
chr12	122543366	122543367	A01177:42:HHKNYDSX3:1:1104:31982:35023/1	60	-
chr12	122544430	122544431	A01177:42:HHKNYDSX3:1:1101:17219:32127/1	60	-
chr12	122548747	122548748	A01177:42:HHKNYDSX3:1:1101:3043:26146	60	-
chr12	122610965	122610966	A01177:42:HHKNYDSX3:1:1553:2483:26396/1	60	+
chr12	122610966	122610967	A01177:42:HHKNYDSX3:1:1525:18756:30624/1	60	+
chr12	122765751	122765752	A01177:42:HHKNYDSX3:1:2633:15320:5102/1	60	-
chr12	122767370	122767371	A01177:42:HHKNYDSX3:1:1150:17761:34006	60	-
chr12	122770588	122770589	A01177:42:HHKNYDSX3:1:2155:17589:7310/1	60	-
chr12	122893664	122893665	A01177:42:HHKNYDSX3:1:1138:28528:28729/1	60	-
chr12	123231447	123231448	A01177:42:HHKNYDSX3:1:1347:9977:17237/1	60	+
chr12	123330046	123330047	A01177:42:HHKNYDSX3:2:2126:11677:34741/1	60	-
chr12	123350609	123350610	A01177:42:HHKNYDSX3:1:1655:15293:22905/1	60	-
chr12	123350610	123350611	A01177:42:HHKNYDSX3:1:2233:22842:31657/1	60	-
chr12	123361869	123361870	A01177:42:HHKNYDSX3:1:2219:13349:20447	60	+
chr12	123596454	123596455	A01177:42:HHKNYDSX3:2:1221:27715:14137/1	60	+
chr12	123646766	123646767	A01177:42:HHKNYDSX3:1:1422:21576:23641/1	60	-
chr12	123688846	123688847	A01177:42:HHKNYDSX3:1:1118:12454:32737/1	60	+
chr12	123689878	123689879	A01177:42:HHKNYDSX3:1:1208:31919:3787/1	60	+
chr12	123727117	123727118	A01177:42:HHKNYDSX3:1:2271:11451:34225/1	60	+
chr12	123964137	123964138	A01177:42:HHKNYDSX3:1:1132:32208:16407/1	60	+
chr12	123978621	123978622	A01177:42:HHKNYDSX3:1:1169:13367:9612/1	60	-
chr12	123979106	123979107	A01177:42:HHKNYDSX3:1:2540:2248:36292/1	60	-
chr12	123985038	123985039	A01177:42:HHKNYDSX3:1:1228:18539:30217/1	60	-
chr12	124004219	124004220	A01177:42:HHKNYDSX3:1:1538:17779:2409	60	-
chr12	124927841	124927842	A01177:42:HHKNYDSX3:1:2378:10565:1313	60	+
chr12	127998456	127998457	A01177:42:HHKNYDSX3:1:1234:16929:28338	60	-
chr12	129277147	129277148	A01177:42:HHKNYDSX3:1:1242:5222:19210/1	60	-
chr12	129421970	129421971	A01177:42:HHKNYDSX3:1:2441:13539:23406/1	60	-
chr12	129441518	129441519	A01177:42:HHKNYDSX3:1:1105:16721:26819/1	60	-
chr12	129444694	129444695	A01177:42:HHKNYDSX3:1:1108:10321:24940	60	+
chr12	129479115	129479116	A01177:42:HHKNYDSX3:1:1147:16098:15843/1	60	+
chr12	129524708	129524709	A01177:42:HHKNYDSX3:1:1101:16432:19304/1	60	-
chr12	129565871	129565872	A01177:42:HHKNYDSX3:1:2265:10077:8328	60	-
chr12	129569660	129569661	A01177:42:HHKNYDSX3:1:2134:22914:33379	60	-
chr12	129576746	129576747	A01177:42:HHKNYDSX3:1:1118:24108:4539/1	60	+
chr12	129658458	129658459	A01177:42:HHKNYDSX3:1:1336:27425:25285/1	60	+
chr12	129665305	129665306	A01177:42:HHKNYDSX3:1:1125:16188:11616/1	60	+
chr12	131963763	131963764	A01177:42:HHKNYDSX3:1:1651:1868:18505/1	60	-
chr12	132006792	132006793	A01177:42:HHKNYDSX3:1:1255:10782:6449/1	60	-
chr12	132066543	132066544	A01177:42:HHKNYDSX3:1:1366:29948:22639	60	+
chr12	132088205	132088206	A01177:42:HHKNYDSX3:2:1512:19144:7717/1	60	+
chr12	132090493	132090494	A01177:42:HHKNYDSX3:1:1453:25780:24001/1	60	+
chr12	132094013	132094014	A01177:42:HHKNYDSX3:1:1213:3314:22701	60	+
chr12	132652830	132652831	A01177:42:HHKNYDSX3:1:2359:1072:32878	60	-
chr12	132679132	132679133	A01177:42:HHKNYDSX3:2:1370:22462:17315	60	-
chr12	132747622	132747623	A01177:42:HHKNYDSX3:2:1103:23547:4382/1	60	-
chr13	19640317	19640318	A01177:42:HHKNYDSX3:1:1121:9353:26960/1	60	-
chr13	19721877	19721878	A01177:42:HHKNYDSX3:1:2432:26286:28040/1	60	+
chr13	19961831	19961832	A01177:42:HHKNYDSX3:1:1653:9299:26021/1	60	+
chr13	20018360	20018361	A01177:42:HHKNYDSX3:1:1102:25446:35102/1	60	-
chr13	20050252	20050253	A01177:42:HHKNYDSX3:1:1126:20365:24111/1	60	-
chr13	20366687	20366688	A01177:42:HHKNYDSX3:2:2510:1633:26616/1	60	-
chr13	20590520	20590521	A01177:42:HHKNYDSX3:1:1567:30969:30953/1	60	+
chr13	20690116	20690117	A01177:42:HHKNYDSX3:1:2435:30138:21778/1	60	-
chr13	20845528	20845529	A01177:42:HHKNYDSX3:1:1136:16459:11459/1	60	-
chr13	20881035	20881036	A01177:42:HHKNYDSX3:2:1128:24478:10817	60	+
chr13	21249759	21249760	A01177:42:HHKNYDSX3:2:1433:31774:13495	60	-
chr13	22164711	22164712	A01177:42:HHKNYDSX3:2:1211:26856:25708/1	60	-
chr13	23194726	23194727	A01177:42:HHKNYDSX3:1:2664:15013:35321	60	-
chr13	26337861	26337862	A01177:42:HHKNYDSX3:1:2126:26666:30671/1	60	-
chr13	26366169	26366170	A01177:42:HHKNYDSX3:1:1170:13639:21699/1	60	-
chr13	26498261	26498262	A01177:42:HHKNYDSX3:1:1226:12979:9283/1	60	+
chr13	27448605	27448606	A01177:42:HHKNYDSX3:1:1171:25735:28463/1	60	-
chr13	28276144	28276145	A01177:42:HHKNYDSX3:2:1248:29884:8907	60	+
chr13	28478586	28478587	A01177:42:HHKNYDSX3:2:1411:30626:4648/1	60	+
chr13	30207441	30207442	A01177:42:HHKNYDSX3:1:1306:30056:22263	60	+
chr13	30281779	30281780	A01177:42:HHKNYDSX3:1:1113:21621:10567/1	60	-
chr13	30459908	30459909	A01177:42:HHKNYDSX3:2:1338:6090:24189/1	60	-
chr13	31010470	31010471	A01177:42:HHKNYDSX3:1:2670:18692:33176	60	+
chr13	31121607	31121608	A01177:42:HHKNYDSX3:1:1106:15248:31532/1	60	+
chr13	31143794	31143795	A01177:42:HHKNYDSX3:1:1652:19171:5603/1	60	+
chr13	31269658	31269659	A01177:42:HHKNYDSX3:1:1235:22309:6089/1	60	-
chr13	32522470	32522471	A01177:42:HHKNYDSX3:1:1109:27145:29215/1	60	-
chr13	32708173	32708174	A01177:42:HHKNYDSX3:1:1303:28167:13792	60	+
chr13	32709511	32709512	A01177:42:HHKNYDSX3:1:2670:31720:2691/1	60	+
chr13	32768177	32768178	A01177:42:HHKNYDSX3:1:1467:1823:2644/1	60	-
chr13	32926083	32926084	A01177:42:HHKNYDSX3:1:1162:3920:27946/1	60	+
chr13	33294765	33294766	A01177:42:HHKNYDSX3:1:1158:1976:21042/1	60	+
chr13	33824999	33825000	A01177:42:HHKNYDSX3:1:1538:30120:13667/1	60	+
chr13	33967613	33967614	A01177:42:HHKNYDSX3:1:2459:17155:30013	60	+
chr13	33977458	33977459	A01177:42:HHKNYDSX3:1:2169:31286:5635/1	60	-
chr13	34713616	34713617	A01177:42:HHKNYDSX3:2:1203:1886:36636/1	60	-
chr13	40866582	40866583	A01177:42:HHKNYDSX3:1:1533:10664:22874/1	60	-
chr13	40940225	40940226	A01177:42:HHKNYDSX3:2:1541:25238:29011/1	60	+
chr13	40944400	40944401	A01177:42:HHKNYDSX3:2:2340:8061:7529/1	60	-
chr13	40953341	40953342	A01177:42:HHKNYDSX3:2:1455:2320:32221/1	60	-
chr13	40994537	40994538	A01177:42:HHKNYDSX3:1:1501:22779:29919/1	60	+
chr13	41000299	41000300	A01177:42:HHKNYDSX3:1:1106:30915:15765/1	60	+
chr13	41020456	41020457	A01177:42:HHKNYDSX3:1:1443:24930:36526/1	60	-
chr13	41123675	41123676	A01177:42:HHKNYDSX3:1:2168:12852:15796/1	60	+
chr13	41580474	41580475	A01177:42:HHKNYDSX3:1:1356:18322:15029/1	60	+
chr13	41641076	41641077	A01177:42:HHKNYDSX3:1:2645:17436:30592/1	60	-
chr13	41852825	41852826	A01177:42:HHKNYDSX3:1:1313:26033:14011/1	60	-
chr13	42189286	42189287	A01177:42:HHKNYDSX3:1:2319:27597:7232/1	60	-
chr13	42338858	42338859	A01177:42:HHKNYDSX3:1:2670:13349:12837	60	+
chr13	44346058	44346059	A01177:42:HHKNYDSX3:1:2455:13512:23954	60	+
chr13	45492935	45492936	A01177:42:HHKNYDSX3:1:1346:3341:11005/1	60	-
chr13	45527241	45527242	A01177:42:HHKNYDSX3:1:2324:22607:12774/1	60	-
chr13	45964115	45964116	A01177:42:HHKNYDSX3:1:1447:14877:7247/1	60	+
chr13	46024911	46024912	A01177:42:HHKNYDSX3:1:1412:26024:32189/1	60	+
chr13	46024912	46024913	A01177:42:HHKNYDSX3:1:1675:5095:29136	60	+
chr13	46716458	46716459	A01177:42:HHKNYDSX3:1:1130:12301:34037/1	60	+
chr13	46776015	46776016	A01177:42:HHKNYDSX3:1:2503:10384:15186	60	-
chr13	47674262	47674263	A01177:42:HHKNYDSX3:2:1431:19759:7185/1	60	+
chr13	48360678	48360679	A01177:42:HHKNYDSX3:1:2139:7871:34413	60	-
chr13	48438105	48438106	A01177:42:HHKNYDSX3:1:1262:4291:30968/1	60	-
chr13	48477450	48477451	A01177:42:HHKNYDSX3:1:1146:5638:23625	60	-
chr13	48528143	48528144	A01177:42:HHKNYDSX3:1:1272:19633:27978	60	-
chr13	48528145	48528146	A01177:42:HHKNYDSX3:1:2362:20238:7075/1	60	-
chr13	48697452	48697453	A01177:42:HHKNYDSX3:1:2248:22462:25457	60	-
chr13	49136193	49136194	A01177:42:HHKNYDSX3:2:1271:29215:11725/1	60	+
chr13	49170466	49170467	A01177:42:HHKNYDSX3:1:1152:21540:24361/1	60	+
chr13	49265596	49265597	A01177:42:HHKNYDSX3:1:2347:5159:9612	60	+
chr13	49265910	49265911	A01177:42:HHKNYDSX3:1:2373:25337:18317	60	+
chr13	49463743	49463744	A01177:42:HHKNYDSX3:1:2635:13792:23907/1	60	-
chr13	49484252	49484253	A01177:42:HHKNYDSX3:2:2162:10972:31172/1	60	-
chr13	49743078	49743079	A01177:42:HHKNYDSX3:2:1544:9408:11490	60	+
chr13	50072926	50072927	A01177:42:HHKNYDSX3:1:1238:9209:26522/1	60	+
chr13	50187836	50187837	A01177:42:HHKNYDSX3:1:1436:6903:10692/1	60	+
chr13	50326471	50326472	A01177:42:HHKNYDSX3:1:2571:6307:10880	60	-
chr13	50707664	50707665	A01177:42:HHKNYDSX3:1:1644:1425:11537/1	60	-
chr13	50924105	50924106	A01177:42:HHKNYDSX3:1:1439:30544:16157/1	60	+
chr13	51430340	51430341	A01177:42:HHKNYDSX3:1:1649:28411:8829/1	60	-
chr13	51434940	51434941	A01177:42:HHKNYDSX3:1:1118:20943:29590/1	60	-
chr13	51435880	51435881	A01177:42:HHKNYDSX3:2:2637:13639:27774/1	60	+
chr13	53747744	53747745	A01177:42:HHKNYDSX3:1:1367:28022:15984/1	60	-
chr13	57070588	57070589	A01177:42:HHKNYDSX3:1:2413:15420:33708/1	60	+
chr13	57513314	57513315	A01177:42:HHKNYDSX3:2:1160:17454:19445/1	60	+
chr13	58487143	58487144	A01177:42:HHKNYDSX3:1:1475:25129:29951/1	60	+
chr13	59457238	59457239	A01177:42:HHKNYDSX3:1:1404:27462:11099/1	60	-
chr13	59517550	59517551	A01177:42:HHKNYDSX3:2:1504:20455:22326/1	60	+
chr13	59698232	59698233	A01177:42:HHKNYDSX3:1:1204:29930:5196/1	60	-
chr13	60013682	60013683	A01177:42:HHKNYDSX3:1:2144:24758:33786/1	60	+
chr13	60080842	60080843	A01177:42:HHKNYDSX3:1:1128:21676:23907/1	60	+
chr13	60116302	60116303	A01177:42:HHKNYDSX3:2:1306:24659:26036/1	60	+
chr13	60815699	60815700	A01177:42:HHKNYDSX3:2:1449:16297:28244/1	60	+
chr13	62320111	62320112	A01177:42:HHKNYDSX3:1:2276:8241:30671	60	-
chr13	63042273	63042274	A01177:42:HHKNYDSX3:1:1162:5005:20995/1	60	+
chr13	63940305	63940306	A01177:42:HHKNYDSX3:1:2241:9299:5040/1	60	-
chr13	64644087	64644088	A01177:42:HHKNYDSX3:1:1118:32208:8265/1	60	-
chr13	65008282	65008283	A01177:42:HHKNYDSX3:1:1121:7066:10128/1	60	+
chr13	65346183	65346184	A01177:42:HHKNYDSX3:2:2248:20591:27414	60	-
chr13	66311156	66311157	A01177:42:HHKNYDSX3:1:1155:13476:34632/1	60	+
chr13	66333346	66333347	A01177:42:HHKNYDSX3:1:1515:4164:13777/1	60	-
chr13	66366966	66366967	A01177:42:HHKNYDSX3:2:1341:21386:20619/1	60	+
chr13	66493417	66493418	A01177:42:HHKNYDSX3:1:2525:25256:19492/1	60	+
chr13	66584218	66584219	A01177:42:HHKNYDSX3:1:1549:2772:30185/1	60	+
chr13	66629373	66629374	A01177:42:HHKNYDSX3:1:1239:6036:35837/1	60	-
chr13	66912738	66912739	A01177:42:HHKNYDSX3:1:1104:1904:25895/1	60	+
chr13	66977550	66977551	A01177:42:HHKNYDSX3:1:1670:17201:2315/1	60	+
chr13	67295803	67295804	A01177:42:HHKNYDSX3:2:1258:18439:20588/1	60	+
chr13	67420409	67420410	A01177:42:HHKNYDSX3:1:1607:15167:15389/1	60	-
chr13	67472476	67472477	A01177:42:HHKNYDSX3:1:1261:20085:12571/1	60	-
chr13	67522892	67522893	A01177:42:HHKNYDSX3:2:2629:8241:22529/1	60	-
chr13	67522893	67522894	A01177:42:HHKNYDSX3:2:1472:32063:31688/1	60	-
chr13	67552336	67552337	A01177:42:HHKNYDSX3:2:1209:20871:18662	60	-
chr13	68810001	68810002	A01177:42:HHKNYDSX3:1:1269:9543:9095/1	60	-
chr13	69014450	69014451	A01177:42:HHKNYDSX3:2:2221:16550:32377/1	60	+
chr13	69329112	69329113	A01177:42:HHKNYDSX3:1:1120:3775:26944/1	60	+
chr13	70259496	70259497	A01177:42:HHKNYDSX3:1:2119:30409:35681/1	60	+
chr13	71799336	71799337	A01177:42:HHKNYDSX3:1:1104:15266:12994	60	+
chr13	74068022	74068023	A01177:42:HHKNYDSX3:1:1627:16495:23797/1	60	-
chr13	74106874	74106875	A01177:42:HHKNYDSX3:1:2365:14488:4977	60	-
chr13	77209802	77209803	A01177:42:HHKNYDSX3:1:1164:1371:34209/1	60	-
chr13	77701340	77701341	A01177:42:HHKNYDSX3:1:1177:13114:26240/1	60	-
chr13	78863634	78863635	A01177:42:HHKNYDSX3:1:1126:13901:9878/1	60	+
chr13	79381293	79381294	A01177:42:HHKNYDSX3:1:1370:18855:13761/1	60	+
chr13	79527517	79527518	A01177:42:HHKNYDSX3:1:1377:13277:32377/1	60	+
chr13	79546272	79546273	A01177:42:HHKNYDSX3:1:2104:6090:4867/1	60	+
chr13	80855476	80855477	A01177:42:HHKNYDSX3:1:1269:26449:23657/1	60	+
chr13	81577004	81577005	A01177:42:HHKNYDSX3:1:2108:8847:16125/1	60	+
chr13	82411183	82411184	A01177:42:HHKNYDSX3:2:2153:20066:31234	60	-
chr13	82762969	82762970	A01177:42:HHKNYDSX3:1:1260:26106:2300/1	60	-
chr13	84156449	84156450	A01177:42:HHKNYDSX3:2:2266:5665:36072/1	60	+
chr13	84801235	84801236	A01177:42:HHKNYDSX3:2:2147:9127:26443/1	60	+
chr13	85369532	85369533	A01177:42:HHKNYDSX3:1:1125:8648:6449/1	60	+
chr13	86572332	86572333	A01177:42:HHKNYDSX3:1:1223:9986:25708/1	60	+
chr13	86771009	86771010	A01177:42:HHKNYDSX3:1:2613:21016:3192	60	-
chr13	86979488	86979489	A01177:42:HHKNYDSX3:1:2618:28655:20212	60	+
chr13	88464598	88464599	A01177:42:HHKNYDSX3:1:1235:11324:12148/1	60	-
chr13	91350836	91350837	A01177:42:HHKNYDSX3:1:2102:23258:19257/1	60	+
chr13	92399248	92399249	A01177:42:HHKNYDSX3:2:1245:24216:12054	60	-
chr13	93777150	93777151	A01177:42:HHKNYDSX3:1:1452:10041:36104/1	60	+
chr13	94606788	94606789	A01177:42:HHKNYDSX3:1:1165:25238:27602/1	60	-
chr13	95153597	95153598	A01177:42:HHKNYDSX3:1:2335:28330:8061/1	60	+
chr13	95748288	95748289	A01177:42:HHKNYDSX3:1:1313:31837:20807/1	60	+
chr13	98019092	98019093	A01177:42:HHKNYDSX3:1:1334:3043:32628/1	60	+
chr13	98566499	98566500	A01177:42:HHKNYDSX3:1:1508:4625:12320/1	60	-
chr13	98909159	98909160	A01177:42:HHKNYDSX3:2:1347:27733:9251/1	60	-
chr13	99286694	99286695	A01177:42:HHKNYDSX3:1:1241:22580:4867/1	60	+
chr13	99316672	99316673	A01177:42:HHKNYDSX3:1:1144:31141:33505/1	60	+
chr13	100240675	100240676	A01177:42:HHKNYDSX3:1:1107:20166:36354/1	60	+
chr13	100445674	100445675	A01177:42:HHKNYDSX3:1:1272:12463:36260/1	60	+
chr13	105099092	105099093	A01177:42:HHKNYDSX3:1:1528:27868:32377/1	60	+
chr13	112564236	112564237	A01177:42:HHKNYDSX3:1:2373:30572:34929/1	60	+
chr13	113400229	113400230	A01177:42:HHKNYDSX3:1:1656:4878:26819/1	60	-
chr13	113604124	113604125	A01177:42:HHKNYDSX3:1:2110:24813:30217	60	+
chr13	114244100	114244101	A01177:42:HHKNYDSX3:1:1328:12943:1266/1	60	+
chr13	114260580	114260581	A01177:42:HHKNYDSX3:1:1260:10592:26287/1	60	+
chr13	114323740	114323741	A01177:42:HHKNYDSX3:1:1101:21423:12446/1	60	-
chr14	20366969	20366970	A01177:42:HHKNYDSX3:1:1165:24786:8563/1	60	+
chr14	20369824	20369825	A01177:42:HHKNYDSX3:1:1227:29206:26772/1	60	+
chr14	20459209	20459210	A01177:42:HHKNYDSX3:2:1464:25518:12900/1	60	-
chr14	21213375	21213376	A01177:42:HHKNYDSX3:1:1529:24505:22169/1	60	+
chr14	21234615	21234616	A01177:42:HHKNYDSX3:1:2627:3332:28244	60	-
chr14	21274682	21274683	A01177:42:HHKNYDSX3:2:1232:7401:9674/1	60	+
chr14	22077585	22077586	A01177:42:HHKNYDSX3:1:1514:31991:28870/1	60	+
chr14	22120983	22120984	A01177:42:HHKNYDSX3:1:2472:11722:33004/1	60	-
chr14	22584923	22584924	A01177:42:HHKNYDSX3:1:1109:8820:9251	60	-
chr14	22907618	22907619	A01177:42:HHKNYDSX3:1:1172:5475:12477/1	60	-
chr14	22910670	22910671	A01177:42:HHKNYDSX3:2:2225:12834:17080	60	-
chr14	23028119	23028120	A01177:42:HHKNYDSX3:2:2335:5846:3693	60	+
chr14	23612340	23612341	A01177:42:HHKNYDSX3:1:1324:16957:19116	60	+
chr14	23834670	23834671	A01177:42:HHKNYDSX3:1:1462:16405:17942	60	+
chr14	23946301	23946302	A01177:42:HHKNYDSX3:2:2311:1994:23234/1	60	+
chr14	23999148	23999149	A01177:42:HHKNYDSX3:1:1241:16179:18145/1	60	+
chr14	24153553	24153554	A01177:42:HHKNYDSX3:2:1452:27154:31109/1	60	+
chr14	24567480	24567481	A01177:42:HHKNYDSX3:1:2628:32678:11115	60	-
chr14	26395251	26395252	A01177:42:HHKNYDSX3:1:1155:7527:15468/1	60	+
chr14	26799839	26799840	A01177:42:HHKNYDSX3:1:2537:16324:14951/1	60	+
chr14	27113658	27113659	A01177:42:HHKNYDSX3:1:1332:3893:3255/1	60	-
chr14	27266090	27266091	A01177:42:HHKNYDSX3:1:2661:14344:4601	60	+
chr14	30634765	30634766	A01177:42:HHKNYDSX3:1:1339:3296:3443/1	60	-
chr14	30918898	30918899	A01177:42:HHKNYDSX3:1:1140:29134:16219/1	60	-
chr14	30928672	30928673	A01177:42:HHKNYDSX3:1:1352:1841:29731/1	60	+
chr14	30954700	30954701	A01177:42:HHKNYDSX3:2:1677:22670:34178	60	-
chr14	30955148	30955149	A01177:42:HHKNYDSX3:2:1366:6804:24580/1	60	-
chr14	33452011	33452012	A01177:42:HHKNYDSX3:1:1153:20012:3176/1	60	+
chr14	34971760	34971761	A01177:42:HHKNYDSX3:1:1476:13178:32299/1	60	+
chr14	35258989	35258990	A01177:42:HHKNYDSX3:2:1218:2293:16329/1	60	+
chr14	35280337	35280338	A01177:42:HHKNYDSX3:1:2545:32154:10269	60	+
chr14	35532269	35532270	A01177:42:HHKNYDSX3:1:1470:7744:36354/1	60	-
chr14	35692129	35692130	A01177:42:HHKNYDSX3:1:1125:17987:11788/1	60	+
chr14	35694950	35694951	A01177:42:HHKNYDSX3:1:2655:12979:10347/1	60	-
chr14	36354641	36354642	A01177:42:HHKNYDSX3:1:1644:16559:14951	60	+
chr14	39075352	39075353	A01177:42:HHKNYDSX3:1:2623:12527:8406/1	60	+
chr14	42957900	42957901	A01177:42:HHKNYDSX3:1:1107:13169:18630/1	60	+
chr14	44581002	44581003	A01177:42:HHKNYDSX3:1:2269:2826:16000	60	-
chr14	47803149	47803150	A01177:42:HHKNYDSX3:1:1416:19190:24455/1	60	-
chr14	47803174	47803175	A01177:42:HHKNYDSX3:1:1408:5990:28150/1	60	+
chr14	49586699	49586700	A01177:42:HHKNYDSX3:1:1553:20012:32424	60	-
chr14	49815635	49815636	A01177:42:HHKNYDSX3:1:1160:3441:1344/1	60	-
chr14	49862551	49862552	A01177:42:HHKNYDSX3:1:1443:9787:27806/1	60	+
chr14	49862667	49862668	A01177:42:HHKNYDSX3:2:1129:32470:34147	60	-
chr14	50144221	50144222	A01177:42:HHKNYDSX3:1:1355:2284:12774/1	60	+
chr14	50167910	50167911	A01177:42:HHKNYDSX3:2:1157:21965:34084	60	-
chr14	50495400	50495401	A01177:42:HHKNYDSX3:2:2550:7355:3959	60	-
chr14	50497851	50497852	A01177:42:HHKNYDSX3:1:1114:6560:24095/1	60	-
chr14	50512201	50512202	A01177:42:HHKNYDSX3:1:1550:9173:18443/1	60	-
chr14	52271408	52271409	A01177:42:HHKNYDSX3:1:2150:29695:13996/1	60	-
chr14	52752386	52752387	A01177:42:HHKNYDSX3:2:2237:3441:21355	60	+
chr14	53653945	53653946	A01177:42:HHKNYDSX3:1:2120:8811:18568/1	60	-
chr14	55661106	55661107	A01177:42:HHKNYDSX3:1:1358:18403:34554/1	60	-
chr14	55662920	55662921	A01177:42:HHKNYDSX3:1:1220:17119:1078/1	60	-
chr14	55684543	55684544	A01177:42:HHKNYDSX3:1:2642:32551:27398	60	-
chr14	56004149	56004150	A01177:42:HHKNYDSX3:2:1227:3143:4492/1	60	-
chr14	56261972	56261973	A01177:42:HHKNYDSX3:2:2157:12111:33238/1	60	-
chr14	56283459	56283460	A01177:42:HHKNYDSX3:1:1329:16360:34272/1	60	+
chr14	56344548	56344549	A01177:42:HHKNYDSX3:2:2174:6777:2174	60	+
chr14	57288718	57288719	A01177:42:HHKNYDSX3:1:1320:1967:19085/1	60	-
chr14	58327711	58327712	A01177:42:HHKNYDSX3:2:2140:30761:7513	60	-
chr14	58343912	58343913	A01177:42:HHKNYDSX3:1:2243:19280:21136/1	60	+
chr14	58344054	58344055	A01177:42:HHKNYDSX3:1:1150:13494:19633/1	60	+
chr14	59285107	59285108	A01177:42:HHKNYDSX3:2:2218:18710:14043/1	60	+
chr14	59480887	59480888	A01177:42:HHKNYDSX3:1:1124:28158:6918/1	60	+
chr14	59585690	59585691	A01177:42:HHKNYDSX3:2:1605:30508:7858	60	-
chr14	60816428	60816429	A01177:42:HHKNYDSX3:1:1342:23800:20102/1	60	+
chr14	61573020	61573021	A01177:42:HHKNYDSX3:1:1127:14154:27727/1	60	+
chr14	61724151	61724152	A01177:42:HHKNYDSX3:1:1667:6542:18145	60	-
chr14	61730064	61730065	A01177:42:HHKNYDSX3:1:1223:28393:17848/1	60	+
chr14	63430832	63430833	A01177:42:HHKNYDSX3:1:1206:5439:2112/1	60	+
chr14	64012146	64012147	A01177:42:HHKNYDSX3:1:1129:3848:25504/1	60	-
chr14	64143982	64143983	A01177:42:HHKNYDSX3:1:1157:29432:31391/1	60	-
chr14	64401145	64401146	A01177:42:HHKNYDSX3:2:1559:13937:30170/1	60	-
chr14	64453126	64453127	A01177:42:HHKNYDSX3:1:1661:30870:7952/1	60	-
chr14	64598123	64598124	A01177:42:HHKNYDSX3:1:2566:20555:4617/1	60	+
chr14	64925312	64925313	A01177:42:HHKNYDSX3:1:1110:19642:10207/1	60	+
chr14	65052675	65052676	A01177:42:HHKNYDSX3:1:2229:31476:1548/1	60	+
chr14	65427646	65427647	A01177:42:HHKNYDSX3:1:1551:7826:22905/1	60	+
chr14	65728804	65728805	A01177:42:HHKNYDSX3:1:1123:22019:5807/1	60	+
chr14	66183763	66183764	A01177:42:HHKNYDSX3:1:1140:11623:25222/1	60	+
chr14	66500921	66500922	A01177:42:HHKNYDSX3:1:1372:10330:11115/1	60	+
chr14	66530649	66530650	A01177:42:HHKNYDSX3:1:1109:27073:35321/1	60	-
chr14	66830746	66830747	A01177:42:HHKNYDSX3:1:1177:1199:3599/1	60	-
chr14	67072673	67072674	A01177:42:HHKNYDSX3:1:1269:30834:12211/1	60	-
chr14	67147482	67147483	A01177:42:HHKNYDSX3:2:1603:14579:23234/1	60	-
chr14	67356811	67356812	A01177:42:HHKNYDSX3:1:2170:16731:36135/1	60	-
chr14	67369058	67369059	A01177:42:HHKNYDSX3:1:1250:16297:35884/1	60	+
chr14	67371804	67371805	A01177:42:HHKNYDSX3:2:2177:24966:23312	60	+
chr14	68010835	68010836	A01177:42:HHKNYDSX3:1:2175:4598:26584	60	+
chr14	68238602	68238603	A01177:42:HHKNYDSX3:1:1168:14778:11115/1	60	+
chr14	68448250	68448251	A01177:42:HHKNYDSX3:1:2367:14787:2581/1	60	+
chr14	68616276	68616277	A01177:42:HHKNYDSX3:1:2640:28239:22373/1	60	-
chr14	69214935	69214936	A01177:42:HHKNYDSX3:1:1438:29487:7216/1	60	-
chr14	69707122	69707123	A01177:42:HHKNYDSX3:2:2618:17987:31297/1	60	+
chr14	70404726	70404727	A01177:42:HHKNYDSX3:2:2659:15393:4006/1	60	+
chr14	70929632	70929633	A01177:42:HHKNYDSX3:1:2341:32642:2253/1	60	-
chr14	70934697	70934698	A01177:42:HHKNYDSX3:1:2267:28456:34428/1	60	+
chr14	70950959	70950960	A01177:42:HHKNYDSX3:1:1122:29197:25128	60	-
chr14	70988435	70988436	A01177:42:HHKNYDSX3:1:2312:18087:15875/1	60	-
chr14	71017566	71017567	A01177:42:HHKNYDSX3:2:1357:7636:21543/1	60	+
chr14	71347321	71347322	A01177:42:HHKNYDSX3:1:1116:21233:31626/1	60	+
chr14	71558723	71558724	A01177:42:HHKNYDSX3:2:1243:11514:10410/1	60	-
chr14	72601894	72601895	A01177:42:HHKNYDSX3:2:1654:17861:14105	60	+
chr14	72875481	72875482	A01177:42:HHKNYDSX3:1:1567:15275:10034/1	60	-
chr14	73073513	73073514	A01177:42:HHKNYDSX3:1:1366:5403:12947/1	60	+
chr14	73092165	73092166	A01177:42:HHKNYDSX3:2:1565:5412:22858/1	60	-
chr14	73116901	73116902	A01177:42:HHKNYDSX3:2:2212:23782:7388/1	60	-
chr14	73120851	73120852	A01177:42:HHKNYDSX3:1:1273:24831:11616/1	60	+
chr14	73121811	73121812	A01177:42:HHKNYDSX3:1:1114:28094:36088/1	60	-
chr14	74294255	74294256	A01177:42:HHKNYDSX3:1:1228:21495:34554/1	60	+
chr14	74432756	74432757	A01177:42:HHKNYDSX3:1:2662:13575:29763/1	60	+
chr14	74811463	74811464	A01177:42:HHKNYDSX3:1:1127:28429:5760	60	+
chr14	76015653	76015654	A01177:42:HHKNYDSX3:2:1156:27968:9001	60	+
chr14	77513960	77513961	A01177:42:HHKNYDSX3:1:2407:15591:32910/1	60	+
chr14	77935450	77935451	A01177:42:HHKNYDSX3:2:1338:23565:25050/1	60	+
chr14	78321492	78321493	A01177:42:HHKNYDSX3:1:1159:24126:35603/1	60	+
chr14	78630697	78630698	A01177:42:HHKNYDSX3:1:2310:27570:1892	60	+
chr14	79548930	79548931	A01177:42:HHKNYDSX3:1:2365:18819:14920/1	60	+
chr14	80830008	80830009	A01177:42:HHKNYDSX3:2:1311:29930:19163	60	+
chr14	81190530	81190531	A01177:42:HHKNYDSX3:1:1434:27308:1877/1	60	+
chr14	81277554	81277555	A01177:42:HHKNYDSX3:1:2553:9570:22639	60	-
chr14	82611251	82611252	A01177:42:HHKNYDSX3:1:1210:31241:17738/1	60	+
chr14	83448430	83448431	A01177:42:HHKNYDSX3:1:1663:30951:29418/1	60	-
chr14	83646961	83646962	A01177:42:HHKNYDSX3:1:1466:22779:7560	60	-
chr14	86000579	86000580	A01177:42:HHKNYDSX3:1:2160:10420:20666/1	60	+
chr14	86000580	86000581	A01177:42:HHKNYDSX3:2:1205:4797:27837	60	+
chr14	86097332	86097333	A01177:42:HHKNYDSX3:1:1531:11568:12289	60	-
chr14	86232738	86232739	A01177:42:HHKNYDSX3:2:2129:9010:32565	60	+
chr14	86320080	86320081	A01177:42:HHKNYDSX3:1:1177:31575:29309/1	60	+
chr14	86940162	86940163	A01177:42:HHKNYDSX3:1:1154:31322:7075/1	60	+
chr14	86940164	86940165	A01177:42:HHKNYDSX3:1:2442:18828:2284	60	+
chr14	88746866	88746867	A01177:42:HHKNYDSX3:2:2278:7997:37012	60	-
chr14	89351597	89351598	A01177:42:HHKNYDSX3:2:1262:5873:8030	60	+
chr14	90170712	90170713	A01177:42:HHKNYDSX3:2:2170:3007:6574/1	60	-
chr14	90272704	90272705	A01177:42:HHKNYDSX3:2:1129:29848:19742/1	60	+
chr14	90970077	90970078	A01177:42:HHKNYDSX3:1:1354:26937:12978/1	60	-
chr14	91216466	91216467	A01177:42:HHKNYDSX3:1:1253:19081:11209/1	60	-
chr14	91456924	91456925	A01177:42:HHKNYDSX3:1:2547:1217:16564	60	+
chr14	91866153	91866154	A01177:42:HHKNYDSX3:1:2349:29324:35869/1	60	+
chr14	91999987	91999988	A01177:42:HHKNYDSX3:1:1226:25500:12743/1	60	-
chr14	92021984	92021985	A01177:42:HHKNYDSX3:1:2473:10565:24706/1	60	+
chr14	92826429	92826430	A01177:42:HHKNYDSX3:1:1621:24234:26115/1	60	-
chr14	92826749	92826750	A01177:42:HHKNYDSX3:2:1526:17626:20838	60	-
chr14	92833474	92833475	A01177:42:HHKNYDSX3:1:1119:19895:35947/1	60	+
chr14	95129657	95129658	A01177:42:HHKNYDSX3:1:2572:4842:26819/1	60	+
chr14	95663173	95663174	A01177:42:HHKNYDSX3:1:2535:31846:2503	60	+
chr14	95877423	95877424	A01177:42:HHKNYDSX3:1:2146:2013:25927/1	60	+
chr14	96292631	96292632	A01177:42:HHKNYDSX3:2:2605:27796:13683/1	60	-
chr14	96330889	96330890	A01177:42:HHKNYDSX3:1:1159:27263:3302/1	60	+
chr14	96341075	96341076	A01177:42:HHKNYDSX3:1:1104:24786:31923/1	60	-
chr14	96922221	96922222	A01177:42:HHKNYDSX3:1:1221:15103:31970	60	-
chr14	97060361	97060362	A01177:42:HHKNYDSX3:1:1653:30490:30812/1	60	-
chr14	97543600	97543601	A01177:42:HHKNYDSX3:1:1363:28519:10175	60	-
chr14	97618427	97618428	A01177:42:HHKNYDSX3:1:1147:18575:24392/1	60	+
chr14	97745380	97745381	A01177:42:HHKNYDSX3:1:1144:17056:28244/1	60	+
chr14	97814193	97814194	A01177:42:HHKNYDSX3:1:1547:30915:6214/1	60	-
chr14	97881028	97881029	A01177:42:HHKNYDSX3:1:1163:19117:5353/1	60	+
chr14	98109000	98109001	A01177:42:HHKNYDSX3:1:1138:27462:15765/1	60	-
chr14	98111008	98111009	A01177:42:HHKNYDSX3:1:1443:18945:22404/1	60	+
chr14	98118998	98118999	A01177:42:HHKNYDSX3:1:2433:18873:29450/1	60	-
chr14	98145190	98145191	A01177:42:HHKNYDSX3:1:1101:4038:3756	60	+
chr14	98152016	98152017	A01177:42:HHKNYDSX3:1:1101:13557:26663/1	60	-
chr14	98159223	98159224	A01177:42:HHKNYDSX3:2:1278:22227:2879	60	+
chr14	98159324	98159325	A01177:42:HHKNYDSX3:1:1103:29116:10426/1	60	-
chr14	98159872	98159873	A01177:42:HHKNYDSX3:1:1405:28718:14591/1	60	-
chr14	98185505	98185506	A01177:42:HHKNYDSX3:1:2138:25916:17472/1	60	+
chr14	98214809	98214810	A01177:42:HHKNYDSX3:1:1307:31973:33254/1	60	-
chr14	98223527	98223528	A01177:42:HHKNYDSX3:1:1560:12825:12430/1	60	+
chr14	98245353	98245354	A01177:42:HHKNYDSX3:1:1213:23402:5697/1	60	-
chr14	98259093	98259094	A01177:42:HHKNYDSX3:2:1422:7355:1705/1	60	-
chr14	98356530	98356531	A01177:42:HHKNYDSX3:1:1645:19416:30984/1	60	-
chr14	98435238	98435239	A01177:42:HHKNYDSX3:1:1555:3794:28823/1	60	+
chr14	98483735	98483736	A01177:42:HHKNYDSX3:2:1141:5466:31594/1	60	+
chr14	98644873	98644874	A01177:42:HHKNYDSX3:2:2561:28763:4492	60	-
chr14	98672786	98672787	A01177:42:HHKNYDSX3:1:2150:24758:4445/1	60	-
chr14	99575808	99575809	A01177:42:HHKNYDSX3:2:2329:14308:15311	60	+
chr14	99967815	99967816	A01177:42:HHKNYDSX3:2:1554:32976:31986/1	60	-
chr14	100013436	100013437	A01177:42:HHKNYDSX3:1:1117:15971:17221/1	60	-
[truncated: 4,660 more rows]
