# Supplementary material for: HIV-1 capsid stability enables inositol phosphate-independent infection of target cells and promotes integration into genes
Source: PLoS Pathog. 2023 Jun 2;19(6):e1011423. doi: 10.1371/journal.ppat.1011423 (PMC10266667; doi:10.1371/journal.ppat.1011423)
Supplement: S1 Data — (TAR.GZ) [file ppat.1011423.s012.tar.gz › CEM_WT_A/CA_E75A/Unique_hg38_integration_sites/7845-GS-7.bed]

chr1	757778	757779	A01177:42:HHKNYDSX3:2:1349:28980:28197	60	-
chr1	783217	783218	A01177:42:HHKNYDSX3:1:1463:9887:17456	60	-
chr1	788216	788217	A01177:42:HHKNYDSX3:1:1248:24722:16250/1	60	+
chr1	804980	804981	A01177:42:HHKNYDSX3:1:1152:25147:24596/1	60	-
chr1	807354	807355	A01177:42:HHKNYDSX3:1:1678:5493:37059/1	60	+
chr1	814580	814581	A01177:42:HHKNYDSX3:1:1428:12897:32941/1	60	-
chr1	815339	815340	A01177:42:HHKNYDSX3:1:1444:28221:21652/1	60	+
chr1	816872	816873	A01177:42:HHKNYDSX3:1:2410:7600:24768/1	60	+
chr1	828691	828692	A01177:42:HHKNYDSX3:1:1159:28456:26663/1	60	-
chr1	844605	844606	A01177:42:HHKNYDSX3:1:1427:29333:6511/1	60	-
chr1	1082551	1082552	A01177:42:HHKNYDSX3:1:1162:24921:17378/1	60	-
chr1	1104644	1104645	A01177:42:HHKNYDSX3:1:2145:26765:6699/1	60	+
chr1	1261768	1261769	A01177:42:HHKNYDSX3:1:1210:16170:8985/1	60	-
chr1	1262463	1262464	A01177:42:HHKNYDSX3:1:1215:5177:10050/1	60	-
chr1	1264838	1264839	A01177:42:HHKNYDSX3:2:1510:25220:21465	60	-
chr1	1266382	1266383	A01177:42:HHKNYDSX3:1:1672:22833:32236	60	-
chr1	1270050	1270051	A01177:42:HHKNYDSX3:1:1147:4327:32941/1	60	+
chr1	1275872	1275873	A01177:42:HHKNYDSX3:1:1577:13792:11506/1	60	-
chr1	1301225	1301226	A01177:42:HHKNYDSX3:1:1125:16342:12978	60	-
chr1	1316687	1316688	A01177:42:HHKNYDSX3:1:1138:8820:30639	60	-
chr1	1316922	1316923	A01177:42:HHKNYDSX3:1:1452:7229:23531/1	60	-
chr1	1318057	1318058	A01177:42:HHKNYDSX3:1:1113:7970:20118/1	60	-
chr1	1338811	1338812	A01177:42:HHKNYDSX3:1:1152:20754:28510	60	+
chr1	1342902	1342903	A01177:42:HHKNYDSX3:1:2301:25238:33364	60	-
chr1	1393308	1393309	A01177:42:HHKNYDSX3:1:1417:10954:3396/1	60	+
chr1	1394131	1394132	A01177:42:HHKNYDSX3:1:1140:13584:36260	60	+
chr1	1493186	1493187	A01177:42:HHKNYDSX3:1:2458:27353:5306	60	+
chr1	1646885	1646886	A01177:42:HHKNYDSX3:1:1349:7148:17253	60	-
chr1	1715993	1715994	A01177:42:HHKNYDSX3:1:1272:23683:13855/1	60	+
chr1	1715994	1715995	A01177:42:HHKNYDSX3:1:2145:6677:33599/1	60	+
chr1	1721317	1721318	A01177:42:HHKNYDSX3:1:1375:5810:18662/1	60	-
chr1	1821015	1821016	A01177:42:HHKNYDSX3:1:1175:7346:12618/1	60	+
chr1	1821119	1821120	A01177:42:HHKNYDSX3:1:2360:24325:35164/1	60	-
chr1	1822192	1822193	A01177:42:HHKNYDSX3:2:2127:19705:8719	60	-
chr1	1837039	1837040	A01177:42:HHKNYDSX3:1:1138:31584:17738/1	60	+
chr1	1838861	1838862	A01177:42:HHKNYDSX3:1:1259:3287:28573/1	60	+
chr1	1864292	1864293	A01177:42:HHKNYDSX3:1:1165:32009:33661	60	+
chr1	1869328	1869329	A01177:42:HHKNYDSX3:1:1261:6117:24173	60	+
chr1	1869330	1869331	A01177:42:HHKNYDSX3:2:1667:32307:12508	60	+
chr1	1884898	1884899	A01177:42:HHKNYDSX3:1:1104:28013:34601	60	+
chr1	3828919	3828920	A01177:42:HHKNYDSX3:1:1506:25500:32753/1	60	+
chr1	5940836	5940837	A01177:42:HHKNYDSX3:2:1272:28167:7279	60	-
chr1	6672660	6672661	A01177:42:HHKNYDSX3:1:2346:13630:20556/1	60	+
chr1	6817512	6817513	A01177:42:HHKNYDSX3:1:1671:11885:34569/1	60	+
chr1	6821520	6821521	A01177:42:HHKNYDSX3:2:2361:30933:24439/1	60	+
chr1	6822768	6822769	A01177:42:HHKNYDSX3:1:2316:20139:30608/1	60	+
chr1	6825360	6825361	A01177:42:HHKNYDSX3:1:1109:22688:19586	60	+
chr1	7343762	7343763	A01177:42:HHKNYDSX3:2:2363:3857:25019/1	60	+
chr1	7379874	7379875	A01177:42:HHKNYDSX3:1:1105:9381:19617	60	+
chr1	7747952	7747953	A01177:42:HHKNYDSX3:2:2515:1506:25770	60	-
chr1	7839001	7839002	A01177:42:HHKNYDSX3:2:1472:5602:19899	60	-
chr1	8487539	8487540	A01177:42:HHKNYDSX3:1:1264:3830:18959/1	60	+
chr1	8489414	8489415	A01177:42:HHKNYDSX3:1:2674:24994:18912/1	60	-
chr1	8531848	8531849	A01177:42:HHKNYDSX3:1:1174:13494:2503	60	+
chr1	8540068	8540069	A01177:42:HHKNYDSX3:1:1123:19153:3505/1	60	-
chr1	8545145	8545146	A01177:42:HHKNYDSX3:1:1237:24668:1094/1	60	-
chr1	8561875	8561876	A01177:42:HHKNYDSX3:1:1605:4255:10081	60	-
chr1	8570981	8570982	A01177:42:HHKNYDSX3:1:1105:12717:1595/1	60	+
chr1	8571538	8571539	A01177:42:HHKNYDSX3:2:1127:31458:35681/1	60	-
chr1	8606721	8606722	A01177:42:HHKNYDSX3:1:1331:1823:14888/1	60	+
chr1	8621656	8621657	A01177:42:HHKNYDSX3:1:1422:19298:24330	60	+
chr1	8638765	8638766	A01177:42:HHKNYDSX3:2:1448:31494:14137	60	-
chr1	8640378	8640379	A01177:42:HHKNYDSX3:1:1342:31024:29763/1	60	+
chr1	8642260	8642261	A01177:42:HHKNYDSX3:1:1105:27615:7921	60	+
chr1	8700629	8700630	A01177:42:HHKNYDSX3:1:1123:11153:4554	60	+
chr1	8700630	8700631	A01177:42:HHKNYDSX3:2:2131:16875:22075	60	+
chr1	8712978	8712979	A01177:42:HHKNYDSX3:1:1202:2320:11365/1	60	-
chr1	8752423	8752424	A01177:42:HHKNYDSX3:2:1477:2691:14074/1	60	+
chr1	8756477	8756478	A01177:42:HHKNYDSX3:1:2465:3676:8672/1	60	+
chr1	8764383	8764384	A01177:42:HHKNYDSX3:1:1251:29948:12023	60	-
chr1	8888012	8888013	A01177:42:HHKNYDSX3:1:1147:18023:4210/1	60	-
chr1	9241187	9241188	A01177:42:HHKNYDSX3:1:1131:27850:24674/1	60	-
chr1	9552735	9552736	A01177:42:HHKNYDSX3:1:1218:7111:29872/1	60	-
chr1	9560743	9560744	A01177:42:HHKNYDSX3:1:1311:22137:15875/1	60	-
chr1	9761273	9761274	A01177:42:HHKNYDSX3:1:1144:27733:7498/1	60	-
chr1	10099777	10099778	A01177:42:HHKNYDSX3:1:1160:18204:13072/1	60	-
chr1	10102185	10102186	A01177:42:HHKNYDSX3:1:1405:13838:29277	60	+
chr1	10120307	10120308	A01177:42:HHKNYDSX3:1:2457:19099:31626	60	+
chr1	10121126	10121127	A01177:42:HHKNYDSX3:1:2465:5584:20995/1	60	-
chr1	10129139	10129140	A01177:42:HHKNYDSX3:1:1210:14678:35462/1	60	-
chr1	10273382	10273383	A01177:42:HHKNYDSX3:1:1114:22498:13651/1	60	+
chr1	10317667	10317668	A01177:42:HHKNYDSX3:2:1175:29794:14418/1	60	+
chr1	10439020	10439021	A01177:42:HHKNYDSX3:1:1106:10628:8500/1	60	-
chr1	10517958	10517959	A01177:42:HHKNYDSX3:1:2124:4544:2816/1	60	+
chr1	10520364	10520365	A01177:42:HHKNYDSX3:1:2666:23176:24283/1	60	-
chr1	10524072	10524073	A01177:42:HHKNYDSX3:1:1228:21187:16579/1	60	+
chr1	10562217	10562218	A01177:42:HHKNYDSX3:1:1548:20690:6042	60	+
chr1	10581440	10581441	A01177:42:HHKNYDSX3:1:1229:11198:33630/1	60	+
chr1	10582206	10582207	A01177:42:HHKNYDSX3:1:2609:17879:5212/1	60	+
chr1	10582482	10582483	A01177:42:HHKNYDSX3:1:1374:3251:9909/1	60	-
chr1	10583779	10583780	A01177:42:HHKNYDSX3:1:1328:16043:33567/1	60	+
chr1	11089411	11089412	A01177:42:HHKNYDSX3:1:2175:32380:31109	60	-
chr1	11120903	11120904	A01177:42:HHKNYDSX3:2:2550:21676:14794/1	60	-
chr1	11222839	11222840	A01177:42:HHKNYDSX3:1:2546:28058:21089/1	60	+
chr1	11223354	11223355	A01177:42:HHKNYDSX3:1:1132:14814:1125/1	60	+
chr1	11699789	11699790	A01177:42:HHKNYDSX3:1:1359:23384:13182/1	60	-
chr1	11821217	11821218	A01177:42:HHKNYDSX3:1:2174:16523:3082/1	60	+
chr1	11916324	11916325	A01177:42:HHKNYDSX3:1:1663:18575:30373	60	+
chr1	11993056	11993057	A01177:42:HHKNYDSX3:1:1251:18403:17895/1	60	-
chr1	12065641	12065642	A01177:42:HHKNYDSX3:2:1117:27218:8860/1	60	+
chr1	12251442	12251443	A01177:42:HHKNYDSX3:1:1114:20139:35681	60	+
chr1	12258965	12258966	A01177:42:HHKNYDSX3:2:1338:26368:12868/1	60	+
chr1	12295590	12295591	A01177:42:HHKNYDSX3:1:1104:12165:31641/1	60	+
chr1	12298091	12298092	A01177:42:HHKNYDSX3:1:1642:6614:9001/1	60	+
chr1	12332974	12332975	A01177:42:HHKNYDSX3:1:1111:24225:33927/1	60	+
chr1	12335719	12335720	A01177:42:HHKNYDSX3:1:1178:11993:19100/1	60	-
chr1	12341091	12341092	A01177:42:HHKNYDSX3:1:1471:14335:24752/1	60	+
chr1	12403771	12403772	A01177:42:HHKNYDSX3:1:2625:32334:16532/1	60	+
chr1	12732641	12732642	A01177:42:HHKNYDSX3:1:2244:5810:29058	60	-
chr1	13716679	13716680	A01177:42:HHKNYDSX3:1:1515:13015:4022/1	60	+
chr1	13757884	13757885	A01177:42:HHKNYDSX3:1:2619:28438:7247	60	-
chr1	15556309	15556310	A01177:42:HHKNYDSX3:1:1122:19009:3818/1	60	-
chr1	15654641	15654642	A01177:42:HHKNYDSX3:1:1134:12237:7091	60	-
chr1	15662336	15662337	A01177:42:HHKNYDSX3:1:1221:16586:32597/1	60	+
chr1	15720596	15720597	A01177:42:HHKNYDSX3:1:1563:31123:19883/1	60	-
chr1	15720598	15720599	A01177:42:HHKNYDSX3:1:1212:24099:34648/1	60	-
chr1	15883309	15883310	A01177:42:HHKNYDSX3:1:1476:18973:20165/1	60	-
chr1	15922493	15922494	A01177:42:HHKNYDSX3:2:1346:29044:12336/1	60	-
chr1	16257716	16257717	A01177:42:HHKNYDSX3:1:1159:27208:26412/1	60	+
chr1	16341489	16341490	A01177:42:HHKNYDSX3:2:1608:16631:26725/1	60	-
chr1	16350152	16350153	A01177:42:HHKNYDSX3:1:2404:6533:20885	60	-
chr1	16508167	16508168	A01177:42:HHKNYDSX3:1:1176:29405:29403	60	-
chr1	16550149	16550150	A01177:42:HHKNYDSX3:1:1170:26847:14325/1	60	+
chr1	16607138	16607139	A01177:42:HHKNYDSX3:1:1144:31747:17863	60	+
chr1	19114957	19114958	A01177:42:HHKNYDSX3:2:2606:2076:30765	60	-
chr1	19128575	19128576	A01177:42:HHKNYDSX3:2:1108:6008:6668/1	60	+
chr1	19131536	19131537	A01177:42:HHKNYDSX3:2:2119:15338:28494/1	60	-
chr1	19155874	19155875	A01177:42:HHKNYDSX3:2:2674:3640:20196	60	-
chr1	19170422	19170423	A01177:42:HHKNYDSX3:1:1118:11415:34256/1	60	-
chr1	19181899	19181900	A01177:42:HHKNYDSX3:1:1116:4092:33661/1	60	-
chr1	19184657	19184658	A01177:42:HHKNYDSX3:1:2612:28474:8343	60	+
chr1	19190556	19190557	A01177:42:HHKNYDSX3:1:1207:11243:14418	60	-
chr1	19198056	19198057	A01177:42:HHKNYDSX3:1:2121:11388:15421/1	60	+
chr1	19213665	19213666	A01177:42:HHKNYDSX3:1:2629:16423:20854/1	60	-
chr1	19228728	19228729	A01177:42:HHKNYDSX3:1:1306:25880:17127/1	60	-
chr1	19371441	19371442	A01177:42:HHKNYDSX3:2:1670:23131:5760/1	60	-
chr1	20060478	20060479	A01177:42:HHKNYDSX3:2:1202:19461:21637/1	60	+
chr1	20753072	20753073	A01177:42:HHKNYDSX3:1:2435:27624:2080/1	60	+
chr1	20769026	20769027	A01177:42:HHKNYDSX3:2:1117:26404:7858/1	60	+
chr1	20778203	20778204	A01177:42:HHKNYDSX3:1:1236:3549:34037/1	60	-
chr1	20808694	20808695	A01177:42:HHKNYDSX3:1:1103:31051:7200/1	60	+
chr1	20873197	20873198	A01177:42:HHKNYDSX3:1:1677:25952:17691/1	60	-
chr1	20899551	20899552	A01177:42:HHKNYDSX3:1:2666:29360:26944/1	60	+
chr1	20899555	20899556	A01177:42:HHKNYDSX3:1:1316:30499:12226/1	60	-
chr1	20973725	20973726	A01177:42:HHKNYDSX3:1:1262:26811:32017/1	60	+
chr1	20986947	20986948	A01177:42:HHKNYDSX3:1:1456:29975:36151/1	60	-
chr1	20999807	20999808	A01177:42:HHKNYDSX3:1:2542:7988:8375/1	60	-
chr1	20999809	20999810	A01177:42:HHKNYDSX3:1:1415:17173:35336	60	-
chr1	21010674	21010675	A01177:42:HHKNYDSX3:1:1643:3450:5024/1	60	-
chr1	21065645	21065646	A01177:42:HHKNYDSX3:1:1421:12192:13651/1	60	-
chr1	21066430	21066431	A01177:42:HHKNYDSX3:2:1219:11713:22874/1	60	-
chr1	21092050	21092051	A01177:42:HHKNYDSX3:1:1451:26060:16626/1	60	-
chr1	21152781	21152782	A01177:42:HHKNYDSX3:2:2501:15383:10097	60	+
chr1	21686536	21686537	A01177:42:HHKNYDSX3:1:2454:3079:15186	60	-
chr1	21729145	21729146	A01177:42:HHKNYDSX3:1:1568:24297:19210/1	60	-
chr1	22087216	22087217	A01177:42:HHKNYDSX3:1:1151:13621:16470	60	+
chr1	22503701	22503702	A01177:42:HHKNYDSX3:2:2278:2591:27117/1	60	+
chr1	23030395	23030396	A01177:42:HHKNYDSX3:1:2634:29939:5525/1	60	+
chr1	23040877	23040878	A01177:42:HHKNYDSX3:1:2365:10610:12633/1	60	+
chr1	23165730	23165731	A01177:42:HHKNYDSX3:1:1117:1940:5102	60	+
chr1	23320267	23320268	A01177:42:HHKNYDSX3:1:1621:6045:23985	60	-
chr1	23324886	23324887	A01177:42:HHKNYDSX3:2:1101:32425:7200	60	-
chr1	23338343	23338344	A01177:42:HHKNYDSX3:1:1122:15962:31203/1	60	-
chr1	23736655	23736656	A01177:42:HHKNYDSX3:1:1253:18728:6715	60	-
chr1	23815359	23815360	A01177:42:HHKNYDSX3:1:2509:14886:1219	60	-
chr1	23976700	23976701	A01177:42:HHKNYDSX3:1:1302:15573:3505/1	60	-
chr1	24449264	24449265	A01177:42:HHKNYDSX3:2:2320:9173:2660/1	60	-
chr1	24645841	24645842	A01177:42:HHKNYDSX3:1:1443:3070:15295/1	60	-
chr1	24655398	24655399	A01177:42:HHKNYDSX3:1:2262:30156:7341/1	60	+
chr1	24657624	24657625	A01177:42:HHKNYDSX3:2:2205:27380:11710	60	-
chr1	24766747	24766748	A01177:42:HHKNYDSX3:1:1370:10936:3114/1	60	+
chr1	24773500	24773501	A01177:42:HHKNYDSX3:1:1117:19244:24111/1	60	+
chr1	24929344	24929345	A01177:42:HHKNYDSX3:2:1571:19144:31767/1	60	+
chr1	25359973	25359974	A01177:42:HHKNYDSX3:1:1131:27389:7529	60	-
chr1	25469222	25469223	A01177:42:HHKNYDSX3:2:2504:3721:1485/1	60	-
chr1	25471762	25471763	A01177:42:HHKNYDSX3:1:1264:9995:28009/1	60	-
chr1	25830469	25830470	A01177:42:HHKNYDSX3:1:1128:22742:1767/1	60	+
chr1	25840367	25840368	A01177:42:HHKNYDSX3:1:1216:29668:17644/1	60	-
chr1	25843676	25843677	A01177:42:HHKNYDSX3:1:2569:30228:30639	60	-
chr1	26123582	26123583	A01177:42:HHKNYDSX3:2:1532:31593:35133	60	-
chr1	26240205	26240206	A01177:42:HHKNYDSX3:1:1137:20952:28354/1	60	+
chr1	26478149	26478150	A01177:42:HHKNYDSX3:1:1147:24162:29904/1	60	+
chr1	26700606	26700607	A01177:42:HHKNYDSX3:1:1239:30002:1407/1	60	-
chr1	26725369	26725370	A01177:42:HHKNYDSX3:1:1214:25301:7169	60	-
chr1	26791217	26791218	A01177:42:HHKNYDSX3:1:2541:13214:30358/1	60	+
chr1	26839056	26839057	A01177:42:HHKNYDSX3:1:1667:13033:6621/1	60	+
chr1	26853359	26853360	A01177:42:HHKNYDSX3:1:1623:16098:7106/1	60	-
chr1	27347363	27347364	A01177:42:HHKNYDSX3:1:1417:7853:6230	60	+
chr1	27414831	27414832	A01177:42:HHKNYDSX3:1:1136:1579:6856/1	60	-
chr1	27427950	27427951	A01177:42:HHKNYDSX3:1:1514:26060:12555/1	60	+
chr1	27438318	27438319	A01177:42:HHKNYDSX3:1:2631:1524:14653/1	60	+
chr1	27440262	27440263	A01177:42:HHKNYDSX3:1:1110:3414:1297/1	60	-
chr1	27445738	27445739	A01177:42:HHKNYDSX3:1:1201:8748:16329/1	60	-
chr1	27445739	27445740	A01177:42:HHKNYDSX3:1:1110:23312:26428/1	60	+
chr1	27485469	27485470	A01177:42:HHKNYDSX3:1:2214:25328:3583/1	60	+
chr1	27892893	27892894	A01177:42:HHKNYDSX3:2:2559:22553:12430	60	+
chr1	28009432	28009433	A01177:42:HHKNYDSX3:2:2627:24252:19633	60	-
chr1	28029029	28029030	A01177:42:HHKNYDSX3:1:2419:3378:20212	60	-
chr1	28031905	28031906	A01177:42:HHKNYDSX3:1:1665:28800:8343/1	60	-
chr1	28056408	28056409	A01177:42:HHKNYDSX3:1:1105:2763:35430/1	60	-
chr1	28059114	28059115	A01177:42:HHKNYDSX3:1:1567:9941:33051/1	60	-
chr1	28061536	28061537	A01177:42:HHKNYDSX3:2:2557:7536:36432/1	60	-
chr1	28062108	28062109	A01177:42:HHKNYDSX3:1:1607:1407:19492/1	60	+
chr1	28066053	28066054	A01177:42:HHKNYDSX3:1:1232:18340:26490/1	60	+
chr1	28066799	28066800	A01177:42:HHKNYDSX3:1:1341:2880:28025/1	60	+
chr1	28067463	28067464	A01177:42:HHKNYDSX3:1:1305:1425:1423/1	60	+
chr1	28399073	28399074	A01177:42:HHKNYDSX3:1:1541:5963:8625	60	-
chr1	28417168	28417169	A01177:42:HHKNYDSX3:1:1340:20057:7827/1	60	+
chr1	28439539	28439540	A01177:42:HHKNYDSX3:2:1108:11605:29919/1	60	+
chr1	28487581	28487582	A01177:42:HHKNYDSX3:1:1603:20356:21778	60	-
chr1	28977500	28977501	A01177:42:HHKNYDSX3:1:1475:29071:13041/1	60	+
chr1	29035017	29035018	A01177:42:HHKNYDSX3:2:1560:17879:14262	60	-
chr1	29047677	29047678	A01177:42:HHKNYDSX3:1:2532:6741:1329/1	60	+
chr1	29048706	29048707	A01177:42:HHKNYDSX3:1:1114:10854:19695/1	60	-
chr1	29071442	29071443	A01177:42:HHKNYDSX3:1:1106:13485:5556/1	60	+
chr1	29167726	29167727	A01177:42:HHKNYDSX3:1:1302:20745:12054/1	60	-
chr1	29173967	29173968	A01177:42:HHKNYDSX3:1:2573:31973:36229	60	-
chr1	30940045	30940046	A01177:42:HHKNYDSX3:1:1263:9724:10160	60	-
chr1	30991175	30991176	A01177:42:HHKNYDSX3:1:1638:27416:16689/1	60	-
chr1	31001624	31001625	A01177:42:HHKNYDSX3:2:1512:10628:30827/1	60	-
chr1	31004510	31004511	A01177:42:HHKNYDSX3:2:1416:2953:9893/1	60	-
chr1	31005258	31005259	A01177:42:HHKNYDSX3:1:1108:27208:6496/1	60	+
chr1	31043068	31043069	A01177:42:HHKNYDSX3:1:1577:9344:17268/1	60	-
chr1	31909174	31909175	A01177:42:HHKNYDSX3:1:1228:9118:29841	60	-
chr1	31911504	31911505	A01177:42:HHKNYDSX3:1:1428:3360:11475/1	60	-
chr1	31914497	31914498	A01177:42:HHKNYDSX3:1:1332:20265:4617/1	60	+
chr1	31919854	31919855	A01177:42:HHKNYDSX3:1:1152:17363:10520/1	60	-
chr1	31925366	31925367	A01177:42:HHKNYDSX3:1:1130:1723:33379/1	60	-
chr1	31932244	31932245	A01177:42:HHKNYDSX3:1:1234:25364:13479/1	60	+
chr1	31932685	31932686	A01177:42:HHKNYDSX3:2:2324:24270:34945	60	-
chr1	32021814	32021815	A01177:42:HHKNYDSX3:2:1375:30219:30592/1	60	+
chr1	32030767	32030768	A01177:42:HHKNYDSX3:1:1224:21694:19648/1	60	+
chr1	32059680	32059681	A01177:42:HHKNYDSX3:1:1104:7844:21308/1	60	+
chr1	32084417	32084418	A01177:42:HHKNYDSX3:2:2455:17264:3834/1	60	+
chr1	32130125	32130126	A01177:42:HHKNYDSX3:1:1202:29143:19022/1	60	-
chr1	32137786	32137787	A01177:42:HHKNYDSX3:1:1254:3676:32221/1	60	+
chr1	32147590	32147591	A01177:42:HHKNYDSX3:1:1608:17436:8046/1	60	-
chr1	32255557	32255558	A01177:42:HHKNYDSX3:1:1141:8820:3897/1	60	+
chr1	32313883	32313884	A01177:42:HHKNYDSX3:2:1375:19578:30859/1	60	-
chr1	32320480	32320481	A01177:42:HHKNYDSX3:1:1210:9959:7560	60	+
chr1	32324766	32324767	A01177:42:HHKNYDSX3:1:1120:28528:22561/1	60	+
chr1	32632524	32632525	A01177:42:HHKNYDSX3:1:1122:18285:23891/1	60	+
chr1	32647941	32647942	A01177:42:HHKNYDSX3:1:1149:25599:31266/1	60	+
chr1	32685567	32685568	A01177:42:HHKNYDSX3:1:1123:31964:14199/1	60	+
chr1	32797348	32797349	A01177:42:HHKNYDSX3:2:2552:16441:26835	60	+
chr1	32825472	32825473	A01177:42:HHKNYDSX3:1:1250:19777:29418/1	60	+
chr1	32832247	32832248	A01177:42:HHKNYDSX3:1:1234:5421:17080/1	60	-
chr1	33727496	33727497	A01177:42:HHKNYDSX3:1:2560:25861:8140/1	60	-
chr1	34984205	34984206	A01177:42:HHKNYDSX3:1:1105:23981:20697/1	60	+
chr1	35003353	35003354	A01177:42:HHKNYDSX3:1:2114:24623:25848/1	60	+
chr1	35008651	35008652	A01177:42:HHKNYDSX3:1:1152:20600:27461/1	60	+
chr1	35012198	35012199	A01177:42:HHKNYDSX3:1:1113:15573:34256/1	60	-
chr1	35017973	35017974	A01177:42:HHKNYDSX3:1:1213:9561:35618/1	60	+
chr1	35018841	35018842	A01177:42:HHKNYDSX3:1:1341:1931:35837/1	60	+
chr1	35103623	35103624	A01177:42:HHKNYDSX3:1:1465:2049:3975/1	60	-
chr1	35112335	35112336	A01177:42:HHKNYDSX3:1:1227:14271:21010/1	60	-
chr1	35187244	35187245	A01177:42:HHKNYDSX3:1:1656:31566:6151/1	60	-
chr1	35286638	35286639	A01177:42:HHKNYDSX3:2:2476:4643:6809/1	60	-
chr1	35315725	35315726	A01177:42:HHKNYDSX3:1:1354:8088:11929	60	+
chr1	35320627	35320628	A01177:42:HHKNYDSX3:2:1268:32741:25535	60	-
chr1	35360507	35360508	A01177:42:HHKNYDSX3:2:1157:26910:17472/1	60	+
chr1	35372982	35372983	A01177:42:HHKNYDSX3:2:2578:1316:13604	60	-
chr1	35393453	35393454	A01177:42:HHKNYDSX3:2:1310:10673:29027/1	60	-
chr1	35419592	35419593	A01177:42:HHKNYDSX3:1:1147:16215:6308/1	60	+
chr1	35502738	35502739	A01177:42:HHKNYDSX3:2:2513:6234:9408	60	-
chr1	35747122	35747123	A01177:42:HHKNYDSX3:1:1153:16993:24126/1	60	-
chr1	35980534	35980535	A01177:42:HHKNYDSX3:2:2628:7789:7905	60	-
chr1	36033446	36033447	A01177:42:HHKNYDSX3:1:1266:18150:15984/1	60	+
chr1	36238072	36238073	A01177:42:HHKNYDSX3:1:1140:32127:4304/1	60	-
chr1	36259109	36259110	A01177:42:HHKNYDSX3:1:1532:26395:14826/1	60	-
chr1	36268839	36268840	A01177:42:HHKNYDSX3:2:2633:32868:16955	60	-
chr1	36275940	36275941	A01177:42:HHKNYDSX3:1:2641:3613:14418/1	60	+
chr1	37082066	37082067	A01177:42:HHKNYDSX3:1:1535:15365:20024/1	60	-
chr1	37827140	37827141	A01177:42:HHKNYDSX3:1:2640:17544:10394/1	60	-
chr1	37831889	37831890	A01177:42:HHKNYDSX3:1:2627:12581:35712/1	60	-
chr1	37984495	37984496	A01177:42:HHKNYDSX3:2:1147:12961:25379/1	60	+
chr1	37998783	37998784	A01177:42:HHKNYDSX3:2:2209:9616:7498/1	60	-
chr1	39003893	39003894	A01177:42:HHKNYDSX3:1:1250:29215:18114/1	60	-
chr1	39125465	39125466	A01177:42:HHKNYDSX3:2:2576:27299:13730/1	60	-
chr1	39163571	39163572	A01177:42:HHKNYDSX3:1:2308:29875:28870/1	60	-
chr1	39181818	39181819	A01177:42:HHKNYDSX3:1:1149:22941:2049/1	60	-
chr1	39249964	39249965	A01177:42:HHKNYDSX3:1:1463:25102:1188/1	60	-
chr1	39275034	39275035	A01177:42:HHKNYDSX3:2:2158:27823:2675	60	+
chr1	39281721	39281722	A01177:42:HHKNYDSX3:2:1629:29640:35571/1	60	+
chr1	39282577	39282578	A01177:42:HHKNYDSX3:1:1139:32542:9064/1	60	+
chr1	39311343	39311344	A01177:42:HHKNYDSX3:1:1441:23475:27367/1	60	+
chr1	39312931	39312932	A01177:42:HHKNYDSX3:2:1119:8630:29089	60	+
chr1	39319016	39319017	A01177:42:HHKNYDSX3:1:2170:15600:13886/1	60	-
chr1	39330330	39330331	A01177:42:HHKNYDSX3:2:1228:13910:32941/1	60	-
chr1	39349403	39349404	A01177:42:HHKNYDSX3:1:1341:3106:28729/1	60	+
chr1	39427074	39427075	A01177:42:HHKNYDSX3:1:1329:21658:35430/1	60	+
chr1	39432263	39432264	A01177:42:HHKNYDSX3:1:1239:19506:26349/1	60	+
chr1	39456886	39456887	A01177:42:HHKNYDSX3:2:1233:25003:16736/1	60	-
chr1	39515631	39515632	A01177:42:HHKNYDSX3:1:1659:16758:16360/1	60	+
chr1	39573553	39573554	A01177:42:HHKNYDSX3:1:1210:1380:23296/1	60	-
chr1	39851137	39851138	A01177:42:HHKNYDSX3:1:1673:16025:4038	60	-
chr1	40048933	40048934	A01177:42:HHKNYDSX3:1:2544:22752:7388/1	60	+
chr1	40292900	40292901	A01177:42:HHKNYDSX3:1:1147:11659:12633/1	60	-
chr1	40294863	40294864	A01177:42:HHKNYDSX3:1:1470:17607:5337/1	60	-
chr1	40383018	40383019	A01177:42:HHKNYDSX3:1:2547:29713:14685/1	60	-
chr1	40627641	40627642	A01177:42:HHKNYDSX3:1:1154:12689:21214/1	60	-
chr1	40686452	40686453	A01177:42:HHKNYDSX3:1:2320:10673:6167/1	60	-
chr1	40701647	40701648	A01177:42:HHKNYDSX3:1:1206:2519:36824/1	60	-
chr1	40753837	40753838	A01177:42:HHKNYDSX3:1:1371:10972:25848/1	60	+
chr1	40872652	40872653	A01177:42:HHKNYDSX3:1:1263:27371:5776/1	60	-
chr1	41077823	41077824	A01177:42:HHKNYDSX3:1:2419:31665:22858/1	60	-
chr1	41081795	41081796	A01177:42:HHKNYDSX3:1:1521:10664:1485	60	-
chr1	41084949	41084950	A01177:42:HHKNYDSX3:1:1148:8648:33285/1	60	-
chr1	41154378	41154379	A01177:42:HHKNYDSX3:1:1237:31051:6825/1	60	+
chr1	42198886	42198887	A01177:42:HHKNYDSX3:1:2519:10050:12352/1	60	+
chr1	42201833	42201834	A01177:42:HHKNYDSX3:2:1405:31846:20885/1	60	+
chr1	42214947	42214948	A01177:42:HHKNYDSX3:1:1662:18819:1736/1	60	-
chr1	42231458	42231459	A01177:42:HHKNYDSX3:2:1629:5620:1110	60	+
chr1	42237835	42237836	A01177:42:HHKNYDSX3:1:1422:30020:25958/1	60	+
chr1	42267450	42267451	A01177:42:HHKNYDSX3:1:1503:8811:1626/1	60	+
chr1	42268957	42268958	A01177:42:HHKNYDSX3:1:1134:25021:27070/1	60	-
chr1	42578162	42578163	A01177:42:HHKNYDSX3:1:2529:9272:10285/1	60	+
chr1	42685584	42685585	A01177:42:HHKNYDSX3:1:1153:22742:28354/1	60	+
chr1	42685585	42685586	A01177:42:HHKNYDSX3:1:2561:11993:21699/1	60	+
chr1	42693934	42693935	A01177:42:HHKNYDSX3:1:2120:29270:4523/1	60	+
chr1	42695743	42695744	A01177:42:HHKNYDSX3:1:1103:20401:25457	60	-
chr1	43371256	43371257	A01177:42:HHKNYDSX3:1:1155:18900:13369/1	60	+
chr1	43407116	43407117	A01177:42:HHKNYDSX3:1:1133:27281:24659/1	60	-
chr1	43410896	43410897	A01177:42:HHKNYDSX3:2:1417:6686:18646/1	60	-
chr1	43675750	43675751	A01177:42:HHKNYDSX3:1:1102:32000:12508/1	60	+
chr1	43828239	43828240	A01177:42:HHKNYDSX3:1:2143:16351:16595/1	60	-
chr1	44287482	44287483	A01177:42:HHKNYDSX3:1:2237:25301:20572	60	+
chr1	44926497	44926498	A01177:42:HHKNYDSX3:1:2117:31566:31203/1	60	+
chr1	44930388	44930389	A01177:42:HHKNYDSX3:1:1674:15402:8563/1	60	+
chr1	44941814	44941815	A01177:42:HHKNYDSX3:2:1659:3667:6214/1	60	+
chr1	44968311	44968312	A01177:42:HHKNYDSX3:1:1101:25943:10755/1	60	+
chr1	45336588	45336589	A01177:42:HHKNYDSX3:1:1308:30309:7232/1	60	-
chr1	45516478	45516479	A01177:42:HHKNYDSX3:1:1347:7753:30514/1	60	-
chr1	45596249	45596250	A01177:42:HHKNYDSX3:1:1458:24849:2973/1	60	-
chr1	45678617	45678618	A01177:42:HHKNYDSX3:1:1433:13711:23077/1	60	+
chr1	45681650	45681651	A01177:42:HHKNYDSX3:1:1128:22833:14011/1	60	-
chr1	45684673	45684674	A01177:42:HHKNYDSX3:1:1505:12391:36354/1	60	+
chr1	45696643	45696644	A01177:42:HHKNYDSX3:1:2343:17400:15280/1	60	+
chr1	45843658	45843659	A01177:42:HHKNYDSX3:1:1557:18204:17143/1	60	+
chr1	45881150	45881151	A01177:42:HHKNYDSX3:1:1454:32940:24220/1	60	+
chr1	46045798	46045799	A01177:42:HHKNYDSX3:2:1361:13666:20525/1	60	-
chr1	46062173	46062174	A01177:42:HHKNYDSX3:1:1621:13521:11663/1	60	+
chr1	46080087	46080088	A01177:42:HHKNYDSX3:1:1443:31033:5572	60	+
chr1	46084972	46084973	A01177:42:HHKNYDSX3:1:1311:26693:34319	60	+
chr1	46308309	46308310	A01177:42:HHKNYDSX3:1:1173:1452:24205/1	60	-
chr1	46420568	46420569	A01177:42:HHKNYDSX3:1:1102:7256:20917	60	+
chr1	47702447	47702448	A01177:42:HHKNYDSX3:1:1131:27850:25269/1	60	-
chr1	48269942	48269943	A01177:42:HHKNYDSX3:1:1138:28239:22968/1	60	+
chr1	48812649	48812650	A01177:42:HHKNYDSX3:2:2226:18132:31923	60	-
chr1	49038356	49038357	A01177:42:HHKNYDSX3:1:2258:15058:30514/1	60	+
chr1	50739754	50739755	A01177:42:HHKNYDSX3:1:2178:2202:28260/1	60	+
chr1	50844934	50844935	A01177:42:HHKNYDSX3:1:1309:1723:16063/1	60	-
chr1	50979430	50979431	A01177:42:HHKNYDSX3:1:1101:30517:29606/1	60	+
chr1	51460186	51460187	A01177:42:HHKNYDSX3:1:2617:15185:14387	60	-
chr1	51460506	51460507	A01177:42:HHKNYDSX3:1:2350:21793:22545/1	60	-
chr1	51634277	51634278	A01177:42:HHKNYDSX3:1:2426:7871:22701	60	+
chr1	51676755	51676756	A01177:42:HHKNYDSX3:1:2225:10972:2362/1	60	+
chr1	51676759	51676760	A01177:42:HHKNYDSX3:1:1358:4029:8750/1	60	-
chr1	51695242	51695243	A01177:42:HHKNYDSX3:1:1129:2935:29747/1	60	-
chr1	52049743	52049744	A01177:42:HHKNYDSX3:1:1349:5159:29653/1	60	-
chr1	52074840	52074841	A01177:42:HHKNYDSX3:1:1128:6605:10300/1	60	-
chr1	52195458	52195459	A01177:42:HHKNYDSX3:2:2602:3369:36323/1	60	-
chr1	52317999	52318000	A01177:42:HHKNYDSX3:1:1511:1642:11256/1	60	+
chr1	52473642	52473643	A01177:42:HHKNYDSX3:1:1122:26214:3270/1	60	+
chr1	52475025	52475026	A01177:42:HHKNYDSX3:1:2641:4200:12117/1	60	+
chr1	52483398	52483399	A01177:42:HHKNYDSX3:1:1137:29351:6042/1	60	+
chr1	52526201	52526202	A01177:42:HHKNYDSX3:1:1116:30590:15546/1	60	+
chr1	54649785	54649786	A01177:42:HHKNYDSX3:1:1251:11939:21919/1	60	+
chr1	54882434	54882435	A01177:42:HHKNYDSX3:2:2274:22471:18928	60	-
chr1	55115721	55115722	A01177:42:HHKNYDSX3:1:1636:28556:13119	60	-
chr1	55130122	55130123	A01177:42:HHKNYDSX3:1:2308:2727:36057/1	60	+
chr1	55161528	55161529	A01177:42:HHKNYDSX3:1:2448:4833:4946/1	60	+
chr1	56914985	56914986	A01177:42:HHKNYDSX3:1:1232:15492:19085/1	60	+
chr1	57111977	57111978	A01177:42:HHKNYDSX3:1:1360:12807:8672/1	60	+
chr1	57237061	57237062	A01177:42:HHKNYDSX3:1:1118:5882:6167	60	-
chr1	59111777	59111778	A01177:42:HHKNYDSX3:1:2273:19859:12336/1	60	-
chr1	59154968	59154969	A01177:42:HHKNYDSX3:2:1454:5023:18552/1	60	-
chr1	61126032	61126033	A01177:42:HHKNYDSX3:2:2472:14172:24126/1	60	+
chr1	62549659	62549660	A01177:42:HHKNYDSX3:2:1449:11288:22451/1	60	+
chr1	62662903	62662904	A01177:42:HHKNYDSX3:2:1513:13720:27633/1	60	+
chr1	63419020	63419021	A01177:42:HHKNYDSX3:2:2304:29053:23093	60	+
chr1	63481372	63481373	A01177:42:HHKNYDSX3:2:1136:15863:12399/1	60	+
chr1	64359308	64359309	A01177:42:HHKNYDSX3:1:1108:15465:26835/1	60	-
chr1	66485884	66485885	A01177:42:HHKNYDSX3:2:2426:25391:11835	60	-
chr1	66646532	66646533	A01177:42:HHKNYDSX3:1:1567:1307:34569	60	+
chr1	66936655	66936656	A01177:42:HHKNYDSX3:2:1140:19949:34037/1	60	-
chr1	66937901	66937902	A01177:42:HHKNYDSX3:1:1125:17074:24674/1	60	-
chr1	70369378	70369379	A01177:42:HHKNYDSX3:1:1327:6605:11397	60	-
chr1	71326778	71326779	A01177:42:HHKNYDSX3:1:1232:3902:20650	60	-
chr1	71372638	71372639	A01177:42:HHKNYDSX3:1:2334:2166:5556/1	60	+
chr1	71563843	71563844	A01177:42:HHKNYDSX3:1:2425:21016:9580/1	60	-
chr1	71720265	71720266	A01177:42:HHKNYDSX3:1:1374:13386:17879/1	60	-
chr1	72064877	72064878	A01177:42:HHKNYDSX3:2:1643:28067:13213/1	60	+
chr1	72131907	72131908	A01177:42:HHKNYDSX3:1:2378:21658:35524/1	60	+
chr1	72350440	72350441	A01177:42:HHKNYDSX3:1:1158:15393:5885/1	60	+
chr1	72605426	72605427	A01177:42:HHKNYDSX3:1:1121:31539:35728/1	60	-
chr1	72651437	72651438	A01177:42:HHKNYDSX3:1:1167:15157:16877/1	60	-
chr1	73442378	73442379	A01177:42:HHKNYDSX3:1:1404:25717:13902/1	60	+
chr1	73829738	73829739	A01177:42:HHKNYDSX3:2:2206:19840:19038/1	60	-
chr1	74236240	74236241	A01177:42:HHKNYDSX3:1:1369:12952:10833/1	60	+
chr1	75047318	75047319	A01177:42:HHKNYDSX3:1:1625:23339:30452/1	60	+
chr1	75818324	75818325	A01177:42:HHKNYDSX3:1:2241:19759:17080/1	60	-
chr1	75839395	75839396	A01177:42:HHKNYDSX3:1:1104:7536:2675/1	60	+
chr1	76523478	76523479	A01177:42:HHKNYDSX3:1:1112:8115:30702/1	60	+
chr1	76523480	76523481	A01177:42:HHKNYDSX3:1:2451:1262:4429	60	+
chr1	77633908	77633909	A01177:42:HHKNYDSX3:1:2427:2582:19022	60	-
chr1	77635564	77635565	A01177:42:HHKNYDSX3:1:1632:18973:14278/1	60	-
chr1	77714489	77714490	A01177:42:HHKNYDSX3:1:1112:17806:17362/1	60	+
chr1	77741449	77741450	A01177:42:HHKNYDSX3:1:1461:5547:31892/1	60	+
chr1	77948399	77948400	A01177:42:HHKNYDSX3:1:1559:7337:31360/1	60	-
chr1	77970360	77970361	A01177:42:HHKNYDSX3:1:1136:1208:5462/1	60	-
chr1	78046557	78046558	A01177:42:HHKNYDSX3:2:1441:18014:8735	60	+
chr1	78910856	78910857	A01177:42:HHKNYDSX3:1:1222:32009:22608/1	60	+
chr1	79175089	79175090	A01177:42:HHKNYDSX3:1:2240:2917:15123/1	60	+
chr1	79441073	79441074	A01177:42:HHKNYDSX3:1:1106:23891:9142/1	60	-
chr1	79694888	79694889	A01177:42:HHKNYDSX3:2:2674:9146:4022/1	60	-
chr1	79889277	79889278	A01177:42:HHKNYDSX3:1:1518:32099:12900/1	60	+
chr1	82576329	82576330	A01177:42:HHKNYDSX3:1:1116:23041:25207/1	60	-
chr1	83709758	83709759	A01177:42:HHKNYDSX3:2:1605:27154:18145	60	+
chr1	84281388	84281389	A01177:42:HHKNYDSX3:1:1303:23972:19836/1	60	+
chr1	85016858	85016859	A01177:42:HHKNYDSX3:1:1349:8775:16188/1	60	+
chr1	85184993	85184994	A01177:42:HHKNYDSX3:1:1116:2799:3552/1	60	-
chr1	85322781	85322782	A01177:42:HHKNYDSX3:1:1401:24668:37012	60	-
chr1	85401694	85401695	A01177:42:HHKNYDSX3:2:2438:14678:10880/1	60	+
chr1	85695778	85695779	A01177:42:HHKNYDSX3:1:1315:3052:26068/1	60	-
chr1	86933902	86933903	A01177:42:HHKNYDSX3:1:1104:3152:36448/1	60	-
chr1	86978407	86978408	A01177:42:HHKNYDSX3:1:1123:3739:10441/1	60	-
chr1	87243468	87243469	A01177:42:HHKNYDSX3:2:1162:7536:33270/1	60	-
chr1	88753499	88753500	A01177:42:HHKNYDSX3:2:1419:6316:26960/1	60	+
chr1	89135062	89135063	A01177:42:HHKNYDSX3:1:1120:16649:23281/1	60	-
chr1	89253160	89253161	A01177:42:HHKNYDSX3:1:1368:5936:8046/1	60	-
chr1	89720784	89720785	A01177:42:HHKNYDSX3:1:1110:17870:22952/1	60	+
chr1	89892359	89892360	A01177:42:HHKNYDSX3:1:1404:2519:12179	60	-
chr1	90010852	90010853	A01177:42:HHKNYDSX3:1:1464:29225:30718/1	60	+
chr1	90297634	90297635	A01177:42:HHKNYDSX3:1:1420:16731:10582/1	60	-
chr1	91195650	91195651	A01177:42:HHKNYDSX3:1:1131:27787:11256/1	60	-
chr1	91520575	91520576	A01177:42:HHKNYDSX3:1:1446:3893:23735/1	60	+
chr1	92258665	92258666	A01177:42:HHKNYDSX3:1:2255:12653:15170/1	60	-
chr1	92259770	92259771	A01177:42:HHKNYDSX3:1:1534:19027:32565	60	+
chr1	92312007	92312008	A01177:42:HHKNYDSX3:1:1220:8531:24345/1	60	+
chr1	92342047	92342048	A01177:42:HHKNYDSX3:1:1353:3052:36683	60	-
chr1	92368951	92368952	A01177:42:HHKNYDSX3:1:1306:17987:30107/1	60	+
chr1	92368952	92368953	A01177:42:HHKNYDSX3:2:1272:26928:14810/1	60	+
chr1	92538497	92538498	A01177:42:HHKNYDSX3:1:1315:15646:29340/1	60	+
chr1	92665801	92665802	A01177:42:HHKNYDSX3:1:1364:32461:24549/1	60	-
chr1	92867327	92867328	A01177:42:HHKNYDSX3:1:1438:13810:4178	60	-
chr1	92933370	92933371	A01177:42:HHKNYDSX3:1:1523:18466:7733/1	60	+
chr1	92936418	92936419	A01177:42:HHKNYDSX3:1:2305:7925:17910/1	60	-
chr1	92938260	92938261	A01177:42:HHKNYDSX3:1:2331:19217:4304	60	+
chr1	93101168	93101169	A01177:42:HHKNYDSX3:2:2166:29930:17159	60	-
chr1	93139777	93139778	A01177:42:HHKNYDSX3:1:1259:21061:24158/1	60	-
chr1	93184662	93184663	A01177:42:HHKNYDSX3:1:1550:8684:26991/1	60	+
chr1	93227058	93227059	A01177:42:HHKNYDSX3:2:2206:21450:13307/1	60	-
chr1	93348670	93348671	A01177:42:HHKNYDSX3:1:1468:1515:21590	60	+
chr1	93872928	93872929	A01177:42:HHKNYDSX3:2:2446:32353:29997	60	-
chr1	95643923	95643924	A01177:42:HHKNYDSX3:1:1129:6081:2910/1	60	-
chr1	96776199	96776200	A01177:42:HHKNYDSX3:1:1363:10755:33646/1	60	-
chr1	96811175	96811176	A01177:42:HHKNYDSX3:1:1101:18954:29027/1	60	-
chr1	97087102	97087103	A01177:42:HHKNYDSX3:1:1314:17653:11083/1	60	-
chr1	97653108	97653109	A01177:42:HHKNYDSX3:1:1673:31213:9987/1	60	-
chr1	97670062	97670063	A01177:42:HHKNYDSX3:1:1638:31132:35117	60	+
chr1	97788365	97788366	A01177:42:HHKNYDSX3:2:1531:9842:9799	60	-
chr1	97862319	97862320	A01177:42:HHKNYDSX3:1:1116:27064:33113	60	+
chr1	98072431	98072432	A01177:42:HHKNYDSX3:1:1505:16441:8202/1	60	+
chr1	98261801	98261802	A01177:42:HHKNYDSX3:1:1221:25834:7780/1	60	-
chr1	98268019	98268020	A01177:42:HHKNYDSX3:1:1120:32389:17378/1	60	+
chr1	99720347	99720348	A01177:42:HHKNYDSX3:1:2172:14940:7827	60	+
chr1	99883355	99883356	A01177:42:HHKNYDSX3:2:2261:29984:30091	60	-
chr1	100188635	100188636	A01177:42:HHKNYDSX3:1:1163:27462:3709/1	60	-
chr1	100470676	100470677	A01177:42:HHKNYDSX3:1:1238:10104:10128/1	60	-
chr1	100500291	100500292	A01177:42:HHKNYDSX3:1:1166:24722:24236/1	60	+
chr1	100954849	100954850	A01177:42:HHKNYDSX3:1:1117:13277:15812/1	60	+
chr1	101029075	101029076	A01177:42:HHKNYDSX3:1:1667:6849:4304/1	60	+
chr1	101149163	101149164	A01177:42:HHKNYDSX3:1:1202:10818:7451/1	60	-
chr1	101309090	101309091	A01177:42:HHKNYDSX3:1:1134:8739:30029	60	+
chr1	102043984	102043985	A01177:42:HHKNYDSX3:1:2646:31548:27226/1	60	+
chr1	102561456	102561457	A01177:42:HHKNYDSX3:1:1603:22055:27696/1	60	+
chr1	103303997	103303998	A01177:42:HHKNYDSX3:1:2352:4689:13839/1	60	-
chr1	103503289	103503290	A01177:42:HHKNYDSX3:1:1652:15085:18756/1	60	+
chr1	103519428	103519429	A01177:42:HHKNYDSX3:1:2322:13801:4319	60	-
chr1	104436537	104436538	A01177:42:HHKNYDSX3:2:2147:19452:28855	60	+
chr1	104557166	104557167	A01177:42:HHKNYDSX3:1:1247:29496:8672/1	60	-
chr1	104642287	104642288	A01177:42:HHKNYDSX3:2:1612:1027:15233	60	+
chr1	106397062	106397063	A01177:42:HHKNYDSX3:1:1320:17824:34428/1	60	-
chr1	107789688	107789689	A01177:42:HHKNYDSX3:2:1128:7030:27258/1	60	-
chr1	107808032	107808033	A01177:42:HHKNYDSX3:1:1255:12301:9768/1	60	+
chr1	107851638	107851639	A01177:42:HHKNYDSX3:2:2338:28944:22216	60	+
chr1	107900664	107900665	A01177:42:HHKNYDSX3:1:1156:13494:5916/1	60	-
chr1	107900980	107900981	A01177:42:HHKNYDSX3:2:1648:22390:4789/1	60	+
chr1	107946774	107946775	A01177:42:HHKNYDSX3:1:1351:6406:10989/1	60	-
chr1	108062275	108062276	A01177:42:HHKNYDSX3:1:1649:20374:15452/1	60	+
chr1	108585815	108585816	A01177:42:HHKNYDSX3:1:1135:25003:34084/1	60	-
chr1	108697812	108697813	A01177:42:HHKNYDSX3:1:2417:30572:33802/1	60	-
chr1	108752651	108752652	A01177:42:HHKNYDSX3:1:1135:12915:7952/1	60	-
chr1	108764027	108764028	A01177:42:HHKNYDSX3:1:1129:4246:34741/1	60	-
chr1	108791545	108791546	A01177:42:HHKNYDSX3:1:1334:9471:10786/1	60	+
chr1	108800398	108800399	A01177:42:HHKNYDSX3:1:2629:28429:34632	60	-
chr1	108933536	108933537	A01177:42:HHKNYDSX3:1:1101:24044:24565/1	60	+
chr1	109226914	109226915	A01177:42:HHKNYDSX3:1:2201:15510:28541/1	60	+
chr1	109781609	109781610	A01177:42:HHKNYDSX3:2:2205:17092:31532/1	60	-
chr1	109823148	109823149	A01177:42:HHKNYDSX3:1:1320:28682:30812	60	+
chr1	110342894	110342895	A01177:42:HHKNYDSX3:1:1363:19705:20275/1	60	+
chr1	110352139	110352140	A01177:42:HHKNYDSX3:1:1332:5502:4288/1	60	+
chr1	110880033	110880034	A01177:42:HHKNYDSX3:1:1104:2293:15045/1	60	+
chr1	111132449	111132450	A01177:42:HHKNYDSX3:2:1115:24026:30765	60	-
chr1	111179602	111179603	A01177:42:HHKNYDSX3:1:1204:26919:4648/1	60	+
chr1	111226713	111226714	A01177:42:HHKNYDSX3:1:1141:4924:19946/1	60	+
chr1	111231284	111231285	A01177:42:HHKNYDSX3:1:2425:12536:27743	60	+
chr1	111656248	111656249	A01177:42:HHKNYDSX3:2:1552:6153:5979/1	60	-
chr1	112571253	112571254	A01177:42:HHKNYDSX3:1:2173:25563:23938	60	+
chr1	112575790	112575791	A01177:42:HHKNYDSX3:1:2675:10447:34334/1	60	-
chr1	112644640	112644641	A01177:42:HHKNYDSX3:2:1335:1425:33458/1	60	+
chr1	112939825	112939826	A01177:42:HHKNYDSX3:1:1129:26214:8093/1	60	+
chr1	113098516	113098517	A01177:42:HHKNYDSX3:1:1125:2293:16485/1	60	-
chr1	113428232	113428233	A01177:42:HHKNYDSX3:1:1639:22345:24283/1	60	-
chr1	113727685	113727686	A01177:42:HHKNYDSX3:1:1432:15393:15311/1	60	+
chr1	113794256	113794257	A01177:42:HHKNYDSX3:1:1517:21088:4914/1	60	+
chr1	113827661	113827662	A01177:42:HHKNYDSX3:1:1228:20094:13526/1	60	+
chr1	113860734	113860735	A01177:42:HHKNYDSX3:1:1161:9218:14293/1	60	-
chr1	113901682	113901683	A01177:42:HHKNYDSX3:1:1170:1723:15468/1	60	+
chr1	114236367	114236368	A01177:42:HHKNYDSX3:1:1306:27181:30091/1	60	-
chr1	114325774	114325775	A01177:42:HHKNYDSX3:1:2522:17734:23249/1	60	+
chr1	114357523	114357524	A01177:42:HHKNYDSX3:2:2449:31340:18035	60	-
chr1	114387122	114387123	A01177:42:HHKNYDSX3:1:1208:1841:20055/1	60	+
chr1	114394071	114394072	A01177:42:HHKNYDSX3:2:2102:32669:19272	60	-
chr1	114396143	114396144	A01177:42:HHKNYDSX3:1:1321:29451:5181/1	60	+
chr1	114404664	114404665	A01177:42:HHKNYDSX3:1:1374:3540:5650/1	60	+
chr1	114409446	114409447	A01177:42:HHKNYDSX3:1:1112:27471:5509/1	60	-
chr1	114435591	114435592	A01177:42:HHKNYDSX3:1:1428:5674:26819/1	60	-
chr1	115839161	115839162	A01177:42:HHKNYDSX3:1:1271:18096:36746/1	60	-
chr1	117441691	117441692	A01177:42:HHKNYDSX3:1:1611:3830:18740	60	+
chr1	117627328	117627329	A01177:42:HHKNYDSX3:2:1513:9127:11381/1	60	-
chr1	117875546	117875547	A01177:42:HHKNYDSX3:1:1119:5719:32221	60	+
chr1	117875547	117875548	A01177:42:HHKNYDSX3:2:1145:16342:33614	60	+
chr1	117885678	117885679	A01177:42:HHKNYDSX3:1:2125:6361:8813/1	60	-
chr1	119165428	119165429	A01177:42:HHKNYDSX3:1:2271:1976:3286/1	60	+
chr1	119944763	119944764	A01177:42:HHKNYDSX3:1:1539:5683:13369/1	60	-
chr1	120030292	120030293	A01177:42:HHKNYDSX3:1:2567:26332:23140/1	60	-
chr1	125083370	125083371	A01177:42:HHKNYDSX3:1:2266:1172:36182	60	+
chr1	143735918	143735919	A01177:42:HHKNYDSX3:1:1363:11812:31344/1	60	+
chr1	145806025	145806026	A01177:42:HHKNYDSX3:1:1128:32633:30608/1	60	-
chr1	145807165	145807166	A01177:42:HHKNYDSX3:1:1502:2618:7780/1	60	-
chr1	146166397	146166398	A01177:42:HHKNYDSX3:1:1203:3929:2848/1	60	-
chr1	147250285	147250286	A01177:42:HHKNYDSX3:1:1124:21621:34710	60	-
chr1	147630162	147630163	A01177:42:HHKNYDSX3:1:1113:11876:29418/1	60	+
chr1	147723251	147723252	A01177:42:HHKNYDSX3:2:1245:23411:12383/1	60	-
chr1	149182693	149182694	A01177:42:HHKNYDSX3:2:1438:21685:31501/1	60	-
chr1	149423209	149423210	A01177:42:HHKNYDSX3:1:2417:1154:17237/1	60	+
chr1	149453930	149453931	A01177:42:HHKNYDSX3:1:1160:3938:20964	60	+
chr1	149454841	149454842	A01177:42:HHKNYDSX3:1:1235:20220:28745/1	60	-
chr1	149727147	149727148	A01177:42:HHKNYDSX3:1:1108:9679:26052/1	60	+
chr1	149994506	149994507	A01177:42:HHKNYDSX3:1:1636:28366:26506	60	+
chr1	149996793	149996794	A01177:42:HHKNYDSX3:1:1664:25536:36448/1	60	+
chr1	150077043	150077044	A01177:42:HHKNYDSX3:1:1278:16884:16329/1	60	-
chr1	150081301	150081302	A01177:42:HHKNYDSX3:1:1177:5457:6277	60	-
chr1	150125921	150125922	A01177:42:HHKNYDSX3:1:1134:22616:24721/1	60	+
chr1	150247071	150247072	A01177:42:HHKNYDSX3:1:1335:9932:5541/1	60	+
chr1	150346709	150346710	A01177:42:HHKNYDSX3:1:1640:15004:8844/1	60	-
chr1	150367547	150367548	A01177:42:HHKNYDSX3:2:1278:14868:21605	60	-
chr1	150377001	150377002	A01177:42:HHKNYDSX3:2:1357:29722:8688/1	60	-
chr1	150410686	150410687	A01177:42:HHKNYDSX3:1:1172:6099:19946/1	60	+
chr1	150423505	150423506	A01177:42:HHKNYDSX3:1:1123:3061:11522/1	60	-
chr1	150432274	150432275	A01177:42:HHKNYDSX3:1:1458:10737:13636	60	+
chr1	150459737	150459738	A01177:42:HHKNYDSX3:1:2604:16043:23484	60	-
chr1	150650328	150650329	A01177:42:HHKNYDSX3:1:1522:19705:36902	60	-
chr1	150681069	150681070	A01177:42:HHKNYDSX3:1:2202:1524:18537/1	60	-
chr1	150822302	150822303	A01177:42:HHKNYDSX3:1:1168:30825:15671/1	60	-
chr1	150834382	150834383	A01177:42:HHKNYDSX3:1:1455:31439:11224/1	60	+
chr1	150965599	150965600	A01177:42:HHKNYDSX3:1:1124:9082:30248/1	60	+
chr1	151018267	151018268	A01177:42:HHKNYDSX3:2:2550:13955:21840	60	+
chr1	151025019	151025020	A01177:42:HHKNYDSX3:1:1413:3875:6887/1	60	+
chr1	151030484	151030485	A01177:42:HHKNYDSX3:1:1313:15148:20275/1	60	+
chr1	151063182	151063183	A01177:42:HHKNYDSX3:1:1436:3351:12493	60	-
chr1	151230675	151230676	A01177:42:HHKNYDSX3:1:2220:11559:5666	60	+
chr1	151240691	151240692	A01177:42:HHKNYDSX3:1:1123:24957:14184/1	60	-
chr1	151321794	151321795	A01177:42:HHKNYDSX3:2:1564:28420:30107	60	+
chr1	151412073	151412074	A01177:42:HHKNYDSX3:1:1119:24758:21605/1	60	-
chr1	151416872	151416873	A01177:42:HHKNYDSX3:1:2444:22299:22138/1	60	-
chr1	151447923	151447924	A01177:42:HHKNYDSX3:1:2640:20066:7560/1	60	+
chr1	151448911	151448912	A01177:42:HHKNYDSX3:1:1204:25455:7341/1	60	-
chr1	151664490	151664491	A01177:42:HHKNYDSX3:1:1216:1859:31735/1	60	+
chr1	151686269	151686270	A01177:42:HHKNYDSX3:1:1434:22733:29904/1	60	-
chr1	153882199	153882200	A01177:42:HHKNYDSX3:1:1112:7943:35822/1	60	-
chr1	153887265	153887266	A01177:42:HHKNYDSX3:1:1121:8015:14215/1	60	+
chr1	153889012	153889013	A01177:42:HHKNYDSX3:1:1418:30861:16297/1	60	+
chr1	153896345	153896346	A01177:42:HHKNYDSX3:1:1449:20943:21856/1	60	-
chr1	153899379	153899380	A01177:42:HHKNYDSX3:1:1262:11758:23797/1	60	-
chr1	153995339	153995340	A01177:42:HHKNYDSX3:1:2207:31195:1752	60	-
chr1	154166435	154166436	A01177:42:HHKNYDSX3:1:2627:7473:26428/1	60	+
chr1	154172195	154172196	A01177:42:HHKNYDSX3:1:1528:16568:27680/1	60	-
chr1	154172785	154172786	A01177:42:HHKNYDSX3:1:1137:22923:7373	60	-
chr1	154231702	154231703	A01177:42:HHKNYDSX3:1:1314:19370:23296/1	60	+
chr1	154232734	154232735	A01177:42:HHKNYDSX3:1:1155:23746:36542/1	60	+
chr1	154233863	154233864	A01177:42:HHKNYDSX3:2:2224:30255:6480/1	60	-
chr1	154238622	154238623	A01177:42:HHKNYDSX3:1:1542:29704:36902/1	60	-
chr1	154278533	154278534	A01177:42:HHKNYDSX3:1:1306:3739:23719	60	-
chr1	154606236	154606237	A01177:42:HHKNYDSX3:2:1109:16170:31876/1	60	-
chr1	154977787	154977788	A01177:42:HHKNYDSX3:1:1133:29279:2284/1	60	-
chr1	155162695	155162696	A01177:42:HHKNYDSX3:1:1478:29179:27195/1	60	+
chr1	155318853	155318854	A01177:42:HHKNYDSX3:1:1315:16179:1955	60	-
chr1	155355189	155355190	A01177:42:HHKNYDSX3:1:1334:2899:10708/1	60	+
chr1	155387852	155387853	A01177:42:HHKNYDSX3:1:1166:18765:22373/1	60	+
chr1	155430301	155430302	A01177:42:HHKNYDSX3:1:2310:4526:5729/1	60	-
chr1	155464911	155464912	A01177:42:HHKNYDSX3:1:1666:30273:26804/1	60	-
chr1	155468626	155468627	A01177:42:HHKNYDSX3:1:1231:30156:31422/1	60	+
chr1	155483559	155483560	A01177:42:HHKNYDSX3:1:1265:16396:27352/1	60	+
chr1	155484074	155484075	A01177:42:HHKNYDSX3:1:1618:9796:5149/1	60	-
chr1	155486923	155486924	A01177:42:HHKNYDSX3:2:1210:23113:23985/1	60	-
chr1	155494694	155494695	A01177:42:HHKNYDSX3:1:1154:11433:6010/1	60	+
chr1	155533306	155533307	A01177:42:HHKNYDSX3:1:1107:22824:30154/1	60	+
chr1	155671641	155671642	A01177:42:HHKNYDSX3:1:1155:2772:4852/1	60	-
chr1	155696935	155696936	A01177:42:HHKNYDSX3:1:1655:16613:14137/1	60	+
chr1	155708412	155708413	A01177:42:HHKNYDSX3:1:2128:26214:35430	60	-
chr1	155780259	155780260	A01177:42:HHKNYDSX3:1:1576:26223:30968/1	60	+
chr1	155835405	155835406	A01177:42:HHKNYDSX3:1:1320:2266:35759/1	60	-
chr1	155841442	155841443	A01177:42:HHKNYDSX3:1:1145:11216:24330/1	60	-
chr1	155916697	155916698	A01177:42:HHKNYDSX3:2:1445:21965:23218/1	60	+
chr1	155916698	155916699	A01177:42:HHKNYDSX3:1:2203:15248:18474	60	+
chr1	155917924	155917925	A01177:42:HHKNYDSX3:1:1115:9769:4351/1	60	+
chr1	155920602	155920603	A01177:42:HHKNYDSX3:1:1653:1009:9064	60	-
chr1	156202236	156202237	A01177:42:HHKNYDSX3:1:1140:17725:23265/1	60	-
chr1	156204828	156204829	A01177:42:HHKNYDSX3:1:2570:8477:10316/1	60	-
chr1	156309354	156309355	A01177:42:HHKNYDSX3:2:2523:2428:30436	60	+
chr1	156316676	156316677	A01177:42:HHKNYDSX3:1:1542:14488:12117/1	60	-
chr1	156556050	156556051	A01177:42:HHKNYDSX3:2:2424:8486:31970	60	-
chr1	156777628	156777629	A01177:42:HHKNYDSX3:1:1152:27859:10786/1	60	-
chr1	157133102	157133103	A01177:42:HHKNYDSX3:1:1550:4246:20462/1	60	-
chr1	158297496	158297497	A01177:42:HHKNYDSX3:1:2217:1208:19648/1	60	+
chr1	158301918	158301919	A01177:42:HHKNYDSX3:2:2151:19678:24236/1	60	-
chr1	159015335	159015336	A01177:42:HHKNYDSX3:1:1111:15365:21934/1	60	-
chr1	159386041	159386042	A01177:42:HHKNYDSX3:1:2269:18719:16564/1	60	+
chr1	159681003	159681004	A01177:42:HHKNYDSX3:2:1576:32976:18521	60	-
chr1	159779843	159779844	A01177:42:HHKNYDSX3:1:1134:5403:34804	60	+
chr1	160248889	160248890	A01177:42:HHKNYDSX3:1:2114:23285:35712	60	-
chr1	160258434	160258435	A01177:42:HHKNYDSX3:1:1173:27353:15640/1	60	+
chr1	160430646	160430647	A01177:42:HHKNYDSX3:1:1252:20401:10269/1	60	-
chr1	160443643	160443644	A01177:42:HHKNYDSX3:1:1115:14290:23954	60	+
chr1	160443644	160443645	A01177:42:HHKNYDSX3:1:2606:10122:15640	60	+
chr1	160514174	160514175	A01177:42:HHKNYDSX3:1:1555:1615:35227/1	60	+
chr1	160557382	160557383	A01177:42:HHKNYDSX3:1:1650:6949:22952/1	60	-
chr1	160701459	160701460	A01177:42:HHKNYDSX3:1:1104:23809:3521/1	60	-
chr1	160705400	160705401	A01177:42:HHKNYDSX3:2:2204:31304:21699	60	-
chr1	161174509	161174510	A01177:42:HHKNYDSX3:1:1137:19515:13150/1	60	+
chr1	161523919	161523920	A01177:42:HHKNYDSX3:2:1131:2220:7498	60	-
chr1	161612796	161612797	A01177:42:HHKNYDSX3:1:1163:13214:18897/1	60	-
chr1	161872514	161872515	A01177:42:HHKNYDSX3:1:1613:7997:31970/1	60	-
chr1	161916256	161916257	A01177:42:HHKNYDSX3:2:1136:4779:28275/1	60	+
chr1	161920196	161920197	A01177:42:HHKNYDSX3:1:1543:4725:6104/1	60	-
chr1	161926532	161926533	A01177:42:HHKNYDSX3:1:1556:15926:16517/1	60	+
chr1	162580237	162580238	A01177:42:HHKNYDSX3:1:1420:10800:23234	60	-
chr1	163223059	163223060	A01177:42:HHKNYDSX3:1:1118:31521:30405	60	+
chr1	163600755	163600756	A01177:42:HHKNYDSX3:1:1119:26549:16939/1	60	+
chr1	163987181	163987182	A01177:42:HHKNYDSX3:1:1143:23601:35603/1	60	+
chr1	164206164	164206165	A01177:42:HHKNYDSX3:1:1105:4390:9940/1	60	-
chr1	164594925	164594926	A01177:42:HHKNYDSX3:1:1174:4915:7560	60	+
chr1	164612067	164612068	A01177:42:HHKNYDSX3:1:1207:11397:20353/1	60	+
chr1	164669584	164669585	A01177:42:HHKNYDSX3:2:1133:4942:35916/1	60	-
chr1	165001647	165001648	A01177:42:HHKNYDSX3:1:1205:20735:7216/1	60	-
chr1	167086726	167086727	A01177:42:HHKNYDSX3:1:1206:8486:10770/1	60	+
chr1	167097627	167097628	A01177:42:HHKNYDSX3:1:1512:7102:30389/1	60	+
chr1	167105733	167105734	A01177:42:HHKNYDSX3:1:1263:8079:29136/1	60	-
chr1	167112354	167112355	A01177:42:HHKNYDSX3:2:1207:32154:1438/1	60	+
chr1	167114428	167114429	A01177:42:HHKNYDSX3:1:2471:32036:3364	60	-
chr1	167204311	167204312	A01177:42:HHKNYDSX3:1:1323:31322:22921/1	60	+
chr1	167227516	167227517	A01177:42:HHKNYDSX3:1:1366:18973:26396/1	60	-
chr1	167302617	167302618	A01177:42:HHKNYDSX3:1:2560:8386:27226	60	-
chr1	167612655	167612656	A01177:42:HHKNYDSX3:2:1357:24189:7216/1	60	+
chr1	167988693	167988694	A01177:42:HHKNYDSX3:1:1240:32579:34303/1	60	+
chr1	167997239	167997240	A01177:42:HHKNYDSX3:2:2150:32832:22561/1	60	-
chr1	168019243	168019244	A01177:42:HHKNYDSX3:1:2327:28393:16564	60	+
chr1	168039204	168039205	A01177:42:HHKNYDSX3:2:1568:10872:35227/1	60	-
chr1	168200630	168200631	A01177:42:HHKNYDSX3:2:2668:12029:28056/1	60	+
chr1	168202913	168202914	A01177:42:HHKNYDSX3:1:2418:9607:30843/1	60	+
chr1	168317507	168317508	A01177:42:HHKNYDSX3:1:2430:15501:28839/1	60	-
chr1	168909534	168909535	A01177:42:HHKNYDSX3:1:1203:1841:10911	60	-
chr1	169208856	169208857	A01177:42:HHKNYDSX3:2:1165:4734:21402/1	60	-
chr1	169237529	169237530	A01177:42:HHKNYDSX3:1:1116:26910:30968	60	+
chr1	169237530	169237531	A01177:42:HHKNYDSX3:1:2614:12011:7670	60	+
chr1	171553879	171553880	A01177:42:HHKNYDSX3:1:1217:5367:8782/1	60	-
chr1	172550028	172550029	A01177:42:HHKNYDSX3:1:1636:23384:11616	60	-
chr1	172568858	172568859	A01177:42:HHKNYDSX3:1:2435:10122:31078/1	60	+
chr1	172588121	172588122	A01177:42:HHKNYDSX3:1:1343:13349:20697/1	60	-
chr1	173794457	173794458	A01177:42:HHKNYDSX3:1:1159:11758:32409/1	60	+
chr1	173854681	173854682	A01177:42:HHKNYDSX3:2:2453:6732:5509/1	60	+
chr1	173952313	173952314	A01177:42:HHKNYDSX3:1:1524:13395:1955/1	60	-
chr1	173972351	173972352	A01177:42:HHKNYDSX3:1:1149:10583:28244/1	60	+
chr1	174221924	174221925	A01177:42:HHKNYDSX3:1:2456:2248:35822/1	60	-
chr1	174286297	174286298	A01177:42:HHKNYDSX3:1:1374:28284:28651	60	-
chr1	174399556	174399557	A01177:42:HHKNYDSX3:1:2630:24930:16705/1	60	+
chr1	174483205	174483206	A01177:42:HHKNYDSX3:2:1557:2627:20791/1	60	+
chr1	175808073	175808074	A01177:42:HHKNYDSX3:1:1378:6686:32456	60	-
chr1	176130125	176130126	A01177:42:HHKNYDSX3:1:1474:17363:36949	60	-
chr1	176135399	176135400	A01177:42:HHKNYDSX3:1:1274:20509:25019/1	60	+
chr1	178884290	178884291	A01177:42:HHKNYDSX3:1:2601:12463:1564/1	60	-
chr1	179902678	179902679	A01177:42:HHKNYDSX3:1:1664:6352:18223/1	60	+
chr1	179966304	179966305	A01177:42:HHKNYDSX3:1:1316:9453:11287/1	60	+
chr1	180018613	180018614	A01177:42:HHKNYDSX3:1:1171:10872:34381/1	60	+
chr1	180034122	180034123	A01177:42:HHKNYDSX3:2:1231:27091:20603	60	-
chr1	180076795	180076796	A01177:42:HHKNYDSX3:2:2345:6813:36933/1	60	+
chr1	180112980	180112981	A01177:42:HHKNYDSX3:1:1203:2410:25332	60	+
chr1	180343680	180343681	A01177:42:HHKNYDSX3:2:2577:5113:36182	60	-
chr1	180473222	180473223	A01177:42:HHKNYDSX3:2:1350:23122:28009	60	-
chr1	180484576	180484577	A01177:42:HHKNYDSX3:1:1234:16767:23390/1	60	-
chr1	180686438	180686439	A01177:42:HHKNYDSX3:1:1138:18041:6339/1	60	+
chr1	180802673	180802674	A01177:42:HHKNYDSX3:1:1158:14416:16157/1	60	+
chr1	181705283	181705284	A01177:42:HHKNYDSX3:1:1149:8621:13072/1	60	-
chr1	182324136	182324137	A01177:42:HHKNYDSX3:1:2445:5475:15577	60	+
chr1	182807677	182807678	A01177:42:HHKNYDSX3:2:2507:16080:1971	60	-
chr1	182865734	182865735	A01177:42:HHKNYDSX3:1:1251:29505:11412/1	60	+
chr1	183519554	183519555	A01177:42:HHKNYDSX3:1:1128:6488:3646	60	+
chr1	183547294	183547295	A01177:42:HHKNYDSX3:2:2104:7021:26647	60	-
chr1	183580563	183580564	A01177:42:HHKNYDSX3:1:1201:21730:25786/1	60	+
chr1	183594118	183594119	A01177:42:HHKNYDSX3:1:2356:32353:6010/1	60	+
chr1	184471727	184471728	A01177:42:HHKNYDSX3:1:2312:17173:6089/1	60	+
chr1	184490482	184490483	A01177:42:HHKNYDSX3:1:1354:5638:20181/1	60	-
chr1	184609551	184609552	A01177:42:HHKNYDSX3:1:1241:14326:4069	60	-
chr1	185067290	185067291	A01177:42:HHKNYDSX3:1:1170:31720:7607/1	60	-
chr1	185094750	185094751	A01177:42:HHKNYDSX3:1:1301:19361:15139/1	60	+
chr1	185268281	185268282	A01177:42:HHKNYDSX3:1:1353:14751:8155	60	+
chr1	185311308	185311309	A01177:42:HHKNYDSX3:1:2541:25925:4523/1	60	-
chr1	185455187	185455188	A01177:42:HHKNYDSX3:1:1372:9299:21825/1	60	+
chr1	186645752	186645753	A01177:42:HHKNYDSX3:1:1263:24487:16407/1	60	+
chr1	187086422	187086423	A01177:42:HHKNYDSX3:1:2114:20862:2801	60	-
chr1	188935207	188935208	A01177:42:HHKNYDSX3:1:1128:18566:28040/1	60	-
chr1	189499301	189499302	A01177:42:HHKNYDSX3:2:1110:13765:12587/1	60	-
chr1	192267685	192267686	A01177:42:HHKNYDSX3:1:1155:3848:15358/1	60	+
chr1	192617860	192617861	A01177:42:HHKNYDSX3:2:1443:32362:19961	60	-
chr1	192617862	192617863	A01177:42:HHKNYDSX3:1:1232:28655:5838/1	60	-
chr1	192699043	192699044	A01177:42:HHKNYDSX3:1:1129:26341:7780/1	60	-
chr1	193018208	193018209	A01177:42:HHKNYDSX3:1:1359:22851:32236/1	60	+
chr1	193041541	193041542	A01177:42:HHKNYDSX3:1:2270:7988:6496	60	+
chr1	193138036	193138037	A01177:42:HHKNYDSX3:1:1421:18231:15311	60	+
chr1	193176772	193176773	A01177:42:HHKNYDSX3:1:2173:30517:9815/1	60	+
chr1	193203708	193203709	A01177:42:HHKNYDSX3:1:1110:13684:16266/1	60	+
chr1	193466228	193466229	A01177:42:HHKNYDSX3:2:1439:25012:28338/1	60	-
chr1	194063421	194063422	A01177:42:HHKNYDSX3:1:1206:32117:5384/1	60	+
chr1	194361960	194361961	A01177:42:HHKNYDSX3:1:1255:14145:35070/1	60	-
chr1	194641859	194641860	A01177:42:HHKNYDSX3:1:1606:17644:19147/1	60	-
chr1	195466190	195466191	A01177:42:HHKNYDSX3:1:1655:11668:25113/1	60	+
chr1	195637003	195637004	A01177:42:HHKNYDSX3:1:1313:1805:7842/1	60	+
chr1	195639589	195639590	A01177:42:HHKNYDSX3:1:1320:13422:31688	60	+
chr1	195767914	195767915	A01177:42:HHKNYDSX3:1:1201:19714:4914/1	60	-
chr1	196027634	196027635	A01177:42:HHKNYDSX3:1:1628:9263:10739/1	60	+
chr1	196320182	196320183	A01177:42:HHKNYDSX3:2:2135:2537:7482/1	60	+
chr1	196370729	196370730	A01177:42:HHKNYDSX3:1:1122:3631:6965/1	60	+
chr1	197302087	197302088	A01177:42:HHKNYDSX3:2:2460:5638:31328/1	60	-
chr1	197609880	197609881	A01177:42:HHKNYDSX3:1:2138:8947:14137/1	60	+
chr1	197610705	197610706	A01177:42:HHKNYDSX3:1:2247:26657:21793/1	60	+
chr1	197612188	197612189	A01177:42:HHKNYDSX3:1:1143:16197:35493/1	60	-
chr1	197677479	197677480	A01177:42:HHKNYDSX3:1:1573:8865:36385/1	60	+
chr1	197733586	197733587	A01177:42:HHKNYDSX3:1:1432:1154:33458/1	60	-
chr1	198266013	198266014	A01177:42:HHKNYDSX3:1:1215:3721:15608/1	60	+
chr1	198299605	198299606	A01177:42:HHKNYDSX3:1:1504:20681:27696/1	60	-
chr1	198304594	198304595	A01177:42:HHKNYDSX3:1:1110:21160:22388/1	60	+
chr1	198725355	198725356	A01177:42:HHKNYDSX3:1:2563:19208:14716	60	-
chr1	199062899	199062900	A01177:42:HHKNYDSX3:1:2448:5367:36088/1	60	-
chr1	199127634	199127635	A01177:42:HHKNYDSX3:1:1218:26449:18490/1	60	-
chr1	199226196	199226197	A01177:42:HHKNYDSX3:1:2457:30761:10019/1	60	-
chr1	199697383	199697384	A01177:42:HHKNYDSX3:2:1443:24207:17362/1	60	+
chr1	200486778	200486779	A01177:42:HHKNYDSX3:2:2343:5981:6778/1	60	-
chr1	200556645	200556646	A01177:42:HHKNYDSX3:1:1473:17119:26537/1	60	+
chr1	200936863	200936864	A01177:42:HHKNYDSX3:2:1370:5891:3646/1	60	-
chr1	200991667	200991668	A01177:42:HHKNYDSX3:1:1139:3866:19429/1	60	-
chr1	201001934	201001935	A01177:42:HHKNYDSX3:1:2571:29288:36307/1	60	+
chr1	201525420	201525421	A01177:42:HHKNYDSX3:1:1129:21893:33896/1	60	+
chr1	201863917	201863918	A01177:42:HHKNYDSX3:1:1128:19054:27790	60	-
chr1	201965751	201965752	A01177:42:HHKNYDSX3:1:1369:27335:13385/1	60	+
chr1	202035275	202035276	A01177:42:HHKNYDSX3:1:1248:4616:14559	60	-
chr1	202747346	202747347	A01177:42:HHKNYDSX3:1:2318:13557:9377/1	60	-
chr1	202756735	202756736	A01177:42:HHKNYDSX3:1:2309:18855:14074/1	60	-
chr1	203680690	203680691	A01177:42:HHKNYDSX3:1:1160:1913:5243/1	60	-
chr1	203933766	203933767	A01177:42:HHKNYDSX3:1:1374:13774:2206	60	+
chr1	204476759	204476760	A01177:42:HHKNYDSX3:1:1121:2437:18771/1	60	-
chr1	204532314	204532315	A01177:42:HHKNYDSX3:1:1576:31277:25817/1	60	-
chr1	204544004	204544005	A01177:42:HHKNYDSX3:1:1161:17698:17895/1	60	+
chr1	204544008	204544009	A01177:42:HHKNYDSX3:2:1136:3558:3959/1	60	+
chr1	205102729	205102730	A01177:42:HHKNYDSX3:2:2653:4725:9612/1	60	-
chr1	205105402	205105403	A01177:42:HHKNYDSX3:1:1209:24813:13088/1	60	-
chr1	205618411	205618412	A01177:42:HHKNYDSX3:2:1457:30400:22764	60	-
chr1	205715421	205715422	A01177:42:HHKNYDSX3:1:1114:22968:11553/1	60	+
chr1	205746826	205746827	A01177:42:HHKNYDSX3:1:1155:20817:28463	60	-
chr1	205901572	205901573	A01177:42:HHKNYDSX3:1:1127:19813:25535/1	60	-
chr1	206077133	206077134	A01177:42:HHKNYDSX3:1:1251:24035:32503/1	60	+
chr1	206090296	206090297	A01177:42:HHKNYDSX3:1:1117:29134:28776/1	60	+
chr1	207337568	207337569	A01177:42:HHKNYDSX3:1:1149:4797:3787/1	60	-
chr1	207646949	207646950	A01177:42:HHKNYDSX3:1:1166:1461:13291/1	60	+
chr1	207780912	207780913	A01177:42:HHKNYDSX3:1:1370:24569:21527/1	60	+
chr1	207854953	207854954	A01177:42:HHKNYDSX3:1:1121:23330:24674/1	60	-
chr1	209522863	209522864	A01177:42:HHKNYDSX3:1:1313:28700:3286/1	60	+
chr1	210446696	210446697	A01177:42:HHKNYDSX3:2:2249:25446:13056/1	60	-
chr1	211296172	211296173	A01177:42:HHKNYDSX3:1:1101:11306:29340/1	60	+
chr1	211391176	211391177	A01177:42:HHKNYDSX3:1:1258:11035:33160/1	60	+
chr1	211780252	211780253	A01177:42:HHKNYDSX3:1:1607:30508:22200/1	60	-
chr1	211989549	211989550	A01177:42:HHKNYDSX3:1:2678:10583:35164/1	60	-
chr1	212078656	212078657	A01177:42:HHKNYDSX3:1:1205:7355:28354/1	60	+
chr1	212103246	212103247	A01177:42:HHKNYDSX3:1:2236:11460:21433/1	60	+
chr1	212156993	212156994	A01177:42:HHKNYDSX3:2:1111:4182:4977/1	60	+
chr1	212172948	212172949	A01177:42:HHKNYDSX3:1:1103:9263:36229/1	60	-
chr1	212178422	212178423	A01177:42:HHKNYDSX3:1:1265:32353:30968/1	60	-
chr1	212742898	212742899	A01177:42:HHKNYDSX3:1:1171:9046:13432/1	60	+
chr1	212759169	212759170	A01177:42:HHKNYDSX3:1:1252:31810:17660/1	60	+
chr1	213147140	213147141	A01177:42:HHKNYDSX3:1:1242:29894:23390	60	+
chr1	214621182	214621183	A01177:42:HHKNYDSX3:1:1366:26106:31391/1	60	-
chr1	215516456	215516457	A01177:42:HHKNYDSX3:1:1434:6153:34068/1	60	+
chr1	216608410	216608411	A01177:42:HHKNYDSX3:1:1235:21043:13479/1	60	-
chr1	216694369	216694370	A01177:42:HHKNYDSX3:1:1470:9652:10848/1	60	-
chr1	216705481	216705482	A01177:42:HHKNYDSX3:1:1131:4453:22388/1	60	+
chr1	216795581	216795582	A01177:42:HHKNYDSX3:2:2561:6126:31046/1	60	+
chr1	217128480	217128481	A01177:42:HHKNYDSX3:1:1165:15293:17456/1	60	+
chr1	217347548	217347549	A01177:42:HHKNYDSX3:2:1162:21640:30326/1	60	+
chr1	218367865	218367866	A01177:42:HHKNYDSX3:2:2339:7410:4961	60	-
chr1	219013036	219013037	A01177:42:HHKNYDSX3:1:1237:8684:7576/1	60	+
chr1	219151349	219151350	A01177:42:HHKNYDSX3:1:2153:9091:23970/1	60	-
chr1	219210915	219210916	A01177:42:HHKNYDSX3:1:1108:7374:20838/1	60	-
chr1	220118100	220118101	A01177:42:HHKNYDSX3:2:1514:30120:5400/1	60	-
chr1	220223284	220223285	A01177:42:HHKNYDSX3:2:2557:21829:18317/1	60	+
chr1	220230611	220230612	A01177:42:HHKNYDSX3:1:1352:19208:18881/1	60	+
chr1	220241733	220241734	A01177:42:HHKNYDSX3:2:2471:32036:34240/1	60	-
chr1	221636753	221636754	A01177:42:HHKNYDSX3:1:1229:17662:15984/1	60	+
chr1	221726377	221726378	A01177:42:HHKNYDSX3:1:1227:29821:19163/1	60	+
chr1	222390872	222390873	A01177:42:HHKNYDSX3:1:1301:25418:19053	60	+
chr1	222640011	222640012	A01177:42:HHKNYDSX3:2:2259:27661:27821/1	60	+
chr1	222681639	222681640	A01177:42:HHKNYDSX3:1:1673:2772:21762	60	+
chr1	222682201	222682202	A01177:42:HHKNYDSX3:1:1143:17987:28980	60	+
chr1	222691766	222691767	A01177:42:HHKNYDSX3:1:2126:24903:15593/1	60	+
chr1	222831900	222831901	A01177:42:HHKNYDSX3:1:1529:21594:24549/1	60	+
chr1	222860719	222860720	A01177:42:HHKNYDSX3:2:1657:15682:12680/1	60	-
chr1	223779606	223779607	A01177:42:HHKNYDSX3:2:1319:27028:29794/1	60	+
chr1	223801188	223801189	A01177:42:HHKNYDSX3:1:1603:17842:14826/1	60	-
chr1	223802277	223802278	A01177:42:HHKNYDSX3:1:1112:27434:2096/1	60	+
chr1	223802464	223802465	A01177:42:HHKNYDSX3:1:1373:9010:8140	60	+
chr1	223807241	223807242	A01177:42:HHKNYDSX3:1:1406:16125:24627/1	60	+
chr1	223824730	223824731	A01177:42:HHKNYDSX3:1:1378:32407:33004/1	60	-
chr1	224126871	224126872	A01177:42:HHKNYDSX3:1:1253:13521:3302/1	60	+
chr1	224275998	224275999	A01177:42:HHKNYDSX3:1:1330:20925:34507/1	60	-
chr1	224364923	224364924	A01177:42:HHKNYDSX3:1:1544:30382:6324/1	60	-
chr1	224366760	224366761	A01177:42:HHKNYDSX3:1:1107:18313:15640/1	60	-
chr1	224416267	224416268	A01177:42:HHKNYDSX3:2:1347:30915:7153	60	-
chr1	224800688	224800689	A01177:42:HHKNYDSX3:1:1165:11559:14935	60	-
chr1	225410739	225410740	A01177:42:HHKNYDSX3:1:1112:24261:2331/1	60	+
chr1	225499597	225499598	A01177:42:HHKNYDSX3:1:1414:12418:31203/1	60	-
chr1	225499962	225499963	A01177:42:HHKNYDSX3:1:1156:1325:30029/1	60	-
chr1	225511617	225511618	A01177:42:HHKNYDSX3:1:2324:15302:8516	60	+
chr1	225531754	225531755	A01177:42:HHKNYDSX3:1:1242:29008:10238/1	60	-
chr1	225601542	225601543	A01177:42:HHKNYDSX3:1:1349:2537:26303/1	60	+
chr1	225644633	225644634	A01177:42:HHKNYDSX3:1:1116:30590:13322/1	60	+
chr1	225850605	225850606	A01177:42:HHKNYDSX3:1:1171:4300:13980/1	60	-
chr1	226072117	226072118	A01177:42:HHKNYDSX3:1:1126:23538:13354/1	60	-
chr1	226130424	226130425	A01177:42:HHKNYDSX3:1:1116:4481:3552/1	60	-
chr1	226154305	226154306	A01177:42:HHKNYDSX3:2:1240:17381:25551/1	60	-
chr1	226246856	226246857	A01177:42:HHKNYDSX3:1:1164:26829:7968/1	60	+
chr1	226251851	226251852	A01177:42:HHKNYDSX3:2:2207:14696:35744	60	+
chr1	226292785	226292786	A01177:42:HHKNYDSX3:2:1175:22607:20415/1	60	+
chr1	226364938	226364939	A01177:42:HHKNYDSX3:1:1149:16098:34381/1	60	+
chr1	226668200	226668201	A01177:42:HHKNYDSX3:2:2622:17273:35697/1	60	+
chr1	226707617	226707618	A01177:42:HHKNYDSX3:1:1216:13593:6527/1	60	-
chr1	226727467	226727468	A01177:42:HHKNYDSX3:1:1569:5231:3161/1	60	+
chr1	228145451	228145452	A01177:42:HHKNYDSX3:2:2127:25708:32080	60	-
chr1	228179066	228179067	A01177:42:HHKNYDSX3:2:1358:9290:4617/1	60	+
chr1	228184913	228184914	A01177:42:HHKNYDSX3:2:2254:11207:30639	60	+
chr1	228228881	228228882	A01177:42:HHKNYDSX3:1:1166:11514:30076/1	60	-
chr1	228230768	228230769	A01177:42:HHKNYDSX3:1:1107:4354:8249/1	60	+
chr1	228231834	228231835	A01177:42:HHKNYDSX3:1:1442:20690:25081/1	60	+
chr1	228253575	228253576	A01177:42:HHKNYDSX3:2:1267:32877:16282/1	60	-
chr1	228267011	228267012	A01177:42:HHKNYDSX3:1:1313:19741:23657/1	60	-
chr1	228295782	228295783	A01177:42:HHKNYDSX3:1:1510:29505:10692/1	60	+
chr1	228302554	228302555	A01177:42:HHKNYDSX3:1:1114:8983:34147/1	60	+
chr1	228325768	228325769	A01177:42:HHKNYDSX3:1:1350:23167:6073/1	60	+
chr1	228327080	228327081	A01177:42:HHKNYDSX3:1:2563:28402:1579/1	60	-
chr1	228327082	228327083	A01177:42:HHKNYDSX3:1:2569:31910:7373/1	60	-
chr1	228328465	228328466	A01177:42:HHKNYDSX3:1:1106:6686:25567	60	-
chr1	228389633	228389634	A01177:42:HHKNYDSX3:1:1116:18412:27023/1	60	-
chr1	228404530	228404531	A01177:42:HHKNYDSX3:1:1360:26820:21887/1	60	-
chr1	228490050	228490051	A01177:42:HHKNYDSX3:1:1147:18032:24643/1	60	+
chr1	228495132	228495133	A01177:42:HHKNYDSX3:1:1206:15383:11443/1	60	+
chr1	228496471	228496472	A01177:42:HHKNYDSX3:1:1139:30508:34225/1	60	-
chr1	228499599	228499600	A01177:42:HHKNYDSX3:1:1206:5791:24893	60	+
chr1	228653049	228653050	A01177:42:HHKNYDSX3:2:1560:8883:10614/1	60	+
chr1	228811390	228811391	A01177:42:HHKNYDSX3:1:1449:21757:20165/1	60	-
chr1	228851766	228851767	A01177:42:HHKNYDSX3:1:1477:16224:23171/1	60	+
chr1	229277204	229277205	A01177:42:HHKNYDSX3:2:1227:25870:29919	60	-
chr1	229284655	229284656	A01177:42:HHKNYDSX3:1:1507:5213:35415	60	+
chr1	229285953	229285954	A01177:42:HHKNYDSX3:1:2152:16975:32049	60	-
chr1	229301068	229301069	A01177:42:HHKNYDSX3:1:1138:27082:7498	60	+
chr1	229302060	229302061	A01177:42:HHKNYDSX3:2:1567:15356:5948	60	-
chr1	229312821	229312822	A01177:42:HHKNYDSX3:1:1378:18900:12085/1	60	+
chr1	229316602	229316603	A01177:42:HHKNYDSX3:1:1453:4227:31516	60	-
chr1	229334330	229334331	A01177:42:HHKNYDSX3:1:1111:9136:13495/1	60	-
chr1	229457884	229457885	A01177:42:HHKNYDSX3:1:1315:22544:5556/1	60	+
chr1	229458620	229458621	A01177:42:HHKNYDSX3:1:1608:14959:23484/1	60	+
chr1	229461484	229461485	A01177:42:HHKNYDSX3:1:1331:19687:25629/1	60	-
chr1	229464437	229464438	A01177:42:HHKNYDSX3:1:1204:21811:12962/1	60	+
chr1	229466058	229466059	A01177:42:HHKNYDSX3:2:2261:27055:29215	60	-
chr1	229474661	229474662	A01177:42:HHKNYDSX3:1:1562:16251:12289/1	60	-
chr1	229475692	229475693	A01177:42:HHKNYDSX3:1:1108:21992:32002/1	60	-
chr1	229490589	229490590	A01177:42:HHKNYDSX3:1:1124:25274:5901/1	60	+
chr1	229528202	229528203	A01177:42:HHKNYDSX3:1:1451:25418:11757/1	60	-
chr1	229531542	229531543	A01177:42:HHKNYDSX3:1:1133:19370:26710/1	60	+
chr1	229536136	229536137	A01177:42:HHKNYDSX3:2:1168:3712:27649/1	60	+
chr1	229603697	229603698	A01177:42:HHKNYDSX3:2:2348:3712:25426/1	60	+
chr1	229605789	229605790	A01177:42:HHKNYDSX3:1:1201:4915:16924/1	60	+
chr1	229639276	229639277	A01177:42:HHKNYDSX3:1:1105:8386:12696	60	-
chr1	230076483	230076484	A01177:42:HHKNYDSX3:1:1206:2483:21856/1	60	-
chr1	230118799	230118800	A01177:42:HHKNYDSX3:1:1551:26205:29716/1	60	+
chr1	230141123	230141124	A01177:42:HHKNYDSX3:1:1305:8938:3693/1	60	+
chr1	230183407	230183408	A01177:42:HHKNYDSX3:1:1372:2745:33301/1	60	-
chr1	230346271	230346272	A01177:42:HHKNYDSX3:1:1613:18304:17409/1	60	+
chr1	230676201	230676202	A01177:42:HHKNYDSX3:1:1125:19759:30170/1	60	+
chr1	230921189	230921190	A01177:42:HHKNYDSX3:1:1314:31177:4789	60	-
chr1	230930766	230930767	A01177:42:HHKNYDSX3:1:2219:4128:29496/1	60	-
chr1	230964015	230964016	A01177:42:HHKNYDSX3:1:1137:7952:18176/1	60	+
chr1	231351259	231351260	A01177:42:HHKNYDSX3:2:2156:23972:13980	60	-
chr1	231417291	231417292	A01177:42:HHKNYDSX3:1:2340:13711:21605/1	60	+
chr1	231418101	231418102	A01177:42:HHKNYDSX3:1:2233:20573:21903/1	60	+
chr1	231561420	231561421	A01177:42:HHKNYDSX3:1:1472:12807:36010/1	60	+
chr1	231666770	231666771	A01177:42:HHKNYDSX3:1:1124:12870:5963	60	-
chr1	232408267	232408268	A01177:42:HHKNYDSX3:1:1445:8938:17409/1	60	-
chr1	233029555	233029556	A01177:42:HHKNYDSX3:1:1259:21630:33379/1	60	+
chr1	233064516	233064517	A01177:42:HHKNYDSX3:1:1152:31006:12258/1	60	+
chr1	234450199	234450200	A01177:42:HHKNYDSX3:1:1474:32985:36385/1	60	-
chr1	234604544	234604545	A01177:42:HHKNYDSX3:1:1456:8359:34507/1	60	-
chr1	235179374	235179375	A01177:42:HHKNYDSX3:1:1404:27407:17143/1	60	-
chr1	235195383	235195384	A01177:42:HHKNYDSX3:1:1306:11740:10614/1	60	-
chr1	235212365	235212366	A01177:42:HHKNYDSX3:1:1111:22815:36432/1	60	+
chr1	235217906	235217907	A01177:42:HHKNYDSX3:1:1101:13178:4335/1	60	+
chr1	235238551	235238552	A01177:42:HHKNYDSX3:1:1136:13792:33896/1	60	-
chr1	235245843	235245844	A01177:42:HHKNYDSX3:1:2569:7428:14418/1	60	+
chr1	235249298	235249299	A01177:42:HHKNYDSX3:1:1134:5141:25363	60	-
chr1	235258921	235258922	A01177:42:HHKNYDSX3:1:1110:15854:29731/1	60	+
chr1	235322964	235322965	A01177:42:HHKNYDSX3:1:1346:14778:4006/1	60	-
chr1	235402039	235402040	A01177:42:HHKNYDSX3:2:2457:20464:2895/1	60	-
chr1	235457453	235457454	A01177:42:HHKNYDSX3:2:2524:7437:15937	60	+
chr1	236241895	236241896	A01177:42:HHKNYDSX3:1:2663:11342:6230/1	60	+
chr1	236585893	236585894	A01177:42:HHKNYDSX3:1:1375:30825:19648/1	60	-
chr1	236821986	236821987	A01177:42:HHKNYDSX3:2:2468:20437:25332	60	-
chr1	237176390	237176391	A01177:42:HHKNYDSX3:1:1665:26811:16203/1	60	-
chr1	237531411	237531412	A01177:42:HHKNYDSX3:1:1132:17056:33786/1	60	-
chr1	237553124	237553125	A01177:42:HHKNYDSX3:2:1512:8440:23970/1	60	+
chr1	237620804	237620805	A01177:42:HHKNYDSX3:1:2364:32723:25786	60	+
chr1	237641496	237641497	A01177:42:HHKNYDSX3:2:1221:20871:2503/1	60	-
chr1	237683608	237683609	A01177:42:HHKNYDSX3:1:1272:6271:31516/1	60	+
chr1	237726222	237726223	A01177:42:HHKNYDSX3:1:1374:17264:7310/1	60	-
chr1	237726411	237726412	A01177:42:HHKNYDSX3:2:1530:13015:35963/1	60	-
chr1	238382657	238382658	A01177:42:HHKNYDSX3:1:1434:18430:5259/1	60	+
chr1	238477757	238477758	A01177:42:HHKNYDSX3:1:2205:17219:3975/1	60	+
chr1	239650518	239650519	A01177:42:HHKNYDSX3:1:1122:1931:14826/1	60	+
chr1	239693735	239693736	A01177:42:HHKNYDSX3:1:2372:30192:8124/1	60	-
chr1	239797336	239797337	A01177:42:HHKNYDSX3:2:2670:2727:26850/1	60	-
chr1	240318020	240318021	A01177:42:HHKNYDSX3:1:1375:5990:28119/1	60	+
chr1	240813250	240813251	A01177:42:HHKNYDSX3:2:1350:18041:22247/1	60	-
chr1	241513261	241513262	A01177:42:HHKNYDSX3:1:1314:14380:8829/1	60	+
chr1	241513263	241513264	A01177:42:HHKNYDSX3:2:2144:32660:34820	60	+
chr1	241747481	241747482	A01177:42:HHKNYDSX3:1:1522:30653:22576/1	60	-
chr1	241856832	241856833	A01177:42:HHKNYDSX3:1:2328:18032:30780	60	-
chr1	241984356	241984357	A01177:42:HHKNYDSX3:1:1411:25328:12665/1	60	+
chr1	242096178	242096179	A01177:42:HHKNYDSX3:2:2433:23213:2675/1	60	-
chr1	242561011	242561012	A01177:42:HHKNYDSX3:1:1366:28800:29011	60	-
chr1	243956142	243956143	A01177:42:HHKNYDSX3:1:1112:3260:4914	60	+
chr1	244282374	244282375	A01177:42:HHKNYDSX3:1:1307:14931:2863/1	60	-
chr1	244324948	244324949	A01177:42:HHKNYDSX3:1:1477:22652:36526	60	-
chr1	244431004	244431005	A01177:42:HHKNYDSX3:2:1146:11198:21449/1	60	+
chr1	244437194	244437195	A01177:42:HHKNYDSX3:1:1648:28113:35900/1	60	+
chr1	244624429	244624430	A01177:42:HHKNYDSX3:1:2106:20844:7936/1	60	-
chr1	244627478	244627479	A01177:42:HHKNYDSX3:1:1312:32407:26115	60	+
chr1	244973906	244973907	A01177:42:HHKNYDSX3:1:1421:2627:5353/1	60	-
chr1	245825607	245825608	A01177:42:HHKNYDSX3:1:2169:14416:32158	60	+
chr1	246142336	246142337	A01177:42:HHKNYDSX3:2:2241:30038:2096/1	60	+
chr1	246285748	246285749	A01177:42:HHKNYDSX3:1:1146:24153:9909/1	60	-
chr1	246327479	246327480	A01177:42:HHKNYDSX3:2:2134:14226:24846/1	60	+
chr1	246600641	246600642	A01177:42:HHKNYDSX3:1:1116:24424:28322/1	60	+
chr1	246600642	246600643	A01177:42:HHKNYDSX3:1:2561:5113:30452	60	+
chr1	247020161	247020162	A01177:42:HHKNYDSX3:1:1210:31729:24220/1	60	+
chr1	247095176	247095177	A01177:42:HHKNYDSX3:2:1659:14317:4272/1	60	+
chr1	247195160	247195161	A01177:42:HHKNYDSX3:2:1143:8142:29309	60	+
chr1	247908290	247908291	A01177:42:HHKNYDSX3:1:1427:12301:11553	60	-
chr1	248818860	248818861	A01177:42:HHKNYDSX3:1:1202:19199:22874/1	60	-
chr10	205134	205135	A01177:42:HHKNYDSX3:1:1273:17870:8672/1	60	+
chr10	926817	926818	A01177:42:HHKNYDSX3:1:1135:23601:36292	60	-
chr10	2918429	2918430	A01177:42:HHKNYDSX3:1:1241:3703:25535/1	60	+
chr10	3159097	3159098	A01177:42:HHKNYDSX3:1:1572:2157:28119/1	60	+
chr10	4969427	4969428	A01177:42:HHKNYDSX3:1:1130:4472:28275/1	60	+
chr10	5083885	5083886	A01177:42:HHKNYDSX3:1:1312:15094:29387/1	60	+
chr10	5281494	5281495	A01177:42:HHKNYDSX3:1:1130:29731:4445/1	60	+
chr10	5750164	5750165	A01177:42:HHKNYDSX3:1:1663:3721:24158/1	60	-
chr10	5790566	5790567	A01177:42:HHKNYDSX3:2:1652:31331:35243/1	60	+
chr10	6103344	6103345	A01177:42:HHKNYDSX3:1:1261:21097:13322/1	60	+
chr10	6508471	6508472	A01177:42:HHKNYDSX3:1:1515:8088:21355/1	60	-
chr10	6523251	6523252	A01177:42:HHKNYDSX3:1:2368:32497:34350	60	-
chr10	6565877	6565878	A01177:42:HHKNYDSX3:2:1578:7880:13855	60	+
chr10	7173707	7173708	A01177:42:HHKNYDSX3:1:2114:4435:3349/1	60	-
chr10	7971067	7971068	A01177:42:HHKNYDSX3:1:1172:15727:18490/1	60	+
chr10	8107497	8107498	A01177:42:HHKNYDSX3:1:1219:13286:2957/1	60	-
chr10	8211262	8211263	A01177:42:HHKNYDSX3:1:1330:6759:15671/1	60	+
chr10	8398485	8398486	A01177:42:HHKNYDSX3:1:2578:6632:18333	60	+
chr10	8612290	8612291	A01177:42:HHKNYDSX3:1:1371:28167:21746/1	60	-
chr10	8800928	8800929	A01177:42:HHKNYDSX3:1:1659:13648:20964/1	60	-
chr10	11140923	11140924	A01177:42:HHKNYDSX3:1:1151:8522:11835	60	-
chr10	11476423	11476424	A01177:42:HHKNYDSX3:1:1636:13801:16971/1	60	+
chr10	11554480	11554481	A01177:42:HHKNYDSX3:1:1145:10285:29199/1	60	+
chr10	11570428	11570429	A01177:42:HHKNYDSX3:1:1351:3459:5415	60	-
chr10	11595585	11595586	A01177:42:HHKNYDSX3:1:1535:31711:16360/1	60	+
chr10	11607925	11607926	A01177:42:HHKNYDSX3:1:1636:30852:29246/1	60	-
chr10	12008093	12008094	A01177:42:HHKNYDSX3:2:1570:31024:5556	60	-
chr10	14858161	14858162	A01177:42:HHKNYDSX3:1:1516:4020:11929/1	60	+
chr10	14902514	14902515	A01177:42:HHKNYDSX3:1:1508:30897:4241/1	60	+
chr10	17155764	17155765	A01177:42:HHKNYDSX3:1:2123:12653:2581/1	60	-
chr10	17176303	17176304	A01177:42:HHKNYDSX3:1:1156:5936:7075/1	60	-
chr10	17176524	17176525	A01177:42:HHKNYDSX3:1:1678:26286:31892/1	60	+
chr10	17563215	17563216	A01177:42:HHKNYDSX3:1:2121:11550:14982	60	+
chr10	17659688	17659689	A01177:42:HHKNYDSX3:1:1146:15374:14215/1	60	+
chr10	17693027	17693028	A01177:42:HHKNYDSX3:1:1152:12753:35509/1	60	-
chr10	17862390	17862391	A01177:42:HHKNYDSX3:1:1210:7003:22514/1	60	+
chr10	17965109	17965110	A01177:42:HHKNYDSX3:2:1321:19714:2534	60	-
chr10	21612568	21612569	A01177:42:HHKNYDSX3:1:1138:20528:26146/1	60	-
chr10	21733475	21733476	A01177:42:HHKNYDSX3:2:1117:14705:21355	60	+
chr10	21807504	21807505	A01177:42:HHKNYDSX3:1:1157:26549:25426	60	-
chr10	21865823	21865824	A01177:42:HHKNYDSX3:1:1274:7392:29481/1	60	-
chr10	21879048	21879049	A01177:42:HHKNYDSX3:1:1144:17508:2628/1	60	+
chr10	21923758	21923759	A01177:42:HHKNYDSX3:1:1610:31910:22654/1	60	-
chr10	21939132	21939133	A01177:42:HHKNYDSX3:1:1120:30508:10238/1	60	+
chr10	22628675	22628676	A01177:42:HHKNYDSX3:2:2211:16486:36652	60	+
chr10	22696788	22696789	A01177:42:HHKNYDSX3:1:1622:21368:23750/1	60	-
chr10	22709688	22709689	A01177:42:HHKNYDSX3:1:1122:7572:27007/1	60	-
chr10	24114548	24114549	A01177:42:HHKNYDSX3:1:1128:32723:10786/1	60	+
chr10	26458120	26458121	A01177:42:HHKNYDSX3:1:1135:27362:5008/1	60	-
chr10	26759800	26759801	A01177:42:HHKNYDSX3:1:2112:9715:28776/1	60	+
chr10	26775289	26775290	A01177:42:HHKNYDSX3:1:1502:18430:19820/1	60	-
chr10	27034782	27034783	A01177:42:HHKNYDSX3:1:1169:4878:24533/1	60	+
chr10	28060120	28060121	A01177:42:HHKNYDSX3:1:2674:21576:31594	60	+
chr10	28549465	28549466	A01177:42:HHKNYDSX3:1:2354:6723:11443	60	-
chr10	28550927	28550928	A01177:42:HHKNYDSX3:1:1159:20826:8782/1	60	-
chr10	28912475	28912476	A01177:42:HHKNYDSX3:1:1138:18412:32784/1	60	-
chr10	28955346	28955347	A01177:42:HHKNYDSX3:1:1303:32669:9909/1	60	-
chr10	28956135	28956136	A01177:42:HHKNYDSX3:1:1408:9525:36714/1	60	-
chr10	30353888	30353889	A01177:42:HHKNYDSX3:1:1217:26187:5791/1	60	-
chr10	31324808	31324809	A01177:42:HHKNYDSX3:1:1436:26377:3114	60	+
chr10	31380071	31380072	A01177:42:HHKNYDSX3:1:2245:31566:26381/1	60	-
chr10	31838471	31838472	A01177:42:HHKNYDSX3:1:1276:7500:33364	60	-
chr10	32014688	32014689	A01177:42:HHKNYDSX3:1:1304:20555:4648/1	60	+
chr10	32023267	32023268	A01177:42:HHKNYDSX3:2:1169:23375:27258/1	60	+
chr10	32276913	32276914	A01177:42:HHKNYDSX3:1:1162:13874:21449/1	60	+
chr10	32437676	32437677	A01177:42:HHKNYDSX3:2:1447:10285:36464	60	-
chr10	32479824	32479825	A01177:42:HHKNYDSX3:2:1474:21206:18270/1	60	+
chr10	32491463	32491464	A01177:42:HHKNYDSX3:1:1151:15275:20149/1	60	-
chr10	32924137	32924138	A01177:42:HHKNYDSX3:1:1433:9679:2127	60	+
chr10	32945597	32945598	A01177:42:HHKNYDSX3:1:1229:9136:4163/1	60	-
chr10	33982400	33982401	A01177:42:HHKNYDSX3:1:1126:26115:36573/1	60	-
chr10	34332228	34332229	A01177:42:HHKNYDSX3:1:2438:23457:2566/1	60	-
chr10	34456830	34456831	A01177:42:HHKNYDSX3:1:1550:24912:14669	60	+
chr10	35017345	35017346	A01177:42:HHKNYDSX3:1:1222:27507:37043/1	60	+
chr10	35032134	35032135	A01177:42:HHKNYDSX3:2:1105:20717:27790/1	60	-
chr10	35061136	35061137	A01177:42:HHKNYDSX3:1:2427:18394:33191	60	+
chr10	35068951	35068952	A01177:42:HHKNYDSX3:2:1339:6054:7059/1	60	+
chr10	35080559	35080560	A01177:42:HHKNYDSX3:1:2224:4770:30358/1	60	+
chr10	38198603	38198604	A01177:42:HHKNYDSX3:1:2303:14877:32612/1	60	-
chr10	38629311	38629312	A01177:42:HHKNYDSX3:1:1502:24523:31970	60	+
chr10	39068847	39068848	A01177:42:HHKNYDSX3:1:1117:22652:8719/1	60	-
chr10	39134832	39134833	A01177:42:HHKNYDSX3:1:1116:10719:10661/1	60	-
chr10	44949127	44949128	A01177:42:HHKNYDSX3:1:2207:3604:18944/1	60	+
chr10	45639001	45639002	A01177:42:HHKNYDSX3:1:1357:19931:4194/1	60	-
chr10	45918169	45918170	A01177:42:HHKNYDSX3:1:1461:26151:9549/1	60	-
chr10	46348554	46348555	A01177:42:HHKNYDSX3:1:1343:28131:26944/1	60	-
chr10	48329419	48329420	A01177:42:HHKNYDSX3:1:2161:3079:22420/1	60	+
chr10	48356792	48356793	A01177:42:HHKNYDSX3:2:1676:26847:6057	60	+
chr10	49505760	49505761	A01177:42:HHKNYDSX3:1:2176:23728:2284/1	60	-
chr10	49816300	49816301	A01177:42:HHKNYDSX3:1:1550:28926:29825/1	60	-
chr10	51054014	51054015	A01177:42:HHKNYDSX3:1:2176:21676:32581/1	60	-
chr10	51751340	51751341	A01177:42:HHKNYDSX3:1:1139:3748:21261/1	60	+
chr10	54738304	54738305	A01177:42:HHKNYDSX3:1:1121:21142:20134/1	60	+
chr10	55649147	55649148	A01177:42:HHKNYDSX3:1:1161:32560:27759/1	60	+
chr10	55649149	55649150	A01177:42:HHKNYDSX3:1:1263:23710:36511/1	60	+
chr10	56174640	56174641	A01177:42:HHKNYDSX3:1:1504:21314:14826/1	60	+
chr10	57098088	57098089	A01177:42:HHKNYDSX3:1:1207:6063:20979/1	60	+
chr10	57201007	57201008	A01177:42:HHKNYDSX3:1:1645:31485:22420/1	60	-
chr10	58370436	58370437	A01177:42:HHKNYDSX3:2:1527:17047:26631/1	60	-
chr10	58595551	58595552	A01177:42:HHKNYDSX3:1:2315:14281:6089/1	60	+
chr10	59348775	59348776	A01177:42:HHKNYDSX3:1:1171:14290:4601/1	60	+
chr10	59547662	59547663	A01177:42:HHKNYDSX3:1:1450:15700:16094/1	60	+
chr10	59676701	59676702	A01177:42:HHKNYDSX3:1:1238:16007:21480	60	+
chr10	59849846	59849847	A01177:42:HHKNYDSX3:1:1630:22064:2628/1	60	+
chr10	60033464	60033465	A01177:42:HHKNYDSX3:2:2153:32145:17863/1	60	-
chr10	60520527	60520528	A01177:42:HHKNYDSX3:1:1334:25880:7138/1	60	+
chr10	61348081	61348082	A01177:42:HHKNYDSX3:1:1516:13178:36119/1	60	-
chr10	61414229	61414230	A01177:42:HHKNYDSX3:1:1360:11704:11240/1	60	+
chr10	61439304	61439305	A01177:42:HHKNYDSX3:1:1271:26404:12774	60	-
chr10	61660491	61660492	A01177:42:HHKNYDSX3:1:1121:15049:22013/1	60	+
chr10	61776913	61776914	A01177:42:HHKNYDSX3:1:2135:16794:15922/1	60	+
chr10	61853396	61853397	A01177:42:HHKNYDSX3:2:1322:6732:18818/1	60	-
chr10	61938263	61938264	A01177:42:HHKNYDSX3:1:1371:14579:17127/1	60	-
chr10	62019621	62019622	A01177:42:HHKNYDSX3:1:1173:32316:2002/1	60	+
chr10	62153962	62153963	A01177:42:HHKNYDSX3:2:1421:17481:11882/1	60	+
chr10	62225117	62225118	A01177:42:HHKNYDSX3:1:2556:25382:21151/1	60	+
chr10	62233054	62233055	A01177:42:HHKNYDSX3:1:1228:14778:19820/1	60	+
chr10	62238123	62238124	A01177:42:HHKNYDSX3:1:1259:24704:10582/1	60	-
chr10	63102798	63102799	A01177:42:HHKNYDSX3:2:1237:7446:27038/1	60	-
chr10	63405218	63405219	A01177:42:HHKNYDSX3:1:1143:24876:30733/1	60	-
chr10	64411562	64411563	A01177:42:HHKNYDSX3:1:1429:31684:32471/1	60	+
chr10	64502937	64502938	A01177:42:HHKNYDSX3:1:1453:8015:35603/1	60	-
chr10	65019403	65019404	A01177:42:HHKNYDSX3:2:1426:17327:30311/1	60	-
chr10	67340649	67340650	A01177:42:HHKNYDSX3:1:1519:5213:6230/1	60	+
chr10	67764600	67764601	A01177:42:HHKNYDSX3:1:1220:21775:26052/1	60	-
chr10	67990532	67990533	A01177:42:HHKNYDSX3:1:1355:2555:24298/1	60	+
chr10	68025786	68025787	A01177:42:HHKNYDSX3:1:1236:20003:28150/1	60	+
chr10	68052493	68052494	A01177:42:HHKNYDSX3:2:1158:24370:21308/1	60	+
chr10	68334587	68334588	A01177:42:HHKNYDSX3:1:1102:12771:9204/1	60	+
chr10	68378779	68378780	A01177:42:HHKNYDSX3:1:1357:23692:5885/1	60	+
chr10	68451073	68451074	A01177:42:HHKNYDSX3:1:1274:6831:3646/1	60	-
chr10	70152859	70152860	A01177:42:HHKNYDSX3:1:1147:25373:20791/1	60	+
chr10	70153310	70153311	A01177:42:HHKNYDSX3:2:2222:24542:33505/1	60	-
chr10	70209549	70209550	A01177:42:HHKNYDSX3:1:1157:30364:4163/1	60	-
chr10	70215667	70215668	A01177:42:HHKNYDSX3:1:1228:17155:28948/1	60	+
chr10	70466398	70466399	A01177:42:HHKNYDSX3:1:2270:9254:22874/1	60	+
chr10	70831806	70831807	A01177:42:HHKNYDSX3:1:1127:16613:9940/1	60	-
chr10	71754452	71754453	A01177:42:HHKNYDSX3:1:1137:30626:32957/1	60	+
chr10	72125052	72125053	A01177:42:HHKNYDSX3:1:2470:10004:7670/1	60	+
chr10	72126059	72126060	A01177:42:HHKNYDSX3:1:1353:1524:15687/1	60	+
chr10	72145926	72145927	A01177:42:HHKNYDSX3:1:1164:18629:18756/1	60	+
chr10	72160691	72160692	A01177:42:HHKNYDSX3:1:1104:1461:6840/1	60	-
chr10	72169583	72169584	A01177:42:HHKNYDSX3:1:1460:30038:36166	60	+
chr10	72179219	72179220	A01177:42:HHKNYDSX3:1:1177:25138:26741/1	60	+
chr10	72208682	72208683	A01177:42:HHKNYDSX3:2:2314:3341:11663	60	-
chr10	72229017	72229018	A01177:42:HHKNYDSX3:2:2573:18484:29277/1	60	-
chr10	72305947	72305948	A01177:42:HHKNYDSX3:1:2449:2121:1720	60	+
chr10	72443786	72443787	A01177:42:HHKNYDSX3:2:2246:14733:3740/1	60	+
chr10	72496663	72496664	A01177:42:HHKNYDSX3:2:2144:31006:27477/1	60	+
chr10	72538079	72538080	A01177:42:HHKNYDSX3:1:1545:8214:31407/1	60	-
chr10	72802812	72802813	A01177:42:HHKNYDSX3:1:1152:10484:6621	60	-
chr10	73002754	73002755	A01177:42:HHKNYDSX3:1:1334:30671:10238/1	60	+
chr10	73013754	73013755	A01177:42:HHKNYDSX3:2:1145:22173:24518/1	60	-
chr10	73050481	73050482	A01177:42:HHKNYDSX3:1:2551:10068:25379	60	-
chr10	73063153	73063154	A01177:42:HHKNYDSX3:2:2153:21197:5008/1	60	+
chr10	73154698	73154699	A01177:42:HHKNYDSX3:1:1154:17002:25050/1	60	-
chr10	73222789	73222790	A01177:42:HHKNYDSX3:2:2248:21206:15045/1	60	-
chr10	73435590	73435591	A01177:42:HHKNYDSX3:1:1230:22797:32706/1	60	-
chr10	73441695	73441696	A01177:42:HHKNYDSX3:2:1235:12644:7764/1	60	-
chr10	73458758	73458759	A01177:42:HHKNYDSX3:1:1171:22064:4570/1	60	+
chr10	73467370	73467371	A01177:42:HHKNYDSX3:1:2629:19714:29152/1	60	-
chr10	73471380	73471381	A01177:42:HHKNYDSX3:1:1340:10131:19006/1	60	+
chr10	73473193	73473194	A01177:42:HHKNYDSX3:1:1441:27887:4100/1	60	-
chr10	73483325	73483326	A01177:42:HHKNYDSX3:1:1123:22173:13213/1	60	-
chr10	73572971	73572972	A01177:42:HHKNYDSX3:1:1662:17761:3255/1	60	+
chr10	73700479	73700480	A01177:42:HHKNYDSX3:1:2102:15248:25113/1	60	+
chr10	73708677	73708678	A01177:42:HHKNYDSX3:2:2152:32416:18176	60	+
chr10	73728921	73728922	A01177:42:HHKNYDSX3:1:1355:1118:27038/1	60	-
chr10	73862534	73862535	A01177:42:HHKNYDSX3:1:1401:14479:15577/1	60	-
chr10	74132433	74132434	A01177:42:HHKNYDSX3:2:1667:23095:33160	60	+
chr10	74311024	74311025	A01177:42:HHKNYDSX3:1:2661:11143:35164/1	60	-
chr10	74314924	74314925	A01177:42:HHKNYDSX3:1:1149:8260:10817/1	60	+
chr10	74331769	74331770	A01177:42:HHKNYDSX3:1:1505:13268:20400/1	60	+
chr10	74335614	74335615	A01177:42:HHKNYDSX3:1:1310:22146:15483/1	60	-
chr10	74393963	74393964	A01177:42:HHKNYDSX3:1:2612:26087:13667/1	60	-
chr10	74397468	74397469	A01177:42:HHKNYDSX3:1:1460:13901:2801	60	-
chr10	74425075	74425076	A01177:42:HHKNYDSX3:1:2372:10248:5431	60	+
chr10	74442204	74442205	A01177:42:HHKNYDSX3:1:1222:22706:9972/1	60	+
chr10	74545951	74545952	A01177:42:HHKNYDSX3:1:1476:32289:5869/1	60	+
chr10	74592096	74592097	A01177:42:HHKNYDSX3:1:1148:19027:5697/1	60	-
chr10	74596163	74596164	A01177:42:HHKNYDSX3:2:1616:3893:35697/1	60	-
chr10	74601220	74601221	A01177:42:HHKNYDSX3:2:1147:2031:25426	60	+
chr10	74617450	74617451	A01177:42:HHKNYDSX3:2:1127:9028:7044/1	60	-
chr10	74617451	74617452	A01177:42:HHKNYDSX3:1:1615:2446:31031	60	-
chr10	74647564	74647565	A01177:42:HHKNYDSX3:1:1126:4960:19601/1	60	+
chr10	74675927	74675928	A01177:42:HHKNYDSX3:2:1201:6216:23531	60	-
chr10	74838861	74838862	A01177:42:HHKNYDSX3:1:1674:16875:7983/1	60	-
chr10	74905275	74905276	A01177:42:HHKNYDSX3:1:1109:16188:12211/1	60	+
chr10	74928554	74928555	A01177:42:HHKNYDSX3:1:1109:31331:4210/1	60	+
chr10	74928898	74928899	A01177:42:HHKNYDSX3:1:1262:29722:16203/1	60	+
chr10	75772326	75772327	A01177:42:HHKNYDSX3:1:1125:27661:32424/1	60	-
chr10	75809565	75809566	A01177:42:HHKNYDSX3:2:2521:19904:19523	60	+
chr10	79314248	79314249	A01177:42:HHKNYDSX3:1:1103:4797:23234/1	60	+
chr10	81535660	81535661	A01177:42:HHKNYDSX3:1:2675:4119:22091/1	60	+
chr10	84632798	84632799	A01177:42:HHKNYDSX3:1:2411:3314:28369/1	60	+
chr10	85710169	85710170	A01177:42:HHKNYDSX3:1:1668:4770:15013/1	60	-
chr10	85710171	85710172	A01177:42:HHKNYDSX3:1:1313:9417:17675/1	60	-
chr10	86032874	86032875	A01177:42:HHKNYDSX3:1:1462:16947:14810/1	60	+
chr10	87159592	87159593	A01177:42:HHKNYDSX3:1:1221:20437:24549/1	60	+
chr10	87859262	87859263	A01177:42:HHKNYDSX3:1:2114:30056:9298/1	60	-
chr10	88126118	88126119	A01177:42:HHKNYDSX3:1:1224:3125:22999/1	60	+
chr10	88143386	88143387	A01177:42:HHKNYDSX3:2:2260:7536:32393/1	60	-
chr10	88233600	88233601	A01177:42:HHKNYDSX3:1:2150:26413:34491/1	60	-
chr10	88291687	88291688	A01177:42:HHKNYDSX3:1:1463:28429:29559	60	-
chr10	88302034	88302035	A01177:42:HHKNYDSX3:1:1564:22263:19695/1	60	-
chr10	88347521	88347522	A01177:42:HHKNYDSX3:1:2127:6768:26396/1	60	-
chr10	88431003	88431004	A01177:42:HHKNYDSX3:1:1143:6117:20635/1	60	-
chr10	88474649	88474650	A01177:42:HHKNYDSX3:1:2353:24261:24596/1	60	-
chr10	88539721	88539722	A01177:42:HHKNYDSX3:2:1648:8910:33896/1	60	+
chr10	88621241	88621242	A01177:42:HHKNYDSX3:1:2414:5990:14121/1	60	-
chr10	88837804	88837805	A01177:42:HHKNYDSX3:1:1259:5303:31720/1	60	+
chr10	88997362	88997363	A01177:42:HHKNYDSX3:1:1670:16333:3129	60	+
chr10	89723742	89723743	A01177:42:HHKNYDSX3:2:1611:1443:12571/1	60	+
chr10	89723743	89723744	A01177:42:HHKNYDSX3:1:2642:6506:34178	60	+
chr10	89736778	89736779	A01177:42:HHKNYDSX3:1:1348:16197:25942/1	60	+
chr10	89760219	89760220	A01177:42:HHKNYDSX3:1:2329:22101:35039/1	60	+
chr10	89791950	89791951	A01177:42:HHKNYDSX3:1:1138:7148:31908/1	60	+
chr10	91276468	91276469	A01177:42:HHKNYDSX3:1:1308:17128:29309/1	60	-
chr10	92024969	92024970	A01177:42:HHKNYDSX3:1:2652:27950:17863/1	60	-
chr10	92180412	92180413	A01177:42:HHKNYDSX3:2:1341:1931:4617/1	60	-
chr10	92527369	92527370	A01177:42:HHKNYDSX3:1:1361:16224:11209/1	60	+
chr10	92931839	92931840	A01177:42:HHKNYDSX3:1:2322:30779:6574/1	60	-
chr10	92996644	92996645	A01177:42:HHKNYDSX3:1:1130:14922:26522/1	60	+
chr10	93028321	93028322	A01177:42:HHKNYDSX3:1:1251:24135:30733/1	60	-
chr10	93502614	93502615	A01177:42:HHKNYDSX3:1:1148:23023:9330/1	60	+
chr10	93992225	93992226	A01177:42:HHKNYDSX3:1:1173:21477:5212	60	-
chr10	94331432	94331433	A01177:42:HHKNYDSX3:1:2150:6298:22420/1	60	-
chr10	94347431	94347432	A01177:42:HHKNYDSX3:1:1620:4535:29731/1	60	+
chr10	94414794	94414795	A01177:42:HHKNYDSX3:2:2614:28302:22294/1	60	-
chr10	94595850	94595851	A01177:42:HHKNYDSX3:1:1142:15935:35790/1	60	-
chr10	94688943	94688944	A01177:42:HHKNYDSX3:1:1154:16920:4805/1	60	+
chr10	96046474	96046475	A01177:42:HHKNYDSX3:1:1173:19497:1188/1	60	-
chr10	96051370	96051371	A01177:42:HHKNYDSX3:1:1351:3739:26318/1	60	-
chr10	96087540	96087541	A01177:42:HHKNYDSX3:2:2612:13313:12336	60	-
chr10	96908422	96908423	A01177:42:HHKNYDSX3:2:1632:28366:7905/1	60	-
chr10	96948215	96948216	A01177:42:HHKNYDSX3:1:1521:30002:16000/1	60	-
chr10	96971042	96971043	A01177:42:HHKNYDSX3:1:1161:5439:9095/1	60	+
chr10	97010980	97010981	A01177:42:HHKNYDSX3:1:1107:19931:34319	60	-
chr10	97376205	97376206	A01177:42:HHKNYDSX3:1:1225:31467:5134/1	60	-
chr10	97471084	97471085	A01177:42:HHKNYDSX3:1:1616:28528:34961/1	60	-
chr10	98153517	98153518	A01177:42:HHKNYDSX3:1:1558:5927:35931	60	-
chr10	98212988	98212989	A01177:42:HHKNYDSX3:1:1169:26576:12038/1	60	-
chr10	98232701	98232702	A01177:42:HHKNYDSX3:1:1441:22137:27336/1	60	+
chr10	99748508	99748509	A01177:42:HHKNYDSX3:1:1446:21766:21778/1	60	+
chr10	99950574	99950575	A01177:42:HHKNYDSX3:1:2672:2582:24377	60	+
chr10	100002113	100002114	A01177:42:HHKNYDSX3:1:1250:25852:25254/1	60	-
chr10	100161655	100161656	A01177:42:HHKNYDSX3:1:2351:17472:14685/1	60	-
chr10	100166146	100166147	A01177:42:HHKNYDSX3:1:1226:15121:26083/1	60	-
chr10	100181016	100181017	A01177:42:HHKNYDSX3:1:2202:23674:23954	60	-
chr10	100201957	100201958	A01177:42:HHKNYDSX3:1:2206:23285:10160/1	60	-
chr10	100385451	100385452	A01177:42:HHKNYDSX3:1:2110:5159:14622/1	60	+
chr10	100599907	100599908	A01177:42:HHKNYDSX3:2:1245:21124:27117/1	60	-
chr10	100928031	100928032	A01177:42:HHKNYDSX3:1:1235:25789:8390/1	60	-
chr10	100934025	100934026	A01177:42:HHKNYDSX3:1:1426:12445:22639/1	60	-
chr10	100947848	100947849	A01177:42:HHKNYDSX3:1:1159:10565:22795	60	-
chr10	100961774	100961775	A01177:42:HHKNYDSX3:1:1216:30960:21073/1	60	+
chr10	101381475	101381476	A01177:42:HHKNYDSX3:2:1359:23900:32518	60	-
chr10	101540550	101540551	A01177:42:HHKNYDSX3:1:2264:26359:17080/1	60	+
chr10	101634408	101634409	A01177:42:HHKNYDSX3:2:1145:14290:31720/1	60	+
chr10	101900436	101900437	A01177:42:HHKNYDSX3:1:2157:22110:33051/1	60	+
chr10	101932967	101932968	A01177:42:HHKNYDSX3:2:2212:14100:28886/1	60	+
chr10	101936542	101936543	A01177:42:HHKNYDSX3:1:1568:31222:18490	60	+
chr10	101999848	101999849	A01177:42:HHKNYDSX3:1:1433:18557:37043/1	60	-
chr10	102254866	102254867	A01177:42:HHKNYDSX3:1:1356:11912:10034	60	-
chr10	102286040	102286041	A01177:42:HHKNYDSX3:2:2147:32108:36338/1	60	-
chr10	102498752	102498753	A01177:42:HHKNYDSX3:1:1177:26512:25958/1	60	+
chr10	102501181	102501182	A01177:42:HHKNYDSX3:2:2415:18611:31093	60	+
chr10	102690508	102690509	A01177:42:HHKNYDSX3:2:1373:22444:30843/1	60	+
chr10	103106125	103106126	A01177:42:HHKNYDSX3:2:2233:27344:33630	60	-
chr10	103169571	103169572	A01177:42:HHKNYDSX3:1:2271:30969:27884/1	60	+
chr10	103392282	103392283	A01177:42:HHKNYDSX3:1:2133:29568:26490/1	60	+
chr10	103638553	103638554	A01177:42:HHKNYDSX3:1:1304:15347:35055/1	60	-
chr10	110016567	110016568	A01177:42:HHKNYDSX3:1:2325:14877:26475/1	60	+
chr10	110085014	110085015	A01177:42:HHKNYDSX3:1:1227:14461:21371/1	60	+
chr10	110261220	110261221	A01177:42:HHKNYDSX3:2:1462:1262:22999/1	60	-
chr10	110574346	110574347	A01177:42:HHKNYDSX3:1:1316:13838:35759/1	60	+
chr10	110997458	110997459	A01177:42:HHKNYDSX3:1:2569:24306:1595	60	-
chr10	111979530	111979531	A01177:42:HHKNYDSX3:1:1304:18240:15233/1	60	+
chr10	112164977	112164978	A01177:42:HHKNYDSX3:1:1176:16333:23328/1	60	-
chr10	112477642	112477643	A01177:42:HHKNYDSX3:1:1115:30572:22780/1	60	+
chr10	112589674	112589675	A01177:42:HHKNYDSX3:1:2455:25979:24627/1	60	+
chr10	112666293	112666294	A01177:42:HHKNYDSX3:2:2226:14425:13949/1	60	+
chr10	112697742	112697743	A01177:42:HHKNYDSX3:1:1123:24261:10066/1	60	-
chr10	113894051	113894052	A01177:42:HHKNYDSX3:2:2256:13548:22608/1	60	+
chr10	114127082	114127083	A01177:42:HHKNYDSX3:2:2639:9652:2080/1	60	-
chr10	114146475	114146476	A01177:42:HHKNYDSX3:1:2207:30291:6292/1	60	+
chr10	114830867	114830868	A01177:42:HHKNYDSX3:1:1332:15248:4100/1	60	+
chr10	114840785	114840786	A01177:42:HHKNYDSX3:1:1117:3016:29700	60	-
chr10	114944795	114944796	A01177:42:HHKNYDSX3:1:1144:5466:29684/1	60	+
chr10	114965700	114965701	A01177:42:HHKNYDSX3:1:2530:32633:12070/1	60	-
chr10	115680046	115680047	A01177:42:HHKNYDSX3:1:1404:16631:28260/1	60	+
chr10	116788541	116788542	A01177:42:HHKNYDSX3:1:2139:7419:26115/1	60	+
chr10	117280133	117280134	A01177:42:HHKNYDSX3:1:2608:8693:6872	60	+
chr10	117995637	117995638	A01177:42:HHKNYDSX3:1:1359:12093:27727/1	60	+
chr10	118309288	118309289	A01177:42:HHKNYDSX3:1:1142:22064:33223/1	60	+
chr10	118452627	118452628	A01177:42:HHKNYDSX3:1:1369:13657:35728/1	60	-
chr10	118665747	118665748	A01177:42:HHKNYDSX3:2:1169:12834:33552	60	-
chr10	118689343	118689344	A01177:42:HHKNYDSX3:1:2141:12961:30827/1	60	+
chr10	118888795	118888796	A01177:42:HHKNYDSX3:1:1251:6533:11115/1	60	+
chr10	118888797	118888798	A01177:42:HHKNYDSX3:1:2560:32868:32988	60	+
chr10	119579992	119579993	A01177:42:HHKNYDSX3:1:2203:2193:28244/1	60	+
chr10	119767328	119767329	A01177:42:HHKNYDSX3:1:1515:26820:25895	60	-
chr10	119799620	119799621	A01177:42:HHKNYDSX3:1:1373:10456:6793	60	-
chr10	119834061	119834062	A01177:42:HHKNYDSX3:1:1235:14543:25676/1	60	+
chr10	119834504	119834505	A01177:42:HHKNYDSX3:1:1423:4345:17816/1	60	+
chr10	119836073	119836074	A01177:42:HHKNYDSX3:1:1301:12491:26349/1	60	-
chr10	119875659	119875660	A01177:42:HHKNYDSX3:2:1445:10628:18803/1	60	-
chr10	119912122	119912123	A01177:42:HHKNYDSX3:1:1327:15157:3568/1	60	-
chr10	119928182	119928183	A01177:42:HHKNYDSX3:1:2544:26747:22701/1	60	+
chr10	120877992	120877993	A01177:42:HHKNYDSX3:1:1119:23366:15969/1	60	-
chr10	120880117	120880118	A01177:42:HHKNYDSX3:2:2619:10836:1031	60	-
chr10	120883275	120883276	A01177:42:HHKNYDSX3:1:1605:9507:24189/1	60	-
chr10	121805408	121805409	A01177:42:HHKNYDSX3:1:1331:11008:20118/1	60	+
chr10	122932190	122932191	A01177:42:HHKNYDSX3:1:1318:6063:3223/1	60	-
chr10	123004296	123004297	A01177:42:HHKNYDSX3:1:1107:21052:20384/1	60	+
chr10	124753531	124753532	A01177:42:HHKNYDSX3:2:1659:29270:30013/1	60	+
chr10	124781170	124781171	A01177:42:HHKNYDSX3:2:1164:1226:26005/1	60	-
chr10	124962975	124962976	A01177:42:HHKNYDSX3:1:2353:30951:15890/1	60	-
chr10	124975596	124975597	A01177:42:HHKNYDSX3:2:2617:9164:1204	60	-
chr10	125390861	125390862	A01177:42:HHKNYDSX3:1:1624:17499:17863/1	60	+
chr10	125715051	125715052	A01177:42:HHKNYDSX3:1:1534:7202:27868/1	60	+
chr10	129673090	129673091	A01177:42:HHKNYDSX3:1:1450:25654:6558/1	60	+
chr10	130125343	130125344	A01177:42:HHKNYDSX3:1:1644:6244:13182/1	60	-
chr10	130982607	130982608	A01177:42:HHKNYDSX3:2:1153:28574:7921/1	60	+
chr10	131163650	131163651	A01177:42:HHKNYDSX3:2:1665:29188:35571/1	60	-
chr10	131489277	131489278	A01177:42:HHKNYDSX3:2:2616:16306:36620	60	-
chr10	131922581	131922582	A01177:42:HHKNYDSX3:1:1642:19958:34835/1	60	-
chr10	132076058	132076059	A01177:42:HHKNYDSX3:1:1225:10041:24925/1	60	-
chr10	132754757	132754758	A01177:42:HHKNYDSX3:1:1309:8639:25786/1	60	-
chr10	133222087	133222088	A01177:42:HHKNYDSX3:2:2651:23005:21355	60	+
chr10	133385595	133385596	A01177:42:HHKNYDSX3:2:1136:28664:12336	60	+
chr10	133405364	133405365	A01177:42:HHKNYDSX3:1:1410:1307:14465/1	60	-
chr10	133406697	133406698	A01177:42:HHKNYDSX3:1:1102:24316:2988	60	+
chr10	133408084	133408085	A01177:42:HHKNYDSX3:1:2638:30337:34741	60	+
chr10	133462048	133462049	A01177:42:HHKNYDSX3:2:1658:27877:14920/1	60	+
chr10	133463826	133463827	A01177:42:HHKNYDSX3:1:1361:21965:11036/1	60	-
chr10	133491066	133491067	A01177:42:HHKNYDSX3:1:1405:6008:5228/1	60	-
chr10	133493097	133493098	A01177:42:HHKNYDSX3:1:1551:21585:36933/1	60	+
chr10	133526986	133526987	A01177:42:HHKNYDSX3:1:1405:13991:7842/1	60	-
chr10	133538563	133538564	A01177:42:HHKNYDSX3:1:1173:28384:29763/1	60	-
chr11	239395	239396	A01177:42:HHKNYDSX3:1:2633:32687:4554/1	60	+
chr11	240711	240712	A01177:42:HHKNYDSX3:1:1315:21441:36370/1	60	-
chr11	247452	247453	A01177:42:HHKNYDSX3:2:1301:5439:22498/1	60	-
chr11	268323	268324	A01177:42:HHKNYDSX3:1:1551:4924:25520/1	60	-
chr11	336958	336959	A01177:42:HHKNYDSX3:1:2176:15854:5243	60	-
chr11	338584	338585	A01177:42:HHKNYDSX3:1:2607:7663:29825	60	-
chr11	341868	341869	A01177:42:HHKNYDSX3:2:2355:25780:2769	60	-
chr11	465491	465492	A01177:42:HHKNYDSX3:1:1142:8793:14278	60	+
chr11	674609	674610	A01177:42:HHKNYDSX3:1:1351:4987:11443/1	60	-
chr11	681693	681694	A01177:42:HHKNYDSX3:1:2178:3242:15374	60	+
chr11	751315	751316	A01177:42:HHKNYDSX3:1:1355:31494:21245/1	60	-
chr11	757706	757707	A01177:42:HHKNYDSX3:1:1133:9588:15217/1	60	+
chr11	815699	815700	A01177:42:HHKNYDSX3:1:1412:18276:1454/1	60	-
chr11	867970	867971	A01177:42:HHKNYDSX3:1:1131:17788:15264/1	60	-
chr11	2945099	2945100	A01177:42:HHKNYDSX3:1:1311:12780:34648	60	-
chr11	3160415	3160416	A01177:42:HHKNYDSX3:1:1236:24569:15295/1	60	-
chr11	3348883	3348884	A01177:42:HHKNYDSX3:1:1671:5584:18270/1	60	-
chr11	3687946	3687947	A01177:42:HHKNYDSX3:1:1109:24858:31485	60	-
chr11	3704216	3704217	A01177:42:HHKNYDSX3:2:1631:25798:1204/1	60	-
chr11	3713744	3713745	A01177:42:HHKNYDSX3:1:2313:6370:10614/1	60	-
chr11	3760514	3760515	A01177:42:HHKNYDSX3:2:2154:21712:2237	60	-
chr11	3767706	3767707	A01177:42:HHKNYDSX3:1:1333:25075:34929/1	60	-
chr11	3876063	3876064	A01177:42:HHKNYDSX3:1:2110:1470:29277	60	-
chr11	3882691	3882692	A01177:42:HHKNYDSX3:1:1202:20238:16344	60	-
chr11	3939209	3939210	A01177:42:HHKNYDSX3:2:1114:31204:36683	60	-
chr11	4099286	4099287	A01177:42:HHKNYDSX3:2:1355:9498:7106/1	60	-
chr11	6701779	6701780	A01177:42:HHKNYDSX3:2:1159:18801:32737	60	-
chr11	8632118	8632119	A01177:42:HHKNYDSX3:1:1420:19280:14873/1	60	-
chr11	8641691	8641692	A01177:42:HHKNYDSX3:1:1328:2474:2174/1	60	+
chr11	9284299	9284300	A01177:42:HHKNYDSX3:2:1602:32353:35822/1	60	+
chr11	9290873	9290874	A01177:42:HHKNYDSX3:1:1159:25482:8735/1	60	+
chr11	9420505	9420506	A01177:42:HHKNYDSX3:1:1229:3125:10692/1	60	+
chr11	9579564	9579565	A01177:42:HHKNYDSX3:1:2460:30698:35462	60	+
chr11	9585329	9585330	A01177:42:HHKNYDSX3:1:2672:3423:36605	60	-
chr11	9841713	9841714	A01177:42:HHKNYDSX3:1:2531:4354:8938/1	60	+
chr11	10190433	10190434	A01177:42:HHKNYDSX3:1:2154:19180:36558	60	-
chr11	10246228	10246229	A01177:42:HHKNYDSX3:1:1234:2320:26365/1	60	+
chr11	10513425	10513426	A01177:42:HHKNYDSX3:2:1147:15492:33552	60	-
chr11	10533939	10533940	A01177:42:HHKNYDSX3:1:1124:32805:21981	60	-
chr11	10534259	10534260	A01177:42:HHKNYDSX3:1:2141:9353:23797/1	60	-
chr11	10535153	10535154	A01177:42:HHKNYDSX3:1:1367:11225:1767/1	60	+
chr11	10752315	10752316	A01177:42:HHKNYDSX3:1:1631:5312:7122/1	60	+
chr11	10756878	10756879	A01177:42:HHKNYDSX3:1:1230:8006:22122/1	60	-
chr11	10821584	10821585	A01177:42:HHKNYDSX3:2:2262:30870:32847/1	60	+
chr11	10853357	10853358	A01177:42:HHKNYDSX3:1:2518:30870:11428/1	60	+
chr11	11119605	11119606	A01177:42:HHKNYDSX3:1:1217:21269:16845/1	60	+
chr11	11881936	11881937	A01177:42:HHKNYDSX3:1:1160:6686:14137/1	60	+
chr11	11896960	11896961	A01177:42:HHKNYDSX3:2:1434:4309:2660/1	60	+
chr11	11906737	11906738	A01177:42:HHKNYDSX3:1:1314:13015:35869/1	60	+
chr11	11909949	11909950	A01177:42:HHKNYDSX3:1:2678:31738:5979	60	-
chr11	11914881	11914882	A01177:42:HHKNYDSX3:1:1565:2871:5306/1	60	+
chr11	11952917	11952918	A01177:42:HHKNYDSX3:1:1610:25807:3035/1	60	-
chr11	12451384	12451385	A01177:42:HHKNYDSX3:1:1434:18701:15812	60	-
chr11	12668537	12668538	A01177:42:HHKNYDSX3:1:2260:20826:35650	60	+
chr11	12840056	12840057	A01177:42:HHKNYDSX3:2:2422:23746:20040	60	+
chr11	13440118	13440119	A01177:42:HHKNYDSX3:1:1213:29170:6887/1	60	+
chr11	13698109	13698110	A01177:42:HHKNYDSX3:1:1377:24677:21840	60	+
chr11	13704341	13704342	A01177:42:HHKNYDSX3:1:1105:3387:34162/1	60	-
chr11	13713505	13713506	A01177:42:HHKNYDSX3:2:1464:13431:32675/1	60	+
chr11	14472022	14472023	A01177:42:HHKNYDSX3:1:1167:25735:3223/1	60	+
chr11	14472027	14472028	A01177:42:HHKNYDSX3:1:1247:7780:32221/1	60	+
chr11	14608165	14608166	A01177:42:HHKNYDSX3:2:1166:32633:31140/1	60	-
chr11	14726390	14726391	A01177:42:HHKNYDSX3:1:1456:24704:9768	60	+
chr11	15883987	15883988	A01177:42:HHKNYDSX3:1:1207:11062:35775	60	+
chr11	16291573	16291574	A01177:42:HHKNYDSX3:1:1153:6858:15123/1	60	+
chr11	16376807	16376808	A01177:42:HHKNYDSX3:1:1263:29351:25551/1	60	-
chr11	17061413	17061414	A01177:42:HHKNYDSX3:1:2266:25310:33646	60	+
chr11	17149892	17149893	A01177:42:HHKNYDSX3:1:1537:31566:35180/1	60	+
chr11	17150620	17150621	A01177:42:HHKNYDSX3:1:1265:6750:33630/1	60	+
chr11	17280980	17280981	A01177:42:HHKNYDSX3:1:1336:25898:1595/1	60	-
chr11	17315461	17315462	A01177:42:HHKNYDSX3:1:2377:29487:10504/1	60	-
chr11	17318273	17318274	A01177:42:HHKNYDSX3:1:1147:8531:5963	60	-
chr11	17321323	17321324	A01177:42:HHKNYDSX3:1:1471:6840:13870/1	60	+
chr11	17815283	17815284	A01177:42:HHKNYDSX3:1:1650:8757:35321	60	-
chr11	18091592	18091593	A01177:42:HHKNYDSX3:1:1233:15058:30295/1	60	+
chr11	18351318	18351319	A01177:42:HHKNYDSX3:1:1159:8034:19601	60	-
chr11	20238053	20238054	A01177:42:HHKNYDSX3:1:1319:6180:35650/1	60	+
chr11	20452176	20452177	A01177:42:HHKNYDSX3:1:2661:21757:25207/1	60	+
chr11	20455190	20455191	A01177:42:HHKNYDSX3:2:1228:4291:9674/1	60	-
chr11	24175621	24175622	A01177:42:HHKNYDSX3:1:1236:20880:10567/1	60	+
chr11	25828953	25828954	A01177:42:HHKNYDSX3:1:1107:4010:4366/1	60	+
chr11	26342017	26342018	A01177:42:HHKNYDSX3:1:1211:30165:25113/1	60	-
chr11	28078306	28078307	A01177:42:HHKNYDSX3:1:2313:22155:1939/1	60	+
chr11	28141852	28141853	A01177:42:HHKNYDSX3:1:1121:17155:12038/1	60	-
chr11	28171079	28171080	A01177:42:HHKNYDSX3:1:1107:30653:16814/1	60	+
chr11	28198389	28198390	A01177:42:HHKNYDSX3:1:1234:1805:18208/1	60	-
chr11	28223893	28223894	A01177:42:HHKNYDSX3:1:1339:4065:7811/1	60	-
chr11	28792976	28792977	A01177:42:HHKNYDSX3:1:1137:32307:1861/1	60	-
chr11	31424294	31424295	A01177:42:HHKNYDSX3:1:1162:2049:26929/1	60	+
chr11	31629197	31629198	A01177:42:HHKNYDSX3:2:1634:19081:8328/1	60	+
chr11	31786331	31786332	A01177:42:HHKNYDSX3:1:1126:21612:17033/1	60	-
chr11	31955991	31955992	A01177:42:HHKNYDSX3:1:2138:21829:13620	60	-
chr11	31955992	31955993	A01177:42:HHKNYDSX3:1:1275:31783:9032/1	60	-
chr11	32594198	32594199	A01177:42:HHKNYDSX3:1:1208:24370:34585/1	60	+
chr11	32968639	32968640	A01177:42:HHKNYDSX3:1:1107:25536:21574	60	+
chr11	33105439	33105440	A01177:42:HHKNYDSX3:1:2232:17707:1658/1	60	+
chr11	33285355	33285356	A01177:42:HHKNYDSX3:1:2244:19795:4241	60	+
chr11	34067155	34067156	A01177:42:HHKNYDSX3:1:2128:22887:30076/1	60	+
chr11	34233432	34233433	A01177:42:HHKNYDSX3:1:1458:21070:28119	60	+
chr11	34575431	34575432	A01177:42:HHKNYDSX3:1:1124:31042:4867/1	60	+
chr11	35734861	35734862	A01177:42:HHKNYDSX3:1:1658:2763:4272/1	60	-
chr11	36496692	36496693	A01177:42:HHKNYDSX3:1:2408:8404:26381/1	60	-
chr11	36656753	36656754	A01177:42:HHKNYDSX3:1:2665:4788:24533/1	60	-
chr11	37321421	37321422	A01177:42:HHKNYDSX3:1:1546:21567:3740/1	60	-
chr11	37375062	37375063	A01177:42:HHKNYDSX3:1:2539:15320:24205/1	60	-
chr11	38832154	38832155	A01177:42:HHKNYDSX3:2:1524:26910:27398/1	60	-
chr11	40769436	40769437	A01177:42:HHKNYDSX3:1:1409:17427:18991	60	-
chr11	41232738	41232739	A01177:42:HHKNYDSX3:1:1539:26666:31704	60	+
chr11	41232755	41232756	A01177:42:HHKNYDSX3:2:1310:19162:35493/1	60	+
chr11	41452228	41452229	A01177:42:HHKNYDSX3:1:1574:5963:2425/1	60	-
chr11	41614413	41614414	A01177:42:HHKNYDSX3:2:1178:11107:8641/1	60	-
chr11	42524875	42524876	A01177:42:HHKNYDSX3:1:1111:14145:11835	60	+
chr11	42524877	42524878	A01177:42:HHKNYDSX3:1:2671:16215:20118	60	+
chr11	43686012	43686013	A01177:42:HHKNYDSX3:1:1603:2555:9267/1	60	-
chr11	43846868	43846869	A01177:42:HHKNYDSX3:1:1421:11586:36025/1	60	+
chr11	43966603	43966604	A01177:42:HHKNYDSX3:1:2570:6542:14481/1	60	-
chr11	46109496	46109497	A01177:42:HHKNYDSX3:1:1240:26214:20682/1	60	-
chr11	46442684	46442685	A01177:42:HHKNYDSX3:1:2643:5900:13088/1	60	-
chr11	46475400	46475401	A01177:42:HHKNYDSX3:1:1368:21676:1830/1	60	-
chr11	46510497	46510498	A01177:42:HHKNYDSX3:1:1329:1235:23296	60	+
chr11	46626490	46626491	A01177:42:HHKNYDSX3:2:2664:26142:12101/1	60	+
chr11	46640293	46640294	A01177:42:HHKNYDSX3:1:1152:9715:1313/1	60	+
chr11	46763926	46763927	A01177:42:HHKNYDSX3:1:1120:27525:23703/1	60	+
chr11	46771738	46771739	A01177:42:HHKNYDSX3:1:1338:20799:35665	60	-
chr11	46777125	46777126	A01177:42:HHKNYDSX3:1:1608:32353:23703/1	60	-
chr11	46789619	46789620	A01177:42:HHKNYDSX3:1:2211:10791:10379	60	-
chr11	46807812	46807813	A01177:42:HHKNYDSX3:1:1222:17173:13103/1	60	+
chr11	46983557	46983558	A01177:42:HHKNYDSX3:1:1349:10963:33379/1	60	-
chr11	47032048	47032049	A01177:42:HHKNYDSX3:1:1106:32036:27915/1	60	-
chr11	47055952	47055953	A01177:42:HHKNYDSX3:2:2349:18638:15107/1	60	+
chr11	47310707	47310708	A01177:42:HHKNYDSX3:1:1205:10917:12696/1	60	-
chr11	48611539	48611540	A01177:42:HHKNYDSX3:2:2366:14172:30358/1	60	+
chr11	50003663	50003664	A01177:42:HHKNYDSX3:1:2146:9480:16689/1	60	-
chr11	56144498	56144499	A01177:42:HHKNYDSX3:1:1144:19813:12477/1	60	-
chr11	57537155	57537156	A01177:42:HHKNYDSX3:1:1344:30038:21167	60	+
chr11	58561605	58561606	A01177:42:HHKNYDSX3:2:2335:17246:28729/1	60	+
chr11	58567926	58567927	A01177:42:HHKNYDSX3:1:1402:11297:3615/1	60	+
chr11	58587321	58587322	A01177:42:HHKNYDSX3:1:1110:20401:25895	60	-
chr11	58602306	58602307	A01177:42:HHKNYDSX3:1:2216:24903:35759	60	-
chr11	58626432	58626433	A01177:42:HHKNYDSX3:2:1173:27019:6324/1	60	-
chr11	59602471	59602472	A01177:42:HHKNYDSX3:1:1409:22688:17989/1	60	+
chr11	59603465	59603466	A01177:42:HHKNYDSX3:1:1119:9046:7576/1	60	+
chr11	59645631	59645632	A01177:42:HHKNYDSX3:1:2116:3450:34147	60	-
chr11	59645967	59645968	A01177:42:HHKNYDSX3:1:1664:1895:21621/1	60	-
chr11	59660291	59660292	A01177:42:HHKNYDSX3:1:2448:6216:24502/1	60	+
chr11	60414052	60414053	A01177:42:HHKNYDSX3:1:1372:20754:4773/1	60	-
chr11	62348214	62348215	A01177:42:HHKNYDSX3:1:1313:7554:10003/1	60	+
chr11	62389139	62389140	A01177:42:HHKNYDSX3:1:1148:28103:29810/1	60	+
chr11	62563689	62563690	A01177:42:HHKNYDSX3:1:2151:23231:12633/1	60	+
chr11	62582400	62582401	A01177:42:HHKNYDSX3:1:1418:25446:15405/1	60	-
chr11	62631233	62631234	A01177:42:HHKNYDSX3:1:1109:12481:32033/1	60	+
chr11	62631235	62631236	A01177:42:HHKNYDSX3:2:1423:1787:21590/1	60	+
chr11	62633451	62633452	A01177:42:HHKNYDSX3:1:1234:9453:17456/1	60	+
chr11	62715656	62715657	A01177:42:HHKNYDSX3:1:1159:18023:23312/1	60	+
chr11	62717425	62717426	A01177:42:HHKNYDSX3:1:1356:6506:27665/1	60	+
chr11	62721430	62721431	A01177:42:HHKNYDSX3:1:1239:14769:10880	60	-
chr11	62761079	62761080	A01177:42:HHKNYDSX3:1:1143:8910:25316/1	60	+
chr11	62854023	62854024	A01177:42:HHKNYDSX3:1:1252:15727:25817/1	60	+
chr11	62868783	62868784	A01177:42:HHKNYDSX3:1:1254:19298:4633/1	60	+
chr11	63509063	63509064	A01177:42:HHKNYDSX3:1:1146:25319:5603/1	60	+
chr11	63521922	63521923	A01177:42:HHKNYDSX3:2:1164:25247:3537/1	60	+
chr11	63577783	63577784	A01177:42:HHKNYDSX3:1:2358:22218:32487/1	60	-
chr11	63586359	63586360	A01177:42:HHKNYDSX3:1:1118:14326:1689/1	60	+
chr11	63640831	63640832	A01177:42:HHKNYDSX3:1:1464:19009:11334/1	60	+
chr11	63645883	63645884	A01177:42:HHKNYDSX3:1:1422:19045:2816/1	60	+
chr11	63650154	63650155	A01177:42:HHKNYDSX3:2:1245:19886:8312/1	60	-
chr11	63657537	63657538	A01177:42:HHKNYDSX3:1:1177:32588:7044/1	60	+
chr11	63658763	63658764	A01177:42:HHKNYDSX3:1:2274:30933:34334/1	60	-
chr11	63658927	63658928	A01177:42:HHKNYDSX3:1:2266:6894:10708	60	-
chr11	63665920	63665921	A01177:42:HHKNYDSX3:1:1303:6614:30076/1	60	+
chr11	63695547	63695548	A01177:42:HHKNYDSX3:2:1577:10746:29403	60	+
chr11	63705567	63705568	A01177:42:HHKNYDSX3:1:1347:29912:29121/1	60	-
chr11	63708698	63708699	A01177:42:HHKNYDSX3:2:2127:3079:26866/1	60	+
chr11	63709402	63709403	A01177:42:HHKNYDSX3:1:1241:4200:4100/1	60	+
chr11	63714795	63714796	A01177:42:HHKNYDSX3:2:1375:8684:28213/1	60	+
chr11	63715755	63715756	A01177:42:HHKNYDSX3:1:1154:8883:22921/1	60	+
chr11	63719018	63719019	A01177:42:HHKNYDSX3:2:2472:4047:11819/1	60	+
chr11	63720589	63720590	A01177:42:HHKNYDSX3:1:1257:16523:8030/1	60	-
chr11	63727215	63727216	A01177:42:HHKNYDSX3:1:2416:32515:18098/1	60	-
chr11	63750605	63750606	A01177:42:HHKNYDSX3:1:1222:24189:16235	60	+
chr11	63855760	63855761	A01177:42:HHKNYDSX3:2:1442:22182:5431/1	60	-
chr11	63857410	63857411	A01177:42:HHKNYDSX3:1:1478:21703:26647/1	60	-
chr11	63859043	63859044	A01177:42:HHKNYDSX3:1:2207:5014:32189/1	60	+
chr11	63859115	63859116	A01177:42:HHKNYDSX3:1:1236:24415:33004/1	60	-
chr11	63976510	63976511	A01177:42:HHKNYDSX3:1:1147:1000:20603/1	60	-
chr11	63976941	63976942	A01177:42:HHKNYDSX3:1:1405:15971:35790	60	-
chr11	64161467	64161468	A01177:42:HHKNYDSX3:2:1275:21151:12665	60	-
chr11	64188735	64188736	A01177:42:HHKNYDSX3:1:1129:18665:13996/1	60	+
chr11	64191601	64191602	A01177:42:HHKNYDSX3:1:1171:31620:34616/1	60	-
chr11	64193893	64193894	A01177:42:HHKNYDSX3:2:2404:8440:30765/1	60	+
chr11	64195879	64195880	A01177:42:HHKNYDSX3:1:1106:29306:14669/1	60	+
chr11	64198781	64198782	A01177:42:HHKNYDSX3:1:1106:21314:19492/1	60	+
chr11	64214762	64214763	A01177:42:HHKNYDSX3:1:1101:26865:35556/1	60	-
chr11	64308089	64308090	A01177:42:HHKNYDSX3:1:1154:23240:20823/1	60	+
chr11	64367181	64367182	A01177:42:HHKNYDSX3:1:2130:15872:17707	60	+
chr11	64770785	64770786	A01177:42:HHKNYDSX3:1:1507:22950:11209/1	60	+
chr11	64771519	64771520	A01177:42:HHKNYDSX3:1:1662:6940:26099/1	60	-
chr11	64772768	64772769	A01177:42:HHKNYDSX3:1:1671:25048:36855/1	60	-
chr11	64772785	64772786	A01177:42:HHKNYDSX3:1:1134:32063:9674/1	60	-
chr11	64788855	64788856	A01177:42:HHKNYDSX3:1:1107:17580:30843/1	60	+
chr11	65028431	65028432	A01177:42:HHKNYDSX3:1:1554:13259:33849/1	60	+
chr11	65101664	65101665	A01177:42:HHKNYDSX3:1:2247:29089:20306/1	60	-
chr11	65103207	65103208	A01177:42:HHKNYDSX3:1:2102:4887:7044	60	+
chr11	65104536	65104537	A01177:42:HHKNYDSX3:1:2619:12924:23093/1	60	+
chr11	65194252	65194253	A01177:42:HHKNYDSX3:1:1205:26992:18646/1	60	-
chr11	65195803	65195804	A01177:42:HHKNYDSX3:1:2258:25735:27336/1	60	-
chr11	65197014	65197015	A01177:42:HHKNYDSX3:1:1106:7627:15953/1	60	-
chr11	65267786	65267787	A01177:42:HHKNYDSX3:1:1329:9344:35681/1	60	-
chr11	65271192	65271193	A01177:42:HHKNYDSX3:2:1276:16297:15186	60	+
chr11	65273302	65273303	A01177:42:HHKNYDSX3:1:1105:1895:12446	60	-
chr11	65277217	65277218	A01177:42:HHKNYDSX3:1:1339:26115:22169/1	60	-
chr11	65277855	65277856	A01177:42:HHKNYDSX3:1:1159:6108:18552/1	60	-
chr11	65408820	65408821	A01177:42:HHKNYDSX3:1:1110:17861:20337/1	60	-
chr11	65426263	65426264	A01177:42:HHKNYDSX3:1:1119:26576:4961/1	60	+
chr11	65431537	65431538	A01177:42:HHKNYDSX3:1:2177:13819:12179/1	60	+
chr11	65435790	65435791	A01177:42:HHKNYDSX3:1:1509:27444:13228/1	60	-
chr11	65496230	65496231	A01177:42:HHKNYDSX3:1:1102:21549:18584/1	60	+
chr11	65501838	65501839	A01177:42:HHKNYDSX3:1:1107:23854:5165/1	60	+
chr11	65505686	65505687	A01177:42:HHKNYDSX3:1:1154:30418:30029/1	60	+
chr11	65603083	65603084	A01177:42:HHKNYDSX3:2:1355:18222:4773	60	-
chr11	65655083	65655084	A01177:42:HHKNYDSX3:2:1505:7789:29418/1	60	+
chr11	65703194	65703195	A01177:42:HHKNYDSX3:1:1326:3631:20337/1	60	+
chr11	65717012	65717013	A01177:42:HHKNYDSX3:2:1128:15917:31782	60	+
chr11	65816806	65816807	A01177:42:HHKNYDSX3:1:2264:1316:27195	60	-
chr11	65816807	65816808	A01177:42:HHKNYDSX3:1:1217:22227:21981/1	60	-
chr11	65865796	65865797	A01177:42:HHKNYDSX3:2:2105:28881:20509/1	60	-
chr11	65865977	65865978	A01177:42:HHKNYDSX3:2:2255:4761:9204	60	-
chr11	65866800	65866801	A01177:42:HHKNYDSX3:1:1102:16731:15405	60	+
chr11	65996584	65996585	A01177:42:HHKNYDSX3:1:1425:8368:27038/1	60	-
chr11	66058462	66058463	A01177:42:HHKNYDSX3:2:2630:30101:19335/1	60	+
chr11	66060243	66060244	A01177:42:HHKNYDSX3:1:1129:31485:6918/1	60	-
chr11	66061952	66061953	A01177:42:HHKNYDSX3:2:1603:32045:21198/1	60	+
chr11	66066007	66066008	A01177:42:HHKNYDSX3:2:2238:14407:13917/1	60	+
chr11	66097022	66097023	A01177:42:HHKNYDSX3:1:1162:14100:16016/1	60	+
chr11	66110184	66110185	A01177:42:HHKNYDSX3:1:1305:25934:4570/1	60	+
chr11	66119264	66119265	A01177:42:HHKNYDSX3:1:2557:2031:12743	60	-
chr11	66169221	66169222	A01177:42:HHKNYDSX3:1:2135:3305:22654/1	60	+
chr11	66197436	66197437	A01177:42:HHKNYDSX3:1:1322:12988:19946/1	60	+
chr11	66198519	66198520	A01177:42:HHKNYDSX3:1:2525:4318:1986	60	+
chr11	66620227	66620228	A01177:42:HHKNYDSX3:1:1422:25057:14544/1	60	+
chr11	66621783	66621784	A01177:42:HHKNYDSX3:1:1326:30653:19288/1	60	+
chr11	66626118	66626119	A01177:42:HHKNYDSX3:1:1442:2772:24361/1	60	-
chr11	66662467	66662468	A01177:42:HHKNYDSX3:1:2414:15745:34397/1	60	+
chr11	66674839	66674840	A01177:42:HHKNYDSX3:1:1170:19551:14935/1	60	+
chr11	66674935	66674936	A01177:42:HHKNYDSX3:1:1159:13458:14998/1	60	+
chr11	66748940	66748941	A01177:42:HHKNYDSX3:1:1456:14127:6449/1	60	+
chr11	66772829	66772830	A01177:42:HHKNYDSX3:1:1129:6298:24893/1	60	+
chr11	66778541	66778542	A01177:42:HHKNYDSX3:1:1118:17291:2722/1	60	+
chr11	66785362	66785363	A01177:42:HHKNYDSX3:1:2347:19868:36151/1	60	-
chr11	66791058	66791059	A01177:42:HHKNYDSX3:1:1106:13856:3317/1	60	+
chr11	66793774	66793775	A01177:42:HHKNYDSX3:1:1403:28501:9111/1	60	+
chr11	66810400	66810401	A01177:42:HHKNYDSX3:1:1123:17137:28416/1	60	-
chr11	66828317	66828318	A01177:42:HHKNYDSX3:2:2266:20907:29810/1	60	+
chr11	67127658	67127659	A01177:42:HHKNYDSX3:1:1131:15998:10974/1	60	-
chr11	67131813	67131814	A01177:42:HHKNYDSX3:2:1257:22327:18897/1	60	-
chr11	67148982	67148983	A01177:42:HHKNYDSX3:1:1157:30653:36354/1	60	+
chr11	67155743	67155744	A01177:42:HHKNYDSX3:1:1154:22779:29042/1	60	+
chr11	67159371	67159372	A01177:42:HHKNYDSX3:1:2304:21703:23202/1	60	+
chr11	67159373	67159374	A01177:42:HHKNYDSX3:2:1135:6433:24878/1	60	+
chr11	67164919	67164920	A01177:42:HHKNYDSX3:1:2416:25545:8469/1	60	+
chr11	67173909	67173910	A01177:42:HHKNYDSX3:1:1152:1027:34272	60	+
chr11	67174979	67174980	A01177:42:HHKNYDSX3:1:1642:12319:26052/1	60	+
chr11	67180460	67180461	A01177:42:HHKNYDSX3:1:1151:1931:6840/1	60	+
chr11	67180770	67180771	A01177:42:HHKNYDSX3:1:1150:30680:19899/1	60	-
chr11	67186277	67186278	A01177:42:HHKNYDSX3:2:1452:9616:18270	60	+
chr11	67190439	67190440	A01177:42:HHKNYDSX3:2:1433:14931:14575	60	-
chr11	67194261	67194262	A01177:42:HHKNYDSX3:1:2560:19443:32127	60	-
chr11	67199563	67199564	A01177:42:HHKNYDSX3:1:1104:6244:9236/1	60	+
chr11	67199565	67199566	A01177:42:HHKNYDSX3:2:2560:12671:24158	60	+
chr11	67204275	67204276	A01177:42:HHKNYDSX3:1:1166:30644:21183/1	60	+
chr11	67211308	67211309	A01177:42:HHKNYDSX3:1:1148:21947:6402/1	60	-
chr11	67211909	67211910	A01177:42:HHKNYDSX3:1:2373:19750:31845/1	60	-
chr11	67212519	67212520	A01177:42:HHKNYDSX3:1:1259:22435:7874/1	60	-
chr11	67220595	67220596	A01177:42:HHKNYDSX3:1:1178:19524:10504/1	60	-
chr11	67221248	67221249	A01177:42:HHKNYDSX3:1:1125:21603:17926/1	60	+
chr11	67223322	67223323	A01177:42:HHKNYDSX3:1:1151:12572:33004/1	60	+
chr11	67243458	67243459	A01177:42:HHKNYDSX3:2:2524:31277:12320/1	60	+
chr11	67245438	67245439	A01177:42:HHKNYDSX3:1:1240:14597:31156/1	60	+
chr11	67248611	67248612	A01177:42:HHKNYDSX3:1:1109:25861:28087/1	60	+
chr11	67279200	67279201	A01177:42:HHKNYDSX3:2:1528:13376:18458	60	+
chr11	67281265	67281266	A01177:42:HHKNYDSX3:1:1211:32624:25958/1	60	+
chr11	67284234	67284235	A01177:42:HHKNYDSX3:1:1571:29577:1986	60	-
chr11	67292289	67292290	A01177:42:HHKNYDSX3:1:1106:28366:16548/1	60	-
chr11	67292538	67292539	A01177:42:HHKNYDSX3:1:1114:25229:29371	60	-
chr11	67293855	67293856	A01177:42:HHKNYDSX3:1:1315:9209:19570/1	60	+
chr11	67293978	67293979	A01177:42:HHKNYDSX3:1:1119:17400:20259	60	+
chr11	67294036	67294037	A01177:42:HHKNYDSX3:1:1245:18484:22952/1	60	+
chr11	67294173	67294174	A01177:42:HHKNYDSX3:1:1125:11306:22106/1	60	-
chr11	67295897	67295898	A01177:42:HHKNYDSX3:2:1375:7609:17080	60	+
chr11	67296690	67296691	A01177:42:HHKNYDSX3:1:1441:7184:24079/1	60	+
chr11	67403230	67403231	A01177:42:HHKNYDSX3:2:2629:29188:5165	60	+
chr11	67486778	67486779	A01177:42:HHKNYDSX3:1:1606:17002:2159/1	60	-
chr11	67489016	67489017	A01177:42:HHKNYDSX3:1:1234:7545:31876/1	60	+
chr11	67628251	67628252	A01177:42:HHKNYDSX3:1:2418:1362:23735	60	-
chr11	67951531	67951532	A01177:42:HHKNYDSX3:2:1363:32000:35305	60	+
chr11	68060726	68060727	A01177:42:HHKNYDSX3:2:2308:21847:9987	60	+
chr11	68065520	68065521	A01177:42:HHKNYDSX3:1:1610:20582:34569/1	60	-
chr11	68085131	68085132	A01177:42:HHKNYDSX3:1:1135:1660:21496/1	60	+
chr11	68093340	68093341	A01177:42:HHKNYDSX3:1:1234:16821:23860	60	-
chr11	68102441	68102442	A01177:42:HHKNYDSX3:1:1512:12292:36213/1	60	-
chr11	68115033	68115034	A01177:42:HHKNYDSX3:1:1146:29441:30624/1	60	-
chr11	68178031	68178032	A01177:42:HHKNYDSX3:1:2431:7916:25473/1	60	+
chr11	68180212	68180213	A01177:42:HHKNYDSX3:1:1249:26413:5306	60	-
chr11	68180213	68180214	A01177:42:HHKNYDSX3:1:2328:22480:5353	60	-
chr11	68464777	68464778	A01177:42:HHKNYDSX3:1:1222:21603:20588/1	60	-
chr11	68535918	68535919	A01177:42:HHKNYDSX3:1:1211:29821:28401/1	60	+
chr11	68547954	68547955	A01177:42:HHKNYDSX3:1:1448:6144:15828/1	60	-
chr11	68555735	68555736	A01177:42:HHKNYDSX3:1:1307:10854:24111/1	60	+
chr11	68558077	68558078	A01177:42:HHKNYDSX3:2:2228:11442:24596	60	+
chr11	68577473	68577474	A01177:42:HHKNYDSX3:1:1378:25319:23672/1	60	+
chr11	68742471	68742472	A01177:42:HHKNYDSX3:1:1578:30798:4006	60	-
chr11	68791159	68791160	A01177:42:HHKNYDSX3:1:1101:6650:5494/1	60	+
chr11	68845995	68845996	A01177:42:HHKNYDSX3:1:1168:15781:12226/1	60	+
chr11	69340256	69340257	A01177:42:HHKNYDSX3:1:1102:21820:15170	60	-
chr11	70350260	70350261	A01177:42:HHKNYDSX3:1:1214:14498:2143/1	60	-
chr11	70376600	70376601	A01177:42:HHKNYDSX3:1:1264:25147:27946/1	60	-
chr11	70590076	70590077	A01177:42:HHKNYDSX3:1:2626:32786:17785	60	+
chr11	71495410	71495411	A01177:42:HHKNYDSX3:1:2541:31566:23750/1	60	+
chr11	71559996	71559997	A01177:42:HHKNYDSX3:1:2327:3323:5274/1	60	+
chr11	71879598	71879599	A01177:42:HHKNYDSX3:1:2418:26440:29277/1	60	+
chr11	71945795	71945796	A01177:42:HHKNYDSX3:2:1421:31928:26850/1	60	-
chr11	71969483	71969484	A01177:42:HHKNYDSX3:2:2159:16839:7357/1	60	+
chr11	72030870	72030871	A01177:42:HHKNYDSX3:2:1219:1425:30921/1	60	-
chr11	72058398	72058399	A01177:42:HHKNYDSX3:1:1111:7988:3427/1	60	+
chr11	72058399	72058400	A01177:42:HHKNYDSX3:1:1404:28311:21277/1	60	+
chr11	72063592	72063593	A01177:42:HHKNYDSX3:1:2213:26205:26271	60	-
chr11	72067329	72067330	A01177:42:HHKNYDSX3:1:1136:13114:6731/1	60	+
chr11	72068077	72068078	A01177:42:HHKNYDSX3:1:1151:25500:2691/1	60	-
chr11	72188006	72188007	A01177:42:HHKNYDSX3:2:2542:4372:16830	60	-
chr11	72346335	72346336	A01177:42:HHKNYDSX3:1:1456:9082:6230/1	60	+
chr11	72728734	72728735	A01177:42:HHKNYDSX3:1:1214:6849:5243	60	+
chr11	72820154	72820155	A01177:42:HHKNYDSX3:1:1539:24903:27179/1	60	-
chr11	72852491	72852492	A01177:42:HHKNYDSX3:1:1148:22281:11083/1	60	+
chr11	72854746	72854747	A01177:42:HHKNYDSX3:2:2538:20871:7827/1	60	-
chr11	72856176	72856177	A01177:42:HHKNYDSX3:1:1141:31873:13917/1	60	+
chr11	72894929	72894930	A01177:42:HHKNYDSX3:1:1142:21441:25379	60	+
chr11	72897387	72897388	A01177:42:HHKNYDSX3:1:2211:9715:10050/1	60	+
chr11	72898864	72898865	A01177:42:HHKNYDSX3:1:1130:16378:8281/1	60	-
chr11	72902213	72902214	A01177:42:HHKNYDSX3:1:1217:10366:28213/1	60	-
chr11	72918677	72918678	A01177:42:HHKNYDSX3:1:1113:31955:35697/1	60	+
chr11	72970716	72970717	A01177:42:HHKNYDSX3:1:1473:6858:3693/1	60	+
chr11	72987706	72987707	A01177:42:HHKNYDSX3:2:1137:5692:14700/1	60	+
chr11	73000457	73000458	A01177:42:HHKNYDSX3:1:2411:14398:35102/1	60	+
chr11	73006272	73006273	A01177:42:HHKNYDSX3:1:1128:29288:13103/1	60	-
chr11	73020286	73020287	A01177:42:HHKNYDSX3:1:1366:14335:11694/1	60	-
chr11	73037524	73037525	A01177:42:HHKNYDSX3:2:1565:4679:18771/1	60	-
chr11	73047498	73047499	A01177:42:HHKNYDSX3:2:2137:20464:28886/1	60	+
chr11	73072259	73072260	A01177:42:HHKNYDSX3:1:2468:22227:8641/1	60	-
chr11	73111709	73111710	A01177:42:HHKNYDSX3:1:2414:24035:29121	60	-
chr11	73285066	73285067	A01177:42:HHKNYDSX3:1:1272:2013:30060	60	+
chr11	73449413	73449414	A01177:42:HHKNYDSX3:2:1368:26992:33489/1	60	+
chr11	73552698	73552699	A01177:42:HHKNYDSX3:1:1225:15781:17237/1	60	-
chr11	73557284	73557285	A01177:42:HHKNYDSX3:1:1369:25048:12837/1	60	+
chr11	73719761	73719762	A01177:42:HHKNYDSX3:1:1128:31584:29919/1	60	+
chr11	73728413	73728414	A01177:42:HHKNYDSX3:1:1371:14696:19492/1	60	+
chr11	73743308	73743309	A01177:42:HHKNYDSX3:1:2517:11722:22795/1	60	+
chr11	73758106	73758107	A01177:42:HHKNYDSX3:1:1168:4860:10535	60	+
chr11	73791821	73791822	A01177:42:HHKNYDSX3:1:2313:12680:11804	60	-
chr11	74085543	74085544	A01177:42:HHKNYDSX3:1:2267:8947:33238/1	60	-
chr11	74113961	74113962	A01177:42:HHKNYDSX3:1:1310:11062:12884/1	60	-
chr11	74124847	74124848	A01177:42:HHKNYDSX3:1:1134:19840:23860/1	60	+
chr11	74142712	74142713	A01177:42:HHKNYDSX3:1:1648:4869:29089/1	60	-
chr11	74153163	74153164	A01177:42:HHKNYDSX3:1:1140:10022:34194/1	60	+
chr11	74153165	74153166	A01177:42:HHKNYDSX3:2:2114:1208:18677/1	60	+
chr11	74156553	74156554	A01177:42:HHKNYDSX3:1:1415:12364:32236/1	60	+
chr11	74159775	74159776	A01177:42:HHKNYDSX3:1:1221:20745:21574/1	60	-
chr11	74184571	74184572	A01177:42:HHKNYDSX3:1:1440:13503:13792/1	60	-
chr11	74199027	74199028	A01177:42:HHKNYDSX3:1:2117:13250:12477/1	60	-
chr11	74239069	74239070	A01177:42:HHKNYDSX3:1:1154:29460:14152/1	60	+
chr11	74335655	74335656	A01177:42:HHKNYDSX3:1:1433:18069:29966/1	60	+
chr11	74336740	74336741	A01177:42:HHKNYDSX3:2:1313:24768:1423/1	60	+
chr11	74636045	74636046	A01177:42:HHKNYDSX3:1:2305:10764:21731	60	+
chr11	74820147	74820148	A01177:42:HHKNYDSX3:2:2145:22525:14982/1	60	+
chr11	74897740	74897741	A01177:42:HHKNYDSX3:1:1203:29550:16031/1	60	+
chr11	74950630	74950631	A01177:42:HHKNYDSX3:1:2558:28754:17409/1	60	+
chr11	74961101	74961102	A01177:42:HHKNYDSX3:1:1148:26069:24377/1	60	+
chr11	75825259	75825260	A01177:42:HHKNYDSX3:2:2101:29839:21919/1	60	-
chr11	75845351	75845352	A01177:42:HHKNYDSX3:1:1242:6903:5525	60	+
chr11	75939193	75939194	A01177:42:HHKNYDSX3:1:1256:24352:36276	60	+
chr11	76468438	76468439	A01177:42:HHKNYDSX3:1:1131:8106:1532	60	-
chr11	76475453	76475454	A01177:42:HHKNYDSX3:1:1160:17653:28056/1	60	+
chr11	76498324	76498325	A01177:42:HHKNYDSX3:2:1536:2736:26616/1	60	-
chr11	76513538	76513539	A01177:42:HHKNYDSX3:1:1160:9688:10723/1	60	+
chr11	77376575	77376576	A01177:42:HHKNYDSX3:2:1322:19642:24173	60	-
chr11	77383483	77383484	A01177:42:HHKNYDSX3:1:1457:26802:1063	60	-
chr11	77450234	77450235	A01177:42:HHKNYDSX3:1:1113:7491:8797/1	60	+
chr11	77682468	77682469	A01177:42:HHKNYDSX3:1:1148:8214:11804	60	+
chr11	77719352	77719353	A01177:42:HHKNYDSX3:1:1173:30002:15436/1	60	-
chr11	77886792	77886793	A01177:42:HHKNYDSX3:2:1123:24216:19789/1	60	-
chr11	77925390	77925391	A01177:42:HHKNYDSX3:1:1128:27688:6668/1	60	+
chr11	77967569	77967570	A01177:42:HHKNYDSX3:2:1216:7166:12211/1	60	+
chr11	78541366	78541367	A01177:42:HHKNYDSX3:1:2566:6786:6136/1	60	+
chr11	78559543	78559544	A01177:42:HHKNYDSX3:1:1113:11840:8406	60	+
chr11	79968594	79968595	A01177:42:HHKNYDSX3:1:1102:5502:17785/1	60	-
chr11	81643791	81643792	A01177:42:HHKNYDSX3:1:2127:12997:12508	60	-
chr11	81643792	81643793	A01177:42:HHKNYDSX3:2:2132:15022:4304	60	-
chr11	84353892	84353893	A01177:42:HHKNYDSX3:1:1151:1922:7263	60	+
chr11	84540826	84540827	A01177:42:HHKNYDSX3:1:2569:9588:24674	60	+
chr11	85335749	85335750	A01177:42:HHKNYDSX3:2:2517:28140:12461/1	60	+
chr11	85501361	85501362	A01177:42:HHKNYDSX3:1:1227:28971:21167/1	60	-
chr11	85709773	85709774	A01177:42:HHKNYDSX3:1:2667:7048:32831/1	60	-
chr11	86347516	86347517	A01177:42:HHKNYDSX3:1:1329:23059:23610/1	60	-
chr11	87101223	87101224	A01177:42:HHKNYDSX3:1:1123:7211:29637/1	60	+
chr11	87101761	87101762	A01177:42:HHKNYDSX3:1:1107:24270:12524/1	60	+
chr11	87108934	87108935	A01177:42:HHKNYDSX3:1:2114:31033:18850/1	60	-
chr11	87108938	87108939	A01177:42:HHKNYDSX3:2:1276:1353:35368/1	60	-
chr11	87135579	87135580	A01177:42:HHKNYDSX3:1:1548:19190:23766/1	60	+
chr11	88904519	88904520	A01177:42:HHKNYDSX3:2:1612:11722:31939/1	60	-
chr11	90345843	90345844	A01177:42:HHKNYDSX3:1:2307:23149:30311/1	60	-
chr11	90509666	90509667	A01177:42:HHKNYDSX3:2:1346:30617:15843/1	60	-
chr11	93664225	93664226	A01177:42:HHKNYDSX3:1:1134:24424:27352/1	60	-
chr11	93721974	93721975	A01177:42:HHKNYDSX3:1:1160:29903:18239/1	60	+
chr11	93742147	93742148	A01177:42:HHKNYDSX3:1:1108:31250:25207	60	-
chr11	94151200	94151201	A01177:42:HHKNYDSX3:2:2541:27326:9831	60	+
chr11	94969056	94969057	A01177:42:HHKNYDSX3:1:1301:23692:3662	60	-
chr11	95792430	95792431	A01177:42:HHKNYDSX3:1:2216:6876:29810	60	-
chr11	95828471	95828472	A01177:42:HHKNYDSX3:1:1239:32823:4507/1	60	+
chr11	96374900	96374901	A01177:42:HHKNYDSX3:1:2632:8721:16564/1	60	+
chr11	97477138	97477139	A01177:42:HHKNYDSX3:1:1302:9462:34319/1	60	-
chr11	97915235	97915236	A01177:42:HHKNYDSX3:1:2176:9435:30890/1	60	-
chr11	100171048	100171049	A01177:42:HHKNYDSX3:1:1256:4833:25833/1	60	+
chr11	100767503	100767504	A01177:42:HHKNYDSX3:1:1449:27543:11083/1	60	-
chr11	101713596	101713597	A01177:42:HHKNYDSX3:1:1147:21929:3583/1	60	+
chr11	103066294	103066295	A01177:42:HHKNYDSX3:1:1378:4878:16454/1	60	-
chr11	103083211	103083212	A01177:42:HHKNYDSX3:1:1564:9941:27571/1	60	+
chr11	103310447	103310448	A01177:42:HHKNYDSX3:1:1223:15817:2018/1	60	+
chr11	103311468	103311469	A01177:42:HHKNYDSX3:1:2307:23755:36808/1	60	-
chr11	104135784	104135785	A01177:42:HHKNYDSX3:1:1467:4372:10911/1	60	-
chr11	104343301	104343302	A01177:42:HHKNYDSX3:1:1135:29884:8061/1	60	-
chr11	104669312	104669313	A01177:42:HHKNYDSX3:1:1567:31765:33426	60	-
chr11	105157338	105157339	A01177:42:HHKNYDSX3:1:1216:6560:4272/1	60	-
chr11	105379412	105379413	A01177:42:HHKNYDSX3:2:2643:28022:8563	60	+
chr11	106160010	106160011	A01177:42:HHKNYDSX3:1:1136:15591:32002/1	60	-
chr11	107384970	107384971	A01177:42:HHKNYDSX3:1:1354:26992:18584/1	60	+
chr11	107703487	107703488	A01177:42:HHKNYDSX3:1:1141:20989:32424/1	60	-
chr11	108062938	108062939	A01177:42:HHKNYDSX3:1:2566:23927:3192/1	60	+
chr11	108227267	108227268	A01177:42:HHKNYDSX3:1:1652:30798:9267/1	60	-
chr11	108238471	108238472	A01177:42:HHKNYDSX3:1:1365:7907:32503	60	+
chr11	108271180	108271181	A01177:42:HHKNYDSX3:1:2318:19307:16172/1	60	-
chr11	108302857	108302858	A01177:42:HHKNYDSX3:1:1137:29514:3756/1	60	+
chr11	108338676	108338677	A01177:42:HHKNYDSX3:2:1333:9507:27696/1	60	+
chr11	110251518	110251519	A01177:42:HHKNYDSX3:2:1564:14479:8688	60	+
chr11	111259530	111259531	A01177:42:HHKNYDSX3:2:1677:7211:8500/1	60	+
chr11	111619683	111619684	A01177:42:HHKNYDSX3:2:1616:20971:35744/1	60	-
chr11	111676113	111676114	A01177:42:HHKNYDSX3:1:1354:5249:28839/1	60	-
chr11	111688825	111688826	A01177:42:HHKNYDSX3:1:1269:26919:16172/1	60	+
chr11	111689699	111689700	A01177:42:HHKNYDSX3:2:2462:31051:34632	60	-
chr11	111788005	111788006	A01177:42:HHKNYDSX3:2:2138:12771:32628	60	-
chr11	112033571	112033572	A01177:42:HHKNYDSX3:1:1120:3179:23062/1	60	-
chr11	112063763	112063764	A01177:42:HHKNYDSX3:1:2240:3314:36761/1	60	+
chr11	112353954	112353955	A01177:42:HHKNYDSX3:1:2125:1696:16266/1	60	+
chr11	113739596	113739597	A01177:42:HHKNYDSX3:1:1105:11822:7748/1	60	-
chr11	113740085	113740086	A01177:42:HHKNYDSX3:1:1110:12364:22999/1	60	-
chr11	113740419	113740420	A01177:42:HHKNYDSX3:1:2355:25473:17080/1	60	-
chr11	113761174	113761175	A01177:42:HHKNYDSX3:1:1643:9480:13902/1	60	-
chr11	114124164	114124165	A01177:42:HHKNYDSX3:1:1524:18466:1094/1	60	+
chr11	114301662	114301663	A01177:42:HHKNYDSX3:1:1613:19904:10911	60	-
chr11	114413176	114413177	A01177:42:HHKNYDSX3:2:2531:25220:19085/1	60	+
chr11	114585075	114585076	A01177:42:HHKNYDSX3:2:2218:10881:28009/1	60	-
chr11	116765114	116765115	A01177:42:HHKNYDSX3:1:1160:27118:1986/1	60	-
chr11	116862913	116862914	A01177:42:HHKNYDSX3:2:1610:21160:32659/1	60	-
chr11	116879272	116879273	A01177:42:HHKNYDSX3:1:1310:13367:14152/1	60	-
chr11	116908838	116908839	A01177:42:HHKNYDSX3:2:2633:28926:34084	60	-
chr11	116924234	116924235	A01177:42:HHKNYDSX3:1:2211:30318:2206/1	60	-
chr11	116956736	116956737	A01177:42:HHKNYDSX3:1:1177:9462:6104/1	60	+
chr11	116957774	116957775	A01177:42:HHKNYDSX3:1:1248:24614:8797/1	60	+
chr11	116985724	116985725	A01177:42:HHKNYDSX3:2:2278:11867:20353/1	60	-
chr11	117021625	117021626	A01177:42:HHKNYDSX3:1:1667:7636:9831/1	60	-
chr11	117025129	117025130	A01177:42:HHKNYDSX3:1:1225:22363:31172/1	60	-
chr11	117038758	117038759	A01177:42:HHKNYDSX3:2:2634:11921:6230	60	+
chr11	117043832	117043833	A01177:42:HHKNYDSX3:1:1348:9570:12837/1	60	-
chr11	117064431	117064432	A01177:42:HHKNYDSX3:1:1139:5059:30326/1	60	+
chr11	117079846	117079847	A01177:42:HHKNYDSX3:1:1152:5095:26287/1	60	+
chr11	117084638	117084639	A01177:42:HHKNYDSX3:1:1142:8522:7232/1	60	-
chr11	117085634	117085635	A01177:42:HHKNYDSX3:1:1327:4110:32941/1	60	+
chr11	117088445	117088446	A01177:42:HHKNYDSX3:1:1132:25337:31845/1	60	+
chr11	117239795	117239796	A01177:42:HHKNYDSX3:1:1449:23647:3364/1	60	-
chr11	117275930	117275931	A01177:42:HHKNYDSX3:2:2675:15582:18364/1	60	-
chr11	118255375	118255376	A01177:42:HHKNYDSX3:1:2121:8187:30921/1	60	+
chr11	118362962	118362963	A01177:42:HHKNYDSX3:1:1255:16857:11929	60	+
chr11	118444002	118444003	A01177:42:HHKNYDSX3:2:1144:1705:29340/1	60	-
chr11	118464835	118464836	A01177:42:HHKNYDSX3:1:1425:30472:31501/1	60	+
chr11	118479765	118479766	A01177:42:HHKNYDSX3:1:1215:9381:13009/1	60	+
chr11	118484421	118484422	A01177:42:HHKNYDSX3:1:2107:8024:35524/1	60	-
chr11	118493459	118493460	A01177:42:HHKNYDSX3:2:1616:19171:28902/1	60	-
chr11	118501519	118501520	A01177:42:HHKNYDSX3:1:2274:9091:15013/1	60	+
chr11	118588427	118588428	A01177:42:HHKNYDSX3:1:1139:31503:34632/1	60	-
chr11	118751836	118751837	A01177:42:HHKNYDSX3:2:2224:16414:20588/1	60	-
chr11	118751843	118751844	A01177:42:HHKNYDSX3:1:1241:18701:23484/1	60	-
chr11	118762161	118762162	A01177:42:HHKNYDSX3:1:1119:26720:9784	60	+
chr11	118763034	118763035	A01177:42:HHKNYDSX3:1:1520:19434:11475/1	60	-
chr11	118772376	118772377	A01177:42:HHKNYDSX3:1:1211:26277:17942/1	60	+
chr11	118789221	118789222	A01177:42:HHKNYDSX3:2:1110:18738:36354	60	-
chr11	118869114	118869115	A01177:42:HHKNYDSX3:1:1319:31213:8703	60	+
chr11	119005584	119005585	A01177:42:HHKNYDSX3:1:1537:4426:4272	60	+
chr11	119065894	119065895	A01177:42:HHKNYDSX3:1:1248:4580:6511/1	60	-
chr11	119098633	119098634	A01177:42:HHKNYDSX3:1:1428:25681:6887/1	60	-
chr11	119222922	119222923	A01177:42:HHKNYDSX3:1:1155:31277:34804/1	60	-
chr11	119248747	119248748	A01177:42:HHKNYDSX3:1:1472:8034:20322/1	60	-
chr11	119273917	119273918	A01177:42:HHKNYDSX3:1:1439:24813:7889/1	60	-
chr11	119964351	119964352	A01177:42:HHKNYDSX3:1:1139:2003:16799/1	60	+
chr11	121067655	121067656	A01177:42:HHKNYDSX3:1:1370:6036:17738/1	60	-
chr11	121074570	121074571	A01177:42:HHKNYDSX3:1:1372:27923:20040/1	60	-
chr11	122559936	122559937	A01177:42:HHKNYDSX3:1:1121:18069:32878/1	60	+
chr11	123042807	123042808	A01177:42:HHKNYDSX3:2:2518:4689:35509	60	+
chr11	124630286	124630287	A01177:42:HHKNYDSX3:1:2361:26485:10974	60	+
chr11	124957847	124957848	A01177:42:HHKNYDSX3:1:1251:24623:12414/1	60	+
chr11	125004950	125004951	A01177:42:HHKNYDSX3:1:1266:21359:35039/1	60	+
chr11	125035732	125035733	A01177:42:HHKNYDSX3:2:2147:27516:16485	60	-
chr11	125486743	125486744	A01177:42:HHKNYDSX3:1:1477:22733:7294/1	60	-
chr11	125636738	125636739	A01177:42:HHKNYDSX3:1:1263:32253:23500/1	60	-
chr11	125655989	125655990	A01177:42:HHKNYDSX3:2:1329:12409:6511/1	60	-
chr11	125663274	125663275	A01177:42:HHKNYDSX3:2:1564:6958:4648/1	60	+
chr11	125891200	125891201	A01177:42:HHKNYDSX3:1:1177:14452:29590/1	60	+
chr11	126206986	126206987	A01177:42:HHKNYDSX3:1:1115:18087:13182	60	-
chr11	126275550	126275551	A01177:42:HHKNYDSX3:1:2409:17345:35070/1	60	-
chr11	126327885	126327886	A01177:42:HHKNYDSX3:1:1653:24469:9706/1	60	-
chr11	127280064	127280065	A01177:42:HHKNYDSX3:1:1106:17390:26631/1	60	+
chr11	128191991	128191992	A01177:42:HHKNYDSX3:1:1141:13322:27164/1	60	+
chr11	128256605	128256606	A01177:42:HHKNYDSX3:2:2604:9932:15593/1	60	+
chr11	128277784	128277785	A01177:42:HHKNYDSX3:1:1161:5701:4225/1	60	+
chr11	128306715	128306716	A01177:42:HHKNYDSX3:1:1124:4038:9173	60	+
chr11	128349984	128349985	A01177:42:HHKNYDSX3:1:2258:29188:21574/1	60	-
chr11	128438143	128438144	A01177:42:HHKNYDSX3:2:2254:20446:19586	60	+
chr11	128439258	128439259	A01177:42:HHKNYDSX3:1:1110:7202:18067/1	60	+
chr11	128444420	128444421	A01177:42:HHKNYDSX3:1:1449:8097:3082/1	60	-
chr11	128487224	128487225	A01177:42:HHKNYDSX3:2:1402:29731:34413/1	60	+
chr11	128491058	128491059	A01177:42:HHKNYDSX3:1:1114:30743:32597/1	60	+
chr11	128515038	128515039	A01177:42:HHKNYDSX3:1:1215:30816:25958/1	60	+
chr11	128648685	128648686	A01177:42:HHKNYDSX3:1:1306:25473:35117/1	60	+
chr11	128787619	128787620	A01177:42:HHKNYDSX3:1:1272:15808:1752/1	60	-
chr11	129324967	129324968	A01177:42:HHKNYDSX3:1:1166:4119:11757	60	+
chr11	129891465	129891466	A01177:42:HHKNYDSX3:1:1147:16667:22091/1	60	+
chr11	129898730	129898731	A01177:42:HHKNYDSX3:2:1632:8052:10081	60	-
chr11	129942412	129942413	A01177:42:HHKNYDSX3:1:1115:23131:4820/1	60	-
chr11	130065152	130065153	A01177:42:HHKNYDSX3:1:1235:15474:6934/1	60	-
chr11	130087333	130087334	A01177:42:HHKNYDSX3:1:1623:29939:23500/1	60	-
chr11	134143478	134143479	A01177:42:HHKNYDSX3:1:1548:30300:9032	60	-
chr11	134143482	134143483	A01177:42:HHKNYDSX3:2:1336:16631:29543	60	-
chr11	134157220	134157221	A01177:42:HHKNYDSX3:1:1674:23755:31579/1	60	-
chr11	134232733	134232734	A01177:42:HHKNYDSX3:1:1154:28311:30295/1	60	-
chr11	134273589	134273590	A01177:42:HHKNYDSX3:1:1550:28393:16658/1	60	+
chr12	287356	287357	A01177:42:HHKNYDSX3:1:1149:12943:31078/1	60	-
chr12	313393	313394	A01177:42:HHKNYDSX3:2:2332:30246:30232/1	60	-
chr12	320507	320508	A01177:42:HHKNYDSX3:1:1154:8160:14152	60	-
chr12	330571	330572	A01177:42:HHKNYDSX3:1:1252:12717:3630/1	60	-
chr12	331521	331522	A01177:42:HHKNYDSX3:2:2356:5737:34851/1	60	-
chr12	342680	342681	A01177:42:HHKNYDSX3:1:1178:7446:34084/1	60	+
chr12	384957	384958	A01177:42:HHKNYDSX3:1:1635:19813:32863/1	60	+
chr12	503936	503937	A01177:42:HHKNYDSX3:2:2502:16297:30342/1	60	+
chr12	759730	759731	A01177:42:HHKNYDSX3:1:1201:18620:17989/1	60	-
chr12	765994	765995	A01177:42:HHKNYDSX3:1:2161:32199:10066/1	60	-
chr12	782089	782090	A01177:42:HHKNYDSX3:1:2341:28420:19272	60	+
chr12	784542	784543	A01177:42:HHKNYDSX3:1:1170:5267:16595/1	60	-
chr12	805702	805703	A01177:42:HHKNYDSX3:1:1216:18602:24940/1	60	-
chr12	807636	807637	A01177:42:HHKNYDSX3:1:1512:24044:36902/1	60	-
chr12	822666	822667	A01177:42:HHKNYDSX3:1:1244:16034:14325/1	60	-
chr12	859858	859859	A01177:42:HHKNYDSX3:2:1612:7247:5274	60	-
chr12	860280	860281	A01177:42:HHKNYDSX3:2:2551:28302:32095	60	-
chr12	881943	881944	A01177:42:HHKNYDSX3:1:1124:22444:36793/1	60	-
chr12	887585	887586	A01177:42:HHKNYDSX3:1:1320:1208:7153/1	60	+
chr12	897452	897453	A01177:42:HHKNYDSX3:1:1132:8250:15906	60	+
chr12	1015388	1015389	A01177:42:HHKNYDSX3:1:2660:22064:11021/1	60	+
chr12	1049184	1049185	A01177:42:HHKNYDSX3:1:2316:2058:32174/1	60	+
chr12	1142334	1142335	A01177:42:HHKNYDSX3:1:1122:14714:32111/1	60	+
chr12	1158215	1158216	A01177:42:HHKNYDSX3:1:2313:20844:12884/1	60	-
chr12	1196138	1196139	A01177:42:HHKNYDSX3:1:1555:29342:11569/1	60	-
chr12	1201229	1201230	A01177:42:HHKNYDSX3:1:1222:7437:10864/1	60	-
chr12	1207061	1207062	A01177:42:HHKNYDSX3:1:1213:19208:28902/1	60	+
chr12	1228985	1228986	A01177:42:HHKNYDSX3:2:1141:8594:19977/1	60	-
chr12	1230356	1230357	A01177:42:HHKNYDSX3:2:2554:12011:24392	60	-
chr12	1253467	1253468	A01177:42:HHKNYDSX3:1:2106:8486:2472	60	-
chr12	1255985	1255986	A01177:42:HHKNYDSX3:1:1514:6162:23375/1	60	+
chr12	1281382	1281383	A01177:42:HHKNYDSX3:2:2122:21287:27962/1	60	+
chr12	1306698	1306699	A01177:42:HHKNYDSX3:1:1248:25563:32236/1	60	+
chr12	1306839	1306840	A01177:42:HHKNYDSX3:1:2518:19886:4304/1	60	-
chr12	1405241	1405242	A01177:42:HHKNYDSX3:1:1672:8838:16767/1	60	+
chr12	1725991	1725992	A01177:42:HHKNYDSX3:1:1167:11623:1705/1	60	+
chr12	1729269	1729270	A01177:42:HHKNYDSX3:1:1219:10131:9424/1	60	+
chr12	1756996	1756997	A01177:42:HHKNYDSX3:1:1342:32922:16705/1	60	-
chr12	1757380	1757381	A01177:42:HHKNYDSX3:1:1369:29541:7968/1	60	-
chr12	1776920	1776921	A01177:42:HHKNYDSX3:1:2254:14262:13135/1	60	-
chr12	2577994	2577995	A01177:42:HHKNYDSX3:1:1529:24578:6856/1	60	+
chr12	2935092	2935093	A01177:42:HHKNYDSX3:1:2537:19578:17519	60	+
chr12	3214323	3214324	A01177:42:HHKNYDSX3:1:2433:5132:17581	60	-
chr12	4071530	4071531	A01177:42:HHKNYDSX3:1:1120:4951:2832/1	60	+
chr12	4328989	4328990	A01177:42:HHKNYDSX3:1:2108:31358:22545	60	+
chr12	4351942	4351943	A01177:42:HHKNYDSX3:2:1115:24560:8265	60	-
chr12	4504899	4504900	A01177:42:HHKNYDSX3:1:1454:4381:36511/1	60	-
chr12	4664126	4664127	A01177:42:HHKNYDSX3:2:2431:22607:26240/1	60	-
chr12	4678791	4678792	A01177:42:HHKNYDSX3:1:1154:22544:11976	60	-
chr12	4687037	4687038	A01177:42:HHKNYDSX3:1:1163:17906:4789/1	60	+
chr12	6499805	6499806	A01177:42:HHKNYDSX3:2:2650:26702:27320/1	60	-
chr12	6499809	6499810	A01177:42:HHKNYDSX3:1:1461:5846:35352/1	60	-
chr12	6500508	6500509	A01177:42:HHKNYDSX3:1:1475:13331:22983/1	60	-
chr12	6501940	6501941	A01177:42:HHKNYDSX3:1:1342:6415:20838/1	60	+
chr12	6502432	6502433	A01177:42:HHKNYDSX3:1:1319:16839:14904	60	-
chr12	6516536	6516537	A01177:42:HHKNYDSX3:1:1251:7355:20275/1	60	+
chr12	6518077	6518078	A01177:42:HHKNYDSX3:1:1226:6587:15593/1	60	+
chr12	6520538	6520539	A01177:42:HHKNYDSX3:1:2512:7129:31281/1	60	+
chr12	6574450	6574451	A01177:42:HHKNYDSX3:1:1169:24858:20337/1	60	+
chr12	6595147	6595148	A01177:42:HHKNYDSX3:1:1154:19868:17331/1	60	-
chr12	6599155	6599156	A01177:42:HHKNYDSX3:1:1556:30228:1141/1	60	-
chr12	6655629	6655630	A01177:42:HHKNYDSX3:1:1177:15962:26694/1	60	+
chr12	6810305	6810306	A01177:42:HHKNYDSX3:1:1124:17897:27696/1	60	+
chr12	6845825	6845826	A01177:42:HHKNYDSX3:1:1352:18954:24330	60	+
chr12	6886826	6886827	A01177:42:HHKNYDSX3:1:2620:14823:26882/1	60	-
chr12	6932822	6932823	A01177:42:HHKNYDSX3:1:2129:28791:23077	60	+
chr12	7003123	7003124	A01177:42:HHKNYDSX3:1:1118:24623:24784/1	60	+
chr12	7016126	7016127	A01177:42:HHKNYDSX3:1:1434:1479:30389/1	60	-
chr12	7057119	7057120	A01177:42:HHKNYDSX3:1:1134:10104:32988/1	60	-
chr12	7121386	7121387	A01177:42:HHKNYDSX3:2:2108:8043:19398/1	60	+
chr12	7204244	7204245	A01177:42:HHKNYDSX3:2:2150:25861:27743	60	+
chr12	7317190	7317191	A01177:42:HHKNYDSX3:1:2125:27154:4147/1	60	+
chr12	7769533	7769534	A01177:42:HHKNYDSX3:2:2155:20726:32941/1	60	+
chr12	7772830	7772831	A01177:42:HHKNYDSX3:1:1454:12861:30123/1	60	+
chr12	7867060	7867061	A01177:42:HHKNYDSX3:1:1147:28754:8797	60	-
chr12	7970088	7970089	A01177:42:HHKNYDSX3:1:2330:25066:28557/1	60	+
chr12	8088981	8088982	A01177:42:HHKNYDSX3:1:1141:14226:20243/1	60	+
chr12	8746056	8746057	A01177:42:HHKNYDSX3:1:1129:12048:29966/1	60	-
chr12	8900419	8900420	A01177:42:HHKNYDSX3:1:2501:14344:30874/1	60	+
chr12	8939821	8939822	A01177:42:HHKNYDSX3:1:2569:23592:22185/1	60	-
chr12	8959293	8959294	A01177:42:HHKNYDSX3:1:1114:4878:19617/1	60	+
chr12	9058175	9058176	A01177:42:HHKNYDSX3:2:2477:9598:15201/1	60	+
chr12	9163938	9163939	A01177:42:HHKNYDSX3:1:1114:29631:30107	60	+
chr12	9229916	9229917	A01177:42:HHKNYDSX3:2:2513:30490:2628/1	60	-
chr12	9687763	9687764	A01177:42:HHKNYDSX3:1:1406:18466:33599/1	60	+
chr12	9768277	9768278	A01177:42:HHKNYDSX3:1:1328:32832:12540/1	60	+
chr12	9774581	9774582	A01177:42:HHKNYDSX3:1:2145:16758:7936/1	60	+
chr12	10390246	10390247	A01177:42:HHKNYDSX3:1:1106:12807:34444/1	60	+
chr12	10610130	10610131	A01177:42:HHKNYDSX3:1:1321:10465:14763/1	60	-
chr12	11571493	11571494	A01177:42:HHKNYDSX3:2:2402:29839:29152/1	60	+
chr12	11601736	11601737	A01177:42:HHKNYDSX3:1:1130:1154:22060/1	60	+
chr12	11778606	11778607	A01177:42:HHKNYDSX3:1:1152:3803:19758/1	60	+
chr12	11780399	11780400	A01177:42:HHKNYDSX3:1:1104:27389:10285/1	60	+
chr12	11780993	11780994	A01177:42:HHKNYDSX3:1:1231:18557:12774	60	+
chr12	11798144	11798145	A01177:42:HHKNYDSX3:1:1124:20066:36902/1	60	+
chr12	11798146	11798147	A01177:42:HHKNYDSX3:1:2102:10294:3380	60	+
chr12	11824147	11824148	A01177:42:HHKNYDSX3:1:1339:4463:20462/1	60	-
chr12	11864189	11864190	A01177:42:HHKNYDSX3:1:1136:20437:5478/1	60	-
chr12	11868469	11868470	A01177:42:HHKNYDSX3:1:1127:1895:26631/1	60	+
chr12	11924730	11924731	A01177:42:HHKNYDSX3:1:1326:1217:28745/1	60	+
chr12	11932662	11932663	A01177:42:HHKNYDSX3:1:2544:28872:11506/1	60	-
chr12	12644093	12644094	A01177:42:HHKNYDSX3:1:1121:8187:5431/1	60	+
chr12	14395347	14395348	A01177:42:HHKNYDSX3:1:2124:24713:25723/1	60	-
chr12	14402936	14402937	A01177:42:HHKNYDSX3:1:2169:5611:24643/1	60	+
chr12	14434162	14434163	A01177:42:HHKNYDSX3:1:2345:13648:17519	60	+
chr12	14468465	14468466	A01177:42:HHKNYDSX3:1:1133:1949:19680/1	60	+
chr12	14790064	14790065	A01177:42:HHKNYDSX3:2:1561:18186:22623/1	60	-
chr12	14925465	14925466	A01177:42:HHKNYDSX3:1:1251:26539:3333/1	60	+
chr12	14987162	14987163	A01177:42:HHKNYDSX3:2:1527:31195:19006/1	60	-
chr12	15322178	15322179	A01177:42:HHKNYDSX3:2:2648:15628:30561	60	+
chr12	15362555	15362556	A01177:42:HHKNYDSX3:1:2649:7600:12023	60	-
chr12	15719244	15719245	A01177:42:HHKNYDSX3:1:1205:10239:12336/1	60	+
chr12	16032315	16032316	A01177:42:HHKNYDSX3:1:1349:25427:34444/1	60	+
chr12	17494494	17494495	A01177:42:HHKNYDSX3:1:1607:16577:24408	60	+
chr12	19104945	19104946	A01177:42:HHKNYDSX3:1:2165:23104:12696	60	+
chr12	19161414	19161415	A01177:42:HHKNYDSX3:1:1168:7925:10269/1	60	+
chr12	19318589	19318590	A01177:42:HHKNYDSX3:1:1216:13422:4288/1	60	+
chr12	19326919	19326920	A01177:42:HHKNYDSX3:1:1657:14027:8406	60	-
chr12	19450061	19450062	A01177:42:HHKNYDSX3:1:1117:7771:16391/1	60	+
chr12	19519093	19519094	A01177:42:HHKNYDSX3:1:1272:32886:24095/1	60	+
chr12	19690703	19690704	A01177:42:HHKNYDSX3:1:1132:21079:29262/1	60	-
chr12	20707422	20707423	A01177:42:HHKNYDSX3:1:1570:14199:23359/1	60	+
chr12	21036802	21036803	A01177:42:HHKNYDSX3:1:1334:20003:29434/1	60	+
chr12	21925130	21925131	A01177:42:HHKNYDSX3:1:1270:19063:14152/1	60	+
chr12	22482992	22482993	A01177:42:HHKNYDSX3:2:2456:9335:22075/1	60	-
chr12	22514891	22514892	A01177:42:HHKNYDSX3:1:1174:21658:30107/1	60	+
chr12	22561482	22561483	A01177:42:HHKNYDSX3:2:1236:13946:9518	60	-
chr12	22708818	22708819	A01177:42:HHKNYDSX3:2:2670:14877:17425/1	60	+
chr12	23622998	23622999	A01177:42:HHKNYDSX3:1:1328:24008:27477/1	60	-
chr12	23626899	23626900	A01177:42:HHKNYDSX3:1:1167:21088:10927/1	60	-
chr12	24365362	24365363	A01177:42:HHKNYDSX3:1:1471:15320:26240/1	60	-
chr12	24842172	24842173	A01177:42:HHKNYDSX3:1:1457:20211:24283/1	60	+
chr12	25004939	25004940	A01177:42:HHKNYDSX3:2:1659:3649:34522/1	60	+
chr12	25724290	25724291	A01177:42:HHKNYDSX3:1:1216:22290:10911/1	60	+
chr12	26010680	26010681	A01177:42:HHKNYDSX3:1:1544:32036:9533/1	60	-
chr12	26301866	26301867	A01177:42:HHKNYDSX3:2:1365:9661:35603	60	+
chr12	26420210	26420211	A01177:42:HHKNYDSX3:1:2265:26530:23015/1	60	+
chr12	26423123	26423124	A01177:42:HHKNYDSX3:1:1116:8386:27352/1	60	-
chr12	26573939	26573940	A01177:42:HHKNYDSX3:1:2210:14886:13839/1	60	+
chr12	26593052	26593053	A01177:42:HHKNYDSX3:1:1173:27407:32957/1	60	+
chr12	26963558	26963559	A01177:42:HHKNYDSX3:1:1274:24189:20901/1	60	+
chr12	27164676	27164677	A01177:42:HHKNYDSX3:2:1564:31313:5650	60	-
[truncated: 8,045 more rows]
