# Supplementary material for: HIV-1 capsid stability enables inositol phosphate-independent infection of target cells and promotes integration into genes
Source: PLoS Pathog. 2023 Jun 2;19(6):e1011423. doi: 10.1371/journal.ppat.1011423 (PMC10266667; doi:10.1371/journal.ppat.1011423)
Supplement: S1 Data — (TAR.GZ) [file ppat.1011423.s012.tar.gz › CEM_WT_A/CA_G89V/Unique_hg38_integration_sites/7256-GS-7.bed]

chr1	634029	634030	A00252:255:HWV7WDSX2:1:1116:10456:7858/1	60	-
chr1	766701	766702	A00252:255:HWV7WDSX2:1:1101:8495:32518/1	60	-
chr1	783880	783881	A00252:255:HWV7WDSX2:1:1366:18557:5447/1	60	+
chr1	1106058	1106059	A00252:255:HWV7WDSX2:1:1109:18873:30921/1	60	+
chr1	1318588	1318589	A00758:240:HTNGKDSX2:2:1130:6560:29794/1	60	-
chr1	1318927	1318928	A00252:255:HWV7WDSX2:2:1234:12283:6355	60	-
chr1	1387337	1387338	A00252:255:HWV7WDSX2:1:1110:18150:24940	60	-
chr1	1396282	1396283	A00252:255:HWV7WDSX2:4:2235:25654:36777	60	-
chr1	1484162	1484163	A00252:255:HWV7WDSX2:1:1110:4589:13573	60	+
chr1	1570645	1570646	A00758:240:HTNGKDSX2:1:2223:10845:5149	60	-
chr1	1650964	1650965	A00252:255:HWV7WDSX2:1:1101:13286:10598/1	60	-
chr1	1653997	1653998	A00252:255:HWV7WDSX2:1:1317:27868:21731/1	60	-
chr1	1656086	1656087	A00252:255:HWV7WDSX2:1:1104:26160:32456	60	+
chr1	1668694	1668695	A00758:240:HTNGKDSX2:2:1125:18584:11725/1	60	+
chr1	1689252	1689253	A00252:255:HWV7WDSX2:1:1122:4146:9987/1	60	+
chr1	1765669	1765670	A00252:255:HWV7WDSX2:2:1605:15347:1047/1	60	+
chr1	1811752	1811753	A00758:240:HTNGKDSX2:1:1512:22309:3991	60	-
chr1	1811753	1811754	A00252:255:HWV7WDSX2:3:1340:9489:4335/1	60	-
chr1	1825874	1825875	A00252:255:HWV7WDSX2:3:1578:14353:11412	60	-
chr1	1825883	1825884	A00758:240:HTNGKDSX2:1:2455:5059:20431	60	-
chr1	1831282	1831283	A00252:255:HWV7WDSX2:1:2503:10854:1438/1	60	-
chr1	1837164	1837165	A00252:255:HWV7WDSX2:1:2615:11478:11130/1	60	-
chr1	1880127	1880128	A00252:255:HWV7WDSX2:2:2105:16143:34272/1	60	-
chr1	3559873	3559874	A00758:240:HTNGKDSX2:2:1436:30789:29825	60	-
chr1	3784254	3784255	A00252:255:HWV7WDSX2:3:1233:21594:24079	60	+
chr1	3784255	3784256	A00252:255:HWV7WDSX2:3:2167:14814:18850	60	+
chr1	3833677	3833678	A00252:255:HWV7WDSX2:1:1236:27796:15969/1	60	-
chr1	4050982	4050983	A00758:240:HTNGKDSX2:2:2464:14922:20697/1	60	+
chr1	6824395	6824396	A00252:255:HWV7WDSX2:1:2372:17897:13322/1	60	+
chr1	7876954	7876955	A00758:240:HTNGKDSX2:2:2530:30129:26365	60	-
chr1	8079384	8079385	A00252:255:HWV7WDSX2:3:2551:19144:26412/1	60	-
chr1	8405205	8405206	A00758:240:HTNGKDSX2:2:1112:18087:19225	60	-
chr1	8490916	8490917	A00252:255:HWV7WDSX2:1:1543:5963:28009	60	+
chr1	8492034	8492035	A00252:255:HWV7WDSX2:1:1512:22001:17487/1	60	+
chr1	8535425	8535426	A00252:255:HWV7WDSX2:1:1477:24026:31266/1	60	-
chr1	8581980	8581981	A00252:255:HWV7WDSX2:1:1226:24144:8923/1	60	-
chr1	8584535	8584536	A00252:255:HWV7WDSX2:1:1206:25572:17033/1	60	+
chr1	8594912	8594913	A00252:255:HWV7WDSX2:1:1109:12274:32706/1	60	+
chr1	8744119	8744120	A00252:255:HWV7WDSX2:2:1566:29288:30921	60	-
chr1	8754498	8754499	A00758:240:HTNGKDSX2:2:1248:16785:10238	60	-
chr1	9555575	9555576	A00252:255:HWV7WDSX2:1:1352:2428:18912/1	60	-
chr1	9648925	9648926	A00758:240:HTNGKDSX2:2:1530:3857:9017/1	60	-
chr1	10039553	10039554	A00252:255:HWV7WDSX2:2:2416:25681:25676/1	60	-
chr1	10050990	10050991	A00252:255:HWV7WDSX2:3:1124:24297:29105	60	-
chr1	10104459	10104460	A00252:255:HWV7WDSX2:1:1127:9444:12054/1	60	+
chr1	10123557	10123558	A00252:255:HWV7WDSX2:1:2672:12843:2221	60	-
chr1	10127171	10127172	A00252:255:HWV7WDSX2:1:1358:25066:21762/1	60	+
chr1	10297677	10297678	A00252:255:HWV7WDSX2:1:1145:16631:2237/1	60	+
chr1	10339202	10339203	A00758:240:HTNGKDSX2:1:1211:14714:34460	60	-
chr1	10416982	10416983	A00252:255:HWV7WDSX2:2:1309:19777:31892	60	-
chr1	10516593	10516594	A00758:240:HTNGKDSX2:1:2277:10239:27712	60	-
chr1	11235800	11235801	A00252:255:HWV7WDSX2:4:2276:25211:32503/1	60	-
chr1	12050949	12050950	A00758:240:HTNGKDSX2:1:1103:13530:9267/1	60	-
chr1	12092533	12092534	A00252:255:HWV7WDSX2:2:2116:16532:34100	60	-
chr1	12291192	12291193	A00758:240:HTNGKDSX2:1:2653:30807:10034	60	-
chr1	12326371	12326372	A00252:255:HWV7WDSX2:1:1321:23240:27962/1	60	-
chr1	12341444	12341445	A00758:240:HTNGKDSX2:2:1450:14913:7310	60	-
chr1	12344315	12344316	A00252:255:HWV7WDSX2:1:1218:25988:29966/1	60	-
chr1	12347040	12347041	A00252:255:HWV7WDSX2:1:1214:17833:10645/1	60	-
chr1	12347161	12347162	A00252:255:HWV7WDSX2:2:1113:20329:7482	60	-
chr1	12355042	12355043	A00758:240:HTNGKDSX2:1:2260:17418:15092/1	60	-
chr1	12427306	12427307	A00252:255:HWV7WDSX2:1:1107:17752:18302/1	60	+
chr1	13476829	13476830	A00758:240:HTNGKDSX2:1:2241:25174:20885/1	60	+
chr1	13500802	13500803	A00758:240:HTNGKDSX2:2:1301:9796:12665	60	+
chr1	13700930	13700931	A00252:255:HWV7WDSX2:1:1646:12753:36010/1	60	-
chr1	13729472	13729473	A00252:255:HWV7WDSX2:1:1370:8386:30420/1	60	+
chr1	13785913	13785914	A00252:255:HWV7WDSX2:4:1171:28076:27195	60	-
chr1	13787313	13787314	A00252:255:HWV7WDSX2:1:1229:17210:6652/1	60	+
chr1	14726373	14726374	A00252:255:HWV7WDSX2:3:1219:16080:2002	60	-
chr1	14784568	14784569	A00252:255:HWV7WDSX2:3:1137:11514:10254	60	-
chr1	14905057	14905058	A00758:240:HTNGKDSX2:2:1168:12879:21887/1	60	-
chr1	15656260	15656261	A00252:255:HWV7WDSX2:4:1519:1434:36323	60	-
chr1	15862076	15862077	A00252:255:HWV7WDSX2:3:1453:6316:33066/1	60	-
chr1	15913400	15913401	A00252:255:HWV7WDSX2:1:1567:2998:30702	60	-
chr1	15913401	15913402	A00252:255:HWV7WDSX2:1:1510:7952:30827	60	-
chr1	15915128	15915129	A00758:240:HTNGKDSX2:2:1129:31828:30373	60	-
chr1	15974432	15974433	A00252:255:HWV7WDSX2:4:2576:15438:10128	60	-
chr1	16248824	16248825	A00252:255:HWV7WDSX2:3:1139:6894:35697/1	60	-
chr1	16574932	16574933	A00252:255:HWV7WDSX2:1:1112:11876:18928/1	60	+
chr1	17396166	17396167	A00758:240:HTNGKDSX2:2:1375:16993:27038/1	60	-
chr1	17444758	17444759	A00252:255:HWV7WDSX2:2:1412:4309:14465	60	+
chr1	19170125	19170126	A00758:240:HTNGKDSX2:1:1176:28492:21089	60	-
chr1	19185725	19185726	A00252:255:HWV7WDSX2:4:2409:9923:24408	60	+
chr1	19747927	19747928	A00252:255:HWV7WDSX2:1:1125:13856:14998	60	+
chr1	20017253	20017254	A00252:255:HWV7WDSX2:2:1157:13883:36057/1	60	-
chr1	20596918	20596919	A00758:240:HTNGKDSX2:1:1234:12084:1282/1	60	-
chr1	20632239	20632240	A00252:255:HWV7WDSX2:1:1556:5475:35462/1	60	+
chr1	20906007	20906008	A00758:240:HTNGKDSX2:2:1143:11659:2394/1	60	-
chr1	21060635	21060636	A00758:240:HTNGKDSX2:1:1502:11713:10034	60	-
chr1	21065167	21065168	A00252:255:HWV7WDSX2:2:2410:16694:36010	60	-
chr1	21118109	21118110	A00252:255:HWV7WDSX2:1:2535:15465:23954	60	-
chr1	21120851	21120852	A00252:255:HWV7WDSX2:1:1225:4833:31219	60	-
chr1	21145444	21145445	A00252:255:HWV7WDSX2:1:2311:29080:30780/1	60	+
chr1	21720755	21720756	A00252:255:HWV7WDSX2:4:1272:21748:34115/1	60	-
chr1	21747553	21747554	A00758:240:HTNGKDSX2:1:2629:18177:21762	60	+
chr1	21900710	21900711	A00758:240:HTNGKDSX2:2:1137:18394:22983/1	60	+
chr1	22085708	22085709	A00758:240:HTNGKDSX2:1:2157:18349:7592	60	-
chr1	23054452	23054453	A00252:255:HWV7WDSX2:1:2446:2537:10394	60	-
chr1	23058676	23058677	A00252:255:HWV7WDSX2:3:1304:26765:10989	60	+
chr1	23305891	23305892	A00758:240:HTNGKDSX2:1:2439:27697:26725	60	-
chr1	23309924	23309925	A00252:255:HWV7WDSX2:1:1110:5122:16877/1	60	-
chr1	23339037	23339038	A00252:255:HWV7WDSX2:1:1254:20573:7936/1	60	+
chr1	23364237	23364238	A00758:240:HTNGKDSX2:2:2444:11198:23109	60	+
chr1	24002807	24002808	A00758:240:HTNGKDSX2:1:2578:32696:14935/1	60	-
chr1	24172946	24172947	A00252:255:HWV7WDSX2:2:2368:2808:25300/1	60	-
chr1	24660124	24660125	A00252:255:HWV7WDSX2:1:1170:12563:2926/1	60	-
chr1	25446028	25446029	A00252:255:HWV7WDSX2:2:1663:9317:19225/1	60	-
chr1	26087722	26087723	A00758:240:HTNGKDSX2:2:2676:14796:26616/1	60	+
chr1	26273198	26273199	A00252:255:HWV7WDSX2:1:1117:28926:23970/1	60	+
chr1	26456683	26456684	A00252:255:HWV7WDSX2:1:2120:26223:1689/1	60	+
chr1	26506247	26506248	A00758:240:HTNGKDSX2:1:1668:16532:15342/1	60	+
chr1	26749861	26749862	A00252:255:HWV7WDSX2:1:1132:19696:26866/1	60	-
chr1	27075399	27075400	A00252:255:HWV7WDSX2:4:1354:24985:27164/1	60	+
chr1	27246671	27246672	A00252:255:HWV7WDSX2:4:1455:5086:1564	60	+
chr1	28032651	28032652	A00252:255:HWV7WDSX2:1:1151:5339:16063/1	60	-
chr1	28053370	28053371	A00252:255:HWV7WDSX2:3:1431:24243:14387	60	-
chr1	28060488	28060489	A00252:255:HWV7WDSX2:4:2473:27010:1892	60	-
chr1	28065099	28065100	A00252:255:HWV7WDSX2:3:2442:2772:30655/1	60	+
chr1	28231807	28231808	A00252:255:HWV7WDSX2:3:2522:24035:13589	60	-
chr1	28347291	28347292	A00758:240:HTNGKDSX2:2:2143:13512:8202	60	-
chr1	28398343	28398344	A00252:255:HWV7WDSX2:3:2337:23077:35227/1	60	-
chr1	28679167	28679168	A00758:240:HTNGKDSX2:2:1105:26467:20650	60	+
chr1	28697830	28697831	A00758:240:HTNGKDSX2:1:1366:19470:19680	60	+
chr1	28751681	28751682	A00252:255:HWV7WDSX2:1:2301:19696:4664	60	-
chr1	28975936	28975937	A00252:255:HWV7WDSX2:2:1310:18231:28839	60	-
chr1	28978538	28978539	A00252:255:HWV7WDSX2:1:2329:10285:16391/1	60	-
chr1	28978539	28978540	A00252:255:HWV7WDSX2:3:2306:31720:15530	60	-
chr1	29002832	29002833	A00252:255:HWV7WDSX2:2:1532:18267:1438	60	-
chr1	29012455	29012456	A00252:255:HWV7WDSX2:1:1519:7283:7122/1	60	+
chr1	29056647	29056648	A00252:255:HWV7WDSX2:4:2674:29532:28776/1	60	-
chr1	29058086	29058087	A00252:255:HWV7WDSX2:1:1172:27570:8531/1	60	+
chr1	29158404	29158405	A00252:255:HWV7WDSX2:1:1138:15456:27132/1	60	+
chr1	29341423	29341424	A00758:240:HTNGKDSX2:2:1258:27100:27665/1	60	+
chr1	30946613	30946614	A00252:255:HWV7WDSX2:4:2305:2094:34178/1	60	-
chr1	31028701	31028702	A00252:255:HWV7WDSX2:2:1540:17327:10927	60	-
chr1	31314684	31314685	A00252:255:HWV7WDSX2:1:1246:9516:33505/1	60	+
chr1	31913478	31913479	A00252:255:HWV7WDSX2:1:1222:9408:23578/1	60	+
chr1	31915036	31915037	A00758:240:HTNGKDSX2:2:1568:24469:21731	60	-
chr1	31917148	31917149	A00252:255:HWV7WDSX2:3:1239:23231:18145	60	+
chr1	32134455	32134456	A00252:255:HWV7WDSX2:3:2419:14208:26882	60	-
chr1	32149499	32149500	A00758:240:HTNGKDSX2:1:1643:31792:28588	60	-
chr1	32585813	32585814	A00252:255:HWV7WDSX2:2:1541:25292:31485/1	60	+
chr1	32648204	32648205	A00758:240:HTNGKDSX2:2:2450:23683:6903/1	60	+
chr1	32829619	32829620	A00758:240:HTNGKDSX2:2:1332:27380:19507	60	-
chr1	32833354	32833355	A00252:255:HWV7WDSX2:1:1255:18204:4679/1	60	+
chr1	32833355	32833356	A00758:240:HTNGKDSX2:2:1410:1208:17707/1	60	+
chr1	34324117	34324118	A00758:240:HTNGKDSX2:2:2555:20564:15687/1	60	+
chr1	35003991	35003992	A00252:255:HWV7WDSX2:1:1512:26693:20415/1	60	+
chr1	35185924	35185925	A00758:240:HTNGKDSX2:1:2604:21838:5901	60	-
chr1	35188399	35188400	A00252:255:HWV7WDSX2:3:2434:19741:16861	60	-
chr1	35306750	35306751	A00252:255:HWV7WDSX2:1:1112:20401:9893/1	60	+
chr1	35310943	35310944	A00252:255:HWV7WDSX2:1:1459:30517:14199	60	-
chr1	35371854	35371855	A00252:255:HWV7WDSX2:2:2609:16016:7780	60	-
chr1	35412343	35412344	A00758:240:HTNGKDSX2:1:2569:7925:14340/1	60	-
chr1	35539961	35539962	A00252:255:HWV7WDSX2:1:2476:28248:36135	60	-
chr1	35749719	35749720	A00252:255:HWV7WDSX2:1:1118:31313:10535	60	-
chr1	35895916	35895917	A00252:255:HWV7WDSX2:1:1538:24424:21026	60	+
chr1	35917559	35917560	A00758:240:HTNGKDSX2:2:1467:5032:26334/1	60	-
chr1	35970202	35970203	A00252:255:HWV7WDSX2:4:1119:3739:2331	60	-
chr1	36121011	36121012	A00758:240:HTNGKDSX2:2:1365:21820:24659/1	60	+
chr1	36462508	36462509	A00252:255:HWV7WDSX2:1:1102:31494:13135/1	60	+
chr1	37451829	37451830	A00758:240:HTNGKDSX2:2:1318:3992:33332/1	60	-
chr1	37703637	37703638	A00252:255:HWV7WDSX2:3:2127:11270:16595/1	60	+
chr1	37822748	37822749	A00252:255:HWV7WDSX2:1:1228:23457:27712/1	60	+
chr1	37822749	37822750	A00758:240:HTNGKDSX2:2:1222:22272:32174/1	60	+
chr1	37875467	37875468	A00758:240:HTNGKDSX2:1:2370:17671:20259/1	60	+
chr1	37961666	37961667	A00252:255:HWV7WDSX2:1:1115:11740:29309	60	+
chr1	38453021	38453022	A00758:240:HTNGKDSX2:2:1226:5990:31688/1	60	+
chr1	38550828	38550829	A00252:255:HWV7WDSX2:1:1651:15908:10692/1	60	-
chr1	38843712	38843713	A00252:255:HWV7WDSX2:1:2305:9263:19225	60	+
chr1	38843718	38843719	A00252:255:HWV7WDSX2:1:1344:13494:9392/1	60	+
chr1	38843719	38843720	A00252:255:HWV7WDSX2:1:1229:26422:21292/1	60	+
chr1	38843720	38843721	A00252:255:HWV7WDSX2:1:1410:17562:9674/1	60	+
chr1	38843721	38843722	A00758:240:HTNGKDSX2:2:1363:20419:1063	60	+
chr1	39167960	39167961	A00252:255:HWV7WDSX2:4:1224:15221:30326	60	-
chr1	39280292	39280293	A00252:255:HWV7WDSX2:4:2361:16269:30733/1	60	+
chr1	39331795	39331796	A00252:255:HWV7WDSX2:1:1154:10140:31610	60	+
chr1	39331796	39331797	A00252:255:HWV7WDSX2:4:1417:26892:1846	60	+
chr1	39347872	39347873	A00252:255:HWV7WDSX2:1:1210:29143:32675/1	60	+
chr1	39430173	39430174	A00252:255:HWV7WDSX2:2:1347:17427:20181/1	60	-
chr1	40229669	40229670	A00758:240:HTNGKDSX2:2:2369:2871:10535	60	+
chr1	40265951	40265952	A00252:255:HWV7WDSX2:4:2521:21070:22075/1	60	+
chr1	40291433	40291434	A00252:255:HWV7WDSX2:1:1210:9914:21292/1	60	+
chr1	40984893	40984894	A00252:255:HWV7WDSX2:1:1122:7907:6605/1	60	+
chr1	40989560	40989561	A00252:255:HWV7WDSX2:3:1608:10429:22404/1	60	-
chr1	40989561	40989562	A00758:240:HTNGKDSX2:1:1308:7581:23484/1	60	-
chr1	41144716	41144717	A00252:255:HWV7WDSX2:4:1241:24551:22905	60	-
chr1	41721242	41721243	A00758:240:HTNGKDSX2:1:2442:21423:6809	60	+
chr1	42229601	42229602	A00252:255:HWV7WDSX2:4:1625:24406:15640/1	60	-
chr1	42337755	42337756	A00758:240:HTNGKDSX2:1:1434:5972:1814	60	-
chr1	42668397	42668398	A00252:255:HWV7WDSX2:1:1103:15049:24048	60	+
chr1	42690186	42690187	A00252:255:HWV7WDSX2:1:2669:7618:6856	60	-
chr1	42691624	42691625	A00252:255:HWV7WDSX2:1:2648:3477:15123/1	60	-
chr1	42821825	42821826	A00252:255:HWV7WDSX2:4:2574:10664:5337	60	-
chr1	42825407	42825408	A00252:255:HWV7WDSX2:1:1352:27082:36558/1	60	+
chr1	42844671	42844672	A00252:255:HWV7WDSX2:1:1316:13810:1078/1	60	+
chr1	43406544	43406545	A00252:255:HWV7WDSX2:1:1118:25346:28510	60	-
chr1	43407514	43407515	A00252:255:HWV7WDSX2:1:2121:29369:15217	60	-
chr1	43660999	43661000	A00252:255:HWV7WDSX2:1:1123:14172:9408/1	60	+
chr1	43661000	43661001	A00758:240:HTNGKDSX2:1:1627:16694:20541/1	60	+
chr1	43682671	43682672	A00252:255:HWV7WDSX2:1:1113:10673:13589/1	60	+
chr1	43736144	43736145	A00252:255:HWV7WDSX2:2:2208:2862:2754/1	60	-
chr1	43798711	43798712	A00252:255:HWV7WDSX2:1:1137:6985:26584/1	60	+
chr1	43829865	43829866	A00252:255:HWV7WDSX2:4:1173:16595:21621/1	60	+
chr1	43843028	43843029	A00758:240:HTNGKDSX2:1:2370:17761:1971	60	-
chr1	44969889	44969890	A00252:255:HWV7WDSX2:1:1478:1108:24549/1	60	-
chr1	44972734	44972735	A00252:255:HWV7WDSX2:3:1450:23366:4476/1	60	-
chr1	45509214	45509215	A00252:255:HWV7WDSX2:1:1109:20076:17127/1	60	+
chr1	45661176	45661177	A00252:255:HWV7WDSX2:1:1230:15112:26256/1	60	-
chr1	45865704	45865705	A00252:255:HWV7WDSX2:1:1406:25337:24392/1	60	+
chr1	45880288	45880289	A00758:240:HTNGKDSX2:2:1562:22842:35039	60	-
chr1	45884006	45884007	A00252:255:HWV7WDSX2:1:1103:4426:34929	60	+
chr1	45894876	45894877	A00758:240:HTNGKDSX2:1:2358:27335:31610	60	-
chr1	46233473	46233474	A00758:240:HTNGKDSX2:2:2248:20347:16939/1	60	+
chr1	46251133	46251134	A00758:240:HTNGKDSX2:1:1661:23231:23281/1	60	-
chr1	49431654	49431655	A00252:255:HWV7WDSX2:1:1105:18819:25473/1	60	-
chr1	50781664	50781665	A00252:255:HWV7WDSX2:2:1308:16251:36088	60	+
chr1	50785527	50785528	A00252:255:HWV7WDSX2:2:1363:7545:19633/1	60	+
chr1	50855724	50855725	A00252:255:HWV7WDSX2:2:2253:30083:24377	60	+
chr1	50857264	50857265	A00252:255:HWV7WDSX2:1:1202:12445:11866/1	60	+
chr1	50875134	50875135	A00252:255:HWV7WDSX2:4:2233:16315:6042	60	+
chr1	51440343	51440344	A00252:255:HWV7WDSX2:1:1111:31421:35744/1	60	+
chr1	51464299	51464300	A00758:240:HTNGKDSX2:1:2519:16369:6386/1	60	-
chr1	51487126	51487127	A00252:255:HWV7WDSX2:1:1501:12337:24799/1	60	+
chr1	51744038	51744039	A00252:255:HWV7WDSX2:2:2225:29080:28307	60	-
chr1	51759406	51759407	A00252:255:HWV7WDSX2:1:1138:26729:12117/1	60	+
chr1	51826021	51826022	A00252:255:HWV7WDSX2:1:1514:13114:35884	60	-
chr1	52137838	52137839	A00758:240:HTNGKDSX2:2:1367:7292:22545/1	60	+
chr1	52493565	52493566	A00758:240:HTNGKDSX2:1:2474:2040:15890	60	-
chr1	52987837	52987838	A00252:255:HWV7WDSX2:1:1207:30364:21637/1	60	-
chr1	53232372	53232373	A00252:255:HWV7WDSX2:4:2250:5692:21308	60	-
chr1	53778029	53778030	A00252:255:HWV7WDSX2:1:1148:25563:26256/1	60	+
chr1	54806024	54806025	A00758:240:HTNGKDSX2:2:1265:28239:29575/1	60	-
chr1	55150163	55150164	A00252:255:HWV7WDSX2:1:1558:27344:10269/1	60	+
chr1	57820959	57820960	A00252:255:HWV7WDSX2:1:1255:8024:12352/1	60	+
chr1	61099914	61099915	A00252:255:HWV7WDSX2:1:1255:24153:29919/1	60	-
chr1	61750632	61750633	A00252:255:HWV7WDSX2:2:1326:24858:21559	60	+
chr1	62483528	62483529	A00252:255:HWV7WDSX2:1:1103:31973:7733/1	60	-
chr1	62483801	62483802	A00758:240:HTNGKDSX2:2:1159:27100:2206/1	60	+
chr1	62661848	62661849	A00252:255:HWV7WDSX2:2:1217:27715:23688/1	60	+
chr1	62820813	62820814	A00252:255:HWV7WDSX2:1:1126:28754:23516/1	60	+
chr1	62854497	62854498	A00758:240:HTNGKDSX2:1:2638:23637:11929	60	-
chr1	62911177	62911178	A00758:240:HTNGKDSX2:2:2630:9191:20823	60	-
chr1	62911178	62911179	A00758:240:HTNGKDSX2:1:1159:16251:3771	60	-
chr1	63304216	63304217	A00252:255:HWV7WDSX2:3:2407:8856:3583/1	60	-
chr1	63530508	63530509	A00252:255:HWV7WDSX2:1:1307:31141:35415/1	60	+
chr1	63537112	63537113	A00252:255:HWV7WDSX2:1:1248:10936:30420/1	60	+
chr1	64369944	64369945	A00758:240:HTNGKDSX2:2:2345:12933:24831/1	60	+
chr1	64833485	64833486	A00252:255:HWV7WDSX2:1:1104:25518:14528/1	60	-
chr1	66953514	66953515	A00252:255:HWV7WDSX2:3:2203:2148:7059	60	-
chr1	67717262	67717263	A00252:255:HWV7WDSX2:2:1541:12093:17519/1	60	-
chr1	69964615	69964616	A00758:240:HTNGKDSX2:2:1321:26377:13291	60	+
chr1	70580428	70580429	A00758:240:HTNGKDSX2:2:2559:2537:1157	60	-
chr1	72046949	72046950	A00252:255:HWV7WDSX2:4:2515:22806:1658/1	60	-
chr1	72046950	72046951	A00252:255:HWV7WDSX2:3:1607:11478:20556/1	60	-
chr1	72121565	72121566	A00252:255:HWV7WDSX2:1:1640:2953:17942/1	60	+
chr1	72550207	72550208	A00252:255:HWV7WDSX2:2:1631:8874:13166	60	-
chr1	72623059	72623060	A00252:255:HWV7WDSX2:4:1556:24460:12540	60	+
chr1	75342191	75342192	A00252:255:HWV7WDSX2:4:1216:7139:24972/1	60	-
chr1	75592905	75592906	A00252:255:HWV7WDSX2:1:1308:21278:4116/1	60	+
chr1	75592906	75592907	A00758:240:HTNGKDSX2:2:1173:3794:20087	60	+
chr1	75840788	75840789	A00252:255:HWV7WDSX2:1:1141:3468:33301/1	60	+
chr1	77573518	77573519	A00252:255:HWV7WDSX2:1:1122:12789:23703/1	60	+
chr1	81640419	81640420	A00758:240:HTNGKDSX2:2:2633:24876:1767	60	-
chr1	82880251	82880252	A00252:255:HWV7WDSX2:2:2357:7744:26209	60	-
chr1	83825558	83825559	A00252:255:HWV7WDSX2:2:1648:3631:26788/1	60	-
chr1	83908035	83908036	A00252:255:HWV7WDSX2:1:1265:21793:20760	60	-
chr1	84562969	84562970	A00252:255:HWV7WDSX2:1:1172:28510:23249/1	60	+
chr1	85256923	85256924	A00252:255:HWV7WDSX2:3:2318:21956:9142	60	+
chr1	85650709	85650710	A00252:255:HWV7WDSX2:1:1111:19271:22279	60	+
chr1	86387762	86387763	A00252:255:HWV7WDSX2:1:1170:14353:34773/1	60	-
chr1	86998915	86998916	A00252:255:HWV7WDSX2:1:1142:11379:35884/1	60	+
chr1	87039343	87039344	A00758:240:HTNGKDSX2:2:2120:21621:36714/1	60	-
chr1	87341785	87341786	A00758:240:HTNGKDSX2:1:2668:13024:7607	60	+
chr1	89015972	89015973	A00252:255:HWV7WDSX2:1:2148:26259:29183/1	60	-
chr1	89672836	89672837	A00252:255:HWV7WDSX2:1:1107:31006:19272	60	+
chr1	90060802	90060803	A00252:255:HWV7WDSX2:3:1568:6641:15436	60	+
chr1	92061988	92061989	A00758:240:HTNGKDSX2:1:1604:13485:3396/1	60	-
chr1	92305742	92305743	A00758:240:HTNGKDSX2:2:1111:20889:34131	60	+
chr1	92364393	92364394	A00252:255:HWV7WDSX2:2:2220:18837:35117/1	60	+
chr1	92577945	92577946	A00252:255:HWV7WDSX2:2:1122:28366:8594	60	-
chr1	92596803	92596804	A00252:255:HWV7WDSX2:1:1302:11397:33692/1	60	-
chr1	92708959	92708960	A00252:255:HWV7WDSX2:1:1255:23628:33144/1	60	+
chr1	92835139	92835140	A00252:255:HWV7WDSX2:1:1122:14082:16110/1	60	+
chr1	92908451	92908452	A00758:240:HTNGKDSX2:1:1366:21178:18881	60	-
chr1	93044233	93044234	A00252:255:HWV7WDSX2:4:2554:32786:36448	60	-
chr1	93099783	93099784	A00252:255:HWV7WDSX2:1:2447:16242:19194/1	60	-
chr1	93166202	93166203	A00252:255:HWV7WDSX2:1:2621:31268:8672/1	60	+
chr1	93359437	93359438	A00252:255:HWV7WDSX2:1:1324:24867:17221/1	60	-
chr1	94956730	94956731	A00758:240:HTNGKDSX2:2:1351:5439:35994/1	60	-
chr1	95792570	95792571	A00252:255:HWV7WDSX2:1:2615:28013:34100	60	-
chr1	96726041	96726042	A00252:255:HWV7WDSX2:1:2374:18991:31250/1	60	-
chr1	96789119	96789120	A00252:255:HWV7WDSX2:1:1156:7283:8970/1	60	-
chr1	97241186	97241187	A00252:255:HWV7WDSX2:1:1226:19262:18944/1	60	+
chr1	97448548	97448549	A00252:255:HWV7WDSX2:4:1151:19859:8390	60	+
chr1	97611282	97611283	A00252:255:HWV7WDSX2:1:1316:1542:24706	60	-
chr1	97662218	97662219	A00758:240:HTNGKDSX2:2:1568:5502:19601/1	60	+
chr1	97833954	97833955	A00758:240:HTNGKDSX2:1:1170:28863:31876/1	60	+
chr1	97839276	97839277	A00252:255:HWV7WDSX2:2:1302:18023:3709/1	60	-
chr1	97883822	97883823	A00252:255:HWV7WDSX2:4:1433:21965:9627	60	+
chr1	97919122	97919123	A00252:255:HWV7WDSX2:1:1357:10954:4867/1	60	+
chr1	98281058	98281059	A00252:255:HWV7WDSX2:1:2570:12192:33160/1	60	-
chr1	98287720	98287721	A00758:240:HTNGKDSX2:1:1355:10728:26271	60	+
chr1	98344882	98344883	A00252:255:HWV7WDSX2:1:1302:11876:35336/1	60	+
chr1	98344883	98344884	A00252:255:HWV7WDSX2:3:1338:6253:20619/1	60	+
chr1	98376079	98376080	A00252:255:HWV7WDSX2:1:1348:13991:31986/1	60	+
chr1	99719392	99719393	A00252:255:HWV7WDSX2:2:2602:29903:35305/1	60	-
chr1	99887873	99887874	A00252:255:HWV7WDSX2:1:1233:31268:26741/1	60	+
chr1	99938734	99938735	A00758:240:HTNGKDSX2:2:1647:12653:10097/1	60	-
chr1	100976089	100976090	A00252:255:HWV7WDSX2:1:1145:28176:21418/1	60	+
chr1	101125908	101125909	A00252:255:HWV7WDSX2:1:1123:30689:33223/1	60	+
chr1	101380059	101380060	A00252:255:HWV7WDSX2:1:1151:21404:7560/1	60	-
chr1	101404817	101404818	A00252:255:HWV7WDSX2:1:1672:27462:19930	60	+
chr1	107672482	107672483	A00758:240:HTNGKDSX2:1:1404:8323:31939	60	+
chr1	107703157	107703158	A00252:255:HWV7WDSX2:1:1621:28275:23406	60	-
chr1	107703158	107703159	A00252:255:HWV7WDSX2:1:1303:32868:25066	60	-
chr1	107709983	107709984	A00252:255:HWV7WDSX2:1:2566:11107:28995/1	60	+
chr1	107726905	107726906	A00252:255:HWV7WDSX2:1:1553:29026:2534	60	+
chr1	107726907	107726908	A00252:255:HWV7WDSX2:3:2107:31503:27430	60	+
chr1	107767123	107767124	A00252:255:HWV7WDSX2:1:1253:21341:10927	60	-
chr1	107909026	107909027	A00252:255:HWV7WDSX2:3:1152:10963:22764/1	60	+
chr1	108109334	108109335	A00758:240:HTNGKDSX2:2:2261:3034:8249/1	60	-
chr1	108109335	108109336	A00758:240:HTNGKDSX2:1:2165:13358:14920/1	60	-
chr1	109586024	109586025	A00252:255:HWV7WDSX2:1:1150:2736:7858	60	-
chr1	109587059	109587060	A00758:240:HTNGKDSX2:1:2532:11767:34334	60	-
chr1	109797404	109797405	A00252:255:HWV7WDSX2:3:1666:21802:3114	60	-
chr1	110013958	110013959	A00252:255:HWV7WDSX2:1:2566:18313:29637/1	60	-
chr1	110382640	110382641	A00252:255:HWV7WDSX2:1:1315:25608:34194/1	60	-
chr1	110887418	110887419	A00252:255:HWV7WDSX2:1:2412:17445:14857/1	60	+
chr1	111184152	111184153	A00758:240:HTNGKDSX2:1:1534:30770:17581	60	-
chr1	111453664	111453665	A00252:255:HWV7WDSX2:1:1628:30987:6433/1	60	-
chr1	111918170	111918171	A00252:255:HWV7WDSX2:1:1232:19660:5509	60	-
chr1	112578555	112578556	A00758:240:HTNGKDSX2:1:1529:30445:8437/1	60	-
chr1	112593991	112593992	A00252:255:HWV7WDSX2:1:1444:1732:21684/1	60	+
chr1	112634360	112634361	A00252:255:HWV7WDSX2:3:2675:5294:8218/1	60	+
chr1	112974250	112974251	A00252:255:HWV7WDSX2:1:1150:13874:6355/1	60	+
chr1	112974992	112974993	A00252:255:HWV7WDSX2:1:1115:9742:19366/1	60	+
chr1	113295946	113295947	A00252:255:HWV7WDSX2:4:2536:30300:36119/1	60	+
chr1	113396451	113396452	A00252:255:HWV7WDSX2:3:2106:4878:23876/1	60	-
chr1	113403055	113403056	A00252:255:HWV7WDSX2:1:1122:24532:21277/1	60	+
chr1	113703554	113703555	A00252:255:HWV7WDSX2:2:1322:18493:14074/1	60	-
chr1	113752667	113752668	A00252:255:HWV7WDSX2:1:1331:10881:25254/1	60	+
chr1	113819790	113819791	A00252:255:HWV7WDSX2:1:1507:5828:33160/1	60	+
chr1	113845627	113845628	A00758:240:HTNGKDSX2:2:1452:15564:24439	60	-
chr1	113961196	113961197	A00252:255:HWV7WDSX2:2:1207:28782:9314/1	60	-
chr1	113961197	113961198	A00252:255:HWV7WDSX2:1:2467:28935:18317/1	60	-
chr1	114399431	114399432	A00758:240:HTNGKDSX2:2:1227:32081:1971	60	+
chr1	114422919	114422920	A00252:255:HWV7WDSX2:1:2425:32099:1595	60	+
chr1	114428435	114428436	A00252:255:HWV7WDSX2:2:2536:12084:32095/1	60	-
chr1	114705227	114705228	A00252:255:HWV7WDSX2:2:2655:20546:34287	60	+
chr1	115741594	115741595	A00252:255:HWV7WDSX2:1:1101:22137:26647/1	60	+
chr1	116523320	116523321	A00252:255:HWV7WDSX2:1:1265:23728:25144/1	60	-
chr1	117409515	117409516	A00252:255:HWV7WDSX2:4:1434:23737:34491	60	-
chr1	117462680	117462681	A00758:240:HTNGKDSX2:1:2103:10646:9251/1	60	+
chr1	117468858	117468859	A00252:255:HWV7WDSX2:2:1123:8558:34976/1	60	-
chr1	117873462	117873463	A00252:255:HWV7WDSX2:1:1127:18340:6637/1	60	+
chr1	117885946	117885947	A00252:255:HWV7WDSX2:1:1138:12590:4069/1	60	+
chr1	119042984	119042985	A00758:240:HTNGKDSX2:2:2145:27805:17738	60	-
chr1	119989066	119989067	A00758:240:HTNGKDSX2:1:1451:14208:31986	60	+
chr1	121379094	121379095	A00252:255:HWV7WDSX2:1:1105:29089:12947/1	60	+
chr1	121541086	121541087	A00252:255:HWV7WDSX2:1:1118:11216:35634/1	60	+
chr1	121563228	121563229	A00252:255:HWV7WDSX2:4:1650:26422:23797	60	-
chr1	121592025	121592026	A00252:255:HWV7WDSX2:1:1352:9100:7263/1	60	+
chr1	146795662	146795663	A00252:255:HWV7WDSX2:3:2464:26133:28275/1	60	+
chr1	147270031	147270032	A00252:255:HWV7WDSX2:2:2158:13422:11083/1	60	+
chr1	147577399	147577400	A00252:255:HWV7WDSX2:1:1639:6171:3599/1	60	-
chr1	148027362	148027363	A00758:240:HTNGKDSX2:2:2651:13132:12179/1	60	+
chr1	148232471	148232472	A00758:240:HTNGKDSX2:1:2420:30843:22341/1	60	+
chr1	149964877	149964878	A00758:240:HTNGKDSX2:2:1351:14895:34366	60	+
chr1	149988840	149988841	A00252:255:HWV7WDSX2:1:1558:10601:21104	60	+
chr1	150090423	150090424	A00252:255:HWV7WDSX2:1:2561:9164:6370/1	60	+
chr1	150109650	150109651	A00252:255:HWV7WDSX2:1:1519:25771:1219/1	60	+
chr1	150685944	150685945	A00252:255:HWV7WDSX2:1:1143:7383:20165/1	60	+
chr1	150821757	150821758	A00758:240:HTNGKDSX2:2:1649:24162:34319/1	60	-
chr1	150834460	150834461	A00758:240:HTNGKDSX2:2:1208:11541:18035	60	-
chr1	150949124	150949125	A00252:255:HWV7WDSX2:1:1165:14968:30733	60	-
chr1	150955654	150955655	A00252:255:HWV7WDSX2:1:1175:25518:24330	60	+
chr1	151089482	151089483	A00252:255:HWV7WDSX2:1:1346:28447:35634/1	60	+
chr1	151216387	151216388	A00252:255:HWV7WDSX2:1:1137:12888:14199/1	60	+
chr1	151216389	151216390	A00758:240:HTNGKDSX2:1:2455:28700:4570	60	+
chr1	151440113	151440114	A00252:255:HWV7WDSX2:1:1203:13666:5901/1	60	+
chr1	151440520	151440521	A00252:255:HWV7WDSX2:1:1218:15537:30311/1	60	+
chr1	151455150	151455151	A00252:255:HWV7WDSX2:2:1236:25708:16016/1	60	+
chr1	151688490	151688491	A00758:240:HTNGKDSX2:1:2634:12337:15937	60	+
chr1	152121706	152121707	A00758:240:HTNGKDSX2:1:2274:30273:23234/1	60	+
chr1	152382637	152382638	A00252:255:HWV7WDSX2:2:2346:27832:31501	60	+
chr1	153893348	153893349	A00252:255:HWV7WDSX2:1:1155:11035:15843/1	60	-
chr1	154119925	154119926	A00758:240:HTNGKDSX2:2:1332:21079:10911	60	-
chr1	154212937	154212938	A00758:240:HTNGKDSX2:1:1427:21621:35430	60	+
chr1	154237978	154237979	A00252:255:HWV7WDSX2:3:1417:32877:33692	60	-
chr1	155138820	155138821	A00758:240:HTNGKDSX2:1:1133:27525:26553/1	60	-
chr1	155138821	155138822	A00252:255:HWV7WDSX2:1:1364:3631:36057/1	60	-
chr1	155376407	155376408	A00252:255:HWV7WDSX2:2:1515:7265:23062/1	60	+
chr1	155378682	155378683	A00252:255:HWV7WDSX2:1:1324:19750:32597/1	60	+
chr1	155378683	155378684	A00252:255:HWV7WDSX2:2:2361:20627:4241	60	+
chr1	155395124	155395125	A00758:240:HTNGKDSX2:2:1649:32018:35211	60	+
chr1	155456154	155456155	A00252:255:HWV7WDSX2:1:1416:3531:15687/1	60	-
chr1	155468454	155468455	A00252:255:HWV7WDSX2:2:1664:12825:19601/1	60	+
chr1	155477641	155477642	A00252:255:HWV7WDSX2:3:1420:1000:37043/1	60	-
chr1	155483421	155483422	A00252:255:HWV7WDSX2:1:1206:13865:3959/1	60	-
chr1	155813059	155813060	A00252:255:HWV7WDSX2:1:1136:20564:4946/1	60	+
chr1	155813061	155813062	A00252:255:HWV7WDSX2:3:2617:11903:2159	60	+
chr1	156253225	156253226	A00252:255:HWV7WDSX2:1:1212:12463:21887	60	-
chr1	156552346	156552347	A00252:255:HWV7WDSX2:2:2225:21838:36589/1	60	-
chr1	156761892	156761893	A00252:255:HWV7WDSX2:2:1551:6578:33520/1	60	-
chr1	156782097	156782098	A00252:255:HWV7WDSX2:4:2420:4860:32863	60	+
chr1	158365091	158365092	A00252:255:HWV7WDSX2:1:1155:30915:2174/1	60	+
chr1	158365093	158365094	A00758:240:HTNGKDSX2:2:1304:31756:7513	60	+
chr1	160418020	160418021	A00758:240:HTNGKDSX2:1:2668:16378:18270	60	+
chr1	160435831	160435832	A00252:255:HWV7WDSX2:1:1128:19931:20541/1	60	-
chr1	160457549	160457550	A00252:255:HWV7WDSX2:3:1325:29830:36839	60	+
chr1	160559944	160559945	A00758:240:HTNGKDSX2:1:2470:8748:21308	60	-
chr1	161128940	161128941	A00252:255:HWV7WDSX2:1:2358:7301:18490/1	60	+
chr1	161341719	161341720	A00758:240:HTNGKDSX2:2:1577:8992:10989	60	-
chr1	161344993	161344994	A00252:255:HWV7WDSX2:1:1107:14299:25661/1	60	-
chr1	161819065	161819066	A00758:240:HTNGKDSX2:2:1468:1136:11757	60	-
chr1	161819066	161819067	A00252:255:HWV7WDSX2:2:2429:32145:32362	60	-
chr1	161822841	161822842	A00252:255:HWV7WDSX2:1:1148:29704:2143/1	60	-
chr1	161869897	161869898	A00252:255:HWV7WDSX2:1:1654:13395:2988/1	60	+
chr1	161911883	161911884	A00758:240:HTNGKDSX2:1:2567:25690:30890/1	60	+
chr1	161930883	161930884	A00252:255:HWV7WDSX2:1:1211:16242:8891/1	60	-
chr1	162689732	162689733	A00758:240:HTNGKDSX2:1:2123:29577:12007/1	60	+
chr1	163121622	163121623	A00252:255:HWV7WDSX2:2:1554:19660:17033/1	60	+
chr1	164652090	164652091	A00252:255:HWV7WDSX2:4:2518:13268:3490/1	60	+
chr1	165685854	165685855	A00252:255:HWV7WDSX2:1:1571:25102:34601/1	60	+
chr1	166433672	166433673	A00252:255:HWV7WDSX2:1:2561:7139:18114	60	+
chr1	166778287	166778288	A00758:240:HTNGKDSX2:1:1357:27218:27492	60	+
chr1	167215987	167215988	A00758:240:HTNGKDSX2:2:1559:1895:36370/1	60	-
chr1	167240849	167240850	A00758:240:HTNGKDSX2:1:2452:18421:12446/1	60	-
chr1	167379943	167379944	A00758:240:HTNGKDSX2:2:2109:29405:12931	60	-
chr1	167572835	167572836	A00252:255:HWV7WDSX2:1:1104:28158:7764/1	60	+
chr1	167783841	167783842	A00252:255:HWV7WDSX2:1:2135:18204:5682	60	-
chr1	167947105	167947106	A00252:255:HWV7WDSX2:2:2459:21016:9549	60	-
chr1	168017209	168017210	A00252:255:HWV7WDSX2:2:1506:21730:15922/1	60	+
chr1	168062395	168062396	A00252:255:HWV7WDSX2:1:2407:32262:11177/1	60	-
chr1	168198165	168198166	A00252:255:HWV7WDSX2:1:1229:31385:9752/1	60	+
chr1	168600656	168600657	A00252:255:HWV7WDSX2:2:1374:10511:17691/1	60	-
chr1	169378696	169378697	A00758:240:HTNGKDSX2:1:2122:23430:4398	60	-
chr1	169814932	169814933	A00252:255:HWV7WDSX2:2:1524:20989:2957	60	-
chr1	170538207	170538208	A00252:255:HWV7WDSX2:1:1135:25093:2143/1	60	+
chr1	171095652	171095653	A00252:255:HWV7WDSX2:1:1450:29830:31955/1	60	+
chr1	171570713	171570714	A00252:255:HWV7WDSX2:1:1545:25473:30076/1	60	-
chr1	173807287	173807288	A00252:255:HWV7WDSX2:1:1270:3794:29825/1	60	+
chr1	173939828	173939829	A00758:240:HTNGKDSX2:2:2527:20401:24925/1	60	-
chr1	174014922	174014923	A00252:255:HWV7WDSX2:1:1161:19551:8985/1	60	+
chr1	174891303	174891304	A00252:255:HWV7WDSX2:1:1132:12463:36542/1	60	+
chr1	175302665	175302666	A00252:255:HWV7WDSX2:2:2403:23963:28902/1	60	-
chr1	175883894	175883895	A00252:255:HWV7WDSX2:1:1359:21368:24815/1	60	+
chr1	176093480	176093481	A00252:255:HWV7WDSX2:4:2455:19958:28447	60	-
chr1	176131080	176131081	A00758:240:HTNGKDSX2:1:1373:28628:27993	60	-
chr1	176182954	176182955	A00252:255:HWV7WDSX2:1:1358:3314:36918/1	60	+
chr1	176425754	176425755	A00252:255:HWV7WDSX2:1:2430:16966:26553/1	60	+
chr1	177156222	177156223	A00758:240:HTNGKDSX2:2:1249:8043:20932	60	-
chr1	179051494	179051495	A00758:240:HTNGKDSX2:1:1416:10493:29496	60	-
chr1	179982780	179982781	A00252:255:HWV7WDSX2:1:1415:13792:7780/1	60	+
chr1	180032589	180032590	A00252:255:HWV7WDSX2:4:1671:22272:13009	60	+
chr1	180690482	180690483	A00758:240:HTNGKDSX2:1:1655:2528:28479	60	-
chr1	180690483	180690484	A00252:255:HWV7WDSX2:2:1304:18258:10629	60	-
chr1	180690545	180690546	A00252:255:HWV7WDSX2:4:1178:7256:13589	60	+
chr1	180983918	180983919	A00758:240:HTNGKDSX2:1:2137:24985:36276	60	+
chr1	182734060	182734061	A00252:255:HWV7WDSX2:3:2302:21884:9204	60	+
chr1	182885935	182885936	A00252:255:HWV7WDSX2:4:2462:17626:30358	60	-
chr1	182934175	182934176	A00758:240:HTNGKDSX2:1:2649:16848:25347/1	60	-
chr1	183527899	183527900	A00252:255:HWV7WDSX2:1:1132:25663:4006/1	60	-
chr1	188352881	188352882	A00758:240:HTNGKDSX2:2:1165:10502:28510/1	60	+
chr1	189844999	189845000	A00252:255:HWV7WDSX2:1:1346:3540:9032/1	60	-
chr1	190947849	190947850	A00252:255:HWV7WDSX2:1:1124:22987:18067/1	60	+
chr1	191176245	191176246	A00252:255:HWV7WDSX2:1:1111:27724:24674/1	60	-
chr1	191501777	191501778	A00252:255:HWV7WDSX2:1:1371:11704:4225/1	60	+
chr1	191806515	191806516	A00252:255:HWV7WDSX2:2:1116:15483:32221	60	+
chr1	191866312	191866313	A00252:255:HWV7WDSX2:1:1340:11749:29168/1	60	+
chr1	191866313	191866314	A00252:255:HWV7WDSX2:3:2117:9173:20854	60	+
chr1	192010554	192010555	A00252:255:HWV7WDSX2:1:2225:7066:34053/1	60	-
chr1	192479550	192479551	A00758:240:HTNGKDSX2:2:2503:30996:22357	60	+
chr1	193162373	193162374	A00758:240:HTNGKDSX2:1:2246:5122:17910	60	+
chr1	193499625	193499626	A00252:255:HWV7WDSX2:1:1156:30680:5118	60	-
chr1	193937180	193937181	A00252:255:HWV7WDSX2:1:1121:23411:36025/1	60	+
chr1	193937181	193937182	A00758:240:HTNGKDSX2:2:2354:13630:14669	60	+
chr1	194052550	194052551	A00252:255:HWV7WDSX2:4:2535:1579:3881	60	-
chr1	194386377	194386378	A00252:255:HWV7WDSX2:1:1321:23502:21057/1	60	-
chr1	194622955	194622956	A00252:255:HWV7WDSX2:2:2369:22001:29543	60	-
chr1	194674028	194674029	A00758:240:HTNGKDSX2:1:2542:4942:14873	60	-
chr1	194794115	194794116	A00758:240:HTNGKDSX2:1:1306:10782:6042/1	60	+
chr1	195044367	195044368	A00252:255:HWV7WDSX2:1:1131:13874:36010/1	60	+
chr1	195068780	195068781	A00252:255:HWV7WDSX2:1:1151:16731:16877/1	60	-
chr1	195135974	195135975	A00252:255:HWV7WDSX2:1:1370:30147:36041	60	-
chr1	195289070	195289071	A00252:255:HWV7WDSX2:1:1104:15311:13416/1	60	+
chr1	195697884	195697885	A00252:255:HWV7WDSX2:1:1217:30318:5901/1	60	-
chr1	195911967	195911968	A00252:255:HWV7WDSX2:2:2201:3269:19116	60	-
chr1	197642206	197642207	A00252:255:HWV7WDSX2:1:2214:18285:5134/1	60	-
chr1	197773121	197773122	A00252:255:HWV7WDSX2:4:2625:31647:12399	60	-
chr1	198303431	198303432	A00252:255:HWV7WDSX2:3:1309:23511:31626	60	+
chr1	198889875	198889876	A00252:255:HWV7WDSX2:1:1317:28474:6214/1	60	+
chr1	199380687	199380688	A00252:255:HWV7WDSX2:1:1331:5104:10614/1	60	+
chr1	199462074	199462075	A00758:240:HTNGKDSX2:2:1103:26657:15123	60	-
chr1	202490042	202490043	A00252:255:HWV7WDSX2:1:2451:8431:24956/1	60	+
chr1	203306794	203306795	A00252:255:HWV7WDSX2:4:1345:15736:14528	60	+
chr1	203863167	203863168	A00758:240:HTNGKDSX2:1:2558:32886:24690	60	+
chr1	205521034	205521035	A00758:240:HTNGKDSX2:2:1127:10456:10269	60	-
chr1	205610582	205610583	A00252:255:HWV7WDSX2:1:1401:6497:3286/1	60	+
chr1	205610583	205610584	A00252:255:HWV7WDSX2:1:1353:1307:31657	60	+
chr1	205719630	205719631	A00252:255:HWV7WDSX2:2:1352:9209:14246	60	-
chr1	205719631	205719632	A00252:255:HWV7WDSX2:1:1205:31376:21073	60	-
chr1	207238684	207238685	A00252:255:HWV7WDSX2:1:1133:15637:36276	60	+
chr1	207480065	207480066	A00252:255:HWV7WDSX2:1:1147:24713:33207/1	60	-
chr1	207764794	207764795	A00252:255:HWV7WDSX2:1:2477:15628:4038	60	-
chr1	211496148	211496149	A00758:240:HTNGKDSX2:1:1601:32136:11021	60	-
chr1	211773962	211773963	A00252:255:HWV7WDSX2:4:1621:32741:14199	60	-
chr1	211784182	211784183	A00252:255:HWV7WDSX2:1:1330:28745:12978/1	60	+
chr1	211805813	211805814	A00252:255:HWV7WDSX2:1:2167:30978:35697	60	-
chr1	211985554	211985555	A00252:255:HWV7WDSX2:1:1143:14995:29528/1	60	+
chr1	212590126	212590127	A00758:240:HTNGKDSX2:1:2568:19271:11882	60	-
chr1	213723042	213723043	A00758:240:HTNGKDSX2:1:2438:25798:27571/1	60	-
chr1	213806055	213806056	A00758:240:HTNGKDSX2:1:2314:19190:6762	60	+
chr1	216310349	216310350	A00252:255:HWV7WDSX2:1:1103:17716:14763/1	60	-
chr1	216394828	216394829	A00252:255:HWV7WDSX2:2:2147:8585:1924	60	+
chr1	216435745	216435746	A00758:240:HTNGKDSX2:1:1562:15013:22013/1	60	+
chr1	222242413	222242414	A00252:255:HWV7WDSX2:1:1439:29975:28103/1	60	+
chr1	222562066	222562067	A00252:255:HWV7WDSX2:1:1249:29966:1438/1	60	+
chr1	222575899	222575900	A00252:255:HWV7WDSX2:2:1116:23421:13589	60	+
chr1	222674639	222674640	A00252:255:HWV7WDSX2:1:1119:9028:19507/1	60	+
chr1	223814783	223814784	A00758:240:HTNGKDSX2:2:2253:14208:27070/1	60	-
chr1	224134978	224134979	A00252:255:HWV7WDSX2:1:2317:10972:9032/1	60	-
chr1	224242673	224242674	A00252:255:HWV7WDSX2:2:1113:25138:36166/1	60	-
chr1	224404946	224404947	A00252:255:HWV7WDSX2:1:1307:21504:9204/1	60	+
chr1	224411066	224411067	A00252:255:HWV7WDSX2:2:2126:16658:28964	60	-
chr1	224426313	224426314	A00758:240:HTNGKDSX2:2:2553:30418:5071	60	-
chr1	225408426	225408427	A00252:255:HWV7WDSX2:1:1305:21414:30154	60	+
chr1	225500298	225500299	A00252:255:HWV7WDSX2:4:1436:1434:24361	60	-
chr1	225985266	225985267	A00252:255:HWV7WDSX2:1:1206:14109:27743/1	60	-
chr1	226242742	226242743	A00252:255:HWV7WDSX2:3:1515:22345:34147/1	60	+
chr1	226242745	226242746	A00758:240:HTNGKDSX2:1:2126:4571:7122	60	+
chr1	226242748	226242749	A00252:255:HWV7WDSX2:2:2436:13386:32847	60	+
chr1	227090746	227090747	A00252:255:HWV7WDSX2:1:1102:25229:32534/1	60	+
chr1	227103725	227103726	A00252:255:HWV7WDSX2:1:1404:28528:3991/1	60	+
chr1	228085000	228085001	A00252:255:HWV7WDSX2:1:2313:12129:5055/1	60	+
chr1	228086184	228086185	A00758:240:HTNGKDSX2:1:1222:31801:21809	60	-
chr1	228223763	228223764	A00758:240:HTNGKDSX2:1:1434:4670:36417	60	+
chr1	228230279	228230280	A00758:240:HTNGKDSX2:1:2630:24831:6261	60	-
chr1	228230503	228230504	A00758:240:HTNGKDSX2:1:2214:29143:32393	60	-
chr1	228233816	228233817	A00252:255:HWV7WDSX2:1:1330:10926:36886/1	60	-
chr1	228236144	228236145	A00252:255:HWV7WDSX2:3:1412:18240:21089	60	-
chr1	228244851	228244852	A00252:255:HWV7WDSX2:2:1524:4227:4085	60	-
chr1	228246851	228246852	A00252:255:HWV7WDSX2:1:1228:17635:13025	60	+
chr1	228247314	228247315	A00252:255:HWV7WDSX2:3:1161:31476:28197	60	-
chr1	228247315	228247316	A00758:240:HTNGKDSX2:1:2359:14434:7420	60	-
chr1	228249142	228249143	A00252:255:HWV7WDSX2:1:1352:14163:19914/1	60	+
chr1	228249255	228249256	A00252:255:HWV7WDSX2:1:2423:23647:29168/1	60	+
chr1	228266465	228266466	A00758:240:HTNGKDSX2:2:2326:26386:21167	60	-
chr1	228319263	228319264	A00252:255:HWV7WDSX2:1:2656:19117:21512	60	-
chr1	228494961	228494962	A00252:255:HWV7WDSX2:1:1573:25988:14591/1	60	+
chr1	228495406	228495407	A00252:255:HWV7WDSX2:1:1150:10203:19069/1	60	-
chr1	228496280	228496281	A00252:255:HWV7WDSX2:1:1145:12662:37043/1	60	-
chr1	228496710	228496711	A00252:255:HWV7WDSX2:2:2241:6894:35196	60	-
chr1	228719676	228719677	A00758:240:HTNGKDSX2:1:1465:3920:18458	60	-
chr1	228958039	228958040	A00758:240:HTNGKDSX2:1:1373:9480:16845/1	60	-
chr1	228958041	228958042	A00252:255:HWV7WDSX2:1:1562:25554:16250	60	-
chr1	229286714	229286715	A00252:255:HWV7WDSX2:3:2162:27471:17033	60	-
chr1	229286715	229286716	A00252:255:HWV7WDSX2:3:2162:27516:17832/1	60	-
chr1	229293271	229293272	A00758:240:HTNGKDSX2:2:1341:5493:3051/1	60	-
chr1	229304481	229304482	A00252:255:HWV7WDSX2:3:1373:20564:29371	60	-
chr1	229304999	229305000	A00252:255:HWV7WDSX2:1:1111:25229:15749/1	60	+
chr1	229306409	229306410	A00252:255:HWV7WDSX2:3:1217:5231:8234/1	60	+
chr1	229308331	229308332	A00252:255:HWV7WDSX2:2:1635:27968:33990/1	60	-
chr1	229451020	229451021	A00758:240:HTNGKDSX2:1:1168:2410:4820	60	-
chr1	229469063	229469064	A00252:255:HWV7WDSX2:1:1165:11568:21465/1	60	+
chr1	229502323	229502324	A00758:240:HTNGKDSX2:1:1131:12653:27352	60	-
chr1	229532047	229532048	A00758:240:HTNGKDSX2:2:1346:3043:29684	60	-
chr1	229537718	229537719	A00252:255:HWV7WDSX2:1:1415:30183:36010	60	+
chr1	231018674	231018675	A00252:255:HWV7WDSX2:3:1450:27579:28150/1	60	+
chr1	233147870	233147871	A00252:255:HWV7WDSX2:1:1116:10945:29716/1	60	+
chr1	233227295	233227296	A00252:255:HWV7WDSX2:1:1361:26413:12884/1	60	+
chr1	233227297	233227298	A00758:240:HTNGKDSX2:2:1143:27606:16047/1	60	+
chr1	233291480	233291481	A00252:255:HWV7WDSX2:3:1570:31530:6903	60	+
chr1	234446961	234446962	A00252:255:HWV7WDSX2:3:1520:25391:25833	60	+
chr1	235216928	235216929	A00252:255:HWV7WDSX2:1:1333:23728:23610/1	60	+
chr1	235243490	235243491	A00252:255:HWV7WDSX2:1:1250:25934:1846/1	60	+
chr1	235291915	235291916	A00758:240:HTNGKDSX2:1:2369:15763:32769	60	+
chr1	235293333	235293334	A00252:255:HWV7WDSX2:1:1529:4164:27461/1	60	-
chr1	236163876	236163877	A00758:240:HTNGKDSX2:1:1438:6171:3724	60	-
chr1	236337080	236337081	A00252:255:HWV7WDSX2:3:1361:15655:29606	60	-
chr1	237467102	237467103	A00252:255:HWV7WDSX2:1:2240:17011:9439/1	60	-
chr1	237677554	237677555	A00252:255:HWV7WDSX2:1:1116:30508:14779/1	60	+
chr1	237893865	237893866	A00252:255:HWV7WDSX2:1:1101:1081:19961	60	+
chr1	238172026	238172027	A00758:240:HTNGKDSX2:1:1345:21314:3208	60	+
chr1	238311989	238311990	A00758:240:HTNGKDSX2:2:2433:3821:1031/1	60	-
chr1	239784203	239784204	A00252:255:HWV7WDSX2:1:1458:11044:22561/1	60	-
chr1	241220797	241220798	A00252:255:HWV7WDSX2:3:1314:7437:16063/1	60	-
chr1	241811530	241811531	A00252:255:HWV7WDSX2:1:1367:12337:32315	60	+
chr1	241871129	241871130	A00252:255:HWV7WDSX2:2:2420:12635:24721	60	-
chr1	241884009	241884010	A00252:255:HWV7WDSX2:3:1165:3712:24079/1	60	-
chr1	244339440	244339441	A00252:255:HWV7WDSX2:3:1341:20880:29512/1	60	+
chr1	244427441	244427442	A00252:255:HWV7WDSX2:4:2317:30969:24126	60	+
chr1	244625842	244625843	A00252:255:HWV7WDSX2:4:2452:26558:5149/1	60	+
chr1	244854689	244854690	A00252:255:HWV7WDSX2:1:1463:15808:12618/1	60	-
chr1	246078556	246078557	A00758:240:HTNGKDSX2:2:1251:32353:30780	60	+
chr1	246142989	246142990	A00252:255:HWV7WDSX2:1:1165:25925:21120/1	60	+
chr1	246272193	246272194	A00252:255:HWV7WDSX2:1:1147:4779:24017/1	60	+
chr1	246282624	246282625	A00252:255:HWV7WDSX2:3:2519:25753:19476/1	60	-
chr1	246444464	246444465	A00252:255:HWV7WDSX2:2:1470:24560:1407	60	-
chr1	247553635	247553636	A00252:255:HWV7WDSX2:1:1135:10529:9298/1	60	+
chr10	1873106	1873107	A00252:255:HWV7WDSX2:1:1504:30825:2550/1	60	+
chr10	3295477	3295478	A00758:240:HTNGKDSX2:1:2664:7545:36761/1	60	+
chr10	4237450	4237451	A00252:255:HWV7WDSX2:1:1204:17454:33943	60	-
chr10	4390162	4390163	A00252:255:HWV7WDSX2:1:1118:27082:23688/1	60	+
chr10	5271553	5271554	A00252:255:HWV7WDSX2:1:1315:21938:7138/1	60	+
chr10	5711301	5711302	A00252:255:HWV7WDSX2:1:1361:22028:29653/1	60	-
chr10	5726442	5726443	A00252:255:HWV7WDSX2:1:1507:15067:3537	60	-
chr10	5853784	5853785	A00758:240:HTNGKDSX2:2:2340:22616:19116	60	-
chr10	6464380	6464381	A00758:240:HTNGKDSX2:1:2459:22752:10175	60	-
chr10	6596823	6596824	A00252:255:HWV7WDSX2:1:1106:25364:18176/1	60	+
chr10	7197825	7197826	A00758:240:HTNGKDSX2:1:1663:2338:26083	60	+
chr10	7928505	7928506	A00252:255:HWV7WDSX2:3:1475:7428:24408/1	60	+
chr10	9263506	9263507	A00758:240:HTNGKDSX2:2:2660:26919:27445	60	-
chr10	9263508	9263509	A00252:255:HWV7WDSX2:2:1501:26223:2159/1	60	-
chr10	9398685	9398686	A00758:240:HTNGKDSX2:1:1369:17824:9940/1	60	+
chr10	11478534	11478535	A00252:255:HWV7WDSX2:1:2256:31693:4053/1	60	-
chr10	12021091	12021092	A00252:255:HWV7WDSX2:1:1201:30002:3067/1	60	-
chr10	12021306	12021307	A00252:255:HWV7WDSX2:1:1471:3622:25363	60	+
chr10	12695858	12695859	A00252:255:HWV7WDSX2:4:2255:30870:26866/1	60	-
chr10	17659161	17659162	A00252:255:HWV7WDSX2:1:1426:20311:26772/1	60	+
chr10	17682984	17682985	A00252:255:HWV7WDSX2:1:1171:20057:20541/1	60	-
chr10	17693668	17693669	A00252:255:HWV7WDSX2:1:1578:25744:2394/1	60	+
chr10	18203611	18203612	A00758:240:HTNGKDSX2:1:1505:27932:29763	60	+
chr10	18249998	18249999	A00252:255:HWV7WDSX2:1:1110:13259:12148	60	+
chr10	18597562	18597563	A00252:255:HWV7WDSX2:1:1371:7735:18740/1	60	+
chr10	19479071	19479072	A00252:255:HWV7WDSX2:2:2237:15257:11537	60	+
chr10	21749127	21749128	A00252:255:HWV7WDSX2:1:1530:17852:20228/1	60	-
chr10	21883077	21883078	A00252:255:HWV7WDSX2:3:2177:24117:23218	60	-
chr10	21917677	21917678	A00758:240:HTNGKDSX2:1:1654:17137:36370	60	-
chr10	22581197	22581198	A00252:255:HWV7WDSX2:1:1326:10086:22341/1	60	+
chr10	22663397	22663398	A00252:255:HWV7WDSX2:1:2119:4842:25441	60	-
chr10	23352184	23352185	A00252:255:HWV7WDSX2:1:1101:23529:31563/1	60	+
chr10	23509382	23509383	A00758:240:HTNGKDSX2:1:1235:4029:37027/1	60	-
chr10	26590608	26590609	A00758:240:HTNGKDSX2:2:2331:27561:11960	60	-
chr10	26590675	26590676	A00758:240:HTNGKDSX2:1:2673:26313:22388	60	+
chr10	26811106	26811107	A00252:255:HWV7WDSX2:4:1141:19180:3239	60	-
chr10	27231644	27231645	A00758:240:HTNGKDSX2:1:2504:21377:23265	60	-
chr10	28807043	28807044	A00252:255:HWV7WDSX2:2:2405:20799:17253	60	+
chr10	29033058	29033059	A00252:255:HWV7WDSX2:1:1110:31150:1767/1	60	+
chr10	29033060	29033061	A00758:240:HTNGKDSX2:1:1202:31033:31814/1	60	+
chr10	30142387	30142388	A00758:240:HTNGKDSX2:1:2557:32090:23093/1	60	+
chr10	31196961	31196962	A00252:255:HWV7WDSX2:1:2249:2899:13401/1	60	-
chr10	31352038	31352039	A00252:255:HWV7WDSX2:1:2444:10963:2754/1	60	+
chr10	31375834	31375835	A00252:255:HWV7WDSX2:4:1334:11550:14356	60	-
chr10	31391018	31391019	A00252:255:HWV7WDSX2:1:2669:24008:28823	60	-
chr10	31516818	31516819	A00252:255:HWV7WDSX2:3:1317:19768:6699	60	-
chr10	31864162	31864163	A00252:255:HWV7WDSX2:1:2362:30038:29966	60	-
chr10	31882847	31882848	A00252:255:HWV7WDSX2:1:1436:19669:26569	60	-
chr10	32064464	32064465	A00758:240:HTNGKDSX2:1:1356:23737:7435	60	-
chr10	32126703	32126704	A00252:255:HWV7WDSX2:4:1433:4779:3881	60	-
chr10	32307542	32307543	A00252:255:HWV7WDSX2:2:2244:20916:2550/1	60	+
chr10	32327727	32327728	A00252:255:HWV7WDSX2:2:1508:1814:27273	60	-
chr10	32594760	32594761	A00252:255:HWV7WDSX2:2:1461:8296:31798	60	-
chr10	34133972	34133973	A00758:240:HTNGKDSX2:1:2619:15121:12931	60	-
chr10	34374642	34374643	A00252:255:HWV7WDSX2:1:1642:7139:6183/1	60	-
chr10	34641207	34641208	A00252:255:HWV7WDSX2:1:1445:14380:2253/1	60	-
chr10	34766907	34766908	A00252:255:HWV7WDSX2:1:1149:8458:12915/1	60	+
chr10	34786286	34786287	A00252:255:HWV7WDSX2:1:1219:12653:19680/1	60	+
chr10	35062618	35062619	A00252:255:HWV7WDSX2:3:1215:1081:16485	60	+
chr10	35067665	35067666	A00758:240:HTNGKDSX2:2:1630:30364:7420	60	+
chr10	35139863	35139864	A00252:255:HWV7WDSX2:3:1449:23737:23970/1	60	+
chr10	35182018	35182019	A00252:255:HWV7WDSX2:2:1270:27010:25692	60	-
chr10	36498243	36498244	A00252:255:HWV7WDSX2:3:1645:17436:26835	60	-
chr10	36761772	36761773	A00252:255:HWV7WDSX2:1:2252:5240:7936	60	+
chr10	38927585	38927586	A00252:255:HWV7WDSX2:2:1275:8305:8046/1	60	+
chr10	42624186	42624187	A00758:240:HTNGKDSX2:1:2543:8856:23813/1	60	-
chr10	42624187	42624188	A00252:255:HWV7WDSX2:1:2514:24677:11068/1	60	-
chr10	42629851	42629852	A00252:255:HWV7WDSX2:1:1414:8802:1861/1	60	-
chr10	42803287	42803288	A00252:255:HWV7WDSX2:1:2678:32127:6527	60	-
chr10	45763959	45763960	A00252:255:HWV7WDSX2:1:1106:30617:37043/1	60	+
chr10	45885607	45885608	A00252:255:HWV7WDSX2:1:1142:21187:33489/1	60	+
chr10	45942551	45942552	A00252:255:HWV7WDSX2:2:2569:2284:11678/1	60	+
chr10	45948442	45948443	A00252:255:HWV7WDSX2:1:1350:16025:18161/1	60	+
chr10	45980965	45980966	A00252:255:HWV7WDSX2:2:1278:24216:5415/1	60	-
chr10	46187674	46187675	A00252:255:HWV7WDSX2:2:1477:16504:17268/1	60	-
chr10	46190914	46190915	A00252:255:HWV7WDSX2:1:1353:4906:18693	60	-
chr10	46287689	46287690	A00252:255:HWV7WDSX2:1:1135:25446:29747	60	+
chr10	46789789	46789790	A00758:240:HTNGKDSX2:1:2675:22092:18458/1	60	+
chr10	50095212	50095213	A00252:255:HWV7WDSX2:1:2307:12744:12007/1	60	+
chr10	50387710	50387711	A00252:255:HWV7WDSX2:1:1626:11939:8797	60	-
chr10	50456569	50456570	A00252:255:HWV7WDSX2:1:1108:17644:12195/1	60	+
chr10	61129693	61129694	A00252:255:HWV7WDSX2:2:1106:23466:16579/1	60	-
chr10	61341725	61341726	A00252:255:HWV7WDSX2:1:2109:30807:3458/1	60	+
chr10	61367461	61367462	A00252:255:HWV7WDSX2:3:2352:10917:19617	60	-
chr10	61429303	61429304	A00252:255:HWV7WDSX2:1:1228:25672:22999/1	60	-
chr10	61732807	61732808	A00252:255:HWV7WDSX2:1:1153:24894:29951/1	60	+
chr10	61970672	61970673	A00252:255:HWV7WDSX2:1:1150:27344:16282/1	60	+
chr10	62006363	62006364	A00252:255:HWV7WDSX2:3:1643:24867:23641/1	60	+
chr10	62120986	62120987	A00252:255:HWV7WDSX2:1:1521:23809:20682/1	60	+
chr10	62183294	62183295	A00252:255:HWV7WDSX2:1:1233:19786:5791/1	60	+
chr10	62192470	62192471	A00252:255:HWV7WDSX2:1:1260:23574:10034/1	60	+
chr10	62230914	62230915	A00252:255:HWV7WDSX2:1:1355:7988:15546/1	60	+
chr10	62232957	62232958	A00252:255:HWV7WDSX2:2:1142:16947:22138/1	60	-
chr10	62243345	62243346	A00758:240:HTNGKDSX2:1:2146:7798:6543	60	-
chr10	63184603	63184604	A00252:255:HWV7WDSX2:2:1449:20808:25629/1	60	-
chr10	63374300	63374301	A00252:255:HWV7WDSX2:1:1353:11424:23187/1	60	-
chr10	63457155	63457156	A00252:255:HWV7WDSX2:3:1352:21242:24001	60	-
chr10	63470861	63470862	A00252:255:HWV7WDSX2:1:1277:10529:15843/1	60	+
chr10	64427686	64427687	A00758:240:HTNGKDSX2:2:2633:2880:35415/1	60	-
chr10	64436528	64436529	A00252:255:HWV7WDSX2:4:1263:9001:6433	60	-
chr10	64982261	64982262	A00252:255:HWV7WDSX2:1:2370:26820:10989/1	60	+
chr10	67996138	67996139	A00252:255:HWV7WDSX2:2:1244:28040:18176	60	-
chr10	68632117	68632118	A00252:255:HWV7WDSX2:3:2620:16911:22232/1	60	+
chr10	68670899	68670900	A00252:255:HWV7WDSX2:1:1467:10438:17534/1	60	+
chr10	69161099	69161100	A00252:255:HWV7WDSX2:1:1126:28727:22811/1	60	-
chr10	69185840	69185841	A00252:255:HWV7WDSX2:1:1148:11207:24471/1	60	-
chr10	69191473	69191474	A00758:240:HTNGKDSX2:1:2205:32344:11318	60	-
chr10	69877276	69877277	A00252:255:HWV7WDSX2:2:1265:28302:25488/1	60	-
chr10	69877277	69877278	A00252:255:HWV7WDSX2:1:2258:12988:6073/1	60	-
chr10	72225761	72225762	A00252:255:HWV7WDSX2:4:2369:14543:6574	60	+
chr10	72306626	72306627	A00252:255:HWV7WDSX2:1:2147:6741:26443/1	60	+
chr10	72704222	72704223	A00252:255:HWV7WDSX2:1:1128:5692:24659/1	60	+
chr10	72704223	72704224	A00252:255:HWV7WDSX2:1:1268:29848:11976	60	+
chr10	72806694	72806695	A00252:255:HWV7WDSX2:1:1474:19407:12555	60	-
chr10	72855488	72855489	A00252:255:HWV7WDSX2:3:1242:32832:22341	60	-
chr10	72987853	72987854	A00758:240:HTNGKDSX2:1:2675:13847:26850/1	60	+
chr10	73013326	73013327	A00252:255:HWV7WDSX2:1:1205:7175:5494	60	+
chr10	73075202	73075203	A00252:255:HWV7WDSX2:1:1509:19895:10645	60	-
chr10	73187346	73187347	A00758:240:HTNGKDSX2:2:1630:17146:35164	60	-
chr10	73190317	73190318	A00758:240:HTNGKDSX2:1:1652:1488:20134	60	+
chr10	73480238	73480239	A00758:240:HTNGKDSX2:2:1275:16839:7357/1	60	-
chr10	73702362	73702363	A00252:255:HWV7WDSX2:1:1403:19054:19680/1	60	-
chr10	74166168	74166169	A00758:240:HTNGKDSX2:1:1178:7609:31015	60	-
chr10	74166169	74166170	A00252:255:HWV7WDSX2:1:1377:13404:3505	60	-
chr10	74297640	74297641	A00252:255:HWV7WDSX2:1:1103:27905:20979/1	60	+
chr10	74320680	74320681	A00252:255:HWV7WDSX2:1:1104:17463:35430/1	60	+
chr10	74580748	74580749	A00252:255:HWV7WDSX2:1:1163:9507:33677/1	60	+
chr10	74640344	74640345	A00758:240:HTNGKDSX2:2:1250:1805:37027/1	60	+
chr10	75872986	75872987	A00252:255:HWV7WDSX2:1:1531:15284:9768/1	60	-
chr10	76671253	76671254	A00252:255:HWV7WDSX2:1:1161:23041:28369	60	+
chr10	78139833	78139834	A00758:240:HTNGKDSX2:1:2557:16794:17425	60	-
chr10	79617447	79617448	A00252:255:HWV7WDSX2:1:1170:26567:18223/1	60	+
chr10	79617450	79617451	A00252:255:HWV7WDSX2:1:2459:27407:21809/1	60	+
chr10	83576437	83576438	A00758:240:HTNGKDSX2:2:1349:22309:31704	60	+
chr10	84958985	84958986	A00758:240:HTNGKDSX2:2:1536:2672:28510/1	60	+
chr10	86890565	86890566	A00252:255:HWV7WDSX2:1:1162:17436:23453/1	60	+
chr10	86914035	86914036	A00252:255:HWV7WDSX2:1:2351:15139:3286/1	60	-
chr10	86915407	86915408	A00252:255:HWV7WDSX2:1:1138:25843:15186/1	60	-
chr10	87044683	87044684	A00758:240:HTNGKDSX2:2:1229:20663:11819	60	+
chr10	87524322	87524323	A00252:255:HWV7WDSX2:1:1258:16071:3082/1	60	+
chr10	87539217	87539218	A00252:255:HWV7WDSX2:1:1615:4029:26068	60	-
chr10	88341742	88341743	A00252:255:HWV7WDSX2:1:1140:9787:15906/1	60	+
chr10	88346122	88346123	A00252:255:HWV7WDSX2:1:1666:9977:5713/1	60	+
chr10	88373325	88373326	A00758:240:HTNGKDSX2:1:2240:27977:5415	60	-
chr10	88475794	88475795	A00252:255:HWV7WDSX2:1:1255:15664:22357/1	60	+
chr10	88673969	88673970	A00252:255:HWV7WDSX2:4:1257:2754:22921	60	-
chr10	88815247	88815248	A00252:255:HWV7WDSX2:1:1376:9625:27618	60	-
chr10	88896832	88896833	A00252:255:HWV7WDSX2:1:1207:19651:23531/1	60	+
chr10	89706762	89706763	A00252:255:HWV7WDSX2:1:1210:8097:13792/1	60	-
chr10	91855588	91855589	A00758:240:HTNGKDSX2:1:2349:5999:26287/1	60	+
chr10	91983960	91983961	A00252:255:HWV7WDSX2:2:1149:8440:29042/1	60	-
chr10	91991541	91991542	A00252:255:HWV7WDSX2:2:1145:18394:1626/1	60	-
chr10	91995245	91995246	A00252:255:HWV7WDSX2:1:2119:8874:34147/1	60	+
chr10	92438160	92438161	A00758:240:HTNGKDSX2:1:1269:32714:12179	60	-
chr10	92926148	92926149	A00758:240:HTNGKDSX2:2:2447:24994:11678/1	60	+
chr10	92935253	92935254	A00252:255:HWV7WDSX2:1:1625:25590:10238/1	60	-
chr10	92989612	92989613	A00252:255:HWV7WDSX2:1:1231:4508:13150/1	60	+
chr10	93681131	93681132	A00758:240:HTNGKDSX2:2:1635:15085:4507	60	-
chr10	94817251	94817252	A00252:255:HWV7WDSX2:1:1125:18466:9737/1	60	-
chr10	95387882	95387883	A00758:240:HTNGKDSX2:1:2210:19497:18818/1	60	-
chr10	95625206	95625207	A00252:255:HWV7WDSX2:3:1522:20582:4413	60	-
chr10	96552858	96552859	A00252:255:HWV7WDSX2:4:1415:19379:14638	60	-
chr10	96578138	96578139	A00758:240:HTNGKDSX2:1:1462:20311:18223	60	+
chr10	96714005	96714006	A00758:240:HTNGKDSX2:1:1426:19162:2425	60	+
chr10	96973497	96973498	A00252:255:HWV7WDSX2:1:1141:26350:21042/1	60	-
chr10	96975408	96975409	A00252:255:HWV7WDSX2:2:2547:11216:25144	60	-
chr10	96975409	96975410	A00252:255:HWV7WDSX2:1:2574:24243:14011	60	-
chr10	97444267	97444268	A00252:255:HWV7WDSX2:1:1150:6931:19570	60	-
chr10	98001301	98001302	A00252:255:HWV7WDSX2:1:1205:27507:22451/1	60	+
chr10	99326442	99326443	A00758:240:HTNGKDSX2:1:1402:3097:20134/1	60	-
chr10	99685203	99685204	A00252:255:HWV7WDSX2:2:2578:25102:18975/1	60	-
chr10	99746499	99746500	A00252:255:HWV7WDSX2:3:1122:3215:26725	60	-
chr10	100171169	100171170	A00252:255:HWV7WDSX2:3:1226:17571:24627	60	+
chr10	100208865	100208866	A00252:255:HWV7WDSX2:1:1513:25744:30138/1	60	+
chr10	100491719	100491720	A00758:240:HTNGKDSX2:2:1353:28791:2754/1	60	-
chr10	100503664	100503665	A00758:240:HTNGKDSX2:1:2637:29098:15749/1	60	-
chr10	100946160	100946161	A00252:255:HWV7WDSX2:1:1368:28311:36871/1	60	+
chr10	101448281	101448282	A00252:255:HWV7WDSX2:1:1133:26820:12179/1	60	+
chr10	101448283	101448284	A00252:255:HWV7WDSX2:3:1368:28320:5384/1	60	+
chr10	101488188	101488189	A00252:255:HWV7WDSX2:1:1609:25771:2848	60	-
chr10	101796724	101796725	A00252:255:HWV7WDSX2:1:1120:18331:6934	60	+
chr10	101871863	101871864	A00252:255:HWV7WDSX2:3:2103:26684:4147/1	60	-
chr10	101929128	101929129	A00252:255:HWV7WDSX2:1:1146:9805:16157/1	60	-
chr10	101929172	101929173	A00252:255:HWV7WDSX2:1:1510:23927:28557/1	60	-
chr10	101938331	101938332	A00252:255:HWV7WDSX2:3:2372:1181:1814	60	-
chr10	102270450	102270451	A00252:255:HWV7WDSX2:2:1145:30165:1251	60	-
chr10	102273610	102273611	A00252:255:HWV7WDSX2:1:1247:30463:12226/1	60	+
chr10	102428681	102428682	A00758:240:HTNGKDSX2:1:1568:1805:27383	60	+
chr10	102887995	102887996	A00252:255:HWV7WDSX2:1:1127:27335:11036/1	60	+
chr10	102887997	102887998	A00758:240:HTNGKDSX2:1:2446:11605:20337	60	+
chr10	103088993	103088994	A00252:255:HWV7WDSX2:1:1205:16577:9909/1	60	+
chr10	103096434	103096435	A00252:255:HWV7WDSX2:1:1278:5782:8563/1	60	+
chr10	103382892	103382893	A00252:255:HWV7WDSX2:2:1538:26793:30765/1	60	+
chr10	103969687	103969688	A00252:255:HWV7WDSX2:4:2270:22155:2065/1	60	+
chr10	104001964	104001965	A00252:255:HWV7WDSX2:1:2231:16170:12806/1	60	+
chr10	104009139	104009140	A00252:255:HWV7WDSX2:4:2433:12075:33332/1	60	+
chr10	104017482	104017483	A00252:255:HWV7WDSX2:1:1171:15600:7341/1	60	-
chr10	104738848	104738849	A00758:240:HTNGKDSX2:2:2407:13657:31093	60	-
chr10	104738849	104738850	A00252:255:HWV7WDSX2:1:1156:30861:1141/1	60	-
chr10	110895761	110895762	A00252:255:HWV7WDSX2:1:1418:10945:21292/1	60	+
chr10	110992466	110992467	A00252:255:HWV7WDSX2:1:2678:6234:35587/1	60	+
chr10	111064109	111064110	A00252:255:HWV7WDSX2:2:1227:6180:26976/1	60	+
chr10	112424914	112424915	A00252:255:HWV7WDSX2:2:2226:17409:9784	60	-
chr10	112565969	112565970	A00252:255:HWV7WDSX2:2:1520:7039:9361/1	60	+
chr10	112878528	112878529	A00252:255:HWV7WDSX2:2:2129:23845:35963/1	60	+
chr10	113052894	113052895	A00252:255:HWV7WDSX2:1:1115:13232:12696/1	60	-
chr10	113900532	113900533	A00758:240:HTNGKDSX2:1:2363:16152:20917	60	+
chr10	114105094	114105095	A00758:240:HTNGKDSX2:2:1311:8214:11177/1	60	-
chr10	114146681	114146682	A00252:255:HWV7WDSX2:1:1119:9055:21277/1	60	+
chr10	115210549	115210550	A00758:240:HTNGKDSX2:2:2509:31259:19930/1	60	-
chr10	117697905	117697906	A00252:255:HWV7WDSX2:4:2625:17201:17284/1	60	-
chr10	118008955	118008956	A00758:240:HTNGKDSX2:1:1565:32190:30436	60	-
chr10	119584902	119584903	A00252:255:HWV7WDSX2:1:1152:25717:9236/1	60	+
chr10	119761273	119761274	A00758:240:HTNGKDSX2:2:1501:15130:28166	60	-
chr10	119761274	119761275	A00758:240:HTNGKDSX2:2:2362:26259:25864	60	-
chr10	119771063	119771064	A00758:240:HTNGKDSX2:1:1604:1796:35227	60	-
chr10	119771379	119771380	A00252:255:HWV7WDSX2:3:1254:27724:16971/1	60	-
chr10	120566870	120566871	A00758:240:HTNGKDSX2:1:1607:12735:1720/1	60	+
chr10	121553636	121553637	A00758:240:HTNGKDSX2:1:2317:21305:18818/1	60	-
chr10	121643674	121643675	A00758:240:HTNGKDSX2:1:2568:32696:10488	60	-
chr10	121804604	121804605	A00252:255:HWV7WDSX2:1:1411:16866:5619	60	+
chr10	121841045	121841046	A00252:255:HWV7WDSX2:1:1452:25274:27383/1	60	+
chr10	121963230	121963231	A00252:255:HWV7WDSX2:2:1235:9353:14528	60	-
chr10	122572028	122572029	A00758:240:HTNGKDSX2:1:1468:16731:33536/1	60	-
chr10	122896027	122896028	A00252:255:HWV7WDSX2:1:1125:30608:23030/1	60	+
chr10	122990016	122990017	A00252:255:HWV7WDSX2:1:1159:20500:29230/1	60	-
chr10	124755449	124755450	A00252:255:HWV7WDSX2:1:1130:14579:20572/1	60	-
chr10	124774762	124774763	A00758:240:HTNGKDSX2:1:1517:32579:23218/1	60	+
chr10	124965217	124965218	A00252:255:HWV7WDSX2:2:2261:23348:29121	60	-
chr10	124965220	124965221	A00758:240:HTNGKDSX2:1:1574:25274:2519/1	60	-
chr10	125502359	125502360	A00758:240:HTNGKDSX2:1:1632:6198:10379	60	-
chr10	125702616	125702617	A00252:255:HWV7WDSX2:4:1402:17906:36886/1	60	+
chr10	127487083	127487084	A00758:240:HTNGKDSX2:1:2264:3152:12712	60	+
chr10	128101537	128101538	A00758:240:HTNGKDSX2:2:1457:27434:33943	60	-
chr10	128101538	128101539	A00252:255:HWV7WDSX2:3:1365:14624:1892	60	-
chr10	128101539	128101540	A00252:255:HWV7WDSX2:1:1554:30734:22999	60	-
chr10	130431890	130431891	A00758:240:HTNGKDSX2:1:1602:9878:31657/1	60	-
chr10	131877100	131877101	A00758:240:HTNGKDSX2:1:2540:20446:7091/1	60	+
chr10	131933527	131933528	A00252:255:HWV7WDSX2:1:1126:13205:9674/1	60	+
chr10	131946646	131946647	A00252:255:HWV7WDSX2:3:2403:19217:35336	60	-
chr10	132342921	132342922	A00252:255:HWV7WDSX2:1:1343:27868:34194/1	60	+
chr10	133300258	133300259	A00252:255:HWV7WDSX2:1:2537:14525:36667/1	60	-
chr10	133406779	133406780	A00758:240:HTNGKDSX2:1:2352:8784:25598/1	60	+
chr10	133502422	133502423	A00252:255:HWV7WDSX2:1:1323:6677:7263/1	60	+
chr10	133517127	133517128	A00252:255:HWV7WDSX2:1:1554:11505:3098/1	60	-
chr10	133522362	133522363	A00252:255:HWV7WDSX2:1:1321:7102:14293/1	60	-
chr11	239773	239774	A00758:240:HTNGKDSX2:1:2653:5032:29872/1	60	-
chr11	239774	239775	A00252:255:HWV7WDSX2:1:1304:18611:12962/1	60	-
chr11	247158	247159	A00252:255:HWV7WDSX2:1:1107:17219:19476/1	60	-
chr11	248297	248298	A00252:255:HWV7WDSX2:1:1641:25744:20995/1	60	-
chr11	317110	317111	A00252:255:HWV7WDSX2:4:1360:17788:8688	60	-
chr11	335290	335291	A00758:240:HTNGKDSX2:2:1269:4716:20431/1	60	+
chr11	336613	336614	A00758:240:HTNGKDSX2:1:2439:26431:36526/1	60	+
chr11	336614	336615	A00758:240:HTNGKDSX2:2:2370:16450:35806/1	60	+
chr11	340737	340738	A00252:255:HWV7WDSX2:4:2363:2808:8797	60	-
chr11	343801	343802	A00252:255:HWV7WDSX2:1:1336:20690:36229/1	60	-
chr11	465248	465249	A00758:240:HTNGKDSX2:1:1538:2049:21010/1	60	+
chr11	763307	763308	A00252:255:HWV7WDSX2:1:2359:14588:32487	60	-
chr11	782428	782429	A00252:255:HWV7WDSX2:3:2139:14543:14716	60	+
chr11	872349	872350	A00758:240:HTNGKDSX2:2:2270:18692:12164/1	60	+
chr11	881994	881995	A00252:255:HWV7WDSX2:1:2657:28917:28870/1	60	-
chr11	3395335	3395336	A00252:255:HWV7WDSX2:1:1101:15609:32753/1	60	+
chr11	3707891	3707892	A00252:255:HWV7WDSX2:2:1478:18014:13432	60	-
chr11	3709607	3709608	A00252:255:HWV7WDSX2:1:1225:6677:22545/1	60	+
chr11	3709608	3709609	A00252:255:HWV7WDSX2:4:2368:13205:18881	60	+
chr11	3956517	3956518	A00758:240:HTNGKDSX2:2:2622:12509:20118	60	-
chr11	5209976	5209977	A00252:255:HWV7WDSX2:2:1163:10565:1000/1	60	+
chr11	6521687	6521688	A00252:255:HWV7WDSX2:1:1164:30282:3959/1	60	+
chr11	8256488	8256489	A00252:255:HWV7WDSX2:1:2532:30463:9972/1	60	-
chr11	9411093	9411094	A00252:255:HWV7WDSX2:1:1344:18466:14340/1	60	+
chr11	9874245	9874246	A00252:255:HWV7WDSX2:1:1226:24713:13792/1	60	-
chr11	9904464	9904465	A00252:255:HWV7WDSX2:1:1427:20021:12618/1	60	+
chr11	10119274	10119275	A00252:255:HWV7WDSX2:1:1326:23665:6652/1	60	-
chr11	10207035	10207036	A00252:255:HWV7WDSX2:3:1633:14217:26647/1	60	-
chr11	10516525	10516526	A00758:240:HTNGKDSX2:1:1243:7437:18192/1	60	-
chr11	10536898	10536899	A00252:255:HWV7WDSX2:1:1371:23176:27258/1	60	-
chr11	10855748	10855749	A00252:255:HWV7WDSX2:4:2316:4191:32957	60	-
chr11	11860700	11860701	A00252:255:HWV7WDSX2:2:2214:15465:1720/1	60	+
chr11	11906290	11906291	A00252:255:HWV7WDSX2:1:1548:29785:2190/1	60	+
chr11	11917651	11917652	A00252:255:HWV7WDSX2:4:1302:1045:10629	60	-
chr11	11922090	11922091	A00252:255:HWV7WDSX2:1:1133:17571:23312/1	60	-
chr11	12662905	12662906	A00758:240:HTNGKDSX2:2:2502:19732:9549/1	60	-
chr11	13392756	13392757	A00252:255:HWV7WDSX2:1:1107:6144:12696/1	60	-
chr11	13418712	13418713	A00758:240:HTNGKDSX2:1:1163:18114:6308	60	-
chr11	13427113	13427114	A00252:255:HWV7WDSX2:1:2530:9787:19476	60	+
chr11	13714983	13714984	A00252:255:HWV7WDSX2:1:1261:20546:13557/1	60	+
chr11	13729799	13729800	A00252:255:HWV7WDSX2:1:1172:20021:9706/1	60	+
chr11	14070595	14070596	A00252:255:HWV7WDSX2:1:1139:30996:11647/1	60	+
chr11	14370392	14370393	A00758:240:HTNGKDSX2:2:1615:22580:13949/1	60	+
chr11	14856775	14856776	A00252:255:HWV7WDSX2:2:2678:12255:32330	60	+
chr11	14871577	14871578	A00758:240:HTNGKDSX2:1:1457:10728:6981	60	-
chr11	15423781	15423782	A00252:255:HWV7WDSX2:1:1625:28456:4085	60	-
chr11	16260327	16260328	A00252:255:HWV7WDSX2:1:1249:27037:22044/1	60	+
chr11	17101749	17101750	A00758:240:HTNGKDSX2:1:1122:23737:12853	60	+
chr11	17285254	17285255	A00252:255:HWV7WDSX2:1:1177:25500:27054/1	60	-
chr11	17843739	17843740	A00252:255:HWV7WDSX2:1:2533:10791:10191	60	-
chr11	18099922	18099923	A00758:240:HTNGKDSX2:2:2348:26603:20322/1	60	-
chr11	18099924	18099925	A00758:240:HTNGKDSX2:1:1538:29839:12179/1	60	-
chr11	18296554	18296555	A00252:255:HWV7WDSX2:1:1146:14434:24298	60	+
chr11	18317602	18317603	A00252:255:HWV7WDSX2:2:1312:12753:11021	60	-
chr11	18512141	18512142	A00252:255:HWV7WDSX2:1:2306:32732:11553	60	-
chr11	19505840	19505841	A00252:255:HWV7WDSX2:1:1141:27986:11851	60	+
chr11	19505842	19505843	A00252:255:HWV7WDSX2:2:2409:7997:27649	60	+
chr11	20406369	20406370	A00252:255:HWV7WDSX2:1:1202:9064:26428/1	60	+
chr11	20445110	20445111	A00252:255:HWV7WDSX2:2:2537:25672:22247	60	+
chr11	20445111	20445112	A00252:255:HWV7WDSX2:2:1267:29441:30091	60	+
chr11	22365369	22365370	A00252:255:HWV7WDSX2:2:1562:11722:31187	60	-
chr11	23699803	23699804	A00758:240:HTNGKDSX2:1:1259:12038:17487/1	60	-
chr11	27495796	27495797	A00252:255:HWV7WDSX2:3:1234:29225:33630/1	60	-
chr11	28023757	28023758	A00252:255:HWV7WDSX2:1:1130:28673:1204/1	60	-
chr11	28051887	28051888	A00252:255:HWV7WDSX2:1:1146:10691:17879/1	60	+
chr11	28066282	28066283	A00252:255:HWV7WDSX2:4:2417:6334:3098	60	-
chr11	28101912	28101913	A00252:255:HWV7WDSX2:1:1223:30490:34945	60	-
chr11	28172576	28172577	A00252:255:HWV7WDSX2:1:1367:16016:9032/1	60	+
chr11	28334918	28334919	A00758:240:HTNGKDSX2:1:1154:14145:23296	60	-
chr11	29253667	29253668	A00252:255:HWV7WDSX2:1:1558:20437:23484/1	60	-
chr11	31602197	31602198	A00252:255:HWV7WDSX2:4:1416:6831:30452	60	+
chr11	31633194	31633195	A00252:255:HWV7WDSX2:3:1569:3540:19648/1	60	+
chr11	31697582	31697583	A00252:255:HWV7WDSX2:3:1237:1768:10034/1	60	+
chr11	31709698	31709699	A00252:255:HWV7WDSX2:3:2347:9155:28995/1	60	-
chr11	32901913	32901914	A00758:240:HTNGKDSX2:2:2559:28528:21778/1	60	-
chr11	33119139	33119140	A00252:255:HWV7WDSX2:2:1549:1027:2143	60	+
chr11	33748544	33748545	A00252:255:HWV7WDSX2:1:1125:21233:6793/1	60	+
chr11	34084811	34084812	A00252:255:HWV7WDSX2:1:1276:12527:20462/1	60	-
chr11	34943096	34943097	A00252:255:HWV7WDSX2:1:1126:6424:22795/1	60	-
chr11	34943331	34943332	A00252:255:HWV7WDSX2:2:2116:15239:8375	60	-
chr11	34979340	34979341	A00252:255:HWV7WDSX2:1:1366:27832:5791	60	+
chr11	35688466	35688467	A00252:255:HWV7WDSX2:4:1632:26847:26130/1	60	-
chr11	35698126	35698127	A00252:255:HWV7WDSX2:1:2357:26865:5055/1	60	-
chr11	35733417	35733418	A00252:255:HWV7WDSX2:1:1116:28565:16203/1	60	+
chr11	43205542	43205543	A00758:240:HTNGKDSX2:1:1416:32371:12085	60	-
chr11	43230778	43230779	A00758:240:HTNGKDSX2:2:1116:15139:29528	60	-
chr11	43453666	43453667	A00252:255:HWV7WDSX2:1:1254:18141:27868/1	60	+
chr11	43453667	43453668	A00758:240:HTNGKDSX2:1:2568:25961:19930/1	60	+
chr11	44104197	44104198	A00252:255:HWV7WDSX2:1:1128:26232:12164	60	-
chr11	44212479	44212480	A00252:255:HWV7WDSX2:1:1355:28094:32518/1	60	-
chr11	45874864	45874865	A00758:240:HTNGKDSX2:1:1507:7129:9612/1	60	+
chr11	45878665	45878666	A00252:255:HWV7WDSX2:1:1333:13331:29152/1	60	+
chr11	46043427	46043428	A00252:255:HWV7WDSX2:1:1113:4218:17942/1	60	+
chr11	46054257	46054258	A00252:255:HWV7WDSX2:1:1107:15302:17033/1	60	+
chr11	46062523	46062524	A00758:240:HTNGKDSX2:2:2427:4689:13088	60	-
chr11	46070355	46070356	A00758:240:HTNGKDSX2:1:2612:6198:29700	60	-
chr11	46086451	46086452	A00252:255:HWV7WDSX2:1:1474:3784:9674/1	60	-
chr11	46401470	46401471	A00252:255:HWV7WDSX2:1:1208:8169:17675/1	60	+
chr11	46446883	46446884	A00758:240:HTNGKDSX2:2:1210:30120:27853	60	-
chr11	46497503	46497504	A00252:255:HWV7WDSX2:1:1639:21712:18239	60	+
chr11	46763819	46763820	A00252:255:HWV7WDSX2:1:1109:13919:19554	60	+
chr11	46771838	46771839	A00758:240:HTNGKDSX2:2:2310:30933:25473/1	60	-
chr11	46817481	46817482	A00252:255:HWV7WDSX2:2:2309:26458:27305	60	-
chr11	47096153	47096154	A00252:255:HWV7WDSX2:1:2104:25880:24048	60	-
chr11	47265156	47265157	A00252:255:HWV7WDSX2:3:1105:21459:18709/1	60	-
chr11	47323253	47323254	A00252:255:HWV7WDSX2:1:1277:14696:4836	60	-
chr11	47453941	47453942	A00758:240:HTNGKDSX2:2:1619:12780:7936	60	-
chr11	47635652	47635653	A00252:255:HWV7WDSX2:1:2406:1036:5353	60	+
chr11	47753961	47753962	A00252:255:HWV7WDSX2:1:2258:24080:26475	60	+
chr11	47778262	47778263	A00252:255:HWV7WDSX2:2:1449:6696:26052/1	60	+
chr11	47801782	47801783	A00252:255:HWV7WDSX2:1:1154:25102:7326	60	-
chr11	47847094	47847095	A00252:255:HWV7WDSX2:1:2513:3134:28870	60	-
chr11	47904738	47904739	A00758:240:HTNGKDSX2:2:2526:14525:27618/1	60	-
chr11	48433489	48433490	A00252:255:HWV7WDSX2:1:1317:1841:5682/1	60	-
chr11	49081016	49081017	A00758:240:HTNGKDSX2:2:1211:6623:8766/1	60	+
chr11	49378366	49378367	A00252:255:HWV7WDSX2:1:1508:7798:21418/1	60	-
chr11	49707960	49707961	A00252:255:HWV7WDSX2:1:2153:18530:12790/1	60	-
chr11	50508749	50508750	A00252:255:HWV7WDSX2:2:1253:25057:25003	60	-
chr11	50508751	50508752	A00252:255:HWV7WDSX2:3:1366:12689:5400/1	60	-
chr11	54802222	54802223	A00252:255:HWV7WDSX2:1:1148:21531:33739/1	60	+
chr11	57295717	57295718	A00758:240:HTNGKDSX2:1:2330:5186:8343/1	60	-
chr11	57555018	57555019	A00252:255:HWV7WDSX2:1:1460:17255:30843/1	60	-
chr11	57679041	57679042	A00758:240:HTNGKDSX2:1:1612:11957:18599	60	-
chr11	58559686	58559687	A00252:255:HWV7WDSX2:1:1145:26241:16908/1	60	+
chr11	58585145	58585146	A00252:255:HWV7WDSX2:1:1143:21215:5134/1	60	+
chr11	59191552	59191553	A00252:255:HWV7WDSX2:3:2446:23827:2613	60	+
chr11	59518472	59518473	A00758:240:HTNGKDSX2:1:1224:10267:15953/1	60	+
chr11	59823149	59823150	A00252:255:HWV7WDSX2:1:1625:3305:27132/1	60	+
chr11	59824208	59824209	A00252:255:HWV7WDSX2:2:1267:29930:34100/1	60	+
chr11	59830778	59830779	A00252:255:HWV7WDSX2:1:1225:5122:30060/1	60	+
chr11	59885162	59885163	A00252:255:HWV7WDSX2:1:1612:24921:1282/1	60	+
chr11	60454931	60454932	A00252:255:HWV7WDSX2:2:2140:27136:25911	60	-
chr11	61323822	61323823	A00252:255:HWV7WDSX2:1:1109:17463:17080/1	60	+
chr11	61365134	61365135	A00758:240:HTNGKDSX2:1:2261:19795:5400	60	-
chr11	61447561	61447562	A00252:255:HWV7WDSX2:1:1344:19786:28275	60	-
chr11	61826650	61826651	A00758:240:HTNGKDSX2:1:1138:28293:12884	60	-
chr11	61826651	61826652	A00252:255:HWV7WDSX2:1:1229:3676:35853/1	60	-
chr11	62488818	62488819	A00758:240:HTNGKDSX2:1:1466:14290:34945	60	+
chr11	62675840	62675841	A00252:255:HWV7WDSX2:1:1225:11116:3239/1	60	+
chr11	62714263	62714264	A00252:255:HWV7WDSX2:1:1647:9742:26130/1	60	+
chr11	62774534	62774535	A00758:240:HTNGKDSX2:1:2439:14904:22357/1	60	-
chr11	62774535	62774536	A00252:255:HWV7WDSX2:3:1444:17309:21793/1	60	-
chr11	62869699	62869700	A00758:240:HTNGKDSX2:1:2119:20989:30827	60	-
chr11	62876618	62876619	A00252:255:HWV7WDSX2:4:2137:1054:13307/1	60	+
chr11	62882437	62882438	A00252:255:HWV7WDSX2:4:2650:31358:27712/1	60	+
chr11	63661220	63661221	A00758:240:HTNGKDSX2:2:2462:3450:28761/1	60	-
chr11	63706207	63706208	A00252:255:HWV7WDSX2:1:1126:26738:24408/1	60	+
chr11	63706209	63706210	A00758:240:HTNGKDSX2:2:2430:13313:12430/1	60	+
chr11	63725136	63725137	A00758:240:HTNGKDSX2:2:1266:11695:14043	60	-
chr11	63853301	63853302	A00252:255:HWV7WDSX2:3:1207:10131:17973	60	+
chr11	63853429	63853430	A00252:255:HWV7WDSX2:3:2459:25473:16736	60	-
chr11	63857206	63857207	A00252:255:HWV7WDSX2:3:1269:3043:36636	60	-
chr11	64172624	64172625	A00758:240:HTNGKDSX2:2:1334:29794:8218/1	60	+
chr11	64187591	64187592	A00252:255:HWV7WDSX2:1:1178:7835:27242/1	60	+
chr11	64188900	64188901	A00252:255:HWV7WDSX2:2:1168:31602:8750/1	60	+
chr11	64214460	64214461	A00252:255:HWV7WDSX2:1:2344:5520:31407	60	+
chr11	64365724	64365725	A00252:255:HWV7WDSX2:1:1105:10158:11788/1	60	-
chr11	64367449	64367450	A00252:255:HWV7WDSX2:1:1123:18602:4961/1	60	-
chr11	64736453	64736454	A00252:255:HWV7WDSX2:1:1102:21197:20979/1	60	-
chr11	64771156	64771157	A00252:255:HWV7WDSX2:1:1232:17400:26835/1	60	+
chr11	64771565	64771566	A00252:255:HWV7WDSX2:1:2341:15718:32033/1	60	-
chr11	64775599	64775600	A00758:240:HTNGKDSX2:1:2656:9335:24643	60	-
chr11	64808717	64808718	A00758:240:HTNGKDSX2:1:1602:31268:23923/1	60	+
chr11	65101709	65101710	A00252:255:HWV7WDSX2:3:1521:24279:32957	60	-
chr11	65195964	65195965	A00252:255:HWV7WDSX2:1:2203:8648:17002	60	-
chr11	65196639	65196640	A00252:255:HWV7WDSX2:1:2616:4101:19335/1	60	-
chr11	65280486	65280487	A00252:255:HWV7WDSX2:2:2428:19470:8938	60	-
chr11	65280488	65280489	A00252:255:HWV7WDSX2:4:1364:18602:32518	60	-
chr11	65349369	65349370	A00252:255:HWV7WDSX2:2:1633:19904:25755	60	+
chr11	65349370	65349371	A00758:240:HTNGKDSX2:1:2326:18041:24721	60	+
chr11	65408912	65408913	A00252:255:HWV7WDSX2:1:1666:12472:11725	60	-
chr11	65425007	65425008	A00252:255:HWV7WDSX2:1:1420:32542:11005/1	60	-
chr11	65425492	65425493	A00252:255:HWV7WDSX2:1:2269:29595:19492	60	-
chr11	65426128	65426129	A00758:240:HTNGKDSX2:1:2677:19072:22404	60	-
chr11	65426921	65426922	A00252:255:HWV7WDSX2:1:1156:29234:17675/1	60	-
chr11	65434780	65434781	A00252:255:HWV7WDSX2:1:1260:6135:11992/1	60	-
chr11	65439279	65439280	A00252:255:HWV7WDSX2:1:2678:13033:9502	60	+
chr11	65503010	65503011	A00252:255:HWV7WDSX2:1:1553:4408:2112/1	60	-
chr11	65504667	65504668	A00252:255:HWV7WDSX2:1:1138:4218:17159/1	60	+
chr11	65505442	65505443	A00758:240:HTNGKDSX2:1:2527:30626:10755	60	+
chr11	65925273	65925274	A00252:255:HWV7WDSX2:4:1246:18801:1548/1	60	-
chr11	66058577	66058578	A00252:255:HWV7WDSX2:1:1230:12626:22983/1	60	-
chr11	66065674	66065675	A00252:255:HWV7WDSX2:3:2218:16495:21825	60	-
chr11	66111531	66111532	A00252:255:HWV7WDSX2:1:1116:25572:18818/1	60	-
chr11	66118105	66118106	A00758:240:HTNGKDSX2:1:1575:21847:29183	60	-
chr11	66129416	66129417	A00252:255:HWV7WDSX2:1:1243:14787:22091/1	60	-
chr11	66164413	66164414	A00252:255:HWV7WDSX2:1:1331:30951:15702/1	60	-
chr11	66170409	66170410	A00252:255:HWV7WDSX2:2:1431:15356:1031/1	60	-
chr11	66170463	66170464	A00758:240:HTNGKDSX2:1:1373:23972:24627	60	+
chr11	66172378	66172379	A00758:240:HTNGKDSX2:1:1426:23095:34100	60	-
chr11	66197404	66197405	A00758:240:HTNGKDSX2:1:1665:3233:16203	60	-
chr11	66270513	66270514	A00252:255:HWV7WDSX2:4:2161:17309:24392	60	-
chr11	66500439	66500440	A00252:255:HWV7WDSX2:1:1218:16577:23970/1	60	-
chr11	66540923	66540924	A00252:255:HWV7WDSX2:1:1138:11505:5916	60	-
chr11	66647875	66647876	A00252:255:HWV7WDSX2:1:1246:16658:26991/1	60	+
chr11	66673952	66673953	A00252:255:HWV7WDSX2:1:1114:14235:18129/1	60	+
chr11	66801578	66801579	A00252:255:HWV7WDSX2:1:1160:27769:7028/1	60	+
chr11	67129896	67129897	A00758:240:HTNGKDSX2:2:2341:25780:11256	60	-
chr11	67137509	67137510	A00252:255:HWV7WDSX2:1:1313:14760:25520/1	60	+
chr11	67150641	67150642	A00252:255:HWV7WDSX2:1:1510:11686:17253/1	60	-
chr11	67153810	67153811	A00758:240:HTNGKDSX2:1:2502:11171:11256	60	-
chr11	67159239	67159240	A00252:255:HWV7WDSX2:1:1149:18882:4100/1	60	+
chr11	67159240	67159241	A00758:240:HTNGKDSX2:1:1421:31340:17816	60	+
chr11	67171720	67171721	A00252:255:HWV7WDSX2:1:2655:27136:24502/1	60	+
chr11	67187051	67187052	A00252:255:HWV7WDSX2:1:1201:17146:15186/1	60	+
chr11	67188601	67188602	A00758:240:HTNGKDSX2:1:2442:22236:8719/1	60	+
chr11	67286379	67286380	A00252:255:HWV7WDSX2:1:1174:15700:6417/1	60	+
chr11	67395589	67395590	A00252:255:HWV7WDSX2:1:2374:9706:9064/1	60	-
chr11	68114673	68114674	A00252:255:HWV7WDSX2:2:1152:23999:31219/1	60	+
chr11	68169357	68169358	A00758:240:HTNGKDSX2:2:2313:18692:9627/1	60	-
chr11	68494009	68494010	A00758:240:HTNGKDSX2:2:2664:20537:11569/1	60	-
chr11	68529566	68529567	A00252:255:HWV7WDSX2:2:2448:1615:16125	60	+
chr11	68544765	68544766	A00252:255:HWV7WDSX2:3:1572:15148:11694/1	60	-
chr11	68580135	68580136	A00252:255:HWV7WDSX2:3:1339:11460:30107	60	-
chr11	68906434	68906435	A00252:255:HWV7WDSX2:1:1111:24587:14857/1	60	+
chr11	70323713	70323714	A00252:255:HWV7WDSX2:3:1366:22363:22435	60	-
chr11	70339743	70339744	A00252:255:HWV7WDSX2:1:2133:25934:12962	60	+
chr11	71460835	71460836	A00252:255:HWV7WDSX2:1:1155:6732:21981/1	60	+
chr11	71707940	71707941	A00758:240:HTNGKDSX2:2:2322:20645:22185	60	+
chr11	71971831	71971832	A00252:255:HWV7WDSX2:1:1213:19434:12947	60	+
chr11	72030553	72030554	A00252:255:HWV7WDSX2:3:1356:4743:8140	60	-
chr11	72057823	72057824	A00758:240:HTNGKDSX2:1:2348:6912:8015	60	+
chr11	72877717	72877718	A00758:240:HTNGKDSX2:2:2404:32913:27806	60	-
chr11	73237342	73237343	A00758:240:HTNGKDSX2:1:2445:10248:8375	60	-
chr11	73475474	73475475	A00758:240:HTNGKDSX2:2:2114:32796:36526	60	-
chr11	73544333	73544334	A00758:240:HTNGKDSX2:1:2175:32099:25582	60	-
chr11	73553316	73553317	A00252:255:HWV7WDSX2:1:1307:26521:13761	60	-
chr11	73727890	73727891	A00252:255:HWV7WDSX2:1:1340:8458:13009/1	60	+
chr11	73833710	73833711	A00252:255:HWV7WDSX2:1:1167:13982:32033	60	+
chr11	73986241	73986242	A00252:255:HWV7WDSX2:1:1127:32904:4022	60	+
chr11	73989551	73989552	A00758:240:HTNGKDSX2:2:1463:27118:29136/1	60	+
chr11	74154007	74154008	A00252:255:HWV7WDSX2:3:1126:23981:17722	60	-
chr11	74186497	74186498	A00252:255:HWV7WDSX2:1:1201:5376:33755/1	60	-
chr11	74226371	74226372	A00758:240:HTNGKDSX2:2:1247:12029:10081	60	+
chr11	74649282	74649283	A00252:255:HWV7WDSX2:1:1644:20274:1658/1	60	+
chr11	74958375	74958376	A00252:255:HWV7WDSX2:2:1331:26512:8265	60	-
chr11	76479308	76479309	A00252:255:HWV7WDSX2:2:2320:17390:15953/1	60	+
chr11	76530251	76530252	A00758:240:HTNGKDSX2:2:2250:8693:12915	60	+
chr11	76840463	76840464	A00252:255:HWV7WDSX2:2:1361:6271:24533/1	60	+
chr11	76947799	76947800	A00252:255:HWV7WDSX2:1:2378:9001:4210/1	60	+
chr11	77536376	77536377	A00252:255:HWV7WDSX2:4:2665:24768:19742/1	60	-
chr11	77663676	77663677	A00758:240:HTNGKDSX2:1:1676:5981:24251/1	60	+
chr11	77686851	77686852	A00252:255:HWV7WDSX2:4:2253:13196:11913	60	-
chr11	77887408	77887409	A00252:255:HWV7WDSX2:2:2664:20889:18850/1	60	+
chr11	77975375	77975376	A00758:240:HTNGKDSX2:1:1449:18819:5619	60	-
chr11	78467859	78467860	A00758:240:HTNGKDSX2:1:1437:27543:15468	60	-
chr11	78580724	78580725	A00758:240:HTNGKDSX2:2:1269:18765:7842/1	60	-
chr11	78769602	78769603	A00252:255:HWV7WDSX2:2:2671:19804:15718	60	+
chr11	78803232	78803233	A00252:255:HWV7WDSX2:3:1210:30734:27477/1	60	+
chr11	80701577	80701578	A00252:255:HWV7WDSX2:1:1475:16107:3176/1	60	-
chr11	81504574	81504575	A00758:240:HTNGKDSX2:2:2620:3640:16720	60	-
chr11	82344036	82344037	A00758:240:HTNGKDSX2:1:1567:20636:25520/1	60	+
chr11	83079481	83079482	A00252:255:HWV7WDSX2:1:1512:14805:5431/1	60	+
chr11	83172427	83172428	A00252:255:HWV7WDSX2:1:1158:7337:23406/1	60	-
chr11	83259154	83259155	A00252:255:HWV7WDSX2:2:1327:24496:1642	60	+
chr11	86062618	86062619	A00252:255:HWV7WDSX2:1:1141:30653:17534/1	60	-
chr11	88300254	88300255	A00252:255:HWV7WDSX2:1:2465:13015:25661/1	60	+
chr11	90436512	90436513	A00252:255:HWV7WDSX2:2:2371:19886:34961/1	60	-
chr11	90522080	90522081	A00252:255:HWV7WDSX2:1:1323:30409:7216/1	60	+
chr11	90762757	90762758	A00252:255:HWV7WDSX2:1:1160:13006:2253	60	-
chr11	91001204	91001205	A00252:255:HWV7WDSX2:3:2217:21974:23328	60	-
chr11	92270475	92270476	A00758:240:HTNGKDSX2:1:2304:12726:34898	60	-
chr11	92878698	92878699	A00252:255:HWV7WDSX2:1:1403:12319:18035	60	-
chr11	93686956	93686957	A00252:255:HWV7WDSX2:1:1135:27615:25770/1	60	+
chr11	93735228	93735229	A00252:255:HWV7WDSX2:1:1341:19958:27226/1	60	+
chr11	94238688	94238689	A00758:240:HTNGKDSX2:2:2255:23909:19476/1	60	-
chr11	94428915	94428916	A00252:255:HWV7WDSX2:1:2435:29577:13823	60	+
chr11	94428917	94428918	A00252:255:HWV7WDSX2:1:2312:19958:29230	60	+
chr11	94451160	94451161	A00758:240:HTNGKDSX2:2:2337:32913:13902	60	-
chr11	94549558	94549559	A00252:255:HWV7WDSX2:1:1239:25970:15969/1	60	+
chr11	95129435	95129436	A00758:240:HTNGKDSX2:1:1273:4182:30123/1	60	-
chr11	97373565	97373566	A00252:255:HWV7WDSX2:1:1601:11767:7404/1	60	-
chr11	98493165	98493166	A00252:255:HWV7WDSX2:2:2361:3920:3396	60	-
chr11	100718843	100718844	A00252:255:HWV7WDSX2:1:2629:27480:34240	60	-
chr11	100718844	100718845	A00252:255:HWV7WDSX2:2:2662:2139:36292/1	60	-
chr11	102436929	102436930	A00252:255:HWV7WDSX2:3:1462:17128:17284	60	+
chr11	103182520	103182521	A00252:255:HWV7WDSX2:1:1404:21233:35634/1	60	+
chr11	104198226	104198227	A00758:240:HTNGKDSX2:1:1308:31213:30937/1	60	-
chr11	106091813	106091814	A00758:240:HTNGKDSX2:1:2533:24162:3944	60	-
chr11	108292550	108292551	A00758:240:HTNGKDSX2:1:2308:7328:4006	60	-
chr11	108315476	108315477	A00252:255:HWV7WDSX2:1:2401:7817:22326/1	60	-
chr11	108404430	108404431	A00758:240:HTNGKDSX2:1:2417:9136:31469	60	+
chr11	108531720	108531721	A00252:255:HWV7WDSX2:3:1173:26241:9643	60	-
chr11	108729015	108729016	A00252:255:HWV7WDSX2:4:2103:4815:23703	60	-
chr11	111040051	111040052	A00758:240:HTNGKDSX2:1:1553:20274:23985	60	+
chr11	111040053	111040054	A00252:255:HWV7WDSX2:1:2415:7988:12070	60	+
chr11	111751305	111751306	A00758:240:HTNGKDSX2:2:2673:15790:2754/1	60	-
chr11	112104698	112104699	A00252:255:HWV7WDSX2:1:2210:22806:17253/1	60	-
chr11	112156632	112156633	A00758:240:HTNGKDSX2:1:2162:26503:16892/1	60	+
chr11	112356188	112356189	A00758:240:HTNGKDSX2:1:1533:27516:9659/1	60	-
chr11	115616701	115616702	A00252:255:HWV7WDSX2:2:2167:29677:19727	60	-
chr11	116756755	116756756	A00252:255:HWV7WDSX2:1:1165:6659:31469/1	60	+
chr11	116909918	116909919	A00252:255:HWV7WDSX2:1:1454:2175:18599/1	60	+
chr11	116913484	116913485	A00252:255:HWV7WDSX2:1:1226:20157:29606/1	60	+
chr11	116921710	116921711	A00252:255:HWV7WDSX2:1:1231:32515:29559/1	60	+
chr11	117029497	117029498	A00758:240:HTNGKDSX2:2:2136:1353:34616	60	+
chr11	117154321	117154322	A00758:240:HTNGKDSX2:1:2350:5177:22952/1	60	-
chr11	117261556	117261557	A00758:240:HTNGKDSX2:2:1207:25211:13213/1	60	+
chr11	117352060	117352061	A00758:240:HTNGKDSX2:2:2168:10583:8735/1	60	-
chr11	118380841	118380842	A00252:255:HWV7WDSX2:1:1177:13141:3677	60	+
chr11	118399662	118399663	A00252:255:HWV7WDSX2:3:2338:13575:12477	60	-
chr11	118440568	118440569	A00252:255:HWV7WDSX2:1:1102:10583:27305/1	60	-
chr11	118473720	118473721	A00758:240:HTNGKDSX2:2:1351:3224:13369	60	-
chr11	118480232	118480233	A00758:240:HTNGKDSX2:1:2441:28863:35008	60	-
chr11	118494653	118494654	A00252:255:HWV7WDSX2:3:2129:27362:21418/1	60	+
chr11	118982423	118982424	A00758:240:HTNGKDSX2:1:1235:31060:1892/1	60	+
chr11	119241985	119241986	A00252:255:HWV7WDSX2:1:1105:8630:28526/1	60	+
chr11	119241987	119241988	A00758:240:HTNGKDSX2:2:1631:32570:6825	60	+
chr11	119271617	119271618	A00252:255:HWV7WDSX2:2:2576:17372:5932/1	60	-
chr11	119271618	119271619	A00252:255:HWV7WDSX2:1:1157:26693:16250/1	60	-
chr11	119271623	119271624	A00252:255:HWV7WDSX2:1:1563:19054:6652/1	60	-
chr11	119278372	119278373	A00252:255:HWV7WDSX2:2:2217:16631:29637/1	60	-
chr11	119280267	119280268	A00758:240:HTNGKDSX2:2:1150:21260:17018/1	60	-
chr11	120204115	120204116	A00252:255:HWV7WDSX2:3:1159:1913:11068	60	-
chr11	120548663	120548664	A00758:240:HTNGKDSX2:2:1260:18954:7983	60	-
chr11	121058049	121058050	A00252:255:HWV7WDSX2:1:1246:12418:9032/1	60	+
chr11	122590603	122590604	A00252:255:HWV7WDSX2:2:2451:32181:18677	60	+
chr11	122732846	122732847	A00758:240:HTNGKDSX2:1:1254:21305:36918/1	60	+
chr11	122804995	122804996	A00252:255:HWV7WDSX2:1:1152:7726:36886/1	60	+
chr11	122828845	122828846	A00252:255:HWV7WDSX2:1:2164:23710:18724	60	+
chr11	125661740	125661741	A00252:255:HWV7WDSX2:4:2378:3947:21324/1	60	-
chr11	125880154	125880155	A00252:255:HWV7WDSX2:2:1263:10212:12383/1	60	-
chr11	126231492	126231493	A00252:255:HWV7WDSX2:1:1130:3134:13182/1	60	+
chr11	126248194	126248195	A00252:255:HWV7WDSX2:1:1603:5683:19946	60	+
chr11	128300072	128300073	A00758:240:HTNGKDSX2:1:2511:11143:32565	60	-
chr11	128305839	128305840	A00252:255:HWV7WDSX2:1:1446:18530:23343/1	60	+
chr11	128404710	128404711	A00252:255:HWV7WDSX2:1:2230:15953:34444	60	-
chr11	128415290	128415291	A00252:255:HWV7WDSX2:1:1550:24325:31093	60	+
chr11	128498754	128498755	A00252:255:HWV7WDSX2:1:2447:28275:18834	60	-
chr11	129602767	129602768	A00252:255:HWV7WDSX2:4:1211:27615:32972/1	60	+
chr11	130241046	130241047	A00252:255:HWV7WDSX2:1:1165:16938:23375/1	60	-
chr11	130245673	130245674	A00252:255:HWV7WDSX2:1:2659:10059:27398	60	+
chr11	130270115	130270116	A00252:255:HWV7WDSX2:1:1124:28637:26600/1	60	+
chr11	130292541	130292542	A00252:255:HWV7WDSX2:1:1162:21332:33082/1	60	+
chr11	130299912	130299913	A00252:255:HWV7WDSX2:1:1116:25427:33317/1	60	+
chr11	132114248	132114249	A00252:255:HWV7WDSX2:3:1168:1642:11475	60	+
chr11	132222565	132222566	A00252:255:HWV7WDSX2:4:1152:8377:4413/1	60	-
chr11	134090160	134090161	A00758:240:HTNGKDSX2:1:1260:19054:5744/1	60	-
chr11	134190934	134190935	A00252:255:HWV7WDSX2:3:2467:23737:22028/1	60	-
chr11	134198872	134198873	A00252:255:HWV7WDSX2:4:1633:31394:2253	60	-
chr11	134264320	134264321	A00758:240:HTNGKDSX2:1:2158:1967:18865/1	60	-
chr11	134493131	134493132	A00758:240:HTNGKDSX2:2:2376:23737:35462	60	-
chr12	292896	292897	A00252:255:HWV7WDSX2:1:1152:31928:14105/1	60	+
chr12	330987	330988	A00252:255:HWV7WDSX2:1:1550:5403:29199/1	60	-
chr12	356910	356911	A00252:255:HWV7WDSX2:2:2378:32181:7216	60	+
chr12	759952	759953	A00252:255:HWV7WDSX2:1:1101:21667:3474	60	+
chr12	773974	773975	A00252:255:HWV7WDSX2:1:1662:29514:30405	60	-
chr12	861022	861023	A00252:255:HWV7WDSX2:1:1110:10285:4648	60	+
chr12	911242	911243	A00252:255:HWV7WDSX2:1:1173:16062:9674/1	60	-
chr12	1181042	1181043	A00252:255:HWV7WDSX2:1:1533:1054:18724/1	60	-
chr12	1184545	1184546	A00252:255:HWV7WDSX2:3:2127:5475:26224	60	+
chr12	1215162	1215163	A00252:255:HWV7WDSX2:1:2203:30282:25723/1	60	+
chr12	1419124	1419125	A00758:240:HTNGKDSX2:2:1207:4996:11960	60	+
chr12	1588545	1588546	A00252:255:HWV7WDSX2:3:2349:1118:28855	60	-
chr12	1701973	1701974	A00252:255:HWV7WDSX2:1:1515:16215:13980/1	60	+
chr12	1760006	1760007	A00252:255:HWV7WDSX2:1:1125:19840:35665/1	60	-
chr12	1771368	1771369	A00252:255:HWV7WDSX2:1:1472:19913:6668/1	60	-
chr12	1987694	1987695	A00252:255:HWV7WDSX2:1:2424:10529:35540/1	60	-
chr12	1991708	1991709	A00252:255:HWV7WDSX2:1:1145:15456:10347/1	60	+
chr12	3666245	3666246	A00252:255:HWV7WDSX2:1:1124:13792:11412/1	60	+
chr12	3666246	3666247	A00758:240:HTNGKDSX2:1:2317:4499:21746	60	+
chr12	4331014	4331015	A00252:255:HWV7WDSX2:1:1142:10267:30733/1	60	+
chr12	4491318	4491319	A00252:255:HWV7WDSX2:1:1230:18819:20337	60	+
chr12	4544820	4544821	A00758:240:HTNGKDSX2:2:1430:10104:35744	60	-
chr12	5032800	5032801	A00252:255:HWV7WDSX2:4:1464:1307:24142	60	-
chr12	5952996	5952997	A00758:240:HTNGKDSX2:1:2530:5837:5055	60	+
chr12	6513541	6513542	A00252:255:HWV7WDSX2:1:1216:19786:34475	60	-
chr12	6516333	6516334	A00758:240:HTNGKDSX2:1:2336:4598:3975/1	60	+
chr12	6582546	6582547	A00252:255:HWV7WDSX2:1:1106:26341:31109/1	60	+
chr12	6582547	6582548	A00252:255:HWV7WDSX2:1:1342:19479:15718/1	60	+
chr12	6604657	6604658	A00758:240:HTNGKDSX2:1:2257:21468:22983	60	-
chr12	6675050	6675051	A00252:255:HWV7WDSX2:1:2265:5520:26678/1	60	+
chr12	6727137	6727138	A00758:240:HTNGKDSX2:2:1647:9100:4257/1	60	-
chr12	6805934	6805935	A00758:240:HTNGKDSX2:2:1412:9914:24361	60	-
chr12	6856427	6856428	A00252:255:HWV7WDSX2:1:2547:30553:11162/1	60	+
chr12	6874708	6874709	A00758:240:HTNGKDSX2:2:1227:14416:24925	60	+
chr12	6874709	6874710	A00252:255:HWV7WDSX2:4:2302:5864:18568	60	+
chr12	7004460	7004461	A00252:255:HWV7WDSX2:1:1263:17996:20228/1	60	+
chr12	7192237	7192238	A00252:255:HWV7WDSX2:1:1110:25834:19899/1	60	+
chr12	7203715	7203716	A00758:240:HTNGKDSX2:1:2255:31539:19539	60	-
chr12	7438509	7438510	A00758:240:HTNGKDSX2:2:2562:28971:5290/1	60	-
chr12	8322963	8322964	A00758:240:HTNGKDSX2:2:1575:24632:17190	60	-
chr12	8777328	8777329	A00252:255:HWV7WDSX2:1:2670:9127:3709	60	-
chr12	9656818	9656819	A00252:255:HWV7WDSX2:2:1557:8594:32064	60	+
chr12	9660137	9660138	A00252:255:HWV7WDSX2:1:1148:27606:20306/1	60	+
chr12	9660138	9660139	A00252:255:HWV7WDSX2:4:1446:19994:3521/1	60	+
chr12	9677981	9677982	A00252:255:HWV7WDSX2:1:1250:30337:7968/1	60	+
chr12	9770001	9770002	A00252:255:HWV7WDSX2:4:2216:7491:33536/1	60	-
chr12	10705020	10705021	A00758:240:HTNGKDSX2:1:1627:27263:17550	60	+
chr12	11706233	11706234	A00252:255:HWV7WDSX2:1:1143:8015:14653/1	60	+
chr12	11751652	11751653	A00252:255:HWV7WDSX2:1:1115:6885:30577/1	60	+
chr12	11751654	11751655	A00252:255:HWV7WDSX2:1:1634:32226:17660	60	+
chr12	11784032	11784033	A00252:255:HWV7WDSX2:1:1136:16839:20008/1	60	+
chr12	11834232	11834233	A00252:255:HWV7WDSX2:3:1439:19470:30671	60	+
chr12	11834233	11834234	A00758:240:HTNGKDSX2:2:1225:31855:2519	60	+
chr12	11865839	11865840	A00252:255:HWV7WDSX2:2:1109:30490:19476/1	60	+
chr12	12406916	12406917	A00252:255:HWV7WDSX2:3:1545:6524:36683/1	60	+
chr12	12665421	12665422	A00252:255:HWV7WDSX2:2:1132:6334:8923	60	-
chr12	14221775	14221776	A00758:240:HTNGKDSX2:1:2442:18087:32534	60	-
chr12	14398837	14398838	A00252:255:HWV7WDSX2:3:2269:22580:14794/1	60	+
chr12	14442139	14442140	A00252:255:HWV7WDSX2:1:2560:3441:19539/1	60	-
chr12	14451859	14451860	A00252:255:HWV7WDSX2:2:2358:18132:28291	60	-
chr12	14476255	14476256	A00252:255:HWV7WDSX2:3:1254:21197:16376	60	+
chr12	15082743	15082744	A00758:240:HTNGKDSX2:1:1617:3414:20901	60	+
chr12	15699972	15699973	A00758:240:HTNGKDSX2:2:2308:23213:2394/1	60	-
chr12	16427477	16427478	A00758:240:HTNGKDSX2:2:1114:23538:2613/1	60	-
chr12	19261991	19261992	A00252:255:HWV7WDSX2:1:1246:14904:6543	60	-
chr12	19337810	19337811	A00252:255:HWV7WDSX2:3:1141:31702:27962	60	+
chr12	21510375	21510376	A00252:255:HWV7WDSX2:3:2351:1063:17331	60	-
chr12	21617270	21617271	A00252:255:HWV7WDSX2:1:1453:13015:11068	60	-
chr12	21655672	21655673	A00252:255:HWV7WDSX2:1:1125:3477:6825/1	60	-
chr12	22064050	22064051	A00252:255:HWV7WDSX2:1:1266:25807:2722/1	60	+
chr12	22194474	22194475	A00252:255:HWV7WDSX2:1:1166:20157:21872/1	60	+
chr12	22194475	22194476	A00758:240:HTNGKDSX2:1:2212:10800:6355	60	+
chr12	22764747	22764748	A00252:255:HWV7WDSX2:1:1173:16495:10426/1	60	+
chr12	23885953	23885954	A00252:255:HWV7WDSX2:1:1359:27905:8547/1	60	+
chr12	24358742	24358743	A00758:240:HTNGKDSX2:2:1653:8983:23030	60	-
chr12	25113493	25113494	A00758:240:HTNGKDSX2:2:1410:5846:28651/1	60	+
chr12	25243912	25243913	A00252:255:HWV7WDSX2:1:1304:31367:21183/1	60	+
chr12	25711393	25711394	A00758:240:HTNGKDSX2:2:1306:16821:32972	60	-
chr12	26524542	26524543	A00758:240:HTNGKDSX2:2:1508:10248:11945	60	+
chr12	27279770	27279771	A00252:255:HWV7WDSX2:2:1277:7102:13072/1	60	+
chr12	27308094	27308095	A00758:240:HTNGKDSX2:1:2142:6008:19852	60	-
chr12	28231795	28231796	A00252:255:HWV7WDSX2:1:1225:24424:10128/1	60	+
chr12	28323409	28323410	A00252:255:HWV7WDSX2:1:1134:13792:9408/1	60	+
chr12	28336304	28336305	A00758:240:HTNGKDSX2:2:1570:24623:1172	60	-
chr12	28443212	28443213	A00252:255:HWV7WDSX2:1:1603:2139:21292	60	+
chr12	28448820	28448821	A00758:240:HTNGKDSX2:1:2663:29758:17550/1	60	+
chr12	28460183	28460184	A00252:255:HWV7WDSX2:1:2573:31159:36793/1	60	+
chr12	29043272	29043273	A00252:255:HWV7WDSX2:1:1213:11487:28307/1	60	+
chr12	29179565	29179566	A00252:255:HWV7WDSX2:4:2632:11632:15029	60	+
chr12	29195575	29195576	A00252:255:HWV7WDSX2:1:2359:24876:22247/1	60	-
chr12	29218032	29218033	A00252:255:HWV7WDSX2:1:1265:18801:20588/1	60	+
chr12	29246295	29246296	A00252:255:HWV7WDSX2:1:1104:19388:28401/1	60	+
chr12	29279498	29279499	A00252:255:HWV7WDSX2:2:2178:13132:17472	60	-
chr12	29329472	29329473	A00252:255:HWV7WDSX2:1:1340:13539:17769/1	60	+
chr12	29869525	29869526	A00758:240:HTNGKDSX2:1:1113:27082:14544/1	60	+
chr12	30667798	30667799	A00252:255:HWV7WDSX2:1:1102:10999:16501	60	+
chr12	30684786	30684787	A00252:255:HWV7WDSX2:1:2232:12933:5134/1	60	-
chr12	30761022	30761023	A00758:240:HTNGKDSX2:2:2523:24740:25019	60	-
chr12	32121061	32121062	A00758:240:HTNGKDSX2:2:2574:11704:26334/1	60	+
chr12	34463797	34463798	A00252:255:HWV7WDSX2:1:1176:16080:1939/1	60	+
chr12	36106979	36106980	A00758:240:HTNGKDSX2:1:2127:10547:18850	60	-
chr12	41238025	41238026	A00252:255:HWV7WDSX2:2:1632:15393:10958	60	-
chr12	42093710	42093711	A00252:255:HWV7WDSX2:1:2122:25617:32643/1	60	-
chr12	42358095	42358096	A00758:240:HTNGKDSX2:1:2201:28004:32957	60	-
chr12	42422958	42422959	A00252:255:HWV7WDSX2:1:1128:26729:3630/1	60	-
chr12	43463672	43463673	A00252:255:HWV7WDSX2:1:1558:26060:15311/1	60	+
chr12	45779915	45779916	A00252:255:HWV7WDSX2:2:1174:27796:25801	60	-
chr12	45830979	45830980	A00252:255:HWV7WDSX2:4:1133:30400:6762	60	+
chr12	45943201	45943202	A00252:255:HWV7WDSX2:1:1418:29405:31250/1	60	+
chr12	46205107	46205108	A00252:255:HWV7WDSX2:3:2308:21667:36667	60	+
chr12	46265493	46265494	A00252:255:HWV7WDSX2:1:1606:8196:35540/1	60	+
chr12	46362634	46362635	A00252:255:HWV7WDSX2:4:1112:2365:30796/1	60	+
chr12	46472602	46472603	A00252:255:HWV7WDSX2:2:2108:30761:12712	60	+
chr12	47681342	47681343	A00252:255:HWV7WDSX2:1:1316:26937:11162/1	60	+
chr12	48054663	48054664	A00758:240:HTNGKDSX2:1:1146:28827:36761/1	60	-
chr12	48661081	48661082	A00252:255:HWV7WDSX2:1:1508:7292:19977	60	-
chr12	48710925	48710926	A00758:240:HTNGKDSX2:1:2464:7889:29653	60	-
chr12	48846807	48846808	A00252:255:HWV7WDSX2:1:1155:9001:8312/1	60	+
chr12	49048548	49048549	A00252:255:HWV7WDSX2:1:1203:10619:6918/1	60	+
chr12	49394315	49394316	A00758:240:HTNGKDSX2:1:2165:2790:27273	60	+
chr12	50016521	50016522	A00252:255:HWV7WDSX2:1:1111:31566:16799/1	60	+
chr12	50439833	50439834	A00252:255:HWV7WDSX2:1:1201:9480:29935/1	60	+
chr12	50466920	50466921	A00252:255:HWV7WDSX2:1:1132:20591:15107/1	60	+
chr12	50466921	50466922	A00758:240:HTNGKDSX2:1:1234:20573:34397/1	60	+
chr12	50800763	50800764	A00758:240:HTNGKDSX2:2:2563:19931:14027	60	+
chr12	50818929	50818930	A00252:255:HWV7WDSX2:4:1159:23746:23923	60	-
chr12	50818930	50818931	A00252:255:HWV7WDSX2:1:2149:26802:30467	60	-
chr12	50982573	50982574	A00252:255:HWV7WDSX2:1:2416:10908:26584/1	60	-
chr12	51955327	51955328	A00252:255:HWV7WDSX2:1:1308:19985:19476/1	60	-
chr12	52619817	52619818	A00758:240:HTNGKDSX2:1:1451:24198:1626/1	60	-
chr12	52624209	52624210	A00758:240:HTNGKDSX2:2:2122:18683:15374	60	-
chr12	52639418	52639419	A00252:255:HWV7WDSX2:1:1334:29062:4006/1	60	-
chr12	52668855	52668856	A00252:255:HWV7WDSX2:3:2460:14986:18208/1	60	+
chr12	53005811	53005812	A00252:255:HWV7WDSX2:2:1121:27742:12023/1	60	-
chr12	53459611	53459612	A00252:255:HWV7WDSX2:1:1441:20112:21887/1	60	-
chr12	53542144	53542145	A00252:255:HWV7WDSX2:1:1110:11668:34350/1	60	-
chr12	53552307	53552308	A00252:255:HWV7WDSX2:1:1114:21016:35039/1	60	+
chr12	53581741	53581742	A00252:255:HWV7WDSX2:1:1203:14000:19194/1	60	+
chr12	53590517	53590518	A00758:240:HTNGKDSX2:1:1428:32298:18004	60	+
chr12	53590808	53590809	A00252:255:HWV7WDSX2:1:1214:9869:13510/1	60	-
chr12	53784417	53784418	A00252:255:HWV7WDSX2:4:1307:29649:14481/1	60	+
chr12	54248705	54248706	A00252:255:HWV7WDSX2:2:2448:15085:15499/1	60	-
chr12	54248706	54248707	A00758:240:HTNGKDSX2:1:1222:5059:13886/1	60	-
chr12	54276505	54276506	A00252:255:HWV7WDSX2:1:1433:23882:26349/1	60	+
chr12	54467108	54467109	A00758:240:HTNGKDSX2:2:2170:23918:19961	60	-
chr12	54502629	54502630	A00252:255:HWV7WDSX2:1:1274:15528:33395/1	60	-
chr12	54510068	54510069	A00252:255:HWV7WDSX2:1:1118:2781:18677	60	+
chr12	54512666	54512667	A00252:255:HWV7WDSX2:1:1103:11532:1924/1	60	+
chr12	55241916	55241917	A00252:255:HWV7WDSX2:1:1101:25599:11945/1	60	-
chr12	55778990	55778991	A00252:255:HWV7WDSX2:2:2526:16577:36808/1	60	+
chr12	55784585	55784586	A00252:255:HWV7WDSX2:1:1604:9010:31281/1	60	-
chr12	55792656	55792657	A00758:240:HTNGKDSX2:2:2647:8495:9972	60	-
chr12	55793929	55793930	A00252:255:HWV7WDSX2:1:1133:16251:33552/1	60	+
chr12	55896193	55896194	A00252:255:HWV7WDSX2:1:1339:28980:11506	60	-
chr12	56144212	56144213	A00252:255:HWV7WDSX2:1:1131:20392:30921/1	60	+
chr12	56216970	56216971	A00252:255:HWV7WDSX2:3:1211:7374:5744/1	60	+
chr12	56282918	56282919	A00252:255:HWV7WDSX2:1:2532:11939:7357/1	60	+
chr12	56291507	56291508	A00252:255:HWV7WDSX2:1:1103:21703:33661	60	+
chr12	56332412	56332413	A00252:255:HWV7WDSX2:1:1230:15799:32236/1	60	+
chr12	56389284	56389285	A00758:240:HTNGKDSX2:1:1568:5665:1157	60	+
chr12	56389288	56389289	A00252:255:HWV7WDSX2:3:1651:20265:9565/1	60	+
chr12	56576317	56576318	A00252:255:HWV7WDSX2:1:1177:4878:15608/1	60	-
chr12	56667854	56667855	A00252:255:HWV7WDSX2:3:1303:32633:31485	60	-
chr12	56672054	56672055	A00252:255:HWV7WDSX2:1:1107:18421:4805/1	60	+
chr12	57372058	57372059	A00252:255:HWV7WDSX2:4:1502:5330:2456/1	60	+
chr12	57703744	57703745	A00758:240:HTNGKDSX2:1:2131:7997:24768	60	-
chr12	57710899	57710900	A00252:255:HWV7WDSX2:2:1635:20356:30577/1	60	+
chr12	60110042	60110043	A00252:255:HWV7WDSX2:1:2146:15754:21480	60	-
chr12	61795931	61795932	A00252:255:HWV7WDSX2:3:1354:31340:23422	60	-
chr12	62111720	62111721	A00758:240:HTNGKDSX2:1:2234:2727:3490/1	60	-
chr12	62379539	62379540	A00758:240:HTNGKDSX2:1:2430:4083:29700	60	-
chr12	62505269	62505270	A00252:255:HWV7WDSX2:2:2513:26802:33786/1	60	-
chr12	63394114	63394115	A00252:255:HWV7WDSX2:1:2528:30074:9987/1	60	-
chr12	64416620	64416621	A00252:255:HWV7WDSX2:2:1337:28664:17628	60	-
chr12	64483847	64483848	A00758:240:HTNGKDSX2:1:1473:16342:13354	60	+
chr12	65173767	65173768	A00758:240:HTNGKDSX2:2:2641:12373:7733	60	+
chr12	65179546	65179547	A00758:240:HTNGKDSX2:2:1567:28103:18944/1	60	+
chr12	66145234	66145235	A00758:240:HTNGKDSX2:2:1326:10972:12790	60	-
chr12	66324611	66324612	A00252:255:HWV7WDSX2:2:1367:28085:8641/1	60	+
chr12	67296763	67296764	A00252:255:HWV7WDSX2:1:1551:21016:27179	60	+
chr12	68653237	68653238	A00758:240:HTNGKDSX2:1:2403:7428:34554	60	-
chr12	69256369	69256370	A00758:240:HTNGKDSX2:1:1108:12780:12226	60	-
chr12	69673624	69673625	A00758:240:HTNGKDSX2:2:2610:23791:32925/1	60	+
chr12	71851274	71851275	A00758:240:HTNGKDSX2:1:2410:9570:15624/1	60	+
chr12	71892624	71892625	A00252:255:HWV7WDSX2:1:1161:25599:17675/1	60	+
chr12	74540960	74540961	A00758:240:HTNGKDSX2:2:2667:29342:4304	60	-
chr12	75583048	75583049	A00252:255:HWV7WDSX2:1:2674:28628:28463/1	60	+
chr12	76809975	76809976	A00252:255:HWV7WDSX2:1:2148:26277:18380/1	60	+
chr12	78724822	78724823	A00758:240:HTNGKDSX2:2:1409:10682:13135	60	+
chr12	79677032	79677033	A00252:255:HWV7WDSX2:1:1249:10438:3599/1	60	+
chr12	79677033	79677034	A00252:255:HWV7WDSX2:2:1152:10267:29951/1	60	+
chr12	79719271	79719272	A00252:255:HWV7WDSX2:4:1329:12617:17425	60	-
chr12	79826141	79826142	A00252:255:HWV7WDSX2:1:1366:28004:10535	60	-
chr12	82398797	82398798	A00252:255:HWV7WDSX2:1:1216:18728:3615/1	60	-
chr12	83057478	83057479	A00252:255:HWV7WDSX2:1:2317:13892:31970	60	-
chr12	88046219	88046220	A00252:255:HWV7WDSX2:3:1667:11270:13526/1	60	+
chr12	89634227	89634228	A00252:255:HWV7WDSX2:1:1203:29559:23093/1	60	+
chr12	92772757	92772758	A00252:255:HWV7WDSX2:3:2660:17020:15092/1	60	-
chr12	92813546	92813547	A00252:255:HWV7WDSX2:1:1416:13584:11898	60	-
chr12	92910337	92910338	A00252:255:HWV7WDSX2:2:1431:17933:24189	60	-
chr12	93499886	93499887	A00252:255:HWV7WDSX2:1:2562:31656:31454/1	60	+
chr12	94330268	94330269	A00252:255:HWV7WDSX2:1:1173:8404:6277	60	+
chr12	95021098	95021099	A00252:255:HWV7WDSX2:1:1136:16794:21308/1	60	-
chr12	95231817	95231818	A00252:255:HWV7WDSX2:1:1325:18367:31704	60	-
chr12	96100322	96100323	A00758:240:HTNGKDSX2:2:2508:9155:27680/1	60	-
chr12	96296224	96296225	A00758:240:HTNGKDSX2:1:2234:8757:14716	60	-
chr12	98665616	98665617	A00252:255:HWV7WDSX2:1:1230:22191:20478/1	60	-
chr12	100606059	100606060	A00758:240:HTNGKDSX2:1:1477:5990:3067	60	+
chr12	101320546	101320547	A00758:240:HTNGKDSX2:1:1404:14724:25269	60	+
chr12	101729035	101729036	A00252:255:HWV7WDSX2:1:1406:23502:20431/1	60	+
chr12	101903109	101903110	A00758:240:HTNGKDSX2:2:2522:31439:5682/1	60	-
chr12	102200480	102200481	A00758:240:HTNGKDSX2:2:2274:2392:21449	60	-
chr12	102394455	102394456	A00758:240:HTNGKDSX2:1:2360:3477:36542	60	+
chr12	104082826	104082827	A00252:255:HWV7WDSX2:1:1216:18069:10300/1	60	+
chr12	104990466	104990467	A00252:255:HWV7WDSX2:1:1131:21576:15593	60	-
chr12	105148341	105148342	A00252:255:HWV7WDSX2:1:1335:16179:22968	60	-
chr12	107010148	107010149	A00252:255:HWV7WDSX2:1:1243:12156:30123/1	60	-
chr12	108657172	108657173	A00758:240:HTNGKDSX2:1:1561:10031:29074	60	+
chr12	108824517	108824518	A00252:255:HWV7WDSX2:2:1354:8006:15201	60	+
chr12	109117261	109117262	A00758:240:HTNGKDSX2:1:1611:2917:21480/1	60	-
chr12	110321167	110321168	A00758:240:HTNGKDSX2:1:2317:21504:12085/1	60	-
chr12	110495485	110495486	A00252:255:HWV7WDSX2:1:2219:29071:34616/1	60	-
chr12	110497166	110497167	A00252:255:HWV7WDSX2:1:1260:17842:34867/1	60	+
chr12	111499153	111499154	A00252:255:HWV7WDSX2:1:1107:31864:3818/1	60	+
chr12	111499154	111499155	A00758:240:HTNGKDSX2:2:2401:16984:18255	60	+
chr12	111545928	111545929	A00252:255:HWV7WDSX2:1:1139:24198:6355	60	+
chr12	111670085	111670086	A00252:255:HWV7WDSX2:1:2202:25717:33692	60	-
chr12	111682786	111682787	A00252:255:HWV7WDSX2:4:1677:26811:25347/1	60	+
chr12	111725467	111725468	A00252:255:HWV7WDSX2:3:1235:12057:1892/1	60	-
chr12	111729273	111729274	A00252:255:HWV7WDSX2:3:1354:32859:24737/1	60	+
chr12	111972115	111972116	A00758:240:HTNGKDSX2:1:1334:20184:36699	60	-
chr12	112091665	112091666	A00252:255:HWV7WDSX2:3:1510:28872:17237	60	-
chr12	112091666	112091667	A00252:255:HWV7WDSX2:3:1666:17589:35524/1	60	-
chr12	112137970	112137971	A00252:255:HWV7WDSX2:1:1109:19325:15702/1	60	+
chr12	112144496	112144497	A00252:255:HWV7WDSX2:1:1109:25843:35853/1	60	+
chr12	112165988	112165989	A00252:255:HWV7WDSX2:2:1630:7509:16125/1	60	-
chr12	112247601	112247602	A00252:255:HWV7WDSX2:1:1259:4906:12085/1	60	-
chr12	112280248	112280249	A00252:255:HWV7WDSX2:4:2416:12120:18286	60	+
chr12	112406219	112406220	A00252:255:HWV7WDSX2:3:1145:29839:28902	60	+
chr12	112453553	112453554	A00758:240:HTNGKDSX2:1:2645:31702:23046	60	+
chr12	112494996	112494997	A00252:255:HWV7WDSX2:2:2509:12084:35227	60	-
chr12	115124768	115124769	A00758:240:HTNGKDSX2:2:2271:3360:3709/1	60	-
chr12	116112766	116112767	A00758:240:HTNGKDSX2:1:1512:3640:35884/1	60	+
chr12	116112767	116112768	A00758:240:HTNGKDSX2:1:2420:11333:30827	60	+
chr12	116190251	116190252	A00758:240:HTNGKDSX2:1:2414:25292:36996	60	-
chr12	116719784	116719785	A00252:255:HWV7WDSX2:1:1268:14498:23813/1	60	-
chr12	116735384	116735385	A00252:255:HWV7WDSX2:3:2550:4092:8015/1	60	-
chr12	116961182	116961183	A00758:240:HTNGKDSX2:2:1270:3965:25770/1	60	+
chr12	116984481	116984482	A00252:255:HWV7WDSX2:1:1104:28438:34773/1	60	+
chr12	117165528	117165529	A00252:255:HWV7WDSX2:1:1127:29568:11710/1	60	+
chr12	118282103	118282104	A00252:255:HWV7WDSX2:1:1428:10601:5134/1	60	+
chr12	118363415	118363416	A00252:255:HWV7WDSX2:1:1147:25572:35853/1	60	+
chr12	119714369	119714370	A00252:255:HWV7WDSX2:1:1176:7717:33395/1	60	-
chr12	120173187	120173188	A00758:240:HTNGKDSX2:2:1338:2374:24236	60	-
chr12	120188234	120188235	A00758:240:HTNGKDSX2:2:1527:25382:4147	60	-
chr12	120191030	120191031	A00758:240:HTNGKDSX2:1:2304:2365:9846/1	60	-
chr12	120814083	120814084	A00252:255:HWV7WDSX2:4:1333:21359:11522	60	-
chr12	120881741	120881742	A00252:255:HWV7WDSX2:1:1556:9082:25770	60	+
chr12	121320847	121320848	A00252:255:HWV7WDSX2:1:1128:26666:30827/1	60	+
chr12	121322957	121322958	A00252:255:HWV7WDSX2:1:2474:19144:9659/1	60	-
chr12	121333036	121333037	A00252:255:HWV7WDSX2:4:1435:19054:20713/1	60	+
chr12	121383615	121383616	A00758:240:HTNGKDSX2:1:1361:4869:5509	60	+
chr12	121421973	121421974	A00758:240:HTNGKDSX2:1:2544:20844:33395/1	60	+
chr12	121451518	121451519	A00252:255:HWV7WDSX2:1:1457:30255:29872/1	60	+
chr12	121451519	121451520	A00758:240:HTNGKDSX2:2:1106:14326:36605	60	+
chr12	122032835	122032836	A00758:240:HTNGKDSX2:1:2132:28646:10770/1	60	-
chr12	122045583	122045584	A00252:255:HWV7WDSX2:1:1216:10059:21981/1	60	+
chr12	122229795	122229796	A00252:255:HWV7WDSX2:3:1640:3360:31641	60	-
chr12	122514484	122514485	A00252:255:HWV7WDSX2:3:1268:14181:16219	60	+
chr12	122543196	122543197	A00252:255:HWV7WDSX2:1:1119:20410:7999	60	-
chr12	122544568	122544569	A00252:255:HWV7WDSX2:3:1308:4110:14152	60	-
chr12	122574009	122574010	A00252:255:HWV7WDSX2:1:1113:28122:8046	60	-
chr12	122599354	122599355	A00758:240:HTNGKDSX2:1:1359:19777:28573	60	-
chr12	122625737	122625738	A00252:255:HWV7WDSX2:2:2422:28221:35931	60	-
chr12	122764576	122764577	A00252:255:HWV7WDSX2:1:1435:30282:31610	60	+
chr12	122884761	122884762	A00252:255:HWV7WDSX2:1:1607:19307:26819/1	60	+
chr12	123056266	123056267	A00252:255:HWV7WDSX2:4:2360:15989:27712/1	60	-
chr12	123056268	123056269	A00252:255:HWV7WDSX2:4:2161:1949:18145/1	60	-
chr12	123160510	123160511	A00758:240:HTNGKDSX2:1:2351:22182:29387	60	+
chr12	123229857	123229858	A00252:255:HWV7WDSX2:2:2666:6831:25128	60	+
chr12	123318421	123318422	A00758:240:HTNGKDSX2:1:1563:31846:25426	60	-
chr12	123347779	123347780	A00252:255:HWV7WDSX2:1:2221:18141:12179/1	60	-
chr12	123655100	123655101	A00252:255:HWV7WDSX2:2:1266:24668:18223	60	-
chr12	123716244	123716245	A00252:255:HWV7WDSX2:3:1454:16288:12320/1	60	-
chr12	124813748	124813749	A00252:255:HWV7WDSX2:1:2227:16071:3051/1	60	-
chr12	124859927	124859928	A00758:240:HTNGKDSX2:1:2274:9408:25207	60	+
chr12	125026567	125026568	A00252:255:HWV7WDSX2:2:2110:27995:3004	60	+
chr12	125079885	125079886	A00252:255:HWV7WDSX2:2:1364:8721:22639	60	-
chr12	125237499	125237500	A00252:255:HWV7WDSX2:4:1101:27615:20729/1	60	+
chr12	127102304	127102305	A00758:240:HTNGKDSX2:1:2166:4761:15154/1	60	-
chr12	129452401	129452402	A00252:255:HWV7WDSX2:1:1270:11397:10833/1	60	+
chr12	129452404	129452405	A00758:240:HTNGKDSX2:1:2545:26702:20462/1	60	-
chr12	129452405	129452406	A00252:255:HWV7WDSX2:2:1341:11143:23923/1	60	-
chr12	129508839	129508840	A00252:255:HWV7WDSX2:1:1448:7663:9471	60	+
chr12	129737634	129737635	A00252:255:HWV7WDSX2:3:1249:6488:9659	60	+
chr12	129839549	129839550	A00252:255:HWV7WDSX2:4:2367:4942:15781	60	-
chr12	129842954	129842955	A00252:255:HWV7WDSX2:1:1510:27588:6151	60	+
chr12	130024428	130024429	A00758:240:HTNGKDSX2:1:2268:1154:36401	60	+
chr12	131229056	131229057	A00758:240:HTNGKDSX2:1:1359:28384:24001	60	+
chr12	131966970	131966971	A00252:255:HWV7WDSX2:1:1111:7111:27868	60	+
chr12	131966971	131966972	A00758:240:HTNGKDSX2:1:2425:31340:2691	60	+
chr12	131966972	131966973	A00758:240:HTNGKDSX2:1:2115:31991:20729	60	+
chr12	132031062	132031063	A00252:255:HWV7WDSX2:1:1177:19027:7795/1	60	-
chr12	132071837	132071838	A00252:255:HWV7WDSX2:4:1604:15718:18693/1	60	+
chr12	132089750	132089751	A00252:255:HWV7WDSX2:2:1346:26223:33442	60	-
chr12	132095750	132095751	A00252:255:HWV7WDSX2:1:1103:13024:1157/1	60	+
chr12	132107159	132107160	A00252:255:HWV7WDSX2:4:1410:11984:28354/1	60	-
chr12	132112802	132112803	A00252:255:HWV7WDSX2:1:2511:13539:20556/1	60	-
chr12	132655462	132655463	A00252:255:HWV7WDSX2:2:1153:2013:17440/1	60	+
chr12	132671189	132671190	A00252:255:HWV7WDSX2:1:1124:18539:27117	60	+
chr12	132739301	132739302	A00252:255:HWV7WDSX2:1:1155:20003:30185/1	60	+
chr12	132894363	132894364	A00758:240:HTNGKDSX2:1:2122:16875:32972	60	-
chr13	19165841	19165842	A00758:240:HTNGKDSX2:1:1522:28212:20415	60	+
chr13	19695375	19695376	A00252:255:HWV7WDSX2:1:1141:13395:18740/1	60	+
chr13	19707177	19707178	A00252:255:HWV7WDSX2:1:1438:22164:33395/1	60	-
chr13	19709061	19709062	A00252:255:HWV7WDSX2:1:2341:19542:4836	60	-
chr13	19804665	19804666	A00252:255:HWV7WDSX2:2:1476:30029:2049	60	-
chr13	19886268	19886269	A00758:240:HTNGKDSX2:1:1678:26982:21386/1	60	+
chr13	20025475	20025476	A00252:255:HWV7WDSX2:1:1120:23493:14278/1	60	-
chr13	20025599	20025600	A00252:255:HWV7WDSX2:2:1176:2302:34100/1	60	-
chr13	20591439	20591440	A00252:255:HWV7WDSX2:4:2133:20311:25363	60	-
chr13	20804526	20804527	A00252:255:HWV7WDSX2:1:1467:24939:1720/1	60	-
chr13	20860203	20860204	A00252:255:HWV7WDSX2:1:1240:20582:8641/1	60	-
chr13	20863218	20863219	A00758:240:HTNGKDSX2:1:1149:19316:15562	60	+
chr13	20898955	20898956	A00252:255:HWV7WDSX2:4:2345:15872:21966	60	+
chr13	21524147	21524148	A00252:255:HWV7WDSX2:1:1127:20039:32659/1	60	+
chr13	21549020	21549021	A00252:255:HWV7WDSX2:1:1109:24578:7607/1	60	+
chr13	21549022	21549023	A00252:255:HWV7WDSX2:4:2508:3929:3505/1	60	+
chr13	23883194	23883195	A00252:255:HWV7WDSX2:1:1172:26295:8484	60	-
chr13	24172686	24172687	A00758:240:HTNGKDSX2:1:2146:30544:33599/1	60	+
chr13	24259377	24259378	A00252:255:HWV7WDSX2:1:1142:9408:13651/1	60	+
chr13	25442611	25442612	A00252:255:HWV7WDSX2:1:1163:11225:9439/1	60	+
chr13	26350821	26350822	A00252:255:HWV7WDSX2:1:2624:16360:8625/1	60	+
chr13	26361831	26361832	A00252:255:HWV7WDSX2:1:1140:25599:10097/1	60	+
chr13	26361833	26361834	A00758:240:HTNGKDSX2:1:1409:18032:15468	60	+
chr13	27433646	27433647	A00252:255:HWV7WDSX2:1:2234:23014:5901	60	+
chr13	27564599	27564600	A00252:255:HWV7WDSX2:1:1163:11849:13244/1	60	-
chr13	27574886	27574887	A00252:255:HWV7WDSX2:1:1259:17083:7467	60	+
chr13	28210262	28210263	A00758:240:HTNGKDSX2:1:2604:29378:12383/1	60	+
chr13	28234171	28234172	A00252:255:HWV7WDSX2:1:1248:14751:14982/1	60	+
chr13	28718316	28718317	A00252:255:HWV7WDSX2:1:1273:26639:19727/1	60	-
chr13	30202311	30202312	A00252:255:HWV7WDSX2:1:1115:13358:33739/1	60	+
chr13	30212845	30212846	A00252:255:HWV7WDSX2:1:1133:27434:12524/1	60	-
chr13	30281371	30281372	A00252:255:HWV7WDSX2:1:1108:19226:33160/1	60	+
chr13	30356340	30356341	A00252:255:HWV7WDSX2:1:1120:28384:35994	60	-
chr13	31148738	31148739	A00252:255:HWV7WDSX2:2:1468:12500:16720/1	60	+
chr13	31805751	31805752	A00758:240:HTNGKDSX2:1:2318:9408:2253/1	60	+
chr13	32590742	32590743	A00252:255:HWV7WDSX2:1:1118:4481:6245/1	60	+
chr13	32652517	32652518	A00252:255:HWV7WDSX2:4:1528:1678:5682/1	60	-
chr13	32713380	32713381	A00252:255:HWV7WDSX2:1:1220:10447:26882/1	60	-
chr13	33823828	33823829	A00252:255:HWV7WDSX2:1:1663:9001:27477/1	60	+
chr13	33831860	33831861	A00252:255:HWV7WDSX2:1:2119:8359:2253/1	60	+
chr13	33837705	33837706	A00252:255:HWV7WDSX2:1:1420:21242:32268	60	-
chr13	33837706	33837707	A00252:255:HWV7WDSX2:1:2132:19397:6652	60	-
chr13	36952290	36952291	A00252:255:HWV7WDSX2:4:1346:18484:20259	60	+
chr13	39028658	39028659	A00252:255:HWV7WDSX2:1:1470:15528:16767/1	60	-
chr13	41014797	41014798	A00252:255:HWV7WDSX2:2:1259:6831:2362	60	+
chr13	41066942	41066943	A00758:240:HTNGKDSX2:2:2539:26675:2221/1	60	-
chr13	41356416	41356417	A00252:255:HWV7WDSX2:1:1221:5439:4429/1	60	+
chr13	41470683	41470684	A00758:240:HTNGKDSX2:1:2354:9697:24956	60	+
chr13	41674303	41674304	A00252:255:HWV7WDSX2:2:1173:32895:6699	60	-
chr13	41714934	41714935	A00252:255:HWV7WDSX2:1:1350:9697:16094/1	60	+
chr13	41862423	41862424	A00252:255:HWV7WDSX2:1:1526:9109:18490/1	60	-
chr13	41923343	41923344	A00252:255:HWV7WDSX2:2:1168:19352:14184	60	+
chr13	42314699	42314700	A00252:255:HWV7WDSX2:1:2513:13539:28761/1	60	+
chr13	42371664	42371665	A00758:240:HTNGKDSX2:1:1466:17842:9001/1	60	-
chr13	44710475	44710476	A00758:240:HTNGKDSX2:2:1558:19759:8938/1	60	+
chr13	45671786	45671787	A00252:255:HWV7WDSX2:4:1143:13223:17378	60	+
chr13	46009189	46009190	A00252:255:HWV7WDSX2:4:2445:3649:21308/1	60	+
chr13	46020254	46020255	A00252:255:HWV7WDSX2:1:1413:25111:17863/1	60	+
chr13	48183930	48183931	A00758:240:HTNGKDSX2:1:1475:13322:3114	60	-
chr13	48357072	48357073	A00758:240:HTNGKDSX2:1:1606:11840:14982	60	+
chr13	48443010	48443011	A00252:255:HWV7WDSX2:1:1122:28402:28823/1	60	+
chr13	48539680	48539681	A00252:255:HWV7WDSX2:1:1103:18385:2613/1	60	+
chr13	48539681	48539682	A00758:240:HTNGKDSX2:1:2220:18747:18082	60	+
chr13	49030244	49030245	A00252:255:HWV7WDSX2:1:1257:11478:3270/1	60	-
chr13	49095388	49095389	A00252:255:HWV7WDSX2:1:1252:32253:22529/1	60	-
chr13	49647627	49647628	A00252:255:HWV7WDSX2:4:2244:6090:18584	60	+
chr13	49778755	49778756	A00252:255:HWV7WDSX2:3:2503:11216:22921	60	+
chr13	50026960	50026961	A00252:255:HWV7WDSX2:1:2576:6289:21339/1	60	+
chr13	50056912	50056913	A00758:240:HTNGKDSX2:1:1225:14940:22827/1	60	-
chr13	50062924	50062925	A00252:255:HWV7WDSX2:4:1212:1145:34507	60	-
chr13	50067868	50067869	A00252:255:HWV7WDSX2:4:1111:2130:35180	60	-
chr13	50441183	50441184	A00252:255:HWV7WDSX2:1:1138:6759:5431/1	60	-
chr13	50821451	50821452	A00252:255:HWV7WDSX2:1:1178:32886:7780/1	60	+
chr13	50922398	50922399	A00758:240:HTNGKDSX2:1:1506:13874:35728	60	-
chr13	51321073	51321074	A00252:255:HWV7WDSX2:1:1167:25997:13823/1	60	+
chr13	52419969	52419970	A00758:240:HTNGKDSX2:2:2440:11342:25770/1	60	+
chr13	54605627	54605628	A00758:240:HTNGKDSX2:1:2442:2763:29919	60	-
chr13	54693501	54693502	A00252:255:HWV7WDSX2:1:2147:27706:35070/1	60	+
chr13	57415087	57415088	A00758:240:HTNGKDSX2:2:1329:4860:36996	60	-
chr13	59691301	59691302	A00252:255:HWV7WDSX2:1:1246:8232:7764/1	60	+
chr13	59821546	59821547	A00252:255:HWV7WDSX2:3:1457:18548:6934	60	-
chr13	59843336	59843337	A00252:255:HWV7WDSX2:2:1416:19687:11318	60	-
chr13	59870447	59870448	A00252:255:HWV7WDSX2:4:1201:25391:33536/1	60	-
chr13	59945522	59945523	A00252:255:HWV7WDSX2:1:2264:7075:34507	60	+
chr13	59982712	59982713	A00252:255:HWV7WDSX2:1:1165:20916:4398/1	60	+
chr13	60065328	60065329	A00252:255:HWV7WDSX2:2:1251:21459:33426/1	60	-
chr13	60519037	60519038	A00252:255:HWV7WDSX2:3:1344:24804:24220/1	60	+
chr13	62055502	62055503	A00252:255:HWV7WDSX2:2:1344:3775:7028/1	60	+
chr13	62308828	62308829	A00252:255:HWV7WDSX2:1:1221:13015:25848/1	60	+
chr13	62563495	62563496	A00252:255:HWV7WDSX2:4:1401:32325:16078/1	60	-
chr13	62649722	62649723	A00252:255:HWV7WDSX2:1:1130:15293:22310/1	60	+
chr13	64336606	64336607	A00252:255:HWV7WDSX2:3:1310:21115:21465	60	+
chr13	64955189	64955190	A00252:255:HWV7WDSX2:1:1502:15582:14043/1	60	+
chr13	65973478	65973479	A00252:255:HWV7WDSX2:2:1340:20907:16031/1	60	-
chr13	66097221	66097222	A00252:255:HWV7WDSX2:3:2265:8576:20259	60	-
chr13	66159470	66159471	A00758:240:HTNGKDSX2:1:1628:9905:29669	60	+
chr13	66640749	66640750	A00252:255:HWV7WDSX2:1:1124:16441:14779	60	-
chr13	66729897	66729898	A00252:255:HWV7WDSX2:2:2612:20383:15530/1	60	+
chr13	66915590	66915591	A00252:255:HWV7WDSX2:1:1166:23701:15358/1	60	-
chr13	67164973	67164974	A00252:255:HWV7WDSX2:1:1106:10628:11068/1	60	-
chr13	68222283	68222284	A00758:240:HTNGKDSX2:2:2226:21404:36746	60	-
chr13	68523510	68523511	A00252:255:HWV7WDSX2:1:1452:10122:28354/1	60	-
chr13	68656229	68656230	A00252:255:HWV7WDSX2:2:2277:11993:23077/1	60	-
chr13	68740563	68740564	A00758:240:HTNGKDSX2:2:2311:11342:10238	60	-
chr13	68878685	68878686	A00758:240:HTNGKDSX2:2:1644:6605:36417	60	-
chr13	70679024	70679025	A00252:255:HWV7WDSX2:4:2553:8024:23938	60	+
chr13	73852287	73852288	A00252:255:HWV7WDSX2:2:1437:5810:14027/1	60	+
chr13	74015615	74015616	A00252:255:HWV7WDSX2:1:1140:13376:9283/1	60	-
chr13	75409295	75409296	A00252:255:HWV7WDSX2:1:1319:14886:17065/1	60	-
chr13	75479306	75479307	A00252:255:HWV7WDSX2:1:1376:29351:12743/1	60	+
chr13	75786544	75786545	A00758:240:HTNGKDSX2:2:1102:19723:15452	60	-
chr13	77041233	77041234	A00758:240:HTNGKDSX2:1:1355:10285:21026	60	-
chr13	77102814	77102815	A00252:255:HWV7WDSX2:1:2264:27308:34194/1	60	-
chr13	77154100	77154101	A00758:240:HTNGKDSX2:2:1456:8956:35603	60	-
chr13	77234456	77234457	A00252:255:HWV7WDSX2:1:1404:3893:25363/1	60	-
chr13	77313987	77313988	A00252:255:HWV7WDSX2:1:1518:10719:7968/1	60	+
chr13	77383486	77383487	A00252:255:HWV7WDSX2:1:1405:10158:6245/1	60	+
chr13	79364053	79364054	A00252:255:HWV7WDSX2:1:2159:19922:1204/1	60	-
chr13	79521117	79521118	A00252:255:HWV7WDSX2:1:2528:2338:18944/1	60	-
chr13	80566443	80566444	A00252:255:HWV7WDSX2:1:1151:28420:4554/1	60	+
chr13	81637162	81637163	A00252:255:HWV7WDSX2:1:1642:30481:30608/1	60	+
chr13	83058789	83058790	A00758:240:HTNGKDSX2:2:1637:28691:10316	60	-
chr13	85045474	85045475	A00252:255:HWV7WDSX2:1:1246:19036:19492/1	60	-
chr13	85422678	85422679	A00252:255:HWV7WDSX2:3:1350:14208:21590	60	+
chr13	86612857	86612858	A00252:255:HWV7WDSX2:1:2467:15646:35728/1	60	+
chr13	86738734	86738735	A00252:255:HWV7WDSX2:1:1612:16016:17174/1	60	-
chr13	86874741	86874742	A00252:255:HWV7WDSX2:1:1608:2202:18082/1	60	+
chr13	86970066	86970067	A00252:255:HWV7WDSX2:1:1332:17598:15562/1	60	-
chr13	86987133	86987134	A00252:255:HWV7WDSX2:2:1342:20238:21355	60	-
chr13	87017611	87017612	A00252:255:HWV7WDSX2:1:1621:6036:16579/1	60	+
chr13	87255953	87255954	A00252:255:HWV7WDSX2:2:1524:28483:13526	60	+
chr13	88259296	88259297	A00252:255:HWV7WDSX2:4:1629:27968:6339	60	-
chr13	94908685	94908686	A00252:255:HWV7WDSX2:3:1234:1759:18630	60	+
chr13	95210246	95210247	A00758:240:HTNGKDSX2:1:2345:16116:3537/1	60	-
chr13	97926850	97926851	A00758:240:HTNGKDSX2:1:2508:24325:2440/1	60	-
chr13	98852234	98852235	A00252:255:HWV7WDSX2:1:1417:1561:28056/1	60	-
chr13	99540020	99540021	A00252:255:HWV7WDSX2:1:2241:3287:36307	60	-
chr13	100044476	100044477	A00758:240:HTNGKDSX2:2:1576:4020:2002/1	60	+
chr13	100155156	100155157	A00252:255:HWV7WDSX2:1:2261:9109:19774	60	-
chr13	100200974	100200975	A00758:240:HTNGKDSX2:1:2221:14055:18537	60	-
chr13	100297376	100297377	A00252:255:HWV7WDSX2:2:2619:28971:29340	60	+
chr13	102120708	102120709	A00758:240:HTNGKDSX2:2:2466:9290:15201/1	60	+
chr13	102323988	102323989	A00252:255:HWV7WDSX2:1:1225:9643:18630/1	60	-
chr13	102323994	102323995	A00758:240:HTNGKDSX2:2:2104:13910:10958	60	-
chr13	102711644	102711645	A00758:240:HTNGKDSX2:2:2444:32597:29450	60	-
chr13	102890181	102890182	A00252:255:HWV7WDSX2:1:1251:7798:10708/1	60	-
chr13	104021533	104021534	A00758:240:HTNGKDSX2:2:2635:23439:6793	60	-
chr13	104738929	104738930	A00252:255:HWV7WDSX2:1:1215:15429:24643	60	+
chr13	104773361	104773362	A00252:255:HWV7WDSX2:1:1534:31132:25066/1	60	+
chr13	108225692	108225693	A00252:255:HWV7WDSX2:3:2404:24867:11490/1	60	-
chr13	109522123	109522124	A00758:240:HTNGKDSX2:2:2558:12626:34820/1	60	+
chr13	110655799	110655800	A00252:255:HWV7WDSX2:1:1113:6677:6324/1	60	-
chr13	111284303	111284304	A00252:255:HWV7WDSX2:1:1249:18557:27899/1	60	-
chr13	112937148	112937149	A00758:240:HTNGKDSX2:2:2353:3676:34319/1	60	-
chr13	113485785	113485786	A00252:255:HWV7WDSX2:1:2436:16224:30655	60	-
chr13	113879239	113879240	A00252:255:HWV7WDSX2:1:1221:11225:24533/1	60	+
chr13	114107419	114107420	A00252:255:HWV7WDSX2:4:1238:30535:6997	60	-
chr13	114259435	114259436	A00252:255:HWV7WDSX2:2:1423:13521:1736	60	-
chr14	20351756	20351757	A00252:255:HWV7WDSX2:2:2241:17951:19460/1	60	+
chr14	20474312	20474313	A00758:240:HTNGKDSX2:1:2677:9977:20494/1	60	-
chr14	21270465	21270466	A00758:240:HTNGKDSX2:2:2535:26585:37012/1	60	+
chr14	21920255	21920256	A00252:255:HWV7WDSX2:1:1334:8287:21167/1	60	+
chr14	22569207	22569208	A00758:240:HTNGKDSX2:1:1104:17246:33082	60	-
chr14	22569208	22569209	A00758:240:HTNGKDSX2:1:2319:8874:21997	60	-
chr14	22945950	22945951	A00252:255:HWV7WDSX2:4:1316:1814:7670/1	60	+
chr14	23300852	23300853	A00758:240:HTNGKDSX2:1:1101:25409:32189/1	60	+
chr14	23981977	23981978	A00252:255:HWV7WDSX2:1:1537:3504:24220/1	60	+
chr14	24134848	24134849	A00252:255:HWV7WDSX2:2:1136:12283:8547	60	+
chr14	24468280	24468281	A00252:255:HWV7WDSX2:1:1149:13150:10144/1	60	+
chr14	24850960	24850961	A00252:255:HWV7WDSX2:1:1107:8558:6918/1	60	+
chr14	24850962	24850963	A00758:240:HTNGKDSX2:1:1527:28655:27571/1	60	+
chr14	24874566	24874567	A00252:255:HWV7WDSX2:1:1224:30327:33599/1	60	+
chr14	26480879	26480880	A00252:255:HWV7WDSX2:1:1164:21097:5087/1	60	+
chr14	30656248	30656249	A00758:240:HTNGKDSX2:2:1121:4779:5948	60	-
chr14	30719797	30719798	A00252:255:HWV7WDSX2:1:1134:11912:8155/1	60	-
chr14	30734767	30734768	A00252:255:HWV7WDSX2:1:1139:10556:15076/1	60	+
chr14	31143017	31143018	A00758:240:HTNGKDSX2:1:1669:6515:15812/1	60	-
chr14	31395504	31395505	A00252:255:HWV7WDSX2:1:1431:25536:31250/1	60	+
chr14	31735132	31735133	A00252:255:HWV7WDSX2:2:2409:4806:24627/1	60	+
chr14	32888857	32888858	A00252:255:HWV7WDSX2:1:1141:11523:28839	60	+
chr14	33431553	33431554	A00252:255:HWV7WDSX2:1:1148:22028:18443/1	60	+
chr14	34413429	34413430	A00252:255:HWV7WDSX2:1:1674:14588:27477	60	-
chr14	34767173	34767174	A00252:255:HWV7WDSX2:1:2250:11324:10739/1	60	-
chr14	34935970	34935971	A00252:255:HWV7WDSX2:2:1229:3369:15781	60	+
chr14	35163197	35163198	A00252:255:HWV7WDSX2:1:1149:6596:33614/1	60	-
chr14	35236851	35236852	A00758:240:HTNGKDSX2:1:1445:1506:20603/1	60	-
chr14	35273603	35273604	A00252:255:HWV7WDSX2:4:1157:10890:36229/1	60	-
chr14	35475664	35475665	A00252:255:HWV7WDSX2:1:1636:4020:13463/1	60	-
chr14	35610472	35610473	A00252:255:HWV7WDSX2:2:1606:6397:16830/1	60	+
chr14	35633299	35633300	A00252:255:HWV7WDSX2:1:1150:24795:9612/1	60	-
chr14	35683592	35683593	A00252:255:HWV7WDSX2:1:2422:8043:25661	60	-
chr14	35745298	35745299	A00252:255:HWV7WDSX2:2:2307:20844:33051/1	60	-
chr14	35745299	35745300	A00252:255:HWV7WDSX2:2:1343:12264:14184	60	-
chr14	35873509	35873510	A00252:255:HWV7WDSX2:1:2107:8621:5306/1	60	-
chr14	37261262	37261263	A00252:255:HWV7WDSX2:1:1117:22019:26224	60	-
chr14	39568284	39568285	A00252:255:HWV7WDSX2:3:2378:8811:15342/1	60	-
chr14	39938117	39938118	A00252:255:HWV7WDSX2:1:1425:17083:5619	60	-
chr14	40819748	40819749	A00252:255:HWV7WDSX2:1:1131:6813:13636/1	60	-
chr14	42666176	42666177	A00252:255:HWV7WDSX2:1:2331:30716:3145/1	60	-
chr14	42905669	42905670	A00252:255:HWV7WDSX2:1:1102:19289:12915/1	60	+
chr14	44024443	44024444	A00252:255:HWV7WDSX2:3:2235:21658:30013	60	+
chr14	45102778	45102779	A00252:255:HWV7WDSX2:1:1363:15429:31031/1	60	-
chr14	45109949	45109950	A00252:255:HWV7WDSX2:1:1130:23294:22795/1	60	-
chr14	45208115	45208116	A00758:240:HTNGKDSX2:2:2562:25437:19930	60	-
chr14	45954043	45954044	A00252:255:HWV7WDSX2:1:2328:17336:32675/1	60	+
chr14	47016968	47016969	A00252:255:HWV7WDSX2:4:1201:30996:12587/1	60	-
chr14	47114380	47114381	A00758:240:HTNGKDSX2:1:2525:31268:12868	60	+
chr14	48521027	48521028	A00252:255:HWV7WDSX2:1:1267:20880:15828/1	60	+
chr14	49939154	49939155	A00758:240:HTNGKDSX2:1:2654:13114:26804/1	60	-
chr14	50129737	50129738	A00252:255:HWV7WDSX2:1:1209:2320:4883/1	60	-
chr14	50417101	50417102	A00252:255:HWV7WDSX2:2:1602:15402:23500/1	60	+
chr14	50420993	50420994	A00252:255:HWV7WDSX2:1:1205:31991:29152/1	60	+
chr14	50477640	50477641	A00252:255:HWV7WDSX2:1:1137:4020:2785	60	-
chr14	50766742	50766743	A00252:255:HWV7WDSX2:1:1132:24786:14794/1	60	+
chr14	51247738	51247739	A00252:255:HWV7WDSX2:1:1160:9489:14387/1	60	+
chr14	51723696	51723697	A00758:240:HTNGKDSX2:2:1135:12409:5948	60	+
chr14	52430102	52430103	A00758:240:HTNGKDSX2:2:2501:17056:27712	60	+
chr14	52501106	52501107	A00252:255:HWV7WDSX2:1:2120:28257:11913	60	-
chr14	53976122	53976123	A00758:240:HTNGKDSX2:1:1235:24487:10207	60	-
chr14	55554428	55554429	A00252:255:HWV7WDSX2:1:1465:23041:19445	60	+
chr14	56037132	56037133	A00252:255:HWV7WDSX2:1:1118:27914:12446/1	60	+
chr14	56922058	56922059	A00252:255:HWV7WDSX2:1:2240:30002:30530	60	+
chr14	57053258	57053259	A00252:255:HWV7WDSX2:2:2469:9869:26882/1	60	-
chr14	58202353	58202354	A00758:240:HTNGKDSX2:1:1443:3341:25222/1	60	-
chr14	58460183	58460184	A00252:255:HWV7WDSX2:1:1622:16938:35180	60	+
chr14	59481447	59481448	A00252:255:HWV7WDSX2:2:2565:10221:2378	60	-
chr14	60292862	60292863	A00252:255:HWV7WDSX2:1:2177:30364:12305	60	-
chr14	60778918	60778919	A00252:255:HWV7WDSX2:2:2615:30951:30452	60	+
chr14	60819064	60819065	A00252:255:HWV7WDSX2:1:1162:26096:15655/1	60	+
chr14	61031933	61031934	A00252:255:HWV7WDSX2:1:1425:17842:28823/1	60	-
chr14	61032365	61032366	A00252:255:HWV7WDSX2:1:1236:16504:22373/1	60	+
chr14	63451574	63451575	A00252:255:HWV7WDSX2:1:1147:25364:21872/1	60	-
chr14	63461303	63461304	A00252:255:HWV7WDSX2:2:1520:18530:12821/1	60	-
chr14	64076933	64076934	A00252:255:HWV7WDSX2:3:2509:16297:31970/1	60	+
chr14	64128715	64128716	A00252:255:HWV7WDSX2:1:1121:14615:21042/1	60	+
chr14	64427195	64427196	A00252:255:HWV7WDSX2:2:2332:6054:26850/1	60	-
chr14	64437464	64437465	A00758:240:HTNGKDSX2:1:2225:28537:6856	60	+
chr14	64665948	64665949	A00758:240:HTNGKDSX2:1:2166:9751:13620/1	60	-
chr14	65320346	65320347	A00758:240:HTNGKDSX2:1:2139:30816:5572/1	60	-
chr14	65675392	65675393	A00252:255:HWV7WDSX2:1:1326:14290:27712/1	60	-
chr14	65985384	65985385	A00252:255:HWV7WDSX2:1:1245:16559:21684/1	60	-
chr14	66775958	66775959	A00252:255:HWV7WDSX2:1:1205:20419:4413/1	60	-
chr14	66885241	66885242	A00758:240:HTNGKDSX2:2:2536:14018:6825/1	60	-
chr14	66885242	66885243	A00758:240:HTNGKDSX2:1:2538:25093:26349	60	-
chr14	67114397	67114398	A00758:240:HTNGKDSX2:1:2105:11207:36307	60	-
chr14	67134408	67134409	A00252:255:HWV7WDSX2:1:1275:10248:20055/1	60	-
chr14	67290215	67290216	A00252:255:HWV7WDSX2:1:1206:19407:6449/1	60	+
chr14	67546592	67546593	A00758:240:HTNGKDSX2:1:2152:24044:19460/1	60	+
chr14	68095836	68095837	A00758:240:HTNGKDSX2:1:1301:27154:17581	60	+
chr14	68115744	68115745	A00758:240:HTNGKDSX2:1:1443:16550:33254/1	60	+
chr14	68889713	68889714	A00252:255:HWV7WDSX2:1:1215:27136:19022/1	60	+
chr14	69452748	69452749	A00758:240:HTNGKDSX2:2:2314:18484:2033	60	-
chr14	70327458	70327459	A00252:255:HWV7WDSX2:3:2233:24885:13526/1	60	-
chr14	70327460	70327461	A00252:255:HWV7WDSX2:1:1537:20907:32659/1	60	-
chr14	70954665	70954666	A00252:255:HWV7WDSX2:2:1337:8757:31344/1	60	-
chr14	70968793	70968794	A00252:255:HWV7WDSX2:2:1562:9299:4319/1	60	-
chr14	70996567	70996568	A00252:255:HWV7WDSX2:1:1131:5367:20619/1	60	+
chr14	71103999	71104000	A00758:240:HTNGKDSX2:1:2619:20826:28447	60	-
chr14	71658848	71658849	A00252:255:HWV7WDSX2:1:1565:6424:13870/1	60	+
chr14	71700469	71700470	A00252:255:HWV7WDSX2:1:1125:14407:34209/1	60	-
chr14	73080314	73080315	A00252:255:HWV7WDSX2:3:1647:20871:6918	60	+
chr14	73335648	73335649	A00758:240:HTNGKDSX2:1:1526:21224:11475/1	60	-
chr14	73343388	73343389	A00252:255:HWV7WDSX2:2:2208:23574:21715	60	-
chr14	74038360	74038361	A00252:255:HWV7WDSX2:1:2374:8639:25567	60	-
chr14	74089666	74089667	A00252:255:HWV7WDSX2:1:1402:5864:32784/1	60	-
chr14	74111843	74111844	A00758:240:HTNGKDSX2:1:2527:10682:6402	60	-
chr14	74111844	74111845	A00252:255:HWV7WDSX2:3:1550:19488:33238	60	-
chr14	74477735	74477736	A00252:255:HWV7WDSX2:1:2464:28736:17503	60	-
chr14	74789181	74789182	A00758:240:HTNGKDSX2:2:1667:9914:14090/1	60	+
chr14	75056590	75056591	A00252:255:HWV7WDSX2:2:1226:12364:29763/1	60	+
chr14	75056592	75056593	A00758:240:HTNGKDSX2:2:1378:25527:17832	60	+
chr14	75778226	75778227	A00252:255:HWV7WDSX2:2:1145:10773:8500/1	60	+
chr14	75818162	75818163	A00758:240:HTNGKDSX2:1:2201:32832:11788/1	60	-
chr14	76500530	76500531	A00252:255:HWV7WDSX2:1:1108:27489:15530/1	60	+
chr14	77572002	77572003	A00252:255:HWV7WDSX2:1:2430:30273:18317/1	60	+
chr14	77848879	77848880	A00252:255:HWV7WDSX2:2:2276:23692:23390/1	60	-
chr14	78290553	78290554	A00252:255:HWV7WDSX2:4:1360:10999:21449/1	60	+
chr14	78371931	78371932	A00252:255:HWV7WDSX2:1:1233:31819:4867/1	60	-
chr14	78755580	78755581	A00252:255:HWV7WDSX2:2:1429:30716:31485/1	60	+
chr14	80554767	80554768	A00252:255:HWV7WDSX2:1:1623:11306:25989	60	-
chr14	80611441	80611442	A00252:255:HWV7WDSX2:1:1621:10691:13870	60	-
chr14	80700942	80700943	A00252:255:HWV7WDSX2:1:1438:25898:33191/1	60	-
chr14	81239469	81239470	A00252:255:HWV7WDSX2:2:1630:2257:27696/1	60	-
chr14	84914116	84914117	A00252:255:HWV7WDSX2:4:1555:4996:27336/1	60	-
chr14	85937465	85937466	A00758:240:HTNGKDSX2:1:1561:19253:36777/1	60	+
chr14	88405946	88405947	A00252:255:HWV7WDSX2:2:1112:8431:3850	60	+
chr14	88701066	88701067	A00252:255:HWV7WDSX2:1:1251:8522:30436/1	60	-
chr14	88848803	88848804	A00252:255:HWV7WDSX2:1:1175:28058:9784/1	60	+
chr14	88853128	88853129	A00758:240:HTNGKDSX2:2:1603:24786:14920	60	+
chr14	90041686	90041687	A00758:240:HTNGKDSX2:1:2264:1244:9283	60	-
chr14	90062016	90062017	A00758:240:HTNGKDSX2:2:1540:14696:22905	60	-
chr14	90463581	90463582	A00252:255:HWV7WDSX2:2:1358:21938:6073	60	+
chr14	90493093	90493094	A00758:240:HTNGKDSX2:2:1301:11840:5807/1	60	+
chr14	91077482	91077483	A00758:240:HTNGKDSX2:2:2213:17933:19210/1	60	+
chr14	91141939	91141940	A00758:240:HTNGKDSX2:2:1150:24406:11506/1	60	+
chr14	91208456	91208457	A00252:255:HWV7WDSX2:1:2455:32054:3333	60	-
chr14	91256453	91256454	A00252:255:HWV7WDSX2:4:1413:32217:12978/1	60	-
chr14	91465405	91465406	A00758:240:HTNGKDSX2:1:2632:22218:32894	60	+
chr14	92025406	92025407	A00252:255:HWV7WDSX2:1:2463:20627:1454/1	60	+
chr14	92130702	92130703	A00252:255:HWV7WDSX2:1:1128:10936:32424/1	60	+
chr14	92141788	92141789	A00758:240:HTNGKDSX2:1:1544:25138:1157	60	+
chr14	92149034	92149035	A00252:255:HWV7WDSX2:2:1253:3278:19570	60	+
chr14	92152658	92152659	A00252:255:HWV7WDSX2:4:1304:23637:33442	60	+
chr14	92163668	92163669	A00758:240:HTNGKDSX2:1:2127:22363:33833	60	-
chr14	92756930	92756931	A00252:255:HWV7WDSX2:1:2632:16586:34006	60	-
chr14	92823153	92823154	A00252:255:HWV7WDSX2:1:1274:7355:3615/1	60	+
chr14	95092842	95092843	A00252:255:HWV7WDSX2:3:2162:27453:34976/1	60	+
chr14	95092847	95092848	A00252:255:HWV7WDSX2:2:2115:13404:34820	60	+
chr14	95092848	95092849	A00252:255:HWV7WDSX2:2:1577:31891:5149	60	+
chr14	95092850	95092851	A00758:240:HTNGKDSX2:2:1376:26042:24737	60	+
chr14	95143148	95143149	A00252:255:HWV7WDSX2:1:1163:26422:16752/1	60	+
chr14	96314502	96314503	A00252:255:HWV7WDSX2:1:1357:27850:19445/1	60	-
chr14	96529020	96529021	A00252:255:HWV7WDSX2:1:1217:17770:28604/1	60	+
chr14	96540814	96540815	A00252:255:HWV7WDSX2:1:1239:27218:35540/1	60	-
chr14	96553648	96553649	A00252:255:HWV7WDSX2:1:1113:13865:12320/1	60	+
chr14	97726853	97726854	A00252:255:HWV7WDSX2:1:2514:2510:15953	60	+
chr14	97743738	97743739	A00252:255:HWV7WDSX2:1:1130:6397:20431/1	60	-
chr14	97744510	97744511	A00252:255:HWV7WDSX2:1:1213:11568:5243/1	60	+
chr14	97875234	97875235	A00252:255:HWV7WDSX2:1:2107:26982:28776	60	+
chr14	98087403	98087404	A00252:255:HWV7WDSX2:1:1113:14868:9956/1	60	+
chr14	98138549	98138550	A00252:255:HWV7WDSX2:3:1604:16911:27023/1	60	-
chr14	98143613	98143614	A00252:255:HWV7WDSX2:2:1234:10122:11694/1	60	-
chr14	98145900	98145901	A00252:255:HWV7WDSX2:1:1369:7744:36667/1	60	+
chr14	98147855	98147856	A00252:255:HWV7WDSX2:1:1108:13521:36338/1	60	+
chr14	98162214	98162215	A00252:255:HWV7WDSX2:1:1113:9435:22060/1	60	-
chr14	98181029	98181030	A00252:255:HWV7WDSX2:1:1557:3803:5447/1	60	+
chr14	98181036	98181037	A00252:255:HWV7WDSX2:1:2355:27263:26224/1	60	+
chr14	98198192	98198193	A00252:255:HWV7WDSX2:1:2313:21368:10222	60	-
chr14	98269337	98269338	A00252:255:HWV7WDSX2:1:1405:12952:3568/1	60	+
chr14	98311013	98311014	A00758:240:HTNGKDSX2:2:1260:8983:35837/1	60	-
chr14	98364013	98364014	A00252:255:HWV7WDSX2:1:1212:7554:34428/1	60	-
chr14	98428026	98428027	A00252:255:HWV7WDSX2:3:1306:9878:32628	60	-
chr14	98430816	98430817	A00252:255:HWV7WDSX2:1:1138:21106:30968	60	+
chr14	98430818	98430819	A00252:255:HWV7WDSX2:1:2149:12228:26303	60	+
chr14	98471975	98471976	A00252:255:HWV7WDSX2:3:1304:17833:20697/1	60	-
chr14	98837211	98837212	A00252:255:HWV7WDSX2:4:1106:19569:34100/1	60	-
chr14	100249264	100249265	A00252:255:HWV7WDSX2:1:2561:8793:29716	60	-
chr14	100357249	100357250	A00758:240:HTNGKDSX2:1:1230:11785:33896/1	60	+
chr14	102182037	102182038	A00252:255:HWV7WDSX2:1:1147:14226:6746/1	60	+
chr14	102595599	102595600	A00252:255:HWV7WDSX2:2:1206:28935:2221/1	60	-
chr14	102661177	102661178	A00252:255:HWV7WDSX2:2:1102:20039:24549/1	60	+
chr14	102791164	102791165	A00252:255:HWV7WDSX2:1:1273:18918:3443/1	60	+
chr14	103325954	103325955	A00758:240:HTNGKDSX2:2:2264:24144:30686/1	60	+
chr14	103405525	103405526	A00758:240:HTNGKDSX2:2:1138:6027:3129	60	-
chr14	103420734	103420735	A00252:255:HWV7WDSX2:1:1143:26549:20228/1	60	+
chr14	103429928	103429929	A00252:255:HWV7WDSX2:1:1508:17029:26318/1	60	-
chr14	103435551	103435552	A00758:240:HTNGKDSX2:1:1344:17616:13526	60	+
chr14	103463079	103463080	A00758:240:HTNGKDSX2:1:2404:3902:6120	60	-
chr14	103482673	103482674	A00252:255:HWV7WDSX2:1:1153:24623:6245	60	+
chr14	103490877	103490878	A00252:255:HWV7WDSX2:3:2423:7328:20447/1	60	-
chr14	103678853	103678854	A00252:255:HWV7WDSX2:1:1242:14696:2675/1	60	+
chr14	103704119	103704120	A00758:240:HTNGKDSX2:2:1516:25418:32174	60	-
chr14	103815900	103815901	A00758:240:HTNGKDSX2:1:2405:3351:25614	60	-
chr14	104696696	104696697	A00252:255:HWV7WDSX2:3:2330:26558:22654	60	-
chr14	104762615	104762616	A00252:255:HWV7WDSX2:1:1119:12943:5462	60	+
chr14	104764881	104764882	A00252:255:HWV7WDSX2:1:2517:28809:1188/1	60	+
chr14	104963659	104963660	A00252:255:HWV7WDSX2:2:2224:15230:17409/1	60	-
chr14	105009544	105009545	A00758:240:HTNGKDSX2:1:1117:21721:25614	60	-
chr14	105018913	105018914	A00252:255:HWV7WDSX2:4:2357:14082:30827/1	60	-
chr14	105430170	105430171	A00252:255:HWV7WDSX2:1:1161:10194:24909	60	-
chr15	20204431	20204432	A00252:255:HWV7WDSX2:3:2267:29912:19413/1	60	+
chr15	22168987	22168988	A00252:255:HWV7WDSX2:2:2474:6216:8500/1	60	+
chr15	22171363	22171364	A00758:240:HTNGKDSX2:2:2528:6867:33270/1	60	-
chr15	25015125	25015126	A00252:255:HWV7WDSX2:1:1114:13485:24752/1	60	+
chr15	25015126	25015127	A00758:240:HTNGKDSX2:1:1131:2826:35509	60	+
chr15	35513804	35513805	A00252:255:HWV7WDSX2:3:1131:29803:12085	60	-
chr15	36058335	36058336	A00252:255:HWV7WDSX2:1:1145:13376:18928/1	60	+
chr15	36058336	36058337	A00252:255:HWV7WDSX2:1:2352:23140:25661	60	+
chr15	40004489	40004490	A00758:240:HTNGKDSX2:2:1648:3658:23797	60	-
chr15	40203316	40203317	A00252:255:HWV7WDSX2:4:1302:2573:25645	60	-
chr15	40207192	40207193	A00252:255:HWV7WDSX2:1:1109:4598:17910/1	60	+
chr15	41061857	41061858	A00252:255:HWV7WDSX2:4:1417:5819:4523	60	-
chr15	41466252	41466253	A00252:255:HWV7WDSX2:1:1325:28574:20729/1	60	+
chr15	41620260	41620261	A00252:255:HWV7WDSX2:3:2444:28185:9439	60	-
chr15	41715005	41715006	A00252:255:HWV7WDSX2:1:1323:23493:6261	60	+
chr15	41715006	41715007	A00758:240:HTNGKDSX2:2:1120:8874:14732	60	+
chr15	41730913	41730914	A00252:255:HWV7WDSX2:1:1103:28176:30874/1	60	+
chr15	42184269	42184270	A00252:255:HWV7WDSX2:1:1429:24994:22451/1	60	-
chr15	42235374	42235375	A00252:255:HWV7WDSX2:1:1411:3902:23218/1	60	-
chr15	42276506	42276507	A00252:255:HWV7WDSX2:1:1369:26603:35227/1	60	-
chr15	42424253	42424254	A00252:255:HWV7WDSX2:1:2578:17942:28808/1	60	-
chr15	42820924	42820925	A00758:240:HTNGKDSX2:2:2150:21838:35023/1	60	+
chr15	42965868	42965869	A00252:255:HWV7WDSX2:1:1102:16938:25222/1	60	+
chr15	43029314	43029315	A00252:255:HWV7WDSX2:1:1320:16703:26882/1	60	-
chr15	43070158	43070159	A00252:255:HWV7WDSX2:3:2150:6244:20885/1	60	-
chr15	43088787	43088788	A00758:240:HTNGKDSX2:1:2108:30617:18349	60	+
chr15	43469053	43469054	A00252:255:HWV7WDSX2:1:1104:7428:27101/1	60	+
chr15	43541506	43541507	A00252:255:HWV7WDSX2:4:1134:27950:4241/1	60	-
chr15	43760901	43760902	A00758:240:HTNGKDSX2:1:2148:4065:25535	60	-
chr15	43831608	43831609	A00758:240:HTNGKDSX2:2:1344:15040:12352/1	60	-
chr15	45596677	45596678	A00758:240:HTNGKDSX2:1:2548:21133:10254/1	60	+
chr15	46737263	46737264	A00252:255:HWV7WDSX2:4:1505:24659:6214/1	60	-
chr15	49036163	49036164	A00758:240:HTNGKDSX2:1:1612:10908:13369/1	60	+
chr15	49245134	49245135	A00758:240:HTNGKDSX2:1:1128:2953:24361	60	-
chr15	50447024	50447025	A00758:240:HTNGKDSX2:2:2524:32660:29121	60	-
chr15	50582676	50582677	A00252:255:HWV7WDSX2:1:1307:20509:16125/1	60	-
chr15	51562125	51562126	A00252:255:HWV7WDSX2:1:1302:21341:6762/1	60	-
chr15	51928239	51928240	A00252:255:HWV7WDSX2:3:2326:32009:32127	60	-
chr15	51957821	51957822	A00758:240:HTNGKDSX2:2:1265:21956:25457	60	-
chr15	52323581	52323582	A00758:240:HTNGKDSX2:1:2210:18756:18756	60	+
chr15	54079154	54079155	A00252:255:HWV7WDSX2:3:1222:14705:13996	60	+
chr15	55443803	55443804	A00252:255:HWV7WDSX2:4:1377:14940:20134/1	60	-
chr15	55941752	55941753	A00252:255:HWV7WDSX2:2:2554:11116:27790/1	60	-
chr15	55968957	55968958	A00252:255:HWV7WDSX2:1:1159:28266:25958/1	60	-
chr15	56368973	56368974	A00252:255:HWV7WDSX2:1:1228:10583:31845/1	60	-
chr15	56658297	56658298	A00252:255:HWV7WDSX2:1:1270:20048:25097/1	60	-
chr15	56775540	56775541	A00758:240:HTNGKDSX2:1:1165:2582:19648	60	-
chr15	57095134	57095135	A00252:255:HWV7WDSX2:1:1218:18521:31156/1	60	+
chr15	57115747	57115748	A00252:255:HWV7WDSX2:1:1373:3314:3067	60	-
chr15	57182758	57182759	A00252:255:HWV7WDSX2:1:1505:13485:20525	60	-
chr15	57258645	57258646	A00252:255:HWV7WDSX2:1:1213:5141:17660/1	60	+
chr15	58415694	58415695	A00252:255:HWV7WDSX2:1:1333:29414:25911/1	60	-
chr15	58560139	58560140	A00252:255:HWV7WDSX2:4:1514:10881:15796	60	-
chr15	58781713	58781714	A00252:255:HWV7WDSX2:1:2504:23918:30326	60	-
chr15	59115996	59115997	A00252:255:HWV7WDSX2:3:1558:20826:14325/1	60	+
chr15	59646241	59646242	A00252:255:HWV7WDSX2:1:2567:9200:4930	60	-
chr15	59789571	59789572	A00252:255:HWV7WDSX2:1:1529:12274:19398/1	60	-
chr15	60420026	60420027	A00252:255:HWV7WDSX2:2:1250:9860:36135	60	+
chr15	60429129	60429130	A00758:240:HTNGKDSX2:2:1517:12689:4085	60	-
chr15	60429130	60429131	A00252:255:HWV7WDSX2:1:1132:11261:6965	60	-
chr15	60439177	60439178	A00252:255:HWV7WDSX2:2:1415:5565:10034/1	60	+
chr15	61853995	61853996	A00252:255:HWV7WDSX2:1:1424:9299:2785/1	60	+
chr15	61866383	61866384	A00758:240:HTNGKDSX2:2:2402:13259:4633	60	-
chr15	61877637	61877638	A00252:255:HWV7WDSX2:1:2673:25925:11287/1	60	+
chr15	61959324	61959325	A00252:255:HWV7WDSX2:1:1103:13874:17440/1	60	-
chr15	61977113	61977114	A00252:255:HWV7WDSX2:2:2107:28474:4993	60	+
chr15	62121228	62121229	A00252:255:HWV7WDSX2:2:1265:16034:8312	60	-
chr15	62156139	62156140	A00758:240:HTNGKDSX2:2:2106:11261:32049	60	+
chr15	63253222	63253223	A00252:255:HWV7WDSX2:1:1322:9426:24893/1	60	+
chr15	63746679	63746680	A00252:255:HWV7WDSX2:1:1102:23610:19241/1	60	+
chr15	64116087	64116088	A00252:255:HWV7WDSX2:1:1507:13955:9126/1	60	-
chr15	65152718	65152719	A00252:255:HWV7WDSX2:3:1265:19524:21496/1	60	+
chr15	65337971	65337972	A00252:255:HWV7WDSX2:2:2225:31458:33959/1	60	-
chr15	65339300	65339301	A00252:255:HWV7WDSX2:1:2633:20048:35869/1	60	-
chr15	65568017	65568018	A00252:255:HWV7WDSX2:3:1175:11379:17253/1	60	-
chr15	65672118	65672119	A00252:255:HWV7WDSX2:4:1360:13123:3208/1	60	-
chr15	66806689	66806690	A00252:255:HWV7WDSX2:2:1577:5195:5916	60	-
chr15	67594889	67594890	A00252:255:HWV7WDSX2:1:1150:27579:2440/1	60	-
chr15	67666162	67666163	A00252:255:HWV7WDSX2:1:1106:28239:8437/1	60	+
chr15	67761080	67761081	A00252:255:HWV7WDSX2:1:1550:29008:26647	60	-
chr15	68120130	68120131	A00252:255:HWV7WDSX2:2:1275:23068:3051/1	60	+
chr15	68176898	68176899	A00252:255:HWV7WDSX2:1:1148:10502:10880/1	60	+
chr15	68324049	68324050	A00252:255:HWV7WDSX2:1:2665:11966:16892/1	60	+
chr15	69784004	69784005	A00252:255:HWV7WDSX2:2:1354:8052:34632/1	60	-
chr15	71891504	71891505	A00252:255:HWV7WDSX2:1:1120:22146:21371/1	60	+
chr15	71932713	71932714	A00252:255:HWV7WDSX2:1:1643:23972:11256	60	-
chr15	71946342	71946343	A00252:255:HWV7WDSX2:1:1578:6614:12101/1	60	-
chr15	72487911	72487912	A00252:255:HWV7WDSX2:1:1155:18855:25097	60	-
chr15	72496122	72496123	A00252:255:HWV7WDSX2:2:2403:13295:6136/1	60	+
chr15	72578229	72578230	A00252:255:HWV7WDSX2:2:1459:26702:12947/1	60	+
chr15	72768473	72768474	A00758:240:HTNGKDSX2:2:2254:18873:33489	60	+
chr15	74680786	74680787	A00252:255:HWV7WDSX2:1:1139:21974:9612/1	60	+
chr15	74870587	74870588	A00252:255:HWV7WDSX2:3:1352:17038:27305	60	-
chr15	75205570	75205571	A00758:240:HTNGKDSX2:2:2134:8522:27649/1	60	+
chr15	75400862	75400863	A00252:255:HWV7WDSX2:1:1257:14841:11475	60	-
chr15	75433278	75433279	A00252:255:HWV7WDSX2:1:2512:9109:16360/1	60	-
chr15	75491543	75491544	A00758:240:HTNGKDSX2:1:1515:2564:18239	60	-
chr15	75542356	75542357	A00252:255:HWV7WDSX2:2:2312:8992:12900/1	60	+
chr15	75605292	75605293	A00252:255:HWV7WDSX2:1:2669:15266:11177	60	+
chr15	75899919	75899920	A00252:255:HWV7WDSX2:1:1226:13892:27148/1	60	-
chr15	77048443	77048444	A00758:240:HTNGKDSX2:1:1669:28357:18662	60	-
chr15	77190793	77190794	A00758:240:HTNGKDSX2:1:2350:15944:10003/1	60	-
chr15	77360208	77360209	A00252:255:HWV7WDSX2:1:2603:4200:2785	60	-
chr15	79865345	79865346	A00252:255:HWV7WDSX2:1:1318:10502:13980	60	+
chr15	81305012	81305013	A00252:255:HWV7WDSX2:3:2455:20347:12524/1	60	+
chr15	83049901	83049902	A00252:255:HWV7WDSX2:1:2518:27823:21997/1	60	+
chr15	83133640	83133641	A00758:240:HTNGKDSX2:1:2477:27190:3458/1	60	+
chr15	84634343	84634344	A00758:240:HTNGKDSX2:2:2632:32000:3897	60	+
chr15	84695823	84695824	A00252:255:HWV7WDSX2:4:2143:27670:11898/1	60	+
chr15	85684151	85684152	A00252:255:HWV7WDSX2:1:1450:24831:5008/1	60	+
chr15	88459435	88459436	A00252:255:HWV7WDSX2:1:1512:17616:14372/1	60	-
chr15	89039566	89039567	A00252:255:HWV7WDSX2:1:1276:6623:15468/1	60	+
chr15	89640905	89640906	A00252:255:HWV7WDSX2:1:1332:10610:15139/1	60	+
chr15	90237976	90237977	A00252:255:HWV7WDSX2:1:1104:8919:33599/1	60	+
chr15	90277580	90277581	A00758:240:HTNGKDSX2:1:1554:3540:14575/1	60	-
chr15	90277581	90277582	A00758:240:HTNGKDSX2:1:1521:21151:13886	60	-
chr15	90487750	90487751	A00758:240:HTNGKDSX2:2:1676:17029:28729/1	60	-
chr15	90487752	90487753	A00758:240:HTNGKDSX2:2:2173:6605:11960/1	60	-
chr15	90495296	90495297	A00252:255:HWV7WDSX2:1:1313:27905:26991	60	-
chr15	92799854	92799855	A00252:255:HWV7WDSX2:4:1404:3495:1407/1	60	+
chr15	92878569	92878570	A00252:255:HWV7WDSX2:1:1133:9887:27101/1	60	+
chr15	95691763	95691764	A00252:255:HWV7WDSX2:3:1271:12102:3474/1	60	+
chr15	95928958	95928959	A00252:255:HWV7WDSX2:1:1204:13476:33004/1	60	+
chr15	98315853	98315854	A00252:255:HWV7WDSX2:2:2615:15989:28839	60	-
chr15	98653539	98653540	A00252:255:HWV7WDSX2:3:1429:2184:26725/1	60	+
chr15	100573082	100573083	A00252:255:HWV7WDSX2:1:2272:14805:22999/1	60	-
chr15	100595543	100595544	A00758:240:HTNGKDSX2:1:1542:21558:14309	60	-
chr15	101236461	101236462	A00252:255:HWV7WDSX2:1:1102:28339:10895/1	60	+
chr15	101236462	101236463	A00252:255:HWV7WDSX2:2:2162:28800:3959	60	+
chr15	101236463	101236464	A00252:255:HWV7WDSX2:3:2177:3152:10207	60	+
chr15	101275455	101275456	A00252:255:HWV7WDSX2:1:1228:13693:27336/1	60	-
chr15	101846119	101846120	A00758:240:HTNGKDSX2:2:1573:20048:15045	60	-
chr15	101948321	101948322	A00758:240:HTNGKDSX2:1:2262:19687:31234/1	60	+
chr16	51263	51264	A00758:240:HTNGKDSX2:1:1153:20220:9424	60	+
chr16	116345	116346	A00252:255:HWV7WDSX2:1:1313:13901:29637/1	60	+
chr16	199705	199706	A00252:255:HWV7WDSX2:1:1235:3369:12868	60	+
chr16	199707	199708	A00758:240:HTNGKDSX2:2:2353:10827:3583	60	+
chr16	212118	212119	A00252:255:HWV7WDSX2:1:2451:19470:2801	60	-
chr16	216401	216402	A00252:255:HWV7WDSX2:4:1524:5846:19539	60	+
[truncated: 4,425 more rows]
