# Supplementary material for: HIV-1 capsid stability enables inositol phosphate-independent infection of target cells and promotes integration into genes
Source: PLoS Pathog. 2023 Jun 2;19(6):e1011423. doi: 10.1371/journal.ppat.1011423 (PMC10266667; doi:10.1371/journal.ppat.1011423)
Supplement: S1 Data — (TAR.GZ) [file ppat.1011423.s012.tar.gz › CEM_WT_A/CA_G89V/Unique_hg38_integration_sites/7399-GS-4.bed]

chr1	780650	780651	A01177:23:H2L2FDSX3:3:2613:15356:26428/1	60	-
chr1	781955	781956	A01177:23:H2L2FDSX3:1:1178:25174:33818	60	-
chr1	812880	812881	A01177:23:H2L2FDSX3:2:2310:22399:9690	60	-
chr1	1392513	1392514	A01177:23:H2L2FDSX3:1:1209:3097:12273	60	+
chr1	1483104	1483105	A01177:23:H2L2FDSX3:1:1123:1633:25457/1	60	-
chr1	1774032	1774033	A01177:23:H2L2FDSX3:2:2574:9055:27790/1	60	+
chr1	1774887	1774888	A01177:23:H2L2FDSX3:1:2509:31738:11428	60	-
chr1	1825426	1825427	A01177:23:H2L2FDSX3:3:1110:4652:35227	60	+
chr1	1832184	1832185	A01177:23:H2L2FDSX3:1:1342:24469:34507/1	60	-
chr1	1883557	1883558	A01177:23:H2L2FDSX3:1:1161:32732:15029	60	+
chr1	6824531	6824532	A01177:23:H2L2FDSX3:1:1549:29866:35430/1	60	-
chr1	6833524	6833525	A01177:23:H2L2FDSX3:1:2439:17978:14465	60	-
chr1	8431998	8431999	A01177:23:H2L2FDSX3:1:1309:4607:11882/1	60	+
chr1	8599090	8599091	A01177:23:H2L2FDSX3:1:1314:12337:24111/1	60	+
chr1	8599092	8599093	A01177:23:H2L2FDSX3:4:1537:5918:16438/1	60	+
chr1	8724187	8724188	A01177:23:H2L2FDSX3:1:2123:12156:19038/1	60	-
chr1	9236615	9236616	A01177:23:H2L2FDSX3:1:2517:25789:20134/1	60	-
chr1	9550040	9550041	A01177:23:H2L2FDSX3:3:1614:19135:20572	60	+
chr1	9745306	9745307	A01177:23:H2L2FDSX3:2:1363:4797:13244	60	-
chr1	10154991	10154992	A01177:23:H2L2FDSX3:1:1559:8142:20697	60	-
chr1	10221252	10221253	A01177:23:H2L2FDSX3:3:1345:18873:32675/1	60	+
chr1	10571113	10571114	A01177:23:H2L2FDSX3:4:2435:19099:26647/1	60	-
chr1	10577357	10577358	A01177:23:H2L2FDSX3:1:1401:21097:6621/1	60	-
chr1	11119559	11119560	A01177:23:H2L2FDSX3:1:1474:25084:8265/1	60	-
chr1	11220877	11220878	A01177:23:H2L2FDSX3:1:1277:31060:20682/1	60	-
chr1	11221912	11221913	A01177:23:H2L2FDSX3:1:1542:30662:13730	60	-
chr1	11223381	11223382	A01177:23:H2L2FDSX3:1:1110:10095:10207/1	60	+
chr1	11276604	11276605	A01177:23:H2L2FDSX3:2:2243:7292:21543/1	60	+
chr1	12296272	12296273	A01177:23:H2L2FDSX3:1:1504:26856:15468/1	60	+
chr1	12443121	12443122	A01177:23:H2L2FDSX3:1:1346:11243:23406/1	60	+
chr1	14137805	14137806	A01177:23:H2L2FDSX3:1:2129:23981:16658	60	+
chr1	14460909	14460910	A01177:23:H2L2FDSX3:1:1235:20157:30859/1	60	+
chr1	15918353	15918354	A01177:23:H2L2FDSX3:1:2101:7048:22999/1	60	+
chr1	16106113	16106114	A01177:23:H2L2FDSX3:1:1243:18195:4163/1	60	+
chr1	16301247	16301248	A01177:23:H2L2FDSX3:1:1133:16233:18082/1	60	+
chr1	16571728	16571729	A01177:23:H2L2FDSX3:3:1627:5755:28213/1	60	-
chr1	17020038	17020039	A01177:23:H2L2FDSX3:2:1612:10520:18270	60	-
chr1	18543968	18543969	A01177:23:H2L2FDSX3:1:1152:29722:32925/1	60	-
chr1	19130437	19130438	A01177:23:H2L2FDSX3:4:1437:10881:30577/1	60	+
chr1	19132890	19132891	A01177:23:H2L2FDSX3:2:1423:6533:4445/1	60	+
chr1	20960976	20960977	A01177:23:H2L2FDSX3:1:1366:4851:1344	60	-
chr1	21050081	21050082	A01177:23:H2L2FDSX3:1:1115:15176:23328/1	60	+
chr1	21050943	21050944	A01177:23:H2L2FDSX3:4:1263:4237:32910	60	-
chr1	21120960	21120961	A01177:23:H2L2FDSX3:1:1631:8160:33442/1	60	-
chr1	21635407	21635408	A01177:23:H2L2FDSX3:3:1672:32868:24533/1	60	+
chr1	21635410	21635411	A01177:23:H2L2FDSX3:3:2423:1380:26334/1	60	+
chr1	21799705	21799706	A01177:23:H2L2FDSX3:1:1572:26232:29324	60	+
chr1	22493894	22493895	A01177:23:H2L2FDSX3:1:1103:3965:25426/1	60	+
chr1	24777029	24777030	A01177:23:H2L2FDSX3:1:1109:15049:9831	60	+
chr1	26118908	26118909	A01177:23:H2L2FDSX3:1:1140:18005:27320/1	60	-
chr1	27329095	27329096	A01177:23:H2L2FDSX3:1:1478:4716:24815/1	60	-
chr1	27991295	27991296	A01177:23:H2L2FDSX3:1:1413:20663:5055/1	60	+
chr1	28025545	28025546	A01177:23:H2L2FDSX3:1:1107:32000:30859/1	60	-
chr1	28075563	28075564	A01177:23:H2L2FDSX3:4:2304:9516:14904	60	+
chr1	28206219	28206220	A01177:23:H2L2FDSX3:1:1342:20464:13761/1	60	-
chr1	30950071	30950072	A01177:23:H2L2FDSX3:1:1138:21495:11193/1	60	-
chr1	30956293	30956294	A01177:23:H2L2FDSX3:1:1264:30572:13636/1	60	-
chr1	31008306	31008307	A01177:23:H2L2FDSX3:1:1102:2817:21684/1	60	-
chr1	31904071	31904072	A01177:23:H2L2FDSX3:2:1644:25500:13369/1	60	-
chr1	32016661	32016662	A01177:23:H2L2FDSX3:1:1445:20419:10895/1	60	+
chr1	32653137	32653138	A01177:23:H2L2FDSX3:2:2574:26313:9737/1	60	+
chr1	33031262	33031263	A01177:23:H2L2FDSX3:4:1253:6741:13792/1	60	-
chr1	35394074	35394075	A01177:23:H2L2FDSX3:3:1250:19524:34428	60	-
chr1	35727086	35727087	A01177:23:H2L2FDSX3:1:1132:28004:17049/1	60	+
chr1	35727087	35727088	A01177:23:H2L2FDSX3:2:1350:15356:5697	60	+
chr1	35982747	35982748	A01177:23:H2L2FDSX3:1:1226:19180:2550/1	60	-
chr1	35998159	35998160	A01177:23:H2L2FDSX3:1:1101:27308:4476/1	60	+
chr1	37309467	37309468	A01177:23:H2L2FDSX3:2:2223:10673:34788	60	-
chr1	37309469	37309470	A01177:23:H2L2FDSX3:1:1213:32434:24408	60	-
chr1	37588901	37588902	A01177:23:H2L2FDSX3:2:2343:7952:20149	60	-
chr1	39237007	39237008	A01177:23:H2L2FDSX3:1:1329:28393:12273/1	60	+
chr1	39287152	39287153	A01177:23:H2L2FDSX3:1:1217:2808:14841/1	60	+
chr1	39426627	39426628	A01177:23:H2L2FDSX3:2:1167:19325:12947	60	-
chr1	39728495	39728496	A01177:23:H2L2FDSX3:3:2550:2691:9220/1	60	+
chr1	39847956	39847957	A01177:23:H2L2FDSX3:2:1608:17047:27289/1	60	+
chr1	40693468	40693469	A01177:23:H2L2FDSX3:1:1165:5014:4539/1	60	-
chr1	41206037	41206038	A01177:23:H2L2FDSX3:1:1117:2492:10316	60	-
chr1	43832761	43832762	A01177:23:H2L2FDSX3:1:1257:19081:7545/1	60	-
chr1	45269304	45269305	A01177:23:H2L2FDSX3:3:1452:26784:2284	60	+
chr1	45831566	45831567	A01177:23:H2L2FDSX3:1:1275:21866:34538/1	60	-
chr1	45893698	45893699	A01177:23:H2L2FDSX3:2:1358:1515:8469/1	60	-
chr1	45907843	45907844	A01177:23:H2L2FDSX3:2:1309:10321:14481	60	-
chr1	45907847	45907848	A01177:23:H2L2FDSX3:1:1246:14651:22357/1	60	-
chr1	46064931	46064932	A01177:23:H2L2FDSX3:2:1417:28058:3364/1	60	+
chr1	46123544	46123545	A01177:23:H2L2FDSX3:1:1116:31611:23296/1	60	+
chr1	46366928	46366929	A01177:23:H2L2FDSX3:1:1609:4851:5478/1	60	+
chr1	46592593	46592594	A01177:23:H2L2FDSX3:1:1119:12183:25880/1	60	-
chr1	46955630	46955631	A01177:23:H2L2FDSX3:4:2231:7762:35947/1	60	-
chr1	47354554	47354555	A01177:23:H2L2FDSX3:1:1102:20998:21042/1	60	-
chr1	50846619	50846620	A01177:23:H2L2FDSX3:1:1378:5846:13902	60	-
chr1	51059968	51059969	A01177:23:H2L2FDSX3:2:1305:1452:35916	60	-
chr1	51225956	51225957	A01177:23:H2L2FDSX3:2:2127:2989:33098/1	60	-
chr1	51456285	51456286	A01177:23:H2L2FDSX3:1:1440:10827:15828/1	60	-
chr1	51590574	51590575	A01177:23:H2L2FDSX3:4:1106:19379:32236	60	+
chr1	51953591	51953592	A01177:23:H2L2FDSX3:3:2366:32570:30624/1	60	+
chr1	52472686	52472687	A01177:23:H2L2FDSX3:3:2138:23240:14403	60	-
chr1	52490726	52490727	A01177:23:H2L2FDSX3:1:1339:4372:21966/1	60	-
chr1	53324543	53324544	A01177:23:H2L2FDSX3:1:1106:20256:20917/1	60	+
chr1	53324544	53324545	A01177:23:H2L2FDSX3:2:1411:24162:23109	60	+
chr1	53933319	53933320	A01177:23:H2L2FDSX3:3:2115:19153:17284	60	+
chr1	54041665	54041666	A01177:23:H2L2FDSX3:1:1163:14696:15358/1	60	+
chr1	54657896	54657897	A01177:23:H2L2FDSX3:1:1377:9760:6183/1	60	+
chr1	54879268	54879269	A01177:23:H2L2FDSX3:1:2234:24053:26897	60	+
chr1	59331770	59331771	A01177:23:H2L2FDSX3:1:2242:32786:17159	60	-
chr1	59355183	59355184	A01177:23:H2L2FDSX3:3:1165:6424:14622/1	60	+
chr1	59604374	59604375	A01177:23:H2L2FDSX3:1:1177:17761:10332	60	-
chr1	61373705	61373706	A01177:23:H2L2FDSX3:4:1406:16640:17159/1	60	-
chr1	61692286	61692287	A01177:23:H2L2FDSX3:1:2378:19244:35227/1	60	+
chr1	61815248	61815249	A01177:23:H2L2FDSX3:1:1226:15420:8437/1	60	+
chr1	62831985	62831986	A01177:23:H2L2FDSX3:1:1254:32470:30452/1	60	+
chr1	63452129	63452130	A01177:23:H2L2FDSX3:1:1509:26937:22216/1	60	+
chr1	64812748	64812749	A01177:23:H2L2FDSX3:2:2433:8422:4178/1	60	+
chr1	65611879	65611880	A01177:23:H2L2FDSX3:1:1175:8956:13369	60	+
chr1	65958666	65958667	A01177:23:H2L2FDSX3:1:2107:3495:24142	60	+
chr1	67024849	67024850	A01177:23:H2L2FDSX3:1:1178:9073:27821/1	60	+
chr1	67110503	67110504	A01177:23:H2L2FDSX3:1:1150:9173:34601/1	60	+
chr1	69273506	69273507	A01177:23:H2L2FDSX3:1:1124:1904:7200	60	-
chr1	70212343	70212344	A01177:23:H2L2FDSX3:3:2633:19633:2832/1	60	+
chr1	70423837	70423838	A01177:23:H2L2FDSX3:1:1146:1506:4977	60	-
chr1	70423839	70423840	A01177:23:H2L2FDSX3:2:2672:4020:30874/1	60	-
chr1	70593835	70593836	A01177:23:H2L2FDSX3:4:1237:32904:35931/1	60	+
chr1	72857979	72857980	A01177:23:H2L2FDSX3:1:2578:5159:13275/1	60	-
chr1	75317140	75317141	A01177:23:H2L2FDSX3:1:1343:2537:34131/1	60	+
chr1	75712324	75712325	A01177:23:H2L2FDSX3:1:1204:7337:27790/1	60	+
chr1	76246690	76246691	A01177:23:H2L2FDSX3:2:1471:13666:20713	60	+
chr1	77131647	77131648	A01177:23:H2L2FDSX3:1:1232:24089:31814/1	60	+
chr1	77217494	77217495	A01177:23:H2L2FDSX3:1:1176:32271:5901/1	60	+
chr1	77229355	77229356	A01177:23:H2L2FDSX3:1:2218:14516:17519/1	60	+
chr1	77712354	77712355	A01177:23:H2L2FDSX3:3:2523:7464:2112	60	-
chr1	81173000	81173001	A01177:23:H2L2FDSX3:1:1303:28411:31469/1	60	-
chr1	81741041	81741042	A01177:23:H2L2FDSX3:1:2636:8377:24799/1	60	-
chr1	87027498	87027499	A01177:23:H2L2FDSX3:1:1120:1172:8656/1	60	-
chr1	87084245	87084246	A01177:23:H2L2FDSX3:1:1476:6605:5916	60	+
chr1	88489841	88489842	A01177:23:H2L2FDSX3:1:1118:8730:8876/1	60	+
chr1	88804864	88804865	A01177:23:H2L2FDSX3:4:1525:8214:6918	60	+
chr1	89012988	89012989	A01177:23:H2L2FDSX3:1:1118:27046:5400/1	60	+
chr1	90278791	90278792	A01177:23:H2L2FDSX3:2:2444:14064:31641	60	-
chr1	90278793	90278794	A01177:23:H2L2FDSX3:4:1117:26549:2942/1	60	-
chr1	92024667	92024668	A01177:23:H2L2FDSX3:4:2446:9127:16047	60	-
chr1	92301534	92301535	A01177:23:H2L2FDSX3:1:1125:7545:17691/1	60	+
chr1	93353366	93353367	A01177:23:H2L2FDSX3:1:1273:26069:15452/1	60	-
chr1	93533364	93533365	A01177:23:H2L2FDSX3:1:1469:21748:16016/1	60	-
chr1	94480240	94480241	A01177:23:H2L2FDSX3:1:1375:12337:19852	60	-
chr1	94499055	94499056	A01177:23:H2L2FDSX3:2:2530:10140:15201	60	+
chr1	95152036	95152037	A01177:23:H2L2FDSX3:2:2503:20763:9361/1	60	-
chr1	95372779	95372780	A01177:23:H2L2FDSX3:2:1358:19985:2660/1	60	-
chr1	96293709	96293710	A01177:23:H2L2FDSX3:1:1452:15383:7373/1	60	+
chr1	97571833	97571834	A01177:23:H2L2FDSX3:1:1123:9805:5509/1	60	+
chr1	97685280	97685281	A01177:23:H2L2FDSX3:1:1216:25988:2190/1	60	+
chr1	97743133	97743134	A01177:23:H2L2FDSX3:1:1522:11342:31438/1	60	-
chr1	97893313	97893314	A01177:23:H2L2FDSX3:1:1256:19904:12289/1	60	-
chr1	98287719	98287720	A01177:23:H2L2FDSX3:1:1304:20103:35681/1	60	-
chr1	99346968	99346969	A01177:23:H2L2FDSX3:4:2314:32913:33004	60	-
chr1	99860215	99860216	A01177:23:H2L2FDSX3:1:1258:5665:24737/1	60	+
chr1	100302099	100302100	A01177:23:H2L2FDSX3:1:2463:30382:7263	60	+
chr1	100382471	100382472	A01177:23:H2L2FDSX3:4:1411:23619:8359/1	60	+
chr1	100382472	100382473	A01177:23:H2L2FDSX3:1:1140:2962:22874/1	60	+
chr1	102534761	102534762	A01177:23:H2L2FDSX3:1:2254:8983:24940/1	60	-
chr1	108148307	108148308	A01177:23:H2L2FDSX3:1:1108:6008:1814/1	60	+
chr1	108758156	108758157	A01177:23:H2L2FDSX3:2:1317:12436:5525	60	-
chr1	109602997	109602998	A01177:23:H2L2FDSX3:4:1618:30816:29528	60	-
chr1	109716890	109716891	A01177:23:H2L2FDSX3:1:2355:12924:10911	60	-
chr1	110003114	110003115	A01177:23:H2L2FDSX3:2:1160:8829:30342	60	-
chr1	110357747	110357748	A01177:23:H2L2FDSX3:2:1161:12364:15734/1	60	+
chr1	110879487	110879488	A01177:23:H2L2FDSX3:1:1117:4481:25942/1	60	-
chr1	111118670	111118671	A01177:23:H2L2FDSX3:1:1130:16251:28917/1	60	+
chr1	111626150	111626151	A01177:23:H2L2FDSX3:1:2552:16116:19852	60	-
chr1	113092910	113092911	A01177:23:H2L2FDSX3:2:1426:5285:16720/1	60	+
chr1	113816909	113816910	A01177:23:H2L2FDSX3:4:2513:28510:3020/1	60	-
chr1	113869285	113869286	A01177:23:H2L2FDSX3:1:1101:6244:36385/1	60	+
chr1	114281060	114281061	A01177:23:H2L2FDSX3:2:2617:5258:5838/1	60	+
chr1	114390064	114390065	A01177:23:H2L2FDSX3:1:1433:30083:32174/1	60	+
chr1	114434565	114434566	A01177:23:H2L2FDSX3:2:1670:10185:12680/1	60	-
chr1	115600943	115600944	A01177:23:H2L2FDSX3:2:2330:31331:25817/1	60	+
chr1	116771203	116771204	A01177:23:H2L2FDSX3:1:1165:15691:35931/1	60	-
chr1	117082888	117082889	A01177:23:H2L2FDSX3:1:1312:24532:4805/1	60	+
chr1	117328998	117328999	A01177:23:H2L2FDSX3:1:1150:12481:28150/1	60	+
chr1	119252233	119252234	A01177:23:H2L2FDSX3:1:1208:9218:3552/1	60	+
chr1	120526512	120526513	A01177:23:H2L2FDSX3:2:1633:16360:7905/1	60	+
chr1	121542730	121542731	A01177:23:H2L2FDSX3:2:1660:13160:12320/1	60	+
chr1	143239667	143239668	A01177:23:H2L2FDSX3:2:2412:23231:13103	60	+
chr1	144714878	144714879	A01177:23:H2L2FDSX3:3:2219:3188:8766/1	60	-
chr1	145772197	145772198	A01177:23:H2L2FDSX3:2:2410:2672:16485/1	60	+
chr1	146044783	146044784	A01177:23:H2L2FDSX3:1:1501:29695:26897	60	+
chr1	148022200	148022201	A01177:23:H2L2FDSX3:4:1471:6352:32409	60	-
chr1	148682502	148682503	A01177:23:H2L2FDSX3:3:1664:23800:11365	60	+
chr1	149626556	149626557	A01177:23:H2L2FDSX3:4:2141:28926:34522/1	60	-
chr1	149975800	149975801	A01177:23:H2L2FDSX3:2:2433:25861:14716/1	60	+
chr1	150229105	150229106	A01177:23:H2L2FDSX3:1:2443:16812:10974	60	+
chr1	150313402	150313403	A01177:23:H2L2FDSX3:4:1224:27444:6872	60	+
chr1	151660866	151660867	A01177:23:H2L2FDSX3:1:1146:4806:16329	60	-
chr1	151666325	151666326	A01177:23:H2L2FDSX3:1:1527:31873:19304	60	-
chr1	153810128	153810129	A01177:23:H2L2FDSX3:1:2276:18982:28948/1	60	+
chr1	154585885	154585886	A01177:23:H2L2FDSX3:1:1155:17535:29575/1	60	+
chr1	154589830	154589831	A01177:23:H2L2FDSX3:1:1244:13602:27712/1	60	+
chr1	154991013	154991014	A01177:23:H2L2FDSX3:1:1151:27299:28322/1	60	-
chr1	155371173	155371174	A01177:23:H2L2FDSX3:1:1223:12780:9001/1	60	-
chr1	155535066	155535067	A01177:23:H2L2FDSX3:1:1173:14479:4366	60	+
chr1	155708375	155708376	A01177:23:H2L2FDSX3:1:1151:13557:16705/1	60	+
chr1	155781952	155781953	A01177:23:H2L2FDSX3:4:2548:32560:9533	60	-
chr1	155796744	155796745	A01177:23:H2L2FDSX3:1:1307:17761:33567/1	60	-
chr1	155821246	155821247	A01177:23:H2L2FDSX3:1:1213:27570:17895/1	60	-
chr1	158253508	158253509	A01177:23:H2L2FDSX3:1:1605:19325:31422	60	-
chr1	158277317	158277318	A01177:23:H2L2FDSX3:2:1474:32389:21010	60	-
chr1	159025161	159025162	A01177:23:H2L2FDSX3:1:1545:7148:1157/1	60	+
chr1	159043689	159043690	A01177:23:H2L2FDSX3:4:2343:28248:14278/1	60	-
chr1	160438979	160438980	A01177:23:H2L2FDSX3:1:1113:26747:24455/1	60	-
chr1	160534870	160534871	A01177:23:H2L2FDSX3:1:1144:13630:35399/1	60	+
chr1	161134604	161134605	A01177:23:H2L2FDSX3:3:2342:3070:34115	60	-
chr1	161783482	161783483	A01177:23:H2L2FDSX3:1:1403:12744:15828/1	60	+
chr1	161786416	161786417	A01177:23:H2L2FDSX3:1:1436:3043:23891/1	60	+
chr1	161914040	161914041	A01177:23:H2L2FDSX3:2:1502:3983:17190/1	60	+
chr1	165670790	165670791	A01177:23:H2L2FDSX3:3:1508:29243:29590	60	-
chr1	169140418	169140419	A01177:23:H2L2FDSX3:1:1130:4255:22639/1	60	-
chr1	169222123	169222124	A01177:23:H2L2FDSX3:1:1331:2754:10927/1	60	-
chr1	169701831	169701832	A01177:23:H2L2FDSX3:3:1138:19714:30561	60	+
chr1	170449339	170449340	A01177:23:H2L2FDSX3:4:1319:14895:10504/1	60	+
chr1	171533771	171533772	A01177:23:H2L2FDSX3:3:2214:12463:27806/1	60	+
chr1	171718029	171718030	A01177:23:H2L2FDSX3:1:1131:9914:6637/1	60	-
chr1	172275545	172275546	A01177:23:H2L2FDSX3:1:1126:32253:26819/1	60	+
chr1	172581817	172581818	A01177:23:H2L2FDSX3:1:1628:21224:7185/1	60	-
chr1	174366988	174366989	A01177:23:H2L2FDSX3:1:1150:32560:32894/1	60	-
chr1	174405370	174405371	A01177:23:H2L2FDSX3:1:1652:28736:7952/1	60	-
chr1	175987032	175987033	A01177:23:H2L2FDSX3:1:1540:8910:25911/1	60	-
chr1	176035034	176035035	A01177:23:H2L2FDSX3:4:2652:14895:33552	60	-
chr1	178469726	178469727	A01177:23:H2L2FDSX3:1:1118:28339:23578/1	60	+
chr1	180067534	180067535	A01177:23:H2L2FDSX3:1:1605:18873:9126/1	60	-
chr1	180069138	180069139	A01177:23:H2L2FDSX3:1:1276:13223:5885/1	60	+
chr1	180505983	180505984	A01177:23:H2L2FDSX3:1:1155:7934:4679	60	+
chr1	180998063	180998064	A01177:23:H2L2FDSX3:1:2337:14091:12211	60	-
chr1	181000250	181000251	A01177:23:H2L2FDSX3:1:1306:29351:14528/1	60	+
chr1	181945905	181945906	A01177:23:H2L2FDSX3:1:1236:19976:1266/1	60	+
chr1	183515106	183515107	A01177:23:H2L2FDSX3:4:1325:32895:3349	60	-
chr1	184057718	184057719	A01177:23:H2L2FDSX3:1:1319:22299:16344/1	60	-
chr1	184277124	184277125	A01177:23:H2L2FDSX3:3:2654:9598:17675/1	60	+
chr1	184739901	184739902	A01177:23:H2L2FDSX3:1:1457:30183:19194/1	60	+
chr1	185389722	185389723	A01177:23:H2L2FDSX3:1:2572:5113:35806/1	60	-
chr1	188552613	188552614	A01177:23:H2L2FDSX3:1:1136:9136:17942/1	60	+
chr1	189432555	189432556	A01177:23:H2L2FDSX3:1:1327:6244:21261	60	-
chr1	189985121	189985122	A01177:23:H2L2FDSX3:4:1342:7726:23891/1	60	+
chr1	190262730	190262731	A01177:23:H2L2FDSX3:3:1665:25382:20901	60	+
chr1	191289589	191289590	A01177:23:H2L2FDSX3:1:1102:6334:25394/1	60	+
chr1	191845360	191845361	A01177:23:H2L2FDSX3:1:1511:23402:14340/1	60	+
chr1	191925351	191925352	A01177:23:H2L2FDSX3:1:1117:18159:13996/1	60	+
chr1	194474018	194474019	A01177:23:H2L2FDSX3:2:1208:10710:12117/1	60	-
chr1	194830270	194830271	A01177:23:H2L2FDSX3:1:1246:5493:33802/1	60	+
chr1	195621645	195621646	A01177:23:H2L2FDSX3:3:2168:30987:29794	60	+
chr1	195717418	195717419	A01177:23:H2L2FDSX3:1:1425:12662:31970/1	60	+
chr1	196159451	196159452	A01177:23:H2L2FDSX3:2:1242:10854:10582	60	-
chr1	197020996	197020997	A01177:23:H2L2FDSX3:1:1633:22471:25160/1	60	-
chr1	198191676	198191677	A01177:23:H2L2FDSX3:1:1342:11171:6965/1	60	-
chr1	198291115	198291116	A01177:23:H2L2FDSX3:1:1228:2546:17613/1	60	-
chr1	199056723	199056724	A01177:23:H2L2FDSX3:1:2352:7925:24612/1	60	-
chr1	199125789	199125790	A01177:23:H2L2FDSX3:1:1177:12472:25285/1	60	-
chr1	199153872	199153873	A01177:23:H2L2FDSX3:1:1102:4363:10551/1	60	+
chr1	199186824	199186825	A01177:23:H2L2FDSX3:1:2337:18819:4554	60	-
chr1	199244068	199244069	A01177:23:H2L2FDSX3:1:1206:17915:23970/1	60	-
chr1	203830112	203830113	A01177:23:H2L2FDSX3:1:1175:30183:36636/1	60	+
chr1	203832048	203832049	A01177:23:H2L2FDSX3:2:1159:21757:24048/1	60	+
chr1	205722923	205722924	A01177:23:H2L2FDSX3:1:1353:16640:8046/1	60	-
chr1	205846063	205846064	A01177:23:H2L2FDSX3:2:1335:30906:6042	60	-
chr1	206088643	206088644	A01177:23:H2L2FDSX3:3:1244:5728:26850/1	60	-
chr1	206643534	206643535	A01177:23:H2L2FDSX3:1:1615:16025:1470/1	60	+
chr1	207043849	207043850	A01177:23:H2L2FDSX3:1:1344:3640:23328/1	60	-
chr1	207412064	207412065	A01177:23:H2L2FDSX3:2:2672:13232:7247	60	-
chr1	207778480	207778481	A01177:23:H2L2FDSX3:2:2362:2564:35775	60	-
chr1	212086636	212086637	A01177:23:H2L2FDSX3:1:1113:5330:25285/1	60	-
chr1	212126092	212126093	A01177:23:H2L2FDSX3:1:2225:18331:21183/1	60	-
chr1	212340422	212340423	A01177:23:H2L2FDSX3:2:2119:21233:27743/1	60	-
chr1	212668351	212668352	A01177:23:H2L2FDSX3:1:1661:9426:17973/1	60	-
chr1	212804039	212804040	A01177:23:H2L2FDSX3:2:1327:4526:22514	60	-
chr1	212874223	212874224	A01177:23:H2L2FDSX3:1:1248:9010:21418	60	+
chr1	213067472	213067473	A01177:23:H2L2FDSX3:1:1221:11189:19648/1	60	-
chr1	214279795	214279796	A01177:23:H2L2FDSX3:4:1558:9037:23813	60	+
chr1	216864643	216864644	A01177:23:H2L2FDSX3:1:1449:2401:20588	60	+
chr1	217491444	217491445	A01177:23:H2L2FDSX3:1:1437:28999:15640/1	60	+
chr1	217878764	217878765	A01177:23:H2L2FDSX3:3:2513:30029:28635	60	-
chr1	219092786	219092787	A01177:23:H2L2FDSX3:4:1268:32398:3583/1	60	+
chr1	221998090	221998091	A01177:23:H2L2FDSX3:1:2120:5168:28197/1	60	-
chr1	222865936	222865937	A01177:23:H2L2FDSX3:1:1471:23059:25551	60	+
chr1	223975377	223975378	A01177:23:H2L2FDSX3:1:1136:9444:23484/1	60	+
chr1	223994608	223994609	A01177:23:H2L2FDSX3:3:1308:1515:3552/1	60	-
chr1	224788909	224788910	A01177:23:H2L2FDSX3:2:1329:5439:18740/1	60	+
chr1	225362841	225362842	A01177:23:H2L2FDSX3:1:1129:27995:14622/1	60	-
chr1	225553421	225553422	A01177:23:H2L2FDSX3:1:1501:19949:2409/1	60	-
chr1	225790524	225790525	A01177:23:H2L2FDSX3:1:2544:15854:21997/1	60	-
chr1	226165108	226165109	A01177:23:H2L2FDSX3:2:1463:1108:7169/1	60	+
chr1	226249559	226249560	A01177:23:H2L2FDSX3:1:2401:13485:18897	60	+
chr1	226254836	226254837	A01177:23:H2L2FDSX3:4:2259:17309:25614/1	60	-
chr1	226270861	226270862	A01177:23:H2L2FDSX3:3:1412:14100:29512	60	-
chr1	226796393	226796394	A01177:23:H2L2FDSX3:1:2252:4661:10097/1	60	-
chr1	227010556	227010557	A01177:23:H2L2FDSX3:2:1641:31277:33019/1	60	+
chr1	227367368	227367369	A01177:23:H2L2FDSX3:3:2669:4363:30467/1	60	+
chr1	228232288	228232289	A01177:23:H2L2FDSX3:1:1205:18123:13495/1	60	+
chr1	228244157	228244158	A01177:23:H2L2FDSX3:1:1142:21929:30138/1	60	-
chr1	228326988	228326989	A01177:23:H2L2FDSX3:3:1335:15664:14779	60	+
chr1	228328622	228328623	A01177:23:H2L2FDSX3:1:1133:10872:5948/1	60	+
chr1	228400499	228400500	A01177:23:H2L2FDSX3:2:2661:27389:15734/1	60	+
chr1	228490699	228490700	A01177:23:H2L2FDSX3:2:1343:3857:3630/1	60	+
chr1	228491795	228491796	A01177:23:H2L2FDSX3:1:1634:20030:34021/1	60	+
chr1	229300617	229300618	A01177:23:H2L2FDSX3:1:1127:23375:26068/1	60	+
chr1	229460581	229460582	A01177:23:H2L2FDSX3:2:1535:11008:29168/1	60	-
chr1	229461989	229461990	A01177:23:H2L2FDSX3:1:1178:6027:32095	60	-
chr1	229465623	229465624	A01177:23:H2L2FDSX3:1:1157:32542:12665/1	60	+
chr1	229476163	229476164	A01177:23:H2L2FDSX3:1:1161:7157:25661/1	60	+
chr1	229487301	229487302	A01177:23:H2L2FDSX3:1:1108:19045:29966/1	60	+
chr1	229487303	229487304	A01177:23:H2L2FDSX3:1:2644:28971:3067/1	60	+
chr1	229502131	229502132	A01177:23:H2L2FDSX3:1:1211:13042:4633	60	+
chr1	229612034	229612035	A01177:23:H2L2FDSX3:1:1220:8793:5916/1	60	+
chr1	229648745	229648746	A01177:23:H2L2FDSX3:2:1422:21414:1783/1	60	-
chr1	230182470	230182471	A01177:23:H2L2FDSX3:1:1137:13729:11459	60	+
chr1	230223226	230223227	A01177:23:H2L2FDSX3:1:1318:6723:6120/1	60	+
chr1	230663531	230663532	A01177:23:H2L2FDSX3:1:1124:25437:26005/1	60	-
chr1	230942146	230942147	A01177:23:H2L2FDSX3:1:2150:22724:24690/1	60	-
chr1	230944491	230944492	A01177:23:H2L2FDSX3:3:1136:28076:19617/1	60	+
chr1	231387385	231387386	A01177:23:H2L2FDSX3:1:1270:18710:7592/1	60	+
chr1	231992945	231992946	A01177:23:H2L2FDSX3:1:1121:13711:18161	60	+
chr1	232411179	232411180	A01177:23:H2L2FDSX3:1:1160:24406:14951/1	60	+
chr1	232477055	232477056	A01177:23:H2L2FDSX3:1:1219:27154:14951/1	60	-
chr1	233000748	233000749	A01177:23:H2L2FDSX3:2:1630:24279:10567/1	60	+
chr1	233363238	233363239	A01177:23:H2L2FDSX3:2:1319:7274:27085/1	60	-
chr1	234436461	234436462	A01177:23:H2L2FDSX3:3:1648:21341:13463/1	60	+
chr1	235158416	235158417	A01177:23:H2L2FDSX3:2:2644:6696:2910/1	60	+
chr1	235158422	235158423	A01177:23:H2L2FDSX3:1:2655:2609:33285/1	60	+
chr1	235158424	235158425	A01177:23:H2L2FDSX3:1:1365:19985:23202/1	60	+
chr1	235197724	235197725	A01177:23:H2L2FDSX3:1:2537:22516:7795/1	60	-
chr1	235275572	235275573	A01177:23:H2L2FDSX3:1:1153:15031:34632/1	60	+
chr1	235325613	235325614	A01177:23:H2L2FDSX3:1:1535:11062:23093/1	60	-
chr1	235450119	235450120	A01177:23:H2L2FDSX3:1:1319:9164:13855/1	60	+
chr1	236585140	236585141	A01177:23:H2L2FDSX3:1:1240:8413:17284/1	60	+
chr1	237451252	237451253	A01177:23:H2L2FDSX3:1:1566:14452:19758/1	60	-
chr1	237657669	237657670	A01177:23:H2L2FDSX3:1:1135:1741:2253/1	60	-
chr1	237740732	237740733	A01177:23:H2L2FDSX3:1:1159:12147:21089/1	60	+
chr1	239636975	239636976	A01177:23:H2L2FDSX3:1:1278:19388:18035	60	+
chr1	241870485	241870486	A01177:23:H2L2FDSX3:1:1213:30599:32471/1	60	+
chr1	242633941	242633942	A01177:23:H2L2FDSX3:1:2105:32768:23703/1	60	-
chr1	244404334	244404335	A01177:23:H2L2FDSX3:4:2221:20645:8907/1	60	-
chr1	245925273	245925274	A01177:23:H2L2FDSX3:2:1667:9941:2300/1	60	-
chr1	246320182	246320183	A01177:23:H2L2FDSX3:1:1415:29984:13025/1	60	-
chr1	246591142	246591143	A01177:23:H2L2FDSX3:1:1470:32940:12477/1	60	-
chr1	246603351	246603352	A01177:23:H2L2FDSX3:1:2214:13955:35712	60	+
chr1	246642310	246642311	A01177:23:H2L2FDSX3:1:1308:10601:7858/1	60	-
chr1	247389427	247389428	A01177:23:H2L2FDSX3:1:1133:3540:19523/1	60	+
chr10	914113	914114	A01177:23:H2L2FDSX3:1:1149:27362:3756/1	60	+
chr10	1585807	1585808	A01177:23:H2L2FDSX3:2:1470:8757:2253	60	-
chr10	5429556	5429557	A01177:23:H2L2FDSX3:3:2326:26838:24392	60	-
chr10	6615035	6615036	A01177:23:H2L2FDSX3:1:1524:20790:24909/1	60	+
chr10	7015309	7015310	A01177:23:H2L2FDSX3:2:2414:29496:18662/1	60	-
chr10	7301447	7301448	A01177:23:H2L2FDSX3:4:1618:12897:22514	60	-
chr10	7636783	7636784	A01177:23:H2L2FDSX3:1:1543:8947:36589	60	+
chr10	7968900	7968901	A01177:23:H2L2FDSX3:1:1226:7184:23202/1	60	+
chr10	8202574	8202575	A01177:23:H2L2FDSX3:1:1177:5990:31876/1	60	+
chr10	8202576	8202577	A01177:23:H2L2FDSX3:3:1346:9136:22733	60	+
chr10	9513067	9513068	A01177:23:H2L2FDSX3:4:2438:1127:31594	60	+
chr10	11095386	11095387	A01177:23:H2L2FDSX3:1:1140:21468:33912/1	60	+
chr10	11095388	11095389	A01177:23:H2L2FDSX3:1:1540:18322:18724	60	+
chr10	12157704	12157705	A01177:23:H2L2FDSX3:1:1205:21016:17879/1	60	+
chr10	16701398	16701399	A01177:23:H2L2FDSX3:2:1327:23737:1141/1	60	-
chr10	16701402	16701403	A01177:23:H2L2FDSX3:1:1169:28528:25911/1	60	-
chr10	17665540	17665541	A01177:23:H2L2FDSX3:1:1216:16740:24721/1	60	-
chr10	17672175	17672176	A01177:23:H2L2FDSX3:1:2170:23574:20087	60	-
chr10	17675692	17675693	A01177:23:H2L2FDSX3:1:1321:22562:10379	60	-
chr10	17695168	17695169	A01177:23:H2L2FDSX3:1:1106:32832:8281/1	60	-
chr10	19682987	19682988	A01177:23:H2L2FDSX3:3:1170:13530:6355/1	60	-
chr10	19951811	19951812	A01177:23:H2L2FDSX3:1:2511:17879:1579	60	+
chr10	19951812	19951813	A01177:23:H2L2FDSX3:1:1102:23990:2644	60	+
chr10	21429288	21429289	A01177:23:H2L2FDSX3:3:2574:2031:11146/1	60	-
chr10	21986240	21986241	A01177:23:H2L2FDSX3:1:1527:14154:27132/1	60	-
chr10	25536301	25536302	A01177:23:H2L2FDSX3:1:1453:32145:14387/1	60	+
chr10	27015308	27015309	A01177:23:H2L2FDSX3:1:1629:5023:11475/1	60	-
chr10	27124885	27124886	A01177:23:H2L2FDSX3:1:1231:11822:2331/1	60	+
chr10	28621991	28621992	A01177:23:H2L2FDSX3:2:1322:6307:5494/1	60	-
chr10	29603057	29603058	A01177:23:H2L2FDSX3:1:1151:3396:33896/1	60	-
chr10	30331484	30331485	A01177:23:H2L2FDSX3:1:1606:21052:35321/1	60	+
chr10	31381225	31381226	A01177:23:H2L2FDSX3:3:2304:12762:5838/1	60	-
chr10	31761007	31761008	A01177:23:H2L2FDSX3:1:1232:23565:26710/1	60	-
chr10	32301488	32301489	A01177:23:H2L2FDSX3:1:1212:14669:9173/1	60	-
chr10	32588809	32588810	A01177:23:H2L2FDSX3:1:2473:31421:17487/1	60	-
chr10	35322330	35322331	A01177:23:H2L2FDSX3:3:1221:9706:18176	60	+
chr10	35347373	35347374	A01177:23:H2L2FDSX3:2:1462:1154:31673/1	60	-
chr10	35360801	35360802	A01177:23:H2L2FDSX3:1:1219:25970:27367/1	60	+
chr10	38401014	38401015	A01177:23:H2L2FDSX3:4:1341:6551:34131/1	60	+
chr10	41503044	41503045	A01177:23:H2L2FDSX3:4:2555:32515:9580/1	60	-
chr10	42591419	42591420	A01177:23:H2L2FDSX3:2:1434:1443:24251/1	60	+
chr10	46177950	46177951	A01177:23:H2L2FDSX3:4:1226:9317:5008	60	-
chr10	47083809	47083810	A01177:23:H2L2FDSX3:3:2118:30544:25238	60	-
chr10	47404163	47404164	A01177:23:H2L2FDSX3:1:2518:1832:7106	60	+
chr10	47424678	47424679	A01177:23:H2L2FDSX3:4:1343:27651:22795/1	60	+
chr10	47712829	47712830	A01177:23:H2L2FDSX3:4:1601:13422:28776/1	60	+
chr10	50436323	50436324	A01177:23:H2L2FDSX3:1:1118:30074:32409/1	60	+
chr10	51137569	51137570	A01177:23:H2L2FDSX3:1:1156:2003:19742/1	60	-
chr10	60938177	60938178	A01177:23:H2L2FDSX3:2:1617:12319:2691/1	60	+
chr10	61309554	61309555	A01177:23:H2L2FDSX3:1:1277:7346:23891/1	60	+
chr10	62216704	62216705	A01177:23:H2L2FDSX3:1:1135:14805:32299/1	60	-
chr10	62233170	62233171	A01177:23:H2L2FDSX3:1:2461:28239:20807	60	+
chr10	68072566	68072567	A01177:23:H2L2FDSX3:1:1177:26106:26475/1	60	-
chr10	68747550	68747551	A01177:23:H2L2FDSX3:3:1551:23086:23062	60	+
chr10	68756349	68756350	A01177:23:H2L2FDSX3:3:2464:27046:25817	60	-
chr10	68960974	68960975	A01177:23:H2L2FDSX3:1:1352:20989:21277/1	60	-
chr10	69621494	69621495	A01177:23:H2L2FDSX3:1:1105:30707:34601/1	60	-
chr10	70521543	70521544	A01177:23:H2L2FDSX3:1:2356:20943:26866	60	+
chr10	72127453	72127454	A01177:23:H2L2FDSX3:4:2472:28311:14669/1	60	+
chr10	72471392	72471393	A01177:23:H2L2FDSX3:1:1232:21187:14982	60	+
chr10	72712870	72712871	A01177:23:H2L2FDSX3:3:1319:23059:11271	60	-
chr10	73151589	73151590	A01177:23:H2L2FDSX3:2:2548:23493:3161/1	60	-
chr10	73555576	73555577	A01177:23:H2L2FDSX3:1:1269:25988:26647/1	60	-
chr10	73959400	73959401	A01177:23:H2L2FDSX3:2:1578:5710:16830	60	+
chr10	74202616	74202617	A01177:23:H2L2FDSX3:1:2255:17210:21966	60	-
chr10	74286182	74286183	A01177:23:H2L2FDSX3:1:1202:30472:28369/1	60	+
chr10	74354105	74354106	A01177:23:H2L2FDSX3:2:1157:9751:19100	60	-
chr10	74512560	74512561	A01177:23:H2L2FDSX3:1:1220:7844:5118/1	60	-
chr10	74599744	74599745	A01177:23:H2L2FDSX3:2:2348:20871:14027/1	60	-
chr10	77946825	77946826	A01177:23:H2L2FDSX3:1:1175:18186:6590	60	-
chr10	77997542	77997543	A01177:23:H2L2FDSX3:2:1366:9046:25488	60	+
chr10	84463057	84463058	A01177:23:H2L2FDSX3:1:2344:9652:4429/1	60	-
chr10	86887497	86887498	A01177:23:H2L2FDSX3:3:2321:25129:9972/1	60	+
chr10	87447259	87447260	A01177:23:H2L2FDSX3:1:1242:13973:12477	60	-
chr10	87509211	87509212	A01177:23:H2L2FDSX3:1:1163:8404:21715/1	60	+
chr10	87800664	87800665	A01177:23:H2L2FDSX3:1:1161:29487:26944/1	60	+
chr10	87814940	87814941	A01177:23:H2L2FDSX3:1:1331:28384:8030/1	60	+
chr10	87964120	87964121	A01177:23:H2L2FDSX3:1:1255:12264:22294/1	60	+
chr10	88299575	88299576	A01177:23:H2L2FDSX3:2:2254:21197:26177/1	60	-
chr10	88328356	88328357	A01177:23:H2L2FDSX3:2:1370:12147:33865/1	60	-
chr10	88900495	88900496	A01177:23:H2L2FDSX3:1:2374:30427:6214	60	-
chr10	89039743	89039744	A01177:23:H2L2FDSX3:1:1104:32027:14998/1	60	+
chr10	89714536	89714537	A01177:23:H2L2FDSX3:1:2248:26784:6981	60	-
chr10	91036511	91036512	A01177:23:H2L2FDSX3:1:1101:20853:26741/1	60	-
chr10	91238810	91238811	A01177:23:H2L2FDSX3:1:1177:6298:32784	60	-
chr10	92470747	92470748	A01177:23:H2L2FDSX3:1:2373:16441:20729/1	60	-
chr10	92531086	92531087	A01177:23:H2L2FDSX3:1:1172:6081:26365/1	60	+
chr10	92895569	92895570	A01177:23:H2L2FDSX3:1:1240:10312:26303/1	60	+
chr10	92933406	92933407	A01177:23:H2L2FDSX3:1:1547:22553:9737/1	60	+
chr10	92954698	92954699	A01177:23:H2L2FDSX3:1:1128:20916:28573/1	60	+
chr10	94599393	94599394	A01177:23:H2L2FDSX3:1:1374:19190:19883	60	-
chr10	96017480	96017481	A01177:23:H2L2FDSX3:1:1132:29080:17910/1	60	+
chr10	96066343	96066344	A01177:23:H2L2FDSX3:2:2252:6099:29966/1	60	+
chr10	96949905	96949906	A01177:23:H2L2FDSX3:2:2236:13774:10974/1	60	-
chr10	96950343	96950344	A01177:23:H2L2FDSX3:2:1625:19786:19038	60	-
chr10	96959122	96959123	A01177:23:H2L2FDSX3:1:1315:19524:8343/1	60	+
chr10	98234219	98234220	A01177:23:H2L2FDSX3:1:1151:14950:22592/1	60	+
chr10	99314805	99314806	A01177:23:H2L2FDSX3:1:1231:9670:9377/1	60	+
chr10	99902085	99902086	A01177:23:H2L2FDSX3:3:2239:26295:30968/1	60	-
chr10	100212325	100212326	A01177:23:H2L2FDSX3:3:1306:17390:21433/1	60	-
chr10	100538744	100538745	A01177:23:H2L2FDSX3:2:1541:7301:14888	60	+
chr10	101708341	101708342	A01177:23:H2L2FDSX3:1:1270:15799:26256/1	60	+
chr10	102027069	102027070	A01177:23:H2L2FDSX3:1:1114:22860:23641/1	60	-
chr10	102698484	102698485	A01177:23:H2L2FDSX3:1:1154:15998:20149	60	+
chr10	103151782	103151783	A01177:23:H2L2FDSX3:1:2678:26124:31548/1	60	-
chr10	106696657	106696658	A01177:23:H2L2FDSX3:1:1246:13512:6918/1	60	+
chr10	109883858	109883859	A01177:23:H2L2FDSX3:3:1356:3115:3223	60	-
chr10	110134217	110134218	A01177:23:H2L2FDSX3:1:2361:19840:28463/1	60	-
chr10	110246587	110246588	A01177:23:H2L2FDSX3:1:2260:31647:20697/1	60	+
chr10	110263414	110263415	A01177:23:H2L2FDSX3:1:1133:12264:6731	60	+
chr10	111459616	111459617	A01177:23:H2L2FDSX3:4:2445:2853:2049	60	+
chr10	111462067	111462068	A01177:23:H2L2FDSX3:3:2340:21603:22529/1	60	+
chr10	111462068	111462069	A01177:23:H2L2FDSX3:1:1109:26485:26506/1	60	+
chr10	111462070	111462071	A01177:23:H2L2FDSX3:1:1546:1488:31344	60	+
chr10	111462071	111462072	A01177:23:H2L2FDSX3:4:2313:32461:18787/1	60	+
chr10	114126259	114126260	A01177:23:H2L2FDSX3:1:1254:24415:2879/1	60	-
chr10	114706652	114706653	A01177:23:H2L2FDSX3:3:2144:19741:15953	60	-
chr10	115943733	115943734	A01177:23:H2L2FDSX3:1:1104:22661:32377/1	60	-
chr10	116403086	116403087	A01177:23:H2L2FDSX3:1:1142:21432:34726/1	60	-
chr10	117710086	117710087	A01177:23:H2L2FDSX3:4:2602:30888:1219/1	60	+
chr10	117772124	117772125	A01177:23:H2L2FDSX3:1:1302:15944:20776/1	60	-
chr10	118316943	118316944	A01177:23:H2L2FDSX3:1:1201:18629:14716/1	60	-
chr10	118469451	118469452	A01177:23:H2L2FDSX3:1:1570:14109:34225	60	-
chr10	119825021	119825022	A01177:23:H2L2FDSX3:1:1233:32470:18959/1	60	-
chr10	120318746	120318747	A01177:23:H2L2FDSX3:4:1357:26485:29262/1	60	-
chr10	124786731	124786732	A01177:23:H2L2FDSX3:3:1424:9317:20979/1	60	+
chr10	124815346	124815347	A01177:23:H2L2FDSX3:4:1344:23873:25958/1	60	-
chr10	127011400	127011401	A01177:23:H2L2FDSX3:1:1157:6958:12759/1	60	+
chr10	128115899	128115900	A01177:23:H2L2FDSX3:1:1132:17291:19194	60	-
chr10	128877248	128877249	A01177:23:H2L2FDSX3:3:2209:32633:17049/1	60	-
chr10	133408816	133408817	A01177:23:H2L2FDSX3:2:1349:28248:26115/1	60	-
chr10	133408817	133408818	A01177:23:H2L2FDSX3:1:2677:30626:10911/1	60	-
chr10	133495960	133495961	A01177:23:H2L2FDSX3:1:1107:25057:27759/1	60	+
chr11	228311	228312	A01177:23:H2L2FDSX3:1:1515:30798:3662/1	60	-
chr11	248145	248146	A01177:23:H2L2FDSX3:1:1303:22978:36338/1	60	+
chr11	250316	250317	A01177:23:H2L2FDSX3:3:1413:25717:16564	60	-
chr11	293158	293159	A01177:23:H2L2FDSX3:1:1404:23836:35227/1	60	-
chr11	337100	337101	A01177:23:H2L2FDSX3:1:1276:30789:11036/1	60	+
chr11	768050	768051	A01177:23:H2L2FDSX3:1:1113:19388:25363	60	-
chr11	783678	783679	A01177:23:H2L2FDSX3:2:2603:16875:23422	60	-
chr11	1355401	1355402	A01177:23:H2L2FDSX3:4:1550:6659:14873	60	+
chr11	3708786	3708787	A01177:23:H2L2FDSX3:1:1212:1145:33254/1	60	+
chr11	3756816	3756817	A01177:23:H2L2FDSX3:3:1351:8965:33614/1	60	+
chr11	3861135	3861136	A01177:23:H2L2FDSX3:1:1630:20437:14246	60	+
chr11	4121539	4121540	A01177:23:H2L2FDSX3:1:1312:16089:7153/1	60	+
chr11	6551159	6551160	A01177:23:H2L2FDSX3:1:1452:28275:19899/1	60	-
chr11	7449285	7449286	A01177:23:H2L2FDSX3:1:1208:15456:22122	60	+
chr11	9482425	9482426	A01177:23:H2L2FDSX3:3:1237:27977:29778/1	60	-
chr11	10114215	10114216	A01177:23:H2L2FDSX3:1:1338:14045:4304/1	60	+
chr11	10122156	10122157	A01177:23:H2L2FDSX3:2:1238:5032:34162	60	-
chr11	11903373	11903374	A01177:23:H2L2FDSX3:1:1216:7898:27383/1	60	+
chr11	13458668	13458669	A01177:23:H2L2FDSX3:1:2436:14064:28761/1	60	+
chr11	13710774	13710775	A01177:23:H2L2FDSX3:1:1649:20961:17315/1	60	+
chr11	14511462	14511463	A01177:23:H2L2FDSX3:2:1177:22643:24612/1	60	+
chr11	14535685	14535686	A01177:23:H2L2FDSX3:1:1652:13892:3599	60	+
chr11	14789752	14789753	A01177:23:H2L2FDSX3:1:1538:9435:27195/1	60	-
chr11	14870022	14870023	A01177:23:H2L2FDSX3:3:2253:5791:33411/1	60	+
chr11	14873816	14873817	A01177:23:H2L2FDSX3:3:2339:2700:27054/1	60	+
chr11	16055920	16055921	A01177:23:H2L2FDSX3:1:2453:29921:22999/1	60	-
chr11	16188924	16188925	A01177:23:H2L2FDSX3:1:1357:26802:32534/1	60	+
chr11	17149919	17149920	A01177:23:H2L2FDSX3:1:1148:14705:12367	60	+
chr11	17154067	17154068	A01177:23:H2L2FDSX3:1:1410:10031:26224	60	-
chr11	17930387	17930388	A01177:23:H2L2FDSX3:1:1213:21097:29168/1	60	+
chr11	18350736	18350737	A01177:23:H2L2FDSX3:1:1137:20790:26788/1	60	-
chr11	20425612	20425613	A01177:23:H2L2FDSX3:1:1218:25012:30029/1	60	-
chr11	20501797	20501798	A01177:23:H2L2FDSX3:1:1261:16920:6308/1	60	+
chr11	25501383	25501384	A01177:23:H2L2FDSX3:1:1265:6262:21637	60	+
chr11	26720647	26720648	A01177:23:H2L2FDSX3:1:2560:8052:5791/1	60	-
chr11	27342799	27342800	A01177:23:H2L2FDSX3:1:1224:3070:5556/1	60	-
chr11	28186743	28186744	A01177:23:H2L2FDSX3:2:1618:7554:28134/1	60	+
chr11	32611044	32611045	A01177:23:H2L2FDSX3:1:1123:24180:33661/1	60	-
chr11	34071093	34071094	A01177:23:H2L2FDSX3:1:1376:15176:19319/1	60	+
chr11	34895477	34895478	A01177:23:H2L2FDSX3:1:1663:20925:29215	60	-
chr11	34944969	34944970	A01177:23:H2L2FDSX3:2:1636:4707:27273	60	-
chr11	37147412	37147413	A01177:23:H2L2FDSX3:1:2354:1452:31156/1	60	-
chr11	38543768	38543769	A01177:23:H2L2FDSX3:1:2147:31213:6887/1	60	+
chr11	43397264	43397265	A01177:23:H2L2FDSX3:1:1303:15501:15875/1	60	-
chr11	43489153	43489154	A01177:23:H2L2FDSX3:1:1234:23863:16047/1	60	+
chr11	43903379	43903380	A01177:23:H2L2FDSX3:1:1147:5963:19867/1	60	-
chr11	44129494	44129495	A01177:23:H2L2FDSX3:1:1111:9037:26099/1	60	+
chr11	44555990	44555991	A01177:23:H2L2FDSX3:1:1218:6280:31563/1	60	-
chr11	45992035	45992036	A01177:23:H2L2FDSX3:2:2612:2474:5588	60	-
chr11	46022376	46022377	A01177:23:H2L2FDSX3:2:2535:21260:2362/1	60	+
chr11	46093481	46093482	A01177:23:H2L2FDSX3:1:1105:3902:22686/1	60	-
chr11	46102811	46102812	A01177:23:H2L2FDSX3:1:1137:21432:29778/1	60	-
chr11	47000735	47000736	A01177:23:H2L2FDSX3:3:1108:29921:31391	60	-
chr11	47502972	47502973	A01177:23:H2L2FDSX3:1:1308:1289:12680/1	60	-
chr11	47604066	47604067	A01177:23:H2L2FDSX3:1:2253:21558:32910	60	+
chr11	55871331	55871332	A01177:23:H2L2FDSX3:1:1144:6497:1814/1	60	+
chr11	57165675	57165676	A01177:23:H2L2FDSX3:4:2442:22290:17519/1	60	-
chr11	57724610	57724611	A01177:23:H2L2FDSX3:1:1205:1850:19476	60	-
chr11	59830969	59830970	A01177:23:H2L2FDSX3:1:1164:28601:36996/1	60	+
chr11	59830970	59830971	A01177:23:H2L2FDSX3:2:1211:1316:14794	60	+
chr11	60413067	60413068	A01177:23:H2L2FDSX3:3:1127:30608:3364/1	60	+
chr11	61052314	61052315	A01177:23:H2L2FDSX3:1:1106:16043:32753	60	-
chr11	61405719	61405720	A01177:23:H2L2FDSX3:1:1171:17544:1344/1	60	-
chr11	61840166	61840167	A01177:23:H2L2FDSX3:4:2556:21920:34037	60	-
chr11	62442745	62442746	A01177:23:H2L2FDSX3:1:2172:7509:18004/1	60	+
chr11	62640063	62640064	A01177:23:H2L2FDSX3:1:1644:18430:1501	60	-
chr11	62717978	62717979	A01177:23:H2L2FDSX3:1:1624:19922:16329/1	60	+
chr11	63651021	63651022	A01177:23:H2L2FDSX3:1:1251:11089:35853/1	60	+
chr11	63653605	63653606	A01177:23:H2L2FDSX3:3:1237:19162:9126	60	-
chr11	63720696	63720697	A01177:23:H2L2FDSX3:1:1250:4119:11036/1	60	+
chr11	63746687	63746688	A01177:23:H2L2FDSX3:2:2239:4598:4570/1	60	+
chr11	63821841	63821842	A01177:23:H2L2FDSX3:1:2643:7120:22561/1	60	-
chr11	63849222	63849223	A01177:23:H2L2FDSX3:4:2338:21938:10833/1	60	-
chr11	63854849	63854850	A01177:23:H2L2FDSX3:1:1155:16206:24142/1	60	-
chr11	63943380	63943381	A01177:23:H2L2FDSX3:1:1646:10456:1689	60	-
chr11	63984658	63984659	A01177:23:H2L2FDSX3:1:1223:28348:4805/1	60	+
chr11	64775885	64775886	A01177:23:H2L2FDSX3:1:1348:9191:18380/1	60	-
chr11	65098895	65098896	A01177:23:H2L2FDSX3:1:2255:19633:24220/1	60	-
chr11	65126526	65126527	A01177:23:H2L2FDSX3:1:1105:28845:31688	60	+
chr11	65196207	65196208	A01177:23:H2L2FDSX3:1:1249:28836:19680/1	60	+
chr11	65270054	65270055	A01177:23:H2L2FDSX3:1:2462:17418:5885/1	60	+
chr11	65277328	65277329	A01177:23:H2L2FDSX3:4:1552:12066:14622	60	-
chr11	65279843	65279844	A01177:23:H2L2FDSX3:1:1364:24542:30060/1	60	+
chr11	65436795	65436796	A01177:23:H2L2FDSX3:1:1354:5728:5901/1	60	-
chr11	65440715	65440716	A01177:23:H2L2FDSX3:1:1122:8431:22388/1	60	+
chr11	65529458	65529459	A01177:23:H2L2FDSX3:1:1547:3025:36949	60	-
chr11	65588338	65588339	A01177:23:H2L2FDSX3:1:1129:19370:6417	60	-
chr11	65622978	65622979	A01177:23:H2L2FDSX3:1:1117:28646:33473/1	60	+
chr11	65622979	65622980	A01177:23:H2L2FDSX3:1:2440:17933:27759/1	60	+
chr11	65655939	65655940	A01177:23:H2L2FDSX3:2:1252:14082:24846/1	60	+
chr11	66063292	66063293	A01177:23:H2L2FDSX3:1:1108:23692:5134/1	60	-
chr11	66199615	66199616	A01177:23:H2L2FDSX3:1:1230:16161:4116/1	60	+
chr11	66632999	66633000	A01177:23:H2L2FDSX3:1:1223:12590:5603/1	60	+
chr11	66658325	66658326	A01177:23:H2L2FDSX3:3:2413:23312:9831	60	+
chr11	67177760	67177761	A01177:23:H2L2FDSX3:2:2552:31358:3129/1	60	+
chr11	67183732	67183733	A01177:23:H2L2FDSX3:1:2358:14760:14685	60	-
chr11	67197023	67197024	A01177:23:H2L2FDSX3:4:1664:22381:3208	60	-
chr11	67198090	67198091	A01177:23:H2L2FDSX3:1:2360:10294:5290/1	60	-
chr11	67216510	67216511	A01177:23:H2L2FDSX3:3:1577:29369:24580	60	+
chr11	68092837	68092838	A01177:23:H2L2FDSX3:1:1450:8169:23782/1	60	-
chr11	68119415	68119416	A01177:23:H2L2FDSX3:1:1144:11379:4883/1	60	+
chr11	68177420	68177421	A01177:23:H2L2FDSX3:1:1275:29930:17378/1	60	+
chr11	68491685	68491686	A01177:23:H2L2FDSX3:1:1401:7988:11099	60	+
chr11	68593122	68593123	A01177:23:H2L2FDSX3:1:1204:22923:27978	60	-
chr11	68807002	68807003	A01177:23:H2L2FDSX3:1:1169:2980:32863/1	60	-
chr11	69908839	69908840	A01177:23:H2L2FDSX3:1:1101:14317:21089/1	60	+
chr11	70224754	70224755	A01177:23:H2L2FDSX3:2:1437:9028:2440/1	60	+
chr11	70392927	70392928	A01177:23:H2L2FDSX3:1:1157:6108:11600/1	60	+
chr11	70759474	70759475	A01177:23:H2L2FDSX3:3:2135:15121:31657	60	-
chr11	72175246	72175247	A01177:23:H2L2FDSX3:4:1353:31349:10191/1	60	+
chr11	72739983	72739984	A01177:23:H2L2FDSX3:1:1129:21685:26584/1	60	+
chr11	72805767	72805768	A01177:23:H2L2FDSX3:2:1246:26051:14763	60	-
chr11	72891273	72891274	A01177:23:H2L2FDSX3:1:1438:25916:23453/1	60	+
chr11	72954608	72954609	A01177:23:H2L2FDSX3:1:1346:8938:25958/1	60	+
chr11	72982643	72982644	A01177:23:H2L2FDSX3:1:1134:16559:31986/1	60	-
chr11	73802347	73802348	A01177:23:H2L2FDSX3:1:1166:28709:6590	60	-
chr11	73817033	73817034	A01177:23:H2L2FDSX3:4:1226:17861:32080/1	60	+
chr11	73854512	73854513	A01177:23:H2L2FDSX3:1:1354:29839:21198/1	60	+
chr11	73906076	73906077	A01177:23:H2L2FDSX3:3:2277:24849:19758	60	-
chr11	74549108	74549109	A01177:23:H2L2FDSX3:2:1175:7111:7012/1	60	+
chr11	75596052	75596053	A01177:23:H2L2FDSX3:1:1155:29351:25050/1	60	-
chr11	75925942	75925943	A01177:23:H2L2FDSX3:4:2462:4390:35618	60	-
chr11	76366955	76366956	A01177:23:H2L2FDSX3:1:1338:14434:35978/1	60	-
chr11	76375921	76375922	A01177:23:H2L2FDSX3:1:1242:6370:2597/1	60	-
chr11	76495541	76495542	A01177:23:H2L2FDSX3:4:1641:21603:1642/1	60	-
chr11	76539735	76539736	A01177:23:H2L2FDSX3:1:1115:31702:32064/1	60	+
chr11	76906150	76906151	A01177:23:H2L2FDSX3:1:1204:23963:4100/1	60	-
chr11	77674546	77674547	A01177:23:H2L2FDSX3:1:1276:12961:14074/1	60	+
chr11	78305291	78305292	A01177:23:H2L2FDSX3:2:1670:26313:29183/1	60	-
chr11	78895638	78895639	A01177:23:H2L2FDSX3:1:2213:23520:7467/1	60	-
chr11	80523570	80523571	A01177:23:H2L2FDSX3:1:1336:16441:9392/1	60	+
chr11	81081243	81081244	A01177:23:H2L2FDSX3:2:1148:27796:30217/1	60	-
chr11	81125220	81125221	A01177:23:H2L2FDSX3:1:1170:29884:31641/1	60	+
chr11	82762100	82762101	A01177:23:H2L2FDSX3:1:1101:26142:22404/1	60	+
chr11	83223209	83223210	A01177:23:H2L2FDSX3:3:2153:21902:15906/1	60	-
chr11	83223210	83223211	A01177:23:H2L2FDSX3:1:1114:1452:1783/1	60	-
chr11	85571839	85571840	A01177:23:H2L2FDSX3:1:2121:15854:21527/1	60	+
chr11	85653957	85653958	A01177:23:H2L2FDSX3:1:1226:16134:3975	60	+
chr11	86037769	86037770	A01177:23:H2L2FDSX3:4:2121:28311:17519	60	-
chr11	90393986	90393987	A01177:23:H2L2FDSX3:1:1376:11333:8155/1	60	+
chr11	90607374	90607375	A01177:23:H2L2FDSX3:1:1104:19994:22498/1	60	+
chr11	90721969	90721970	A01177:23:H2L2FDSX3:1:2126:3586:7513/1	60	+
chr11	91162205	91162206	A01177:23:H2L2FDSX3:1:1639:15085:30029/1	60	-
chr11	93146814	93146815	A01177:23:H2L2FDSX3:1:1266:6343:18928/1	60	-
chr11	94329312	94329313	A01177:23:H2L2FDSX3:4:2175:17173:21465	60	-
chr11	94412985	94412986	A01177:23:H2L2FDSX3:1:1102:30644:4867/1	60	+
chr11	94418263	94418264	A01177:23:H2L2FDSX3:2:1308:20455:31970	60	-
chr11	95785322	95785323	A01177:23:H2L2FDSX3:1:2630:29279:8453/1	60	-
chr11	98550681	98550682	A01177:23:H2L2FDSX3:2:1604:1461:18145/1	60	-
chr11	99437754	99437755	A01177:23:H2L2FDSX3:2:1435:10420:36385/1	60	+
chr11	103713372	103713373	A01177:23:H2L2FDSX3:2:2206:10221:35978	60	-
chr11	104060178	104060179	A01177:23:H2L2FDSX3:1:1304:14000:7733	60	-
chr11	104464775	104464776	A01177:23:H2L2FDSX3:3:2218:31575:20572/1	60	+
chr11	104588583	104588584	A01177:23:H2L2FDSX3:1:1368:1985:21840/1	60	-
chr11	107195905	107195906	A01177:23:H2L2FDSX3:1:1148:25744:19366/1	60	-
chr11	107424149	107424150	A01177:23:H2L2FDSX3:1:2253:12952:22200	60	+
chr11	108018596	108018597	A01177:23:H2L2FDSX3:4:1331:3866:8343/1	60	+
chr11	108046045	108046046	A01177:23:H2L2FDSX3:2:1340:25437:19429	60	-
chr11	108307525	108307526	A01177:23:H2L2FDSX3:1:1265:18701:14653	60	+
chr11	108879026	108879027	A01177:23:H2L2FDSX3:1:1137:24985:36996/1	60	-
chr11	109299425	109299426	A01177:23:H2L2FDSX3:2:2321:23574:33489/1	60	-
chr11	110261647	110261648	A01177:23:H2L2FDSX3:1:1608:21956:23954	60	+
chr11	111707619	111707620	A01177:23:H2L2FDSX3:1:1250:29441:27117/1	60	-
chr11	113997209	113997210	A01177:23:H2L2FDSX3:1:1344:18466:4382/1	60	+
chr11	118303719	118303720	A01177:23:H2L2FDSX3:1:1506:11858:10441	60	+
chr11	118485296	118485297	A01177:23:H2L2FDSX3:1:1335:20745:3411/1	60	+
chr11	118779555	118779556	A01177:23:H2L2FDSX3:1:1118:14633:15906/1	60	+
chr11	118824404	118824405	A01177:23:H2L2FDSX3:1:2322:28257:2832	60	-
chr11	119232729	119232730	A01177:23:H2L2FDSX3:1:1145:21902:34695/1	60	+
chr11	119232731	119232732	A01177:23:H2L2FDSX3:1:2611:21016:27085/1	60	+
chr11	124629891	124629892	A01177:23:H2L2FDSX3:1:1271:1994:25895/1	60	+
chr11	124953517	124953518	A01177:23:H2L2FDSX3:1:1229:15745:15859	60	+
chr11	125027998	125027999	A01177:23:H2L2FDSX3:1:1569:5041:33238/1	60	-
chr11	128060635	128060636	A01177:23:H2L2FDSX3:1:1110:6225:32534/1	60	+
chr11	128301665	128301666	A01177:23:H2L2FDSX3:1:1144:12066:19820/1	60	+
chr11	128331996	128331997	A01177:23:H2L2FDSX3:1:1261:31105:28056/1	60	+
chr11	128438858	128438859	A01177:23:H2L2FDSX3:1:1277:10899:26694/1	60	+
chr11	129856455	129856456	A01177:23:H2L2FDSX3:3:2557:8910:30107/1	60	+
chr11	131325351	131325352	A01177:23:H2L2FDSX3:1:1139:24795:36855	60	+
chr11	131460647	131460648	A01177:23:H2L2FDSX3:1:1661:14335:16485/1	60	-
chr11	134199415	134199416	A01177:23:H2L2FDSX3:1:1355:19379:26788/1	60	-
chr11	134217108	134217109	A01177:23:H2L2FDSX3:2:1603:22797:32769/1	60	+
chr11	134273259	134273260	A01177:23:H2L2FDSX3:2:1176:26530:31156	60	-
chr12	286388	286389	A01177:23:H2L2FDSX3:3:1220:25726:12790/1	60	-
chr12	286389	286390	A01177:23:H2L2FDSX3:1:1206:27335:24846/1	60	-
chr12	322310	322311	A01177:23:H2L2FDSX3:2:2531:26042:10457	60	-
chr12	336392	336393	A01177:23:H2L2FDSX3:1:1516:22209:22952/1	60	+
chr12	789758	789759	A01177:23:H2L2FDSX3:1:2126:7672:21480/1	60	-
chr12	819790	819791	A01177:23:H2L2FDSX3:1:1113:5864:4225/1	60	-
chr12	830733	830734	A01177:23:H2L2FDSX3:1:1272:10339:10629	60	-
chr12	1595775	1595776	A01177:23:H2L2FDSX3:1:1454:5502:1344/1	60	+
chr12	1977538	1977539	A01177:23:H2L2FDSX3:1:1135:21757:2816/1	60	+
chr12	2016524	2016525	A01177:23:H2L2FDSX3:2:2615:25690:29700/1	60	-
chr12	2843633	2843634	A01177:23:H2L2FDSX3:2:1252:10212:23030/1	60	+
chr12	2863036	2863037	A01177:23:H2L2FDSX3:1:1122:32000:6308	60	-
chr12	2895520	2895521	A01177:23:H2L2FDSX3:1:1308:15085:36448/1	60	+
chr12	2924169	2924170	A01177:23:H2L2FDSX3:1:1277:14136:24377/1	60	-
chr12	4544376	4544377	A01177:23:H2L2FDSX3:3:1168:13675:23296	60	+
chr12	4716428	4716429	A01177:23:H2L2FDSX3:1:2148:12066:16188/1	60	-
chr12	5437544	5437545	A01177:23:H2L2FDSX3:1:1222:23122:6151/1	60	-
chr12	6457162	6457163	A01177:23:H2L2FDSX3:1:2213:23764:13714/1	60	-
chr12	6573652	6573653	A01177:23:H2L2FDSX3:4:1103:5782:19899	60	-
chr12	6590812	6590813	A01177:23:H2L2FDSX3:3:2228:18765:32831/1	60	-
chr12	6619236	6619237	A01177:23:H2L2FDSX3:1:1262:8820:14262/1	60	-
chr12	6931515	6931516	A01177:23:H2L2FDSX3:4:1466:13178:5744/1	60	-
chr12	6961442	6961443	A01177:23:H2L2FDSX3:2:2158:29866:5744	60	-
chr12	6961443	6961444	A01177:23:H2L2FDSX3:2:1349:25907:32080/1	60	-
chr12	6961444	6961445	A01177:23:H2L2FDSX3:1:1448:25663:22200/1	60	-
chr12	6984158	6984159	A01177:23:H2L2FDSX3:1:1325:25663:2660/1	60	+
chr12	7771715	7771716	A01177:23:H2L2FDSX3:4:2109:15112:19742	60	-
chr12	7922459	7922460	A01177:23:H2L2FDSX3:3:2601:25988:30686	60	+
chr12	8722332	8722333	A01177:23:H2L2FDSX3:1:1515:17083:15452/1	60	-
chr12	8774632	8774633	A01177:23:H2L2FDSX3:2:1328:24053:10551	60	-
chr12	9398532	9398533	A01177:23:H2L2FDSX3:1:1141:14262:34178/1	60	+
chr12	9785144	9785145	A01177:23:H2L2FDSX3:4:2204:30508:33661/1	60	+
chr12	9788640	9788641	A01177:23:H2L2FDSX3:4:1514:2013:21762	60	+
chr12	10699877	10699878	A01177:23:H2L2FDSX3:3:2170:3369:29277	60	-
chr12	10700160	10700161	A01177:23:H2L2FDSX3:1:1130:26341:10347/1	60	-
chr12	11719561	11719562	A01177:23:H2L2FDSX3:1:1120:13838:13557/1	60	+
chr12	11968474	11968475	A01177:23:H2L2FDSX3:1:1102:9905:6120/1	60	-
chr12	12329290	12329291	A01177:23:H2L2FDSX3:1:1240:31964:19523/1	60	-
chr12	13427174	13427175	A01177:23:H2L2FDSX3:3:1271:31720:29559	60	-
chr12	14279383	14279384	A01177:23:H2L2FDSX3:4:1160:18891:30514/1	60	+
chr12	14466443	14466444	A01177:23:H2L2FDSX3:2:2167:22770:33880/1	60	-
chr12	14794652	14794653	A01177:23:H2L2FDSX3:2:2266:30427:1360	60	-
chr12	15891598	15891599	A01177:23:H2L2FDSX3:1:1656:15619:27759/1	60	-
chr12	19136406	19136407	A01177:23:H2L2FDSX3:1:1146:17734:10097/1	60	-
chr12	21475290	21475291	A01177:23:H2L2FDSX3:1:1329:9824:5666/1	60	+
chr12	21504583	21504584	A01177:23:H2L2FDSX3:1:1235:6632:23062/1	60	+
chr12	21771393	21771394	A01177:23:H2L2FDSX3:1:1164:13675:7513/1	60	+
chr12	22455100	22455101	A01177:23:H2L2FDSX3:1:1205:16947:11365/1	60	+
chr12	22573757	22573758	A01177:23:H2L2FDSX3:3:2359:3197:25066/1	60	+
chr12	22661522	22661523	A01177:23:H2L2FDSX3:2:2440:31575:20572	60	-
chr12	25283181	25283182	A01177:23:H2L2FDSX3:3:2149:5077:9439/1	60	-
chr12	26281640	26281641	A01177:23:H2L2FDSX3:1:1202:32542:18834/1	60	-
chr12	26584858	26584859	A01177:23:H2L2FDSX3:2:1261:20591:12790	60	-
chr12	26906835	26906836	A01177:23:H2L2FDSX3:4:2118:21585:16955/1	60	-
chr12	27008482	27008483	A01177:23:H2L2FDSX3:1:1119:3730:25300/1	60	-
chr12	28316489	28316490	A01177:23:H2L2FDSX3:2:1441:14760:22576	60	-
chr12	28347340	28347341	A01177:23:H2L2FDSX3:4:2447:17047:3145	60	+
chr12	29183912	29183913	A01177:23:H2L2FDSX3:1:1130:16712:36135/1	60	-
chr12	29254113	29254114	A01177:23:H2L2FDSX3:1:1134:18322:24111/1	60	+
chr12	31678514	31678515	A01177:23:H2L2FDSX3:3:2312:1994:21762	60	+
chr12	32174534	32174535	A01177:23:H2L2FDSX3:1:1122:16749:30091/1	60	+
chr12	37545832	37545833	A01177:23:H2L2FDSX3:1:1134:9317:5979	60	+
chr12	37835794	37835795	A01177:23:H2L2FDSX3:2:1411:16215:24220/1	60	+
chr12	42204429	42204430	A01177:23:H2L2FDSX3:1:1548:14290:1407/1	60	-
chr12	43750426	43750427	A01177:23:H2L2FDSX3:1:2170:14868:5040/1	60	-
chr12	43831258	43831259	A01177:23:H2L2FDSX3:3:1126:7889:5478/1	60	-
chr12	43846862	43846863	A01177:23:H2L2FDSX3:1:2668:20320:18176/1	60	-
chr12	45662574	45662575	A01177:23:H2L2FDSX3:1:1156:19560:6120/1	60	+
chr12	45668588	45668589	A01177:23:H2L2FDSX3:1:1109:23746:8077/1	60	+
chr12	45836744	45836745	A01177:23:H2L2FDSX3:1:1669:22968:30342/1	60	-
chr12	45861238	45861239	A01177:23:H2L2FDSX3:1:1653:6903:29669/1	60	-
chr12	46637681	46637682	A01177:23:H2L2FDSX3:1:1129:27787:27101/1	60	+
chr12	47208494	47208495	A01177:23:H2L2FDSX3:3:2337:24885:12649/1	60	-
chr12	47685575	47685576	A01177:23:H2L2FDSX3:1:1220:27055:16626/1	60	+
chr12	48661364	48661365	A01177:23:H2L2FDSX3:1:1352:3902:7560/1	60	-
chr12	49015010	49015011	A01177:23:H2L2FDSX3:1:1112:3974:12070/1	60	-
chr12	50270070	50270071	A01177:23:H2L2FDSX3:1:2607:1796:35571	60	-
chr12	50410027	50410028	A01177:23:H2L2FDSX3:4:1134:20681:28354/1	60	+
chr12	50421462	50421463	A01177:23:H2L2FDSX3:3:2309:29134:32659/1	60	+
chr12	50454555	50454556	A01177:23:H2L2FDSX3:1:1135:21233:32158/1	60	-
chr12	51091084	51091085	A01177:23:H2L2FDSX3:1:1547:5520:14779/1	60	-
chr12	51599093	51599094	A01177:23:H2L2FDSX3:1:1126:4417:30686/1	60	-
chr12	52342993	52342994	A01177:23:H2L2FDSX3:1:1266:7193:4241/1	60	+
chr12	52623530	52623531	A01177:23:H2L2FDSX3:1:1122:16649:19398/1	60	+
chr12	52624411	52624412	A01177:23:H2L2FDSX3:1:1323:2980:31266/1	60	+
chr12	52625422	52625423	A01177:23:H2L2FDSX3:1:1104:23222:27524/1	60	+
chr12	52982171	52982172	A01177:23:H2L2FDSX3:1:1407:13367:1188	60	+
chr12	53311130	53311131	A01177:23:H2L2FDSX3:4:1233:18539:25394	60	+
chr12	53386069	53386070	A01177:23:H2L2FDSX3:1:1277:28221:34835/1	60	+
chr12	53386070	53386071	A01177:23:H2L2FDSX3:4:1539:7030:11381/1	60	+
chr12	53461574	53461575	A01177:23:H2L2FDSX3:1:1327:26250:5963/1	60	-
chr12	53595845	53595846	A01177:23:H2L2FDSX3:2:1125:3757:26819/1	60	+
chr12	53614241	53614242	A01177:23:H2L2FDSX3:1:1147:26738:26224/1	60	-
chr12	54242306	54242307	A01177:23:H2L2FDSX3:1:1553:21034:17472/1	60	-
chr12	54521492	54521493	A01177:23:H2L2FDSX3:1:1137:23927:17722/1	60	+
chr12	54955541	54955542	A01177:23:H2L2FDSX3:1:1166:30897:29794/1	60	+
chr12	55924822	55924823	A01177:23:H2L2FDSX3:2:1629:32452:32800	60	+
chr12	55959746	55959747	A01177:23:H2L2FDSX3:2:1439:1190:10441/1	60	+
chr12	56107891	56107892	A01177:23:H2L2FDSX3:1:1177:20464:7560/1	60	-
chr12	56190389	56190390	A01177:23:H2L2FDSX3:1:1470:24343:23453	60	+
chr12	56293535	56293536	A01177:23:H2L2FDSX3:3:1248:12689:28166	60	+
chr12	56423091	56423092	A01177:23:H2L2FDSX3:3:2463:21956:25488	60	-
chr12	56665930	56665931	A01177:23:H2L2FDSX3:4:2248:20989:2143	60	-
chr12	56665932	56665933	A01177:23:H2L2FDSX3:1:1105:13340:14920/1	60	-
chr12	58393200	58393201	A01177:23:H2L2FDSX3:1:1118:32226:12054/1	60	+
chr12	60995662	60995663	A01177:23:H2L2FDSX3:3:2423:16269:12665/1	60	-
chr12	62281052	62281053	A01177:23:H2L2FDSX3:2:2317:24532:17456	60	-
chr12	62390355	62390356	A01177:23:H2L2FDSX3:2:2566:2067:16595	60	-
chr12	62921485	62921486	A01177:23:H2L2FDSX3:1:1167:23484:32205/1	60	+
chr12	63069698	63069699	A01177:23:H2L2FDSX3:1:1167:26133:16157/1	60	-
chr12	63984886	63984887	A01177:23:H2L2FDSX3:2:2446:26304:16611	60	-
chr12	64449556	64449557	A01177:23:H2L2FDSX3:1:1536:32244:30812	60	-
chr12	65182555	65182556	A01177:23:H2L2FDSX3:2:1512:28971:35258	60	+
chr12	67274595	67274596	A01177:23:H2L2FDSX3:1:1142:27407:31485/1	60	+
chr12	67282322	67282323	A01177:23:H2L2FDSX3:1:1244:31358:13933/1	60	-
chr12	68665166	68665167	A01177:23:H2L2FDSX3:1:2146:24704:12868/1	60	+
chr12	69384575	69384576	A01177:23:H2L2FDSX3:1:1168:16260:31594/1	60	+
chr12	71661103	71661104	A01177:23:H2L2FDSX3:3:1352:1461:10379	60	-
chr12	71883847	71883848	A01177:23:H2L2FDSX3:1:1419:17644:15201/1	60	-
chr12	74151236	74151237	A01177:23:H2L2FDSX3:1:2630:12002:4899/1	60	-
chr12	75242472	75242473	A01177:23:H2L2FDSX3:3:2504:19452:15577/1	60	-
chr12	75864502	75864503	A01177:23:H2L2FDSX3:1:2569:5746:6308	60	+
chr12	78720567	78720568	A01177:23:H2L2FDSX3:1:1132:3341:29888	60	-
chr12	79126408	79126409	A01177:23:H2L2FDSX3:4:1134:13819:28494/1	60	+
chr12	79584319	79584320	A01177:23:H2L2FDSX3:1:1642:31756:6417/1	60	-
chr12	79820300	79820301	A01177:23:H2L2FDSX3:1:1130:31476:19366/1	60	-
chr12	80320233	80320234	A01177:23:H2L2FDSX3:1:1222:9896:15875/1	60	-
chr12	80585889	80585890	A01177:23:H2L2FDSX3:4:1426:18891:29731	60	+
chr12	87750619	87750620	A01177:23:H2L2FDSX3:4:1638:32217:6026	60	-
chr12	94112162	94112163	A01177:23:H2L2FDSX3:3:1426:18701:5008/1	60	-
chr12	95859520	95859521	A01177:23:H2L2FDSX3:1:1328:5439:20556	60	-
chr12	101850917	101850918	A01177:23:H2L2FDSX3:1:1131:21160:8328/1	60	+
chr12	102183861	102183862	A01177:23:H2L2FDSX3:2:1345:17879:15327/1	60	+
chr12	102708014	102708015	A01177:23:H2L2FDSX3:1:1455:9010:3098/1	60	+
chr12	102708016	102708017	A01177:23:H2L2FDSX3:3:1539:1036:36667/1	60	+
chr12	103306636	103306637	A01177:23:H2L2FDSX3:1:1206:19732:33661	60	+
chr12	104084443	104084444	A01177:23:H2L2FDSX3:1:1342:5113:20901/1	60	+
chr12	104084445	104084446	A01177:23:H2L2FDSX3:2:2643:26784:3255/1	60	+
chr12	104109425	104109426	A01177:23:H2L2FDSX3:1:1332:16170:22670/1	60	+
chr12	104505122	104505123	A01177:23:H2L2FDSX3:1:1514:19859:22983	60	-
chr12	105004429	105004430	A01177:23:H2L2FDSX3:1:2325:6976:4648/1	60	+
chr12	105156643	105156644	A01177:23:H2L2FDSX3:1:1207:29532:29277/1	60	-
chr12	105165460	105165461	A01177:23:H2L2FDSX3:1:1148:10013:23688/1	60	+
chr12	105168508	105168509	A01177:23:H2L2FDSX3:1:2462:14226:19586/1	60	-
chr12	106838643	106838644	A01177:23:H2L2FDSX3:1:1167:19868:22968/1	60	-
chr12	107344670	107344671	A01177:23:H2L2FDSX3:1:2452:4020:32910/1	60	-
chr12	109536919	109536920	A01177:23:H2L2FDSX3:3:1242:32072:28573	60	-
chr12	109567876	109567877	A01177:23:H2L2FDSX3:3:2674:8504:25394/1	60	-
chr12	110322271	110322272	A01177:23:H2L2FDSX3:1:1663:11858:11945/1	60	-
chr12	110367488	110367489	A01177:23:H2L2FDSX3:1:2177:14443:19899/1	60	-
chr12	112053084	112053085	A01177:23:H2L2FDSX3:1:1622:4074:36104/1	60	+
chr12	112061635	112061636	A01177:23:H2L2FDSX3:1:1222:17752:5149/1	60	+
chr12	112077516	112077517	A01177:23:H2L2FDSX3:1:1510:10746:27179	60	+
chr12	112242099	112242100	A01177:23:H2L2FDSX3:2:1676:21965:19836/1	60	+
chr12	112501401	112501402	A01177:23:H2L2FDSX3:1:2552:26295:12712	60	-
chr12	115270075	115270076	A01177:23:H2L2FDSX3:1:1157:13919:27383	60	+
chr12	115750982	115750983	A01177:23:H2L2FDSX3:1:1248:30924:29904	60	+
chr12	117181297	117181298	A01177:23:H2L2FDSX3:1:1228:7374:36401/1	60	+
chr12	118219345	118219346	A01177:23:H2L2FDSX3:1:2272:17463:3082/1	60	-
chr12	118235696	118235697	A01177:23:H2L2FDSX3:1:1609:29957:29919/1	60	+
chr12	118247963	118247964	A01177:23:H2L2FDSX3:1:1318:10773:23093/1	60	-
chr12	120134023	120134024	A01177:23:H2L2FDSX3:1:2613:1244:5682/1	60	+
chr12	120329743	120329744	A01177:23:H2L2FDSX3:4:2617:20555:5807/1	60	+
chr12	121329504	121329505	A01177:23:H2L2FDSX3:1:1143:29803:5635/1	60	+
chr12	121449706	121449707	A01177:23:H2L2FDSX3:1:1205:11541:15123	60	-
chr12	121572140	121572141	A01177:23:H2L2FDSX3:2:2657:20799:13933/1	60	-
chr12	122481662	122481663	A01177:23:H2L2FDSX3:1:2149:27552:7811/1	60	+
chr12	122571733	122571734	A01177:23:H2L2FDSX3:3:1414:31503:22545/1	60	+
chr12	122573853	122573854	A01177:23:H2L2FDSX3:1:2512:32199:25817/1	60	+
chr12	122585506	122585507	A01177:23:H2L2FDSX3:1:1146:30210:29293/1	60	+
chr12	122588804	122588805	A01177:23:H2L2FDSX3:1:2326:12952:5979	60	-
chr12	122621589	122621590	A01177:23:H2L2FDSX3:1:1343:27136:13354/1	60	+
chr12	122893317	122893318	A01177:23:H2L2FDSX3:1:1104:26729:18662	60	+
chr12	123162741	123162742	A01177:23:H2L2FDSX3:1:1443:9598:36933/1	60	+
chr12	123176108	123176109	A01177:23:H2L2FDSX3:1:1319:17671:19820/1	60	-
chr12	123727117	123727118	A01177:23:H2L2FDSX3:1:1152:19705:35587/1	60	+
chr12	123727119	123727120	A01177:23:H2L2FDSX3:2:1437:10863:13510	60	+
chr12	123758911	123758912	A01177:23:H2L2FDSX3:1:2239:3604:25426	60	-
chr12	124471078	124471079	A01177:23:H2L2FDSX3:1:1560:4580:17816/1	60	+
chr12	129670975	129670976	A01177:23:H2L2FDSX3:1:1477:18050:28213/1	60	+
chr12	129678154	129678155	A01177:23:H2L2FDSX3:2:2218:23836:15186/1	60	+
chr12	130808495	130808496	A01177:23:H2L2FDSX3:1:2230:22842:2096/1	60	-
chr12	131726843	131726844	A01177:23:H2L2FDSX3:3:1110:11550:4366/1	60	-
chr12	131731950	131731951	A01177:23:H2L2FDSX3:2:1565:14488:27649/1	60	+
chr12	132090172	132090173	A01177:23:H2L2FDSX3:1:1102:14660:20776/1	60	+
chr12	132660407	132660408	A01177:23:H2L2FDSX3:1:1643:30843:34115/1	60	-
chr12	132661100	132661101	A01177:23:H2L2FDSX3:2:1272:14290:31093/1	60	+
chr12	132727092	132727093	A01177:23:H2L2FDSX3:1:1231:6144:27477/1	60	-
chr13	19447396	19447397	A01177:23:H2L2FDSX3:1:1370:1841:12289/1	60	-
chr13	19700288	19700289	A01177:23:H2L2FDSX3:1:1225:29423:35039/1	60	+
chr13	19853289	19853290	A01177:23:H2L2FDSX3:1:1472:12093:15264/1	60	-
chr13	20015163	20015164	A01177:23:H2L2FDSX3:1:1302:6677:16501/1	60	+
chr13	20068557	20068558	A01177:23:H2L2FDSX3:1:1355:20229:31234/1	60	+
chr13	20081801	20081802	A01177:23:H2L2FDSX3:4:1566:4987:3740/1	60	-
chr13	20155566	20155567	A01177:23:H2L2FDSX3:1:1304:15673:20149/1	60	-
chr13	21520330	21520331	A01177:23:H2L2FDSX3:1:2145:9164:20462	60	-
chr13	23657170	23657171	A01177:23:H2L2FDSX3:1:2267:13304:12226/1	60	+
chr13	23866941	23866942	A01177:23:H2L2FDSX3:1:1313:23240:35102/1	60	-
chr13	27524195	27524196	A01177:23:H2L2FDSX3:1:1313:21124:24142/1	60	-
chr13	30225462	30225463	A01177:23:H2L2FDSX3:1:1144:14986:10880/1	60	+
chr13	32338434	32338435	A01177:23:H2L2FDSX3:1:1104:23791:13291/1	60	+
chr13	32506592	32506593	A01177:23:H2L2FDSX3:1:1370:27127:3912/1	60	-
chr13	32539977	32539978	A01177:23:H2L2FDSX3:1:1151:14118:2581/1	60	-
chr13	34715609	34715610	A01177:23:H2L2FDSX3:1:1101:24117:15327/1	60	+
chr13	36887357	36887358	A01177:23:H2L2FDSX3:3:2463:30219:15280	60	+
chr13	37255521	37255522	A01177:23:H2L2FDSX3:3:2135:14127:26522/1	60	+
chr13	41718226	41718227	A01177:23:H2L2FDSX3:4:2276:17562:27336	60	-
chr13	42405548	42405549	A01177:23:H2L2FDSX3:1:2175:32244:8578/1	60	-
chr13	44605357	44605358	A01177:23:H2L2FDSX3:1:1243:24071:11710/1	60	+
chr13	45161311	45161312	A01177:23:H2L2FDSX3:1:1121:27651:9862/1	60	-
chr13	45191626	45191627	A01177:23:H2L2FDSX3:1:2164:11586:5055/1	60	+
chr13	45978601	45978602	A01177:23:H2L2FDSX3:4:2448:5367:18740/1	60	+
chr13	48360794	48360795	A01177:23:H2L2FDSX3:1:1127:21730:31454/1	60	-
chr13	48362547	48362548	A01177:23:H2L2FDSX3:3:2365:6451:23375	60	-
chr13	48501818	48501819	A01177:23:H2L2FDSX3:1:1522:15917:12493/1	60	+
chr13	48628099	48628100	A01177:23:H2L2FDSX3:1:1151:11017:14810/1	60	-
chr13	55956507	55956508	A01177:23:H2L2FDSX3:1:1516:3179:27226/1	60	-
chr13	57514121	57514122	A01177:23:H2L2FDSX3:1:1101:28836:7435/1	60	+
chr13	59922117	59922118	A01177:23:H2L2FDSX3:1:2225:31412:34225/1	60	-
chr13	60680557	60680558	A01177:23:H2L2FDSX3:1:1102:23873:17534/1	60	+
chr13	61193354	61193355	A01177:23:H2L2FDSX3:1:2347:13160:1204/1	60	-
chr13	62850704	62850705	A01177:23:H2L2FDSX3:3:1650:9842:22701/1	60	+
chr13	62993977	62993978	A01177:23:H2L2FDSX3:1:1108:9769:31563	60	+
chr13	63522724	63522725	A01177:23:H2L2FDSX3:2:2515:2202:2769	60	+
chr13	63638064	63638065	A01177:23:H2L2FDSX3:1:1471:20889:27148/1	60	+
chr13	64034920	64034921	A01177:23:H2L2FDSX3:2:1634:20772:7592/1	60	+
chr13	64309526	64309527	A01177:23:H2L2FDSX3:1:1114:22724:22529	60	-
chr13	65237104	65237105	A01177:23:H2L2FDSX3:1:1506:29360:4711	60	+
chr13	65645880	65645881	A01177:23:H2L2FDSX3:1:1251:17164:13996/1	60	+
chr13	65728479	65728480	A01177:23:H2L2FDSX3:1:1512:16975:22216/1	60	-
chr13	66542167	66542168	A01177:23:H2L2FDSX3:1:2223:23900:21245/1	60	+
chr13	66976183	66976184	A01177:23:H2L2FDSX3:3:1646:19343:36025/1	60	-
chr13	67687991	67687992	A01177:23:H2L2FDSX3:3:1227:27814:2691	60	-
chr13	68456057	68456058	A01177:23:H2L2FDSX3:1:1115:17255:11647/1	60	-
chr13	73366522	73366523	A01177:23:H2L2FDSX3:1:1278:8287:11083/1	60	-
chr13	75325168	75325169	A01177:23:H2L2FDSX3:2:2122:30074:6574/1	60	-
chr13	75848807	75848808	A01177:23:H2L2FDSX3:4:2450:13874:33379	60	-
chr13	76231491	76231492	A01177:23:H2L2FDSX3:3:2160:22806:21605	60	+
chr13	77255640	77255641	A01177:23:H2L2FDSX3:1:1519:6470:15640/1	60	-
chr13	77281906	77281907	A01177:23:H2L2FDSX3:1:1160:20166:3004/1	60	-
chr13	77746675	77746676	A01177:23:H2L2FDSX3:1:1110:10682:7153	60	+
chr13	79381708	79381709	A01177:23:H2L2FDSX3:1:1261:9896:8046/1	60	-
chr13	81970009	81970010	A01177:23:H2L2FDSX3:1:1225:31783:29450	60	+
chr13	82601690	82601691	A01177:23:H2L2FDSX3:1:1150:24026:26944/1	60	-
chr13	83470565	83470566	A01177:23:H2L2FDSX3:1:1352:13205:30843/1	60	-
chr13	84117141	84117142	A01177:23:H2L2FDSX3:1:1262:19976:3176/1	60	-
chr13	84869531	84869532	A01177:23:H2L2FDSX3:1:1146:11686:9549/1	60	-
chr13	86481611	86481612	A01177:23:H2L2FDSX3:1:2334:29821:3850/1	60	+
chr13	86574598	86574599	A01177:23:H2L2FDSX3:2:1262:27950:10222/1	60	-
chr13	86639539	86639540	A01177:23:H2L2FDSX3:3:1609:29369:5102/1	60	+
chr13	86729848	86729849	A01177:23:H2L2FDSX3:3:1656:1940:31407/1	60	-
chr13	87351952	87351953	A01177:23:H2L2FDSX3:3:1667:17363:34319	60	-
chr13	88601263	88601264	A01177:23:H2L2FDSX3:1:1552:3531:15436/1	60	+
chr13	93767030	93767031	A01177:23:H2L2FDSX3:3:2560:20347:13182/1	60	-
chr13	95591576	95591577	A01177:23:H2L2FDSX3:3:2373:17318:30358	60	-
chr13	97977804	97977805	A01177:23:H2L2FDSX3:1:1119:24560:29590/1	60	-
chr13	98687042	98687043	A01177:23:H2L2FDSX3:1:1228:15203:17519	60	-
chr13	98909255	98909256	A01177:23:H2L2FDSX3:1:1140:21260:3991/1	60	+
chr13	101775913	101775914	A01177:23:H2L2FDSX3:1:1435:3468:32612/1	60	-
chr13	102386478	102386479	A01177:23:H2L2FDSX3:1:1625:14525:15154/1	60	-
chr13	103729497	103729498	A01177:23:H2L2FDSX3:1:1178:28320:35603/1	60	-
chr13	104272887	104272888	A01177:23:H2L2FDSX3:1:2449:11442:31046	60	+
chr13	104533061	104533062	A01177:23:H2L2FDSX3:1:1140:17906:2785/1	60	+
chr13	106697383	106697384	A01177:23:H2L2FDSX3:1:1548:14127:21731	60	+
chr13	109070912	109070913	A01177:23:H2L2FDSX3:2:1630:4951:10191/1	60	-
chr13	111273152	111273153	A01177:23:H2L2FDSX3:1:1115:24713:25880/1	60	+
chr13	112543836	112543837	A01177:23:H2L2FDSX3:1:1323:1913:8782/1	60	-
chr13	114260976	114260977	A01177:23:H2L2FDSX3:1:1102:6696:26804	60	+
chr14	19835223	19835224	A01177:23:H2L2FDSX3:1:1531:1859:10441	60	-
chr14	21423376	21423377	A01177:23:H2L2FDSX3:4:1168:12120:21856	60	+
chr14	21596551	21596552	A01177:23:H2L2FDSX3:3:1524:14977:13463/1	60	+
chr14	22995529	22995530	A01177:23:H2L2FDSX3:1:2260:2492:14982	60	+
chr14	24932397	24932398	A01177:23:H2L2FDSX3:1:1161:6560:11913/1	60	-
chr14	27623246	27623247	A01177:23:H2L2FDSX3:1:1137:21486:35822/1	60	+
chr14	30927441	30927442	A01177:23:H2L2FDSX3:1:1278:31412:4726/1	60	-
chr14	30940379	30940380	A01177:23:H2L2FDSX3:1:1401:7057:15906/1	60	+
chr14	31145050	31145051	A01177:23:H2L2FDSX3:1:1205:13413:29763	60	-
chr14	31191586	31191587	A01177:23:H2L2FDSX3:3:2650:23529:7232	60	-
chr14	31591730	31591731	A01177:23:H2L2FDSX3:1:1157:31376:25520/1	60	+
chr14	32142604	32142605	A01177:23:H2L2FDSX3:1:1130:11740:13526/1	60	-
chr14	32145738	32145739	A01177:23:H2L2FDSX3:1:1172:27453:15217	60	-
chr14	32156048	32156049	A01177:23:H2L2FDSX3:3:2563:19696:25175/1	60	-
chr14	32370498	32370499	A01177:23:H2L2FDSX3:1:1161:3170:12680/1	60	+
chr14	32980908	32980909	A01177:23:H2L2FDSX3:1:1267:5050:20697/1	60	-
chr14	33600060	33600061	A01177:23:H2L2FDSX3:1:1561:13621:4194/1	60	-
chr14	34793081	34793082	A01177:23:H2L2FDSX3:4:2344:3061:11678	60	+
chr14	35111407	35111408	A01177:23:H2L2FDSX3:1:1156:9715:6386/1	60	+
chr14	35162186	35162187	A01177:23:H2L2FDSX3:3:2471:17499:12038	60	-
chr14	35615038	35615039	A01177:23:H2L2FDSX3:2:2661:20781:27085/1	60	+
chr14	35622234	35622235	A01177:23:H2L2FDSX3:1:1142:5213:4789/1	60	-
chr14	36306737	36306738	A01177:23:H2L2FDSX3:1:1203:30472:19914/1	60	-
chr14	45094977	45094978	A01177:23:H2L2FDSX3:1:2168:26250:18020/1	60	-
chr14	46566132	46566133	A01177:23:H2L2FDSX3:1:1177:15393:17910	60	+
chr14	46599271	46599272	A01177:23:H2L2FDSX3:1:1222:8314:28823/1	60	+
chr14	49583598	49583599	A01177:23:H2L2FDSX3:1:1502:23972:36589/1	60	+
chr14	49586783	49586784	A01177:23:H2L2FDSX3:1:2369:7672:2503/1	60	-
chr14	49845349	49845350	A01177:23:H2L2FDSX3:2:2610:8594:5885/1	60	-
chr14	49845350	49845351	A01177:23:H2L2FDSX3:2:2146:12002:24721	60	-
chr14	50149962	50149963	A01177:23:H2L2FDSX3:1:1230:15139:33129/1	60	-
chr14	50437911	50437912	A01177:23:H2L2FDSX3:1:1122:28592:35227/1	60	-
chr14	50449688	50449689	A01177:23:H2L2FDSX3:1:1132:29351:11146/1	60	+
chr14	51584505	51584506	A01177:23:H2L2FDSX3:1:1232:2763:28698	60	-
chr14	52660227	52660228	A01177:23:H2L2FDSX3:1:1655:4490:20948/1	60	+
chr14	53066778	53066779	A01177:23:H2L2FDSX3:1:1141:28384:26976/1	60	-
chr14	53194035	53194036	A01177:23:H2L2FDSX3:3:2566:7428:34522/1	60	-
chr14	53349745	53349746	A01177:23:H2L2FDSX3:1:1139:7437:30592/1	60	-
chr14	54968236	54968237	A01177:23:H2L2FDSX3:1:1332:1823:34272/1	60	+
chr14	55006530	55006531	A01177:23:H2L2FDSX3:3:2229:4273:35697/1	60	-
chr14	55035733	55035734	A01177:23:H2L2FDSX3:1:1450:7699:8155/1	60	+
chr14	55176495	55176496	A01177:23:H2L2FDSX3:1:1202:25997:24158/1	60	-
chr14	55306703	55306704	A01177:23:H2L2FDSX3:2:2409:11632:33129	60	+
chr14	55672725	55672726	A01177:23:H2L2FDSX3:1:1109:11993:4163/1	60	+
chr14	55750263	55750264	A01177:23:H2L2FDSX3:1:1108:27434:18223/1	60	+
chr14	56362544	56362545	A01177:23:H2L2FDSX3:1:1356:2808:19225/1	60	-
chr14	58440426	58440427	A01177:23:H2L2FDSX3:4:2207:19036:33082/1	60	-
chr14	58615197	58615198	A01177:23:H2L2FDSX3:3:2231:22309:5118/1	60	+
chr14	59500872	59500873	A01177:23:H2L2FDSX3:2:1644:31403:18145/1	60	-
chr14	60799390	60799391	A01177:23:H2L2FDSX3:3:1308:32145:32362	60	+
chr14	63222340	63222341	A01177:23:H2L2FDSX3:1:2653:2157:34538/1	60	+
chr14	64027164	64027165	A01177:23:H2L2FDSX3:4:1265:7554:34084/1	60	+
chr14	64068646	64068647	A01177:23:H2L2FDSX3:2:2512:24252:14184	60	+
chr14	65480885	65480886	A01177:23:H2L2FDSX3:1:2317:8657:31078/1	60	-
chr14	65670782	65670783	A01177:23:H2L2FDSX3:1:1166:29270:12195/1	60	+
chr14	66018190	66018191	A01177:23:H2L2FDSX3:1:2214:11279:24439/1	60	-
chr14	66775424	66775425	A01177:23:H2L2FDSX3:1:1147:7410:17425/1	60	-
chr14	66922970	66922971	A01177:23:H2L2FDSX3:1:1130:22336:1251/1	60	+
chr14	67016219	67016220	A01177:23:H2L2FDSX3:1:1130:20735:28541/1	60	-
chr14	68020520	68020521	A01177:23:H2L2FDSX3:1:2408:11586:5807	60	-
chr14	69134415	69134416	A01177:23:H2L2FDSX3:2:1273:16224:34757/1	60	+
chr14	71000597	71000598	A01177:23:H2L2FDSX3:2:1171:31195:28651/1	60	+
chr14	71000598	71000599	A01177:23:H2L2FDSX3:1:1142:4291:23296	60	+
chr14	71007492	71007493	A01177:23:H2L2FDSX3:1:1406:27597:21637	60	+
chr14	71025000	71025001	A01177:23:H2L2FDSX3:3:2447:13295:36354	60	+
chr14	71138421	71138422	A01177:23:H2L2FDSX3:1:1210:15908:6183	60	-
chr14	71548386	71548387	A01177:23:H2L2FDSX3:3:2527:25256:7216	60	-
chr14	71659724	71659725	A01177:23:H2L2FDSX3:1:1356:4029:4805/1	60	+
chr14	71659728	71659729	A01177:23:H2L2FDSX3:1:1171:10474:22545/1	60	-
chr14	71876362	71876363	A01177:23:H2L2FDSX3:1:1501:20347:1251	60	-
chr14	74810189	74810190	A01177:23:H2L2FDSX3:1:1252:21423:13886/1	60	-
chr14	74969383	74969384	A01177:23:H2L2FDSX3:4:1545:21621:33395/1	60	-
chr14	77371293	77371294	A01177:23:H2L2FDSX3:4:1149:21468:11146	60	+
chr14	77581155	77581156	A01177:23:H2L2FDSX3:1:1232:27245:21339/1	60	-
chr14	79787097	79787098	A01177:23:H2L2FDSX3:2:1613:21314:14669/1	60	+
chr14	80893370	80893371	A01177:23:H2L2FDSX3:1:2303:20048:21308/1	60	-
chr14	82012037	82012038	A01177:23:H2L2FDSX3:1:1138:4661:27445/1	60	+
chr14	82186675	82186676	A01177:23:H2L2FDSX3:1:1125:13485:20901/1	60	+
chr14	86625664	86625665	A01177:23:H2L2FDSX3:1:1209:20582:22670/1	60	-
chr14	88582816	88582817	A01177:23:H2L2FDSX3:1:1576:9959:33270/1	60	+
chr14	88715476	88715477	A01177:23:H2L2FDSX3:3:1226:17960:12712/1	60	+
chr14	89440641	89440642	A01177:23:H2L2FDSX3:1:1562:26621:19727	60	+
chr14	89914726	89914727	A01177:23:H2L2FDSX3:3:1560:25048:8797/1	60	+
chr14	90041141	90041142	A01177:23:H2L2FDSX3:4:1160:30400:31093	60	+
chr14	90757994	90757995	A01177:23:H2L2FDSX3:1:2636:16821:25739	60	+
chr14	90857248	90857249	A01177:23:H2L2FDSX3:1:2577:28438:26882/1	60	+
chr14	90989240	90989241	A01177:23:H2L2FDSX3:1:1124:8693:18646/1	60	+
chr14	91485964	91485965	A01177:23:H2L2FDSX3:1:1144:25880:20228/1	60	+
chr14	96833650	96833651	A01177:23:H2L2FDSX3:3:1529:17824:4961	60	-
chr14	96850655	96850656	A01177:23:H2L2FDSX3:1:1528:29884:35149/1	60	+
chr14	97760104	97760105	A01177:23:H2L2FDSX3:1:1158:8549:3709/1	60	+
chr14	97826923	97826924	A01177:23:H2L2FDSX3:1:1117:27335:2300/1	60	-
chr14	98143312	98143313	A01177:23:H2L2FDSX3:1:1145:18475:11350/1	60	+
chr14	98146013	98146014	A01177:23:H2L2FDSX3:1:1137:1814:18568/1	60	+
chr14	98293858	98293859	A01177:23:H2L2FDSX3:1:1308:28284:36918/1	60	-
chr14	98483730	98483731	A01177:23:H2L2FDSX3:1:1206:19180:26162/1	60	-
chr14	98622108	98622109	A01177:23:H2L2FDSX3:3:2430:12292:4304	60	-
chr14	100104767	100104768	A01177:23:H2L2FDSX3:1:1149:18530:33802/1	60	+
chr14	102001833	102001834	A01177:23:H2L2FDSX3:1:1120:6045:26021	60	+
chr14	102025676	102025677	A01177:23:H2L2FDSX3:1:1123:8305:35540/1	60	-
chr14	102127257	102127258	A01177:23:H2L2FDSX3:1:1109:20265:3991/1	60	-
chr14	102346075	102346076	A01177:23:H2L2FDSX3:1:1275:32524:14544	60	-
chr14	102706953	102706954	A01177:23:H2L2FDSX3:1:2102:18864:24142/1	60	+
chr14	102708881	102708882	A01177:23:H2L2FDSX3:1:2505:17806:22874/1	60	-
chr14	102712051	102712052	A01177:23:H2L2FDSX3:1:2402:32009:15624/1	60	-
chr14	103434902	103434903	A01177:23:H2L2FDSX3:2:1139:20509:8390/1	60	-
chr14	103438685	103438686	A01177:23:H2L2FDSX3:1:1303:20844:30733/1	60	+
chr14	103494234	103494235	A01177:23:H2L2FDSX3:1:1632:11740:36730/1	60	-
chr14	104713496	104713497	A01177:23:H2L2FDSX3:3:1219:30969:30608/1	60	+
chr14	105504854	105504855	A01177:23:H2L2FDSX3:1:2167:19877:23140/1	60	-
chr15	21690803	21690804	A01177:23:H2L2FDSX3:4:2439:22652:14011	60	-
chr15	33812988	33812989	A01177:23:H2L2FDSX3:2:1244:7093:29653	60	+
chr15	34616729	34616730	A01177:23:H2L2FDSX3:4:1365:14326:10927	60	+
chr15	40165740	40165741	A01177:23:H2L2FDSX3:1:1444:19723:17801/1	60	+
chr15	40176393	40176394	A01177:23:H2L2FDSX3:1:1164:25427:29622/1	60	+
chr15	40732337	40732338	A01177:23:H2L2FDSX3:1:1415:8350:31798/1	60	-
chr15	40792300	40792301	A01177:23:H2L2FDSX3:3:1168:32533:28526	60	-
chr15	41025457	41025458	A01177:23:H2L2FDSX3:4:2339:14443:26694/1	60	+
chr15	41029858	41029859	A01177:23:H2L2FDSX3:1:1178:20781:28682/1	60	+
chr15	41445401	41445402	A01177:23:H2L2FDSX3:1:1160:12319:17472/1	60	+
chr15	41717038	41717039	A01177:23:H2L2FDSX3:1:1141:22092:18333/1	60	+
chr15	41757827	41757828	A01177:23:H2L2FDSX3:1:2163:1606:30984/1	60	+
chr15	43037279	43037280	A01177:23:H2L2FDSX3:3:2111:32723:11412/1	60	+
chr15	43043522	43043523	A01177:23:H2L2FDSX3:1:2547:8929:8469	60	-
chr15	43471344	43471345	A01177:23:H2L2FDSX3:4:2442:21486:4194/1	60	-
chr15	43522248	43522249	A01177:23:H2L2FDSX3:1:2122:24180:20008	60	-
chr15	46628972	46628973	A01177:23:H2L2FDSX3:3:1358:29803:23390	60	-
chr15	46738968	46738969	A01177:23:H2L2FDSX3:1:1271:12997:1517/1	60	+
chr15	48443299	48443300	A01177:23:H2L2FDSX3:4:2619:8287:28526	60	-
chr15	48799246	48799247	A01177:23:H2L2FDSX3:1:2145:20799:27305/1	60	+
chr15	49126130	49126131	A01177:23:H2L2FDSX3:1:1634:22155:33442/1	60	-
chr15	49235655	49235656	A01177:23:H2L2FDSX3:1:1124:24966:34021	60	-
chr15	50575404	50575405	A01177:23:H2L2FDSX3:1:1210:1027:35462/1	60	-
chr15	51450638	51450639	A01177:23:H2L2FDSX3:1:1110:25907:8625/1	60	-
chr15	52369269	52369270	A01177:23:H2L2FDSX3:1:1152:4182:14246/1	60	-
chr15	52400970	52400971	A01177:23:H2L2FDSX3:1:2641:23348:11459	60	-
chr15	53108685	53108686	A01177:23:H2L2FDSX3:3:1308:24026:31046/1	60	-
chr15	53108688	53108689	A01177:23:H2L2FDSX3:3:1208:20302:30639/1	60	-
chr15	55354402	55354403	A01177:23:H2L2FDSX3:1:1125:2817:11819/1	60	+
chr15	56669138	56669139	A01177:23:H2L2FDSX3:1:1355:22037:30827/1	60	+
chr15	56716288	56716289	A01177:23:H2L2FDSX3:1:1204:4390:36432/1	60	-
chr15	57227380	57227381	A01177:23:H2L2FDSX3:3:2525:19732:31970/1	60	+
chr15	57993052	57993053	A01177:23:H2L2FDSX3:1:1201:6533:28181/1	60	-
chr15	60839340	60839341	A01177:23:H2L2FDSX3:2:2227:13422:8516	60	-
chr15	61006375	61006376	A01177:23:H2L2FDSX3:2:1620:25048:11553/1	60	+
chr15	61855764	61855765	A01177:23:H2L2FDSX3:2:2439:4951:15233/1	60	-
chr15	62934072	62934073	A01177:23:H2L2FDSX3:4:1351:31503:25488	60	+
chr15	63746709	63746710	A01177:23:H2L2FDSX3:1:1138:11360:6480/1	60	+
chr15	64346509	64346510	A01177:23:H2L2FDSX3:2:2445:27082:9283	60	+
chr15	64553114	64553115	A01177:23:H2L2FDSX3:3:1523:32280:1908	60	-
chr15	65083670	65083671	A01177:23:H2L2FDSX3:1:1219:11008:21214	60	-
chr15	65157892	65157893	A01177:23:H2L2FDSX3:1:1107:19877:2722	60	-
chr15	67665782	67665783	A01177:23:H2L2FDSX3:3:1266:2474:29418/1	60	+
chr15	70253909	70253910	A01177:23:H2L2FDSX3:1:1115:4372:31140/1	60	+
chr15	70883723	70883724	A01177:23:H2L2FDSX3:3:2226:15835:26788/1	60	-
chr15	72493994	72493995	A01177:23:H2L2FDSX3:1:1326:7880:12602/1	60	-
chr15	72773205	72773206	A01177:23:H2L2FDSX3:1:1605:15040:17957	60	+
chr15	73960232	73960233	A01177:23:H2L2FDSX3:4:2673:14995:23422/1	60	-
chr15	74817934	74817935	A01177:23:H2L2FDSX3:4:2111:10095:14372	60	+
chr15	75436722	75436723	A01177:23:H2L2FDSX3:2:1210:13467:23375/1	60	-
chr15	75516299	75516300	A01177:23:H2L2FDSX3:1:1169:13476:12524	60	-
chr15	75603395	75603396	A01177:23:H2L2FDSX3:1:1122:2456:17206/1	60	-
chr15	76271819	76271820	A01177:23:H2L2FDSX3:2:2617:12246:26804/1	60	-
chr15	76275740	76275741	A01177:23:H2L2FDSX3:1:1207:7030:18677/1	60	-
chr15	76773486	76773487	A01177:23:H2L2FDSX3:1:1445:19180:13322/1	60	-
chr15	76796484	76796485	A01177:23:H2L2FDSX3:1:1212:31756:30937/1	60	-
chr15	76842066	76842067	A01177:23:H2L2FDSX3:1:1445:15076:4398	60	+
chr15	77208203	77208204	A01177:23:H2L2FDSX3:4:2205:1741:1282	60	-
chr15	77306408	77306409	A01177:23:H2L2FDSX3:1:1236:20003:3129/1	60	-
chr15	78488268	78488269	A01177:23:H2L2FDSX3:1:1109:31159:21793/1	60	-
chr15	78509913	78509914	A01177:23:H2L2FDSX3:2:1111:28971:2440/1	60	-
chr15	78542191	78542192	A01177:23:H2L2FDSX3:3:2135:21215:21449/1	60	-
chr15	80577811	80577812	A01177:23:H2L2FDSX3:2:1426:7148:19476	60	-
chr15	82188818	82188819	A01177:23:H2L2FDSX3:1:1166:25780:16673/1	60	+
chr15	83048380	83048381	A01177:23:H2L2FDSX3:4:1269:24523:35665	60	-
chr15	83632009	83632010	A01177:23:H2L2FDSX3:1:1652:18493:30765/1	60	-
chr15	84109329	84109330	A01177:23:H2L2FDSX3:2:2622:19895:2284	60	+
chr15	85433768	85433769	A01177:23:H2L2FDSX3:1:1407:6036:5682/1	60	-
chr15	85598588	85598589	A01177:23:H2L2FDSX3:2:2661:24478:16548/1	60	+
chr15	86846238	86846239	A01177:23:H2L2FDSX3:1:1103:25473:13636/1	60	+
chr15	88017570	88017571	A01177:23:H2L2FDSX3:1:1278:12536:26396/1	60	+
chr15	89609362	89609363	A01177:23:H2L2FDSX3:1:1264:4490:7482/1	60	-
chr15	90430041	90430042	A01177:23:H2L2FDSX3:3:1648:17852:27680/1	60	+
chr15	90448892	90448893	A01177:23:H2L2FDSX3:1:1119:12120:5635/1	60	-
chr15	90758912	90758913	A01177:23:H2L2FDSX3:1:1563:2528:29074/1	60	-
chr15	90802368	90802369	A01177:23:H2L2FDSX3:1:1256:15393:9048/1	60	-
chr15	91447974	91447975	A01177:23:H2L2FDSX3:1:1535:6244:30718/1	60	+
chr15	91461439	91461440	A01177:23:H2L2FDSX3:1:1149:9742:15107/1	60	-
chr15	99277521	99277522	A01177:23:H2L2FDSX3:1:1254:9706:4617/1	60	-
chr15	99609700	99609701	A01177:23:H2L2FDSX3:3:2333:32759:7529/1	60	+
chr15	99653742	99653743	A01177:23:H2L2FDSX3:1:1106:4363:2942/1	60	-
chr15	99954781	99954782	A01177:23:H2L2FDSX3:3:2269:1696:33270/1	60	+
chr15	99954782	99954783	A01177:23:H2L2FDSX3:1:2335:1570:31798/1	60	+
chr15	99961774	99961775	A01177:23:H2L2FDSX3:1:1242:10565:3787/1	60	-
chr15	100937297	100937298	A01177:23:H2L2FDSX3:1:1445:32289:31610/1	60	+
chr15	101646571	101646572	A01177:23:H2L2FDSX3:1:1123:4372:9909/1	60	-
chr16	42366	42367	A01177:23:H2L2FDSX3:1:1350:14000:23641/1	60	+
chr16	46797	46798	A01177:23:H2L2FDSX3:3:1344:6135:20040	60	-
chr16	48767	48768	A01177:23:H2L2FDSX3:1:1166:3278:29277/1	60	+
chr16	209870	209871	A01177:23:H2L2FDSX3:1:2218:1922:25958	60	-
chr16	219854	219855	A01177:23:H2L2FDSX3:3:2211:32615:23594/1	60	+
chr16	223032	223033	A01177:23:H2L2FDSX3:1:1348:21829:16376/1	60	-
chr16	251816	251817	A01177:23:H2L2FDSX3:2:2608:30201:8422/1	60	+
chr16	664285	664286	A01177:23:H2L2FDSX3:2:2509:21829:31501/1	60	+
chr16	686605	686606	A01177:23:H2L2FDSX3:1:1103:8965:35336/1	60	+
chr16	686607	686608	A01177:23:H2L2FDSX3:1:1146:13015:5306/1	60	+
chr16	1535080	1535081	A01177:23:H2L2FDSX3:1:2115:2202:29136/1	60	-
chr16	1680691	1680692	A01177:23:H2L2FDSX3:1:1109:22489:35556/1	60	+
chr16	1684613	1684614	A01177:23:H2L2FDSX3:1:2630:28827:26271/1	60	-
chr16	1696899	1696900	A01177:23:H2L2FDSX3:1:1102:30825:24596/1	60	+
chr16	1718997	1718998	A01177:23:H2L2FDSX3:1:1117:24062:27352	60	-
chr16	1729444	1729445	A01177:23:H2L2FDSX3:2:1167:7491:8234	60	-
chr16	1801912	1801913	A01177:23:H2L2FDSX3:1:1323:16188:20948	60	+
chr16	1811638	1811639	A01177:23:H2L2FDSX3:2:1640:27227:7185/1	60	-
chr16	1836240	1836241	A01177:23:H2L2FDSX3:1:1131:12671:29575/1	60	+
chr16	2044935	2044936	A01177:23:H2L2FDSX3:1:1434:32551:16157/1	60	+
chr16	2059866	2059867	A01177:23:H2L2FDSX3:3:2653:31946:16360/1	60	-
chr16	2064458	2064459	A01177:23:H2L2FDSX3:1:1449:12861:36385/1	60	-
chr16	2259953	2259954	A01177:23:H2L2FDSX3:2:1512:22318:1564/1	60	+
chr16	2260572	2260573	A01177:23:H2L2FDSX3:1:1537:9824:8891/1	60	+
chr16	2433262	2433263	A01177:23:H2L2FDSX3:3:2629:30273:7138	60	+
chr16	2444841	2444842	A01177:23:H2L2FDSX3:1:1110:13756:31109/1	60	+
chr16	2974936	2974937	A01177:23:H2L2FDSX3:2:1520:6180:12540	60	+
chr16	3062975	3062976	A01177:23:H2L2FDSX3:1:1535:21477:6464	60	-
chr16	3226589	3226590	A01177:23:H2L2FDSX3:1:1122:15989:22138/1	60	+
chr16	3521126	3521127	A01177:23:H2L2FDSX3:1:1240:18096:32330	60	+
chr16	3615433	3615434	A01177:23:H2L2FDSX3:2:2172:4562:30718/1	60	+
chr16	4563392	4563393	A01177:23:H2L2FDSX3:1:1410:10312:36605/1	60	+
chr16	4842515	4842516	A01177:23:H2L2FDSX3:4:1455:32850:34992	60	-
chr16	4851609	4851610	A01177:23:H2L2FDSX3:1:2361:21341:5885	60	-
chr16	8825687	8825688	A01177:23:H2L2FDSX3:3:1332:23050:2707	60	-
chr16	9107475	9107476	A01177:23:H2L2FDSX3:1:1101:27733:31579/1	60	-
chr16	11732112	11732113	A01177:23:H2L2FDSX3:1:1225:20148:29747/1	60	+
chr16	11973592	11973593	A01177:23:H2L2FDSX3:1:2556:27642:33332	60	+
chr16	13268733	13268734	A01177:23:H2L2FDSX3:1:1428:31132:14700/1	60	-
chr16	13947006	13947007	A01177:23:H2L2FDSX3:4:2638:10104:31015/1	60	+
chr16	14208479	14208480	A01177:23:H2L2FDSX3:1:2161:13458:23578/1	60	+
chr16	14257287	14257288	A01177:23:H2L2FDSX3:4:2355:22598:32174/1	60	-
chr16	17017065	17017066	A01177:23:H2L2FDSX3:1:1333:23963:16031/1	60	-
chr16	17157930	17157931	A01177:23:H2L2FDSX3:2:1235:9833:16924/1	60	+
chr16	17365312	17365313	A01177:23:H2L2FDSX3:1:1170:7455:17628/1	60	+
chr16	17952737	17952738	A01177:23:H2L2FDSX3:4:1148:11623:6746	60	+
chr16	18251717	18251718	A01177:23:H2L2FDSX3:2:1630:17671:19163/1	60	+
chr16	18552779	18552780	A01177:23:H2L2FDSX3:1:1104:11252:20948/1	60	-
chr16	19526256	19526257	A01177:23:H2L2FDSX3:3:1520:10863:36495/1	60	+
chr16	22454639	22454640	A01177:23:H2L2FDSX3:2:2350:29098:3599/1	60	-
chr16	22482589	22482590	A01177:23:H2L2FDSX3:2:1153:32515:9455	60	+
chr16	22907062	22907063	A01177:23:H2L2FDSX3:3:1640:8449:2503	60	+
chr16	23484777	23484778	A01177:23:H2L2FDSX3:1:1217:3170:16000/1	60	+
chr16	23484778	23484779	A01177:23:H2L2FDSX3:4:2250:32796:4304	60	+
chr16	23842925	23842926	A01177:23:H2L2FDSX3:3:1103:21811:14622	60	-
chr16	24619332	24619333	A01177:23:H2L2FDSX3:1:1272:19135:33473/1	60	+
chr16	24762209	24762210	A01177:23:H2L2FDSX3:1:1113:16613:14888/1	60	+
chr16	25464699	25464700	A01177:23:H2L2FDSX3:1:1647:14308:34695/1	60	-
chr16	25471338	25471339	A01177:23:H2L2FDSX3:1:1371:11017:22013/1	60	+
chr16	25605630	25605631	A01177:23:H2L2FDSX3:1:1422:27317:30358/1	60	-
chr16	26345606	26345607	A01177:23:H2L2FDSX3:1:1366:9055:4648/1	60	+
chr16	26582872	26582873	A01177:23:H2L2FDSX3:3:1362:15709:22592	60	-
chr16	27023003	27023004	A01177:23:H2L2FDSX3:1:1103:7084:22216/1	60	+
chr16	27260868	27260869	A01177:23:H2L2FDSX3:4:2376:7383:34976	60	-
chr16	27260884	27260885	A01177:23:H2L2FDSX3:1:1468:14760:4946	60	-
chr16	27539446	27539447	A01177:23:H2L2FDSX3:1:1209:29713:23954	60	+
chr16	28153520	28153521	A01177:23:H2L2FDSX3:1:1631:16613:27727	60	-
chr16	28177214	28177215	A01177:23:H2L2FDSX3:1:1471:29270:30577/1	60	-
chr16	29472273	29472274	A01177:23:H2L2FDSX3:3:2433:13205:20259/1	60	-
chr16	29534967	29534968	A01177:23:H2L2FDSX3:3:1244:24551:35744/1	60	-
chr16	29549829	29549830	A01177:23:H2L2FDSX3:1:1172:21070:26616/1	60	+
chr16	30001669	30001670	A01177:23:H2L2FDSX3:1:1151:21215:10927/1	60	-
chr16	30306464	30306465	A01177:23:H2L2FDSX3:4:2168:27353:27445/1	60	-
chr16	30769865	30769866	A01177:23:H2L2FDSX3:1:1232:10610:4335/1	60	+
chr16	31184121	31184122	A01177:23:H2L2FDSX3:1:1434:19515:22670/1	60	-
chr16	31193382	31193383	A01177:23:H2L2FDSX3:1:1109:17481:35650/1	60	+
chr16	31195081	31195082	A01177:23:H2L2FDSX3:1:2420:27986:2926/1	60	+
chr16	34147683	34147684	A01177:23:H2L2FDSX3:2:1266:26829:10097	60	-
chr16	35820818	35820819	A01177:23:H2L2FDSX3:1:1312:28230:24674/1	60	-
chr16	36168600	36168601	A01177:23:H2L2FDSX3:1:1569:10972:29230/1	60	+
chr16	46671507	46671508	A01177:23:H2L2FDSX3:2:2430:21169:20932/1	60	+
chr16	47528225	47528226	A01177:23:H2L2FDSX3:1:1335:13847:24439/1	60	+
chr16	48557856	48557857	A01177:23:H2L2FDSX3:1:1117:25102:10958/1	60	+
chr16	48574562	48574563	A01177:23:H2L2FDSX3:1:1106:29848:30044/1	60	+
chr16	50083911	50083912	A01177:23:H2L2FDSX3:1:1355:26178:15515/1	60	-
chr16	51576087	51576088	A01177:23:H2L2FDSX3:1:1135:28700:11522/1	60	+
chr16	53252368	53252369	A01177:23:H2L2FDSX3:1:1104:6976:23844/1	60	+
chr16	53268216	53268217	A01177:23:H2L2FDSX3:4:2618:20383:6762/1	60	-
chr16	53720598	53720599	A01177:23:H2L2FDSX3:1:1228:13530:8359	60	-
chr16	53977355	53977356	A01177:23:H2L2FDSX3:4:1145:18222:17237	60	-
chr16	57604290	57604291	A01177:23:H2L2FDSX3:4:2615:27272:36385/1	60	+
chr16	58184300	58184301	A01177:23:H2L2FDSX3:1:1208:6415:34147/1	60	+
chr16	63444100	63444101	A01177:23:H2L2FDSX3:3:1608:20491:33348	60	-
chr16	67065720	67065721	A01177:23:H2L2FDSX3:1:1251:24623:22435/1	60	+
chr16	67596964	67596965	A01177:23:H2L2FDSX3:1:1110:9598:15076/1	60	-
chr16	68118727	68118728	A01177:23:H2L2FDSX3:3:1167:27335:11819	60	-
chr16	68126423	68126424	A01177:23:H2L2FDSX3:1:1263:17806:15796/1	60	-
chr16	68138972	68138973	A01177:23:H2L2FDSX3:2:2558:9480:30154/1	60	+
chr16	68146887	68146888	A01177:23:H2L2FDSX3:4:1174:25762:34209/1	60	-
chr16	68854648	68854649	A01177:23:H2L2FDSX3:4:1578:6632:29230	60	-
chr16	70242247	70242248	A01177:23:H2L2FDSX3:1:1142:21766:1642/1	60	+
chr16	70404662	70404663	A01177:23:H2L2FDSX3:1:1531:15320:31250/1	60	+
chr16	71752647	71752648	A01177:23:H2L2FDSX3:2:1359:28103:34538/1	60	-
chr16	74511719	74511720	A01177:23:H2L2FDSX3:1:1445:2600:5588/1	60	-
chr16	74892143	74892144	A01177:23:H2L2FDSX3:3:2427:1841:29105	60	-
chr16	75016432	75016433	A01177:23:H2L2FDSX3:1:1325:13612:9126/1	60	+
chr16	75140984	75140985	A01177:23:H2L2FDSX3:1:1345:29324:10817/1	60	+
chr16	77963163	77963164	A01177:23:H2L2FDSX3:3:2365:11062:21934	60	-
chr16	79348457	79348458	A01177:23:H2L2FDSX3:4:1667:3748:20165	60	+
chr16	81019069	81019070	A01177:23:H2L2FDSX3:4:2368:25310:20275	60	-
chr16	81153114	81153115	A01177:23:H2L2FDSX3:1:2326:14371:19993	60	-
chr16	81790436	81790437	A01177:23:H2L2FDSX3:1:1102:7889:33974	60	-
chr16	82742653	82742654	A01177:23:H2L2FDSX3:3:2303:7844:10598	60	-
chr16	83304267	83304268	A01177:23:H2L2FDSX3:1:1432:31123:18255	60	+
chr16	84704478	84704479	A01177:23:H2L2FDSX3:1:2353:21187:8155/1	60	-
chr16	84706912	84706913	A01177:23:H2L2FDSX3:1:2121:4526:20541	60	-
chr16	84773367	84773368	A01177:23:H2L2FDSX3:1:2436:13973:5901/1	60	-
chr16	85672093	85672094	A01177:23:H2L2FDSX3:1:1157:26232:19680/1	60	-
chr16	86017216	86017217	A01177:23:H2L2FDSX3:1:2119:11379:21104/1	60	-
chr16	87991287	87991288	A01177:23:H2L2FDSX3:3:2303:31123:23296/1	60	-
chr16	88580369	88580370	A01177:23:H2L2FDSX3:1:1332:32588:2033/1	60	-
chr16	88844524	88844525	A01177:23:H2L2FDSX3:1:2562:25771:17127/1	60	-
chr16	88844525	88844526	A01177:23:H2L2FDSX3:3:2354:18204:34961/1	60	-
chr16	89449477	89449478	A01177:23:H2L2FDSX3:1:1145:6668:26381/1	60	-
chr16	89512110	89512111	A01177:23:H2L2FDSX3:1:2161:13657:28933	60	+
chr16	89512789	89512790	A01177:23:H2L2FDSX3:1:1303:31222:9032/1	60	-
chr16	89680296	89680297	A01177:23:H2L2FDSX3:1:2423:8666:27837	60	+
chr16	89753504	89753505	A01177:23:H2L2FDSX3:1:1139:3134:9956/1	60	+
chr16	89754968	89754969	A01177:23:H2L2FDSX3:1:1226:28293:28667/1	60	+
chr16	89756604	89756605	A01177:23:H2L2FDSX3:1:1163:25997:22561/1	60	-
chr16	89801852	89801853	A01177:23:H2L2FDSX3:2:1523:32253:3114/1	60	-
chr16	89812068	89812069	A01177:23:H2L2FDSX3:1:1108:12491:6245/1	60	-
chr16	89813999	89814000	A01177:23:H2L2FDSX3:1:1178:3269:19961/1	60	-
chr16	89977505	89977506	A01177:23:H2L2FDSX3:1:2503:9525:6433/1	60	-
chr16	89983192	89983193	A01177:23:H2L2FDSX3:1:2137:4056:37043/1	60	-
chr17	1511401	1511402	A01177:23:H2L2FDSX3:1:2430:4544:9298/1	60	-
chr17	1539040	1539041	A01177:23:H2L2FDSX3:2:2363:11767:26443/1	60	-
chr17	1854423	1854424	A01177:23:H2L2FDSX3:1:1526:13259:25614/1	60	+
chr17	1864023	1864024	A01177:23:H2L2FDSX3:1:1109:16405:22232/1	60	+
chr17	2211657	2211658	A01177:23:H2L2FDSX3:3:2477:31241:27445	60	-
chr17	2225520	2225521	A01177:23:H2L2FDSX3:3:1353:4463:18427	60	-
chr17	2225521	2225522	A01177:23:H2L2FDSX3:1:1110:27651:14340	60	-
chr17	2241344	2241345	A01177:23:H2L2FDSX3:1:1307:18837:11725/1	60	+
chr17	2449047	2449048	A01177:23:H2L2FDSX3:1:2455:10013:4773/1	60	+
chr17	2481551	2481552	A01177:23:H2L2FDSX3:2:2129:28167:2456	60	-
chr17	2636364	2636365	A01177:23:H2L2FDSX3:2:1404:26539:21527	60	-
chr17	2662492	2662493	A01177:23:H2L2FDSX3:1:1318:5348:30796	60	-
chr17	2669984	2669985	A01177:23:H2L2FDSX3:1:1277:29116:2378/1	60	-
chr17	3707436	3707437	A01177:23:H2L2FDSX3:4:2653:2293:15671	60	-
chr17	3718993	3718994	A01177:23:H2L2FDSX3:1:1345:25726:22310/1	60	-
chr17	3764584	3764585	A01177:23:H2L2FDSX3:2:1133:25283:30060/1	60	-
chr17	3818776	3818777	A01177:23:H2L2FDSX3:1:1201:20726:24205/1	60	-
chr17	4079327	4079328	A01177:23:H2L2FDSX3:1:1127:22290:14293/1	60	+
chr17	4112365	4112366	A01177:23:H2L2FDSX3:1:1227:20076:13401	60	+
chr17	4217907	4217908	A01177:23:H2L2FDSX3:1:1201:27398:30499/1	60	-
chr17	4280607	4280608	A01177:23:H2L2FDSX3:3:1237:8802:29951/1	60	+
chr17	4296664	4296665	A01177:23:H2L2FDSX3:1:2618:21341:5635/1	60	+
chr17	4318566	4318567	A01177:23:H2L2FDSX3:1:1501:30789:21433	60	+
chr17	4322866	4322867	A01177:23:H2L2FDSX3:1:1540:31756:17065/1	60	-
chr17	4331091	4331092	A01177:23:H2L2FDSX3:1:1112:20175:23657/1	60	+
chr17	4691974	4691975	A01177:23:H2L2FDSX3:1:1162:10285:31328/1	60	+
chr17	4959888	4959889	A01177:23:H2L2FDSX3:3:2369:25934:23390	60	-
chr17	5332371	5332372	A01177:23:H2L2FDSX3:1:1370:2293:7091/1	60	-
chr17	5336499	5336500	A01177:23:H2L2FDSX3:1:1151:25997:30420/1	60	+
chr17	5443790	5443791	A01177:23:H2L2FDSX3:4:1622:3179:11788	60	-
chr17	5548573	5548574	A01177:23:H2L2FDSX3:1:1167:21269:27211/1	60	+
chr17	5582228	5582229	A01177:23:H2L2FDSX3:1:1409:26973:28166/1	60	-
chr17	6588617	6588618	A01177:23:H2L2FDSX3:1:1277:30264:10598/1	60	+
chr17	6627507	6627508	A01177:23:H2L2FDSX3:1:2641:2980:11068	60	-
chr17	7256917	7256918	A01177:23:H2L2FDSX3:1:1123:24017:16877	60	+
chr17	7568461	7568462	A01177:23:H2L2FDSX3:3:1160:3911:30592/1	60	-
chr17	7596544	7596545	A01177:23:H2L2FDSX3:1:1113:18285:19727/1	60	+
chr17	7598519	7598520	A01177:23:H2L2FDSX3:1:1107:25012:7294/1	60	+
chr17	7866019	7866020	A01177:23:H2L2FDSX3:1:1160:3992:26381/1	60	+
chr17	8259892	8259893	A01177:23:H2L2FDSX3:4:1244:6515:19382/1	60	+
chr17	8439595	8439596	A01177:23:H2L2FDSX3:1:1344:17924:30217/1	60	+
chr17	8452059	8452060	A01177:23:H2L2FDSX3:1:1136:5773:25520/1	60	-
chr17	8613313	8613314	A01177:23:H2L2FDSX3:1:1313:13539:4648/1	60	+
chr17	8616243	8616244	A01177:23:H2L2FDSX3:4:1565:5258:22373	60	-
chr17	8981385	8981386	A01177:23:H2L2FDSX3:2:2364:22263:14340	60	+
chr17	9352478	9352479	A01177:23:H2L2FDSX3:4:2248:5376:10927/1	60	+
chr17	10684604	10684605	A01177:23:H2L2FDSX3:3:2634:23665:5118	60	+
chr17	10701263	10701264	A01177:23:H2L2FDSX3:2:2337:23773:17895/1	60	+
chr17	12053710	12053711	A01177:23:H2L2FDSX3:4:2272:20573:30358	60	+
chr17	16162366	16162367	A01177:23:H2L2FDSX3:3:1276:29830:26882/1	60	+
chr17	17039781	17039782	A01177:23:H2L2FDSX3:4:2610:11957:4257	60	+
chr17	17190580	17190581	A01177:23:H2L2FDSX3:3:2669:25870:3709/1	60	-
chr17	18187746	18187747	A01177:23:H2L2FDSX3:3:1326:18765:4398/1	60	-
chr17	19541667	19541668	A01177:23:H2L2FDSX3:1:1528:31801:9815	60	+
chr17	19891186	19891187	A01177:23:H2L2FDSX3:2:2324:5412:7607	60	+
chr17	21196670	21196671	A01177:23:H2L2FDSX3:3:1418:6072:12602	60	-
chr17	28067104	28067105	A01177:23:H2L2FDSX3:1:1144:15121:30248/1	60	+
chr17	28127158	28127159	A01177:23:H2L2FDSX3:2:1670:19859:20760/1	60	+
chr17	28164059	28164060	A01177:23:H2L2FDSX3:1:2662:3929:16971/1	60	-
chr17	28169881	28169882	A01177:23:H2L2FDSX3:2:1346:9869:30013	60	-
chr17	28169883	28169884	A01177:23:H2L2FDSX3:1:1234:2736:8609	60	-
chr17	28597178	28597179	A01177:23:H2L2FDSX3:1:1105:30273:12430/1	60	-
chr17	28729450	28729451	A01177:23:H2L2FDSX3:1:2570:30933:28040/1	60	-
chr17	28915260	28915261	A01177:23:H2L2FDSX3:2:2156:10068:27633/1	60	-
chr17	29477659	29477660	A01177:23:H2L2FDSX3:1:1311:12192:28307/1	60	+
chr17	29479278	29479279	A01177:23:H2L2FDSX3:1:1232:1985:33990/1	60	-
chr17	29480384	29480385	A01177:23:H2L2FDSX3:1:1264:4119:32017/1	60	+
chr17	29516314	29516315	A01177:23:H2L2FDSX3:1:1167:24379:9455/1	60	-
chr17	29790615	29790616	A01177:23:H2L2FDSX3:2:2159:13205:19664/1	60	-
chr17	29803543	29803544	A01177:23:H2L2FDSX3:1:1167:27190:18615/1	60	+
chr17	29903494	29903495	A01177:23:H2L2FDSX3:3:2159:21468:2534	60	-
chr17	30426940	30426941	A01177:23:H2L2FDSX3:1:2634:30879:24596	60	+
chr17	30512890	30512891	A01177:23:H2L2FDSX3:1:1366:12979:36902/1	60	+
chr17	32226433	32226434	A01177:23:H2L2FDSX3:1:1307:3513:6386/1	60	+
chr17	32393672	32393673	A01177:23:H2L2FDSX3:1:1155:23891:9956/1	60	+
chr17	33944430	33944431	A01177:23:H2L2FDSX3:1:1113:13630:26631/1	60	-
chr17	34514991	34514992	A01177:23:H2L2FDSX3:1:1172:21612:26866/1	60	+
chr17	35608559	35608560	A01177:23:H2L2FDSX3:1:1307:1624:25191/1	60	+
chr17	39449090	39449091	A01177:23:H2L2FDSX3:2:2415:29523:2331	60	-
chr17	39490013	39490014	A01177:23:H2L2FDSX3:1:1212:15564:17832/1	60	-
chr17	39510708	39510709	A01177:23:H2L2FDSX3:1:2342:2871:35023	60	-
chr17	40136247	40136248	A01177:23:H2L2FDSX3:1:1131:9308:32393/1	60	+
chr17	40154667	40154668	A01177:23:H2L2FDSX3:3:2442:21025:30921/1	60	+
chr17	40631497	40631498	A01177:23:H2L2FDSX3:3:1115:26829:10097	60	-
chr17	40637934	40637935	A01177:23:H2L2FDSX3:1:1162:19461:6825/1	60	-
chr17	40831499	40831500	A01177:23:H2L2FDSX3:1:2115:8504:11365/1	60	+
chr17	41985932	41985933	A01177:23:H2L2FDSX3:2:2660:27968:1266/1	60	-
chr17	42332109	42332110	A01177:23:H2L2FDSX3:1:1623:3558:26631	60	+
chr17	42354975	42354976	A01177:23:H2L2FDSX3:1:1326:19063:10019/1	60	+
chr17	42709818	42709819	A01177:23:H2L2FDSX3:1:1105:25726:31454	60	-
chr17	43209434	43209435	A01177:23:H2L2FDSX3:3:2527:26756:13197/1	60	-
chr17	44150640	44150641	A01177:23:H2L2FDSX3:3:1367:20772:11788	60	-
chr17	44676680	44676681	A01177:23:H2L2FDSX3:1:1371:7780:3787/1	60	+
chr17	44803056	44803057	A01177:23:H2L2FDSX3:1:1360:21938:31688/1	60	+
chr17	44945246	44945247	A01177:23:H2L2FDSX3:1:2617:26521:10974/1	60	+
chr17	45086627	45086628	A01177:23:H2L2FDSX3:1:1156:4580:17253/1	60	+
chr17	47157419	47157420	A01177:23:H2L2FDSX3:1:2622:28800:1705/1	60	+
chr17	47347454	47347455	A01177:23:H2L2FDSX3:1:2611:10294:1720/1	60	+
chr17	47597417	47597418	A01177:23:H2L2FDSX3:1:1369:21296:10535/1	60	-
chr17	47668660	47668661	A01177:23:H2L2FDSX3:1:1213:32371:10864/1	60	-
chr17	48397736	48397737	A01177:23:H2L2FDSX3:1:1155:16179:4460/1	60	-
chr17	48414696	48414697	A01177:23:H2L2FDSX3:1:1252:12011:15311/1	60	-
chr17	48982953	48982954	A01177:23:H2L2FDSX3:4:2662:29677:25019/1	60	+
chr17	49216284	49216285	A01177:23:H2L2FDSX3:1:1632:28420:21715/1	60	-
chr17	49644108	49644109	A01177:23:H2L2FDSX3:1:1131:10836:8735	60	+
chr17	49798077	49798078	A01177:23:H2L2FDSX3:1:1130:6506:6120/1	60	-
chr17	50384068	50384069	A01177:23:H2L2FDSX3:1:1145:18873:13636	60	-
chr17	51007175	51007176	A01177:23:H2L2FDSX3:1:1169:8196:26804/1	60	+
chr17	51046027	51046028	A01177:23:H2L2FDSX3:1:1114:25084:27524/1	60	-
chr17	55259777	55259778	A01177:23:H2L2FDSX3:1:1114:9109:13041/1	60	-
chr17	56840045	56840046	A01177:23:H2L2FDSX3:4:1575:17128:19946/1	60	-
chr17	57363971	57363972	A01177:23:H2L2FDSX3:1:1140:28989:7263	60	-
chr17	58572451	58572452	A01177:23:H2L2FDSX3:4:1160:2003:13135/1	60	+
chr17	58730546	58730547	A01177:23:H2L2FDSX3:1:1207:4661:24533/1	60	-
chr17	58797147	58797148	A01177:23:H2L2FDSX3:1:1273:22001:7748/1	60	+
chr17	59014463	59014464	A01177:23:H2L2FDSX3:1:1133:23421:8954/1	60	+
chr17	59065420	59065421	A01177:23:H2L2FDSX3:1:1124:19605:12743	60	-
chr17	59078733	59078734	A01177:23:H2L2FDSX3:3:1502:9616:21308	60	+
chr17	59080375	59080376	A01177:23:H2L2FDSX3:1:1161:2392:19006/1	60	-
chr17	59127539	59127540	A01177:23:H2L2FDSX3:1:1234:15619:35556/1	60	+
chr17	59679284	59679285	A01177:23:H2L2FDSX3:1:1269:13105:33176/1	60	-
chr17	59785969	59785970	A01177:23:H2L2FDSX3:1:1305:4381:10770/1	60	+
chr17	59799783	59799784	A01177:23:H2L2FDSX3:3:1225:2428:35352/1	60	+
chr17	60378402	60378403	A01177:23:H2L2FDSX3:3:1228:10700:9533/1	60	+
chr17	60779271	60779272	A01177:23:H2L2FDSX3:3:2475:21847:24111/1	60	-
chr17	60845812	60845813	A01177:23:H2L2FDSX3:1:1466:28926:3176/1	60	-
chr17	61686363	61686364	A01177:23:H2L2FDSX3:1:1526:10700:11694/1	60	-
chr17	62139786	62139787	A01177:23:H2L2FDSX3:1:2567:31973:10927	60	-
chr17	63143478	63143479	A01177:23:H2L2FDSX3:1:2641:7202:21981/1	60	+
chr17	63564365	63564366	A01177:23:H2L2FDSX3:1:1102:28845:12430	60	-
chr17	64524173	64524174	A01177:23:H2L2FDSX3:1:1254:4408:26850	60	-
chr17	65629929	65629930	A01177:23:H2L2FDSX3:1:1127:16658:30718/1	60	-
chr17	66260078	66260079	A01177:23:H2L2FDSX3:1:1226:22453:25316/1	60	-
chr17	67114168	67114169	A01177:23:H2L2FDSX3:1:2343:3794:17362/1	60	+
chr17	67346262	67346263	A01177:23:H2L2FDSX3:4:2445:18014:10300	60	+
chr17	67357664	67357665	A01177:23:H2L2FDSX3:1:1164:1660:22060/1	60	-
chr17	67967046	67967047	A01177:23:H2L2FDSX3:2:1340:15221:4586	60	-
chr17	67979646	67979647	A01177:23:H2L2FDSX3:1:1109:18756:19476/1	60	+
chr17	69302311	69302312	A01177:23:H2L2FDSX3:1:1211:6705:33959/1	60	+
chr17	69860085	69860086	A01177:23:H2L2FDSX3:3:2576:24469:10050/1	60	+
chr17	71413705	71413706	A01177:23:H2L2FDSX3:1:1144:12771:9267/1	60	+
chr17	71413706	71413707	A01177:23:H2L2FDSX3:2:1550:1705:13182	60	+
chr17	74131869	74131870	A01177:23:H2L2FDSX3:1:2116:14642:17174/1	60	-
chr17	74754292	74754293	A01177:23:H2L2FDSX3:2:2139:27082:27101	60	-
chr17	75152933	75152934	A01177:23:H2L2FDSX3:1:1328:26232:16016/1	60	+
chr17	75333364	75333365	A01177:23:H2L2FDSX3:2:1531:29351:13526/1	60	+
chr17	75366946	75366947	A01177:23:H2L2FDSX3:1:1205:23656:27555/1	60	-
chr17	75380803	75380804	A01177:23:H2L2FDSX3:1:1211:11180:17879/1	60	+
chr17	75796532	75796533	A01177:23:H2L2FDSX3:3:1148:25473:13103	60	-
chr17	75824747	75824748	A01177:23:H2L2FDSX3:1:1213:4824:31328/1	60	-
chr17	75944332	75944333	A01177:23:H2L2FDSX3:1:1101:15311:20462/1	60	+
chr17	76336184	76336185	A01177:23:H2L2FDSX3:4:1537:30960:6605	60	-
chr17	76732117	76732118	A01177:23:H2L2FDSX3:1:1669:23375:27132	60	+
chr17	76756489	76756490	A01177:23:H2L2FDSX3:1:1352:24912:8155/1	60	-
chr17	77142885	77142886	A01177:23:H2L2FDSX3:1:2214:25482:11804	60	-
chr17	77442445	77442446	A01177:23:H2L2FDSX3:2:2612:15908:33082	60	-
chr17	77978366	77978367	A01177:23:H2L2FDSX3:1:2278:5647:5541/1	60	-
chr17	78014150	78014151	A01177:23:H2L2FDSX3:1:1145:6144:25880/1	60	-
chr17	78031563	78031564	A01177:23:H2L2FDSX3:2:1537:9028:19413	60	-
chr17	78061870	78061871	A01177:23:H2L2FDSX3:3:1317:32036:29262	60	+
chr17	78067962	78067963	A01177:23:H2L2FDSX3:1:2254:10619:23766/1	60	-
chr17	78102320	78102321	A01177:23:H2L2FDSX3:2:2343:31448:20603/1	60	-
chr17	78702549	78702550	A01177:23:H2L2FDSX3:1:1266:27552:11318/1	60	-
chr17	78703246	78703247	A01177:23:H2L2FDSX3:3:1305:9127:27727/1	60	-
chr17	80300084	80300085	A01177:23:H2L2FDSX3:3:1137:19343:14074	60	+
chr17	80307918	80307919	A01177:23:H2L2FDSX3:4:1409:9308:3646	60	+
chr17	80393966	80393967	A01177:23:H2L2FDSX3:1:1105:24243:16705/1	60	+
chr17	80622921	80622922	A01177:23:H2L2FDSX3:1:1226:6569:19664/1	60	+
chr17	80627636	80627637	A01177:23:H2L2FDSX3:1:1177:27579:29277/1	60	-
chr17	80642983	80642984	A01177:23:H2L2FDSX3:3:1261:22914:36730/1	60	-
chr17	80708846	80708847	A01177:23:H2L2FDSX3:1:1233:4933:34397/1	60	+
chr17	80768220	80768221	A01177:23:H2L2FDSX3:1:1417:9317:34475/1	60	+
chr17	81271596	81271597	A01177:23:H2L2FDSX3:1:2325:15980:23093/1	60	-
chr17	81510005	81510006	A01177:23:H2L2FDSX3:1:2305:16197:19742	60	-
chr17	81561966	81561967	A01177:23:H2L2FDSX3:1:2114:7202:14403/1	60	-
chr17	81563911	81563912	A01177:23:H2L2FDSX3:1:1303:14271:36793/1	60	-
chr17	81586448	81586449	A01177:23:H2L2FDSX3:1:1462:10646:12320	60	-
chr17	81594634	81594635	A01177:23:H2L2FDSX3:2:1655:10339:2832	60	-
chr17	81594636	81594637	A01177:23:H2L2FDSX3:1:1158:5113:3928/1	60	-
chr17	81612225	81612226	A01177:23:H2L2FDSX3:2:2139:18656:18458/1	60	+
chr17	81613615	81613616	A01177:23:H2L2FDSX3:1:1368:28772:34350/1	60	-
chr17	81628709	81628710	A01177:23:H2L2FDSX3:1:1307:18647:19194/1	60	+
chr17	81665834	81665835	A01177:23:H2L2FDSX3:1:1404:22254:3114/1	60	+
chr17	81699179	81699180	A01177:23:H2L2FDSX3:1:2312:4607:35744	60	-
chr17	81873772	81873773	A01177:23:H2L2FDSX3:1:1223:22462:18411/1	60	+
chr17	81885063	81885064	A01177:23:H2L2FDSX3:1:1427:3522:2487/1	60	+
chr17	82137555	82137556	A01177:23:H2L2FDSX3:1:1167:6533:21919/1	60	+
chr17	82142499	82142500	A01177:23:H2L2FDSX3:1:1144:16224:26678/1	60	+
chr17	82168817	82168818	A01177:23:H2L2FDSX3:1:1418:21016:1532/1	60	-
chr17	82193697	82193698	A01177:23:H2L2FDSX3:2:1256:3341:14356	60	-
chr17	82206830	82206831	A01177:23:H2L2FDSX3:1:1128:19461:20165	60	-
chr17	82258886	82258887	A01177:23:H2L2FDSX3:1:1122:17490:18756/1	60	+
chr17	82574549	82574550	A01177:23:H2L2FDSX3:1:2153:8883:18630/1	60	-
chr17	82758199	82758200	A01177:23:H2L2FDSX3:1:1127:29261:35227/1	60	-
chr17	82824816	82824817	A01177:23:H2L2FDSX3:1:2217:32904:9377/1	60	+
chr18	190553	190554	A01177:23:H2L2FDSX3:1:2472:11035:22294	60	+
chr18	2683489	2683490	A01177:23:H2L2FDSX3:4:2166:19822:15468	60	-
chr18	2694662	2694663	A01177:23:H2L2FDSX3:4:1578:6967:1376	60	-
chr18	2743760	2743761	A01177:23:H2L2FDSX3:2:2208:29903:27038/1	60	+
chr18	2799098	2799099	A01177:23:H2L2FDSX3:1:2466:14308:13213/1	60	-
chr18	9134232	9134233	A01177:23:H2L2FDSX3:2:2406:17725:3599/1	60	-
chr18	9202023	9202024	A01177:23:H2L2FDSX3:1:1364:27380:27148/1	60	-
chr18	9384795	9384796	A01177:23:H2L2FDSX3:2:1565:11089:29152	60	+
chr18	9930683	9930684	A01177:23:H2L2FDSX3:1:1303:8693:26882/1	60	-
chr18	12684571	12684572	A01177:23:H2L2FDSX3:1:1144:26937:28980	60	+
chr18	12688056	12688057	A01177:23:H2L2FDSX3:1:2659:2645:5071	60	+
chr18	13694972	13694973	A01177:23:H2L2FDSX3:4:1375:22299:7388/1	60	+
chr18	13730926	13730927	A01177:23:H2L2FDSX3:1:1105:9842:35603/1	60	+
chr18	21634057	21634058	A01177:23:H2L2FDSX3:1:1113:1154:30013	60	+
chr18	23303405	23303406	A01177:23:H2L2FDSX3:2:1459:22399:25191	60	-
chr18	24474972	24474973	A01177:23:H2L2FDSX3:4:1665:6460:21292/1	60	-
chr18	25177795	25177796	A01177:23:H2L2FDSX3:3:2552:29957:32362/1	60	+
chr18	26033450	26033451	A01177:23:H2L2FDSX3:1:1670:30725:7607	60	-
chr18	31909002	31909003	A01177:23:H2L2FDSX3:1:1456:26431:22686	60	+
chr18	31909005	31909006	A01177:23:H2L2FDSX3:3:2213:7238:17534	60	-
chr18	33281520	33281521	A01177:23:H2L2FDSX3:1:1221:28944:10034/1	60	+
chr18	33344445	33344446	A01177:23:H2L2FDSX3:2:1656:24334:18490	60	+
chr18	36895848	36895849	A01177:23:H2L2FDSX3:1:1258:1009:6809/1	60	-
chr18	39006435	39006436	A01177:23:H2L2FDSX3:3:2415:31873:15358	60	-
chr18	40518031	40518032	A01177:23:H2L2FDSX3:1:1114:21875:21496/1	60	+
chr18	42005179	42005180	A01177:23:H2L2FDSX3:1:1103:7581:7294/1	60	-
chr18	42817627	42817628	A01177:23:H2L2FDSX3:1:1454:14787:1611/1	60	-
chr18	46228274	46228275	A01177:23:H2L2FDSX3:1:1101:27299:9502/1	60	-
chr18	49105485	49105486	A01177:23:H2L2FDSX3:1:2110:22824:35227	60	-
chr18	49690883	49690884	A01177:23:H2L2FDSX3:1:2614:15682:26553/1	60	+
chr18	50267727	50267728	A01177:23:H2L2FDSX3:2:1677:26612:6496	60	-
chr18	54283032	54283033	A01177:23:H2L2FDSX3:1:1221:7844:34710	60	-
chr18	54470896	54470897	A01177:23:H2L2FDSX3:2:2410:5095:20870	60	+
chr18	55396845	55396846	A01177:23:H2L2FDSX3:1:1129:4924:35697/1	60	+
chr18	63303768	63303769	A01177:23:H2L2FDSX3:1:1228:6876:34381/1	60	+
chr18	63413506	63413507	A01177:23:H2L2FDSX3:1:1608:23547:11522	60	+
chr18	64125179	64125180	A01177:23:H2L2FDSX3:2:2534:4987:25285/1	60	+
chr18	65132631	65132632	A01177:23:H2L2FDSX3:2:2512:3938:3521/1	60	-
chr18	66614413	66614414	A01177:23:H2L2FDSX3:3:2667:9037:35180	60	+
chr18	69334289	69334290	A01177:23:H2L2FDSX3:2:1527:27697:31641/1	60	+
chr18	70121490	70121491	A01177:23:H2L2FDSX3:1:1165:10312:31000/1	60	-
chr18	70273894	70273895	A01177:23:H2L2FDSX3:1:2336:27950:7310/1	60	-
chr18	70880246	70880247	A01177:23:H2L2FDSX3:1:1258:15429:28776/1	60	+
chr18	72756905	72756906	A01177:23:H2L2FDSX3:2:1273:19831:22561/1	60	-
chr18	73708752	73708753	A01177:23:H2L2FDSX3:1:1154:16251:16110/1	60	-
chr18	78360258	78360259	A01177:23:H2L2FDSX3:1:2363:9968:8985/1	60	-
chr18	79181812	79181813	A01177:23:H2L2FDSX3:1:2265:25726:2863	60	-
chr18	79213748	79213749	A01177:23:H2L2FDSX3:2:1146:18774:8328	60	-
chr18	79213754	79213755	A01177:23:H2L2FDSX3:1:1244:3242:9486/1	60	-
chr18	79276805	79276806	A01177:23:H2L2FDSX3:1:1148:25066:5321/1	60	-
chr18	80125443	80125444	A01177:23:H2L2FDSX3:1:1336:31946:23594	60	-
chr19	625196	625197	A01177:23:H2L2FDSX3:4:2539:4580:19695/1	60	-
chr19	625200	625201	A01177:23:H2L2FDSX3:1:1429:4707:12680/1	60	-
chr19	629056	629057	A01177:23:H2L2FDSX3:4:1676:6831:6809	60	-
chr19	1410866	1410867	A01177:23:H2L2FDSX3:1:1176:20437:17754	60	-
chr19	1418481	1418482	A01177:23:H2L2FDSX3:2:1211:8477:12821/1	60	-
chr19	1426988	1426989	A01177:23:H2L2FDSX3:3:1301:5972:30968	60	-
chr19	1595029	1595030	A01177:23:H2L2FDSX3:3:2630:17852:32816	60	+
chr19	1637861	1637862	A01177:23:H2L2FDSX3:2:1627:1063:22091	60	-
chr19	1638325	1638326	A01177:23:H2L2FDSX3:2:1406:6162:1986/1	60	+
chr19	2073820	2073821	A01177:23:H2L2FDSX3:1:1306:6216:11882	60	-
chr19	2141911	2141912	A01177:23:H2L2FDSX3:1:2570:12391:16063/1	60	-
chr19	2205174	2205175	A01177:23:H2L2FDSX3:2:2341:25003:9565/1	60	-
chr19	2209353	2209354	A01177:23:H2L2FDSX3:3:1556:9136:7232/1	60	-
chr19	2260106	2260107	A01177:23:H2L2FDSX3:1:1113:30391:23531/1	60	+
chr19	2789082	2789083	A01177:23:H2L2FDSX3:4:2522:25708:21840	60	-
chr19	3127960	3127961	A01177:23:H2L2FDSX3:1:1108:30246:14575/1	60	-
chr19	3763793	3763794	A01177:23:H2L2FDSX3:1:2628:32398:32330/1	60	-
chr19	3946859	3946860	A01177:23:H2L2FDSX3:3:1218:20329:9017	60	+
chr19	3978492	3978493	A01177:23:H2L2FDSX3:1:2360:15420:18615	60	-
chr19	4107114	4107115	A01177:23:H2L2FDSX3:1:2351:16414:5087	60	+
chr19	4398498	4398499	A01177:23:H2L2FDSX3:1:2127:20582:32346	60	+
chr19	4403899	4403900	A01177:23:H2L2FDSX3:3:2103:1606:12508/1	60	-
chr19	4421261	4421262	A01177:23:H2L2FDSX3:3:2462:1570:21183	60	-
chr19	4421263	4421264	A01177:23:H2L2FDSX3:3:1229:2501:20823	60	-
chr19	4644424	4644425	A01177:23:H2L2FDSX3:1:2437:11831:19257/1	60	+
chr19	4920290	4920291	A01177:23:H2L2FDSX3:1:1229:9462:15342/1	60	+
chr19	5608938	5608939	A01177:23:H2L2FDSX3:1:2148:21206:26224	60	-
chr19	5617780	5617781	A01177:23:H2L2FDSX3:1:1224:15221:6809/1	60	+
chr19	6106072	6106073	A01177:23:H2L2FDSX3:1:1207:28122:15154/1	60	+
chr19	6852014	6852015	A01177:23:H2L2FDSX3:1:2339:30807:27884	60	-
chr19	6855459	6855460	A01177:23:H2L2FDSX3:4:2250:13566:1626	60	+
chr19	7017032	7017033	A01177:23:H2L2FDSX3:1:1117:25482:9862	60	-
chr19	8461915	8461916	A01177:23:H2L2FDSX3:1:1126:29496:33880/1	60	-
chr19	8818956	8818957	A01177:23:H2L2FDSX3:1:1140:21251:6574/1	60	+
chr19	9426919	9426920	A01177:23:H2L2FDSX3:1:2318:28772:36918/1	60	+
chr19	10108639	10108640	A01177:23:H2L2FDSX3:1:1146:4309:9925/1	60	-
chr19	10109075	10109076	A01177:23:H2L2FDSX3:2:1371:25798:10692/1	60	+
chr19	10120347	10120348	A01177:23:H2L2FDSX3:1:1441:8187:13072	60	-
chr19	10153125	10153126	A01177:23:H2L2FDSX3:1:1139:32949:22983/1	60	+
chr19	10173855	10173856	A01177:23:H2L2FDSX3:1:1416:30092:11365/1	60	+
chr19	10326176	10326177	A01177:23:H2L2FDSX3:2:2364:21703:10739/1	60	+
chr19	10663678	10663679	A01177:23:H2L2FDSX3:1:1267:28908:22341/1	60	+
chr19	10795194	10795195	A01177:23:H2L2FDSX3:2:1257:26558:20556/1	60	-
chr19	11001722	11001723	A01177:23:H2L2FDSX3:1:1149:5050:15749/1	60	-
chr19	11016460	11016461	A01177:23:H2L2FDSX3:1:1127:16251:14763/1	60	-
chr19	11047100	11047101	A01177:23:H2L2FDSX3:1:1113:26838:19695/1	60	-
chr19	11102625	11102626	A01177:23:H2L2FDSX3:2:1644:16306:16485/1	60	-
chr19	11329883	11329884	A01177:23:H2L2FDSX3:1:1130:24578:34507/1	60	+
chr19	11729549	11729550	A01177:23:H2L2FDSX3:3:1548:31439:18239/1	60	-
chr19	11757989	11757990	A01177:23:H2L2FDSX3:2:1633:3685:36620	60	-
chr19	12281818	12281819	A01177:23:H2L2FDSX3:1:1341:5213:25958/1	60	-
chr19	12376299	12376300	A01177:23:H2L2FDSX3:1:1213:21992:11553/1	60	+
chr19	12432920	12432921	A01177:23:H2L2FDSX3:1:1263:18059:27571	60	+
chr19	12443137	12443138	A01177:23:H2L2FDSX3:1:1412:13322:31266/1	60	-
chr19	12595632	12595633	A01177:23:H2L2FDSX3:2:1501:7328:3411	60	-
chr19	12740251	12740252	A01177:23:H2L2FDSX3:1:1243:30065:3771	60	+
chr19	12942559	12942560	A01177:23:H2L2FDSX3:2:2332:28149:25410/1	60	+
chr19	13102330	13102331	A01177:23:H2L2FDSX3:3:2377:11234:35509/1	60	-
chr19	13129746	13129747	A01177:23:H2L2FDSX3:1:1160:18150:10347	60	+
chr19	13132904	13132905	A01177:23:H2L2FDSX3:1:1160:25789:10958	60	+
chr19	13915380	13915381	A01177:23:H2L2FDSX3:1:1122:5954:4977/1	60	+
chr19	13915381	13915382	A01177:23:H2L2FDSX3:1:2576:31928:23187/1	60	+
chr19	14194060	14194061	A01177:23:H2L2FDSX3:3:1369:5656:12352/1	60	+
chr19	14402793	14402794	A01177:23:H2L2FDSX3:1:1138:25283:21324/1	60	-
chr19	14454506	14454507	A01177:23:H2L2FDSX3:2:1264:7283:4773/1	60	-
chr19	14501827	14501828	A01177:23:H2L2FDSX3:1:2657:11803:3959	60	-
chr19	15327878	15327879	A01177:23:H2L2FDSX3:1:1433:19560:4366	60	+
chr19	15328449	15328450	A01177:23:H2L2FDSX3:1:1114:11143:5666/1	60	-
chr19	15387583	15387584	A01177:23:H2L2FDSX3:1:1306:21097:26569	60	-
chr19	15403645	15403646	A01177:23:H2L2FDSX3:1:1131:12102:16814/1	60	+
chr19	15407509	15407510	A01177:23:H2L2FDSX3:2:2147:23122:10034/1	60	+
chr19	15877520	15877521	A01177:23:H2L2FDSX3:1:2240:18629:10363/1	60	-
chr19	15908715	15908716	A01177:23:H2L2FDSX3:1:1118:22164:23876	60	+
chr19	15908911	15908912	A01177:23:H2L2FDSX3:1:1244:18620:13479/1	60	+
chr19	16220292	16220293	A01177:23:H2L2FDSX3:3:2667:7554:9784	60	-
chr19	16222468	16222469	A01177:23:H2L2FDSX3:4:1108:19334:36229/1	60	+
chr19	16635923	16635924	A01177:23:H2L2FDSX3:1:1271:17969:26224/1	60	+
chr19	16861389	16861390	A01177:23:H2L2FDSX3:2:1325:1181:1188/1	60	-
chr19	17094529	17094530	A01177:23:H2L2FDSX3:1:1107:29776:12038/1	60	+
chr19	19101765	19101766	A01177:23:H2L2FDSX3:1:1509:9634:13260/1	60	-
chr19	21305878	21305879	A01177:23:H2L2FDSX3:1:1118:11812:21136/1	60	-
chr19	23141515	23141516	A01177:23:H2L2FDSX3:2:1316:8124:28651/1	60	+
chr19	27484818	27484819	A01177:23:H2L2FDSX3:3:2324:19416:3959	60	+
chr19	28024035	28024036	A01177:23:H2L2FDSX3:1:1255:12689:29324/1	60	-
chr19	28700540	28700541	A01177:23:H2L2FDSX3:1:1366:14118:26412	60	+
chr19	29204701	29204702	A01177:23:H2L2FDSX3:1:1134:19623:36636/1	60	+
chr19	29970600	29970601	A01177:23:H2L2FDSX3:2:1332:22507:12665/1	60	+
chr19	29974440	29974441	A01177:23:H2L2FDSX3:2:1265:3848:24408	60	+
chr19	30003847	30003848	A01177:23:H2L2FDSX3:1:1261:19063:25394/1	60	-
chr19	30008307	30008308	A01177:23:H2L2FDSX3:1:2603:29839:30467	60	-
chr19	30018615	30018616	A01177:23:H2L2FDSX3:1:1439:13973:11725/1	60	+
chr19	30019526	30019527	A01177:23:H2L2FDSX3:1:1135:24505:21292/1	60	-
chr19	30402280	30402281	A01177:23:H2L2FDSX3:1:2453:25961:26694	60	-
chr19	30448629	30448630	A01177:23:H2L2FDSX3:1:1110:26820:2096/1	60	-
chr19	30922751	30922752	A01177:23:H2L2FDSX3:1:1205:6912:1188/1	60	+
chr19	32452240	32452241	A01177:23:H2L2FDSX3:1:1103:1362:23735	60	+
chr19	32963421	32963422	A01177:23:H2L2FDSX3:1:1159:8974:7764	60	+
chr19	33101270	33101271	A01177:23:H2L2FDSX3:1:1333:6397:20149/1	60	-
chr19	33120525	33120526	A01177:23:H2L2FDSX3:2:2441:10574:32800/1	60	+
chr19	33851042	33851043	A01177:23:H2L2FDSX3:4:2551:6903:18114/1	60	+
chr19	34442793	34442794	A01177:23:H2L2FDSX3:1:1211:6225:26115/1	60	-
chr19	34443938	34443939	A01177:23:H2L2FDSX3:1:2508:30255:1595/1	60	+
chr19	35160885	35160886	A01177:23:H2L2FDSX3:1:1121:27172:6183/1	60	+
chr19	35635548	35635549	A01177:23:H2L2FDSX3:1:2578:22797:7153/1	60	+
chr19	35655798	35655799	A01177:23:H2L2FDSX3:1:1337:11840:3615/1	60	-
chr19	35727804	35727805	A01177:23:H2L2FDSX3:1:1174:9055:36057/1	60	+
chr19	36045994	36045995	A01177:23:H2L2FDSX3:1:1173:9824:22420/1	60	-
chr19	36091376	36091377	A01177:23:H2L2FDSX3:1:1140:17870:20040/1	60	-
chr19	38554445	38554446	A01177:23:H2L2FDSX3:1:1174:22887:19022	60	+
chr19	38887345	38887346	A01177:23:H2L2FDSX3:1:1130:26323:10097/1	60	+
chr19	38904103	38904104	A01177:23:H2L2FDSX3:3:2139:2618:6245/1	60	+
chr19	39349808	39349809	A01177:23:H2L2FDSX3:2:2616:16514:12931	60	+
chr19	39531062	39531063	A01177:23:H2L2FDSX3:1:1306:12527:18427/1	60	+
chr19	39959282	39959283	A01177:23:H2L2FDSX3:1:2155:8666:11992/1	60	+
chr19	39991998	39991999	A01177:23:H2L2FDSX3:1:2403:12454:4711/1	60	-
chr19	40012426	40012427	A01177:23:H2L2FDSX3:1:1257:9263:20509/1	60	+
chr19	40050773	40050774	A01177:23:H2L2FDSX3:1:2411:23430:32268/1	60	+
chr19	40251182	40251183	A01177:23:H2L2FDSX3:2:2224:2510:30984	60	+
chr19	40345643	40345644	A01177:23:H2L2FDSX3:1:1239:23927:35853/1	60	-
chr19	40681226	40681227	A01177:23:H2L2FDSX3:1:1439:7410:13260/1	60	+
chr19	40709465	40709466	A01177:23:H2L2FDSX3:1:1422:3830:7748/1	60	-
chr19	41269340	41269341	A01177:23:H2L2FDSX3:1:1328:9028:8453/1	60	-
chr19	41286163	41286164	A01177:23:H2L2FDSX3:1:1229:31412:26647/1	60	-
chr19	41291175	41291176	A01177:23:H2L2FDSX3:1:2320:19985:35697	60	+
chr19	42335636	42335637	A01177:23:H2L2FDSX3:4:2215:15763:5337/1	60	+
chr19	43571381	43571382	A01177:23:H2L2FDSX3:2:1135:27697:32581	60	-
chr19	45721768	45721769	A01177:23:H2L2FDSX3:2:2304:21612:31751	60	+
chr19	45837666	45837667	A01177:23:H2L2FDSX3:1:1308:29966:21042/1	60	-
chr19	45846230	45846231	A01177:23:H2L2FDSX3:1:1123:27001:27148/1	60	+
chr19	45991695	45991696	A01177:23:H2L2FDSX3:1:1162:6271:19147/1	60	-
chr19	46008228	46008229	A01177:23:H2L2FDSX3:3:2375:6063:5697	60	+
chr19	46872276	46872277	A01177:23:H2L2FDSX3:1:1202:12020:5650/1	60	+
chr19	46893610	46893611	A01177:23:H2L2FDSX3:1:1368:19949:10488/1	60	-
chr19	47105222	47105223	A01177:23:H2L2FDSX3:1:1104:24388:20776/1	60	-
chr19	47135054	47135055	A01177:23:H2L2FDSX3:1:1114:28212:36636/1	60	+
chr19	47149671	47149672	A01177:23:H2L2FDSX3:1:1223:11686:32659/1	60	+
chr19	48166299	48166300	A01177:23:H2L2FDSX3:3:2678:30454:23672	60	-
chr19	48223802	48223803	A01177:23:H2L2FDSX3:2:2356:24388:19742	60	-
chr19	48244617	48244618	A01177:23:H2L2FDSX3:1:2616:27010:22435/1	60	+
chr19	48245033	48245034	A01177:23:H2L2FDSX3:3:2411:13856:17127	60	-
chr19	48245034	48245035	A01177:23:H2L2FDSX3:1:1609:12680:21167/1	60	-
chr19	48248430	48248431	A01177:23:H2L2FDSX3:2:2233:8006:6590/1	60	-
chr19	48918412	48918413	A01177:23:H2L2FDSX3:1:1526:19497:30780	60	-
chr19	48983970	48983971	A01177:23:H2L2FDSX3:1:2248:6858:26584	60	+
chr19	49492146	49492147	A01177:23:H2L2FDSX3:4:2106:14136:15139/1	60	-
chr19	49492153	49492154	A01177:23:H2L2FDSX3:1:1214:21034:1125/1	60	-
chr19	49564516	49564517	A01177:23:H2L2FDSX3:1:1561:27760:36072	60	-
chr19	49600903	49600904	A01177:23:H2L2FDSX3:3:1161:2763:26694	60	+
chr19	49602580	49602581	A01177:23:H2L2FDSX3:1:1444:28800:20619/1	60	-
chr19	49603347	49603348	A01177:23:H2L2FDSX3:2:2149:26910:20635	60	-
chr19	49603420	49603421	A01177:23:H2L2FDSX3:1:1121:10583:25488/1	60	-
chr19	49887396	49887397	A01177:23:H2L2FDSX3:1:1324:14696:7811	60	+
chr19	50405969	50405970	A01177:23:H2L2FDSX3:3:2636:29342:31360/1	60	-
chr19	52126338	52126339	A01177:23:H2L2FDSX3:4:1337:14543:1282	60	-
chr19	52707669	52707670	A01177:23:H2L2FDSX3:1:1111:18701:14403/1	60	+
chr19	52707670	52707671	A01177:23:H2L2FDSX3:3:1227:1515:3991/1	60	+
chr19	55232974	55232975	A01177:23:H2L2FDSX3:1:1219:4734:6621/1	60	-
chr19	57214918	57214919	A01177:23:H2L2FDSX3:2:2255:21685:19163	60	-
chr19	57297966	57297967	A01177:23:H2L2FDSX3:1:2233:5692:30483	60	+
chr19	57804468	57804469	A01177:23:H2L2FDSX3:1:1373:28293:35806/1	60	-
chr19	57807089	57807090	A01177:23:H2L2FDSX3:1:1161:25735:16939/1	60	-
chr19	57817309	57817310	A01177:23:H2L2FDSX3:3:2473:32796:17989	60	+
chr19	58309499	58309500	A01177:23:H2L2FDSX3:1:1111:16495:17754/1	60	-
chr19	58342959	58342960	A01177:23:H2L2FDSX3:1:1576:12554:19445/1	60	-
chr19	58389586	58389587	A01177:23:H2L2FDSX3:1:2470:31177:5822/1	60	+
chr19	58411177	58411178	A01177:23:H2L2FDSX3:1:2201:10700:31735/1	60	-
chr19	58422757	58422758	A01177:23:H2L2FDSX3:2:2435:16685:24283	60	-
chr19	58486333	58486334	A01177:23:H2L2FDSX3:3:2403:26982:33066	60	-
chr2	1113676	1113677	A01177:23:H2L2FDSX3:1:1142:7500:16579/1	60	+
chr2	4749341	4749342	A01177:23:H2L2FDSX3:1:1105:32606:9768/1	60	+
chr2	4749342	4749343	A01177:23:H2L2FDSX3:4:2445:4417:4319	60	+
chr2	6852985	6852986	A01177:23:H2L2FDSX3:4:2365:12436:28698	60	+
chr2	8760747	8760748	A01177:23:H2L2FDSX3:1:1569:28980:25034/1	60	-
chr2	9592646	9592647	A01177:23:H2L2FDSX3:1:2636:24370:1266/1	60	+
chr2	10667094	10667095	A01177:23:H2L2FDSX3:1:1238:12210:33411/1	60	+
chr2	11248848	11248849	A01177:23:H2L2FDSX3:1:1112:18936:9737/1	60	-
chr2	11584772	11584773	A01177:23:H2L2FDSX3:4:2154:11686:33473	60	+
chr2	11852060	11852061	A01177:23:H2L2FDSX3:1:1234:7853:5541/1	60	-
chr2	12301112	12301113	A01177:23:H2L2FDSX3:1:1237:22968:5791/1	60	-
chr2	12397619	12397620	A01177:23:H2L2FDSX3:1:1245:31430:6073/1	60	-
chr2	14423547	14423548	A01177:23:H2L2FDSX3:2:1259:19397:7936/1	60	+
chr2	15130478	15130479	A01177:23:H2L2FDSX3:1:1519:18439:27978/1	60	-
chr2	15195960	15195961	A01177:23:H2L2FDSX3:1:1135:24207:3333/1	60	-
chr2	15201037	15201038	A01177:23:H2L2FDSX3:1:1259:29577:27884/1	60	-
chr2	15392847	15392848	A01177:23:H2L2FDSX3:1:1375:30653:12367/1	60	+
chr2	19866884	19866885	A01177:23:H2L2FDSX3:4:2250:22598:11162/1	60	-
chr2	20289540	20289541	A01177:23:H2L2FDSX3:2:2354:31051:2347	60	-
chr2	20323556	20323557	A01177:23:H2L2FDSX3:1:1247:19407:8453/1	60	+
chr2	20567298	20567299	A01177:23:H2L2FDSX3:1:2364:27507:24643/1	60	+
chr2	20567300	20567301	A01177:23:H2L2FDSX3:2:2529:17065:9157/1	60	+
chr2	23807250	23807251	A01177:23:H2L2FDSX3:2:1667:21034:23077	60	-
chr2	23811094	23811095	A01177:23:H2L2FDSX3:3:2212:25192:11052/1	60	-
chr2	23812609	23812610	A01177:23:H2L2FDSX3:3:2403:8657:34585	60	-
chr2	23830352	23830353	A01177:23:H2L2FDSX3:1:2633:20835:15812/1	60	-
chr2	24564195	24564196	A01177:23:H2L2FDSX3:1:1436:18991:3317	60	+
chr2	24629370	24629371	A01177:23:H2L2FDSX3:1:1177:27688:25175/1	60	-
chr2	25495340	25495341	A01177:23:H2L2FDSX3:1:1323:20211:19993	60	+
chr2	25605888	25605889	A01177:23:H2L2FDSX3:1:1166:5358:9173/1	60	+
chr2	25663282	25663283	A01177:23:H2L2FDSX3:1:1559:10050:20870/1	60	-
chr2	25860933	25860934	A01177:23:H2L2FDSX3:3:2143:23674:17973	60	+
chr2	26769779	26769780	A01177:23:H2L2FDSX3:1:1110:28628:13088/1	60	+
chr2	27228452	27228453	A01177:23:H2L2FDSX3:1:1233:24758:20823/1	60	-
chr2	27611443	27611444	A01177:23:H2L2FDSX3:1:1111:32714:7545/1	60	-
chr2	27692019	27692020	A01177:23:H2L2FDSX3:2:1252:11143:28494/1	60	+
chr2	27974188	27974189	A01177:23:H2L2FDSX3:2:2268:12735:31688	60	-
chr2	28006653	28006654	A01177:23:H2L2FDSX3:1:1348:11315:24408/1	60	+
chr2	29201747	29201748	A01177:23:H2L2FDSX3:1:2336:10673:8923	60	-
chr2	30564658	30564659	A01177:23:H2L2FDSX3:1:1335:23836:26396/1	60	-
chr2	31882903	31882904	A01177:23:H2L2FDSX3:1:1362:14633:27430/1	60	+
chr2	32287117	32287118	A01177:23:H2L2FDSX3:2:2204:7889:1282	60	-
chr2	32495659	32495660	A01177:23:H2L2FDSX3:1:1201:10945:19507/1	60	+
chr2	32522871	32522872	A01177:23:H2L2FDSX3:1:1201:30101:7216/1	60	+
chr2	32573513	32573514	A01177:23:H2L2FDSX3:1:1447:19117:3505	60	-
chr2	32589007	32589008	A01177:23:H2L2FDSX3:1:1514:18186:22842/1	60	-
chr2	32717962	32717963	A01177:23:H2L2FDSX3:1:1113:10004:20917/1	60	+
chr2	37320673	37320674	A01177:23:H2L2FDSX3:4:2245:21377:2534	60	-
chr2	38315864	38315865	A01177:23:H2L2FDSX3:2:1409:8829:20666/1	60	-
chr2	39013595	39013596	A01177:23:H2L2FDSX3:1:1229:2446:28307/1	60	-
chr2	39256460	39256461	A01177:23:H2L2FDSX3:1:1167:7789:6872/1	60	+
chr2	39382329	39382330	A01177:23:H2L2FDSX3:1:1152:22987:10144/1	60	+
chr2	40554794	40554795	A01177:23:H2L2FDSX3:3:2275:9824:27023	60	-
chr2	42257608	42257609	A01177:23:H2L2FDSX3:1:2137:7518:27289	60	-
chr2	42314600	42314601	A01177:23:H2L2FDSX3:2:2549:8675:15546	60	-
chr2	42512959	42512960	A01177:23:H2L2FDSX3:1:1123:4481:19586/1	60	+
chr2	43439401	43439402	A01177:23:H2L2FDSX3:1:1651:7880:5181/1	60	+
chr2	43928638	43928639	A01177:23:H2L2FDSX3:1:1101:12888:15922/1	60	+
chr2	43928639	43928640	A01177:23:H2L2FDSX3:4:1352:1063:4460	60	+
chr2	44172050	44172051	A01177:23:H2L2FDSX3:1:2410:19244:15655/1	60	-
chr2	44604140	44604141	A01177:23:H2L2FDSX3:1:1154:19714:16845/1	60	+
chr2	45550338	45550339	A01177:23:H2L2FDSX3:2:1333:6641:26866/1	60	-
chr2	45578572	45578573	A01177:23:H2L2FDSX3:2:1222:30671:27993/1	60	+
chr2	46775283	46775284	A01177:23:H2L2FDSX3:4:1116:15962:22780/1	60	-
chr2	47168817	47168818	A01177:23:H2L2FDSX3:2:2543:2727:21245/1	60	-
chr2	47471244	47471245	A01177:23:H2L2FDSX3:1:1432:4526:33223/1	60	-
chr2	49742428	49742429	A01177:23:H2L2FDSX3:2:1204:17065:14794	60	+
chr2	52564902	52564903	A01177:23:H2L2FDSX3:1:2168:8892:2018/1	60	+
chr2	53718201	53718202	A01177:23:H2L2FDSX3:1:2115:7663:19680	60	-
chr2	54477818	54477819	A01177:23:H2L2FDSX3:2:2353:8992:15060	60	-
chr2	54822723	54822724	A01177:23:H2L2FDSX3:1:1175:32705:9157/1	60	-
chr2	55363144	55363145	A01177:23:H2L2FDSX3:1:1114:23204:32565/1	60	-
chr2	57421748	57421749	A01177:23:H2L2FDSX3:1:1338:15908:1297	60	-
chr2	58193472	58193473	A01177:23:H2L2FDSX3:4:1408:30436:5697	60	-
chr2	60522502	60522503	A01177:23:H2L2FDSX3:1:1309:32271:3803	60	-
chr2	61074164	61074165	A01177:23:H2L2FDSX3:2:1206:22616:29387/1	60	-
chr2	62511614	62511615	A01177:23:H2L2FDSX3:1:2462:13928:30091/1	60	-
chr2	62995050	62995051	A01177:23:H2L2FDSX3:1:1217:28167:3020	60	+
chr2	63886018	63886019	A01177:23:H2L2FDSX3:2:2416:6750:3881	60	-
chr2	63896512	63896513	A01177:23:H2L2FDSX3:1:1133:5394:34068/1	60	+
chr2	68214242	68214243	A01177:23:H2L2FDSX3:1:1557:3314:19445/1	60	-
chr2	68573733	68573734	A01177:23:H2L2FDSX3:4:2148:21377:7889/1	60	+
chr2	69326795	69326796	A01177:23:H2L2FDSX3:1:2450:29333:12994/1	60	+
chr2	69856546	69856547	A01177:23:H2L2FDSX3:1:1107:10393:31641	60	+
chr2	69879891	69879892	A01177:23:H2L2FDSX3:1:1137:17155:18584/1	60	+
chr2	70233691	70233692	A01177:23:H2L2FDSX3:4:2601:4327:28839/1	60	+
chr2	72170129	72170130	A01177:23:H2L2FDSX3:1:1108:19958:15953/1	60	-
chr2	74454054	74454055	A01177:23:H2L2FDSX3:2:1546:29731:11303	60	-
chr2	77723065	77723066	A01177:23:H2L2FDSX3:1:1256:30481:4617/1	60	+
chr2	78223997	78223998	A01177:23:H2L2FDSX3:1:1368:19985:4758	60	-
chr2	78643705	78643706	A01177:23:H2L2FDSX3:2:1670:21576:32503/1	60	+
chr2	80096081	80096082	A01177:23:H2L2FDSX3:1:2423:7835:4977/1	60	-
chr2	80936193	80936194	A01177:23:H2L2FDSX3:1:1214:7220:22576/1	60	+
chr2	82118590	82118591	A01177:23:H2L2FDSX3:1:1468:15103:6825/1	60	-
chr2	82373929	82373930	A01177:23:H2L2FDSX3:4:1531:13856:29340/1	60	+
chr2	82712739	82712740	A01177:23:H2L2FDSX3:3:1503:2989:2159	60	-
chr2	83191182	83191183	A01177:23:H2L2FDSX3:1:1213:31150:12446/1	60	+
chr2	84432528	84432529	A01177:23:H2L2FDSX3:1:1215:27290:9549/1	60	+
chr2	86029670	86029671	A01177:23:H2L2FDSX3:1:1451:9399:6746/1	60	-
chr2	86170503	86170504	A01177:23:H2L2FDSX3:4:1606:24234:1814/1	60	+
chr2	86202627	86202628	A01177:23:H2L2FDSX3:1:1140:17562:18004	60	+
chr2	86475918	86475919	A01177:23:H2L2FDSX3:1:1167:30391:20243/1	60	-
chr2	86754156	86754157	A01177:23:H2L2FDSX3:1:1171:8540:12618/1	60	+
chr2	87162382	87162383	A01177:23:H2L2FDSX3:1:1678:6506:28385/1	60	+
chr2	88703429	88703430	A01177:23:H2L2FDSX3:1:2452:24786:14011/1	60	-
chr2	95924823	95924824	A01177:23:H2L2FDSX3:4:1101:8675:29418/1	60	-
chr2	96192312	96192313	A01177:23:H2L2FDSX3:1:1258:18936:11177/1	60	-
chr2	96714807	96714808	A01177:23:H2L2FDSX3:1:1410:17924:25770/1	60	-
chr2	96715033	96715034	A01177:23:H2L2FDSX3:3:1173:26910:19507/1	60	-
chr2	97937159	97937160	A01177:23:H2L2FDSX3:1:2275:12952:36667	60	-
chr2	99615873	99615874	A01177:23:H2L2FDSX3:1:1156:6271:18490/1	60	+
chr2	100595801	100595802	A01177:23:H2L2FDSX3:1:1109:8956:29058/1	60	-
chr2	101290101	101290102	A01177:23:H2L2FDSX3:2:2470:10276:36730	60	+
chr2	102654535	102654536	A01177:23:H2L2FDSX3:1:1141:12590:35415/1	60	-
chr2	105191251	105191252	A01177:23:H2L2FDSX3:1:1425:11713:9032/1	60	+
chr2	106347177	106347178	A01177:23:H2L2FDSX3:1:1533:27932:22467/1	60	-
chr2	108300834	108300835	A01177:23:H2L2FDSX3:2:1232:12183:36933/1	60	-
chr2	108475922	108475923	A01177:23:H2L2FDSX3:2:1462:12888:15327/1	60	+
chr2	110288290	110288291	A01177:23:H2L2FDSX3:4:2260:13322:29857/1	60	+
chr2	112230334	112230335	A01177:23:H2L2FDSX3:1:1509:4345:35039/1	60	-
chr2	112233165	112233166	A01177:23:H2L2FDSX3:1:1245:28565:30201/1	60	+
chr2	112312293	112312294	A01177:23:H2L2FDSX3:1:1658:28655:17049/1	60	-
chr2	113753696	113753697	A01177:23:H2L2FDSX3:3:1266:18982:14231	60	+
chr2	113817454	113817455	A01177:23:H2L2FDSX3:4:2667:8296:33458	60	+
chr2	114258480	114258481	A01177:23:H2L2FDSX3:1:1130:21911:22874/1	60	-
chr2	114513766	114513767	A01177:23:H2L2FDSX3:1:1478:21459:33458/1	60	+
chr2	116519380	116519381	A01177:23:H2L2FDSX3:1:1155:31250:1532/1	60	-
chr2	119885610	119885611	A01177:23:H2L2FDSX3:1:1114:21468:6731/1	60	+
chr2	120193235	120193236	A01177:23:H2L2FDSX3:4:2556:2003:2863	60	-
chr2	122045672	122045673	A01177:23:H2L2FDSX3:1:2657:17101:16986/1	60	-
chr2	126094120	126094121	A01177:23:H2L2FDSX3:3:1349:12581:36839/1	60	+
chr2	127322251	127322252	A01177:23:H2L2FDSX3:1:1125:1868:13338/1	60	-
chr2	128024800	128024801	A01177:23:H2L2FDSX3:3:1131:14968:30076/1	60	+
chr2	128189256	128189257	A01177:23:H2L2FDSX3:1:2559:24985:4335	60	+
chr2	134938860	134938861	A01177:23:H2L2FDSX3:4:1106:15356:14622/1	60	+
chr2	135151527	135151528	A01177:23:H2L2FDSX3:1:1540:31448:31845/1	60	+
chr2	137823745	137823746	A01177:23:H2L2FDSX3:1:1239:21513:21621/1	60	+
chr2	139408512	139408513	A01177:23:H2L2FDSX3:1:1349:6072:24533/1	60	-
chr2	140311614	140311615	A01177:23:H2L2FDSX3:1:1105:22851:26349/1	60	-
chr2	140619268	140619269	A01177:23:H2L2FDSX3:2:1108:21658:14763	60	-
chr2	141525841	141525842	A01177:23:H2L2FDSX3:2:1266:22309:20838/1	60	+
chr2	142886989	142886990	A01177:23:H2L2FDSX3:1:2365:10881:17613	60	+
chr2	143204036	143204037	A01177:23:H2L2FDSX3:2:2572:21043:16799/1	60	+
chr2	143640245	143640246	A01177:23:H2L2FDSX3:1:1127:3269:35117/1	60	-
chr2	144413781	144413782	A01177:23:H2L2FDSX3:3:1507:8024:28385	60	-
chr2	146749688	146749689	A01177:23:H2L2FDSX3:4:1238:15546:33990/1	60	+
chr2	146937794	146937795	A01177:23:H2L2FDSX3:1:1447:24352:12790/1	60	+
chr2	148745635	148745636	A01177:23:H2L2FDSX3:1:1108:21847:32597	60	-
chr2	148846227	148846228	A01177:23:H2L2FDSX3:2:1340:30526:4445/1	60	+
chr2	152673291	152673292	A01177:23:H2L2FDSX3:1:1326:22625:29622/1	60	-
chr2	154597618	154597619	A01177:23:H2L2FDSX3:1:2673:16197:13917/1	60	-
chr2	158177290	158177291	A01177:23:H2L2FDSX3:4:1507:20419:10551	60	-
chr2	161031102	161031103	A01177:23:H2L2FDSX3:1:1160:14850:13056/1	60	+
chr2	161224270	161224271	A01177:23:H2L2FDSX3:1:2113:6876:27305/1	60	+
chr2	164750496	164750497	A01177:23:H2L2FDSX3:1:1221:28610:31407/1	60	+
chr2	164890767	164890768	A01177:23:H2L2FDSX3:4:2416:26612:29293	60	-
chr2	165236143	165236144	A01177:23:H2L2FDSX3:1:1147:18222:12821/1	60	+
chr2	165928080	165928081	A01177:23:H2L2FDSX3:1:1309:27425:16297/1	60	+
chr2	166006760	166006761	A01177:23:H2L2FDSX3:1:1110:4887:30248/1	60	+
chr2	166773472	166773473	A01177:23:H2L2FDSX3:1:1118:4282:27195/1	60	+
chr2	166973224	166973225	A01177:23:H2L2FDSX3:1:1635:29098:8015/1	60	+
chr2	168479182	168479183	A01177:23:H2L2FDSX3:2:2207:26440:32659/1	60	+
chr2	168745135	168745136	A01177:23:H2L2FDSX3:1:1510:15763:20275/1	60	+
chr2	169484358	169484359	A01177:23:H2L2FDSX3:1:1140:28953:16157/1	60	+
chr2	169946392	169946393	A01177:23:H2L2FDSX3:1:1131:8576:31031/1	60	+
chr2	171027801	171027802	A01177:23:H2L2FDSX3:1:1476:24207:2487/1	60	+
chr2	171036544	171036545	A01177:23:H2L2FDSX3:1:1270:23095:3286/1	60	-
chr2	171049902	171049903	A01177:23:H2L2FDSX3:1:1435:21676:14982	60	-
chr2	171115925	171115926	A01177:23:H2L2FDSX3:1:1252:17002:19288/1	60	+
chr2	171331669	171331670	A01177:23:H2L2FDSX3:2:2404:26413:8155/1	60	+
chr2	171545289	171545290	A01177:23:H2L2FDSX3:2:2526:23791:35931/1	60	-
chr2	171715532	171715533	A01177:23:H2L2FDSX3:1:1269:19298:2973/1	60	+
chr2	171954414	171954415	A01177:23:H2L2FDSX3:4:2362:14760:35415	60	+
chr2	173223345	173223346	A01177:23:H2L2FDSX3:3:1449:18810:25520/1	60	-
chr2	174107537	174107538	A01177:23:H2L2FDSX3:1:1125:4318:36245/1	60	+
chr2	174161310	174161311	A01177:23:H2L2FDSX3:2:1572:24017:8359	60	-
chr2	174188841	174188842	A01177:23:H2L2FDSX3:1:1243:26973:36307/1	60	-
chr2	174577059	174577060	A01177:23:H2L2FDSX3:2:1436:29107:14262/1	60	+
chr2	174879428	174879429	A01177:23:H2L2FDSX3:1:1116:12635:28072/1	60	-
chr2	177421608	177421609	A01177:23:H2L2FDSX3:1:1166:26693:17096/1	60	+
chr2	181402822	181402823	A01177:23:H2L2FDSX3:1:2570:25834:21809/1	60	-
chr2	181844937	181844938	A01177:23:H2L2FDSX3:1:1120:20473:35227	60	-
chr2	181910700	181910701	A01177:23:H2L2FDSX3:3:2678:7672:13369/1	60	+
chr2	182735229	182735230	A01177:23:H2L2FDSX3:1:2232:28791:17660/1	60	+
chr2	183027623	183027624	A01177:23:H2L2FDSX3:1:2535:20175:13416	60	+
chr2	183048782	183048783	A01177:23:H2L2FDSX3:1:1137:21721:29058/1	60	+
chr2	184808054	184808055	A01177:23:H2L2FDSX3:1:1134:28782:26224/1	60	-
chr2	185687592	185687593	A01177:23:H2L2FDSX3:1:1229:22327:16986/1	60	+
chr2	187112944	187112945	A01177:23:H2L2FDSX3:3:1126:15130:12602	60	-
chr2	187493181	187493182	A01177:23:H2L2FDSX3:2:2560:1588:13542/1	60	+
chr2	188174611	188174612	A01177:23:H2L2FDSX3:1:1137:15718:4977/1	60	-
chr2	189548113	189548114	A01177:23:H2L2FDSX3:1:1107:31412:12461/1	60	+
chr2	190462044	190462045	A01177:23:H2L2FDSX3:1:1407:14461:8312	60	+
chr2	191029105	191029106	A01177:23:H2L2FDSX3:1:1124:19316:4351/1	60	+
chr2	191130405	191130406	A01177:23:H2L2FDSX3:2:2550:32226:14309	60	+
chr2	191616210	191616211	A01177:23:H2L2FDSX3:1:1149:22553:1658/1	60	-
chr2	192591866	192591867	A01177:23:H2L2FDSX3:1:2142:30047:3302/1	60	-
chr2	192850394	192850395	A01177:23:H2L2FDSX3:1:1229:8856:29481/1	60	+
chr2	192909424	192909425	A01177:23:H2L2FDSX3:4:2326:14100:5776/1	60	+
chr2	193241438	193241439	A01177:23:H2L2FDSX3:1:1104:25979:10911	60	+
chr2	193333066	193333067	A01177:23:H2L2FDSX3:1:1112:3974:29324/1	60	+
chr2	194094591	194094592	A01177:23:H2L2FDSX3:3:1448:27525:26490	60	-
chr2	195206904	195206905	A01177:23:H2L2FDSX3:1:1342:14308:26459/1	60	-
chr2	195373372	195373373	A01177:23:H2L2FDSX3:1:1322:18195:18223/1	60	+
chr2	195374234	195374235	A01177:23:H2L2FDSX3:3:1254:32814:6151	60	+
chr2	195528041	195528042	A01177:23:H2L2FDSX3:4:1118:2311:13792	60	-
chr2	195549635	195549636	A01177:23:H2L2FDSX3:1:1305:13322:13385/1	60	+
chr2	196042631	196042632	A01177:23:H2L2FDSX3:1:2312:1796:31093/1	60	-
chr2	196272242	196272243	A01177:23:H2L2FDSX3:1:1234:28456:34178/1	60	-
chr2	197393841	197393842	A01177:23:H2L2FDSX3:1:2137:15881:23547/1	60	+
chr2	197402265	197402266	A01177:23:H2L2FDSX3:1:1336:10890:24643/1	60	+
chr2	199913762	199913763	A01177:23:H2L2FDSX3:2:2171:24325:19883/1	60	-
chr2	200948292	200948293	A01177:23:H2L2FDSX3:1:2424:30427:3740	60	+
chr2	201506756	201506757	A01177:23:H2L2FDSX3:2:2520:25663:6668/1	60	-
chr2	202914314	202914315	A01177:23:H2L2FDSX3:1:1145:20238:32503/1	60	-
chr2	203626730	203626731	A01177:23:H2L2FDSX3:3:2231:18231:5102/1	60	-
chr2	203738915	203738916	A01177:23:H2L2FDSX3:1:1254:5285:30874/1	60	+
chr2	204436240	204436241	A01177:23:H2L2FDSX3:1:2551:32054:30702/1	60	-
chr2	206154603	206154604	A01177:23:H2L2FDSX3:1:1177:25889:2769/1	60	-
chr2	206770318	206770319	A01177:23:H2L2FDSX3:1:1203:27968:14262/1	60	+
chr2	207072468	207072469	A01177:23:H2L2FDSX3:1:1150:13612:21026/1	60	-
chr2	208068761	208068762	A01177:23:H2L2FDSX3:4:1423:21043:31360/1	60	+
chr2	208068762	208068763	A01177:23:H2L2FDSX3:4:1423:21034:31375/1	60	+
chr2	209540620	209540621	A01177:23:H2L2FDSX3:4:1338:32597:24659/1	60	-
chr2	209540621	209540622	A01177:23:H2L2FDSX3:4:1657:11415:8077/1	60	-
chr2	211701697	211701698	A01177:23:H2L2FDSX3:1:2655:24496:25567	60	+
chr2	212412689	212412690	A01177:23:H2L2FDSX3:3:1259:12319:36135/1	60	-
chr2	213585371	213585372	A01177:23:H2L2FDSX3:2:2222:9372:4476/1	60	-
chr2	214400702	214400703	A01177:23:H2L2FDSX3:2:2220:8015:21950/1	60	+
chr2	214768795	214768796	A01177:23:H2L2FDSX3:1:1565:6867:18208/1	60	-
chr2	216323558	216323559	A01177:23:H2L2FDSX3:1:1436:10836:29027	60	+
chr2	217178017	217178018	A01177:23:H2L2FDSX3:1:1252:31186:12070/1	60	+
chr2	218576162	218576163	A01177:23:H2L2FDSX3:2:2259:27245:24878/1	60	+
chr2	219672945	219672946	A01177:23:H2L2FDSX3:3:2173:5710:13166/1	60	-
chr2	222418312	222418313	A01177:23:H2L2FDSX3:2:2122:7735:35211/1	60	+
chr2	222866719	222866720	A01177:23:H2L2FDSX3:1:1177:21531:29136	60	+
chr2	223112655	223112656	A01177:23:H2L2FDSX3:3:2151:25617:15201	60	+
chr2	223358046	223358047	A01177:23:H2L2FDSX3:1:1639:24451:15655/1	60	-
chr2	223389591	223389592	A01177:23:H2L2FDSX3:1:1208:10529:18129	60	+
chr2	223389593	223389594	A01177:23:H2L2FDSX3:4:1629:21829:8359	60	+
chr2	227327290	227327291	A01177:23:H2L2FDSX3:2:1638:26539:7999/1	60	+
chr2	227413943	227413944	A01177:23:H2L2FDSX3:1:1150:21630:9580	60	+
chr2	229801629	229801630	A01177:23:H2L2FDSX3:1:1234:26693:22545/1	60	+
chr2	230275528	230275529	A01177:23:H2L2FDSX3:1:1122:22535:12023/1	60	+
chr2	230275529	230275530	A01177:23:H2L2FDSX3:1:2559:23484:1266/1	60	+
chr2	230399771	230399772	A01177:23:H2L2FDSX3:1:1164:14678:36558/1	60	-
chr2	230420868	230420869	A01177:23:H2L2FDSX3:1:1138:16821:10708/1	60	+
chr2	230733365	230733366	A01177:23:H2L2FDSX3:2:2126:2591:2253	60	-
chr2	231092531	231092532	A01177:23:H2L2FDSX3:1:1318:17336:32769/1	60	+
chr2	231458931	231458932	A01177:23:H2L2FDSX3:1:1120:10420:2002/1	60	-
chr2	231956910	231956911	A01177:23:H2L2FDSX3:2:2640:26078:14622/1	60	-
chr2	232171188	232171189	A01177:23:H2L2FDSX3:1:1107:10185:24330/1	60	+
chr2	232275960	232275961	A01177:23:H2L2FDSX3:1:1221:21450:30561/1	60	-
chr2	232424226	232424227	A01177:23:H2L2FDSX3:4:1339:12997:2769	60	-
chr2	233289233	233289234	A01177:23:H2L2FDSX3:1:1360:16975:31266/1	60	-
chr2	234146264	234146265	A01177:23:H2L2FDSX3:1:2338:25663:11021	60	-
chr2	234350698	234350699	A01177:23:H2L2FDSX3:1:1514:26187:17691/1	60	+
chr2	234367207	234367208	A01177:23:H2L2FDSX3:1:1105:6587:34569/1	60	+
chr2	234650655	234650656	A01177:23:H2L2FDSX3:1:1373:14534:34491/1	60	+
chr2	235018636	235018637	A01177:23:H2L2FDSX3:1:1235:24406:19930/1	60	-
chr2	238012568	238012569	A01177:23:H2L2FDSX3:1:1369:29270:29450/1	60	-
chr2	241276588	241276589	A01177:23:H2L2FDSX3:1:1118:27751:15013/1	60	-
chr2	241365853	241365854	A01177:23:H2L2FDSX3:1:1164:7464:20024/1	60	-
chr2	241711305	241711306	A01177:23:H2L2FDSX3:1:1147:6262:24330/1	60	-
chr20	190134	190135	A01177:23:H2L2FDSX3:1:1530:7545:7889/1	60	+
chr20	392546	392547	A01177:23:H2L2FDSX3:1:1245:16288:29857/1	60	+
chr20	440806	440807	A01177:23:H2L2FDSX3:3:1212:7853:7889/1	60	+
chr20	444396	444397	A01177:23:H2L2FDSX3:1:1317:28700:18850/1	60	-
chr20	488571	488572	A01177:23:H2L2FDSX3:1:1106:24668:33536/1	60	-
chr20	502186	502187	A01177:23:H2L2FDSX3:1:2418:3052:29543	60	+
chr20	528316	528317	A01177:23:H2L2FDSX3:1:1540:2157:12399/1	60	+
chr20	529166	529167	A01177:23:H2L2FDSX3:1:1142:12409:22200/1	60	+
chr20	1133168	1133169	A01177:23:H2L2FDSX3:1:1110:7817:19351/1	60	+
chr20	1383264	1383265	A01177:23:H2L2FDSX3:1:1239:10565:24925/1	60	+
chr20	1782504	1782505	A01177:23:H2L2FDSX3:1:1251:7464:34679/1	60	-
chr20	2920057	2920058	A01177:23:H2L2FDSX3:2:1668:16694:7044/1	60	-
chr20	3008163	3008164	A01177:23:H2L2FDSX3:1:1112:20726:7326/1	60	-
chr20	3524656	3524657	A01177:23:H2L2FDSX3:1:1135:12780:3051/1	60	+
chr20	3599199	3599200	A01177:23:H2L2FDSX3:1:1468:22390:17816/1	60	-
chr20	3644526	3644527	A01177:23:H2L2FDSX3:1:1150:8974:31908/1	60	+
chr20	3976424	3976425	A01177:23:H2L2FDSX3:1:1168:1904:12085/1	60	+
chr20	5608776	5608777	A01177:23:H2L2FDSX3:1:1126:23231:2895	60	+
chr20	5952601	5952602	A01177:23:H2L2FDSX3:1:1422:6307:33082/1	60	+
chr20	6019153	6019154	A01177:23:H2L2FDSX3:1:1151:13331:22889/1	60	+
chr20	6365710	6365711	A01177:23:H2L2FDSX3:1:1123:14154:23469/1	60	+
chr20	7927889	7927890	A01177:23:H2L2FDSX3:2:2108:30897:18270	60	+
chr20	8389618	8389619	A01177:23:H2L2FDSX3:1:1541:16984:9173/1	60	+
chr20	8827026	8827027	A01177:23:H2L2FDSX3:1:1446:2293:27383/1	60	+
chr20	12031806	12031807	A01177:23:H2L2FDSX3:1:1144:31295:1673/1	60	+
chr20	13447857	13447858	A01177:23:H2L2FDSX3:1:1137:31783:15702	60	-
chr20	13551935	13551936	A01177:23:H2L2FDSX3:1:2115:13765:16595	60	-
chr20	13593017	13593018	A01177:23:H2L2FDSX3:1:1107:3251:36057/1	60	+
chr20	13911068	13911069	A01177:23:H2L2FDSX3:1:2261:17942:13213	60	-
chr20	14423251	14423252	A01177:23:H2L2FDSX3:1:1241:19958:29450	60	-
chr20	18492204	18492205	A01177:23:H2L2FDSX3:1:1244:9453:7498/1	60	+
chr20	18678412	18678413	A01177:23:H2L2FDSX3:1:1211:29008:23484/1	60	+
chr20	19352354	19352355	A01177:23:H2L2FDSX3:1:1134:29215:27915/1	60	+
chr20	20534857	20534858	A01177:23:H2L2FDSX3:1:1105:18204:29074/1	60	+
chr20	21137114	21137115	A01177:23:H2L2FDSX3:1:1135:8106:21198/1	60	+
chr20	21203512	21203513	A01177:23:H2L2FDSX3:1:1357:17309:3474/1	60	+
chr20	21337666	21337667	A01177:23:H2L2FDSX3:1:1116:2835:7842/1	60	-
chr20	21355891	21355892	A01177:23:H2L2FDSX3:1:1232:21341:4852/1	60	+
chr20	22541605	22541606	A01177:23:H2L2FDSX3:4:1653:28357:33411	60	-
chr20	23146645	23146646	A01177:23:H2L2FDSX3:3:2503:31973:28432	60	-
chr20	23146646	23146647	A01177:23:H2L2FDSX3:2:2310:11035:27962	60	-
chr20	23146647	23146648	A01177:23:H2L2FDSX3:3:2361:17237:10802	60	-
chr20	23401248	23401249	A01177:23:H2L2FDSX3:1:1430:4074:30029/1	60	-
chr20	23769887	23769888	A01177:23:H2L2FDSX3:2:2151:28266:24455/1	60	+
chr20	31630765	31630766	A01177:23:H2L2FDSX3:4:2136:9860:8359/1	60	-
chr20	31793553	31793554	A01177:23:H2L2FDSX3:2:2323:30147:20040	60	-
chr20	32296151	32296152	A01177:23:H2L2FDSX3:3:2161:10972:11193	60	-
chr20	32321198	32321199	A01177:23:H2L2FDSX3:1:1104:10827:15483/1	60	-
chr20	32462731	32462732	A01177:23:H2L2FDSX3:1:1142:19949:10582/1	60	-
chr20	33586558	33586559	A01177:23:H2L2FDSX3:1:1462:13982:23015/1	60	+
chr20	34761018	34761019	A01177:23:H2L2FDSX3:2:2675:8142:10708/1	60	+
chr20	35027027	35027028	A01177:23:H2L2FDSX3:1:2565:32009:5916/1	60	-
chr20	35068226	35068227	A01177:23:H2L2FDSX3:1:1248:9218:23375/1	60	-
chr20	35374109	35374110	A01177:23:H2L2FDSX3:1:1147:31729:36245/1	60	-
chr20	35690183	35690184	A01177:23:H2L2FDSX3:3:1613:29487:16141/1	60	-
chr20	35810949	35810950	A01177:23:H2L2FDSX3:2:2326:26494:9455/1	60	-
chr20	35842701	35842702	A01177:23:H2L2FDSX3:1:1157:2483:13150	60	+
chr20	35842702	35842703	A01177:23:H2L2FDSX3:1:1643:6885:30452	60	+
chr20	35872560	35872561	A01177:23:H2L2FDSX3:1:1448:32000:13072/1	60	+
chr20	35894985	35894986	A01177:23:H2L2FDSX3:1:1306:20853:31594	60	-
chr20	36664824	36664825	A01177:23:H2L2FDSX3:2:1350:7428:5337	60	+
chr20	36708744	36708745	A01177:23:H2L2FDSX3:1:2613:20564:23171	60	+
chr20	36755652	36755653	A01177:23:H2L2FDSX3:2:1263:13702:24314/1	60	-
chr20	37087332	37087333	A01177:23:H2L2FDSX3:2:1276:23375:26381/1	60	-
[truncated: 1,497 more rows]
