# Supplementary material for: HIV-1 capsid stability enables inositol phosphate-independent infection of target cells and promotes integration into genes
Source: PLoS Pathog. 2023 Jun 2;19(6):e1011423. doi: 10.1371/journal.ppat.1011423 (PMC10266667; doi:10.1371/journal.ppat.1011423)
Supplement: S1 Data — (TAR.GZ) [file ppat.1011423.s012.tar.gz › CEM_WT_A/CA_G89V/Unique_hg38_integration_sites/7399-GS-7.bed]

chr1	100714	100715	A01177:23:H2L2FDSX3:1:1468:30843:5368/1	60	-
chr1	115779	115780	A01177:23:H2L2FDSX3:2:1443:12328:12164	60	-
chr1	277884	277885	A01177:23:H2L2FDSX3:4:1641:24343:20697/1	60	-
chr1	808235	808236	A01177:23:H2L2FDSX3:2:1105:26413:20995	60	-
chr1	837950	837951	A01177:23:H2L2FDSX3:2:1507:18475:24533/1	60	-
chr1	1102050	1102051	A01177:23:H2L2FDSX3:3:1148:26512:2409	60	-
chr1	1180356	1180357	A01177:23:H2L2FDSX3:2:1111:9390:27993	60	+
chr1	1180357	1180358	A01177:23:H2L2FDSX3:4:2146:10592:25316	60	+
chr1	1306736	1306737	A01177:23:H2L2FDSX3:3:2133:18810:34100	60	+
chr1	1317495	1317496	A01177:23:H2L2FDSX3:1:1550:28330:28134	60	-
chr1	1392634	1392635	A01177:23:H2L2FDSX3:1:1143:26024:33035/1	60	+
chr1	1672231	1672232	A01177:23:H2L2FDSX3:2:2235:3468:24972/1	60	-
chr1	1822182	1822183	A01177:23:H2L2FDSX3:2:1346:29288:30608	60	+
chr1	8441268	8441269	A01177:23:H2L2FDSX3:1:1106:5222:2456/1	60	+
chr1	8596512	8596513	A01177:23:H2L2FDSX3:1:1125:11605:16329/1	60	-
chr1	10273907	10273908	A01177:23:H2L2FDSX3:2:2460:24334:4805	60	-
chr1	10281471	10281472	A01177:23:H2L2FDSX3:1:1109:3088:33489/1	60	+
chr1	10348126	10348127	A01177:23:H2L2FDSX3:1:1114:17445:8030/1	60	+
chr1	12068907	12068908	A01177:23:H2L2FDSX3:2:2556:17481:31328	60	+
chr1	12158493	12158494	A01177:23:H2L2FDSX3:1:1225:22607:15781/1	60	+
chr1	14280292	14280293	A01177:23:H2L2FDSX3:4:1219:26693:18505	60	+
chr1	14905153	14905154	A01177:23:H2L2FDSX3:3:1438:32651:3396	60	-
chr1	15577553	15577554	A01177:23:H2L2FDSX3:2:2420:13720:12759	60	-
chr1	15875918	15875919	A01177:23:H2L2FDSX3:1:1125:9941:16548/1	60	-
chr1	15886659	15886660	A01177:23:H2L2FDSX3:1:1251:25744:33927/1	60	+
chr1	16345315	16345316	A01177:23:H2L2FDSX3:1:1562:3070:1266/1	60	+
chr1	19180239	19180240	A01177:23:H2L2FDSX3:1:1124:18873:17707/1	60	+
chr1	19521987	19521988	A01177:23:H2L2FDSX3:2:1211:31403:26443/1	60	-
chr1	19758865	19758866	A01177:23:H2L2FDSX3:3:1321:5638:21997/1	60	-
chr1	22933781	22933782	A01177:23:H2L2FDSX3:3:1354:5348:28604	60	+
chr1	23306244	23306245	A01177:23:H2L2FDSX3:1:1356:21305:6324/1	60	+
chr1	23885832	23885833	A01177:23:H2L2FDSX3:3:2428:21938:26741/1	60	-
chr1	24943381	24943382	A01177:23:H2L2FDSX3:1:1110:11948:6464/1	60	+
chr1	25446889	25446890	A01177:23:H2L2FDSX3:1:1108:4345:20447/1	60	+
chr1	25461501	25461502	A01177:23:H2L2FDSX3:3:2341:26087:2331	60	-
chr1	26701363	26701364	A01177:23:H2L2FDSX3:1:1131:28067:12837/1	60	+
chr1	26742419	26742420	A01177:23:H2L2FDSX3:1:1101:20681:6934/1	60	+
chr1	27694377	27694378	A01177:23:H2L2FDSX3:2:1402:12753:26334	60	-
chr1	27985302	27985303	A01177:23:H2L2FDSX3:2:2337:19967:33692	60	-
chr1	28056899	28056900	A01177:23:H2L2FDSX3:1:1109:9281:26146/1	60	-
chr1	28412297	28412298	A01177:23:H2L2FDSX3:2:1128:8901:35133	60	-
chr1	31914745	31914746	A01177:23:H2L2FDSX3:1:1316:16459:33849/1	60	-
chr1	32304753	32304754	A01177:23:H2L2FDSX3:2:1324:8422:36808	60	-
chr1	32311665	32311666	A01177:23:H2L2FDSX3:3:1435:4725:7889/1	60	+
chr1	35184403	35184404	A01177:23:H2L2FDSX3:1:1112:7997:28808/1	60	+
chr1	35701469	35701470	A01177:23:H2L2FDSX3:4:2237:7482:25003/1	60	-
chr1	38342717	38342718	A01177:23:H2L2FDSX3:1:2567:4535:18709	60	-
chr1	39353219	39353220	A01177:23:H2L2FDSX3:1:1332:26576:15859/1	60	-
chr1	40342588	40342589	A01177:23:H2L2FDSX3:3:2164:23077:28995/1	60	-
chr1	40711488	40711489	A01177:23:H2L2FDSX3:2:2530:5231:19445	60	-
chr1	40743513	40743514	A01177:23:H2L2FDSX3:1:1101:10393:32800/1	60	+
chr1	40743514	40743515	A01177:23:H2L2FDSX3:4:2106:28872:11036	60	+
chr1	41605573	41605574	A01177:23:H2L2FDSX3:2:1653:23647:14199	60	+
chr1	42287008	42287009	A01177:23:H2L2FDSX3:1:1202:8838:35430/1	60	-
chr1	43297595	43297596	A01177:23:H2L2FDSX3:4:1552:10321:11068	60	-
chr1	43776047	43776048	A01177:23:H2L2FDSX3:4:2326:16767:25426	60	+
chr1	43824598	43824599	A01177:23:H2L2FDSX3:4:2666:19244:8422/1	60	-
chr1	44347464	44347465	A01177:23:H2L2FDSX3:1:1145:12762:5901/1	60	+
chr1	44890800	44890801	A01177:23:H2L2FDSX3:4:1166:9534:1658	60	-
chr1	45150300	45150301	A01177:23:H2L2FDSX3:1:1203:10194:32518/1	60	+
chr1	46033360	46033361	A01177:23:H2L2FDSX3:1:1217:7120:34585/1	60	+
chr1	46093713	46093714	A01177:23:H2L2FDSX3:2:1623:27697:25441	60	+
chr1	46252382	46252383	A01177:23:H2L2FDSX3:2:1332:10746:23516	60	-
chr1	51433129	51433130	A01177:23:H2L2FDSX3:1:1170:1958:17284/1	60	-
chr1	52069800	52069801	A01177:23:H2L2FDSX3:1:1108:24840:26569/1	60	-
chr1	52491470	52491471	A01177:23:H2L2FDSX3:2:1567:14950:36119/1	60	-
chr1	58525439	58525440	A01177:23:H2L2FDSX3:1:1133:4508:8766/1	60	+
chr1	58663715	58663716	A01177:23:H2L2FDSX3:1:2109:13449:18646/1	60	-
chr1	65958974	65958975	A01177:23:H2L2FDSX3:1:1133:16062:28651/1	60	+
chr1	66943281	66943282	A01177:23:H2L2FDSX3:1:1110:3568:11929/1	60	-
chr1	69454059	69454060	A01177:23:H2L2FDSX3:1:1124:10773:18396/1	60	-
chr1	75587620	75587621	A01177:23:H2L2FDSX3:1:1428:24487:6887/1	60	+
chr1	77638080	77638081	A01177:23:H2L2FDSX3:1:1168:22824:24987/1	60	+
chr1	77816713	77816714	A01177:23:H2L2FDSX3:1:1113:31060:27727/1	60	+
chr1	77857935	77857936	A01177:23:H2L2FDSX3:2:2336:4444:21496	60	-
chr1	83242716	83242717	A01177:23:H2L2FDSX3:1:2676:8278:36307	60	-
chr1	89613237	89613238	A01177:23:H2L2FDSX3:1:1141:22770:5134/1	60	+
chr1	92882979	92882980	A01177:23:H2L2FDSX3:2:2237:7093:30467	60	+
chr1	93353225	93353226	A01177:23:H2L2FDSX3:1:1143:6253:10379/1	60	+
chr1	95188224	95188225	A01177:23:H2L2FDSX3:3:1123:32371:27524	60	-
chr1	97545204	97545205	A01177:23:H2L2FDSX3:1:1656:32642:10551	60	-
chr1	97696698	97696699	A01177:23:H2L2FDSX3:3:2648:18954:15906/1	60	-
chr1	99270119	99270120	A01177:23:H2L2FDSX3:2:1366:3703:3145	60	-
chr1	103545491	103545492	A01177:23:H2L2FDSX3:1:1473:22390:19946	60	-
chr1	103936520	103936521	A01177:23:H2L2FDSX3:1:2635:15266:4288	60	-
chr1	107513412	107513413	A01177:23:H2L2FDSX3:3:1460:13765:26584	60	-
chr1	111329741	111329742	A01177:23:H2L2FDSX3:1:2228:3396:29637	60	+
chr1	111508953	111508954	A01177:23:H2L2FDSX3:3:1239:25310:36652/1	60	+
chr1	112348929	112348930	A01177:23:H2L2FDSX3:4:1235:21920:1125/1	60	-
chr1	114740980	114740981	A01177:23:H2L2FDSX3:2:2553:11053:26991	60	-
chr1	116854565	116854566	A01177:23:H2L2FDSX3:3:2240:10484:9408/1	60	+
chr1	116930590	116930591	A01177:23:H2L2FDSX3:1:1208:25690:19147/1	60	+
chr1	116930591	116930592	A01177:23:H2L2FDSX3:1:2139:3016:27853/1	60	+
chr1	118554230	118554231	A01177:23:H2L2FDSX3:2:2446:24451:9612	60	+
chr1	143250987	143250988	A01177:23:H2L2FDSX3:3:2169:10212:5807	60	+
chr1	147036402	147036403	A01177:23:H2L2FDSX3:1:1118:14823:19053/1	60	+
chr1	148316486	148316487	A01177:23:H2L2FDSX3:1:1127:20835:16752/1	60	-
chr1	149619114	149619115	A01177:23:H2L2FDSX3:1:1105:12545:21308/1	60	+
chr1	150445345	150445346	A01177:23:H2L2FDSX3:4:2201:4110:21230	60	-
chr1	151110517	151110518	A01177:23:H2L2FDSX3:1:1433:23583:33818/1	60	+
chr1	151662617	151662618	A01177:23:H2L2FDSX3:2:2546:19370:27211	60	+
chr1	151867018	151867019	A01177:23:H2L2FDSX3:1:1547:31421:10222	60	-
chr1	151927853	151927854	A01177:23:H2L2FDSX3:1:1149:31105:21198/1	60	-
chr1	152238026	152238027	A01177:23:H2L2FDSX3:2:1675:30544:21699	60	+
chr1	153252420	153252421	A01177:23:H2L2FDSX3:1:1105:20347:6605/1	60	+
chr1	153267109	153267110	A01177:23:H2L2FDSX3:1:1242:20645:10316/1	60	-
chr1	153270294	153270295	A01177:23:H2L2FDSX3:1:1152:12102:12837/1	60	+
chr1	153871617	153871618	A01177:23:H2L2FDSX3:1:1135:13856:17096/1	60	-
chr1	154241894	154241895	A01177:23:H2L2FDSX3:2:2532:8883:1720	60	-
chr1	155350504	155350505	A01177:23:H2L2FDSX3:2:1166:6388:24048	60	+
chr1	155368246	155368247	A01177:23:H2L2FDSX3:1:1608:17960:18161	60	-
chr1	155372912	155372913	A01177:23:H2L2FDSX3:2:2342:5267:4570	60	-
chr1	155396065	155396066	A01177:23:H2L2FDSX3:3:1558:12183:31109	60	+
chr1	155814329	155814330	A01177:23:H2L2FDSX3:1:1103:23981:11490/1	60	+
chr1	155814331	155814332	A01177:23:H2L2FDSX3:2:2419:32850:11851/1	60	+
chr1	156205437	156205438	A01177:23:H2L2FDSX3:2:1609:12816:3208	60	-
chr1	157019313	157019314	A01177:23:H2L2FDSX3:1:2553:25220:26318	60	-
chr1	160796487	160796488	A01177:23:H2L2FDSX3:2:1633:6569:19194/1	60	-
chr1	161858199	161858200	A01177:23:H2L2FDSX3:1:1120:32768:23672/1	60	+
chr1	165359849	165359850	A01177:23:H2L2FDSX3:3:2369:21703:28776	60	-
chr1	168050471	168050472	A01177:23:H2L2FDSX3:1:1107:20311:6887/1	60	-
chr1	171489775	171489776	A01177:23:H2L2FDSX3:3:2439:11659:8563	60	-
chr1	173964663	173964664	A01177:23:H2L2FDSX3:2:1271:6840:10363/1	60	-
chr1	174265057	174265058	A01177:23:H2L2FDSX3:1:1122:25852:29324/1	60	+
chr1	176110075	176110076	A01177:23:H2L2FDSX3:2:2109:15591:14935	60	+
chr1	177793461	177793462	A01177:23:H2L2FDSX3:2:1601:5891:12383/1	60	-
chr1	179388709	179388710	A01177:23:H2L2FDSX3:3:1222:4960:19789/1	60	+
chr1	181441353	181441354	A01177:23:H2L2FDSX3:1:2352:5665:34100	60	+
chr1	183379370	183379371	A01177:23:H2L2FDSX3:1:2671:14064:31046/1	60	+
chr1	197601609	197601610	A01177:23:H2L2FDSX3:4:2236:1118:4022	60	-
chr1	199860177	199860178	A01177:23:H2L2FDSX3:2:1624:11623:31673/1	60	-
chr1	199934261	199934262	A01177:23:H2L2FDSX3:4:1417:9489:12759/1	60	-
chr1	200477632	200477633	A01177:23:H2L2FDSX3:2:2171:24424:24784	60	+
chr1	200561151	200561152	A01177:23:H2L2FDSX3:1:1173:22272:31767/1	60	+
chr1	202522320	202522321	A01177:23:H2L2FDSX3:2:1552:20663:19993	60	-
chr1	202535488	202535489	A01177:23:H2L2FDSX3:1:1103:24858:9752/1	60	-
chr1	202550224	202550225	A01177:23:H2L2FDSX3:2:2224:20229:7247	60	-
chr1	205640954	205640955	A01177:23:H2L2FDSX3:1:2623:19723:3490/1	60	-
chr1	205690708	205690709	A01177:23:H2L2FDSX3:3:2668:17074:7326	60	-
chr1	206787921	206787922	A01177:23:H2L2FDSX3:2:1229:9236:1955	60	-
chr1	207794413	207794414	A01177:23:H2L2FDSX3:2:2566:3803:26209	60	+
chr1	210255763	210255764	A01177:23:H2L2FDSX3:3:1146:22046:30843	60	-
chr1	210255765	210255766	A01177:23:H2L2FDSX3:2:1631:20528:7294/1	60	-
chr1	211992387	211992388	A01177:23:H2L2FDSX3:1:1127:30807:6496/1	60	-
chr1	212254546	212254547	A01177:23:H2L2FDSX3:1:1374:20898:36746	60	+
chr1	212350341	212350342	A01177:23:H2L2FDSX3:1:1365:12644:20917/1	60	-
chr1	212902103	212902104	A01177:23:H2L2FDSX3:3:2260:7473:36354	60	-
chr1	224103693	224103694	A01177:23:H2L2FDSX3:2:1631:31647:24580/1	60	+
chr1	227304327	227304328	A01177:23:H2L2FDSX3:3:1277:2799:32080	60	+
chr1	228750088	228750089	A01177:23:H2L2FDSX3:1:1138:26928:14027/1	60	-
chr1	230226903	230226904	A01177:23:H2L2FDSX3:1:1217:17463:21621/1	60	+
chr1	233036444	233036445	A01177:23:H2L2FDSX3:4:1204:30653:23453	60	-
chr1	234246644	234246645	A01177:23:H2L2FDSX3:1:1107:12590:13119/1	60	+
chr1	234246646	234246647	A01177:23:H2L2FDSX3:3:1509:1416:21512	60	+
chr1	234632968	234632969	A01177:23:H2L2FDSX3:1:1225:20464:34741/1	60	-
chr1	234853968	234853969	A01177:23:H2L2FDSX3:2:1145:23737:14356/1	60	+
chr1	234929976	234929977	A01177:23:H2L2FDSX3:2:1427:18891:20619	60	+
chr1	239452884	239452885	A01177:23:H2L2FDSX3:2:1249:2654:14450	60	+
chr1	244436401	244436402	A01177:23:H2L2FDSX3:3:2627:19768:11772	60	+
chr1	244937914	244937915	A01177:23:H2L2FDSX3:1:2564:9869:1110/1	60	+
chr1	246887447	246887448	A01177:23:H2L2FDSX3:2:1565:11903:18693	60	+
chr1	246926318	246926319	A01177:23:H2L2FDSX3:1:2324:6741:35149/1	60	+
chr10	836393	836394	A01177:23:H2L2FDSX3:1:1169:4743:32690/1	60	+
chr10	5456771	5456772	A01177:23:H2L2FDSX3:2:1405:5945:14920	60	+
chr10	8066750	8066751	A01177:23:H2L2FDSX3:1:2370:20690:29716/1	60	-
chr10	10546924	10546925	A01177:23:H2L2FDSX3:3:2606:8287:17628/1	60	+
chr10	11609441	11609442	A01177:23:H2L2FDSX3:1:1134:28248:6198/1	60	+
chr10	11970202	11970203	A01177:23:H2L2FDSX3:1:1114:10203:13338/1	60	-
chr10	13601160	13601161	A01177:23:H2L2FDSX3:4:2351:15790:2002	60	-
chr10	14852423	14852424	A01177:23:H2L2FDSX3:1:1548:27480:3740	60	-
chr10	14852424	14852425	A01177:23:H2L2FDSX3:4:1302:31403:32205	60	-
chr10	17578529	17578530	A01177:23:H2L2FDSX3:2:1661:13865:31767	60	+
chr10	20280230	20280231	A01177:23:H2L2FDSX3:2:1364:6144:28260/1	60	-
chr10	21370465	21370466	A01177:23:H2L2FDSX3:1:1235:14678:2018/1	60	+
chr10	21969622	21969623	A01177:23:H2L2FDSX3:1:1168:31864:7795/1	60	+
chr10	26754031	26754032	A01177:23:H2L2FDSX3:3:2608:10655:28745	60	-
chr10	28116358	28116359	A01177:23:H2L2FDSX3:1:1606:3920:36839	60	-
chr10	28378523	28378524	A01177:23:H2L2FDSX3:2:1426:24080:25786	60	-
chr10	29714890	29714891	A01177:23:H2L2FDSX3:1:2431:28926:20932/1	60	-
chr10	30009749	30009750	A01177:23:H2L2FDSX3:1:1504:29984:16626	60	-
chr10	30521464	30521465	A01177:23:H2L2FDSX3:2:2442:10140:23907/1	60	+
chr10	31869413	31869414	A01177:23:H2L2FDSX3:1:1465:29044:35697/1	60	-
chr10	52728889	52728890	A01177:23:H2L2FDSX3:3:1454:28772:11710	60	-
chr10	55580475	55580476	A01177:23:H2L2FDSX3:2:1309:14208:14293/1	60	-
chr10	58020720	58020721	A01177:23:H2L2FDSX3:1:1177:29912:19382/1	60	+
chr10	63617697	63617698	A01177:23:H2L2FDSX3:2:1272:24279:21903	60	-
chr10	65164053	65164054	A01177:23:H2L2FDSX3:1:2569:23176:9565/1	60	+
chr10	68307634	68307635	A01177:23:H2L2FDSX3:1:1212:28366:15013/1	60	+
chr10	68486515	68486516	A01177:23:H2L2FDSX3:1:1225:1226:6590/1	60	+
chr10	68929043	68929044	A01177:23:H2L2FDSX3:2:1224:15266:25614/1	60	-
chr10	70060420	70060421	A01177:23:H2L2FDSX3:1:1405:21947:9972/1	60	+
chr10	70917433	70917434	A01177:23:H2L2FDSX3:1:1104:26223:12806/1	60	+
chr10	70917434	70917435	A01177:23:H2L2FDSX3:1:2541:7012:1266	60	+
chr10	72550084	72550085	A01177:23:H2L2FDSX3:3:1542:13774:26600	60	-
chr10	73417164	73417165	A01177:23:H2L2FDSX3:4:1531:32208:4476/1	60	+
chr10	74077720	74077721	A01177:23:H2L2FDSX3:1:1105:21495:7341/1	60	+
chr10	74077721	74077722	A01177:23:H2L2FDSX3:4:2250:23231:1705	60	+
chr10	74077722	74077723	A01177:23:H2L2FDSX3:4:2555:13096:26584	60	+
chr10	77295615	77295616	A01177:23:H2L2FDSX3:2:1260:12319:2754/1	60	-
chr10	83086028	83086029	A01177:23:H2L2FDSX3:1:1117:5891:36119/1	60	+
chr10	83086030	83086031	A01177:23:H2L2FDSX3:3:1123:2175:16000	60	+
chr10	83682665	83682666	A01177:23:H2L2FDSX3:1:1229:29713:12054/1	60	+
chr10	86472421	86472422	A01177:23:H2L2FDSX3:1:1112:31503:4726/1	60	+
chr10	86846622	86846623	A01177:23:H2L2FDSX3:1:2114:15393:32252/1	60	+
chr10	87044744	87044745	A01177:23:H2L2FDSX3:2:1357:17933:27633/1	60	+
chr10	87067293	87067294	A01177:23:H2L2FDSX3:1:1117:29315:21981	60	-
chr10	88142435	88142436	A01177:23:H2L2FDSX3:1:1242:18267:9674/1	60	+
chr10	88412639	88412640	A01177:23:H2L2FDSX3:2:1372:8196:22670	60	+
chr10	89688815	89688816	A01177:23:H2L2FDSX3:2:1258:14452:19163/1	60	-
chr10	89710452	89710453	A01177:23:H2L2FDSX3:1:2310:30969:23844/1	60	-
chr10	89718333	89718334	A01177:23:H2L2FDSX3:2:1323:1063:31516	60	-
chr10	89718334	89718335	A01177:23:H2L2FDSX3:2:1114:25482:15781	60	-
chr10	92048752	92048753	A01177:23:H2L2FDSX3:1:2677:9616:34115/1	60	+
chr10	92630960	92630961	A01177:23:H2L2FDSX3:1:1118:9362:18834/1	60	+
chr10	92630961	92630962	A01177:23:H2L2FDSX3:3:2660:8088:35258	60	+
chr10	94293921	94293922	A01177:23:H2L2FDSX3:2:1262:9588:31876/1	60	-
chr10	97316587	97316588	A01177:23:H2L2FDSX3:4:2547:10610:36620/1	60	+
chr10	100223587	100223588	A01177:23:H2L2FDSX3:2:1105:18430:29559	60	-
chr10	101382073	101382074	A01177:23:H2L2FDSX3:1:1103:28700:3349/1	60	+
chr10	101479221	101479222	A01177:23:H2L2FDSX3:1:1103:1642:21183/1	60	+
chr10	101513385	101513386	A01177:23:H2L2FDSX3:1:2126:17056:23829/1	60	+
chr10	101693512	101693513	A01177:23:H2L2FDSX3:2:2315:10004:6198	60	-
chr10	101812115	101812116	A01177:23:H2L2FDSX3:2:2354:8187:14669/1	60	-
chr10	102070527	102070528	A01177:23:H2L2FDSX3:1:1123:9995:13761/1	60	+
chr10	102307674	102307675	A01177:23:H2L2FDSX3:3:2653:26793:28291/1	60	-
chr10	102561180	102561181	A01177:23:H2L2FDSX3:1:1104:4191:17926/1	60	+
chr10	103107890	103107891	A01177:23:H2L2FDSX3:1:1374:9896:21230/1	60	+
chr10	104012176	104012177	A01177:23:H2L2FDSX3:1:1112:26033:2801/1	60	+
chr10	104012178	104012179	A01177:23:H2L2FDSX3:2:1532:4056:29496	60	+
chr10	105084825	105084826	A01177:23:H2L2FDSX3:1:2255:19334:32503/1	60	+
chr10	107639470	107639471	A01177:23:H2L2FDSX3:3:2418:20690:9079	60	-
chr10	109980513	109980514	A01177:23:H2L2FDSX3:1:1150:23303:36182/1	60	+
chr10	110895346	110895347	A01177:23:H2L2FDSX3:4:1378:32741:35931/1	60	-
chr10	112449529	112449530	A01177:23:H2L2FDSX3:3:2449:23222:29027/1	60	+
chr10	114994050	114994051	A01177:23:H2L2FDSX3:4:2262:9209:32033	60	-
chr10	118033883	118033884	A01177:23:H2L2FDSX3:2:1646:3757:12477	60	-
chr10	119798524	119798525	A01177:23:H2L2FDSX3:1:1105:7726:12242/1	60	-
chr10	120836951	120836952	A01177:23:H2L2FDSX3:1:2122:9842:35665	60	-
chr10	127900590	127900591	A01177:23:H2L2FDSX3:1:1172:22616:28416/1	60	+
chr10	127957193	127957194	A01177:23:H2L2FDSX3:1:1325:1958:21324/1	60	-
chr11	220061	220062	A01177:23:H2L2FDSX3:2:1629:2365:3176	60	+
chr11	752405	752406	A01177:23:H2L2FDSX3:1:1429:28483:19319	60	-
chr11	917425	917426	A01177:23:H2L2FDSX3:1:1115:14507:36636/1	60	+
chr11	4748424	4748425	A01177:23:H2L2FDSX3:1:1166:23927:32033/1	60	+
chr11	5311360	5311361	A01177:23:H2L2FDSX3:1:1261:22661:5854/1	60	-
chr11	5329150	5329151	A01177:23:H2L2FDSX3:2:1314:7175:2268	60	+
chr11	7098977	7098978	A01177:23:H2L2FDSX3:4:1129:13295:34820/1	60	+
chr11	11917823	11917824	A01177:23:H2L2FDSX3:4:1417:18258:11412	60	-
chr11	12146404	12146405	A01177:23:H2L2FDSX3:1:1108:26431:21934/1	60	-
chr11	14177215	14177216	A01177:23:H2L2FDSX3:2:1315:31403:25473/1	60	+
chr11	14543352	14543353	A01177:23:H2L2FDSX3:1:1162:24777:35790/1	60	+
chr11	14876428	14876429	A01177:23:H2L2FDSX3:2:2303:27344:26835	60	-
chr11	14881237	14881238	A01177:23:H2L2FDSX3:2:1130:1479:20838	60	+
chr11	15846896	15846897	A01177:23:H2L2FDSX3:3:1227:13675:17096/1	60	+
chr11	16746583	16746584	A01177:23:H2L2FDSX3:1:1131:10104:31735/1	60	-
chr11	18566696	18566697	A01177:23:H2L2FDSX3:1:1131:29812:6715/1	60	-
chr11	18798388	18798389	A01177:23:H2L2FDSX3:1:2177:31159:34601/1	60	+
chr11	20245625	20245626	A01177:23:H2L2FDSX3:1:1119:16441:18818	60	+
chr11	29989528	29989529	A01177:23:H2L2FDSX3:2:2305:5882:20353/1	60	+
chr11	30085859	30085860	A01177:23:H2L2FDSX3:1:1155:22697:12743/1	60	+
chr11	34463314	34463315	A01177:23:H2L2FDSX3:1:2619:7518:36119/1	60	-
chr11	34984621	34984622	A01177:23:H2L2FDSX3:1:1138:28113:36245/1	60	+
chr11	46009855	46009856	A01177:23:H2L2FDSX3:1:1242:12915:33160/1	60	-
chr11	46024721	46024722	A01177:23:H2L2FDSX3:2:2268:27651:11428/1	60	+
chr11	46077381	46077382	A01177:23:H2L2FDSX3:1:1103:30246:19492/1	60	-
chr11	46089115	46089116	A01177:23:H2L2FDSX3:2:2615:14226:19617	60	-
chr11	46444797	46444798	A01177:23:H2L2FDSX3:1:1323:18891:26600/1	60	+
chr11	46648908	46648909	A01177:23:H2L2FDSX3:1:1231:21079:13228/1	60	+
chr11	47051676	47051677	A01177:23:H2L2FDSX3:4:1443:17797:9079/1	60	-
chr11	47619064	47619065	A01177:23:H2L2FDSX3:1:1168:11785:3615/1	60	-
chr11	47728034	47728035	A01177:23:H2L2FDSX3:1:1106:7527:5635/1	60	+
chr11	47728036	47728037	A01177:23:H2L2FDSX3:3:2253:31774:22983/1	60	+
chr11	58540631	58540632	A01177:23:H2L2FDSX3:1:1352:29080:30624	60	-
chr11	59338833	59338834	A01177:23:H2L2FDSX3:2:1258:11505:29215/1	60	-
chr11	61303524	61303525	A01177:23:H2L2FDSX3:1:1618:23755:12821/1	60	-
chr11	61318429	61318430	A01177:23:H2L2FDSX3:2:1106:31096:27915	60	+
chr11	62677521	62677522	A01177:23:H2L2FDSX3:2:1644:14100:34147/1	60	-
chr11	62693484	62693485	A01177:23:H2L2FDSX3:1:2425:19569:28275/1	60	-
chr11	62721985	62721986	A01177:23:H2L2FDSX3:2:2504:26106:32612	60	+
chr11	62732820	62732821	A01177:23:H2L2FDSX3:1:1114:5656:32424/1	60	+
chr11	62732821	62732822	A01177:23:H2L2FDSX3:2:2247:9136:7639/1	60	+
chr11	62737928	62737929	A01177:23:H2L2FDSX3:2:1664:26512:6605	60	-
chr11	62852417	62852418	A01177:23:H2L2FDSX3:1:1105:2157:7983/1	60	-
chr11	62861706	62861707	A01177:23:H2L2FDSX3:3:1214:11605:15107	60	-
chr11	63553571	63553572	A01177:23:H2L2FDSX3:1:2342:4264:15201/1	60	+
chr11	63632432	63632433	A01177:23:H2L2FDSX3:1:1232:5773:27398/1	60	+
chr11	63650689	63650690	A01177:23:H2L2FDSX3:2:1621:16848:34147/1	60	-
chr11	63687814	63687815	A01177:23:H2L2FDSX3:2:2549:29423:26459	60	-
chr11	63690398	63690399	A01177:23:H2L2FDSX3:1:1108:23158:2519/1	60	-
chr11	64882232	64882233	A01177:23:H2L2FDSX3:1:1559:5837:34272/1	60	+
chr11	64882233	64882234	A01177:23:H2L2FDSX3:2:1131:15664:33567	60	+
chr11	65063346	65063347	A01177:23:H2L2FDSX3:2:1111:28971:36511	60	-
chr11	65318598	65318599	A01177:23:H2L2FDSX3:1:1111:9272:8343	60	+
chr11	65493189	65493190	A01177:23:H2L2FDSX3:1:2141:24379:4664/1	60	+
chr11	65493877	65493878	A01177:23:H2L2FDSX3:1:1105:14479:10974/1	60	+
chr11	65493879	65493880	A01177:23:H2L2FDSX3:1:1546:10845:34616/1	60	+
chr11	65495737	65495738	A01177:23:H2L2FDSX3:4:2218:10303:2080	60	-
chr11	65876761	65876762	A01177:23:H2L2FDSX3:3:1344:3974:23249/1	60	-
chr11	66056799	66056800	A01177:23:H2L2FDSX3:2:1110:23393:19711	60	+
chr11	66073569	66073570	A01177:23:H2L2FDSX3:2:1419:12852:29356/1	60	-
chr11	66126111	66126112	A01177:23:H2L2FDSX3:3:1364:22724:9345	60	-
chr11	66199127	66199128	A01177:23:H2L2FDSX3:1:1269:21495:27853/1	60	-
chr11	66396942	66396943	A01177:23:H2L2FDSX3:2:1239:14832:10582	60	+
chr11	67181703	67181704	A01177:23:H2L2FDSX3:1:1619:19976:8970/1	60	-
chr11	67202219	67202220	A01177:23:H2L2FDSX3:1:1645:6605:19038/1	60	+
chr11	68922517	68922518	A01177:23:H2L2FDSX3:3:1653:27127:30373/1	60	-
chr11	69927381	69927382	A01177:23:H2L2FDSX3:1:1532:25527:30765	60	+
chr11	71965345	71965346	A01177:23:H2L2FDSX3:2:2524:22480:10989/1	60	-
chr11	71992719	71992720	A01177:23:H2L2FDSX3:1:1102:15646:15123/1	60	+
chr11	72871748	72871749	A01177:23:H2L2FDSX3:1:1101:13413:36432/1	60	-
chr11	73082936	73082937	A01177:23:H2L2FDSX3:4:2642:12436:16078	60	-
chr11	74770900	74770901	A01177:23:H2L2FDSX3:1:1562:7934:32205	60	-
chr11	78526981	78526982	A01177:23:H2L2FDSX3:1:1135:28284:35321/1	60	+
chr11	78548117	78548118	A01177:23:H2L2FDSX3:2:1115:5502:13307	60	+
chr11	85101134	85101135	A01177:23:H2L2FDSX3:1:1118:2456:22310/1	60	-
chr11	86917929	86917930	A01177:23:H2L2FDSX3:1:2678:28492:21214/1	60	+
chr11	87331881	87331882	A01177:23:H2L2FDSX3:4:2171:10818:16564/1	60	-
chr11	88345006	88345007	A01177:23:H2L2FDSX3:2:1216:2049:1908	60	+
chr11	88542635	88542636	A01177:23:H2L2FDSX3:2:1209:13485:21872	60	-
chr11	93696319	93696320	A01177:23:H2L2FDSX3:1:2645:11442:23312/1	60	+
chr11	95243444	95243445	A01177:23:H2L2FDSX3:1:1146:10628:4085/1	60	+
chr11	100605860	100605861	A01177:23:H2L2FDSX3:2:1368:19533:31156/1	60	+
chr11	100711263	100711264	A01177:23:H2L2FDSX3:4:1263:15167:16297/1	60	-
chr11	110318388	110318389	A01177:23:H2L2FDSX3:4:2670:1823:10034/1	60	+
chr11	111759975	111759976	A01177:23:H2L2FDSX3:1:1178:22290:23500/1	60	-
chr11	113264229	113264230	A01177:23:H2L2FDSX3:1:2120:3269:20243/1	60	-
chr11	113748173	113748174	A01177:23:H2L2FDSX3:1:1101:2835:36996/1	60	+
chr11	119230365	119230366	A01177:23:H2L2FDSX3:1:1124:26720:6026/1	60	+
chr11	119230366	119230367	A01177:23:H2L2FDSX3:3:1103:27832:11397/1	60	+
chr11	120406774	120406775	A01177:23:H2L2FDSX3:2:1131:22815:33270	60	+
chr11	125612987	125612988	A01177:23:H2L2FDSX3:1:1320:27326:18599/1	60	+
chr11	126638590	126638591	A01177:23:H2L2FDSX3:1:1440:7916:5588/1	60	+
chr11	128054755	128054756	A01177:23:H2L2FDSX3:1:1140:17390:11224	60	-
chr11	129234238	129234239	A01177:23:H2L2FDSX3:1:1170:11541:9142/1	60	-
chr11	133892772	133892773	A01177:23:H2L2FDSX3:1:1119:24985:28385/1	60	+
chr12	778936	778937	A01177:23:H2L2FDSX3:2:2126:31575:15311/1	60	-
chr12	1163810	1163811	A01177:23:H2L2FDSX3:2:2118:28302:32127	60	-
chr12	1990633	1990634	A01177:23:H2L2FDSX3:1:2456:7021:34695/1	60	-
chr12	4130413	4130414	A01177:23:H2L2FDSX3:1:1117:16957:6277/1	60	-
chr12	4131237	4131238	A01177:23:H2L2FDSX3:1:1103:27950:35117/1	60	+
chr12	6594176	6594177	A01177:23:H2L2FDSX3:1:1241:23158:8844/1	60	+
chr12	6604148	6604149	A01177:23:H2L2FDSX3:1:1226:30481:2895/1	60	+
chr12	6782195	6782196	A01177:23:H2L2FDSX3:1:1134:18774:10175/1	60	-
chr12	6785984	6785985	A01177:23:H2L2FDSX3:1:1371:20654:9831/1	60	+
chr12	7004411	7004412	A01177:23:H2L2FDSX3:4:2445:26567:2440	60	+
chr12	8075487	8075488	A01177:23:H2L2FDSX3:2:1407:19298:20885	60	-
chr12	8443721	8443722	A01177:23:H2L2FDSX3:1:1158:13756:13072/1	60	+
chr12	8443722	8443723	A01177:23:H2L2FDSX3:1:2536:18611:18724/1	60	+
chr12	8746492	8746493	A01177:23:H2L2FDSX3:3:1555:5900:17440	60	+
chr12	9768667	9768668	A01177:23:H2L2FDSX3:1:1168:9019:35556/1	60	+
chr12	10593648	10593649	A01177:23:H2L2FDSX3:1:1235:23086:3615/1	60	+
chr12	12754183	12754184	A01177:23:H2L2FDSX3:1:1460:25256:2300/1	60	-
chr12	14500616	14500617	A01177:23:H2L2FDSX3:2:1137:20076:34225/1	60	-
chr12	15696218	15696219	A01177:23:H2L2FDSX3:4:1167:14705:24142	60	-
chr12	15899652	15899653	A01177:23:H2L2FDSX3:1:1164:15112:1235/1	60	+
chr12	15899654	15899655	A01177:23:H2L2FDSX3:2:2248:7654:25175/1	60	+
chr12	21642534	21642535	A01177:23:H2L2FDSX3:1:1165:8974:8390/1	60	+
chr12	24812896	24812897	A01177:23:H2L2FDSX3:4:2524:30092:35196/1	60	-
chr12	24812898	24812899	A01177:23:H2L2FDSX3:2:2433:2383:17519	60	-
chr12	28276629	28276630	A01177:23:H2L2FDSX3:1:1471:26747:34194/1	60	+
chr12	30717447	30717448	A01177:23:H2L2FDSX3:1:1103:16938:35430/1	60	+
chr12	32262506	32262507	A01177:23:H2L2FDSX3:1:2529:21034:11960/1	60	+
chr12	32262507	32262508	A01177:23:H2L2FDSX3:1:1137:15980:36025/1	60	+
chr12	35374490	35374491	A01177:23:H2L2FDSX3:3:1269:11306:24111	60	-
chr12	39315007	39315008	A01177:23:H2L2FDSX3:1:1159:31015:30185/1	60	+
chr12	39402251	39402252	A01177:23:H2L2FDSX3:1:1163:15546:6339/1	60	+
chr12	40413643	40413644	A01177:23:H2L2FDSX3:1:1124:17065:24408/1	60	+
chr12	41934477	41934478	A01177:23:H2L2FDSX3:1:2111:9986:21699	60	-
chr12	42130345	42130346	A01177:23:H2L2FDSX3:2:1447:3965:18818	60	+
chr12	42540752	42540753	A01177:23:H2L2FDSX3:1:1130:5773:5979	60	+
chr12	43730358	43730359	A01177:23:H2L2FDSX3:2:2337:25364:33113	60	-
chr12	47508686	47508687	A01177:23:H2L2FDSX3:1:1119:14760:31469/1	60	-
chr12	47970636	47970637	A01177:23:H2L2FDSX3:2:2205:32181:30671	60	+
chr12	48059447	48059448	A01177:23:H2L2FDSX3:1:1305:17616:15562/1	60	+
chr12	49139319	49139320	A01177:23:H2L2FDSX3:1:1224:10719:16924/1	60	+
chr12	49474333	49474334	A01177:23:H2L2FDSX3:1:1232:30725:32878/1	60	-
chr12	49503756	49503757	A01177:23:H2L2FDSX3:2:1204:24985:17926	60	+
chr12	49639639	49639640	A01177:23:H2L2FDSX3:1:1109:5882:36886/1	60	+
chr12	49745041	49745042	A01177:23:H2L2FDSX3:1:1107:5294:36495/1	60	+
chr12	50004776	50004777	A01177:23:H2L2FDSX3:1:1101:12102:33035/1	60	+
chr12	50010892	50010893	A01177:23:H2L2FDSX3:2:2170:5303:13056/1	60	-
chr12	51202419	51202420	A01177:23:H2L2FDSX3:3:1643:5050:34100/1	60	-
chr12	51731524	51731525	A01177:23:H2L2FDSX3:3:1105:7826:6997	60	-
chr12	52966109	52966110	A01177:23:H2L2FDSX3:2:1135:12102:32628	60	-
chr12	53387279	53387280	A01177:23:H2L2FDSX3:1:1123:14724:25457/1	60	+
chr12	53389279	53389280	A01177:23:H2L2FDSX3:1:1210:25039:30545/1	60	+
chr12	53407235	53407236	A01177:23:H2L2FDSX3:3:2312:12337:33473	60	-
chr12	53659342	53659343	A01177:23:H2L2FDSX3:1:1127:23348:12524/1	60	+
chr12	53661480	53661481	A01177:23:H2L2FDSX3:3:1123:21377:11553/1	60	-
chr12	54254158	54254159	A01177:23:H2L2FDSX3:1:1107:20401:3599/1	60	-
chr12	54881851	54881852	A01177:23:H2L2FDSX3:1:1154:9480:15280/1	60	-
chr12	55063101	55063102	A01177:23:H2L2FDSX3:1:1166:31403:20901	60	-
chr12	55780588	55780589	A01177:23:H2L2FDSX3:1:1312:5339:35383/1	60	+
chr12	55897754	55897755	A01177:23:H2L2FDSX3:1:1140:12102:5415/1	60	-
chr12	56170717	56170718	A01177:23:H2L2FDSX3:1:1112:1868:7733/1	60	-
chr12	56286282	56286283	A01177:23:H2L2FDSX3:2:1139:8739:17221	60	-
chr12	56308016	56308017	A01177:23:H2L2FDSX3:1:2258:22399:27070	60	-
chr12	56583443	56583444	A01177:23:H2L2FDSX3:2:1202:3459:7326	60	-
chr12	56720650	56720651	A01177:23:H2L2FDSX3:1:1320:31656:25848	60	-
chr12	57057722	57057723	A01177:23:H2L2FDSX3:1:1122:18945:22279/1	60	+
chr12	57374049	57374050	A01177:23:H2L2FDSX3:3:1672:22616:6652/1	60	+
chr12	57789362	57789363	A01177:23:H2L2FDSX3:2:2464:25762:11882	60	-
chr12	58864423	58864424	A01177:23:H2L2FDSX3:1:2660:2239:33865	60	+
chr12	59649153	59649154	A01177:23:H2L2FDSX3:1:1116:20907:35321/1	60	+
chr12	61733337	61733338	A01177:23:H2L2FDSX3:3:2220:9037:30013/1	60	+
chr12	62355090	62355091	A01177:23:H2L2FDSX3:1:1103:19506:4178/1	60	-
chr12	65621476	65621477	A01177:23:H2L2FDSX3:1:1478:23882:25755/1	60	+
chr12	68213202	68213203	A01177:23:H2L2FDSX3:1:2578:17707:20885/1	60	-
chr12	68855268	68855269	A01177:23:H2L2FDSX3:4:2202:8974:31375	60	-
chr12	68855269	68855270	A01177:23:H2L2FDSX3:1:2639:24930:31767	60	-
chr12	69308230	69308231	A01177:23:H2L2FDSX3:1:2318:23502:27978/1	60	-
chr12	69594115	69594116	A01177:23:H2L2FDSX3:1:1203:10086:4742/1	60	+
chr12	70103436	70103437	A01177:23:H2L2FDSX3:4:2451:7346:16250	60	+
chr12	70250877	70250878	A01177:23:H2L2FDSX3:1:1128:22399:27633/1	60	-
chr12	70339962	70339963	A01177:23:H2L2FDSX3:1:1132:30490:35665/1	60	+
chr12	75150256	75150257	A01177:23:H2L2FDSX3:2:1353:22571:24737/1	60	-
chr12	76062003	76062004	A01177:23:H2L2FDSX3:1:1105:7120:19617/1	60	+
chr12	76062005	76062006	A01177:23:H2L2FDSX3:1:1235:6668:14888	60	+
chr12	76399994	76399995	A01177:23:H2L2FDSX3:1:1163:25120:27336/1	60	+
chr12	78718591	78718592	A01177:23:H2L2FDSX3:1:1241:27832:10019	60	+
chr12	79794351	79794352	A01177:23:H2L2FDSX3:1:1142:4381:27837/1	60	+
chr12	82716553	82716554	A01177:23:H2L2FDSX3:1:2305:18276:18051	60	+
chr12	83296153	83296154	A01177:23:H2L2FDSX3:3:2657:31421:18051	60	-
chr12	84072529	84072530	A01177:23:H2L2FDSX3:3:2377:19009:24737	60	+
chr12	88540310	88540311	A01177:23:H2L2FDSX3:2:2561:10755:26193	60	+
chr12	92190996	92190997	A01177:23:H2L2FDSX3:3:1523:17725:36229/1	60	+
chr12	92772897	92772898	A01177:23:H2L2FDSX3:1:1322:20961:9017	60	+
chr12	93504235	93504236	A01177:23:H2L2FDSX3:2:1534:5846:2503/1	60	-
chr12	95527281	95527282	A01177:23:H2L2FDSX3:4:1262:20844:36871/1	60	+
chr12	96160824	96160825	A01177:23:H2L2FDSX3:4:1362:13639:22420/1	60	+
chr12	102057187	102057188	A01177:23:H2L2FDSX3:1:1101:7536:36808/1	60	-
chr12	102180139	102180140	A01177:23:H2L2FDSX3:1:1131:4273:2879/1	60	+
chr12	104113955	104113956	A01177:23:H2L2FDSX3:2:1453:18575:12054	60	-
chr12	105165704	105165705	A01177:23:H2L2FDSX3:1:1101:23529:21605/1	60	+
chr12	107729889	107729890	A01177:23:H2L2FDSX3:3:1150:6940:30044	60	-
chr12	108685046	108685047	A01177:23:H2L2FDSX3:1:1115:21007:5588/1	60	+
chr12	108886521	108886522	A01177:23:H2L2FDSX3:1:1137:32805:7576/1	60	+
chr12	109214923	109214924	A01177:23:H2L2FDSX3:3:1666:3305:16172/1	60	-
chr12	109785259	109785260	A01177:23:H2L2FDSX3:1:1218:8585:16736	60	-
chr12	110342574	110342575	A01177:23:H2L2FDSX3:2:1656:11677:15890	60	+
chr12	111462385	111462386	A01177:23:H2L2FDSX3:1:1206:17110:24987/1	60	+
chr12	113768539	113768540	A01177:23:H2L2FDSX3:2:2659:11342:21793/1	60	+
chr12	116497992	116497993	A01177:23:H2L2FDSX3:1:1466:12933:20885	60	-
chr12	117991459	117991460	A01177:23:H2L2FDSX3:2:2450:12590:13620/1	60	-
chr12	118289498	118289499	A01177:23:H2L2FDSX3:1:1173:15790:13620	60	-
chr12	119542936	119542937	A01177:23:H2L2FDSX3:1:1511:19868:17581/1	60	+
chr12	119993159	119993160	A01177:23:H2L2FDSX3:2:2563:14814:16250	60	-
chr12	120208347	120208348	A01177:23:H2L2FDSX3:1:2329:4444:20776/1	60	+
chr12	121224534	121224535	A01177:23:H2L2FDSX3:4:2239:26747:33880	60	-
chr12	121831169	121831170	A01177:23:H2L2FDSX3:1:1169:17427:31140/1	60	+
chr12	121977207	121977208	A01177:23:H2L2FDSX3:1:1108:6985:22952/1	60	+
chr12	122317315	122317316	A01177:23:H2L2FDSX3:1:2362:4924:29183/1	60	-
chr12	122380829	122380830	A01177:23:H2L2FDSX3:2:1367:28537:25958	60	-
chr12	122519163	122519164	A01177:23:H2L2FDSX3:1:1353:29487:18458/1	60	+
chr12	122560755	122560756	A01177:23:H2L2FDSX3:2:1507:8495:19711	60	-
chr12	123238517	123238518	A01177:23:H2L2FDSX3:4:2406:32777:10347	60	-
chr12	123432303	123432304	A01177:23:H2L2FDSX3:1:1271:30716:33771/1	60	+
chr12	123587454	123587455	A01177:23:H2L2FDSX3:1:1114:15908:35336/1	60	-
chr12	124161490	124161491	A01177:23:H2L2FDSX3:2:1120:3197:20275/1	60	+
chr12	124847658	124847659	A01177:23:H2L2FDSX3:1:1212:6922:12383/1	60	+
chr12	131743196	131743197	A01177:23:H2L2FDSX3:2:2363:14760:30812	60	+
chr12	132085518	132085519	A01177:23:H2L2FDSX3:3:1135:1949:22654	60	-
chr12	132633225	132633226	A01177:23:H2L2FDSX3:1:1111:16016:31735/1	60	+
chr12	132633226	132633227	A01177:23:H2L2FDSX3:4:2141:10845:14293/1	60	+
chr13	18453846	18453847	A01177:23:H2L2FDSX3:3:2258:25590:35665	60	+
chr13	19703464	19703465	A01177:23:H2L2FDSX3:1:1152:12825:30686/1	60	-
chr13	19970630	19970631	A01177:23:H2L2FDSX3:2:2153:21811:13933	60	-
chr13	20305690	20305691	A01177:23:H2L2FDSX3:4:1630:16550:34695	60	-
chr13	20896662	20896663	A01177:23:H2L2FDSX3:1:1158:27055:30812/1	60	+
chr13	21224008	21224009	A01177:23:H2L2FDSX3:3:2147:30409:10441/1	60	-
chr13	27085716	27085717	A01177:23:H2L2FDSX3:2:1461:12689:9940	60	-
chr13	27603951	27603952	A01177:23:H2L2FDSX3:3:1103:4634:8265	60	-
chr13	31911916	31911917	A01177:23:H2L2FDSX3:1:1144:25183:14606/1	60	-
chr13	32862793	32862794	A01177:23:H2L2FDSX3:3:1136:17626:31892/1	60	+
chr13	39032861	39032862	A01177:23:H2L2FDSX3:1:1213:1588:16767/1	60	+
chr13	39042012	39042013	A01177:23:H2L2FDSX3:1:1506:22137:11365/1	60	+
chr13	41687354	41687355	A01177:23:H2L2FDSX3:2:1625:1280:25379/1	60	-
chr13	41687356	41687357	A01177:23:H2L2FDSX3:3:1314:25102:18098	60	-
chr13	42282798	42282799	A01177:23:H2L2FDSX3:3:1306:2003:4210	60	-
chr13	48351768	48351769	A01177:23:H2L2FDSX3:3:1319:12662:16470	60	-
chr13	50161666	50161667	A01177:23:H2L2FDSX3:2:1159:24325:21887	60	-
chr13	51432689	51432690	A01177:23:H2L2FDSX3:1:1648:16288:24220	60	-
chr13	51610815	51610816	A01177:23:H2L2FDSX3:1:2665:29577:31297/1	60	-
chr13	53353694	53353695	A01177:23:H2L2FDSX3:3:1308:11867:29496	60	-
chr13	58093317	58093318	A01177:23:H2L2FDSX3:1:1128:28989:27899/1	60	+
chr13	65266885	65266886	A01177:23:H2L2FDSX3:1:1426:27389:9439/1	60	+
chr13	65589919	65589920	A01177:23:H2L2FDSX3:3:2232:3974:20181/1	60	-
chr13	69354889	69354890	A01177:23:H2L2FDSX3:4:1672:21061:13448	60	-
chr13	69354890	69354891	A01177:23:H2L2FDSX3:3:1556:8232:1438	60	-
chr13	69354892	69354893	A01177:23:H2L2FDSX3:1:2237:23267:10316	60	-
chr13	75001238	75001239	A01177:23:H2L2FDSX3:2:2239:13467:12821/1	60	-
chr13	76892612	76892613	A01177:23:H2L2FDSX3:1:1115:4960:10144/1	60	-
chr13	80460133	80460134	A01177:23:H2L2FDSX3:1:1144:4128:1971/1	60	-
chr13	86298006	86298007	A01177:23:H2L2FDSX3:4:1471:22164:19429	60	-
chr13	95283168	95283169	A01177:23:H2L2FDSX3:3:2133:9914:28087/1	60	-
chr13	95391262	95391263	A01177:23:H2L2FDSX3:2:1608:23791:10535	60	+
chr13	95680846	95680847	A01177:23:H2L2FDSX3:1:1348:3369:8140/1	60	-
chr13	99369934	99369935	A01177:23:H2L2FDSX3:2:2323:9959:37027	60	+
chr13	99505245	99505246	A01177:23:H2L2FDSX3:4:1552:10881:8876/1	60	-
chr13	102332670	102332671	A01177:23:H2L2FDSX3:1:1157:1461:30107/1	60	+
chr13	102332671	102332672	A01177:23:H2L2FDSX3:1:1243:15926:35462	60	+
chr13	102617953	102617954	A01177:23:H2L2FDSX3:1:1138:5005:31735/1	60	+
chr13	102851389	102851390	A01177:23:H2L2FDSX3:1:2445:1461:36025	60	-
chr14	21141889	21141890	A01177:23:H2L2FDSX3:2:1508:21838:10128/1	60	-
chr14	21235177	21235178	A01177:23:H2L2FDSX3:1:1114:25455:24784/1	60	-
chr14	21657681	21657682	A01177:23:H2L2FDSX3:4:2277:8612:7482/1	60	-
chr14	22761304	22761305	A01177:23:H2L2FDSX3:2:1222:11749:3928	60	-
chr14	23002977	23002978	A01177:23:H2L2FDSX3:1:1141:9833:21465/1	60	+
chr14	23033146	23033147	A01177:23:H2L2FDSX3:3:1259:28113:36088	60	+
chr14	23956806	23956807	A01177:23:H2L2FDSX3:4:1242:11858:27164/1	60	+
chr14	26528732	26528733	A01177:23:H2L2FDSX3:1:2338:4942:20854	60	-
chr14	31133483	31133484	A01177:23:H2L2FDSX3:1:1545:26359:1705/1	60	-
chr14	31439726	31439727	A01177:23:H2L2FDSX3:2:1311:2311:3991/1	60	-
chr14	32062474	32062475	A01177:23:H2L2FDSX3:2:1109:17445:28322	60	-
chr14	34297982	34297983	A01177:23:H2L2FDSX3:2:1244:3432:16485	60	-
chr14	34493542	34493543	A01177:23:H2L2FDSX3:2:1305:21468:15280	60	-
chr14	35217516	35217517	A01177:23:H2L2FDSX3:3:1652:14145:30091	60	-
chr14	35740152	35740153	A01177:23:H2L2FDSX3:2:1207:18340:1282/1	60	-
chr14	48971686	48971687	A01177:23:H2L2FDSX3:2:1543:32633:30984	60	-
chr14	49798647	49798648	A01177:23:H2L2FDSX3:2:2312:2139:34350/1	60	+
chr14	49826184	49826185	A01177:23:H2L2FDSX3:1:1147:14244:16235/1	60	-
chr14	50196324	50196325	A01177:23:H2L2FDSX3:1:1213:10836:29121/1	60	+
chr14	50279293	50279294	A01177:23:H2L2FDSX3:1:1110:11008:20369/1	60	+
chr14	52672579	52672580	A01177:23:H2L2FDSX3:1:1107:24460:4993/1	60	+
chr14	52686105	52686106	A01177:23:H2L2FDSX3:3:2645:15501:23891/1	60	+
chr14	52690691	52690692	A01177:23:H2L2FDSX3:3:2351:25690:15640	60	-
chr14	52845636	52845637	A01177:23:H2L2FDSX3:2:1311:29803:9925/1	60	-
chr14	55188805	55188806	A01177:23:H2L2FDSX3:1:1218:9525:37059/1	60	+
chr14	60294862	60294863	A01177:23:H2L2FDSX3:2:1407:7428:30358/1	60	-
chr14	64435044	64435045	A01177:23:H2L2FDSX3:4:1337:19840:5008/1	60	-
chr14	65688213	65688214	A01177:23:H2L2FDSX3:1:1101:29451:17738/1	60	+
chr14	67027425	67027426	A01177:23:H2L2FDSX3:2:1242:4074:13025	60	-
chr14	67287128	67287129	A01177:23:H2L2FDSX3:1:1145:2799:6026/1	60	-
chr14	67326838	67326839	A01177:23:H2L2FDSX3:1:1108:21784:32831/1	60	+
chr14	67356352	67356353	A01177:23:H2L2FDSX3:2:1674:20672:12962/1	60	+
chr14	69655968	69655969	A01177:23:H2L2FDSX3:4:1609:28583:15421/1	60	-
chr14	71528383	71528384	A01177:23:H2L2FDSX3:4:1601:3197:5337	60	+
chr14	72047820	72047821	A01177:23:H2L2FDSX3:2:1439:1235:21919/1	60	-
chr14	72093332	72093333	A01177:23:H2L2FDSX3:1:2465:8440:13730/1	60	-
chr14	72769601	72769602	A01177:23:H2L2FDSX3:1:1675:6045:3568/1	60	+
chr14	72921958	72921959	A01177:23:H2L2FDSX3:1:1102:17246:10285/1	60	+
chr14	73103827	73103828	A01177:23:H2L2FDSX3:1:2172:29116:12994/1	60	-
chr14	73107920	73107921	A01177:23:H2L2FDSX3:1:1427:11632:12555/1	60	+
chr14	74230638	74230639	A01177:23:H2L2FDSX3:1:1110:9634:31798/1	60	+
chr14	75147395	75147396	A01177:23:H2L2FDSX3:1:1539:13033:27946/1	60	+
chr14	75534094	75534095	A01177:23:H2L2FDSX3:4:1334:32967:5071	60	-
chr14	75534095	75534096	A01177:23:H2L2FDSX3:4:2250:29387:12774	60	-
chr14	75534096	75534097	A01177:23:H2L2FDSX3:2:1112:6162:29042	60	-
chr14	77599521	77599522	A01177:23:H2L2FDSX3:1:2468:30273:13589/1	60	-
chr14	90002357	90002358	A01177:23:H2L2FDSX3:4:1531:25554:17910	60	+
chr14	90033685	90033686	A01177:23:H2L2FDSX3:1:1111:21052:12931/1	60	-
chr14	90410912	90410913	A01177:23:H2L2FDSX3:1:1436:17300:36620	60	+
chr14	96345335	96345336	A01177:23:H2L2FDSX3:1:1614:15546:33395/1	60	+
chr14	96562686	96562687	A01177:23:H2L2FDSX3:2:1239:14931:9533/1	60	+
chr14	99410650	99410651	A01177:23:H2L2FDSX3:2:1405:6424:2597	60	-
chr14	99418989	99418990	A01177:23:H2L2FDSX3:4:1409:29080:18129	60	+
chr14	99456201	99456202	A01177:23:H2L2FDSX3:2:2111:23891:29121/1	60	+
chr14	100256773	100256774	A01177:23:H2L2FDSX3:1:2506:6280:30530/1	60	-
chr14	102271627	102271628	A01177:23:H2L2FDSX3:1:1330:15356:3850/1	60	+
chr14	102666682	102666683	A01177:23:H2L2FDSX3:1:1354:21766:17957/1	60	+
chr14	103018749	103018750	A01177:23:H2L2FDSX3:1:2160:12120:1251/1	60	+
chr14	103638977	103638978	A01177:23:H2L2FDSX3:1:1111:8124:25739/1	60	+
chr14	103670188	103670189	A01177:23:H2L2FDSX3:1:1121:4074:36292/1	60	-
chr14	104765054	104765055	A01177:23:H2L2FDSX3:1:1614:3079:28150	60	-
chr14	105267560	105267561	A01177:23:H2L2FDSX3:3:2326:20654:13338/1	60	+
chr15	19841878	19841879	A01177:23:H2L2FDSX3:3:2624:11704:7764/1	60	-
chr15	24312486	24312487	A01177:23:H2L2FDSX3:4:2618:28827:27398/1	60	-
chr15	25635667	25635668	A01177:23:H2L2FDSX3:3:2531:13530:32471	60	-
chr15	28867600	28867601	A01177:23:H2L2FDSX3:2:1132:9435:4429	60	+
chr15	36486245	36486246	A01177:23:H2L2FDSX3:3:2411:13521:4773/1	60	+
chr15	38507323	38507324	A01177:23:H2L2FDSX3:3:1131:15673:33270	60	-
chr15	39572470	39572471	A01177:23:H2L2FDSX3:1:2535:9842:5979/1	60	-
chr15	40026868	40026869	A01177:23:H2L2FDSX3:1:1536:21838:13855/1	60	+
chr15	40999121	40999122	A01177:23:H2L2FDSX3:1:1412:19714:16157	60	-
chr15	41743937	41743938	A01177:23:H2L2FDSX3:2:2305:24867:17033	60	-
chr15	41794808	41794809	A01177:23:H2L2FDSX3:1:1443:7455:3693	60	-
chr15	41794809	41794810	A01177:23:H2L2FDSX3:2:1274:7473:13182	60	-
chr15	42110110	42110111	A01177:23:H2L2FDSX3:4:1116:9408:29277/1	60	+
chr15	42381634	42381635	A01177:23:H2L2FDSX3:2:1255:15374:32878/1	60	-
chr15	42834798	42834799	A01177:23:H2L2FDSX3:4:2563:10881:4961	60	+
chr15	42895187	42895188	A01177:23:H2L2FDSX3:2:1436:7337:14137	60	-
chr15	43554348	43554349	A01177:23:H2L2FDSX3:1:1213:27335:15076/1	60	+
chr15	44497138	44497139	A01177:23:H2L2FDSX3:1:1174:28438:29168/1	60	+
chr15	47657919	47657920	A01177:23:H2L2FDSX3:1:1124:19361:25661/1	60	+
chr15	48769056	48769057	A01177:23:H2L2FDSX3:1:1126:29044:18693/1	60	+
chr15	50700897	50700898	A01177:23:H2L2FDSX3:3:2343:22887:15608/1	60	-
chr15	50993363	50993364	A01177:23:H2L2FDSX3:1:1259:30761:3286/1	60	-
chr15	51203191	51203192	A01177:23:H2L2FDSX3:1:1111:26069:5963/1	60	+
chr15	51218993	51218994	A01177:23:H2L2FDSX3:1:1534:19904:17394	60	-
chr15	51497057	51497058	A01177:23:H2L2FDSX3:1:1671:22001:26631/1	60	+
chr15	52139184	52139185	A01177:23:H2L2FDSX3:3:1503:2130:15327/1	60	+
chr15	58682586	58682587	A01177:23:H2L2FDSX3:1:1157:31105:22420/1	60	+
chr15	58746533	58746534	A01177:23:H2L2FDSX3:2:1225:12264:13620	60	-
chr15	59204493	59204494	A01177:23:H2L2FDSX3:1:2651:23683:11569/1	60	+
chr15	59455051	59455052	A01177:23:H2L2FDSX3:3:2446:15374:20102	60	+
chr15	60112070	60112071	A01177:23:H2L2FDSX3:1:1361:29134:22827/1	60	+
chr15	60443794	60443795	A01177:23:H2L2FDSX3:1:1115:17400:34851/1	60	+
chr15	60443795	60443796	A01177:23:H2L2FDSX3:3:2348:26720:22498	60	+
chr15	60473172	60473173	A01177:23:H2L2FDSX3:2:2206:22507:29637	60	-
chr15	62894599	62894600	A01177:23:H2L2FDSX3:4:2225:18213:36479/1	60	+
chr15	63718307	63718308	A01177:23:H2L2FDSX3:2:1468:28546:27101	60	-
chr15	63749673	63749674	A01177:23:H2L2FDSX3:1:1105:22625:31688/1	60	-
chr15	64956296	64956297	A01177:23:H2L2FDSX3:3:2354:19217:8844	60	-
chr15	64992339	64992340	A01177:23:H2L2FDSX3:1:2105:25446:28307	60	+
chr15	65155847	65155848	A01177:23:H2L2FDSX3:1:1146:25898:8923/1	60	-
chr15	65508098	65508099	A01177:23:H2L2FDSX3:1:1452:26395:9502/1	60	+
chr15	66303931	66303932	A01177:23:H2L2FDSX3:1:2344:7889:21136/1	60	-
chr15	67293151	67293152	A01177:23:H2L2FDSX3:1:1113:5737:7263/1	60	-
chr15	68914908	68914909	A01177:23:H2L2FDSX3:1:1626:15248:20791/1	60	+
chr15	70690359	70690360	A01177:23:H2L2FDSX3:1:1617:9706:2675/1	60	+
chr15	70937363	70937364	A01177:23:H2L2FDSX3:4:2162:3405:4507	60	-
chr15	72525980	72525981	A01177:23:H2L2FDSX3:4:1212:8540:36667	60	+
chr15	72785036	72785037	A01177:23:H2L2FDSX3:1:1111:27679:14857/1	60	+
chr15	72785042	72785043	A01177:23:H2L2FDSX3:3:2612:32461:12680/1	60	+
chr15	73630652	73630653	A01177:23:H2L2FDSX3:1:1107:13829:19335/1	60	+
chr15	75442296	75442297	A01177:23:H2L2FDSX3:1:1320:8675:7467/1	60	+
chr15	75907411	75907412	A01177:23:H2L2FDSX3:1:1235:19750:23610/1	60	-
chr15	76250142	76250143	A01177:23:H2L2FDSX3:1:1360:18331:11412	60	-
chr15	76696359	76696360	A01177:23:H2L2FDSX3:1:1125:4734:27289/1	60	+
chr15	76784813	76784814	A01177:23:H2L2FDSX3:2:2427:8766:19116/1	60	-
chr15	76942766	76942767	A01177:23:H2L2FDSX3:4:2242:10926:36292/1	60	-
chr15	77049742	77049743	A01177:23:H2L2FDSX3:4:2259:9661:26866	60	-
chr15	78066794	78066795	A01177:23:H2L2FDSX3:1:1118:14859:7968/1	60	+
chr15	78066795	78066796	A01177:23:H2L2FDSX3:2:1145:5755:18693	60	+
chr15	78463421	78463422	A01177:23:H2L2FDSX3:2:1223:9272:2519	60	-
chr15	84540162	84540163	A01177:23:H2L2FDSX3:2:1139:17137:26381/1	60	-
chr15	84573850	84573851	A01177:23:H2L2FDSX3:1:1108:13720:29199/1	60	-
chr15	84678852	84678853	A01177:23:H2L2FDSX3:1:1107:11514:23719/1	60	+
chr15	84678853	84678854	A01177:23:H2L2FDSX3:4:2250:24849:14904	60	+
chr15	84737518	84737519	A01177:23:H2L2FDSX3:1:1136:25437:33019/1	60	+
chr15	85701097	85701098	A01177:23:H2L2FDSX3:1:1175:14064:34804/1	60	+
chr15	86208754	86208755	A01177:23:H2L2FDSX3:1:1114:26259:6637/1	60	+
chr15	89294352	89294353	A01177:23:H2L2FDSX3:2:1263:21775:23766	60	+
chr15	89610432	89610433	A01177:23:H2L2FDSX3:1:1253:4978:13839/1	60	-
chr15	90056038	90056039	A01177:23:H2L2FDSX3:3:2535:28411:14591/1	60	+
chr15	90754025	90754026	A01177:23:H2L2FDSX3:2:1271:21585:1892	60	-
chr15	91142663	91142664	A01177:23:H2L2FDSX3:4:1327:32958:7247/1	60	+
chr15	92678220	92678221	A01177:23:H2L2FDSX3:4:1614:26729:16438/1	60	-
chr15	96080798	96080799	A01177:23:H2L2FDSX3:2:1346:6027:26428/1	60	+
chr15	96080799	96080800	A01177:23:H2L2FDSX3:1:1275:11369:23844/1	60	+
chr15	96270506	96270507	A01177:23:H2L2FDSX3:1:1560:9534:16438/1	60	-
chr15	100378598	100378599	A01177:23:H2L2FDSX3:2:2625:5918:6637	60	+
chr16	109629	109630	A01177:23:H2L2FDSX3:3:1649:15646:7326	60	-
chr16	205788	205789	A01177:23:H2L2FDSX3:1:1112:22779:9220/1	60	+
chr16	206603	206604	A01177:23:H2L2FDSX3:1:1117:25382:22842/1	60	-
chr16	220779	220780	A01177:23:H2L2FDSX3:4:2341:6614:1579	60	-
chr16	243452	243453	A01177:23:H2L2FDSX3:1:2555:15646:11584	60	-
chr16	1314333	1314334	A01177:23:H2L2FDSX3:2:1437:22923:30232	60	+
chr16	1686801	1686802	A01177:23:H2L2FDSX3:4:2566:10664:1141/1	60	+
chr16	1691294	1691295	A01177:23:H2L2FDSX3:3:1536:32217:29637/1	60	-
chr16	1820992	1820993	A01177:23:H2L2FDSX3:4:2341:20681:5963	60	+
chr16	1839827	1839828	A01177:23:H2L2FDSX3:1:1105:9462:4288/1	60	+
chr16	1839828	1839829	A01177:23:H2L2FDSX3:3:2375:32145:31923/1	60	+
chr16	1839829	1839830	A01177:23:H2L2FDSX3:1:1320:25400:12132/1	60	+
chr16	1866269	1866270	A01177:23:H2L2FDSX3:1:1114:31385:19867/1	60	-
chr16	2242340	2242341	A01177:23:H2L2FDSX3:1:1129:21612:34820/1	60	+
chr16	2257834	2257835	A01177:23:H2L2FDSX3:1:1135:4173:3897/1	60	+
chr16	2264665	2264666	A01177:23:H2L2FDSX3:1:1539:10529:32534/1	60	+
chr16	2311459	2311460	A01177:23:H2L2FDSX3:1:1120:31340:18537/1	60	+
chr16	2312390	2312391	A01177:23:H2L2FDSX3:1:1106:20030:22968/1	60	+
chr16	2312392	2312393	A01177:23:H2L2FDSX3:3:1104:1389:25160	60	+
chr16	2353655	2353656	A01177:23:H2L2FDSX3:2:1172:25427:34319	60	-
chr16	2503681	2503682	A01177:23:H2L2FDSX3:1:2314:13078:18881/1	60	+
chr16	2504195	2504196	A01177:23:H2L2FDSX3:1:1217:31765:2300/1	60	+
chr16	2873192	2873193	A01177:23:H2L2FDSX3:1:1130:17788:18396/1	60	+
chr16	2873194	2873195	A01177:23:H2L2FDSX3:2:1153:23511:35978	60	+
chr16	2875587	2875588	A01177:23:H2L2FDSX3:3:2337:5285:34663/1	60	+
chr16	2914666	2914667	A01177:23:H2L2FDSX3:2:2138:25934:15217	60	+
chr16	2920528	2920529	A01177:23:H2L2FDSX3:2:1167:18855:4993	60	+
chr16	2921770	2921771	A01177:23:H2L2FDSX3:1:1138:13250:21089/1	60	-
chr16	3056267	3056268	A01177:23:H2L2FDSX3:1:1575:17526:28839	60	-
chr16	3136766	3136767	A01177:23:H2L2FDSX3:2:1430:17671:10363	60	-
chr16	3230000	3230001	A01177:23:H2L2FDSX3:1:1155:11577:29716/1	60	+
chr16	3230001	3230002	A01177:23:H2L2FDSX3:4:2433:16866:14669	60	+
chr16	3709007	3709008	A01177:23:H2L2FDSX3:2:1114:13801:30123/1	60	-
chr16	3853585	3853586	A01177:23:H2L2FDSX3:4:2625:31747:12790/1	60	-
chr16	4706393	4706394	A01177:23:H2L2FDSX3:1:1232:3378:23563/1	60	-
chr16	5189897	5189898	A01177:23:H2L2FDSX3:4:1639:6433:31328/1	60	-
chr16	6915835	6915836	A01177:23:H2L2FDSX3:1:1153:2338:28839/1	60	+
chr16	6915839	6915840	A01177:23:H2L2FDSX3:1:1202:12888:34209/1	60	+
chr16	10270473	10270474	A01177:23:H2L2FDSX3:1:1129:32886:7247/1	60	+
chr16	10463425	10463426	A01177:23:H2L2FDSX3:1:1101:13358:21496/1	60	+
chr16	10467404	10467405	A01177:23:H2L2FDSX3:1:1117:23737:34585/1	60	+
chr16	10772942	10772943	A01177:23:H2L2FDSX3:1:1313:12029:27586/1	60	-
chr16	11125008	11125009	A01177:23:H2L2FDSX3:1:2231:30110:15749/1	60	-
chr16	11728977	11728978	A01177:23:H2L2FDSX3:1:1122:19180:4679/1	60	+
chr16	11778335	11778336	A01177:23:H2L2FDSX3:1:2174:20952:27633/1	60	+
chr16	11872318	11872319	A01177:23:H2L2FDSX3:2:2442:26702:34397	60	-
chr16	11876464	11876465	A01177:23:H2L2FDSX3:2:1606:9064:7921	60	-
chr16	11954404	11954405	A01177:23:H2L2FDSX3:4:1610:10321:16517/1	60	+
chr16	11968204	11968205	A01177:23:H2L2FDSX3:1:2457:12011:4319	60	+
chr16	14079938	14079939	A01177:23:H2L2FDSX3:1:1102:27299:27289/1	60	-
chr16	14163803	14163804	A01177:23:H2L2FDSX3:1:2541:10131:9017/1	60	-
chr16	15065461	15065462	A01177:23:H2L2FDSX3:3:2302:7229:16705/1	60	-
chr16	17983698	17983699	A01177:23:H2L2FDSX3:4:2637:22634:22780/1	60	+
chr16	18553654	18553655	A01177:23:H2L2FDSX3:1:2267:29026:26772/1	60	-
chr16	18805203	18805204	A01177:23:H2L2FDSX3:2:2505:32768:29778	60	-
chr16	18876065	18876066	A01177:23:H2L2FDSX3:2:1577:1524:29183	60	-
chr16	20896718	20896719	A01177:23:H2L2FDSX3:1:1130:14913:19742/1	60	-
chr16	22029384	22029385	A01177:23:H2L2FDSX3:1:1447:20365:36072	60	+
chr16	22041253	22041254	A01177:23:H2L2FDSX3:1:1102:29215:8249/1	60	-
chr16	23471385	23471386	A01177:23:H2L2FDSX3:1:1118:6225:10645/1	60	+
chr16	23650175	23650176	A01177:23:H2L2FDSX3:2:1312:32253:15702	60	-
chr16	24552863	24552864	A01177:23:H2L2FDSX3:1:1101:12581:6997/1	60	+
chr16	24559660	24559661	A01177:23:H2L2FDSX3:1:1116:21649:7733/1	60	-
chr16	24563416	24563417	A01177:23:H2L2FDSX3:1:1325:11297:22811/1	60	-
chr16	25115772	25115773	A01177:23:H2L2FDSX3:2:1435:4770:9784/1	60	-
chr16	27259809	27259810	A01177:23:H2L2FDSX3:2:1378:28167:4961/1	60	+
chr16	27261227	27261228	A01177:23:H2L2FDSX3:1:1107:26431:15515/1	60	+
chr16	27266066	27266067	A01177:23:H2L2FDSX3:2:2340:16514:25927	60	-
chr16	27336957	27336958	A01177:23:H2L2FDSX3:4:2557:31584:17174/1	60	+
chr16	28154719	28154720	A01177:23:H2L2FDSX3:1:1416:25274:23093/1	60	+
chr16	28160635	28160636	A01177:23:H2L2FDSX3:2:1647:23990:17174/1	60	+
chr16	28830165	28830166	A01177:23:H2L2FDSX3:2:2123:11008:23124	60	+
chr16	29030386	29030387	A01177:23:H2L2FDSX3:3:2623:22842:34006/1	60	-
chr16	29030387	29030388	A01177:23:H2L2FDSX3:4:2552:21278:13322/1	60	-
chr16	29082665	29082666	A01177:23:H2L2FDSX3:1:1112:30002:14559/1	60	+
chr16	29545832	29545833	A01177:23:H2L2FDSX3:1:1356:26811:6903/1	60	+
chr16	29583629	29583630	A01177:23:H2L2FDSX3:2:2226:8793:1595	60	-
chr16	29583738	29583739	A01177:23:H2L2FDSX3:2:1140:18069:10958	60	+
chr16	30307063	30307064	A01177:23:H2L2FDSX3:1:1161:20889:3411/1	60	+
chr16	30464022	30464023	A01177:23:H2L2FDSX3:1:1113:27787:24940/1	60	-
chr16	30465633	30465634	A01177:23:H2L2FDSX3:2:2364:28935:12900	60	+
chr16	30466812	30466813	A01177:23:H2L2FDSX3:1:1129:13367:1438/1	60	+
chr16	30578857	30578858	A01177:23:H2L2FDSX3:1:2374:28501:9925/1	60	+
chr16	31189046	31189047	A01177:23:H2L2FDSX3:1:1607:15447:28620/1	60	+
chr16	46787535	46787536	A01177:23:H2L2FDSX3:2:1319:10465:6245/1	60	+
chr16	46899830	46899831	A01177:23:H2L2FDSX3:1:1337:16839:11428/1	60	-
chr16	46899831	46899832	A01177:23:H2L2FDSX3:2:2353:16712:32816	60	-
chr16	47248912	47248913	A01177:23:H2L2FDSX3:1:1138:32741:9721/1	60	+
chr16	47272553	47272554	A01177:23:H2L2FDSX3:4:1330:20311:19914/1	60	-
chr16	50070247	50070248	A01177:23:H2L2FDSX3:1:1103:18891:8343/1	60	+
chr16	50070248	50070249	A01177:23:H2L2FDSX3:3:1250:13503:3865	60	+
chr16	50099460	50099461	A01177:23:H2L2FDSX3:3:2456:28330:2707/1	60	-
chr16	50141672	50141673	A01177:23:H2L2FDSX3:1:1267:5005:26850/1	60	+
chr16	53670961	53670962	A01177:23:H2L2FDSX3:4:2309:9932:19257/1	60	+
chr16	53673188	53673189	A01177:23:H2L2FDSX3:1:1166:29857:35853/1	60	+
chr16	56403376	56403377	A01177:23:H2L2FDSX3:1:1611:25572:33285/1	60	+
chr16	56785591	56785592	A01177:23:H2L2FDSX3:1:1218:9408:10958/1	60	-
chr16	57225308	57225309	A01177:23:H2L2FDSX3:1:1253:9968:28244/1	60	-
chr16	62279501	62279502	A01177:23:H2L2FDSX3:2:2646:19135:12712	60	-
chr16	67615290	67615291	A01177:23:H2L2FDSX3:2:2316:7699:22060/1	60	+
chr16	67794677	67794678	A01177:23:H2L2FDSX3:2:1505:23610:10347	60	+
chr16	68037712	68037713	A01177:23:H2L2FDSX3:1:1466:19298:2378/1	60	-
chr16	68125405	68125406	A01177:23:H2L2FDSX3:1:1104:15112:13604/1	60	+
chr16	68132553	68132554	A01177:23:H2L2FDSX3:1:1355:6361:28604/1	60	+
chr16	68145147	68145148	A01177:23:H2L2FDSX3:2:2412:22950:3756/1	60	-
chr16	68145154	68145155	A01177:23:H2L2FDSX3:1:2125:17861:30264/1	60	-
chr16	68148442	68148443	A01177:23:H2L2FDSX3:1:1270:29288:11130/1	60	-
chr16	68151927	68151928	A01177:23:H2L2FDSX3:1:1461:7663:10880	60	+
chr16	68226536	68226537	A01177:23:H2L2FDSX3:1:1605:11143:24862/1	60	+
chr16	68858185	68858186	A01177:23:H2L2FDSX3:4:2558:5593:2597	60	-
chr16	69595989	69595990	A01177:23:H2L2FDSX3:1:1101:9344:8030/1	60	+
chr16	69595991	69595992	A01177:23:H2L2FDSX3:4:1227:13747:24017/1	60	+
chr16	69633446	69633447	A01177:23:H2L2FDSX3:1:1143:29053:7654/1	60	+
chr16	69633447	69633448	A01177:23:H2L2FDSX3:2:1605:15248:32002	60	+
chr16	69797482	69797483	A01177:23:H2L2FDSX3:1:1106:7554:22310/1	60	+
chr16	70324120	70324121	A01177:23:H2L2FDSX3:2:1332:29315:2754/1	60	-
chr16	70324122	70324123	A01177:23:H2L2FDSX3:2:1431:4092:26960/1	60	-
chr16	71708397	71708398	A01177:23:H2L2FDSX3:2:1255:32570:9236	60	-
chr16	71873921	71873922	A01177:23:H2L2FDSX3:1:2534:4155:32675/1	60	+
chr16	72033869	72033870	A01177:23:H2L2FDSX3:1:1447:32931:5916	60	+
chr16	75276872	75276873	A01177:23:H2L2FDSX3:4:2265:20645:9752	60	-
chr16	80776477	80776478	A01177:23:H2L2FDSX3:2:2436:1081:30577/1	60	-
chr16	81426954	81426955	A01177:23:H2L2FDSX3:3:2419:1181:23015	60	+
chr16	81855227	81855228	A01177:23:H2L2FDSX3:2:1319:23845:19116	60	+
chr16	84287708	84287709	A01177:23:H2L2FDSX3:4:2577:17400:33129/1	60	-
chr16	87148091	87148092	A01177:23:H2L2FDSX3:1:2143:15555:27899/1	60	-
chr16	87466090	87466091	A01177:23:H2L2FDSX3:4:2526:16929:18067	60	-
chr16	87814300	87814301	A01177:23:H2L2FDSX3:4:2442:9001:23343	60	+
chr16	87861675	87861676	A01177:23:H2L2FDSX3:1:1102:12174:18035/1	60	+
chr16	87877498	87877499	A01177:23:H2L2FDSX3:1:2360:2781:11945	60	+
chr16	87893218	87893219	A01177:23:H2L2FDSX3:2:1268:8549:20275/1	60	+
chr16	88013651	88013652	A01177:23:H2L2FDSX3:2:1478:8748:23876	60	-
chr16	88598211	88598212	A01177:23:H2L2FDSX3:1:1102:26702:8061/1	60	+
chr16	88598212	88598213	A01177:23:H2L2FDSX3:4:2445:13539:3082/1	60	+
chr16	88598213	88598214	A01177:23:H2L2FDSX3:1:2574:18738:32095/1	60	+
chr16	88657540	88657541	A01177:23:H2L2FDSX3:3:2237:5059:23594/1	60	-
chr16	88657542	88657543	A01177:23:H2L2FDSX3:1:1107:28284:24580/1	60	-
chr16	89368060	89368061	A01177:23:H2L2FDSX3:2:1162:5059:35117	60	+
chr16	89436664	89436665	A01177:23:H2L2FDSX3:1:1169:27444:13855/1	60	-
chr16	89479287	89479288	A01177:23:H2L2FDSX3:2:1270:8540:23265/1	60	+
chr16	89593290	89593291	A01177:23:H2L2FDSX3:1:1111:18557:8015/1	60	+
chr16	89593291	89593292	A01177:23:H2L2FDSX3:2:1534:2275:27445	60	+
chr16	89728973	89728974	A01177:23:H2L2FDSX3:1:1149:22571:23516/1	60	+
chr16	89789467	89789468	A01177:23:H2L2FDSX3:2:1105:3504:25003/1	60	-
chr16	89805147	89805148	A01177:23:H2L2FDSX3:2:2363:17969:6026	60	+
chr16	89814153	89814154	A01177:23:H2L2FDSX3:1:1111:13494:32002/1	60	+
chr17	854880	854881	A01177:23:H2L2FDSX3:1:1427:5358:10394/1	60	+
chr17	2158886	2158887	A01177:23:H2L2FDSX3:4:1630:28402:35744/1	60	-
chr17	2218468	2218469	A01177:23:H2L2FDSX3:1:1402:14479:6558/1	60	+
chr17	2437233	2437234	A01177:23:H2L2FDSX3:1:1113:16866:12477/1	60	+
chr17	2449951	2449952	A01177:23:H2L2FDSX3:1:1124:12545:35149/1	60	-
chr17	2832762	2832763	A01177:23:H2L2FDSX3:1:2451:11351:3302/1	60	+
chr17	3809645	3809646	A01177:23:H2L2FDSX3:1:2460:11984:17989	60	-
chr17	3811070	3811071	A01177:23:H2L2FDSX3:1:1127:15555:4382/1	60	+
chr17	3811071	3811072	A01177:23:H2L2FDSX3:1:2209:20482:16955/1	60	+
chr17	3823716	3823717	A01177:23:H2L2FDSX3:2:1126:23285:36933/1	60	-
chr17	4027002	4027003	A01177:23:H2L2FDSX3:1:2227:18557:5948/1	60	-
chr17	4230905	4230906	A01177:23:H2L2FDSX3:1:1114:24099:31328/1	60	+
chr17	4233061	4233062	A01177:23:H2L2FDSX3:2:2445:24659:31798	60	-
chr17	4297955	4297956	A01177:23:H2L2FDSX3:2:2656:21269:29309	60	-
chr17	4320235	4320236	A01177:23:H2L2FDSX3:4:1271:20283:36683/1	60	-
chr17	4339107	4339108	A01177:23:H2L2FDSX3:2:2135:17680:12226	60	-
chr17	4682265	4682266	A01177:23:H2L2FDSX3:2:1566:13883:10567	60	-
chr17	4868510	4868511	A01177:23:H2L2FDSX3:1:1106:16893:36918/1	60	+
chr17	5297234	5297235	A01177:23:H2L2FDSX3:2:1438:16107:5650	60	-
chr17	5359482	5359483	A01177:23:H2L2FDSX3:1:2165:25066:9956/1	60	-
chr17	7878269	7878270	A01177:23:H2L2FDSX3:3:2469:19443:21418	60	-
chr17	9095957	9095958	A01177:23:H2L2FDSX3:3:1643:7247:16172	60	-
chr17	10054237	10054238	A01177:23:H2L2FDSX3:1:1144:2808:2628/1	60	+
chr17	12964706	12964707	A01177:23:H2L2FDSX3:2:2578:31973:21261	60	+
chr17	14383946	14383947	A01177:23:H2L2FDSX3:2:1149:27362:26553/1	60	+
chr17	15183566	15183567	A01177:23:H2L2FDSX3:4:1639:1027:25254	60	+
chr17	20429607	20429608	A01177:23:H2L2FDSX3:1:2242:30752:16423/1	60	+
chr17	21767317	21767318	A01177:23:H2L2FDSX3:1:1206:12644:17347/1	60	-
chr17	27309995	27309996	A01177:23:H2L2FDSX3:1:1668:1705:32690/1	60	+
chr17	28733503	28733504	A01177:23:H2L2FDSX3:1:1229:7753:8625/1	60	-
chr17	28837097	28837098	A01177:23:H2L2FDSX3:1:2510:26404:19883/1	60	-
chr17	28942504	28942505	A01177:23:H2L2FDSX3:1:1605:27091:16344/1	60	-
chr17	29541257	29541258	A01177:23:H2L2FDSX3:2:2316:20763:4507/1	60	+
chr17	29648691	29648692	A01177:23:H2L2FDSX3:1:1108:6605:11584/1	60	-
chr17	29718834	29718835	A01177:23:H2L2FDSX3:1:2676:26738:28510/1	60	-
chr17	30855651	30855652	A01177:23:H2L2FDSX3:1:2328:28058:14888/1	60	-
chr17	31275412	31275413	A01177:23:H2L2FDSX3:1:1268:7319:27727/1	60	+
chr17	35510034	35510035	A01177:23:H2L2FDSX3:1:1105:14787:25880/1	60	+
chr17	38983219	38983220	A01177:23:H2L2FDSX3:4:2133:28610:33473	60	-
chr17	38999444	38999445	A01177:23:H2L2FDSX3:3:2443:20518:32894/1	60	-
chr17	39025539	39025540	A01177:23:H2L2FDSX3:4:2277:6822:10238/1	60	+
chr17	39112552	39112553	A01177:23:H2L2FDSX3:4:2242:24180:19977	60	-
chr17	39204187	39204188	A01177:23:H2L2FDSX3:1:1111:4860:10692/1	60	+
chr17	39260459	39260460	A01177:23:H2L2FDSX3:1:1421:19262:26772/1	60	+
chr17	39312551	39312552	A01177:23:H2L2FDSX3:2:2309:4444:25473	60	-
chr17	39316802	39316803	A01177:23:H2L2FDSX3:2:1262:15194:27367	60	+
chr17	39399745	39399746	A01177:23:H2L2FDSX3:1:1158:5475:35023/1	60	+
chr17	39873639	39873640	A01177:23:H2L2FDSX3:1:1103:20103:8782/1	60	+
chr17	40640492	40640493	A01177:23:H2L2FDSX3:1:2252:25907:25598/1	60	-
chr17	40641994	40641995	A01177:23:H2L2FDSX3:1:1347:28185:28980/1	60	+
chr17	42266483	42266484	A01177:23:H2L2FDSX3:1:1168:24388:5212/1	60	+
chr17	42343152	42343153	A01177:23:H2L2FDSX3:1:1212:31973:24392/1	60	-
chr17	42657611	42657612	A01177:23:H2L2FDSX3:1:1108:30870:15812/1	60	+
chr17	43110269	43110270	A01177:23:H2L2FDSX3:3:2252:2501:5321	60	+
chr17	43115783	43115784	A01177:23:H2L2FDSX3:1:1565:31756:19288/1	60	+
chr17	43495066	43495067	A01177:23:H2L2FDSX3:2:1228:31186:6872	60	+
chr17	43514084	43514085	A01177:23:H2L2FDSX3:1:1173:10059:12117/1	60	+
chr17	44031704	44031705	A01177:23:H2L2FDSX3:2:1112:8214:11303/1	60	+
chr17	44462636	44462637	A01177:23:H2L2FDSX3:1:1101:8187:9408/1	60	-
chr17	44467190	44467191	A01177:23:H2L2FDSX3:1:1175:23050:19460/1	60	+
chr17	45210555	45210556	A01177:23:H2L2FDSX3:3:2424:17598:10614/1	60	-
chr17	47158165	47158166	A01177:23:H2L2FDSX3:1:1109:8486:28463/1	60	+
chr17	48740394	48740395	A01177:23:H2L2FDSX3:4:2539:30942:31250/1	60	+
chr17	48875826	48875827	A01177:23:H2L2FDSX3:1:2409:17490:29904	60	-
chr17	49197062	49197063	A01177:23:H2L2FDSX3:1:1630:27769:4053	60	-
chr17	50711050	50711051	A01177:23:H2L2FDSX3:3:2241:4200:36605/1	60	-
chr17	51224081	51224082	A01177:23:H2L2FDSX3:1:1171:23728:12837/1	60	+
chr17	51936176	51936177	A01177:23:H2L2FDSX3:1:1202:6262:3192/1	60	-
chr17	53552334	53552335	A01177:23:H2L2FDSX3:3:2432:30924:35102	60	-
chr17	54902504	54902505	A01177:23:H2L2FDSX3:3:2642:19994:29575	60	+
chr17	57669460	57669461	A01177:23:H2L2FDSX3:1:1103:8422:6590/1	60	+
chr17	57669461	57669462	A01177:23:H2L2FDSX3:3:1434:26576:32675/1	60	+
chr17	57669462	57669463	A01177:23:H2L2FDSX3:2:2467:15926:2080	60	+
chr17	58409530	58409531	A01177:23:H2L2FDSX3:2:1310:6090:12477	60	-
chr17	59018193	59018194	A01177:23:H2L2FDSX3:1:2247:14986:14450/1	60	-
chr17	59246941	59246942	A01177:23:H2L2FDSX3:4:1575:19623:12868/1	60	+
chr17	59763015	59763016	A01177:23:H2L2FDSX3:1:1256:13621:11490/1	60	-
chr17	59860051	59860052	A01177:23:H2L2FDSX3:1:1475:22462:14622	60	+
chr17	59911595	59911596	A01177:23:H2L2FDSX3:1:1128:5222:10817/1	60	+
chr17	60295133	60295134	A01177:23:H2L2FDSX3:2:1221:7012:7654	60	-
chr17	60364972	60364973	A01177:23:H2L2FDSX3:1:1160:11107:11490/1	60	+
chr17	63756610	63756611	A01177:23:H2L2FDSX3:1:1434:2139:7827	60	-
chr17	63792900	63792901	A01177:23:H2L2FDSX3:1:1115:13729:2347/1	60	-
chr17	64185110	64185111	A01177:23:H2L2FDSX3:1:1107:4978:2660/1	60	+
chr17	64400470	64400471	A01177:23:H2L2FDSX3:4:1466:9064:16376	60	+
chr17	64513537	64513538	A01177:23:H2L2FDSX3:1:1107:29107:15483/1	60	+
chr17	64513538	64513539	A01177:23:H2L2FDSX3:4:1546:1886:2628/1	60	+
chr17	64609975	64609976	A01177:23:H2L2FDSX3:2:2249:18204:14638/1	60	-
chr17	66632474	66632475	A01177:23:H2L2FDSX3:1:2513:8802:13072/1	60	-
chr17	67126905	67126906	A01177:23:H2L2FDSX3:1:1111:4318:27289/1	60	+
chr17	72829325	72829326	A01177:23:H2L2FDSX3:1:1640:29722:28447	60	+
chr17	73218261	73218262	A01177:23:H2L2FDSX3:1:1266:2121:5666	60	+
chr17	75168284	75168285	A01177:23:H2L2FDSX3:1:2252:1461:15013/1	60	-
chr17	75380313	75380314	A01177:23:H2L2FDSX3:1:1131:12274:3020/1	60	-
chr17	75395204	75395205	A01177:23:H2L2FDSX3:1:1676:25446:20415/1	60	+
chr17	75449961	75449962	A01177:23:H2L2FDSX3:1:1535:15221:11913	60	-
chr17	75463918	75463919	A01177:23:H2L2FDSX3:1:1216:20853:18411/1	60	+
chr17	75605295	75605296	A01177:23:H2L2FDSX3:3:2324:27118:1548/1	60	+
chr17	75791703	75791704	A01177:23:H2L2FDSX3:1:1134:8811:9298/1	60	-
chr17	75793651	75793652	A01177:23:H2L2FDSX3:2:1145:17201:9799	60	-
chr17	75945493	75945494	A01177:23:H2L2FDSX3:1:1154:10248:10504/1	60	+
chr17	75945770	75945771	A01177:23:H2L2FDSX3:3:1528:18150:26976/1	60	-
chr17	75960497	75960498	A01177:23:H2L2FDSX3:1:1111:27760:31939/1	60	-
chr17	76183218	76183219	A01177:23:H2L2FDSX3:1:1101:29451:36088/1	60	+
chr17	76216956	76216957	A01177:23:H2L2FDSX3:4:1434:22688:29731/1	60	-
chr17	76249039	76249040	A01177:23:H2L2FDSX3:4:1104:15808:25394/1	60	-
chr17	76441720	76441721	A01177:23:H2L2FDSX3:2:1373:18891:17707	60	+
chr17	78034914	78034915	A01177:23:H2L2FDSX3:1:1218:6397:8312/1	60	-
chr17	78068442	78068443	A01177:23:H2L2FDSX3:1:1113:14036:18443/1	60	-
chr17	78692361	78692362	A01177:23:H2L2FDSX3:3:1124:24858:26757	60	-
chr17	78755956	78755957	A01177:23:H2L2FDSX3:3:1101:31087:32409	60	-
chr17	78774011	78774012	A01177:23:H2L2FDSX3:1:1117:8847:12555/1	60	+
chr17	78794836	78794837	A01177:23:H2L2FDSX3:4:1218:27697:7811/1	60	-
chr17	79852266	79852267	A01177:23:H2L2FDSX3:2:2630:7853:28745/1	60	+
chr17	80134857	80134858	A01177:23:H2L2FDSX3:1:1520:12744:36620/1	60	-
chr17	80135054	80135055	A01177:23:H2L2FDSX3:1:2352:12165:11725/1	60	+
chr17	80231024	80231025	A01177:23:H2L2FDSX3:1:1403:13829:28855/1	60	-
chr17	80232995	80232996	A01177:23:H2L2FDSX3:4:1563:23421:11992	60	-
chr17	80326175	80326176	A01177:23:H2L2FDSX3:1:1417:29604:31501/1	60	+
chr17	80680439	80680440	A01177:23:H2L2FDSX3:2:1105:27516:29669	60	-
chr17	80783030	80783031	A01177:23:H2L2FDSX3:1:1105:6262:1564/1	60	+
chr17	80783032	80783033	A01177:23:H2L2FDSX3:3:1523:31503:16250/1	60	+
chr17	80909483	80909484	A01177:23:H2L2FDSX3:4:1502:3748:5008	60	-
chr17	81213170	81213171	A01177:23:H2L2FDSX3:1:1107:9118:16752/1	60	+
chr17	81572224	81572225	A01177:23:H2L2FDSX3:1:1105:26006:7420/1	60	+
chr17	81590089	81590090	A01177:23:H2L2FDSX3:1:1108:15510:21527/1	60	-
chr17	81631246	81631247	A01177:23:H2L2FDSX3:1:1174:10248:4335/1	60	-
chr17	81878994	81878995	A01177:23:H2L2FDSX3:1:1533:15402:15264/1	60	+
chr17	81880532	81880533	A01177:23:H2L2FDSX3:2:1140:2392:32503	60	-
chr17	81897841	81897842	A01177:23:H2L2FDSX3:4:2542:26078:34507	60	-
chr17	81921468	81921469	A01177:23:H2L2FDSX3:1:2230:2184:18176/1	60	+
chr17	82115861	82115862	A01177:23:H2L2FDSX3:2:1607:29930:14121	60	+
chr17	82132585	82132586	A01177:23:H2L2FDSX3:2:1237:30608:3239	60	-
chr17	82134652	82134653	A01177:23:H2L2FDSX3:2:1134:30228:28729	60	+
chr17	82264048	82264049	A01177:23:H2L2FDSX3:2:1133:31928:22028/1	60	-
chr17	82368723	82368724	A01177:23:H2L2FDSX3:1:1454:27371:30264/1	60	-
chr17	82824470	82824471	A01177:23:H2L2FDSX3:1:1146:15040:2206/1	60	+
chr18	855723	855724	A01177:23:H2L2FDSX3:3:1272:17345:22670/1	60	+
chr18	2630874	2630875	A01177:23:H2L2FDSX3:3:1370:15962:34397/1	60	+
chr18	15124986	15124987	A01177:23:H2L2FDSX3:1:1115:16740:19586/1	60	+
chr18	21107001	21107002	A01177:23:H2L2FDSX3:2:1355:16541:35430	60	+
chr18	23765621	23765622	A01177:23:H2L2FDSX3:1:1101:7961:14340/1	60	+
chr18	23765622	23765623	A01177:23:H2L2FDSX3:1:2104:10493:18067/1	60	+
chr18	25672794	25672795	A01177:23:H2L2FDSX3:3:1552:19099:5447/1	60	-
chr18	26076371	26076372	A01177:23:H2L2FDSX3:2:1233:27218:35133	60	+
chr18	26463631	26463632	A01177:23:H2L2FDSX3:2:2161:16025:26522/1	60	-
chr18	32284844	32284845	A01177:23:H2L2FDSX3:1:1556:1325:2660/1	60	-
chr18	34706183	34706184	A01177:23:H2L2FDSX3:4:1238:27579:19946/1	60	+
chr18	46116694	46116695	A01177:23:H2L2FDSX3:2:1150:9372:2440	60	+
chr18	49037617	49037618	A01177:23:H2L2FDSX3:1:1172:14814:13495/1	60	+
chr18	51171418	51171419	A01177:23:H2L2FDSX3:1:1406:15709:9565/1	60	-
chr18	55542569	55542570	A01177:23:H2L2FDSX3:1:1648:27127:30373	60	-
chr18	56938814	56938815	A01177:23:H2L2FDSX3:1:1105:28709:30514/1	60	+
chr18	56938816	56938817	A01177:23:H2L2FDSX3:1:1421:28791:21261/1	60	+
chr18	56938818	56938819	A01177:23:H2L2FDSX3:3:1220:12192:3537/1	60	+
chr18	57612293	57612294	A01177:23:H2L2FDSX3:2:1436:32768:17879	60	+
chr18	62918000	62918001	A01177:23:H2L2FDSX3:1:1104:32931:3568/1	60	-
chr18	63076998	63076999	A01177:23:H2L2FDSX3:1:1276:24813:27461/1	60	+
chr18	64506017	64506018	A01177:23:H2L2FDSX3:2:1424:8956:21449/1	60	-
chr18	66154345	66154346	A01177:23:H2L2FDSX3:2:2605:11116:27070/1	60	+
chr18	68385007	68385008	A01177:23:H2L2FDSX3:1:1567:17363:11992/1	60	-
chr18	68718845	68718846	A01177:23:H2L2FDSX3:1:1116:22806:10426/1	60	+
chr18	73195056	73195057	A01177:23:H2L2FDSX3:4:2621:15483:32659/1	60	+
chr19	263124	263125	A01177:23:H2L2FDSX3:1:1104:31801:6089/1	60	+
chr19	1370465	1370466	A01177:23:H2L2FDSX3:1:1316:31864:22326	60	-
chr19	1392999	1393000	A01177:23:H2L2FDSX3:2:1343:9697:9831/1	60	-
chr19	1633924	1633925	A01177:23:H2L2FDSX3:1:1106:19108:30608/1	60	+
chr19	2039471	2039472	A01177:23:H2L2FDSX3:4:2415:21468:24142	60	-
chr19	2238497	2238498	A01177:23:H2L2FDSX3:1:1230:14940:1877/1	60	+
chr19	2832093	2832094	A01177:23:H2L2FDSX3:4:1478:31304:29935	60	+
chr19	3013079	3013080	A01177:23:H2L2FDSX3:3:2269:32036:8030	60	-
chr19	3013080	3013081	A01177:23:H2L2FDSX3:2:1151:12183:25316	60	-
chr19	3131431	3131432	A01177:23:H2L2FDSX3:1:1118:5810:13213/1	60	+
chr19	4044261	4044262	A01177:23:H2L2FDSX3:1:2460:3604:15718	60	+
chr19	4838253	4838254	A01177:23:H2L2FDSX3:1:1110:15103:20572/1	60	+
chr19	4838254	4838255	A01177:23:H2L2FDSX3:1:1360:30544:24893	60	+
chr19	6448359	6448360	A01177:23:H2L2FDSX3:1:1132:13539:27101/1	60	+
chr19	6448361	6448362	A01177:23:H2L2FDSX3:4:1444:14308:18568/1	60	+
chr19	6557934	6557935	A01177:23:H2L2FDSX3:2:1226:10845:24158	60	-
chr19	6580157	6580158	A01177:23:H2L2FDSX3:3:2575:4137:10567	60	-
chr19	6580159	6580160	A01177:23:H2L2FDSX3:1:1473:13132:1438	60	-
chr19	6596643	6596644	A01177:23:H2L2FDSX3:1:1311:4056:36072/1	60	+
chr19	10164344	10164345	A01177:23:H2L2FDSX3:1:1102:30364:18944/1	60	+
chr19	10168342	10168343	A01177:23:H2L2FDSX3:1:2623:2446:21699/1	60	-
chr19	10180214	10180215	A01177:23:H2L2FDSX3:2:1137:15573:17033	60	+
chr19	10180234	10180235	A01177:23:H2L2FDSX3:3:1537:19985:14779/1	60	-
chr19	10414285	10414286	A01177:23:H2L2FDSX3:3:1478:17354:30577/1	60	-
chr19	10659268	10659269	A01177:23:H2L2FDSX3:2:1649:19578:13479	60	-
chr19	10665632	10665633	A01177:23:H2L2FDSX3:1:1118:11324:22388/1	60	+
chr19	11165607	11165608	A01177:23:H2L2FDSX3:2:1670:18168:28855/1	60	+
chr19	11432888	11432889	A01177:23:H2L2FDSX3:3:2512:8540:6918/1	60	-
chr19	11817700	11817701	A01177:23:H2L2FDSX3:1:1141:8440:2957/1	60	+
chr19	12316897	12316898	A01177:23:H2L2FDSX3:2:2651:13783:6762	60	-
chr19	12364169	12364170	A01177:23:H2L2FDSX3:2:1368:5213:16470/1	60	-
chr19	12852407	12852408	A01177:23:H2L2FDSX3:3:2209:10990:18396	60	+
chr19	14098861	14098862	A01177:23:H2L2FDSX3:1:2254:14642:7999/1	60	-
chr19	15084479	15084480	A01177:23:H2L2FDSX3:2:2571:32244:16157	60	+
chr19	15284517	15284518	A01177:23:H2L2FDSX3:1:1104:3161:16892/1	60	+
chr19	15407236	15407237	A01177:23:H2L2FDSX3:1:2541:4336:20838/1	60	-
chr19	16210926	16210927	A01177:23:H2L2FDSX3:2:1563:16215:34679	60	-
chr19	17296155	17296156	A01177:23:H2L2FDSX3:4:1619:31331:19179	60	+
chr19	18079803	18079804	A01177:23:H2L2FDSX3:1:1616:7365:19570	60	-
chr19	18282946	18282947	A01177:23:H2L2FDSX3:1:1102:26151:7607/1	60	+
chr19	18300534	18300535	A01177:23:H2L2FDSX3:1:1127:15917:22608/1	60	+
chr19	18512022	18512023	A01177:23:H2L2FDSX3:2:1376:19325:5212/1	60	-
chr19	19050668	19050669	A01177:23:H2L2FDSX3:1:1108:1235:32910/1	60	+
chr19	19050669	19050670	A01177:23:H2L2FDSX3:4:1150:13557:24345	60	+
chr19	21513061	21513062	A01177:23:H2L2FDSX3:1:1203:25861:23797	60	+
chr19	22416382	22416383	A01177:23:H2L2FDSX3:4:1375:31855:32518/1	60	-
chr19	29145223	29145224	A01177:23:H2L2FDSX3:2:1318:3522:16235/1	60	+
chr19	32397180	32397181	A01177:23:H2L2FDSX3:2:1118:19732:10332	60	+
chr19	32466716	32466717	A01177:23:H2L2FDSX3:1:1271:14407:11725/1	60	+
chr19	32922640	32922641	A01177:23:H2L2FDSX3:1:1346:19370:11271	60	+
chr19	33128976	33128977	A01177:23:H2L2FDSX3:2:2447:14290:28463	60	+
chr19	34327858	34327859	A01177:23:H2L2FDSX3:1:1146:25880:34162/1	60	+
chr19	34327860	34327861	A01177:23:H2L2FDSX3:2:2423:1533:26694/1	60	+
chr19	34975551	34975552	A01177:23:H2L2FDSX3:1:1617:5403:27884/1	60	-
chr19	35929885	35929886	A01177:23:H2L2FDSX3:2:1174:29505:33082	60	-
chr19	36715024	36715025	A01177:23:H2L2FDSX3:1:2475:14208:9095/1	60	-
chr19	37978956	37978957	A01177:23:H2L2FDSX3:3:1277:15194:5134/1	60	-
chr19	38469230	38469231	A01177:23:H2L2FDSX3:2:1513:29396:4085	60	+
chr19	38592551	38592552	A01177:23:H2L2FDSX3:1:1251:6225:21355/1	60	+
chr19	38903374	38903375	A01177:23:H2L2FDSX3:1:1101:17020:28933/1	60	+
chr19	39399025	39399026	A01177:23:H2L2FDSX3:1:1120:4616:21668/1	60	+
chr19	40070704	40070705	A01177:23:H2L2FDSX3:1:1136:32940:18677/1	60	-
chr19	40335277	40335278	A01177:23:H2L2FDSX3:2:2220:22525:26600/1	60	-
chr19	40455155	40455156	A01177:23:H2L2FDSX3:1:1231:8043:29450/1	60	+
chr19	40763152	40763153	A01177:23:H2L2FDSX3:1:1109:5132:34084/1	60	-
chr19	43994919	43994920	A01177:23:H2L2FDSX3:4:1506:11605:2519	60	-
chr19	44792217	44792218	A01177:23:H2L2FDSX3:1:2145:29966:10770	60	-
chr19	45840295	45840296	A01177:23:H2L2FDSX3:2:2569:20708:29027	60	-
chr19	45860184	45860185	A01177:23:H2L2FDSX3:4:1142:3649:29293	60	+
chr19	45962741	45962742	A01177:23:H2L2FDSX3:1:2540:10945:8609/1	60	-
chr19	46148128	46148129	A01177:23:H2L2FDSX3:3:1334:21866:17660/1	60	-
chr19	46612810	46612811	A01177:23:H2L2FDSX3:4:1229:7600:21637	60	-
chr19	46778470	46778471	A01177:23:H2L2FDSX3:1:1113:9507:31516/1	60	-
chr19	47101897	47101898	A01177:23:H2L2FDSX3:1:1165:29143:7686/1	60	+
chr19	47151594	47151595	A01177:23:H2L2FDSX3:1:1127:8576:3756/1	60	+
chr19	48215783	48215784	A01177:23:H2L2FDSX3:1:1113:26675:4069/1	60	+
chr19	48253094	48253095	A01177:23:H2L2FDSX3:1:1106:15962:1767/1	60	+
chr19	48650170	48650171	A01177:23:H2L2FDSX3:2:1316:2446:7545	60	+
chr19	48792132	48792133	A01177:23:H2L2FDSX3:3:1636:6786:14403/1	60	+
chr19	48850117	48850118	A01177:23:H2L2FDSX3:1:2457:26404:14591/1	60	-
chr19	48916139	48916140	A01177:23:H2L2FDSX3:2:1436:21522:7639	60	-
chr19	49102803	49102804	A01177:23:H2L2FDSX3:1:1107:14588:31986/1	60	+
chr19	49617300	49617301	A01177:23:H2L2FDSX3:1:1117:13747:33974	60	-
chr19	49683612	49683613	A01177:23:H2L2FDSX3:2:2369:29695:3975/1	60	+
chr19	49775149	49775150	A01177:23:H2L2FDSX3:1:1232:12310:12446/1	60	+
chr19	49785938	49785939	A01177:23:H2L2FDSX3:1:1101:27706:28902/1	60	+
chr19	49785941	49785942	A01177:23:H2L2FDSX3:2:1173:11903:13620	60	+
chr19	50017399	50017400	A01177:23:H2L2FDSX3:3:2554:6072:34084/1	60	-
chr19	50042461	50042462	A01177:23:H2L2FDSX3:2:2448:9381:18490/1	60	-
chr19	50346342	50346343	A01177:23:H2L2FDSX3:1:1257:25672:33332/1	60	-
chr19	51346863	51346864	A01177:23:H2L2FDSX3:1:2335:29577:37059/1	60	-
chr19	51443857	51443858	A01177:23:H2L2FDSX3:1:1177:19578:13260/1	60	+
chr19	51699652	51699653	A01177:23:H2L2FDSX3:1:1522:30192:28667/1	60	-
chr19	53152532	53152533	A01177:23:H2L2FDSX3:2:1451:8910:10222	60	+
chr19	53531229	53531230	A01177:23:H2L2FDSX3:2:2127:30400:30248/1	60	+
chr19	55394089	55394090	A01177:23:H2L2FDSX3:1:1519:9634:6652	60	-
chr19	56035130	56035131	A01177:23:H2L2FDSX3:4:2412:31313:12414	60	+
chr19	57395041	57395042	A01177:23:H2L2FDSX3:1:1145:21296:33520/1	60	-
chr19	57421856	57421857	A01177:23:H2L2FDSX3:1:1129:11614:27680/1	60	+
chr19	58331054	58331055	A01177:23:H2L2FDSX3:2:2424:28962:36558	60	+
chr2	274862	274863	A01177:23:H2L2FDSX3:2:1136:21450:29340	60	+
chr2	9061392	9061393	A01177:23:H2L2FDSX3:3:2346:24089:33348/1	60	-
chr2	9539995	9539996	A01177:23:H2L2FDSX3:1:1123:3134:26240/1	60	+
chr2	9900497	9900498	A01177:23:H2L2FDSX3:2:2656:7175:31673	60	+
chr2	9910319	9910320	A01177:23:H2L2FDSX3:1:1569:19623:24831/1	60	-
chr2	9956385	9956386	A01177:23:H2L2FDSX3:2:1634:18548:6026/1	60	-
chr2	9997636	9997637	A01177:23:H2L2FDSX3:2:1447:3676:18724/1	60	-
chr2	10793040	10793041	A01177:23:H2L2FDSX3:1:1107:28691:2895/1	60	-
chr2	15341122	15341123	A01177:23:H2L2FDSX3:3:2134:29460:23109	60	-
chr2	15428917	15428918	A01177:23:H2L2FDSX3:2:1272:21775:3787	60	+
chr2	20308333	20308334	A01177:23:H2L2FDSX3:3:2166:21106:18787	60	-
chr2	22077935	22077936	A01177:23:H2L2FDSX3:3:2517:9444:21574	60	-
chr2	23605827	23605828	A01177:23:H2L2FDSX3:3:2505:2401:17863/1	60	+
chr2	26376132	26376133	A01177:23:H2L2FDSX3:1:1561:13612:3552/1	60	-
chr2	27048209	27048210	A01177:23:H2L2FDSX3:1:1125:4887:34194/1	60	+
chr2	27992416	27992417	A01177:23:H2L2FDSX3:1:1577:8585:5431/1	60	-
chr2	27996221	27996222	A01177:23:H2L2FDSX3:1:1118:14425:2268/1	60	-
chr2	28887800	28887801	A01177:23:H2L2FDSX3:3:1374:5032:11741/1	60	-
chr2	28944834	28944835	A01177:23:H2L2FDSX3:1:1103:9552:1407/1	60	-
chr2	29977041	29977042	A01177:23:H2L2FDSX3:4:1528:25717:9674/1	60	+
chr2	32033292	32033293	A01177:23:H2L2FDSX3:2:1103:28800:27164/1	60	-
chr2	35914593	35914594	A01177:23:H2L2FDSX3:2:1103:11632:26835	60	-
chr2	36901106	36901107	A01177:23:H2L2FDSX3:1:1102:10673:13714/1	60	+
chr2	37169584	37169585	A01177:23:H2L2FDSX3:1:2106:4616:16094	60	-
chr2	37316047	37316048	A01177:23:H2L2FDSX3:1:1129:13386:3004/1	60	+
chr2	38588599	38588600	A01177:23:H2L2FDSX3:1:1327:5213:14372/1	60	+
chr2	38692370	38692371	A01177:23:H2L2FDSX3:3:1161:4544:6324	60	-
chr2	41717066	41717067	A01177:23:H2L2FDSX3:4:2225:9968:14904/1	60	-
chr2	43977834	43977835	A01177:23:H2L2FDSX3:1:1631:12147:29356	60	+
chr2	44082934	44082935	A01177:23:H2L2FDSX3:4:2171:8856:27633/1	60	-
chr2	46018783	46018784	A01177:23:H2L2FDSX3:1:1244:21522:20102/1	60	-
chr2	47715546	47715547	A01177:23:H2L2FDSX3:3:2167:30852:26209/1	60	+
chr2	50731891	50731892	A01177:23:H2L2FDSX3:2:2644:10393:22153	60	-
chr2	52146290	52146291	A01177:23:H2L2FDSX3:1:1108:5981:21746/1	60	-
chr2	52940518	52940519	A01177:23:H2L2FDSX3:1:1108:17454:13557/1	60	+
chr2	53770081	53770082	A01177:23:H2L2FDSX3:2:2606:2844:13182	60	+
chr2	53827467	53827468	A01177:23:H2L2FDSX3:1:1461:28610:5478/1	60	-
chr2	54619353	54619354	A01177:23:H2L2FDSX3:1:1103:19036:20682/1	60	+
chr2	55576551	55576552	A01177:23:H2L2FDSX3:1:1332:10420:8422/1	60	+
chr2	61448300	61448301	A01177:23:H2L2FDSX3:4:2674:4707:24392/1	60	-
chr2	61512474	61512475	A01177:23:H2L2FDSX3:1:1522:29215:13949	60	-
chr2	61697006	61697007	A01177:23:H2L2FDSX3:1:2304:17635:12493/1	60	-
chr2	62028561	62028562	A01177:23:H2L2FDSX3:1:1105:8820:33520/1	60	+
chr2	64962146	64962147	A01177:23:H2L2FDSX3:2:2224:22164:17300/1	60	+
chr2	68217090	68217091	A01177:23:H2L2FDSX3:1:2322:27615:27148	60	-
chr2	68222263	68222264	A01177:23:H2L2FDSX3:1:2161:32768:12461	60	-
chr2	68222265	68222266	A01177:23:H2L2FDSX3:1:1170:20980:20729/1	60	-
chr2	68553989	68553990	A01177:23:H2L2FDSX3:1:1320:15374:36730	60	-
chr2	69857429	69857430	A01177:23:H2L2FDSX3:1:1670:6198:24064/1	60	-
chr2	70023596	70023597	A01177:23:H2L2FDSX3:2:1260:29523:16391	60	-
chr2	70122669	70122670	A01177:23:H2L2FDSX3:1:2235:30861:26005/1	60	+
chr2	71399302	71399303	A01177:23:H2L2FDSX3:1:1454:16550:23829/1	60	-
chr2	71401709	71401710	A01177:23:H2L2FDSX3:2:1216:29215:28416	60	+
chr2	75660543	75660544	A01177:23:H2L2FDSX3:2:2148:17969:3646	60	+
chr2	75675667	75675668	A01177:23:H2L2FDSX3:4:1622:30553:7842	60	+
chr2	86304794	86304795	A01177:23:H2L2FDSX3:3:2461:15374:16658	60	-
chr2	86406476	86406477	A01177:23:H2L2FDSX3:4:2352:13386:13777	60	-
chr2	88659241	88659242	A01177:23:H2L2FDSX3:2:1370:17707:3223/1	60	-
chr2	95927199	95927200	A01177:23:H2L2FDSX3:2:1608:22064:17597	60	+
chr2	96291403	96291404	A01177:23:H2L2FDSX3:1:1128:24216:27148/1	60	-
chr2	96364189	96364190	A01177:23:H2L2FDSX3:1:1528:1976:11209/1	60	-
chr2	97183964	97183965	A01177:23:H2L2FDSX3:2:2243:25581:20055	60	-
chr2	97870017	97870018	A01177:23:H2L2FDSX3:2:1165:30300:17769/1	60	-
chr2	97870019	97870020	A01177:23:H2L2FDSX3:3:1438:18186:27665	60	-
chr2	99530531	99530532	A01177:23:H2L2FDSX3:2:2629:7636:19476/1	60	+
chr2	105342391	105342392	A01177:23:H2L2FDSX3:1:1134:15908:25848/1	60	+
chr2	105853611	105853612	A01177:23:H2L2FDSX3:2:1650:19777:16924	60	-
chr2	105888279	105888280	A01177:23:H2L2FDSX3:1:1157:14913:35243/1	60	-
chr2	108824990	108824991	A01177:23:H2L2FDSX3:1:1151:15962:17049/1	60	-
chr2	111827677	111827678	A01177:23:H2L2FDSX3:2:1206:18069:17409/1	60	+
chr2	120639366	120639367	A01177:23:H2L2FDSX3:1:2233:10366:14873/1	60	-
chr2	121724145	121724146	A01177:23:H2L2FDSX3:1:1154:30906:32565/1	60	+
chr2	122938918	122938919	A01177:23:H2L2FDSX3:1:1112:20645:32518/1	60	-
chr2	123153801	123153802	A01177:23:H2L2FDSX3:2:1174:11008:29262	60	-
chr2	124519025	124519026	A01177:23:H2L2FDSX3:2:2547:24668:21856	60	-
chr2	126288881	126288882	A01177:23:H2L2FDSX3:2:1578:19623:34225/1	60	-
chr2	127346077	127346078	A01177:23:H2L2FDSX3:1:1337:3839:13996	60	-
chr2	127756192	127756193	A01177:23:H2L2FDSX3:1:1147:18964:5807/1	60	+
chr2	127875458	127875459	A01177:23:H2L2FDSX3:2:1206:14787:22717/1	60	-
chr2	135535033	135535034	A01177:23:H2L2FDSX3:1:2676:21920:18756	60	-
chr2	139748503	139748504	A01177:23:H2L2FDSX3:4:1369:5692:6809/1	60	-
chr2	142638163	142638164	A01177:23:H2L2FDSX3:4:1571:2908:5274	60	-
chr2	143177813	143177814	A01177:23:H2L2FDSX3:1:1257:28980:14481/1	60	+
chr2	143254740	143254741	A01177:23:H2L2FDSX3:1:1161:27425:22623/1	60	+
chr2	144321438	144321439	A01177:23:H2L2FDSX3:1:1224:16477:6825/1	60	-
chr2	144440196	144440197	A01177:23:H2L2FDSX3:1:1571:18394:14465/1	60	+
chr2	144498319	144498320	A01177:23:H2L2FDSX3:1:2644:12075:12540	60	-
chr2	146533792	146533793	A01177:23:H2L2FDSX3:4:2157:26539:16297/1	60	-
chr2	150676817	150676818	A01177:23:H2L2FDSX3:2:1462:20148:24236	60	+
chr2	162939505	162939506	A01177:23:H2L2FDSX3:1:1366:5195:34068/1	60	-
chr2	163323213	163323214	A01177:23:H2L2FDSX3:2:2571:3197:11099	60	-
chr2	165107912	165107913	A01177:23:H2L2FDSX3:1:1154:30472:23547/1	60	-
chr2	169913071	169913072	A01177:23:H2L2FDSX3:2:1436:23321:20744	60	+
chr2	170591641	170591642	A01177:23:H2L2FDSX3:4:2304:29053:34428/1	60	-
chr2	176298627	176298628	A01177:23:H2L2FDSX3:1:1142:15754:31313/1	60	-
chr2	181151353	181151354	A01177:23:H2L2FDSX3:3:1324:12915:35133/1	60	-
chr2	181787704	181787705	A01177:23:H2L2FDSX3:3:1303:30463:25598	60	-
chr2	183228881	183228882	A01177:23:H2L2FDSX3:3:2438:20907:27649	60	+
chr2	184308814	184308815	A01177:23:H2L2FDSX3:1:1110:15944:15295/1	60	+
chr2	187573486	187573487	A01177:23:H2L2FDSX3:1:1455:26829:21621/1	60	+
chr2	189396570	189396571	A01177:23:H2L2FDSX3:2:1106:16658:11459	60	+
chr2	193080351	193080352	A01177:23:H2L2FDSX3:1:1247:29008:25614/1	60	-
chr2	196155325	196155326	A01177:23:H2L2FDSX3:4:1137:28528:14481	60	-
chr2	196408541	196408542	A01177:23:H2L2FDSX3:4:1612:32199:12633/1	60	+
chr2	196972688	196972689	A01177:23:H2L2FDSX3:1:1117:23086:36714/1	60	+
chr2	199348060	199348061	A01177:23:H2L2FDSX3:1:1611:17978:24580	60	-
chr2	199428764	199428765	A01177:23:H2L2FDSX3:1:1114:27227:24439/1	60	-
chr2	199437362	199437363	A01177:23:H2L2FDSX3:1:1226:16007:13933/1	60	+
chr2	203200614	203200615	A01177:23:H2L2FDSX3:1:1159:25283:3380/1	60	+
chr2	203214700	203214701	A01177:23:H2L2FDSX3:4:2461:3260:18787	60	-
chr2	204010644	204010645	A01177:23:H2L2FDSX3:1:1141:24804:21778/1	60	+
chr2	204010646	204010647	A01177:23:H2L2FDSX3:3:2444:3016:8531/1	60	+
chr2	206027662	206027663	A01177:23:H2L2FDSX3:1:1121:13621:15655/1	60	+
chr2	208315620	208315621	A01177:23:H2L2FDSX3:3:1560:14000:29935/1	60	-
chr2	208315621	208315622	A01177:23:H2L2FDSX3:1:1133:2799:15577/1	60	-
chr2	216171470	216171471	A01177:23:H2L2FDSX3:4:2547:18747:27070/1	60	-
chr2	224765639	224765640	A01177:23:H2L2FDSX3:2:1176:30083:34178	60	+
chr2	226661283	226661284	A01177:23:H2L2FDSX3:4:1239:7789:29011	60	-
chr2	229792848	229792849	A01177:23:H2L2FDSX3:1:2122:28673:24784/1	60	+
chr2	231114603	231114604	A01177:23:H2L2FDSX3:1:1105:29884:20682/1	60	+
chr2	237605761	237605762	A01177:23:H2L2FDSX3:1:1116:11451:34131/1	60	+
chr2	241366289	241366290	A01177:23:H2L2FDSX3:1:1554:29333:20071/1	60	+
chr20	1394701	1394702	A01177:23:H2L2FDSX3:4:2218:19307:36933	60	+
chr20	2907011	2907012	A01177:23:H2L2FDSX3:1:1121:19551:24831/1	60	-
chr20	3260724	3260725	A01177:23:H2L2FDSX3:4:1315:9118:14904/1	60	-
chr20	3480411	3480412	A01177:23:H2L2FDSX3:1:1101:1099:20087/1	60	+
chr20	3546725	3546726	A01177:23:H2L2FDSX3:1:1237:1814:18286/1	60	+
chr20	3979355	3979356	A01177:23:H2L2FDSX3:2:2358:26910:34037	60	-
chr20	3984715	3984716	A01177:23:H2L2FDSX3:1:1110:18168:12884/1	60	-
chr20	4932305	4932306	A01177:23:H2L2FDSX3:2:2434:32606:28682	60	-
chr20	5584542	5584543	A01177:23:H2L2FDSX3:2:1624:21278:11882	60	-
chr20	5846519	5846520	A01177:23:H2L2FDSX3:4:1249:2022:12727/1	60	-
chr20	13040453	13040454	A01177:23:H2L2FDSX3:4:1554:28004:19836/1	60	-
chr20	15909791	15909792	A01177:23:H2L2FDSX3:3:1414:20735:15796/1	60	+
chr20	17353458	17353459	A01177:23:H2L2FDSX3:1:2406:13874:7733	60	+
chr20	18134969	18134970	A01177:23:H2L2FDSX3:1:1178:20283:10942/1	60	-
chr20	18410825	18410826	A01177:23:H2L2FDSX3:3:2532:31647:33129/1	60	-
chr20	19871119	19871120	A01177:23:H2L2FDSX3:2:1327:7907:33880	60	-
chr20	24394601	24394602	A01177:23:H2L2FDSX3:2:1218:27498:20932/1	60	-
chr20	25597053	25597054	A01177:23:H2L2FDSX3:2:2139:8666:24956	60	+
chr20	31392234	31392235	A01177:23:H2L2FDSX3:1:2315:22263:18223/1	60	-
chr20	31501217	31501218	A01177:23:H2L2FDSX3:1:2519:18855:36839/1	60	-
chr20	31749648	31749649	A01177:23:H2L2FDSX3:1:2404:9001:14418/1	60	-
chr20	31899855	31899856	A01177:23:H2L2FDSX3:2:2638:6903:14231	60	-
chr20	32431511	32431512	A01177:23:H2L2FDSX3:1:2269:29342:26068	60	-
chr20	32431513	32431514	A01177:23:H2L2FDSX3:2:2630:32298:7106	60	-
chr20	33586653	33586654	A01177:23:H2L2FDSX3:1:1114:12165:25034/1	60	+
chr20	33622550	33622551	A01177:23:H2L2FDSX3:1:1137:32886:36025/1	60	+
chr20	35064762	35064763	A01177:23:H2L2FDSX3:3:1442:11659:15796	60	-
chr20	35366156	35366157	A01177:23:H2L2FDSX3:2:1674:23900:13886	60	-
chr20	35386161	35386162	A01177:23:H2L2FDSX3:2:1466:8919:14904/1	60	-
chr20	35652292	35652293	A01177:23:H2L2FDSX3:1:1137:17345:31501/1	60	-
chr20	35706948	35706949	A01177:23:H2L2FDSX3:4:1331:32054:36151/1	60	+
chr20	35720258	35720259	A01177:23:H2L2FDSX3:2:1370:14208:7091	60	-
chr20	35739151	35739152	A01177:23:H2L2FDSX3:1:1241:5873:2174/1	60	+
chr20	39812764	39812765	A01177:23:H2L2FDSX3:1:1310:5502:30373/1	60	-
chr20	41311316	41311317	A01177:23:H2L2FDSX3:1:1115:1452:3317/1	60	+
chr20	41591992	41591993	A01177:23:H2L2FDSX3:3:2138:24894:9471	60	+
chr20	45013449	45013450	A01177:23:H2L2FDSX3:1:1154:18611:15123	60	-
chr20	46469473	46469474	A01177:23:H2L2FDSX3:4:1376:22110:1141/1	60	+
chr20	47298692	47298693	A01177:23:H2L2FDSX3:1:1333:31458:21966	60	-
chr20	47313428	47313429	A01177:23:H2L2FDSX3:4:1522:26196:24283	60	+
chr20	47702152	47702153	A01177:23:H2L2FDSX3:3:1524:28058:24846/1	60	-
chr20	49144825	49144826	A01177:23:H2L2FDSX3:1:1129:9561:21527/1	60	+
chr20	49826336	49826337	A01177:23:H2L2FDSX3:1:1106:24044:25316/1	60	-
chr20	51489824	51489825	A01177:23:H2L2FDSX3:1:1112:18204:12884/1	60	+
chr20	52174368	52174369	A01177:23:H2L2FDSX3:1:1457:6922:34366	60	+
chr20	53140464	53140465	A01177:23:H2L2FDSX3:2:1509:27380:12900	60	+
chr20	55296990	55296991	A01177:23:H2L2FDSX3:2:1115:27932:27007	60	-
chr20	58276336	58276337	A01177:23:H2L2FDSX3:4:2135:22987:21167/1	60	+
chr20	59506624	59506625	A01177:23:H2L2FDSX3:1:1637:32723:35524/1	60	+
chr20	60730468	60730469	A01177:23:H2L2FDSX3:1:2225:30635:14653	60	+
chr20	62184852	62184853	A01177:23:H2L2FDSX3:4:1234:29695:20697	60	+
chr20	62893902	62893903	A01177:23:H2L2FDSX3:1:1111:6587:4507/1	60	+
chr20	62921350	62921351	A01177:23:H2L2FDSX3:2:1166:26458:19695	60	-
chr20	62925142	62925143	A01177:23:H2L2FDSX3:1:1140:20220:10269/1	60	+
chr20	63211566	63211567	A01177:23:H2L2FDSX3:1:1232:6894:6918/1	60	+
chr20	63621525	63621526	A01177:23:H2L2FDSX3:2:1116:14109:26710	60	-
chr20	63713224	63713225	A01177:23:H2L2FDSX3:2:1278:3477:21919	60	+
chr20	63728127	63728128	A01177:23:H2L2FDSX3:2:1136:19271:26381	60	+
chr21	20654019	20654020	A01177:23:H2L2FDSX3:1:1167:27968:29168/1	60	+
chr21	26449901	26449902	A01177:23:H2L2FDSX3:4:1113:32280:26083	60	-
chr21	29100690	29100691	A01177:23:H2L2FDSX3:2:2643:14000:29371	60	+
chr21	29908710	29908711	A01177:23:H2L2FDSX3:2:1575:32768:23797/1	60	-
chr21	32970599	32970600	A01177:23:H2L2FDSX3:1:1152:27516:36307/1	60	-
chr21	33234436	33234437	A01177:23:H2L2FDSX3:1:1157:31837:11381/1	60	-
chr21	33564380	33564381	A01177:23:H2L2FDSX3:2:1175:29161:19742	60	-
chr21	33676129	33676130	A01177:23:H2L2FDSX3:1:2612:1777:25488/1	60	-
chr21	34240379	34240380	A01177:23:H2L2FDSX3:1:2560:21025:20901	60	-
chr21	34878919	34878920	A01177:23:H2L2FDSX3:1:1116:8124:12461/1	60	+
chr21	36133068	36133069	A01177:23:H2L2FDSX3:1:1103:7591:5494/1	60	+
chr21	36133070	36133071	A01177:23:H2L2FDSX3:1:1576:10493:12367	60	+
chr21	36488366	36488367	A01177:23:H2L2FDSX3:1:2174:26341:27665	60	-
chr21	36865818	36865819	A01177:23:H2L2FDSX3:3:1675:31250:34507	60	-
chr21	37034814	37034815	A01177:23:H2L2FDSX3:3:1557:16423:19319	60	+
chr21	37097911	37097912	A01177:23:H2L2FDSX3:1:1610:25690:21840/1	60	-
chr21	37472801	37472802	A01177:23:H2L2FDSX3:2:1349:32542:25160/1	60	-
chr21	39330655	39330656	A01177:23:H2L2FDSX3:1:1152:10827:14826/1	60	-
chr21	42877930	42877931	A01177:23:H2L2FDSX3:2:1134:28149:27884/1	60	-
chr21	43626525	43626526	A01177:23:H2L2FDSX3:1:1438:30409:4241/1	60	+
chr21	44032066	44032067	A01177:23:H2L2FDSX3:3:2609:8919:10457	60	-
chr21	46491636	46491637	A01177:23:H2L2FDSX3:1:1102:32380:6903/1	60	+
chr21	46491637	46491638	A01177:23:H2L2FDSX3:1:1543:31250:30185/1	60	+
chr21	46491639	46491640	A01177:23:H2L2FDSX3:4:2248:13612:4993/1	60	+
chr21	46506038	46506039	A01177:23:H2L2FDSX3:3:2475:14606:34303	60	-
chr21	46530538	46530539	A01177:23:H2L2FDSX3:1:1103:32298:12023/1	60	+
chr22	11300317	11300318	A01177:23:H2L2FDSX3:4:1627:24343:35227/1	60	+
chr22	17691066	17691067	A01177:23:H2L2FDSX3:1:1166:11216:15186/1	60	+
chr22	17691068	17691069	A01177:23:H2L2FDSX3:3:2110:8956:1814/1	60	+
chr22	20443567	20443568	A01177:23:H2L2FDSX3:2:2258:29333:9142	60	-
chr22	20548912	20548913	A01177:23:H2L2FDSX3:1:1113:26160:25567/1	60	+
chr22	20814860	20814861	A01177:23:H2L2FDSX3:4:1272:2573:34788/1	60	+
chr22	20951295	20951296	A01177:23:H2L2FDSX3:2:2531:12228:24267	60	-
chr22	21755635	21755636	A01177:23:H2L2FDSX3:3:2163:19271:27602/1	60	-
chr22	22856660	22856661	A01177:23:H2L2FDSX3:1:1241:21323:2253/1	60	+
chr22	23705770	23705771	A01177:23:H2L2FDSX3:1:1142:16071:31673/1	60	-
chr22	25606529	25606530	A01177:23:H2L2FDSX3:2:1669:23692:6574/1	60	-
chr22	27917836	27917837	A01177:23:H2L2FDSX3:1:1510:4318:26850/1	60	+
chr22	28056480	28056481	A01177:23:H2L2FDSX3:2:2477:26503:17550	60	-
chr22	28401669	28401670	A01177:23:H2L2FDSX3:2:1129:10366:17253	60	+
chr22	28432893	28432894	A01177:23:H2L2FDSX3:1:1205:12581:3740/1	60	-
chr22	28505082	28505083	A01177:23:H2L2FDSX3:2:2258:9733:8954/1	60	-
chr22	30156833	30156834	A01177:23:H2L2FDSX3:1:2351:29243:11240/1	60	-
chr22	30162123	30162124	A01177:23:H2L2FDSX3:4:2415:31195:15937/1	60	-
chr22	30164931	30164932	A01177:23:H2L2FDSX3:1:1255:9507:36338/1	60	-
chr22	30175866	30175867	A01177:23:H2L2FDSX3:2:1306:11071:7545	60	+
chr22	33333042	33333043	A01177:23:H2L2FDSX3:4:1642:5954:24768/1	60	+
chr22	33826437	33826438	A01177:23:H2L2FDSX3:1:2354:16405:30968/1	60	-
chr22	33856531	33856532	A01177:23:H2L2FDSX3:1:2556:14100:12602/1	60	-
chr22	36158655	36158656	A01177:23:H2L2FDSX3:3:2672:24749:12633	60	-
chr22	36671013	36671014	A01177:23:H2L2FDSX3:3:1653:7157:25786/1	60	-
chr22	37161063	37161064	A01177:23:H2L2FDSX3:3:2343:2908:35556	60	+
chr22	38368637	38368638	A01177:23:H2L2FDSX3:3:1473:11749:21966	60	-
chr22	38491978	38491979	A01177:23:H2L2FDSX3:1:1126:10330:19946/1	60	+
chr22	38720082	38720083	A01177:23:H2L2FDSX3:2:1306:17110:15374	60	+
chr22	40275880	40275881	A01177:23:H2L2FDSX3:2:1627:13783:9017/1	60	+
chr22	40334646	40334647	A01177:23:H2L2FDSX3:1:1521:26169:23954/1	60	-
chr22	40754837	40754838	A01177:23:H2L2FDSX3:1:1137:19397:18928/1	60	+
chr22	40826486	40826487	A01177:23:H2L2FDSX3:2:1105:3956:19398	60	+
chr22	40826488	40826489	A01177:23:H2L2FDSX3:1:1545:25355:10426	60	+
chr22	41759750	41759751	A01177:23:H2L2FDSX3:2:1422:32931:27242	60	+
chr22	41870110	41870111	A01177:23:H2L2FDSX3:4:1466:21540:19100	60	-
chr22	42817577	42817578	A01177:23:H2L2FDSX3:1:1255:32389:24424/1	60	-
chr22	42830817	42830818	A01177:23:H2L2FDSX3:3:2220:23746:20635	60	-
chr22	42840276	42840277	A01177:23:H2L2FDSX3:3:2522:29460:19288/1	60	-
chr22	42977474	42977475	A01177:23:H2L2FDSX3:1:1110:14660:24377/1	60	+
chr22	44177787	44177788	A01177:23:H2L2FDSX3:2:2516:6804:7294/1	60	+
chr22	44595635	44595636	A01177:23:H2L2FDSX3:4:2368:17716:36652/1	60	+
chr22	45137840	45137841	A01177:23:H2L2FDSX3:2:1278:11677:27571	60	-
chr22	45379160	45379161	A01177:23:H2L2FDSX3:4:2109:18448:35884/1	60	+
chr22	49815010	49815011	A01177:23:H2L2FDSX3:1:1214:9091:8375/1	60	+
chr22	50352303	50352304	A01177:23:H2L2FDSX3:2:1242:22055:10128	60	+
chr22	50359885	50359886	A01177:23:H2L2FDSX3:2:1131:11306:1689	60	-
chr22	50374910	50374911	A01177:23:H2L2FDSX3:4:2477:25464:27085	60	-
chr22	50379898	50379899	A01177:23:H2L2FDSX3:1:1521:2275:7560/1	60	+
chr22	50398894	50398895	A01177:23:H2L2FDSX3:1:1103:8938:31626/1	60	-
chr22	50426351	50426352	A01177:23:H2L2FDSX3:2:1578:17291:14403	60	-
chr22	50427373	50427374	A01177:23:H2L2FDSX3:1:1101:17508:30436/1	60	+
chr22	50533025	50533026	A01177:23:H2L2FDSX3:1:1103:23113:10614/1	60	+
chr22	50533879	50533880	A01177:23:H2L2FDSX3:1:1503:27154:27602/1	60	+
chr22	50535726	50535727	A01177:23:H2L2FDSX3:1:1214:7283:27759/1	60	+
chr22	50536898	50536899	A01177:23:H2L2FDSX3:1:1145:13865:21715/1	60	+
chr22	50592294	50592295	A01177:23:H2L2FDSX3:1:1209:9362:15515/1	60	+
chr22	50785372	50785373	A01177:23:H2L2FDSX3:2:1209:20663:14105/1	60	+
chr3	2831613	2831614	A01177:23:H2L2FDSX3:1:1434:22037:6965/1	60	-
chr3	5131600	5131601	A01177:23:H2L2FDSX3:4:1275:23339:28823	60	-
chr3	7701492	7701493	A01177:23:H2L2FDSX3:1:2622:5502:12023/1	60	+
chr3	8003090	8003091	A01177:23:H2L2FDSX3:1:2637:14416:19288/1	60	-
chr3	9003400	9003401	A01177:23:H2L2FDSX3:3:1250:23927:34945/1	60	+
chr3	10046144	10046145	A01177:23:H2L2FDSX3:1:1113:13087:3270/1	60	+
chr3	10936191	10936192	A01177:23:H2L2FDSX3:2:1253:10203:16282	60	-
chr3	12385902	12385903	A01177:23:H2L2FDSX3:2:2470:5575:30624/1	60	-
chr3	12388083	12388084	A01177:23:H2L2FDSX3:2:1677:17264:27633	60	-
chr3	13310088	13310089	A01177:23:H2L2FDSX3:1:1345:24713:8813	60	+
chr3	15583679	15583680	A01177:23:H2L2FDSX3:3:2668:3414:30264	60	-
chr3	16139473	16139474	A01177:23:H2L2FDSX3:3:2452:12427:29058	60	+
chr3	17656421	17656422	A01177:23:H2L2FDSX3:1:1123:27995:17597/1	60	+
chr3	18541363	18541364	A01177:23:H2L2FDSX3:1:2655:32877:17002	60	+
chr3	19891261	19891262	A01177:23:H2L2FDSX3:1:2222:32714:12085/1	60	+
chr3	23732706	23732707	A01177:23:H2L2FDSX3:3:2539:29225:17190	60	-
chr3	32094847	32094848	A01177:23:H2L2FDSX3:2:1534:14253:17691	60	-
chr3	33039651	33039652	A01177:23:H2L2FDSX3:1:2121:5837:10097/1	60	+
chr3	33367260	33367261	A01177:23:H2L2FDSX3:1:2338:5900:33098/1	60	+
chr3	33825716	33825717	A01177:23:H2L2FDSX3:1:1131:26567:31970/1	60	-
chr3	34735479	34735480	A01177:23:H2L2FDSX3:1:2201:32660:11960	60	-
chr3	34735480	34735481	A01177:23:H2L2FDSX3:2:2102:19515:2284/1	60	-
chr3	36289343	36289344	A01177:23:H2L2FDSX3:3:1548:27597:32127	60	+
chr3	39710276	39710277	A01177:23:H2L2FDSX3:2:1436:25952:24048	60	-
chr3	43510748	43510749	A01177:23:H2L2FDSX3:1:1101:1226:12853/1	60	+
chr3	46583805	46583806	A01177:23:H2L2FDSX3:2:1330:9552:4883	60	+
chr3	47083428	47083429	A01177:23:H2L2FDSX3:1:1162:5312:12446/1	60	-
chr3	47129109	47129110	A01177:23:H2L2FDSX3:1:1124:4300:1297/1	60	+
chr3	47497852	47497853	A01177:23:H2L2FDSX3:2:1232:16016:35963/1	60	+
chr3	47621095	47621096	A01177:23:H2L2FDSX3:1:2451:22471:4053	60	-
chr3	47697996	47697997	A01177:23:H2L2FDSX3:1:1256:22752:8108/1	60	-
chr3	47710682	47710683	A01177:23:H2L2FDSX3:1:1130:8422:28667/1	60	-
chr3	47721967	47721968	A01177:23:H2L2FDSX3:1:1131:32280:26303/1	60	+
chr3	47983135	47983136	A01177:23:H2L2FDSX3:3:2611:2817:8343	60	-
chr3	47996226	47996227	A01177:23:H2L2FDSX3:1:1126:6352:16752/1	60	+
chr3	47996227	47996228	A01177:23:H2L2FDSX3:2:1144:31313:25535	60	+
chr3	47996228	47996229	A01177:23:H2L2FDSX3:4:1243:2410:28682/1	60	+
chr3	48247644	48247645	A01177:23:H2L2FDSX3:1:1104:23131:23328/1	60	+
chr3	48247645	48247646	A01177:23:H2L2FDSX3:4:1170:12843:15248	60	+
chr3	48286508	48286509	A01177:23:H2L2FDSX3:1:1155:15483:26897/1	60	-
chr3	48886163	48886164	A01177:23:H2L2FDSX3:2:2536:20329:31125	60	-
chr3	49036651	49036652	A01177:23:H2L2FDSX3:2:1540:13440:31751	60	-
chr3	49049279	49049280	A01177:23:H2L2FDSX3:1:2168:28971:2534/1	60	+
chr3	49408969	49408970	A01177:23:H2L2FDSX3:4:1429:24433:31469/1	60	+
chr3	49737917	49737918	A01177:23:H2L2FDSX3:2:2521:2275:3521	60	+
chr3	49755959	49755960	A01177:23:H2L2FDSX3:1:1566:3152:9111/1	60	+
chr3	49954705	49954706	A01177:23:H2L2FDSX3:4:1650:3577:28040/1	60	+
chr3	50118703	50118704	A01177:23:H2L2FDSX3:3:2117:27579:19288	60	-
chr3	50118704	50118705	A01177:23:H2L2FDSX3:2:1468:18466:6856	60	-
chr3	51589780	51589781	A01177:23:H2L2FDSX3:1:1229:31186:12633/1	60	+
chr3	52261880	52261881	A01177:23:H2L2FDSX3:3:2205:31448:25864/1	60	-
chr3	52275864	52275865	A01177:23:H2L2FDSX3:3:1317:28058:30326/1	60	-
chr3	52367825	52367826	A01177:23:H2L2FDSX3:4:2109:22182:15389/1	60	+
chr3	52560459	52560460	A01177:23:H2L2FDSX3:1:1232:8178:13589/1	60	+
chr3	56655813	56655814	A01177:23:H2L2FDSX3:3:1663:25418:14387	60	-
chr3	57249127	57249128	A01177:23:H2L2FDSX3:2:1512:3531:12649/1	60	-
chr3	57250447	57250448	A01177:23:H2L2FDSX3:1:2634:30120:4116	60	-
chr3	57451560	57451561	A01177:23:H2L2FDSX3:4:2150:15754:19288/1	60	+
chr3	62671965	62671966	A01177:23:H2L2FDSX3:1:1175:2446:9862/1	60	+
chr3	65344048	65344049	A01177:23:H2L2FDSX3:4:2575:29722:19147	60	-
chr3	66359876	66359877	A01177:23:H2L2FDSX3:2:1559:24469:27899	60	-
chr3	71123667	71123668	A01177:23:H2L2FDSX3:1:1109:20609:27258/1	60	+
chr3	71284954	71284955	A01177:23:H2L2FDSX3:1:1670:23755:20494/1	60	-
chr3	74767365	74767366	A01177:23:H2L2FDSX3:4:2365:23845:8312	60	-
chr3	79716077	79716078	A01177:23:H2L2FDSX3:1:1553:16197:35524/1	60	-
chr3	84598323	84598324	A01177:23:H2L2FDSX3:4:2126:15573:17127	60	-
chr3	86952293	86952294	A01177:23:H2L2FDSX3:1:1128:25418:17143/1	60	-
chr3	86984070	86984071	A01177:23:H2L2FDSX3:1:1156:23357:9220/1	60	+
chr3	98349817	98349818	A01177:23:H2L2FDSX3:2:2648:29776:3051	60	-
chr3	100378219	100378220	A01177:23:H2L2FDSX3:1:1161:14823:12132/1	60	+
chr3	101853891	101853892	A01177:23:H2L2FDSX3:2:2238:22562:12007/1	60	+
chr3	102087985	102087986	A01177:23:H2L2FDSX3:2:1129:27733:19304	60	+
chr3	102220012	102220013	A01177:23:H2L2FDSX3:1:1122:28917:7294/1	60	+
chr3	104162487	104162488	A01177:23:H2L2FDSX3:1:1244:16523:14450/1	60	+
chr3	106564543	106564544	A01177:23:H2L2FDSX3:4:2414:4652:25582	60	-
chr3	107546513	107546514	A01177:23:H2L2FDSX3:1:1115:31232:3505/1	60	-
chr3	114850229	114850230	A01177:23:H2L2FDSX3:1:1266:12509:14951/1	60	+
chr3	115125378	115125379	A01177:23:H2L2FDSX3:1:1167:13847:30671/1	60	-
chr3	115128582	115128583	A01177:23:H2L2FDSX3:4:2302:8874:8907	60	+
chr3	116131157	116131158	A01177:23:H2L2FDSX3:2:2307:16658:28119	60	-
chr3	117819322	117819323	A01177:23:H2L2FDSX3:2:1128:9254:24940	60	+
chr3	119531088	119531089	A01177:23:H2L2FDSX3:2:2455:28971:15687	60	-
chr3	121876884	121876885	A01177:23:H2L2FDSX3:1:2242:16830:31641/1	60	+
chr3	122050077	122050078	A01177:23:H2L2FDSX3:1:1173:11397:34131/1	60	+
chr3	122087751	122087752	A01177:23:H2L2FDSX3:3:2477:32344:9533/1	60	+
chr3	125306122	125306123	A01177:23:H2L2FDSX3:3:1536:27588:22435	60	-
chr3	125329456	125329457	A01177:23:H2L2FDSX3:1:1367:25861:27023/1	60	-
chr3	126447140	126447141	A01177:23:H2L2FDSX3:3:1112:12129:18834/1	60	-
chr3	128090337	128090338	A01177:23:H2L2FDSX3:1:2317:22507:27602	60	-
chr3	128765991	128765992	A01177:23:H2L2FDSX3:2:2603:15582:9721/1	60	-
chr3	129085015	129085016	A01177:23:H2L2FDSX3:2:1508:18340:28588/1	60	-
chr3	129833259	129833260	A01177:23:H2L2FDSX3:4:2371:20482:30358	60	-
chr3	130999363	130999364	A01177:23:H2L2FDSX3:1:2160:18295:35430	60	+
chr3	131144049	131144050	A01177:23:H2L2FDSX3:4:1222:27136:20525/1	60	-
chr3	131188670	131188671	A01177:23:H2L2FDSX3:4:1325:19967:21167/1	60	-
chr3	132633211	132633212	A01177:23:H2L2FDSX3:2:1604:10474:12493	60	-
chr3	133187671	133187672	A01177:23:H2L2FDSX3:4:1251:15989:1344	60	+
chr3	133500328	133500329	A01177:23:H2L2FDSX3:2:2250:29306:33019	60	-
chr3	134169877	134169878	A01177:23:H2L2FDSX3:4:1668:15772:11772	60	-
chr3	134227865	134227866	A01177:23:H2L2FDSX3:4:1349:31928:12258/1	60	+
chr3	136891428	136891429	A01177:23:H2L2FDSX3:1:1440:30526:31125/1	60	-
chr3	140978319	140978320	A01177:23:H2L2FDSX3:2:1156:8368:10723/1	60	-
chr3	142343071	142343072	A01177:23:H2L2FDSX3:1:1207:14877:30201/1	60	-
chr3	150731439	150731440	A01177:23:H2L2FDSX3:2:2310:3848:10128	60	-
chr3	152329369	152329370	A01177:23:H2L2FDSX3:3:1270:5059:16235	60	-
chr3	154505968	154505969	A01177:23:H2L2FDSX3:2:1527:4833:26146/1	60	-
chr3	155839966	155839967	A01177:23:H2L2FDSX3:1:1660:18629:2722/1	60	+
chr3	155932329	155932330	A01177:23:H2L2FDSX3:2:2167:3161:25535/1	60	-
chr3	156721035	156721036	A01177:23:H2L2FDSX3:2:1415:16957:19805	60	+
chr3	157017225	157017226	A01177:23:H2L2FDSX3:1:1215:17499:12947/1	60	-
chr3	157699765	157699766	A01177:23:H2L2FDSX3:1:1108:14362:27054/1	60	-
chr3	159161595	159161596	A01177:23:H2L2FDSX3:1:2149:15609:20885/1	60	+
chr3	160229338	160229339	A01177:23:H2L2FDSX3:1:1130:23502:2268/1	60	-
chr3	160500878	160500879	A01177:23:H2L2FDSX3:1:1102:15040:13730/1	60	-
chr3	164899004	164899005	A01177:23:H2L2FDSX3:1:1219:14353:6308/1	60	+
chr3	167786390	167786391	A01177:23:H2L2FDSX3:2:1270:8974:4288	60	+
chr3	169861203	169861204	A01177:23:H2L2FDSX3:1:1305:19524:1799/1	60	+
chr3	172748981	172748982	A01177:23:H2L2FDSX3:1:1166:13214:6652/1	60	+
chr3	176186667	176186668	A01177:23:H2L2FDSX3:1:1202:21612:32628	60	+
chr3	177345649	177345650	A01177:23:H2L2FDSX3:1:1639:12509:19554/1	60	+
chr3	178009571	178009572	A01177:23:H2L2FDSX3:1:1248:32985:29935/1	60	+
chr3	178009573	178009574	A01177:23:H2L2FDSX3:2:2611:17255:34444	60	+
chr3	179206002	179206003	A01177:23:H2L2FDSX3:3:2324:25346:2863	60	-
chr3	180977493	180977494	A01177:23:H2L2FDSX3:2:2609:19063:35352	60	+
chr3	182109974	182109975	A01177:23:H2L2FDSX3:1:1233:25482:1470/1	60	+
chr3	182968439	182968440	A01177:23:H2L2FDSX3:1:1165:5656:4899/1	60	+
chr3	185493766	185493767	A01177:23:H2L2FDSX3:1:1123:27887:22639/1	60	+
chr3	185931139	185931140	A01177:23:H2L2FDSX3:1:1102:6777:8218/1	60	+
chr3	188154618	188154619	A01177:23:H2L2FDSX3:1:1277:24180:15875/1	60	+
chr3	189386862	189386863	A01177:23:H2L2FDSX3:1:1106:10655:34757/1	60	+
chr3	189409008	189409009	A01177:23:H2L2FDSX3:1:1321:1832:13182/1	60	+
chr3	191053354	191053355	A01177:23:H2L2FDSX3:1:1221:6244:26303/1	60	+
chr3	193634801	193634802	A01177:23:H2L2FDSX3:1:1247:16803:30937/1	60	+
chr3	194473110	194473111	A01177:23:H2L2FDSX3:1:1147:22525:16266	60	+
chr3	194480226	194480227	A01177:23:H2L2FDSX3:1:1535:12409:32565	60	-
chr3	195382775	195382776	A01177:23:H2L2FDSX3:1:1327:7139:4648	60	-
chr3	196151053	196151054	A01177:23:H2L2FDSX3:2:1309:26765:30968	60	+
chr3	196895376	196895377	A01177:23:H2L2FDSX3:4:2307:22562:5400/1	60	+
chr4	945033	945034	A01177:23:H2L2FDSX3:3:1537:27642:29011/1	60	-
chr4	1710730	1710731	A01177:23:H2L2FDSX3:1:1321:15230:32784/1	60	+
chr4	3049624	3049625	A01177:23:H2L2FDSX3:2:1434:12816:29356	60	-
chr4	10494552	10494553	A01177:23:H2L2FDSX3:4:1315:14769:22811	60	-
chr4	15142056	15142057	A01177:23:H2L2FDSX3:1:2416:2880:1376/1	60	-
chr4	17110349	17110350	A01177:23:H2L2FDSX3:1:2613:12698:27054	60	-
chr4	22070169	22070170	A01177:23:H2L2FDSX3:2:2260:2202:20870/1	60	-
chr4	26478581	26478582	A01177:23:H2L2FDSX3:4:1552:10330:14779	60	-
chr4	26478583	26478584	A01177:23:H2L2FDSX3:3:2275:1470:5259	60	-
chr4	33205207	33205208	A01177:23:H2L2FDSX3:1:1145:4273:7044/1	60	-
chr4	33253309	33253310	A01177:23:H2L2FDSX3:2:1225:3622:35603/1	60	-
chr4	33278959	33278960	A01177:23:H2L2FDSX3:1:1437:30508:22701/1	60	-
chr4	36103600	36103601	A01177:23:H2L2FDSX3:1:1336:4806:35556/1	60	+
chr4	36287807	36287808	A01177:23:H2L2FDSX3:1:2555:18168:14857/1	60	+
chr4	38614332	38614333	A01177:23:H2L2FDSX3:2:2266:4164:2127	60	-
chr4	39897223	39897224	A01177:23:H2L2FDSX3:1:2321:15085:6731/1	60	-
chr4	46849486	46849487	A01177:23:H2L2FDSX3:2:1518:22697:5165	60	-
chr4	54011866	54011867	A01177:23:H2L2FDSX3:1:1273:18738:11522/1	60	+
chr4	57086779	57086780	A01177:23:H2L2FDSX3:1:1224:32190:15969/1	60	+
chr4	58730111	58730112	A01177:23:H2L2FDSX3:2:2610:26666:31046/1	60	-
chr4	61349461	61349462	A01177:23:H2L2FDSX3:1:1149:12662:10081/1	60	+
chr4	67632615	67632616	A01177:23:H2L2FDSX3:1:1116:26675:18568/1	60	+
chr4	73075234	73075235	A01177:23:H2L2FDSX3:2:1148:26621:20572	60	+
chr4	73210674	73210675	A01177:23:H2L2FDSX3:2:1377:20826:2237	60	+
chr4	77748709	77748710	A01177:23:H2L2FDSX3:1:1256:31801:14199/1	60	-
chr4	80083759	80083760	A01177:23:H2L2FDSX3:2:1148:32796:20243	60	+
chr4	82377441	82377442	A01177:23:H2L2FDSX3:2:2366:4869:34757/1	60	-
chr4	82377442	82377443	A01177:23:H2L2FDSX3:1:2314:21278:35650/1	60	-
chr4	88365353	88365354	A01177:23:H2L2FDSX3:1:2115:7093:29058/1	60	+
chr4	94266121	94266122	A01177:23:H2L2FDSX3:2:1203:30047:33614	60	-
chr4	97785518	97785519	A01177:23:H2L2FDSX3:1:1119:13630:29324/1	60	+
chr4	106749192	106749193	A01177:23:H2L2FDSX3:1:1134:20952:35023/1	60	+
chr4	118706773	118706774	A01177:23:H2L2FDSX3:1:1110:32633:26788/1	60	+
chr4	121214996	121214997	A01177:23:H2L2FDSX3:2:2113:14633:8140	60	+
chr4	130091683	130091684	A01177:23:H2L2FDSX3:1:2550:28519:4351/1	60	+
chr4	134503998	134503999	A01177:23:H2L2FDSX3:1:1647:20229:16924	60	-
chr4	137550482	137550483	A01177:23:H2L2FDSX3:3:1363:20907:7169/1	60	-
chr4	139045607	139045608	A01177:23:H2L2FDSX3:4:2573:17164:10363	60	+
chr4	139354490	139354491	A01177:23:H2L2FDSX3:1:1145:25735:2660/1	60	+
chr4	140881257	140881258	A01177:23:H2L2FDSX3:4:1441:7988:35618/1	60	-
chr4	143396875	143396876	A01177:23:H2L2FDSX3:1:1132:26883:6433/1	60	+
chr4	143604235	143604236	A01177:23:H2L2FDSX3:4:2447:2971:5916	60	-
chr4	145965925	145965926	A01177:23:H2L2FDSX3:1:1139:31204:2581/1	60	+
chr4	152413096	152413097	A01177:23:H2L2FDSX3:1:1123:13015:31735/1	60	-
chr4	153421546	153421547	A01177:23:H2L2FDSX3:4:1512:24270:10864/1	60	+
chr4	153693916	153693917	A01177:23:H2L2FDSX3:1:2128:2573:31156	60	-
chr4	165347400	165347401	A01177:23:H2L2FDSX3:2:1276:23285:12947/1	60	-
chr4	173424837	173424838	A01177:23:H2L2FDSX3:4:1328:32145:14920/1	60	-
chr4	174259593	174259594	A01177:23:H2L2FDSX3:1:1138:10881:2613/1	60	+
chr4	175319249	175319250	A01177:23:H2L2FDSX3:2:1453:29857:31093	60	-
chr4	179217356	179217357	A01177:23:H2L2FDSX3:3:1465:3441:27712	60	-
chr4	183135026	183135027	A01177:23:H2L2FDSX3:4:2451:21730:24940/1	60	-
chr4	183701590	183701591	A01177:23:H2L2FDSX3:1:1166:25391:14716/1	60	-
chr4	184442961	184442962	A01177:23:H2L2FDSX3:1:2413:7374:28823	60	+
chr4	184719054	184719055	A01177:23:H2L2FDSX3:1:1553:15980:28667/1	60	+
chr4	186183317	186183318	A01177:23:H2L2FDSX3:1:1343:20085:9940	60	+
chr5	790407	790408	A01177:23:H2L2FDSX3:1:1330:5466:36323/1	60	+
chr5	17250090	17250091	A01177:23:H2L2FDSX3:3:1302:29215:7279/1	60	+
chr5	31862655	31862656	A01177:23:H2L2FDSX3:3:1653:26729:11334	60	-
chr5	36000140	36000141	A01177:23:H2L2FDSX3:2:1447:23963:32722	60	+
chr5	36103652	36103653	A01177:23:H2L2FDSX3:1:1276:2383:10254/1	60	-
chr5	36988310	36988311	A01177:23:H2L2FDSX3:3:1237:17626:29512	60	-
chr5	37039996	37039997	A01177:23:H2L2FDSX3:4:2270:30472:36793/1	60	+
chr5	37317598	37317599	A01177:23:H2L2FDSX3:1:1476:26033:6120/1	60	+
chr5	38419952	38419953	A01177:23:H2L2FDSX3:4:1673:3775:19304/1	60	+
chr5	40589649	40589650	A01177:23:H2L2FDSX3:1:1626:19452:24032	60	-
chr5	43558046	43558047	A01177:23:H2L2FDSX3:3:1573:13232:32487/1	60	+
chr5	57204937	57204938	A01177:23:H2L2FDSX3:2:2361:28682:32409/1	60	-
chr5	57260736	57260737	A01177:23:H2L2FDSX3:2:1146:23601:28025	60	-
chr5	59359656	59359657	A01177:23:H2L2FDSX3:2:1259:20320:25535	60	+
chr5	59803528	59803529	A01177:23:H2L2FDSX3:1:2149:1732:21465/1	60	-
chr5	66694577	66694578	A01177:23:H2L2FDSX3:3:1156:21929:1360	60	-
chr5	66700605	66700606	A01177:23:H2L2FDSX3:2:1574:22806:14841	60	+
chr5	73086395	73086396	A01177:23:H2L2FDSX3:3:2367:32958:10848	60	+
chr5	73772473	73772474	A01177:23:H2L2FDSX3:4:1121:3278:4131/1	60	-
chr5	75124029	75124030	A01177:23:H2L2FDSX3:1:1428:14109:15217/1	60	-
chr5	83544189	83544190	A01177:23:H2L2FDSX3:1:2339:31448:20353	60	+
chr5	87350912	87350913	A01177:23:H2L2FDSX3:1:1135:20076:15655/1	60	+
chr5	89626890	89626891	A01177:23:H2L2FDSX3:1:1374:7808:20494	60	-
chr5	89626892	89626893	A01177:23:H2L2FDSX3:2:1544:3920:22341	60	-
chr5	94733885	94733886	A01177:23:H2L2FDSX3:4:2355:26440:24017	60	+
chr5	96792077	96792078	A01177:23:H2L2FDSX3:2:2166:29225:4069	60	-
chr5	98879156	98879157	A01177:23:H2L2FDSX3:1:2415:24279:11350/1	60	+
chr5	100852860	100852861	A01177:23:H2L2FDSX3:1:1111:8431:5008/1	60	-
chr5	103666235	103666236	A01177:23:H2L2FDSX3:2:1109:29324:30452	60	-
chr5	104307890	104307891	A01177:23:H2L2FDSX3:2:1123:13458:24987	60	-
chr5	115616604	115616605	A01177:23:H2L2FDSX3:1:1105:16459:32910/1	60	+
chr5	115616606	115616607	A01177:23:H2L2FDSX3:3:1375:28736:32910/1	60	+
chr5	119224024	119224025	A01177:23:H2L2FDSX3:1:2253:32714:8171/1	60	+
chr5	119224025	119224026	A01177:23:H2L2FDSX3:2:1349:4191:31454	60	+
chr5	123920517	123920518	A01177:23:H2L2FDSX3:3:1517:27977:6010/1	60	-
chr5	124598288	124598289	A01177:23:H2L2FDSX3:4:2667:13449:34115/1	60	+
chr5	126480118	126480119	A01177:23:H2L2FDSX3:1:1108:23050:28416/1	60	+
chr5	126807224	126807225	A01177:23:H2L2FDSX3:3:2132:31051:18349/1	60	-
chr5	126807226	126807227	A01177:23:H2L2FDSX3:1:1137:29405:9987/1	60	-
chr5	132590391	132590392	A01177:23:H2L2FDSX3:2:1120:1687:11021	60	+
chr5	132743832	132743833	A01177:23:H2L2FDSX3:4:1503:7084:29512	60	-
chr5	134611665	134611666	A01177:23:H2L2FDSX3:3:2245:14262:12132	60	-
chr5	134706589	134706590	A01177:23:H2L2FDSX3:1:1259:16288:23844/1	60	-
chr5	134925365	134925366	A01177:23:H2L2FDSX3:1:2167:11532:12759/1	60	+
chr5	137987814	137987815	A01177:23:H2L2FDSX3:2:1620:5719:31219/1	60	+
chr5	139193489	139193490	A01177:23:H2L2FDSX3:3:2609:12707:30796/1	60	+
chr5	139285410	139285411	A01177:23:H2L2FDSX3:1:1159:20085:26600/1	60	-
chr5	139310313	139310314	A01177:23:H2L2FDSX3:2:1105:19334:31939	60	-
chr5	139415028	139415029	A01177:23:H2L2FDSX3:1:1105:2383:33865/1	60	+
chr5	139579338	139579339	A01177:23:H2L2FDSX3:1:1447:3423:33473/1	60	+
chr5	140249088	140249089	A01177:23:H2L2FDSX3:2:2112:25753:21668	60	-
chr5	140419519	140419520	A01177:23:H2L2FDSX3:3:2422:15013:17534	60	-
chr5	140481883	140481884	A01177:23:H2L2FDSX3:1:2674:21215:16125	60	+
chr5	140521235	140521236	A01177:23:H2L2FDSX3:4:2143:23999:29872	60	+
chr5	141602011	141602012	A01177:23:H2L2FDSX3:1:1110:13919:16955/1	60	+
chr5	142814879	142814880	A01177:23:H2L2FDSX3:4:1141:30662:28886	60	-
chr5	142814883	142814884	A01177:23:H2L2FDSX3:3:1460:22128:2801	60	-
chr5	142814884	142814885	A01177:23:H2L2FDSX3:3:1229:32669:25097/1	60	-
chr5	143117353	143117354	A01177:23:H2L2FDSX3:3:2649:30843:18803/1	60	-
chr5	143400837	143400838	A01177:23:H2L2FDSX3:1:1116:13160:26882/1	60	-
chr5	145640292	145640293	A01177:23:H2L2FDSX3:2:2655:28140:22545	60	-
chr5	148041644	148041645	A01177:23:H2L2FDSX3:3:1523:16297:1438/1	60	-
chr5	149495203	149495204	A01177:23:H2L2FDSX3:1:1219:5511:14325/1	60	+
chr5	149743250	149743251	A01177:23:H2L2FDSX3:4:1144:29658:14090	60	-
chr5	151748876	151748877	A01177:23:H2L2FDSX3:1:1134:9028:20134/1	60	-
chr5	154561509	154561510	A01177:23:H2L2FDSX3:4:1425:8024:10473/1	60	-
chr5	156383425	156383426	A01177:23:H2L2FDSX3:4:1109:2908:32393/1	60	+
chr5	157097693	157097694	A01177:23:H2L2FDSX3:3:2474:16414:27571/1	60	-
chr5	159839690	159839691	A01177:23:H2L2FDSX3:1:1672:18249:12273	60	+
chr5	163483171	163483172	A01177:23:H2L2FDSX3:2:1406:9245:28494	60	-
chr5	163483175	163483176	A01177:23:H2L2FDSX3:2:1217:14380:30812	60	-
chr5	163483176	163483177	A01177:23:H2L2FDSX3:1:1105:27814:27962/1	60	-
chr5	167077106	167077107	A01177:23:H2L2FDSX3:2:1406:23637:30248/1	60	+
chr5	167781226	167781227	A01177:23:H2L2FDSX3:3:2243:1344:16407	60	-
chr5	169790933	169790934	A01177:23:H2L2FDSX3:1:1106:29270:15201/1	60	-
chr5	169846882	169846883	A01177:23:H2L2FDSX3:2:1113:12563:1579	60	-
chr5	170251459	170251460	A01177:23:H2L2FDSX3:2:1354:3106:18771	60	-
chr5	171153850	171153851	A01177:23:H2L2FDSX3:1:1225:7157:24502/1	60	-
chr5	176314188	176314189	A01177:23:H2L2FDSX3:2:2150:3568:28307/1	60	+
chr5	177183689	177183690	A01177:23:H2L2FDSX3:1:1513:32678:2347	60	+
chr5	177191340	177191341	A01177:23:H2L2FDSX3:1:1111:6650:28604/1	60	+
chr5	179615961	179615962	A01177:23:H2L2FDSX3:1:1107:20853:1971/1	60	+
chr5	179619570	179619571	A01177:23:H2L2FDSX3:1:1121:5141:33536/1	60	-
chr5	180576964	180576965	A01177:23:H2L2FDSX3:2:1166:10999:8390	60	+
chr6	485741	485742	A01177:23:H2L2FDSX3:4:1465:16848:4116/1	60	-
chr6	493537	493538	A01177:23:H2L2FDSX3:1:2456:25156:1407	60	-
chr6	509083	509084	A01177:23:H2L2FDSX3:4:2257:23719:9251	60	-
chr6	511512	511513	A01177:23:H2L2FDSX3:2:1476:13874:25332	60	-
chr6	632543	632544	A01177:23:H2L2FDSX3:1:1524:11360:25833/1	60	+
chr6	682738	682739	A01177:23:H2L2FDSX3:1:1107:20401:24017/1	60	+
chr6	3266950	3266951	A01177:23:H2L2FDSX3:4:1367:18150:26068/1	60	+
chr6	5282361	5282362	A01177:23:H2L2FDSX3:4:1217:10013:17112	60	-
chr6	5348917	5348918	A01177:23:H2L2FDSX3:1:1108:21287:1376/1	60	-
chr6	6000911	6000912	A01177:23:H2L2FDSX3:2:1614:5647:14904	60	-
chr6	7601025	7601026	A01177:23:H2L2FDSX3:3:2521:7446:10128	60	-
chr6	11430993	11430994	A01177:23:H2L2FDSX3:4:2622:6072:35180	60	-
chr6	12056730	12056731	A01177:23:H2L2FDSX3:1:1110:26187:7357/1	60	-
chr6	14696479	14696480	A01177:23:H2L2FDSX3:1:1137:22182:22999/1	60	+
chr6	14711877	14711878	A01177:23:H2L2FDSX3:3:2549:19099:12868/1	60	+
chr6	16201312	16201313	A01177:23:H2L2FDSX3:1:1160:9372:18223	60	+
chr6	17664517	17664518	A01177:23:H2L2FDSX3:1:1430:16712:35227/1	60	+
chr6	18719450	18719451	A01177:23:H2L2FDSX3:2:1346:24424:11005	60	-
chr6	19899698	19899699	A01177:23:H2L2FDSX3:1:1247:24388:34209/1	60	-
chr6	20928902	20928903	A01177:23:H2L2FDSX3:1:1559:16550:2691/1	60	-
chr6	21188157	21188158	A01177:23:H2L2FDSX3:3:1241:9887:28604/1	60	-
chr6	21437128	21437129	A01177:23:H2L2FDSX3:3:1268:27697:7842	60	-
chr6	22610832	22610833	A01177:23:H2L2FDSX3:2:2237:10881:36182/1	60	-
chr6	24409930	24409931	A01177:23:H2L2FDSX3:1:1104:12563:2300/1	60	+
chr6	24423507	24423508	A01177:23:H2L2FDSX3:1:1138:32145:15233/1	60	+
chr6	24423509	24423510	A01177:23:H2L2FDSX3:1:1146:13376:9752	60	+
chr6	24491334	24491335	A01177:23:H2L2FDSX3:1:2165:22580:34741	60	-
chr6	26390381	26390382	A01177:23:H2L2FDSX3:2:2140:21061:13761	60	-
chr6	26922026	26922027	A01177:23:H2L2FDSX3:1:1336:28845:20415	60	-
chr6	32524849	32524850	A01177:23:H2L2FDSX3:1:1167:19994:7279/1	60	+
chr6	32586786	32586787	A01177:23:H2L2FDSX3:1:1128:19922:6746/1	60	-
chr6	32607485	32607486	A01177:23:H2L2FDSX3:1:1141:9760:19147/1	60	+
chr6	33644150	33644151	A01177:23:H2L2FDSX3:1:1164:20157:9596/1	60	-
chr6	34860642	34860643	A01177:23:H2L2FDSX3:1:1572:6370:36354/1	60	+
chr6	35405852	35405853	A01177:23:H2L2FDSX3:4:1673:14534:22780/1	60	-
chr6	35627777	35627778	A01177:23:H2L2FDSX3:1:1328:2989:6449	60	-
chr6	35627782	35627783	A01177:23:H2L2FDSX3:2:1227:28989:23265	60	-
chr6	35684598	35684599	A01177:23:H2L2FDSX3:2:2563:21856:17487	60	-
chr6	35884067	35884068	A01177:23:H2L2FDSX3:3:2359:17400:19225	60	-
chr6	36052336	36052337	A01177:23:H2L2FDSX3:3:1551:4336:5963/1	60	-
chr6	36052337	36052338	A01177:23:H2L2FDSX3:2:2510:29324:21903	60	-
chr6	36434820	36434821	A01177:23:H2L2FDSX3:1:1103:12943:3176/1	60	+
chr6	37824311	37824312	A01177:23:H2L2FDSX3:1:1238:14886:34225/1	60	-
chr6	38035066	38035067	A01177:23:H2L2FDSX3:2:1321:31756:23234	60	-
chr6	38366104	38366105	A01177:23:H2L2FDSX3:1:1615:4978:12242/1	60	-
chr6	40259593	40259594	A01177:23:H2L2FDSX3:2:1327:15474:3834	60	-
chr6	42435562	42435563	A01177:23:H2L2FDSX3:1:1249:18846:12962/1	60	-
chr6	42577441	42577442	A01177:23:H2L2FDSX3:1:1101:8965:21465/1	60	+
chr6	42597547	42597548	A01177:23:H2L2FDSX3:2:2215:8214:10520	60	+
chr6	43202624	43202625	A01177:23:H2L2FDSX3:1:1312:16432:29543	60	-
chr6	43401634	43401635	A01177:23:H2L2FDSX3:2:1527:21414:9737/1	60	+
chr6	43559191	43559192	A01177:23:H2L2FDSX3:1:1101:8639:24001/1	60	+
chr6	43559192	43559193	A01177:23:H2L2FDSX3:1:1628:30617:12900/1	60	+
chr6	44925159	44925160	A01177:23:H2L2FDSX3:2:1464:32542:32393	60	-
chr6	45197329	45197330	A01177:23:H2L2FDSX3:1:1159:10276:17754/1	60	+
chr6	45664590	45664591	A01177:23:H2L2FDSX3:2:2453:10719:12132/1	60	-
chr6	46820580	46820581	A01177:23:H2L2FDSX3:2:1623:4698:29763/1	60	+
chr6	47013132	47013133	A01177:23:H2L2FDSX3:1:1104:28700:21261/1	60	+
chr6	49453708	49453709	A01177:23:H2L2FDSX3:1:2359:28501:27023	60	+
chr6	53285588	53285589	A01177:23:H2L2FDSX3:1:1164:10484:21402	60	-
chr6	54068360	54068361	A01177:23:H2L2FDSX3:1:1263:4571:13228	60	-
chr6	54214598	54214599	A01177:23:H2L2FDSX3:1:1103:28537:24392/1	60	-
chr6	54869950	54869951	A01177:23:H2L2FDSX3:1:1103:2609:12900/1	60	+
chr6	56047484	56047485	A01177:23:H2L2FDSX3:1:1456:30716:29700/1	60	-
chr6	57934280	57934281	A01177:23:H2L2FDSX3:4:2265:9688:9533/1	60	-
chr6	58185458	58185459	A01177:23:H2L2FDSX3:2:1123:5593:29058	60	+
chr6	58185459	58185460	A01177:23:H2L2FDSX3:1:1153:16911:15718	60	+
chr6	64194047	64194048	A01177:23:H2L2FDSX3:4:1417:5855:4398/1	60	+
chr6	68648720	68648721	A01177:23:H2L2FDSX3:1:1261:17535:17237	60	-
chr6	70553551	70553552	A01177:23:H2L2FDSX3:2:2360:27317:15107	60	-
chr6	73005787	73005788	A01177:23:H2L2FDSX3:1:1117:7663:30420/1	60	-
chr6	73732014	73732015	A01177:23:H2L2FDSX3:2:2314:30472:28369	60	-
chr6	79047844	79047845	A01177:23:H2L2FDSX3:1:1422:29848:12070/1	60	+
chr6	80944023	80944024	A01177:23:H2L2FDSX3:3:2328:10158:16454/1	60	-
chr6	81571813	81571814	A01177:23:H2L2FDSX3:3:1577:32208:12117/1	60	+
chr6	87329786	87329787	A01177:23:H2L2FDSX3:1:2153:8178:36135	60	+
chr6	87530988	87530989	A01177:23:H2L2FDSX3:1:1145:11297:29450/1	60	+
chr6	96555077	96555078	A01177:23:H2L2FDSX3:2:1351:20229:19993	60	+
chr6	100797926	100797927	A01177:23:H2L2FDSX3:1:1315:7066:3928/1	60	-
chr6	104695667	104695668	A01177:23:H2L2FDSX3:1:1467:12491:1297	60	-
chr6	106979295	106979296	A01177:23:H2L2FDSX3:1:2545:18358:20322/1	60	-
chr6	107471177	107471178	A01177:23:H2L2FDSX3:4:1169:21730:12947/1	60	-
chr6	107985416	107985417	A01177:23:H2L2FDSX3:4:2128:21495:29481/1	60	+
chr6	110611599	110611600	A01177:23:H2L2FDSX3:3:1141:10782:7482/1	60	-
chr6	111421049	111421050	A01177:23:H2L2FDSX3:3:1149:11071:30624	60	+
chr6	111480314	111480315	A01177:23:H2L2FDSX3:1:1114:18900:35415/1	60	+
chr6	111494714	111494715	A01177:23:H2L2FDSX3:3:1406:19759:22185/1	60	-
chr6	111751641	111751642	A01177:23:H2L2FDSX3:2:1633:2573:6230	60	+
chr6	113951503	113951504	A01177:23:H2L2FDSX3:1:1570:24071:7357	60	+
chr6	114084872	114084873	A01177:23:H2L2FDSX3:4:2646:25771:33379	60	+
chr6	117492531	117492532	A01177:23:H2L2FDSX3:1:1202:27118:2080/1	60	-
chr6	117562087	117562088	A01177:23:H2L2FDSX3:1:1109:26784:31313/1	60	-
chr6	119354335	119354336	A01177:23:H2L2FDSX3:2:1550:21386:2581	60	+
chr6	128667119	128667120	A01177:23:H2L2FDSX3:3:2326:1542:16470	60	-
chr6	128668849	128668850	A01177:23:H2L2FDSX3:2:1651:18945:10661/1	60	-
chr6	130951305	130951306	A01177:23:H2L2FDSX3:1:2144:31593:32471	60	+
chr6	133294495	133294496	A01177:23:H2L2FDSX3:2:1363:12915:28995/1	60	-
chr6	133974455	133974456	A01177:23:H2L2FDSX3:2:2677:12807:21010/1	60	-
chr6	134989103	134989104	A01177:23:H2L2FDSX3:1:1102:11514:31735/1	60	+
chr6	135034923	135034924	A01177:23:H2L2FDSX3:1:2313:7636:29997	60	-
chr6	137908749	137908750	A01177:23:H2L2FDSX3:1:1215:24749:5212/1	60	+
chr6	139136327	139136328	A01177:23:H2L2FDSX3:1:1308:14597:34569/1	60	+
chr6	143174300	143174301	A01177:23:H2L2FDSX3:2:1644:3803:28119/1	60	-
chr6	144147601	144147602	A01177:23:H2L2FDSX3:2:2372:18367:16016	60	-
chr6	144461301	144461302	A01177:23:H2L2FDSX3:2:1343:26811:23062	60	-
chr6	144489948	144489949	A01177:23:H2L2FDSX3:1:1366:29658:17190/1	60	+
chr6	149323338	149323339	A01177:23:H2L2FDSX3:1:1202:17770:5306/1	60	+
chr6	149513656	149513657	A01177:23:H2L2FDSX3:2:1217:16405:33160	60	+
chr6	151531395	151531396	A01177:23:H2L2FDSX3:1:2415:8196:9048/1	60	+
chr6	155014168	155014169	A01177:23:H2L2FDSX3:2:1324:22797:8594	60	-
chr6	155653660	155653661	A01177:23:H2L2FDSX3:1:1154:29875:16250/1	60	+
chr6	157181842	157181843	A01177:23:H2L2FDSX3:1:1115:20808:12633/1	60	+
chr6	161231354	161231355	A01177:23:H2L2FDSX3:2:2368:29921:6183	60	-
chr6	162717550	162717551	A01177:23:H2L2FDSX3:2:1556:29306:2331	60	-
chr6	165590851	165590852	A01177:23:H2L2FDSX3:4:1235:25084:13745	60	-
chr6	167028581	167028582	A01177:23:H2L2FDSX3:4:2223:19651:23594	60	-
chr7	580889	580890	A01177:23:H2L2FDSX3:3:2676:6045:4789	60	+
chr7	2821910	2821911	A01177:23:H2L2FDSX3:1:1117:22173:35164/1	60	+
chr7	5132170	5132171	A01177:23:H2L2FDSX3:1:2643:23909:1532/1	60	-
chr7	7645185	7645186	A01177:23:H2L2FDSX3:1:1345:20175:32236/1	60	+
chr7	8037149	8037150	A01177:23:H2L2FDSX3:2:2219:29731:15123	60	+
chr7	9200554	9200555	A01177:23:H2L2FDSX3:1:2242:27389:3396	60	+
chr7	14941217	14941218	A01177:23:H2L2FDSX3:1:1274:14235:29872/1	60	+
chr7	16845497	16845498	A01177:23:H2L2FDSX3:1:1122:10013:14231/1	60	+
chr7	18446667	18446668	A01177:23:H2L2FDSX3:2:2650:12391:9486	60	-
chr7	20136440	20136441	A01177:23:H2L2FDSX3:4:2305:6280:8860/1	60	+
chr7	21270617	21270618	A01177:23:H2L2FDSX3:2:1656:13060:13902	60	-
chr7	22707833	22707834	A01177:23:H2L2FDSX3:2:1331:4463:32957/1	60	+
chr7	24833708	24833709	A01177:23:H2L2FDSX3:4:2134:1154:17581/1	60	-
chr7	24833711	24833712	A01177:23:H2L2FDSX3:2:2323:28275:18051/1	60	-
chr7	24833713	24833714	A01177:23:H2L2FDSX3:1:1329:1922:31751/1	60	-
chr7	27606830	27606831	A01177:23:H2L2FDSX3:1:1108:23737:13041/1	60	+
chr7	30051894	30051895	A01177:23:H2L2FDSX3:4:2353:14091:27618/1	60	+
chr7	30611764	30611765	A01177:23:H2L2FDSX3:1:1104:7500:19460/1	60	+
chr7	36411625	36411626	A01177:23:H2L2FDSX3:1:1112:1850:14215/1	60	-
chr7	37070450	37070451	A01177:23:H2L2FDSX3:1:1128:14660:29982/1	60	-
chr7	38651004	38651005	A01177:23:H2L2FDSX3:3:1656:7636:9111/1	60	-
chr7	42947456	42947457	A01177:23:H2L2FDSX3:2:1260:1398:20635	60	-
chr7	43575085	43575086	A01177:23:H2L2FDSX3:1:1163:14217:2127/1	60	+
chr7	44483835	44483836	A01177:23:H2L2FDSX3:1:1123:31476:21245/1	60	-
chr7	44622369	44622370	A01177:23:H2L2FDSX3:1:1167:5864:14497/1	60	-
chr7	44684165	44684166	A01177:23:H2L2FDSX3:1:1434:15619:15608	60	-
chr7	44771739	44771740	A01177:23:H2L2FDSX3:1:1140:5339:19006/1	60	+
chr7	44834378	44834379	A01177:23:H2L2FDSX3:2:1138:15790:12649/1	60	-
chr7	45017893	45017894	A01177:23:H2L2FDSX3:1:2258:29116:29935	60	-
chr7	45403289	45403290	A01177:23:H2L2FDSX3:3:1447:5457:20682/1	60	-
chr7	47670628	47670629	A01177:23:H2L2FDSX3:3:1363:27425:32080	60	+
chr7	50360444	50360445	A01177:23:H2L2FDSX3:2:1458:3586:24048	60	-
chr7	53239409	53239410	A01177:23:H2L2FDSX3:4:2506:6415:14575/1	60	+
chr7	55867095	55867096	A01177:23:H2L2FDSX3:1:1257:6343:1705	60	+
chr7	56849346	56849347	A01177:23:H2L2FDSX3:3:1125:2501:6104/1	60	+
chr7	64319311	64319312	A01177:23:H2L2FDSX3:2:1462:18195:36229	60	-
chr7	65958668	65958669	A01177:23:H2L2FDSX3:1:1126:23258:2785/1	60	+
chr7	66563804	66563805	A01177:23:H2L2FDSX3:1:2238:1244:12226/1	60	-
chr7	66754545	66754546	A01177:23:H2L2FDSX3:2:2439:1090:23766	60	-
chr7	67294386	67294387	A01177:23:H2L2FDSX3:3:1113:8196:8171	60	+
chr7	72328829	72328830	A01177:23:H2L2FDSX3:3:2448:2022:14137	60	-
chr7	73448933	73448934	A01177:23:H2L2FDSX3:1:1163:23619:19633/1	60	+
chr7	74714439	74714440	A01177:23:H2L2FDSX3:1:1331:31412:28964/1	60	+
chr7	76026714	76026715	A01177:23:H2L2FDSX3:1:1311:23240:2628/1	60	-
chr7	77180622	77180623	A01177:23:H2L2FDSX3:4:1306:17698:22122/1	60	+
chr7	77716843	77716844	A01177:23:H2L2FDSX3:4:2563:20708:19132/1	60	+
chr7	77839956	77839957	A01177:23:H2L2FDSX3:4:1318:24659:31422/1	60	-
chr7	80196190	80196191	A01177:23:H2L2FDSX3:4:1665:11089:34945	60	+
chr7	81413368	81413369	A01177:23:H2L2FDSX3:4:2341:20410:1830	60	-
chr7	82093943	82093944	A01177:23:H2L2FDSX3:4:1545:8919:24361/1	60	+
chr7	82497278	82497279	A01177:23:H2L2FDSX3:2:1577:16984:24267	60	-
chr7	86641499	86641500	A01177:23:H2L2FDSX3:2:1168:10529:16689/1	60	-
chr7	87151490	87151491	A01177:23:H2L2FDSX3:1:1132:4001:19257/1	60	+
chr7	87151491	87151492	A01177:23:H2L2FDSX3:1:1132:3712:22733	60	+
chr7	87843938	87843939	A01177:23:H2L2FDSX3:1:1159:14100:22091/1	60	-
chr7	90371638	90371639	A01177:23:H2L2FDSX3:1:1523:29261:24455	60	-
chr7	90552323	90552324	A01177:23:H2L2FDSX3:3:1445:2745:5556/1	60	-
chr7	91792792	91792793	A01177:23:H2L2FDSX3:2:2234:10755:32268/1	60	+
chr7	92340988	92340989	A01177:23:H2L2FDSX3:1:1105:30355:7435/1	60	-
chr7	93291600	93291601	A01177:23:H2L2FDSX3:1:1148:21594:15374/1	60	+
chr7	94552198	94552199	A01177:23:H2L2FDSX3:1:2232:12924:18959/1	60	-
chr7	95320362	95320363	A01177:23:H2L2FDSX3:1:1216:9968:35884/1	60	-
chr7	99572504	99572505	A01177:23:H2L2FDSX3:2:2306:21124:2033	60	+
chr7	100191079	100191080	A01177:23:H2L2FDSX3:2:2468:1334:12790	60	+
chr7	100214127	100214128	A01177:23:H2L2FDSX3:1:1106:27760:8422/1	60	+
chr7	100332999	100333000	A01177:23:H2L2FDSX3:1:1118:32117:32659/1	60	+
chr7	100333001	100333002	A01177:23:H2L2FDSX3:4:1572:27859:13103/1	60	+
chr7	100386024	100386025	A01177:23:H2L2FDSX3:4:1419:10601:28307/1	60	-
chr7	100474224	100474225	A01177:23:H2L2FDSX3:2:1448:13114:23015	60	+
chr7	100547659	100547660	A01177:23:H2L2FDSX3:2:1471:15293:14512/1	60	-
chr7	101817685	101817686	A01177:23:H2L2FDSX3:2:1346:16080:24768/1	60	-
chr7	101817687	101817688	A01177:23:H2L2FDSX3:1:2344:3405:34381/1	60	-
chr7	102825921	102825922	A01177:23:H2L2FDSX3:2:2164:31756:24205	60	+
chr7	104958177	104958178	A01177:23:H2L2FDSX3:4:1503:25843:5541/1	60	-
chr7	105170615	105170616	A01177:23:H2L2FDSX3:2:1612:12427:30342	60	+
chr7	105459532	105459533	A01177:23:H2L2FDSX3:2:2309:5710:17644/1	60	-
chr7	105774287	105774288	A01177:23:H2L2FDSX3:3:1303:29767:12461/1	60	+
chr7	107618003	107618004	A01177:23:H2L2FDSX3:4:2271:28863:30373	60	-
chr7	107881151	107881152	A01177:23:H2L2FDSX3:4:2608:23077:29747/1	60	-
chr7	111176730	111176731	A01177:23:H2L2FDSX3:1:1625:25400:2801/1	60	-
chr7	113012009	113012010	A01177:23:H2L2FDSX3:4:2322:28113:36119/1	60	+
chr7	117188253	117188254	A01177:23:H2L2FDSX3:1:1136:17173:28698/1	60	+
chr7	124821309	124821310	A01177:23:H2L2FDSX3:2:2215:17427:31673	60	-
chr7	124919810	124919811	A01177:23:H2L2FDSX3:2:1628:23457:13088	60	-
chr7	127822005	127822006	A01177:23:H2L2FDSX3:1:1167:12816:3709/1	60	+
chr7	128505057	128505058	A01177:23:H2L2FDSX3:2:1460:29089:16924/1	60	+
chr7	128510032	128510033	A01177:23:H2L2FDSX3:4:1470:16957:34366	60	+
chr7	128698694	128698695	A01177:23:H2L2FDSX3:3:2502:5692:14512/1	60	-
chr7	128979654	128979655	A01177:23:H2L2FDSX3:2:1671:26431:19116	60	+
chr7	129015393	129015394	A01177:23:H2L2FDSX3:1:1104:25473:11631/1	60	+
chr7	129266699	129266700	A01177:23:H2L2FDSX3:1:1237:29243:35321/1	60	+
chr7	129622229	129622230	A01177:23:H2L2FDSX3:1:1148:19678:17816/1	60	-
chr7	129685354	129685355	A01177:23:H2L2FDSX3:2:1104:4291:23296	60	-
chr7	129707152	129707153	A01177:23:H2L2FDSX3:4:2406:13060:30624/1	60	-
chr7	129873492	129873493	A01177:23:H2L2FDSX3:2:1340:30563:1219	60	-
chr7	130660542	130660543	A01177:23:H2L2FDSX3:1:1107:17824:31767/1	60	-
chr7	130964742	130964743	A01177:23:H2L2FDSX3:2:1139:11297:9627	60	-
chr7	135939649	135939650	A01177:23:H2L2FDSX3:1:2652:29270:17769	60	-
chr7	136584189	136584190	A01177:23:H2L2FDSX3:2:1132:30300:14356/1	60	+
chr7	137116891	137116892	A01177:23:H2L2FDSX3:1:1670:32832:4586/1	60	+
chr7	137931753	137931754	A01177:23:H2L2FDSX3:3:2440:12373:25927/1	60	+
chr7	139395231	139395232	A01177:23:H2L2FDSX3:1:1111:3134:32283/1	60	+
chr7	139400253	139400254	A01177:23:H2L2FDSX3:4:2563:1895:28541	60	-
chr7	139537064	139537065	A01177:23:H2L2FDSX3:1:1310:21766:30358/1	60	+
chr7	143591185	143591186	A01177:23:H2L2FDSX3:4:2455:15944:14669	60	+
chr7	143870647	143870648	A01177:23:H2L2FDSX3:2:1162:31891:14763	60	-
chr7	148729399	148729400	A01177:23:H2L2FDSX3:2:2159:28411:36980	60	-
chr7	149487791	149487792	A01177:23:H2L2FDSX3:1:1666:10438:20134/1	60	-
chr7	151626786	151626787	A01177:23:H2L2FDSX3:1:1137:19244:16532/1	60	-
chr7	152188686	152188687	A01177:23:H2L2FDSX3:1:2423:3287:20901	60	+
chr7	155686025	155686026	A01177:23:H2L2FDSX3:2:2178:15239:35650	60	+
chr7	155698292	155698293	A01177:23:H2L2FDSX3:1:1542:18466:29277/1	60	+
chr7	156558221	156558222	A01177:23:H2L2FDSX3:3:1269:22815:24659	60	+
chr7	156746585	156746586	A01177:23:H2L2FDSX3:3:1509:7789:17112/1	60	+
chr8	5325200	5325201	A01177:23:H2L2FDSX3:2:1628:27968:18552	60	-
chr8	6102437	6102438	A01177:23:H2L2FDSX3:4:2350:29351:20823	60	+
chr8	9680793	9680794	A01177:23:H2L2FDSX3:3:1230:16803:4100/1	60	-
chr8	10831140	10831141	A01177:23:H2L2FDSX3:1:1109:20781:17942/1	60	+
chr8	10831141	10831142	A01177:23:H2L2FDSX3:1:2254:23592:1736	60	+
chr8	15593261	15593262	A01177:23:H2L2FDSX3:1:1148:6885:11193/1	60	+
chr8	17219776	17219777	A01177:23:H2L2FDSX3:3:2321:24650:30248/1	60	-
chr8	17758639	17758640	A01177:23:H2L2FDSX3:1:1134:32000:7654/1	60	+
chr8	17770095	17770096	A01177:23:H2L2FDSX3:1:1115:19795:26130/1	60	+
chr8	18000345	18000346	A01177:23:H2L2FDSX3:2:1426:8006:20556	60	-
chr8	18029096	18029097	A01177:23:H2L2FDSX3:3:1532:17698:27383/1	60	-
chr8	22502497	22502498	A01177:23:H2L2FDSX3:4:1639:13494:14090	60	-
chr8	22502499	22502500	A01177:23:H2L2FDSX3:2:2162:20012:35117	60	-
chr8	23273795	23273796	A01177:23:H2L2FDSX3:1:2215:23339:28260	60	+
chr8	24379538	24379539	A01177:23:H2L2FDSX3:3:1530:26775:10066/1	60	-
chr8	24382363	24382364	A01177:23:H2L2FDSX3:3:1131:19289:33990/1	60	-
chr8	28566908	28566909	A01177:23:H2L2FDSX3:1:1649:26612:24220	60	-
chr8	33440307	33440308	A01177:23:H2L2FDSX3:2:1129:29044:16313	60	-
chr8	35267529	35267530	A01177:23:H2L2FDSX3:4:2245:20076:18223/1	60	-
chr8	37715279	37715280	A01177:23:H2L2FDSX3:2:1248:8811:10300	60	+
chr8	38296890	38296891	A01177:23:H2L2FDSX3:1:1142:19795:36088/1	60	+
chr8	38332685	38332686	A01177:23:H2L2FDSX3:4:2203:14624:12884/1	60	-
chr8	41283647	41283648	A01177:23:H2L2FDSX3:2:1149:22941:17769/1	60	+
chr8	42445105	42445106	A01177:23:H2L2FDSX3:2:2423:2736:10207/1	60	-
chr8	42895236	42895237	A01177:23:H2L2FDSX3:4:1262:15555:3411	60	+
chr8	51660120	51660121	A01177:23:H2L2FDSX3:2:2648:9516:19883/1	60	+
chr8	51862718	51862719	A01177:23:H2L2FDSX3:3:1107:2636:27038/1	60	-
chr8	54572325	54572326	A01177:23:H2L2FDSX3:1:1121:14931:23657/1	60	+
chr8	54680794	54680795	A01177:23:H2L2FDSX3:3:1126:10791:30452	60	-
chr8	59329145	59329146	A01177:23:H2L2FDSX3:1:1115:20681:17519/1	60	+
chr8	60799998	60799999	A01177:23:H2L2FDSX3:1:1469:19262:20040/1	60	+
chr8	60799999	60800000	A01177:23:H2L2FDSX3:1:1169:4300:22748	60	+
chr8	60800002	60800003	A01177:23:H2L2FDSX3:1:1354:5638:2644	60	+
chr8	64627420	64627421	A01177:23:H2L2FDSX3:1:1212:30020:6699/1	60	-
chr8	66627637	66627638	A01177:23:H2L2FDSX3:2:1544:10954:28792	60	+
chr8	70106097	70106098	A01177:23:H2L2FDSX3:3:1621:16396:19930/1	60	-
chr8	70181871	70181872	A01177:23:H2L2FDSX3:3:1646:8070:5729	60	-
chr8	72769042	72769043	A01177:23:H2L2FDSX3:2:1215:29722:32080	60	+
chr8	78067775	78067776	A01177:23:H2L2FDSX3:2:1123:9887:24846	60	-
chr8	81643393	81643394	A01177:23:H2L2FDSX3:3:2374:20139:27571/1	60	-
chr8	85467955	85467956	A01177:23:H2L2FDSX3:2:1107:29017:31297	60	+
chr8	86934597	86934598	A01177:23:H2L2FDSX3:3:1464:8938:17347/1	60	+
chr8	88035123	88035124	A01177:23:H2L2FDSX3:1:1139:29387:5509/1	60	+
chr8	88944211	88944212	A01177:23:H2L2FDSX3:1:1103:17580:12837/1	60	-
chr8	94883945	94883946	A01177:23:H2L2FDSX3:4:2470:30789:14857	60	-
chr8	97938925	97938926	A01177:23:H2L2FDSX3:4:1451:12924:31610	60	+
chr8	101190672	101190673	A01177:23:H2L2FDSX3:2:2658:12617:4711	60	-
chr8	102404646	102404647	A01177:23:H2L2FDSX3:2:1326:22182:19085	60	+
chr8	104490051	104490052	A01177:23:H2L2FDSX3:1:1123:31846:31250/1	60	-
chr8	117259631	117259632	A01177:23:H2L2FDSX3:1:1101:22914:35509/1	60	+
chr8	118007326	118007327	A01177:23:H2L2FDSX3:2:1426:23167:24893	60	-
chr8	119759004	119759005	A01177:23:H2L2FDSX3:2:1412:31837:35994	60	+
chr8	119810792	119810793	A01177:23:H2L2FDSX3:1:1106:32217:12352/1	60	+
chr8	120430223	120430224	A01177:23:H2L2FDSX3:1:1125:18204:11130/1	60	+
chr8	121722629	121722630	A01177:23:H2L2FDSX3:1:2464:21486:1251/1	60	+
chr8	127034750	127034751	A01177:23:H2L2FDSX3:3:1175:23131:32346/1	60	-
chr8	128289213	128289214	A01177:23:H2L2FDSX3:1:1116:23574:7654/1	60	+
chr8	129085292	129085293	A01177:23:H2L2FDSX3:1:1158:6433:34303	60	-
chr8	129085293	129085294	A01177:23:H2L2FDSX3:3:1438:1271:36511/1	60	-
chr8	131971325	131971326	A01177:23:H2L2FDSX3:1:2251:6352:27305	60	+
chr8	132986920	132986921	A01177:23:H2L2FDSX3:1:1112:26612:30639/1	60	+
chr8	132986921	132986922	A01177:23:H2L2FDSX3:2:1428:17291:23672	60	+
chr8	133409165	133409166	A01177:23:H2L2FDSX3:3:2351:27100:25567	60	-
chr8	140959432	140959433	A01177:23:H2L2FDSX3:3:1329:31394:14434	60	+
chr8	143555993	143555994	A01177:23:H2L2FDSX3:1:2632:6777:8688/1	60	-
chr8	144075964	144075965	A01177:23:H2L2FDSX3:1:2539:13313:2378	60	-
chr8	144132233	144132234	A01177:23:H2L2FDSX3:3:2607:31322:23015/1	60	+
chr8	144207739	144207740	A01177:23:H2L2FDSX3:2:1307:29333:5979	60	-
chr8	144303240	144303241	A01177:23:H2L2FDSX3:2:1163:22489:36119	60	+
chr8	144394995	144394996	A01177:23:H2L2FDSX3:2:1110:17354:11976	60	-
chr8	144394997	144394998	A01177:23:H2L2FDSX3:2:1110:12029:22013	60	-
chr8	144422054	144422055	A01177:23:H2L2FDSX3:1:1104:18511:8594/1	60	+
chr8	144447308	144447309	A01177:23:H2L2FDSX3:1:1157:20645:23625/1	60	+
chr8	144492474	144492475	A01177:23:H2L2FDSX3:1:1367:22055:13103/1	60	-
chr8	144549116	144549117	A01177:23:H2L2FDSX3:4:2444:22055:33301/1	60	-
chr8	144549117	144549118	A01177:23:H2L2FDSX3:4:2202:16260:36417/1	60	-
chr8	144772388	144772389	A01177:23:H2L2FDSX3:3:1512:9525:6214	60	-
chr8	144774974	144774975	A01177:23:H2L2FDSX3:1:1103:17273:34632/1	60	+
chr8	144872985	144872986	A01177:23:H2L2FDSX3:1:1108:3224:27618/1	60	+
chr8	144872986	144872987	A01177:23:H2L2FDSX3:4:1336:5303:2816/1	60	+
chr8	144894059	144894060	A01177:23:H2L2FDSX3:4:1214:2121:24799/1	60	-
chr8	145024349	145024350	A01177:23:H2L2FDSX3:1:2110:13223:25238/1	60	+
chr8	145040130	145040131	A01177:23:H2L2FDSX3:3:1172:24894:11224/1	60	-
chr9	153265	153266	A01177:23:H2L2FDSX3:1:1443:29405:28808/1	60	-
chr9	2602091	2602092	A01177:23:H2L2FDSX3:2:1158:26350:11960	60	-
chr9	2735267	2735268	A01177:23:H2L2FDSX3:1:2126:9453:10598/1	60	+
chr9	3483312	3483313	A01177:23:H2L2FDSX3:2:1116:2709:36558	60	+
chr9	5608916	5608917	A01177:23:H2L2FDSX3:1:1305:16315:21292/1	60	+
chr9	5830011	5830012	A01177:23:H2L2FDSX3:1:1106:17987:17581/1	60	+
chr9	13185836	13185837	A01177:23:H2L2FDSX3:1:1136:15356:29997/1	60	+
chr9	14300479	14300480	A01177:23:H2L2FDSX3:1:1270:2329:7842/1	60	-
chr9	14300480	14300481	A01177:23:H2L2FDSX3:4:1301:27516:26882/1	60	-
chr9	14508269	14508270	A01177:23:H2L2FDSX3:1:1203:23610:17300/1	60	+
chr9	15390125	15390126	A01177:23:H2L2FDSX3:2:1360:6786:13526/1	60	+
chr9	15499638	15499639	A01177:23:H2L2FDSX3:3:1137:20048:35587/1	60	-
chr9	18472626	18472627	A01177:23:H2L2FDSX3:2:1138:1985:33802	60	+
chr9	18637762	18637763	A01177:23:H2L2FDSX3:2:2128:32371:19946/1	60	-
chr9	19093122	19093123	A01177:23:H2L2FDSX3:1:1102:28176:13338/1	60	-
chr9	22094736	22094737	A01177:23:H2L2FDSX3:1:1163:3558:15577/1	60	-
chr9	26610652	26610653	A01177:23:H2L2FDSX3:4:1444:27670:9925	60	+
chr9	26880932	26880933	A01177:23:H2L2FDSX3:3:2615:16504:24972/1	60	-
chr9	33498550	33498551	A01177:23:H2L2FDSX3:1:1252:13277:1783/1	60	+
chr9	35002033	35002034	A01177:23:H2L2FDSX3:1:2362:17146:2221	60	+
chr9	35077689	35077690	A01177:23:H2L2FDSX3:2:1406:29577:4335	60	+
chr9	36053072	36053073	A01177:23:H2L2FDSX3:1:1235:9588:7576/1	60	+
chr9	36596448	36596449	A01177:23:H2L2FDSX3:2:2117:6849:35211	60	+
chr9	37374319	37374320	A01177:23:H2L2FDSX3:2:1234:26395:7153/1	60	-
chr9	43139546	43139547	A01177:23:H2L2FDSX3:1:1137:6750:14935/1	60	-
chr9	68783868	68783869	A01177:23:H2L2FDSX3:1:2176:6768:28902	60	-
chr9	70288020	70288021	A01177:23:H2L2FDSX3:2:1520:6162:8938	60	-
chr9	73608106	73608107	A01177:23:H2L2FDSX3:1:1113:22182:7216/1	60	+
chr9	73663311	73663312	A01177:23:H2L2FDSX3:1:1259:12961:15546	60	-
chr9	75103422	75103423	A01177:23:H2L2FDSX3:1:1640:21739:5384/1	60	-
chr9	77925697	77925698	A01177:23:H2L2FDSX3:1:1107:23484:22122/1	60	+
chr9	78168835	78168836	A01177:23:H2L2FDSX3:2:1228:6479:24831/1	60	-
chr9	83680580	83680581	A01177:23:H2L2FDSX3:3:2629:14226:2206	60	+
chr9	86007910	86007911	A01177:23:H2L2FDSX3:1:1154:22616:26099/1	60	-
chr9	87539674	87539675	A01177:23:H2L2FDSX3:3:1537:17183:35383/1	60	-
chr9	88051671	88051672	A01177:23:H2L2FDSX3:4:1437:31819:4961/1	60	+
chr9	88478043	88478044	A01177:23:H2L2FDSX3:1:2604:2627:3098/1	60	-
chr9	89322804	89322805	A01177:23:H2L2FDSX3:1:1111:24062:25848/1	60	+
chr9	89322806	89322807	A01177:23:H2L2FDSX3:4:2462:9570:34945/1	60	+
chr9	90539241	90539242	A01177:23:H2L2FDSX3:1:2657:27624:19617/1	60	+
chr9	92757762	92757763	A01177:23:H2L2FDSX3:1:1123:16911:3192	60	-
chr9	93434551	93434552	A01177:23:H2L2FDSX3:3:1518:28293:13542/1	60	-
chr9	94286002	94286003	A01177:23:H2L2FDSX3:2:1272:3468:21966	60	-
chr9	96135958	96135959	A01177:23:H2L2FDSX3:1:1110:11605:20243/1	60	+
chr9	96541710	96541711	A01177:23:H2L2FDSX3:2:2452:7853:31845	60	+
chr9	97666652	97666653	A01177:23:H2L2FDSX3:2:1615:25889:14450	60	+
chr9	98159855	98159856	A01177:23:H2L2FDSX3:2:1267:28727:15765	60	-
chr9	99772605	99772606	A01177:23:H2L2FDSX3:1:1452:27516:2675/1	60	+
chr9	102861444	102861445	A01177:23:H2L2FDSX3:3:1241:5421:5932/1	60	+
chr9	109953968	109953969	A01177:23:H2L2FDSX3:3:2366:18475:24064	60	+
chr9	111970656	111970657	A01177:23:H2L2FDSX3:3:1268:24505:32597/1	60	+
chr9	114725247	114725248	A01177:23:H2L2FDSX3:1:1558:5421:24502/1	60	-
chr9	120701079	120701080	A01177:23:H2L2FDSX3:1:1142:15284:34882/1	60	-
chr9	120708887	120708888	A01177:23:H2L2FDSX3:2:2629:2437:23563	60	-
chr9	120871239	120871240	A01177:23:H2L2FDSX3:1:1163:32615:15796/1	60	+
chr9	122935861	122935862	A01177:23:H2L2FDSX3:1:1107:6244:24142	60	-
chr9	124640825	124640826	A01177:23:H2L2FDSX3:4:2403:9607:15280/1	60	-
chr9	124924139	124924140	A01177:23:H2L2FDSX3:1:1259:21477:36151	60	-
chr9	125347400	125347401	A01177:23:H2L2FDSX3:2:1450:26711:13056	60	-
chr9	125755954	125755955	A01177:23:H2L2FDSX3:1:1243:28989:32565/1	60	+
chr9	128079448	128079449	A01177:23:H2L2FDSX3:1:1274:9869:1986/1	60	-
chr9	128090307	128090308	A01177:23:H2L2FDSX3:1:2364:8386:20619/1	60	-
chr9	128502449	128502450	A01177:23:H2L2FDSX3:1:1102:20591:17550/1	60	-
chr9	128509160	128509161	A01177:23:H2L2FDSX3:1:1430:16306:6746/1	60	+
chr9	128533052	128533053	A01177:23:H2L2FDSX3:1:1548:9950:23422	60	+
chr9	128854189	128854190	A01177:23:H2L2FDSX3:1:2675:8504:28808	60	-
chr9	128864606	128864607	A01177:23:H2L2FDSX3:2:1508:24370:12790	60	-
chr9	128956614	128956615	A01177:23:H2L2FDSX3:1:1108:16315:32597/1	60	+
chr9	128997825	128997826	A01177:23:H2L2FDSX3:1:1113:7618:19664/1	60	+
chr9	129975396	129975397	A01177:23:H2L2FDSX3:2:1653:32271:12414	60	-
chr9	130002708	130002709	A01177:23:H2L2FDSX3:1:1376:19886:3646/1	60	+
chr9	130381463	130381464	A01177:23:H2L2FDSX3:3:2252:6470:9878/1	60	-
chr9	130469505	130469506	A01177:23:H2L2FDSX3:4:1472:2085:17002/1	60	+
chr9	131160610	131160611	A01177:23:H2L2FDSX3:4:1159:21630:23797/1	60	+
chr9	131182420	131182421	A01177:23:H2L2FDSX3:1:1617:29360:29543	60	-
chr9	131231550	131231551	A01177:23:H2L2FDSX3:2:1638:32786:31187/1	60	+
chr9	131677121	131677122	A01177:23:H2L2FDSX3:2:2202:31638:25128	60	-
chr9	131988889	131988890	A01177:23:H2L2FDSX3:1:1118:24306:3349/1	60	+
chr9	132334128	132334129	A01177:23:H2L2FDSX3:4:1648:16703:19147	60	-
chr9	132342685	132342686	A01177:23:H2L2FDSX3:3:1312:18548:3865	60	-
chr9	132613030	132613031	A01177:23:H2L2FDSX3:1:2568:1958:34976/1	60	-
chr9	132691278	132691279	A01177:23:H2L2FDSX3:1:1106:5999:23594/1	60	+
chr9	135865830	135865831	A01177:23:H2L2FDSX3:4:2622:10375:28635/1	60	+
chr9	136461970	136461971	A01177:23:H2L2FDSX3:1:2237:16378:36432/1	60	-
chr9	136467938	136467939	A01177:23:H2L2FDSX3:2:1518:1768:10504/1	60	-
chr9	136469155	136469156	A01177:23:H2L2FDSX3:1:2556:31919:1501/1	60	+
chr9	136506526	136506527	A01177:23:H2L2FDSX3:1:1101:23574:8312/1	60	+
chr9	136506528	136506529	A01177:23:H2L2FDSX3:3:2565:2058:7185/1	60	+
chr9	136811600	136811601	A01177:23:H2L2FDSX3:2:1110:7979:8422/1	60	-
chr9	136811646	136811647	A01177:23:H2L2FDSX3:1:1103:6442:10895/1	60	+
chr9	136811650	136811651	A01177:23:H2L2FDSX3:1:1102:20265:24502/1	60	-
chr9	136815442	136815443	A01177:23:H2L2FDSX3:2:1237:21649:17722/1	60	+
chr9	136815443	136815444	A01177:23:H2L2FDSX3:1:1415:20003:34006/1	60	+
chr9	136929324	136929325	A01177:23:H2L2FDSX3:3:1365:3468:24502	60	+
[truncated: 59 more rows]
