# Supplementary material for: HIV-1 capsid stability enables inositol phosphate-independent infection of target cells and promotes integration into genes
Source: PLoS Pathog. 2023 Jun 2;19(6):e1011423. doi: 10.1371/journal.ppat.1011423 (PMC10266667; doi:10.1371/journal.ppat.1011423)
Supplement: S1 Data — (TAR.GZ) [file ppat.1011423.s012.tar.gz › CEM_WT_A/CA_K170A-T200I/Unique_hg38_integration_sites/9035-GS-1.bed]

chr1	818096	818097	A01177:95:HFCNFDSX5:4:1325:17445:13448/1	60	+
chr1	839686	839687	A01177:95:HFCNFDSX5:4:2306:28375:29340/1	60	-
chr1	852956	852957	A01177:95:HFCNFDSX5:4:1137:28113:5024/1	60	-
chr1	915326	915327	A01177:95:HFCNFDSX5:4:2128:5629:29465/1	60	-
chr1	1218240	1218241	A01177:95:HFCNFDSX5:4:1256:1362:8422	60	+
chr1	1263807	1263808	A01177:95:HFCNFDSX5:4:2242:22887:15608/1	60	-
chr1	1270003	1270004	A01177:95:HFCNFDSX5:4:1146:31946:28573/1	60	-
chr1	1314751	1314752	A01177:95:HFCNFDSX5:4:2417:24740:29152/1	60	-
chr1	1315681	1315682	A01177:95:HFCNFDSX5:4:2504:30282:24784/1	60	-
chr1	1317983	1317984	A01177:95:HFCNFDSX5:4:1639:8540:25676/1	60	-
chr1	1392106	1392107	A01177:95:HFCNFDSX5:4:1149:9715:36573/1	60	+
chr1	1395103	1395104	A01177:95:HFCNFDSX5:4:1411:7563:9549/1	60	+
chr1	1395418	1395419	A01177:95:HFCNFDSX5:4:1167:19009:7983/1	60	-
chr1	1395513	1395514	A01177:95:HFCNFDSX5:4:1105:13250:14450/1	60	-
chr1	1395820	1395821	A01177:95:HFCNFDSX5:4:1104:4300:1204	60	-
chr1	1482598	1482599	A01177:95:HFCNFDSX5:4:1151:23927:20322	60	-
chr1	1567889	1567890	A01177:95:HFCNFDSX5:4:1348:17725:11866	60	+
chr1	1569916	1569917	A01177:95:HFCNFDSX5:4:1139:11143:9518/1	60	+
chr1	1645875	1645876	A01177:95:HFCNFDSX5:4:1615:27995:18411/1	60	-
chr1	1775011	1775012	A01177:95:HFCNFDSX5:4:1171:21079:33990/1	60	-
chr1	1809587	1809588	A01177:95:HFCNFDSX5:4:1172:3351:3255/1	60	-
chr1	1828901	1828902	A01177:95:HFCNFDSX5:4:2612:30834:6417/1	60	+
chr1	1829281	1829282	A01177:95:HFCNFDSX5:4:2233:23863:10347/1	60	+
chr1	1857612	1857613	A01177:95:HFCNFDSX5:4:1122:32054:13542/1	60	-
chr1	1875881	1875882	A01177:95:HFCNFDSX5:4:1108:8043:23531/1	60	+
chr1	6063318	6063319	A01177:95:HFCNFDSX5:4:1108:28519:16344/1	60	+
chr1	6292907	6292908	A01177:95:HFCNFDSX5:4:1253:31241:28729/1	60	+
chr1	6796130	6796131	A01177:95:HFCNFDSX5:4:1168:30156:11600/1	60	-
chr1	6897314	6897315	A01177:95:HFCNFDSX5:4:1156:28646:3349/1	60	-
chr1	8518610	8518611	A01177:95:HFCNFDSX5:4:1159:26530:34256/1	60	-
chr1	8642129	8642130	A01177:95:HFCNFDSX5:4:1108:16613:19867/1	60	+
chr1	8723147	8723148	A01177:95:HFCNFDSX5:4:1537:23502:23124	60	-
chr1	8743549	8743550	A01177:95:HFCNFDSX5:4:1105:32000:19680/1	60	+
chr1	9572691	9572692	A01177:95:HFCNFDSX5:4:2506:23213:5744	60	-
chr1	9786388	9786389	A01177:95:HFCNFDSX5:4:1166:3179:15201/1	60	-
chr1	10127544	10127545	A01177:95:HFCNFDSX5:4:2157:7048:1799	60	+
chr1	10521480	10521481	A01177:95:HFCNFDSX5:4:1160:26404:14121/1	60	+
chr1	10599713	10599714	A01177:95:HFCNFDSX5:4:1269:20292:22639/1	60	+
chr1	10603238	10603239	A01177:95:HFCNFDSX5:4:1121:20455:30029/1	60	+
chr1	10612438	10612439	A01177:95:HFCNFDSX5:4:2343:22706:21872	60	-
chr1	11025880	11025881	A01177:95:HFCNFDSX5:4:1135:3016:15139/1	60	+
chr1	11219194	11219195	A01177:95:HFCNFDSX5:4:1111:25437:8281/1	60	-
chr1	11276028	11276029	A01177:95:HFCNFDSX5:4:1129:25635:19774/1	60	+
chr1	11992244	11992245	A01177:95:HFCNFDSX5:4:2520:3884:21496	60	+
chr1	12281252	12281253	A01177:95:HFCNFDSX5:4:2343:25907:18270/1	60	+
chr1	12294875	12294876	A01177:95:HFCNFDSX5:4:2205:6108:22874/1	60	-
chr1	12330940	12330941	A01177:95:HFCNFDSX5:4:1262:8187:23469	60	-
chr1	12342946	12342947	A01177:95:HFCNFDSX5:4:1109:23746:9612	60	-
chr1	12357246	12357247	A01177:95:HFCNFDSX5:4:2469:2754:27524	60	-
chr1	12378381	12378382	A01177:95:HFCNFDSX5:4:1114:26051:33301/1	60	+
chr1	12402506	12402507	A01177:95:HFCNFDSX5:4:1311:18475:9471/1	60	+
chr1	12445019	12445020	A01177:95:HFCNFDSX5:4:1129:9191:15468/1	60	-
chr1	13719263	13719264	A01177:95:HFCNFDSX5:4:1327:32814:21214/1	60	+
chr1	13738258	13738259	A01177:95:HFCNFDSX5:4:1115:10465:9565/1	60	+
chr1	13746844	13746845	A01177:95:HFCNFDSX5:4:1141:28583:29074/1	60	-
chr1	15797460	15797461	A01177:95:HFCNFDSX5:4:2674:17969:19617/1	60	-
chr1	15920677	15920678	A01177:95:HFCNFDSX5:4:1549:16025:22733/1	60	-
chr1	16169897	16169898	A01177:95:HFCNFDSX5:4:1152:12102:13495	60	-
chr1	16263389	16263390	A01177:95:HFCNFDSX5:4:1120:6225:5040/1	60	-
chr1	16341657	16341658	A01177:95:HFCNFDSX5:4:1130:30481:29293/1	60	-
chr1	17427713	17427714	A01177:95:HFCNFDSX5:4:1243:4878:9095	60	+
chr1	19128871	19128872	A01177:95:HFCNFDSX5:4:2660:16812:20369	60	-
chr1	19137612	19137613	A01177:95:HFCNFDSX5:4:1446:19813:6402/1	60	+
chr1	19430169	19430170	A01177:95:HFCNFDSX5:4:1165:16034:15201/1	60	-
chr1	19889656	19889657	A01177:95:HFCNFDSX5:4:2429:22471:12978/1	60	-
chr1	20775426	20775427	A01177:95:HFCNFDSX5:4:1110:23113:27993/1	60	+
chr1	20781594	20781595	A01177:95:HFCNFDSX5:4:1119:4327:31313/1	60	+
chr1	20781596	20781597	A01177:95:HFCNFDSX5:4:2216:12373:4131/1	60	+
chr1	20888338	20888339	A01177:95:HFCNFDSX5:4:1106:6515:6073/1	60	+
chr1	20918809	20918810	A01177:95:HFCNFDSX5:4:1123:26530:8359	60	-
chr1	21015750	21015751	A01177:95:HFCNFDSX5:4:1163:16007:3067/1	60	-
chr1	21037328	21037329	A01177:95:HFCNFDSX5:4:1562:30798:4225/1	60	-
chr1	21046305	21046306	A01177:95:HFCNFDSX5:4:1104:3531:19476/1	60	+
chr1	21070697	21070698	A01177:95:HFCNFDSX5:4:1155:32570:2065/1	60	-
chr1	21116245	21116246	A01177:95:HFCNFDSX5:4:2649:32072:14481/1	60	+
chr1	21117495	21117496	A01177:95:HFCNFDSX5:4:1315:6723:4492/1	60	+
chr1	21133369	21133370	A01177:95:HFCNFDSX5:4:1171:8070:19163/1	60	+
chr1	21702912	21702913	A01177:95:HFCNFDSX5:4:1164:15528:13166/1	60	-
chr1	22084921	22084922	A01177:95:HFCNFDSX5:4:1105:8495:25755/1	60	+
chr1	22092878	22092879	A01177:95:HFCNFDSX5:4:1175:6813:22091/1	60	-
chr1	23046820	23046821	A01177:95:HFCNFDSX5:4:1102:2799:25034/1	60	+
chr1	23046822	23046823	A01177:95:HFCNFDSX5:4:2127:28610:7733	60	+
chr1	23135043	23135044	A01177:95:HFCNFDSX5:4:2330:7636:7075/1	60	+
chr1	23312082	23312083	A01177:95:HFCNFDSX5:4:1168:6885:32393/1	60	-
chr1	23317436	23317437	A01177:95:HFCNFDSX5:4:1109:24560:1689/1	60	+
chr1	23329514	23329515	A01177:95:HFCNFDSX5:4:1120:22607:1438/1	60	-
chr1	23714080	23714081	A01177:95:HFCNFDSX5:4:2642:17255:29559	60	-
chr1	23785065	23785066	A01177:95:HFCNFDSX5:4:1108:6081:12680/1	60	+
chr1	23789768	23789769	A01177:95:HFCNFDSX5:4:1102:10728:28338/1	60	-
chr1	23965770	23965771	A01177:95:HFCNFDSX5:4:1552:32289:6934/1	60	+
chr1	24460109	24460110	A01177:95:HFCNFDSX5:4:1373:12491:22247/1	60	+
chr1	24929503	24929504	A01177:95:HFCNFDSX5:4:2156:6515:19319	60	-
chr1	25347521	25347522	A01177:95:HFCNFDSX5:4:1122:18114:29731/1	60	+
chr1	25443220	25443221	A01177:95:HFCNFDSX5:4:1101:3152:10081/1	60	+
chr1	25478497	25478498	A01177:95:HFCNFDSX5:4:1104:1633:27461/1	60	-
chr1	26476237	26476238	A01177:95:HFCNFDSX5:4:1145:23737:27101/1	60	+
chr1	26702004	26702005	A01177:95:HFCNFDSX5:4:1106:23258:11083/1	60	+
chr1	26770449	26770450	A01177:95:HFCNFDSX5:4:2164:2564:34272	60	+
chr1	27145634	27145635	A01177:95:HFCNFDSX5:4:1230:29975:11287	60	+
chr1	27482816	27482817	A01177:95:HFCNFDSX5:4:2539:20509:35916/1	60	-
chr1	28030443	28030444	A01177:95:HFCNFDSX5:4:2549:29432:7686/1	60	-
chr1	28049296	28049297	A01177:95:HFCNFDSX5:4:1220:29496:33849/1	60	-
chr1	28222621	28222622	A01177:95:HFCNFDSX5:4:1411:5421:16141/1	60	-
chr1	28277899	28277900	A01177:95:HFCNFDSX5:4:1157:14525:8077	60	-
chr1	28421697	28421698	A01177:95:HFCNFDSX5:4:1123:7374:31861/1	60	+
chr1	28434502	28434503	A01177:95:HFCNFDSX5:4:1609:23520:3145	60	+
chr1	28460322	28460323	A01177:95:HFCNFDSX5:4:1111:17716:29575/1	60	-
chr1	28468607	28468608	A01177:95:HFCNFDSX5:4:2653:14027:19523/1	60	+
chr1	28568788	28568789	A01177:95:HFCNFDSX5:4:1630:12391:7326	60	-
chr1	28600255	28600256	A01177:95:HFCNFDSX5:4:1372:8793:23171/1	60	-
chr1	28742234	28742235	A01177:95:HFCNFDSX5:4:1133:6922:1204/1	60	+
chr1	28921843	28921844	A01177:95:HFCNFDSX5:4:1151:23728:24580/1	60	+
chr1	29064501	29064502	A01177:95:HFCNFDSX5:4:1108:23448:30639/1	60	+
chr1	30972866	30972867	A01177:95:HFCNFDSX5:4:1407:17571:33646/1	60	+
chr1	30994687	30994688	A01177:95:HFCNFDSX5:4:1107:6587:14309/1	60	+
chr1	31016212	31016213	A01177:95:HFCNFDSX5:4:1414:15799:4085/1	60	+
chr1	31017432	31017433	A01177:95:HFCNFDSX5:4:2101:27498:20275/1	60	-
chr1	31269837	31269838	A01177:95:HFCNFDSX5:4:1619:21847:25582/1	60	+
chr1	31901255	31901256	A01177:95:HFCNFDSX5:4:1453:14470:6918/1	60	-
chr1	31908889	31908890	A01177:95:HFCNFDSX5:4:1636:28655:35869/1	60	+
chr1	31926488	31926489	A01177:95:HFCNFDSX5:4:1633:25916:4006/1	60	+
chr1	32027328	32027329	A01177:95:HFCNFDSX5:4:1104:25482:5353/1	60	-
chr1	32148291	32148292	A01177:95:HFCNFDSX5:4:1375:16242:22639/1	60	+
chr1	32306978	32306979	A01177:95:HFCNFDSX5:4:1126:4020:16344/1	60	-
chr1	32308010	32308011	A01177:95:HFCNFDSX5:4:1128:25852:2895/1	60	-
chr1	32538023	32538024	A01177:95:HFCNFDSX5:4:2327:13729:11021/1	60	-
chr1	32630530	32630531	A01177:95:HFCNFDSX5:4:1132:28899:19319/1	60	+
chr1	33407586	33407587	A01177:95:HFCNFDSX5:4:1362:31439:29888/1	60	+
chr1	35083008	35083009	A01177:95:HFCNFDSX5:4:1157:12264:3317/1	60	+
chr1	35331291	35331292	A01177:95:HFCNFDSX5:4:1121:21423:21402/1	60	+
chr1	35343860	35343861	A01177:95:HFCNFDSX5:4:1137:12762:9189/1	60	-
chr1	35366369	35366370	A01177:95:HFCNFDSX5:4:1119:13901:27070/1	60	+
chr1	35384588	35384589	A01177:95:HFCNFDSX5:4:1106:22146:3051/1	60	-
chr1	35393127	35393128	A01177:95:HFCNFDSX5:4:1330:2564:4492/1	60	-
chr1	35999212	35999213	A01177:95:HFCNFDSX5:4:1433:8757:9267/1	60	+
chr1	36231515	36231516	A01177:95:HFCNFDSX5:4:1576:27733:26850/1	60	-
chr1	36278082	36278083	A01177:95:HFCNFDSX5:4:1232:5819:23844	60	+
chr1	37490363	37490364	A01177:95:HFCNFDSX5:4:1122:21992:20885	60	-
chr1	37590079	37590080	A01177:95:HFCNFDSX5:4:1416:19931:11741	60	+
chr1	37702128	37702129	A01177:95:HFCNFDSX5:4:1139:26838:20259	60	-
chr1	37834872	37834873	A01177:95:HFCNFDSX5:4:1472:20419:27743/1	60	-
chr1	38325536	38325537	A01177:95:HFCNFDSX5:4:1222:5367:2174/1	60	+
chr1	39124311	39124312	A01177:95:HFCNFDSX5:4:1106:19425:2284/1	60	-
chr1	39222468	39222469	A01177:95:HFCNFDSX5:4:1169:15845:27242/1	60	+
chr1	39231818	39231819	A01177:95:HFCNFDSX5:4:2272:24840:18615	60	-
chr1	39276883	39276884	A01177:95:HFCNFDSX5:4:1126:5620:10097/1	60	-
chr1	39298927	39298928	A01177:95:HFCNFDSX5:4:2465:4001:25927/1	60	+
chr1	39352446	39352447	A01177:95:HFCNFDSX5:4:2364:21323:17848	60	-
chr1	39426256	39426257	A01177:95:HFCNFDSX5:4:1210:23963:19977/1	60	+
chr1	39862444	39862445	A01177:95:HFCNFDSX5:4:1131:17580:23015/1	60	-
chr1	40193308	40193309	A01177:95:HFCNFDSX5:4:1329:25626:11115/1	60	+
chr1	40199538	40199539	A01177:95:HFCNFDSX5:4:1107:6072:32393/1	60	+
chr1	40199540	40199541	A01177:95:HFCNFDSX5:4:1212:14877:9126	60	+
chr1	40746667	40746668	A01177:95:HFCNFDSX5:4:1121:30807:16203/1	60	+
chr1	41086268	41086269	A01177:95:HFCNFDSX5:4:1174:26729:21042	60	-
chr1	41105969	41105970	A01177:95:HFCNFDSX5:4:2341:30978:34507	60	-
chr1	41268711	41268712	A01177:95:HFCNFDSX5:4:2153:7681:27978/1	60	-
chr1	41268714	41268715	A01177:95:HFCNFDSX5:4:1456:15835:31704/1	60	-
chr1	42213332	42213333	A01177:95:HFCNFDSX5:4:1427:21368:17206	60	-
chr1	42218013	42218014	A01177:95:HFCNFDSX5:4:1346:30038:9925/1	60	+
chr1	42265687	42265688	A01177:95:HFCNFDSX5:4:2108:23276:26678	60	-
chr1	42690227	42690228	A01177:95:HFCNFDSX5:4:1664:15248:1720/1	60	-
chr1	42809110	42809111	A01177:95:HFCNFDSX5:4:1139:25663:28870/1	60	-
chr1	43727847	43727848	A01177:95:HFCNFDSX5:4:1133:17463:13354/1	60	-
chr1	43729289	43729290	A01177:95:HFCNFDSX5:4:2244:9471:11224	60	-
chr1	43729778	43729779	A01177:95:HFCNFDSX5:4:1445:21730:25817	60	+
chr1	43743945	43743946	A01177:95:HFCNFDSX5:4:1163:20464:22936/1	60	-
chr1	43795825	43795826	A01177:95:HFCNFDSX5:4:1113:16278:27461/1	60	-
chr1	43833551	43833552	A01177:95:HFCNFDSX5:4:1449:4164:15154/1	60	-
chr1	44743354	44743355	A01177:95:HFCNFDSX5:4:1114:30671:28902	60	-
chr1	44746395	44746396	A01177:95:HFCNFDSX5:4:1139:2971:23641/1	60	-
chr1	44954466	44954467	A01177:95:HFCNFDSX5:4:2651:19262:5447/1	60	-
chr1	44970426	44970427	A01177:95:HFCNFDSX5:4:1228:13114:8735/1	60	+
chr1	45638523	45638524	A01177:95:HFCNFDSX5:4:1248:15555:7294/1	60	-
chr1	45679015	45679016	A01177:95:HFCNFDSX5:4:1308:18186:24001/1	60	+
chr1	46065294	46065295	A01177:95:HFCNFDSX5:4:1177:19054:29356/1	60	+
chr1	46065394	46065395	A01177:95:HFCNFDSX5:4:1228:21965:10222/1	60	+
chr1	46108822	46108823	A01177:95:HFCNFDSX5:4:1238:21847:13401/1	60	+
chr1	46124515	46124516	A01177:95:HFCNFDSX5:4:1241:3134:18912	60	-
chr1	50564696	50564697	A01177:95:HFCNFDSX5:4:1158:19732:17002/1	60	+
chr1	50584206	50584207	A01177:95:HFCNFDSX5:4:1329:9751:23140/1	60	-
chr1	50971457	50971458	A01177:95:HFCNFDSX5:4:1122:7410:30264/1	60	+
chr1	51450696	51450697	A01177:95:HFCNFDSX5:4:1240:8992:28494	60	-
chr1	51487926	51487927	A01177:95:HFCNFDSX5:4:2136:11134:1047/1	60	+
chr1	52478589	52478590	A01177:95:HFCNFDSX5:4:1441:17562:27993	60	+
chr1	52481798	52481799	A01177:95:HFCNFDSX5:4:1117:19940:32487/1	60	+
chr1	52491590	52491591	A01177:95:HFCNFDSX5:4:1266:11776:4006	60	+
chr1	52507964	52507965	A01177:95:HFCNFDSX5:4:1265:31910:10504/1	60	+
chr1	52787322	52787323	A01177:95:HFCNFDSX5:4:1260:3106:35368	60	-
chr1	53019616	53019617	A01177:95:HFCNFDSX5:4:1160:17173:15546	60	+
chr1	53033631	53033632	A01177:95:HFCNFDSX5:4:1108:14904:8077/1	60	+
chr1	53823098	53823099	A01177:95:HFCNFDSX5:4:1140:13051:10473/1	60	-
chr1	53836740	53836741	A01177:95:HFCNFDSX5:4:1368:16911:15562/1	60	+
chr1	54588207	54588208	A01177:95:HFCNFDSX5:4:2119:19244:10708/1	60	+
chr1	55110919	55110920	A01177:95:HFCNFDSX5:4:2159:19551:28776/1	60	-
chr1	55162203	55162204	A01177:95:HFCNFDSX5:4:1104:12879:24361/1	60	+
chr1	55162205	55162206	A01177:95:HFCNFDSX5:4:2673:29785:6449/1	60	+
chr1	55204008	55204009	A01177:95:HFCNFDSX5:4:1127:7446:11694/1	60	-
chr1	56981961	56981962	A01177:95:HFCNFDSX5:4:1340:1741:25645	60	-
chr1	57112873	57112874	A01177:95:HFCNFDSX5:4:1206:17626:23750	60	+
chr1	58323788	58323789	A01177:95:HFCNFDSX5:4:2666:29469:19179/1	60	-
chr1	60655253	60655254	A01177:95:HFCNFDSX5:4:1314:31295:1078/1	60	-
chr1	61679429	61679430	A01177:95:HFCNFDSX5:4:1653:27959:8046/1	60	+
chr1	62203325	62203326	A01177:95:HFCNFDSX5:4:1117:8413:33223/1	60	+
chr1	62371285	62371286	A01177:95:HFCNFDSX5:4:1122:8260:27132/1	60	-
chr1	62536688	62536689	A01177:95:HFCNFDSX5:4:1104:13304:14168/1	60	+
chr1	62618997	62618998	A01177:95:HFCNFDSX5:4:1432:24379:23829/1	60	-
chr1	63560790	63560791	A01177:95:HFCNFDSX5:4:1145:26838:34413/1	60	+
chr1	63560791	63560792	A01177:95:HFCNFDSX5:4:1470:26277:26490	60	+
chr1	65393205	65393206	A01177:95:HFCNFDSX5:4:1107:32362:4335/1	60	+
chr1	66208173	66208174	A01177:95:HFCNFDSX5:4:2457:21531:3740/1	60	-
chr1	67018733	67018734	A01177:95:HFCNFDSX5:4:1160:31973:27899/1	60	-
chr1	67442490	67442491	A01177:95:HFCNFDSX5:4:2264:28140:36980/1	60	+
chr1	68489980	68489981	A01177:95:HFCNFDSX5:4:1334:25129:28228/1	60	-
chr1	70261315	70261316	A01177:95:HFCNFDSX5:4:1110:15013:25238/1	60	-
chr1	72264870	72264871	A01177:95:HFCNFDSX5:4:1302:27254:31407/1	60	-
chr1	72457561	72457562	A01177:95:HFCNFDSX5:4:1471:16785:15875	60	-
chr1	75335668	75335669	A01177:95:HFCNFDSX5:4:1315:25491:36119	60	-
chr1	76716885	76716886	A01177:95:HFCNFDSX5:4:1106:17029:16924/1	60	+
chr1	82581320	82581321	A01177:95:HFCNFDSX5:4:1150:13367:32252/1	60	-
chr1	83898648	83898649	A01177:95:HFCNFDSX5:4:1133:32868:12258	60	+
chr1	84210404	84210405	A01177:95:HFCNFDSX5:4:1357:15573:1783/1	60	+
chr1	85178579	85178580	A01177:95:HFCNFDSX5:4:1129:23312:23829/1	60	+
chr1	86855687	86855688	A01177:95:HFCNFDSX5:4:1547:11858:36464	60	+
chr1	86936562	86936563	A01177:95:HFCNFDSX5:4:1112:16749:31407/1	60	+
chr1	88754431	88754432	A01177:95:HFCNFDSX5:4:1668:19533:26240/1	60	+
chr1	88884342	88884343	A01177:95:HFCNFDSX5:4:1124:9173:19382/1	60	+
chr1	88907248	88907249	A01177:95:HFCNFDSX5:4:2662:10619:15812/1	60	+
chr1	91358720	91358721	A01177:95:HFCNFDSX5:4:1132:5647:12587/1	60	+
chr1	91945537	91945538	A01177:95:HFCNFDSX5:4:1505:13566:21198	60	-
chr1	92288482	92288483	A01177:95:HFCNFDSX5:4:1106:17897:31986/1	60	-
chr1	92323152	92323153	A01177:95:HFCNFDSX5:4:1113:17815:12962/1	60	+
chr1	92579407	92579408	A01177:95:HFCNFDSX5:4:1156:3757:17206/1	60	-
chr1	92944041	92944042	A01177:95:HFCNFDSX5:4:1662:18611:23109/1	60	-
chr1	92953934	92953935	A01177:95:HFCNFDSX5:4:1123:8567:29731	60	-
chr1	93140208	93140209	A01177:95:HFCNFDSX5:4:1172:15673:24972/1	60	+
chr1	96788280	96788281	A01177:95:HFCNFDSX5:4:1112:29857:34319/1	60	-
chr1	97238728	97238729	A01177:95:HFCNFDSX5:4:1102:1524:25081/1	60	+
chr1	97782331	97782332	A01177:95:HFCNFDSX5:4:2166:25979:10441/1	60	-
chr1	97847878	97847879	A01177:95:HFCNFDSX5:4:1278:10872:21731/1	60	-
chr1	99942009	99942010	A01177:95:HFCNFDSX5:4:1133:20998:19633	60	+
chr1	100465435	100465436	A01177:95:HFCNFDSX5:4:1465:29152:29997/1	60	-
chr1	100470722	100470723	A01177:95:HFCNFDSX5:4:1313:10791:26882/1	60	+
chr1	100919223	100919224	A01177:95:HFCNFDSX5:4:1159:15121:15217/1	60	+
chr1	101432740	101432741	A01177:95:HFCNFDSX5:4:2344:8684:27868/1	60	-
chr1	103077465	103077466	A01177:95:HFCNFDSX5:4:1122:1271:10363/1	60	-
chr1	107644732	107644733	A01177:95:HFCNFDSX5:4:1358:18738:21073/1	60	+
chr1	107849929	107849930	A01177:95:HFCNFDSX5:4:1546:22824:9612/1	60	-
chr1	107885975	107885976	A01177:95:HFCNFDSX5:4:2378:20356:22153/1	60	-
chr1	108788876	108788877	A01177:95:HFCNFDSX5:4:1541:13955:31297/1	60	-
chr1	108810600	108810601	A01177:95:HFCNFDSX5:4:1114:3658:34976/1	60	+
chr1	108898643	108898644	A01177:95:HFCNFDSX5:4:2171:4291:1251/1	60	+
chr1	108922223	108922224	A01177:95:HFCNFDSX5:4:1115:5005:24095/1	60	+
chr1	109362209	109362210	A01177:95:HFCNFDSX5:4:1417:12698:19319/1	60	+
chr1	109404895	109404896	A01177:95:HFCNFDSX5:4:2227:24894:6746/1	60	-
chr1	109997306	109997307	A01177:95:HFCNFDSX5:4:1437:25608:27743/1	60	-
chr1	110885665	110885666	A01177:95:HFCNFDSX5:4:2246:18665:4570	60	-
chr1	111689864	111689865	A01177:95:HFCNFDSX5:4:2568:17246:36057	60	+
chr1	111698058	111698059	A01177:95:HFCNFDSX5:4:1164:4309:5948/1	60	+
chr1	113107361	113107362	A01177:95:HFCNFDSX5:4:1222:7220:10551/1	60	+
chr1	113616788	113616789	A01177:95:HFCNFDSX5:4:1165:26503:36558/1	60	+
chr1	114394836	114394837	A01177:95:HFCNFDSX5:4:1106:16504:4867/1	60	+
chr1	114409446	114409447	A01177:95:HFCNFDSX5:4:1120:28872:26506/1	60	-
chr1	114422864	114422865	A01177:95:HFCNFDSX5:4:1364:26765:10113/1	60	+
chr1	114434747	114434748	A01177:95:HFCNFDSX5:4:1420:5855:3239	60	-
chr1	114443064	114443065	A01177:95:HFCNFDSX5:4:1365:16197:11694/1	60	-
chr1	114846009	114846010	A01177:95:HFCNFDSX5:4:1104:15094:15327/1	60	+
chr1	116357494	116357495	A01177:95:HFCNFDSX5:4:2552:7021:25582/1	60	-
chr1	116779387	116779388	A01177:95:HFCNFDSX5:4:1301:17680:6590/1	60	+
chr1	117100894	117100895	A01177:95:HFCNFDSX5:4:1113:8404:18364/1	60	-
chr1	117390831	117390832	A01177:95:HFCNFDSX5:4:1566:19009:7357/1	60	-
chr1	117499335	117499336	A01177:95:HFCNFDSX5:4:1131:21459:7874/1	60	-
chr1	120553418	120553419	A01177:95:HFCNFDSX5:4:1259:30391:2895/1	60	-
chr1	145634103	145634104	A01177:95:HFCNFDSX5:4:1158:5764:31548/1	60	+
chr1	145776811	145776812	A01177:95:HFCNFDSX5:4:1208:16269:2738/1	60	+
chr1	145939435	145939436	A01177:95:HFCNFDSX5:4:1271:2121:5541/1	60	+
chr1	146186205	146186206	A01177:95:HFCNFDSX5:4:1667:11315:23187/1	60	-
chr1	147164283	147164284	A01177:95:HFCNFDSX5:4:1617:27380:27680/1	60	+
chr1	147956760	147956761	A01177:95:HFCNFDSX5:4:1358:24279:3364/1	60	+
chr1	149446488	149446489	A01177:95:HFCNFDSX5:4:1134:21359:24173/1	60	+
chr1	149991727	149991728	A01177:95:HFCNFDSX5:4:2346:19370:36010	60	-
chr1	150061449	150061450	A01177:95:HFCNFDSX5:4:1138:31539:14810/1	60	+
chr1	150092329	150092330	A01177:95:HFCNFDSX5:4:1139:31313:15515/1	60	+
chr1	150128161	150128162	A01177:95:HFCNFDSX5:4:1343:9353:26616	60	+
chr1	150248249	150248250	A01177:95:HFCNFDSX5:4:1268:27742:20509	60	+
chr1	150323953	150323954	A01177:95:HFCNFDSX5:4:1154:5855:11350	60	+
chr1	150440479	150440480	A01177:95:HFCNFDSX5:4:1107:9588:15060	60	-
chr1	150445599	150445600	A01177:95:HFCNFDSX5:4:1319:23882:36057/1	60	+
chr1	150695010	150695011	A01177:95:HFCNFDSX5:4:1251:1886:13338/1	60	-
chr1	150812041	150812042	A01177:95:HFCNFDSX5:4:1119:4806:15640/1	60	+
chr1	150833467	150833468	A01177:95:HFCNFDSX5:4:1524:5882:19539	60	-
chr1	151207612	151207613	A01177:95:HFCNFDSX5:4:1155:28519:1971/1	60	+
chr1	151432431	151432432	A01177:95:HFCNFDSX5:4:1103:31448:34068/1	60	+
chr1	151448561	151448562	A01177:95:HFCNFDSX5:4:1158:4915:32268/1	60	+
chr1	151515758	151515759	A01177:95:HFCNFDSX5:4:1264:3197:19241	60	-
chr1	151664462	151664463	A01177:95:HFCNFDSX5:4:1102:17734:22435/1	60	+
chr1	151665221	151665222	A01177:95:HFCNFDSX5:4:1102:29921:35931/1	60	+
chr1	151685767	151685768	A01177:95:HFCNFDSX5:4:1264:11831:18505/1	60	+
chr1	153641837	153641838	A01177:95:HFCNFDSX5:4:1171:17381:34851/1	60	+
chr1	153872383	153872384	A01177:95:HFCNFDSX5:4:1114:3775:11036	60	-
chr1	153900820	153900821	A01177:95:HFCNFDSX5:4:1113:27615:28682/1	60	-
chr1	153902814	153902815	A01177:95:HFCNFDSX5:4:1130:14733:5838/1	60	-
chr1	154155219	154155220	A01177:95:HFCNFDSX5:4:1125:4001:19664/1	60	-
chr1	154982310	154982311	A01177:95:HFCNFDSX5:4:2124:8947:32831	60	+
chr1	154985009	154985010	A01177:95:HFCNFDSX5:4:1567:18936:4977	60	+
chr1	154985086	154985087	A01177:95:HFCNFDSX5:4:1115:31467:9455/1	60	+
chr1	155396196	155396197	A01177:95:HFCNFDSX5:4:2130:29586:34006	60	-
chr1	155396223	155396224	A01177:95:HFCNFDSX5:4:1233:11496:27383/1	60	+
chr1	155455351	155455352	A01177:95:HFCNFDSX5:4:1372:28284:28902	60	-
chr1	155455352	155455353	A01177:95:HFCNFDSX5:4:1112:11704:9142/1	60	-
chr1	155470020	155470021	A01177:95:HFCNFDSX5:4:1103:18909:12571/1	60	-
chr1	155495631	155495632	A01177:95:HFCNFDSX5:4:1103:25771:21731/1	60	+
chr1	155502793	155502794	A01177:95:HFCNFDSX5:4:2348:20085:33614/1	60	+
chr1	155528811	155528812	A01177:95:HFCNFDSX5:4:1321:16785:7294/1	60	+
chr1	155681805	155681806	A01177:95:HFCNFDSX5:4:1133:26910:30906/1	60	+
chr1	155684506	155684507	A01177:95:HFCNFDSX5:4:1103:24903:18537/1	60	+
chr1	155815611	155815612	A01177:95:HFCNFDSX5:4:1124:29704:14888/1	60	+
chr1	155849949	155849950	A01177:95:HFCNFDSX5:4:1225:3604:32659/1	60	-
chr1	155925767	155925768	A01177:95:HFCNFDSX5:4:1163:15989:12931/1	60	-
chr1	155935877	155935878	A01177:95:HFCNFDSX5:4:1152:25473:6496/1	60	-
chr1	155953653	155953654	A01177:95:HFCNFDSX5:4:1254:26449:7560/1	60	-
chr1	155972587	155972588	A01177:95:HFCNFDSX5:4:2148:19967:5134/1	60	+
chr1	156181214	156181215	A01177:95:HFCNFDSX5:4:2141:11134:19085/1	60	-
chr1	156305723	156305724	A01177:95:HFCNFDSX5:4:2617:15628:20760	60	-
chr1	157128989	157128990	A01177:95:HFCNFDSX5:4:1141:7392:18427/1	60	+
chr1	160050228	160050229	A01177:95:HFCNFDSX5:4:1260:14642:7654/1	60	-
chr1	160504233	160504234	A01177:95:HFCNFDSX5:4:1140:20419:1063/1	60	+
chr1	160507838	160507839	A01177:95:HFCNFDSX5:4:1251:13449:29543/1	60	-
chr1	160560374	160560375	A01177:95:HFCNFDSX5:4:1102:30987:19648/1	60	-
chr1	160567500	160567501	A01177:95:HFCNFDSX5:4:1106:31512:1673/1	60	-
chr1	160570323	160570324	A01177:95:HFCNFDSX5:4:2372:30092:10300	60	-
chr1	160577568	160577569	A01177:95:HFCNFDSX5:4:1347:18087:27398/1	60	-
chr1	160603197	160603198	A01177:95:HFCNFDSX5:4:1267:28040:24471/1	60	+
chr1	161204880	161204881	A01177:95:HFCNFDSX5:4:2357:32732:20259	60	-
chr1	161527854	161527855	A01177:95:HFCNFDSX5:4:1108:26124:23844/1	60	-
chr1	161872848	161872849	A01177:95:HFCNFDSX5:4:1548:20464:33583/1	60	-
chr1	161884283	161884284	A01177:95:HFCNFDSX5:4:1208:13865:36620	60	-
chr1	167103593	167103594	A01177:95:HFCNFDSX5:4:1238:4101:16391/1	60	-
chr1	167371626	167371627	A01177:95:HFCNFDSX5:4:1367:13874:36918/1	60	+
chr1	167750355	167750356	A01177:95:HFCNFDSX5:4:1160:6135:27398/1	60	+
chr1	167796691	167796692	A01177:95:HFCNFDSX5:4:1505:18982:14043/1	60	-
chr1	167958565	167958566	A01177:95:HFCNFDSX5:4:1341:16486:27070/1	60	-
chr1	167994190	167994191	A01177:95:HFCNFDSX5:4:2240:9136:18818/1	60	+
chr1	168015007	168015008	A01177:95:HFCNFDSX5:4:1178:3784:7451/1	60	+
chr1	168041001	168041002	A01177:95:HFCNFDSX5:4:1106:1669:6731/1	60	-
chr1	172555118	172555119	A01177:95:HFCNFDSX5:4:2533:32579:22373	60	+
chr1	172601631	172601632	A01177:95:HFCNFDSX5:4:1422:20311:5228/1	60	+
chr1	173861141	173861142	A01177:95:HFCNFDSX5:4:1214:12744:7122/1	60	+
chr1	173937020	173937021	A01177:95:HFCNFDSX5:4:1122:13621:17221/1	60	+
chr1	174424136	174424137	A01177:95:HFCNFDSX5:4:2118:9824:22889/1	60	+
chr1	174970608	174970609	A01177:95:HFCNFDSX5:4:2506:19235:22842/1	60	-
chr1	176049215	176049216	A01177:95:HFCNFDSX5:4:1224:13449:27978	60	+
chr1	176139337	176139338	A01177:95:HFCNFDSX5:4:1104:32651:4241/1	60	+
chr1	179651062	179651063	A01177:95:HFCNFDSX5:4:2134:25364:8688	60	-
chr1	179995779	179995780	A01177:95:HFCNFDSX5:4:1103:31566:32393/1	60	+
chr1	180025396	180025397	A01177:95:HFCNFDSX5:4:1102:23764:9862/1	60	+
chr1	180698959	180698960	A01177:95:HFCNFDSX5:4:1157:21640:21496/1	60	+
chr1	182119675	182119676	A01177:95:HFCNFDSX5:4:1241:9625:28401/1	60	-
chr1	182857557	182857558	A01177:95:HFCNFDSX5:4:1373:3251:10160/1	60	-
chr1	186901250	186901251	A01177:95:HFCNFDSX5:4:2134:8919:13839/1	60	+
chr1	188589521	188589522	A01177:95:HFCNFDSX5:4:2307:7419:30686/1	60	+
chr1	191313107	191313108	A01177:95:HFCNFDSX5:4:1423:2781:28260/1	60	+
chr1	191573007	191573008	A01177:95:HFCNFDSX5:4:1115:12283:27618/1	60	-
chr1	191720322	191720323	A01177:95:HFCNFDSX5:4:1515:8404:11600/1	60	+
chr1	192150519	192150520	A01177:95:HFCNFDSX5:4:1103:29306:23030	60	-
chr1	192331656	192331657	A01177:95:HFCNFDSX5:4:1132:16161:2049/1	60	+
chr1	193017894	193017895	A01177:95:HFCNFDSX5:4:2205:30219:28714/1	60	+
chr1	194151568	194151569	A01177:95:HFCNFDSX5:4:1414:31241:3677/1	60	+
chr1	195289027	195289028	A01177:95:HFCNFDSX5:4:1257:4074:36793/1	60	-
chr1	197131749	197131750	A01177:95:HFCNFDSX5:4:1177:18566:30796/1	60	+
chr1	197590335	197590336	A01177:95:HFCNFDSX5:4:1360:1298:13667/1	60	+
chr1	197659316	197659317	A01177:95:HFCNFDSX5:4:1140:13295:3255/1	60	-
chr1	197668780	197668781	A01177:95:HFCNFDSX5:4:1221:8992:7576/1	60	+
chr1	197673287	197673288	A01177:95:HFCNFDSX5:4:1150:32705:17769/1	60	-
chr1	197715542	197715543	A01177:95:HFCNFDSX5:4:1240:10972:11193/1	60	+
chr1	197720885	197720886	A01177:95:HFCNFDSX5:4:1115:6008:9298/1	60	+
chr1	198238117	198238118	A01177:95:HFCNFDSX5:4:1306:6587:24862/1	60	+
chr1	198923491	198923492	A01177:95:HFCNFDSX5:4:1349:18096:7498/1	60	+
chr1	199155640	199155641	A01177:95:HFCNFDSX5:4:1476:21585:30702/1	60	+
chr1	202420570	202420571	A01177:95:HFCNFDSX5:4:2361:29487:7748/1	60	-
chr1	202482110	202482111	A01177:95:HFCNFDSX5:4:1145:14868:13651/1	60	+
chr1	202541809	202541810	A01177:95:HFCNFDSX5:4:1107:24677:6433/1	60	-
chr1	202548112	202548113	A01177:95:HFCNFDSX5:4:1119:8666:24111/1	60	+
chr1	202734425	202734426	A01177:95:HFCNFDSX5:4:1144:26530:21950/1	60	+
chr1	202906357	202906358	A01177:95:HFCNFDSX5:4:1154:20537:6840/1	60	-
chr1	202914249	202914250	A01177:95:HFCNFDSX5:4:1317:1696:19304	60	+
chr1	203802159	203802160	A01177:95:HFCNFDSX5:4:1111:21703:18349/1	60	-
chr1	203805375	203805376	A01177:95:HFCNFDSX5:4:1167:12635:16736/1	60	+
chr1	203811695	203811696	A01177:95:HFCNFDSX5:4:1129:24144:31093/1	60	+
chr1	205170056	205170057	A01177:95:HFCNFDSX5:4:1103:25672:1673/1	60	+
chr1	205281546	205281547	A01177:95:HFCNFDSX5:4:2105:28601:25755/1	60	-
chr1	206648541	206648542	A01177:95:HFCNFDSX5:4:1115:13223:26459/1	60	+
chr1	206653459	206653460	A01177:95:HFCNFDSX5:4:1231:25482:16250/1	60	+
chr1	209005018	209005019	A01177:95:HFCNFDSX5:4:1345:5891:23782/1	60	-
chr1	209403330	209403331	A01177:95:HFCNFDSX5:4:1616:13304:10160	60	-
chr1	211214131	211214132	A01177:95:HFCNFDSX5:4:2510:22064:30499	60	+
chr1	211264468	211264469	A01177:95:HFCNFDSX5:4:1468:19913:19664/1	60	+
chr1	211768649	211768650	A01177:95:HFCNFDSX5:4:1120:12527:32831/1	60	-
chr1	211977828	211977829	A01177:95:HFCNFDSX5:4:1326:8522:26083/1	60	-
chr1	212151923	212151924	A01177:95:HFCNFDSX5:4:1440:29125:20713	60	-
chr1	217083332	217083333	A01177:95:HFCNFDSX5:4:1238:23484:16110	60	+
chr1	219035560	219035561	A01177:95:HFCNFDSX5:4:1225:22815:6277/1	60	+
chr1	219476688	219476689	A01177:95:HFCNFDSX5:4:2132:1687:14622/1	60	+
chr1	220227923	220227924	A01177:95:HFCNFDSX5:4:1173:10899:27289/1	60	+
chr1	221501424	221501425	A01177:95:HFCNFDSX5:4:2315:29315:7232/1	60	-
chr1	221730526	221730527	A01177:95:HFCNFDSX5:4:1118:26440:21762/1	60	-
chr1	222568754	222568755	A01177:95:HFCNFDSX5:4:2304:22128:10003	60	-
chr1	222577187	222577188	A01177:95:HFCNFDSX5:4:1135:29098:4351/1	60	+
chr1	224311741	224311742	A01177:95:HFCNFDSX5:4:1438:14507:13338/1	60	+
chr1	224361996	224361997	A01177:95:HFCNFDSX5:4:1102:6714:16501/1	60	+
chr1	224388319	224388320	A01177:95:HFCNFDSX5:4:1269:20428:9909	60	+
chr1	224388995	224388996	A01177:95:HFCNFDSX5:4:1366:26549:21543/1	60	-
chr1	224403052	224403053	A01177:95:HFCNFDSX5:4:2216:11785:31422	60	+
chr1	224415922	224415923	A01177:95:HFCNFDSX5:4:1261:25183:27477	60	-
chr1	225413055	225413056	A01177:95:HFCNFDSX5:4:1101:17535:22968	60	-
chr1	225555855	225555856	A01177:95:HFCNFDSX5:4:1538:16161:32111	60	-
chr1	225562756	225562757	A01177:95:HFCNFDSX5:4:1130:31792:5008/1	60	+
chr1	225781200	225781201	A01177:95:HFCNFDSX5:4:1110:25843:30060/1	60	+
chr1	225986934	225986935	A01177:95:HFCNFDSX5:4:1139:13539:7905/1	60	-
chr1	226233550	226233551	A01177:95:HFCNFDSX5:4:1609:19045:4570/1	60	-
chr1	226361881	226361882	A01177:95:HFCNFDSX5:4:1158:28456:29982/1	60	-
chr1	226727176	226727177	A01177:95:HFCNFDSX5:4:1104:29243:17096/1	60	-
chr1	227742932	227742933	A01177:95:HFCNFDSX5:4:2360:9426:8641	60	+
chr1	227757565	227757566	A01177:95:HFCNFDSX5:4:1132:26458:32127/1	60	-
chr1	227758881	227758882	A01177:95:HFCNFDSX5:4:1108:32678:7357/1	60	+
chr1	228083913	228083914	A01177:95:HFCNFDSX5:4:1111:10447:32612/1	60	+
chr1	228099437	228099438	A01177:95:HFCNFDSX5:4:1128:22227:36855/1	60	-
chr1	228107338	228107339	A01177:95:HFCNFDSX5:4:1210:28772:5478/1	60	+
chr1	228230490	228230491	A01177:95:HFCNFDSX5:4:1118:23321:21371/1	60	-
chr1	228230625	228230626	A01177:95:HFCNFDSX5:4:1105:30201:27242/1	60	-
chr1	228230921	228230922	A01177:95:HFCNFDSX5:4:1322:6623:14090/1	60	+
chr1	228230989	228230990	A01177:95:HFCNFDSX5:4:1116:18945:12352/1	60	+
chr1	228233803	228233804	A01177:95:HFCNFDSX5:4:1169:20500:11882/1	60	-
chr1	228234196	228234197	A01177:95:HFCNFDSX5:4:2564:5737:33912/1	60	+
chr1	228235291	228235292	A01177:95:HFCNFDSX5:4:1167:27290:22858/1	60	-
chr1	228235593	228235594	A01177:95:HFCNFDSX5:4:1151:17490:17503/1	60	-
chr1	228247622	228247623	A01177:95:HFCNFDSX5:4:2605:28167:8656	60	-
chr1	228270930	228270931	A01177:95:HFCNFDSX5:4:1210:9833:3270/1	60	+
chr1	228330445	228330446	A01177:95:HFCNFDSX5:4:1456:11342:9674	60	-
chr1	228394193	228394194	A01177:95:HFCNFDSX5:4:1121:23050:30671/1	60	+
chr1	228491200	228491201	A01177:95:HFCNFDSX5:4:1112:25292:8061/1	60	+
chr1	228496280	228496281	A01177:95:HFCNFDSX5:4:2373:28131:6214	60	-
chr1	229129110	229129111	A01177:95:HFCNFDSX5:4:1227:13729:17096/1	60	+
chr1	229198665	229198666	A01177:95:HFCNFDSX5:4:2208:7961:32565/1	60	-
chr1	229286162	229286163	A01177:95:HFCNFDSX5:4:1423:29505:28447/1	60	-
chr1	229304557	229304558	A01177:95:HFCNFDSX5:4:1136:18475:15984	60	+
chr1	229320530	229320531	A01177:95:HFCNFDSX5:4:1167:12373:30342/1	60	+
chr1	229321574	229321575	A01177:95:HFCNFDSX5:4:1176:23909:7200/1	60	-
chr1	229324715	229324716	A01177:95:HFCNFDSX5:4:1444:24053:32753/1	60	-
chr1	229466988	229466989	A01177:95:HFCNFDSX5:4:1105:17074:5259/1	60	-
chr1	229477605	229477606	A01177:95:HFCNFDSX5:4:1118:19777:25347/1	60	+
chr1	229486127	229486128	A01177:95:HFCNFDSX5:4:2165:26711:11553	60	-
chr1	229488837	229488838	A01177:95:HFCNFDSX5:4:1176:1344:3568/1	60	+
chr1	229539922	229539923	A01177:95:HFCNFDSX5:4:1131:26955:22811/1	60	+
chr1	229541020	229541021	A01177:95:HFCNFDSX5:4:1117:20627:1329/1	60	+
chr1	229608760	229608761	A01177:95:HFCNFDSX5:4:1167:27887:20509/1	60	+
chr1	229608764	229608765	A01177:95:HFCNFDSX5:4:1162:23972:32017/1	60	-
chr1	229616291	229616292	A01177:95:HFCNFDSX5:4:1106:1181:29277/1	60	+
chr1	229621630	229621631	A01177:95:HFCNFDSX5:4:1320:26820:33849/1	60	+
chr1	230071569	230071570	A01177:95:HFCNFDSX5:4:1118:14868:12524/1	60	-
chr1	230073319	230073320	A01177:95:HFCNFDSX5:4:1354:4318:35837	60	-
chr1	230078155	230078156	A01177:95:HFCNFDSX5:4:1103:25093:15640/1	60	+
chr1	230181697	230181698	A01177:95:HFCNFDSX5:4:2114:6949:16313/1	60	-
chr1	230182590	230182591	A01177:95:HFCNFDSX5:4:1117:2374:7576/1	60	+
chr1	231232588	231232589	A01177:95:HFCNFDSX5:4:2528:19849:27665	60	-
chr1	231543216	231543217	A01177:95:HFCNFDSX5:4:1166:27995:20572	60	-
chr1	232588020	232588021	A01177:95:HFCNFDSX5:4:1667:11695:27445	60	+
chr1	232955467	232955468	A01177:95:HFCNFDSX5:4:1250:28999:4961/1	60	-
chr1	234455297	234455298	A01177:95:HFCNFDSX5:4:1111:5394:36229	60	-
chr1	235167507	235167508	A01177:95:HFCNFDSX5:4:1367:4707:34851/1	60	+
chr1	235179800	235179801	A01177:95:HFCNFDSX5:4:1127:6099:28150/1	60	-
chr1	235216962	235216963	A01177:95:HFCNFDSX5:4:1265:30337:21559/1	60	+
chr1	235250776	235250777	A01177:95:HFCNFDSX5:4:1112:26729:20697/1	60	-
chr1	235278378	235278379	A01177:95:HFCNFDSX5:4:1112:24261:10441/1	60	+
chr1	235339896	235339897	A01177:95:HFCNFDSX5:4:1117:3721:23406/1	60	+
chr1	236139992	236139993	A01177:95:HFCNFDSX5:4:2350:17201:7733	60	-
chr1	236803741	236803742	A01177:95:HFCNFDSX5:4:1117:20871:18286/1	60	+
chr1	236822819	236822820	A01177:95:HFCNFDSX5:4:1261:31964:26725	60	+
chr1	237447230	237447231	A01177:95:HFCNFDSX5:4:1112:1913:36996/1	60	-
chr1	237590157	237590158	A01177:95:HFCNFDSX5:4:1108:1841:8155	60	-
chr1	237663278	237663279	A01177:95:HFCNFDSX5:4:2369:2293:35744/1	60	+
chr1	241630186	241630187	A01177:95:HFCNFDSX5:4:1211:6587:10300/1	60	-
chr1	243899693	243899694	A01177:95:HFCNFDSX5:4:1105:31159:13808/1	60	+
chr1	243914627	243914628	A01177:95:HFCNFDSX5:4:2335:27986:29481	60	+
chr1	244660782	244660783	A01177:95:HFCNFDSX5:4:1105:9588:29684/1	60	+
chr1	244691405	244691406	A01177:95:HFCNFDSX5:4:1136:8440:21590/1	60	+
chr1	246376111	246376112	A01177:95:HFCNFDSX5:4:2358:13169:27273/1	60	-
chr1	246470055	246470056	A01177:95:HFCNFDSX5:4:1153:32949:7952/1	60	-
chr1	246833196	246833197	A01177:95:HFCNFDSX5:4:1413:30617:36323	60	-
chr1	246888599	246888600	A01177:95:HFCNFDSX5:4:1522:32723:3333/1	60	+
chr10	152734	152735	A01177:95:HFCNFDSX5:4:1277:32181:15264/1	60	-
chr10	194185	194186	A01177:95:HFCNFDSX5:4:1322:27570:21308	60	-
chr10	5719905	5719906	A01177:95:HFCNFDSX5:4:1111:32389:15781/1	60	+
chr10	5734335	5734336	A01177:95:HFCNFDSX5:4:1156:2700:21699	60	+
chr10	5933072	5933073	A01177:95:HFCNFDSX5:4:1101:22218:10254/1	60	+
chr10	7791276	7791277	A01177:95:HFCNFDSX5:4:1127:24415:15562/1	60	+
chr10	8064426	8064427	A01177:95:HFCNFDSX5:4:1110:16975:27821/1	60	-
chr10	8920634	8920635	A01177:95:HFCNFDSX5:4:2156:26060:13025/1	60	-
chr10	9415054	9415055	A01177:95:HFCNFDSX5:4:2557:17815:19382	60	-
chr10	11138882	11138883	A01177:95:HFCNFDSX5:4:1117:31747:31704/1	60	-
chr10	11944365	11944366	A01177:95:HFCNFDSX5:4:1156:28411:10551/1	60	-
chr10	12031541	12031542	A01177:95:HFCNFDSX5:4:1107:9272:28792/1	60	+
chr10	12803458	12803459	A01177:95:HFCNFDSX5:4:1539:22779:9345	60	+
chr10	14624506	14624507	A01177:95:HFCNFDSX5:4:1444:25979:23782	60	-
chr10	14944826	14944827	A01177:95:HFCNFDSX5:4:2305:22354:33035/1	60	+
chr10	18315114	18315115	A01177:95:HFCNFDSX5:4:2416:18096:34616	60	+
chr10	21463219	21463220	A01177:95:HFCNFDSX5:4:1373:5981:33051	60	+
chr10	21575402	21575403	A01177:95:HFCNFDSX5:4:1126:1488:3568/1	60	-
chr10	21617459	21617460	A01177:95:HFCNFDSX5:4:1346:29098:36949/1	60	-
chr10	21666058	21666059	A01177:95:HFCNFDSX5:4:1634:16586:16094	60	-
chr10	21922838	21922839	A01177:95:HFCNFDSX5:4:1142:13367:17691/1	60	-
chr10	22368635	22368636	A01177:95:HFCNFDSX5:4:2151:13693:7200	60	-
chr10	26684148	26684149	A01177:95:HFCNFDSX5:4:1448:23005:33442	60	-
chr10	27484619	27484620	A01177:95:HFCNFDSX5:4:1247:27543:30906/1	60	-
chr10	28553070	28553071	A01177:95:HFCNFDSX5:4:1230:1624:13542/1	60	-
chr10	28588677	28588678	A01177:95:HFCNFDSX5:4:1161:13087:1204/1	60	+
chr10	28724841	28724842	A01177:95:HFCNFDSX5:4:1223:1262:22623/1	60	-
chr10	28967372	28967373	A01177:95:HFCNFDSX5:4:1244:5719:8234/1	60	+
chr10	30492569	30492570	A01177:95:HFCNFDSX5:4:2445:17409:36996/1	60	+
chr10	30976618	30976619	A01177:95:HFCNFDSX5:4:1262:8260:12070	60	-
chr10	31327995	31327996	A01177:95:HFCNFDSX5:4:1556:13639:24674/1	60	-
chr10	31328164	31328165	A01177:95:HFCNFDSX5:4:2513:27335:32675	60	+
chr10	31370761	31370762	A01177:95:HFCNFDSX5:4:2109:21052:33724/1	60	-
chr10	31391916	31391917	A01177:95:HFCNFDSX5:4:1109:6379:17049	60	+
chr10	31464176	31464177	A01177:95:HFCNFDSX5:4:1138:14344:36135/1	60	-
chr10	31866976	31866977	A01177:95:HFCNFDSX5:4:1140:28085:29716/1	60	-
chr10	31881999	31882000	A01177:95:HFCNFDSX5:4:1402:3893:3035	60	-
chr10	32282648	32282649	A01177:95:HFCNFDSX5:4:1159:30038:21418/1	60	+
chr10	32570412	32570413	A01177:95:HFCNFDSX5:4:2423:10447:18834	60	-
chr10	34408949	34408950	A01177:95:HFCNFDSX5:4:2448:4318:15358	60	-
chr10	34796404	34796405	A01177:95:HFCNFDSX5:4:1121:5945:36526/1	60	+
chr10	35049039	35049040	A01177:95:HFCNFDSX5:4:2461:29432:11443	60	+
chr10	35544491	35544492	A01177:95:HFCNFDSX5:4:1117:17942:32127/1	60	-
chr10	35562768	35562769	A01177:95:HFCNFDSX5:4:1316:5077:8750/1	60	-
chr10	35671284	35671285	A01177:95:HFCNFDSX5:4:1522:23005:1251	60	-
chr10	45092977	45092978	A01177:95:HFCNFDSX5:4:1105:28980:8124/1	60	+
chr10	45951952	45951953	A01177:95:HFCNFDSX5:4:1152:21612:14090/1	60	-
chr10	50374574	50374575	A01177:95:HFCNFDSX5:4:1107:7030:17394/1	60	-
chr10	50734522	50734523	A01177:95:HFCNFDSX5:4:1337:10963:11866/1	60	+
chr10	58259374	58259375	A01177:95:HFCNFDSX5:4:1219:1985:13291/1	60	+
chr10	61426410	61426411	A01177:95:HFCNFDSX5:4:1261:26268:28573/1	60	-
chr10	61426947	61426948	A01177:95:HFCNFDSX5:4:1157:1172:2143/1	60	+
chr10	61665931	61665932	A01177:95:HFCNFDSX5:4:1152:21938:10300	60	-
chr10	61699375	61699376	A01177:95:HFCNFDSX5:4:1131:25446:33661/1	60	-
chr10	62052976	62052977	A01177:95:HFCNFDSX5:4:2126:5547:14982/1	60	-
chr10	63256650	63256651	A01177:95:HFCNFDSX5:4:1115:17074:3349	60	+
chr10	68667406	68667407	A01177:95:HFCNFDSX5:4:1208:24858:31798/1	60	-
chr10	69134261	69134262	A01177:95:HFCNFDSX5:4:1254:4146:8171/1	60	+
chr10	69147310	69147311	A01177:95:HFCNFDSX5:4:1531:25201:25003	60	-
chr10	70196622	70196623	A01177:95:HFCNFDSX5:4:2611:23339:23093	60	+
chr10	70207246	70207247	A01177:95:HFCNFDSX5:4:1137:3188:32377/1	60	+
chr10	71417333	71417334	A01177:95:HFCNFDSX5:4:1549:30346:25739	60	-
chr10	72141923	72141924	A01177:95:HFCNFDSX5:4:1137:27642:2769/1	60	+
chr10	72227262	72227263	A01177:95:HFCNFDSX5:4:1346:28971:10770	60	-
chr10	72550087	72550088	A01177:95:HFCNFDSX5:4:1211:18683:24674/1	60	+
chr10	72550091	72550092	A01177:95:HFCNFDSX5:4:1472:2320:28119	60	-
chr10	72736986	72736987	A01177:95:HFCNFDSX5:4:1276:7247:27539/1	60	-
chr10	72787017	72787018	A01177:95:HFCNFDSX5:4:2463:18819:32049/1	60	-
chr10	72830297	72830298	A01177:95:HFCNFDSX5:4:2666:15203:23970	60	+
chr10	73037680	73037681	A01177:95:HFCNFDSX5:4:1116:24740:7357/1	60	+
chr10	73053484	73053485	A01177:95:HFCNFDSX5:4:2625:9028:30405/1	60	+
chr10	73134471	73134472	A01177:95:HFCNFDSX5:4:2120:30427:1861/1	60	+
chr10	73148112	73148113	A01177:95:HFCNFDSX5:4:1158:25943:10911/1	60	-
chr10	73474910	73474911	A01177:95:HFCNFDSX5:4:2442:28167:25629	60	+
chr10	74144320	74144321	A01177:95:HFCNFDSX5:4:1317:5629:6324/1	60	+
chr10	74391215	74391216	A01177:95:HFCNFDSX5:4:1345:22616:20400/1	60	+
chr10	74431167	74431168	A01177:95:HFCNFDSX5:4:1466:27371:35931/1	60	+
chr10	74562994	74562995	A01177:95:HFCNFDSX5:4:1268:32045:5791/1	60	+
chr10	74602727	74602728	A01177:95:HFCNFDSX5:4:1115:5493:15013/1	60	+
chr10	74875809	74875810	A01177:95:HFCNFDSX5:4:2466:14398:24893/1	60	+
chr10	74905001	74905002	A01177:95:HFCNFDSX5:4:1116:9173:35321/1	60	-
chr10	75010492	75010493	A01177:95:HFCNFDSX5:4:1213:1759:26396/1	60	+
chr10	75973678	75973679	A01177:95:HFCNFDSX5:4:1438:26106:26631	60	+
chr10	77401385	77401386	A01177:95:HFCNFDSX5:4:2127:8368:28541/1	60	-
chr10	79999751	79999752	A01177:95:HFCNFDSX5:4:2628:10474:27586/1	60	+
chr10	86418214	86418215	A01177:95:HFCNFDSX5:4:2626:11053:31407/1	60	-
chr10	86780986	86780987	A01177:95:HFCNFDSX5:4:1562:28727:6652/1	60	-
chr10	87310607	87310608	A01177:95:HFCNFDSX5:4:1657:8919:23265/1	60	+
chr10	87511190	87511191	A01177:95:HFCNFDSX5:4:1162:17589:29011/1	60	+
chr10	87816589	87816590	A01177:95:HFCNFDSX5:4:1268:28556:34381/1	60	-
chr10	88142060	88142061	A01177:95:HFCNFDSX5:4:1204:11840:20525/1	60	+
chr10	88299199	88299200	A01177:95:HFCNFDSX5:4:1274:30418:36667/1	60	-
chr10	88330579	88330580	A01177:95:HFCNFDSX5:4:1115:21432:2816/1	60	-
chr10	88373621	88373622	A01177:95:HFCNFDSX5:4:2321:26675:3192/1	60	+
chr10	88432434	88432435	A01177:95:HFCNFDSX5:4:1162:25364:14137/1	60	-
chr10	91488945	91488946	A01177:95:HFCNFDSX5:4:1167:5755:17378/1	60	-
chr10	91835076	91835077	A01177:95:HFCNFDSX5:4:2203:25970:26334	60	-
chr10	91996571	91996572	A01177:95:HFCNFDSX5:4:2272:13702:35681/1	60	-
chr10	92630022	92630023	A01177:95:HFCNFDSX5:4:1464:1325:1282	60	-
chr10	94349185	94349186	A01177:95:HFCNFDSX5:4:1104:11767:26443/1	60	-
chr10	94596769	94596770	A01177:95:HFCNFDSX5:4:1446:15510:15608/1	60	-
chr10	96036005	96036006	A01177:95:HFCNFDSX5:4:1440:7753:5087/1	60	-
chr10	96049530	96049531	A01177:95:HFCNFDSX5:4:1540:16541:17331/1	60	+
chr10	96296586	96296587	A01177:95:HFCNFDSX5:4:2601:6596:13886	60	-
chr10	96552771	96552772	A01177:95:HFCNFDSX5:4:1104:19886:6120/1	60	+
chr10	96899181	96899182	A01177:95:HFCNFDSX5:4:1170:9579:29011/1	60	+
chr10	96933074	96933075	A01177:95:HFCNFDSX5:4:1115:30002:31250/1	60	+
chr10	96944831	96944832	A01177:95:HFCNFDSX5:4:1345:31213:16407/1	60	-
chr10	97154881	97154882	A01177:95:HFCNFDSX5:4:1227:7627:24784/1	60	+
chr10	97171182	97171183	A01177:95:HFCNFDSX5:4:1146:29161:34898/1	60	+
chr10	100178536	100178537	A01177:95:HFCNFDSX5:4:1345:4101:30827/1	60	+
chr10	100217116	100217117	A01177:95:HFCNFDSX5:4:1123:29903:36902/1	60	-
chr10	100542029	100542030	A01177:95:HFCNFDSX5:4:1215:17852:16814/1	60	+
chr10	100932816	100932817	A01177:95:HFCNFDSX5:4:1238:15465:21261/1	60	+
chr10	100933931	100933932	A01177:95:HFCNFDSX5:4:1415:13087:28103/1	60	+
chr10	100956671	100956672	A01177:95:HFCNFDSX5:4:1169:27019:12179	60	-
chr10	101057966	101057967	A01177:95:HFCNFDSX5:4:1328:5746:13322/1	60	+
chr10	101431787	101431788	A01177:95:HFCNFDSX5:4:1536:21278:26287	60	-
chr10	101939981	101939982	A01177:95:HFCNFDSX5:4:1110:24758:2566/1	60	+
chr10	102281251	102281252	A01177:95:HFCNFDSX5:4:1139:28917:16188/1	60	-
chr10	102549156	102549157	A01177:95:HFCNFDSX5:4:1151:5050:4695/1	60	-
chr10	102989723	102989724	A01177:95:HFCNFDSX5:4:2230:32434:27696	60	+
chr10	103100890	103100891	A01177:95:HFCNFDSX5:4:1121:6126:31015/1	60	+
chr10	103152378	103152379	A01177:95:HFCNFDSX5:4:2251:13232:15640/1	60	-
chr10	108449329	108449330	A01177:95:HFCNFDSX5:4:1129:31774:17910	60	+
chr10	109529453	109529454	A01177:95:HFCNFDSX5:4:1429:1362:27712	60	-
chr10	110089477	110089478	A01177:95:HFCNFDSX5:4:1202:8585:20713/1	60	-
chr10	110094620	110094621	A01177:95:HFCNFDSX5:4:1134:5394:8609/1	60	+
chr10	112518288	112518289	A01177:95:HFCNFDSX5:4:1122:15908:4617/1	60	-
chr10	112557456	112557457	A01177:95:HFCNFDSX5:4:1435:6967:22013/1	60	+
chr10	114727320	114727321	A01177:95:HFCNFDSX5:4:1102:21775:10958/1	60	-
chr10	115081489	115081490	A01177:95:HFCNFDSX5:4:1376:24849:1971/1	60	-
chr10	115122972	115122973	A01177:95:HFCNFDSX5:4:1133:13485:13385/1	60	-
chr10	115126982	115126983	A01177:95:HFCNFDSX5:4:1272:1606:12665/1	60	-
chr10	116903448	116903449	A01177:95:HFCNFDSX5:4:2516:20220:35790/1	60	+
chr10	119908163	119908164	A01177:95:HFCNFDSX5:4:2515:5755:3662/1	60	-
chr10	120878751	120878752	A01177:95:HFCNFDSX5:4:1142:16423:30530/1	60	-
chr10	120884245	120884246	A01177:95:HFCNFDSX5:4:1228:27001:36292/1	60	+
chr10	124764340	124764341	A01177:95:HFCNFDSX5:4:1125:7672:24205	60	-
chr10	124777623	124777624	A01177:95:HFCNFDSX5:4:1347:5439:36902/1	60	+
chr10	124972687	124972688	A01177:95:HFCNFDSX5:4:2113:19253:7247/1	60	-
chr10	130165094	130165095	A01177:95:HFCNFDSX5:4:1148:7129:10551/1	60	-
chr10	131926085	131926086	A01177:95:HFCNFDSX5:4:2267:4273:16626/1	60	+
chr10	132781141	132781142	A01177:95:HFCNFDSX5:4:1122:6650:33739/1	60	-
chr10	133283848	133283849	A01177:95:HFCNFDSX5:4:1238:10050:21057	60	-
chr10	133409128	133409129	A01177:95:HFCNFDSX5:4:2315:20772:1799/1	60	+
chr10	133462746	133462747	A01177:95:HFCNFDSX5:4:2435:9950:27899/1	60	-
chr10	133468173	133468174	A01177:95:HFCNFDSX5:4:1317:13386:20917/1	60	+
chr10	133485160	133485161	A01177:95:HFCNFDSX5:4:1118:25581:33583/1	60	-
chr10	133580193	133580194	A01177:95:HFCNFDSX5:4:1175:17146:34319	60	-
chr11	243148	243149	A01177:95:HFCNFDSX5:4:1135:25572:36730/1	60	+
chr11	246824	246825	A01177:95:HFCNFDSX5:4:1125:7536:11224/1	60	+
chr11	248274	248275	A01177:95:HFCNFDSX5:4:1331:30110:27993/1	60	-
chr11	291596	291597	A01177:95:HFCNFDSX5:4:1513:21359:15186	60	+
chr11	294942	294943	A01177:95:HFCNFDSX5:4:1353:23321:30921/1	60	+
chr11	324250	324251	A01177:95:HFCNFDSX5:4:2442:15835:18991/1	60	-
chr11	336940	336941	A01177:95:HFCNFDSX5:4:1169:16071:32111	60	-
chr11	435702	435703	A01177:95:HFCNFDSX5:4:1326:5195:19476	60	+
chr11	459086	459087	A01177:95:HFCNFDSX5:4:1217:22110:16235/1	60	-
chr11	464606	464607	A01177:95:HFCNFDSX5:4:1504:22363:14199	60	-
chr11	686051	686052	A01177:95:HFCNFDSX5:4:2115:24288:3787/1	60	-
chr11	691961	691962	A01177:95:HFCNFDSX5:4:1375:29677:22420/1	60	+
chr11	691962	691963	A01177:95:HFCNFDSX5:4:1610:16342:15671	60	+
chr11	753169	753170	A01177:95:HFCNFDSX5:4:1516:12310:24815/1	60	-
chr11	905787	905788	A01177:95:HFCNFDSX5:4:1123:23285:35524/1	60	-
chr11	933446	933447	A01177:95:HFCNFDSX5:4:1118:8422:29543/1	60	+
chr11	3783807	3783808	A01177:95:HFCNFDSX5:4:1630:30273:16376	60	-
chr11	3971950	3971951	A01177:95:HFCNFDSX5:4:1127:10628:32800/1	60	+
chr11	4062130	4062131	A01177:95:HFCNFDSX5:4:1249:22345:32142/1	60	+
chr11	6317470	6317471	A01177:95:HFCNFDSX5:4:2548:19750:3599/1	60	+
chr11	6590116	6590117	A01177:95:HFCNFDSX5:4:1238:27453:37043/1	60	-
chr11	9399845	9399846	A01177:95:HFCNFDSX5:4:1168:31557:34851/1	60	+
chr11	9423284	9423285	A01177:95:HFCNFDSX5:4:1113:9236:27696/1	60	+
chr11	9525569	9525570	A01177:95:HFCNFDSX5:4:2474:10637:31720	60	-
chr11	10123816	10123817	A01177:95:HFCNFDSX5:4:1145:4743:17065/1	60	-
chr11	10853231	10853232	A01177:95:HFCNFDSX5:4:1111:2718:24643/1	60	+
chr11	11851117	11851118	A01177:95:HFCNFDSX5:4:2222:24334:2801	60	+
chr11	11865963	11865964	A01177:95:HFCNFDSX5:4:1247:15212:32784/1	60	+
chr11	11924524	11924525	A01177:95:HFCNFDSX5:4:1108:20066:10692/1	60	+
chr11	13445755	13445756	A01177:95:HFCNFDSX5:4:1676:6795:26443	60	+
chr11	13453266	13453267	A01177:95:HFCNFDSX5:4:1259:6153:28808/1	60	+
chr11	13695152	13695153	A01177:95:HFCNFDSX5:4:1211:18891:6840/1	60	+
chr11	15765514	15765515	A01177:95:HFCNFDSX5:4:1105:26024:25770/1	60	-
chr11	16175492	16175493	A01177:95:HFCNFDSX5:4:1127:29514:6073/1	60	+
chr11	16746185	16746186	A01177:95:HFCNFDSX5:4:1141:22652:6370/1	60	+
chr11	17134261	17134262	A01177:95:HFCNFDSX5:4:1108:26015:28729/1	60	-
chr11	17288363	17288364	A01177:95:HFCNFDSX5:4:1112:21793:18286/1	60	+
chr11	17310763	17310764	A01177:95:HFCNFDSX5:4:1228:5204:26287/1	60	+
chr11	17323578	17323579	A01177:95:HFCNFDSX5:4:1127:12744:1329/1	60	+
chr11	20408113	20408114	A01177:95:HFCNFDSX5:4:1146:16975:29951/1	60	-
chr11	23879495	23879496	A01177:95:HFCNFDSX5:4:1345:26259:1846/1	60	+
chr11	27338498	27338499	A01177:95:HFCNFDSX5:4:1116:28944:1705/1	60	+
chr11	27467073	27467074	A01177:95:HFCNFDSX5:4:1349:30029:29450/1	60	-
chr11	27474919	27474920	A01177:95:HFCNFDSX5:4:1657:14995:1094/1	60	+
chr11	27497206	27497207	A01177:95:HFCNFDSX5:4:1249:8739:16939/1	60	-
chr11	28095069	28095070	A01177:95:HFCNFDSX5:4:1126:4652:27774/1	60	+
chr11	31486032	31486033	A01177:95:HFCNFDSX5:4:1207:16224:19695/1	60	-
chr11	31701415	31701416	A01177:95:HFCNFDSX5:4:1301:12246:5791/1	60	-
chr11	31723926	31723927	A01177:95:HFCNFDSX5:4:1117:13458:1689/1	60	+
chr11	32719670	32719671	A01177:95:HFCNFDSX5:4:1120:25934:8829/1	60	-
chr11	32950055	32950056	A01177:95:HFCNFDSX5:4:1141:21739:21731/1	60	+
chr11	32976722	32976723	A01177:95:HFCNFDSX5:4:1132:6668:8312/1	60	+
chr11	33141152	33141153	A01177:95:HFCNFDSX5:4:1242:26639:15374/1	60	-
chr11	33346441	33346442	A01177:95:HFCNFDSX5:4:1216:25780:25567/1	60	+
chr11	35075064	35075065	A01177:95:HFCNFDSX5:4:1151:7708:27336/1	60	+
chr11	35686574	35686575	A01177:95:HFCNFDSX5:4:2163:17571:16799/1	60	+
chr11	38961531	38961532	A01177:95:HFCNFDSX5:4:1560:2239:7999	60	-
chr11	43609475	43609476	A01177:95:HFCNFDSX5:4:2376:5629:20040/1	60	-
chr11	43699078	43699079	A01177:95:HFCNFDSX5:4:1113:7292:31219/1	60	-
chr11	45853189	45853190	A01177:95:HFCNFDSX5:4:1105:21079:6903/1	60	+
chr11	45961387	45961388	A01177:95:HFCNFDSX5:4:1248:5529:26537/1	60	+
chr11	46004796	46004797	A01177:95:HFCNFDSX5:4:1349:24542:14747	60	-
chr11	46102714	46102715	A01177:95:HFCNFDSX5:4:1277:30689:9173/1	60	+
chr11	46762251	46762252	A01177:95:HFCNFDSX5:4:2377:4390:28604/1	60	+
chr11	46770681	46770682	A01177:95:HFCNFDSX5:4:1252:13684:13228/1	60	-
chr11	46800278	46800279	A01177:95:HFCNFDSX5:4:1108:21079:12853/1	60	+
chr11	46817540	46817541	A01177:95:HFCNFDSX5:4:1152:21567:21934/1	60	+
chr11	46962971	46962972	A01177:95:HFCNFDSX5:4:1115:4752:14418	60	-
chr11	46982002	46982003	A01177:95:HFCNFDSX5:4:2546:32280:2691/1	60	+
chr11	46996775	46996776	A01177:95:HFCNFDSX5:4:1206:11831:9173/1	60	+
chr11	47222761	47222762	A01177:95:HFCNFDSX5:4:1126:10068:27101/1	60	+
chr11	47455138	47455139	A01177:95:HFCNFDSX5:4:2653:10294:30342/1	60	-
chr11	47625519	47625520	A01177:95:HFCNFDSX5:4:1158:30644:33552/1	60	-
chr11	47730934	47730935	A01177:95:HFCNFDSX5:4:1361:13340:25911/1	60	-
chr11	47734036	47734037	A01177:95:HFCNFDSX5:4:1436:10267:10473	60	-
chr11	47769245	47769246	A01177:95:HFCNFDSX5:4:1635:7048:10191	60	-
chr11	57724718	57724719	A01177:95:HFCNFDSX5:4:1116:7798:1063/1	60	-
chr11	59577634	59577635	A01177:95:HFCNFDSX5:4:1106:9986:10394/1	60	+
chr11	60443942	60443943	A01177:95:HFCNFDSX5:4:2344:9525:27101/1	60	-
chr11	60655120	60655121	A01177:95:HFCNFDSX5:4:1261:31901:6668/1	60	-
chr11	60915164	60915165	A01177:95:HFCNFDSX5:4:2642:20934:16830/1	60	-
chr11	61283806	61283807	A01177:95:HFCNFDSX5:4:1620:31195:36292/1	60	+
chr11	61408989	61408990	A01177:95:HFCNFDSX5:4:2476:10863:28541	60	+
chr11	61422074	61422075	A01177:95:HFCNFDSX5:4:1174:18918:4006/1	60	+
chr11	61665162	61665163	A01177:95:HFCNFDSX5:4:2511:1334:11976	60	+
chr11	61852169	61852170	A01177:95:HFCNFDSX5:4:1116:19687:7717/1	60	+
chr11	62350196	62350197	A01177:95:HFCNFDSX5:4:1128:17056:34100/1	60	+
chr11	62362012	62362013	A01177:95:HFCNFDSX5:4:1168:25030:24518/1	60	-
chr11	62566240	62566241	A01177:95:HFCNFDSX5:4:1107:5584:17926/1	60	-
chr11	62572242	62572243	A01177:95:HFCNFDSX5:4:1102:26946:25895/1	60	-
chr11	62572343	62572344	A01177:95:HFCNFDSX5:4:1370:24903:36041	60	-
chr11	62669353	62669354	A01177:95:HFCNFDSX5:4:1305:29595:2456/1	60	+
chr11	62716905	62716906	A01177:95:HFCNFDSX5:4:2435:3757:13636/1	60	-
chr11	62732966	62732967	A01177:95:HFCNFDSX5:4:1142:30083:20588/1	60	-
chr11	62750519	62750520	A01177:95:HFCNFDSX5:4:1206:32615:9377/1	60	-
chr11	62781252	62781253	A01177:95:HFCNFDSX5:4:2452:22706:4742/1	60	+
chr11	62873370	62873371	A01177:95:HFCNFDSX5:4:1651:7970:34804/1	60	+
chr11	62873667	62873668	A01177:95:HFCNFDSX5:4:1139:13232:13385/1	60	-
chr11	63642177	63642178	A01177:95:HFCNFDSX5:4:1335:19506:33802/1	60	+
chr11	63642599	63642600	A01177:95:HFCNFDSX5:4:1105:11035:6417/1	60	+
chr11	63642601	63642602	A01177:95:HFCNFDSX5:4:2357:9670:15765/1	60	+
chr11	63650199	63650200	A01177:95:HFCNFDSX5:4:1165:27941:33473/1	60	+
chr11	63652848	63652849	A01177:95:HFCNFDSX5:4:1409:10556:10473/1	60	+
chr11	63656333	63656334	A01177:95:HFCNFDSX5:4:1303:22797:34366/1	60	-
chr11	63685802	63685803	A01177:95:HFCNFDSX5:4:1232:25572:31438/1	60	-
chr11	63688093	63688094	A01177:95:HFCNFDSX5:4:2135:3839:18787/1	60	-
chr11	63699593	63699594	A01177:95:HFCNFDSX5:4:1217:14588:13385/1	60	+
chr11	63713326	63713327	A01177:95:HFCNFDSX5:4:2463:11586:9721	60	-
chr11	63714358	63714359	A01177:95:HFCNFDSX5:4:1205:5620:10034/1	60	-
chr11	63717733	63717734	A01177:95:HFCNFDSX5:4:1104:9534:27837/1	60	-
chr11	63845698	63845699	A01177:95:HFCNFDSX5:4:1271:4164:20823/1	60	-
chr11	63852188	63852189	A01177:95:HFCNFDSX5:4:1133:22444:36667/1	60	-
chr11	63852617	63852618	A01177:95:HFCNFDSX5:4:1106:6741:3333/1	60	-
chr11	63853622	63853623	A01177:95:HFCNFDSX5:4:1112:22968:18881/1	60	+
chr11	63855654	63855655	A01177:95:HFCNFDSX5:4:1145:5159:28087/1	60	-
chr11	63977892	63977893	A01177:95:HFCNFDSX5:4:2164:26756:30921	60	-
chr11	64196800	64196801	A01177:95:HFCNFDSX5:4:1123:2383:32330	60	+
chr11	64201098	64201099	A01177:95:HFCNFDSX5:4:2614:13141:21652	60	-
chr11	64213924	64213925	A01177:95:HFCNFDSX5:4:1124:28149:28166/1	60	+
chr11	64764975	64764976	A01177:95:HFCNFDSX5:4:1261:28655:36057/1	60	-
chr11	64771044	64771045	A01177:95:HFCNFDSX5:4:1103:31693:17394/1	60	+
chr11	64771448	64771449	A01177:95:HFCNFDSX5:4:1160:11062:20807/1	60	-
chr11	64772389	64772390	A01177:95:HFCNFDSX5:4:1301:14859:26506/1	60	+
chr11	64772951	64772952	A01177:95:HFCNFDSX5:4:2678:13892:22044/1	60	+
chr11	64774237	64774238	A01177:95:HFCNFDSX5:4:1446:14651:32377/1	60	+
chr11	64774936	64774937	A01177:95:HFCNFDSX5:4:1249:24460:5901/1	60	+
chr11	64775445	64775446	A01177:95:HFCNFDSX5:4:1337:27778:19132	60	+
chr11	64807186	64807187	A01177:95:HFCNFDSX5:4:1102:22272:33677/1	60	+
chr11	64866391	64866392	A01177:95:HFCNFDSX5:4:1437:19135:19664	60	-
chr11	65102408	65102409	A01177:95:HFCNFDSX5:4:1154:2745:24909/1	60	-
chr11	65102899	65102900	A01177:95:HFCNFDSX5:4:2446:18738:27774	60	+
chr11	65193134	65193135	A01177:95:HFCNFDSX5:4:1360:18575:34757/1	60	-
chr11	65194351	65194352	A01177:95:HFCNFDSX5:4:1168:4237:14528/1	60	+
chr11	65196203	65196204	A01177:95:HFCNFDSX5:4:1639:18295:1611/1	60	-
chr11	65267974	65267975	A01177:95:HFCNFDSX5:4:1155:25789:13870/1	60	+
chr11	65274398	65274399	A01177:95:HFCNFDSX5:4:1258:28067:34788	60	+
chr11	65278656	65278657	A01177:95:HFCNFDSX5:4:1211:29252:25066/1	60	-
chr11	65279197	65279198	A01177:95:HFCNFDSX5:4:1262:11812:1877/1	60	+
chr11	65294327	65294328	A01177:95:HFCNFDSX5:4:2172:17770:9846	60	+
chr11	65340726	65340727	A01177:95:HFCNFDSX5:4:1141:29414:33051/1	60	+
chr11	65342172	65342173	A01177:95:HFCNFDSX5:4:1228:29803:32941/1	60	-
chr11	65406373	65406374	A01177:95:HFCNFDSX5:4:1144:26865:32268/1	60	+
chr11	65433720	65433721	A01177:95:HFCNFDSX5:4:1502:26847:4272/1	60	-
chr11	65436117	65436118	A01177:95:HFCNFDSX5:4:1318:28718:12806/1	60	+
chr11	65437414	65437415	A01177:95:HFCNFDSX5:4:1143:26286:28322/1	60	+
chr11	65438129	65438130	A01177:95:HFCNFDSX5:4:1136:10601:25113	60	-
chr11	65439596	65439597	A01177:95:HFCNFDSX5:4:1110:5683:28651/1	60	-
chr11	65456925	65456926	A01177:95:HFCNFDSX5:4:1131:3088:5650/1	60	-
chr11	65501774	65501775	A01177:95:HFCNFDSX5:4:1461:15374:16814	60	-
chr11	65502540	65502541	A01177:95:HFCNFDSX5:4:1133:13358:6026/1	60	-
chr11	65610782	65610783	A01177:95:HFCNFDSX5:4:2131:23791:17018/1	60	-
chr11	66055464	66055465	A01177:95:HFCNFDSX5:4:1113:28809:7420/1	60	+
chr11	66060492	66060493	A01177:95:HFCNFDSX5:4:2413:6126:34303	60	-
chr11	66062309	66062310	A01177:95:HFCNFDSX5:4:1647:28194:34131/1	60	-
chr11	66085031	66085032	A01177:95:HFCNFDSX5:4:1264:27633:11240/1	60	-
chr11	66105431	66105432	A01177:95:HFCNFDSX5:4:1139:2049:2159/1	60	+
chr11	66120401	66120402	A01177:95:HFCNFDSX5:4:1116:18385:21715/1	60	+
chr11	66135747	66135748	A01177:95:HFCNFDSX5:4:1116:20754:30076/1	60	+
chr11	66240647	66240648	A01177:95:HFCNFDSX5:4:1153:22634:3583/1	60	+
chr11	66433106	66433107	A01177:95:HFCNFDSX5:4:1171:15826:14873/1	60	-
chr11	66541292	66541293	A01177:95:HFCNFDSX5:4:2101:22119:5447/1	60	-
chr11	66620304	66620305	A01177:95:HFCNFDSX5:4:1365:8467:20415/1	60	-
chr11	66620753	66620754	A01177:95:HFCNFDSX5:4:1350:19271:14982/1	60	+
chr11	66634633	66634634	A01177:95:HFCNFDSX5:4:1105:7681:10034/1	60	-
chr11	66643143	66643144	A01177:95:HFCNFDSX5:4:1122:3649:28354/1	60	+
chr11	66658820	66658821	A01177:95:HFCNFDSX5:4:1105:7509:35853/1	60	-
chr11	66671559	66671560	A01177:95:HFCNFDSX5:4:1335:15194:28401/1	60	+
chr11	66758831	66758832	A01177:95:HFCNFDSX5:4:1674:9995:6778/1	60	+
chr11	66765190	66765191	A01177:95:HFCNFDSX5:4:1253:20889:16689/1	60	-
chr11	66765606	66765607	A01177:95:HFCNFDSX5:4:2478:9598:24283/1	60	+
chr11	66778189	66778190	A01177:95:HFCNFDSX5:4:2345:1136:1141	60	-
chr11	66801980	66801981	A01177:95:HFCNFDSX5:4:1557:2591:30279	60	-
chr11	66830429	66830430	A01177:95:HFCNFDSX5:4:1113:23411:16955/1	60	+
chr11	67038849	67038850	A01177:95:HFCNFDSX5:4:2569:23077:30499/1	60	-
chr11	67134857	67134858	A01177:95:HFCNFDSX5:4:1126:5502:12367/1	60	+
chr11	67136420	67136421	A01177:95:HFCNFDSX5:4:2659:26106:2926	60	-
chr11	67153948	67153949	A01177:95:HFCNFDSX5:4:1123:9552:34882/1	60	-
chr11	67169193	67169194	A01177:95:HFCNFDSX5:4:1215:27254:23453/1	60	-
chr11	67172497	67172498	A01177:95:HFCNFDSX5:4:1248:14561:11835/1	60	-
chr11	67174767	67174768	A01177:95:HFCNFDSX5:4:1135:29803:25300/1	60	+
chr11	67177395	67177396	A01177:95:HFCNFDSX5:4:1415:30183:7513/1	60	+
chr11	67179098	67179099	A01177:95:HFCNFDSX5:4:1136:25220:7654/1	60	-
chr11	67181198	67181199	A01177:95:HFCNFDSX5:4:1176:11062:14199/1	60	+
chr11	67186730	67186731	A01177:95:HFCNFDSX5:4:1140:31268:21668/1	60	-
chr11	67186992	67186993	A01177:95:HFCNFDSX5:4:2374:8024:3991/1	60	-
chr11	67186994	67186995	A01177:95:HFCNFDSX5:4:1149:18973:14779/1	60	-
chr11	67200529	67200530	A01177:95:HFCNFDSX5:4:1157:16260:32753/1	60	+
chr11	67207187	67207188	A01177:95:HFCNFDSX5:4:1321:10465:18834/1	60	+
chr11	67211150	67211151	A01177:95:HFCNFDSX5:4:2644:10248:21966/1	60	-
chr11	67213334	67213335	A01177:95:HFCNFDSX5:4:1211:25346:1141	60	-
chr11	67220528	67220529	A01177:95:HFCNFDSX5:4:2316:23782:36511/1	60	-
chr11	67233013	67233014	A01177:95:HFCNFDSX5:4:1144:12156:28181/1	60	+
chr11	67236286	67236287	A01177:95:HFCNFDSX5:4:1517:24487:24017/1	60	-
chr11	67290351	67290352	A01177:95:HFCNFDSX5:4:1570:18629:25864	60	-
chr11	67403194	67403195	A01177:95:HFCNFDSX5:4:1155:26431:10379	60	+
chr11	67430676	67430677	A01177:95:HFCNFDSX5:4:2346:7247:5776/1	60	+
chr11	67507246	67507247	A01177:95:HFCNFDSX5:4:1170:19036:11945/1	60	+
chr11	67587950	67587951	A01177:95:HFCNFDSX5:4:1103:17336:9189/1	60	-
chr11	68093584	68093585	A01177:95:HFCNFDSX5:4:2325:5231:37012/1	60	-
chr11	68101292	68101293	A01177:95:HFCNFDSX5:4:1123:12626:21292/1	60	+
chr11	68116539	68116540	A01177:95:HFCNFDSX5:4:1406:11388:23970/1	60	+
chr11	68178676	68178677	A01177:95:HFCNFDSX5:4:1160:31647:17190/1	60	+
chr11	68189250	68189251	A01177:95:HFCNFDSX5:4:1212:29749:35947/1	60	-
chr11	68499136	68499137	A01177:95:HFCNFDSX5:4:1567:25066:12743/1	60	-
chr11	68524314	68524315	A01177:95:HFCNFDSX5:4:1134:5538:26804/1	60	-
chr11	68558075	68558076	A01177:95:HFCNFDSX5:4:1327:9272:27790/1	60	-
chr11	68571382	68571383	A01177:95:HFCNFDSX5:4:1116:11632:20008/1	60	+
chr11	68596100	68596101	A01177:95:HFCNFDSX5:4:1149:19063:26616/1	60	+
chr11	70309421	70309422	A01177:95:HFCNFDSX5:4:1149:30752:7059/1	60	+
chr11	70344786	70344787	A01177:95:HFCNFDSX5:4:1504:25997:19304/1	60	-
chr11	70347569	70347570	A01177:95:HFCNFDSX5:4:1423:29505:13166	60	+
chr11	71468658	71468659	A01177:95:HFCNFDSX5:4:1174:23041:32315/1	60	+
chr11	71485683	71485684	A01177:95:HFCNFDSX5:4:1238:31340:18662	60	-
chr11	71959391	71959392	A01177:95:HFCNFDSX5:4:2119:17219:17440	60	-
chr11	71965900	71965901	A01177:95:HFCNFDSX5:4:1160:12427:36855/1	60	+
chr11	72047943	72047944	A01177:95:HFCNFDSX5:4:1113:30083:4993/1	60	-
chr11	72417455	72417456	A01177:95:HFCNFDSX5:4:1102:20717:10535/1	60	-
chr11	72769024	72769025	A01177:95:HFCNFDSX5:4:1104:16622:31657/1	60	+
chr11	72859366	72859367	A01177:95:HFCNFDSX5:4:1108:11559:6793/1	60	-
chr11	72861096	72861097	A01177:95:HFCNFDSX5:4:1267:26115:21856/1	60	-
chr11	72866363	72866364	A01177:95:HFCNFDSX5:4:1244:25762:23657	60	+
chr11	72883601	72883602	A01177:95:HFCNFDSX5:4:1104:7157:5556/1	60	+
chr11	72948581	72948582	A01177:95:HFCNFDSX5:4:1236:7482:34272/1	60	-
chr11	72950324	72950325	A01177:95:HFCNFDSX5:4:1238:32407:12680/1	60	-
chr11	72981163	72981164	A01177:95:HFCNFDSX5:4:1151:18927:13510/1	60	+
chr11	73019154	73019155	A01177:95:HFCNFDSX5:4:1118:12798:9095/1	60	+
chr11	73032151	73032152	A01177:95:HFCNFDSX5:4:1267:11297:18490/1	60	-
chr11	73085680	73085681	A01177:95:HFCNFDSX5:4:1116:29930:4038/1	60	+
chr11	73089448	73089449	A01177:95:HFCNFDSX5:4:1212:9200:11005/1	60	-
chr11	73092942	73092943	A01177:95:HFCNFDSX5:4:1314:4137:27508/1	60	-
chr11	73101796	73101797	A01177:95:HFCNFDSX5:4:1518:30843:1110	60	-
chr11	73120303	73120304	A01177:95:HFCNFDSX5:4:1153:20645:33082/1	60	+
chr11	73490473	73490474	A01177:95:HFCNFDSX5:4:1124:26747:21261/1	60	+
chr11	73568323	73568324	A01177:95:HFCNFDSX5:4:1101:4146:5509/1	60	-
chr11	73581435	73581436	A01177:95:HFCNFDSX5:4:1112:18141:7733/1	60	+
chr11	73711362	73711363	A01177:95:HFCNFDSX5:4:2640:18177:30217	60	-
chr11	74104104	74104105	A01177:95:HFCNFDSX5:4:1230:16477:36166/1	60	-
chr11	74152264	74152265	A01177:95:HFCNFDSX5:4:1125:5755:6887/1	60	-
chr11	74156205	74156206	A01177:95:HFCNFDSX5:4:1565:6994:22936/1	60	-
chr11	74158186	74158187	A01177:95:HFCNFDSX5:4:1165:29713:20635/1	60	+
chr11	74205837	74205838	A01177:95:HFCNFDSX5:4:1111:16188:10582/1	60	-
chr11	74519678	74519679	A01177:95:HFCNFDSX5:4:1143:13675:2566/1	60	-
chr11	74810240	74810241	A01177:95:HFCNFDSX5:4:1111:2754:22701/1	60	+
chr11	75882017	75882018	A01177:95:HFCNFDSX5:4:1165:16866:3270/1	60	-
chr11	76011053	76011054	A01177:95:HFCNFDSX5:4:1117:6623:6261	60	-
chr11	76453758	76453759	A01177:95:HFCNFDSX5:4:1321:27082:33520/1	60	+
chr11	76512774	76512775	A01177:95:HFCNFDSX5:4:1556:4318:16579/1	60	+
chr11	76513952	76513953	A01177:95:HFCNFDSX5:4:1259:8269:36886/1	60	+
chr11	77672294	77672295	A01177:95:HFCNFDSX5:4:1631:25681:36542	60	-
chr11	77710999	77711000	A01177:95:HFCNFDSX5:4:1146:30327:26866/1	60	+
chr11	77727072	77727073	A01177:95:HFCNFDSX5:4:1127:2492:30138/1	60	+
chr11	77974992	77974993	A01177:95:HFCNFDSX5:4:1454:6144:10254	60	-
chr11	78615570	78615571	A01177:95:HFCNFDSX5:4:1159:4643:36245/1	60	+
chr11	81052570	81052571	A01177:95:HFCNFDSX5:4:1243:17526:36041/1	60	-
chr11	82698230	82698231	A01177:95:HFCNFDSX5:4:1154:17183:20165	60	+
chr11	83661652	83661653	A01177:95:HFCNFDSX5:4:2473:18502:34663	60	-
chr11	86256550	86256551	A01177:95:HFCNFDSX5:4:1177:29170:31908/1	60	+
chr11	87213383	87213384	A01177:95:HFCNFDSX5:4:1219:30544:31093	60	+
chr11	90255021	90255022	A01177:95:HFCNFDSX5:4:1201:15167:23156/1	60	-
chr11	90323307	90323308	A01177:95:HFCNFDSX5:4:1517:11849:7733	60	-
chr11	90356149	90356150	A01177:95:HFCNFDSX5:4:1127:18340:1313/1	60	+
chr11	90444911	90444912	A01177:95:HFCNFDSX5:4:1361:2663:32221/1	60	+
chr11	90656555	90656556	A01177:95:HFCNFDSX5:4:1254:25301:21355/1	60	-
chr11	91013378	91013379	A01177:95:HFCNFDSX5:4:1129:4273:10050/1	60	-
chr11	94560822	94560823	A01177:95:HFCNFDSX5:4:1553:25292:3490/1	60	+
chr11	95071266	95071267	A01177:95:HFCNFDSX5:4:1129:29523:36151/1	60	-
chr11	95793531	95793532	A01177:95:HFCNFDSX5:4:2271:25427:37043/1	60	-
chr11	99891405	99891406	A01177:95:HFCNFDSX5:4:2650:15808:32315/1	60	+
chr11	103217670	103217671	A01177:95:HFCNFDSX5:4:1137:19904:1485/1	60	-
chr11	108148718	108148719	A01177:95:HFCNFDSX5:4:2229:1090:30373/1	60	+
chr11	108152994	108152995	A01177:95:HFCNFDSX5:4:1165:15338:28275/1	60	-
chr11	108191967	108191968	A01177:95:HFCNFDSX5:4:1118:17562:21793/1	60	-
chr11	108293495	108293496	A01177:95:HFCNFDSX5:4:1122:28474:2644/1	60	-
chr11	108691617	108691618	A01177:95:HFCNFDSX5:4:1101:6171:29027/1	60	+
chr11	108719307	108719308	A01177:95:HFCNFDSX5:4:1122:2157:18693/1	60	-
chr11	108849605	108849606	A01177:95:HFCNFDSX5:4:1118:27082:22216/1	60	+
chr11	109550193	109550194	A01177:95:HFCNFDSX5:4:2349:23086:23876	60	-
chr11	111643557	111643558	A01177:95:HFCNFDSX5:4:1118:2663:16501	60	-
chr11	111957284	111957285	A01177:95:HFCNFDSX5:4:1214:8721:19570/1	60	-
chr11	111986346	111986347	A01177:95:HFCNFDSX5:4:2430:1244:34804/1	60	-
chr11	113202836	113202837	A01177:95:HFCNFDSX5:4:1143:14724:35978	60	-
chr11	114261875	114261876	A01177:95:HFCNFDSX5:4:1143:7030:19742/1	60	+
chr11	117086105	117086106	A01177:95:HFCNFDSX5:4:1138:12156:36448/1	60	+
chr11	117693300	117693301	A01177:95:HFCNFDSX5:4:1422:13883:7560	60	-
chr11	118307363	118307364	A01177:95:HFCNFDSX5:4:1114:4987:22936/1	60	+
chr11	118450226	118450227	A01177:95:HFCNFDSX5:4:1116:18078:32393	60	+
chr11	118486487	118486488	A01177:95:HFCNFDSX5:4:1125:13801:36323/1	60	-
chr11	118498914	118498915	A01177:95:HFCNFDSX5:4:1511:31855:32988	60	+
chr11	118769034	118769035	A01177:95:HFCNFDSX5:4:1121:24523:15530	60	+
chr11	119304047	119304048	A01177:95:HFCNFDSX5:4:1144:31611:29559/1	60	+
chr11	121041074	121041075	A01177:95:HFCNFDSX5:4:1549:6759:21684/1	60	+
chr11	121046937	121046938	A01177:95:HFCNFDSX5:4:1103:8377:32910/1	60	-
chr11	122709553	122709554	A01177:95:HFCNFDSX5:4:1102:17038:28588/1	60	-
chr11	122761684	122761685	A01177:95:HFCNFDSX5:4:1135:30581:11584/1	60	-
chr11	122786809	122786810	A01177:95:HFCNFDSX5:4:1501:3052:13886	60	+
chr11	122786810	122786811	A01177:95:HFCNFDSX5:4:2105:6723:26130	60	+
chr11	125604691	125604692	A01177:95:HFCNFDSX5:4:1103:10872:31908/1	60	+
chr11	125648400	125648401	A01177:95:HFCNFDSX5:4:1106:17128:31939/1	60	-
chr11	125666314	125666315	A01177:95:HFCNFDSX5:4:1116:19759:10535/1	60	-
chr11	125681542	125681543	A01177:95:HFCNFDSX5:4:1130:11180:3537/1	60	+
chr11	128300461	128300462	A01177:95:HFCNFDSX5:4:1265:6614:33364/1	60	+
chr11	128493732	128493733	A01177:95:HFCNFDSX5:4:1138:27597:2910/1	60	-
chr11	128497678	128497679	A01177:95:HFCNFDSX5:4:1175:14371:20369/1	60	+
chr11	128502763	128502764	A01177:95:HFCNFDSX5:4:2632:21115:21559	60	-
chr11	128580850	128580851	A01177:95:HFCNFDSX5:4:1141:23231:11005/1	60	-
chr11	128703214	128703215	A01177:95:HFCNFDSX5:4:1113:13530:27806/1	60	+
chr11	129168167	129168168	A01177:95:HFCNFDSX5:4:2473:27751:11256/1	60	+
chr11	130239692	130239693	A01177:95:HFCNFDSX5:4:1113:2112:21214/1	60	-
chr11	134182885	134182886	A01177:95:HFCNFDSX5:4:1612:21721:26678/1	60	-
chr11	134193987	134193988	A01177:95:HFCNFDSX5:4:1355:9435:2174/1	60	+
chr11	134210512	134210513	A01177:95:HFCNFDSX5:4:1101:28854:14700/1	60	-
chr11	134301634	134301635	A01177:95:HFCNFDSX5:4:1206:20745:25394/1	60	-
chr12	284733	284734	A01177:95:HFCNFDSX5:4:2648:18973:28307/1	60	+
chr12	316038	316039	A01177:95:HFCNFDSX5:4:1161:20292:13964/1	60	+
chr12	317355	317356	A01177:95:HFCNFDSX5:4:1135:16966:3411/1	60	+
chr12	350110	350111	A01177:95:HFCNFDSX5:4:1342:17553:2049/1	60	-
chr12	361760	361761	A01177:95:HFCNFDSX5:4:1132:6831:7247/1	60	-
chr12	782537	782538	A01177:95:HFCNFDSX5:4:1124:11867:4069/1	60	+
chr12	784786	784787	A01177:95:HFCNFDSX5:4:1209:15185:11882/1	60	-
chr12	804385	804386	A01177:95:HFCNFDSX5:4:2130:7301:2425	60	-
chr12	805954	805955	A01177:95:HFCNFDSX5:4:1105:25952:1407/1	60	+
chr12	824713	824714	A01177:95:HFCNFDSX5:4:1431:4481:5963/1	60	-
chr12	856739	856740	A01177:95:HFCNFDSX5:4:2320:19190:19069/1	60	-
chr12	862350	862351	A01177:95:HFCNFDSX5:4:1376:2501:8108/1	60	-
chr12	1024029	1024030	A01177:95:HFCNFDSX5:4:2532:18014:14372	60	-
chr12	1149977	1149978	A01177:95:HFCNFDSX5:4:1105:12698:19852/1	60	-
chr12	1186770	1186771	A01177:95:HFCNFDSX5:4:1106:25201:21433/1	60	+
chr12	1699972	1699973	A01177:95:HFCNFDSX5:4:1375:27715:18396/1	60	-
chr12	1702903	1702904	A01177:95:HFCNFDSX5:4:1149:32497:5259/1	60	-
chr12	1718852	1718853	A01177:95:HFCNFDSX5:4:1156:16288:29919/1	60	+
chr12	1728190	1728191	A01177:95:HFCNFDSX5:4:1170:1262:17957/1	60	+
chr12	1761697	1761698	A01177:95:HFCNFDSX5:4:1317:10972:22435/1	60	+
chr12	1766162	1766163	A01177:95:HFCNFDSX5:4:2248:12391:7482	60	-
chr12	1991896	1991897	A01177:95:HFCNFDSX5:4:2376:10818:16344	60	-
chr12	2908758	2908759	A01177:95:HFCNFDSX5:4:1356:17662:15452/1	60	+
chr12	4348061	4348062	A01177:95:HFCNFDSX5:4:2344:6533:26553/1	60	-
chr12	4496149	4496150	A01177:95:HFCNFDSX5:4:1135:7030:21778/1	60	+
chr12	4612474	4612475	A01177:95:HFCNFDSX5:4:1117:3070:11663/1	60	-
chr12	6456090	6456091	A01177:95:HFCNFDSX5:4:1326:28330:21183/1	60	+
chr12	6465035	6465036	A01177:95:HFCNFDSX5:4:2629:15139:20040/1	60	-
chr12	6507498	6507499	A01177:95:HFCNFDSX5:4:1318:24144:19257	60	-
chr12	6518343	6518344	A01177:95:HFCNFDSX5:4:1114:31629:32127/1	60	+
chr12	6520646	6520647	A01177:95:HFCNFDSX5:4:1116:8648:30185/1	60	+
chr12	6523816	6523817	A01177:95:HFCNFDSX5:4:2512:19904:17957	60	+
chr12	6562841	6562842	A01177:95:HFCNFDSX5:4:1172:23131:20917	60	-
chr12	6585126	6585127	A01177:95:HFCNFDSX5:4:1345:2067:20134/1	60	+
chr12	6599736	6599737	A01177:95:HFCNFDSX5:4:1272:32289:7247/1	60	-
chr12	6681658	6681659	A01177:95:HFCNFDSX5:4:1117:7808:29230/1	60	+
chr12	6685992	6685993	A01177:95:HFCNFDSX5:4:1626:9661:8954/1	60	+
chr12	6800135	6800136	A01177:95:HFCNFDSX5:4:1125:28357:18662/1	60	-
chr12	6803419	6803420	A01177:95:HFCNFDSX5:4:1659:2284:9111	60	+
chr12	6807686	6807687	A01177:95:HFCNFDSX5:4:1108:25690:35055	60	+
chr12	6842190	6842191	A01177:95:HFCNFDSX5:4:1111:22101:16814	60	+
chr12	6862691	6862692	A01177:95:HFCNFDSX5:4:1334:15835:11537/1	60	+
chr12	6993525	6993526	A01177:95:HFCNFDSX5:4:1128:27028:20055/1	60	+
chr12	7004702	7004703	A01177:95:HFCNFDSX5:4:1132:27227:35744/1	60	-
chr12	7926754	7926755	A01177:95:HFCNFDSX5:4:1124:6207:24956/1	60	-
chr12	8712463	8712464	A01177:95:HFCNFDSX5:4:1403:26937:7216	60	+
chr12	8714611	8714612	A01177:95:HFCNFDSX5:4:1162:16902:21026/1	60	+
chr12	8748853	8748854	A01177:95:HFCNFDSX5:4:1101:13476:1689/1	60	-
chr12	8750316	8750317	A01177:95:HFCNFDSX5:4:1229:16884:33238/1	60	-
chr12	9396444	9396445	A01177:95:HFCNFDSX5:4:1325:15899:36918/1	60	+
chr12	9692840	9692841	A01177:95:HFCNFDSX5:4:1620:23882:7999	60	+
chr12	9960238	9960239	A01177:95:HFCNFDSX5:4:1154:7690:15718/1	60	+
chr12	10332878	10332879	A01177:95:HFCNFDSX5:4:1433:10728:19445/1	60	-
chr12	10450242	10450243	A01177:95:HFCNFDSX5:4:1107:4191:36933/1	60	-
chr12	10699175	10699176	A01177:95:HFCNFDSX5:4:1365:14841:25097/1	60	+
chr12	12732948	12732949	A01177:95:HFCNFDSX5:4:1156:2962:16517/1	60	-
chr12	14252570	14252571	A01177:95:HFCNFDSX5:4:1124:8458:14074/1	60	-
chr12	14460995	14460996	A01177:95:HFCNFDSX5:4:1108:17571:11569/1	60	+
chr12	14829408	14829409	A01177:95:HFCNFDSX5:4:2205:32163:3521/1	60	+
chr12	19161414	19161415	A01177:95:HFCNFDSX5:4:1120:32036:21840/1	60	+
chr12	19162126	19162127	A01177:95:HFCNFDSX5:4:1237:19822:6699	60	-
chr12	21865472	21865473	A01177:95:HFCNFDSX5:4:1145:3468:28729/1	60	-
chr12	22457229	22457230	A01177:95:HFCNFDSX5:4:2554:16016:34460/1	60	-
chr12	22485272	22485273	A01177:95:HFCNFDSX5:4:1463:8919:5196/1	60	+
chr12	22560047	22560048	A01177:95:HFCNFDSX5:4:1223:24108:24643/1	60	+
chr12	22642219	22642220	A01177:95:HFCNFDSX5:4:1224:28537:25457/1	60	-
chr12	22663768	22663769	A01177:95:HFCNFDSX5:4:1473:29134:16219/1	60	-
chr12	24406101	24406102	A01177:95:HFCNFDSX5:4:1101:28320:29935/1	60	-
chr12	24456906	24456907	A01177:95:HFCNFDSX5:4:1111:22851:9721/1	60	+
chr12	25216319	25216320	A01177:95:HFCNFDSX5:4:1155:15772:3881/1	60	-
chr12	26427147	26427148	A01177:95:HFCNFDSX5:4:1460:20781:35352	60	-
chr12	26646835	26646836	A01177:95:HFCNFDSX5:4:1102:20103:18458/1	60	-
chr12	26722437	26722438	A01177:95:HFCNFDSX5:4:1431:30454:3599/1	60	+
chr12	27315933	27315934	A01177:95:HFCNFDSX5:4:1111:20971:10285/1	60	+
chr12	28229168	28229169	A01177:95:HFCNFDSX5:4:1111:6506:25755/1	60	-
chr12	28450285	28450286	A01177:95:HFCNFDSX5:4:1106:9661:6261/1	60	-
chr12	28597638	28597639	A01177:95:HFCNFDSX5:4:1146:3947:2660/1	60	-
chr12	30650591	30650592	A01177:95:HFCNFDSX5:4:1150:5837:30295/1	60	-
chr12	30650985	30650986	A01177:95:HFCNFDSX5:4:1117:30228:31735/1	60	-
chr12	30653060	30653061	A01177:95:HFCNFDSX5:4:1207:3784:22232/1	60	+
chr12	30687866	30687867	A01177:95:HFCNFDSX5:4:1628:19714:31469	60	-
chr12	31570547	31570548	A01177:95:HFCNFDSX5:4:1143:18964:4116/1	60	-
chr12	31790863	31790864	A01177:95:HFCNFDSX5:4:1105:18493:34522/1	60	-
chr12	33969916	33969917	A01177:95:HFCNFDSX5:4:2361:2166:11663	60	-
chr12	39418968	39418969	A01177:95:HFCNFDSX5:4:1217:6632:9784/1	60	-
chr12	39824507	39824508	A01177:95:HFCNFDSX5:4:2302:8684:14184	60	-
chr12	42215543	42215544	A01177:95:HFCNFDSX5:4:1166:21522:14434/1	60	+
chr12	43716145	43716146	A01177:95:HFCNFDSX5:4:1107:14235:24361/1	60	+
chr12	45754516	45754517	A01177:95:HFCNFDSX5:4:1226:2031:34695/1	60	-
chr12	45805156	45805157	A01177:95:HFCNFDSX5:4:2669:30282:3803/1	60	+
chr12	45818340	45818341	A01177:95:HFCNFDSX5:4:1128:9290:8281	60	-
chr12	47669878	47669879	A01177:95:HFCNFDSX5:4:2237:22372:32158	60	-
chr12	48055682	48055683	A01177:95:HFCNFDSX5:4:1424:10131:9831/1	60	-
chr12	48583739	48583740	A01177:95:HFCNFDSX5:4:1676:31277:11099/1	60	+
chr12	48670879	48670880	A01177:95:HFCNFDSX5:4:1130:7735:14794/1	60	-
chr12	48678919	48678920	A01177:95:HFCNFDSX5:4:1133:17128:34162/1	60	+
chr12	48699087	48699088	A01177:95:HFCNFDSX5:4:2206:20961:12023	60	-
chr12	48709070	48709071	A01177:95:HFCNFDSX5:4:2342:28782:8876/1	60	+
chr12	48713417	48713418	A01177:95:HFCNFDSX5:4:1275:16052:30733	60	-
chr12	48844885	48844886	A01177:95:HFCNFDSX5:4:1110:27868:10175	60	-
chr12	48932618	48932619	A01177:95:HFCNFDSX5:4:2207:8657:30733	60	-
chr12	49006701	49006702	A01177:95:HFCNFDSX5:4:1137:7175:10128/1	60	-
chr12	49010993	49010994	A01177:95:HFCNFDSX5:4:2249:29333:30467/1	60	+
chr12	49013105	49013106	A01177:95:HFCNFDSX5:4:1406:2419:16611/1	60	-
chr12	49014842	49014843	A01177:95:HFCNFDSX5:4:1263:18783:22247/1	60	+
chr12	49137797	49137798	A01177:95:HFCNFDSX5:4:1101:18403:36307/1	60	+
chr12	49139967	49139968	A01177:95:HFCNFDSX5:4:1213:31747:36589/1	60	-
chr12	49146248	49146249	A01177:95:HFCNFDSX5:4:1452:4426:25942/1	60	-
chr12	49261939	49261940	A01177:95:HFCNFDSX5:4:1134:14669:12743/1	60	+
chr12	49442974	49442975	A01177:95:HFCNFDSX5:4:1315:12174:28588	60	+
chr12	49463185	49463186	A01177:95:HFCNFDSX5:4:1563:9480:36730/1	60	-
chr12	49473792	49473793	A01177:95:HFCNFDSX5:4:1107:32524:36432/1	60	+
chr12	49496227	49496228	A01177:95:HFCNFDSX5:4:1420:7256:33943/1	60	-
chr12	49497150	49497151	A01177:95:HFCNFDSX5:4:1529:16251:26944	60	-
chr12	49512936	49512937	A01177:95:HFCNFDSX5:4:1102:10086:20337/1	60	+
chr12	49517856	49517857	A01177:95:HFCNFDSX5:4:1255:4200:21167/1	60	-
chr12	49683774	49683775	A01177:95:HFCNFDSX5:4:1134:12147:8719/1	60	-
chr12	49745026	49745027	A01177:95:HFCNFDSX5:4:1301:5819:26725/1	60	-
chr12	49745613	49745614	A01177:95:HFCNFDSX5:4:1109:26847:34240	60	-
chr12	49751490	49751491	A01177:95:HFCNFDSX5:4:1248:23204:20760	60	+
chr12	49757537	49757538	A01177:95:HFCNFDSX5:4:2148:17074:29183	60	+
chr12	50013799	50013800	A01177:95:HFCNFDSX5:4:1203:14696:32487/1	60	+
chr12	50158455	50158456	A01177:95:HFCNFDSX5:4:1373:25834:25128/1	60	+
chr12	50438732	50438733	A01177:95:HFCNFDSX5:4:1608:17571:4272	60	-
chr12	50451594	50451595	A01177:95:HFCNFDSX5:4:1163:15239:20682/1	60	+
chr12	50615247	50615248	A01177:95:HFCNFDSX5:4:1543:21820:18646/1	60	-
chr12	50653653	50653654	A01177:95:HFCNFDSX5:4:1208:1895:11412/1	60	-
chr12	50654558	50654559	A01177:95:HFCNFDSX5:4:2117:13042:16658/1	60	-
chr12	50691767	50691768	A01177:95:HFCNFDSX5:4:1574:30427:2926	60	+
chr12	50691768	50691769	A01177:95:HFCNFDSX5:4:1647:15121:11741	60	+
chr12	50698271	50698272	A01177:95:HFCNFDSX5:4:2338:9390:32972/1	60	+
chr12	50745118	50745119	A01177:95:HFCNFDSX5:4:1256:32280:33129/1	60	+
chr12	50804105	50804106	A01177:95:HFCNFDSX5:4:1329:24930:15671/1	60	-
chr12	51455692	51455693	A01177:95:HFCNFDSX5:4:1305:9932:1063/1	60	-
chr12	51458519	51458520	A01177:95:HFCNFDSX5:4:1101:3694:21543/1	60	+
chr12	52622342	52622343	A01177:95:HFCNFDSX5:4:1607:5276:3897	60	+
chr12	52640283	52640284	A01177:95:HFCNFDSX5:4:1561:21640:27602/1	60	+
chr12	52676968	52676969	A01177:95:HFCNFDSX5:4:1448:9426:15154	60	+
chr12	53413779	53413780	A01177:95:HFCNFDSX5:4:1168:24849:5196/1	60	-
chr12	53456371	53456372	A01177:95:HFCNFDSX5:4:1110:30255:33066/1	60	-
chr12	53462559	53462560	A01177:95:HFCNFDSX5:4:1130:25256:13886/1	60	+
chr12	53468515	53468516	A01177:95:HFCNFDSX5:4:1423:24478:34334/1	60	+
chr12	53548674	53548675	A01177:95:HFCNFDSX5:4:1276:9543:16203/1	60	+
chr12	53565174	53565175	A01177:95:HFCNFDSX5:4:1117:17607:29888/1	60	+
chr12	53583608	53583609	A01177:95:HFCNFDSX5:4:1103:2654:36432/1	60	+
chr12	53593793	53593794	A01177:95:HFCNFDSX5:4:1325:1307:13808/1	60	+
chr12	54260605	54260606	A01177:95:HFCNFDSX5:4:1515:5819:13636/1	60	+
chr12	54268033	54268034	A01177:95:HFCNFDSX5:4:2429:9381:20087/1	60	-
chr12	54276211	54276212	A01177:95:HFCNFDSX5:4:2365:14733:24627	60	+
chr12	54311241	54311242	A01177:95:HFCNFDSX5:4:1153:1687:9768/1	60	-
chr12	54455601	54455602	A01177:95:HFCNFDSX5:4:1407:7428:8406	60	-
chr12	54459307	54459308	A01177:95:HFCNFDSX5:4:1142:23574:9533/1	60	+
chr12	54466719	54466720	A01177:95:HFCNFDSX5:4:1127:8350:29450/1	60	+
chr12	54505346	54505347	A01177:95:HFCNFDSX5:4:1153:21811:31532/1	60	-
chr12	54512574	54512575	A01177:95:HFCNFDSX5:4:2341:29369:7733/1	60	+
chr12	54521312	54521313	A01177:95:HFCNFDSX5:4:1162:28411:6042	60	-
chr12	54543407	54543408	A01177:95:HFCNFDSX5:4:1106:9543:22529/1	60	-
chr12	55775295	55775296	A01177:95:HFCNFDSX5:4:1406:32904:9314/1	60	-
chr12	55792205	55792206	A01177:95:HFCNFDSX5:4:1132:1542:3098/1	60	+
chr12	55800622	55800623	A01177:95:HFCNFDSX5:4:1361:8874:25316/1	60	-
chr12	55868068	55868069	A01177:95:HFCNFDSX5:4:1468:15230:25081	60	-
chr12	56107950	56107951	A01177:95:HFCNFDSX5:4:1133:15881:10394/1	60	+
chr12	56670384	56670385	A01177:95:HFCNFDSX5:4:1132:17897:33739/1	60	-
chr12	56677372	56677373	A01177:95:HFCNFDSX5:4:1162:27172:4304/1	60	+
chr12	57073878	57073879	A01177:95:HFCNFDSX5:4:1103:31702:4351/1	60	-
chr12	57309313	57309314	A01177:95:HFCNFDSX5:4:1161:13774:26443/1	60	-
chr12	57341427	57341428	A01177:95:HFCNFDSX5:4:1135:20039:19727	60	+
chr12	57353223	57353224	A01177:95:HFCNFDSX5:4:1106:19940:16266/1	60	-
chr12	57371913	57371914	A01177:95:HFCNFDSX5:4:1451:4463:22373	60	+
chr12	57375387	57375388	A01177:95:HFCNFDSX5:4:1575:19452:1235/1	60	+
chr12	57492592	57492593	A01177:95:HFCNFDSX5:4:1578:21314:21997/1	60	+
chr12	57541266	57541267	A01177:95:HFCNFDSX5:4:1141:5367:20682	60	+
chr12	58688113	58688114	A01177:95:HFCNFDSX5:4:2436:31087:31688	60	+
chr12	60388440	60388441	A01177:95:HFCNFDSX5:4:1566:7256:23923/1	60	+
chr12	61617395	61617396	A01177:95:HFCNFDSX5:4:2306:2609:27117	60	-
chr12	62222655	62222656	A01177:95:HFCNFDSX5:4:2122:24632:19883	60	+
chr12	62559353	62559354	A01177:95:HFCNFDSX5:4:1104:28094:21245/1	60	-
chr12	62572694	62572695	A01177:95:HFCNFDSX5:4:1120:12491:28134/1	60	-
chr12	62600743	62600744	A01177:95:HFCNFDSX5:4:1509:31421:34334/1	60	+
chr12	64417766	64417767	A01177:95:HFCNFDSX5:4:1132:17589:23156/1	60	+
chr12	65235155	65235156	A01177:95:HFCNFDSX5:4:1354:12038:27383/1	60	-
chr12	66323776	66323777	A01177:95:HFCNFDSX5:4:1312:12481:9862/1	60	+
chr12	67281649	67281650	A01177:95:HFCNFDSX5:4:1103:30789:21465/1	60	+
chr12	67289327	67289328	A01177:95:HFCNFDSX5:4:1257:3034:17926	60	+
chr12	68672596	68672597	A01177:95:HFCNFDSX5:4:1121:29116:10363/1	60	+
chr12	69130870	69130871	A01177:95:HFCNFDSX5:4:1329:4643:33583	60	-
chr12	69264497	69264498	A01177:95:HFCNFDSX5:4:1129:4906:5165/1	60	+
chr12	69557687	69557688	A01177:95:HFCNFDSX5:4:1106:17155:21277/1	60	+
chr12	70271278	70271279	A01177:95:HFCNFDSX5:4:1116:6063:18098/1	60	+
chr12	75394498	75394499	A01177:95:HFCNFDSX5:4:1463:27046:19116	60	-
chr12	76803499	76803500	A01177:95:HFCNFDSX5:4:1104:2917:14152/1	60	+
chr12	78861361	78861362	A01177:95:HFCNFDSX5:4:1351:20085:19899/1	60	+
chr12	79078129	79078130	A01177:95:HFCNFDSX5:4:2172:10059:16939/1	60	+
chr12	80331463	80331464	A01177:95:HFCNFDSX5:4:1449:32967:21418/1	60	+
chr12	82991298	82991299	A01177:95:HFCNFDSX5:4:2333:21414:23797/1	60	+
chr12	89596552	89596553	A01177:95:HFCNFDSX5:4:1258:24975:33567/1	60	-
chr12	89633530	89633531	A01177:95:HFCNFDSX5:4:1222:23149:27461/1	60	-
chr12	91252494	91252495	A01177:95:HFCNFDSX5:4:1352:6641:26365/1	60	+
chr12	92826315	92826316	A01177:95:HFCNFDSX5:4:1112:29161:33833/1	60	-
chr12	94341603	94341604	A01177:95:HFCNFDSX5:4:1576:9390:34538/1	60	+
chr12	95052057	95052058	A01177:95:HFCNFDSX5:4:1465:8956:22075/1	60	-
chr12	95277281	95277282	A01177:95:HFCNFDSX5:4:1232:27471:10488/1	60	-
chr12	96022018	96022019	A01177:95:HFCNFDSX5:4:1414:13123:7936/1	60	+
chr12	96232889	96232890	A01177:95:HFCNFDSX5:4:2406:28022:30608/1	60	+
chr12	96303140	96303141	A01177:95:HFCNFDSX5:4:1106:8133:8594/1	60	-
chr12	96940513	96940514	A01177:95:HFCNFDSX5:4:1101:20835:10050/1	60	+
chr12	100106804	100106805	A01177:95:HFCNFDSX5:4:1109:6271:21527/1	60	+
chr12	101353751	101353752	A01177:95:HFCNFDSX5:4:1209:19660:31939/1	60	+
chr12	104126685	104126686	A01177:95:HFCNFDSX5:4:1678:14226:14794/1	60	+
chr12	104333234	104333235	A01177:95:HFCNFDSX5:4:2513:22544:11068/1	60	+
chr12	105111307	105111308	A01177:95:HFCNFDSX5:4:1132:17228:30702/1	60	+
chr12	105145525	105145526	A01177:95:HFCNFDSX5:4:1209:25238:35211/1	60	-
chr12	105898086	105898087	A01177:95:HFCNFDSX5:4:1441:11017:24956	60	-
chr12	106997638	106997639	A01177:95:HFCNFDSX5:4:1148:26386:36824	60	-
chr12	109170220	109170221	A01177:95:HFCNFDSX5:4:1137:30092:33599	60	-
chr12	110007594	110007595	A01177:95:HFCNFDSX5:4:2310:26973:17049/1	60	+
chr12	110379878	110379879	A01177:95:HFCNFDSX5:4:1111:20021:3756/1	60	-
chr12	110556532	110556533	A01177:95:HFCNFDSX5:4:1145:17752:6652/1	60	+
chr12	110569673	110569674	A01177:95:HFCNFDSX5:4:1264:4670:3192/1	60	-
chr12	111490620	111490621	A01177:95:HFCNFDSX5:4:1159:25554:14497/1	60	-
chr12	111554474	111554475	A01177:95:HFCNFDSX5:4:1236:7527:25770/1	60	+
chr12	111570783	111570784	A01177:95:HFCNFDSX5:4:1641:11523:13213/1	60	-
chr12	111965183	111965184	A01177:95:HFCNFDSX5:4:1630:9155:21856	60	-
chr12	111976209	111976210	A01177:95:HFCNFDSX5:4:1101:8531:36213/1	60	+
chr12	112084548	112084549	A01177:95:HFCNFDSX5:4:2237:1081:15577/1	60	-
chr12	112308896	112308897	A01177:95:HFCNFDSX5:4:1174:21829:27743/1	60	+
chr12	112348563	112348564	A01177:95:HFCNFDSX5:4:2402:30481:24690/1	60	+
chr12	112356155	112356156	A01177:95:HFCNFDSX5:4:1101:30219:5822/1	60	-
chr12	114765300	114765301	A01177:95:HFCNFDSX5:4:1214:13919:30232/1	60	+
chr12	115693892	115693893	A01177:95:HFCNFDSX5:4:2565:32045:20541/1	60	+
chr12	116045966	116045967	A01177:95:HFCNFDSX5:4:1109:9561:16986/1	60	+
chr12	116067332	116067333	A01177:95:HFCNFDSX5:4:1361:17680:16329/1	60	+
chr12	116090508	116090509	A01177:95:HFCNFDSX5:4:1363:11415:9612/1	60	-
chr12	116110478	116110479	A01177:95:HFCNFDSX5:4:1124:12879:35822/1	60	+
chr12	117185082	117185083	A01177:95:HFCNFDSX5:4:1420:18340:7420/1	60	+
chr12	118322912	118322913	A01177:95:HFCNFDSX5:4:1115:27453:29371/1	60	-
chr12	118344583	118344584	A01177:95:HFCNFDSX5:4:1352:25780:1955/1	60	-
chr12	119757041	119757042	A01177:95:HFCNFDSX5:4:1428:12075:36338	60	+
chr12	119853632	119853633	A01177:95:HFCNFDSX5:4:1168:2076:8782/1	60	+
chr12	119862305	119862306	A01177:95:HFCNFDSX5:4:2120:11360:13964	60	-
chr12	120002797	120002798	A01177:95:HFCNFDSX5:4:1150:14073:18098/1	60	+
chr12	120012539	120012540	A01177:95:HFCNFDSX5:4:2261:19542:34053	60	-
chr12	120142699	120142700	A01177:95:HFCNFDSX5:4:1159:4716:2018/1	60	+
chr12	120190673	120190674	A01177:95:HFCNFDSX5:4:1102:10312:15843/1	60	+
chr12	120705564	120705565	A01177:95:HFCNFDSX5:4:1225:8015:7138/1	60	-
chr12	120798016	120798017	A01177:95:HFCNFDSX5:4:1112:7789:10347/1	60	+
chr12	120804410	120804411	A01177:95:HFCNFDSX5:4:1104:12843:18881	60	-
chr12	120814678	120814679	A01177:95:HFCNFDSX5:4:1146:28275:24784/1	60	-
chr12	120817227	120817228	A01177:95:HFCNFDSX5:4:1340:28971:21950/1	60	-
chr12	120853878	120853879	A01177:95:HFCNFDSX5:4:1114:31901:22983/1	60	-
chr12	121315069	121315070	A01177:95:HFCNFDSX5:4:2304:31928:3333	60	+
chr12	121332855	121332856	A01177:95:HFCNFDSX5:4:1350:3857:13839/1	60	-
chr12	121343320	121343321	A01177:95:HFCNFDSX5:4:1110:23827:27571/1	60	+
chr12	121999045	121999046	A01177:95:HFCNFDSX5:4:1102:14389:21402/1	60	+
chr12	122101898	122101899	A01177:95:HFCNFDSX5:4:1127:3405:24956/1	60	+
chr12	122113724	122113725	A01177:95:HFCNFDSX5:4:2420:24939:18192	60	-
chr12	122185399	122185400	A01177:95:HFCNFDSX5:4:2413:12762:20431/1	60	+
chr12	122260472	122260473	A01177:95:HFCNFDSX5:4:1430:29677:22420	60	+
chr12	122290436	122290437	A01177:95:HFCNFDSX5:4:1359:19831:27070/1	60	+
chr12	122494960	122494961	A01177:95:HFCNFDSX5:4:1137:31530:29481/1	60	+
chr12	122516707	122516708	A01177:95:HFCNFDSX5:4:1121:16387:18098/1	60	-
chr12	122561708	122561709	A01177:95:HFCNFDSX5:4:1122:4878:10066/1	60	+
chr12	122561709	122561710	A01177:95:HFCNFDSX5:4:2112:3441:36010	60	+
chr12	122562062	122562063	A01177:95:HFCNFDSX5:4:1139:29830:32706/1	60	-
chr12	122568945	122568946	A01177:95:HFCNFDSX5:4:1161:3812:34522/1	60	+
chr12	122571710	122571711	A01177:95:HFCNFDSX5:4:2509:5846:2628/1	60	+
chr12	122574254	122574255	A01177:95:HFCNFDSX5:4:1222:15863:18098/1	60	+
chr12	122576198	122576199	A01177:95:HFCNFDSX5:4:2345:13223:1720/1	60	-
chr12	122585257	122585258	A01177:95:HFCNFDSX5:4:2130:21983:29794	60	-
chr12	122605388	122605389	A01177:95:HFCNFDSX5:4:2616:6388:2065	60	+
chr12	122831886	122831887	A01177:95:HFCNFDSX5:4:2268:6488:14826/1	60	-
chr12	122869149	122869150	A01177:95:HFCNFDSX5:4:2355:20066:2268	60	-
chr12	122882303	122882304	A01177:95:HFCNFDSX5:4:1617:29062:2503/1	60	+
chr12	122885089	122885090	A01177:95:HFCNFDSX5:4:1138:8106:29058/1	60	-
chr12	123016247	123016248	A01177:95:HFCNFDSX5:4:1176:32560:23688	60	+
chr12	123225604	123225605	A01177:95:HFCNFDSX5:4:1272:21215:27179/1	60	+
chr12	123225700	123225701	A01177:95:HFCNFDSX5:4:1104:25798:19648/1	60	+
chr12	123225701	123225702	A01177:95:HFCNFDSX5:4:1319:4616:20572/1	60	+
chr12	123229474	123229475	A01177:95:HFCNFDSX5:4:1137:17879:2394/1	60	+
chr12	123597500	123597501	A01177:95:HFCNFDSX5:4:1123:27172:13792/1	60	+
chr12	123744425	123744426	A01177:95:HFCNFDSX5:4:1101:24578:25488/1	60	+
chr12	124008975	124008976	A01177:95:HFCNFDSX5:4:2641:4535:29982	60	-
chr12	124012499	124012500	A01177:95:HFCNFDSX5:4:1217:9381:24909	60	+
chr12	125000669	125000670	A01177:95:HFCNFDSX5:4:1226:6659:3349/1	60	+
chr12	125541827	125541828	A01177:95:HFCNFDSX5:4:1540:18403:31704/1	60	-
chr12	126943553	126943554	A01177:95:HFCNFDSX5:4:1102:19750:26334/1	60	+
chr12	129330856	129330857	A01177:95:HFCNFDSX5:4:1541:13467:24596/1	60	+
chr12	129477155	129477156	A01177:95:HFCNFDSX5:4:2363:30572:21371	60	-
chr12	129532824	129532825	A01177:95:HFCNFDSX5:4:1359:7988:31548	60	-
chr12	129566886	129566887	A01177:95:HFCNFDSX5:4:1120:14036:7983	60	+
chr12	131735777	131735778	A01177:95:HFCNFDSX5:4:1107:12653:8876/1	60	+
chr12	131996120	131996121	A01177:95:HFCNFDSX5:4:2132:28989:36323	60	+
chr12	132000717	132000718	A01177:95:HFCNFDSX5:4:1111:21847:32127/1	60	+
chr12	132063523	132063524	A01177:95:HFCNFDSX5:4:1149:30843:31610/1	60	+
chr12	132067583	132067584	A01177:95:HFCNFDSX5:4:1202:8404:26663/1	60	-
chr12	132088944	132088945	A01177:95:HFCNFDSX5:4:1102:9335:8797/1	60	+
chr12	132089067	132089068	A01177:95:HFCNFDSX5:4:1302:8133:20275/1	60	+
chr12	132090373	132090374	A01177:95:HFCNFDSX5:4:1105:25644:27806/1	60	+
chr12	132356167	132356168	A01177:95:HFCNFDSX5:4:2559:14660:18020	60	+
chr12	132628847	132628848	A01177:95:HFCNFDSX5:4:1101:2609:20384/1	60	+
chr12	132628849	132628850	A01177:95:HFCNFDSX5:4:2521:30852:8265	60	+
chr12	132652666	132652667	A01177:95:HFCNFDSX5:4:2636:20220:2253/1	60	-
chr12	132654492	132654493	A01177:95:HFCNFDSX5:4:2451:9570:4507/1	60	+
chr12	132654504	132654505	A01177:95:HFCNFDSX5:4:1344:23167:17033/1	60	+
chr12	132658037	132658038	A01177:95:HFCNFDSX5:4:1107:14543:30968/1	60	-
chr12	132658872	132658873	A01177:95:HFCNFDSX5:4:1125:32054:23218	60	+
chr13	20010167	20010168	A01177:95:HFCNFDSX5:4:1133:16459:31814/1	60	-
chr13	20538571	20538572	A01177:95:HFCNFDSX5:4:1535:22372:13338	60	+
chr13	21535355	21535356	A01177:95:HFCNFDSX5:4:1323:2953:2754/1	60	+
chr13	21580941	21580942	A01177:95:HFCNFDSX5:4:1208:32127:20932/1	60	+
chr13	27098776	27098777	A01177:95:HFCNFDSX5:4:1172:8486:20415/1	60	+
chr13	27166981	27166982	A01177:95:HFCNFDSX5:4:1146:32669:19617/1	60	-
chr13	27640232	27640233	A01177:95:HFCNFDSX5:4:1129:22516:36511/1	60	+
chr13	28232520	28232521	A01177:95:HFCNFDSX5:4:1177:25355:32722	60	-
chr13	28284818	28284819	A01177:95:HFCNFDSX5:4:1503:12418:17895/1	60	-
chr13	28402183	28402184	A01177:95:HFCNFDSX5:4:1241:23475:15217	60	-
chr13	29615293	29615294	A01177:95:HFCNFDSX5:4:2203:5267:18286/1	60	+
chr13	32631870	32631871	A01177:95:HFCNFDSX5:4:1129:11577:12774/1	60	-
chr13	32749027	32749028	A01177:95:HFCNFDSX5:4:2101:22019:21089	60	-
chr13	35626900	35626901	A01177:95:HFCNFDSX5:4:2247:3929:18223/1	60	+
chr13	35652320	35652321	A01177:95:HFCNFDSX5:4:1516:24713:18991	60	-
chr13	37047028	37047029	A01177:95:HFCNFDSX5:4:2104:1334:28886	60	-
chr13	37047030	37047031	A01177:95:HFCNFDSX5:4:1346:9525:13291	60	-
chr13	41813100	41813101	A01177:95:HFCNFDSX5:4:1111:22661:14935/1	60	-
chr13	41889865	41889866	A01177:95:HFCNFDSX5:4:1632:19678:29528/1	60	+
chr13	44719071	44719072	A01177:95:HFCNFDSX5:4:2251:28899:10802/1	60	+
chr13	45204886	45204887	A01177:95:HFCNFDSX5:4:2516:26106:32518	60	+
chr13	45211776	45211777	A01177:95:HFCNFDSX5:4:1627:21151:23531	60	+
chr13	45732091	45732092	A01177:95:HFCNFDSX5:4:2565:17372:14231/1	60	+
chr13	45987986	45987987	A01177:95:HFCNFDSX5:4:1125:22372:35164/1	60	-
chr13	46032775	46032776	A01177:95:HFCNFDSX5:4:1174:14950:20838/1	60	+
chr13	47984339	47984340	A01177:95:HFCNFDSX5:4:1160:3830:36871/1	60	+
chr13	48402014	48402015	A01177:95:HFCNFDSX5:4:1453:5864:17472/1	60	+
chr13	48521458	48521459	A01177:95:HFCNFDSX5:4:1420:17345:6887/1	60	+
chr13	49211192	49211193	A01177:95:HFCNFDSX5:4:1110:16170:26960/1	60	+
chr13	50481980	50481981	A01177:95:HFCNFDSX5:4:1158:3486:2237/1	60	-
chr13	50693550	50693551	A01177:95:HFCNFDSX5:4:1115:12617:31328/1	60	-
chr13	50870929	50870930	A01177:95:HFCNFDSX5:4:1123:4056:6825/1	60	+
chr13	51432164	51432165	A01177:95:HFCNFDSX5:4:1125:8684:24956/1	60	-
chr13	53296584	53296585	A01177:95:HFCNFDSX5:4:1142:14271:25614/1	60	-
chr13	53528567	53528568	A01177:95:HFCNFDSX5:4:1311:9317:22044	60	+
chr13	56318175	56318176	A01177:95:HFCNFDSX5:4:1208:8675:33646/1	60	+
chr13	62195333	62195334	A01177:95:HFCNFDSX5:4:1103:7455:5729/1	60	-
chr13	62632009	62632010	A01177:95:HFCNFDSX5:4:1269:23800:35039/1	60	-
chr13	62978495	62978496	A01177:95:HFCNFDSX5:4:1131:10954:1172/1	60	-
chr13	63913471	63913472	A01177:95:HFCNFDSX5:4:1637:25129:17174/1	60	-
chr13	64003064	64003065	A01177:95:HFCNFDSX5:4:1345:8151:21026	60	-
chr13	64298640	64298641	A01177:95:HFCNFDSX5:4:1201:16432:13823/1	60	+
chr13	64999306	64999307	A01177:95:HFCNFDSX5:4:1167:2076:28510/1	60	+
chr13	66085536	66085537	A01177:95:HFCNFDSX5:4:1105:25554:27367/1	60	+
chr13	66602117	66602118	A01177:95:HFCNFDSX5:4:1526:14100:28260/1	60	+
chr13	67807686	67807687	A01177:95:HFCNFDSX5:4:1142:21513:5838/1	60	-
chr13	68481577	68481578	A01177:95:HFCNFDSX5:4:1121:7066:5963	60	+
chr13	68611112	68611113	A01177:95:HFCNFDSX5:4:1174:14588:31360/1	60	+
chr13	68670529	68670530	A01177:95:HFCNFDSX5:4:1655:9299:8829/1	60	-
chr13	75572073	75572074	A01177:95:HFCNFDSX5:4:1166:22571:18693/1	60	+
chr13	78965130	78965131	A01177:95:HFCNFDSX5:4:1421:30056:29121/1	60	+
chr13	85284099	85284100	A01177:95:HFCNFDSX5:4:1216:14100:3709/1	60	+
chr13	85471041	85471042	A01177:95:HFCNFDSX5:4:1348:8169:22373/1	60	+
chr13	85993678	85993679	A01177:95:HFCNFDSX5:4:1417:10484:7341/1	60	+
chr13	87684880	87684881	A01177:95:HFCNFDSX5:4:1141:31114:20149/1	60	+
chr13	88922024	88922025	A01177:95:HFCNFDSX5:4:1517:19009:29027/1	60	-
chr13	95472664	95472665	A01177:95:HFCNFDSX5:4:2344:19723:22623	60	-
chr13	95721163	95721164	A01177:95:HFCNFDSX5:4:1125:8495:24940/1	60	-
chr13	99431699	99431700	A01177:95:HFCNFDSX5:4:2341:14064:7874	60	+
chr13	104879967	104879968	A01177:95:HFCNFDSX5:4:1105:22896:22232/1	60	-
chr13	104992852	104992853	A01177:95:HFCNFDSX5:4:1121:4001:8296/1	60	+
chr13	110656713	110656714	A01177:95:HFCNFDSX5:4:1269:13684:36558	60	+
chr13	113084464	113084465	A01177:95:HFCNFDSX5:4:2673:20518:29011	60	-
chr14	20366860	20366861	A01177:95:HFCNFDSX5:4:1124:9326:4617/1	60	-
chr14	21240669	21240670	A01177:95:HFCNFDSX5:4:1215:10465:11068/1	60	+
chr14	22078856	22078857	A01177:95:HFCNFDSX5:4:1108:14335:29763/1	60	+
chr14	22082796	22082797	A01177:95:HFCNFDSX5:4:1235:24713:21684/1	60	+
chr14	22946149	22946150	A01177:95:HFCNFDSX5:4:1622:24442:7968	60	-
chr14	22946165	22946166	A01177:95:HFCNFDSX5:4:1214:15691:1579/1	60	-
chr14	23081392	23081393	A01177:95:HFCNFDSX5:4:1148:5520:13996/1	60	-
chr14	23098311	23098312	A01177:95:HFCNFDSX5:4:1140:4869:6480/1	60	-
chr14	23098920	23098921	A01177:95:HFCNFDSX5:4:2227:23836:25050/1	60	+
chr14	24133421	24133422	A01177:95:HFCNFDSX5:4:1120:11134:33332	60	-
chr14	24227453	24227454	A01177:95:HFCNFDSX5:4:1564:15483:24737/1	60	+
chr14	24304841	24304842	A01177:95:HFCNFDSX5:4:1419:4074:2347/1	60	+
chr14	24846152	24846153	A01177:95:HFCNFDSX5:4:1106:9824:20259/1	60	-
chr14	26511649	26511650	A01177:95:HFCNFDSX5:4:1119:27308:3004/1	60	+
chr14	26538317	26538318	A01177:95:HFCNFDSX5:4:1241:13494:24799/1	60	+
chr14	26585379	26585380	A01177:95:HFCNFDSX5:4:1105:3405:12962/1	60	+
chr14	31148468	31148469	A01177:95:HFCNFDSX5:4:1113:17734:34554/1	60	+
chr14	31158983	31158984	A01177:95:HFCNFDSX5:4:1120:5177:8453/1	60	+
chr14	32123506	32123507	A01177:95:HFCNFDSX5:4:2464:14326:4351/1	60	+
chr14	34480442	34480443	A01177:95:HFCNFDSX5:4:2563:7889:19445	60	-
chr14	35572609	35572610	A01177:95:HFCNFDSX5:4:2142:18466:30749/1	60	+
chr14	35699220	35699221	A01177:95:HFCNFDSX5:4:2159:32425:7670	60	+
chr14	38517355	38517356	A01177:95:HFCNFDSX5:4:1508:26078:26678	60	-
chr14	39041170	39041171	A01177:95:HFCNFDSX5:4:1123:18213:12649/1	60	+
chr14	44958997	44958998	A01177:95:HFCNFDSX5:4:1238:6479:16250/1	60	+
chr14	46471469	46471470	A01177:95:HFCNFDSX5:4:2156:6867:33332/1	60	-
chr14	46899549	46899550	A01177:95:HFCNFDSX5:4:1148:23674:26115/1	60	+
chr14	47326208	47326209	A01177:95:HFCNFDSX5:4:1112:1678:8907	60	-
chr14	47788423	47788424	A01177:95:HFCNFDSX5:4:2319:30725:11898/1	60	-
chr14	49607779	49607780	A01177:95:HFCNFDSX5:4:1539:8684:1532/1	60	+
chr14	49664611	49664612	A01177:95:HFCNFDSX5:4:1232:24108:12054/1	60	-
chr14	49807078	49807079	A01177:95:HFCNFDSX5:4:1344:15438:19272	60	-
chr14	50178558	50178559	A01177:95:HFCNFDSX5:4:1117:17237:23109	60	-
chr14	50512322	50512323	A01177:95:HFCNFDSX5:4:1226:15230:10770	60	+
chr14	50513563	50513564	A01177:95:HFCNFDSX5:4:1134:29017:35806	60	-
chr14	51232843	51232844	A01177:95:HFCNFDSX5:4:1243:25129:1485/1	60	-
chr14	52104829	52104830	A01177:95:HFCNFDSX5:4:1123:31376:35477/1	60	+
chr14	52651198	52651199	A01177:95:HFCNFDSX5:4:2129:7139:21809	60	-
chr14	52674130	52674131	A01177:95:HFCNFDSX5:4:1119:24469:17409/1	60	-
chr14	52689881	52689882	A01177:95:HFCNFDSX5:4:1304:11695:4554	60	+
chr14	52766404	52766405	A01177:95:HFCNFDSX5:4:1652:13485:19680	60	+
chr14	52787214	52787215	A01177:95:HFCNFDSX5:4:1140:25500:27524/1	60	-
chr14	53101574	53101575	A01177:95:HFCNFDSX5:4:2232:20464:24408/1	60	+
chr14	54533544	54533545	A01177:95:HFCNFDSX5:4:1151:21016:33661/1	60	+
chr14	54971019	54971020	A01177:95:HFCNFDSX5:4:1105:32325:14105/1	60	+
chr14	54984416	54984417	A01177:95:HFCNFDSX5:4:1113:32786:25958/1	60	+
chr14	55175979	55175980	A01177:95:HFCNFDSX5:4:1125:32081:18881/1	60	-
chr14	56181103	56181104	A01177:95:HFCNFDSX5:4:1159:1389:20462/1	60	-
chr14	58218236	58218237	A01177:95:HFCNFDSX5:4:1164:9905:33458/1	60	+
chr14	60597825	60597826	A01177:95:HFCNFDSX5:4:1637:2582:30232	60	+
chr14	60768244	60768245	A01177:95:HFCNFDSX5:4:2607:10267:34178/1	60	+
chr14	60976480	60976481	A01177:95:HFCNFDSX5:4:1107:5575:9893/1	60	-
chr14	61766069	61766070	A01177:95:HFCNFDSX5:4:1151:11469:6417/1	60	-
chr14	63390221	63390222	A01177:95:HFCNFDSX5:4:2460:30255:16626	60	+
chr14	63683331	63683332	A01177:95:HFCNFDSX5:4:1115:23882:2519/1	60	-
chr14	63946873	63946874	A01177:95:HFCNFDSX5:4:1140:12346:7842/1	60	-
chr14	64088686	64088687	A01177:95:HFCNFDSX5:4:1152:11071:29590/1	60	-
chr14	64126923	64126924	A01177:95:HFCNFDSX5:4:1658:31729:24909	60	+
chr14	66830965	66830966	A01177:95:HFCNFDSX5:4:1365:23411:15702/1	60	+
chr14	67000935	67000936	A01177:95:HFCNFDSX5:4:1320:24641:22279/1	60	+
chr14	67019501	67019502	A01177:95:HFCNFDSX5:4:1125:3730:28181/1	60	+
chr14	67865228	67865229	A01177:95:HFCNFDSX5:4:1533:26232:26162	60	+
chr14	68128267	68128268	A01177:95:HFCNFDSX5:4:1124:27796:33066/1	60	-
chr14	68242112	68242113	A01177:95:HFCNFDSX5:4:1165:22788:28620/1	60	-
chr14	69649114	69649115	A01177:95:HFCNFDSX5:4:1309:14977:27680/1	60	-
chr14	69688699	69688700	A01177:95:HFCNFDSX5:4:1660:5674:11631	60	-
chr14	69688700	69688701	A01177:95:HFCNFDSX5:4:1109:26784:30906	60	-
chr14	70924966	70924967	A01177:95:HFCNFDSX5:4:1573:5484:5603/1	60	-
chr14	70950910	70950911	A01177:95:HFCNFDSX5:4:1259:10050:34272/1	60	-
chr14	70954477	70954478	A01177:95:HFCNFDSX5:4:1108:17815:15875/1	60	+
chr14	70998386	70998387	A01177:95:HFCNFDSX5:4:1229:7600:27430/1	60	+
chr14	71033629	71033630	A01177:95:HFCNFDSX5:4:1135:8639:11068/1	60	+
chr14	73321003	73321004	A01177:95:HFCNFDSX5:4:2359:1777:5478	60	-
chr14	73662550	73662551	A01177:95:HFCNFDSX5:4:1137:11803:17926/1	60	+
chr14	73769340	73769341	A01177:95:HFCNFDSX5:4:1248:4788:5462/1	60	+
chr14	73900897	73900898	A01177:95:HFCNFDSX5:4:1126:29848:29763/1	60	-
chr14	74185179	74185180	A01177:95:HFCNFDSX5:4:1240:14669:21950/1	60	+
chr14	74338873	74338874	A01177:95:HFCNFDSX5:4:2418:13467:6057	60	+
chr14	74821805	74821806	A01177:95:HFCNFDSX5:4:1243:32570:7357/1	60	-
chr14	74830332	74830333	A01177:95:HFCNFDSX5:4:1301:16206:25426	60	-
chr14	77075515	77075516	A01177:95:HFCNFDSX5:4:1576:9634:1391/1	60	-
chr14	77347549	77347550	A01177:95:HFCNFDSX5:4:1326:13584:25520/1	60	-
chr14	77533399	77533400	A01177:95:HFCNFDSX5:4:1141:20754:20118/1	60	+
chr14	77612135	77612136	A01177:95:HFCNFDSX5:4:1135:8097:7811	60	+
chr14	77787280	77787281	A01177:95:HFCNFDSX5:4:1237:12382:25285/1	60	+
chr14	78036827	78036828	A01177:95:HFCNFDSX5:4:1461:4110:9518/1	60	+
chr14	80813859	80813860	A01177:95:HFCNFDSX5:4:2113:25952:13119/1	60	+
chr14	81314915	81314916	A01177:95:HFCNFDSX5:4:2237:22173:25582/1	60	+
chr14	85069483	85069484	A01177:95:HFCNFDSX5:4:1151:3531:17754/1	60	-
chr14	87111277	87111278	A01177:95:HFCNFDSX5:4:1141:25608:15655/1	60	+
chr14	88613627	88613628	A01177:95:HFCNFDSX5:4:1111:7102:14262/1	60	-
chr14	91480568	91480569	A01177:95:HFCNFDSX5:4:2557:3396:9690/1	60	+
chr14	91970393	91970394	A01177:95:HFCNFDSX5:4:1242:10158:6308	60	-
chr14	94786949	94786950	A01177:95:HFCNFDSX5:4:1172:12382:20024/1	60	+
chr14	96314897	96314898	A01177:95:HFCNFDSX5:4:1120:21278:15546/1	60	+
chr14	96322166	96322167	A01177:95:HFCNFDSX5:4:1238:31060:6558/1	60	+
chr14	96343275	96343276	A01177:95:HFCNFDSX5:4:1447:5620:13479	60	-
chr14	96531986	96531987	A01177:95:HFCNFDSX5:4:1202:2003:9001/1	60	+
chr14	96551396	96551397	A01177:95:HFCNFDSX5:4:1620:13901:16110/1	60	-
chr14	96884776	96884777	A01177:95:HFCNFDSX5:4:1141:26684:20619/1	60	+
chr14	97716003	97716004	A01177:95:HFCNFDSX5:4:1336:18728:18082/1	60	+
chr14	97733482	97733483	A01177:95:HFCNFDSX5:4:1340:12147:28573/1	60	-
chr14	97740992	97740993	A01177:95:HFCNFDSX5:4:1259:4001:21543	60	+
chr14	97745394	97745395	A01177:95:HFCNFDSX5:4:1112:29206:9580/1	60	+
chr14	97861133	97861134	A01177:95:HFCNFDSX5:4:1157:25997:12633/1	60	+
chr14	98111221	98111222	A01177:95:HFCNFDSX5:4:1338:23140:7560/1	60	+
chr14	98145187	98145188	A01177:95:HFCNFDSX5:4:1262:16712:13182/1	60	+
chr14	98156501	98156502	A01177:95:HFCNFDSX5:4:1624:26368:33004	60	+
chr14	98330294	98330295	A01177:95:HFCNFDSX5:4:1173:10185:28995	60	+
chr14	98485676	98485677	A01177:95:HFCNFDSX5:4:2211:30499:33802	60	-
chr14	98488660	98488661	A01177:95:HFCNFDSX5:4:1144:28348:31172	60	+
chr14	98547132	98547133	A01177:95:HFCNFDSX5:4:1145:28239:15452	60	-
chr14	98675060	98675061	A01177:95:HFCNFDSX5:4:2133:30906:19977	60	+
chr14	99489853	99489854	A01177:95:HFCNFDSX5:4:2306:9661:10238/1	60	+
chr14	99992675	99992676	A01177:95:HFCNFDSX5:4:1112:29866:27038/1	60	+
chr14	100267248	100267249	A01177:95:HFCNFDSX5:4:1263:23863:28541/1	60	+
chr14	101970057	101970058	A01177:95:HFCNFDSX5:4:1107:4092:11271/1	60	-
chr14	101981627	101981628	A01177:95:HFCNFDSX5:4:1124:1994:28494	60	-
chr14	102001461	102001462	A01177:95:HFCNFDSX5:4:1108:28158:11710/1	60	+
chr14	102035889	102035890	A01177:95:HFCNFDSX5:4:1226:8513:19774/1	60	+
chr14	102157438	102157439	A01177:95:HFCNFDSX5:4:1116:21151:32957	60	-
chr14	102157765	102157766	A01177:95:HFCNFDSX5:4:1124:5321:6261/1	60	-
chr14	102158721	102158722	A01177:95:HFCNFDSX5:4:1244:23113:7482/1	60	-
chr14	102182632	102182633	A01177:95:HFCNFDSX5:4:1513:4463:20087/1	60	-
chr14	102649376	102649377	A01177:95:HFCNFDSX5:4:1134:1226:12727/1	60	+
chr14	102651395	102651396	A01177:95:HFCNFDSX5:4:1120:11659:21746/1	60	-
chr14	102655944	102655945	A01177:95:HFCNFDSX5:4:1404:15700:10081/1	60	-
chr14	102671057	102671058	A01177:95:HFCNFDSX5:4:1247:11406:19554/1	60	+
chr14	102711788	102711789	A01177:95:HFCNFDSX5:4:1118:23204:31219/1	60	-
chr14	103396509	103396510	A01177:95:HFCNFDSX5:4:1140:31584:18333/1	60	+
chr14	103435303	103435304	A01177:95:HFCNFDSX5:4:1217:24903:15687/1	60	-
chr14	103436766	103436767	A01177:95:HFCNFDSX5:4:1136:32398:16454/1	60	+
chr14	103440372	103440373	A01177:95:HFCNFDSX5:4:2425:24777:2691/1	60	-
chr14	103441817	103441818	A01177:95:HFCNFDSX5:4:1646:32651:19961/1	60	-
chr14	103457403	103457404	A01177:95:HFCNFDSX5:4:1109:12680:30373/1	60	+
chr14	103459860	103459861	A01177:95:HFCNFDSX5:4:1646:31078:5995/1	60	+
chr14	103460991	103460992	A01177:95:HFCNFDSX5:4:1172:1949:12790	60	+
chr14	103478913	103478914	A01177:95:HFCNFDSX5:4:1115:19425:17754/1	60	+
chr14	103483470	103483471	A01177:95:HFCNFDSX5:4:1102:2817:4554/1	60	+
chr14	103640409	103640410	A01177:95:HFCNFDSX5:4:1119:8549:29857/1	60	+
chr14	103642985	103642986	A01177:95:HFCNFDSX5:4:1109:27037:13745/1	60	+
chr14	103755420	103755421	A01177:95:HFCNFDSX5:4:1201:24849:22326/1	60	+
chr14	104764694	104764695	A01177:95:HFCNFDSX5:4:2221:32533:31469/1	60	+
chr14	104764756	104764757	A01177:95:HFCNFDSX5:4:1125:8504:15248/1	60	-
chr14	105244872	105244873	A01177:95:HFCNFDSX5:4:1108:11858:25535/1	60	-
chr14	105428320	105428321	A01177:95:HFCNFDSX5:4:1636:14696:28541	60	-
chr14	106120685	106120686	A01177:95:HFCNFDSX5:4:2110:15989:28432	60	+
chr15	26076789	26076790	A01177:95:HFCNFDSX5:4:1677:9209:18411/1	60	+
chr15	28883002	28883003	A01177:95:HFCNFDSX5:4:2214:9815:24940/1	60	+
chr15	36705258	36705259	A01177:95:HFCNFDSX5:4:1438:29360:34272/1	60	-
chr15	40173606	40173607	A01177:95:HFCNFDSX5:4:2169:19036:5682/1	60	+
chr15	41002584	41002585	A01177:95:HFCNFDSX5:4:1442:32913:12023/1	60	+
chr15	41102112	41102113	A01177:95:HFCNFDSX5:4:1669:28366:5243	60	+
chr15	41286466	41286467	A01177:95:HFCNFDSX5:4:1504:27651:18286/1	60	-
chr15	41445481	41445482	A01177:95:HFCNFDSX5:4:1326:21025:16235/1	60	-
chr15	41454482	41454483	A01177:95:HFCNFDSX5:4:1117:28140:9455/1	60	-
chr15	41729240	41729241	A01177:95:HFCNFDSX5:4:1564:32922:9502/1	60	-
chr15	42415053	42415054	A01177:95:HFCNFDSX5:4:1119:29704:27164/1	60	+
chr15	42481878	42481879	A01177:95:HFCNFDSX5:4:1101:12662:30812/1	60	+
chr15	42798214	42798215	A01177:95:HFCNFDSX5:4:2254:3088:21433/1	60	+
chr15	42812955	42812956	A01177:95:HFCNFDSX5:4:1117:6234:1329/1	60	+
chr15	43025048	43025049	A01177:95:HFCNFDSX5:4:1274:4327:15280/1	60	+
chr15	43085420	43085421	A01177:95:HFCNFDSX5:4:1105:10330:15217/1	60	+
chr15	43161649	43161650	A01177:95:HFCNFDSX5:4:1128:13232:30514	60	+
chr15	48073004	48073005	A01177:95:HFCNFDSX5:4:1174:29098:12461	60	-
chr15	48755092	48755093	A01177:95:HFCNFDSX5:4:1321:24433:8328/1	60	+
chr15	48772748	48772749	A01177:95:HFCNFDSX5:4:1675:26341:20494/1	60	-
chr15	49484721	49484722	A01177:95:HFCNFDSX5:4:1130:26901:11569/1	60	+
chr15	49638444	49638445	A01177:95:HFCNFDSX5:4:1605:9579:22780/1	60	+
chr15	50375874	50375875	A01177:95:HFCNFDSX5:4:1651:24478:32268/1	60	+
chr15	50679020	50679021	A01177:95:HFCNFDSX5:4:1277:30192:27884	60	-
chr15	56179134	56179135	A01177:95:HFCNFDSX5:4:1148:27688:21010	60	-
chr15	56644235	56644236	A01177:95:HFCNFDSX5:4:1154:26964:27806/1	60	-
chr15	56662025	56662026	A01177:95:HFCNFDSX5:4:1207:21323:24925/1	60	+
chr15	56692323	56692324	A01177:95:HFCNFDSX5:4:1139:21766:12853/1	60	-
chr15	57132777	57132778	A01177:95:HFCNFDSX5:4:1224:7482:36871	60	-
chr15	58618521	58618522	A01177:95:HFCNFDSX5:4:1116:18141:16814/1	60	-
chr15	58719746	58719747	A01177:95:HFCNFDSX5:4:1150:5276:11162	60	+
chr15	59651351	59651352	A01177:95:HFCNFDSX5:4:1430:13838:18599/1	60	+
chr15	63232042	63232043	A01177:95:HFCNFDSX5:4:1116:1479:31579/1	60	-
chr15	63510661	63510662	A01177:95:HFCNFDSX5:4:1335:3079:6731	60	-
chr15	63628066	63628067	A01177:95:HFCNFDSX5:4:1118:2103:36292/1	60	-
chr15	63763974	63763975	A01177:95:HFCNFDSX5:4:1178:18756:10144	60	-
chr15	63790531	63790532	A01177:95:HFCNFDSX5:4:2647:22752:22733/1	60	+
chr15	64232386	64232387	A01177:95:HFCNFDSX5:4:2324:32371:31939/1	60	-
chr15	64257464	64257465	A01177:95:HFCNFDSX5:4:1104:9317:1031/1	60	+
chr15	64407248	64407249	A01177:95:HFCNFDSX5:4:1166:30635:34006/1	60	+
chr15	64575078	64575079	A01177:95:HFCNFDSX5:4:1675:7717:30326	60	-
chr15	64602670	64602671	A01177:95:HFCNFDSX5:4:1132:6081:29559/1	60	-
chr15	65021469	65021470	A01177:95:HFCNFDSX5:4:1549:22797:4366	60	-
chr15	65047306	65047307	A01177:95:HFCNFDSX5:4:1172:32551:33505	60	-
chr15	65595966	65595967	A01177:95:HFCNFDSX5:4:1128:9616:22341/1	60	+
chr15	65667590	65667591	A01177:95:HFCNFDSX5:4:2409:23755:30483/1	60	-
chr15	65745228	65745229	A01177:95:HFCNFDSX5:4:1140:3920:3458/1	60	-
chr15	66294730	66294731	A01177:95:HFCNFDSX5:4:1129:22996:22561/1	60	-
chr15	66397255	66397256	A01177:95:HFCNFDSX5:4:1245:8368:34178/1	60	+
chr15	66542807	66542808	A01177:95:HFCNFDSX5:4:1126:27181:33943/1	60	-
chr15	67587589	67587590	A01177:95:HFCNFDSX5:4:1116:18819:19429/1	60	+
chr15	68087877	68087878	A01177:95:HFCNFDSX5:4:1269:3676:18630/1	60	+
chr15	68295544	68295545	A01177:95:HFCNFDSX5:4:1574:23448:25974	60	+
chr15	72073733	72073734	A01177:95:HFCNFDSX5:4:1543:7274:25551/1	60	+
chr15	72543892	72543893	A01177:95:HFCNFDSX5:4:1160:5990:28244/1	60	-
chr15	73188406	73188407	A01177:95:HFCNFDSX5:4:1146:21169:30733/1	60	-
chr15	73265506	73265507	A01177:95:HFCNFDSX5:4:2143:16269:17863/1	60	+
chr15	74924494	74924495	A01177:95:HFCNFDSX5:4:1312:9417:1736	60	-
chr15	75384489	75384490	A01177:95:HFCNFDSX5:4:1169:17915:15264	60	+
chr15	75420107	75420108	A01177:95:HFCNFDSX5:4:1236:28203:8312/1	60	+
chr15	75436954	75436955	A01177:95:HFCNFDSX5:4:1109:11984:2331/1	60	+
chr15	75501605	75501606	A01177:95:HFCNFDSX5:4:1303:17897:9721	60	+
chr15	75849509	75849510	A01177:95:HFCNFDSX5:4:1244:19090:34397	60	+
chr15	75856450	75856451	A01177:95:HFCNFDSX5:4:1149:7898:9064/1	60	+
chr15	75868632	75868633	A01177:95:HFCNFDSX5:4:1173:28637:23844/1	60	-
chr15	75869386	75869387	A01177:95:HFCNFDSX5:4:1149:19759:21496/1	60	-
chr15	75897836	75897837	A01177:95:HFCNFDSX5:4:2161:15402:27132	60	-
chr15	76378071	76378072	A01177:95:HFCNFDSX5:4:1115:14805:36589/1	60	+
chr15	76482604	76482605	A01177:95:HFCNFDSX5:4:1101:25509:23844/1	60	+
chr15	76689537	76689538	A01177:95:HFCNFDSX5:4:1128:32542:31391	60	+
chr15	76690801	76690802	A01177:95:HFCNFDSX5:4:1142:24288:16376/1	60	-
chr15	76694261	76694262	A01177:95:HFCNFDSX5:4:2177:8748:18239	60	-
chr15	76728063	76728064	A01177:95:HFCNFDSX5:4:1227:22119:5228/1	60	+
chr15	76742653	76742654	A01177:95:HFCNFDSX5:4:1578:13575:18396/1	60	+
chr15	76772313	76772314	A01177:95:HFCNFDSX5:4:1568:23285:32487/1	60	-
chr15	76863218	76863219	A01177:95:HFCNFDSX5:4:1101:3052:7780/1	60	-
chr15	77215279	77215280	A01177:95:HFCNFDSX5:4:1161:11143:7263/1	60	-
chr15	81902809	81902810	A01177:95:HFCNFDSX5:4:1121:2537:28150	60	+
chr15	81902813	81902814	A01177:95:HFCNFDSX5:4:2256:24126:34788	60	+
chr15	82174932	82174933	A01177:95:HFCNFDSX5:4:1376:13331:29653/1	60	+
chr15	83142427	83142428	A01177:95:HFCNFDSX5:4:1207:18141:11866/1	60	+
chr15	84554335	84554336	A01177:95:HFCNFDSX5:4:1150:25726:9157/1	60	+
chr15	84687954	84687955	A01177:95:HFCNFDSX5:4:1335:2808:18850/1	60	+
chr15	84768358	84768359	A01177:95:HFCNFDSX5:4:1241:1316:14763/1	60	+
chr15	85391579	85391580	A01177:95:HFCNFDSX5:4:2545:9200:11694/1	60	-
chr15	85591654	85591655	A01177:95:HFCNFDSX5:4:2145:1452:18317/1	60	+
chr15	85779294	85779295	A01177:95:HFCNFDSX5:4:2144:5195:22858/1	60	+
chr15	88580043	88580044	A01177:95:HFCNFDSX5:4:1553:8956:5040/1	60	+
chr15	89192890	89192891	A01177:95:HFCNFDSX5:4:1145:10122:7748/1	60	-
chr15	89278247	89278248	A01177:95:HFCNFDSX5:4:1404:2248:10113	60	+
chr15	89290610	89290611	A01177:95:HFCNFDSX5:4:1164:7229:17143/1	60	-
chr15	90440428	90440429	A01177:95:HFCNFDSX5:4:1119:22019:19210/1	60	+
chr15	90475872	90475873	A01177:95:HFCNFDSX5:4:1236:12355:34976/1	60	-
chr15	90554428	90554429	A01177:95:HFCNFDSX5:4:1134:22281:19601/1	60	+
chr15	90569839	90569840	A01177:95:HFCNFDSX5:4:1550:22752:20635/1	60	+
chr15	90630683	90630684	A01177:95:HFCNFDSX5:4:1114:12400:9846/1	60	+
chr15	90762168	90762169	A01177:95:HFCNFDSX5:4:1557:10637:22013/1	60	-
chr15	91167154	91167155	A01177:95:HFCNFDSX5:4:1255:22968:13683/1	60	+
chr15	91463706	91463707	A01177:95:HFCNFDSX5:4:2514:22083:25645	60	+
chr15	93018189	93018190	A01177:95:HFCNFDSX5:4:2632:22851:13479	60	-
chr15	101231368	101231369	A01177:95:HFCNFDSX5:4:1213:10167:21637/1	60	+
chr16	44401	44402	A01177:95:HFCNFDSX5:4:1121:1425:32456/1	60	+
chr16	46280	46281	A01177:95:HFCNFDSX5:4:1103:8775:3537/1	60	-
chr16	129497	129498	A01177:95:HFCNFDSX5:4:1333:10420:35133/1	60	-
chr16	207362	207363	A01177:95:HFCNFDSX5:4:1667:11550:17237/1	60	+
chr16	208648	208649	A01177:95:HFCNFDSX5:4:1144:21450:31219/1	60	-
chr16	209882	209883	A01177:95:HFCNFDSX5:4:2429:6045:10708	60	-
chr16	213219	213220	A01177:95:HFCNFDSX5:4:1501:12536:3599/1	60	-
chr16	216468	216469	A01177:95:HFCNFDSX5:4:1576:3748:10739/1	60	+
chr16	219483	219484	A01177:95:HFCNFDSX5:4:2502:2483:10207/1	60	-
chr16	220139	220140	A01177:95:HFCNFDSX5:4:1406:16559:15796	60	-
chr16	226495	226496	A01177:95:HFCNFDSX5:4:2262:29595:17832/1	60	-
chr16	228059	228060	A01177:95:HFCNFDSX5:4:1120:32407:23140/1	60	+
chr16	228152	228153	A01177:95:HFCNFDSX5:4:1171:9769:27242/1	60	+
chr16	336680	336681	A01177:95:HFCNFDSX5:4:1621:17915:35149/1	60	+
chr16	350172	350173	A01177:95:HFCNFDSX5:4:1172:29604:26929/1	60	-
chr16	459659	459660	A01177:95:HFCNFDSX5:4:1411:4463:9095/1	60	+
chr16	592843	592844	A01177:95:HFCNFDSX5:4:1104:25283:2127/1	60	+
chr16	602364	602365	A01177:95:HFCNFDSX5:4:1330:1759:7827/1	60	-
chr16	646791	646792	A01177:95:HFCNFDSX5:4:2246:24795:10175/1	60	-
chr16	653752	653753	A01177:95:HFCNFDSX5:4:1163:25617:11381/1	60	+
chr16	655910	655911	A01177:95:HFCNFDSX5:4:2134:18647:3599	60	-
chr16	665011	665012	A01177:95:HFCNFDSX5:4:1204:7175:12508	60	-
chr16	665942	665943	A01177:95:HFCNFDSX5:4:1235:2166:5901	60	-
chr16	665943	665944	A01177:95:HFCNFDSX5:4:2129:6406:34695	60	-
chr16	674532	674533	A01177:95:HFCNFDSX5:4:1575:11559:10019	60	-
chr16	677298	677299	A01177:95:HFCNFDSX5:4:1532:6903:21371	60	-
chr16	688173	688174	A01177:95:HFCNFDSX5:4:1250:30120:20713	60	+
chr16	723227	723228	A01177:95:HFCNFDSX5:4:1118:14452:2503	60	-
chr16	734711	734712	A01177:95:HFCNFDSX5:4:1148:12400:2487/1	60	-
chr16	734868	734869	A01177:95:HFCNFDSX5:4:1238:30951:2738/1	60	-
chr16	736023	736024	A01177:95:HFCNFDSX5:4:1112:32226:34413/1	60	+
chr16	736563	736564	A01177:95:HFCNFDSX5:4:1374:24053:32033	60	+
chr16	736889	736890	A01177:95:HFCNFDSX5:4:1111:27850:27743/1	60	+
chr16	738025	738026	A01177:95:HFCNFDSX5:4:1266:30689:4539/1	60	+
chr16	793751	793752	A01177:95:HFCNFDSX5:4:2226:21730:22748/1	60	+
chr16	1410386	1410387	A01177:95:HFCNFDSX5:4:1569:17481:16047/1	60	-
chr16	1416976	1416977	A01177:95:HFCNFDSX5:4:1102:5954:35321/1	60	-
chr16	1535019	1535020	A01177:95:HFCNFDSX5:4:1412:5023:23312/1	60	-
chr16	1619084	1619085	A01177:95:HFCNFDSX5:4:1154:4643:16047/1	60	+
chr16	1645177	1645178	A01177:95:HFCNFDSX5:4:1109:12463:10332/1	60	+
chr16	1669948	1669949	A01177:95:HFCNFDSX5:4:1270:22968:35102/1	60	+
chr16	1682983	1682984	A01177:95:HFCNFDSX5:4:1430:28194:18098/1	60	-
chr16	1684342	1684343	A01177:95:HFCNFDSX5:4:1147:31159:15060/1	60	+
chr16	1686185	1686186	A01177:95:HFCNFDSX5:4:2255:27416:30248/1	60	-
chr16	1688002	1688003	A01177:95:HFCNFDSX5:4:1540:25192:3161/1	60	+
chr16	1689492	1689493	A01177:95:HFCNFDSX5:4:1148:27082:3270/1	60	-
chr16	1694085	1694086	A01177:95:HFCNFDSX5:4:1340:17770:25473/1	60	+
chr16	1710503	1710504	A01177:95:HFCNFDSX5:4:1335:25988:10457/1	60	+
chr16	1756124	1756125	A01177:95:HFCNFDSX5:4:1406:3459:28933/1	60	+
chr16	1756201	1756202	A01177:95:HFCNFDSX5:4:1101:29830:22247/1	60	+
chr16	1785755	1785756	A01177:95:HFCNFDSX5:4:1612:2627:3537/1	60	-
chr16	1799818	1799819	A01177:95:HFCNFDSX5:4:2669:21965:5963	60	-
chr16	1805612	1805613	A01177:95:HFCNFDSX5:4:2122:32814:6872	60	+
chr16	1808586	1808587	A01177:95:HFCNFDSX5:4:1502:4092:22388	60	-
chr16	1808787	1808788	A01177:95:HFCNFDSX5:4:1139:19633:15859/1	60	+
chr16	1815602	1815603	A01177:95:HFCNFDSX5:4:2616:6677:15217/1	60	-
chr16	1986350	1986351	A01177:95:HFCNFDSX5:4:2158:8621:6089/1	60	-
chr16	2159131	2159132	A01177:95:HFCNFDSX5:4:1554:21224:26600	60	-
chr16	2217742	2217743	A01177:95:HFCNFDSX5:4:1311:30942:25739/1	60	-
chr16	2243141	2243142	A01177:95:HFCNFDSX5:4:2454:2754:12023	60	-
chr16	2246126	2246127	A01177:95:HFCNFDSX5:4:1324:30418:4319/1	60	-
chr16	2247136	2247137	A01177:95:HFCNFDSX5:4:2125:3115:9298/1	60	-
chr16	2257120	2257121	A01177:95:HFCNFDSX5:4:1153:30346:36886/1	60	+
chr16	2257875	2257876	A01177:95:HFCNFDSX5:4:1650:30120:16172/1	60	+
chr16	2258253	2258254	A01177:95:HFCNFDSX5:4:1229:15537:3944	60	-
chr16	2259952	2259953	A01177:95:HFCNFDSX5:4:1340:1244:8970/1	60	+
chr16	2260391	2260392	A01177:95:HFCNFDSX5:4:1102:17915:22216/1	60	+
chr16	2261016	2261017	A01177:95:HFCNFDSX5:4:1140:25970:2628/1	60	-
chr16	2261815	2261816	A01177:95:HFCNFDSX5:4:1121:4526:8703/1	60	+
chr16	2262283	2262284	A01177:95:HFCNFDSX5:4:1161:12183:19147/1	60	+
chr16	2265232	2265233	A01177:95:HFCNFDSX5:4:1115:21061:27132/1	60	+
chr16	2434294	2434295	A01177:95:HFCNFDSX5:4:2327:7997:29904	60	-
chr16	2434845	2434846	A01177:95:HFCNFDSX5:4:1151:10366:36166/1	60	+
chr16	2443309	2443310	A01177:95:HFCNFDSX5:4:2645:28809:6574	60	-
chr16	2444710	2444711	A01177:95:HFCNFDSX5:4:1134:16188:4069/1	60	+
chr16	2446691	2446692	A01177:95:HFCNFDSX5:4:1218:16333:28463/1	60	-
chr16	2453308	2453309	A01177:95:HFCNFDSX5:4:2312:8621:29199/1	60	-
chr16	2454041	2454042	A01177:95:HFCNFDSX5:4:1262:2094:14450/1	60	+
chr16	2456393	2456394	A01177:95:HFCNFDSX5:4:1226:29993:17519/1	60	-
chr16	2487993	2487994	A01177:95:HFCNFDSX5:4:2131:23963:33066/1	60	-
chr16	2524945	2524946	A01177:95:HFCNFDSX5:4:1145:11379:3443/1	60	+
chr16	2568262	2568263	A01177:95:HFCNFDSX5:4:1330:12789:13808/1	60	+
chr16	2754592	2754593	A01177:95:HFCNFDSX5:4:1101:10682:7560	60	-
chr16	2754925	2754926	A01177:95:HFCNFDSX5:4:1239:15980:34428/1	60	-
chr16	2761532	2761533	A01177:95:HFCNFDSX5:4:1103:29930:10676/1	60	+
chr16	2763479	2763480	A01177:95:HFCNFDSX5:4:1175:21477:2644	60	-
chr16	2781214	2781215	A01177:95:HFCNFDSX5:4:1527:4562:31532/1	60	+
chr16	2919305	2919306	A01177:95:HFCNFDSX5:4:1123:9697:35070/1	60	-
chr16	2945024	2945025	A01177:95:HFCNFDSX5:4:1156:29333:26897/1	60	+
chr16	2978052	2978053	A01177:95:HFCNFDSX5:4:1110:25816:2237/1	60	+
chr16	3071215	3071216	A01177:95:HFCNFDSX5:4:1102:20166:3286/1	60	+
chr16	3080178	3080179	A01177:95:HFCNFDSX5:4:1140:21983:29919/1	60	-
chr16	3080356	3080357	A01177:95:HFCNFDSX5:4:1317:15655:1955/1	60	+
chr16	3081293	3081294	A01177:95:HFCNFDSX5:4:1103:2555:3599/1	60	+
chr16	3301685	3301686	A01177:95:HFCNFDSX5:4:2104:11605:8312/1	60	+
chr16	3512009	3512010	A01177:95:HFCNFDSX5:4:2656:26720:6120	60	-
chr16	3568851	3568852	A01177:95:HFCNFDSX5:4:1144:14805:16705/1	60	+
chr16	3703708	3703709	A01177:95:HFCNFDSX5:4:1560:27489:15405	60	-
chr16	3704592	3704593	A01177:95:HFCNFDSX5:4:1141:3125:19836/1	60	-
chr16	3706193	3706194	A01177:95:HFCNFDSX5:4:1137:27733:3145/1	60	-
chr16	3754280	3754281	A01177:95:HFCNFDSX5:4:1224:31539:24580/1	60	+
chr16	3755159	3755160	A01177:95:HFCNFDSX5:4:1507:5520:20948	60	-
chr16	3755160	3755161	A01177:95:HFCNFDSX5:4:1512:25138:24737/1	60	-
chr16	3755392	3755393	A01177:95:HFCNFDSX5:4:1103:11894:34021/1	60	+
chr16	3756107	3756108	A01177:95:HFCNFDSX5:4:1130:9715:14246/1	60	-
chr16	3838646	3838647	A01177:95:HFCNFDSX5:4:1277:26015:9001/1	60	+
chr16	3842887	3842888	A01177:95:HFCNFDSX5:4:1178:15040:13479	60	+
chr16	3856003	3856004	A01177:95:HFCNFDSX5:4:1159:8115:25473/1	60	+
chr16	3860227	3860228	A01177:95:HFCNFDSX5:4:1175:17110:25457/1	60	+
chr16	4047085	4047086	A01177:95:HFCNFDSX5:4:2449:5900:26146/1	60	-
chr16	4104278	4104279	A01177:95:HFCNFDSX5:4:1165:25057:20494/1	60	+
chr16	4629568	4629569	A01177:95:HFCNFDSX5:4:1671:4589:32299	60	+
chr16	6777241	6777242	A01177:95:HFCNFDSX5:4:1117:31864:14935/1	60	+
chr16	8810012	8810013	A01177:95:HFCNFDSX5:4:1101:29830:6339/1	60	+
chr16	8810013	8810014	A01177:95:HFCNFDSX5:4:1250:32298:2378	60	+
chr16	8810890	8810891	A01177:95:HFCNFDSX5:4:1107:9878:28369/1	60	+
chr16	8824022	8824023	A01177:95:HFCNFDSX5:4:1336:19144:8312/1	60	+
chr16	8826827	8826828	A01177:95:HFCNFDSX5:4:1535:7048:18803	60	-
chr16	8906329	8906330	A01177:95:HFCNFDSX5:4:2339:7726:11616	60	-
chr16	9103176	9103177	A01177:95:HFCNFDSX5:4:2134:28745:36965	60	-
chr16	10265446	10265447	A01177:95:HFCNFDSX5:4:1335:10122:5494/1	60	-
chr16	11759560	11759561	A01177:95:HFCNFDSX5:4:1418:4598:7232/1	60	+
chr16	11891693	11891694	A01177:95:HFCNFDSX5:4:1447:29803:16971/1	60	+
chr16	12786284	12786285	A01177:95:HFCNFDSX5:4:1266:26512:35258	60	-
chr16	13931975	13931976	A01177:95:HFCNFDSX5:4:1476:19470:25598/1	60	+
chr16	13949697	13949698	A01177:95:HFCNFDSX5:4:1155:24062:23782/1	60	+
chr16	14078282	14078283	A01177:95:HFCNFDSX5:4:1117:19786:6292/1	60	+
chr16	14099979	14099980	A01177:95:HFCNFDSX5:4:1346:4182:13088/1	60	+
chr16	14137729	14137730	A01177:95:HFCNFDSX5:4:1105:9769:13182/1	60	+
chr16	14154898	14154899	A01177:95:HFCNFDSX5:4:1107:5159:22889/1	60	+
chr16	14208962	14208963	A01177:95:HFCNFDSX5:4:1110:20157:10817/1	60	-
chr16	14229076	14229077	A01177:95:HFCNFDSX5:4:1454:21603:14418/1	60	-
chr16	16073028	16073029	A01177:95:HFCNFDSX5:4:1523:2808:14058	60	+
chr16	17030553	17030554	A01177:95:HFCNFDSX5:4:1132:15248:12837/1	60	-
chr16	17274387	17274388	A01177:95:HFCNFDSX5:4:1110:27642:26788/1	60	-
chr16	17793403	17793404	A01177:95:HFCNFDSX5:4:1131:5258:26256/1	60	+
chr16	18535381	18535382	A01177:95:HFCNFDSX5:4:2148:2790:16282	60	-
chr16	18556691	18556692	A01177:95:HFCNFDSX5:4:1352:2428:17065	60	-
chr16	18796666	18796667	A01177:95:HFCNFDSX5:4:1102:29649:2644/1	60	+
chr16	18812907	18812908	A01177:95:HFCNFDSX5:4:1442:22987:13401	60	-
chr16	18834380	18834381	A01177:95:HFCNFDSX5:4:1137:5484:5447/1	60	+
chr16	18837814	18837815	A01177:95:HFCNFDSX5:4:1240:28619:11162/1	60	+
chr16	18840675	18840676	A01177:95:HFCNFDSX5:4:1142:7753:21559/1	60	-
chr16	18847498	18847499	A01177:95:HFCNFDSX5:4:1123:25852:13322/1	60	+
chr16	18878873	18878874	A01177:95:HFCNFDSX5:4:1168:26919:18396	60	+
chr16	18884843	18884844	A01177:95:HFCNFDSX5:4:1140:21025:12132/1	60	+
chr16	18900776	18900777	A01177:95:HFCNFDSX5:4:1129:17526:20697	60	-
chr16	19518619	19518620	A01177:95:HFCNFDSX5:4:1549:6343:4178/1	60	-
chr16	21461792	21461793	A01177:95:HFCNFDSX5:4:2134:19904:23719	60	-
chr16	21560063	21560064	A01177:95:HFCNFDSX5:4:1174:5321:12493/1	60	-
chr16	21893601	21893602	A01177:95:HFCNFDSX5:4:1167:15157:28307	60	-
chr16	21895477	21895478	A01177:95:HFCNFDSX5:4:1216:13087:20306/1	60	-
chr16	22023811	22023812	A01177:95:HFCNFDSX5:4:1512:6388:28588/1	60	-
chr16	22383855	22383856	A01177:95:HFCNFDSX5:4:1325:10682:4085/1	60	-
chr16	22466556	22466557	A01177:95:HFCNFDSX5:4:2375:29966:23109/1	60	+
chr16	22477118	22477119	A01177:95:HFCNFDSX5:4:1323:3956:22404	60	+
chr16	22499940	22499941	A01177:95:HFCNFDSX5:4:1222:32533:11804/1	60	+
chr16	23625191	23625192	A01177:95:HFCNFDSX5:4:1145:27552:34554/1	60	+
chr16	23920253	23920254	A01177:95:HFCNFDSX5:4:1163:25283:8202/1	60	-
chr16	23941448	23941449	A01177:95:HFCNFDSX5:4:1502:11785:20995	60	-
chr16	24547023	24547024	A01177:95:HFCNFDSX5:4:1113:4616:1532/1	60	-
chr16	24754478	24754479	A01177:95:HFCNFDSX5:4:1114:10619:11303/1	60	+
chr16	25147785	25147786	A01177:95:HFCNFDSX5:4:1459:28004:12508/1	60	-
chr16	25161909	25161910	A01177:95:HFCNFDSX5:4:1219:23077:28307/1	60	-
chr16	25699870	25699871	A01177:95:HFCNFDSX5:4:1320:21269:17503	60	-
chr16	25793926	25793927	A01177:95:HFCNFDSX5:4:1217:19190:19476/1	60	+
chr16	27199367	27199368	A01177:95:HFCNFDSX5:4:1126:26404:14309	60	-
chr16	27425138	27425139	A01177:95:HFCNFDSX5:4:1222:14977:12524/1	60	+
chr16	27479395	27479396	A01177:95:HFCNFDSX5:4:1507:18674:31172/1	60	+
chr16	27626733	27626734	A01177:95:HFCNFDSX5:4:1129:19687:18114	60	-
chr16	28092768	28092769	A01177:95:HFCNFDSX5:4:2412:21395:21324/1	60	+
chr16	28117636	28117637	A01177:95:HFCNFDSX5:4:1141:7654:24612/1	60	+
chr16	28161303	28161304	A01177:95:HFCNFDSX5:4:2426:32054:24189/1	60	-
chr16	28170951	28170952	A01177:95:HFCNFDSX5:4:1155:22146:15890/1	60	-
chr16	28206626	28206627	A01177:95:HFCNFDSX5:4:1317:17065:15546/1	60	-
chr16	28392470	28392471	A01177:95:HFCNFDSX5:4:1176:4887:8609/1	60	-
chr16	28504828	28504829	A01177:95:HFCNFDSX5:4:1238:23882:33332	60	+
chr16	28619394	28619395	A01177:95:HFCNFDSX5:4:1348:23158:26381/1	60	+
chr16	28954878	28954879	A01177:95:HFCNFDSX5:4:1104:27091:32471/1	60	+
chr16	28987300	28987301	A01177:95:HFCNFDSX5:4:1126:28709:33426/1	60	-
chr16	29012843	29012844	A01177:95:HFCNFDSX5:4:1242:5249:20917/1	60	+
chr16	29082919	29082920	A01177:95:HFCNFDSX5:4:2151:17788:8625	60	-
chr16	29122245	29122246	A01177:95:HFCNFDSX5:4:1164:13865:1611/1	60	-
chr16	29558010	29558011	A01177:95:HFCNFDSX5:4:1360:5430:36511	60	+
chr16	29693967	29693968	A01177:95:HFCNFDSX5:4:1146:29243:29277	60	+
chr16	29802857	29802858	A01177:95:HFCNFDSX5:4:1121:32217:14638/1	60	+
chr16	29809009	29809010	A01177:95:HFCNFDSX5:4:2318:21151:23124/1	60	-
chr16	29818585	29818586	A01177:95:HFCNFDSX5:4:1164:14615:28808/1	60	-
chr16	30267266	30267267	A01177:95:HFCNFDSX5:4:2652:16116:26960/1	60	+
chr16	30716903	30716904	A01177:95:HFCNFDSX5:4:1216:8603:20462/1	60	-
chr16	30726077	30726078	A01177:95:HFCNFDSX5:4:1210:7274:31093	60	-
chr16	30941074	30941075	A01177:95:HFCNFDSX5:4:1114:11695:29888/1	60	-
chr16	31177588	31177589	A01177:95:HFCNFDSX5:4:1215:26078:3944/1	60	-
chr16	31872127	31872128	A01177:95:HFCNFDSX5:4:1360:27796:2033/1	60	+
chr16	35567285	35567286	A01177:95:HFCNFDSX5:4:1111:31702:30749/1	60	+
chr16	47163851	47163852	A01177:95:HFCNFDSX5:4:1221:15845:21543/1	60	-
chr16	47267735	47267736	A01177:95:HFCNFDSX5:4:1619:1588:32894/1	60	+
chr16	47276682	47276683	A01177:95:HFCNFDSX5:4:1106:25744:1830/1	60	+
chr16	47450405	47450406	A01177:95:HFCNFDSX5:4:1110:27019:4695/1	60	+
chr16	47484399	47484400	A01177:95:HFCNFDSX5:4:2117:26666:1705	60	-
chr16	50335851	50335852	A01177:95:HFCNFDSX5:4:2261:17698:29387/1	60	-
chr16	53218621	53218622	A01177:95:HFCNFDSX5:4:1163:3884:31955/1	60	+
chr16	53642799	53642800	A01177:95:HFCNFDSX5:4:1125:16640:33473/1	60	-
chr16	53671607	53671608	A01177:95:HFCNFDSX5:4:1137:7464:36871/1	60	-
chr16	53674865	53674866	A01177:95:HFCNFDSX5:4:1173:32633:20149/1	60	+
chr16	53951710	53951711	A01177:95:HFCNFDSX5:4:1428:32163:18552	60	-
chr16	54181248	54181249	A01177:95:HFCNFDSX5:4:1124:8856:24502/1	60	-
chr16	54676253	54676254	A01177:95:HFCNFDSX5:4:1522:5240:27790	60	+
chr16	54920078	54920079	A01177:95:HFCNFDSX5:4:1434:2528:3709/1	60	-
chr16	56770312	56770313	A01177:95:HFCNFDSX5:4:1145:16586:33599/1	60	+
chr16	57220708	57220709	A01177:95:HFCNFDSX5:4:1104:29017:24314/1	60	-
chr16	57228909	57228910	A01177:95:HFCNFDSX5:4:1456:11189:33019/1	60	+
chr16	58425575	58425576	A01177:95:HFCNFDSX5:4:2152:15284:13338	60	+
chr16	58559540	58559541	A01177:95:HFCNFDSX5:4:1432:3206:31814/1	60	+
chr16	58715305	58715306	A01177:95:HFCNFDSX5:4:1113:7328:18944/1	60	+
chr16	59092140	59092141	A01177:95:HFCNFDSX5:4:1227:19940:11663/1	60	+
chr16	59619811	59619812	A01177:95:HFCNFDSX5:4:2653:11614:12148/1	60	+
chr16	60438145	60438146	A01177:95:HFCNFDSX5:4:1124:27227:31234/1	60	-
chr16	66566500	66566501	A01177:95:HFCNFDSX5:4:2373:32380:8688/1	60	+
chr16	66740461	66740462	A01177:95:HFCNFDSX5:4:1158:21468:24549/1	60	-
chr16	67058775	67058776	A01177:95:HFCNFDSX5:4:1212:5629:14528/1	60	-
chr16	67060919	67060920	A01177:95:HFCNFDSX5:4:1118:32515:27743/1	60	+
chr16	67071225	67071226	A01177:95:HFCNFDSX5:4:1104:16550:13307/1	60	+
chr16	67082775	67082776	A01177:95:HFCNFDSX5:4:1115:15157:30154/1	60	+
chr16	67595034	67595035	A01177:95:HFCNFDSX5:4:2255:23755:13917	60	-
chr16	67598596	67598597	A01177:95:HFCNFDSX5:4:1123:7283:35994/1	60	+
chr16	67715523	67715524	A01177:95:HFCNFDSX5:4:1105:10520:35931/1	60	+
chr16	68089911	68089912	A01177:95:HFCNFDSX5:4:1201:5620:27884/1	60	-
chr16	68139776	68139777	A01177:95:HFCNFDSX5:4:1345:22842:26177	60	+
chr16	68148309	68148310	A01177:95:HFCNFDSX5:4:1202:17029:26694/1	60	+
chr16	68174204	68174205	A01177:95:HFCNFDSX5:4:1127:21594:8578/1	60	+
chr16	68175185	68175186	A01177:95:HFCNFDSX5:4:1102:21350:23657/1	60	-
chr16	69262830	69262831	A01177:95:HFCNFDSX5:4:1661:9923:8187/1	60	+
chr16	69458942	69458943	A01177:95:HFCNFDSX5:4:2613:2844:33724/1	60	-
chr16	69469113	69469114	A01177:95:HFCNFDSX5:4:2475:17942:10989/1	60	-
chr16	69596077	69596078	A01177:95:HFCNFDSX5:4:1103:25003:14544/1	60	+
chr16	69651363	69651364	A01177:95:HFCNFDSX5:4:1101:21007:19210/1	60	+
chr16	70005002	70005003	A01177:95:HFCNFDSX5:4:1154:19831:36526/1	60	+
chr16	70554402	70554403	A01177:95:HFCNFDSX5:4:1227:27651:2534/1	60	-
chr16	71685766	71685767	A01177:95:HFCNFDSX5:4:1663:2003:15045/1	60	-
chr16	71687815	71687816	A01177:95:HFCNFDSX5:4:1272:15194:25300/1	60	-
chr16	71767598	71767599	A01177:95:HFCNFDSX5:4:1105:26413:36464/1	60	+
chr16	71930560	71930561	A01177:95:HFCNFDSX5:4:2508:4978:32315	60	-
chr16	72506162	72506163	A01177:95:HFCNFDSX5:4:1422:10068:5055/1	60	+
chr16	72597309	72597310	A01177:95:HFCNFDSX5:4:1142:20121:8719	60	-
chr16	72725537	72725538	A01177:95:HFCNFDSX5:4:1466:12382:15765/1	60	+
chr16	75399450	75399451	A01177:95:HFCNFDSX5:4:1447:14705:9111/1	60	-
chr16	78265036	78265037	A01177:95:HFCNFDSX5:4:1317:27181:29277/1	60	+
chr16	79161692	79161693	A01177:95:HFCNFDSX5:4:2142:6578:27539/1	60	+
chr16	79755791	79755792	A01177:95:HFCNFDSX5:4:2170:11641:17926/1	60	+
chr16	81043327	81043328	A01177:95:HFCNFDSX5:4:2203:9561:34585/1	60	-
chr16	82160700	82160701	A01177:95:HFCNFDSX5:4:1105:9851:19805	60	+
chr16	84744548	84744549	A01177:95:HFCNFDSX5:4:1131:28384:28197/1	60	+
chr16	87368369	87368370	A01177:95:HFCNFDSX5:4:1107:2401:7404/1	60	+
chr16	87754244	87754245	A01177:95:HFCNFDSX5:4:2156:30635:33661/1	60	+
chr16	87775583	87775584	A01177:95:HFCNFDSX5:4:1406:6967:33724/1	60	-
chr16	87860902	87860903	A01177:95:HFCNFDSX5:4:1107:8151:31266	60	+
chr16	87913024	87913025	A01177:95:HFCNFDSX5:4:2544:27805:25629/1	60	-
chr16	88002191	88002192	A01177:95:HFCNFDSX5:4:1215:4191:27915	60	-
chr16	88581207	88581208	A01177:95:HFCNFDSX5:4:1127:24786:14105/1	60	-
chr16	88585857	88585858	A01177:95:HFCNFDSX5:4:1365:23683:32550/1	60	+
chr16	88586891	88586892	A01177:95:HFCNFDSX5:4:1568:27814:11772/1	60	+
chr16	88587536	88587537	A01177:95:HFCNFDSX5:4:1217:10511:31751/1	60	-
chr16	88595910	88595911	A01177:95:HFCNFDSX5:4:1145:17571:10097/1	60	+
chr16	88596549	88596550	A01177:95:HFCNFDSX5:4:2442:6867:33802/1	60	+
chr16	88728565	88728566	A01177:95:HFCNFDSX5:4:2146:12952:23077	60	-
chr16	88729231	88729232	A01177:95:HFCNFDSX5:4:2459:9796:3145	60	-
chr16	88729742	88729743	A01177:95:HFCNFDSX5:4:1265:32190:33473	60	-
chr16	88777774	88777775	A01177:95:HFCNFDSX5:4:1229:10230:18584	60	-
chr16	88808627	88808628	A01177:95:HFCNFDSX5:4:1113:30987:33144/1	60	+
chr16	88855432	88855433	A01177:95:HFCNFDSX5:4:1461:25418:6527/1	60	+
chr16	89127767	89127768	A01177:95:HFCNFDSX5:4:1178:3848:28260/1	60	+
chr16	89129805	89129806	A01177:95:HFCNFDSX5:4:1102:29568:6261/1	60	+
chr16	89130232	89130233	A01177:95:HFCNFDSX5:4:1170:19985:4069/1	60	+
chr16	89130247	89130248	A01177:95:HFCNFDSX5:4:1112:5602:25786/1	60	+
chr16	89138985	89138986	A01177:95:HFCNFDSX5:4:2211:3866:22905	60	-
chr16	89273108	89273109	A01177:95:HFCNFDSX5:4:1668:32307:28855	60	-
chr16	89302336	89302337	A01177:95:HFCNFDSX5:4:1126:30707:9267/1	60	-
chr16	89302870	89302871	A01177:95:HFCNFDSX5:4:1303:2202:3364/1	60	-
chr16	89331310	89331311	A01177:95:HFCNFDSX5:4:1176:9164:14293/1	60	-
chr16	89349557	89349558	A01177:95:HFCNFDSX5:4:1351:20274:32127/1	60	-
chr16	89356193	89356194	A01177:95:HFCNFDSX5:4:1159:22788:11929/1	60	-
chr16	89464489	89464490	A01177:95:HFCNFDSX5:4:2378:19334:10802/1	60	-
chr16	89518015	89518016	A01177:95:HFCNFDSX5:4:2269:21630:19946	60	+
chr16	89579626	89579627	A01177:95:HFCNFDSX5:4:1128:4065:12571/1	60	-
chr16	89656055	89656056	A01177:95:HFCNFDSX5:4:2175:15953:24079/1	60	-
chr16	89665642	89665643	A01177:95:HFCNFDSX5:4:1351:24903:10269/1	60	+
chr16	89729858	89729859	A01177:95:HFCNFDSX5:4:1467:16649:29450/1	60	+
chr16	89731273	89731274	A01177:95:HFCNFDSX5:4:1163:25608:19132	60	-
chr16	89740212	89740213	A01177:95:HFCNFDSX5:4:1249:9842:17910/1	60	-
chr16	89756634	89756635	A01177:95:HFCNFDSX5:4:1252:31340:27586/1	60	+
chr16	89766287	89766288	A01177:95:HFCNFDSX5:4:1167:18900:19288/1	60	+
chr16	89776193	89776194	A01177:95:HFCNFDSX5:4:1511:15094:17769/1	60	+
chr16	89776258	89776259	A01177:95:HFCNFDSX5:4:1221:29261:34287	60	+
chr16	89779755	89779756	A01177:95:HFCNFDSX5:4:1442:21513:5306	60	-
chr16	89779999	89780000	A01177:95:HFCNFDSX5:4:1466:6361:35493/1	60	-
chr16	89788012	89788013	A01177:95:HFCNFDSX5:4:1342:18376:9799	60	-
chr16	89811021	89811022	A01177:95:HFCNFDSX5:4:1106:8449:34538/1	60	+
chr16	89814129	89814130	A01177:95:HFCNFDSX5:4:2450:31295:17487	60	-
chr16	89877919	89877920	A01177:95:HFCNFDSX5:4:1442:25699:2253/1	60	+
chr16	89881928	89881929	A01177:95:HFCNFDSX5:4:2505:12744:11725/1	60	+
chr16	89886079	89886080	A01177:95:HFCNFDSX5:4:1264:8359:13651/1	60	+
chr16	89899782	89899783	A01177:95:HFCNFDSX5:4:1348:14525:4664/1	60	+
chr16	89979269	89979270	A01177:95:HFCNFDSX5:4:1341:22327:30326/1	60	-
chr16	89991147	89991148	A01177:95:HFCNFDSX5:4:1175:29107:11443/1	60	-
chr17	687806	687807	A01177:95:HFCNFDSX5:4:1134:12427:4225/1	60	+
chr17	1814293	1814294	A01177:95:HFCNFDSX5:4:1132:2501:15154/1	60	+
chr17	1826294	1826295	A01177:95:HFCNFDSX5:4:1419:3387:30373	60	-
chr17	1845400	1845401	A01177:95:HFCNFDSX5:4:1413:3450:23375/1	60	+
chr17	2111742	2111743	A01177:95:HFCNFDSX5:4:1109:7419:28776/1	60	+
chr17	2157290	2157291	A01177:95:HFCNFDSX5:4:1213:32823:16845/1	60	-
chr17	2158017	2158018	A01177:95:HFCNFDSX5:4:1170:21866:5666/1	60	+
chr17	2158169	2158170	A01177:95:HFCNFDSX5:4:1147:25265:13056/1	60	+
chr17	2158933	2158934	A01177:95:HFCNFDSX5:4:1637:15085:24079/1	60	-
chr17	2172431	2172432	A01177:95:HFCNFDSX5:4:1117:32551:10614/1	60	-
chr17	2224954	2224955	A01177:95:HFCNFDSX5:4:1275:2663:26459	60	+
chr17	2255886	2255887	A01177:95:HFCNFDSX5:4:1271:6940:3458	60	-
chr17	2450996	2450997	A01177:95:HFCNFDSX5:4:1439:30210:31266/1	60	-
chr17	2460549	2460550	A01177:95:HFCNFDSX5:4:1108:7039:26710/1	60	-
chr17	2467760	2467761	A01177:95:HFCNFDSX5:4:1122:12255:17895/1	60	+
chr17	2485389	2485390	A01177:95:HFCNFDSX5:4:2125:3577:26725/1	60	+
chr17	2599253	2599254	A01177:95:HFCNFDSX5:4:1163:21721:2190/1	60	+
chr17	2632452	2632453	A01177:95:HFCNFDSX5:4:1102:31123:18912/1	60	-
chr17	2637378	2637379	A01177:95:HFCNFDSX5:4:1274:3667:26537	60	+
chr17	2642523	2642524	A01177:95:HFCNFDSX5:4:2364:15781:17112/1	60	+
chr17	2668981	2668982	A01177:95:HFCNFDSX5:4:1215:18719:1188/1	60	-
chr17	3718742	3718743	A01177:95:HFCNFDSX5:4:1172:24975:21825/1	60	+
chr17	3719149	3719150	A01177:95:HFCNFDSX5:4:1231:12970:19445/1	60	-
chr17	3768247	3768248	A01177:95:HFCNFDSX5:4:1112:10321:1423	60	-
chr17	3816039	3816040	A01177:95:HFCNFDSX5:4:1143:15465:22608/1	60	+
chr17	3819762	3819763	A01177:95:HFCNFDSX5:4:2518:7491:32409	60	+
chr17	3832248	3832249	A01177:95:HFCNFDSX5:4:1201:12075:16297/1	60	+
chr17	3841541	3841542	A01177:95:HFCNFDSX5:4:1147:17363:4194	60	+
chr17	3960072	3960073	A01177:95:HFCNFDSX5:4:1366:5204:4836/1	60	-
chr17	4013642	4013643	A01177:95:HFCNFDSX5:4:1153:8404:3740/1	60	+
chr17	4019960	4019961	A01177:95:HFCNFDSX5:4:1142:21649:7482/1	60	-
chr17	4063341	4063342	A01177:95:HFCNFDSX5:4:1102:22761:31328	60	+
chr17	4064348	4064349	A01177:95:HFCNFDSX5:4:1471:20799:8390	60	-
chr17	4084147	4084148	A01177:95:HFCNFDSX5:4:1102:7545:15468/1	60	-
chr17	4088002	4088003	A01177:95:HFCNFDSX5:4:1366:4083:10473	60	+
chr17	4110108	4110109	A01177:95:HFCNFDSX5:4:1350:9661:18724/1	60	+
chr17	4110698	4110699	A01177:95:HFCNFDSX5:4:2216:18575:22263	60	-
chr17	4114350	4114351	A01177:95:HFCNFDSX5:4:1226:11559:29747/1	60	-
chr17	4115245	4115246	A01177:95:HFCNFDSX5:4:1117:14687:20353/1	60	+
chr17	4146426	4146427	A01177:95:HFCNFDSX5:4:1249:23014:29794	60	+
chr17	4191535	4191536	A01177:95:HFCNFDSX5:4:1123:22525:24972/1	60	+
chr17	4226253	4226254	A01177:95:HFCNFDSX5:4:1211:22390:27461/1	60	+
chr17	4231062	4231063	A01177:95:HFCNFDSX5:4:1242:3341:20807/1	60	+
chr17	4282079	4282080	A01177:95:HFCNFDSX5:4:1248:10764:31532	60	-
chr17	4289569	4289570	A01177:95:HFCNFDSX5:4:1310:13503:30076/1	60	+
chr17	4290183	4290184	A01177:95:HFCNFDSX5:4:1471:23330:20917/1	60	+
chr17	4295586	4295587	A01177:95:HFCNFDSX5:4:1144:31810:15843	60	-
chr17	4321024	4321025	A01177:95:HFCNFDSX5:4:2143:15194:29309/1	60	-
chr17	4326960	4326961	A01177:95:HFCNFDSX5:4:1205:6876:29152/1	60	+
chr17	4346004	4346005	A01177:95:HFCNFDSX5:4:1646:13738:24846	60	+
chr17	4553023	4553024	A01177:95:HFCNFDSX5:4:1608:3224:4476	60	-
chr17	4696376	4696377	A01177:95:HFCNFDSX5:4:1236:32425:1094/1	60	-
chr17	4935611	4935612	A01177:95:HFCNFDSX5:4:2557:29559:22561	60	-
chr17	5303176	5303177	A01177:95:HFCNFDSX5:4:1643:9787:12931/1	60	-
chr17	5305185	5305186	A01177:95:HFCNFDSX5:4:1169:17779:26146/1	60	+
chr17	5311914	5311915	A01177:95:HFCNFDSX5:4:1375:22779:31078/1	60	+
chr17	5325626	5325627	A01177:95:HFCNFDSX5:4:1171:7943:4507/1	60	-
chr17	5346987	5346988	A01177:95:HFCNFDSX5:4:1105:12129:28447/1	60	+
chr17	5355167	5355168	A01177:95:HFCNFDSX5:4:2263:17381:33348/1	60	+
chr17	5383817	5383818	A01177:95:HFCNFDSX5:4:1615:14091:34726	60	-
chr17	5432633	5432634	A01177:95:HFCNFDSX5:4:2353:24297:14512/1	60	+
chr17	6589974	6589975	A01177:95:HFCNFDSX5:4:2117:15989:15280	60	-
chr17	6600867	6600868	A01177:95:HFCNFDSX5:4:1331:28067:18693/1	60	-
chr17	7225689	7225690	A01177:95:HFCNFDSX5:4:1457:30110:15655/1	60	-
chr17	7245554	7245555	A01177:95:HFCNFDSX5:4:2255:17716:26349/1	60	+
chr17	7254908	7254909	A01177:95:HFCNFDSX5:4:1405:4327:25520	60	+
chr17	7344821	7344822	A01177:95:HFCNFDSX5:4:1142:10836:34726	60	-
chr17	7344937	7344938	A01177:95:HFCNFDSX5:4:1115:8269:27179/1	60	-
chr17	7486601	7486602	A01177:95:HFCNFDSX5:4:1168:20790:34272/1	60	-
chr17	7490440	7490441	A01177:95:HFCNFDSX5:4:1340:14552:18646/1	60	-
chr17	7490901	7490902	A01177:95:HFCNFDSX5:4:1123:8965:18677/1	60	+
chr17	7506377	7506378	A01177:95:HFCNFDSX5:4:1122:21721:34538/1	60	+
chr17	7507105	7507106	A01177:95:HFCNFDSX5:4:2241:19298:20478	60	+
chr17	7578260	7578261	A01177:95:HFCNFDSX5:4:1115:15275:18270/1	60	+
chr17	7598270	7598271	A01177:95:HFCNFDSX5:4:1526:32678:26835/1	60	+
chr17	7603089	7603090	A01177:95:HFCNFDSX5:4:1119:32127:19492/1	60	+
chr17	7621931	7621932	A01177:95:HFCNFDSX5:4:2165:13874:34131/1	60	-
chr17	7746788	7746789	A01177:95:HFCNFDSX5:4:1131:23366:18004/1	60	-
chr17	7840097	7840098	A01177:95:HFCNFDSX5:4:1274:32560:9659/1	60	-
chr17	7876640	7876641	A01177:95:HFCNFDSX5:4:1607:21432:34820/1	60	-
chr17	7877080	7877081	A01177:95:HFCNFDSX5:4:2505:6289:19586	60	-
chr17	7879810	7879811	A01177:95:HFCNFDSX5:4:1464:14498:13949	60	-
chr17	7880071	7880072	A01177:95:HFCNFDSX5:4:1143:23737:16266	60	-
chr17	7896208	7896209	A01177:95:HFCNFDSX5:4:1330:5104:14434/1	60	-
chr17	7927212	7927213	A01177:95:HFCNFDSX5:4:1547:21233:6574	60	-
chr17	7937665	7937666	A01177:95:HFCNFDSX5:4:1231:3134:14653/1	60	-
chr17	8043811	8043812	A01177:95:HFCNFDSX5:4:2657:14669:18411/1	60	+
chr17	8238547	8238548	A01177:95:HFCNFDSX5:4:1110:11297:23688/1	60	+
chr17	8238681	8238682	A01177:95:HFCNFDSX5:4:1310:25048:5040/1	60	-
chr17	8240705	8240706	A01177:95:HFCNFDSX5:4:1102:16242:25457/1	60	+
chr17	8540260	8540261	A01177:95:HFCNFDSX5:4:1103:15031:24392/1	60	-
chr17	8555571	8555572	A01177:95:HFCNFDSX5:4:2217:20410:8093	60	-
chr17	8555572	8555573	A01177:95:HFCNFDSX5:4:1207:4716:5274/1	60	-
chr17	8605970	8605971	A01177:95:HFCNFDSX5:4:1553:2401:36119/1	60	-
chr17	8616508	8616509	A01177:95:HFCNFDSX5:4:1223:30101:22529/1	60	-
chr17	8618901	8618902	A01177:95:HFCNFDSX5:4:1170:29631:9815/1	60	+
chr17	8919069	8919070	A01177:95:HFCNFDSX5:4:1166:18295:17801/1	60	+
chr17	8939142	8939143	A01177:95:HFCNFDSX5:4:1251:22516:10144/1	60	+
chr17	10015856	10015857	A01177:95:HFCNFDSX5:4:2408:32841:9706/1	60	-
chr17	10163529	10163530	A01177:95:HFCNFDSX5:4:1127:30047:11851/1	60	-
chr17	10684349	10684350	A01177:95:HFCNFDSX5:4:1302:30400:36855/1	60	-
chr17	12078736	12078737	A01177:95:HFCNFDSX5:4:1348:26838:9048/1	60	-
chr17	12104132	12104133	A01177:95:HFCNFDSX5:4:1303:24514:15327/1	60	-
chr17	12107012	12107013	A01177:95:HFCNFDSX5:4:1121:9688:12258/1	60	-
chr17	12183776	12183777	A01177:95:HFCNFDSX5:4:1216:5801:4930	60	+
chr17	14116113	14116114	A01177:95:HFCNFDSX5:4:1106:3179:10441/1	60	+
chr17	14130987	14130988	A01177:95:HFCNFDSX5:4:2473:16260:13651/1	60	+
chr17	14140304	14140305	A01177:95:HFCNFDSX5:4:1129:1307:4601/1	60	+
chr17	14169949	14169950	A01177:95:HFCNFDSX5:4:1153:19343:14043/1	60	+
chr17	16139777	16139778	A01177:95:HFCNFDSX5:4:1212:17969:10473/1	60	-
chr17	16167606	16167607	A01177:95:HFCNFDSX5:4:1278:25211:1595/1	60	-
chr17	17488971	17488972	A01177:95:HFCNFDSX5:4:1114:28691:18114	60	-
chr17	18294576	18294577	A01177:95:HFCNFDSX5:4:1678:9263:24518/1	60	-
chr17	18296894	18296895	A01177:95:HFCNFDSX5:4:1512:23818:11021/1	60	+
chr17	18673487	18673488	A01177:95:HFCNFDSX5:4:1108:4056:9862/1	60	+
chr17	18791760	18791761	A01177:95:HFCNFDSX5:4:2503:1416:9674/1	60	-
chr17	18868675	18868676	A01177:95:HFCNFDSX5:4:1111:22019:15264/1	60	-
chr17	18921837	18921838	A01177:95:HFCNFDSX5:4:1110:12518:31532/1	60	-
chr17	19955178	19955179	A01177:95:HFCNFDSX5:4:1565:12409:29716/1	60	+
chr17	28049095	28049096	A01177:95:HFCNFDSX5:4:1654:19813:34209/1	60	-
chr17	28079583	28079584	A01177:95:HFCNFDSX5:4:1461:32931:17065	60	-
chr17	28106233	28106234	A01177:95:HFCNFDSX5:4:1461:8929:23876/1	60	-
chr17	28168749	28168750	A01177:95:HFCNFDSX5:4:1574:10194:32769/1	60	+
chr17	28589900	28589901	A01177:95:HFCNFDSX5:4:1353:16251:21339/1	60	+
chr17	28601839	28601840	A01177:95:HFCNFDSX5:4:1173:3748:8077/1	60	+
chr17	28656626	28656627	A01177:95:HFCNFDSX5:4:1153:27868:19852/1	60	+
[truncated: 2,833 more rows]
