# Supplementary material for: HIV-1 capsid stability enables inositol phosphate-independent infection of target cells and promotes integration into genes
Source: PLoS Pathog. 2023 Jun 2;19(6):e1011423. doi: 10.1371/journal.ppat.1011423 (PMC10266667; doi:10.1371/journal.ppat.1011423)
Supplement: S1 Data — (TAR.GZ) [file ppat.1011423.s012.tar.gz › CEM_WT_A/CA_K170A-T200I/Unique_hg38_integration_sites/9035-GS-2.bed]

chr1	766851	766852	A01177:95:HFCNFDSX5:4:1116:10203:14027/1	60	+
chr1	783260	783261	A01177:95:HFCNFDSX5:4:1135:22435:18020/1	60	+
chr1	783295	783296	A01177:95:HFCNFDSX5:4:1201:3450:1172	60	-
chr1	806999	807000	A01177:95:HFCNFDSX5:4:1554:21549:12947/1	60	-
chr1	811279	811280	A01177:95:HFCNFDSX5:4:1621:11225:17237	60	-
chr1	838671	838672	A01177:95:HFCNFDSX5:4:1120:31358:23202/1	60	-
chr1	906950	906951	A01177:95:HFCNFDSX5:4:2101:21178:24111/1	60	-
chr1	906952	906953	A01177:95:HFCNFDSX5:4:1552:12852:18709/1	60	-
chr1	1101458	1101459	A01177:95:HFCNFDSX5:4:1505:16197:11882/1	60	+
chr1	1318301	1318302	A01177:95:HFCNFDSX5:4:1137:16667:31704/1	60	+
chr1	1390277	1390278	A01177:95:HFCNFDSX5:4:1105:18204:11694/1	60	+
chr1	1390279	1390280	A01177:95:HFCNFDSX5:4:2328:23990:20713/1	60	+
chr1	1392192	1392193	A01177:95:HFCNFDSX5:4:1120:24659:30107/1	60	+
chr1	1392402	1392403	A01177:95:HFCNFDSX5:4:1116:5195:28307/1	60	-
chr1	1395420	1395421	A01177:95:HFCNFDSX5:4:1124:20826:4993/1	60	+
chr1	1564938	1564939	A01177:95:HFCNFDSX5:4:2346:26675:9643/1	60	+
chr1	1565984	1565985	A01177:95:HFCNFDSX5:4:2644:27561:10081	60	-
chr1	1647849	1647850	A01177:95:HFCNFDSX5:4:2440:26539:26600	60	-
chr1	1665076	1665077	A01177:95:HFCNFDSX5:4:1630:24496:26162	60	+
chr1	1690147	1690148	A01177:95:HFCNFDSX5:4:2246:28122:13244/1	60	-
chr1	1719922	1719923	A01177:95:HFCNFDSX5:4:1114:24008:27696	60	-
chr1	2192847	2192848	A01177:95:HFCNFDSX5:4:1628:22218:9659/1	60	+
chr1	2397213	2397214	A01177:95:HFCNFDSX5:4:1171:26350:16376/1	60	-
chr1	6032870	6032871	A01177:95:HFCNFDSX5:4:1429:27796:13432/1	60	+
chr1	6535949	6535950	A01177:95:HFCNFDSX5:4:1153:2835:12853/1	60	+
chr1	6679357	6679358	A01177:95:HFCNFDSX5:4:1125:2772:34757/1	60	-
chr1	6825954	6825955	A01177:95:HFCNFDSX5:4:1357:9715:18787	60	-
chr1	7837621	7837622	A01177:95:HFCNFDSX5:4:1464:2682:28369	60	-
chr1	8493587	8493588	A01177:95:HFCNFDSX5:4:1361:32940:25222	60	+
chr1	8610189	8610190	A01177:95:HFCNFDSX5:4:2153:9091:13385	60	-
chr1	8676368	8676369	A01177:95:HFCNFDSX5:4:1103:31060:17832/1	60	+
chr1	8878340	8878341	A01177:95:HFCNFDSX5:4:1114:20916:34898	60	+
chr1	9239615	9239616	A01177:95:HFCNFDSX5:4:1124:15411:19382/1	60	+
chr1	9710937	9710938	A01177:95:HFCNFDSX5:4:1245:5231:30436	60	+
chr1	10102087	10102088	A01177:95:HFCNFDSX5:4:1109:22661:29246/1	60	+
chr1	10125870	10125871	A01177:95:HFCNFDSX5:4:1124:4598:27837/1	60	-
chr1	10275347	10275348	A01177:95:HFCNFDSX5:4:1133:24306:19351/1	60	+
chr1	10292617	10292618	A01177:95:HFCNFDSX5:4:1108:14904:17566/1	60	-
chr1	10316408	10316409	A01177:95:HFCNFDSX5:4:1110:27570:28354/1	60	-
chr1	10559209	10559210	A01177:95:HFCNFDSX5:4:1104:28791:32784/1	60	-
chr1	11820315	11820316	A01177:95:HFCNFDSX5:4:1162:1054:28119/1	60	-
chr1	12273261	12273262	A01177:95:HFCNFDSX5:4:1111:14995:16438/1	60	+
chr1	12366258	12366259	A01177:95:HFCNFDSX5:4:1450:24686:8140/1	60	-
chr1	13707653	13707654	A01177:95:HFCNFDSX5:4:1248:8712:21590/1	60	+
chr1	15721486	15721487	A01177:95:HFCNFDSX5:4:1126:30020:16720/1	60	+
chr1	16268144	16268145	A01177:95:HFCNFDSX5:4:1418:20157:36151/1	60	-
chr1	16298187	16298188	A01177:95:HFCNFDSX5:4:1157:31656:15327/1	60	+
chr1	16317683	16317684	A01177:95:HFCNFDSX5:4:1144:28248:29152/1	60	+
chr1	16576106	16576107	A01177:95:HFCNFDSX5:4:1367:23411:23938	60	-
chr1	17427546	17427547	A01177:95:HFCNFDSX5:4:1108:26395:27070/1	60	+
chr1	19139424	19139425	A01177:95:HFCNFDSX5:4:1112:28357:32064/1	60	-
chr1	19168166	19168167	A01177:95:HFCNFDSX5:4:1524:26151:16814/1	60	+
chr1	20887453	20887454	A01177:95:HFCNFDSX5:4:1102:4716:26819/1	60	-
chr1	20946808	20946809	A01177:95:HFCNFDSX5:4:1102:5810:24111/1	60	+
chr1	21112617	21112618	A01177:95:HFCNFDSX5:4:1129:4978:17879/1	60	-
chr1	21132020	21132021	A01177:95:HFCNFDSX5:4:1245:28402:21465/1	60	-
chr1	21457909	21457910	A01177:95:HFCNFDSX5:4:1339:21603:18677/1	60	+
chr1	22085623	22085624	A01177:95:HFCNFDSX5:4:1144:31720:16282/1	60	-
chr1	23125721	23125722	A01177:95:HFCNFDSX5:4:1103:2880:36135/1	60	+
chr1	23303477	23303478	A01177:95:HFCNFDSX5:4:1270:2293:12320/1	60	+
chr1	23316194	23316195	A01177:95:HFCNFDSX5:4:2447:16911:14591	60	+
chr1	23319305	23319306	A01177:95:HFCNFDSX5:4:1651:29188:22388/1	60	-
chr1	23332675	23332676	A01177:95:HFCNFDSX5:4:2544:2456:10191/1	60	-
chr1	23670172	23670173	A01177:95:HFCNFDSX5:4:1357:30725:12367/1	60	+
chr1	24482546	24482547	A01177:95:HFCNFDSX5:4:1660:18421:17394/1	60	-
chr1	24482547	24482548	A01177:95:HFCNFDSX5:4:2206:1226:31641/1	60	-
chr1	24673727	24673728	A01177:95:HFCNFDSX5:4:1112:7148:5916/1	60	+
chr1	24840306	24840307	A01177:95:HFCNFDSX5:4:1115:13919:5243/1	60	+
chr1	25480062	25480063	A01177:95:HFCNFDSX5:4:1421:27453:28526/1	60	+
chr1	25654932	25654933	A01177:95:HFCNFDSX5:4:2560:5999:8124	60	-
chr1	26439121	26439122	A01177:95:HFCNFDSX5:4:1337:26024:14058/1	60	+
chr1	26450634	26450635	A01177:95:HFCNFDSX5:4:1416:9950:16752/1	60	-
chr1	26616005	26616006	A01177:95:HFCNFDSX5:4:2660:17535:4805	60	-
chr1	26712811	26712812	A01177:95:HFCNFDSX5:4:1219:18683:9079/1	60	-
chr1	26746318	26746319	A01177:95:HFCNFDSX5:4:1274:19877:21386/1	60	+
chr1	26754321	26754322	A01177:95:HFCNFDSX5:4:1554:11062:15295/1	60	-
chr1	27141476	27141477	A01177:95:HFCNFDSX5:4:2203:2962:25222/1	60	-
chr1	27175796	27175797	A01177:95:HFCNFDSX5:4:2256:17345:26678/1	60	+
chr1	27188082	27188083	A01177:95:HFCNFDSX5:4:1355:3034:36777/1	60	-
chr1	27459691	27459692	A01177:95:HFCNFDSX5:4:1166:20745:4382/1	60	-
chr1	27806751	27806752	A01177:95:HFCNFDSX5:4:2512:14082:33833/1	60	-
chr1	28016649	28016650	A01177:95:HFCNFDSX5:4:1141:25509:35086/1	60	-
chr1	28026248	28026249	A01177:95:HFCNFDSX5:4:1601:23276:18474	60	-
chr1	28051991	28051992	A01177:95:HFCNFDSX5:4:2318:9019:32988	60	-
chr1	28071445	28071446	A01177:95:HFCNFDSX5:4:1211:11216:20979/1	60	-
chr1	28168845	28168846	A01177:95:HFCNFDSX5:4:2207:2374:22232	60	+
chr1	28427287	28427288	A01177:95:HFCNFDSX5:4:1553:25283:13150/1	60	-
chr1	28438889	28438890	A01177:95:HFCNFDSX5:4:1104:8241:17863/1	60	+
chr1	28974723	28974724	A01177:95:HFCNFDSX5:4:1604:18873:18928/1	60	+
chr1	31032941	31032942	A01177:95:HFCNFDSX5:4:2365:27227:14544/1	60	-
chr1	31046390	31046391	A01177:95:HFCNFDSX5:4:1304:1859:18865	60	-
chr1	31250288	31250289	A01177:95:HFCNFDSX5:4:2556:19171:24017/1	60	-
chr1	31536832	31536833	A01177:95:HFCNFDSX5:4:1314:31837:11099/1	60	-
chr1	31836721	31836722	A01177:95:HFCNFDSX5:4:1120:10330:16658/1	60	+
chr1	31910434	31910435	A01177:95:HFCNFDSX5:4:1145:23547:32315/1	60	+
chr1	31916462	31916463	A01177:95:HFCNFDSX5:4:1142:17201:11459/1	60	-
chr1	31916603	31916604	A01177:95:HFCNFDSX5:4:1408:13892:29309/1	60	+
chr1	32654651	32654652	A01177:95:HFCNFDSX5:4:1120:14036:11647/1	60	-
chr1	32800338	32800339	A01177:95:HFCNFDSX5:4:1430:31910:34021/1	60	+
chr1	32846026	32846027	A01177:95:HFCNFDSX5:4:2527:25319:31626/1	60	+
chr1	34882399	34882400	A01177:95:HFCNFDSX5:4:2144:19687:27258/1	60	+
chr1	35012533	35012534	A01177:95:HFCNFDSX5:4:1137:31340:27430/1	60	-
chr1	35182329	35182330	A01177:95:HFCNFDSX5:4:1455:25780:6151/1	60	-
chr1	35306303	35306304	A01177:95:HFCNFDSX5:4:2209:17155:34898/1	60	-
chr1	35367757	35367758	A01177:95:HFCNFDSX5:4:2249:1262:11600/1	60	-
chr1	35398135	35398136	A01177:95:HFCNFDSX5:4:1126:24840:33332/1	60	+
chr1	35398136	35398137	A01177:95:HFCNFDSX5:4:1527:29478:12743	60	+
chr1	35754079	35754080	A01177:95:HFCNFDSX5:4:1243:7627:1391/1	60	-
chr1	35960765	35960766	A01177:95:HFCNFDSX5:4:1362:4309:32941/1	60	-
chr1	36020490	36020491	A01177:95:HFCNFDSX5:4:1354:19913:28056	60	-
chr1	36034151	36034152	A01177:95:HFCNFDSX5:4:1404:18141:7670/1	60	+
chr1	36254770	36254771	A01177:95:HFCNFDSX5:4:1450:11134:20212/1	60	+
chr1	36262665	36262666	A01177:95:HFCNFDSX5:4:1157:31448:23171/1	60	-
chr1	39008336	39008337	A01177:95:HFCNFDSX5:4:1138:8540:12555/1	60	+
chr1	39218420	39218421	A01177:95:HFCNFDSX5:4:1106:18240:18239/1	60	+
chr1	39341592	39341593	A01177:95:HFCNFDSX5:4:2136:13250:24095	60	+
chr1	39467006	39467007	A01177:95:HFCNFDSX5:4:1106:17363:9267/1	60	-
chr1	39542063	39542064	A01177:95:HFCNFDSX5:4:2443:23728:8171	60	-
chr1	40213181	40213182	A01177:95:HFCNFDSX5:4:1520:16351:1720/1	60	-
chr1	40220582	40220583	A01177:95:HFCNFDSX5:4:1130:18982:17112/1	60	+
chr1	40412468	40412469	A01177:95:HFCNFDSX5:4:1103:25608:19319/1	60	+
chr1	41101735	41101736	A01177:95:HFCNFDSX5:4:1112:5801:1673/1	60	+
chr1	42220044	42220045	A01177:95:HFCNFDSX5:4:1108:17092:14215/1	60	-
chr1	42261972	42261973	A01177:95:HFCNFDSX5:4:1251:4101:6151/1	60	-
chr1	43685884	43685885	A01177:95:HFCNFDSX5:4:1665:26178:15013	60	-
chr1	43715193	43715194	A01177:95:HFCNFDSX5:4:1145:16694:27899/1	60	+
chr1	43769320	43769321	A01177:95:HFCNFDSX5:4:1664:3260:8766	60	+
chr1	43840217	43840218	A01177:95:HFCNFDSX5:4:2260:21106:24392	60	-
chr1	43846184	43846185	A01177:95:HFCNFDSX5:4:1125:27905:33317/1	60	+
chr1	44923775	44923776	A01177:95:HFCNFDSX5:4:1254:14687:1595/1	60	-
chr1	45452614	45452615	A01177:95:HFCNFDSX5:4:2120:30843:16892	60	-
chr1	45735179	45735180	A01177:95:HFCNFDSX5:4:1414:17635:31156/1	60	+
chr1	45834881	45834882	A01177:95:HFCNFDSX5:4:1224:4698:18521/1	60	+
chr1	50770689	50770690	A01177:95:HFCNFDSX5:4:1130:5339:16094/1	60	+
chr1	51017124	51017125	A01177:95:HFCNFDSX5:4:1202:7844:1705	60	+
chr1	51491765	51491766	A01177:95:HFCNFDSX5:4:1241:25644:11678/1	60	-
chr1	51691555	51691556	A01177:95:HFCNFDSX5:4:1202:30825:9533/1	60	+
chr1	51812092	51812093	A01177:95:HFCNFDSX5:4:1311:27534:12164/1	60	+
chr1	51826588	51826589	A01177:95:HFCNFDSX5:4:2342:3287:8187/1	60	-
chr1	52484346	52484347	A01177:95:HFCNFDSX5:4:1166:6903:17237/1	60	-
chr1	52509619	52509620	A01177:95:HFCNFDSX5:4:1226:20103:23625/1	60	-
chr1	52530205	52530206	A01177:95:HFCNFDSX5:4:1252:29631:36746/1	60	-
chr1	55121695	55121696	A01177:95:HFCNFDSX5:4:1134:10755:26287/1	60	+
chr1	58677871	58677872	A01177:95:HFCNFDSX5:4:1157:7401:27868/1	60	-
chr1	58723468	58723469	A01177:95:HFCNFDSX5:4:1417:9525:5588/1	60	+
chr1	59882369	59882370	A01177:95:HFCNFDSX5:4:1362:20383:6261/1	60	-
chr1	60827745	60827746	A01177:95:HFCNFDSX5:4:2272:27245:10003/1	60	+
chr1	61087041	61087042	A01177:95:HFCNFDSX5:4:1129:19506:6621/1	60	-
chr1	61384744	61384745	A01177:95:HFCNFDSX5:4:1136:6216:19836/1	60	+
chr1	61951250	61951251	A01177:95:HFCNFDSX5:4:1359:21233:15499/1	60	+
chr1	62586019	62586020	A01177:95:HFCNFDSX5:4:1253:5204:22968/1	60	+
chr1	62820714	62820715	A01177:95:HFCNFDSX5:4:1305:22046:4257	60	-
chr1	63371011	63371012	A01177:95:HFCNFDSX5:4:1101:22318:14340/1	60	-
chr1	63403073	63403074	A01177:95:HFCNFDSX5:4:1249:30897:18114	60	-
chr1	63424370	63424371	A01177:95:HFCNFDSX5:4:1256:30409:22185	60	+
chr1	64940518	64940519	A01177:95:HFCNFDSX5:4:2368:1958:8641/1	60	+
chr1	67018721	67018722	A01177:95:HFCNFDSX5:4:1139:27272:6167/1	60	-
chr1	68493855	68493856	A01177:95:HFCNFDSX5:4:2158:16595:19241	60	-
chr1	71468717	71468718	A01177:95:HFCNFDSX5:4:1468:27661:19179	60	+
chr1	71699028	71699029	A01177:95:HFCNFDSX5:4:1173:19388:31375/1	60	-
chr1	72132526	72132527	A01177:95:HFCNFDSX5:4:1240:8901:23171/1	60	+
chr1	72264582	72264583	A01177:95:HFCNFDSX5:4:2464:31467:8328	60	+
chr1	72266060	72266061	A01177:95:HFCNFDSX5:4:1129:2600:20462/1	60	-
chr1	72600392	72600393	A01177:95:HFCNFDSX5:4:1159:26955:34773/1	60	-
chr1	77091131	77091132	A01177:95:HFCNFDSX5:4:1316:26304:33865/1	60	-
chr1	79266282	79266283	A01177:95:HFCNFDSX5:4:2678:13187:15530	60	+
chr1	80719224	80719225	A01177:95:HFCNFDSX5:4:1243:28700:29622	60	-
chr1	83586982	83586983	A01177:95:HFCNFDSX5:4:1166:23637:17785/1	60	-
chr1	84212486	84212487	A01177:95:HFCNFDSX5:4:1250:16694:18317/1	60	+
chr1	87050841	87050842	A01177:95:HFCNFDSX5:4:1240:28330:10848/1	60	+
chr1	90915370	90915371	A01177:95:HFCNFDSX5:4:1275:3314:35227/1	60	+
chr1	93198732	93198733	A01177:95:HFCNFDSX5:4:1110:32262:21418/1	60	-
chr1	93224221	93224222	A01177:95:HFCNFDSX5:4:1115:12753:22827/1	60	+
chr1	94976617	94976618	A01177:95:HFCNFDSX5:4:2162:5041:19460/1	60	+
chr1	96795671	96795672	A01177:95:HFCNFDSX5:4:2272:12075:8375	60	-
chr1	97589233	97589234	A01177:95:HFCNFDSX5:4:1516:21748:30953	60	-
chr1	97611018	97611019	A01177:95:HFCNFDSX5:4:1351:30644:30859/1	60	+
chr1	97703520	97703521	A01177:95:HFCNFDSX5:4:1312:16514:18192/1	60	-
chr1	97713797	97713798	A01177:95:HFCNFDSX5:4:1116:5231:14810/1	60	-
chr1	97741382	97741383	A01177:95:HFCNFDSX5:4:2422:17490:19507/1	60	+
chr1	97883852	97883853	A01177:95:HFCNFDSX5:4:1127:5972:20885/1	60	+
chr1	100058252	100058253	A01177:95:HFCNFDSX5:4:1305:2067:23077/1	60	+
chr1	101101818	101101819	A01177:95:HFCNFDSX5:4:1334:27254:23328/1	60	-
chr1	103534901	103534902	A01177:95:HFCNFDSX5:4:2534:24822:29512	60	-
chr1	107693443	107693444	A01177:95:HFCNFDSX5:4:1114:2239:21590/1	60	+
chr1	107984395	107984396	A01177:95:HFCNFDSX5:4:1105:23086:3490/1	60	-
chr1	108809314	108809315	A01177:95:HFCNFDSX5:4:1439:2754:35383/1	60	-
chr1	109583173	109583174	A01177:95:HFCNFDSX5:4:2124:8187:27539	60	-
chr1	109595190	109595191	A01177:95:HFCNFDSX5:4:1430:17842:16110/1	60	-
chr1	110002613	110002614	A01177:95:HFCNFDSX5:4:1353:27841:33802/1	60	-
chr1	111117977	111117978	A01177:95:HFCNFDSX5:4:1107:8919:1157/1	60	+
chr1	111126206	111126207	A01177:95:HFCNFDSX5:4:2173:23583:35070/1	60	+
chr1	111161048	111161049	A01177:95:HFCNFDSX5:4:1304:3947:26021	60	-
chr1	111172567	111172568	A01177:95:HFCNFDSX5:4:1324:5837:33552	60	-
chr1	111174111	111174112	A01177:95:HFCNFDSX5:4:1317:23520:5055/1	60	+
chr1	111175996	111175997	A01177:95:HFCNFDSX5:4:1123:29288:22874/1	60	+
chr1	112576036	112576037	A01177:95:HFCNFDSX5:4:1121:22887:27915/1	60	-
chr1	113149513	113149514	A01177:95:HFCNFDSX5:4:2275:28076:17394/1	60	+
chr1	113285318	113285319	A01177:95:HFCNFDSX5:4:2265:6587:14904	60	+
chr1	113773444	113773445	A01177:95:HFCNFDSX5:4:2419:23773:24533/1	60	+
chr1	113800500	113800501	A01177:95:HFCNFDSX5:4:1356:14922:3850/1	60	-
chr1	114392134	114392135	A01177:95:HFCNFDSX5:4:1101:32045:10645/1	60	+
chr1	114398002	114398003	A01177:95:HFCNFDSX5:4:1156:6470:2801	60	-
chr1	117436222	117436223	A01177:95:HFCNFDSX5:4:1150:11659:28792/1	60	+
chr1	117457649	117457650	A01177:95:HFCNFDSX5:4:1105:28845:36260/1	60	+
chr1	117471652	117471653	A01177:95:HFCNFDSX5:4:1150:17734:2018/1	60	-
chr1	119987394	119987395	A01177:95:HFCNFDSX5:4:1141:21621:3834/1	60	+
chr1	119989054	119989055	A01177:95:HFCNFDSX5:4:1241:4173:4554/1	60	+
chr1	144868816	144868817	A01177:95:HFCNFDSX5:4:1275:24216:22764/1	60	+
chr1	145784638	145784639	A01177:95:HFCNFDSX5:4:2677:13123:12164/1	60	+
chr1	146339850	146339851	A01177:95:HFCNFDSX5:4:2223:14389:32236/1	60	-
chr1	146343128	146343129	A01177:95:HFCNFDSX5:4:1102:26711:34538/1	60	-
chr1	147606866	147606867	A01177:95:HFCNFDSX5:4:1152:11143:9204/1	60	+
chr1	147610279	147610280	A01177:95:HFCNFDSX5:4:1370:27859:34115/1	60	+
chr1	147646033	147646034	A01177:95:HFCNFDSX5:4:1164:1524:30718/1	60	+
chr1	149093390	149093391	A01177:95:HFCNFDSX5:4:2464:23610:10066	60	-
chr1	149619590	149619591	A01177:95:HFCNFDSX5:4:1107:26838:34225/1	60	+
chr1	149881756	149881757	A01177:95:HFCNFDSX5:4:2550:18258:4178	60	+
chr1	150093355	150093356	A01177:95:HFCNFDSX5:4:1106:9652:5368/1	60	+
chr1	150120523	150120524	A01177:95:HFCNFDSX5:4:1140:1036:15624/1	60	-
chr1	150130057	150130058	A01177:95:HFCNFDSX5:4:2228:7618:21480	60	-
chr1	150406304	150406305	A01177:95:HFCNFDSX5:4:1118:30563:30906	60	-
chr1	150653365	150653366	A01177:95:HFCNFDSX5:4:1272:25211:21073	60	-
chr1	150667434	150667435	A01177:95:HFCNFDSX5:4:1115:15356:5415/1	60	-
chr1	150669074	150669075	A01177:95:HFCNFDSX5:4:1564:20356:15765/1	60	-
chr1	150831125	150831126	A01177:95:HFCNFDSX5:4:1251:10438:2190/1	60	-
chr1	150832032	150832033	A01177:95:HFCNFDSX5:4:1108:16839:33818/1	60	-
chr1	150837617	150837618	A01177:95:HFCNFDSX5:4:1128:7961:34788/1	60	+
chr1	150959538	150959539	A01177:95:HFCNFDSX5:4:2338:25003:7247	60	+
chr1	151034760	151034761	A01177:95:HFCNFDSX5:4:1143:19461:6010	60	+
chr1	151444828	151444829	A01177:95:HFCNFDSX5:4:1259:2022:19210/1	60	+
chr1	151636264	151636265	A01177:95:HFCNFDSX5:4:1333:25898:1157/1	60	-
chr1	151639830	151639831	A01177:95:HFCNFDSX5:4:1110:8386:34867/1	60	+
chr1	151677532	151677533	A01177:95:HFCNFDSX5:4:1169:31241:19961/1	60	+
chr1	154167090	154167091	A01177:95:HFCNFDSX5:4:1214:25744:9157/1	60	-
chr1	154218300	154218301	A01177:95:HFCNFDSX5:4:1129:27444:9001/1	60	-
chr1	155352568	155352569	A01177:95:HFCNFDSX5:4:1336:19886:11350/1	60	-
chr1	155380821	155380822	A01177:95:HFCNFDSX5:4:1454:31051:31782/1	60	+
chr1	155408401	155408402	A01177:95:HFCNFDSX5:4:1345:4390:35274/1	60	-
chr1	155422840	155422841	A01177:95:HFCNFDSX5:4:2222:3911:33974	60	+
chr1	155435471	155435472	A01177:95:HFCNFDSX5:4:1171:32090:30483/1	60	+
chr1	155470515	155470516	A01177:95:HFCNFDSX5:4:2119:32154:34413/1	60	-
chr1	155529506	155529507	A01177:95:HFCNFDSX5:4:1144:3586:32941/1	60	-
chr1	155684518	155684519	A01177:95:HFCNFDSX5:4:1171:3061:15843/1	60	+
chr1	155772319	155772320	A01177:95:HFCNFDSX5:4:1221:1759:36949	60	-
chr1	155927676	155927677	A01177:95:HFCNFDSX5:4:1210:9100:28338/1	60	-
chr1	156521667	156521668	A01177:95:HFCNFDSX5:4:1512:29975:4241/1	60	-
chr1	157916426	157916427	A01177:95:HFCNFDSX5:4:1237:16098:17503/1	60	+
chr1	157981886	157981887	A01177:95:HFCNFDSX5:4:2605:11514:23844/1	60	-
chr1	160324645	160324646	A01177:95:HFCNFDSX5:4:1348:14371:9189/1	60	-
chr1	160332572	160332573	A01177:95:HFCNFDSX5:4:2414:2871:8688/1	60	-
chr1	160542868	160542869	A01177:95:HFCNFDSX5:4:1104:28999:32424/1	60	+
chr1	160562612	160562613	A01177:95:HFCNFDSX5:4:1121:16541:29011/1	60	+
chr1	160574216	160574217	A01177:95:HFCNFDSX5:4:1102:2094:9596/1	60	+
chr1	161913011	161913012	A01177:95:HFCNFDSX5:4:1122:18665:14184	60	-
chr1	162061344	162061345	A01177:95:HFCNFDSX5:4:1136:29161:12132	60	-
chr1	163919485	163919486	A01177:95:HFCNFDSX5:4:1163:1823:12665/1	60	-
chr1	168037098	168037099	A01177:95:HFCNFDSX5:4:1121:4255:17910/1	60	-
chr1	168199907	168199908	A01177:95:HFCNFDSX5:4:2116:4372:15515	60	-
chr1	168301258	168301259	A01177:95:HFCNFDSX5:4:1115:27932:11788/1	60	+
chr1	169291199	169291200	A01177:95:HFCNFDSX5:4:1166:20681:16078/1	60	-
chr1	169692463	169692464	A01177:95:HFCNFDSX5:4:2364:13982:23923/1	60	+
chr1	169972336	169972337	A01177:95:HFCNFDSX5:4:1122:1253:2722/1	60	+
chr1	170015082	170015083	A01177:95:HFCNFDSX5:4:1105:19000:34741/1	60	+
chr1	171881506	171881507	A01177:95:HFCNFDSX5:4:2131:12834:36933/1	60	+
chr1	172584774	172584775	A01177:95:HFCNFDSX5:4:2267:19777:30921/1	60	-
chr1	172708455	172708456	A01177:95:HFCNFDSX5:4:1108:27651:12336/1	60	-
chr1	173454417	173454418	A01177:95:HFCNFDSX5:4:2426:7717:13135	60	-
chr1	173480187	173480188	A01177:95:HFCNFDSX5:4:1133:12138:24111/1	60	-
chr1	174335811	174335812	A01177:95:HFCNFDSX5:4:2412:1841:19523	60	-
chr1	176033192	176033193	A01177:95:HFCNFDSX5:4:2103:9588:27806/1	60	-
chr1	176037621	176037622	A01177:95:HFCNFDSX5:4:1178:24126:20040/1	60	+
chr1	176126475	176126476	A01177:95:HFCNFDSX5:4:1173:6958:17143/1	60	+
chr1	176192666	176192667	A01177:95:HFCNFDSX5:4:2667:20916:9878/1	60	-
chr1	179202174	179202175	A01177:95:HFCNFDSX5:4:1521:9534:26772/1	60	-
chr1	180034304	180034305	A01177:95:HFCNFDSX5:4:1259:18177:27179/1	60	-
chr1	180035279	180035280	A01177:95:HFCNFDSX5:4:1427:15365:17801/1	60	+
chr1	180041176	180041177	A01177:95:HFCNFDSX5:4:1169:24560:2628	60	+
chr1	183752479	183752480	A01177:95:HFCNFDSX5:4:2217:15067:12273/1	60	+
chr1	184062090	184062091	A01177:95:HFCNFDSX5:4:2231:12120:30655/1	60	+
chr1	184951263	184951264	A01177:95:HFCNFDSX5:4:1129:5466:22200/1	60	-
chr1	185356842	185356843	A01177:95:HFCNFDSX5:4:1229:32551:17848/1	60	-
chr1	186313797	186313798	A01177:95:HFCNFDSX5:4:1606:30255:3881/1	60	+
chr1	187084659	187084660	A01177:95:HFCNFDSX5:4:2238:13069:2957	60	-
chr1	190935647	190935648	A01177:95:HFCNFDSX5:4:1437:10348:11459/1	60	+
chr1	192492449	192492450	A01177:95:HFCNFDSX5:4:1347:6388:33098	60	+
chr1	192608948	192608949	A01177:95:HFCNFDSX5:4:2237:8142:33849/1	60	+
chr1	193018257	193018258	A01177:95:HFCNFDSX5:4:2559:1470:1720	60	-
chr1	193615615	193615616	A01177:95:HFCNFDSX5:4:1105:4318:7717/1	60	+
chr1	195296314	195296315	A01177:95:HFCNFDSX5:4:2647:19099:11866	60	+
chr1	196381581	196381582	A01177:95:HFCNFDSX5:4:1122:27597:9893/1	60	-
chr1	197122768	197122769	A01177:95:HFCNFDSX5:4:1209:22489:26068/1	60	+
chr1	197671715	197671716	A01177:95:HFCNFDSX5:4:1117:3432:18615/1	60	-
chr1	198276407	198276408	A01177:95:HFCNFDSX5:4:1571:16902:27101/1	60	-
chr1	198279843	198279844	A01177:95:HFCNFDSX5:4:1132:3016:2707/1	60	-
chr1	198926328	198926329	A01177:95:HFCNFDSX5:4:2309:23547:12367	60	+
chr1	199050308	199050309	A01177:95:HFCNFDSX5:4:1174:21721:11303	60	+
chr1	199064175	199064176	A01177:95:HFCNFDSX5:4:1103:4842:3302/1	60	+
chr1	199150635	199150636	A01177:95:HFCNFDSX5:4:1437:30445:18865/1	60	+
chr1	200588000	200588001	A01177:95:HFCNFDSX5:4:1664:5837:3145/1	60	-
chr1	201851808	201851809	A01177:95:HFCNFDSX5:4:1231:28999:31203/1	60	-
chr1	201859434	201859435	A01177:95:HFCNFDSX5:4:1145:23674:31219/1	60	-
chr1	201861405	201861406	A01177:95:HFCNFDSX5:4:1422:12020:19179	60	+
chr1	202841666	202841667	A01177:95:HFCNFDSX5:4:1576:23348:24298	60	-
chr1	203692035	203692036	A01177:95:HFCNFDSX5:4:2230:1208:6057	60	+
chr1	204507695	204507696	A01177:95:HFCNFDSX5:4:2357:12138:6981/1	60	+
chr1	206175695	206175696	A01177:95:HFCNFDSX5:4:2633:11333:2487	60	+
chr1	207781155	207781156	A01177:95:HFCNFDSX5:4:1134:7618:35008/1	60	-
chr1	212121522	212121523	A01177:95:HFCNFDSX5:4:1511:9146:31516/1	60	+
chr1	213178566	213178567	A01177:95:HFCNFDSX5:4:1351:7238:32283	60	+
chr1	220205582	220205583	A01177:95:HFCNFDSX5:4:2332:27896:22623	60	-
chr1	223838356	223838357	A01177:95:HFCNFDSX5:4:1104:1624:34867/1	60	+
chr1	225402123	225402124	A01177:95:HFCNFDSX5:4:2430:31295:1799	60	-
chr1	225404950	225404951	A01177:95:HFCNFDSX5:4:1111:17020:11710/1	60	+
chr1	225508220	225508221	A01177:95:HFCNFDSX5:4:1117:18475:36464/1	60	-
chr1	225786344	225786345	A01177:95:HFCNFDSX5:4:1107:1443:6715/1	60	+
chr1	225983710	225983711	A01177:95:HFCNFDSX5:4:2472:17354:18552/1	60	-
chr1	226244631	226244632	A01177:95:HFCNFDSX5:4:1163:27127:6793/1	60	+
chr1	226295093	226295094	A01177:95:HFCNFDSX5:4:1169:7021:31720/1	60	+
chr1	226393547	226393548	A01177:95:HFCNFDSX5:4:1167:26024:36135/1	60	-
chr1	226394230	226394231	A01177:95:HFCNFDSX5:4:2322:30978:14403	60	-
chr1	226665448	226665449	A01177:95:HFCNFDSX5:4:1254:5141:8672	60	+
chr1	226730721	226730722	A01177:95:HFCNFDSX5:4:1254:13078:16689/1	60	-
chr1	226731407	226731408	A01177:95:HFCNFDSX5:4:1114:10926:34006/1	60	+
chr1	228084822	228084823	A01177:95:HFCNFDSX5:4:1145:17833:34100/1	60	+
chr1	228086841	228086842	A01177:95:HFCNFDSX5:4:1103:4182:36511/1	60	-
chr1	228097944	228097945	A01177:95:HFCNFDSX5:4:1102:27868:30624/1	60	+
chr1	228111472	228111473	A01177:95:HFCNFDSX5:4:1110:7437:34507/1	60	-
chr1	228146098	228146099	A01177:95:HFCNFDSX5:4:1141:13874:24298	60	-
chr1	228146099	228146100	A01177:95:HFCNFDSX5:4:1537:4716:4805	60	-
chr1	228230256	228230257	A01177:95:HFCNFDSX5:4:1210:9281:28150/1	60	-
chr1	228231711	228231712	A01177:95:HFCNFDSX5:4:1205:8449:29152/1	60	-
chr1	228232553	228232554	A01177:95:HFCNFDSX5:4:1129:32425:1532/1	60	-
chr1	228328749	228328750	A01177:95:HFCNFDSX5:4:1123:32334:29559/1	60	+
chr1	228330971	228330972	A01177:95:HFCNFDSX5:4:1639:16758:5650/1	60	+
chr1	228491102	228491103	A01177:95:HFCNFDSX5:4:1103:19470:26882/1	60	-
chr1	229298302	229298303	A01177:95:HFCNFDSX5:4:1230:12780:36589/1	60	+
chr1	229305649	229305650	A01177:95:HFCNFDSX5:4:1123:13467:3677/1	60	+
chr1	229305920	229305921	A01177:95:HFCNFDSX5:4:1117:25626:30499/1	60	-
chr1	229306701	229306702	A01177:95:HFCNFDSX5:4:1557:31675:2895	60	-
chr1	229492691	229492692	A01177:95:HFCNFDSX5:4:1249:3296:18912/1	60	-
chr1	229544470	229544471	A01177:95:HFCNFDSX5:4:1140:7690:20447/1	60	+
chr1	229597829	229597830	A01177:95:HFCNFDSX5:4:1135:17915:20650/1	60	-
chr1	229609931	229609932	A01177:95:HFCNFDSX5:4:1340:4300:27258/1	60	+
chr1	229627894	229627895	A01177:95:HFCNFDSX5:4:1277:4761:17722/1	60	+
chr1	230186710	230186711	A01177:95:HFCNFDSX5:4:1636:29487:5306	60	-
chr1	230952186	230952187	A01177:95:HFCNFDSX5:4:1140:14217:20384	60	-
chr1	230993314	230993315	A01177:95:HFCNFDSX5:4:1556:29125:3176/1	60	-
chr1	231544579	231544580	A01177:95:HFCNFDSX5:4:1355:10592:1517/1	60	+
chr1	232919819	232919820	A01177:95:HFCNFDSX5:4:1125:17354:5400/1	60	-
chr1	232964802	232964803	A01177:95:HFCNFDSX5:4:1219:4698:24408/1	60	-
chr1	233107146	233107147	A01177:95:HFCNFDSX5:4:1214:14525:17816/1	60	+
chr1	234605419	234605420	A01177:95:HFCNFDSX5:4:1227:5159:18818/1	60	-
chr1	235245826	235245827	A01177:95:HFCNFDSX5:4:1452:27950:37027/1	60	-
chr1	235314830	235314831	A01177:95:HFCNFDSX5:4:1320:24605:34084/1	60	+
chr1	236210572	236210573	A01177:95:HFCNFDSX5:4:1301:23005:29684/1	60	+
chr1	237100490	237100491	A01177:95:HFCNFDSX5:4:1518:28366:18239/1	60	+
chr1	237551308	237551309	A01177:95:HFCNFDSX5:4:1117:10303:25567/1	60	-
chr1	237696852	237696853	A01177:95:HFCNFDSX5:4:1234:5493:25254	60	-
chr1	246365941	246365942	A01177:95:HFCNFDSX5:4:1112:19244:8860/1	60	-
chr1	246424329	246424330	A01177:95:HFCNFDSX5:4:1105:26648:16892/1	60	+
chr1	246738369	246738370	A01177:95:HFCNFDSX5:4:1275:14660:19774/1	60	+
chr10	54212	54213	A01177:95:HFCNFDSX5:4:1255:7428:25692	60	-
chr10	156720	156721	A01177:95:HFCNFDSX5:4:1133:7572:31548/1	60	-
chr10	181917	181918	A01177:95:HFCNFDSX5:4:1152:26829:14888/1	60	+
chr10	205371	205372	A01177:95:HFCNFDSX5:4:2454:17219:28933/1	60	+
chr10	886688	886689	A01177:95:HFCNFDSX5:4:1101:12409:35634/1	60	-
chr10	2904892	2904893	A01177:95:HFCNFDSX5:4:2109:20220:27242/1	60	-
chr10	4680892	4680893	A01177:95:HFCNFDSX5:4:1135:6352:6981	60	-
chr10	6461324	6461325	A01177:95:HFCNFDSX5:4:1127:26160:1673/1	60	+
chr10	7241985	7241986	A01177:95:HFCNFDSX5:4:1145:30183:24298/1	60	+
chr10	11504293	11504294	A01177:95:HFCNFDSX5:4:1146:19497:24455/1	60	-
chr10	11554996	11554997	A01177:95:HFCNFDSX5:4:1562:10384:24486	60	+
chr10	11718770	11718771	A01177:95:HFCNFDSX5:4:2159:7039:15718	60	+
chr10	12399941	12399942	A01177:95:HFCNFDSX5:4:1146:25482:15436/1	60	+
chr10	12552891	12552892	A01177:95:HFCNFDSX5:4:1233:6063:29371/1	60	-
chr10	13211494	13211495	A01177:95:HFCNFDSX5:4:1526:30210:5494/1	60	+
chr10	17673078	17673079	A01177:95:HFCNFDSX5:4:1615:27145:16376/1	60	+
chr10	17691048	17691049	A01177:95:HFCNFDSX5:4:2151:15772:13150/1	60	+
chr10	21824340	21824341	A01177:95:HFCNFDSX5:4:2611:30942:33098	60	-
chr10	22680241	22680242	A01177:95:HFCNFDSX5:4:1631:23746:26021/1	60	-
chr10	23492452	23492453	A01177:95:HFCNFDSX5:4:1356:14226:20212	60	+
chr10	24290634	24290635	A01177:95:HFCNFDSX5:4:2133:27588:2957	60	+
chr10	26499281	26499282	A01177:95:HFCNFDSX5:4:1236:3595:1454/1	60	-
chr10	26760293	26760294	A01177:95:HFCNFDSX5:4:1133:1416:29778/1	60	-
chr10	26770690	26770691	A01177:95:HFCNFDSX5:4:2477:21685:3756/1	60	+
chr10	27025590	27025591	A01177:95:HFCNFDSX5:4:1115:17842:27226/1	60	+
chr10	27236896	27236897	A01177:95:HFCNFDSX5:4:1169:29695:2253	60	-
chr10	27236898	27236899	A01177:95:HFCNFDSX5:4:2622:31313:27915	60	-
chr10	28547574	28547575	A01177:95:HFCNFDSX5:4:1161:18710:10441	60	+
chr10	28549432	28549433	A01177:95:HFCNFDSX5:4:1170:6958:10254/1	60	+
chr10	29317947	29317948	A01177:95:HFCNFDSX5:4:2220:6171:4883/1	60	-
chr10	31510056	31510057	A01177:95:HFCNFDSX5:4:1354:7057:19664/1	60	+
chr10	31830584	31830585	A01177:95:HFCNFDSX5:4:1132:17119:22091/1	60	+
chr10	31955985	31955986	A01177:95:HFCNFDSX5:4:2538:9236:1924/1	60	-
chr10	32004302	32004303	A01177:95:HFCNFDSX5:4:2215:13494:1564	60	-
chr10	32290808	32290809	A01177:95:HFCNFDSX5:4:1101:3115:5321/1	60	+
chr10	32739498	32739499	A01177:95:HFCNFDSX5:4:1577:23077:25019/1	60	-
chr10	32865984	32865985	A01177:95:HFCNFDSX5:4:1223:1669:14090/1	60	+
chr10	32907464	32907465	A01177:95:HFCNFDSX5:4:1645:30572:20776/1	60	-
chr10	34356949	34356950	A01177:95:HFCNFDSX5:4:1415:13991:23093/1	60	-
chr10	34960389	34960390	A01177:95:HFCNFDSX5:4:2562:7554:9690	60	+
chr10	37844318	37844319	A01177:95:HFCNFDSX5:4:1110:17327:33505/1	60	+
chr10	38756576	38756577	A01177:95:HFCNFDSX5:4:1169:24786:31579	60	+
chr10	45748476	45748477	A01177:95:HFCNFDSX5:4:1226:9390:25332/1	60	+
chr10	49444968	49444969	A01177:95:HFCNFDSX5:4:1367:12952:17127/1	60	+
chr10	49458327	49458328	A01177:95:HFCNFDSX5:4:1151:16324:20243/1	60	-
chr10	50633597	50633598	A01177:95:HFCNFDSX5:4:1666:26747:11960/1	60	-
chr10	52781846	52781847	A01177:95:HFCNFDSX5:4:1162:8287:3004/1	60	+
chr10	55106664	55106665	A01177:95:HFCNFDSX5:4:2135:9733:7952	60	-
chr10	58220555	58220556	A01177:95:HFCNFDSX5:4:2109:9146:21652/1	60	-
chr10	58277073	58277074	A01177:95:HFCNFDSX5:4:1107:5846:14779/1	60	-
chr10	61307828	61307829	A01177:95:HFCNFDSX5:4:1153:16224:21292/1	60	-
chr10	61309613	61309614	A01177:95:HFCNFDSX5:4:1126:15881:12931/1	60	+
chr10	61428348	61428349	A01177:95:HFCNFDSX5:4:1469:26096:30373/1	60	+
chr10	62200594	62200595	A01177:95:HFCNFDSX5:4:1134:4951:23093/1	60	-
chr10	62237925	62237926	A01177:95:HFCNFDSX5:4:1103:17942:34350/1	60	+
chr10	63330052	63330053	A01177:95:HFCNFDSX5:4:1676:32063:23453/1	60	+
chr10	63357128	63357129	A01177:95:HFCNFDSX5:4:1331:3658:15374/1	60	-
chr10	68493798	68493799	A01177:95:HFCNFDSX5:4:1117:29243:23109/1	60	+
chr10	68684923	68684924	A01177:95:HFCNFDSX5:4:1142:3387:28745/1	60	-
chr10	70209681	70209682	A01177:95:HFCNFDSX5:4:1142:3983:15060/1	60	+
chr10	72145834	72145835	A01177:95:HFCNFDSX5:4:2616:29677:7764	60	-
chr10	72164930	72164931	A01177:95:HFCNFDSX5:4:1225:21549:30452/1	60	+
chr10	72484297	72484298	A01177:95:HFCNFDSX5:4:1144:15890:29951/1	60	-
chr10	72572573	72572574	A01177:95:HFCNFDSX5:4:2258:25581:26443/1	60	-
chr10	72872195	72872196	A01177:95:HFCNFDSX5:4:1639:14335:1924/1	60	-
chr10	73045232	73045233	A01177:95:HFCNFDSX5:4:2350:21911:12446/1	60	-
chr10	73164099	73164100	A01177:95:HFCNFDSX5:4:2462:2230:14810/1	60	-
chr10	73453380	73453381	A01177:95:HFCNFDSX5:4:1335:29288:2613/1	60	-
chr10	74268675	74268676	A01177:95:HFCNFDSX5:4:2121:9164:23970/1	60	+
chr10	74392794	74392795	A01177:95:HFCNFDSX5:4:1139:7581:25582/1	60	-
chr10	74433842	74433843	A01177:95:HFCNFDSX5:4:2416:12057:18834	60	-
chr10	74440926	74440927	A01177:95:HFCNFDSX5:4:1103:25708:12070/1	60	-
chr10	74645645	74645646	A01177:95:HFCNFDSX5:4:1363:7798:32972/1	60	-
chr10	74938806	74938807	A01177:95:HFCNFDSX5:4:1146:1551:22717	60	-
chr10	74948116	74948117	A01177:95:HFCNFDSX5:4:1129:27905:33004	60	+
chr10	75200261	75200262	A01177:95:HFCNFDSX5:4:1605:18078:20682	60	+
chr10	84286609	84286610	A01177:95:HFCNFDSX5:4:2647:9842:19319	60	-
chr10	84926226	84926227	A01177:95:HFCNFDSX5:4:1166:8440:17143/1	60	+
chr10	86822239	86822240	A01177:95:HFCNFDSX5:4:1244:17996:23234/1	60	+
chr10	87456971	87456972	A01177:95:HFCNFDSX5:4:2148:4381:16845	60	-
chr10	87793482	87793483	A01177:95:HFCNFDSX5:4:1152:2736:17315/1	60	+
chr10	88034634	88034635	A01177:95:HFCNFDSX5:4:1234:13657:14027	60	+
chr10	88250267	88250268	A01177:95:HFCNFDSX5:4:1356:23149:5509/1	60	-
chr10	88298062	88298063	A01177:95:HFCNFDSX5:4:1133:9543:7341/1	60	-
chr10	88351131	88351132	A01177:95:HFCNFDSX5:4:1175:17544:26897	60	+
chr10	88587547	88587548	A01177:95:HFCNFDSX5:4:1211:4643:20525/1	60	-
chr10	88846497	88846498	A01177:95:HFCNFDSX5:4:2204:6271:1329/1	60	-
chr10	91768646	91768647	A01177:95:HFCNFDSX5:4:1247:4481:1955/1	60	+
chr10	92280071	92280072	A01177:95:HFCNFDSX5:4:1310:17436:9862	60	+
chr10	92434908	92434909	A01177:95:HFCNFDSX5:4:2529:10728:12305/1	60	-
chr10	94585258	94585259	A01177:95:HFCNFDSX5:4:1209:28375:12994/1	60	+
chr10	96661333	96661334	A01177:95:HFCNFDSX5:4:1329:6144:13166/1	60	+
chr10	96923274	96923275	A01177:95:HFCNFDSX5:4:1106:29523:3991/1	60	+
chr10	97238075	97238076	A01177:95:HFCNFDSX5:4:1134:3694:10050/1	60	+
chr10	97242164	97242165	A01177:95:HFCNFDSX5:4:1111:23665:23500/1	60	-
chr10	100162522	100162523	A01177:95:HFCNFDSX5:4:1146:23041:2628/1	60	-
chr10	100916472	100916473	A01177:95:HFCNFDSX5:4:1134:19208:29966/1	60	-
chr10	100960453	100960454	A01177:95:HFCNFDSX5:4:1138:26341:12383/1	60	+
chr10	101442975	101442976	A01177:95:HFCNFDSX5:4:1151:25093:21934/1	60	+
chr10	101493438	101493439	A01177:95:HFCNFDSX5:4:1102:3423:16783/1	60	+
chr10	101494827	101494828	A01177:95:HFCNFDSX5:4:1123:7120:12853/1	60	-
chr10	101515415	101515416	A01177:95:HFCNFDSX5:4:1173:7093:22357/1	60	+
chr10	101653984	101653985	A01177:95:HFCNFDSX5:4:1305:20482:29324/1	60	+
chr10	101806473	101806474	A01177:95:HFCNFDSX5:4:1665:17852:21386/1	60	-
chr10	101920930	101920931	A01177:95:HFCNFDSX5:4:2253:27633:33317	60	-
chr10	102286027	102286028	A01177:95:HFCNFDSX5:4:1354:28827:11490/1	60	-
chr10	102292272	102292273	A01177:95:HFCNFDSX5:4:1605:25699:11553/1	60	+
chr10	102511590	102511591	A01177:95:HFCNFDSX5:4:1133:15094:1799/1	60	-
chr10	103105482	103105483	A01177:95:HFCNFDSX5:4:1147:3631:21057/1	60	-
chr10	103174666	103174667	A01177:95:HFCNFDSX5:4:1135:24225:11318/1	60	+
chr10	105846834	105846835	A01177:95:HFCNFDSX5:4:2314:11261:29700	60	+
chr10	106462011	106462012	A01177:95:HFCNFDSX5:4:2263:20781:21418	60	-
chr10	118738900	118738901	A01177:95:HFCNFDSX5:4:1345:8187:5869/1	60	+
chr10	119059637	119059638	A01177:95:HFCNFDSX5:4:2524:22950:7983/1	60	+
chr10	119777085	119777086	A01177:95:HFCNFDSX5:4:1106:18638:22091	60	+
chr10	119777086	119777087	A01177:95:HFCNFDSX5:4:2247:32497:30217	60	+
chr10	119804946	119804947	A01177:95:HFCNFDSX5:4:1468:3721:33113	60	+
chr10	119930705	119930706	A01177:95:HFCNFDSX5:4:1231:25509:25661/1	60	+
chr10	120869428	120869429	A01177:95:HFCNFDSX5:4:1101:30526:17347/1	60	+
chr10	121823075	121823076	A01177:95:HFCNFDSX5:4:2125:12834:34710	60	-
chr10	122936847	122936848	A01177:95:HFCNFDSX5:4:1102:4345:22420/1	60	-
chr10	122939484	122939485	A01177:95:HFCNFDSX5:4:1244:21965:24690/1	60	+
chr10	123175354	123175355	A01177:95:HFCNFDSX5:4:1261:10728:36542/1	60	+
chr10	124944586	124944587	A01177:95:HFCNFDSX5:4:1128:26368:18443/1	60	+
chr10	124953603	124953604	A01177:95:HFCNFDSX5:4:1350:23448:36965/1	60	-
chr10	133410493	133410494	A01177:95:HFCNFDSX5:4:1139:30047:28291/1	60	-
chr10	133490841	133490842	A01177:95:HFCNFDSX5:4:1322:15194:36824	60	-
chr10	133518313	133518314	A01177:95:HFCNFDSX5:4:1148:29197:32769/1	60	-
chr10	133522953	133522954	A01177:95:HFCNFDSX5:4:1305:3504:27226/1	60	-
chr10	133522960	133522961	A01177:95:HFCNFDSX5:4:1532:25789:16626/1	60	+
chr11	244668	244669	A01177:95:HFCNFDSX5:4:1222:29460:23860/1	60	-
chr11	244741	244742	A01177:95:HFCNFDSX5:4:1235:5231:27774/1	60	+
chr11	316991	316992	A01177:95:HFCNFDSX5:4:1351:27290:24173/1	60	+
chr11	338034	338035	A01177:95:HFCNFDSX5:4:1144:17255:11929/1	60	+
chr11	338997	338998	A01177:95:HFCNFDSX5:4:1426:16514:15468/1	60	+
chr11	462442	462443	A01177:95:HFCNFDSX5:4:1110:28528:31767	60	+
chr11	648276	648277	A01177:95:HFCNFDSX5:4:1329:13169:30248	60	-
chr11	681098	681099	A01177:95:HFCNFDSX5:4:1121:12509:10254/1	60	+
chr11	759478	759479	A01177:95:HFCNFDSX5:4:2545:24234:21574	60	-
chr11	3702962	3702963	A01177:95:HFCNFDSX5:4:1533:11162:32377/1	60	-
chr11	3814288	3814289	A01177:95:HFCNFDSX5:4:1222:7093:14528/1	60	+
chr11	3959069	3959070	A01177:95:HFCNFDSX5:4:2541:28592:13902	60	-
chr11	3963687	3963688	A01177:95:HFCNFDSX5:4:1102:22254:4210/1	60	+
chr11	4121951	4121952	A01177:95:HFCNFDSX5:4:1109:29179:34679/1	60	-
chr11	8459296	8459297	A01177:95:HFCNFDSX5:4:1166:31810:25207/1	60	+
chr11	8508610	8508611	A01177:95:HFCNFDSX5:4:1656:15338:29966/1	60	-
chr11	8666521	8666522	A01177:95:HFCNFDSX5:4:2135:7780:36886/1	60	-
chr11	9336333	9336334	A01177:95:HFCNFDSX5:4:1148:6316:12085	60	-
chr11	9408575	9408576	A01177:95:HFCNFDSX5:4:1274:26187:14090/1	60	+
chr11	9895743	9895744	A01177:95:HFCNFDSX5:4:2201:13205:15906/1	60	+
chr11	9978666	9978667	A01177:95:HFCNFDSX5:4:1139:20039:27837/1	60	-
chr11	10119920	10119921	A01177:95:HFCNFDSX5:4:1142:7907:23202/1	60	-
chr11	10263737	10263738	A01177:95:HFCNFDSX5:4:1174:17309:32597	60	-
chr11	10853114	10853115	A01177:95:HFCNFDSX5:4:2266:27633:17127/1	60	-
chr11	11803873	11803874	A01177:95:HFCNFDSX5:4:1643:22670:26412/1	60	-
chr11	11895948	11895949	A01177:95:HFCNFDSX5:4:1102:7581:7420/1	60	+
chr11	11920407	11920408	A01177:95:HFCNFDSX5:4:1554:30454:4038	60	+
chr11	11925602	11925603	A01177:95:HFCNFDSX5:4:2524:13313:12367/1	60	-
chr11	14855773	14855774	A01177:95:HFCNFDSX5:4:1156:18710:7936	60	+
chr11	16381151	16381152	A01177:95:HFCNFDSX5:4:1113:16242:18317/1	60	-
chr11	17149465	17149466	A01177:95:HFCNFDSX5:4:1340:19913:34413/1	60	-
chr11	18499829	18499830	A01177:95:HFCNFDSX5:4:1218:22950:10207/1	60	+
chr11	20386860	20386861	A01177:95:HFCNFDSX5:4:2471:4842:8876/1	60	+
chr11	26284621	26284622	A01177:95:HFCNFDSX5:4:1637:6271:8343/1	60	+
chr11	28082931	28082932	A01177:95:HFCNFDSX5:4:1101:3622:33599/1	60	-
chr11	28127234	28127235	A01177:95:HFCNFDSX5:4:1139:29939:13260/1	60	+
chr11	28188549	28188550	A01177:95:HFCNFDSX5:4:1128:7039:25614	60	+
chr11	28259865	28259866	A01177:95:HFCNFDSX5:4:1444:21368:24846	60	+
chr11	30725401	30725402	A01177:95:HFCNFDSX5:4:1407:18819:24784	60	-
chr11	32224270	32224271	A01177:95:HFCNFDSX5:4:1430:5502:24706/1	60	-
chr11	32310980	32310981	A01177:95:HFCNFDSX5:4:1412:14922:17096	60	+
chr11	32926747	32926748	A01177:95:HFCNFDSX5:4:1450:28411:6010/1	60	+
chr11	33116546	33116547	A01177:95:HFCNFDSX5:4:1175:6144:31986/1	60	+
chr11	34323081	34323082	A01177:95:HFCNFDSX5:4:2502:31756:19883/1	60	+
chr11	34980652	34980653	A01177:95:HFCNFDSX5:4:1422:18331:30044/1	60	+
chr11	43279701	43279702	A01177:95:HFCNFDSX5:4:2531:31069:25895	60	+
chr11	43385411	43385412	A01177:95:HFCNFDSX5:4:1324:19768:10676/1	60	-
chr11	43445517	43445518	A01177:95:HFCNFDSX5:4:2419:1416:36761/1	60	+
chr11	45986742	45986743	A01177:95:HFCNFDSX5:4:1107:26295:17597/1	60	+
chr11	46078298	46078299	A01177:95:HFCNFDSX5:4:2160:13205:15969/1	60	-
chr11	46812920	46812921	A01177:95:HFCNFDSX5:4:1521:27272:9674/1	60	+
chr11	46820693	46820694	A01177:95:HFCNFDSX5:4:2274:29062:34444	60	-
chr11	46971730	46971731	A01177:95:HFCNFDSX5:4:1126:25717:36824/1	60	+
chr11	46971961	46971962	A01177:95:HFCNFDSX5:4:1466:29948:13777/1	60	-
chr11	47320659	47320660	A01177:95:HFCNFDSX5:4:1106:27778:27743/1	60	-
chr11	47367420	47367421	A01177:95:HFCNFDSX5:4:1412:14823:24095/1	60	+
chr11	47615742	47615743	A01177:95:HFCNFDSX5:4:1650:27823:21715	60	-
chr11	55702536	55702537	A01177:95:HFCNFDSX5:4:2269:11180:15812	60	+
chr11	58300266	58300267	A01177:95:HFCNFDSX5:4:2265:29243:32409	60	-
chr11	58609963	58609964	A01177:95:HFCNFDSX5:4:1108:26892:6605/1	60	-
chr11	59779347	59779348	A01177:95:HFCNFDSX5:4:1364:5330:30483	60	+
chr11	60397655	60397656	A01177:95:HFCNFDSX5:4:2148:8567:34554	60	+
chr11	61323503	61323504	A01177:95:HFCNFDSX5:4:1142:10990:33708/1	60	+
chr11	61422702	61422703	A01177:95:HFCNFDSX5:4:2408:4770:29481	60	-
chr11	61751775	61751776	A01177:95:HFCNFDSX5:4:1601:15619:13260/1	60	+
chr11	61840688	61840689	A01177:95:HFCNFDSX5:4:1119:17852:21919/1	60	+
chr11	62342796	62342797	A01177:95:HFCNFDSX5:4:1139:27724:22044/1	60	+
chr11	62562061	62562062	A01177:95:HFCNFDSX5:4:1111:16233:2613/1	60	-
chr11	62565607	62565608	A01177:95:HFCNFDSX5:4:1111:19533:27492/1	60	+
chr11	62571406	62571407	A01177:95:HFCNFDSX5:4:1659:30689:30624/1	60	-
chr11	62579880	62579881	A01177:95:HFCNFDSX5:4:1105:22453:6214/1	60	+
chr11	62637373	62637374	A01177:95:HFCNFDSX5:4:1532:2971:22232/1	60	+
chr11	62723155	62723156	A01177:95:HFCNFDSX5:4:1116:28510:15702/1	60	-
chr11	62736974	62736975	A01177:95:HFCNFDSX5:4:1431:28926:29450/1	60	-
chr11	62817902	62817903	A01177:95:HFCNFDSX5:4:1118:5963:18333/1	60	+
chr11	62861060	62861061	A01177:95:HFCNFDSX5:4:1133:3604:5415/1	60	+
chr11	62871388	62871389	A01177:95:HFCNFDSX5:4:1234:30083:6089/1	60	-
chr11	63649436	63649437	A01177:95:HFCNFDSX5:4:1243:12509:1047/1	60	-
chr11	63649790	63649791	A01177:95:HFCNFDSX5:4:1562:16486:36151/1	60	-
chr11	63650006	63650007	A01177:95:HFCNFDSX5:4:1308:27914:31328/1	60	+
chr11	63652530	63652531	A01177:95:HFCNFDSX5:4:1171:27923:22545	60	-
chr11	63686193	63686194	A01177:95:HFCNFDSX5:4:1107:24415:16845/1	60	-
chr11	63689017	63689018	A01177:95:HFCNFDSX5:4:1151:8730:10880/1	60	+
chr11	63725030	63725031	A01177:95:HFCNFDSX5:4:1238:14615:3255/1	60	-
chr11	63753221	63753222	A01177:95:HFCNFDSX5:4:1154:28917:10802/1	60	-
chr11	63856444	63856445	A01177:95:HFCNFDSX5:4:1204:30110:1251/1	60	-
chr11	63859620	63859621	A01177:95:HFCNFDSX5:4:1224:8567:30796	60	-
chr11	63879095	63879096	A01177:95:HFCNFDSX5:4:1439:32425:6856/1	60	-
chr11	63893255	63893256	A01177:95:HFCNFDSX5:4:1211:22263:17910	60	+
chr11	64080194	64080195	A01177:95:HFCNFDSX5:4:2528:3378:11005/1	60	-
chr11	64189793	64189794	A01177:95:HFCNFDSX5:4:1101:20745:17127/1	60	+
chr11	64197667	64197668	A01177:95:HFCNFDSX5:4:1104:19786:22232/1	60	+
chr11	64197668	64197669	A01177:95:HFCNFDSX5:4:2514:32497:7983	60	+
chr11	64199697	64199698	A01177:95:HFCNFDSX5:4:1375:10402:9987/1	60	+
chr11	64769620	64769621	A01177:95:HFCNFDSX5:4:1175:5240:22247/1	60	-
chr11	64770149	64770150	A01177:95:HFCNFDSX5:4:1111:7889:6324/1	60	+
chr11	64772493	64772494	A01177:95:HFCNFDSX5:4:1108:12192:2910/1	60	+
chr11	64775036	64775037	A01177:95:HFCNFDSX5:4:1119:11234:6449/1	60	+
chr11	64775793	64775794	A01177:95:HFCNFDSX5:4:1149:7184:6292/1	60	-
chr11	64786352	64786353	A01177:95:HFCNFDSX5:4:1459:25717:4883/1	60	-
chr11	65102397	65102398	A01177:95:HFCNFDSX5:4:1160:28935:10050/1	60	+
chr11	65105788	65105789	A01177:95:HFCNFDSX5:4:1135:29568:23202/1	60	-
chr11	65265377	65265378	A01177:95:HFCNFDSX5:4:1315:22363:33708/1	60	+
chr11	65269629	65269630	A01177:95:HFCNFDSX5:4:1169:16360:28040/1	60	+
chr11	65406340	65406341	A01177:95:HFCNFDSX5:4:1554:25328:19648	60	+
chr11	65611786	65611787	A01177:95:HFCNFDSX5:4:1208:22390:22232/1	60	-
chr11	65635681	65635682	A01177:95:HFCNFDSX5:4:1131:9607:26083	60	+
chr11	65964759	65964760	A01177:95:HFCNFDSX5:4:1225:8576:19570/1	60	+
chr11	66065374	66065375	A01177:95:HFCNFDSX5:4:2668:29830:33896	60	-
chr11	66123991	66123992	A01177:95:HFCNFDSX5:4:1503:9643:10582/1	60	+
chr11	66177761	66177762	A01177:95:HFCNFDSX5:4:1153:22923:31955/1	60	-
chr11	66180877	66180878	A01177:95:HFCNFDSX5:4:1126:9968:17785/1	60	+
chr11	66196952	66196953	A01177:95:HFCNFDSX5:4:2633:25554:16313	60	-
chr11	66351472	66351473	A01177:95:HFCNFDSX5:4:1173:22905:28291	60	+
chr11	66602643	66602644	A01177:95:HFCNFDSX5:4:1103:21974:16752/1	60	+
chr11	66602645	66602646	A01177:95:HFCNFDSX5:4:1153:14561:26647/1	60	+
chr11	66631555	66631556	A01177:95:HFCNFDSX5:4:1219:19922:19272	60	+
chr11	66644455	66644456	A01177:95:HFCNFDSX5:4:1111:32334:7138/1	60	+
chr11	66671247	66671248	A01177:95:HFCNFDSX5:4:2648:22001:6715/1	60	-
chr11	66759878	66759879	A01177:95:HFCNFDSX5:4:2132:13711:7889	60	-
chr11	66765629	66765630	A01177:95:HFCNFDSX5:4:2455:13006:30436/1	60	+
chr11	66783265	66783266	A01177:95:HFCNFDSX5:4:1447:24153:14951	60	-
chr11	66785695	66785696	A01177:95:HFCNFDSX5:4:1222:24749:6652/1	60	-
chr11	66802055	66802056	A01177:95:HFCNFDSX5:4:1144:4128:19852/1	60	-
chr11	67129164	67129165	A01177:95:HFCNFDSX5:4:2574:29387:4539/1	60	+
chr11	67137186	67137187	A01177:95:HFCNFDSX5:4:1121:2564:6590/1	60	+
chr11	67141803	67141804	A01177:95:HFCNFDSX5:4:1105:29387:30968/1	60	+
chr11	67149816	67149817	A01177:95:HFCNFDSX5:4:1646:17671:32158	60	-
chr11	67155802	67155803	A01177:95:HFCNFDSX5:4:1276:19542:34679/1	60	+
chr11	67187131	67187132	A01177:95:HFCNFDSX5:4:1142:2211:34350/1	60	-
chr11	67189649	67189650	A01177:95:HFCNFDSX5:4:1659:6750:25269/1	60	-
chr11	67209187	67209188	A01177:95:HFCNFDSX5:4:2335:23565:2879	60	+
chr11	67210616	67210617	A01177:95:HFCNFDSX5:4:1113:2175:26710/1	60	-
chr11	67215433	67215434	A01177:95:HFCNFDSX5:4:1670:10095:36980	60	-
chr11	67220255	67220256	A01177:95:HFCNFDSX5:4:1340:17517:32706/1	60	+
chr11	67245220	67245221	A01177:95:HFCNFDSX5:4:1137:29776:3239/1	60	+
chr11	67284297	67284298	A01177:95:HFCNFDSX5:4:1102:31042:8437/1	60	+
chr11	67284298	67284299	A01177:95:HFCNFDSX5:4:2162:7491:22795	60	+
chr11	67292422	67292423	A01177:95:HFCNFDSX5:4:2365:7111:18787/1	60	-
chr11	67294093	67294094	A01177:95:HFCNFDSX5:4:1105:1497:1110/1	60	+
chr11	67294388	67294389	A01177:95:HFCNFDSX5:4:1202:26494:4883/1	60	+
chr11	67295013	67295014	A01177:95:HFCNFDSX5:4:1209:15546:30201/1	60	+
chr11	67395175	67395176	A01177:95:HFCNFDSX5:4:1145:7609:36777/1	60	+
chr11	67399974	67399975	A01177:95:HFCNFDSX5:4:2476:17671:25019/1	60	-
chr11	68082346	68082347	A01177:95:HFCNFDSX5:4:1157:23366:6324/1	60	+
chr11	68103981	68103982	A01177:95:HFCNFDSX5:4:1101:30743:26021/1	60	+
chr11	68539571	68539572	A01177:95:HFCNFDSX5:4:1118:17273:1282	60	-
chr11	70351122	70351123	A01177:95:HFCNFDSX5:4:1614:25708:26318/1	60	-
chr11	71819113	71819114	A01177:95:HFCNFDSX5:4:1140:11496:7153/1	60	+
chr11	71953239	71953240	A01177:95:HFCNFDSX5:4:1104:17906:1407	60	-
chr11	72024272	72024273	A01177:95:HFCNFDSX5:4:1352:14552:30765/1	60	-
chr11	72094512	72094513	A01177:95:HFCNFDSX5:4:1234:27724:18349/1	60	-
chr11	72369467	72369468	A01177:95:HFCNFDSX5:4:1405:11225:21308/1	60	-
chr11	72377174	72377175	A01177:95:HFCNFDSX5:4:1122:29270:33082	60	+
chr11	72399258	72399259	A01177:95:HFCNFDSX5:4:1319:2962:16047	60	+
chr11	72399767	72399768	A01177:95:HFCNFDSX5:4:2439:20012:4961	60	-
chr11	72995523	72995524	A01177:95:HFCNFDSX5:4:1466:17770:17675/1	60	+
chr11	73085623	73085624	A01177:95:HFCNFDSX5:4:1136:14742:17315/1	60	+
chr11	73390502	73390503	A01177:95:HFCNFDSX5:4:1554:29686:2206	60	-
chr11	73551091	73551092	A01177:95:HFCNFDSX5:4:1463:9236:31328	60	-
chr11	73717189	73717190	A01177:95:HFCNFDSX5:4:1121:31340:22263/1	60	-
chr11	74097487	74097488	A01177:95:HFCNFDSX5:4:1303:10104:11256/1	60	+
chr11	74224063	74224064	A01177:95:HFCNFDSX5:4:2348:11071:25144	60	-
chr11	74374820	74374821	A01177:95:HFCNFDSX5:4:1246:14615:21919/1	60	-
chr11	74810253	74810254	A01177:95:HFCNFDSX5:4:1561:2022:23876/1	60	-
chr11	76003060	76003061	A01177:95:HFCNFDSX5:4:1130:15311:28447/1	60	+
chr11	76468515	76468516	A01177:95:HFCNFDSX5:4:1104:23167:16438	60	+
chr11	77712012	77712013	A01177:95:HFCNFDSX5:4:1153:27670:8735/1	60	-
chr11	80617714	80617715	A01177:95:HFCNFDSX5:4:1314:11505:20635	60	+
chr11	90214260	90214261	A01177:95:HFCNFDSX5:4:1105:15058:33677/1	60	+
chr11	91818619	91818620	A01177:95:HFCNFDSX5:4:1158:4725:18004/1	60	+
chr11	93747241	93747242	A01177:95:HFCNFDSX5:4:1131:14733:11412/1	60	-
chr11	94439064	94439065	A01177:95:HFCNFDSX5:4:1544:3052:31548/1	60	+
chr11	97311565	97311566	A01177:95:HFCNFDSX5:4:2638:20672:6010/1	60	-
chr11	98064078	98064079	A01177:95:HFCNFDSX5:4:1378:14597:25488	60	-
chr11	99733196	99733197	A01177:95:HFCNFDSX5:4:1658:8458:28541	60	+
chr11	102430082	102430083	A01177:95:HFCNFDSX5:4:1134:31448:5697/1	60	+
chr11	103179550	103179551	A01177:95:HFCNFDSX5:4:1333:23683:16172/1	60	+
chr11	107404829	107404830	A01177:95:HFCNFDSX5:4:1203:29595:21715/1	60	+
chr11	108100178	108100179	A01177:95:HFCNFDSX5:4:1240:21043:20713/1	60	+
chr11	108346676	108346677	A01177:95:HFCNFDSX5:4:1633:17571:2487/1	60	+
chr11	108721448	108721449	A01177:95:HFCNFDSX5:4:1136:31810:22733/1	60	-
chr11	108797073	108797074	A01177:95:HFCNFDSX5:4:2233:23863:36401	60	+
chr11	112044891	112044892	A01177:95:HFCNFDSX5:4:1216:20591:19742/1	60	+
chr11	114205181	114205182	A01177:95:HFCNFDSX5:4:2345:18295:15765	60	-
chr11	116913870	116913871	A01177:95:HFCNFDSX5:4:2506:19217:6684	60	-
chr11	117034015	117034016	A01177:95:HFCNFDSX5:4:1105:9245:17127	60	+
chr11	118307448	118307449	A01177:95:HFCNFDSX5:4:1134:12915:11710/1	60	+
chr11	118454974	118454975	A01177:95:HFCNFDSX5:4:1139:17219:27993/1	60	-
chr11	118762007	118762008	A01177:95:HFCNFDSX5:4:1107:9019:8469/1	60	-
chr11	119071395	119071396	A01177:95:HFCNFDSX5:4:1263:32669:2112/1	60	-
chr11	119232569	119232570	A01177:95:HFCNFDSX5:4:1527:30219:29246/1	60	+
chr11	119242597	119242598	A01177:95:HFCNFDSX5:4:2163:20636:25238/1	60	-
chr11	119251610	119251611	A01177:95:HFCNFDSX5:4:1112:4906:29371/1	60	-
chr11	119279534	119279535	A01177:95:HFCNFDSX5:4:2159:27489:35070/1	60	-
chr11	122557758	122557759	A01177:95:HFCNFDSX5:4:1268:18891:13886/1	60	-
chr11	122803308	122803309	A01177:95:HFCNFDSX5:4:1134:3468:10066/1	60	-
chr11	123734273	123734274	A01177:95:HFCNFDSX5:4:2352:30698:6120	60	-
chr11	123736156	123736157	A01177:95:HFCNFDSX5:4:2675:25491:24189/1	60	-
chr11	125014726	125014727	A01177:95:HFCNFDSX5:4:1103:7853:21480/1	60	+
chr11	125662921	125662922	A01177:95:HFCNFDSX5:4:2263:7437:24643/1	60	+
chr11	125670832	125670833	A01177:95:HFCNFDSX5:4:1556:27471:8359/1	60	+
chr11	126761925	126761926	A01177:95:HFCNFDSX5:4:2225:3097:5196/1	60	-
chr11	128281833	128281834	A01177:95:HFCNFDSX5:4:1149:14100:24815/1	60	-
chr11	128483762	128483763	A01177:95:HFCNFDSX5:4:2418:18430:1282/1	60	+
chr11	129905284	129905285	A01177:95:HFCNFDSX5:4:2150:5150:20400	60	-
chr11	130276840	130276841	A01177:95:HFCNFDSX5:4:1143:11803:11005	60	+
chr11	130317353	130317354	A01177:95:HFCNFDSX5:4:1366:12292:7874/1	60	+
chr11	134200953	134200954	A01177:95:HFCNFDSX5:4:2419:13123:24126	60	+
chr12	296095	296096	A01177:95:HFCNFDSX5:4:1248:13901:10160/1	60	+
chr12	296139	296140	A01177:95:HFCNFDSX5:4:1404:9561:26600/1	60	+
chr12	339985	339986	A01177:95:HFCNFDSX5:4:2657:27733:9815	60	-
chr12	488727	488728	A01177:95:HFCNFDSX5:4:1654:18936:11428	60	-
chr12	758693	758694	A01177:95:HFCNFDSX5:4:1101:30499:18709/1	60	+
chr12	762031	762032	A01177:95:HFCNFDSX5:4:1243:5177:17409/1	60	-
chr12	794194	794195	A01177:95:HFCNFDSX5:4:1362:19714:4820/1	60	-
chr12	805605	805606	A01177:95:HFCNFDSX5:4:1256:25211:2879/1	60	+
chr12	824133	824134	A01177:95:HFCNFDSX5:4:2649:19217:11224	60	-
chr12	1142197	1142198	A01177:95:HFCNFDSX5:4:1104:31638:17049/1	60	-
chr12	1160918	1160919	A01177:95:HFCNFDSX5:4:1134:30626:33708	60	+
chr12	1190035	1190036	A01177:95:HFCNFDSX5:4:1111:3161:24721/1	60	+
chr12	1381625	1381626	A01177:95:HFCNFDSX5:4:1259:22544:21465/1	60	-
chr12	1409843	1409844	A01177:95:HFCNFDSX5:4:1107:2718:24580/1	60	+
chr12	1410933	1410934	A01177:95:HFCNFDSX5:4:1132:8504:21324/1	60	-
chr12	1444632	1444633	A01177:95:HFCNFDSX5:4:1132:5801:6183/1	60	-
chr12	1454002	1454003	A01177:95:HFCNFDSX5:4:1165:28700:32471/1	60	-
chr12	1697385	1697386	A01177:95:HFCNFDSX5:4:1103:30508:4695/1	60	-
chr12	1701200	1701201	A01177:95:HFCNFDSX5:4:1106:22010:21449/1	60	+
chr12	1702504	1702505	A01177:95:HFCNFDSX5:4:1111:29080:5948/1	60	-
chr12	2211940	2211941	A01177:95:HFCNFDSX5:4:1428:9950:1658	60	+
chr12	2908122	2908123	A01177:95:HFCNFDSX5:4:1133:5104:21355/1	60	-
chr12	3712069	3712070	A01177:95:HFCNFDSX5:4:1202:19922:13917/1	60	+
chr12	4336670	4336671	A01177:95:HFCNFDSX5:4:1159:24569:18239/1	60	+
chr12	6238438	6238439	A01177:95:HFCNFDSX5:4:2150:13847:22811/1	60	-
chr12	6332761	6332762	A01177:95:HFCNFDSX5:4:1105:12861:17660/1	60	+
chr12	6498089	6498090	A01177:95:HFCNFDSX5:4:1114:26051:28416/1	60	-
chr12	6509539	6509540	A01177:95:HFCNFDSX5:4:2546:12527:4429	60	+
chr12	6519570	6519571	A01177:95:HFCNFDSX5:4:1549:19361:33458/1	60	-
chr12	6564217	6564218	A01177:95:HFCNFDSX5:4:2550:30599:8171	60	+
chr12	6586535	6586536	A01177:95:HFCNFDSX5:4:1104:25663:22639/1	60	+
chr12	6659013	6659014	A01177:95:HFCNFDSX5:4:1142:31873:12947/1	60	+
chr12	6688198	6688199	A01177:95:HFCNFDSX5:4:1104:12527:2206/1	60	-
chr12	6748937	6748938	A01177:95:HFCNFDSX5:4:1121:14687:24267/1	60	+
chr12	6802507	6802508	A01177:95:HFCNFDSX5:4:2474:26051:12947/1	60	+
chr12	6804315	6804316	A01177:95:HFCNFDSX5:4:1165:1660:11443	60	-
chr12	6806250	6806251	A01177:95:HFCNFDSX5:4:1104:29243:15875/1	60	+
chr12	7004934	7004935	A01177:95:HFCNFDSX5:4:1505:22842:11741/1	60	-
chr12	7204679	7204680	A01177:95:HFCNFDSX5:4:1147:27877:2801/1	60	-
chr12	9374006	9374007	A01177:95:HFCNFDSX5:4:2375:12599:33739/1	60	+
chr12	9397147	9397148	A01177:95:HFCNFDSX5:4:1107:25301:5729/1	60	+
chr12	9585518	9585519	A01177:95:HFCNFDSX5:4:1103:20302:9314/1	60	-
chr12	9695372	9695373	A01177:95:HFCNFDSX5:4:1402:13114:6918/1	60	+
chr12	9775795	9775796	A01177:95:HFCNFDSX5:4:2360:15293:31015/1	60	-
chr12	10023022	10023023	A01177:95:HFCNFDSX5:4:2221:19126:11443/1	60	+
chr12	10342900	10342901	A01177:95:HFCNFDSX5:4:2657:2926:21433	60	+
chr12	12750651	12750652	A01177:95:HFCNFDSX5:4:2575:10212:4335/1	60	+
chr12	13006622	13006623	A01177:95:HFCNFDSX5:4:2443:29523:28510/1	60	+
chr12	14467777	14467778	A01177:95:HFCNFDSX5:4:1354:11930:23030/1	60	-
chr12	14955670	14955671	A01177:95:HFCNFDSX5:4:1120:11713:17174/1	60	+
chr12	16981934	16981935	A01177:95:HFCNFDSX5:4:1475:30002:35070	60	+
chr12	19231825	19231826	A01177:95:HFCNFDSX5:4:1642:28113:9220/1	60	-
chr12	19443532	19443533	A01177:95:HFCNFDSX5:4:1107:6081:3975	60	-
chr12	22471240	22471241	A01177:95:HFCNFDSX5:4:1240:15320:17910/1	60	+
chr12	24278865	24278866	A01177:95:HFCNFDSX5:4:1315:29451:33739/1	60	-
chr12	25080200	25080201	A01177:95:HFCNFDSX5:4:1256:4318:12915	60	+
chr12	26447794	26447795	A01177:95:HFCNFDSX5:4:1115:23448:33865/1	60	+
chr12	26782714	26782715	A01177:95:HFCNFDSX5:4:1437:16830:11381	60	+
chr12	26928978	26928979	A01177:95:HFCNFDSX5:4:2311:32371:6918	60	-
chr12	28235134	28235135	A01177:95:HFCNFDSX5:4:1118:3088:25817/1	60	+
chr12	28263737	28263738	A01177:95:HFCNFDSX5:4:2551:24496:33739	60	-
chr12	28309204	28309205	A01177:95:HFCNFDSX5:4:2321:24894:9095	60	+
chr12	28485796	28485797	A01177:95:HFCNFDSX5:4:1157:9679:17628/1	60	+
chr12	29178761	29178762	A01177:95:HFCNFDSX5:4:1110:28230:19633/1	60	+
chr12	29354844	29354845	A01177:95:HFCNFDSX5:4:1171:11831:25927/1	60	-
chr12	29359658	29359659	A01177:95:HFCNFDSX5:4:1104:17490:34068/1	60	+
chr12	30656678	30656679	A01177:95:HFCNFDSX5:4:1132:20374:11945/1	60	+
chr12	30714598	30714599	A01177:95:HFCNFDSX5:4:1438:5918:9486/1	60	-
chr12	32130349	32130350	A01177:95:HFCNFDSX5:4:1256:2356:21449/1	60	-
chr12	32265669	32265670	A01177:95:HFCNFDSX5:4:2625:32958:30733	60	-
chr12	38928608	38928609	A01177:95:HFCNFDSX5:4:1118:28384:35587/1	60	-
chr12	39073814	39073815	A01177:95:HFCNFDSX5:4:2128:32823:35352	60	+
chr12	39377674	39377675	A01177:95:HFCNFDSX5:4:1103:21025:19429/1	60	+
chr12	42426010	42426011	A01177:95:HFCNFDSX5:4:1110:11397:10488/1	60	-
chr12	45806506	45806507	A01177:95:HFCNFDSX5:4:1342:3305:5368/1	60	+
chr12	45807404	45807405	A01177:95:HFCNFDSX5:4:1530:31132:11725/1	60	+
chr12	45812743	45812744	A01177:95:HFCNFDSX5:4:1306:32777:1517/1	60	-
chr12	45837042	45837043	A01177:95:HFCNFDSX5:4:1515:16161:35336	60	+
chr12	45943202	45943203	A01177:95:HFCNFDSX5:4:1102:10710:8328/1	60	+
chr12	46187975	46187976	A01177:95:HFCNFDSX5:4:1106:18738:6511/1	60	-
chr12	46551581	46551582	A01177:95:HFCNFDSX5:4:1653:13991:1235/1	60	+
chr12	47440036	47440037	A01177:95:HFCNFDSX5:4:2138:28257:9032/1	60	+
chr12	47694440	47694441	A01177:95:HFCNFDSX5:4:1317:24297:26036/1	60	+
chr12	48648263	48648264	A01177:95:HFCNFDSX5:4:1101:7581:10582	60	+
chr12	48697681	48697682	A01177:95:HFCNFDSX5:4:1204:23547:10739/1	60	-
chr12	48935408	48935409	A01177:95:HFCNFDSX5:4:1246:27914:30984/1	60	-
chr12	49010068	49010069	A01177:95:HFCNFDSX5:4:1105:29884:22216/1	60	-
chr12	49134030	49134031	A01177:95:HFCNFDSX5:4:1103:13160:32330/1	60	+
chr12	49142849	49142850	A01177:95:HFCNFDSX5:4:2214:25843:24267/1	60	-
chr12	49151768	49151769	A01177:95:HFCNFDSX5:4:1132:30219:18724	60	+
chr12	49382891	49382892	A01177:95:HFCNFDSX5:4:1407:20085:19836	60	+
chr12	49427457	49427458	A01177:95:HFCNFDSX5:4:1146:9046:10488/1	60	-
chr12	49454924	49454925	A01177:95:HFCNFDSX5:4:1265:4146:10332/1	60	+
chr12	49464548	49464549	A01177:95:HFCNFDSX5:4:1110:4354:18928/1	60	+
chr12	49694105	49694106	A01177:95:HFCNFDSX5:4:1105:1208:1579/1	60	+
chr12	50006821	50006822	A01177:95:HFCNFDSX5:4:1343:14018:9267/1	60	+
chr12	50216195	50216196	A01177:95:HFCNFDSX5:4:1174:21305:28808/1	60	+
chr12	50454322	50454323	A01177:95:HFCNFDSX5:4:1138:13756:11600/1	60	-
chr12	50596060	50596061	A01177:95:HFCNFDSX5:4:1253:5864:15969	60	+
chr12	50611314	50611315	A01177:95:HFCNFDSX5:4:1476:17806:37059/1	60	+
chr12	50677626	50677627	A01177:95:HFCNFDSX5:4:1112:26151:30091	60	-
chr12	51053493	51053494	A01177:95:HFCNFDSX5:4:2401:28465:6104/1	60	+
chr12	51361215	51361216	A01177:95:HFCNFDSX5:4:1135:30129:29058/1	60	+
chr12	51520372	51520373	A01177:95:HFCNFDSX5:4:1106:21016:2284/1	60	+
chr12	51669717	51669718	A01177:95:HFCNFDSX5:4:1113:9381:7811/1	60	+
chr12	51682186	51682187	A01177:95:HFCNFDSX5:4:1423:18367:18114/1	60	+
chr12	51785751	51785752	A01177:95:HFCNFDSX5:4:1123:15971:37012/1	60	-
chr12	51962589	51962590	A01177:95:HFCNFDSX5:4:1136:26295:30655/1	60	+
chr12	52594238	52594239	A01177:95:HFCNFDSX5:4:1248:9534:19194	60	+
chr12	52627073	52627074	A01177:95:HFCNFDSX5:4:1209:6849:21684/1	60	-
chr12	52631029	52631030	A01177:95:HFCNFDSX5:4:1107:1506:6574/1	60	-
chr12	52638574	52638575	A01177:95:HFCNFDSX5:4:1250:9127:6652/1	60	-
chr12	52679349	52679350	A01177:95:HFCNFDSX5:4:1308:2519:34945/1	60	+
chr12	53464175	53464176	A01177:95:HFCNFDSX5:4:1169:11062:27101/1	60	-
chr12	53472311	53472312	A01177:95:HFCNFDSX5:4:1226:1217:36824	60	+
chr12	53599626	53599627	A01177:95:HFCNFDSX5:4:1160:17788:1579/1	60	+
chr12	53607316	53607317	A01177:95:HFCNFDSX5:4:1468:2618:31641/1	60	+
chr12	55756742	55756743	A01177:95:HFCNFDSX5:4:1118:9607:4883/1	60	+
chr12	55775291	55775292	A01177:95:HFCNFDSX5:4:1302:25970:27743/1	60	-
chr12	55792211	55792212	A01177:95:HFCNFDSX5:4:1155:1723:14152/1	60	+
chr12	55815716	55815717	A01177:95:HFCNFDSX5:4:1105:21133:1485/1	60	+
chr12	56186108	56186109	A01177:95:HFCNFDSX5:4:1478:24388:18803/1	60	+
chr12	56442528	56442529	A01177:95:HFCNFDSX5:4:1208:29080:13025/1	60	-
chr12	56481812	56481813	A01177:95:HFCNFDSX5:4:1343:8061:14325/1	60	+
chr12	56672318	56672319	A01177:95:HFCNFDSX5:4:1214:22399:7153/1	60	-
chr12	56741869	56741870	A01177:95:HFCNFDSX5:4:1114:26458:22075/1	60	+
chr12	57286000	57286001	A01177:95:HFCNFDSX5:4:2412:29297:15906	60	-
chr12	57355143	57355144	A01177:95:HFCNFDSX5:4:1138:14805:27884/1	60	-
chr12	57364109	57364110	A01177:95:HFCNFDSX5:4:1116:12997:31767/1	60	-
chr12	57626990	57626991	A01177:95:HFCNFDSX5:4:2130:19144:20619/1	60	+
chr12	60252415	60252416	A01177:95:HFCNFDSX5:4:1435:19307:4116	60	-
chr12	62354065	62354066	A01177:95:HFCNFDSX5:4:1130:12870:18270/1	60	-
chr12	62357062	62357063	A01177:95:HFCNFDSX5:4:1163:18584:19398/1	60	+
chr12	62391023	62391024	A01177:95:HFCNFDSX5:4:1126:30156:19429/1	60	-
chr12	62563821	62563822	A01177:95:HFCNFDSX5:4:1405:15239:18928/1	60	-
chr12	62849343	62849344	A01177:95:HFCNFDSX5:4:2228:14443:6872	60	+
chr12	64417703	64417704	A01177:95:HFCNFDSX5:4:1104:30779:13808/1	60	-
chr12	64418182	64418183	A01177:95:HFCNFDSX5:4:1248:29713:13213/1	60	-
chr12	64419682	64419683	A01177:95:HFCNFDSX5:4:1102:1913:29074/1	60	-
chr12	68324326	68324327	A01177:95:HFCNFDSX5:4:1138:32307:8531/1	60	-
chr12	69451692	69451693	A01177:95:HFCNFDSX5:4:2608:7536:21214	60	-
chr12	69507793	69507794	A01177:95:HFCNFDSX5:4:1169:4146:22326/1	60	+
chr12	69543206	69543207	A01177:95:HFCNFDSX5:4:1175:8088:2127/1	60	+
chr12	77062196	77062197	A01177:95:HFCNFDSX5:4:1110:29803:7326/1	60	+
chr12	79249279	79249280	A01177:95:HFCNFDSX5:4:2165:1994:8296/1	60	+
chr12	79350496	79350497	A01177:95:HFCNFDSX5:4:2356:31729:8688	60	+
chr12	79806778	79806779	A01177:95:HFCNFDSX5:4:2605:29948:24956/1	60	-
chr12	82429483	82429484	A01177:95:HFCNFDSX5:4:1141:24144:27117/1	60	-
chr12	85543508	85543509	A01177:95:HFCNFDSX5:4:2406:17436:25989/1	60	+
chr12	89140389	89140390	A01177:95:HFCNFDSX5:4:1430:1542:4852	60	-
chr12	89623287	89623288	A01177:95:HFCNFDSX5:4:1126:16523:20964/1	60	-
chr12	89632998	89632999	A01177:95:HFCNFDSX5:4:1118:11541:12023/1	60	+
chr12	89632999	89633000	A01177:95:HFCNFDSX5:4:2414:11704:36010	60	+
chr12	93387889	93387890	A01177:95:HFCNFDSX5:4:1142:22010:15029/1	60	-
chr12	95051741	95051742	A01177:95:HFCNFDSX5:4:1133:4517:18458/1	60	+
chr12	95545276	95545277	A01177:95:HFCNFDSX5:4:1262:6343:3646/1	60	-
chr12	98665267	98665268	A01177:95:HFCNFDSX5:4:1313:22480:23829	60	-
chr12	98665269	98665270	A01177:95:HFCNFDSX5:4:1620:14525:21605/1	60	-
chr12	98706755	98706756	A01177:95:HFCNFDSX5:4:1139:15374:5822	60	-
chr12	101440645	101440646	A01177:95:HFCNFDSX5:4:1306:26684:27696	60	+
chr12	101540877	101540878	A01177:95:HFCNFDSX5:4:2436:11704:12399/1	60	+
chr12	102095469	102095470	A01177:95:HFCNFDSX5:4:1145:10881:18427	60	+
chr12	105111041	105111042	A01177:95:HFCNFDSX5:4:1107:26151:23641/1	60	+
chr12	105152455	105152456	A01177:95:HFCNFDSX5:4:1130:16269:16047/1	60	-
chr12	106998001	106998002	A01177:95:HFCNFDSX5:4:1234:1108:32847/1	60	+
chr12	110029004	110029005	A01177:95:HFCNFDSX5:4:2420:16333:1125/1	60	+
chr12	110130111	110130112	A01177:95:HFCNFDSX5:4:1107:23185:27931/1	60	+
chr12	110533008	110533009	A01177:95:HFCNFDSX5:4:1102:5032:19319/1	60	-
chr12	110718720	110718721	A01177:95:HFCNFDSX5:4:1106:27841:21496/1	60	+
chr12	111474803	111474804	A01177:95:HFCNFDSX5:4:1114:15076:35837/1	60	+
chr12	111479094	111479095	A01177:95:HFCNFDSX5:4:1148:14570:36652/1	60	-
chr12	111544576	111544577	A01177:95:HFCNFDSX5:4:1159:3685:28322/1	60	-
chr12	111550322	111550323	A01177:95:HFCNFDSX5:4:1128:23945:2033	60	+
chr12	111970137	111970138	A01177:95:HFCNFDSX5:4:2659:11369:29543	60	+
chr12	111989268	111989269	A01177:95:HFCNFDSX5:4:1102:5692:19867/1	60	+
chr12	112224853	112224854	A01177:95:HFCNFDSX5:4:1656:21875:3865	60	-
chr12	112258029	112258030	A01177:95:HFCNFDSX5:4:2448:24035:24267	60	-
chr12	112353278	112353279	A01177:95:HFCNFDSX5:4:1212:7292:19194	60	+
chr12	112445876	112445877	A01177:95:HFCNFDSX5:4:1334:2320:2628/1	60	+
chr12	119742166	119742167	A01177:95:HFCNFDSX5:4:1175:30707:7482	60	+
chr12	119871617	119871618	A01177:95:HFCNFDSX5:4:2247:3504:16736	60	-
chr12	120017990	120017991	A01177:95:HFCNFDSX5:4:1530:22905:6464/1	60	-
chr12	120167944	120167945	A01177:95:HFCNFDSX5:4:1103:13819:35352/1	60	-
chr12	120413603	120413604	A01177:95:HFCNFDSX5:4:2217:29360:10848	60	-
chr12	120561679	120561680	A01177:95:HFCNFDSX5:4:1117:4707:1407	60	+
chr12	120785703	120785704	A01177:95:HFCNFDSX5:4:1226:26558:32612	60	-
chr12	121281765	121281766	A01177:95:HFCNFDSX5:4:1472:8205:18615/1	60	-
chr12	121665905	121665906	A01177:95:HFCNFDSX5:4:1349:6234:30326/1	60	+
chr12	121721194	121721195	A01177:95:HFCNFDSX5:4:1633:8133:16986/1	60	-
chr12	122416197	122416198	A01177:95:HFCNFDSX5:4:2276:16821:17942	60	-
chr12	122482272	122482273	A01177:95:HFCNFDSX5:4:1113:5701:27023/1	60	-
chr12	122557426	122557427	A01177:95:HFCNFDSX5:4:1511:26973:6809/1	60	-
chr12	122578894	122578895	A01177:95:HFCNFDSX5:4:1546:32172:12806	60	-
chr12	122585396	122585397	A01177:95:HFCNFDSX5:4:1114:11171:21527/1	60	-
chr12	122595189	122595190	A01177:95:HFCNFDSX5:4:1330:16333:14528/1	60	-
chr12	122596066	122596067	A01177:95:HFCNFDSX5:4:1122:20925:27993	60	+
chr12	122670700	122670701	A01177:95:HFCNFDSX5:4:1126:6352:31594/1	60	-
chr12	122771784	122771785	A01177:95:HFCNFDSX5:4:1125:22905:13667/1	60	+
chr12	122881879	122881880	A01177:95:HFCNFDSX5:4:2429:31611:23766/1	60	-
chr12	122893189	122893190	A01177:95:HFCNFDSX5:4:1107:19678:19038/1	60	-
chr12	123161826	123161827	A01177:95:HFCNFDSX5:4:2208:28999:3490	60	-
chr12	123162760	123162761	A01177:95:HFCNFDSX5:4:1452:5285:1438/1	60	-
chr12	123211210	123211211	A01177:95:HFCNFDSX5:4:1578:21215:26303	60	+
chr12	123220634	123220635	A01177:95:HFCNFDSX5:4:1110:7292:26522/1	60	+
chr12	123224422	123224423	A01177:95:HFCNFDSX5:4:1119:21893:9345/1	60	+
chr12	123229611	123229612	A01177:95:HFCNFDSX5:4:1132:18349:6840/1	60	-
chr12	123231139	123231140	A01177:95:HFCNFDSX5:4:1332:21124:33160/1	60	-
chr12	123257928	123257929	A01177:95:HFCNFDSX5:4:1110:8133:22811/1	60	+
chr12	123305110	123305111	A01177:95:HFCNFDSX5:4:1110:29586:6981/1	60	-
chr12	123328409	123328410	A01177:95:HFCNFDSX5:4:1220:16468:26256/1	60	+
chr12	123330370	123330371	A01177:95:HFCNFDSX5:4:1434:11198:34538/1	60	+
chr12	123334582	123334583	A01177:95:HFCNFDSX5:4:1167:32841:8766/1	60	-
chr12	123346322	123346323	A01177:95:HFCNFDSX5:4:1134:15338:22357	60	-
chr12	123653276	123653277	A01177:95:HFCNFDSX5:4:1111:16098:20791/1	60	-
chr12	128789357	128789358	A01177:95:HFCNFDSX5:4:1251:10547:1626	60	-
chr12	129565629	129565630	A01177:95:HFCNFDSX5:4:1123:31774:19476/1	60	-
chr12	129570089	129570090	A01177:95:HFCNFDSX5:4:1111:13395:32643/1	60	-
chr12	129653087	129653088	A01177:95:HFCNFDSX5:4:2141:15438:24752	60	-
chr12	130914381	130914382	A01177:95:HFCNFDSX5:4:2171:16803:15468	60	+
chr12	131937890	131937891	A01177:95:HFCNFDSX5:4:1122:21658:29105/1	60	-
chr12	132089967	132089968	A01177:95:HFCNFDSX5:4:1107:31204:12947/1	60	-
chr12	132089969	132089970	A01177:95:HFCNFDSX5:4:1148:27516:19774/1	60	-
chr12	132092621	132092622	A01177:95:HFCNFDSX5:4:1542:10682:35775	60	-
chr12	132654509	132654510	A01177:95:HFCNFDSX5:4:1246:18114:26318	60	-
chr12	132654529	132654530	A01177:95:HFCNFDSX5:4:1236:5936:23453/1	60	+
chr12	132655462	132655463	A01177:95:HFCNFDSX5:4:1142:25753:21073/1	60	+
chr12	132655623	132655624	A01177:95:HFCNFDSX5:4:2174:8630:31031	60	-
chr12	132655755	132655756	A01177:95:HFCNFDSX5:4:1212:28203:13228/1	60	-
chr12	132666082	132666083	A01177:95:HFCNFDSX5:4:1306:22119:27148/1	60	-
chr12	132677462	132677463	A01177:95:HFCNFDSX5:4:1266:31024:19805/1	60	+
chr12	132744261	132744262	A01177:95:HFCNFDSX5:4:1211:27715:12978	60	+
chr12	132745694	132745695	A01177:95:HFCNFDSX5:4:1320:30770:3051/1	60	+
chr12	133140018	133140019	A01177:95:HFCNFDSX5:4:1108:29261:36041/1	60	-
chr13	19700199	19700200	A01177:95:HFCNFDSX5:4:1411:7003:1094	60	+
chr13	19702572	19702573	A01177:95:HFCNFDSX5:4:1436:19506:34115/1	60	+
chr13	19976435	19976436	A01177:95:HFCNFDSX5:4:1112:1389:9752/1	60	-
chr13	20015831	20015832	A01177:95:HFCNFDSX5:4:1134:28510:27289/1	60	+
chr13	20889091	20889092	A01177:95:HFCNFDSX5:4:2320:28691:12446	60	-
chr13	25265319	25265320	A01177:95:HFCNFDSX5:4:1366:24270:12618/1	60	-
chr13	25425816	25425817	A01177:95:HFCNFDSX5:4:1264:32696:9486/1	60	+
chr13	27120453	27120454	A01177:95:HFCNFDSX5:4:2225:28275:27602/1	60	-
chr13	27576369	27576370	A01177:95:HFCNFDSX5:4:1132:24162:1407/1	60	-
chr13	28228953	28228954	A01177:95:HFCNFDSX5:4:1127:4580:20353/1	60	-
chr13	28380647	28380648	A01177:95:HFCNFDSX5:4:1143:15826:33818	60	+
chr13	29737924	29737925	A01177:95:HFCNFDSX5:4:2153:17020:36166/1	60	+
chr13	30292346	30292347	A01177:95:HFCNFDSX5:4:2558:18457:25567	60	+
chr13	30535811	30535812	A01177:95:HFCNFDSX5:4:2636:10330:13463/1	60	+
chr13	32510846	32510847	A01177:95:HFCNFDSX5:4:1229:26901:34209/1	60	-
chr13	33826966	33826967	A01177:95:HFCNFDSX5:4:1143:23547:16564/1	60	-
chr13	33902594	33902595	A01177:95:HFCNFDSX5:4:1256:15971:1658/1	60	-
chr13	35311463	35311464	A01177:95:HFCNFDSX5:4:1609:8205:7874/1	60	+
chr13	36989581	36989582	A01177:95:HFCNFDSX5:4:2143:26223:3724/1	60	+
chr13	37721451	37721452	A01177:95:HFCNFDSX5:4:2312:27787:36432	60	+
chr13	38012384	38012385	A01177:95:HFCNFDSX5:4:1114:27299:20870/1	60	+
chr13	38022696	38022697	A01177:95:HFCNFDSX5:4:1113:17436:25927/1	60	+
chr13	38261503	38261504	A01177:95:HFCNFDSX5:4:2424:21820:34209	60	-
chr13	40515618	40515619	A01177:95:HFCNFDSX5:4:2566:13648:7122/1	60	-
chr13	40946083	40946084	A01177:95:HFCNFDSX5:4:1529:7735:5024/1	60	+
chr13	41941886	41941887	A01177:95:HFCNFDSX5:4:1125:31765:2581/1	60	-
chr13	46614250	46614251	A01177:95:HFCNFDSX5:4:1268:14995:2253	60	-
chr13	47939098	47939099	A01177:95:HFCNFDSX5:4:1508:31439:8938/1	60	+
chr13	47971733	47971734	A01177:95:HFCNFDSX5:4:1132:15845:34945/1	60	-
chr13	48406212	48406213	A01177:95:HFCNFDSX5:4:1171:31186:24846/1	60	+
chr13	48407716	48407717	A01177:95:HFCNFDSX5:4:1169:23222:23641/1	60	+
chr13	48438215	48438216	A01177:95:HFCNFDSX5:4:1151:24306:36918	60	+
chr13	48526467	48526468	A01177:95:HFCNFDSX5:4:1153:29758:28228/1	60	-
chr13	50605163	50605164	A01177:95:HFCNFDSX5:4:1602:12671:21746/1	60	-
chr13	51384742	51384743	A01177:95:HFCNFDSX5:4:1137:4110:2597/1	60	-
chr13	59256584	59256585	A01177:95:HFCNFDSX5:4:1122:20971:12947/1	60	+
chr13	59938804	59938805	A01177:95:HFCNFDSX5:4:1107:24017:30185/1	60	+
chr13	59989235	59989236	A01177:95:HFCNFDSX5:4:1530:14859:34554/1	60	+
chr13	64915797	64915798	A01177:95:HFCNFDSX5:4:1155:11243:32706/1	60	+
chr13	65851180	65851181	A01177:95:HFCNFDSX5:4:2301:26892:14340	60	-
chr13	66970185	66970186	A01177:95:HFCNFDSX5:4:1106:30364:18349	60	-
chr13	67138861	67138862	A01177:95:HFCNFDSX5:4:1117:31620:13416/1	60	-
chr13	67186436	67186437	A01177:95:HFCNFDSX5:4:1172:27814:32158	60	+
chr13	68638162	68638163	A01177:95:HFCNFDSX5:4:1122:17390:22467/1	60	+
chr13	71801873	71801874	A01177:95:HFCNFDSX5:4:1159:22444:21355/1	60	+
chr13	77809265	77809266	A01177:95:HFCNFDSX5:4:2146:23873:3693/1	60	-
chr13	81545614	81545615	A01177:95:HFCNFDSX5:4:1118:24216:14747/1	60	-
chr13	82569616	82569617	A01177:95:HFCNFDSX5:4:1201:5620:20337	60	+
chr13	83793112	83793113	A01177:95:HFCNFDSX5:4:1164:23764:29810/1	60	-
chr13	86964255	86964256	A01177:95:HFCNFDSX5:4:1209:19018:23281/1	60	-
chr13	88907633	88907634	A01177:95:HFCNFDSX5:4:1404:31539:29997	60	-
chr13	96779481	96779482	A01177:95:HFCNFDSX5:4:1120:21368:1892/1	60	+
chr13	98186913	98186914	A01177:95:HFCNFDSX5:4:1135:32353:20102	60	+
chr13	98830868	98830869	A01177:95:HFCNFDSX5:4:1144:14950:8312/1	60	-
chr13	99366305	99366306	A01177:95:HFCNFDSX5:4:1101:20112:10708/1	60	+
chr13	102641778	102641779	A01177:95:HFCNFDSX5:4:1117:21531:20118/1	60	+
chr13	103876344	103876345	A01177:95:HFCNFDSX5:4:1252:8621:23876/1	60	-
chr13	112568881	112568882	A01177:95:HFCNFDSX5:4:1120:6795:26725/1	60	-
chr13	112645142	112645143	A01177:95:HFCNFDSX5:4:2129:29044:20040	60	+
chr13	114236610	114236611	A01177:95:HFCNFDSX5:4:1273:27109:8296/1	60	+
chr13	114317769	114317770	A01177:95:HFCNFDSX5:4:2127:23339:20807/1	60	+
chr14	20478499	20478500	A01177:95:HFCNFDSX5:4:1352:18195:21073/1	60	-
chr14	21261120	21261121	A01177:95:HFCNFDSX5:4:1105:15311:18490/1	60	+
chr14	21376492	21376493	A01177:95:HFCNFDSX5:4:1476:12382:26475/1	60	-
chr14	22906824	22906825	A01177:95:HFCNFDSX5:4:1170:8504:26490/1	60	+
chr14	23075729	23075730	A01177:95:HFCNFDSX5:4:1566:12545:1517/1	60	+
chr14	24226587	24226588	A01177:95:HFCNFDSX5:4:1124:14326:32221/1	60	+
chr14	25437482	25437483	A01177:95:HFCNFDSX5:4:2673:8802:29982/1	60	+
chr14	26538087	26538088	A01177:95:HFCNFDSX5:4:1135:10583:35352/1	60	+
chr14	30921246	30921247	A01177:95:HFCNFDSX5:4:1156:31421:32988/1	60	+
chr14	31384369	31384370	A01177:95:HFCNFDSX5:4:1349:20076:20102/1	60	-
chr14	31736405	31736406	A01177:95:HFCNFDSX5:4:1176:25509:11788/1	60	+
chr14	32504075	32504076	A01177:95:HFCNFDSX5:4:1158:11767:10160	60	-
chr14	35194713	35194714	A01177:95:HFCNFDSX5:4:1107:5367:36933/1	60	+
chr14	35624882	35624883	A01177:95:HFCNFDSX5:4:1120:24270:31062/1	60	-
chr14	35946543	35946544	A01177:95:HFCNFDSX5:4:2342:5466:2534/1	60	+
chr14	39089775	39089776	A01177:95:HFCNFDSX5:4:2276:23520:19179/1	60	-
chr14	47360132	47360133	A01177:95:HFCNFDSX5:4:2673:5963:16767/1	60	-
chr14	49613789	49613790	A01177:95:HFCNFDSX5:4:1112:11288:14685/1	60	+
chr14	50440469	50440470	A01177:95:HFCNFDSX5:4:1160:31439:34366/1	60	-
chr14	50791538	50791539	A01177:95:HFCNFDSX5:4:1142:3875:5290/1	60	+
chr14	52860744	52860745	A01177:95:HFCNFDSX5:4:2627:28962:9659	60	-
chr14	53065156	53065157	A01177:95:HFCNFDSX5:4:1119:25681:6136/1	60	-
chr14	54376727	54376728	A01177:95:HFCNFDSX5:4:2313:20392:29199	60	-
chr14	55007153	55007154	A01177:95:HFCNFDSX5:4:2331:32271:30577/1	60	-
chr14	58459302	58459303	A01177:95:HFCNFDSX5:4:1118:11867:27085	60	+
chr14	60288562	60288563	A01177:95:HFCNFDSX5:4:2475:21007:7905	60	-
chr14	60803930	60803931	A01177:95:HFCNFDSX5:4:1415:6072:25347/1	60	-
chr14	60926468	60926469	A01177:95:HFCNFDSX5:4:1104:32298:27555/1	60	+
chr14	62771393	62771394	A01177:95:HFCNFDSX5:4:1578:23014:25347/1	60	-
chr14	64004066	64004067	A01177:95:HFCNFDSX5:4:1375:28239:4429	60	+
chr14	64080345	64080346	A01177:95:HFCNFDSX5:4:2211:29261:19664	60	-
chr14	65057808	65057809	A01177:95:HFCNFDSX5:4:1127:16758:1673/1	60	+
chr14	65144896	65144897	A01177:95:HFCNFDSX5:4:2371:24505:23829	60	+
chr14	65465492	65465493	A01177:95:HFCNFDSX5:4:1124:6768:13808/1	60	-
chr14	66851280	66851281	A01177:95:HFCNFDSX5:4:2207:24424:9627/1	60	-
chr14	67143229	67143230	A01177:95:HFCNFDSX5:4:1107:1533:23375/1	60	+
chr14	67365284	67365285	A01177:95:HFCNFDSX5:4:1134:16089:9940/1	60	-
chr14	68009243	68009244	A01177:95:HFCNFDSX5:4:1122:28122:35822	60	-
chr14	69452706	69452707	A01177:95:HFCNFDSX5:4:1603:12915:28776/1	60	-
chr14	69707702	69707703	A01177:95:HFCNFDSX5:4:1438:8287:13150/1	60	-
chr14	69738493	69738494	A01177:95:HFCNFDSX5:4:1426:14018:19727	60	+
chr14	70929988	70929989	A01177:95:HFCNFDSX5:4:1334:32805:10895/1	60	-
chr14	70997206	70997207	A01177:95:HFCNFDSX5:4:1642:11053:23422	60	+
chr14	71010327	71010328	A01177:95:HFCNFDSX5:4:1245:15383:28541/1	60	+
chr14	71012877	71012878	A01177:95:HFCNFDSX5:4:1224:32054:27759/1	60	+
chr14	71627564	71627565	A01177:95:HFCNFDSX5:4:1154:14407:34334/1	60	+
chr14	72047753	72047754	A01177:95:HFCNFDSX5:4:1214:21820:33207	60	+
chr14	72760438	72760439	A01177:95:HFCNFDSX5:4:2542:16260:36354/1	60	-
chr14	73381223	73381224	A01177:95:HFCNFDSX5:4:1356:6470:28166	60	-
chr14	73398596	73398597	A01177:95:HFCNFDSX5:4:1235:7021:9987/1	60	+
chr14	73901215	73901216	A01177:95:HFCNFDSX5:4:1373:32452:37059	60	+
chr14	74770458	74770459	A01177:95:HFCNFDSX5:4:1105:10357:7842/1	60	+
chr14	74793435	74793436	A01177:95:HFCNFDSX5:4:1409:7283:3615/1	60	+
chr14	74838283	74838284	A01177:95:HFCNFDSX5:4:2169:13910:14465/1	60	-
chr14	74838284	74838285	A01177:95:HFCNFDSX5:4:1317:13539:6934/1	60	-
chr14	75019276	75019277	A01177:95:HFCNFDSX5:4:1123:12608:6699/1	60	-
chr14	76459064	76459065	A01177:95:HFCNFDSX5:4:1372:25834:11162/1	60	+
chr14	77336289	77336290	A01177:95:HFCNFDSX5:4:1125:2465:23610/1	60	+
chr14	77431443	77431444	A01177:95:HFCNFDSX5:4:2142:25753:20102	60	-
chr14	77748157	77748158	A01177:95:HFCNFDSX5:4:1164:16351:27962/1	60	-
chr14	79340663	79340664	A01177:95:HFCNFDSX5:4:2451:1759:8609/1	60	+
chr14	81196656	81196657	A01177:95:HFCNFDSX5:4:1553:20292:1595/1	60	+
chr14	83229643	83229644	A01177:95:HFCNFDSX5:4:2639:30987:24001	60	+
chr14	83407492	83407493	A01177:95:HFCNFDSX5:4:1146:29505:7686/1	60	+
chr14	85570704	85570705	A01177:95:HFCNFDSX5:4:2544:11767:14857	60	+
chr14	88422999	88423000	A01177:95:HFCNFDSX5:4:1146:8495:3333/1	60	+
chr14	88708700	88708701	A01177:95:HFCNFDSX5:4:1213:25491:2018/1	60	-
chr14	91152282	91152283	A01177:95:HFCNFDSX5:4:1160:23610:22122/1	60	+
chr14	91464178	91464179	A01177:95:HFCNFDSX5:4:1119:7600:14841	60	+
chr14	91483932	91483933	A01177:95:HFCNFDSX5:4:1104:4399:5040	60	+
chr14	91976529	91976530	A01177:95:HFCNFDSX5:4:1152:2410:33912/1	60	-
chr14	92059610	92059611	A01177:95:HFCNFDSX5:4:1156:9191:15593	60	-
chr14	94808764	94808765	A01177:95:HFCNFDSX5:4:2255:17969:6464	60	-
chr14	95696977	95696978	A01177:95:HFCNFDSX5:4:2564:24207:2331/1	60	-
chr14	96534262	96534263	A01177:95:HFCNFDSX5:4:1215:15429:27398	60	-
chr14	96538406	96538407	A01177:95:HFCNFDSX5:4:1105:17472:25614/1	60	+
chr14	96538794	96538795	A01177:95:HFCNFDSX5:4:1116:7039:17190/1	60	+
chr14	96862472	96862473	A01177:95:HFCNFDSX5:4:1123:3947:22482/1	60	+
chr14	96864894	96864895	A01177:95:HFCNFDSX5:4:1108:30852:21699/1	60	+
chr14	96865851	96865852	A01177:95:HFCNFDSX5:4:1172:20428:3114	60	+
chr14	97619000	97619001	A01177:95:HFCNFDSX5:4:1445:2383:31579/1	60	-
chr14	97718553	97718554	A01177:95:HFCNFDSX5:4:1208:25319:34632/1	60	-
chr14	97736569	97736570	A01177:95:HFCNFDSX5:4:1266:3233:3208	60	-
chr14	97743661	97743662	A01177:95:HFCNFDSX5:4:1169:11478:34491/1	60	+
chr14	98066341	98066342	A01177:95:HFCNFDSX5:4:1120:14036:15280/1	60	-
chr14	98146222	98146223	A01177:95:HFCNFDSX5:4:1106:31711:7122/1	60	+
chr14	98235376	98235377	A01177:95:HFCNFDSX5:4:2308:7708:7106/1	60	+
chr14	98251227	98251228	A01177:95:HFCNFDSX5:4:1102:21983:9408/1	60	-
chr14	98303276	98303277	A01177:95:HFCNFDSX5:4:1158:24994:16720/1	60	+
chr14	98309142	98309143	A01177:95:HFCNFDSX5:4:1265:8793:3192/1	60	+
chr14	98333292	98333293	A01177:95:HFCNFDSX5:4:1109:27534:1172	60	+
chr14	98483824	98483825	A01177:95:HFCNFDSX5:4:1109:28438:36151/1	60	-
chr14	98488430	98488431	A01177:95:HFCNFDSX5:4:2133:29197:31673	60	-
chr14	98670038	98670039	A01177:95:HFCNFDSX5:4:1137:28682:7764/1	60	+
chr14	99185304	99185305	A01177:95:HFCNFDSX5:4:1458:17372:36652/1	60	+
chr14	99795647	99795648	A01177:95:HFCNFDSX5:4:2407:9941:5087/1	60	+
chr14	100010972	100010973	A01177:95:HFCNFDSX5:4:1557:2103:9048/1	60	-
chr14	100048308	100048309	A01177:95:HFCNFDSX5:4:1104:5945:6934/1	60	+
chr14	100257511	100257512	A01177:95:HFCNFDSX5:4:1105:9435:24909/1	60	-
chr14	100361122	100361123	A01177:95:HFCNFDSX5:4:1665:16143:9345	60	-
chr14	101821979	101821980	A01177:95:HFCNFDSX5:4:1161:17454:28902/1	60	-
chr14	101899382	101899383	A01177:95:HFCNFDSX5:4:2617:16767:7795	60	+
chr14	101977168	101977169	A01177:95:HFCNFDSX5:4:2246:19705:15201	60	+
chr14	102081787	102081788	A01177:95:HFCNFDSX5:4:1259:20274:13933/1	60	+
chr14	102144683	102144684	A01177:95:HFCNFDSX5:4:1110:26096:33880/1	60	-
chr14	102170769	102170770	A01177:95:HFCNFDSX5:4:1110:28682:6480/1	60	+
chr14	102658952	102658953	A01177:95:HFCNFDSX5:4:1108:8684:1752/1	60	-
chr14	102666247	102666248	A01177:95:HFCNFDSX5:4:1526:18765:2018/1	60	+
chr14	102699843	102699844	A01177:95:HFCNFDSX5:4:1328:8712:10848/1	60	-
chr14	103246735	103246736	A01177:95:HFCNFDSX5:4:2627:17779:27868/1	60	+
chr14	103422342	103422343	A01177:95:HFCNFDSX5:4:1124:7003:4225/1	60	-
chr14	103440399	103440400	A01177:95:HFCNFDSX5:4:1367:32868:18709/1	60	+
chr14	103449020	103449021	A01177:95:HFCNFDSX5:4:1528:9399:28447/1	60	+
chr14	103462451	103462452	A01177:95:HFCNFDSX5:4:1644:4381:25895	60	+
chr14	103475150	103475151	A01177:95:HFCNFDSX5:4:1174:28113:22905/1	60	-
chr14	105312512	105312513	A01177:95:HFCNFDSX5:4:1169:6533:16031/1	60	-
chr14	105425621	105425622	A01177:95:HFCNFDSX5:4:1138:14226:22091/1	60	-
chr15	35180300	35180301	A01177:95:HFCNFDSX5:4:1127:21197:11741/1	60	+
chr15	39952942	39952943	A01177:95:HFCNFDSX5:4:1212:6442:9142/1	60	-
chr15	41078728	41078729	A01177:95:HFCNFDSX5:4:1104:25238:12383/1	60	+
chr15	41078729	41078730	A01177:95:HFCNFDSX5:4:2655:22562:22968	60	+
chr15	41323879	41323880	A01177:95:HFCNFDSX5:4:2523:24740:5885/1	60	-
chr15	41371861	41371862	A01177:95:HFCNFDSX5:4:1441:30074:31187/1	60	+
chr15	41631977	41631978	A01177:95:HFCNFDSX5:4:1648:17960:2754/1	60	+
chr15	41669674	41669675	A01177:95:HFCNFDSX5:4:1318:5195:18349	60	-
chr15	41707920	41707921	A01177:95:HFCNFDSX5:4:2341:25572:17033/1	60	-
chr15	41717778	41717779	A01177:95:HFCNFDSX5:4:1403:20256:13495/1	60	-
chr15	41735844	41735845	A01177:95:HFCNFDSX5:4:1107:12156:23453	60	-
chr15	42805967	42805968	A01177:95:HFCNFDSX5:4:1478:17381:25113	60	+
chr15	42999964	42999965	A01177:95:HFCNFDSX5:4:2418:18484:15562/1	60	+
chr15	43055944	43055945	A01177:95:HFCNFDSX5:4:1555:9896:19820/1	60	+
chr15	43071813	43071814	A01177:95:HFCNFDSX5:4:1564:26205:10989	60	-
chr15	43391630	43391631	A01177:95:HFCNFDSX5:4:1116:21468:19601/1	60	+
chr15	43471579	43471580	A01177:95:HFCNFDSX5:4:2465:21287:36010/1	60	-
chr15	43794413	43794414	A01177:95:HFCNFDSX5:4:1102:9733:5854/1	60	+
chr15	43829093	43829094	A01177:95:HFCNFDSX5:4:1145:5602:10723	60	+
chr15	44641031	44641032	A01177:95:HFCNFDSX5:4:1142:19443:27211/1	60	+
chr15	48775939	48775940	A01177:95:HFCNFDSX5:4:1123:7563:17409/1	60	+
chr15	49041464	49041465	A01177:95:HFCNFDSX5:4:1402:5954:31876/1	60	-
chr15	49128665	49128666	A01177:95:HFCNFDSX5:4:1225:16052:24940/1	60	+
chr15	51545511	51545512	A01177:95:HFCNFDSX5:4:1318:26196:28573/1	60	+
chr15	55965205	55965206	A01177:95:HFCNFDSX5:4:1266:31530:15107/1	60	-
chr15	56165120	56165121	A01177:95:HFCNFDSX5:4:1402:19732:8609/1	60	-
chr15	56195715	56195716	A01177:95:HFCNFDSX5:4:2349:7139:36338	60	-
chr15	57192247	57192248	A01177:95:HFCNFDSX5:4:1526:31349:11381/1	60	+
chr15	57223635	57223636	A01177:95:HFCNFDSX5:4:1102:5439:17644/1	60	-
chr15	58903270	58903271	A01177:95:HFCNFDSX5:4:1523:15022:18677/1	60	+
chr15	59090455	59090456	A01177:95:HFCNFDSX5:4:1136:2564:10160/1	60	+
chr15	59980404	59980405	A01177:95:HFCNFDSX5:4:1243:23294:3568/1	60	+
chr15	60437863	60437864	A01177:95:HFCNFDSX5:4:2335:13006:29121	60	+
chr15	61950199	61950200	A01177:95:HFCNFDSX5:4:1209:1118:34147	60	+
chr15	61979605	61979606	A01177:95:HFCNFDSX5:4:1112:14217:12211/1	60	+
chr15	62037056	62037057	A01177:95:HFCNFDSX5:4:1111:7717:11569/1	60	+
chr15	62037610	62037611	A01177:95:HFCNFDSX5:4:1164:10059:1720	60	+
chr15	63198925	63198926	A01177:95:HFCNFDSX5:4:1329:16640:27837/1	60	-
chr15	63565677	63565678	A01177:95:HFCNFDSX5:4:1117:7310:16532/1	60	-
chr15	63699718	63699719	A01177:95:HFCNFDSX5:4:1115:14470:20478/1	60	+
chr15	64196245	64196246	A01177:95:HFCNFDSX5:4:1148:6985:33505/1	60	-
chr15	64609491	64609492	A01177:95:HFCNFDSX5:4:2167:5674:35180/1	60	+
chr15	64670824	64670825	A01177:95:HFCNFDSX5:4:2630:20971:30827/1	60	+
chr15	64871258	64871259	A01177:95:HFCNFDSX5:4:1459:29523:7310	60	+
chr15	65481775	65481776	A01177:95:HFCNFDSX5:4:1376:7066:31328/1	60	+
chr15	65770815	65770816	A01177:95:HFCNFDSX5:4:1172:27905:5603/1	60	+
chr15	67216100	67216101	A01177:95:HFCNFDSX5:4:2363:29342:28855/1	60	-
chr15	67616002	67616003	A01177:95:HFCNFDSX5:4:1130:4056:20666/1	60	-
chr15	67655385	67655386	A01177:95:HFCNFDSX5:4:2463:21594:34444	60	-
chr15	68098651	68098652	A01177:95:HFCNFDSX5:4:2178:19027:7263/1	60	+
chr15	68154252	68154253	A01177:95:HFCNFDSX5:4:1321:16315:30029/1	60	-
chr15	68182005	68182006	A01177:95:HFCNFDSX5:4:1421:22535:28995/1	60	+
chr15	69175422	69175423	A01177:95:HFCNFDSX5:4:1148:20726:6417/1	60	+
chr15	69211776	69211777	A01177:95:HFCNFDSX5:4:2677:29017:1360	60	+
chr15	69750474	69750475	A01177:95:HFCNFDSX5:4:1218:22092:25034/1	60	-
chr15	71831457	71831458	A01177:95:HFCNFDSX5:4:1111:20672:13056	60	-
chr15	71860526	71860527	A01177:95:HFCNFDSX5:4:1547:10149:27962/1	60	+
chr15	71938118	71938119	A01177:95:HFCNFDSX5:4:1272:18168:16736/1	60	+
chr15	72522491	72522492	A01177:95:HFCNFDSX5:4:2659:16559:14638/1	60	+
chr15	74925791	74925792	A01177:95:HFCNFDSX5:4:1138:17300:7310/1	60	-
chr15	75444845	75444846	A01177:95:HFCNFDSX5:4:2271:14344:28307	60	-
chr15	75521779	75521780	A01177:95:HFCNFDSX5:4:1128:11478:17613/1	60	+
chr15	75890433	75890434	A01177:95:HFCNFDSX5:4:1129:13395:19179	60	+
chr15	76758836	76758837	A01177:95:HFCNFDSX5:4:1265:15971:6198/1	60	+
chr15	76775134	76775135	A01177:95:HFCNFDSX5:4:1275:30065:5055/1	60	+
chr15	76861033	76861034	A01177:95:HFCNFDSX5:4:1211:22327:29794/1	60	-
chr15	76940908	76940909	A01177:95:HFCNFDSX5:4:1216:7374:25567/1	60	+
chr15	77220429	77220430	A01177:95:HFCNFDSX5:4:1407:23918:11913	60	-
chr15	77266389	77266390	A01177:95:HFCNFDSX5:4:1131:29930:11804/1	60	+
chr15	78046215	78046216	A01177:95:HFCNFDSX5:4:2308:26042:34381	60	-
chr15	78400752	78400753	A01177:95:HFCNFDSX5:4:2463:27389:36808	60	+
chr15	83050731	83050732	A01177:95:HFCNFDSX5:4:2319:17409:29230/1	60	-
chr15	85477360	85477361	A01177:95:HFCNFDSX5:4:1142:1136:12446/1	60	+
chr15	88974777	88974778	A01177:95:HFCNFDSX5:4:2141:30165:29810/1	60	-
chr15	89096195	89096196	A01177:95:HFCNFDSX5:4:1354:20283:29230/1	60	+
chr15	89205362	89205363	A01177:95:HFCNFDSX5:4:1569:18231:20102/1	60	+
chr15	89261032	89261033	A01177:95:HFCNFDSX5:4:2443:30291:3129	60	+
chr15	89289267	89289268	A01177:95:HFCNFDSX5:4:1326:10393:5431/1	60	+
chr15	90071239	90071240	A01177:95:HFCNFDSX5:4:1236:6515:14434/1	60	+
chr15	90795496	90795497	A01177:95:HFCNFDSX5:4:1156:11397:26897/1	60	+
chr15	91650128	91650129	A01177:95:HFCNFDSX5:4:2552:18231:37043	60	-
chr15	91664406	91664407	A01177:95:HFCNFDSX5:4:1314:13819:7482/1	60	-
chr15	92891798	92891799	A01177:95:HFCNFDSX5:4:1176:14868:8641	60	-
chr15	92991085	92991086	A01177:95:HFCNFDSX5:4:1355:20681:14951/1	60	+
chr15	97506880	97506881	A01177:95:HFCNFDSX5:4:2436:32027:27680/1	60	+
chr15	98616863	98616864	A01177:95:HFCNFDSX5:4:2373:17987:35430/1	60	-
chr16	48911	48912	A01177:95:HFCNFDSX5:4:1327:25102:22827	60	-
chr16	134469	134470	A01177:95:HFCNFDSX5:4:1529:5710:10848/1	60	-
chr16	196529	196530	A01177:95:HFCNFDSX5:4:2544:5692:13354	60	-
chr16	201751	201752	A01177:95:HFCNFDSX5:4:1368:3278:6042	60	-
chr16	201752	201753	A01177:95:HFCNFDSX5:4:2529:15103:1908	60	-
chr16	205998	205999	A01177:95:HFCNFDSX5:4:1208:14226:32299	60	-
chr16	209766	209767	A01177:95:HFCNFDSX5:4:1108:7663:30295/1	60	-
chr16	213931	213932	A01177:95:HFCNFDSX5:4:1122:26793:12884	60	+
chr16	219029	219030	A01177:95:HFCNFDSX5:4:1353:20591:14951	60	-
chr16	220340	220341	A01177:95:HFCNFDSX5:4:1143:27236:10551/1	60	+
chr16	220547	220548	A01177:95:HFCNFDSX5:4:1118:25446:30029/1	60	+
chr16	220829	220830	A01177:95:HFCNFDSX5:4:2630:1606:17675/1	60	-
chr16	593760	593761	A01177:95:HFCNFDSX5:4:1157:14172:2988/1	60	-
chr16	599777	599778	A01177:95:HFCNFDSX5:4:1471:1190:4053	60	-
chr16	600628	600629	A01177:95:HFCNFDSX5:4:1466:13096:31313/1	60	-
chr16	601378	601379	A01177:95:HFCNFDSX5:4:1135:8241:18364/1	60	-
chr16	603395	603396	A01177:95:HFCNFDSX5:4:1153:2953:13401/1	60	+
chr16	658001	658002	A01177:95:HFCNFDSX5:4:2613:1434:7639	60	+
chr16	664719	664720	A01177:95:HFCNFDSX5:4:1428:12066:3192/1	60	-
chr16	686893	686894	A01177:95:HFCNFDSX5:4:2410:23014:6840	60	+
chr16	733338	733339	A01177:95:HFCNFDSX5:4:2516:23701:6684/1	60	-
chr16	736688	736689	A01177:95:HFCNFDSX5:4:2418:9453:5494/1	60	+
chr16	738316	738317	A01177:95:HFCNFDSX5:4:2604:1316:27978	60	-
chr16	738568	738569	A01177:95:HFCNFDSX5:4:1343:13648:23531	60	+
chr16	969746	969747	A01177:95:HFCNFDSX5:4:1431:3405:7858/1	60	-
chr16	1316094	1316095	A01177:95:HFCNFDSX5:4:1112:7229:7404	60	+
chr16	1360608	1360609	A01177:95:HFCNFDSX5:4:1102:4951:3239	60	+
chr16	1496387	1496388	A01177:95:HFCNFDSX5:4:1104:25102:9768/1	60	+
chr16	1504319	1504320	A01177:95:HFCNFDSX5:4:1162:9308:13761	60	+
chr16	1602144	1602145	A01177:95:HFCNFDSX5:4:1460:13051:13636	60	-
chr16	1635693	1635694	A01177:95:HFCNFDSX5:4:1549:4010:3302/1	60	-
chr16	1659529	1659530	A01177:95:HFCNFDSX5:4:1143:30716:28103/1	60	+
chr16	1676373	1676374	A01177:95:HFCNFDSX5:4:1107:13738:15765/1	60	+
chr16	1676375	1676376	A01177:95:HFCNFDSX5:4:2258:3568:8641/1	60	+
chr16	1683303	1683304	A01177:95:HFCNFDSX5:4:1105:23502:23876	60	+
chr16	1689408	1689409	A01177:95:HFCNFDSX5:4:1160:4670:26929/1	60	+
chr16	1689429	1689430	A01177:95:HFCNFDSX5:4:1101:22453:27821/1	60	-
chr16	1690448	1690449	A01177:95:HFCNFDSX5:4:1148:30933:30420/1	60	-
chr16	1692810	1692811	A01177:95:HFCNFDSX5:4:1145:9344:24095/1	60	-
chr16	1693982	1693983	A01177:95:HFCNFDSX5:4:1278:18991:11835/1	60	+
chr16	1696110	1696111	A01177:95:HFCNFDSX5:4:1130:26133:23015/1	60	-
chr16	1697938	1697939	A01177:95:HFCNFDSX5:4:2325:13883:20087/1	60	-
chr16	1703103	1703104	A01177:95:HFCNFDSX5:4:1230:24632:12618/1	60	+
chr16	1711010	1711011	A01177:95:HFCNFDSX5:4:1472:10031:28635/1	60	-
chr16	1805812	1805813	A01177:95:HFCNFDSX5:4:1103:18683:2472	60	+
chr16	1814261	1814262	A01177:95:HFCNFDSX5:4:1476:5746:23281/1	60	+
chr16	1967145	1967146	A01177:95:HFCNFDSX5:4:1344:18611:31688	60	-
chr16	1967794	1967795	A01177:95:HFCNFDSX5:4:2220:14805:7498/1	60	+
chr16	1996232	1996233	A01177:95:HFCNFDSX5:4:2575:15411:8422	60	-
chr16	2066888	2066889	A01177:95:HFCNFDSX5:4:1135:21513:31297/1	60	+
chr16	2094116	2094117	A01177:95:HFCNFDSX5:4:1101:14579:24612/1	60	+
chr16	2094117	2094118	A01177:95:HFCNFDSX5:4:1253:23674:19382/1	60	+
chr16	2094118	2094119	A01177:95:HFCNFDSX5:4:1247:4001:21699	60	+
chr16	2096491	2096492	A01177:95:HFCNFDSX5:4:2362:26476:22545/1	60	+
chr16	2167985	2167986	A01177:95:HFCNFDSX5:4:2107:26259:25676	60	+
chr16	2241699	2241700	A01177:95:HFCNFDSX5:4:1263:1280:11819	60	-
chr16	2248694	2248695	A01177:95:HFCNFDSX5:4:1576:14145:24580	60	-
chr16	2256086	2256087	A01177:95:HFCNFDSX5:4:1442:7572:1892	60	+
chr16	2257263	2257264	A01177:95:HFCNFDSX5:4:1128:11306:33473/1	60	+
chr16	2258494	2258495	A01177:95:HFCNFDSX5:4:1113:29387:6292/1	60	-
chr16	2259200	2259201	A01177:95:HFCNFDSX5:4:2345:11505:13182	60	-
chr16	2260834	2260835	A01177:95:HFCNFDSX5:4:1120:25509:22279/1	60	-
chr16	2260943	2260944	A01177:95:HFCNFDSX5:4:1276:25003:10285/1	60	-
chr16	2261161	2261162	A01177:95:HFCNFDSX5:4:1665:29170:29935/1	60	+
chr16	2261277	2261278	A01177:95:HFCNFDSX5:4:1103:17155:16172/1	60	+
chr16	2264988	2264989	A01177:95:HFCNFDSX5:4:1113:23610:9721	60	+
chr16	2265181	2265182	A01177:95:HFCNFDSX5:4:1133:16694:30467/1	60	+
chr16	2265182	2265183	A01177:95:HFCNFDSX5:4:1258:32660:33004	60	+
chr16	2436080	2436081	A01177:95:HFCNFDSX5:4:1130:11550:22936/1	60	-
chr16	2441055	2441056	A01177:95:HFCNFDSX5:4:1667:8350:17581	60	-
chr16	2446787	2446788	A01177:95:HFCNFDSX5:4:1217:3531:1939/1	60	-
chr16	2447076	2447077	A01177:95:HFCNFDSX5:4:1125:5484:24737/1	60	-
chr16	2448137	2448138	A01177:95:HFCNFDSX5:4:2502:26946:35133	60	+
chr16	2448693	2448694	A01177:95:HFCNFDSX5:4:1662:8793:13401/1	60	+
chr16	2539727	2539728	A01177:95:HFCNFDSX5:4:1107:27181:3944	60	-
chr16	2757408	2757409	A01177:95:HFCNFDSX5:4:2442:20130:22451	60	-
chr16	2759268	2759269	A01177:95:HFCNFDSX5:4:1220:14543:32534/1	60	+
chr16	2916462	2916463	A01177:95:HFCNFDSX5:4:1656:16884:4147/1	60	+
chr16	2919003	2919004	A01177:95:HFCNFDSX5:4:1177:22697:23516	60	+
chr16	2944041	2944042	A01177:95:HFCNFDSX5:4:1103:23430:30859/1	60	+
chr16	3077410	3077411	A01177:95:HFCNFDSX5:4:1107:7591:24533	60	-
chr16	3079560	3079561	A01177:95:HFCNFDSX5:4:1104:14561:9173	60	-
chr16	3079574	3079575	A01177:95:HFCNFDSX5:4:1232:6054:29356	60	-
chr16	3083882	3083883	A01177:95:HFCNFDSX5:4:1220:14199:6699/1	60	+
chr16	3230974	3230975	A01177:95:HFCNFDSX5:4:1137:17824:2863/1	60	+
chr16	3300562	3300563	A01177:95:HFCNFDSX5:4:2101:13937:15389	60	-
chr16	3386120	3386121	A01177:95:HFCNFDSX5:4:1260:13838:34256/1	60	+
chr16	3394266	3394267	A01177:95:HFCNFDSX5:4:1258:1877:35524/1	60	+
chr16	3516413	3516414	A01177:95:HFCNFDSX5:4:1142:18087:20791/1	60	+
chr16	3569296	3569297	A01177:95:HFCNFDSX5:4:1611:24306:36824/1	60	-
chr16	3615164	3615165	A01177:95:HFCNFDSX5:4:1104:32280:15749/1	60	+
chr16	3631016	3631017	A01177:95:HFCNFDSX5:4:1176:10972:24345/1	60	-
chr16	3751936	3751937	A01177:95:HFCNFDSX5:4:1109:20546:13369/1	60	+
chr16	3767034	3767035	A01177:95:HFCNFDSX5:4:2130:17137:3803	60	+
chr16	3774229	3774230	A01177:95:HFCNFDSX5:4:1325:21386:18615/1	60	+
chr16	3841663	3841664	A01177:95:HFCNFDSX5:4:1236:1859:18709/1	60	+
chr16	3841664	3841665	A01177:95:HFCNFDSX5:4:1552:1054:5948/1	60	+
chr16	3842445	3842446	A01177:95:HFCNFDSX5:4:1109:13928:11616/1	60	-
chr16	4834855	4834856	A01177:95:HFCNFDSX5:4:1114:21884:6699/1	60	+
chr16	8913002	8913003	A01177:95:HFCNFDSX5:4:1135:8757:29027/1	60	+
chr16	11478217	11478218	A01177:95:HFCNFDSX5:4:2606:20437:19319	60	+
chr16	11712847	11712848	A01177:95:HFCNFDSX5:4:2355:9796:2206/1	60	-
chr16	11712849	11712850	A01177:95:HFCNFDSX5:4:1115:17671:28620/1	60	-
chr16	11719960	11719961	A01177:95:HFCNFDSX5:4:1139:13503:20118	60	-
chr16	12646910	12646911	A01177:95:HFCNFDSX5:4:1659:18566:18458/1	60	+
chr16	17046089	17046090	A01177:95:HFCNFDSX5:4:1267:18249:21073/1	60	-
chr16	17408512	17408513	A01177:95:HFCNFDSX5:4:1109:24713:4116/1	60	-
chr16	18808792	18808793	A01177:95:HFCNFDSX5:4:1102:21676:31829/1	60	-
chr16	18815001	18815002	A01177:95:HFCNFDSX5:4:1145:23077:4789/1	60	+
chr16	18831429	18831430	A01177:95:HFCNFDSX5:4:1166:15248:17378/1	60	+
chr16	18857020	18857021	A01177:95:HFCNFDSX5:4:1203:10881:35493/1	60	+
chr16	18871073	18871074	A01177:95:HFCNFDSX5:4:1171:11677:6464/1	60	-
chr16	18884914	18884915	A01177:95:HFCNFDSX5:4:2539:4869:35289/1	60	+
chr16	18897588	18897589	A01177:95:HFCNFDSX5:4:2308:23909:19664/1	60	+
chr16	19538789	19538790	A01177:95:HFCNFDSX5:4:1107:5421:35681/1	60	+
chr16	20654167	20654168	A01177:95:HFCNFDSX5:4:1126:25211:5509/1	60	+
chr16	20795226	20795227	A01177:95:HFCNFDSX5:4:1324:6650:13886/1	60	-
chr16	21547301	21547302	A01177:95:HFCNFDSX5:4:1451:17155:33489	60	+
chr16	22015584	22015585	A01177:95:HFCNFDSX5:4:1121:25898:3505/1	60	-
chr16	22487137	22487138	A01177:95:HFCNFDSX5:4:2140:1127:24424/1	60	+
chr16	23111488	23111489	A01177:95:HFCNFDSX5:4:1229:12201:3333/1	60	-
chr16	23850711	23850712	A01177:95:HFCNFDSX5:4:1118:24026:14168/1	60	+
chr16	23933181	23933182	A01177:95:HFCNFDSX5:4:1506:3658:10363	60	-
chr16	23941203	23941204	A01177:95:HFCNFDSX5:4:1113:1045:30232	60	+
chr16	27568976	27568977	A01177:95:HFCNFDSX5:4:1123:18511:7842/1	60	-
chr16	28110554	28110555	A01177:95:HFCNFDSX5:4:1158:16233:3208/1	60	-
chr16	28159767	28159768	A01177:95:HFCNFDSX5:4:1141:17255:16344/1	60	+
chr16	28163156	28163157	A01177:95:HFCNFDSX5:4:2171:3504:32643	60	-
chr16	28187209	28187210	A01177:95:HFCNFDSX5:4:1111:19117:17065/1	60	+
chr16	28196323	28196324	A01177:95:HFCNFDSX5:4:2221:15338:4069/1	60	+
chr16	28729484	28729485	A01177:95:HFCNFDSX5:4:1561:7798:33630	60	-
chr16	28833026	28833027	A01177:95:HFCNFDSX5:4:1221:28266:20415	60	-
chr16	28913249	28913250	A01177:95:HFCNFDSX5:4:1139:29225:13369/1	60	+
chr16	28953077	28953078	A01177:95:HFCNFDSX5:4:1123:1624:32612/1	60	-
chr16	29432671	29432672	A01177:95:HFCNFDSX5:4:1431:12861:27179/1	60	-
chr16	29558417	29558418	A01177:95:HFCNFDSX5:4:1550:26964:34350	60	-
chr16	29566971	29566972	A01177:95:HFCNFDSX5:4:1155:3134:27712/1	60	+
chr16	29576774	29576775	A01177:95:HFCNFDSX5:4:2527:18756:3599/1	60	+
chr16	29670833	29670834	A01177:95:HFCNFDSX5:4:1559:24849:22044	60	+
chr16	29708287	29708288	A01177:95:HFCNFDSX5:4:1333:4200:33098	60	+
chr16	29920995	29920996	A01177:95:HFCNFDSX5:4:1108:26666:14732	60	-
chr16	29978529	29978530	A01177:95:HFCNFDSX5:4:1348:26856:34820/1	60	+
chr16	30296492	30296493	A01177:95:HFCNFDSX5:4:1135:30056:2347/1	60	+
chr16	30348492	30348493	A01177:95:HFCNFDSX5:4:1127:3568:32409/1	60	+
chr16	30728691	30728692	A01177:95:HFCNFDSX5:4:1127:2700:6355/1	60	+
chr16	31183125	31183126	A01177:95:HFCNFDSX5:4:1110:23511:15624/1	60	-
chr16	47216199	47216200	A01177:95:HFCNFDSX5:4:1258:32072:32017/1	60	-
chr16	47225063	47225064	A01177:95:HFCNFDSX5:4:1465:6451:9377/1	60	-
chr16	47446814	47446815	A01177:95:HFCNFDSX5:4:1335:22779:19460/1	60	-
chr16	47483640	47483641	A01177:95:HFCNFDSX5:4:1109:16595:31861/1	60	-
chr16	52504929	52504930	A01177:95:HFCNFDSX5:4:1636:22345:33176/1	60	-
chr16	53225539	53225540	A01177:95:HFCNFDSX5:4:1127:20989:7435/1	60	+
chr16	53228522	53228523	A01177:95:HFCNFDSX5:4:1122:20591:34053	60	+
chr16	53271492	53271493	A01177:95:HFCNFDSX5:4:2624:12165:21026	60	-
chr16	53450254	53450255	A01177:95:HFCNFDSX5:4:1120:14823:16297/1	60	-
chr16	53666284	53666285	A01177:95:HFCNFDSX5:4:1136:3857:12743	60	-
chr16	53682349	53682350	A01177:95:HFCNFDSX5:4:1134:11758:31031/1	60	-
chr16	53778559	53778560	A01177:95:HFCNFDSX5:4:1261:30490:18098/1	60	-
chr16	53779648	53779649	A01177:95:HFCNFDSX5:4:1118:27380:21292/1	60	+
chr16	54889971	54889972	A01177:95:HFCNFDSX5:4:1111:14868:8985/1	60	+
chr16	56442581	56442582	A01177:95:HFCNFDSX5:4:1622:20437:12680	60	-
chr16	56500198	56500199	A01177:95:HFCNFDSX5:4:1236:9778:34084/1	60	+
chr16	58568206	58568207	A01177:95:HFCNFDSX5:4:2633:4083:15452/1	60	-
chr16	64557058	64557059	A01177:95:HFCNFDSX5:4:1138:16812:28823	60	+
chr16	66816547	66816548	A01177:95:HFCNFDSX5:4:1314:8214:25019/1	60	+
chr16	67060914	67060915	A01177:95:HFCNFDSX5:4:1176:20853:21668/1	60	+
chr16	67071692	67071693	A01177:95:HFCNFDSX5:4:1440:16306:25222	60	-
chr16	67089084	67089085	A01177:95:HFCNFDSX5:4:1167:4643:3583/1	60	+
chr16	67098055	67098056	A01177:95:HFCNFDSX5:4:1124:8440:29669	60	-
chr16	67556391	67556392	A01177:95:HFCNFDSX5:4:1202:25491:14231	60	+
chr16	67594770	67594771	A01177:95:HFCNFDSX5:4:2570:30581:26929	60	-
chr16	67608143	67608144	A01177:95:HFCNFDSX5:4:2113:15908:28447/1	60	+
chr16	67625938	67625939	A01177:95:HFCNFDSX5:4:1214:21097:10598	60	+
chr16	68042248	68042249	A01177:95:HFCNFDSX5:4:1120:16242:5134/1	60	-
chr16	68115926	68115927	A01177:95:HFCNFDSX5:4:1112:6460:18505/1	60	-
chr16	68140756	68140757	A01177:95:HFCNFDSX5:4:2216:27254:12900/1	60	-
chr16	68149106	68149107	A01177:95:HFCNFDSX5:4:1103:31177:30843/1	60	+
chr16	68161469	68161470	A01177:95:HFCNFDSX5:4:1106:26756:25097/1	60	+
chr16	68166131	68166132	A01177:95:HFCNFDSX5:4:1275:2320:29121/1	60	-
chr16	68249997	68249998	A01177:95:HFCNFDSX5:4:2556:28330:3646/1	60	+
chr16	68855931	68855932	A01177:95:HFCNFDSX5:4:1125:6876:18129/1	60	+
chr16	69008365	69008366	A01177:95:HFCNFDSX5:4:1154:16812:31015/1	60	-
chr16	69449450	69449451	A01177:95:HFCNFDSX5:4:1123:12943:24283/1	60	+
chr16	69649462	69649463	A01177:95:HFCNFDSX5:4:2409:21151:7842/1	60	+
chr16	69999507	69999508	A01177:95:HFCNFDSX5:4:1561:14380:26522	60	+
chr16	70376625	70376626	A01177:95:HFCNFDSX5:4:1245:9941:27727/1	60	+
chr16	71673982	71673983	A01177:95:HFCNFDSX5:4:2636:16423:7983	60	+
chr16	71782667	71782668	A01177:95:HFCNFDSX5:4:1129:12174:2628/1	60	+
chr16	72379908	72379909	A01177:95:HFCNFDSX5:4:1102:16269:28635	60	-
chr16	74485527	74485528	A01177:95:HFCNFDSX5:4:1108:2401:16673/1	60	+
chr16	74500195	74500196	A01177:95:HFCNFDSX5:4:2448:2944:21433	60	-
chr16	75361294	75361295	A01177:95:HFCNFDSX5:4:1136:32588:18286/1	60	+
chr16	75466829	75466830	A01177:95:HFCNFDSX5:4:2555:28266:36980/1	60	-
chr16	75645142	75645143	A01177:95:HFCNFDSX5:4:1149:16703:25441/1	60	+
chr16	80986077	80986078	A01177:95:HFCNFDSX5:4:2624:17824:32612	60	+
chr16	81019446	81019447	A01177:95:HFCNFDSX5:4:2241:26142:2895/1	60	+
chr16	84102673	84102674	A01177:95:HFCNFDSX5:4:2638:8205:20181/1	60	-
chr16	84735838	84735839	A01177:95:HFCNFDSX5:4:1121:6723:29168/1	60	-
chr16	85007395	85007396	A01177:95:HFCNFDSX5:4:1405:30888:31501	60	-
chr16	87754370	87754371	A01177:95:HFCNFDSX5:4:1117:17264:36401/1	60	+
chr16	87866166	87866167	A01177:95:HFCNFDSX5:4:1148:2365:32863/1	60	-
chr16	87987999	87988000	A01177:95:HFCNFDSX5:4:1466:11397:2002/1	60	-
chr16	88602208	88602209	A01177:95:HFCNFDSX5:4:1178:13141:23312/1	60	+
chr16	88610627	88610628	A01177:95:HFCNFDSX5:4:1111:18747:3396/1	60	+
chr16	88661221	88661222	A01177:95:HFCNFDSX5:4:1140:27633:27179/1	60	-
chr16	88808017	88808018	A01177:95:HFCNFDSX5:4:1105:6117:21198/1	60	+
chr16	88809490	88809491	A01177:95:HFCNFDSX5:4:1106:16052:27414/1	60	+
chr16	89125751	89125752	A01177:95:HFCNFDSX5:4:1101:27055:36135/1	60	+
chr16	89130592	89130593	A01177:95:HFCNFDSX5:4:1201:14118:22561	60	-
chr16	89131492	89131493	A01177:95:HFCNFDSX5:4:1147:20690:1094/1	60	-
chr16	89131493	89131494	A01177:95:HFCNFDSX5:4:1226:21070:36417/1	60	-
chr16	89225756	89225757	A01177:95:HFCNFDSX5:4:1165:31123:26209/1	60	-
chr16	89329496	89329497	A01177:95:HFCNFDSX5:4:1158:20292:28213/1	60	+
chr16	89346126	89346127	A01177:95:HFCNFDSX5:4:1311:31620:30044/1	60	+
chr16	89346656	89346657	A01177:95:HFCNFDSX5:4:1152:26802:2472	60	-
chr16	89348801	89348802	A01177:95:HFCNFDSX5:4:1167:18313:33614/1	60	-
chr16	89351203	89351204	A01177:95:HFCNFDSX5:4:1540:11767:22874/1	60	-
chr16	89352996	89352997	A01177:95:HFCNFDSX5:4:1122:11577:20196/1	60	+
chr16	89395700	89395701	A01177:95:HFCNFDSX5:4:1125:1967:35305/1	60	+
chr16	89441747	89441748	A01177:95:HFCNFDSX5:4:1141:16441:7200/1	60	-
chr16	89451707	89451708	A01177:95:HFCNFDSX5:4:1169:17544:33285/1	60	-
chr16	89481085	89481086	A01177:95:HFCNFDSX5:4:1169:7699:20556/1	60	+
chr16	89485258	89485259	A01177:95:HFCNFDSX5:4:1109:32949:34131/1	60	+
chr16	89526668	89526669	A01177:95:HFCNFDSX5:4:2437:10086:12226/1	60	+
chr16	89607087	89607088	A01177:95:HFCNFDSX5:4:1577:2049:33066/1	60	+
chr16	89608065	89608066	A01177:95:HFCNFDSX5:4:1154:13395:31328	60	-
chr16	89660930	89660931	A01177:95:HFCNFDSX5:4:1177:5132:30545/1	60	+
chr16	89664250	89664251	A01177:95:HFCNFDSX5:4:2368:9652:18302/1	60	+
chr16	89665993	89665994	A01177:95:HFCNFDSX5:4:1530:31430:26616	60	-
chr16	89716925	89716926	A01177:95:HFCNFDSX5:4:2236:16866:14418	60	-
chr16	89734439	89734440	A01177:95:HFCNFDSX5:4:1147:28194:35728/1	60	+
chr16	89775790	89775791	A01177:95:HFCNFDSX5:4:1136:11125:18662/1	60	+
chr16	89788029	89788030	A01177:95:HFCNFDSX5:4:1242:25762:9533/1	60	-
chr16	89789498	89789499	A01177:95:HFCNFDSX5:4:2364:17933:23218	60	+
chr16	89790081	89790082	A01177:95:HFCNFDSX5:4:1574:15863:2503	60	+
chr16	89793267	89793268	A01177:95:HFCNFDSX5:4:1104:25391:17597/1	60	+
chr16	89797709	89797710	A01177:95:HFCNFDSX5:4:1135:7609:14794/1	60	-
chr16	89806489	89806490	A01177:95:HFCNFDSX5:4:2104:29993:25441/1	60	-
chr16	89806747	89806748	A01177:95:HFCNFDSX5:4:2477:31421:33176/1	60	-
chr16	89807652	89807653	A01177:95:HFCNFDSX5:4:2376:25690:30577	60	+
chr16	89885158	89885159	A01177:95:HFCNFDSX5:4:1125:13639:17033/1	60	+
chr17	587674	587675	A01177:95:HFCNFDSX5:4:1214:30716:24377/1	60	+
chr17	675373	675374	A01177:95:HFCNFDSX5:4:1241:16441:5134/1	60	-
chr17	760593	760594	A01177:95:HFCNFDSX5:4:1126:3676:26584/1	60	-
chr17	1809952	1809953	A01177:95:HFCNFDSX5:4:2374:24035:23797	60	-
chr17	1874819	1874820	A01177:95:HFCNFDSX5:4:1108:30156:22404	60	+
chr17	2109116	2109117	A01177:95:HFCNFDSX5:4:1112:17463:24940/1	60	-
chr17	2140220	2140221	A01177:95:HFCNFDSX5:4:2653:12753:24518	60	-
chr17	2141954	2141955	A01177:95:HFCNFDSX5:4:1253:31322:11866/1	60	-
chr17	2160491	2160492	A01177:95:HFCNFDSX5:4:1221:3694:3568/1	60	-
chr17	2224746	2224747	A01177:95:HFCNFDSX5:4:1518:7925:1470/1	60	-
chr17	2426297	2426298	A01177:95:HFCNFDSX5:4:1316:4336:17425	60	+
chr17	2460462	2460463	A01177:95:HFCNFDSX5:4:1115:19913:12868	60	-
chr17	2463164	2463165	A01177:95:HFCNFDSX5:4:2374:20012:17832/1	60	+
chr17	2464419	2464420	A01177:95:HFCNFDSX5:4:1250:6063:15154/1	60	-
chr17	2464427	2464428	A01177:95:HFCNFDSX5:4:1232:19642:24956/1	60	-
chr17	2602535	2602536	A01177:95:HFCNFDSX5:4:1416:4092:5916/1	60	-
chr17	2654331	2654332	A01177:95:HFCNFDSX5:4:2340:10031:25003/1	60	-
chr17	2675435	2675436	A01177:95:HFCNFDSX5:4:1240:12084:17159/1	60	-
chr17	2843435	2843436	A01177:95:HFCNFDSX5:4:2460:3676:12962/1	60	-
chr17	2887712	2887713	A01177:95:HFCNFDSX5:4:2475:20410:26725	60	+
chr17	3626487	3626488	A01177:95:HFCNFDSX5:4:1632:7491:9768	60	-
chr17	3634204	3634205	A01177:95:HFCNFDSX5:4:2621:1371:25535/1	60	-
chr17	3787356	3787357	A01177:95:HFCNFDSX5:4:1650:15058:25974/1	60	+
chr17	3817811	3817812	A01177:95:HFCNFDSX5:4:1436:18891:35305/1	60	+
chr17	3818815	3818816	A01177:95:HFCNFDSX5:4:1143:20437:9706/1	60	-
chr17	3824208	3824209	A01177:95:HFCNFDSX5:4:1627:15718:8860/1	60	+
chr17	4011857	4011858	A01177:95:HFCNFDSX5:4:1170:31033:33473	60	-
chr17	4029196	4029197	A01177:95:HFCNFDSX5:4:1115:29812:1736/1	60	-
chr17	4061916	4061917	A01177:95:HFCNFDSX5:4:2303:32461:32377	60	-
chr17	4073467	4073468	A01177:95:HFCNFDSX5:4:1355:15483:1658/1	60	+
chr17	4086785	4086786	A01177:95:HFCNFDSX5:4:2135:15212:9048/1	60	-
chr17	4215927	4215928	A01177:95:HFCNFDSX5:4:1303:4616:23829/1	60	-
chr17	4218565	4218566	A01177:95:HFCNFDSX5:4:1616:29839:32597/1	60	+
chr17	4227217	4227218	A01177:95:HFCNFDSX5:4:1151:28131:35086/1	60	+
chr17	4232885	4232886	A01177:95:HFCNFDSX5:4:1113:6958:23218/1	60	+
chr17	4236430	4236431	A01177:95:HFCNFDSX5:4:1442:31539:14121	60	-
chr17	4236447	4236448	A01177:95:HFCNFDSX5:4:2258:24523:36198/1	60	+
chr17	4237148	4237149	A01177:95:HFCNFDSX5:4:2252:13657:21668	60	+
chr17	4245400	4245401	A01177:95:HFCNFDSX5:4:1152:23692:29403/1	60	-
chr17	4277905	4277906	A01177:95:HFCNFDSX5:4:1132:23185:35070/1	60	+
chr17	4287849	4287850	A01177:95:HFCNFDSX5:4:1147:27335:32236/1	60	+
chr17	4289440	4289441	A01177:95:HFCNFDSX5:4:1454:30129:20478/1	60	+
chr17	4309398	4309399	A01177:95:HFCNFDSX5:4:1220:23411:31829/1	60	-
chr17	4319318	4319319	A01177:95:HFCNFDSX5:4:1103:29243:14591/1	60	-
chr17	4323424	4323425	A01177:95:HFCNFDSX5:4:1146:32280:27367/1	60	+
chr17	4357331	4357332	A01177:95:HFCNFDSX5:4:1153:23628:27696/1	60	-
chr17	4679777	4679778	A01177:95:HFCNFDSX5:4:2135:18087:14058/1	60	+
chr17	4838907	4838908	A01177:95:HFCNFDSX5:4:2565:25726:13855/1	60	+
chr17	4839660	4839661	A01177:95:HFCNFDSX5:4:1440:21893:21089/1	60	-
chr17	5286699	5286700	A01177:95:HFCNFDSX5:4:1320:5330:17613/1	60	+
chr17	5296063	5296064	A01177:95:HFCNFDSX5:4:1104:7672:1188/1	60	-
chr17	5305910	5305911	A01177:95:HFCNFDSX5:4:1341:2121:32002/1	60	-
chr17	5336701	5336702	A01177:95:HFCNFDSX5:4:1277:6696:14779/1	60	+
chr17	5336940	5336941	A01177:95:HFCNFDSX5:4:2617:17589:36338	60	+
chr17	5348045	5348046	A01177:95:HFCNFDSX5:4:1103:28194:2503/1	60	-
chr17	5353096	5353097	A01177:95:HFCNFDSX5:4:2342:8540:3161	60	+
chr17	5354788	5354789	A01177:95:HFCNFDSX5:4:1154:1163:1157/1	60	+
chr17	5368919	5368920	A01177:95:HFCNFDSX5:4:1111:11704:36855/1	60	+
chr17	5385253	5385254	A01177:95:HFCNFDSX5:4:1125:18819:28134	60	+
chr17	5390464	5390465	A01177:95:HFCNFDSX5:4:1128:6008:10676/1	60	-
chr17	6288529	6288530	A01177:95:HFCNFDSX5:4:1271:25527:7498/1	60	-
chr17	6563765	6563766	A01177:95:HFCNFDSX5:4:1261:30897:36996	60	-
chr17	6599547	6599548	A01177:95:HFCNFDSX5:4:1231:15058:4773/1	60	-
chr17	6622576	6622577	A01177:95:HFCNFDSX5:4:1506:20546:9361/1	60	-
chr17	7150798	7150799	A01177:95:HFCNFDSX5:4:1101:11306:9549	60	-
chr17	7198177	7198178	A01177:95:HFCNFDSX5:4:2313:25012:19570/1	60	-
chr17	7247442	7247443	A01177:95:HFCNFDSX5:4:2605:12228:7106/1	60	+
chr17	7377641	7377642	A01177:95:HFCNFDSX5:4:2451:9390:28119/1	60	+
chr17	7499612	7499613	A01177:95:HFCNFDSX5:4:2239:4896:32080/1	60	+
chr17	7507580	7507581	A01177:95:HFCNFDSX5:4:1366:25834:23406	60	+
chr17	7597512	7597513	A01177:95:HFCNFDSX5:4:1126:23312:16564/1	60	+
chr17	7607945	7607946	A01177:95:HFCNFDSX5:4:1306:28094:23218/1	60	-
chr17	7610850	7610851	A01177:95:HFCNFDSX5:4:1326:21811:27179/1	60	+
chr17	7665067	7665068	A01177:95:HFCNFDSX5:4:1131:21748:16391/1	60	+
chr17	7678954	7678955	A01177:95:HFCNFDSX5:4:1271:28103:13463/1	60	+
chr17	7881048	7881049	A01177:95:HFCNFDSX5:4:2105:14904:24079	60	+
chr17	7940368	7940369	A01177:95:HFCNFDSX5:4:1272:15935:25144	60	+
chr17	8134789	8134790	A01177:95:HFCNFDSX5:4:1133:1759:10614	60	-
chr17	8229607	8229608	A01177:95:HFCNFDSX5:4:1644:28330:10911	60	+
chr17	8230708	8230709	A01177:95:HFCNFDSX5:4:2663:7645:36213/1	60	-
chr17	8236876	8236877	A01177:95:HFCNFDSX5:4:1101:20717:27759/1	60	+
chr17	8239507	8239508	A01177:95:HFCNFDSX5:4:2354:18728:32487/1	60	+
chr17	8274010	8274011	A01177:95:HFCNFDSX5:4:1343:11975:27273	60	+
chr17	8556168	8556169	A01177:95:HFCNFDSX5:4:1158:30671:25614/1	60	-
chr17	8584273	8584274	A01177:95:HFCNFDSX5:4:1152:11812:36605/1	60	+
chr17	11962699	11962700	A01177:95:HFCNFDSX5:4:1246:7889:32095/1	60	+
chr17	12046515	12046516	A01177:95:HFCNFDSX5:4:2525:14398:28275	60	-
chr17	13835553	13835554	A01177:95:HFCNFDSX5:4:1138:17897:12978	60	-
chr17	14133203	14133204	A01177:95:HFCNFDSX5:4:1472:11044:22341/1	60	+
chr17	15638437	15638438	A01177:95:HFCNFDSX5:4:2603:10773:35556	60	-
chr17	16137536	16137537	A01177:95:HFCNFDSX5:4:1166:21486:10927/1	60	-
chr17	16148504	16148505	A01177:95:HFCNFDSX5:4:1123:3405:27148	60	-
chr17	16149895	16149896	A01177:95:HFCNFDSX5:4:1359:15826:21981	60	-
chr17	17197040	17197041	A01177:95:HFCNFDSX5:4:2277:17029:16485	60	-
chr17	17267464	17267465	A01177:95:HFCNFDSX5:4:2353:19425:2284	60	-
chr17	17272117	17272118	A01177:95:HFCNFDSX5:4:1536:28628:2409/1	60	-
chr17	18057090	18057091	A01177:95:HFCNFDSX5:4:2148:11586:33270/1	60	+
chr17	18306386	18306387	A01177:95:HFCNFDSX5:4:1152:31331:6308	60	+
chr17	19798971	19798972	A01177:95:HFCNFDSX5:4:1426:13367:6167/1	60	-
chr17	19938133	19938134	A01177:95:HFCNFDSX5:4:1255:3757:36933	60	+
chr17	21182053	21182054	A01177:95:HFCNFDSX5:4:1223:8431:17942/1	60	-
chr17	21546782	21546783	A01177:95:HFCNFDSX5:4:1146:26937:29105/1	60	+
chr17	27305736	27305737	A01177:95:HFCNFDSX5:4:1133:19171:6324/1	60	+
chr17	28164047	28164048	A01177:95:HFCNFDSX5:4:1504:18819:10535/1	60	+
chr17	28594725	28594726	A01177:95:HFCNFDSX5:4:2209:2483:25269	60	-
chr17	28630913	28630914	A01177:95:HFCNFDSX5:4:1310:13684:17394/1	60	-
chr17	28844582	28844583	A01177:95:HFCNFDSX5:4:1120:5439:30671/1	60	-
chr17	29261591	29261592	A01177:95:HFCNFDSX5:4:1130:18340:14246/1	60	+
chr17	29443142	29443143	A01177:95:HFCNFDSX5:4:1212:26024:28651/1	60	+
chr17	29470582	29470583	A01177:95:HFCNFDSX5:4:1178:10547:4695/1	60	-
chr17	29475786	29475787	A01177:95:HFCNFDSX5:4:1134:29324:18239	60	-
chr17	29476606	29476607	A01177:95:HFCNFDSX5:4:2144:19859:25457/1	60	-
chr17	29662078	29662079	A01177:95:HFCNFDSX5:4:1125:2700:16626/1	60	+
chr17	30147001	30147002	A01177:95:HFCNFDSX5:4:2418:29966:27117	60	-
chr17	30242890	30242891	A01177:95:HFCNFDSX5:4:1550:25418:16235/1	60	-
chr17	30742488	30742489	A01177:95:HFCNFDSX5:4:1170:1118:19523	60	-
chr17	31178349	31178350	A01177:95:HFCNFDSX5:4:1569:8250:19758/1	60	-
chr17	31195606	31195607	A01177:95:HFCNFDSX5:4:1276:31114:35399/1	60	+
chr17	31942481	31942482	A01177:95:HFCNFDSX5:4:1149:10990:26569/1	60	+
chr17	31955176	31955177	A01177:95:HFCNFDSX5:4:1167:3179:16485/1	60	+
chr17	31996909	31996910	A01177:95:HFCNFDSX5:4:1118:11803:33395/1	60	+
chr17	31999696	31999697	A01177:95:HFCNFDSX5:4:1445:12572:33943	60	-
chr17	35599382	35599383	A01177:95:HFCNFDSX5:4:2162:6822:19946/1	60	-
chr17	35626653	35626654	A01177:95:HFCNFDSX5:4:1162:4426:17300/1	60	-
chr17	35661442	35661443	A01177:95:HFCNFDSX5:4:1116:31096:23249/1	60	-
chr17	37634853	37634854	A01177:95:HFCNFDSX5:4:1467:9136:13870	60	-
chr17	39698466	39698467	A01177:95:HFCNFDSX5:4:1203:31873:24846	60	-
chr17	40041702	40041703	A01177:95:HFCNFDSX5:4:1101:16179:32988/1	60	+
chr17	40400190	40400191	A01177:95:HFCNFDSX5:4:1613:32145:32268	60	-
chr17	40525878	40525879	A01177:95:HFCNFDSX5:4:1129:3070:28260/1	60	+
chr17	40526718	40526719	A01177:95:HFCNFDSX5:4:1175:29559:2143/1	60	+
chr17	40638173	40638174	A01177:95:HFCNFDSX5:4:1108:7157:31109/1	60	+
chr17	41854656	41854657	A01177:95:HFCNFDSX5:4:1248:21206:27853/1	60	-
chr17	41854901	41854902	A01177:95:HFCNFDSX5:4:1171:19705:17268	60	-
chr17	42251763	42251764	A01177:95:HFCNFDSX5:4:2144:15501:11678/1	60	-
chr17	42269096	42269097	A01177:95:HFCNFDSX5:4:1575:31421:17143	60	+
chr17	42270564	42270565	A01177:95:HFCNFDSX5:4:1336:6361:24752/1	60	-
chr17	42270748	42270749	A01177:95:HFCNFDSX5:4:1202:17752:36464/1	60	+
chr17	42293991	42293992	A01177:95:HFCNFDSX5:4:1374:32398:24064	60	-
chr17	42358911	42358912	A01177:95:HFCNFDSX5:4:2336:18439:32393	60	-
chr17	42374066	42374067	A01177:95:HFCNFDSX5:4:1116:7979:12273/1	60	+
chr17	42374067	42374068	A01177:95:HFCNFDSX5:4:1552:31394:20040/1	60	+
chr17	42462655	42462656	A01177:95:HFCNFDSX5:4:1127:27082:13322/1	60	+
chr17	42474908	42474909	A01177:95:HFCNFDSX5:4:1173:25292:16266/1	60	-
chr17	42476490	42476491	A01177:95:HFCNFDSX5:4:1625:14868:30624	60	+
chr17	42588135	42588136	A01177:95:HFCNFDSX5:4:1107:25274:32550/1	60	-
chr17	42600597	42600598	A01177:95:HFCNFDSX5:4:1514:11180:11960	60	-
chr17	42724813	42724814	A01177:95:HFCNFDSX5:4:1171:12897:7733/1	60	+
chr17	42736827	42736828	A01177:95:HFCNFDSX5:4:1105:31882:29152/1	60	+
chr17	42962497	42962498	A01177:95:HFCNFDSX5:4:1435:11153:18897/1	60	+
chr17	43072328	43072329	A01177:95:HFCNFDSX5:4:1342:12961:15389/1	60	-
chr17	43097890	43097891	A01177:95:HFCNFDSX5:4:1110:28510:6715/1	60	+
chr17	43163558	43163559	A01177:95:HFCNFDSX5:4:1474:13367:22921/1	60	+
chr17	43692932	43692933	A01177:95:HFCNFDSX5:4:1370:11749:32393/1	60	+
chr17	44057584	44057585	A01177:95:HFCNFDSX5:4:1625:30129:18975	60	-
chr17	44404588	44404589	A01177:95:HFCNFDSX5:4:2225:10185:23077/1	60	+
chr17	44422131	44422132	A01177:95:HFCNFDSX5:4:1168:21070:17440/1	60	-
chr17	44441510	44441511	A01177:95:HFCNFDSX5:4:1559:13883:7310	60	+
chr17	44463766	44463767	A01177:95:HFCNFDSX5:4:1327:7184:22044	60	-
chr17	44469519	44469520	A01177:95:HFCNFDSX5:4:1616:4173:4523	60	+
chr17	44513581	44513582	A01177:95:HFCNFDSX5:4:2240:31720:35383	60	-
chr17	44578510	44578511	A01177:95:HFCNFDSX5:4:1156:19506:33990/1	60	-
chr17	45570547	45570548	A01177:95:HFCNFDSX5:4:1143:5376:26866/1	60	+
chr17	47029449	47029450	A01177:95:HFCNFDSX5:4:1125:11984:9565/1	60	-
chr17	47165954	47165955	A01177:95:HFCNFDSX5:4:2334:2401:8782	60	-
chr17	47352055	47352056	A01177:95:HFCNFDSX5:4:2523:25961:29919/1	60	+
chr17	47625141	47625142	A01177:95:HFCNFDSX5:4:1252:9724:21715/1	60	+
chr17	47806506	47806507	A01177:95:HFCNFDSX5:4:1665:5385:6433/1	60	-
chr17	48412211	48412212	A01177:95:HFCNFDSX5:4:1248:17246:10003/1	60	-
chr17	48419783	48419784	A01177:95:HFCNFDSX5:4:1402:6705:36933	60	-
chr17	48919675	48919676	A01177:95:HFCNFDSX5:4:1217:28339:21668/1	60	+
chr17	49066379	49066380	A01177:95:HFCNFDSX5:4:1358:11333:26506	60	+
chr17	49323134	49323135	A01177:95:HFCNFDSX5:4:1148:24939:35603/1	60	-
chr17	49325844	49325845	A01177:95:HFCNFDSX5:4:1224:15212:19257/1	60	-
chr17	49489388	49489389	A01177:95:HFCNFDSX5:4:2261:31394:32315	60	-
chr17	49632587	49632588	A01177:95:HFCNFDSX5:4:1247:25952:5572	60	-
chr17	49640611	49640612	A01177:95:HFCNFDSX5:4:1110:23565:8140/1	60	-
chr17	49802820	49802821	A01177:95:HFCNFDSX5:4:1112:11957:4038/1	60	-
chr17	49814972	49814973	A01177:95:HFCNFDSX5:4:1124:29668:34648/1	60	+
chr17	50736102	50736103	A01177:95:HFCNFDSX5:4:2157:21314:25003/1	60	-
chr17	51045866	51045867	A01177:95:HFCNFDSX5:4:1643:30707:27273	60	-
chr17	51071070	51071071	A01177:95:HFCNFDSX5:4:1132:20356:30201/1	60	+
chr17	51084043	51084044	A01177:95:HFCNFDSX5:4:1175:15799:25097/1	60	+
chr17	52185600	52185601	A01177:95:HFCNFDSX5:4:2463:31783:34397/1	60	+
chr17	54991246	54991247	A01177:95:HFCNFDSX5:4:1256:2781:1642/1	60	+
chr17	56839445	56839446	A01177:95:HFCNFDSX5:4:1246:2130:20525/1	60	-
chr17	56845009	56845010	A01177:95:HFCNFDSX5:4:1133:9100:15154/1	60	-
chr17	56850509	56850510	A01177:95:HFCNFDSX5:4:1178:21341:14779/1	60	+
chr17	57433663	57433664	A01177:95:HFCNFDSX5:4:1557:5050:18818	60	+
chr17	57648282	57648283	A01177:95:HFCNFDSX5:4:1213:2428:30185	60	-
chr17	57980428	57980429	A01177:95:HFCNFDSX5:4:1105:12870:20462	60	+
chr17	58001758	58001759	A01177:95:HFCNFDSX5:4:1101:1841:16642/1	60	+
chr17	59061775	59061776	A01177:95:HFCNFDSX5:4:1130:7581:3223/1	60	+
chr17	59608448	59608449	A01177:95:HFCNFDSX5:4:1137:11369:16955/1	60	-
chr17	59623647	59623648	A01177:95:HFCNFDSX5:4:2437:13666:12007	60	-
chr17	59634498	59634499	A01177:95:HFCNFDSX5:4:1166:10520:35524	60	+
chr17	59666068	59666069	A01177:95:HFCNFDSX5:4:1103:5864:33974/1	60	-
chr17	59780040	59780041	A01177:95:HFCNFDSX5:4:1163:18557:33567/1	60	+
chr17	59806219	59806220	A01177:95:HFCNFDSX5:4:1515:7735:31641	60	-
chr17	60252437	60252438	A01177:95:HFCNFDSX5:4:1142:11966:23594/1	60	+
chr17	60871927	60871928	A01177:95:HFCNFDSX5:4:1103:28691:7279/1	60	-
chr17	60923570	60923571	A01177:95:HFCNFDSX5:4:1129:5394:22200/1	60	-
chr17	61073642	61073643	A01177:95:HFCNFDSX5:4:1139:7491:23046/1	60	+
chr17	61173523	61173524	A01177:95:HFCNFDSX5:4:1305:10167:36229/1	60	-
chr17	61747413	61747414	A01177:95:HFCNFDSX5:4:1134:10511:15186/1	60	-
chr17	61775114	61775115	A01177:95:HFCNFDSX5:4:1119:1407:24690/1	60	-
chr17	61806611	61806612	A01177:95:HFCNFDSX5:4:2446:25310:14168/1	60	-
chr17	61972362	61972363	A01177:95:HFCNFDSX5:4:1127:13404:10019/1	60	-
chr17	61972970	61972971	A01177:95:HFCNFDSX5:4:1146:12726:36871/1	60	+
chr17	62051665	62051666	A01177:95:HFCNFDSX5:4:2454:15845:15624/1	60	-
chr17	62109093	62109094	A01177:95:HFCNFDSX5:4:1677:18846:9111/1	60	-
chr17	63011507	63011508	A01177:95:HFCNFDSX5:4:1170:13702:29575/1	60	-
chr17	63074699	63074700	A01177:95:HFCNFDSX5:4:1556:8594:24111/1	60	-
chr17	63346685	63346686	A01177:95:HFCNFDSX5:4:1122:4146:18474/1	60	-
chr17	63470179	63470180	A01177:95:HFCNFDSX5:4:2258:32090:4523	60	-
chr17	63724326	63724327	A01177:95:HFCNFDSX5:4:2615:5556:6167	60	-
chr17	63805311	63805312	A01177:95:HFCNFDSX5:4:1111:22055:22592/1	60	+
chr17	64514529	64514530	A01177:95:HFCNFDSX5:4:1134:16152:13745/1	60	-
chr17	64599132	64599133	A01177:95:HFCNFDSX5:4:1104:1985:36965/1	60	+
chr17	64614940	64614941	A01177:95:HFCNFDSX5:4:1363:24008:10567/1	60	+
chr17	64959205	64959206	A01177:95:HFCNFDSX5:4:1170:5764:23688/1	60	-
chr17	65070248	65070249	A01177:95:HFCNFDSX5:4:1107:16550:33880/1	60	-
chr17	67185831	67185832	A01177:95:HFCNFDSX5:4:1506:11397:34507/1	60	+
chr17	67191066	67191067	A01177:95:HFCNFDSX5:4:1112:19045:30874/1	60	+
chr17	67737976	67737977	A01177:95:HFCNFDSX5:4:1133:20564:35477/1	60	-
chr17	67969378	67969379	A01177:95:HFCNFDSX5:4:1177:27091:26303	60	+
chr17	68266282	68266283	A01177:95:HFCNFDSX5:4:1122:6768:31062/1	60	+
chr17	68521032	68521033	A01177:95:HFCNFDSX5:4:1316:8196:22075	60	+
chr17	72949664	72949665	A01177:95:HFCNFDSX5:4:1116:11035:10770/1	60	+
chr17	74526445	74526446	A01177:95:HFCNFDSX5:4:1552:17327:2096/1	60	-
chr17	75217446	75217447	A01177:95:HFCNFDSX5:4:1564:27670:5791	60	+
chr17	75222632	75222633	A01177:95:HFCNFDSX5:4:1611:30617:21699/1	60	+
chr17	75323849	75323850	A01177:95:HFCNFDSX5:4:2135:31611:15875/1	60	+
chr17	75382257	75382258	A01177:95:HFCNFDSX5:4:2172:5954:11397/1	60	-
chr17	75391007	75391008	A01177:95:HFCNFDSX5:4:1135:2528:8187/1	60	+
chr17	75458088	75458089	A01177:95:HFCNFDSX5:4:1245:12427:29309/1	60	-
chr17	75670113	75670114	A01177:95:HFCNFDSX5:4:1133:10257:12054/1	60	+
chr17	75792358	75792359	A01177:95:HFCNFDSX5:4:2501:27127:27649	60	-
chr17	75792684	75792685	A01177:95:HFCNFDSX5:4:1371:15176:1125/1	60	+
chr17	75794001	75794002	A01177:95:HFCNFDSX5:4:2666:28782:21840	60	+
chr17	75795168	75795169	A01177:95:HFCNFDSX5:4:1232:32759:12132/1	60	-
chr17	75796378	75796379	A01177:95:HFCNFDSX5:4:1538:22281:10019	60	-
chr17	75802763	75802764	A01177:95:HFCNFDSX5:4:1120:18765:33896/1	60	+
chr17	75949426	75949427	A01177:95:HFCNFDSX5:4:2619:2600:5588/1	60	+
chr17	75967204	75967205	A01177:95:HFCNFDSX5:4:1624:23285:27790/1	60	-
chr17	75988928	75988929	A01177:95:HFCNFDSX5:4:1229:4327:2910/1	60	-
chr17	76061274	76061275	A01177:95:HFCNFDSX5:4:1341:31973:1282/1	60	+
chr17	76068930	76068931	A01177:95:HFCNFDSX5:4:1207:9028:36385/1	60	+
chr17	76087377	76087378	A01177:95:HFCNFDSX5:4:1150:6777:28573/1	60	-
chr17	76330468	76330469	A01177:95:HFCNFDSX5:4:1111:12301:12774/1	60	-
chr17	76435899	76435900	A01177:95:HFCNFDSX5:4:1508:27245:25786/1	60	+
chr17	76761265	76761266	A01177:95:HFCNFDSX5:4:1362:25247:12461/1	60	+
chr17	76767570	76767571	A01177:95:HFCNFDSX5:4:1155:2971:30185/1	60	-
chr17	77414064	77414065	A01177:95:HFCNFDSX5:4:1102:5873:8531/1	60	-
chr17	77988964	77988965	A01177:95:HFCNFDSX5:4:1114:26919:15640/1	60	-
chr17	78004975	78004976	A01177:95:HFCNFDSX5:4:1126:16007:24205/1	60	-
chr17	78005189	78005190	A01177:95:HFCNFDSX5:4:1143:13521:36088/1	60	-
chr17	78029338	78029339	A01177:95:HFCNFDSX5:4:2374:5620:16485	60	+
chr17	78031297	78031298	A01177:95:HFCNFDSX5:4:1113:32859:8265/1	60	-
chr17	78045968	78045969	A01177:95:HFCNFDSX5:4:1120:13829:8061/1	60	+
chr17	78048190	78048191	A01177:95:HFCNFDSX5:4:1127:11415:30467/1	60	+
chr17	78060693	78060694	A01177:95:HFCNFDSX5:4:1120:4978:11804/1	60	+
chr17	78062311	78062312	A01177:95:HFCNFDSX5:4:1423:18358:13526	60	-
chr17	78091348	78091349	A01177:95:HFCNFDSX5:4:1101:32560:36245/1	60	+
chr17	78106915	78106916	A01177:95:HFCNFDSX5:4:2321:18891:23907/1	60	+
chr17	78193710	78193711	A01177:95:HFCNFDSX5:4:2312:13277:33943	60	+
chr17	78195220	78195221	A01177:95:HFCNFDSX5:4:1211:7292:10426/1	60	-
chr17	78386268	78386269	A01177:95:HFCNFDSX5:4:1251:30879:22435/1	60	-
chr17	78699808	78699809	A01177:95:HFCNFDSX5:4:1125:21829:8547/1	60	+
chr17	78704727	78704728	A01177:95:HFCNFDSX5:4:1311:26024:18192/1	60	-
chr17	78810640	78810641	A01177:95:HFCNFDSX5:4:1329:15944:20275/1	60	-
chr17	79787728	79787729	A01177:95:HFCNFDSX5:4:1244:14823:11162	60	-
chr17	80329989	80329990	A01177:95:HFCNFDSX5:4:2460:19687:25661	60	+
chr17	80357599	80357600	A01177:95:HFCNFDSX5:4:1275:24668:7451/1	60	-
chr17	80384500	80384501	A01177:95:HFCNFDSX5:4:2333:22987:12931/1	60	+
chr17	80643018	80643019	A01177:95:HFCNFDSX5:4:1450:22752:1251/1	60	-
chr17	80643019	80643020	A01177:95:HFCNFDSX5:4:1176:15176:26271/1	60	-
chr17	80643223	80643224	A01177:95:HFCNFDSX5:4:1101:6885:36495/1	60	-
chr17	80715736	80715737	A01177:95:HFCNFDSX5:4:1101:7961:26991/1	60	+
chr17	80716800	80716801	A01177:95:HFCNFDSX5:4:1143:3260:8860/1	60	-
chr17	80732831	80732832	A01177:95:HFCNFDSX5:4:2537:4815:1125	60	-
chr17	80733010	80733011	A01177:95:HFCNFDSX5:4:1258:17779:26897/1	60	+
chr17	80763697	80763698	A01177:95:HFCNFDSX5:4:1105:24451:34225/1	60	+
chr17	80783423	80783424	A01177:95:HFCNFDSX5:4:1564:27489:29434	60	-
chr17	80786472	80786473	A01177:95:HFCNFDSX5:4:1148:11460:23375/1	60	+
chr17	80787084	80787085	A01177:95:HFCNFDSX5:4:1161:21034:14309/1	60	-
chr17	80788350	80788351	A01177:95:HFCNFDSX5:4:2601:28402:36652/1	60	-
chr17	80812321	80812322	A01177:95:HFCNFDSX5:4:2152:4490:31062/1	60	+
chr17	81405735	81405736	A01177:95:HFCNFDSX5:4:1224:13476:22294/1	60	+
chr17	81560953	81560954	A01177:95:HFCNFDSX5:4:2166:12518:3317/1	60	+
chr17	81563864	81563865	A01177:95:HFCNFDSX5:4:1174:23041:14215	60	-
chr17	81565244	81565245	A01177:95:HFCNFDSX5:4:1115:5873:2581/1	60	-
chr17	81572927	81572928	A01177:95:HFCNFDSX5:4:1320:1199:11992/1	60	-
chr17	81574293	81574294	A01177:95:HFCNFDSX5:4:1116:11162:25426/1	60	-
chr17	81584939	81584940	A01177:95:HFCNFDSX5:4:1113:20446:26224/1	60	-
chr17	81588709	81588710	A01177:95:HFCNFDSX5:4:2677:12328:2174/1	60	+
chr17	81593053	81593054	A01177:95:HFCNFDSX5:4:1243:14416:19194	60	+
chr17	81595592	81595593	A01177:95:HFCNFDSX5:4:1373:22797:12915	60	+
chr17	81595977	81595978	A01177:95:HFCNFDSX5:4:1130:22092:18082/1	60	-
chr17	81599421	81599422	A01177:95:HFCNFDSX5:4:1202:5556:32127/1	60	+
chr17	81599423	81599424	A01177:95:HFCNFDSX5:4:1437:5602:16016/1	60	+
chr17	81600242	81600243	A01177:95:HFCNFDSX5:4:2228:11948:1611	60	-
chr17	81600473	81600474	A01177:95:HFCNFDSX5:4:1669:9869:28040/1	60	-
chr17	81602476	81602477	A01177:95:HFCNFDSX5:4:2630:20130:22983	60	-
chr17	81603232	81603233	A01177:95:HFCNFDSX5:4:1101:15257:4586/1	60	-
chr17	81603359	81603360	A01177:95:HFCNFDSX5:4:1146:19416:4022/1	60	-
chr17	81603844	81603845	A01177:95:HFCNFDSX5:4:1140:17698:5869/1	60	-
chr17	81606501	81606502	A01177:95:HFCNFDSX5:4:2203:3477:24768	60	-
chr17	81630482	81630483	A01177:95:HFCNFDSX5:4:1112:29839:13463/1	60	+
chr17	81632751	81632752	A01177:95:HFCNFDSX5:4:1573:14507:32002/1	60	+
chr17	81701523	81701524	A01177:95:HFCNFDSX5:4:2322:25292:26193	60	+
chr17	81855795	81855796	A01177:95:HFCNFDSX5:4:1364:25030:17065/1	60	+
chr17	81878967	81878968	A01177:95:HFCNFDSX5:4:1641:29604:13745/1	60	-
chr17	81881254	81881255	A01177:95:HFCNFDSX5:4:2126:21712:22467	60	-
chr17	81881596	81881597	A01177:95:HFCNFDSX5:4:2275:17065:34021/1	60	+
chr17	81882280	81882281	A01177:95:HFCNFDSX5:4:1140:26377:33176	60	+
chr17	81896057	81896058	A01177:95:HFCNFDSX5:4:1630:5475:19366	60	-
chr17	81897507	81897508	A01177:95:HFCNFDSX5:4:2338:26042:33285	60	+
chr17	82056953	82056954	A01177:95:HFCNFDSX5:4:1103:25003:1579/1	60	+
chr17	82058055	82058056	A01177:95:HFCNFDSX5:4:1144:25500:19413/1	60	-
chr17	82143007	82143008	A01177:95:HFCNFDSX5:4:1668:21802:35493/1	60	-
chr17	82175844	82175845	A01177:95:HFCNFDSX5:4:2104:9218:34021	60	+
chr17	82183353	82183354	A01177:95:HFCNFDSX5:4:1112:17110:28964/1	60	+
chr17	82209590	82209591	A01177:95:HFCNFDSX5:4:1445:10926:36636/1	60	-
chr17	82414392	82414393	A01177:95:HFCNFDSX5:4:1153:27299:10661/1	60	+
chr17	82539109	82539110	A01177:95:HFCNFDSX5:4:2204:26196:19460	60	-
chr17	82539154	82539155	A01177:95:HFCNFDSX5:4:2538:5186:6621/1	60	-
chr17	82577399	82577400	A01177:95:HFCNFDSX5:4:1603:23077:33599/1	60	+
chr17	82577400	82577401	A01177:95:HFCNFDSX5:4:1319:26368:6355	60	+
chr17	82629893	82629894	A01177:95:HFCNFDSX5:4:1478:5394:1438	60	+
chr17	82760294	82760295	A01177:95:HFCNFDSX5:4:1125:27335:12633/1	60	-
chr17	82769353	82769354	A01177:95:HFCNFDSX5:4:1110:20772:10254/1	60	+
chr17	82825263	82825264	A01177:95:HFCNFDSX5:4:1160:2645:1689/1	60	-
chr17	82879280	82879281	A01177:95:HFCNFDSX5:4:1436:19117:31594/1	60	-
chr18	191894	191895	A01177:95:HFCNFDSX5:4:1105:30716:11443/1	60	-
chr18	222985	222986	A01177:95:HFCNFDSX5:4:1201:10465:18082/1	60	+
chr18	9116617	9116618	A01177:95:HFCNFDSX5:4:1258:28791:35133/1	60	-
chr18	9143750	9143751	A01177:95:HFCNFDSX5:4:1525:16902:17237/1	60	-
chr18	10534040	10534041	A01177:95:HFCNFDSX5:4:1166:28302:20290/1	60	+
chr18	11746601	11746602	A01177:95:HFCNFDSX5:4:2472:4625:15796	60	-
chr18	12317140	12317141	A01177:95:HFCNFDSX5:4:2169:19280:3035/1	60	+
chr18	12379864	12379865	A01177:95:HFCNFDSX5:4:2362:29008:10802/1	60	+
chr18	12424985	12424986	A01177:95:HFCNFDSX5:4:1269:8006:31641	60	-
chr18	12818815	12818816	A01177:95:HFCNFDSX5:4:1302:7102:22341/1	60	-
chr18	12831578	12831579	A01177:95:HFCNFDSX5:4:1231:27489:24768/1	60	-
chr18	12970103	12970104	A01177:95:HFCNFDSX5:4:1132:10664:3928/1	60	+
chr18	13035436	13035437	A01177:95:HFCNFDSX5:4:1212:21486:13025/1	60	-
chr18	14218580	14218581	A01177:95:HFCNFDSX5:4:1329:12346:25285/1	60	+
chr18	22976090	22976091	A01177:95:HFCNFDSX5:4:1123:11659:13792/1	60	-
chr18	24314802	24314803	A01177:95:HFCNFDSX5:4:1267:8648:3818/1	60	-
chr18	25659269	25659270	A01177:95:HFCNFDSX5:4:2573:3522:14074/1	60	+
chr18	26040367	26040368	A01177:95:HFCNFDSX5:4:1169:30255:8735/1	60	+
chr18	31638066	31638067	A01177:95:HFCNFDSX5:4:1577:29044:14184/1	60	+
chr18	33886370	33886371	A01177:95:HFCNFDSX5:4:2204:2862:29058/1	60	-
chr18	35635800	35635801	A01177:95:HFCNFDSX5:4:1204:31548:12821/1	60	+
chr18	47923213	47923214	A01177:95:HFCNFDSX5:4:1121:13114:12555/1	60	+
chr18	50895169	50895170	A01177:95:HFCNFDSX5:4:1147:3197:31485	60	-
chr18	51052904	51052905	A01177:95:HFCNFDSX5:4:1509:22001:1204	60	-
chr18	56767945	56767946	A01177:95:HFCNFDSX5:4:1240:17119:25692	60	-
chr18	56865976	56865977	A01177:95:HFCNFDSX5:4:1141:5041:35806/1	60	+
chr18	57783668	57783669	A01177:95:HFCNFDSX5:4:2269:4363:6950/1	60	-
chr18	59524090	59524091	A01177:95:HFCNFDSX5:4:2617:5430:8923/1	60	-
chr18	60078190	60078191	A01177:95:HFCNFDSX5:4:1235:16342:31266/1	60	-
chr18	60157802	60157803	A01177:95:HFCNFDSX5:4:1204:17210:20055/1	60	-
chr18	63493701	63493702	A01177:95:HFCNFDSX5:4:2215:9552:34851/1	60	-
chr18	64079596	64079597	A01177:95:HFCNFDSX5:4:1130:32497:33974/1	60	-
chr18	65410007	65410008	A01177:95:HFCNFDSX5:4:1201:29875:20791/1	60	-
chr18	65756940	65756941	A01177:95:HFCNFDSX5:4:1252:9570:2033	60	-
chr18	65827430	65827431	A01177:95:HFCNFDSX5:4:1148:32081:8891/1	60	+
chr18	72658517	72658518	A01177:95:HFCNFDSX5:4:1164:13539:3458/1	60	-
chr18	72814624	72814625	A01177:95:HFCNFDSX5:4:2548:30165:9330	60	+
chr18	74680330	74680331	A01177:95:HFCNFDSX5:4:2668:4218:11303/1	60	+
chr18	79110609	79110610	A01177:95:HFCNFDSX5:4:1127:12924:35681/1	60	+
chr19	628038	628039	A01177:95:HFCNFDSX5:4:1333:12120:24392/1	60	-
chr19	628800	628801	A01177:95:HFCNFDSX5:4:1135:20283:33990/1	60	+
chr19	807286	807287	A01177:95:HFCNFDSX5:4:1111:7392:32017/1	60	-
chr19	811311	811312	A01177:95:HFCNFDSX5:4:1161:30779:35884/1	60	-
chr19	970043	970044	A01177:95:HFCNFDSX5:4:1236:26973:35712/1	60	+
chr19	1079145	1079146	A01177:95:HFCNFDSX5:4:1110:24677:9157	60	-
chr19	1256598	1256599	A01177:95:HFCNFDSX5:4:2434:3206:18599	60	-
chr19	1256600	1256601	A01177:95:HFCNFDSX5:4:2262:10520:12633	60	-
chr19	1357537	1357538	A01177:95:HFCNFDSX5:4:1152:6786:8954/1	60	+
chr19	1358681	1358682	A01177:95:HFCNFDSX5:4:1327:5936:34037	60	-
chr19	1361608	1361609	A01177:95:HFCNFDSX5:4:1168:11831:18818/1	60	-
chr19	1362847	1362848	A01177:95:HFCNFDSX5:4:1247:26901:13886/1	60	-
chr19	1363743	1363744	A01177:95:HFCNFDSX5:4:1561:6370:12524/1	60	+
chr19	1364697	1364698	A01177:95:HFCNFDSX5:4:1174:10095:34350/1	60	-
chr19	1365222	1365223	A01177:95:HFCNFDSX5:4:1107:3848:13291/1	60	-
chr19	1365983	1365984	A01177:95:HFCNFDSX5:4:1267:15112:10473/1	60	-
chr19	1369509	1369510	A01177:95:HFCNFDSX5:4:2427:1777:29653	60	-
chr19	1398216	1398217	A01177:95:HFCNFDSX5:4:2364:22173:12117	60	+
chr19	1413470	1413471	A01177:95:HFCNFDSX5:4:1122:1850:17221/1	60	-
chr19	1417837	1417838	A01177:95:HFCNFDSX5:4:1665:18285:10050	60	+
chr19	1434380	1434381	A01177:95:HFCNFDSX5:4:2230:15709:6370	60	-
chr19	1442981	1442982	A01177:95:HFCNFDSX5:4:1122:9625:8609	60	-
chr19	1600788	1600789	A01177:95:HFCNFDSX5:4:1107:22634:1141/1	60	-
chr19	2140116	2140117	A01177:95:HFCNFDSX5:4:1114:2627:19664/1	60	+
chr19	2140365	2140366	A01177:95:HFCNFDSX5:4:1113:3314:7921/1	60	+
chr19	2147527	2147528	A01177:95:HFCNFDSX5:4:2244:1931:34585	60	+
chr19	2175915	2175916	A01177:95:HFCNFDSX5:4:2319:2257:7811/1	60	-
chr19	2183807	2183808	A01177:95:HFCNFDSX5:4:1224:30174:13604/1	60	-
chr19	2237834	2237835	A01177:95:HFCNFDSX5:4:1104:30635:10207/1	60	+
chr19	3127454	3127455	A01177:95:HFCNFDSX5:4:1251:16893:35196	60	+
chr19	3128337	3128338	A01177:95:HFCNFDSX5:4:1539:16839:17253	60	-
chr19	3191870	3191871	A01177:95:HFCNFDSX5:4:1140:26476:6918/1	60	-
chr19	3496835	3496836	A01177:95:HFCNFDSX5:4:1272:21034:26960	60	+
chr19	3511886	3511887	A01177:95:HFCNFDSX5:4:1602:12915:1188/1	60	-
chr19	3514155	3514156	A01177:95:HFCNFDSX5:4:1109:23077:25895/1	60	-
chr19	4092998	4092999	A01177:95:HFCNFDSX5:4:2440:22688:22654/1	60	-
chr19	4299343	4299344	A01177:95:HFCNFDSX5:4:1123:12319:16501/1	60	+
chr19	4417176	4417177	A01177:95:HFCNFDSX5:4:1136:15112:4304/1	60	-
chr19	4706796	4706797	A01177:95:HFCNFDSX5:4:2348:11903:16125	60	-
chr19	4845153	4845154	A01177:95:HFCNFDSX5:4:1445:23276:12242	60	+
chr19	4856819	4856820	A01177:95:HFCNFDSX5:4:1440:22598:28792/1	60	+
chr19	4937487	4937488	A01177:95:HFCNFDSX5:4:1548:10818:23359/1	60	+
chr19	4976590	4976591	A01177:95:HFCNFDSX5:4:2416:17192:14920	60	-
chr19	5627852	5627853	A01177:95:HFCNFDSX5:4:1118:1479:22498/1	60	-
chr19	5640573	5640574	A01177:95:HFCNFDSX5:4:1428:28754:22670/1	60	+
chr19	5648946	5648947	A01177:95:HFCNFDSX5:4:1253:15483:8609/1	60	-
chr19	5709690	5709691	A01177:95:HFCNFDSX5:4:1172:12861:7075/1	60	-
chr19	5715899	5715900	A01177:95:HFCNFDSX5:4:1153:4589:16705/1	60	+
chr19	5970388	5970389	A01177:95:HFCNFDSX5:4:1108:20401:2503	60	+
chr19	6053026	6053027	A01177:95:HFCNFDSX5:4:1115:19497:10645/1	60	+
chr19	6248312	6248313	A01177:95:HFCNFDSX5:4:1209:4092:19601/1	60	-
chr19	6364851	6364852	A01177:95:HFCNFDSX5:4:1101:16776:1705/1	60	+
chr19	6810278	6810279	A01177:95:HFCNFDSX5:4:1174:4499:22091/1	60	+
chr19	6846754	6846755	A01177:95:HFCNFDSX5:4:1205:2672:22654/1	60	+
chr19	7400736	7400737	A01177:95:HFCNFDSX5:4:2434:11650:29371/1	60	-
chr19	7995537	7995538	A01177:95:HFCNFDSX5:4:1551:3992:9533	60	-
chr19	8078662	8078663	A01177:95:HFCNFDSX5:4:1526:24777:32471/1	60	+
chr19	8317711	8317712	A01177:95:HFCNFDSX5:4:1119:5511:25598	60	-
chr19	8461898	8461899	A01177:95:HFCNFDSX5:4:1138:22507:28604/1	60	+
chr19	8470926	8470927	A01177:95:HFCNFDSX5:4:1102:16758:26725/1	60	+
chr19	9023695	9023696	A01177:95:HFCNFDSX5:4:2245:17788:35211/1	60	-
chr19	9375990	9375991	A01177:95:HFCNFDSX5:4:1328:1976:10895	60	-
chr19	9648995	9648996	A01177:95:HFCNFDSX5:4:1661:23746:29872	60	-
chr19	9948531	9948532	A01177:95:HFCNFDSX5:4:2117:31602:28761	60	-
chr19	10103684	10103685	A01177:95:HFCNFDSX5:4:1138:25491:18176/1	60	+
chr19	10141544	10141545	A01177:95:HFCNFDSX5:4:1457:24343:5635/1	60	+
chr19	10167745	10167746	A01177:95:HFCNFDSX5:4:1326:21043:2394	60	+
chr19	10170732	10170733	A01177:95:HFCNFDSX5:4:1167:26115:7889/1	60	-
chr19	10177457	10177458	A01177:95:HFCNFDSX5:4:1326:32470:35837/1	60	-
chr19	10188898	10188899	A01177:95:HFCNFDSX5:4:1307:15555:26115	60	-
chr19	10190027	10190028	A01177:95:HFCNFDSX5:4:1652:20645:27821	60	+
chr19	10306819	10306820	A01177:95:HFCNFDSX5:4:1626:8160:21042/1	60	+
chr19	10328250	10328251	A01177:95:HFCNFDSX5:4:2614:20609:25755	60	-
chr19	10371431	10371432	A01177:95:HFCNFDSX5:4:1608:4887:12868	60	-
chr19	10374493	10374494	A01177:95:HFCNFDSX5:4:1262:21920:25614	60	+
chr19	10669827	10669828	A01177:95:HFCNFDSX5:4:1374:25482:3599/1	60	+
chr19	10673715	10673716	A01177:95:HFCNFDSX5:4:2451:12554:36730	60	+
chr19	10678562	10678563	A01177:95:HFCNFDSX5:4:1114:11650:12900/1	60	+
chr19	10974568	10974569	A01177:95:HFCNFDSX5:4:1453:11017:24737	60	-
chr19	10981607	10981608	A01177:95:HFCNFDSX5:4:1102:19108:26412/1	60	-
chr19	11000623	11000624	A01177:95:HFCNFDSX5:4:1111:6424:15749/1	60	+
chr19	11039236	11039237	A01177:95:HFCNFDSX5:4:1550:24514:11224	60	-
chr19	11107184	11107185	A01177:95:HFCNFDSX5:4:1423:14940:13964	60	+
chr19	11159209	11159210	A01177:95:HFCNFDSX5:4:2212:30011:24502/1	60	-
chr19	11728998	11728999	A01177:95:HFCNFDSX5:4:2242:26910:21073/1	60	+
chr19	11999257	11999258	A01177:95:HFCNFDSX5:4:1245:26377:26349/1	60	+
chr19	12621284	12621285	A01177:95:HFCNFDSX5:4:2333:12355:11177	60	+
chr19	12707236	12707237	A01177:95:HFCNFDSX5:4:1201:20853:8359/1	60	-
chr19	12814848	12814849	A01177:95:HFCNFDSX5:4:1104:19696:36761/1	60	-
chr19	12854937	12854938	A01177:95:HFCNFDSX5:4:2526:20618:23234	60	-
chr19	12909788	12909789	A01177:95:HFCNFDSX5:4:2414:20781:10207	60	+
chr19	12926370	12926371	A01177:95:HFCNFDSX5:4:1115:28248:26271	60	-
chr19	13145931	13145932	A01177:95:HFCNFDSX5:4:1114:17255:28745/1	60	+
chr19	13379152	13379153	A01177:95:HFCNFDSX5:4:1108:18213:34413/1	60	-
chr19	13540633	13540634	A01177:95:HFCNFDSX5:4:2256:2790:2848/1	60	+
chr19	14132839	14132840	A01177:95:HFCNFDSX5:4:1107:4264:22748	60	-
chr19	14453776	14453777	A01177:95:HFCNFDSX5:4:1277:19280:9173/1	60	+
chr19	14489256	14489257	A01177:95:HFCNFDSX5:4:1374:13223:3192/1	60	-
chr19	15284390	15284391	A01177:95:HFCNFDSX5:4:1108:28058:4773/1	60	+
chr19	15318136	15318137	A01177:95:HFCNFDSX5:4:1121:26793:25723/1	60	-
chr19	15328364	15328365	A01177:95:HFCNFDSX5:4:1541:18864:7200/1	60	-
chr19	15328366	15328367	A01177:95:HFCNFDSX5:4:1112:17671:18004/1	60	-
chr19	15386772	15386773	A01177:95:HFCNFDSX5:4:2614:24668:20102/1	60	-
chr19	15393171	15393172	A01177:95:HFCNFDSX5:4:1243:14172:22748	60	-
chr19	15401711	15401712	A01177:95:HFCNFDSX5:4:1126:24641:11036/1	60	+
chr19	15847998	15847999	A01177:95:HFCNFDSX5:4:1415:3106:1861	60	-
chr19	15908580	15908581	A01177:95:HFCNFDSX5:4:1404:32271:13917/1	60	+
chr19	16394489	16394490	A01177:95:HFCNFDSX5:4:1161:15691:30545/1	60	-
chr19	16440064	16440065	A01177:95:HFCNFDSX5:4:1278:32940:31391	60	-
chr19	16567675	16567676	A01177:95:HFCNFDSX5:4:1105:26350:32346/1	60	+
chr19	17160424	17160425	A01177:95:HFCNFDSX5:4:1231:1090:3317/1	60	+
chr19	17164744	17164745	A01177:95:HFCNFDSX5:4:1135:24587:12884/1	60	+
chr19	17188540	17188541	A01177:95:HFCNFDSX5:4:1115:26603:32972	60	-
chr19	17278483	17278484	A01177:95:HFCNFDSX5:4:1112:15094:30702/1	60	+
chr19	17297510	17297511	A01177:95:HFCNFDSX5:4:2266:28058:19492/1	60	+
chr19	17307260	17307261	A01177:95:HFCNFDSX5:4:1418:22019:31360/1	60	-
chr19	17730374	17730375	A01177:95:HFCNFDSX5:4:2233:21938:7326	60	-
chr19	19021492	19021493	A01177:95:HFCNFDSX5:4:1107:27606:9471	60	+
chr19	19048498	19048499	A01177:95:HFCNFDSX5:4:1572:29134:23578/1	60	-
chr19	19337057	19337058	A01177:95:HFCNFDSX5:4:1235:12563:36151/1	60	-
chr19	19402327	19402328	A01177:95:HFCNFDSX5:4:1144:10438:29309/1	60	+
chr19	19441826	19441827	A01177:95:HFCNFDSX5:4:1119:10248:1110/1	60	-
chr19	19786053	19786054	A01177:95:HFCNFDSX5:4:1604:22218:20713	60	-
chr19	21099468	21099469	A01177:95:HFCNFDSX5:4:1313:9733:21762/1	60	+
chr19	21302008	21302009	A01177:95:HFCNFDSX5:4:1330:7871:30592/1	60	-
chr19	21365594	21365595	A01177:95:HFCNFDSX5:4:1237:6786:10394/1	60	+
chr19	22695008	22695009	A01177:95:HFCNFDSX5:4:1230:11930:10880	60	+
chr19	28135263	28135264	A01177:95:HFCNFDSX5:4:1343:19497:19883/1	60	+
chr19	29947457	29947458	A01177:95:HFCNFDSX5:4:1329:27281:6370/1	60	+
chr19	29960299	29960300	A01177:95:HFCNFDSX5:4:1109:3034:24095/1	60	+
chr19	29999854	29999855	A01177:95:HFCNFDSX5:4:1119:2781:7185/1	60	-
chr19	30001874	30001875	A01177:95:HFCNFDSX5:4:1677:24912:20369/1	60	-
chr19	31491083	31491084	A01177:95:HFCNFDSX5:4:1568:6813:23093	60	+
chr19	32665147	32665148	A01177:95:HFCNFDSX5:4:1678:7591:6496/1	60	-
chr19	34442359	34442360	A01177:95:HFCNFDSX5:4:1653:7699:20838/1	60	+
chr19	34443169	34443170	A01177:95:HFCNFDSX5:4:1301:14299:3208/1	60	+
chr19	34448572	34448573	A01177:95:HFCNFDSX5:4:1574:14760:15029	60	+
chr19	35010102	35010103	A01177:95:HFCNFDSX5:4:1249:13033:21966	60	+
chr19	35778524	35778525	A01177:95:HFCNFDSX5:4:1317:23909:36417/1	60	+
chr19	35784075	35784076	A01177:95:HFCNFDSX5:4:2159:17318:29074	60	-
chr19	36120358	36120359	A01177:95:HFCNFDSX5:4:1130:1488:34538/1	60	-
chr19	36141375	36141376	A01177:95:HFCNFDSX5:4:2251:5141:5478/1	60	-
chr19	36219366	36219367	A01177:95:HFCNFDSX5:4:1149:3305:3928/1	60	-
chr19	36404049	36404050	A01177:95:HFCNFDSX5:4:2167:3775:6558/1	60	+
chr19	37222373	37222374	A01177:95:HFCNFDSX5:4:1439:25003:20713/1	60	-
chr19	37653046	37653047	A01177:95:HFCNFDSX5:4:2546:3260:28369/1	60	+
chr19	37726108	37726109	A01177:95:HFCNFDSX5:4:1102:16134:4758/1	60	-
chr19	38276400	38276401	A01177:95:HFCNFDSX5:4:2375:19623:7983/1	60	+
chr19	38380159	38380160	A01177:95:HFCNFDSX5:4:1146:18267:22764/1	60	-
chr19	38482079	38482080	A01177:95:HFCNFDSX5:4:2355:6551:26146/1	60	+
chr19	38846220	38846221	A01177:95:HFCNFDSX5:4:1246:30418:32033/1	60	-
chr19	39349038	39349039	A01177:95:HFCNFDSX5:4:1138:13358:1861	60	-
chr19	39354840	39354841	A01177:95:HFCNFDSX5:4:1149:20437:23202/1	60	-
chr19	39537557	39537558	A01177:95:HFCNFDSX5:4:1129:32298:3161	60	-
chr19	39962155	39962156	A01177:95:HFCNFDSX5:4:1665:7238:36573/1	60	+
chr19	39967527	39967528	A01177:95:HFCNFDSX5:4:1418:11089:14215/1	60	+
chr19	39982331	39982332	A01177:95:HFCNFDSX5:4:1106:8323:16407/1	60	-
chr19	40052523	40052524	A01177:95:HFCNFDSX5:4:2319:30626:35556	60	+
chr19	40114080	40114081	A01177:95:HFCNFDSX5:4:1550:20925:9079/1	60	+
chr19	40199574	40199575	A01177:95:HFCNFDSX5:4:1242:20455:30185/1	60	+
chr19	40544863	40544864	A01177:95:HFCNFDSX5:4:1633:30029:13823/1	60	+
chr19	40709185	40709186	A01177:95:HFCNFDSX5:4:1119:21983:26475/1	60	-
chr19	41166371	41166372	A01177:95:HFCNFDSX5:4:2271:31159:33505	60	-
chr19	41168055	41168056	A01177:95:HFCNFDSX5:4:2239:15573:6417	60	-
chr19	41175646	41175647	A01177:95:HFCNFDSX5:4:1532:22896:29058/1	60	+
chr19	41280516	41280517	A01177:95:HFCNFDSX5:4:1604:30590:37027	60	-
chr19	41280518	41280519	A01177:95:HFCNFDSX5:4:1107:2609:24925/1	60	-
chr19	41864703	41864704	A01177:95:HFCNFDSX5:4:1178:32235:12383/1	60	+
chr19	41983864	41983865	A01177:95:HFCNFDSX5:4:2517:31403:30890	60	-
chr19	44101866	44101867	A01177:95:HFCNFDSX5:4:1108:22281:10770/1	60	+
chr19	45369597	45369598	A01177:95:HFCNFDSX5:4:1105:14118:18396/1	60	+
chr19	45524110	45524111	A01177:95:HFCNFDSX5:4:1125:23140:34334/1	60	-
chr19	45682745	45682746	A01177:95:HFCNFDSX5:4:1671:27950:9064/1	60	+
chr19	45838072	45838073	A01177:95:HFCNFDSX5:4:2407:9091:27884/1	60	-
chr19	46362110	46362111	A01177:95:HFCNFDSX5:4:1103:5412:34757/1	60	-
chr19	46378248	46378249	A01177:95:HFCNFDSX5:4:1124:1985:10692/1	60	+
chr19	46683587	46683588	A01177:95:HFCNFDSX5:4:1255:28673:25034/1	60	+
chr19	46782708	46782709	A01177:95:HFCNFDSX5:4:1176:18719:20384	60	-
chr19	46864433	46864434	A01177:95:HFCNFDSX5:4:1536:11451:35571	60	-
chr19	46873215	46873216	A01177:95:HFCNFDSX5:4:1106:25753:26303/1	60	+
chr19	46887216	46887217	A01177:95:HFCNFDSX5:4:1330:17146:1188/1	60	-
chr19	46914792	46914793	A01177:95:HFCNFDSX5:4:1409:5493:7811/1	60	-
chr19	46929953	46929954	A01177:95:HFCNFDSX5:4:1121:13178:2268/1	60	+
chr19	46942089	46942090	A01177:95:HFCNFDSX5:4:1155:7319:19085/1	60	+
chr19	47109824	47109825	A01177:95:HFCNFDSX5:4:1219:6216:25723/1	60	-
chr19	47151819	47151820	A01177:95:HFCNFDSX5:4:1477:19524:28228	60	-
chr19	47170559	47170560	A01177:95:HFCNFDSX5:4:2666:1118:31109/1	60	-
chr19	47174181	47174182	A01177:95:HFCNFDSX5:4:1114:28899:25238/1	60	-
[truncated: 1,700 more rows]
