# Supplementary material for: HIV-1 capsid stability enables inositol phosphate-independent infection of target cells and promotes integration into genes
Source: PLoS Pathog. 2023 Jun 2;19(6):e1011423. doi: 10.1371/journal.ppat.1011423 (PMC10266667; doi:10.1371/journal.ppat.1011423)
Supplement: S1 Data — (TAR.GZ) [file ppat.1011423.s012.tar.gz › CEM_WT_A/CA_K170A-T200I/Unique_hg38_integration_sites/9035-GS-3.bed]

chr1	783816	783817	A01177:95:HFCNFDSX5:4:1648:30960:35509	60	-
chr1	809565	809566	A01177:95:HFCNFDSX5:4:1156:21920:13651/1	60	+
chr1	829802	829803	A01177:95:HFCNFDSX5:4:2224:30725:12931	60	-
chr1	831702	831703	A01177:95:HFCNFDSX5:4:1124:4707:10269/1	60	-
chr1	849976	849977	A01177:95:HFCNFDSX5:4:1102:6397:5713/1	60	-
chr1	1016353	1016354	A01177:95:HFCNFDSX5:4:2325:30056:6355/1	60	-
chr1	1106624	1106625	A01177:95:HFCNFDSX5:4:1145:6976:15358/1	60	-
chr1	1256042	1256043	A01177:95:HFCNFDSX5:4:2152:29812:16423/1	60	-
chr1	1256044	1256045	A01177:95:HFCNFDSX5:4:2248:7699:6120	60	-
chr1	1313856	1313857	A01177:95:HFCNFDSX5:4:1103:18936:5948/1	60	+
chr1	1318540	1318541	A01177:95:HFCNFDSX5:4:1513:17616:17315/1	60	-
chr1	1339190	1339191	A01177:95:HFCNFDSX5:4:2522:20157:34397/1	60	-
chr1	1391480	1391481	A01177:95:HFCNFDSX5:4:1226:8395:29215/1	60	-
chr1	1655242	1655243	A01177:95:HFCNFDSX5:4:1558:20066:21621	60	-
chr1	1656219	1656220	A01177:95:HFCNFDSX5:4:1120:7735:36808/1	60	+
chr1	1657768	1657769	A01177:95:HFCNFDSX5:4:2532:9399:26005/1	60	-
chr1	1685692	1685693	A01177:95:HFCNFDSX5:4:1142:29044:24862	60	-
chr1	1768378	1768379	A01177:95:HFCNFDSX5:4:2224:7518:10786	60	-
chr1	1775137	1775138	A01177:95:HFCNFDSX5:4:1448:23791:9909/1	60	+
chr1	1812247	1812248	A01177:95:HFCNFDSX5:4:1127:14678:34679/1	60	-
chr1	1813692	1813693	A01177:95:HFCNFDSX5:4:1241:17508:17065/1	60	+
chr1	1815143	1815144	A01177:95:HFCNFDSX5:4:1110:2329:3051/1	60	+
chr1	1840449	1840450	A01177:95:HFCNFDSX5:4:1305:2320:28682/1	60	+
chr1	1842225	1842226	A01177:95:HFCNFDSX5:4:1229:14317:17268	60	-
chr1	6680424	6680425	A01177:95:HFCNFDSX5:4:2676:24117:4523/1	60	-
chr1	6821915	6821916	A01177:95:HFCNFDSX5:4:1213:30454:17660/1	60	-
chr1	7801334	7801335	A01177:95:HFCNFDSX5:4:2242:26549:13996/1	60	-
chr1	8488711	8488712	A01177:95:HFCNFDSX5:4:1517:10972:13604	60	+
chr1	8505665	8505666	A01177:95:HFCNFDSX5:4:1103:14805:1454/1	60	+
chr1	8555360	8555361	A01177:95:HFCNFDSX5:4:1675:25247:26365	60	+
chr1	8612808	8612809	A01177:95:HFCNFDSX5:4:1101:18349:25880/1	60	+
chr1	8612810	8612811	A01177:95:HFCNFDSX5:4:2372:29423:23547	60	+
chr1	8669716	8669717	A01177:95:HFCNFDSX5:4:1109:11433:13745	60	+
chr1	8693790	8693791	A01177:95:HFCNFDSX5:4:1102:17427:4773/1	60	+
chr1	8749447	8749448	A01177:95:HFCNFDSX5:4:1177:18475:6903/1	60	+
chr1	8756309	8756310	A01177:95:HFCNFDSX5:4:1106:17788:3552/1	60	-
chr1	9658889	9658890	A01177:95:HFCNFDSX5:4:1102:18421:8813/1	60	+
chr1	10291798	10291799	A01177:95:HFCNFDSX5:4:1247:15600:28573/1	60	+
chr1	10295566	10295567	A01177:95:HFCNFDSX5:4:1134:20148:17284/1	60	-
chr1	10513561	10513562	A01177:95:HFCNFDSX5:4:1277:4227:21590	60	-
chr1	10514842	10514843	A01177:95:HFCNFDSX5:4:1227:16676:34601/1	60	-
chr1	10544694	10544695	A01177:95:HFCNFDSX5:4:2317:10556:21308	60	-
chr1	10546025	10546026	A01177:95:HFCNFDSX5:4:1119:30228:31140/1	60	+
chr1	11120080	11120081	A01177:95:HFCNFDSX5:4:1343:5385:16767	60	+
chr1	11223255	11223256	A01177:95:HFCNFDSX5:4:1130:18430:3630/1	60	-
chr1	11277856	11277857	A01177:95:HFCNFDSX5:4:1507:6108:10410/1	60	+
chr1	11288531	11288532	A01177:95:HFCNFDSX5:4:1639:7310:21825	60	+
chr1	11633582	11633583	A01177:95:HFCNFDSX5:4:2114:12970:21136	60	+
chr1	12309368	12309369	A01177:95:HFCNFDSX5:4:1214:22544:19429	60	+
chr1	12382953	12382954	A01177:95:HFCNFDSX5:4:1103:10031:12978/1	60	-
chr1	12403778	12403779	A01177:95:HFCNFDSX5:4:1137:6768:4413/1	60	+
chr1	12420862	12420863	A01177:95:HFCNFDSX5:4:1128:3233:4398/1	60	-
chr1	12579938	12579939	A01177:95:HFCNFDSX5:4:1254:7437:28964/1	60	+
chr1	13704779	13704780	A01177:95:HFCNFDSX5:4:1116:25437:12821/1	60	-
chr1	13762326	13762327	A01177:95:HFCNFDSX5:4:1104:9109:20556/1	60	-
chr1	13769949	13769950	A01177:95:HFCNFDSX5:4:2624:25898:2973	60	-
chr1	15535098	15535099	A01177:95:HFCNFDSX5:4:1420:7654:5729/1	60	+
chr1	15559214	15559215	A01177:95:HFCNFDSX5:4:1132:13286:27571/1	60	+
chr1	15659507	15659508	A01177:95:HFCNFDSX5:4:1101:21404:10755/1	60	+
chr1	15873893	15873894	A01177:95:HFCNFDSX5:4:1118:18096:36464/1	60	-
chr1	15907677	15907678	A01177:95:HFCNFDSX5:4:1573:25464:11428/1	60	+
chr1	15922061	15922062	A01177:95:HFCNFDSX5:4:1159:12852:4022/1	60	-
chr1	16599825	16599826	A01177:95:HFCNFDSX5:4:1123:31855:21840/1	60	-
chr1	16891458	16891459	A01177:95:HFCNFDSX5:4:2354:5339:19507	60	+
chr1	17048678	17048679	A01177:95:HFCNFDSX5:4:1232:32416:37059/1	60	+
chr1	19175912	19175913	A01177:95:HFCNFDSX5:4:1124:27805:8343/1	60	+
chr1	19187684	19187685	A01177:95:HFCNFDSX5:4:1201:8024:14262	60	-
chr1	19190338	19190339	A01177:95:HFCNFDSX5:4:1259:29668:16955/1	60	+
chr1	19200903	19200904	A01177:95:HFCNFDSX5:4:1148:10384:33004/1	60	+
chr1	19602472	19602473	A01177:95:HFCNFDSX5:4:2556:2835:17613	60	-
chr1	20588319	20588320	A01177:95:HFCNFDSX5:4:1208:17273:22138/1	60	+
chr1	20918361	20918362	A01177:95:HFCNFDSX5:4:1105:5240:7373/1	60	+
chr1	20937999	20938000	A01177:95:HFCNFDSX5:4:1131:19605:27962	60	-
chr1	20977749	20977750	A01177:95:HFCNFDSX5:4:2403:17725:34882/1	60	-
chr1	20977805	20977806	A01177:95:HFCNFDSX5:4:1125:11279:36558/1	60	+
chr1	21041487	21041488	A01177:95:HFCNFDSX5:4:1114:8540:22514/1	60	+
chr1	21058491	21058492	A01177:95:HFCNFDSX5:4:1170:21956:22545/1	60	+
chr1	21091278	21091279	A01177:95:HFCNFDSX5:4:1105:28257:21746/1	60	+
chr1	21737666	21737667	A01177:95:HFCNFDSX5:4:1108:6352:21919/1	60	+
chr1	23050554	23050555	A01177:95:HFCNFDSX5:4:1121:14281:29982/1	60	-
chr1	23056756	23056757	A01177:95:HFCNFDSX5:4:1205:9815:26913	60	+
chr1	23315713	23315714	A01177:95:HFCNFDSX5:4:1169:9173:36166/1	60	+
chr1	23966211	23966212	A01177:95:HFCNFDSX5:4:1248:12879:27586/1	60	+
chr1	24196825	24196826	A01177:95:HFCNFDSX5:4:1574:11225:1204	60	+
chr1	24843034	24843035	A01177:95:HFCNFDSX5:4:1172:26223:12461/1	60	+
chr1	25241418	25241419	A01177:95:HFCNFDSX5:4:1138:13033:10128/1	60	+
chr1	25451704	25451705	A01177:95:HFCNFDSX5:4:1606:7410:21057	60	+
chr1	25971412	25971413	A01177:95:HFCNFDSX5:4:1277:28330:15640/1	60	-
chr1	26236853	26236854	A01177:95:HFCNFDSX5:4:1111:25256:25911	60	-
chr1	26261459	26261460	A01177:95:HFCNFDSX5:4:1175:17698:15640/1	60	+
chr1	26456546	26456547	A01177:95:HFCNFDSX5:4:2501:17490:15374	60	+
chr1	26704799	26704800	A01177:95:HFCNFDSX5:4:1110:31864:12148/1	60	-
chr1	26728156	26728157	A01177:95:HFCNFDSX5:4:1147:21133:5118/1	60	-
chr1	26930735	26930736	A01177:95:HFCNFDSX5:4:2671:18493:31485	60	+
chr1	27147574	27147575	A01177:95:HFCNFDSX5:4:1416:25111:6026	60	+
chr1	27430000	27430001	A01177:95:HFCNFDSX5:4:1435:20699:30984/1	60	+
chr1	27467927	27467928	A01177:95:HFCNFDSX5:4:1302:9200:29387/1	60	+
chr1	27812603	27812604	A01177:95:HFCNFDSX5:4:1158:22272:25755	60	-
chr1	28021189	28021190	A01177:95:HFCNFDSX5:4:1150:16975:33395/1	60	+
chr1	28039659	28039660	A01177:95:HFCNFDSX5:4:1252:3586:25520	60	+
chr1	28049245	28049246	A01177:95:HFCNFDSX5:4:1106:29668:31109/1	60	+
chr1	28049246	28049247	A01177:95:HFCNFDSX5:4:1344:15176:21073	60	+
chr1	28082380	28082381	A01177:95:HFCNFDSX5:4:1155:14570:24752/1	60	-
chr1	28399944	28399945	A01177:95:HFCNFDSX5:4:2108:14796:3787/1	60	-
chr1	28419723	28419724	A01177:95:HFCNFDSX5:4:1106:1669:30154/1	60	+
chr1	28561008	28561009	A01177:95:HFCNFDSX5:4:1337:9914:30123/1	60	-
chr1	28562283	28562284	A01177:95:HFCNFDSX5:4:1201:24099:16360/1	60	-
chr1	29009362	29009363	A01177:95:HFCNFDSX5:4:1573:9390:8234/1	60	-
chr1	29009908	29009909	A01177:95:HFCNFDSX5:4:1104:17011:6621/1	60	-
chr1	30947910	30947911	A01177:95:HFCNFDSX5:4:2639:19117:13432	60	-
chr1	30954553	30954554	A01177:95:HFCNFDSX5:4:1103:10990:9314/1	60	+
chr1	31339996	31339997	A01177:95:HFCNFDSX5:4:1212:27172:6997	60	-
chr1	31358803	31358804	A01177:95:HFCNFDSX5:4:1375:2953:17472/1	60	-
chr1	31912312	31912313	A01177:95:HFCNFDSX5:4:1342:6994:20087/1	60	+
chr1	31915853	31915854	A01177:95:HFCNFDSX5:4:1117:8522:15499/1	60	+
chr1	31917848	31917849	A01177:95:HFCNFDSX5:4:1278:23258:29528/1	60	-
chr1	31921545	31921546	A01177:95:HFCNFDSX5:4:1372:25626:19194/1	60	-
chr1	31926421	31926422	A01177:95:HFCNFDSX5:4:1203:16694:23891	60	+
chr1	32044113	32044114	A01177:95:HFCNFDSX5:4:1121:4200:8015/1	60	+
chr1	32300957	32300958	A01177:95:HFCNFDSX5:4:1161:8341:32847/1	60	+
chr1	32302891	32302892	A01177:95:HFCNFDSX5:4:1121:10429:13886/1	60	+
chr1	32305879	32305880	A01177:95:HFCNFDSX5:4:1137:16712:12242/1	60	+
chr1	32826110	32826111	A01177:95:HFCNFDSX5:4:1107:15835:14857	60	+
chr1	32833697	32833698	A01177:95:HFCNFDSX5:4:1108:24514:12915/1	60	+
chr1	33020284	33020285	A01177:95:HFCNFDSX5:4:1109:32588:15217/1	60	+
chr1	34435337	34435338	A01177:95:HFCNFDSX5:4:2349:26603:4069/1	60	-
chr1	34998160	34998161	A01177:95:HFCNFDSX5:4:1377:16803:23703/1	60	-
chr1	35023976	35023977	A01177:95:HFCNFDSX5:4:1111:19886:8656	60	+
chr1	35344575	35344576	A01177:95:HFCNFDSX5:4:1127:7618:14810/1	60	+
chr1	35346005	35346006	A01177:95:HFCNFDSX5:4:1323:17942:29058/1	60	+
chr1	35368619	35368620	A01177:95:HFCNFDSX5:4:1131:18267:12962/1	60	-
chr1	35384568	35384569	A01177:95:HFCNFDSX5:4:1104:16450:12477	60	-
chr1	35972657	35972658	A01177:95:HFCNFDSX5:4:1159:3188:6668/1	60	+
chr1	35983111	35983112	A01177:95:HFCNFDSX5:4:1150:17806:8531/1	60	+
chr1	37694837	37694838	A01177:95:HFCNFDSX5:4:1108:20292:11553/1	60	-
chr1	39418166	39418167	A01177:95:HFCNFDSX5:4:2362:13892:19069	60	-
chr1	39468515	39468516	A01177:95:HFCNFDSX5:4:1115:13557:23343/1	60	-
chr1	39855344	39855345	A01177:95:HFCNFDSX5:4:2239:18638:34084/1	60	-
chr1	40063906	40063907	A01177:95:HFCNFDSX5:4:1423:18457:17237/1	60	-
chr1	40222723	40222724	A01177:95:HFCNFDSX5:4:1112:10248:6370/1	60	+
chr1	41143585	41143586	A01177:95:HFCNFDSX5:4:1253:26458:8015/1	60	-
chr1	41146516	41146517	A01177:95:HFCNFDSX5:4:2438:26404:4758/1	60	-
chr1	41435755	41435756	A01177:95:HFCNFDSX5:4:2615:27308:30154/1	60	+
chr1	42201807	42201808	A01177:95:HFCNFDSX5:4:1125:20790:3771/1	60	-
chr1	42289246	42289247	A01177:95:HFCNFDSX5:4:1116:22480:25551/1	60	+
chr1	42759691	42759692	A01177:95:HFCNFDSX5:4:2141:5990:5290/1	60	-
chr1	42760127	42760128	A01177:95:HFCNFDSX5:4:1441:8929:22999/1	60	-
chr1	42951799	42951800	A01177:95:HFCNFDSX5:4:1129:11713:15922/1	60	-
chr1	43739900	43739901	A01177:95:HFCNFDSX5:4:2240:4734:8531	60	-
chr1	43820369	43820370	A01177:95:HFCNFDSX5:4:2347:7355:21903	60	-
chr1	43888000	43888001	A01177:95:HFCNFDSX5:4:1130:21748:9533/1	60	+
chr1	43910104	43910105	A01177:95:HFCNFDSX5:4:1374:30798:8140/1	60	-
chr1	44278571	44278572	A01177:95:HFCNFDSX5:4:1169:27588:24690/1	60	-
chr1	44745695	44745696	A01177:95:HFCNFDSX5:4:1101:24397:1282/1	60	+
chr1	44754553	44754554	A01177:95:HFCNFDSX5:4:1108:30047:25692/1	60	+
chr1	44754751	44754752	A01177:95:HFCNFDSX5:4:1110:25220:35869/1	60	+
chr1	44905060	44905061	A01177:95:HFCNFDSX5:4:1104:27950:32330	60	+
chr1	44940422	44940423	A01177:95:HFCNFDSX5:4:1110:2139:12900/1	60	+
chr1	45371830	45371831	A01177:95:HFCNFDSX5:4:1107:14832:20478	60	+
chr1	45443328	45443329	A01177:95:HFCNFDSX5:4:2317:6885:2769	60	-
chr1	46235931	46235932	A01177:95:HFCNFDSX5:4:2361:21133:22561/1	60	-
chr1	46254984	46254985	A01177:95:HFCNFDSX5:4:1541:30246:12633/1	60	+
chr1	48505141	48505142	A01177:95:HFCNFDSX5:4:2623:25211:22138/1	60	+
chr1	50544234	50544235	A01177:95:HFCNFDSX5:4:1156:13838:17910/1	60	+
chr1	50644834	50644835	A01177:95:HFCNFDSX5:4:2305:10104:33552/1	60	+
chr1	51219934	51219935	A01177:95:HFCNFDSX5:4:2560:8974:15060	60	+
chr1	51410810	51410811	A01177:95:HFCNFDSX5:4:2305:17598:24706/1	60	-
chr1	51440836	51440837	A01177:95:HFCNFDSX5:4:1132:10664:3709/1	60	+
chr1	52471833	52471834	A01177:95:HFCNFDSX5:4:1151:5466:2440/1	60	-
chr1	52484624	52484625	A01177:95:HFCNFDSX5:4:1110:30382:17942/1	60	-
chr1	52488919	52488920	A01177:95:HFCNFDSX5:4:1151:28628:28620/1	60	-
chr1	53214136	53214137	A01177:95:HFCNFDSX5:4:1106:16188:12367/1	60	-
chr1	53820769	53820770	A01177:95:HFCNFDSX5:4:1230:4001:25739/1	60	+
chr1	53832860	53832861	A01177:95:HFCNFDSX5:4:1114:26151:1501/1	60	+
chr1	54070337	54070338	A01177:95:HFCNFDSX5:4:1205:12147:11506	60	+
chr1	55161734	55161735	A01177:95:HFCNFDSX5:4:2417:19325:15796	60	-
chr1	61276881	61276882	A01177:95:HFCNFDSX5:4:2330:19741:24251/1	60	+
chr1	63452811	63452812	A01177:95:HFCNFDSX5:4:2317:5565:22654	60	+
chr1	66939297	66939298	A01177:95:HFCNFDSX5:4:1103:20392:8688/1	60	-
chr1	67660123	67660124	A01177:95:HFCNFDSX5:4:1638:30553:11350	60	-
chr1	70694604	70694605	A01177:95:HFCNFDSX5:4:2624:16559:5337/1	60	+
chr1	72242521	72242522	A01177:95:HFCNFDSX5:4:1116:16369:7169/1	60	-
chr1	72245177	72245178	A01177:95:HFCNFDSX5:4:1443:13856:36699/1	60	+
chr1	72487248	72487249	A01177:95:HFCNFDSX5:4:1455:12355:22138/1	60	-
chr1	72487250	72487251	A01177:95:HFCNFDSX5:4:1117:28429:15186/1	60	-
chr1	72509933	72509934	A01177:95:HFCNFDSX5:4:1134:14977:24298	60	-
chr1	78911927	78911928	A01177:95:HFCNFDSX5:4:1104:20193:5368/1	60	+
chr1	84009257	84009258	A01177:95:HFCNFDSX5:4:1146:17101:2738/1	60	-
chr1	84160395	84160396	A01177:95:HFCNFDSX5:4:1144:32181:24502/1	60	-
chr1	84164873	84164874	A01177:95:HFCNFDSX5:4:1109:20148:23328/1	60	+
chr1	84205958	84205959	A01177:95:HFCNFDSX5:4:1246:26567:21198	60	-
chr1	84227338	84227339	A01177:95:HFCNFDSX5:4:2136:16062:17628	60	-
chr1	86946915	86946916	A01177:95:HFCNFDSX5:4:1234:27218:6856/1	60	+
chr1	90024548	90024549	A01177:95:HFCNFDSX5:4:2151:21269:21731	60	-
chr1	90908554	90908555	A01177:95:HFCNFDSX5:4:1153:3522:8030/1	60	+
chr1	92565427	92565428	A01177:95:HFCNFDSX5:4:1169:19072:17237/1	60	+
chr1	93087621	93087622	A01177:95:HFCNFDSX5:4:1550:17725:6230/1	60	+
chr1	93142564	93142565	A01177:95:HFCNFDSX5:4:2344:19696:25676	60	-
chr1	97788365	97788366	A01177:95:HFCNFDSX5:4:1133:5647:7482/1	60	-
chr1	97875745	97875746	A01177:95:HFCNFDSX5:4:1121:4327:12085/1	60	+
chr1	99876612	99876613	A01177:95:HFCNFDSX5:4:1108:16477:28307/1	60	+
chr1	100112109	100112110	A01177:95:HFCNFDSX5:4:1108:12915:21198/1	60	+
chr1	100234105	100234106	A01177:95:HFCNFDSX5:4:1162:32325:26788/1	60	+
chr1	100939533	100939534	A01177:95:HFCNFDSX5:4:1115:16767:12931/1	60	+
chr1	101118159	101118160	A01177:95:HFCNFDSX5:4:2345:29487:33176	60	-
chr1	107832806	107832807	A01177:95:HFCNFDSX5:4:1101:4779:20979/1	60	+
chr1	108607392	108607393	A01177:95:HFCNFDSX5:4:1330:2103:21198	60	-
chr1	109327929	109327930	A01177:95:HFCNFDSX5:4:1156:9326:29982	60	-
chr1	109551273	109551274	A01177:95:HFCNFDSX5:4:1145:16342:7059/1	60	-
chr1	109581649	109581650	A01177:95:HFCNFDSX5:4:1102:31213:13119/1	60	-
chr1	110010417	110010418	A01177:95:HFCNFDSX5:4:1204:2826:31407/1	60	-
chr1	110018184	110018185	A01177:95:HFCNFDSX5:4:1120:13548:3912/1	60	-
chr1	111115101	111115102	A01177:95:HFCNFDSX5:4:1437:27769:31673	60	-
chr1	111115102	111115103	A01177:95:HFCNFDSX5:4:1505:21224:19836	60	-
chr1	111128091	111128092	A01177:95:HFCNFDSX5:4:2266:2510:30984/1	60	-
chr1	111161612	111161613	A01177:95:HFCNFDSX5:4:1125:2139:6386/1	60	+
chr1	111174937	111174938	A01177:95:HFCNFDSX5:4:1209:3034:25692	60	+
chr1	111454121	111454122	A01177:95:HFCNFDSX5:4:1123:15040:32894/1	60	+
chr1	111659270	111659271	A01177:95:HFCNFDSX5:4:1622:5882:13714/1	60	+
chr1	112193842	112193843	A01177:95:HFCNFDSX5:4:2321:7654:28494	60	-
chr1	112988910	112988911	A01177:95:HFCNFDSX5:4:2128:3938:34898	60	+
chr1	113112764	113112765	A01177:95:HFCNFDSX5:4:1111:28565:13072/1	60	+
chr1	114400053	114400054	A01177:95:HFCNFDSX5:4:1421:31647:4257/1	60	+
chr1	114425924	114425925	A01177:95:HFCNFDSX5:4:1108:1497:26882/1	60	+
chr1	114913750	114913751	A01177:95:HFCNFDSX5:4:1103:13295:12900/1	60	+
chr1	117068269	117068270	A01177:95:HFCNFDSX5:4:1177:20021:31782/1	60	-
chr1	117414462	117414463	A01177:95:HFCNFDSX5:4:1107:28546:17300/1	60	+
chr1	117415636	117415637	A01177:95:HFCNFDSX5:4:1228:26512:15405/1	60	-
chr1	117421704	117421705	A01177:95:HFCNFDSX5:4:1415:15022:25285/1	60	+
chr1	117608734	117608735	A01177:95:HFCNFDSX5:4:1104:28375:23422/1	60	-
chr1	146177574	146177575	A01177:95:HFCNFDSX5:4:2120:24288:19006/1	60	+
chr1	146980783	146980784	A01177:95:HFCNFDSX5:4:1666:11794:17910/1	60	+
chr1	148628333	148628334	A01177:95:HFCNFDSX5:4:1102:15393:7294/1	60	-
chr1	148633331	148633332	A01177:95:HFCNFDSX5:4:1404:13340:2331	60	-
chr1	149188005	149188006	A01177:95:HFCNFDSX5:4:2536:3025:8829	60	+
chr1	149419081	149419082	A01177:95:HFCNFDSX5:4:1136:20130:25833	60	-
chr1	149442931	149442932	A01177:95:HFCNFDSX5:4:1155:20690:25551/1	60	+
chr1	150004837	150004838	A01177:95:HFCNFDSX5:4:1169:4969:17394/1	60	-
chr1	150347572	150347573	A01177:95:HFCNFDSX5:4:1255:15185:29136	60	-
chr1	150370364	150370365	A01177:95:HFCNFDSX5:4:1526:20672:10551/1	60	+
chr1	150371169	150371170	A01177:95:HFCNFDSX5:4:1129:2085:4633/1	60	-
chr1	150395703	150395704	A01177:95:HFCNFDSX5:4:1217:26313:4914/1	60	+
chr1	150441992	150441993	A01177:95:HFCNFDSX5:4:2326:31385:1266/1	60	+
chr1	150670499	150670500	A01177:95:HFCNFDSX5:4:1620:10493:28902/1	60	-
chr1	150680289	150680290	A01177:95:HFCNFDSX5:4:1543:5285:2816	60	-
chr1	150688576	150688577	A01177:95:HFCNFDSX5:4:2458:18683:36699/1	60	-
chr1	150830920	150830921	A01177:95:HFCNFDSX5:4:1452:17915:1423	60	-
chr1	151099810	151099811	A01177:95:HFCNFDSX5:4:1113:31467:28933/1	60	-
chr1	151433182	151433183	A01177:95:HFCNFDSX5:4:1164:8594:8296/1	60	-
chr1	151664629	151664630	A01177:95:HFCNFDSX5:4:1103:21477:25441/1	60	+
chr1	151828724	151828725	A01177:95:HFCNFDSX5:4:2621:26042:35509	60	+
chr1	153636794	153636795	A01177:95:HFCNFDSX5:4:1157:15944:35587/1	60	+
chr1	153640954	153640955	A01177:95:HFCNFDSX5:4:1141:16396:20995/1	60	-
chr1	153899090	153899091	A01177:95:HFCNFDSX5:4:1350:2112:15045	60	-
chr1	153939758	153939759	A01177:95:HFCNFDSX5:4:1416:25373:30780	60	-
chr1	154934094	154934095	A01177:95:HFCNFDSX5:4:2610:19199:10786	60	-
chr1	155399135	155399136	A01177:95:HFCNFDSX5:4:2504:11867:3286	60	-
chr1	155407292	155407293	A01177:95:HFCNFDSX5:4:1170:9643:37012/1	60	-
chr1	155414538	155414539	A01177:95:HFCNFDSX5:4:2664:24822:32268	60	-
chr1	155418025	155418026	A01177:95:HFCNFDSX5:4:1354:6072:29418/1	60	-
chr1	155494911	155494912	A01177:95:HFCNFDSX5:4:2676:2817:3490	60	-
chr1	155522172	155522173	A01177:95:HFCNFDSX5:4:1142:1181:14403/1	60	-
chr1	155813418	155813419	A01177:95:HFCNFDSX5:4:1172:21757:26616/1	60	+
chr1	155900929	155900930	A01177:95:HFCNFDSX5:4:2413:28989:20603	60	+
chr1	155921919	155921920	A01177:95:HFCNFDSX5:4:1122:15320:32252/1	60	-
chr1	155923391	155923392	A01177:95:HFCNFDSX5:4:1347:12644:10050/1	60	-
chr1	155972867	155972868	A01177:95:HFCNFDSX5:4:1465:13313:15123/1	60	-
chr1	156271373	156271374	A01177:95:HFCNFDSX5:4:1132:6985:14998/1	60	+
chr1	156323068	156323069	A01177:95:HFCNFDSX5:4:2568:20437:21136/1	60	-
chr1	156556307	156556308	A01177:95:HFCNFDSX5:4:1406:1398:33505	60	-
chr1	157079718	157079719	A01177:95:HFCNFDSX5:4:2446:10456:26396	60	-
chr1	157860501	157860502	A01177:95:HFCNFDSX5:4:2561:14651:32095/1	60	+
chr1	158451074	158451075	A01177:95:HFCNFDSX5:4:1104:19054:3427/1	60	+
chr1	160230839	160230840	A01177:95:HFCNFDSX5:4:1422:22833:20275/1	60	-
chr1	160497746	160497747	A01177:95:HFCNFDSX5:4:1122:22643:33473	60	-
chr1	160566520	160566521	A01177:95:HFCNFDSX5:4:1263:30951:24502	60	-
chr1	160569870	160569871	A01177:95:HFCNFDSX5:4:1219:30915:17707/1	60	-
chr1	160576421	160576422	A01177:95:HFCNFDSX5:4:1537:19379:31986/1	60	+
chr1	161860647	161860648	A01177:95:HFCNFDSX5:4:1139:16098:11428	60	-
chr1	161918195	161918196	A01177:95:HFCNFDSX5:4:1245:17255:4789/1	60	+
chr1	166924917	166924918	A01177:95:HFCNFDSX5:4:2673:28284:16250/1	60	-
chr1	167253677	167253678	A01177:95:HFCNFDSX5:4:2464:11713:11945/1	60	-
chr1	168032820	168032821	A01177:95:HFCNFDSX5:4:1239:30825:19022/1	60	+
chr1	169841301	169841302	A01177:95:HFCNFDSX5:4:1106:22950:30937/1	60	-
chr1	171712329	171712330	A01177:95:HFCNFDSX5:4:2415:27001:20979	60	-
chr1	174285260	174285261	A01177:95:HFCNFDSX5:4:2251:18313:8688/1	60	+
chr1	174722105	174722106	A01177:95:HFCNFDSX5:4:1275:8856:11381	60	+
chr1	178811160	178811161	A01177:95:HFCNFDSX5:4:1115:19388:20290/1	60	+
chr1	178812914	178812915	A01177:95:HFCNFDSX5:4:1109:1289:15562/1	60	-
chr1	179915228	179915229	A01177:95:HFCNFDSX5:4:1223:32380:4554	60	-
chr1	179993696	179993697	A01177:95:HFCNFDSX5:4:1116:11659:12665/1	60	+
chr1	180022141	180022142	A01177:95:HFCNFDSX5:4:1119:15185:30076/1	60	-
chr1	180027228	180027229	A01177:95:HFCNFDSX5:4:1115:17192:1078/1	60	+
chr1	180478746	180478747	A01177:95:HFCNFDSX5:4:1102:21242:17362	60	-
chr1	180639058	180639059	A01177:95:HFCNFDSX5:4:1103:22128:28040/1	60	-
chr1	180767836	180767837	A01177:95:HFCNFDSX5:4:1176:2826:10426/1	60	-
chr1	180830085	180830086	A01177:95:HFCNFDSX5:4:1229:19226:28714/1	60	+
chr1	180983832	180983833	A01177:95:HFCNFDSX5:4:1360:26711:9643	60	+
chr1	184713770	184713771	A01177:95:HFCNFDSX5:4:1136:19786:4539/1	60	+
chr1	184734024	184734025	A01177:95:HFCNFDSX5:4:1155:4508:31970/1	60	-
chr1	185309615	185309616	A01177:95:HFCNFDSX5:4:1117:19117:3349	60	+
chr1	185832064	185832065	A01177:95:HFCNFDSX5:4:2573:32199:30827/1	60	-
chr1	186293701	186293702	A01177:95:HFCNFDSX5:4:1325:28917:6104/1	60	-
chr1	191676152	191676153	A01177:95:HFCNFDSX5:4:2458:1886:2942/1	60	-
chr1	192176842	192176843	A01177:95:HFCNFDSX5:4:1127:9516:22733/1	60	-
chr1	192938708	192938709	A01177:95:HFCNFDSX5:4:1118:27218:2284/1	60	+
chr1	193086016	193086017	A01177:95:HFCNFDSX5:4:1124:22471:24345/1	60	-
chr1	195342579	195342580	A01177:95:HFCNFDSX5:4:1105:15537:23265/1	60	-
chr1	197640378	197640379	A01177:95:HFCNFDSX5:4:1332:5728:10003/1	60	+
chr1	198860901	198860902	A01177:95:HFCNFDSX5:4:1163:4951:12978/1	60	-
chr1	198880034	198880035	A01177:95:HFCNFDSX5:4:1129:10981:16814/1	60	+
chr1	199184248	199184249	A01177:95:HFCNFDSX5:4:1142:2239:4993/1	60	-
chr1	202518763	202518764	A01177:95:HFCNFDSX5:4:1266:16062:31313/1	60	+
chr1	202758753	202758754	A01177:95:HFCNFDSX5:4:1108:4354:12915/1	60	-
chr1	202773379	202773380	A01177:95:HFCNFDSX5:4:2610:30626:21684	60	-
chr1	202774890	202774891	A01177:95:HFCNFDSX5:4:1107:21748:24596/1	60	-
chr1	206054385	206054386	A01177:95:HFCNFDSX5:4:1166:31349:8688/1	60	+
chr1	206058476	206058477	A01177:95:HFCNFDSX5:4:2249:23565:18474/1	60	-
chr1	207326168	207326169	A01177:95:HFCNFDSX5:4:1117:30897:24032/1	60	-
chr1	207840694	207840695	A01177:95:HFCNFDSX5:4:2663:10791:13260/1	60	+
chr1	211301935	211301936	A01177:95:HFCNFDSX5:4:2261:15031:33379	60	-
chr1	211804451	211804452	A01177:95:HFCNFDSX5:4:1155:30779:24267/1	60	+
chr1	211981535	211981536	A01177:95:HFCNFDSX5:4:1164:19488:13510	60	-
chr1	212080326	212080327	A01177:95:HFCNFDSX5:4:1429:15374:14309/1	60	+
chr1	212104143	212104144	A01177:95:HFCNFDSX5:4:1128:19479:24580/1	60	-
chr1	212232851	212232852	A01177:95:HFCNFDSX5:4:2458:31195:26616	60	-
chr1	212837499	212837500	A01177:95:HFCNFDSX5:4:2332:6903:18897	60	-
chr1	212862107	212862108	A01177:95:HFCNFDSX5:4:1127:30969:13573/1	60	+
chr1	212865015	212865016	A01177:95:HFCNFDSX5:4:1106:3893:10269/1	60	-
chr1	220241919	220241920	A01177:95:HFCNFDSX5:4:1125:18240:12602	60	+
chr1	224389892	224389893	A01177:95:HFCNFDSX5:4:1168:18747:24846	60	-
chr1	224404623	224404624	A01177:95:HFCNFDSX5:4:1101:18014:3724/1	60	-
chr1	225572826	225572827	A01177:95:HFCNFDSX5:4:1117:25536:35070/1	60	+
chr1	226242928	226242929	A01177:95:HFCNFDSX5:4:1134:2428:28745/1	60	+
chr1	228117351	228117352	A01177:95:HFCNFDSX5:4:1138:26449:13855	60	-
chr1	228228881	228228882	A01177:95:HFCNFDSX5:4:2268:22281:30185	60	-
chr1	228230663	228230664	A01177:95:HFCNFDSX5:4:1130:28872:3959/1	60	-
chr1	228231346	228231347	A01177:95:HFCNFDSX5:4:1141:9209:21887/1	60	-
chr1	228235555	228235556	A01177:95:HFCNFDSX5:4:1160:31177:18161/1	60	+
chr1	228235572	228235573	A01177:95:HFCNFDSX5:4:1141:31711:13917/1	60	-
chr1	228235758	228235759	A01177:95:HFCNFDSX5:4:1202:30463:12633/1	60	+
chr1	228255028	228255029	A01177:95:HFCNFDSX5:4:1225:22354:28494	60	-
chr1	228255030	228255031	A01177:95:HFCNFDSX5:4:1103:4499:15984/1	60	-
chr1	228284394	228284395	A01177:95:HFCNFDSX5:4:1103:14326:21543/1	60	-
chr1	228327915	228327916	A01177:95:HFCNFDSX5:4:1657:4526:30279	60	+
chr1	228329238	228329239	A01177:95:HFCNFDSX5:4:1116:3188:33098/1	60	+
chr1	228329610	228329611	A01177:95:HFCNFDSX5:4:1448:31241:31297/1	60	-
chr1	228492092	228492093	A01177:95:HFCNFDSX5:4:1101:21215:15092/1	60	-
chr1	228496767	228496768	A01177:95:HFCNFDSX5:4:1116:23556:32142	60	-
chr1	228649449	228649450	A01177:95:HFCNFDSX5:4:1325:27579:29309	60	-
chr1	228649948	228649949	A01177:95:HFCNFDSX5:4:1159:24053:20572	60	-
chr1	228653247	228653248	A01177:95:HFCNFDSX5:4:2254:17725:1282/1	60	-
chr1	229301650	229301651	A01177:95:HFCNFDSX5:4:1166:20681:16047/1	60	-
chr1	229320860	229320861	A01177:95:HFCNFDSX5:4:1127:14534:21684/1	60	+
chr1	229323899	229323900	A01177:95:HFCNFDSX5:4:1133:10836:7764/1	60	+
chr1	229443241	229443242	A01177:95:HFCNFDSX5:4:1139:30436:32816/1	60	+
chr1	229459866	229459867	A01177:95:HFCNFDSX5:4:1117:12283:2221/1	60	+
chr1	229485500	229485501	A01177:95:HFCNFDSX5:4:2149:23800:33473	60	-
chr1	229497057	229497058	A01177:95:HFCNFDSX5:4:1111:20537:15796/1	60	+
chr1	230181857	230181858	A01177:95:HFCNFDSX5:4:1111:32669:31360/1	60	-
chr1	230222538	230222539	A01177:95:HFCNFDSX5:4:1440:2266:19946/1	60	+
chr1	230260870	230260871	A01177:95:HFCNFDSX5:4:1249:9706:1110/1	60	-
chr1	230675856	230675857	A01177:95:HFCNFDSX5:4:1157:18186:5901	60	+
chr1	230930611	230930612	A01177:95:HFCNFDSX5:4:1359:31313:31704/1	60	-
chr1	231025644	231025645	A01177:95:HFCNFDSX5:4:1231:24370:30483	60	-
chr1	231345665	231345666	A01177:95:HFCNFDSX5:4:2174:13367:29058/1	60	-
chr1	231379711	231379712	A01177:95:HFCNFDSX5:4:1167:9561:15734/1	60	-
chr1	231703325	231703326	A01177:95:HFCNFDSX5:4:1107:18584:27445/1	60	+
chr1	235193886	235193887	A01177:95:HFCNFDSX5:4:1116:1054:12712/1	60	+
chr1	235230106	235230107	A01177:95:HFCNFDSX5:4:2443:17101:28197	60	-
chr1	235244933	235244934	A01177:95:HFCNFDSX5:4:1362:14931:33113	60	-
chr1	235252276	235252277	A01177:95:HFCNFDSX5:4:1123:32036:36589/1	60	+
chr1	236529045	236529046	A01177:95:HFCNFDSX5:4:1129:28067:26459/1	60	-
chr1	236855063	236855064	A01177:95:HFCNFDSX5:4:1157:10059:23328/1	60	-
chr1	237382401	237382402	A01177:95:HFCNFDSX5:4:1351:5981:5807/1	60	+
chr1	237529423	237529424	A01177:95:HFCNFDSX5:4:2330:31060:13166	60	-
chr1	237704818	237704819	A01177:95:HFCNFDSX5:4:1617:3052:28134/1	60	+
chr1	237769826	237769827	A01177:95:HFCNFDSX5:4:1150:20971:10347/1	60	-
chr1	245757208	245757209	A01177:95:HFCNFDSX5:4:1248:31195:1438/1	60	+
chr1	246863818	246863819	A01177:95:HFCNFDSX5:4:1119:10764:33661/1	60	+
chr1	247209133	247209134	A01177:95:HFCNFDSX5:4:1106:3043:2315	60	-
chr10	215151	215152	A01177:95:HFCNFDSX5:4:1347:20844:18677	60	-
chr10	905082	905083	A01177:95:HFCNFDSX5:4:1644:15655:19554	60	-
chr10	2913457	2913458	A01177:95:HFCNFDSX5:4:1141:7780:1877	60	-
chr10	5713183	5713184	A01177:95:HFCNFDSX5:4:1105:5710:30389/1	60	+
chr10	6506286	6506287	A01177:95:HFCNFDSX5:4:1147:27218:4319/1	60	+
chr10	6518260	6518261	A01177:95:HFCNFDSX5:4:1109:17119:33144/1	60	-
chr10	7846855	7846856	A01177:95:HFCNFDSX5:4:1428:9561:24659/1	60	+
chr10	12001100	12001101	A01177:95:HFCNFDSX5:4:1136:10158:35180/1	60	+
chr10	13184048	13184049	A01177:95:HFCNFDSX5:4:1149:2790:28557/1	60	+
chr10	13218749	13218750	A01177:95:HFCNFDSX5:4:1201:3513:22639/1	60	+
chr10	14579857	14579858	A01177:95:HFCNFDSX5:4:2472:2953:14372/1	60	-
chr10	14720869	14720870	A01177:95:HFCNFDSX5:4:2128:3875:22075/1	60	+
chr10	16431785	16431786	A01177:95:HFCNFDSX5:4:1247:18114:29951/1	60	-
chr10	17233406	17233407	A01177:95:HFCNFDSX5:4:2329:4535:12258/1	60	+
chr10	21569440	21569441	A01177:95:HFCNFDSX5:4:1317:25527:29011/1	60	+
chr10	21570900	21570901	A01177:95:HFCNFDSX5:4:2508:19623:35697/1	60	-
chr10	22108321	22108322	A01177:95:HFCNFDSX5:4:2639:9408:35102	60	+
chr10	22956587	22956588	A01177:95:HFCNFDSX5:4:2660:8802:29919	60	-
chr10	28600340	28600341	A01177:95:HFCNFDSX5:4:1501:15176:20760/1	60	-
chr10	30943284	30943285	A01177:95:HFCNFDSX5:4:1378:23665:27226	60	-
chr10	31535338	31535339	A01177:95:HFCNFDSX5:4:1114:7979:16376/1	60	+
chr10	31550315	31550316	A01177:95:HFCNFDSX5:4:2416:20347:33004/1	60	-
chr10	31805991	31805992	A01177:95:HFCNFDSX5:4:1170:14778:30812	60	-
chr10	31906674	31906675	A01177:95:HFCNFDSX5:4:1262:8956:32753/1	60	-
chr10	34733680	34733681	A01177:95:HFCNFDSX5:4:1229:19560:22435/1	60	+
chr10	35249061	35249062	A01177:95:HFCNFDSX5:4:2138:27986:36432/1	60	-
chr10	35792194	35792195	A01177:95:HFCNFDSX5:4:2651:11749:30859/1	60	-
chr10	35795982	35795983	A01177:95:HFCNFDSX5:4:1554:26431:2801	60	-
chr10	38830614	38830615	A01177:95:HFCNFDSX5:4:1122:10565:12743/1	60	+
chr10	46477511	46477512	A01177:95:HFCNFDSX5:4:1523:8278:7560	60	-
chr10	48364845	48364846	A01177:95:HFCNFDSX5:4:1112:28754:4820	60	-
chr10	50600176	50600177	A01177:95:HFCNFDSX5:4:1103:26304:14356/1	60	-
chr10	51015426	51015427	A01177:95:HFCNFDSX5:4:1202:8549:13260	60	-
chr10	53793542	53793543	A01177:95:HFCNFDSX5:4:2101:1913:28385	60	-
chr10	56322864	56322865	A01177:95:HFCNFDSX5:4:1458:32036:31234	60	-
chr10	60794483	60794484	A01177:95:HFCNFDSX5:4:1111:11966:14606/1	60	+
chr10	61363153	61363154	A01177:95:HFCNFDSX5:4:1132:10945:33661/1	60	-
chr10	61670147	61670148	A01177:95:HFCNFDSX5:4:1110:6786:7576	60	+
chr10	61699050	61699051	A01177:95:HFCNFDSX5:4:1141:25328:10347/1	60	-
chr10	61776232	61776233	A01177:95:HFCNFDSX5:4:1148:28953:5916/1	60	-
chr10	62041616	62041617	A01177:95:HFCNFDSX5:4:1138:26133:19038/1	60	-
chr10	62949048	62949049	A01177:95:HFCNFDSX5:4:1160:25409:26584/1	60	+
chr10	63435937	63435938	A01177:95:HFCNFDSX5:4:1272:3278:30968/1	60	+
chr10	68041646	68041647	A01177:95:HFCNFDSX5:4:1110:7392:25191/1	60	+
chr10	68403882	68403883	A01177:95:HFCNFDSX5:4:2242:21594:17848/1	60	-
chr10	68517563	68517564	A01177:95:HFCNFDSX5:4:1129:20184:32377/1	60	+
chr10	72194425	72194426	A01177:95:HFCNFDSX5:4:1302:24768:11694	60	-
chr10	72469194	72469195	A01177:95:HFCNFDSX5:4:1540:3486:1016/1	60	-
chr10	72469195	72469196	A01177:95:HFCNFDSX5:4:1540:4562:2660/1	60	-
chr10	72766461	72766462	A01177:95:HFCNFDSX5:4:2245:23393:27383/1	60	-
chr10	73072497	73072498	A01177:95:HFCNFDSX5:4:1110:10276:35978/1	60	+
chr10	73074831	73074832	A01177:95:HFCNFDSX5:4:1105:12581:35117/1	60	+
chr10	73375514	73375515	A01177:95:HFCNFDSX5:4:1318:16803:8077	60	-
chr10	74014841	74014842	A01177:95:HFCNFDSX5:4:1129:17291:6699/1	60	+
chr10	74132739	74132740	A01177:95:HFCNFDSX5:4:1453:30834:27054	60	-
chr10	74243194	74243195	A01177:95:HFCNFDSX5:4:1251:17969:21903/1	60	+
chr10	74307572	74307573	A01177:95:HFCNFDSX5:4:1151:28402:5588/1	60	+
chr10	78104542	78104543	A01177:95:HFCNFDSX5:4:2238:12961:35587/1	60	+
chr10	79140683	79140684	A01177:95:HFCNFDSX5:4:1206:21106:6042/1	60	+
chr10	79808661	79808662	A01177:95:HFCNFDSX5:4:1314:24243:28416/1	60	+
chr10	79828791	79828792	A01177:95:HFCNFDSX5:4:2174:3495:4633	60	-
chr10	84409419	84409420	A01177:95:HFCNFDSX5:4:2163:28140:6073/1	60	+
chr10	84480544	84480545	A01177:95:HFCNFDSX5:4:1210:1479:17143/1	60	+
chr10	86476827	86476828	A01177:95:HFCNFDSX5:4:2104:3658:21480/1	60	+
chr10	87729725	87729726	A01177:95:HFCNFDSX5:4:2166:23556:25817	60	+
chr10	87780934	87780935	A01177:95:HFCNFDSX5:4:1114:30535:5274	60	-
chr10	88168537	88168538	A01177:95:HFCNFDSX5:4:1106:10737:31986/1	60	-
chr10	88224574	88224575	A01177:95:HFCNFDSX5:4:1151:17219:1908/1	60	-
chr10	88343820	88343821	A01177:95:HFCNFDSX5:4:1101:1949:8312/1	60	+
chr10	89737818	89737819	A01177:95:HFCNFDSX5:4:1154:26639:16438/1	60	+
chr10	91827872	91827873	A01177:95:HFCNFDSX5:4:1141:14859:9596/1	60	-
chr10	93686950	93686951	A01177:95:HFCNFDSX5:4:1267:10601:30530	60	-
chr10	96866375	96866376	A01177:95:HFCNFDSX5:4:1116:29170:30123/1	60	-
chr10	97169812	97169813	A01177:95:HFCNFDSX5:4:1133:27950:1047/1	60	+
chr10	97493897	97493898	A01177:95:HFCNFDSX5:4:1612:20302:12070/1	60	+
chr10	100157657	100157658	A01177:95:HFCNFDSX5:4:1641:20283:29418/1	60	+
chr10	100931518	100931519	A01177:95:HFCNFDSX5:4:1131:7925:12430/1	60	-
chr10	101998774	101998775	A01177:95:HFCNFDSX5:4:1117:9607:25770/1	60	+
chr10	102012426	102012427	A01177:95:HFCNFDSX5:4:2129:13973:28040/1	60	-
chr10	102160660	102160661	A01177:95:HFCNFDSX5:4:1104:24740:7106/1	60	+
chr10	103105076	103105077	A01177:95:HFCNFDSX5:4:1416:28782:29136/1	60	-
chr10	103110401	103110402	A01177:95:HFCNFDSX5:4:1126:19551:35289	60	-
chr10	103110488	103110489	A01177:95:HFCNFDSX5:4:1225:7880:7216/1	60	+
chr10	103167890	103167891	A01177:95:HFCNFDSX5:4:2266:10013:34992/1	60	-
chr10	103995019	103995020	A01177:95:HFCNFDSX5:4:2643:29785:22983	60	-
chr10	110033995	110033996	A01177:95:HFCNFDSX5:4:2435:27154:10880/1	60	-
chr10	110033996	110033997	A01177:95:HFCNFDSX5:4:1160:1199:3129/1	60	-
chr10	110035125	110035126	A01177:95:HFCNFDSX5:4:1121:15646:6355	60	+
chr10	114298221	114298222	A01177:95:HFCNFDSX5:4:1171:27019:35853	60	-
chr10	114947116	114947117	A01177:95:HFCNFDSX5:4:1117:25147:17394/1	60	+
chr10	117069509	117069510	A01177:95:HFCNFDSX5:4:1108:23674:16658	60	+
chr10	118041686	118041687	A01177:95:HFCNFDSX5:4:1163:14344:23735/1	60	+
chr10	118296651	118296652	A01177:95:HFCNFDSX5:4:1170:27715:19554	60	-
chr10	119860291	119860292	A01177:95:HFCNFDSX5:4:2206:3088:7341/1	60	+
chr10	121794406	121794407	A01177:95:HFCNFDSX5:4:2175:27588:8531/1	60	-
chr10	121839315	121839316	A01177:95:HFCNFDSX5:4:1145:30029:9471/1	60	+
chr10	123298673	123298674	A01177:95:HFCNFDSX5:4:1132:21504:15311	60	+
chr10	124764361	124764362	A01177:95:HFCNFDSX5:4:2619:25129:24064/1	60	-
chr10	124983084	124983085	A01177:95:HFCNFDSX5:4:1163:27416:22044/1	60	+
chr10	133500772	133500773	A01177:95:HFCNFDSX5:4:1144:14244:23750/1	60	+
chr11	220425	220426	A01177:95:HFCNFDSX5:4:1601:13286:31579/1	60	+
chr11	224528	224529	A01177:95:HFCNFDSX5:4:1149:4815:19977/1	60	+
chr11	228555	228556	A01177:95:HFCNFDSX5:4:1113:23891:9330/1	60	-
chr11	246458	246459	A01177:95:HFCNFDSX5:4:2153:24406:8876	60	-
chr11	246535	246536	A01177:95:HFCNFDSX5:4:1244:28103:33285/1	60	+
chr11	247396	247397	A01177:95:HFCNFDSX5:4:2646:2799:28134/1	60	-
chr11	341660	341661	A01177:95:HFCNFDSX5:4:2205:28763:9377/1	60	+
chr11	456209	456210	A01177:95:HFCNFDSX5:4:1366:25635:10692/1	60	+
chr11	456210	456211	A01177:95:HFCNFDSX5:4:1256:16477:5321/1	60	+
chr11	680753	680754	A01177:95:HFCNFDSX5:4:1117:25961:24940/1	60	-
chr11	683796	683797	A01177:95:HFCNFDSX5:4:1106:26530:9361	60	-
chr11	840867	840868	A01177:95:HFCNFDSX5:4:1506:7129:33692	60	-
chr11	2392490	2392491	A01177:95:HFCNFDSX5:4:1101:21956:9079	60	+
chr11	3433770	3433771	A01177:95:HFCNFDSX5:4:1141:31349:8281/1	60	+
chr11	3726443	3726444	A01177:95:HFCNFDSX5:4:1132:17562:8641/1	60	-
chr11	3746456	3746457	A01177:95:HFCNFDSX5:4:1102:1660:11725/1	60	-
chr11	3749669	3749670	A01177:95:HFCNFDSX5:4:1152:22471:8281/1	60	+
chr11	3918999	3919000	A01177:95:HFCNFDSX5:4:1646:25663:20729	60	-
chr11	4009689	4009690	A01177:95:HFCNFDSX5:4:1102:4544:31970/1	60	+
chr11	4038539	4038540	A01177:95:HFCNFDSX5:4:1105:3079:7545/1	60	-
chr11	4046613	4046614	A01177:95:HFCNFDSX5:4:1356:7663:16141	60	-
chr11	4113106	4113107	A01177:95:HFCNFDSX5:4:1121:17725:32847/1	60	-
chr11	6215821	6215822	A01177:95:HFCNFDSX5:4:1111:17155:31767/1	60	-
chr11	9423311	9423312	A01177:95:HFCNFDSX5:4:1114:26051:8625/1	60	+
chr11	9915869	9915870	A01177:95:HFCNFDSX5:4:1106:30915:26663/1	60	+
chr11	11903003	11903004	A01177:95:HFCNFDSX5:4:1134:24505:34663	60	-
chr11	11907349	11907350	A01177:95:HFCNFDSX5:4:1333:18783:1047/1	60	-
chr11	13707269	13707270	A01177:95:HFCNFDSX5:4:2434:13250:32737	60	-
chr11	14515687	14515688	A01177:95:HFCNFDSX5:4:1278:10673:14528/1	60	-
chr11	14555880	14555881	A01177:95:HFCNFDSX5:4:1110:17598:29121/1	60	+
chr11	17121872	17121873	A01177:95:HFCNFDSX5:4:1154:23728:5102/1	60	-
chr11	17307528	17307529	A01177:95:HFCNFDSX5:4:1237:27317:16673	60	-
chr11	17320169	17320170	A01177:95:HFCNFDSX5:4:1119:23583:1752/1	60	+
chr11	20450630	20450631	A01177:95:HFCNFDSX5:4:2307:16975:10974/1	60	+
chr11	22828373	22828374	A01177:95:HFCNFDSX5:4:1123:4345:14215/1	60	-
chr11	24332539	24332540	A01177:95:HFCNFDSX5:4:1616:31403:23876/1	60	+
chr11	25634945	25634946	A01177:95:HFCNFDSX5:4:1463:5113:4867/1	60	+
chr11	27953912	27953913	A01177:95:HFCNFDSX5:4:2550:30309:15624	60	-
chr11	31454807	31454808	A01177:95:HFCNFDSX5:4:1114:26205:5228/1	60	-
chr11	32419564	32419565	A01177:95:HFCNFDSX5:4:1274:26675:28244/1	60	-
chr11	34574268	34574269	A01177:95:HFCNFDSX5:4:2467:24831:14340/1	60	+
chr11	34957708	34957709	A01177:95:HFCNFDSX5:4:1504:29107:17895/1	60	-
chr11	34963047	34963048	A01177:95:HFCNFDSX5:4:1460:25283:31908/1	60	+
chr11	35955109	35955110	A01177:95:HFCNFDSX5:4:1110:20012:6308	60	+
chr11	36025961	36025962	A01177:95:HFCNFDSX5:4:1625:18674:1485/1	60	+
chr11	37259267	37259268	A01177:95:HFCNFDSX5:4:2255:19886:19961/1	60	+
chr11	42943098	42943099	A01177:95:HFCNFDSX5:4:2139:2691:5306/1	60	-
chr11	43726308	43726309	A01177:95:HFCNFDSX5:4:1252:23656:9048/1	60	-
chr11	46064084	46064085	A01177:95:HFCNFDSX5:4:1122:15609:34601/1	60	+
chr11	46447830	46447831	A01177:95:HFCNFDSX5:4:1246:9579:22529/1	60	+
chr11	46452579	46452580	A01177:95:HFCNFDSX5:4:1106:29957:22623/1	60	-
chr11	46767631	46767632	A01177:95:HFCNFDSX5:4:1424:4607:18270	60	-
chr11	46770396	46770397	A01177:95:HFCNFDSX5:4:2370:21784:36182	60	-
chr11	46812514	46812515	A01177:95:HFCNFDSX5:4:1103:21305:28494/1	60	-
chr11	47048492	47048493	A01177:95:HFCNFDSX5:4:1248:15067:30467/1	60	+
chr11	47060058	47060059	A01177:95:HFCNFDSX5:4:1462:22182:20181	60	-
chr11	47062250	47062251	A01177:95:HFCNFDSX5:4:1132:5846:27085/1	60	-
chr11	47501192	47501193	A01177:95:HFCNFDSX5:4:1101:25328:30170/1	60	+
chr11	47835280	47835281	A01177:95:HFCNFDSX5:4:1552:6840:7607	60	+
chr11	56802823	56802824	A01177:95:HFCNFDSX5:4:2620:18837:11099/1	60	-
chr11	58528441	58528442	A01177:95:HFCNFDSX5:4:1121:15619:34021	60	+
chr11	58591063	58591064	A01177:95:HFCNFDSX5:4:2648:16134:10207	60	-
chr11	58745388	58745389	A01177:95:HFCNFDSX5:4:1159:3215:3176/1	60	+
chr11	59599914	59599915	A01177:95:HFCNFDSX5:4:1114:1877:5838/1	60	-
chr11	59797913	59797914	A01177:95:HFCNFDSX5:4:1412:19289:14481/1	60	+
chr11	61260293	61260294	A01177:95:HFCNFDSX5:4:2521:16857:36980	60	-
chr11	61721260	61721261	A01177:95:HFCNFDSX5:4:2129:29613:8187/1	60	-
chr11	62127530	62127531	A01177:95:HFCNFDSX5:4:1117:30770:25191/1	60	-
chr11	62360720	62360721	A01177:95:HFCNFDSX5:4:1107:24505:33066/1	60	+
chr11	62362805	62362806	A01177:95:HFCNFDSX5:4:1132:24017:35321/1	60	-
chr11	62636333	62636334	A01177:95:HFCNFDSX5:4:2359:3341:21778/1	60	+
chr11	62642842	62642843	A01177:95:HFCNFDSX5:4:2374:23981:6104	60	-
chr11	62717591	62717592	A01177:95:HFCNFDSX5:4:1410:31467:2942	60	-
chr11	62803560	62803561	A01177:95:HFCNFDSX5:4:1111:11297:16078/1	60	+
chr11	62821169	62821170	A01177:95:HFCNFDSX5:4:1356:2709:34084/1	60	-
chr11	62872505	62872506	A01177:95:HFCNFDSX5:4:1108:6442:29997	60	-
chr11	62873523	62873524	A01177:95:HFCNFDSX5:4:1136:21296:18991/1	60	+
chr11	62883457	62883458	A01177:95:HFCNFDSX5:4:1118:30662:27101	60	+
chr11	63532623	63532624	A01177:95:HFCNFDSX5:4:1261:4110:22639	60	+
chr11	63586627	63586628	A01177:95:HFCNFDSX5:4:1117:30174:12571/1	60	+
chr11	63627567	63627568	A01177:95:HFCNFDSX5:4:1218:20437:28776/1	60	+
chr11	63633893	63633894	A01177:95:HFCNFDSX5:4:1341:16920:1924/1	60	-
chr11	63649760	63649761	A01177:95:HFCNFDSX5:4:2651:1579:12618/1	60	+
chr11	63651489	63651490	A01177:95:HFCNFDSX5:4:2217:6569:14528/1	60	+
chr11	63660098	63660099	A01177:95:HFCNFDSX5:4:1131:28257:17112/1	60	+
chr11	63669639	63669640	A01177:95:HFCNFDSX5:4:1655:28944:23750/1	60	-
chr11	63669640	63669641	A01177:95:HFCNFDSX5:4:1440:4878:2049	60	-
chr11	63703879	63703880	A01177:95:HFCNFDSX5:4:1165:28791:11960/1	60	+
chr11	63708639	63708640	A01177:95:HFCNFDSX5:4:1107:27896:19179/1	60	+
chr11	63757685	63757686	A01177:95:HFCNFDSX5:4:1108:2085:10332/1	60	+
chr11	63893647	63893648	A01177:95:HFCNFDSX5:4:1558:9751:18975/1	60	+
chr11	64771404	64771405	A01177:95:HFCNFDSX5:4:1476:19687:21840	60	-
chr11	64774885	64774886	A01177:95:HFCNFDSX5:4:1178:18313:30420	60	-
chr11	64775044	64775045	A01177:95:HFCNFDSX5:4:1106:22770:28181/1	60	+
chr11	64775818	64775819	A01177:95:HFCNFDSX5:4:1140:30020:10207/1	60	+
chr11	64777208	64777209	A01177:95:HFCNFDSX5:4:1255:3378:18834/1	60	-
chr11	65042431	65042432	A01177:95:HFCNFDSX5:4:1169:26675:6167/1	60	+
chr11	65125359	65125360	A01177:95:HFCNFDSX5:4:1116:2835:17581	60	-
chr11	65192313	65192314	A01177:95:HFCNFDSX5:4:2232:26630:35462/1	60	+
chr11	65192812	65192813	A01177:95:HFCNFDSX5:4:1221:5050:18474/1	60	-
chr11	65196694	65196695	A01177:95:HFCNFDSX5:4:1109:6696:6417/1	60	-
chr11	65196702	65196703	A01177:95:HFCNFDSX5:4:1237:10682:18020/1	60	+
chr11	65196863	65196864	A01177:95:HFCNFDSX5:4:1321:20374:6903/1	60	+
chr11	65197453	65197454	A01177:95:HFCNFDSX5:4:1235:29053:6277/1	60	-
chr11	65273469	65273470	A01177:95:HFCNFDSX5:4:1150:14678:4742/1	60	+
chr11	65278355	65278356	A01177:95:HFCNFDSX5:4:1209:18819:13980/1	60	+
chr11	65283869	65283870	A01177:95:HFCNFDSX5:4:1101:14371:25535/1	60	-
chr11	65289803	65289804	A01177:95:HFCNFDSX5:4:1102:27489:34006	60	+
chr11	65341877	65341878	A01177:95:HFCNFDSX5:4:1142:13223:7983/1	60	+
chr11	65348962	65348963	A01177:95:HFCNFDSX5:4:1429:1497:9659/1	60	+
chr11	65401838	65401839	A01177:95:HFCNFDSX5:4:2308:22028:22921/1	60	-
chr11	65401839	65401840	A01177:95:HFCNFDSX5:4:2515:20708:11271/1	60	-
chr11	65401847	65401848	A01177:95:HFCNFDSX5:4:1214:21793:1407/1	60	-
chr11	65590994	65590995	A01177:95:HFCNFDSX5:4:1344:7672:19633/1	60	-
chr11	65618092	65618093	A01177:95:HFCNFDSX5:4:1154:28275:10066/1	60	-
chr11	65618133	65618134	A01177:95:HFCNFDSX5:4:1470:15863:35728/1	60	-
chr11	65666816	65666817	A01177:95:HFCNFDSX5:4:1316:1705:12931/1	60	+
chr11	65886912	65886913	A01177:95:HFCNFDSX5:4:1132:22553:1846	60	-
chr11	65996464	65996465	A01177:95:HFCNFDSX5:4:1143:31946:13416/1	60	+
chr11	66064140	66064141	A01177:95:HFCNFDSX5:4:2576:8332:14544/1	60	-
chr11	66065371	66065372	A01177:95:HFCNFDSX5:4:2321:16640:13620	60	-
chr11	66084376	66084377	A01177:95:HFCNFDSX5:4:1519:23963:23985	60	-
chr11	66123078	66123079	A01177:95:HFCNFDSX5:4:1146:22959:13636/1	60	-
chr11	66137482	66137483	A01177:95:HFCNFDSX5:4:1108:14389:21652/1	60	+
chr11	66140200	66140201	A01177:95:HFCNFDSX5:4:2133:3893:21512	60	-
chr11	66176937	66176938	A01177:95:HFCNFDSX5:4:1465:30327:32315/1	60	-
chr11	66601133	66601134	A01177:95:HFCNFDSX5:4:2336:25997:19210/1	60	+
chr11	66664734	66664735	A01177:95:HFCNFDSX5:4:2105:17463:18145	60	+
chr11	66717148	66717149	A01177:95:HFCNFDSX5:4:1451:20971:6026/1	60	+
chr11	66760363	66760364	A01177:95:HFCNFDSX5:4:1171:13286:30514/1	60	-
chr11	66761385	66761386	A01177:95:HFCNFDSX5:4:1144:18683:4695/1	60	+
chr11	66787774	66787775	A01177:95:HFCNFDSX5:4:1207:17065:9126/1	60	+
chr11	66805443	66805444	A01177:95:HFCNFDSX5:4:1116:23095:10332/1	60	+
chr11	66805445	66805446	A01177:95:HFCNFDSX5:4:1573:15808:18474	60	+
chr11	66839648	66839649	A01177:95:HFCNFDSX5:4:1130:8684:22357/1	60	-
chr11	67137629	67137630	A01177:95:HFCNFDSX5:4:1106:11993:29716/1	60	+
chr11	67139284	67139285	A01177:95:HFCNFDSX5:4:1522:12454:36965/1	60	-
chr11	67160450	67160451	A01177:95:HFCNFDSX5:4:1434:18674:35869	60	-
chr11	67176834	67176835	A01177:95:HFCNFDSX5:4:1242:10050:18709/1	60	+
chr11	67177251	67177252	A01177:95:HFCNFDSX5:4:1114:23050:15013/1	60	+
chr11	67179721	67179722	A01177:95:HFCNFDSX5:4:1116:26440:27367/1	60	-
chr11	67180852	67180853	A01177:95:HFCNFDSX5:4:2638:16161:5212/1	60	-
chr11	67198082	67198083	A01177:95:HFCNFDSX5:4:1316:29333:6950/1	60	-
chr11	67204101	67204102	A01177:95:HFCNFDSX5:4:1139:10845:6872/1	60	-
chr11	67212675	67212676	A01177:95:HFCNFDSX5:4:1104:15935:32972/1	60	-
chr11	67220572	67220573	A01177:95:HFCNFDSX5:4:1142:23737:14951/1	60	-
chr11	67228285	67228286	A01177:95:HFCNFDSX5:4:1102:9787:8703/1	60	+
chr11	67272665	67272666	A01177:95:HFCNFDSX5:4:1654:5376:26741	60	+
chr11	67293998	67293999	A01177:95:HFCNFDSX5:4:1154:1868:31469/1	60	-
chr11	67296957	67296958	A01177:95:HFCNFDSX5:4:1106:31051:14152/1	60	+
chr11	67501565	67501566	A01177:95:HFCNFDSX5:4:1207:2193:2409/1	60	+
chr11	68094411	68094412	A01177:95:HFCNFDSX5:4:2148:24542:3505/1	60	-
chr11	68179238	68179239	A01177:95:HFCNFDSX5:4:2306:27525:25645	60	+
chr11	68260102	68260103	A01177:95:HFCNFDSX5:4:1153:13829:22498/1	60	+
chr11	68493215	68493216	A01177:95:HFCNFDSX5:4:1112:3396:33458	60	-
chr11	68499052	68499053	A01177:95:HFCNFDSX5:4:1241:1027:27821/1	60	+
chr11	68512137	68512138	A01177:95:HFCNFDSX5:4:1120:5086:25801/1	60	+
chr11	68613144	68613145	A01177:95:HFCNFDSX5:4:1632:25003:20713	60	+
chr11	68779987	68779988	A01177:95:HFCNFDSX5:4:2505:5068:34444	60	-
chr11	71947812	71947813	A01177:95:HFCNFDSX5:4:1351:27905:25582/1	60	+
chr11	71968797	71968798	A01177:95:HFCNFDSX5:4:1117:16125:15139/1	60	+
chr11	71969999	71970000	A01177:95:HFCNFDSX5:4:1627:12807:11647/1	60	-
chr11	72044411	72044412	A01177:95:HFCNFDSX5:4:1327:13702:15577/1	60	+
chr11	72053426	72053427	A01177:95:HFCNFDSX5:4:1627:23185:27586/1	60	+
chr11	72058955	72058956	A01177:95:HFCNFDSX5:4:1268:23023:12305/1	60	+
chr11	72864354	72864355	A01177:95:HFCNFDSX5:4:1518:2528:29199/1	60	+
chr11	72895273	72895274	A01177:95:HFCNFDSX5:4:1103:15573:26710/1	60	+
chr11	72898836	72898837	A01177:95:HFCNFDSX5:4:2635:20591:34929/1	60	-
chr11	72941129	72941130	A01177:95:HFCNFDSX5:4:1164:23683:17519/1	60	+
chr11	72969779	72969780	A01177:95:HFCNFDSX5:4:1136:12717:34632/1	60	-
chr11	72982277	72982278	A01177:95:HFCNFDSX5:4:1169:4969:7780	60	-
chr11	73037159	73037160	A01177:95:HFCNFDSX5:4:1117:18539:12868/1	60	-
chr11	73086460	73086461	A01177:95:HFCNFDSX5:4:1158:28854:1892/1	60	-
chr11	73786245	73786246	A01177:95:HFCNFDSX5:4:2337:5385:26036	60	-
chr11	73819627	73819628	A01177:95:HFCNFDSX5:4:1358:4119:17080/1	60	+
chr11	73911857	73911858	A01177:95:HFCNFDSX5:4:1210:4146:30091/1	60	-
chr11	74139078	74139079	A01177:95:HFCNFDSX5:4:1154:6334:31438	60	-
chr11	74146691	74146692	A01177:95:HFCNFDSX5:4:1153:7365:9925	60	-
chr11	74157783	74157784	A01177:95:HFCNFDSX5:4:1133:11053:35947/1	60	-
chr11	75914463	75914464	A01177:95:HFCNFDSX5:4:1167:13440:8547/1	60	-
chr11	75987303	75987304	A01177:95:HFCNFDSX5:4:1126:24126:22921/1	60	-
chr11	76035229	76035230	A01177:95:HFCNFDSX5:4:1231:20292:11146/1	60	-
chr11	76513253	76513254	A01177:95:HFCNFDSX5:4:1466:21730:21746	60	-
chr11	76528912	76528913	A01177:95:HFCNFDSX5:4:1267:2139:22013/1	60	+
chr11	77532249	77532250	A01177:95:HFCNFDSX5:4:2646:29776:7028/1	60	+
chr11	77726071	77726072	A01177:95:HFCNFDSX5:4:1136:8015:3411/1	60	+
chr11	81602511	81602512	A01177:95:HFCNFDSX5:4:1209:25355:14434/1	60	-
chr11	82445621	82445622	A01177:95:HFCNFDSX5:4:2366:25898:28307	60	+
chr11	85353974	85353975	A01177:95:HFCNFDSX5:4:1560:16016:1391/1	60	-
chr11	85991650	85991651	A01177:95:HFCNFDSX5:4:1202:15167:28573	60	+
chr11	87112979	87112980	A01177:95:HFCNFDSX5:4:1115:27507:3004/1	60	+
chr11	87144089	87144090	A01177:95:HFCNFDSX5:4:1136:7274:34851/1	60	+
chr11	88335341	88335342	A01177:95:HFCNFDSX5:4:1175:4878:3803/1	60	+
chr11	88343256	88343257	A01177:95:HFCNFDSX5:4:2220:16875:10207/1	60	+
chr11	90448167	90448168	A01177:95:HFCNFDSX5:4:1224:15004:17769/1	60	+
chr11	90529052	90529053	A01177:95:HFCNFDSX5:4:1310:16360:33708/1	60	+
chr11	94452383	94452384	A01177:95:HFCNFDSX5:4:1225:27986:34992/1	60	+
chr11	95779213	95779214	A01177:95:HFCNFDSX5:4:1104:32859:20134/1	60	+
chr11	107346265	107346266	A01177:95:HFCNFDSX5:4:1117:32190:6605/1	60	+
chr11	107446329	107446330	A01177:95:HFCNFDSX5:4:1136:25102:26115	60	-
chr11	107913430	107913431	A01177:95:HFCNFDSX5:4:1220:30246:5807/1	60	+
chr11	108102789	108102790	A01177:95:HFCNFDSX5:4:1101:9263:14528/1	60	-
chr11	108163970	108163971	A01177:95:HFCNFDSX5:4:1106:9896:7545/1	60	+
chr11	111626666	111626667	A01177:95:HFCNFDSX5:4:1144:8115:9283/1	60	+
chr11	111713331	111713332	A01177:95:HFCNFDSX5:4:1354:4725:36761	60	-
chr11	113867162	113867163	A01177:95:HFCNFDSX5:4:1278:23845:4679/1	60	+
chr11	116445073	116445074	A01177:95:HFCNFDSX5:4:2109:18285:6417/1	60	+
chr11	116879543	116879544	A01177:95:HFCNFDSX5:4:1251:13865:22122/1	60	-
chr11	116880148	116880149	A01177:95:HFCNFDSX5:4:1361:6551:23985/1	60	+
chr11	116892646	116892647	A01177:95:HFCNFDSX5:4:1109:12979:5588/1	60	+
chr11	116917767	116917768	A01177:95:HFCNFDSX5:4:1154:15483:22169/1	60	-
chr11	116991072	116991073	A01177:95:HFCNFDSX5:4:1130:7365:26678/1	60	+
chr11	117238951	117238952	A01177:95:HFCNFDSX5:4:2670:22670:8312	60	-
chr11	117372510	117372511	A01177:95:HFCNFDSX5:4:1370:17689:14998/1	60	-
chr11	118185466	118185467	A01177:95:HFCNFDSX5:4:2108:32841:29684	60	+
chr11	118326546	118326547	A01177:95:HFCNFDSX5:4:1132:8513:35180/1	60	-
chr11	118461314	118461315	A01177:95:HFCNFDSX5:4:1504:25907:26600	60	-
chr11	118471873	118471874	A01177:95:HFCNFDSX5:4:1159:28881:12148/1	60	+
chr11	118479262	118479263	A01177:95:HFCNFDSX5:4:1409:24162:15593/1	60	+
chr11	119219647	119219648	A01177:95:HFCNFDSX5:4:1237:20772:32769/1	60	-
chr11	119266254	119266255	A01177:95:HFCNFDSX5:4:1475:12843:24392/1	60	+
chr11	119277328	119277329	A01177:95:HFCNFDSX5:4:1677:9914:17597/1	60	+
chr11	119723020	119723021	A01177:95:HFCNFDSX5:4:2623:15817:6558	60	-
chr11	119862530	119862531	A01177:95:HFCNFDSX5:4:2203:13060:10144/1	60	-
chr11	120658999	120659000	A01177:95:HFCNFDSX5:4:2229:16504:28948/1	60	+
chr11	121304805	121304806	A01177:95:HFCNFDSX5:4:1303:29857:9111/1	60	-
chr11	123070149	123070150	A01177:95:HFCNFDSX5:4:1110:28275:8375/1	60	-
chr11	123302927	123302928	A01177:95:HFCNFDSX5:4:1315:1009:6715/1	60	-
chr11	123908874	123908875	A01177:95:HFCNFDSX5:4:1623:7328:9298	60	+
chr11	125631870	125631871	A01177:95:HFCNFDSX5:4:2216:19642:11553	60	-
chr11	125631871	125631872	A01177:95:HFCNFDSX5:4:1354:26232:29262	60	-
chr11	125631872	125631873	A01177:95:HFCNFDSX5:4:2168:30888:15436	60	-
chr11	125631873	125631874	A01177:95:HFCNFDSX5:4:1230:23746:9236	60	-
chr11	125631874	125631875	A01177:95:HFCNFDSX5:4:2149:16767:26710	60	-
chr11	125632799	125632800	A01177:95:HFCNFDSX5:4:1420:11831:10113	60	+
chr11	125644030	125644031	A01177:95:HFCNFDSX5:4:1342:29939:12727/1	60	+
chr11	126231711	126231712	A01177:95:HFCNFDSX5:4:1263:23068:18302/1	60	+
chr11	128435041	128435042	A01177:95:HFCNFDSX5:4:1363:31268:3818/1	60	-
chr11	128545464	128545465	A01177:95:HFCNFDSX5:4:1127:24008:2237/1	60	-
chr11	128708463	128708464	A01177:95:HFCNFDSX5:4:2204:5014:6355	60	-
chr11	129052465	129052466	A01177:95:HFCNFDSX5:4:1114:8024:34272/1	60	-
chr11	129132074	129132075	A01177:95:HFCNFDSX5:4:1111:14778:27117/1	60	+
chr11	130275306	130275307	A01177:95:HFCNFDSX5:4:1348:6976:32831/1	60	-
chr11	134177273	134177274	A01177:95:HFCNFDSX5:4:1322:30987:24283	60	-
chr11	134179653	134179654	A01177:95:HFCNFDSX5:4:1627:23140:32299/1	60	-
chr11	134215153	134215154	A01177:95:HFCNFDSX5:4:1412:7355:4773/1	60	-
chr12	285726	285727	A01177:95:HFCNFDSX5:4:2430:24858:23187	60	-
chr12	329463	329464	A01177:95:HFCNFDSX5:4:1544:7708:6511/1	60	+
chr12	734649	734650	A01177:95:HFCNFDSX5:4:1519:5367:25254/1	60	+
chr12	757607	757608	A01177:95:HFCNFDSX5:4:1106:28519:35822/1	60	-
chr12	760385	760386	A01177:95:HFCNFDSX5:4:1106:31177:35133/1	60	+
chr12	769226	769227	A01177:95:HFCNFDSX5:4:1128:7808:12007	60	-
chr12	769500	769501	A01177:95:HFCNFDSX5:4:1101:4047:3991/1	60	+
chr12	791992	791993	A01177:95:HFCNFDSX5:4:1106:13160:27258/1	60	-
chr12	794193	794194	A01177:95:HFCNFDSX5:4:1354:18665:12868	60	-
chr12	820301	820302	A01177:95:HFCNFDSX5:4:1127:24415:23265/1	60	+
chr12	837180	837181	A01177:95:HFCNFDSX5:4:1663:5764:5556/1	60	+
chr12	865967	865968	A01177:95:HFCNFDSX5:4:1104:2211:20102/1	60	-
chr12	867778	867779	A01177:95:HFCNFDSX5:4:1310:19397:19930/1	60	-
chr12	890767	890768	A01177:95:HFCNFDSX5:4:1271:6885:28009	60	-
chr12	893857	893858	A01177:95:HFCNFDSX5:4:1123:21052:22827/1	60	+
chr12	1035550	1035551	A01177:95:HFCNFDSX5:4:1104:1868:32534	60	+
chr12	1042194	1042195	A01177:95:HFCNFDSX5:4:1645:15329:30389/1	60	-
chr12	1185779	1185780	A01177:95:HFCNFDSX5:4:1125:1452:20478/1	60	+
chr12	1194211	1194212	A01177:95:HFCNFDSX5:4:1115:24026:13636/1	60	-
chr12	1205901	1205902	A01177:95:HFCNFDSX5:4:1165:3938:29450/1	60	+
chr12	2832257	2832258	A01177:95:HFCNFDSX5:4:1102:2510:25755/1	60	+
chr12	2930826	2930827	A01177:95:HFCNFDSX5:4:1130:4056:13495/1	60	-
chr12	3715617	3715618	A01177:95:HFCNFDSX5:4:1102:3649:33520	60	-
chr12	4555668	4555669	A01177:95:HFCNFDSX5:4:2437:31973:5666/1	60	-
chr12	4570941	4570942	A01177:95:HFCNFDSX5:4:1615:14335:36182	60	-
chr12	5960298	5960299	A01177:95:HFCNFDSX5:4:2111:15474:35587	60	+
chr12	6469188	6469189	A01177:95:HFCNFDSX5:4:1137:31304:9330/1	60	+
chr12	6497637	6497638	A01177:95:HFCNFDSX5:4:1151:22110:29669/1	60	+
chr12	6677869	6677870	A01177:95:HFCNFDSX5:4:1549:25843:27774/1	60	-
chr12	6785191	6785192	A01177:95:HFCNFDSX5:4:2440:24578:14372	60	+
chr12	6879015	6879016	A01177:95:HFCNFDSX5:4:1178:22281:9298	60	-
chr12	6933329	6933330	A01177:95:HFCNFDSX5:4:2463:20537:13855	60	-
chr12	7005154	7005155	A01177:95:HFCNFDSX5:4:1142:26829:23469	60	+
chr12	8769795	8769796	A01177:95:HFCNFDSX5:4:1467:14633:2816/1	60	+
chr12	8938244	8938245	A01177:95:HFCNFDSX5:4:1105:29568:8609	60	-
chr12	9666988	9666989	A01177:95:HFCNFDSX5:4:2611:25626:24298/1	60	+
chr12	11660068	11660069	A01177:95:HFCNFDSX5:4:1123:25066:21480/1	60	+
chr12	11670361	11670362	A01177:95:HFCNFDSX5:4:1314:28501:35383/1	60	+
chr12	11731410	11731411	A01177:95:HFCNFDSX5:4:1124:32588:11647/1	60	-
chr12	11844195	11844196	A01177:95:HFCNFDSX5:4:1172:30427:20995/1	60	+
chr12	11844200	11844201	A01177:95:HFCNFDSX5:4:1172:31792:19852/1	60	+
chr12	11862846	11862847	A01177:95:HFCNFDSX5:4:1229:11912:5682/1	60	-
chr12	11902662	11902663	A01177:95:HFCNFDSX5:4:1411:19750:2566/1	60	-
chr12	11924996	11924997	A01177:95:HFCNFDSX5:4:2376:12020:11443/1	60	-
chr12	12783104	12783105	A01177:95:HFCNFDSX5:4:2566:29677:19006/1	60	-
chr12	14399159	14399160	A01177:95:HFCNFDSX5:4:1143:6352:26616/1	60	-
chr12	14470504	14470505	A01177:95:HFCNFDSX5:4:1211:11442:30796/1	60	+
chr12	14470505	14470506	A01177:95:HFCNFDSX5:4:1102:14479:14387/1	60	+
chr12	14972178	14972179	A01177:95:HFCNFDSX5:4:2136:21215:22514/1	60	-
chr12	15263162	15263163	A01177:95:HFCNFDSX5:4:1156:28203:27038/1	60	+
chr12	15890405	15890406	A01177:95:HFCNFDSX5:4:2426:11957:30655/1	60	+
chr12	22475641	22475642	A01177:95:HFCNFDSX5:4:1518:11641:13730/1	60	+
chr12	22496853	22496854	A01177:95:HFCNFDSX5:4:1102:5900:3317/1	60	+
chr12	22663425	22663426	A01177:95:HFCNFDSX5:4:1236:24062:35243/1	60	+
chr12	25227864	25227865	A01177:95:HFCNFDSX5:4:1126:23583:31407/1	60	-
chr12	26446353	26446354	A01177:95:HFCNFDSX5:4:1105:11487:26897/1	60	+
chr12	28249451	28249452	A01177:95:HFCNFDSX5:4:1255:4399:13808/1	60	+
chr12	28555237	28555238	A01177:95:HFCNFDSX5:4:1146:18801:24377/1	60	-
chr12	28555239	28555240	A01177:95:HFCNFDSX5:4:2655:19705:6590	60	-
chr12	29155142	29155143	A01177:95:HFCNFDSX5:4:1102:3269:5274/1	60	-
chr12	29218335	29218336	A01177:95:HFCNFDSX5:4:1402:12617:16110	60	+
chr12	32117249	32117250	A01177:95:HFCNFDSX5:4:1329:20482:30796/1	60	+
chr12	32201830	32201831	A01177:95:HFCNFDSX5:4:1106:21450:34319/1	60	+
chr12	32729544	32729545	A01177:95:HFCNFDSX5:4:1161:20211:3583/1	60	-
chr12	37318996	37318997	A01177:95:HFCNFDSX5:4:1154:5204:25222/1	60	-
chr12	39340810	39340811	A01177:95:HFCNFDSX5:4:1311:20175:24220/1	60	+
chr12	41097777	41097778	A01177:95:HFCNFDSX5:4:2107:7925:18129/1	60	-
chr12	42395290	42395291	A01177:95:HFCNFDSX5:4:2127:17210:5901	60	-
chr12	44006381	44006382	A01177:95:HFCNFDSX5:4:1265:26784:5415	60	+
chr12	45109104	45109105	A01177:95:HFCNFDSX5:4:1420:31331:27477/1	60	+
chr12	45753099	45753100	A01177:95:HFCNFDSX5:4:2611:4499:36464/1	60	-
chr12	45814055	45814056	A01177:95:HFCNFDSX5:4:1124:30300:19742/1	60	-
chr12	46504942	46504943	A01177:95:HFCNFDSX5:4:1440:26124:22247/1	60	+
chr12	47652471	47652472	A01177:95:HFCNFDSX5:4:1276:11234:32127/1	60	-
chr12	47695763	47695764	A01177:95:HFCNFDSX5:4:1107:20283:13135/1	60	-
chr12	48074994	48074995	A01177:95:HFCNFDSX5:4:1174:10945:30467/1	60	-
chr12	48074996	48074997	A01177:95:HFCNFDSX5:4:1148:6686:1861/1	60	-
chr12	48669483	48669484	A01177:95:HFCNFDSX5:4:1131:15347:20369/1	60	-
chr12	48674344	48674345	A01177:95:HFCNFDSX5:4:1130:1741:36761/1	60	-
chr12	48678940	48678941	A01177:95:HFCNFDSX5:4:1312:24795:16783/1	60	-
chr12	48679056	48679057	A01177:95:HFCNFDSX5:4:1108:12093:27759/1	60	+
chr12	48696050	48696051	A01177:95:HFCNFDSX5:4:2607:25057:9565	60	-
chr12	48846530	48846531	A01177:95:HFCNFDSX5:4:1102:25626:14591/1	60	+
chr12	48927981	48927982	A01177:95:HFCNFDSX5:4:1129:24704:12493	60	-
chr12	49009112	49009113	A01177:95:HFCNFDSX5:4:1110:9670:7028/1	60	-
chr12	49746462	49746463	A01177:95:HFCNFDSX5:4:1165:23032:30545/1	60	-
chr12	49748518	49748519	A01177:95:HFCNFDSX5:4:2626:6804:17660/1	60	-
chr12	49748520	49748521	A01177:95:HFCNFDSX5:4:1103:1832:18818/1	60	-
chr12	50001024	50001025	A01177:95:HFCNFDSX5:4:1114:32750:29496/1	60	+
chr12	50069229	50069230	A01177:95:HFCNFDSX5:4:2223:32805:2159/1	60	-
chr12	50443897	50443898	A01177:95:HFCNFDSX5:4:1409:4887:29434/1	60	-
chr12	50453742	50453743	A01177:95:HFCNFDSX5:4:1305:21558:26553/1	60	+
chr12	50696829	50696830	A01177:95:HFCNFDSX5:4:1122:6524:22279/1	60	-
chr12	50724149	50724150	A01177:95:HFCNFDSX5:4:1251:13910:26177/1	60	+
chr12	50779541	50779542	A01177:95:HFCNFDSX5:4:1119:31033:30749/1	60	+
chr12	51602506	51602507	A01177:95:HFCNFDSX5:4:1133:15356:24361/1	60	+
chr12	51876623	51876624	A01177:95:HFCNFDSX5:4:1158:1660:32675	60	-
chr12	52625974	52625975	A01177:95:HFCNFDSX5:4:1111:25789:22795/1	60	+
chr12	52629844	52629845	A01177:95:HFCNFDSX5:4:1155:4607:6934	60	-
chr12	52641258	52641259	A01177:95:HFCNFDSX5:4:1145:29523:3490/1	60	+
chr12	52674627	52674628	A01177:95:HFCNFDSX5:4:1137:10239:33536/1	60	+
chr12	52681024	52681025	A01177:95:HFCNFDSX5:4:2176:5846:3192	60	-
chr12	52684306	52684307	A01177:95:HFCNFDSX5:4:2158:10954:27821	60	-
chr12	52723362	52723363	A01177:95:HFCNFDSX5:4:1653:16152:17378/1	60	-
chr12	53455310	53455311	A01177:95:HFCNFDSX5:4:1427:25373:23422/1	60	+
chr12	53580069	53580070	A01177:95:HFCNFDSX5:4:1249:23493:10175/1	60	-
chr12	53623060	53623061	A01177:95:HFCNFDSX5:4:1407:23167:20541/1	60	-
chr12	53676160	53676161	A01177:95:HFCNFDSX5:4:1153:20003:25175/1	60	+
chr12	54235954	54235955	A01177:95:HFCNFDSX5:4:1355:13205:10457/1	60	+
chr12	54267969	54267970	A01177:95:HFCNFDSX5:4:1338:27932:18333/1	60	+
chr12	54461699	54461700	A01177:95:HFCNFDSX5:4:2326:16902:6496/1	60	+
chr12	54970758	54970759	A01177:95:HFCNFDSX5:4:1225:19054:29450/1	60	+
chr12	54970946	54970947	A01177:95:HFCNFDSX5:4:1655:6497:34444	60	-
chr12	55755464	55755465	A01177:95:HFCNFDSX5:4:1108:21043:23406/1	60	+
chr12	56182967	56182968	A01177:95:HFCNFDSX5:4:1171:15221:33113/1	60	-
chr12	56184158	56184159	A01177:95:HFCNFDSX5:4:1124:28140:34287/1	60	+
chr12	56184247	56184248	A01177:95:HFCNFDSX5:4:1128:3920:30044	60	+
chr12	56324680	56324681	A01177:95:HFCNFDSX5:4:2255:23330:31187/1	60	-
chr12	56724185	56724186	A01177:95:HFCNFDSX5:4:1113:31331:35650/1	60	+
chr12	57367746	57367747	A01177:95:HFCNFDSX5:4:1433:15700:21355	60	+
chr12	57383528	57383529	A01177:95:HFCNFDSX5:4:1129:32967:4789/1	60	-
chr12	57410122	57410123	A01177:95:HFCNFDSX5:4:1251:2555:31845	60	-
chr12	57410123	57410124	A01177:95:HFCNFDSX5:4:1214:9833:7341/1	60	-
chr12	57457680	57457681	A01177:95:HFCNFDSX5:4:2232:12138:36542	60	-
chr12	57659612	57659613	A01177:95:HFCNFDSX5:4:1376:16450:18020	60	+
chr12	59784271	59784272	A01177:95:HFCNFDSX5:4:1112:5113:4492	60	+
chr12	62354157	62354158	A01177:95:HFCNFDSX5:4:1153:28022:32080/1	60	+
chr12	64413393	64413394	A01177:95:HFCNFDSX5:4:1166:2446:20290/1	60	-
chr12	66922375	66922376	A01177:95:HFCNFDSX5:4:2473:25102:30436	60	-
chr12	69894223	69894224	A01177:95:HFCNFDSX5:4:1643:6876:27993/1	60	+
chr12	70275834	70275835	A01177:95:HFCNFDSX5:4:1442:16812:28322/1	60	-
chr12	70287355	70287356	A01177:95:HFCNFDSX5:4:1117:26503:22028/1	60	+
chr12	73547705	73547706	A01177:95:HFCNFDSX5:4:1346:12590:23234/1	60	+
chr12	76634725	76634726	A01177:95:HFCNFDSX5:4:2278:30327:30874	60	+
chr12	78524998	78524999	A01177:95:HFCNFDSX5:4:1373:18692:34867/1	60	+
chr12	79236868	79236869	A01177:95:HFCNFDSX5:4:1171:9679:33285/1	60	+
chr12	79624192	79624193	A01177:95:HFCNFDSX5:4:1108:31602:28166/1	60	-
chr12	79808309	79808310	A01177:95:HFCNFDSX5:4:1138:10068:8563/1	60	-
chr12	79847505	79847506	A01177:95:HFCNFDSX5:4:1159:10041:16908/1	60	+
chr12	88090770	88090771	A01177:95:HFCNFDSX5:4:2253:25165:35837/1	60	-
chr12	88131025	88131026	A01177:95:HFCNFDSX5:4:1307:13250:7686	60	-
chr12	95229555	95229556	A01177:95:HFCNFDSX5:4:1110:7102:29731/1	60	-
chr12	95247371	95247372	A01177:95:HFCNFDSX5:4:1334:1759:26083/1	60	-
chr12	96004290	96004291	A01177:95:HFCNFDSX5:4:1116:17734:16110/1	60	-
chr12	96340672	96340673	A01177:95:HFCNFDSX5:4:1222:26612:11913	60	-
chr12	98687960	98687961	A01177:95:HFCNFDSX5:4:1316:16007:14121	60	-
chr12	100176985	100176986	A01177:95:HFCNFDSX5:4:1352:16830:24251/1	60	-
chr12	101716050	101716051	A01177:95:HFCNFDSX5:4:1163:4309:20008/1	60	-
chr12	103981326	103981327	A01177:95:HFCNFDSX5:4:1217:21847:31876	60	+
chr12	104512512	104512513	A01177:95:HFCNFDSX5:4:1134:5113:21840/1	60	-
chr12	106990945	106990946	A01177:95:HFCNFDSX5:4:1107:4119:29387/1	60	+
chr12	108538858	108538859	A01177:95:HFCNFDSX5:4:2617:7428:7999	60	-
chr12	110134850	110134851	A01177:95:HFCNFDSX5:4:1118:25129:19053/1	60	-
chr12	110164088	110164089	A01177:95:HFCNFDSX5:4:1140:24596:18255/1	60	-
chr12	110394955	110394956	A01177:95:HFCNFDSX5:4:1142:15094:28134/1	60	+
chr12	111474132	111474133	A01177:95:HFCNFDSX5:4:1444:7337:6496/1	60	+
chr12	111579912	111579913	A01177:95:HFCNFDSX5:4:1123:27181:11647/1	60	+
chr12	111980458	111980459	A01177:95:HFCNFDSX5:4:2244:11279:14074/1	60	+
chr12	111985419	111985420	A01177:95:HFCNFDSX5:4:1123:18285:22326/1	60	-
chr12	112088821	112088822	A01177:95:HFCNFDSX5:4:2356:22182:10034/1	60	+
chr12	112257922	112257923	A01177:95:HFCNFDSX5:4:2271:1642:36965	60	-
chr12	112322696	112322697	A01177:95:HFCNFDSX5:4:2525:32850:24596	60	-
chr12	112441371	112441372	A01177:95:HFCNFDSX5:4:1250:23827:8719/1	60	+
chr12	112499608	112499609	A01177:95:HFCNFDSX5:4:1106:15031:14591/1	60	+
chr12	112499610	112499611	A01177:95:HFCNFDSX5:4:2553:28176:4257/1	60	+
chr12	114982336	114982337	A01177:95:HFCNFDSX5:4:1631:11776:27618/1	60	-
chr12	116007052	116007053	A01177:95:HFCNFDSX5:4:1114:31141:32878/1	60	-
chr12	116205281	116205282	A01177:95:HFCNFDSX5:4:1168:9724:19429/1	60	-
chr12	117170335	117170336	A01177:95:HFCNFDSX5:4:1146:31946:17300/1	60	-
chr12	118256551	118256552	A01177:95:HFCNFDSX5:4:1108:32353:12148/1	60	-
chr12	118416792	118416793	A01177:95:HFCNFDSX5:4:2550:23339:30138/1	60	-
chr12	118923779	118923780	A01177:95:HFCNFDSX5:4:2621:11478:19116	60	-
chr12	120045106	120045107	A01177:95:HFCNFDSX5:4:1530:28610:31970/1	60	+
chr12	120084026	120084027	A01177:95:HFCNFDSX5:4:1549:25464:31281/1	60	+
chr12	120205493	120205494	A01177:95:HFCNFDSX5:4:1329:6307:22529	60	+
chr12	120785977	120785978	A01177:95:HFCNFDSX5:4:1158:8223:21997/1	60	-
chr12	120786369	120786370	A01177:95:HFCNFDSX5:4:2218:1497:35211	60	+
chr12	120804350	120804351	A01177:95:HFCNFDSX5:4:2302:21947:26036/1	60	-
chr12	120804352	120804353	A01177:95:HFCNFDSX5:4:1678:32786:32377/1	60	-
chr12	120869737	120869738	A01177:95:HFCNFDSX5:4:2150:32741:8656	60	+
chr12	120884264	120884265	A01177:95:HFCNFDSX5:4:1111:4634:29590/1	60	-
chr12	121330789	121330790	A01177:95:HFCNFDSX5:4:1113:26323:35274/1	60	-
chr12	121758811	121758812	A01177:95:HFCNFDSX5:4:1206:17734:12258	60	-
chr12	121827231	121827232	A01177:95:HFCNFDSX5:4:1450:15609:27492/1	60	-
chr12	122220977	122220978	A01177:95:HFCNFDSX5:4:1339:1136:1611/1	60	-
chr12	122301088	122301089	A01177:95:HFCNFDSX5:4:1111:10095:3850/1	60	-
chr12	122376526	122376527	A01177:95:HFCNFDSX5:4:1119:26802:36573/1	60	-
chr12	122493900	122493901	A01177:95:HFCNFDSX5:4:2269:7735:15327/1	60	-
chr12	122512900	122512901	A01177:95:HFCNFDSX5:4:1130:29107:9251/1	60	+
chr12	122536708	122536709	A01177:95:HFCNFDSX5:4:1565:8422:10473/1	60	+
chr12	122563248	122563249	A01177:95:HFCNFDSX5:4:1119:6985:19163/1	60	+
chr12	122564828	122564829	A01177:95:HFCNFDSX5:4:1131:8504:6511/1	60	+
chr12	122598003	122598004	A01177:95:HFCNFDSX5:4:1266:29062:5854/1	60	+
chr12	122630544	122630545	A01177:95:HFCNFDSX5:4:1110:24505:15060	60	+
chr12	122890327	122890328	A01177:95:HFCNFDSX5:4:1320:15094:14137/1	60	-
chr12	123127627	123127628	A01177:95:HFCNFDSX5:4:2342:19470:4304/1	60	+
chr12	123162025	123162026	A01177:95:HFCNFDSX5:4:1141:22236:4022/1	60	+
chr12	123163701	123163702	A01177:95:HFCNFDSX5:4:2218:19479:34350/1	60	-
chr12	123184151	123184152	A01177:95:HFCNFDSX5:4:2145:27263:5306	60	-
chr12	123192681	123192682	A01177:95:HFCNFDSX5:4:1544:8947:1736	60	-
chr12	123800637	123800638	A01177:95:HFCNFDSX5:4:1260:23204:3912	60	+
chr12	123992236	123992237	A01177:95:HFCNFDSX5:4:1105:18855:35900/1	60	+
chr12	124809249	124809250	A01177:95:HFCNFDSX5:4:1164:13467:35869/1	60	-
chr12	129285523	129285524	A01177:95:HFCNFDSX5:4:2225:31358:23641	60	-
chr12	129330038	129330039	A01177:95:HFCNFDSX5:4:2617:29595:36432/1	60	-
chr12	129354575	129354576	A01177:95:HFCNFDSX5:4:1359:21477:18458	60	+
chr12	129379509	129379510	A01177:95:HFCNFDSX5:4:1102:5755:22326/1	60	+
chr12	129442275	129442276	A01177:95:HFCNFDSX5:4:1249:32163:14481/1	60	+
chr12	129498393	129498394	A01177:95:HFCNFDSX5:4:2348:19497:27743/1	60	+
chr12	129522411	129522412	A01177:95:HFCNFDSX5:4:1104:28275:9345/1	60	+
chr12	129575107	129575108	A01177:95:HFCNFDSX5:4:1638:15727:11976/1	60	+
chr12	129596671	129596672	A01177:95:HFCNFDSX5:4:2535:6244:22482/1	60	-
chr12	130893310	130893311	A01177:95:HFCNFDSX5:4:2509:25201:22028/1	60	-
chr12	131998262	131998263	A01177:95:HFCNFDSX5:4:1131:2962:5682/1	60	+
chr12	132090755	132090756	A01177:95:HFCNFDSX5:4:1246:28619:33238	60	-
chr12	132091895	132091896	A01177:95:HFCNFDSX5:4:2557:4969:10347	60	+
chr12	132097873	132097874	A01177:95:HFCNFDSX5:4:1104:17011:27289/1	60	+
chr12	132660447	132660448	A01177:95:HFCNFDSX5:4:2567:19434:4147/1	60	+
chr12	133110596	133110597	A01177:95:HFCNFDSX5:4:1114:11776:23735/1	60	-
chr13	19901927	19901928	A01177:95:HFCNFDSX5:4:1353:1262:24565/1	60	+
chr13	20035262	20035263	A01177:95:HFCNFDSX5:4:1112:16233:6621/1	60	+
chr13	20778661	20778662	A01177:95:HFCNFDSX5:4:1574:4996:19946	60	-
chr13	20867445	20867446	A01177:95:HFCNFDSX5:4:1109:15555:35258/1	60	+
chr13	21159181	21159182	A01177:95:HFCNFDSX5:4:1222:1208:4272/1	60	-
chr13	21419356	21419357	A01177:95:HFCNFDSX5:4:2111:22354:4163/1	60	+
chr13	21489030	21489031	A01177:95:HFCNFDSX5:4:1654:13521:24846/1	60	+
chr13	21504659	21504660	A01177:95:HFCNFDSX5:4:1241:4499:23249/1	60	+
chr13	29847135	29847136	A01177:95:HFCNFDSX5:4:1108:16034:36902/1	60	+
chr13	30611531	30611532	A01177:95:HFCNFDSX5:4:1306:16586:11397/1	60	-
chr13	31013430	31013431	A01177:95:HFCNFDSX5:4:1230:5647:15248/1	60	+
chr13	32683222	32683223	A01177:95:HFCNFDSX5:4:1238:21377:23641/1	60	-
chr13	39681297	39681298	A01177:95:HFCNFDSX5:4:1671:10031:12540	60	-
chr13	41319788	41319789	A01177:95:HFCNFDSX5:4:2246:6931:6637/1	60	-
chr13	41319789	41319790	A01177:95:HFCNFDSX5:4:1371:24279:7874/1	60	-
chr13	41361902	41361903	A01177:95:HFCNFDSX5:4:1141:23050:35524	60	-
chr13	42083690	42083691	A01177:95:HFCNFDSX5:4:2416:9254:5838/1	60	-
chr13	42212537	42212538	A01177:95:HFCNFDSX5:4:1130:26250:9189/1	60	+
chr13	44565645	44565646	A01177:95:HFCNFDSX5:4:1104:29559:13322/1	60	+
chr13	45195695	45195696	A01177:95:HFCNFDSX5:4:1101:10303:7936/1	60	+
chr13	45518596	45518597	A01177:95:HFCNFDSX5:4:2109:4643:5024	60	-
chr13	46043276	46043277	A01177:95:HFCNFDSX5:4:1144:18548:20055/1	60	+
chr13	46249951	46249952	A01177:95:HFCNFDSX5:4:1156:27950:23688	60	-
chr13	46273540	46273541	A01177:95:HFCNFDSX5:4:1545:31738:20760	60	-
chr13	46786385	46786386	A01177:95:HFCNFDSX5:4:1321:17282:22247/1	60	+
chr13	48363174	48363175	A01177:95:HFCNFDSX5:4:1110:30101:9721/1	60	-
chr13	48380828	48380829	A01177:95:HFCNFDSX5:4:1103:27805:35336/1	60	+
chr13	48523094	48523095	A01177:95:HFCNFDSX5:4:1345:13268:20588/1	60	-
chr13	49138610	49138611	A01177:95:HFCNFDSX5:4:2320:20844:25285/1	60	+
chr13	49271360	49271361	A01177:95:HFCNFDSX5:4:1102:29658:10300/1	60	-
chr13	49424991	49424992	A01177:95:HFCNFDSX5:4:1177:32344:4022	60	-
chr13	49707360	49707361	A01177:95:HFCNFDSX5:4:1546:6298:16282	60	-
chr13	50078862	50078863	A01177:95:HFCNFDSX5:4:1152:23041:10050/1	60	-
chr13	50112532	50112533	A01177:95:HFCNFDSX5:4:1102:32389:26490/1	60	+
chr13	50596549	50596550	A01177:95:HFCNFDSX5:4:1156:5647:27242/1	60	+
chr13	50960588	50960589	A01177:95:HFCNFDSX5:4:1117:11162:24205/1	60	+
chr13	51363253	51363254	A01177:95:HFCNFDSX5:4:1549:4752:18490/1	60	+
chr13	51587557	51587558	A01177:95:HFCNFDSX5:4:2229:23375:28667/1	60	-
chr13	52440441	52440442	A01177:95:HFCNFDSX5:4:2630:29541:20024/1	60	+
chr13	59487331	59487332	A01177:95:HFCNFDSX5:4:1129:3134:20071	60	+
chr13	59487332	59487333	A01177:95:HFCNFDSX5:4:1167:2130:7091	60	+
chr13	59849901	59849902	A01177:95:HFCNFDSX5:4:1678:8151:31641/1	60	-
chr13	60299645	60299646	A01177:95:HFCNFDSX5:4:1337:18304:11678	60	+
chr13	60455893	60455894	A01177:95:HFCNFDSX5:4:2425:10004:16877/1	60	-
chr13	63687762	63687763	A01177:95:HFCNFDSX5:4:1108:23249:30514/1	60	-
chr13	64033962	64033963	A01177:95:HFCNFDSX5:4:1134:16685:11819/1	60	-
chr13	64106773	64106774	A01177:95:HFCNFDSX5:4:1231:2808:13683/1	60	+
chr13	66377080	66377081	A01177:95:HFCNFDSX5:4:2451:11523:31532	60	-
chr13	66722729	66722730	A01177:95:HFCNFDSX5:4:1162:14362:15405	60	-
chr13	66907202	66907203	A01177:95:HFCNFDSX5:4:1350:21983:13009/1	60	-
chr13	67071472	67071473	A01177:95:HFCNFDSX5:4:1217:10004:14779/1	60	-
chr13	67433395	67433396	A01177:95:HFCNFDSX5:4:2628:26196:26725/1	60	-
chr13	68147962	68147963	A01177:95:HFCNFDSX5:4:1107:18439:28729/1	60	+
chr13	69921442	69921443	A01177:95:HFCNFDSX5:4:1129:4273:3380	60	-
chr13	71623394	71623395	A01177:95:HFCNFDSX5:4:1343:13693:5008/1	60	-
chr13	72820975	72820976	A01177:95:HFCNFDSX5:4:1117:9010:8860	60	-
chr13	75404745	75404746	A01177:95:HFCNFDSX5:4:1114:21016:17566/1	60	+
chr13	75591430	75591431	A01177:95:HFCNFDSX5:4:1160:14299:8656/1	60	+
chr13	77705707	77705708	A01177:95:HFCNFDSX5:4:1464:8748:1799/1	60	-
chr13	77755857	77755858	A01177:95:HFCNFDSX5:4:2243:24325:36010/1	60	+
chr13	79340730	79340731	A01177:95:HFCNFDSX5:4:1470:10167:2973/1	60	-
chr13	86601347	86601348	A01177:95:HFCNFDSX5:4:1155:20030:12665/1	60	-
chr13	86769412	86769413	A01177:95:HFCNFDSX5:4:2225:31331:24627	60	-
chr13	94072587	94072588	A01177:95:HFCNFDSX5:4:2153:28926:4836	60	+
chr13	95271109	95271110	A01177:95:HFCNFDSX5:4:1104:28673:17143/1	60	+
chr13	99221776	99221777	A01177:95:HFCNFDSX5:4:1430:4164:1157/1	60	+
chr13	100455152	100455153	A01177:95:HFCNFDSX5:4:1642:10149:23453	60	+
chr13	102155419	102155420	A01177:95:HFCNFDSX5:4:2503:10682:18458	60	-
chr13	110742226	110742227	A01177:95:HFCNFDSX5:4:2258:32579:33019/1	60	-
chr13	110854162	110854163	A01177:95:HFCNFDSX5:4:1453:29243:16783	60	-
chr13	112636059	112636060	A01177:95:HFCNFDSX5:4:2139:32045:25864/1	60	-
chr13	113087673	113087674	A01177:95:HFCNFDSX5:4:1104:22019:23437/1	60	+
chr13	113480476	113480477	A01177:95:HFCNFDSX5:4:2623:31403:9721	60	+
chr13	114253099	114253100	A01177:95:HFCNFDSX5:4:1110:4309:1501/1	60	+
chr14	18330519	18330520	A01177:95:HFCNFDSX5:4:2249:1723:11804/1	60	+
chr14	20393617	20393618	A01177:95:HFCNFDSX5:4:1464:25735:18850/1	60	-
chr14	21214450	21214451	A01177:95:HFCNFDSX5:4:1101:7708:25645/1	60	-
chr14	21247764	21247765	A01177:95:HFCNFDSX5:4:1440:9308:23437/1	60	-
chr14	21408734	21408735	A01177:95:HFCNFDSX5:4:2657:22959:28479/1	60	+
chr14	21408862	21408863	A01177:95:HFCNFDSX5:4:1102:3956:24627/1	60	+
chr14	21426369	21426370	A01177:95:HFCNFDSX5:4:1425:25717:18317	60	+
chr14	22125155	22125156	A01177:95:HFCNFDSX5:4:2206:27444:9972/1	60	-
chr14	22501655	22501656	A01177:95:HFCNFDSX5:4:1107:3043:9987/1	60	+
chr14	22733385	22733386	A01177:95:HFCNFDSX5:4:2538:20356:30201	60	-
chr14	23472301	23472302	A01177:95:HFCNFDSX5:4:1131:15383:15233	60	+
chr14	25015987	25015988	A01177:95:HFCNFDSX5:4:1101:15917:26804	60	+
chr14	26125525	26125526	A01177:95:HFCNFDSX5:4:1123:18747:2049/1	60	+
chr14	26472897	26472898	A01177:95:HFCNFDSX5:4:2465:14886:36511	60	-
chr14	27124155	27124156	A01177:95:HFCNFDSX5:4:2604:1506:9017	60	+
chr14	30639558	30639559	A01177:95:HFCNFDSX5:4:1263:4689:34006/1	60	-
chr14	30680798	30680799	A01177:95:HFCNFDSX5:4:2272:26775:25786	60	-
chr14	30928890	30928891	A01177:95:HFCNFDSX5:4:1507:16848:35744/1	60	+
chr14	30932563	30932564	A01177:95:HFCNFDSX5:4:1143:16523:13479	60	+
chr14	35006478	35006479	A01177:95:HFCNFDSX5:4:1233:21097:33270/1	60	+
chr14	35099613	35099614	A01177:95:HFCNFDSX5:4:2110:28094:13416/1	60	-
chr14	35099615	35099616	A01177:95:HFCNFDSX5:4:1214:18005:21245/1	60	-
chr14	35568011	35568012	A01177:95:HFCNFDSX5:4:1573:1262:30921/1	60	+
chr14	35694912	35694913	A01177:95:HFCNFDSX5:4:2304:30346:2409/1	60	-
chr14	35772905	35772906	A01177:95:HFCNFDSX5:4:1101:21061:7341/1	60	+
chr14	45103708	45103709	A01177:95:HFCNFDSX5:4:1134:16116:17378/1	60	-
chr14	45172061	45172062	A01177:95:HFCNFDSX5:4:1142:2148:15922/1	60	+
chr14	46508183	46508184	A01177:95:HFCNFDSX5:4:1327:3477:6449	60	+
chr14	49676443	49676444	A01177:95:HFCNFDSX5:4:1343:5999:20964/1	60	-
chr14	49833129	49833130	A01177:95:HFCNFDSX5:4:1476:18945:12978/1	60	+
chr14	50309444	50309445	A01177:95:HFCNFDSX5:4:2608:19651:16767	60	+
chr14	50770308	50770309	A01177:95:HFCNFDSX5:4:1108:19605:11992/1	60	+
chr14	50806730	50806731	A01177:95:HFCNFDSX5:4:2551:17815:4601	60	-
chr14	52249640	52249641	A01177:95:HFCNFDSX5:4:1146:4878:26976/1	60	+
chr14	52249642	52249643	A01177:95:HFCNFDSX5:4:1136:2528:9064	60	+
chr14	52889983	52889984	A01177:95:HFCNFDSX5:4:2236:6641:3912	60	-
chr14	53103585	53103586	A01177:95:HFCNFDSX5:4:1124:20943:9455/1	60	-
chr14	55612496	55612497	A01177:95:HFCNFDSX5:4:2124:2546:36652	60	-
chr14	55638162	55638163	A01177:95:HFCNFDSX5:4:2232:19479:15186/1	60	-
chr14	55658963	55658964	A01177:95:HFCNFDSX5:4:1218:23357:31892/1	60	+
chr14	55674462	55674463	A01177:95:HFCNFDSX5:4:1335:15429:31219/1	60	-
chr14	58262460	58262461	A01177:95:HFCNFDSX5:4:2140:12066:26804	60	+
chr14	58265120	58265121	A01177:95:HFCNFDSX5:4:1527:24749:11663	60	+
chr14	58302470	58302471	A01177:95:HFCNFDSX5:4:2160:18846:32503/1	60	+
chr14	58491023	58491024	A01177:95:HFCNFDSX5:4:1104:8531:20807/1	60	-
chr14	59249156	59249157	A01177:95:HFCNFDSX5:4:1112:26973:14857/1	60	+
chr14	59471863	59471864	A01177:95:HFCNFDSX5:4:1252:14678:17738/1	60	-
chr14	60378465	60378466	A01177:95:HFCNFDSX5:4:1172:16640:5134/1	60	-
chr14	64088042	64088043	A01177:95:HFCNFDSX5:4:1475:22327:20055/1	60	-
chr14	65325254	65325255	A01177:95:HFCNFDSX5:4:1654:17580:14215	60	-
chr14	65577190	65577191	A01177:95:HFCNFDSX5:4:2616:2139:16971	60	-
chr14	66762607	66762608	A01177:95:HFCNFDSX5:4:2273:10520:16517	60	+
chr14	67310099	67310100	A01177:95:HFCNFDSX5:4:1324:7798:33567/1	60	-
chr14	69458934	69458935	A01177:95:HFCNFDSX5:4:1227:13485:19774/1	60	+
chr14	71531527	71531528	A01177:95:HFCNFDSX5:4:1148:25572:28839/1	60	+
chr14	71626375	71626376	A01177:95:HFCNFDSX5:4:1219:3097:32221/1	60	+
chr14	73213851	73213852	A01177:95:HFCNFDSX5:4:1173:15609:22294/1	60	+
chr14	73321255	73321256	A01177:95:HFCNFDSX5:4:1122:13413:4085/1	60	-
chr14	73392056	73392057	A01177:95:HFCNFDSX5:4:1556:11333:22874/1	60	+
chr14	73803492	73803493	A01177:95:HFCNFDSX5:4:1265:25211:20666/1	60	+
chr14	73924716	73924717	A01177:95:HFCNFDSX5:4:1314:23131:1939/1	60	-
chr14	74440499	74440500	A01177:95:HFCNFDSX5:4:1648:21178:27054	60	-
chr14	74822556	74822557	A01177:95:HFCNFDSX5:4:1167:29053:29450	60	-
chr14	76191267	76191268	A01177:95:HFCNFDSX5:4:1106:17662:7435/1	60	+
chr14	76945337	76945338	A01177:95:HFCNFDSX5:4:1267:6560:31140	60	+
chr14	77101904	77101905	A01177:95:HFCNFDSX5:4:1251:15845:1282	60	-
chr14	81776236	81776237	A01177:95:HFCNFDSX5:4:2465:24885:29872	60	-
chr14	88751364	88751365	A01177:95:HFCNFDSX5:4:2420:24623:23907	60	-
chr14	90926755	90926756	A01177:95:HFCNFDSX5:4:1117:31403:15452/1	60	+
chr14	90975913	90975914	A01177:95:HFCNFDSX5:4:1621:7572:7185	60	-
chr14	95141875	95141876	A01177:95:HFCNFDSX5:4:1104:2419:16517/1	60	-
chr14	96432687	96432688	A01177:95:HFCNFDSX5:4:2128:2944:24158/1	60	-
chr14	96545051	96545052	A01177:95:HFCNFDSX5:4:1102:5782:21496/1	60	+
chr14	96813158	96813159	A01177:95:HFCNFDSX5:4:1127:10945:6574/1	60	-
chr14	96849468	96849469	A01177:95:HFCNFDSX5:4:1311:12780:6120/1	60	+
chr14	96878618	96878619	A01177:95:HFCNFDSX5:4:1235:1949:26819/1	60	+
chr14	98047190	98047191	A01177:95:HFCNFDSX5:4:1159:31421:30013/1	60	-
chr14	98050701	98050702	A01177:95:HFCNFDSX5:4:2456:21893:5556	60	-
chr14	98054614	98054615	A01177:95:HFCNFDSX5:4:1245:9399:20212	60	+
chr14	98117075	98117076	A01177:95:HFCNFDSX5:4:1324:17580:24330/1	60	+
chr14	98126671	98126672	A01177:95:HFCNFDSX5:4:1668:22896:6637/1	60	+
chr14	98140683	98140684	A01177:95:HFCNFDSX5:4:2635:21603:20306/1	60	+
chr14	98182889	98182890	A01177:95:HFCNFDSX5:4:1417:15212:2378	60	-
chr14	98408556	98408557	A01177:95:HFCNFDSX5:4:1243:31042:18646/1	60	-
chr14	98486663	98486664	A01177:95:HFCNFDSX5:4:1348:32199:6245/1	60	-
chr14	99180579	99180580	A01177:95:HFCNFDSX5:4:1105:25129:18270/1	60	+
chr14	99417989	99417990	A01177:95:HFCNFDSX5:4:1112:2537:26490/1	60	+
chr14	101898942	101898943	A01177:95:HFCNFDSX5:4:2122:5493:25347	60	-
chr14	102006734	102006735	A01177:95:HFCNFDSX5:4:1210:2600:33739	60	+
chr14	102010645	102010646	A01177:95:HFCNFDSX5:4:2563:12002:5087/1	60	-
chr14	102632647	102632648	A01177:95:HFCNFDSX5:4:1163:29514:1219	60	-
chr14	102632657	102632658	A01177:95:HFCNFDSX5:4:1207:27281:4742	60	-
chr14	102634001	102634002	A01177:95:HFCNFDSX5:4:1133:20672:8359/1	60	+
chr14	102710930	102710931	A01177:95:HFCNFDSX5:4:1230:2130:9659/1	60	-
chr14	102712092	102712093	A01177:95:HFCNFDSX5:4:1153:1217:25614/1	60	+
chr14	102716750	102716751	A01177:95:HFCNFDSX5:4:1113:15284:26866/1	60	-
chr14	102817173	102817174	A01177:95:HFCNFDSX5:4:1366:4544:4413	60	+
chr14	103167936	103167937	A01177:95:HFCNFDSX5:4:2109:32759:1611	60	+
chr14	103429340	103429341	A01177:95:HFCNFDSX5:4:1232:17418:27868/1	60	+
chr14	103471716	103471717	A01177:95:HFCNFDSX5:4:1135:11451:14372/1	60	+
chr14	103659909	103659910	A01177:95:HFCNFDSX5:4:1103:24469:14716/1	60	+
chr14	103871255	103871256	A01177:95:HFCNFDSX5:4:1670:6922:25535	60	-
chr14	105455378	105455379	A01177:95:HFCNFDSX5:4:1117:24985:10254/1	60	-
chr14	105995236	105995237	A01177:95:HFCNFDSX5:4:1511:17363:25426/1	60	+
chr15	23918202	23918203	A01177:95:HFCNFDSX5:4:1476:6479:6856	60	-
chr15	26116837	26116838	A01177:95:HFCNFDSX5:4:1362:6632:31203	60	+
chr15	34873004	34873005	A01177:95:HFCNFDSX5:4:1167:15176:27430/1	60	-
chr15	35033190	35033191	A01177:95:HFCNFDSX5:4:2532:14027:3490	60	+
chr15	35480349	35480350	A01177:95:HFCNFDSX5:4:1136:27199:10739/1	60	+
chr15	35539398	35539399	A01177:95:HFCNFDSX5:4:1106:9236:27978/1	60	+
chr15	38472196	38472197	A01177:95:HFCNFDSX5:4:1414:8892:15859	60	+
chr15	39222986	39222987	A01177:95:HFCNFDSX5:4:2373:14895:31172/1	60	+
chr15	40167404	40167405	A01177:95:HFCNFDSX5:4:2445:25111:29857/1	60	+
chr15	41069642	41069643	A01177:95:HFCNFDSX5:4:1116:6099:18505/1	60	+
chr15	41735242	41735243	A01177:95:HFCNFDSX5:4:1303:17933:5024/1	60	+
chr15	41746988	41746989	A01177:95:HFCNFDSX5:4:1121:5231:8860/1	60	+
chr15	42813331	42813332	A01177:95:HFCNFDSX5:4:2154:1868:1063/1	60	-
chr15	42905077	42905078	A01177:95:HFCNFDSX5:4:1218:4643:3991/1	60	-
chr15	42980109	42980110	A01177:95:HFCNFDSX5:4:1525:21187:18740	60	-
chr15	43036355	43036356	A01177:95:HFCNFDSX5:4:1113:13910:11522/1	60	-
chr15	43040490	43040491	A01177:95:HFCNFDSX5:4:1264:1217:35697/1	60	+
chr15	43434168	43434169	A01177:95:HFCNFDSX5:4:1337:25997:25066/1	60	+
chr15	43763876	43763877	A01177:95:HFCNFDSX5:4:1223:6045:22013/1	60	+
chr15	44465216	44465217	A01177:95:HFCNFDSX5:4:1136:22092:37027/1	60	-
chr15	44496516	44496517	A01177:95:HFCNFDSX5:4:1102:27941:5666/1	60	-
chr15	50580735	50580736	A01177:95:HFCNFDSX5:4:1110:13503:3959/1	60	+
chr15	50621896	50621897	A01177:95:HFCNFDSX5:4:1639:15808:13495/1	60	-
chr15	50739490	50739491	A01177:95:HFCNFDSX5:4:1248:12093:27946/1	60	+
chr15	50776234	50776235	A01177:95:HFCNFDSX5:4:1642:30581:7545	60	+
chr15	52058257	52058258	A01177:95:HFCNFDSX5:4:1201:30825:4429/1	60	-
chr15	56685418	56685419	A01177:95:HFCNFDSX5:4:1461:29640:1157/1	60	+
chr15	56799369	56799370	A01177:95:HFCNFDSX5:4:1110:4119:14575/1	60	+
chr15	57043974	57043975	A01177:95:HFCNFDSX5:4:2231:23945:15530/1	60	-
chr15	57193087	57193088	A01177:95:HFCNFDSX5:4:1212:11568:36933/1	60	+
chr15	57222315	57222316	A01177:95:HFCNFDSX5:4:1137:32226:18192/1	60	-
chr15	58676884	58676885	A01177:95:HFCNFDSX5:4:2101:16315:9142	60	-
chr15	59036323	59036324	A01177:95:HFCNFDSX5:4:2537:21649:14810	60	-
chr15	59728071	59728072	A01177:95:HFCNFDSX5:4:1569:6912:8171	60	+
chr15	59821338	59821339	A01177:95:HFCNFDSX5:4:1168:15537:9361/1	60	+
chr15	60077367	60077368	A01177:95:HFCNFDSX5:4:1106:20934:5181/1	60	-
chr15	60423632	60423633	A01177:95:HFCNFDSX5:4:1177:25717:34475/1	60	-
chr15	60428791	60428792	A01177:95:HFCNFDSX5:4:1105:28158:26960/1	60	-
chr15	60782050	60782051	A01177:95:HFCNFDSX5:4:2127:27019:35164/1	60	-
chr15	62012132	62012133	A01177:95:HFCNFDSX5:4:1442:29921:3333/1	60	-
chr15	62040686	62040687	A01177:95:HFCNFDSX5:4:2450:13765:8296/1	60	-
chr15	63544385	63544386	A01177:95:HFCNFDSX5:4:1107:19090:28009/1	60	-
chr15	63714249	63714250	A01177:95:HFCNFDSX5:4:1112:12843:23359/1	60	+
chr15	64363700	64363701	A01177:95:HFCNFDSX5:4:2249:11912:8375	60	-
chr15	65019276	65019277	A01177:95:HFCNFDSX5:4:1162:13376:2237/1	60	+
chr15	65161314	65161315	A01177:95:HFCNFDSX5:4:1202:25762:13385/1	60	-
chr15	65671950	65671951	A01177:95:HFCNFDSX5:4:1120:14841:33708/1	60	-
chr15	66340450	66340451	A01177:95:HFCNFDSX5:4:1330:23990:20838/1	60	-
chr15	67568163	67568164	A01177:95:HFCNFDSX5:4:1371:22444:31062/1	60	-
chr15	67656127	67656128	A01177:95:HFCNFDSX5:4:1127:25699:36918/1	60	+
chr15	67704117	67704118	A01177:95:HFCNFDSX5:4:1126:32786:6918/1	60	-
chr15	69210841	69210842	A01177:95:HFCNFDSX5:4:1122:28266:2190/1	60	-
chr15	71880854	71880855	A01177:95:HFCNFDSX5:4:1543:24894:28604	60	-
chr15	72485779	72485780	A01177:95:HFCNFDSX5:4:1305:19434:33270/1	60	-
chr15	74431304	74431305	A01177:95:HFCNFDSX5:4:1106:29848:16736/1	60	+
chr15	74560962	74560963	A01177:95:HFCNFDSX5:4:1107:24442:14794/1	60	-
chr15	74570985	74570986	A01177:95:HFCNFDSX5:4:1115:24804:14011	60	-
chr15	74798919	74798920	A01177:95:HFCNFDSX5:4:1107:16830:3803	60	-
chr15	75407402	75407403	A01177:95:HFCNFDSX5:4:1218:9182:33332/1	60	+
chr15	75718135	75718136	A01177:95:HFCNFDSX5:4:1564:2754:8234/1	60	+
chr15	75883194	75883195	A01177:95:HFCNFDSX5:4:1447:25274:9126	60	+
chr15	75883630	75883631	A01177:95:HFCNFDSX5:4:1233:11252:36166/1	60	+
chr15	75886055	75886056	A01177:95:HFCNFDSX5:4:1475:16957:34773	60	-
chr15	76327672	76327673	A01177:95:HFCNFDSX5:4:1645:9842:29121	60	+
chr15	76468331	76468332	A01177:95:HFCNFDSX5:4:1115:4526:25050	60	+
chr15	76628746	76628747	A01177:95:HFCNFDSX5:4:1131:14045:1297/1	60	+
chr15	76692161	76692162	A01177:95:HFCNFDSX5:4:1112:18530:36777/1	60	+
chr15	76692296	76692297	A01177:95:HFCNFDSX5:4:1131:29948:29309/1	60	-
chr15	76693525	76693526	A01177:95:HFCNFDSX5:4:1354:20202:9831	60	-
chr15	76743752	76743753	A01177:95:HFCNFDSX5:4:1112:5195:8390/1	60	-
chr15	76772131	76772132	A01177:95:HFCNFDSX5:4:1370:3106:16235	60	-
chr15	76775805	76775806	A01177:95:HFCNFDSX5:4:1124:14760:8891/1	60	-
chr15	76807922	76807923	A01177:95:HFCNFDSX5:4:1219:18249:34632/1	60	-
chr15	76814197	76814198	A01177:95:HFCNFDSX5:4:1315:18114:29105/1	60	+
chr15	77067628	77067629	A01177:95:HFCNFDSX5:4:1145:2998:34616/1	60	-
chr15	77076322	77076323	A01177:95:HFCNFDSX5:4:1130:9616:35211/1	60	+
chr15	78462982	78462983	A01177:95:HFCNFDSX5:4:2325:2266:36041/1	60	-
chr15	82188863	82188864	A01177:95:HFCNFDSX5:4:1259:32344:25316/1	60	+
chr15	82209595	82209596	A01177:95:HFCNFDSX5:4:2170:27688:3630/1	60	+
chr15	83017434	83017435	A01177:95:HFCNFDSX5:4:1211:15139:29904	60	+
chr15	89247013	89247014	A01177:95:HFCNFDSX5:4:2141:8015:2127/1	60	+
chr15	89259760	89259761	A01177:95:HFCNFDSX5:4:1477:26829:20275/1	60	-
chr15	89271772	89271773	A01177:95:HFCNFDSX5:4:1103:25654:30170/1	60	-
chr15	90750671	90750672	A01177:95:HFCNFDSX5:4:1119:12364:15045/1	60	-
chr15	91413842	91413843	A01177:95:HFCNFDSX5:4:2206:11397:26240	60	-
chr15	92961642	92961643	A01177:95:HFCNFDSX5:4:1174:10565:27148/1	60	-
chr15	93309732	93309733	A01177:95:HFCNFDSX5:4:2532:22688:31485/1	60	-
chr15	93724957	93724958	A01177:95:HFCNFDSX5:4:1321:24831:24612	60	-
chr15	98370473	98370474	A01177:95:HFCNFDSX5:4:1124:26576:33458/1	60	+
chr15	100773621	100773622	A01177:95:HFCNFDSX5:4:2368:14724:21512/1	60	-
chr16	46394	46395	A01177:95:HFCNFDSX5:4:1219:1958:14340/1	60	+
chr16	136354	136355	A01177:95:HFCNFDSX5:4:1107:15438:10848	60	+
chr16	205748	205749	A01177:95:HFCNFDSX5:4:1532:29758:13730	60	-
chr16	215624	215625	A01177:95:HFCNFDSX5:4:1359:16233:25285	60	+
chr16	219958	219959	A01177:95:HFCNFDSX5:4:1122:24144:25551/1	60	+
chr16	219963	219964	A01177:95:HFCNFDSX5:4:1224:23068:18865/1	60	+
chr16	220539	220540	A01177:95:HFCNFDSX5:4:1345:15817:15577/1	60	+
chr16	220929	220930	A01177:95:HFCNFDSX5:4:1101:31277:36589/1	60	+
chr16	220931	220932	A01177:95:HFCNFDSX5:4:2416:12843:5228	60	+
chr16	221254	221255	A01177:95:HFCNFDSX5:4:1211:29857:35070	60	-
chr16	221301	221302	A01177:95:HFCNFDSX5:4:1139:29378:22153/1	60	-
chr16	223547	223548	A01177:95:HFCNFDSX5:4:1124:21178:27148/1	60	+
chr16	226550	226551	A01177:95:HFCNFDSX5:4:1113:19551:9236/1	60	+
chr16	227623	227624	A01177:95:HFCNFDSX5:4:2237:9362:3458/1	60	+
chr16	653700	653701	A01177:95:HFCNFDSX5:4:1177:22164:5181/1	60	+
chr16	683010	683011	A01177:95:HFCNFDSX5:4:1125:24080:1078	60	-
chr16	734434	734435	A01177:95:HFCNFDSX5:4:1113:4101:7216/1	60	+
chr16	736331	736332	A01177:95:HFCNFDSX5:4:1144:18810:30530/1	60	+
chr16	737549	737550	A01177:95:HFCNFDSX5:4:1120:4164:30373/1	60	-
chr16	738285	738286	A01177:95:HFCNFDSX5:4:1155:11496:3208/1	60	+
chr16	968808	968809	A01177:95:HFCNFDSX5:4:1147:29740:8907	60	-
chr16	1419009	1419010	A01177:95:HFCNFDSX5:4:2528:32117:8735	60	-
chr16	1483195	1483196	A01177:95:HFCNFDSX5:4:1557:29912:13150	60	-
chr16	1555384	1555385	A01177:95:HFCNFDSX5:4:1124:10782:17440/1	60	+
chr16	1637284	1637285	A01177:95:HFCNFDSX5:4:1324:9923:15922/1	60	+
chr16	1650139	1650140	A01177:95:HFCNFDSX5:4:1122:29008:3850/1	60	-
chr16	1680870	1680871	A01177:95:HFCNFDSX5:4:1669:15691:36526	60	-
chr16	1686591	1686592	A01177:95:HFCNFDSX5:4:2307:22878:16845/1	60	+
chr16	1689163	1689164	A01177:95:HFCNFDSX5:4:1350:3143:23500/1	60	+
chr16	1689367	1689368	A01177:95:HFCNFDSX5:4:1306:8495:21402	60	-
chr16	1690064	1690065	A01177:95:HFCNFDSX5:4:1107:9986:13620/1	60	+
chr16	1691272	1691273	A01177:95:HFCNFDSX5:4:1125:16613:18114	60	-
chr16	1695015	1695016	A01177:95:HFCNFDSX5:4:1357:25699:21042	60	+
chr16	1695668	1695669	A01177:95:HFCNFDSX5:4:2274:7862:26224/1	60	+
chr16	1723869	1723870	A01177:95:HFCNFDSX5:4:1113:29188:34225/1	60	+
chr16	1807146	1807147	A01177:95:HFCNFDSX5:4:1117:18141:30091/1	60	+
chr16	1808395	1808396	A01177:95:HFCNFDSX5:4:1120:5674:5869/1	60	-
chr16	1812402	1812403	A01177:95:HFCNFDSX5:4:1325:5828:30874/1	60	-
chr16	1815778	1815779	A01177:95:HFCNFDSX5:4:1105:20618:18411	60	+
chr16	2000455	2000456	A01177:95:HFCNFDSX5:4:1501:11171:6245	60	-
chr16	2005283	2005284	A01177:95:HFCNFDSX5:4:2120:18765:4993	60	-
chr16	2012408	2012409	A01177:95:HFCNFDSX5:4:2333:18123:3349	60	+
chr16	2012509	2012510	A01177:95:HFCNFDSX5:4:2205:5267:36699/1	60	+
chr16	2050580	2050581	A01177:95:HFCNFDSX5:4:1316:1651:4852/1	60	-
chr16	2069185	2069186	A01177:95:HFCNFDSX5:4:2269:23981:6230/1	60	-
chr16	2072605	2072606	A01177:95:HFCNFDSX5:4:2203:2835:22153	60	+
chr16	2076352	2076353	A01177:95:HFCNFDSX5:4:1159:20826:20337/1	60	-
chr16	2175105	2175106	A01177:95:HFCNFDSX5:4:1154:3043:7075	60	-
chr16	2247011	2247012	A01177:95:HFCNFDSX5:4:2173:26277:11083	60	-
chr16	2257756	2257757	A01177:95:HFCNFDSX5:4:1163:27444:18490/1	60	+
chr16	2259450	2259451	A01177:95:HFCNFDSX5:4:1135:24569:15640/1	60	-
chr16	2259657	2259658	A01177:95:HFCNFDSX5:4:1176:9950:3944/1	60	+
chr16	2260342	2260343	A01177:95:HFCNFDSX5:4:1108:21992:4946/1	60	+
chr16	2260521	2260522	A01177:95:HFCNFDSX5:4:1132:6759:27070/1	60	+
chr16	2260858	2260859	A01177:95:HFCNFDSX5:4:1404:10438:5822/1	60	-
chr16	2260877	2260878	A01177:95:HFCNFDSX5:4:1103:26051:19147/1	60	-
chr16	2265185	2265186	A01177:95:HFCNFDSX5:4:1160:18313:34209/1	60	+
chr16	2265622	2265623	A01177:95:HFCNFDSX5:4:1119:17698:14137/1	60	-
chr16	2266321	2266322	A01177:95:HFCNFDSX5:4:1160:26784:28902	60	-
chr16	2757868	2757869	A01177:95:HFCNFDSX5:4:1106:22336:1689	60	+
chr16	2760225	2760226	A01177:95:HFCNFDSX5:4:2460:3658:35446/1	60	-
chr16	2914779	2914780	A01177:95:HFCNFDSX5:4:1463:3260:20979	60	+
chr16	2916028	2916029	A01177:95:HFCNFDSX5:4:1113:12301:22482/1	60	+
chr16	2946029	2946030	A01177:95:HFCNFDSX5:4:1118:14552:18991/1	60	+
chr16	3078255	3078256	A01177:95:HFCNFDSX5:4:2204:3703:36307	60	+
chr16	3079855	3079856	A01177:95:HFCNFDSX5:4:2559:21160:21637	60	-
chr16	3298721	3298722	A01177:95:HFCNFDSX5:4:1105:18069:6324/1	60	+
chr16	3397088	3397089	A01177:95:HFCNFDSX5:4:1101:20103:29262	60	-
chr16	3436272	3436273	A01177:95:HFCNFDSX5:4:1501:20184:8108/1	60	-
chr16	3554208	3554209	A01177:95:HFCNFDSX5:4:1525:22046:29935/1	60	-
chr16	3554210	3554211	A01177:95:HFCNFDSX5:4:2369:1127:4570/1	60	-
chr16	3571498	3571499	A01177:95:HFCNFDSX5:4:2628:18719:26490/1	60	-
chr16	3615618	3615619	A01177:95:HFCNFDSX5:4:1224:27896:30107/1	60	+
chr16	3683406	3683407	A01177:95:HFCNFDSX5:4:1377:8693:19398	60	+
chr16	3689196	3689197	A01177:95:HFCNFDSX5:4:2212:22073:11318	60	-
chr16	3704561	3704562	A01177:95:HFCNFDSX5:4:1127:2040:26506/1	60	+
chr16	3755767	3755768	A01177:95:HFCNFDSX5:4:1111:5737:7795/1	60	+
chr16	3799569	3799570	A01177:95:HFCNFDSX5:4:1177:14353:13636/1	60	+
chr16	3837687	3837688	A01177:95:HFCNFDSX5:4:1148:23737:29794/1	60	+
chr16	3838419	3838420	A01177:95:HFCNFDSX5:4:1148:3649:33739/1	60	-
chr16	3866697	3866698	A01177:95:HFCNFDSX5:4:2667:25834:23093/1	60	-
chr16	4850156	4850157	A01177:95:HFCNFDSX5:4:1234:6027:14998	60	+
chr16	10669341	10669342	A01177:95:HFCNFDSX5:4:1414:23393:1579/1	60	+
chr16	11762356	11762357	A01177:95:HFCNFDSX5:4:1144:2609:28651/1	60	+
chr16	11764329	11764330	A01177:95:HFCNFDSX5:4:1444:4020:20885	60	-
chr16	11767989	11767990	A01177:95:HFCNFDSX5:4:2201:14687:24298/1	60	+
chr16	11841070	11841071	A01177:95:HFCNFDSX5:4:1108:19244:26710/1	60	+
chr16	12877367	12877368	A01177:95:HFCNFDSX5:4:1215:21260:17738/1	60	-
chr16	14999415	14999416	A01177:95:HFCNFDSX5:4:1229:15980:27007/1	60	+
chr16	14999417	14999418	A01177:95:HFCNFDSX5:4:1322:11614:20791	60	+
chr16	17031186	17031187	A01177:95:HFCNFDSX5:4:1309:3974:21872/1	60	+
chr16	17033234	17033235	A01177:95:HFCNFDSX5:4:2326:31204:17331/1	60	+
chr16	17452808	17452809	A01177:95:HFCNFDSX5:4:1150:16866:7999/1	60	+
chr16	18375985	18375986	A01177:95:HFCNFDSX5:4:2572:32904:10942/1	60	+
chr16	18505198	18505199	A01177:95:HFCNFDSX5:4:2245:24406:22498/1	60	+
chr16	18810316	18810317	A01177:95:HFCNFDSX5:4:1239:24786:32017/1	60	+
chr16	18845775	18845776	A01177:95:HFCNFDSX5:4:1113:11216:34569/1	60	-
chr16	18866803	18866804	A01177:95:HFCNFDSX5:4:1228:14778:9048/1	60	-
chr16	18869670	18869671	A01177:95:HFCNFDSX5:4:1158:26693:2127/1	60	+
chr16	18869748	18869749	A01177:95:HFCNFDSX5:4:1116:17635:19601/1	60	+
chr16	20845807	20845808	A01177:95:HFCNFDSX5:4:1110:22715:16188/1	60	+
chr16	21641877	21641878	A01177:95:HFCNFDSX5:4:1633:30770:32456/1	60	-
chr16	21907462	21907463	A01177:95:HFCNFDSX5:4:1234:7129:20322	60	+
chr16	22506183	22506184	A01177:95:HFCNFDSX5:4:1651:19786:2566	60	+
chr16	22540408	22540409	A01177:95:HFCNFDSX5:4:2114:3161:22748/1	60	+
chr16	23894619	23894620	A01177:95:HFCNFDSX5:4:1302:18692:8563/1	60	-
chr16	24127250	24127251	A01177:95:HFCNFDSX5:4:2165:14226:3646/1	60	+
chr16	24557056	24557057	A01177:95:HFCNFDSX5:4:1105:30662:26068/1	60	+
chr16	24738990	24738991	A01177:95:HFCNFDSX5:4:1331:32217:34898/1	60	-
chr16	25669418	25669419	A01177:95:HFCNFDSX5:4:1547:31629:25520/1	60	+
chr16	27039988	27039989	A01177:95:HFCNFDSX5:4:2176:5041:20744/1	60	+
chr16	27496983	27496984	A01177:95:HFCNFDSX5:4:1302:16486:22310/1	60	-
chr16	27530189	27530190	A01177:95:HFCNFDSX5:4:1267:18801:30671	60	+
chr16	28120208	28120209	A01177:95:HFCNFDSX5:4:1312:21947:4304/1	60	+
chr16	28145131	28145132	A01177:95:HFCNFDSX5:4:1412:6686:8563	60	-
chr16	28161111	28161112	A01177:95:HFCNFDSX5:4:1240:30427:20525/1	60	+
chr16	28169893	28169894	A01177:95:HFCNFDSX5:4:1116:13295:18662/1	60	+
chr16	28169895	28169896	A01177:95:HFCNFDSX5:4:1202:5412:22576/1	60	+
chr16	28183577	28183578	A01177:95:HFCNFDSX5:4:1120:4020:16720/1	60	+
chr16	28186216	28186217	A01177:95:HFCNFDSX5:4:1473:20139:13072/1	60	-
chr16	28826480	28826481	A01177:95:HFCNFDSX5:4:1139:3604:17785/1	60	-
chr16	28832974	28832975	A01177:95:HFCNFDSX5:4:2269:4038:3349	60	+
chr16	28886520	28886521	A01177:95:HFCNFDSX5:4:2667:20302:2206/1	60	-
chr16	29022088	29022089	A01177:95:HFCNFDSX5:4:1110:20473:13307/1	60	+
chr16	29438740	29438741	A01177:95:HFCNFDSX5:4:1235:26467:34147/1	60	-
chr16	29448121	29448122	A01177:95:HFCNFDSX5:4:1536:19244:36886/1	60	-
chr16	29555161	29555162	A01177:95:HFCNFDSX5:4:1161:7274:25645/1	60	+
chr16	29604888	29604889	A01177:95:HFCNFDSX5:4:1109:9308:33238	60	+
chr16	29668692	29668693	A01177:95:HFCNFDSX5:4:2340:23800:10113	60	-
chr16	29793264	29793265	A01177:95:HFCNFDSX5:4:2437:10854:11960	60	-
chr16	29921132	29921133	A01177:95:HFCNFDSX5:4:1112:4788:34898/1	60	+
chr16	29971474	29971475	A01177:95:HFCNFDSX5:4:1664:7961:24549	60	-
chr16	30107492	30107493	A01177:95:HFCNFDSX5:4:1133:7166:32878	60	-
chr16	30298719	30298720	A01177:95:HFCNFDSX5:4:1151:31593:35603/1	60	+
chr16	30363211	30363212	A01177:95:HFCNFDSX5:4:1542:16848:33395/1	60	+
chr16	30937312	30937313	A01177:95:HFCNFDSX5:4:1109:9688:4304/1	60	+
chr16	46770882	46770883	A01177:95:HFCNFDSX5:4:1158:19425:35571/1	60	+
chr16	46802439	46802440	A01177:95:HFCNFDSX5:4:1145:31259:23406/1	60	+
chr16	46825536	46825537	A01177:95:HFCNFDSX5:4:1176:11360:22232/1	60	+
chr16	47477433	47477434	A01177:95:HFCNFDSX5:4:1110:14163:31845/1	60	-
chr16	48562793	48562794	A01177:95:HFCNFDSX5:4:1359:3902:33802/1	60	-
chr16	53243273	53243274	A01177:95:HFCNFDSX5:4:1130:14705:32659/1	60	-
chr16	53718709	53718710	A01177:95:HFCNFDSX5:4:1112:21658:18959	60	+
chr16	53752488	53752489	A01177:95:HFCNFDSX5:4:1138:32344:24565	60	-
chr16	53817134	53817135	A01177:95:HFCNFDSX5:4:2364:28402:24345	60	-
chr16	53984874	53984875	A01177:95:HFCNFDSX5:4:1162:11478:2080/1	60	-
chr16	54023765	54023766	A01177:95:HFCNFDSX5:4:1116:5755:13996/1	60	-
chr16	54075018	54075019	A01177:95:HFCNFDSX5:4:1464:18394:30499/1	60	+
chr16	56824502	56824503	A01177:95:HFCNFDSX5:4:2667:31774:2096/1	60	-
chr16	57203574	57203575	A01177:95:HFCNFDSX5:4:1120:8214:6511/1	60	+
chr16	57203576	57203577	A01177:95:HFCNFDSX5:4:2553:30680:30483	60	+
chr16	57441636	57441637	A01177:95:HFCNFDSX5:4:2277:30852:19727	60	+
chr16	58195236	58195237	A01177:95:HFCNFDSX5:4:1116:16595:2707/1	60	+
chr16	58578837	58578838	A01177:95:HFCNFDSX5:4:1135:21594:1188/1	60	+
chr16	60774428	60774429	A01177:95:HFCNFDSX5:4:1503:32488:22842	60	-
chr16	66384808	66384809	A01177:95:HFCNFDSX5:4:1263:1316:31798	60	-
chr16	66541068	66541069	A01177:95:HFCNFDSX5:4:1358:15239:32487/1	60	-
chr16	67038456	67038457	A01177:95:HFCNFDSX5:4:1202:3694:5228/1	60	+
chr16	67039773	67039774	A01177:95:HFCNFDSX5:4:1101:27163:20509/1	60	-
chr16	67057498	67057499	A01177:95:HFCNFDSX5:4:1154:10312:18067/1	60	-
chr16	67059900	67059901	A01177:95:HFCNFDSX5:4:1112:19262:35446/1	60	+
chr16	67074732	67074733	A01177:95:HFCNFDSX5:4:1658:23909:5102/1	60	+
chr16	67243560	67243561	A01177:95:HFCNFDSX5:4:1241:30906:33661/1	60	-
chr16	67557317	67557318	A01177:95:HFCNFDSX5:4:1410:8829:13463	60	-
chr16	67572063	67572064	A01177:95:HFCNFDSX5:4:2510:26196:19241	60	-
chr16	67588083	67588084	A01177:95:HFCNFDSX5:4:1108:15456:3521	60	+
chr16	67620056	67620057	A01177:95:HFCNFDSX5:4:1175:24144:30342/1	60	+
chr16	68089409	68089410	A01177:95:HFCNFDSX5:4:1163:28131:35712/1	60	+
chr16	68091195	68091196	A01177:95:HFCNFDSX5:4:1125:22209:13745/1	60	+
chr16	68097394	68097395	A01177:95:HFCNFDSX5:4:1212:10963:23484/1	60	-
chr16	68121052	68121053	A01177:95:HFCNFDSX5:4:2253:6225:34475/1	60	-
chr16	68128029	68128030	A01177:95:HFCNFDSX5:4:1545:26133:8703	60	-
chr16	68197078	68197079	A01177:95:HFCNFDSX5:4:1122:8323:25614/1	60	+
chr16	68225632	68225633	A01177:95:HFCNFDSX5:4:1203:21016:12023/1	60	+
chr16	68310048	68310049	A01177:95:HFCNFDSX5:4:1542:24035:4789/1	60	-
chr16	69454802	69454803	A01177:95:HFCNFDSX5:4:1211:5077:33708/1	60	+
chr16	69570314	69570315	A01177:95:HFCNFDSX5:4:1114:3848:1767/1	60	-
chr16	69576115	69576116	A01177:95:HFCNFDSX5:4:1116:22489:30420	60	-
chr16	69591691	69591692	A01177:95:HFCNFDSX5:4:1344:1362:9079/1	60	-
chr16	69633235	69633236	A01177:95:HFCNFDSX5:4:2261:31448:33943/1	60	-
chr16	69647363	69647364	A01177:95:HFCNFDSX5:4:1623:13666:12320/1	60	-
chr16	69659903	69659904	A01177:95:HFCNFDSX5:4:1142:18394:5603/1	60	-
chr16	69879214	69879215	A01177:95:HFCNFDSX5:4:1110:31467:6292/1	60	+
chr16	70229316	70229317	A01177:95:HFCNFDSX5:4:1224:4933:1642/1	60	+
chr16	70356760	70356761	A01177:95:HFCNFDSX5:4:1107:10077:16438/1	60	-
chr16	71748263	71748264	A01177:95:HFCNFDSX5:4:2565:3206:10332	60	-
chr16	71765953	71765954	A01177:95:HFCNFDSX5:4:1112:4472:8703/1	60	+
chr16	71767079	71767080	A01177:95:HFCNFDSX5:4:1174:2636:22936/1	60	-
chr16	72106967	72106968	A01177:95:HFCNFDSX5:4:1250:32985:31407	60	+
chr16	72500377	72500378	A01177:95:HFCNFDSX5:4:1168:6840:8547/1	60	-
chr16	75191353	75191354	A01177:95:HFCNFDSX5:4:2446:25518:4038/1	60	+
chr16	77079425	77079426	A01177:95:HFCNFDSX5:4:2634:16586:19351/1	60	-
chr16	80990068	80990069	A01177:95:HFCNFDSX5:4:1136:10556:31955/1	60	+
chr16	81137882	81137883	A01177:95:HFCNFDSX5:4:1151:3775:19617/1	60	+
chr16	84752505	84752506	A01177:95:HFCNFDSX5:4:1273:30816:32158/1	60	-
chr16	85811373	85811374	A01177:95:HFCNFDSX5:4:1635:2320:19006	60	-
chr16	85845691	85845692	A01177:95:HFCNFDSX5:4:2257:28348:11569/1	60	+
chr16	85965819	85965820	A01177:95:HFCNFDSX5:4:2348:20555:14387	60	-
chr16	87385497	87385498	A01177:95:HFCNFDSX5:4:1101:25563:18677/1	60	+
chr16	87402889	87402890	A01177:95:HFCNFDSX5:4:1118:27498:21590/1	60	+
chr16	88597196	88597197	A01177:95:HFCNFDSX5:4:2131:19325:4993/1	60	-
chr16	88597529	88597530	A01177:95:HFCNFDSX5:4:1636:16785:16877/1	60	+
chr16	88598209	88598210	A01177:95:HFCNFDSX5:4:1217:19253:8813/1	60	-
chr16	88607499	88607500	A01177:95:HFCNFDSX5:4:2308:13114:9173	60	-
chr16	88723821	88723822	A01177:95:HFCNFDSX5:4:2349:17372:19805	60	-
chr16	88795351	88795352	A01177:95:HFCNFDSX5:4:1454:28980:8469	60	-
chr16	88821897	88821898	A01177:95:HFCNFDSX5:4:1214:20591:8625	60	-
chr16	89109057	89109058	A01177:95:HFCNFDSX5:4:2341:6180:11162	60	+
chr16	89129151	89129152	A01177:95:HFCNFDSX5:4:1120:12454:32424/1	60	-
chr16	89130763	89130764	A01177:95:HFCNFDSX5:4:1516:22643:36573/1	60	+
chr16	89310188	89310189	A01177:95:HFCNFDSX5:4:1126:22498:27242/1	60	+
chr16	89336321	89336322	A01177:95:HFCNFDSX5:4:1111:20555:33771/1	60	+
chr16	89338846	89338847	A01177:95:HFCNFDSX5:4:2456:19533:26522	60	-
chr16	89345246	89345247	A01177:95:HFCNFDSX5:4:2440:7075:35227/1	60	-
chr16	89347662	89347663	A01177:95:HFCNFDSX5:4:1108:14615:7326	60	-
chr16	89371510	89371511	A01177:95:HFCNFDSX5:4:1125:16062:17534/1	60	+
chr16	89428206	89428207	A01177:95:HFCNFDSX5:4:2156:17607:16830	60	-
chr16	89459492	89459493	A01177:95:HFCNFDSX5:4:1131:22553:18630/1	60	+
chr16	89475446	89475447	A01177:95:HFCNFDSX5:4:1108:17463:11099/1	60	-
chr16	89487991	89487992	A01177:95:HFCNFDSX5:4:2164:30029:31172	60	+
chr16	89527014	89527015	A01177:95:HFCNFDSX5:4:1169:25120:22608/1	60	+
chr16	89530238	89530239	A01177:95:HFCNFDSX5:4:1353:23140:14982/1	60	+
chr16	89662082	89662083	A01177:95:HFCNFDSX5:4:1428:24605:3865	60	-
chr16	89726291	89726292	A01177:95:HFCNFDSX5:4:2546:21124:4319	60	-
chr16	89734117	89734118	A01177:95:HFCNFDSX5:4:1140:3857:17221/1	60	-
chr16	89762359	89762360	A01177:95:HFCNFDSX5:4:1114:15646:25864/1	60	+
chr16	89776450	89776451	A01177:95:HFCNFDSX5:4:1104:5367:34428/1	60	+
chr16	89778364	89778365	A01177:95:HFCNFDSX5:4:1616:4074:3787	60	+
chr16	89787849	89787850	A01177:95:HFCNFDSX5:4:1117:6271:6308/1	60	-
chr16	89794203	89794204	A01177:95:HFCNFDSX5:4:1149:16685:22529	60	-
chr16	89876722	89876723	A01177:95:HFCNFDSX5:4:1159:9362:1297/1	60	-
chr16	89887711	89887712	A01177:95:HFCNFDSX5:4:1329:13919:9878/1	60	-
chr16	89974148	89974149	A01177:95:HFCNFDSX5:4:1102:30364:35634/1	60	-
chr17	537359	537360	A01177:95:HFCNFDSX5:4:2144:28420:2895/1	60	+
chr17	674361	674362	A01177:95:HFCNFDSX5:4:1404:4336:4022/1	60	-
chr17	682655	682656	A01177:95:HFCNFDSX5:4:1162:20491:6574/1	60	+
chr17	683967	683968	A01177:95:HFCNFDSX5:4:1173:9191:10864	60	-
chr17	1203087	1203088	A01177:95:HFCNFDSX5:4:1628:29668:17989/1	60	+
chr17	1816294	1816295	A01177:95:HFCNFDSX5:4:1157:1958:32283/1	60	+
chr17	1838822	1838823	A01177:95:HFCNFDSX5:4:1502:9833:1955/1	60	+
chr17	1844147	1844148	A01177:95:HFCNFDSX5:4:2664:8666:1689/1	60	-
chr17	1889554	1889555	A01177:95:HFCNFDSX5:4:1112:22968:9674/1	60	-
chr17	2098536	2098537	A01177:95:HFCNFDSX5:4:1107:18475:24189/1	60	-
chr17	2145462	2145463	A01177:95:HFCNFDSX5:4:1111:17969:8030/1	60	+
chr17	2165597	2165598	A01177:95:HFCNFDSX5:4:1134:6894:1094/1	60	-
chr17	2206485	2206486	A01177:95:HFCNFDSX5:4:1243:24813:9643/1	60	-
chr17	2239895	2239896	A01177:95:HFCNFDSX5:4:1104:20745:30311/1	60	-
chr17	2325033	2325034	A01177:95:HFCNFDSX5:4:1201:11044:28667/1	60	+
chr17	2400409	2400410	A01177:95:HFCNFDSX5:4:1577:15076:31109/1	60	+
chr17	2455604	2455605	A01177:95:HFCNFDSX5:4:1115:31891:28667/1	60	+
chr17	2464759	2464760	A01177:95:HFCNFDSX5:4:1119:20681:2895/1	60	-
chr17	2476685	2476686	A01177:95:HFCNFDSX5:4:1139:22661:10332/1	60	-
chr17	2478924	2478925	A01177:95:HFCNFDSX5:4:1140:32208:36761/1	60	-
chr17	2478996	2478997	A01177:95:HFCNFDSX5:4:1177:20971:9878	60	+
chr17	2483114	2483115	A01177:95:HFCNFDSX5:4:1151:10646:8124/1	60	-
chr17	2596482	2596483	A01177:95:HFCNFDSX5:4:1131:28122:15499/1	60	+
chr17	2632418	2632419	A01177:95:HFCNFDSX5:4:1162:6659:17628/1	60	-
chr17	2641728	2641729	A01177:95:HFCNFDSX5:4:1122:2537:27305/1	60	-
chr17	2646720	2646721	A01177:95:HFCNFDSX5:4:1123:12337:1814/1	60	+
chr17	2664989	2664990	A01177:95:HFCNFDSX5:4:2573:20645:6308	60	+
chr17	2680320	2680321	A01177:95:HFCNFDSX5:4:1120:31313:15546/1	60	+
chr17	3822808	3822809	A01177:95:HFCNFDSX5:4:1161:31313:31203/1	60	-
chr17	3831173	3831174	A01177:95:HFCNFDSX5:4:1307:18918:29309	60	-
chr17	4029008	4029009	A01177:95:HFCNFDSX5:4:1233:19217:1736	60	-
chr17	4063168	4063169	A01177:95:HFCNFDSX5:4:1101:5502:4820/1	60	+
chr17	4065875	4065876	A01177:95:HFCNFDSX5:4:1450:3766:22670/1	60	+
chr17	4091978	4091979	A01177:95:HFCNFDSX5:4:1432:6388:29371	60	-
chr17	4125138	4125139	A01177:95:HFCNFDSX5:4:2366:3875:20102	60	-
chr17	4167040	4167041	A01177:95:HFCNFDSX5:4:1110:15537:35415/1	60	+
chr17	4230829	4230830	A01177:95:HFCNFDSX5:4:1136:6189:12618/1	60	+
chr17	4236903	4236904	A01177:95:HFCNFDSX5:4:2522:7374:1047	60	-
chr17	4276734	4276735	A01177:95:HFCNFDSX5:4:1266:25563:9815/1	60	-
chr17	4278017	4278018	A01177:95:HFCNFDSX5:4:2248:6207:13557	60	-
chr17	4278389	4278390	A01177:95:HFCNFDSX5:4:1104:21504:23109/1	60	+
chr17	4283685	4283686	A01177:95:HFCNFDSX5:4:1106:24044:3051/1	60	+
chr17	4284581	4284582	A01177:95:HFCNFDSX5:4:1427:21061:24064	60	+
chr17	4289796	4289797	A01177:95:HFCNFDSX5:4:1102:29875:32753/1	60	+
chr17	4290815	4290816	A01177:95:HFCNFDSX5:4:1211:12545:25191/1	60	+
chr17	4295137	4295138	A01177:95:HFCNFDSX5:4:1102:15564:13573	60	-
chr17	4326631	4326632	A01177:95:HFCNFDSX5:4:1101:26313:10050/1	60	-
chr17	4342138	4342139	A01177:95:HFCNFDSX5:4:1117:27642:30232/1	60	+
chr17	4359543	4359544	A01177:95:HFCNFDSX5:4:1233:19804:27367	60	-
chr17	5285093	5285094	A01177:95:HFCNFDSX5:4:1318:16143:5556/1	60	-
chr17	5291914	5291915	A01177:95:HFCNFDSX5:4:1156:3278:25801/1	60	+
chr17	5322303	5322304	A01177:95:HFCNFDSX5:4:2177:8359:29152	60	-
chr17	5328194	5328195	A01177:95:HFCNFDSX5:4:1109:6686:22842/1	60	+
chr17	5336858	5336859	A01177:95:HFCNFDSX5:4:1116:14163:32346/1	60	+
chr17	5344939	5344940	A01177:95:HFCNFDSX5:4:1108:24605:21966/1	60	+
chr17	5356464	5356465	A01177:95:HFCNFDSX5:4:1101:25355:5509/1	60	-
chr17	5399147	5399148	A01177:95:HFCNFDSX5:4:1359:3450:4805	60	-
chr17	6652816	6652817	A01177:95:HFCNFDSX5:4:1162:17942:6574/1	60	-
chr17	7312699	7312700	A01177:95:HFCNFDSX5:4:1102:14850:34100/1	60	+
chr17	7601158	7601159	A01177:95:HFCNFDSX5:4:1241:26756:19022/1	60	-
chr17	7602548	7602549	A01177:95:HFCNFDSX5:4:1459:19343:21089/1	60	-
chr17	7608496	7608497	A01177:95:HFCNFDSX5:4:1173:9227:29434	60	+
chr17	7861039	7861040	A01177:95:HFCNFDSX5:4:1114:32009:19069/1	60	+
chr17	7873308	7873309	A01177:95:HFCNFDSX5:4:1103:31494:4460/1	60	+
chr17	7873310	7873311	A01177:95:HFCNFDSX5:4:1101:23647:9533	60	+
chr17	7879662	7879663	A01177:95:HFCNFDSX5:4:1251:7030:22435/1	60	-
chr17	8241240	8241241	A01177:95:HFCNFDSX5:4:1126:11767:11537/1	60	-
chr17	8253928	8253929	A01177:95:HFCNFDSX5:4:1126:6334:4319/1	60	-
chr17	8454037	8454038	A01177:95:HFCNFDSX5:4:1138:16604:4351/1	60	+
chr17	8536259	8536260	A01177:95:HFCNFDSX5:4:1304:30680:25629	60	+
chr17	8552615	8552616	A01177:95:HFCNFDSX5:4:1142:29143:20776/1	60	-
chr17	8575380	8575381	A01177:95:HFCNFDSX5:4:2140:11568:15890	60	-
chr17	8602114	8602115	A01177:95:HFCNFDSX5:4:1509:26702:5588/1	60	-
chr17	8615270	8615271	A01177:95:HFCNFDSX5:4:2243:9426:36385	60	+
chr17	8918660	8918661	A01177:95:HFCNFDSX5:4:1131:8748:19805/1	60	+
chr17	10111075	10111076	A01177:95:HFCNFDSX5:4:1113:2944:35994/1	60	-
chr17	10690975	10690976	A01177:95:HFCNFDSX5:4:1523:24695:11537	60	-
chr17	12554595	12554596	A01177:95:HFCNFDSX5:4:1317:16947:25582/1	60	-
chr17	14095339	14095340	A01177:95:HFCNFDSX5:4:1238:13340:21527/1	60	-
chr17	14115023	14115024	A01177:95:HFCNFDSX5:4:1105:15139:1752/1	60	-
chr17	14134672	14134673	A01177:95:HFCNFDSX5:4:1101:19325:27508/1	60	+
chr17	14307235	14307236	A01177:95:HFCNFDSX5:4:1126:3658:27273/1	60	+
chr17	16037227	16037228	A01177:95:HFCNFDSX5:4:1318:9173:19695/1	60	-
chr17	16081780	16081781	A01177:95:HFCNFDSX5:4:1101:28691:35399/1	60	-
chr17	16126924	16126925	A01177:95:HFCNFDSX5:4:1637:8504:21292/1	60	-
chr17	16142144	16142145	A01177:95:HFCNFDSX5:4:1119:4779:32628/1	60	-
chr17	16162370	16162371	A01177:95:HFCNFDSX5:4:1140:6424:35008/1	60	-
chr17	16170237	16170238	A01177:95:HFCNFDSX5:4:1105:21450:7200/1	60	+
chr17	16180562	16180563	A01177:95:HFCNFDSX5:4:1334:31421:7780/1	60	+
chr17	16191233	16191234	A01177:95:HFCNFDSX5:4:1116:16875:34632/1	60	+
chr17	17264140	17264141	A01177:95:HFCNFDSX5:4:1559:22887:9815/1	60	-
chr17	18042305	18042306	A01177:95:HFCNFDSX5:4:1121:3974:13761/1	60	-
chr17	18792430	18792431	A01177:95:HFCNFDSX5:4:2275:7970:18865/1	60	+
chr17	21044060	21044061	A01177:95:HFCNFDSX5:4:1517:18647:31156/1	60	+
chr17	21044061	21044062	A01177:95:HFCNFDSX5:4:1115:27028:28260/1	60	+
chr17	26603994	26603995	A01177:95:HFCNFDSX5:4:1258:24352:30514	60	-
chr17	27815370	27815371	A01177:95:HFCNFDSX5:4:2559:24795:25113/1	60	-
chr17	28071998	28071999	A01177:95:HFCNFDSX5:4:1108:24966:8093/1	60	+
chr17	28131333	28131334	A01177:95:HFCNFDSX5:4:1170:7355:20149/1	60	+
chr17	28131529	28131530	A01177:95:HFCNFDSX5:4:2244:4788:4147/1	60	-
chr17	28586498	28586499	A01177:95:HFCNFDSX5:4:1125:30065:8656/1	60	-
chr17	28628279	28628280	A01177:95:HFCNFDSX5:4:1105:9534:9142/1	60	-
chr17	28655950	28655951	A01177:95:HFCNFDSX5:4:1108:7509:9674/1	60	+
chr17	28680642	28680643	A01177:95:HFCNFDSX5:4:1125:18728:9721/1	60	-
chr17	28924579	28924580	A01177:95:HFCNFDSX5:4:2322:21920:21198	60	+
chr17	28945797	28945798	A01177:95:HFCNFDSX5:4:1343:21811:27524	60	-
chr17	29078914	29078915	A01177:95:HFCNFDSX5:4:1233:6677:6292	60	-
chr17	29436273	29436274	A01177:95:HFCNFDSX5:4:1155:20627:20870/1	60	-
chr17	29443046	29443047	A01177:95:HFCNFDSX5:4:2332:13494:34507	60	+
chr17	29447087	29447088	A01177:95:HFCNFDSX5:4:1536:10493:11960/1	60	+
chr17	29447088	29447089	A01177:95:HFCNFDSX5:4:1155:29948:21042/1	60	+
chr17	29476388	29476389	A01177:95:HFCNFDSX5:4:1320:25753:22701/1	60	-
chr17	29479312	29479313	A01177:95:HFCNFDSX5:4:2276:14416:18568	60	-
chr17	29483895	29483896	A01177:95:HFCNFDSX5:4:1127:25572:19977/1	60	+
chr17	29490419	29490420	A01177:95:HFCNFDSX5:4:1151:16640:36886/1	60	+
chr17	29602316	29602317	A01177:95:HFCNFDSX5:4:1160:21558:8390/1	60	+
chr17	29742315	29742316	A01177:95:HFCNFDSX5:4:1158:20283:14982/1	60	-
chr17	29872208	29872209	A01177:95:HFCNFDSX5:4:1402:17291:34757	60	-
chr17	30812765	30812766	A01177:95:HFCNFDSX5:4:1122:15465:3474/1	60	-
chr17	31200459	31200460	A01177:95:HFCNFDSX5:4:1220:1542:4100/1	60	-
chr17	31222811	31222812	A01177:95:HFCNFDSX5:4:1274:1063:26506/1	60	-
chr17	31230551	31230552	A01177:95:HFCNFDSX5:4:2321:26639:4789/1	60	-
chr17	31260975	31260976	A01177:95:HFCNFDSX5:4:1165:31168:24627/1	60	+
chr17	31300297	31300298	A01177:95:HFCNFDSX5:4:1142:1063:33489	60	+
chr17	31997115	31997116	A01177:95:HFCNFDSX5:4:1105:7699:35806	60	+
chr17	32206936	32206937	A01177:95:HFCNFDSX5:4:1123:2980:17581/1	60	+
chr17	32213773	32213774	A01177:95:HFCNFDSX5:4:2606:7410:11412	60	+
chr17	32365628	32365629	A01177:95:HFCNFDSX5:4:2245:29966:25113/1	60	+
chr17	32377937	32377938	A01177:95:HFCNFDSX5:4:2615:22905:18396	60	-
chr17	35255735	35255736	A01177:95:HFCNFDSX5:4:1125:13214:29387	60	-
chr17	35594608	35594609	A01177:95:HFCNFDSX5:4:1312:17734:32894/1	60	+
chr17	35688483	35688484	A01177:95:HFCNFDSX5:4:1112:4625:21433/1	60	-
chr17	39299377	39299378	A01177:95:HFCNFDSX5:4:2634:16288:37027/1	60	-
chr17	39487524	39487525	A01177:95:HFCNFDSX5:4:1455:1389:35681	60	-
chr17	39513911	39513912	A01177:95:HFCNFDSX5:4:1307:7337:2425	60	+
chr17	40130999	40131000	A01177:95:HFCNFDSX5:4:1101:1841:28291/1	60	+
chr17	40131001	40131002	A01177:95:HFCNFDSX5:4:1650:5330:26443/1	60	+
chr17	40136112	40136113	A01177:95:HFCNFDSX5:4:1268:31331:20713/1	60	+
chr17	40186330	40186331	A01177:95:HFCNFDSX5:4:2513:15609:8985	60	-
chr17	40281311	40281312	A01177:95:HFCNFDSX5:4:1151:26332:20196	60	-
chr17	40299336	40299337	A01177:95:HFCNFDSX5:4:2464:20609:13730/1	60	+
chr17	40403164	40403165	A01177:95:HFCNFDSX5:4:1104:18909:31516/1	60	-
chr17	40414199	40414200	A01177:95:HFCNFDSX5:4:1148:12698:31125/1	60	-
chr17	40627596	40627597	A01177:95:HFCNFDSX5:4:1115:5565:15358/1	60	+
chr17	40630875	40630876	A01177:95:HFCNFDSX5:4:2646:18521:11772	60	-
chr17	42244726	42244727	A01177:95:HFCNFDSX5:4:1206:4824:3834/1	60	+
chr17	42272930	42272931	A01177:95:HFCNFDSX5:4:1134:23267:23343/1	60	+
chr17	42273454	42273455	A01177:95:HFCNFDSX5:4:1134:17345:23735/1	60	-
chr17	42329741	42329742	A01177:95:HFCNFDSX5:4:1423:14931:5744	60	+
chr17	42331155	42331156	A01177:95:HFCNFDSX5:4:1138:5023:4617	60	+
chr17	42433549	42433550	A01177:95:HFCNFDSX5:4:2340:24813:20541	60	-
chr17	42466971	42466972	A01177:95:HFCNFDSX5:4:2118:24325:6856	60	-
chr17	42486807	42486808	A01177:95:HFCNFDSX5:4:1102:2817:35931/1	60	-
chr17	42569741	42569742	A01177:95:HFCNFDSX5:4:1103:16649:16579/1	60	+
chr17	42599113	42599114	A01177:95:HFCNFDSX5:4:1222:22634:36245/1	60	-
chr17	42776394	42776395	A01177:95:HFCNFDSX5:4:1101:25138:27618/1	60	+
chr17	43078864	43078865	A01177:95:HFCNFDSX5:4:1110:1994:33191	60	-
chr17	43105227	43105228	A01177:95:HFCNFDSX5:4:2377:19298:32033	60	-
chr17	43142475	43142476	A01177:95:HFCNFDSX5:4:1471:28411:25958	60	-
chr17	44137408	44137409	A01177:95:HFCNFDSX5:4:1635:25057:17112/1	60	-
chr17	44439772	44439773	A01177:95:HFCNFDSX5:4:2204:4426:13041/1	60	-
chr17	44444008	44444009	A01177:95:HFCNFDSX5:4:1272:17960:26772/1	60	-
chr17	44469058	44469059	A01177:95:HFCNFDSX5:4:2215:2492:12195	60	-
chr17	44474261	44474262	A01177:95:HFCNFDSX5:4:1156:10963:18035/1	60	+
chr17	44486243	44486244	A01177:95:HFCNFDSX5:4:1163:20283:33802/1	60	+
chr17	44488700	44488701	A01177:95:HFCNFDSX5:4:1121:30581:6167/1	60	+
chr17	44826625	44826626	A01177:95:HFCNFDSX5:4:1263:15835:1579/1	60	-
chr17	45073364	45073365	A01177:95:HFCNFDSX5:4:1113:6171:23140/1	60	-
chr17	45239429	45239430	A01177:95:HFCNFDSX5:4:1420:26133:23422/1	60	-
chr17	46469925	46469926	A01177:95:HFCNFDSX5:4:2307:9534:36010/1	60	-
chr17	46971098	46971099	A01177:95:HFCNFDSX5:4:1450:31078:10128/1	60	-
chr17	47117209	47117210	A01177:95:HFCNFDSX5:4:2156:30156:26569	60	-
chr17	47577852	47577853	A01177:95:HFCNFDSX5:4:1106:7292:12900/1	60	+
chr17	47578213	47578214	A01177:95:HFCNFDSX5:4:1104:13404:29904/1	60	-
chr17	47578214	47578215	A01177:95:HFCNFDSX5:4:1522:6958:32925/1	60	-
chr17	47578217	47578218	A01177:95:HFCNFDSX5:4:1548:25319:27868/1	60	-
chr17	47669135	47669136	A01177:95:HFCNFDSX5:4:1152:7907:36793/1	60	-
chr17	48423437	48423438	A01177:95:HFCNFDSX5:4:2516:13539:27602	60	-
chr17	49299610	49299611	A01177:95:HFCNFDSX5:4:1438:32958:13072/1	60	-
chr17	49320678	49320679	A01177:95:HFCNFDSX5:4:1134:11614:23140/1	60	-
chr17	49351602	49351603	A01177:95:HFCNFDSX5:4:2366:32768:7827	60	-
chr17	49632859	49632860	A01177:95:HFCNFDSX5:4:1118:29559:36088/1	60	+
chr17	49815758	49815759	A01177:95:HFCNFDSX5:4:1146:10917:31986/1	60	+
chr17	50730246	50730247	A01177:95:HFCNFDSX5:4:1101:8892:28385/1	60	+
chr17	50961440	50961441	A01177:95:HFCNFDSX5:4:2329:27959:6825	60	-
chr17	51001624	51001625	A01177:95:HFCNFDSX5:4:2308:4526:24893	60	-
chr17	51045076	51045077	A01177:95:HFCNFDSX5:4:1103:21025:4272/1	60	+
chr17	51287222	51287223	A01177:95:HFCNFDSX5:4:1106:21269:33755/1	60	+
chr17	51472291	51472292	A01177:95:HFCNFDSX5:4:1339:20509:10582/1	60	-
chr17	56229109	56229110	A01177:95:HFCNFDSX5:4:1163:1705:33724/1	60	+
chr17	56311765	56311766	A01177:95:HFCNFDSX5:4:2165:9643:17910/1	60	-
chr17	56839365	56839366	A01177:95:HFCNFDSX5:4:1155:5909:11256/1	60	-
chr17	57928354	57928355	A01177:95:HFCNFDSX5:4:2267:29595:12978	60	+
chr17	57981122	57981123	A01177:95:HFCNFDSX5:4:1155:16866:28917/1	60	+
chr17	58049328	58049329	A01177:95:HFCNFDSX5:4:2430:9236:8218/1	60	+
chr17	58759808	58759809	A01177:95:HFCNFDSX5:4:2521:9019:1736	60	-
chr17	58838132	58838133	A01177:95:HFCNFDSX5:4:2156:7392:9721	60	+
chr17	59090120	59090121	A01177:95:HFCNFDSX5:4:1144:25626:14184/1	60	+
chr17	59126487	59126488	A01177:95:HFCNFDSX5:4:1122:27516:18897/1	60	+
chr17	59137860	59137861	A01177:95:HFCNFDSX5:4:1250:12879:1407	60	+
chr17	59189775	59189776	A01177:95:HFCNFDSX5:4:2533:25274:26850/1	60	+
chr17	59629306	59629307	A01177:95:HFCNFDSX5:4:1229:29432:28604/1	60	+
chr17	59784291	59784292	A01177:95:HFCNFDSX5:4:2218:15591:11835/1	60	+
chr17	60610367	60610368	A01177:95:HFCNFDSX5:4:1521:16504:23844/1	60	+
chr17	60726205	60726206	A01177:95:HFCNFDSX5:4:2470:10836:10300/1	60	+
chr17	61854183	61854184	A01177:95:HFCNFDSX5:4:1538:25256:9126	60	-
chr17	61904289	61904290	A01177:95:HFCNFDSX5:4:1102:1452:2879/1	60	+
chr17	61968314	61968315	A01177:95:HFCNFDSX5:4:1103:32434:5337/1	60	-
chr17	61998330	61998331	A01177:95:HFCNFDSX5:4:2636:29722:15734	60	-
chr17	63042473	63042474	A01177:95:HFCNFDSX5:4:1105:26775:25942/1	60	+
chr17	63783883	63783884	A01177:95:HFCNFDSX5:4:1331:5141:25520/1	60	+
chr17	63784678	63784679	A01177:95:HFCNFDSX5:4:1676:14850:15311	60	+
chr17	64108254	64108255	A01177:95:HFCNFDSX5:4:1367:19153:3035	60	-
chr17	64110181	64110182	A01177:95:HFCNFDSX5:4:1110:17924:11616/1	60	-
chr17	64199933	64199934	A01177:95:HFCNFDSX5:4:1134:20853:5791	60	-
chr17	64488446	64488447	A01177:95:HFCNFDSX5:4:1140:24795:5228/1	60	+
chr17	64510848	64510849	A01177:95:HFCNFDSX5:4:1117:21269:34350	60	+
chr17	64589146	64589147	A01177:95:HFCNFDSX5:4:1258:21712:30107/1	60	+
chr17	67118303	67118304	A01177:95:HFCNFDSX5:4:1472:16052:2895	60	-
chr17	67148156	67148157	A01177:95:HFCNFDSX5:4:1463:21712:19774/1	60	-
chr17	73055886	73055887	A01177:95:HFCNFDSX5:4:1560:19262:17315/1	60	+
chr17	73218099	73218100	A01177:95:HFCNFDSX5:4:1121:14525:19382/1	60	+
chr17	75049277	75049278	A01177:95:HFCNFDSX5:4:1333:24306:4382/1	60	-
chr17	75164447	75164448	A01177:95:HFCNFDSX5:4:1103:10556:26099	60	+
chr17	75363052	75363053	A01177:95:HFCNFDSX5:4:1150:29360:22748	60	+
chr17	75367688	75367689	A01177:95:HFCNFDSX5:4:1147:13250:33019/1	60	+
chr17	75373313	75373314	A01177:95:HFCNFDSX5:4:1142:20365:19006/1	60	+
chr17	75378981	75378982	A01177:95:HFCNFDSX5:4:1103:17770:23813/1	60	+
chr17	75380341	75380342	A01177:95:HFCNFDSX5:4:1570:32018:21214/1	60	-
chr17	75382250	75382251	A01177:95:HFCNFDSX5:4:1274:28962:8218/1	60	+
chr17	75383272	75383273	A01177:95:HFCNFDSX5:4:1117:7410:35243/1	60	+
chr17	75654448	75654449	A01177:95:HFCNFDSX5:4:1310:7238:31657/1	60	-
chr17	75678133	75678134	A01177:95:HFCNFDSX5:4:1226:28655:19116	60	-
chr17	75693169	75693170	A01177:95:HFCNFDSX5:4:1147:11351:19867/1	60	+
chr17	75799641	75799642	A01177:95:HFCNFDSX5:4:2469:5466:3818/1	60	-
chr17	75974209	75974210	A01177:95:HFCNFDSX5:4:1146:2501:25708/1	60	+
chr17	76050806	76050807	A01177:95:HFCNFDSX5:4:1134:30156:7185	60	-
chr17	76060398	76060399	A01177:95:HFCNFDSX5:4:1113:5249:27680/1	60	+
chr17	76317422	76317423	A01177:95:HFCNFDSX5:4:2515:30897:9752	60	-
chr17	76339286	76339287	A01177:95:HFCNFDSX5:4:2159:26096:7795	60	-
chr17	76340923	76340924	A01177:95:HFCNFDSX5:4:1329:1533:17581/1	60	+
chr17	76762559	76762560	A01177:95:HFCNFDSX5:4:1160:9706:32456	60	+
chr17	76996956	76996957	A01177:95:HFCNFDSX5:4:1160:10881:24940/1	60	-
chr17	77191832	77191833	A01177:95:HFCNFDSX5:4:1101:5122:15624/1	60	+
chr17	77216882	77216883	A01177:95:HFCNFDSX5:4:1144:14588:25880/1	60	+
chr17	77461147	77461148	A01177:95:HFCNFDSX5:4:1453:31756:14278/1	60	-
chr17	78000365	78000366	A01177:95:HFCNFDSX5:4:1112:5511:12665/1	60	+
chr17	78008730	78008731	A01177:95:HFCNFDSX5:4:1327:17951:3552/1	60	+
chr17	78010245	78010246	A01177:95:HFCNFDSX5:4:1105:5276:28823/1	60	+
chr17	78032852	78032853	A01177:95:HFCNFDSX5:4:1144:29839:25582	60	-
chr17	78039464	78039465	A01177:95:HFCNFDSX5:4:1127:15501:5415/1	60	+
chr17	78061738	78061739	A01177:95:HFCNFDSX5:4:1157:24343:33004/1	60	+
chr17	78061926	78061927	A01177:95:HFCNFDSX5:4:1210:5674:2456/1	60	+
chr17	78066578	78066579	A01177:95:HFCNFDSX5:4:1167:16098:25238	60	+
chr17	78069239	78069240	A01177:95:HFCNFDSX5:4:1135:12002:36025/1	60	+
chr17	78069818	78069819	A01177:95:HFCNFDSX5:4:1130:9263:15562/1	60	-
chr17	78135032	78135033	A01177:95:HFCNFDSX5:4:2248:5077:29168/1	60	-
chr17	78196007	78196008	A01177:95:HFCNFDSX5:4:1417:3341:20932	60	-
chr17	78627969	78627970	A01177:95:HFCNFDSX5:4:1220:22489:23124	60	+
chr17	78688348	78688349	A01177:95:HFCNFDSX5:4:1609:10411:35556/1	60	-
chr17	78697537	78697538	A01177:95:HFCNFDSX5:4:1164:10493:20666/1	60	-
chr17	78727656	78727657	A01177:95:HFCNFDSX5:4:2421:27281:7404	60	-
chr17	78796804	78796805	A01177:95:HFCNFDSX5:4:1138:32452:28072/1	60	-
chr17	78818496	78818497	A01177:95:HFCNFDSX5:4:1116:2148:19617	60	+
chr17	79789612	79789613	A01177:95:HFCNFDSX5:4:1220:11143:5196/1	60	-
chr17	80613653	80613654	A01177:95:HFCNFDSX5:4:2249:18602:31955/1	60	-
chr17	80646160	80646161	A01177:95:HFCNFDSX5:4:1114:14796:33254/1	60	+
chr17	80671142	80671143	A01177:95:HFCNFDSX5:4:1106:23845:30420/1	60	+
chr17	80671144	80671145	A01177:95:HFCNFDSX5:4:2410:29324:3615/1	60	+
chr17	80673362	80673363	A01177:95:HFCNFDSX5:4:2402:28230:18912	60	-
chr17	80749902	80749903	A01177:95:HFCNFDSX5:4:1263:29098:35697	60	+
chr17	80767055	80767056	A01177:95:HFCNFDSX5:4:1426:17698:9596	60	-
chr17	80773546	80773547	A01177:95:HFCNFDSX5:4:1104:20772:10629/1	60	+
chr17	80784311	80784312	A01177:95:HFCNFDSX5:4:1166:22905:10629/1	60	+
chr17	80791032	80791033	A01177:95:HFCNFDSX5:4:1213:19081:6167/1	60	-
chr17	80806643	80806644	A01177:95:HFCNFDSX5:4:1153:6063:11929/1	60	-
chr17	80855141	80855142	A01177:95:HFCNFDSX5:4:1147:26223:32910/1	60	+
chr17	80866485	80866486	A01177:95:HFCNFDSX5:4:1321:4119:33583/1	60	+
chr17	81216170	81216171	A01177:95:HFCNFDSX5:4:2224:13575:31297	60	+
chr17	81563907	81563908	A01177:95:HFCNFDSX5:4:2540:4779:23547/1	60	+
chr17	81572059	81572060	A01177:95:HFCNFDSX5:4:1102:14913:1705/1	60	+
chr17	81587163	81587164	A01177:95:HFCNFDSX5:4:1119:3613:34804/1	60	-
chr17	81593705	81593706	A01177:95:HFCNFDSX5:4:1270:6551:2942	60	-
chr17	81598891	81598892	A01177:95:HFCNFDSX5:4:2539:26675:31688	60	+
chr17	81603795	81603796	A01177:95:HFCNFDSX5:4:1129:9914:32252/1	60	+
chr17	81604904	81604905	A01177:95:HFCNFDSX5:4:1576:28293:20149	60	-
chr17	81616528	81616529	A01177:95:HFCNFDSX5:4:2225:12084:14246/1	60	+
chr17	81630869	81630870	A01177:95:HFCNFDSX5:4:2354:24089:8860/1	60	-
chr17	81698890	81698891	A01177:95:HFCNFDSX5:4:1141:29279:28557/1	60	+
chr17	81850924	81850925	A01177:95:HFCNFDSX5:4:1236:32823:5478/1	60	+
chr17	81881275	81881276	A01177:95:HFCNFDSX5:4:1122:26368:11209/1	60	+
chr17	81980268	81980269	A01177:95:HFCNFDSX5:4:1368:2908:2832/1	60	-
chr17	82057529	82057530	A01177:95:HFCNFDSX5:4:1322:31783:9909	60	-
chr17	82115224	82115225	A01177:95:HFCNFDSX5:4:1105:25970:13777	60	+
chr17	82132585	82132586	A01177:95:HFCNFDSX5:4:1113:3269:28040/1	60	-
chr17	82141608	82141609	A01177:95:HFCNFDSX5:4:1107:28791:28307/1	60	-
chr17	82142556	82142557	A01177:95:HFCNFDSX5:4:1108:11198:11365/1	60	+
chr17	82144553	82144554	A01177:95:HFCNFDSX5:4:1215:20446:33207/1	60	+
chr17	82246824	82246825	A01177:95:HFCNFDSX5:4:1524:23782:32722	60	+
chr17	82257090	82257091	A01177:95:HFCNFDSX5:4:1172:30789:36276/1	60	-
chr17	82263629	82263630	A01177:95:HFCNFDSX5:4:1134:24270:34507/1	60	+
chr17	82268606	82268607	A01177:95:HFCNFDSX5:4:1119:8034:22889	60	+
chr17	82468720	82468721	A01177:95:HFCNFDSX5:4:1147:16125:5963	60	+
chr17	82471662	82471663	A01177:95:HFCNFDSX5:4:1470:21630:27743/1	60	+
chr17	82548477	82548478	A01177:95:HFCNFDSX5:4:1122:24713:14293/1	60	+
chr17	82563714	82563715	A01177:95:HFCNFDSX5:4:2451:12744:1235	60	+
chr17	82575233	82575234	A01177:95:HFCNFDSX5:4:1362:6488:32706/1	60	+
chr17	82582673	82582674	A01177:95:HFCNFDSX5:4:1303:27362:6324/1	60	-
chr17	82758977	82758978	A01177:95:HFCNFDSX5:4:1154:14516:15421/1	60	+
chr17	82769750	82769751	A01177:95:HFCNFDSX5:4:2269:25473:11099	60	-
chr17	82876636	82876637	A01177:95:HFCNFDSX5:4:1113:8919:5259/1	60	+
chr18	70185	70186	A01177:95:HFCNFDSX5:4:1221:32235:15327/1	60	+
chr18	205160	205161	A01177:95:HFCNFDSX5:4:1110:13883:7780/1	60	+
chr18	644593	644594	A01177:95:HFCNFDSX5:4:1304:4942:17065	60	-
chr18	2725797	2725798	A01177:95:HFCNFDSX5:4:1263:1913:23813/1	60	+
chr18	12241202	12241203	A01177:95:HFCNFDSX5:4:1157:13214:32393	60	-
chr18	12822764	12822765	A01177:95:HFCNFDSX5:4:1118:6641:20791/1	60	+
chr18	12838339	12838340	A01177:95:HFCNFDSX5:4:1211:30436:35070/1	60	-
chr18	13040379	13040380	A01177:95:HFCNFDSX5:4:1107:1208:19366/1	60	-
chr18	13508797	13508798	A01177:95:HFCNFDSX5:4:1114:18340:22795/1	60	+
chr18	21694041	21694042	A01177:95:HFCNFDSX5:4:1644:1380:8891/1	60	-
chr18	21794565	21794566	A01177:95:HFCNFDSX5:4:1423:25599:34710/1	60	+
chr18	24481945	24481946	A01177:95:HFCNFDSX5:4:2265:8142:21480/1	60	+
chr18	26043990	26043991	A01177:95:HFCNFDSX5:4:1532:16613:6778/1	60	-
chr18	26750906	26750907	A01177:95:HFCNFDSX5:4:1122:32488:24408/1	60	+
chr18	26775473	26775474	A01177:95:HFCNFDSX5:4:1402:9417:12383/1	60	+
chr18	32984108	32984109	A01177:95:HFCNFDSX5:4:1172:20998:17973/1	60	-
chr18	35601085	35601086	A01177:95:HFCNFDSX5:4:1117:8061:1485/1	60	+
chr18	35660570	35660571	A01177:95:HFCNFDSX5:4:1173:6153:15906/1	60	+
chr18	40802205	40802206	A01177:95:HFCNFDSX5:4:2632:9227:8202	60	-
chr18	40802206	40802207	A01177:95:HFCNFDSX5:4:1103:29405:19382/1	60	-
chr18	41021917	41021918	A01177:95:HFCNFDSX5:4:1140:17852:19507/1	60	-
chr18	46233909	46233910	A01177:95:HFCNFDSX5:4:1362:14425:34272/1	60	+
chr18	46240846	46240847	A01177:95:HFCNFDSX5:4:1128:21965:20744	60	-
chr18	47154951	47154952	A01177:95:HFCNFDSX5:4:1121:24912:10285/1	60	-
chr18	49100132	49100133	A01177:95:HFCNFDSX5:4:1103:15483:3944/1	60	-
chr18	49262121	49262122	A01177:95:HFCNFDSX5:4:1434:14561:36479	60	-
chr18	50917891	50917892	A01177:95:HFCNFDSX5:4:1361:14335:14982/1	60	-
chr18	54180547	54180548	A01177:95:HFCNFDSX5:4:1323:4246:15264/1	60	+
chr18	56856373	56856374	A01177:95:HFCNFDSX5:4:1663:1732:4147	60	-
chr18	60087672	60087673	A01177:95:HFCNFDSX5:4:2106:13693:4100/1	60	-
chr18	60157951	60157952	A01177:95:HFCNFDSX5:4:2164:9019:26287	60	-
chr18	63358738	63358739	A01177:95:HFCNFDSX5:4:2115:25816:28886	60	-
chr18	63963283	63963284	A01177:95:HFCNFDSX5:4:1503:28004:30577/1	60	-
chr18	64800253	64800254	A01177:95:HFCNFDSX5:4:1242:1380:3474/1	60	-
chr18	69893186	69893187	A01177:95:HFCNFDSX5:4:2128:24198:33129	60	-
chr18	70049749	70049750	A01177:95:HFCNFDSX5:4:1475:16269:20807	60	-
chr19	437367	437368	A01177:95:HFCNFDSX5:4:1138:11279:33677	60	-
chr19	628115	628116	A01177:95:HFCNFDSX5:4:1178:18765:2581/1	60	+
chr19	897343	897344	A01177:95:HFCNFDSX5:4:1611:23457:33974/1	60	-
chr19	1016000	1016001	A01177:95:HFCNFDSX5:4:2243:17255:10144	60	-
chr19	1087065	1087066	A01177:95:HFCNFDSX5:4:2608:18005:11600	60	-
chr19	1089383	1089384	A01177:95:HFCNFDSX5:4:1105:12843:16564/1	60	+
chr19	1209013	1209014	A01177:95:HFCNFDSX5:4:1636:5647:16971/1	60	-
chr19	1272446	1272447	A01177:95:HFCNFDSX5:4:1118:4698:21590/1	60	+
chr19	1277668	1277669	A01177:95:HFCNFDSX5:4:1268:22761:8688/1	60	-
chr19	1358063	1358064	A01177:95:HFCNFDSX5:4:1170:15637:17832/1	60	+
chr19	1359985	1359986	A01177:95:HFCNFDSX5:4:1110:29152:30060/1	60	-
chr19	1364462	1364463	A01177:95:HFCNFDSX5:4:1414:21314:23124/1	60	+
chr19	1364743	1364744	A01177:95:HFCNFDSX5:4:1406:19470:8437	60	-
chr19	1370355	1370356	A01177:95:HFCNFDSX5:4:1102:4598:19069/1	60	+
chr19	1371839	1371840	A01177:95:HFCNFDSX5:4:1257:3586:8171/1	60	+
chr19	1372007	1372008	A01177:95:HFCNFDSX5:4:1103:23113:18537/1	60	+
chr19	1372048	1372049	A01177:95:HFCNFDSX5:4:1120:28212:34914/1	60	+
chr19	1636990	1636991	A01177:95:HFCNFDSX5:4:1620:26549:4194	60	-
chr19	2000081	2000082	A01177:95:HFCNFDSX5:4:1134:16812:5525/1	60	+
chr19	2091870	2091871	A01177:95:HFCNFDSX5:4:1523:5448:6386/1	60	-
chr19	2134211	2134212	A01177:95:HFCNFDSX5:4:1341:8766:32581/1	60	+
chr19	2144809	2144810	A01177:95:HFCNFDSX5:4:1128:17381:29027/1	60	-
chr19	2182990	2182991	A01177:95:HFCNFDSX5:4:2164:5547:26349	60	+
chr19	2205945	2205946	A01177:95:HFCNFDSX5:4:1253:8775:11209	60	-
chr19	2205946	2205947	A01177:95:HFCNFDSX5:4:1517:21576:7263	60	-
chr19	2206507	2206508	A01177:95:HFCNFDSX5:4:1147:20229:19930/1	60	-
chr19	2788120	2788121	A01177:95:HFCNFDSX5:4:1105:5412:16532/1	60	+
chr19	2788122	2788123	A01177:95:HFCNFDSX5:4:1663:32163:4742	60	+
chr19	3126482	3126483	A01177:95:HFCNFDSX5:4:2169:13630:4053/1	60	+
chr19	3127092	3127093	A01177:95:HFCNFDSX5:4:1105:27986:18364/1	60	+
chr19	3127452	3127453	A01177:95:HFCNFDSX5:4:1153:20573:12915/1	60	+
chr19	3128188	3128189	A01177:95:HFCNFDSX5:4:1132:14479:27853/1	60	+
chr19	3135454	3135455	A01177:95:HFCNFDSX5:4:2131:8260:33771/1	60	-
chr19	3145332	3145333	A01177:95:HFCNFDSX5:4:1419:11297:36933/1	60	-
chr19	3181954	3181955	A01177:95:HFCNFDSX5:4:1118:25870:9408/1	60	-
chr19	3509631	3509632	A01177:95:HFCNFDSX5:4:1118:25997:36871/1	60	-
chr19	4023074	4023075	A01177:95:HFCNFDSX5:4:1136:28131:28322	60	-
chr19	4409988	4409989	A01177:95:HFCNFDSX5:4:1548:25057:28635	60	+
chr19	4415257	4415258	A01177:95:HFCNFDSX5:4:2647:1759:1564	60	-
chr19	4659611	4659612	A01177:95:HFCNFDSX5:4:1472:7184:6104	60	-
chr19	4937521	4937522	A01177:95:HFCNFDSX5:4:2159:20971:34710/1	60	-
chr19	4947347	4947348	A01177:95:HFCNFDSX5:4:2335:26503:17112	60	-
chr19	5629439	5629440	A01177:95:HFCNFDSX5:4:1140:18738:21856/1	60	+
chr19	5630331	5630332	A01177:95:HFCNFDSX5:4:1158:23936:3302/1	60	+
chr19	5630490	5630491	A01177:95:HFCNFDSX5:4:1337:13865:3771/1	60	-
chr19	5632291	5632292	A01177:95:HFCNFDSX5:4:1225:3396:24345/1	60	+
chr19	5639306	5639307	A01177:95:HFCNFDSX5:4:1120:22480:20322/1	60	+
chr19	5640732	5640733	A01177:95:HFCNFDSX5:4:1144:29098:14403/1	60	+
chr19	5640899	5640900	A01177:95:HFCNFDSX5:4:2337:19497:30812/1	60	+
chr19	5642063	5642064	A01177:95:HFCNFDSX5:4:1260:6189:10488/1	60	+
chr19	5652873	5652874	A01177:95:HFCNFDSX5:4:1134:30445:31735/1	60	-
chr19	5713536	5713537	A01177:95:HFCNFDSX5:4:1224:16043:14152	60	-
chr19	5937174	5937175	A01177:95:HFCNFDSX5:4:1106:9073:11036	60	+
chr19	6053109	6053110	A01177:95:HFCNFDSX5:4:1102:25201:33426/1	60	-
chr19	6249011	6249012	A01177:95:HFCNFDSX5:4:1108:5900:5729/1	60	+
chr19	6784068	6784069	A01177:95:HFCNFDSX5:4:1235:21703:10332/1	60	+
chr19	6814719	6814720	A01177:95:HFCNFDSX5:4:1271:10312:5635/1	60	+
chr19	6847128	6847129	A01177:95:HFCNFDSX5:4:1323:13051:34147/1	60	+
chr19	6847428	6847429	A01177:95:HFCNFDSX5:4:1117:8287:2754/1	60	+
chr19	7008997	7008998	A01177:95:HFCNFDSX5:4:1325:29767:30436	60	+
chr19	7959683	7959684	A01177:95:HFCNFDSX5:4:1109:12915:7545/1	60	-
chr19	8011766	8011767	A01177:95:HFCNFDSX5:4:1161:22806:3912	60	-
chr19	8011768	8011769	A01177:95:HFCNFDSX5:4:1110:9977:26600/1	60	-
chr19	8458248	8458249	A01177:95:HFCNFDSX5:4:1107:29912:35571/1	60	-
chr19	8468074	8468075	A01177:95:HFCNFDSX5:4:1167:16333:3317/1	60	+
chr19	8469325	8469326	A01177:95:HFCNFDSX5:4:1353:5321:6950	60	+
chr19	9582008	9582009	A01177:95:HFCNFDSX5:4:2163:19226:3443/1	60	-
chr19	9582009	9582010	A01177:95:HFCNFDSX5:4:2106:24632:27899	60	-
chr19	9612681	9612682	A01177:95:HFCNFDSX5:4:2542:4372:26600/1	60	+
chr19	9856284	9856285	A01177:95:HFCNFDSX5:4:2678:15754:17284	60	+
chr19	10103236	10103237	A01177:95:HFCNFDSX5:4:1342:2989:3255/1	60	+
chr19	10156877	10156878	A01177:95:HFCNFDSX5:4:1237:13132:27492/1	60	+
chr19	10161070	10161071	A01177:95:HFCNFDSX5:4:1233:18186:14356/1	60	-
chr19	10168235	10168236	A01177:95:HFCNFDSX5:4:1277:7789:11350	60	-
chr19	10176185	10176186	A01177:95:HFCNFDSX5:4:2615:8965:32174/1	60	+
chr19	10176399	10176400	A01177:95:HFCNFDSX5:4:2173:32407:3881	60	-
chr19	10176998	10176999	A01177:95:HFCNFDSX5:4:1467:27651:3662	60	-
chr19	10327154	10327155	A01177:95:HFCNFDSX5:4:1551:12906:34554	60	-
chr19	10369121	10369122	A01177:95:HFCNFDSX5:4:2120:14281:35650/1	60	-
chr19	10556432	10556433	A01177:95:HFCNFDSX5:4:1113:31747:30326/1	60	+
chr19	10556454	10556455	A01177:95:HFCNFDSX5:4:1277:19388:3756/1	60	+
chr19	10557574	10557575	A01177:95:HFCNFDSX5:4:1510:7726:29496	60	-
chr19	10558896	10558897	A01177:95:HFCNFDSX5:4:1320:24316:12884	60	-
chr19	10559489	10559490	A01177:95:HFCNFDSX5:4:2475:30707:36761	60	-
chr19	10658623	10658624	A01177:95:HFCNFDSX5:4:1101:2302:22733/1	60	+
chr19	10658624	10658625	A01177:95:HFCNFDSX5:4:2177:31873:18302/1	60	+
chr19	10660016	10660017	A01177:95:HFCNFDSX5:4:1152:26738:1204/1	60	+
chr19	10665068	10665069	A01177:95:HFCNFDSX5:4:1208:29731:22200/1	60	+
chr19	10674340	10674341	A01177:95:HFCNFDSX5:4:1662:16224:29403/1	60	-
chr19	10723620	10723621	A01177:95:HFCNFDSX5:4:1402:10610:30859	60	-
chr19	10788017	10788018	A01177:95:HFCNFDSX5:4:1125:13711:11772	60	+
chr19	11039123	11039124	A01177:95:HFCNFDSX5:4:1161:17038:29935	60	-
chr19	11088042	11088043	A01177:95:HFCNFDSX5:4:1375:17815:15436/1	60	+
chr19	11101001	11101002	A01177:95:HFCNFDSX5:4:2372:11532:6433/1	60	-
chr19	11107084	11107085	A01177:95:HFCNFDSX5:4:1467:17092:35415/1	60	-
chr19	11107086	11107087	A01177:95:HFCNFDSX5:4:2566:23439:16626/1	60	-
chr19	11693874	11693875	A01177:95:HFCNFDSX5:4:2402:31006:30264	60	-
chr19	11829866	11829867	A01177:95:HFCNFDSX5:4:1563:31042:17362	60	-
chr19	11990470	11990471	A01177:95:HFCNFDSX5:4:1103:23836:30060/1	60	+
chr19	11992977	11992978	A01177:95:HFCNFDSX5:4:2149:24117:15577/1	60	-
chr19	12046502	12046503	A01177:95:HFCNFDSX5:4:1163:14470:30499/1	60	-
chr19	12110253	12110254	A01177:95:HFCNFDSX5:4:2640:13621:30718/1	60	-
chr19	12115226	12115227	A01177:95:HFCNFDSX5:4:1116:11523:31688/1	60	-
chr19	12279484	12279485	A01177:95:HFCNFDSX5:4:1216:19162:5462/1	60	+
chr19	12426439	12426440	A01177:95:HFCNFDSX5:4:1148:28610:16658/1	60	-
chr19	12436850	12436851	A01177:95:HFCNFDSX5:4:1409:16694:24987/1	60	-
chr19	12617576	12617577	A01177:95:HFCNFDSX5:4:1109:18909:25942/1	60	-
chr19	12636389	12636390	A01177:95:HFCNFDSX5:4:1660:29460:32722	60	+
chr19	12716846	12716847	A01177:95:HFCNFDSX5:4:1115:18041:7936	60	-
chr19	12798377	12798378	A01177:95:HFCNFDSX5:4:1428:6379:16172/1	60	-
chr19	12850328	12850329	A01177:95:HFCNFDSX5:4:1133:24551:23750/1	60	+
chr19	12853392	12853393	A01177:95:HFCNFDSX5:4:1105:2564:21684/1	60	-
chr19	12940812	12940813	A01177:95:HFCNFDSX5:4:1111:2591:12242/1	60	+
chr19	13232572	13232573	A01177:95:HFCNFDSX5:4:2533:5665:26522/1	60	-
chr19	13437612	13437613	A01177:95:HFCNFDSX5:4:1418:3269:20588	60	+
chr19	13753286	13753287	A01177:95:HFCNFDSX5:4:1364:15628:34820/1	60	-
chr19	13759034	13759035	A01177:95:HFCNFDSX5:4:1138:12111:35556/1	60	+
chr19	14046040	14046041	A01177:95:HFCNFDSX5:4:2668:19370:31501/1	60	+
chr19	14456740	14456741	A01177:95:HFCNFDSX5:4:2616:14516:7404/1	60	-
chr19	14456741	14456742	A01177:95:HFCNFDSX5:4:1150:24677:30389/1	60	-
chr19	14465057	14465058	A01177:95:HFCNFDSX5:4:1148:28546:10911/1	60	-
chr19	15287546	15287547	A01177:95:HFCNFDSX5:4:2501:5810:2315/1	60	-
chr19	15320008	15320009	A01177:95:HFCNFDSX5:4:1311:11740:22545	60	-
chr19	15328587	15328588	A01177:95:HFCNFDSX5:4:1433:15067:20008/1	60	-
chr19	15336095	15336096	A01177:95:HFCNFDSX5:4:1210:26802:32377/1	60	+
chr19	15339314	15339315	A01177:95:HFCNFDSX5:4:2146:8965:11663/1	60	-
chr19	15341158	15341159	A01177:95:HFCNFDSX5:4:1557:22272:29669/1	60	+
chr19	15367519	15367520	A01177:95:HFCNFDSX5:4:2452:9598:26694/1	60	-
chr19	15407279	15407280	A01177:95:HFCNFDSX5:4:1367:11794:16971/1	60	+
chr19	15891798	15891799	A01177:95:HFCNFDSX5:4:1143:4218:29653/1	60	+
chr19	16084403	16084404	A01177:95:HFCNFDSX5:4:2408:22435:5932	60	+
chr19	16213643	16213644	A01177:95:HFCNFDSX5:4:1102:30346:24424/1	60	+
chr19	16213644	16213645	A01177:95:HFCNFDSX5:4:1654:5737:28682/1	60	+
chr19	16396465	16396466	A01177:95:HFCNFDSX5:4:2335:13431:19523/1	60	+
chr19	16515336	16515337	A01177:95:HFCNFDSX5:4:1112:23800:36385/1	60	+
chr19	16843711	16843712	A01177:95:HFCNFDSX5:4:1144:8332:19961/1	60	+
chr19	17057264	17057265	A01177:95:HFCNFDSX5:4:1120:7075:7106/1	60	+
chr19	17166023	17166024	A01177:95:HFCNFDSX5:4:2168:28989:12649/1	60	-
chr19	17172976	17172977	A01177:95:HFCNFDSX5:4:2378:31421:16485	60	+
chr19	17176824	17176825	A01177:95:HFCNFDSX5:4:1125:8901:26584	60	+
chr19	17767905	17767906	A01177:95:HFCNFDSX5:4:1201:19244:3568/1	60	+
chr19	18836734	18836735	A01177:95:HFCNFDSX5:4:1120:6867:36965	60	-
chr19	19019792	19019793	A01177:95:HFCNFDSX5:4:1213:5728:15640/1	60	-
chr19	19409271	19409272	A01177:95:HFCNFDSX5:4:1124:30924:25770/1	60	+
chr19	19428015	19428016	A01177:95:HFCNFDSX5:4:1104:27046:1047/1	60	+
chr19	19441493	19441494	A01177:95:HFCNFDSX5:4:1111:20952:5713/1	60	+
chr19	19685389	19685390	A01177:95:HFCNFDSX5:4:1218:11460:2112/1	60	+
chr19	19885664	19885665	A01177:95:HFCNFDSX5:4:1256:13910:23202	60	-
chr19	23810700	23810701	A01177:95:HFCNFDSX5:4:2466:23014:15859/1	60	-
chr19	28025413	28025414	A01177:95:HFCNFDSX5:4:1108:30210:35712/1	60	-
chr19	29883909	29883910	A01177:95:HFCNFDSX5:4:1464:29378:2644	60	+
chr19	30003170	30003171	A01177:95:HFCNFDSX5:4:1112:6488:24095/1	60	+
chr19	32711124	32711125	A01177:95:HFCNFDSX5:4:1252:11171:10692/1	60	-
chr19	32900005	32900006	A01177:95:HFCNFDSX5:4:1135:18954:23453/1	60	+
chr19	33380409	33380410	A01177:95:HFCNFDSX5:4:1103:10004:36605/1	60	-
chr19	34456878	34456879	A01177:95:HFCNFDSX5:4:1546:24813:36385	60	+
chr19	34938649	34938650	A01177:95:HFCNFDSX5:4:1311:16062:13839	60	+
chr19	35076589	35076590	A01177:95:HFCNFDSX5:4:1629:13141:36808/1	60	-
chr19	35167151	35167152	A01177:95:HFCNFDSX5:4:1110:5728:2456/1	60	-
chr19	35651349	35651350	A01177:95:HFCNFDSX5:4:1204:21585:24815	60	+
chr19	35663605	35663606	A01177:95:HFCNFDSX5:4:2660:32931:12305	60	+
chr19	35736161	35736162	A01177:95:HFCNFDSX5:4:1261:19633:2174/1	60	+
chr19	35891139	35891140	A01177:95:HFCNFDSX5:4:1104:31548:34741/1	60	-
chr19	36056718	36056719	A01177:95:HFCNFDSX5:4:1335:5638:4460/1	60	-
chr19	36061183	36061184	A01177:95:HFCNFDSX5:4:1122:26720:15734/1	60	-
chr19	36083796	36083797	A01177:95:HFCNFDSX5:4:1136:25220:15765	60	-
chr19	36233197	36233198	A01177:95:HFCNFDSX5:4:1356:6940:19993	60	+
chr19	36238063	36238064	A01177:95:HFCNFDSX5:4:2642:3522:29606/1	60	-
chr19	36701160	36701161	A01177:95:HFCNFDSX5:4:1133:6271:1078/1	60	-
chr19	37350331	37350332	A01177:95:HFCNFDSX5:4:2246:13955:23469/1	60	-
chr19	37350333	37350334	A01177:95:HFCNFDSX5:4:1572:15555:3004/1	60	-
chr19	38590144	38590145	A01177:95:HFCNFDSX5:4:1163:16468:25441	60	+
chr19	38672446	38672447	A01177:95:HFCNFDSX5:4:1313:1344:32910	60	+
chr19	38686435	38686436	A01177:95:HFCNFDSX5:4:1318:16749:35352	60	-
chr19	38716140	38716141	A01177:95:HFCNFDSX5:4:2619:32768:20290/1	60	+
chr19	39153352	39153353	A01177:95:HFCNFDSX5:4:1324:26992:34272/1	60	+
chr19	39467033	39467034	A01177:95:HFCNFDSX5:4:1102:7166:18537/1	60	-
chr19	39531027	39531028	A01177:95:HFCNFDSX5:4:2315:7337:2519/1	60	+
chr19	39538153	39538154	A01177:95:HFCNFDSX5:4:1456:9950:21136	60	-
chr19	39961108	39961109	A01177:95:HFCNFDSX5:4:1138:8811:1626	60	+
chr19	40007219	40007220	A01177:95:HFCNFDSX5:4:1106:10565:5102/1	60	-
chr19	40081049	40081050	A01177:95:HFCNFDSX5:4:1107:26693:17691/1	60	+
chr19	40319718	40319719	A01177:95:HFCNFDSX5:4:1134:22553:21261/1	60	+
chr19	40706505	40706506	A01177:95:HFCNFDSX5:4:1327:30020:16000/1	60	-
chr19	40759610	40759611	A01177:95:HFCNFDSX5:4:1212:26648:21778/1	60	+
chr19	41276441	41276442	A01177:95:HFCNFDSX5:4:1426:25970:24330/1	60	+
chr19	41285641	41285642	A01177:95:HFCNFDSX5:4:1154:18810:20071/1	60	+
chr19	41287467	41287468	A01177:95:HFCNFDSX5:4:1178:18096:15859/1	60	-
chr19	41402753	41402754	A01177:95:HFCNFDSX5:4:1377:19361:30420/1	60	+
chr19	42012031	42012032	A01177:95:HFCNFDSX5:4:1143:15438:19085/1	60	+
chr19	42202286	42202287	A01177:95:HFCNFDSX5:4:1166:28140:21731/1	60	-
chr19	42214024	42214025	A01177:95:HFCNFDSX5:4:1136:9227:11772/1	60	+
chr19	42300968	42300969	A01177:95:HFCNFDSX5:4:1108:8829:3662/1	60	+
chr19	43516263	43516264	A01177:95:HFCNFDSX5:4:1101:11125:10426/1	60	+
chr19	43995336	43995337	A01177:95:HFCNFDSX5:4:1219:22996:36965	60	-
chr19	44132670	44132671	A01177:95:HFCNFDSX5:4:1258:5321:35603/1	60	+
chr19	44218088	44218089	A01177:95:HFCNFDSX5:4:1243:13639:5040/1	60	-
chr19	45171169	45171170	A01177:95:HFCNFDSX5:4:2446:12897:22514/1	60	-
chr19	45413435	45413436	A01177:95:HFCNFDSX5:4:1556:2356:20447/1	60	-
chr19	45558062	45558063	A01177:95:HFCNFDSX5:4:1314:15094:1830/1	60	-
chr19	45611058	45611059	A01177:95:HFCNFDSX5:4:1173:6262:29089/1	60	-
chr19	45626512	45626513	A01177:95:HFCNFDSX5:4:1137:11379:2159	60	-
chr19	45722788	45722789	A01177:95:HFCNFDSX5:4:1101:30626:14732	60	-
chr19	45723628	45723629	A01177:95:HFCNFDSX5:4:1153:17472:5134	60	-
chr19	45824594	45824595	A01177:95:HFCNFDSX5:4:1139:20889:15280/1	60	+
chr19	45840705	45840706	A01177:95:HFCNFDSX5:4:1155:23276:8547	60	+
[truncated: 1,632 more rows]
