# Supplementary material for: HIV-1 capsid stability enables inositol phosphate-independent infection of target cells and promotes integration into genes
Source: PLoS Pathog. 2023 Jun 2;19(6):e1011423. doi: 10.1371/journal.ppat.1011423 (PMC10266667; doi:10.1371/journal.ppat.1011423)
Supplement: S1 Data — (TAR.GZ) [file ppat.1011423.s012.tar.gz › CEM_WT_A/CA_K170A/Unique_hg38_integration_sites/7845-GS-13.bed]

chr1	8237461	8237462	A01177:42:HHKNYDSX3:2:1437:7265:10097	60	+
chr1	9801649	9801650	A01177:42:HHKNYDSX3:1:1112:1949:6558/1	60	-
chr1	11532792	11532793	A01177:42:HHKNYDSX3:1:1464:17381:23422	60	-
chr1	13459941	13459942	A01177:42:HHKNYDSX3:1:2629:10502:3458/1	60	+
chr1	15452727	15452728	A01177:42:HHKNYDSX3:1:2255:30789:32581/1	60	-
chr1	15644688	15644689	A01177:42:HHKNYDSX3:2:1264:14082:20494	60	-
chr1	16290613	16290614	A01177:42:HHKNYDSX3:1:2372:9588:33160/1	60	+
chr1	29340258	29340259	A01177:42:HHKNYDSX3:1:2269:6451:19711	60	-
chr1	43751913	43751914	A01177:42:HHKNYDSX3:1:2329:8603:12665/1	60	-
chr1	44935359	44935360	A01177:42:HHKNYDSX3:1:1274:25346:18552/1	60	+
chr1	45553046	45553047	A01177:42:HHKNYDSX3:1:1404:26576:1673	60	+
chr1	52666373	52666374	A01177:42:HHKNYDSX3:2:2361:8034:14027/1	60	+
chr1	54437747	54437748	A01177:42:HHKNYDSX3:2:1521:7735:26005	60	-
chr1	87654157	87654158	A01177:42:HHKNYDSX3:1:2553:21043:24032/1	60	+
chr1	88247115	88247116	A01177:42:HHKNYDSX3:2:1238:14814:19100/1	60	+
chr1	101313057	101313058	A01177:42:HHKNYDSX3:2:2669:15456:32675/1	60	-
chr1	113866432	113866433	A01177:42:HHKNYDSX3:1:1310:30120:20369	60	+
chr1	154303596	154303597	A01177:42:HHKNYDSX3:1:1568:26982:9267/1	60	+
chr1	157332664	157332665	A01177:42:HHKNYDSX3:1:1215:14100:18239/1	60	+
chr1	157990448	157990449	A01177:42:HHKNYDSX3:1:1330:17616:24111	60	-
chr1	160559947	160559948	A01177:42:HHKNYDSX3:1:2216:9724:17644	60	-
chr1	161657043	161657044	A01177:42:HHKNYDSX3:1:1255:5511:9439/1	60	-
chr1	162720016	162720017	A01177:42:HHKNYDSX3:1:1310:2510:32049/1	60	-
chr1	167709842	167709843	A01177:42:HHKNYDSX3:2:2631:26684:10880/1	60	-
chr1	195511217	195511218	A01177:42:HHKNYDSX3:1:1667:16116:9518/1	60	-
chr1	202736736	202736737	A01177:42:HHKNYDSX3:1:1534:31539:11678	60	-
chr1	204069256	204069257	A01177:42:HHKNYDSX3:2:1338:21983:16736	60	+
chr1	204540684	204540685	A01177:42:HHKNYDSX3:1:2149:30915:8343/1	60	+
chr1	211682298	211682299	A01177:42:HHKNYDSX3:1:2337:4725:14058/1	60	+
chr1	212620531	212620532	A01177:42:HHKNYDSX3:1:1343:17345:13839/1	60	+
chr1	218671354	218671355	A01177:42:HHKNYDSX3:1:1140:11487:12461/1	60	+
chr1	229622052	229622053	A01177:42:HHKNYDSX3:2:1252:21486:29089	60	+
chr1	231486477	231486478	A01177:42:HHKNYDSX3:1:1676:20980:30091	60	+
chr1	231795810	231795811	A01177:42:HHKNYDSX3:1:2266:18096:10160	60	+
chr1	237397937	237397938	A01177:42:HHKNYDSX3:1:1233:16324:11631/1	60	-
chr1	238365289	238365290	A01177:42:HHKNYDSX3:2:2636:25292:31046	60	+
chr1	240166324	240166325	A01177:42:HHKNYDSX3:1:1164:16803:27273/1	60	-
chr1	246882492	246882493	A01177:42:HHKNYDSX3:2:2401:23619:26522	60	+
chr10	3664242	3664243	A01177:42:HHKNYDSX3:2:2278:8422:21746	60	+
chr10	21692685	21692686	A01177:42:HHKNYDSX3:1:1310:9805:4413	60	+
chr10	31701024	31701025	A01177:42:HHKNYDSX3:2:1462:23773:14450	60	-
chr10	48328111	48328112	A01177:42:HHKNYDSX3:1:1239:9127:17112/1	60	-
chr10	49999159	49999160	A01177:42:HHKNYDSX3:2:2154:6207:22983	60	+
chr10	63259996	63259997	A01177:42:HHKNYDSX3:1:1543:19235:16892/1	60	-
chr10	68935756	68935757	A01177:42:HHKNYDSX3:2:1570:18123:34068/1	60	+
chr10	79679769	79679770	A01177:42:HHKNYDSX3:1:1538:23827:10974/1	60	+
chr10	85795537	85795538	A01177:42:HHKNYDSX3:1:2436:4915:35806/1	60	-
chr10	89056006	89056007	A01177:42:HHKNYDSX3:1:1122:11143:4820	60	+
chr10	97731231	97731232	A01177:42:HHKNYDSX3:2:1442:20754:33833/1	60	+
chr10	100302625	100302626	A01177:42:HHKNYDSX3:1:1138:25310:14638	60	+
chr10	113880151	113880152	A01177:42:HHKNYDSX3:1:2331:27986:27978/1	60	-
chr10	121691438	121691439	A01177:42:HHKNYDSX3:2:2439:26151:3975/1	60	-
chr10	122996626	122996627	A01177:42:HHKNYDSX3:1:1501:17933:30953/1	60	+
chr10	130716532	130716533	A01177:42:HHKNYDSX3:1:1102:27398:32283/1	60	-
chr11	3680626	3680627	A01177:42:HHKNYDSX3:1:2414:26323:28103	60	-
chr11	9466997	9466998	A01177:42:HHKNYDSX3:2:1101:28935:31000	60	+
chr11	33438038	33438039	A01177:42:HHKNYDSX3:2:2332:1208:28948/1	60	-
chr11	57553415	57553416	A01177:42:HHKNYDSX3:2:1141:9787:2534	60	+
chr11	83151218	83151219	A01177:42:HHKNYDSX3:1:1129:10710:28620/1	60	+
chr11	84381724	84381725	A01177:42:HHKNYDSX3:2:1248:18855:24659	60	+
chr11	95290350	95290351	A01177:42:HHKNYDSX3:2:1528:5701:35571	60	-
chr11	101921628	101921629	A01177:42:HHKNYDSX3:2:1171:25165:1110	60	+
chr11	103536800	103536801	A01177:42:HHKNYDSX3:2:1243:25861:10770	60	+
chr11	121002506	121002507	A01177:42:HHKNYDSX3:1:1253:13521:32769/1	60	+
chr11	123015483	123015484	A01177:42:HHKNYDSX3:1:1112:30246:12477	60	-
chr11	128514152	128514153	A01177:42:HHKNYDSX3:1:1167:28221:25535/1	60	-
chr11	130192617	130192618	A01177:42:HHKNYDSX3:1:2327:19533:18505/1	60	+
chr11	130496730	130496731	A01177:42:HHKNYDSX3:2:2472:7681:31360	60	-
chr12	8362003	8362004	A01177:42:HHKNYDSX3:1:1364:21685:30874/1	60	-
chr12	10312482	10312483	A01177:42:HHKNYDSX3:1:2113:23384:17221/1	60	+
chr12	14153061	14153062	A01177:42:HHKNYDSX3:1:2411:8793:22388/1	60	+
chr12	21281372	21281373	A01177:42:HHKNYDSX3:1:1427:31964:19210/1	60	+
chr12	30349625	30349626	A01177:42:HHKNYDSX3:2:1371:27905:18537	60	-
chr12	50074435	50074436	A01177:42:HHKNYDSX3:1:1475:16721:26318/1	60	-
chr12	50074437	50074438	A01177:42:HHKNYDSX3:1:2519:6036:14512/1	60	-
chr12	51105680	51105681	A01177:42:HHKNYDSX3:1:1141:26069:15389/1	60	+
chr12	52639635	52639636	A01177:42:HHKNYDSX3:1:2429:16694:8359/1	60	-
chr12	53093510	53093511	A01177:42:HHKNYDSX3:2:1565:11026:7811	60	+
chr12	62232737	62232738	A01177:42:HHKNYDSX3:1:1575:18285:27712/1	60	+
chr12	64714050	64714051	A01177:42:HHKNYDSX3:2:1451:32949:13996/1	60	+
chr12	71869444	71869445	A01177:42:HHKNYDSX3:2:2141:10248:36338/1	60	+
chr12	91766347	91766348	A01177:42:HHKNYDSX3:2:1550:6686:14168	60	+
chr12	93636482	93636483	A01177:42:HHKNYDSX3:1:1674:8115:8938/1	60	-
chr12	99777679	99777680	A01177:42:HHKNYDSX3:1:2107:30092:20697/1	60	-
chr12	107770046	107770047	A01177:42:HHKNYDSX3:1:1122:21260:9627/1	60	-
chr12	109672035	109672036	A01177:42:HHKNYDSX3:1:1405:17571:13479	60	-
chr12	120923516	120923517	A01177:42:HHKNYDSX3:1:1235:15510:14168/1	60	+
chr12	121415537	121415538	A01177:42:HHKNYDSX3:1:2229:23204:18255/1	60	+
chr12	122648661	122648662	A01177:42:HHKNYDSX3:2:2470:14100:18114/1	60	+
chr12	122802469	122802470	A01177:42:HHKNYDSX3:2:1422:6316:34507	60	+
chr12	122884738	122884739	A01177:42:HHKNYDSX3:1:1102:4851:15248/1	60	+
chr12	129264310	129264311	A01177:42:HHKNYDSX3:1:2338:4878:6778	60	+
chr12	129522826	129522827	A01177:42:HHKNYDSX3:1:1102:11912:24220/1	60	-
chr13	20919984	20919985	A01177:42:HHKNYDSX3:1:2444:18304:14685	60	-
chr13	48854770	48854771	A01177:42:HHKNYDSX3:1:1578:25554:22952	60	+
chr13	49598579	49598580	A01177:42:HHKNYDSX3:2:1609:29053:14857/1	60	+
chr13	59482077	59482078	A01177:42:HHKNYDSX3:1:1103:14064:4742/1	60	+
chr13	59482078	59482079	A01177:42:HHKNYDSX3:1:2562:5764:30107	60	+
chr13	104283126	104283127	A01177:42:HHKNYDSX3:1:1243:31177:2127	60	+
chr13	108582988	108582989	A01177:42:HHKNYDSX3:1:1441:14000:23390/1	60	+
chr14	29336971	29336972	A01177:42:HHKNYDSX3:1:1209:8296:30827	60	-
chr14	30136936	30136937	A01177:42:HHKNYDSX3:1:1215:30382:6574/1	60	+
chr14	47749474	47749475	A01177:42:HHKNYDSX3:2:1625:2826:6355/1	60	+
chr14	52675674	52675675	A01177:42:HHKNYDSX3:1:1127:26901:35023	60	-
chr14	52675675	52675676	A01177:42:HHKNYDSX3:2:1459:5213:24831/1	60	-
chr14	59084261	59084262	A01177:42:HHKNYDSX3:2:2121:4381:34569/1	60	-
chr14	63858210	63858211	A01177:42:HHKNYDSX3:2:2521:15302:5102/1	60	-
chr14	70991998	70991999	A01177:42:HHKNYDSX3:1:1441:6641:5478	60	-
chr14	95091592	95091593	A01177:42:HHKNYDSX3:2:2239:27859:9314	60	-
chr14	103220758	103220759	A01177:42:HHKNYDSX3:1:2224:30083:36119/1	60	+
chr15	38616008	38616009	A01177:42:HHKNYDSX3:2:1251:19967:14278/1	60	+
chr15	41595812	41595813	A01177:42:HHKNYDSX3:1:1319:29026:12649	60	-
chr15	43127534	43127535	A01177:42:HHKNYDSX3:1:2555:22851:27821	60	+
chr15	43835116	43835117	A01177:42:HHKNYDSX3:1:1237:26196:4899/1	60	-
chr15	48153540	48153541	A01177:42:HHKNYDSX3:1:1115:15130:30890/1	60	+
chr15	55190173	55190174	A01177:42:HHKNYDSX3:2:1307:17924:26490	60	+
chr15	60415542	60415543	A01177:42:HHKNYDSX3:1:2327:28031:15937/1	60	+
chr15	64561867	64561868	A01177:42:HHKNYDSX3:2:2316:8802:33927/1	60	+
chr15	73664046	73664047	A01177:42:HHKNYDSX3:2:2577:10077:34037	60	-
chr15	83470319	83470320	A01177:42:HHKNYDSX3:1:2568:12698:20760/1	60	-
chr16	1322358	1322359	A01177:42:HHKNYDSX3:2:2338:31015:21981/1	60	-
chr16	7002637	7002638	A01177:42:HHKNYDSX3:1:1434:17824:24314/1	60	+
chr16	12622847	12622848	A01177:42:HHKNYDSX3:1:1517:15230:15092/1	60	-
chr16	15454713	15454714	A01177:42:HHKNYDSX3:2:2211:11369:14920/1	60	+
chr16	18914088	18914089	A01177:42:HHKNYDSX3:2:2265:8314:7122/1	60	+
chr16	18965477	18965478	A01177:42:HHKNYDSX3:1:1252:15212:20729/1	60	+
chr16	22490228	22490229	A01177:42:HHKNYDSX3:1:2267:22860:5509/1	60	+
chr16	25195407	25195408	A01177:42:HHKNYDSX3:1:1647:27525:8609	60	-
chr16	30295357	30295358	A01177:42:HHKNYDSX3:2:1463:23185:13369/1	60	-
chr16	46386462	46386463	A01177:42:HHKNYDSX3:1:1109:4309:1031	60	-
chr16	67055887	67055888	A01177:42:HHKNYDSX3:2:1360:30282:22874/1	60	-
chr16	68369287	68369288	A01177:42:HHKNYDSX3:2:2424:10511:18223	60	+
chr16	69648810	69648811	A01177:42:HHKNYDSX3:1:1612:3088:20995	60	-
chr16	72718612	72718613	A01177:42:HHKNYDSX3:2:1130:23927:26772	60	+
chr16	83876541	83876542	A01177:42:HHKNYDSX3:2:1622:15763:35055/1	60	+
chr16	88795665	88795666	A01177:42:HHKNYDSX3:1:1118:10863:16579	60	+
chr16	89129496	89129497	A01177:42:HHKNYDSX3:2:1340:9851:26318	60	-
chr17	922746	922747	A01177:42:HHKNYDSX3:2:1145:25310:27727/1	60	-
chr17	1466244	1466245	A01177:42:HHKNYDSX3:2:2165:5186:28761/1	60	+
chr17	5446069	5446070	A01177:42:HHKNYDSX3:2:1641:21522:27179/1	60	-
chr17	8031903	8031904	A01177:42:HHKNYDSX3:2:1203:6099:33849/1	60	+
chr17	8262970	8262971	A01177:42:HHKNYDSX3:2:1310:18367:23657	60	-
chr17	13591753	13591754	A01177:42:HHKNYDSX3:1:1663:6225:25551/1	60	-
chr17	21032844	21032845	A01177:42:HHKNYDSX3:1:2367:22996:8782	60	+
chr17	30868931	30868932	A01177:42:HHKNYDSX3:1:2235:32443:12430	60	-
chr17	31648099	31648100	A01177:42:HHKNYDSX3:1:1375:5177:12461/1	60	-
chr17	38952251	38952252	A01177:42:HHKNYDSX3:2:2105:1262:16454/1	60	+
chr17	40208638	40208639	A01177:42:HHKNYDSX3:2:1268:3965:15123	60	-
chr17	40412933	40412934	A01177:42:HHKNYDSX3:1:1325:22480:12524/1	60	-
chr17	43050790	43050791	A01177:42:HHKNYDSX3:2:2625:22462:29434/1	60	-
chr17	43050794	43050795	A01177:42:HHKNYDSX3:1:1172:20103:12790/1	60	-
chr17	47764896	47764897	A01177:42:HHKNYDSX3:1:2509:27344:34225	60	+
chr17	50348644	50348645	A01177:42:HHKNYDSX3:2:2652:29297:27868	60	-
chr17	50348645	50348646	A01177:42:HHKNYDSX3:2:2377:15555:5447/1	60	-
chr17	50348649	50348650	A01177:42:HHKNYDSX3:2:2138:27453:30436/1	60	-
chr17	51113591	51113592	A01177:42:HHKNYDSX3:2:2336:32877:7044	60	-
chr17	75152140	75152141	A01177:42:HHKNYDSX3:1:2451:17490:19977/1	60	-
chr17	76066267	76066268	A01177:42:HHKNYDSX3:1:2147:13060:2315	60	+
chr17	77943397	77943398	A01177:42:HHKNYDSX3:1:2250:1859:35430/1	60	-
chr17	78814872	78814873	A01177:42:HHKNYDSX3:2:2517:20934:24064/1	60	+
chr17	81014284	81014285	A01177:42:HHKNYDSX3:2:1344:24099:33238	60	+
chr17	82476225	82476226	A01177:42:HHKNYDSX3:1:2228:26702:26005	60	-
chr18	51963863	51963864	A01177:42:HHKNYDSX3:1:2455:27516:8750	60	-
chr18	63089796	63089797	A01177:42:HHKNYDSX3:1:1408:11451:28995/1	60	-
chr19	1078811	1078812	A01177:42:HHKNYDSX3:2:2439:9001:1642/1	60	-
chr19	2756377	2756378	A01177:42:HHKNYDSX3:2:1374:1868:10645	60	+
chr19	3572017	3572018	A01177:42:HHKNYDSX3:1:1127:22489:31579/1	60	+
chr19	5662415	5662416	A01177:42:HHKNYDSX3:1:1208:27814:7576/1	60	+
chr19	11656983	11656984	A01177:42:HHKNYDSX3:1:1102:27633:17472/1	60	+
chr19	17314359	17314360	A01177:42:HHKNYDSX3:1:2340:2618:23876	60	+
chr19	17314361	17314362	A01177:42:HHKNYDSX3:1:2478:12554:5572/1	60	+
chr19	35064916	35064917	A01177:42:HHKNYDSX3:1:1638:28375:10081	60	-
chr19	37813904	37813905	A01177:42:HHKNYDSX3:1:1265:26973:30170/1	60	-
chr19	45546760	45546761	A01177:42:HHKNYDSX3:1:1418:6054:27821/1	60	-
chr19	47474339	47474340	A01177:42:HHKNYDSX3:2:1377:20446:14794/1	60	+
chr19	53202601	53202602	A01177:42:HHKNYDSX3:1:1660:2356:17597	60	-
chr19	53763224	53763225	A01177:42:HHKNYDSX3:1:1372:24505:36605/1	60	+
chr19	53843260	53843261	A01177:42:HHKNYDSX3:2:1601:2465:25207	60	+
chr2	3998653	3998654	A01177:42:HHKNYDSX3:1:2369:30174:28729	60	+
chr2	18908549	18908550	A01177:42:HHKNYDSX3:1:1651:16423:34287/1	60	+
chr2	26828779	26828780	A01177:42:HHKNYDSX3:2:1301:12635:14074	60	+
chr2	28704083	28704084	A01177:42:HHKNYDSX3:1:1605:2446:6887	60	+
chr2	32152789	32152790	A01177:42:HHKNYDSX3:1:1572:8133:13730	60	-
chr2	32158046	32158047	A01177:42:HHKNYDSX3:2:2259:16396:24377	60	+
chr2	47459139	47459140	A01177:42:HHKNYDSX3:1:1117:31042:29105/1	60	+
chr2	47459140	47459141	A01177:42:HHKNYDSX3:1:2153:16016:32581/1	60	+
chr2	50832575	50832576	A01177:42:HHKNYDSX3:2:2233:15700:33473	60	+
chr2	51905906	51905907	A01177:42:HHKNYDSX3:1:2426:20048:24721/1	60	+
chr2	56180473	56180474	A01177:42:HHKNYDSX3:1:1260:27751:23907/1	60	-
chr2	62014656	62014657	A01177:42:HHKNYDSX3:2:2634:26992:10535/1	60	-
chr2	74612438	74612439	A01177:42:HHKNYDSX3:2:2147:31060:29575	60	-
chr2	83061137	83061138	A01177:42:HHKNYDSX3:1:1139:23701:9972	60	-
chr2	85546625	85546626	A01177:42:HHKNYDSX3:1:1365:26892:28463	60	+
chr2	112096920	112096921	A01177:42:HHKNYDSX3:1:1139:8947:13448/1	60	+
chr2	112096921	112096922	A01177:42:HHKNYDSX3:1:1501:2736:34914	60	+
chr2	112484358	112484359	A01177:42:HHKNYDSX3:2:1569:23267:12383/1	60	-
chr2	113864366	113864367	A01177:42:HHKNYDSX3:2:1263:28375:10802/1	60	+
chr2	123842049	123842050	A01177:42:HHKNYDSX3:1:1271:19515:19038/1	60	+
chr2	153067536	153067537	A01177:42:HHKNYDSX3:1:1555:17978:6668/1	60	-
chr2	173208319	173208320	A01177:42:HHKNYDSX3:1:1216:25816:34585/1	60	+
chr2	192723191	192723192	A01177:42:HHKNYDSX3:2:2320:6460:8296	60	+
chr2	200349559	200349560	A01177:42:HHKNYDSX3:2:1640:31448:12493	60	+
chr2	208614692	208614693	A01177:42:HHKNYDSX3:2:2447:14787:31234/1	60	-
chr2	232295392	232295393	A01177:42:HHKNYDSX3:1:1127:7907:24455/1	60	-
chr2	237641418	237641419	A01177:42:HHKNYDSX3:2:1222:17508:24768	60	+
chr20	2135771	2135772	A01177:42:HHKNYDSX3:1:2644:15148:23249	60	+
chr20	2674072	2674073	A01177:42:HHKNYDSX3:2:2203:19813:9345	60	+
chr20	3092251	3092252	A01177:42:HHKNYDSX3:2:2568:15365:12352/1	60	+
chr20	33885252	33885253	A01177:42:HHKNYDSX3:1:1647:6867:18020/1	60	-
chr20	37084410	37084411	A01177:42:HHKNYDSX3:1:1426:28818:23970/1	60	+
chr20	44662821	44662822	A01177:42:HHKNYDSX3:2:2341:27823:33552/1	60	+
chr20	45289453	45289454	A01177:42:HHKNYDSX3:1:1418:12545:4304/1	60	-
chr20	47913990	47913991	A01177:42:HHKNYDSX3:2:1272:23836:2754	60	+
chr20	54647426	54647427	A01177:42:HHKNYDSX3:2:1619:22860:8923	60	+
chr20	59699887	59699888	A01177:42:HHKNYDSX3:2:2411:1271:1438	60	+
chr20	64020213	64020214	A01177:42:HHKNYDSX3:1:2132:21947:2738/1	60	+
chr21	10397021	10397022	A01177:42:HHKNYDSX3:1:1170:3794:18396	60	+
chr21	33726084	33726085	A01177:42:HHKNYDSX3:1:2618:8142:4852	60	-
chr21	33960511	33960512	A01177:42:HHKNYDSX3:1:1334:10411:31548	60	-
chr21	41994690	41994691	A01177:42:HHKNYDSX3:2:2313:6054:8155/1	60	-
chr21	44093679	44093680	A01177:42:HHKNYDSX3:1:2446:27308:23735	60	+
chr22	17877947	17877948	A01177:42:HHKNYDSX3:2:1203:2808:5008	60	-
chr22	19792468	19792469	A01177:42:HHKNYDSX3:1:2538:8015:16188/1	60	+
chr22	31129638	31129639	A01177:42:HHKNYDSX3:1:1315:5330:28009/1	60	-
chr22	34184278	34184279	A01177:42:HHKNYDSX3:1:2153:20085:13103/1	60	+
chr22	40521593	40521594	A01177:42:HHKNYDSX3:2:2638:20256:32722/1	60	-
chr22	50404485	50404486	A01177:42:HHKNYDSX3:2:2262:7762:32972/1	60	-
chr3	1335971	1335972	A01177:42:HHKNYDSX3:1:1642:16034:6464/1	60	+
chr3	15274588	15274589	A01177:42:HHKNYDSX3:1:2228:6008:6793/1	60	-
chr3	47284912	47284913	A01177:42:HHKNYDSX3:2:1527:9534:12524/1	60	-
chr3	63553816	63553817	A01177:42:HHKNYDSX3:1:2419:9100:32534/1	60	-
chr3	63816507	63816508	A01177:42:HHKNYDSX3:2:1120:20410:34115/1	60	+
chr3	68780373	68780374	A01177:42:HHKNYDSX3:1:1502:32768:4163	60	+
chr3	73059215	73059216	A01177:42:HHKNYDSX3:1:1603:32488:24408	60	+
chr3	88279960	88279961	A01177:42:HHKNYDSX3:2:2213:4661:11287/1	60	-
chr3	124889934	124889935	A01177:42:HHKNYDSX3:1:2515:11975:27398/1	60	+
chr3	128680438	128680439	A01177:42:HHKNYDSX3:1:2253:22553:7263	60	-
chr3	132906037	132906038	A01177:42:HHKNYDSX3:2:1541:17101:7999/1	60	-
chr3	136531026	136531027	A01177:42:HHKNYDSX3:1:1659:1967:31328/1	60	+
chr3	138241043	138241044	A01177:42:HHKNYDSX3:1:1220:16848:6433/1	60	-
chr3	141803217	141803218	A01177:42:HHKNYDSX3:2:1155:5041:23688	60	-
chr3	142710463	142710464	A01177:42:HHKNYDSX3:1:1109:14940:30624/1	60	-
chr3	150472473	150472474	A01177:42:HHKNYDSX3:2:1454:7066:30953/1	60	-
chr3	150758837	150758838	A01177:42:HHKNYDSX3:2:2107:31277:14450/1	60	-
chr3	157797233	157797234	A01177:42:HHKNYDSX3:1:1131:28917:12242	60	-
chr3	188848879	188848880	A01177:42:HHKNYDSX3:2:2546:32063:24987/1	60	-
chr3	194542998	194542999	A01177:42:HHKNYDSX3:1:2532:24008:35399/1	60	+
chr4	2150004	2150005	A01177:42:HHKNYDSX3:1:2448:4426:19272/1	60	+
chr4	3146424	3146425	A01177:42:HHKNYDSX3:2:2369:4273:21042	60	+
chr4	16744251	16744252	A01177:42:HHKNYDSX3:2:1259:23122:10003/1	60	-
chr4	25855686	25855687	A01177:42:HHKNYDSX3:1:2303:21115:32769/1	60	+
chr4	56846095	56846096	A01177:42:HHKNYDSX3:1:1604:25292:20776	60	-
chr4	86880375	86880376	A01177:42:HHKNYDSX3:2:1452:30337:13322/1	60	+
chr4	118666129	118666130	A01177:42:HHKNYDSX3:2:1471:8947:21559/1	60	+
chr4	139399879	139399880	A01177:42:HHKNYDSX3:2:1217:22553:5353/1	60	-
chr4	139418394	139418395	A01177:42:HHKNYDSX3:1:2350:7030:14231	60	-
chr4	158833838	158833839	A01177:42:HHKNYDSX3:1:1551:4625:16924/1	60	+
chr4	159484257	159484258	A01177:42:HHKNYDSX3:1:1365:5086:26616/1	60	-
chr4	172845139	172845140	A01177:42:HHKNYDSX3:2:2149:22200:14418	60	+
chr4	181443307	181443308	A01177:42:HHKNYDSX3:1:1537:22842:24361/1	60	+
chr5	11103076	11103077	A01177:42:HHKNYDSX3:2:1154:12933:11835	60	-
chr5	16787888	16787889	A01177:42:HHKNYDSX3:1:1571:9173:3380/1	60	-
chr5	25885274	25885275	A01177:42:HHKNYDSX3:1:1608:20971:30796	60	+
chr5	37618462	37618463	A01177:42:HHKNYDSX3:1:2312:10357:5713	60	-
chr5	41637317	41637318	A01177:42:HHKNYDSX3:1:2534:16369:6417/1	60	-
chr5	61654541	61654542	A01177:42:HHKNYDSX3:1:2670:22625:22169/1	60	-
chr5	79723364	79723365	A01177:42:HHKNYDSX3:1:2472:16125:28228	60	+
chr5	80642090	80642091	A01177:42:HHKNYDSX3:2:2211:16378:7091/1	60	+
chr5	81731907	81731908	A01177:42:HHKNYDSX3:1:1601:10628:31422/1	60	+
chr5	81731908	81731909	A01177:42:HHKNYDSX3:1:1462:21739:28369/1	60	+
chr5	93247970	93247971	A01177:42:HHKNYDSX3:1:1239:3369:11647/1	60	-
chr5	100063534	100063535	A01177:42:HHKNYDSX3:2:1214:27995:22420/1	60	+
chr5	114970300	114970301	A01177:42:HHKNYDSX3:2:1142:9706:25535/1	60	+
chr5	130133693	130133694	A01177:42:HHKNYDSX3:1:2569:16712:33004/1	60	+
chr5	131151816	131151817	A01177:42:HHKNYDSX3:1:1137:2067:7733/1	60	+
chr5	132796003	132796004	A01177:42:HHKNYDSX3:1:2671:5014:5541/1	60	+
chr5	132903461	132903462	A01177:42:HHKNYDSX3:1:1106:24939:11710/1	60	+
chr5	133045981	133045982	A01177:42:HHKNYDSX3:1:2468:14516:2018/1	60	-
chr5	140507402	140507403	A01177:42:HHKNYDSX3:2:2152:16875:8453/1	60	-
chr5	141667832	141667833	A01177:42:HHKNYDSX3:2:2440:20980:33317/1	60	-
chr5	151103091	151103092	A01177:42:HHKNYDSX3:1:1538:7817:26647	60	-
chr5	176468735	176468736	A01177:42:HHKNYDSX3:1:1306:6903:19930/1	60	-
chr5	176468737	176468738	A01177:42:HHKNYDSX3:1:1577:22299:12367/1	60	-
chr5	181207828	181207829	A01177:42:HHKNYDSX3:1:1316:31864:32565/1	60	-
chr6	4348482	4348483	A01177:42:HHKNYDSX3:1:2162:10393:16705	60	+
chr6	17797819	17797820	A01177:42:HHKNYDSX3:1:1206:17806:15890/1	60	+
chr6	20123978	20123979	A01177:42:HHKNYDSX3:1:1474:27896:8343/1	60	+
chr6	20172351	20172352	A01177:42:HHKNYDSX3:1:2359:27724:18537/1	60	+
chr6	35463089	35463090	A01177:42:HHKNYDSX3:2:1672:21504:33160/1	60	-
chr6	37221281	37221282	A01177:42:HHKNYDSX3:2:2376:15573:15624	60	-
chr6	40947508	40947509	A01177:42:HHKNYDSX3:1:2616:4960:35321/1	60	+
chr6	85540056	85540057	A01177:42:HHKNYDSX3:1:2576:3586:16250/1	60	-
chr6	112043801	112043802	A01177:42:HHKNYDSX3:1:1545:27163:30467/1	60	+
chr6	117636411	117636412	A01177:42:HHKNYDSX3:2:2135:3929:31532/1	60	-
chr6	133250428	133250429	A01177:42:HHKNYDSX3:2:1641:1823:6652	60	+
chr6	135232590	135232591	A01177:42:HHKNYDSX3:1:1377:19226:10520/1	60	-
chr6	136021565	136021566	A01177:42:HHKNYDSX3:1:1663:23475:4038	60	+
chr6	150625587	150625588	A01177:42:HHKNYDSX3:1:1619:2573:13182/1	60	-
chr6	151190583	151190584	A01177:42:HHKNYDSX3:1:1105:6614:25285/1	60	+
chr6	154741501	154741502	A01177:42:HHKNYDSX3:1:1324:12518:9706	60	-
chr6	158863035	158863036	A01177:42:HHKNYDSX3:1:2429:6099:29027	60	+
chr6	162486991	162486992	A01177:42:HHKNYDSX3:1:1340:26404:23359/1	60	+
chr7	2785988	2785989	A01177:42:HHKNYDSX3:2:2411:31232:13463	60	+
chr7	3203489	3203490	A01177:42:HHKNYDSX3:1:1664:21133:10222/1	60	+
chr7	7251683	7251684	A01177:42:HHKNYDSX3:1:1129:25726:34898/1	60	+
chr7	40647733	40647734	A01177:42:HHKNYDSX3:1:1543:30264:2769/1	60	+
chr7	51359597	51359598	A01177:42:HHKNYDSX3:2:2303:2193:26240	60	-
chr7	57695564	57695565	A01177:42:HHKNYDSX3:2:2668:5520:28369/1	60	-
chr7	66084714	66084715	A01177:42:HHKNYDSX3:1:2452:26829:14794/1	60	-
chr7	66547248	66547249	A01177:42:HHKNYDSX3:2:1470:5330:10128	60	-
chr7	67088790	67088791	A01177:42:HHKNYDSX3:1:1157:4246:27571/1	60	+
chr7	68164678	68164679	A01177:42:HHKNYDSX3:1:1330:29215:19774/1	60	-
chr7	69110501	69110502	A01177:42:HHKNYDSX3:2:1261:23276:4006/1	60	+
chr7	71458039	71458040	A01177:42:HHKNYDSX3:1:2466:22101:14090/1	60	-
chr7	72569126	72569127	A01177:42:HHKNYDSX3:1:2549:6750:32847	60	+
chr7	74816284	74816285	A01177:42:HHKNYDSX3:1:2206:5819:25817	60	-
chr7	77701073	77701074	A01177:42:HHKNYDSX3:2:2111:17327:5635	60	+
chr7	85642686	85642687	A01177:42:HHKNYDSX3:2:2404:32081:4382	60	+
chr7	98756536	98756537	A01177:42:HHKNYDSX3:2:1607:12328:15890/1	60	-
chr7	98864821	98864822	A01177:42:HHKNYDSX3:1:2355:32479:30467	60	+
chr7	103354463	103354464	A01177:42:HHKNYDSX3:1:1428:25003:28103	60	-
chr7	124082438	124082439	A01177:42:HHKNYDSX3:1:1236:26874:27868	60	-
chr7	129542584	129542585	A01177:42:HHKNYDSX3:1:2468:1181:4758/1	60	-
chr7	133123788	133123789	A01177:42:HHKNYDSX3:2:1625:28917:19038/1	60	+
chr7	135867953	135867954	A01177:42:HHKNYDSX3:1:1329:18692:25880	60	+
chr7	136148734	136148735	A01177:42:HHKNYDSX3:2:2130:19877:7513/1	60	-
chr7	139744697	139744698	A01177:42:HHKNYDSX3:1:1256:18177:4852	60	+
chr7	140912074	140912075	A01177:42:HHKNYDSX3:1:1641:4996:24142	60	+
chr7	144404342	144404343	A01177:42:HHKNYDSX3:2:1228:2076:7028/1	60	-
chr7	150211376	150211377	A01177:42:HHKNYDSX3:2:2140:17164:6230/1	60	-
chr7	156272421	156272422	A01177:42:HHKNYDSX3:2:1470:20238:33160/1	60	+
chr7	156663033	156663034	A01177:42:HHKNYDSX3:2:2520:8205:24095/1	60	+
chr8	3926916	3926917	A01177:42:HHKNYDSX3:2:2377:20121:35524	60	-
chr8	41579759	41579760	A01177:42:HHKNYDSX3:2:2457:19434:30044	60	+
chr8	55853095	55853096	A01177:42:HHKNYDSX3:2:2223:8703:33630	60	-
chr8	70106097	70106098	A01177:42:HHKNYDSX3:2:2613:20419:24173/1	60	-
chr8	87310276	87310277	A01177:42:HHKNYDSX3:2:1335:1931:4930	60	+
chr8	93932143	93932144	A01177:42:HHKNYDSX3:2:2261:26838:17503	60	+
chr8	102886363	102886364	A01177:42:HHKNYDSX3:2:2272:6985:34100/1	60	-
chr8	111697486	111697487	A01177:42:HHKNYDSX3:1:1443:11695:7780/1	60	-
chr8	122679295	122679296	A01177:42:HHKNYDSX3:1:1201:29957:8531	60	+
chr8	122679297	122679298	A01177:42:HHKNYDSX3:1:1410:26169:16971	60	+
chr8	125152841	125152842	A01177:42:HHKNYDSX3:2:1540:2808:20979	60	-
chr8	125152846	125152847	A01177:42:HHKNYDSX3:1:1454:24523:16094	60	-
chr8	144306403	144306404	A01177:42:HHKNYDSX3:1:2330:13431:36432/1	60	+
chr9	25647308	25647309	A01177:42:HHKNYDSX3:1:2323:24867:26866	60	-
chr9	33871805	33871806	A01177:42:HHKNYDSX3:1:2601:12735:13714	60	-
chr9	34017515	34017516	A01177:42:HHKNYDSX3:1:2137:26711:1626/1	60	+
chr9	34145061	34145062	A01177:42:HHKNYDSX3:2:1371:1118:22279	60	-
chr9	35525720	35525721	A01177:42:HHKNYDSX3:2:2573:6515:33411	60	+
chr9	42608270	42608271	A01177:42:HHKNYDSX3:1:2248:20455:11616/1	60	-
chr9	62415738	62415739	A01177:42:HHKNYDSX3:1:1477:29360:35775/1	60	-
chr9	62493455	62493456	A01177:42:HHKNYDSX3:2:1453:19759:13385/1	60	+
chr9	76241363	76241364	A01177:42:HHKNYDSX3:2:1421:5493:27289	60	+
chr9	77087076	77087077	A01177:42:HHKNYDSX3:2:1640:13313:23672/1	60	+
chr9	77093657	77093658	A01177:42:HHKNYDSX3:2:2320:31566:25848/1	60	+
chr9	89513252	89513253	A01177:42:HHKNYDSX3:1:1322:21233:7106	60	-
chr9	92204408	92204409	A01177:42:HHKNYDSX3:1:2232:23836:35352/1	60	-
chr9	94834705	94834706	A01177:42:HHKNYDSX3:1:2454:19009:4946/1	60	-
chr9	98786073	98786074	A01177:42:HHKNYDSX3:2:2437:28384:22060	60	-
chr9	100203125	100203126	A01177:42:HHKNYDSX3:2:2278:31548:13228/1	60	-
chr9	108662090	108662091	A01177:42:HHKNYDSX3:1:1113:27299:32737/1	60	-
chr9	108925768	108925769	A01177:42:HHKNYDSX3:1:1210:8278:6652/1	60	+
chr9	109068560	109068561	A01177:42:HHKNYDSX3:2:2640:12617:15640/1	60	+
chr9	112363440	112363441	A01177:42:HHKNYDSX3:1:1208:24731:33927	60	+
chr9	112652714	112652715	A01177:42:HHKNYDSX3:1:2510:28456:31955	60	-
chr9	121091765	121091766	A01177:42:HHKNYDSX3:2:1659:11921:33599/1	60	+
chr9	128040408	128040409	A01177:42:HHKNYDSX3:1:2430:20139:36714/1	60	-
chr9	129774105	129774106	A01177:42:HHKNYDSX3:2:2543:27941:35258/1	60	-
chr9	129933459	129933460	A01177:42:HHKNYDSX3:1:1211:31033:21104/1	60	+
chr9	136459296	136459297	A01177:42:HHKNYDSX3:2:1455:27995:14372	60	-
chr9	136810789	136810790	A01177:42:HHKNYDSX3:1:1368:19958:21590/1	60	-
chr9	136834321	136834322	A01177:42:HHKNYDSX3:2:1561:16450:28855/1	60	-
chrX	16611372	16611373	A01177:42:HHKNYDSX3:2:1625:7817:12868/1	60	+
chrX	24015924	24015925	A01177:42:HHKNYDSX3:1:1649:19569:27868/1	60	+
chrX	96966971	96966972	A01177:42:HHKNYDSX3:2:2171:16975:6621/1	60	-
chrX	105256310	105256311	A01177:42:HHKNYDSX3:1:2664:17219:33223	60	+
chrX	124625212	124625213	A01177:42:HHKNYDSX3:1:2475:22525:20932/1	60	-
chrX	128430212	128430213	A01177:42:HHKNYDSX3:1:1657:22209:35446	60	-
