# Supplementary material for: HIV-1 capsid stability enables inositol phosphate-independent infection of target cells and promotes integration into genes
Source: PLoS Pathog. 2023 Jun 2;19(6):e1011423. doi: 10.1371/journal.ppat.1011423 (PMC10266667; doi:10.1371/journal.ppat.1011423)
Supplement: S1 Data — (TAR.GZ) [file ppat.1011423.s012.tar.gz › CEM_WT_A/CA_K170A/Unique_hg38_integration_sites/7845-GS-2.bed]

chr1	765051	765052	A01177:42:HHKNYDSX3:1:1323:4463:20713/1	60	+
chr1	6611184	6611185	A01177:42:HHKNYDSX3:1:2666:4987:29324/1	60	-
chr1	10000828	10000829	A01177:42:HHKNYDSX3:1:2636:6244:30405/1	60	-
chr1	27443534	27443535	A01177:42:HHKNYDSX3:2:1559:6931:4633/1	60	+
chr1	28822576	28822577	A01177:42:HHKNYDSX3:1:1248:6885:34053	60	-
chr1	38884863	38884864	A01177:42:HHKNYDSX3:1:1472:10022:5165	60	+
chr1	51822788	51822789	A01177:42:HHKNYDSX3:1:2416:29749:8140/1	60	+
chr1	72966278	72966279	A01177:42:HHKNYDSX3:1:1113:28302:10770/1	60	+
chr1	114430260	114430261	A01177:42:HHKNYDSX3:1:1352:22354:6355/1	60	-
chr1	150085781	150085782	A01177:42:HHKNYDSX3:2:2210:1759:17942	60	+
chr1	167291566	167291567	A01177:42:HHKNYDSX3:1:1176:24117:2206	60	-
chr1	181196913	181196914	A01177:42:HHKNYDSX3:1:1530:24804:16705/1	60	+
chr1	203305777	203305778	A01177:42:HHKNYDSX3:2:1157:32913:33285/1	60	-
chr1	204510511	204510512	A01177:42:HHKNYDSX3:2:2569:10194:6621	60	+
chr1	217803943	217803944	A01177:42:HHKNYDSX3:2:1102:18864:20008/1	60	+
chr1	222937151	222937152	A01177:42:HHKNYDSX3:1:2338:19804:36793	60	+
chr10	8934296	8934297	A01177:42:HHKNYDSX3:1:2434:9417:2268/1	60	+
chr10	11648263	11648264	A01177:42:HHKNYDSX3:2:2620:8278:25410/1	60	-
chr10	28589826	28589827	A01177:42:HHKNYDSX3:1:1105:10429:17832/1	60	+
chr10	44347535	44347536	A01177:42:HHKNYDSX3:1:1454:25075:36683/1	60	-
chr10	46177950	46177951	A01177:42:HHKNYDSX3:2:1503:22037:1078	60	-
chr10	48645184	48645185	A01177:42:HHKNYDSX3:1:2101:13476:14904	60	-
chr10	63284120	63284121	A01177:42:HHKNYDSX3:2:2231:13087:24189/1	60	-
chr10	73089521	73089522	A01177:42:HHKNYDSX3:1:1161:30282:24251/1	60	-
chr10	86635145	86635146	A01177:42:HHKNYDSX3:2:1605:12581:15013	60	-
chr10	100195758	100195759	A01177:42:HHKNYDSX3:1:1203:28185:25942	60	-
chr10	104011655	104011656	A01177:42:HHKNYDSX3:2:1436:16550:33661/1	60	-
chr10	124585879	124585880	A01177:42:HHKNYDSX3:1:1474:11252:29058	60	-
chr11	21211920	21211921	A01177:42:HHKNYDSX3:1:2224:16694:24298/1	60	-
chr11	68111446	68111447	A01177:42:HHKNYDSX3:1:1359:31575:13119/1	60	-
chr11	70265204	70265205	A01177:42:HHKNYDSX3:1:1415:6858:29403/1	60	+
chr11	91621411	91621412	A01177:42:HHKNYDSX3:1:2514:22733:11804/1	60	-
chr11	94083013	94083014	A01177:42:HHKNYDSX3:2:1526:19759:27414	60	+
chr11	107330976	107330977	A01177:42:HHKNYDSX3:2:2328:26413:15452/1	60	-
chr11	107330979	107330980	A01177:42:HHKNYDSX3:2:2365:17752:30264	60	-
chr11	107330980	107330981	A01177:42:HHKNYDSX3:1:1249:28971:10488	60	-
chr11	112044288	112044289	A01177:42:HHKNYDSX3:1:2213:27245:28698	60	-
chr11	113888764	113888765	A01177:42:HHKNYDSX3:1:1446:20211:34679/1	60	+
chr11	115672799	115672800	A01177:42:HHKNYDSX3:2:1576:21007:34428	60	-
chr11	118424764	118424765	A01177:42:HHKNYDSX3:1:1407:11369:30358/1	60	+
chr11	121262708	121262709	A01177:42:HHKNYDSX3:1:2467:20853:27649/1	60	-
chr12	380526	380527	A01177:42:HHKNYDSX3:1:2138:21694:28009/1	60	-
chr12	2936191	2936192	A01177:42:HHKNYDSX3:2:1619:27109:10488/1	60	+
chr12	12459399	12459400	A01177:42:HHKNYDSX3:2:1543:30264:3740/1	60	-
chr12	25339495	25339496	A01177:42:HHKNYDSX3:1:2416:3332:36918	60	+
chr12	52639914	52639915	A01177:42:HHKNYDSX3:1:1147:32805:14465/1	60	+
chr12	52639915	52639916	A01177:42:HHKNYDSX3:2:1255:22697:30749	60	+
chr12	111843907	111843908	A01177:42:HHKNYDSX3:2:1537:30445:2926	60	-
chr12	119947637	119947638	A01177:42:HHKNYDSX3:2:1527:17273:19382/1	60	-
chr12	123341581	123341582	A01177:42:HHKNYDSX3:2:1666:29541:26694	60	+
chr13	21300945	21300946	A01177:42:HHKNYDSX3:2:2316:23647:24095	60	+
chr13	23398112	23398113	A01177:42:HHKNYDSX3:1:1117:28791:18474/1	60	+
chr13	46322576	46322577	A01177:42:HHKNYDSX3:1:2609:15528:9157/1	60	-
chr13	67014419	67014420	A01177:42:HHKNYDSX3:1:1101:12671:30295/1	60	+
chr13	76832073	76832074	A01177:42:HHKNYDSX3:1:2335:18213:1501/1	60	-
chr13	86740446	86740447	A01177:42:HHKNYDSX3:1:2372:12138:2033/1	60	+
chr13	113415672	113415673	A01177:42:HHKNYDSX3:2:2369:11614:31313	60	+
chr14	22942967	22942968	A01177:42:HHKNYDSX3:2:1268:31611:20697/1	60	-
chr14	35544968	35544969	A01177:42:HHKNYDSX3:1:1361:14751:5087	60	+
chr14	39287168	39287169	A01177:42:HHKNYDSX3:2:1154:23637:13839	60	-
chr14	44026713	44026714	A01177:42:HHKNYDSX3:1:1513:8621:18208/1	60	+
chr14	44878790	44878791	A01177:42:HHKNYDSX3:1:2564:25663:12148	60	+
chr14	55715968	55715969	A01177:42:HHKNYDSX3:1:2552:19352:27242	60	-
chr14	57153493	57153494	A01177:42:HHKNYDSX3:1:2312:17219:18004	60	-
chr14	73083992	73083993	A01177:42:HHKNYDSX3:2:2209:5927:24439/1	60	-
chr14	86548201	86548202	A01177:42:HHKNYDSX3:2:2505:8513:10410	60	-
chr14	94744300	94744301	A01177:42:HHKNYDSX3:1:1270:27778:2472	60	+
chr14	97406347	97406348	A01177:42:HHKNYDSX3:1:2504:26747:4413/1	60	+
chr14	98056940	98056941	A01177:42:HHKNYDSX3:1:1123:15049:23516/1	60	+
chr14	98056942	98056943	A01177:42:HHKNYDSX3:1:2135:32353:5290/1	60	+
chr14	98132962	98132963	A01177:42:HHKNYDSX3:1:1278:10185:8296/1	60	+
chr14	98488581	98488582	A01177:42:HHKNYDSX3:2:2444:16504:21746/1	60	+
chr14	102176316	102176317	A01177:42:HHKNYDSX3:1:1568:19868:7623	60	+
chr14	105244826	105244827	A01177:42:HHKNYDSX3:2:2647:15320:10582	60	-
chr15	33314788	33314789	A01177:42:HHKNYDSX3:2:2445:11948:20870	60	-
chr15	41099462	41099463	A01177:42:HHKNYDSX3:1:1372:20509:15123/1	60	+
chr15	41539203	41539204	A01177:42:HHKNYDSX3:1:1516:7193:7842	60	-
chr15	41679128	41679129	A01177:42:HHKNYDSX3:2:2457:12093:17863	60	-
chr15	58680410	58680411	A01177:42:HHKNYDSX3:1:2240:25536:11678	60	-
chr15	63554827	63554828	A01177:42:HHKNYDSX3:2:2244:25527:21214/1	60	+
chr15	71868733	71868734	A01177:42:HHKNYDSX3:1:1263:5412:25207/1	60	+
chr16	2847316	2847317	A01177:42:HHKNYDSX3:1:2473:2953:20353/1	60	+
chr16	11988095	11988096	A01177:42:HHKNYDSX3:1:1332:31087:21574/1	60	-
chr16	24549088	24549089	A01177:42:HHKNYDSX3:1:1147:12427:17973/1	60	+
chr16	29751136	29751137	A01177:42:HHKNYDSX3:2:1351:6912:4288	60	+
chr16	31391444	31391445	A01177:42:HHKNYDSX3:1:1678:8467:34851	60	-
chr16	49034320	49034321	A01177:42:HHKNYDSX3:2:1574:29966:4507/1	60	+
chr16	53674464	53674465	A01177:42:HHKNYDSX3:2:2347:1045:24001/1	60	-
chr16	66682502	66682503	A01177:42:HHKNYDSX3:1:1235:30680:28103/1	60	+
chr16	68135984	68135985	A01177:42:HHKNYDSX3:2:2621:31313:16141/1	60	+
chr16	87363307	87363308	A01177:42:HHKNYDSX3:2:2223:32081:26021	60	+
chr17	4873711	4873712	A01177:42:HHKNYDSX3:2:2673:23665:8813	60	-
chr17	7603215	7603216	A01177:42:HHKNYDSX3:1:1151:16116:3443/1	60	-
chr17	22333917	22333918	A01177:42:HHKNYDSX3:2:2629:29794:3490/1	60	+
chr17	31949591	31949592	A01177:42:HHKNYDSX3:1:1337:21757:31000/1	60	-
chr17	44432367	44432368	A01177:42:HHKNYDSX3:1:2466:30156:6464/1	60	+
chr17	44432368	44432369	A01177:42:HHKNYDSX3:2:2412:19985:24612	60	+
chr17	61330352	61330353	A01177:42:HHKNYDSX3:2:2501:8874:31234	60	-
chr17	80234940	80234941	A01177:42:HHKNYDSX3:1:1149:28763:9659/1	60	-
chr17	80828215	80828216	A01177:42:HHKNYDSX3:2:1317:28736:22388	60	+
chr17	82208345	82208346	A01177:42:HHKNYDSX3:1:1313:6479:17973	60	-
chr18	2596661	2596662	A01177:42:HHKNYDSX3:1:2513:8061:35524	60	+
chr18	46878789	46878790	A01177:42:HHKNYDSX3:1:2428:22788:11866	60	+
chr18	50857857	50857858	A01177:42:HHKNYDSX3:1:1132:5990:17942/1	60	+
chr19	5909570	5909571	A01177:42:HHKNYDSX3:1:1432:18457:30577/1	60	-
chr19	7834249	7834250	A01177:42:HHKNYDSX3:2:2168:15899:3756/1	60	+
chr19	9032958	9032959	A01177:42:HHKNYDSX3:2:2341:14814:32784/1	60	-
chr19	11471554	11471555	A01177:42:HHKNYDSX3:1:1636:3513:14935	60	-
chr19	14140322	14140323	A01177:42:HHKNYDSX3:2:1310:16450:15264/1	60	+
chr19	16383050	16383051	A01177:42:HHKNYDSX3:1:1122:16631:6527	60	-
chr19	29632348	29632349	A01177:42:HHKNYDSX3:1:2573:30481:17832/1	60	+
chr19	36077946	36077947	A01177:42:HHKNYDSX3:1:1404:22797:33238	60	+
chr19	36553216	36553217	A01177:42:HHKNYDSX3:2:1665:20401:3630/1	60	-
chr19	40337779	40337780	A01177:42:HHKNYDSX3:1:1218:28971:35446/1	60	+
chr19	41188373	41188374	A01177:42:HHKNYDSX3:1:2162:14552:31234	60	-
chr19	47787224	47787225	A01177:42:HHKNYDSX3:1:1517:15311:5963	60	-
chr19	47975932	47975933	A01177:42:HHKNYDSX3:1:2543:12970:2033/1	60	+
chr19	48063138	48063139	A01177:42:HHKNYDSX3:1:1643:23954:27101/1	60	-
chr2	3739321	3739322	A01177:42:HHKNYDSX3:1:1478:10755:22279	60	-
chr2	20008057	20008058	A01177:42:HHKNYDSX3:1:2564:27353:5368/1	60	-
chr2	24868557	24868558	A01177:42:HHKNYDSX3:2:1578:22345:16517	60	+
chr2	42885814	42885815	A01177:42:HHKNYDSX3:1:2462:10936:34084	60	+
chr2	43319966	43319967	A01177:42:HHKNYDSX3:1:1203:29550:8171/1	60	+
chr2	73933033	73933034	A01177:42:HHKNYDSX3:1:1104:17219:17221/1	60	-
chr2	106073734	106073735	A01177:42:HHKNYDSX3:1:2209:11243:24001/1	60	-
chr2	127030533	127030534	A01177:42:HHKNYDSX3:1:1106:7862:29230	60	+
chr2	157082013	157082014	A01177:42:HHKNYDSX3:1:2636:31539:27649	60	+
chr2	160080389	160080390	A01177:42:HHKNYDSX3:2:2243:8522:28275/1	60	-
chr2	166941446	166941447	A01177:42:HHKNYDSX3:2:2371:28854:20588/1	60	-
chr2	167130158	167130159	A01177:42:HHKNYDSX3:1:1172:25870:17049/1	60	+
chr2	172755484	172755485	A01177:42:HHKNYDSX3:1:1620:29252:7999	60	-
chr2	176581959	176581960	A01177:42:HHKNYDSX3:1:1368:13449:15640/1	60	+
chr2	196670633	196670634	A01177:42:HHKNYDSX3:1:1574:14073:19413	60	-
chr2	197563035	197563036	A01177:42:HHKNYDSX3:2:1174:16387:31125	60	-
chr2	209513800	209513801	A01177:42:HHKNYDSX3:2:1165:30951:2049	60	-
chr2	225005427	225005428	A01177:42:HHKNYDSX3:1:2401:6027:21856/1	60	+
chr20	5830609	5830610	A01177:42:HHKNYDSX3:1:2225:15944:35556/1	60	+
chr20	35731138	35731139	A01177:42:HHKNYDSX3:1:1331:30029:6652/1	60	+
chr20	36339482	36339483	A01177:42:HHKNYDSX3:1:2276:30255:32033/1	60	-
chr20	38558027	38558028	A01177:42:HHKNYDSX3:1:2545:30300:32205/1	60	+
chr20	44993148	44993149	A01177:42:HHKNYDSX3:1:1118:30924:20823/1	60	-
chr20	45938935	45938936	A01177:42:HHKNYDSX3:2:1361:24768:10692	60	-
chr20	51120237	51120238	A01177:42:HHKNYDSX3:2:1343:30183:25833/1	60	-
chr20	51872414	51872415	A01177:42:HHKNYDSX3:1:1333:27552:16016/1	60	-
chr20	57373988	57373989	A01177:42:HHKNYDSX3:2:1275:10285:16517	60	-
chr20	63995751	63995752	A01177:42:HHKNYDSX3:1:2456:9652:4711	60	-
chr21	35314152	35314153	A01177:42:HHKNYDSX3:2:1377:10176:8594	60	+
chr21	40891153	40891154	A01177:42:HHKNYDSX3:1:2276:3197:9659	60	+
chr22	21632053	21632054	A01177:42:HHKNYDSX3:2:2437:25491:21934	60	-
chr22	21695916	21695917	A01177:42:HHKNYDSX3:2:2444:28637:1391/1	60	-
chr22	24281224	24281225	A01177:42:HHKNYDSX3:1:1254:12292:30044/1	60	-
chr22	29846254	29846255	A01177:42:HHKNYDSX3:1:2239:9055:4210/1	60	+
chr22	31701831	31701832	A01177:42:HHKNYDSX3:1:1675:9001:4648/1	60	+
chr22	40586550	40586551	A01177:42:HHKNYDSX3:1:1247:4218:6417/1	60	+
chr22	48832188	48832189	A01177:42:HHKNYDSX3:2:2508:32190:18724	60	+
chr3	20129469	20129470	A01177:42:HHKNYDSX3:2:2570:5891:20212	60	-
chr3	22449367	22449368	A01177:42:HHKNYDSX3:2:2604:20419:16470	60	+
chr3	25695305	25695306	A01177:42:HHKNYDSX3:1:1137:2040:33395	60	+
chr3	27135749	27135750	A01177:42:HHKNYDSX3:1:1152:32108:15295	60	+
chr3	42593338	42593339	A01177:42:HHKNYDSX3:2:2662:5764:10379	60	+
chr3	46223261	46223262	A01177:42:HHKNYDSX3:2:2265:15320:26991	60	+
chr3	130958518	130958519	A01177:42:HHKNYDSX3:1:1441:30445:11475/1	60	+
chr3	155740332	155740333	A01177:42:HHKNYDSX3:1:2551:5538:16188	60	+
chr3	157563942	157563943	A01177:42:HHKNYDSX3:2:1176:2754:18599/1	60	-
chr3	168076612	168076613	A01177:42:HHKNYDSX3:1:1136:23430:2769	60	+
chr3	170444362	170444363	A01177:42:HHKNYDSX3:2:1527:32768:9424	60	+
chr3	180799119	180799120	A01177:42:HHKNYDSX3:2:2576:26775:7529/1	60	-
chr3	188182003	188182004	A01177:42:HHKNYDSX3:1:1203:7392:23281	60	-
chr3	197051485	197051486	A01177:42:HHKNYDSX3:1:2261:24099:21872	60	-
chr4	9585544	9585545	A01177:42:HHKNYDSX3:1:2362:23249:20306	60	-
chr4	21876708	21876709	A01177:42:HHKNYDSX3:1:1151:19316:28651/1	60	-
chr4	42018056	42018057	A01177:42:HHKNYDSX3:1:1101:25147:2018/1	60	+
chr4	42018057	42018058	A01177:42:HHKNYDSX3:2:2630:20329:27085	60	+
chr4	42018058	42018059	A01177:42:HHKNYDSX3:2:2537:14931:22122	60	+
chr4	52785238	52785239	A01177:42:HHKNYDSX3:2:1131:16920:26788/1	60	+
chr4	55391846	55391847	A01177:42:HHKNYDSX3:1:2630:9489:36620	60	+
chr4	61007437	61007438	A01177:42:HHKNYDSX3:1:1160:19569:15248/1	60	+
chr4	61007439	61007440	A01177:42:HHKNYDSX3:2:2204:19280:12023	60	+
chr4	61495743	61495744	A01177:42:HHKNYDSX3:1:1363:6641:9267/1	60	+
chr4	73412540	73412541	A01177:42:HHKNYDSX3:1:1319:4933:32142	60	-
chr4	105331431	105331432	A01177:42:HHKNYDSX3:1:2269:23457:25520	60	+
chr4	108957507	108957508	A01177:42:HHKNYDSX3:1:1205:5954:36479/1	60	+
chr4	143780786	143780787	A01177:42:HHKNYDSX3:1:2506:14208:12727/1	60	-
chr4	152335766	152335767	A01177:42:HHKNYDSX3:1:1115:26729:13056/1	60	+
chr4	161338400	161338401	A01177:42:HHKNYDSX3:2:1239:17662:29105	60	-
chr4	177307768	177307769	A01177:42:HHKNYDSX3:2:1209:14190:7811/1	60	+
chr4	184661192	184661193	A01177:42:HHKNYDSX3:1:1314:29704:6840/1	60	+
chr5	28541095	28541096	A01177:42:HHKNYDSX3:1:1356:15284:15405	60	-
chr5	32939730	32939731	A01177:42:HHKNYDSX3:2:1550:15293:19836/1	60	-
chr5	33387843	33387844	A01177:42:HHKNYDSX3:1:2627:14534:21089	60	+
chr5	36547449	36547450	A01177:42:HHKNYDSX3:1:2668:10673:24987/1	60	+
chr5	53033692	53033693	A01177:42:HHKNYDSX3:2:1671:20139:29512/1	60	-
chr5	55817560	55817561	A01177:42:HHKNYDSX3:2:2160:18629:28620	60	-
chr5	81000336	81000337	A01177:42:HHKNYDSX3:1:1234:11198:28463	60	-
chr5	102548596	102548597	A01177:42:HHKNYDSX3:1:1136:27281:17394	60	-
chr5	127532383	127532384	A01177:42:HHKNYDSX3:2:1535:31042:12947/1	60	+
chr5	137321806	137321807	A01177:42:HHKNYDSX3:1:1609:29496:15969/1	60	+
chr5	139310189	139310190	A01177:42:HHKNYDSX3:1:1110:20573:21997/1	60	-
chr5	143390214	143390215	A01177:42:HHKNYDSX3:1:1303:11930:20870/1	60	+
chr5	150007982	150007983	A01177:42:HHKNYDSX3:2:1512:24297:31203	60	+
chr5	157090519	157090520	A01177:42:HHKNYDSX3:1:2441:32289:21746/1	60	+
chr6	10737311	10737312	A01177:42:HHKNYDSX3:2:2517:26440:24267/1	60	-
chr6	22792222	22792223	A01177:42:HHKNYDSX3:2:1327:9308:35336/1	60	-
chr6	33702101	33702102	A01177:42:HHKNYDSX3:2:2501:4182:20854	60	-
chr6	35658992	35658993	A01177:42:HHKNYDSX3:2:2319:28140:9768/1	60	+
chr6	44220746	44220747	A01177:42:HHKNYDSX3:1:2555:14543:4633	60	+
chr6	82879441	82879442	A01177:42:HHKNYDSX3:2:1612:22652:13260	60	-
chr6	131974735	131974736	A01177:42:HHKNYDSX3:2:1468:25192:36918/1	60	+
chr6	139382497	139382498	A01177:42:HHKNYDSX3:1:2673:15582:32737/1	60	-
chr6	141829546	141829547	A01177:42:HHKNYDSX3:1:2254:15935:18192/1	60	+
chr6	146827038	146827039	A01177:42:HHKNYDSX3:2:1532:18132:36620/1	60	+
chr6	151678394	151678395	A01177:42:HHKNYDSX3:2:1505:11577:29966/1	60	+
chr7	2030871	2030872	A01177:42:HHKNYDSX3:2:1604:1624:8656	60	-
chr7	4720813	4720814	A01177:42:HHKNYDSX3:2:2117:17517:4492/1	60	-
chr7	6651684	6651685	A01177:42:HHKNYDSX3:2:1330:15953:33098/1	60	+
chr7	15815267	15815268	A01177:42:HHKNYDSX3:1:2308:16703:14951/1	60	+
chr7	25458245	25458246	A01177:42:HHKNYDSX3:2:1670:7581:18756/1	60	+
chr7	42042218	42042219	A01177:42:HHKNYDSX3:2:2533:11605:36683/1	60	+
chr7	43305855	43305856	A01177:42:HHKNYDSX3:1:2307:4815:8140/1	60	-
chr7	56900773	56900774	A01177:42:HHKNYDSX3:2:1130:9444:4319/1	60	+
chr7	63839085	63839086	A01177:42:HHKNYDSX3:2:2109:17427:32863/1	60	+
chr7	66838269	66838270	A01177:42:HHKNYDSX3:1:1321:17002:10457	60	+
chr7	76001588	76001589	A01177:42:HHKNYDSX3:1:2407:23863:33520	60	-
chr7	93993065	93993066	A01177:42:HHKNYDSX3:1:1124:20148:8140/1	60	-
chr7	106787795	106787796	A01177:42:HHKNYDSX3:1:1404:21739:33818	60	+
chr7	107222294	107222295	A01177:42:HHKNYDSX3:1:2451:29722:2487	60	-
chr7	110889751	110889752	A01177:42:HHKNYDSX3:2:2533:24804:35117/1	60	-
chr7	129284399	129284400	A01177:42:HHKNYDSX3:1:2264:7862:25692/1	60	-
chr7	141008633	141008634	A01177:42:HHKNYDSX3:1:1254:29478:16752/1	60	+
chr7	149040864	149040865	A01177:42:HHKNYDSX3:2:1426:32877:35665/1	60	+
chr7	149390790	149390791	A01177:42:HHKNYDSX3:1:2565:16206:17566	60	+
chr7	151511865	151511866	A01177:42:HHKNYDSX3:2:1321:1072:7044/1	60	+
chr7	155478740	155478741	A01177:42:HHKNYDSX3:2:1139:27778:15311	60	-
chr8	9500014	9500015	A01177:42:HHKNYDSX3:1:2259:5882:12618/1	60	-
chr8	26263192	26263193	A01177:42:HHKNYDSX3:1:2407:30526:17378	60	-
chr8	29872461	29872462	A01177:42:HHKNYDSX3:2:2372:8883:15186/1	60	-
chr8	40252613	40252614	A01177:42:HHKNYDSX3:1:1534:6171:26177	60	+
chr8	41770891	41770892	A01177:42:HHKNYDSX3:1:1110:15944:10974	60	+
chr8	99198263	99198264	A01177:42:HHKNYDSX3:1:2260:5059:1235/1	60	+
chr8	118305070	118305071	A01177:42:HHKNYDSX3:2:2143:14109:15843	60	+
chr9	24664894	24664895	A01177:42:HHKNYDSX3:1:2640:10212:31078	60	-
chr9	28919381	28919382	A01177:42:HHKNYDSX3:2:2347:13358:13260	60	-
chr9	31891688	31891689	A01177:42:HHKNYDSX3:2:1672:11939:33849/1	60	-
chr9	36589204	36589205	A01177:42:HHKNYDSX3:2:1549:10294:22545	60	+
chr9	100464848	100464849	A01177:42:HHKNYDSX3:2:1467:31693:8061	60	-
chr9	105057205	105057206	A01177:42:HHKNYDSX3:1:1102:30870:7294/1	60	+
chr9	105706871	105706872	A01177:42:HHKNYDSX3:1:1357:9218:6339/1	60	-
chr9	106985847	106985848	A01177:42:HHKNYDSX3:1:1119:3857:36292/1	60	+
chr9	112483845	112483846	A01177:42:HHKNYDSX3:1:1363:21621:30765/1	60	+
chr9	128556501	128556502	A01177:42:HHKNYDSX3:1:2652:9127:35368	60	+
chr9	129021880	129021881	A01177:42:HHKNYDSX3:2:2436:23222:32503	60	+
chr9	134072192	134072193	A01177:42:HHKNYDSX3:2:2359:11595:7858/1	60	+
chr9	137259350	137259351	A01177:42:HHKNYDSX3:1:1538:18756:14528/1	60	-
chr9	137640029	137640030	A01177:42:HHKNYDSX3:2:2259:10981:18505	60	-
chrX	16965760	16965761	A01177:42:HHKNYDSX3:1:2556:29460:24893	60	+
chrX	36139010	36139011	A01177:42:HHKNYDSX3:1:1330:23032:29042/1	60	+
chrX	47486333	47486334	A01177:42:HHKNYDSX3:1:2443:17508:10113	60	+
chrX	83673792	83673793	A01177:42:HHKNYDSX3:2:1601:32895:34538	60	-
chrX	151277491	151277492	A01177:42:HHKNYDSX3:2:1271:24424:16924	60	+
