# Supplementary material for: HIV-1 capsid stability enables inositol phosphate-independent infection of target cells and promotes integration into genes
Source: PLoS Pathog. 2023 Jun 2;19(6):e1011423. doi: 10.1371/journal.ppat.1011423 (PMC10266667; doi:10.1371/journal.ppat.1011423)
Supplement: S1 Data — (TAR.GZ) [file ppat.1011423.s012.tar.gz › CEM_WT_A/CA_K170A/Unique_hg38_integration_sites/7845-GS-6.bed]

chr1	1840451	1840452	A01177:42:HHKNYDSX3:2:1251:12518:26459/1	60	+
chr1	8859808	8859809	A01177:42:HHKNYDSX3:1:2352:20889:27211	60	-
chr1	9930814	9930815	A01177:42:HHKNYDSX3:1:1512:4110:15029	60	-
chr1	14719760	14719761	A01177:42:HHKNYDSX3:2:1542:31982:32894	60	+
chr1	15516123	15516124	A01177:42:HHKNYDSX3:1:1152:9263:8797	60	+
chr1	15602922	15602923	A01177:42:HHKNYDSX3:1:2169:30237:34131	60	+
chr1	29075399	29075400	A01177:42:HHKNYDSX3:1:2574:25979:10504	60	+
chr1	32945949	32945950	A01177:42:HHKNYDSX3:2:1673:18367:18051	60	-
chr1	38105701	38105702	A01177:42:HHKNYDSX3:1:1665:4227:18458/1	60	-
chr1	38688874	38688875	A01177:42:HHKNYDSX3:1:1427:23357:28322/1	60	-
chr1	40118048	40118049	A01177:42:HHKNYDSX3:2:1465:19795:8750	60	+
chr1	45763593	45763594	A01177:42:HHKNYDSX3:2:2543:3911:11741/1	60	+
chr1	46217778	46217779	A01177:42:HHKNYDSX3:2:1208:25156:20228/1	60	+
chr1	51214289	51214290	A01177:42:HHKNYDSX3:2:2268:4363:29747	60	+
chr1	51775705	51775706	A01177:42:HHKNYDSX3:2:1450:7202:29434	60	-
chr1	52563781	52563782	A01177:42:HHKNYDSX3:1:2170:26142:2487	60	+
chr1	52572742	52572743	A01177:42:HHKNYDSX3:1:1529:8223:30639	60	-
chr1	58776643	58776644	A01177:42:HHKNYDSX3:1:2437:7744:16407	60	-
chr1	66397990	66397991	A01177:42:HHKNYDSX3:1:2104:10176:4178	60	+
chr1	67346481	67346482	A01177:42:HHKNYDSX3:1:2149:5367:18208	60	-
chr1	75306861	75306862	A01177:42:HHKNYDSX3:1:1536:29288:13573	60	+
chr1	78937367	78937368	A01177:42:HHKNYDSX3:2:2624:1805:30138	60	+
chr1	86498064	86498065	A01177:42:HHKNYDSX3:2:1123:26449:24752	60	+
chr1	88765217	88765218	A01177:42:HHKNYDSX3:1:1420:5249:14622/1	60	+
chr1	91965768	91965769	A01177:42:HHKNYDSX3:1:2271:20708:2315/1	60	+
chr1	109385180	109385181	A01177:42:HHKNYDSX3:2:2270:15094:11381/1	60	+
chr1	145654474	145654475	A01177:42:HHKNYDSX3:2:1470:19226:19758	60	+
chr1	149833048	149833049	A01177:42:HHKNYDSX3:1:2374:8901:30718/1	60	-
chr1	162860652	162860653	A01177:42:HHKNYDSX3:1:1202:17083:21527	60	-
chr1	163246142	163246143	A01177:42:HHKNYDSX3:2:1547:31864:25269	60	+
chr1	179294626	179294627	A01177:42:HHKNYDSX3:2:1571:29333:12587	60	-
chr1	179324897	179324898	A01177:42:HHKNYDSX3:1:1653:25391:28651/1	60	-
chr1	200756374	200756375	A01177:42:HHKNYDSX3:1:1410:28546:32894	60	+
chr1	205649367	205649368	A01177:42:HHKNYDSX3:2:1218:29514:34194/1	60	-
chr1	211569198	211569199	A01177:42:HHKNYDSX3:1:1646:18231:13463	60	+
chr1	212818995	212818996	A01177:42:HHKNYDSX3:2:2127:15817:1078	60	-
chr1	221137218	221137219	A01177:42:HHKNYDSX3:2:2671:6804:18035	60	-
chr1	227564826	227564827	A01177:42:HHKNYDSX3:1:1315:23936:35243/1	60	-
chr1	228327146	228327147	A01177:42:HHKNYDSX3:1:1121:9001:36652/1	60	+
chr1	229103964	229103965	A01177:42:HHKNYDSX3:1:1370:32425:1376/1	60	-
chr1	245766322	245766323	A01177:42:HHKNYDSX3:2:2242:32669:10191/1	60	+
chr10	72479	72480	A01177:42:HHKNYDSX3:2:2231:13919:6778	60	+
chr10	5794089	5794090	A01177:42:HHKNYDSX3:2:1144:29785:21668/1	60	+
chr10	15082207	15082208	A01177:42:HHKNYDSX3:2:1504:25274:20901	60	+
chr10	21436000	21436001	A01177:42:HHKNYDSX3:1:1123:7265:2738/1	60	+
chr10	30411647	30411648	A01177:42:HHKNYDSX3:1:2559:32298:30248/1	60	-
chr10	31149953	31149954	A01177:42:HHKNYDSX3:1:1448:26069:30921	60	+
chr10	33432859	33432860	A01177:42:HHKNYDSX3:2:1329:32958:29168	60	+
chr10	35134311	35134312	A01177:42:HHKNYDSX3:2:1442:13169:2221/1	60	-
chr10	45876703	45876704	A01177:42:HHKNYDSX3:2:2528:11785:18239	60	+
chr10	51690847	51690848	A01177:42:HHKNYDSX3:2:2319:18774:28338	60	+
chr10	59655211	59655212	A01177:42:HHKNYDSX3:2:1131:31448:29465/1	60	+
chr10	68399876	68399877	A01177:42:HHKNYDSX3:1:2212:12843:23202	60	-
chr10	69055840	69055841	A01177:42:HHKNYDSX3:2:1243:26585:29904	60	-
chr10	72626788	72626789	A01177:42:HHKNYDSX3:1:1264:18909:20901/1	60	-
chr10	72863711	72863712	A01177:42:HHKNYDSX3:2:2415:29957:2926	60	-
chr10	73016698	73016699	A01177:42:HHKNYDSX3:1:2624:25934:36949	60	+
chr10	73119140	73119141	A01177:42:HHKNYDSX3:2:2139:16152:8766/1	60	-
chr10	74154363	74154364	A01177:42:HHKNYDSX3:1:2336:16694:13401	60	-
chr10	74623858	74623859	A01177:42:HHKNYDSX3:1:1422:13458:33630/1	60	+
chr10	93211451	93211452	A01177:42:HHKNYDSX3:1:1178:22227:21856	60	+
chr10	93531819	93531820	A01177:42:HHKNYDSX3:1:1646:25021:23437	60	+
chr10	103291376	103291377	A01177:42:HHKNYDSX3:2:1469:16631:13135	60	-
chr10	113943640	113943641	A01177:42:HHKNYDSX3:1:1555:29324:32643	60	+
chr10	120688181	120688182	A01177:42:HHKNYDSX3:2:1136:17128:16344	60	+
chr10	122015426	122015427	A01177:42:HHKNYDSX3:2:1440:10059:11710	60	+
chr10	123898834	123898835	A01177:42:HHKNYDSX3:2:2350:27190:13166	60	-
chr10	124388262	124388263	A01177:42:HHKNYDSX3:2:1612:25192:15311/1	60	+
chr11	443459	443460	A01177:42:HHKNYDSX3:1:1467:16993:17707/1	60	+
chr11	5775135	5775136	A01177:42:HHKNYDSX3:1:2508:2347:29763	60	-
chr11	7448313	7448314	A01177:42:HHKNYDSX3:1:2670:6741:4742	60	-
chr11	23876767	23876768	A01177:42:HHKNYDSX3:2:1375:19190:36542	60	+
chr11	33901559	33901560	A01177:42:HHKNYDSX3:2:2123:5556:36886/1	60	+
chr11	34506608	34506609	A01177:42:HHKNYDSX3:2:1555:22842:11710	60	-
chr11	37280139	37280140	A01177:42:HHKNYDSX3:1:2607:5321:14747	60	+
chr11	39596473	39596474	A01177:42:HHKNYDSX3:2:1433:23131:7889	60	+
chr11	59561636	59561637	A01177:42:HHKNYDSX3:2:2531:14597:32816/1	60	+
chr11	72918678	72918679	A01177:42:HHKNYDSX3:2:2156:28122:33692	60	+
chr11	75495188	75495189	A01177:42:HHKNYDSX3:2:1543:2103:23672/1	60	+
chr11	78106292	78106293	A01177:42:HHKNYDSX3:1:1371:10348:33849/1	60	-
chr11	100770672	100770673	A01177:42:HHKNYDSX3:1:1424:19587:13620	60	-
chr11	108367082	108367083	A01177:42:HHKNYDSX3:2:1220:18593:34194/1	60	-
chr11	111211845	111211846	A01177:42:HHKNYDSX3:1:1112:11008:10410/1	60	+
chr11	120264305	120264306	A01177:42:HHKNYDSX3:2:2333:23294:27430	60	+
chr11	122711756	122711757	A01177:42:HHKNYDSX3:1:1101:16125:22122/1	60	-
chr11	129216592	129216593	A01177:42:HHKNYDSX3:1:1661:21811:24518/1	60	+
chr12	673749	673750	A01177:42:HHKNYDSX3:1:2270:25012:13714/1	60	+
chr12	2881826	2881827	A01177:42:HHKNYDSX3:2:1465:27136:31454	60	+
chr12	5181262	5181263	A01177:42:HHKNYDSX3:1:1575:24614:11397	60	+
chr12	10250552	10250553	A01177:42:HHKNYDSX3:2:1277:15411:19163/1	60	-
chr12	11855227	11855228	A01177:42:HHKNYDSX3:2:1540:21965:20870/1	60	+
chr12	12515421	12515422	A01177:42:HHKNYDSX3:2:1612:1624:13385	60	-
chr12	14578597	14578598	A01177:42:HHKNYDSX3:1:1130:11605:6809	60	+
chr12	32184377	32184378	A01177:42:HHKNYDSX3:2:2205:27932:19774	60	+
chr12	45339444	45339445	A01177:42:HHKNYDSX3:1:1630:31394:4695	60	+
chr12	52281833	52281834	A01177:42:HHKNYDSX3:2:1443:25229:7639	60	-
chr12	54332843	54332844	A01177:42:HHKNYDSX3:1:2329:23131:11960/1	60	+
chr12	54447280	54447281	A01177:42:HHKNYDSX3:1:2146:20980:29183/1	60	-
chr12	60185726	60185727	A01177:42:HHKNYDSX3:1:2440:27407:33426	60	+
chr12	68723517	68723518	A01177:42:HHKNYDSX3:1:1349:15492:13291	60	+
chr12	69544628	69544629	A01177:42:HHKNYDSX3:2:1612:29387:34851/1	60	+
chr12	89303832	89303833	A01177:42:HHKNYDSX3:1:2664:16495:30874/1	60	+
chr12	95193623	95193624	A01177:42:HHKNYDSX3:2:2614:24451:34538	60	-
chr12	103887182	103887183	A01177:42:HHKNYDSX3:2:1573:16586:6856	60	+
chr12	110545187	110545188	A01177:42:HHKNYDSX3:1:1315:6795:16485/1	60	-
chr12	113833838	113833839	A01177:42:HHKNYDSX3:1:1539:29161:12164/1	60	-
chr12	116961090	116961091	A01177:42:HHKNYDSX3:1:2568:19407:27273	60	-
chr12	118240274	118240275	A01177:42:HHKNYDSX3:1:2120:9200:15640	60	-
chr12	120847387	120847388	A01177:42:HHKNYDSX3:2:2578:21359:33536/1	60	-
chr12	122852943	122852944	A01177:42:HHKNYDSX3:2:1250:6967:9424/1	60	-
chr12	124111588	124111589	A01177:42:HHKNYDSX3:1:2372:23854:32315/1	60	-
chr12	124145374	124145375	A01177:42:HHKNYDSX3:2:1678:23882:29763	60	-
chr12	125186226	125186227	A01177:42:HHKNYDSX3:2:1511:21115:7498	60	+
chr13	19859053	19859054	A01177:42:HHKNYDSX3:1:1660:3595:18302/1	60	+
chr13	24456821	24456822	A01177:42:HHKNYDSX3:2:2108:20482:4085	60	+
chr13	24621609	24621610	A01177:42:HHKNYDSX3:1:2369:14922:28808/1	60	-
chr13	25887433	25887434	A01177:42:HHKNYDSX3:2:1511:21278:6183/1	60	-
chr13	28415402	28415403	A01177:42:HHKNYDSX3:2:1657:27308:20979	60	+
chr13	42839301	42839302	A01177:42:HHKNYDSX3:2:2666:27877:12352/1	60	+
chr13	42885299	42885300	A01177:42:HHKNYDSX3:1:2175:6994:26193/1	60	+
chr13	44036276	44036277	A01177:42:HHKNYDSX3:1:1345:4218:17785	60	+
chr13	49524565	49524566	A01177:42:HHKNYDSX3:1:1472:5945:22467	60	-
chr13	51433369	51433370	A01177:42:HHKNYDSX3:1:2234:6641:34256/1	60	+
chr13	91257690	91257691	A01177:42:HHKNYDSX3:1:1177:27344:28870/1	60	-
chr13	91429014	91429015	A01177:42:HHKNYDSX3:1:2505:2410:8797/1	60	-
chr13	95240892	95240893	A01177:42:HHKNYDSX3:1:1544:22688:19899/1	60	+
chr13	110641202	110641203	A01177:42:HHKNYDSX3:1:1122:6271:9283/1	60	-
chr14	21252403	21252404	A01177:42:HHKNYDSX3:2:1604:17282:28510	60	-
chr14	50765158	50765159	A01177:42:HHKNYDSX3:2:1535:21133:11350	60	+
chr14	60740080	60740081	A01177:42:HHKNYDSX3:2:1269:8404:16799	60	+
chr14	61375938	61375939	A01177:42:HHKNYDSX3:2:1342:30969:5776	60	+
chr14	63463831	63463832	A01177:42:HHKNYDSX3:2:1150:10520:22529/1	60	+
chr14	66520686	66520687	A01177:42:HHKNYDSX3:1:2653:28022:32236	60	+
chr14	68866200	68866201	A01177:42:HHKNYDSX3:1:1278:24804:28886	60	-
chr14	70375296	70375297	A01177:42:HHKNYDSX3:2:1159:13033:33364	60	-
chr14	73302501	73302502	A01177:42:HHKNYDSX3:1:1560:23710:10802	60	-
chr14	91945152	91945153	A01177:42:HHKNYDSX3:2:2560:27570:30859	60	+
chr14	98050081	98050082	A01177:42:HHKNYDSX3:1:1134:32353:30592/1	60	-
chr14	98120288	98120289	A01177:42:HHKNYDSX3:1:2512:31195:14591/1	60	-
chr14	100810265	100810266	A01177:42:HHKNYDSX3:2:2659:30499:10755/1	60	-
chr15	26432478	26432479	A01177:42:HHKNYDSX3:1:1410:29776:21559	60	+
chr15	33948767	33948768	A01177:42:HHKNYDSX3:1:2669:10664:9784/1	60	-
chr15	40118969	40118970	A01177:42:HHKNYDSX3:2:2252:21612:11898/1	60	+
chr15	41529256	41529257	A01177:42:HHKNYDSX3:2:1551:12581:13510	60	+
chr15	44271949	44271950	A01177:42:HHKNYDSX3:2:1132:25147:1423/1	60	+
chr15	44302239	44302240	A01177:42:HHKNYDSX3:2:2655:19958:5431/1	60	-
chr15	59159939	59159940	A01177:42:HHKNYDSX3:1:1424:7609:36088/1	60	-
chr15	63178999	63179000	A01177:42:HHKNYDSX3:1:2171:20636:21919	60	+
chr15	67487254	67487255	A01177:42:HHKNYDSX3:1:1517:12852:5963/1	60	+
chr15	91376629	91376630	A01177:42:HHKNYDSX3:2:2215:25201:24314	60	+
chr15	101608759	101608760	A01177:42:HHKNYDSX3:2:1114:1262:17487	60	-
chr16	217517	217518	A01177:42:HHKNYDSX3:2:2518:17833:21637	60	+
chr16	3562562	3562563	A01177:42:HHKNYDSX3:1:2143:32470:6965	60	+
chr16	5587634	5587635	A01177:42:HHKNYDSX3:1:2275:7826:8876	60	+
chr16	17186198	17186199	A01177:42:HHKNYDSX3:2:1413:16025:27931	60	-
chr16	18772054	18772055	A01177:42:HHKNYDSX3:2:1527:22462:17315/1	60	-
chr16	27121754	27121755	A01177:42:HHKNYDSX3:1:1617:31476:13949	60	+
chr16	28517407	28517408	A01177:42:HHKNYDSX3:2:1650:17246:21433	60	-
chr16	30502909	30502910	A01177:42:HHKNYDSX3:1:1350:4354:28635/1	60	-
chr16	50057215	50057216	A01177:42:HHKNYDSX3:2:2227:25337:30686/1	60	+
chr16	51299779	51299780	A01177:42:HHKNYDSX3:1:2254:15673:29481/1	60	+
chr16	59707081	59707082	A01177:42:HHKNYDSX3:2:2121:13584:21856	60	+
chr16	66816260	66816261	A01177:42:HHKNYDSX3:1:1654:18421:11506/1	60	-
chr16	67107765	67107766	A01177:42:HHKNYDSX3:1:1107:8910:22874	60	-
chr16	74550413	74550414	A01177:42:HHKNYDSX3:2:1170:25201:20870/1	60	+
chr16	76198634	76198635	A01177:42:HHKNYDSX3:1:1472:25916:32252	60	+
chr16	78314619	78314620	A01177:42:HHKNYDSX3:2:2516:19795:16517	60	-
chr16	85965818	85965819	A01177:42:HHKNYDSX3:1:1120:20392:14888/1	60	+
chr16	88944258	88944259	A01177:42:HHKNYDSX3:2:1577:18358:24017	60	+
chr17	17858677	17858678	A01177:42:HHKNYDSX3:1:1225:27597:16125	60	-
chr17	32019021	32019022	A01177:42:HHKNYDSX3:2:1574:12138:18944	60	-
chr17	39364541	39364542	A01177:42:HHKNYDSX3:1:2562:32805:26490/1	60	+
chr17	42386202	42386203	A01177:42:HHKNYDSX3:2:2527:8748:17018	60	+
chr17	44140213	44140214	A01177:42:HHKNYDSX3:2:2632:13340:29324	60	+
chr17	45175575	45175576	A01177:42:HHKNYDSX3:2:2257:14678:8187/1	60	+
chr17	47691352	47691353	A01177:42:HHKNYDSX3:1:1229:20374:27884/1	60	+
chr17	51111007	51111008	A01177:42:HHKNYDSX3:2:2410:12717:13996/1	60	-
chr17	55088649	55088650	A01177:42:HHKNYDSX3:2:2327:23131:2033	60	+
chr17	56706139	56706140	A01177:42:HHKNYDSX3:2:1616:29993:10410	60	-
chr17	59900460	59900461	A01177:42:HHKNYDSX3:2:1317:19153:21731	60	-
chr17	60270744	60270745	A01177:42:HHKNYDSX3:1:2135:1922:21699	60	+
chr17	67527622	67527623	A01177:42:HHKNYDSX3:2:2131:14326:31908	60	+
chr17	67838566	67838567	A01177:42:HHKNYDSX3:1:1376:16758:34522/1	60	-
chr17	67876727	67876728	A01177:42:HHKNYDSX3:1:2470:20853:5478	60	+
chr17	73116128	73116129	A01177:42:HHKNYDSX3:1:1417:8486:13745	60	+
chr17	75175727	75175728	A01177:42:HHKNYDSX3:2:1246:6397:9752/1	60	-
chr17	75419477	75419478	A01177:42:HHKNYDSX3:2:1141:9661:20854/1	60	-
chr17	76375288	76375289	A01177:42:HHKNYDSX3:1:1109:23294:13526	60	+
chr18	9754374	9754375	A01177:42:HHKNYDSX3:1:2650:21811:24643	60	-
chr18	13109047	13109048	A01177:42:HHKNYDSX3:2:1549:22218:18709	60	-
chr18	23513048	23513049	A01177:42:HHKNYDSX3:1:1669:5927:18677/1	60	-
chr18	45240742	45240743	A01177:42:HHKNYDSX3:2:1646:22797:25692/1	60	-
chr18	46201872	46201873	A01177:42:HHKNYDSX3:1:2162:24035:26365	60	-
chr18	49364366	49364367	A01177:42:HHKNYDSX3:2:2150:24144:18286	60	+
chr18	54762245	54762246	A01177:42:HHKNYDSX3:2:1465:1000:21042	60	+
chr18	65973972	65973973	A01177:42:HHKNYDSX3:2:1336:3468:11005	60	-
chr18	74262377	74262378	A01177:42:HHKNYDSX3:2:2176:27688:17660	60	+
chr18	79415983	79415984	A01177:42:HHKNYDSX3:2:1349:3152:7169	60	+
chr19	5554062	5554063	A01177:42:HHKNYDSX3:2:1574:10248:23563/1	60	+
chr19	8459022	8459023	A01177:42:HHKNYDSX3:2:1565:27941:5572	60	-
chr19	8568842	8568843	A01177:42:HHKNYDSX3:1:1651:31467:18944/1	60	+
chr19	9104748	9104749	A01177:42:HHKNYDSX3:1:1644:23393:6746	60	+
chr19	9868189	9868190	A01177:42:HHKNYDSX3:1:2319:15935:7607/1	60	+
chr19	10198444	10198445	A01177:42:HHKNYDSX3:2:1351:10375:18584	60	+
chr19	12227527	12227528	A01177:42:HHKNYDSX3:1:1641:7817:7921	60	+
chr19	13084365	13084366	A01177:42:HHKNYDSX3:2:2359:9010:16438/1	60	+
chr19	14100641	14100642	A01177:42:HHKNYDSX3:2:1167:7491:13870	60	-
chr19	17254236	17254237	A01177:42:HHKNYDSX3:1:1155:16830:10441/1	60	-
chr19	34144458	34144459	A01177:42:HHKNYDSX3:1:2201:4851:8891	60	+
chr19	35654432	35654433	A01177:42:HHKNYDSX3:2:1548:14163:19413	60	+
chr19	41768809	41768810	A01177:42:HHKNYDSX3:1:2242:21649:35477/1	60	+
chr19	45023532	45023533	A01177:42:HHKNYDSX3:1:2547:24740:19006	60	-
chr19	45604960	45604961	A01177:42:HHKNYDSX3:2:2454:31195:24017	60	+
chr19	46028744	46028745	A01177:42:HHKNYDSX3:2:2549:9146:36683/1	60	+
chr19	46748272	46748273	A01177:42:HHKNYDSX3:1:2674:27145:8077/1	60	-
chr19	47863042	47863043	A01177:42:HHKNYDSX3:2:1248:17951:8469	60	-
chr19	48019075	48019076	A01177:42:HHKNYDSX3:1:2319:23909:14622	60	+
chr19	48928049	48928050	A01177:42:HHKNYDSX3:1:1614:5113:20431	60	+
chr19	49599309	49599310	A01177:42:HHKNYDSX3:2:2407:26205:12211/1	60	+
chr19	51088267	51088268	A01177:42:HHKNYDSX3:1:2634:20473:15937/1	60	+
chr19	53139995	53139996	A01177:42:HHKNYDSX3:1:1271:21450:10989/1	60	-
chr19	53890676	53890677	A01177:42:HHKNYDSX3:1:2237:23972:19241	60	-
chr2	21509819	21509820	A01177:42:HHKNYDSX3:2:2405:2193:8140/1	60	-
chr2	29471836	29471837	A01177:42:HHKNYDSX3:1:2325:9489:1705/1	60	-
chr2	33283531	33283532	A01177:42:HHKNYDSX3:2:2662:24053:22639	60	-
chr2	36992120	36992121	A01177:42:HHKNYDSX3:1:2170:16495:32064/1	60	+
chr2	38730361	38730362	A01177:42:HHKNYDSX3:2:2610:28022:7874	60	-
chr2	38742676	38742677	A01177:42:HHKNYDSX3:1:2254:14606:25034	60	+
chr2	38785307	38785308	A01177:42:HHKNYDSX3:2:1637:19289:4742	60	-
chr2	39076321	39076322	A01177:42:HHKNYDSX3:2:1646:2031:23954	60	+
chr2	43284100	43284101	A01177:42:HHKNYDSX3:1:2156:21929:25410	60	+
chr2	46746577	46746578	A01177:42:HHKNYDSX3:2:1167:19307:22654/1	60	+
chr2	60693355	60693356	A01177:42:HHKNYDSX3:1:2127:27977:20854/1	60	+
chr2	61053480	61053481	A01177:42:HHKNYDSX3:1:1169:22752:21950	60	+
chr2	61102632	61102633	A01177:42:HHKNYDSX3:1:1551:29369:31375	60	-
chr2	61205330	61205331	A01177:42:HHKNYDSX3:1:1454:3079:6887/1	60	-
chr2	61720016	61720017	A01177:42:HHKNYDSX3:2:2262:27606:12696	60	+
chr2	64107772	64107773	A01177:42:HHKNYDSX3:2:1633:10827:7560/1	60	-
chr2	65243200	65243201	A01177:42:HHKNYDSX3:2:1539:2654:27602/1	60	+
chr2	70336064	70336065	A01177:42:HHKNYDSX3:2:1553:23348:18223	60	-
chr2	75791619	75791620	A01177:42:HHKNYDSX3:2:2240:25328:31140	60	-
chr2	86058195	86058196	A01177:42:HHKNYDSX3:1:1645:6985:27586	60	-
chr2	87527711	87527712	A01177:42:HHKNYDSX3:2:1431:6569:25238	60	+
chr2	96181392	96181393	A01177:42:HHKNYDSX3:1:2646:20555:15702	60	+
chr2	108752714	108752715	A01177:42:HHKNYDSX3:2:2144:25373:35039	60	+
chr2	111970251	111970252	A01177:42:HHKNYDSX3:1:2403:11369:33677/1	60	-
chr2	135037091	135037092	A01177:42:HHKNYDSX3:2:2147:11668:29058/1	60	-
chr2	176838373	176838374	A01177:42:HHKNYDSX3:2:1129:31756:20134	60	+
chr2	187854124	187854125	A01177:42:HHKNYDSX3:2:1345:10890:16094	60	-
chr2	197557011	197557012	A01177:42:HHKNYDSX3:1:2503:13892:19476/1	60	-
chr2	199338838	199338839	A01177:42:HHKNYDSX3:2:1607:6153:1658/1	60	+
chr2	201769606	201769607	A01177:42:HHKNYDSX3:2:1465:16468:14700	60	+
chr2	202826566	202826567	A01177:42:HHKNYDSX3:1:1439:32877:26960	60	-
chr2	203197831	203197832	A01177:42:HHKNYDSX3:1:2221:13087:29763	60	+
chr2	213710205	213710206	A01177:42:HHKNYDSX3:1:2413:17671:27524/1	60	+
chr2	216543806	216543807	A01177:42:HHKNYDSX3:2:2175:11668:14998	60	-
chr2	219843478	219843479	A01177:42:HHKNYDSX3:2:2478:20790:28134/1	60	-
chr2	221081811	221081812	A01177:42:HHKNYDSX3:1:1145:20717:16548/1	60	-
chr2	223777316	223777317	A01177:42:HHKNYDSX3:2:2226:6659:32440/1	60	+
chr2	231130983	231130984	A01177:42:HHKNYDSX3:1:1101:13015:36871/1	60	-
chr2	232220269	232220270	A01177:42:HHKNYDSX3:1:2170:17589:15327	60	-
chr20	2432139	2432140	A01177:42:HHKNYDSX3:1:1621:31015:32941/1	60	-
chr20	2628089	2628090	A01177:42:HHKNYDSX3:1:2152:23945:7858/1	60	+
chr20	12035434	12035435	A01177:42:HHKNYDSX3:2:1254:2871:17143	60	+
chr20	21902969	21902970	A01177:42:HHKNYDSX3:1:1549:1488:19225/1	60	+
chr20	28881210	28881211	A01177:42:HHKNYDSX3:1:1236:7211:18771/1	60	-
chr20	31877233	31877234	A01177:42:HHKNYDSX3:2:2156:9715:26365	60	-
chr20	34099278	34099279	A01177:42:HHKNYDSX3:2:1332:27046:10911	60	+
chr20	37007686	37007687	A01177:42:HHKNYDSX3:1:2335:5520:19319	60	-
chr20	40412939	40412940	A01177:42:HHKNYDSX3:2:1373:26178:28416	60	+
chr20	53653700	53653701	A01177:42:HHKNYDSX3:1:1363:2799:30201	60	-
chr20	63199440	63199441	A01177:42:HHKNYDSX3:2:1555:26802:1188	60	+
chr20	63551678	63551679	A01177:42:HHKNYDSX3:2:1116:9941:1360/1	60	-
chr21	31013756	31013757	A01177:42:HHKNYDSX3:1:2172:22525:25942	60	+
chr21	34368521	34368522	A01177:42:HHKNYDSX3:2:1560:7862:34773	60	+
chr21	37725996	37725997	A01177:42:HHKNYDSX3:1:2159:23095:16000	60	+
chr22	18541952	18541953	A01177:42:HHKNYDSX3:1:1577:22218:34303	60	-
chr22	25011071	25011072	A01177:42:HHKNYDSX3:2:2368:26494:32972/1	60	-
chr22	26941420	26941421	A01177:42:HHKNYDSX3:1:1331:25907:21277/1	60	+
chr22	29582497	29582498	A01177:42:HHKNYDSX3:1:1156:15619:13448	60	+
chr22	36004717	36004718	A01177:42:HHKNYDSX3:1:1253:1344:1908	60	+
chr3	2557618	2557619	A01177:42:HHKNYDSX3:1:1212:15194:33536/1	60	-
chr3	7932600	7932601	A01177:42:HHKNYDSX3:1:2631:23981:7576	60	-
chr3	13524841	13524842	A01177:42:HHKNYDSX3:1:2612:14507:20228/1	60	+
chr3	17849514	17849515	A01177:42:HHKNYDSX3:1:2425:8241:2801/1	60	+
chr3	33049653	33049654	A01177:42:HHKNYDSX3:2:2362:29668:29199	60	+
chr3	47079761	47079762	A01177:42:HHKNYDSX3:1:2617:20437:16564	60	+
chr3	48079576	48079577	A01177:42:HHKNYDSX3:2:2544:3134:23641	60	+
chr3	49752848	49752849	A01177:42:HHKNYDSX3:1:2262:13386:2942/1	60	-
chr3	58203721	58203722	A01177:42:HHKNYDSX3:2:1376:26684:12884/1	60	+
chr3	58733255	58733256	A01177:42:HHKNYDSX3:1:2201:21856:23625	60	+
chr3	75570732	75570733	A01177:42:HHKNYDSX3:2:1366:19190:6793	60	+
chr3	76037351	76037352	A01177:42:HHKNYDSX3:1:2434:7509:3568	60	-
chr3	83436765	83436766	A01177:42:HHKNYDSX3:2:1675:26847:9721	60	+
chr3	88050258	88050259	A01177:42:HHKNYDSX3:1:1101:1452:1564/1	60	+
chr3	100248576	100248577	A01177:42:HHKNYDSX3:2:1473:21712:31767	60	+
chr3	112976747	112976748	A01177:42:HHKNYDSX3:1:2519:16541:21339	60	+
chr3	121866646	121866647	A01177:42:HHKNYDSX3:1:2232:21965:6183/1	60	+
chr3	135101468	135101469	A01177:42:HHKNYDSX3:2:2377:3405:3098	60	-
chr3	139390659	139390660	A01177:42:HHKNYDSX3:1:1156:16550:1282	60	+
chr3	142118019	142118020	A01177:42:HHKNYDSX3:2:2309:7428:14074/1	60	+
chr3	155054738	155054739	A01177:42:HHKNYDSX3:1:2554:19840:28808/1	60	+
chr3	182334185	182334186	A01177:42:HHKNYDSX3:2:1161:16803:20322/1	60	-
chr3	185095831	185095832	A01177:42:HHKNYDSX3:1:2633:24514:6496	60	-
chr3	185269140	185269141	A01177:42:HHKNYDSX3:1:1649:22878:4038/1	60	-
chr3	195920261	195920262	A01177:42:HHKNYDSX3:2:1258:2022:27070/1	60	+
chr4	470711	470712	A01177:42:HHKNYDSX3:1:2468:20220:26209/1	60	-
chr4	5675865	5675866	A01177:42:HHKNYDSX3:1:2670:27290:28620/1	60	+
chr4	22327211	22327212	A01177:42:HHKNYDSX3:2:2177:5267:14779	60	+
chr4	36327061	36327062	A01177:42:HHKNYDSX3:2:1350:29966:11616/1	60	-
chr4	47996981	47996982	A01177:42:HHKNYDSX3:2:1153:17137:1235/1	60	+
chr4	69104208	69104209	A01177:42:HHKNYDSX3:2:2566:6008:29810	60	+
chr4	70798728	70798729	A01177:42:HHKNYDSX3:1:2603:11550:24220/1	60	+
chr4	77539158	77539159	A01177:42:HHKNYDSX3:1:2332:12780:18239	60	-
chr4	82970589	82970590	A01177:42:HHKNYDSX3:1:1120:15067:10582/1	60	-
chr4	88944824	88944825	A01177:42:HHKNYDSX3:2:1655:29722:17801	60	+
chr4	95225151	95225152	A01177:42:HHKNYDSX3:1:2323:32877:25363/1	60	-
chr4	98279145	98279146	A01177:42:HHKNYDSX3:1:1520:30174:27038/1	60	+
chr4	139731538	139731539	A01177:42:HHKNYDSX3:2:2137:17553:17989	60	+
chr4	147746495	147746496	A01177:42:HHKNYDSX3:1:2609:21757:5415	60	-
chr4	147776314	147776315	A01177:42:HHKNYDSX3:2:1538:15365:14262/1	60	-
chr4	150357640	150357641	A01177:42:HHKNYDSX3:1:1217:29803:23735/1	60	-
chr5	14067012	14067013	A01177:42:HHKNYDSX3:1:1413:21612:4758	60	-
chr5	15190079	15190080	A01177:42:HHKNYDSX3:2:2335:20157:15577/1	60	-
chr5	36562435	36562436	A01177:42:HHKNYDSX3:2:1609:15402:23938	60	-
chr5	36956719	36956720	A01177:42:HHKNYDSX3:1:1341:4381:6543	60	-
chr5	39649555	39649556	A01177:42:HHKNYDSX3:2:2553:30798:32847	60	-
chr5	52847637	52847638	A01177:42:HHKNYDSX3:2:1450:18891:26976	60	-
chr5	76559180	76559181	A01177:42:HHKNYDSX3:1:1374:6488:21621/1	60	+
chr5	79614198	79614199	A01177:42:HHKNYDSX3:2:2621:22643:16282	60	-
chr5	79664516	79664517	A01177:42:HHKNYDSX3:1:2252:12979:7310/1	60	+
chr5	80878804	80878805	A01177:42:HHKNYDSX3:1:1638:12445:30311/1	60	+
chr5	86954269	86954270	A01177:42:HHKNYDSX3:2:1509:24352:4335/1	60	-
chr5	115940842	115940843	A01177:42:HHKNYDSX3:1:2265:14904:21198	60	+
chr5	138632526	138632527	A01177:42:HHKNYDSX3:2:2512:24044:6746/1	60	+
chr5	143225282	143225283	A01177:42:HHKNYDSX3:1:1248:31503:1532/1	60	-
chr5	148389950	148389951	A01177:42:HHKNYDSX3:2:1461:10276:2597/1	60	+
chr5	159222834	159222835	A01177:42:HHKNYDSX3:2:2427:3360:36620/1	60	-
chr5	174592689	174592690	A01177:42:HHKNYDSX3:1:1431:24234:26209/1	60	+
chr5	180875781	180875782	A01177:42:HHKNYDSX3:2:1473:25635:14669	60	+
chr6	13159865	13159866	A01177:42:HHKNYDSX3:2:2208:24153:18020/1	60	+
chr6	20344629	20344630	A01177:42:HHKNYDSX3:2:2565:8522:25582	60	-
chr6	21803332	21803333	A01177:42:HHKNYDSX3:1:1160:28402:22028	60	-
chr6	25916175	25916176	A01177:42:HHKNYDSX3:2:2255:19162:8375	60	-
chr6	35786173	35786174	A01177:42:HHKNYDSX3:2:1518:5520:31501	60	+
chr6	36710713	36710714	A01177:42:HHKNYDSX3:2:1302:28989:29027	60	-
chr6	39098600	39098601	A01177:42:HHKNYDSX3:2:1354:11388:35055	60	+
chr6	70054271	70054272	A01177:42:HHKNYDSX3:1:2155:28872:4116	60	+
chr6	75737138	75737139	A01177:42:HHKNYDSX3:1:2172:6433:26318	60	+
chr6	87676701	87676702	A01177:42:HHKNYDSX3:2:1212:17192:24752/1	60	+
chr6	98172073	98172074	A01177:42:HHKNYDSX3:2:2302:6379:31297	60	-
chr6	99119850	99119851	A01177:42:HHKNYDSX3:1:2635:28058:28698	60	-
chr6	99556842	99556843	A01177:42:HHKNYDSX3:2:1619:12879:13714	60	+
chr6	111272925	111272926	A01177:42:HHKNYDSX3:2:1643:14597:14434/1	60	-
chr6	117398894	117398895	A01177:42:HHKNYDSX3:1:2434:15872:28761	60	+
chr6	133328064	133328065	A01177:42:HHKNYDSX3:2:1101:24569:30295/1	60	+
chr6	136448509	136448510	A01177:42:HHKNYDSX3:2:1160:22390:34287	60	-
chr6	151152811	151152812	A01177:42:HHKNYDSX3:2:1654:10402:19382	60	-
chr6	151222671	151222672	A01177:42:HHKNYDSX3:2:1603:25979:13385/1	60	-
chr6	151930078	151930079	A01177:42:HHKNYDSX3:1:1525:2148:9220	60	-
chr6	158077090	158077091	A01177:42:HHKNYDSX3:2:2512:26811:20369/1	60	-
chr6	158878403	158878404	A01177:42:HHKNYDSX3:1:2405:26160:26757/1	60	-
chr7	2352757	2352758	A01177:42:HHKNYDSX3:2:2337:23628:14575/1	60	+
chr7	9157810	9157811	A01177:42:HHKNYDSX3:2:1677:3423:1846	60	+
chr7	16284906	16284907	A01177:42:HHKNYDSX3:1:2603:8178:24925	60	-
chr7	23440357	23440358	A01177:42:HHKNYDSX3:2:2121:6216:21057	60	+
chr7	26902276	26902277	A01177:42:HHKNYDSX3:1:1439:31756:25269	60	+
chr7	27381574	27381575	A01177:42:HHKNYDSX3:1:1607:9263:7106	60	+
chr7	35408505	35408506	A01177:42:HHKNYDSX3:1:1116:23276:24831/1	60	+
chr7	35807917	35807918	A01177:42:HHKNYDSX3:2:2630:31593:27649/1	60	-
chr7	37114536	37114537	A01177:42:HHKNYDSX3:1:2104:22752:20228	60	-
chr7	43912420	43912421	A01177:42:HHKNYDSX3:1:1661:31548:27038/1	60	+
chr7	68009375	68009376	A01177:42:HHKNYDSX3:1:2358:32199:14763	60	+
chr7	68798000	68798001	A01177:42:HHKNYDSX3:2:2449:7527:5447	60	-
chr7	69332928	69332929	A01177:42:HHKNYDSX3:2:1526:30572:29450	60	+
chr7	73195445	73195446	A01177:42:HHKNYDSX3:2:2354:2157:23703	60	+
chr7	73884446	73884447	A01177:42:HHKNYDSX3:1:2676:13268:28761/1	60	-
chr7	83539975	83539976	A01177:42:HHKNYDSX3:2:2343:13132:9987	60	-
chr7	83551919	83551920	A01177:42:HHKNYDSX3:1:2376:4164:31125/1	60	+
chr7	92192141	92192142	A01177:42:HHKNYDSX3:2:1405:7437:10081	60	-
chr7	96427579	96427580	A01177:42:HHKNYDSX3:2:1231:21585:26318/1	60	-
chr7	102030351	102030352	A01177:42:HHKNYDSX3:2:1623:15374:15687/1	60	-
chr7	105452736	105452737	A01177:42:HHKNYDSX3:2:2244:26169:36385/1	60	+
chr7	105520643	105520644	A01177:42:HHKNYDSX3:1:1409:8278:17863/1	60	+
chr7	109150729	109150730	A01177:42:HHKNYDSX3:1:1113:8847:33567/1	60	+
chr7	115480951	115480952	A01177:42:HHKNYDSX3:2:1120:26829:27727/1	60	-
chr7	116941701	116941702	A01177:42:HHKNYDSX3:2:2340:11677:30765	60	+
chr7	119547269	119547270	A01177:42:HHKNYDSX3:2:1628:9607:18599	60	+
chr7	126050072	126050073	A01177:42:HHKNYDSX3:1:1305:8449:16188/1	60	-
chr7	126989883	126989884	A01177:42:HHKNYDSX3:1:2439:1362:8108/1	60	+
chr7	129647132	129647133	A01177:42:HHKNYDSX3:1:2453:29984:18129	60	-
chr7	130235579	130235580	A01177:42:HHKNYDSX3:2:1215:29505:23156	60	-
chr7	130256608	130256609	A01177:42:HHKNYDSX3:1:2355:32199:27070	60	+
chr7	131165276	131165277	A01177:42:HHKNYDSX3:1:2229:2672:3615	60	-
chr7	133204381	133204382	A01177:42:HHKNYDSX3:2:2109:3748:18662	60	-
chr7	136181556	136181557	A01177:42:HHKNYDSX3:1:2477:29812:27790	60	-
chr7	143157017	143157018	A01177:42:HHKNYDSX3:1:1155:11360:1908	60	-
chr7	143720874	143720875	A01177:42:HHKNYDSX3:2:1142:28610:10019	60	-
chr7	151234586	151234587	A01177:42:HHKNYDSX3:1:2215:19560:27633/1	60	-
chr7	154344809	154344810	A01177:42:HHKNYDSX3:2:2642:21531:12540	60	+
chr8	17893132	17893133	A01177:42:HHKNYDSX3:2:2112:4001:29653	60	+
chr8	19675638	19675639	A01177:42:HHKNYDSX3:1:1533:4517:2738	60	-
chr8	22519749	22519750	A01177:42:HHKNYDSX3:1:2218:15700:10332	60	-
chr8	29246298	29246299	A01177:42:HHKNYDSX3:1:1664:6858:19507/1	60	+
chr8	30115278	30115279	A01177:42:HHKNYDSX3:1:1275:7681:5556	60	+
chr8	31732816	31732817	A01177:42:HHKNYDSX3:1:1269:31286:7357	60	+
chr8	40118251	40118252	A01177:42:HHKNYDSX3:1:1301:5791:8923	60	-
chr8	41184923	41184924	A01177:42:HHKNYDSX3:2:2454:20247:28228	60	+
chr8	47307315	47307316	A01177:42:HHKNYDSX3:1:2619:9724:19836/1	60	-
chr8	73948113	73948114	A01177:42:HHKNYDSX3:2:2612:7166:26428/1	60	+
chr8	75079598	75079599	A01177:42:HHKNYDSX3:1:2609:22724:6840	60	+
chr8	80042010	80042011	A01177:42:HHKNYDSX3:2:2258:26440:29841	60	+
chr8	82782093	82782094	A01177:42:HHKNYDSX3:2:2203:10836:34444	60	-
chr8	102864501	102864502	A01177:42:HHKNYDSX3:1:2248:8666:31375/1	60	-
chr8	113318693	113318694	A01177:42:HHKNYDSX3:2:2108:3558:8594/1	60	+
chr8	129003910	129003911	A01177:42:HHKNYDSX3:2:1513:7645:26537	60	-
chr8	140487252	140487253	A01177:42:HHKNYDSX3:1:2318:12834:4554/1	60	-
chr8	141127148	141127149	A01177:42:HHKNYDSX3:2:2144:4408:10066	60	+
chr9	6069342	6069343	A01177:42:HHKNYDSX3:2:1575:10945:4225/1	60	+
chr9	32835796	32835797	A01177:42:HHKNYDSX3:1:2524:6415:18552/1	60	+
chr9	34721509	34721510	A01177:42:HHKNYDSX3:2:2646:25220:36777	60	-
chr9	35016039	35016040	A01177:42:HHKNYDSX3:2:2156:1136:29825/1	60	+
chr9	39030072	39030073	A01177:42:HHKNYDSX3:2:1437:27471:12962	60	+
chr9	74142220	74142221	A01177:42:HHKNYDSX3:2:1624:9661:20008	60	-
chr9	75637908	75637909	A01177:42:HHKNYDSX3:1:1367:19714:20791/1	60	-
chr9	81860049	81860050	A01177:42:HHKNYDSX3:1:1208:24352:32205	60	+
chr9	87508437	87508438	A01177:42:HHKNYDSX3:1:2331:29785:15248/1	60	-
chr9	88686910	88686911	A01177:42:HHKNYDSX3:2:1555:30219:10207/1	60	-
chr9	89463855	89463856	A01177:42:HHKNYDSX3:1:2608:19533:31469	60	+
chr9	105220408	105220409	A01177:42:HHKNYDSX3:2:1162:30879:10692	60	-
chr9	111469159	111469160	A01177:42:HHKNYDSX3:1:1516:29875:21136	60	+
chr9	114687706	114687707	A01177:42:HHKNYDSX3:1:1659:24939:21386	60	-
chr9	117274275	117274276	A01177:42:HHKNYDSX3:2:1637:18059:3740/1	60	+
chr9	125199960	125199961	A01177:42:HHKNYDSX3:1:2126:2682:31970/1	60	-
chr9	127458501	127458502	A01177:42:HHKNYDSX3:2:1132:9127:28604/1	60	+
chr9	129792004	129792005	A01177:42:HHKNYDSX3:1:1604:13413:19648/1	60	-
chrX	18859696	18859697	A01177:42:HHKNYDSX3:2:2241:5936:2096	60	+
chrX	40255227	40255228	A01177:42:HHKNYDSX3:2:1551:27380:13620/1	60	+
chrX	40561925	40561926	A01177:42:HHKNYDSX3:2:1448:15148:31328	60	-
chrX	48451493	48451494	A01177:42:HHKNYDSX3:1:2438:32551:31062/1	60	-
chrX	48951536	48951537	A01177:42:HHKNYDSX3:1:2516:31250:6073	60	+
chrX	68458682	68458683	A01177:42:HHKNYDSX3:1:2544:30960:21480	60	-
chrX	71345661	71345662	A01177:42:HHKNYDSX3:2:1618:18566:27633/1	60	-
chrX	104494440	104494441	A01177:42:HHKNYDSX3:2:1463:5150:19116/1	60	-
chrX	114198621	114198622	A01177:42:HHKNYDSX3:2:1656:24849:3255/1	60	-
chrX	120356976	120356977	A01177:42:HHKNYDSX3:1:1330:8015:9580	60	+
chrX	133439520	133439521	A01177:42:HHKNYDSX3:1:1408:17210:31360	60	+
chrX	134017011	134017012	A01177:42:HHKNYDSX3:1:2609:11171:14199	60	-
chrX	136906317	136906318	A01177:42:HHKNYDSX3:2:2619:25870:32111	60	+
chrX	136919578	136919579	A01177:42:HHKNYDSX3:2:2375:6931:28181	60	+
chrX	139954632	139954633	A01177:42:HHKNYDSX3:1:2104:17219:13463	60	+
chrX	146589019	146589020	A01177:42:HHKNYDSX3:1:1360:4806:9377/1	60	+
chrX	154005962	154005963	A01177:42:HHKNYDSX3:1:1528:19262:2440	60	+
chrY	1733228	1733229	A01177:42:HHKNYDSX3:2:2633:27543:7764/1	60	-
