# Supplementary material for: HIV-1 capsid stability enables inositol phosphate-independent infection of target cells and promotes integration into genes
Source: PLoS Pathog. 2023 Jun 2;19(6):e1011423. doi: 10.1371/journal.ppat.1011423 (PMC10266667; doi:10.1371/journal.ppat.1011423)
Supplement: S1 Data — (TAR.GZ) [file ppat.1011423.s012.tar.gz › CEM_WT_A/CA_K203A/Unique_hg38_integration_sites/7442-GS-10.bed]

chr1	817275	817276	A00758:247:H2MVHDSX3:1:2106:27715:6809/1	60	+
chr1	838083	838084	A00758:247:H2MVHDSX3:1:1108:23972:32205	60	+
chr1	1255958	1255959	A00758:247:H2MVHDSX3:1:1647:16161:29356	60	+
chr1	1266748	1266749	A00758:247:H2MVHDSX3:1:1602:18945:31955	60	+
chr1	1314046	1314047	A00758:247:H2MVHDSX3:2:2372:4417:19038	60	+
chr1	1666384	1666385	A00758:247:H2MVHDSX3:1:2626:8350:4961/1	60	+
chr1	1671477	1671478	A00758:247:H2MVHDSX3:4:2218:9037:19899/1	60	-
chr1	1671479	1671480	A00758:247:H2MVHDSX3:2:1278:14109:14935/1	60	-
chr1	1690932	1690933	A00758:247:H2MVHDSX3:1:2344:29261:1689/1	60	+
chr1	1731235	1731236	A00758:247:H2MVHDSX3:1:1107:5755:13557	60	+
chr1	1735123	1735124	A00758:247:H2MVHDSX3:2:2443:3821:33035	60	+
chr1	1797340	1797341	A00758:247:H2MVHDSX3:3:1401:9435:8343/1	60	-
chr1	1801229	1801230	A00758:247:H2MVHDSX3:1:1115:30056:23046/1	60	+
chr1	1801446	1801447	A00758:247:H2MVHDSX3:1:1202:22010:9330/1	60	-
chr1	1823736	1823737	A00758:247:H2MVHDSX3:1:1429:15284:34726/1	60	-
chr1	1864090	1864091	A00758:247:H2MVHDSX3:1:2514:19009:22764	60	+
chr1	1879729	1879730	A00758:247:H2MVHDSX3:1:2267:32696:33223/1	60	+
chr1	3813416	3813417	A00758:247:H2MVHDSX3:2:1115:23366:8954	60	+
chr1	6805911	6805912	A00758:247:H2MVHDSX3:1:1323:1732:20306	60	+
chr1	6834788	6834789	A00758:247:H2MVHDSX3:1:1110:4806:32988/1	60	+
chr1	6859546	6859547	A00758:247:H2MVHDSX3:1:2251:32579:8531/1	60	+
chr1	6870985	6870986	A00758:247:H2MVHDSX3:1:1304:2682:26897/1	60	-
chr1	6926083	6926084	A00758:247:H2MVHDSX3:1:1624:6587:15154/1	60	-
chr1	7892561	7892562	A00758:247:H2MVHDSX3:4:1670:24596:18505	60	+
chr1	8284525	8284526	A00758:247:H2MVHDSX3:3:2363:17201:36135/1	60	+
chr1	8408062	8408063	A00758:247:H2MVHDSX3:1:1131:10456:19382	60	+
chr1	8484325	8484326	A00758:247:H2MVHDSX3:1:1109:31458:21120	60	-
chr1	8497142	8497143	A00758:247:H2MVHDSX3:2:1176:5104:10269/1	60	+
chr1	8506144	8506145	A00758:247:H2MVHDSX3:2:2202:6677:16595	60	-
chr1	8580107	8580108	A00758:247:H2MVHDSX3:1:1114:25916:34820/1	60	+
chr1	8586319	8586320	A00758:247:H2MVHDSX3:1:1209:3866:25097	60	+
chr1	8687576	8687577	A00758:247:H2MVHDSX3:1:1177:14479:32706/1	60	+
chr1	8843482	8843483	A00758:247:H2MVHDSX3:4:1214:2799:33301	60	+
chr1	9559746	9559747	A00758:247:H2MVHDSX3:2:1270:31819:33207	60	+
chr1	9563454	9563455	A00758:247:H2MVHDSX3:1:1110:1452:19194/1	60	+
chr1	9709615	9709616	A00758:247:H2MVHDSX3:1:1112:25708:30733	60	-
chr1	9750593	9750594	A00758:247:H2MVHDSX3:4:2459:2013:7576	60	-
chr1	9801575	9801576	A00758:247:H2MVHDSX3:1:2667:11261:12884	60	-
chr1	10158722	10158723	A00758:247:H2MVHDSX3:1:1115:4010:29825/1	60	+
chr1	10158724	10158725	A00758:247:H2MVHDSX3:3:2643:28384:25316	60	+
chr1	10549003	10549004	A00758:247:H2MVHDSX3:3:1219:16351:13495	60	-
chr1	10805240	10805241	A00758:247:H2MVHDSX3:1:1558:19108:28635/1	60	+
chr1	11186707	11186708	A00758:247:H2MVHDSX3:3:2375:1280:14544/1	60	+
chr1	11216752	11216753	A00758:247:H2MVHDSX3:1:1115:23366:30091/1	60	+
chr1	11216753	11216754	A00758:247:H2MVHDSX3:2:1465:22770:10175	60	+
chr1	11221201	11221202	A00758:247:H2MVHDSX3:3:1419:6470:26162	60	+
chr1	11223250	11223251	A00758:247:H2MVHDSX3:1:1619:31467:19351	60	-
chr1	11223759	11223760	A00758:247:H2MVHDSX3:1:2245:29188:7012/1	60	-
chr1	12050190	12050191	A00758:247:H2MVHDSX3:1:1172:14615:17033/1	60	+
chr1	12339045	12339046	A00758:247:H2MVHDSX3:1:1140:3278:22733/1	60	+
chr1	12354599	12354600	A00758:247:H2MVHDSX3:1:1240:29930:28181/1	60	-
chr1	12359071	12359072	A00758:247:H2MVHDSX3:1:1162:11822:10661/1	60	+
chr1	12365092	12365093	A00758:247:H2MVHDSX3:1:1159:8531:31767/1	60	+
chr1	12365482	12365483	A00758:247:H2MVHDSX3:4:1220:9950:1908	60	+
chr1	12379759	12379760	A00758:247:H2MVHDSX3:1:1112:15329:36370/1	60	-
chr1	12380157	12380158	A00758:247:H2MVHDSX3:2:1442:11433:17096/1	60	+
chr1	12436316	12436317	A00758:247:H2MVHDSX3:1:1105:24632:1157/1	60	+
chr1	12436318	12436319	A00758:247:H2MVHDSX3:2:2601:9534:8015/1	60	+
chr1	12705488	12705489	A00758:247:H2MVHDSX3:3:2145:17164:25520/1	60	-
chr1	13711409	13711410	A00758:247:H2MVHDSX3:1:1170:14751:28823/1	60	+
chr1	13711411	13711412	A00758:247:H2MVHDSX3:2:2619:10556:15671/1	60	+
chr1	13715730	13715731	A00758:247:H2MVHDSX3:1:1117:16649:18270/1	60	-
chr1	13968194	13968195	A00758:247:H2MVHDSX3:1:1118:6912:27743/1	60	-
chr1	14069971	14069972	A00758:247:H2MVHDSX3:4:2632:32163:7654	60	-
chr1	14518391	14518392	A00758:247:H2MVHDSX3:2:1654:2437:1799	60	+
chr1	15914162	15914163	A00758:247:H2MVHDSX3:1:1127:20076:7795/1	60	+
chr1	16312378	16312379	A00758:247:H2MVHDSX3:1:1145:6045:35446/1	60	-
chr1	16354496	16354497	A00758:247:H2MVHDSX3:4:1529:17345:27305/1	60	+
chr1	16370484	16370485	A00758:247:H2MVHDSX3:1:1134:30825:26882	60	-
chr1	16635498	16635499	A00758:247:H2MVHDSX3:1:1112:25961:23093/1	60	+
chr1	19102940	19102941	A00758:247:H2MVHDSX3:1:1159:7039:12962/1	60	-
chr1	19124051	19124052	A00758:247:H2MVHDSX3:1:2471:4725:23171/1	60	-
chr1	19212581	19212582	A00758:247:H2MVHDSX3:1:2343:10529:17378/1	60	-
chr1	19281933	19281934	A00758:247:H2MVHDSX3:1:2363:7265:34303/1	60	-
chr1	20645303	20645304	A00758:247:H2MVHDSX3:1:2666:18069:5008	60	-
chr1	20771983	20771984	A00758:247:H2MVHDSX3:1:1137:32615:10692/1	60	+
chr1	20854840	20854841	A00758:247:H2MVHDSX3:4:1305:21350:6652	60	-
chr1	20883149	20883150	A00758:247:H2MVHDSX3:1:1148:7175:9972/1	60	+
chr1	20979328	20979329	A00758:247:H2MVHDSX3:1:1117:5177:19914/1	60	-
chr1	20995359	20995360	A00758:247:H2MVHDSX3:1:1331:29243:18537/1	60	-
chr1	21058244	21058245	A00758:247:H2MVHDSX3:1:1145:2184:10473	60	-
chr1	21438017	21438018	A00758:247:H2MVHDSX3:2:2321:17137:17895	60	+
chr1	21739837	21739838	A00758:247:H2MVHDSX3:3:2215:15302:19132/1	60	-
chr1	22093523	22093524	A00758:247:H2MVHDSX3:1:1125:18828:21292/1	60	+
chr1	22099620	22099621	A00758:247:H2MVHDSX3:1:1145:22688:34554/1	60	+
chr1	22099622	22099623	A00758:247:H2MVHDSX3:2:1555:10312:36104/1	60	+
chr1	22148896	22148897	A00758:247:H2MVHDSX3:3:2465:8739:24267/1	60	+
chr1	23029236	23029237	A00758:247:H2MVHDSX3:1:2454:3866:17143/1	60	-
chr1	23046486	23046487	A00758:247:H2MVHDSX3:1:1105:27380:29684/1	60	+
chr1	23053865	23053866	A00758:247:H2MVHDSX3:1:1364:14696:5243	60	-
chr1	23128631	23128632	A00758:247:H2MVHDSX3:1:1227:19669:36401/1	60	+
chr1	23148519	23148520	A00758:247:H2MVHDSX3:1:1107:11559:28995	60	+
chr1	23288621	23288622	A00758:247:H2MVHDSX3:2:2135:29505:15890	60	-
chr1	23304652	23304653	A00758:247:H2MVHDSX3:1:1133:5909:8625/1	60	+
chr1	23757041	23757042	A00758:247:H2MVHDSX3:1:1645:8513:17581/1	60	+
chr1	24657910	24657911	A00758:247:H2MVHDSX3:2:1249:4887:19382	60	-
chr1	24680341	24680342	A00758:247:H2MVHDSX3:2:1202:9869:22968/1	60	-
chr1	25014984	25014985	A00758:247:H2MVHDSX3:3:1257:19795:20087	60	-
chr1	25350648	25350649	A00758:247:H2MVHDSX3:1:1547:30951:24878/1	60	-
chr1	26700858	26700859	A00758:247:H2MVHDSX3:1:1467:17707:8234/1	60	+
chr1	26702437	26702438	A00758:247:H2MVHDSX3:1:1277:19768:34945/1	60	-
chr1	26702688	26702689	A00758:247:H2MVHDSX3:1:1523:8901:8484/1	60	-
chr1	26702872	26702873	A00758:247:H2MVHDSX3:1:1161:6723:2519/1	60	-
chr1	26734031	26734032	A00758:247:H2MVHDSX3:1:1101:16414:27164/1	60	+
chr1	26734033	26734034	A00758:247:H2MVHDSX3:1:1250:20627:13698	60	+
chr1	27402061	27402062	A00758:247:H2MVHDSX3:4:1154:20292:4914/1	60	+
chr1	27455221	27455222	A00758:247:H2MVHDSX3:1:1477:31132:36057	60	-
chr1	27735537	27735538	A00758:247:H2MVHDSX3:1:1375:28700:26334/1	60	-
chr1	28032871	28032872	A00758:247:H2MVHDSX3:1:1347:14208:17738/1	60	+
chr1	28063570	28063571	A00758:247:H2MVHDSX3:1:1171:20835:23484/1	60	-
chr1	28467909	28467910	A00758:247:H2MVHDSX3:1:1159:9281:17378/1	60	-
chr1	28687798	28687799	A00758:247:H2MVHDSX3:3:2174:8232:11083	60	+
chr1	28693688	28693689	A00758:247:H2MVHDSX3:2:1456:21594:11303	60	+
chr1	29161108	29161109	A00758:247:H2MVHDSX3:1:1168:1624:34272	60	-
chr1	31037394	31037395	A00758:247:H2MVHDSX3:1:2352:30635:28902	60	+
chr1	31913304	31913305	A00758:247:H2MVHDSX3:1:1124:6108:28948/1	60	-
chr1	31916122	31916123	A00758:247:H2MVHDSX3:3:1245:6036:29105/1	60	-
chr1	32233299	32233300	A00758:247:H2MVHDSX3:3:1263:8332:7529/1	60	-
chr1	32412691	32412692	A00758:247:H2MVHDSX3:1:2301:28944:7091/1	60	-
chr1	32623019	32623020	A00758:247:H2MVHDSX3:1:2269:6569:35477/1	60	-
chr1	33045072	33045073	A00758:247:H2MVHDSX3:4:1628:2573:7576/1	60	-
chr1	33199793	33199794	A00758:247:H2MVHDSX3:3:2418:24840:16955	60	-
chr1	33979415	33979416	A00758:247:H2MVHDSX3:3:1609:4643:6277/1	60	+
chr1	34866183	34866184	A00758:247:H2MVHDSX3:1:1126:15926:27477	60	+
chr1	35353555	35353556	A00758:247:H2MVHDSX3:3:1270:14235:14058	60	-
chr1	35353557	35353558	A00758:247:H2MVHDSX3:4:1366:32814:26130	60	-
chr1	35546481	35546482	A00758:247:H2MVHDSX3:1:1336:10013:30639	60	+
chr1	35973492	35973493	A00758:247:H2MVHDSX3:3:1450:9462:26021/1	60	-
chr1	35973493	35973494	A00758:247:H2MVHDSX3:1:2571:12066:4288/1	60	-
chr1	36526216	36526217	A00758:247:H2MVHDSX3:1:2305:28989:14716/1	60	-
chr1	39262891	39262892	A00758:247:H2MVHDSX3:1:2347:19126:5901	60	-
chr1	39339518	39339519	A00758:247:H2MVHDSX3:2:2465:15221:8218	60	+
chr1	39358499	39358500	A00758:247:H2MVHDSX3:2:1330:20292:33035	60	+
chr1	40226411	40226412	A00758:247:H2MVHDSX3:1:1238:31403:32174	60	-
chr1	40721534	40721535	A00758:247:H2MVHDSX3:1:1201:13774:20337/1	60	-
chr1	40746671	40746672	A00758:247:H2MVHDSX3:4:1657:16875:31344/1	60	-
chr1	41101738	41101739	A00758:247:H2MVHDSX3:1:1317:25889:23657/1	60	+
chr1	41614881	41614882	A00758:247:H2MVHDSX3:2:1471:30996:27806	60	-
chr1	42058280	42058281	A00758:247:H2MVHDSX3:1:2352:12961:2362	60	-
chr1	42199867	42199868	A00758:247:H2MVHDSX3:2:2228:3911:18161/1	60	+
chr1	43734581	43734582	A00758:247:H2MVHDSX3:3:1330:7446:6370/1	60	-
chr1	43734583	43734584	A00758:247:H2MVHDSX3:2:2446:30734:7968/1	60	-
chr1	43849711	43849712	A00758:247:H2MVHDSX3:1:1273:23674:6762/1	60	-
chr1	45567689	45567690	A00758:247:H2MVHDSX3:3:1236:2862:36385/1	60	-
chr1	45651832	45651833	A00758:247:H2MVHDSX3:1:1127:30825:24032	60	-
chr1	45774151	45774152	A00758:247:H2MVHDSX3:1:2261:4860:9565	60	-
chr1	46157398	46157399	A00758:247:H2MVHDSX3:4:1238:31358:24643	60	-
chr1	46258351	46258352	A00758:247:H2MVHDSX3:1:1458:23050:7686/1	60	-
chr1	50466676	50466677	A00758:247:H2MVHDSX3:1:1175:1353:35931/1	60	+
chr1	50518423	50518424	A00758:247:H2MVHDSX3:1:2151:29957:26193/1	60	-
chr1	50857593	50857594	A00758:247:H2MVHDSX3:1:1118:8721:13620/1	60	-
chr1	51440102	51440103	A00758:247:H2MVHDSX3:1:1176:31177:25457/1	60	+
chr1	51448668	51448669	A00758:247:H2MVHDSX3:1:1506:30572:29450	60	-
chr1	51644616	51644617	A00758:247:H2MVHDSX3:1:1136:21784:25034	60	-
chr1	52275267	52275268	A00758:247:H2MVHDSX3:1:1412:10719:17863/1	60	+
chr1	52277083	52277084	A00758:247:H2MVHDSX3:2:1261:9426:23797/1	60	+
chr1	52478222	52478223	A00758:247:H2MVHDSX3:1:1273:10836:16814	60	-
chr1	52510004	52510005	A00758:247:H2MVHDSX3:1:1125:15103:34194/1	60	+
chr1	52510075	52510076	A00758:247:H2MVHDSX3:3:1670:2618:7592	60	-
chr1	52522209	52522210	A00758:247:H2MVHDSX3:1:2673:25889:2926	60	+
chr1	52525297	52525298	A00758:247:H2MVHDSX3:1:1618:1985:21057	60	-
chr1	53789500	53789501	A00758:247:H2MVHDSX3:2:1277:24099:31391	60	+
chr1	53829369	53829370	A00758:247:H2MVHDSX3:1:1572:17201:34287	60	-
chr1	53870740	53870741	A00758:247:H2MVHDSX3:1:1254:2049:36229/1	60	-
chr1	53932852	53932853	A00758:247:H2MVHDSX3:1:1570:18566:13792/1	60	-
chr1	53954917	53954918	A00758:247:H2MVHDSX3:1:2519:23194:3333/1	60	+
chr1	54164568	54164569	A00758:247:H2MVHDSX3:3:2165:10420:20572	60	-
chr1	54249441	54249442	A00758:247:H2MVHDSX3:3:1421:8947:19085/1	60	-
chr1	55230210	55230211	A00758:247:H2MVHDSX3:1:1314:10474:7607/1	60	-
chr1	55642876	55642877	A00758:247:H2MVHDSX3:1:1462:10538:17049/1	60	-
chr1	57126093	57126094	A00758:247:H2MVHDSX3:1:1513:6768:30561/1	60	-
chr1	57141839	57141840	A00758:247:H2MVHDSX3:2:2568:31069:25488	60	-
chr1	58507074	58507075	A00758:247:H2MVHDSX3:2:1471:14986:14888	60	-
chr1	61334388	61334389	A00758:247:H2MVHDSX3:1:1413:26856:15749/1	60	+
chr1	62617499	62617500	A00758:247:H2MVHDSX3:1:1253:1696:29387/1	60	+
chr1	62617500	62617501	A00758:247:H2MVHDSX3:2:2161:19370:9799	60	+
chr1	63335144	63335145	A00758:247:H2MVHDSX3:1:1216:9019:28197/1	60	-
chr1	63364895	63364896	A00758:247:H2MVHDSX3:2:1517:15872:24784	60	-
chr1	63480483	63480484	A00758:247:H2MVHDSX3:2:1353:21884:27993/1	60	+
chr1	63964973	63964974	A00758:247:H2MVHDSX3:1:1122:21576:8766/1	60	+
chr1	64748818	64748819	A00758:247:H2MVHDSX3:1:2342:7663:1830/1	60	-
chr1	64813960	64813961	A00758:247:H2MVHDSX3:2:1651:5990:3599	60	+
chr1	66100982	66100983	A00758:247:H2MVHDSX3:4:1559:15537:3693/1	60	+
chr1	66606156	66606157	A00758:247:H2MVHDSX3:1:1132:4246:22153/1	60	+
chr1	66824331	66824332	A00758:247:H2MVHDSX3:1:1348:19144:33144/1	60	+
chr1	70145906	70145907	A00758:247:H2MVHDSX3:1:1112:4417:21480/1	60	+
chr1	70180902	70180903	A00758:247:H2MVHDSX3:2:1660:21875:15640/1	60	+
chr1	70293251	70293252	A00758:247:H2MVHDSX3:1:1239:14778:28213/1	60	-
chr1	71972075	71972076	A00758:247:H2MVHDSX3:3:2672:15338:15655/1	60	+
chr1	72021700	72021701	A00758:247:H2MVHDSX3:1:1175:23800:24706/1	60	+
chr1	74182816	74182817	A00758:247:H2MVHDSX3:1:1129:31557:4069/1	60	+
chr1	75238470	75238471	A00758:247:H2MVHDSX3:1:1427:13413:7623	60	-
chr1	77513626	77513627	A00758:247:H2MVHDSX3:2:2543:4670:36824/1	60	+
chr1	77581620	77581621	A00758:247:H2MVHDSX3:1:1171:21296:22811/1	60	+
chr1	77631114	77631115	A00758:247:H2MVHDSX3:1:1418:30960:20635/1	60	-
chr1	77877798	77877799	A00758:247:H2MVHDSX3:1:1518:11767:11287/1	60	-
chr1	78031597	78031598	A00758:247:H2MVHDSX3:1:1574:20654:36229/1	60	-
chr1	78064963	78064964	A00758:247:H2MVHDSX3:4:1648:14651:30311/1	60	-
chr1	78124034	78124035	A00758:247:H2MVHDSX3:1:2571:14986:34835/1	60	-
chr1	78174352	78174353	A00758:247:H2MVHDSX3:1:1231:30572:12195/1	60	+
chr1	80495445	80495446	A00758:247:H2MVHDSX3:1:2250:31096:7153	60	+
chr1	82722513	82722514	A00758:247:H2MVHDSX3:1:1564:13648:1047/1	60	+
chr1	84204111	84204112	A00758:247:H2MVHDSX3:1:1128:18593:27305/1	60	-
chr1	84650798	84650799	A00758:247:H2MVHDSX3:1:2358:32461:5321/1	60	+
chr1	84669142	84669143	A00758:247:H2MVHDSX3:1:1216:12246:19852/1	60	+
chr1	85195588	85195589	A00758:247:H2MVHDSX3:1:1147:16043:2190/1	60	+
chr1	85195589	85195590	A00758:247:H2MVHDSX3:3:1153:29758:27038/1	60	+
chr1	85450988	85450989	A00758:247:H2MVHDSX3:1:1639:12943:19617	60	-
chr1	87450564	87450565	A00758:247:H2MVHDSX3:1:1108:16767:19006/1	60	+
chr1	88764135	88764136	A00758:247:H2MVHDSX3:1:1632:29767:14434/1	60	-
chr1	88854781	88854782	A00758:247:H2MVHDSX3:1:1456:31729:22905	60	+
chr1	88869967	88869968	A00758:247:H2MVHDSX3:3:1370:17969:17362	60	+
chr1	90915070	90915071	A00758:247:H2MVHDSX3:1:1342:29713:17033	60	-
chr1	92195183	92195184	A00758:247:H2MVHDSX3:1:2254:21314:15452	60	+
chr1	92262973	92262974	A00758:247:H2MVHDSX3:1:2237:26106:10942/1	60	+
chr1	92292766	92292767	A00758:247:H2MVHDSX3:3:2442:24334:33520	60	+
chr1	92367394	92367395	A00758:247:H2MVHDSX3:1:1361:7437:20447/1	60	-
chr1	92468595	92468596	A00758:247:H2MVHDSX3:1:1108:7645:22122/1	60	+
chr1	92509264	92509265	A00758:247:H2MVHDSX3:1:1114:13431:32142/1	60	-
chr1	92550872	92550873	A00758:247:H2MVHDSX3:2:1627:28546:17112	60	-
chr1	93084402	93084403	A00758:247:H2MVHDSX3:1:1165:17707:32346/1	60	+
chr1	93111662	93111663	A00758:247:H2MVHDSX3:4:1507:32741:6965	60	+
chr1	93177060	93177061	A00758:247:H2MVHDSX3:2:2208:10637:5134/1	60	+
chr1	93197434	93197435	A00758:247:H2MVHDSX3:1:1107:14416:8954/1	60	-
chr1	93898545	93898546	A00758:247:H2MVHDSX3:1:1442:27923:21950/1	60	-
chr1	95790800	95790801	A00758:247:H2MVHDSX3:2:2139:3558:5306	60	+
chr1	95884508	95884509	A00758:247:H2MVHDSX3:1:1533:1633:10645/1	60	-
chr1	97498176	97498177	A00758:247:H2MVHDSX3:1:2251:10926:5603	60	-
chr1	97532820	97532821	A00758:247:H2MVHDSX3:1:1424:4255:26083	60	+
chr1	97560263	97560264	A00758:247:H2MVHDSX3:3:2214:15790:3693/1	60	+
chr1	97593622	97593623	A00758:247:H2MVHDSX3:1:2133:24234:11710/1	60	-
chr1	97598120	97598121	A00758:247:H2MVHDSX3:1:1217:9236:35556/1	60	+
chr1	98025718	98025719	A00758:247:H2MVHDSX3:1:1374:17716:13636/1	60	+
chr1	99462107	99462108	A00758:247:H2MVHDSX3:1:2236:20419:25019	60	-
chr1	100218591	100218592	A00758:247:H2MVHDSX3:1:1303:32560:28698/1	60	-
chr1	100475712	100475713	A00758:247:H2MVHDSX3:1:1154:3549:1752/1	60	-
chr1	101061938	101061939	A00758:247:H2MVHDSX3:1:2215:20717:5776/1	60	-
chr1	101070088	101070089	A00758:247:H2MVHDSX3:1:1214:16179:30389/1	60	+
chr1	101091078	101091079	A00758:247:H2MVHDSX3:1:1124:7979:23797/1	60	+
chr1	101121344	101121345	A00758:247:H2MVHDSX3:1:2226:10945:31594/1	60	-
chr1	102455405	102455406	A00758:247:H2MVHDSX3:1:1456:30508:27430/1	60	+
chr1	102997757	102997758	A00758:247:H2MVHDSX3:1:1459:4435:34882/1	60	+
chr1	104711812	104711813	A00758:247:H2MVHDSX3:3:1222:8232:13714/1	60	-
chr1	106447297	106447298	A00758:247:H2MVHDSX3:1:1424:2302:11804	60	-
chr1	107207352	107207353	A00758:247:H2MVHDSX3:4:2617:22589:34068	60	+
chr1	107673866	107673867	A00758:247:H2MVHDSX3:1:1265:4643:11130/1	60	-
chr1	107794801	107794802	A00758:247:H2MVHDSX3:1:1271:4878:12508/1	60	-
chr1	107836393	107836394	A00758:247:H2MVHDSX3:1:1211:30734:32142/1	60	+
chr1	108186853	108186854	A00758:247:H2MVHDSX3:2:2568:25147:35994	60	-
chr1	108796512	108796513	A00758:247:H2MVHDSX3:2:1121:19542:19899/1	60	-
chr1	108891900	108891901	A00758:247:H2MVHDSX3:1:1135:12680:18850/1	60	+
chr1	108900527	108900528	A00758:247:H2MVHDSX3:1:1118:2636:29731/1	60	+
chr1	108904620	108904621	A00758:247:H2MVHDSX3:1:1210:30427:29230/1	60	+
chr1	109331774	109331775	A00758:247:H2MVHDSX3:1:1559:17951:24345/1	60	-
chr1	109409212	109409213	A00758:247:H2MVHDSX3:3:2552:1344:4946	60	+
chr1	109889648	109889649	A00758:247:H2MVHDSX3:1:1209:17273:4664	60	+
chr1	110002911	110002912	A00758:247:H2MVHDSX3:1:1118:31195:28995/1	60	-
chr1	110258452	110258453	A00758:247:H2MVHDSX3:4:1325:3341:13197/1	60	+
chr1	111169021	111169022	A00758:247:H2MVHDSX3:2:2570:12219:26850	60	+
chr1	111172733	111172734	A00758:247:H2MVHDSX3:1:1131:2428:27148/1	60	+
chr1	111174379	111174380	A00758:247:H2MVHDSX3:1:1660:6054:6590/1	60	-
chr1	111178381	111178382	A00758:247:H2MVHDSX3:1:1129:25663:22670	60	-
chr1	111479575	111479576	A00758:247:H2MVHDSX3:1:1238:9995:20055/1	60	-
chr1	112615769	112615770	A00758:247:H2MVHDSX3:2:2407:9661:36605/1	60	-
chr1	112658927	112658928	A00758:247:H2MVHDSX3:1:1527:5755:35884/1	60	-
chr1	112858507	112858508	A00758:247:H2MVHDSX3:2:1132:23583:18505/1	60	+
chr1	114413754	114413755	A00758:247:H2MVHDSX3:1:1137:22001:29888/1	60	+
chr1	114437743	114437744	A00758:247:H2MVHDSX3:1:1167:19786:21950/1	60	+
chr1	114438267	114438268	A00758:247:H2MVHDSX3:1:1567:4517:31203/1	60	+
chr1	114779224	114779225	A00758:247:H2MVHDSX3:1:2242:7545:33379/1	60	+
chr1	117399066	117399067	A00758:247:H2MVHDSX3:4:1520:20094:14465/1	60	-
chr1	117421355	117421356	A00758:247:H2MVHDSX3:1:1212:27679:17206/1	60	+
chr1	117492627	117492628	A00758:247:H2MVHDSX3:1:1301:3794:11256/1	60	-
chr1	117504698	117504699	A00758:247:H2MVHDSX3:1:1105:29857:18693/1	60	+
chr1	120781215	120781216	A00758:247:H2MVHDSX3:4:1650:6099:23140	60	+
chr1	121775276	121775277	A00758:247:H2MVHDSX3:2:1524:24008:18333/1	60	+
chr1	125165724	125165725	A00758:247:H2MVHDSX3:1:1313:20799:9455/1	60	+
chr1	143662232	143662233	A00758:247:H2MVHDSX3:4:1309:8043:25254/1	60	+
chr1	146939945	146939946	A00758:247:H2MVHDSX3:3:1223:21368:2769	60	-
chr1	147270911	147270912	A00758:247:H2MVHDSX3:1:1123:3595:25379/1	60	-
chr1	148372784	148372785	A00758:247:H2MVHDSX3:1:2514:22435:34522/1	60	+
chr1	149400944	149400945	A00758:247:H2MVHDSX3:3:1538:18105:32189	60	-
chr1	149433259	149433260	A00758:247:H2MVHDSX3:1:1170:5403:18959/1	60	+
chr1	149996166	149996167	A00758:247:H2MVHDSX3:1:1521:7627:34616	60	+
chr1	150093656	150093657	A00758:247:H2MVHDSX3:1:2512:21549:2206	60	-
chr1	150204016	150204017	A00758:247:H2MVHDSX3:4:1275:22589:35258/1	60	-
chr1	150422038	150422039	A00758:247:H2MVHDSX3:1:1347:29396:36370/1	60	-
chr1	150846354	150846355	A00758:247:H2MVHDSX3:2:1662:18566:7780/1	60	-
chr1	150869351	150869352	A00758:247:H2MVHDSX3:1:1210:19126:26130/1	60	-
chr1	151187971	151187972	A00758:247:H2MVHDSX3:3:1165:12671:19711/1	60	+
chr1	151201606	151201607	A00758:247:H2MVHDSX3:1:1244:16143:22028	60	-
chr1	151234894	151234895	A00758:247:H2MVHDSX3:1:1226:6732:1094/1	60	+
chr1	151234896	151234897	A00758:247:H2MVHDSX3:4:1558:8223:8531/1	60	+
chr1	151428968	151428969	A00758:247:H2MVHDSX3:1:1122:11379:7983/1	60	+
chr1	151667199	151667200	A00758:247:H2MVHDSX3:1:1114:19949:22576/1	60	+
chr1	151667200	151667201	A00758:247:H2MVHDSX3:2:1364:10267:10692	60	+
chr1	153639451	153639452	A00758:247:H2MVHDSX3:1:1144:7618:28964/1	60	+
chr1	153661050	153661051	A00758:247:H2MVHDSX3:1:1106:20754:33458/1	60	+
chr1	153662046	153662047	A00758:247:H2MVHDSX3:1:1224:11758:34914/1	60	-
chr1	153863646	153863647	A00758:247:H2MVHDSX3:1:1430:7717:13886/1	60	+
chr1	153965252	153965253	A00758:247:H2MVHDSX3:1:1143:22037:10598/1	60	+
chr1	154172357	154172358	A00758:247:H2MVHDSX3:1:1102:8811:20823/1	60	+
chr1	154240752	154240753	A00758:247:H2MVHDSX3:1:1103:23809:17487/1	60	-
chr1	154976890	154976891	A00758:247:H2MVHDSX3:1:1262:3730:7294/1	60	-
chr1	155357262	155357263	A00758:247:H2MVHDSX3:2:1636:12554:31688/1	60	+
chr1	155397981	155397982	A00758:247:H2MVHDSX3:1:1118:3016:26694/1	60	+
chr1	155403165	155403166	A00758:247:H2MVHDSX3:1:1467:30553:6809	60	-
chr1	155403886	155403887	A00758:247:H2MVHDSX3:3:1427:13765:23422/1	60	-
chr1	155451384	155451385	A00758:247:H2MVHDSX3:1:1111:32687:30264/1	60	+
chr1	155455923	155455924	A00758:247:H2MVHDSX3:1:1216:16604:27649/1	60	+
chr1	155461082	155461083	A00758:247:H2MVHDSX3:2:2464:30065:23563	60	+
chr1	155505527	155505528	A00758:247:H2MVHDSX3:1:1119:16134:1313/1	60	-
chr1	155523297	155523298	A00758:247:H2MVHDSX3:1:1105:16541:30545/1	60	-
chr1	155712765	155712766	A00758:247:H2MVHDSX3:1:2116:5674:26757/1	60	-
chr1	155801359	155801360	A00758:247:H2MVHDSX3:1:1252:3595:16360/1	60	+
chr1	156201982	156201983	A00758:247:H2MVHDSX3:1:1277:21052:27837/1	60	-
chr1	156258650	156258651	A00758:247:H2MVHDSX3:4:2429:21459:9251/1	60	-
chr1	156518814	156518815	A00758:247:H2MVHDSX3:1:1106:32588:5196/1	60	+
chr1	156559674	156559675	A00758:247:H2MVHDSX3:3:2174:3956:5807	60	-
chr1	157907043	157907044	A00758:247:H2MVHDSX3:1:1313:3667:4429/1	60	+
chr1	159020495	159020496	A00758:247:H2MVHDSX3:1:1101:1551:29011/1	60	+
chr1	160231239	160231240	A00758:247:H2MVHDSX3:1:1168:17698:3959/1	60	+
chr1	160559906	160559907	A00758:247:H2MVHDSX3:3:2345:9652:14857	60	+
chr1	161335992	161335993	A00758:247:H2MVHDSX3:1:1308:8748:4304	60	-
chr1	161804716	161804717	A00758:247:H2MVHDSX3:2:1446:24831:12273/1	60	-
chr1	161855717	161855718	A00758:247:H2MVHDSX3:1:1310:17535:36182/1	60	+
chr1	161909591	161909592	A00758:247:H2MVHDSX3:1:2158:20781:32252	60	-
chr1	161928311	161928312	A00758:247:H2MVHDSX3:1:1324:19949:26772/1	60	+
chr1	163337680	163337681	A00758:247:H2MVHDSX3:3:1133:1705:3756	60	+
chr1	163351120	163351121	A00758:247:H2MVHDSX3:1:1247:1262:33708/1	60	+
chr1	163422452	163422453	A00758:247:H2MVHDSX3:1:2435:18665:3756	60	-
chr1	163994412	163994413	A00758:247:H2MVHDSX3:1:1541:14733:23907	60	+
chr1	164677249	164677250	A00758:247:H2MVHDSX3:4:2518:16288:31078/1	60	+
chr1	164761590	164761591	A00758:247:H2MVHDSX3:1:1160:7346:3192/1	60	+
chr1	166778955	166778956	A00758:247:H2MVHDSX3:1:2347:15528:18709/1	60	-
chr1	166868283	166868284	A00758:247:H2MVHDSX3:1:1263:29188:14591/1	60	-
chr1	166998841	166998842	A00758:247:H2MVHDSX3:1:1236:32316:29403/1	60	+
chr1	167141433	167141434	A00758:247:H2MVHDSX3:1:1509:31259:26882/1	60	-
chr1	167145282	167145283	A00758:247:H2MVHDSX3:1:1201:28818:36276/1	60	+
chr1	167206069	167206070	A00758:247:H2MVHDSX3:1:2271:23240:22701	60	-
chr1	167386442	167386443	A00758:247:H2MVHDSX3:1:1457:22824:3724/1	60	-
chr1	167395368	167395369	A00758:247:H2MVHDSX3:2:1540:21414:25207/1	60	-
chr1	167403712	167403713	A00758:247:H2MVHDSX3:1:1232:14615:14685/1	60	-
chr1	167606380	167606381	A00758:247:H2MVHDSX3:1:2250:20627:36057	60	+
chr1	167702925	167702926	A00758:247:H2MVHDSX3:1:1264:2799:21339/1	60	+
chr1	167971048	167971049	A00758:247:H2MVHDSX3:1:1146:10366:22639/1	60	+
chr1	168002017	168002018	A00758:247:H2MVHDSX3:1:1119:11062:2331/1	60	+
chr1	168002019	168002020	A00758:247:H2MVHDSX3:2:1261:8757:3662	60	+
chr1	168014314	168014315	A00758:247:H2MVHDSX3:1:2228:30219:7326	60	+
chr1	169839957	169839958	A00758:247:H2MVHDSX3:1:2432:11966:15796/1	60	-
chr1	170298529	170298530	A00758:247:H2MVHDSX3:1:1222:31765:27571/1	60	+
chr1	171520918	171520919	A00758:247:H2MVHDSX3:1:1102:20799:7795	60	-
chr1	171705306	171705307	A00758:247:H2MVHDSX3:1:1264:19614:16892	60	-
chr1	172546668	172546669	A00758:247:H2MVHDSX3:2:2350:26549:16000/1	60	+
chr1	172650074	172650075	A00758:247:H2MVHDSX3:1:2356:26359:8656/1	60	+
chr1	172707453	172707454	A00758:247:H2MVHDSX3:1:1222:23746:21950/1	60	-
chr1	173802788	173802789	A00758:247:H2MVHDSX3:1:2556:15130:26224/1	60	+
chr1	173891055	173891056	A00758:247:H2MVHDSX3:1:1114:18349:27007/1	60	+
chr1	173891056	173891057	A00758:247:H2MVHDSX3:1:1456:17544:22451	60	+
chr1	174392331	174392332	A00758:247:H2MVHDSX3:1:1456:19298:19163/1	60	-
chr1	174431553	174431554	A00758:247:H2MVHDSX3:1:2541:17318:20901/1	60	+
chr1	174449747	174449748	A00758:247:H2MVHDSX3:1:2345:18041:30765	60	-
chr1	174887917	174887918	A00758:247:H2MVHDSX3:1:1553:18765:22811/1	60	-
chr1	175798630	175798631	A00758:247:H2MVHDSX3:4:2139:6551:22701/1	60	-
chr1	175978417	175978418	A00758:247:H2MVHDSX3:3:1323:6343:35117/1	60	-
chr1	177796441	177796442	A00758:247:H2MVHDSX3:1:1607:10682:31892	60	+
chr1	178918030	178918031	A00758:247:H2MVHDSX3:1:1246:1045:10285/1	60	+
chr1	179140848	179140849	A00758:247:H2MVHDSX3:4:2361:10456:7012/1	60	-
chr1	179311154	179311155	A00758:247:H2MVHDSX3:4:1654:24442:31923	60	-
chr1	180008359	180008360	A00758:247:H2MVHDSX3:1:1108:24876:18364/1	60	+
chr1	180008361	180008362	A00758:247:H2MVHDSX3:3:2536:9543:3865/1	60	+
chr1	180036009	180036010	A00758:247:H2MVHDSX3:1:1140:4282:28479/1	60	-
chr1	180042291	180042292	A00758:247:H2MVHDSX3:1:1265:3296:6073	60	-
chr1	180086434	180086435	A00758:247:H2MVHDSX3:1:1107:7726:25019/1	60	+
chr1	180355163	180355164	A00758:247:H2MVHDSX3:1:2171:19099:18411/1	60	+
chr1	182809367	182809368	A00758:247:H2MVHDSX3:4:2531:24596:14497/1	60	+
chr1	184415679	184415680	A00758:247:H2MVHDSX3:2:2157:11270:14716	60	-
chr1	184701138	184701139	A00758:247:H2MVHDSX3:1:2302:28176:29966	60	-
chr1	185151393	185151394	A00758:247:H2MVHDSX3:1:2246:10954:4773	60	-
chr1	186354551	186354552	A00758:247:H2MVHDSX3:1:1335:21007:2300/1	60	-
chr1	186365338	186365339	A00758:247:H2MVHDSX3:3:1344:3269:33238/1	60	+
chr1	187627115	187627116	A00758:247:H2MVHDSX3:3:1162:27896:5995/1	60	-
chr1	187986809	187986810	A00758:247:H2MVHDSX3:1:2444:19994:15796/1	60	+
chr1	188219226	188219227	A00758:247:H2MVHDSX3:3:2631:8793:27743	60	+
chr1	188515866	188515867	A00758:247:H2MVHDSX3:4:1670:28899:35790/1	60	+
chr1	188515869	188515870	A00758:247:H2MVHDSX3:4:2649:2781:29074/1	60	+
chr1	188980232	188980233	A00758:247:H2MVHDSX3:1:2415:27299:12633/1	60	-
chr1	189394940	189394941	A00758:247:H2MVHDSX3:4:2410:25328:24095	60	-
chr1	190977318	190977319	A00758:247:H2MVHDSX3:2:1501:25500:18349	60	-
chr1	191340059	191340060	A00758:247:H2MVHDSX3:2:2616:3432:14982/1	60	+
chr1	191954275	191954276	A00758:247:H2MVHDSX3:3:1472:20365:3192	60	-
chr1	192938128	192938129	A00758:247:H2MVHDSX3:2:2310:12608:27524	60	-
chr1	193031985	193031986	A00758:247:H2MVHDSX3:2:1418:14579:2159	60	-
chr1	193041541	193041542	A00758:247:H2MVHDSX3:4:2321:2998:36526/1	60	+
chr1	193735280	193735281	A00758:247:H2MVHDSX3:1:1523:14281:6527	60	-
chr1	194632190	194632191	A00758:247:H2MVHDSX3:1:2448:26811:20087/1	60	+
chr1	195198613	195198614	A00758:247:H2MVHDSX3:1:1161:32488:25786/1	60	+
chr1	195484947	195484948	A00758:247:H2MVHDSX3:1:1115:19642:34914/1	60	+
chr1	195501471	195501472	A00758:247:H2MVHDSX3:4:1354:10456:14967	60	-
chr1	195673621	195673622	A00758:247:H2MVHDSX3:4:2341:8802:26068	60	-
chr1	195851059	195851060	A00758:247:H2MVHDSX3:1:1540:19470:30671	60	-
chr1	196643046	196643047	A00758:247:H2MVHDSX3:1:1642:26865:33238/1	60	+
chr1	197162626	197162627	A00758:247:H2MVHDSX3:2:2407:29107:14450/1	60	+
chr1	197512251	197512252	A00758:247:H2MVHDSX3:1:2563:3188:1157	60	-
chr1	197600942	197600943	A00758:247:H2MVHDSX3:1:1118:10022:9893	60	-
chr1	197716064	197716065	A00758:247:H2MVHDSX3:4:1223:25274:3333/1	60	-
chr1	197742335	197742336	A00758:247:H2MVHDSX3:1:2141:14760:22420/1	60	+
chr1	198237844	198237845	A00758:247:H2MVHDSX3:1:1154:8097:20212/1	60	-
chr1	198269970	198269971	A00758:247:H2MVHDSX3:1:1217:26928:11209/1	60	+
chr1	198273931	198273932	A00758:247:H2MVHDSX3:2:1629:19479:23077/1	60	-
chr1	198730848	198730849	A00758:247:H2MVHDSX3:1:1138:6696:13369/1	60	+
chr1	198886738	198886739	A00758:247:H2MVHDSX3:1:1155:24749:36276/1	60	+
chr1	198939705	198939706	A00758:247:H2MVHDSX3:3:2572:29921:35837	60	+
chr1	201011120	201011121	A00758:247:H2MVHDSX3:3:2223:15826:20196/1	60	-
chr1	202151043	202151044	A00758:247:H2MVHDSX3:1:1464:4996:19351/1	60	+
chr1	202878934	202878935	A00758:247:H2MVHDSX3:1:1106:20790:18364/1	60	+
chr1	202951982	202951983	A00758:247:H2MVHDSX3:4:2571:23104:9815	60	+
chr1	203625199	203625200	A00758:247:H2MVHDSX3:3:1467:27263:3208	60	+
chr1	204512322	204512323	A00758:247:H2MVHDSX3:3:2403:7979:3349/1	60	-
chr1	205375510	205375511	A00758:247:H2MVHDSX3:3:2336:9064:6699/1	60	+
chr1	205745582	205745583	A00758:247:H2MVHDSX3:1:1263:29405:21136	60	+
chr1	206082338	206082339	A00758:247:H2MVHDSX3:1:1237:13657:10645/1	60	+
chr1	206843695	206843696	A00758:247:H2MVHDSX3:2:2227:21160:32690	60	-
chr1	207238523	207238524	A00758:247:H2MVHDSX3:3:1226:11044:31015/1	60	-
chr1	207402148	207402149	A00758:247:H2MVHDSX3:2:2109:7120:28166	60	+
chr1	211288016	211288017	A00758:247:H2MVHDSX3:1:2131:18548:21089/1	60	+
chr1	211585048	211585049	A00758:247:H2MVHDSX3:2:2628:3115:3349	60	+
chr1	211965447	211965448	A00758:247:H2MVHDSX3:1:1246:26449:18208/1	60	+
chr1	211991943	211991944	A00758:247:H2MVHDSX3:1:2235:16170:27712/1	60	-
chr1	212346846	212346847	A00758:247:H2MVHDSX3:1:1244:14082:15765/1	60	+
chr1	212765275	212765276	A00758:247:H2MVHDSX3:1:1103:28221:26944/1	60	+
chr1	212765276	212765277	A00758:247:H2MVHDSX3:3:1213:27516:26224	60	+
chr1	212784525	212784526	A00758:247:H2MVHDSX3:1:1434:2654:2394/1	60	+
chr1	212809886	212809887	A00758:247:H2MVHDSX3:2:1647:16107:19085/1	60	-
chr1	216902410	216902411	A00758:247:H2MVHDSX3:1:1456:13838:4225	60	+
chr1	217621267	217621268	A00758:247:H2MVHDSX3:2:1565:1316:24878/1	60	-
chr1	221701569	221701570	A00758:247:H2MVHDSX3:2:2173:6714:2910	60	+
chr1	222684752	222684753	A00758:247:H2MVHDSX3:1:1607:20112:16000/1	60	+
chr1	223788905	223788906	A00758:247:H2MVHDSX3:1:1258:28113:18427/1	60	-
chr1	224066956	224066957	A00758:247:H2MVHDSX3:1:2347:1253:32471/1	60	+
chr1	224116963	224116964	A00758:247:H2MVHDSX3:3:2362:14633:29027	60	-
chr1	224312617	224312618	A00758:247:H2MVHDSX3:3:2336:28429:36730/1	60	-
chr1	225513100	225513101	A00758:247:H2MVHDSX3:1:2150:14534:27320/1	60	-
chr1	226068297	226068298	A00758:247:H2MVHDSX3:1:2226:16550:26522/1	60	-
chr1	226137243	226137244	A00758:247:H2MVHDSX3:3:1272:27218:13996	60	+
chr1	226238224	226238225	A00758:247:H2MVHDSX3:1:1216:29008:12555/1	60	+
chr1	226265728	226265729	A00758:247:H2MVHDSX3:3:2167:8585:19022/1	60	-
chr1	226284778	226284779	A00758:247:H2MVHDSX3:1:1221:8712:33646/1	60	+
chr1	226292067	226292068	A00758:247:H2MVHDSX3:1:1101:5764:28260/1	60	+
chr1	228085989	228085990	A00758:247:H2MVHDSX3:1:1101:9381:26725/1	60	+
chr1	228230305	228230306	A00758:247:H2MVHDSX3:1:1126:2663:35446	60	+
chr1	228230315	228230316	A00758:247:H2MVHDSX3:1:1563:21775:31720/1	60	-
chr1	228233437	228233438	A00758:247:H2MVHDSX3:2:1435:31783:13573/1	60	+
chr1	228244851	228244852	A00758:247:H2MVHDSX3:3:1370:3079:5666	60	-
chr1	228252824	228252825	A00758:247:H2MVHDSX3:1:2231:19922:30890	60	-
chr1	228323051	228323052	A00758:247:H2MVHDSX3:1:1228:2754:20447/1	60	-
chr1	228325716	228325717	A00758:247:H2MVHDSX3:3:2670:31096:35274	60	-
chr1	228363444	228363445	A00758:247:H2MVHDSX3:4:1123:2474:34522	60	-
chr1	228489271	228489272	A00758:247:H2MVHDSX3:2:2161:20265:9314	60	+
chr1	228489272	228489273	A00758:247:H2MVHDSX3:2:1668:22896:12806/1	60	+
chr1	228496443	228496444	A00758:247:H2MVHDSX3:1:2325:6795:22936/1	60	+
chr1	229303117	229303118	A00758:247:H2MVHDSX3:4:2312:29631:34084	60	+
chr1	229320078	229320079	A00758:247:H2MVHDSX3:1:1129:16251:31641/1	60	+
chr1	229326223	229326224	A00758:247:H2MVHDSX3:1:1523:22589:5165	60	-
chr1	229517787	229517788	A00758:247:H2MVHDSX3:1:1131:6126:6652/1	60	+
chr1	229532043	229532044	A00758:247:H2MVHDSX3:1:1214:13684:23782/1	60	+
chr1	230523661	230523662	A00758:247:H2MVHDSX3:1:2221:7021:6198	60	-
chr1	230955392	230955393	A00758:247:H2MVHDSX3:1:1425:16712:1846	60	+
chr1	230961668	230961669	A00758:247:H2MVHDSX3:4:1676:5484:31626/1	60	-
chr1	230991130	230991131	A00758:247:H2MVHDSX3:1:2429:11369:29356	60	-
chr1	231400215	231400216	A00758:247:H2MVHDSX3:3:1349:16866:23469	60	+
chr1	231535675	231535676	A00758:247:H2MVHDSX3:4:2616:24207:2362/1	60	-
chr1	231535677	231535678	A00758:247:H2MVHDSX3:1:1328:13955:30420	60	-
chr1	231540329	231540330	A00758:247:H2MVHDSX3:1:1601:16306:14105	60	-
chr1	231662071	231662072	A00758:247:H2MVHDSX3:2:1303:12373:11710/1	60	+
chr1	231766787	231766788	A00758:247:H2MVHDSX3:1:1119:13621:19413/1	60	-
chr1	232391941	232391942	A00758:247:H2MVHDSX3:4:1469:30219:15311	60	-
chr1	232964489	232964490	A00758:247:H2MVHDSX3:1:1140:9073:7185/1	60	+
chr1	235243961	235243962	A00758:247:H2MVHDSX3:1:1152:2067:20322/1	60	+
chr1	235255417	235255418	A00758:247:H2MVHDSX3:1:1221:27579:20791/1	60	-
chr1	235831352	235831353	A00758:247:H2MVHDSX3:1:1164:2049:14246/1	60	-
chr1	236385387	236385388	A00758:247:H2MVHDSX3:1:1619:29812:16830/1	60	-
chr1	236385389	236385390	A00758:247:H2MVHDSX3:1:2526:22878:21230/1	60	-
chr1	237445162	237445163	A00758:247:H2MVHDSX3:1:1242:1940:22701/1	60	-
chr1	237513709	237513710	A00758:247:H2MVHDSX3:2:1649:17824:19774/1	60	+
chr1	237528861	237528862	A00758:247:H2MVHDSX3:1:1212:8965:31516/1	60	+
chr1	237599475	237599476	A00758:247:H2MVHDSX3:1:1653:26377:36558/1	60	+
chr1	237629269	237629270	A00758:247:H2MVHDSX3:4:2476:10276:6480	60	+
chr1	240606109	240606110	A00758:247:H2MVHDSX3:3:2550:23149:19727	60	-
chr1	241497299	241497300	A00758:247:H2MVHDSX3:1:1218:6162:35681/1	60	-
chr1	244421694	244421695	A00758:247:H2MVHDSX3:3:2269:18041:4867	60	-
chr1	245177691	245177692	A00758:247:H2MVHDSX3:2:2676:24804:9189	60	+
chr1	245269651	245269652	A00758:247:H2MVHDSX3:3:2413:3956:2957/1	60	-
chr1	246270439	246270440	A00758:247:H2MVHDSX3:1:1222:29324:6527/1	60	-
chr1	246423805	246423806	A00758:247:H2MVHDSX3:2:1327:16477:20791	60	-
chr1	246653749	246653750	A00758:247:H2MVHDSX3:1:1140:25346:23312/1	60	+
chr1	246881095	246881096	A00758:247:H2MVHDSX3:1:2265:5077:8249/1	60	-
chr1	246891720	246891721	A00758:247:H2MVHDSX3:1:1402:14290:10113	60	-
chr10	66270	66271	A00758:247:H2MVHDSX3:2:2170:32624:36417/1	60	+
chr10	66271	66272	A00758:247:H2MVHDSX3:3:1509:12301:30686	60	+
chr10	5415870	5415871	A00758:247:H2MVHDSX3:1:1201:27516:2268/1	60	+
chr10	5698047	5698048	A00758:247:H2MVHDSX3:1:1151:30671:6261/1	60	+
chr10	5709634	5709635	A00758:247:H2MVHDSX3:1:1119:15881:18067/1	60	-
chr10	6934546	6934547	A00758:247:H2MVHDSX3:3:1630:15157:20353/1	60	-
chr10	8184537	8184538	A00758:247:H2MVHDSX3:1:1156:32244:8015	60	-
chr10	11100125	11100126	A00758:247:H2MVHDSX3:1:1431:12626:15655/1	60	+
chr10	11453462	11453463	A00758:247:H2MVHDSX3:1:1637:31611:22670/1	60	-
chr10	11603325	11603326	A00758:247:H2MVHDSX3:2:2234:24695:16016/1	60	-
chr10	14893587	14893588	A00758:247:H2MVHDSX3:1:1127:15872:6339/1	60	+
chr10	16510030	16510031	A00758:247:H2MVHDSX3:1:2258:3296:11115/1	60	-
chr10	16991479	16991480	A00758:247:H2MVHDSX3:1:1119:5620:18771/1	60	+
chr10	19968540	19968541	A00758:247:H2MVHDSX3:1:1474:11659:26099/1	60	-
chr10	19976044	19976045	A00758:247:H2MVHDSX3:1:1259:24144:13745/1	60	+
chr10	21538332	21538333	A00758:247:H2MVHDSX3:1:1645:27380:28902/1	60	-
chr10	21669743	21669744	A00758:247:H2MVHDSX3:1:2311:24442:15295	60	+
chr10	21797788	21797789	A00758:247:H2MVHDSX3:2:1678:6659:24205	60	+
chr10	22338426	22338427	A00758:247:H2MVHDSX3:1:1105:19651:17550/1	60	+
chr10	22624623	22624624	A00758:247:H2MVHDSX3:1:1674:12319:13275	60	-
chr10	22696064	22696065	A00758:247:H2MVHDSX3:2:1114:29677:22169/1	60	-
chr10	24586417	24586418	A00758:247:H2MVHDSX3:1:1152:25771:26929/1	60	-
chr10	26751223	26751224	A00758:247:H2MVHDSX3:3:2137:28158:31281/1	60	-
chr10	28337284	28337285	A00758:247:H2MVHDSX3:2:2253:17951:21120/1	60	+
chr10	28955621	28955622	A00758:247:H2MVHDSX3:1:2266:14308:23484/1	60	+
chr10	29349415	29349416	A00758:247:H2MVHDSX3:1:2212:22742:30483	60	-
chr10	30316719	30316720	A00758:247:H2MVHDSX3:2:2235:2220:9909	60	+
chr10	30337395	30337396	A00758:247:H2MVHDSX3:1:1318:4924:32565/1	60	+
chr10	31520639	31520640	A00758:247:H2MVHDSX3:3:2357:17083:34867	60	-
chr10	31812033	31812034	A00758:247:H2MVHDSX3:1:1166:26955:12571/1	60	-
chr10	31827075	31827076	A00758:247:H2MVHDSX3:1:1522:8549:26068/1	60	-
chr10	32316209	32316210	A00758:247:H2MVHDSX3:1:1144:5511:36245/1	60	-
chr10	32935671	32935672	A00758:247:H2MVHDSX3:1:1275:26250:23093/1	60	-
chr10	34729456	34729457	A00758:247:H2MVHDSX3:1:2368:14064:32236/1	60	-
chr10	34985269	34985270	A00758:247:H2MVHDSX3:1:1173:27543:16626/1	60	+
chr10	35419050	35419051	A00758:247:H2MVHDSX3:3:1603:3007:34194/1	60	-
chr10	36898998	36898999	A00758:247:H2MVHDSX3:3:1254:14190:1830/1	60	-
chr10	37839416	37839417	A00758:247:H2MVHDSX3:1:1267:27715:36683/1	60	-
chr10	42610376	42610377	A00758:247:H2MVHDSX3:4:2620:30870:20165/1	60	+
chr10	43405229	43405230	A00758:247:H2MVHDSX3:1:1144:21866:29716/1	60	-
chr10	43684680	43684681	A00758:247:H2MVHDSX3:1:2313:23628:29606/1	60	-
chr10	46126833	46126834	A00758:247:H2MVHDSX3:3:2170:7093:17096	60	+
chr10	46762113	46762114	A00758:247:H2MVHDSX3:3:1113:16016:22341	60	+
chr10	48320438	48320439	A00758:247:H2MVHDSX3:3:1523:29821:34663	60	+
chr10	48632238	48632239	A00758:247:H2MVHDSX3:4:2268:23583:19288	60	+
chr10	50108941	50108942	A00758:247:H2MVHDSX3:3:2529:1985:29731	60	-
chr10	50800543	50800544	A00758:247:H2MVHDSX3:1:2245:31141:7983/1	60	-
chr10	51376909	51376910	A00758:247:H2MVHDSX3:1:2309:23249:8406	60	-
chr10	54860746	54860747	A00758:247:H2MVHDSX3:2:2427:1669:29277/1	60	-
chr10	57597752	57597753	A00758:247:H2MVHDSX3:2:1272:18150:9095/1	60	+
chr10	57814973	57814974	A00758:247:H2MVHDSX3:3:2377:22001:21026/1	60	+
chr10	57814975	57814976	A00758:247:H2MVHDSX3:1:1146:20672:6668/1	60	+
chr10	58230907	58230908	A00758:247:H2MVHDSX3:1:2335:20383:9017/1	60	+
chr10	58366395	58366396	A00758:247:H2MVHDSX3:1:1129:29695:23923/1	60	+
chr10	61210639	61210640	A00758:247:H2MVHDSX3:2:1439:9643:14810/1	60	+
chr10	61434379	61434380	A00758:247:H2MVHDSX3:1:1132:17183:37012/1	60	-
chr10	61742859	61742860	A00758:247:H2MVHDSX3:1:1176:27968:26631/1	60	-
chr10	61747176	61747177	A00758:247:H2MVHDSX3:1:1463:29378:11537/1	60	-
chr10	61772321	61772322	A00758:247:H2MVHDSX3:1:1245:10583:12837/1	60	-
chr10	61837623	61837624	A00758:247:H2MVHDSX3:2:2341:22688:33207	60	-
chr10	61968715	61968716	A00758:247:H2MVHDSX3:2:1327:2826:18223	60	-
chr10	62661098	62661099	A00758:247:H2MVHDSX3:1:1125:16839:14716/1	60	+
chr10	63785652	63785653	A00758:247:H2MVHDSX3:2:1320:19895:34319/1	60	-
chr10	68033341	68033342	A00758:247:H2MVHDSX3:1:1427:27471:22545/1	60	+
chr10	68287871	68287872	A00758:247:H2MVHDSX3:1:2564:21495:4648/1	60	-
chr10	68617957	68617958	A00758:247:H2MVHDSX3:1:1148:11794:37043/1	60	+
chr10	68684518	68684519	A00758:247:H2MVHDSX3:1:2644:27688:18098/1	60	-
chr10	68717663	68717664	A00758:247:H2MVHDSX3:4:2535:9164:22122	60	-
chr10	68741382	68741383	A00758:247:H2MVHDSX3:1:1205:18349:21120/1	60	+
chr10	69379665	69379666	A00758:247:H2MVHDSX3:1:1208:28709:21527	60	-
chr10	70064196	70064197	A00758:247:H2MVHDSX3:4:1540:30987:12884	60	+
chr10	70157891	70157892	A00758:247:H2MVHDSX3:1:1102:10086:31485/1	60	+
chr10	70356713	70356714	A00758:247:H2MVHDSX3:3:1642:23493:1313/1	60	-
chr10	70439279	70439280	A00758:247:H2MVHDSX3:2:2165:26214:15640	60	-
chr10	72127508	72127509	A00758:247:H2MVHDSX3:2:1168:6750:7451/1	60	+
chr10	72147944	72147945	A00758:247:H2MVHDSX3:2:1522:5104:2440/1	60	-
chr10	72158571	72158572	A00758:247:H2MVHDSX3:1:1522:24813:9956/1	60	+
chr10	72168559	72168560	A00758:247:H2MVHDSX3:1:1132:7184:11177/1	60	+
chr10	72168561	72168562	A00758:247:H2MVHDSX3:1:1658:20166:17816	60	+
chr10	72995080	72995081	A00758:247:H2MVHDSX3:2:2218:20555:29293/1	60	+
chr10	73013739	73013740	A00758:247:H2MVHDSX3:1:1305:29577:29700	60	-
chr10	73335095	73335096	A00758:247:H2MVHDSX3:4:1204:6153:29590/1	60	+
chr10	73453219	73453220	A00758:247:H2MVHDSX3:3:1460:14371:10066/1	60	-
chr10	73473197	73473198	A00758:247:H2MVHDSX3:1:1327:11162:20823/1	60	+
chr10	73803595	73803596	A00758:247:H2MVHDSX3:2:1421:6271:18114	60	-
chr10	73871267	73871268	A00758:247:H2MVHDSX3:1:1102:12698:36417/1	60	+
chr10	73871269	73871270	A00758:247:H2MVHDSX3:3:2426:19488:25441/1	60	+
chr10	74229612	74229613	A00758:247:H2MVHDSX3:1:1224:28763:28698/1	60	+
chr10	74386082	74386083	A00758:247:H2MVHDSX3:1:2431:4761:8046/1	60	-
chr10	74388298	74388299	A00758:247:H2MVHDSX3:4:2456:4508:6793	60	-
chr10	74398818	74398819	A00758:247:H2MVHDSX3:1:2455:8250:22545	60	-
chr10	74444304	74444305	A00758:247:H2MVHDSX3:1:1125:32940:32581/1	60	+
chr10	74617020	74617021	A00758:247:H2MVHDSX3:1:2319:15718:36699/1	60	+
chr10	74957435	74957436	A00758:247:H2MVHDSX3:1:1108:1280:5055/1	60	-
chr10	74979762	74979763	A00758:247:H2MVHDSX3:1:1358:21070:17159/1	60	-
chr10	77502986	77502987	A00758:247:H2MVHDSX3:3:1308:18701:17190	60	-
chr10	77731745	77731746	A00758:247:H2MVHDSX3:1:2351:14886:21762	60	-
chr10	78039435	78039436	A00758:247:H2MVHDSX3:1:1148:8730:20494/1	60	-
chr10	78073979	78073980	A00758:247:H2MVHDSX3:4:1522:11261:31986/1	60	+
chr10	81174558	81174559	A00758:247:H2MVHDSX3:4:1431:21079:33458	60	+
chr10	82084047	82084048	A00758:247:H2MVHDSX3:2:1526:2465:29904/1	60	-
chr10	83018531	83018532	A00758:247:H2MVHDSX3:1:1167:16233:11381/1	60	-
chr10	87101689	87101690	A00758:247:H2MVHDSX3:1:1429:26657:28714/1	60	-
chr10	87551942	87551943	A00758:247:H2MVHDSX3:4:2658:16875:33661	60	-
chr10	87842755	87842756	A00758:247:H2MVHDSX3:2:1168:16866:24690/1	60	-
chr10	87960044	87960045	A00758:247:H2MVHDSX3:1:1271:16893:21605/1	60	-
chr10	88205330	88205331	A00758:247:H2MVHDSX3:2:1546:4896:5431/1	60	-
chr10	88299234	88299235	A00758:247:H2MVHDSX3:1:1107:21667:10363	60	-
chr10	88372124	88372125	A00758:247:H2MVHDSX3:1:1112:6533:8829/1	60	-
chr10	89603252	89603253	A00758:247:H2MVHDSX3:1:1254:2609:5572/1	60	-
chr10	91266274	91266275	A00758:247:H2MVHDSX3:1:1127:25979:1642/1	60	-
chr10	92638563	92638564	A00758:247:H2MVHDSX3:1:1124:10312:36886	60	+
chr10	92865818	92865819	A00758:247:H2MVHDSX3:1:1330:24415:20102/1	60	-
chr10	92934830	92934831	A00758:247:H2MVHDSX3:1:1344:19388:5916/1	60	-
chr10	92997084	92997085	A00758:247:H2MVHDSX3:1:2555:11677:22373	60	-
chr10	93672114	93672115	A00758:247:H2MVHDSX3:1:1106:3983:14465/1	60	+
chr10	93694891	93694892	A00758:247:H2MVHDSX3:1:1628:26467:5901	60	-
chr10	96003674	96003675	A00758:247:H2MVHDSX3:1:1230:28962:14418	60	+
chr10	96253979	96253980	A00758:247:H2MVHDSX3:1:1141:21423:16986	60	-
chr10	96481995	96481996	A00758:247:H2MVHDSX3:3:2667:11903:14152	60	+
chr10	96775428	96775429	A00758:247:H2MVHDSX3:1:2465:15347:35587/1	60	+
chr10	96899302	96899303	A00758:247:H2MVHDSX3:1:1428:26422:10144/1	60	+
chr10	97330761	97330762	A00758:247:H2MVHDSX3:3:1268:30047:12821/1	60	+
chr10	97909518	97909519	A00758:247:H2MVHDSX3:1:1104:29577:18865/1	60	+
chr10	100933551	100933552	A00758:247:H2MVHDSX3:1:1637:30002:24424/1	60	+
chr10	101085128	101085129	A00758:247:H2MVHDSX3:1:1575:22607:17691	60	-
chr10	101118482	101118483	A00758:247:H2MVHDSX3:4:1156:8531:29199/1	60	+
chr10	101368868	101368869	A00758:247:H2MVHDSX3:1:2105:28565:18615	60	-
chr10	101432492	101432493	A00758:247:H2MVHDSX3:1:1164:25174:30843/1	60	-
chr10	101795708	101795709	A00758:247:H2MVHDSX3:1:1142:7310:13182/1	60	+
chr10	102016493	102016494	A00758:247:H2MVHDSX3:1:1130:14082:31798/1	60	+
chr10	102021642	102021643	A00758:247:H2MVHDSX3:1:1219:23077:3380/1	60	-
chr10	102551221	102551222	A00758:247:H2MVHDSX3:1:1313:19298:31657/1	60	-
chr10	102736746	102736747	A00758:247:H2MVHDSX3:4:2650:9878:23516/1	60	+
chr10	102761234	102761235	A00758:247:H2MVHDSX3:1:2533:17788:8249	60	-
chr10	102883530	102883531	A00758:247:H2MVHDSX3:3:1339:14633:16971/1	60	-
chr10	103099108	103099109	A00758:247:H2MVHDSX3:1:2139:9525:15013	60	+
chr10	103101762	103101763	A00758:247:H2MVHDSX3:1:1140:14461:31798	60	-
chr10	103163185	103163186	A00758:247:H2MVHDSX3:1:1106:26973:34961/1	60	-
chr10	103167886	103167887	A00758:247:H2MVHDSX3:1:1373:10267:5869/1	60	+
chr10	103371062	103371063	A00758:247:H2MVHDSX3:3:2459:16089:25692/1	60	+
chr10	103906117	103906118	A00758:247:H2MVHDSX3:2:2171:24180:9737/1	60	+
chr10	104015816	104015817	A00758:247:H2MVHDSX3:2:1174:30454:8234/1	60	-
chr10	104022437	104022438	A00758:247:H2MVHDSX3:2:1401:22544:13228/1	60	-
chr10	106930280	106930281	A00758:247:H2MVHDSX3:3:2657:28800:14450/1	60	-
chr10	110053945	110053946	A00758:247:H2MVHDSX3:1:2436:14452:7263	60	+
chr10	110233574	110233575	A00758:247:H2MVHDSX3:1:1121:17282:13917/1	60	+
chr10	113852451	113852452	A00758:247:H2MVHDSX3:1:1212:1588:27853/1	60	+
chr10	113910043	113910044	A00758:247:H2MVHDSX3:1:1177:18177:11428/1	60	-
chr10	114590015	114590016	A00758:247:H2MVHDSX3:1:1659:13774:13573	60	+
chr10	114659332	114659333	A00758:247:H2MVHDSX3:1:2166:28022:33833	60	+
chr10	114977705	114977706	A00758:247:H2MVHDSX3:1:1123:8205:17832/1	60	-
chr10	115007732	115007733	A00758:247:H2MVHDSX3:3:1258:3568:23296/1	60	-
chr10	115665818	115665819	A00758:247:H2MVHDSX3:1:2435:15076:35869/1	60	-
chr10	116782760	116782761	A00758:247:H2MVHDSX3:1:2123:14733:1141	60	-
chr10	117285045	117285046	A00758:247:H2MVHDSX3:4:2523:31033:32722	60	-
chr10	119070788	119070789	A00758:247:H2MVHDSX3:1:1130:9860:36323/1	60	-
chr10	119356639	119356640	A00758:247:H2MVHDSX3:4:1365:2555:23703/1	60	+
chr10	119508048	119508049	A00758:247:H2MVHDSX3:1:1226:7925:4319/1	60	+
chr10	119508050	119508051	A00758:247:H2MVHDSX3:1:1526:16351:30968/1	60	+
chr10	119923352	119923353	A00758:247:H2MVHDSX3:1:1119:5059:20055/1	60	+
chr10	119931749	119931750	A00758:247:H2MVHDSX3:3:2668:32741:17237/1	60	-
chr10	120878532	120878533	A00758:247:H2MVHDSX3:1:1137:31602:18771/1	60	-
chr10	121869958	121869959	A00758:247:H2MVHDSX3:1:1418:6126:15483/1	60	+
chr10	124467825	124467826	A00758:247:H2MVHDSX3:4:2472:6922:5024/1	60	+
chr10	124655689	124655690	A00758:247:H2MVHDSX3:3:2174:11957:3537	60	-
chr10	124760876	124760877	A00758:247:H2MVHDSX3:1:1153:12698:33442/1	60	-
chr10	124764525	124764526	A00758:247:H2MVHDSX3:1:1558:2971:8923	60	+
chr10	124765551	124765552	A00758:247:H2MVHDSX3:1:1358:1099:2988/1	60	+
chr10	124889079	124889080	A00758:247:H2MVHDSX3:1:1362:17146:18035	60	+
chr10	125217318	125217319	A00758:247:H2MVHDSX3:1:1221:19171:29089/1	60	-
chr10	125737911	125737912	A00758:247:H2MVHDSX3:1:1471:4689:14622/1	60	-
chr10	127229030	127229031	A00758:247:H2MVHDSX3:3:1404:29749:15530/1	60	-
chr10	128108215	128108216	A00758:247:H2MVHDSX3:1:1430:30337:36526	60	+
chr10	128260544	128260545	A00758:247:H2MVHDSX3:4:1667:27055:8641	60	-
chr10	130156227	130156228	A00758:247:H2MVHDSX3:1:1109:18846:3630	60	-
chr10	132123797	132123798	A00758:247:H2MVHDSX3:1:2139:22959:34084/1	60	-
chr10	133234046	133234047	A00758:247:H2MVHDSX3:3:1501:7934:13823/1	60	-
chr10	133287824	133287825	A00758:247:H2MVHDSX3:1:1110:2944:2174/1	60	-
chr10	133408227	133408228	A00758:247:H2MVHDSX3:1:2646:22914:5415/1	60	+
chr10	133459852	133459853	A00758:247:H2MVHDSX3:1:1132:1443:6872	60	+
chr10	133502726	133502727	A00758:247:H2MVHDSX3:1:1210:3794:21089/1	60	-
chr10	133526896	133526897	A00758:247:H2MVHDSX3:2:1228:27724:34413/1	60	+
chr10	133764018	133764019	A00758:247:H2MVHDSX3:3:1357:13304:33019	60	+
chr11	220147	220148	A00758:247:H2MVHDSX3:1:1658:17517:30765	60	-
chr11	220148	220149	A00758:247:H2MVHDSX3:2:1465:1606:15859	60	-
chr11	241690	241691	A00758:247:H2MVHDSX3:1:1145:12644:9204	60	+
chr11	244037	244038	A00758:247:H2MVHDSX3:1:1126:27525:13369/1	60	+
chr11	423707	423708	A00758:247:H2MVHDSX3:1:1116:20148:16501	60	-
chr11	759051	759052	A00758:247:H2MVHDSX3:4:2164:5900:19257	60	-
chr11	3359300	3359301	A00758:247:H2MVHDSX3:2:2460:7301:18302/1	60	-
chr11	3362317	3362318	A00758:247:H2MVHDSX3:1:1177:18511:3740/1	60	+
chr11	3675625	3675626	A00758:247:H2MVHDSX3:1:1208:31232:10833/1	60	+
chr11	3721679	3721680	A00758:247:H2MVHDSX3:4:2375:19289:13448/1	60	-
chr11	3772348	3772349	A00758:247:H2MVHDSX3:1:1175:22471:8375/1	60	+
chr11	3776812	3776813	A00758:247:H2MVHDSX3:2:1636:12536:30154	60	+
chr11	3926159	3926160	A00758:247:H2MVHDSX3:1:2421:12644:28902	60	+
chr11	3956241	3956242	A00758:247:H2MVHDSX3:1:1148:30391:36526/1	60	+
chr11	3956243	3956244	A00758:247:H2MVHDSX3:2:1120:1633:20478	60	+
chr11	3968622	3968623	A00758:247:H2MVHDSX3:1:2309:24117:15765/1	60	+
chr11	4009450	4009451	A00758:247:H2MVHDSX3:3:1303:12970:16219	60	-
chr11	5680301	5680302	A00758:247:H2MVHDSX3:1:1433:8630:10113/1	60	+
chr11	7569836	7569837	A00758:247:H2MVHDSX3:1:2135:11541:3787	60	+
chr11	8952821	8952822	A00758:247:H2MVHDSX3:1:1648:13078:35164/1	60	+
chr11	9300266	9300267	A00758:247:H2MVHDSX3:4:2155:29514:33254	60	-
chr11	9406850	9406851	A00758:247:H2MVHDSX3:1:1167:15628:25488	60	+
chr11	9416916	9416917	A00758:247:H2MVHDSX3:1:2548:32488:19085/1	60	-
chr11	9417188	9417189	A00758:247:H2MVHDSX3:3:2511:28673:10661	60	-
chr11	9509565	9509566	A00758:247:H2MVHDSX3:3:1508:26395:35775	60	-
chr11	9949232	9949233	A00758:247:H2MVHDSX3:4:2629:24777:34538/1	60	+
chr11	10767842	10767843	A00758:247:H2MVHDSX3:1:1133:10746:26271/1	60	+
chr11	11844557	11844558	A00758:247:H2MVHDSX3:2:2154:27145:34976	60	-
chr11	11853457	11853458	A00758:247:H2MVHDSX3:4:2339:5900:28369/1	60	-
chr11	11888767	11888768	A00758:247:H2MVHDSX3:1:1130:6840:18944/1	60	+
chr11	11902090	11902091	A00758:247:H2MVHDSX3:1:1120:24334:9377/1	60	+
chr11	11928782	11928783	A00758:247:H2MVHDSX3:1:1227:5150:13448/1	60	+
chr11	11952823	11952824	A00758:247:H2MVHDSX3:1:1103:27091:19789	60	-
chr11	11953396	11953397	A00758:247:H2MVHDSX3:1:1642:18412:1094/1	60	+
chr11	12232494	12232495	A00758:247:H2MVHDSX3:2:1362:29423:12806	60	-
chr11	13415846	13415847	A00758:247:H2MVHDSX3:3:1660:28917:26052/1	60	+
chr11	13690094	13690095	A00758:247:H2MVHDSX3:2:2216:22290:10347/1	60	-
chr11	14048230	14048231	A00758:247:H2MVHDSX3:2:2152:5611:5478/1	60	-
chr11	14340168	14340169	A00758:247:H2MVHDSX3:1:2550:23366:9236/1	60	+
chr11	14728386	14728387	A00758:247:H2MVHDSX3:4:1365:32226:5635	60	-
chr11	14757386	14757387	A00758:247:H2MVHDSX3:1:2406:22336:4476/1	60	-
chr11	15284808	15284809	A00758:247:H2MVHDSX3:2:2503:14922:13651/1	60	+
chr11	17182238	17182239	A00758:247:H2MVHDSX3:1:1171:20546:9549/1	60	+
chr11	17284965	17284966	A00758:247:H2MVHDSX3:1:1211:26901:4241	60	-
chr11	18353687	18353688	A00758:247:H2MVHDSX3:3:2101:1398:3098/1	60	+
chr11	18508478	18508479	A00758:247:H2MVHDSX3:1:1115:6343:6809/1	60	+
chr11	20444205	20444206	A00758:247:H2MVHDSX3:1:1331:31394:1689/1	60	+
chr11	22323876	22323877	A00758:247:H2MVHDSX3:1:1143:4426:29387/1	60	+
chr11	22323877	22323878	A00758:247:H2MVHDSX3:2:2336:17481:31046	60	+
chr11	27122260	27122261	A00758:247:H2MVHDSX3:2:2403:27615:16344	60	+
chr11	28202112	28202113	A00758:247:H2MVHDSX3:1:1169:13476:7326/1	60	-
chr11	31250849	31250850	A00758:247:H2MVHDSX3:2:2212:9399:29888	60	-
chr11	31623158	31623159	A00758:247:H2MVHDSX3:1:1144:1651:22827/1	60	-
chr11	31725304	31725305	A00758:247:H2MVHDSX3:2:1162:13150:28808/1	60	-
chr11	32601730	32601731	A00758:247:H2MVHDSX3:4:2259:25626:25582	60	+
chr11	32952772	32952773	A00758:247:H2MVHDSX3:3:1240:19171:5666	60	+
chr11	32979093	32979094	A00758:247:H2MVHDSX3:1:2262:13847:8218/1	60	-
chr11	33084637	33084638	A00758:247:H2MVHDSX3:1:1303:16740:6934/1	60	-
chr11	33135327	33135328	A00758:247:H2MVHDSX3:1:1126:5466:35697/1	60	-
chr11	33136666	33136667	A00758:247:H2MVHDSX3:1:1354:31268:31281/1	60	+
chr11	34068845	34068846	A00758:247:H2MVHDSX3:2:1574:32524:9377/1	60	+
chr11	34990309	34990310	A00758:247:H2MVHDSX3:1:1527:31521:23797/1	60	-
chr11	35218700	35218701	A00758:247:H2MVHDSX3:1:1115:31439:2394/1	60	+
chr11	35720799	35720800	A00758:247:H2MVHDSX3:1:1114:11794:3693/1	60	-
chr11	36404631	36404632	A00758:247:H2MVHDSX3:4:2463:13449:11287	60	-
chr11	36498777	36498778	A00758:247:H2MVHDSX3:1:1344:15094:7498/1	60	-
chr11	38660362	38660363	A00758:247:H2MVHDSX3:1:1136:7853:14904/1	60	+
chr11	42474263	42474264	A00758:247:H2MVHDSX3:3:1203:9498:28682	60	-
chr11	43385774	43385775	A00758:247:H2MVHDSX3:1:1118:24623:36777/1	60	-
chr11	43726638	43726639	A00758:247:H2MVHDSX3:1:1211:16649:33552/1	60	-
chr11	44090930	44090931	A00758:247:H2MVHDSX3:1:1435:4679:31109/1	60	+
chr11	44244588	44244589	A00758:247:H2MVHDSX3:1:1612:13883:31861/1	60	+
chr11	44387148	44387149	A00758:247:H2MVHDSX3:1:1267:13584:35289/1	60	-
chr11	46057064	46057065	A00758:247:H2MVHDSX3:1:1374:3405:14278/1	60	-
chr11	46410920	46410921	A00758:247:H2MVHDSX3:1:1123:9887:9784	60	-
chr11	46443999	46444000	A00758:247:H2MVHDSX3:1:1662:17716:27696	60	-
chr11	46476114	46476115	A00758:247:H2MVHDSX3:2:2342:27896:34021/1	60	+
chr11	46571843	46571844	A00758:247:H2MVHDSX3:4:2626:8838:30483	60	+
chr11	46649527	46649528	A00758:247:H2MVHDSX3:1:2162:32768:5008/1	60	+
chr11	46772619	46772620	A00758:247:H2MVHDSX3:3:2359:19678:32722/1	60	-
chr11	46782208	46782209	A00758:247:H2MVHDSX3:1:1202:14235:11929/1	60	-
chr11	46976604	46976605	A00758:247:H2MVHDSX3:1:1127:16803:18349/1	60	+
chr11	47029387	47029388	A00758:247:H2MVHDSX3:4:1113:17499:6339/1	60	-
chr11	47173554	47173555	A00758:247:H2MVHDSX3:1:1118:4119:33426/1	60	+
chr11	59140383	59140384	A00758:247:H2MVHDSX3:1:1176:4426:19899/1	60	-
chr11	59147959	59147960	A00758:247:H2MVHDSX3:4:2402:8603:27539/1	60	+
chr11	61427056	61427057	A00758:247:H2MVHDSX3:3:1617:13160:27978/1	60	+
chr11	61825945	61825946	A00758:247:H2MVHDSX3:1:1171:15989:28244/1	60	+
chr11	62586820	62586821	A00758:247:H2MVHDSX3:1:2146:23213:25504/1	60	-
chr11	62635070	62635071	A00758:247:H2MVHDSX3:2:1457:21025:1172/1	60	-
chr11	62636178	62636179	A00758:247:H2MVHDSX3:3:2473:28583:29011	60	+
chr11	62641086	62641087	A00758:247:H2MVHDSX3:4:1544:27308:1501	60	+
chr11	62644475	62644476	A00758:247:H2MVHDSX3:1:1214:8965:8437	60	+
chr11	62714610	62714611	A00758:247:H2MVHDSX3:2:1627:19705:8844	60	-
chr11	62720114	62720115	A00758:247:H2MVHDSX3:2:1354:7835:11397	60	+
chr11	62722970	62722971	A00758:247:H2MVHDSX3:1:2578:29451:27289/1	60	-
chr11	62733991	62733992	A00758:247:H2MVHDSX3:1:1106:12156:11804/1	60	-
chr11	62781635	62781636	A00758:247:H2MVHDSX3:3:1535:15085:20541/1	60	-
chr11	62817619	62817620	A00758:247:H2MVHDSX3:2:2539:10583:26459/1	60	-
chr11	62820912	62820913	A00758:247:H2MVHDSX3:1:1110:23059:17159/1	60	+
chr11	62872396	62872397	A00758:247:H2MVHDSX3:1:1114:21549:16266/1	60	+
chr11	62888820	62888821	A00758:247:H2MVHDSX3:1:1164:13955:3991/1	60	+
chr11	63060345	63060346	A00758:247:H2MVHDSX3:1:1122:5719:1157/1	60	-
chr11	63500879	63500880	A00758:247:H2MVHDSX3:1:1106:17635:34726/1	60	-
chr11	63541528	63541529	A00758:247:H2MVHDSX3:3:2108:5828:6950/1	60	+
chr11	63541529	63541530	A00758:247:H2MVHDSX3:4:2573:2528:33646/1	60	+
chr11	63541530	63541531	A00758:247:H2MVHDSX3:1:2555:1425:15922/1	60	+
chr11	63541531	63541532	A00758:247:H2MVHDSX3:1:1622:23665:7216/1	60	+
chr11	63542412	63542413	A00758:247:H2MVHDSX3:1:1342:24903:32189/1	60	-
chr11	63587784	63587785	A00758:247:H2MVHDSX3:1:1222:16486:16172/1	60	+
chr11	63651924	63651925	A00758:247:H2MVHDSX3:4:2240:27163:32377	60	+
chr11	63683315	63683316	A00758:247:H2MVHDSX3:3:2610:6280:17879	60	-
chr11	63683316	63683317	A00758:247:H2MVHDSX3:1:2559:6488:14450	60	-
chr11	63705844	63705845	A00758:247:H2MVHDSX3:1:1323:13286:17394/1	60	-
chr11	63709016	63709017	A00758:247:H2MVHDSX3:3:2242:21667:25019/1	60	+
chr11	63723182	63723183	A00758:247:H2MVHDSX3:1:1304:1244:35650/1	60	-
chr11	63757159	63757160	A00758:247:H2MVHDSX3:1:1621:4788:9345/1	60	+
chr11	63853016	63853017	A00758:247:H2MVHDSX3:1:1433:21115:27539	60	-
chr11	64194700	64194701	A00758:247:H2MVHDSX3:1:1328:6831:11287/1	60	-
chr11	64273924	64273925	A00758:247:H2MVHDSX3:4:2250:25699:28651	60	-
chr11	64278911	64278912	A00758:247:H2MVHDSX3:1:1124:15302:6511/1	60	+
chr11	64769448	64769449	A00758:247:H2MVHDSX3:3:2535:16016:28385	60	-
chr11	65016802	65016803	A00758:247:H2MVHDSX3:3:2373:13937:28072	60	-
chr11	65101914	65101915	A00758:247:H2MVHDSX3:1:1115:7247:27352/1	60	+
chr11	65277750	65277751	A00758:247:H2MVHDSX3:1:1167:14281:15013/1	60	-
chr11	65280335	65280336	A00758:247:H2MVHDSX3:1:1101:22571:31626/1	60	-
chr11	65434310	65434311	A00758:247:H2MVHDSX3:3:2175:32443:10332	60	+
chr11	65434509	65434510	A00758:247:H2MVHDSX3:2:2264:11487:10113	60	+
chr11	65435431	65435432	A00758:247:H2MVHDSX3:1:1320:30309:26710/1	60	+
chr11	65504770	65504771	A00758:247:H2MVHDSX3:1:1362:16062:16188/1	60	-
chr11	65528630	65528631	A00758:247:H2MVHDSX3:3:2669:9561:32957	60	+
chr11	65659642	65659643	A00758:247:H2MVHDSX3:2:2363:4417:5228/1	60	-
chr11	65665751	65665752	A00758:247:H2MVHDSX3:3:1260:5376:29434	60	-
chr11	65998179	65998180	A00758:247:H2MVHDSX3:2:1434:24080:22153	60	+
chr11	66061588	66061589	A00758:247:H2MVHDSX3:1:1134:8766:18865	60	+
chr11	66062751	66062752	A00758:247:H2MVHDSX3:1:1106:24189:22373	60	-
chr11	66066800	66066801	A00758:247:H2MVHDSX3:2:1153:20555:15922	60	-
chr11	66105853	66105854	A00758:247:H2MVHDSX3:4:1518:19868:20149/1	60	-
chr11	66169064	66169065	A00758:247:H2MVHDSX3:1:1109:16477:14904/1	60	+
chr11	66171379	66171380	A00758:247:H2MVHDSX3:2:1455:30436:32315	60	+
chr11	66351436	66351437	A00758:247:H2MVHDSX3:1:2138:23791:22435	60	+
chr11	66527459	66527460	A00758:247:H2MVHDSX3:1:1132:15962:12477/1	60	+
chr11	66669477	66669478	A00758:247:H2MVHDSX3:1:1252:30129:13244/1	60	+
chr11	66683228	66683229	A00758:247:H2MVHDSX3:1:1478:5502:2347	60	+
chr11	66806793	66806794	A00758:247:H2MVHDSX3:3:1543:20853:26929/1	60	-
chr11	67142397	67142398	A00758:247:H2MVHDSX3:1:1539:20383:12931	60	-
chr11	67146113	67146114	A00758:247:H2MVHDSX3:1:1659:30228:35900	60	-
chr11	67148096	67148097	A00758:247:H2MVHDSX3:1:1114:15383:7560/1	60	-
chr11	67150248	67150249	A00758:247:H2MVHDSX3:1:1136:5294:13667	60	+
chr11	67158837	67158838	A00758:247:H2MVHDSX3:1:1126:7717:4993/1	60	-
chr11	67176165	67176166	A00758:247:H2MVHDSX3:1:1529:2103:24706/1	60	-
chr11	67211653	67211654	A00758:247:H2MVHDSX3:1:1310:24777:34194/1	60	+
chr11	67213372	67213373	A00758:247:H2MVHDSX3:1:2161:3459:5008/1	60	+
chr11	67223226	67223227	A00758:247:H2MVHDSX3:1:1171:31385:13448/1	60	+
chr11	67231865	67231866	A00758:247:H2MVHDSX3:1:1448:11234:1125/1	60	+
chr11	67270391	67270392	A00758:247:H2MVHDSX3:2:1353:12726:10817/1	60	+
chr11	67294961	67294962	A00758:247:H2MVHDSX3:1:2168:17626:13291	60	+
chr11	67326667	67326668	A00758:247:H2MVHDSX3:1:1105:11044:5306/1	60	+
chr11	67501509	67501510	A00758:247:H2MVHDSX3:1:1132:18620:7936/1	60	+
chr11	68084227	68084228	A00758:247:H2MVHDSX3:2:2671:31078:24502/1	60	-
chr11	68175883	68175884	A00758:247:H2MVHDSX3:1:1214:12409:32064	60	+
chr11	68581595	68581596	A00758:247:H2MVHDSX3:1:1140:19714:17472/1	60	+
chr11	68581597	68581598	A00758:247:H2MVHDSX3:2:1567:12228:3067/1	60	+
chr11	68593685	68593686	A00758:247:H2MVHDSX3:1:1129:28546:36245/1	60	+
chr11	68605887	68605888	A00758:247:H2MVHDSX3:1:2223:30915:27132/1	60	-
chr11	69972495	69972496	A00758:247:H2MVHDSX3:1:1127:26539:27226/1	60	+
chr11	70027538	70027539	A00758:247:H2MVHDSX3:3:2526:24858:10911	60	+
chr11	70083046	70083047	A00758:247:H2MVHDSX3:2:1270:3079:7827/1	60	+
chr11	71074967	71074968	A00758:247:H2MVHDSX3:2:1365:28058:25066	60	+
chr11	71419640	71419641	A00758:247:H2MVHDSX3:1:1532:2374:23578	60	-
chr11	72050431	72050432	A00758:247:H2MVHDSX3:1:2335:10872:21699/1	60	+
chr11	72234213	72234214	A00758:247:H2MVHDSX3:3:1503:32606:28714	60	+
chr11	72287405	72287406	A00758:247:H2MVHDSX3:1:1407:32705:5306/1	60	-
chr11	72785567	72785568	A00758:247:H2MVHDSX3:3:1176:19795:4147	60	-
chr11	72853815	72853816	A00758:247:H2MVHDSX3:2:2622:32289:21746	60	-
chr11	72853817	72853818	A00758:247:H2MVHDSX3:1:1367:23366:1313/1	60	-
chr11	72876958	72876959	A00758:247:H2MVHDSX3:1:1104:19262:19946/1	60	+
chr11	72888391	72888392	A00758:247:H2MVHDSX3:1:1261:19605:14528/1	60	-
chr11	72890220	72890221	A00758:247:H2MVHDSX3:1:1169:15221:10692/1	60	-
chr11	72898196	72898197	A00758:247:H2MVHDSX3:1:1114:24605:21997/1	60	+
chr11	72921720	72921721	A00758:247:H2MVHDSX3:1:1244:16062:23985/1	60	-
chr11	72972218	72972219	A00758:247:H2MVHDSX3:2:1553:21341:36855/1	60	+
chr11	73000615	73000616	A00758:247:H2MVHDSX3:1:1370:29541:19680/1	60	-
chr11	73002081	73002082	A00758:247:H2MVHDSX3:1:2374:28537:12837	60	-
chr11	73032888	73032889	A00758:247:H2MVHDSX3:1:2475:32416:1705	60	-
chr11	73515974	73515975	A00758:247:H2MVHDSX3:1:2675:24813:14152/1	60	+
chr11	73720769	73720770	A00758:247:H2MVHDSX3:1:1360:26295:1501/1	60	-
chr11	73742712	73742713	A00758:247:H2MVHDSX3:1:1260:6659:21919/1	60	+
chr11	73895684	73895685	A00758:247:H2MVHDSX3:4:2449:32768:32753	60	-
chr11	74046699	74046700	A00758:247:H2MVHDSX3:1:2429:17255:7420	60	-
chr11	74051759	74051760	A00758:247:H2MVHDSX3:1:1301:11849:5885	60	+
chr11	74235466	74235467	A00758:247:H2MVHDSX3:1:1355:22137:6605/1	60	+
chr11	74963550	74963551	A00758:247:H2MVHDSX3:1:2331:8477:21997/1	60	-
chr11	75921508	75921509	A00758:247:H2MVHDSX3:3:2354:19461:6981/1	60	-
chr11	76017891	76017892	A00758:247:H2MVHDSX3:2:2349:24469:1783/1	60	-
chr11	77099872	77099873	A00758:247:H2MVHDSX3:3:1274:3739:33771	60	+
chr11	77463155	77463156	A00758:247:H2MVHDSX3:1:1113:21694:9502/1	60	-
chr11	77787824	77787825	A00758:247:H2MVHDSX3:3:1602:6958:24596/1	60	-
chr11	77812057	77812058	A00758:247:H2MVHDSX3:2:2111:17381:28244/1	60	+
chr11	77863564	77863565	A00758:247:H2MVHDSX3:3:2258:29912:10708	60	+
chr11	77880198	77880199	A00758:247:H2MVHDSX3:1:1134:9118:24956/1	60	+
chr11	80865977	80865978	A00758:247:H2MVHDSX3:4:1561:10936:16360/1	60	-
chr11	81310587	81310588	A00758:247:H2MVHDSX3:1:2370:3649:6997/1	60	+
chr11	82963588	82963589	A00758:247:H2MVHDSX3:2:1361:20428:8375/1	60	+
chr11	83506115	83506116	A00758:247:H2MVHDSX3:3:2633:28131:24972/1	60	+
chr11	85017915	85017916	A00758:247:H2MVHDSX3:1:1339:28637:16705/1	60	+
chr11	87323585	87323586	A00758:247:H2MVHDSX3:1:1439:7916:35211/1	60	+
chr11	90160289	90160290	A00758:247:H2MVHDSX3:1:1511:11342:24236	60	+
chr11	90207675	90207676	A00758:247:H2MVHDSX3:1:1638:20672:2534/1	60	+
chr11	90557053	90557054	A00758:247:H2MVHDSX3:1:1168:1570:36213/1	60	+
chr11	90632551	90632552	A00758:247:H2MVHDSX3:4:1108:16975:3082/1	60	-
chr11	91329316	91329317	A00758:247:H2MVHDSX3:2:1302:6912:34726	60	+
chr11	91329318	91329319	A00758:247:H2MVHDSX3:4:2316:2862:18787	60	+
chr11	92114883	92114884	A00758:247:H2MVHDSX3:1:1101:29234:15640/1	60	+
chr11	93167224	93167225	A00758:247:H2MVHDSX3:3:2438:28754:1438	60	-
chr11	93515146	93515147	A00758:247:H2MVHDSX3:1:2424:32425:13369	60	+
chr11	95729421	95729422	A00758:247:H2MVHDSX3:2:1448:30798:14215/1	60	+
chr11	96139286	96139287	A00758:247:H2MVHDSX3:3:1473:26684:4617	60	+
chr11	96383807	96383808	A00758:247:H2MVHDSX3:1:1106:8558:11397/1	60	-
chr11	100074437	100074438	A00758:247:H2MVHDSX3:2:2235:28140:31469/1	60	-
chr11	101865707	101865708	A00758:247:H2MVHDSX3:2:2149:14100:29763	60	+
chr11	102263567	102263568	A00758:247:H2MVHDSX3:1:2139:2320:3724	60	-
chr11	102333968	102333969	A00758:247:H2MVHDSX3:1:2507:13105:6339/1	60	+
chr11	102524652	102524653	A00758:247:H2MVHDSX3:1:1108:16242:3223/1	60	-
chr11	103115927	103115928	A00758:247:H2MVHDSX3:4:1334:16920:13041/1	60	+
chr11	103480770	103480771	A00758:247:H2MVHDSX3:1:1102:32371:17159/1	60	-
chr11	106067189	106067190	A00758:247:H2MVHDSX3:1:1418:6271:33927	60	-
chr11	106093659	106093660	A00758:247:H2MVHDSX3:2:1666:21061:30514	60	-
chr11	107544309	107544310	A00758:247:H2MVHDSX3:1:1202:26847:13510/1	60	-
chr11	108137581	108137582	A00758:247:H2MVHDSX3:1:1122:3703:24471/1	60	+
chr11	108240988	108240989	A00758:247:H2MVHDSX3:1:1553:26304:33364	60	-
chr11	108306570	108306571	A00758:247:H2MVHDSX3:3:1143:7075:29215/1	60	-
chr11	108841391	108841392	A00758:247:H2MVHDSX3:3:2256:17472:3474/1	60	+
chr11	108851267	108851268	A00758:247:H2MVHDSX3:4:1432:22589:35321/1	60	-
chr11	111757981	111757982	A00758:247:H2MVHDSX3:1:1176:2465:7138	60	+
chr11	112462721	112462722	A00758:247:H2MVHDSX3:1:1160:22408:26804/1	60	-
chr11	113371871	113371872	A00758:247:H2MVHDSX3:3:2103:16966:1251/1	60	+
chr11	113371872	113371873	A00758:247:H2MVHDSX3:1:1130:19343:21496/1	60	+
chr11	113371874	113371875	A00758:247:H2MVHDSX3:4:2243:27588:9471/1	60	+
chr11	113887207	113887208	A00758:247:H2MVHDSX3:1:1628:21884:9267/1	60	-
chr11	114420048	114420049	A00758:247:H2MVHDSX3:1:1306:13250:6277/1	60	+
chr11	115839524	115839525	A00758:247:H2MVHDSX3:1:1108:2889:21277	60	+
chr11	116973518	116973519	A00758:247:H2MVHDSX3:1:1233:26069:13573/1	60	-
chr11	117028284	117028285	A00758:247:H2MVHDSX3:1:1240:1425:19116/1	60	-
chr11	117066937	117066938	A00758:247:H2MVHDSX3:2:1332:19361:13009	60	-
chr11	117082283	117082284	A00758:247:H2MVHDSX3:1:1374:7093:20196	60	-
chr11	117272888	117272889	A00758:247:H2MVHDSX3:3:2540:5538:5478/1	60	+
chr11	117446545	117446546	A00758:247:H2MVHDSX3:1:2572:30680:20713/1	60	-
chr11	118365571	118365572	A00758:247:H2MVHDSX3:2:1272:5077:5368	60	-
chr11	118763437	118763438	A00758:247:H2MVHDSX3:1:1570:4101:27790/1	60	+
chr11	119142877	119142878	A00758:247:H2MVHDSX3:2:2641:10176:1360	60	-
chr11	119229812	119229813	A00758:247:H2MVHDSX3:1:1473:21142:35853/1	60	+
chr11	121043680	121043681	A00758:247:H2MVHDSX3:1:1313:32832:24659/1	60	+
chr11	122689363	122689364	A00758:247:H2MVHDSX3:1:2647:11388:34334/1	60	+
chr11	122691239	122691240	A00758:247:H2MVHDSX3:2:1351:16577:23124/1	60	-
chr11	122738166	122738167	A00758:247:H2MVHDSX3:1:1101:19895:26428/1	60	-
chr11	123142823	123142824	A00758:247:H2MVHDSX3:1:2112:3586:36605/1	60	-
chr11	123432118	123432119	A00758:247:H2MVHDSX3:3:2174:21911:5431	60	-
chr11	123432121	123432122	A00758:247:H2MVHDSX3:2:2314:25464:21637	60	-
chr11	124995052	124995053	A00758:247:H2MVHDSX3:1:1160:24180:26240	60	-
chr11	125583986	125583987	A00758:247:H2MVHDSX3:1:1108:28357:29152	60	-
chr11	125629052	125629053	A00758:247:H2MVHDSX3:1:1129:6958:32393/1	60	+
chr11	125723121	125723122	A00758:247:H2MVHDSX3:1:1115:2257:8249/1	60	-
chr11	126988787	126988788	A00758:247:H2MVHDSX3:1:1126:20311:30906/1	60	+
chr11	126988789	126988790	A00758:247:H2MVHDSX3:4:2275:23873:14998/1	60	+
chr11	128440726	128440727	A00758:247:H2MVHDSX3:1:1236:21359:19664	60	-
chr11	128442207	128442208	A00758:247:H2MVHDSX3:1:1146:11180:21981/1	60	+
chr11	128459040	128459041	A00758:247:H2MVHDSX3:3:2656:10673:19633/1	60	+
chr11	128487897	128487898	A00758:247:H2MVHDSX3:1:1142:24885:5134/1	60	+
chr11	129064469	129064470	A00758:247:H2MVHDSX3:2:1213:5231:8015/1	60	-
chr11	129953836	129953837	A00758:247:H2MVHDSX3:4:2541:30626:7780/1	60	-
chr11	129953837	129953838	A00758:247:H2MVHDSX3:1:1515:21694:32831/1	60	-
chr11	129953838	129953839	A00758:247:H2MVHDSX3:1:1358:31340:31438/1	60	-
chr11	130134477	130134478	A00758:247:H2MVHDSX3:4:1357:24216:22670	60	+
chr11	132357866	132357867	A00758:247:H2MVHDSX3:4:1438:17436:8077	60	+
chr11	132484693	132484694	A00758:247:H2MVHDSX3:1:2645:7102:35869/1	60	+
chr12	324979	324980	A00758:247:H2MVHDSX3:1:2221:14760:20447/1	60	+
chr12	329404	329405	A00758:247:H2MVHDSX3:1:1128:9308:3959/1	60	+
chr12	332523	332524	A00758:247:H2MVHDSX3:1:1146:17969:6684/1	60	-
chr12	351019	351020	A00758:247:H2MVHDSX3:1:1159:11767:12540/1	60	+
chr12	383549	383550	A00758:247:H2MVHDSX3:1:1424:26756:29418	60	+
chr12	444729	444730	A00758:247:H2MVHDSX3:2:2173:26377:24659	60	-
chr12	663323	663324	A00758:247:H2MVHDSX3:1:1518:29469:17425/1	60	-
chr12	786929	786930	A00758:247:H2MVHDSX3:1:1222:9950:7420/1	60	-
chr12	812738	812739	A00758:247:H2MVHDSX3:1:2274:32515:8609	60	-
chr12	862038	862039	A00758:247:H2MVHDSX3:3:1603:2917:9893/1	60	+
chr12	873879	873880	A00758:247:H2MVHDSX3:1:1176:3794:23938	60	+
chr12	1025456	1025457	A00758:247:H2MVHDSX3:4:1105:28122:25363	60	-
chr12	1027024	1027025	A00758:247:H2MVHDSX3:1:1211:30174:10379	60	+
chr12	1057188	1057189	A00758:247:H2MVHDSX3:4:1254:17942:5979/1	60	+
chr12	1277694	1277695	A00758:247:H2MVHDSX3:1:2260:13584:3756/1	60	-
chr12	1704656	1704657	A00758:247:H2MVHDSX3:1:1124:12870:16110/1	60	-
chr12	1723968	1723969	A00758:247:H2MVHDSX3:4:2512:4101:27070	60	+
chr12	1757709	1757710	A00758:247:H2MVHDSX3:3:1427:11261:4742	60	-
chr12	1963020	1963021	A00758:247:H2MVHDSX3:1:1105:15456:1141/1	60	-
chr12	2875423	2875424	A00758:247:H2MVHDSX3:1:1133:16758:29575	60	+
chr12	3651082	3651083	A00758:247:H2MVHDSX3:4:2178:22697:2190	60	+
chr12	3703496	3703497	A00758:247:H2MVHDSX3:1:1139:5348:18364/1	60	+
chr12	6511608	6511609	A00758:247:H2MVHDSX3:1:1107:22001:29136/1	60	+
chr12	6513089	6513090	A00758:247:H2MVHDSX3:1:1457:8603:19335/1	60	-
chr12	6514704	6514705	A00758:247:H2MVHDSX3:1:1164:11469:17472/1	60	+
chr12	6573874	6573875	A00758:247:H2MVHDSX3:1:1136:7012:22686/1	60	+
chr12	6578023	6578024	A00758:247:H2MVHDSX3:1:1219:10746:31814	60	+
chr12	6678359	6678360	A00758:247:H2MVHDSX3:3:2118:19985:29966/1	60	+
chr12	6681954	6681955	A00758:247:H2MVHDSX3:3:2402:6307:7216	60	-
chr12	6806540	6806541	A00758:247:H2MVHDSX3:1:1356:10926:36166	60	+
chr12	6806799	6806800	A00758:247:H2MVHDSX3:3:2378:11388:32957	60	-
chr12	6884539	6884540	A00758:247:H2MVHDSX3:1:1260:4327:36010/1	60	-
chr12	7928989	7928990	A00758:247:H2MVHDSX3:4:1571:11849:8516/1	60	-
chr12	8656236	8656237	A00758:247:H2MVHDSX3:3:1610:9417:22122	60	+
chr12	8774973	8774974	A00758:247:H2MVHDSX3:2:2371:23493:19445	60	-
chr12	8960375	8960376	A00758:247:H2MVHDSX3:1:1227:13747:3756/1	60	-
chr12	9661275	9661276	A00758:247:H2MVHDSX3:1:1531:26268:27853/1	60	+
chr12	9661277	9661278	A00758:247:H2MVHDSX3:3:2506:23764:2785	60	+
chr12	10505433	10505434	A00758:247:H2MVHDSX3:4:1610:12481:28401	60	+
chr12	10595686	10595687	A00758:247:H2MVHDSX3:1:1113:30092:7576/1	60	-
chr12	11748769	11748770	A00758:247:H2MVHDSX3:4:1124:6804:31000	60	+
chr12	12368766	12368767	A00758:247:H2MVHDSX3:1:2622:23267:6652/1	60	-
chr12	12382004	12382005	A00758:247:H2MVHDSX3:1:1113:12735:13495/1	60	-
chr12	12642368	12642369	A00758:247:H2MVHDSX3:1:1178:13042:10864/1	60	-
chr12	14387779	14387780	A00758:247:H2MVHDSX3:4:1362:18394:16031	60	-
chr12	14460326	14460327	A00758:247:H2MVHDSX3:1:1343:15094:29669/1	60	-
chr12	14855827	14855828	A00758:247:H2MVHDSX3:1:1659:30120:5682/1	60	+
chr12	14929170	14929171	A00758:247:H2MVHDSX3:1:1155:30599:17910/1	60	+
chr12	16034609	16034610	A00758:247:H2MVHDSX3:1:2140:5249:5415	60	-
chr12	17341280	17341281	A00758:247:H2MVHDSX3:1:1201:3387:36104/1	60	-
chr12	19277457	19277458	A00758:247:H2MVHDSX3:2:1302:10945:22357	60	-
chr12	19554500	19554501	A00758:247:H2MVHDSX3:2:1568:22824:15593/1	60	+
chr12	19673740	19673741	A00758:247:H2MVHDSX3:3:2222:22788:35822/1	60	-
chr12	21464181	21464182	A00758:247:H2MVHDSX3:1:1150:13259:3286/1	60	-
chr12	21514179	21514180	A00758:247:H2MVHDSX3:1:1158:31991:6073/1	60	+
chr12	22478173	22478174	A00758:247:H2MVHDSX3:2:2161:19886:11193	60	-
chr12	22478174	22478175	A00758:247:H2MVHDSX3:2:1645:32877:8077	60	-
chr12	22660887	22660888	A00758:247:H2MVHDSX3:1:1101:26702:22341/1	60	+
chr12	24507267	24507268	A00758:247:H2MVHDSX3:1:1145:19235:18897/1	60	-
chr12	24626726	24626727	A00758:247:H2MVHDSX3:1:1127:32597:10880/1	60	-
chr12	24919627	24919628	A00758:247:H2MVHDSX3:1:1145:14389:32612/1	60	-
chr12	26077208	26077209	A00758:247:H2MVHDSX3:1:1342:5629:35102/1	60	-
chr12	26928524	26928525	A00758:247:H2MVHDSX3:1:1175:22227:18443/1	60	+
chr12	26963036	26963037	A00758:247:H2MVHDSX3:1:1102:4390:33583/1	60	+
chr12	27007753	27007754	A00758:247:H2MVHDSX3:1:1162:32859:33974/1	60	+
chr12	27737154	27737155	A00758:247:H2MVHDSX3:3:1532:21477:21715/1	60	+
chr12	28203908	28203909	A00758:247:H2MVHDSX3:1:1242:30092:11334/1	60	+
chr12	28443213	28443214	A00758:247:H2MVHDSX3:1:1223:11867:36793	60	+
chr12	28454562	28454563	A00758:247:H2MVHDSX3:1:1113:12861:26303/1	60	+
chr12	28548383	28548384	A00758:247:H2MVHDSX3:1:2316:32117:25958/1	60	+
chr12	29105984	29105985	A00758:247:H2MVHDSX3:1:2328:10366:12242	60	-
chr12	29182053	29182054	A00758:247:H2MVHDSX3:3:2401:31729:16955/1	60	-
chr12	29193448	29193449	A00758:247:H2MVHDSX3:1:1205:9598:5776/1	60	-
chr12	29239252	29239253	A00758:247:H2MVHDSX3:1:1109:27254:13244/1	60	-
chr12	29655070	29655071	A00758:247:H2MVHDSX3:2:2230:25464:35822/1	60	-
chr12	30545201	30545202	A00758:247:H2MVHDSX3:1:1144:20446:34209/1	60	+
chr12	30657656	30657657	A00758:247:H2MVHDSX3:1:1275:5448:1313/1	60	+
chr12	31528990	31528991	A00758:247:H2MVHDSX3:3:2209:1488:1626	60	-
chr12	31802803	31802804	A00758:247:H2MVHDSX3:4:2376:6614:10254/1	60	+
chr12	32110350	32110351	A00758:247:H2MVHDSX3:1:1239:30047:3427/1	60	-
chr12	32138138	32138139	A00758:247:H2MVHDSX3:1:1156:11930:29136/1	60	+
chr12	32316016	32316017	A00758:247:H2MVHDSX3:1:2651:6063:17159	60	+
chr12	34892138	34892139	A00758:247:H2MVHDSX3:4:1224:19434:15702	60	+
chr12	37347244	37347245	A00758:247:H2MVHDSX3:1:2435:19280:36323	60	-
chr12	37391175	37391176	A00758:247:H2MVHDSX3:2:2118:14208:19711	60	-
chr12	38046239	38046240	A00758:247:H2MVHDSX3:1:1352:25708:35055/1	60	+
chr12	42098701	42098702	A00758:247:H2MVHDSX3:1:1102:8079:22529/1	60	+
chr12	42340729	42340730	A00758:247:H2MVHDSX3:2:1577:15338:29496/1	60	+
chr12	45367814	45367815	A00758:247:H2MVHDSX3:1:1171:4815:33505/1	60	+
chr12	45404278	45404279	A00758:247:H2MVHDSX3:1:1222:16251:14231	60	-
chr12	45744972	45744973	A00758:247:H2MVHDSX3:1:1112:4788:17331/1	60	+
chr12	45744973	45744974	A00758:247:H2MVHDSX3:1:2560:4246:21214	60	+
chr12	45844557	45844558	A00758:247:H2MVHDSX3:1:1541:29658:16063/1	60	-
chr12	45906557	45906558	A00758:247:H2MVHDSX3:1:1446:11342:1470/1	60	-
chr12	45960482	45960483	A00758:247:H2MVHDSX3:1:1240:20003:10081/1	60	+
chr12	45964038	45964039	A00758:247:H2MVHDSX3:1:1103:3215:11475/1	60	-
chr12	47226523	47226524	A00758:247:H2MVHDSX3:2:1639:1542:29152	60	+
chr12	47683681	47683682	A00758:247:H2MVHDSX3:1:1152:3341:29481/1	60	+
chr12	47690529	47690530	A00758:247:H2MVHDSX3:1:1408:28854:10661/1	60	-
chr12	48055221	48055222	A00758:247:H2MVHDSX3:1:2340:8043:4304/1	60	-
chr12	48141198	48141199	A00758:247:H2MVHDSX3:2:1137:9426:24267	60	-
chr12	48661941	48661942	A00758:247:H2MVHDSX3:1:1677:1515:31829	60	+
chr12	48835761	48835762	A00758:247:H2MVHDSX3:2:1670:24569:10034/1	60	-
chr12	49023963	49023964	A00758:247:H2MVHDSX3:1:1139:4191:6934/1	60	+
chr12	49412459	49412460	A00758:247:H2MVHDSX3:3:2152:17951:36432/1	60	-
chr12	49465438	49465439	A00758:247:H2MVHDSX3:3:1205:20220:17816	60	-
chr12	49753063	49753064	A00758:247:H2MVHDSX3:1:1115:10420:4257/1	60	+
chr12	49997952	49997953	A00758:247:H2MVHDSX3:1:1112:20925:27148	60	-
chr12	50019117	50019118	A00758:247:H2MVHDSX3:1:1367:21432:22827/1	60	-
chr12	50143632	50143633	A00758:247:H2MVHDSX3:2:1612:7355:36401/1	60	-
chr12	50148209	50148210	A00758:247:H2MVHDSX3:2:2363:29884:7529/1	60	-
chr12	50435428	50435429	A00758:247:H2MVHDSX3:1:1118:17879:11256/1	60	-
chr12	50457921	50457922	A00758:247:H2MVHDSX3:2:2405:24099:23218/1	60	+
chr12	50697817	50697818	A00758:247:H2MVHDSX3:1:1322:18665:7169/1	60	-
chr12	50708730	50708731	A00758:247:H2MVHDSX3:1:1208:24397:3693	60	+
chr12	51067192	51067193	A00758:247:H2MVHDSX3:1:1170:11424:30452/1	60	+
chr12	51415173	51415174	A00758:247:H2MVHDSX3:2:1401:8874:16673/1	60	+
chr12	51417007	51417008	A00758:247:H2MVHDSX3:1:1165:24885:7044	60	-
chr12	51977287	51977288	A00758:247:H2MVHDSX3:2:1177:19063:25520/1	60	+
chr12	52074250	52074251	A00758:247:H2MVHDSX3:1:1127:25925:26443/1	60	+
chr12	52607097	52607098	A00758:247:H2MVHDSX3:1:1220:24975:14403/1	60	-
chr12	52624728	52624729	A00758:247:H2MVHDSX3:1:1111:1099:14732/1	60	+
chr12	52637287	52637288	A00758:247:H2MVHDSX3:3:2152:18204:18270/1	60	-
chr12	52651179	52651180	A00758:247:H2MVHDSX3:1:1215:31150:23782/1	60	+
chr12	53022358	53022359	A00758:247:H2MVHDSX3:4:2633:11614:36260/1	60	+
chr12	53318083	53318084	A00758:247:H2MVHDSX3:1:1235:3586:35509/1	60	+
chr12	53387875	53387876	A00758:247:H2MVHDSX3:2:1171:20491:23735/1	60	-
chr12	53388970	53388971	A00758:247:H2MVHDSX3:1:1167:9100:14904/1	60	+
chr12	53784826	53784827	A00758:247:H2MVHDSX3:1:1118:6578:25160/1	60	+
chr12	54503239	54503240	A00758:247:H2MVHDSX3:1:1473:25310:16203/1	60	-
chr12	54507546	54507547	A00758:247:H2MVHDSX3:1:1136:9543:19836	60	-
chr12	54969262	54969263	A00758:247:H2MVHDSX3:1:1345:15926:30608/1	60	-
chr12	56134745	56134746	A00758:247:H2MVHDSX3:2:2614:16197:31078	60	+
chr12	56149574	56149575	A00758:247:H2MVHDSX3:1:1169:16052:35493	60	+
chr12	56284669	56284670	A00758:247:H2MVHDSX3:4:1123:5159:31908	60	+
chr12	56286087	56286088	A00758:247:H2MVHDSX3:1:1118:15781:21934/1	60	+
chr12	56618861	56618862	A00758:247:H2MVHDSX3:1:2410:13467:26412	60	-
chr12	56625746	56625747	A00758:247:H2MVHDSX3:1:1610:25861:32941/1	60	-
chr12	56670974	56670975	A00758:247:H2MVHDSX3:1:2663:15736:35133/1	60	-
chr12	57499404	57499405	A00758:247:H2MVHDSX3:2:1255:23619:9079/1	60	+
chr12	57509883	57509884	A00758:247:H2MVHDSX3:2:2571:21052:22608/1	60	-
chr12	57509885	57509886	A00758:247:H2MVHDSX3:1:1347:18014:21543/1	60	-
chr12	57682549	57682550	A00758:247:H2MVHDSX3:2:2544:9127:22748/1	60	+
chr12	58368589	58368590	A00758:247:H2MVHDSX3:1:2556:6696:30780	60	+
chr12	59618374	59618375	A00758:247:H2MVHDSX3:4:1345:5231:4131/1	60	+
chr12	59731823	59731824	A00758:247:H2MVHDSX3:1:2471:9344:28635/1	60	-
chr12	60053623	60053624	A00758:247:H2MVHDSX3:1:1309:10493:24361/1	60	+
chr12	61034067	61034068	A00758:247:H2MVHDSX3:1:1143:29333:29152/1	60	-
chr12	61034069	61034070	A00758:247:H2MVHDSX3:3:2103:13575:35775/1	60	-
chr12	63154347	63154348	A00758:247:H2MVHDSX3:1:1313:8784:9659/1	60	-
chr12	63154349	63154350	A00758:247:H2MVHDSX3:1:1150:5376:29716	60	-
chr12	63154352	63154353	A00758:247:H2MVHDSX3:1:1340:16667:11036/1	60	-
chr12	64481861	64481862	A00758:247:H2MVHDSX3:1:1346:23149:23484/1	60	-
chr12	64604693	64604694	A00758:247:H2MVHDSX3:3:1440:21875:20556	60	+
chr12	64819472	64819473	A00758:247:H2MVHDSX3:2:1510:3893:21543	60	+
chr12	66029244	66029245	A00758:247:H2MVHDSX3:1:1112:21386:5963	60	+
chr12	67283895	67283896	A00758:247:H2MVHDSX3:4:1566:12418:20901/1	60	+
chr12	67819835	67819836	A00758:247:H2MVHDSX3:3:1669:27326:34914/1	60	-
chr12	68299887	68299888	A00758:247:H2MVHDSX3:1:1130:7048:7717/1	60	+
chr12	69513453	69513454	A00758:247:H2MVHDSX3:3:1202:15628:20322	60	-
chr12	70297192	70297193	A00758:247:H2MVHDSX3:1:1265:21287:33943/1	60	-
chr12	74492595	74492596	A00758:247:H2MVHDSX3:2:1660:22426:34507/1	60	+
chr12	76783925	76783926	A00758:247:H2MVHDSX3:1:1419:11180:2879/1	60	-
chr12	77029264	77029265	A00758:247:H2MVHDSX3:1:1421:15374:36104/1	60	-
chr12	78256747	78256748	A00758:247:H2MVHDSX3:2:2474:10113:9674/1	60	+
chr12	78953650	78953651	A00758:247:H2MVHDSX3:1:1215:31123:36448/1	60	-
chr12	79441550	79441551	A00758:247:H2MVHDSX3:2:2438:6108:33395/1	60	+
chr12	79803488	79803489	A00758:247:H2MVHDSX3:3:2521:21649:32158	60	-
chr12	79805785	79805786	A00758:247:H2MVHDSX3:1:2369:23077:3067/1	60	+
chr12	80735669	80735670	A00758:247:H2MVHDSX3:1:1352:21640:12602	60	-
chr12	81023154	81023155	A00758:247:H2MVHDSX3:4:2675:1298:35837	60	-
chr12	81778691	81778692	A00758:247:H2MVHDSX3:4:2369:9155:18035/1	60	+
chr12	83220486	83220487	A00758:247:H2MVHDSX3:3:2437:12048:25614/1	60	+
chr12	84885093	84885094	A00758:247:H2MVHDSX3:1:1463:29487:7216/1	60	-
chr12	84948999	84949000	A00758:247:H2MVHDSX3:3:2456:15465:6605	60	+
chr12	85058841	85058842	A00758:247:H2MVHDSX3:1:1116:12744:22811	60	-
chr12	85373966	85373967	A00758:247:H2MVHDSX3:1:1121:15013:25457/1	60	-
chr12	86792102	86792103	A00758:247:H2MVHDSX3:1:1114:19533:33786/1	60	+
chr12	88103498	88103499	A00758:247:H2MVHDSX3:1:2329:28085:16470/1	60	+
chr12	88129518	88129519	A00758:247:H2MVHDSX3:1:1138:19542:23844/1	60	+
chr12	88191041	88191042	A00758:247:H2MVHDSX3:1:1331:1660:13322/1	60	+
chr12	88402871	88402872	A00758:247:H2MVHDSX3:2:1330:31702:5885/1	60	+
chr12	89316887	89316888	A00758:247:H2MVHDSX3:1:1374:31349:23343/1	60	+
chr12	89621559	89621560	A00758:247:H2MVHDSX3:1:2213:27154:28761	60	+
chr12	92803552	92803553	A00758:247:H2MVHDSX3:1:1242:11008:4993/1	60	+
chr12	92842332	92842333	A00758:247:H2MVHDSX3:1:1160:2682:9737/1	60	-
chr12	92893025	92893026	A00758:247:H2MVHDSX3:1:2576:29405:32346/1	60	-
chr12	93346481	93346482	A00758:247:H2MVHDSX3:3:2348:7545:4695/1	60	-
chr12	94999803	94999804	A00758:247:H2MVHDSX3:2:2649:22761:8531	60	-
chr12	95299026	95299027	A00758:247:H2MVHDSX3:1:1611:30508:9142/1	60	-
chr12	95425580	95425581	A00758:247:H2MVHDSX3:2:2667:6180:5619/1	60	+
chr12	95427282	95427283	A00758:247:H2MVHDSX3:3:1359:27977:6073/1	60	-
chr12	95496276	95496277	A00758:247:H2MVHDSX3:1:1118:30463:25034/1	60	-
chr12	95511621	95511622	A00758:247:H2MVHDSX3:3:1520:8992:15374/1	60	-
chr12	95614183	95614184	A00758:247:H2MVHDSX3:1:1471:6542:12853/1	60	-
chr12	96297172	96297173	A00758:247:H2MVHDSX3:1:1326:8567:28635/1	60	-
chr12	96322596	96322597	A00758:247:H2MVHDSX3:4:1237:18475:11256/1	60	-
chr12	96568673	96568674	A00758:247:H2MVHDSX3:1:1171:2211:16908/1	60	-
chr12	99410488	99410489	A00758:247:H2MVHDSX3:3:1523:27136:11663/1	60	+
chr12	101339417	101339418	A00758:247:H2MVHDSX3:2:2242:24279:27696/1	60	-
chr12	101592535	101592536	A00758:247:H2MVHDSX3:2:1130:12906:10128/1	60	-
chr12	101979121	101979122	A00758:247:H2MVHDSX3:1:2540:11650:14372/1	60	+
chr12	102111329	102111330	A00758:247:H2MVHDSX3:1:1310:27706:14246/1	60	+
chr12	104025030	104025031	A00758:247:H2MVHDSX3:3:1276:9462:10300/1	60	-
chr12	104504642	104504643	A00758:247:H2MVHDSX3:2:1539:23430:8531/1	60	-
chr12	106860841	106860842	A00758:247:H2MVHDSX3:4:1524:3242:4601	60	-
chr12	107040821	107040822	A00758:247:H2MVHDSX3:1:1324:9010:11177/1	60	+
chr12	108011532	108011533	A00758:247:H2MVHDSX3:1:1177:27046:11725/1	60	+
chr12	109004036	109004037	A00758:247:H2MVHDSX3:1:1626:20320:7185/1	60	-
chr12	109666644	109666645	A00758:247:H2MVHDSX3:4:1658:7039:2534	60	+
chr12	110042500	110042501	A00758:247:H2MVHDSX3:1:1348:11306:19946/1	60	+
chr12	110192808	110192809	A00758:247:H2MVHDSX3:1:1554:1985:36620	60	-
chr12	110288610	110288611	A00758:247:H2MVHDSX3:3:2610:10854:5321/1	60	-
chr12	110566950	110566951	A00758:247:H2MVHDSX3:1:1627:12924:2707/1	60	-
chr12	111463372	111463373	A00758:247:H2MVHDSX3:1:2464:24198:32597/1	60	+
chr12	111843433	111843434	A00758:247:H2MVHDSX3:1:1150:24731:13886/1	60	-
chr12	111978504	111978505	A00758:247:H2MVHDSX3:1:2157:13702:29763/1	60	-
chr12	111986357	111986358	A00758:247:H2MVHDSX3:2:1116:17734:7341/1	60	-
chr12	112041783	112041784	A00758:247:H2MVHDSX3:1:1555:30183:23171/1	60	-
chr12	112064415	112064416	A00758:247:H2MVHDSX3:2:2551:11198:17284/1	60	-
chr12	112140238	112140239	A00758:247:H2MVHDSX3:2:1671:21278:16266/1	60	-
chr12	112407319	112407320	A00758:247:H2MVHDSX3:1:1102:29369:34037/1	60	-
chr12	113161390	113161391	A00758:247:H2MVHDSX3:1:2115:5529:4429/1	60	-
chr12	115169471	115169472	A00758:247:H2MVHDSX3:3:1525:17598:34757	60	-
chr12	116073446	116073447	A00758:247:H2MVHDSX3:1:1129:31168:20400/1	60	+
chr12	116259083	116259084	A00758:247:H2MVHDSX3:1:1111:18096:12884/1	60	+
chr12	118020245	118020246	A00758:247:H2MVHDSX3:1:1140:9796:17926/1	60	+
chr12	118243413	118243414	A00758:247:H2MVHDSX3:3:1465:3748:29309/1	60	-
chr12	118255640	118255641	A00758:247:H2MVHDSX3:1:1221:17553:36746	60	-
chr12	118338515	118338516	A00758:247:H2MVHDSX3:1:2117:25066:36229/1	60	-
chr12	119248298	119248299	A00758:247:H2MVHDSX3:3:2306:9525:26224/1	60	+
chr12	119478295	119478296	A00758:247:H2MVHDSX3:1:1110:20835:35884/1	60	-
chr12	119703571	119703572	A00758:247:H2MVHDSX3:3:1169:9001:21809/1	60	+
chr12	119710881	119710882	A00758:247:H2MVHDSX3:1:1352:8549:13949/1	60	-
chr12	119761882	119761883	A00758:247:H2MVHDSX3:2:1427:22661:30937/1	60	-
chr12	120114402	120114403	A00758:247:H2MVHDSX3:1:1106:2456:21559/1	60	+
chr12	120182744	120182745	A00758:247:H2MVHDSX3:2:2139:18258:11945/1	60	+
chr12	120473808	120473809	A00758:247:H2MVHDSX3:3:2616:9127:12853	60	-
chr12	120483601	120483602	A00758:247:H2MVHDSX3:2:1170:28565:20838	60	-
chr12	120485646	120485647	A00758:247:H2MVHDSX3:1:1107:25220:16767/1	60	+
chr12	121328492	121328493	A00758:247:H2MVHDSX3:1:1122:15998:26663/1	60	+
chr12	121409267	121409268	A00758:247:H2MVHDSX3:1:1232:32253:23719/1	60	-
chr12	121816410	121816411	A00758:247:H2MVHDSX3:3:1460:18059:26913/1	60	+
chr12	122260057	122260058	A00758:247:H2MVHDSX3:1:1333:20066:37059/1	60	-
chr12	122304852	122304853	A00758:247:H2MVHDSX3:1:1103:5547:8719/1	60	+
chr12	122304853	122304854	A00758:247:H2MVHDSX3:3:2331:20202:25551	60	+
chr12	122304854	122304855	A00758:247:H2MVHDSX3:1:1457:1850:1908	60	+
chr12	122477611	122477612	A00758:247:H2MVHDSX3:2:1125:2275:1986	60	-
chr12	122483209	122483210	A00758:247:H2MVHDSX3:1:1204:3396:6872	60	-
chr12	122490187	122490188	A00758:247:H2MVHDSX3:1:2317:27661:28260/1	60	+
chr12	122515787	122515788	A00758:247:H2MVHDSX3:1:1131:9155:25520/1	60	+
chr12	122515788	122515789	A00758:247:H2MVHDSX3:4:1514:32542:34616/1	60	+
chr12	122542385	122542386	A00758:247:H2MVHDSX3:1:1326:22453:4930/1	60	+
chr12	122552240	122552241	A00758:247:H2MVHDSX3:2:2626:3016:36276/1	60	-
chr12	122588239	122588240	A00758:247:H2MVHDSX3:2:1303:1217:3505/1	60	+
chr12	122608799	122608800	A00758:247:H2MVHDSX3:4:2603:25626:27837	60	-
chr12	122618346	122618347	A00758:247:H2MVHDSX3:1:1549:24668:28056	60	-
chr12	122618940	122618941	A00758:247:H2MVHDSX3:4:2374:21847:21856	60	-
chr12	122621668	122621669	A00758:247:H2MVHDSX3:4:2132:12382:28072	60	-
chr12	122853896	122853897	A00758:247:H2MVHDSX3:1:1101:5430:9017	60	+
chr12	123160108	123160109	A00758:247:H2MVHDSX3:1:1157:16929:35665/1	60	-
chr12	123204702	123204703	A00758:247:H2MVHDSX3:3:1324:27679:26569/1	60	+
chr12	123231514	123231515	A00758:247:H2MVHDSX3:3:1623:28131:23343	60	-
chr12	123294376	123294377	A00758:247:H2MVHDSX3:1:1119:27887:32534/1	60	-
chr12	123466409	123466410	A00758:247:H2MVHDSX3:1:1203:26901:34616/1	60	+
chr12	123734250	123734251	A00758:247:H2MVHDSX3:4:1537:2537:1376/1	60	+
chr12	123737492	123737493	A00758:247:H2MVHDSX3:3:2130:28827:29622/1	60	+
chr12	123757706	123757707	A00758:247:H2MVHDSX3:1:1220:5602:34992	60	+
chr12	124018090	124018091	A00758:247:H2MVHDSX3:4:2341:13901:21057	60	-
chr12	124018092	124018093	A00758:247:H2MVHDSX3:4:1239:5267:8390/1	60	-
chr12	124129128	124129129	A00758:247:H2MVHDSX3:3:1509:19289:6308/1	60	-
chr12	125046036	125046037	A00758:247:H2MVHDSX3:4:1263:30635:7200	60	-
chr12	125112176	125112177	A00758:247:H2MVHDSX3:3:2218:30779:2566/1	60	-
chr12	125112177	125112178	A00758:247:H2MVHDSX3:1:2538:26313:34319	60	-
chr12	127000103	127000104	A00758:247:H2MVHDSX3:1:1575:9552:26835/1	60	+
chr12	127084030	127084031	A00758:247:H2MVHDSX3:1:1220:3784:27586/1	60	-
chr12	127531592	127531593	A00758:247:H2MVHDSX3:3:2608:4878:27383	60	-
chr12	128775046	128775047	A00758:247:H2MVHDSX3:1:2619:30581:20447/1	60	+
chr12	129252151	129252152	A00758:247:H2MVHDSX3:1:1535:5502:10708/1	60	+
chr12	129531425	129531426	A00758:247:H2MVHDSX3:1:1264:27172:35681/1	60	-
chr12	129589902	129589903	A00758:247:H2MVHDSX3:1:2504:24198:10582/1	60	+
chr12	131781926	131781927	A00758:247:H2MVHDSX3:1:2604:21649:27367/1	60	-
chr12	132005436	132005437	A00758:247:H2MVHDSX3:1:1423:15356:7607/1	60	+
chr12	132042238	132042239	A00758:247:H2MVHDSX3:3:2419:8115:32456	60	-
chr12	132647708	132647709	A00758:247:H2MVHDSX3:1:1315:15863:33129/1	60	+
chr12	132652600	132652601	A00758:247:H2MVHDSX3:1:1130:17644:20901/1	60	+
chr12	132653045	132653046	A00758:247:H2MVHDSX3:1:1426:27480:14043/1	60	-
chr12	132653969	132653970	A00758:247:H2MVHDSX3:1:1137:23032:15577/1	60	+
chr12	132655615	132655616	A00758:247:H2MVHDSX3:1:1123:20808:1642/1	60	+
chr12	132748755	132748756	A00758:247:H2MVHDSX3:2:2578:23674:17910/1	60	-
chr12	132814602	132814603	A00758:247:H2MVHDSX3:1:1419:12355:36949/1	60	+
chr12	133043451	133043452	A00758:247:H2MVHDSX3:1:1202:9887:4210/1	60	+
chr13	18445667	18445668	A00758:247:H2MVHDSX3:3:1312:1533:23500/1	60	-
chr13	19704775	19704776	A00758:247:H2MVHDSX3:1:1309:12292:35556	60	-
chr13	19713082	19713083	A00758:247:H2MVHDSX3:2:1453:16911:13182	60	-
chr13	20589355	20589356	A00758:247:H2MVHDSX3:1:1155:9652:4961/1	60	-
chr13	21392408	21392409	A00758:247:H2MVHDSX3:1:1616:13530:2503/1	60	+
chr13	21502838	21502839	A00758:247:H2MVHDSX3:1:1407:17119:4961/1	60	-
chr13	22884264	22884265	A00758:247:H2MVHDSX3:2:1141:1344:19319/1	60	+
chr13	23155418	23155419	A00758:247:H2MVHDSX3:4:1301:6189:27618	60	+
chr13	23757537	23757538	A00758:247:H2MVHDSX3:1:2560:31313:5431	60	+
chr13	24310388	24310389	A00758:247:H2MVHDSX3:3:2156:7826:5713/1	60	+
chr13	25329120	25329121	A00758:247:H2MVHDSX3:3:1526:27416:19727/1	60	-
chr13	27602036	27602037	A00758:247:H2MVHDSX3:1:1518:26666:14700/1	60	+
chr13	28180270	28180271	A00758:247:H2MVHDSX3:2:2661:17788:34929/1	60	+
chr13	28219920	28219921	A00758:247:H2MVHDSX3:1:1105:26811:8061/1	60	-
chr13	28226322	28226323	A00758:247:H2MVHDSX3:1:2247:8983:32581/1	60	-
chr13	28233463	28233464	A00758:247:H2MVHDSX3:3:2159:11406:13197/1	60	+
chr13	28255561	28255562	A00758:247:H2MVHDSX3:4:2340:3739:7874/1	60	-
chr13	29796908	29796909	A00758:247:H2MVHDSX3:2:1331:7853:36041/1	60	+
chr13	30983715	30983716	A00758:247:H2MVHDSX3:1:1162:9353:35133	60	+
chr13	32381291	32381292	A00758:247:H2MVHDSX3:3:2173:14208:31955	60	-
chr13	32535051	32535052	A00758:247:H2MVHDSX3:1:1422:9353:34788/1	60	-
chr13	32589592	32589593	A00758:247:H2MVHDSX3:1:1229:7102:26287/1	60	+
chr13	32739586	32739587	A00758:247:H2MVHDSX3:1:1422:32307:27665/1	60	-
chr13	32767435	32767436	A00758:247:H2MVHDSX3:1:1142:9372:23766/1	60	-
chr13	32778184	32778185	A00758:247:H2MVHDSX3:1:1154:10538:17174/1	60	+
chr13	32785313	32785314	A00758:247:H2MVHDSX3:1:1617:11514:24533/1	60	-
chr13	33761335	33761336	A00758:247:H2MVHDSX3:1:1109:30228:11945/1	60	+
chr13	36380905	36380906	A00758:247:H2MVHDSX3:4:2563:13169:25363/1	60	+
chr13	36947725	36947726	A00758:247:H2MVHDSX3:2:2657:13313:21605	60	+
chr13	38358557	38358558	A00758:247:H2MVHDSX3:1:1133:2519:11804/1	60	-
chr13	39032031	39032032	A00758:247:H2MVHDSX3:2:1129:22770:25927	60	-
chr13	39032203	39032204	A00758:247:H2MVHDSX3:1:1133:18502:35728/1	60	+
chr13	39670025	39670026	A00758:247:H2MVHDSX3:1:1329:15682:13213/1	60	+
chr13	39677756	39677757	A00758:247:H2MVHDSX3:4:1532:2953:24549/1	60	-
chr13	40976181	40976182	A00758:247:H2MVHDSX3:2:1332:23538:26976/1	60	+
chr13	40987458	40987459	A00758:247:H2MVHDSX3:1:1121:9390:21699/1	60	-
chr13	41110441	41110442	A00758:247:H2MVHDSX3:2:1134:8558:6449/1	60	+
chr13	41322746	41322747	A00758:247:H2MVHDSX3:1:2329:9932:22545/1	60	+
chr13	41335661	41335662	A00758:247:H2MVHDSX3:1:1264:15022:21934/1	60	-
chr13	42190586	42190587	A00758:247:H2MVHDSX3:1:1208:30346:31532/1	60	-
chr13	44031436	44031437	A00758:247:H2MVHDSX3:1:1133:21278:24158	60	-
chr13	44408213	44408214	A00758:247:H2MVHDSX3:4:1127:8567:10254/1	60	-
chr13	45252655	45252656	A00758:247:H2MVHDSX3:1:1123:13449:17487/1	60	-
chr13	45264881	45264882	A00758:247:H2MVHDSX3:3:1535:24677:15702/1	60	+
chr13	45322663	45322664	A00758:247:H2MVHDSX3:1:2320:3821:2190	60	+
chr13	45527192	45527193	A00758:247:H2MVHDSX3:1:1228:12011:30780/1	60	-
chr13	45696230	45696231	A00758:247:H2MVHDSX3:4:2413:16170:34695	60	+
chr13	45986597	45986598	A00758:247:H2MVHDSX3:1:1229:17933:13604/1	60	-
chr13	46611436	46611437	A00758:247:H2MVHDSX3:1:1203:30969:2143/1	60	-
chr13	46704800	46704801	A00758:247:H2MVHDSX3:1:1113:28330:26068/1	60	-
chr13	46771052	46771053	A00758:247:H2MVHDSX3:1:1128:9896:31407/1	60	+
chr13	47748636	47748637	A00758:247:H2MVHDSX3:1:1341:21685:30624/1	60	+
chr13	48319283	48319284	A00758:247:H2MVHDSX3:2:2222:14886:29653/1	60	+
chr13	48348059	48348060	A00758:247:H2MVHDSX3:1:1116:14832:1939	60	+
chr13	48361496	48361497	A00758:247:H2MVHDSX3:1:1507:27136:1924	60	-
chr13	49189309	49189310	A00758:247:H2MVHDSX3:1:1465:17653:15843	60	-
chr13	49688448	49688449	A00758:247:H2MVHDSX3:4:2651:32145:11631	60	+
chr13	49906056	49906057	A00758:247:H2MVHDSX3:1:2563:8278:17237	60	-
chr13	50046953	50046954	A00758:247:H2MVHDSX3:1:2239:19479:35665	60	-
chr13	50442534	50442535	A00758:247:H2MVHDSX3:1:1127:2338:17691/1	60	+
chr13	50442535	50442536	A00758:247:H2MVHDSX3:1:2559:12626:13933	60	+
chr13	50470398	50470399	A00758:247:H2MVHDSX3:1:1275:31304:32346	60	+
chr13	50821769	50821770	A00758:247:H2MVHDSX3:1:2158:31186:4241	60	-
chr13	50960037	50960038	A00758:247:H2MVHDSX3:1:1415:17020:15405/1	60	+
chr13	51206573	51206574	A00758:247:H2MVHDSX3:1:2234:16432:15076	60	+
chr13	51381603	51381604	A00758:247:H2MVHDSX3:3:1311:16893:36980/1	60	-
chr13	51381605	51381606	A00758:247:H2MVHDSX3:3:2104:29197:6089/1	60	-
chr13	51419916	51419917	A00758:247:H2MVHDSX3:2:2543:17996:14841/1	60	-
chr13	52394484	52394485	A00758:247:H2MVHDSX3:2:1528:7681:33395/1	60	-
chr13	52431251	52431252	A00758:247:H2MVHDSX3:1:1560:26169:26772/1	60	+
chr13	59517206	59517207	A00758:247:H2MVHDSX3:4:1177:26033:6527/1	60	-
chr13	59535432	59535433	A00758:247:H2MVHDSX3:1:1206:27299:1579/1	60	-
chr13	59608473	59608474	A00758:247:H2MVHDSX3:1:1332:8314:34554/1	60	+
chr13	59807694	59807695	A00758:247:H2MVHDSX3:1:1230:13946:14810/1	60	-
chr13	61872043	61872044	A00758:247:H2MVHDSX3:1:1136:7446:12164	60	+
chr13	64049043	64049044	A00758:247:H2MVHDSX3:1:1132:29414:1611/1	60	-
chr13	64145143	64145144	A00758:247:H2MVHDSX3:1:1303:17616:31720	60	-
chr13	65261492	65261493	A00758:247:H2MVHDSX3:1:1675:19072:28040	60	-
chr13	65413472	65413473	A00758:247:H2MVHDSX3:1:1104:1325:21073/1	60	-
chr13	65728647	65728648	A00758:247:H2MVHDSX3:1:1154:9308:6558/1	60	-
chr13	65802341	65802342	A00758:247:H2MVHDSX3:1:1129:19669:35399/1	60	+
chr13	65802342	65802343	A00758:247:H2MVHDSX3:3:2373:8151:20118	60	+
chr13	66104832	66104833	A00758:247:H2MVHDSX3:1:2664:26901:16548	60	-
chr13	66309111	66309112	A00758:247:H2MVHDSX3:1:1313:28845:33473/1	60	-
chr13	66363969	66363970	A00758:247:H2MVHDSX3:1:2348:14271:5071/1	60	-
chr13	67323559	67323560	A00758:247:H2MVHDSX3:1:1250:5023:11318/1	60	+
chr13	68520563	68520564	A00758:247:H2MVHDSX3:3:2215:1949:14481/1	60	+
chr13	69306470	69306471	A00758:247:H2MVHDSX3:1:1405:4526:10989/1	60	+
chr13	69907139	69907140	A00758:247:H2MVHDSX3:1:1134:24514:13761/1	60	+
chr13	70193533	70193534	A00758:247:H2MVHDSX3:4:1677:14832:1063/1	60	+
chr13	71743017	71743018	A00758:247:H2MVHDSX3:1:1232:10655:2754/1	60	+
chr13	71806534	71806535	A00758:247:H2MVHDSX3:2:1178:29396:29543/1	60	-
chr13	71806536	71806537	A00758:247:H2MVHDSX3:4:1324:7193:5901	60	-
chr13	73094720	73094721	A00758:247:H2MVHDSX3:2:1349:7699:36213	60	+
chr13	73403135	73403136	A00758:247:H2MVHDSX3:2:1266:32732:19539/1	60	+
chr13	73505828	73505829	A00758:247:H2MVHDSX3:1:2350:17852:25081/1	60	-
chr13	75118587	75118588	A00758:247:H2MVHDSX3:2:1212:8269:3724	60	-
chr13	75651454	75651455	A00758:247:H2MVHDSX3:2:2666:23484:19241/1	60	+
chr13	77064102	77064103	A00758:247:H2MVHDSX3:1:1206:12427:2691/1	60	+
chr13	77073616	77073617	A00758:247:H2MVHDSX3:1:1256:31837:8312/1	60	-
chr13	77120377	77120378	A00758:247:H2MVHDSX3:1:1373:8630:30248/1	60	+
chr13	77194949	77194950	A00758:247:H2MVHDSX3:1:1228:11333:26287/1	60	+
chr13	77241996	77241997	A00758:247:H2MVHDSX3:2:2613:5430:13025	60	-
chr13	79408570	79408571	A00758:247:H2MVHDSX3:4:1507:2076:33238	60	+
chr13	79813403	79813404	A00758:247:H2MVHDSX3:1:2517:9399:19492	60	+
chr13	81327999	81328000	A00758:247:H2MVHDSX3:1:1454:8486:3662/1	60	+
chr13	81349383	81349384	A00758:247:H2MVHDSX3:2:1207:15221:34334/1	60	+
chr13	81445438	81445439	A00758:247:H2MVHDSX3:1:1116:2130:10379/1	60	+
chr13	84012172	84012173	A00758:247:H2MVHDSX3:1:1372:21151:10817/1	60	+
chr13	84958905	84958906	A00758:247:H2MVHDSX3:1:1220:26666:28604/1	60	+
chr13	85047907	85047908	A00758:247:H2MVHDSX3:1:1329:18629:36041/1	60	+
chr13	85832460	85832461	A00758:247:H2MVHDSX3:2:1225:17282:28228/1	60	+
chr13	86636426	86636427	A00758:247:H2MVHDSX3:1:2337:3956:13855/1	60	+
chr13	86750189	86750190	A00758:247:H2MVHDSX3:2:1505:20003:15405	60	-
chr13	86754977	86754978	A00758:247:H2MVHDSX3:4:1460:5014:18568	60	+
chr13	86768683	86768684	A00758:247:H2MVHDSX3:4:2148:12527:23375	60	-
chr13	86793949	86793950	A00758:247:H2MVHDSX3:1:2338:3586:28244/1	60	-
chr13	86906953	86906954	A00758:247:H2MVHDSX3:3:1113:9851:7247	60	-
chr13	87714578	87714579	A00758:247:H2MVHDSX3:1:1377:11912:17080/1	60	-
chr13	95098765	95098766	A00758:247:H2MVHDSX3:1:1302:16450:5713/1	60	+
chr13	95336752	95336753	A00758:247:H2MVHDSX3:1:2275:7428:12633	60	+
chr13	97981362	97981363	A00758:247:H2MVHDSX3:1:1174:4580:33661/1	60	-
chr13	98499791	98499792	A00758:247:H2MVHDSX3:1:2560:7916:21183	60	+
chr13	98736898	98736899	A00758:247:H2MVHDSX3:3:1137:20564:21731/1	60	-
chr13	99298629	99298630	A00758:247:H2MVHDSX3:1:1629:15628:33129/1	60	-
chr13	99877787	99877788	A00758:247:H2MVHDSX3:4:2303:16351:23171/1	60	+
chr13	99975609	99975610	A00758:247:H2MVHDSX3:4:1217:27480:29042	60	-
chr13	104527797	104527798	A00758:247:H2MVHDSX3:2:2222:6334:23703/1	60	+
chr13	104907714	104907715	A00758:247:H2MVHDSX3:1:1225:2311:26850/1	60	+
chr13	105124837	105124838	A00758:247:H2MVHDSX3:1:1238:4255:19507	60	-
chr13	106510342	106510343	A00758:247:H2MVHDSX3:1:1101:25319:33160/1	60	-
chr13	107489237	107489238	A00758:247:H2MVHDSX3:1:1120:19470:31078/1	60	+
chr13	108774479	108774480	A00758:247:H2MVHDSX3:1:1176:21531:9001/1	60	+
chr13	113187868	113187869	A00758:247:H2MVHDSX3:4:2347:17354:29763	60	-
chr13	113443769	113443770	A00758:247:H2MVHDSX3:2:1639:1606:17895/1	60	-
chr13	113475601	113475602	A00758:247:H2MVHDSX3:1:1159:18313:32988/1	60	+
chr13	113501941	113501942	A00758:247:H2MVHDSX3:1:2173:7681:9502/1	60	+
chr13	114257875	114257876	A00758:247:H2MVHDSX3:1:1173:19180:1642/1	60	-
chr14	19904035	19904036	A00758:247:H2MVHDSX3:4:1517:30056:30091	60	+
chr14	21263245	21263246	A00758:247:H2MVHDSX3:1:1149:13856:25144/1	60	+
chr14	21413581	21413582	A00758:247:H2MVHDSX3:1:1333:24370:31109/1	60	+
chr14	22068012	22068013	A00758:247:H2MVHDSX3:1:1128:32940:26224/1	60	-
chr14	22614988	22614989	A00758:247:H2MVHDSX3:1:1409:26630:27508/1	60	+
chr14	22732533	22732534	A00758:247:H2MVHDSX3:1:1229:16504:16767	60	-
chr14	23478218	23478219	A00758:247:H2MVHDSX3:3:1325:20537:5963	60	-
chr14	24155516	24155517	A00758:247:H2MVHDSX3:1:1265:18005:28855	60	+
chr14	25885353	25885354	A00758:247:H2MVHDSX3:1:1131:10140:15515/1	60	-
chr14	25899074	25899075	A00758:247:H2MVHDSX3:1:1519:26051:12132	60	+
chr14	30578621	30578622	A00758:247:H2MVHDSX3:1:1117:25265:9204/1	60	-
chr14	30646419	30646420	A00758:247:H2MVHDSX3:1:1111:10981:30436	60	+
chr14	30659836	30659837	A00758:247:H2MVHDSX3:1:1103:29197:13479/1	60	-
chr14	30932869	30932870	A00758:247:H2MVHDSX3:1:1418:23267:10598/1	60	+
chr14	31104018	31104019	A00758:247:H2MVHDSX3:1:1103:31656:3709/1	60	+
chr14	31377755	31377756	A00758:247:H2MVHDSX3:1:2225:14479:26036/1	60	+
chr14	31402397	31402398	A00758:247:H2MVHDSX3:3:1245:9435:27915	60	-
chr14	31759112	31759113	A00758:247:H2MVHDSX3:1:2428:13955:26757/1	60	-
chr14	31823331	31823332	A00758:247:H2MVHDSX3:1:2360:7654:27743/1	60	-
chr14	34015470	34015471	A00758:247:H2MVHDSX3:1:1321:25138:11898/1	60	+
chr14	34718760	34718761	A00758:247:H2MVHDSX3:4:1270:27570:35493	60	-
chr14	34831899	34831900	A00758:247:H2MVHDSX3:2:1658:22634:20149/1	60	+
chr14	35156298	35156299	A00758:247:H2MVHDSX3:1:1111:21178:8202/1	60	+
chr14	35463292	35463293	A00758:247:H2MVHDSX3:2:2323:3378:16705	60	+
chr14	35695677	35695678	A00758:247:H2MVHDSX3:1:2369:32777:33990/1	60	+
chr14	35723055	35723056	A00758:247:H2MVHDSX3:3:2125:32090:19523/1	60	-
chr14	35832036	35832037	A00758:247:H2MVHDSX3:1:2222:23194:36088/1	60	+
chr14	35989725	35989726	A00758:247:H2MVHDSX3:1:2601:24614:25676/1	60	-
chr14	36023519	36023520	A00758:247:H2MVHDSX3:1:1531:7600:5791/1	60	-
chr14	37732276	37732277	A00758:247:H2MVHDSX3:4:1160:16676:12712/1	60	-
chr14	39310071	39310072	A00758:247:H2MVHDSX3:3:1322:17653:36135/1	60	-
chr14	41282658	41282659	A00758:247:H2MVHDSX3:4:1228:30228:15295	60	+
chr14	41676334	41676335	A00758:247:H2MVHDSX3:2:1630:9127:3834/1	60	+
chr14	45104891	45104892	A00758:247:H2MVHDSX3:1:2302:21766:34835/1	60	-
chr14	45130702	45130703	A00758:247:H2MVHDSX3:1:1349:10041:20948/1	60	+
chr14	45203648	45203649	A00758:247:H2MVHDSX3:1:1106:21856:24627/1	60	+
chr14	45214968	45214969	A00758:247:H2MVHDSX3:2:2550:25039:13573	60	+
chr14	45226706	45226707	A00758:247:H2MVHDSX3:1:1147:17345:35289/1	60	-
chr14	46068572	46068573	A00758:247:H2MVHDSX3:1:1131:2067:18067/1	60	-
chr14	46520776	46520777	A00758:247:H2MVHDSX3:1:2278:23023:35728/1	60	+
chr14	47452352	47452353	A00758:247:H2MVHDSX3:1:1375:25672:34585/1	60	+
chr14	47914818	47914819	A00758:247:H2MVHDSX3:1:1304:20573:22028/1	60	+
chr14	48004694	48004695	A00758:247:H2MVHDSX3:2:2312:25102:32471	60	+
chr14	49384126	49384127	A00758:247:H2MVHDSX3:2:1108:26702:29324/1	60	+
chr14	49862552	49862553	A00758:247:H2MVHDSX3:2:2162:29939:19460	60	+
chr14	49862556	49862557	A00758:247:H2MVHDSX3:1:2355:16089:24251	60	+
chr14	49955943	49955944	A00758:247:H2MVHDSX3:1:2616:14895:23124	60	+
chr14	50497666	50497667	A00758:247:H2MVHDSX3:1:1137:9408:14841/1	60	-
chr14	50686130	50686131	A00758:247:H2MVHDSX3:1:1131:23936:19241/1	60	+
chr14	50686131	50686132	A00758:247:H2MVHDSX3:2:1449:30156:10128/1	60	+
chr14	50686132	50686133	A00758:247:H2MVHDSX3:4:2228:30789:9064/1	60	+
chr14	50943978	50943979	A00758:247:H2MVHDSX3:4:1621:27480:4711/1	60	-
chr14	50943980	50943981	A00758:247:H2MVHDSX3:1:1628:11243:1297/1	60	-
chr14	51065483	51065484	A00758:247:H2MVHDSX3:1:2617:24352:28134	60	+
chr14	52104592	52104593	A00758:247:H2MVHDSX3:3:1346:1072:31845	60	+
chr14	52461585	52461586	A00758:247:H2MVHDSX3:1:1106:6668:15295/1	60	-
chr14	52670474	52670475	A00758:247:H2MVHDSX3:3:1161:22860:4820/1	60	-
chr14	52681978	52681979	A00758:247:H2MVHDSX3:1:1107:7889:27336/1	60	+
chr14	54432043	54432044	A00758:247:H2MVHDSX3:1:1251:4191:9596/1	60	+
chr14	54476677	54476678	A00758:247:H2MVHDSX3:4:1375:3269:27821	60	+
chr14	54481067	54481068	A00758:247:H2MVHDSX3:2:2247:28465:5791	60	-
chr14	54868130	54868131	A00758:247:H2MVHDSX3:2:1372:5746:13949/1	60	+
chr14	55208965	55208966	A00758:247:H2MVHDSX3:3:1137:29008:31657/1	60	-
chr14	55323731	55323732	A00758:247:H2MVHDSX3:1:1570:7283:12915/1	60	+
chr14	55653198	55653199	A00758:247:H2MVHDSX3:1:1159:31720:24580/1	60	+
chr14	55668713	55668714	A00758:247:H2MVHDSX3:2:1553:1136:19930/1	60	+
chr14	55669103	55669104	A00758:247:H2MVHDSX3:1:2105:26702:29982/1	60	+
chr14	56199950	56199951	A00758:247:H2MVHDSX3:1:1144:25970:13557/1	60	+
chr14	56783195	56783196	A00758:247:H2MVHDSX3:2:1635:17110:27492	60	-
chr14	57408895	57408896	A00758:247:H2MVHDSX3:3:2277:15573:15342	60	+
chr14	58313857	58313858	A00758:247:H2MVHDSX3:1:1222:10999:35227	60	-
chr14	58328614	58328615	A00758:247:H2MVHDSX3:1:1131:14253:17973/1	60	+
chr14	58351004	58351005	A00758:247:H2MVHDSX3:1:2351:20256:19351/1	60	+
chr14	59577423	59577424	A00758:247:H2MVHDSX3:4:1108:29912:14841/1	60	-
chr14	60124754	60124755	A00758:247:H2MVHDSX3:3:2223:6081:22326/1	60	+
chr14	63465941	63465942	A00758:247:H2MVHDSX3:3:2542:18331:4147/1	60	-
chr14	64340405	64340406	A00758:247:H2MVHDSX3:3:2609:9525:21527/1	60	+
chr14	65563175	65563176	A00758:247:H2MVHDSX3:1:1103:31557:25833/1	60	-
chr14	65664891	65664892	A00758:247:H2MVHDSX3:1:1217:21070:33191/1	60	+
chr14	66819413	66819414	A00758:247:H2MVHDSX3:1:1409:1380:8390/1	60	+
chr14	66829814	66829815	A00758:247:H2MVHDSX3:1:2277:22399:18646	60	-
chr14	67162749	67162750	A00758:247:H2MVHDSX3:1:1206:8585:3176	60	+
chr14	67162750	67162751	A00758:247:H2MVHDSX3:1:1132:30608:16047	60	+
chr14	67972602	67972603	A00758:247:H2MVHDSX3:1:1202:20817:27806/1	60	+
chr14	68289008	68289009	A00758:247:H2MVHDSX3:1:1547:12671:17957/1	60	+
chr14	68472539	68472540	A00758:247:H2MVHDSX3:1:1111:12201:1485/1	60	+
chr14	69025954	69025955	A00758:247:H2MVHDSX3:3:1513:11080:11945/1	60	-
chr14	69079189	69079190	A00758:247:H2MVHDSX3:1:1117:26024:27649	60	+
chr14	69140136	69140137	A00758:247:H2MVHDSX3:2:2431:24985:5869	60	+
chr14	69147965	69147966	A00758:247:H2MVHDSX3:3:2607:4960:31281/1	60	+
chr14	69229997	69229998	A00758:247:H2MVHDSX3:1:1105:25527:23062/1	60	+
chr14	69278214	69278215	A00758:247:H2MVHDSX3:3:2226:14570:5682/1	60	+
chr14	70355435	70355436	A00758:247:H2MVHDSX3:2:1175:26549:27085/1	60	-
chr14	70423520	70423521	A00758:247:H2MVHDSX3:1:1362:23963:25895	60	+
chr14	70995786	70995787	A00758:247:H2MVHDSX3:1:1314:26937:21872/1	60	-
chr14	71007079	71007080	A00758:247:H2MVHDSX3:1:1543:21215:4006	60	+
chr14	71010411	71010412	A00758:247:H2MVHDSX3:1:1423:9995:16642/1	60	-
chr14	71102863	71102864	A00758:247:H2MVHDSX3:1:1366:27661:17832	60	-
chr14	71343324	71343325	A00758:247:H2MVHDSX3:1:2127:15411:12493/1	60	+
chr14	71354315	71354316	A00758:247:H2MVHDSX3:1:1216:10339:24064/1	60	+
chr14	71456629	71456630	A00758:247:H2MVHDSX3:1:1308:28926:23625/1	60	-
chr14	71492912	71492913	A00758:247:H2MVHDSX3:3:1205:17996:7764/1	60	-
chr14	71683105	71683106	A00758:247:H2MVHDSX3:4:2409:31024:12258	60	+
chr14	71714840	71714841	A00758:247:H2MVHDSX3:1:2109:31232:18443/1	60	+
chr14	72010474	72010475	A00758:247:H2MVHDSX3:1:2117:23421:23860	60	+
chr14	72010477	72010478	A00758:247:H2MVHDSX3:4:1318:23710:16845	60	+
chr14	72879304	72879305	A00758:247:H2MVHDSX3:3:1361:8440:28761/1	60	+
chr14	73063184	73063185	A00758:247:H2MVHDSX3:1:2416:4942:5165/1	60	+
chr14	73089449	73089450	A00758:247:H2MVHDSX3:2:2330:6750:13463/1	60	-
chr14	73902501	73902502	A00758:247:H2MVHDSX3:1:2462:13087:6872/1	60	-
chr14	74109298	74109299	A00758:247:H2MVHDSX3:1:1303:8675:34084/1	60	-
chr14	74815803	74815804	A00758:247:H2MVHDSX3:1:1340:17463:9878/1	60	-
chr14	74830443	74830444	A00758:247:H2MVHDSX3:1:1150:7934:9659/1	60	+
chr14	75708742	75708743	A00758:247:H2MVHDSX3:1:1312:17327:22514	60	-
chr14	75741572	75741573	A00758:247:H2MVHDSX3:1:1227:3992:20400	60	+
chr14	76632898	76632899	A00758:247:H2MVHDSX3:3:2101:17192:2487	60	+
chr14	77450752	77450753	A00758:247:H2MVHDSX3:3:2220:18304:30561	60	+
chr14	77541471	77541472	A00758:247:H2MVHDSX3:1:2101:22860:11334/1	60	-
chr14	78790281	78790282	A00758:247:H2MVHDSX3:1:1222:29577:6715/1	60	+
chr14	79974632	79974633	A00758:247:H2MVHDSX3:3:2578:6967:33818	60	-
chr14	80907143	80907144	A00758:247:H2MVHDSX3:1:2366:22471:26944/1	60	-
chr14	80939002	80939003	A00758:247:H2MVHDSX3:1:1177:19045:33505/1	60	-
chr14	81180934	81180935	A00758:247:H2MVHDSX3:1:1430:26268:1360/1	60	-
chr14	81210441	81210442	A00758:247:H2MVHDSX3:2:2366:5249:21198	60	-
chr14	81210445	81210446	A00758:247:H2MVHDSX3:2:1654:11243:26068	60	-
chr14	85845723	85845724	A00758:247:H2MVHDSX3:1:1101:27344:5228/1	60	+
chr14	87779758	87779759	A00758:247:H2MVHDSX3:1:1116:23900:6684/1	60	+
chr14	88698685	88698686	A00758:247:H2MVHDSX3:1:2562:24053:30499	60	-
chr14	91071789	91071790	A00758:247:H2MVHDSX3:1:2359:20392:17644	60	+
chr14	91210149	91210150	A00758:247:H2MVHDSX3:1:1259:7563:24862/1	60	-
chr14	91430048	91430049	A00758:247:H2MVHDSX3:3:2248:30445:1485/1	60	+
chr14	91966344	91966345	A00758:247:H2MVHDSX3:1:1371:25952:7764/1	60	-
chr14	92001521	92001522	A00758:247:H2MVHDSX3:1:1110:12816:5807/1	60	+
chr14	92082150	92082151	A00758:247:H2MVHDSX3:1:1120:27127:34788/1	60	+
chr14	92745379	92745380	A00758:247:H2MVHDSX3:1:1140:11324:26647/1	60	-
chr14	92832349	92832350	A00758:247:H2MVHDSX3:1:1101:11044:18521/1	60	+
chr14	92838628	92838629	A00758:247:H2MVHDSX3:2:1646:1362:24486/1	60	-
chr14	95109436	95109437	A00758:247:H2MVHDSX3:1:1571:25491:2362/1	60	+
chr14	95117150	95117151	A00758:247:H2MVHDSX3:2:1206:26060:27774/1	60	+
chr14	96312946	96312947	A00758:247:H2MVHDSX3:1:1250:5457:17268	60	-
chr14	96546072	96546073	A00758:247:H2MVHDSX3:2:1631:32624:4977/1	60	+
chr14	96830712	96830713	A00758:247:H2MVHDSX3:4:2264:11351:25222/1	60	-
chr14	97712685	97712686	A00758:247:H2MVHDSX3:1:1247:11731:6840/1	60	-
chr14	97737784	97737785	A00758:247:H2MVHDSX3:2:2658:25039:32487/1	60	-
chr14	97789089	97789090	A00758:247:H2MVHDSX3:1:1136:10872:12931	60	+
chr14	98040530	98040531	A00758:247:H2MVHDSX3:1:1538:9082:32722/1	60	-
chr14	98050602	98050603	A00758:247:H2MVHDSX3:1:1116:24108:21449/1	60	+
chr14	98100357	98100358	A00758:247:H2MVHDSX3:1:1333:24966:29450/1	60	+
chr14	98138055	98138056	A00758:247:H2MVHDSX3:1:1512:16848:9721/1	60	-
chr14	98196467	98196468	A00758:247:H2MVHDSX3:3:2542:5358:35947/1	60	+
chr14	98229594	98229595	A00758:247:H2MVHDSX3:1:1111:18403:25160/1	60	+
chr14	98261298	98261299	A00758:247:H2MVHDSX3:1:1415:15067:28181/1	60	+
chr14	98291304	98291305	A00758:247:H2MVHDSX3:1:1107:19976:3458	60	+
chr14	98291305	98291306	A00758:247:H2MVHDSX3:2:1266:21115:2237	60	+
chr14	98291306	98291307	A00758:247:H2MVHDSX3:4:2437:14895:17519	60	+
chr14	98318199	98318200	A00758:247:H2MVHDSX3:2:1573:13702:35274	60	-
chr14	98428084	98428085	A00758:247:H2MVHDSX3:4:1652:1660:5869	60	-
chr14	98430590	98430591	A00758:247:H2MVHDSX3:1:1154:29613:18771/1	60	+
chr14	98489655	98489656	A00758:247:H2MVHDSX3:1:1309:9290:17926	60	-
chr14	98489793	98489794	A00758:247:H2MVHDSX3:1:1359:9570:28401/1	60	-
chr14	98491168	98491169	A00758:247:H2MVHDSX3:1:1139:4869:1063/1	60	+
chr14	98516158	98516159	A00758:247:H2MVHDSX3:1:2250:4535:7686/1	60	-
chr14	98618624	98618625	A00758:247:H2MVHDSX3:1:1122:6451:24909/1	60	-
chr14	99113077	99113078	A00758:247:H2MVHDSX3:1:1170:24008:29262/1	60	-
chr14	99411802	99411803	A00758:247:H2MVHDSX3:1:1176:5737:18349/1	60	-
chr14	99450173	99450174	A00758:247:H2MVHDSX3:1:1109:17083:16861/1	60	+
chr14	99450175	99450176	A00758:247:H2MVHDSX3:4:1668:16206:7420/1	60	+
chr14	99646908	99646909	A00758:247:H2MVHDSX3:1:1170:21124:12931/1	60	+
chr14	100088903	100088904	A00758:247:H2MVHDSX3:1:2131:27317:2519/1	60	+
chr14	100356911	100356912	A00758:247:H2MVHDSX3:1:1353:16034:6057/1	60	-
chr14	101781613	101781614	A00758:247:H2MVHDSX3:3:2173:19533:24361	60	-
chr14	101781614	101781615	A00758:247:H2MVHDSX3:3:1270:18448:13056	60	-
chr14	101824429	101824430	A00758:247:H2MVHDSX3:1:1118:8404:19460/1	60	+
chr14	101895543	101895544	A00758:247:H2MVHDSX3:1:1144:16242:20885/1	60	-
chr14	101972771	101972772	A00758:247:H2MVHDSX3:1:1249:16215:11224	60	+
chr14	101980554	101980555	A00758:247:H2MVHDSX3:1:1576:19605:15875/1	60	-
chr14	102132612	102132613	A00758:247:H2MVHDSX3:4:2563:1380:20415/1	60	+
chr14	102164688	102164689	A00758:247:H2MVHDSX3:1:1119:29830:17487	60	-
chr14	102709346	102709347	A00758:247:H2MVHDSX3:3:2203:17852:7952	60	-
chr14	102716476	102716477	A00758:247:H2MVHDSX3:1:1226:16884:19586/1	60	+
chr14	103411307	103411308	A00758:247:H2MVHDSX3:1:1131:22950:10927/1	60	+
chr14	103414960	103414961	A00758:247:H2MVHDSX3:3:2459:13557:10974/1	60	-
chr14	103414961	103414962	A00758:247:H2MVHDSX3:3:2533:24442:19429/1	60	-
chr14	103432612	103432613	A00758:247:H2MVHDSX3:4:2607:19253:24189/1	60	-
chr14	103497805	103497806	A00758:247:H2MVHDSX3:1:1539:10664:7373/1	60	+
chr14	103635016	103635017	A00758:247:H2MVHDSX3:1:1470:21377:25019	60	+
chr14	103686588	103686589	A00758:247:H2MVHDSX3:1:1112:30644:12821/1	60	+
chr14	103687524	103687525	A00758:247:H2MVHDSX3:1:1137:1090:34601/1	60	+
chr14	103774077	103774078	A00758:247:H2MVHDSX3:3:2156:13792:18020/1	60	-
chr14	104718721	104718722	A00758:247:H2MVHDSX3:3:2250:19605:1626	60	-
chr14	104762272	104762273	A00758:247:H2MVHDSX3:1:1450:21260:35837	60	-
chr14	104763540	104763541	A00758:247:H2MVHDSX3:1:1136:19180:34053	60	+
chr14	106757290	106757291	A00758:247:H2MVHDSX3:3:1440:9272:26099/1	60	+
chr15	25373196	25373197	A00758:247:H2MVHDSX3:1:2471:15817:20275/1	60	+
chr15	28877772	28877773	A00758:247:H2MVHDSX3:4:1130:12554:31093	60	-
chr15	30922263	30922264	A00758:247:H2MVHDSX3:3:2333:13313:28557/1	60	+
chr15	33905984	33905985	A00758:247:H2MVHDSX3:1:1110:31557:18129/1	60	+
chr15	35083769	35083770	A00758:247:H2MVHDSX3:3:2167:17607:36683/1	60	-
chr15	36669844	36669845	A00758:247:H2MVHDSX3:1:2108:19524:21559/1	60	+
chr15	36937872	36937873	A00758:247:H2MVHDSX3:2:1229:30355:22404/1	60	+
chr15	38221754	38221755	A00758:247:H2MVHDSX3:3:2332:5520:15562/1	60	+
chr15	38311452	38311453	A00758:247:H2MVHDSX3:3:1159:15962:21715	60	+
chr15	38320589	38320590	A00758:247:H2MVHDSX3:2:2262:31430:27211/1	60	+
chr15	39955800	39955801	A00758:247:H2MVHDSX3:1:2315:6949:22576/1	60	-
chr15	40182784	40182785	A00758:247:H2MVHDSX3:4:1474:5593:5447/1	60	+
chr15	40377125	40377126	A00758:247:H2MVHDSX3:1:1405:24225:25128/1	60	-
chr15	40629199	40629200	A00758:247:H2MVHDSX3:1:1403:16812:21089/1	60	+
chr15	40724070	40724071	A00758:247:H2MVHDSX3:1:1114:14461:31798	60	-
chr15	41048857	41048858	A00758:247:H2MVHDSX3:2:2554:5556:16501	60	-
chr15	41195788	41195789	A00758:247:H2MVHDSX3:1:2526:9155:11741/1	60	-
chr15	41724760	41724761	A00758:247:H2MVHDSX3:1:2524:9670:13949/1	60	+
chr15	41737560	41737561	A00758:247:H2MVHDSX3:1:1302:10619:35289/1	60	+
chr15	42456984	42456985	A00758:247:H2MVHDSX3:3:2577:9986:1658	60	+
chr15	42456985	42456986	A00758:247:H2MVHDSX3:2:2631:5999:22310	60	+
chr15	42485598	42485599	A00758:247:H2MVHDSX3:1:2277:20699:35556/1	60	-
chr15	42822431	42822432	A00758:247:H2MVHDSX3:1:1168:20844:6715/1	60	-
chr15	42826817	42826818	A00758:247:H2MVHDSX3:3:2633:11668:4946/1	60	+
chr15	42907327	42907328	A00758:247:H2MVHDSX3:1:1435:4309:22858/1	60	+
chr15	43311263	43311264	A00758:247:H2MVHDSX3:2:2136:15411:13495	60	-
chr15	44561047	44561048	A00758:247:H2MVHDSX3:1:2112:28791:29747/1	60	+
chr15	45285213	45285214	A00758:247:H2MVHDSX3:4:1674:30599:17973/1	60	+
chr15	48173215	48173216	A00758:247:H2MVHDSX3:1:1221:1651:26929/1	60	-
chr15	48302399	48302400	A00758:247:H2MVHDSX3:3:2164:17436:13651/1	60	-
chr15	48478304	48478305	A00758:247:H2MVHDSX3:1:1126:27389:22717/1	60	+
chr15	49139172	49139173	A00758:247:H2MVHDSX3:4:2676:7139:31485	60	-
chr15	50631667	50631668	A00758:247:H2MVHDSX3:1:2313:9082:26522/1	60	-
chr15	50743081	50743082	A00758:247:H2MVHDSX3:4:1154:31530:8531/1	60	-
chr15	52557864	52557865	A00758:247:H2MVHDSX3:1:1162:7157:25128/1	60	-
chr15	55406595	55406596	A00758:247:H2MVHDSX3:1:2127:6922:18897/1	60	+
chr15	55873765	55873766	A00758:247:H2MVHDSX3:1:1119:30689:31563/1	60	-
chr15	56639490	56639491	A00758:247:H2MVHDSX3:1:1261:2184:22028/1	60	-
chr15	56642272	56642273	A00758:247:H2MVHDSX3:1:1543:20356:17206/1	60	-
chr15	56658913	56658914	A00758:247:H2MVHDSX3:1:1175:18710:31328/1	60	-
chr15	57118023	57118024	A00758:247:H2MVHDSX3:1:1121:11722:34413/1	60	+
chr15	57118218	57118219	A00758:247:H2MVHDSX3:1:1633:24804:4711	60	-
chr15	57230202	57230203	A00758:247:H2MVHDSX3:1:1123:17246:24314/1	60	-
chr15	57258625	57258626	A00758:247:H2MVHDSX3:1:1310:23610:7185/1	60	+
chr15	57999091	57999092	A00758:247:H2MVHDSX3:1:1312:30978:16814/1	60	+
chr15	58195387	58195388	A00758:247:H2MVHDSX3:3:1550:29351:8735	60	-
chr15	58705752	58705753	A00758:247:H2MVHDSX3:1:1176:28655:1892/1	60	+
chr15	58863348	58863349	A00758:247:H2MVHDSX3:1:1326:12255:24126	60	-
chr15	60466204	60466205	A00758:247:H2MVHDSX3:1:1176:5945:13354/1	60	+
chr15	61833971	61833972	A00758:247:H2MVHDSX3:2:1529:1651:17190/1	60	-
chr15	61980047	61980048	A00758:247:H2MVHDSX3:1:1475:6641:11992	60	+
chr15	62029574	62029575	A00758:247:H2MVHDSX3:1:1265:32443:32033/1	60	-
chr15	62037727	62037728	A00758:247:H2MVHDSX3:3:2508:22318:21856	60	-
chr15	63549616	63549617	A00758:247:H2MVHDSX3:1:1163:31105:17754/1	60	-
chr15	63731248	63731249	A00758:247:H2MVHDSX3:1:1241:2437:17487/1	60	+
chr15	64275295	64275296	A00758:247:H2MVHDSX3:1:2311:22752:3035/1	60	-
chr15	64959021	64959022	A00758:247:H2MVHDSX3:2:2357:5086:25300	60	+
chr15	65717761	65717762	A00758:247:H2MVHDSX3:1:1406:5376:16063	60	+
chr15	67581227	67581228	A00758:247:H2MVHDSX3:1:1257:17915:27633	60	+
chr15	68029810	68029811	A00758:247:H2MVHDSX3:2:2301:20690:32033	60	+
chr15	68155331	68155332	A00758:247:H2MVHDSX3:1:1125:14859:15483/1	60	+
chr15	68371493	68371494	A00758:247:H2MVHDSX3:4:1323:5041:21746/1	60	-
chr15	70168451	70168452	A00758:247:H2MVHDSX3:2:2574:19714:2879/1	60	+
chr15	71558198	71558199	A00758:247:H2MVHDSX3:3:1240:21314:4679	60	-
chr15	72009360	72009361	A00758:247:H2MVHDSX3:1:1276:11379:3724/1	60	-
chr15	72058425	72058426	A00758:247:H2MVHDSX3:3:1144:5222:6089/1	60	-
chr15	72390061	72390062	A00758:247:H2MVHDSX3:4:1312:20274:24737/1	60	-
chr15	72497756	72497757	A00758:247:H2MVHDSX3:1:1255:29740:31266/1	60	-
chr15	74921266	74921267	A00758:247:H2MVHDSX3:4:1534:18566:19085	60	-
chr15	75402129	75402130	A00758:247:H2MVHDSX3:4:2233:2003:17018/1	60	-
chr15	75493129	75493130	A00758:247:H2MVHDSX3:2:2110:7672:27680/1	60	+
chr15	75692087	75692088	A00758:247:H2MVHDSX3:2:2619:2609:17033/1	60	-
chr15	76573625	76573626	A00758:247:H2MVHDSX3:1:1266:10474:28432/1	60	-
chr15	76590386	76590387	A00758:247:H2MVHDSX3:1:1102:14660:25473/1	60	+
chr15	76645006	76645007	A00758:247:H2MVHDSX3:1:2526:17752:5556/1	60	+
chr15	76749954	76749955	A00758:247:H2MVHDSX3:2:2109:14642:36652	60	-
chr15	77280202	77280203	A00758:247:H2MVHDSX3:1:1165:3938:31735	60	-
chr15	77352646	77352647	A00758:247:H2MVHDSX3:1:1302:2718:23422/1	60	+
chr15	77396981	77396982	A00758:247:H2MVHDSX3:4:2157:24261:19836	60	+
chr15	78153069	78153070	A00758:247:H2MVHDSX3:3:2565:28863:9956	60	-
chr15	79859604	79859605	A00758:247:H2MVHDSX3:4:1434:6090:15483	60	+
chr15	80119238	80119239	A00758:247:H2MVHDSX3:1:1409:19235:1924/1	60	+
chr15	80133115	80133116	A00758:247:H2MVHDSX3:1:1105:26214:14450/1	60	+
chr15	80715213	80715214	A00758:247:H2MVHDSX3:1:1259:11514:6965/1	60	+
chr15	82214463	82214464	A00758:247:H2MVHDSX3:1:2137:26377:9220/1	60	+
chr15	82229551	82229552	A00758:247:H2MVHDSX3:3:2138:3766:34475	60	-
chr15	82818331	82818332	A00758:247:H2MVHDSX3:1:1109:9959:6057/1	60	-
chr15	83005114	83005115	A00758:247:H2MVHDSX3:1:1146:26178:7216/1	60	+
chr15	83926811	83926812	A00758:247:H2MVHDSX3:2:1612:13530:31093/1	60	-
chr15	84642801	84642802	A00758:247:H2MVHDSX3:1:1116:3631:35086/1	60	-
chr15	84782123	84782124	A00758:247:H2MVHDSX3:1:1543:31675:30765/1	60	-
chr15	85292804	85292805	A00758:247:H2MVHDSX3:2:2620:18991:28181	60	-
chr15	85685524	85685525	A00758:247:H2MVHDSX3:3:1202:9136:2096	60	-
chr15	85701964	85701965	A00758:247:H2MVHDSX3:1:1109:1967:5682/1	60	-
chr15	86722287	86722288	A00758:247:H2MVHDSX3:3:2611:25057:15139/1	60	+
chr15	88914525	88914526	A00758:247:H2MVHDSX3:2:1660:15655:25160	60	-
chr15	89229686	89229687	A00758:247:H2MVHDSX3:4:2153:10484:20087/1	60	-
chr15	89970505	89970506	A00758:247:H2MVHDSX3:1:1669:9688:5995	60	+
chr15	90429081	90429082	A00758:247:H2MVHDSX3:4:1621:31557:3787/1	60	-
chr15	90486667	90486668	A00758:247:H2MVHDSX3:1:1134:16333:4131/1	60	-
chr15	90773110	90773111	A00758:247:H2MVHDSX3:3:2405:29595:3583/1	60	-
chr15	90946030	90946031	A00758:247:H2MVHDSX3:1:2412:5755:12587	60	-
chr15	91458511	91458512	A00758:247:H2MVHDSX3:2:2665:32922:2112	60	+
chr15	91907493	91907494	A00758:247:H2MVHDSX3:1:1613:15664:9486	60	-
chr15	92219347	92219348	A00758:247:H2MVHDSX3:1:1437:27850:30874/1	60	+
chr15	92885747	92885748	A00758:247:H2MVHDSX3:1:1245:14000:31313/1	60	+
chr15	98708654	98708655	A00758:247:H2MVHDSX3:1:2646:17246:9972	60	-
chr15	99837121	99837122	A00758:247:H2MVHDSX3:1:1172:2546:15640/1	60	+
chr15	101192922	101192923	A00758:247:H2MVHDSX3:3:1478:19217:31861/1	60	+
chr16	50493	50494	A00758:247:H2MVHDSX3:1:1261:24804:5901/1	60	-
chr16	194447	194448	A00758:247:H2MVHDSX3:1:1178:24343:8703/1	60	-
chr16	215022	215023	A00758:247:H2MVHDSX3:1:1432:10050:12258/1	60	+
chr16	218345	218346	A00758:247:H2MVHDSX3:4:1101:1768:13416	60	+
chr16	735452	735453	A00758:247:H2MVHDSX3:1:2221:30246:1548	60	-
chr16	1392465	1392466	A00758:247:H2MVHDSX3:1:1106:13612:1110/1	60	+
chr16	1392466	1392467	A00758:247:H2MVHDSX3:2:2339:12545:22936	60	+
chr16	1649776	1649777	A00758:247:H2MVHDSX3:4:2311:9146:24314	60	-
chr16	1684102	1684103	A00758:247:H2MVHDSX3:1:1202:20772:23469/1	60	-
chr16	1691332	1691333	A00758:247:H2MVHDSX3:1:2456:7157:29450/1	60	-
chr16	1693883	1693884	A00758:247:H2MVHDSX3:1:1446:26775:12320/1	60	+
chr16	1694129	1694130	A00758:247:H2MVHDSX3:3:2421:32506:17049/1	60	-
chr16	1730332	1730333	A00758:247:H2MVHDSX3:1:1421:10176:35806/1	60	+
chr16	1770191	1770192	A00758:247:H2MVHDSX3:1:1103:12997:15796/1	60	+
chr16	2068779	2068780	A00758:247:H2MVHDSX3:1:1136:28158:7075	60	+
chr16	2078519	2078520	A00758:247:H2MVHDSX3:1:2262:16758:17300/1	60	+
chr16	2166699	2166700	A00758:247:H2MVHDSX3:1:1260:2211:34757/1	60	-
chr16	2173790	2173791	A00758:247:H2MVHDSX3:1:1124:14009:5744	60	+
chr16	2247090	2247091	A00758:247:H2MVHDSX3:1:1563:11243:10692	60	-
chr16	2248782	2248783	A00758:247:H2MVHDSX3:1:1201:11704:29152	60	-
chr16	2252898	2252899	A00758:247:H2MVHDSX3:1:2219:14633:27461	60	+
chr16	2264568	2264569	A00758:247:H2MVHDSX3:4:2315:14787:9502	60	+
chr16	2265183	2265184	A00758:247:H2MVHDSX3:1:1139:7301:35681/1	60	+
chr16	2431658	2431659	A00758:247:H2MVHDSX3:3:2210:1714:28166/1	60	-
chr16	2431660	2431661	A00758:247:H2MVHDSX3:4:2142:11921:10394/1	60	-
chr16	2444996	2444997	A00758:247:H2MVHDSX3:2:2607:3866:2362	60	-
chr16	2775619	2775620	A00758:247:H2MVHDSX3:1:1456:6506:14325	60	+
chr16	2775623	2775624	A00758:247:H2MVHDSX3:3:2174:26720:12633	60	+
chr16	2920793	2920794	A00758:247:H2MVHDSX3:1:1472:20094:14465/1	60	+
chr16	2976120	2976121	A00758:247:H2MVHDSX3:1:1361:32371:1626/1	60	+
chr16	3077349	3077350	A00758:247:H2MVHDSX3:1:1103:17020:15687/1	60	+
chr16	3079546	3079547	A00758:247:H2MVHDSX3:1:1118:15167:28479/1	60	-
chr16	3084250	3084251	A00758:247:H2MVHDSX3:1:1202:10890:31031/1	60	-
chr16	3085999	3086000	A00758:247:H2MVHDSX3:3:2174:27444:1579	60	-
chr16	3086006	3086007	A00758:247:H2MVHDSX3:2:2366:26775:15608	60	-
chr16	3086007	3086008	A00758:247:H2MVHDSX3:4:1113:32027:32064/1	60	-
chr16	3133076	3133077	A00758:247:H2MVHDSX3:4:2265:20202:19225/1	60	-
chr16	3233149	3233150	A00758:247:H2MVHDSX3:1:2448:27751:4899/1	60	+
chr16	3570557	3570558	A00758:247:H2MVHDSX3:2:2216:3405:1438/1	60	-
chr16	3649737	3649738	A00758:247:H2MVHDSX3:1:1114:2320:4946	60	+
chr16	3754678	3754679	A00758:247:H2MVHDSX3:1:1175:17734:11005/1	60	-
chr16	4713800	4713801	A00758:247:H2MVHDSX3:1:1103:4264:5682	60	-
chr16	7152956	7152957	A00758:247:H2MVHDSX3:1:1228:5484:1689	60	-
chr16	7848749	7848750	A00758:247:H2MVHDSX3:1:1519:8187:17049/1	60	-
chr16	8635152	8635153	A00758:247:H2MVHDSX3:3:1230:1389:32487/1	60	-
chr16	8635155	8635156	A00758:247:H2MVHDSX3:3:1441:31485:20760/1	60	-
chr16	8825894	8825895	A00758:247:H2MVHDSX3:1:1252:4408:10160/1	60	-
chr16	8961472	8961473	A00758:247:H2MVHDSX3:1:1551:14570:27790	60	-
chr16	9110037	9110038	A00758:247:H2MVHDSX3:2:2176:21106:5979/1	60	-
chr16	11348573	11348574	A00758:247:H2MVHDSX3:1:1114:23954:18615/1	60	-
chr16	11544744	11544745	A00758:247:H2MVHDSX3:2:2243:21332:30796/1	60	+
chr16	11709628	11709629	A00758:247:H2MVHDSX3:1:1161:14950:25285/1	60	+
chr16	11879370	11879371	A00758:247:H2MVHDSX3:1:1221:11903:3505	60	+
chr16	11899894	11899895	A00758:247:H2MVHDSX3:4:2419:24334:10379	60	-
chr16	11962119	11962120	A00758:247:H2MVHDSX3:4:1616:5927:19147	60	+
chr16	11964453	11964454	A00758:247:H2MVHDSX3:4:2519:32904:20369/1	60	+
chr16	12431053	12431054	A00758:247:H2MVHDSX3:3:1161:12328:2268	60	+
chr16	14093160	14093161	A00758:247:H2MVHDSX3:4:2341:13232:21339	60	-
chr16	14093162	14093163	A00758:247:H2MVHDSX3:1:2173:11134:9533	60	-
chr16	14095487	14095488	A00758:247:H2MVHDSX3:1:1101:24487:10833/1	60	-
chr16	14107334	14107335	A00758:247:H2MVHDSX3:3:2206:20600:33348/1	60	-
chr16	16114624	16114625	A00758:247:H2MVHDSX3:2:2575:28384:24471/1	60	+
chr16	17023002	17023003	A00758:247:H2MVHDSX3:1:1118:31430:21793/1	60	+
chr16	17050450	17050451	A00758:247:H2MVHDSX3:3:1610:27859:25974/1	60	+
chr16	17380586	17380587	A00758:247:H2MVHDSX3:2:1178:12436:34334	60	-
chr16	17389718	17389719	A00758:247:H2MVHDSX3:1:1129:19660:19100/1	60	+
chr16	17538306	17538307	A00758:247:H2MVHDSX3:1:2615:7771:34021	60	+
chr16	18795127	18795128	A00758:247:H2MVHDSX3:1:1328:19126:19272	60	-
chr16	18862817	18862818	A00758:247:H2MVHDSX3:1:1541:19434:1047/1	60	+
chr16	18871412	18871413	A00758:247:H2MVHDSX3:1:1258:8187:1955/1	60	-
chr16	18897180	18897181	A00758:247:H2MVHDSX3:1:1106:3197:20275/1	60	+
chr16	18912224	18912225	A00758:247:H2MVHDSX3:2:1113:5565:18803	60	-
chr16	19789263	19789264	A00758:247:H2MVHDSX3:1:1415:29098:18380/1	60	-
chr16	19997028	19997029	A00758:247:H2MVHDSX3:1:1404:12138:18912	60	+
chr16	21616196	21616197	A00758:247:H2MVHDSX3:1:1148:10068:31516/1	60	+
chr16	21626801	21626802	A00758:247:H2MVHDSX3:1:1114:1642:15890/1	60	+
chr16	21814072	21814073	A00758:247:H2MVHDSX3:3:2103:25075:32424/1	60	+
chr16	21814074	21814075	A00758:247:H2MVHDSX3:1:1110:13304:34115/1	60	+
chr16	21828634	21828635	A00758:247:H2MVHDSX3:3:2213:9182:2832/1	60	+
chr16	21895410	21895411	A00758:247:H2MVHDSX3:1:1440:19768:29559/1	60	+
chr16	21971965	21971966	A00758:247:H2MVHDSX3:1:1666:27977:29872	60	-
chr16	22025401	22025402	A00758:247:H2MVHDSX3:2:1230:29206:34507/1	60	+
chr16	22028115	22028116	A00758:247:H2MVHDSX3:2:1652:18936:24925/1	60	-
chr16	22061886	22061887	A00758:247:H2MVHDSX3:3:1122:9155:4633/1	60	-
chr16	22365765	22365766	A00758:247:H2MVHDSX3:1:2208:18909:30483/1	60	+
chr16	22402576	22402577	A00758:247:H2MVHDSX3:4:1274:5538:11616/1	60	-
chr16	22470820	22470821	A00758:247:H2MVHDSX3:1:1462:23755:23500/1	60	-
chr16	22480110	22480111	A00758:247:H2MVHDSX3:1:1664:10664:3208/1	60	-
chr16	22513215	22513216	A00758:247:H2MVHDSX3:1:1109:26332:19006/1	60	-
chr16	22689287	22689288	A00758:247:H2MVHDSX3:3:2478:10339:29105/1	60	-
chr16	23613766	23613767	A00758:247:H2MVHDSX3:1:1212:1687:31031/1	60	+
chr16	23624263	23624264	A00758:247:H2MVHDSX3:1:1621:11677:12446/1	60	+
chr16	23671031	23671032	A00758:247:H2MVHDSX3:3:1626:5909:10128	60	-
chr16	23936647	23936648	A00758:247:H2MVHDSX3:1:1164:18457:12571/1	60	+
chr16	24267962	24267963	A00758:247:H2MVHDSX3:1:1236:10348:1689/1	60	+
chr16	24589206	24589207	A00758:247:H2MVHDSX3:3:1607:21386:20149/1	60	+
chr16	24754720	24754721	A00758:247:H2MVHDSX3:1:1648:9155:24392/1	60	-
chr16	24770880	24770881	A00758:247:H2MVHDSX3:1:1178:31141:5008/1	60	-
chr16	24978245	24978246	A00758:247:H2MVHDSX3:1:1166:8467:11083/1	60	-
chr16	25346633	25346634	A00758:247:H2MVHDSX3:1:1676:15727:30483/1	60	+
chr16	27032516	27032517	A00758:247:H2MVHDSX3:1:2218:22037:26475/1	60	+
chr16	27262518	27262519	A00758:247:H2MVHDSX3:1:1125:4878:16767/1	60	+
chr16	27354698	27354699	A00758:247:H2MVHDSX3:2:1356:16568:35916/1	60	-
chr16	28157843	28157844	A00758:247:H2MVHDSX3:4:2474:32814:2143	60	-
chr16	28161617	28161618	A00758:247:H2MVHDSX3:2:1249:5990:3098	60	-
chr16	28164050	28164051	A00758:247:H2MVHDSX3:1:1171:32244:27117/1	60	+
chr16	28503172	28503173	A00758:247:H2MVHDSX3:1:1560:30174:28354/1	60	+
chr16	29010709	29010710	A00758:247:H2MVHDSX3:2:1306:31991:30436	60	-
chr16	29115564	29115565	A00758:247:H2MVHDSX3:4:1301:14027:31485/1	60	-
chr16	29149838	29149839	A00758:247:H2MVHDSX3:3:2423:14696:34491/1	60	-
chr16	29427046	29427047	A00758:247:H2MVHDSX3:1:1243:12002:5556/1	60	+
chr16	29427160	29427161	A00758:247:H2MVHDSX3:1:1119:12237:22748/1	60	+
chr16	29569718	29569719	A00758:247:H2MVHDSX3:4:2341:11388:22592	60	+
chr16	29797878	29797879	A00758:247:H2MVHDSX3:1:1131:31421:8406/1	60	-
chr16	29799816	29799817	A00758:247:H2MVHDSX3:1:1116:24722:1188/1	60	+
chr16	29919346	29919347	A00758:247:H2MVHDSX3:1:1217:18819:22905/1	60	+
chr16	29922256	29922257	A00758:247:H2MVHDSX3:1:1125:1561:22889/1	60	+
chr16	30070684	30070685	A00758:247:H2MVHDSX3:1:1251:17390:11130	60	-
chr16	30070686	30070687	A00758:247:H2MVHDSX3:1:2425:31150:26600	60	-
chr16	30075125	30075126	A00758:247:H2MVHDSX3:1:1341:19280:11115/1	60	-
chr16	30207916	30207917	A00758:247:H2MVHDSX3:1:2413:19732:21668/1	60	+
chr16	30293966	30293967	A00758:247:H2MVHDSX3:1:1103:31439:12790/1	60	+
chr16	30298431	30298432	A00758:247:H2MVHDSX3:1:2438:7166:4163/1	60	-
chr16	30722990	30722991	A00758:247:H2MVHDSX3:1:1120:17146:26804/1	60	-
chr16	30730416	30730417	A00758:247:H2MVHDSX3:1:1102:21296:24940/1	60	-
chr16	30883193	30883194	A00758:247:H2MVHDSX3:1:2205:21106:7075	60	-
chr16	30970469	30970470	A00758:247:H2MVHDSX3:4:2614:32524:27759/1	60	+
chr16	31512422	31512423	A00758:247:H2MVHDSX3:1:1335:30662:16736/1	60	-
chr16	31876899	31876900	A00758:247:H2MVHDSX3:1:1344:25328:32737/1	60	+
chr16	31891034	31891035	A00758:247:H2MVHDSX3:2:1110:14606:33019	60	-
chr16	34582931	34582932	A00758:247:H2MVHDSX3:1:2631:32389:19570	60	+
chr16	35883957	35883958	A00758:247:H2MVHDSX3:3:2108:8052:33411	60	-
chr16	36591997	36591998	A00758:247:H2MVHDSX3:1:1401:7066:33865	60	-
chr16	38276319	38276320	A00758:247:H2MVHDSX3:3:1338:21612:23453	60	+
chr16	38276347	38276348	A00758:247:H2MVHDSX3:2:1223:3269:12633	60	+
chr16	46817194	46817195	A00758:247:H2MVHDSX3:1:1162:12780:20932/1	60	+
chr16	47159871	47159872	A00758:247:H2MVHDSX3:1:1343:9444:25645/1	60	-
chr16	47307242	47307243	A00758:247:H2MVHDSX3:1:1128:19587:30060/1	60	+
chr16	47432930	47432931	A00758:247:H2MVHDSX3:1:1111:30752:14231/1	60	+
chr16	47465400	47465401	A00758:247:H2MVHDSX3:4:1317:21621:35180	60	-
chr16	47501335	47501336	A00758:247:H2MVHDSX3:1:1231:32588:18349/1	60	+
chr16	47597326	47597327	A00758:247:H2MVHDSX3:1:1109:28474:10254/1	60	+
chr16	50074456	50074457	A00758:247:H2MVHDSX3:1:1417:13132:15781/1	60	-
chr16	50318524	50318525	A00758:247:H2MVHDSX3:1:1356:14073:27618/1	60	-
chr16	50785381	50785382	A00758:247:H2MVHDSX3:1:1170:16016:6245	60	-
chr16	51984086	51984087	A00758:247:H2MVHDSX3:2:2171:22489:21590	60	+
chr16	53244892	53244893	A00758:247:H2MVHDSX3:1:1563:4752:33927	60	-
chr16	53683679	53683680	A00758:247:H2MVHDSX3:2:1103:14769:26193/1	60	+
chr16	53790532	53790533	A00758:247:H2MVHDSX3:2:1340:3314:3818	60	-
chr16	53973899	53973900	A00758:247:H2MVHDSX3:1:1108:18213:29183/1	60	+
chr16	54056574	54056575	A00758:247:H2MVHDSX3:4:1109:4716:27164/1	60	+
chr16	55600109	55600110	A00758:247:H2MVHDSX3:1:2264:25201:32581	60	+
chr16	57197995	57197996	A00758:247:H2MVHDSX3:1:1139:5484:6292/1	60	+
chr16	58121039	58121040	A00758:247:H2MVHDSX3:1:1259:12427:16031/1	60	+
chr16	58337753	58337754	A00758:247:H2MVHDSX3:1:1267:1696:27195/1	60	-
chr16	64198824	64198825	A00758:247:H2MVHDSX3:1:1401:21323:4445/1	60	+
chr16	64558276	64558277	A00758:247:H2MVHDSX3:1:1459:28691:13416	60	-
chr16	65290099	65290100	A00758:247:H2MVHDSX3:1:2262:23547:10582/1	60	+
chr16	66252119	66252120	A00758:247:H2MVHDSX3:4:1109:2446:23265/1	60	+
chr16	66564264	66564265	A00758:247:H2MVHDSX3:1:1130:6831:14669	60	+
chr16	67051788	67051789	A00758:247:H2MVHDSX3:1:1305:3649:20337/1	60	-
chr16	67071593	67071594	A00758:247:H2MVHDSX3:1:1131:29026:26710/1	60	+
chr16	67079368	67079369	A00758:247:H2MVHDSX3:1:1111:24813:30906/1	60	+
chr16	67087731	67087732	A00758:247:H2MVHDSX3:1:1125:15365:20932/1	60	+
chr16	67571745	67571746	A00758:247:H2MVHDSX3:1:1305:29984:30592/1	60	-
chr16	67584790	67584791	A00758:247:H2MVHDSX3:1:1327:12581:3239/1	60	-
chr16	67604310	67604311	A00758:247:H2MVHDSX3:3:2374:15935:3818	60	-
chr16	67604312	67604313	A00758:247:H2MVHDSX3:4:2347:20898:29293/1	60	-
chr16	68094385	68094386	A00758:247:H2MVHDSX3:3:1623:16143:20556	60	-
chr16	68140743	68140744	A00758:247:H2MVHDSX3:2:2246:15781:36370/1	60	-
chr16	68303093	68303094	A00758:247:H2MVHDSX3:1:1130:1298:9032/1	60	-
chr16	68850750	68850751	A00758:247:H2MVHDSX3:1:1328:10330:35790/1	60	+
chr16	69283576	69283577	A00758:247:H2MVHDSX3:1:1311:30680:36370/1	60	-
chr16	69452072	69452073	A00758:247:H2MVHDSX3:1:1148:9570:33379/1	60	+
chr16	69591084	69591085	A00758:247:H2MVHDSX3:1:2136:22598:20838	60	-
chr16	70006342	70006343	A00758:247:H2MVHDSX3:1:1419:22905:1110/1	60	+
chr16	70441192	70441193	A00758:247:H2MVHDSX3:1:1278:15591:25394/1	60	+
chr16	72390776	72390777	A00758:247:H2MVHDSX3:1:1432:29559:16955	60	-
chr16	72569934	72569935	A00758:247:H2MVHDSX3:1:1569:3061:26897	60	-
chr16	72640765	72640766	A00758:247:H2MVHDSX3:1:1173:17942:26616	60	-
chr16	72768562	72768563	A00758:247:H2MVHDSX3:1:1238:17544:13307/1	60	-
chr16	72781035	72781036	A00758:247:H2MVHDSX3:1:1648:3414:2018	60	+
chr16	74411337	74411338	A00758:247:H2MVHDSX3:1:1133:19976:17957/1	60	+
chr16	74476521	74476522	A00758:247:H2MVHDSX3:3:1511:13404:20290	60	-
chr16	74508736	74508737	A00758:247:H2MVHDSX3:1:1359:24677:19742	60	-
chr16	74937374	74937375	A00758:247:H2MVHDSX3:1:1213:29441:2096/1	60	+
chr16	74939233	74939234	A00758:247:H2MVHDSX3:2:2478:15157:29778/1	60	-
chr16	75024653	75024654	A00758:247:H2MVHDSX3:1:1147:16134:10113/1	60	+
chr16	75024657	75024658	A00758:247:H2MVHDSX3:2:1366:9570:32002/1	60	+
chr16	75046111	75046112	A00758:247:H2MVHDSX3:3:1478:18059:11631/1	60	+
chr16	75089197	75089198	A00758:247:H2MVHDSX3:2:1206:21296:28040/1	60	-
chr16	75131835	75131836	A00758:247:H2MVHDSX3:2:1519:12409:8578/1	60	+
chr16	75233583	75233584	A00758:247:H2MVHDSX3:1:1140:30454:33630/1	60	-
chr16	75651031	75651032	A00758:247:H2MVHDSX3:1:2655:31747:17707/1	60	+
chr16	76324508	76324509	A00758:247:H2MVHDSX3:1:1355:24957:32471/1	60	+
chr16	76836802	76836803	A00758:247:H2MVHDSX3:1:1553:25780:18740	60	+
chr16	78297661	78297662	A00758:247:H2MVHDSX3:1:1109:28809:5666/1	60	-
chr16	81582257	81582258	A00758:247:H2MVHDSX3:2:2160:22417:28917	60	-
chr16	81808400	81808401	A00758:247:H2MVHDSX3:1:1668:24659:4679	60	-
chr16	81850207	81850208	A00758:247:H2MVHDSX3:2:1331:13259:32816/1	60	+
chr16	81851921	81851922	A00758:247:H2MVHDSX3:1:1273:26530:7576	60	+
chr16	82125195	82125196	A00758:247:H2MVHDSX3:1:1441:16866:3114/1	60	+
chr16	82156747	82156748	A00758:247:H2MVHDSX3:3:1350:29830:21934	60	-
chr16	82156749	82156750	A00758:247:H2MVHDSX3:2:1502:30309:4351	60	-
chr16	83902435	83902436	A00758:247:H2MVHDSX3:1:1171:10809:25942/1	60	-
chr16	83964072	83964073	A00758:247:H2MVHDSX3:1:2137:6307:27602/1	60	-
chr16	84067379	84067380	A00758:247:H2MVHDSX3:3:1645:31738:8954/1	60	-
chr16	84746708	84746709	A00758:247:H2MVHDSX3:2:2551:1118:5807	60	-
chr16	85305705	85305706	A00758:247:H2MVHDSX3:2:2372:15709:31422	60	-
chr16	85587011	85587012	A00758:247:H2MVHDSX3:1:1134:15763:26287/1	60	-
chr16	87727315	87727316	A00758:247:H2MVHDSX3:1:1120:24288:26866/1	60	-
chr16	87755959	87755960	A00758:247:H2MVHDSX3:4:2416:4399:18255	60	-
chr16	87755960	87755961	A00758:247:H2MVHDSX3:1:1102:3739:35086	60	-
chr16	87801416	87801417	A00758:247:H2MVHDSX3:1:1108:4336:28447	60	-
chr16	87986732	87986733	A00758:247:H2MVHDSX3:1:2634:8486:27680/1	60	-
chr16	87986733	87986734	A00758:247:H2MVHDSX3:2:1313:27823:8218/1	60	-
chr16	88602543	88602544	A00758:247:H2MVHDSX3:1:1439:31331:12602	60	-
chr16	88608718	88608719	A00758:247:H2MVHDSX3:2:2635:10863:22373/1	60	-
chr16	89103393	89103394	A00758:247:H2MVHDSX3:1:1150:25626:21699/1	60	-
chr16	89109811	89109812	A00758:247:H2MVHDSX3:1:1413:27507:28995/1	60	-
chr16	89130443	89130444	A00758:247:H2MVHDSX3:4:1540:6795:18709/1	60	-
chr16	89302458	89302459	A00758:247:H2MVHDSX3:1:1106:30581:4914/1	60	+
chr16	89329491	89329492	A00758:247:H2MVHDSX3:1:1131:13060:36479/1	60	+
chr16	89482348	89482349	A00758:247:H2MVHDSX3:1:1143:20509:10050/1	60	+
chr16	89487838	89487839	A00758:247:H2MVHDSX3:1:1512:2383:23093/1	60	+
chr16	89786266	89786267	A00758:247:H2MVHDSX3:3:1377:27751:19993	60	+
chr16	89789671	89789672	A00758:247:H2MVHDSX3:1:1103:19180:29168/1	60	-
chr16	89806331	89806332	A00758:247:H2MVHDSX3:4:1333:10872:15624/1	60	+
chr16	89811280	89811281	A00758:247:H2MVHDSX3:1:1150:23294:15154/1	60	-
chr16	89814033	89814034	A00758:247:H2MVHDSX3:1:1131:28601:30420/1	60	+
chr16	89979316	89979317	A00758:247:H2MVHDSX3:2:1350:20247:30107/1	60	-
chr16	89986461	89986462	A00758:247:H2MVHDSX3:1:2271:25500:13557/1	60	-
chr16	89986463	89986464	A00758:247:H2MVHDSX3:1:2631:31033:36793/1	60	-
chr16	90072053	90072054	A00758:247:H2MVHDSX3:2:2305:17906:10238	60	-
chr17	551973	551974	A00758:247:H2MVHDSX3:1:1118:2627:25739/1	60	+
chr17	1539927	1539928	A00758:247:H2MVHDSX3:3:2205:31331:29919/1	60	+
chr17	1816252	1816253	A00758:247:H2MVHDSX3:1:1243:4734:23187/1	60	+
chr17	1841557	1841558	A00758:247:H2MVHDSX3:1:1106:26259:22889/1	60	+
chr17	1848182	1848183	A00758:247:H2MVHDSX3:1:1124:19840:32597/1	60	+
chr17	1885909	1885910	A00758:247:H2MVHDSX3:1:1214:17806:2300/1	60	+
chr17	1921915	1921916	A00758:247:H2MVHDSX3:2:1460:11632:27023	60	-
chr17	2105206	2105207	A00758:247:H2MVHDSX3:1:1116:25753:34131/1	60	+
chr17	2134670	2134671	A00758:247:H2MVHDSX3:1:1214:11469:31657/1	60	-
chr17	2152744	2152745	A00758:247:H2MVHDSX3:2:1542:27688:21418/1	60	-
chr17	2152745	2152746	A00758:247:H2MVHDSX3:1:1171:4743:32064	60	-
chr17	2205163	2205164	A00758:247:H2MVHDSX3:3:1209:12120:9111/1	60	-
chr17	2211132	2211133	A00758:247:H2MVHDSX3:1:1102:23285:5744/1	60	+
chr17	2211134	2211135	A00758:247:H2MVHDSX3:3:2362:15582:29543	60	+
chr17	2229595	2229596	A00758:247:H2MVHDSX3:2:1460:32624:32941	60	-
chr17	2236414	2236415	A00758:247:H2MVHDSX3:1:1126:14724:8108/1	60	+
chr17	2249816	2249817	A00758:247:H2MVHDSX3:1:2665:23547:12555	60	-
chr17	2285194	2285195	A00758:247:H2MVHDSX3:1:1309:26051:30420/1	60	-
chr17	2333776	2333777	A00758:247:H2MVHDSX3:1:1257:25355:29904	60	-
chr17	2375748	2375749	A00758:247:H2MVHDSX3:3:1561:31322:10457/1	60	+
chr17	2429393	2429394	A00758:247:H2MVHDSX3:3:1470:29279:35916	60	-
chr17	2450047	2450048	A00758:247:H2MVHDSX3:3:2328:15374:7545/1	60	-
chr17	2450050	2450051	A00758:247:H2MVHDSX3:1:1112:21215:2848/1	60	-
chr17	2483719	2483720	A00758:247:H2MVHDSX3:2:1101:25979:32456/1	60	-
chr17	2490283	2490284	A00758:247:H2MVHDSX3:1:1160:32696:22545/1	60	+
chr17	2595767	2595768	A00758:247:H2MVHDSX3:1:2238:17255:11584/1	60	-
chr17	2596731	2596732	A00758:247:H2MVHDSX3:4:2372:20509:16752	60	+
chr17	2668817	2668818	A00758:247:H2MVHDSX3:3:1512:19931:6793	60	-
chr17	2769515	2769516	A00758:247:H2MVHDSX3:4:1373:5330:35712	60	-
chr17	3568145	3568146	A00758:247:H2MVHDSX3:4:2619:12870:36589	60	-
chr17	3720552	3720553	A00758:247:H2MVHDSX3:1:1161:31846:13683	60	+
chr17	4029131	4029132	A00758:247:H2MVHDSX3:1:1546:15176:15123/1	60	+
chr17	4032001	4032002	A00758:247:H2MVHDSX3:3:1143:11180:1344/1	60	-
chr17	4092849	4092850	A00758:247:H2MVHDSX3:1:1260:22643:14121	60	+
chr17	4117857	4117858	A00758:247:H2MVHDSX3:1:1102:21124:21073/1	60	+
chr17	4129995	4129996	A00758:247:H2MVHDSX3:2:1173:3676:16000	60	+
chr17	4191473	4191474	A00758:247:H2MVHDSX3:2:2508:18620:22153/1	60	+
chr17	4191535	4191536	A00758:247:H2MVHDSX3:1:1108:31349:20619/1	60	+
chr17	4250371	4250372	A00758:247:H2MVHDSX3:1:1132:15383:34679/1	60	+
chr17	4290467	4290468	A00758:247:H2MVHDSX3:1:2448:32579:7874/1	60	-
chr17	4296058	4296059	A00758:247:H2MVHDSX3:1:1252:24071:34225/1	60	+
chr17	4297349	4297350	A00758:247:H2MVHDSX3:1:1174:2383:25504/1	60	+
chr17	4332579	4332580	A00758:247:H2MVHDSX3:2:1161:21242:8970	60	+
chr17	4335319	4335320	A00758:247:H2MVHDSX3:1:1172:26332:17347/1	60	-
chr17	4335798	4335799	A00758:247:H2MVHDSX3:1:2625:6786:32002/1	60	+
chr17	4364185	4364186	A00758:247:H2MVHDSX3:1:2112:23773:3270	60	+
chr17	4546746	4546747	A00758:247:H2MVHDSX3:1:1112:26910:7106	60	-
chr17	4680933	4680934	A00758:247:H2MVHDSX3:1:1222:3016:13135/1	60	-
chr17	5048570	5048571	A00758:247:H2MVHDSX3:1:1206:13087:20149/1	60	-
chr17	5299572	5299573	A00758:247:H2MVHDSX3:1:1457:23104:30796/1	60	-
chr17	5330156	5330157	A00758:247:H2MVHDSX3:1:1107:5222:27320/1	60	+
chr17	5330157	5330158	A00758:247:H2MVHDSX3:2:2366:9200:12853	60	+
chr17	5340008	5340009	A00758:247:H2MVHDSX3:1:2556:8693:19523/1	60	+
chr17	5413860	5413861	A00758:247:H2MVHDSX3:1:1122:29912:7983/1	60	+
chr17	5431949	5431950	A00758:247:H2MVHDSX3:1:1119:32389:15687/1	60	-
chr17	6593457	6593458	A00758:247:H2MVHDSX3:1:2432:1678:32706	60	+
chr17	6593458	6593459	A00758:247:H2MVHDSX3:4:2228:3658:28588	60	+
chr17	6593544	6593545	A00758:247:H2MVHDSX3:3:1271:8024:31548	60	+
chr17	6602579	6602580	A00758:247:H2MVHDSX3:1:1117:2139:16501/1	60	+
chr17	6603488	6603489	A00758:247:H2MVHDSX3:1:1140:5710:20087/1	60	-
chr17	6645250	6645251	A00758:247:H2MVHDSX3:1:1230:14678:5776/1	60	+
chr17	7201667	7201668	A00758:247:H2MVHDSX3:1:1204:1488:32033/1	60	+
chr17	7202177	7202178	A00758:247:H2MVHDSX3:1:1205:28809:32722/1	60	+
chr17	7236644	7236645	A00758:247:H2MVHDSX3:1:1347:26350:10300	60	-
chr17	7341751	7341752	A00758:247:H2MVHDSX3:2:2269:28049:23703/1	60	-
chr17	7490451	7490452	A00758:247:H2MVHDSX3:4:1648:28113:18427	60	-
chr17	7532839	7532840	A00758:247:H2MVHDSX3:3:1129:23149:13589	60	-
chr17	7569546	7569547	A00758:247:H2MVHDSX3:1:1155:22815:13917/1	60	+
chr17	7598063	7598064	A00758:247:H2MVHDSX3:1:1158:10881:9752/1	60	+
chr17	7603522	7603523	A00758:247:H2MVHDSX3:1:2212:22417:29074/1	60	+
chr17	7607243	7607244	A00758:247:H2MVHDSX3:2:1168:10845:15389	60	-
chr17	7675267	7675268	A00758:247:H2MVHDSX3:1:1569:5909:17519/1	60	-
chr17	7681366	7681367	A00758:247:H2MVHDSX3:3:2669:22453:29543/1	60	+
chr17	7879276	7879277	A00758:247:H2MVHDSX3:4:1148:10827:30859	60	-
chr17	7949965	7949966	A00758:247:H2MVHDSX3:1:1161:8422:36871/1	60	+
chr17	8204687	8204688	A00758:247:H2MVHDSX3:1:1207:27389:5306	60	-
[truncated: 3,318 more rows]
