# Supplementary material for: HIV-1 capsid stability enables inositol phosphate-independent infection of target cells and promotes integration into genes
Source: PLoS Pathog. 2023 Jun 2;19(6):e1011423. doi: 10.1371/journal.ppat.1011423 (PMC10266667; doi:10.1371/journal.ppat.1011423)
Supplement: S1 Data — (TAR.GZ) [file ppat.1011423.s012.tar.gz › CEM_WT_A/CA_K203A/Unique_hg38_integration_sites/7845-GS-18.bed]

chr1	715907	715908	A01177:42:HHKNYDSX3:1:1147:11876:14888/1	60	-
chr1	784225	784226	A01177:42:HHKNYDSX3:1:1230:5728:19930/1	60	+
chr1	809532	809533	A01177:42:HHKNYDSX3:1:1133:1579:7733/1	60	+
chr1	813382	813383	A01177:42:HHKNYDSX3:1:1601:8576:6543/1	60	+
chr1	815552	815553	A01177:42:HHKNYDSX3:1:1250:14886:2785/1	60	+
chr1	832117	832118	A01177:42:HHKNYDSX3:1:1501:12879:33849	60	-
chr1	840007	840008	A01177:42:HHKNYDSX3:2:2664:10999:15499	60	+
chr1	844807	844808	A01177:42:HHKNYDSX3:2:1150:32389:27899	60	-
chr1	849018	849019	A01177:42:HHKNYDSX3:1:1202:12427:15687	60	-
chr1	952075	952076	A01177:42:HHKNYDSX3:1:2645:12997:14857/1	60	+
chr1	952076	952077	A01177:42:HHKNYDSX3:2:2302:9724:18865/1	60	+
chr1	1104919	1104920	A01177:42:HHKNYDSX3:1:2259:27480:20713	60	-
chr1	1299925	1299926	A01177:42:HHKNYDSX3:1:2428:28438:15734	60	+
chr1	1318994	1318995	A01177:42:HHKNYDSX3:1:1273:10791:10003	60	-
chr1	1395947	1395948	A01177:42:HHKNYDSX3:1:1654:25708:12978/1	60	-
chr1	1565116	1565117	A01177:42:HHKNYDSX3:1:1460:10538:35117/1	60	+
chr1	1652547	1652548	A01177:42:HHKNYDSX3:1:1105:16586:1438	60	+
chr1	1793054	1793055	A01177:42:HHKNYDSX3:1:1522:32669:18020/1	60	-
chr1	1836696	1836697	A01177:42:HHKNYDSX3:2:1519:14452:28087	60	+
chr1	1858089	1858090	A01177:42:HHKNYDSX3:1:1362:29957:19617/1	60	-
chr1	2120991	2120992	A01177:42:HHKNYDSX3:1:2314:27760:1407/1	60	+
chr1	2264232	2264233	A01177:42:HHKNYDSX3:1:1443:20175:4523/1	60	+
chr1	4718733	4718734	A01177:42:HHKNYDSX3:1:2641:17237:25019/1	60	+
chr1	5435484	5435485	A01177:42:HHKNYDSX3:2:2678:32687:24471	60	+
chr1	6745604	6745605	A01177:42:HHKNYDSX3:2:1255:13069:36025/1	60	-
chr1	7832491	7832492	A01177:42:HHKNYDSX3:2:2675:8847:8547	60	-
chr1	8419126	8419127	A01177:42:HHKNYDSX3:1:1232:7202:27398/1	60	-
chr1	8538670	8538671	A01177:42:HHKNYDSX3:1:1508:29215:25504/1	60	-
chr1	8539050	8539051	A01177:42:HHKNYDSX3:1:1106:29677:15655/1	60	-
chr1	8758687	8758688	A01177:42:HHKNYDSX3:1:1578:6397:17331	60	+
chr1	8774393	8774394	A01177:42:HHKNYDSX3:1:1518:17056:29841	60	-
chr1	9698804	9698805	A01177:42:HHKNYDSX3:2:2126:20085:14043/1	60	-
chr1	9745943	9745944	A01177:42:HHKNYDSX3:2:2414:5466:16720/1	60	+
chr1	9987119	9987120	A01177:42:HHKNYDSX3:1:2414:22417:25911	60	+
chr1	10277991	10277992	A01177:42:HHKNYDSX3:1:1143:24605:22185/1	60	+
chr1	11197908	11197909	A01177:42:HHKNYDSX3:2:2205:6659:33285	60	-
chr1	11200055	11200056	A01177:42:HHKNYDSX3:1:1115:16758:14544	60	+
chr1	11223560	11223561	A01177:42:HHKNYDSX3:1:1145:16740:20275/1	60	+
chr1	11229616	11229617	A01177:42:HHKNYDSX3:1:1116:11595:26522/1	60	+
chr1	11247234	11247235	A01177:42:HHKNYDSX3:1:1154:31937:34287	60	+
chr1	11247236	11247237	A01177:42:HHKNYDSX3:1:2270:29767:35196	60	+
chr1	11380341	11380342	A01177:42:HHKNYDSX3:1:2432:26802:3098	60	-
chr1	12166303	12166304	A01177:42:HHKNYDSX3:1:1616:8196:1251/1	60	+
chr1	12335154	12335155	A01177:42:HHKNYDSX3:2:2465:11397:24549	60	-
chr1	12374413	12374414	A01177:42:HHKNYDSX3:1:1147:32687:20713/1	60	-
chr1	12420064	12420065	A01177:42:HHKNYDSX3:1:1104:20546:33191	60	-
chr1	15290917	15290918	A01177:42:HHKNYDSX3:1:2535:17870:26897	60	+
chr1	15626920	15626921	A01177:42:HHKNYDSX3:1:2626:3504:14920	60	+
chr1	15875942	15875943	A01177:42:HHKNYDSX3:1:1115:20645:15734	60	+
chr1	15906816	15906817	A01177:42:HHKNYDSX3:1:1348:4969:30044/1	60	-
chr1	16937382	16937383	A01177:42:HHKNYDSX3:1:1111:13187:31469	60	+
chr1	17518661	17518662	A01177:42:HHKNYDSX3:2:2131:28583:23750/1	60	+
chr1	18757880	18757881	A01177:42:HHKNYDSX3:2:2114:5394:25989/1	60	+
chr1	19185810	19185811	A01177:42:HHKNYDSX3:1:1576:14244:35368	60	-
chr1	19195538	19195539	A01177:42:HHKNYDSX3:1:2636:29794:10441/1	60	+
chr1	19198824	19198825	A01177:42:HHKNYDSX3:1:1223:24686:3443/1	60	+
chr1	19293068	19293069	A01177:42:HHKNYDSX3:1:1115:24225:15984/1	60	+
chr1	19599141	19599142	A01177:42:HHKNYDSX3:2:1623:26784:18505/1	60	-
chr1	19602247	19602248	A01177:42:HHKNYDSX3:1:1112:14705:7044/1	60	+
chr1	20900922	20900923	A01177:42:HHKNYDSX3:1:1256:30083:33332/1	60	-
chr1	20901619	20901620	A01177:42:HHKNYDSX3:1:1223:19651:2206/1	60	-
chr1	20949237	20949238	A01177:42:HHKNYDSX3:1:1173:7102:18646/1	60	+
chr1	21082180	21082181	A01177:42:HHKNYDSX3:1:2266:18602:22780	60	+
chr1	21118707	21118708	A01177:42:HHKNYDSX3:1:2118:8350:7467/1	60	+
chr1	21128508	21128509	A01177:42:HHKNYDSX3:1:2272:15808:19758	60	-
chr1	21152443	21152444	A01177:42:HHKNYDSX3:1:1157:26874:25551	60	+
chr1	21745913	21745914	A01177:42:HHKNYDSX3:1:1119:22218:32456/1	60	+
chr1	22088806	22088807	A01177:42:HHKNYDSX3:1:1154:20428:23406	60	-
chr1	22095857	22095858	A01177:42:HHKNYDSX3:1:1130:30508:8797/1	60	+
chr1	22149769	22149770	A01177:42:HHKNYDSX3:2:1552:6958:10723/1	60	-
chr1	22458571	22458572	A01177:42:HHKNYDSX3:1:1367:32913:5102/1	60	-
chr1	23032090	23032091	A01177:42:HHKNYDSX3:1:1277:14968:30608/1	60	-
chr1	23068672	23068673	A01177:42:HHKNYDSX3:1:1433:2871:36370	60	-
chr1	23077428	23077429	A01177:42:HHKNYDSX3:1:2319:16812:5932/1	60	+
chr1	23312818	23312819	A01177:42:HHKNYDSX3:1:2176:7455:21261	60	-
chr1	23313551	23313552	A01177:42:HHKNYDSX3:1:1103:16830:33708	60	-
chr1	23767527	23767528	A01177:42:HHKNYDSX3:1:2226:9896:35853/1	60	+
chr1	23767529	23767530	A01177:42:HHKNYDSX3:1:1108:11623:15139/1	60	+
chr1	24902161	24902162	A01177:42:HHKNYDSX3:1:1137:19000:21433/1	60	+
chr1	25242556	25242557	A01177:42:HHKNYDSX3:1:1103:28022:17863	60	-
chr1	25437111	25437112	A01177:42:HHKNYDSX3:1:1603:26115:13025/1	60	+
chr1	26239661	26239662	A01177:42:HHKNYDSX3:1:1169:6081:30311/1	60	+
chr1	26729949	26729950	A01177:42:HHKNYDSX3:1:1138:8278:11725/1	60	-
chr1	27818496	27818497	A01177:42:HHKNYDSX3:1:2155:26476:26678	60	-
chr1	28058938	28058939	A01177:42:HHKNYDSX3:1:1119:23384:9956/1	60	+
chr1	28467802	28467803	A01177:42:HHKNYDSX3:1:1217:18313:34084/1	60	+
chr1	28471529	28471530	A01177:42:HHKNYDSX3:1:2335:8250:28714/1	60	-
chr1	28471530	28471531	A01177:42:HHKNYDSX3:2:2232:21549:13636/1	60	-
chr1	28688204	28688205	A01177:42:HHKNYDSX3:2:1339:32307:3834/1	60	+
chr1	28768645	28768646	A01177:42:HHKNYDSX3:1:1249:32678:31688/1	60	-
chr1	28768646	28768647	A01177:42:HHKNYDSX3:2:2378:2121:1658/1	60	-
chr1	28925115	28925116	A01177:42:HHKNYDSX3:1:2302:29360:10316/1	60	+
chr1	28996054	28996055	A01177:42:HHKNYDSX3:2:2426:10710:17722	60	-
chr1	31005851	31005852	A01177:42:HHKNYDSX3:1:1373:11171:3114/1	60	-
chr1	31233140	31233141	A01177:42:HHKNYDSX3:2:1249:20374:9596	60	+
chr1	31916442	31916443	A01177:42:HHKNYDSX3:1:1108:5475:14074/1	60	-
chr1	32037691	32037692	A01177:42:HHKNYDSX3:1:1311:25120:16877/1	60	-
chr1	32134126	32134127	A01177:42:HHKNYDSX3:2:1575:12500:8735/1	60	+
chr1	32157529	32157530	A01177:42:HHKNYDSX3:1:1132:9444:35728/1	60	-
chr1	33544361	33544362	A01177:42:HHKNYDSX3:1:2453:21649:16626	60	+
chr1	34793103	34793104	A01177:42:HHKNYDSX3:2:1109:11234:32315	60	-
chr1	35274328	35274329	A01177:42:HHKNYDSX3:1:1264:16667:34648/1	60	+
chr1	35315509	35315510	A01177:42:HHKNYDSX3:1:1112:9851:34209/1	60	-
chr1	35343802	35343803	A01177:42:HHKNYDSX3:1:1107:2040:8155/1	60	-
chr1	35366828	35366829	A01177:42:HHKNYDSX3:1:1228:5710:22999/1	60	+
chr1	35646944	35646945	A01177:42:HHKNYDSX3:1:1331:10673:1501/1	60	-
chr1	35787461	35787462	A01177:42:HHKNYDSX3:1:1152:29604:30060	60	+
chr1	35820501	35820502	A01177:42:HHKNYDSX3:2:2175:7012:15671/1	60	-
chr1	35852583	35852584	A01177:42:HHKNYDSX3:1:1269:29830:18552/1	60	-
chr1	35977240	35977241	A01177:42:HHKNYDSX3:1:1407:22309:8343/1	60	-
chr1	36034424	36034425	A01177:42:HHKNYDSX3:1:2226:24650:5384/1	60	-
chr1	36062630	36062631	A01177:42:HHKNYDSX3:1:1110:10782:28714	60	+
chr1	36282314	36282315	A01177:42:HHKNYDSX3:1:2675:11243:12446/1	60	-
chr1	37520234	37520235	A01177:42:HHKNYDSX3:2:1671:16640:26584	60	-
chr1	39152437	39152438	A01177:42:HHKNYDSX3:1:1351:15447:24330/1	60	+
chr1	39267254	39267255	A01177:42:HHKNYDSX3:1:1131:1768:28886	60	+
chr1	39335736	39335737	A01177:42:HHKNYDSX3:1:1176:4806:18176/1	60	-
chr1	39377255	39377256	A01177:42:HHKNYDSX3:1:1567:32533:14998	60	-
chr1	39470416	39470417	A01177:42:HHKNYDSX3:1:2451:3061:12806/1	60	+
chr1	39877743	39877744	A01177:42:HHKNYDSX3:2:2201:14470:19006/1	60	-
chr1	40054249	40054250	A01177:42:HHKNYDSX3:2:1218:10565:2347/1	60	-
chr1	40192015	40192016	A01177:42:HHKNYDSX3:1:1127:20455:7513/1	60	-
chr1	40213161	40213162	A01177:42:HHKNYDSX3:1:1107:32452:25880/1	60	+
chr1	42191208	42191209	A01177:42:HHKNYDSX3:1:1572:27914:1924	60	+
chr1	42245176	42245177	A01177:42:HHKNYDSX3:1:1160:6858:25614/1	60	-
chr1	42245177	42245178	A01177:42:HHKNYDSX3:1:1169:27172:15608/1	60	-
chr1	42245178	42245179	A01177:42:HHKNYDSX3:2:1134:12952:12023/1	60	-
chr1	42293762	42293763	A01177:42:HHKNYDSX3:1:2353:16703:29857/1	60	-
chr1	42712959	42712960	A01177:42:HHKNYDSX3:1:1108:31213:13056/1	60	+
chr1	42770155	42770156	A01177:42:HHKNYDSX3:1:1107:11559:24518/1	60	+
chr1	42789085	42789086	A01177:42:HHKNYDSX3:1:1427:14760:33818/1	60	+
chr1	43171433	43171434	A01177:42:HHKNYDSX3:1:1177:25699:25144	60	+
chr1	43171435	43171436	A01177:42:HHKNYDSX3:2:1511:18701:24079	60	+
chr1	43740606	43740607	A01177:42:HHKNYDSX3:1:1214:23583:26929/1	60	-
chr1	43773668	43773669	A01177:42:HHKNYDSX3:1:1106:15302:36824/1	60	+
chr1	43825208	43825209	A01177:42:HHKNYDSX3:2:2129:21513:28698	60	-
chr1	44606925	44606926	A01177:42:HHKNYDSX3:1:1314:14488:3474	60	+
chr1	44781023	44781024	A01177:42:HHKNYDSX3:2:1455:24560:24768	60	-
chr1	44941547	44941548	A01177:42:HHKNYDSX3:1:1121:24514:34835/1	60	-
chr1	44959873	44959874	A01177:42:HHKNYDSX3:1:1349:7184:36479	60	-
chr1	45629087	45629088	A01177:42:HHKNYDSX3:1:2623:28330:11537	60	-
chr1	45863179	45863180	A01177:42:HHKNYDSX3:1:1146:28275:27164/1	60	-
chr1	45928080	45928081	A01177:42:HHKNYDSX3:2:2338:32452:2738/1	60	-
chr1	45981987	45981988	A01177:42:HHKNYDSX3:1:1529:31611:36385	60	+
chr1	46078324	46078325	A01177:42:HHKNYDSX3:1:1201:4951:17801	60	+
chr1	46089772	46089773	A01177:42:HHKNYDSX3:1:1663:11288:26490/1	60	+
chr1	46089773	46089774	A01177:42:HHKNYDSX3:1:2308:12020:5838	60	+
chr1	46681404	46681405	A01177:42:HHKNYDSX3:1:1136:18069:17221/1	60	-
chr1	47395026	47395027	A01177:42:HHKNYDSX3:2:2222:21368:36871	60	+
chr1	48766422	48766423	A01177:42:HHKNYDSX3:2:1253:15347:18302/1	60	-
chr1	48766423	48766424	A01177:42:HHKNYDSX3:1:2213:6623:17284	60	-
chr1	51248272	51248273	A01177:42:HHKNYDSX3:1:1248:1307:3349	60	-
chr1	51402830	51402831	A01177:42:HHKNYDSX3:1:2331:5972:12085/1	60	-
chr1	51746119	51746120	A01177:42:HHKNYDSX3:2:1140:1425:11725/1	60	+
chr1	51748406	51748407	A01177:42:HHKNYDSX3:2:1414:6515:33912/1	60	-
chr1	51820422	51820423	A01177:42:HHKNYDSX3:1:1328:24234:11334/1	60	+
chr1	52080997	52080998	A01177:42:HHKNYDSX3:1:1429:6659:6981	60	+
chr1	52470564	52470565	A01177:42:HHKNYDSX3:1:1113:8079:17487/1	60	-
chr1	52860711	52860712	A01177:42:HHKNYDSX3:1:1105:1298:34240/1	60	+
chr1	54419080	54419081	A01177:42:HHKNYDSX3:1:1636:22887:28698/1	60	+
chr1	54545235	54545236	A01177:42:HHKNYDSX3:1:1645:23466:13416	60	-
chr1	55205182	55205183	A01177:42:HHKNYDSX3:1:2642:5990:4820	60	-
chr1	57441592	57441593	A01177:42:HHKNYDSX3:2:2648:3803:35383	60	+
chr1	58248775	58248776	A01177:42:HHKNYDSX3:1:1375:18945:1736/1	60	+
chr1	62653648	62653649	A01177:42:HHKNYDSX3:1:1173:9842:14967/1	60	-
chr1	63401434	63401435	A01177:42:HHKNYDSX3:1:2335:27091:21324	60	-
chr1	67022660	67022661	A01177:42:HHKNYDSX3:1:1670:26539:35650/1	60	+
chr1	67037887	67037888	A01177:42:HHKNYDSX3:1:1122:3866:29763/1	60	+
chr1	67378959	67378960	A01177:42:HHKNYDSX3:2:2365:17571:8750	60	-
chr1	68481098	68481099	A01177:42:HHKNYDSX3:1:1116:27688:4539/1	60	-
chr1	69092606	69092607	A01177:42:HHKNYDSX3:1:2219:17345:32816	60	+
chr1	72177068	72177069	A01177:42:HHKNYDSX3:1:1101:10583:7983/1	60	+
chr1	72209620	72209621	A01177:42:HHKNYDSX3:1:1221:12735:13463/1	60	+
chr1	73596419	73596420	A01177:42:HHKNYDSX3:1:1266:30671:24361/1	60	+
chr1	73596425	73596426	A01177:42:HHKNYDSX3:2:1269:25997:30608	60	+
chr1	74755417	74755418	A01177:42:HHKNYDSX3:1:1145:31991:28307	60	+
chr1	75856322	75856323	A01177:42:HHKNYDSX3:1:2247:30481:15608	60	-
chr1	75856324	75856325	A01177:42:HHKNYDSX3:1:1268:4435:27023/1	60	-
chr1	75898296	75898297	A01177:42:HHKNYDSX3:1:2145:19831:28009/1	60	+
chr1	77342046	77342047	A01177:42:HHKNYDSX3:1:1673:18014:29434	60	+
chr1	77772477	77772478	A01177:42:HHKNYDSX3:2:2245:22697:18881/1	60	-
chr1	81855218	81855219	A01177:42:HHKNYDSX3:1:2567:3830:11506	60	-
chr1	84289856	84289857	A01177:42:HHKNYDSX3:1:1101:2555:10645/1	60	+
chr1	84538885	84538886	A01177:42:HHKNYDSX3:1:1133:2528:3521/1	60	+
chr1	85740922	85740923	A01177:42:HHKNYDSX3:2:1314:15483:11397/1	60	+
chr1	86884458	86884459	A01177:42:HHKNYDSX3:1:1308:7193:9439	60	-
chr1	86990900	86990901	A01177:42:HHKNYDSX3:2:1433:10248:10598	60	+
chr1	87340930	87340931	A01177:42:HHKNYDSX3:1:2671:27227:5525	60	-
chr1	87340932	87340933	A01177:42:HHKNYDSX3:1:1439:28375:4006/1	60	-
chr1	88772075	88772076	A01177:42:HHKNYDSX3:1:1116:12726:33802/1	60	+
chr1	88887909	88887910	A01177:42:HHKNYDSX3:1:1105:14091:2722/1	60	+
chr1	88952490	88952491	A01177:42:HHKNYDSX3:1:1640:32244:16877/1	60	-
chr1	89866688	89866689	A01177:42:HHKNYDSX3:2:2568:16604:5321	60	-
chr1	89866689	89866690	A01177:42:HHKNYDSX3:2:1304:4038:31344	60	-
chr1	90333688	90333689	A01177:42:HHKNYDSX3:1:1667:5240:21057/1	60	-
chr1	92355467	92355468	A01177:42:HHKNYDSX3:1:1121:17897:4523	60	-
chr1	92367251	92367252	A01177:42:HHKNYDSX3:1:1105:9344:25692/1	60	+
chr1	92614720	92614721	A01177:42:HHKNYDSX3:2:1117:30535:23312/1	60	-
chr1	92614722	92614723	A01177:42:HHKNYDSX3:2:1171:1036:7889	60	-
chr1	92928971	92928972	A01177:42:HHKNYDSX3:1:1162:29686:8938/1	60	+
chr1	93187452	93187453	A01177:42:HHKNYDSX3:1:1502:31177:11835/1	60	+
chr1	93214275	93214276	A01177:42:HHKNYDSX3:1:2433:31919:31594	60	-
chr1	94228540	94228541	A01177:42:HHKNYDSX3:1:1148:3830:11475/1	60	+
chr1	94438189	94438190	A01177:42:HHKNYDSX3:2:2228:8983:3364	60	+
chr1	96775622	96775623	A01177:42:HHKNYDSX3:1:2352:19687:16830	60	+
chr1	97778776	97778777	A01177:42:HHKNYDSX3:2:2119:13973:28698/1	60	-
chr1	99915001	99915002	A01177:42:HHKNYDSX3:2:2648:2998:12383/1	60	+
chr1	100785392	100785393	A01177:42:HHKNYDSX3:1:2235:20464:24752	60	-
chr1	100906448	100906449	A01177:42:HHKNYDSX3:2:1131:32452:22216	60	+
chr1	100972491	100972492	A01177:42:HHKNYDSX3:2:1246:24930:5869/1	60	+
chr1	101672015	101672016	A01177:42:HHKNYDSX3:2:1143:29550:35509	60	-
chr1	103541988	103541989	A01177:42:HHKNYDSX3:1:1463:21676:1579	60	-
chr1	105556605	105556606	A01177:42:HHKNYDSX3:2:2553:24569:11350/1	60	-
chr1	107028375	107028376	A01177:42:HHKNYDSX3:1:2224:21540:19507/1	60	+
chr1	107808748	107808749	A01177:42:HHKNYDSX3:1:1650:22833:11882/1	60	+
chr1	107929618	107929619	A01177:42:HHKNYDSX3:2:1636:16378:31015/1	60	+
chr1	109078853	109078854	A01177:42:HHKNYDSX3:2:2337:25988:35133/1	60	-
chr1	109196148	109196149	A01177:42:HHKNYDSX3:2:2523:16043:8390	60	-
chr1	109206163	109206164	A01177:42:HHKNYDSX3:1:2637:29758:18991	60	+
chr1	109419129	109419130	A01177:42:HHKNYDSX3:1:1226:1063:31203	60	+
chr1	109562383	109562384	A01177:42:HHKNYDSX3:2:2214:25129:16078	60	-
chr1	109584733	109584734	A01177:42:HHKNYDSX3:1:1110:3115:23703/1	60	-
chr1	109587143	109587144	A01177:42:HHKNYDSX3:1:2316:28348:17300	60	+
chr1	109593966	109593967	A01177:42:HHKNYDSX3:1:1176:12970:8985/1	60	+
chr1	109706011	109706012	A01177:42:HHKNYDSX3:2:1245:18213:17159	60	-
chr1	109796023	109796024	A01177:42:HHKNYDSX3:1:1307:26033:17487/1	60	+
chr1	110360954	110360955	A01177:42:HHKNYDSX3:1:1474:20329:28776/1	60	-
chr1	111120323	111120324	A01177:42:HHKNYDSX3:1:1137:25102:6825/1	60	-
chr1	111159643	111159644	A01177:42:HHKNYDSX3:1:1120:10945:4006/1	60	+
chr1	113771244	113771245	A01177:42:HHKNYDSX3:1:1113:28962:7404/1	60	-
chr1	114397078	114397079	A01177:42:HHKNYDSX3:1:1110:28266:16908/1	60	+
chr1	114406506	114406507	A01177:42:HHKNYDSX3:2:1266:8368:7717	60	-
chr1	114622324	114622325	A01177:42:HHKNYDSX3:2:2642:10068:29199	60	+
chr1	115014717	115014718	A01177:42:HHKNYDSX3:1:2449:23231:16141/1	60	-
chr1	115571646	115571647	A01177:42:HHKNYDSX3:1:2256:29478:32189	60	+
chr1	117441486	117441487	A01177:42:HHKNYDSX3:1:1609:27462:33677/1	60	-
chr1	119305541	119305542	A01177:42:HHKNYDSX3:1:2626:23954:13448/1	60	+
chr1	121520052	121520053	A01177:42:HHKNYDSX3:1:2448:32633:23249	60	-
chr1	146166446	146166447	A01177:42:HHKNYDSX3:1:2370:32425:15562/1	60	+
chr1	146977666	146977667	A01177:42:HHKNYDSX3:1:1131:9796:36057/1	60	-
chr1	149402109	149402110	A01177:42:HHKNYDSX3:1:1132:16821:36699/1	60	+
chr1	149424044	149424045	A01177:42:HHKNYDSX3:1:2304:31566:20525/1	60	+
chr1	149925522	149925523	A01177:42:HHKNYDSX3:1:1102:18141:31563/1	60	-
chr1	150019647	150019648	A01177:42:HHKNYDSX3:1:2628:19578:33771/1	60	+
chr1	150088161	150088162	A01177:42:HHKNYDSX3:1:1113:21576:16063/1	60	+
chr1	150089223	150089224	A01177:42:HHKNYDSX3:1:1218:24514:20744/1	60	+
chr1	150096181	150096182	A01177:42:HHKNYDSX3:1:2249:9290:3239/1	60	+
chr1	150098054	150098055	A01177:42:HHKNYDSX3:1:1148:3983:36104/1	60	+
chr1	150220698	150220699	A01177:42:HHKNYDSX3:1:1105:21395:13714/1	60	+
chr1	150227401	150227402	A01177:42:HHKNYDSX3:1:1103:22761:36996/1	60	+
chr1	150424307	150424308	A01177:42:HHKNYDSX3:1:1431:25970:19445	60	+
chr1	150607062	150607063	A01177:42:HHKNYDSX3:2:2614:3242:23171/1	60	+
chr1	150680580	150680581	A01177:42:HHKNYDSX3:1:1325:10637:11021/1	60	+
chr1	150683111	150683112	A01177:42:HHKNYDSX3:2:2549:19461:7357	60	+
chr1	150823991	150823992	A01177:42:HHKNYDSX3:1:1169:2962:29450/1	60	+
chr1	150834387	150834388	A01177:42:HHKNYDSX3:1:1610:20618:10019	60	-
chr1	151118138	151118139	A01177:42:HHKNYDSX3:1:1102:9805:2096/1	60	+
chr1	151178736	151178737	A01177:42:HHKNYDSX3:1:1173:24813:29935/1	60	-
chr1	151262112	151262113	A01177:42:HHKNYDSX3:1:1137:16929:34287	60	+
chr1	153641711	153641712	A01177:42:HHKNYDSX3:1:2629:25084:34914	60	+
chr1	153763626	153763627	A01177:42:HHKNYDSX3:1:1123:31403:34929/1	60	-
chr1	153864659	153864660	A01177:42:HHKNYDSX3:2:1619:21929:2769/1	60	-
chr1	154170621	154170622	A01177:42:HHKNYDSX3:1:1108:17598:34538/1	60	-
chr1	154595162	154595163	A01177:42:HHKNYDSX3:1:2259:16495:5040/1	60	+
chr1	154617856	154617857	A01177:42:HHKNYDSX3:1:1612:21160:14716/1	60	-
chr1	154618090	154618091	A01177:42:HHKNYDSX3:2:2448:13675:18411	60	+
chr1	155062520	155062521	A01177:42:HHKNYDSX3:1:1378:4960:21793/1	60	-
chr1	155152360	155152361	A01177:42:HHKNYDSX3:1:2468:11605:1955/1	60	+
chr1	155413480	155413481	A01177:42:HHKNYDSX3:1:1443:31647:11616/1	60	-
chr1	155482328	155482329	A01177:42:HHKNYDSX3:1:1157:15347:20682	60	+
chr1	155488370	155488371	A01177:42:HHKNYDSX3:1:1315:9923:4429	60	-
chr1	155531513	155531514	A01177:42:HHKNYDSX3:1:1219:23249:33113/1	60	-
chr1	155780657	155780658	A01177:42:HHKNYDSX3:1:1312:19931:29997/1	60	+
chr1	155801049	155801050	A01177:42:HHKNYDSX3:1:1201:22453:9878/1	60	+
chr1	155816933	155816934	A01177:42:HHKNYDSX3:1:2631:27742:35759	60	+
chr1	155901303	155901304	A01177:42:HHKNYDSX3:1:1113:28610:31438	60	-
chr1	155907323	155907324	A01177:42:HHKNYDSX3:2:2558:25617:25347	60	+
chr1	156163512	156163513	A01177:42:HHKNYDSX3:1:1136:7645:32111	60	-
chr1	156317321	156317322	A01177:42:HHKNYDSX3:1:2222:9236:15608/1	60	+
chr1	156322655	156322656	A01177:42:HHKNYDSX3:2:2215:4327:17440	60	+
chr1	156780919	156780920	A01177:42:HHKNYDSX3:1:2265:13720:21652	60	-
chr1	157047805	157047806	A01177:42:HHKNYDSX3:1:2559:20618:19789/1	60	-
chr1	159054277	159054278	A01177:42:HHKNYDSX3:1:1210:9046:13150/1	60	-
chr1	160316044	160316045	A01177:42:HHKNYDSX3:2:2113:2700:29841	60	-
chr1	160316045	160316046	A01177:42:HHKNYDSX3:1:1123:12057:22561/1	60	-
chr1	160318613	160318614	A01177:42:HHKNYDSX3:1:1132:27751:35493/1	60	-
chr1	160323576	160323577	A01177:42:HHKNYDSX3:1:1140:2275:33426	60	-
chr1	160326904	160326905	A01177:42:HHKNYDSX3:1:1118:3540:19711/1	60	+
chr1	160328590	160328591	A01177:42:HHKNYDSX3:1:1124:1561:3129/1	60	+
chr1	160328592	160328593	A01177:42:HHKNYDSX3:1:2447:22191:18411	60	+
chr1	160444785	160444786	A01177:42:HHKNYDSX3:1:2156:14362:36855	60	+
chr1	160562016	160562017	A01177:42:HHKNYDSX3:2:2526:30300:27602/1	60	-
chr1	160597321	160597322	A01177:42:HHKNYDSX3:2:1669:9028:4319/1	60	+
chr1	161065084	161065085	A01177:42:HHKNYDSX3:1:1119:32777:13260/1	60	+
chr1	161345940	161345941	A01177:42:HHKNYDSX3:2:1501:1362:32847/1	60	+
chr1	161428074	161428075	A01177:42:HHKNYDSX3:2:2305:19352:17973/1	60	+
chr1	161828095	161828096	A01177:42:HHKNYDSX3:2:1501:23954:23563/1	60	-
chr1	162462846	162462847	A01177:42:HHKNYDSX3:2:1451:3947:25269	60	+
chr1	165761181	165761182	A01177:42:HHKNYDSX3:1:2167:1099:33896	60	-
chr1	165864281	165864282	A01177:42:HHKNYDSX3:1:2402:13892:6637	60	+
chr1	166653001	166653002	A01177:42:HHKNYDSX3:1:1439:28140:5102/1	60	+
chr1	166653003	166653004	A01177:42:HHKNYDSX3:1:1101:8323:33317/1	60	+
chr1	167303618	167303619	A01177:42:HHKNYDSX3:1:1102:7346:10332/1	60	+
chr1	167973082	167973083	A01177:42:HHKNYDSX3:1:1145:23041:9111/1	60	-
chr1	168377573	168377574	A01177:42:HHKNYDSX3:1:1249:2926:12696	60	-
chr1	170684675	170684676	A01177:42:HHKNYDSX3:2:1537:26811:34021	60	+
chr1	171707059	171707060	A01177:42:HHKNYDSX3:1:1102:4860:16454/1	60	-
chr1	171707532	171707533	A01177:42:HHKNYDSX3:1:1128:12581:26819/1	60	+
chr1	172581223	172581224	A01177:42:HHKNYDSX3:1:2312:18457:28729/1	60	-
chr1	172584835	172584836	A01177:42:HHKNYDSX3:1:1625:11749:10034/1	60	+
chr1	172617810	172617811	A01177:42:HHKNYDSX3:2:2628:15103:6167	60	-
chr1	173327935	173327936	A01177:42:HHKNYDSX3:2:2466:8142:6543	60	+
chr1	173723959	173723960	A01177:42:HHKNYDSX3:1:1141:17210:24439/1	60	+
chr1	174407004	174407005	A01177:42:HHKNYDSX3:1:1163:5927:2018/1	60	-
chr1	174426417	174426418	A01177:42:HHKNYDSX3:1:1164:7229:4554/1	60	-
chr1	175012901	175012902	A01177:42:HHKNYDSX3:1:1535:12545:17895/1	60	-
chr1	176506264	176506265	A01177:42:HHKNYDSX3:2:1364:14091:24236/1	60	+
chr1	179114329	179114330	A01177:42:HHKNYDSX3:2:1366:27425:9502	60	+
chr1	179295957	179295958	A01177:42:HHKNYDSX3:1:2301:30237:9392/1	60	-
chr1	179315072	179315073	A01177:42:HHKNYDSX3:1:1377:16206:12461/1	60	+
chr1	180049539	180049540	A01177:42:HHKNYDSX3:2:1206:23782:15969/1	60	-
chr1	180346213	180346214	A01177:42:HHKNYDSX3:1:1101:7645:21057/1	60	-
chr1	180776231	180776232	A01177:42:HHKNYDSX3:1:1131:10637:5290/1	60	-
chr1	184318900	184318901	A01177:42:HHKNYDSX3:1:1245:29740:6245/1	60	-
chr1	184705415	184705416	A01177:42:HHKNYDSX3:1:1118:3992:15358/1	60	+
chr1	185152117	185152118	A01177:42:HHKNYDSX3:1:1174:12020:15107/1	60	-
chr1	186326233	186326234	A01177:42:HHKNYDSX3:1:2243:7817:31532	60	-
chr1	189309112	189309113	A01177:42:HHKNYDSX3:1:1162:9173:8202/1	60	-
chr1	190795092	190795093	A01177:42:HHKNYDSX3:1:1124:21893:14450	60	+
chr1	192081783	192081784	A01177:42:HHKNYDSX3:2:1131:20347:25520/1	60	-
chr1	192188784	192188785	A01177:42:HHKNYDSX3:1:1178:9299:22420/1	60	+
chr1	192972170	192972171	A01177:42:HHKNYDSX3:1:2139:2691:29888/1	60	+
chr1	193018319	193018320	A01177:42:HHKNYDSX3:1:1620:11541:33129/1	60	+
chr1	193089215	193089216	A01177:42:HHKNYDSX3:2:2619:21549:13103/1	60	+
chr1	193190281	193190282	A01177:42:HHKNYDSX3:1:2115:28375:21699/1	60	+
chr1	193239764	193239765	A01177:42:HHKNYDSX3:1:2377:4734:15358/1	60	-
chr1	194688660	194688661	A01177:42:HHKNYDSX3:2:2101:7410:4335	60	-
chr1	195162859	195162860	A01177:42:HHKNYDSX3:1:1144:11288:2754/1	60	+
chr1	195293768	195293769	A01177:42:HHKNYDSX3:1:1201:30029:25911/1	60	+
chr1	195550010	195550011	A01177:42:HHKNYDSX3:1:1337:2076:20713	60	-
chr1	195834662	195834663	A01177:42:HHKNYDSX3:1:1216:12418:13041/1	60	+
chr1	195834664	195834665	A01177:42:HHKNYDSX3:1:2530:32877:30718/1	60	+
chr1	197096780	197096781	A01177:42:HHKNYDSX3:1:2661:30779:24799	60	-
chr1	198276771	198276772	A01177:42:HHKNYDSX3:1:2473:17806:6245/1	60	-
chr1	198291704	198291705	A01177:42:HHKNYDSX3:1:1130:19379:24815/1	60	+
chr1	198305800	198305801	A01177:42:HHKNYDSX3:2:1325:15447:2002	60	-
chr1	199033406	199033407	A01177:42:HHKNYDSX3:1:1118:5692:16485/1	60	+
chr1	199069348	199069349	A01177:42:HHKNYDSX3:1:1229:31467:34820/1	60	+
chr1	199375091	199375092	A01177:42:HHKNYDSX3:1:1331:29487:2581/1	60	-
chr1	199625216	199625217	A01177:42:HHKNYDSX3:2:2509:4164:15436	60	-
chr1	200585010	200585011	A01177:42:HHKNYDSX3:1:1142:7120:34366/1	60	-
chr1	200986183	200986184	A01177:42:HHKNYDSX3:1:1103:11270:9204/1	60	+
chr1	200986186	200986187	A01177:42:HHKNYDSX3:2:2541:13856:15624/1	60	+
chr1	202473591	202473592	A01177:42:HHKNYDSX3:1:1167:25816:5838/1	60	-
chr1	202488885	202488886	A01177:42:HHKNYDSX3:1:2506:21576:18286/1	60	-
chr1	203878864	203878865	A01177:42:HHKNYDSX3:1:1232:7319:8970/1	60	-
chr1	204171217	204171218	A01177:42:HHKNYDSX3:1:2640:24912:36933/1	60	+
chr1	205088829	205088830	A01177:42:HHKNYDSX3:2:1625:5358:30749	60	-
chr1	205741356	205741357	A01177:42:HHKNYDSX3:1:2661:8910:17832/1	60	+
chr1	206651171	206651172	A01177:42:HHKNYDSX3:1:1301:29288:25598	60	+
chr1	207777396	207777397	A01177:42:HHKNYDSX3:1:2217:28501:34663/1	60	-
chr1	209737926	209737927	A01177:42:HHKNYDSX3:2:1511:8377:27743/1	60	+
chr1	209875182	209875183	A01177:42:HHKNYDSX3:1:2261:8775:5666	60	+
chr1	211753826	211753827	A01177:42:HHKNYDSX3:1:1104:13458:10081/1	60	+
chr1	211753827	211753828	A01177:42:HHKNYDSX3:1:2564:8829:8735	60	+
chr1	211753828	211753829	A01177:42:HHKNYDSX3:1:1258:11605:25880	60	+
chr1	211834816	211834817	A01177:42:HHKNYDSX3:1:1308:20094:3975	60	+
chr1	212038653	212038654	A01177:42:HHKNYDSX3:1:1324:12255:8187	60	-
chr1	212069922	212069923	A01177:42:HHKNYDSX3:1:1102:27570:9972/1	60	+
chr1	212073953	212073954	A01177:42:HHKNYDSX3:1:1201:17580:11115/1	60	-
chr1	215608007	215608008	A01177:42:HHKNYDSX3:1:1102:29604:25269/1	60	-
chr1	215901708	215901709	A01177:42:HHKNYDSX3:1:1175:10176:3020/1	60	-
chr1	217134098	217134099	A01177:42:HHKNYDSX3:1:1257:32597:27727/1	60	-
chr1	217595593	217595594	A01177:42:HHKNYDSX3:2:2556:2148:7686	60	+
chr1	218301683	218301684	A01177:42:HHKNYDSX3:1:1101:17192:27195/1	60	+
chr1	219212548	219212549	A01177:42:HHKNYDSX3:2:2137:20717:17394/1	60	-
chr1	219932202	219932203	A01177:42:HHKNYDSX3:2:1406:3531:14121/1	60	+
chr1	220022662	220022663	A01177:42:HHKNYDSX3:1:1133:2745:2049/1	60	-
chr1	220181065	220181066	A01177:42:HHKNYDSX3:1:2510:17237:32409	60	-
chr1	220214447	220214448	A01177:42:HHKNYDSX3:2:2156:1127:32127	60	+
chr1	220388226	220388227	A01177:42:HHKNYDSX3:2:2370:9706:9377	60	-
chr1	220388227	220388228	A01177:42:HHKNYDSX3:1:2627:7654:18380/1	60	-
chr1	223955885	223955886	A01177:42:HHKNYDSX3:1:2373:11541:18505	60	+
chr1	224337583	224337584	A01177:42:HHKNYDSX3:1:2567:8250:34256/1	60	-
chr1	224423103	224423104	A01177:42:HHKNYDSX3:1:1210:2745:8782/1	60	+
chr1	225503184	225503185	A01177:42:HHKNYDSX3:2:2538:32226:17785	60	-
chr1	225789297	225789298	A01177:42:HHKNYDSX3:1:1140:16758:14074/1	60	-
chr1	225958898	225958899	A01177:42:HHKNYDSX3:1:1550:25527:3208/1	60	-
chr1	226243804	226243805	A01177:42:HHKNYDSX3:1:1401:28085:15781/1	60	+
chr1	226272489	226272490	A01177:42:HHKNYDSX3:1:1126:20799:11772/1	60	+
chr1	226291783	226291784	A01177:42:HHKNYDSX3:1:1544:21079:19241/1	60	+
chr1	226367255	226367256	A01177:42:HHKNYDSX3:1:1164:11939:1689/1	60	-
chr1	226720867	226720868	A01177:42:HHKNYDSX3:1:2276:22236:30827/1	60	-
chr1	227352188	227352189	A01177:42:HHKNYDSX3:1:1111:8504:4914/1	60	+
chr1	227368142	227368143	A01177:42:HHKNYDSX3:1:1426:5141:32064	60	+
chr1	228117365	228117366	A01177:42:HHKNYDSX3:2:2311:12870:35305/1	60	+
chr1	228229095	228229096	A01177:42:HHKNYDSX3:1:1145:31476:9815	60	-
chr1	228255424	228255425	A01177:42:HHKNYDSX3:1:1129:2166:15890/1	60	+
chr1	228397850	228397851	A01177:42:HHKNYDSX3:1:1401:26992:31328	60	-
chr1	229306688	229306689	A01177:42:HHKNYDSX3:1:1103:31349:4398/1	60	-
chr1	229317402	229317403	A01177:42:HHKNYDSX3:1:1206:19822:35102	60	-
chr1	229486856	229486857	A01177:42:HHKNYDSX3:2:2317:2998:21903/1	60	-
chr1	229486858	229486859	A01177:42:HHKNYDSX3:2:2248:26476:36949/1	60	-
chr1	230228552	230228553	A01177:42:HHKNYDSX3:1:1422:8558:2284	60	-
chr1	231053119	231053120	A01177:42:HHKNYDSX3:1:1418:21007:31140/1	60	+
chr1	231403911	231403912	A01177:42:HHKNYDSX3:1:1125:22227:7701/1	60	-
chr1	233069081	233069082	A01177:42:HHKNYDSX3:1:1560:13829:9878/1	60	+
chr1	234448885	234448886	A01177:42:HHKNYDSX3:2:1329:30897:20337/1	60	-
chr1	234474363	234474364	A01177:42:HHKNYDSX3:1:1121:11198:14559/1	60	-
chr1	235245543	235245544	A01177:42:HHKNYDSX3:1:2271:22806:31720/1	60	+
chr1	237532562	237532563	A01177:42:HHKNYDSX3:1:1208:26069:12978/1	60	-
chr1	237704048	237704049	A01177:42:HHKNYDSX3:1:1176:22390:32002/1	60	-
chr1	238759345	238759346	A01177:42:HHKNYDSX3:1:1114:7075:4382	60	-
chr1	239547021	239547022	A01177:42:HHKNYDSX3:1:1435:31602:14982/1	60	+
chr1	239709442	239709443	A01177:42:HHKNYDSX3:1:1144:27263:14669/1	60	+
chr1	240063197	240063198	A01177:42:HHKNYDSX3:2:1162:27841:21151	60	+
chr1	240796611	240796612	A01177:42:HHKNYDSX3:1:2237:21423:30702/1	60	+
chr1	241517559	241517560	A01177:42:HHKNYDSX3:1:1130:5837:20243/1	60	+
chr1	242247226	242247227	A01177:42:HHKNYDSX3:1:1205:10276:15749/1	60	+
chr1	245795938	245795939	A01177:42:HHKNYDSX3:1:1343:24225:19617/1	60	+
chr1	246876614	246876615	A01177:42:HHKNYDSX3:1:1624:8341:4194/1	60	+
chr1	247133767	247133768	A01177:42:HHKNYDSX3:1:1145:10737:7185/1	60	+
chr1	247158046	247158047	A01177:42:HHKNYDSX3:1:1132:29170:18850/1	60	-
chr1	247167923	247167924	A01177:42:HHKNYDSX3:1:1106:22218:36307/1	60	-
chr10	61281	61282	A01177:42:HHKNYDSX3:1:1168:28302:2848/1	60	+
chr10	61282	61283	A01177:42:HHKNYDSX3:2:1373:2365:35274	60	+
chr10	3156049	3156050	A01177:42:HHKNYDSX3:1:1109:18575:17472/1	60	-
chr10	3686236	3686237	A01177:42:HHKNYDSX3:2:1111:7166:2973/1	60	-
chr10	4991291	4991292	A01177:42:HHKNYDSX3:1:1146:32615:5682/1	60	+
chr10	5423766	5423767	A01177:42:HHKNYDSX3:1:1260:1895:29637/1	60	-
chr10	5521234	5521235	A01177:42:HHKNYDSX3:1:1509:15501:14372/1	60	+
chr10	5839447	5839448	A01177:42:HHKNYDSX3:1:1326:4842:19805/1	60	-
chr10	7327643	7327644	A01177:42:HHKNYDSX3:1:1160:32090:30420	60	+
chr10	7941548	7941549	A01177:42:HHKNYDSX3:1:1253:2880:18098/1	60	+
chr10	8017400	8017401	A01177:42:HHKNYDSX3:2:2365:3992:4272	60	-
chr10	8547550	8547551	A01177:42:HHKNYDSX3:1:1248:30906:31313/1	60	+
chr10	9930103	9930104	A01177:42:HHKNYDSX3:1:1407:5059:4930	60	+
chr10	11567545	11567546	A01177:42:HHKNYDSX3:1:1223:17734:19617/1	60	+
chr10	11594011	11594012	A01177:42:HHKNYDSX3:1:1215:17978:23328/1	60	+
chr10	13257246	13257247	A01177:42:HHKNYDSX3:2:1225:20799:8672/1	60	-
chr10	14655479	14655480	A01177:42:HHKNYDSX3:1:2473:21314:9596	60	-
chr10	14840303	14840304	A01177:42:HHKNYDSX3:1:1232:30129:6856/1	60	+
chr10	16657783	16657784	A01177:42:HHKNYDSX3:2:1162:22616:17394	60	-
chr10	17221604	17221605	A01177:42:HHKNYDSX3:1:1155:31367:34366/1	60	-
chr10	17667479	17667480	A01177:42:HHKNYDSX3:1:1108:19425:20134/1	60	-
chr10	18214440	18214441	A01177:42:HHKNYDSX3:1:2472:8775:24424	60	-
chr10	18610863	18610864	A01177:42:HHKNYDSX3:1:1109:23954:17895/1	60	+
chr10	18670201	18670202	A01177:42:HHKNYDSX3:1:1113:9417:6872/1	60	+
chr10	19412162	19412163	A01177:42:HHKNYDSX3:2:2675:23746:16094	60	+
chr10	20685749	20685750	A01177:42:HHKNYDSX3:2:2530:23357:25661	60	+
chr10	21601361	21601362	A01177:42:HHKNYDSX3:1:1321:12943:20212/1	60	+
chr10	21788436	21788437	A01177:42:HHKNYDSX3:1:1222:9995:32863/1	60	+
chr10	21980567	21980568	A01177:42:HHKNYDSX3:1:1519:5520:31156	60	+
chr10	22694147	22694148	A01177:42:HHKNYDSX3:1:2622:29785:35133	60	-
chr10	23540275	23540276	A01177:42:HHKNYDSX3:1:2465:15447:28150	60	+
chr10	24219804	24219805	A01177:42:HHKNYDSX3:1:1220:11758:15562	60	+
chr10	24750343	24750344	A01177:42:HHKNYDSX3:2:2368:20274:32753	60	-
chr10	26229115	26229116	A01177:42:HHKNYDSX3:1:2440:2808:35822/1	60	+
chr10	26472862	26472863	A01177:42:HHKNYDSX3:2:1616:25400:2394/1	60	-
chr10	26508681	26508682	A01177:42:HHKNYDSX3:1:2561:26639:12900	60	-
chr10	26524174	26524175	A01177:42:HHKNYDSX3:1:1202:8721:19601/1	60	-
chr10	26993912	26993913	A01177:42:HHKNYDSX3:1:1271:30816:34882/1	60	+
chr10	27008450	27008451	A01177:42:HHKNYDSX3:2:1455:24126:15436	60	-
chr10	27282034	27282035	A01177:42:HHKNYDSX3:1:1113:21856:15922	60	+
chr10	30679264	30679265	A01177:42:HHKNYDSX3:1:1233:10574:25598/1	60	+
chr10	31404235	31404236	A01177:42:HHKNYDSX3:1:1120:18023:29951	60	+
chr10	31464865	31464866	A01177:42:HHKNYDSX3:1:1313:4173:20087/1	60	+
chr10	31795848	31795849	A01177:42:HHKNYDSX3:1:1116:5981:35117/1	60	+
chr10	31830954	31830955	A01177:42:HHKNYDSX3:1:1118:25256:30639/1	60	+
chr10	32079789	32079790	A01177:42:HHKNYDSX3:1:1469:25663:16157	60	+
chr10	32887944	32887945	A01177:42:HHKNYDSX3:1:1102:29505:26162/1	60	+
chr10	33121765	33121766	A01177:42:HHKNYDSX3:1:1173:20392:8813/1	60	+
chr10	33738679	33738680	A01177:42:HHKNYDSX3:1:1603:32416:10974	60	+
chr10	34609669	34609670	A01177:42:HHKNYDSX3:2:2608:13548:32565	60	-
chr10	35185759	35185760	A01177:42:HHKNYDSX3:1:1606:31973:18756	60	-
chr10	35611274	35611275	A01177:42:HHKNYDSX3:2:1571:29541:3458	60	+
chr10	35867077	35867078	A01177:42:HHKNYDSX3:1:1533:13810:5744	60	+
chr10	37507112	37507113	A01177:42:HHKNYDSX3:2:1677:9444:24361/1	60	+
chr10	38041261	38041262	A01177:42:HHKNYDSX3:1:1235:8675:6746/1	60	+
chr10	38041262	38041263	A01177:42:HHKNYDSX3:2:1113:19958:3020/1	60	+
chr10	38045377	38045378	A01177:42:HHKNYDSX3:1:1133:22652:14544/1	60	+
chr10	42787354	42787355	A01177:42:HHKNYDSX3:1:1101:29966:36886/1	60	+
chr10	43420883	43420884	A01177:42:HHKNYDSX3:1:1140:26142:25003/1	60	+
chr10	43576639	43576640	A01177:42:HHKNYDSX3:2:1158:14082:27602	60	+
chr10	44107852	44107853	A01177:42:HHKNYDSX3:2:2214:15582:33019/1	60	-
chr10	47211862	47211863	A01177:42:HHKNYDSX3:1:2374:7129:7294	60	+
chr10	48854402	48854403	A01177:42:HHKNYDSX3:2:1341:8621:14137	60	+
chr10	50448103	50448104	A01177:42:HHKNYDSX3:1:1104:27679:11350/1	60	+
chr10	50528558	50528559	A01177:42:HHKNYDSX3:2:1241:15564:1736	60	-
chr10	50554457	50554458	A01177:42:HHKNYDSX3:1:2255:23836:2065	60	+
chr10	55925352	55925353	A01177:42:HHKNYDSX3:2:1572:2962:15264	60	-
chr10	55925354	55925355	A01177:42:HHKNYDSX3:1:1122:15320:29215/1	60	-
chr10	58276514	58276515	A01177:42:HHKNYDSX3:1:1462:7563:10676/1	60	+
chr10	61778272	61778273	A01177:42:HHKNYDSX3:1:1153:25798:24565/1	60	-
chr10	61790609	61790610	A01177:42:HHKNYDSX3:1:1107:30391:10692/1	60	-
chr10	61842234	61842235	A01177:42:HHKNYDSX3:1:1130:20048:14700/1	60	-
chr10	62180991	62180992	A01177:42:HHKNYDSX3:2:1214:28293:32957/1	60	-
chr10	62616591	62616592	A01177:42:HHKNYDSX3:1:1148:8567:9157	60	+
chr10	63457006	63457007	A01177:42:HHKNYDSX3:1:1125:16586:19946/1	60	+
chr10	64934585	64934586	A01177:42:HHKNYDSX3:1:1141:23683:2644/1	60	+
chr10	66013096	66013097	A01177:42:HHKNYDSX3:1:2653:4273:35540	60	-
chr10	67745465	67745466	A01177:42:HHKNYDSX3:2:1669:11180:6856	60	+
chr10	68065929	68065930	A01177:42:HHKNYDSX3:1:1114:24207:34679/1	60	-
chr10	68101253	68101254	A01177:42:HHKNYDSX3:1:1210:30011:29136/1	60	+
chr10	68347519	68347520	A01177:42:HHKNYDSX3:2:2374:18719:9737	60	+
chr10	68717623	68717624	A01177:42:HHKNYDSX3:1:1411:12861:24987	60	-
chr10	68754771	68754772	A01177:42:HHKNYDSX3:1:1375:23529:17722	60	+
chr10	69020874	69020875	A01177:42:HHKNYDSX3:2:2606:15989:15436	60	+
chr10	70199586	70199587	A01177:42:HHKNYDSX3:2:2421:24388:15264	60	-
chr10	70199588	70199589	A01177:42:HHKNYDSX3:1:2647:26440:32910	60	-
chr10	72113083	72113084	A01177:42:HHKNYDSX3:1:2324:28890:17456/1	60	+
chr10	72118697	72118698	A01177:42:HHKNYDSX3:1:2219:31042:27790/1	60	+
chr10	72161133	72161134	A01177:42:HHKNYDSX3:2:1107:16568:6198/1	60	+
chr10	72511547	72511548	A01177:42:HHKNYDSX3:1:1119:17653:17315/1	60	+
chr10	72651585	72651586	A01177:42:HHKNYDSX3:1:2337:32000:8531	60	+
chr10	72821172	72821173	A01177:42:HHKNYDSX3:2:2604:8540:10175	60	-
chr10	72840181	72840182	A01177:42:HHKNYDSX3:1:1466:6849:3865/1	60	-
chr10	72873168	72873169	A01177:42:HHKNYDSX3:2:2643:2537:27492	60	+
chr10	73063591	73063592	A01177:42:HHKNYDSX3:1:1103:19750:13964/1	60	+
chr10	73071184	73071185	A01177:42:HHKNYDSX3:1:2542:11496:24502	60	-
chr10	73071219	73071220	A01177:42:HHKNYDSX3:1:2108:14344:30123/1	60	+
chr10	73075784	73075785	A01177:42:HHKNYDSX3:1:2535:5773:22733/1	60	+
chr10	73442499	73442500	A01177:42:HHKNYDSX3:1:2510:8386:24659/1	60	+
chr10	73453142	73453143	A01177:42:HHKNYDSX3:1:1149:23213:32769/1	60	+
chr10	73825203	73825204	A01177:42:HHKNYDSX3:2:2211:11559:23923	60	+
chr10	74305724	74305725	A01177:42:HHKNYDSX3:1:1124:11062:18959/1	60	-
chr10	79040165	79040166	A01177:42:HHKNYDSX3:1:1534:3278:13401/1	60	-
chr10	80272074	80272075	A01177:42:HHKNYDSX3:1:1243:17381:12900	60	-
chr10	80858595	80858596	A01177:42:HHKNYDSX3:2:1576:26738:14700	60	-
chr10	84381717	84381718	A01177:42:HHKNYDSX3:1:2155:22580:9815/1	60	-
chr10	84622372	84622373	A01177:42:HHKNYDSX3:1:1136:20220:11772/1	60	+
chr10	86745569	86745570	A01177:42:HHKNYDSX3:1:1143:20808:25191	60	-
chr10	87790235	87790236	A01177:42:HHKNYDSX3:1:1118:28863:2221/1	60	+
chr10	87790852	87790853	A01177:42:HHKNYDSX3:1:2428:18304:27993	60	+
chr10	88363594	88363595	A01177:42:HHKNYDSX3:1:1118:15465:5384/1	60	+
chr10	88363596	88363597	A01177:42:HHKNYDSX3:1:1447:18295:36495	60	+
chr10	88373735	88373736	A01177:42:HHKNYDSX3:2:2265:25843:23610/1	60	+
chr10	89637526	89637527	A01177:42:HHKNYDSX3:1:1474:7301:32675/1	60	-
chr10	89741897	89741898	A01177:42:HHKNYDSX3:1:1465:7952:35775/1	60	+
chr10	91235871	91235872	A01177:42:HHKNYDSX3:1:1111:11641:8155/1	60	+
chr10	91235872	91235873	A01177:42:HHKNYDSX3:1:2453:10755:22091/1	60	+
chr10	91493666	91493667	A01177:42:HHKNYDSX3:1:1259:4083:33489/1	60	-
chr10	91785282	91785283	A01177:42:HHKNYDSX3:1:2454:9995:6057/1	60	-
chr10	92520555	92520556	A01177:42:HHKNYDSX3:2:2131:6117:26396/1	60	+
chr10	92585122	92585123	A01177:42:HHKNYDSX3:1:2415:15718:6574/1	60	+
chr10	92610241	92610242	A01177:42:HHKNYDSX3:1:1363:11894:13228	60	-
chr10	92873320	92873321	A01177:42:HHKNYDSX3:1:1145:19840:14340/1	60	-
chr10	92935125	92935126	A01177:42:HHKNYDSX3:1:1106:32036:11099/1	60	-
chr10	93530593	93530594	A01177:42:HHKNYDSX3:1:1154:11921:14622/1	60	+
chr10	93988715	93988716	A01177:42:HHKNYDSX3:2:2513:28103:5447	60	+
chr10	94137067	94137068	A01177:42:HHKNYDSX3:2:1533:20835:28087	60	-
chr10	94348362	94348363	A01177:42:HHKNYDSX3:1:1160:1886:6825/1	60	+
chr10	95676184	95676185	A01177:42:HHKNYDSX3:1:1118:15835:20901/1	60	+
chr10	96866683	96866684	A01177:42:HHKNYDSX3:2:1520:16062:23703/1	60	+
chr10	96959638	96959639	A01177:42:HHKNYDSX3:1:1613:1172:17832/1	60	+
chr10	97023749	97023750	A01177:42:HHKNYDSX3:2:1670:11803:9565/1	60	+
chr10	97248614	97248615	A01177:42:HHKNYDSX3:1:1101:24343:33191/1	60	+
chr10	97250604	97250605	A01177:42:HHKNYDSX3:2:1601:27832:8046/1	60	+
chr10	97493548	97493549	A01177:42:HHKNYDSX3:1:1104:9507:11475	60	-
chr10	99753269	99753270	A01177:42:HHKNYDSX3:1:1207:32859:8484/1	60	-
chr10	100171661	100171662	A01177:42:HHKNYDSX3:1:1127:1334:13479/1	60	-
chr10	100190973	100190974	A01177:42:HHKNYDSX3:2:1148:27127:6136	60	+
chr10	100335153	100335154	A01177:42:HHKNYDSX3:1:1178:20410:16642	60	-
chr10	100378180	100378181	A01177:42:HHKNYDSX3:1:1242:12952:9549/1	60	+
chr10	100962406	100962407	A01177:42:HHKNYDSX3:1:1123:18611:29434	60	+
chr10	101493433	101493434	A01177:42:HHKNYDSX3:1:1106:17870:21010/1	60	-
chr10	101543597	101543598	A01177:42:HHKNYDSX3:1:2156:6388:4351	60	-
chr10	101793356	101793357	A01177:42:HHKNYDSX3:2:2356:2880:19507	60	-
chr10	101793357	101793358	A01177:42:HHKNYDSX3:1:1506:19877:26835/1	60	-
chr10	101800060	101800061	A01177:42:HHKNYDSX3:1:2514:8287:2628	60	+
chr10	101915691	101915692	A01177:42:HHKNYDSX3:2:2176:20446:25661	60	+
chr10	101957644	101957645	A01177:42:HHKNYDSX3:1:1101:29306:12727/1	60	+
chr10	102052032	102052033	A01177:42:HHKNYDSX3:1:2562:20546:34538	60	-
chr10	102100763	102100764	A01177:42:HHKNYDSX3:1:1601:27028:16767	60	-
chr10	102656068	102656069	A01177:42:HHKNYDSX3:1:1342:27489:19633	60	+
chr10	103149886	103149887	A01177:42:HHKNYDSX3:1:1475:10212:7936/1	60	+
chr10	103151733	103151734	A01177:42:HHKNYDSX3:1:1444:1958:5697	60	+
chr10	103274204	103274205	A01177:42:HHKNYDSX3:2:1329:30617:6417/1	60	+
chr10	103302067	103302068	A01177:42:HHKNYDSX3:1:2565:11632:19319	60	-
chr10	106906346	106906347	A01177:42:HHKNYDSX3:2:1272:2347:8343	60	-
chr10	107464533	107464534	A01177:42:HHKNYDSX3:1:1169:25861:35884/1	60	-
chr10	109596057	109596058	A01177:42:HHKNYDSX3:2:1610:1154:26850/1	60	+
chr10	110233573	110233574	A01177:42:HHKNYDSX3:1:1131:23656:26459/1	60	+
chr10	110233575	110233576	A01177:42:HHKNYDSX3:1:2462:21676:9627/1	60	+
chr10	112685900	112685901	A01177:42:HHKNYDSX3:1:1102:12319:25238	60	-
chr10	113846919	113846920	A01177:42:HHKNYDSX3:2:2137:26630:27195/1	60	-
chr10	114131347	114131348	A01177:42:HHKNYDSX3:1:1139:19262:33160/1	60	-
chr10	114746935	114746936	A01177:42:HHKNYDSX3:1:1157:17852:35321/1	60	-
chr10	114861479	114861480	A01177:42:HHKNYDSX3:2:1327:2202:22936	60	-
chr10	114952264	114952265	A01177:42:HHKNYDSX3:2:2661:2383:23249/1	60	-
chr10	117004022	117004023	A01177:42:HHKNYDSX3:1:1225:16315:30968/1	60	+
chr10	118688060	118688061	A01177:42:HHKNYDSX3:2:1323:20446:23030	60	-
chr10	119839403	119839404	A01177:42:HHKNYDSX3:1:2268:24632:19539/1	60	-
chr10	119839405	119839406	A01177:42:HHKNYDSX3:2:1419:20175:11913/1	60	-
chr10	122890771	122890772	A01177:42:HHKNYDSX3:1:1111:1090:35947/1	60	+
chr10	123785897	123785898	A01177:42:HHKNYDSX3:2:1446:18078:22091/1	60	+
chr10	124383063	124383064	A01177:42:HHKNYDSX3:2:2471:24306:22733/1	60	+
chr10	124656845	124656846	A01177:42:HHKNYDSX3:2:1627:7184:6699	60	+
chr10	124895720	124895721	A01177:42:HHKNYDSX3:1:2442:25699:15530	60	+
chr10	125172271	125172272	A01177:42:HHKNYDSX3:1:2420:24406:21120	60	+
chr10	125761254	125761255	A01177:42:HHKNYDSX3:1:2511:12626:18599	60	-
chr10	125764370	125764371	A01177:42:HHKNYDSX3:1:1338:32298:9298/1	60	+
chr10	126627244	126627245	A01177:42:HHKNYDSX3:2:1142:7970:26099/1	60	+
chr10	129680437	129680438	A01177:42:HHKNYDSX3:2:1109:25816:28573/1	60	+
chr11	221102	221103	A01177:42:HHKNYDSX3:2:1426:10963:2534/1	60	+
chr11	221724	221725	A01177:42:HHKNYDSX3:1:1161:17002:2315/1	60	+
chr11	244319	244320	A01177:42:HHKNYDSX3:1:1133:18719:17816/1	60	-
chr11	316007	316008	A01177:42:HHKNYDSX3:1:1553:24008:27258	60	+
chr11	316008	316009	A01177:42:HHKNYDSX3:1:2436:1741:2628	60	+
chr11	336215	336216	A01177:42:HHKNYDSX3:1:1217:26829:28009/1	60	+
chr11	452553	452554	A01177:42:HHKNYDSX3:1:1208:3730:35039	60	-
chr11	455866	455867	A01177:42:HHKNYDSX3:1:1542:27001:11428/1	60	+
chr11	674643	674644	A01177:42:HHKNYDSX3:1:1135:9516:14716/1	60	+
chr11	1166128	1166129	A01177:42:HHKNYDSX3:1:2244:15555:21981/1	60	-
chr11	1166161	1166162	A01177:42:HHKNYDSX3:2:1613:17626:26944	60	-
chr11	1166162	1166163	A01177:42:HHKNYDSX3:2:2258:6334:9455/1	60	-
chr11	1166163	1166164	A01177:42:HHKNYDSX3:2:2568:4625:5869	60	-
chr11	1244921	1244922	A01177:42:HHKNYDSX3:2:2432:10077:31594	60	+
chr11	2386346	2386347	A01177:42:HHKNYDSX3:1:2644:10836:5948/1	60	+
chr11	3137698	3137699	A01177:42:HHKNYDSX3:2:1634:12057:26287	60	+
chr11	3751835	3751836	A01177:42:HHKNYDSX3:1:1233:13901:23938/1	60	+
chr11	4024782	4024783	A01177:42:HHKNYDSX3:1:1115:19081:25676/1	60	-
chr11	9398625	9398626	A01177:42:HHKNYDSX3:2:2461:17110:22138	60	+
chr11	9953810	9953811	A01177:42:HHKNYDSX3:1:1207:27064:31673/1	60	-
chr11	10032166	10032167	A01177:42:HHKNYDSX3:1:1114:32136:18129/1	60	+
chr11	10074276	10074277	A01177:42:HHKNYDSX3:1:1160:1940:15060/1	60	-
chr11	10761487	10761488	A01177:42:HHKNYDSX3:1:2175:22372:30749	60	+
chr11	10765160	10765161	A01177:42:HHKNYDSX3:1:1473:17481:19116/1	60	+
chr11	11884580	11884581	A01177:42:HHKNYDSX3:1:1559:20591:30577/1	60	+
chr11	12351762	12351763	A01177:42:HHKNYDSX3:2:1343:5981:30232/1	60	-
chr11	12351764	12351765	A01177:42:HHKNYDSX3:1:1335:12120:19946	60	-
chr11	13441164	13441165	A01177:42:HHKNYDSX3:1:1102:30707:36761/1	60	-
chr11	14784746	14784747	A01177:42:HHKNYDSX3:1:1230:26485:33301/1	60	+
chr11	15528013	15528014	A01177:42:HHKNYDSX3:1:2248:6940:31955	60	+
chr11	16127559	16127560	A01177:42:HHKNYDSX3:2:1164:30960:13463/1	60	-
chr11	17165566	17165567	A01177:42:HHKNYDSX3:1:1242:30752:7373/1	60	-
chr11	18342019	18342020	A01177:42:HHKNYDSX3:1:1229:16785:20666/1	60	-
chr11	18349811	18349812	A01177:42:HHKNYDSX3:1:1114:7274:12148	60	+
chr11	18349812	18349813	A01177:42:HHKNYDSX3:2:1667:27236:11209	60	+
chr11	20446940	20446941	A01177:42:HHKNYDSX3:2:1350:8739:14309/1	60	+
chr11	22277786	22277787	A01177:42:HHKNYDSX3:1:1110:20681:13197/1	60	-
chr11	22288789	22288790	A01177:42:HHKNYDSX3:2:2519:26404:7044/1	60	-
chr11	23557396	23557397	A01177:42:HHKNYDSX3:1:1264:22779:32049/1	60	+
chr11	26335551	26335552	A01177:42:HHKNYDSX3:2:2310:2537:1188	60	-
chr11	26684167	26684168	A01177:42:HHKNYDSX3:1:2523:29794:6339/1	60	-
chr11	26724891	26724892	A01177:42:HHKNYDSX3:1:2236:5385:8750/1	60	+
chr11	27001552	27001553	A01177:42:HHKNYDSX3:1:1637:24071:22921/1	60	+
chr11	27451928	27451929	A01177:42:HHKNYDSX3:1:1148:3784:5916/1	60	+
chr11	28088549	28088550	A01177:42:HHKNYDSX3:1:1145:22046:35164/1	60	-
chr11	28092303	28092304	A01177:42:HHKNYDSX3:1:1141:14814:34100/1	60	-
chr11	30329003	30329004	A01177:42:HHKNYDSX3:2:1424:23050:20650/1	60	+
chr11	30498375	30498376	A01177:42:HHKNYDSX3:2:2220:19434:31767/1	60	-
chr11	31489100	31489101	A01177:42:HHKNYDSX3:1:1305:18204:21809	60	+
chr11	31603581	31603582	A01177:42:HHKNYDSX3:1:1101:29677:26052/1	60	-
chr11	31654275	31654276	A01177:42:HHKNYDSX3:1:1451:6786:19382/1	60	-
chr11	31707322	31707323	A01177:42:HHKNYDSX3:2:2373:4698:9032	60	-
chr11	34808393	34808394	A01177:42:HHKNYDSX3:1:1126:13123:28761/1	60	+
chr11	34969638	34969639	A01177:42:HHKNYDSX3:1:1106:10719:1955/1	60	+
chr11	34973936	34973937	A01177:42:HHKNYDSX3:1:1108:20663:5901/1	60	+
chr11	34984785	34984786	A01177:42:HHKNYDSX3:1:1266:9634:3302	60	+
chr11	35719618	35719619	A01177:42:HHKNYDSX3:1:1101:11469:34319/1	60	+
chr11	35982949	35982950	A01177:42:HHKNYDSX3:2:2566:10764:7200	60	+
chr11	36508021	36508022	A01177:42:HHKNYDSX3:1:1322:20211:33739/1	60	+
chr11	38119958	38119959	A01177:42:HHKNYDSX3:1:1171:24768:5963/1	60	+
chr11	38558665	38558666	A01177:42:HHKNYDSX3:1:1113:7337:30953/1	60	+
chr11	38824914	38824915	A01177:42:HHKNYDSX3:2:1571:14850:5666	60	+
chr11	39223398	39223399	A01177:42:HHKNYDSX3:2:1152:29414:19554/1	60	-
chr11	45865345	45865346	A01177:42:HHKNYDSX3:2:2650:4273:35383	60	-
chr11	46483768	46483769	A01177:42:HHKNYDSX3:2:1544:31412:15718/1	60	-
chr11	46520955	46520956	A01177:42:HHKNYDSX3:1:2120:7961:34100	60	+
chr11	46769505	46769506	A01177:42:HHKNYDSX3:2:2474:28718:3756	60	-
chr11	46807816	46807817	A01177:42:HHKNYDSX3:1:1317:1660:24314/1	60	-
chr11	46947704	46947705	A01177:42:HHKNYDSX3:1:1108:3206:28087/1	60	-
chr11	46970923	46970924	A01177:42:HHKNYDSX3:1:1136:3260:7044/1	60	-
chr11	47010608	47010609	A01177:42:HHKNYDSX3:1:1141:18014:31876/1	60	+
chr11	47070989	47070990	A01177:42:HHKNYDSX3:2:2435:23131:13056	60	+
chr11	47200608	47200609	A01177:42:HHKNYDSX3:1:2417:4020:1658/1	60	-
chr11	47496754	47496755	A01177:42:HHKNYDSX3:1:1428:28818:22748	60	-
chr11	47727923	47727924	A01177:42:HHKNYDSX3:1:1205:30065:35963	60	+
chr11	47816653	47816654	A01177:42:HHKNYDSX3:2:1329:11306:36855/1	60	+
chr11	47825062	47825063	A01177:42:HHKNYDSX3:2:1558:22788:5885/1	60	+
chr11	55190027	55190028	A01177:42:HHKNYDSX3:2:1578:23502:5368	60	-
chr11	57518496	57518497	A01177:42:HHKNYDSX3:1:1473:25762:16736/1	60	-
chr11	58315652	58315653	A01177:42:HHKNYDSX3:2:1414:4065:10504	60	+
chr11	58565403	58565404	A01177:42:HHKNYDSX3:1:1553:27814:24455	60	+
chr11	61305931	61305932	A01177:42:HHKNYDSX3:1:1132:3477:20353/1	60	+
chr11	61344591	61344592	A01177:42:HHKNYDSX3:1:1332:7789:15295/1	60	-
chr11	61418665	61418666	A01177:42:HHKNYDSX3:1:1132:12518:9392/1	60	+
chr11	61811913	61811914	A01177:42:HHKNYDSX3:1:1109:18511:4147/1	60	+
chr11	62515438	62515439	A01177:42:HHKNYDSX3:2:2408:7057:36855/1	60	+
chr11	62565442	62565443	A01177:42:HHKNYDSX3:1:1271:29261:13714	60	-
chr11	62583049	62583050	A01177:42:HHKNYDSX3:1:1157:19669:27038	60	+
chr11	62637951	62637952	A01177:42:HHKNYDSX3:1:2529:32506:1329	60	-
chr11	62644609	62644610	A01177:42:HHKNYDSX3:1:1107:24885:35759/1	60	-
chr11	62719578	62719579	A01177:42:HHKNYDSX3:2:1625:2736:13150	60	-
chr11	62722733	62722734	A01177:42:HHKNYDSX3:1:1138:20184:16250/1	60	+
chr11	62821190	62821191	A01177:42:HHKNYDSX3:1:1115:1687:34319/1	60	-
chr11	63085746	63085747	A01177:42:HHKNYDSX3:2:1629:27028:7968/1	60	+
chr11	63542132	63542133	A01177:42:HHKNYDSX3:1:1468:16143:9126/1	60	+
chr11	63566416	63566417	A01177:42:HHKNYDSX3:2:2626:6198:35399	60	-
chr11	63646972	63646973	A01177:42:HHKNYDSX3:1:1110:25825:3411/1	60	+
chr11	63649831	63649832	A01177:42:HHKNYDSX3:1:1324:15483:36793/1	60	+
chr11	63656329	63656330	A01177:42:HHKNYDSX3:1:1123:1127:5478/1	60	+
chr11	63688838	63688839	A01177:42:HHKNYDSX3:1:1222:21178:21104/1	60	+
chr11	63696571	63696572	A01177:42:HHKNYDSX3:2:1230:23954:29982	60	+
chr11	63860634	63860635	A01177:42:HHKNYDSX3:1:1129:1244:30765/1	60	+
chr11	64188718	64188719	A01177:42:HHKNYDSX3:1:1116:6081:36260/1	60	-
chr11	64189012	64189013	A01177:42:HHKNYDSX3:1:1655:18819:18552	60	+
chr11	64245029	64245030	A01177:42:HHKNYDSX3:1:2176:13991:35587/1	60	-
chr11	64772951	64772952	A01177:42:HHKNYDSX3:1:1376:31747:27195	60	+
chr11	64774569	64774570	A01177:42:HHKNYDSX3:1:1119:13132:30906/1	60	+
chr11	64774570	64774571	A01177:42:HHKNYDSX3:1:1104:26051:14638/1	60	+
chr11	64774572	64774573	A01177:42:HHKNYDSX3:1:1107:13512:11271/1	60	+
chr11	65194514	65194515	A01177:42:HHKNYDSX3:1:1103:29116:3881/1	60	-
chr11	65197291	65197292	A01177:42:HHKNYDSX3:2:1120:23402:7983/1	60	+
chr11	65263689	65263690	A01177:42:HHKNYDSX3:1:2542:27019:3537/1	60	+
chr11	65277335	65277336	A01177:42:HHKNYDSX3:2:1138:12952:33505	60	+
chr11	65278275	65278276	A01177:42:HHKNYDSX3:1:1352:28275:6809/1	60	+
chr11	65343508	65343509	A01177:42:HHKNYDSX3:1:2225:23628:36996/1	60	-
chr11	65434362	65434363	A01177:42:HHKNYDSX3:1:1437:6316:6417/1	60	-
chr11	65528524	65528525	A01177:42:HHKNYDSX3:1:1164:19741:19147/1	60	+
chr11	65587187	65587188	A01177:42:HHKNYDSX3:1:2215:16993:14575/1	60	-
chr11	65611513	65611514	A01177:42:HHKNYDSX3:2:1375:28565:13479/1	60	-
chr11	65621605	65621606	A01177:42:HHKNYDSX3:1:1507:9444:11866/1	60	-
chr11	65622592	65622593	A01177:42:HHKNYDSX3:1:1127:16975:31735/1	60	-
chr11	65854583	65854584	A01177:42:HHKNYDSX3:2:1461:18873:7999	60	-
chr11	65920908	65920909	A01177:42:HHKNYDSX3:1:1103:32497:15060	60	+
chr11	65974699	65974700	A01177:42:HHKNYDSX3:1:1129:16306:26850/1	60	+
chr11	66062792	66062793	A01177:42:HHKNYDSX3:1:1214:23882:6277/1	60	+
chr11	66064349	66064350	A01177:42:HHKNYDSX3:1:1114:28149:7905/1	60	+
chr11	66064350	66064351	A01177:42:HHKNYDSX3:2:2650:28664:16689/1	60	+
chr11	66146416	66146417	A01177:42:HHKNYDSX3:1:2205:14470:17816	60	-
chr11	66169346	66169347	A01177:42:HHKNYDSX3:1:1112:23755:17581/1	60	-
chr11	66355107	66355108	A01177:42:HHKNYDSX3:1:1227:18096:30326/1	60	+
chr11	66499138	66499139	A01177:42:HHKNYDSX3:1:1113:5186:20431/1	60	+
chr11	66537705	66537706	A01177:42:HHKNYDSX3:1:1206:28926:33865/1	60	-
chr11	66605917	66605918	A01177:42:HHKNYDSX3:1:1370:22037:15702	60	-
chr11	66605919	66605920	A01177:42:HHKNYDSX3:1:1208:24614:31031	60	-
chr11	66622616	66622617	A01177:42:HHKNYDSX3:1:1120:29288:24972/1	60	+
chr11	66765220	66765221	A01177:42:HHKNYDSX3:1:1502:1253:10708/1	60	-
chr11	66784704	66784705	A01177:42:HHKNYDSX3:1:1102:29161:14043/1	60	+
chr11	67092509	67092510	A01177:42:HHKNYDSX3:2:1170:29098:13996/1	60	+
chr11	67137353	67137354	A01177:42:HHKNYDSX3:1:1131:9227:36354/1	60	+
chr11	67181840	67181841	A01177:42:HHKNYDSX3:1:1176:25093:35211/1	60	-
chr11	67206049	67206050	A01177:42:HHKNYDSX3:2:2120:16947:27649	60	+
chr11	67206050	67206051	A01177:42:HHKNYDSX3:2:1165:5303:12994	60	+
chr11	67220966	67220967	A01177:42:HHKNYDSX3:1:2507:14823:10848	60	-
chr11	67246889	67246890	A01177:42:HHKNYDSX3:1:1465:29550:35540/1	60	-
chr11	67293255	67293256	A01177:42:HHKNYDSX3:1:1660:14470:5353	60	+
chr11	67295393	67295394	A01177:42:HHKNYDSX3:1:2243:25084:24298/1	60	+
chr11	67398165	67398166	A01177:42:HHKNYDSX3:1:1143:14669:21010/1	60	+
chr11	67430567	67430568	A01177:42:HHKNYDSX3:1:1368:15492:33395	60	+
chr11	68101431	68101432	A01177:42:HHKNYDSX3:2:1609:32036:7435/1	60	+
chr11	68177920	68177921	A01177:42:HHKNYDSX3:1:1123:8015:18881/1	60	-
chr11	68474549	68474550	A01177:42:HHKNYDSX3:1:2101:8910:10097/1	60	+
chr11	68522006	68522007	A01177:42:HHKNYDSX3:1:1242:32506:26757/1	60	-
chr11	68569775	68569776	A01177:42:HHKNYDSX3:1:1202:12717:21261/1	60	+
chr11	68577869	68577870	A01177:42:HHKNYDSX3:1:1275:12491:34178	60	-
chr11	68580723	68580724	A01177:42:HHKNYDSX3:1:1525:31349:30608	60	+
chr11	68926211	68926212	A01177:42:HHKNYDSX3:1:1620:5810:29058	60	-
chr11	70131420	70131421	A01177:42:HHKNYDSX3:1:1570:30255:6511	60	+
chr11	70326987	70326988	A01177:42:HHKNYDSX3:1:1473:24469:19539/1	60	+
chr11	71872351	71872352	A01177:42:HHKNYDSX3:1:1104:29405:27117/1	60	-
chr11	71963949	71963950	A01177:42:HHKNYDSX3:1:1643:13422:5415	60	+
chr11	72089662	72089663	A01177:42:HHKNYDSX3:1:1328:17644:1141/1	60	-
chr11	72369681	72369682	A01177:42:HHKNYDSX3:2:1125:10872:21637	60	-
chr11	72864333	72864334	A01177:42:HHKNYDSX3:2:1528:25021:3677/1	60	-
chr11	72916291	72916292	A01177:42:HHKNYDSX3:1:1361:5086:35477/1	60	+
chr11	73010504	73010505	A01177:42:HHKNYDSX3:2:1437:17445:13761/1	60	-
chr11	73106218	73106219	A01177:42:HHKNYDSX3:1:1446:15347:10629	60	-
chr11	73127308	73127309	A01177:42:HHKNYDSX3:1:1108:30644:9815/1	60	+
chr11	73514074	73514075	A01177:42:HHKNYDSX3:1:1154:1759:31250/1	60	-
chr11	73721656	73721657	A01177:42:HHKNYDSX3:1:1213:20039:28213/1	60	-
chr11	73725126	73725127	A01177:42:HHKNYDSX3:1:1150:10809:31172/1	60	+
chr11	73894056	73894057	A01177:42:HHKNYDSX3:1:1435:10149:4789	60	-
chr11	74095995	74095996	A01177:42:HHKNYDSX3:2:1372:19497:20478	60	+
chr11	74175359	74175360	A01177:42:HHKNYDSX3:1:1334:31521:27148/1	60	+
chr11	74966505	74966506	A01177:42:HHKNYDSX3:1:1267:18828:9799	60	-
chr11	75991643	75991644	A01177:42:HHKNYDSX3:1:1245:8585:23876	60	+
chr11	76378418	76378419	A01177:42:HHKNYDSX3:2:2565:22254:6433/1	60	-
chr11	76497893	76497894	A01177:42:HHKNYDSX3:1:1222:16559:11412/1	60	+
chr11	77679663	77679664	A01177:42:HHKNYDSX3:1:1216:24514:5744/1	60	-
chr11	77707981	77707982	A01177:42:HHKNYDSX3:1:1306:6903:5838/1	60	+
chr11	80890968	80890969	A01177:42:HHKNYDSX3:1:1138:8079:16736	60	-
chr11	82308956	82308957	A01177:42:HHKNYDSX3:1:1667:30915:36965/1	60	-
chr11	84585273	84585274	A01177:42:HHKNYDSX3:1:1235:31322:14340/1	60	+
chr11	85655430	85655431	A01177:42:HHKNYDSX3:1:1107:23430:9189/1	60	+
chr11	86572370	86572371	A01177:42:HHKNYDSX3:2:1622:28782:32424	60	-
chr11	88282893	88282894	A01177:42:HHKNYDSX3:1:1109:6560:4492/1	60	+
chr11	88386886	88386887	A01177:42:HHKNYDSX3:1:1159:24885:36292/1	60	+
chr11	91030570	91030571	A01177:42:HHKNYDSX3:1:1102:29179:7122/1	60	+
chr11	91082405	91082406	A01177:42:HHKNYDSX3:1:1213:5801:10786/1	60	+
chr11	94464771	94464772	A01177:42:HHKNYDSX3:1:1204:20365:13495/1	60	-
chr11	94966728	94966729	A01177:42:HHKNYDSX3:1:1151:28311:6496/1	60	-
chr11	95785604	95785605	A01177:42:HHKNYDSX3:1:1546:11460:3615/1	60	+
chr11	101403932	101403933	A01177:42:HHKNYDSX3:2:1233:1145:2347	60	+
chr11	102413758	102413759	A01177:42:HHKNYDSX3:1:1103:14127:17440/1	60	+
chr11	102413760	102413761	A01177:42:HHKNYDSX3:1:2424:32190:27054	60	+
chr11	103454156	103454157	A01177:42:HHKNYDSX3:1:1102:10936:20337/1	60	+
chr11	103759848	103759849	A01177:42:HHKNYDSX3:1:2173:19027:14747	60	-
chr11	104700338	104700339	A01177:42:HHKNYDSX3:1:1102:24768:8563/1	60	+
chr11	107254395	107254396	A01177:42:HHKNYDSX3:2:2130:29640:32972	60	+
chr11	108088983	108088984	A01177:42:HHKNYDSX3:1:1111:24216:28244/1	60	+
chr11	108088984	108088985	A01177:42:HHKNYDSX3:2:1106:29740:18176	60	+
chr11	108088985	108088986	A01177:42:HHKNYDSX3:2:1431:16315:23954	60	+
chr11	108284387	108284388	A01177:42:HHKNYDSX3:1:2534:6596:4993	60	-
chr11	109393518	109393519	A01177:42:HHKNYDSX3:1:1218:26304:2143	60	+
chr11	116756477	116756478	A01177:42:HHKNYDSX3:1:1107:16206:2378	60	-
chr11	116910160	116910161	A01177:42:HHKNYDSX3:1:2650:25084:16157/1	60	-
chr11	117148226	117148227	A01177:42:HHKNYDSX3:1:1152:26069:33865/1	60	+
chr11	117156139	117156140	A01177:42:HHKNYDSX3:1:1106:7374:28447/1	60	+
chr11	117156141	117156142	A01177:42:HHKNYDSX3:2:2237:5403:13291/1	60	+
chr11	117161145	117161146	A01177:42:HHKNYDSX3:2:2377:19063:1094	60	-
chr11	118510447	118510448	A01177:42:HHKNYDSX3:1:1175:11261:16391/1	60	-
chr11	118751588	118751589	A01177:42:HHKNYDSX3:1:2351:17653:7106/1	60	-
chr11	118752161	118752162	A01177:42:HHKNYDSX3:1:1129:10700:34460/1	60	-
chr11	118983353	118983354	A01177:42:HHKNYDSX3:2:1563:17933:22091/1	60	+
chr11	119010508	119010509	A01177:42:HHKNYDSX3:1:2378:11189:5682	60	-
chr11	119250671	119250672	A01177:42:HHKNYDSX3:1:1119:32289:6746/1	60	+
chr11	120508725	120508726	A01177:42:HHKNYDSX3:1:2674:20817:7357/1	60	+
chr11	120556867	120556868	A01177:42:HHKNYDSX3:1:2523:10728:27680/1	60	+
chr11	120556871	120556872	A01177:42:HHKNYDSX3:1:2651:30346:4006/1	60	+
chr11	122747444	122747445	A01177:42:HHKNYDSX3:1:1109:17870:34569/1	60	-
chr11	124947470	124947471	A01177:42:HHKNYDSX3:1:2304:25635:21840	60	+
chr11	124971881	124971882	A01177:42:HHKNYDSX3:1:2569:31304:3693	60	+
chr11	125598010	125598011	A01177:42:HHKNYDSX3:2:1204:21169:6026/1	60	+
chr11	125636643	125636644	A01177:42:HHKNYDSX3:1:1311:20582:29778/1	60	-
chr11	125643652	125643653	A01177:42:HHKNYDSX3:1:1110:3893:13808/1	60	+
chr11	125649085	125649086	A01177:42:HHKNYDSX3:2:1405:8241:30389	60	-
chr11	128327167	128327168	A01177:42:HHKNYDSX3:1:1177:26720:11913/1	60	+
chr11	128443539	128443540	A01177:42:HHKNYDSX3:2:2265:31186:35211	60	-
chr11	128522171	128522172	A01177:42:HHKNYDSX3:1:1217:7211:3364/1	60	-
chr11	128531393	128531394	A01177:42:HHKNYDSX3:1:1229:19072:29011/1	60	+
chr11	128796743	128796744	A01177:42:HHKNYDSX3:2:1659:4643:35274/1	60	-
chr11	128835794	128835795	A01177:42:HHKNYDSX3:1:1467:31891:10598/1	60	-
chr11	129144734	129144735	A01177:42:HHKNYDSX3:1:1105:1344:31250/1	60	-
chr11	129938366	129938367	A01177:42:HHKNYDSX3:1:2241:22733:26804	60	-
chr11	134193318	134193319	A01177:42:HHKNYDSX3:1:1441:30192:26349/1	60	-
chr12	668014	668015	A01177:42:HHKNYDSX3:1:2249:24912:20901	60	-
chr12	759878	759879	A01177:42:HHKNYDSX3:1:1114:18665:28244/1	60	+
chr12	820689	820690	A01177:42:HHKNYDSX3:1:1322:19985:31939/1	60	-
chr12	831780	831781	A01177:42:HHKNYDSX3:1:1204:32524:36714/1	60	-
chr12	872443	872444	A01177:42:HHKNYDSX3:1:1513:29975:35180	60	-
chr12	972595	972596	A01177:42:HHKNYDSX3:1:1125:15465:18349	60	-
chr12	1126719	1126720	A01177:42:HHKNYDSX3:1:1576:4652:28557	60	+
chr12	1202955	1202956	A01177:42:HHKNYDSX3:1:1404:2663:15374/1	60	-
chr12	1203081	1203082	A01177:42:HHKNYDSX3:1:2410:7410:7560	60	+
chr12	1212664	1212665	A01177:42:HHKNYDSX3:1:1445:4915:22060	60	+
chr12	1224592	1224593	A01177:42:HHKNYDSX3:1:1110:31557:24392/1	60	-
chr12	1295394	1295395	A01177:42:HHKNYDSX3:1:1145:2184:22811/1	60	+
chr12	1400713	1400714	A01177:42:HHKNYDSX3:2:1610:18539:30060	60	-
chr12	1426255	1426256	A01177:42:HHKNYDSX3:2:1458:27353:4147/1	60	-
chr12	1674561	1674562	A01177:42:HHKNYDSX3:1:1453:5611:30342/1	60	-
chr12	1698610	1698611	A01177:42:HHKNYDSX3:2:1520:12264:32283	60	-
chr12	1769635	1769636	A01177:42:HHKNYDSX3:1:1123:11650:9079	60	-
chr12	1969718	1969719	A01177:42:HHKNYDSX3:1:1223:6985:2910/1	60	-
chr12	2016650	2016651	A01177:42:HHKNYDSX3:1:2156:4562:8923/1	60	+
chr12	3651336	3651337	A01177:42:HHKNYDSX3:1:1107:2410:18255/1	60	+
chr12	3815721	3815722	A01177:42:HHKNYDSX3:1:1106:29812:11945/1	60	+
chr12	4334151	4334152	A01177:42:HHKNYDSX3:1:1111:28791:20509	60	+
chr12	4334153	4334154	A01177:42:HHKNYDSX3:2:2427:27543:31469	60	+
chr12	4343294	4343295	A01177:42:HHKNYDSX3:1:1217:11044:8531/1	60	-
chr12	6456521	6456522	A01177:42:HHKNYDSX3:1:1134:19316:8860/1	60	-
chr12	6507868	6507869	A01177:42:HHKNYDSX3:1:1231:9625:26522/1	60	+
chr12	6515522	6515523	A01177:42:HHKNYDSX3:2:2136:4246:26788/1	60	-
chr12	6518804	6518805	A01177:42:HHKNYDSX3:1:1104:24804:31391/1	60	+
chr12	6627353	6627354	A01177:42:HHKNYDSX3:1:2415:23050:2049/1	60	-
chr12	6685190	6685191	A01177:42:HHKNYDSX3:2:1411:24713:22623	60	+
chr12	6726331	6726332	A01177:42:HHKNYDSX3:1:2353:6958:35117	60	-
chr12	6798816	6798817	A01177:42:HHKNYDSX3:2:2159:24939:4413/1	60	+
chr12	7007477	7007478	A01177:42:HHKNYDSX3:1:1373:11324:28056/1	60	-
chr12	7008776	7008777	A01177:42:HHKNYDSX3:1:2650:15356:15468/1	60	+
chr12	7200949	7200950	A01177:42:HHKNYDSX3:2:2673:23637:25895	60	+
chr12	9665647	9665648	A01177:42:HHKNYDSX3:1:1349:12888:36432/1	60	-
chr12	9688987	9688988	A01177:42:HHKNYDSX3:1:1178:3052:28886/1	60	+
chr12	9692668	9692669	A01177:42:HHKNYDSX3:1:1415:29387:33912/1	60	+
chr12	9756281	9756282	A01177:42:HHKNYDSX3:1:1120:14742:4194/1	60	+
chr12	9770856	9770857	A01177:42:HHKNYDSX3:1:1137:26033:34240/1	60	+
chr12	11782746	11782747	A01177:42:HHKNYDSX3:1:1161:27362:19883/1	60	+
chr12	12483706	12483707	A01177:42:HHKNYDSX3:1:1113:8178:10488/1	60	+
chr12	12483708	12483709	A01177:42:HHKNYDSX3:2:2275:22227:17597	60	+
chr12	15843518	15843519	A01177:42:HHKNYDSX3:2:2273:4643:19053	60	+
chr12	19506961	19506962	A01177:42:HHKNYDSX3:2:2349:28339:2253/1	60	-
chr12	19506962	19506963	A01177:42:HHKNYDSX3:1:1222:16215:5306/1	60	-
chr12	21443387	21443388	A01177:42:HHKNYDSX3:1:2308:20419:14747/1	60	-
chr12	24876183	24876184	A01177:42:HHKNYDSX3:1:1473:12581:10347/1	60	+
chr12	26346409	26346410	A01177:42:HHKNYDSX3:1:2268:23213:9846	60	+
chr12	26704694	26704695	A01177:42:HHKNYDSX3:1:2412:24316:11412	60	+
chr12	27008621	27008622	A01177:42:HHKNYDSX3:1:1314:3992:15577	60	-
chr12	27309633	27309634	A01177:42:HHKNYDSX3:1:2221:27724:3474/1	60	-
chr12	28410072	28410073	A01177:42:HHKNYDSX3:1:1127:7753:1204	60	-
chr12	28533529	28533530	A01177:42:HHKNYDSX3:1:2148:24080:5650/1	60	+
chr12	29223240	29223241	A01177:42:HHKNYDSX3:1:1126:17291:34413/1	60	-
chr12	29364564	29364565	A01177:42:HHKNYDSX3:2:2556:16080:20290	60	-
chr12	29816406	29816407	A01177:42:HHKNYDSX3:1:1121:11577:18286/1	60	-
chr12	31696827	31696828	A01177:42:HHKNYDSX3:2:2103:25201:14920/1	60	-
chr12	31915666	31915667	A01177:42:HHKNYDSX3:1:2615:10899:7623	60	-
chr12	34315173	34315174	A01177:42:HHKNYDSX3:2:2276:30201:34256	60	-
chr12	35063834	35063835	A01177:42:HHKNYDSX3:2:2163:32551:35008	60	+
chr12	35123139	35123140	A01177:42:HHKNYDSX3:2:1449:17553:21934/1	60	-
chr12	37237946	37237947	A01177:42:HHKNYDSX3:1:1368:32913:12931	60	+
chr12	37656039	37656040	A01177:42:HHKNYDSX3:1:2334:32280:10989	60	+
chr12	39146257	39146258	A01177:42:HHKNYDSX3:2:1423:21603:2206	60	-
chr12	40007167	40007168	A01177:42:HHKNYDSX3:1:1459:9245:9142/1	60	+
chr12	41862516	41862517	A01177:42:HHKNYDSX3:1:1437:18349:15201/1	60	-
chr12	42402098	42402099	A01177:42:HHKNYDSX3:1:1453:24985:19053/1	60	-
chr12	43904580	43904581	A01177:42:HHKNYDSX3:2:1631:25355:5666/1	60	-
chr12	44268325	44268326	A01177:42:HHKNYDSX3:1:1354:19777:20431	60	+
chr12	44840249	44840250	A01177:42:HHKNYDSX3:1:1112:14009:30545/1	60	+
chr12	45293766	45293767	A01177:42:HHKNYDSX3:1:1119:10746:20635/1	60	+
chr12	45303331	45303332	A01177:42:HHKNYDSX3:1:1111:21983:9846/1	60	-
chr12	45820251	45820252	A01177:42:HHKNYDSX3:2:2168:12355:15248	60	-
chr12	45861377	45861378	A01177:42:HHKNYDSX3:1:1175:14027:3740/1	60	-
chr12	45935116	45935117	A01177:42:HHKNYDSX3:1:1547:27534:19366/1	60	-
chr12	46445883	46445884	A01177:42:HHKNYDSX3:1:2307:28601:9690	60	+
chr12	46740886	46740887	A01177:42:HHKNYDSX3:2:1643:19913:11271/1	60	-
chr12	47033782	47033783	A01177:42:HHKNYDSX3:1:1241:2600:29575/1	60	-
chr12	47679504	47679505	A01177:42:HHKNYDSX3:1:1214:20708:11177/1	60	+
chr12	47681397	47681398	A01177:42:HHKNYDSX3:1:1105:16233:30953/1	60	-
chr12	48719767	48719768	A01177:42:HHKNYDSX3:2:1655:19633:1892	60	+
chr12	49038171	49038172	A01177:42:HHKNYDSX3:1:1563:5150:20619/1	60	+
chr12	49136751	49136752	A01177:42:HHKNYDSX3:1:1253:32542:16360/1	60	+
chr12	49471744	49471745	A01177:42:HHKNYDSX3:1:1105:24695:9502/1	60	-
chr12	49486207	49486208	A01177:42:HHKNYDSX3:1:1217:27507:26177	60	+
chr12	49511831	49511832	A01177:42:HHKNYDSX3:1:1268:12644:31782/1	60	+
chr12	49651502	49651503	A01177:42:HHKNYDSX3:1:1249:16125:5431	60	+
chr12	49651503	49651504	A01177:42:HHKNYDSX3:2:1432:13512:28620	60	+
chr12	50019125	50019126	A01177:42:HHKNYDSX3:1:2367:11550:12101/1	60	-
chr12	50021056	50021057	A01177:42:HHKNYDSX3:1:1668:3522:23876	60	+
chr12	50055412	50055413	A01177:42:HHKNYDSX3:1:2149:1027:3803	60	+
chr12	50440698	50440699	A01177:42:HHKNYDSX3:1:1115:28574:23234/1	60	+
chr12	50444508	50444509	A01177:42:HHKNYDSX3:1:1215:2202:8249/1	60	+
chr12	50447558	50447559	A01177:42:HHKNYDSX3:2:2510:23683:29262/1	60	+
chr12	50450240	50450241	A01177:42:HHKNYDSX3:1:1676:4128:32878	60	-
chr12	50519291	50519292	A01177:42:HHKNYDSX3:1:1653:8115:18959	60	+
chr12	50519292	50519293	A01177:42:HHKNYDSX3:2:1255:3866:8876	60	+
chr12	50536505	50536506	A01177:42:HHKNYDSX3:1:1127:8115:2769/1	60	+
chr12	50536607	50536608	A01177:42:HHKNYDSX3:1:2152:3233:34648/1	60	-
chr12	50692045	50692046	A01177:42:HHKNYDSX3:1:1251:10664:30264	60	-
chr12	50820497	50820498	A01177:42:HHKNYDSX3:1:1310:8043:36088/1	60	+
chr12	50998823	50998824	A01177:42:HHKNYDSX3:1:1149:29270:3051/1	60	-
chr12	51102381	51102382	A01177:42:HHKNYDSX3:1:2136:22788:32878/1	60	+
chr12	51408894	51408895	A01177:42:HHKNYDSX3:1:1327:21947:10066	60	-
chr12	51980969	51980970	A01177:42:HHKNYDSX3:1:1170:9679:2190/1	60	+
chr12	52625045	52625046	A01177:42:HHKNYDSX3:2:2225:18313:3897/1	60	+
chr12	52642891	52642892	A01177:42:HHKNYDSX3:1:2415:2663:17315/1	60	-
chr12	52671094	52671095	A01177:42:HHKNYDSX3:1:1143:26051:10316/1	60	+
chr12	52958655	52958656	A01177:42:HHKNYDSX3:1:1152:5638:36683	60	+
chr12	53073720	53073721	A01177:42:HHKNYDSX3:1:1327:13295:28933	60	+
chr12	53144106	53144107	A01177:42:HHKNYDSX3:1:1249:8910:13855/1	60	-
chr12	53388394	53388395	A01177:42:HHKNYDSX3:1:1118:14281:27101/1	60	+
chr12	53393428	53393429	A01177:42:HHKNYDSX3:1:1103:30490:26052	60	-
chr12	53523998	53523999	A01177:42:HHKNYDSX3:1:1146:31006:20149/1	60	+
chr12	54460159	54460160	A01177:42:HHKNYDSX3:1:1207:13431:14011/1	60	-
chr12	54969800	54969801	A01177:42:HHKNYDSX3:2:1513:29866:34867/1	60	-
chr12	54982112	54982113	A01177:42:HHKNYDSX3:2:1406:16803:14841/1	60	-
chr12	54982114	54982115	A01177:42:HHKNYDSX3:2:1311:14109:36198/1	60	-
chr12	55785766	55785767	A01177:42:HHKNYDSX3:2:2342:18909:3959/1	60	-
chr12	56111481	56111482	A01177:42:HHKNYDSX3:1:1156:15628:34381/1	60	-
chr12	56178148	56178149	A01177:42:HHKNYDSX3:1:1351:7780:36198	60	-
chr12	56185105	56185106	A01177:42:HHKNYDSX3:1:1657:10999:25238	60	-
chr12	56440761	56440762	A01177:42:HHKNYDSX3:1:2526:19687:18677/1	60	-
chr12	56585921	56585922	A01177:42:HHKNYDSX3:2:1206:7880:32831/1	60	-
chr12	56585922	56585923	A01177:42:HHKNYDSX3:1:1152:13711:28494/1	60	-
chr12	56667358	56667359	A01177:42:HHKNYDSX3:1:1164:6072:3677/1	60	+
chr12	56670196	56670197	A01177:42:HHKNYDSX3:1:1104:8467:19006/1	60	-
chr12	57359315	57359316	A01177:42:HHKNYDSX3:1:1105:2781:22498/1	60	+
chr12	57397204	57397205	A01177:42:HHKNYDSX3:1:1156:19289:36307/1	60	-
chr12	57422320	57422321	A01177:42:HHKNYDSX3:1:1366:13458:12555/1	60	+
chr12	57619591	57619592	A01177:42:HHKNYDSX3:1:2335:10438:26240	60	+
chr12	57711192	57711193	A01177:42:HHKNYDSX3:2:2666:23068:25535/1	60	+
chr12	58228059	58228060	A01177:42:HHKNYDSX3:1:1413:16595:12226	60	-
chr12	59703637	59703638	A01177:42:HHKNYDSX3:1:1224:12427:3223/1	60	+
chr12	60702896	60702897	A01177:42:HHKNYDSX3:1:1450:22128:32456/1	60	-
chr12	62373694	62373695	A01177:42:HHKNYDSX3:1:1133:2998:7153/1	60	+
chr12	62380784	62380785	A01177:42:HHKNYDSX3:1:1118:30535:29857/1	60	+
chr12	62381452	62381453	A01177:42:HHKNYDSX3:1:1512:24731:28447	60	+
chr12	64422409	64422410	A01177:42:HHKNYDSX3:1:2611:2492:1297/1	60	-
chr12	64750141	64750142	A01177:42:HHKNYDSX3:1:1232:26304:36652	60	-
chr12	65181402	65181403	A01177:42:HHKNYDSX3:2:2651:10755:27258/1	60	+
chr12	67301721	67301722	A01177:42:HHKNYDSX3:1:1121:13702:6245/1	60	-
chr12	67934950	67934951	A01177:42:HHKNYDSX3:2:2422:23303:7780	60	+
chr12	68811998	68811999	A01177:42:HHKNYDSX3:1:2118:32226:6731/1	60	+
chr12	70629411	70629412	A01177:42:HHKNYDSX3:1:1465:16052:31172/1	60	+
chr12	72850553	72850554	A01177:42:HHKNYDSX3:1:1252:28655:19022/1	60	-
chr12	73724299	73724300	A01177:42:HHKNYDSX3:2:1256:29930:7764/1	60	+
chr12	75503053	75503054	A01177:42:HHKNYDSX3:1:1223:24930:26694	60	+
chr12	76045993	76045994	A01177:42:HHKNYDSX3:1:1145:18819:11412/1	60	+
chr12	76950505	76950506	A01177:42:HHKNYDSX3:2:1437:30038:4069/1	60	+
chr12	77502283	77502284	A01177:42:HHKNYDSX3:2:1358:18638:32831	60	-
chr12	78289697	78289698	A01177:42:HHKNYDSX3:1:1367:12879:24424/1	60	-
chr12	78499359	78499360	A01177:42:HHKNYDSX3:2:1560:9100:32565/1	60	-
chr12	78822086	78822087	A01177:42:HHKNYDSX3:1:1569:24171:15640/1	60	-
chr12	78984611	78984612	A01177:42:HHKNYDSX3:1:1338:7708:22200/1	60	+
chr12	79055371	79055372	A01177:42:HHKNYDSX3:1:2153:12500:11584	60	-
chr12	79147755	79147756	A01177:42:HHKNYDSX3:1:1440:7717:8719/1	60	-
chr12	79399298	79399299	A01177:42:HHKNYDSX3:2:2520:27055:29872	60	-
chr12	79399299	79399300	A01177:42:HHKNYDSX3:1:1169:14488:21919/1	60	-
chr12	79399300	79399301	A01177:42:HHKNYDSX3:1:1474:2971:9643/1	60	-
chr12	79661410	79661411	A01177:42:HHKNYDSX3:1:1159:10529:28275/1	60	+
chr12	79808455	79808456	A01177:42:HHKNYDSX3:2:1545:16495:11772/1	60	-
chr12	79808456	79808457	A01177:42:HHKNYDSX3:1:1151:6424:30530/1	60	-
chr12	82273226	82273227	A01177:42:HHKNYDSX3:1:2667:20139:9690/1	60	-
chr12	82433110	82433111	A01177:42:HHKNYDSX3:1:1556:25066:29465	60	+
chr12	82763261	82763262	A01177:42:HHKNYDSX3:1:1636:13123:22654/1	60	-
chr12	83158189	83158190	A01177:42:HHKNYDSX3:1:2401:23276:2253	60	+
chr12	83300432	83300433	A01177:42:HHKNYDSX3:1:2334:2682:25300	60	-
chr12	83808433	83808434	A01177:42:HHKNYDSX3:2:1536:8395:34006	60	-
chr12	83808434	83808435	A01177:42:HHKNYDSX3:1:1117:6108:3270/1	60	-
chr12	85395008	85395009	A01177:42:HHKNYDSX3:1:1455:24171:25066	60	-
chr12	85395011	85395012	A01177:42:HHKNYDSX3:1:1104:12111:14168/1	60	-
chr12	87262703	87262704	A01177:42:HHKNYDSX3:1:1115:21811:28056/1	60	+
chr12	87662393	87662394	A01177:42:HHKNYDSX3:2:2401:28311:3302/1	60	-
chr12	89253425	89253426	A01177:42:HHKNYDSX3:2:2654:1777:8422	60	-
chr12	89285428	89285429	A01177:42:HHKNYDSX3:1:1120:8106:35884/1	60	-
chr12	93076995	93076996	A01177:42:HHKNYDSX3:2:1314:15591:31532/1	60	-
chr12	93445718	93445719	A01177:42:HHKNYDSX3:2:2263:24505:10238/1	60	+
chr12	93486632	93486633	A01177:42:HHKNYDSX3:1:1607:4417:15749	60	-
chr12	94253069	94253070	A01177:42:HHKNYDSX3:1:1416:11153:31140	60	+
chr12	94901874	94901875	A01177:42:HHKNYDSX3:1:2252:27805:10723/1	60	+
chr12	95050344	95050345	A01177:42:HHKNYDSX3:1:1365:19000:26600	60	+
chr12	95078358	95078359	A01177:42:HHKNYDSX3:2:1228:16984:5948	60	-
chr12	95197683	95197684	A01177:42:HHKNYDSX3:1:1109:2383:29575/1	60	+
chr12	95253333	95253334	A01177:42:HHKNYDSX3:2:2414:19795:13103	60	+
chr12	95527272	95527273	A01177:42:HHKNYDSX3:2:1177:14154:3677/1	60	+
chr12	95660646	95660647	A01177:42:HHKNYDSX3:1:1129:26313:15781/1	60	+
chr12	95838721	95838722	A01177:42:HHKNYDSX3:1:1673:19813:33833	60	-
chr12	96942100	96942101	A01177:42:HHKNYDSX3:1:1118:5710:33802/1	60	-
chr12	98655465	98655466	A01177:42:HHKNYDSX3:1:1452:24035:34068	60	-
chr12	99976354	99976355	A01177:42:HHKNYDSX3:1:1105:13277:23891/1	60	+
chr12	101723941	101723942	A01177:42:HHKNYDSX3:1:1314:21251:25833	60	+
chr12	103946208	103946209	A01177:42:HHKNYDSX3:1:2266:20338:11068/1	60	-
chr12	105186979	105186980	A01177:42:HHKNYDSX3:1:1274:24948:13980/1	60	-
chr12	106836352	106836353	A01177:42:HHKNYDSX3:1:1155:20844:21089/1	60	+
chr12	107713010	107713011	A01177:42:HHKNYDSX3:1:1225:10773:15358/1	60	+
chr12	108514315	108514316	A01177:42:HHKNYDSX3:1:1542:23466:20619	60	-
chr12	109940545	109940546	A01177:42:HHKNYDSX3:1:1149:31213:28244/1	60	-
chr12	110013984	110013985	A01177:42:HHKNYDSX3:1:1345:24831:12023/1	60	+
chr12	110154400	110154401	A01177:42:HHKNYDSX3:2:2248:32362:17957	60	-
chr12	110393236	110393237	A01177:42:HHKNYDSX3:1:1125:5059:10316/1	60	-
chr12	110485314	110485315	A01177:42:HHKNYDSX3:1:1115:11180:31657	60	+
chr12	110727176	110727177	A01177:42:HHKNYDSX3:1:2468:6560:17018	60	+
chr12	111518609	111518610	A01177:42:HHKNYDSX3:1:2463:25654:20682/1	60	-
chr12	111557132	111557133	A01177:42:HHKNYDSX3:1:2106:4607:33708	60	+
chr12	111906729	111906730	A01177:42:HHKNYDSX3:1:2260:10484:8061/1	60	-
chr12	111906730	111906731	A01177:42:HHKNYDSX3:1:2158:31982:5838	60	-
chr12	111921922	111921923	A01177:42:HHKNYDSX3:1:2240:5791:20823	60	+
chr12	114728676	114728677	A01177:42:HHKNYDSX3:2:1408:24686:31407	60	-
chr12	114819322	114819323	A01177:42:HHKNYDSX3:1:2132:3296:16814/1	60	-
chr12	115962953	115962954	A01177:42:HHKNYDSX3:1:1244:27796:10050/1	60	-
chr12	116052703	116052704	A01177:42:HHKNYDSX3:1:1107:11822:36526/1	60	+
chr12	116052704	116052705	A01177:42:HHKNYDSX3:1:1158:8657:35931/1	60	+
chr12	116199079	116199080	A01177:42:HHKNYDSX3:1:2170:29767:15781/1	60	+
chr12	116212482	116212483	A01177:42:HHKNYDSX3:2:1503:11351:29293	60	-
chr12	117415975	117415976	A01177:42:HHKNYDSX3:2:1204:16414:16986/1	60	-
chr12	118313143	118313144	A01177:42:HHKNYDSX3:1:1610:5710:17080/1	60	-
chr12	118323304	118323305	A01177:42:HHKNYDSX3:1:2565:18828:21825/1	60	+
chr12	118333338	118333339	A01177:42:HHKNYDSX3:1:1104:11379:34475/1	60	+
chr12	119727791	119727792	A01177:42:HHKNYDSX3:1:1144:18475:24345/1	60	-
chr12	119779891	119779892	A01177:42:HHKNYDSX3:1:2271:6388:14090/1	60	+
chr12	119860670	119860671	A01177:42:HHKNYDSX3:1:1454:1190:4899	60	-
chr12	119973806	119973807	A01177:42:HHKNYDSX3:2:2515:6940:26725/1	60	+
chr12	119998419	119998420	A01177:42:HHKNYDSX3:1:1153:22553:2409/1	60	+
chr12	120432744	120432745	A01177:42:HHKNYDSX3:1:1124:25952:11146/1	60	+
chr12	120547662	120547663	A01177:42:HHKNYDSX3:1:2218:9435:29011/1	60	+
chr12	120803319	120803320	A01177:42:HHKNYDSX3:1:2561:5095:6089/1	60	-
chr12	120803916	120803917	A01177:42:HHKNYDSX3:1:1155:26467:30671/1	60	+
chr12	121319477	121319478	A01177:42:HHKNYDSX3:1:2422:23854:32941	60	-
chr12	121341207	121341208	A01177:42:HHKNYDSX3:1:1119:17806:34554/1	60	+
chr12	121341911	121341912	A01177:42:HHKNYDSX3:1:1349:4869:10269/1	60	+
chr12	121458249	121458250	A01177:42:HHKNYDSX3:2:1114:1344:22388	60	+
chr12	121565658	121565659	A01177:42:HHKNYDSX3:2:1332:4209:9095	60	+
chr12	121565781	121565782	A01177:42:HHKNYDSX3:2:2238:3540:27884/1	60	-
chr12	121565783	121565784	A01177:42:HHKNYDSX3:1:2216:1705:30029/1	60	-
chr12	121830169	121830170	A01177:42:HHKNYDSX3:1:1208:13575:26913/1	60	+
chr12	121910057	121910058	A01177:42:HHKNYDSX3:1:1155:30680:24878	60	-
chr12	122313638	122313639	A01177:42:HHKNYDSX3:2:2409:13449:5400/1	60	+
chr12	122340289	122340290	A01177:42:HHKNYDSX3:1:1676:22092:7999	60	-
chr12	122520581	122520582	A01177:42:HHKNYDSX3:1:1101:31919:25300/1	60	-
chr12	122521204	122521205	A01177:42:HHKNYDSX3:1:1101:8260:8249/1	60	-
chr12	122559747	122559748	A01177:42:HHKNYDSX3:1:1652:24596:30217	60	+
chr12	122594621	122594622	A01177:42:HHKNYDSX3:1:1158:18132:14606/1	60	+
chr12	122770248	122770249	A01177:42:HHKNYDSX3:1:1306:21685:20854	60	-
chr12	122793137	122793138	A01177:42:HHKNYDSX3:1:2303:8223:30639	60	+
chr12	123155722	123155723	A01177:42:HHKNYDSX3:2:1650:19235:11224/1	60	-
chr12	123186007	123186008	A01177:42:HHKNYDSX3:1:1557:15808:11960/1	60	-
chr12	123204496	123204497	A01177:42:HHKNYDSX3:1:2614:31882:6543	60	-
chr12	123380938	123380939	A01177:42:HHKNYDSX3:2:2660:18502:3192	60	+
chr12	123518733	123518734	A01177:42:HHKNYDSX3:1:2655:28492:10222	60	-
chr12	123609768	123609769	A01177:42:HHKNYDSX3:1:1137:11812:1658/1	60	+
chr12	123609769	123609770	A01177:42:HHKNYDSX3:1:1138:31882:32471	60	+
chr12	123975702	123975703	A01177:42:HHKNYDSX3:1:2349:1127:8046/1	60	-
chr12	125020493	125020494	A01177:42:HHKNYDSX3:2:1376:18078:29857/1	60	-
chr12	125020495	125020496	A01177:42:HHKNYDSX3:1:1549:25880:27398/1	60	-
chr12	130836384	130836385	A01177:42:HHKNYDSX3:1:1278:1072:26115	60	-
chr12	131745689	131745690	A01177:42:HHKNYDSX3:1:1101:7301:4492	60	+
chr12	131968764	131968765	A01177:42:HHKNYDSX3:1:1243:5810:1313/1	60	-
chr12	131998975	131998976	A01177:42:HHKNYDSX3:1:2666:15004:35837	60	+
chr12	132100315	132100316	A01177:42:HHKNYDSX3:1:1121:19253:11725	60	+
chr12	132652317	132652318	A01177:42:HHKNYDSX3:1:1678:29966:3818	60	-
chr12	132653058	132653059	A01177:42:HHKNYDSX3:2:2376:7636:14121	60	-
chr12	132655430	132655431	A01177:42:HHKNYDSX3:1:2557:28809:6386	60	-
chr12	132739289	132739290	A01177:42:HHKNYDSX3:1:1112:16685:26725/1	60	+
chr12	132862991	132862992	A01177:42:HHKNYDSX3:2:2106:31430:4006/1	60	-
chr13	19479061	19479062	A01177:42:HHKNYDSX3:2:2413:23936:3615	60	-
chr13	19698409	19698410	A01177:42:HHKNYDSX3:1:1115:2013:2722/1	60	+
chr13	19816710	19816711	A01177:42:HHKNYDSX3:1:2667:25735:26647/1	60	+
chr13	20000004	20000005	A01177:42:HHKNYDSX3:1:1321:8015:31407	60	-
chr13	20007715	20007716	A01177:42:HHKNYDSX3:2:1308:30698:12790	60	-
chr13	20487983	20487984	A01177:42:HHKNYDSX3:2:2348:17056:16877/1	60	-
chr13	20643944	20643945	A01177:42:HHKNYDSX3:1:1437:9824:27931	60	-
chr13	21421906	21421907	A01177:42:HHKNYDSX3:1:1231:31168:15953/1	60	-
chr13	21934806	21934807	A01177:42:HHKNYDSX3:1:2524:32497:36198	60	-
chr13	23909226	23909227	A01177:42:HHKNYDSX3:1:2132:7084:22686	60	+
chr13	26399104	26399105	A01177:42:HHKNYDSX3:2:2219:31910:31328	60	-
chr13	27096871	27096872	A01177:42:HHKNYDSX3:1:1214:29215:34021/1	60	+
chr13	27647129	27647130	A01177:42:HHKNYDSX3:1:1121:6271:30170/1	60	+
chr13	30295247	30295248	A01177:42:HHKNYDSX3:1:1255:23321:29919/1	60	+
chr13	30891741	30891742	A01177:42:HHKNYDSX3:2:2240:11496:7842/1	60	-
chr13	31650894	31650895	A01177:42:HHKNYDSX3:1:1571:16504:32268	60	+
chr13	32517885	32517886	A01177:42:HHKNYDSX3:1:2119:3902:27508	60	-
chr13	34837497	34837498	A01177:42:HHKNYDSX3:1:1216:13919:20275	60	+
chr13	37017567	37017568	A01177:42:HHKNYDSX3:1:1101:12807:33442/1	60	-
chr13	37046547	37046548	A01177:42:HHKNYDSX3:1:1568:23927:23860	60	-
chr13	39030980	39030981	A01177:42:HHKNYDSX3:1:1226:2763:18584	60	-
chr13	41051966	41051967	A01177:42:HHKNYDSX3:2:1337:13612:9940	60	-
chr13	41321579	41321580	A01177:42:HHKNYDSX3:1:1158:15736:2785/1	60	-
chr13	41598125	41598126	A01177:42:HHKNYDSX3:1:1101:4788:36652	60	-
chr13	42230115	42230116	A01177:42:HHKNYDSX3:2:2136:13386:1157	60	-
chr13	45208100	45208101	A01177:42:HHKNYDSX3:2:2155:9498:20635/1	60	+
chr13	45209316	45209317	A01177:42:HHKNYDSX3:2:1607:18846:17942/1	60	+
chr13	46003450	46003451	A01177:42:HHKNYDSX3:1:1159:8449:11303/1	60	+
chr13	46016075	46016076	A01177:42:HHKNYDSX3:1:1132:17725:26741/1	60	+
chr13	50002179	50002180	A01177:42:HHKNYDSX3:1:2263:1298:31955	60	+
chr13	50350653	50350654	A01177:42:HHKNYDSX3:2:1608:27679:31673	60	+
chr13	56962698	56962699	A01177:42:HHKNYDSX3:1:1115:31539:21355/1	60	+
chr13	59840961	59840962	A01177:42:HHKNYDSX3:1:1305:32461:27524/1	60	+
chr13	59921081	59921082	A01177:42:HHKNYDSX3:1:2554:27001:10989	60	-
chr13	59921083	59921084	A01177:42:HHKNYDSX3:1:2317:8486:22169	60	-
chr13	59979543	59979544	A01177:42:HHKNYDSX3:1:2627:9408:32095	60	+
chr13	59990301	59990302	A01177:42:HHKNYDSX3:2:2108:32705:5869	60	-
chr13	60014886	60014887	A01177:42:HHKNYDSX3:1:1140:2663:4570/1	60	+
chr13	60089611	60089612	A01177:42:HHKNYDSX3:1:1246:32768:30248	60	+
chr13	60097770	60097771	A01177:42:HHKNYDSX3:1:1575:3667:32769/1	60	-
chr13	61759523	61759524	A01177:42:HHKNYDSX3:1:2330:10610:3427	60	-
chr13	62844445	62844446	A01177:42:HHKNYDSX3:1:1139:30056:9737/1	60	-
chr13	62844664	62844665	A01177:42:HHKNYDSX3:2:2268:16477:31720	60	-
chr13	63032376	63032377	A01177:42:HHKNYDSX3:1:1112:4869:15280/1	60	+
chr13	64000933	64000934	A01177:42:HHKNYDSX3:2:2426:25527:6277/1	60	-
chr13	64377017	64377018	A01177:42:HHKNYDSX3:1:1161:6533:7545	60	+
chr13	64923292	64923293	A01177:42:HHKNYDSX3:1:1255:19596:10097/1	60	+
chr13	66543844	66543845	A01177:42:HHKNYDSX3:1:1107:16740:28667/1	60	-
chr13	66559122	66559123	A01177:42:HHKNYDSX3:2:1270:1054:27743	60	+
chr13	67210170	67210171	A01177:42:HHKNYDSX3:1:1123:26449:16861/1	60	-
chr13	67217451	67217452	A01177:42:HHKNYDSX3:1:1207:19470:33458/1	60	+
chr13	68142368	68142369	A01177:42:HHKNYDSX3:1:1141:7536:14168	60	+
chr13	68790172	68790173	A01177:42:HHKNYDSX3:2:2652:16776:18615/1	60	-
chr13	68877124	68877125	A01177:42:HHKNYDSX3:1:1146:26295:33411/1	60	+
chr13	69964441	69964442	A01177:42:HHKNYDSX3:1:1134:5575:21856/1	60	-
chr13	71668013	71668014	A01177:42:HHKNYDSX3:1:1126:15709:26318/1	60	+
chr13	71717584	71717585	A01177:42:HHKNYDSX3:1:1254:3721:31735/1	60	-
chr13	71788988	71788989	A01177:42:HHKNYDSX3:1:2569:19696:31062/1	60	+
chr13	71856753	71856754	A01177:42:HHKNYDSX3:1:1161:18430:15311	60	-
chr13	71923281	71923282	A01177:42:HHKNYDSX3:1:1213:31503:8453/1	60	+
chr13	72740115	72740116	A01177:42:HHKNYDSX3:1:1130:1868:25708/1	60	+
chr13	72898482	72898483	A01177:42:HHKNYDSX3:2:1152:10330:35415	60	-
chr13	77178006	77178007	A01177:42:HHKNYDSX3:1:1178:4264:14231/1	60	+
chr13	77226998	77226999	A01177:42:HHKNYDSX3:1:1148:27037:35540/1	60	-
chr13	77735215	77735216	A01177:42:HHKNYDSX3:2:2607:3405:29590	60	-
chr13	77735216	77735217	A01177:42:HHKNYDSX3:2:1347:13286:14732/1	60	-
chr13	80409597	80409598	A01177:42:HHKNYDSX3:2:2421:17806:20744	60	+
chr13	80599346	80599347	A01177:42:HHKNYDSX3:1:2563:22101:30686/1	60	-
chr13	81061261	81061262	A01177:42:HHKNYDSX3:1:1541:25382:36182/1	60	+
chr13	81162144	81162145	A01177:42:HHKNYDSX3:1:1272:12029:25269/1	60	+
chr13	83252679	83252680	A01177:42:HHKNYDSX3:2:1332:16459:8390/1	60	-
chr13	86674640	86674641	A01177:42:HHKNYDSX3:1:2436:12762:21183/1	60	-
chr13	86946164	86946165	A01177:42:HHKNYDSX3:2:2606:6216:1799/1	60	-
chr13	89166587	89166588	A01177:42:HHKNYDSX3:2:1407:13295:32972	60	-
chr13	89204455	89204456	A01177:42:HHKNYDSX3:1:1255:18466:24987/1	60	+
chr13	89316488	89316489	A01177:42:HHKNYDSX3:1:1239:6605:5447/1	60	+
chr13	90220583	90220584	A01177:42:HHKNYDSX3:2:2501:16848:17394	60	+
chr13	90489320	90489321	A01177:42:HHKNYDSX3:1:1152:20699:6872/1	60	-
chr13	90608356	90608357	A01177:42:HHKNYDSX3:1:2421:3106:23249	60	+
chr13	94065118	94065119	A01177:42:HHKNYDSX3:1:2447:13874:3411	60	-
chr13	95016494	95016495	A01177:42:HHKNYDSX3:1:2549:16080:35196/1	60	+
chr13	95645736	95645737	A01177:42:HHKNYDSX3:1:1358:5430:32377	60	+
chr13	102660180	102660181	A01177:42:HHKNYDSX3:1:1117:27606:25598/1	60	-
chr13	102760504	102760505	A01177:42:HHKNYDSX3:2:1366:5810:6136/1	60	-
chr13	103895241	103895242	A01177:42:HHKNYDSX3:2:1366:18521:25927	60	+
chr13	104469729	104469730	A01177:42:HHKNYDSX3:1:2456:27172:32675/1	60	+
chr13	105136672	105136673	A01177:42:HHKNYDSX3:1:1111:14977:26271/1	60	+
chr13	105136674	105136675	A01177:42:HHKNYDSX3:1:2649:32732:21574	60	+
chr13	106791773	106791774	A01177:42:HHKNYDSX3:2:2523:31403:35211	60	-
chr13	111467588	111467589	A01177:42:HHKNYDSX3:1:1124:22643:6918	60	+
chr13	112527626	112527627	A01177:42:HHKNYDSX3:1:1364:22309:25254/1	60	+
chr13	113394729	113394730	A01177:42:HHKNYDSX3:1:1177:27914:14700/1	60	-
chr13	114241170	114241171	A01177:42:HHKNYDSX3:2:1128:23475:5196	60	-
chr14	16089836	16089837	A01177:42:HHKNYDSX3:2:2136:13033:31109	60	-
chr14	18683827	18683828	A01177:42:HHKNYDSX3:1:2609:13575:33990	60	+
chr14	19321454	19321455	A01177:42:HHKNYDSX3:1:1211:16721:7467/1	60	-
chr14	20617519	20617520	A01177:42:HHKNYDSX3:1:1463:3595:33865/1	60	-
chr14	20758644	20758645	A01177:42:HHKNYDSX3:2:1338:17788:5462/1	60	-
chr14	21293004	21293005	A01177:42:HHKNYDSX3:1:2407:1931:25410	60	+
chr14	21469408	21469409	A01177:42:HHKNYDSX3:1:1112:5719:7764/1	60	+
chr14	21816811	21816812	A01177:42:HHKNYDSX3:2:2538:2148:33990	60	-
chr14	22863304	22863305	A01177:42:HHKNYDSX3:1:1636:5430:15311	60	-
chr14	22926044	22926045	A01177:42:HHKNYDSX3:1:1154:5330:6339	60	-
chr14	24012757	24012758	A01177:42:HHKNYDSX3:1:2603:31277:19116/1	60	+
chr14	24239804	24239805	A01177:42:HHKNYDSX3:1:1241:10294:16407/1	60	-
chr14	25186304	25186305	A01177:42:HHKNYDSX3:2:2366:5683:6167	60	+
chr14	26581664	26581665	A01177:42:HHKNYDSX3:1:1408:16857:28087/1	60	+
chr14	26589763	26589764	A01177:42:HHKNYDSX3:1:1203:17400:27555/1	60	+
chr14	26589764	26589765	A01177:42:HHKNYDSX3:1:1150:1597:32064	60	+
chr14	29851838	29851839	A01177:42:HHKNYDSX3:1:2609:9670:20744/1	60	+
chr14	29851839	29851840	A01177:42:HHKNYDSX3:1:1106:20799:31093/1	60	+
chr14	30713809	30713810	A01177:42:HHKNYDSX3:1:1119:10375:27195/1	60	+
chr14	30918537	30918538	A01177:42:HHKNYDSX3:1:1529:30472:17597/1	60	-
chr14	30923592	30923593	A01177:42:HHKNYDSX3:1:1141:18059:10535/1	60	+
chr14	31314728	31314729	A01177:42:HHKNYDSX3:1:1226:6126:22529/1	60	+
chr14	31454868	31454869	A01177:42:HHKNYDSX3:1:1104:19190:18098/1	60	+
chr14	34373944	34373945	A01177:42:HHKNYDSX3:1:2271:14226:36808/1	60	-
chr14	35552089	35552090	A01177:42:HHKNYDSX3:1:2462:22824:1814/1	60	+
chr14	35631738	35631739	A01177:42:HHKNYDSX3:1:1114:23312:17284/1	60	+
chr14	35653957	35653958	A01177:42:HHKNYDSX3:1:1152:2175:32784/1	60	-
chr14	35740308	35740309	A01177:42:HHKNYDSX3:1:2555:1045:14857	60	+
chr14	35742853	35742854	A01177:42:HHKNYDSX3:1:1120:8214:16752/1	60	-
chr14	41077591	41077592	A01177:42:HHKNYDSX3:2:1165:24966:10598/1	60	-
chr14	41876308	41876309	A01177:42:HHKNYDSX3:2:1661:28655:32957/1	60	+
chr14	42828798	42828799	A01177:42:HHKNYDSX3:2:2623:1353:8656/1	60	+
chr14	44981068	44981069	A01177:42:HHKNYDSX3:1:1134:10990:26099/1	60	+
chr14	46149113	46149114	A01177:42:HHKNYDSX3:1:1513:12129:11663/1	60	+
chr14	48879046	48879047	A01177:42:HHKNYDSX3:1:1618:16387:7388/1	60	-
chr14	49630033	49630034	A01177:42:HHKNYDSX3:1:1351:12807:17973/1	60	-
chr14	49689331	49689332	A01177:42:HHKNYDSX3:1:2254:7536:12633	60	-
chr14	49834293	49834294	A01177:42:HHKNYDSX3:1:1448:19777:7780/1	60	+
chr14	50129625	50129626	A01177:42:HHKNYDSX3:1:1333:14597:13839	60	-
chr14	50134210	50134211	A01177:42:HHKNYDSX3:1:1571:20473:16595/1	60	-
chr14	50499218	50499219	A01177:42:HHKNYDSX3:1:1206:6605:27806/1	60	+
chr14	51166341	51166342	A01177:42:HHKNYDSX3:1:1349:5484:22795	60	-
chr14	52455715	52455716	A01177:42:HHKNYDSX3:1:2474:27263:31704/1	60	+
chr14	53862567	53862568	A01177:42:HHKNYDSX3:1:1307:13946:22013	60	-
chr14	54471508	54471509	A01177:42:HHKNYDSX3:1:1537:11134:19680/1	60	-
chr14	55051061	55051062	A01177:42:HHKNYDSX3:2:1412:18674:15076/1	60	+
chr14	55165881	55165882	A01177:42:HHKNYDSX3:1:1107:27299:26130/1	60	-
chr14	55660781	55660782	A01177:42:HHKNYDSX3:1:1217:7265:30326/1	60	+
chr14	56281488	56281489	A01177:42:HHKNYDSX3:2:1278:17607:24032/1	60	-
chr14	56881814	56881815	A01177:42:HHKNYDSX3:2:1615:4562:32283/1	60	+
chr14	58256650	58256651	A01177:42:HHKNYDSX3:2:2215:1289:13056/1	60	+
chr14	58350136	58350137	A01177:42:HHKNYDSX3:2:1322:4734:12101/1	60	-
chr14	59365590	59365591	A01177:42:HHKNYDSX3:1:1263:27299:36808	60	+
chr14	60332669	60332670	A01177:42:HHKNYDSX3:1:1537:16947:24205/1	60	+
chr14	63372121	63372122	A01177:42:HHKNYDSX3:1:1109:19461:32659	60	+
chr14	63372122	63372123	A01177:42:HHKNYDSX3:2:2454:19723:27571	60	+
chr14	63505209	63505210	A01177:42:HHKNYDSX3:1:1611:29541:8625	60	-
chr14	63984460	63984461	A01177:42:HHKNYDSX3:1:1140:19126:10473	60	+
chr14	64122892	64122893	A01177:42:HHKNYDSX3:1:1251:25066:33692	60	-
chr14	64449038	64449039	A01177:42:HHKNYDSX3:1:2678:14000:29997	60	-
chr14	65567801	65567802	A01177:42:HHKNYDSX3:1:1119:14398:1376/1	60	-
chr14	65702267	65702268	A01177:42:HHKNYDSX3:2:2252:9543:21997	60	-
chr14	66043111	66043112	A01177:42:HHKNYDSX3:1:1421:6262:20259/1	60	-
chr14	66968708	66968709	A01177:42:HHKNYDSX3:1:1255:9444:19194/1	60	-
chr14	66986965	66986966	A01177:42:HHKNYDSX3:1:1109:24117:28635/1	60	+
chr14	67347744	67347745	A01177:42:HHKNYDSX3:2:1202:23674:35477/1	60	+
chr14	67990089	67990090	A01177:42:HHKNYDSX3:1:2326:12048:21605/1	60	+
chr14	68190745	68190746	A01177:42:HHKNYDSX3:1:1119:4472:26334/1	60	-
chr14	68409163	68409164	A01177:42:HHKNYDSX3:1:1639:7925:28776	60	-
chr14	68490524	68490525	A01177:42:HHKNYDSX3:1:1129:8422:35462/1	60	-
chr14	69148476	69148477	A01177:42:HHKNYDSX3:2:1349:4381:14904/1	60	-
chr14	71586590	71586591	A01177:42:HHKNYDSX3:1:2547:29595:2832/1	60	+
chr14	71663002	71663003	A01177:42:HHKNYDSX3:1:1442:10999:32690/1	60	+
chr14	72853617	72853618	A01177:42:HHKNYDSX3:1:2237:3577:14387/1	60	-
chr14	73060784	73060785	A01177:42:HHKNYDSX3:1:1107:2727:28197/1	60	-
chr14	73071691	73071692	A01177:42:HHKNYDSX3:1:1108:10438:12837/1	60	+
chr14	73098260	73098261	A01177:42:HHKNYDSX3:1:1647:7789:35305/1	60	-
chr14	73426326	73426327	A01177:42:HHKNYDSX3:1:2152:13304:1642/1	60	+
chr14	73858143	73858144	A01177:42:HHKNYDSX3:2:2456:31467:15311	60	-
chr14	73897874	73897875	A01177:42:HHKNYDSX3:1:1113:28501:26710	60	-
chr14	74168522	74168523	A01177:42:HHKNYDSX3:2:2552:15347:12978/1	60	-
chr14	75034363	75034364	A01177:42:HHKNYDSX3:2:1461:4020:25582	60	-
chr14	75044204	75044205	A01177:42:HHKNYDSX3:1:1240:14082:34992	60	-
chr14	75587628	75587629	A01177:42:HHKNYDSX3:1:1120:4300:26036/1	60	-
chr14	75793569	75793570	A01177:42:HHKNYDSX3:1:1118:21477:23312	60	+
chr14	76691567	76691568	A01177:42:HHKNYDSX3:1:2667:26196:32393	60	+
chr14	77827923	77827924	A01177:42:HHKNYDSX3:2:2663:5819:12101/1	60	-
chr14	78543968	78543969	A01177:42:HHKNYDSX3:1:1114:12228:12117/1	60	+
chr14	80354082	80354083	A01177:42:HHKNYDSX3:1:1325:17535:2675/1	60	-
chr14	81213937	81213938	A01177:42:HHKNYDSX3:2:2103:27046:9126	60	+
chr14	81313707	81313708	A01177:42:HHKNYDSX3:2:2656:21178:31250/1	60	-
chr14	81489196	81489197	A01177:42:HHKNYDSX3:1:1118:9236:11287/1	60	+
chr14	81489198	81489199	A01177:42:HHKNYDSX3:1:1314:3631:6746/1	60	+
chr14	88650199	88650200	A01177:42:HHKNYDSX3:1:1575:13783:27962/1	60	-
chr14	88751237	88751238	A01177:42:HHKNYDSX3:1:1326:6605:23703/1	60	-
chr14	90919917	90919918	A01177:42:HHKNYDSX3:1:1132:9968:8202/1	60	+
chr14	91001488	91001489	A01177:42:HHKNYDSX3:2:1357:30337:11913/1	60	-
chr14	91408981	91408982	A01177:42:HHKNYDSX3:1:1223:30779:19038/1	60	-
chr14	91483933	91483934	A01177:42:HHKNYDSX3:1:1625:28501:9173	60	+
chr14	92148365	92148366	A01177:42:HHKNYDSX3:1:2251:29333:1501	60	-
chr14	94409448	94409449	A01177:42:HHKNYDSX3:1:2663:20781:33160	60	-
chr14	95120223	95120224	A01177:42:HHKNYDSX3:1:1177:14045:2988/1	60	-
chr14	95706905	95706906	A01177:42:HHKNYDSX3:1:1135:12644:27837/1	60	-
chr14	96510195	96510196	A01177:42:HHKNYDSX3:1:1165:12093:13103	60	-
chr14	96541240	96541241	A01177:42:HHKNYDSX3:1:1118:28917:2347	60	+
chr14	97633177	97633178	A01177:42:HHKNYDSX3:1:1116:5683:12242	60	+
chr14	97647143	97647144	A01177:42:HHKNYDSX3:2:1402:27950:31203	60	-
chr14	97744662	97744663	A01177:42:HHKNYDSX3:1:2468:27172:24721/1	60	+
chr14	97904230	97904231	A01177:42:HHKNYDSX3:1:1134:3568:12524/1	60	+
chr14	97904231	97904232	A01177:42:HHKNYDSX3:2:2223:24406:28980/1	60	+
chr14	98050365	98050366	A01177:42:HHKNYDSX3:1:1225:18521:25144/1	60	-
chr14	98051634	98051635	A01177:42:HHKNYDSX3:1:2176:1850:34287	60	-
chr14	98052826	98052827	A01177:42:HHKNYDSX3:1:1101:32777:4304/1	60	+
chr14	98052981	98052982	A01177:42:HHKNYDSX3:1:2576:19000:4930/1	60	-
chr14	98101750	98101751	A01177:42:HHKNYDSX3:1:1120:32307:10567/1	60	+
chr14	98101751	98101752	A01177:42:HHKNYDSX3:2:1623:17336:20744	60	+
chr14	98120004	98120005	A01177:42:HHKNYDSX3:1:2559:10972:9220	60	-
chr14	98145068	98145069	A01177:42:HHKNYDSX3:1:2552:1407:25097	60	-
chr14	98157454	98157455	A01177:42:HHKNYDSX3:2:1107:26395:24721/1	60	-
chr14	98212073	98212074	A01177:42:HHKNYDSX3:1:1363:11577:4914/1	60	-
chr14	98218927	98218928	A01177:42:HHKNYDSX3:1:1172:21938:14935	60	-
chr14	98304294	98304295	A01177:42:HHKNYDSX3:1:1612:21414:3098/1	60	+
chr14	98312793	98312794	A01177:42:HHKNYDSX3:1:1103:6451:1892/1	60	-
chr14	98314352	98314353	A01177:42:HHKNYDSX3:2:1364:30174:1078	60	+
chr14	98316943	98316944	A01177:42:HHKNYDSX3:1:1134:4417:26616/1	60	-
chr14	99378962	99378963	A01177:42:HHKNYDSX3:2:2154:3812:12884/1	60	-
chr14	99416551	99416552	A01177:42:HHKNYDSX3:1:1119:11885:9987	60	+
chr14	99472558	99472559	A01177:42:HHKNYDSX3:1:1146:5638:2487/1	60	-
chr14	99682378	99682379	A01177:42:HHKNYDSX3:1:1532:2257:16830	60	+
chr14	100030606	100030607	A01177:42:HHKNYDSX3:1:1133:22652:25066/1	60	+
chr14	100030607	100030608	A01177:42:HHKNYDSX3:2:1135:1262:21903/1	60	+
chr14	100072190	100072191	A01177:42:HHKNYDSX3:1:2330:9869:6934	60	-
chr14	101022324	101022325	A01177:42:HHKNYDSX3:1:1404:1434:18474	60	-
chr14	101893063	101893064	A01177:42:HHKNYDSX3:1:1133:16893:18975/1	60	+
chr14	102000659	102000660	A01177:42:HHKNYDSX3:2:2618:1994:34006	60	+
chr14	102182392	102182393	A01177:42:HHKNYDSX3:1:1101:5963:17331/1	60	+
chr14	102182394	102182395	A01177:42:HHKNYDSX3:1:1466:1081:36652	60	+
chr14	102332332	102332333	A01177:42:HHKNYDSX3:1:1314:26440:36323	60	+
chr14	102639080	102639081	A01177:42:HHKNYDSX3:2:2222:18530:10160	60	-
chr14	102639081	102639082	A01177:42:HHKNYDSX3:1:1516:18331:30859/1	60	-
chr14	102652522	102652523	A01177:42:HHKNYDSX3:1:1114:23809:33082/1	60	+
chr14	102702120	102702121	A01177:42:HHKNYDSX3:1:2216:16622:13119/1	60	+
chr14	102789461	102789462	A01177:42:HHKNYDSX3:1:1109:27434:30686/1	60	-
chr14	103418651	103418652	A01177:42:HHKNYDSX3:2:1569:27462:15608	60	+
chr14	103457818	103457819	A01177:42:HHKNYDSX3:1:1156:31177:31344/1	60	+
chr14	103638774	103638775	A01177:42:HHKNYDSX3:1:1265:14253:15812/1	60	+
chr14	103664720	103664721	A01177:42:HHKNYDSX3:2:2144:2718:10488/1	60	-
chr14	103759724	103759725	A01177:42:HHKNYDSX3:1:1177:5358:25426/1	60	+
chr14	105012717	105012718	A01177:42:HHKNYDSX3:1:2506:24180:3944/1	60	+
chr14	105431265	105431266	A01177:42:HHKNYDSX3:1:2407:14922:20322	60	+
chr14	105454942	105454943	A01177:42:HHKNYDSX3:1:1231:18430:34287/1	60	+
chr15	17989366	17989367	A01177:42:HHKNYDSX3:1:2240:30156:29700/1	60	+
chr15	22055963	22055964	A01177:42:HHKNYDSX3:2:2113:21432:2722/1	60	+
chr15	23031682	23031683	A01177:42:HHKNYDSX3:2:1335:20374:15922/1	60	-
chr15	24114036	24114037	A01177:42:HHKNYDSX3:1:1614:16812:20838	60	-
chr15	24376126	24376127	A01177:42:HHKNYDSX3:1:1101:7355:35681/1	60	-
chr15	31341824	31341825	A01177:42:HHKNYDSX3:2:1409:18032:13432/1	60	-
chr15	34305852	34305853	A01177:42:HHKNYDSX3:1:1231:17155:6183	60	-
chr15	35481550	35481551	A01177:42:HHKNYDSX3:1:1142:19849:18082/1	60	+
chr15	35517183	35517184	A01177:42:HHKNYDSX3:1:1225:2790:23578/1	60	-
chr15	38464126	38464127	A01177:42:HHKNYDSX3:1:1110:5565:6840/1	60	+
chr15	41008060	41008061	A01177:42:HHKNYDSX3:1:1418:7988:21026/1	60	-
chr15	41257654	41257655	A01177:42:HHKNYDSX3:1:1462:32045:29935	60	+
chr15	41257655	41257656	A01177:42:HHKNYDSX3:1:2404:9200:1360	60	+
chr15	41442262	41442263	A01177:42:HHKNYDSX3:1:1124:26982:3349/1	60	-
chr15	41691091	41691092	A01177:42:HHKNYDSX3:1:2568:6470:6339/1	60	+
chr15	41746934	41746935	A01177:42:HHKNYDSX3:1:1175:31250:1251/1	60	-
chr15	41752522	41752523	A01177:42:HHKNYDSX3:1:1166:21739:33066/1	60	+
chr15	42318218	42318219	A01177:42:HHKNYDSX3:1:1155:3712:17910/1	60	-
chr15	42507595	42507596	A01177:42:HHKNYDSX3:2:2674:6198:22874/1	60	-
chr15	42808530	42808531	A01177:42:HHKNYDSX3:2:2545:21169:21371/1	60	+
chr15	42825347	42825348	A01177:42:HHKNYDSX3:1:1102:28266:9204/1	60	+
chr15	43024895	43024896	A01177:42:HHKNYDSX3:1:1136:10601:16125	60	+
chr15	43024896	43024897	A01177:42:HHKNYDSX3:1:1543:13150:32628	60	+
chr15	43338796	43338797	A01177:42:HHKNYDSX3:1:1145:16143:18709/1	60	-
chr15	43388346	43388347	A01177:42:HHKNYDSX3:1:1125:22083:28526/1	60	+
chr15	43388348	43388349	A01177:42:HHKNYDSX3:1:1359:24008:15358	60	+
chr15	43864463	43864464	A01177:42:HHKNYDSX3:1:1120:5005:19930	60	+
chr15	44483709	44483710	A01177:42:HHKNYDSX3:1:2568:15935:26960	60	+
chr15	44544909	44544910	A01177:42:HHKNYDSX3:2:2249:25283:17253/1	60	+
chr15	48742842	48742843	A01177:42:HHKNYDSX3:1:1309:14805:20995/1	60	+
chr15	49234632	49234633	A01177:42:HHKNYDSX3:2:2336:11198:23610	60	-
chr15	49538179	49538180	A01177:42:HHKNYDSX3:1:1517:13530:16282/1	60	-
chr15	50792200	50792201	A01177:42:HHKNYDSX3:1:1205:1045:9001	60	-
chr15	50999996	50999997	A01177:42:HHKNYDSX3:1:1101:10990:29230/1	60	+
chr15	51607269	51607270	A01177:42:HHKNYDSX3:2:2669:6036:14794	60	-
chr15	52398775	52398776	A01177:42:HHKNYDSX3:2:1118:13476:10551/1	60	+
chr15	52586588	52586589	A01177:42:HHKNYDSX3:1:1202:26693:14027/1	60	-
chr15	53877188	53877189	A01177:42:HHKNYDSX3:1:1252:11740:34882/1	60	+
chr15	54799286	54799287	A01177:42:HHKNYDSX3:1:2263:28438:18677	60	+
chr15	54799290	54799291	A01177:42:HHKNYDSX3:1:2612:31222:31986	60	+
chr15	57076735	57076736	A01177:42:HHKNYDSX3:1:1106:17553:12696/1	60	+
chr15	57222939	57222940	A01177:42:HHKNYDSX3:1:1143:1777:15311/1	60	-
chr15	57240870	57240871	A01177:42:HHKNYDSX3:2:2542:26946:29810	60	-
chr15	58558358	58558359	A01177:42:HHKNYDSX3:1:1249:8947:12978	60	+
chr15	58558359	58558360	A01177:42:HHKNYDSX3:1:1305:31846:8265	60	+
chr15	58746533	58746534	A01177:42:HHKNYDSX3:1:1116:29414:6590/1	60	-
chr15	59766171	59766172	A01177:42:HHKNYDSX3:1:1110:21386:33176/1	60	-
chr15	60460101	60460102	A01177:42:HHKNYDSX3:1:1104:27543:1877/1	60	+
chr15	60467658	60467659	A01177:42:HHKNYDSX3:1:1206:29749:23923	60	-
chr15	60469852	60469853	A01177:42:HHKNYDSX3:1:1111:23583:36260/1	60	+
chr15	62007800	62007801	A01177:42:HHKNYDSX3:1:1303:31566:34992/1	60	-
chr15	63126360	63126361	A01177:42:HHKNYDSX3:2:1475:3875:14121	60	-
chr15	63169429	63169430	A01177:42:HHKNYDSX3:2:1360:14127:21261/1	60	+
chr15	63534258	63534259	A01177:42:HHKNYDSX3:1:1207:14633:20572/1	60	+
chr15	63661604	63661605	A01177:42:HHKNYDSX3:1:1111:20790:7279/1	60	+
chr15	63661606	63661607	A01177:42:HHKNYDSX3:2:2205:32353:7983	60	+
chr15	64551655	64551656	A01177:42:HHKNYDSX3:1:2201:13946:25363/1	60	+
chr15	65117981	65117982	A01177:42:HHKNYDSX3:1:1108:14751:18521/1	60	+
chr15	65266020	65266021	A01177:42:HHKNYDSX3:1:1668:27688:27211	60	+
chr15	66394274	66394275	A01177:42:HHKNYDSX3:2:1404:11044:27633/1	60	-
chr15	66548292	66548293	A01177:42:HHKNYDSX3:1:1114:18964:36151/1	60	-
chr15	67208022	67208023	A01177:42:HHKNYDSX3:2:1127:30725:29027/1	60	+
chr15	68064275	68064276	A01177:42:HHKNYDSX3:2:2126:21920:19507	60	+
chr15	68100458	68100459	A01177:42:HHKNYDSX3:1:1203:6488:10535/1	60	+
chr15	68164428	68164429	A01177:42:HHKNYDSX3:1:1409:13096:24549	60	-
chr15	69212706	69212707	A01177:42:HHKNYDSX3:1:1109:19488:24345/1	60	+
chr15	72576073	72576074	A01177:42:HHKNYDSX3:1:1328:15826:25300/1	60	+
chr15	72576075	72576076	A01177:42:HHKNYDSX3:2:2622:7030:16141	60	+
chr15	72716990	72716991	A01177:42:HHKNYDSX3:1:1103:1163:5290/1	60	-
chr15	75380504	75380505	A01177:42:HHKNYDSX3:2:1229:30734:20243	60	-
chr15	75891478	75891479	A01177:42:HHKNYDSX3:2:1416:4833:23015	60	+
chr15	76381507	76381508	A01177:42:HHKNYDSX3:1:1318:2419:32769	60	+
chr15	76463508	76463509	A01177:42:HHKNYDSX3:1:1166:13376:30796/1	60	+
chr15	76560050	76560051	A01177:42:HHKNYDSX3:1:2619:24442:21433	60	-
chr15	76714037	76714038	A01177:42:HHKNYDSX3:1:2650:7030:31923	60	-
chr15	76767815	76767816	A01177:42:HHKNYDSX3:1:1622:4255:21042/1	60	+
chr15	76860657	76860658	A01177:42:HHKNYDSX3:2:1245:30499:24377	60	-
chr15	77046461	77046462	A01177:42:HHKNYDSX3:1:1104:7988:35274/1	60	+
chr15	77046463	77046464	A01177:42:HHKNYDSX3:2:2554:4779:36949	60	+
chr15	77347472	77347473	A01177:42:HHKNYDSX3:1:1434:5520:30686	60	-
chr15	77391336	77391337	A01177:42:HHKNYDSX3:1:1127:25988:27054/1	60	-
chr15	77444552	77444553	A01177:42:HHKNYDSX3:1:1135:14335:26068/1	60	-
chr15	77858871	77858872	A01177:42:HHKNYDSX3:1:1113:31412:29622/1	60	+
chr15	78041195	78041196	A01177:42:HHKNYDSX3:1:1138:10836:9486/1	60	+
chr15	78569612	78569613	A01177:42:HHKNYDSX3:1:1273:24641:18834/1	60	+
chr15	78856421	78856422	A01177:42:HHKNYDSX3:2:1223:14950:2988	60	-
chr15	78953488	78953489	A01177:42:HHKNYDSX3:2:2338:6894:5916/1	60	+
chr15	80955769	80955770	A01177:42:HHKNYDSX3:1:1578:29405:1344	60	-
chr15	81300048	81300049	A01177:42:HHKNYDSX3:1:1102:20446:28917	60	-
chr15	82214110	82214111	A01177:42:HHKNYDSX3:1:1168:5773:2190	60	-
chr15	82221332	82221333	A01177:42:HHKNYDSX3:2:1458:19343:28322	60	-
chr15	82221333	82221334	A01177:42:HHKNYDSX3:2:1610:4426:14826	60	-
chr15	82221334	82221335	A01177:42:HHKNYDSX3:1:2668:3432:19147	60	-
chr15	82221337	82221338	A01177:42:HHKNYDSX3:1:2217:3125:20682	60	-
chr15	83577196	83577197	A01177:42:HHKNYDSX3:1:2230:16984:21637	60	-
chr15	84119965	84119966	A01177:42:HHKNYDSX3:1:1232:23827:36589	60	+
chr15	84690467	84690468	A01177:42:HHKNYDSX3:1:1106:27651:35853	60	+
chr15	84756895	84756896	A01177:42:HHKNYDSX3:1:1120:10086:20838/1	60	+
chr15	85465140	85465141	A01177:42:HHKNYDSX3:2:2666:21676:12759	60	-
chr15	89588081	89588082	A01177:42:HHKNYDSX3:1:1234:11677:36338	60	-
chr15	90208251	90208252	A01177:42:HHKNYDSX3:2:1564:12418:4993	60	-
chr15	90549338	90549339	A01177:42:HHKNYDSX3:1:1149:8757:28056/1	60	+
chr15	90631516	90631517	A01177:42:HHKNYDSX3:1:1629:16694:22983	60	-
chr15	90631518	90631519	A01177:42:HHKNYDSX3:1:1172:3305:25347	60	-
chr15	90752812	90752813	A01177:42:HHKNYDSX3:1:1160:12472:35211/1	60	-
chr15	91418589	91418590	A01177:42:HHKNYDSX3:1:1107:12237:11913/1	60	+
chr15	92386285	92386286	A01177:42:HHKNYDSX3:1:2272:17644:1329/1	60	+
chr15	93915443	93915444	A01177:42:HHKNYDSX3:2:1111:31286:20979/1	60	-
chr15	95604080	95604081	A01177:42:HHKNYDSX3:1:1114:18566:35336/1	60	+
chr15	95604081	95604082	A01177:42:HHKNYDSX3:2:2559:32262:11835	60	+
chr15	97580209	97580210	A01177:42:HHKNYDSX3:1:1133:26169:4758	60	+
chr15	98602813	98602814	A01177:42:HHKNYDSX3:1:2542:8477:12320	60	+
chr15	98780979	98780980	A01177:42:HHKNYDSX3:1:1118:9552:28902/1	60	-
chr15	99290327	99290328	A01177:42:HHKNYDSX3:1:1571:8368:28009/1	60	+
chr15	99295785	99295786	A01177:42:HHKNYDSX3:1:1111:15772:9518/1	60	+
chr15	99823792	99823793	A01177:42:HHKNYDSX3:1:1339:24994:35790/1	60	+
chr15	101228918	101228919	A01177:42:HHKNYDSX3:2:2323:24361:12336	60	+
chr16	43206	43207	A01177:42:HHKNYDSX3:1:1142:31937:29340/1	60	-
chr16	112369	112370	A01177:42:HHKNYDSX3:1:1646:7563:9987/1	60	-
chr16	207640	207641	A01177:42:HHKNYDSX3:1:1102:11605:9408/1	60	+
chr16	208760	208761	A01177:42:HHKNYDSX3:1:1115:21947:3458/1	60	+
chr16	218219	218220	A01177:42:HHKNYDSX3:2:1327:19524:23124	60	-
chr16	316465	316466	A01177:42:HHKNYDSX3:1:1570:27254:2347	60	-
chr16	316469	316470	A01177:42:HHKNYDSX3:2:2363:1877:22279	60	-
chr16	655265	655266	A01177:42:HHKNYDSX3:1:1152:31620:2425	60	-
chr16	671092	671093	A01177:42:HHKNYDSX3:1:2176:10691:24048	60	-
chr16	735287	735288	A01177:42:HHKNYDSX3:2:2320:32479:7169/1	60	-
chr16	736682	736683	A01177:42:HHKNYDSX3:1:1252:6786:14810/1	60	-
chr16	1404305	1404306	A01177:42:HHKNYDSX3:1:1329:15347:25316	60	-
chr16	1492118	1492119	A01177:42:HHKNYDSX3:2:1121:5240:24533/1	60	+
chr16	1498252	1498253	A01177:42:HHKNYDSX3:1:2468:11605:35149	60	+
chr16	1607979	1607980	A01177:42:HHKNYDSX3:1:1309:5981:9439/1	60	-
chr16	1649574	1649575	A01177:42:HHKNYDSX3:1:1647:29785:23610	60	+
chr16	1664004	1664005	A01177:42:HHKNYDSX3:1:1361:16839:28964	60	+
chr16	1684377	1684378	A01177:42:HHKNYDSX3:1:1318:18855:30264/1	60	+
chr16	1684378	1684379	A01177:42:HHKNYDSX3:2:1370:21296:36338	60	+
chr16	1687979	1687980	A01177:42:HHKNYDSX3:1:1102:6171:29997/1	60	+
chr16	1688633	1688634	A01177:42:HHKNYDSX3:1:1104:6117:25394/1	60	+
chr16	1695827	1695828	A01177:42:HHKNYDSX3:1:1129:9109:25191/1	60	+
chr16	1697489	1697490	A01177:42:HHKNYDSX3:1:1370:4309:8171	60	+
chr16	1752441	1752442	A01177:42:HHKNYDSX3:1:1151:6515:34632/1	60	+
chr16	1962224	1962225	A01177:42:HHKNYDSX3:1:1466:17598:1251	60	+
chr16	2050390	2050391	A01177:42:HHKNYDSX3:1:1275:10664:19366/1	60	-
chr16	2066144	2066145	A01177:42:HHKNYDSX3:1:1125:12572:15342/1	60	+
chr16	2098632	2098633	A01177:42:HHKNYDSX3:1:2230:3161:25285	60	+
chr16	2114263	2114264	A01177:42:HHKNYDSX3:1:1235:1859:29387	60	-
chr16	2220584	2220585	A01177:42:HHKNYDSX3:2:2520:18557:22795	60	+
chr16	2250445	2250446	A01177:42:HHKNYDSX3:1:1150:9824:16000/1	60	+
chr16	2257777	2257778	A01177:42:HHKNYDSX3:1:1332:10773:24659/1	60	+
chr16	2259263	2259264	A01177:42:HHKNYDSX3:2:1463:32714:32252	60	+
chr16	2434788	2434789	A01177:42:HHKNYDSX3:1:1372:20012:27414/1	60	+
chr16	2438161	2438162	A01177:42:HHKNYDSX3:1:2668:8576:25708	60	+
chr16	2446590	2446591	A01177:42:HHKNYDSX3:2:2328:6325:24596	60	-
chr16	2449478	2449479	A01177:42:HHKNYDSX3:1:1251:6451:32268/1	60	-
chr16	2577949	2577950	A01177:42:HHKNYDSX3:1:1673:6253:18991/1	60	+
chr16	2758858	2758859	A01177:42:HHKNYDSX3:2:2562:26051:32111	60	-
chr16	2899125	2899126	A01177:42:HHKNYDSX3:1:1118:31340:12336/1	60	+
chr16	2904663	2904664	A01177:42:HHKNYDSX3:2:1203:8856:27727	60	+
chr16	3084418	3084419	A01177:42:HHKNYDSX3:1:1304:28601:11412	60	+
chr16	3085593	3085594	A01177:42:HHKNYDSX3:2:2648:14687:5384	60	-
chr16	3503504	3503505	A01177:42:HHKNYDSX3:1:2633:16251:23625/1	60	+
chr16	3522847	3522848	A01177:42:HHKNYDSX3:1:1554:16306:13855/1	60	+
chr16	3615931	3615932	A01177:42:HHKNYDSX3:1:1163:4029:15515	60	-
chr16	3628291	3628292	A01177:42:HHKNYDSX3:1:1540:18828:7858	60	-
chr16	3682882	3682883	A01177:42:HHKNYDSX3:1:1540:18936:35634	60	-
chr16	3752492	3752493	A01177:42:HHKNYDSX3:1:1130:18593:8359/1	60	+
chr16	3840360	3840361	A01177:42:HHKNYDSX3:1:1107:13584:2660/1	60	+
chr16	3840361	3840362	A01177:42:HHKNYDSX3:1:1575:25581:20087/1	60	+
chr16	4183620	4183621	A01177:42:HHKNYDSX3:2:1207:11623:20431/1	60	+
chr16	4248735	4248736	A01177:42:HHKNYDSX3:2:2613:23836:10363	60	+
chr16	4944367	4944368	A01177:42:HHKNYDSX3:1:2670:32606:16063/1	60	+
chr16	6000269	6000270	A01177:42:HHKNYDSX3:1:1267:7835:25332/1	60	-
chr16	6000270	6000271	A01177:42:HHKNYDSX3:2:2545:2112:8531/1	60	-
chr16	10219944	10219945	A01177:42:HHKNYDSX3:1:1105:18195:36667/1	60	-
chr16	10550072	10550073	A01177:42:HHKNYDSX3:2:2433:5882:13244	60	+
chr16	11095580	11095581	A01177:42:HHKNYDSX3:2:1663:12138:8390	60	+
chr16	11724455	11724456	A01177:42:HHKNYDSX3:1:1348:4670:15092/1	60	+
chr16	11765367	11765368	A01177:42:HHKNYDSX3:1:1123:29930:24424	60	-
chr16	11943102	11943103	A01177:42:HHKNYDSX3:1:1526:18141:33004	60	-
chr16	12538344	12538345	A01177:42:HHKNYDSX3:1:1643:10303:25598/1	60	+
chr16	12670628	12670629	A01177:42:HHKNYDSX3:1:1560:27362:16000/1	60	+
chr16	14017318	14017319	A01177:42:HHKNYDSX3:2:1539:32931:19914	60	-
chr16	14217596	14217597	A01177:42:HHKNYDSX3:1:1114:20491:20008/1	60	+
chr16	15605615	15605616	A01177:42:HHKNYDSX3:1:1262:1226:2362	60	-
chr16	15885077	15885078	A01177:42:HHKNYDSX3:1:2458:3115:14528/1	60	-
chr16	17502163	17502164	A01177:42:HHKNYDSX3:1:1460:10330:26866	60	+
chr16	17517637	17517638	A01177:42:HHKNYDSX3:1:1607:23384:20917	60	-
chr16	18794807	18794808	A01177:42:HHKNYDSX3:1:1103:7491:15468/1	60	-
chr16	18795569	18795570	A01177:42:HHKNYDSX3:1:1132:3450:12132/1	60	-
chr16	18842096	18842097	A01177:42:HHKNYDSX3:1:1348:31141:18098	60	-
chr16	18858919	18858920	A01177:42:HHKNYDSX3:1:2542:10520:36683	60	+
chr16	18877693	18877694	A01177:42:HHKNYDSX3:1:1206:5484:26365/1	60	+
chr16	19108270	19108271	A01177:42:HHKNYDSX3:1:1569:29134:31814	60	+
chr16	19414685	19414686	A01177:42:HHKNYDSX3:2:2273:14118:34209	60	-
chr16	21481934	21481935	A01177:42:HHKNYDSX3:2:1243:13241:18912	60	-
chr16	21891207	21891208	A01177:42:HHKNYDSX3:2:2663:5150:20494/1	60	-
chr16	22032798	22032799	A01177:42:HHKNYDSX3:2:1269:25635:30796/1	60	-
chr16	22457306	22457307	A01177:42:HHKNYDSX3:2:1243:13268:18928/1	60	+
chr16	22462427	22462428	A01177:42:HHKNYDSX3:1:2632:1298:12696/1	60	-
chr16	22463745	22463746	A01177:42:HHKNYDSX3:2:2147:11234:27899	60	+
chr16	22465042	22465043	A01177:42:HHKNYDSX3:1:2172:26087:16579	60	+
chr16	22952923	22952924	A01177:42:HHKNYDSX3:2:2239:22426:8797/1	60	-
chr16	23528249	23528250	A01177:42:HHKNYDSX3:1:1219:24370:32706/1	60	+
chr16	23642793	23642794	A01177:42:HHKNYDSX3:1:1224:27055:4163/1	60	-
chr16	23865234	23865235	A01177:42:HHKNYDSX3:1:1543:15040:15201/1	60	-
chr16	23967705	23967706	A01177:42:HHKNYDSX3:2:2154:10420:5854	60	-
chr16	24697509	24697510	A01177:42:HHKNYDSX3:1:1660:19506:28948	60	-
chr16	27103481	27103482	A01177:42:HHKNYDSX3:1:1537:7021:36292	60	+
chr16	27178415	27178416	A01177:42:HHKNYDSX3:2:1127:10945:24706/1	60	+
chr16	27633070	27633071	A01177:42:HHKNYDSX3:1:1113:9462:34507/1	60	+
chr16	28111301	28111302	A01177:42:HHKNYDSX3:1:2427:7202:5196/1	60	-
chr16	28157380	28157381	A01177:42:HHKNYDSX3:1:2124:17183:16407/1	60	-
chr16	28363363	28363364	A01177:42:HHKNYDSX3:2:2377:10456:18787	60	-
chr16	28810480	28810481	A01177:42:HHKNYDSX3:2:1410:22824:36855/1	60	-
chr16	28826302	28826303	A01177:42:HHKNYDSX3:2:2147:6262:7012	60	+
chr16	28827427	28827428	A01177:42:HHKNYDSX3:1:1119:17255:30874/1	60	+
chr16	28828546	28828547	A01177:42:HHKNYDSX3:1:1333:7093:1094	60	+
chr16	28829376	28829377	A01177:42:HHKNYDSX3:1:2217:6451:20964	60	+
chr16	28867962	28867963	A01177:42:HHKNYDSX3:2:1126:31096:20462/1	60	-
chr16	28960421	28960422	A01177:42:HHKNYDSX3:1:1126:11397:14058/1	60	-
chr16	29105359	29105360	A01177:42:HHKNYDSX3:1:1153:25681:16939	60	+
chr16	29433159	29433160	A01177:42:HHKNYDSX3:2:1542:31964:22247/1	60	+
chr16	29534924	29534925	A01177:42:HHKNYDSX3:1:2459:1488:19006/1	60	+
chr16	29546276	29546277	A01177:42:HHKNYDSX3:2:2239:21350:9502/1	60	-
chr16	29803703	29803704	A01177:42:HHKNYDSX3:1:2628:31801:6402	60	+
chr16	29914336	29914337	A01177:42:HHKNYDSX3:1:1658:5222:26162	60	-
chr16	29914337	29914338	A01177:42:HHKNYDSX3:1:1111:30165:7420	60	-
chr16	29966576	29966577	A01177:42:HHKNYDSX3:1:1123:26223:19069	60	-
chr16	29981066	29981067	A01177:42:HHKNYDSX3:1:1157:26323:8187	60	+
chr16	30068690	30068691	A01177:42:HHKNYDSX3:1:1421:4951:16141/1	60	+
chr16	30293902	30293903	A01177:42:HHKNYDSX3:1:2138:9227:3411	60	+
chr16	30322009	30322010	A01177:42:HHKNYDSX3:1:1128:10149:8108/1	60	+
chr16	30470807	30470808	A01177:42:HHKNYDSX3:1:1331:7346:36699	60	-
chr16	30502205	30502206	A01177:42:HHKNYDSX3:2:1205:4960:4006	60	-
chr16	30541907	30541908	A01177:42:HHKNYDSX3:1:1112:30436:28839/1	60	+
chr16	30580489	30580490	A01177:42:HHKNYDSX3:1:1659:25545:18584	60	-
chr16	30702624	30702625	A01177:42:HHKNYDSX3:1:1173:9724:28322/1	60	+
chr16	30702625	30702626	A01177:42:HHKNYDSX3:2:1577:4128:22670/1	60	+
chr16	30702628	30702629	A01177:42:HHKNYDSX3:1:2657:2781:32800/1	60	+
chr16	30746385	30746386	A01177:42:HHKNYDSX3:1:1146:21269:1783/1	60	+
chr16	31192282	31192283	A01177:42:HHKNYDSX3:1:1126:20609:29606	60	+
chr16	31546431	31546432	A01177:42:HHKNYDSX3:1:1312:21739:6574	60	+
chr16	31880110	31880111	A01177:42:HHKNYDSX3:1:1178:13096:28369/1	60	-
chr16	33925413	33925414	A01177:42:HHKNYDSX3:1:2177:14968:2300	60	+
chr16	36875990	36875991	A01177:42:HHKNYDSX3:2:2403:5195:17440	60	+
chr16	37327737	37327738	A01177:42:HHKNYDSX3:1:1410:29505:36370	60	+
chr16	37440852	37440853	A01177:42:HHKNYDSX3:1:1304:16676:10520/1	60	+
chr16	38276436	38276437	A01177:42:HHKNYDSX3:1:1305:12472:5588/1	60	-
chr16	46551926	46551927	A01177:42:HHKNYDSX3:2:2211:28221:13072	60	+
chr16	46871539	46871540	A01177:42:HHKNYDSX3:2:1516:31232:10864/1	60	+
chr16	47426763	47426764	A01177:42:HHKNYDSX3:1:1439:26711:18850	60	-
chr16	47426764	47426765	A01177:42:HHKNYDSX3:1:1130:19018:4022/1	60	-
chr16	48626096	48626097	A01177:42:HHKNYDSX3:2:1544:32859:2691	60	+
chr16	53059630	53059631	A01177:42:HHKNYDSX3:2:2118:10773:11036/1	60	-
chr16	53189850	53189851	A01177:42:HHKNYDSX3:1:1102:5231:24862/1	60	+
chr16	53250855	53250856	A01177:42:HHKNYDSX3:2:2427:28537:2879	60	-
chr16	53664551	53664552	A01177:42:HHKNYDSX3:1:1556:6912:25144/1	60	+
chr16	53673576	53673577	A01177:42:HHKNYDSX3:1:1170:26702:18615/1	60	-
chr16	53716318	53716319	A01177:42:HHKNYDSX3:1:1162:2211:33880	60	-
chr16	56873405	56873406	A01177:42:HHKNYDSX3:2:1616:24144:6918	60	+
chr16	57989579	57989580	A01177:42:HHKNYDSX3:1:2414:9173:35571	60	+
chr16	58564401	58564402	A01177:42:HHKNYDSX3:2:1368:24695:2988	60	-
chr16	66823713	66823714	A01177:42:HHKNYDSX3:1:2320:3341:28291	60	-
chr16	67042273	67042274	A01177:42:HHKNYDSX3:1:1103:14561:19100/1	60	+
chr16	67060278	67060279	A01177:42:HHKNYDSX3:2:1432:28872:35556	60	+
chr16	67068207	67068208	A01177:42:HHKNYDSX3:1:1112:10628:12101/1	60	+
chr16	67068208	67068209	A01177:42:HHKNYDSX3:2:2533:13431:15577	60	+
chr16	67961634	67961635	A01177:42:HHKNYDSX3:1:1122:11261:25504/1	60	-
chr16	68139573	68139574	A01177:42:HHKNYDSX3:1:1273:24659:27821/1	60	+
chr16	68206336	68206337	A01177:42:HHKNYDSX3:1:1347:6388:6042/1	60	+
chr16	68283246	68283247	A01177:42:HHKNYDSX3:1:1122:8395:5729/1	60	+
chr16	68323327	68323328	A01177:42:HHKNYDSX3:1:1167:18249:2347/1	60	+
chr16	68910339	68910340	A01177:42:HHKNYDSX3:1:1453:15194:31908/1	60	+
chr16	69006472	69006473	A01177:42:HHKNYDSX3:1:2332:6343:30671	60	+
chr16	69464296	69464297	A01177:42:HHKNYDSX3:2:1366:18566:34554	60	-
chr16	69659518	69659519	A01177:42:HHKNYDSX3:1:1110:11975:26929/1	60	-
chr16	69902304	69902305	A01177:42:HHKNYDSX3:1:2550:30897:1548	60	-
chr16	69908270	69908271	A01177:42:HHKNYDSX3:1:1302:24306:26083/1	60	-
chr16	70130840	70130841	A01177:42:HHKNYDSX3:1:2504:10755:15201	60	+
chr16	70228641	70228642	A01177:42:HHKNYDSX3:1:1325:10194:31109/1	60	+
chr16	70299796	70299797	A01177:42:HHKNYDSX3:1:1109:25599:19930/1	60	-
chr16	71841310	71841311	A01177:42:HHKNYDSX3:2:1148:13910:22858	60	-
chr16	71918913	71918914	A01177:42:HHKNYDSX3:1:1151:30861:32800/1	60	+
chr16	72020082	72020083	A01177:42:HHKNYDSX3:1:1113:16902:4178	60	+
chr16	72375381	72375382	A01177:42:HHKNYDSX3:1:1133:14642:4773/1	60	+
chr16	72656852	72656853	A01177:42:HHKNYDSX3:2:2235:30255:28651	60	+
chr16	74261614	74261615	A01177:42:HHKNYDSX3:2:1449:26802:21512	60	+
chr16	74953501	74953502	A01177:42:HHKNYDSX3:1:1173:24894:32299	60	-
chr16	75045206	75045207	A01177:42:HHKNYDSX3:1:1127:12147:7654/1	60	+
chr16	75489905	75489906	A01177:42:HHKNYDSX3:2:1130:7554:32330/1	60	+
chr16	75590507	75590508	A01177:42:HHKNYDSX3:1:1277:8341:32440	60	+
chr16	81140230	81140231	A01177:42:HHKNYDSX3:2:2377:17137:11631	60	-
chr16	84100509	84100510	A01177:42:HHKNYDSX3:1:1219:29206:19069/1	60	-
chr16	84624843	84624844	A01177:42:HHKNYDSX3:2:1366:10945:23234/1	60	+
chr16	84730890	84730891	A01177:42:HHKNYDSX3:1:1641:11776:32158/1	60	+
chr16	85324376	85324377	A01177:42:HHKNYDSX3:2:1351:29758:26850/1	60	-
chr16	85903556	85903557	A01177:42:HHKNYDSX3:1:1178:32253:16078	60	+
chr16	86212190	86212191	A01177:42:HHKNYDSX3:1:1332:1787:9909/1	60	+
chr16	86872486	86872487	A01177:42:HHKNYDSX3:2:1431:6433:12007/1	60	-
chr16	88833685	88833686	A01177:42:HHKNYDSX3:1:2522:25482:6856	60	+
chr16	89110728	89110729	A01177:42:HHKNYDSX3:1:1461:5918:4288/1	60	-
chr16	89110932	89110933	A01177:42:HHKNYDSX3:1:1646:23086:35931/1	60	+
chr16	89125808	89125809	A01177:42:HHKNYDSX3:2:2102:9661:22764	60	+
chr16	89125983	89125984	A01177:42:HHKNYDSX3:1:1118:2917:8609	60	+
chr16	89129407	89129408	A01177:42:HHKNYDSX3:1:1164:1913:9909/1	60	+
chr16	89350155	89350156	A01177:42:HHKNYDSX3:1:1462:23683:11287	60	-
chr16	89398462	89398463	A01177:42:HHKNYDSX3:1:1444:4038:5729	60	+
chr16	89456355	89456356	A01177:42:HHKNYDSX3:1:1425:28637:21496/1	60	-
chr16	89521411	89521412	A01177:42:HHKNYDSX3:1:1135:31937:29246/1	60	+
chr16	89549419	89549420	A01177:42:HHKNYDSX3:2:1164:28791:34695	60	-
chr16	89590331	89590332	A01177:42:HHKNYDSX3:1:1361:27471:23077/1	60	+
chr16	89788147	89788148	A01177:42:HHKNYDSX3:1:1221:16947:23923/1	60	+
chr16	89888640	89888641	A01177:42:HHKNYDSX3:1:1131:31123:19977	60	-
chr16	89890444	89890445	A01177:42:HHKNYDSX3:1:1460:30608:36902/1	60	+
chr17	402895	402896	A01177:42:HHKNYDSX3:2:1338:18620:14857/1	60	-
chr17	589026	589027	A01177:42:HHKNYDSX3:2:1507:10104:9815	60	-
chr17	1790419	1790420	A01177:42:HHKNYDSX3:1:1516:18493:4210/1	60	-
chr17	1844339	1844340	A01177:42:HHKNYDSX3:1:1102:22878:2409	60	-
chr17	1849263	1849264	A01177:42:HHKNYDSX3:2:2172:17164:33129	60	-
chr17	1867910	1867911	A01177:42:HHKNYDSX3:2:2534:5159:22013	60	+
chr17	2123513	2123514	A01177:42:HHKNYDSX3:1:1124:25337:21386/1	60	-
chr17	2152831	2152832	A01177:42:HHKNYDSX3:1:1205:26937:3051/1	60	+
chr17	2209982	2209983	A01177:42:HHKNYDSX3:1:1422:20826:15045	60	+
chr17	2240001	2240002	A01177:42:HHKNYDSX3:1:2329:4074:12868/1	60	-
chr17	2241592	2241593	A01177:42:HHKNYDSX3:1:1347:18964:11945/1	60	+
chr17	2273108	2273109	A01177:42:HHKNYDSX3:2:2325:32714:12774	60	+
chr17	2280316	2280317	A01177:42:HHKNYDSX3:1:1119:2311:13228	60	+
chr17	2408440	2408441	A01177:42:HHKNYDSX3:1:1447:14299:13980	60	-
chr17	2474490	2474491	A01177:42:HHKNYDSX3:1:1270:1913:13510	60	+
chr17	2633217	2633218	A01177:42:HHKNYDSX3:1:1514:12355:10614/1	60	+
chr17	2645043	2645044	A01177:42:HHKNYDSX3:1:2554:22878:29778	60	+
chr17	2960057	2960058	A01177:42:HHKNYDSX3:2:2520:8287:3724	60	-
chr17	3808287	3808288	A01177:42:HHKNYDSX3:1:1102:14995:27555/1	60	-
chr17	3814391	3814392	A01177:42:HHKNYDSX3:1:2351:3920:10316	60	+
chr17	3814392	3814393	A01177:42:HHKNYDSX3:1:1307:12635:1360	60	+
chr17	3817061	3817062	A01177:42:HHKNYDSX3:1:2158:18530:6778	60	-
chr17	3820098	3820099	A01177:42:HHKNYDSX3:2:1118:30915:36526/1	60	-
chr17	3821274	3821275	A01177:42:HHKNYDSX3:1:1119:26223:12211	60	+
chr17	3825347	3825348	A01177:42:HHKNYDSX3:1:1633:11984:3082/1	60	-
chr17	3830552	3830553	A01177:42:HHKNYDSX3:1:1104:17282:3302/1	60	-
chr17	3952912	3952913	A01177:42:HHKNYDSX3:1:2466:24686:19351	60	+
chr17	3952913	3952914	A01177:42:HHKNYDSX3:1:2678:17074:15781	60	+
chr17	3981189	3981190	A01177:42:HHKNYDSX3:1:2166:29035:32268/1	60	-
chr17	4029235	4029236	A01177:42:HHKNYDSX3:1:1265:29794:26600	60	-
chr17	4029855	4029856	A01177:42:HHKNYDSX3:1:1246:9634:3897/1	60	+
chr17	4039347	4039348	A01177:42:HHKNYDSX3:2:2332:27877:32518/1	60	+
chr17	4234254	4234255	A01177:42:HHKNYDSX3:1:1212:7826:25254/1	60	+
chr17	4290670	4290671	A01177:42:HHKNYDSX3:1:1462:19831:21402/1	60	-
chr17	4295481	4295482	A01177:42:HHKNYDSX3:1:1264:6705:35055/1	60	-
chr17	4296534	4296535	A01177:42:HHKNYDSX3:1:1118:18041:4961/1	60	+
chr17	4331336	4331337	A01177:42:HHKNYDSX3:2:2619:2736:11115	60	+
chr17	4337416	4337417	A01177:42:HHKNYDSX3:2:1247:26115:11334/1	60	-
chr17	4452119	4452120	A01177:42:HHKNYDSX3:1:1107:5764:16235/1	60	-
chr17	4690770	4690771	A01177:42:HHKNYDSX3:1:1513:17806:17080	60	+
chr17	4924815	4924816	A01177:42:HHKNYDSX3:1:1125:8052:23860/1	60	-
chr17	4930497	4930498	A01177:42:HHKNYDSX3:1:1105:31241:24815/1	60	+
chr17	4942911	4942912	A01177:42:HHKNYDSX3:2:1572:19768:16626	60	-
chr17	5300095	5300096	A01177:42:HHKNYDSX3:1:1349:13214:4241/1	60	+
chr17	5301317	5301318	A01177:42:HHKNYDSX3:1:1125:26069:33395/1	60	-
chr17	5320008	5320009	A01177:42:HHKNYDSX3:2:1552:11803:16391/1	60	+
chr17	5330226	5330227	A01177:42:HHKNYDSX3:1:1222:29252:24502/1	60	-
chr17	5346120	5346121	A01177:42:HHKNYDSX3:1:2519:26820:34475/1	60	-
chr17	5347437	5347438	A01177:42:HHKNYDSX3:1:1320:29803:24831/1	60	+
chr17	5347441	5347442	A01177:42:HHKNYDSX3:1:2318:1181:7827	60	+
chr17	5349461	5349462	A01177:42:HHKNYDSX3:1:1108:26051:33990	60	+
chr17	5399178	5399179	A01177:42:HHKNYDSX3:1:1124:1696:29606/1	60	-
chr17	5431110	5431111	A01177:42:HHKNYDSX3:1:1612:2627:15718/1	60	-
chr17	5431112	5431113	A01177:42:HHKNYDSX3:1:2478:5846:17221/1	60	-
chr17	5863765	5863766	A01177:42:HHKNYDSX3:1:1169:27471:15186/1	60	-
chr17	6595911	6595912	A01177:42:HHKNYDSX3:1:1230:26684:4993/1	60	+
chr17	6597700	6597701	A01177:42:HHKNYDSX3:1:1409:17960:23171/1	60	+
chr17	6598061	6598062	A01177:42:HHKNYDSX3:1:2136:12355:4758/1	60	+
chr17	6599907	6599908	A01177:42:HHKNYDSX3:1:1463:24144:12649	60	-
chr17	6623610	6623611	A01177:42:HHKNYDSX3:1:1406:18954:15060/1	60	-
chr17	7309268	7309269	A01177:42:HHKNYDSX3:1:1237:2546:8938/1	60	+
chr17	7319193	7319194	A01177:42:HHKNYDSX3:1:2250:32796:35336	60	+
chr17	7576204	7576205	A01177:42:HHKNYDSX3:2:1144:11858:2832	60	-
chr17	7581270	7581271	A01177:42:HHKNYDSX3:1:2342:7925:26960	60	+
chr17	7696036	7696037	A01177:42:HHKNYDSX3:2:1137:14986:28354	60	-
chr17	7870679	7870680	A01177:42:HHKNYDSX3:1:2101:19253:30890	60	+
chr17	7877034	7877035	A01177:42:HHKNYDSX3:1:1230:28194:7420/1	60	+
chr17	7878139	7878140	A01177:42:HHKNYDSX3:1:1151:2546:29387/1	60	+
chr17	7879141	7879142	A01177:42:HHKNYDSX3:1:1213:23185:21637/1	60	+
chr17	7892011	7892012	A01177:42:HHKNYDSX3:1:1249:1967:14763	60	-
chr17	7892012	7892013	A01177:42:HHKNYDSX3:1:1115:13702:7592/1	60	-
chr17	7905114	7905115	A01177:42:HHKNYDSX3:1:1131:27407:32643/1	60	+
chr17	7921283	7921284	A01177:42:HHKNYDSX3:1:1139:25138:12430/1	60	-
chr17	8197790	8197791	A01177:42:HHKNYDSX3:1:2553:31069:34695	60	+
chr17	8262300	8262301	A01177:42:HHKNYDSX3:1:1112:6551:25019/1	60	+
chr17	8444176	8444177	A01177:42:HHKNYDSX3:1:2138:26087:20556	60	-
chr17	8564516	8564517	A01177:42:HHKNYDSX3:1:1641:24153:26537/1	60	-
chr17	8579083	8579084	A01177:42:HHKNYDSX3:1:2247:32741:28228/1	60	-
chr17	8603659	8603660	A01177:42:HHKNYDSX3:1:1352:32823:29935/1	60	+
chr17	8608248	8608249	A01177:42:HHKNYDSX3:1:2513:27199:1344/1	60	-
chr17	8902117	8902118	A01177:42:HHKNYDSX3:1:1450:26539:15765/1	60	+
chr17	10138252	10138253	A01177:42:HHKNYDSX3:1:1253:14326:1971	60	-
chr17	10616138	10616139	A01177:42:HHKNYDSX3:1:1272:3595:26068	60	-
chr17	11137696	11137697	A01177:42:HHKNYDSX3:1:1343:8440:35399	60	+
chr17	11683593	11683594	A01177:42:HHKNYDSX3:2:2602:26585:33943/1	60	+
chr17	12348070	12348071	A01177:42:HHKNYDSX3:1:1521:32497:21856	60	-
chr17	12446618	12446619	A01177:42:HHKNYDSX3:1:1125:20265:6339/1	60	+
chr17	13391230	13391231	A01177:42:HHKNYDSX3:1:2102:29848:10692/1	60	+
chr17	15207460	15207461	A01177:42:HHKNYDSX3:2:2451:27317:18959/1	60	+
chr17	16193605	16193606	A01177:42:HHKNYDSX3:1:1368:24632:10457/1	60	+
chr17	16441891	16441892	A01177:42:HHKNYDSX3:1:1107:31177:1783	60	+
chr17	17831948	17831949	A01177:42:HHKNYDSX3:1:1110:27787:29512/1	60	-
chr17	18283944	18283945	A01177:42:HHKNYDSX3:1:1222:8431:20509	60	-
chr17	18883497	18883498	A01177:42:HHKNYDSX3:1:1101:11234:3912	60	-
chr17	19168358	19168359	A01177:42:HHKNYDSX3:2:1248:27019:17660	60	+
chr17	19921741	19921742	A01177:42:HHKNYDSX3:1:1155:15067:35665/1	60	+
chr17	20457439	20457440	A01177:42:HHKNYDSX3:2:2474:5122:3098/1	60	-
chr17	21537900	21537901	A01177:42:HHKNYDSX3:1:1109:12382:8469/1	60	-
chr17	27258106	27258107	A01177:42:HHKNYDSX3:1:1664:14534:30545	60	-
chr17	28156357	28156358	A01177:42:HHKNYDSX3:1:1216:22923:28729/1	60	+
chr17	28156359	28156360	A01177:42:HHKNYDSX3:1:2346:32479:15812	60	+
chr17	28164943	28164944	A01177:42:HHKNYDSX3:1:1165:19614:29794/1	60	-
chr17	28277873	28277874	A01177:42:HHKNYDSX3:1:1655:21847:36417	60	+
chr17	28423848	28423849	A01177:42:HHKNYDSX3:1:2529:26982:18568/1	60	-
chr17	28569296	28569297	A01177:42:HHKNYDSX3:1:1629:2401:31641/1	60	-
chr17	28569351	28569352	A01177:42:HHKNYDSX3:1:2145:16360:4648	60	-
chr17	28579861	28579862	A01177:42:HHKNYDSX3:1:2249:1452:21386	60	+
chr17	28591323	28591324	A01177:42:HHKNYDSX3:1:1561:21893:35837/1	60	-
chr17	28941136	28941137	A01177:42:HHKNYDSX3:1:1239:3577:22999/1	60	+
chr17	29262158	29262159	A01177:42:HHKNYDSX3:1:1151:2799:29042/1	60	+
chr17	29402448	29402449	A01177:42:HHKNYDSX3:1:1203:3766:8108/1	60	+
chr17	29448481	29448482	A01177:42:HHKNYDSX3:1:1101:6723:28667/1	60	+
chr17	29449277	29449278	A01177:42:HHKNYDSX3:1:1121:19018:31078/1	60	-
chr17	29462952	29462953	A01177:42:HHKNYDSX3:1:1659:15854:31297	60	+
chr17	29511042	29511043	A01177:42:HHKNYDSX3:1:1240:18710:5869/1	60	+
chr17	29659346	29659347	A01177:42:HHKNYDSX3:2:1436:9010:6167	60	+
chr17	29670651	29670652	A01177:42:HHKNYDSX3:1:1560:19099:30906/1	60	+
chr17	29705033	29705034	A01177:42:HHKNYDSX3:1:1237:3658:15530/1	60	+
chr17	30128797	30128798	A01177:42:HHKNYDSX3:2:1425:31864:18505	60	-
chr17	30385892	30385893	A01177:42:HHKNYDSX3:1:1202:12617:23249	60	+
chr17	30418459	30418460	A01177:42:HHKNYDSX3:1:1541:13575:29481	60	-
chr17	30491171	30491172	A01177:42:HHKNYDSX3:1:1140:32027:31563/1	60	-
chr17	30614027	30614028	A01177:42:HHKNYDSX3:1:1222:20066:26193/1	60	+
chr17	30846005	30846006	A01177:42:HHKNYDSX3:2:1520:8043:18991	60	-
chr17	30876752	30876753	A01177:42:HHKNYDSX3:1:1105:7907:25895	60	+
chr17	30946076	30946077	A01177:42:HHKNYDSX3:1:1445:20862:5368	60	+
chr17	31251105	31251106	A01177:42:HHKNYDSX3:1:1305:24334:16297/1	60	-
chr17	31251827	31251828	A01177:42:HHKNYDSX3:1:1614:18430:14591/1	60	-
chr17	31252552	31252553	A01177:42:HHKNYDSX3:1:1149:25391:8390/1	60	-
chr17	31299173	31299174	A01177:42:HHKNYDSX3:2:1271:12382:30796/1	60	-
chr17	34281871	34281872	A01177:42:HHKNYDSX3:1:1346:10926:32659/1	60	-
chr17	35616721	35616722	A01177:42:HHKNYDSX3:1:1168:17481:15608	60	-
chr17	35631136	35631137	A01177:42:HHKNYDSX3:1:1117:27923:21418/1	60	+
chr17	35691592	35691593	A01177:42:HHKNYDSX3:1:1116:29206:25958/1	60	-
chr17	38235104	38235105	A01177:42:HHKNYDSX3:2:1561:21612:18129/1	60	+
chr17	39258540	39258541	A01177:42:HHKNYDSX3:1:2634:32217:35462	60	-
chr17	39524455	39524456	A01177:42:HHKNYDSX3:1:1437:1181:35446	60	+
chr17	40132276	40132277	A01177:42:HHKNYDSX3:1:1124:24234:28526/1	60	-
chr17	40137849	40137850	A01177:42:HHKNYDSX3:2:2277:30897:36182/1	60	-
chr17	40158479	40158480	A01177:42:HHKNYDSX3:1:2513:15311:4335	60	+
chr17	40240843	40240844	A01177:42:HHKNYDSX3:2:2626:24469:11052	60	+
chr17	40331004	40331005	A01177:42:HHKNYDSX3:1:1138:16468:13135	60	-
chr17	40410117	40410118	A01177:42:HHKNYDSX3:2:1331:22209:25582	60	+
chr17	40412017	40412018	A01177:42:HHKNYDSX3:1:1210:32235:36338	60	-
chr17	40524633	40524634	A01177:42:HHKNYDSX3:1:1370:10420:36573/1	60	-
chr17	40629165	40629166	A01177:42:HHKNYDSX3:1:2502:6379:1329/1	60	+
chr17	40636650	40636651	A01177:42:HHKNYDSX3:1:1304:31638:11224	60	-
chr17	40831023	40831024	A01177:42:HHKNYDSX3:1:2102:15609:31626	60	+
chr17	41470119	41470120	A01177:42:HHKNYDSX3:1:1647:13720:32236	60	+
chr17	42148584	42148585	A01177:42:HHKNYDSX3:1:1158:22742:33708	60	-
chr17	42234174	42234175	A01177:42:HHKNYDSX3:2:1329:2392:36104	60	-
chr17	42257306	42257307	A01177:42:HHKNYDSX3:1:1140:30318:25160/1	60	-
chr17	42258879	42258880	A01177:42:HHKNYDSX3:1:1153:12545:4241/1	60	-
chr17	42268986	42268987	A01177:42:HHKNYDSX3:1:1202:32054:14325/1	60	-
chr17	42294236	42294237	A01177:42:HHKNYDSX3:1:1105:10800:7983/1	60	+
chr17	42354827	42354828	A01177:42:HHKNYDSX3:1:1139:9299:15749/1	60	+
chr17	42499968	42499969	A01177:42:HHKNYDSX3:1:1549:19361:22279/1	60	+
chr17	42501327	42501328	A01177:42:HHKNYDSX3:1:1118:22878:9142/1	60	+
chr17	42704949	42704950	A01177:42:HHKNYDSX3:1:1275:25889:22028/1	60	+
chr17	42704950	42704951	A01177:42:HHKNYDSX3:2:1541:20998:7012/1	60	+
chr17	42840083	42840084	A01177:42:HHKNYDSX3:1:1144:9995:10942	60	+
chr17	43086148	43086149	A01177:42:HHKNYDSX3:1:1102:16893:31062/1	60	+
chr17	43209171	43209172	A01177:42:HHKNYDSX3:2:2574:25599:13322	60	-
chr17	43515791	43515792	A01177:42:HHKNYDSX3:1:1301:10673:28181/1	60	-
chr17	44151742	44151743	A01177:42:HHKNYDSX3:1:1276:14624:5243/1	60	-
chr17	44443497	44443498	A01177:42:HHKNYDSX3:1:1103:26078:10770/1	60	+
chr17	44460199	44460200	A01177:42:HHKNYDSX3:1:1468:5439:5024/1	60	+
chr17	44468994	44468995	A01177:42:HHKNYDSX3:1:1125:23909:12179/1	60	-
chr17	44490062	44490063	A01177:42:HHKNYDSX3:1:1112:6813:1892/1	60	+
chr17	44498563	44498564	A01177:42:HHKNYDSX3:1:1123:12879:26459/1	60	+
chr17	44501593	44501594	A01177:42:HHKNYDSX3:1:1212:18177:18537/1	60	+
chr17	44731750	44731751	A01177:42:HHKNYDSX3:2:1136:8404:1235	60	+
chr17	44864564	44864565	A01177:42:HHKNYDSX3:1:1312:27905:27712	60	+
chr17	45040196	45040197	A01177:42:HHKNYDSX3:2:2177:5448:15718	60	-
chr17	45231727	45231728	A01177:42:HHKNYDSX3:1:1106:20491:31720/1	60	+
chr17	45231728	45231729	A01177:42:HHKNYDSX3:1:2526:24071:26083	60	+
chr17	45245180	45245181	A01177:42:HHKNYDSX3:1:1407:30011:5055	60	-
chr17	45276978	45276979	A01177:42:HHKNYDSX3:1:1426:26729:6355	60	+
chr17	47919788	47919789	A01177:42:HHKNYDSX3:1:1215:24062:34898/1	60	-
chr17	47950893	47950894	A01177:42:HHKNYDSX3:2:1219:29894:11083	60	+
chr17	48347970	48347971	A01177:42:HHKNYDSX3:1:1124:14290:7388/1	60	-
chr17	48409042	48409043	A01177:42:HHKNYDSX3:1:1129:6153:3662/1	60	-
chr17	48421340	48421341	A01177:42:HHKNYDSX3:1:2365:15176:10582	60	-
chr17	48860428	48860429	A01177:42:HHKNYDSX3:1:2127:6488:9690/1	60	+
chr17	48860430	48860431	A01177:42:HHKNYDSX3:2:1209:11496:2456	60	+
chr17	49637324	49637325	A01177:42:HHKNYDSX3:1:1265:32190:2378/1	60	+
chr17	49813582	49813583	A01177:42:HHKNYDSX3:1:1107:1823:10097/1	60	+
chr17	49817569	49817570	A01177:42:HHKNYDSX3:1:2569:10031:7592	60	+
chr17	51206350	51206351	A01177:42:HHKNYDSX3:2:2132:7184:29997	60	-
chr17	54442863	54442864	A01177:42:HHKNYDSX3:1:1529:1353:11318	60	+
chr17	56238857	56238858	A01177:42:HHKNYDSX3:1:1116:25870:28917/1	60	+
chr17	56238861	56238862	A01177:42:HHKNYDSX3:2:2616:30156:25942/1	60	+
chr17	56288740	56288741	A01177:42:HHKNYDSX3:1:1105:30978:36730/1	60	+
chr17	56318853	56318854	A01177:42:HHKNYDSX3:1:1143:17047:29763/1	60	-
chr17	56845295	56845296	A01177:42:HHKNYDSX3:1:2562:16803:26584	60	-
chr17	56863742	56863743	A01177:42:HHKNYDSX3:2:1658:15338:31657/1	60	+
chr17	56886082	56886083	A01177:42:HHKNYDSX3:2:1671:12707:16517/1	60	-
chr17	56886084	56886085	A01177:42:HHKNYDSX3:1:1109:9236:3490/1	60	-
chr17	57120157	57120158	A01177:42:HHKNYDSX3:1:1109:15438:23594/1	60	+
chr17	57120158	57120159	A01177:42:HHKNYDSX3:1:1618:6705:26130	60	+
chr17	57585394	57585395	A01177:42:HHKNYDSX3:1:1269:1479:2300/1	60	+
chr17	57585400	57585401	A01177:42:HHKNYDSX3:1:2157:32814:16861/1	60	+
chr17	58983333	58983334	A01177:42:HHKNYDSX3:1:1249:8431:22858	60	-
chr17	59028390	59028391	A01177:42:HHKNYDSX3:1:1437:32470:9815/1	60	-
chr17	59102104	59102105	A01177:42:HHKNYDSX3:1:1138:3830:14951	60	+
chr17	59151324	59151325	A01177:42:HHKNYDSX3:1:2309:32380:8656	60	-
chr17	59277902	59277903	A01177:42:HHKNYDSX3:2:2301:12509:7247	60	-
chr17	59756372	59756373	A01177:42:HHKNYDSX3:2:2176:29179:30859	60	-
chr17	59908058	59908059	A01177:42:HHKNYDSX3:1:1106:16315:20322/1	60	+
chr17	60188835	60188836	A01177:42:HHKNYDSX3:1:1169:14660:2331	60	+
chr17	60378218	60378219	A01177:42:HHKNYDSX3:1:1226:1289:7138/1	60	+
chr17	60424679	60424680	A01177:42:HHKNYDSX3:1:2208:9760:1799/1	60	-
chr17	60741774	60741775	A01177:42:HHKNYDSX3:1:1125:16161:23876/1	60	+
chr17	60942897	60942898	A01177:42:HHKNYDSX3:1:1274:30120:34240/1	60	+
chr17	61748814	61748815	A01177:42:HHKNYDSX3:1:1465:20862:12571	60	-
chr17	61834718	61834719	A01177:42:HHKNYDSX3:1:2549:5439:32706	60	+
chr17	61834719	61834720	A01177:42:HHKNYDSX3:1:2476:1244:33646	60	+
chr17	61837771	61837772	A01177:42:HHKNYDSX3:1:1419:32551:24142/1	60	-
chr17	62059626	62059627	A01177:42:HHKNYDSX3:1:1204:16785:24298/1	60	+
chr17	63073546	63073547	A01177:42:HHKNYDSX3:1:1110:3486:12195/1	60	+
chr17	63247363	63247364	A01177:42:HHKNYDSX3:1:1123:29613:3239/1	60	+
chr17	63756327	63756328	A01177:42:HHKNYDSX3:1:2153:18982:15013/1	60	+
chr17	63763794	63763795	A01177:42:HHKNYDSX3:2:2665:4580:14998/1	60	+
chr17	63811643	63811644	A01177:42:HHKNYDSX3:1:1126:19506:21966/1	60	-
chr17	64015314	64015315	A01177:42:HHKNYDSX3:2:2347:22164:10567/1	60	+
chr17	64198771	64198772	A01177:42:HHKNYDSX3:1:1110:2094:5963/1	60	+
chr17	64198772	64198773	A01177:42:HHKNYDSX3:2:2137:8314:24158	60	+
chr17	64206177	64206178	A01177:42:HHKNYDSX3:1:1420:17381:24236/1	60	-
chr17	64211961	64211962	A01177:42:HHKNYDSX3:1:1440:8956:10363/1	60	-
chr17	64235488	64235489	A01177:42:HHKNYDSX3:1:1654:31403:12759/1	60	-
chr17	64235489	64235490	A01177:42:HHKNYDSX3:1:1178:23719:11663/1	60	-
chr17	64595964	64595965	A01177:42:HHKNYDSX3:1:1444:2094:17707/1	60	-
chr17	65043309	65043310	A01177:42:HHKNYDSX3:1:1115:22589:31219/1	60	+
chr17	65053786	65053787	A01177:42:HHKNYDSX3:1:2118:9824:18192/1	60	-
chr17	66704421	66704422	A01177:42:HHKNYDSX3:1:1106:18295:26569/1	60	-
chr17	67086406	67086407	A01177:42:HHKNYDSX3:1:1337:7193:9690/1	60	+
chr17	67148513	67148514	A01177:42:HHKNYDSX3:1:1106:21739:17973/1	60	-
chr17	67192729	67192730	A01177:42:HHKNYDSX3:1:2160:5701:25426/1	60	-
chr17	67891176	67891177	A01177:42:HHKNYDSX3:2:2207:32316:29747/1	60	+
chr17	69028315	69028316	A01177:42:HHKNYDSX3:2:1429:29767:18161/1	60	+
chr17	69310737	69310738	A01177:42:HHKNYDSX3:1:1101:26982:15655/1	60	-
chr17	73063683	73063684	A01177:42:HHKNYDSX3:1:2225:30834:34381/1	60	+
chr17	73294160	73294161	A01177:42:HHKNYDSX3:2:2371:3378:32550	60	-
chr17	73483665	73483666	A01177:42:HHKNYDSX3:2:1573:11677:9314	60	-
chr17	74713791	74713792	A01177:42:HHKNYDSX3:2:1348:14262:6308	60	+
chr17	75258736	75258737	A01177:42:HHKNYDSX3:1:1310:22752:9111/1	60	+
chr17	75380286	75380287	A01177:42:HHKNYDSX3:1:1360:1678:3771/1	60	-
chr17	75387441	75387442	A01177:42:HHKNYDSX3:1:1177:15998:35556	60	-
chr17	75402301	75402302	A01177:42:HHKNYDSX3:1:1117:15637:14231/1	60	+
chr17	75461002	75461003	A01177:42:HHKNYDSX3:1:1173:28474:4241/1	60	-
chr17	75786734	75786735	A01177:42:HHKNYDSX3:1:2559:29432:17206	60	+
chr17	75793576	75793577	A01177:42:HHKNYDSX3:1:1278:5312:10160/1	60	-
chr17	75803659	75803660	A01177:42:HHKNYDSX3:1:1311:19018:30358/1	60	-
chr17	75837494	75837495	A01177:42:HHKNYDSX3:1:2132:25880:7513	60	-
chr17	75948432	75948433	A01177:42:HHKNYDSX3:1:1108:22345:5181/1	60	-
chr17	75970381	75970382	A01177:42:HHKNYDSX3:1:1476:18177:20384	60	+
chr17	76052550	76052551	A01177:42:HHKNYDSX3:1:2535:17056:16094	60	-
chr17	76059895	76059896	A01177:42:HHKNYDSX3:2:2274:28194:25238/1	60	-
chr17	76059896	76059897	A01177:42:HHKNYDSX3:2:1248:6316:7889	60	-
chr17	76067188	76067189	A01177:42:HHKNYDSX3:1:1239:2121:31845/1	60	-
chr17	76101011	76101012	A01177:42:HHKNYDSX3:1:1121:10095:5040/1	60	-
chr17	76731841	76731842	A01177:42:HHKNYDSX3:1:2327:26133:17284	60	-
chr17	76741242	76741243	A01177:42:HHKNYDSX3:1:1261:28474:10066/1	60	-
chr17	76906377	76906378	A01177:42:HHKNYDSX3:2:1172:4996:13150/1	60	-
chr17	76906378	76906379	A01177:42:HHKNYDSX3:2:1254:1570:9064/1	60	-
chr17	76906381	76906382	A01177:42:HHKNYDSX3:1:2529:17264:19930/1	60	-
chr17	77115256	77115257	A01177:42:HHKNYDSX3:1:1640:1949:29888	60	-
chr17	77993641	77993642	A01177:42:HHKNYDSX3:1:1102:30662:19899/1	60	+
chr17	78011251	78011252	A01177:42:HHKNYDSX3:1:1155:31584:28917/1	60	-
chr17	78029011	78029012	A01177:42:HHKNYDSX3:1:1116:4237:26334/1	60	+
chr17	78060270	78060271	A01177:42:HHKNYDSX3:1:1649:11369:15890	60	-
chr17	78064187	78064188	A01177:42:HHKNYDSX3:2:2252:10664:14951	60	+
chr17	78064188	78064189	A01177:42:HHKNYDSX3:2:2112:22598:6245/1	60	+
chr17	78069804	78069805	A01177:42:HHKNYDSX3:1:1446:4661:26256	60	-
chr17	78069805	78069806	A01177:42:HHKNYDSX3:2:1439:26359:36652	60	-
chr17	78069806	78069807	A01177:42:HHKNYDSX3:2:1304:6768:3630	60	-
chr17	78189448	78189449	A01177:42:HHKNYDSX3:1:1642:30698:10347	60	+
chr17	78222780	78222781	A01177:42:HHKNYDSX3:2:1663:32931:3098/1	60	+
chr17	78700290	78700291	A01177:42:HHKNYDSX3:1:2355:19768:35916	60	+
chr17	78753287	78753288	A01177:42:HHKNYDSX3:1:1118:9534:13996/1	60	-
chr17	79834958	79834959	A01177:42:HHKNYDSX3:1:1113:16504:26224	60	+
chr17	80589406	80589407	A01177:42:HHKNYDSX3:1:1146:20681:2487/1	60	-
chr17	80592274	80592275	A01177:42:HHKNYDSX3:1:1208:31964:22341/1	60	-
chr17	80618901	80618902	A01177:42:HHKNYDSX3:1:1101:19813:28792/1	60	+
chr17	80713253	80713254	A01177:42:HHKNYDSX3:1:1104:18991:28964/1	60	+
chr17	80713801	80713802	A01177:42:HHKNYDSX3:1:1103:15763:31767/1	60	+
chr17	80740163	80740164	A01177:42:HHKNYDSX3:1:2269:7952:26099/1	60	+
chr17	80786548	80786549	A01177:42:HHKNYDSX3:1:1449:4255:14121/1	60	-
chr17	80786762	80786763	A01177:42:HHKNYDSX3:1:1129:2013:18944/1	60	-
chr17	80803030	80803031	A01177:42:HHKNYDSX3:1:1105:18918:25989/1	60	+
chr17	81270071	81270072	A01177:42:HHKNYDSX3:2:1505:12924:31641/1	60	+
chr17	81288464	81288465	A01177:42:HHKNYDSX3:1:1102:25744:23938/1	60	+
chr17	81288465	81288466	A01177:42:HHKNYDSX3:1:2239:22887:27195/1	60	+
chr17	81540465	81540466	A01177:42:HHKNYDSX3:1:1172:12183:7279	60	-
chr17	81606167	81606168	A01177:42:HHKNYDSX3:1:1112:29993:33833/1	60	+
chr17	81621254	81621255	A01177:42:HHKNYDSX3:1:1256:5312:33771	60	+
chr17	81621804	81621805	A01177:42:HHKNYDSX3:1:1145:12780:12978/1	60	-
chr17	81638239	81638240	A01177:42:HHKNYDSX3:1:2246:19036:15796/1	60	+
chr17	81668442	81668443	A01177:42:HHKNYDSX3:1:1270:27037:7545/1	60	+
chr17	81672663	81672664	A01177:42:HHKNYDSX3:1:2266:22073:1141	60	+
chr17	81854184	81854185	A01177:42:HHKNYDSX3:1:1107:14163:16313/1	60	+
chr17	81881382	81881383	A01177:42:HHKNYDSX3:2:2102:3676:26177	60	-
chr17	81881383	81881384	A01177:42:HHKNYDSX3:2:2374:14995:9987	60	-
chr17	81894134	81894135	A01177:42:HHKNYDSX3:1:1218:19633:3740/1	60	+
chr17	81915005	81915006	A01177:42:HHKNYDSX3:1:1134:8024:33113	60	+
chr17	82061323	82061324	A01177:42:HHKNYDSX3:1:1559:21576:28870	60	-
chr17	82110622	82110623	A01177:42:HHKNYDSX3:1:1111:24831:35759/1	60	-
chr17	82123485	82123486	A01177:42:HHKNYDSX3:1:1102:14172:31516	60	-
chr17	82130728	82130729	A01177:42:HHKNYDSX3:1:2443:3224:9799	60	+
chr17	82165206	82165207	A01177:42:HHKNYDSX3:1:1340:6786:22044/1	60	+
chr17	82180554	82180555	A01177:42:HHKNYDSX3:1:1308:2826:12211/1	60	-
chr17	82185517	82185518	A01177:42:HHKNYDSX3:1:1104:18448:5541/1	60	+
chr17	82262582	82262583	A01177:42:HHKNYDSX3:2:2650:3296:26835	60	-
chr17	82522028	82522029	A01177:42:HHKNYDSX3:2:2464:12662:20823	60	-
chr17	82522029	82522030	A01177:42:HHKNYDSX3:2:1444:1506:22326	60	-
chr17	82522844	82522845	A01177:42:HHKNYDSX3:1:1369:4924:23860/1	60	+
chr17	82607362	82607363	A01177:42:HHKNYDSX3:1:1606:15646:33755/1	60	+
chr17	82618397	82618398	A01177:42:HHKNYDSX3:1:1213:29143:1986/1	60	-
chr17	82622900	82622901	A01177:42:HHKNYDSX3:2:2136:28872:14168	60	+
chr17	82623780	82623781	A01177:42:HHKNYDSX3:1:1462:17363:37043/1	60	-
chr17	82759071	82759072	A01177:42:HHKNYDSX3:2:2117:9317:32346/1	60	+
chr18	186399	186400	A01177:42:HHKNYDSX3:2:2463:2437:35336	60	-
chr18	186401	186402	A01177:42:HHKNYDSX3:2:2542:30318:13448/1	60	-
chr18	701678	701679	A01177:42:HHKNYDSX3:1:2521:14036:23641/1	60	-
chr18	1157492	1157493	A01177:42:HHKNYDSX3:2:2330:8829:7607/1	60	+
chr18	2696866	2696867	A01177:42:HHKNYDSX3:1:1603:31114:7623	60	-
chr18	2745939	2745940	A01177:42:HHKNYDSX3:1:1102:6117:17315/1	60	+
chr18	2800848	2800849	A01177:42:HHKNYDSX3:1:1141:16107:27445/1	60	-
chr18	3337295	3337296	A01177:42:HHKNYDSX3:1:2139:21052:35321/1	60	-
chr18	5921771	5921772	A01177:42:HHKNYDSX3:1:1237:3378:17613	60	-
chr18	7507727	7507728	A01177:42:HHKNYDSX3:1:2658:25771:34413	60	+
chr18	9204296	9204297	A01177:42:HHKNYDSX3:1:1201:6316:9768/1	60	+
chr18	9286101	9286102	A01177:42:HHKNYDSX3:1:1339:1850:24486/1	60	-
chr18	12694207	12694208	A01177:42:HHKNYDSX3:1:1516:14507:16501/1	60	+
chr18	12750503	12750504	A01177:42:HHKNYDSX3:1:1216:14389:13291/1	60	+
chr18	12849332	12849333	A01177:42:HHKNYDSX3:1:2307:3495:3630/1	60	-
chr18	12853019	12853020	A01177:42:HHKNYDSX3:2:1145:1958:4006	60	-
chr18	12853020	12853021	A01177:42:HHKNYDSX3:2:2630:11939:19977/1	60	-
[truncated: 2,452 more rows]
