# Supplementary material for: HIV-1 capsid stability enables inositol phosphate-independent infection of target cells and promotes integration into genes
Source: PLoS Pathog. 2023 Jun 2;19(6):e1011423. doi: 10.1371/journal.ppat.1011423 (PMC10266667; doi:10.1371/journal.ppat.1011423)
Supplement: S1 Data — (TAR.GZ) [file ppat.1011423.s012.tar.gz › CEM_WT_A/CA_K203A/Unique_hg38_integration_sites/7845-GS-21.bed]

chr1	807872	807873	A01177:42:HHKNYDSX3:1:1444:30969:28886/1	60	-
chr1	842201	842202	A01177:42:HHKNYDSX3:1:1320:25292:36495/1	60	-
chr1	850269	850270	A01177:42:HHKNYDSX3:2:1124:9127:19993	60	-
chr1	947673	947674	A01177:42:HHKNYDSX3:1:1367:30698:11506	60	-
chr1	1264245	1264246	A01177:42:HHKNYDSX3:1:1547:2663:12962/1	60	+
chr1	1311637	1311638	A01177:42:HHKNYDSX3:2:2449:27425:13416	60	-
chr1	1392295	1392296	A01177:42:HHKNYDSX3:1:1245:31412:2127/1	60	-
chr1	1392572	1392573	A01177:42:HHKNYDSX3:1:1112:28302:25582/1	60	+
chr1	1488235	1488236	A01177:42:HHKNYDSX3:1:1468:6903:13072/1	60	+
chr1	1556165	1556166	A01177:42:HHKNYDSX3:1:2231:18837:17644	60	+
chr1	1571407	1571408	A01177:42:HHKNYDSX3:2:2450:16089:11099	60	+
chr1	1687841	1687842	A01177:42:HHKNYDSX3:2:1149:14398:35196	60	-
chr1	1690106	1690107	A01177:42:HHKNYDSX3:1:1339:14714:16423/1	60	-
chr1	1721643	1721644	A01177:42:HHKNYDSX3:1:1155:15221:33301/1	60	+
chr1	1811519	1811520	A01177:42:HHKNYDSX3:2:1404:8892:1767	60	+
chr1	1816280	1816281	A01177:42:HHKNYDSX3:1:1315:21269:4382/1	60	+
chr1	1823671	1823672	A01177:42:HHKNYDSX3:1:1168:23538:34491/1	60	+
chr1	1830733	1830734	A01177:42:HHKNYDSX3:1:1162:31458:2832/1	60	+
chr1	1830835	1830836	A01177:42:HHKNYDSX3:1:1151:29261:25426/1	60	-
chr1	1838128	1838129	A01177:42:HHKNYDSX3:2:2612:19859:19225	60	-
chr1	1870268	1870269	A01177:42:HHKNYDSX3:1:1328:31295:10942/1	60	+
chr1	3448675	3448676	A01177:42:HHKNYDSX3:1:1645:16432:24471	60	+
chr1	3848442	3848443	A01177:42:HHKNYDSX3:1:1425:31476:20776/1	60	-
chr1	4634610	4634611	A01177:42:HHKNYDSX3:1:1626:7708:16000	60	+
chr1	6037188	6037189	A01177:42:HHKNYDSX3:2:1630:24985:18333	60	-
chr1	6776320	6776321	A01177:42:HHKNYDSX3:2:1639:19208:1094	60	+
chr1	6824935	6824936	A01177:42:HHKNYDSX3:2:1107:19488:6402	60	-
chr1	6928009	6928010	A01177:42:HHKNYDSX3:1:1621:5132:7842/1	60	-
chr1	7155413	7155414	A01177:42:HHKNYDSX3:2:2255:24994:1094	60	+
chr1	8574851	8574852	A01177:42:HHKNYDSX3:1:1259:27552:8281/1	60	+
chr1	8584813	8584814	A01177:42:HHKNYDSX3:1:2307:3396:4304	60	-
chr1	8623918	8623919	A01177:42:HHKNYDSX3:2:2218:10131:24956	60	-
chr1	8667505	8667506	A01177:42:HHKNYDSX3:1:1104:24162:5854/1	60	-
chr1	8725988	8725989	A01177:42:HHKNYDSX3:1:1135:6451:13980/1	60	+
chr1	8759001	8759002	A01177:42:HHKNYDSX3:1:2111:14443:32080	60	+
chr1	9045791	9045792	A01177:42:HHKNYDSX3:2:2475:14199:1877	60	+
chr1	9172576	9172577	A01177:42:HHKNYDSX3:1:2650:13711:28275	60	+
chr1	9707403	9707404	A01177:42:HHKNYDSX3:1:1240:31448:13150/1	60	+
chr1	10096643	10096644	A01177:42:HHKNYDSX3:1:1260:2645:28463	60	+
chr1	10122887	10122888	A01177:42:HHKNYDSX3:1:1163:23755:10191/1	60	+
chr1	10217043	10217044	A01177:42:HHKNYDSX3:2:1469:28212:34757	60	-
chr1	10274021	10274022	A01177:42:HHKNYDSX3:1:1219:17535:22467/1	60	+
chr1	10296900	10296901	A01177:42:HHKNYDSX3:2:1310:19949:34225	60	-
chr1	10549145	10549146	A01177:42:HHKNYDSX3:1:1437:11831:16188	60	-
chr1	11200059	11200060	A01177:42:HHKNYDSX3:1:1103:4553:24721/1	60	-
chr1	11220522	11220523	A01177:42:HHKNYDSX3:2:2329:31277:8375	60	+
chr1	11431057	11431058	A01177:42:HHKNYDSX3:1:1145:30770:25160	60	+
chr1	12114613	12114614	A01177:42:HHKNYDSX3:1:2161:8820:31673	60	+
chr1	12252411	12252412	A01177:42:HHKNYDSX3:1:1103:13178:9408/1	60	+
chr1	12294871	12294872	A01177:42:HHKNYDSX3:2:1166:12915:26177	60	+
chr1	12299109	12299110	A01177:42:HHKNYDSX3:1:1116:9598:20087/1	60	+
chr1	12301499	12301500	A01177:42:HHKNYDSX3:2:2532:19804:13589	60	-
chr1	12314379	12314380	A01177:42:HHKNYDSX3:1:1125:30219:21136/1	60	+
chr1	12339218	12339219	A01177:42:HHKNYDSX3:1:1346:12192:4507	60	-
chr1	12404012	12404013	A01177:42:HHKNYDSX3:1:1117:30246:5055/1	60	+
chr1	12465335	12465336	A01177:42:HHKNYDSX3:1:1373:7808:4742/1	60	+
chr1	13483309	13483310	A01177:42:HHKNYDSX3:1:1109:13593:3051/1	60	-
chr1	13709110	13709111	A01177:42:HHKNYDSX3:1:2560:26765:18129	60	+
chr1	15260352	15260353	A01177:42:HHKNYDSX3:1:1557:22245:9580/1	60	-
chr1	15788415	15788416	A01177:42:HHKNYDSX3:2:2152:26286:32393	60	-
chr1	15844248	15844249	A01177:42:HHKNYDSX3:1:1370:24089:21950/1	60	-
chr1	15853639	15853640	A01177:42:HHKNYDSX3:1:1334:8260:25034	60	-
chr1	15908485	15908486	A01177:42:HHKNYDSX3:2:1205:26124:13542	60	-
chr1	15910715	15910716	A01177:42:HHKNYDSX3:1:2548:30490:10770	60	-
chr1	15919984	15919985	A01177:42:HHKNYDSX3:1:1374:23628:10034/1	60	-
chr1	15948351	15948352	A01177:42:HHKNYDSX3:1:1131:25599:23563/1	60	+
chr1	17039633	17039634	A01177:42:HHKNYDSX3:1:1310:27281:10316/1	60	+
chr1	17046545	17046546	A01177:42:HHKNYDSX3:1:1269:20518:5024	60	+
chr1	18883703	18883704	A01177:42:HHKNYDSX3:2:1223:32877:7576	60	+
chr1	19103351	19103352	A01177:42:HHKNYDSX3:1:1537:16586:12148	60	+
chr1	19130663	19130664	A01177:42:HHKNYDSX3:1:1145:4083:36245/1	60	-
chr1	19135833	19135834	A01177:42:HHKNYDSX3:2:2666:7744:14622	60	+
chr1	19162382	19162383	A01177:42:HHKNYDSX3:1:2302:18457:23719	60	-
chr1	19163777	19163778	A01177:42:HHKNYDSX3:1:1227:15835:15045/1	60	+
chr1	19208997	19208998	A01177:42:HHKNYDSX3:1:1329:25301:27680	60	-
chr1	19218958	19218959	A01177:42:HHKNYDSX3:1:1338:17409:32518/1	60	+
chr1	19471661	19471662	A01177:42:HHKNYDSX3:1:2238:1163:24330	60	+
chr1	19473066	19473067	A01177:42:HHKNYDSX3:1:1271:10357:9251/1	60	+
chr1	20847684	20847685	A01177:42:HHKNYDSX3:1:2604:3920:11725	60	+
chr1	20861144	20861145	A01177:42:HHKNYDSX3:2:1527:17318:23844	60	-
chr1	20948323	20948324	A01177:42:HHKNYDSX3:1:2241:17038:13150	60	-
chr1	20965976	20965977	A01177:42:HHKNYDSX3:1:2148:24948:17362	60	-
chr1	21042305	21042306	A01177:42:HHKNYDSX3:1:1370:15790:13777	60	-
chr1	21056981	21056982	A01177:42:HHKNYDSX3:1:1104:27263:15922/1	60	-
chr1	21067357	21067358	A01177:42:HHKNYDSX3:2:1547:27724:25989	60	-
chr1	21140357	21140358	A01177:42:HHKNYDSX3:1:1513:10158:32268/1	60	+
chr1	21705956	21705957	A01177:42:HHKNYDSX3:1:1616:29134:30123/1	60	+
chr1	21716232	21716233	A01177:42:HHKNYDSX3:1:1559:11993:19382	60	+
chr1	22085885	22085886	A01177:42:HHKNYDSX3:1:1558:8160:2754/1	60	-
chr1	22220341	22220342	A01177:42:HHKNYDSX3:1:1625:4047:18176/1	60	-
chr1	22459698	22459699	A01177:42:HHKNYDSX3:1:1251:25672:17832/1	60	-
chr1	23031628	23031629	A01177:42:HHKNYDSX3:1:1108:20166:25238/1	60	+
chr1	23056351	23056352	A01177:42:HHKNYDSX3:1:1217:29261:32440	60	-
chr1	23066135	23066136	A01177:42:HHKNYDSX3:1:1476:10673:30029/1	60	+
chr1	23067276	23067277	A01177:42:HHKNYDSX3:1:1108:5999:8938/1	60	-
chr1	23072045	23072046	A01177:42:HHKNYDSX3:1:1161:7148:18474/1	60	+
chr1	23083971	23083972	A01177:42:HHKNYDSX3:2:1426:6650:10848	60	-
chr1	23122610	23122611	A01177:42:HHKNYDSX3:1:1224:11867:19789/1	60	+
chr1	23289340	23289341	A01177:42:HHKNYDSX3:1:1303:17924:34632/1	60	+
chr1	23328579	23328580	A01177:42:HHKNYDSX3:2:2512:19081:32628	60	-
chr1	23405856	23405857	A01177:42:HHKNYDSX3:1:1217:28320:18192/1	60	-
chr1	23695619	23695620	A01177:42:HHKNYDSX3:1:2543:22535:10958	60	-
chr1	23737197	23737198	A01177:42:HHKNYDSX3:1:1257:2166:2644	60	-
chr1	23943286	23943287	A01177:42:HHKNYDSX3:1:1106:11478:16830	60	-
chr1	23965105	23965106	A01177:42:HHKNYDSX3:2:2642:29812:34272	60	-
chr1	24655490	24655491	A01177:42:HHKNYDSX3:1:1640:28492:35023/1	60	-
chr1	24667064	24667065	A01177:42:HHKNYDSX3:2:2115:5150:13761	60	-
chr1	25464119	25464120	A01177:42:HHKNYDSX3:1:1666:19732:22106	60	+
chr1	25855609	25855610	A01177:42:HHKNYDSX3:1:1306:26775:14606/1	60	+
chr1	26705623	26705624	A01177:42:HHKNYDSX3:1:1226:20645:31266/1	60	+
chr1	26727368	26727369	A01177:42:HHKNYDSX3:1:1259:13964:11772/1	60	-
chr1	26729607	26729608	A01177:42:HHKNYDSX3:2:1634:4878:7654	60	-
chr1	26732896	26732897	A01177:42:HHKNYDSX3:1:1209:23999:24424/1	60	+
chr1	27563479	27563480	A01177:42:HHKNYDSX3:1:1238:14488:6355	60	-
chr1	27812131	27812132	A01177:42:HHKNYDSX3:1:1115:4915:33019	60	+
chr1	27999787	27999788	A01177:42:HHKNYDSX3:1:1254:7238:16219/1	60	+
chr1	28059548	28059549	A01177:42:HHKNYDSX3:1:1436:24406:32675/1	60	+
chr1	28059550	28059551	A01177:42:HHKNYDSX3:2:1608:32967:18223	60	+
chr1	28080738	28080739	A01177:42:HHKNYDSX3:1:1447:20302:16892	60	-
chr1	28208127	28208128	A01177:42:HHKNYDSX3:1:1363:25192:28307	60	+
chr1	28222075	28222076	A01177:42:HHKNYDSX3:1:1346:2636:12821/1	60	-
chr1	28425842	28425843	A01177:42:HHKNYDSX3:1:1665:13349:2942/1	60	-
chr1	28707374	28707375	A01177:42:HHKNYDSX3:1:1152:18132:26162/1	60	-
chr1	29013308	29013309	A01177:42:HHKNYDSX3:2:1174:15600:21684	60	-
chr1	29071610	29071611	A01177:42:HHKNYDSX3:1:1356:15655:2174/1	60	+
chr1	29161215	29161216	A01177:42:HHKNYDSX3:1:1101:4833:20760/1	60	+
chr1	29163630	29163631	A01177:42:HHKNYDSX3:1:1131:2899:26428/1	60	+
chr1	30959255	30959256	A01177:42:HHKNYDSX3:1:1116:11993:18975/1	60	+
chr1	31016363	31016364	A01177:42:HHKNYDSX3:1:1237:31946:3552/1	60	+
chr1	31042460	31042461	A01177:42:HHKNYDSX3:1:2554:16550:20384	60	-
chr1	31317558	31317559	A01177:42:HHKNYDSX3:1:1530:3396:23030	60	-
chr1	31481954	31481955	A01177:42:HHKNYDSX3:1:1420:10583:10144	60	+
chr1	31915084	31915085	A01177:42:HHKNYDSX3:2:1660:5150:17832	60	+
chr1	31926598	31926599	A01177:42:HHKNYDSX3:1:1218:20528:25551/1	60	+
chr1	32085585	32085586	A01177:42:HHKNYDSX3:2:2205:24985:5243	60	+
chr1	32109610	32109611	A01177:42:HHKNYDSX3:1:1476:5565:11663	60	-
chr1	32280296	32280297	A01177:42:HHKNYDSX3:1:1308:21712:8187/1	60	+
chr1	32288863	32288864	A01177:42:HHKNYDSX3:1:1361:26883:27352	60	+
chr1	32592345	32592346	A01177:42:HHKNYDSX3:1:1153:19452:32737/1	60	+
chr1	32631439	32631440	A01177:42:HHKNYDSX3:1:1144:24578:25551/1	60	+
chr1	32825146	32825147	A01177:42:HHKNYDSX3:1:1246:21884:28494/1	60	+
chr1	33010370	33010371	A01177:42:HHKNYDSX3:1:1143:16233:23406/1	60	+
chr1	33025861	33025862	A01177:42:HHKNYDSX3:1:1242:10945:20259/1	60	-
chr1	33030678	33030679	A01177:42:HHKNYDSX3:1:2219:10484:28792	60	-
chr1	33964746	33964747	A01177:42:HHKNYDSX3:1:1134:11451:31125/1	60	+
chr1	34031534	34031535	A01177:42:HHKNYDSX3:1:1429:5909:31829/1	60	-
chr1	35369314	35369315	A01177:42:HHKNYDSX3:2:2560:3875:27618	60	-
chr1	35371671	35371672	A01177:42:HHKNYDSX3:1:1467:11595:4539/1	60	-
chr1	35393489	35393490	A01177:42:HHKNYDSX3:2:2125:22507:21308	60	-
chr1	35399271	35399272	A01177:42:HHKNYDSX3:1:1156:16486:34272/1	60	+
chr1	35402341	35402342	A01177:42:HHKNYDSX3:1:1320:30969:29637/1	60	+
chr1	35946891	35946892	A01177:42:HHKNYDSX3:1:1452:32678:24267/1	60	+
chr1	36280095	36280096	A01177:42:HHKNYDSX3:1:1302:29107:19899	60	-
chr1	37326945	37326946	A01177:42:HHKNYDSX3:2:1278:15329:22341	60	-
chr1	37829153	37829154	A01177:42:HHKNYDSX3:1:1457:20790:30201/1	60	+
chr1	37898086	37898087	A01177:42:HHKNYDSX3:1:1547:26422:35759/1	60	-
chr1	37981575	37981576	A01177:42:HHKNYDSX3:1:1141:21694:28980/1	60	-
chr1	39272925	39272926	A01177:42:HHKNYDSX3:1:1573:14922:6856	60	-
chr1	39300928	39300929	A01177:42:HHKNYDSX3:1:1210:28610:3129	60	-
chr1	39323674	39323675	A01177:42:HHKNYDSX3:1:2632:24361:28682	60	-
chr1	39441112	39441113	A01177:42:HHKNYDSX3:2:2338:27850:5134	60	+
chr1	40053449	40053450	A01177:42:HHKNYDSX3:1:1215:32145:18364/1	60	-
chr1	40226296	40226297	A01177:42:HHKNYDSX3:1:1213:30327:24706/1	60	+
chr1	40396466	40396467	A01177:42:HHKNYDSX3:1:1167:19515:15593/1	60	-
chr1	41275575	41275576	A01177:42:HHKNYDSX3:1:1419:11442:34053/1	60	-
chr1	42058798	42058799	A01177:42:HHKNYDSX3:2:2461:26124:29418	60	+
chr1	42262097	42262098	A01177:42:HHKNYDSX3:1:1137:29053:12320/1	60	-
chr1	42690134	42690135	A01177:42:HHKNYDSX3:1:2456:31602:18646	60	+
chr1	42841829	42841830	A01177:42:HHKNYDSX3:2:1437:30725:26177	60	-
chr1	42972508	42972509	A01177:42:HHKNYDSX3:1:1172:22254:31203/1	60	+
chr1	43793540	43793541	A01177:42:HHKNYDSX3:1:2101:22788:20791	60	+
chr1	43922423	43922424	A01177:42:HHKNYDSX3:1:2424:10574:23093	60	+
chr1	44950968	44950969	A01177:42:HHKNYDSX3:1:1106:21748:31485/1	60	+
chr1	46075484	46075485	A01177:42:HHKNYDSX3:2:1330:24334:28541	60	-
chr1	46312190	46312191	A01177:42:HHKNYDSX3:1:1209:1118:23907/1	60	-
chr1	46692980	46692981	A01177:42:HHKNYDSX3:2:1341:25861:30123	60	+
chr1	46710391	46710392	A01177:42:HHKNYDSX3:1:1428:15682:20603/1	60	+
chr1	47294946	47294947	A01177:42:HHKNYDSX3:1:1116:25617:18427	60	+
chr1	49726147	49726148	A01177:42:HHKNYDSX3:1:1240:6840:26240/1	60	+
chr1	50579713	50579714	A01177:42:HHKNYDSX3:1:1115:20537:17237/1	60	+
chr1	50720775	50720776	A01177:42:HHKNYDSX3:1:1426:3730:33724	60	-
chr1	51031305	51031306	A01177:42:HHKNYDSX3:2:1124:12264:26303	60	+
chr1	51811192	51811193	A01177:42:HHKNYDSX3:1:2666:29857:23610	60	-
chr1	51822476	51822477	A01177:42:HHKNYDSX3:2:1657:3676:3161	60	+
chr1	51826460	51826461	A01177:42:HHKNYDSX3:1:1357:16577:7435/1	60	+
chr1	51827039	51827040	A01177:42:HHKNYDSX3:1:1301:21305:13275/1	60	+
chr1	51832664	51832665	A01177:42:HHKNYDSX3:2:1208:23167:32690	60	+
chr1	52272267	52272268	A01177:42:HHKNYDSX3:1:1121:23746:6950	60	+
chr1	52313084	52313085	A01177:42:HHKNYDSX3:1:1341:2609:30592/1	60	-
chr1	52473725	52473726	A01177:42:HHKNYDSX3:1:1137:3965:3098/1	60	+
chr1	52746055	52746056	A01177:42:HHKNYDSX3:1:2146:26684:30295	60	-
chr1	52808035	52808036	A01177:42:HHKNYDSX3:1:1152:3369:28839/1	60	-
chr1	53914926	53914927	A01177:42:HHKNYDSX3:2:2226:1163:11741	60	+
chr1	54101152	54101153	A01177:42:HHKNYDSX3:1:1144:14064:18991/1	60	+
chr1	54308689	54308690	A01177:42:HHKNYDSX3:1:1345:10691:15405	60	+
chr1	54796253	54796254	A01177:42:HHKNYDSX3:1:2418:24948:33865	60	-
chr1	55167986	55167987	A01177:42:HHKNYDSX3:1:1369:29668:11193/1	60	+
chr1	55659928	55659929	A01177:42:HHKNYDSX3:1:2308:31611:8234	60	-
chr1	58503083	58503084	A01177:42:HHKNYDSX3:1:1437:30969:16266/1	60	+
chr1	59336100	59336101	A01177:42:HHKNYDSX3:1:1151:29487:6433/1	60	+
chr1	62500907	62500908	A01177:42:HHKNYDSX3:1:1121:8287:23422/1	60	-
chr1	62719589	62719590	A01177:42:HHKNYDSX3:2:2465:18385:30733	60	-
chr1	63177897	63177898	A01177:42:HHKNYDSX3:2:2524:27887:19664	60	-
chr1	63783015	63783016	A01177:42:HHKNYDSX3:1:2159:30671:10520	60	-
chr1	64780567	64780568	A01177:42:HHKNYDSX3:1:1151:30020:3098/1	60	+
chr1	66997808	66997809	A01177:42:HHKNYDSX3:1:1355:16107:4961/1	60	-
chr1	67004488	67004489	A01177:42:HHKNYDSX3:1:1471:20799:20384/1	60	+
chr1	67019465	67019466	A01177:42:HHKNYDSX3:1:1218:31973:30185/1	60	-
chr1	67026048	67026049	A01177:42:HHKNYDSX3:1:1139:31855:26318/1	60	-
chr1	67419106	67419107	A01177:42:HHKNYDSX3:1:1117:19036:26005/1	60	-
chr1	70153644	70153645	A01177:42:HHKNYDSX3:2:2165:30544:28307	60	+
chr1	70159482	70159483	A01177:42:HHKNYDSX3:1:1578:29957:35180	60	-
chr1	70173699	70173700	A01177:42:HHKNYDSX3:1:1178:12328:5055/1	60	+
chr1	70312826	70312827	A01177:42:HHKNYDSX3:1:1133:32208:15781/1	60	-
chr1	70988545	70988546	A01177:42:HHKNYDSX3:1:1642:25934:31688/1	60	+
chr1	72054645	72054646	A01177:42:HHKNYDSX3:1:1114:14696:25974/1	60	+
chr1	72070797	72070798	A01177:42:HHKNYDSX3:2:1262:30499:4492	60	+
chr1	72165649	72165650	A01177:42:HHKNYDSX3:1:2460:19271:17895	60	-
chr1	72301502	72301503	A01177:42:HHKNYDSX3:2:2342:3341:27038	60	-
chr1	72607257	72607258	A01177:42:HHKNYDSX3:2:1413:2257:13135	60	-
chr1	73160778	73160779	A01177:42:HHKNYDSX3:2:1177:17770:20870	60	+
chr1	74977809	74977810	A01177:42:HHKNYDSX3:1:1433:10167:11021	60	+
chr1	76012381	76012382	A01177:42:HHKNYDSX3:2:2322:10402:34194	60	-
chr1	77593954	77593955	A01177:42:HHKNYDSX3:1:1273:25735:30718/1	60	+
chr1	77697792	77697793	A01177:42:HHKNYDSX3:1:1433:14281:8656/1	60	-
chr1	79265879	79265880	A01177:42:HHKNYDSX3:1:1454:3983:13150/1	60	-
chr1	81326171	81326172	A01177:42:HHKNYDSX3:1:2127:26549:1063	60	-
chr1	82319710	82319711	A01177:42:HHKNYDSX3:1:1360:4490:2347	60	-
chr1	83977315	83977316	A01177:42:HHKNYDSX3:1:1109:1895:3928/1	60	-
chr1	86020546	86020547	A01177:42:HHKNYDSX3:1:1208:25391:23109/1	60	-
chr1	86724799	86724800	A01177:42:HHKNYDSX3:1:2570:17481:31297	60	+
chr1	87097695	87097696	A01177:42:HHKNYDSX3:2:1674:21965:20995	60	+
chr1	88710221	88710222	A01177:42:HHKNYDSX3:2:1225:1072:17221	60	+
chr1	89263479	89263480	A01177:42:HHKNYDSX3:1:2529:13015:18991	60	-
chr1	89685043	89685044	A01177:42:HHKNYDSX3:1:1219:1145:24330/1	60	-
chr1	90195516	90195517	A01177:42:HHKNYDSX3:1:2220:20672:27555	60	+
chr1	90910336	90910337	A01177:42:HHKNYDSX3:1:1149:21567:9251/1	60	+
chr1	90992563	90992564	A01177:42:HHKNYDSX3:1:2139:21739:17660	60	+
chr1	92323709	92323710	A01177:42:HHKNYDSX3:1:1310:22173:11271/1	60	+
chr1	92874705	92874706	A01177:42:HHKNYDSX3:2:1174:22544:32330	60	-
chr1	92942753	92942754	A01177:42:HHKNYDSX3:1:1413:8666:17347	60	-
chr1	93164458	93164459	A01177:42:HHKNYDSX3:2:1342:26286:26256	60	-
chr1	93532288	93532289	A01177:42:HHKNYDSX3:1:1503:5656:3709/1	60	+
chr1	93871426	93871427	A01177:42:HHKNYDSX3:1:1175:25617:35681/1	60	-
chr1	94515604	94515605	A01177:42:HHKNYDSX3:1:1160:4670:21104/1	60	-
chr1	96703606	96703607	A01177:42:HHKNYDSX3:1:1652:8576:11866	60	-
chr1	97187226	97187227	A01177:42:HHKNYDSX3:1:1227:22155:12806	60	-
chr1	97211678	97211679	A01177:42:HHKNYDSX3:1:1221:7229:34867/1	60	+
chr1	97258870	97258871	A01177:42:HHKNYDSX3:1:1114:3513:33755/1	60	-
chr1	97362998	97362999	A01177:42:HHKNYDSX3:1:1327:2564:3176	60	+
chr1	97446276	97446277	A01177:42:HHKNYDSX3:1:1106:24080:6214	60	+
chr1	97604997	97604998	A01177:42:HHKNYDSX3:1:1106:11008:3082/1	60	+
chr1	97658002	97658003	A01177:42:HHKNYDSX3:1:1103:5285:36292/1	60	-
chr1	97827088	97827089	A01177:42:HHKNYDSX3:2:1665:1497:3771	60	+
chr1	97848449	97848450	A01177:42:HHKNYDSX3:1:1425:26910:16157/1	60	+
chr1	97993174	97993175	A01177:42:HHKNYDSX3:1:1129:22978:25567/1	60	+
chr1	98021068	98021069	A01177:42:HHKNYDSX3:1:1149:24994:24455/1	60	-
chr1	98269636	98269637	A01177:42:HHKNYDSX3:1:2432:10294:25833	60	-
chr1	98489614	98489615	A01177:42:HHKNYDSX3:1:2211:1597:34100	60	-
chr1	99723002	99723003	A01177:42:HHKNYDSX3:1:1150:32145:25097/1	60	-
chr1	100272891	100272892	A01177:42:HHKNYDSX3:2:1155:29866:20087	60	-
chr1	100277236	100277237	A01177:42:HHKNYDSX3:2:1321:17960:22764	60	+
chr1	100282772	100282773	A01177:42:HHKNYDSX3:1:1273:28339:5916/1	60	-
chr1	100955527	100955528	A01177:42:HHKNYDSX3:2:1632:4698:3364	60	+
chr1	101011327	101011328	A01177:42:HHKNYDSX3:2:1361:4128:22451	60	-
chr1	101014540	101014541	A01177:42:HHKNYDSX3:1:1139:29640:32440/1	60	+
chr1	101030846	101030847	A01177:42:HHKNYDSX3:1:1239:24135:31360/1	60	+
chr1	102208699	102208700	A01177:42:HHKNYDSX3:1:1114:27389:35712/1	60	-
chr1	104642216	104642217	A01177:42:HHKNYDSX3:2:1247:21070:8703	60	-
chr1	106138624	106138625	A01177:42:HHKNYDSX3:1:2449:10990:10817	60	+
chr1	106748806	106748807	A01177:42:HHKNYDSX3:1:1202:3007:23422/1	60	-
chr1	107757500	107757501	A01177:42:HHKNYDSX3:1:1210:17897:33646/1	60	-
chr1	107870844	107870845	A01177:42:HHKNYDSX3:2:1372:5358:20917	60	+
chr1	107902707	107902708	A01177:42:HHKNYDSX3:1:1238:7030:24408/1	60	-
chr1	107924685	107924686	A01177:42:HHKNYDSX3:1:1143:26178:35712/1	60	+
chr1	108106706	108106707	A01177:42:HHKNYDSX3:2:1331:4001:30154	60	-
chr1	108502012	108502013	A01177:42:HHKNYDSX3:2:1365:26250:22435	60	-
chr1	109561598	109561599	A01177:42:HHKNYDSX3:2:1225:10411:27508	60	+
chr1	109580982	109580983	A01177:42:HHKNYDSX3:1:1151:25183:10379/1	60	+
chr1	109584847	109584848	A01177:42:HHKNYDSX3:1:1240:21323:27305/1	60	-
chr1	110351125	110351126	A01177:42:HHKNYDSX3:1:1352:6958:33238/1	60	+
chr1	111161798	111161799	A01177:42:HHKNYDSX3:1:1339:13395:7310/1	60	+
chr1	111171015	111171016	A01177:42:HHKNYDSX3:1:1155:5981:11694/1	60	+
chr1	111184777	111184778	A01177:42:HHKNYDSX3:1:1428:18267:29434/1	60	-
chr1	112163382	112163383	A01177:42:HHKNYDSX3:1:1106:17101:13416/1	60	-
chr1	112541191	112541192	A01177:42:HHKNYDSX3:1:1526:17002:14215	60	-
chr1	112652417	112652418	A01177:42:HHKNYDSX3:1:1154:16523:15796	60	+
chr1	112685261	112685262	A01177:42:HHKNYDSX3:2:1337:6994:1517	60	-
chr1	113796811	113796812	A01177:42:HHKNYDSX3:2:1427:14814:23578	60	+
chr1	113815718	113815719	A01177:42:HHKNYDSX3:1:1125:18620:5306/1	60	-
chr1	114406346	114406347	A01177:42:HHKNYDSX3:1:1441:21802:2926/1	60	+
chr1	114434049	114434050	A01177:42:HHKNYDSX3:1:1167:24216:36260	60	+
chr1	117490639	117490640	A01177:42:HHKNYDSX3:1:1122:10655:17722/1	60	+
chr1	117858808	117858809	A01177:42:HHKNYDSX3:1:1104:32597:27038/1	60	-
chr1	117975308	117975309	A01177:42:HHKNYDSX3:2:2651:23574:26631	60	+
chr1	118335193	118335194	A01177:42:HHKNYDSX3:1:1318:7771:29794/1	60	+
chr1	119112140	119112141	A01177:42:HHKNYDSX3:1:2452:29875:16094	60	-
chr1	119137224	119137225	A01177:42:HHKNYDSX3:1:1452:26440:32784/1	60	-
chr1	120428244	120428245	A01177:42:HHKNYDSX3:1:1101:26178:9502/1	60	-
chr1	120535260	120535261	A01177:42:HHKNYDSX3:1:1312:12481:20666/1	60	+
chr1	120539102	120539103	A01177:42:HHKNYDSX3:2:2346:3097:8703	60	+
chr1	121591707	121591708	A01177:42:HHKNYDSX3:1:1674:9290:32205	60	-
chr1	145091260	145091261	A01177:42:HHKNYDSX3:2:2343:10926:20447	60	-
chr1	145783452	145783453	A01177:42:HHKNYDSX3:1:1168:3360:27352/1	60	-
chr1	145788450	145788451	A01177:42:HHKNYDSX3:1:1323:25644:27461/1	60	-
chr1	145838047	145838048	A01177:42:HHKNYDSX3:1:1469:24985:6370/1	60	-
chr1	145935514	145935515	A01177:42:HHKNYDSX3:2:1343:7979:14184	60	-
chr1	145935516	145935517	A01177:42:HHKNYDSX3:1:1660:22878:28995/1	60	-
chr1	146180334	146180335	A01177:42:HHKNYDSX3:1:1207:11749:5118/1	60	-
chr1	147284664	147284665	A01177:42:HHKNYDSX3:1:1329:7636:11428/1	60	-
chr1	147288695	147288696	A01177:42:HHKNYDSX3:1:1646:18041:5087	60	-
chr1	147566514	147566515	A01177:42:HHKNYDSX3:1:1241:19434:8406	60	+
chr1	148637748	148637749	A01177:42:HHKNYDSX3:2:1607:26259:8328	60	+
chr1	149942181	149942182	A01177:42:HHKNYDSX3:1:1202:15347:25128/1	60	+
chr1	149950414	149950415	A01177:42:HHKNYDSX3:1:1144:27245:21590/1	60	+
chr1	150092115	150092116	A01177:42:HHKNYDSX3:1:1220:22941:27164	60	+
chr1	150127341	150127342	A01177:42:HHKNYDSX3:2:2230:6922:8970	60	+
chr1	150347928	150347929	A01177:42:HHKNYDSX3:1:1407:12861:5729/1	60	+
chr1	150375327	150375328	A01177:42:HHKNYDSX3:1:1425:5222:18270/1	60	-
chr1	150601439	150601440	A01177:42:HHKNYDSX3:1:1172:16848:27821/1	60	+
chr1	150692911	150692912	A01177:42:HHKNYDSX3:1:2549:1298:30796	60	-
chr1	150715010	150715011	A01177:42:HHKNYDSX3:1:1121:8070:20885/1	60	+
chr1	150930387	150930388	A01177:42:HHKNYDSX3:2:1245:23276:36166	60	+
chr1	151149326	151149327	A01177:42:HHKNYDSX3:2:2223:18231:9799	60	-
chr1	151321980	151321981	A01177:42:HHKNYDSX3:1:1468:3558:13761/1	60	-
chr1	151431376	151431377	A01177:42:HHKNYDSX3:1:2562:25527:35055	60	+
chr1	153257017	153257018	A01177:42:HHKNYDSX3:1:1312:17318:34898/1	60	+
chr1	153894503	153894504	A01177:42:HHKNYDSX3:1:1203:22092:12571	60	-
chr1	154065001	154065002	A01177:42:HHKNYDSX3:1:2412:14036:6856	60	+
chr1	154262532	154262533	A01177:42:HHKNYDSX3:1:1513:7039:11992	60	-
chr1	154931564	154931565	A01177:42:HHKNYDSX3:1:1505:3884:24345/1	60	+
chr1	155341579	155341580	A01177:42:HHKNYDSX3:1:1606:19217:36119/1	60	-
chr1	155378159	155378160	A01177:42:HHKNYDSX3:2:2472:19307:29387	60	-
chr1	155384753	155384754	A01177:42:HHKNYDSX3:1:1167:17635:4820/1	60	+
chr1	155437692	155437693	A01177:42:HHKNYDSX3:1:1134:15790:14967/1	60	-
chr1	155445081	155445082	A01177:42:HHKNYDSX3:2:1137:16622:29027	60	+
chr1	155445118	155445119	A01177:42:HHKNYDSX3:1:1104:7681:11318/1	60	-
chr1	155614871	155614872	A01177:42:HHKNYDSX3:1:1133:28357:22795/1	60	+
chr1	155792314	155792315	A01177:42:HHKNYDSX3:1:1334:22064:26804/1	60	-
chr1	155800521	155800522	A01177:42:HHKNYDSX3:1:2107:22905:15640	60	-
chr1	155896702	155896703	A01177:42:HHKNYDSX3:2:2321:1561:33160	60	+
chr1	155972269	155972270	A01177:42:HHKNYDSX3:1:1118:5638:4053/1	60	-
chr1	156538287	156538288	A01177:42:HHKNYDSX3:1:2305:20048:26193	60	+
chr1	156555606	156555607	A01177:42:HHKNYDSX3:1:1319:4074:15123/1	60	+
chr1	158724053	158724054	A01177:42:HHKNYDSX3:2:1438:15962:6590	60	-
chr1	158810908	158810909	A01177:42:HHKNYDSX3:1:1638:30092:24048	60	+
chr1	160076809	160076810	A01177:42:HHKNYDSX3:1:2122:4101:28604	60	-
chr1	160146855	160146856	A01177:42:HHKNYDSX3:1:2627:8097:12352	60	+
chr1	160299559	160299560	A01177:42:HHKNYDSX3:1:1140:6958:33458/1	60	-
chr1	160331670	160331671	A01177:42:HHKNYDSX3:1:1267:7111:26209/1	60	+
chr1	160439489	160439490	A01177:42:HHKNYDSX3:1:1305:24469:25645	60	+
chr1	160556568	160556569	A01177:42:HHKNYDSX3:1:1116:7157:24815/1	60	+
chr1	160561364	160561365	A01177:42:HHKNYDSX3:1:2552:2609:8484	60	-
chr1	161111509	161111510	A01177:42:HHKNYDSX3:1:1176:16107:8469	60	+
chr1	161818594	161818595	A01177:42:HHKNYDSX3:1:2534:30978:20322	60	+
chr1	161823494	161823495	A01177:42:HHKNYDSX3:1:1108:12924:36025/1	60	+
chr1	161872144	161872145	A01177:42:HHKNYDSX3:1:1377:17300:31391	60	-
chr1	163328425	163328426	A01177:42:HHKNYDSX3:2:1520:8983:12414	60	+
chr1	163328907	163328908	A01177:42:HHKNYDSX3:1:1635:12093:20807	60	-
chr1	163819599	163819600	A01177:42:HHKNYDSX3:2:2452:14154:32330	60	-
chr1	165834432	165834433	A01177:42:HHKNYDSX3:1:1246:31141:19852/1	60	-
chr1	165860994	165860995	A01177:42:HHKNYDSX3:1:1269:12680:32753/1	60	+
chr1	167108427	167108428	A01177:42:HHKNYDSX3:1:1104:6668:25629/1	60	-
chr1	167369907	167369908	A01177:42:HHKNYDSX3:1:1163:16559:22310/1	60	+
chr1	167384866	167384867	A01177:42:HHKNYDSX3:2:1204:3125:13009	60	-
chr1	167398798	167398799	A01177:42:HHKNYDSX3:1:1174:19895:7513/1	60	-
chr1	168016326	168016327	A01177:42:HHKNYDSX3:1:1541:13801:34068/1	60	-
chr1	168022869	168022870	A01177:42:HHKNYDSX3:1:1120:14163:35665/1	60	+
chr1	168064354	168064355	A01177:42:HHKNYDSX3:1:1238:26413:3114/1	60	+
chr1	168121034	168121035	A01177:42:HHKNYDSX3:1:2533:29333:11146	60	+
chr1	168357711	168357712	A01177:42:HHKNYDSX3:2:1355:12020:34366	60	+
chr1	168414322	168414323	A01177:42:HHKNYDSX3:1:1206:23231:7216/1	60	+
chr1	169222123	169222124	A01177:42:HHKNYDSX3:1:2450:1054:15374	60	-
chr1	169371570	169371571	A01177:42:HHKNYDSX3:1:1651:11957:26866/1	60	+
chr1	171707056	171707057	A01177:42:HHKNYDSX3:1:1634:3378:13510	60	+
chr1	173835924	173835925	A01177:42:HHKNYDSX3:1:1120:28212:25520/1	60	-
chr1	174012658	174012659	A01177:42:HHKNYDSX3:2:1339:23755:1329	60	-
chr1	174170635	174170636	A01177:42:HHKNYDSX3:1:1439:27434:10081/1	60	-
chr1	174272989	174272990	A01177:42:HHKNYDSX3:1:1247:16712:26741/1	60	+
chr1	174445018	174445019	A01177:42:HHKNYDSX3:1:1221:17164:11083/1	60	-
chr1	176024262	176024263	A01177:42:HHKNYDSX3:1:1109:25165:30076	60	-
chr1	176130483	176130484	A01177:42:HHKNYDSX3:1:1146:29206:32315/1	60	+
chr1	176133864	176133865	A01177:42:HHKNYDSX3:1:2224:23158:14325	60	-
chr1	176158940	176158941	A01177:42:HHKNYDSX3:1:1116:14452:1251	60	+
chr1	176587434	176587435	A01177:42:HHKNYDSX3:1:1131:15284:8077/1	60	-
chr1	178122135	178122136	A01177:42:HHKNYDSX3:1:1168:13024:27461/1	60	-
chr1	178877456	178877457	A01177:42:HHKNYDSX3:1:2218:18964:26537	60	-
chr1	178918423	178918424	A01177:42:HHKNYDSX3:1:1318:7346:4539	60	-
chr1	179090584	179090585	A01177:42:HHKNYDSX3:1:2533:5737:33317	60	-
chr1	179335585	179335586	A01177:42:HHKNYDSX3:1:1514:15781:9001	60	+
chr1	179766573	179766574	A01177:42:HHKNYDSX3:1:1269:12500:24987/1	60	-
chr1	180012723	180012724	A01177:42:HHKNYDSX3:1:1434:26928:13432	60	+
chr1	180770454	180770455	A01177:42:HHKNYDSX3:1:1155:21811:28087/1	60	+
chr1	180863788	180863789	A01177:42:HHKNYDSX3:2:1455:13395:22028	60	+
chr1	182854344	182854345	A01177:42:HHKNYDSX3:1:1236:21197:4413/1	60	+
chr1	183093074	183093075	A01177:42:HHKNYDSX3:1:2474:28067:18787	60	-
chr1	183952859	183952860	A01177:42:HHKNYDSX3:1:1575:29496:17378	60	-
chr1	184697704	184697705	A01177:42:HHKNYDSX3:1:2215:12481:27179	60	+
chr1	185067091	185067092	A01177:42:HHKNYDSX3:1:1129:6479:20415/1	60	-
chr1	186180388	186180389	A01177:42:HHKNYDSX3:1:1130:17192:36401/1	60	-
chr1	189051641	189051642	A01177:42:HHKNYDSX3:2:1567:24316:30483	60	+
chr1	189903643	189903644	A01177:42:HHKNYDSX3:1:1153:17074:34757/1	60	+
chr1	190988226	190988227	A01177:42:HHKNYDSX3:1:1519:21305:12273/1	60	-
chr1	192090096	192090097	A01177:42:HHKNYDSX3:1:1476:29342:29982/1	60	+
chr1	192173844	192173845	A01177:42:HHKNYDSX3:1:1225:17345:29810/1	60	+
chr1	192712183	192712184	A01177:42:HHKNYDSX3:1:1304:22390:28432/1	60	+
chr1	192743309	192743310	A01177:42:HHKNYDSX3:1:1254:26521:30671/1	60	-
chr1	193065032	193065033	A01177:42:HHKNYDSX3:2:1474:32208:25864	60	-
chr1	193670457	193670458	A01177:42:HHKNYDSX3:1:1159:31828:31814	60	+
chr1	194243357	194243358	A01177:42:HHKNYDSX3:1:1211:30391:28385/1	60	-
chr1	194440705	194440706	A01177:42:HHKNYDSX3:1:2666:22345:19147	60	+
chr1	194600243	194600244	A01177:42:HHKNYDSX3:1:1125:9362:28698/1	60	-
chr1	194831325	194831326	A01177:42:HHKNYDSX3:1:2165:6017:22404	60	-
chr1	194990436	194990437	A01177:42:HHKNYDSX3:1:1272:32289:17957/1	60	+
chr1	195163185	195163186	A01177:42:HHKNYDSX3:1:1101:15808:23829/1	60	-
chr1	195234844	195234845	A01177:42:HHKNYDSX3:1:1162:30906:30029/1	60	+
chr1	195438019	195438020	A01177:42:HHKNYDSX3:1:1110:24623:25974/1	60	+
chr1	195670012	195670013	A01177:42:HHKNYDSX3:1:2104:15194:13933	60	+
chr1	196276140	196276141	A01177:42:HHKNYDSX3:2:1623:1334:12821	60	-
chr1	197180503	197180504	A01177:42:HHKNYDSX3:1:1416:5385:7717/1	60	+
chr1	197606027	197606028	A01177:42:HHKNYDSX3:1:1102:14498:29387/1	60	-
chr1	197638585	197638586	A01177:42:HHKNYDSX3:1:1202:1416:6856/1	60	+
chr1	197661648	197661649	A01177:42:HHKNYDSX3:1:1125:20871:33285	60	-
chr1	197676467	197676468	A01177:42:HHKNYDSX3:1:1167:30680:23907/1	60	-
chr1	197699130	197699131	A01177:42:HHKNYDSX3:1:1104:32316:19758/1	60	-
chr1	198255471	198255472	A01177:42:HHKNYDSX3:1:1140:14588:23844/1	60	+
chr1	198271506	198271507	A01177:42:HHKNYDSX3:1:1104:21504:10050/1	60	-
chr1	198272865	198272866	A01177:42:HHKNYDSX3:1:1149:23628:5776	60	+
chr1	198280468	198280469	A01177:42:HHKNYDSX3:1:1126:7238:36198/1	60	+
chr1	198282588	198282589	A01177:42:HHKNYDSX3:1:1367:15772:22263/1	60	-
chr1	198785203	198785204	A01177:42:HHKNYDSX3:1:1105:31250:12587/1	60	+
chr1	198816555	198816556	A01177:42:HHKNYDSX3:1:1173:18774:6793	60	-
chr1	198886742	198886743	A01177:42:HHKNYDSX3:1:1107:24424:2268	60	-
chr1	198894429	198894430	A01177:42:HHKNYDSX3:1:1530:24008:27665/1	60	+
chr1	199002818	199002819	A01177:42:HHKNYDSX3:1:1101:23430:11819/1	60	-
chr1	199112071	199112072	A01177:42:HHKNYDSX3:1:1144:18521:31845/1	60	-
chr1	199141407	199141408	A01177:42:HHKNYDSX3:1:1274:4770:26976/1	60	-
chr1	199155514	199155515	A01177:42:HHKNYDSX3:1:1301:15112:34648/1	60	+
chr1	199461090	199461091	A01177:42:HHKNYDSX3:2:1223:13765:13275	60	-
chr1	201848287	201848288	A01177:42:HHKNYDSX3:2:1663:5927:36620	60	-
chr1	201863749	201863750	A01177:42:HHKNYDSX3:1:2550:31114:31516	60	+
chr1	202157932	202157933	A01177:42:HHKNYDSX3:1:1113:27941:32377	60	-
chr1	202353078	202353079	A01177:42:HHKNYDSX3:1:1461:22417:29387/1	60	+
chr1	202440619	202440620	A01177:42:HHKNYDSX3:1:1558:7681:25786	60	-
chr1	202637281	202637282	A01177:42:HHKNYDSX3:1:1172:12698:26240	60	+
chr1	202913750	202913751	A01177:42:HHKNYDSX3:2:1332:1805:16955	60	-
chr1	204539238	204539239	A01177:42:HHKNYDSX3:2:1534:11415:18286	60	+
chr1	205740302	205740303	A01177:42:HHKNYDSX3:1:1106:15402:18615/1	60	+
chr1	206033915	206033916	A01177:42:HHKNYDSX3:1:1126:24948:8187/1	60	+
chr1	206046248	206046249	A01177:42:HHKNYDSX3:2:1325:14009:18521	60	-
chr1	206046259	206046260	A01177:42:HHKNYDSX3:1:1574:7925:13495/1	60	-
chr1	206054408	206054409	A01177:42:HHKNYDSX3:2:2133:32958:17268	60	-
chr1	206425091	206425092	A01177:42:HHKNYDSX3:1:1437:2582:6464/1	60	+
chr1	206560634	206560635	A01177:42:HHKNYDSX3:1:1250:14353:2675/1	60	+
chr1	207153173	207153174	A01177:42:HHKNYDSX3:1:1102:19976:36777/1	60	+
chr1	211575489	211575490	A01177:42:HHKNYDSX3:2:1335:15591:22733	60	+
chr1	212053049	212053050	A01177:42:HHKNYDSX3:1:1309:15817:33113/1	60	+
chr1	212317485	212317486	A01177:42:HHKNYDSX3:1:1149:14606:22216/1	60	-
chr1	212352798	212352799	A01177:42:HHKNYDSX3:1:1164:10908:19633/1	60	-
chr1	212777469	212777470	A01177:42:HHKNYDSX3:1:1202:12301:30968/1	60	+
chr1	212997791	212997792	A01177:42:HHKNYDSX3:1:1261:25807:14873/1	60	+
chr1	213213448	213213449	A01177:42:HHKNYDSX3:1:2371:16794:16892	60	-
chr1	213238906	213238907	A01177:42:HHKNYDSX3:1:2668:32877:19413	60	+
chr1	214628537	214628538	A01177:42:HHKNYDSX3:2:2563:10221:12336	60	-
chr1	214637930	214637931	A01177:42:HHKNYDSX3:1:1159:5348:33802/1	60	+
chr1	214883695	214883696	A01177:42:HHKNYDSX3:1:1538:11523:14841	60	+
chr1	215588481	215588482	A01177:42:HHKNYDSX3:1:1241:9796:15295/1	60	-
chr1	216964292	216964293	A01177:42:HHKNYDSX3:1:1422:9019:21684	60	-
chr1	217005919	217005920	A01177:42:HHKNYDSX3:2:1272:21432:2566	60	+
chr1	218284543	218284544	A01177:42:HHKNYDSX3:1:2301:22309:29481	60	-
chr1	218798820	218798821	A01177:42:HHKNYDSX3:1:1170:16875:18098/1	60	+
chr1	220148314	220148315	A01177:42:HHKNYDSX3:1:1409:26901:34835/1	60	+
chr1	220162842	220162843	A01177:42:HHKNYDSX3:2:2401:31385:6370	60	+
chr1	222656565	222656566	A01177:42:HHKNYDSX3:1:1442:9625:30248	60	+
chr1	222656567	222656568	A01177:42:HHKNYDSX3:1:1568:8983:5807	60	+
chr1	222704928	222704929	A01177:42:HHKNYDSX3:2:1201:31232:7357	60	+
chr1	224886701	224886702	A01177:42:HHKNYDSX3:1:1274:27190:33959/1	60	+
chr1	225500106	225500107	A01177:42:HHKNYDSX3:1:1139:17454:6073/1	60	-
chr1	226072802	226072803	A01177:42:HHKNYDSX3:1:1534:30264:36996/1	60	-
chr1	226688380	226688381	A01177:42:HHKNYDSX3:2:2238:5547:34021	60	+
chr1	226734662	226734663	A01177:42:HHKNYDSX3:1:1103:27959:7827/1	60	+
chr1	227769300	227769301	A01177:42:HHKNYDSX3:2:2124:15501:14465	60	-
chr1	228085401	228085402	A01177:42:HHKNYDSX3:1:1351:13422:26960/1	60	-
chr1	228098720	228098721	A01177:42:HHKNYDSX3:1:1276:1307:15937/1	60	-
chr1	228099038	228099039	A01177:42:HHKNYDSX3:1:1156:26594:28886	60	+
chr1	228228751	228228752	A01177:42:HHKNYDSX3:1:1242:4155:27821/1	60	+
chr1	228232895	228232896	A01177:42:HHKNYDSX3:1:1110:12156:13589	60	+
chr1	228235589	228235590	A01177:42:HHKNYDSX3:1:1605:27471:32534/1	60	+
chr1	228242500	228242501	A01177:42:HHKNYDSX3:1:1516:27887:4445	60	-
chr1	228247548	228247549	A01177:42:HHKNYDSX3:1:2438:11234:33818	60	+
chr1	228254872	228254873	A01177:42:HHKNYDSX3:2:1417:29830:33677	60	+
chr1	228265319	228265320	A01177:42:HHKNYDSX3:1:1145:24894:6997/1	60	-
chr1	228325991	228325992	A01177:42:HHKNYDSX3:1:1104:32479:6198/1	60	+
chr1	228326148	228326149	A01177:42:HHKNYDSX3:1:1654:31792:19695	60	-
chr1	228404975	228404976	A01177:42:HHKNYDSX3:2:1333:32931:32252	60	+
chr1	228491518	228491519	A01177:42:HHKNYDSX3:1:1156:1976:24831/1	60	+
chr1	228497685	228497686	A01177:42:HHKNYDSX3:1:1636:28212:8077	60	-
chr1	228733551	228733552	A01177:42:HHKNYDSX3:1:1539:17164:28902	60	-
chr1	229302413	229302414	A01177:42:HHKNYDSX3:1:1271:12436:29825/1	60	+
chr1	229317113	229317114	A01177:42:HHKNYDSX3:1:1125:30228:31266/1	60	+
chr1	229399603	229399604	A01177:42:HHKNYDSX3:2:2476:27308:24987	60	+
chr1	229442655	229442656	A01177:42:HHKNYDSX3:1:1566:27407:25629/1	60	-
chr1	229452272	229452273	A01177:42:HHKNYDSX3:2:2631:23710:10645	60	+
chr1	229458772	229458773	A01177:42:HHKNYDSX3:1:2246:12509:36119	60	-
chr1	229466659	229466660	A01177:42:HHKNYDSX3:1:1366:23845:28761/1	60	-
chr1	229477879	229477880	A01177:42:HHKNYDSX3:1:1148:10628:24596/1	60	-
chr1	230246359	230246360	A01177:42:HHKNYDSX3:1:1109:17915:5619/1	60	-
chr1	230557597	230557598	A01177:42:HHKNYDSX3:1:1428:21947:8719/1	60	-
chr1	230934059	230934060	A01177:42:HHKNYDSX3:1:1151:6280:32221/1	60	-
chr1	231058054	231058055	A01177:42:HHKNYDSX3:2:2206:32280:18818	60	-
chr1	231058055	231058056	A01177:42:HHKNYDSX3:1:1256:14669:7952	60	-
chr1	231059070	231059071	A01177:42:HHKNYDSX3:1:1526:14561:36824/1	60	+
chr1	232409505	232409506	A01177:42:HHKNYDSX3:1:1568:18322:29121	60	-
chr1	232596733	232596734	A01177:42:HHKNYDSX3:1:1144:22824:27743/1	60	+
chr1	232600543	232600544	A01177:42:HHKNYDSX3:1:1222:15365:13542/1	60	-
chr1	233039855	233039856	A01177:42:HHKNYDSX3:2:1334:20247:9659	60	-
chr1	233193389	233193390	A01177:42:HHKNYDSX3:1:1458:2193:15718/1	60	+
chr1	233208379	233208380	A01177:42:HHKNYDSX3:1:1404:7835:6167/1	60	+
chr1	233229460	233229461	A01177:42:HHKNYDSX3:2:2229:8142:13714	60	+
chr1	233331433	233331434	A01177:42:HHKNYDSX3:2:1276:27127:21856	60	-
chr1	234134909	234134910	A01177:42:HHKNYDSX3:2:2406:2103:35258	60	-
chr1	235168345	235168346	A01177:42:HHKNYDSX3:1:1630:22932:9267/1	60	+
chr1	235201627	235201628	A01177:42:HHKNYDSX3:1:1176:1208:6089/1	60	+
chr1	235243673	235243674	A01177:42:HHKNYDSX3:1:1466:26702:1454/1	60	-
chr1	235283504	235283505	A01177:42:HHKNYDSX3:1:1653:3396:14700/1	60	+
chr1	235752533	235752534	A01177:42:HHKNYDSX3:1:1503:16749:21637/1	60	+
chr1	236339631	236339632	A01177:42:HHKNYDSX3:1:1214:18738:22858/1	60	+
chr1	237505043	237505044	A01177:42:HHKNYDSX3:1:1333:29514:24643/1	60	+
chr1	237621829	237621830	A01177:42:HHKNYDSX3:2:1334:13756:14857	60	+
chr1	237705926	237705927	A01177:42:HHKNYDSX3:1:1107:17797:16157	60	+
chr1	239635235	239635236	A01177:42:HHKNYDSX3:2:2208:26684:28291	60	-
chr1	239712998	239712999	A01177:42:HHKNYDSX3:1:1202:21513:19272	60	+
chr1	241264376	241264377	A01177:42:HHKNYDSX3:2:2674:18656:30702	60	+
chr1	241513851	241513852	A01177:42:HHKNYDSX3:2:1522:22652:2300	60	-
chr1	242654786	242654787	A01177:42:HHKNYDSX3:2:1470:7120:6214	60	-
chr1	244687323	244687324	A01177:42:HHKNYDSX3:1:1540:24270:15530	60	-
chr1	246271614	246271615	A01177:42:HHKNYDSX3:1:1301:13232:17080	60	+
chr1	246297263	246297264	A01177:42:HHKNYDSX3:1:1337:22544:4022/1	60	-
chr1	246330727	246330728	A01177:42:HHKNYDSX3:1:1101:15203:7999/1	60	-
chr1	246373173	246373174	A01177:42:HHKNYDSX3:1:1125:14335:36871/1	60	-
chr1	246666006	246666007	A01177:42:HHKNYDSX3:1:1149:30454:11365/1	60	+
chr1	246874662	246874663	A01177:42:HHKNYDSX3:1:1537:29704:21308	60	-
chr1	246882241	246882242	A01177:42:HHKNYDSX3:1:1275:7211:13542	60	+
chr1	246897000	246897001	A01177:42:HHKNYDSX3:2:2420:8296:2018	60	-
chr1	246914422	246914423	A01177:42:HHKNYDSX3:1:1561:27932:15828/1	60	-
chr1	247040382	247040383	A01177:42:HHKNYDSX3:1:1262:27371:18646/1	60	+
chr1	247101806	247101807	A01177:42:HHKNYDSX3:1:1235:19000:22654/1	60	-
chr10	196661	196662	A01177:42:HHKNYDSX3:2:1445:11659:25817	60	+
chr10	197560	197561	A01177:42:HHKNYDSX3:1:1662:24478:3646/1	60	+
chr10	1817327	1817328	A01177:42:HHKNYDSX3:1:1107:6470:29324/1	60	+
chr10	5452420	5452421	A01177:42:HHKNYDSX3:1:1238:4824:12101/1	60	+
chr10	6562531	6562532	A01177:42:HHKNYDSX3:1:1122:6072:10441/1	60	+
chr10	7877218	7877219	A01177:42:HHKNYDSX3:1:1207:22092:6433	60	+
chr10	7895433	7895434	A01177:42:HHKNYDSX3:1:1655:20166:3912	60	-
chr10	8252060	8252061	A01177:42:HHKNYDSX3:1:1630:27977:18129/1	60	-
chr10	8580158	8580159	A01177:42:HHKNYDSX3:1:1317:16758:14544	60	+
chr10	8611833	8611834	A01177:42:HHKNYDSX3:1:1327:15564:3834/1	60	-
chr10	9542779	9542780	A01177:42:HHKNYDSX3:1:2167:15799:29262	60	-
chr10	9652233	9652234	A01177:42:HHKNYDSX3:2:1116:32705:34522	60	+
chr10	10031919	10031920	A01177:42:HHKNYDSX3:1:1209:4345:33223	60	-
chr10	11275784	11275785	A01177:42:HHKNYDSX3:1:1102:15320:32941/1	60	+
chr10	11524745	11524746	A01177:42:HHKNYDSX3:1:1146:3423:35415/1	60	+
chr10	11931086	11931087	A01177:42:HHKNYDSX3:1:1341:28103:23390/1	60	+
chr10	12140689	12140690	A01177:42:HHKNYDSX3:1:2517:16170:4946	60	-
chr10	13213696	13213697	A01177:42:HHKNYDSX3:1:1275:13268:25848	60	-
chr10	13280249	13280250	A01177:42:HHKNYDSX3:1:2208:16369:25113	60	-
chr10	14873616	14873617	A01177:42:HHKNYDSX3:1:1445:14181:13620	60	-
chr10	15197789	15197790	A01177:42:HHKNYDSX3:1:1532:4652:23390/1	60	+
chr10	15370204	15370205	A01177:42:HHKNYDSX3:1:1207:14597:36166	60	-
chr10	15810602	15810603	A01177:42:HHKNYDSX3:1:1245:1280:17362/1	60	-
chr10	17189953	17189954	A01177:42:HHKNYDSX3:1:1272:6388:7513/1	60	-
chr10	17660080	17660081	A01177:42:HHKNYDSX3:2:2545:9751:24455	60	-
chr10	17664818	17664819	A01177:42:HHKNYDSX3:2:2440:32325:14700	60	-
chr10	19527331	19527332	A01177:42:HHKNYDSX3:2:1418:22191:23797	60	+
chr10	21570578	21570579	A01177:42:HHKNYDSX3:1:2101:1298:19899	60	+
chr10	21923504	21923505	A01177:42:HHKNYDSX3:1:1217:2899:19664/1	60	+
chr10	22242790	22242791	A01177:42:HHKNYDSX3:2:1213:9706:5588	60	-
chr10	22621366	22621367	A01177:42:HHKNYDSX3:1:1426:16776:16360	60	-
chr10	23302175	23302176	A01177:42:HHKNYDSX3:2:1654:17137:25755	60	-
chr10	23492452	23492453	A01177:42:HHKNYDSX3:1:1618:24514:3771/1	60	+
chr10	24144952	24144953	A01177:42:HHKNYDSX3:1:1235:6587:31093	60	-
chr10	24180374	24180375	A01177:42:HHKNYDSX3:1:1109:8775:23860/1	60	+
chr10	24679801	24679802	A01177:42:HHKNYDSX3:2:2455:16984:12774	60	+
chr10	25990422	25990423	A01177:42:HHKNYDSX3:1:1669:15492:31516	60	+
chr10	26466113	26466114	A01177:42:HHKNYDSX3:1:1238:27055:8797	60	-
chr10	26590554	26590555	A01177:42:HHKNYDSX3:2:2650:27172:12414	60	+
chr10	26756725	26756726	A01177:42:HHKNYDSX3:1:1136:20320:7842/1	60	+
chr10	26794835	26794836	A01177:42:HHKNYDSX3:1:1265:22236:29919/1	60	-
chr10	27081890	27081891	A01177:42:HHKNYDSX3:2:2259:17752:32612	60	+
chr10	27539003	27539004	A01177:42:HHKNYDSX3:1:1432:10267:30733/1	60	+
chr10	28538989	28538990	A01177:42:HHKNYDSX3:1:1302:5348:7686/1	60	+
chr10	28580071	28580072	A01177:42:HHKNYDSX3:1:1154:19524:5932/1	60	+
chr10	28597697	28597698	A01177:42:HHKNYDSX3:1:1305:18982:26788	60	+
chr10	28598099	28598100	A01177:42:HHKNYDSX3:1:1110:32145:11162/1	60	+
chr10	28950149	28950150	A01177:42:HHKNYDSX3:1:1209:18710:19867/1	60	+
chr10	30985942	30985943	A01177:42:HHKNYDSX3:1:1641:5430:9737/1	60	-
chr10	31344314	31344315	A01177:42:HHKNYDSX3:1:1660:16902:1454/1	60	-
chr10	31823418	31823419	A01177:42:HHKNYDSX3:1:1158:24939:30561/1	60	+
chr10	32273395	32273396	A01177:42:HHKNYDSX3:1:1125:27326:34976/1	60	-
chr10	32282631	32282632	A01177:42:HHKNYDSX3:1:1215:23023:31814	60	+
chr10	32504340	32504341	A01177:42:HHKNYDSX3:2:1664:14217:21010	60	+
chr10	32923650	32923651	A01177:42:HHKNYDSX3:1:1207:18855:17832	60	-
chr10	32933824	32933825	A01177:42:HHKNYDSX3:1:1631:2501:13401/1	60	+
chr10	32991650	32991651	A01177:42:HHKNYDSX3:2:2316:12906:32988	60	-
chr10	33042406	33042407	A01177:42:HHKNYDSX3:1:1214:8386:4899/1	60	-
chr10	34036851	34036852	A01177:42:HHKNYDSX3:1:2201:3052:8656	60	-
chr10	34333852	34333853	A01177:42:HHKNYDSX3:2:1245:25211:32440	60	+
chr10	34874503	34874504	A01177:42:HHKNYDSX3:1:2656:28149:8719	60	-
chr10	35727682	35727683	A01177:42:HHKNYDSX3:2:1477:2971:10770	60	-
chr10	35973212	35973213	A01177:42:HHKNYDSX3:1:2553:6036:33833	60	+
chr10	36530500	36530501	A01177:42:HHKNYDSX3:1:1519:6985:36104/1	60	+
chr10	36713310	36713311	A01177:42:HHKNYDSX3:1:1510:11767:24095/1	60	+
chr10	38646910	38646911	A01177:42:HHKNYDSX3:1:1227:4508:19946	60	+
chr10	43309469	43309470	A01177:42:HHKNYDSX3:1:1139:9272:30358	60	+
chr10	45005562	45005563	A01177:42:HHKNYDSX3:2:2319:11397:7764	60	+
chr10	45916307	45916308	A01177:42:HHKNYDSX3:1:2140:6027:3161	60	+
chr10	46606854	46606855	A01177:42:HHKNYDSX3:2:2255:7030:30264	60	-
chr10	46813137	46813138	A01177:42:HHKNYDSX3:1:1233:22290:14638	60	-
chr10	48402187	48402188	A01177:42:HHKNYDSX3:2:2402:15998:25911	60	-
chr10	49053806	49053807	A01177:42:HHKNYDSX3:1:1127:8938:17315	60	-
chr10	49485414	49485415	A01177:42:HHKNYDSX3:1:1174:14353:27853/1	60	-
chr10	49524997	49524998	A01177:42:HHKNYDSX3:1:1276:31268:28150/1	60	-
chr10	49565508	49565509	A01177:42:HHKNYDSX3:1:1322:18728:12727/1	60	+
chr10	49730236	49730237	A01177:42:HHKNYDSX3:1:1103:10104:27571/1	60	-
chr10	49770978	49770979	A01177:42:HHKNYDSX3:2:1410:11686:21355	60	-
chr10	49849049	49849050	A01177:42:HHKNYDSX3:2:1414:11342:12085	60	+
chr10	49948041	49948042	A01177:42:HHKNYDSX3:1:2165:28158:7388	60	+
chr10	50320047	50320048	A01177:42:HHKNYDSX3:2:1569:15013:7513	60	+
chr10	50497963	50497964	A01177:42:HHKNYDSX3:1:1454:3052:15890/1	60	+
chr10	51239271	51239272	A01177:42:HHKNYDSX3:1:2353:18041:1297	60	-
chr10	52365743	52365744	A01177:42:HHKNYDSX3:1:2438:32877:30185	60	+
chr10	52810810	52810811	A01177:42:HHKNYDSX3:1:1443:24713:23406/1	60	-
chr10	53112772	53112773	A01177:42:HHKNYDSX3:1:1471:23185:36980	60	+
chr10	53532216	53532217	A01177:42:HHKNYDSX3:2:1170:13910:9831	60	+
chr10	56057563	56057564	A01177:42:HHKNYDSX3:1:1103:28863:16407	60	+
chr10	56802154	56802155	A01177:42:HHKNYDSX3:1:1627:14624:6840	60	+
chr10	57756315	57756316	A01177:42:HHKNYDSX3:1:1635:31096:18991/1	60	+
chr10	58227691	58227692	A01177:42:HHKNYDSX3:1:1118:3061:31626/1	60	+
chr10	59029299	59029300	A01177:42:HHKNYDSX3:1:1208:15067:9111	60	-
chr10	59554583	59554584	A01177:42:HHKNYDSX3:1:1538:3766:32722/1	60	+
chr10	59800922	59800923	A01177:42:HHKNYDSX3:1:1117:11071:24893/1	60	+
chr10	61316666	61316667	A01177:42:HHKNYDSX3:2:1250:31277:30076	60	+
chr10	61581179	61581180	A01177:42:HHKNYDSX3:1:1559:3378:23062/1	60	+
chr10	61598337	61598338	A01177:42:HHKNYDSX3:2:1167:16866:5149	60	-
chr10	62217507	62217508	A01177:42:HHKNYDSX3:1:1104:9399:26976/1	60	+
chr10	62241680	62241681	A01177:42:HHKNYDSX3:1:1267:17969:2613/1	60	+
chr10	63185491	63185492	A01177:42:HHKNYDSX3:2:1157:1705:33473	60	+
chr10	63280098	63280099	A01177:42:HHKNYDSX3:1:2202:7636:33473	60	-
chr10	63543998	63543999	A01177:42:HHKNYDSX3:1:1120:16215:34648/1	60	-
chr10	63568596	63568597	A01177:42:HHKNYDSX3:1:1622:27606:10629	60	-
chr10	65564434	65564435	A01177:42:HHKNYDSX3:2:2148:16712:34131	60	-
chr10	68056787	68056788	A01177:42:HHKNYDSX3:1:1328:29026:36135/1	60	-
chr10	68452940	68452941	A01177:42:HHKNYDSX3:2:1173:7988:7686	60	-
chr10	68492742	68492743	A01177:42:HHKNYDSX3:2:1470:19804:8923	60	+
chr10	68618424	68618425	A01177:42:HHKNYDSX3:1:1157:4933:10848	60	-
chr10	68650193	68650194	A01177:42:HHKNYDSX3:2:1367:28917:6480	60	+
chr10	68675132	68675133	A01177:42:HHKNYDSX3:1:1111:9335:22263/1	60	-
chr10	68751517	68751518	A01177:42:HHKNYDSX3:1:1630:22715:3286/1	60	-
chr10	68911600	68911601	A01177:42:HHKNYDSX3:1:1355:16278:16814/1	60	+
chr10	69008560	69008561	A01177:42:HHKNYDSX3:1:1502:19162:6934/1	60	-
chr10	69140123	69140124	A01177:42:HHKNYDSX3:1:1147:8919:13369/1	60	+
chr10	69184727	69184728	A01177:42:HHKNYDSX3:2:1420:27380:19288	60	+
chr10	70302094	70302095	A01177:42:HHKNYDSX3:1:1572:31277:23563/1	60	-
chr10	70921761	70921762	A01177:42:HHKNYDSX3:1:2504:25834:31140	60	-
chr10	72113741	72113742	A01177:42:HHKNYDSX3:1:1175:32579:30483	60	-
chr10	72115097	72115098	A01177:42:HHKNYDSX3:1:2161:23619:16188	60	-
chr10	72141043	72141044	A01177:42:HHKNYDSX3:2:1405:16749:1877	60	-
chr10	72145808	72145809	A01177:42:HHKNYDSX3:1:1121:4969:32769/1	60	+
chr10	72194265	72194266	A01177:42:HHKNYDSX3:2:1376:28203:36777	60	+
chr10	72864479	72864480	A01177:42:HHKNYDSX3:1:2639:7591:28072	60	+
chr10	73452186	73452187	A01177:42:HHKNYDSX3:1:1210:7030:1172/1	60	-
chr10	73453551	73453552	A01177:42:HHKNYDSX3:1:1118:14461:15828	60	-
chr10	73453668	73453669	A01177:42:HHKNYDSX3:1:1278:4661:15389	60	-
chr10	73775628	73775629	A01177:42:HHKNYDSX3:1:1264:10646:12038/1	60	+
chr10	74189429	74189430	A01177:42:HHKNYDSX3:2:1232:18611:22983	60	+
chr10	74319716	74319717	A01177:42:HHKNYDSX3:2:1529:28339:28870	60	+
chr10	74325211	74325212	A01177:42:HHKNYDSX3:1:1174:19669:16172/1	60	+
chr10	74332224	74332225	A01177:42:HHKNYDSX3:1:2332:32072:17644	60	-
chr10	74371018	74371019	A01177:42:HHKNYDSX3:2:1174:27941:33755	60	+
chr10	74593679	74593680	A01177:42:HHKNYDSX3:1:1169:9507:16297/1	60	+
chr10	74630986	74630987	A01177:42:HHKNYDSX3:2:1354:24406:23375	60	-
chr10	75125693	75125694	A01177:42:HHKNYDSX3:1:2675:28447:25520	60	+
chr10	75301335	75301336	A01177:42:HHKNYDSX3:1:2661:6397:15546	60	-
chr10	79789924	79789925	A01177:42:HHKNYDSX3:1:1413:18439:35368/1	60	-
chr10	81431410	81431411	A01177:42:HHKNYDSX3:1:1509:14009:3208	60	-
chr10	84063866	84063867	A01177:42:HHKNYDSX3:2:2164:12798:17738	60	+
chr10	84308440	84308441	A01177:42:HHKNYDSX3:1:1173:29984:26835/1	60	+
chr10	87090597	87090598	A01177:42:HHKNYDSX3:1:1123:5674:16266/1	60	-
chr10	87787400	87787401	A01177:42:HHKNYDSX3:1:2133:26341:26475	60	-
chr10	87812593	87812594	A01177:42:HHKNYDSX3:1:1208:9109:1172/1	60	+
chr10	87959520	87959521	A01177:42:HHKNYDSX3:1:1358:9643:2378/1	60	+
chr10	88297306	88297307	A01177:42:HHKNYDSX3:1:2348:7355:6872	60	-
chr10	88297308	88297309	A01177:42:HHKNYDSX3:1:1540:1615:6292/1	60	-
chr10	88302521	88302522	A01177:42:HHKNYDSX3:1:1131:29568:22482/1	60	+
chr10	88785454	88785455	A01177:42:HHKNYDSX3:1:1140:5159:11992/1	60	-
chr10	89717716	89717717	A01177:42:HHKNYDSX3:1:1103:22155:22200/1	60	-
chr10	89766766	89766767	A01177:42:HHKNYDSX3:1:1130:32940:32831/1	60	+
chr10	90066007	90066008	A01177:42:HHKNYDSX3:2:2415:17119:34115	60	+
chr10	90515761	90515762	A01177:42:HHKNYDSX3:2:1402:6596:27320	60	-
chr10	91296780	91296781	A01177:42:HHKNYDSX3:1:1136:29035:2613/1	60	+
chr10	91958872	91958873	A01177:42:HHKNYDSX3:1:1176:12753:12305/1	60	+
chr10	91958873	91958874	A01177:42:HHKNYDSX3:2:2369:27308:12618	60	+
chr10	91980908	91980909	A01177:42:HHKNYDSX3:1:1108:15519:33536/1	60	+
chr10	92174219	92174220	A01177:42:HHKNYDSX3:2:1456:18792:12774	60	-
chr10	92472733	92472734	A01177:42:HHKNYDSX3:2:2337:31458:33176	60	-
chr10	92473708	92473709	A01177:42:HHKNYDSX3:1:1129:16658:35102/1	60	+
chr10	92540063	92540064	A01177:42:HHKNYDSX3:2:2626:5439:11631	60	+
chr10	92775065	92775066	A01177:42:HHKNYDSX3:1:1178:26277:13369/1	60	+
chr10	93685779	93685780	A01177:42:HHKNYDSX3:1:1335:29550:34882/1	60	+
chr10	93699389	93699390	A01177:42:HHKNYDSX3:1:1248:30337:11537	60	+
chr10	96055317	96055318	A01177:42:HHKNYDSX3:1:1211:10176:7059/1	60	+
chr10	96161585	96161586	A01177:42:HHKNYDSX3:1:1133:21585:19304/1	60	+
chr10	96527633	96527634	A01177:42:HHKNYDSX3:1:2671:18430:15624	60	-
chr10	96543854	96543855	A01177:42:HHKNYDSX3:1:1138:6262:32753/1	60	-
chr10	96885277	96885278	A01177:42:HHKNYDSX3:1:1138:11984:19711/1	60	+
chr10	96914663	96914664	A01177:42:HHKNYDSX3:1:1123:29098:28651/1	60	+
chr10	96954961	96954962	A01177:42:HHKNYDSX3:1:1142:15411:29841/1	60	+
chr10	97238110	97238111	A01177:42:HHKNYDSX3:2:2239:16477:10833	60	-
chr10	97395505	97395506	A01177:42:HHKNYDSX3:1:1202:19027:18568/1	60	-
chr10	97423499	97423500	A01177:42:HHKNYDSX3:1:1124:4987:9283/1	60	-
chr10	97891420	97891421	A01177:42:HHKNYDSX3:1:1130:24325:1689	60	+
chr10	98886183	98886184	A01177:42:HHKNYDSX3:1:1101:4851:25238	60	+
chr10	99761990	99761991	A01177:42:HHKNYDSX3:1:1319:3721:14262/1	60	+
chr10	100174620	100174621	A01177:42:HHKNYDSX3:1:1211:10999:4319/1	60	-
chr10	100919951	100919952	A01177:42:HHKNYDSX3:1:1132:16803:18349/1	60	-
chr10	100920563	100920564	A01177:42:HHKNYDSX3:1:1334:6099:11397/1	60	+
chr10	101372981	101372982	A01177:42:HHKNYDSX3:1:1101:10719:27759	60	+
chr10	101478052	101478053	A01177:42:HHKNYDSX3:2:1122:30318:34428	60	-
chr10	101606518	101606519	A01177:42:HHKNYDSX3:1:2554:2193:20322	60	+
chr10	101688291	101688292	A01177:42:HHKNYDSX3:1:1307:19009:2409/1	60	+
chr10	101804112	101804113	A01177:42:HHKNYDSX3:1:1663:20356:6809/1	60	+
chr10	101813532	101813533	A01177:42:HHKNYDSX3:1:1147:27371:24690	60	+
chr10	101868722	101868723	A01177:42:HHKNYDSX3:1:1136:1958:26710/1	60	-
chr10	101872748	101872749	A01177:42:HHKNYDSX3:2:1127:1741:30843	60	+
chr10	101942417	101942418	A01177:42:HHKNYDSX3:1:1119:29044:28776/1	60	+
chr10	102002554	102002555	A01177:42:HHKNYDSX3:1:1454:29125:18270	60	-
chr10	102006767	102006768	A01177:42:HHKNYDSX3:2:1343:12816:27539	60	-
chr10	102034561	102034562	A01177:42:HHKNYDSX3:1:1230:5620:31610	60	-
chr10	102313336	102313337	A01177:42:HHKNYDSX3:1:1338:13639:35603/1	60	+
chr10	102538006	102538007	A01177:42:HHKNYDSX3:1:1375:15203:30483/1	60	+
chr10	102803407	102803408	A01177:42:HHKNYDSX3:1:1209:6189:22921/1	60	+
chr10	103311028	103311029	A01177:42:HHKNYDSX3:2:2245:4770:28072	60	-
chr10	104939473	104939474	A01177:42:HHKNYDSX3:1:1606:18096:27320/1	60	-
chr10	107646044	107646045	A01177:42:HHKNYDSX3:2:2423:7202:3411	60	+
chr10	109665271	109665272	A01177:42:HHKNYDSX3:1:1301:26341:32080/1	60	+
chr10	110033471	110033472	A01177:42:HHKNYDSX3:1:1447:16269:14043/1	60	+
chr10	110102045	110102046	A01177:42:HHKNYDSX3:1:1112:20220:1939/1	60	+
chr10	110959696	110959697	A01177:42:HHKNYDSX3:1:1203:5177:27492/1	60	-
chr10	112639812	112639813	A01177:42:HHKNYDSX3:2:2511:31946:5744	60	-
chr10	112952978	112952979	A01177:42:HHKNYDSX3:2:2420:11695:4679	60	-
chr10	113448225	113448226	A01177:42:HHKNYDSX3:1:2644:2682:12430	60	-
chr10	113907490	113907491	A01177:42:HHKNYDSX3:2:1202:8386:20243	60	+
chr10	114856005	114856006	A01177:42:HHKNYDSX3:1:1120:24496:23594/1	60	+
chr10	115013428	115013429	A01177:42:HHKNYDSX3:1:2513:7527:36385	60	-
chr10	118045081	118045082	A01177:42:HHKNYDSX3:1:1110:15519:14747/1	60	-
chr10	118684640	118684641	A01177:42:HHKNYDSX3:1:1513:24478:9784	60	+
chr10	119585908	119585909	A01177:42:HHKNYDSX3:1:1372:2826:17033/1	60	+
chr10	119799283	119799284	A01177:42:HHKNYDSX3:1:1358:12454:9283/1	60	+
chr10	120120104	120120105	A01177:42:HHKNYDSX3:2:1606:25328:12101	60	-
chr10	120879612	120879613	A01177:42:HHKNYDSX3:1:1201:4309:14121/1	60	+
chr10	120879613	120879614	A01177:42:HHKNYDSX3:1:2677:15709:14638	60	+
chr10	121841160	121841161	A01177:42:HHKNYDSX3:1:1165:21242:8970/1	60	+
chr10	121910020	121910021	A01177:42:HHKNYDSX3:1:1652:5909:22498/1	60	+
chr10	121957587	121957588	A01177:42:HHKNYDSX3:1:2241:31711:30170	60	+
chr10	121962340	121962341	A01177:42:HHKNYDSX3:2:2431:9118:18129	60	+
chr10	122867311	122867312	A01177:42:HHKNYDSX3:1:1251:24062:18552	60	+
chr10	122989789	122989790	A01177:42:HHKNYDSX3:1:1101:32768:1532/1	60	+
chr10	125757009	125757010	A01177:42:HHKNYDSX3:1:1105:14082:8500	60	+
chr10	126986824	126986825	A01177:42:HHKNYDSX3:1:1340:10646:7717/1	60	+
chr10	127320607	127320608	A01177:42:HHKNYDSX3:1:1141:15438:16235	60	-
chr10	129609976	129609977	A01177:42:HHKNYDSX3:1:1472:31711:25848/1	60	+
chr10	130140022	130140023	A01177:42:HHKNYDSX3:2:2160:19425:27430	60	+
chr10	131934708	131934709	A01177:42:HHKNYDSX3:1:1244:4372:24909/1	60	-
chr10	133299984	133299985	A01177:42:HHKNYDSX3:1:2456:14045:5713	60	-
chr10	133463437	133463438	A01177:42:HHKNYDSX3:2:1250:9878:34945	60	-
chr10	133498199	133498200	A01177:42:HHKNYDSX3:1:1245:15763:18928	60	+
chr11	229657	229658	A01177:42:HHKNYDSX3:1:2429:23773:14826	60	-
chr11	244616	244617	A01177:42:HHKNYDSX3:2:1416:6017:27790	60	+
chr11	247346	247347	A01177:42:HHKNYDSX3:1:1103:30138:23625/1	60	+
chr11	316864	316865	A01177:42:HHKNYDSX3:1:2370:14977:29904	60	-
chr11	328783	328784	A01177:42:HHKNYDSX3:1:1629:19244:18129	60	+
chr11	341909	341910	A01177:42:HHKNYDSX3:2:1669:28791:32064	60	+
chr11	674229	674230	A01177:42:HHKNYDSX3:1:1118:7798:11083/1	60	+
chr11	683319	683320	A01177:42:HHKNYDSX3:1:1175:18141:29183	60	+
chr11	757759	757760	A01177:42:HHKNYDSX3:1:2331:6298:15405	60	+
chr11	766944	766945	A01177:42:HHKNYDSX3:1:1151:2103:35978/1	60	+
chr11	781249	781250	A01177:42:HHKNYDSX3:1:1309:3034:20400/1	60	+
chr11	3411484	3411485	A01177:42:HHKNYDSX3:1:1239:31322:18850	60	+
chr11	3738481	3738482	A01177:42:HHKNYDSX3:1:1334:24641:31360/1	60	-
chr11	3762176	3762177	A01177:42:HHKNYDSX3:1:1121:32334:11459/1	60	-
chr11	3933231	3933232	A01177:42:HHKNYDSX3:1:1322:22200:3928/1	60	+
chr11	3933232	3933233	A01177:42:HHKNYDSX3:1:1531:16830:25786/1	60	+
chr11	4061441	4061442	A01177:42:HHKNYDSX3:1:1139:22733:11678/1	60	-
chr11	6531137	6531138	A01177:42:HHKNYDSX3:1:1107:22652:15452/1	60	-
chr11	7128696	7128697	A01177:42:HHKNYDSX3:2:2611:29993:27915	60	-
chr11	9408620	9408621	A01177:42:HHKNYDSX3:1:1318:7129:14121	60	+
chr11	9589659	9589660	A01177:42:HHKNYDSX3:2:1610:26304:36338	60	-
chr11	10311743	10311744	A01177:42:HHKNYDSX3:1:1431:22489:13166	60	-
chr11	11780307	11780308	A01177:42:HHKNYDSX3:1:1249:15953:17347	60	+
chr11	11780309	11780310	A01177:42:HHKNYDSX3:2:1337:18096:36996	60	+
chr11	11884134	11884135	A01177:42:HHKNYDSX3:1:1415:6668:28948/1	60	+
chr11	11915425	11915426	A01177:42:HHKNYDSX3:1:1134:31033:8766/1	60	-
chr11	11945416	11945417	A01177:42:HHKNYDSX3:1:1230:19967:11271/1	60	+
chr11	11988884	11988885	A01177:42:HHKNYDSX3:2:1549:18774:24831	60	-
chr11	16345321	16345322	A01177:42:HHKNYDSX3:2:1408:28140:35634	60	-
chr11	16749857	16749858	A01177:42:HHKNYDSX3:1:1459:5430:12179/1	60	-
chr11	17293687	17293688	A01177:42:HHKNYDSX3:1:1425:24288:9298	60	-
chr11	17447520	17447521	A01177:42:HHKNYDSX3:2:1345:13078:34068	60	-
chr11	17833851	17833852	A01177:42:HHKNYDSX3:1:1109:31277:33332/1	60	+
chr11	17902753	17902754	A01177:42:HHKNYDSX3:1:1634:31693:24565/1	60	-
chr11	18299323	18299324	A01177:42:HHKNYDSX3:2:1468:5005:22748	60	+
chr11	18998747	18998748	A01177:42:HHKNYDSX3:1:1131:14271:14685	60	+
chr11	20446306	20446307	A01177:42:HHKNYDSX3:1:1201:13331:20885	60	-
chr11	20498651	20498652	A01177:42:HHKNYDSX3:1:1477:19958:9878	60	+
chr11	22822356	22822357	A01177:42:HHKNYDSX3:1:1169:19614:1360/1	60	-
chr11	22827723	22827724	A01177:42:HHKNYDSX3:1:1122:27796:5509/1	60	-
chr11	22889103	22889104	A01177:42:HHKNYDSX3:2:2352:22498:8766	60	+
chr11	24179125	24179126	A01177:42:HHKNYDSX3:1:1309:14217:31062/1	60	-
chr11	24219305	24219306	A01177:42:HHKNYDSX3:1:1428:1307:24424	60	+
chr11	24672042	24672043	A01177:42:HHKNYDSX3:2:2247:28284:22357	60	-
chr11	28051363	28051364	A01177:42:HHKNYDSX3:1:2568:25446:18693	60	-
chr11	28179292	28179293	A01177:42:HHKNYDSX3:2:1174:22155:31970	60	+
chr11	28188085	28188086	A01177:42:HHKNYDSX3:2:1273:23167:12242	60	-
chr11	31449196	31449197	A01177:42:HHKNYDSX3:1:1104:30291:23484	60	+
chr11	31469369	31469370	A01177:42:HHKNYDSX3:1:1403:14823:23970/1	60	+
chr11	31512467	31512468	A01177:42:HHKNYDSX3:1:1528:15185:30076/1	60	+
chr11	31559399	31559400	A01177:42:HHKNYDSX3:1:1107:6036:14011/1	60	+
chr11	31790769	31790770	A01177:42:HHKNYDSX3:1:1262:22435:35305/1	60	+
chr11	32585555	32585556	A01177:42:HHKNYDSX3:1:1156:12943:2080	60	+
chr11	32604586	32604587	A01177:42:HHKNYDSX3:1:1602:29152:31594	60	-
chr11	33099557	33099558	A01177:42:HHKNYDSX3:2:2165:8504:22952	60	+
chr11	33129919	33129920	A01177:42:HHKNYDSX3:1:1368:2871:36558/1	60	+
chr11	34961407	34961408	A01177:42:HHKNYDSX3:1:1272:25382:23938	60	+
chr11	34975158	34975159	A01177:42:HHKNYDSX3:1:1609:3052:5149	60	+
chr11	35165638	35165639	A01177:42:HHKNYDSX3:1:1103:16161:9377/1	60	+
chr11	35938647	35938648	A01177:42:HHKNYDSX3:2:1472:3803:1658	60	-
chr11	36571468	36571469	A01177:42:HHKNYDSX3:1:1204:11053:11365/1	60	+
chr11	36742704	36742705	A01177:42:HHKNYDSX3:1:1128:27805:12446	60	+
chr11	36742705	36742706	A01177:42:HHKNYDSX3:2:2173:31711:17049	60	+
chr11	38550452	38550453	A01177:42:HHKNYDSX3:1:1401:16504:30921/1	60	-
chr11	39145142	39145143	A01177:42:HHKNYDSX3:1:2503:22761:27070	60	-
chr11	39315353	39315354	A01177:42:HHKNYDSX3:1:2456:4942:30530	60	-
chr11	42830360	42830361	A01177:42:HHKNYDSX3:1:1609:26350:31125/1	60	+
chr11	43033514	43033515	A01177:42:HHKNYDSX3:1:1127:28113:9377/1	60	+
chr11	43336544	43336545	A01177:42:HHKNYDSX3:1:1136:12816:36746	60	-
chr11	43403715	43403716	A01177:42:HHKNYDSX3:1:1158:4607:24471/1	60	+
chr11	44120362	44120363	A01177:42:HHKNYDSX3:1:1376:26820:16783	60	-
chr11	44879865	44879866	A01177:42:HHKNYDSX3:1:1656:8368:5713/1	60	+
chr11	46065554	46065555	A01177:42:HHKNYDSX3:1:1135:30138:36088/1	60	-
chr11	46083353	46083354	A01177:42:HHKNYDSX3:1:1210:26711:1752/1	60	+
chr11	46107844	46107845	A01177:42:HHKNYDSX3:2:1471:23402:5102	60	-
chr11	46499272	46499273	A01177:42:HHKNYDSX3:1:1106:4381:5603	60	+
chr11	46559693	46559694	A01177:42:HHKNYDSX3:1:1409:1524:3944/1	60	+
chr11	46587142	46587143	A01177:42:HHKNYDSX3:2:1452:6289:22404	60	-
chr11	46806434	46806435	A01177:42:HHKNYDSX3:1:1229:1172:24189/1	60	-
chr11	46809267	46809268	A01177:42:HHKNYDSX3:1:1621:17300:32988/1	60	+
chr11	46835903	46835904	A01177:42:HHKNYDSX3:1:1432:5810:31751	60	+
chr11	46959414	46959415	A01177:42:HHKNYDSX3:1:1407:20907:18129	60	-
chr11	46982814	46982815	A01177:42:HHKNYDSX3:1:1105:3495:3850	60	-
chr11	46988608	46988609	A01177:42:HHKNYDSX3:1:1312:20817:22482	60	+
chr11	47141393	47141394	A01177:42:HHKNYDSX3:1:1153:30906:25958/1	60	+
chr11	47496419	47496420	A01177:42:HHKNYDSX3:1:1340:10420:6167/1	60	-
chr11	47510817	47510818	A01177:42:HHKNYDSX3:1:1543:7753:8469/1	60	-
chr11	47818498	47818499	A01177:42:HHKNYDSX3:1:1111:4381:1501	60	-
chr11	48998566	48998567	A01177:42:HHKNYDSX3:2:2343:14922:36573	60	-
chr11	50595956	50595957	A01177:42:HHKNYDSX3:1:1146:25391:31407/1	60	-
chr11	56084857	56084858	A01177:42:HHKNYDSX3:1:1671:10438:33505	60	+
chr11	56539758	56539759	A01177:42:HHKNYDSX3:1:1609:24605:5932/1	60	-
chr11	57315111	57315112	A01177:42:HHKNYDSX3:1:1344:6108:3803/1	60	+
chr11	57814325	57814326	A01177:42:HHKNYDSX3:1:1109:29884:3333/1	60	+
chr11	58528990	58528991	A01177:42:HHKNYDSX3:1:1112:13991:18740/1	60	-
chr11	58582755	58582756	A01177:42:HHKNYDSX3:1:2552:20573:25723	60	-
chr11	59639595	59639596	A01177:42:HHKNYDSX3:2:2169:14163:16877	60	-
chr11	59650023	59650024	A01177:42:HHKNYDSX3:2:1254:7627:21746	60	-
chr11	59652150	59652151	A01177:42:HHKNYDSX3:1:2131:7301:34867	60	-
chr11	59832108	59832109	A01177:42:HHKNYDSX3:1:1303:13720:6746/1	60	-
chr11	59869815	59869816	A01177:42:HHKNYDSX3:1:1365:29306:20212	60	-
chr11	60919868	60919869	A01177:42:HHKNYDSX3:1:1128:19768:36699	60	+
chr11	61269440	61269441	A01177:42:HHKNYDSX3:1:1237:7383:26021/1	60	-
chr11	61269622	61269623	A01177:42:HHKNYDSX3:1:2420:21486:25113/1	60	-
chr11	61314865	61314866	A01177:42:HHKNYDSX3:1:1239:17110:25551	60	+
chr11	61327851	61327852	A01177:42:HHKNYDSX3:1:1359:27480:35493/1	60	-
chr11	61359082	61359083	A01177:42:HHKNYDSX3:1:1424:18891:26256/1	60	+
chr11	61375128	61375129	A01177:42:HHKNYDSX3:1:1124:21974:4194/1	60	+
chr11	61416289	61416290	A01177:42:HHKNYDSX3:1:1269:11415:5008/1	60	-
chr11	61421044	61421045	A01177:42:HHKNYDSX3:1:1105:14027:5995	60	+
chr11	61421045	61421046	A01177:42:HHKNYDSX3:2:2652:15185:14512	60	+
chr11	61808692	61808693	A01177:42:HHKNYDSX3:1:1114:24126:11397/1	60	+
chr11	61821564	61821565	A01177:42:HHKNYDSX3:1:1533:21558:20697/1	60	-
chr11	61888990	61888991	A01177:42:HHKNYDSX3:2:2325:10511:22451	60	-
chr11	62041846	62041847	A01177:42:HHKNYDSX3:1:1556:8956:26678	60	-
chr11	62341917	62341918	A01177:42:HHKNYDSX3:2:1252:28176:17785	60	+
chr11	62389657	62389658	A01177:42:HHKNYDSX3:1:1427:23068:20901	60	-
chr11	62568094	62568095	A01177:42:HHKNYDSX3:1:2155:20853:16783	60	+
chr11	62606885	62606886	A01177:42:HHKNYDSX3:1:1574:3992:25473	60	+
chr11	62637661	62637662	A01177:42:HHKNYDSX3:1:1110:3721:8594/1	60	-
chr11	62824510	62824511	A01177:42:HHKNYDSX3:1:1158:10556:6997/1	60	+
chr11	63586672	63586673	A01177:42:HHKNYDSX3:1:1127:25491:16172/1	60	-
chr11	63638125	63638126	A01177:42:HHKNYDSX3:1:1319:29975:7999/1	60	+
chr11	63646211	63646212	A01177:42:HHKNYDSX3:2:2247:6081:19570	60	+
chr11	63647422	63647423	A01177:42:HHKNYDSX3:1:1115:19153:20415/1	60	+
chr11	63650594	63650595	A01177:42:HHKNYDSX3:1:1159:5828:10989/1	60	+
chr11	63652878	63652879	A01177:42:HHKNYDSX3:1:1130:11089:14779	60	-
chr11	63658959	63658960	A01177:42:HHKNYDSX3:1:1321:14669:13088/1	60	+
chr11	63661338	63661339	A01177:42:HHKNYDSX3:1:1145:24216:3474/1	60	+
chr11	63689488	63689489	A01177:42:HHKNYDSX3:2:2134:5556:20823	60	+
chr11	63689762	63689763	A01177:42:HHKNYDSX3:2:1659:15628:8328	60	-
chr11	63698238	63698239	A01177:42:HHKNYDSX3:2:2625:8160:18693	60	+
chr11	63704694	63704695	A01177:42:HHKNYDSX3:1:1530:16459:3411/1	60	-
chr11	63713189	63713190	A01177:42:HHKNYDSX3:1:1113:31503:5885/1	60	+
chr11	63755469	63755470	A01177:42:HHKNYDSX3:1:1609:8278:14669	60	-
chr11	63824553	63824554	A01177:42:HHKNYDSX3:1:1106:31268:11115/1	60	-
chr11	63842304	63842305	A01177:42:HHKNYDSX3:2:1404:17074:27179	60	-
chr11	63850604	63850605	A01177:42:HHKNYDSX3:1:1332:20464:35399	60	+
chr11	64202233	64202234	A01177:42:HHKNYDSX3:1:1138:20971:11725/1	60	-
chr11	64257443	64257444	A01177:42:HHKNYDSX3:1:1169:26910:22326/1	60	-
chr11	64280012	64280013	A01177:42:HHKNYDSX3:1:1665:14235:28839/1	60	-
chr11	64770610	64770611	A01177:42:HHKNYDSX3:1:1129:14281:1078/1	60	+
chr11	64771515	64771516	A01177:42:HHKNYDSX3:1:1660:10773:2801/1	60	+
chr11	64774612	64774613	A01177:42:HHKNYDSX3:1:2370:3558:4116	60	+
chr11	64782042	64782043	A01177:42:HHKNYDSX3:2:2637:15935:24612	60	+
chr11	64863904	64863905	A01177:42:HHKNYDSX3:2:1620:25943:31986	60	-
chr11	65084042	65084043	A01177:42:HHKNYDSX3:1:2104:4752:1016	60	-
chr11	65084043	65084044	A01177:42:HHKNYDSX3:1:2266:10854:8516	60	-
chr11	65084044	65084045	A01177:42:HHKNYDSX3:1:1311:11794:16250/1	60	-
chr11	65098631	65098632	A01177:42:HHKNYDSX3:2:2466:10945:10426	60	-
chr11	65125683	65125684	A01177:42:HHKNYDSX3:1:1255:8612:3599/1	60	+
chr11	65168382	65168383	A01177:42:HHKNYDSX3:1:1135:19099:30154	60	+
chr11	65203328	65203329	A01177:42:HHKNYDSX3:1:1415:13829:1266	60	-
chr11	65267518	65267519	A01177:42:HHKNYDSX3:2:1269:30843:13761	60	+
chr11	65273522	65273523	A01177:42:HHKNYDSX3:1:1118:4770:15013/1	60	+
chr11	65274142	65274143	A01177:42:HHKNYDSX3:1:1666:7446:28635/1	60	-
chr11	65278185	65278186	A01177:42:HHKNYDSX3:1:1143:29297:9298/1	60	-
chr11	65280382	65280383	A01177:42:HHKNYDSX3:1:2143:9959:37059	60	+
chr11	65436355	65436356	A01177:42:HHKNYDSX3:1:1163:22245:8829/1	60	+
chr11	65504334	65504335	A01177:42:HHKNYDSX3:1:1167:28809:3944/1	60	+
chr11	65568372	65568373	A01177:42:HHKNYDSX3:2:2370:6569:21574	60	-
chr11	65603192	65603193	A01177:42:HHKNYDSX3:1:1541:21513:15389	60	-
chr11	65610501	65610502	A01177:42:HHKNYDSX3:1:1175:3658:27179/1	60	-
chr11	65865043	65865044	A01177:42:HHKNYDSX3:1:2510:7500:23437	60	+
chr11	65968084	65968085	A01177:42:HHKNYDSX3:1:1344:30581:36198/1	60	+
chr11	66063520	66063521	A01177:42:HHKNYDSX3:1:1243:26693:10958/1	60	+
chr11	66063521	66063522	A01177:42:HHKNYDSX3:1:2104:31774:2378	60	+
chr11	66115416	66115417	A01177:42:HHKNYDSX3:1:1126:32298:23891/1	60	+
chr11	66142368	66142369	A01177:42:HHKNYDSX3:1:2241:28456:21245	60	+
chr11	66196707	66196708	A01177:42:HHKNYDSX3:2:1104:1118:36276	60	+
chr11	66206789	66206790	A01177:42:HHKNYDSX3:1:1151:22381:9533/1	60	-
chr11	66341731	66341732	A01177:42:HHKNYDSX3:1:2416:23656:14278	60	-
chr11	66356367	66356368	A01177:42:HHKNYDSX3:1:1256:24822:31046/1	60	+
chr11	66620558	66620559	A01177:42:HHKNYDSX3:1:1229:19036:8970	60	-
chr11	66629690	66629691	A01177:42:HHKNYDSX3:1:1129:27859:22467	60	+
chr11	66647605	66647606	A01177:42:HHKNYDSX3:1:1108:21793:23171	60	-
chr11	66673649	66673650	A01177:42:HHKNYDSX3:1:1115:20491:4507	60	+
chr11	66708941	66708942	A01177:42:HHKNYDSX3:1:1104:29152:22701/1	60	+
chr11	66777503	66777504	A01177:42:HHKNYDSX3:1:2262:19931:32440	60	+
chr11	66792534	66792535	A01177:42:HHKNYDSX3:1:1267:17210:17769/1	60	+
chr11	66807754	66807755	A01177:42:HHKNYDSX3:1:1224:10474:5791/1	60	+
chr11	66839786	66839787	A01177:42:HHKNYDSX3:1:1478:20076:15687	60	-
chr11	67122168	67122169	A01177:42:HHKNYDSX3:1:1111:5249:9987	60	-
chr11	67130958	67130959	A01177:42:HHKNYDSX3:1:1536:14362:13996	60	-
chr11	67136271	67136272	A01177:42:HHKNYDSX3:1:1102:8666:6887/1	60	+
chr11	67145852	67145853	A01177:42:HHKNYDSX3:1:1218:28212:25457	60	-
chr11	67150964	67150965	A01177:42:HHKNYDSX3:1:1641:17671:16626	60	-
chr11	67171983	67171984	A01177:42:HHKNYDSX3:1:1506:12246:10582/1	60	+
chr11	67183992	67183993	A01177:42:HHKNYDSX3:1:1173:32624:25050	60	-
chr11	67188403	67188404	A01177:42:HHKNYDSX3:1:1101:22191:8390	60	+
chr11	67195733	67195734	A01177:42:HHKNYDSX3:2:2258:24677:3865	60	-
chr11	67195735	67195736	A01177:42:HHKNYDSX3:1:1153:5177:30686/1	60	-
chr11	67219210	67219211	A01177:42:HHKNYDSX3:1:1137:9218:15107/1	60	+
chr11	67278960	67278961	A01177:42:HHKNYDSX3:1:1157:30671:4883	60	-
chr11	67393433	67393434	A01177:42:HHKNYDSX3:2:1339:16134:29340	60	+
chr11	67465726	67465727	A01177:42:HHKNYDSX3:1:1252:22607:5603/1	60	+
chr11	68169750	68169751	A01177:42:HHKNYDSX3:2:1168:25970:5916	60	+
chr11	68181799	68181800	A01177:42:HHKNYDSX3:1:1357:15266:22983/1	60	-
chr11	68281727	68281728	A01177:42:HHKNYDSX3:1:1270:14045:14043/1	60	-
chr11	68521352	68521353	A01177:42:HHKNYDSX3:1:1126:29541:2456/1	60	-
chr11	68570397	68570398	A01177:42:HHKNYDSX3:1:2159:18891:35775	60	-
chr11	69147106	69147107	A01177:42:HHKNYDSX3:2:1129:8088:34068	60	-
chr11	70316579	70316580	A01177:42:HHKNYDSX3:2:1340:21585:29356	60	+
chr11	70340521	70340522	A01177:42:HHKNYDSX3:2:1538:11885:6637	60	+
chr11	71978473	71978474	A01177:42:HHKNYDSX3:1:1111:2003:29230/1	60	+
chr11	72059963	72059964	A01177:42:HHKNYDSX3:2:1377:28926:12070	60	-
chr11	72077538	72077539	A01177:42:HHKNYDSX3:1:1217:32832:30577/1	60	-
chr11	72090275	72090276	A01177:42:HHKNYDSX3:2:1339:31891:31798	60	-
chr11	72090277	72090278	A01177:42:HHKNYDSX3:1:1160:5466:7294	60	-
chr11	72851029	72851030	A01177:42:HHKNYDSX3:2:1324:26431:28354	60	-
chr11	72875535	72875536	A01177:42:HHKNYDSX3:2:1203:27290:6042	60	+
chr11	72957597	72957598	A01177:42:HHKNYDSX3:2:1275:24749:18333	60	+
chr11	72995351	72995352	A01177:42:HHKNYDSX3:1:1232:4426:18020/1	60	+
chr11	73015330	73015331	A01177:42:HHKNYDSX3:1:1407:3640:11021/1	60	-
chr11	73049241	73049242	A01177:42:HHKNYDSX3:1:2403:9254:5901	60	-
chr11	73064983	73064984	A01177:42:HHKNYDSX3:1:2308:17454:6543	60	+
chr11	73781325	73781326	A01177:42:HHKNYDSX3:1:1102:3694:13056/1	60	-
chr11	73803218	73803219	A01177:42:HHKNYDSX3:1:1468:18982:24502	60	+
chr11	74032815	74032816	A01177:42:HHKNYDSX3:2:1678:7744:9862	60	-
chr11	74234623	74234624	A01177:42:HHKNYDSX3:2:1568:32027:30060	60	+
chr11	74792827	74792828	A01177:42:HHKNYDSX3:1:1102:18620:10034/1	60	+
chr11	74806427	74806428	A01177:42:HHKNYDSX3:1:1175:11993:18067/1	60	-
chr11	75365152	75365153	A01177:42:HHKNYDSX3:1:1122:30101:4429	60	-
chr11	75936103	75936104	A01177:42:HHKNYDSX3:1:1132:32985:7075	60	+
chr11	76088204	76088205	A01177:42:HHKNYDSX3:1:1126:28646:23641/1	60	+
chr11	76273509	76273510	A01177:42:HHKNYDSX3:2:1265:4155:15201	60	-
chr11	76365532	76365533	A01177:42:HHKNYDSX3:1:2105:21115:19335	60	+
chr11	76530900	76530901	A01177:42:HHKNYDSX3:1:1247:2202:14043/1	60	+
chr11	76549575	76549576	A01177:42:HHKNYDSX3:1:2355:21070:28588	60	-
chr11	77630751	77630752	A01177:42:HHKNYDSX3:1:1203:31367:30483	60	-
chr11	77667939	77667940	A01177:42:HHKNYDSX3:1:1407:4508:11616	60	+
chr11	77722082	77722083	A01177:42:HHKNYDSX3:1:1156:17824:25441/1	60	-
chr11	78443659	78443660	A01177:42:HHKNYDSX3:1:1117:29460:2848	60	+
chr11	78510378	78510379	A01177:42:HHKNYDSX3:1:2251:14154:6214	60	-
chr11	78557952	78557953	A01177:42:HHKNYDSX3:1:1234:25816:1235/1	60	-
chr11	80819185	80819186	A01177:42:HHKNYDSX3:2:1104:5385:2581	60	-
chr11	82929002	82929003	A01177:42:HHKNYDSX3:1:1568:30373:17550/1	60	-
chr11	83059027	83059028	A01177:42:HHKNYDSX3:1:1276:3341:12884/1	60	-
chr11	83165336	83165337	A01177:42:HHKNYDSX3:2:1523:27109:25175	60	+
chr11	83228367	83228368	A01177:42:HHKNYDSX3:2:1668:29134:15217	60	-
chr11	83282235	83282236	A01177:42:HHKNYDSX3:2:1360:28094:24533	60	+
chr11	84482259	84482260	A01177:42:HHKNYDSX3:2:1278:1425:19742	60	+
chr11	86013709	86013710	A01177:42:HHKNYDSX3:2:1462:4128:32941	60	+
chr11	87084995	87084996	A01177:42:HHKNYDSX3:1:1358:3197:34272/1	60	-
chr11	89037729	89037730	A01177:42:HHKNYDSX3:1:1317:18710:17487/1	60	+
chr11	89139817	89139818	A01177:42:HHKNYDSX3:1:2123:10402:1658	60	-
chr11	90335506	90335507	A01177:42:HHKNYDSX3:1:1156:31042:31391/1	60	+
chr11	90657511	90657512	A01177:42:HHKNYDSX3:2:1409:19063:24455	60	+
chr11	91574961	91574962	A01177:42:HHKNYDSX3:1:1148:12427:31626/1	60	-
chr11	92839791	92839792	A01177:42:HHKNYDSX3:2:1225:19443:23578	60	+
chr11	93675750	93675751	A01177:42:HHKNYDSX3:2:2555:24731:11318	60	+
chr11	93792034	93792035	A01177:42:HHKNYDSX3:2:1508:18087:35665	60	-
chr11	96109009	96109010	A01177:42:HHKNYDSX3:1:2362:17264:30545	60	+
chr11	102423294	102423295	A01177:42:HHKNYDSX3:1:1275:16062:26741	60	+
chr11	102865217	102865218	A01177:42:HHKNYDSX3:1:1521:26802:35383	60	-
chr11	103607145	103607146	A01177:42:HHKNYDSX3:1:1609:27462:24158	60	-
chr11	105038379	105038380	A01177:42:HHKNYDSX3:1:1547:30373:17832	60	-
chr11	105038381	105038382	A01177:42:HHKNYDSX3:1:1162:23511:28150/1	60	-
chr11	106018586	106018587	A01177:42:HHKNYDSX3:1:1125:19253:23281/1	60	+
chr11	106893760	106893761	A01177:42:HHKNYDSX3:2:1467:10221:13463	60	-
chr11	107268520	107268521	A01177:42:HHKNYDSX3:1:1121:29649:31641/1	60	+
chr11	108012777	108012778	A01177:42:HHKNYDSX3:2:1170:5367:20024	60	+
chr11	108057327	108057328	A01177:42:HHKNYDSX3:2:2418:10936:33207	60	+
chr11	108156528	108156529	A01177:42:HHKNYDSX3:2:1224:15980:32268	60	+
chr11	108259083	108259084	A01177:42:HHKNYDSX3:1:2270:15998:24064	60	-
chr11	108269190	108269191	A01177:42:HHKNYDSX3:1:1126:14805:1016/1	60	+
chr11	108348210	108348211	A01177:42:HHKNYDSX3:1:1606:31910:11537	60	+
chr11	110272601	110272602	A01177:42:HHKNYDSX3:2:1242:13684:15483	60	+
chr11	110284290	110284291	A01177:42:HHKNYDSX3:1:1565:11351:21746/1	60	+
chr11	111336811	111336812	A01177:42:HHKNYDSX3:1:1236:8838:19523/1	60	+
chr11	111535743	111535744	A01177:42:HHKNYDSX3:1:1461:28890:2080/1	60	-
chr11	111618353	111618354	A01177:42:HHKNYDSX3:1:1175:22661:26083/1	60	-
chr11	112041740	112041741	A01177:42:HHKNYDSX3:1:1143:31675:29136/1	60	+
chr11	113858228	113858229	A01177:42:HHKNYDSX3:1:1648:22092:32424/1	60	-
chr11	114403542	114403543	A01177:42:HHKNYDSX3:1:1358:18945:8500/1	60	-
chr11	116852874	116852875	A01177:42:HHKNYDSX3:1:2611:19859:15687	60	+
chr11	118187456	118187457	A01177:42:HHKNYDSX3:1:1457:21549:16642	60	-
chr11	118404151	118404152	A01177:42:HHKNYDSX3:1:1171:28818:22811/1	60	-
chr11	118454131	118454132	A01177:42:HHKNYDSX3:1:1521:31720:1939/1	60	+
chr11	118479123	118479124	A01177:42:HHKNYDSX3:2:2141:1615:20603	60	-
chr11	118487336	118487337	A01177:42:HHKNYDSX3:1:2436:12048:36542	60	+
chr11	118785317	118785318	A01177:42:HHKNYDSX3:1:1238:27281:25410/1	60	+
chr11	119244531	119244532	A01177:42:HHKNYDSX3:1:1367:9661:22075	60	-
chr11	119256603	119256604	A01177:42:HHKNYDSX3:1:1155:29378:29637/1	60	-
chr11	121075791	121075792	A01177:42:HHKNYDSX3:1:1364:11044:37027/1	60	-
chr11	121962667	121962668	A01177:42:HHKNYDSX3:1:2347:21341:5791	60	-
chr11	122452337	122452338	A01177:42:HHKNYDSX3:1:2652:8983:9345	60	+
chr11	123722456	123722457	A01177:42:HHKNYDSX3:1:1575:24424:19554	60	+
chr11	124974748	124974749	A01177:42:HHKNYDSX3:1:1151:23466:18584/1	60	+
chr11	124990530	124990531	A01177:42:HHKNYDSX3:1:1102:7057:19852/1	60	+
chr11	125017884	125017885	A01177:42:HHKNYDSX3:2:1465:25988:4758	60	+
chr11	125039444	125039445	A01177:42:HHKNYDSX3:1:1114:10538:14575/1	60	+
chr11	126235677	126235678	A01177:42:HHKNYDSX3:1:1161:24795:15718	60	-
chr11	126259670	126259671	A01177:42:HHKNYDSX3:2:1553:9381:18114	60	+
chr11	126315291	126315292	A01177:42:HHKNYDSX3:1:2203:31720:19445	60	+
chr11	128331965	128331966	A01177:42:HHKNYDSX3:1:1103:31222:19680	60	+
chr11	128402639	128402640	A01177:42:HHKNYDSX3:1:1454:11460:20556/1	60	+
chr11	128415019	128415020	A01177:42:HHKNYDSX3:1:2365:22978:9345	60	+
chr11	128438232	128438233	A01177:42:HHKNYDSX3:1:1153:24370:23531	60	-
chr11	128489232	128489233	A01177:42:HHKNYDSX3:1:2432:3558:18928	60	-
chr11	128514079	128514080	A01177:42:HHKNYDSX3:1:1547:3974:16423	60	-
chr11	128717193	128717194	A01177:42:HHKNYDSX3:2:2476:2076:11130	60	-
chr11	128730301	128730302	A01177:42:HHKNYDSX3:1:2653:11785:5118	60	-
chr11	128798948	128798949	A01177:42:HHKNYDSX3:1:1208:1940:3192/1	60	+
chr11	132597274	132597275	A01177:42:HHKNYDSX3:1:1369:2754:34914/1	60	+
chr11	133372946	133372947	A01177:42:HHKNYDSX3:2:1658:1154:4335	60	+
chr11	134144900	134144901	A01177:42:HHKNYDSX3:1:2261:18069:7513	60	+
chr11	134184519	134184520	A01177:42:HHKNYDSX3:1:2512:25120:36886	60	-
chr11	134302892	134302893	A01177:42:HHKNYDSX3:1:1547:2112:26349	60	-
chr11	134442895	134442896	A01177:42:HHKNYDSX3:1:1137:32344:22153	60	-
chr12	374825	374826	A01177:42:HHKNYDSX3:2:1463:26829:17206	60	+
chr12	615321	615322	A01177:42:HHKNYDSX3:1:2275:21676:22498	60	+
chr12	775432	775433	A01177:42:HHKNYDSX3:1:1117:24921:30780/1	60	-
chr12	776267	776268	A01177:42:HHKNYDSX3:1:1433:5475:2801	60	-
chr12	778407	778408	A01177:42:HHKNYDSX3:1:1276:31069:3192/1	60	-
chr12	779856	779857	A01177:42:HHKNYDSX3:1:1174:27534:1360/1	60	+
chr12	822111	822112	A01177:42:HHKNYDSX3:1:1239:26576:30044	60	+
chr12	828969	828970	A01177:42:HHKNYDSX3:1:1264:4065:4961/1	60	+
chr12	1005931	1005932	A01177:42:HHKNYDSX3:1:2303:9426:8046	60	-
chr12	1244905	1244906	A01177:42:HHKNYDSX3:1:1367:30011:20932/1	60	-
chr12	1765366	1765367	A01177:42:HHKNYDSX3:1:1245:30255:18756/1	60	-
chr12	1991033	1991034	A01177:42:HHKNYDSX3:2:2224:21802:21371	60	-
chr12	2467006	2467007	A01177:42:HHKNYDSX3:2:1233:22950:33724	60	+
chr12	2803711	2803712	A01177:42:HHKNYDSX3:1:1249:11975:36667/1	60	+
chr12	3815662	3815663	A01177:42:HHKNYDSX3:1:1111:18249:21919/1	60	+
chr12	3820865	3820866	A01177:42:HHKNYDSX3:1:1105:17318:6684/1	60	+
chr12	3824575	3824576	A01177:42:HHKNYDSX3:1:1473:11189:21872	60	-
chr12	4329534	4329535	A01177:42:HHKNYDSX3:1:1320:31684:19413	60	-
chr12	4544708	4544709	A01177:42:HHKNYDSX3:2:2221:16550:1626	60	-
chr12	4552849	4552850	A01177:42:HHKNYDSX3:1:1549:31421:7968	60	+
chr12	6507756	6507757	A01177:42:HHKNYDSX3:1:1152:26060:9111/1	60	+
chr12	6547557	6547558	A01177:42:HHKNYDSX3:1:1346:17526:10019	60	+
chr12	6588031	6588032	A01177:42:HHKNYDSX3:1:2627:16405:6449	60	+
chr12	6601129	6601130	A01177:42:HHKNYDSX3:1:1135:29812:14168/1	60	+
chr12	6804531	6804532	A01177:42:HHKNYDSX3:1:1120:16405:34413	60	-
chr12	6805942	6805943	A01177:42:HHKNYDSX3:1:1459:9869:21652	60	+
chr12	7004857	7004858	A01177:42:HHKNYDSX3:1:2258:7509:30718	60	+
chr12	7195018	7195019	A01177:42:HHKNYDSX3:1:1121:13829:26475/1	60	+
chr12	8096613	8096614	A01177:42:HHKNYDSX3:1:1211:3595:4930/1	60	+
chr12	8214871	8214872	A01177:42:HHKNYDSX3:1:1366:26946:28870/1	60	+
chr12	8470862	8470863	A01177:42:HHKNYDSX3:2:1522:32976:28792	60	+
chr12	8618979	8618980	A01177:42:HHKNYDSX3:2:1674:14642:17989	60	-
chr12	8706911	8706912	A01177:42:HHKNYDSX3:2:1537:19795:3677	60	-
chr12	8718885	8718886	A01177:42:HHKNYDSX3:2:2266:14814:6856	60	+
chr12	8720610	8720611	A01177:42:HHKNYDSX3:1:1130:4020:30906	60	-
chr12	8750532	8750533	A01177:42:HHKNYDSX3:1:1215:14606:32769/1	60	+
chr12	9344563	9344564	A01177:42:HHKNYDSX3:1:2578:28366:24189	60	-
chr12	9345235	9345236	A01177:42:HHKNYDSX3:1:1121:16848:29168/1	60	-
chr12	9676963	9676964	A01177:42:HHKNYDSX3:2:2134:9290:26224	60	+
chr12	9753130	9753131	A01177:42:HHKNYDSX3:1:1650:27570:13542/1	60	-
chr12	9756980	9756981	A01177:42:HHKNYDSX3:1:2558:19379:31579	60	-
chr12	10009252	10009253	A01177:42:HHKNYDSX3:2:2606:20283:8061	60	-
chr12	10162749	10162750	A01177:42:HHKNYDSX3:2:1355:24460:25066	60	+
chr12	10374053	10374054	A01177:42:HHKNYDSX3:2:2126:32859:29810	60	-
chr12	10603512	10603513	A01177:42:HHKNYDSX3:1:1146:8413:20322/1	60	-
chr12	11119953	11119954	A01177:42:HHKNYDSX3:1:1374:9462:13213	60	+
chr12	11585319	11585320	A01177:42:HHKNYDSX3:2:1649:12834:34460	60	-
chr12	11808779	11808780	A01177:42:HHKNYDSX3:1:1114:4399:34068/1	60	+
chr12	12518278	12518279	A01177:42:HHKNYDSX3:1:1443:20989:6496/1	60	-
chr12	12518328	12518329	A01177:42:HHKNYDSX3:1:1654:22200:35900	60	-
chr12	14419474	14419475	A01177:42:HHKNYDSX3:1:1272:15338:16971/1	60	+
chr12	14455897	14455898	A01177:42:HHKNYDSX3:2:1668:1877:9721	60	+
chr12	14465759	14465760	A01177:42:HHKNYDSX3:2:1340:3540:1986	60	+
chr12	18377496	18377497	A01177:42:HHKNYDSX3:2:1304:16179:2362	60	+
chr12	19472636	19472637	A01177:42:HHKNYDSX3:1:1408:7943:22608/1	60	-
chr12	21437130	21437131	A01177:42:HHKNYDSX3:1:1344:32850:9878	60	-
chr12	21632096	21632097	A01177:42:HHKNYDSX3:1:2225:13367:6480	60	-
chr12	22049576	22049577	A01177:42:HHKNYDSX3:1:1409:1967:22842/1	60	-
chr12	22144979	22144980	A01177:42:HHKNYDSX3:1:1329:6741:30044/1	60	-
chr12	22194823	22194824	A01177:42:HHKNYDSX3:1:1519:28094:17707/1	60	+
chr12	22662998	22662999	A01177:42:HHKNYDSX3:2:1518:16776:19398	60	-
chr12	23101485	23101486	A01177:42:HHKNYDSX3:1:1530:1416:17159/1	60	-
chr12	23727145	23727146	A01177:42:HHKNYDSX3:1:1440:10972:1955	60	+
chr12	24307144	24307145	A01177:42:HHKNYDSX3:1:1516:11659:19742/1	60	-
chr12	24620214	24620215	A01177:42:HHKNYDSX3:1:1628:29441:32534	60	+
chr12	25317591	25317592	A01177:42:HHKNYDSX3:1:2160:2474:2143	60	+
chr12	26345364	26345365	A01177:42:HHKNYDSX3:1:1352:27272:10770	60	+
chr12	26910006	26910007	A01177:42:HHKNYDSX3:1:1532:30734:27038	60	+
chr12	27411336	27411337	A01177:42:HHKNYDSX3:1:2137:15808:13150	60	-
chr12	28260922	28260923	A01177:42:HHKNYDSX3:1:2570:13702:6997	60	-
chr12	28440717	28440718	A01177:42:HHKNYDSX3:1:1549:12834:19147	60	+
chr12	29153799	29153800	A01177:42:HHKNYDSX3:1:1364:31141:18192	60	-
chr12	29183393	29183394	A01177:42:HHKNYDSX3:1:2406:18403:20776	60	+
chr12	29196243	29196244	A01177:42:HHKNYDSX3:1:1236:7826:1485/1	60	+
chr12	29239035	29239036	A01177:42:HHKNYDSX3:1:2648:26259:17566	60	-
chr12	29287800	29287801	A01177:42:HHKNYDSX3:1:1101:32145:7529/1	60	+
chr12	29306023	29306024	A01177:42:HHKNYDSX3:1:2325:29577:35336	60	+
chr12	29953626	29953627	A01177:42:HHKNYDSX3:2:1278:6714:29528	60	+
chr12	30687917	30687918	A01177:42:HHKNYDSX3:1:1266:13657:16626/1	60	-
chr12	31017230	31017231	A01177:42:HHKNYDSX3:1:1140:20202:6668/1	60	-
chr12	31901257	31901258	A01177:42:HHKNYDSX3:1:1518:18548:32957/1	60	-
chr12	32214158	32214159	A01177:42:HHKNYDSX3:1:1643:22806:5666	60	-
chr12	32716537	32716538	A01177:42:HHKNYDSX3:1:1108:31602:16141	60	-
chr12	32922553	32922554	A01177:42:HHKNYDSX3:1:1513:20898:12978	60	+
chr12	33416306	33416307	A01177:42:HHKNYDSX3:2:1256:4716:10848	60	+
chr12	37995492	37995493	A01177:42:HHKNYDSX3:2:2109:25536:36260	60	+
chr12	39627568	39627569	A01177:42:HHKNYDSX3:2:2537:3595:33614	60	+
chr12	40682365	40682366	A01177:42:HHKNYDSX3:1:1619:3613:33270/1	60	+
chr12	42231611	42231612	A01177:42:HHKNYDSX3:1:1542:14009:22717/1	60	-
chr12	42356553	42356554	A01177:42:HHKNYDSX3:1:1108:17463:29825/1	60	-
chr12	42426357	42426358	A01177:42:HHKNYDSX3:1:1674:14959:30123	60	+
chr12	43771444	43771445	A01177:42:HHKNYDSX3:2:1210:15926:8500	60	-
chr12	44613085	44613086	A01177:42:HHKNYDSX3:1:1150:7003:34757/1	60	-
chr12	44713860	44713861	A01177:42:HHKNYDSX3:1:1656:8169:12571/1	60	+
chr12	45311141	45311142	A01177:42:HHKNYDSX3:1:1110:17842:11318/1	60	+
chr12	45783610	45783611	A01177:42:HHKNYDSX3:2:2507:26747:19225	60	-
chr12	45783611	45783612	A01177:42:HHKNYDSX3:1:1108:23249:30232/1	60	-
chr12	45799110	45799111	A01177:42:HHKNYDSX3:1:1472:20446:1924/1	60	+
chr12	45820991	45820992	A01177:42:HHKNYDSX3:1:2601:25500:29747	60	+
chr12	45837673	45837674	A01177:42:HHKNYDSX3:1:1617:11333:30577	60	+
chr12	46207083	46207084	A01177:42:HHKNYDSX3:2:1236:1922:6355	60	+
chr12	46396732	46396733	A01177:42:HHKNYDSX3:1:1616:30481:10003	60	-
chr12	47232380	47232381	A01177:42:HHKNYDSX3:1:1144:6479:13275/1	60	-
chr12	47696051	47696052	A01177:42:HHKNYDSX3:2:1226:31991:2691	60	-
chr12	48662705	48662706	A01177:42:HHKNYDSX3:2:2631:10556:1329	60	+
chr12	48677987	48677988	A01177:42:HHKNYDSX3:2:2553:31864:25770	60	+
chr12	48691874	48691875	A01177:42:HHKNYDSX3:1:1444:10583:34632/1	60	+
chr12	48699748	48699749	A01177:42:HHKNYDSX3:1:1135:27868:17002/1	60	+
chr12	48940923	48940924	A01177:42:HHKNYDSX3:1:1623:29071:13416	60	-
chr12	48953162	48953163	A01177:42:HHKNYDSX3:1:1213:1506:19069	60	+
chr12	49023296	49023297	A01177:42:HHKNYDSX3:1:1344:4770:4742/1	60	+
chr12	49023298	49023299	A01177:42:HHKNYDSX3:1:2539:16649:7936	60	+
chr12	49139542	49139543	A01177:42:HHKNYDSX3:1:1306:30472:10927	60	+
chr12	49143333	49143334	A01177:42:HHKNYDSX3:1:1517:10140:28698/1	60	-
chr12	49405847	49405848	A01177:42:HHKNYDSX3:1:2448:2428:20384	60	-
chr12	49426086	49426087	A01177:42:HHKNYDSX3:2:1306:16947:16783	60	-
chr12	49454446	49454447	A01177:42:HHKNYDSX3:1:2132:9923:6496	60	-
chr12	49645900	49645901	A01177:42:HHKNYDSX3:1:1118:6696:24142/1	60	+
chr12	49746550	49746551	A01177:42:HHKNYDSX3:1:1352:14262:26913/1	60	+
chr12	49759268	49759269	A01177:42:HHKNYDSX3:1:1567:10348:27586/1	60	+
chr12	50059239	50059240	A01177:42:HHKNYDSX3:1:1142:31458:30733/1	60	+
chr12	50649644	50649645	A01177:42:HHKNYDSX3:1:1515:5412:19194	60	-
chr12	50702767	50702768	A01177:42:HHKNYDSX3:2:1278:1904:19633	60	+
chr12	50706123	50706124	A01177:42:HHKNYDSX3:1:1172:9968:14309/1	60	-
chr12	50722164	50722165	A01177:42:HHKNYDSX3:2:1378:26594:27978	60	-
chr12	50816611	50816612	A01177:42:HHKNYDSX3:1:1266:19587:36636/1	60	-
chr12	50965110	50965111	A01177:42:HHKNYDSX3:1:1502:28709:26944/1	60	+
chr12	51013715	51013716	A01177:42:HHKNYDSX3:1:1166:8241:3865	60	+
chr12	51103286	51103287	A01177:42:HHKNYDSX3:2:2136:10511:14152	60	-
chr12	51121009	51121010	A01177:42:HHKNYDSX3:1:1427:28438:10723/1	60	+
chr12	51145599	51145600	A01177:42:HHKNYDSX3:1:1341:30996:11083/1	60	+
chr12	51687610	51687611	A01177:42:HHKNYDSX3:1:1257:17698:35086	60	-
chr12	52577400	52577401	A01177:42:HHKNYDSX3:1:1532:25852:27665/1	60	+
chr12	52622346	52622347	A01177:42:HHKNYDSX3:2:1175:11225:14544	60	-
chr12	53379475	53379476	A01177:42:HHKNYDSX3:1:1316:20672:27085/1	60	+
chr12	53456748	53456749	A01177:42:HHKNYDSX3:1:1249:6054:8844	60	+
chr12	53461363	53461364	A01177:42:HHKNYDSX3:1:1220:20518:20619/1	60	+
chr12	53559493	53559494	A01177:42:HHKNYDSX3:1:1316:8639:10817	60	-
chr12	53599668	53599669	A01177:42:HHKNYDSX3:1:1137:14805:7811/1	60	+
chr12	53671135	53671136	A01177:42:HHKNYDSX3:1:1147:5963:21026/1	60	-
chr12	53948158	53948159	A01177:42:HHKNYDSX3:1:1177:32958:14794/1	60	+
chr12	54341872	54341873	A01177:42:HHKNYDSX3:1:1128:12879:33223/1	60	-
chr12	54465617	54465618	A01177:42:HHKNYDSX3:1:1130:20274:14497/1	60	-
chr12	54507774	54507775	A01177:42:HHKNYDSX3:2:2131:17192:25473	60	-
chr12	55784864	55784865	A01177:42:HHKNYDSX3:1:1309:15167:31955/1	60	+
chr12	55906203	55906204	A01177:42:HHKNYDSX3:1:1115:8070:12367/1	60	+
chr12	56130064	56130065	A01177:42:HHKNYDSX3:1:1336:15284:1908/1	60	+
chr12	56251155	56251156	A01177:42:HHKNYDSX3:1:1161:22309:15984/1	60	+
chr12	56281582	56281583	A01177:42:HHKNYDSX3:1:1107:11415:6480/1	60	+
chr12	56307170	56307171	A01177:42:HHKNYDSX3:1:1278:28465:36041/1	60	+
chr12	56350288	56350289	A01177:42:HHKNYDSX3:1:1402:5132:16141	60	+
chr12	56424920	56424921	A01177:42:HHKNYDSX3:1:1457:9435:25066	60	-
chr12	56441595	56441596	A01177:42:HHKNYDSX3:1:1320:20157:13573	60	-
chr12	56615332	56615333	A01177:42:HHKNYDSX3:1:1119:9959:15201/1	60	+
chr12	56640062	56640063	A01177:42:HHKNYDSX3:1:1373:6063:2597/1	60	-
chr12	56668015	56668016	A01177:42:HHKNYDSX3:1:1312:17562:21167/1	60	-
chr12	56741774	56741775	A01177:42:HHKNYDSX3:1:1377:20193:26913/1	60	+
chr12	57098464	57098465	A01177:42:HHKNYDSX3:1:1309:13964:14967	60	-
chr12	57298415	57298416	A01177:42:HHKNYDSX3:2:1450:13006:11083	60	-
chr12	57324388	57324389	A01177:42:HHKNYDSX3:2:1254:9426:5697	60	-
chr12	57331186	57331187	A01177:42:HHKNYDSX3:1:1119:24406:12226	60	+
chr12	57340923	57340924	A01177:42:HHKNYDSX3:2:2529:7283:32205	60	-
chr12	57371879	57371880	A01177:42:HHKNYDSX3:1:2166:5439:9283	60	+
chr12	57538955	57538956	A01177:42:HHKNYDSX3:1:1428:9634:24972/1	60	-
chr12	57706639	57706640	A01177:42:HHKNYDSX3:1:1176:2627:32722/1	60	+
chr12	57779756	57779757	A01177:42:HHKNYDSX3:1:1219:14832:16814/1	60	-
chr12	62317015	62317016	A01177:42:HHKNYDSX3:1:1217:24939:14152/1	60	+
chr12	62386913	62386914	A01177:42:HHKNYDSX3:2:1604:10330:27618	60	+
chr12	63791270	63791271	A01177:42:HHKNYDSX3:1:1348:30129:10488	60	+
chr12	64484674	64484675	A01177:42:HHKNYDSX3:2:2477:20627:30514	60	-
chr12	64665485	64665486	A01177:42:HHKNYDSX3:1:1355:18132:16705/1	60	-
chr12	66127215	66127216	A01177:42:HHKNYDSX3:2:1110:31774:32064	60	-
chr12	66805631	66805632	A01177:42:HHKNYDSX3:2:1176:2284:19695	60	-
chr12	67120101	67120102	A01177:42:HHKNYDSX3:2:2466:15302:4507	60	-
chr12	68592797	68592798	A01177:42:HHKNYDSX3:1:2172:31141:24612	60	-
chr12	68663350	68663351	A01177:42:HHKNYDSX3:1:2109:25247:7388	60	+
chr12	68712038	68712039	A01177:42:HHKNYDSX3:2:2264:14100:18928	60	-
chr12	68732086	68732087	A01177:42:HHKNYDSX3:1:1235:26051:7435/1	60	+
chr12	69266957	69266958	A01177:42:HHKNYDSX3:1:1467:10836:2534/1	60	+
chr12	69534659	69534660	A01177:42:HHKNYDSX3:1:1232:19407:31939/1	60	+
chr12	69535133	69535134	A01177:42:HHKNYDSX3:1:1536:16224:14998	60	+
chr12	69750261	69750262	A01177:42:HHKNYDSX3:2:2301:15365:23594	60	-
chr12	69750263	69750264	A01177:42:HHKNYDSX3:2:1640:14488:6292	60	-
chr12	69794505	69794506	A01177:42:HHKNYDSX3:1:1128:22498:35415/1	60	+
chr12	69797146	69797147	A01177:42:HHKNYDSX3:1:1107:14687:1752/1	60	-
chr12	69888522	69888523	A01177:42:HHKNYDSX3:1:1105:16342:24251/1	60	+
chr12	70352083	70352084	A01177:42:HHKNYDSX3:1:1656:23981:9048/1	60	-
chr12	71248824	71248825	A01177:42:HHKNYDSX3:2:1311:10619:17597	60	+
chr12	71646882	71646883	A01177:42:HHKNYDSX3:1:1238:21983:34084/1	60	-
chr12	74199838	74199839	A01177:42:HHKNYDSX3:2:1671:24740:3349	60	+
chr12	74472792	74472793	A01177:42:HHKNYDSX3:1:1157:16080:19163/1	60	-
chr12	76067799	76067800	A01177:42:HHKNYDSX3:1:1139:11288:13307	60	+
chr12	76131604	76131605	A01177:42:HHKNYDSX3:2:1651:8684:35070	60	+
chr12	76547803	76547804	A01177:42:HHKNYDSX3:1:2308:2980:19492	60	+
chr12	78751380	78751381	A01177:42:HHKNYDSX3:1:1143:26666:33927/1	60	+
chr12	78778945	78778946	A01177:42:HHKNYDSX3:1:1150:14877:23062/1	60	+
chr12	79599894	79599895	A01177:42:HHKNYDSX3:1:1175:4878:36025/1	60	+
chr12	79805042	79805043	A01177:42:HHKNYDSX3:1:1323:15944:1892/1	60	+
chr12	79809668	79809669	A01177:42:HHKNYDSX3:1:1474:14380:36260	60	-
chr12	79824533	79824534	A01177:42:HHKNYDSX3:1:1206:25509:1141/1	60	+
chr12	79848962	79848963	A01177:42:HHKNYDSX3:1:1177:21884:7889/1	60	-
chr12	80143424	80143425	A01177:42:HHKNYDSX3:2:1530:26675:13808	60	+
chr12	82414564	82414565	A01177:42:HHKNYDSX3:1:1106:22453:14700	60	-
chr12	82432711	82432712	A01177:42:HHKNYDSX3:1:2624:2483:22357	60	-
chr12	82453981	82453982	A01177:42:HHKNYDSX3:2:1425:30400:30812	60	+
chr12	83504359	83504360	A01177:42:HHKNYDSX3:2:2339:24578:21919	60	-
chr12	85640698	85640699	A01177:42:HHKNYDSX3:1:1165:25789:17378/1	60	-
chr12	85792736	85792737	A01177:42:HHKNYDSX3:1:1356:6162:25222	60	+
chr12	87294170	87294171	A01177:42:HHKNYDSX3:2:2261:13304:26757	60	+
chr12	88114121	88114122	A01177:42:HHKNYDSX3:1:1153:5168:27195/1	60	+
chr12	92779635	92779636	A01177:42:HHKNYDSX3:1:1132:8097:30859/1	60	+
chr12	92837690	92837691	A01177:42:HHKNYDSX3:1:1435:17183:30091/1	60	+
chr12	92843586	92843587	A01177:42:HHKNYDSX3:1:1177:7934:17519/1	60	+
chr12	92850977	92850978	A01177:42:HHKNYDSX3:2:2546:1217:29121	60	-
chr12	92866752	92866753	A01177:42:HHKNYDSX3:1:1139:4345:29590/1	60	-
chr12	92872881	92872882	A01177:42:HHKNYDSX3:1:1228:21224:5807	60	+
chr12	94308974	94308975	A01177:42:HHKNYDSX3:1:1260:29035:34240/1	60	-
chr12	94389048	94389049	A01177:42:HHKNYDSX3:1:2627:30798:31031	60	+
chr12	95031088	95031089	A01177:42:HHKNYDSX3:1:1161:32642:30248/1	60	-
chr12	95273267	95273268	A01177:42:HHKNYDSX3:1:1105:6840:14027/1	60	-
chr12	95499659	95499660	A01177:42:HHKNYDSX3:1:1211:5177:23516	60	+
chr12	96273716	96273717	A01177:42:HHKNYDSX3:1:1175:8766:16078/1	60	+
chr12	96355207	96355208	A01177:42:HHKNYDSX3:1:1163:5575:7451/1	60	-
chr12	96561880	96561881	A01177:42:HHKNYDSX3:1:1544:1353:32581/1	60	-
chr12	98825166	98825167	A01177:42:HHKNYDSX3:1:1106:31584:15013/1	60	+
chr12	100364823	100364824	A01177:42:HHKNYDSX3:2:2467:26666:27759	60	-
chr12	102035904	102035905	A01177:42:HHKNYDSX3:1:1345:31503:19601/1	60	-
chr12	102693241	102693242	A01177:42:HHKNYDSX3:1:1538:27887:35133	60	-
chr12	102833974	102833975	A01177:42:HHKNYDSX3:2:1438:18258:28385	60	-
chr12	103671469	103671470	A01177:42:HHKNYDSX3:1:1126:7111:15875	60	+
chr12	103953230	103953231	A01177:42:HHKNYDSX3:1:1462:14425:34209/1	60	-
chr12	104629743	104629744	A01177:42:HHKNYDSX3:2:1220:29821:19539	60	+
chr12	105118373	105118374	A01177:42:HHKNYDSX3:1:1476:16993:4679/1	60	-
chr12	106830838	106830839	A01177:42:HHKNYDSX3:1:2504:22182:17801	60	-
chr12	107024121	107024122	A01177:42:HHKNYDSX3:1:1110:21847:12868/1	60	+
chr12	107209601	107209602	A01177:42:HHKNYDSX3:2:1242:27344:24643	60	-
chr12	107738125	107738126	A01177:42:HHKNYDSX3:2:1166:26494:35853	60	-
chr12	108667794	108667795	A01177:42:HHKNYDSX3:1:1678:10167:23860	60	+
chr12	108789336	108789337	A01177:42:HHKNYDSX3:2:1676:32081:28275	60	-
chr12	109590017	109590018	A01177:42:HHKNYDSX3:2:1438:20627:35117	60	-
chr12	109907032	109907033	A01177:42:HHKNYDSX3:1:1202:16459:20635/1	60	+
chr12	109912514	109912515	A01177:42:HHKNYDSX3:1:1155:31078:32831/1	60	-
chr12	109976149	109976150	A01177:42:HHKNYDSX3:1:1168:28113:11537	60	+
chr12	110163335	110163336	A01177:42:HHKNYDSX3:2:1549:29559:16673	60	-
chr12	110207899	110207900	A01177:42:HHKNYDSX3:1:1235:26133:18944/1	60	+
chr12	110360454	110360455	A01177:42:HHKNYDSX3:1:2675:19976:35117	60	+
chr12	110437514	110437515	A01177:42:HHKNYDSX3:1:2201:11107:6417	60	-
chr12	110474222	110474223	A01177:42:HHKNYDSX3:2:1340:18331:1861	60	-
chr12	110490203	110490204	A01177:42:HHKNYDSX3:1:2338:6506:26412	60	+
chr12	110678739	110678740	A01177:42:HHKNYDSX3:2:1178:20030:25160	60	-
chr12	112269991	112269992	A01177:42:HHKNYDSX3:1:2644:5918:34976	60	-
chr12	112270802	112270803	A01177:42:HHKNYDSX3:1:1655:23149:3317/1	60	+
chr12	112368983	112368984	A01177:42:HHKNYDSX3:1:2641:21585:8970	60	+
chr12	112539218	112539219	A01177:42:HHKNYDSX3:2:2476:4092:10802	60	+
chr12	113256595	113256596	A01177:42:HHKNYDSX3:2:2327:19886:17174	60	+
chr12	113312075	113312076	A01177:42:HHKNYDSX3:1:2540:17734:4961	60	+
chr12	114148566	114148567	A01177:42:HHKNYDSX3:1:1365:5773:14215/1	60	+
chr12	116011656	116011657	A01177:42:HHKNYDSX3:1:2450:4336:22623	60	-
chr12	116018836	116018837	A01177:42:HHKNYDSX3:2:1508:2772:27993	60	-
chr12	116120408	116120409	A01177:42:HHKNYDSX3:1:1108:29125:8750/1	60	-
chr12	116125737	116125738	A01177:42:HHKNYDSX3:2:1617:28420:11694	60	-
chr12	116216478	116216479	A01177:42:HHKNYDSX3:2:2264:19081:28056	60	+
chr12	116255169	116255170	A01177:42:HHKNYDSX3:1:1442:1832:14278	60	+
chr12	116684828	116684829	A01177:42:HHKNYDSX3:1:1330:31250:26960	60	-
chr12	116730804	116730805	A01177:42:HHKNYDSX3:1:1128:16586:36511/1	60	-
chr12	117308691	117308692	A01177:42:HHKNYDSX3:1:2166:17580:7232	60	-
chr12	118170684	118170685	A01177:42:HHKNYDSX3:1:1255:12481:33724	60	+
chr12	118191279	118191280	A01177:42:HHKNYDSX3:1:1128:19126:2957/1	60	+
chr12	119720289	119720290	A01177:42:HHKNYDSX3:1:2342:8106:32002	60	-
chr12	120253116	120253117	A01177:42:HHKNYDSX3:1:1113:14398:31187	60	+
chr12	120466336	120466337	A01177:42:HHKNYDSX3:1:1653:11460:9784	60	-
chr12	120501496	120501497	A01177:42:HHKNYDSX3:1:1133:15881:16094/1	60	-
chr12	120790197	120790198	A01177:42:HHKNYDSX3:1:1134:8458:21214/1	60	-
chr12	120808975	120808976	A01177:42:HHKNYDSX3:1:1135:24623:24001	60	-
chr12	120809778	120809779	A01177:42:HHKNYDSX3:1:1223:10728:24361/1	60	-
chr12	120811362	120811363	A01177:42:HHKNYDSX3:2:1359:20392:25723	60	+
chr12	120848130	120848131	A01177:42:HHKNYDSX3:1:1520:31801:30420/1	60	-
chr12	120866277	120866278	A01177:42:HHKNYDSX3:1:1144:2492:36057/1	60	+
chr12	120973694	120973695	A01177:42:HHKNYDSX3:1:2510:7789:24878	60	+
chr12	121378442	121378443	A01177:42:HHKNYDSX3:1:2603:15022:5619	60	-
chr12	121446471	121446472	A01177:42:HHKNYDSX3:2:1110:22001:21433	60	+
chr12	121447630	121447631	A01177:42:HHKNYDSX3:1:1358:15374:16877	60	-
chr12	121458197	121458198	A01177:42:HHKNYDSX3:1:1473:31539:35164	60	-
chr12	121638143	121638144	A01177:42:HHKNYDSX3:2:1534:1705:13463	60	+
chr12	121784760	121784761	A01177:42:HHKNYDSX3:1:1523:2691:26694/1	60	+
chr12	121910896	121910897	A01177:42:HHKNYDSX3:1:1331:13774:30201/1	60	-
chr12	122090701	122090702	A01177:42:HHKNYDSX3:1:1503:3730:32127/1	60	-
chr12	122111176	122111177	A01177:42:HHKNYDSX3:1:1120:23863:2832/1	60	+
chr12	122215800	122215801	A01177:42:HHKNYDSX3:2:2364:8440:10567	60	-
chr12	122283895	122283896	A01177:42:HHKNYDSX3:1:1274:29857:29590/1	60	-
chr12	122483343	122483344	A01177:42:HHKNYDSX3:1:1168:23384:27461	60	-
chr12	122511779	122511780	A01177:42:HHKNYDSX3:1:1449:25337:19163/1	60	-
chr12	122521437	122521438	A01177:42:HHKNYDSX3:1:2329:21549:11757	60	-
chr12	122540869	122540870	A01177:42:HHKNYDSX3:2:2431:24876:28510	60	-
chr12	122561790	122561791	A01177:42:HHKNYDSX3:1:1147:5511:37027/1	60	+
chr12	122569261	122569262	A01177:42:HHKNYDSX3:1:2362:30445:8375	60	-
chr12	122577607	122577608	A01177:42:HHKNYDSX3:1:1677:29921:18458	60	+
chr12	122628026	122628027	A01177:42:HHKNYDSX3:1:1605:11125:37012	60	-
chr12	122804030	122804031	A01177:42:HHKNYDSX3:1:2371:32136:16658	60	+
chr12	122882657	122882658	A01177:42:HHKNYDSX3:2:1437:5918:16689	60	+
chr12	123038206	123038207	A01177:42:HHKNYDSX3:1:1561:6253:2550/1	60	+
chr12	123178081	123178082	A01177:42:HHKNYDSX3:1:1151:20039:2440/1	60	-
chr12	123229203	123229204	A01177:42:HHKNYDSX3:1:1210:9878:17879/1	60	-
chr12	123367701	123367702	A01177:42:HHKNYDSX3:2:1232:22345:26224	60	-
chr12	125127448	125127449	A01177:42:HHKNYDSX3:2:1628:17011:26944	60	-
chr12	126933309	126933310	A01177:42:HHKNYDSX3:1:1257:7021:27837/1	60	+
chr12	129235529	129235530	A01177:42:HHKNYDSX3:1:1253:6036:7091/1	60	-
chr12	129590025	129590026	A01177:42:HHKNYDSX3:1:1339:16405:31187/1	60	-
chr12	130790343	130790344	A01177:42:HHKNYDSX3:1:1254:26295:20008/1	60	+
chr12	130799499	130799500	A01177:42:HHKNYDSX3:2:1215:14452:19820	60	-
chr12	131789809	131789810	A01177:42:HHKNYDSX3:1:1424:20184:27179/1	60	-
chr12	131809471	131809472	A01177:42:HHKNYDSX3:1:2177:25012:10989	60	+
chr12	131965406	131965407	A01177:42:HHKNYDSX3:1:1325:12888:24032/1	60	-
chr12	131968397	131968398	A01177:42:HHKNYDSX3:1:1531:18683:9862	60	+
chr12	131986294	131986295	A01177:42:HHKNYDSX3:1:1560:16152:35039	60	-
chr12	131996145	131996146	A01177:42:HHKNYDSX3:2:1203:31331:2018	60	+
chr12	132056459	132056460	A01177:42:HHKNYDSX3:1:1346:16523:6308/1	60	+
chr12	132655791	132655792	A01177:42:HHKNYDSX3:1:1273:15121:29716/1	60	+
chr12	132681078	132681079	A01177:42:HHKNYDSX3:2:1502:9715:23140	60	+
chr12	133043086	133043087	A01177:42:HHKNYDSX3:1:1304:9372:29152/1	60	-
chr12	133186731	133186732	A01177:42:HHKNYDSX3:1:1131:4363:14779/1	60	-
chr12	133215864	133215865	A01177:42:HHKNYDSX3:1:2274:28519:1282	60	+
chr13	19710528	19710529	A01177:42:HHKNYDSX3:1:1129:28646:19664/1	60	+
chr13	19723032	19723033	A01177:42:HHKNYDSX3:1:2428:18683:11772	60	+
chr13	19847766	19847767	A01177:42:HHKNYDSX3:1:1471:24532:32894	60	-
chr13	19978511	19978512	A01177:42:HHKNYDSX3:1:2501:19244:3756	60	-
chr13	20002388	20002389	A01177:42:HHKNYDSX3:1:1323:16776:4805/1	60	+
chr13	20053573	20053574	A01177:42:HHKNYDSX3:2:2606:19388:23735	60	+
chr13	20861540	20861541	A01177:42:HHKNYDSX3:2:2104:32027:17910	60	+
chr13	21418012	21418013	A01177:42:HHKNYDSX3:2:2420:6741:20713	60	+
chr13	22232716	22232717	A01177:42:HHKNYDSX3:2:1562:2980:17989	60	-
chr13	23865169	23865170	A01177:42:HHKNYDSX3:1:1364:8675:32769/1	60	+
chr13	24204313	24204314	A01177:42:HHKNYDSX3:2:1517:31774:9987	60	-
chr13	24545749	24545750	A01177:42:HHKNYDSX3:1:1229:20482:15953	60	+
chr13	24884061	24884062	A01177:42:HHKNYDSX3:1:1267:30120:14669/1	60	-
chr13	25324580	25324581	A01177:42:HHKNYDSX3:1:1147:26042:6699/1	60	+
chr13	26383940	26383941	A01177:42:HHKNYDSX3:1:1207:17219:18724/1	60	-
chr13	26612823	26612824	A01177:42:HHKNYDSX3:2:2633:20699:23719	60	-
chr13	26612824	26612825	A01177:42:HHKNYDSX3:1:1151:6497:35196	60	-
chr13	27097219	27097220	A01177:42:HHKNYDSX3:2:1468:26494:9204	60	-
chr13	27576854	27576855	A01177:42:HHKNYDSX3:1:1364:30201:24768/1	60	-
chr13	27749385	27749386	A01177:42:HHKNYDSX3:1:1137:30590:32612/1	60	+
chr13	28371869	28371870	A01177:42:HHKNYDSX3:1:1341:16767:12712/1	60	+
chr13	28371870	28371871	A01177:42:HHKNYDSX3:1:2152:29306:28604	60	+
chr13	28371871	28371872	A01177:42:HHKNYDSX3:1:1537:17083:3364	60	+
chr13	28431933	28431934	A01177:42:HHKNYDSX3:1:1262:15989:18724/1	60	-
chr13	28484813	28484814	A01177:42:HHKNYDSX3:1:1140:2230:30937/1	60	+
chr13	29535677	29535678	A01177:42:HHKNYDSX3:1:1126:24026:28228/1	60	+
chr13	29535679	29535680	A01177:42:HHKNYDSX3:1:2253:3441:17190	60	+
chr13	29845501	29845502	A01177:42:HHKNYDSX3:1:1447:24406:31360/1	60	+
chr13	29986783	29986784	A01177:42:HHKNYDSX3:1:2675:9869:12727	60	-
chr13	30282032	30282033	A01177:42:HHKNYDSX3:1:1242:13250:11663/1	60	-
chr13	30881962	30881963	A01177:42:HHKNYDSX3:1:1609:23538:28291/1	60	+
chr13	32380009	32380010	A01177:42:HHKNYDSX3:2:1442:17454:3098	60	-
chr13	32518480	32518481	A01177:42:HHKNYDSX3:2:2532:4761:25207	60	-
chr13	32699582	32699583	A01177:42:HHKNYDSX3:1:1251:10357:32142/1	60	+
chr13	33042378	33042379	A01177:42:HHKNYDSX3:1:1446:25925:30107	60	-
chr13	33893971	33893972	A01177:42:HHKNYDSX3:2:1373:29496:9330	60	+
chr13	35042590	35042591	A01177:42:HHKNYDSX3:1:1374:20971:8656/1	60	+
chr13	37816233	37816234	A01177:42:HHKNYDSX3:1:2468:31439:15765	60	+
chr13	40751873	40751874	A01177:42:HHKNYDSX3:2:2351:20808:4617	60	-
chr13	41165701	41165702	A01177:42:HHKNYDSX3:1:1202:16947:9204	60	+
chr13	41330018	41330019	A01177:42:HHKNYDSX3:1:1223:28754:1846/1	60	-
chr13	41717855	41717856	A01177:42:HHKNYDSX3:1:1177:28456:34240/1	60	-
chr13	41825558	41825559	A01177:42:HHKNYDSX3:2:2464:16649:3051	60	-
chr13	42311811	42311812	A01177:42:HHKNYDSX3:1:1263:8603:24220	60	-
chr13	45205811	45205812	A01177:42:HHKNYDSX3:1:1425:27932:36777/1	60	+
chr13	45258273	45258274	A01177:42:HHKNYDSX3:2:1675:27434:7482	60	-
chr13	45514703	45514704	A01177:42:HHKNYDSX3:1:2460:16957:35462	60	+
chr13	46311270	46311271	A01177:42:HHKNYDSX3:2:1417:25256:23657	60	-
chr13	46504979	46504980	A01177:42:HHKNYDSX3:2:1553:16025:16908	60	-
chr13	46670063	46670064	A01177:42:HHKNYDSX3:1:1150:9742:13761/1	60	-
chr13	46736015	46736016	A01177:42:HHKNYDSX3:2:2359:7898:2362	60	-
chr13	47662210	47662211	A01177:42:HHKNYDSX3:1:1573:32154:6261/1	60	+
chr13	48129314	48129315	A01177:42:HHKNYDSX3:1:1605:32262:7952	60	-
chr13	48186187	48186188	A01177:42:HHKNYDSX3:1:1429:21766:1830	60	+
chr13	48259695	48259696	A01177:42:HHKNYDSX3:1:1203:14235:10144/1	60	-
chr13	48324577	48324578	A01177:42:HHKNYDSX3:1:1205:24089:8265/1	60	+
chr13	48343782	48343783	A01177:42:HHKNYDSX3:1:1628:25030:27430	60	+
chr13	48374562	48374563	A01177:42:HHKNYDSX3:2:2204:2085:5572	60	+
chr13	48381147	48381148	A01177:42:HHKNYDSX3:1:1643:23854:21418	60	+
chr13	49264258	49264259	A01177:42:HHKNYDSX3:1:2217:24108:24173	60	+
chr13	49491373	49491374	A01177:42:HHKNYDSX3:1:1459:14733:25942/1	60	+
chr13	50026779	50026780	A01177:42:HHKNYDSX3:2:2277:19144:32643	60	-
chr13	50072765	50072766	A01177:42:HHKNYDSX3:2:1242:7645:21684	60	-
chr13	50436102	50436103	A01177:42:HHKNYDSX3:1:1317:17815:22983/1	60	+
chr13	50933350	50933351	A01177:42:HHKNYDSX3:1:2134:6967:33442	60	+
chr13	50949934	50949935	A01177:42:HHKNYDSX3:1:2435:17381:28275	60	+
chr13	51436282	51436283	A01177:42:HHKNYDSX3:1:1637:16884:13103/1	60	+
chr13	52420772	52420773	A01177:42:HHKNYDSX3:1:1607:14597:22138/1	60	-
chr13	55688978	55688979	A01177:42:HHKNYDSX3:2:1572:7690:11365	60	-
chr13	58020080	58020081	A01177:42:HHKNYDSX3:1:1247:29234:29450/1	60	-
chr13	59873202	59873203	A01177:42:HHKNYDSX3:1:1170:18656:20337/1	60	+
chr13	59915868	59915869	A01177:42:HHKNYDSX3:1:1319:32127:16172/1	60	+
chr13	59969978	59969979	A01177:42:HHKNYDSX3:2:1333:2275:33082	60	+
chr13	59978643	59978644	A01177:42:HHKNYDSX3:1:2165:4842:18521	60	+
chr13	60405353	60405354	A01177:42:HHKNYDSX3:1:1127:32452:2613	60	-
chr13	60456587	60456588	A01177:42:HHKNYDSX3:1:1110:9860:14747/1	60	+
chr13	60484655	60484656	A01177:42:HHKNYDSX3:1:1325:7591:35712/1	60	-
chr13	61254940	61254941	A01177:42:HHKNYDSX3:1:1535:9118:17221	60	-
chr13	61899006	61899007	A01177:42:HHKNYDSX3:1:1121:14344:35289/1	60	+
chr13	62167460	62167461	A01177:42:HHKNYDSX3:1:2566:24451:28682	60	-
chr13	62736227	62736228	A01177:42:HHKNYDSX3:2:1175:29378:9095	60	-
chr13	63207167	63207168	A01177:42:HHKNYDSX3:2:2556:25699:6762	60	-
chr13	63251408	63251409	A01177:42:HHKNYDSX3:1:1360:13928:21950/1	60	+
chr13	64024737	64024738	A01177:42:HHKNYDSX3:2:2611:2880:23829	60	-
chr13	64154672	64154673	A01177:42:HHKNYDSX3:1:1535:4770:27696	60	+
chr13	64183412	64183413	A01177:42:HHKNYDSX3:1:1426:5755:19601	60	+
chr13	64438577	64438578	A01177:42:HHKNYDSX3:1:2138:4164:33317	60	-
chr13	64541731	64541732	A01177:42:HHKNYDSX3:2:2344:11831:17127	60	-
chr13	65924200	65924201	A01177:42:HHKNYDSX3:1:1473:9661:4914	60	+
chr13	66499683	66499684	A01177:42:HHKNYDSX3:1:1130:14913:30921/1	60	-
chr13	66795229	66795230	A01177:42:HHKNYDSX3:1:1437:18855:7435/1	60	+
chr13	67502960	67502961	A01177:42:HHKNYDSX3:1:1262:5059:1235/1	60	+
chr13	67655383	67655384	A01177:42:HHKNYDSX3:2:1461:9444:4633	60	+
chr13	68162856	68162857	A01177:42:HHKNYDSX3:1:1249:30553:29356/1	60	-
chr13	68569102	68569103	A01177:42:HHKNYDSX3:1:1120:19307:37027/1	60	+
chr13	68607829	68607830	A01177:42:HHKNYDSX3:1:1560:19569:32315/1	60	+
chr13	68815574	68815575	A01177:42:HHKNYDSX3:2:2240:24876:27070	60	-
chr13	69302047	69302048	A01177:42:HHKNYDSX3:1:1270:23005:31657/1	60	-
chr13	69454680	69454681	A01177:42:HHKNYDSX3:2:1267:1570:6621	60	+
chr13	69568864	69568865	A01177:42:HHKNYDSX3:1:1643:5276:2738/1	60	+
chr13	69971990	69971991	A01177:42:HHKNYDSX3:2:1335:16830:36432	60	+
chr13	70959146	70959147	A01177:42:HHKNYDSX3:1:1412:4399:33692/1	60	-
chr13	71349783	71349784	A01177:42:HHKNYDSX3:2:1630:1181:5729	60	-
chr13	72482269	72482270	A01177:42:HHKNYDSX3:2:1230:26503:35806	60	+
chr13	72932406	72932407	A01177:42:HHKNYDSX3:1:1274:10474:36949/1	60	-
chr13	75356441	75356442	A01177:42:HHKNYDSX3:2:1639:14705:26991	60	+
chr13	76775009	76775010	A01177:42:HHKNYDSX3:1:2611:22833:19366	60	-
chr13	77162167	77162168	A01177:42:HHKNYDSX3:1:1306:20473:18756/1	60	-
chr13	77187212	77187213	A01177:42:HHKNYDSX3:1:1157:28266:11271/1	60	-
chr13	77281289	77281290	A01177:42:HHKNYDSX3:1:1132:15411:20134	60	-
chr13	80319765	80319766	A01177:42:HHKNYDSX3:2:2308:25446:15060	60	-
chr13	81448922	81448923	A01177:42:HHKNYDSX3:1:1330:1434:6825	60	-
chr13	83935990	83935991	A01177:42:HHKNYDSX3:1:2447:7328:9455	60	+
chr13	85386401	85386402	A01177:42:HHKNYDSX3:1:1307:3531:9768/1	60	+
chr13	85542739	85542740	A01177:42:HHKNYDSX3:1:1207:28718:11083	60	-
chr13	85560850	85560851	A01177:42:HHKNYDSX3:1:1135:6361:21903	60	-
chr13	85624835	85624836	A01177:42:HHKNYDSX3:1:1147:24975:11146/1	60	+
chr13	85803769	85803770	A01177:42:HHKNYDSX3:1:1373:30074:14747/1	60	+
chr13	86439098	86439099	A01177:42:HHKNYDSX3:1:1633:1262:18771/1	60	-
chr13	86548594	86548595	A01177:42:HHKNYDSX3:2:1529:3143:32518	60	-
chr13	86779445	86779446	A01177:42:HHKNYDSX3:1:1512:20229:22905/1	60	-
chr13	86808862	86808863	A01177:42:HHKNYDSX3:2:1249:22381:22247	60	+
chr13	86866862	86866863	A01177:42:HHKNYDSX3:1:1138:7220:35571/1	60	+
chr13	88709988	88709989	A01177:42:HHKNYDSX3:2:1309:16514:11365	60	+
chr13	88832662	88832663	A01177:42:HHKNYDSX3:1:1168:19660:25144	60	-
chr13	90078077	90078078	A01177:42:HHKNYDSX3:1:1312:14380:8077	60	+
chr13	94690176	94690177	A01177:42:HHKNYDSX3:1:1276:18403:18051	60	+
chr13	95233576	95233577	A01177:42:HHKNYDSX3:1:1225:32687:7686	60	-
chr13	95518957	95518958	A01177:42:HHKNYDSX3:1:1109:5891:7498/1	60	+
chr13	98924367	98924368	A01177:42:HHKNYDSX3:1:1419:30156:21934/1	60	+
chr13	98995314	98995315	A01177:42:HHKNYDSX3:1:1566:16260:11772/1	60	-
chr13	99257699	99257700	A01177:42:HHKNYDSX3:1:1211:6578:5588/1	60	-
chr13	99773039	99773040	A01177:42:HHKNYDSX3:1:1153:26558:20149/1	60	+
chr13	100201921	100201922	A01177:42:HHKNYDSX3:1:1327:31006:20682/1	60	+
chr13	104383592	104383593	A01177:42:HHKNYDSX3:2:1462:26874:28494	60	-
chr13	105141429	105141430	A01177:42:HHKNYDSX3:1:2273:12337:13088	60	-
chr13	106379458	106379459	A01177:42:HHKNYDSX3:1:2439:12735:11115	60	+
chr13	106980653	106980654	A01177:42:HHKNYDSX3:2:1104:4435:9048	60	-
chr13	108429108	108429109	A01177:42:HHKNYDSX3:2:2557:21513:10661	60	-
chr13	111246918	111246919	A01177:42:HHKNYDSX3:1:1402:11351:10066/1	60	-
chr13	111637628	111637629	A01177:42:HHKNYDSX3:1:1106:14832:12179/1	60	-
chr13	113478508	113478509	A01177:42:HHKNYDSX3:1:1121:21829:12680/1	60	-
chr14	20349082	20349083	A01177:42:HHKNYDSX3:1:1323:25789:20823/1	60	+
chr14	20399009	20399010	A01177:42:HHKNYDSX3:1:1105:19831:13823/1	60	-
chr14	20471888	20471889	A01177:42:HHKNYDSX3:1:1233:29197:27978/1	60	+
chr14	21236976	21236977	A01177:42:HHKNYDSX3:2:1312:30517:15201	60	-
chr14	21264885	21264886	A01177:42:HHKNYDSX3:1:1144:18222:7936/1	60	-
chr14	22161996	22161997	A01177:42:HHKNYDSX3:1:1106:7292:2378	60	+
chr14	23086047	23086048	A01177:42:HHKNYDSX3:1:1143:9435:34084/1	60	+
chr14	24067571	24067572	A01177:42:HHKNYDSX3:1:1163:1443:13041/1	60	+
chr14	24238113	24238114	A01177:42:HHKNYDSX3:1:1402:3468:34898/1	60	+
chr14	24922468	24922469	A01177:42:HHKNYDSX3:1:1277:21423:6214/1	60	-
chr14	25877870	25877871	A01177:42:HHKNYDSX3:1:1110:10077:13432	60	-
chr14	26571078	26571079	A01177:42:HHKNYDSX3:1:1147:29912:27680/1	60	+
chr14	26679233	26679234	A01177:42:HHKNYDSX3:1:1205:17201:7420/1	60	+
chr14	27300543	27300544	A01177:42:HHKNYDSX3:2:2340:32407:30592	60	+
chr14	30602666	30602667	A01177:42:HHKNYDSX3:1:1161:24415:19820/1	60	+
chr14	30733498	30733499	A01177:42:HHKNYDSX3:1:1101:17128:19914/1	60	+
chr14	31102073	31102074	A01177:42:HHKNYDSX3:1:1377:21558:12493/1	60	+
chr14	31388756	31388757	A01177:42:HHKNYDSX3:1:1129:12192:4006	60	+
chr14	34778691	34778692	A01177:42:HHKNYDSX3:1:1444:32868:30984/1	60	-
chr14	34824431	34824432	A01177:42:HHKNYDSX3:1:1137:29821:25645	60	+
chr14	35029537	35029538	A01177:42:HHKNYDSX3:1:1351:21811:21136/1	60	+
chr14	35224469	35224470	A01177:42:HHKNYDSX3:2:1520:6714:22420	60	+
chr14	35251077	35251078	A01177:42:HHKNYDSX3:1:1342:7392:33614/1	60	-
chr14	35256144	35256145	A01177:42:HHKNYDSX3:2:1101:19931:20259	60	+
chr14	35440996	35440997	A01177:42:HHKNYDSX3:2:1376:21160:8077	60	-
chr14	35585121	35585122	A01177:42:HHKNYDSX3:2:1328:17056:12806	60	+
chr14	35631850	35631851	A01177:42:HHKNYDSX3:1:1227:21088:24392/1	60	+
chr14	35835098	35835099	A01177:42:HHKNYDSX3:1:1269:8305:8860	60	-
chr14	35880863	35880864	A01177:42:HHKNYDSX3:1:1124:10917:11475/1	60	+
chr14	36315972	36315973	A01177:42:HHKNYDSX3:1:1542:25147:13510	60	-
chr14	36726777	36726778	A01177:42:HHKNYDSX3:1:1556:11324:19977/1	60	+
chr14	37056174	37056175	A01177:42:HHKNYDSX3:2:1204:32615:3991	60	+
chr14	37864328	37864329	A01177:42:HHKNYDSX3:1:1321:16721:3458/1	60	-
chr14	38081961	38081962	A01177:42:HHKNYDSX3:1:1528:15203:32017/1	60	+
chr14	44965795	44965796	A01177:42:HHKNYDSX3:1:2133:28682:10770	60	+
chr14	45011240	45011241	A01177:42:HHKNYDSX3:1:1249:6650:17519/1	60	-
chr14	45187263	45187264	A01177:42:HHKNYDSX3:1:1213:8739:7921/1	60	+
chr14	45204658	45204659	A01177:42:HHKNYDSX3:2:1310:11496:33896	60	-
chr14	49434708	49434709	A01177:42:HHKNYDSX3:2:2263:19678:15499	60	-
chr14	49650855	49650856	A01177:42:HHKNYDSX3:1:2162:26747:18129	60	+
chr14	49789696	49789697	A01177:42:HHKNYDSX3:1:1178:6696:20791	60	+
chr14	50301055	50301056	A01177:42:HHKNYDSX3:1:1158:6569:7858/1	60	-
chr14	50487676	50487677	A01177:42:HHKNYDSX3:1:1238:7355:13604	60	-
chr14	50632066	50632067	A01177:42:HHKNYDSX3:1:1122:4544:19977/1	60	-
chr14	51395070	51395071	A01177:42:HHKNYDSX3:1:1546:11812:29590/1	60	+
chr14	51995853	51995854	A01177:42:HHKNYDSX3:2:1676:14091:14372	60	-
chr14	52543064	52543065	A01177:42:HHKNYDSX3:1:1139:23475:11835/1	60	-
chr14	52642873	52642874	A01177:42:HHKNYDSX3:1:1159:19434:20055/1	60	+
chr14	52642875	52642876	A01177:42:HHKNYDSX3:1:2239:27697:11224	60	+
chr14	52653312	52653313	A01177:42:HHKNYDSX3:1:1210:5764:16517/1	60	-
chr14	52659441	52659442	A01177:42:HHKNYDSX3:1:1263:13901:34084/1	60	-
chr14	52726506	52726507	A01177:42:HHKNYDSX3:1:1207:14977:7858/1	60	-
chr14	53084448	53084449	A01177:42:HHKNYDSX3:2:1242:23818:9987	60	+
chr14	53098211	53098212	A01177:42:HHKNYDSX3:1:1112:19714:9392/1	60	-
chr14	53657269	53657270	A01177:42:HHKNYDSX3:2:1576:25364:23813	60	-
chr14	54947054	54947055	A01177:42:HHKNYDSX3:1:1123:3486:24189/1	60	+
chr14	54976487	54976488	A01177:42:HHKNYDSX3:2:1367:29559:22654	60	-
chr14	55320276	55320277	A01177:42:HHKNYDSX3:1:1257:3875:6104/1	60	+
chr14	55600603	55600604	A01177:42:HHKNYDSX3:1:1638:18909:16830/1	60	+
chr14	55652760	55652761	A01177:42:HHKNYDSX3:1:1362:15989:34194/1	60	-
chr14	56079980	56079981	A01177:42:HHKNYDSX3:2:2171:15646:22795	60	+
chr14	56184523	56184524	A01177:42:HHKNYDSX3:1:1225:23773:24158/1	60	+
chr14	56610750	56610751	A01177:42:HHKNYDSX3:1:1143:11171:9408/1	60	-
chr14	58274722	58274723	A01177:42:HHKNYDSX3:2:2509:30870:29121	60	-
chr14	58327874	58327875	A01177:42:HHKNYDSX3:1:1158:23547:19539/1	60	+
chr14	58563572	58563573	A01177:42:HHKNYDSX3:1:1141:9127:4460	60	-
chr14	60087928	60087929	A01177:42:HHKNYDSX3:1:1161:24460:33959/1	60	-
chr14	60144203	60144204	A01177:42:HHKNYDSX3:2:1262:20726:6668	60	-
chr14	60161337	60161338	A01177:42:HHKNYDSX3:1:1242:18765:31704/1	60	+
chr14	62452570	62452571	A01177:42:HHKNYDSX3:2:1177:10963:32095	60	+
chr14	62974930	62974931	A01177:42:HHKNYDSX3:1:1117:8079:27445/1	60	-
chr14	63394741	63394742	A01177:42:HHKNYDSX3:1:1360:22715:22357/1	60	-
chr14	63475996	63475997	A01177:42:HHKNYDSX3:1:1368:10239:20760/1	60	-
chr14	64435044	64435045	A01177:42:HHKNYDSX3:1:1362:25364:26381/1	60	-
chr14	65095390	65095391	A01177:42:HHKNYDSX3:1:1259:24261:19711/1	60	+
chr14	66639935	66639936	A01177:42:HHKNYDSX3:1:1123:27534:9095/1	60	-
chr14	66697474	66697475	A01177:42:HHKNYDSX3:1:1178:14326:11522/1	60	+
chr14	66928011	66928012	A01177:42:HHKNYDSX3:1:1159:27534:19460/1	60	-
chr14	67280621	67280622	A01177:42:HHKNYDSX3:1:1102:15085:32910/1	60	+
chr14	67838665	67838666	A01177:42:HHKNYDSX3:1:1145:28194:5791/1	60	+
chr14	68009758	68009759	A01177:42:HHKNYDSX3:1:1465:18927:26663	60	+
chr14	68163360	68163361	A01177:42:HHKNYDSX3:1:1464:17770:8375/1	60	+
chr14	68251336	68251337	A01177:42:HHKNYDSX3:1:1121:26612:9126/1	60	-
chr14	69080837	69080838	A01177:42:HHKNYDSX3:2:1559:29161:31767	60	+
chr14	69702543	69702544	A01177:42:HHKNYDSX3:2:2437:13367:1595	60	+
chr14	70739017	70739018	A01177:42:HHKNYDSX3:1:1252:29261:25895/1	60	-
chr14	70929783	70929784	A01177:42:HHKNYDSX3:1:1177:27633:8171/1	60	-
chr14	70951860	70951861	A01177:42:HHKNYDSX3:1:1151:32949:32784/1	60	+
chr14	70992743	70992744	A01177:42:HHKNYDSX3:1:1126:13096:19852/1	60	-
chr14	70997899	70997900	A01177:42:HHKNYDSX3:2:1249:31114:13667	60	-
chr14	71061237	71061238	A01177:42:HHKNYDSX3:1:1136:29939:26537	60	-
chr14	71497058	71497059	A01177:42:HHKNYDSX3:1:1217:22797:23218/1	60	-
chr14	71711184	71711185	A01177:42:HHKNYDSX3:1:1126:7428:7560/1	60	+
chr14	73296048	73296049	A01177:42:HHKNYDSX3:1:1113:6036:18114/1	60	+
chr14	73434573	73434574	A01177:42:HHKNYDSX3:1:1332:29505:7842/1	60	+
chr14	73747055	73747056	A01177:42:HHKNYDSX3:2:1245:22516:4695	60	+
chr14	73894930	73894931	A01177:42:HHKNYDSX3:1:1134:4336:4711/1	60	+
chr14	74102097	74102098	A01177:42:HHKNYDSX3:1:1119:27362:33849/1	60	+
chr14	74827136	74827137	A01177:42:HHKNYDSX3:1:1524:29243:29653/1	60	+
chr14	78498761	78498762	A01177:42:HHKNYDSX3:1:1519:7735:24596	60	-
chr14	79285576	79285577	A01177:42:HHKNYDSX3:1:1366:28727:6214	60	+
chr14	80542842	80542843	A01177:42:HHKNYDSX3:1:1170:5683:1939/1	60	-
chr14	80896134	80896135	A01177:42:HHKNYDSX3:1:1352:31557:28526/1	60	-
chr14	80903186	80903187	A01177:42:HHKNYDSX3:1:1259:26259:8923/1	60	-
chr14	81809302	81809303	A01177:42:HHKNYDSX3:1:1104:29378:18897/1	60	+
chr14	82808403	82808404	A01177:42:HHKNYDSX3:1:1443:3188:4507	60	+
chr14	83280753	83280754	A01177:42:HHKNYDSX3:1:1106:4788:24627/1	60	+
chr14	86433310	86433311	A01177:42:HHKNYDSX3:2:1255:1651:34037	60	+
chr14	90279249	90279250	A01177:42:HHKNYDSX3:1:1311:13539:8437/1	60	+
chr14	90893986	90893987	A01177:42:HHKNYDSX3:1:1232:28429:4194/1	60	-
chr14	91062674	91062675	A01177:42:HHKNYDSX3:1:1203:21142:29810/1	60	-
chr14	91125455	91125456	A01177:42:HHKNYDSX3:2:2210:5014:26866	60	+
chr14	91471332	91471333	A01177:42:HHKNYDSX3:1:1277:9751:17472	60	-
chr14	91474643	91474644	A01177:42:HHKNYDSX3:1:1104:12102:6417/1	60	+
chr14	91474645	91474646	A01177:42:HHKNYDSX3:2:1663:1380:8140	60	+
chr14	91530296	91530297	A01177:42:HHKNYDSX3:1:1129:16441:25582	60	+
chr14	92118951	92118952	A01177:42:HHKNYDSX3:2:1424:14543:36260	60	+
chr14	92423857	92423858	A01177:42:HHKNYDSX3:2:2363:28031:17503	60	-
chr14	94511875	94511876	A01177:42:HHKNYDSX3:1:1169:15998:23813	60	-
chr14	95162342	95162343	A01177:42:HHKNYDSX3:1:1378:22399:17801	60	+
chr14	96310086	96310087	A01177:42:HHKNYDSX3:1:1147:28592:12900/1	60	+
chr14	96313050	96313051	A01177:42:HHKNYDSX3:1:1363:7383:28870/1	60	+
chr14	96326379	96326380	A01177:42:HHKNYDSX3:1:1107:13313:7858/1	60	-
chr14	96356467	96356468	A01177:42:HHKNYDSX3:1:1472:14516:32142/1	60	-
chr14	96356468	96356469	A01177:42:HHKNYDSX3:1:1314:17879:33332/1	60	-
chr14	96374057	96374058	A01177:42:HHKNYDSX3:1:1639:1316:17895	60	+
chr14	96550196	96550197	A01177:42:HHKNYDSX3:1:1107:15637:24596/1	60	-
chr14	96865192	96865193	A01177:42:HHKNYDSX3:2:2137:7672:15906	60	-
chr14	96868006	96868007	A01177:42:HHKNYDSX3:1:2117:20039:30091	60	-
chr14	97179981	97179982	A01177:42:HHKNYDSX3:2:1611:21838:11976	60	-
chr14	97179983	97179984	A01177:42:HHKNYDSX3:1:1103:16125:29919/1	60	-
chr14	97475357	97475358	A01177:42:HHKNYDSX3:1:1448:14498:15264/1	60	-
chr14	97742434	97742435	A01177:42:HHKNYDSX3:1:1307:8070:35133	60	-
chr14	98110572	98110573	A01177:42:HHKNYDSX3:1:1102:3911:12649/1	60	-
chr14	98139794	98139795	A01177:42:HHKNYDSX3:2:1332:4490:30029	60	+
chr14	98233387	98233388	A01177:42:HHKNYDSX3:1:1112:18647:20541/1	60	-
chr14	98244061	98244062	A01177:42:HHKNYDSX3:1:1454:2112:23531/1	60	+
chr14	98415526	98415527	A01177:42:HHKNYDSX3:1:1172:19099:22889/1	60	+
chr14	100097601	100097602	A01177:42:HHKNYDSX3:1:1202:10176:26475/1	60	-
chr14	100100501	100100502	A01177:42:HHKNYDSX3:1:1118:8359:6856/1	60	-
chr14	100271650	100271651	A01177:42:HHKNYDSX3:1:1363:23068:32174/1	60	-
chr14	100340002	100340003	A01177:42:HHKNYDSX3:1:2676:10456:18662	60	+
chr14	100946918	100946919	A01177:42:HHKNYDSX3:1:1260:30273:16626/1	60	-
chr14	101826897	101826898	A01177:42:HHKNYDSX3:1:1307:27444:1047/1	60	+
chr14	101895233	101895234	A01177:42:HHKNYDSX3:1:1375:17490:24048	60	-
chr14	101971631	101971632	A01177:42:HHKNYDSX3:1:1639:17987:7185/1	60	-
chr14	101984165	101984166	A01177:42:HHKNYDSX3:1:1105:29749:17065	60	+
chr14	101984166	101984167	A01177:42:HHKNYDSX3:1:1466:10574:32142	60	+
chr14	101994430	101994431	A01177:42:HHKNYDSX3:1:1130:19994:24784/1	60	+
chr14	102107419	102107420	A01177:42:HHKNYDSX3:2:2340:29451:31234	60	-
chr14	102668203	102668204	A01177:42:HHKNYDSX3:1:1118:1072:15468/1	60	-
chr14	102680827	102680828	A01177:42:HHKNYDSX3:1:2129:26458:24173	60	+
chr14	102723310	102723311	A01177:42:HHKNYDSX3:1:1632:26521:8406/1	60	-
chr14	102851281	102851282	A01177:42:HHKNYDSX3:1:1141:29640:7639/1	60	-
chr14	102874473	102874474	A01177:42:HHKNYDSX3:1:1421:21052:7106/1	60	+
chr14	102896602	102896603	A01177:42:HHKNYDSX3:1:2458:10936:20870	60	+
chr14	103398003	103398004	A01177:42:HHKNYDSX3:1:1133:1425:36808/1	60	+
chr14	103406043	103406044	A01177:42:HHKNYDSX3:1:1542:2682:35321	60	-
chr14	103413572	103413573	A01177:42:HHKNYDSX3:1:1308:13322:25128/1	60	-
chr14	103417064	103417065	A01177:42:HHKNYDSX3:1:2371:21748:1047	60	-
chr14	103429470	103429471	A01177:42:HHKNYDSX3:1:1234:6370:24799/1	60	+
chr14	103430292	103430293	A01177:42:HHKNYDSX3:1:1168:6045:7576/1	60	-
chr14	103442256	103442257	A01177:42:HHKNYDSX3:1:1269:18023:24189	60	-
chr14	103449590	103449591	A01177:42:HHKNYDSX3:1:1122:3794:1673/1	60	+
chr14	103487122	103487123	A01177:42:HHKNYDSX3:1:1114:24035:15154	60	-
chr14	103491792	103491793	A01177:42:HHKNYDSX3:1:2110:30590:26381	60	+
chr14	103662949	103662950	A01177:42:HHKNYDSX3:2:1301:3613:34021	60	-
chr14	103777087	103777088	A01177:42:HHKNYDSX3:2:2553:14416:5666	60	-
chr14	104763622	104763623	A01177:42:HHKNYDSX3:1:2426:26024:15687	60	+
chr14	105223653	105223654	A01177:42:HHKNYDSX3:1:1150:16152:8797	60	-
chr14	105259096	105259097	A01177:42:HHKNYDSX3:1:1166:3332:24486/1	60	-
chr14	105435451	105435452	A01177:42:HHKNYDSX3:2:2424:19813:7654	60	-
chr15	22868669	22868670	A01177:42:HHKNYDSX3:1:1308:7048:6997/1	60	+
chr15	25376939	25376940	A01177:42:HHKNYDSX3:1:1378:22833:36338	60	-
chr15	25400255	25400256	A01177:42:HHKNYDSX3:1:1116:26585:16031/1	60	-
chr15	28229634	28229635	A01177:42:HHKNYDSX3:1:1650:6614:33270/1	60	+
chr15	33976521	33976522	A01177:42:HHKNYDSX3:1:1135:14000:2347/1	60	-
chr15	34937846	34937847	A01177:42:HHKNYDSX3:1:1525:31882:33317/1	60	-
chr15	36966645	36966646	A01177:42:HHKNYDSX3:1:1138:19325:23156/1	60	-
chr15	38313840	38313841	A01177:42:HHKNYDSX3:1:1448:30608:11600/1	60	-
chr15	40206466	40206467	A01177:42:HHKNYDSX3:2:1434:24713:5525	60	+
chr15	40619764	40619765	A01177:42:HHKNYDSX3:1:1641:31250:21480/1	60	+
chr15	41093346	41093347	A01177:42:HHKNYDSX3:1:1218:30346:1501	60	+
chr15	41234696	41234697	A01177:42:HHKNYDSX3:2:2214:10592:6402	60	+
chr15	41291838	41291839	A01177:42:HHKNYDSX3:1:1146:6379:9439/1	60	+
chr15	41295233	41295234	A01177:42:HHKNYDSX3:1:1171:1913:26381/1	60	-
chr15	41299237	41299238	A01177:42:HHKNYDSX3:1:1421:18258:11130/1	60	-
chr15	41452197	41452198	A01177:42:HHKNYDSX3:1:1205:8024:20713/1	60	-
chr15	41682142	41682143	A01177:42:HHKNYDSX3:1:2478:20238:16939	60	+
chr15	41701949	41701950	A01177:42:HHKNYDSX3:1:1106:28818:19742/1	60	-
chr15	41715842	41715843	A01177:42:HHKNYDSX3:1:1106:31539:3599/1	60	+
chr15	41717422	41717423	A01177:42:HHKNYDSX3:1:1210:28519:22639/1	60	-
chr15	42464154	42464155	A01177:42:HHKNYDSX3:2:1349:24442:15922	60	-
chr15	42615582	42615583	A01177:42:HHKNYDSX3:1:1374:22896:7889	60	-
chr15	42968580	42968581	A01177:42:HHKNYDSX3:1:1436:17987:10128/1	60	-
chr15	42997093	42997094	A01177:42:HHKNYDSX3:1:1130:18855:24251/1	60	-
chr15	43016045	43016046	A01177:42:HHKNYDSX3:1:1171:24108:17159/1	60	+
chr15	43554425	43554426	A01177:42:HHKNYDSX3:1:1108:6677:27179/1	60	+
chr15	43826756	43826757	A01177:42:HHKNYDSX3:2:2433:17915:33552	60	-
chr15	44321555	44321556	A01177:42:HHKNYDSX3:1:1633:17128:17785/1	60	+
chr15	44447364	44447365	A01177:42:HHKNYDSX3:1:2307:7428:23062	60	+
chr15	44469554	44469555	A01177:42:HHKNYDSX3:1:1106:13774:23187/1	60	+
chr15	44656847	44656848	A01177:42:HHKNYDSX3:1:1151:18656:12508	60	+
chr15	45420138	45420139	A01177:42:HHKNYDSX3:2:2169:1099:9659	60	-
chr15	46391452	46391453	A01177:42:HHKNYDSX3:1:1149:4544:27962/1	60	+
chr15	48805149	48805150	A01177:42:HHKNYDSX3:2:1106:14027:13667	60	+
chr15	50731467	50731468	A01177:42:HHKNYDSX3:1:2409:26820:19132	60	+
chr15	51225530	51225531	A01177:42:HHKNYDSX3:1:1414:4661:29669/1	60	+
chr15	51456584	51456585	A01177:42:HHKNYDSX3:2:1522:21929:32330	60	-
chr15	51561063	51561064	A01177:42:HHKNYDSX3:1:1129:27073:1063/1	60	+
chr15	52274371	52274372	A01177:42:HHKNYDSX3:2:1666:13223:13244	60	-
chr15	52628487	52628488	A01177:42:HHKNYDSX3:2:1632:7753:27978	60	-
chr15	54042617	54042618	A01177:42:HHKNYDSX3:2:1567:7961:18317	60	-
chr15	56659137	56659138	A01177:42:HHKNYDSX3:1:1310:27127:20353/1	60	+
chr15	56794536	56794537	A01177:42:HHKNYDSX3:1:1538:8757:35227/1	60	-
chr15	56965633	56965634	A01177:42:HHKNYDSX3:2:1468:2709:28510	60	+
chr15	57220188	57220189	A01177:42:HHKNYDSX3:1:1124:22137:31407/1	60	-
chr15	57255839	57255840	A01177:42:HHKNYDSX3:1:1432:7229:29669/1	60	-
chr15	57999017	57999018	A01177:42:HHKNYDSX3:1:1217:21603:24345/1	60	+
chr15	58509816	58509817	A01177:42:HHKNYDSX3:1:1410:10239:23703/1	60	-
chr15	58629764	58629765	A01177:42:HHKNYDSX3:1:1207:12834:11412/1	60	-
chr15	59043685	59043686	A01177:42:HHKNYDSX3:1:1455:20781:4852/1	60	+
chr15	59780515	59780516	A01177:42:HHKNYDSX3:1:1568:29505:11224/1	60	+
chr15	59788411	59788412	A01177:42:HHKNYDSX3:2:1340:20763:4069	60	+
chr15	59966691	59966692	A01177:42:HHKNYDSX3:1:1473:30725:36824	60	-
chr15	60503471	60503472	A01177:42:HHKNYDSX3:2:2448:16749:27054	60	-
chr15	62956082	62956083	A01177:42:HHKNYDSX3:2:1445:14832:12085	60	-
chr15	63128152	63128153	A01177:42:HHKNYDSX3:1:1104:24822:9909/1	60	+
chr15	63226094	63226095	A01177:42:HHKNYDSX3:1:1232:22064:1219/1	60	+
chr15	63733272	63733273	A01177:42:HHKNYDSX3:1:1141:1145:7545/1	60	-
chr15	64340125	64340126	A01177:42:HHKNYDSX3:1:1228:30499:29230/1	60	-
chr15	64793016	64793017	A01177:42:HHKNYDSX3:2:2642:26332:31563	60	+
chr15	65168216	65168217	A01177:42:HHKNYDSX3:2:2123:17183:35070	60	+
chr15	65543089	65543090	A01177:42:HHKNYDSX3:1:1127:24071:4100/1	60	+
chr15	66713052	66713053	A01177:42:HHKNYDSX3:1:1104:28094:25567/1	60	+
chr15	66764459	66764460	A01177:42:HHKNYDSX3:2:1462:29686:23844	60	-
chr15	67225086	67225087	A01177:42:HHKNYDSX3:1:1108:23710:18035/1	60	+
chr15	67300392	67300393	A01177:42:HHKNYDSX3:1:1110:18295:4899	60	-
chr15	67379664	67379665	A01177:42:HHKNYDSX3:1:1510:16731:30812/1	60	-
chr15	67505971	67505972	A01177:42:HHKNYDSX3:1:1377:12689:16736/1	60	-
chr15	67618322	67618323	A01177:42:HHKNYDSX3:2:1470:19813:22842	60	-
chr15	67770514	67770515	A01177:42:HHKNYDSX3:2:1614:2130:28322	60	-
chr15	68067014	68067015	A01177:42:HHKNYDSX3:1:1504:19090:11350	60	-
chr15	68088495	68088496	A01177:42:HHKNYDSX3:1:1154:21187:36464/1	60	+
chr15	68142629	68142630	A01177:42:HHKNYDSX3:1:1116:17671:18662/1	60	-
chr15	69372468	69372469	A01177:42:HHKNYDSX3:1:1463:11496:2832	60	+
chr15	71734228	71734229	A01177:42:HHKNYDSX3:2:1557:25789:31532	60	-
chr15	71913862	71913863	A01177:42:HHKNYDSX3:1:1372:29369:36198/1	60	+
chr15	71990874	71990875	A01177:42:HHKNYDSX3:1:1217:14895:15828/1	60	-
chr15	72020465	72020466	A01177:42:HHKNYDSX3:1:1215:18638:16141	60	+
chr15	72111598	72111599	A01177:42:HHKNYDSX3:1:1225:13150:33348/1	60	+
chr15	72567091	72567092	A01177:42:HHKNYDSX3:1:1113:32036:29543/1	60	+
chr15	72581996	72581997	A01177:42:HHKNYDSX3:2:1615:6976:35681	60	+
chr15	74483858	74483859	A01177:42:HHKNYDSX3:1:2248:32615:8750	60	+
chr15	75037572	75037573	A01177:42:HHKNYDSX3:2:2612:22742:21778	60	+
chr15	75406561	75406562	A01177:42:HHKNYDSX3:2:2427:30183:23359	60	-
chr15	75848113	75848114	A01177:42:HHKNYDSX3:1:1203:16387:12555/1	60	-
chr15	75849730	75849731	A01177:42:HHKNYDSX3:1:2278:31593:19852	60	-
chr15	75860572	75860573	A01177:42:HHKNYDSX3:1:1374:12138:35978/1	60	+
chr15	76254254	76254255	A01177:42:HHKNYDSX3:2:1450:15944:36683	60	-
chr15	76284923	76284924	A01177:42:HHKNYDSX3:1:1331:4743:21668	60	-
chr15	76650050	76650051	A01177:42:HHKNYDSX3:1:1165:32334:28526/1	60	-
chr15	76696504	76696505	A01177:42:HHKNYDSX3:1:1511:15908:31986/1	60	-
chr15	76730472	76730473	A01177:42:HHKNYDSX3:2:1658:24343:17284	60	+
chr15	76793041	76793042	A01177:42:HHKNYDSX3:1:1173:22119:10269/1	60	+
chr15	78475535	78475536	A01177:42:HHKNYDSX3:1:1135:13449:22654/1	60	+
chr15	79705520	79705521	A01177:42:HHKNYDSX3:1:1310:8187:20024/1	60	+
chr15	80224837	80224838	A01177:42:HHKNYDSX3:1:1544:31783:5462/1	60	-
chr15	80659910	80659911	A01177:42:HHKNYDSX3:2:2102:8250:21574	60	+
chr15	82213944	82213945	A01177:42:HHKNYDSX3:2:1172:26820:35571	60	-
chr15	82234718	82234719	A01177:42:HHKNYDSX3:1:1260:16378:7905/1	60	-
chr15	84128030	84128031	A01177:42:HHKNYDSX3:2:1363:10420:25050	60	+
chr15	84529478	84529479	A01177:42:HHKNYDSX3:1:1555:28248:31187	60	+
chr15	84650278	84650279	A01177:42:HHKNYDSX3:1:2303:18041:31548	60	-
chr15	85651450	85651451	A01177:42:HHKNYDSX3:1:1507:32479:9956/1	60	+
chr15	88946086	88946087	A01177:42:HHKNYDSX3:1:1460:13494:33755	60	-
chr15	89248790	89248791	A01177:42:HHKNYDSX3:1:1110:23402:25833/1	60	-
chr15	89293071	89293072	A01177:42:HHKNYDSX3:1:1632:23213:35430/1	60	-
chr15	90400774	90400775	A01177:42:HHKNYDSX3:1:1130:27055:6010	60	+
chr15	90439317	90439318	A01177:42:HHKNYDSX3:2:1419:15799:22341	60	+
chr15	90732055	90732056	A01177:42:HHKNYDSX3:1:1523:17472:9142/1	60	+
chr15	90736075	90736076	A01177:42:HHKNYDSX3:2:2112:11153:6527	60	+
chr15	90907751	90907752	A01177:42:HHKNYDSX3:1:1415:28745:1673/1	60	+
chr15	90939170	90939171	A01177:42:HHKNYDSX3:1:1370:1931:18020	60	-
chr15	91500509	91500510	A01177:42:HHKNYDSX3:1:1113:4327:32064	60	-
chr15	92970746	92970747	A01177:42:HHKNYDSX3:2:1677:8947:7968	60	+
chr15	93908937	93908938	A01177:42:HHKNYDSX3:1:1657:25102:3192/1	60	-
chr15	95856264	95856265	A01177:42:HHKNYDSX3:1:1325:30779:8234/1	60	-
chr15	95883450	95883451	A01177:42:HHKNYDSX3:1:1105:22905:34804/1	60	-
chr15	95893604	95893605	A01177:42:HHKNYDSX3:1:1120:18548:23907/1	60	+
chr15	99655335	99655336	A01177:42:HHKNYDSX3:1:1243:8965:2018/1	60	+
chr15	99838259	99838260	A01177:42:HHKNYDSX3:1:1103:18267:29089/1	60	-
chr15	99857958	99857959	A01177:42:HHKNYDSX3:1:1143:27163:24518/1	60	+
chr15	101209242	101209243	A01177:42:HHKNYDSX3:1:1235:9444:19257/1	60	-
chr15	101320895	101320896	A01177:42:HHKNYDSX3:1:1102:18484:30185	60	+
chr16	115765	115766	A01177:42:HHKNYDSX3:1:1140:3323:30044	60	+
chr16	124739	124740	A01177:42:HHKNYDSX3:1:1330:3983:32659/1	60	+
chr16	194308	194309	A01177:42:HHKNYDSX3:1:1420:20925:4507/1	60	+
chr16	199058	199059	A01177:42:HHKNYDSX3:2:1171:26648:25222	60	-
chr16	199060	199061	A01177:42:HHKNYDSX3:1:1104:8748:5869/1	60	-
chr16	218154	218155	A01177:42:HHKNYDSX3:1:1460:8323:5854/1	60	+
chr16	220367	220368	A01177:42:HHKNYDSX3:1:1210:15257:12007/1	60	+
chr16	222591	222592	A01177:42:HHKNYDSX3:1:1440:9245:11710/1	60	+
chr16	315103	315104	A01177:42:HHKNYDSX3:1:1224:14398:35446/1	60	+
chr16	531824	531825	A01177:42:HHKNYDSX3:1:1120:10908:28119/1	60	+
chr16	646090	646091	A01177:42:HHKNYDSX3:1:1241:20365:28463/1	60	+
chr16	674261	674262	A01177:42:HHKNYDSX3:2:1367:2935:9518	60	-
chr16	736208	736209	A01177:42:HHKNYDSX3:1:1577:27859:11162/1	60	+
chr16	792464	792465	A01177:42:HHKNYDSX3:1:1266:9471:14982	60	-
chr16	1410465	1410466	A01177:42:HHKNYDSX3:1:2502:24731:20400	60	+
chr16	1563452	1563453	A01177:42:HHKNYDSX3:1:2467:24171:8938	60	+
chr16	1580093	1580094	A01177:42:HHKNYDSX3:1:1220:23918:15608/1	60	+
chr16	1615307	1615308	A01177:42:HHKNYDSX3:1:1368:13250:23437/1	60	-
chr16	1627713	1627714	A01177:42:HHKNYDSX3:1:2148:25861:28620	60	-
chr16	1683469	1683470	A01177:42:HHKNYDSX3:1:1162:5638:29669	60	+
chr16	1684724	1684725	A01177:42:HHKNYDSX3:1:1325:27028:13448/1	60	+
chr16	1685753	1685754	A01177:42:HHKNYDSX3:2:1223:7139:8343	60	+
chr16	1688342	1688343	A01177:42:HHKNYDSX3:1:1636:24523:6825/1	60	-
chr16	1695617	1695618	A01177:42:HHKNYDSX3:1:1363:28456:20431/1	60	-
chr16	1700602	1700603	A01177:42:HHKNYDSX3:1:1160:25391:7545/1	60	+
chr16	1715004	1715005	A01177:42:HHKNYDSX3:2:1240:4851:8484	60	-
chr16	1716047	1716048	A01177:42:HHKNYDSX3:1:1226:9995:1235/1	60	+
chr16	1814195	1814196	A01177:42:HHKNYDSX3:1:2504:17526:33442	60	+
chr16	1963398	1963399	A01177:42:HHKNYDSX3:1:1306:10474:31782	60	-
chr16	2065302	2065303	A01177:42:HHKNYDSX3:1:1370:20030:23970	60	-
chr16	2067276	2067277	A01177:42:HHKNYDSX3:1:1627:10095:35227/1	60	+
chr16	2077581	2077582	A01177:42:HHKNYDSX3:2:1571:8540:11616	60	-
chr16	2089532	2089533	A01177:42:HHKNYDSX3:1:1553:4924:21543	60	-
chr16	2257841	2257842	A01177:42:HHKNYDSX3:2:1266:4580:21793	60	-
chr16	2260532	2260533	A01177:42:HHKNYDSX3:1:1638:13141:2143/1	60	+
chr16	2262188	2262189	A01177:42:HHKNYDSX3:1:1158:26341:15671/1	60	-
chr16	2265430	2265431	A01177:42:HHKNYDSX3:1:1348:28537:12962/1	60	+
chr16	2542626	2542627	A01177:42:HHKNYDSX3:1:1328:21133:32706/1	60	+
chr16	2749419	2749420	A01177:42:HHKNYDSX3:2:2467:6858:33473	60	-
chr16	2757474	2757475	A01177:42:HHKNYDSX3:1:1128:26829:10567/1	60	-
chr16	2761529	2761530	A01177:42:HHKNYDSX3:1:1168:29487:33207	60	-
chr16	2761779	2761780	A01177:42:HHKNYDSX3:1:1434:7075:9330	60	-
chr16	2765619	2765620	A01177:42:HHKNYDSX3:2:1632:25654:7905	60	+
chr16	2915002	2915003	A01177:42:HHKNYDSX3:1:1301:23330:18380	60	+
chr16	2916968	2916969	A01177:42:HHKNYDSX3:1:1236:11586:26224/1	60	-
chr16	2978291	2978292	A01177:42:HHKNYDSX3:1:2520:8395:32753	60	-
chr16	2978384	2978385	A01177:42:HHKNYDSX3:1:1135:14904:7983/1	60	-
chr16	3299395	3299396	A01177:42:HHKNYDSX3:2:2674:1108:12868	60	-
chr16	3463069	3463070	A01177:42:HHKNYDSX3:1:2122:32344:7811	60	-
chr16	3518316	3518317	A01177:42:HHKNYDSX3:1:1106:27073:3818/1	60	+
chr16	3521971	3521972	A01177:42:HHKNYDSX3:1:1233:4155:26913/1	60	-
chr16	3573913	3573914	A01177:42:HHKNYDSX3:1:1449:1145:26991	60	-
chr16	3642803	3642804	A01177:42:HHKNYDSX3:1:1262:10899:4679/1	60	-
chr16	3683378	3683379	A01177:42:HHKNYDSX3:1:1106:19633:31986/1	60	-
chr16	3743609	3743610	A01177:42:HHKNYDSX3:1:1302:7383:29277/1	60	+
chr16	3802194	3802195	A01177:42:HHKNYDSX3:1:2335:27073:25175	60	+
chr16	3838035	3838036	A01177:42:HHKNYDSX3:1:1147:16776:36589/1	60	+
chr16	4270368	4270369	A01177:42:HHKNYDSX3:2:2123:18159:20353	60	+
chr16	4820971	4820972	A01177:42:HHKNYDSX3:1:1426:25717:22044	60	+
chr16	4869656	4869657	A01177:42:HHKNYDSX3:1:1257:20365:36104/1	60	-
chr16	5167873	5167874	A01177:42:HHKNYDSX3:1:1607:18331:2581/1	60	-
chr16	7411654	7411655	A01177:42:HHKNYDSX3:1:1215:2663:29434/1	60	+
chr16	7429357	7429358	A01177:42:HHKNYDSX3:1:1454:13313:25175/1	60	-
chr16	7485499	7485500	A01177:42:HHKNYDSX3:1:1149:4128:35289/1	60	-
chr16	7727195	7727196	A01177:42:HHKNYDSX3:1:1134:21838:36370	60	+
chr16	7897453	7897454	A01177:42:HHKNYDSX3:1:1257:24469:15530/1	60	+
chr16	8612864	8612865	A01177:42:HHKNYDSX3:1:1542:17969:27289/1	60	-
chr16	9102992	9102993	A01177:42:HHKNYDSX3:1:1151:24180:23985/1	60	+
chr16	11108274	11108275	A01177:42:HHKNYDSX3:1:1145:27896:30671/1	60	+
chr16	11148835	11148836	A01177:42:HHKNYDSX3:1:1270:27109:27774/1	60	+
chr16	12144903	12144904	A01177:42:HHKNYDSX3:1:1117:14154:21151/1	60	+
chr16	13123287	13123288	A01177:42:HHKNYDSX3:1:1153:17228:9314	60	-
chr16	14055311	14055312	A01177:42:HHKNYDSX3:2:1673:17942:37012	60	-
chr16	17115974	17115975	A01177:42:HHKNYDSX3:1:1116:21721:3255/1	60	-
chr16	17282440	17282441	A01177:42:HHKNYDSX3:1:1125:14724:8703/1	60	+
chr16	18893137	18893138	A01177:42:HHKNYDSX3:1:1170:3920:34992	60	-
chr16	19131322	19131323	A01177:42:HHKNYDSX3:1:2476:24108:21731	60	+
chr16	19502248	19502249	A01177:42:HHKNYDSX3:1:1623:13765:22952	60	-
chr16	19926312	19926313	A01177:42:HHKNYDSX3:2:2267:16685:15608	60	-
chr16	20737872	20737873	A01177:42:HHKNYDSX3:2:1526:29315:28213	60	+
chr16	20852910	20852911	A01177:42:HHKNYDSX3:1:1116:7030:13855/1	60	+
chr16	21137561	21137562	A01177:42:HHKNYDSX3:1:1234:21965:9251	60	-
chr16	21963612	21963613	A01177:42:HHKNYDSX3:1:1638:18819:15546	60	+
chr16	22014891	22014892	A01177:42:HHKNYDSX3:1:1301:23204:36980/1	60	+
chr16	22474875	22474876	A01177:42:HHKNYDSX3:1:1143:1371:17425/1	60	-
chr16	23060481	23060482	A01177:42:HHKNYDSX3:1:1152:28348:24972	60	+
chr16	23653291	23653292	A01177:42:HHKNYDSX3:1:1121:5312:25222	60	-
chr16	23653976	23653977	A01177:42:HHKNYDSX3:1:1439:14154:11631	60	-
chr16	23884125	23884126	A01177:42:HHKNYDSX3:1:1105:14913:33990/1	60	+
chr16	23922250	23922251	A01177:42:HHKNYDSX3:1:1175:9634:13103/1	60	+
chr16	23922251	23922252	A01177:42:HHKNYDSX3:1:1406:2257:3176/1	60	+
chr16	24098895	24098896	A01177:42:HHKNYDSX3:1:1642:22191:2722	60	+
chr16	24213905	24213906	A01177:42:HHKNYDSX3:1:2164:5376:17378	60	-
chr16	24557596	24557597	A01177:42:HHKNYDSX3:1:1465:24198:6574	60	+
chr16	24560898	24560899	A01177:42:HHKNYDSX3:1:1137:6732:1125/1	60	+
chr16	24765463	24765464	A01177:42:HHKNYDSX3:1:1416:5141:8328	60	-
chr16	24952958	24952959	A01177:42:HHKNYDSX3:1:1265:7355:21496	60	-
chr16	27413784	27413785	A01177:42:HHKNYDSX3:1:1116:18484:7044/1	60	+
chr16	28021137	28021138	A01177:42:HHKNYDSX3:2:2516:6343:24158	60	-
chr16	28159526	28159527	A01177:42:HHKNYDSX3:1:1154:3857:3630/1	60	-
chr16	28176404	28176405	A01177:42:HHKNYDSX3:2:1327:8504:12367	60	+
chr16	28191768	28191769	A01177:42:HHKNYDSX3:1:1125:21911:16266/1	60	-
chr16	28200473	28200474	A01177:42:HHKNYDSX3:1:1130:22155:34381/1	60	-
chr16	28216624	28216625	A01177:42:HHKNYDSX3:1:1158:5656:3427/1	60	+
chr16	28873931	28873932	A01177:42:HHKNYDSX3:1:1665:4246:11913/1	60	-
chr16	29102265	29102266	A01177:42:HHKNYDSX3:1:1556:19623:20917/1	60	+
chr16	29103848	29103849	A01177:42:HHKNYDSX3:1:1132:28049:36166/1	60	+
chr16	29668773	29668774	A01177:42:HHKNYDSX3:1:1154:29161:26443/1	60	-
chr16	29896460	29896461	A01177:42:HHKNYDSX3:2:2523:7563:24737	60	+
chr16	29921727	29921728	A01177:42:HHKNYDSX3:1:1323:2076:18051	60	+
chr16	30069980	30069981	A01177:42:HHKNYDSX3:1:1112:22978:21715/1	60	+
chr16	30137875	30137876	A01177:42:HHKNYDSX3:1:1206:20347:17440/1	60	+
chr16	30143762	30143763	A01177:42:HHKNYDSX3:2:1369:8947:25285	60	-
chr16	30293941	30293942	A01177:42:HHKNYDSX3:2:1328:19325:3615	60	+
chr16	30708711	30708712	A01177:42:HHKNYDSX3:1:1212:4806:31704	60	+
chr16	30710824	30710825	A01177:42:HHKNYDSX3:1:1244:28528:13448	60	+
chr16	30720500	30720501	A01177:42:HHKNYDSX3:1:2339:9959:11976	60	+
chr16	31001320	31001321	A01177:42:HHKNYDSX3:2:1411:6144:11945	60	+
chr16	31045313	31045314	A01177:42:HHKNYDSX3:2:1309:1533:15107	60	+
chr16	31124505	31124506	A01177:42:HHKNYDSX3:1:1547:31620:14074	60	-
chr16	31684927	31684928	A01177:42:HHKNYDSX3:1:2604:8766:21809	60	-
chr16	31729315	31729316	A01177:42:HHKNYDSX3:1:1473:22525:4617/1	60	-
chr16	35866120	35866121	A01177:42:HHKNYDSX3:1:1607:1750:13416/1	60	+
chr16	47196491	47196492	A01177:42:HHKNYDSX3:1:1309:6497:12868/1	60	+
chr16	47218583	47218584	A01177:42:HHKNYDSX3:1:1167:11171:18803/1	60	-
chr16	47240514	47240515	A01177:42:HHKNYDSX3:1:1131:3703:34773/1	60	+
chr16	47278755	47278756	A01177:42:HHKNYDSX3:2:1667:7392:6652	60	+
chr16	47486989	47486990	A01177:42:HHKNYDSX3:1:1317:18557:16814/1	60	+
chr16	47514008	47514009	A01177:42:HHKNYDSX3:1:1139:15338:11710/1	60	+
chr16	47671394	47671395	A01177:42:HHKNYDSX3:1:1426:2591:17315	60	+
chr16	48572790	48572791	A01177:42:HHKNYDSX3:2:1642:20546:15655	60	+
chr16	49129642	49129643	A01177:42:HHKNYDSX3:1:1105:24370:15201/1	60	+
chr16	49596923	49596924	A01177:42:HHKNYDSX3:2:2657:4218:13996	60	-
chr16	53162728	53162729	A01177:42:HHKNYDSX3:1:1405:29297:28651/1	60	-
chr16	53225547	53225548	A01177:42:HHKNYDSX3:2:1401:27579:5478	60	-
chr16	53228516	53228517	A01177:42:HHKNYDSX3:1:1102:15628:20823	60	+
chr16	53250448	53250449	A01177:42:HHKNYDSX3:1:1135:4291:31187/1	60	+
chr16	53257685	53257686	A01177:42:HHKNYDSX3:1:1550:27715:7404/1	60	-
chr16	53260072	53260073	A01177:42:HHKNYDSX3:1:1158:21875:18427/1	60	-
chr16	53667552	53667553	A01177:42:HHKNYDSX3:2:1137:22128:11475	60	-
chr16	53673124	53673125	A01177:42:HHKNYDSX3:1:1239:13702:28855/1	60	+
chr16	53790336	53790337	A01177:42:HHKNYDSX3:1:1307:7446:20243	60	-
chr16	53975796	53975797	A01177:42:HHKNYDSX3:2:2252:24261:13604	60	-
chr16	54150071	54150072	A01177:42:HHKNYDSX3:2:1273:6750:32847	60	-
chr16	54266101	54266102	A01177:42:HHKNYDSX3:1:1133:20672:26553/1	60	-
chr16	56475836	56475837	A01177:42:HHKNYDSX3:1:1122:17607:26882/1	60	+
chr16	56506743	56506744	A01177:42:HHKNYDSX3:2:2254:25391:34350	60	-
chr16	57162341	57162342	A01177:42:HHKNYDSX3:1:1218:3540:5588/1	60	+
chr16	57889058	57889059	A01177:42:HHKNYDSX3:2:1375:26603:10676	60	-
chr16	58644381	58644382	A01177:42:HHKNYDSX3:1:1211:6569:1532/1	60	-
chr16	59452022	59452023	A01177:42:HHKNYDSX3:1:1112:11659:6621	60	-
chr16	64680071	64680072	A01177:42:HHKNYDSX3:1:1373:16468:5556/1	60	-
chr16	67057598	67057599	A01177:42:HHKNYDSX3:2:1577:13494:1501	60	-
chr16	67075825	67075826	A01177:42:HHKNYDSX3:1:1211:25590:6511	60	-
chr16	67088437	67088438	A01177:42:HHKNYDSX3:1:1234:24234:23140/1	60	+
[truncated: 3,654 more rows]
