# Supplementary material for: HIV-1 capsid stability enables inositol phosphate-independent infection of target cells and promotes integration into genes
Source: PLoS Pathog. 2023 Jun 2;19(6):e1011423. doi: 10.1371/journal.ppat.1011423 (PMC10266667; doi:10.1371/journal.ppat.1011423)
Supplement: S1 Data — (TAR.GZ) [file ppat.1011423.s012.tar.gz › CEM_WT_A/CA_N57A/Unique_hg38_integration_sites/7256-GS-5.bed]

chr1	803357	803358	A00252:255:HWV7WDSX2:3:1376:19687:34366/1	60	+
chr1	1364958	1364959	A00758:240:HTNGKDSX2:1:1609:12246:6261/1	60	+
chr1	1564886	1564887	A00252:255:HWV7WDSX2:1:1123:10294:2315/1	60	-
chr1	5098688	5098689	A00758:240:HTNGKDSX2:2:2628:23674:17785/1	60	+
chr1	5823476	5823477	A00252:255:HWV7WDSX2:2:1141:32633:28322/1	60	+
chr1	7838499	7838500	A00758:240:HTNGKDSX2:1:1504:15908:5869/1	60	-
chr1	8380443	8380444	A00252:255:HWV7WDSX2:3:1431:25057:14826/1	60	-
chr1	8387442	8387443	A00252:255:HWV7WDSX2:4:2415:25663:16564	60	-
chr1	9550766	9550767	A00758:240:HTNGKDSX2:2:1521:22281:23954/1	60	-
chr1	12532981	12532982	A00758:240:HTNGKDSX2:2:1402:32163:35462/1	60	-
chr1	15745440	15745441	A00758:240:HTNGKDSX2:1:2354:9905:6872	60	+
chr1	16339407	16339408	A00758:240:HTNGKDSX2:2:1532:29342:21089/1	60	-
chr1	19118278	19118279	A00252:255:HWV7WDSX2:1:1205:25201:5932/1	60	+
chr1	19607269	19607270	A00758:240:HTNGKDSX2:1:1647:14859:21183	60	+
chr1	20139100	20139101	A00758:240:HTNGKDSX2:1:1424:19994:21339/1	60	-
chr1	20512747	20512748	A00252:255:HWV7WDSX2:2:1136:25093:5243/1	60	+
chr1	21706029	21706030	A00252:255:HWV7WDSX2:1:1150:28140:15280/1	60	+
chr1	21706030	21706031	A00758:240:HTNGKDSX2:1:1433:26332:1125	60	+
chr1	23267297	23267298	A00252:255:HWV7WDSX2:3:2325:14769:14011/1	60	-
chr1	23304945	23304946	A00252:255:HWV7WDSX2:1:1124:24948:35305/1	60	+
chr1	23539622	23539623	A00758:240:HTNGKDSX2:1:1435:1199:32753/1	60	+
chr1	23754929	23754930	A00252:255:HWV7WDSX2:2:1332:4363:12273	60	+
chr1	23754943	23754944	A00252:255:HWV7WDSX2:1:1133:14172:8719	60	+
chr1	23754944	23754945	A00252:255:HWV7WDSX2:3:1405:3586:22263	60	+
chr1	26548720	26548721	A00758:240:HTNGKDSX2:2:1620:11831:23015/1	60	+
chr1	26631191	26631192	A00758:240:HTNGKDSX2:1:2407:22670:33207/1	60	-
chr1	27123921	27123922	A00252:255:HWV7WDSX2:4:2438:9570:14653/1	60	-
chr1	27467833	27467834	A00758:240:HTNGKDSX2:2:1606:14615:35258/1	60	+
chr1	27475722	27475723	A00758:240:HTNGKDSX2:1:1275:12843:8046/1	60	-
chr1	28609580	28609581	A00758:240:HTNGKDSX2:2:1562:19551:37012/1	60	-
chr1	28693611	28693612	A00758:240:HTNGKDSX2:1:1503:16116:18630/1	60	-
chr1	31890133	31890134	A00758:240:HTNGKDSX2:1:1358:14127:15624	60	+
chr1	32852176	32852177	A00252:255:HWV7WDSX2:1:2426:5159:10207/1	60	-
chr1	32900334	32900335	A00252:255:HWV7WDSX2:3:2332:15573:17284/1	60	-
chr1	33039479	33039480	A00758:240:HTNGKDSX2:2:1537:2754:29778	60	-
chr1	35977311	35977312	A00252:255:HWV7WDSX2:3:2477:32090:8531	60	+
chr1	37560997	37560998	A00252:255:HWV7WDSX2:3:1470:3486:37027/1	60	+
chr1	40332182	40332183	A00252:255:HWV7WDSX2:1:1113:29270:35305/1	60	+
chr1	41229117	41229118	A00758:240:HTNGKDSX2:2:1220:26521:9846	60	+
chr1	42347481	42347482	A00252:255:HWV7WDSX2:1:2459:31512:7185/1	60	-
chr1	42759688	42759689	A00758:240:HTNGKDSX2:1:1659:5104:3505/1	60	-
chr1	43990232	43990233	A00758:240:HTNGKDSX2:1:1503:32651:23030	60	-
chr1	45763593	45763594	A00758:240:HTNGKDSX2:2:2641:16251:34209/1	60	+
chr1	46079685	46079686	A00252:255:HWV7WDSX2:3:2166:23240:14935	60	+
chr1	47234834	47234835	A00252:255:HWV7WDSX2:4:1365:15673:29387/1	60	+
chr1	48573401	48573402	A00252:255:HWV7WDSX2:2:2356:6008:12367	60	+
chr1	51603078	51603079	A00758:240:HTNGKDSX2:1:2629:3251:22310/1	60	+
chr1	51658652	51658653	A00252:255:HWV7WDSX2:1:1139:6117:18035/1	60	+
chr1	51816453	51816454	A00252:255:HWV7WDSX2:1:1626:6117:6981/1	60	-
chr1	52398058	52398059	A00758:240:HTNGKDSX2:2:2442:25147:10222	60	-
chr1	52474461	52474462	A00252:255:HWV7WDSX2:1:2352:16441:30592/1	60	+
chr1	53648095	53648096	A00758:240:HTNGKDSX2:1:2401:2220:23312/1	60	+
chr1	54401127	54401128	A00252:255:HWV7WDSX2:1:1537:25201:30044	60	-
chr1	60497401	60497402	A00252:255:HWV7WDSX2:4:2237:20690:34256	60	-
chr1	61913324	61913325	A00758:240:HTNGKDSX2:1:1274:20573:33176/1	60	-
chr1	62719589	62719590	A00252:255:HWV7WDSX2:4:2408:31213:34037	60	-
chr1	66208173	66208174	A00252:255:HWV7WDSX2:2:2510:18285:24173	60	-
chr1	68315998	68315999	A00758:240:HTNGKDSX2:1:1359:27679:26287	60	+
chr1	74167889	74167890	A00758:240:HTNGKDSX2:1:2538:24370:28197	60	-
chr1	77538927	77538928	A00252:255:HWV7WDSX2:3:2275:18439:1767	60	+
chr1	79624216	79624217	A00758:240:HTNGKDSX2:2:2446:24542:35665	60	-
chr1	82217253	82217254	A00758:240:HTNGKDSX2:1:1260:30463:27383/1	60	+
chr1	89940478	89940479	A00252:255:HWV7WDSX2:1:1540:18340:13401/1	60	+
chr1	90942530	90942531	A00252:255:HWV7WDSX2:1:2239:14814:32189/1	60	+
chr1	92046558	92046559	A00252:255:HWV7WDSX2:2:2559:23990:11381/1	60	-
chr1	92929300	92929301	A00252:255:HWV7WDSX2:1:1145:18439:27258/1	60	+
chr1	93015021	93015022	A00758:240:HTNGKDSX2:2:2273:14534:31454	60	-
chr1	93235424	93235425	A00252:255:HWV7WDSX2:1:1129:31069:3944/1	60	+
chr1	97341990	97341991	A00252:255:HWV7WDSX2:1:1124:10854:29559/1	60	-
chr1	97875466	97875467	A00252:255:HWV7WDSX2:1:1423:15302:16971/1	60	-
chr1	101013514	101013515	A00252:255:HWV7WDSX2:1:1278:27055:4476/1	60	+
chr1	101013515	101013516	A00252:255:HWV7WDSX2:3:2136:24108:3756	60	+
chr1	101019702	101019703	A00252:255:HWV7WDSX2:1:1258:30246:35556/1	60	-
chr1	101284808	101284809	A00758:240:HTNGKDSX2:1:2323:10059:18286/1	60	+
chr1	102084471	102084472	A00758:240:HTNGKDSX2:2:1171:2528:16423/1	60	+
chr1	105838035	105838036	A00252:255:HWV7WDSX2:2:1275:25681:16250/1	60	-
chr1	108536471	108536472	A00252:255:HWV7WDSX2:1:1551:15248:9612	60	+
chr1	108909824	108909825	A00252:255:HWV7WDSX2:1:2664:5954:11334	60	+
chr1	108952721	108952722	A00758:240:HTNGKDSX2:2:2154:24415:35571/1	60	+
chr1	108981049	108981050	A00758:240:HTNGKDSX2:1:2462:9869:22185	60	+
chr1	109563316	109563317	A00758:240:HTNGKDSX2:1:1533:20564:14904/1	60	+
chr1	109566655	109566656	A00758:240:HTNGKDSX2:2:2240:10710:3443	60	-
chr1	110028842	110028843	A00758:240:HTNGKDSX2:2:2227:29776:33270/1	60	-
chr1	117625639	117625640	A00252:255:HWV7WDSX2:1:1102:11912:4022/1	60	+
chr1	119152900	119152901	A00252:255:HWV7WDSX2:1:2415:2365:7623/1	60	-
chr1	145701126	145701127	A00252:255:HWV7WDSX2:2:2220:31222:16767/1	60	+
chr1	146043502	146043503	A00758:240:HTNGKDSX2:1:2455:31747:21089	60	+
chr1	150291243	150291244	A00252:255:HWV7WDSX2:1:1534:14805:3615/1	60	+
chr1	150748211	150748212	A00252:255:HWV7WDSX2:2:1241:2871:17331/1	60	+
chr1	151633320	151633321	A00252:255:HWV7WDSX2:1:1618:5186:29794	60	-
chr1	153781468	153781469	A00758:240:HTNGKDSX2:2:2457:5819:15702/1	60	-
chr1	154072495	154072496	A00252:255:HWV7WDSX2:2:2567:20048:13385/1	60	+
chr1	155407144	155407145	A00252:255:HWV7WDSX2:3:1308:16215:26256/1	60	+
chr1	155598643	155598644	A00758:240:HTNGKDSX2:1:2172:14461:15984/1	60	+
chr1	155662936	155662937	A00758:240:HTNGKDSX2:1:1658:27190:13103/1	60	+
chr1	155949176	155949177	A00252:255:HWV7WDSX2:4:2229:29333:3975/1	60	+
chr1	156306741	156306742	A00252:255:HWV7WDSX2:4:1548:25807:29309	60	+
chr1	156722213	156722214	A00252:255:HWV7WDSX2:1:1109:19162:12508/1	60	+
chr1	156722361	156722362	A00252:255:HWV7WDSX2:4:1440:4851:14058/1	60	-
chr1	156753645	156753646	A00252:255:HWV7WDSX2:1:2257:18123:16031/1	60	-
chr1	157047796	157047797	A00252:255:HWV7WDSX2:2:2338:5168:22247	60	+
chr1	161546826	161546827	A00758:240:HTNGKDSX2:2:1663:19786:30937/1	60	+
chr1	162510821	162510822	A00252:255:HWV7WDSX2:1:1206:29252:1047/1	60	-
chr1	164681487	164681488	A00252:255:HWV7WDSX2:2:2322:21260:25316/1	60	+
chr1	165807015	165807016	A00252:255:HWV7WDSX2:4:2515:2691:2957/1	60	+
chr1	167775376	167775377	A00252:255:HWV7WDSX2:1:1109:18557:25801/1	60	+
chr1	167853420	167853421	A00252:255:HWV7WDSX2:3:1361:12509:36933/1	60	+
chr1	169465495	169465496	A00252:255:HWV7WDSX2:1:1473:5882:22921/1	60	+
chr1	170642720	170642721	A00252:255:HWV7WDSX2:4:2362:5891:22999	60	-
chr1	173879268	173879269	A00252:255:HWV7WDSX2:1:1241:20139:18208	60	+
chr1	173963087	173963088	A00252:255:HWV7WDSX2:1:2614:32190:29904/1	60	+
chr1	178875669	178875670	A00252:255:HWV7WDSX2:3:1227:24740:33473	60	+
chr1	183459019	183459020	A00758:240:HTNGKDSX2:1:1373:23520:33990/1	60	-
chr1	186434291	186434292	A00252:255:HWV7WDSX2:3:1376:26711:10300/1	60	-
chr1	190401279	190401280	A00758:240:HTNGKDSX2:2:1409:11921:1689	60	+
chr1	193127291	193127292	A00758:240:HTNGKDSX2:2:1471:6008:14935/1	60	+
chr1	193127293	193127294	A00252:255:HWV7WDSX2:1:1161:7780:17440/1	60	+
chr1	193127295	193127296	A00252:255:HWV7WDSX2:4:2241:19199:2425/1	60	+
chr1	196170376	196170377	A00252:255:HWV7WDSX2:1:1267:28230:24549/1	60	+
chr1	198071059	198071060	A00252:255:HWV7WDSX2:1:1664:26820:22388/1	60	-
chr1	198071060	198071061	A00252:255:HWV7WDSX2:1:1114:6488:19586/1	60	-
chr1	198867460	198867461	A00252:255:HWV7WDSX2:1:2447:23023:12587/1	60	-
chr1	199131789	199131790	A00252:255:HWV7WDSX2:1:1603:20518:13416/1	60	+
chr1	200367555	200367556	A00252:255:HWV7WDSX2:3:1278:18304:7388/1	60	+
chr1	201852799	201852800	A00252:255:HWV7WDSX2:2:1452:10520:33614/1	60	+
chr1	201853328	201853329	A00252:255:HWV7WDSX2:4:1250:7437:13589/1	60	-
chr1	202367691	202367692	A00252:255:HWV7WDSX2:1:1112:11912:4617/1	60	+
chr1	203825821	203825822	A00252:255:HWV7WDSX2:1:1352:27950:8500/1	60	+
chr1	204096684	204096685	A00252:255:HWV7WDSX2:2:1527:13413:20588	60	+
chr1	204115104	204115105	A00758:240:HTNGKDSX2:2:2123:5276:24940/1	60	-
chr1	205118534	205118535	A00252:255:HWV7WDSX2:4:2108:29107:28886/1	60	+
chr1	209128053	209128054	A00252:255:HWV7WDSX2:1:1501:24605:9157/1	60	+
chr1	209846495	209846496	A00252:255:HWV7WDSX2:1:2317:13268:35900	60	-
chr1	211961585	211961586	A00252:255:HWV7WDSX2:1:2160:13955:1360/1	60	+
chr1	212998524	212998525	A00252:255:HWV7WDSX2:3:2407:28031:7263/1	60	+
chr1	212998525	212998526	A00758:240:HTNGKDSX2:1:2510:26196:14951/1	60	+
chr1	215578676	215578677	A00252:255:HWV7WDSX2:1:2118:17626:35806/1	60	-
chr1	224111230	224111231	A00758:240:HTNGKDSX2:2:1477:14850:12085/1	60	-
chr1	224253140	224253141	A00758:240:HTNGKDSX2:2:1651:10728:2879/1	60	-
chr1	224402335	224402336	A00252:255:HWV7WDSX2:1:1213:20139:16266/1	60	+
chr1	226342502	226342503	A00758:240:HTNGKDSX2:2:2576:1425:10661/1	60	+
chr1	226731836	226731837	A00252:255:HWV7WDSX2:1:1314:19777:21590/1	60	+
chr1	227142710	227142711	A00252:255:HWV7WDSX2:3:2429:13087:21433/1	60	-
chr1	231389869	231389870	A00758:240:HTNGKDSX2:1:2413:26702:10066/1	60	+
chr1	234455888	234455889	A00252:255:HWV7WDSX2:3:2449:21377:13432/1	60	-
chr1	235217062	235217063	A00252:255:HWV7WDSX2:1:1341:5448:27179/1	60	+
chr1	237673101	237673102	A00758:240:HTNGKDSX2:1:2316:10176:32550/1	60	-
chr1	237673103	237673104	A00252:255:HWV7WDSX2:3:2108:20663:11443/1	60	-
chr1	237794709	237794710	A00252:255:HWV7WDSX2:4:1636:9236:22341	60	-
chr1	238229625	238229626	A00252:255:HWV7WDSX2:1:1132:19931:9079/1	60	-
chr1	239120471	239120472	A00758:240:HTNGKDSX2:1:1331:12852:17738/1	60	+
chr1	241595167	241595168	A00252:255:HWV7WDSX2:1:1457:23592:19554/1	60	-
chr1	242400089	242400090	A00758:240:HTNGKDSX2:1:1253:9543:17394/1	60	+
chr1	244287587	244287588	A00758:240:HTNGKDSX2:2:2428:4336:22686	60	-
chr1	244679241	244679242	A00758:240:HTNGKDSX2:1:1537:12427:25426/1	60	+
chr1	246339204	246339205	A00252:255:HWV7WDSX2:2:2367:11053:17347	60	+
chr1	246499225	246499226	A00252:255:HWV7WDSX2:3:1253:22715:25551/1	60	+
chr1	246585116	246585117	A00252:255:HWV7WDSX2:3:2324:26115:27211	60	-
chr1	246911646	246911647	A00252:255:HWV7WDSX2:1:1233:6641:26365/1	60	+
chr1	246937780	246937781	A00758:240:HTNGKDSX2:2:2275:29523:10160/1	60	+
chr1	247188667	247188668	A00252:255:HWV7WDSX2:3:2139:19452:4241/1	60	+
chr10	138938	138939	A00758:240:HTNGKDSX2:1:2333:15347:34303/1	60	-
chr10	1619546	1619547	A00758:240:HTNGKDSX2:1:2361:24478:17550/1	60	-
chr10	3590233	3590234	A00252:255:HWV7WDSX2:2:2306:25870:36808/1	60	+
chr10	6553928	6553929	A00252:255:HWV7WDSX2:2:2476:15763:2425/1	60	-
chr10	11929068	11929069	A00252:255:HWV7WDSX2:1:1415:4698:17863/1	60	+
chr10	12464668	12464669	A00252:255:HWV7WDSX2:2:2656:28637:10598/1	60	-
chr10	15460679	15460680	A00758:240:HTNGKDSX2:2:1145:6949:14278	60	+
chr10	17656219	17656220	A00252:255:HWV7WDSX2:2:2519:30599:28620/1	60	+
chr10	20715132	20715133	A00252:255:HWV7WDSX2:1:2639:14805:14199/1	60	+
chr10	22432368	22432369	A00758:240:HTNGKDSX2:1:2113:26729:13432	60	+
chr10	24684733	24684734	A00252:255:HWV7WDSX2:2:2560:9724:26005/1	60	-
chr10	25214089	25214090	A00758:240:HTNGKDSX2:2:1414:11008:33458/1	60	-
chr10	26791442	26791443	A00758:240:HTNGKDSX2:1:1218:9408:31594	60	-
chr10	26791443	26791444	A00252:255:HWV7WDSX2:1:2164:2230:32221	60	-
chr10	26847545	26847546	A00758:240:HTNGKDSX2:2:1677:23493:35227/1	60	+
chr10	27197648	27197649	A00252:255:HWV7WDSX2:1:1414:17237:26741/1	60	+
chr10	28734562	28734563	A00758:240:HTNGKDSX2:1:1549:24406:18458/1	60	-
chr10	29663035	29663036	A00252:255:HWV7WDSX2:1:2543:5701:36104/1	60	+
chr10	30350767	30350768	A00252:255:HWV7WDSX2:4:1306:8260:14826/1	60	+
chr10	31250497	31250498	A00252:255:HWV7WDSX2:1:1207:28131:1611/1	60	+
chr10	32164608	32164609	A00758:240:HTNGKDSX2:2:1546:10872:34162/1	60	-
chr10	34376744	34376745	A00758:240:HTNGKDSX2:2:2638:23800:9204/1	60	-
chr10	34376745	34376746	A00252:255:HWV7WDSX2:2:2338:20166:6480	60	-
chr10	34695961	34695962	A00252:255:HWV7WDSX2:2:2102:19877:17973	60	+
chr10	35054969	35054970	A00252:255:HWV7WDSX2:4:2252:5801:16924/1	60	+
chr10	35551652	35551653	A00252:255:HWV7WDSX2:1:1571:16586:22733/1	60	-
chr10	38040654	38040655	A00252:255:HWV7WDSX2:1:1120:25563:8719/1	60	+
chr10	41870128	41870129	A00758:240:HTNGKDSX2:2:1172:13738:11945	60	-
chr10	45911315	45911316	A00252:255:HWV7WDSX2:1:1147:31521:32471/1	60	+
chr10	46087624	46087625	A00252:255:HWV7WDSX2:2:2322:26169:19727/1	60	+
chr10	47518502	47518503	A00252:255:HWV7WDSX2:1:1435:12816:25473	60	-
chr10	50081568	50081569	A00252:255:HWV7WDSX2:1:1670:4643:34021/1	60	-
chr10	50599773	50599774	A00252:255:HWV7WDSX2:1:2331:4924:8453	60	+
chr10	52623383	52623384	A00758:240:HTNGKDSX2:2:1259:29586:21981	60	-
chr10	60030237	60030238	A00252:255:HWV7WDSX2:1:1462:5575:10457/1	60	-
chr10	61426973	61426974	A00252:255:HWV7WDSX2:1:1646:19289:11569	60	-
chr10	63184337	63184338	A00252:255:HWV7WDSX2:3:1325:5719:9674/1	60	-
chr10	64555263	64555264	A00252:255:HWV7WDSX2:1:1428:16577:27571/1	60	-
chr10	68456145	68456146	A00252:255:HWV7WDSX2:4:2547:30165:6668/1	60	+
chr10	69129642	69129643	A00252:255:HWV7WDSX2:4:1306:28583:23375/1	60	-
chr10	70086977	70086978	A00252:255:HWV7WDSX2:2:2501:3143:18020/1	60	+
chr10	70728017	70728018	A00758:240:HTNGKDSX2:1:2310:7039:30185	60	+
chr10	70829548	70829549	A00252:255:HWV7WDSX2:2:1504:13132:31594/1	60	+
chr10	71570341	71570342	A00252:255:HWV7WDSX2:1:1352:17626:6214/1	60	+
chr10	72181056	72181057	A00758:240:HTNGKDSX2:1:1218:3920:32863/1	60	-
chr10	73622864	73622865	A00758:240:HTNGKDSX2:1:1616:6650:36871/1	60	+
chr10	74375515	74375516	A00252:255:HWV7WDSX2:1:1209:12906:30013/1	60	+
chr10	74375516	74375517	A00252:255:HWV7WDSX2:3:1141:5439:32612	60	+
chr10	74474638	74474639	A00252:255:HWV7WDSX2:1:1149:4526:23140/1	60	-
chr10	74490875	74490876	A00252:255:HWV7WDSX2:1:1618:13747:28557/1	60	+
chr10	75022845	75022846	A00252:255:HWV7WDSX2:3:1431:28438:36370/1	60	+
chr10	82400662	82400663	A00758:240:HTNGKDSX2:2:1458:14868:4633	60	-
chr10	82788491	82788492	A00758:240:HTNGKDSX2:2:2571:9317:34225/1	60	+
chr10	87773606	87773607	A00252:255:HWV7WDSX2:1:2344:2275:7592/1	60	-
chr10	94605805	94605806	A00252:255:HWV7WDSX2:1:1341:11433:21574/1	60	-
chr10	95622700	95622701	A00252:255:HWV7WDSX2:1:1463:13015:28322	60	+
chr10	96102691	96102692	A00252:255:HWV7WDSX2:3:1222:9272:14888/1	60	+
chr10	97440613	97440614	A00252:255:HWV7WDSX2:4:1550:29008:20134/1	60	-
chr10	97502427	97502428	A00758:240:HTNGKDSX2:2:2237:30237:19664	60	-
chr10	98829442	98829443	A00252:255:HWV7WDSX2:2:1270:20338:31485/1	60	+
chr10	99565728	99565729	A00758:240:HTNGKDSX2:1:2220:5547:6527	60	+
chr10	99655237	99655238	A00758:240:HTNGKDSX2:2:1550:13838:22639/1	60	+
chr10	99842974	99842975	A00758:240:HTNGKDSX2:1:1550:26196:22999	60	+
chr10	99996442	99996443	A00252:255:HWV7WDSX2:4:2632:29008:3881/1	60	+
chr10	100328121	100328122	A00252:255:HWV7WDSX2:3:2107:13919:13510/1	60	+
chr10	102888516	102888517	A00758:240:HTNGKDSX2:2:2163:9552:3630	60	-
chr10	103011374	103011375	A00758:240:HTNGKDSX2:2:1112:1362:7294	60	+
chr10	103219252	103219253	A00252:255:HWV7WDSX2:4:2423:10791:14231/1	60	+
chr10	103354611	103354612	A00758:240:HTNGKDSX2:1:1645:17589:29575	60	+
chr10	106557618	106557619	A00252:255:HWV7WDSX2:1:1618:9353:29559/1	60	-
chr10	110233569	110233570	A00252:255:HWV7WDSX2:1:1272:8504:2503/1	60	-
chr10	110965859	110965860	A00252:255:HWV7WDSX2:3:1444:12237:1423/1	60	-
chr10	110973872	110973873	A00252:255:HWV7WDSX2:2:1530:18159:28620/1	60	+
chr10	112528057	112528058	A00252:255:HWV7WDSX2:1:1427:32271:9157/1	60	+
chr10	118712377	118712378	A00252:255:HWV7WDSX2:1:2678:28447:22482	60	+
chr10	118825162	118825163	A00758:240:HTNGKDSX2:2:1339:19153:20134/1	60	-
chr10	119032904	119032905	A00252:255:HWV7WDSX2:1:1654:25455:17300/1	60	+
chr10	119337201	119337202	A00252:255:HWV7WDSX2:1:1267:16468:26412/1	60	+
chr10	119337203	119337204	A00252:255:HWV7WDSX2:4:2343:9995:22968	60	+
chr10	119924419	119924420	A00758:240:HTNGKDSX2:1:1511:30987:36151	60	+
chr10	120903431	120903432	A00758:240:HTNGKDSX2:2:2163:9760:25942	60	+
chr10	121785688	121785689	A00252:255:HWV7WDSX2:1:2112:19786:13683/1	60	+
chr10	122030076	122030077	A00252:255:HWV7WDSX2:1:1304:12066:8296/1	60	+
chr10	122179761	122179762	A00758:240:HTNGKDSX2:2:1118:3486:27759	60	-
chr10	124826170	124826171	A00252:255:HWV7WDSX2:1:1120:5801:23093/1	60	+
chr10	126856732	126856733	A00252:255:HWV7WDSX2:4:2235:21558:18787	60	-
chr10	126856736	126856737	A00252:255:HWV7WDSX2:1:1121:29487:18552	60	-
chr10	127010388	127010389	A00252:255:HWV7WDSX2:2:2260:24487:2534	60	+
chr10	127986016	127986017	A00758:240:HTNGKDSX2:2:1457:31367:13291/1	60	+
chr10	128215120	128215121	A00252:255:HWV7WDSX2:1:1414:30779:17848/1	60	-
chr10	128820298	128820299	A00758:240:HTNGKDSX2:1:2668:14190:9189/1	60	+
chr10	129384514	129384515	A00758:240:HTNGKDSX2:1:1168:13657:10770/1	60	+
chr10	130149474	130149475	A00252:255:HWV7WDSX2:2:2123:22281:8860/1	60	+
chr11	2622505	2622506	A00252:255:HWV7WDSX2:1:2105:14534:28635	60	-
chr11	3530018	3530019	A00252:255:HWV7WDSX2:2:1640:30590:27289/1	60	+
chr11	3696112	3696113	A00758:240:HTNGKDSX2:1:2338:9326:16141/1	60	+
chr11	3948719	3948720	A00252:255:HWV7WDSX2:1:1336:20057:30373/1	60	+
chr11	3988688	3988689	A00252:255:HWV7WDSX2:1:2149:4191:22028/1	60	+
chr11	4091336	4091337	A00252:255:HWV7WDSX2:4:1211:9815:29575/1	60	+
chr11	5615688	5615689	A00252:255:HWV7WDSX2:1:2405:31394:30154/1	60	-
chr11	7374698	7374699	A00252:255:HWV7WDSX2:2:1215:28131:2237	60	+
chr11	8872408	8872409	A00758:240:HTNGKDSX2:1:1603:25310:15233	60	+
chr11	9472347	9472348	A00252:255:HWV7WDSX2:3:2408:20193:6339/1	60	-
chr11	11232932	11232933	A00758:240:HTNGKDSX2:1:2677:32588:13369	60	-
chr11	12978041	12978042	A00252:255:HWV7WDSX2:1:2152:6497:29935/1	60	-
chr11	14545909	14545910	A00252:255:HWV7WDSX2:1:2518:23818:3756/1	60	+
chr11	16884556	16884557	A00758:240:HTNGKDSX2:2:1240:2365:17487/1	60	+
chr11	17298489	17298490	A00252:255:HWV7WDSX2:3:2669:18204:8719/1	60	+
chr11	17330603	17330604	A00252:255:HWV7WDSX2:1:1453:24975:30499/1	60	+
chr11	18075828	18075829	A00252:255:HWV7WDSX2:1:1450:19976:28886/1	60	+
chr11	26725179	26725180	A00758:240:HTNGKDSX2:2:1333:27507:31720	60	+
chr11	26725180	26725181	A00758:240:HTNGKDSX2:2:2569:18954:9267/1	60	+
chr11	28120044	28120045	A00758:240:HTNGKDSX2:2:1165:24560:35947/1	60	-
chr11	32695290	32695291	A00252:255:HWV7WDSX2:2:1278:14498:7467/1	60	+
chr11	34515636	34515637	A00252:255:HWV7WDSX2:1:1129:9715:33035/1	60	+
chr11	35644080	35644081	A00758:240:HTNGKDSX2:2:1521:28601:11193/1	60	-
chr11	36572760	36572761	A00252:255:HWV7WDSX2:1:1156:22742:4805/1	60	+
chr11	37258802	37258803	A00252:255:HWV7WDSX2:1:1368:3242:32628/1	60	-
chr11	40858615	40858616	A00758:240:HTNGKDSX2:1:1243:2672:24784/1	60	+
chr11	42597203	42597204	A00252:255:HWV7WDSX2:1:1178:15320:13463/1	60	+
chr11	42986116	42986117	A00758:240:HTNGKDSX2:1:2330:10655:36135/1	60	+
chr11	43417115	43417116	A00758:240:HTNGKDSX2:2:2315:21016:1313	60	-
chr11	45758729	45758730	A00252:255:HWV7WDSX2:4:1535:12210:9330/1	60	+
chr11	46074026	46074027	A00758:240:HTNGKDSX2:2:1423:10465:20838/1	60	-
chr11	46527401	46527402	A00758:240:HTNGKDSX2:1:1665:29035:27195	60	+
chr11	46589220	46589221	A00252:255:HWV7WDSX2:1:1423:19479:4476	60	-
chr11	46589221	46589222	A00252:255:HWV7WDSX2:1:1267:14208:35149/1	60	-
chr11	46768676	46768677	A00252:255:HWV7WDSX2:1:2509:29143:29637/1	60	-
chr11	56600420	56600421	A00252:255:HWV7WDSX2:1:1403:23592:21089/1	60	-
chr11	57509509	57509510	A00252:255:HWV7WDSX2:3:1460:32515:14027	60	+
chr11	57609199	57609200	A00252:255:HWV7WDSX2:1:2522:17146:28401/1	60	+
chr11	59648280	59648281	A00758:240:HTNGKDSX2:1:2321:24352:21339	60	-
chr11	59950987	59950988	A00252:255:HWV7WDSX2:1:1154:26069:11036/1	60	-
chr11	61433133	61433134	A00758:240:HTNGKDSX2:2:2542:20500:9596/1	60	-
chr11	61634909	61634910	A00252:255:HWV7WDSX2:1:1102:31295:29825	60	-
chr11	61763790	61763791	A00252:255:HWV7WDSX2:1:2475:19741:32675/1	60	+
chr11	63798676	63798677	A00252:255:HWV7WDSX2:1:2377:17734:28510/1	60	-
chr11	64274742	64274743	A00758:240:HTNGKDSX2:1:1124:13874:9956	60	+
chr11	64658945	64658946	A00758:240:HTNGKDSX2:1:2270:7464:24032/1	60	+
chr11	66995876	66995877	A00758:240:HTNGKDSX2:1:2459:31991:35697	60	+
chr11	68786315	68786316	A00252:255:HWV7WDSX2:2:2426:6298:33285/1	60	-
chr11	68922490	68922491	A00252:255:HWV7WDSX2:2:2634:9896:29559/1	60	-
chr11	69660519	69660520	A00758:240:HTNGKDSX2:1:1401:28836:14826	60	-
chr11	70082481	70082482	A00252:255:HWV7WDSX2:4:2323:9200:19774	60	+
chr11	72022125	72022126	A00252:255:HWV7WDSX2:1:1128:23927:1282/1	60	+
chr11	72960768	72960769	A00252:255:HWV7WDSX2:1:1135:9091:31767/1	60	+
chr11	73078977	73078978	A00252:255:HWV7WDSX2:1:1118:13720:35368/1	60	-
chr11	73618385	73618386	A00758:240:HTNGKDSX2:2:2604:30092:7983	60	+
chr11	73621167	73621168	A00758:240:HTNGKDSX2:2:2306:8061:19398/1	60	+
chr11	77047424	77047425	A00758:240:HTNGKDSX2:1:1250:20012:4492/1	60	+
chr11	77593778	77593779	A00252:255:HWV7WDSX2:3:2358:12346:25473	60	-
chr11	77593779	77593780	A00252:255:HWV7WDSX2:1:1278:26078:3192	60	-
chr11	85661778	85661779	A00252:255:HWV7WDSX2:1:1148:7581:14246	60	-
chr11	85996094	85996095	A00252:255:HWV7WDSX2:1:1201:19316:2566/1	60	-
chr11	87061594	87061595	A00252:255:HWV7WDSX2:2:1444:6840:14591/1	60	+
chr11	90315915	90315916	A00758:240:HTNGKDSX2:1:2353:29541:33959/1	60	+
chr11	90445427	90445428	A00252:255:HWV7WDSX2:1:2243:20907:28808	60	+
chr11	99565808	99565809	A00252:255:HWV7WDSX2:1:1507:32651:25755	60	+
chr11	107842614	107842615	A00758:240:HTNGKDSX2:2:2428:29613:24659/1	60	-
chr11	108709148	108709149	A00252:255:HWV7WDSX2:1:1557:21377:30937/1	60	-
chr11	108760112	108760113	A00252:255:HWV7WDSX2:1:1439:8820:3740/1	60	+
chr11	110232654	110232655	A00252:255:HWV7WDSX2:1:1131:18096:28823/1	60	-
chr11	110280911	110280912	A00252:255:HWV7WDSX2:1:2345:14199:6981	60	-
chr11	111751655	111751656	A00252:255:HWV7WDSX2:1:1171:4481:21966/1	60	+
chr11	111803337	111803338	A00252:255:HWV7WDSX2:4:2228:10131:7921/1	60	-
chr11	111834366	111834367	A00252:255:HWV7WDSX2:1:2221:21432:26866/1	60	+
chr11	113866213	113866214	A00252:255:HWV7WDSX2:4:1232:13313:7764	60	+
chr11	113892220	113892221	A00252:255:HWV7WDSX2:1:2257:26549:1846/1	60	-
chr11	115473380	115473381	A00252:255:HWV7WDSX2:2:2329:31476:1830/1	60	+
chr11	116943247	116943248	A00252:255:HWV7WDSX2:1:1254:11595:6511/1	60	+
chr11	117264989	117264990	A00758:240:HTNGKDSX2:1:2651:24632:16720	60	+
chr11	121036572	121036573	A00252:255:HWV7WDSX2:1:1413:7554:5274/1	60	+
chr11	122815750	122815751	A00252:255:HWV7WDSX2:1:1144:26675:29434/1	60	+
chr11	123067523	123067524	A00252:255:HWV7WDSX2:2:1170:8106:17065	60	+
chr11	125544401	125544402	A00252:255:HWV7WDSX2:1:1357:13937:24032/1	60	-
chr11	126116924	126116925	A00252:255:HWV7WDSX2:1:1151:12834:26068/1	60	+
chr11	126276797	126276798	A00252:255:HWV7WDSX2:3:2655:14507:25833	60	+
chr11	126448132	126448133	A00252:255:HWV7WDSX2:4:2168:11216:26616/1	60	-
chr11	128628908	128628909	A00252:255:HWV7WDSX2:3:2414:4453:24111	60	-
chr11	128628909	128628910	A00758:240:HTNGKDSX2:1:2513:12201:35180	60	-
chr11	128628910	128628911	A00252:255:HWV7WDSX2:1:2672:4255:33473	60	-
chr11	129298867	129298868	A00252:255:HWV7WDSX2:3:1606:18801:31203/1	60	+
chr12	922027	922028	A00252:255:HWV7WDSX2:3:2162:16071:23782/1	60	+
chr12	1985181	1985182	A00252:255:HWV7WDSX2:4:2326:21432:17691/1	60	+
chr12	2871632	2871633	A00252:255:HWV7WDSX2:1:1157:15772:34820/1	60	-
chr12	2941928	2941929	A00252:255:HWV7WDSX2:4:2562:4869:16908/1	60	-
chr12	4082437	4082438	A00252:255:HWV7WDSX2:1:2367:25626:27461/1	60	-
chr12	6690713	6690714	A00758:240:HTNGKDSX2:1:2626:6388:21512/1	60	-
chr12	7655436	7655437	A00758:240:HTNGKDSX2:1:1347:29324:4805/1	60	+
chr12	9675288	9675289	A00252:255:HWV7WDSX2:3:1566:5791:25582/1	60	-
chr12	10151301	10151302	A00252:255:HWV7WDSX2:4:2613:24542:6856	60	-
chr12	14153631	14153632	A00758:240:HTNGKDSX2:1:2634:9263:23954/1	60	+
chr12	14316485	14316486	A00758:240:HTNGKDSX2:2:1574:18014:10770/1	60	-
chr12	19559060	19559061	A00252:255:HWV7WDSX2:1:1640:8486:15123/1	60	+
chr12	24897881	24897882	A00252:255:HWV7WDSX2:3:2341:25617:11600/1	60	+
chr12	25227112	25227113	A00252:255:HWV7WDSX2:2:1232:8802:26569/1	60	-
chr12	26160942	26160943	A00758:240:HTNGKDSX2:2:2365:26124:11162	60	+
chr12	27569646	27569647	A00758:240:HTNGKDSX2:2:1223:5385:11569/1	60	-
chr12	28323381	28323382	A00252:255:HWV7WDSX2:1:1146:25156:18537/1	60	+
chr12	28381345	28381346	A00252:255:HWV7WDSX2:1:2370:18032:2096	60	-
chr12	29236862	29236863	A00252:255:HWV7WDSX2:3:2143:9869:34272/1	60	+
chr12	32252966	32252967	A00758:240:HTNGKDSX2:1:2246:8440:10504	60	-
chr12	40062177	40062178	A00252:255:HWV7WDSX2:1:1532:12192:4069/1	60	+
chr12	42388757	42388758	A00252:255:HWV7WDSX2:1:1152:23520:23750/1	60	+
chr12	42637486	42637487	A00758:240:HTNGKDSX2:1:2520:24162:8829/1	60	-
chr12	44515599	44515600	A00252:255:HWV7WDSX2:3:2573:31421:2080/1	60	+
chr12	44948200	44948201	A00252:255:HWV7WDSX2:1:2241:26069:1391/1	60	+
chr12	45299012	45299013	A00758:240:HTNGKDSX2:1:1520:7102:2988/1	60	-
chr12	47288272	47288273	A00758:240:HTNGKDSX2:2:1402:17535:21057	60	+
chr12	48928437	48928438	A00758:240:HTNGKDSX2:1:1428:17092:24267/1	60	-
chr12	50136398	50136399	A00758:240:HTNGKDSX2:1:1244:23863:29982/1	60	+
chr12	50406520	50406521	A00252:255:HWV7WDSX2:3:1138:28013:19883/1	60	+
chr12	50631321	50631322	A00252:255:HWV7WDSX2:4:1448:15718:5415/1	60	-
chr12	50753954	50753955	A00758:240:HTNGKDSX2:1:2507:16821:24392/1	60	+
chr12	51816484	51816485	A00252:255:HWV7WDSX2:4:1253:28438:17362/1	60	-
chr12	51843469	51843470	A00252:255:HWV7WDSX2:4:2631:9082:11835/1	60	+
chr12	52226185	52226186	A00758:240:HTNGKDSX2:1:2307:32181:22498/1	60	-
chr12	56217469	56217470	A00252:255:HWV7WDSX2:3:2215:19054:12978/1	60	+
chr12	56364171	56364172	A00758:240:HTNGKDSX2:2:1345:32398:18333/1	60	+
chr12	56364173	56364174	A00252:255:HWV7WDSX2:4:2331:32723:9878	60	+
chr12	56466975	56466976	A00252:255:HWV7WDSX2:1:2432:19994:29262/1	60	+
chr12	57281580	57281581	A00758:240:HTNGKDSX2:1:1421:20473:25207	60	-
chr12	57390351	57390352	A00252:255:HWV7WDSX2:2:2172:19895:4601/1	60	-
chr12	59565765	59565766	A00252:255:HWV7WDSX2:4:2322:17038:12085	60	+
chr12	62311712	62311713	A00252:255:HWV7WDSX2:2:2603:16315:22858	60	-
chr12	62364049	62364050	A00252:255:HWV7WDSX2:1:1213:7889:28432/1	60	+
chr12	64210995	64210996	A00252:255:HWV7WDSX2:1:1348:26368:21825/1	60	+
chr12	64271390	64271391	A00758:240:HTNGKDSX2:1:1549:28782:29982/1	60	+
chr12	64462023	64462024	A00252:255:HWV7WDSX2:1:1145:26711:25520/1	60	+
chr12	64805754	64805755	A00252:255:HWV7WDSX2:1:1514:20302:13385/1	60	+
chr12	66212034	66212035	A00252:255:HWV7WDSX2:1:1151:29631:13761/1	60	+
chr12	68669722	68669723	A00758:240:HTNGKDSX2:1:2555:11948:8343	60	+
chr12	69783613	69783614	A00252:255:HWV7WDSX2:1:1173:31250:35383/1	60	+
chr12	74368631	74368632	A00252:255:HWV7WDSX2:1:1240:18421:6590/1	60	-
chr12	79603369	79603370	A00252:255:HWV7WDSX2:1:1110:1994:9768/1	60	+
chr12	80019143	80019144	A00252:255:HWV7WDSX2:4:2533:9588:34538	60	+
chr12	84882619	84882620	A00252:255:HWV7WDSX2:1:1240:20989:21308/1	60	-
chr12	85429058	85429059	A00758:240:HTNGKDSX2:1:1454:12599:18114	60	-
chr12	88160875	88160876	A00252:255:HWV7WDSX2:1:1656:14751:13103/1	60	-
chr12	88172520	88172521	A00252:255:HWV7WDSX2:1:2619:30987:3364/1	60	-
chr12	89428651	89428652	A00758:240:HTNGKDSX2:2:1412:28854:33614	60	-
chr12	89626553	89626554	A00758:240:HTNGKDSX2:1:1170:11532:11631/1	60	-
chr12	97887194	97887195	A00758:240:HTNGKDSX2:1:2452:23900:21402/1	60	-
chr12	98661452	98661453	A00252:255:HWV7WDSX2:1:1319:31349:14857	60	-
chr12	99777679	99777680	A00252:255:HWV7WDSX2:3:2140:24442:20243/1	60	-
chr12	100773811	100773812	A00758:240:HTNGKDSX2:1:2138:24849:36385/1	60	-
chr12	101609386	101609387	A00252:255:HWV7WDSX2:4:2368:4255:15655/1	60	-
chr12	104115487	104115488	A00252:255:HWV7WDSX2:4:2134:19868:1892/1	60	+
chr12	104293545	104293546	A00252:255:HWV7WDSX2:2:1270:28655:37027/1	60	-
chr12	105138204	105138205	A00252:255:HWV7WDSX2:1:1173:30960:27273/1	60	-
chr12	105814018	105814019	A00252:255:HWV7WDSX2:4:1545:15700:27524/1	60	-
chr12	106432109	106432110	A00252:255:HWV7WDSX2:1:1147:18457:20149/1	60	+
chr12	110286018	110286019	A00758:240:HTNGKDSX2:1:1346:17924:5415/1	60	-
chr12	111549457	111549458	A00758:240:HTNGKDSX2:1:1269:29161:5087/1	60	+
chr12	111656828	111656829	A00252:255:HWV7WDSX2:3:1534:14000:30185	60	-
chr12	113204057	113204058	A00758:240:HTNGKDSX2:2:2613:18756:7326/1	60	-
chr12	115027437	115027438	A00252:255:HWV7WDSX2:1:1378:7337:25911/1	60	-
chr12	116224051	116224052	A00252:255:HWV7WDSX2:1:1106:17002:10958	60	+
chr12	116573019	116573020	A00758:240:HTNGKDSX2:1:2236:3504:36338/1	60	-
chr12	117265885	117265886	A00252:255:HWV7WDSX2:2:2476:16622:24925	60	-
chr12	120236533	120236534	A00758:240:HTNGKDSX2:1:2350:7202:4977/1	60	+
chr12	121318941	121318942	A00758:240:HTNGKDSX2:2:2374:7229:5619/1	60	+
chr12	121478450	121478451	A00252:255:HWV7WDSX2:4:2211:17598:17910/1	60	-
chr12	122215525	122215526	A00252:255:HWV7WDSX2:4:2101:6497:23484/1	60	+
chr12	122569227	122569228	A00758:240:HTNGKDSX2:1:2358:25798:23625/1	60	-
chr12	122569228	122569229	A00252:255:HWV7WDSX2:3:2137:9769:24518	60	-
chr12	123045634	123045635	A00252:255:HWV7WDSX2:1:1122:12481:9298/1	60	-
chr12	124925773	124925774	A00252:255:HWV7WDSX2:4:2458:28809:9111	60	-
chr12	126333877	126333878	A00252:255:HWV7WDSX2:2:2343:12481:26584/1	60	-
chr12	127682844	127682845	A00758:240:HTNGKDSX2:1:2518:29116:33630/1	60	-
chr12	129387389	129387390	A00252:255:HWV7WDSX2:1:2475:1949:23657	60	+
chr12	131236932	131236933	A00758:240:HTNGKDSX2:1:2351:3278:23641/1	60	+
chr12	132019523	132019524	A00758:240:HTNGKDSX2:2:1142:15980:10316/1	60	-
chr12	132092433	132092434	A00758:240:HTNGKDSX2:1:1645:18692:11099	60	-
chr12	132851684	132851685	A00252:255:HWV7WDSX2:1:1135:23728:18411/1	60	+
chr13	19643898	19643899	A00252:255:HWV7WDSX2:1:1631:28863:5228/1	60	+
chr13	19700618	19700619	A00252:255:HWV7WDSX2:1:1322:12029:19852/1	60	+
chr13	19702010	19702011	A00252:255:HWV7WDSX2:2:1578:7907:24580/1	60	+
chr13	19830469	19830470	A00758:240:HTNGKDSX2:1:2246:14696:9408/1	60	-
chr13	19856006	19856007	A00252:255:HWV7WDSX2:2:1330:26530:1282/1	60	+
chr13	20825369	20825370	A00252:255:HWV7WDSX2:1:1165:27091:20008/1	60	+
chr13	25293743	25293744	A00252:255:HWV7WDSX2:2:1105:9733:35509/1	60	-
chr13	27177635	27177636	A00758:240:HTNGKDSX2:2:2202:23773:8719	60	+
chr13	28381480	28381481	A00758:240:HTNGKDSX2:1:2168:6063:8046/1	60	+
chr13	30536444	30536445	A00758:240:HTNGKDSX2:2:1273:26341:15139/1	60	-
chr13	35670394	35670395	A00252:255:HWV7WDSX2:1:1166:11080:33144	60	-
chr13	36763015	36763016	A00758:240:HTNGKDSX2:2:2627:8929:34898	60	-
chr13	37791321	37791322	A00758:240:HTNGKDSX2:2:1606:5240:24752/1	60	+
chr13	39178044	39178045	A00252:255:HWV7WDSX2:4:2432:16107:8437	60	-
chr13	39314359	39314360	A00758:240:HTNGKDSX2:1:1662:5819:30295/1	60	+
chr13	41200857	41200858	A00252:255:HWV7WDSX2:2:1577:7753:9157/1	60	+
chr13	41778936	41778937	A00252:255:HWV7WDSX2:1:2523:10484:24251	60	-
chr13	43999041	43999042	A00252:255:HWV7WDSX2:2:1312:32127:8281/1	60	-
chr13	45024394	45024395	A00252:255:HWV7WDSX2:1:1652:29894:21981	60	-
chr13	47891420	47891421	A00252:255:HWV7WDSX2:1:1432:9209:26522/1	60	+
chr13	48333231	48333232	A00758:240:HTNGKDSX2:2:2355:22733:2848	60	-
chr13	48835536	48835537	A00252:255:HWV7WDSX2:3:1459:27823:19398/1	60	-
chr13	49736399	49736400	A00252:255:HWV7WDSX2:4:1233:23448:13166	60	+
chr13	50335425	50335426	A00758:240:HTNGKDSX2:1:2474:12075:19554	60	+
chr13	51433369	51433370	A00758:240:HTNGKDSX2:1:1416:15356:28964/1	60	+
chr13	52328109	52328110	A00758:240:HTNGKDSX2:1:2577:18394:17848/1	60	+
chr13	52516354	52516355	A00252:255:HWV7WDSX2:1:1165:18059:1673/1	60	+
chr13	57029724	57029725	A00758:240:HTNGKDSX2:1:1372:1154:23625/1	60	-
chr13	59663651	59663652	A00252:255:HWV7WDSX2:1:1244:14696:7936	60	-
chr13	60516291	60516292	A00252:255:HWV7WDSX2:1:2362:17499:13448/1	60	-
chr13	62567103	62567104	A00252:255:HWV7WDSX2:1:1263:19750:10175	60	+
chr13	64034764	64034765	A00252:255:HWV7WDSX2:1:1227:24985:22654/1	60	-
chr13	64194172	64194173	A00252:255:HWV7WDSX2:1:1441:27398:19163/1	60	-
chr13	64812422	64812423	A00252:255:HWV7WDSX2:1:1125:21233:3004/1	60	+
chr13	65938171	65938172	A00252:255:HWV7WDSX2:2:1216:13621:11146/1	60	-
chr13	66398492	66398493	A00252:255:HWV7WDSX2:1:2403:26558:7059/1	60	-
chr13	67090157	67090158	A00758:240:HTNGKDSX2:1:2567:31955:31281	60	-
chr13	67413681	67413682	A00252:255:HWV7WDSX2:1:1305:27480:23406/1	60	+
chr13	68197906	68197907	A00252:255:HWV7WDSX2:4:2128:11731:36589/1	60	+
chr13	79635853	79635854	A00252:255:HWV7WDSX2:1:1419:4571:34147/1	60	-
chr13	83027214	83027215	A00252:255:HWV7WDSX2:1:2648:24406:3082/1	60	+
chr13	85566065	85566066	A00758:240:HTNGKDSX2:1:1433:24840:3490/1	60	-
chr13	90059000	90059001	A00252:255:HWV7WDSX2:1:1131:10131:36479/1	60	+
chr13	95253442	95253443	A00252:255:HWV7WDSX2:4:1444:21649:15937/1	60	-
chr13	95253445	95253446	A00252:255:HWV7WDSX2:1:1414:1127:35540/1	60	-
chr13	99598096	99598097	A00252:255:HWV7WDSX2:4:2624:17716:33927	60	-
chr13	100162656	100162657	A00758:240:HTNGKDSX2:2:2553:25391:31469	60	+
chr13	100650807	100650808	A00252:255:HWV7WDSX2:1:1111:5475:2268/1	60	+
chr13	104800785	104800786	A00252:255:HWV7WDSX2:1:2239:17824:22968/1	60	+
chr13	104866439	104866440	A00252:255:HWV7WDSX2:3:2624:5086:9424/1	60	-
chr13	110546016	110546017	A00758:240:HTNGKDSX2:1:1131:7780:7545	60	+
chr13	111554640	111554641	A00758:240:HTNGKDSX2:2:2454:3604:27148/1	60	+
chr13	111859046	111859047	A00252:255:HWV7WDSX2:2:1130:31087:14403/1	60	+
chr14	20596471	20596472	A00252:255:HWV7WDSX2:1:1221:17128:28213/1	60	+
chr14	24203975	24203976	A00758:240:HTNGKDSX2:1:1619:14940:24236/1	60	+
chr14	30203426	30203427	A00758:240:HTNGKDSX2:1:1451:2718:27367/1	60	+
chr14	31010960	31010961	A00758:240:HTNGKDSX2:1:1516:12870:14356/1	60	+
chr14	31441436	31441437	A00758:240:HTNGKDSX2:1:2670:1470:30091/1	60	+
chr14	31589657	31589658	A00252:255:HWV7WDSX2:1:1514:6912:17597/1	60	+
chr14	33325568	33325569	A00758:240:HTNGKDSX2:1:2217:14516:26913/1	60	+
chr14	41071905	41071906	A00252:255:HWV7WDSX2:1:1234:7789:16110/1	60	-
chr14	47747883	47747884	A00252:255:HWV7WDSX2:2:2124:20898:22435	60	-
chr14	48124223	48124224	A00252:255:HWV7WDSX2:1:1116:24551:35211/1	60	+
chr14	50466912	50466913	A00252:255:HWV7WDSX2:2:1203:25509:27915	60	+
chr14	50655966	50655967	A00252:255:HWV7WDSX2:2:1434:17291:26553/1	60	+
chr14	52114733	52114734	A00252:255:HWV7WDSX2:4:1516:10167:12680/1	60	-
chr14	52656169	52656170	A00252:255:HWV7WDSX2:1:1470:23321:35086/1	60	+
chr14	52690622	52690623	A00252:255:HWV7WDSX2:4:2176:26738:20650/1	60	+
chr14	55151168	55151169	A00252:255:HWV7WDSX2:1:1618:21811:7451/1	60	-
chr14	57233475	57233476	A00758:240:HTNGKDSX2:1:2203:12418:23907/1	60	+
chr14	59485712	59485713	A00758:240:HTNGKDSX2:2:1376:14217:14904	60	-
chr14	60062986	60062987	A00252:255:HWV7WDSX2:2:2636:10004:22608/1	60	-
chr14	60281511	60281512	A00252:255:HWV7WDSX2:1:2164:9227:9674/1	60	+
chr14	61786598	61786599	A00758:240:HTNGKDSX2:2:1405:20202:16407	60	-
chr14	66645465	66645466	A00252:255:HWV7WDSX2:1:1156:18168:26850	60	+
chr14	66762172	66762173	A00758:240:HTNGKDSX2:2:1658:6388:9799/1	60	-
chr14	67626175	67626176	A00252:255:HWV7WDSX2:1:2311:15772:15593/1	60	+
chr14	67635780	67635781	A00252:255:HWV7WDSX2:3:1546:8775:23954/1	60	+
chr14	70845776	70845777	A00758:240:HTNGKDSX2:2:1606:24758:9674/1	60	-
chr14	72972135	72972136	A00758:240:HTNGKDSX2:1:1469:19425:30780/1	60	+
chr14	73668767	73668768	A00252:255:HWV7WDSX2:4:2644:15013:13964/1	60	-
chr14	73926528	73926529	A00758:240:HTNGKDSX2:2:1470:9353:17691/1	60	-
chr14	74218880	74218881	A00252:255:HWV7WDSX2:2:1337:28239:25974/1	60	-
chr14	74802382	74802383	A00252:255:HWV7WDSX2:1:1162:27480:27226	60	+
chr14	74802383	74802384	A00252:255:HWV7WDSX2:4:2572:9317:8140	60	+
chr14	75543754	75543755	A00758:240:HTNGKDSX2:1:1320:3197:15358/1	60	+
chr14	75747848	75747849	A00252:255:HWV7WDSX2:2:1643:1244:22404/1	60	+
chr14	77559244	77559245	A00758:240:HTNGKDSX2:1:1562:22336:6104/1	60	+
chr14	77949104	77949105	A00252:255:HWV7WDSX2:3:1563:20311:29465/1	60	-
chr14	78068190	78068191	A00758:240:HTNGKDSX2:2:2216:19180:26443/1	60	-
chr14	81256340	81256341	A00252:255:HWV7WDSX2:1:1229:14841:33802/1	60	+
chr14	83660541	83660542	A00252:255:HWV7WDSX2:1:1429:2492:27007/1	60	+
chr14	87258600	87258601	A00758:240:HTNGKDSX2:2:1445:1732:31861/1	60	-
chr14	91201389	91201390	A00252:255:HWV7WDSX2:3:2151:32054:31422	60	-
chr14	91911078	91911079	A00252:255:HWV7WDSX2:3:2363:18421:35180/1	60	-
chr14	92722622	92722623	A00252:255:HWV7WDSX2:2:2452:29116:27962/1	60	-
chr14	95091639	95091640	A00252:255:HWV7WDSX2:1:1266:21269:18630/1	60	+
chr14	96513298	96513299	A00252:255:HWV7WDSX2:4:1142:11623:11068	60	-
chr14	96527373	96527374	A00252:255:HWV7WDSX2:1:1106:17436:11083/1	60	-
chr14	96543578	96543579	A00252:255:HWV7WDSX2:2:2541:32090:28573/1	60	-
chr14	100978064	100978065	A00252:255:HWV7WDSX2:1:1143:19009:11647	60	-
chr14	102210022	102210023	A00252:255:HWV7WDSX2:1:1423:25581:30733/1	60	-
chr14	102282659	102282660	A00252:255:HWV7WDSX2:3:2108:4915:1736/1	60	+
chr14	102603231	102603232	A00252:255:HWV7WDSX2:4:1364:23411:23093/1	60	-
chr14	103480613	103480614	A00252:255:HWV7WDSX2:1:1437:22218:28447/1	60	-
chr14	104631041	104631042	A00758:240:HTNGKDSX2:2:2320:18195:20572/1	60	-
chr14	105227037	105227038	A00252:255:HWV7WDSX2:4:2225:27751:5212/1	60	+
chr15	37651578	37651579	A00758:240:HTNGKDSX2:1:2671:25156:6731/1	60	+
chr15	40820249	40820250	A00252:255:HWV7WDSX2:3:1464:21504:4225	60	-
chr15	43180217	43180218	A00758:240:HTNGKDSX2:2:1207:22128:35243/1	60	-
chr15	43397799	43397800	A00252:255:HWV7WDSX2:4:1553:28239:25285/1	60	-
chr15	44391438	44391439	A00758:240:HTNGKDSX2:1:1659:20347:14309	60	+
chr15	44474411	44474412	A00758:240:HTNGKDSX2:2:2555:29722:35524	60	+
chr15	48231932	48231933	A00758:240:HTNGKDSX2:1:1123:20690:28526/1	60	+
chr15	48400921	48400922	A00758:240:HTNGKDSX2:2:1241:12608:12837/1	60	-
chr15	48468921	48468922	A00252:255:HWV7WDSX2:1:1660:4689:22451	60	-
chr15	50323793	50323794	A00758:240:HTNGKDSX2:1:2601:31693:24659/1	60	+
chr15	50677699	50677700	A00252:255:HWV7WDSX2:3:2167:16613:13730/1	60	-
chr15	58993091	58993092	A00252:255:HWV7WDSX2:3:2505:23674:5948/1	60	+
chr15	59435541	59435542	A00252:255:HWV7WDSX2:1:2527:29912:4288	60	+
chr15	60432745	60432746	A00758:240:HTNGKDSX2:1:2377:4842:34303/1	60	-
chr15	63337551	63337552	A00758:240:HTNGKDSX2:1:1556:11388:23876/1	60	-
chr15	65130050	65130051	A00758:240:HTNGKDSX2:1:1304:12002:9972	60	+
chr15	65253912	65253913	A00758:240:HTNGKDSX2:1:1330:27462:3333	60	-
chr15	65601433	65601434	A00758:240:HTNGKDSX2:1:2451:13838:22326/1	60	-
chr15	65904983	65904984	A00252:255:HWV7WDSX2:3:2202:17002:20885/1	60	-
chr15	69443874	69443875	A00758:240:HTNGKDSX2:2:2636:10194:11099/1	60	-
chr15	69448647	69448648	A00252:255:HWV7WDSX2:1:1234:6388:33160/1	60	+
chr15	69448649	69448650	A00758:240:HTNGKDSX2:1:2269:8540:22388	60	+
chr15	71995861	71995862	A00252:255:HWV7WDSX2:1:1114:13494:29371/1	60	+
chr15	75101029	75101030	A00758:240:HTNGKDSX2:1:2573:5683:6981	60	-
chr15	75561236	75561237	A00252:255:HWV7WDSX2:4:1603:14687:17503/1	60	+
chr15	78535812	78535813	A00758:240:HTNGKDSX2:1:2364:12373:29966	60	-
chr15	80170843	80170844	A00252:255:HWV7WDSX2:3:1213:9182:22999/1	60	+
chr15	81908525	81908526	A00252:255:HWV7WDSX2:1:1339:11713:34272/1	60	+
chr15	82832023	82832024	A00252:255:HWV7WDSX2:1:1256:23294:36479/1	60	-
chr15	83873225	83873226	A00252:255:HWV7WDSX2:4:2216:9281:24017/1	60	+
chr15	84148428	84148429	A00252:255:HWV7WDSX2:3:1338:31873:10848	60	-
chr15	84670278	84670279	A00758:240:HTNGKDSX2:1:1225:12888:20556	60	-
chr15	87184143	87184144	A00252:255:HWV7WDSX2:1:1457:22173:8923/1	60	+
chr15	89201003	89201004	A00758:240:HTNGKDSX2:1:2172:30228:1767/1	60	+
chr15	90589908	90589909	A00252:255:HWV7WDSX2:3:2537:9896:7106/1	60	+
chr15	98640103	98640104	A00758:240:HTNGKDSX2:1:2259:26567:27899/1	60	+
chr15	101175665	101175666	A00252:255:HWV7WDSX2:1:1349:16315:9518/1	60	-
chr15	101180281	101180282	A00252:255:HWV7WDSX2:4:2432:22779:34679	60	-
chr15	101290045	101290046	A00252:255:HWV7WDSX2:1:2161:15600:6370	60	-
chr16	736627	736628	A00758:240:HTNGKDSX2:1:1164:18385:35493	60	-
chr16	3828187	3828188	A00758:240:HTNGKDSX2:2:1442:12771:14967	60	-
chr16	3908826	3908827	A00252:255:HWV7WDSX2:1:2125:6804:3411	60	-
chr16	4266956	4266957	A00252:255:HWV7WDSX2:4:2264:27534:28354/1	60	-
chr16	4789113	4789114	A00252:255:HWV7WDSX2:4:2150:12762:9283/1	60	-
chr16	7463425	7463426	A00252:255:HWV7WDSX2:2:2538:29405:7983	60	+
chr16	10391817	10391818	A00252:255:HWV7WDSX2:4:2133:9200:16517/1	60	+
chr16	11127170	11127171	A00252:255:HWV7WDSX2:1:1147:19153:6574/1	60	+
chr16	12362745	12362746	A00758:240:HTNGKDSX2:2:1264:5285:26240	60	-
chr16	18802384	18802385	A00758:240:HTNGKDSX2:1:2449:20247:33802	60	-
chr16	18918643	18918644	A00758:240:HTNGKDSX2:1:1655:15546:2519	60	-
chr16	20824930	20824931	A00758:240:HTNGKDSX2:2:1571:17300:1924/1	60	+
chr16	20913407	20913408	A00252:255:HWV7WDSX2:3:1361:29478:16814	60	-
chr16	21687762	21687763	A00252:255:HWV7WDSX2:1:1168:7672:10144	60	-
chr16	22277552	22277553	A00758:240:HTNGKDSX2:1:2335:24343:28526/1	60	+
chr16	23335069	23335070	A00252:255:HWV7WDSX2:1:1319:16812:3677/1	60	+
chr16	23347018	23347019	A00252:255:HWV7WDSX2:4:2330:24713:11506/1	60	+
chr16	23996276	23996277	A00252:255:HWV7WDSX2:1:1451:21495:4554/1	60	-
chr16	30442925	30442926	A00252:255:HWV7WDSX2:1:2557:3775:33739/1	60	+
chr16	30608736	30608737	A00758:240:HTNGKDSX2:1:1613:23610:21245	60	-
chr16	30608737	30608738	A00252:255:HWV7WDSX2:1:2461:9136:29089	60	-
chr16	30608738	30608739	A00252:255:HWV7WDSX2:1:1325:14516:35556/1	60	-
chr16	31504363	31504364	A00758:240:HTNGKDSX2:1:2534:24822:27759/1	60	-
chr16	33891662	33891663	A00252:255:HWV7WDSX2:3:2266:25039:1892/1	60	-
chr16	50357907	50357908	A00252:255:HWV7WDSX2:1:2363:24650:27336/1	60	+
chr16	56396574	56396575	A00252:255:HWV7WDSX2:1:1234:20039:26991/1	60	+
chr16	58795319	58795320	A00252:255:HWV7WDSX2:2:2461:31132:23563/1	60	-
chr16	61033776	61033777	A00252:255:HWV7WDSX2:2:1140:19596:11725/1	60	-
chr16	66114795	66114796	A00252:255:HWV7WDSX2:2:1273:26295:10864	60	-
chr16	67049232	67049233	A00252:255:HWV7WDSX2:2:2445:21368:11725	60	+
chr16	67268483	67268484	A00252:255:HWV7WDSX2:1:1365:11912:14638/1	60	+
chr16	67401119	67401120	A00758:240:HTNGKDSX2:1:1618:29215:27696/1	60	+
chr16	67582614	67582615	A00758:240:HTNGKDSX2:1:2644:3233:13510/1	60	+
chr16	67765121	67765122	A00252:255:HWV7WDSX2:4:1443:14045:12446/1	60	+
chr16	68540996	68540997	A00758:240:HTNGKDSX2:2:2310:2935:3223	60	-
chr16	69569261	69569262	A00252:255:HWV7WDSX2:1:1234:3694:23109/1	60	+
chr16	72578186	72578187	A00758:240:HTNGKDSX2:1:1629:14479:31266/1	60	+
chr16	74480985	74480986	A00758:240:HTNGKDSX2:1:1144:15808:15468	60	-
chr16	80147465	80147466	A00252:255:HWV7WDSX2:1:1245:14027:6746/1	60	+
chr16	80147469	80147470	A00252:255:HWV7WDSX2:3:1546:16993:22748	60	+
chr16	81559264	81559265	A00758:240:HTNGKDSX2:1:1543:2112:7842	60	-
chr16	84112123	84112124	A00758:240:HTNGKDSX2:1:1419:20546:6699/1	60	+
chr16	84729975	84729976	A00252:255:HWV7WDSX2:1:1456:13223:26396/1	60	+
chr16	85677734	85677735	A00758:240:HTNGKDSX2:2:2355:2718:34914/1	60	-
chr16	88105938	88105939	A00252:255:HWV7WDSX2:4:1108:12328:13479	60	+
chr16	89346170	89346171	A00252:255:HWV7WDSX2:2:1259:11532:32831	60	+
chr17	2305401	2305402	A00252:255:HWV7WDSX2:1:1576:14850:4163/1	60	+
chr17	2600670	2600671	A00252:255:HWV7WDSX2:1:1248:18331:23062/1	60	+
chr17	2626645	2626646	A00252:255:HWV7WDSX2:4:1356:20889:5603	60	-
chr17	2654164	2654165	A00252:255:HWV7WDSX2:1:1320:29188:6699/1	60	-
chr17	4666937	4666938	A00758:240:HTNGKDSX2:1:2162:24912:28792	60	-
chr17	5320942	5320943	A00252:255:HWV7WDSX2:1:1221:4173:8938/1	60	-
chr17	5600875	5600876	A00758:240:HTNGKDSX2:2:2304:19343:6089	60	+
chr17	5953812	5953813	A00252:255:HWV7WDSX2:3:1311:3495:6918/1	60	+
chr17	7095521	7095522	A00758:240:HTNGKDSX2:1:2512:8603:24439/1	60	+
chr17	7121193	7121194	A00758:240:HTNGKDSX2:1:1276:30716:30201/1	60	+
chr17	7662720	7662721	A00252:255:HWV7WDSX2:4:2533:16957:36057	60	-
chr17	8599234	8599235	A00758:240:HTNGKDSX2:2:2355:24415:21574/1	60	-
chr17	8606102	8606103	A00252:255:HWV7WDSX2:3:2251:17616:23891/1	60	+
chr17	9315935	9315936	A00758:240:HTNGKDSX2:1:1103:18412:9862/1	60	+
chr17	9796132	9796133	A00758:240:HTNGKDSX2:1:1671:1768:13855/1	60	-
chr17	11970476	11970477	A00252:255:HWV7WDSX2:1:2123:21007:3928/1	60	-
chr17	12720943	12720944	A00758:240:HTNGKDSX2:2:1443:4300:13730/1	60	+
chr17	14635303	14635304	A00252:255:HWV7WDSX2:2:1173:12762:1611/1	60	+
chr17	16109829	16109830	A00758:240:HTNGKDSX2:2:2462:20320:21402	60	-
chr17	26666962	26666963	A00758:240:HTNGKDSX2:2:2466:20546:9674	60	+
chr17	28123409	28123410	A00252:255:HWV7WDSX2:4:1336:16396:2362	60	-
chr17	28767250	28767251	A00758:240:HTNGKDSX2:1:2347:7346:26584/1	60	-
chr17	28859561	28859562	A00252:255:HWV7WDSX2:4:1646:3857:34225	60	-
chr17	30428129	30428130	A00252:255:HWV7WDSX2:1:1377:10339:6496/1	60	-
chr17	31058162	31058163	A00758:240:HTNGKDSX2:1:1503:28049:4539	60	+
chr17	31429066	31429067	A00758:240:HTNGKDSX2:2:1576:7563:25269/1	60	-
chr17	32858319	32858320	A00252:255:HWV7WDSX2:1:1142:6813:2143	60	+
chr17	33610816	33610817	A00758:240:HTNGKDSX2:1:2233:8802:14168/1	60	+
chr17	39332636	39332637	A00252:255:HWV7WDSX2:4:2514:1190:23750/1	60	-
chr17	40014289	40014290	A00252:255:HWV7WDSX2:2:1578:30101:11913/1	60	+
chr17	42066154	42066155	A00758:240:HTNGKDSX2:1:1148:18484:12336	60	-
chr17	44357568	44357569	A00758:240:HTNGKDSX2:2:1420:2302:16971/1	60	+
chr17	44542865	44542866	A00758:240:HTNGKDSX2:1:1535:28221:8500/1	60	-
chr17	45083240	45083241	A00758:240:HTNGKDSX2:2:1618:22833:11506/1	60	+
chr17	47259820	47259821	A00758:240:HTNGKDSX2:1:1270:30888:9643/1	60	+
chr17	48423851	48423852	A00252:255:HWV7WDSX2:1:1512:20763:15468/1	60	-
chr17	49490541	49490542	A00252:255:HWV7WDSX2:1:1252:25129:15796/1	60	+
chr17	53269968	53269969	A00758:240:HTNGKDSX2:2:1663:25211:26240	60	-
chr17	56865378	56865379	A00252:255:HWV7WDSX2:4:1575:28709:4022/1	60	+
chr17	58671461	58671462	A00252:255:HWV7WDSX2:1:1136:8983:23625	60	+
chr17	59200587	59200588	A00758:240:HTNGKDSX2:1:2576:4363:14810/1	60	-
chr17	59683334	59683335	A00252:255:HWV7WDSX2:2:1307:1407:6903/1	60	-
chr17	60084265	60084266	A00758:240:HTNGKDSX2:2:1306:22173:11209/1	60	-
chr17	60264201	60264202	A00252:255:HWV7WDSX2:1:1139:6542:11193/1	60	+
chr17	60508769	60508770	A00252:255:HWV7WDSX2:1:1169:10267:3302/1	60	-
chr17	60634335	60634336	A00758:240:HTNGKDSX2:1:1660:29604:3443/1	60	+
chr17	60657830	60657831	A00758:240:HTNGKDSX2:1:2427:26982:2253/1	60	-
chr17	60957841	60957842	A00252:255:HWV7WDSX2:1:2551:9697:19820/1	60	-
chr17	61094765	61094766	A00252:255:HWV7WDSX2:1:2437:24361:17440/1	60	+
chr17	61816550	61816551	A00758:240:HTNGKDSX2:1:2570:7862:17895	60	-
chr17	63845023	63845024	A00252:255:HWV7WDSX2:4:2556:12093:17362/1	60	+
chr17	66964305	66964306	A00252:255:HWV7WDSX2:1:1111:27896:15890	60	+
chr17	67093982	67093983	A00252:255:HWV7WDSX2:1:1121:10212:9314/1	60	+
chr17	67876727	67876728	A00252:255:HWV7WDSX2:3:2412:24740:28995/1	60	+
chr17	67919580	67919581	A00252:255:HWV7WDSX2:1:1125:7591:36182	60	+
chr17	74622828	74622829	A00252:255:HWV7WDSX2:1:2244:18973:23077/1	60	-
chr17	75043768	75043769	A00252:255:HWV7WDSX2:1:1145:5855:16391/1	60	+
chr17	76579014	76579015	A00758:240:HTNGKDSX2:2:1521:6388:32095	60	-
chr17	78020273	78020274	A00252:255:HWV7WDSX2:1:1139:24795:2002/1	60	+
chr17	78247532	78247533	A00252:255:HWV7WDSX2:4:2315:1407:36996/1	60	-
chr17	78377202	78377203	A00758:240:HTNGKDSX2:2:2563:18629:32503	60	+
chr17	79081427	79081428	A00758:240:HTNGKDSX2:1:2672:23330:23578/1	60	+
chr17	80392673	80392674	A00252:255:HWV7WDSX2:1:1532:13205:12680	60	+
chr17	80434867	80434868	A00252:255:HWV7WDSX2:2:1366:9028:19601/1	60	+
chr17	80494965	80494966	A00758:240:HTNGKDSX2:1:1471:22950:6543/1	60	+
chr17	80609666	80609667	A00252:255:HWV7WDSX2:4:2163:24749:9189	60	+
chr18	635829	635830	A00252:255:HWV7WDSX2:4:1268:17110:16564/1	60	-
chr18	2554948	2554949	A00252:255:HWV7WDSX2:1:2622:14895:22153	60	+
chr18	2990228	2990229	A00252:255:HWV7WDSX2:1:2538:27010:18740/1	60	-
chr18	6943606	6943607	A00252:255:HWV7WDSX2:1:1265:13404:28307/1	60	+
chr18	7194436	7194437	A00758:240:HTNGKDSX2:2:2666:16667:22153	60	-
chr18	7391745	7391746	A00252:255:HWV7WDSX2:4:1248:28944:27414/1	60	-
chr18	9618746	9618747	A00252:255:HWV7WDSX2:1:1665:20564:34319	60	+
chr18	10036762	10036763	A00252:255:HWV7WDSX2:2:2561:25644:20071/1	60	-
chr18	11846820	11846821	A00758:240:HTNGKDSX2:1:2366:30807:22623/1	60	-
chr18	13123243	13123244	A00252:255:HWV7WDSX2:1:2563:7554:32080	60	-
chr18	13235172	13235173	A00252:255:HWV7WDSX2:3:1422:27525:16532	60	+
chr18	21541518	21541519	A00758:240:HTNGKDSX2:1:1329:32850:8469	60	+
chr18	22398139	22398140	A00758:240:HTNGKDSX2:2:1264:22245:16031/1	60	+
chr18	22977775	22977776	A00252:255:HWV7WDSX2:3:2520:17824:7247/1	60	-
chr18	23528364	23528365	A00252:255:HWV7WDSX2:1:1175:27850:11522/1	60	+
chr18	23660728	23660729	A00758:240:HTNGKDSX2:1:1455:16134:11115/1	60	+
chr18	24037614	24037615	A00252:255:HWV7WDSX2:1:1407:31286:34413/1	60	-
chr18	24324710	24324711	A00758:240:HTNGKDSX2:2:1534:32045:19351/1	60	+
chr18	26054954	26054955	A00252:255:HWV7WDSX2:1:1254:15899:7075/1	60	+
chr18	26062890	26062891	A00252:255:HWV7WDSX2:3:2111:26973:31704/1	60	-
chr18	26688953	26688954	A00252:255:HWV7WDSX2:2:1323:17580:35039/1	60	+
chr18	33999238	33999239	A00758:240:HTNGKDSX2:1:2110:23068:1642	60	-
chr18	34272521	34272522	A00252:255:HWV7WDSX2:3:2554:32108:35055	60	+
chr18	39554200	39554201	A00252:255:HWV7WDSX2:2:1476:24207:29888/1	60	+
chr18	42214909	42214910	A00252:255:HWV7WDSX2:1:1370:28366:33927/1	60	-
chr18	49477354	49477355	A00252:255:HWV7WDSX2:2:2315:6741:22748/1	60	-
chr18	50870161	50870162	A00758:240:HTNGKDSX2:1:2430:14714:10066/1	60	-
chr18	54571539	54571540	A00252:255:HWV7WDSX2:1:1563:21034:35227	60	-
chr18	55760628	55760629	A00758:240:HTNGKDSX2:1:2522:22598:15577	60	-
chr18	56204776	56204777	A00252:255:HWV7WDSX2:3:2139:26494:8954/1	60	-
chr18	56447496	56447497	A00252:255:HWV7WDSX2:4:2618:13973:19993	60	-
chr18	57657978	57657979	A00252:255:HWV7WDSX2:1:2549:16034:3270	60	-
chr18	60256044	60256045	A00252:255:HWV7WDSX2:1:1626:9697:27336/1	60	-
chr18	60287151	60287152	A00758:240:HTNGKDSX2:2:1450:14470:26052/1	60	+
chr18	60608475	60608476	A00252:255:HWV7WDSX2:1:1148:14425:22153/1	60	+
chr18	60608477	60608478	A00758:240:HTNGKDSX2:1:1119:28420:7717/1	60	+
chr18	64563303	64563304	A00252:255:HWV7WDSX2:1:1156:8910:18458/1	60	+
chr18	65301177	65301178	A00252:255:HWV7WDSX2:3:2625:13829:19147/1	60	+
chr18	68683188	68683189	A00252:255:HWV7WDSX2:1:1173:9986:36479/1	60	+
chr18	74525035	74525036	A00758:240:HTNGKDSX2:2:1166:28366:31986/1	60	-
chr18	79120718	79120719	A00252:255:HWV7WDSX2:1:1113:11794:5447/1	60	+
chr19	3038964	3038965	A00252:255:HWV7WDSX2:2:2655:30364:19194/1	60	+
chr19	3705363	3705364	A00758:240:HTNGKDSX2:1:1201:22535:32910/1	60	+
chr19	4907204	4907205	A00758:240:HTNGKDSX2:1:1566:23086:31767	60	-
chr19	5989376	5989377	A00252:255:HWV7WDSX2:2:1430:2347:20588/1	60	+
chr19	7349699	7349700	A00252:255:HWV7WDSX2:3:2118:21088:1438/1	60	+
chr19	7773257	7773258	A00758:240:HTNGKDSX2:2:1171:17201:14528/1	60	-
chr19	8355238	8355239	A00252:255:HWV7WDSX2:1:2475:2266:26804/1	60	-
chr19	8478929	8478930	A00252:255:HWV7WDSX2:2:2257:26169:9925/1	60	-
chr19	8478930	8478931	A00252:255:HWV7WDSX2:1:2154:5547:10848/1	60	-
chr19	9681683	9681684	A00758:240:HTNGKDSX2:1:1615:31711:12884/1	60	-
chr19	9943011	9943012	A00252:255:HWV7WDSX2:2:2508:11776:3411/1	60	-
chr19	10245009	10245010	A00758:240:HTNGKDSX2:1:2431:2374:36292/1	60	+
chr19	10628644	10628645	A00252:255:HWV7WDSX2:1:1216:21811:36824/1	60	+
chr19	11472267	11472268	A00758:240:HTNGKDSX2:2:2673:30029:26381/1	60	+
chr19	11815354	11815355	A00252:255:HWV7WDSX2:2:2122:14705:25363/1	60	+
chr19	12177437	12177438	A00758:240:HTNGKDSX2:1:1178:9281:30780/1	60	-
chr19	12746931	12746932	A00758:240:HTNGKDSX2:2:2638:28872:32456	60	+
chr19	13424899	13424900	A00252:255:HWV7WDSX2:4:1424:24325:27492/1	60	-
chr19	15129416	15129417	A00758:240:HTNGKDSX2:1:1264:31503:11209/1	60	+
chr19	15179804	15179805	A00758:240:HTNGKDSX2:1:1141:9091:29637	60	+
chr19	15275562	15275563	A00252:255:HWV7WDSX2:1:1272:17616:31438	60	+
chr19	16403396	16403397	A00252:255:HWV7WDSX2:1:1135:30346:28307/1	60	+
chr19	16848814	16848815	A00252:255:HWV7WDSX2:1:1121:10285:7780/1	60	+
chr19	18643366	18643367	A00252:255:HWV7WDSX2:4:2172:16034:34616/1	60	+
chr19	18996317	18996318	A00758:240:HTNGKDSX2:2:1467:4933:26663	60	+
chr19	19471481	19471482	A00252:255:HWV7WDSX2:1:1150:14525:25801	60	+
chr19	25589369	25589370	A00252:255:HWV7WDSX2:4:1363:12111:19272/1	60	-
chr19	28627705	28627706	A00252:255:HWV7WDSX2:1:2472:7545:36761	60	-
chr19	29991497	29991498	A00252:255:HWV7WDSX2:4:1140:23764:31814/1	60	+
chr19	32465686	32465687	A00758:240:HTNGKDSX2:2:1151:6795:24878/1	60	-
chr19	34333141	34333142	A00252:255:HWV7WDSX2:4:2607:28113:33364/1	60	-
chr19	34656524	34656525	A00252:255:HWV7WDSX2:3:2567:19813:24471/1	60	+
chr19	34937102	34937103	A00252:255:HWV7WDSX2:2:1207:6271:15045/1	60	-
chr19	36351420	36351421	A00252:255:HWV7WDSX2:4:2521:2645:33473	60	+
chr19	36725742	36725743	A00252:255:HWV7WDSX2:1:1273:11433:33912/1	60	-
chr19	38428919	38428920	A00252:255:HWV7WDSX2:4:2275:12707:20807/1	60	-
chr19	39277242	39277243	A00758:240:HTNGKDSX2:2:2178:3911:32002/1	60	-
chr19	39461926	39461927	A00758:240:HTNGKDSX2:2:1653:13621:6230	60	-
chr19	40317048	40317049	A00758:240:HTNGKDSX2:2:1526:22028:13275	60	-
chr19	40526679	40526680	A00252:255:HWV7WDSX2:2:2133:21169:34084/1	60	-
chr19	40539570	40539571	A00758:240:HTNGKDSX2:1:1538:4887:13683/1	60	-
chr19	40551915	40551916	A00252:255:HWV7WDSX2:1:1251:26422:33160/1	60	+
chr19	42338334	42338335	A00252:255:HWV7WDSX2:2:2619:17725:14998/1	60	-
chr19	43321585	43321586	A00252:255:HWV7WDSX2:3:1357:31376:2628	60	-
chr19	44299152	44299153	A00758:240:HTNGKDSX2:1:1313:12961:17769	60	-
chr19	44909611	44909612	A00758:240:HTNGKDSX2:1:1630:17237:21449	60	-
chr19	45261692	45261693	A00252:255:HWV7WDSX2:2:2233:28510:1204/1	60	+
chr19	45612992	45612993	A00758:240:HTNGKDSX2:1:2619:19117:28244/1	60	-
chr19	45674530	45674531	A00252:255:HWV7WDSX2:2:2639:4589:23249/1	60	+
chr19	45688827	45688828	A00252:255:HWV7WDSX2:4:2119:11261:23281/1	60	-
chr19	45724748	45724749	A00252:255:HWV7WDSX2:4:2176:8838:6089/1	60	-
chr19	46461327	46461328	A00252:255:HWV7WDSX2:4:2416:27326:8140/1	60	+
chr19	46541868	46541869	A00252:255:HWV7WDSX2:4:1318:10366:30123/1	60	-
chr19	47144259	47144260	A00758:240:HTNGKDSX2:2:1643:14705:10019/1	60	+
chr19	48237728	48237729	A00252:255:HWV7WDSX2:1:1516:28113:23531/1	60	+
chr19	49544063	49544064	A00758:240:HTNGKDSX2:1:1248:24786:9314	60	-
chr19	51101039	51101040	A00252:255:HWV7WDSX2:1:1451:30816:34413	60	-
chr19	51631841	51631842	A00758:240:HTNGKDSX2:1:2559:28004:18020/1	60	+
chr19	51665248	51665249	A00758:240:HTNGKDSX2:1:1111:28149:33802	60	+
chr19	52653667	52653668	A00252:255:HWV7WDSX2:2:2117:28311:33395/1	60	+
chr19	53331770	53331771	A00252:255:HWV7WDSX2:1:1101:29875:36699/1	60	+
chr19	53462007	53462008	A00758:240:HTNGKDSX2:1:1622:4110:35227/1	60	+
chr19	53956113	53956114	A00758:240:HTNGKDSX2:1:1136:17137:2018/1	60	+
chr19	55356978	55356979	A00758:240:HTNGKDSX2:1:1309:30138:33896	60	+
chr19	57252804	57252805	A00252:255:HWV7WDSX2:1:1142:11858:27007/1	60	-
chr19	57432831	57432832	A00252:255:HWV7WDSX2:4:1556:15031:22357/1	60	-
chr19	57513042	57513043	A00252:255:HWV7WDSX2:1:1170:3341:24846	60	+
chr2	1643264	1643265	A00252:255:HWV7WDSX2:1:1574:27163:19100/1	60	+
chr2	1753514	1753515	A00252:255:HWV7WDSX2:2:1469:12952:10113/1	60	-
chr2	6974034	6974035	A00252:255:HWV7WDSX2:1:1236:15573:34632/1	60	+
chr2	8662293	8662294	A00758:240:HTNGKDSX2:1:2517:16532:28995	60	-
chr2	10812003	10812004	A00758:240:HTNGKDSX2:2:1467:5665:19225/1	60	-
chr2	15226359	15226360	A00252:255:HWV7WDSX2:1:1134:6858:35728/1	60	-
chr2	15602808	15602809	A00252:255:HWV7WDSX2:4:2672:15203:15890/1	60	-
chr2	17759914	17759915	A00252:255:HWV7WDSX2:1:1547:19325:29951/1	60	-
chr2	19667669	19667670	A00758:240:HTNGKDSX2:1:2146:7835:15937/1	60	+
chr2	24256145	24256146	A00252:255:HWV7WDSX2:1:1422:21739:3662/1	60	+
chr2	24741179	24741180	A00252:255:HWV7WDSX2:1:1651:23601:3474/1	60	+
chr2	24907052	24907053	A00758:240:HTNGKDSX2:1:1205:7835:28275	60	+
chr2	25212028	25212029	A00252:255:HWV7WDSX2:1:1363:4164:28244/1	60	-
chr2	25486220	25486221	A00252:255:HWV7WDSX2:2:1352:26494:31594/1	60	+
chr2	26113495	26113496	A00758:240:HTNGKDSX2:2:2209:23393:14794/1	60	+
chr2	26131720	26131721	A00252:255:HWV7WDSX2:4:1161:25626:9893/1	60	+
chr2	27135054	27135055	A00758:240:HTNGKDSX2:1:2423:28185:10661	60	+
chr2	27490652	27490653	A00758:240:HTNGKDSX2:2:1358:4490:23516/1	60	-
chr2	27923758	27923759	A00252:255:HWV7WDSX2:2:1523:6632:7780/1	60	+
chr2	28567529	28567530	A00758:240:HTNGKDSX2:1:1476:31837:12383	60	+
chr2	28704083	28704084	A00758:240:HTNGKDSX2:2:2454:15203:15765/1	60	+
chr2	28818086	28818087	A00252:255:HWV7WDSX2:4:2523:1470:30749	60	+
chr2	30291410	30291411	A00252:255:HWV7WDSX2:1:2410:14516:26569/1	60	+
chr2	31890443	31890444	A00252:255:HWV7WDSX2:1:1119:31286:25175/1	60	-
chr2	32547696	32547697	A00252:255:HWV7WDSX2:1:1246:8730:35368/1	60	+
chr2	32686939	32686940	A00758:240:HTNGKDSX2:2:1124:4833:12493	60	-
chr2	33311760	33311761	A00252:255:HWV7WDSX2:2:1470:15456:34804/1	60	+
chr2	39282257	39282258	A00252:255:HWV7WDSX2:1:1123:13431:23062/1	60	+
chr2	42302615	42302616	A00252:255:HWV7WDSX2:1:1204:15411:2002/1	60	+
chr2	42563561	42563562	A00252:255:HWV7WDSX2:2:1462:18629:18975/1	60	-
chr2	42757676	42757677	A00252:255:HWV7WDSX2:2:2530:5511:11694/1	60	-
chr2	44711774	44711775	A00252:255:HWV7WDSX2:3:1206:16459:5478/1	60	-
chr2	46633515	46633516	A00252:255:HWV7WDSX2:1:2617:4463:14951/1	60	+
chr2	47490993	47490994	A00252:255:HWV7WDSX2:3:2342:28076:5556	60	-
chr2	50019869	50019870	A00252:255:HWV7WDSX2:3:2404:1479:28479	60	+
chr2	53926446	53926447	A00758:240:HTNGKDSX2:1:2228:4896:15922/1	60	-
chr2	54577755	54577756	A00252:255:HWV7WDSX2:1:1118:17472:13369/1	60	-
chr2	54698759	54698760	A00758:240:HTNGKDSX2:1:2350:27145:36448/1	60	-
chr2	55036524	55036525	A00758:240:HTNGKDSX2:2:1318:27055:33786/1	60	+
chr2	55410388	55410389	A00758:240:HTNGKDSX2:1:1253:19560:8688/1	60	+
chr2	58193600	58193601	A00252:255:HWV7WDSX2:1:1235:17562:32127/1	60	+
chr2	58237354	58237355	A00758:240:HTNGKDSX2:1:1148:2492:6965	60	-
chr2	63219923	63219924	A00758:240:HTNGKDSX2:1:1252:25446:22044/1	60	+
chr2	65268998	65268999	A00252:255:HWV7WDSX2:2:2569:12726:23437/1	60	+
chr2	69363198	69363199	A00758:240:HTNGKDSX2:2:1317:20844:6496/1	60	-
chr2	72390006	72390007	A00252:255:HWV7WDSX2:1:1219:15555:34945	60	+
chr2	80508406	80508407	A00758:240:HTNGKDSX2:1:2242:12436:26944/1	60	+
chr2	82950936	82950937	A00252:255:HWV7WDSX2:4:2644:11369:19179/1	60	+
chr2	82963717	82963718	A00758:240:HTNGKDSX2:1:2365:23854:23954/1	60	-
chr2	85173831	85173832	A00252:255:HWV7WDSX2:3:2136:26567:8829/1	60	-
chr2	90186713	90186714	A00758:240:HTNGKDSX2:2:1676:15709:14262	60	+
chr2	95849056	95849057	A00252:255:HWV7WDSX2:1:2420:16025:7357/1	60	-
chr2	97208698	97208699	A00252:255:HWV7WDSX2:1:1640:11948:6652/1	60	+
chr2	97210262	97210263	A00252:255:HWV7WDSX2:1:2636:26639:11459/1	60	-
chr2	97680230	97680231	A00758:240:HTNGKDSX2:1:2525:30671:9768/1	60	+
chr2	98719741	98719742	A00758:240:HTNGKDSX2:1:2447:32145:16016/1	60	-
chr2	99286625	99286626	A00252:255:HWV7WDSX2:4:1146:23484:29606/1	60	+
chr2	101679001	101679002	A00758:240:HTNGKDSX2:2:1341:21169:31798	60	-
chr2	101709644	101709645	A00252:255:HWV7WDSX2:1:1236:17725:13870/1	60	+
chr2	104397160	104397161	A00252:255:HWV7WDSX2:1:1122:28004:29481/1	60	+
chr2	104424847	104424848	A00252:255:HWV7WDSX2:4:1553:4119:21339/1	60	+
chr2	105435743	105435744	A00252:255:HWV7WDSX2:4:1574:28818:30044	60	+
chr2	108488063	108488064	A00758:240:HTNGKDSX2:1:1321:10104:29262	60	-
chr2	108747518	108747519	A00252:255:HWV7WDSX2:1:1107:10113:23109/1	60	+
chr2	108747520	108747521	A00252:255:HWV7WDSX2:1:2316:15438:9846	60	+
chr2	109149348	109149349	A00252:255:HWV7WDSX2:1:1175:23990:8750/1	60	+
chr2	110647533	110647534	A00252:255:HWV7WDSX2:1:2118:23665:27383/1	60	+
chr2	113736721	113736722	A00252:255:HWV7WDSX2:1:1401:24623:20055/1	60	+
chr2	113962581	113962582	A00252:255:HWV7WDSX2:1:1255:13286:11537/1	60	+
chr2	130515347	130515348	A00758:240:HTNGKDSX2:2:1237:27272:4413	60	-
chr2	131940716	131940717	A00252:255:HWV7WDSX2:1:1256:13096:20384/1	60	+
chr2	133299676	133299677	A00758:240:HTNGKDSX2:1:1326:23556:26287	60	+
chr2	133319870	133319871	A00758:240:HTNGKDSX2:1:1114:25455:16579	60	-
chr2	134406407	134406408	A00252:255:HWV7WDSX2:3:2574:30635:14873/1	60	-
chr2	134406411	134406412	A00252:255:HWV7WDSX2:1:1157:15465:13651/1	60	-
chr2	134921112	134921113	A00758:240:HTNGKDSX2:2:1417:30951:34804	60	-
chr2	135625372	135625373	A00252:255:HWV7WDSX2:3:1417:24080:19617/1	60	+
chr2	135731156	135731157	A00758:240:HTNGKDSX2:1:1624:15736:24267/1	60	-
chr2	136891703	136891704	A00252:255:HWV7WDSX2:1:1320:22001:14794/1	60	-
chr2	139728941	139728942	A00758:240:HTNGKDSX2:2:1334:22525:35336	60	+
chr2	143131122	143131123	A00252:255:HWV7WDSX2:1:1165:24071:18192/1	60	-
chr2	143165015	143165016	A00252:255:HWV7WDSX2:2:1369:6460:30968	60	-
chr2	144753212	144753213	A00252:255:HWV7WDSX2:1:1150:9525:27884/1	60	+
chr2	145501394	145501395	A00252:255:HWV7WDSX2:1:1141:11623:17926/1	60	+
chr2	151509712	151509713	A00252:255:HWV7WDSX2:3:1159:29460:8484/1	60	-
chr2	151807534	151807535	A00252:255:HWV7WDSX2:1:1232:30906:1031/1	60	-
chr2	156483470	156483471	A00252:255:HWV7WDSX2:2:1672:24469:4069/1	60	+
chr2	156547391	156547392	A00252:255:HWV7WDSX2:1:1225:18222:34867/1	60	-
chr2	157155093	157155094	A00252:255:HWV7WDSX2:1:2378:3378:36871	60	+
chr2	159562879	159562880	A00758:240:HTNGKDSX2:1:2241:32018:35963	60	+
chr2	159761118	159761119	A00758:240:HTNGKDSX2:2:1563:5321:26897/1	60	-
chr2	161334257	161334258	A00758:240:HTNGKDSX2:2:2660:23348:23265/1	60	+
chr2	162662184	162662185	A00758:240:HTNGKDSX2:2:2213:24126:7388/1	60	+
chr2	165310697	165310698	A00252:255:HWV7WDSX2:1:2534:6135:2691/1	60	-
chr2	171094703	171094704	A00252:255:HWV7WDSX2:4:1545:18837:16642/1	60	-
chr2	171325158	171325159	A00252:255:HWV7WDSX2:3:2124:29152:33129/1	60	+
chr2	171596825	171596826	A00758:240:HTNGKDSX2:1:2516:10881:3051/1	60	-
chr2	171966069	171966070	A00252:255:HWV7WDSX2:1:2146:9028:5822	60	-
chr2	172167827	172167828	A00252:255:HWV7WDSX2:2:2620:6551:13808	60	+
chr2	172611863	172611864	A00252:255:HWV7WDSX2:4:1377:20934:33301	60	-
chr2	172867066	172867067	A00758:240:HTNGKDSX2:1:2275:2437:35963/1	60	-
chr2	173191905	173191906	A00252:255:HWV7WDSX2:1:2213:5222:19899	60	-
chr2	174207060	174207061	A00252:255:HWV7WDSX2:1:2513:12662:11397/1	60	+
chr2	175134201	175134202	A00252:255:HWV7WDSX2:1:1256:11930:33332/1	60	+
chr2	175134202	175134203	A00758:240:HTNGKDSX2:1:1625:32597:32080/1	60	+
chr2	179992637	179992638	A00758:240:HTNGKDSX2:1:1660:6361:6464/1	60	-
chr2	181939886	181939887	A00758:240:HTNGKDSX2:2:1367:18909:13667	60	-
chr2	181958881	181958882	A00758:240:HTNGKDSX2:1:2569:32407:25582/1	60	-
chr2	182095220	182095221	A00252:255:HWV7WDSX2:1:2574:10746:1689/1	60	+
chr2	182243962	182243963	A00252:255:HWV7WDSX2:3:1428:19596:6590/1	60	-
chr2	183156529	183156530	A00252:255:HWV7WDSX2:1:1567:6289:31266/1	60	+
chr2	187471086	187471087	A00252:255:HWV7WDSX2:1:2568:31747:24345/1	60	-
chr2	187777017	187777018	A00252:255:HWV7WDSX2:2:2669:6804:21605	60	-
chr2	190252100	190252101	A00252:255:HWV7WDSX2:1:2249:23782:21574/1	60	+
chr2	190392570	190392571	A00252:255:HWV7WDSX2:2:2516:12165:3865/1	60	+
chr2	190901277	190901278	A00758:240:HTNGKDSX2:2:1432:23140:1861/1	60	+
chr2	190956241	190956242	A00758:240:HTNGKDSX2:2:1135:7003:36573	60	-
chr2	193116421	193116422	A00252:255:HWV7WDSX2:1:1104:11668:3349	60	+
chr2	197365790	197365791	A00252:255:HWV7WDSX2:1:1649:11261:14888/1	60	+
chr2	201639717	201639718	A00252:255:HWV7WDSX2:4:1533:5945:18677/1	60	+
chr2	202966631	202966632	A00758:240:HTNGKDSX2:1:1214:9887:18584/1	60	+
chr2	203138183	203138184	A00252:255:HWV7WDSX2:2:2333:18349:5400/1	60	+
chr2	203296186	203296187	A00252:255:HWV7WDSX2:1:1339:14244:5525/1	60	+
chr2	203671031	203671032	A00252:255:HWV7WDSX2:1:1201:24858:4836/1	60	+
chr2	204048860	204048861	A00758:240:HTNGKDSX2:2:2270:24804:21339/1	60	-
chr2	206173893	206173894	A00252:255:HWV7WDSX2:1:1460:11912:32268/1	60	-
chr2	207595659	207595660	A00758:240:HTNGKDSX2:2:1654:3052:7216/1	60	-
chr2	207602512	207602513	A00252:255:HWV7WDSX2:1:2452:4896:32080/1	60	-
chr2	208579039	208579040	A00758:240:HTNGKDSX2:1:1426:27245:16830	60	+
chr2	208752201	208752202	A00252:255:HWV7WDSX2:3:1669:13386:18630/1	60	-
chr2	213039193	213039194	A00252:255:HWV7WDSX2:3:1551:17409:7968/1	60	-
chr2	213528773	213528774	A00758:240:HTNGKDSX2:2:1411:10402:12618/1	60	-
chr2	213528774	213528775	A00252:255:HWV7WDSX2:1:1108:26485:21496/1	60	-
chr2	214828270	214828271	A00252:255:HWV7WDSX2:2:1414:27163:9799/1	60	-
chr2	216391791	216391792	A00252:255:HWV7WDSX2:1:1119:29975:11099/1	60	+
chr2	216631740	216631741	A00758:240:HTNGKDSX2:1:2605:22426:13150/1	60	-
chr2	218579581	218579582	A00252:255:HWV7WDSX2:3:1429:9959:1329/1	60	-
chr2	222660669	222660670	A00252:255:HWV7WDSX2:1:1209:9787:30185/1	60	-
chr2	223146004	223146005	A00758:240:HTNGKDSX2:1:2470:11397:34538	60	+
chr2	230631983	230631984	A00252:255:HWV7WDSX2:3:2228:21350:7874/1	60	+
chr2	231400707	231400708	A00252:255:HWV7WDSX2:2:1630:20745:29778/1	60	-
chr2	232075506	232075507	A00252:255:HWV7WDSX2:1:1114:30725:6198	60	-
chr2	234151000	234151001	A00758:240:HTNGKDSX2:1:2432:26973:19179	60	-
chr2	235616282	235616283	A00252:255:HWV7WDSX2:4:2244:13792:18051	60	+
chr2	241351708	241351709	A00252:255:HWV7WDSX2:4:1628:19352:22200	60	-
chr2	241435233	241435234	A00252:255:HWV7WDSX2:1:2157:25644:3724/1	60	+
chr2	241698823	241698824	A00252:255:HWV7WDSX2:2:1119:30798:12774/1	60	-
chr20	400010	400011	A00758:240:HTNGKDSX2:2:2431:20537:13667/1	60	+
chr20	2632684	2632685	A00252:255:HWV7WDSX2:2:1348:20943:11804/1	60	-
chr20	4225096	4225097	A00758:240:HTNGKDSX2:1:2456:8006:29669/1	60	-
chr20	4956902	4956903	A00758:240:HTNGKDSX2:1:1277:24144:12900/1	60	-
chr20	5016195	5016196	A00252:255:HWV7WDSX2:3:1244:27670:19038/1	60	+
chr20	5114173	5114174	A00758:240:HTNGKDSX2:2:1354:3305:2018	60	-
chr20	5592127	5592128	A00252:255:HWV7WDSX2:1:1210:10059:14278/1	60	+
chr20	5758760	5758761	A00252:255:HWV7WDSX2:1:1115:24180:2691/1	60	-
chr20	5805695	5805696	A00252:255:HWV7WDSX2:3:1165:32307:16423/1	60	-
chr20	5948041	5948042	A00758:240:HTNGKDSX2:2:1541:26485:36839/1	60	+
chr20	8282744	8282745	A00252:255:HWV7WDSX2:1:1527:9272:17237/1	60	+
chr20	13414256	13414257	A00252:255:HWV7WDSX2:1:1103:4472:35822/1	60	+
chr20	13422201	13422202	A00758:240:HTNGKDSX2:2:1174:7545:29309	60	-
chr20	13719263	13719264	A00252:255:HWV7WDSX2:1:1145:11216:36260/1	60	+
chr20	13721584	13721585	A00758:240:HTNGKDSX2:1:2260:16947:15749	60	-
chr20	13721585	13721586	A00252:255:HWV7WDSX2:4:2317:2880:34037/1	60	-
chr20	13796900	13796901	A00252:255:HWV7WDSX2:3:1610:32262:19132/1	60	+
chr20	14042600	14042601	A00252:255:HWV7WDSX2:4:1439:15989:1407/1	60	-
chr20	16709797	16709798	A00252:255:HWV7WDSX2:3:2222:15890:25504/1	60	-
chr20	17381890	17381891	A00252:255:HWV7WDSX2:1:2327:30933:33144/1	60	-
chr20	22739640	22739641	A00758:240:HTNGKDSX2:2:1670:2844:22357/1	60	+
chr20	25673086	25673087	A00252:255:HWV7WDSX2:1:1105:17192:9533/1	60	+
chr20	30387713	30387714	A00252:255:HWV7WDSX2:4:1548:26006:29434	60	+
chr20	30387714	30387715	A00252:255:HWV7WDSX2:4:1549:14525:9987	60	+
chr20	31255734	31255735	A00252:255:HWV7WDSX2:4:1368:24108:3255/1	60	+
chr20	33243822	33243823	A00758:240:HTNGKDSX2:2:2151:21721:14403/1	60	+
chr20	34367970	34367971	A00252:255:HWV7WDSX2:1:1204:12048:15311/1	60	-
chr20	34769458	34769459	A00252:255:HWV7WDSX2:3:1367:10637:21574/1	60	-
chr20	35371451	35371452	A00758:240:HTNGKDSX2:1:2641:24569:23093	60	+
chr20	35696732	35696733	A00252:255:HWV7WDSX2:1:2424:16966:5321/1	60	-
chr20	35865673	35865674	A00252:255:HWV7WDSX2:1:1118:8160:35039/1	60	+
chr20	35933327	35933328	A00758:240:HTNGKDSX2:2:2178:24071:19946/1	60	-
chr20	36082877	36082878	A00758:240:HTNGKDSX2:2:1434:14271:12023/1	60	-
chr20	36944819	36944820	A00758:240:HTNGKDSX2:2:2266:32814:21966/1	60	+
chr20	37211070	37211071	A00758:240:HTNGKDSX2:2:2110:21332:18646	60	+
chr20	38400792	38400793	A00758:240:HTNGKDSX2:2:2457:30499:10410/1	60	+
chr20	39230688	39230689	A00252:255:HWV7WDSX2:2:1551:16062:8390/1	60	-
chr20	40922696	40922697	A00758:240:HTNGKDSX2:1:1215:25021:11162/1	60	+
chr20	41112639	41112640	A00758:240:HTNGKDSX2:1:1451:25798:5901/1	60	-
chr20	41210919	41210920	A00758:240:HTNGKDSX2:1:1578:8919:15937/1	60	-
chr20	41260457	41260458	A00252:255:HWV7WDSX2:1:1120:9932:29183/1	60	+
chr20	41484261	41484262	A00252:255:HWV7WDSX2:2:2404:14733:8844/1	60	-
chr20	43785344	43785345	A00758:240:HTNGKDSX2:2:1306:14823:28604/1	60	-
chr20	44148084	44148085	A00758:240:HTNGKDSX2:1:2555:26323:10222/1	60	+
chr20	47185391	47185392	A00252:255:HWV7WDSX2:1:2217:10050:16172	60	-
chr20	47313854	47313855	A00252:255:HWV7WDSX2:4:1440:18783:1611/1	60	+
chr20	47483905	47483906	A00758:240:HTNGKDSX2:1:1511:20094:33004/1	60	-
chr20	47808086	47808087	A00758:240:HTNGKDSX2:1:1537:28546:6057	60	+
chr20	48877192	48877193	A00758:240:HTNGKDSX2:1:1307:7048:28761	60	+
chr20	49004187	49004188	A00252:255:HWV7WDSX2:2:2505:14181:1971/1	60	-
chr20	49181687	49181688	A00758:240:HTNGKDSX2:2:2341:13765:8641	60	+
chr20	51680151	51680152	A00758:240:HTNGKDSX2:1:2117:12011:18537/1	60	+
chr20	52045567	52045568	A00758:240:HTNGKDSX2:2:1161:23900:19366/1	60	-
chr20	53756452	53756453	A00252:255:HWV7WDSX2:1:1408:2320:3787/1	60	+
chr20	53817606	53817607	A00252:255:HWV7WDSX2:3:1344:20302:23343/1	60	-
chr20	56484210	56484211	A00252:255:HWV7WDSX2:1:1169:12500:6073/1	60	-
chr20	56665297	56665298	A00758:240:HTNGKDSX2:1:1624:28212:33379/1	60	-
chr20	63600639	63600640	A00758:240:HTNGKDSX2:1:2631:30689:4758	60	+
chr21	7961471	7961472	A00252:255:HWV7WDSX2:4:1651:20555:27164/1	60	-
chr21	10400102	10400103	A00758:240:HTNGKDSX2:1:2433:19388:22013/1	60	-
chr21	14684863	14684864	A00252:255:HWV7WDSX2:3:2172:14904:22827	60	+
chr21	15047461	15047462	A00252:255:HWV7WDSX2:1:1562:8576:23641/1	60	+
chr21	22423236	22423237	A00252:255:HWV7WDSX2:1:1101:9317:14090/1	60	+
chr21	25198418	25198419	A00252:255:HWV7WDSX2:2:1675:8648:6918/1	60	-
chr21	27911412	27911413	A00252:255:HWV7WDSX2:1:1147:3396:6026/1	60	-
chr21	31791688	31791689	A00252:255:HWV7WDSX2:1:1147:18150:1799/1	60	+
chr21	31791691	31791692	A00252:255:HWV7WDSX2:2:1340:19379:36338/1	60	+
chr21	32375878	32375879	A00758:240:HTNGKDSX2:1:1537:32877:30718/1	60	+
chr21	33901601	33901602	A00252:255:HWV7WDSX2:1:1207:19967:19727	60	+
chr21	33955253	33955254	A00252:255:HWV7WDSX2:3:1518:32551:5666/1	60	-
chr21	34078544	34078545	A00758:240:HTNGKDSX2:1:1537:1289:28714/1	60	+
chr21	35652042	35652043	A00758:240:HTNGKDSX2:1:2542:18584:7874	60	+
chr21	36010002	36010003	A00252:255:HWV7WDSX2:1:1474:18394:32064/1	60	+
chr21	36274939	36274940	A00252:255:HWV7WDSX2:3:2450:8223:23124/1	60	-
chr21	36836092	36836093	A00252:255:HWV7WDSX2:1:2369:4399:4507	60	-
chr21	37325705	37325706	A00758:240:HTNGKDSX2:1:2674:28176:15311/1	60	+
chr21	37465032	37465033	A00252:255:HWV7WDSX2:1:1119:7844:17143/1	60	+
chr21	37500415	37500416	A00252:255:HWV7WDSX2:1:1153:6587:4507/1	60	+
chr21	39218756	39218757	A00252:255:HWV7WDSX2:1:1130:20645:6590/1	60	+
chr21	39977626	39977627	A00758:240:HTNGKDSX2:2:1349:25455:31704/1	60	+
chr21	41213699	41213700	A00758:240:HTNGKDSX2:1:1353:31458:15233	60	+
chr21	42861241	42861242	A00758:240:HTNGKDSX2:1:1401:11433:2816	60	+
chr21	42869934	42869935	A00252:255:HWV7WDSX2:3:1321:3577:6496/1	60	+
chr21	43037651	43037652	A00252:255:HWV7WDSX2:4:2315:5638:25285/1	60	+
chr21	44022505	44022506	A00252:255:HWV7WDSX2:1:1265:17906:19570/1	60	+
chr21	44383744	44383745	A00252:255:HWV7WDSX2:1:1361:20708:31344/1	60	+
chr22	11587440	11587441	A00252:255:HWV7WDSX2:4:1201:13268:10473/1	60	+
chr22	21473573	21473574	A00252:255:HWV7WDSX2:4:1375:19144:20431/1	60	+
chr22	23209286	23209287	A00252:255:HWV7WDSX2:2:1324:27751:21590	60	+
chr22	24285584	24285585	A00758:240:HTNGKDSX2:1:1138:18078:21872/1	60	-
chr22	25603386	25603387	A00252:255:HWV7WDSX2:1:1316:23321:11819/1	60	-
chr22	29087660	29087661	A00252:255:HWV7WDSX2:4:1237:21902:3505	60	-
chr22	30539298	30539299	A00252:255:HWV7WDSX2:3:2672:17806:15076	60	+
chr22	32440156	32440157	A00252:255:HWV7WDSX2:4:2524:11939:5697	60	+
chr22	33351833	33351834	A00758:240:HTNGKDSX2:2:2640:22489:1548/1	60	-
chr22	33352687	33352688	A00252:255:HWV7WDSX2:3:1445:14651:28494	60	+
chr22	35007752	35007753	A00758:240:HTNGKDSX2:1:1361:4453:3537	60	+
chr22	38237896	38237897	A00758:240:HTNGKDSX2:2:1658:6569:19570	60	-
chr22	39353957	39353958	A00758:240:HTNGKDSX2:1:2330:27299:22561/1	60	-
chr22	39918600	39918601	A00252:255:HWV7WDSX2:1:1231:8034:12430/1	60	-
chr22	40896011	40896012	A00252:255:HWV7WDSX2:1:1321:20555:15389/1	60	-
chr22	41163835	41163836	A00252:255:HWV7WDSX2:1:1171:17870:35446/1	60	+
chr22	41283430	41283431	A00758:240:HTNGKDSX2:2:2326:8901:14904	60	+
chr22	42658874	42658875	A00758:240:HTNGKDSX2:1:1563:4996:9612/1	60	+
chr22	43041609	43041610	A00252:255:HWV7WDSX2:1:2152:27100:34835/1	60	-
chr22	46008793	46008794	A00252:255:HWV7WDSX2:1:1223:31376:30906	60	-
chr22	46343480	46343481	A00758:240:HTNGKDSX2:1:1118:13738:31861/1	60	-
chr3	503114	503115	A00252:255:HWV7WDSX2:4:1219:29731:21574	60	-
chr3	2524399	2524400	A00252:255:HWV7WDSX2:2:1223:8115:25817	60	+
chr3	3146790	3146791	A00252:255:HWV7WDSX2:1:1609:24650:14340/1	60	-
chr3	3149691	3149692	A00252:255:HWV7WDSX2:1:2575:26241:36980/1	60	+
chr3	4804642	4804643	A00252:255:HWV7WDSX2:1:1671:12020:13166/1	60	+
chr3	4956032	4956033	A00758:240:HTNGKDSX2:1:1107:30346:16438/1	60	+
chr3	5203547	5203548	A00252:255:HWV7WDSX2:1:2671:26738:2331/1	60	-
chr3	9415039	9415040	A00252:255:HWV7WDSX2:1:1553:16938:13354/1	60	+
chr3	9696433	9696434	A00758:240:HTNGKDSX2:1:1163:12472:18364/1	60	+
chr3	10153350	10153351	A00758:240:HTNGKDSX2:1:1410:13123:11663	60	+
chr3	14987298	14987299	A00252:255:HWV7WDSX2:3:2573:15474:11663	60	+
chr3	14994537	14994538	A00758:240:HTNGKDSX2:1:1502:26060:12085	60	-
chr3	22170592	22170593	A00252:255:HWV7WDSX2:1:1471:24316:32236/1	60	-
chr3	23209774	23209775	A00252:255:HWV7WDSX2:3:1658:17282:36370	60	-
chr3	23909061	23909062	A00252:255:HWV7WDSX2:1:1110:11722:29904/1	60	-
chr3	25783633	25783634	A00252:255:HWV7WDSX2:1:1619:18059:32142/1	60	+
chr3	28966298	28966299	A00252:255:HWV7WDSX2:1:1452:10538:19711/1	60	-
chr3	31629027	31629028	A00758:240:HTNGKDSX2:2:1101:13729:13182/1	60	+
chr3	31780214	31780215	A00758:240:HTNGKDSX2:2:1557:20871:1752/1	60	+
chr3	31876998	31876999	A00758:240:HTNGKDSX2:1:2415:3152:10833	60	-
chr3	33142749	33142750	A00758:240:HTNGKDSX2:2:2273:19560:13479	60	-
chr3	33812482	33812483	A00252:255:HWV7WDSX2:1:1372:2401:10285	60	-
chr3	34084379	34084380	A00252:255:HWV7WDSX2:1:1142:13006:1846/1	60	+
chr3	37283045	37283046	A00252:255:HWV7WDSX2:1:2368:14208:31234/1	60	-
chr3	38511084	38511085	A00252:255:HWV7WDSX2:4:2643:25500:27649	60	-
chr3	38734106	38734107	A00252:255:HWV7WDSX2:4:1247:27335:27477/1	60	-
chr3	39170274	39170275	A00252:255:HWV7WDSX2:3:2578:29631:24251/1	60	-
chr3	41409870	41409871	A00758:240:HTNGKDSX2:2:2552:25211:29371	60	+
chr3	42343952	42343953	A00758:240:HTNGKDSX2:1:1110:12174:28307	60	-
chr3	43069994	43069995	A00758:240:HTNGKDSX2:2:1456:24325:29215/1	60	+
chr3	43303512	43303513	A00252:255:HWV7WDSX2:1:1152:10872:25332/1	60	+
chr3	44371002	44371003	A00758:240:HTNGKDSX2:1:1143:28501:3724/1	60	-
chr3	44469690	44469691	A00758:240:HTNGKDSX2:1:1461:12029:17566/1	60	+
chr3	45674593	45674594	A00252:255:HWV7WDSX2:1:2541:24578:3474/1	60	+
chr3	47284912	47284913	A00758:240:HTNGKDSX2:1:2620:22471:9220/1	60	-
chr3	47889208	47889209	A00758:240:HTNGKDSX2:2:1271:32533:19883	60	+
chr3	48097173	48097174	A00758:240:HTNGKDSX2:2:2551:12210:27179/1	60	+
chr3	49041062	49041063	A00252:255:HWV7WDSX2:2:1567:23574:10128/1	60	-
chr3	49291495	49291496	A00252:255:HWV7WDSX2:3:1647:15004:35149	60	+
chr3	49320363	49320364	A00758:240:HTNGKDSX2:1:1239:3540:30921	60	+
chr3	49980094	49980095	A00758:240:HTNGKDSX2:1:1543:32678:16250/1	60	-
chr3	50024734	50024735	A00252:255:HWV7WDSX2:2:2566:3784:5102	60	-
chr3	50418341	50418342	A00252:255:HWV7WDSX2:2:2478:22941:1673/1	60	-
chr3	51590085	51590086	A00758:240:HTNGKDSX2:1:1266:5547:22091/1	60	-
chr3	53309296	53309297	A00758:240:HTNGKDSX2:1:2167:23285:9940	60	+
chr3	55949291	55949292	A00758:240:HTNGKDSX2:2:1521:5014:31407/1	60	+
chr3	57681444	57681445	A00252:255:HWV7WDSX2:1:1107:28094:4335/1	60	+
chr3	58203721	58203722	A00252:255:HWV7WDSX2:3:1625:6370:2503	60	+
chr3	62081182	62081183	A00252:255:HWV7WDSX2:4:1238:20076:36886	60	+
chr3	65851766	65851767	A00758:240:HTNGKDSX2:1:1339:9932:31782	60	-
chr3	67326618	67326619	A00252:255:HWV7WDSX2:1:1161:2230:29465/1	60	+
chr3	68965392	68965393	A00758:240:HTNGKDSX2:1:2475:15112:1861/1	60	+
chr3	69231382	69231383	A00758:240:HTNGKDSX2:1:1239:5891:35399/1	60	-
chr3	69673182	69673183	A00252:255:HWV7WDSX2:1:1647:2003:33677/1	60	-
chr3	69759872	69759873	A00252:255:HWV7WDSX2:2:1634:23782:30592/1	60	-
chr3	69982979	69982980	A00252:255:HWV7WDSX2:4:2424:31494:22811	60	-
chr3	69982982	69982983	A00252:255:HWV7WDSX2:3:1524:32000:5212	60	-
chr3	70325898	70325899	A00252:255:HWV7WDSX2:4:2219:4580:36918/1	60	-
chr3	72180317	72180318	A00252:255:HWV7WDSX2:3:1111:7365:15562/1	60	+
chr3	75157583	75157584	A00252:255:HWV7WDSX2:3:1641:31096:10692/1	60	-
chr3	75214817	75214818	A00252:255:HWV7WDSX2:1:1105:10728:12085/1	60	+
chr3	80846271	80846272	A00252:255:HWV7WDSX2:4:2440:23131:13088/1	60	-
chr3	81597842	81597843	A00252:255:HWV7WDSX2:1:2237:7627:30483/1	60	+
chr3	82996976	82996977	A00758:240:HTNGKDSX2:1:1555:21802:33739/1	60	+
chr3	85791818	85791819	A00758:240:HTNGKDSX2:2:2263:13955:9909	60	-
chr3	86238237	86238238	A00252:255:HWV7WDSX2:1:1528:23981:2190/1	60	-
chr3	93281496	93281497	A00758:240:HTNGKDSX2:2:2354:1877:11819	60	-
chr3	93357024	93357025	A00252:255:HWV7WDSX2:4:1354:28357:12524	60	-
chr3	93542837	93542838	A00252:255:HWV7WDSX2:1:1108:12545:19554	60	-
chr3	98692632	98692633	A00252:255:HWV7WDSX2:4:1549:19343:14074/1	60	+
chr3	100299604	100299605	A00758:240:HTNGKDSX2:2:1445:10185:36824/1	60	-
chr3	100530927	100530928	A00252:255:HWV7WDSX2:1:1121:17372:30138/1	60	+
chr3	100739847	100739848	A00252:255:HWV7WDSX2:1:2320:3649:13197/1	60	-
chr3	101680123	101680124	A00252:255:HWV7WDSX2:4:1644:21531:30514	60	+
chr3	105675432	105675433	A00252:255:HWV7WDSX2:1:1124:23258:12336/1	60	+
chr3	106440646	106440647	A00252:255:HWV7WDSX2:4:1247:24406:25379/1	60	-
chr3	106562926	106562927	A00252:255:HWV7WDSX2:2:1515:14163:7733	60	+
chr3	106916227	106916228	A00252:255:HWV7WDSX2:2:1370:14904:13714/1	60	-
chr3	108303533	108303534	A00252:255:HWV7WDSX2:1:1113:3414:11099/1	60	+
chr3	112543991	112543992	A00252:255:HWV7WDSX2:1:1420:17146:28682/1	60	+
chr3	112755253	112755254	A00758:240:HTNGKDSX2:2:2577:10267:15389/1	60	+
chr3	114004569	114004570	A00758:240:HTNGKDSX2:1:2229:15854:13542/1	60	+
chr3	118077344	118077345	A00758:240:HTNGKDSX2:1:2655:7355:28604/1	60	-
chr3	118393813	118393814	A00758:240:HTNGKDSX2:1:1420:17626:8218/1	60	-
chr3	119614527	119614528	A00252:255:HWV7WDSX2:1:1560:25265:8516	60	+
chr3	122767482	122767483	A00252:255:HWV7WDSX2:2:2135:3658:15593/1	60	+
chr3	128685808	128685809	A00252:255:HWV7WDSX2:4:1252:13765:36824/1	60	-
chr3	130843339	130843340	A00252:255:HWV7WDSX2:4:1427:13494:2315/1	60	+
chr3	135206774	135206775	A00758:240:HTNGKDSX2:1:2564:14995:27837/1	60	+
chr3	136459139	136459140	A00252:255:HWV7WDSX2:3:1259:24189:33990/1	60	+
chr3	141969533	141969534	A00758:240:HTNGKDSX2:1:1369:27905:22827	60	+
chr3	142097876	142097877	A00252:255:HWV7WDSX2:4:1637:9588:6104/1	60	-
chr3	142419729	142419730	A00758:240:HTNGKDSX2:2:1339:21151:21057/1	60	+
chr3	144635797	144635798	A00252:255:HWV7WDSX2:2:2442:12626:24173/1	60	+
chr3	149053288	149053289	A00252:255:HWV7WDSX2:1:1151:17237:20259	60	+
chr3	151375848	151375849	A00252:255:HWV7WDSX2:1:1151:17960:30718/1	60	-
chr3	152142719	152142720	A00252:255:HWV7WDSX2:3:1220:25220:26349	60	+
chr3	155740332	155740333	A00758:240:HTNGKDSX2:1:2232:6099:32252	60	+
chr3	158611443	158611444	A00758:240:HTNGKDSX2:1:2307:24288:33818/1	60	-
chr3	159725364	159725365	A00758:240:HTNGKDSX2:1:1173:18738:34882/1	60	-
chr3	160464160	160464161	A00252:255:HWV7WDSX2:4:2662:28113:29074/1	60	+
chr3	162149926	162149927	A00252:255:HWV7WDSX2:4:1205:24071:24643/1	60	-
chr3	164496820	164496821	A00252:255:HWV7WDSX2:4:2352:22968:35759	60	+
chr3	165877058	165877059	A00252:255:HWV7WDSX2:1:1533:29432:25222/1	60	-
chr3	170486793	170486794	A00758:240:HTNGKDSX2:2:1109:24316:36401	60	+
chr3	172353883	172353884	A00252:255:HWV7WDSX2:1:1564:27416:32158	60	-
chr3	172517354	172517355	A00252:255:HWV7WDSX2:1:1147:7871:29246/1	60	+
chr3	173794981	173794982	A00758:240:HTNGKDSX2:1:2565:2040:19554	60	+
chr3	173794985	173794986	A00252:255:HWV7WDSX2:2:1106:22996:30076/1	60	-
chr3	175440415	175440416	A00252:255:HWV7WDSX2:1:1455:21133:4429/1	60	+
chr3	176130062	176130063	A00252:255:HWV7WDSX2:2:2366:27208:31735/1	60	+
chr3	177047460	177047461	A00252:255:HWV7WDSX2:1:1552:18521:19319/1	60	-
chr3	177455455	177455456	A00252:255:HWV7WDSX2:3:1668:10511:28025/1	60	+
chr3	177680877	177680878	A00252:255:HWV7WDSX2:2:1349:4435:12148/1	60	-
chr3	178974852	178974853	A00758:240:HTNGKDSX2:2:2678:2880:8422/1	60	+
chr3	180207548	180207549	A00758:240:HTNGKDSX2:1:2169:21549:13135/1	60	-
chr3	181920904	181920905	A00252:255:HWV7WDSX2:1:2255:31322:13182	60	+
chr3	182941762	182941763	A00252:255:HWV7WDSX2:1:1362:12644:9455/1	60	-
chr3	183527024	183527025	A00252:255:HWV7WDSX2:2:1147:25644:3286	60	+
chr3	183693949	183693950	A00758:240:HTNGKDSX2:1:2431:9815:14450	60	+
chr3	184074692	184074693	A00252:255:HWV7WDSX2:1:1647:10185:20353/1	60	+
chr3	185556959	185556960	A00758:240:HTNGKDSX2:1:1307:17526:9893/1	60	+
chr3	190749031	190749032	A00252:255:HWV7WDSX2:3:1266:5855:5400	60	-
chr3	195197362	195197363	A00252:255:HWV7WDSX2:1:2669:31919:6574/1	60	+
chr3	195399673	195399674	A00252:255:HWV7WDSX2:1:1102:25644:22482/1	60	+
chr3	196732761	196732762	A00252:255:HWV7WDSX2:1:2312:19054:11068/1	60	+
chr3	197205727	197205728	A00252:255:HWV7WDSX2:2:2637:31259:19116	60	-
chr3	197724617	197724618	A00252:255:HWV7WDSX2:1:1226:5457:18333/1	60	+
chr4	24384	24385	A00758:240:HTNGKDSX2:1:1656:21603:24064/1	60	+
chr4	437276	437277	A00252:255:HWV7WDSX2:1:1149:30138:2237	60	+
chr4	2046429	2046430	A00252:255:HWV7WDSX2:2:1337:10402:14497	60	-
chr4	2681545	2681546	A00758:240:HTNGKDSX2:2:1222:10068:25128/1	60	-
chr4	4939157	4939158	A00758:240:HTNGKDSX2:2:2463:14922:4633/1	60	+
chr4	6574607	6574608	A00252:255:HWV7WDSX2:3:2352:13539:21277/1	60	-
chr4	7859340	7859341	A00252:255:HWV7WDSX2:3:2517:30590:32174/1	60	+
chr4	10069503	10069504	A00252:255:HWV7WDSX2:1:1340:10176:25222/1	60	+
chr4	10522495	10522496	A00252:255:HWV7WDSX2:4:2543:31566:19554	60	+
chr4	15865774	15865775	A00758:240:HTNGKDSX2:1:1561:22661:21386/1	60	+
chr4	19070100	19070101	A00758:240:HTNGKDSX2:2:1422:23339:30044/1	60	+
chr4	20905204	20905205	A00252:255:HWV7WDSX2:4:1656:26666:8844/1	60	-
chr4	22536220	22536221	A00252:255:HWV7WDSX2:1:1665:5439:21652/1	60	+
chr4	24312473	24312474	A00758:240:HTNGKDSX2:2:1521:23873:31125	60	-
chr4	25374204	25374205	A00252:255:HWV7WDSX2:2:1343:30255:34413/1	60	+
chr4	29723049	29723050	A00252:255:HWV7WDSX2:3:2420:14027:36965	60	-
chr4	32482142	32482143	A00252:255:HWV7WDSX2:4:2116:25418:33144	60	+
chr4	34906351	34906352	A00252:255:HWV7WDSX2:2:2223:25156:35822/1	60	+
chr4	38092656	38092657	A00252:255:HWV7WDSX2:2:2477:15808:15530/1	60	+
chr4	38866414	38866415	A00758:240:HTNGKDSX2:1:1350:5665:10833/1	60	+
chr4	38981794	38981795	A00252:255:HWV7WDSX2:1:1642:15130:13604/1	60	-
chr4	39077383	39077384	A00758:240:HTNGKDSX2:2:1432:30346:10175	60	+
chr4	40210649	40210650	A00758:240:HTNGKDSX2:2:2225:6885:6778	60	+
chr4	43111043	43111044	A00252:255:HWV7WDSX2:1:1541:11767:30827/1	60	-
chr4	48223597	48223598	A00252:255:HWV7WDSX2:1:1455:29839:26240/1	60	-
chr4	49197517	49197518	A00758:240:HTNGKDSX2:2:1626:31512:12727	60	+
chr4	52629689	52629690	A00252:255:HWV7WDSX2:1:1128:17571:11224/1	60	+
chr4	52674653	52674654	A00758:240:HTNGKDSX2:2:1270:8983:3208/1	60	-
chr4	53283354	53283355	A00252:255:HWV7WDSX2:3:1329:20302:10160/1	60	-
chr4	53399074	53399075	A00758:240:HTNGKDSX2:1:1532:3115:7795/1	60	+
chr4	56572937	56572938	A00252:255:HWV7WDSX2:2:1107:17472:25582/1	60	+
chr4	64164556	64164557	A00252:255:HWV7WDSX2:4:2635:11424:7122/1	60	+
chr4	65568299	65568300	A00252:255:HWV7WDSX2:2:2262:20347:4163/1	60	-
chr4	67748892	67748893	A00758:240:HTNGKDSX2:2:1506:17544:11240/1	60	-
chr4	77068225	77068226	A00252:255:HWV7WDSX2:1:1345:18846:8046/1	60	+
chr4	77786202	77786203	A00252:255:HWV7WDSX2:4:1148:11324:24298/1	60	+
chr4	80050308	80050309	A00252:255:HWV7WDSX2:1:1112:5213:17002/1	60	+
chr4	82671802	82671803	A00252:255:HWV7WDSX2:3:1423:5466:30248/1	60	+
chr4	83122190	83122191	A00252:255:HWV7WDSX2:4:2148:11695:24627/1	60	-
chr4	83607764	83607765	A00758:240:HTNGKDSX2:1:2547:3360:17112/1	60	-
chr4	85945532	85945533	A00758:240:HTNGKDSX2:1:2675:4408:7435	60	+
chr4	86440093	86440094	A00252:255:HWV7WDSX2:1:2345:19515:5760/1	60	+
chr4	86919417	86919418	A00252:255:HWV7WDSX2:1:1663:5077:14168	60	-
chr4	86987216	86987217	A00252:255:HWV7WDSX2:1:1266:21630:2597/1	60	+
chr4	87064080	87064081	A00252:255:HWV7WDSX2:3:1665:26386:34882/1	60	+
chr4	93879678	93879679	A00252:255:HWV7WDSX2:1:1320:3830:10128	60	+
chr4	94560821	94560822	A00758:240:HTNGKDSX2:1:1557:4924:29027/1	60	-
chr4	94705019	94705020	A00252:255:HWV7WDSX2:2:1357:13720:24471/1	60	+
chr4	101200185	101200186	A00252:255:HWV7WDSX2:1:1316:25816:34992/1	60	+
chr4	103042965	103042966	A00252:255:HWV7WDSX2:1:2417:18258:20995/1	60	-
chr4	103398735	103398736	A00252:255:HWV7WDSX2:1:1135:20048:1611/1	60	+
chr4	103398736	103398737	A00758:240:HTNGKDSX2:1:2663:24026:4899/1	60	+
chr4	107837938	107837939	A00252:255:HWV7WDSX2:2:2211:6849:16329/1	60	+
chr4	109613027	109613028	A00252:255:HWV7WDSX2:4:1174:17119:23124	60	+
chr4	112316476	112316477	A00252:255:HWV7WDSX2:1:1112:14832:24111/1	60	+
chr4	114660885	114660886	A00758:240:HTNGKDSX2:1:2432:18150:17926/1	60	+
chr4	115642410	115642411	A00252:255:HWV7WDSX2:3:1153:12536:25175/1	60	+
chr4	117827405	117827406	A00252:255:HWV7WDSX2:1:2267:25111:35806/1	60	+
chr4	119068331	119068332	A00758:240:HTNGKDSX2:2:2309:22851:31109/1	60	+
chr4	119592071	119592072	A00252:255:HWV7WDSX2:4:1460:12807:36448	60	+
chr4	121841487	121841488	A00252:255:HWV7WDSX2:3:2349:11650:32847/1	60	+
chr4	121955689	121955690	A00252:255:HWV7WDSX2:4:2238:15402:29763/1	60	-
chr4	122288573	122288574	A00758:240:HTNGKDSX2:2:1249:5782:5776	60	+
chr4	123054639	123054640	A00252:255:HWV7WDSX2:1:1547:17870:8516/1	60	+
chr4	124707589	124707590	A00252:255:HWV7WDSX2:1:1116:29378:8656	60	+
chr4	125453631	125453632	A00252:255:HWV7WDSX2:2:1559:8486:18787/1	60	+
chr4	127247687	127247688	A00758:240:HTNGKDSX2:2:1275:10050:31861	60	-
chr4	127962393	127962394	A00758:240:HTNGKDSX2:2:2147:14959:6762/1	60	+
chr4	128203468	128203469	A00758:240:HTNGKDSX2:1:1649:14859:24846	60	-
chr4	131230074	131230075	A00252:255:HWV7WDSX2:2:1269:17915:21872/1	60	+
chr4	131492196	131492197	A00252:255:HWV7WDSX2:1:1276:12653:15577/1	60	+
chr4	136225770	136225771	A00252:255:HWV7WDSX2:3:1218:23375:26193/1	60	-
chr4	138314123	138314124	A00758:240:HTNGKDSX2:1:1429:30156:14982/1	60	+
chr4	144282861	144282862	A00252:255:HWV7WDSX2:4:2362:4896:8594/1	60	-
chr4	145240606	145240607	A00758:240:HTNGKDSX2:2:2464:11894:20055	60	-
chr4	150081919	150081920	A00758:240:HTNGKDSX2:1:2424:11731:25066	60	+
chr4	150807740	150807741	A00758:240:HTNGKDSX2:2:2337:19768:18568/1	60	-
chr4	151408100	151408101	A00252:255:HWV7WDSX2:1:1604:16929:9893	60	-
chr4	152012837	152012838	A00758:240:HTNGKDSX2:2:1443:1416:32002	60	-
chr4	152387139	152387140	A00252:255:HWV7WDSX2:1:1520:13467:33144/1	60	-
chr4	152768959	152768960	A00252:255:HWV7WDSX2:1:1409:3866:20932/1	60	-
chr4	153197794	153197795	A00758:240:HTNGKDSX2:2:2203:7292:35039/1	60	+
chr4	154764973	154764974	A00252:255:HWV7WDSX2:1:1514:9372:36730	60	+
chr4	158898925	158898926	A00252:255:HWV7WDSX2:1:1501:10511:24956/1	60	-
chr4	163478888	163478889	A00252:255:HWV7WDSX2:1:2631:21043:35117/1	60	+
chr4	164006866	164006867	A00252:255:HWV7WDSX2:1:1423:5990:32847/1	60	-
chr4	169565825	169565826	A00252:255:HWV7WDSX2:1:1121:12545:29888/1	60	+
chr4	174568514	174568515	A00252:255:HWV7WDSX2:1:1108:13648:8187/1	60	-
chr4	176731855	176731856	A00252:255:HWV7WDSX2:1:1134:16098:29904/1	60	-
chr4	178080450	178080451	A00252:255:HWV7WDSX2:3:2514:29451:7623/1	60	+
chr4	182199343	182199344	A00758:240:HTNGKDSX2:1:1353:15302:15937/1	60	+
chr4	182436949	182436950	A00758:240:HTNGKDSX2:2:2248:18240:8343	60	+
chr4	185034995	185034996	A00252:255:HWV7WDSX2:2:1327:24740:14121/1	60	+
chr4	185897958	185897959	A00758:240:HTNGKDSX2:1:1536:17029:26725/1	60	+
chr4	190101899	190101900	A00758:240:HTNGKDSX2:2:2668:8639:29982/1	60	-
chr5	3943305	3943306	A00252:255:HWV7WDSX2:2:1261:20862:34053/1	60	+
chr5	4635262	4635263	A00252:255:HWV7WDSX2:1:1120:24279:18834/1	60	-
chr5	5744166	5744167	A00252:255:HWV7WDSX2:1:1174:24768:29763/1	60	+
chr5	8500835	8500836	A00252:255:HWV7WDSX2:3:1612:20437:2816/1	60	+
chr5	9131372	9131373	A00758:240:HTNGKDSX2:1:2503:7012:7435/1	60	-
chr5	10292293	10292294	A00758:240:HTNGKDSX2:1:2324:9887:1454/1	60	-
chr5	10339429	10339430	A00252:255:HWV7WDSX2:3:1135:20880:35837/1	60	-
chr5	10339430	10339431	A00758:240:HTNGKDSX2:2:1169:5023:17300/1	60	-
chr5	10756069	10756070	A00758:240:HTNGKDSX2:1:2172:19542:31829/1	60	+
chr5	16847760	16847761	A00758:240:HTNGKDSX2:1:1327:27290:21010	60	+
chr5	17132485	17132486	A00252:255:HWV7WDSX2:1:2220:5520:17848/1	60	+
chr5	18531407	18531408	A00252:255:HWV7WDSX2:1:1252:11840:27352	60	-
chr5	20060386	20060387	A00252:255:HWV7WDSX2:2:2331:6668:24001/1	60	+
chr5	20537838	20537839	A00252:255:HWV7WDSX2:1:1153:17978:6167	60	+
chr5	21985703	21985704	A00252:255:HWV7WDSX2:1:1457:14886:20666/1	60	+
chr5	28541095	28541096	A00252:255:HWV7WDSX2:4:1562:4390:23375	60	-
chr5	31994580	31994581	A00758:240:HTNGKDSX2:1:2507:10954:28479	60	-
chr5	32352674	32352675	A00758:240:HTNGKDSX2:2:1450:27444:7560/1	60	+
chr5	34515603	34515604	A00252:255:HWV7WDSX2:1:1523:9968:14685/1	60	+
chr5	36068812	36068813	A00758:240:HTNGKDSX2:1:1334:18240:3176	60	+
chr5	36968817	36968818	A00252:255:HWV7WDSX2:1:1370:8648:9455/1	60	-
chr5	37602899	37602900	A00758:240:HTNGKDSX2:1:1347:27932:5368/1	60	+
chr5	37693724	37693725	A00252:255:HWV7WDSX2:1:2145:5575:27023/1	60	+
chr5	38963583	38963584	A00252:255:HWV7WDSX2:1:1335:11930:29136/1	60	+
chr5	38992319	38992320	A00252:255:HWV7WDSX2:1:1654:2220:27978/1	60	+
chr5	38992320	38992321	A00252:255:HWV7WDSX2:2:2463:21793:28025	60	+
chr5	40769032	40769033	A00252:255:HWV7WDSX2:1:2358:10167:7012/1	60	+
chr5	43165045	43165046	A00758:240:HTNGKDSX2:2:1331:12120:30624/1	60	-
chr5	43441983	43441984	A00252:255:HWV7WDSX2:3:1176:30743:33098	60	-
chr5	43611543	43611544	A00252:255:HWV7WDSX2:1:2133:27199:15624/1	60	+
chr5	45106548	45106549	A00758:240:HTNGKDSX2:2:1365:10113:33567	60	-
chr5	49661516	49661517	A00252:255:HWV7WDSX2:2:2129:23900:18865	60	-
chr5	50733641	50733642	A00252:255:HWV7WDSX2:1:1122:2003:24784/1	60	+
chr5	50798215	50798216	A00252:255:HWV7WDSX2:1:1226:30581:6386/1	60	+
chr5	54110347	54110348	A00252:255:HWV7WDSX2:1:1114:25111:2237/1	60	+
chr5	54158794	54158795	A00252:255:HWV7WDSX2:4:1543:24288:35321/1	60	+
chr5	59754251	59754252	A00758:240:HTNGKDSX2:1:2149:12717:18850/1	60	+
chr5	59954020	59954021	A00758:240:HTNGKDSX2:1:2466:31620:32675/1	60	-
chr5	61497726	61497727	A00252:255:HWV7WDSX2:4:1142:15628:15123/1	60	+
chr5	64804799	64804800	A00252:255:HWV7WDSX2:1:1606:17951:22310	60	-
chr5	66000989	66000990	A00252:255:HWV7WDSX2:1:2312:26187:13651/1	60	-
chr5	69155315	69155316	A00252:255:HWV7WDSX2:4:1266:7979:4163/1	60	-
chr5	69293570	69293571	A00252:255:HWV7WDSX2:4:1616:31964:14638	60	+
chr5	70904647	70904648	A00758:240:HTNGKDSX2:1:2276:15745:1391/1	60	-
chr5	72298666	72298667	A00252:255:HWV7WDSX2:4:2243:10872:27712/1	60	-
chr5	73476711	73476712	A00252:255:HWV7WDSX2:1:2347:5186:35931/1	60	+
chr5	73794701	73794702	A00758:240:HTNGKDSX2:1:1542:18792:14528	60	-
chr5	76575380	76575381	A00252:255:HWV7WDSX2:2:2333:2148:30452	60	-
chr5	77462442	77462443	A00252:255:HWV7WDSX2:1:1120:13666:31516/1	60	+
chr5	79158623	79158624	A00252:255:HWV7WDSX2:4:2313:15980:8061	60	+
chr5	80507602	80507603	A00252:255:HWV7WDSX2:1:1103:6741:25629/1	60	+
chr5	80768918	80768919	A00252:255:HWV7WDSX2:1:1308:8106:10833/1	60	-
chr5	82735891	82735892	A00758:240:HTNGKDSX2:1:2451:29532:13119/1	60	-
chr5	84089547	84089548	A00252:255:HWV7WDSX2:1:2150:11333:36245/1	60	-
chr5	84840484	84840485	A00252:255:HWV7WDSX2:3:2430:24352:10191	60	+
chr5	88750372	88750373	A00252:255:HWV7WDSX2:1:1136:19795:11569/1	60	+
chr5	88750374	88750375	A00252:255:HWV7WDSX2:2:1317:28899:16939/1	60	+
chr5	91404762	91404763	A00252:255:HWV7WDSX2:1:1361:24930:16924/1	60	+
chr5	92188898	92188899	A00252:255:HWV7WDSX2:1:1108:11315:28447/1	60	+
chr5	95722493	95722494	A00252:255:HWV7WDSX2:3:1477:13593:16047/1	60	+
chr5	98151111	98151112	A00252:255:HWV7WDSX2:3:1610:24117:3396/1	60	+
chr5	98879156	98879157	A00758:240:HTNGKDSX2:1:1442:10981:11804	60	+
chr5	99805410	99805411	A00252:255:HWV7WDSX2:1:1102:8983:13980/1	60	-
chr5	108368605	108368606	A00252:255:HWV7WDSX2:1:1429:3902:8249/1	60	+
chr5	113555488	113555489	A00758:240:HTNGKDSX2:1:2164:26657:29716	60	-
chr5	114958393	114958394	A00252:255:HWV7WDSX2:2:2423:6876:15436/1	60	+
chr5	114958399	114958400	A00758:240:HTNGKDSX2:1:2518:16306:23563	60	+
chr5	118100666	118100667	A00252:255:HWV7WDSX2:2:2540:2510:31328/1	60	+
chr5	119520733	119520734	A00252:255:HWV7WDSX2:1:1477:4580:35571/1	60	+
chr5	119520735	119520736	A00252:255:HWV7WDSX2:1:1375:19723:20369	60	+
chr5	122804460	122804461	A00252:255:HWV7WDSX2:2:1524:23375:19930	60	-
chr5	126789758	126789759	A00252:255:HWV7WDSX2:1:1339:20130:8234/1	60	-
chr5	129113190	129113191	A00252:255:HWV7WDSX2:1:1160:24569:5306/1	60	+
chr5	131189544	131189545	A00252:255:HWV7WDSX2:1:2122:3667:11631	60	+
chr5	131445586	131445587	A00252:255:HWV7WDSX2:1:1109:24108:16157/1	60	-
chr5	131496228	131496229	A00252:255:HWV7WDSX2:1:1455:20012:4773/1	60	+
chr5	133873747	133873748	A00252:255:HWV7WDSX2:1:1109:3459:11553/1	60	+
chr5	134222837	134222838	A00252:255:HWV7WDSX2:3:1101:28339:3380/1	60	-
chr5	135471439	135471440	A00252:255:HWV7WDSX2:4:1360:11975:10895/1	60	-
chr5	138049368	138049369	A00252:255:HWV7WDSX2:2:2362:25012:31281/1	60	-
chr5	139279598	139279599	A00758:240:HTNGKDSX2:1:2541:19868:7435/1	60	-
chr5	139780538	139780539	A00758:240:HTNGKDSX2:1:1559:9679:26991	60	-
chr5	140467714	140467715	A00252:255:HWV7WDSX2:2:2520:13982:31563/1	60	-
chr5	140507402	140507403	A00758:240:HTNGKDSX2:1:1373:11360:18975/1	60	-
chr5	142648006	142648007	A00252:255:HWV7WDSX2:4:1159:27082:13542/1	60	+
chr5	143776210	143776211	A00758:240:HTNGKDSX2:2:1453:13693:19507/1	60	+
chr5	146266796	146266797	A00758:240:HTNGKDSX2:2:2645:14299:17143	60	+
chr5	146816769	146816770	A00758:240:HTNGKDSX2:1:1172:6714:4413/1	60	+
chr5	150050576	150050577	A00758:240:HTNGKDSX2:2:1147:13584:30436/1	60	-
chr5	151705109	151705110	A00252:255:HWV7WDSX2:4:1378:12174:22200	60	+
chr5	154005347	154005348	A00252:255:HWV7WDSX2:1:1117:7003:12837/1	60	+
chr5	154005349	154005350	A00758:240:HTNGKDSX2:2:2356:28049:31501/1	60	+
chr5	157776374	157776375	A00758:240:HTNGKDSX2:2:1131:31033:8359	60	+
chr5	157849438	157849439	A00252:255:HWV7WDSX2:1:1566:15573:19977/1	60	-
chr5	166395180	166395181	A00252:255:HWV7WDSX2:2:1672:32895:25457	60	+
chr5	172116792	172116793	A00758:240:HTNGKDSX2:1:1148:25455:14199/1	60	+
chr6	563516	563517	A00252:255:HWV7WDSX2:3:1449:30843:36495/1	60	+
chr6	1725528	1725529	A00758:240:HTNGKDSX2:1:2201:14769:20462/1	60	-
chr6	1772468	1772469	A00252:255:HWV7WDSX2:3:1151:7663:24158/1	60	+
chr6	3476401	3476402	A00758:240:HTNGKDSX2:2:1620:25617:28541/1	60	-
chr6	4814507	4814508	A00252:255:HWV7WDSX2:1:1409:5972:3756/1	60	-
chr6	4876532	4876533	A00758:240:HTNGKDSX2:2:1502:20012:21026	60	-
chr6	7745889	7745890	A00758:240:HTNGKDSX2:2:1369:31150:7216/1	60	+
chr6	10816884	10816885	A00252:255:HWV7WDSX2:1:1152:7979:21699/1	60	+
chr6	12086833	12086834	A00252:255:HWV7WDSX2:2:1466:28962:36245	60	+
chr6	13648558	13648559	A00252:255:HWV7WDSX2:3:1112:30092:23547/1	60	+
chr6	14341957	14341958	A00252:255:HWV7WDSX2:4:1273:25590:7451/1	60	-
chr6	14806307	14806308	A00252:255:HWV7WDSX2:1:2206:28845:7952/1	60	-
chr6	16642320	16642321	A00758:240:HTNGKDSX2:1:2175:12979:22686	60	+
chr6	17487564	17487565	A00252:255:HWV7WDSX2:1:2308:17815:28839	60	-
chr6	17533663	17533664	A00252:255:HWV7WDSX2:4:1451:14217:24518	60	-
chr6	17788819	17788820	A00252:255:HWV7WDSX2:3:1375:6451:25254/1	60	-
chr6	17808307	17808308	A00252:255:HWV7WDSX2:1:1278:13901:19836/1	60	+
chr6	19742592	19742593	A00758:240:HTNGKDSX2:2:2677:14922:25332/1	60	-
chr6	19872061	19872062	A00252:255:HWV7WDSX2:4:1507:16975:34741/1	60	-
chr6	20400206	20400207	A00252:255:HWV7WDSX2:1:1120:15429:16752/1	60	+
chr6	20740869	20740870	A00252:255:HWV7WDSX2:1:2205:23610:1485/1	60	+
chr6	21744739	21744740	A00252:255:HWV7WDSX2:2:2332:16025:14841/1	60	-
chr6	21832904	21832905	A00252:255:HWV7WDSX2:3:1264:12662:12649/1	60	+
chr6	22391926	22391927	A00758:240:HTNGKDSX2:2:1448:12726:4961/1	60	-
chr6	23501299	23501300	A00252:255:HWV7WDSX2:1:1153:11803:29262/1	60	+
chr6	23683424	23683425	A00758:240:HTNGKDSX2:1:2320:31177:6793/1	60	+
chr6	24245115	24245116	A00758:240:HTNGKDSX2:1:2116:6253:19304/1	60	+
chr6	24423954	24423955	A00252:255:HWV7WDSX2:1:2439:3775:11224/1	60	+
chr6	34169076	34169077	A00758:240:HTNGKDSX2:1:1230:32506:34804	60	-
chr6	35268694	35268695	A00758:240:HTNGKDSX2:2:1628:21649:33755	60	+
chr6	36344878	36344879	A00252:255:HWV7WDSX2:4:2450:9417:27602/1	60	-
chr6	38600058	38600059	A00252:255:HWV7WDSX2:1:1214:15212:26490	60	-
chr6	41863149	41863150	A00252:255:HWV7WDSX2:1:1136:27091:16877/1	60	+
chr6	41863150	41863151	A00758:240:HTNGKDSX2:1:2558:12481:20008	60	+
chr6	42186514	42186515	A00252:255:HWV7WDSX2:2:1549:12228:22263	60	+
chr6	44839796	44839797	A00252:255:HWV7WDSX2:4:2608:31042:12383/1	60	-
chr6	45330016	45330017	A00252:255:HWV7WDSX2:1:1612:23086:24659/1	60	+
chr6	46221388	46221389	A00758:240:HTNGKDSX2:1:1563:17427:16799/1	60	+
chr6	47596856	47596857	A00252:255:HWV7WDSX2:1:1158:8458:10723/1	60	-
chr6	48144471	48144472	A00252:255:HWV7WDSX2:1:1235:24288:19163/1	60	+
chr6	54862809	54862810	A00758:240:HTNGKDSX2:1:1260:21187:10191/1	60	+
chr6	55361330	55361331	A00252:255:HWV7WDSX2:3:2344:19976:17206	60	-
chr6	56241672	56241673	A00252:255:HWV7WDSX2:1:2252:7202:18286/1	60	+
chr6	56267678	56267679	A00758:240:HTNGKDSX2:2:1429:9833:7247/1	60	+
chr6	56521568	56521569	A00252:255:HWV7WDSX2:1:1559:4951:24596	60	+
chr6	56935577	56935578	A00252:255:HWV7WDSX2:1:1420:16224:6355/1	60	-
chr6	57344096	57344097	A00252:255:HWV7WDSX2:4:1628:29306:4867/1	60	-
chr6	63649283	63649284	A00252:255:HWV7WDSX2:1:1354:13340:21308/1	60	+
chr6	63925738	63925739	A00758:240:HTNGKDSX2:2:1544:18168:35180/1	60	-
chr6	67708601	67708602	A00252:255:HWV7WDSX2:1:1319:1524:17754/1	60	+
chr6	69686011	69686012	A00252:255:HWV7WDSX2:3:2106:14479:30170/1	60	+
chr6	69686012	69686013	A00758:240:HTNGKDSX2:2:2472:14027:20619	60	+
chr6	69783787	69783788	A00758:240:HTNGKDSX2:1:2261:29062:21637/1	60	+
chr6	70114887	70114888	A00252:255:HWV7WDSX2:2:1426:13566:14528/1	60	+
chr6	70796116	70796117	A00758:240:HTNGKDSX2:2:2625:9950:19288	60	-
chr6	75119177	75119178	A00252:255:HWV7WDSX2:1:1245:15085:10739/1	60	-
chr6	75609872	75609873	A00758:240:HTNGKDSX2:1:2622:19750:16939/1	60	-
chr6	79068384	79068385	A00758:240:HTNGKDSX2:1:2409:7093:29622/1	60	+
chr6	79555371	79555372	A00758:240:HTNGKDSX2:1:1143:6759:36432/1	60	+
chr6	80369600	80369601	A00252:255:HWV7WDSX2:1:1242:12689:16297/1	60	-
chr6	81083325	81083326	A00252:255:HWV7WDSX2:2:1372:28384:16423/1	60	+
chr6	87567173	87567174	A00758:240:HTNGKDSX2:2:1238:21685:25770	60	+
chr6	89102238	89102239	A00758:240:HTNGKDSX2:1:2203:5692:33176	60	-
chr6	89858734	89858735	A00758:240:HTNGKDSX2:1:1331:26530:20917/1	60	-
chr6	93407350	93407351	A00758:240:HTNGKDSX2:2:2645:23330:29528/1	60	+
chr6	95172496	95172497	A00252:255:HWV7WDSX2:1:1147:19524:7936/1	60	+
chr6	99471646	99471647	A00252:255:HWV7WDSX2:1:1109:12717:28244/1	60	+
chr6	104962433	104962434	A00252:255:HWV7WDSX2:1:1275:1895:30170/1	60	-
chr6	107408122	107408123	A00758:240:HTNGKDSX2:1:1445:4598:15217/1	60	-
chr6	107551942	107551943	A00252:255:HWV7WDSX2:2:1119:12310:22686/1	60	+
chr6	107585550	107585551	A00252:255:HWV7WDSX2:1:2633:25825:4946/1	60	+
chr6	108181288	108181289	A00758:240:HTNGKDSX2:2:2459:11740:12837/1	60	-
chr6	108657185	108657186	A00758:240:HTNGKDSX2:1:1255:13087:16360	60	-
chr6	110196794	110196795	A00252:255:HWV7WDSX2:1:2302:27398:31375/1	60	-
chr6	110223927	110223928	A00252:255:HWV7WDSX2:3:2578:11903:28181/1	60	-
chr6	110565565	110565566	A00758:240:HTNGKDSX2:2:1218:20654:25645/1	60	-
chr6	110959878	110959879	A00252:255:HWV7WDSX2:3:1116:20889:16658/1	60	+
chr6	111421049	111421050	A00252:255:HWV7WDSX2:3:1169:19940:13604	60	+
chr6	112080068	112080069	A00252:255:HWV7WDSX2:1:2237:8793:10520/1	60	+
chr6	114200138	114200139	A00758:240:HTNGKDSX2:2:1349:32018:32612/1	60	+
chr6	116142668	116142669	A00252:255:HWV7WDSX2:1:2529:27290:3098/1	60	+
chr6	117577418	117577419	A00758:240:HTNGKDSX2:1:1255:13548:24925	60	-
chr6	117657214	117657215	A00758:240:HTNGKDSX2:2:2151:16016:3396/1	60	-
chr6	117691484	117691485	A00252:255:HWV7WDSX2:1:1568:2157:17284/1	60	-
chr6	120353545	120353546	A00252:255:HWV7WDSX2:1:1636:17291:14434/1	60	-
chr6	122445405	122445406	A00252:255:HWV7WDSX2:1:1309:10041:10019/1	60	+
chr6	122445406	122445407	A00758:240:HTNGKDSX2:1:2234:4101:25692/1	60	+
chr6	123602291	123602292	A00758:240:HTNGKDSX2:1:1174:24225:27633/1	60	-
chr6	123859785	123859786	A00758:240:HTNGKDSX2:2:1176:4381:5791/1	60	-
chr6	125875071	125875072	A00252:255:HWV7WDSX2:1:2318:14479:32456	60	-
chr6	126575350	126575351	A00758:240:HTNGKDSX2:1:2226:28664:18599/1	60	-
chr6	126594033	126594034	A00758:240:HTNGKDSX2:1:2512:24316:27696	60	-
chr6	132688979	132688980	A00758:240:HTNGKDSX2:2:1167:26765:27430/1	60	-
chr6	134710293	134710294	A00252:255:HWV7WDSX2:1:2404:11225:18521/1	60	+
chr6	135341081	135341082	A00252:255:HWV7WDSX2:1:1214:12255:6026/1	60	+
chr6	135438453	135438454	A00252:255:HWV7WDSX2:1:1665:26350:25551/1	60	-
chr6	135837579	135837580	A00252:255:HWV7WDSX2:1:1132:19587:9173/1	60	-
chr6	136340226	136340227	A00758:240:HTNGKDSX2:1:1563:15609:33943/1	60	-
chr6	138966596	138966597	A00252:255:HWV7WDSX2:1:1169:11415:9893/1	60	-
chr6	139600209	139600210	A00758:240:HTNGKDSX2:1:1323:12997:7279/1	60	-
chr6	142183113	142183114	A00252:255:HWV7WDSX2:1:1109:12427:1125/1	60	+
chr6	142623830	142623831	A00758:240:HTNGKDSX2:2:1650:24288:11772	60	+
chr6	144256722	144256723	A00252:255:HWV7WDSX2:2:1315:15085:31720/1	60	-
chr6	144696182	144696183	A00758:240:HTNGKDSX2:1:1302:16251:14011	60	-
chr6	145280359	145280360	A00252:255:HWV7WDSX2:2:1455:15917:10081	60	-
chr6	145910536	145910537	A00252:255:HWV7WDSX2:1:1245:16640:10269	60	-
chr6	148772517	148772518	A00758:240:HTNGKDSX2:2:1209:21160:12430/1	60	-
chr6	149527279	149527280	A00252:255:HWV7WDSX2:1:1416:24948:23750/1	60	+
chr6	149665283	149665284	A00758:240:HTNGKDSX2:2:2344:16134:1971/1	60	+
chr6	149814390	149814391	A00758:240:HTNGKDSX2:2:2328:18304:5916/1	60	-
chr6	151342857	151342858	A00758:240:HTNGKDSX2:2:2163:23023:16845/1	60	-
chr6	154632794	154632795	A00758:240:HTNGKDSX2:1:1657:7645:28009	60	-
chr6	154797761	154797762	A00252:255:HWV7WDSX2:1:2502:9136:23234/1	60	-
chr6	155408071	155408072	A00758:240:HTNGKDSX2:1:2309:12689:27790/1	60	-
chr6	156473877	156473878	A00252:255:HWV7WDSX2:2:1664:19533:23140/1	60	+
chr6	156907510	156907511	A00252:255:HWV7WDSX2:1:2130:14507:8077/1	60	-
chr6	157051068	157051069	A00252:255:HWV7WDSX2:1:1119:18530:27445/1	60	+
chr6	157972527	157972528	A00758:240:HTNGKDSX2:2:2522:16839:12743/1	60	-
chr6	158517523	158517524	A00252:255:HWV7WDSX2:2:1430:15510:25128/1	60	+
chr6	158786295	158786296	A00758:240:HTNGKDSX2:1:2355:31286:22357/1	60	+
chr6	163497509	163497510	A00252:255:HWV7WDSX2:1:1270:25681:5979/1	60	-
chr6	163711907	163711908	A00252:255:HWV7WDSX2:3:1370:5638:26224/1	60	+
chr6	164354635	164354636	A00758:240:HTNGKDSX2:2:1174:2663:13213	60	-
chr6	165268507	165268508	A00758:240:HTNGKDSX2:1:2343:23023:15248/1	60	+
chr6	167026284	167026285	A00758:240:HTNGKDSX2:2:1206:18837:3114	60	+
chr7	754851	754852	A00252:255:HWV7WDSX2:3:2348:23683:3521	60	+
chr7	1138937	1138938	A00758:240:HTNGKDSX2:1:1363:24948:8876/1	60	+
chr7	1512531	1512532	A00252:255:HWV7WDSX2:4:2133:17002:1564/1	60	-
chr7	2188117	2188118	A00252:255:HWV7WDSX2:1:1172:15835:32362/1	60	+
chr7	2407849	2407850	A00758:240:HTNGKDSX2:2:2665:10637:1188/1	60	+
chr7	2537195	2537196	A00758:240:HTNGKDSX2:1:1647:31512:35243	60	+
chr7	2862733	2862734	A00252:255:HWV7WDSX2:2:2536:6524:1548	60	-
chr7	4924113	4924114	A00758:240:HTNGKDSX2:1:1475:18738:25614/1	60	+
chr7	5294027	5294028	A00758:240:HTNGKDSX2:2:2129:26829:18270	60	+
chr7	5721599	5721600	A00252:255:HWV7WDSX2:1:1119:11614:7482/1	60	+
chr7	5721601	5721602	A00252:255:HWV7WDSX2:4:2334:26630:24940	60	+
chr7	5838214	5838215	A00758:240:HTNGKDSX2:1:2447:32723:10755	60	+
chr7	6112370	6112371	A00758:240:HTNGKDSX2:1:1304:13349:12242/1	60	+
chr7	6618218	6618219	A00252:255:HWV7WDSX2:1:1469:19253:11130/1	60	+
chr7	6815026	6815027	A00758:240:HTNGKDSX2:2:1239:16297:7921/1	60	+
chr7	7703087	7703088	A00252:255:HWV7WDSX2:2:1276:15492:17957/1	60	+
chr7	8003038	8003039	A00252:255:HWV7WDSX2:3:1637:7482:20619/1	60	+
chr7	8070545	8070546	A00252:255:HWV7WDSX2:3:1312:30373:31892	60	-
chr7	11010401	11010402	A00252:255:HWV7WDSX2:1:1121:21423:4335/1	60	+
chr7	11022416	11022417	A00252:255:HWV7WDSX2:2:1628:18891:37027/1	60	+
chr7	12345063	12345064	A00252:255:HWV7WDSX2:1:1204:11595:25457/1	60	-
chr7	13731859	13731860	A00252:255:HWV7WDSX2:1:1157:16269:17581/1	60	+
chr7	13834916	13834917	A00252:255:HWV7WDSX2:4:2454:27661:2581/1	60	+
chr7	15527908	15527909	A00758:240:HTNGKDSX2:1:1263:7925:5666/1	60	+
chr7	15658219	15658220	A00758:240:HTNGKDSX2:2:1140:1398:18724	60	-
chr7	15658220	15658221	A00252:255:HWV7WDSX2:1:1138:28763:24220/1	60	-
chr7	15658224	15658225	A00758:240:HTNGKDSX2:2:1459:7012:15546/1	60	-
chr7	16148081	16148082	A00252:255:HWV7WDSX2:1:1345:27751:27821/1	60	+
chr7	17012024	17012025	A00252:255:HWV7WDSX2:1:1148:3703:27038/1	60	-
chr7	18425501	18425502	A00252:255:HWV7WDSX2:1:1216:24478:33301/1	60	+
chr7	20100955	20100956	A00758:240:HTNGKDSX2:1:2211:21884:17315	60	+
chr7	24844391	24844392	A00252:255:HWV7WDSX2:1:1118:9182:26694/1	60	+
chr7	24844392	24844393	A00252:255:HWV7WDSX2:3:2146:27163:28056/1	60	+
chr7	24881703	24881704	A00252:255:HWV7WDSX2:1:1111:18023:16266/1	60	-
chr7	27486391	27486392	A00252:255:HWV7WDSX2:2:1611:32136:10833/1	60	+
chr7	27792840	27792841	A00252:255:HWV7WDSX2:1:1242:24542:36793/1	60	+
chr7	32767569	32767570	A00758:240:HTNGKDSX2:1:1413:4164:18850	60	+
chr7	33450983	33450984	A00252:255:HWV7WDSX2:4:2301:8693:33896	60	-
chr7	34158870	34158871	A00758:240:HTNGKDSX2:2:2662:32488:12508/1	60	-
chr7	35217811	35217812	A00252:255:HWV7WDSX2:1:1354:25382:1799	60	-
chr7	36083440	36083441	A00252:255:HWV7WDSX2:3:2463:29089:3176	60	-
chr7	37190592	37190593	A00758:240:HTNGKDSX2:2:1263:21739:18662	60	-
chr7	39635296	39635297	A00252:255:HWV7WDSX2:2:2464:16604:8766/1	60	+
chr7	40249213	40249214	A00252:255:HWV7WDSX2:4:1362:12897:8672/1	60	+
chr7	43626979	43626980	A00758:240:HTNGKDSX2:1:1120:30725:23703	60	-
chr7	44173698	44173699	A00758:240:HTNGKDSX2:1:2242:29894:9267/1	60	-
chr7	45850748	45850749	A00252:255:HWV7WDSX2:4:1133:10637:24079/1	60	-
chr7	47322443	47322444	A00758:240:HTNGKDSX2:1:2546:6442:18850	60	+
chr7	49074701	49074702	A00758:240:HTNGKDSX2:2:2526:17472:14027/1	60	-
chr7	51372840	51372841	A00758:240:HTNGKDSX2:1:1239:12924:24158/1	60	+
chr7	52614134	52614135	A00252:255:HWV7WDSX2:1:1569:16586:20541/1	60	+
chr7	55043453	55043454	A00758:240:HTNGKDSX2:2:1655:5584:12978/1	60	-
chr7	59955706	59955707	A00252:255:HWV7WDSX2:1:2155:25075:35806	60	-
chr7	60037136	60037137	A00758:240:HTNGKDSX2:1:1349:31919:7576	60	-
chr7	64798035	64798036	A00252:255:HWV7WDSX2:3:2114:19307:34804/1	60	-
chr7	66084714	66084715	A00758:240:HTNGKDSX2:1:2461:32063:6104/1	60	-
chr7	66159308	66159309	A00252:255:HWV7WDSX2:2:2216:14814:28964/1	60	+
chr7	66540412	66540413	A00252:255:HWV7WDSX2:3:2256:16034:10473/1	60	+
chr7	67214479	67214480	A00252:255:HWV7WDSX2:1:1108:30355:27226/1	60	+
chr7	67214480	67214481	A00252:255:HWV7WDSX2:3:1454:20754:20525	60	+
chr7	67307563	67307564	A00252:255:HWV7WDSX2:4:1658:1054:29528	60	+
chr7	67356538	67356539	A00252:255:HWV7WDSX2:2:2103:7518:34741	60	+
chr7	67416874	67416875	A00758:240:HTNGKDSX2:1:1310:16785:3035/1	60	-
chr7	69266688	69266689	A00758:240:HTNGKDSX2:1:1276:31123:1376/1	60	+
chr7	69375032	69375033	A00758:240:HTNGKDSX2:2:1225:19587:6073/1	60	+
chr7	71216139	71216140	A00252:255:HWV7WDSX2:1:2531:31376:31876/1	60	+
chr7	72325996	72325997	A00252:255:HWV7WDSX2:4:1677:16812:16830	60	-
chr7	73883242	73883243	A00252:255:HWV7WDSX2:2:1501:6117:28776/1	60	+
chr7	74188501	74188502	A00252:255:HWV7WDSX2:1:1130:8169:7811/1	60	-
chr7	74348711	74348712	A00758:240:HTNGKDSX2:2:1167:6650:3270	60	+
chr7	74501746	74501747	A00252:255:HWV7WDSX2:1:2411:1244:23218	60	-
chr7	74683774	74683775	A00252:255:HWV7WDSX2:1:2418:20591:20400/1	60	+
chr7	74689810	74689811	A00252:255:HWV7WDSX2:3:1555:29794:29543/1	60	-
chr7	74693767	74693768	A00252:255:HWV7WDSX2:1:1444:12997:19147	60	+
chr7	74696417	74696418	A00252:255:HWV7WDSX2:1:1210:10059:2315/1	60	-
chr7	74700353	74700354	A00252:255:HWV7WDSX2:1:1567:28619:31109/1	60	+
chr7	74718112	74718113	A00252:255:HWV7WDSX2:1:1430:17047:13949/1	60	+
chr7	74869400	74869401	A00758:240:HTNGKDSX2:2:1603:31331:10316	60	-
chr7	75271746	75271747	A00758:240:HTNGKDSX2:2:2335:4101:3521	60	+
chr7	75738214	75738215	A00758:240:HTNGKDSX2:1:1424:27552:14199	60	+
chr7	76052800	76052801	A00252:255:HWV7WDSX2:1:1118:9326:24220/1	60	+
chr7	76525929	76525930	A00252:255:HWV7WDSX2:2:1125:29152:10144	60	-
chr7	81015833	81015834	A00758:240:HTNGKDSX2:2:1201:26214:26068/1	60	+
chr7	84120462	84120463	A00252:255:HWV7WDSX2:1:1151:18964:30107/1	60	+
chr7	84321241	84321242	A00252:255:HWV7WDSX2:1:1206:3016:14888/1	60	-
chr7	84497302	84497303	A00252:255:HWV7WDSX2:1:1410:14479:31328/1	60	+
chr7	87903848	87903849	A00758:240:HTNGKDSX2:1:1569:20220:1188/1	60	+
chr7	87905045	87905046	A00252:255:HWV7WDSX2:3:2428:15492:33583/1	60	-
chr7	87979318	87979319	A00252:255:HWV7WDSX2:1:1162:19831:7529	60	-
chr7	90397520	90397521	A00758:240:HTNGKDSX2:2:2438:10158:36965/1	60	-
chr7	98138785	98138786	A00252:255:HWV7WDSX2:1:1236:5358:10582/1	60	+
chr7	98138786	98138787	A00758:240:HTNGKDSX2:2:2132:3369:29528/1	60	+
chr7	99292290	99292291	A00758:240:HTNGKDSX2:2:2618:19642:26209/1	60	-
chr7	100239121	100239122	A00758:240:HTNGKDSX2:2:1104:13286:9001	60	-
chr7	101525659	101525660	A00758:240:HTNGKDSX2:2:1111:20699:17801/1	60	+
chr7	102506345	102506346	A00252:255:HWV7WDSX2:1:1402:3341:19836/1	60	-
chr7	103267221	103267222	A00252:255:HWV7WDSX2:1:1443:29116:16720/1	60	+
chr7	105100441	105100442	A00252:255:HWV7WDSX2:1:1148:5837:19648/1	60	+
chr7	105174607	105174608	A00252:255:HWV7WDSX2:1:1111:13675:29810/1	60	-
chr7	105473344	105473345	A00758:240:HTNGKDSX2:2:1578:2654:3928/1	60	-
chr7	105598682	105598683	A00758:240:HTNGKDSX2:2:1378:30969:10316/1	60	-
chr7	106253966	106253967	A00252:255:HWV7WDSX2:2:1230:25870:31892	60	-
chr7	107477099	107477100	A00252:255:HWV7WDSX2:1:1314:24080:3082	60	-
chr7	107528186	107528187	A00758:240:HTNGKDSX2:1:2522:21667:17127/1	60	-
chr7	107997344	107997345	A00758:240:HTNGKDSX2:2:1321:25427:28620/1	60	+
chr7	116384919	116384920	A00758:240:HTNGKDSX2:2:1502:6415:14199/1	60	+
chr7	117474601	117474602	A00758:240:HTNGKDSX2:2:1121:17508:26021	60	-
chr7	117489751	117489752	A00758:240:HTNGKDSX2:1:2451:13331:1564	60	-
chr7	117519177	117519178	A00252:255:HWV7WDSX2:4:2154:8965:4022/1	60	-
chr7	122096721	122096722	A00758:240:HTNGKDSX2:2:2224:29125:1360	60	-
chr7	123728958	123728959	A00252:255:HWV7WDSX2:4:1359:30653:1157	60	-
chr7	123728960	123728961	A00252:255:HWV7WDSX2:1:1463:24966:12477/1	60	-
chr7	127378263	127378264	A00252:255:HWV7WDSX2:1:2270:19244:8641/1	60	-
chr7	127385183	127385184	A00252:255:HWV7WDSX2:1:1513:15799:28855/1	60	+
chr7	127389510	127389511	A00252:255:HWV7WDSX2:2:2224:27028:6339	60	+
chr7	127833650	127833651	A00252:255:HWV7WDSX2:1:1511:10285:14512/1	60	+
chr7	130309859	130309860	A00252:255:HWV7WDSX2:3:1118:26124:31767/1	60	-
chr7	130998630	130998631	A00252:255:HWV7WDSX2:3:1438:32579:24095	60	-
chr7	130998632	130998633	A00758:240:HTNGKDSX2:2:1336:22941:3396	60	-
chr7	131332733	131332734	A00252:255:HWV7WDSX2:1:2139:10493:14967/1	60	-
chr7	131355029	131355030	A00252:255:HWV7WDSX2:1:1624:18511:33426/1	60	+
chr7	131609417	131609418	A00252:255:HWV7WDSX2:1:2421:13648:22498/1	60	-
chr7	131611563	131611564	A00252:255:HWV7WDSX2:2:2130:14886:31000/1	60	-
chr7	133577502	133577503	A00252:255:HWV7WDSX2:1:1621:13132:4413/1	60	-
chr7	134491552	134491553	A00758:240:HTNGKDSX2:2:1137:32000:21809	60	+
chr7	135412791	135412792	A00252:255:HWV7WDSX2:1:1219:17969:26412/1	60	-
chr7	135642538	135642539	A00252:255:HWV7WDSX2:1:1665:20672:21480/1	60	+
chr7	135688351	135688352	A00758:240:HTNGKDSX2:2:1452:17969:15515	60	-
chr7	135916512	135916513	A00758:240:HTNGKDSX2:2:2309:8006:28541	60	+
chr7	137311153	137311154	A00252:255:HWV7WDSX2:3:2236:6605:15123	60	+
chr7	138606875	138606876	A00758:240:HTNGKDSX2:2:2265:15212:27868/1	60	+
chr7	139319997	139319998	A00252:255:HWV7WDSX2:2:1203:25301:9267	60	+
chr7	140538597	140538598	A00252:255:HWV7WDSX2:1:2258:28872:19930/1	60	-
chr7	140660815	140660816	A00252:255:HWV7WDSX2:3:1364:29206:31501/1	60	-
chr7	141592051	141592052	A00252:255:HWV7WDSX2:1:1437:9200:12101	60	-
chr7	143811182	143811183	A00758:240:HTNGKDSX2:2:2346:1470:5165/1	60	-
chr7	144809640	144809641	A00252:255:HWV7WDSX2:2:1637:17381:14873/1	60	+
chr7	148145240	148145241	A00252:255:HWV7WDSX2:2:1150:20799:21010/1	60	+
chr7	150520748	150520749	A00252:255:HWV7WDSX2:3:1558:3260:32816/1	60	+
chr7	151228440	151228441	A00252:255:HWV7WDSX2:1:2374:27163:9518/1	60	-
chr7	154248787	154248788	A00252:255:HWV7WDSX2:1:1338:14995:8359/1	60	+
chr7	154981985	154981986	A00252:255:HWV7WDSX2:1:1176:23619:29872/1	60	+
chr7	157335748	157335749	A00758:240:HTNGKDSX2:1:2508:5737:34475/1	60	-
chr7	158853749	158853750	A00252:255:HWV7WDSX2:3:1172:17987:16861/1	60	-
chr7	158859593	158859594	A00758:240:HTNGKDSX2:1:2531:24523:31093	60	-
chr7	159048042	159048043	A00252:255:HWV7WDSX2:1:1204:27570:35681/1	60	+
chr8	6301132	6301133	A00758:240:HTNGKDSX2:2:2458:14959:32158/1	60	+
chr8	6313944	6313945	A00252:255:HWV7WDSX2:3:2249:19108:3364/1	60	+
chr8	6356834	6356835	A00252:255:HWV7WDSX2:1:1363:20880:28009/1	60	-
chr8	9707805	9707806	A00252:255:HWV7WDSX2:3:1659:1099:10222/1	60	-
chr8	13011077	13011078	A00252:255:HWV7WDSX2:4:1440:27218:2879/1	60	-
chr8	17934202	17934203	A00758:240:HTNGKDSX2:1:1315:27688:31751/1	60	-
chr8	18730470	18730471	A00252:255:HWV7WDSX2:1:1203:1072:27054/1	60	+
chr8	20835401	20835402	A00758:240:HTNGKDSX2:1:2358:32506:8750/1	60	+
chr8	21479241	21479242	A00252:255:HWV7WDSX2:1:2146:25455:9032/1	60	-
chr8	21942142	21942143	A00252:255:HWV7WDSX2:1:1544:29315:1752	60	-
chr8	21952995	21952996	A00252:255:HWV7WDSX2:1:1169:19244:35884	60	+
chr8	22113230	22113231	A00758:240:HTNGKDSX2:2:1158:20030:25974	60	+
chr8	22443442	22443443	A00758:240:HTNGKDSX2:2:1643:21025:12446	60	+
chr8	22598946	22598947	A00252:255:HWV7WDSX2:1:1670:18738:24361/1	60	-
chr8	22598948	22598949	A00252:255:HWV7WDSX2:1:1110:8630:13808/1	60	-
chr8	24545548	24545549	A00758:240:HTNGKDSX2:1:1125:1624:5901/1	60	+
chr8	25392225	25392226	A00758:240:HTNGKDSX2:2:1659:26449:4147	60	+
chr8	28248978	28248979	A00252:255:HWV7WDSX2:3:1529:28736:20040/1	60	+
chr8	28501263	28501264	A00252:255:HWV7WDSX2:1:1332:29550:8547/1	60	+
chr8	29221332	29221333	A00252:255:HWV7WDSX2:1:1275:16405:19163/1	60	-
chr8	29728837	29728838	A00758:240:HTNGKDSX2:1:1469:13476:34820/1	60	-
chr8	30640789	30640790	A00252:255:HWV7WDSX2:1:2363:26214:6308	60	-
chr8	31186675	31186676	A00252:255:HWV7WDSX2:3:2128:30915:14168/1	60	-
chr8	33006029	33006030	A00252:255:HWV7WDSX2:2:1131:6045:34037/1	60	-
chr8	34338238	34338239	A00252:255:HWV7WDSX2:3:2151:7383:35070	60	-
chr8	38187222	38187223	A00252:255:HWV7WDSX2:1:1402:24704:34945/1	60	+
chr8	38703498	38703499	A00252:255:HWV7WDSX2:2:2151:5737:23735/1	60	-
chr8	41973319	41973320	A00252:255:HWV7WDSX2:3:1301:24704:1720	60	-
chr8	42530501	42530502	A00758:240:HTNGKDSX2:1:1451:7256:3662/1	60	-
chr8	43176701	43176702	A00252:255:HWV7WDSX2:1:1145:4020:24486/1	60	+
chr8	47547521	47547522	A00252:255:HWV7WDSX2:2:1670:27344:33411/1	60	-
chr8	47938654	47938655	A00758:240:HTNGKDSX2:2:1208:28528:14450/1	60	-
chr8	52595322	52595323	A00758:240:HTNGKDSX2:2:2439:5412:14246	60	-
chr8	53241942	53241943	A00252:255:HWV7WDSX2:1:1158:29875:15248/1	60	+
chr8	53241944	53241945	A00252:255:HWV7WDSX2:3:2511:2230:11584/1	60	+
chr8	56064383	56064384	A00252:255:HWV7WDSX2:1:1130:15067:20885	60	+
chr8	65961804	65961805	A00758:240:HTNGKDSX2:1:2202:30138:12571/1	60	-
chr8	66277506	66277507	A00252:255:HWV7WDSX2:1:1159:9245:7513/1	60	+
chr8	67018306	67018307	A00252:255:HWV7WDSX2:3:1216:30581:9236/1	60	+
chr8	68635757	68635758	A00252:255:HWV7WDSX2:1:1243:22290:17425/1	60	-
chr8	70179597	70179598	A00252:255:HWV7WDSX2:1:1358:3568:2284/1	60	+
chr8	73857737	73857738	A00758:240:HTNGKDSX2:1:2170:29414:34272/1	60	+
chr8	86463982	86463983	A00252:255:HWV7WDSX2:1:1156:10411:17707	60	+
chr8	89961156	89961157	A00252:255:HWV7WDSX2:1:1355:13792:12821/1	60	-
chr8	97651992	97651993	A00252:255:HWV7WDSX2:1:1544:16721:34522/1	60	-
chr8	97651993	97651994	A00758:240:HTNGKDSX2:2:2225:9616:27790/1	60	-
chr8	97690372	97690373	A00252:255:HWV7WDSX2:1:1415:11704:13745/1	60	-
chr8	99177366	99177367	A00758:240:HTNGKDSX2:1:1112:3115:26804	60	-
chr8	99177367	99177368	A00758:240:HTNGKDSX2:1:1236:20455:28651	60	-
chr8	100979576	100979577	A00758:240:HTNGKDSX2:2:2342:32054:16391	60	+
chr8	101422043	101422044	A00758:240:HTNGKDSX2:1:2325:14525:29465/1	60	+
chr8	104506432	104506433	A00252:255:HWV7WDSX2:1:2351:20745:28244/1	60	+
chr8	104638110	104638111	A00252:255:HWV7WDSX2:1:1112:13512:10645/1	60	-
chr8	104875188	104875189	A00252:255:HWV7WDSX2:2:1210:4173:15734/1	60	-
chr8	105518226	105518227	A00252:255:HWV7WDSX2:1:1103:24641:19586/1	60	+
chr8	110625965	110625966	A00758:240:HTNGKDSX2:2:1541:9950:11584/1	60	-
chr8	114758052	114758053	A00252:255:HWV7WDSX2:1:1212:24514:18208	60	+
chr8	117840798	117840799	A00252:255:HWV7WDSX2:1:1506:16667:12759/1	60	-
chr8	123343568	123343569	A00252:255:HWV7WDSX2:1:1230:13467:14794/1	60	+
chr8	128110554	128110555	A00758:240:HTNGKDSX2:2:1277:27326:29778/1	60	-
chr8	129362002	129362003	A00252:255:HWV7WDSX2:3:2277:3477:32409/1	60	-
chr8	129398077	129398078	A00252:255:HWV7WDSX2:1:1125:2853:33959/1	60	+
chr8	129514265	129514266	A00252:255:HWV7WDSX2:2:1246:29767:16470/1	60	+
chr8	131076280	131076281	A00252:255:HWV7WDSX2:2:1352:13024:10708/1	60	-
chr8	132819878	132819879	A00252:255:HWV7WDSX2:4:1371:8368:34522/1	60	+
chr8	135651098	135651099	A00252:255:HWV7WDSX2:1:1225:4255:32878/1	60	+
chr8	140983308	140983309	A00758:240:HTNGKDSX2:2:1119:30065:15546	60	+
chr8	144801427	144801428	A00252:255:HWV7WDSX2:2:2327:25030:21136/1	60	-
chr9	2144268	2144269	A00252:255:HWV7WDSX2:1:1134:15139:23453/1	60	+
chr9	2144269	2144270	A00252:255:HWV7WDSX2:4:1447:27923:32440	60	+
chr9	5942972	5942973	A00252:255:HWV7WDSX2:2:1538:12626:2096/1	60	-
chr9	6498538	6498539	A00252:255:HWV7WDSX2:1:1207:4960:14904/1	60	-
chr9	6814757	6814758	A00252:255:HWV7WDSX2:1:1169:20121:25441/1	60	-
chr9	8571698	8571699	A00252:255:HWV7WDSX2:1:1118:21368:31829/1	60	-
chr9	9812201	9812202	A00252:255:HWV7WDSX2:1:2277:15790:25050/1	60	-
chr9	19135237	19135238	A00758:240:HTNGKDSX2:1:2551:1325:20979	60	-
chr9	19172804	19172805	A00252:255:HWV7WDSX2:4:2244:24053:26490	60	+
chr9	20357238	20357239	A00252:255:HWV7WDSX2:1:1467:1886:32064/1	60	+
chr9	21004374	21004375	A00252:255:HWV7WDSX2:1:1112:8486:8547/1	60	+
chr9	25647308	25647309	A00252:255:HWV7WDSX2:1:2321:18728:15452/1	60	-
chr9	26905842	26905843	A00252:255:HWV7WDSX2:1:1237:15139:32878/1	60	+
chr9	32477454	32477455	A00252:255:HWV7WDSX2:1:1102:18900:8766/1	60	+
chr9	33318781	33318782	A00252:255:HWV7WDSX2:1:1241:4408:15734/1	60	+
chr9	33421169	33421170	A00252:255:HWV7WDSX2:3:2440:18059:26256/1	60	+
chr9	34121864	34121865	A00252:255:HWV7WDSX2:3:2474:23249:16611	60	+
chr9	34203897	34203898	A00252:255:HWV7WDSX2:2:2156:6451:30201/1	60	-
chr9	36600188	36600189	A00252:255:HWV7WDSX2:1:1250:19117:17347	60	-
chr9	36930944	36930945	A00758:240:HTNGKDSX2:2:1352:9299:28995/1	60	-
chr9	37318864	37318865	A00252:255:HWV7WDSX2:1:2269:28230:28714	60	+
chr9	38367441	38367442	A00252:255:HWV7WDSX2:3:2653:4327:7232	60	-
chr9	44240016	44240017	A00758:240:HTNGKDSX2:2:2428:12825:24267	60	+
chr9	60684027	60684028	A00758:240:HTNGKDSX2:2:1321:3821:9643	60	-
chr9	64409299	64409300	A00252:255:HWV7WDSX2:1:1256:3025:11459/1	60	+
chr9	69237767	69237768	A00252:255:HWV7WDSX2:3:2449:31114:1986	60	-
chr9	74440813	74440814	A00252:255:HWV7WDSX2:1:1230:32452:7091/1	60	+
chr9	74495535	74495536	A00252:255:HWV7WDSX2:4:2212:28420:23062	60	-
chr9	77211095	77211096	A00758:240:HTNGKDSX2:2:1335:3360:6433/1	60	+
chr9	77357056	77357057	A00252:255:HWV7WDSX2:1:1147:5059:35117/1	60	-
chr9	77914666	77914667	A00252:255:HWV7WDSX2:3:2169:5132:22529/1	60	-
chr9	79095510	79095511	A00252:255:HWV7WDSX2:1:1661:27281:16360	60	-
chr9	79718046	79718047	A00758:240:HTNGKDSX2:1:2321:13268:15107	60	-
chr9	83371409	83371410	A00758:240:HTNGKDSX2:1:1212:8422:2519/1	60	-
chr9	84128871	84128872	A00252:255:HWV7WDSX2:4:1142:20401:17378	60	-
chr9	84741349	84741350	A00252:255:HWV7WDSX2:1:1174:16767:34820/1	60	-
chr9	85634115	85634116	A00758:240:HTNGKDSX2:1:1225:22742:18521	60	+
chr9	85687118	85687119	A00252:255:HWV7WDSX2:1:1132:7355:1078/1	60	+
chr9	92355597	92355598	A00252:255:HWV7WDSX2:1:1642:25780:12007/1	60	+
chr9	92471761	92471762	A00252:255:HWV7WDSX2:3:2440:5466:2534/1	60	-
chr9	92833442	92833443	A00758:240:HTNGKDSX2:1:1677:11189:36432	60	+
chr9	93521503	93521504	A00252:255:HWV7WDSX2:4:2325:10104:24064/1	60	+
chr9	94343430	94343431	A00758:240:HTNGKDSX2:1:1639:6922:22842/1	60	+
chr9	94742525	94742526	A00758:240:HTNGKDSX2:1:2140:31232:30311	60	-
chr9	95901186	95901187	A00252:255:HWV7WDSX2:2:2616:18918:35822/1	60	+
chr9	96440448	96440449	A00758:240:HTNGKDSX2:2:1646:14850:29496/1	60	-
chr9	97254030	97254031	A00758:240:HTNGKDSX2:2:1166:22996:36338/1	60	-
chr9	98050868	98050869	A00252:255:HWV7WDSX2:2:1558:21296:18051/1	60	-
chr9	98266447	98266448	A00252:255:HWV7WDSX2:1:2175:13485:32863/1	60	-
chr9	108583201	108583202	A00252:255:HWV7WDSX2:4:1309:31855:10003/1	60	+
chr9	109876574	109876575	A00758:240:HTNGKDSX2:1:2443:24026:26600/1	60	-
chr9	118833008	118833009	A00758:240:HTNGKDSX2:1:2111:18593:10363/1	60	-
chr9	120560711	120560712	A00758:240:HTNGKDSX2:1:2445:23565:30843/1	60	-
chr9	120987887	120987888	A00252:255:HWV7WDSX2:1:2365:13250:19147/1	60	-
chr9	125508116	125508117	A00252:255:HWV7WDSX2:1:1115:23900:6402/1	60	+
chr9	128630799	128630800	A00252:255:HWV7WDSX2:4:1204:9896:24298/1	60	-
chr9	129937984	129937985	A00252:255:HWV7WDSX2:1:2132:25491:11537/1	60	+
chr9	130069492	130069493	A00252:255:HWV7WDSX2:1:1135:19063:19820/1	60	+
chr9	131976935	131976936	A00758:240:HTNGKDSX2:1:1524:23592:23093	60	-
chr9	132396762	132396763	A00758:240:HTNGKDSX2:1:2636:20934:10880	60	-
chr9	132456845	132456846	A00252:255:HWV7WDSX2:1:2253:10068:13542/1	60	-
chr9	135958068	135958069	A00252:255:HWV7WDSX2:4:2676:6750:3537	60	-
chr9	136243734	136243735	A00252:255:HWV7WDSX2:4:1173:11017:24549	60	+
chr9	137038052	137038053	A00758:240:HTNGKDSX2:1:1506:22978:7467/1	60	-
chrX	4286471	4286472	A00758:240:HTNGKDSX2:1:1360:1606:20118	60	-
chrX	13772449	13772450	A00252:255:HWV7WDSX2:1:1129:12816:26631/1	60	+
chrX	13772451	13772452	A00758:240:HTNGKDSX2:1:1540:11071:36354/1	60	+
chrX	19791559	19791560	A00252:255:HWV7WDSX2:1:1558:12545:23218/1	60	+
chrX	21404032	21404033	A00252:255:HWV7WDSX2:1:1470:4670:21731/1	60	+
chrX	21405272	21405273	A00252:255:HWV7WDSX2:3:1329:26621:24111/1	60	-
chrX	21531030	21531031	A00252:255:HWV7WDSX2:4:2401:1108:34413	60	+
chrX	24013357	24013358	A00758:240:HTNGKDSX2:2:2122:19379:1172/1	60	-
chrX	27227334	27227335	A00252:255:HWV7WDSX2:1:1232:9742:14700/1	60	+
chrX	46766856	46766857	A00252:255:HWV7WDSX2:3:1453:22110:28541	60	+
chrX	48657055	48657056	A00252:255:HWV7WDSX2:2:1610:12599:17550/1	60	-
chrX	50381389	50381390	A00758:240:HTNGKDSX2:2:2328:31928:18615/1	60	+
chrX	65984662	65984663	A00252:255:HWV7WDSX2:1:1404:2582:32111	60	+
chrX	69967194	69967195	A00252:255:HWV7WDSX2:2:1431:22299:9236	60	-
chrX	70149575	70149576	A00758:240:HTNGKDSX2:2:1116:8684:10363	60	+
chrX	70380229	70380230	A00252:255:HWV7WDSX2:4:1672:6605:15562/1	60	+
chrX	71641069	71641070	A00252:255:HWV7WDSX2:2:2503:22309:5274/1	60	+
chrX	72225075	72225076	A00758:240:HTNGKDSX2:2:2457:5141:16344/1	60	-
chrX	72323293	72323294	A00758:240:HTNGKDSX2:2:1167:24487:28902	60	-
chrX	81246806	81246807	A00252:255:HWV7WDSX2:3:1247:17942:14497/1	60	+
chrX	85238828	85238829	A00252:255:HWV7WDSX2:1:1240:28429:31720/1	60	-
chrX	101045719	101045720	A00252:255:HWV7WDSX2:3:1676:17562:3818	60	+
chrX	101286102	101286103	A00758:240:HTNGKDSX2:1:2406:17336:34867	60	+
chrX	107681611	107681612	A00252:255:HWV7WDSX2:3:1266:31539:20478/1	60	-
chrX	110090400	110090401	A00758:240:HTNGKDSX2:2:2213:10782:19319	60	-
chrX	113409812	113409813	A00252:255:HWV7WDSX2:1:1317:26151:12493/1	60	+
chrX	126735796	126735797	A00758:240:HTNGKDSX2:1:1460:31232:3223/1	60	+
chrX	134941296	134941297	A00758:240:HTNGKDSX2:2:1632:20121:6652/1	60	-
chrX	136855082	136855083	A00758:240:HTNGKDSX2:1:1528:32443:19288	60	+
chrY	10856404	10856405	A00758:240:HTNGKDSX2:2:1557:13376:10567	60	+
