# Supplementary material for: HIV-1 capsid stability enables inositol phosphate-independent infection of target cells and promotes integration into genes
Source: PLoS Pathog. 2023 Jun 2;19(6):e1011423. doi: 10.1371/journal.ppat.1011423 (PMC10266667; doi:10.1371/journal.ppat.1011423)
Supplement: S1 Data — (TAR.GZ) [file ppat.1011423.s012.tar.gz › CEM_WT_A/CA_N57A/Unique_hg38_integration_sites/7845-GS-11.bed]

chr1	633997	633998	A01177:42:HHKNYDSX3:1:1140:10908:6856/1	60	+
chr1	783836	783837	A01177:42:HHKNYDSX3:1:1133:1841:14826/1	60	-
chr1	836996	836997	A01177:42:HHKNYDSX3:1:1641:16052:24283	60	-
chr1	3965275	3965276	A01177:42:HHKNYDSX3:1:1532:14371:29042	60	+
chr1	6658605	6658606	A01177:42:HHKNYDSX3:2:1309:1362:12430	60	-
chr1	7328363	7328364	A01177:42:HHKNYDSX3:1:1121:4896:14638/1	60	-
chr1	7824117	7824118	A01177:42:HHKNYDSX3:1:1216:31087:20008/1	60	-
chr1	7838319	7838320	A01177:42:HHKNYDSX3:1:1128:5421:3615/1	60	+
chr1	8329247	8329248	A01177:42:HHKNYDSX3:1:1231:30996:14184/1	60	+
chr1	8393541	8393542	A01177:42:HHKNYDSX3:1:2139:2510:22467/1	60	-
chr1	8524699	8524700	A01177:42:HHKNYDSX3:2:1112:8956:8015/1	60	+
chr1	8534523	8534524	A01177:42:HHKNYDSX3:2:2210:24062:23062/1	60	-
chr1	8558890	8558891	A01177:42:HHKNYDSX3:1:2606:16324:17174	60	-
chr1	8565673	8565674	A01177:42:HHKNYDSX3:1:1230:17535:36714/1	60	-
chr1	8571509	8571510	A01177:42:HHKNYDSX3:2:2106:22788:20071	60	-
chr1	8776543	8776544	A01177:42:HHKNYDSX3:2:1314:2157:4726/1	60	-
chr1	8891264	8891265	A01177:42:HHKNYDSX3:1:1543:21206:16955/1	60	+
chr1	9856842	9856843	A01177:42:HHKNYDSX3:1:1317:12735:31532	60	+
chr1	10173031	10173032	A01177:42:HHKNYDSX3:2:1436:17653:12837/1	60	+
chr1	11022551	11022552	A01177:42:HHKNYDSX3:1:2366:27154:9659/1	60	-
chr1	11676170	11676171	A01177:42:HHKNYDSX3:2:1354:20021:12493	60	+
chr1	12296129	12296130	A01177:42:HHKNYDSX3:1:1637:14416:8422/1	60	-
chr1	12338836	12338837	A01177:42:HHKNYDSX3:1:1170:11333:28134/1	60	+
chr1	12346849	12346850	A01177:42:HHKNYDSX3:1:1212:27199:31876/1	60	-
chr1	12436062	12436063	A01177:42:HHKNYDSX3:1:1262:18620:12226/1	60	+
chr1	12470642	12470643	A01177:42:HHKNYDSX3:2:2512:10538:16360	60	+
chr1	12950325	12950326	A01177:42:HHKNYDSX3:1:1143:32045:1282	60	+
chr1	15065384	15065385	A01177:42:HHKNYDSX3:2:1240:10845:35243/1	60	+
chr1	15633134	15633135	A01177:42:HHKNYDSX3:1:1161:12653:21308/1	60	-
chr1	16341772	16341773	A01177:42:HHKNYDSX3:1:1126:5122:14090/1	60	-
chr1	20632259	20632260	A01177:42:HHKNYDSX3:2:1257:22842:36292/1	60	-
chr1	20856791	20856792	A01177:42:HHKNYDSX3:1:1134:24523:18881/1	60	+
chr1	21104584	21104585	A01177:42:HHKNYDSX3:1:1224:7744:12305/1	60	+
chr1	21104585	21104586	A01177:42:HHKNYDSX3:1:2460:23050:25629/1	60	+
chr1	21105137	21105138	A01177:42:HHKNYDSX3:1:1108:22435:2237/1	60	+
chr1	21132016	21132017	A01177:42:HHKNYDSX3:1:1301:11297:36996/1	60	+
chr1	21487179	21487180	A01177:42:HHKNYDSX3:2:1648:30517:14450/1	60	-
chr1	23054372	23054373	A01177:42:HHKNYDSX3:1:1110:20139:27696	60	-
chr1	23071983	23071984	A01177:42:HHKNYDSX3:1:2603:18701:20729/1	60	-
chr1	24826254	24826255	A01177:42:HHKNYDSX3:1:2366:25672:19304	60	-
chr1	26637050	26637051	A01177:42:HHKNYDSX3:2:2202:22110:23688/1	60	-
chr1	28680068	28680069	A01177:42:HHKNYDSX3:1:2258:13178:15170	60	+
chr1	28735495	28735496	A01177:42:HHKNYDSX3:1:1230:31259:17832/1	60	+
chr1	29069263	29069264	A01177:42:HHKNYDSX3:1:2301:3667:4586	60	+
chr1	31007931	31007932	A01177:42:HHKNYDSX3:1:1263:24858:30232/1	60	+
chr1	31983153	31983154	A01177:42:HHKNYDSX3:1:1145:12301:22044/1	60	-
chr1	32167298	32167299	A01177:42:HHKNYDSX3:1:1106:32895:12461/1	60	-
chr1	32223378	32223379	A01177:42:HHKNYDSX3:2:1457:18945:33583/1	60	-
chr1	32939278	32939279	A01177:42:HHKNYDSX3:1:1335:15203:3239/1	60	+
chr1	35306297	35306298	A01177:42:HHKNYDSX3:1:1218:2672:6089/1	60	-
chr1	35369563	35369564	A01177:42:HHKNYDSX3:1:2165:5132:19053/1	60	+
chr1	35398605	35398606	A01177:42:HHKNYDSX3:1:2409:28845:28275/1	60	-
chr1	35558900	35558901	A01177:42:HHKNYDSX3:2:1162:29351:22232/1	60	+
chr1	35739456	35739457	A01177:42:HHKNYDSX3:1:1108:9109:18208/1	60	-
chr1	36222432	36222433	A01177:42:HHKNYDSX3:2:1360:8992:21480	60	+
chr1	36334438	36334439	A01177:42:HHKNYDSX3:1:1132:30391:22153/1	60	+
chr1	37826373	37826374	A01177:42:HHKNYDSX3:1:2414:1443:29606	60	-
chr1	37826374	37826375	A01177:42:HHKNYDSX3:2:2108:4128:1094/1	60	-
chr1	40209944	40209945	A01177:42:HHKNYDSX3:1:1264:17933:26819/1	60	+
chr1	40544077	40544078	A01177:42:HHKNYDSX3:1:1310:27064:22968/1	60	+
chr1	41025281	41025282	A01177:42:HHKNYDSX3:1:2137:6650:1078/1	60	-
chr1	41025282	41025283	A01177:42:HHKNYDSX3:1:1206:18005:25755	60	-
chr1	41025283	41025284	A01177:42:HHKNYDSX3:2:2151:12346:19022/1	60	-
chr1	41025286	41025287	A01177:42:HHKNYDSX3:1:2154:5927:11162/1	60	-
chr1	41794164	41794165	A01177:42:HHKNYDSX3:2:2667:7437:24486/1	60	-
chr1	42689164	42689165	A01177:42:HHKNYDSX3:1:1162:15682:15562/1	60	+
chr1	44198240	44198241	A01177:42:HHKNYDSX3:1:2223:31286:5885/1	60	+
chr1	44446481	44446482	A01177:42:HHKNYDSX3:2:2302:29161:32612/1	60	-
chr1	45916876	45916877	A01177:42:HHKNYDSX3:2:1208:3251:27352/1	60	+
chr1	45965681	45965682	A01177:42:HHKNYDSX3:2:1553:25816:30545/1	60	+
chr1	45981585	45981586	A01177:42:HHKNYDSX3:1:1616:16613:27038/1	60	+
chr1	50524105	50524106	A01177:42:HHKNYDSX3:1:1116:13874:3317/1	60	+
chr1	51038301	51038302	A01177:42:HHKNYDSX3:1:1112:3079:26459/1	60	-
chr1	51397847	51397848	A01177:42:HHKNYDSX3:1:1207:2266:13902/1	60	+
chr1	51440102	51440103	A01177:42:HHKNYDSX3:1:2404:7527:7513	60	+
chr1	51513029	51513030	A01177:42:HHKNYDSX3:1:1156:31123:29089/1	60	-
chr1	51813082	51813083	A01177:42:HHKNYDSX3:1:1145:11487:29089/1	60	+
chr1	51819184	51819185	A01177:42:HHKNYDSX3:1:1633:20030:26913/1	60	+
chr1	52695386	52695387	A01177:42:HHKNYDSX3:2:1544:25192:20760/1	60	+
chr1	53162835	53162836	A01177:42:HHKNYDSX3:1:1175:4218:26804/1	60	+
chr1	53960070	53960071	A01177:42:HHKNYDSX3:1:1463:24740:2879/1	60	-
chr1	54880266	54880267	A01177:42:HHKNYDSX3:1:1168:13946:26678/1	60	+
chr1	59422887	59422888	A01177:42:HHKNYDSX3:1:1414:11306:22294/1	60	+
chr1	59422889	59422890	A01177:42:HHKNYDSX3:1:1404:5448:22420	60	+
chr1	59694121	59694122	A01177:42:HHKNYDSX3:2:2308:10637:17472/1	60	+
chr1	59969321	59969322	A01177:42:HHKNYDSX3:1:1262:22905:9408/1	60	+
chr1	61109342	61109343	A01177:42:HHKNYDSX3:1:1150:32443:3474/1	60	-
chr1	61109795	61109796	A01177:42:HHKNYDSX3:1:1160:1407:11036/1	60	-
chr1	61151300	61151301	A01177:42:HHKNYDSX3:2:2377:27715:18458/1	60	-
chr1	61251776	61251777	A01177:42:HHKNYDSX3:2:1327:14145:33473	60	-
chr1	62428544	62428545	A01177:42:HHKNYDSX3:1:1309:1353:36495/1	60	-
chr1	63856971	63856972	A01177:42:HHKNYDSX3:2:1637:30924:9549	60	-
chr1	65360016	65360017	A01177:42:HHKNYDSX3:1:1148:30680:30514/1	60	-
chr1	66902983	66902984	A01177:42:HHKNYDSX3:1:1201:17192:1736/1	60	-
chr1	67219115	67219116	A01177:42:HHKNYDSX3:1:1132:22173:28808/1	60	+
chr1	68250093	68250094	A01177:42:HHKNYDSX3:1:1217:4978:36385	60	+
chr1	68491293	68491294	A01177:42:HHKNYDSX3:1:1429:7482:32049	60	-
chr1	69690554	69690555	A01177:42:HHKNYDSX3:1:1118:12888:2581/1	60	+
chr1	70065776	70065777	A01177:42:HHKNYDSX3:1:1218:24822:9408	60	+
chr1	70300830	70300831	A01177:42:HHKNYDSX3:1:2539:20021:9737/1	60	+
chr1	70423225	70423226	A01177:42:HHKNYDSX3:1:1123:6533:1407/1	60	-
chr1	71253839	71253840	A01177:42:HHKNYDSX3:1:1101:22092:8688/1	60	+
chr1	71710472	71710473	A01177:42:HHKNYDSX3:1:1150:32651:25692/1	60	-
chr1	71776776	71776777	A01177:42:HHKNYDSX3:2:1268:23556:24909/1	60	+
chr1	71776777	71776778	A01177:42:HHKNYDSX3:2:2442:1298:6464	60	+
chr1	72151162	72151163	A01177:42:HHKNYDSX3:1:1109:29857:30812/1	60	-
chr1	73512458	73512459	A01177:42:HHKNYDSX3:1:1171:14073:5948/1	60	+
chr1	74642330	74642331	A01177:42:HHKNYDSX3:2:2447:29658:17879/1	60	-
chr1	74699647	74699648	A01177:42:HHKNYDSX3:2:1513:8811:7232	60	-
chr1	75215098	75215099	A01177:42:HHKNYDSX3:1:1170:24089:12273/1	60	+
chr1	75247992	75247993	A01177:42:HHKNYDSX3:2:2242:9281:5509/1	60	-
chr1	75528837	75528838	A01177:42:HHKNYDSX3:1:2649:14751:27946/1	60	-
chr1	75749700	75749701	A01177:42:HHKNYDSX3:1:2158:23683:6120	60	+
chr1	77217311	77217312	A01177:42:HHKNYDSX3:2:2411:12753:26365	60	-
chr1	77583562	77583563	A01177:42:HHKNYDSX3:1:1472:18050:11522/1	60	-
chr1	77985055	77985056	A01177:42:HHKNYDSX3:1:1212:32108:2112/1	60	+
chr1	79183983	79183984	A01177:42:HHKNYDSX3:1:1255:2428:21355	60	-
chr1	80083628	80083629	A01177:42:HHKNYDSX3:1:2428:31910:8030	60	+
chr1	83323283	83323284	A01177:42:HHKNYDSX3:2:1207:30291:10081/1	60	-
chr1	84344319	84344320	A01177:42:HHKNYDSX3:1:1110:27199:34162	60	-
chr1	85692019	85692020	A01177:42:HHKNYDSX3:2:2607:20338:15984	60	+
chr1	86244259	86244260	A01177:42:HHKNYDSX3:2:2666:28420:5149/1	60	-
chr1	86867513	86867514	A01177:42:HHKNYDSX3:1:1575:19515:31187/1	60	+
chr1	86880903	86880904	A01177:42:HHKNYDSX3:1:1127:3161:13573/1	60	+
chr1	86880904	86880905	A01177:42:HHKNYDSX3:1:1324:4851:5916	60	+
chr1	86976358	86976359	A01177:42:HHKNYDSX3:1:1214:8232:5854/1	60	-
chr1	88339856	88339857	A01177:42:HHKNYDSX3:1:1611:3812:23719/1	60	+
chr1	88462539	88462540	A01177:42:HHKNYDSX3:1:1670:15709:17863/1	60	-
chr1	88790654	88790655	A01177:42:HHKNYDSX3:2:2428:6081:16501/1	60	+
chr1	90846192	90846193	A01177:42:HHKNYDSX3:1:1420:32823:19977/1	60	+
chr1	90930025	90930026	A01177:42:HHKNYDSX3:1:2642:15176:36323/1	60	-
chr1	91221792	91221793	A01177:42:HHKNYDSX3:1:1648:10140:12320/1	60	-
chr1	91518964	91518965	A01177:42:HHKNYDSX3:2:1341:13982:32910/1	60	+
chr1	92932400	92932401	A01177:42:HHKNYDSX3:2:2610:6225:3443/1	60	-
chr1	92932401	92932402	A01177:42:HHKNYDSX3:2:2610:5782:3427/1	60	-
chr1	93233693	93233694	A01177:42:HHKNYDSX3:2:2508:25581:2738	60	-
chr1	93541782	93541783	A01177:42:HHKNYDSX3:1:1227:15411:23390/1	60	+
chr1	93664333	93664334	A01177:42:HHKNYDSX3:1:1537:9760:26099/1	60	+
chr1	94363137	94363138	A01177:42:HHKNYDSX3:1:1178:8612:26960/1	60	+
chr1	97285739	97285740	A01177:42:HHKNYDSX3:2:1260:23005:6073	60	+
chr1	97570262	97570263	A01177:42:HHKNYDSX3:1:1373:25391:10426/1	60	+
chr1	98040112	98040113	A01177:42:HHKNYDSX3:1:2337:24234:17691/1	60	-
chr1	98431620	98431621	A01177:42:HHKNYDSX3:1:1362:6027:17284	60	+
chr1	99873195	99873196	A01177:42:HHKNYDSX3:1:2402:6280:11741	60	-
chr1	99905495	99905496	A01177:42:HHKNYDSX3:1:1170:12156:35665/1	60	+
chr1	100007663	100007664	A01177:42:HHKNYDSX3:1:1424:8323:19413/1	60	-
chr1	100911757	100911758	A01177:42:HHKNYDSX3:1:1532:7039:9862/1	60	+
chr1	100987296	100987297	A01177:42:HHKNYDSX3:1:1178:1045:28416/1	60	+
chr1	101431368	101431369	A01177:42:HHKNYDSX3:1:1458:26612:12477	60	+
chr1	102162579	102162580	A01177:42:HHKNYDSX3:1:1123:4634:11428	60	-
chr1	102374305	102374306	A01177:42:HHKNYDSX3:1:1220:28393:34538/1	60	+
chr1	103264513	103264514	A01177:42:HHKNYDSX3:1:2444:17526:19100/1	60	+
chr1	103518318	103518319	A01177:42:HHKNYDSX3:1:1140:18747:8124/1	60	+
chr1	103536749	103536750	A01177:42:HHKNYDSX3:1:1221:28899:4539/1	60	-
chr1	103540747	103540748	A01177:42:HHKNYDSX3:1:1160:12590:22420/1	60	-
chr1	105313554	105313555	A01177:42:HHKNYDSX3:2:1603:13810:9189/1	60	+
chr1	105559801	105559802	A01177:42:HHKNYDSX3:2:1220:4544:17221/1	60	+
chr1	107900996	107900997	A01177:42:HHKNYDSX3:1:1373:4381:35070/1	60	-
chr1	108004025	108004026	A01177:42:HHKNYDSX3:2:2611:11541:4351	60	-
chr1	110345568	110345569	A01177:42:HHKNYDSX3:1:1116:9272:4586	60	+
chr1	111119793	111119794	A01177:42:HHKNYDSX3:2:1132:14787:1767/1	60	-
chr1	111177782	111177783	A01177:42:HHKNYDSX3:2:1161:20121:15577/1	60	-
chr1	111500381	111500382	A01177:42:HHKNYDSX3:1:1267:14118:36620/1	60	+
chr1	113111308	113111309	A01177:42:HHKNYDSX3:1:1275:2428:11209/1	60	-
chr1	113577946	113577947	A01177:42:HHKNYDSX3:1:1150:31828:34444/1	60	+
chr1	113797944	113797945	A01177:42:HHKNYDSX3:1:2634:25780:19460/1	60	+
chr1	114434492	114434493	A01177:42:HHKNYDSX3:1:1233:11062:20306/1	60	-
chr1	114940192	114940193	A01177:42:HHKNYDSX3:1:2649:23809:28823/1	60	-
chr1	117889408	117889409	A01177:42:HHKNYDSX3:1:1267:20889:5353/1	60	+
chr1	117903472	117903473	A01177:42:HHKNYDSX3:1:2127:17815:4633	60	-
chr1	117903473	117903474	A01177:42:HHKNYDSX3:1:2637:5502:22232	60	-
chr1	118602012	118602013	A01177:42:HHKNYDSX3:1:1162:21314:21496	60	+
chr1	119943252	119943253	A01177:42:HHKNYDSX3:1:1114:10104:24627/1	60	+
chr1	120927097	120927098	A01177:42:HHKNYDSX3:1:2451:14262:33708/1	60	-
chr1	121751813	121751814	A01177:42:HHKNYDSX3:1:1661:2808:27899	60	-
chr1	121755203	121755204	A01177:42:HHKNYDSX3:1:1103:10059:5822	60	-
chr1	143596189	143596190	A01177:42:HHKNYDSX3:2:1261:26612:11381	60	-
chr1	144889652	144889653	A01177:42:HHKNYDSX3:1:1138:16794:1391/1	60	+
chr1	145815189	145815190	A01177:42:HHKNYDSX3:2:1327:16297:18537/1	60	+
chr1	147384474	147384475	A01177:42:HHKNYDSX3:1:1145:23918:5995/1	60	+
chr1	150087428	150087429	A01177:42:HHKNYDSX3:1:1173:6614:15295/1	60	+
chr1	150105351	150105352	A01177:42:HHKNYDSX3:1:2158:1289:27743/1	60	+
chr1	150463232	150463233	A01177:42:HHKNYDSX3:2:2260:2871:3803	60	-
chr1	150691367	150691368	A01177:42:HHKNYDSX3:1:2217:2338:15812	60	+
chr1	150691368	150691369	A01177:42:HHKNYDSX3:2:1503:26078:32409/1	60	+
chr1	151102884	151102885	A01177:42:HHKNYDSX3:1:1125:27525:26021/1	60	+
chr1	151244636	151244637	A01177:42:HHKNYDSX3:2:2445:14805:4586/1	60	-
chr1	151263237	151263238	A01177:42:HHKNYDSX3:1:1125:30942:17253/1	60	-
chr1	151896087	151896088	A01177:42:HHKNYDSX3:1:1160:6849:7341	60	-
chr1	152199434	152199435	A01177:42:HHKNYDSX3:1:1512:25111:30765/1	60	-
chr1	153959706	153959707	A01177:42:HHKNYDSX3:1:1440:27887:33536	60	-
chr1	153998814	153998815	A01177:42:HHKNYDSX3:1:2218:10393:4492/1	60	-
chr1	155541680	155541681	A01177:42:HHKNYDSX3:1:1660:2157:29403/1	60	+
chr1	158052637	158052638	A01177:42:HHKNYDSX3:2:2241:22299:8672/1	60	+
chr1	160314103	160314104	A01177:42:HHKNYDSX3:1:1201:7283:11381/1	60	+
chr1	160577289	160577290	A01177:42:HHKNYDSX3:1:1551:9534:31688/1	60	+
chr1	161494045	161494046	A01177:42:HHKNYDSX3:1:1241:31638:11005/1	60	+
chr1	163009042	163009043	A01177:42:HHKNYDSX3:2:2454:17409:6370/1	60	-
chr1	163299739	163299740	A01177:42:HHKNYDSX3:2:1352:17969:30326/1	60	+
chr1	163328085	163328086	A01177:42:HHKNYDSX3:1:1126:13729:18912/1	60	+
chr1	163945549	163945550	A01177:42:HHKNYDSX3:1:1442:32886:20494/1	60	+
chr1	164293877	164293878	A01177:42:HHKNYDSX3:1:1251:17029:16423/1	60	-
chr1	165428280	165428281	A01177:42:HHKNYDSX3:1:1332:10257:31375/1	60	-
chr1	165914874	165914875	A01177:42:HHKNYDSX3:2:2556:19416:31579	60	-
chr1	167163830	167163831	A01177:42:HHKNYDSX3:1:1206:2329:13197/1	60	+
chr1	167330966	167330967	A01177:42:HHKNYDSX3:1:1470:24804:10911	60	+
chr1	167932498	167932499	A01177:42:HHKNYDSX3:1:1263:28565:27727	60	-
chr1	169131760	169131761	A01177:42:HHKNYDSX3:2:2112:1588:17394	60	-
chr1	169226220	169226221	A01177:42:HHKNYDSX3:2:2309:27661:13416	60	-
chr1	169293421	169293422	A01177:42:HHKNYDSX3:1:1105:2166:35712/1	60	-
chr1	169735493	169735494	A01177:42:HHKNYDSX3:1:1147:1705:4163/1	60	-
chr1	169809378	169809379	A01177:42:HHKNYDSX3:1:1145:27525:27962	60	+
chr1	169974214	169974215	A01177:42:HHKNYDSX3:1:1211:10700:31266/1	60	+
chr1	172372299	172372300	A01177:42:HHKNYDSX3:1:1141:23619:25394/1	60	+
chr1	172406351	172406352	A01177:42:HHKNYDSX3:1:2161:30337:29575/1	60	+
chr1	173331416	173331417	A01177:42:HHKNYDSX3:1:1115:10086:36526	60	+
chr1	173442668	173442669	A01177:42:HHKNYDSX3:2:2566:5837:23187	60	-
chr1	173743885	173743886	A01177:42:HHKNYDSX3:1:2643:15953:26741	60	+
chr1	173743886	173743887	A01177:42:HHKNYDSX3:2:1202:24677:8249/1	60	+
chr1	173850495	173850496	A01177:42:HHKNYDSX3:1:1339:9932:4883	60	-
chr1	173992239	173992240	A01177:42:HHKNYDSX3:1:1160:28673:12853/1	60	-
chr1	176130102	176130103	A01177:42:HHKNYDSX3:1:1457:9986:30686	60	+
chr1	176821843	176821844	A01177:42:HHKNYDSX3:2:2531:31711:25880	60	-
chr1	176821844	176821845	A01177:42:HHKNYDSX3:1:2649:3983:25927	60	-
chr1	176821845	176821846	A01177:42:HHKNYDSX3:1:1140:32660:28150	60	-
chr1	176821847	176821848	A01177:42:HHKNYDSX3:2:2270:31747:26099	60	-
chr1	176868861	176868862	A01177:42:HHKNYDSX3:1:1132:18412:11804/1	60	-
chr1	178579964	178579965	A01177:42:HHKNYDSX3:1:1133:12237:19116/1	60	-
chr1	178737341	178737342	A01177:42:HHKNYDSX3:1:1246:18493:8625/1	60	-
chr1	179845647	179845648	A01177:42:HHKNYDSX3:1:1167:11984:9972/1	60	-
chr1	179996659	179996660	A01177:42:HHKNYDSX3:1:1268:28863:15405/1	60	-
chr1	180064603	180064604	A01177:42:HHKNYDSX3:1:1160:18087:16438/1	60	-
chr1	180312845	180312846	A01177:42:HHKNYDSX3:1:1211:18177:15436/1	60	-
chr1	180713821	180713822	A01177:42:HHKNYDSX3:2:2226:7943:1626/1	60	-
chr1	181664015	181664016	A01177:42:HHKNYDSX3:1:1122:30463:24126/1	60	-
chr1	183177016	183177017	A01177:42:HHKNYDSX3:1:1461:24424:2738/1	60	-
chr1	183529244	183529245	A01177:42:HHKNYDSX3:1:1250:6659:17033/1	60	+
chr1	183828677	183828678	A01177:42:HHKNYDSX3:1:1109:20157:33082/1	60	-
chr1	190957087	190957088	A01177:42:HHKNYDSX3:1:1560:31774:35039/1	60	+
chr1	191086016	191086017	A01177:42:HHKNYDSX3:1:1443:16125:25254/1	60	+
chr1	191573082	191573083	A01177:42:HHKNYDSX3:1:1117:21703:3975/1	60	+
chr1	191707813	191707814	A01177:42:HHKNYDSX3:2:1369:25898:14810	60	-
chr1	192086148	192086149	A01177:42:HHKNYDSX3:1:1521:11523:16908/1	60	+
chr1	193158114	193158115	A01177:42:HHKNYDSX3:2:1176:31611:9298/1	60	-
chr1	193324814	193324815	A01177:42:HHKNYDSX3:2:1167:20645:8406/1	60	+
chr1	194280882	194280883	A01177:42:HHKNYDSX3:1:1131:20085:12759/1	60	+
chr1	194334915	194334916	A01177:42:HHKNYDSX3:1:1628:31195:4633	60	-
chr1	194797124	194797125	A01177:42:HHKNYDSX3:1:2411:27832:7044/1	60	-
chr1	194817309	194817310	A01177:42:HHKNYDSX3:1:1171:15890:15922/1	60	+
chr1	195764919	195764920	A01177:42:HHKNYDSX3:2:1364:24542:29371/1	60	+
chr1	195827540	195827541	A01177:42:HHKNYDSX3:1:1369:19614:3020/1	60	+
chr1	197197542	197197543	A01177:42:HHKNYDSX3:1:1124:30409:15389/1	60	+
chr1	197197544	197197545	A01177:42:HHKNYDSX3:2:1115:21061:25974/1	60	+
chr1	197197559	197197560	A01177:42:HHKNYDSX3:2:1104:16098:4789	60	+
chr1	197197571	197197572	A01177:42:HHKNYDSX3:2:1668:27959:15499/1	60	+
chr1	197555474	197555475	A01177:42:HHKNYDSX3:2:2643:2076:5963	60	-
chr1	197555475	197555476	A01177:42:HHKNYDSX3:1:1666:5683:23547	60	-
chr1	197663325	197663326	A01177:42:HHKNYDSX3:1:2416:15212:11992/1	60	-
chr1	198306537	198306538	A01177:42:HHKNYDSX3:2:1128:8594:31720	60	-
chr1	198306538	198306539	A01177:42:HHKNYDSX3:1:2562:29794:16548	60	-
chr1	198809776	198809777	A01177:42:HHKNYDSX3:1:1663:7292:31062/1	60	-
chr1	199224927	199224928	A01177:42:HHKNYDSX3:1:1138:15338:15248/1	60	+
chr1	199238244	199238245	A01177:42:HHKNYDSX3:2:2136:19479:27555/1	60	+
chr1	201873668	201873669	A01177:42:HHKNYDSX3:1:2170:20012:36307/1	60	+
chr1	202752132	202752133	A01177:42:HHKNYDSX3:1:1464:3378:8876/1	60	-
chr1	202933043	202933044	A01177:42:HHKNYDSX3:1:1138:30481:25379/1	60	+
chr1	203717119	203717120	A01177:42:HHKNYDSX3:1:1345:11668:26052/1	60	+
chr1	204405293	204405294	A01177:42:HHKNYDSX3:1:1359:20175:20212/1	60	+
chr1	205328750	205328751	A01177:42:HHKNYDSX3:2:2635:29279:11804/1	60	-
chr1	206627170	206627171	A01177:42:HHKNYDSX3:1:1129:25446:6605/1	60	+
chr1	206638258	206638259	A01177:42:HHKNYDSX3:1:1234:17264:1141	60	+
chr1	207786380	207786381	A01177:42:HHKNYDSX3:2:2466:9191:11490/1	60	-
chr1	208970650	208970651	A01177:42:HHKNYDSX3:1:2565:29631:18239/1	60	+
chr1	209768657	209768658	A01177:42:HHKNYDSX3:1:2268:30761:6825/1	60	-
chr1	211306396	211306397	A01177:42:HHKNYDSX3:1:1145:18909:29387/1	60	-
chr1	211307347	211307348	A01177:42:HHKNYDSX3:2:1163:19759:23657/1	60	+
chr1	211391856	211391857	A01177:42:HHKNYDSX3:1:1140:6081:11052/1	60	+
chr1	211505028	211505029	A01177:42:HHKNYDSX3:2:2165:18439:18646/1	60	+
chr1	211765587	211765588	A01177:42:HHKNYDSX3:2:1226:18747:2738/1	60	-
chr1	211990316	211990317	A01177:42:HHKNYDSX3:1:1316:4535:2362/1	60	+
chr1	212159825	212159826	A01177:42:HHKNYDSX3:1:1457:26675:2315	60	+
chr1	212328814	212328815	A01177:42:HHKNYDSX3:1:2274:25364:9909/1	60	+
chr1	212328816	212328817	A01177:42:HHKNYDSX3:2:2570:15926:33332/1	60	+
chr1	212800139	212800140	A01177:42:HHKNYDSX3:1:1169:18927:14763/1	60	-
chr1	213000837	213000838	A01177:42:HHKNYDSX3:2:1324:6253:20306	60	+
chr1	214661461	214661462	A01177:42:HHKNYDSX3:2:2471:31756:27242/1	60	+
chr1	215937212	215937213	A01177:42:HHKNYDSX3:1:2373:15691:5118/1	60	-
chr1	216665121	216665122	A01177:42:HHKNYDSX3:1:2435:3658:4288/1	60	+
chr1	216707146	216707147	A01177:42:HHKNYDSX3:1:2526:26078:15248/1	60	-
chr1	217611333	217611334	A01177:42:HHKNYDSX3:1:1350:25355:14215/1	60	+
chr1	217611334	217611335	A01177:42:HHKNYDSX3:1:2208:5692:23062	60	+
chr1	217789232	217789233	A01177:42:HHKNYDSX3:1:1356:8730:26162/1	60	-
chr1	225508077	225508078	A01177:42:HHKNYDSX3:1:1357:28700:25708/1	60	-
chr1	225794759	225794760	A01177:42:HHKNYDSX3:1:1135:2239:8061/1	60	-
chr1	225830666	225830667	A01177:42:HHKNYDSX3:1:1144:2908:8030	60	+
chr1	226802984	226802985	A01177:42:HHKNYDSX3:2:2468:29152:6668	60	-
chr1	229301767	229301768	A01177:42:HHKNYDSX3:1:1569:17083:4805/1	60	-
chr1	230239458	230239459	A01177:42:HHKNYDSX3:2:1375:17056:12680/1	60	+
chr1	230928469	230928470	A01177:42:HHKNYDSX3:1:1346:7889:12587	60	-
chr1	231326561	231326562	A01177:42:HHKNYDSX3:1:1264:6424:37012	60	+
chr1	232809969	232809970	A01177:42:HHKNYDSX3:2:1529:6795:14137/1	60	-
chr1	232812677	232812678	A01177:42:HHKNYDSX3:1:2633:21016:7075	60	-
chr1	232812679	232812680	A01177:42:HHKNYDSX3:1:2405:31512:15233/1	60	-
chr1	233211452	233211453	A01177:42:HHKNYDSX3:1:1142:16812:16047	60	+
chr1	233336910	233336911	A01177:42:HHKNYDSX3:1:1546:8947:15483	60	+
chr1	235255052	235255053	A01177:42:HHKNYDSX3:1:2169:6506:11976/1	60	-
chr1	235465875	235465876	A01177:42:HHKNYDSX3:1:2638:7319:22247	60	+
chr1	236595961	236595962	A01177:42:HHKNYDSX3:1:1432:2374:28401/1	60	+
chr1	237543834	237543835	A01177:42:HHKNYDSX3:1:1101:16776:13604/1	60	-
chr1	237553869	237553870	A01177:42:HHKNYDSX3:2:2222:25464:15593	60	-
chr1	237553873	237553874	A01177:42:HHKNYDSX3:2:2422:15890:22936	60	-
chr1	239594277	239594278	A01177:42:HHKNYDSX3:2:1529:9851:35900	60	-
chr1	241877127	241877128	A01177:42:HHKNYDSX3:1:2230:31412:12117	60	-
chr1	241931858	241931859	A01177:42:HHKNYDSX3:2:1111:7961:16939/1	60	+
chr1	244684594	244684595	A01177:42:HHKNYDSX3:1:2342:18186:21496/1	60	-
chr1	245787956	245787957	A01177:42:HHKNYDSX3:1:1122:24126:2033/1	60	-
chr1	245935888	245935889	A01177:42:HHKNYDSX3:1:1413:24505:21856/1	60	-
chr1	246204457	246204458	A01177:42:HHKNYDSX3:1:1536:24442:20776/1	60	+
chr1	246627201	246627202	A01177:42:HHKNYDSX3:1:1117:11966:19867/1	60	+
chr10	3191776	3191777	A01177:42:HHKNYDSX3:2:2348:3694:12117/1	60	+
chr10	4272842	4272843	A01177:42:HHKNYDSX3:2:1230:7826:8656/1	60	+
chr10	5702896	5702897	A01177:42:HHKNYDSX3:2:1476:4878:35587/1	60	+
chr10	5792461	5792462	A01177:42:HHKNYDSX3:2:2509:32298:5916/1	60	+
chr10	7757725	7757726	A01177:42:HHKNYDSX3:1:1251:18837:28197/1	60	-
chr10	7764669	7764670	A01177:42:HHKNYDSX3:1:1147:27407:21559/1	60	-
chr10	8135698	8135699	A01177:42:HHKNYDSX3:1:1444:3034:11381/1	60	+
chr10	8220319	8220320	A01177:42:HHKNYDSX3:2:1219:3522:9565/1	60	+
chr10	11942207	11942208	A01177:42:HHKNYDSX3:1:2278:28827:31845	60	-
chr10	12052389	12052390	A01177:42:HHKNYDSX3:1:1160:1868:36260/1	60	-
chr10	14474574	14474575	A01177:42:HHKNYDSX3:1:1241:14950:5838/1	60	+
chr10	14928001	14928002	A01177:42:HHKNYDSX3:1:2408:14326:14967	60	-
chr10	15122663	15122664	A01177:42:HHKNYDSX3:1:1102:15989:17503/1	60	+
chr10	17657162	17657163	A01177:42:HHKNYDSX3:1:2139:2880:32127/1	60	-
chr10	17676446	17676447	A01177:42:HHKNYDSX3:1:1538:9408:28150/1	60	-
chr10	17687726	17687727	A01177:42:HHKNYDSX3:1:2518:14579:2910	60	-
chr10	20469026	20469027	A01177:42:HHKNYDSX3:1:2141:18765:31015	60	+
chr10	21255604	21255605	A01177:42:HHKNYDSX3:1:1656:24189:27571	60	-
chr10	21601524	21601525	A01177:42:HHKNYDSX3:1:1148:28293:11443/1	60	+
chr10	21921869	21921870	A01177:42:HHKNYDSX3:1:1122:10673:16971/1	60	+
chr10	22330298	22330299	A01177:42:HHKNYDSX3:1:2412:20907:10645	60	-
chr10	26466954	26466955	A01177:42:HHKNYDSX3:2:2574:15519:9455/1	60	+
chr10	26685561	26685562	A01177:42:HHKNYDSX3:1:1103:21088:9518/1	60	+
chr10	26824067	26824068	A01177:42:HHKNYDSX3:1:1141:30689:36824	60	+
chr10	26849802	26849803	A01177:42:HHKNYDSX3:1:1320:18692:16297	60	+
chr10	27542287	27542288	A01177:42:HHKNYDSX3:1:1543:14714:21590/1	60	+
chr10	27554838	27554839	A01177:42:HHKNYDSX3:1:1302:4345:29152	60	+
chr10	28604327	28604328	A01177:42:HHKNYDSX3:1:1114:13991:24126/1	60	+
chr10	29090749	29090750	A01177:42:HHKNYDSX3:2:2556:30029:28197	60	+
chr10	31323708	31323709	A01177:42:HHKNYDSX3:1:1667:32859:9674/1	60	+
chr10	31383214	31383215	A01177:42:HHKNYDSX3:1:1161:23231:10974/1	60	-
chr10	31829864	31829865	A01177:42:HHKNYDSX3:1:1357:30391:9878	60	-
chr10	32866946	32866947	A01177:42:HHKNYDSX3:1:1417:28067:1720/1	60	+
chr10	33082758	33082759	A01177:42:HHKNYDSX3:1:1174:14507:37043/1	60	+
chr10	34106037	34106038	A01177:42:HHKNYDSX3:1:1642:15176:6762/1	60	-
chr10	34401722	34401723	A01177:42:HHKNYDSX3:1:1104:26865:29606/1	60	+
chr10	34451819	34451820	A01177:42:HHKNYDSX3:1:1225:3369:20228/1	60	-
chr10	34836548	34836549	A01177:42:HHKNYDSX3:1:1276:2636:34272	60	+
chr10	34836550	34836551	A01177:42:HHKNYDSX3:2:1623:22327:21277	60	+
chr10	35047188	35047189	A01177:42:HHKNYDSX3:1:1263:24487:7607/1	60	-
chr10	35182563	35182564	A01177:42:HHKNYDSX3:1:2416:27019:20885/1	60	+
chr10	35290147	35290148	A01177:42:HHKNYDSX3:2:1243:28013:9111/1	60	+
chr10	38040169	38040170	A01177:42:HHKNYDSX3:1:1118:1334:17174/1	60	-
chr10	38132206	38132207	A01177:42:HHKNYDSX3:2:2360:6460:10175	60	-
chr10	39137149	39137150	A01177:42:HHKNYDSX3:1:1571:32461:10300/1	60	-
chr10	39986425	39986426	A01177:42:HHKNYDSX3:1:1535:27172:12696	60	+
chr10	41876769	41876770	A01177:42:HHKNYDSX3:1:1269:1127:16344	60	+
chr10	42595367	42595368	A01177:42:HHKNYDSX3:1:1129:29857:18850/1	60	+
chr10	42792815	42792816	A01177:42:HHKNYDSX3:1:1167:5665:33943/1	60	-
chr10	43187642	43187643	A01177:42:HHKNYDSX3:1:1125:20076:13996/1	60	-
chr10	48489940	48489941	A01177:42:HHKNYDSX3:2:2144:21504:20228	60	-
chr10	48991237	48991238	A01177:42:HHKNYDSX3:2:1120:18837:22216	60	+
chr10	49833352	49833353	A01177:42:HHKNYDSX3:1:1118:19126:31109/1	60	-
chr10	49920793	49920794	A01177:42:HHKNYDSX3:1:1104:14000:3599/1	60	+
chr10	50306377	50306378	A01177:42:HHKNYDSX3:1:1168:14281:12602/1	60	-
chr10	51937232	51937233	A01177:42:HHKNYDSX3:1:1575:23583:29246/1	60	-
chr10	52814978	52814979	A01177:42:HHKNYDSX3:1:1101:26494:28964/1	60	+
chr10	53659820	53659821	A01177:42:HHKNYDSX3:1:1119:11107:30530/1	60	+
chr10	53847629	53847630	A01177:42:HHKNYDSX3:2:2413:3233:24690/1	60	-
chr10	53847630	53847631	A01177:42:HHKNYDSX3:2:1351:31340:30812	60	-
chr10	56346189	56346190	A01177:42:HHKNYDSX3:1:1378:6216:15859/1	60	-
chr10	56922060	56922061	A01177:42:HHKNYDSX3:1:1164:6406:25927/1	60	-
chr10	57104573	57104574	A01177:42:HHKNYDSX3:1:1226:6027:28213/1	60	+
chr10	57591042	57591043	A01177:42:HHKNYDSX3:1:1102:9019:28792/1	60	+
chr10	60730744	60730745	A01177:42:HHKNYDSX3:1:1250:16315:19789	60	-
chr10	60780159	60780160	A01177:42:HHKNYDSX3:1:1202:32723:36370	60	+
chr10	61432873	61432874	A01177:42:HHKNYDSX3:1:1262:20473:4789/1	60	-
chr10	61852912	61852913	A01177:42:HHKNYDSX3:1:1125:5828:15843/1	60	+
chr10	61906927	61906928	A01177:42:HHKNYDSX3:1:1127:10899:5181/1	60	+
chr10	62306386	62306387	A01177:42:HHKNYDSX3:1:1527:13575:14700	60	-
chr10	63232867	63232868	A01177:42:HHKNYDSX3:1:1463:14940:19727/1	60	-
chr10	63232869	63232870	A01177:42:HHKNYDSX3:2:1151:31846:35790	60	-
chr10	64593376	64593377	A01177:42:HHKNYDSX3:1:1310:9796:13291/1	60	-
chr10	64711960	64711961	A01177:42:HHKNYDSX3:1:1126:17589:3928/1	60	-
chr10	64769899	64769900	A01177:42:HHKNYDSX3:1:2132:26838:15593	60	-
chr10	64933963	64933964	A01177:42:HHKNYDSX3:1:2325:24388:27665	60	+
chr10	67887597	67887598	A01177:42:HHKNYDSX3:1:2125:9552:25113/1	60	-
chr10	67949481	67949482	A01177:42:HHKNYDSX3:1:1120:1244:21245/1	60	-
chr10	68061454	68061455	A01177:42:HHKNYDSX3:2:1438:20256:14152	60	+
chr10	68072639	68072640	A01177:42:HHKNYDSX3:1:1128:24216:24518/1	60	-
chr10	68332066	68332067	A01177:42:HHKNYDSX3:1:2114:2672:30138/1	60	+
chr10	68475278	68475279	A01177:42:HHKNYDSX3:2:1255:23149:12430/1	60	-
chr10	69361201	69361202	A01177:42:HHKNYDSX3:2:2646:16288:26412/1	60	-
chr10	69439055	69439056	A01177:42:HHKNYDSX3:1:1616:23484:2769/1	60	+
chr10	70157325	70157326	A01177:42:HHKNYDSX3:2:2414:19027:34100	60	+
chr10	70656802	70656803	A01177:42:HHKNYDSX3:1:1152:6723:17769/1	60	+
chr10	72146884	72146885	A01177:42:HHKNYDSX3:1:1139:28348:28134/1	60	-
chr10	72237482	72237483	A01177:42:HHKNYDSX3:2:1444:21007:7404/1	60	+
chr10	72943060	72943061	A01177:42:HHKNYDSX3:1:1629:10782:31845/1	60	-
chr10	73441572	73441573	A01177:42:HHKNYDSX3:1:1304:10746:5384/1	60	-
chr10	77099577	77099578	A01177:42:HHKNYDSX3:1:1414:29939:10191/1	60	+
chr10	79128658	79128659	A01177:42:HHKNYDSX3:1:1124:29270:21057/1	60	-
chr10	79667048	79667049	A01177:42:HHKNYDSX3:2:1160:9064:12524/1	60	-
chr10	79691768	79691769	A01177:42:HHKNYDSX3:1:1321:16993:9878/1	60	+
chr10	79831585	79831586	A01177:42:HHKNYDSX3:1:2404:15845:4852/1	60	+
chr10	84391768	84391769	A01177:42:HHKNYDSX3:1:2602:11415:20541/1	60	-
chr10	84542672	84542673	A01177:42:HHKNYDSX3:1:1153:10926:3568/1	60	-
chr10	85744912	85744913	A01177:42:HHKNYDSX3:2:1460:32045:5008/1	60	+
chr10	85968426	85968427	A01177:42:HHKNYDSX3:1:2127:24171:14231	60	-
chr10	87759101	87759102	A01177:42:HHKNYDSX3:1:1156:19560:10786/1	60	-
chr10	87777565	87777566	A01177:42:HHKNYDSX3:1:1203:20184:18568/1	60	-
chr10	88129073	88129074	A01177:42:HHKNYDSX3:2:1301:28483:13182/1	60	+
chr10	88129074	88129075	A01177:42:HHKNYDSX3:1:1526:11749:21746/1	60	+
chr10	88555600	88555601	A01177:42:HHKNYDSX3:1:2102:19352:9392	60	-
chr10	88709209	88709210	A01177:42:HHKNYDSX3:1:1148:16595:35837/1	60	-
chr10	88976108	88976109	A01177:42:HHKNYDSX3:1:1250:18692:12665/1	60	+
chr10	89015419	89015420	A01177:42:HHKNYDSX3:1:1177:28492:36620/1	60	+
chr10	89198629	89198630	A01177:42:HHKNYDSX3:1:1409:13919:20462	60	+
chr10	91416957	91416958	A01177:42:HHKNYDSX3:1:2632:1334:28761/1	60	-
chr10	91854438	91854439	A01177:42:HHKNYDSX3:1:2412:14145:12774/1	60	+
chr10	91856025	91856026	A01177:42:HHKNYDSX3:1:1224:17671:22200/1	60	-
chr10	92504659	92504660	A01177:42:HHKNYDSX3:1:1178:3197:26162/1	60	+
chr10	92948270	92948271	A01177:42:HHKNYDSX3:2:1537:5728:17926	60	-
chr10	95157309	95157310	A01177:42:HHKNYDSX3:1:1363:18728:4241/1	60	-
chr10	95338100	95338101	A01177:42:HHKNYDSX3:2:1209:32904:17487	60	-
chr10	96492545	96492546	A01177:42:HHKNYDSX3:2:2605:6479:6605/1	60	+
chr10	96572621	96572622	A01177:42:HHKNYDSX3:2:2557:24343:3349	60	-
chr10	97641019	97641020	A01177:42:HHKNYDSX3:2:2234:4508:7764	60	+
chr10	99670213	99670214	A01177:42:HHKNYDSX3:1:1158:4707:6856/1	60	+
chr10	99992733	99992734	A01177:42:HHKNYDSX3:1:2502:4318:8876	60	-
chr10	100211330	100211331	A01177:42:HHKNYDSX3:1:1316:18267:27586/1	60	-
chr10	102023658	102023659	A01177:42:HHKNYDSX3:1:1351:30047:15233/1	60	+
chr10	102286432	102286433	A01177:42:HHKNYDSX3:1:1153:31919:7639/1	60	+
chr10	102622226	102622227	A01177:42:HHKNYDSX3:1:1509:25482:25332/1	60	-
chr10	108782393	108782394	A01177:42:HHKNYDSX3:2:2655:3287:12070/1	60	-
chr10	110262702	110262703	A01177:42:HHKNYDSX3:2:1217:6316:2597/1	60	-
chr10	110262703	110262704	A01177:42:HHKNYDSX3:1:1134:28275:21151	60	-
chr10	110428230	110428231	A01177:42:HHKNYDSX3:2:2332:23366:33191	60	+
chr10	110911978	110911979	A01177:42:HHKNYDSX3:1:1123:26106:6214/1	60	-
chr10	112518664	112518665	A01177:42:HHKNYDSX3:1:1131:6605:13651/1	60	+
chr10	112538786	112538787	A01177:42:HHKNYDSX3:1:1119:7482:19085/1	60	-
chr10	112564890	112564891	A01177:42:HHKNYDSX3:1:2302:30770:2237/1	60	-
chr10	112578422	112578423	A01177:42:HHKNYDSX3:1:1347:19750:28307/1	60	+
chr10	112622279	112622280	A01177:42:HHKNYDSX3:2:1464:9426:16783/1	60	-
chr10	112683454	112683455	A01177:42:HHKNYDSX3:1:1107:6479:7420/1	60	+
chr10	112683455	112683456	A01177:42:HHKNYDSX3:2:2230:17653:21136/1	60	+
chr10	113110368	113110369	A01177:42:HHKNYDSX3:1:2556:20094:11772	60	+
chr10	113764818	113764819	A01177:42:HHKNYDSX3:1:1276:12075:15796/1	60	-
chr10	113879790	113879791	A01177:42:HHKNYDSX3:1:1359:29351:34945/1	60	+
chr10	115604727	115604728	A01177:42:HHKNYDSX3:1:1164:27787:21120	60	+
chr10	116212441	116212442	A01177:42:HHKNYDSX3:1:2172:20681:2300	60	+
chr10	116255546	116255547	A01177:42:HHKNYDSX3:2:2131:8666:12806/1	60	-
chr10	117281720	117281721	A01177:42:HHKNYDSX3:1:2549:21965:5838	60	-
chr10	117713779	117713780	A01177:42:HHKNYDSX3:1:1119:13548:18787	60	-
chr10	118009546	118009547	A01177:42:HHKNYDSX3:1:1619:8350:4993/1	60	+
chr10	118009971	118009972	A01177:42:HHKNYDSX3:1:1464:4390:24220/1	60	-
chr10	118758986	118758987	A01177:42:HHKNYDSX3:2:2319:26476:6699/1	60	+
chr10	120903553	120903554	A01177:42:HHKNYDSX3:1:1609:9679:8171	60	-
chr10	121252916	121252917	A01177:42:HHKNYDSX3:2:2527:29695:18944	60	+
chr10	121488342	121488343	A01177:42:HHKNYDSX3:1:2134:23439:32565	60	-
chr10	121764124	121764125	A01177:42:HHKNYDSX3:1:1233:28818:33614	60	+
chr10	121841049	121841050	A01177:42:HHKNYDSX3:1:1632:24813:9486/1	60	-
chr10	121908644	121908645	A01177:42:HHKNYDSX3:1:1230:2121:19789/1	60	+
chr10	123161393	123161394	A01177:42:HHKNYDSX3:1:2452:14000:24142/1	60	+
chr10	123265659	123265660	A01177:42:HHKNYDSX3:1:1277:16821:19789	60	+
chr10	124952203	124952204	A01177:42:HHKNYDSX3:1:1152:2076:15452/1	60	-
chr10	125840998	125840999	A01177:42:HHKNYDSX3:1:1143:22345:21057/1	60	+
chr10	126709480	126709481	A01177:42:HHKNYDSX3:1:1263:27263:28604/1	60	+
chr10	131602506	131602507	A01177:42:HHKNYDSX3:1:2446:22950:36824	60	-
chr10	132547542	132547543	A01177:42:HHKNYDSX3:1:1141:31891:5901/1	60	+
chr10	133301898	133301899	A01177:42:HHKNYDSX3:1:2130:7374:24189	60	-
chr11	2382774	2382775	A01177:42:HHKNYDSX3:1:1653:19217:16830/1	60	-
chr11	3371658	3371659	A01177:42:HHKNYDSX3:1:1116:13340:18270/1	60	-
chr11	4061613	4061614	A01177:42:HHKNYDSX3:1:1170:17146:5196/1	60	-
chr11	5369774	5369775	A01177:42:HHKNYDSX3:1:1264:27263:23218	60	+
chr11	5615688	5615689	A01177:42:HHKNYDSX3:2:2424:20699:25661/1	60	-
chr11	7116985	7116986	A01177:42:HHKNYDSX3:1:1136:26738:14857	60	-
chr11	8236620	8236621	A01177:42:HHKNYDSX3:2:1432:17870:6668/1	60	-
chr11	9289202	9289203	A01177:42:HHKNYDSX3:2:1603:2040:2550/1	60	-
chr11	9439210	9439211	A01177:42:HHKNYDSX3:1:1209:3341:31015/1	60	-
chr11	9507169	9507170	A01177:42:HHKNYDSX3:1:1224:7690:28432/1	60	+
chr11	10209661	10209662	A01177:42:HHKNYDSX3:1:1106:14769:8187/1	60	-
chr11	11897809	11897810	A01177:42:HHKNYDSX3:1:1103:17246:22529/1	60	-
chr11	11922968	11922969	A01177:42:HHKNYDSX3:1:1146:17888:8171/1	60	+
chr11	11947172	11947173	A01177:42:HHKNYDSX3:2:2576:24749:17394	60	-
chr11	12326028	12326029	A01177:42:HHKNYDSX3:1:1177:19551:2190/1	60	-
chr11	12508298	12508299	A01177:42:HHKNYDSX3:1:1534:2058:19272/1	60	+
chr11	14312090	14312091	A01177:42:HHKNYDSX3:2:1140:25916:22138/1	60	+
chr11	14461015	14461016	A01177:42:HHKNYDSX3:1:2310:23845:19993/1	60	-
chr11	14543364	14543365	A01177:42:HHKNYDSX3:1:1264:1235:9612/1	60	+
chr11	14611908	14611909	A01177:42:HHKNYDSX3:2:1436:21142:3630/1	60	-
chr11	14767646	14767647	A01177:42:HHKNYDSX3:1:2459:20238:1251	60	-
chr11	14858031	14858032	A01177:42:HHKNYDSX3:1:1177:12255:31641/1	60	+
chr11	16342009	16342010	A01177:42:HHKNYDSX3:2:1217:5891:15139/1	60	-
chr11	18281071	18281072	A01177:42:HHKNYDSX3:1:1544:15646:18317	60	+
chr11	18494920	18494921	A01177:42:HHKNYDSX3:2:1615:1741:18662/1	60	+
chr11	18659242	18659243	A01177:42:HHKNYDSX3:1:1269:14995:13088/1	60	-
chr11	19769621	19769622	A01177:42:HHKNYDSX3:1:1119:21576:15029/1	60	+
chr11	20366380	20366381	A01177:42:HHKNYDSX3:1:2614:26313:36479	60	-
chr11	21357125	21357126	A01177:42:HHKNYDSX3:1:2165:30599:17597	60	+
chr11	23544638	23544639	A01177:42:HHKNYDSX3:1:1429:4815:11898	60	-
chr11	24560128	24560129	A01177:42:HHKNYDSX3:1:1224:20754:14669/1	60	+
chr11	24745772	24745773	A01177:42:HHKNYDSX3:1:1155:1344:1094/1	60	-
chr11	28309194	28309195	A01177:42:HHKNYDSX3:1:1136:24695:9940/1	60	+
chr11	30647500	30647501	A01177:42:HHKNYDSX3:1:1135:7310:32440/1	60	+
chr11	31301754	31301755	A01177:42:HHKNYDSX3:1:1107:24189:10128/1	60	-
chr11	31407913	31407914	A01177:42:HHKNYDSX3:1:1106:17020:24330/1	60	+
chr11	31450500	31450501	A01177:42:HHKNYDSX3:1:1144:5909:4366/1	60	-
chr11	31457734	31457735	A01177:42:HHKNYDSX3:2:1471:26169:36323/1	60	-
chr11	31653920	31653921	A01177:42:HHKNYDSX3:1:1160:21884:16595/1	60	+
chr11	31886128	31886129	A01177:42:HHKNYDSX3:2:1310:18792:36010	60	-
chr11	33111789	33111790	A01177:42:HHKNYDSX3:1:1139:1642:25567/1	60	+
chr11	33155169	33155170	A01177:42:HHKNYDSX3:2:1562:3667:9659	60	-
chr11	33345763	33345764	A01177:42:HHKNYDSX3:1:1637:31855:15765/1	60	+
chr11	33931807	33931808	A01177:42:HHKNYDSX3:1:1202:23909:36918/1	60	-
chr11	34090025	34090026	A01177:42:HHKNYDSX3:1:1149:15103:34945/1	60	-
chr11	35075042	35075043	A01177:42:HHKNYDSX3:1:1116:28646:19758	60	+
chr11	35648527	35648528	A01177:42:HHKNYDSX3:2:2533:7202:32503	60	-
chr11	35729849	35729850	A01177:42:HHKNYDSX3:1:1419:18828:32565/1	60	-
chr11	36383766	36383767	A01177:42:HHKNYDSX3:1:1511:25328:14199/1	60	+
chr11	37421088	37421089	A01177:42:HHKNYDSX3:1:1270:1163:27931/1	60	+
chr11	37598833	37598834	A01177:42:HHKNYDSX3:1:1123:8630:1031/1	60	+
chr11	38537211	38537212	A01177:42:HHKNYDSX3:1:2162:25717:5572	60	-
chr11	39205006	39205007	A01177:42:HHKNYDSX3:1:1173:30165:36166/1	60	-
chr11	41036505	41036506	A01177:42:HHKNYDSX3:2:1266:32823:6950	60	-
chr11	41148332	41148333	A01177:42:HHKNYDSX3:1:1676:13123:36245/1	60	+
chr11	41339764	41339765	A01177:42:HHKNYDSX3:1:1225:6479:23829/1	60	+
chr11	43364275	43364276	A01177:42:HHKNYDSX3:1:1132:31512:9878/1	60	-
chr11	43370887	43370888	A01177:42:HHKNYDSX3:1:1121:8377:12868/1	60	-
chr11	44198380	44198381	A01177:42:HHKNYDSX3:1:2166:18945:3208	60	-
chr11	46019532	46019533	A01177:42:HHKNYDSX3:1:1251:15194:21668/1	60	-
chr11	46491675	46491676	A01177:42:HHKNYDSX3:1:1334:9462:2660/1	60	-
chr11	46502193	46502194	A01177:42:HHKNYDSX3:1:1450:7283:24815	60	-
chr11	46775669	46775670	A01177:42:HHKNYDSX3:1:1314:30707:7921/1	60	+
chr11	46872177	46872178	A01177:42:HHKNYDSX3:1:1374:5159:35947/1	60	+
chr11	46923423	46923424	A01177:42:HHKNYDSX3:1:2615:28917:6574/1	60	-
chr11	47430976	47430977	A01177:42:HHKNYDSX3:1:1361:6912:4570/1	60	+
chr11	47825170	47825171	A01177:42:HHKNYDSX3:1:1153:27841:34992	60	+
chr11	47832549	47832550	A01177:42:HHKNYDSX3:1:1508:2383:30984	60	-
chr11	48028712	48028713	A01177:42:HHKNYDSX3:2:2355:30798:11240/1	60	+
chr11	54896217	54896218	A01177:42:HHKNYDSX3:1:2610:3341:33395/1	60	-
chr11	54912077	54912078	A01177:42:HHKNYDSX3:2:1267:16269:3020/1	60	+
chr11	55442392	55442393	A01177:42:HHKNYDSX3:1:1314:23692:6981/1	60	+
chr11	57672708	57672709	A01177:42:HHKNYDSX3:1:1553:4652:22889	60	-
chr11	58711577	58711578	A01177:42:HHKNYDSX3:1:1469:7762:5572/1	60	+
chr11	59154055	59154056	A01177:42:HHKNYDSX3:1:1157:10239:34601/1	60	+
chr11	59282342	59282343	A01177:42:HHKNYDSX3:2:1509:21522:15530/1	60	-
chr11	59501484	59501485	A01177:42:HHKNYDSX3:2:2469:13187:31250	60	-
chr11	59560410	59560411	A01177:42:HHKNYDSX3:1:1660:2962:8375/1	60	-
chr11	61347906	61347907	A01177:42:HHKNYDSX3:2:2318:14172:32111/1	60	-
chr11	61347907	61347908	A01177:42:HHKNYDSX3:1:1574:5385:32894/1	60	-
chr11	62762945	62762946	A01177:42:HHKNYDSX3:1:1432:16306:10128/1	60	-
chr11	63725979	63725980	A01177:42:HHKNYDSX3:1:1630:13087:21652/1	60	+
chr11	64761462	64761463	A01177:42:HHKNYDSX3:2:2440:30535:8500/1	60	-
chr11	64993281	64993282	A01177:42:HHKNYDSX3:1:2461:15284:34006/1	60	+
chr11	65196866	65196867	A01177:42:HHKNYDSX3:1:1341:12391:20697/1	60	-
chr11	66127911	66127912	A01177:42:HHKNYDSX3:1:2409:17626:14293/1	60	-
chr11	66507844	66507845	A01177:42:HHKNYDSX3:2:2105:12038:18959/1	60	+
chr11	67436899	67436900	A01177:42:HHKNYDSX3:1:1101:3341:19711/1	60	+
chr11	68918830	68918831	A01177:42:HHKNYDSX3:1:2244:23321:11193/1	60	+
chr11	70375975	70375976	A01177:42:HHKNYDSX3:2:1457:1561:33411/1	60	-
chr11	71988682	71988683	A01177:42:HHKNYDSX3:1:1526:3179:16360	60	-
chr11	72398456	72398457	A01177:42:HHKNYDSX3:1:1170:2356:10488	60	+
chr11	72736428	72736429	A01177:42:HHKNYDSX3:1:2356:2582:5243/1	60	-
chr11	73823395	73823396	A01177:42:HHKNYDSX3:1:2667:22643:24799/1	60	-
chr11	74108767	74108768	A01177:42:HHKNYDSX3:1:1661:32796:27853/1	60	-
chr11	74444107	74444108	A01177:42:HHKNYDSX3:1:1101:14055:22420	60	+
chr11	76008771	76008772	A01177:42:HHKNYDSX3:1:1378:22363:24064/1	60	-
chr11	76141268	76141269	A01177:42:HHKNYDSX3:1:1175:23276:16626/1	60	+
chr11	76355870	76355871	A01177:42:HHKNYDSX3:1:1175:27887:5353/1	60	-
chr11	76867510	76867511	A01177:42:HHKNYDSX3:1:1624:12057:4429	60	-
chr11	77369560	77369561	A01177:42:HHKNYDSX3:2:2457:10339:30044/1	60	-
chr11	77401894	77401895	A01177:42:HHKNYDSX3:1:1217:12038:31955/1	60	-
chr11	77666653	77666654	A01177:42:HHKNYDSX3:1:1359:15275:35806/1	60	-
chr11	77937098	77937099	A01177:42:HHKNYDSX3:2:1430:23583:27179/1	60	+
chr11	78472866	78472867	A01177:42:HHKNYDSX3:1:1218:5719:27054/1	60	+
chr11	79250239	79250240	A01177:42:HHKNYDSX3:1:1110:3739:31861/1	60	+
chr11	85957591	85957592	A01177:42:HHKNYDSX3:1:2114:16676:31281/1	60	-
chr11	86032869	86032870	A01177:42:HHKNYDSX3:1:1539:30553:30076	60	-
chr11	88655238	88655239	A01177:42:HHKNYDSX3:2:1358:9498:3662/1	60	+
chr11	88886303	88886304	A01177:42:HHKNYDSX3:2:1140:1805:34679	60	+
chr11	90358980	90358981	A01177:42:HHKNYDSX3:1:1376:24632:3192	60	+
chr11	90362625	90362626	A01177:42:HHKNYDSX3:1:1276:19651:2080/1	60	+
chr11	90634031	90634032	A01177:42:HHKNYDSX3:1:1249:30002:10645	60	-
chr11	90634032	90634033	A01177:42:HHKNYDSX3:1:2167:6171:33129/1	60	-
chr11	90839052	90839053	A01177:42:HHKNYDSX3:1:1446:30933:14826/1	60	-
chr11	91042934	91042935	A01177:42:HHKNYDSX3:1:1110:2311:29794/1	60	+
chr11	94436259	94436260	A01177:42:HHKNYDSX3:1:1121:29532:15937/1	60	+
chr11	99238317	99238318	A01177:42:HHKNYDSX3:1:2238:4056:14184/1	60	-
chr11	101499072	101499073	A01177:42:HHKNYDSX3:1:1176:27823:33270/1	60	+
chr11	102353314	102353315	A01177:42:HHKNYDSX3:1:1101:26341:33771/1	60	+
chr11	102353315	102353316	A01177:42:HHKNYDSX3:2:2340:9010:3568/1	60	+
chr11	102367040	102367041	A01177:42:HHKNYDSX3:1:1258:18340:30530	60	-
chr11	102482846	102482847	A01177:42:HHKNYDSX3:2:1220:1615:8797/1	60	+
chr11	103186252	103186253	A01177:42:HHKNYDSX3:1:1276:28275:3583/1	60	+
chr11	103188542	103188543	A01177:42:HHKNYDSX3:1:2237:1904:6073/1	60	-
chr11	103296480	103296481	A01177:42:HHKNYDSX3:1:1133:12355:31407/1	60	-
chr11	108062396	108062397	A01177:42:HHKNYDSX3:2:2508:1208:36996	60	+
chr11	108097903	108097904	A01177:42:HHKNYDSX3:1:2140:3938:23062/1	60	-
chr11	108349464	108349465	A01177:42:HHKNYDSX3:2:2528:20636:32753	60	-
chr11	108349465	108349466	A01177:42:HHKNYDSX3:1:1163:3974:13761	60	-
chr11	108751335	108751336	A01177:42:HHKNYDSX3:1:1247:8431:17910/1	60	-
chr11	108752421	108752422	A01177:42:HHKNYDSX3:1:1209:12527:30671/1	60	-
chr11	108936656	108936657	A01177:42:HHKNYDSX3:1:2375:10800:12900	60	-
chr11	110368547	110368548	A01177:42:HHKNYDSX3:2:2155:29197:12633/1	60	-
chr11	111751898	111751899	A01177:42:HHKNYDSX3:2:1259:29414:17895/1	60	+
chr11	113741738	113741739	A01177:42:HHKNYDSX3:1:1165:7355:15608/1	60	+
chr11	113748679	113748680	A01177:42:HHKNYDSX3:1:1122:17607:8719/1	60	-
chr11	114407172	114407173	A01177:42:HHKNYDSX3:1:1114:21079:19022	60	+
chr11	117058794	117058795	A01177:42:HHKNYDSX3:1:1652:21206:29919/1	60	-
chr11	117171922	117171923	A01177:42:HHKNYDSX3:1:1172:22173:16376/1	60	-
chr11	117516602	117516603	A01177:42:HHKNYDSX3:1:1147:20103:4836/1	60	+
chr11	117556300	117556301	A01177:42:HHKNYDSX3:1:1101:5620:1892/1	60	+
chr11	118226704	118226705	A01177:42:HHKNYDSX3:1:1215:23565:16313/1	60	+
chr11	118723519	118723520	A01177:42:HHKNYDSX3:1:1105:23375:35180/1	60	+
chr11	123180610	123180611	A01177:42:HHKNYDSX3:2:1521:30138:35524	60	-
chr11	124488889	124488890	A01177:42:HHKNYDSX3:2:1631:22037:6903	60	-
chr11	124929172	124929173	A01177:42:HHKNYDSX3:1:1255:20591:17425/1	60	+
chr11	124959716	124959717	A01177:42:HHKNYDSX3:2:1368:7220:27524	60	-
chr11	125241845	125241846	A01177:42:HHKNYDSX3:2:2332:16306:5932	60	-
chr11	125869753	125869754	A01177:42:HHKNYDSX3:2:1465:9362:21715	60	-
chr11	125898467	125898468	A01177:42:HHKNYDSX3:1:1124:15085:28682/1	60	-
chr11	126219319	126219320	A01177:42:HHKNYDSX3:2:1643:8097:11318/1	60	-
chr11	126281168	126281169	A01177:42:HHKNYDSX3:1:2659:30346:32753	60	+
chr11	127091646	127091647	A01177:42:HHKNYDSX3:1:1119:21016:36699/1	60	-
chr11	128469035	128469036	A01177:42:HHKNYDSX3:1:1457:8115:11757/1	60	+
chr11	128488682	128488683	A01177:42:HHKNYDSX3:2:1258:14959:12994/1	60	-
chr11	130113612	130113613	A01177:42:HHKNYDSX3:1:1106:27887:28181/1	60	+
chr11	130117551	130117552	A01177:42:HHKNYDSX3:1:1514:13205:12618/1	60	+
chr11	130271859	130271860	A01177:42:HHKNYDSX3:1:1365:32777:18427	60	-
chr11	132277201	132277202	A01177:42:HHKNYDSX3:1:1645:16884:18552/1	60	+
chr11	134178138	134178139	A01177:42:HHKNYDSX3:1:1123:29071:22467/1	60	+
chr11	134183195	134183196	A01177:42:HHKNYDSX3:1:2469:9399:7780	60	+
chr11	134183830	134183831	A01177:42:HHKNYDSX3:1:2260:24948:1579/1	60	+
chr11	134186463	134186464	A01177:42:HHKNYDSX3:1:1676:14751:6089/1	60	-
chr11	134199043	134199044	A01177:42:HHKNYDSX3:1:1166:20817:34381/1	60	+
chr11	134214855	134214856	A01177:42:HHKNYDSX3:1:1339:16107:33708/1	60	-
chr12	289407	289408	A01177:42:HHKNYDSX3:1:1577:28700:17691	60	-
chr12	704483	704484	A01177:42:HHKNYDSX3:1:1113:4490:2127/1	60	-
chr12	855934	855935	A01177:42:HHKNYDSX3:2:2275:18005:22122	60	-
chr12	1048207	1048208	A01177:42:HHKNYDSX3:1:1556:18936:25426/1	60	-
chr12	1191320	1191321	A01177:42:HHKNYDSX3:1:2363:15004:26318	60	+
chr12	1191321	1191322	A01177:42:HHKNYDSX3:1:1238:23647:20087	60	+
chr12	1605801	1605802	A01177:42:HHKNYDSX3:1:1567:6786:29590/1	60	+
chr12	1770980	1770981	A01177:42:HHKNYDSX3:1:2416:3486:27258/1	60	+
chr12	1775264	1775265	A01177:42:HHKNYDSX3:1:2103:26332:10269/1	60	-
chr12	1781592	1781593	A01177:42:HHKNYDSX3:1:1138:10203:12242/1	60	+
chr12	2489733	2489734	A01177:42:HHKNYDSX3:1:1377:8856:23688	60	+
chr12	2575162	2575163	A01177:42:HHKNYDSX3:1:1272:31232:35070/1	60	-
chr12	3385342	3385343	A01177:42:HHKNYDSX3:1:1237:30120:10723/1	60	+
chr12	3868381	3868382	A01177:42:HHKNYDSX3:2:1330:16631:1235/1	60	+
chr12	3906445	3906446	A01177:42:HHKNYDSX3:2:2515:27416:10739	60	-
chr12	4039824	4039825	A01177:42:HHKNYDSX3:2:2159:15709:21621/1	60	+
chr12	4799728	4799729	A01177:42:HHKNYDSX3:1:1236:14299:8437/1	60	-
chr12	7132098	7132099	A01177:42:HHKNYDSX3:1:1355:8594:2816	60	-
chr12	7894976	7894977	A01177:42:HHKNYDSX3:1:1477:15510:5212	60	-
chr12	8676912	8676913	A01177:42:HHKNYDSX3:1:1568:14226:12070/1	60	-
chr12	9422138	9422139	A01177:42:HHKNYDSX3:2:2525:8865:30185/1	60	-
chr12	9688366	9688367	A01177:42:HHKNYDSX3:1:1174:24252:18599/1	60	-
chr12	10169299	10169300	A01177:42:HHKNYDSX3:1:1138:24325:14685/1	60	+
chr12	11641380	11641381	A01177:42:HHKNYDSX3:1:1219:12445:3380/1	60	+
chr12	11736295	11736296	A01177:42:HHKNYDSX3:2:2649:25626:29152/1	60	-
chr12	11832103	11832104	A01177:42:HHKNYDSX3:1:1231:6316:2973/1	60	+
chr12	11837540	11837541	A01177:42:HHKNYDSX3:2:2247:18005:24909/1	60	-
chr12	12526826	12526827	A01177:42:HHKNYDSX3:1:1648:16658:1031/1	60	-
chr12	12551453	12551454	A01177:42:HHKNYDSX3:1:1601:8052:34256/1	60	-
chr12	13367187	13367188	A01177:42:HHKNYDSX3:2:2360:10086:32831/1	60	+
chr12	13862095	13862096	A01177:42:HHKNYDSX3:1:1107:8250:8140/1	60	+
chr12	14875270	14875271	A01177:42:HHKNYDSX3:2:1538:27299:8155	60	-
chr12	14999881	14999882	A01177:42:HHKNYDSX3:1:2463:20672:4507	60	-
chr12	15981222	15981223	A01177:42:HHKNYDSX3:1:1137:32443:22106/1	60	-
chr12	16550446	16550447	A01177:42:HHKNYDSX3:1:1165:13521:17738	60	-
chr12	18601539	18601540	A01177:42:HHKNYDSX3:1:1167:10194:17049/1	60	+
chr12	18725821	18725822	A01177:42:HHKNYDSX3:1:1658:11595:6605/1	60	-
chr12	19349994	19349995	A01177:42:HHKNYDSX3:1:1340:22932:18223/1	60	+
chr12	21190369	21190370	A01177:42:HHKNYDSX3:2:1555:25220:30107/1	60	+
chr12	21363081	21363082	A01177:42:HHKNYDSX3:2:2614:10502:13573/1	60	-
chr12	21616839	21616840	A01177:42:HHKNYDSX3:1:1109:11478:13855/1	60	+
chr12	21799544	21799545	A01177:42:HHKNYDSX3:1:2220:16957:15295/1	60	+
chr12	22129935	22129936	A01177:42:HHKNYDSX3:1:1110:15971:9017/1	60	-
chr12	22170429	22170430	A01177:42:HHKNYDSX3:2:2551:32018:7654/1	60	-
chr12	22453203	22453204	A01177:42:HHKNYDSX3:1:1134:16016:11256/1	60	-
chr12	22537268	22537269	A01177:42:HHKNYDSX3:1:2356:16875:6042/1	60	+
chr12	22639268	22639269	A01177:42:HHKNYDSX3:2:2219:15167:31548/1	60	-
chr12	24251759	24251760	A01177:42:HHKNYDSX3:1:2346:17535:30201	60	-
chr12	24279567	24279568	A01177:42:HHKNYDSX3:1:2125:12463:29058/1	60	+
chr12	26580218	26580219	A01177:42:HHKNYDSX3:1:1659:2781:27665/1	60	+
chr12	26906274	26906275	A01177:42:HHKNYDSX3:1:1226:27950:14544/1	60	-
chr12	26921712	26921713	A01177:42:HHKNYDSX3:1:1317:2826:30530/1	60	+
chr12	26921773	26921774	A01177:42:HHKNYDSX3:1:2354:22652:1454/1	60	-
chr12	26921862	26921863	A01177:42:HHKNYDSX3:1:1567:6216:34773	60	+
chr12	26926344	26926345	A01177:42:HHKNYDSX3:1:1527:20600:9486	60	+
chr12	28303718	28303719	A01177:42:HHKNYDSX3:2:1457:7148:21167	60	-
chr12	28331721	28331722	A01177:42:HHKNYDSX3:1:1145:23637:6856/1	60	+
chr12	28365226	28365227	A01177:42:HHKNYDSX3:1:1233:17228:30483/1	60	-
chr12	29348950	29348951	A01177:42:HHKNYDSX3:1:1111:8458:31140/1	60	-
chr12	30414188	30414189	A01177:42:HHKNYDSX3:1:1111:17219:25708/1	60	+
chr12	30637998	30637999	A01177:42:HHKNYDSX3:1:1302:4444:3521/1	60	+
chr12	30689799	30689800	A01177:42:HHKNYDSX3:1:1221:19407:17347/1	60	+
chr12	31025565	31025566	A01177:42:HHKNYDSX3:1:1640:28718:9737/1	60	+
chr12	31701113	31701114	A01177:42:HHKNYDSX3:1:1104:18394:36605/1	60	+
chr12	31990819	31990820	A01177:42:HHKNYDSX3:2:1472:7292:13808	60	-
chr12	32176966	32176967	A01177:42:HHKNYDSX3:1:2358:10954:20619/1	60	+
chr12	32347436	32347437	A01177:42:HHKNYDSX3:1:1216:15863:29121/1	60	+
chr12	32355822	32355823	A01177:42:HHKNYDSX3:1:1135:18078:13135/1	60	+
chr12	32703264	32703265	A01177:42:HHKNYDSX3:2:1309:4472:16344	60	-
chr12	32705676	32705677	A01177:42:HHKNYDSX3:1:1135:11116:7310/1	60	+
chr12	37247742	37247743	A01177:42:HHKNYDSX3:1:1503:30816:37043	60	+
chr12	42088663	42088664	A01177:42:HHKNYDSX3:2:2671:13521:30452/1	60	+
chr12	42107879	42107880	A01177:42:HHKNYDSX3:1:1224:9896:32158	60	-
chr12	43738833	43738834	A01177:42:HHKNYDSX3:1:1377:13847:31829/1	60	+
chr12	45336847	45336848	A01177:42:HHKNYDSX3:1:1217:12084:14246	60	-
chr12	45420054	45420055	A01177:42:HHKNYDSX3:2:2667:25617:6872	60	-
chr12	45804015	45804016	A01177:42:HHKNYDSX3:1:1449:3974:5525/1	60	-
chr12	48675169	48675170	A01177:42:HHKNYDSX3:1:1657:6668:23688/1	60	+
chr12	48943568	48943569	A01177:42:HHKNYDSX3:1:1129:10167:3035	60	+
chr12	49416922	49416923	A01177:42:HHKNYDSX3:2:1410:24225:28510	60	+
chr12	49817110	49817111	A01177:42:HHKNYDSX3:1:1134:32470:9940	60	+
chr12	50485488	50485489	A01177:42:HHKNYDSX3:2:2117:30246:27070/1	60	+
chr12	50657667	50657668	A01177:42:HHKNYDSX3:1:1360:17517:16892/1	60	+
chr12	50988143	50988144	A01177:42:HHKNYDSX3:1:1173:28727:23876/1	60	+
chr12	51217145	51217146	A01177:42:HHKNYDSX3:1:1360:12174:4789	60	-
chr12	53014032	53014033	A01177:42:HHKNYDSX3:2:1516:25201:12571/1	60	+
chr12	53243473	53243474	A01177:42:HHKNYDSX3:2:1555:3351:5760/1	60	+
chr12	53366983	53366984	A01177:42:HHKNYDSX3:2:1458:28302:22921/1	60	+
chr12	57388004	57388005	A01177:42:HHKNYDSX3:1:1378:6578:1517/1	60	-
chr12	58217030	58217031	A01177:42:HHKNYDSX3:1:1417:31096:21496/1	60	+
chr12	59706184	59706185	A01177:42:HHKNYDSX3:1:1112:11550:27790/1	60	-
chr12	62130708	62130709	A01177:42:HHKNYDSX3:1:1140:20410:20494/1	60	+
chr12	62328477	62328478	A01177:42:HHKNYDSX3:1:2624:7672:18881/1	60	-
chr12	62374420	62374421	A01177:42:HHKNYDSX3:1:1336:4625:19053/1	60	-
chr12	62858537	62858538	A01177:42:HHKNYDSX3:1:1121:15917:19194	60	+
chr12	62925247	62925248	A01177:42:HHKNYDSX3:1:2228:18340:29684/1	60	-
chr12	63614901	63614902	A01177:42:HHKNYDSX3:1:2260:20500:26913	60	-
chr12	64480122	64480123	A01177:42:HHKNYDSX3:2:1578:9227:22795/1	60	+
chr12	68652817	68652818	A01177:42:HHKNYDSX3:1:1155:13033:32643/1	60	-
chr12	68850035	68850036	A01177:42:HHKNYDSX3:2:2440:29704:9909/1	60	+
chr12	69525840	69525841	A01177:42:HHKNYDSX3:1:1322:30770:3740	60	-
chr12	70335898	70335899	A01177:42:HHKNYDSX3:1:1169:2483:29246/1	60	+
chr12	71018392	71018393	A01177:42:HHKNYDSX3:1:1147:5122:35039/1	60	+
chr12	71018393	71018394	A01177:42:HHKNYDSX3:1:1568:28221:18709	60	+
chr12	71717215	71717216	A01177:42:HHKNYDSX3:1:1345:4969:18396/1	60	+
chr12	71895623	71895624	A01177:42:HHKNYDSX3:1:1168:15854:25786/1	60	-
chr12	73759722	73759723	A01177:42:HHKNYDSX3:2:1218:11984:21183/1	60	+
chr12	74448548	74448549	A01177:42:HHKNYDSX3:1:1215:26115:7889/1	60	-
chr12	76527169	76527170	A01177:42:HHKNYDSX3:1:1265:20130:11866/1	60	-
chr12	78679340	78679341	A01177:42:HHKNYDSX3:2:1227:19054:5494/1	60	+
chr12	79003359	79003360	A01177:42:HHKNYDSX3:1:1165:4273:16814/1	60	+
chr12	80399127	80399128	A01177:42:HHKNYDSX3:1:1378:3577:22936/1	60	+
chr12	80890754	80890755	A01177:42:HHKNYDSX3:2:1474:8232:4820	60	-
chr12	80890756	80890757	A01177:42:HHKNYDSX3:1:2174:22055:5682	60	-
chr12	80917385	80917386	A01177:42:HHKNYDSX3:2:1305:2663:9236	60	-
chr12	82403317	82403318	A01177:42:HHKNYDSX3:1:1210:27489:27962/1	60	-
chr12	88065679	88065680	A01177:42:HHKNYDSX3:1:2161:16776:24283/1	60	-
chr12	88093917	88093918	A01177:42:HHKNYDSX3:1:1132:29776:33364/1	60	+
chr12	88161030	88161031	A01177:42:HHKNYDSX3:2:2253:26096:25238/1	60	-
chr12	88925939	88925940	A01177:42:HHKNYDSX3:1:1244:27543:26303	60	-
chr12	89467624	89467625	A01177:42:HHKNYDSX3:1:1244:6795:20118/1	60	-
chr12	89468091	89468092	A01177:42:HHKNYDSX3:1:1167:3088:9878/1	60	+
chr12	91523929	91523930	A01177:42:HHKNYDSX3:1:1104:8567:16203	60	-
chr12	91523930	91523931	A01177:42:HHKNYDSX3:1:1347:1045:15608	60	-
chr12	92773395	92773396	A01177:42:HHKNYDSX3:1:2202:18620:29168	60	+
chr12	92775452	92775453	A01177:42:HHKNYDSX3:1:1417:7048:32612	60	-
chr12	95032627	95032628	A01177:42:HHKNYDSX3:1:1104:19027:36636/1	60	+
chr12	95039177	95039178	A01177:42:HHKNYDSX3:1:1131:6686:16767/1	60	+
chr12	95250338	95250339	A01177:42:HHKNYDSX3:2:1329:4047:36057/1	60	+
chr12	96017280	96017281	A01177:42:HHKNYDSX3:2:2547:24017:10895/1	60	+
chr12	96296316	96296317	A01177:42:HHKNYDSX3:1:2171:8513:31829/1	60	-
chr12	97013445	97013446	A01177:42:HHKNYDSX3:1:1166:19759:17174/1	60	+
chr12	97888662	97888663	A01177:42:HHKNYDSX3:2:2548:23692:16376/1	60	+
chr12	97959791	97959792	A01177:42:HHKNYDSX3:1:1332:19271:13604/1	60	+
chr12	98373756	98373757	A01177:42:HHKNYDSX3:2:1268:10845:32017/1	60	+
chr12	100038453	100038454	A01177:42:HHKNYDSX3:1:1504:25039:22686/1	60	+
chr12	100090457	100090458	A01177:42:HHKNYDSX3:1:1104:15130:12446/1	60	+
chr12	100487555	100487556	A01177:42:HHKNYDSX3:1:2476:14154:22341/1	60	-
chr12	101394843	101394844	A01177:42:HHKNYDSX3:1:1214:26512:7326/1	60	+
chr12	101727656	101727657	A01177:42:HHKNYDSX3:1:1419:21052:12962/1	60	+
chr12	102172906	102172907	A01177:42:HHKNYDSX3:2:2531:14769:4961/1	60	+
chr12	102879106	102879107	A01177:42:HHKNYDSX3:1:2152:24632:15906	60	+
chr12	103851684	103851685	A01177:42:HHKNYDSX3:2:1458:22833:33646/1	60	+
chr12	104096879	104096880	A01177:42:HHKNYDSX3:1:1317:10809:4398/1	60	+
chr12	104617112	104617113	A01177:42:HHKNYDSX3:1:1144:24876:14356/1	60	-
chr12	106420909	106420910	A01177:42:HHKNYDSX3:1:1143:11794:34788/1	60	-
chr12	106779852	106779853	A01177:42:HHKNYDSX3:1:1226:16423:30655/1	60	-
chr12	107647596	107647597	A01177:42:HHKNYDSX3:1:1410:2682:30843/1	60	-
chr12	107734706	107734707	A01177:42:HHKNYDSX3:1:1111:2383:16611/1	60	-
chr12	109975889	109975890	A01177:42:HHKNYDSX3:1:1136:21820:27915	60	-
chr12	111667154	111667155	A01177:42:HHKNYDSX3:2:1174:27624:12164/1	60	-
chr12	112140083	112140084	A01177:42:HHKNYDSX3:1:1145:6234:33144/1	60	+
chr12	112580568	112580569	A01177:42:HHKNYDSX3:2:2156:26232:1548	60	-
chr12	114993164	114993165	A01177:42:HHKNYDSX3:1:1224:27832:4601/1	60	-
chr12	115992222	115992223	A01177:42:HHKNYDSX3:1:1341:25156:7388/1	60	-
chr12	116220288	116220289	A01177:42:HHKNYDSX3:1:1109:12391:35352/1	60	+
chr12	116566853	116566854	A01177:42:HHKNYDSX3:2:2627:10285:17049	60	+
chr12	118204646	118204647	A01177:42:HHKNYDSX3:2:2230:29505:5462/1	60	-
chr12	119305606	119305607	A01177:42:HHKNYDSX3:2:1562:18430:14653	60	+
chr12	120002348	120002349	A01177:42:HHKNYDSX3:1:1113:31937:19914/1	60	-
chr12	122550327	122550328	A01177:42:HHKNYDSX3:1:2140:3504:6621/1	60	-
chr12	122560725	122560726	A01177:42:HHKNYDSX3:1:1145:4562:10927/1	60	-
chr12	122617502	122617503	A01177:42:HHKNYDSX3:1:1128:10556:16767/1	60	-
chr12	123097234	123097235	A01177:42:HHKNYDSX3:2:1438:1081:33990	60	+
chr12	123162282	123162283	A01177:42:HHKNYDSX3:1:1277:21866:23359/1	60	-
chr12	123507537	123507538	A01177:42:HHKNYDSX3:1:2174:9851:30452	60	-
chr12	123507541	123507542	A01177:42:HHKNYDSX3:1:1165:29903:9126/1	60	-
chr12	123586458	123586459	A01177:42:HHKNYDSX3:2:1331:30870:8265/1	60	-
chr12	123776810	123776811	A01177:42:HHKNYDSX3:1:2124:5728:7529	60	+
chr12	125076326	125076327	A01177:42:HHKNYDSX3:1:1177:29758:31266/1	60	+
chr12	125865715	125865716	A01177:42:HHKNYDSX3:1:1109:4001:9017/1	60	-
chr12	126770730	126770731	A01177:42:HHKNYDSX3:1:1117:26160:19961/1	60	+
chr12	127240657	127240658	A01177:42:HHKNYDSX3:1:1152:24234:35759/1	60	-
chr12	128195139	128195140	A01177:42:HHKNYDSX3:1:1458:8874:16110	60	-
chr12	129332199	129332200	A01177:42:HHKNYDSX3:2:1657:11912:27508	60	-
chr12	129375915	129375916	A01177:42:HHKNYDSX3:1:2648:13946:9799	60	+
chr12	129485468	129485469	A01177:42:HHKNYDSX3:1:1113:22652:29074/1	60	-
chr12	129489622	129489623	A01177:42:HHKNYDSX3:1:1160:16495:7764/1	60	+
chr12	129676755	129676756	A01177:42:HHKNYDSX3:1:1123:25265:12242/1	60	-
chr12	131728982	131728983	A01177:42:HHKNYDSX3:1:1470:22164:4961/1	60	-
chr12	131762592	131762593	A01177:42:HHKNYDSX3:1:1337:32597:22028/1	60	-
chr12	132072426	132072427	A01177:42:HHKNYDSX3:1:1125:7301:22968/1	60	+
chr13	19762043	19762044	A01177:42:HHKNYDSX3:1:1175:15248:18161/1	60	-
chr13	20029098	20029099	A01177:42:HHKNYDSX3:1:1356:5828:7952/1	60	+
chr13	20835253	20835254	A01177:42:HHKNYDSX3:1:1135:11650:34695/1	60	+
chr13	26270251	26270252	A01177:42:HHKNYDSX3:1:1159:20464:3333/1	60	-
chr13	27147491	27147492	A01177:42:HHKNYDSX3:1:1603:7681:33583/1	60	+
chr13	27596647	27596648	A01177:42:HHKNYDSX3:1:1155:25066:28213/1	60	-
chr13	27598600	27598601	A01177:42:HHKNYDSX3:1:1124:24216:15217/1	60	-
chr13	29361744	29361745	A01177:42:HHKNYDSX3:1:1169:17074:35383/1	60	+
chr13	29361746	29361747	A01177:42:HHKNYDSX3:2:1355:24297:16986/1	60	+
chr13	29539946	29539947	A01177:42:HHKNYDSX3:1:1342:29134:28087/1	60	-
chr13	30635991	30635992	A01177:42:HHKNYDSX3:1:1134:23068:15577	60	+
chr13	30875116	30875117	A01177:42:HHKNYDSX3:2:2113:9588:19727	60	+
chr13	32339328	32339329	A01177:42:HHKNYDSX3:1:1116:17472:23359/1	60	+
chr13	32390128	32390129	A01177:42:HHKNYDSX3:1:1273:21377:13213/1	60	-
chr13	34412980	34412981	A01177:42:HHKNYDSX3:2:2126:8232:28651/1	60	-
chr13	35557070	35557071	A01177:42:HHKNYDSX3:1:1106:28691:37027/1	60	+
chr13	35667907	35667908	A01177:42:HHKNYDSX3:2:1273:28962:2049/1	60	+
chr13	38847448	38847449	A01177:42:HHKNYDSX3:1:1142:5954:10645/1	60	+
chr13	39819163	39819164	A01177:42:HHKNYDSX3:2:2672:26865:5744	60	+
chr13	41423694	41423695	A01177:42:HHKNYDSX3:2:1215:24207:7654/1	60	+
chr13	41906570	41906571	A01177:42:HHKNYDSX3:1:1575:5945:1986/1	60	-
chr13	41935041	41935042	A01177:42:HHKNYDSX3:1:1121:28131:13573/1	60	+
chr13	42190392	42190393	A01177:42:HHKNYDSX3:1:1119:6596:6120/1	60	+
chr13	42191814	42191815	A01177:42:HHKNYDSX3:1:1348:13304:24690/1	60	+
chr13	42580821	42580822	A01177:42:HHKNYDSX3:2:2325:7193:14512	60	-
chr13	43502776	43502777	A01177:42:HHKNYDSX3:1:2206:31340:11021	60	-
chr13	44479102	44479103	A01177:42:HHKNYDSX3:1:1409:8332:13009	60	-
chr13	45186069	45186070	A01177:42:HHKNYDSX3:2:1222:5647:8735	60	-
chr13	45986319	45986320	A01177:42:HHKNYDSX3:1:1234:19316:11209/1	60	-
chr13	45986320	45986321	A01177:42:HHKNYDSX3:1:1626:22806:6042	60	-
chr13	46132655	46132656	A01177:42:HHKNYDSX3:1:1267:10447:7091/1	60	+
chr13	46704524	46704525	A01177:42:HHKNYDSX3:1:1407:8006:16329/1	60	-
chr13	46791642	46791643	A01177:42:HHKNYDSX3:1:1163:18611:21731/1	60	-
chr13	47138828	47138829	A01177:42:HHKNYDSX3:1:2304:25274:24690	60	+
chr13	47939605	47939606	A01177:42:HHKNYDSX3:2:1343:9010:13651/1	60	+
chr13	48408035	48408036	A01177:42:HHKNYDSX3:1:1137:22661:4038	60	+
chr13	49026803	49026804	A01177:42:HHKNYDSX3:1:1566:21658:18458/1	60	-
chr13	49045397	49045398	A01177:42:HHKNYDSX3:2:2612:7943:34256	60	+
chr13	50072030	50072031	A01177:42:HHKNYDSX3:1:2445:7826:4053/1	60	-
chr13	51161292	51161293	A01177:42:HHKNYDSX3:1:1215:25319:22138/1	60	-
chr13	51386793	51386794	A01177:42:HHKNYDSX3:1:1207:15185:19617/1	60	-
chr13	51387576	51387577	A01177:42:HHKNYDSX3:1:1232:26494:4382/1	60	-
chr13	51565194	51565195	A01177:42:HHKNYDSX3:1:1377:29541:9064/1	60	+
chr13	52148034	52148035	A01177:42:HHKNYDSX3:1:1248:12029:25081/1	60	+
chr13	52148035	52148036	A01177:42:HHKNYDSX3:1:1362:28863:5603	60	+
chr13	54224406	54224407	A01177:42:HHKNYDSX3:1:2130:22914:36479/1	60	-
chr13	56455589	56455590	A01177:42:HHKNYDSX3:1:1350:20618:18537/1	60	+
chr13	58043467	58043468	A01177:42:HHKNYDSX3:1:2313:31087:22451/1	60	-
chr13	58115513	58115514	A01177:42:HHKNYDSX3:2:2367:6994:34240	60	-
chr13	59817207	59817208	A01177:42:HHKNYDSX3:1:1167:14507:20228/1	60	-
chr13	59822163	59822164	A01177:42:HHKNYDSX3:1:1616:15329:33583/1	60	-
chr13	60063178	60063179	A01177:42:HHKNYDSX3:1:1143:26015:18020	60	-
chr13	60485501	60485502	A01177:42:HHKNYDSX3:1:1312:30445:17644/1	60	-
chr13	60589134	60589135	A01177:42:HHKNYDSX3:1:1125:19199:6496/1	60	+
chr13	62432761	62432762	A01177:42:HHKNYDSX3:1:2222:4237:16438	60	+
chr13	62774277	62774278	A01177:42:HHKNYDSX3:1:1101:15365:3458/1	60	-
chr13	63487845	63487846	A01177:42:HHKNYDSX3:1:1259:7988:19460/1	60	+
chr13	64677948	64677949	A01177:42:HHKNYDSX3:1:1250:10502:2018/1	60	-
chr13	64825767	64825768	A01177:42:HHKNYDSX3:1:1160:13648:21966/1	60	-
chr13	65479877	65479878	A01177:42:HHKNYDSX3:2:2163:25518:21010	60	-
chr13	66225495	66225496	A01177:42:HHKNYDSX3:1:1623:29432:33144/1	60	-
chr13	66674920	66674921	A01177:42:HHKNYDSX3:1:1315:12427:11647/1	60	+
chr13	66772814	66772815	A01177:42:HHKNYDSX3:1:1529:13774:2394/1	60	+
chr13	66876775	66876776	A01177:42:HHKNYDSX3:1:1667:9561:19179/1	60	+
chr13	67235828	67235829	A01177:42:HHKNYDSX3:1:1218:10908:13088/1	60	-
chr13	67247526	67247527	A01177:42:HHKNYDSX3:1:2171:21359:12242/1	60	-
chr13	67247531	67247532	A01177:42:HHKNYDSX3:1:1139:27199:20603/1	60	-
chr13	67818159	67818160	A01177:42:HHKNYDSX3:1:1451:13584:36010/1	60	+
chr13	67844388	67844389	A01177:42:HHKNYDSX3:1:1107:22227:28087/1	60	+
chr13	69190043	69190044	A01177:42:HHKNYDSX3:1:1318:10972:19867/1	60	-
chr13	70833242	70833243	A01177:42:HHKNYDSX3:1:1135:21269:25614/1	60	-
chr13	71726615	71726616	A01177:42:HHKNYDSX3:1:1160:1452:4820/1	60	-
chr13	71751082	71751083	A01177:42:HHKNYDSX3:1:2255:28727:8656	60	-
chr13	72892121	72892122	A01177:42:HHKNYDSX3:1:1264:8811:21856/1	60	+
chr13	75287180	75287181	A01177:42:HHKNYDSX3:1:2166:15492:28103/1	60	-
chr13	75411598	75411599	A01177:42:HHKNYDSX3:1:1122:16966:4507/1	60	-
chr13	75562507	75562508	A01177:42:HHKNYDSX3:1:2108:30038:22263/1	60	-
chr13	77115708	77115709	A01177:42:HHKNYDSX3:1:1201:11134:28917/1	60	+
chr13	77127404	77127405	A01177:42:HHKNYDSX3:2:2651:26485:32080	60	-
chr13	77389719	77389720	A01177:42:HHKNYDSX3:1:1155:24126:6010/1	60	+
chr13	77801996	77801997	A01177:42:HHKNYDSX3:1:1138:19497:6042/1	60	-
chr13	77801997	77801998	A01177:42:HHKNYDSX3:1:2512:9290:1611/1	60	-
chr13	78214490	78214491	A01177:42:HHKNYDSX3:1:1275:24840:20306/1	60	-
chr13	82895335	82895336	A01177:42:HHKNYDSX3:2:2409:16297:12305/1	60	-
chr13	83618333	83618334	A01177:42:HHKNYDSX3:2:2330:30192:25254/1	60	+
chr13	84819414	84819415	A01177:42:HHKNYDSX3:1:1111:26594:8907/1	60	-
chr13	85321713	85321714	A01177:42:HHKNYDSX3:1:1203:22191:19820/1	60	-
chr13	86752153	86752154	A01177:42:HHKNYDSX3:1:2555:26910:7420	60	-
chr13	86828593	86828594	A01177:42:HHKNYDSX3:1:1128:1262:18740/1	60	+
chr13	87085507	87085508	A01177:42:HHKNYDSX3:1:1610:2781:2581/1	60	-
chr13	87106363	87106364	A01177:42:HHKNYDSX3:1:2638:17029:30326/1	60	-
chr13	87108867	87108868	A01177:42:HHKNYDSX3:1:1421:21160:34006/1	60	+
chr13	88533554	88533555	A01177:42:HHKNYDSX3:1:2123:25943:33552/1	60	+
chr13	88794190	88794191	A01177:42:HHKNYDSX3:1:2132:29405:2378/1	60	+
chr13	94590975	94590976	A01177:42:HHKNYDSX3:1:1107:24768:4899/1	60	+
chr13	95057258	95057259	A01177:42:HHKNYDSX3:1:2534:21323:14935/1	60	+
chr13	95707344	95707345	A01177:42:HHKNYDSX3:1:1119:11731:27007/1	60	+
chr13	98654922	98654923	A01177:42:HHKNYDSX3:1:1103:16278:35884	60	+
chr13	99260334	99260335	A01177:42:HHKNYDSX3:1:1121:29894:19225/1	60	+
chr13	99507533	99507534	A01177:42:HHKNYDSX3:2:1356:23059:27367/1	60	-
chr13	100302921	100302922	A01177:42:HHKNYDSX3:1:1178:23773:33896/1	60	+
chr13	100302923	100302924	A01177:42:HHKNYDSX3:1:2255:24361:19727/1	60	+
chr13	102176491	102176492	A01177:42:HHKNYDSX3:1:1165:11541:30906/1	60	+
chr13	102627176	102627177	A01177:42:HHKNYDSX3:1:1131:18005:15452/1	60	+
chr13	102636817	102636818	A01177:42:HHKNYDSX3:1:1113:18141:5948/1	60	+
chr13	102656683	102656684	A01177:42:HHKNYDSX3:1:1127:5629:9048/1	60	+
chr13	102882725	102882726	A01177:42:HHKNYDSX3:1:1634:32371:18537	60	-
chr13	103269114	103269115	A01177:42:HHKNYDSX3:1:2141:30291:9706	60	+
chr13	104173197	104173198	A01177:42:HHKNYDSX3:1:1468:22146:29136/1	60	+
chr13	105569062	105569063	A01177:42:HHKNYDSX3:1:2628:18710:23156/1	60	+
chr13	105569063	105569064	A01177:42:HHKNYDSX3:1:1252:24062:2675/1	60	+
chr13	109480720	109480721	A01177:42:HHKNYDSX3:1:2128:4589:10160/1	60	-
chr13	110609159	110609160	A01177:42:HHKNYDSX3:1:2455:11243:3928/1	60	+
chr13	110698574	110698575	A01177:42:HHKNYDSX3:1:1161:32389:29716/1	60	+
chr13	110698575	110698576	A01177:42:HHKNYDSX3:1:2431:28402:25160/1	60	+
chr13	112522343	112522344	A01177:42:HHKNYDSX3:1:1429:18141:26396/1	60	+
chr13	113480726	113480727	A01177:42:HHKNYDSX3:1:1314:18403:22373/1	60	+
chr13	113505700	113505701	A01177:42:HHKNYDSX3:1:1221:14217:11678	60	-
chr14	17835443	17835444	A01177:42:HHKNYDSX3:1:1154:16297:17472/1	60	-
chr14	19708827	19708828	A01177:42:HHKNYDSX3:2:1644:18385:29262	60	+
chr14	19708830	19708831	A01177:42:HHKNYDSX3:2:2168:14733:23531/1	60	+
chr14	21869754	21869755	A01177:42:HHKNYDSX3:1:2637:29143:29888/1	60	+
chr14	23087113	23087114	A01177:42:HHKNYDSX3:1:2547:10809:4116/1	60	-
chr14	23088347	23088348	A01177:42:HHKNYDSX3:1:1254:9878:22608/1	60	-
chr14	23323487	23323488	A01177:42:HHKNYDSX3:1:1607:19596:33520/1	60	-
chr14	23970045	23970046	A01177:42:HHKNYDSX3:1:1117:30581:27461	60	+
chr14	25428754	25428755	A01177:42:HHKNYDSX3:1:1245:24795:17973	60	-
chr14	26590617	26590618	A01177:42:HHKNYDSX3:1:1538:20030:2613	60	-
chr14	30660635	30660636	A01177:42:HHKNYDSX3:1:1402:10682:32268/1	60	-
chr14	30908333	30908334	A01177:42:HHKNYDSX3:1:2161:22507:33614/1	60	+
chr14	31127961	31127962	A01177:42:HHKNYDSX3:1:1353:12500:5071/1	60	+
chr14	32141091	32141092	A01177:42:HHKNYDSX3:1:1112:16315:11459/1	60	+
chr14	32141093	32141094	A01177:42:HHKNYDSX3:1:1545:7961:23202	60	+
chr14	34744714	34744715	A01177:42:HHKNYDSX3:1:1106:30192:25567/1	60	+
chr14	35568172	35568173	A01177:42:HHKNYDSX3:1:1118:24822:31641/1	60	+
chr14	35783784	35783785	A01177:42:HHKNYDSX3:1:1135:24894:21089/1	60	+
chr14	36632547	36632548	A01177:42:HHKNYDSX3:2:2331:8250:34068/1	60	+
chr14	41749246	41749247	A01177:42:HHKNYDSX3:1:2455:2700:2660/1	60	+
chr14	45321598	45321599	A01177:42:HHKNYDSX3:1:1357:9878:35133/1	60	+
chr14	45969682	45969683	A01177:42:HHKNYDSX3:1:1561:24749:22404/1	60	-
chr14	49586874	49586875	A01177:42:HHKNYDSX3:2:2343:13937:33865	60	-
chr14	49862556	49862557	A01177:42:HHKNYDSX3:1:2378:32443:27680	60	+
chr14	49862799	49862800	A01177:42:HHKNYDSX3:2:2150:14244:2863/1	60	-
chr14	49862849	49862850	A01177:42:HHKNYDSX3:1:2367:9046:33786	60	-
chr14	50842089	50842090	A01177:42:HHKNYDSX3:1:1511:18421:20995	60	+
chr14	52237837	52237838	A01177:42:HHKNYDSX3:1:1101:26847:17675/1	60	+
chr14	52456581	52456582	A01177:42:HHKNYDSX3:1:1212:1886:10207/1	60	-
chr14	52467477	52467478	A01177:42:HHKNYDSX3:1:2303:5972:27367	60	-
chr14	52498492	52498493	A01177:42:HHKNYDSX3:1:1210:15736:35603	60	-
chr14	52657597	52657598	A01177:42:HHKNYDSX3:1:1247:7401:26772/1	60	+
chr14	54941465	54941466	A01177:42:HHKNYDSX3:1:1344:3052:18897/1	60	+
chr14	54996110	54996111	A01177:42:HHKNYDSX3:1:1218:8829:10802/1	60	+
chr14	55145810	55145811	A01177:42:HHKNYDSX3:1:1405:17273:19194	60	+
chr14	55594194	55594195	A01177:42:HHKNYDSX3:1:1166:25672:15608/1	60	+
chr14	55664542	55664543	A01177:42:HHKNYDSX3:1:1668:28176:11240	60	-
chr14	56209737	56209738	A01177:42:HHKNYDSX3:1:1136:19217:19429/1	60	+
chr14	57203194	57203195	A01177:42:HHKNYDSX3:1:1301:14507:19820/1	60	-
chr14	57435289	57435290	A01177:42:HHKNYDSX3:2:1223:15058:31078/1	60	-
chr14	58496175	58496176	A01177:42:HHKNYDSX3:1:1259:1633:3223/1	60	+
chr14	59478871	59478872	A01177:42:HHKNYDSX3:2:1561:17038:4131/1	60	+
chr14	60140752	60140753	A01177:42:HHKNYDSX3:1:1132:32018:6120/1	60	-
chr14	60244921	60244922	A01177:42:HHKNYDSX3:1:1104:9136:18662/1	60	+
chr14	60844088	60844089	A01177:42:HHKNYDSX3:2:1527:15347:14262/1	60	+
chr14	60862826	60862827	A01177:42:HHKNYDSX3:1:1163:15203:26537/1	60	+
chr14	61766308	61766309	A01177:42:HHKNYDSX3:1:1114:29496:31000/1	60	-
chr14	63993055	63993056	A01177:42:HHKNYDSX3:1:1538:6289:14481	60	-
chr14	66381385	66381386	A01177:42:HHKNYDSX3:1:2440:16206:5948/1	60	+
chr14	66822798	66822799	A01177:42:HHKNYDSX3:1:1211:11541:31908/1	60	+
chr14	66846261	66846262	A01177:42:HHKNYDSX3:1:1106:5448:20165/1	60	+
chr14	67660558	67660559	A01177:42:HHKNYDSX3:1:1444:4806:14857/1	60	+
chr14	67911170	67911171	A01177:42:HHKNYDSX3:1:1171:2745:31422/1	60	+
chr14	68642884	68642885	A01177:42:HHKNYDSX3:1:1152:21133:2832/1	60	-
chr14	69237938	69237939	A01177:42:HHKNYDSX3:1:2203:25590:20134	60	-
chr14	69478517	69478518	A01177:42:HHKNYDSX3:1:1351:27914:25786/1	60	+
chr14	70328661	70328662	A01177:42:HHKNYDSX3:1:1174:22028:35008/1	60	-
chr14	70983451	70983452	A01177:42:HHKNYDSX3:1:1350:2302:6637/1	60	-
chr14	73658126	73658127	A01177:42:HHKNYDSX3:1:1576:22480:5259/1	60	-
chr14	73845149	73845150	A01177:42:HHKNYDSX3:1:2147:16947:20823/1	60	+
chr14	74646158	74646159	A01177:42:HHKNYDSX3:1:1144:14498:15922/1	60	+
chr14	74662759	74662760	A01177:42:HHKNYDSX3:1:2469:28076:31735/1	60	-
chr14	75060988	75060989	A01177:42:HHKNYDSX3:2:1354:5141:17221	60	+
chr14	76030618	76030619	A01177:42:HHKNYDSX3:2:1110:7997:32252/1	60	-
chr14	76192321	76192322	A01177:42:HHKNYDSX3:1:1120:26096:19539/1	60	-
chr14	76193797	76193798	A01177:42:HHKNYDSX3:1:1227:24695:21026/1	60	-
chr14	77081683	77081684	A01177:42:HHKNYDSX3:1:2378:14281:19742/1	60	+
chr14	77293162	77293163	A01177:42:HHKNYDSX3:1:1114:7283:31704/1	60	+
chr14	77522491	77522492	A01177:42:HHKNYDSX3:1:1130:19343:1391/1	60	+
chr14	78727656	78727657	A01177:42:HHKNYDSX3:2:1632:22598:13949/1	60	+
chr14	80756618	80756619	A01177:42:HHKNYDSX3:1:1413:26142:22717/1	60	-
chr14	80842243	80842244	A01177:42:HHKNYDSX3:1:1323:9842:5979/1	60	-
chr14	81197790	81197791	A01177:42:HHKNYDSX3:1:1113:18665:13056/1	60	+
chr14	81395574	81395575	A01177:42:HHKNYDSX3:2:2542:31675:30013	60	+
chr14	82594429	82594430	A01177:42:HHKNYDSX3:1:1217:31729:16141/1	60	+
chr14	83750499	83750500	A01177:42:HHKNYDSX3:1:1114:10447:25254/1	60	-
chr14	86182094	86182095	A01177:42:HHKNYDSX3:2:2461:30996:22983	60	+
chr14	88012799	88012800	A01177:42:HHKNYDSX3:1:1363:26295:27023/1	60	+
chr14	88745461	88745462	A01177:42:HHKNYDSX3:1:1120:8929:15640	60	+
chr14	91002685	91002686	A01177:42:HHKNYDSX3:1:2674:5041:7435/1	60	-
chr14	91002687	91002688	A01177:42:HHKNYDSX3:1:1204:3558:24126/1	60	-
chr14	91348965	91348966	A01177:42:HHKNYDSX3:2:2402:18448:22326	60	-
chr14	91855583	91855584	A01177:42:HHKNYDSX3:2:1311:7120:16986/1	60	-
chr14	91924603	91924604	A01177:42:HHKNYDSX3:2:1611:26765:28526/1	60	+
chr14	92630413	92630414	A01177:42:HHKNYDSX3:1:1403:10041:1501/1	60	+
chr14	94708214	94708215	A01177:42:HHKNYDSX3:1:2328:27434:32189/1	60	+
chr14	95270337	95270338	A01177:42:HHKNYDSX3:2:1471:12147:5368/1	60	+
chr14	95344240	95344241	A01177:42:HHKNYDSX3:2:2571:19542:4836	60	+
chr14	96168231	96168232	A01177:42:HHKNYDSX3:1:1320:8422:8813	60	+
chr14	97471898	97471899	A01177:42:HHKNYDSX3:1:1102:18566:6590/1	60	+
chr14	97854038	97854039	A01177:42:HHKNYDSX3:1:1172:12391:6856/1	60	-
chr14	97922653	97922654	A01177:42:HHKNYDSX3:1:1153:19660:16877/1	60	-
chr14	98310279	98310280	A01177:42:HHKNYDSX3:1:2327:11803:30326	60	-
chr14	98514895	98514896	A01177:42:HHKNYDSX3:1:1169:14814:10144/1	60	-
chr14	99241598	99241599	A01177:42:HHKNYDSX3:1:1141:27073:33098/1	60	+
chr14	99468760	99468761	A01177:42:HHKNYDSX3:1:1631:20645:12132	60	-
chr14	100093045	100093046	A01177:42:HHKNYDSX3:1:1355:28628:7983/1	60	-
chr14	100429709	100429710	A01177:42:HHKNYDSX3:1:1311:15266:27461	60	+
chr14	101829852	101829853	A01177:42:HHKNYDSX3:1:1127:14859:12132/1	60	-
chr14	102240324	102240325	A01177:42:HHKNYDSX3:1:1664:11216:24142	60	+
chr14	102337516	102337517	A01177:42:HHKNYDSX3:1:1141:22462:32283/1	60	-
chr14	102685577	102685578	A01177:42:HHKNYDSX3:1:1369:8901:9455	60	-
chr14	102708631	102708632	A01177:42:HHKNYDSX3:1:2160:13774:27508/1	60	-
chr14	102709857	102709858	A01177:42:HHKNYDSX3:1:1331:17083:25629/1	60	-
chr14	102713487	102713488	A01177:42:HHKNYDSX3:1:1249:12319:12493	60	-
chr14	103450444	103450445	A01177:42:HHKNYDSX3:1:1172:25238:12164/1	60	-
chr14	103505848	103505849	A01177:42:HHKNYDSX3:1:2225:30888:15060/1	60	+
chr14	103570111	103570112	A01177:42:HHKNYDSX3:1:1555:28655:12853/1	60	+
chr14	103637640	103637641	A01177:42:HHKNYDSX3:1:1150:2736:36041/1	60	-
chr14	105008790	105008791	A01177:42:HHKNYDSX3:1:1611:8919:28087/1	60	+
chr14	106766902	106766903	A01177:42:HHKNYDSX3:1:1167:6614:24909/1	60	-
chr15	24320559	24320560	A01177:42:HHKNYDSX3:1:1622:23430:28385/1	60	-
chr15	24529769	24529770	A01177:42:HHKNYDSX3:1:1111:9598:2018/1	60	-
chr15	26434934	26434935	A01177:42:HHKNYDSX3:1:1353:10267:22999/1	60	-
chr15	27797022	27797023	A01177:42:HHKNYDSX3:1:1129:5565:14231/1	60	+
chr15	28211682	28211683	A01177:42:HHKNYDSX3:1:1424:30779:29966/1	60	-
chr15	34929568	34929569	A01177:42:HHKNYDSX3:1:1539:24578:8954/1	60	-
chr15	35688819	35688820	A01177:42:HHKNYDSX3:1:1138:16043:31219/1	60	-
chr15	42484791	42484792	A01177:42:HHKNYDSX3:1:1320:27154:23563/1	60	+
chr15	43078671	43078672	A01177:42:HHKNYDSX3:1:1652:8088:35947/1	60	-
chr15	43941012	43941013	A01177:42:HHKNYDSX3:1:2128:6506:9909/1	60	+
chr15	44639561	44639562	A01177:42:HHKNYDSX3:2:1639:22661:2284/1	60	+
chr15	48479453	48479454	A01177:42:HHKNYDSX3:1:1304:30056:17002	60	+
chr15	48739073	48739074	A01177:42:HHKNYDSX3:1:1120:29622:2722/1	60	+
chr15	49141742	49141743	A01177:42:HHKNYDSX3:1:1409:18656:19147/1	60	+
chr15	49203189	49203190	A01177:42:HHKNYDSX3:1:1115:2003:30013/1	60	-
chr15	50533335	50533336	A01177:42:HHKNYDSX3:2:1353:20853:8703	60	+
chr15	50574212	50574213	A01177:42:HHKNYDSX3:1:1257:18195:34788/1	60	-
chr15	50918207	50918208	A01177:42:HHKNYDSX3:1:1101:14696:3959/1	60	+
chr15	50918208	50918209	A01177:42:HHKNYDSX3:2:2153:25861:11772	60	+
chr15	51876257	51876258	A01177:42:HHKNYDSX3:1:2363:29270:10504/1	60	-
chr15	52778274	52778275	A01177:42:HHKNYDSX3:2:1436:31602:10598	60	-
chr15	53992492	53992493	A01177:42:HHKNYDSX3:1:1170:10538:9251/1	60	+
chr15	55545316	55545317	A01177:42:HHKNYDSX3:1:2356:20392:19930/1	60	-
chr15	55576186	55576187	A01177:42:HHKNYDSX3:1:1662:8938:15906	60	+
chr15	56988874	56988875	A01177:42:HHKNYDSX3:1:1647:25916:22576/1	60	+
chr15	57020358	57020359	A01177:42:HHKNYDSX3:1:1121:15356:28776/1	60	-
chr15	57206430	57206431	A01177:42:HHKNYDSX3:2:2222:15881:24142/1	60	-
chr15	57228988	57228989	A01177:42:HHKNYDSX3:1:1506:11614:18223	60	+
chr15	57986767	57986768	A01177:42:HHKNYDSX3:1:1462:5312:1767	60	-
chr15	58889953	58889954	A01177:42:HHKNYDSX3:1:1141:5023:1517/1	60	-
chr15	59940071	59940072	A01177:42:HHKNYDSX3:1:1228:18123:18474/1	60	-
chr15	62038216	62038217	A01177:42:HHKNYDSX3:1:1648:14018:4507	60	-
chr15	62050290	62050291	A01177:42:HHKNYDSX3:1:2518:30210:36119	60	-
chr15	63790704	63790705	A01177:42:HHKNYDSX3:1:1642:4770:8938/1	60	-
chr15	63817305	63817306	A01177:42:HHKNYDSX3:2:1217:30861:1423/1	60	+
chr15	65262227	65262228	A01177:42:HHKNYDSX3:1:1260:25780:24189	60	-
chr15	65582266	65582267	A01177:42:HHKNYDSX3:2:1601:19913:36699	60	-
chr15	65731167	65731168	A01177:42:HHKNYDSX3:1:1252:25021:18740/1	60	+
chr15	66492634	66492635	A01177:42:HHKNYDSX3:1:1225:6858:16783/1	60	-
chr15	67657427	67657428	A01177:42:HHKNYDSX3:1:1509:10673:6261/1	60	-
chr15	68159332	68159333	A01177:42:HHKNYDSX3:1:1115:14986:8061/1	60	+
chr15	68648571	68648572	A01177:42:HHKNYDSX3:1:1150:31593:16595/1	60	+
chr15	71941718	71941719	A01177:42:HHKNYDSX3:1:1460:4526:3098/1	60	-
chr15	72041614	72041615	A01177:42:HHKNYDSX3:1:1107:2853:26537/1	60	+
chr15	72501710	72501711	A01177:42:HHKNYDSX3:1:1114:7383:34475/1	60	-
chr15	73228838	73228839	A01177:42:HHKNYDSX3:2:1269:20085:34585/1	60	+
chr15	76643776	76643777	A01177:42:HHKNYDSX3:1:1261:10438:8672/1	60	-
chr15	76752545	76752546	A01177:42:HHKNYDSX3:1:2146:8992:14340/1	60	-
chr15	76847061	76847062	A01177:42:HHKNYDSX3:2:2330:13494:30091/1	60	+
chr15	76864349	76864350	A01177:42:HHKNYDSX3:1:1119:14407:14450/1	60	+
chr15	79474143	79474144	A01177:42:HHKNYDSX3:1:1161:6560:5807/1	60	-
chr15	79972603	79972604	A01177:42:HHKNYDSX3:1:2205:4237:4163/1	60	+
chr15	80935967	80935968	A01177:42:HHKNYDSX3:1:1101:30472:2848/1	60	-
chr15	81839315	81839316	A01177:42:HHKNYDSX3:1:1453:2302:30655/1	60	-
chr15	81943112	81943113	A01177:42:HHKNYDSX3:2:1635:3441:22075	60	-
chr15	82215945	82215946	A01177:42:HHKNYDSX3:1:2109:29514:24893/1	60	-
chr15	82723566	82723567	A01177:42:HHKNYDSX3:1:1420:11044:26349/1	60	-
chr15	83294844	83294845	A01177:42:HHKNYDSX3:1:1321:18014:36886/1	60	+
chr15	83767019	83767020	A01177:42:HHKNYDSX3:1:2218:29948:24549	60	+
chr15	84754483	84754484	A01177:42:HHKNYDSX3:1:1348:28031:5196	60	+
chr15	86033636	86033637	A01177:42:HHKNYDSX3:1:2559:30237:4633/1	60	+
chr15	89156266	89156267	A01177:42:HHKNYDSX3:1:1107:3812:35900/1	60	+
chr15	89280702	89280703	A01177:42:HHKNYDSX3:1:1109:5177:23735/1	60	+
chr15	89594320	89594321	A01177:42:HHKNYDSX3:1:1611:6207:15248/1	60	+
chr15	89846733	89846734	A01177:42:HHKNYDSX3:1:1214:31675:35900/1	60	-
chr15	89853205	89853206	A01177:42:HHKNYDSX3:1:1267:19117:11397/1	60	+
chr15	90549681	90549682	A01177:42:HHKNYDSX3:2:2359:11261:6934/1	60	-
chr15	92925260	92925261	A01177:42:HHKNYDSX3:1:1211:29713:34131/1	60	-
chr15	92973579	92973580	A01177:42:HHKNYDSX3:2:1104:19940:14199/1	60	+
chr15	95852687	95852688	A01177:42:HHKNYDSX3:1:2571:13123:36620/1	60	+
chr15	95886395	95886396	A01177:42:HHKNYDSX3:1:1254:21603:21496/1	60	+
chr15	98340933	98340934	A01177:42:HHKNYDSX3:1:1332:14841:9001/1	60	-
chr15	98751876	98751877	A01177:42:HHKNYDSX3:1:1372:13096:30185/1	60	-
chr15	99639854	99639855	A01177:42:HHKNYDSX3:1:1630:25943:21433/1	60	+
chr15	99647247	99647248	A01177:42:HHKNYDSX3:1:1616:24903:4038/1	60	+
chr15	99648694	99648695	A01177:42:HHKNYDSX3:1:1574:7482:25191/1	60	-
chr15	99696174	99696175	A01177:42:HHKNYDSX3:1:1130:28727:30483	60	+
chr15	101234573	101234574	A01177:42:HHKNYDSX3:1:1102:17942:13463/1	60	+
chr15	101234575	101234576	A01177:42:HHKNYDSX3:1:1125:6090:33708/1	60	+
chr16	316076	316077	A01177:42:HHKNYDSX3:1:1646:14172:10535	60	-
chr16	316682	316683	A01177:42:HHKNYDSX3:2:1171:18249:29841	60	+
chr16	2540357	2540358	A01177:42:HHKNYDSX3:2:2472:27380:7858	60	+
chr16	3507556	3507557	A01177:42:HHKNYDSX3:1:1509:25021:36871/1	60	-
chr16	3773337	3773338	A01177:42:HHKNYDSX3:1:1140:23981:9204/1	60	+
chr16	3845809	3845810	A01177:42:HHKNYDSX3:2:1230:18059:34773	60	+
chr16	3910461	3910462	A01177:42:HHKNYDSX3:1:2140:30924:19132/1	60	-
chr16	4835916	4835917	A01177:42:HHKNYDSX3:1:1437:31729:13291/1	60	+
chr16	6069280	6069281	A01177:42:HHKNYDSX3:2:1568:18005:4335	60	+
chr16	8981245	8981246	A01177:42:HHKNYDSX3:1:2103:18114:23625/1	60	-
chr16	9080125	9080126	A01177:42:HHKNYDSX3:1:1436:27425:1172	60	-
chr16	9104884	9104885	A01177:42:HHKNYDSX3:2:1639:7889:24017/1	60	-
chr16	9788352	9788353	A01177:42:HHKNYDSX3:2:2552:7735:16078/1	60	-
chr16	10658782	10658783	A01177:42:HHKNYDSX3:1:1278:32172:20948	60	+
chr16	11767961	11767962	A01177:42:HHKNYDSX3:1:1339:6198:4304/1	60	+
chr16	14169027	14169028	A01177:42:HHKNYDSX3:1:2613:31503:4100	60	-
chr16	15089600	15089601	A01177:42:HHKNYDSX3:2:1605:16550:33066/1	60	-
chr16	17037271	17037272	A01177:42:HHKNYDSX3:1:1460:6316:7639/1	60	-
chr16	17320574	17320575	A01177:42:HHKNYDSX3:2:1341:5909:20525	60	-
chr16	17342155	17342156	A01177:42:HHKNYDSX3:1:1177:12337:23610	60	-
chr16	17453573	17453574	A01177:42:HHKNYDSX3:1:1329:3974:2362/1	60	-
chr16	18875271	18875272	A01177:42:HHKNYDSX3:1:1536:18484:1188/1	60	-
chr16	19611248	19611249	A01177:42:HHKNYDSX3:1:1425:15058:25504/1	60	+
chr16	20952783	20952784	A01177:42:HHKNYDSX3:1:2608:30011:11913/1	60	-
chr16	23285895	23285896	A01177:42:HHKNYDSX3:2:2609:7139:16861	60	+
chr16	23538667	23538668	A01177:42:HHKNYDSX3:1:1552:27579:3349/1	60	+
chr16	25670729	25670730	A01177:42:HHKNYDSX3:1:1548:32145:8469	60	-
chr16	26783627	26783628	A01177:42:HHKNYDSX3:2:1331:27317:30358/1	60	+
chr16	28371735	28371736	A01177:42:HHKNYDSX3:1:1545:27507:18411	60	+
chr16	29039270	29039271	A01177:42:HHKNYDSX3:2:1561:18412:11177/1	60	+
chr16	29354067	29354068	A01177:42:HHKNYDSX3:1:1214:13711:35665/1	60	+
chr16	29717383	29717384	A01177:42:HHKNYDSX3:1:1236:3839:17754/1	60	-
chr16	31944450	31944451	A01177:42:HHKNYDSX3:1:2505:8250:9204/1	60	+
chr16	34267220	34267221	A01177:42:HHKNYDSX3:1:1178:3161:21872/1	60	-
chr16	46383708	46383709	A01177:42:HHKNYDSX3:1:2538:32515:23359	60	+
chr16	46393030	46393031	A01177:42:HHKNYDSX3:1:1103:3884:30545/1	60	+
chr16	46687561	46687562	A01177:42:HHKNYDSX3:1:1101:2962:19210/1	60	+
chr16	47157545	47157546	A01177:42:HHKNYDSX3:1:2329:11198:9580	60	-
chr16	47528208	47528209	A01177:42:HHKNYDSX3:1:1441:15926:4210/1	60	+
chr16	48298856	48298857	A01177:42:HHKNYDSX3:1:2365:23936:5776	60	-
chr16	49968169	49968170	A01177:42:HHKNYDSX3:1:2407:19759:9502	60	-
chr16	51444813	51444814	A01177:42:HHKNYDSX3:2:2254:8766:6527/1	60	+
chr16	53210141	53210142	A01177:42:HHKNYDSX3:1:2402:18530:12414/1	60	-
chr16	53224943	53224944	A01177:42:HHKNYDSX3:1:1278:2935:6793/1	60	-
chr16	53227975	53227976	A01177:42:HHKNYDSX3:1:1126:28827:18255/1	60	+
chr16	53649133	53649134	A01177:42:HHKNYDSX3:1:1178:12933:8923	60	-
chr16	54107283	54107284	A01177:42:HHKNYDSX3:1:2311:13205:19257/1	60	+
chr16	54942684	54942685	A01177:42:HHKNYDSX3:1:1413:23601:35728/1	60	-
chr16	55352296	55352297	A01177:42:HHKNYDSX3:2:1229:9525:23093/1	60	+
chr16	56308995	56308996	A01177:42:HHKNYDSX3:2:2462:29948:15530	60	+
chr16	56756635	56756636	A01177:42:HHKNYDSX3:1:1132:9236:27352/1	60	-
chr16	65396154	65396155	A01177:42:HHKNYDSX3:1:1117:22128:2174/1	60	+
chr16	66288623	66288624	A01177:42:HHKNYDSX3:2:2147:10981:31532/1	60	+
chr16	68941086	68941087	A01177:42:HHKNYDSX3:1:1146:28266:7639/1	60	+
chr16	69259811	69259812	A01177:42:HHKNYDSX3:2:2361:7862:16611/1	60	+
chr16	69620951	69620952	A01177:42:HHKNYDSX3:1:1163:10926:26929/1	60	+
chr16	71711946	71711947	A01177:42:HHKNYDSX3:1:1131:32832:1360/1	60	-
chr16	72110705	72110706	A01177:42:HHKNYDSX3:1:1516:27344:36229	60	-
chr16	72717345	72717346	A01177:42:HHKNYDSX3:1:1669:27245:35587/1	60	+
chr16	72721797	72721798	A01177:42:HHKNYDSX3:1:1107:28772:2503/1	60	+
chr16	72785727	72785728	A01177:42:HHKNYDSX3:1:1101:8368:26569	60	-
chr16	74556297	74556298	A01177:42:HHKNYDSX3:2:1567:30617:23015/1	60	-
chr16	75040751	75040752	A01177:42:HHKNYDSX3:2:1274:31539:4319	60	-
chr16	75040753	75040754	A01177:42:HHKNYDSX3:1:1105:12807:27743	60	-
chr16	80984529	80984530	A01177:42:HHKNYDSX3:1:1117:29568:25332/1	60	+
chr16	81353649	81353650	A01177:42:HHKNYDSX3:1:1139:18710:28510/1	60	+
chr16	81923119	81923120	A01177:42:HHKNYDSX3:1:1233:6406:31845/1	60	-
chr16	82152142	82152143	A01177:42:HHKNYDSX3:2:2461:18774:1063	60	+
chr16	85214740	85214741	A01177:42:HHKNYDSX3:2:2531:13838:35415/1	60	+
chr16	85340562	85340563	A01177:42:HHKNYDSX3:2:1165:30138:16579	60	+
chr16	87964021	87964022	A01177:42:HHKNYDSX3:1:2160:14281:35180/1	60	+
chr16	88528498	88528499	A01177:42:HHKNYDSX3:1:2357:21323:25582	60	-
chr16	88583791	88583792	A01177:42:HHKNYDSX3:1:1102:26096:9580/1	60	+
chr16	89776777	89776778	A01177:42:HHKNYDSX3:1:2138:28709:27289/1	60	-
chr17	523815	523816	A01177:42:HHKNYDSX3:1:2555:22354:13338/1	60	+
chr17	1838418	1838419	A01177:42:HHKNYDSX3:1:1221:32895:28902/1	60	-
chr17	1894718	1894719	A01177:42:HHKNYDSX3:1:1107:1172:13322/1	60	+
chr17	2118468	2118469	A01177:42:HHKNYDSX3:1:1135:27154:17237	60	+
chr17	2163940	2163941	A01177:42:HHKNYDSX3:1:1206:10836:29966/1	60	+
chr17	2205789	2205790	A01177:42:HHKNYDSX3:1:1135:32642:34256/1	60	-
chr17	2259475	2259476	A01177:42:HHKNYDSX3:1:1317:9272:10629/1	60	+
chr17	2339357	2339358	A01177:42:HHKNYDSX3:1:1548:10194:4335	60	+
chr17	2452518	2452519	A01177:42:HHKNYDSX3:1:1328:28628:3004/1	60	+
chr17	2667655	2667656	A01177:42:HHKNYDSX3:1:1243:26621:32346/1	60	-
chr17	3401102	3401103	A01177:42:HHKNYDSX3:1:2445:7039:1407/1	60	-
chr17	3819750	3819751	A01177:42:HHKNYDSX3:2:2163:9652:29575/1	60	-
chr17	3962784	3962785	A01177:42:HHKNYDSX3:1:1154:8241:16892/1	60	+
chr17	4186975	4186976	A01177:42:HHKNYDSX3:1:2114:19840:1501/1	60	-
chr17	4403926	4403927	A01177:42:HHKNYDSX3:2:1266:30490:28087/1	60	-
chr17	4468115	4468116	A01177:42:HHKNYDSX3:2:1524:25780:28072/1	60	+
chr17	5295416	5295417	A01177:42:HHKNYDSX3:1:2323:16495:8516	60	+
chr17	5450475	5450476	A01177:42:HHKNYDSX3:1:1355:10375:18176	60	-
chr17	5556964	5556965	A01177:42:HHKNYDSX3:1:1112:8983:24940/1	60	-
chr17	7690698	7690699	A01177:42:HHKNYDSX3:1:1137:3387:6981/1	60	+
chr17	8026542	8026543	A01177:42:HHKNYDSX3:2:2636:8232:4163/1	60	+
chr17	8585121	8585122	A01177:42:HHKNYDSX3:1:1671:10945:27179/1	60	-
chr17	9442358	9442359	A01177:42:HHKNYDSX3:1:1104:32624:11678/1	60	-
chr17	9720054	9720055	A01177:42:HHKNYDSX3:1:2409:12057:19053	60	+
chr17	10132102	10132103	A01177:42:HHKNYDSX3:1:1364:28546:17143	60	-
chr17	11068501	11068502	A01177:42:HHKNYDSX3:1:1575:5990:23923/1	60	+
chr17	11862113	11862114	A01177:42:HHKNYDSX3:2:1468:32786:36104	60	+
chr17	11990919	11990920	A01177:42:HHKNYDSX3:1:1473:26612:29074/1	60	-
chr17	12102470	12102471	A01177:42:HHKNYDSX3:1:2536:20971:18396/1	60	-
chr17	12104306	12104307	A01177:42:HHKNYDSX3:1:1124:16875:6637/1	60	-
chr17	12585690	12585691	A01177:42:HHKNYDSX3:1:1412:21133:28761/1	60	+
chr17	12811183	12811184	A01177:42:HHKNYDSX3:1:1469:18511:31767	60	-
chr17	16031540	16031541	A01177:42:HHKNYDSX3:1:1116:14045:34741/1	60	+
chr17	16031541	16031542	A01177:42:HHKNYDSX3:1:1675:29857:31626	60	+
chr17	16569198	16569199	A01177:42:HHKNYDSX3:1:1101:13566:36479/1	60	+
chr17	17258245	17258246	A01177:42:HHKNYDSX3:1:1126:11840:36652/1	60	-
chr17	20933840	20933841	A01177:42:HHKNYDSX3:1:1221:6289:31454/1	60	-
chr17	21207665	21207666	A01177:42:HHKNYDSX3:2:1174:12038:15546	60	+
chr17	23016357	23016358	A01177:42:HHKNYDSX3:1:1115:4246:15013	60	-
chr17	27324132	27324133	A01177:42:HHKNYDSX3:1:1107:18973:23923/1	60	-
chr17	27734903	27734904	A01177:42:HHKNYDSX3:1:1110:19687:30264/1	60	+
chr17	28322869	28322870	A01177:42:HHKNYDSX3:2:2104:25003:8249/1	60	+
chr17	29401915	29401916	A01177:42:HHKNYDSX3:2:2663:11722:24674/1	60	-
chr17	29455927	29455928	A01177:42:HHKNYDSX3:1:1158:29496:10770/1	60	-
chr17	29870315	29870316	A01177:42:HHKNYDSX3:1:1421:18864:19633/1	60	+
chr17	29883180	29883181	A01177:42:HHKNYDSX3:1:1307:7898:8312/1	60	+
chr17	30129495	30129496	A01177:42:HHKNYDSX3:2:2615:1362:25582/1	60	-
chr17	30134524	30134525	A01177:42:HHKNYDSX3:1:1248:6578:36182/1	60	-
chr17	30391382	30391383	A01177:42:HHKNYDSX3:1:2603:24831:10144	60	-
chr17	30763050	30763051	A01177:42:HHKNYDSX3:1:1608:27769:20776/1	60	-
chr17	30919986	30919987	A01177:42:HHKNYDSX3:2:2105:18141:17221/1	60	+
chr17	31175015	31175016	A01177:42:HHKNYDSX3:2:1369:18439:26569	60	+
chr17	31229497	31229498	A01177:42:HHKNYDSX3:1:1125:12120:28056/1	60	-
chr17	31366339	31366340	A01177:42:HHKNYDSX3:1:1530:30463:26193/1	60	-
chr17	32029852	32029853	A01177:42:HHKNYDSX3:1:1342:9299:20666/1	60	+
chr17	32454117	32454118	A01177:42:HHKNYDSX3:1:1515:22878:28964/1	60	-
chr17	35228024	35228025	A01177:42:HHKNYDSX3:1:1115:26359:31109/1	60	+
chr17	39082488	39082489	A01177:42:HHKNYDSX3:2:2140:13358:12007/1	60	+
chr17	39465978	39465979	A01177:42:HHKNYDSX3:1:1127:14959:26741	60	-
chr17	42512457	42512458	A01177:42:HHKNYDSX3:2:2428:26955:27132/1	60	+
chr17	42880671	42880672	A01177:42:HHKNYDSX3:2:1405:19859:2597	60	-
chr17	43465060	43465061	A01177:42:HHKNYDSX3:1:2239:29722:1611/1	60	-
chr17	43957069	43957070	A01177:42:HHKNYDSX3:2:1257:20229:36464/1	60	+
chr17	47270500	47270501	A01177:42:HHKNYDSX3:1:1145:18756:36229/1	60	+
chr17	47456532	47456533	A01177:42:HHKNYDSX3:1:1312:16731:23140/1	60	-
chr17	47743525	47743526	A01177:42:HHKNYDSX3:1:1174:6876:32189/1	60	+
chr17	48978843	48978844	A01177:42:HHKNYDSX3:2:1177:23990:33082/1	60	-
chr17	50978462	50978463	A01177:42:HHKNYDSX3:1:1149:31747:28510/1	60	-
chr17	52116089	52116090	A01177:42:HHKNYDSX3:2:1321:2718:3787/1	60	-
chr17	52188075	52188076	A01177:42:HHKNYDSX3:1:1268:31141:18035/1	60	-
chr17	52890355	52890356	A01177:42:HHKNYDSX3:1:1102:12563:7341/1	60	+
chr17	54717345	54717346	A01177:42:HHKNYDSX3:1:2349:21694:33458/1	60	+
chr17	55036794	55036795	A01177:42:HHKNYDSX3:1:1464:20509:6324/1	60	-
chr17	55878557	55878558	A01177:42:HHKNYDSX3:1:1339:9643:15749	60	+
chr17	56190191	56190192	A01177:42:HHKNYDSX3:1:2153:16459:33724/1	60	+
chr17	56409958	56409959	A01177:42:HHKNYDSX3:1:1241:4806:33583/1	60	-
chr17	56956650	56956651	A01177:42:HHKNYDSX3:1:1170:3450:8500/1	60	+
chr17	57093403	57093404	A01177:42:HHKNYDSX3:1:2103:18511:30170/1	60	+
chr17	57981885	57981886	A01177:42:HHKNYDSX3:1:1122:17273:21480/1	60	-
chr17	58682499	58682500	A01177:42:HHKNYDSX3:2:1652:29957:14826/1	60	+
chr17	58890050	58890051	A01177:42:HHKNYDSX3:1:1202:15212:34726/1	60	+
chr17	59090184	59090185	A01177:42:HHKNYDSX3:1:2518:8332:5462	60	+
chr17	59430891	59430892	A01177:42:HHKNYDSX3:1:1531:10845:19304	60	-
chr17	59459182	59459183	A01177:42:HHKNYDSX3:1:1105:3161:11819/1	60	+
chr17	59768035	59768036	A01177:42:HHKNYDSX3:1:1238:1994:3161/1	60	-
chr17	60298933	60298934	A01177:42:HHKNYDSX3:1:1147:12255:24596/1	60	+
chr17	60309873	60309874	A01177:42:HHKNYDSX3:1:1101:8341:30749/1	60	-
chr17	60523034	60523035	A01177:42:HHKNYDSX3:1:1153:8838:22936/1	60	+
chr17	60735274	60735275	A01177:42:HHKNYDSX3:1:1357:19388:15718/1	60	-
chr17	60992968	60992969	A01177:42:HHKNYDSX3:1:1605:31304:11522/1	60	+
chr17	61747795	61747796	A01177:42:HHKNYDSX3:2:1255:18132:31485	60	-
chr17	62044101	62044102	A01177:42:HHKNYDSX3:1:1115:16161:24752/1	60	+
chr17	62957625	62957626	A01177:42:HHKNYDSX3:1:1543:21911:24158	60	-
chr17	63409773	63409774	A01177:42:HHKNYDSX3:1:1112:18213:16564	60	+
chr17	64561685	64561686	A01177:42:HHKNYDSX3:2:1152:19162:14700/1	60	+
chr17	64584915	64584916	A01177:42:HHKNYDSX3:1:1111:23421:33285/1	60	-
chr17	65045320	65045321	A01177:42:HHKNYDSX3:2:2621:15383:26068	60	-
chr17	65046767	65046768	A01177:42:HHKNYDSX3:1:1209:31855:23500/1	60	-
chr17	66473144	66473145	A01177:42:HHKNYDSX3:1:2528:2953:5916/1	60	-
chr17	67190732	67190733	A01177:42:HHKNYDSX3:2:1167:24099:10441/1	60	-
chr17	67200230	67200231	A01177:42:HHKNYDSX3:1:1141:6795:33270/1	60	+
chr17	67230470	67230471	A01177:42:HHKNYDSX3:1:1121:24099:8281	60	-
chr17	67473423	67473424	A01177:42:HHKNYDSX3:2:1453:23149:22764	60	-
chr17	67942256	67942257	A01177:42:HHKNYDSX3:2:1404:9109:29731/1	60	+
chr17	68986384	68986385	A01177:42:HHKNYDSX3:1:1129:7437:27555/1	60	+
chr17	69315889	69315890	A01177:42:HHKNYDSX3:1:1139:10954:2049/1	60	+
chr17	69420263	69420264	A01177:42:HHKNYDSX3:1:2250:23249:6245/1	60	+
chr17	69704291	69704292	A01177:42:HHKNYDSX3:1:1122:7862:30326	60	+
chr17	70070821	70070822	A01177:42:HHKNYDSX3:1:1554:2311:33426/1	60	-
chr17	71870772	71870773	A01177:42:HHKNYDSX3:1:2311:11758:7357	60	+
chr17	73294332	73294333	A01177:42:HHKNYDSX3:1:2239:6424:4288/1	60	-
chr17	73834136	73834137	A01177:42:HHKNYDSX3:1:1158:30969:26193/1	60	-
chr17	75665529	75665530	A01177:42:HHKNYDSX3:1:1117:19054:27539/1	60	+
chr17	75791192	75791193	A01177:42:HHKNYDSX3:1:1649:21278:12038	60	-
chr17	76558453	76558454	A01177:42:HHKNYDSX3:1:2212:10122:17832/1	60	+
chr17	76558454	76558455	A01177:42:HHKNYDSX3:1:1121:28971:24831/1	60	+
chr17	77202087	77202088	A01177:42:HHKNYDSX3:1:1404:26142:20431/1	60	-
chr17	77468401	77468402	A01177:42:HHKNYDSX3:1:2221:6723:23625	60	-
chr17	78009571	78009572	A01177:42:HHKNYDSX3:1:1160:24288:16157/1	60	+
chr17	78032876	78032877	A01177:42:HHKNYDSX3:1:1154:10158:9972/1	60	+
chr17	78486004	78486005	A01177:42:HHKNYDSX3:1:1567:6090:22529/1	60	+
chr17	78829666	78829667	A01177:42:HHKNYDSX3:2:2543:5385:30358/1	60	-
chr17	78962041	78962042	A01177:42:HHKNYDSX3:2:2140:31033:28056/1	60	+
chr17	80527525	80527526	A01177:42:HHKNYDSX3:1:1101:20039:5948/1	60	+
chr17	80701224	80701225	A01177:42:HHKNYDSX3:1:1148:29279:30405/1	60	+
chr17	81369600	81369601	A01177:42:HHKNYDSX3:2:2443:20482:21465/1	60	-
chr17	82207864	82207865	A01177:42:HHKNYDSX3:1:1252:24099:8061/1	60	-
chr17	82262022	82262023	A01177:42:HHKNYDSX3:1:1369:17409:15107	60	+
chr17	82525933	82525934	A01177:42:HHKNYDSX3:1:2106:4273:27461/1	60	-
chr17	82627945	82627946	A01177:42:HHKNYDSX3:1:1126:12771:7106/1	60	-
chr17	82770182	82770183	A01177:42:HHKNYDSX3:1:2220:12264:34820	60	+
chr17	82839083	82839084	A01177:42:HHKNYDSX3:1:1175:12255:18584/1	60	+
chr17	82839085	82839086	A01177:42:HHKNYDSX3:1:1347:20889:34788	60	+
chr17	82876747	82876748	A01177:42:HHKNYDSX3:1:1225:32054:4805/1	60	-
chr18	144251	144252	A01177:42:HHKNYDSX3:2:1244:25626:14403/1	60	+
chr18	2220209	2220210	A01177:42:HHKNYDSX3:1:1577:2871:16329/1	60	-
chr18	2544647	2544648	A01177:42:HHKNYDSX3:1:2347:18557:36135/1	60	+
chr18	4187739	4187740	A01177:42:HHKNYDSX3:1:1569:20717:15608	60	+
chr18	5652438	5652439	A01177:42:HHKNYDSX3:1:2378:2899:28025/1	60	+
chr18	9246148	9246149	A01177:42:HHKNYDSX3:2:2153:27308:13244/1	60	-
chr18	9295854	9295855	A01177:42:HHKNYDSX3:1:1266:28447:8703	60	-
chr18	9979219	9979220	A01177:42:HHKNYDSX3:1:1142:26395:10817/1	60	+
chr18	10272878	10272879	A01177:42:HHKNYDSX3:1:1124:1307:7858/1	60	+
chr18	11323846	11323847	A01177:42:HHKNYDSX3:1:1147:13132:28401/1	60	+
chr18	12926319	12926320	A01177:42:HHKNYDSX3:1:1115:26946:32409/1	60	-
chr18	20999517	20999518	A01177:42:HHKNYDSX3:1:1449:12237:10723/1	60	+
chr18	21230389	21230390	A01177:42:HHKNYDSX3:1:1104:24370:24283	60	+
chr18	21657854	21657855	A01177:42:HHKNYDSX3:2:1250:25129:17895/1	60	-
chr18	21734378	21734379	A01177:42:HHKNYDSX3:1:1224:17029:8500	60	-
chr18	21805338	21805339	A01177:42:HHKNYDSX3:2:1368:32316:28995/1	60	+
chr18	21873330	21873331	A01177:42:HHKNYDSX3:1:2537:5358:21856/1	60	-
chr18	23016900	23016901	A01177:42:HHKNYDSX3:1:1159:22507:1454/1	60	+
chr18	23065869	23065870	A01177:42:HHKNYDSX3:1:1165:20726:11898	60	-
chr18	23530532	23530533	A01177:42:HHKNYDSX3:2:1636:31955:36479	60	-
chr18	24125695	24125696	A01177:42:HHKNYDSX3:1:1606:29414:17550	60	+
chr18	24874055	24874056	A01177:42:HHKNYDSX3:1:1232:11406:31203	60	-
chr18	25088435	25088436	A01177:42:HHKNYDSX3:1:2643:14832:34413/1	60	+
chr18	25088436	25088437	A01177:42:HHKNYDSX3:2:2646:21703:18004	60	+
chr18	25197362	25197363	A01177:42:HHKNYDSX3:1:1244:32560:7936/1	60	+
chr18	26065753	26065754	A01177:42:HHKNYDSX3:1:1119:18864:13213/1	60	-
chr18	26353069	26353070	A01177:42:HHKNYDSX3:2:2155:3341:12508/1	60	-
chr18	26353070	26353071	A01177:42:HHKNYDSX3:1:1259:10366:22858	60	-
chr18	26737402	26737403	A01177:42:HHKNYDSX3:1:1149:4119:24659/1	60	+
chr18	26751306	26751307	A01177:42:HHKNYDSX3:1:1374:9751:32753/1	60	-
chr18	27900727	27900728	A01177:42:HHKNYDSX3:2:1330:6334:21950	60	-
chr18	28023097	28023098	A01177:42:HHKNYDSX3:2:2144:16776:4492	60	-
chr18	31407131	31407132	A01177:42:HHKNYDSX3:1:1208:21549:33019/1	60	-
chr18	31527267	31527268	A01177:42:HHKNYDSX3:1:1225:12418:5149/1	60	-
chr18	31727446	31727447	A01177:42:HHKNYDSX3:1:2571:24352:23938	60	-
chr18	31853715	31853716	A01177:42:HHKNYDSX3:1:1148:1705:9079/1	60	-
chr18	32284884	32284885	A01177:42:HHKNYDSX3:1:1358:31584:6245	60	+
chr18	33760936	33760937	A01177:42:HHKNYDSX3:2:2407:11776:35102/1	60	-
chr18	39565989	39565990	A01177:42:HHKNYDSX3:1:1259:1506:6104/1	60	+
chr18	40567487	40567488	A01177:42:HHKNYDSX3:2:2532:29035:28729/1	60	-
chr18	42081335	42081336	A01177:42:HHKNYDSX3:1:1104:28122:27837/1	60	-
chr18	42117609	42117610	A01177:42:HHKNYDSX3:2:1450:19533:21073/1	60	+
chr18	43123180	43123181	A01177:42:HHKNYDSX3:1:1518:14362:1908/1	60	+
chr18	43848264	43848265	A01177:42:HHKNYDSX3:1:1357:27778:1094/1	60	-
chr18	45368727	45368728	A01177:42:HHKNYDSX3:1:1116:30490:36166/1	60	-
chr18	45939500	45939501	A01177:42:HHKNYDSX3:1:1278:32425:16720/1	60	+
chr18	46291862	46291863	A01177:42:HHKNYDSX3:2:2654:21667:25300	60	+
chr18	47163504	47163505	A01177:42:HHKNYDSX3:1:1236:30092:13025	60	+
chr18	49258468	49258469	A01177:42:HHKNYDSX3:1:1430:6442:10113/1	60	+
chr18	50889161	50889162	A01177:42:HHKNYDSX3:1:1133:8314:1297/1	60	+
chr18	50918292	50918293	A01177:42:HHKNYDSX3:1:2206:7274:28808	60	-
chr18	51003683	51003684	A01177:42:HHKNYDSX3:2:1167:16604:34507/1	60	-
chr18	55532866	55532867	A01177:42:HHKNYDSX3:1:1358:16206:28776/1	60	-
chr18	56605079	56605080	A01177:42:HHKNYDSX3:1:1203:4490:32941/1	60	+
chr18	59907802	59907803	A01177:42:HHKNYDSX3:1:1219:2645:22795/1	60	+
chr18	60393830	60393831	A01177:42:HHKNYDSX3:1:1203:32678:32565/1	60	+
chr18	60534113	60534114	A01177:42:HHKNYDSX3:1:1172:24677:26944/1	60	+
chr18	62161524	62161525	A01177:42:HHKNYDSX3:1:1213:22788:4413/1	60	-
chr18	62366992	62366993	A01177:42:HHKNYDSX3:1:1201:28293:36558	60	-
chr18	62573242	62573243	A01177:42:HHKNYDSX3:1:1108:14145:31062/1	60	+
chr18	62961661	62961662	A01177:42:HHKNYDSX3:1:2236:3649:26819/1	60	-
chr18	63339869	63339870	A01177:42:HHKNYDSX3:1:1202:19578:25222/1	60	-
chr18	64466509	64466510	A01177:42:HHKNYDSX3:1:1229:19289:9627/1	60	-
chr18	65200496	65200497	A01177:42:HHKNYDSX3:1:1119:32823:34413/1	60	-
chr18	65478414	65478415	A01177:42:HHKNYDSX3:2:2448:15049:36699	60	-
chr18	69601004	69601005	A01177:42:HHKNYDSX3:1:1119:28565:23844/1	60	-
chr18	69829959	69829960	A01177:42:HHKNYDSX3:1:1115:25256:8093	60	-
chr18	69856425	69856426	A01177:42:HHKNYDSX3:1:2230:15411:12367	60	-
chr18	75220262	75220263	A01177:42:HHKNYDSX3:2:2452:18358:8703	60	+
chr18	75831483	75831484	A01177:42:HHKNYDSX3:1:2560:1750:30577/1	60	+
chr18	79156338	79156339	A01177:42:HHKNYDSX3:1:1427:12545:23782	60	+
chr18	79161671	79161672	A01177:42:HHKNYDSX3:1:1468:24912:18521/1	60	-
chr18	79263447	79263448	A01177:42:HHKNYDSX3:1:1357:31955:14278/1	60	+
chr18	79999547	79999548	A01177:42:HHKNYDSX3:1:1265:12933:24173	60	-
chr18	80139574	80139575	A01177:42:HHKNYDSX3:2:1376:1506:16532/1	60	-
chr19	529941	529942	A01177:42:HHKNYDSX3:2:2367:22670:16454	60	+
chr19	587900	587901	A01177:42:HHKNYDSX3:2:1674:17436:4288	60	+
chr19	1459642	1459643	A01177:42:HHKNYDSX3:1:1533:19587:35133	60	+
chr19	2193543	2193544	A01177:42:HHKNYDSX3:1:2635:16740:4961/1	60	-
chr19	2959232	2959233	A01177:42:HHKNYDSX3:1:1441:21486:1438/1	60	-
chr19	3980881	3980882	A01177:42:HHKNYDSX3:2:1460:30092:30780/1	60	-
chr19	5157298	5157299	A01177:42:HHKNYDSX3:1:1120:23936:13228/1	60	+
chr19	5157300	5157301	A01177:42:HHKNYDSX3:1:2329:6307:22060/1	60	+
chr19	5502921	5502922	A01177:42:HHKNYDSX3:2:1411:9290:19774/1	60	+
chr19	8666594	8666595	A01177:42:HHKNYDSX3:1:1276:14082:15608/1	60	+
chr19	8969358	8969359	A01177:42:HHKNYDSX3:1:2227:31458:18740	60	+
chr19	9565287	9565288	A01177:42:HHKNYDSX3:1:1173:25762:28761/1	60	-
chr19	9567283	9567284	A01177:42:HHKNYDSX3:2:2636:18964:13886	60	-
chr19	10004301	10004302	A01177:42:HHKNYDSX3:1:1128:15004:34710/1	60	-
chr19	10174337	10174338	A01177:42:HHKNYDSX3:2:2533:13114:1188/1	60	+
chr19	10791044	10791045	A01177:42:HHKNYDSX3:2:2649:18005:14732	60	-
chr19	11868612	11868613	A01177:42:HHKNYDSX3:1:1174:23547:11960/1	60	+
chr19	12467503	12467504	A01177:42:HHKNYDSX3:2:1420:21314:15984	60	-
chr19	12871406	12871407	A01177:42:HHKNYDSX3:1:1151:21341:26365/1	60	+
chr19	16509886	16509887	A01177:42:HHKNYDSX3:1:1104:5276:13479/1	60	+
chr19	16634597	16634598	A01177:42:HHKNYDSX3:1:1158:3287:3709/1	60	+
chr19	19131141	19131142	A01177:42:HHKNYDSX3:1:1510:19370:11490/1	60	+
chr19	19789074	19789075	A01177:42:HHKNYDSX3:1:1546:9778:23844	60	-
chr19	19789075	19789076	A01177:42:HHKNYDSX3:2:1544:13901:2456	60	-
chr19	19858785	19858786	A01177:42:HHKNYDSX3:1:2519:31512:22122	60	+
chr19	21266789	21266790	A01177:42:HHKNYDSX3:2:1405:14841:35806	60	-
chr19	21595873	21595874	A01177:42:HHKNYDSX3:2:1453:9417:4398	60	+
chr19	23144651	23144652	A01177:42:HHKNYDSX3:2:1264:23954:31015/1	60	-
chr19	23916890	23916891	A01177:42:HHKNYDSX3:1:1178:27290:27211/1	60	+
chr19	27982053	27982054	A01177:42:HHKNYDSX3:1:1228:3974:1423/1	60	+
chr19	27992163	27992164	A01177:42:HHKNYDSX3:2:1424:19705:32080	60	+
chr19	31018148	31018149	A01177:42:HHKNYDSX3:1:1139:25726:1767	60	-
chr19	31739593	31739594	A01177:42:HHKNYDSX3:1:1154:13584:18004/1	60	+
chr19	32367564	32367565	A01177:42:HHKNYDSX3:1:1143:29704:23657/1	60	-
chr19	32731629	32731630	A01177:42:HHKNYDSX3:1:1450:2365:35493/1	60	+
chr19	32912908	32912909	A01177:42:HHKNYDSX3:1:2130:14760:29058/1	60	+
chr19	32983432	32983433	A01177:42:HHKNYDSX3:2:1253:21721:21574/1	60	+
chr19	33056970	33056971	A01177:42:HHKNYDSX3:1:1138:32045:20322	60	+
chr19	33113858	33113859	A01177:42:HHKNYDSX3:2:2272:9254:35493/1	60	-
chr19	33847579	33847580	A01177:42:HHKNYDSX3:2:2164:8223:3145	60	-
chr19	34415349	34415350	A01177:42:HHKNYDSX3:1:1102:9860:15060/1	60	+
chr19	34491851	34491852	A01177:42:HHKNYDSX3:1:2525:21106:33755	60	-
chr19	35893222	35893223	A01177:42:HHKNYDSX3:1:1114:20735:4805/1	60	+
chr19	36847279	36847280	A01177:42:HHKNYDSX3:1:1106:27516:14481/1	60	-
chr19	37451161	37451162	A01177:42:HHKNYDSX3:2:1176:20130:24831/1	60	-
chr19	38025315	38025316	A01177:42:HHKNYDSX3:1:1140:10963:15280	60	+
chr19	38882557	38882558	A01177:42:HHKNYDSX3:2:2620:27859:24909	60	+
chr19	39670439	39670440	A01177:42:HHKNYDSX3:1:1523:12048:37012	60	+
chr19	39737382	39737383	A01177:42:HHKNYDSX3:1:1645:20835:26240/1	60	-
chr19	39834543	39834544	A01177:42:HHKNYDSX3:2:1673:9507:1673	60	-
chr19	40219622	40219623	A01177:42:HHKNYDSX3:1:1135:24957:5134/1	60	-
chr19	40438932	40438933	A01177:42:HHKNYDSX3:2:1666:9815:5274/1	60	-
chr19	40539312	40539313	A01177:42:HHKNYDSX3:2:2440:9254:20462	60	-
chr19	40793342	40793343	A01177:42:HHKNYDSX3:1:1119:26512:23516/1	60	-
chr19	41438911	41438912	A01177:42:HHKNYDSX3:1:2601:26377:24659/1	60	-
chr19	41438912	41438913	A01177:42:HHKNYDSX3:1:2651:26449:19648	60	-
chr19	42039394	42039395	A01177:42:HHKNYDSX3:1:1464:8892:3834/1	60	+
chr19	42744657	42744658	A01177:42:HHKNYDSX3:1:1142:21621:36276	60	+
chr19	43921757	43921758	A01177:42:HHKNYDSX3:1:1529:19976:13604/1	60	+
chr19	45869236	45869237	A01177:42:HHKNYDSX3:1:1203:15492:32550/1	60	+
chr19	45903610	45903611	A01177:42:HHKNYDSX3:1:2571:1118:33990/1	60	+
chr19	47034797	47034798	A01177:42:HHKNYDSX3:2:1559:31530:20212	60	+
chr19	47101171	47101172	A01177:42:HHKNYDSX3:1:1331:16486:34710/1	60	-
chr19	47102178	47102179	A01177:42:HHKNYDSX3:1:1212:23981:5353/1	60	-
chr19	47102180	47102181	A01177:42:HHKNYDSX3:1:1214:18222:15859/1	60	-
chr19	47132974	47132975	A01177:42:HHKNYDSX3:2:2207:5945:26882	60	+
chr19	47201919	47201920	A01177:42:HHKNYDSX3:1:1464:15519:16908/1	60	-
chr19	48160005	48160006	A01177:42:HHKNYDSX3:1:1120:19569:14779/1	60	+
chr19	49816182	49816183	A01177:42:HHKNYDSX3:1:2573:13765:16438/1	60	+
chr19	49924864	49924865	A01177:42:HHKNYDSX3:1:2327:24894:31234	60	-
chr19	50559355	50559356	A01177:42:HHKNYDSX3:2:2430:14931:11256/1	60	+
chr19	51575557	51575558	A01177:42:HHKNYDSX3:1:1437:7473:35008/1	60	-
chr19	52133636	52133637	A01177:42:HHKNYDSX3:1:1637:15393:35352/1	60	-
chr19	52303895	52303896	A01177:42:HHKNYDSX3:1:1108:31593:9204/1	60	-
chr19	53021873	53021874	A01177:42:HHKNYDSX3:2:1271:28131:2425	60	-
chr19	53183722	53183723	A01177:42:HHKNYDSX3:1:1123:31195:20854	60	+
chr19	53651517	53651518	A01177:42:HHKNYDSX3:2:1232:17915:1673	60	+
chr19	53708906	53708907	A01177:42:HHKNYDSX3:1:1105:14940:12774/1	60	+
chr19	55703575	55703576	A01177:42:HHKNYDSX3:1:1138:15763:33959/1	60	+
chr19	55731645	55731646	A01177:42:HHKNYDSX3:1:1465:14290:10864	60	+
chr19	57298152	57298153	A01177:42:HHKNYDSX3:2:2521:5665:26459	60	+
chr19	57513039	57513040	A01177:42:HHKNYDSX3:1:1463:8495:29230	60	+
chr19	58321057	58321058	A01177:42:HHKNYDSX3:1:2251:31051:6292/1	60	-
chr2	1778525	1778526	A01177:42:HHKNYDSX3:1:1427:1470:18067/1	60	+
chr2	5336328	5336329	A01177:42:HHKNYDSX3:1:1304:29921:13166/1	60	-
chr2	8731642	8731643	A01177:42:HHKNYDSX3:1:2104:21712:20275/1	60	-
chr2	8766454	8766455	A01177:42:HHKNYDSX3:1:1114:13376:25097/1	60	-
chr2	8825608	8825609	A01177:42:HHKNYDSX3:1:1123:4472:27962/1	60	+
chr2	9308670	9308671	A01177:42:HHKNYDSX3:1:1136:32063:19225/1	60	-
chr2	9852219	9852220	A01177:42:HHKNYDSX3:2:1353:29686:19867/1	60	+
chr2	9871826	9871827	A01177:42:HHKNYDSX3:1:1353:23023:15123/1	60	+
chr2	10643637	10643638	A01177:42:HHKNYDSX3:1:1553:26657:4257/1	60	-
chr2	10666146	10666147	A01177:42:HHKNYDSX3:1:2160:4173:17112/1	60	-
chr2	10675893	10675894	A01177:42:HHKNYDSX3:1:2174:8106:6355/1	60	+
chr2	11802618	11802619	A01177:42:HHKNYDSX3:1:1125:32976:9627/1	60	+
chr2	11802620	11802621	A01177:42:HHKNYDSX3:2:1660:26937:20055	60	+
chr2	13050214	13050215	A01177:42:HHKNYDSX3:1:1174:27245:5995/1	60	+
chr2	14986981	14986982	A01177:42:HHKNYDSX3:1:2404:29116:14904/1	60	-
chr2	15266799	15266800	A01177:42:HHKNYDSX3:1:2168:18647:20823/1	60	+
chr2	15361476	15361477	A01177:42:HHKNYDSX3:1:1229:25446:23453/1	60	+
chr2	16738320	16738321	A01177:42:HHKNYDSX3:2:1154:20916:23343/1	60	+
chr2	17220135	17220136	A01177:42:HHKNYDSX3:2:1411:25138:9737/1	60	+
chr2	20301036	20301037	A01177:42:HHKNYDSX3:1:1111:10104:9627/1	60	+
chr2	20730795	20730796	A01177:42:HHKNYDSX3:1:1104:25156:7827/1	60	-
chr2	20771579	20771580	A01177:42:HHKNYDSX3:1:1133:28501:16752/1	60	+
chr2	22056581	22056582	A01177:42:HHKNYDSX3:1:1172:20175:19554/1	60	-
chr2	23801955	23801956	A01177:42:HHKNYDSX3:1:2327:32597:26882	60	+
chr2	23871400	23871401	A01177:42:HHKNYDSX3:1:1118:19434:29011/1	60	+
chr2	24241072	24241073	A01177:42:HHKNYDSX3:1:1117:10547:33599/1	60	+
chr2	24591622	24591623	A01177:42:HHKNYDSX3:1:1161:25084:34475/1	60	+
chr2	24748478	24748479	A01177:42:HHKNYDSX3:1:1101:32271:24314/1	60	-
chr2	25749525	25749526	A01177:42:HHKNYDSX3:1:1461:4860:15013/1	60	+
chr2	26000235	26000236	A01177:42:HHKNYDSX3:2:2635:26657:19194/1	60	-
chr2	26149873	26149874	A01177:42:HHKNYDSX3:2:1265:31458:8124	60	+
chr2	26207964	26207965	A01177:42:HHKNYDSX3:1:1126:23574:27132/1	60	-
chr2	26228919	26228920	A01177:42:HHKNYDSX3:1:1131:4598:31594/1	60	+
chr2	28155493	28155494	A01177:42:HHKNYDSX3:1:1161:23999:13025	60	+
chr2	28934505	28934506	A01177:42:HHKNYDSX3:1:1222:28772:23797/1	60	+
chr2	30573444	30573445	A01177:42:HHKNYDSX3:1:1253:8531:32268	60	-
chr2	32036009	32036010	A01177:42:HHKNYDSX3:2:1567:1967:6089	60	-
chr2	32430769	32430770	A01177:42:HHKNYDSX3:1:1610:13593:17268	60	-
chr2	32447280	32447281	A01177:42:HHKNYDSX3:1:1428:15537:35352/1	60	-
chr2	32916229	32916230	A01177:42:HHKNYDSX3:1:2203:30499:16485	60	+
chr2	34369884	34369885	A01177:42:HHKNYDSX3:1:1473:16450:10473/1	60	+
chr2	34490771	34490772	A01177:42:HHKNYDSX3:1:1156:28122:16219/1	60	-
chr2	37171567	37171568	A01177:42:HHKNYDSX3:1:1505:23303:24126/1	60	+
chr2	37769572	37769573	A01177:42:HHKNYDSX3:1:1105:17282:21778	60	-
chr2	38823498	38823499	A01177:42:HHKNYDSX3:2:1469:19226:8672/1	60	-
chr2	39010835	39010836	A01177:42:HHKNYDSX3:1:2534:19877:34820/1	60	+
chr2	40728329	40728330	A01177:42:HHKNYDSX3:1:1265:29794:8876	60	-
chr2	41603068	41603069	A01177:42:HHKNYDSX3:1:1128:26973:30639/1	60	+
chr2	42328993	42328994	A01177:42:HHKNYDSX3:1:1107:14931:35587/1	60	+
chr2	44046546	44046547	A01177:42:HHKNYDSX3:2:2316:5791:25739/1	60	-
chr2	44181699	44181700	A01177:42:HHKNYDSX3:1:1270:17969:30295/1	60	+
chr2	44530994	44530995	A01177:42:HHKNYDSX3:2:1154:15908:23062/1	60	+
chr2	48330528	48330529	A01177:42:HHKNYDSX3:1:1315:26693:21230/1	60	+
chr2	48373164	48373165	A01177:42:HHKNYDSX3:1:1324:14886:12461	60	+
chr2	48506787	48506788	A01177:42:HHKNYDSX3:1:1256:22200:5368/1	60	-
chr2	48507485	48507486	A01177:42:HHKNYDSX3:1:1325:27697:17080	60	+
chr2	53823087	53823088	A01177:42:HHKNYDSX3:1:1437:22001:10911/1	60	+
chr2	54034868	54034869	A01177:42:HHKNYDSX3:2:2148:15600:28604/1	60	-
chr2	54498821	54498822	A01177:42:HHKNYDSX3:1:2204:18566:30765	60	+
chr2	54756125	54756126	A01177:42:HHKNYDSX3:1:1151:12400:2268/1	60	+
chr2	54987314	54987315	A01177:42:HHKNYDSX3:1:1116:29722:12101/1	60	+
chr2	55337820	55337821	A01177:42:HHKNYDSX3:1:1175:32805:12931	60	-
chr2	55426571	55426572	A01177:42:HHKNYDSX3:2:1440:20681:13009	60	-
chr2	55582524	55582525	A01177:42:HHKNYDSX3:1:1105:20790:35430/1	60	-
chr2	58167051	58167052	A01177:42:HHKNYDSX3:1:2351:30490:15562/1	60	+
chr2	58201542	58201543	A01177:42:HHKNYDSX3:2:2419:9787:3004	60	+
chr2	58533401	58533402	A01177:42:HHKNYDSX3:1:1144:8115:15608	60	-
chr2	60388115	60388116	A01177:42:HHKNYDSX3:1:2256:30020:29434	60	+
chr2	60657979	60657980	A01177:42:HHKNYDSX3:1:1252:4580:33536/1	60	-
chr2	60777000	60777001	A01177:42:HHKNYDSX3:1:1107:29342:34992/1	60	+
chr2	60894236	60894237	A01177:42:HHKNYDSX3:2:1274:24786:4304/1	60	-
chr2	61318616	61318617	A01177:42:HHKNYDSX3:1:2611:27136:12947	60	+
chr2	61879837	61879838	A01177:42:HHKNYDSX3:2:1625:32678:15374	60	-
chr2	62994808	62994809	A01177:42:HHKNYDSX3:1:1136:21368:22060/1	60	-
chr2	63291020	63291021	A01177:42:HHKNYDSX3:1:1131:11993:5290/1	60	+
chr2	63378745	63378746	A01177:42:HHKNYDSX3:1:2332:3812:13260	60	-
chr2	63385488	63385489	A01177:42:HHKNYDSX3:2:2176:20464:23218/1	60	-
chr2	63511590	63511591	A01177:42:HHKNYDSX3:2:2511:21178:18004	60	-
chr2	63601425	63601426	A01177:42:HHKNYDSX3:1:1358:5159:28839	60	-
chr2	65240649	65240650	A01177:42:HHKNYDSX3:1:1363:11586:24189/1	60	-
chr2	65929736	65929737	A01177:42:HHKNYDSX3:1:1178:18728:27289/1	60	+
chr2	68727505	68727506	A01177:42:HHKNYDSX3:1:2376:12066:32409/1	60	+
chr2	69349374	69349375	A01177:42:HHKNYDSX3:1:2465:7916:6464	60	-
chr2	69872777	69872778	A01177:42:HHKNYDSX3:1:1168:29080:26522	60	-
chr2	71337918	71337919	A01177:42:HHKNYDSX3:1:1224:8278:30170	60	-
chr2	71527182	71527183	A01177:42:HHKNYDSX3:1:2451:32732:5509/1	60	+
chr2	71527183	71527184	A01177:42:HHKNYDSX3:1:1509:8052:16595/1	60	+
chr2	73615863	73615864	A01177:42:HHKNYDSX3:1:1241:7581:26177/1	60	-
chr2	74050899	74050900	A01177:42:HHKNYDSX3:1:1313:17797:17315	60	-
chr2	74946631	74946632	A01177:42:HHKNYDSX3:2:2548:6795:27164/1	60	+
chr2	75105425	75105426	A01177:42:HHKNYDSX3:2:2262:5113:21746/1	60	-
chr2	75111675	75111676	A01177:42:HHKNYDSX3:1:1123:7988:5869/1	60	-
chr2	75702429	75702430	A01177:42:HHKNYDSX3:1:1517:15845:31908/1	60	+
chr2	76800792	76800793	A01177:42:HHKNYDSX3:2:1266:9453:1830/1	60	+
chr2	77898938	77898939	A01177:42:HHKNYDSX3:1:1557:23466:25723/1	60	-
chr2	79630416	79630417	A01177:42:HHKNYDSX3:1:1604:16378:35618/1	60	+
chr2	82174439	82174440	A01177:42:HHKNYDSX3:1:1123:15483:2409/1	60	+
chr2	82346747	82346748	A01177:42:HHKNYDSX3:1:2669:24496:3928/1	60	-
chr2	82491315	82491316	A01177:42:HHKNYDSX3:1:2372:14389:19460/1	60	+
chr2	82717835	82717836	A01177:42:HHKNYDSX3:1:1129:3287:27038/1	60	+
chr2	82845461	82845462	A01177:42:HHKNYDSX3:1:1175:12662:6825/1	60	+
chr2	85379393	85379394	A01177:42:HHKNYDSX3:1:1143:30481:18959/1	60	+
chr2	85843054	85843055	A01177:42:HHKNYDSX3:1:2241:15085:35039/1	60	-
chr2	85879958	85879959	A01177:42:HHKNYDSX3:1:1429:3188:34350/1	60	+
chr2	85883439	85883440	A01177:42:HHKNYDSX3:1:2341:25409:25426/1	60	+
chr2	86369666	86369667	A01177:42:HHKNYDSX3:1:1270:11532:34053/1	60	-
chr2	86770000	86770001	A01177:42:HHKNYDSX3:1:1102:32524:7185/1	60	+
chr2	88005586	88005587	A01177:42:HHKNYDSX3:1:2160:8766:7153	60	-
chr2	96737574	96737575	A01177:42:HHKNYDSX3:1:2254:9643:4758/1	60	+
chr2	96901893	96901894	A01177:42:HHKNYDSX3:1:2557:23854:12179/1	60	-
chr2	97510945	97510946	A01177:42:HHKNYDSX3:1:2223:10140:27477/1	60	-
chr2	97849373	97849374	A01177:42:HHKNYDSX3:1:1146:21169:5995/1	60	-
chr2	97892591	97892592	A01177:42:HHKNYDSX3:1:1568:18656:27164	60	+
chr2	98833218	98833219	A01177:42:HHKNYDSX3:1:1116:25500:13683/1	60	-
chr2	99440826	99440827	A01177:42:HHKNYDSX3:2:1345:7220:34601	60	-
chr2	99763829	99763830	A01177:42:HHKNYDSX3:1:1252:23610:10880	60	-
chr2	100934296	100934297	A01177:42:HHKNYDSX3:2:2115:32768:8860/1	60	+
chr2	101058240	101058241	A01177:42:HHKNYDSX3:1:1451:27154:16673/1	60	-
chr2	101200036	101200037	A01177:42:HHKNYDSX3:1:2142:5376:5760	60	+
chr2	101395525	101395526	A01177:42:HHKNYDSX3:1:1161:21838:18991/1	60	-
chr2	103485517	103485518	A01177:42:HHKNYDSX3:1:1458:29306:22905/1	60	-
chr2	104205567	104205568	A01177:42:HHKNYDSX3:2:1216:6162:25379	60	+
chr2	104991388	104991389	A01177:42:HHKNYDSX3:1:1104:16459:28119/1	60	-
chr2	105695206	105695207	A01177:42:HHKNYDSX3:1:1437:28682:23453	60	+
chr2	106166565	106166566	A01177:42:HHKNYDSX3:1:1543:21712:34741	60	-
chr2	106166566	106166567	A01177:42:HHKNYDSX3:1:2113:3857:32878	60	-
chr2	108622713	108622714	A01177:42:HHKNYDSX3:1:1369:27642:9815/1	60	-
chr2	108756871	108756872	A01177:42:HHKNYDSX3:1:1435:8820:13228/1	60	+
chr2	108797009	108797010	A01177:42:HHKNYDSX3:1:1117:11044:12258/1	60	+
chr2	109014944	109014945	A01177:42:HHKNYDSX3:1:2674:23393:10441/1	60	-
chr2	109038570	109038571	A01177:42:HHKNYDSX3:2:1248:3703:19210	60	-
chr2	109118671	109118672	A01177:42:HHKNYDSX3:1:2255:20383:23985	60	+
chr2	112709545	112709546	A01177:42:HHKNYDSX3:2:2242:13919:22341	60	-
chr2	113610091	113610092	A01177:42:HHKNYDSX3:1:2652:26521:12915	60	-
chr2	113721554	113721555	A01177:42:HHKNYDSX3:1:1127:17011:1078/1	60	+
chr2	116622431	116622432	A01177:42:HHKNYDSX3:1:1158:16957:13855/1	60	-
chr2	118004593	118004594	A01177:42:HHKNYDSX3:1:1469:20971:31579/1	60	-
chr2	119945502	119945503	A01177:42:HHKNYDSX3:1:1139:6515:22200/1	60	-
chr2	120183830	120183831	A01177:42:HHKNYDSX3:1:2674:29794:7373	60	+
chr2	120211179	120211180	A01177:42:HHKNYDSX3:2:2310:31910:7467/1	60	+
chr2	120813650	120813651	A01177:42:HHKNYDSX3:1:1210:14534:2362/1	60	+
chr2	121206820	121206821	A01177:42:HHKNYDSX3:1:2650:21956:3098/1	60	-
chr2	121421142	121421143	A01177:42:HHKNYDSX3:1:2326:11659:34741/1	60	-
chr2	121424041	121424042	A01177:42:HHKNYDSX3:1:1631:2691:31892	60	-
chr2	121462045	121462046	A01177:42:HHKNYDSX3:1:1114:24207:11005/1	60	+
chr2	121481452	121481453	A01177:42:HHKNYDSX3:2:2149:25464:8516	60	-
chr2	122005329	122005330	A01177:42:HHKNYDSX3:1:1135:13684:34303/1	60	+
chr2	124599047	124599048	A01177:42:HHKNYDSX3:1:1109:28845:12336/1	60	-
chr2	124932697	124932698	A01177:42:HHKNYDSX3:1:1411:5312:21183/1	60	+
chr2	127330477	127330478	A01177:42:HHKNYDSX3:1:1215:21504:32095/1	60	-
chr2	127508874	127508875	A01177:42:HHKNYDSX3:1:2439:9326:30608/1	60	+
chr2	128015167	128015168	A01177:42:HHKNYDSX3:1:1554:17002:29559/1	60	+
chr2	128124958	128124959	A01177:42:HHKNYDSX3:1:1130:7961:4726	60	-
chr2	133266824	133266825	A01177:42:HHKNYDSX3:2:1163:15230:28839/1	60	+
chr2	133308255	133308256	A01177:42:HHKNYDSX3:1:1662:17906:29559	60	-
chr2	133684076	133684077	A01177:42:HHKNYDSX3:1:2451:32190:1282/1	60	+
chr2	134365383	134365384	A01177:42:HHKNYDSX3:1:1119:5041:22717/1	60	+
chr2	134917768	134917769	A01177:42:HHKNYDSX3:1:1121:17490:20603/1	60	+
chr2	135504551	135504552	A01177:42:HHKNYDSX3:1:1124:6479:7420	60	-
chr2	135570006	135570007	A01177:42:HHKNYDSX3:1:1252:7274:36511/1	60	-
chr2	135606590	135606591	A01177:42:HHKNYDSX3:1:2444:5963:27258/1	60	+
chr2	135805461	135805462	A01177:42:HHKNYDSX3:1:2270:12680:3004	60	-
chr2	135967662	135967663	A01177:42:HHKNYDSX3:1:1271:7554:12038/1	60	-
chr2	136373512	136373513	A01177:42:HHKNYDSX3:1:1354:1994:36605	60	-
chr2	139545801	139545802	A01177:42:HHKNYDSX3:2:2344:32154:22075/1	60	-
chr2	140224189	140224190	A01177:42:HHKNYDSX3:1:1239:22055:10003/1	60	-
chr2	140224190	140224191	A01177:42:HHKNYDSX3:2:2202:19343:32017/1	60	-
chr2	141765046	141765047	A01177:42:HHKNYDSX3:1:2517:25925:7091/1	60	-
chr2	141836095	141836096	A01177:42:HHKNYDSX3:1:1101:4336:3302/1	60	-
chr2	142886979	142886980	A01177:42:HHKNYDSX3:1:1223:15338:2973	60	+
chr2	143139154	143139155	A01177:42:HHKNYDSX3:1:1521:10881:17644/1	60	-
chr2	143434580	143434581	A01177:42:HHKNYDSX3:2:1141:8296:33520	60	-
chr2	143464048	143464049	A01177:42:HHKNYDSX3:1:1306:28022:15796/1	60	+
chr2	143954431	143954432	A01177:42:HHKNYDSX3:2:2605:18728:30859/1	60	-
chr2	143954432	143954433	A01177:42:HHKNYDSX3:1:2164:5014:10081/1	60	-
chr2	144440989	144440990	A01177:42:HHKNYDSX3:1:2167:9344:11506	60	+
chr2	144835528	144835529	A01177:42:HHKNYDSX3:1:1436:25301:30154/1	60	+
chr2	148206518	148206519	A01177:42:HHKNYDSX3:1:2564:27471:19288/1	60	+
chr2	148733411	148733412	A01177:42:HHKNYDSX3:1:2171:13223:15374	60	-
chr2	148740660	148740661	A01177:42:HHKNYDSX3:1:1104:26169:4100/1	60	+
chr2	149444100	149444101	A01177:42:HHKNYDSX3:1:2173:31503:32315	60	-
chr2	149883635	149883636	A01177:42:HHKNYDSX3:1:1601:11469:15186/1	60	+
chr2	151814995	151814996	A01177:42:HHKNYDSX3:1:1361:13838:35853/1	60	+
chr2	151861292	151861293	A01177:42:HHKNYDSX3:1:1228:24044:23187/1	60	-
chr2	152714332	152714333	A01177:42:HHKNYDSX3:2:2558:21151:18396	60	-
chr2	153523401	153523402	A01177:42:HHKNYDSX3:2:1251:17689:30530/1	60	+
chr2	153597586	153597587	A01177:42:HHKNYDSX3:1:1403:27507:22921/1	60	-
chr2	153700214	153700215	A01177:42:HHKNYDSX3:2:1143:3405:11898/1	60	+
chr2	154059116	154059117	A01177:42:HHKNYDSX3:2:1569:2971:4382/1	60	+
chr2	155030239	155030240	A01177:42:HHKNYDSX3:1:1222:32551:25426/1	60	+
chr2	156122923	156122924	A01177:42:HHKNYDSX3:2:2212:16468:23938	60	+
chr2	159411453	159411454	A01177:42:HHKNYDSX3:2:2506:9588:23829	60	+
chr2	160633525	160633526	A01177:42:HHKNYDSX3:1:2220:23303:1078/1	60	+
chr2	161702022	161702023	A01177:42:HHKNYDSX3:1:1165:24894:20087/1	60	-
chr2	164755640	164755641	A01177:42:HHKNYDSX3:1:2358:30327:4382/1	60	-
chr2	164956268	164956269	A01177:42:HHKNYDSX3:1:1305:25599:29418/1	60	-
chr2	165351487	165351488	A01177:42:HHKNYDSX3:1:1312:25527:13448/1	60	-
chr2	165656843	165656844	A01177:42:HHKNYDSX3:1:1122:21386:32925/1	60	+
chr2	169489251	169489252	A01177:42:HHKNYDSX3:1:2173:26151:16344	60	-
chr2	169607241	169607242	A01177:42:HHKNYDSX3:1:1248:32407:9893/1	60	+
chr2	169607642	169607643	A01177:42:HHKNYDSX3:2:1537:25138:35102/1	60	+
chr2	169898823	169898824	A01177:42:HHKNYDSX3:1:1122:12075:29512/1	60	-
chr2	169968002	169968003	A01177:42:HHKNYDSX3:1:1513:9227:2159/1	60	+
chr2	170186090	170186091	A01177:42:HHKNYDSX3:1:1135:25527:36245/1	60	-
chr2	171037879	171037880	A01177:42:HHKNYDSX3:1:1127:13042:26866/1	60	+
chr2	171048111	171048112	A01177:42:HHKNYDSX3:2:2438:31421:8030/1	60	+
chr2	171060136	171060137	A01177:42:HHKNYDSX3:1:1250:8829:20854/1	60	+
chr2	171131625	171131626	A01177:42:HHKNYDSX3:1:1102:23330:16376/1	60	+
chr2	171344027	171344028	A01177:42:HHKNYDSX3:1:1207:1832:7701/1	60	+
chr2	171344029	171344030	A01177:42:HHKNYDSX3:2:2559:32777:22686	60	+
chr2	171853602	171853603	A01177:42:HHKNYDSX3:1:1615:28131:33051	60	+
chr2	171968712	171968713	A01177:42:HHKNYDSX3:1:1464:17065:1110/1	60	-
chr2	175121274	175121275	A01177:42:HHKNYDSX3:1:1249:21206:21652/1	60	-
chr2	175143684	175143685	A01177:42:HHKNYDSX3:1:1362:17065:26224/1	60	-
chr2	175923754	175923755	A01177:42:HHKNYDSX3:1:1475:32190:18505/1	60	-
chr2	175983059	175983060	A01177:42:HHKNYDSX3:1:2121:13657:27273/1	60	+
chr2	176250074	176250075	A01177:42:HHKNYDSX3:1:1215:28320:21605/1	60	-
chr2	177441699	177441700	A01177:42:HHKNYDSX3:1:1106:18882:2409	60	+
chr2	179118911	179118912	A01177:42:HHKNYDSX3:1:1114:21721:19789/1	60	-
chr2	180891850	180891851	A01177:42:HHKNYDSX3:1:2333:10456:11804/1	60	+
chr2	181096216	181096217	A01177:42:HHKNYDSX3:1:1154:31620:35931/1	60	-
chr2	181128638	181128639	A01177:42:HHKNYDSX3:1:1235:11713:22060	60	-
chr2	181134024	181134025	A01177:42:HHKNYDSX3:1:1111:5168:8030/1	60	-
chr2	181355213	181355214	A01177:42:HHKNYDSX3:1:1221:16957:28510/1	60	+
chr2	181445281	181445282	A01177:42:HHKNYDSX3:1:1159:14290:27586/1	60	+
chr2	181481714	181481715	A01177:42:HHKNYDSX3:1:1201:2718:22795/1	60	+
chr2	181844459	181844460	A01177:42:HHKNYDSX3:1:2514:19786:21605/1	60	-
chr2	181855282	181855283	A01177:42:HHKNYDSX3:1:1227:26142:35055/1	60	+
chr2	182836839	182836840	A01177:42:HHKNYDSX3:1:1621:23574:11475/1	60	-
chr2	183862489	183862490	A01177:42:HHKNYDSX3:1:1240:21856:17112/1	60	-
chr2	184059156	184059157	A01177:42:HHKNYDSX3:1:2136:27064:35336/1	60	+
chr2	186250250	186250251	A01177:42:HHKNYDSX3:1:2465:27489:2096/1	60	+
chr2	186677891	186677892	A01177:42:HHKNYDSX3:1:1274:11641:32518/1	60	+
chr2	187484737	187484738	A01177:42:HHKNYDSX3:2:1476:16640:35728	60	-
chr2	187484738	187484739	A01177:42:HHKNYDSX3:2:1253:12129:33458	60	-
chr2	189813073	189813074	A01177:42:HHKNYDSX3:1:1373:12346:5525/1	60	-
chr2	190124973	190124974	A01177:42:HHKNYDSX3:1:1106:5909:4993/1	60	+
chr2	190682848	190682849	A01177:42:HHKNYDSX3:1:1139:4996:3662/1	60	-
chr2	191851492	191851493	A01177:42:HHKNYDSX3:2:1123:4056:15906/1	60	+
chr2	191868490	191868491	A01177:42:HHKNYDSX3:2:2304:31738:32847/1	60	-
chr2	192347578	192347579	A01177:42:HHKNYDSX3:2:2207:10673:11772/1	60	+
chr2	193345754	193345755	A01177:42:HHKNYDSX3:1:1355:26341:27978/1	60	-
chr2	194907036	194907037	A01177:42:HHKNYDSX3:1:2103:14000:10394	60	+
chr2	195544218	195544219	A01177:42:HHKNYDSX3:1:1373:20690:1971	60	-
chr2	195561082	195561083	A01177:42:HHKNYDSX3:1:1170:6813:34115/1	60	+
chr2	196783066	196783067	A01177:42:HHKNYDSX3:1:1462:3965:18630/1	60	+
chr2	197494532	197494533	A01177:42:HHKNYDSX3:1:1240:10131:13056/1	60	-
chr2	198727022	198727023	A01177:42:HHKNYDSX3:2:2604:25834:14982/1	60	+
chr2	199379550	199379551	A01177:42:HHKNYDSX3:1:1125:10764:23954/1	60	+
chr2	199435535	199435536	A01177:42:HHKNYDSX3:1:1113:21956:15718/1	60	+
chr2	201132894	201132895	A01177:42:HHKNYDSX3:2:2253:31042:20807/1	60	+
chr2	201143294	201143295	A01177:42:HHKNYDSX3:2:1649:15700:25551/1	60	+
chr2	201626416	201626417	A01177:42:HHKNYDSX3:1:1218:16043:13745/1	60	+
chr2	202209667	202209668	A01177:42:HHKNYDSX3:1:2614:8015:24612	60	-
chr2	202689821	202689822	A01177:42:HHKNYDSX3:1:1411:14805:26287	60	+
chr2	202731014	202731015	A01177:42:HHKNYDSX3:2:1225:10068:21339	60	+
chr2	203136086	203136087	A01177:42:HHKNYDSX3:1:1121:17580:10614/1	60	-
chr2	203336446	203336447	A01177:42:HHKNYDSX3:2:1374:23891:13495/1	60	-
chr2	203368806	203368807	A01177:42:HHKNYDSX3:1:1520:5502:12994/1	60	+
chr2	203404598	203404599	A01177:42:HHKNYDSX3:1:1329:19660:12806/1	60	-
chr2	203639946	203639947	A01177:42:HHKNYDSX3:1:2422:8332:25160/1	60	-
chr2	206018495	206018496	A01177:42:HHKNYDSX3:1:2336:31331:9533/1	60	+
chr2	206407804	206407805	A01177:42:HHKNYDSX3:2:2116:16378:35336/1	60	-
chr2	207568147	207568148	A01177:42:HHKNYDSX3:1:1211:14461:35055/1	60	-
chr2	210351702	210351703	A01177:42:HHKNYDSX3:2:1454:16360:16141	60	-
chr2	210455664	210455665	A01177:42:HHKNYDSX3:1:1128:17463:11694/1	60	-
chr2	210469913	210469914	A01177:42:HHKNYDSX3:1:2612:14895:32925	60	-
chr2	210572931	210572932	A01177:42:HHKNYDSX3:2:1323:4490:24674	60	-
chr2	211684675	211684676	A01177:42:HHKNYDSX3:2:1308:22345:11882/1	60	+
chr2	211684676	211684677	A01177:42:HHKNYDSX3:1:1169:27272:27179/1	60	+
chr2	211962054	211962055	A01177:42:HHKNYDSX3:1:1266:5412:33285/1	60	-
chr2	213013112	213013113	A01177:42:HHKNYDSX3:1:1165:29505:33113/1	60	-
chr2	213107612	213107613	A01177:42:HHKNYDSX3:2:1150:19587:32409/1	60	+
chr2	213748982	213748983	A01177:42:HHKNYDSX3:1:1105:3857:7858/1	60	-
chr2	214369049	214369050	A01177:42:HHKNYDSX3:1:1130:1561:30436/1	60	-
chr2	214760909	214760910	A01177:42:HHKNYDSX3:1:1304:17915:2080/1	60	-
chr2	215108578	215108579	A01177:42:HHKNYDSX3:1:2159:32425:27179/1	60	+
chr2	216189155	216189156	A01177:42:HHKNYDSX3:2:1136:3287:28792	60	+
chr2	216432511	216432512	A01177:42:HHKNYDSX3:1:1110:16215:13542/1	60	+
chr2	217221724	217221725	A01177:42:HHKNYDSX3:1:1370:8621:11099/1	60	+
chr2	217299190	217299191	A01177:42:HHKNYDSX3:1:2250:5330:25567	60	-
chr2	218476341	218476342	A01177:42:HHKNYDSX3:1:1104:28673:12915/1	60	+
chr2	219078146	219078147	A01177:42:HHKNYDSX3:1:1149:18132:30733/1	60	-
chr2	222594319	222594320	A01177:42:HHKNYDSX3:2:1524:6723:5274/1	60	+
chr2	224839285	224839286	A01177:42:HHKNYDSX3:1:1114:6741:14888/1	60	+
chr2	224864309	224864310	A01177:42:HHKNYDSX3:2:2627:13575:8281/1	60	+
chr2	226411380	226411381	A01177:42:HHKNYDSX3:2:2315:17662:18114/1	60	-
chr2	227550229	227550230	A01177:42:HHKNYDSX3:1:1112:4490:35258/1	60	+
chr2	228229341	228229342	A01177:42:HHKNYDSX3:2:1270:5068:18067	60	-
chr2	229861902	229861903	A01177:42:HHKNYDSX3:1:1135:16821:19476	60	+
chr2	229865234	229865235	A01177:42:HHKNYDSX3:1:1154:3992:34491	60	+
chr2	231135915	231135916	A01177:42:HHKNYDSX3:1:1160:18891:11162/1	60	+
chr2	231144075	231144076	A01177:42:HHKNYDSX3:1:2236:25563:33051	60	-
chr2	232013644	232013645	A01177:42:HHKNYDSX3:1:1131:17327:30655/1	60	-
chr2	232094520	232094521	A01177:42:HHKNYDSX3:1:1513:5421:16767	60	-
chr2	232821815	232821816	A01177:42:HHKNYDSX3:1:2477:7600:29496/1	60	+
chr2	233238789	233238790	A01177:42:HHKNYDSX3:1:1322:25798:15389	60	+
chr2	234371908	234371909	A01177:42:HHKNYDSX3:1:1104:15655:18051	60	+
chr2	234392278	234392279	A01177:42:HHKNYDSX3:1:1248:25870:22561/1	60	+
chr2	234417404	234417405	A01177:42:HHKNYDSX3:1:1468:17996:34413/1	60	-
chr2	234456740	234456741	A01177:42:HHKNYDSX3:1:1432:31250:30624/1	60	+
chr2	235239805	235239806	A01177:42:HHKNYDSX3:1:2671:15076:31485	60	-
chr2	237750144	237750145	A01177:42:HHKNYDSX3:1:2540:24677:14418/1	60	-
chr2	237971505	237971506	A01177:42:HHKNYDSX3:1:1108:3558:4648	60	+
chr2	237997066	237997067	A01177:42:HHKNYDSX3:1:1262:10601:19883	60	-
chr2	240536054	240536055	A01177:42:HHKNYDSX3:1:1414:30174:21652/1	60	-
chr20	92626	92627	A01177:42:HHKNYDSX3:2:1134:9218:20118/1	60	+
chr20	458653	458654	A01177:42:HHKNYDSX3:1:1212:29396:21277/1	60	-
chr20	511328	511329	A01177:42:HHKNYDSX3:1:1102:13810:4272/1	60	+
chr20	529865	529866	A01177:42:HHKNYDSX3:1:1149:29451:20776/1	60	+
chr20	1169108	1169109	A01177:42:HHKNYDSX3:1:1111:12292:6621/1	60	+
chr20	2410236	2410237	A01177:42:HHKNYDSX3:1:1513:14724:30248/1	60	-
chr20	2684430	2684431	A01177:42:HHKNYDSX3:2:2547:14036:12399/1	60	+
chr20	3215780	3215781	A01177:42:HHKNYDSX3:1:2305:13801:11929/1	60	-
chr20	3914801	3914802	A01177:42:HHKNYDSX3:2:2161:23294:10113	60	+
chr20	4893562	4893563	A01177:42:HHKNYDSX3:1:1410:18231:3693	60	+
chr20	5072814	5072815	A01177:42:HHKNYDSX3:1:2610:26738:26819	60	-
chr20	5571967	5571968	A01177:42:HHKNYDSX3:1:1102:27642:15201/1	60	-
chr20	6020304	6020305	A01177:42:HHKNYDSX3:1:1108:7274:17347/1	60	+
chr20	8174135	8174136	A01177:42:HHKNYDSX3:1:1115:5023:35712/1	60	+
chr20	8207951	8207952	A01177:42:HHKNYDSX3:1:1315:8919:29559/1	60	-
chr20	8603876	8603877	A01177:42:HHKNYDSX3:1:2223:12129:36683/1	60	+
chr20	9194538	9194539	A01177:42:HHKNYDSX3:2:2204:14733:18646/1	60	+
chr20	10417147	10417148	A01177:42:HHKNYDSX3:1:1102:21585:35086/1	60	+
chr20	10474039	10474040	A01177:42:HHKNYDSX3:1:1348:18430:28056/1	60	-
chr20	10495383	10495384	A01177:42:HHKNYDSX3:2:1367:20654:27712/1	60	-
chr20	10495384	10495385	A01177:42:HHKNYDSX3:1:1361:4444:30671/1	60	-
chr20	10557475	10557476	A01177:42:HHKNYDSX3:2:2173:19587:20854/1	60	+
chr20	11402280	11402281	A01177:42:HHKNYDSX3:1:2222:24722:33129/1	60	-
chr20	11402282	11402283	A01177:42:HHKNYDSX3:1:1120:31042:20682/1	60	-
chr20	13456832	13456833	A01177:42:HHKNYDSX3:1:1413:32705:13980/1	60	-
chr20	13495915	13495916	A01177:42:HHKNYDSX3:1:2450:6976:10441/1	60	-
chr20	13533823	13533824	A01177:42:HHKNYDSX3:2:1330:29966:18693	60	-
chr20	13615142	13615143	A01177:42:HHKNYDSX3:1:1510:21576:8609/1	60	+
chr20	13734360	13734361	A01177:42:HHKNYDSX3:2:1453:5493:17268	60	+
chr20	13761957	13761958	A01177:42:HHKNYDSX3:1:1546:20844:27790/1	60	-
chr20	13805020	13805021	A01177:42:HHKNYDSX3:1:1125:14823:18897/1	60	+
chr20	13837489	13837490	A01177:42:HHKNYDSX3:2:1124:3631:31454	60	-
chr20	14207452	14207453	A01177:42:HHKNYDSX3:2:1115:30798:24893/1	60	+
chr20	14420754	14420755	A01177:42:HHKNYDSX3:1:1134:22562:11694/1	60	+
chr20	14420756	14420757	A01177:42:HHKNYDSX3:1:1461:28194:18975	60	+
chr20	14599569	14599570	A01177:42:HHKNYDSX3:2:1456:26829:3020/1	60	-
chr20	16851322	16851323	A01177:42:HHKNYDSX3:1:1167:2573:31563/1	60	+
chr20	17662651	17662652	A01177:42:HHKNYDSX3:1:1126:10926:25676/1	60	+
chr20	17973936	17973937	A01177:42:HHKNYDSX3:1:1106:4128:4758/1	60	-
chr20	18186541	18186542	A01177:42:HHKNYDSX3:1:1378:17192:17331/1	60	-
chr20	18186994	18186995	A01177:42:HHKNYDSX3:1:1422:5285:26647	60	+
chr20	18678429	18678430	A01177:42:HHKNYDSX3:1:1222:5520:15781/1	60	-
chr20	20091934	20091935	A01177:42:HHKNYDSX3:1:1234:13404:11866/1	60	+
chr20	20482187	20482188	A01177:42:HHKNYDSX3:1:1320:8486:19382/1	60	+
chr20	20575735	20575736	A01177:42:HHKNYDSX3:1:1146:13955:17331/1	60	+
chr20	20575736	20575737	A01177:42:HHKNYDSX3:1:2367:26196:19554/1	60	+
chr20	21136265	21136266	A01177:42:HHKNYDSX3:1:1320:7789:8437/1	60	-
chr20	21169559	21169560	A01177:42:HHKNYDSX3:2:2261:18394:35728/1	60	+
chr20	21193118	21193119	A01177:42:HHKNYDSX3:1:1438:23421:4570/1	60	-
chr20	22055126	22055127	A01177:42:HHKNYDSX3:1:1232:26006:27680	60	-
chr20	23578485	23578486	A01177:42:HHKNYDSX3:2:2213:10239:20102/1	60	-
chr20	25306023	25306024	A01177:42:HHKNYDSX3:1:1264:13865:7310/1	60	+
chr20	25439671	25439672	A01177:42:HHKNYDSX3:2:2438:5276:31641/1	60	+
chr20	25451779	25451780	A01177:42:HHKNYDSX3:2:2409:29523:33144	60	-
chr20	25525644	25525645	A01177:42:HHKNYDSX3:2:1174:26711:16908	60	-
chr20	25608867	25608868	A01177:42:HHKNYDSX3:2:1339:24207:30201/1	60	-
chr20	25682092	25682093	A01177:42:HHKNYDSX3:1:2636:13856:15060/1	60	-
chr20	31353552	31353553	A01177:42:HHKNYDSX3:2:2501:21504:16219	60	-
chr20	31951487	31951488	A01177:42:HHKNYDSX3:2:2618:32072:12070	60	-
chr20	32340262	32340263	A01177:42:HHKNYDSX3:1:2121:8467:11992	60	-
chr20	32405149	32405150	A01177:42:HHKNYDSX3:1:1278:27335:24502/1	60	+
chr20	32514623	32514624	A01177:42:HHKNYDSX3:1:1114:8585:31109/1	60	+
chr20	32848853	32848854	A01177:42:HHKNYDSX3:1:1231:26205:3818/1	60	-
chr20	33386690	33386691	A01177:42:HHKNYDSX3:1:1176:4725:6981/1	60	-
chr20	34265180	34265181	A01177:42:HHKNYDSX3:1:1120:27525:9204/1	60	-
chr20	34464306	34464307	A01177:42:HHKNYDSX3:1:1234:13810:34021/1	60	-
chr20	34464313	34464314	A01177:42:HHKNYDSX3:1:1121:15700:16219/1	60	-
chr20	34487828	34487829	A01177:42:HHKNYDSX3:1:2229:1353:31172/1	60	+
chr20	34507638	34507639	A01177:42:HHKNYDSX3:2:2234:16459:8735	60	-
chr20	34761626	34761627	A01177:42:HHKNYDSX3:2:2267:26124:11412/1	60	+
chr20	34947934	34947935	A01177:42:HHKNYDSX3:1:1654:1371:8343/1	60	-
chr20	35063955	35063956	A01177:42:HHKNYDSX3:1:1352:5448:29778/1	60	-
chr20	35380933	35380934	A01177:42:HHKNYDSX3:1:1115:23556:34491/1	60	-
chr20	35670224	35670225	A01177:42:HHKNYDSX3:1:1105:4083:8719/1	60	-
chr20	35714130	35714131	A01177:42:HHKNYDSX3:1:1114:6253:24032/1	60	+
chr20	35714481	35714482	A01177:42:HHKNYDSX3:1:1437:25120:28557/1	60	-
chr20	36679913	36679914	A01177:42:HHKNYDSX3:1:1120:19063:11021/1	60	-
chr20	36685931	36685932	A01177:42:HHKNYDSX3:1:1607:4978:32189/1	60	+
chr20	36905327	36905328	A01177:42:HHKNYDSX3:1:1674:5918:23390	60	-
chr20	37032888	37032889	A01177:42:HHKNYDSX3:1:1101:30716:17801	60	-
chr20	37223279	37223280	A01177:42:HHKNYDSX3:1:1114:15835:27821/1	60	+
chr20	37223280	37223281	A01177:42:HHKNYDSX3:2:1270:14353:34209/1	60	+
chr20	37223281	37223282	A01177:42:HHKNYDSX3:1:2208:29270:15389/1	60	+
chr20	37782211	37782212	A01177:42:HHKNYDSX3:1:1333:5122:28776	60	-
chr20	38003970	38003971	A01177:42:HHKNYDSX3:1:1109:30870:26396/1	60	-
chr20	38533458	38533459	A01177:42:HHKNYDSX3:1:1377:32542:9815/1	60	+
chr20	41112969	41112970	A01177:42:HHKNYDSX3:1:1570:11523:1908/1	60	+
chr20	41430541	41430542	A01177:42:HHKNYDSX3:1:1116:21432:29496	60	-
chr20	41569410	41569411	A01177:42:HHKNYDSX3:1:1623:17327:36198/1	60	-
chr20	42786522	42786523	A01177:42:HHKNYDSX3:2:2140:17779:26428	60	-
chr20	43510499	43510500	A01177:42:HHKNYDSX3:1:2233:20482:8907	60	-
chr20	44201699	44201700	A01177:42:HHKNYDSX3:2:2638:13765:30906	60	-
chr20	44725366	44725367	A01177:42:HHKNYDSX3:2:2654:20374:10755	60	-
chr20	45750924	45750925	A01177:42:HHKNYDSX3:1:1101:15673:29763/1	60	+
chr20	45788225	45788226	A01177:42:HHKNYDSX3:2:2208:16423:32471/1	60	+
chr20	45896475	45896476	A01177:42:HHKNYDSX3:1:1321:11975:7607/1	60	-
chr20	45927327	45927328	A01177:42:HHKNYDSX3:1:2408:17472:28964	60	+
chr20	51615802	51615803	A01177:42:HHKNYDSX3:2:2238:2013:21010/1	60	+
chr20	52691115	52691116	A01177:42:HHKNYDSX3:1:1521:19253:5838/1	60	+
chr20	53568443	53568444	A01177:42:HHKNYDSX3:1:1103:21269:10363/1	60	-
chr20	56482632	56482633	A01177:42:HHKNYDSX3:1:1168:8693:33771/1	60	+
chr20	56619000	56619001	A01177:42:HHKNYDSX3:2:1564:29812:32925	60	-
chr20	57202544	57202545	A01177:42:HHKNYDSX3:1:1642:14642:28416/1	60	+
chr20	57361419	57361420	A01177:42:HHKNYDSX3:1:1218:3965:11929/1	60	+
chr20	57582802	57582803	A01177:42:HHKNYDSX3:1:1131:22073:26600/1	60	+
chr20	58759341	58759342	A01177:42:HHKNYDSX3:1:2126:7826:17394/1	60	-
chr20	60982798	60982799	A01177:42:HHKNYDSX3:2:1463:16721:3583	60	-
chr20	61594889	61594890	A01177:42:HHKNYDSX3:1:2447:25003:35368/1	60	-
chr20	61785293	61785294	A01177:42:HHKNYDSX3:1:2103:22697:15374/1	60	-
chr20	63408730	63408731	A01177:42:HHKNYDSX3:1:1121:24650:35634/1	60	+
chr20	63408732	63408733	A01177:42:HHKNYDSX3:1:2333:1353:22842/1	60	+
chr21	8443213	8443214	A01177:42:HHKNYDSX3:1:2346:13557:35180	60	+
chr21	9026011	9026012	A01177:42:HHKNYDSX3:2:1550:21893:20306	60	+
chr21	10365719	10365720	A01177:42:HHKNYDSX3:1:2243:12753:24455/1	60	-
chr21	14386060	14386061	A01177:42:HHKNYDSX3:1:1556:18322:9111/1	60	+
chr21	14715765	14715766	A01177:42:HHKNYDSX3:1:1502:17824:14669/1	60	-
chr21	15800063	15800064	A01177:42:HHKNYDSX3:1:2161:26485:11099/1	60	+
chr21	17809742	17809743	A01177:42:HHKNYDSX3:1:2134:1136:14606/1	60	-
chr21	20243292	20243293	A01177:42:HHKNYDSX3:1:1154:12988:36479/1	60	+
chr21	20459717	20459718	A01177:42:HHKNYDSX3:2:1534:1542:26490	60	-
chr21	20882466	20882467	A01177:42:HHKNYDSX3:1:1206:16143:1924/1	60	+
chr21	21288029	21288030	A01177:42:HHKNYDSX3:1:1155:14163:8328/1	60	+
chr21	21456548	21456549	A01177:42:HHKNYDSX3:1:2415:25337:16344	60	-
chr21	21963904	21963905	A01177:42:HHKNYDSX3:1:1116:19289:30765/1	60	-
chr21	22583778	22583779	A01177:42:HHKNYDSX3:1:1126:11406:21934/1	60	+
chr21	22863831	22863832	A01177:42:HHKNYDSX3:2:2135:13150:30655/1	60	+
chr21	24579920	24579921	A01177:42:HHKNYDSX3:1:1270:3251:16986	60	-
chr21	25727296	25727297	A01177:42:HHKNYDSX3:1:2501:20193:6402/1	60	+
chr21	25745937	25745938	A01177:42:HHKNYDSX3:1:1435:21034:35289	60	-
chr21	26839416	26839417	A01177:42:HHKNYDSX3:1:1151:9245:7388/1	60	-
chr21	27877157	27877158	A01177:42:HHKNYDSX3:1:2249:20916:13980	60	-
chr21	29062641	29062642	A01177:42:HHKNYDSX3:1:1337:28989:10269/1	60	+
chr21	29513983	29513984	A01177:42:HHKNYDSX3:2:1225:7690:18850/1	60	+
chr21	30249037	30249038	A01177:42:HHKNYDSX3:1:1150:16278:13714/1	60	+
chr21	31141826	31141827	A01177:42:HHKNYDSX3:1:2245:15591:6010	60	-
chr21	32272135	32272136	A01177:42:HHKNYDSX3:1:1123:13259:31845	60	+
chr21	33245275	33245276	A01177:42:HHKNYDSX3:1:1148:27407:21652/1	60	-
chr21	33748251	33748252	A01177:42:HHKNYDSX3:2:2301:6153:3756	60	-
chr21	34080091	34080092	A01177:42:HHKNYDSX3:1:1108:11831:10394/1	60	+
chr21	36051007	36051008	A01177:42:HHKNYDSX3:1:1233:19777:26725/1	60	+
chr21	36125842	36125843	A01177:42:HHKNYDSX3:1:2205:13874:26177/1	60	+
chr21	37150993	37150994	A01177:42:HHKNYDSX3:1:1117:25789:4758/1	60	+
chr21	37151949	37151950	A01177:42:HHKNYDSX3:1:1138:30942:29183/1	60	+
chr21	37168101	37168102	A01177:42:HHKNYDSX3:2:2210:8693:17832	60	+
chr21	37419864	37419865	A01177:42:HHKNYDSX3:1:1313:18285:4664/1	60	-
chr21	38367623	38367624	A01177:42:HHKNYDSX3:1:1444:1732:34460/1	60	-
chr21	38392188	38392189	A01177:42:HHKNYDSX3:2:1302:25672:28510	60	-
chr21	38440933	38440934	A01177:42:HHKNYDSX3:1:1112:16523:4899/1	60	+
chr21	38527722	38527723	A01177:42:HHKNYDSX3:1:1247:13612:24095	60	+
chr21	39237179	39237180	A01177:42:HHKNYDSX3:1:1114:24948:32737/1	60	+
chr21	44040933	44040934	A01177:42:HHKNYDSX3:2:2632:2889:35712/1	60	+
chr21	45215404	45215405	A01177:42:HHKNYDSX3:1:2470:26223:25050/1	60	-
chr22	10721213	10721214	A01177:42:HHKNYDSX3:1:1450:1280:29450/1	60	+
chr22	10721214	10721215	A01177:42:HHKNYDSX3:1:2414:28610:23077/1	60	+
chr22	18100422	18100423	A01177:42:HHKNYDSX3:1:1174:22968:35759/1	60	+
chr22	19281527	19281528	A01177:42:HHKNYDSX3:1:1266:25328:34522/1	60	+
chr22	20757524	20757525	A01177:42:HHKNYDSX3:2:2517:23683:5682/1	60	-
chr22	20757525	20757526	A01177:42:HHKNYDSX3:1:2442:7175:33144/1	60	-
chr22	21605456	21605457	A01177:42:HHKNYDSX3:1:1616:2031:11616/1	60	-
chr22	23183287	23183288	A01177:42:HHKNYDSX3:1:2243:25183:8594/1	60	-
chr22	24300105	24300106	A01177:42:HHKNYDSX3:2:2160:26350:32440	60	-
chr22	25535607	25535608	A01177:42:HHKNYDSX3:1:1209:5367:1799	60	+
chr22	25726341	25726342	A01177:42:HHKNYDSX3:1:1155:13892:34882/1	60	+
chr22	26556462	26556463	A01177:42:HHKNYDSX3:2:2153:20717:26600/1	60	+
chr22	26691493	26691494	A01177:42:HHKNYDSX3:1:1526:9941:15546	60	+
chr22	28974749	28974750	A01177:42:HHKNYDSX3:1:1517:9353:33818/1	60	+
chr22	29374127	29374128	A01177:42:HHKNYDSX3:1:1172:25681:21981/1	60	+
chr22	30098031	30098032	A01177:42:HHKNYDSX3:1:1278:7780:35603/1	60	-
chr22	30161742	30161743	A01177:42:HHKNYDSX3:1:1332:29225:24205/1	60	+
chr22	30403803	30403804	A01177:42:HHKNYDSX3:1:2513:8856:14920/1	60	-
chr22	30548934	30548935	A01177:42:HHKNYDSX3:1:1256:10447:4053/1	60	+
chr22	31765742	31765743	A01177:42:HHKNYDSX3:1:1333:11948:35023	60	-
chr22	32364686	32364687	A01177:42:HHKNYDSX3:1:2406:27109:30906	60	+
chr22	32404286	32404287	A01177:42:HHKNYDSX3:2:2661:24632:19507/1	60	-
chr22	32404290	32404291	A01177:42:HHKNYDSX3:1:1235:25437:24283/1	60	-
chr22	34499104	34499105	A01177:42:HHKNYDSX3:1:2564:21585:24408/1	60	+
chr22	35261257	35261258	A01177:42:HHKNYDSX3:1:1203:8404:19523/1	60	+
chr22	35291398	35291399	A01177:42:HHKNYDSX3:1:1167:9471:23719/1	60	+
chr22	35617050	35617051	A01177:42:HHKNYDSX3:1:1355:15076:24972/1	60	-
chr22	36345110	36345111	A01177:42:HHKNYDSX3:2:1330:24153:21402/1	60	-
chr22	38124181	38124182	A01177:42:HHKNYDSX3:1:1340:24252:17378	60	+
chr22	38149205	38149206	A01177:42:HHKNYDSX3:1:1111:13367:23140/1	60	+
chr22	38149207	38149208	A01177:42:HHKNYDSX3:2:2371:25391:7388/1	60	+
chr22	38601995	38601996	A01177:42:HHKNYDSX3:1:1402:16459:14653/1	60	-
chr22	39925122	39925123	A01177:42:HHKNYDSX3:1:2206:10420:9549/1	60	+
chr22	40121087	40121088	A01177:42:HHKNYDSX3:1:1136:2871:4366/1	60	+
chr22	40921857	40921858	A01177:42:HHKNYDSX3:1:2224:17210:25128/1	60	+
chr22	40921859	40921860	A01177:42:HHKNYDSX3:1:2554:30870:35978/1	60	+
chr22	40955767	40955768	A01177:42:HHKNYDSX3:1:2269:9787:15217	60	+
chr22	41128280	41128281	A01177:42:HHKNYDSX3:1:1126:8386:28228/1	60	-
chr22	41303946	41303947	A01177:42:HHKNYDSX3:1:1121:12418:24502/1	60	-
chr22	43492443	43492444	A01177:42:HHKNYDSX3:1:1112:1886:21919/1	60	+
[truncated: 1,711 more rows]
