# Supplementary material for: HIV-1 capsid stability enables inositol phosphate-independent infection of target cells and promotes integration into genes
Source: PLoS Pathog. 2023 Jun 2;19(6):e1011423. doi: 10.1371/journal.ppat.1011423 (PMC10266667; doi:10.1371/journal.ppat.1011423)
Supplement: S1 Data — (TAR.GZ) [file ppat.1011423.s012.tar.gz › CEM_WT_A/CA_N57A/Unique_hg38_integration_sites/7845-GS-5.bed]

chr1	1801728	1801729	A01177:42:HHKNYDSX3:1:1251:32949:30780/1	60	-
chr1	1801729	1801730	A01177:42:HHKNYDSX3:1:1119:26377:30827/1	60	-
chr1	2191751	2191752	A01177:42:HHKNYDSX3:1:1361:24614:34914	60	-
chr1	5040012	5040013	A01177:42:HHKNYDSX3:2:2374:10565:21574/1	60	-
chr1	6510420	6510421	A01177:42:HHKNYDSX3:2:1616:18882:16344	60	+
chr1	6582997	6582998	A01177:42:HHKNYDSX3:1:1377:8404:5400	60	-
chr1	6844344	6844345	A01177:42:HHKNYDSX3:1:2667:8947:35274/1	60	+
chr1	7827469	7827470	A01177:42:HHKNYDSX3:1:1534:21920:23516/1	60	-
chr1	8474347	8474348	A01177:42:HHKNYDSX3:1:2137:23800:7764/1	60	-
chr1	8570541	8570542	A01177:42:HHKNYDSX3:1:1135:20311:27430/1	60	+
chr1	8616054	8616055	A01177:42:HHKNYDSX3:1:1347:31675:30796/1	60	+
chr1	8644684	8644685	A01177:42:HHKNYDSX3:1:2201:11397:1532/1	60	-
chr1	9054991	9054992	A01177:42:HHKNYDSX3:2:1424:30789:31861	60	-
chr1	11164032	11164033	A01177:42:HHKNYDSX3:1:2429:1561:16971/1	60	-
chr1	11229607	11229608	A01177:42:HHKNYDSX3:2:1445:6460:23484/1	60	-
chr1	11945803	11945804	A01177:42:HHKNYDSX3:2:2408:32651:15264	60	-
chr1	12295484	12295485	A01177:42:HHKNYDSX3:1:1453:14055:5196/1	60	-
chr1	12359637	12359638	A01177:42:HHKNYDSX3:1:1301:10013:36620/1	60	+
chr1	12932720	12932721	A01177:42:HHKNYDSX3:2:2447:25129:26068	60	-
chr1	13707789	13707790	A01177:42:HHKNYDSX3:1:1322:24668:8077/1	60	+
chr1	15745440	15745441	A01177:42:HHKNYDSX3:1:1323:3911:14622	60	+
chr1	15920809	15920810	A01177:42:HHKNYDSX3:1:1126:3070:28260/1	60	+
chr1	16131505	16131506	A01177:42:HHKNYDSX3:2:2567:13431:22153	60	-
chr1	16770165	16770166	A01177:42:HHKNYDSX3:1:2239:8006:29637/1	60	+
chr1	16895979	16895980	A01177:42:HHKNYDSX3:1:1241:3143:15515/1	60	+
chr1	19276548	19276549	A01177:42:HHKNYDSX3:1:1351:1353:3865/1	60	-
chr1	19440180	19440181	A01177:42:HHKNYDSX3:1:1119:13829:36182/1	60	+
chr1	19447257	19447258	A01177:42:HHKNYDSX3:2:1433:6867:33364	60	-
chr1	20805729	20805730	A01177:42:HHKNYDSX3:1:1503:5918:16470/1	60	-
chr1	20850873	20850874	A01177:42:HHKNYDSX3:1:1350:16749:37043/1	60	-
chr1	21134991	21134992	A01177:42:HHKNYDSX3:1:1164:4318:14293/1	60	-
chr1	22474995	22474996	A01177:42:HHKNYDSX3:2:2260:25545:25974/1	60	+
chr1	22493548	22493549	A01177:42:HHKNYDSX3:1:1113:14371:34585/1	60	+
chr1	22493550	22493551	A01177:42:HHKNYDSX3:2:1564:14751:13792/1	60	+
chr1	22505200	22505201	A01177:42:HHKNYDSX3:1:1163:14190:28573/1	60	-
chr1	24613876	24613877	A01177:42:HHKNYDSX3:1:1250:29894:1877/1	60	+
chr1	25241233	25241234	A01177:42:HHKNYDSX3:2:2619:8323:23390/1	60	-
chr1	25281824	25281825	A01177:42:HHKNYDSX3:1:1137:18213:36730/1	60	+
chr1	25456164	25456165	A01177:42:HHKNYDSX3:2:1356:10022:36886	60	-
chr1	25576064	25576065	A01177:42:HHKNYDSX3:1:1227:30535:17112/1	60	-
chr1	28033996	28033997	A01177:42:HHKNYDSX3:1:1318:25048:21418	60	-
chr1	28716274	28716275	A01177:42:HHKNYDSX3:1:1140:7229:20306/1	60	+
chr1	28716276	28716277	A01177:42:HHKNYDSX3:1:2216:25129:26068	60	+
chr1	28956851	28956852	A01177:42:HHKNYDSX3:1:2161:5421:19680/1	60	-
chr1	29094550	29094551	A01177:42:HHKNYDSX3:2:1358:28483:36918/1	60	-
chr1	30616194	30616195	A01177:42:HHKNYDSX3:1:1202:5954:2190/1	60	+
chr1	32303842	32303843	A01177:42:HHKNYDSX3:1:1129:16288:24001/1	60	-
chr1	35397553	35397554	A01177:42:HHKNYDSX3:1:1226:18593:10676	60	-
chr1	35409674	35409675	A01177:42:HHKNYDSX3:1:1328:6515:14591/1	60	-
chr1	35477383	35477384	A01177:42:HHKNYDSX3:1:1152:2582:35243/1	60	-
chr1	35715354	35715355	A01177:42:HHKNYDSX3:1:2347:1298:8437	60	+
chr1	35715355	35715356	A01177:42:HHKNYDSX3:2:1645:11686:10300/1	60	+
chr1	37496855	37496856	A01177:42:HHKNYDSX3:1:1675:13313:14904	60	+
chr1	37498308	37498309	A01177:42:HHKNYDSX3:1:1316:32741:1266	60	-
chr1	37574447	37574448	A01177:42:HHKNYDSX3:1:1226:20862:2832/1	60	+
chr1	38352771	38352772	A01177:42:HHKNYDSX3:1:1255:24198:20196	60	-
chr1	39195947	39195948	A01177:42:HHKNYDSX3:1:1105:11415:11240/1	60	+
chr1	39262755	39262756	A01177:42:HHKNYDSX3:1:1126:25554:24173/1	60	-
chr1	39443451	39443452	A01177:42:HHKNYDSX3:1:1139:6343:32424	60	+
chr1	40109055	40109056	A01177:42:HHKNYDSX3:1:1148:9182:4961	60	-
chr1	40187430	40187431	A01177:42:HHKNYDSX3:2:1158:19461:27492	60	-
chr1	41162713	41162714	A01177:42:HHKNYDSX3:1:2378:13069:35931	60	-
chr1	42521502	42521503	A01177:42:HHKNYDSX3:1:1175:24288:24862/1	60	+
chr1	42762612	42762613	A01177:42:HHKNYDSX3:1:1270:11297:13980/1	60	+
chr1	43846188	43846189	A01177:42:HHKNYDSX3:1:2478:19750:1094/1	60	-
chr1	45681514	45681515	A01177:42:HHKNYDSX3:2:1129:8458:1861	60	-
chr1	46289769	46289770	A01177:42:HHKNYDSX3:1:1507:18258:34679/1	60	-
chr1	50300085	50300086	A01177:42:HHKNYDSX3:1:1119:11623:22592/1	60	+
chr1	50300086	50300087	A01177:42:HHKNYDSX3:1:1145:18783:28948/1	60	+
chr1	50552412	50552413	A01177:42:HHKNYDSX3:1:1114:23077:8296/1	60	-
chr1	50552413	50552414	A01177:42:HHKNYDSX3:2:2438:16649:35305	60	-
chr1	51264668	51264669	A01177:42:HHKNYDSX3:1:1101:26883:9126/1	60	-
chr1	51398948	51398949	A01177:42:HHKNYDSX3:1:1133:5059:8406/1	60	-
chr1	51420761	51420762	A01177:42:HHKNYDSX3:1:1150:18087:20635/1	60	+
chr1	51513667	51513668	A01177:42:HHKNYDSX3:2:1102:30219:15342	60	+
chr1	51513671	51513672	A01177:42:HHKNYDSX3:1:1337:16052:3114/1	60	-
chr1	51828573	51828574	A01177:42:HHKNYDSX3:1:1341:6451:35994/1	60	+
chr1	52514565	52514566	A01177:42:HHKNYDSX3:1:1376:30273:26897	60	-
chr1	52514567	52514568	A01177:42:HHKNYDSX3:2:1268:8278:14231	60	-
chr1	52536220	52536221	A01177:42:HHKNYDSX3:1:1315:23701:33708/1	60	+
chr1	56822872	56822873	A01177:42:HHKNYDSX3:1:1249:30129:16908/1	60	+
chr1	57024420	57024421	A01177:42:HHKNYDSX3:1:1632:20600:6637	60	-
chr1	57119693	57119694	A01177:42:HHKNYDSX3:1:1150:5249:23516/1	60	+
chr1	58532782	58532783	A01177:42:HHKNYDSX3:1:2454:30879:8249	60	-
chr1	58693431	58693432	A01177:42:HHKNYDSX3:1:1141:17065:34240/1	60	-
chr1	61041997	61041998	A01177:42:HHKNYDSX3:1:1271:26711:28651/1	60	-
chr1	61709926	61709927	A01177:42:HHKNYDSX3:1:2612:25337:7294/1	60	+
chr1	62600259	62600260	A01177:42:HHKNYDSX3:1:1676:26539:18427/1	60	-
chr1	62837586	62837587	A01177:42:HHKNYDSX3:1:1153:17454:29997/1	60	-
chr1	62900266	62900267	A01177:42:HHKNYDSX3:1:1425:32895:10520	60	+
chr1	63910495	63910496	A01177:42:HHKNYDSX3:1:1204:2112:18020/1	60	-
chr1	64876687	64876688	A01177:42:HHKNYDSX3:1:1333:2483:2253/1	60	-
chr1	65296682	65296683	A01177:42:HHKNYDSX3:1:1276:28809:12148	60	-
chr1	69627614	69627615	A01177:42:HHKNYDSX3:1:1414:10872:17221/1	60	-
chr1	71807664	71807665	A01177:42:HHKNYDSX3:1:2316:27787:3740/1	60	-
chr1	72188608	72188609	A01177:42:HHKNYDSX3:1:2210:25599:2769/1	60	+
chr1	72621619	72621620	A01177:42:HHKNYDSX3:1:1339:10357:35305/1	60	+
chr1	72737585	72737586	A01177:42:HHKNYDSX3:1:1117:3739:24972	60	-
chr1	73159308	73159309	A01177:42:HHKNYDSX3:1:1178:4906:7326/1	60	-
chr1	73355605	73355606	A01177:42:HHKNYDSX3:1:2167:30689:28839/1	60	+
chr1	74830345	74830346	A01177:42:HHKNYDSX3:1:1521:10384:20509	60	-
chr1	75344034	75344035	A01177:42:HHKNYDSX3:1:2537:18267:3662/1	60	+
chr1	77217226	77217227	A01177:42:HHKNYDSX3:1:1540:28718:6449/1	60	+
chr1	77793881	77793882	A01177:42:HHKNYDSX3:2:1446:21486:21825	60	-
chr1	80312677	80312678	A01177:42:HHKNYDSX3:2:1205:3821:27712/1	60	+
chr1	82647923	82647924	A01177:42:HHKNYDSX3:1:1252:11469:19727/1	60	+
chr1	84118523	84118524	A01177:42:HHKNYDSX3:1:1173:26612:1705/1	60	+
chr1	84543948	84543949	A01177:42:HHKNYDSX3:1:2348:5873:29982	60	-
chr1	86731081	86731082	A01177:42:HHKNYDSX3:1:1157:26775:10911	60	-
chr1	86734881	86734882	A01177:42:HHKNYDSX3:1:1202:9136:14935/1	60	-
chr1	86975702	86975703	A01177:42:HHKNYDSX3:1:1567:30373:5149	60	-
chr1	88986826	88986827	A01177:42:HHKNYDSX3:1:1308:14588:12571/1	60	+
chr1	90933208	90933209	A01177:42:HHKNYDSX3:1:1128:9914:29434/1	60	-
chr1	92262305	92262306	A01177:42:HHKNYDSX3:1:1229:4128:8046/1	60	+
chr1	92907520	92907521	A01177:42:HHKNYDSX3:1:1544:14633:33912/1	60	-
chr1	94205271	94205272	A01177:42:HHKNYDSX3:1:1447:13738:9001/1	60	+
chr1	94483445	94483446	A01177:42:HHKNYDSX3:1:1116:30879:2926/1	60	-
chr1	96806474	96806475	A01177:42:HHKNYDSX3:1:2632:8359:25238/1	60	-
chr1	97672852	97672853	A01177:42:HHKNYDSX3:1:1442:15501:23923/1	60	+
chr1	98351287	98351288	A01177:42:HHKNYDSX3:1:1663:6940:16329	60	+
chr1	99728983	99728984	A01177:42:HHKNYDSX3:1:1133:4038:14434/1	60	+
chr1	99924983	99924984	A01177:42:HHKNYDSX3:1:2367:11812:29403	60	-
chr1	100901227	100901228	A01177:42:HHKNYDSX3:1:1154:1398:1689/1	60	-
chr1	101541984	101541985	A01177:42:HHKNYDSX3:1:2677:17942:2942	60	-
chr1	102922093	102922094	A01177:42:HHKNYDSX3:2:2639:28456:1767/1	60	+
chr1	102965548	102965549	A01177:42:HHKNYDSX3:1:1563:4426:30389/1	60	+
chr1	107793663	107793664	A01177:42:HHKNYDSX3:2:1564:20419:13150	60	-
chr1	108753232	108753233	A01177:42:HHKNYDSX3:1:1146:1859:15765/1	60	-
chr1	108776283	108776284	A01177:42:HHKNYDSX3:2:1547:26946:31594/1	60	+
chr1	108905269	108905270	A01177:42:HHKNYDSX3:1:1149:1298:2832/1	60	-
chr1	110345192	110345193	A01177:42:HHKNYDSX3:2:2244:27317:25441	60	-
chr1	111148224	111148225	A01177:42:HHKNYDSX3:1:1108:3314:22608/1	60	+
chr1	113665723	113665724	A01177:42:HHKNYDSX3:1:2606:13964:35884/1	60	-
chr1	114741176	114741177	A01177:42:HHKNYDSX3:1:1202:19271:4554/1	60	+
chr1	117055896	117055897	A01177:42:HHKNYDSX3:1:2618:2347:26757/1	60	+
chr1	117878199	117878200	A01177:42:HHKNYDSX3:2:1241:22137:3850/1	60	+
chr1	117912016	117912017	A01177:42:HHKNYDSX3:1:1302:31729:29575/1	60	-
chr1	118887596	118887597	A01177:42:HHKNYDSX3:1:2665:13105:36933/1	60	+
chr1	120009269	120009270	A01177:42:HHKNYDSX3:1:1251:17336:9972/1	60	+
chr1	120435829	120435830	A01177:42:HHKNYDSX3:1:2604:8540:24298/1	60	+
chr1	121254368	121254369	A01177:42:HHKNYDSX3:1:1109:19099:28056	60	-
chr1	124828015	124828016	A01177:42:HHKNYDSX3:1:2307:9399:32268	60	+
chr1	145287820	145287821	A01177:42:HHKNYDSX3:1:1145:2745:22623	60	+
chr1	145914182	145914183	A01177:42:HHKNYDSX3:1:2263:30689:33974	60	-
chr1	146985620	146985621	A01177:42:HHKNYDSX3:1:2603:14868:24925/1	60	-
chr1	147964075	147964076	A01177:42:HHKNYDSX3:1:1109:9607:16470/1	60	+
chr1	149776403	149776404	A01177:42:HHKNYDSX3:1:1278:16532:30592/1	60	-
chr1	149860766	149860767	A01177:42:HHKNYDSX3:1:1654:2917:14747/1	60	+
chr1	150048620	150048621	A01177:42:HHKNYDSX3:1:1134:20003:4476/1	60	+
chr1	150948803	150948804	A01177:42:HHKNYDSX3:1:2669:13521:28855/1	60	+
chr1	151001809	151001810	A01177:42:HHKNYDSX3:2:1121:12481:16626	60	+
chr1	151695419	151695420	A01177:42:HHKNYDSX3:1:1518:4291:20228/1	60	+
chr1	151695421	151695422	A01177:42:HHKNYDSX3:1:1107:31313:26443/1	60	+
chr1	152131917	152131918	A01177:42:HHKNYDSX3:1:1115:16848:5619/1	60	-
chr1	155011574	155011575	A01177:42:HHKNYDSX3:2:1374:23276:15781	60	+
chr1	155374397	155374398	A01177:42:HHKNYDSX3:1:2612:19325:2237/1	60	+
chr1	160307745	160307746	A01177:42:HHKNYDSX3:2:1342:26124:11475	60	-
chr1	160581172	160581173	A01177:42:HHKNYDSX3:1:1142:19262:9455/1	60	-
chr1	160840183	160840184	A01177:42:HHKNYDSX3:2:2145:23556:29324/1	60	+
chr1	161214083	161214084	A01177:42:HHKNYDSX3:1:1151:4083:6840/1	60	-
chr1	162523356	162523357	A01177:42:HHKNYDSX3:1:1110:9715:17221/1	60	-
chr1	162679551	162679552	A01177:42:HHKNYDSX3:1:1262:13747:9549/1	60	-
chr1	163345543	163345544	A01177:42:HHKNYDSX3:1:1126:16351:30436/1	60	-
chr1	163896650	163896651	A01177:42:HHKNYDSX3:1:1127:3468:22529/1	60	+
chr1	165317891	165317892	A01177:42:HHKNYDSX3:1:1244:10194:28980/1	60	-
chr1	165898210	165898211	A01177:42:HHKNYDSX3:1:1211:16559:30389/1	60	+
chr1	166182873	166182874	A01177:42:HHKNYDSX3:1:1208:27688:12273/1	60	+
chr1	168076020	168076021	A01177:42:HHKNYDSX3:2:1411:11351:24064	60	-
chr1	169979336	169979337	A01177:42:HHKNYDSX3:1:1256:7500:14011/1	60	+
chr1	171316381	171316382	A01177:42:HHKNYDSX3:1:1224:3351:14716/1	60	+
chr1	171600927	171600928	A01177:42:HHKNYDSX3:1:1608:29225:20415	60	+
chr1	171705032	171705033	A01177:42:HHKNYDSX3:1:1525:16920:29825/1	60	-
chr1	171713423	171713424	A01177:42:HHKNYDSX3:1:2215:5141:23923/1	60	+
chr1	172331866	172331867	A01177:42:HHKNYDSX3:1:1440:10628:27038/1	60	-
chr1	174699030	174699031	A01177:42:HHKNYDSX3:1:1103:20654:18724/1	60	+
chr1	175054266	175054267	A01177:42:HHKNYDSX3:1:2314:22544:27696/1	60	-
chr1	179894853	179894854	A01177:42:HHKNYDSX3:2:1221:17833:27492/1	60	+
chr1	181421891	181421892	A01177:42:HHKNYDSX3:1:2467:26892:33254/1	60	+
chr1	181421892	181421893	A01177:42:HHKNYDSX3:1:1318:9824:20228/1	60	+
chr1	182429961	182429962	A01177:42:HHKNYDSX3:1:1512:19190:16971/1	60	-
chr1	184701397	184701398	A01177:42:HHKNYDSX3:2:2518:31738:18724	60	-
chr1	184738028	184738029	A01177:42:HHKNYDSX3:1:1208:29767:11240/1	60	-
chr1	184878330	184878331	A01177:42:HHKNYDSX3:1:1122:28167:11537/1	60	+
chr1	186340730	186340731	A01177:42:HHKNYDSX3:2:1146:1542:26459	60	-
chr1	186340731	186340732	A01177:42:HHKNYDSX3:1:1112:16477:21230/1	60	-
chr1	188047806	188047807	A01177:42:HHKNYDSX3:1:1115:19569:29810/1	60	+
chr1	189251260	189251261	A01177:42:HHKNYDSX3:2:1249:18521:2221/1	60	-
chr1	189251261	189251262	A01177:42:HHKNYDSX3:1:1109:30047:18677/1	60	-
chr1	190286139	190286140	A01177:42:HHKNYDSX3:1:1342:11026:11350/1	60	-
chr1	190405289	190405290	A01177:42:HHKNYDSX3:1:1253:7021:34413/1	60	-
chr1	190607732	190607733	A01177:42:HHKNYDSX3:1:1214:4435:21355/1	60	+
chr1	191044392	191044393	A01177:42:HHKNYDSX3:1:1168:10954:18051/1	60	-
chr1	193282029	193282030	A01177:42:HHKNYDSX3:1:1176:16224:10269/1	60	-
chr1	193687271	193687272	A01177:42:HHKNYDSX3:1:1115:5285:22451/1	60	+
chr1	193701647	193701648	A01177:42:HHKNYDSX3:1:1243:23439:19883/1	60	+
chr1	194208973	194208974	A01177:42:HHKNYDSX3:1:1318:16025:22764/1	60	+
chr1	194577855	194577856	A01177:42:HHKNYDSX3:2:1512:5168:13479/1	60	-
chr1	195119282	195119283	A01177:42:HHKNYDSX3:1:1141:6334:30843/1	60	-
chr1	195204028	195204029	A01177:42:HHKNYDSX3:1:1252:32714:14152/1	60	-
chr1	195638743	195638744	A01177:42:HHKNYDSX3:1:1338:14362:24361/1	60	+
chr1	195684477	195684478	A01177:42:HHKNYDSX3:1:1203:27588:20556/1	60	+
chr1	195691349	195691350	A01177:42:HHKNYDSX3:2:2650:23746:26490	60	-
chr1	195862877	195862878	A01177:42:HHKNYDSX3:1:1246:10031:35368/1	60	-
chr1	196235156	196235157	A01177:42:HHKNYDSX3:1:1335:29505:25003/1	60	+
chr1	198243906	198243907	A01177:42:HHKNYDSX3:1:1178:13295:11678/1	60	+
chr1	198243910	198243911	A01177:42:HHKNYDSX3:2:1568:7093:13589/1	60	+
chr1	198852309	198852310	A01177:42:HHKNYDSX3:2:1461:26042:8891/1	60	-
chr1	199066365	199066366	A01177:42:HHKNYDSX3:1:1538:5873:36401	60	+
chr1	199066682	199066683	A01177:42:HHKNYDSX3:1:1106:5819:17300	60	-
chr1	199223800	199223801	A01177:42:HHKNYDSX3:2:2361:7346:4351/1	60	-
chr1	199298374	199298375	A01177:42:HHKNYDSX3:1:1122:27914:17080/1	60	-
chr1	201020935	201020936	A01177:42:HHKNYDSX3:2:2633:3739:20619/1	60	-
chr1	201453564	201453565	A01177:42:HHKNYDSX3:1:1124:15709:24690/1	60	+
chr1	202435756	202435757	A01177:42:HHKNYDSX3:1:1205:22869:4429/1	60	-
chr1	202726699	202726700	A01177:42:HHKNYDSX3:2:2657:18521:22921/1	60	+
chr1	203694155	203694156	A01177:42:HHKNYDSX3:1:2125:23809:30921	60	-
chr1	204506598	204506599	A01177:42:HHKNYDSX3:2:1405:22752:13683/1	60	-
chr1	205282519	205282520	A01177:42:HHKNYDSX3:1:2532:20157:29794/1	60	-
chr1	205746641	205746642	A01177:42:HHKNYDSX3:2:2210:7789:29230	60	+
chr1	206443812	206443813	A01177:42:HHKNYDSX3:1:1160:23375:25942/1	60	+
chr1	207757642	207757643	A01177:42:HHKNYDSX3:1:2455:16062:9236/1	60	+
chr1	211789411	211789412	A01177:42:HHKNYDSX3:1:1325:15745:11381/1	60	-
chr1	212076621	212076622	A01177:42:HHKNYDSX3:1:1143:1859:7153/1	60	-
chr1	213094241	213094242	A01177:42:HHKNYDSX3:2:1273:32705:21997/1	60	+
chr1	213260622	213260623	A01177:42:HHKNYDSX3:1:1117:27950:36589/1	60	+
chr1	214893366	214893367	A01177:42:HHKNYDSX3:2:1345:21676:14575/1	60	-
chr1	216074132	216074133	A01177:42:HHKNYDSX3:1:1105:6180:16141/1	60	-
chr1	216106058	216106059	A01177:42:HHKNYDSX3:1:2363:31521:17002	60	-
chr1	217421045	217421046	A01177:42:HHKNYDSX3:1:2658:14308:14465/1	60	-
chr1	217434784	217434785	A01177:42:HHKNYDSX3:2:2454:16694:36385	60	-
chr1	218493026	218493027	A01177:42:HHKNYDSX3:1:1619:28646:29371/1	60	+
chr1	219299096	219299097	A01177:42:HHKNYDSX3:1:1530:19849:16955/1	60	+
chr1	220127265	220127266	A01177:42:HHKNYDSX3:1:2212:32063:24111/1	60	-
chr1	222698734	222698735	A01177:42:HHKNYDSX3:1:1571:6162:26663/1	60	+
chr1	224134725	224134726	A01177:42:HHKNYDSX3:1:1106:15221:9533/1	60	+
chr1	224404303	224404304	A01177:42:HHKNYDSX3:1:1532:22336:10363/1	60	-
chr1	224436479	224436480	A01177:42:HHKNYDSX3:1:1107:5132:9283/1	60	+
chr1	226326051	226326052	A01177:42:HHKNYDSX3:1:1203:31259:12884	60	-
chr1	228167601	228167602	A01177:42:HHKNYDSX3:1:1603:10131:2597/1	60	+
chr1	228230798	228230799	A01177:42:HHKNYDSX3:2:1408:32244:15843	60	+
chr1	229450487	229450488	A01177:42:HHKNYDSX3:1:1669:19162:23844/1	60	-
chr1	230950403	230950404	A01177:42:HHKNYDSX3:1:1168:20184:22388/1	60	-
chr1	231222913	231222914	A01177:42:HHKNYDSX3:2:1619:20681:31266/1	60	+
chr1	231417533	231417534	A01177:42:HHKNYDSX3:1:2645:10484:14293	60	+
chr1	231923212	231923213	A01177:42:HHKNYDSX3:1:2521:31964:7122/1	60	+
chr1	232333601	232333602	A01177:42:HHKNYDSX3:1:2321:15808:9079	60	+
chr1	233174608	233174609	A01177:42:HHKNYDSX3:1:1312:3649:35806/1	60	+
chr1	233240545	233240546	A01177:42:HHKNYDSX3:2:2628:14127:6167	60	-
chr1	233439701	233439702	A01177:42:HHKNYDSX3:1:1257:5611:2566	60	+
chr1	233701431	233701432	A01177:42:HHKNYDSX3:1:1157:15944:17519/1	60	-
chr1	234277313	234277314	A01177:42:HHKNYDSX3:1:1116:21893:25504/1	60	-
chr1	235247654	235247655	A01177:42:HHKNYDSX3:1:1216:28691:28385	60	-
chr1	235265894	235265895	A01177:42:HHKNYDSX3:1:1447:13214:34679/1	60	+
chr1	235286235	235286236	A01177:42:HHKNYDSX3:1:1244:7057:1814/1	60	+
chr1	236444373	236444374	A01177:42:HHKNYDSX3:2:2557:11749:2957/1	60	-
chr1	236586326	236586327	A01177:42:HHKNYDSX3:1:1452:27254:29997/1	60	+
chr1	236684806	236684807	A01177:42:HHKNYDSX3:2:1532:28284:18317	60	+
chr1	236762959	236762960	A01177:42:HHKNYDSX3:1:1232:4598:26052/1	60	-
chr1	236845146	236845147	A01177:42:HHKNYDSX3:1:1153:24560:19038/1	60	-
chr1	237069731	237069732	A01177:42:HHKNYDSX3:1:1164:21169:20462/1	60	+
chr1	237532549	237532550	A01177:42:HHKNYDSX3:1:1247:29740:4335	60	-
chr1	237703558	237703559	A01177:42:HHKNYDSX3:1:1122:30915:20431/1	60	-
chr1	237709972	237709973	A01177:42:HHKNYDSX3:1:1524:30101:35556/1	60	+
chr1	237709976	237709977	A01177:42:HHKNYDSX3:1:2108:1949:5963	60	-
chr1	237712654	237712655	A01177:42:HHKNYDSX3:1:1255:28745:18615/1	60	-
chr1	239674191	239674192	A01177:42:HHKNYDSX3:2:1218:7708:12273/1	60	+
chr1	239747955	239747956	A01177:42:HHKNYDSX3:1:1608:26368:14622/1	60	+
chr1	239951932	239951933	A01177:42:HHKNYDSX3:1:2337:4598:28964/1	60	+
chr1	240367918	240367919	A01177:42:HHKNYDSX3:1:2417:24035:34569	60	-
chr1	241435367	241435368	A01177:42:HHKNYDSX3:1:2123:2899:3286	60	-
chr1	241541192	241541193	A01177:42:HHKNYDSX3:2:2566:21884:23140/1	60	-
chr1	244386099	244386100	A01177:42:HHKNYDSX3:2:1150:10149:29997	60	+
chr1	244555229	244555230	A01177:42:HHKNYDSX3:1:2238:12481:34601	60	-
chr1	246407088	246407089	A01177:42:HHKNYDSX3:1:1172:26928:25895/1	60	+
chr1	246737585	246737586	A01177:42:HHKNYDSX3:1:1275:4444:36902/1	60	-
chr1	246766353	246766354	A01177:42:HHKNYDSX3:1:1376:21504:20478/1	60	+
chr1	246858460	246858461	A01177:42:HHKNYDSX3:1:1117:31367:12101/1	60	-
chr1	248874244	248874245	A01177:42:HHKNYDSX3:1:1134:18900:11772	60	+
chr10	2685370	2685371	A01177:42:HHKNYDSX3:1:1408:31828:4977/1	60	-
chr10	2907789	2907790	A01177:42:HHKNYDSX3:2:2425:4264:26068/1	60	+
chr10	5702501	5702502	A01177:42:HHKNYDSX3:1:1144:12391:25363/1	60	+
chr10	6637200	6637201	A01177:42:HHKNYDSX3:1:1363:13178:17832/1	60	+
chr10	7940864	7940865	A01177:42:HHKNYDSX3:1:1476:23882:32017	60	+
chr10	8244072	8244073	A01177:42:HHKNYDSX3:1:1167:16938:25817	60	-
chr10	9199769	9199770	A01177:42:HHKNYDSX3:1:2612:31458:16611/1	60	-
chr10	10782706	10782707	A01177:42:HHKNYDSX3:1:1124:4381:1939/1	60	-
chr10	10782707	10782708	A01177:42:HHKNYDSX3:2:2644:14055:27336/1	60	-
chr10	10798944	10798945	A01177:42:HHKNYDSX3:1:1167:29387:13338/1	60	+
chr10	11099408	11099409	A01177:42:HHKNYDSX3:1:1341:1533:9251/1	60	+
chr10	11308842	11308843	A01177:42:HHKNYDSX3:2:1348:18909:4836/1	60	-
chr10	11491719	11491720	A01177:42:HHKNYDSX3:1:1216:16613:16830	60	+
chr10	11528575	11528576	A01177:42:HHKNYDSX3:1:1170:2465:10739	60	-
chr10	12178535	12178536	A01177:42:HHKNYDSX3:2:1261:10899:25128	60	-
chr10	12321475	12321476	A01177:42:HHKNYDSX3:2:1214:29731:8703	60	+
chr10	12868687	12868688	A01177:42:HHKNYDSX3:2:1441:10339:6997/1	60	+
chr10	16490073	16490074	A01177:42:HHKNYDSX3:1:1125:26612:25786/1	60	+
chr10	16748945	16748946	A01177:42:HHKNYDSX3:1:2319:15067:34788/1	60	-
chr10	21601501	21601502	A01177:42:HHKNYDSX3:1:1654:26205:5822/1	60	+
chr10	22271472	22271473	A01177:42:HHKNYDSX3:2:1532:22372:30843/1	60	-
chr10	22319260	22319261	A01177:42:HHKNYDSX3:1:1507:8178:8641/1	60	+
chr10	22844176	22844177	A01177:42:HHKNYDSX3:1:1314:13096:8891/1	60	-
chr10	23754279	23754280	A01177:42:HHKNYDSX3:2:2365:30355:30545/1	60	-
chr10	24930830	24930831	A01177:42:HHKNYDSX3:1:1138:10050:11569/1	60	+
chr10	26753547	26753548	A01177:42:HHKNYDSX3:1:1152:31485:9799/1	60	+
chr10	27049285	27049286	A01177:42:HHKNYDSX3:1:1126:15239:30639/1	60	-
chr10	28540443	28540444	A01177:42:HHKNYDSX3:1:1118:20446:22091/1	60	-
chr10	28944199	28944200	A01177:42:HHKNYDSX3:1:1102:8449:6417/1	60	+
chr10	29547085	29547086	A01177:42:HHKNYDSX3:1:1265:25129:7153	60	-
chr10	29664632	29664633	A01177:42:HHKNYDSX3:2:2316:20735:29293/1	60	-
chr10	30889649	30889650	A01177:42:HHKNYDSX3:1:1639:6072:31234	60	+
chr10	31518636	31518637	A01177:42:HHKNYDSX3:1:1311:12066:15092/1	60	-
chr10	31714152	31714153	A01177:42:HHKNYDSX3:2:2157:2437:11882/1	60	-
chr10	32479387	32479388	A01177:42:HHKNYDSX3:1:1148:10990:21684/1	60	-
chr10	32543093	32543094	A01177:42:HHKNYDSX3:1:1413:4408:16360/1	60	+
chr10	32909650	32909651	A01177:42:HHKNYDSX3:2:1272:3305:5556/1	60	+
chr10	34342335	34342336	A01177:42:HHKNYDSX3:2:2469:2356:36417	60	-
chr10	34342337	34342338	A01177:42:HHKNYDSX3:1:1203:1633:17190/1	60	-
chr10	36279212	36279213	A01177:42:HHKNYDSX3:1:2602:12210:23703/1	60	-
chr10	37793439	37793440	A01177:42:HHKNYDSX3:1:2165:2474:13197	60	+
chr10	37833540	37833541	A01177:42:HHKNYDSX3:1:1567:2582:28291	60	+
chr10	42374132	42374133	A01177:42:HHKNYDSX3:1:2237:27245:2456/1	60	+
chr10	43383246	43383247	A01177:42:HHKNYDSX3:2:1326:19614:22623	60	-
chr10	44882925	44882926	A01177:42:HHKNYDSX3:1:1224:5918:12085/1	60	+
chr10	45481454	45481455	A01177:42:HHKNYDSX3:1:2665:31096:21684/1	60	-
chr10	46797285	46797286	A01177:42:HHKNYDSX3:1:1207:6081:7701/1	60	+
chr10	49893468	49893469	A01177:42:HHKNYDSX3:1:1333:22996:10034	60	-
chr10	52258990	52258991	A01177:42:HHKNYDSX3:1:1142:20048:10160/1	60	-
chr10	52573032	52573033	A01177:42:HHKNYDSX3:2:1441:4191:33552	60	+
chr10	53834487	53834488	A01177:42:HHKNYDSX3:2:2145:12319:19288/1	60	-
chr10	55336419	55336420	A01177:42:HHKNYDSX3:2:1244:8630:17973	60	+
chr10	55406620	55406621	A01177:42:HHKNYDSX3:1:1366:16975:36151/1	60	+
chr10	57532223	57532224	A01177:42:HHKNYDSX3:2:1660:4119:22122	60	-
chr10	57941208	57941209	A01177:42:HHKNYDSX3:1:1129:5448:12273/1	60	+
chr10	58198653	58198654	A01177:42:HHKNYDSX3:2:1249:15013:10394/1	60	+
chr10	58358919	58358920	A01177:42:HHKNYDSX3:1:1205:2971:22388/1	60	-
chr10	60238972	60238973	A01177:42:HHKNYDSX3:1:1109:29884:32487/1	60	-
chr10	60783054	60783055	A01177:42:HHKNYDSX3:1:1103:4616:7701/1	60	-
chr10	60900196	60900197	A01177:42:HHKNYDSX3:1:1146:10429:26193/1	60	-
chr10	61418546	61418547	A01177:42:HHKNYDSX3:1:1326:8956:8296/1	60	+
chr10	66037684	66037685	A01177:42:HHKNYDSX3:1:1404:7862:15389/1	60	-
chr10	68500313	68500314	A01177:42:HHKNYDSX3:1:1156:31096:1705/1	60	-
chr10	68913802	68913803	A01177:42:HHKNYDSX3:2:1522:11360:2566/1	60	-
chr10	70120619	70120620	A01177:42:HHKNYDSX3:2:2342:7410:17801	60	+
chr10	70996292	70996293	A01177:42:HHKNYDSX3:2:2510:29369:20196/1	60	-
chr10	72364585	72364586	A01177:42:HHKNYDSX3:1:2623:6334:21950/1	60	+
chr10	72387136	72387137	A01177:42:HHKNYDSX3:1:1224:13485:24001/1	60	-
chr10	72522161	72522162	A01177:42:HHKNYDSX3:1:1511:22761:16047/1	60	+
chr10	72723344	72723345	A01177:42:HHKNYDSX3:1:1610:29758:8938/1	60	-
chr10	73444086	73444087	A01177:42:HHKNYDSX3:1:1417:15628:15154/1	60	-
chr10	74155806	74155807	A01177:42:HHKNYDSX3:1:1106:15157:4131/1	60	-
chr10	74435312	74435313	A01177:42:HHKNYDSX3:1:1106:5394:12962/1	60	-
chr10	75511300	75511301	A01177:42:HHKNYDSX3:2:2324:15483:13996/1	60	-
chr10	76052009	76052010	A01177:42:HHKNYDSX3:2:1345:21215:30405/1	60	-
chr10	79093650	79093651	A01177:42:HHKNYDSX3:1:1147:12192:35603	60	+
chr10	79420294	79420295	A01177:42:HHKNYDSX3:1:1365:15790:22106	60	-
chr10	80251272	80251273	A01177:42:HHKNYDSX3:1:1365:27064:1955/1	60	+
chr10	82926855	82926856	A01177:42:HHKNYDSX3:1:1219:23439:6543/1	60	-
chr10	85266608	85266609	A01177:42:HHKNYDSX3:2:2654:10556:33019	60	-
chr10	86989160	86989161	A01177:42:HHKNYDSX3:1:1441:25346:35243/1	60	+
chr10	87242200	87242201	A01177:42:HHKNYDSX3:2:1548:5665:23578/1	60	-
chr10	87753313	87753314	A01177:42:HHKNYDSX3:1:2577:12129:32957	60	-
chr10	87758839	87758840	A01177:42:HHKNYDSX3:1:1162:23375:15640/1	60	+
chr10	88345255	88345256	A01177:42:HHKNYDSX3:1:2413:15926:35931/1	60	+
chr10	90850790	90850791	A01177:42:HHKNYDSX3:1:1260:9489:15671/1	60	-
chr10	92604744	92604745	A01177:42:HHKNYDSX3:1:1417:25798:3740/1	60	-
chr10	96140703	96140704	A01177:42:HHKNYDSX3:2:1156:24939:13964	60	-
chr10	96813193	96813194	A01177:42:HHKNYDSX3:1:2350:17915:24408	60	+
chr10	96989731	96989732	A01177:42:HHKNYDSX3:1:1661:22471:28573/1	60	+
chr10	97376964	97376965	A01177:42:HHKNYDSX3:1:1131:27082:8938/1	60	-
chr10	97386564	97386565	A01177:42:HHKNYDSX3:2:1325:11541:30655/1	60	-
chr10	98188614	98188615	A01177:42:HHKNYDSX3:1:1135:20708:8108/1	60	+
chr10	99043231	99043232	A01177:42:HHKNYDSX3:2:2358:28447:24111/1	60	-
chr10	99426757	99426758	A01177:42:HHKNYDSX3:1:1429:30147:28714/1	60	+
chr10	99426758	99426759	A01177:42:HHKNYDSX3:1:2373:1235:8923	60	+
chr10	100136097	100136098	A01177:42:HHKNYDSX3:1:2323:14181:34225/1	60	-
chr10	101907705	101907706	A01177:42:HHKNYDSX3:1:2246:15338:14465/1	60	+
chr10	102511728	102511729	A01177:42:HHKNYDSX3:1:1668:31060:36902	60	+
chr10	102863693	102863694	A01177:42:HHKNYDSX3:1:1166:26115:24643/1	60	+
chr10	104421958	104421959	A01177:42:HHKNYDSX3:2:1670:25617:1955	60	-
chr10	105641033	105641034	A01177:42:HHKNYDSX3:2:1233:1958:33223/1	60	-
chr10	110066836	110066837	A01177:42:HHKNYDSX3:1:2138:11008:14638/1	60	+
chr10	110132499	110132500	A01177:42:HHKNYDSX3:2:1419:27877:17206/1	60	-
chr10	110258670	110258671	A01177:42:HHKNYDSX3:2:2111:5339:21167/1	60	+
chr10	110887950	110887951	A01177:42:HHKNYDSX3:1:1126:21838:26130/1	60	+
chr10	110925279	110925280	A01177:42:HHKNYDSX3:1:1137:26955:19899/1	60	+
chr10	112417665	112417666	A01177:42:HHKNYDSX3:2:1308:7527:28432	60	-
chr10	112806462	112806463	A01177:42:HHKNYDSX3:1:2328:22733:24298/1	60	+
chr10	113961438	113961439	A01177:42:HHKNYDSX3:1:2145:4996:6261/1	60	-
chr10	114165633	114165634	A01177:42:HHKNYDSX3:1:1149:1307:19570	60	-
chr10	114843252	114843253	A01177:42:HHKNYDSX3:1:1403:2573:16188	60	-
chr10	114848766	114848767	A01177:42:HHKNYDSX3:1:1255:24994:2284/1	60	+
chr10	116254567	116254568	A01177:42:HHKNYDSX3:2:2406:25301:36104	60	-
chr10	117297218	117297219	A01177:42:HHKNYDSX3:1:1229:28727:18991/1	60	-
chr10	118705174	118705175	A01177:42:HHKNYDSX3:1:1116:5701:4006/1	60	+
chr10	118715526	118715527	A01177:42:HHKNYDSX3:1:1503:4571:21778/1	60	+
chr10	119770223	119770224	A01177:42:HHKNYDSX3:1:1111:8965:16611/1	60	-
chr10	120882163	120882164	A01177:42:HHKNYDSX3:2:1414:26241:25676/1	60	-
chr10	121831806	121831807	A01177:42:HHKNYDSX3:1:1109:32841:19914	60	+
chr10	122862941	122862942	A01177:42:HHKNYDSX3:1:1264:15194:15593/1	60	-
chr10	124762238	124762239	A01177:42:HHKNYDSX3:1:1101:14389:20650/1	60	-
chr10	127408614	127408615	A01177:42:HHKNYDSX3:1:1109:17119:3427/1	60	-
chr10	127408616	127408617	A01177:42:HHKNYDSX3:1:1238:15365:1329/1	60	-
chr10	130164247	130164248	A01177:42:HHKNYDSX3:1:1158:18313:11663/1	60	+
chr10	133285555	133285556	A01177:42:HHKNYDSX3:1:1132:9697:12868	60	+
chr10	133405429	133405430	A01177:42:HHKNYDSX3:1:1334:21007:18333	60	-
chr10	133508792	133508793	A01177:42:HHKNYDSX3:1:1322:10303:7028/1	60	+
chr11	3732266	3732267	A01177:42:HHKNYDSX3:1:2340:4869:21574/1	60	-
chr11	5580420	5580421	A01177:42:HHKNYDSX3:2:1660:4969:8437	60	-
chr11	6256435	6256436	A01177:42:HHKNYDSX3:2:2230:1036:34663/1	60	+
chr11	6256437	6256438	A01177:42:HHKNYDSX3:1:1238:17155:20337/1	60	+
chr11	6541716	6541717	A01177:42:HHKNYDSX3:1:2302:23077:11553	60	-
chr11	6693913	6693914	A01177:42:HHKNYDSX3:2:1168:28655:22654	60	-
chr11	9576898	9576899	A01177:42:HHKNYDSX3:2:1247:19397:17707/1	60	+
chr11	9850219	9850220	A01177:42:HHKNYDSX3:1:1264:1289:34068	60	-
chr11	10033074	10033075	A01177:42:HHKNYDSX3:1:1234:8232:2597/1	60	+
chr11	10033319	10033320	A01177:42:HHKNYDSX3:1:1413:17797:25394/1	60	-
chr11	10283269	10283270	A01177:42:HHKNYDSX3:2:1438:26657:7701	60	-
chr11	11915207	11915208	A01177:42:HHKNYDSX3:2:1272:13630:13291	60	-
chr11	11919393	11919394	A01177:42:HHKNYDSX3:2:2148:18195:26553	60	-
chr11	11934247	11934248	A01177:42:HHKNYDSX3:1:1131:10420:25958/1	60	-
chr11	13387340	13387341	A01177:42:HHKNYDSX3:1:1101:24749:31829/1	60	+
chr11	14469895	14469896	A01177:42:HHKNYDSX3:1:1124:29921:4617/1	60	-
chr11	14487207	14487208	A01177:42:HHKNYDSX3:1:1115:2446:21574/1	60	+
chr11	14750411	14750412	A01177:42:HHKNYDSX3:2:2649:13548:9173/1	60	-
chr11	16027529	16027530	A01177:42:HHKNYDSX3:1:1326:11695:29105	60	-
chr11	16763152	16763153	A01177:42:HHKNYDSX3:1:1255:8540:12649/1	60	+
chr11	17289270	17289271	A01177:42:HHKNYDSX3:2:1511:29939:24565	60	-
chr11	17928277	17928278	A01177:42:HHKNYDSX3:1:1619:23746:13025/1	60	-
chr11	18421925	18421926	A01177:42:HHKNYDSX3:2:1536:10547:17534	60	-
chr11	21035493	21035494	A01177:42:HHKNYDSX3:1:2539:9453:5776/1	60	-
chr11	27825947	27825948	A01177:42:HHKNYDSX3:1:2228:13937:18771	60	+
chr11	29897959	29897960	A01177:42:HHKNYDSX3:1:1154:19027:9862/1	60	-
chr11	30088950	30088951	A01177:42:HHKNYDSX3:1:2252:15980:20306	60	-
chr11	31190975	31190976	A01177:42:HHKNYDSX3:1:1135:26404:3944/1	60	+
chr11	31266403	31266404	A01177:42:HHKNYDSX3:1:1260:13033:16517/1	60	+
chr11	31266405	31266406	A01177:42:HHKNYDSX3:1:2513:17210:21746/1	60	+
chr11	31479128	31479129	A01177:42:HHKNYDSX3:2:1570:23411:13166/1	60	+
chr11	32252166	32252167	A01177:42:HHKNYDSX3:2:2465:30933:27226	60	-
chr11	32966346	32966347	A01177:42:HHKNYDSX3:1:1319:31638:2957/1	60	-
chr11	33124837	33124838	A01177:42:HHKNYDSX3:1:1158:24062:16517/1	60	-
chr11	34892967	34892968	A01177:42:HHKNYDSX3:1:2231:1660:35837/1	60	-
chr11	36612425	36612426	A01177:42:HHKNYDSX3:1:1123:22670:10097/1	60	+
chr11	36774342	36774343	A01177:42:HHKNYDSX3:1:1153:26503:34303/1	60	+
chr11	38172910	38172911	A01177:42:HHKNYDSX3:1:1171:32588:28933/1	60	-
chr11	38593244	38593245	A01177:42:HHKNYDSX3:1:1508:24135:18552/1	60	+
chr11	38760427	38760428	A01177:42:HHKNYDSX3:1:1203:32515:25019/1	60	+
chr11	38874854	38874855	A01177:42:HHKNYDSX3:1:1152:26928:17754/1	60	-
chr11	40966575	40966576	A01177:42:HHKNYDSX3:1:1660:32136:29778	60	-
chr11	41205101	41205102	A01177:42:HHKNYDSX3:2:2470:28917:31751/1	60	+
chr11	42985113	42985114	A01177:42:HHKNYDSX3:1:1151:26078:25426	60	-
chr11	46081919	46081920	A01177:42:HHKNYDSX3:1:1211:13431:18740/1	60	+
chr11	46107881	46107882	A01177:42:HHKNYDSX3:1:1277:24532:35368/1	60	+
chr11	46644745	46644746	A01177:42:HHKNYDSX3:1:1165:15438:31641/1	60	+
chr11	46647115	46647116	A01177:42:HHKNYDSX3:1:1119:10954:32049/1	60	+
chr11	46870027	46870028	A01177:42:HHKNYDSX3:1:1608:25229:33004/1	60	+
chr11	47068190	47068191	A01177:42:HHKNYDSX3:1:1141:30635:11083/1	60	-
chr11	48136667	48136668	A01177:42:HHKNYDSX3:2:2135:1732:2895/1	60	+
chr11	55146793	55146794	A01177:42:HHKNYDSX3:1:1650:12029:11083	60	-
chr11	57411923	57411924	A01177:42:HHKNYDSX3:1:1151:23809:34147/1	60	-
chr11	57503515	57503516	A01177:42:HHKNYDSX3:1:1655:17110:2660	60	+
chr11	57647750	57647751	A01177:42:HHKNYDSX3:1:1136:9588:34194/1	60	+
chr11	57664834	57664835	A01177:42:HHKNYDSX3:1:1205:4589:7091/1	60	+
chr11	57686408	57686409	A01177:42:HHKNYDSX3:1:1266:30978:29215/1	60	+
chr11	58541555	58541556	A01177:42:HHKNYDSX3:1:2570:17987:20588/1	60	+
chr11	58732527	58732528	A01177:42:HHKNYDSX3:1:1519:27082:10535/1	60	+
chr11	62399201	62399202	A01177:42:HHKNYDSX3:1:1610:6072:18333/1	60	-
chr11	63621689	63621690	A01177:42:HHKNYDSX3:2:2540:32117:6950	60	-
chr11	63625900	63625901	A01177:42:HHKNYDSX3:1:1469:24740:30530/1	60	+
chr11	63626209	63626210	A01177:42:HHKNYDSX3:1:1422:9588:16344/1	60	-
chr11	63752151	63752152	A01177:42:HHKNYDSX3:1:1428:31747:13166/1	60	-
chr11	65296791	65296792	A01177:42:HHKNYDSX3:1:1466:4589:10535	60	-
chr11	66104394	66104395	A01177:42:HHKNYDSX3:1:1170:18005:28917/1	60	-
chr11	66348200	66348201	A01177:42:HHKNYDSX3:1:2454:10050:26224	60	-
chr11	67195345	67195346	A01177:42:HHKNYDSX3:1:1108:27362:6198	60	+
chr11	68730239	68730240	A01177:42:HHKNYDSX3:1:1210:7681:26569/1	60	+
chr11	70330277	70330278	A01177:42:HHKNYDSX3:1:1129:15465:24455	60	-
chr11	73138212	73138213	A01177:42:HHKNYDSX3:1:2411:24207:4492/1	60	-
chr11	73850279	73850280	A01177:42:HHKNYDSX3:1:1213:29975:22874	60	+
chr11	74071027	74071028	A01177:42:HHKNYDSX3:1:1117:27579:19351/1	60	-
chr11	74187223	74187224	A01177:42:HHKNYDSX3:1:2376:22372:30592/1	60	+
chr11	74373677	74373678	A01177:42:HHKNYDSX3:1:1117:32018:12132/1	60	-
chr11	74379258	74379259	A01177:42:HHKNYDSX3:1:1514:29686:12602/1	60	+
chr11	74785501	74785502	A01177:42:HHKNYDSX3:2:1435:16649:3615/1	60	-
chr11	74900939	74900940	A01177:42:HHKNYDSX3:1:1660:17951:9314/1	60	-
chr11	74904873	74904874	A01177:42:HHKNYDSX3:1:1232:24126:29590/1	60	-
chr11	75404685	75404686	A01177:42:HHKNYDSX3:1:1323:3857:30812	60	+
chr11	75405689	75405690	A01177:42:HHKNYDSX3:1:1169:8395:34444/1	60	-
chr11	79804099	79804100	A01177:42:HHKNYDSX3:1:1134:19289:8375/1	60	-
chr11	80521359	80521360	A01177:42:HHKNYDSX3:1:2370:12174:16877/1	60	+
chr11	80820125	80820126	A01177:42:HHKNYDSX3:1:1155:24641:22780	60	-
chr11	82038526	82038527	A01177:42:HHKNYDSX3:1:1449:11171:10755/1	60	-
chr11	83301692	83301693	A01177:42:HHKNYDSX3:2:2136:4453:14967/1	60	+
chr11	84378576	84378577	A01177:42:HHKNYDSX3:1:1129:24035:32189	60	-
chr11	85990921	85990922	A01177:42:HHKNYDSX3:1:1503:15121:14403/1	60	+
chr11	85995285	85995286	A01177:42:HHKNYDSX3:1:1177:19325:25692/1	60	-
chr11	86022580	86022581	A01177:42:HHKNYDSX3:2:2354:23954:17550/1	60	+
chr11	87188027	87188028	A01177:42:HHKNYDSX3:1:2508:4661:31422	60	-
chr11	87379867	87379868	A01177:42:HHKNYDSX3:1:1117:22788:17378/1	60	+
chr11	87379869	87379870	A01177:42:HHKNYDSX3:1:2277:17833:7921/1	60	+
chr11	87379872	87379873	A01177:42:HHKNYDSX3:1:1164:31015:14309	60	+
chr11	88324023	88324024	A01177:42:HHKNYDSX3:1:1219:20012:5807/1	60	-
chr11	90899821	90899822	A01177:42:HHKNYDSX3:2:2542:2220:30232/1	60	-
chr11	93993032	93993033	A01177:42:HHKNYDSX3:1:2160:16785:19194/1	60	-
chr11	94456150	94456151	A01177:42:HHKNYDSX3:1:1144:26684:11443/1	60	+
chr11	95839304	95839305	A01177:42:HHKNYDSX3:1:1135:20473:8390/1	60	+
chr11	95873148	95873149	A01177:42:HHKNYDSX3:1:1508:17598:24236/1	60	+
chr11	96904018	96904019	A01177:42:HHKNYDSX3:1:2478:15682:1720/1	60	-
chr11	98564292	98564293	A01177:42:HHKNYDSX3:1:1307:1561:2628/1	60	-
chr11	99883549	99883550	A01177:42:HHKNYDSX3:1:1325:7355:21903/1	60	+
chr11	99979572	99979573	A01177:42:HHKNYDSX3:1:2150:26286:15765/1	60	+
chr11	103117340	103117341	A01177:42:HHKNYDSX3:1:1116:17499:7936/1	60	+
chr11	103197206	103197207	A01177:42:HHKNYDSX3:2:1551:22146:2394/1	60	+
chr11	103800231	103800232	A01177:42:HHKNYDSX3:2:2648:24108:31688	60	+
chr11	104468155	104468156	A01177:42:HHKNYDSX3:1:1136:12463:14779/1	60	+
chr11	105152138	105152139	A01177:42:HHKNYDSX3:1:1331:18132:33583/1	60	-
chr11	107842614	107842615	A01177:42:HHKNYDSX3:1:2506:8648:32784	60	-
chr11	108098100	108098101	A01177:42:HHKNYDSX3:1:1655:25590:11960/1	60	+
chr11	108228058	108228059	A01177:42:HHKNYDSX3:1:1116:5285:6073/1	60	+
chr11	108703818	108703819	A01177:42:HHKNYDSX3:1:2606:17400:11866/1	60	+
chr11	108894075	108894076	A01177:42:HHKNYDSX3:1:1169:3351:21104/1	60	+
chr11	108904559	108904560	A01177:42:HHKNYDSX3:2:2335:21757:36667	60	-
chr11	109042985	109042986	A01177:42:HHKNYDSX3:1:2470:32696:11553/1	60	+
chr11	110440367	110440368	A01177:42:HHKNYDSX3:1:1207:23755:36119/1	60	+
chr11	110440371	110440372	A01177:42:HHKNYDSX3:2:2412:6931:12242	60	+
chr11	111110514	111110515	A01177:42:HHKNYDSX3:1:2149:9344:20932	60	-
chr11	111600663	111600664	A01177:42:HHKNYDSX3:1:2633:30138:13949	60	-
chr11	113494636	113494637	A01177:42:HHKNYDSX3:1:1167:5584:3803/1	60	+
chr11	116871731	116871732	A01177:42:HHKNYDSX3:1:1109:2663:23516/1	60	+
chr11	118191686	118191687	A01177:42:HHKNYDSX3:1:1158:19045:4633/1	60	-
chr11	118234661	118234662	A01177:42:HHKNYDSX3:1:1147:2817:31735/1	60	+
chr11	118385590	118385591	A01177:42:HHKNYDSX3:1:1161:17626:29199/1	60	+
chr11	118553080	118553081	A01177:42:HHKNYDSX3:1:1212:28809:8516/1	60	-
chr11	119003994	119003995	A01177:42:HHKNYDSX3:1:1128:7102:2738/1	60	+
chr11	119003996	119003997	A01177:42:HHKNYDSX3:2:1220:30418:7200	60	+
chr11	121034854	121034855	A01177:42:HHKNYDSX3:1:1278:5918:22952	60	+
chr11	122709949	122709950	A01177:42:HHKNYDSX3:1:1139:13630:1705	60	+
chr11	122764020	122764021	A01177:42:HHKNYDSX3:1:1145:17463:14262/1	60	+
chr11	122866046	122866047	A01177:42:HHKNYDSX3:1:2262:10276:13651	60	-
chr11	122866048	122866049	A01177:42:HHKNYDSX3:1:1106:7609:36965/1	60	-
chr11	123383628	123383629	A01177:42:HHKNYDSX3:1:1251:23710:24486/1	60	-
chr11	123733934	123733935	A01177:42:HHKNYDSX3:1:1119:20817:27774/1	60	+
chr11	124164397	124164398	A01177:42:HHKNYDSX3:1:1136:26946:11271/1	60	+
chr11	125583747	125583748	A01177:42:HHKNYDSX3:1:1461:1298:3834/1	60	-
chr11	125630958	125630959	A01177:42:HHKNYDSX3:2:2548:32904:33646/1	60	+
chr11	126021502	126021503	A01177:42:HHKNYDSX3:1:2152:18584:35900/1	60	-
chr11	128412830	128412831	A01177:42:HHKNYDSX3:1:1328:8024:16016	60	-
chr11	128620691	128620692	A01177:42:HHKNYDSX3:1:1345:27001:30436/1	60	+
chr11	128671872	128671873	A01177:42:HHKNYDSX3:1:1550:19244:21104/1	60	+
chr11	128733197	128733198	A01177:42:HHKNYDSX3:2:1473:9344:3583/1	60	-
chr11	129902196	129902197	A01177:42:HHKNYDSX3:2:2410:16468:14732/1	60	+
chr11	130234791	130234792	A01177:42:HHKNYDSX3:1:1620:16016:22529/1	60	+
chr11	130274883	130274884	A01177:42:HHKNYDSX3:1:1160:28275:16861/1	60	+
chr11	130274885	130274886	A01177:42:HHKNYDSX3:1:1609:28221:28228/1	60	+
chr11	130301295	130301296	A01177:42:HHKNYDSX3:1:1618:16251:31140/1	60	+
chr11	130771334	130771335	A01177:42:HHKNYDSX3:1:1119:30382:34569	60	-
chr11	132233345	132233346	A01177:42:HHKNYDSX3:2:1411:18855:26944/1	60	+
chr11	135048046	135048047	A01177:42:HHKNYDSX3:1:1121:1741:7451/1	60	-
chr12	294173	294174	A01177:42:HHKNYDSX3:1:1532:15374:4633/1	60	+
chr12	310628	310629	A01177:42:HHKNYDSX3:2:1428:12038:11663/1	60	-
chr12	314998	314999	A01177:42:HHKNYDSX3:1:1615:9616:33739/1	60	+
chr12	755264	755265	A01177:42:HHKNYDSX3:1:1338:4743:17754/1	60	+
chr12	1189858	1189859	A01177:42:HHKNYDSX3:1:1248:31810:35509/1	60	-
chr12	1251400	1251401	A01177:42:HHKNYDSX3:1:1133:4191:19272/1	60	+
chr12	1950375	1950376	A01177:42:HHKNYDSX3:1:2523:4670:14810	60	-
chr12	1950377	1950378	A01177:42:HHKNYDSX3:1:1101:7636:5697/1	60	-
chr12	6339385	6339386	A01177:42:HHKNYDSX3:2:1367:22643:26866	60	-
chr12	6497729	6497730	A01177:42:HHKNYDSX3:1:1220:19036:8750/1	60	+
chr12	8714656	8714657	A01177:42:HHKNYDSX3:1:2207:21115:35587/1	60	+
chr12	9664434	9664435	A01177:42:HHKNYDSX3:1:2220:32389:8077/1	60	+
chr12	9938436	9938437	A01177:42:HHKNYDSX3:2:2413:11369:6558	60	-
chr12	11723657	11723658	A01177:42:HHKNYDSX3:2:2614:20446:9345	60	+
chr12	11764703	11764704	A01177:42:HHKNYDSX3:1:2359:24641:4022/1	60	+
chr12	11807247	11807248	A01177:42:HHKNYDSX3:1:1577:12807:34538/1	60	-
chr12	11870185	11870186	A01177:42:HHKNYDSX3:1:1407:27109:25551/1	60	+
chr12	14076378	14076379	A01177:42:HHKNYDSX3:1:2622:10456:17816/1	60	-
chr12	14123557	14123558	A01177:42:HHKNYDSX3:2:2236:11695:36965	60	+
chr12	14414701	14414702	A01177:42:HHKNYDSX3:1:2442:9724:22341/1	60	-
chr12	14415533	14415534	A01177:42:HHKNYDSX3:1:1202:2311:13385/1	60	-
chr12	14447269	14447270	A01177:42:HHKNYDSX3:1:1231:32045:21324	60	+
chr12	14824428	14824429	A01177:42:HHKNYDSX3:1:1105:22209:13870	60	+
chr12	15900331	15900332	A01177:42:HHKNYDSX3:1:1422:32940:1548/1	60	-
chr12	16393251	16393252	A01177:42:HHKNYDSX3:1:1145:24704:31626/1	60	-
chr12	17280946	17280947	A01177:42:HHKNYDSX3:1:2475:4083:10347/1	60	-
chr12	19151427	19151428	A01177:42:HHKNYDSX3:1:1102:30798:13683/1	60	-
chr12	19246836	19246837	A01177:42:HHKNYDSX3:1:1608:22851:9878/1	60	+
chr12	19293239	19293240	A01177:42:HHKNYDSX3:1:1112:24460:15452/1	60	+
chr12	19335956	19335957	A01177:42:HHKNYDSX3:1:1163:12210:32127/1	60	+
chr12	20551438	20551439	A01177:42:HHKNYDSX3:2:2577:26205:26177/1	60	+
chr12	21638784	21638785	A01177:42:HHKNYDSX3:1:1451:28637:26036/1	60	+
chr12	22168292	22168293	A01177:42:HHKNYDSX3:1:1558:16396:15922	60	-
chr12	22468708	22468709	A01177:42:HHKNYDSX3:1:2666:17987:4805	60	-
chr12	22475524	22475525	A01177:42:HHKNYDSX3:1:1101:7066:11318	60	+
chr12	22642624	22642625	A01177:42:HHKNYDSX3:1:1550:25409:25645/1	60	-
chr12	25209159	25209160	A01177:42:HHKNYDSX3:1:1201:6786:24549/1	60	-
chr12	27412739	27412740	A01177:42:HHKNYDSX3:1:1139:25174:32784/1	60	+
chr12	28166411	28166412	A01177:42:HHKNYDSX3:1:2537:28176:17378/1	60	+
chr12	28253131	28253132	A01177:42:HHKNYDSX3:2:1514:31467:4445/1	60	+
chr12	28892871	28892872	A01177:42:HHKNYDSX3:1:1250:1651:15937	60	+
chr12	29304975	29304976	A01177:42:HHKNYDSX3:1:1210:5050:14559/1	60	-
chr12	29317249	29317250	A01177:42:HHKNYDSX3:1:2258:4029:7936/1	60	+
chr12	32216113	32216114	A01177:42:HHKNYDSX3:1:1107:16477:4758/1	60	-
chr12	32688244	32688245	A01177:42:HHKNYDSX3:1:1108:5367:31861/1	60	+
chr12	32710888	32710889	A01177:42:HHKNYDSX3:1:1119:30074:24956/1	60	-
chr12	34716719	34716720	A01177:42:HHKNYDSX3:2:2157:15700:21699/1	60	+
chr12	39361941	39361942	A01177:42:HHKNYDSX3:1:1168:25554:29684/1	60	-
chr12	42363522	42363523	A01177:42:HHKNYDSX3:1:1113:4625:10347/1	60	+
chr12	43022668	43022669	A01177:42:HHKNYDSX3:1:1143:11704:32972/1	60	-
chr12	43208350	43208351	A01177:42:HHKNYDSX3:1:1558:14904:1251/1	60	+
chr12	45297136	45297137	A01177:42:HHKNYDSX3:2:1665:11975:16219	60	+
chr12	45656738	45656739	A01177:42:HHKNYDSX3:1:2631:4887:2848	60	+
chr12	45807182	45807183	A01177:42:HHKNYDSX3:1:1552:20473:25739/1	60	+
chr12	45891569	45891570	A01177:42:HHKNYDSX3:1:1438:21531:11350/1	60	-
chr12	45919470	45919471	A01177:42:HHKNYDSX3:1:1102:3694:16094/1	60	+
chr12	47667885	47667886	A01177:42:HHKNYDSX3:1:1671:3106:31140/1	60	-
chr12	47683945	47683946	A01177:42:HHKNYDSX3:1:2232:29649:25379	60	-
chr12	48759435	48759436	A01177:42:HHKNYDSX3:2:1417:30779:31720	60	-
chr12	49127833	49127834	A01177:42:HHKNYDSX3:1:1217:28592:28307/1	60	-
chr12	50017845	50017846	A01177:42:HHKNYDSX3:1:1417:23692:2597/1	60	-
chr12	50819043	50819044	A01177:42:HHKNYDSX3:1:1378:28727:36151/1	60	-
chr12	50896745	50896746	A01177:42:HHKNYDSX3:1:2106:28845:9580/1	60	-
chr12	50943698	50943699	A01177:42:HHKNYDSX3:1:1107:1832:26209/1	60	-
chr12	53592852	53592853	A01177:42:HHKNYDSX3:1:2140:13991:19680/1	60	-
chr12	54531072	54531073	A01177:42:HHKNYDSX3:2:2134:16586:11866	60	+
chr12	55578069	55578070	A01177:42:HHKNYDSX3:1:2304:14082:21496/1	60	+
chr12	56437809	56437810	A01177:42:HHKNYDSX3:1:1137:4490:25457/1	60	+
chr12	57377072	57377073	A01177:42:HHKNYDSX3:1:1103:3757:17863/1	60	-
chr12	57502170	57502171	A01177:42:HHKNYDSX3:1:1119:5177:2315/1	60	+
chr12	59598330	59598331	A01177:42:HHKNYDSX3:1:1237:30120:22122/1	60	-
chr12	62243610	62243611	A01177:42:HHKNYDSX3:2:1659:3595:9439/1	60	+
chr12	62349026	62349027	A01177:42:HHKNYDSX3:1:2462:4887:1720/1	60	-
chr12	62393440	62393441	A01177:42:HHKNYDSX3:1:1105:5339:4758/1	60	+
chr12	62402455	62402456	A01177:42:HHKNYDSX3:1:1117:9372:28620/1	60	-
chr12	62506747	62506748	A01177:42:HHKNYDSX3:2:1142:32868:20306/1	60	-
chr12	62565004	62565005	A01177:42:HHKNYDSX3:1:1474:10945:20228/1	60	+
chr12	62577517	62577518	A01177:42:HHKNYDSX3:1:1119:29396:34209/1	60	+
chr12	64743834	64743835	A01177:42:HHKNYDSX3:1:1238:21576:4946	60	+
chr12	65245605	65245606	A01177:42:HHKNYDSX3:1:2137:21531:22874/1	60	+
chr12	66924984	66924985	A01177:42:HHKNYDSX3:1:1430:4951:17174/1	60	-
chr12	67667435	67667436	A01177:42:HHKNYDSX3:1:1167:19253:5744/1	60	+
chr12	68349235	68349236	A01177:42:HHKNYDSX3:1:1102:1036:25019/1	60	-
chr12	68658428	68658429	A01177:42:HHKNYDSX3:2:1276:22146:29982/1	60	+
chr12	69752688	69752689	A01177:42:HHKNYDSX3:1:2105:21621:3458/1	60	+
chr12	69970196	69970197	A01177:42:HHKNYDSX3:1:1234:5095:16579/1	60	+
chr12	71803011	71803012	A01177:42:HHKNYDSX3:1:1143:18213:14841/1	60	-
chr12	71893754	71893755	A01177:42:HHKNYDSX3:1:1501:14868:33505/1	60	-
chr12	72489759	72489760	A01177:42:HHKNYDSX3:1:1247:24596:15937/1	60	+
chr12	73179402	73179403	A01177:42:HHKNYDSX3:1:1126:11840:15201/1	60	-
chr12	73179403	73179404	A01177:42:HHKNYDSX3:1:1516:6732:35822/1	60	-
chr12	75859802	75859803	A01177:42:HHKNYDSX3:1:1109:32280:3662/1	60	-
chr12	76385826	76385827	A01177:42:HHKNYDSX3:1:1119:26657:14935/1	60	+
chr12	78500951	78500952	A01177:42:HHKNYDSX3:2:1141:26874:29778	60	+
chr12	79539461	79539462	A01177:42:HHKNYDSX3:2:2637:17273:12023	60	-
chr12	79759351	79759352	A01177:42:HHKNYDSX3:2:2326:9272:24502/1	60	+
chr12	82404865	82404866	A01177:42:HHKNYDSX3:1:1417:25283:31344/1	60	+
chr12	85364393	85364394	A01177:42:HHKNYDSX3:1:1126:17490:19100/1	60	+
chr12	85779533	85779534	A01177:42:HHKNYDSX3:1:1107:14018:8829/1	60	+
chr12	86696132	86696133	A01177:42:HHKNYDSX3:2:1172:29993:11600/1	60	+
chr12	87174130	87174131	A01177:42:HHKNYDSX3:2:1563:11252:2660	60	-
chr12	88091498	88091499	A01177:42:HHKNYDSX3:1:2406:7328:5165/1	60	+
chr12	88094782	88094783	A01177:42:HHKNYDSX3:1:1136:24180:11209/1	60	-
chr12	88104251	88104252	A01177:42:HHKNYDSX3:1:1148:3676:9893/1	60	+
chr12	88124190	88124191	A01177:42:HHKNYDSX3:1:1302:26530:26177/1	60	+
chr12	89689499	89689500	A01177:42:HHKNYDSX3:1:1174:25120:14653	60	-
chr12	89960727	89960728	A01177:42:HHKNYDSX3:1:1449:2293:33959/1	60	-
chr12	90466160	90466161	A01177:42:HHKNYDSX3:1:1260:11659:2394/1	60	-
chr12	90466166	90466167	A01177:42:HHKNYDSX3:2:2408:14217:4006/1	60	-
chr12	91165267	91165268	A01177:42:HHKNYDSX3:2:1637:26051:18959/1	60	+
chr12	92042475	92042476	A01177:42:HHKNYDSX3:1:1305:18295:4961/1	60	+
chr12	92887734	92887735	A01177:42:HHKNYDSX3:1:1310:25907:30013/1	60	-
chr12	94111483	94111484	A01177:42:HHKNYDSX3:1:1469:3170:23422/1	60	+
chr12	94369287	94369288	A01177:42:HHKNYDSX3:2:1578:12933:26396/1	60	-
chr12	95024127	95024128	A01177:42:HHKNYDSX3:2:2572:3188:17597/1	60	+
chr12	95089410	95089411	A01177:42:HHKNYDSX3:1:1242:5394:9549/1	60	-
chr12	97088807	97088808	A01177:42:HHKNYDSX3:1:2330:11044:22905	60	+
chr12	98364863	98364864	A01177:42:HHKNYDSX3:1:1316:28429:17033/1	60	-
chr12	100054968	100054969	A01177:42:HHKNYDSX3:1:1110:4237:22263/1	60	+
chr12	100083605	100083606	A01177:42:HHKNYDSX3:1:1274:24686:35978/1	60	-
chr12	100261677	100261678	A01177:42:HHKNYDSX3:1:1405:16721:33896/1	60	+
chr12	100646544	100646545	A01177:42:HHKNYDSX3:1:1155:2609:13275/1	60	+
chr12	101282110	101282111	A01177:42:HHKNYDSX3:1:2121:29441:31219/1	60	+
chr12	101321689	101321690	A01177:42:HHKNYDSX3:2:1404:3260:35321	60	+
chr12	101725549	101725550	A01177:42:HHKNYDSX3:1:1152:21531:9377/1	60	+
chr12	101725551	101725552	A01177:42:HHKNYDSX3:1:2530:1488:20666	60	+
chr12	102087893	102087894	A01177:42:HHKNYDSX3:1:1216:25916:18161/1	60	-
chr12	104478418	104478419	A01177:42:HHKNYDSX3:1:1171:3125:32831/1	60	-
chr12	104515466	104515467	A01177:42:HHKNYDSX3:1:1133:1434:36980/1	60	-
chr12	104604982	104604983	A01177:42:HHKNYDSX3:1:1101:15139:12430	60	-
chr12	105036790	105036791	A01177:42:HHKNYDSX3:1:1102:27416:9173/1	60	-
chr12	105178061	105178062	A01177:42:HHKNYDSX3:1:2102:31042:9408	60	+
chr12	106959881	106959882	A01177:42:HHKNYDSX3:1:1276:5900:27868/1	60	-
chr12	107027063	107027064	A01177:42:HHKNYDSX3:1:1145:26304:5744/1	60	+
chr12	107452348	107452349	A01177:42:HHKNYDSX3:1:2301:12744:13542/1	60	+
chr12	108266901	108266902	A01177:42:HHKNYDSX3:1:1174:17029:6402/1	60	-
chr12	110461521	110461522	A01177:42:HHKNYDSX3:2:1319:23077:21198	60	+
chr12	111466005	111466006	A01177:42:HHKNYDSX3:2:1643:25084:6104/1	60	-
chr12	112269064	112269065	A01177:42:HHKNYDSX3:1:1203:15691:4617/1	60	+
chr12	116016831	116016832	A01177:42:HHKNYDSX3:1:1108:27507:10645	60	-
chr12	116054445	116054446	A01177:42:HHKNYDSX3:1:1259:20256:24706/1	60	+
chr12	118178313	118178314	A01177:42:HHKNYDSX3:1:2332:30056:33849/1	60	-
chr12	118917157	118917158	A01177:42:HHKNYDSX3:1:1145:14181:32910/1	60	+
chr12	119688818	119688819	A01177:42:HHKNYDSX3:1:2357:6768:21668/1	60	-
chr12	119761904	119761905	A01177:42:HHKNYDSX3:1:1409:24831:18850/1	60	-
chr12	120551200	120551201	A01177:42:HHKNYDSX3:1:1111:19958:17425	60	+
chr12	120674812	120674813	A01177:42:HHKNYDSX3:1:1328:22824:25833/1	60	+
chr12	121445686	121445687	A01177:42:HHKNYDSX3:1:1150:1958:33567/1	60	+
chr12	122212193	122212194	A01177:42:HHKNYDSX3:1:1201:25536:7670/1	60	+
chr12	122523663	122523664	A01177:42:HHKNYDSX3:1:1167:18756:12837	60	-
chr12	123180920	123180921	A01177:42:HHKNYDSX3:1:1311:5113:20431/1	60	+
chr12	123195552	123195553	A01177:42:HHKNYDSX3:2:1227:10140:30107/1	60	-
chr12	123198419	123198420	A01177:42:HHKNYDSX3:1:1428:3875:17127/1	60	+
chr12	123198420	123198421	A01177:42:HHKNYDSX3:1:1502:18855:4836	60	+
chr12	123302896	123302897	A01177:42:HHKNYDSX3:1:2131:22309:27477/1	60	-
chr12	123329575	123329576	A01177:42:HHKNYDSX3:1:1110:25771:18443/1	60	+
chr12	123719304	123719305	A01177:42:HHKNYDSX3:1:1135:28248:36605/1	60	-
chr12	123730614	123730615	A01177:42:HHKNYDSX3:1:1110:23728:11459/1	60	-
chr12	125064194	125064195	A01177:42:HHKNYDSX3:2:2518:18032:32534/1	60	+
chr12	129525429	129525430	A01177:42:HHKNYDSX3:1:1616:16441:5196/1	60	-
chr12	130909814	130909815	A01177:42:HHKNYDSX3:1:1502:16866:3771/1	60	-
chr12	132273615	132273616	A01177:42:HHKNYDSX3:2:2372:2320:27649/1	60	+
chr13	18910389	18910390	A01177:42:HHKNYDSX3:2:1324:30590:25003	60	+
chr13	18910390	18910391	A01177:42:HHKNYDSX3:1:1518:32588:5321	60	+
chr13	19672554	19672555	A01177:42:HHKNYDSX3:1:1157:18412:2597/1	60	-
chr13	19698067	19698068	A01177:42:HHKNYDSX3:2:1243:30535:21621/1	60	-
chr13	19706123	19706124	A01177:42:HHKNYDSX3:1:2117:17427:31454/1	60	-
chr13	20030206	20030207	A01177:42:HHKNYDSX3:1:1145:20202:26991	60	+
chr13	20811275	20811276	A01177:42:HHKNYDSX3:2:1312:8540:26741	60	+
chr13	21398933	21398934	A01177:42:HHKNYDSX3:1:1170:29884:3145/1	60	+
chr13	21528532	21528533	A01177:42:HHKNYDSX3:2:2109:30870:26553/1	60	-
chr13	21565580	21565581	A01177:42:HHKNYDSX3:1:2226:23592:26224	60	+
chr13	22119691	22119692	A01177:42:HHKNYDSX3:2:2469:32407:14559	60	-
chr13	23274215	23274216	A01177:42:HHKNYDSX3:1:1610:18493:2769/1	60	-
chr13	23284493	23284494	A01177:42:HHKNYDSX3:2:2404:7545:27367/1	60	+
chr13	23284495	23284496	A01177:42:HHKNYDSX3:2:2363:31340:1501	60	+
chr13	23309928	23309929	A01177:42:HHKNYDSX3:2:2444:17327:14528	60	+
chr13	23347467	23347468	A01177:42:HHKNYDSX3:2:2107:8558:24799	60	+
chr13	23758970	23758971	A01177:42:HHKNYDSX3:1:1168:6370:18255/1	60	-
chr13	23857303	23857304	A01177:42:HHKNYDSX3:1:1146:2627:26365/1	60	+
chr13	23984538	23984539	A01177:42:HHKNYDSX3:1:1140:23900:28416/1	60	+
chr13	26353546	26353547	A01177:42:HHKNYDSX3:1:1111:8739:5353/1	60	+
chr13	30326176	30326177	A01177:42:HHKNYDSX3:1:1132:27868:20572/1	60	-
chr13	32709738	32709739	A01177:42:HHKNYDSX3:1:1264:30120:1736/1	60	+
chr13	34861300	34861301	A01177:42:HHKNYDSX3:1:1123:26440:8609/1	60	+
chr13	36694961	36694962	A01177:42:HHKNYDSX3:1:1108:19723:24533/1	60	+
chr13	39018387	39018388	A01177:42:HHKNYDSX3:1:1246:1271:17409/1	60	+
chr13	39018388	39018389	A01177:42:HHKNYDSX3:2:2176:10917:27602/1	60	+
chr13	39859686	39859687	A01177:42:HHKNYDSX3:1:1410:7283:6120/1	60	+
chr13	41013704	41013705	A01177:42:HHKNYDSX3:2:2375:27887:21324/1	60	-
chr13	41335559	41335560	A01177:42:HHKNYDSX3:1:1131:31105:36292	60	+
chr13	41755123	41755124	A01177:42:HHKNYDSX3:2:1529:6280:18693/1	60	-
chr13	42185611	42185612	A01177:42:HHKNYDSX3:1:2247:16631:31861/1	60	-
chr13	42308718	42308719	A01177:42:HHKNYDSX3:1:1101:4842:6496/1	60	+
chr13	43239631	43239632	A01177:42:HHKNYDSX3:2:1471:32190:31156	60	-
chr13	43239633	43239634	A01177:42:HHKNYDSX3:1:1535:9824:27054/1	60	-
chr13	45153557	45153558	A01177:42:HHKNYDSX3:1:1157:3712:32033/1	60	-
chr13	46246912	46246913	A01177:42:HHKNYDSX3:1:2333:31476:28541/1	60	-
chr13	46691846	46691847	A01177:42:HHKNYDSX3:2:1664:12726:23312/1	60	-
chr13	46691847	46691848	A01177:42:HHKNYDSX3:1:1101:11677:15107/1	60	-
chr13	47264260	47264261	A01177:42:HHKNYDSX3:1:1115:31168:7404/1	60	-
chr13	48348313	48348314	A01177:42:HHKNYDSX3:1:1563:21486:25895/1	60	+
chr13	48409256	48409257	A01177:42:HHKNYDSX3:1:1106:19208:28369/1	60	+
chr13	48459728	48459729	A01177:42:HHKNYDSX3:2:2205:29062:17973	60	-
chr13	48891764	48891765	A01177:42:HHKNYDSX3:1:1551:20085:20619/1	60	+
chr13	49024905	49024906	A01177:42:HHKNYDSX3:2:1653:31412:2566/1	60	+
chr13	49120814	49120815	A01177:42:HHKNYDSX3:2:1575:27905:23202	60	-
chr13	49515535	49515536	A01177:42:HHKNYDSX3:2:1410:1371:27445	60	+
chr13	50062128	50062129	A01177:42:HHKNYDSX3:1:1105:31548:17863/1	60	+
chr13	50647910	50647911	A01177:42:HHKNYDSX3:1:1119:20021:14841/1	60	-
chr13	51403270	51403271	A01177:42:HHKNYDSX3:1:1608:15619:14826	60	-
chr13	52254591	52254592	A01177:42:HHKNYDSX3:2:2407:22806:22451/1	60	+
chr13	52674699	52674700	A01177:42:HHKNYDSX3:1:2221:19922:29481/1	60	+
chr13	54063321	54063322	A01177:42:HHKNYDSX3:1:1342:9453:29543/1	60	+
chr13	57221440	57221441	A01177:42:HHKNYDSX3:1:2138:23059:10864/1	60	-
chr13	59327409	59327410	A01177:42:HHKNYDSX3:2:2130:1054:13401/1	60	-
chr13	59775085	59775086	A01177:42:HHKNYDSX3:1:1129:19443:20729/1	60	+
chr13	59822923	59822924	A01177:42:HHKNYDSX3:2:1533:31973:14372/1	60	-
chr13	59912107	59912108	A01177:42:HHKNYDSX3:2:1649:9869:19554/1	60	-
chr13	59974397	59974398	A01177:42:HHKNYDSX3:1:2441:6207:12493/1	60	+
chr13	60346828	60346829	A01177:42:HHKNYDSX3:1:1413:25780:17738/1	60	+
chr13	61308860	61308861	A01177:42:HHKNYDSX3:2:1315:25880:8484/1	60	+
chr13	62366294	62366295	A01177:42:HHKNYDSX3:1:1210:24713:10661/1	60	-
chr13	64022264	64022265	A01177:42:HHKNYDSX3:1:2239:20609:4492/1	60	-
chr13	64345243	64345244	A01177:42:HHKNYDSX3:1:1422:32235:19085/1	60	-
chr13	64350463	64350464	A01177:42:HHKNYDSX3:1:1108:6488:16799	60	-
chr13	64759771	64759772	A01177:42:HHKNYDSX3:2:1463:24035:17848	60	-
chr13	65117276	65117277	A01177:42:HHKNYDSX3:1:2216:28818:26443/1	60	-
chr13	67575669	67575670	A01177:42:HHKNYDSX3:1:1615:6054:14043/1	60	-
chr13	69308230	69308231	A01177:42:HHKNYDSX3:1:1135:12102:33536/1	60	+
chr13	69632082	69632083	A01177:42:HHKNYDSX3:1:1166:14064:31610	60	-
chr13	70589808	70589809	A01177:42:HHKNYDSX3:1:1466:5584:14794/1	60	-
chr13	71443854	71443855	A01177:42:HHKNYDSX3:1:1333:17291:5384/1	60	-
chr13	71523054	71523055	A01177:42:HHKNYDSX3:1:1251:22878:6887/1	60	-
chr13	71600694	71600695	A01177:42:HHKNYDSX3:1:2247:5746:6057/1	60	+
chr13	72359855	72359856	A01177:42:HHKNYDSX3:1:1560:19108:20337	60	+
chr13	72737455	72737456	A01177:42:HHKNYDSX3:1:1214:31286:23484/1	60	-
chr13	72844129	72844130	A01177:42:HHKNYDSX3:1:1150:7175:8469/1	60	+
chr13	74464639	74464640	A01177:42:HHKNYDSX3:1:1460:5981:28166/1	60	+
chr13	75300782	75300783	A01177:42:HHKNYDSX3:1:1227:26657:34162/1	60	-
chr13	76018424	76018425	A01177:42:HHKNYDSX3:1:1601:21522:8641	60	-
chr13	77089543	77089544	A01177:42:HHKNYDSX3:1:1141:19144:4304/1	60	+
chr13	77164277	77164278	A01177:42:HHKNYDSX3:1:1647:11225:22153/1	60	+
chr13	77244530	77244531	A01177:42:HHKNYDSX3:2:1664:29939:36714/1	60	+
chr13	79318122	79318123	A01177:42:HHKNYDSX3:1:1535:14434:25113/1	60	+
chr13	79339007	79339008	A01177:42:HHKNYDSX3:1:1119:7554:13416/1	60	+
chr13	79376167	79376168	A01177:42:HHKNYDSX3:1:1342:4806:26663/1	60	+
chr13	79925627	79925628	A01177:42:HHKNYDSX3:2:2244:2049:1877/1	60	-
chr13	80886835	80886836	A01177:42:HHKNYDSX3:1:1170:32841:36260/1	60	+
chr13	81099631	81099632	A01177:42:HHKNYDSX3:2:2511:22146:28729/1	60	+
chr13	82438965	82438966	A01177:42:HHKNYDSX3:1:1226:22878:23390/1	60	+
chr13	85519949	85519950	A01177:42:HHKNYDSX3:1:1102:10484:20838/1	60	+
chr13	85524744	85524745	A01177:42:HHKNYDSX3:1:1114:23176:6809	60	+
chr13	85543954	85543955	A01177:42:HHKNYDSX3:1:1416:22417:1391/1	60	+
chr13	85561709	85561710	A01177:42:HHKNYDSX3:2:1654:4444:31172	60	-
chr13	85708228	85708229	A01177:42:HHKNYDSX3:1:1666:20871:21887/1	60	-
chr13	85745519	85745520	A01177:42:HHKNYDSX3:2:2228:6063:8672/1	60	-
chr13	86114656	86114657	A01177:42:HHKNYDSX3:1:1475:16703:36558	60	+
chr13	86296760	86296761	A01177:42:HHKNYDSX3:1:1232:29089:13917/1	60	-
chr13	86514343	86514344	A01177:42:HHKNYDSX3:1:1623:7473:10927/1	60	-
chr13	86670477	86670478	A01177:42:HHKNYDSX3:1:1343:4770:22435/1	60	-
chr13	86706122	86706123	A01177:42:HHKNYDSX3:1:2571:7862:34867	60	-
chr13	86870670	86870671	A01177:42:HHKNYDSX3:1:1104:29089:20870/1	60	+
chr13	87055990	87055991	A01177:42:HHKNYDSX3:1:1353:24343:4852/1	60	-
chr13	87442557	87442558	A01177:42:HHKNYDSX3:1:2666:13756:5556/1	60	-
chr13	87671048	87671049	A01177:42:HHKNYDSX3:1:1108:21115:3521/1	60	+
chr13	87689306	87689307	A01177:42:HHKNYDSX3:1:2124:11885:13338/1	60	+
chr13	92383001	92383002	A01177:42:HHKNYDSX3:1:2528:6388:18349	60	-
chr13	93018660	93018661	A01177:42:HHKNYDSX3:2:2202:16794:1673	60	-
chr13	94592647	94592648	A01177:42:HHKNYDSX3:1:1638:3920:5337	60	+
chr13	94622934	94622935	A01177:42:HHKNYDSX3:1:1643:6686:8813/1	60	+
chr13	97467199	97467200	A01177:42:HHKNYDSX3:1:1172:18041:20838/1	60	+
chr13	98850896	98850897	A01177:42:HHKNYDSX3:1:1269:6343:9345/1	60	-
chr13	99646840	99646841	A01177:42:HHKNYDSX3:2:1410:11758:21637/1	60	-
chr13	99843695	99843696	A01177:42:HHKNYDSX3:2:1343:23791:34804/1	60	-
chr13	100217303	100217304	A01177:42:HHKNYDSX3:2:1347:9751:8077/1	60	+
chr13	100292908	100292909	A01177:42:HHKNYDSX3:1:2235:5801:27759	60	+
chr13	100366079	100366080	A01177:42:HHKNYDSX3:1:1435:27914:1861/1	60	-
chr13	100433600	100433601	A01177:42:HHKNYDSX3:1:1359:4354:28980/1	60	-
chr13	102507092	102507093	A01177:42:HHKNYDSX3:1:1136:20292:3818/1	60	+
chr13	104530902	104530903	A01177:42:HHKNYDSX3:1:1174:16731:29403/1	60	+
chr13	104772442	104772443	A01177:42:HHKNYDSX3:1:1333:20518:24972/1	60	+
chr13	104923194	104923195	A01177:42:HHKNYDSX3:1:2167:6298:33285/1	60	-
chr13	106559619	106559620	A01177:42:HHKNYDSX3:2:2636:10836:8046/1	60	-
chr13	106695197	106695198	A01177:42:HHKNYDSX3:1:1655:19696:7388/1	60	-
chr13	107628416	107628417	A01177:42:HHKNYDSX3:1:1338:25843:14716/1	60	-
chr13	110669888	110669889	A01177:42:HHKNYDSX3:2:1454:27733:31516/1	60	-
chr13	111293978	111293979	A01177:42:HHKNYDSX3:2:1232:2230:7639/1	60	-
chr13	113321409	113321410	A01177:42:HHKNYDSX3:1:2329:1479:7185	60	+
chr13	113479784	113479785	A01177:42:HHKNYDSX3:1:1115:15058:19335/1	60	+
chr13	113959256	113959257	A01177:42:HHKNYDSX3:1:2505:7410:23062/1	60	-
chr13	114258742	114258743	A01177:42:HHKNYDSX3:1:2464:9001:12947/1	60	+
chr13	114263554	114263555	A01177:42:HHKNYDSX3:1:1152:22471:26725/1	60	-
chr14	20343082	20343083	A01177:42:HHKNYDSX3:1:1175:31060:12446	60	+
chr14	20456748	20456749	A01177:42:HHKNYDSX3:2:2465:31901:19820	60	-
chr14	20993179	20993180	A01177:42:HHKNYDSX3:1:1214:15718:1689/1	60	+
chr14	21542919	21542920	A01177:42:HHKNYDSX3:1:1102:13874:9236/1	60	+
chr14	24186681	24186682	A01177:42:HHKNYDSX3:1:1103:8775:34945/1	60	-
chr14	25950170	25950171	A01177:42:HHKNYDSX3:1:1146:29550:16501/1	60	+
chr14	28377736	28377737	A01177:42:HHKNYDSX3:2:2530:9136:6198/1	60	+
chr14	29646951	29646952	A01177:42:HHKNYDSX3:1:1210:4915:3145/1	60	+
chr14	30438693	30438694	A01177:42:HHKNYDSX3:1:2156:25880:10739/1	60	-
chr14	30514417	30514418	A01177:42:HHKNYDSX3:2:2653:11867:34162/1	60	+
chr14	30656680	30656681	A01177:42:HHKNYDSX3:1:1322:6027:5729/1	60	+
chr14	31491963	31491964	A01177:42:HHKNYDSX3:1:1305:13313:16094/1	60	-
chr14	33905363	33905364	A01177:42:HHKNYDSX3:2:2142:10375:31485/1	60	+
chr14	34214457	34214458	A01177:42:HHKNYDSX3:1:1618:11153:24032/1	60	-
chr14	35330094	35330095	A01177:42:HHKNYDSX3:1:1154:26630:23437/1	60	-
chr14	35546837	35546838	A01177:42:HHKNYDSX3:1:1402:15447:29246/1	60	+
chr14	35672826	35672827	A01177:42:HHKNYDSX3:1:1121:28013:15969/1	60	-
chr14	36871337	36871338	A01177:42:HHKNYDSX3:1:1507:29270:17581	60	-
chr14	38526131	38526132	A01177:42:HHKNYDSX3:2:1451:16577:34491/1	60	+
chr14	38584409	38584410	A01177:42:HHKNYDSX3:1:1146:6686:5494/1	60	-
chr14	38914164	38914165	A01177:42:HHKNYDSX3:1:1326:20256:35289/1	60	-
chr14	39304113	39304114	A01177:42:HHKNYDSX3:1:1315:13015:1892	60	-
chr14	40598146	40598147	A01177:42:HHKNYDSX3:1:2248:11469:15718/1	60	-
chr14	42109777	42109778	A01177:42:HHKNYDSX3:1:1217:7401:13150/1	60	+
chr14	44972275	44972276	A01177:42:HHKNYDSX3:2:1460:5810:4131/1	60	+
chr14	45622049	45622050	A01177:42:HHKNYDSX3:1:2572:27299:9815/1	60	+
chr14	46606665	46606666	A01177:42:HHKNYDSX3:1:1575:6714:30968/1	60	-
chr14	47747883	47747884	A01177:42:HHKNYDSX3:1:1349:15492:26349/1	60	-
chr14	49586578	49586579	A01177:42:HHKNYDSX3:2:1178:15022:23249	60	+
chr14	49586729	49586730	A01177:42:HHKNYDSX3:2:1221:20003:18505/1	60	+
chr14	49586761	49586762	A01177:42:HHKNYDSX3:1:1170:21124:31657	60	+
chr14	49586838	49586839	A01177:42:HHKNYDSX3:1:2175:30246:8500	60	-
chr14	49810322	49810323	A01177:42:HHKNYDSX3:1:1235:18394:34162/1	60	-
chr14	49862546	49862547	A01177:42:HHKNYDSX3:1:1340:25283:21198	60	+
chr14	49862554	49862555	A01177:42:HHKNYDSX3:2:1372:7473:10708	60	+
chr14	49862568	49862569	A01177:42:HHKNYDSX3:2:1527:16848:12727	60	+
chr14	49862845	49862846	A01177:42:HHKNYDSX3:2:2203:2103:11772/1	60	-
chr14	50056601	50056602	A01177:42:HHKNYDSX3:1:2218:31313:10347/1	60	-
chr14	50446444	50446445	A01177:42:HHKNYDSX3:1:1237:30445:12759/1	60	+
chr14	52789864	52789865	A01177:42:HHKNYDSX3:1:1153:17119:10410/1	60	+
chr14	53445640	53445641	A01177:42:HHKNYDSX3:1:1145:5493:24158/1	60	-
chr14	54499200	54499201	A01177:42:HHKNYDSX3:1:1422:27715:2926	60	+
chr14	55663461	55663462	A01177:42:HHKNYDSX3:1:1163:18439:30201/1	60	-
chr14	57424416	57424417	A01177:42:HHKNYDSX3:2:1336:8549:2112/1	60	-
chr14	57544693	57544694	A01177:42:HHKNYDSX3:1:1173:29866:18082/1	60	+
chr14	60086869	60086870	A01177:42:HHKNYDSX3:1:2335:17436:8171	60	-
chr14	60435068	60435069	A01177:42:HHKNYDSX3:1:1118:11849:10332/1	60	+
chr14	60810010	60810011	A01177:42:HHKNYDSX3:1:1212:25970:20353	60	+
chr14	60849612	60849613	A01177:42:HHKNYDSX3:1:2209:28971:28839/1	60	-
chr14	61077824	61077825	A01177:42:HHKNYDSX3:1:1239:4417:9267/1	60	-
chr14	61331412	61331413	A01177:42:HHKNYDSX3:1:1313:31991:33066/1	60	-
chr14	61550606	61550607	A01177:42:HHKNYDSX3:2:1169:12771:36260/1	60	+
chr14	61715760	61715761	A01177:42:HHKNYDSX3:1:1214:24433:12618/1	60	+
chr14	62896441	62896442	A01177:42:HHKNYDSX3:1:1348:13395:1611/1	60	-
chr14	64026505	64026506	A01177:42:HHKNYDSX3:1:2362:26187:24424/1	60	+
chr14	64091119	64091120	A01177:42:HHKNYDSX3:1:2544:11614:6167	60	-
chr14	64999105	64999106	A01177:42:HHKNYDSX3:1:2420:16911:25895/1	60	+
chr14	65615867	65615868	A01177:42:HHKNYDSX3:1:1311:13087:32393/1	60	+
chr14	67840041	67840042	A01177:42:HHKNYDSX3:1:1170:18530:20337/1	60	-
chr14	68260257	68260258	A01177:42:HHKNYDSX3:1:1303:2998:25160	60	+
chr14	68333243	68333244	A01177:42:HHKNYDSX3:2:2404:19506:21371	60	+
chr14	68581443	68581444	A01177:42:HHKNYDSX3:1:1435:28194:20259/1	60	+
chr14	70371091	70371092	A01177:42:HHKNYDSX3:1:2221:28420:27633/1	60	+
chr14	70966409	70966410	A01177:42:HHKNYDSX3:1:1306:13494:33818/1	60	-
chr14	70999368	70999369	A01177:42:HHKNYDSX3:1:2305:12825:12962/1	60	+
chr14	71008753	71008754	A01177:42:HHKNYDSX3:1:1102:9598:29543/1	60	+
chr14	71111434	71111435	A01177:42:HHKNYDSX3:1:1203:19822:35509/1	60	+
chr14	71652087	71652088	A01177:42:HHKNYDSX3:1:1456:15013:35665	60	+
chr14	74115856	74115857	A01177:42:HHKNYDSX3:2:1314:18502:7169/1	60	-
chr14	74161028	74161029	A01177:42:HHKNYDSX3:1:1503:22037:6997/1	60	+
chr14	74675614	74675615	A01177:42:HHKNYDSX3:2:2533:9010:30874/1	60	+
chr14	74745617	74745618	A01177:42:HHKNYDSX3:2:1507:8052:35321	60	-
chr14	75878391	75878392	A01177:42:HHKNYDSX3:1:1121:6858:6668	60	+
chr14	77338880	77338881	A01177:42:HHKNYDSX3:1:1240:18747:14481/1	60	-
chr14	77351735	77351736	A01177:42:HHKNYDSX3:1:1228:2311:15984/1	60	-
chr14	77377097	77377098	A01177:42:HHKNYDSX3:1:1142:20076:33098	60	-
chr14	77567878	77567879	A01177:42:HHKNYDSX3:1:1209:26549:19633/1	60	-
chr14	77593023	77593024	A01177:42:HHKNYDSX3:1:1540:15637:11287/1	60	+
chr14	77737913	77737914	A01177:42:HHKNYDSX3:1:1276:10077:32910	60	+
chr14	80026621	80026622	A01177:42:HHKNYDSX3:1:2326:32199:36777/1	60	+
chr14	82068996	82068997	A01177:42:HHKNYDSX3:2:1318:7600:7138	60	+
chr14	84430038	84430039	A01177:42:HHKNYDSX3:2:1267:6379:8656	60	-
chr14	87221468	87221469	A01177:42:HHKNYDSX3:2:1345:31159:14653	60	-
chr14	87583369	87583370	A01177:42:HHKNYDSX3:1:1548:11903:5948/1	60	+
chr14	88419690	88419691	A01177:42:HHKNYDSX3:1:1537:15411:33285	60	-
chr14	88588439	88588440	A01177:42:HHKNYDSX3:1:1375:5104:2910	60	+
chr14	90529836	90529837	A01177:42:HHKNYDSX3:1:2135:24596:10019/1	60	+
chr14	90537382	90537383	A01177:42:HHKNYDSX3:2:2312:21703:18129/1	60	+
chr14	90687510	90687511	A01177:42:HHKNYDSX3:2:1663:27498:6308	60	-
chr14	90778709	90778710	A01177:42:HHKNYDSX3:1:1251:16034:20525/1	60	-
chr14	90921410	90921411	A01177:42:HHKNYDSX3:2:1246:13838:10614/1	60	-
chr14	91020269	91020270	A01177:42:HHKNYDSX3:1:2228:26313:14497/1	60	-
chr14	92119755	92119756	A01177:42:HHKNYDSX3:1:1542:17363:26584/1	60	-
chr14	95563493	95563494	A01177:42:HHKNYDSX3:1:2123:12165:20932/1	60	-
chr14	96296895	96296896	A01177:42:HHKNYDSX3:1:1135:15528:30733/1	60	-
chr14	96324340	96324341	A01177:42:HHKNYDSX3:1:1278:32136:21574/1	60	-
chr14	96329532	96329533	A01177:42:HHKNYDSX3:1:2612:6867:20462	60	-
chr14	96333435	96333436	A01177:42:HHKNYDSX3:1:1246:2998:11443/1	60	-
chr14	96884513	96884514	A01177:42:HHKNYDSX3:1:1201:24596:30937/1	60	-
chr14	98483964	98483965	A01177:42:HHKNYDSX3:1:1119:26196:36589/1	60	+
chr14	98708334	98708335	A01177:42:HHKNYDSX3:1:1103:7193:30827/1	60	+
chr14	100639831	100639832	A01177:42:HHKNYDSX3:1:1573:32768:29058	60	-
chr14	102070047	102070048	A01177:42:HHKNYDSX3:1:1145:4924:2159/1	60	-
chr14	102278386	102278387	A01177:42:HHKNYDSX3:1:1436:23945:12618	60	+
chr14	102278387	102278388	A01177:42:HHKNYDSX3:1:1433:15302:16313	60	+
chr14	102680381	102680382	A01177:42:HHKNYDSX3:1:2333:22471:34929/1	60	-
chr14	103036247	103036248	A01177:42:HHKNYDSX3:1:2548:28212:15123	60	+
chr14	103566341	103566342	A01177:42:HHKNYDSX3:2:1562:31132:25160/1	60	+
chr14	103722815	103722816	A01177:42:HHKNYDSX3:1:1623:22110:24001/1	60	+
chr14	106055244	106055245	A01177:42:HHKNYDSX3:2:2422:3323:23124/1	60	-
chr15	23025682	23025683	A01177:42:HHKNYDSX3:1:1455:18331:22905	60	+
chr15	23869696	23869697	A01177:42:HHKNYDSX3:1:1335:13015:36057/1	60	+
chr15	25356959	25356960	A01177:42:HHKNYDSX3:1:1307:14262:26944/1	60	-
chr15	27765128	27765129	A01177:42:HHKNYDSX3:1:1202:14633:11960/1	60	+
chr15	34141613	34141614	A01177:42:HHKNYDSX3:1:1349:7726:6887/1	60	+
chr15	34145757	34145758	A01177:42:HHKNYDSX3:1:1127:23511:8140/1	60	+
chr15	34154979	34154980	A01177:42:HHKNYDSX3:1:1105:24749:7999/1	60	+
chr15	35415267	35415268	A01177:42:HHKNYDSX3:1:1209:9010:9048/1	60	-
chr15	36015416	36015417	A01177:42:HHKNYDSX3:1:1217:17770:9408/1	60	+
chr15	41518677	41518678	A01177:42:HHKNYDSX3:1:1355:6804:34976/1	60	-
chr15	42504585	42504586	A01177:42:HHKNYDSX3:1:1245:32805:33974/1	60	+
chr15	43101992	43101993	A01177:42:HHKNYDSX3:1:1263:13783:15217/1	60	+
chr15	43553884	43553885	A01177:42:HHKNYDSX3:1:1562:16278:3630	60	-
chr15	49631341	49631342	A01177:42:HHKNYDSX3:1:1201:19605:20760/1	60	-
chr15	51896460	51896461	A01177:42:HHKNYDSX3:1:1117:30110:16094/1	60	+
chr15	52554204	52554205	A01177:42:HHKNYDSX3:2:1651:29234:7373	60	-
chr15	56408484	56408485	A01177:42:HHKNYDSX3:1:1242:1506:2879/1	60	-
chr15	57064061	57064062	A01177:42:HHKNYDSX3:1:2419:24279:31422/1	60	-
chr15	57201518	57201519	A01177:42:HHKNYDSX3:1:2150:21052:17284/1	60	+
chr15	58247914	58247915	A01177:42:HHKNYDSX3:1:2635:28782:34522/1	60	+
chr15	59087233	59087234	A01177:42:HHKNYDSX3:1:2512:29658:10958	60	-
chr15	60175049	60175050	A01177:42:HHKNYDSX3:1:1124:18819:15890/1	60	+
chr15	61876480	61876481	A01177:42:HHKNYDSX3:1:1103:13765:2253/1	60	-
chr15	62367375	62367376	A01177:42:HHKNYDSX3:1:1445:3595:31579	60	+
chr15	63134013	63134014	A01177:42:HHKNYDSX3:2:1230:11930:31548	60	-
chr15	63337551	63337552	A01177:42:HHKNYDSX3:1:2264:28402:15389/1	60	-
chr15	63473422	63473423	A01177:42:HHKNYDSX3:1:1203:14461:19586	60	+
chr15	64073177	64073178	A01177:42:HHKNYDSX3:1:1245:14461:6872/1	60	-
chr15	64608719	64608720	A01177:42:HHKNYDSX3:2:1176:21341:26334	60	+
chr15	65456302	65456303	A01177:42:HHKNYDSX3:2:1622:10149:35916/1	60	-
chr15	65456303	65456304	A01177:42:HHKNYDSX3:1:1111:29360:29356/1	60	-
chr15	65869116	65869117	A01177:42:HHKNYDSX3:1:2225:16260:34256	60	-
chr15	66501053	66501054	A01177:42:HHKNYDSX3:1:1422:8938:17597	60	-
chr15	66707030	66707031	A01177:42:HHKNYDSX3:2:1520:32823:33943	60	-
chr15	67545412	67545413	A01177:42:HHKNYDSX3:1:1157:32497:8328/1	60	-
chr15	67661868	67661869	A01177:42:HHKNYDSX3:1:2149:15799:20024/1	60	+
chr15	69078831	69078832	A01177:42:HHKNYDSX3:2:1313:25220:19680	60	+
chr15	69212367	69212368	A01177:42:HHKNYDSX3:1:1242:12066:6731/1	60	-
chr15	69427454	69427455	A01177:42:HHKNYDSX3:1:1110:28402:28761/1	60	+
chr15	70202991	70202992	A01177:42:HHKNYDSX3:1:2242:27199:16094/1	60	-
chr15	72017472	72017473	A01177:42:HHKNYDSX3:1:2637:30309:24267/1	60	-
chr15	72557038	72557039	A01177:42:HHKNYDSX3:1:1635:15718:4163/1	60	+
chr15	72564927	72564928	A01177:42:HHKNYDSX3:1:1356:20844:17394	60	-
chr15	73171583	73171584	A01177:42:HHKNYDSX3:1:1533:1425:4993/1	60	-
chr15	74632504	74632505	A01177:42:HHKNYDSX3:1:1133:14733:28322/1	60	-
chr15	76883056	76883057	A01177:42:HHKNYDSX3:1:1251:1750:19241/1	60	+
chr15	77307977	77307978	A01177:42:HHKNYDSX3:1:1377:20627:32894/1	60	-
chr15	77450941	77450942	A01177:42:HHKNYDSX3:2:2536:26684:26819/1	60	-
chr15	78470340	78470341	A01177:42:HHKNYDSX3:1:1633:26612:13855/1	60	-
chr15	80099173	80099174	A01177:42:HHKNYDSX3:1:1243:26277:21010/1	60	+
chr15	81787636	81787637	A01177:42:HHKNYDSX3:1:1258:24297:29199/1	60	-
chr15	83706202	83706203	A01177:42:HHKNYDSX3:1:1313:13033:35243/1	60	-
chr15	84112692	84112693	A01177:42:HHKNYDSX3:1:1577:25916:24142/1	60	+
chr15	84163302	84163303	A01177:42:HHKNYDSX3:2:2124:7102:30890/1	60	+
chr15	85430464	85430465	A01177:42:HHKNYDSX3:1:1202:29270:16141/1	60	-
chr15	85649067	85649068	A01177:42:HHKNYDSX3:1:1261:3414:19085/1	60	+
chr15	89614674	89614675	A01177:42:HHKNYDSX3:1:1261:13187:12023/1	60	+
chr15	90398180	90398181	A01177:42:HHKNYDSX3:1:1160:25970:20134/1	60	-
chr15	95784720	95784721	A01177:42:HHKNYDSX3:1:2217:22616:1955/1	60	-
chr15	99295382	99295383	A01177:42:HHKNYDSX3:2:1162:2546:11506/1	60	+
chr15	99662396	99662397	A01177:42:HHKNYDSX3:2:1532:28158:32816	60	-
chr15	100612392	100612393	A01177:42:HHKNYDSX3:1:1573:26151:13119/1	60	-
chr15	101411860	101411861	A01177:42:HHKNYDSX3:1:1404:23737:2268/1	60	-
chr16	316571	316572	A01177:42:HHKNYDSX3:1:1276:20048:14043/1	60	+
chr16	316643	316644	A01177:42:HHKNYDSX3:1:1441:32127:1391/1	60	-
chr16	2206056	2206057	A01177:42:HHKNYDSX3:1:1146:29984:8390/1	60	+
chr16	2463420	2463421	A01177:42:HHKNYDSX3:2:1222:23710:18004	60	-
chr16	3221439	3221440	A01177:42:HHKNYDSX3:2:1232:6668:35430	60	+
chr16	5533649	5533650	A01177:42:HHKNYDSX3:1:1213:8576:22138/1	60	-
chr16	8894262	8894263	A01177:42:HHKNYDSX3:1:1143:30183:13964/1	60	-
chr16	11690273	11690274	A01177:42:HHKNYDSX3:1:2411:32859:33223/1	60	+
chr16	11723432	11723433	A01177:42:HHKNYDSX3:2:2617:22968:19789/1	60	+
chr16	11731536	11731537	A01177:42:HHKNYDSX3:1:2134:13295:20979/1	60	+
chr16	11733960	11733961	A01177:42:HHKNYDSX3:2:2378:21540:34194/1	60	-
chr16	11780697	11780698	A01177:42:HHKNYDSX3:1:1164:25934:9862/1	60	-
chr16	11870800	11870801	A01177:42:HHKNYDSX3:1:1425:10981:2159/1	60	-
chr16	12553656	12553657	A01177:42:HHKNYDSX3:1:1108:11677:7091/1	60	+
chr16	12898509	12898510	A01177:42:HHKNYDSX3:2:2108:14823:21151/1	60	-
chr16	14086015	14086016	A01177:42:HHKNYDSX3:1:1448:1316:6496/1	60	-
chr16	14115404	14115405	A01177:42:HHKNYDSX3:1:1212:11143:2409/1	60	+
chr16	14133773	14133774	A01177:42:HHKNYDSX3:1:1433:18638:16642/1	60	-
chr16	14137411	14137412	A01177:42:HHKNYDSX3:1:1160:21151:17080/1	60	+
chr16	18780153	18780154	A01177:42:HHKNYDSX3:2:1176:16929:32002/1	60	-
chr16	18781294	18781295	A01177:42:HHKNYDSX3:1:1269:13946:25300	60	+
chr16	18808236	18808237	A01177:42:HHKNYDSX3:1:1109:12509:21183/1	60	-
chr16	19541340	19541341	A01177:42:HHKNYDSX3:1:1611:22245:1971/1	60	-
chr16	20733354	20733355	A01177:42:HHKNYDSX3:1:1669:4300:10066/1	60	+
chr16	20808495	20808496	A01177:42:HHKNYDSX3:1:1107:25446:27743	60	-
chr16	21316265	21316266	A01177:42:HHKNYDSX3:1:1141:8784:13009/1	60	-
chr16	21932433	21932434	A01177:42:HHKNYDSX3:2:1351:3025:19163	60	+
chr16	23608918	23608919	A01177:42:HHKNYDSX3:1:1160:17689:23015/1	60	+
chr16	23896523	23896524	A01177:42:HHKNYDSX3:1:1143:23493:20228/1	60	+
chr16	23944142	23944143	A01177:42:HHKNYDSX3:2:1563:2483:24706/1	60	-
chr16	24963724	24963725	A01177:42:HHKNYDSX3:1:2534:21070:36605/1	60	-
chr16	26145927	26145928	A01177:42:HHKNYDSX3:2:1150:29215:30765	60	+
chr16	26779399	26779400	A01177:42:HHKNYDSX3:1:1166:6198:20243/1	60	+
chr16	28160659	28160660	A01177:42:HHKNYDSX3:2:2658:13214:29637/1	60	-
chr16	28233532	28233533	A01177:42:HHKNYDSX3:1:1330:4698:18490/1	60	+
chr16	28960443	28960444	A01177:42:HHKNYDSX3:1:2261:2492:11068/1	60	+
chr16	29079128	29079129	A01177:42:HHKNYDSX3:2:1610:3143:34867	60	-
chr16	30849175	30849176	A01177:42:HHKNYDSX3:1:2623:31837:25191	60	-
chr16	30869525	30869526	A01177:42:HHKNYDSX3:2:1172:4860:11976	60	+
chr16	31210410	31210411	A01177:42:HHKNYDSX3:1:1138:5285:5040/1	60	+
chr16	31440084	31440085	A01177:42:HHKNYDSX3:1:1538:32949:4413/1	60	-
chr16	31607085	31607086	A01177:42:HHKNYDSX3:2:1663:17797:10895/1	60	+
chr16	34428535	34428536	A01177:42:HHKNYDSX3:1:1514:8504:16720	60	+
chr16	37281173	37281174	A01177:42:HHKNYDSX3:1:1625:31665:4257	60	-
chr16	46387759	46387760	A01177:42:HHKNYDSX3:1:1162:28131:11882/1	60	+
chr16	47254060	47254061	A01177:42:HHKNYDSX3:2:2304:4264:24627/1	60	-
chr16	47264989	47264990	A01177:42:HHKNYDSX3:1:1171:18511:11788	60	+
chr16	47276941	47276942	A01177:42:HHKNYDSX3:2:1326:28980:2707	60	-
chr16	47336280	47336281	A01177:42:HHKNYDSX3:2:1310:29848:9878	60	+
chr16	47604763	47604764	A01177:42:HHKNYDSX3:1:1178:3513:19288/1	60	-
chr16	50179287	50179288	A01177:42:HHKNYDSX3:1:2665:15691:36119	60	-
chr16	53285506	53285507	A01177:42:HHKNYDSX3:1:2309:26223:20823	60	-
chr16	53717084	53717085	A01177:42:HHKNYDSX3:1:1112:7509:25363	60	+
chr16	54150854	54150855	A01177:42:HHKNYDSX3:1:2332:30834:14716	60	-
chr16	54198497	54198498	A01177:42:HHKNYDSX3:1:1223:31006:24752/1	60	+
chr16	54303408	54303409	A01177:42:HHKNYDSX3:1:2573:20410:1611	60	-
chr16	54917995	54917996	A01177:42:HHKNYDSX3:2:2508:20347:6950/1	60	-
chr16	54925396	54925397	A01177:42:HHKNYDSX3:1:1161:21151:19022/1	60	+
chr16	54925397	54925398	A01177:42:HHKNYDSX3:2:1611:21215:26866	60	+
chr16	56354829	56354830	A01177:42:HHKNYDSX3:1:1555:11514:9596	60	-
chr16	56354835	56354836	A01177:42:HHKNYDSX3:1:2217:31702:24330	60	-
chr16	57164159	57164160	A01177:42:HHKNYDSX3:1:1428:13919:35493/1	60	+
chr16	57799244	57799245	A01177:42:HHKNYDSX3:1:2212:19370:14403/1	60	-
chr16	58707207	58707208	A01177:42:HHKNYDSX3:1:1312:13431:33583/1	60	-
chr16	61055408	61055409	A01177:42:HHKNYDSX3:1:1128:31114:36276/1	60	+
chr16	63221994	63221995	A01177:42:HHKNYDSX3:1:2137:23918:30170/1	60	+
chr16	67082525	67082526	A01177:42:HHKNYDSX3:1:1445:20437:19038/1	60	+
chr16	68339275	68339276	A01177:42:HHKNYDSX3:1:1547:27787:7748/1	60	+
chr16	69686429	69686430	A01177:42:HHKNYDSX3:2:1251:25418:7999	60	-
chr16	70788710	70788711	A01177:42:HHKNYDSX3:1:2666:8974:12618	60	+
chr16	70930300	70930301	A01177:42:HHKNYDSX3:1:1204:9390:2660/1	60	-
chr16	71670696	71670697	A01177:42:HHKNYDSX3:1:1234:30590:12727/1	60	-
chr16	71752735	71752736	A01177:42:HHKNYDSX3:1:1248:20283:25097/1	60	+
chr16	71775459	71775460	A01177:42:HHKNYDSX3:1:2478:15356:21574	60	-
chr16	72150664	72150665	A01177:42:HHKNYDSX3:2:2670:29243:3474	60	-
chr16	72385730	72385731	A01177:42:HHKNYDSX3:1:1468:10556:17581/1	60	+
chr16	72407854	72407855	A01177:42:HHKNYDSX3:1:1119:7572:19680/1	60	-
chr16	72463150	72463151	A01177:42:HHKNYDSX3:1:1116:9064:6731	60	-
chr16	73478312	73478313	A01177:42:HHKNYDSX3:1:1624:19533:34162/1	60	+
chr16	73478393	73478394	A01177:42:HHKNYDSX3:1:1211:21296:30201/1	60	-
chr16	74933278	74933279	A01177:42:HHKNYDSX3:2:1416:5710:22373/1	60	+
chr16	75581575	75581576	A01177:42:HHKNYDSX3:1:2259:13205:1219/1	60	-
chr16	75857630	75857631	A01177:42:HHKNYDSX3:2:2456:18638:4335	60	-
chr16	80976379	80976380	A01177:42:HHKNYDSX3:1:1377:26973:12226	60	+
chr16	81247234	81247235	A01177:42:HHKNYDSX3:1:1108:12861:15624/1	60	+
chr16	81545628	81545629	A01177:42:HHKNYDSX3:1:1149:20455:14340	60	-
chr16	83654385	83654386	A01177:42:HHKNYDSX3:2:2646:11740:37043/1	60	+
chr16	84157479	84157480	A01177:42:HHKNYDSX3:1:1274:1741:18286/1	60	-
chr16	84765277	84765278	A01177:42:HHKNYDSX3:2:1603:4869:19100/1	60	-
chr16	85005437	85005438	A01177:42:HHKNYDSX3:1:1145:10022:34413	60	+
chr16	85673155	85673156	A01177:42:HHKNYDSX3:1:1131:23276:17284/1	60	+
chr16	87753563	87753564	A01177:42:HHKNYDSX3:1:1174:7862:16924	60	-
chr16	87759394	87759395	A01177:42:HHKNYDSX3:1:1631:11514:36620	60	+
chr16	87990505	87990506	A01177:42:HHKNYDSX3:1:1269:14018:9737/1	60	-
chr16	89517505	89517506	A01177:42:HHKNYDSX3:1:1141:1588:28009/1	60	-
chr16	89787255	89787256	A01177:42:HHKNYDSX3:1:1569:29478:23359/1	60	+
chr16	89794134	89794135	A01177:42:HHKNYDSX3:1:2315:26892:33724/1	60	+
chr17	623063	623064	A01177:42:HHKNYDSX3:1:1170:9625:25269	60	+
chr17	707501	707502	A01177:42:HHKNYDSX3:2:1548:12183:19805/1	60	-
chr17	4030665	4030666	A01177:42:HHKNYDSX3:2:1448:16468:12007	60	-
chr17	4073189	4073190	A01177:42:HHKNYDSX3:1:1613:8377:36354/1	60	-
chr17	4232591	4232592	A01177:42:HHKNYDSX3:1:1625:13449:19836/1	60	-
chr17	4609471	4609472	A01177:42:HHKNYDSX3:2:2232:7500:17613/1	60	-
chr17	6601709	6601710	A01177:42:HHKNYDSX3:1:1104:8052:27524	60	+
chr17	8119151	8119152	A01177:42:HHKNYDSX3:1:1311:18313:7592/1	60	+
chr17	9174119	9174120	A01177:42:HHKNYDSX3:1:1465:29541:10097/1	60	+
chr17	9950990	9950991	A01177:42:HHKNYDSX3:1:1131:14588:9627	60	-
chr17	10457569	10457570	A01177:42:HHKNYDSX3:1:1364:11261:25222/1	60	-
chr17	11770856	11770857	A01177:42:HHKNYDSX3:1:1432:2754:24048/1	60	-
chr17	12796940	12796941	A01177:42:HHKNYDSX3:1:1139:18747:9909/1	60	+
chr17	14004834	14004835	A01177:42:HHKNYDSX3:1:1409:20907:2127/1	60	+
chr17	14086635	14086636	A01177:42:HHKNYDSX3:2:2107:17626:9001/1	60	+
chr17	16039483	16039484	A01177:42:HHKNYDSX3:2:1322:14036:27273	60	-
chr17	16101317	16101318	A01177:42:HHKNYDSX3:1:1429:2980:8656/1	60	-
chr17	16249303	16249304	A01177:42:HHKNYDSX3:2:1620:19533:12367/1	60	-
chr17	16268797	16268798	A01177:42:HHKNYDSX3:1:2562:32931:22482	60	+
chr17	17335468	17335469	A01177:42:HHKNYDSX3:1:1152:11026:26256/1	60	+
chr17	17375655	17375656	A01177:42:HHKNYDSX3:1:1342:1524:11115	60	+
chr17	18213397	18213398	A01177:42:HHKNYDSX3:1:2408:30553:17675/1	60	+
chr17	18540962	18540963	A01177:42:HHKNYDSX3:1:2462:6614:15107	60	-
chr17	18793202	18793203	A01177:42:HHKNYDSX3:1:1354:24469:12649/1	60	-
chr17	19904429	19904430	A01177:42:HHKNYDSX3:2:1204:24994:23923/1	60	+
chr17	19939530	19939531	A01177:42:HHKNYDSX3:1:1107:20889:13714	60	-
chr17	19941038	19941039	A01177:42:HHKNYDSX3:1:1104:2600:30013/1	60	+
chr17	19957555	19957556	A01177:42:HHKNYDSX3:1:1124:20871:12117/1	60	+
chr17	20403280	20403281	A01177:42:HHKNYDSX3:1:1111:4698:17049/1	60	+
chr17	21019246	21019247	A01177:42:HHKNYDSX3:1:1504:32108:35712/1	60	-
chr17	26619982	26619983	A01177:42:HHKNYDSX3:1:1413:29062:28087	60	+
chr17	28537809	28537810	A01177:42:HHKNYDSX3:2:2103:29640:7232	60	-
chr17	28616457	28616458	A01177:42:HHKNYDSX3:1:1219:18873:12884	60	-
chr17	29693983	29693984	A01177:42:HHKNYDSX3:1:1547:15112:19836/1	60	+
chr17	30422536	30422537	A01177:42:HHKNYDSX3:1:1278:2094:11851/1	60	+
chr17	30784519	30784520	A01177:42:HHKNYDSX3:1:2130:8151:12696	60	+
chr17	31329655	31329656	A01177:42:HHKNYDSX3:2:2340:30816:22952	60	-
chr17	33285393	33285394	A01177:42:HHKNYDSX3:2:2345:26585:8296/1	60	-
chr17	33285396	33285397	A01177:42:HHKNYDSX3:1:1253:3712:28839/1	60	-
chr17	38850096	38850097	A01177:42:HHKNYDSX3:2:1272:26431:33552	60	+
chr17	38850097	38850098	A01177:42:HHKNYDSX3:1:1267:17824:30138/1	60	+
chr17	39841373	39841374	A01177:42:HHKNYDSX3:1:2654:10465:27978	60	-
chr17	40809276	40809277	A01177:42:HHKNYDSX3:1:1103:26639:26741/1	60	-
chr17	42149239	42149240	A01177:42:HHKNYDSX3:1:1149:27706:29465/1	60	-
chr17	42451929	42451930	A01177:42:HHKNYDSX3:2:1402:20229:16078	60	+
chr17	42932870	42932871	A01177:42:HHKNYDSX3:2:1358:28420:36213/1	60	+
chr17	47710865	47710866	A01177:42:HHKNYDSX3:1:1303:9001:19774	60	-
chr17	48258893	48258894	A01177:42:HHKNYDSX3:1:1102:2320:32628/1	60	+
chr17	48846172	48846173	A01177:42:HHKNYDSX3:1:1565:17861:16673/1	60	-
chr17	49631868	49631869	A01177:42:HHKNYDSX3:1:1175:25048:26835/1	60	-
chr17	51039837	51039838	A01177:42:HHKNYDSX3:1:1114:9950:22482/1	60	+
chr17	51271519	51271520	A01177:42:HHKNYDSX3:2:2139:20835:36479/1	60	-
chr17	51787514	51787515	A01177:42:HHKNYDSX3:1:1307:2175:25582/1	60	+
chr17	53828905	53828906	A01177:42:HHKNYDSX3:2:1164:15754:9173/1	60	-
chr17	56130924	56130925	A01177:42:HHKNYDSX3:1:1673:25590:16219/1	60	+
chr17	56288320	56288321	A01177:42:HHKNYDSX3:1:2138:8467:3129/1	60	-
chr17	58132322	58132323	A01177:42:HHKNYDSX3:2:1307:21206:9659	60	+
chr17	58427472	58427473	A01177:42:HHKNYDSX3:1:1618:12979:24189/1	60	+
chr17	58472156	58472157	A01177:42:HHKNYDSX3:1:2121:27905:26741/1	60	-
chr17	58983454	58983455	A01177:42:HHKNYDSX3:2:1456:28691:19711	60	+
chr17	59052422	59052423	A01177:42:HHKNYDSX3:1:1129:3332:1908/1	60	-
chr17	59075338	59075339	A01177:42:HHKNYDSX3:1:1567:26196:30107	60	+
chr17	60282893	60282894	A01177:42:HHKNYDSX3:2:1363:8449:6480	60	-
chr17	60492949	60492950	A01177:42:HHKNYDSX3:2:2245:23095:14685/1	60	-
chr17	60492951	60492952	A01177:42:HHKNYDSX3:1:1102:3504:1454/1	60	-
chr17	60688616	60688617	A01177:42:HHKNYDSX3:1:1155:14597:22608	60	-
chr17	60748857	60748858	A01177:42:HHKNYDSX3:1:1210:5963:12195/1	60	+
chr17	60868448	60868449	A01177:42:HHKNYDSX3:1:1373:24795:8672/1	60	+
chr17	60909989	60909990	A01177:42:HHKNYDSX3:1:1265:31638:31735/1	60	-
chr17	61068692	61068693	A01177:42:HHKNYDSX3:2:2343:15347:24220	60	-
chr17	61858563	61858564	A01177:42:HHKNYDSX3:1:1105:16333:20415/1	60	-
chr17	62573648	62573649	A01177:42:HHKNYDSX3:1:1249:10682:15389/1	60	+
chr17	63792210	63792211	A01177:42:HHKNYDSX3:1:2439:12861:16376	60	-
chr17	63799146	63799147	A01177:42:HHKNYDSX3:1:2436:28212:27837/1	60	+
chr17	64622546	64622547	A01177:42:HHKNYDSX3:1:1246:13259:21605/1	60	+
chr17	66626930	66626931	A01177:42:HHKNYDSX3:1:1338:15004:23688/1	60	-
chr17	66759413	66759414	A01177:42:HHKNYDSX3:1:2168:20184:11584/1	60	+
chr17	67308502	67308503	A01177:42:HHKNYDSX3:1:1561:29297:4319/1	60	-
chr17	67359550	67359551	A01177:42:HHKNYDSX3:1:1174:26304:23782/1	60	-
chr17	68042652	68042653	A01177:42:HHKNYDSX3:1:1222:6533:19664/1	60	-
chr17	72010963	72010964	A01177:42:HHKNYDSX3:1:1112:4426:15295/1	60	+
chr17	72812456	72812457	A01177:42:HHKNYDSX3:1:2108:10773:28948/1	60	+
chr17	75464142	75464143	A01177:42:HHKNYDSX3:1:1509:15049:24205/1	60	+
chr17	76778702	76778703	A01177:42:HHKNYDSX3:1:1322:15998:30984/1	60	+
chr17	77814828	77814829	A01177:42:HHKNYDSX3:1:1417:26476:28839/1	60	+
chr17	78773284	78773285	A01177:42:HHKNYDSX3:1:1240:2953:13401	60	-
chr17	78775600	78775601	A01177:42:HHKNYDSX3:1:1236:4119:5963/1	60	-
chr17	80775695	80775696	A01177:42:HHKNYDSX3:1:1319:30418:24831/1	60	+
chr17	80812027	80812028	A01177:42:HHKNYDSX3:1:1325:17146:21449/1	60	+
chr17	81510499	81510500	A01177:42:HHKNYDSX3:2:1148:17427:9565/1	60	-
chr17	82168519	82168520	A01177:42:HHKNYDSX3:1:1227:18096:15734/1	60	+
chr17	82266874	82266875	A01177:42:HHKNYDSX3:2:2652:25274:28385	60	+
chr17	82759282	82759283	A01177:42:HHKNYDSX3:1:1221:2202:23938	60	-
chr18	180335	180336	A01177:42:HHKNYDSX3:1:1152:10601:5697/1	60	+
chr18	180813	180814	A01177:42:HHKNYDSX3:1:1572:7084:12038/1	60	-
chr18	1140294	1140295	A01177:42:HHKNYDSX3:1:2621:1045:26005	60	+
chr18	2552115	2552116	A01177:42:HHKNYDSX3:1:2327:13711:18881	60	+
chr18	2658178	2658179	A01177:42:HHKNYDSX3:1:2547:4661:12978/1	60	-
chr18	2667188	2667189	A01177:42:HHKNYDSX3:1:1148:23972:25755/1	60	+
chr18	2706830	2706831	A01177:42:HHKNYDSX3:1:1637:18765:19523	60	-
chr18	2738554	2738555	A01177:42:HHKNYDSX3:1:1177:19623:30154/1	60	+
chr18	2772328	2772329	A01177:42:HHKNYDSX3:1:1217:24641:28322/1	60	+
chr18	9207166	9207167	A01177:42:HHKNYDSX3:1:1313:1787:25880/1	60	+
chr18	9209738	9209739	A01177:42:HHKNYDSX3:1:1167:30680:7216/1	60	-
chr18	10038496	10038497	A01177:42:HHKNYDSX3:1:1625:8784:12101	60	+
chr18	10553108	10553109	A01177:42:HHKNYDSX3:1:2204:22752:19382	60	-
chr18	12798079	12798080	A01177:42:HHKNYDSX3:1:1147:10429:36464/1	60	-
chr18	12808757	12808758	A01177:42:HHKNYDSX3:1:2401:29550:6324/1	60	-
chr18	13744365	13744366	A01177:42:HHKNYDSX3:1:1115:32371:20290/1	60	-
chr18	20964230	20964231	A01177:42:HHKNYDSX3:1:1324:8919:9298/1	60	-
chr18	21683644	21683645	A01177:42:HHKNYDSX3:1:1148:26187:29653/1	60	-
chr18	21867080	21867081	A01177:42:HHKNYDSX3:1:1163:18927:22561/1	60	-
chr18	22143320	22143321	A01177:42:HHKNYDSX3:2:2403:2266:34976	60	-
chr18	23653836	23653837	A01177:42:HHKNYDSX3:1:1259:19407:24142/1	60	+
chr18	24055782	24055783	A01177:42:HHKNYDSX3:1:1105:25364:8719/1	60	+
chr18	24055783	24055784	A01177:42:HHKNYDSX3:2:1110:10818:12023/1	60	+
chr18	24064254	24064255	A01177:42:HHKNYDSX3:1:1143:12662:18411/1	60	+
chr18	25084915	25084916	A01177:42:HHKNYDSX3:1:1665:21187:14544/1	60	-
chr18	25170721	25170722	A01177:42:HHKNYDSX3:1:1120:32551:32033/1	60	+
chr18	25170722	25170723	A01177:42:HHKNYDSX3:2:2301:25473:30608/1	60	+
chr18	25221084	25221085	A01177:42:HHKNYDSX3:1:1375:16938:13072/1	60	-
chr18	25242353	25242354	A01177:42:HHKNYDSX3:1:1324:24587:23312/1	60	-
chr18	26043274	26043275	A01177:42:HHKNYDSX3:1:1257:19949:30091/1	60	+
chr18	26340554	26340555	A01177:42:HHKNYDSX3:1:1305:17861:27258/1	60	-
chr18	26360566	26360567	A01177:42:HHKNYDSX3:1:1574:25491:12258/1	60	+
chr18	26381517	26381518	A01177:42:HHKNYDSX3:1:1124:9127:9627/1	60	-
chr18	31454640	31454641	A01177:42:HHKNYDSX3:2:2633:19171:23891/1	60	+
chr18	32914747	32914748	A01177:42:HHKNYDSX3:2:2221:23863:6684/1	60	-
chr18	35690300	35690301	A01177:42:HHKNYDSX3:1:1150:6958:31579/1	60	-
chr18	39243990	39243991	A01177:42:HHKNYDSX3:1:1249:17897:35618/1	60	+
chr18	39635617	39635618	A01177:42:HHKNYDSX3:1:1125:6614:31078/1	60	+
chr18	41615143	41615144	A01177:42:HHKNYDSX3:1:1447:10230:1986/1	60	-
chr18	43023460	43023461	A01177:42:HHKNYDSX3:1:1255:18069:6511/1	60	-
chr18	44642332	44642333	A01177:42:HHKNYDSX3:1:1676:30246:25191	60	+
chr18	48130914	48130915	A01177:42:HHKNYDSX3:1:2442:17671:21355/1	60	-
chr18	50920674	50920675	A01177:42:HHKNYDSX3:1:1678:14742:3724/1	60	-
chr18	53251573	53251574	A01177:42:HHKNYDSX3:2:1378:25319:9549	60	-
chr18	56897513	56897514	A01177:42:HHKNYDSX3:2:1269:23800:6605	60	-
chr18	59932404	59932405	A01177:42:HHKNYDSX3:1:1276:24162:6574/1	60	+
chr18	61130322	61130323	A01177:42:HHKNYDSX3:1:1109:1452:24799/1	60	-
chr18	62185448	62185449	A01177:42:HHKNYDSX3:1:1561:15438:26819/1	60	+
chr18	62827417	62827418	A01177:42:HHKNYDSX3:2:1571:20726:9361/1	60	-
chr18	62827419	62827420	A01177:42:HHKNYDSX3:1:1375:13566:25332	60	-
chr18	62870588	62870589	A01177:42:HHKNYDSX3:1:1238:28185:6652/1	60	-
chr18	63403940	63403941	A01177:42:HHKNYDSX3:1:1463:3468:8813/1	60	+
chr18	64300539	64300540	A01177:42:HHKNYDSX3:1:1143:25102:26365/1	60	-
chr18	64968783	64968784	A01177:42:HHKNYDSX3:2:1612:31322:4695/1	60	-
chr18	65198047	65198048	A01177:42:HHKNYDSX3:2:1467:27208:7560	60	-
chr18	66805684	66805685	A01177:42:HHKNYDSX3:1:1208:13376:23062/1	60	+
chr18	69036145	69036146	A01177:42:HHKNYDSX3:1:2146:15130:5901/1	60	-
chr18	69849076	69849077	A01177:42:HHKNYDSX3:1:2634:12997:19805/1	60	-
chr18	69993345	69993346	A01177:42:HHKNYDSX3:1:1143:8721:36793/1	60	-
chr18	71396638	71396639	A01177:42:HHKNYDSX3:1:2675:20663:3176/1	60	+
chr18	72392327	72392328	A01177:42:HHKNYDSX3:1:1675:5846:26772	60	-
chr18	72392332	72392333	A01177:42:HHKNYDSX3:1:2110:28917:1814	60	-
chr18	73438445	73438446	A01177:42:HHKNYDSX3:1:1429:19271:3396/1	60	-
chr18	75254331	75254332	A01177:42:HHKNYDSX3:1:1117:27805:23500/1	60	-
chr18	78236340	78236341	A01177:42:HHKNYDSX3:1:1332:25626:9298/1	60	-
chr18	79193568	79193569	A01177:42:HHKNYDSX3:1:1130:6840:31657/1	60	-
chr18	80122063	80122064	A01177:42:HHKNYDSX3:1:1446:31204:6621	60	+
chr19	857307	857308	A01177:42:HHKNYDSX3:2:2445:32000:15922	60	+
chr19	2393935	2393936	A01177:42:HHKNYDSX3:1:1539:6479:32158	60	-
chr19	2935304	2935305	A01177:42:HHKNYDSX3:1:1603:1416:27962/1	60	-
chr19	3844462	3844463	A01177:42:HHKNYDSX3:1:2241:9191:27085	60	-
chr19	4371580	4371581	A01177:42:HHKNYDSX3:1:2675:13847:13009/1	60	+
chr19	7410023	7410024	A01177:42:HHKNYDSX3:1:1619:2483:6668/1	60	+
chr19	8014121	8014122	A01177:42:HHKNYDSX3:2:1625:13693:17848	60	+
chr19	8271877	8271878	A01177:42:HHKNYDSX3:1:1221:9950:21699	60	-
chr19	9297735	9297736	A01177:42:HHKNYDSX3:1:1109:19777:22498/1	60	+
chr19	11822297	11822298	A01177:42:HHKNYDSX3:1:1209:3495:27962/1	60	+
chr19	13996003	13996004	A01177:42:HHKNYDSX3:2:1228:32371:25958/1	60	-
chr19	14035820	14035821	A01177:42:HHKNYDSX3:2:1525:22643:24799/1	60	-
chr19	16508198	16508199	A01177:42:HHKNYDSX3:1:2253:27706:1939/1	60	-
chr19	17076630	17076631	A01177:42:HHKNYDSX3:1:1108:27064:31391/1	60	+
chr19	17804518	17804519	A01177:42:HHKNYDSX3:2:1606:21667:13401	60	+
chr19	19100013	19100014	A01177:42:HHKNYDSX3:1:1133:13367:4883	60	-
chr19	19294725	19294726	A01177:42:HHKNYDSX3:1:1278:27615:5916	60	+
chr19	19829542	19829543	A01177:42:HHKNYDSX3:1:1219:21594:26835/1	60	+
chr19	21811378	21811379	A01177:42:HHKNYDSX3:1:1104:11026:17863/1	60	-
chr19	23992211	23992212	A01177:42:HHKNYDSX3:1:1153:2835:27101/1	60	+
chr19	24062323	24062324	A01177:42:HHKNYDSX3:1:1143:14389:16203/1	60	+
chr19	27799412	27799413	A01177:42:HHKNYDSX3:1:1361:29695:5916/1	60	-
chr19	27980515	27980516	A01177:42:HHKNYDSX3:1:1223:16523:22654/1	60	+
chr19	29131715	29131716	A01177:42:HHKNYDSX3:1:1672:22959:9940/1	60	-
chr19	29819220	29819221	A01177:42:HHKNYDSX3:1:1118:17128:4914/1	60	+
chr19	30720133	30720134	A01177:42:HHKNYDSX3:1:1226:20663:21778	60	+
chr19	31031777	31031778	A01177:42:HHKNYDSX3:1:1142:23755:2550/1	60	-
chr19	32622271	32622272	A01177:42:HHKNYDSX3:1:1135:24966:25755/1	60	+
chr19	34410258	34410259	A01177:42:HHKNYDSX3:1:1230:32434:29763	60	-
chr19	34466545	34466546	A01177:42:HHKNYDSX3:1:1243:31873:17174/1	60	-
chr19	35496751	35496752	A01177:42:HHKNYDSX3:2:1267:30318:3082	60	-
chr19	37081017	37081018	A01177:42:HHKNYDSX3:1:1347:24677:19993/1	60	-
chr19	37159013	37159014	A01177:42:HHKNYDSX3:2:1603:18882:22733/1	60	+
chr19	37372567	37372568	A01177:42:HHKNYDSX3:1:1319:9281:22169/1	60	-
chr19	37916469	37916470	A01177:42:HHKNYDSX3:1:1329:32461:2754	60	+
chr19	38588043	38588044	A01177:42:HHKNYDSX3:1:1235:5611:3255/1	60	-
chr19	39964677	39964678	A01177:42:HHKNYDSX3:1:1456:14100:26976/1	60	+
chr19	40001322	40001323	A01177:42:HHKNYDSX3:1:1318:30798:14810/1	60	-
chr19	40208201	40208202	A01177:42:HHKNYDSX3:1:2363:20500:25222/1	60	-
chr19	41300486	41300487	A01177:42:HHKNYDSX3:1:1308:29514:33505	60	-
chr19	43786390	43786391	A01177:42:HHKNYDSX3:2:2137:32036:26068/1	60	-
chr19	44215111	44215112	A01177:42:HHKNYDSX3:1:1158:21151:36370/1	60	-
chr19	44969310	44969311	A01177:42:HHKNYDSX3:2:1335:11134:13917/1	60	+
chr19	45209062	45209063	A01177:42:HHKNYDSX3:1:1237:13630:18897	60	+
chr19	45399545	45399546	A01177:42:HHKNYDSX3:1:1157:28140:9737/1	60	+
chr19	46939361	46939362	A01177:42:HHKNYDSX3:1:1172:24379:33724/1	60	-
chr19	47046055	47046056	A01177:42:HHKNYDSX3:1:2155:31729:23030	60	-
chr19	47046056	47046057	A01177:42:HHKNYDSX3:1:2569:10031:6339/1	60	-
chr19	47046057	47046058	A01177:42:HHKNYDSX3:2:1275:1850:31407/1	60	-
chr19	47135315	47135316	A01177:42:HHKNYDSX3:1:1137:1127:30655/1	60	+
chr19	47180137	47180138	A01177:42:HHKNYDSX3:2:1305:12599:24189/1	60	+
chr19	48209819	48209820	A01177:42:HHKNYDSX3:1:1377:10429:20964	60	-
chr19	50395221	50395222	A01177:42:HHKNYDSX3:1:1677:31711:33301	60	+
chr19	51655163	51655164	A01177:42:HHKNYDSX3:1:2151:25084:17096/1	60	+
chr19	56417424	56417425	A01177:42:HHKNYDSX3:1:1205:8196:6574/1	60	-
chr19	56998911	56998912	A01177:42:HHKNYDSX3:1:1130:17210:21809/1	60	+
chr19	57543464	57543465	A01177:42:HHKNYDSX3:1:1140:32588:17503	60	+
chr19	57728893	57728894	A01177:42:HHKNYDSX3:2:1647:3577:34303/1	60	-
chr19	58388820	58388821	A01177:42:HHKNYDSX3:1:1565:16260:36010	60	+
chr19	58492444	58492445	A01177:42:HHKNYDSX3:2:1139:26567:18411	60	+
chr2	1136966	1136967	A01177:42:HHKNYDSX3:1:1108:15745:30170	60	-
chr2	3088060	3088061	A01177:42:HHKNYDSX3:1:1141:31015:15468/1	60	+
chr2	5042902	5042903	A01177:42:HHKNYDSX3:1:2544:23267:12164	60	+
chr2	9917870	9917871	A01177:42:HHKNYDSX3:1:2476:6967:27398/1	60	-
chr2	10674111	10674112	A01177:42:HHKNYDSX3:1:2346:9390:25645/1	60	+
chr2	11072417	11072418	A01177:42:HHKNYDSX3:1:1101:15555:3662/1	60	-
chr2	11193659	11193660	A01177:42:HHKNYDSX3:1:1207:10031:4178/1	60	+
chr2	11193660	11193661	A01177:42:HHKNYDSX3:2:1548:14109:32409/1	60	+
chr2	11232541	11232542	A01177:42:HHKNYDSX3:1:1177:5746:35587/1	60	+
chr2	11584905	11584906	A01177:42:HHKNYDSX3:2:2520:29948:16939	60	-
chr2	14406238	14406239	A01177:42:HHKNYDSX3:2:1552:16821:18599	60	-
chr2	14896557	14896558	A01177:42:HHKNYDSX3:1:2370:6723:20995	60	+
chr2	15067779	15067780	A01177:42:HHKNYDSX3:1:1373:5565:20212/1	60	+
chr2	15479865	15479866	A01177:42:HHKNYDSX3:2:1631:18602:10661	60	-
chr2	15551717	15551718	A01177:42:HHKNYDSX3:2:1123:10041:31062/1	60	-
chr2	15767383	15767384	A01177:42:HHKNYDSX3:2:2165:25220:17268	60	-
chr2	16934532	16934533	A01177:42:HHKNYDSX3:1:1104:28519:9518/1	60	-
chr2	20417149	20417150	A01177:42:HHKNYDSX3:2:2371:22417:23343	60	+
chr2	20733334	20733335	A01177:42:HHKNYDSX3:2:2542:3161:33082/1	60	+
chr2	24461132	24461133	A01177:42:HHKNYDSX3:1:1246:23095:21981	60	+
chr2	24942289	24942290	A01177:42:HHKNYDSX3:1:1101:26024:2754/1	60	+
chr2	24956612	24956613	A01177:42:HHKNYDSX3:1:2319:13847:35524/1	60	-
chr2	25475102	25475103	A01177:42:HHKNYDSX3:1:1429:25211:29559/1	60	-
chr2	25762429	25762430	A01177:42:HHKNYDSX3:1:1222:32443:33818/1	60	-
chr2	25793375	25793376	A01177:42:HHKNYDSX3:1:1105:17074:1689/1	60	-
chr2	26044408	26044409	A01177:42:HHKNYDSX3:1:1108:17291:19727/1	60	-
chr2	26384624	26384625	A01177:42:HHKNYDSX3:1:1111:11785:22122/1	60	-
chr2	27920416	27920417	A01177:42:HHKNYDSX3:1:1106:30490:29528/1	60	+
chr2	27999804	27999805	A01177:42:HHKNYDSX3:1:1446:14543:30655/1	60	-
chr2	28800136	28800137	A01177:42:HHKNYDSX3:1:1463:2067:10770/1	60	-
chr2	31922042	31922043	A01177:42:HHKNYDSX3:1:1617:7274:7138/1	60	-
chr2	32095992	32095993	A01177:42:HHKNYDSX3:1:1138:1949:3082/1	60	-
chr2	32513495	32513496	A01177:42:HHKNYDSX3:1:1164:18222:28447/1	60	-
chr2	34553856	34553857	A01177:42:HHKNYDSX3:2:2266:19370:5102	60	+
chr2	37056837	37056838	A01177:42:HHKNYDSX3:1:1117:6831:29543/1	60	-
chr2	37208530	37208531	A01177:42:HHKNYDSX3:1:1621:8061:18615/1	60	+
chr2	37218795	37218796	A01177:42:HHKNYDSX3:1:2462:18177:24111	60	+
chr2	37684790	37684791	A01177:42:HHKNYDSX3:2:1248:7319:2738	60	+
chr2	39659366	39659367	A01177:42:HHKNYDSX3:1:2345:29975:28510/1	60	-
chr2	40302245	40302246	A01177:42:HHKNYDSX3:2:1372:30599:25207/1	60	+
chr2	42171719	42171720	A01177:42:HHKNYDSX3:1:1266:6289:2769/1	60	+
chr2	42705453	42705454	A01177:42:HHKNYDSX3:1:1269:26304:21183/1	60	-
chr2	43522771	43522772	A01177:42:HHKNYDSX3:1:1141:1027:36213/1	60	-
chr2	45482387	45482388	A01177:42:HHKNYDSX3:1:1523:23999:8735/1	60	+
chr2	48487799	48487800	A01177:42:HHKNYDSX3:1:1275:25852:28479/1	60	-
chr2	48829299	48829300	A01177:42:HHKNYDSX3:1:1566:4255:27743/1	60	+
chr2	51290419	51290420	A01177:42:HHKNYDSX3:1:1270:6379:6089/1	60	+
chr2	52825416	52825417	A01177:42:HHKNYDSX3:1:1277:4887:22232/1	60	-
chr2	55037934	55037935	A01177:42:HHKNYDSX3:1:1509:23836:27743/1	60	-
chr2	55243612	55243613	A01177:42:HHKNYDSX3:1:1217:19054:30639/1	60	+
chr2	55371715	55371716	A01177:42:HHKNYDSX3:1:1210:23185:29496/1	60	-
chr2	55409188	55409189	A01177:42:HHKNYDSX3:1:1540:9127:6308/1	60	+
chr2	55861433	55861434	A01177:42:HHKNYDSX3:1:1369:29966:6856/1	60	-
chr2	58069073	58069074	A01177:42:HHKNYDSX3:2:1534:24180:23829/1	60	+
chr2	58134183	58134184	A01177:42:HHKNYDSX3:1:1106:7808:10410/1	60	+
chr2	58224780	58224781	A01177:42:HHKNYDSX3:1:2523:30933:30733	60	+
chr2	59639950	59639951	A01177:42:HHKNYDSX3:1:2602:4779:23766	60	-
chr2	59644491	59644492	A01177:42:HHKNYDSX3:2:2663:26756:24846	60	-
chr2	60201476	60201477	A01177:42:HHKNYDSX3:1:1176:5050:21699/1	60	+
chr2	61295337	61295338	A01177:42:HHKNYDSX3:1:1116:16568:8829/1	60	-
chr2	61308901	61308902	A01177:42:HHKNYDSX3:1:1669:22978:29888	60	+
chr2	61940503	61940504	A01177:42:HHKNYDSX3:1:1175:30120:20964/1	60	-
chr2	62824662	62824663	A01177:42:HHKNYDSX3:1:1103:27462:4335/1	60	+
chr2	62962467	62962468	A01177:42:HHKNYDSX3:1:1101:22453:7216/1	60	+
chr2	62962469	62962470	A01177:42:HHKNYDSX3:1:2458:29062:28056/1	60	+
chr2	65098255	65098256	A01177:42:HHKNYDSX3:1:1564:19696:20290/1	60	+
chr2	65232993	65232994	A01177:42:HHKNYDSX3:2:1212:32262:4695	60	+
chr2	65344974	65344975	A01177:42:HHKNYDSX3:1:1250:26196:31015/1	60	-
chr2	68473381	68473382	A01177:42:HHKNYDSX3:2:2369:19660:8171/1	60	+
chr2	69837663	69837664	A01177:42:HHKNYDSX3:1:1103:10348:10238/1	60	+
chr2	71407557	71407558	A01177:42:HHKNYDSX3:1:1149:19732:6010/1	60	-
chr2	72272778	72272779	A01177:42:HHKNYDSX3:1:1123:29875:11459/1	60	-
chr2	72713112	72713113	A01177:42:HHKNYDSX3:1:1124:16685:34898/1	60	+
chr2	72778018	72778019	A01177:42:HHKNYDSX3:1:1229:21314:28103/1	60	-
chr2	74861519	74861520	A01177:42:HHKNYDSX3:2:1304:31485:34757	60	-
chr2	75023561	75023562	A01177:42:HHKNYDSX3:2:2561:11189:36088/1	60	-
chr2	75671978	75671979	A01177:42:HHKNYDSX3:1:1576:21766:6652	60	+
chr2	77793957	77793958	A01177:42:HHKNYDSX3:1:1160:19886:27853/1	60	+
chr2	78950464	78950465	A01177:42:HHKNYDSX3:1:1502:25129:20776/1	60	+
chr2	80193544	80193545	A01177:42:HHKNYDSX3:2:1376:23167:2065/1	60	-
chr2	80467224	80467225	A01177:42:HHKNYDSX3:2:1364:23393:2519	60	-
chr2	80599316	80599317	A01177:42:HHKNYDSX3:1:1158:25075:25066/1	60	+
chr2	80599318	80599319	A01177:42:HHKNYDSX3:2:1471:1732:31266	60	+
chr2	82843969	82843970	A01177:42:HHKNYDSX3:1:1335:3676:9580/1	60	+
chr2	82874507	82874508	A01177:42:HHKNYDSX3:2:2107:15863:12587/1	60	-
chr2	83025270	83025271	A01177:42:HHKNYDSX3:2:1154:32904:12633/1	60	-
chr2	85074479	85074480	A01177:42:HHKNYDSX3:1:2614:3179:15859/1	60	+
chr2	85557206	85557207	A01177:42:HHKNYDSX3:1:1465:31376:35039/1	60	-
chr2	86141667	86141668	A01177:42:HHKNYDSX3:1:1101:10393:27633/1	60	-
chr2	86767019	86767020	A01177:42:HHKNYDSX3:1:1103:22959:25567/1	60	-
chr2	88581033	88581034	A01177:42:HHKNYDSX3:2:1449:16957:14951/1	60	-
chr2	95920289	95920290	A01177:42:HHKNYDSX3:1:1143:20934:31266/1	60	+
chr2	95962294	95962295	A01177:42:HHKNYDSX3:1:1110:2609:33880/1	60	-
chr2	95975128	95975129	A01177:42:HHKNYDSX3:2:1227:29686:12289/1	60	+
chr2	96248492	96248493	A01177:42:HHKNYDSX3:1:2244:28917:6856	60	-
chr2	97854273	97854274	A01177:42:HHKNYDSX3:1:1107:19696:19225/1	60	+
chr2	97854274	97854275	A01177:42:HHKNYDSX3:2:2540:4517:17080/1	60	+
chr2	99357671	99357672	A01177:42:HHKNYDSX3:2:2409:27046:23813/1	60	+
chr2	99370441	99370442	A01177:42:HHKNYDSX3:1:1109:6587:4225/1	60	+
chr2	99850882	99850883	A01177:42:HHKNYDSX3:2:2122:21739:32784	60	+
chr2	103686516	103686517	A01177:42:HHKNYDSX3:2:1576:2745:32675/1	60	+
chr2	104221377	104221378	A01177:42:HHKNYDSX3:1:2121:24632:11146	60	-
chr2	108300828	108300829	A01177:42:HHKNYDSX3:1:1505:26304:14231/1	60	-
chr2	108812019	108812020	A01177:42:HHKNYDSX3:2:1501:5285:7513	60	-
chr2	111838184	111838185	A01177:42:HHKNYDSX3:1:1211:25762:32550/1	60	+
chr2	112230108	112230109	A01177:42:HHKNYDSX3:1:1110:29903:27164/1	60	+
chr2	113457889	113457890	A01177:42:HHKNYDSX3:1:2172:20292:2315	60	+
chr2	115412472	115412473	A01177:42:HHKNYDSX3:2:2529:31602:16611/1	60	+
chr2	115622212	115622213	A01177:42:HHKNYDSX3:1:2245:31051:33066	60	-
chr2	115622214	115622215	A01177:42:HHKNYDSX3:1:1125:13313:24612/1	60	-
chr2	116095844	116095845	A01177:42:HHKNYDSX3:1:1266:11324:18443/1	60	+
chr2	116394558	116394559	A01177:42:HHKNYDSX3:1:2558:11605:36432/1	60	-
chr2	117124676	117124677	A01177:42:HHKNYDSX3:1:1126:1967:4116/1	60	+
chr2	118110188	118110189	A01177:42:HHKNYDSX3:1:2242:9317:36542	60	-
chr2	121357709	121357710	A01177:42:HHKNYDSX3:1:1104:23285:5588/1	60	+
chr2	121383796	121383797	A01177:42:HHKNYDSX3:1:1106:12246:13244/1	60	-
chr2	121850699	121850700	A01177:42:HHKNYDSX3:1:1114:26169:27806/1	60	-
chr2	127347621	127347622	A01177:42:HHKNYDSX3:1:2122:25247:1313/1	60	-
chr2	127483359	127483360	A01177:42:HHKNYDSX3:1:1309:26982:32377/1	60	-
chr2	127971781	127971782	A01177:42:HHKNYDSX3:2:1236:2808:7795/1	60	-
chr2	128426899	128426900	A01177:42:HHKNYDSX3:1:2418:8124:12367/1	60	+
chr2	131465237	131465238	A01177:42:HHKNYDSX3:1:1143:22254:29387/1	60	-
chr2	134276298	134276299	A01177:42:HHKNYDSX3:1:1137:20980:32377/1	60	+
chr2	134922629	134922630	A01177:42:HHKNYDSX3:1:1129:6515:14090/1	60	-
chr2	135265524	135265525	A01177:42:HHKNYDSX3:2:1610:26395:19147/1	60	-
chr2	135342283	135342284	A01177:42:HHKNYDSX3:2:2650:17065:23907	60	+
chr2	135665968	135665969	A01177:42:HHKNYDSX3:1:1156:20799:10144/1	60	-
chr2	135685196	135685197	A01177:42:HHKNYDSX3:1:1149:20862:8469/1	60	+
chr2	135722700	135722701	A01177:42:HHKNYDSX3:1:1528:4996:6856/1	60	+
chr2	135951411	135951412	A01177:42:HHKNYDSX3:1:1336:28474:18834/1	60	-
chr2	136209919	136209920	A01177:42:HHKNYDSX3:1:2345:18502:14090/1	60	+
chr2	136382999	136383000	A01177:42:HHKNYDSX3:1:1207:5068:33223/1	60	-
chr2	137077141	137077142	A01177:42:HHKNYDSX3:2:1635:5077:15922	60	+
chr2	140413644	140413645	A01177:42:HHKNYDSX3:1:1507:11650:2221/1	60	+
chr2	140738417	140738418	A01177:42:HHKNYDSX3:1:1434:9326:17989/1	60	+
chr2	143258361	143258362	A01177:42:HHKNYDSX3:1:1128:16351:28119/1	60	+
chr2	143258362	143258363	A01177:42:HHKNYDSX3:1:1533:8477:29763	60	+
chr2	144301258	144301259	A01177:42:HHKNYDSX3:1:1405:13838:36417/1	60	+
chr2	146007218	146007219	A01177:42:HHKNYDSX3:1:1137:25518:35289/1	60	+
chr2	147035365	147035366	A01177:42:HHKNYDSX3:1:1337:15139:15530/1	60	-
chr2	152971409	152971410	A01177:42:HHKNYDSX3:1:1413:31123:17253/1	60	+
chr2	153422488	153422489	A01177:42:HHKNYDSX3:1:1113:32958:6934/1	60	+
chr2	153656745	153656746	A01177:42:HHKNYDSX3:1:1342:3613:13354/1	60	-
chr2	153778822	153778823	A01177:42:HHKNYDSX3:1:1511:4580:24643/1	60	+
chr2	153885719	153885720	A01177:42:HHKNYDSX3:2:1236:10538:17080	60	-
chr2	158824339	158824340	A01177:42:HHKNYDSX3:1:1519:26666:19179/1	60	-
chr2	160163182	160163183	A01177:42:HHKNYDSX3:1:1147:1624:30170/1	60	-
chr2	163803678	163803679	A01177:42:HHKNYDSX3:1:1168:7057:26866/1	60	+
chr2	164221333	164221334	A01177:42:HHKNYDSX3:2:1174:27453:3098/1	60	+
chr2	164573631	164573632	A01177:42:HHKNYDSX3:1:1105:20518:32393/1	60	+
chr2	164771426	164771427	A01177:42:HHKNYDSX3:1:1612:27688:30906	60	-
chr2	165130479	165130480	A01177:42:HHKNYDSX3:1:2267:30743:30279/1	60	-
chr2	165370858	165370859	A01177:42:HHKNYDSX3:1:1104:14624:24032	60	-
chr2	166743627	166743628	A01177:42:HHKNYDSX3:2:1406:15591:36761	60	+
chr2	168099309	168099310	A01177:42:HHKNYDSX3:1:1102:10890:18662/1	60	+
chr2	168140922	168140923	A01177:42:HHKNYDSX3:1:1106:9362:28823/1	60	+
chr2	168476039	168476040	A01177:42:HHKNYDSX3:1:1344:19741:25567/1	60	-
chr2	168542344	168542345	A01177:42:HHKNYDSX3:1:1118:27181:31563/1	60	+
chr2	171728559	171728560	A01177:42:HHKNYDSX3:1:1571:8965:15796/1	60	+
chr2	171747788	171747789	A01177:42:HHKNYDSX3:1:2218:6361:28416	60	-
chr2	171958705	171958706	A01177:42:HHKNYDSX3:1:1237:7762:15875/1	60	+
chr2	172267920	172267921	A01177:42:HHKNYDSX3:1:1232:24198:32064/1	60	+
chr2	172267922	172267923	A01177:42:HHKNYDSX3:2:2461:21097:5776	60	+
chr2	173260289	173260290	A01177:42:HHKNYDSX3:1:1502:6786:4257/1	60	+
chr2	174161903	174161904	A01177:42:HHKNYDSX3:1:1229:21124:31501/1	60	+
chr2	175082501	175082502	A01177:42:HHKNYDSX3:1:1229:26630:8844/1	60	+
chr2	176329979	176329980	A01177:42:HHKNYDSX3:1:1154:12472:23187/1	60	-
chr2	177419903	177419904	A01177:42:HHKNYDSX3:1:2565:28619:32080/1	60	-
chr2	177439497	177439498	A01177:42:HHKNYDSX3:2:1325:23619:29559/1	60	+
chr2	178435666	178435667	A01177:42:HHKNYDSX3:1:1137:9950:21042/1	60	-
chr2	178779950	178779951	A01177:42:HHKNYDSX3:2:1251:28411:28056/1	60	+
chr2	181317115	181317116	A01177:42:HHKNYDSX3:2:1606:13982:35947/1	60	-
chr2	181351978	181351979	A01177:42:HHKNYDSX3:1:2414:21576:2503/1	60	+
chr2	181426802	181426803	A01177:42:HHKNYDSX3:1:1130:5376:27868	60	+
chr2	182329414	182329415	A01177:42:HHKNYDSX3:1:1112:3866:4053	60	+
chr2	182907136	182907137	A01177:42:HHKNYDSX3:1:1550:12807:29841/1	60	+
chr2	182937535	182937536	A01177:42:HHKNYDSX3:1:1558:19479:23672/1	60	-
chr2	183199161	183199162	A01177:42:HHKNYDSX3:1:1374:24876:11412/1	60	-
chr2	184041533	184041534	A01177:42:HHKNYDSX3:1:1438:22462:3474	60	+
chr2	184476212	184476213	A01177:42:HHKNYDSX3:2:2524:32298:4194	60	-
chr2	185933974	185933975	A01177:42:HHKNYDSX3:1:1214:16975:21809/1	60	+
chr2	186703535	186703536	A01177:42:HHKNYDSX3:1:2243:13268:8030/1	60	+
chr2	187486727	187486728	A01177:42:HHKNYDSX3:1:1335:8070:12461/1	60	-
chr2	188738320	188738321	A01177:42:HHKNYDSX3:1:1444:1904:22827	60	-
chr2	189354163	189354164	A01177:42:HHKNYDSX3:1:1458:17815:25144/1	60	-
chr2	190246629	190246630	A01177:42:HHKNYDSX3:1:1173:21269:32064/1	60	+
chr2	191673186	191673187	A01177:42:HHKNYDSX3:1:1116:29532:20697/1	60	-
chr2	193013275	193013276	A01177:42:HHKNYDSX3:1:1148:23113:10770/1	60	+
chr2	193552078	193552079	A01177:42:HHKNYDSX3:1:1554:5891:34522/1	60	+
chr2	194233803	194233804	A01177:42:HHKNYDSX3:1:2118:7835:9956/1	60	-
chr2	194290066	194290067	A01177:42:HHKNYDSX3:1:1165:30138:35149/1	60	+
chr2	194730189	194730190	A01177:42:HHKNYDSX3:1:2405:21314:35775/1	60	+
chr2	195469494	195469495	A01177:42:HHKNYDSX3:1:1306:30535:3677/1	60	+
chr2	197713937	197713938	A01177:42:HHKNYDSX3:1:1264:18774:24987/1	60	+
chr2	198210530	198210531	A01177:42:HHKNYDSX3:1:1261:14362:16689/1	60	-
chr2	200304126	200304127	A01177:42:HHKNYDSX3:2:1347:28420:21684/1	60	-
chr2	200959472	200959473	A01177:42:HHKNYDSX3:2:1649:22426:24956	60	-
chr2	203382546	203382547	A01177:42:HHKNYDSX3:2:1101:19904:11569/1	60	-
chr2	204647481	204647482	A01177:42:HHKNYDSX3:1:1578:6949:23359	60	-
chr2	207953896	207953897	A01177:42:HHKNYDSX3:1:1168:1642:32957/1	60	+
chr2	208230048	208230049	A01177:42:HHKNYDSX3:1:2506:25057:24408/1	60	-
chr2	210166859	210166860	A01177:42:HHKNYDSX3:1:2175:4309:1063/1	60	+
chr2	211804186	211804187	A01177:42:HHKNYDSX3:1:2347:8874:22592/1	60	-
chr2	212665543	212665544	A01177:42:HHKNYDSX3:2:1258:18222:24283/1	60	+
chr2	212779798	212779799	A01177:42:HHKNYDSX3:1:1248:15691:32111/1	60	+
chr2	212983699	212983700	A01177:42:HHKNYDSX3:1:1114:19289:2707	60	+
chr2	213030113	213030114	A01177:42:HHKNYDSX3:1:1144:8947:24565/1	60	-
chr2	213105098	213105099	A01177:42:HHKNYDSX3:1:1103:8368:19961/1	60	+
chr2	213226040	213226041	A01177:42:HHKNYDSX3:1:1125:13838:20635/1	60	+
chr2	213320695	213320696	A01177:42:HHKNYDSX3:1:1130:3513:30780/1	60	+
chr2	213841846	213841847	A01177:42:HHKNYDSX3:1:1312:18918:19695/1	60	-
chr2	214610929	214610930	A01177:42:HHKNYDSX3:1:1142:7175:30420/1	60	-
chr2	214745586	214745587	A01177:42:HHKNYDSX3:1:1111:28899:2942/1	60	+
chr2	214745588	214745589	A01177:42:HHKNYDSX3:2:2365:17183:32346	60	+
chr2	215984700	215984701	A01177:42:HHKNYDSX3:1:1102:28854:34209/1	60	+
chr2	216123116	216123117	A01177:42:HHKNYDSX3:1:1213:9489:13604/1	60	+
chr2	217406230	217406231	A01177:42:HHKNYDSX3:1:1258:22824:18944/1	60	+
chr2	218300789	218300790	A01177:42:HHKNYDSX3:2:2241:20925:30624	60	+
chr2	219667214	219667215	A01177:42:HHKNYDSX3:1:1203:29668:6339/1	60	-
chr2	222464132	222464133	A01177:42:HHKNYDSX3:1:1208:20591:26162/1	60	-
chr2	222578404	222578405	A01177:42:HHKNYDSX3:1:1131:25021:7247/1	60	+
chr2	223430349	223430350	A01177:42:HHKNYDSX3:1:1169:22046:7607/1	60	-
chr2	224858439	224858440	A01177:42:HHKNYDSX3:1:1242:10248:34084/1	60	-
chr2	224989026	224989027	A01177:42:HHKNYDSX3:1:2331:11758:19413/1	60	-
chr2	226955105	226955106	A01177:42:HHKNYDSX3:1:1506:26277:28401/1	60	-
chr2	227339401	227339402	A01177:42:HHKNYDSX3:1:1355:2636:35274/1	60	+
chr2	227522365	227522366	A01177:42:HHKNYDSX3:2:2675:32127:1799	60	-
chr2	227522971	227522972	A01177:42:HHKNYDSX3:1:2455:17092:31407/1	60	-
chr2	229771534	229771535	A01177:42:HHKNYDSX3:1:1456:2582:21527/1	60	-
chr2	229815011	229815012	A01177:42:HHKNYDSX3:1:1270:24334:31673	60	+
chr2	230133214	230133215	A01177:42:HHKNYDSX3:2:1248:18557:26271/1	60	+
chr2	230379572	230379573	A01177:42:HHKNYDSX3:1:1312:4815:34569	60	+
chr2	230493583	230493584	A01177:42:HHKNYDSX3:1:1322:19587:21418/1	60	-
chr2	231106107	231106108	A01177:42:HHKNYDSX3:1:1118:10691:35227/1	60	-
chr2	231154968	231154969	A01177:42:HHKNYDSX3:1:1117:24858:25160/1	60	+
chr2	231155560	231155561	A01177:42:HHKNYDSX3:2:1443:6768:30342/1	60	-
chr2	232163780	232163781	A01177:42:HHKNYDSX3:1:1141:20365:2190/1	60	+
chr2	232192699	232192700	A01177:42:HHKNYDSX3:1:1117:2627:15280/1	60	+
chr2	232306085	232306086	A01177:42:HHKNYDSX3:2:1327:3604:36949	60	-
chr2	232713670	232713671	A01177:42:HHKNYDSX3:1:1507:27561:18568/1	60	-
chr2	234361044	234361045	A01177:42:HHKNYDSX3:1:1226:3079:28025/1	60	-
chr2	234412605	234412606	A01177:42:HHKNYDSX3:1:1123:17201:26772/1	60	+
chr2	235411509	235411510	A01177:42:HHKNYDSX3:2:1154:8513:4961/1	60	-
chr2	235683231	235683232	A01177:42:HHKNYDSX3:1:1406:24487:6668/1	60	+
chr2	237355308	237355309	A01177:42:HHKNYDSX3:1:1102:4788:15452/1	60	-
chr2	237899819	237899820	A01177:42:HHKNYDSX3:1:1140:21043:34961/1	60	+
chr2	238016954	238016955	A01177:42:HHKNYDSX3:1:1174:2031:14403/1	60	-
chr2	239507035	239507036	A01177:42:HHKNYDSX3:1:1121:27633:7921/1	60	-
chr2	241241068	241241069	A01177:42:HHKNYDSX3:1:1107:15546:27289/1	60	-
chr20	449243	449244	A01177:42:HHKNYDSX3:1:1323:19687:36276/1	60	+
chr20	1200854	1200855	A01177:42:HHKNYDSX3:2:1121:13051:9502	60	-
chr20	1724605	1724606	A01177:42:HHKNYDSX3:2:2242:5791:23829/1	60	-
chr20	2588253	2588254	A01177:42:HHKNYDSX3:2:1426:17517:22748	60	-
chr20	2588254	2588255	A01177:42:HHKNYDSX3:1:2164:8865:10989	60	-
chr20	2880238	2880239	A01177:42:HHKNYDSX3:2:1508:12500:33473	60	-
chr20	3159595	3159596	A01177:42:HHKNYDSX3:1:1209:23068:25911/1	60	-
chr20	3539428	3539429	A01177:42:HHKNYDSX3:1:1253:4237:14591/1	60	-
chr20	5043077	5043078	A01177:42:HHKNYDSX3:1:1636:3531:34037/1	60	+
chr20	7980226	7980227	A01177:42:HHKNYDSX3:1:1109:14805:13448/1	60	-
chr20	8049711	8049712	A01177:42:HHKNYDSX3:1:2206:14416:28275	60	-
chr20	8149250	8149251	A01177:42:HHKNYDSX3:1:2417:6994:29575/1	60	-
chr20	8574568	8574569	A01177:42:HHKNYDSX3:1:1257:21377:2534/1	60	+
chr20	8721600	8721601	A01177:42:HHKNYDSX3:1:1155:22001:18176/1	60	-
chr20	8776361	8776362	A01177:42:HHKNYDSX3:1:1119:26033:30859/1	60	+
chr20	9132493	9132494	A01177:42:HHKNYDSX3:1:1218:31819:15483/1	60	+
chr20	10863076	10863077	A01177:42:HHKNYDSX3:2:2476:18041:9878/1	60	-
chr20	10995094	10995095	A01177:42:HHKNYDSX3:1:1313:32895:5165/1	60	+
chr20	11283268	11283269	A01177:42:HHKNYDSX3:1:1655:8296:34147/1	60	+
chr20	11459372	11459373	A01177:42:HHKNYDSX3:1:1606:21260:17456	60	+
chr20	13119612	13119613	A01177:42:HHKNYDSX3:1:1461:31250:23672/1	60	-
chr20	13119614	13119615	A01177:42:HHKNYDSX3:2:1103:14678:18082/1	60	-
chr20	13516864	13516865	A01177:42:HHKNYDSX3:1:1101:16161:14732	60	-
chr20	13550841	13550842	A01177:42:HHKNYDSX3:1:1222:2889:9189/1	60	-
chr20	13718117	13718118	A01177:42:HHKNYDSX3:1:1440:8395:31501/1	60	-
chr20	13730044	13730045	A01177:42:HHKNYDSX3:1:1260:10068:9909/1	60	-
chr20	14254075	14254076	A01177:42:HHKNYDSX3:1:1152:18457:3082/1	60	+
chr20	19038867	19038868	A01177:42:HHKNYDSX3:1:1258:2808:6104/1	60	-
chr20	23028397	23028398	A01177:42:HHKNYDSX3:2:2562:10782:9768	60	-
chr20	23369979	23369980	A01177:42:HHKNYDSX3:1:1516:18873:6903/1	60	+
chr20	25209460	25209461	A01177:42:HHKNYDSX3:1:1112:32244:9486/1	60	+
chr20	29402365	29402366	A01177:42:HHKNYDSX3:2:1368:18376:26052	60	+
chr20	29451535	29451536	A01177:42:HHKNYDSX3:1:1640:19886:28604/1	60	+
chr20	31677725	31677726	A01177:42:HHKNYDSX3:1:2454:19868:20055/1	60	-
chr20	31905824	31905825	A01177:42:HHKNYDSX3:1:2559:15094:20181	60	-
chr20	31989316	31989317	A01177:42:HHKNYDSX3:1:1611:9489:35336/1	60	-
chr20	32407973	32407974	A01177:42:HHKNYDSX3:1:1469:8142:4038/1	60	-
chr20	32712601	32712602	A01177:42:HHKNYDSX3:2:1166:2157:30592/1	60	-
chr20	33591216	33591217	A01177:42:HHKNYDSX3:1:1153:18150:33489/1	60	-
chr20	33633791	33633792	A01177:42:HHKNYDSX3:1:1457:4264:29575/1	60	+
chr20	33648421	33648422	A01177:42:HHKNYDSX3:1:1106:31693:7467/1	60	+
chr20	34622299	34622300	A01177:42:HHKNYDSX3:1:1109:32108:19711/1	60	-
chr20	34786251	34786252	A01177:42:HHKNYDSX3:1:1117:32940:12289/1	60	-
chr20	34786714	34786715	A01177:42:HHKNYDSX3:1:2464:18502:7482/1	60	+
chr20	35029381	35029382	A01177:42:HHKNYDSX3:1:1265:29740:19304/1	60	-
chr20	35341364	35341365	A01177:42:HHKNYDSX3:1:1551:9191:34444/1	60	-
chr20	35393122	35393123	A01177:42:HHKNYDSX3:1:2630:30725:18505/1	60	+
chr20	37205438	37205439	A01177:42:HHKNYDSX3:1:1236:24975:26240/1	60	+
chr20	37647434	37647435	A01177:42:HHKNYDSX3:2:2232:7627:17049	60	-
chr20	37727972	37727973	A01177:42:HHKNYDSX3:2:1413:8992:26584	60	+
chr20	37830910	37830911	A01177:42:HHKNYDSX3:1:2277:16884:13886/1	60	-
chr20	38513897	38513898	A01177:42:HHKNYDSX3:1:1177:11677:4648/1	60	-
chr20	39048916	39048917	A01177:42:HHKNYDSX3:1:1105:14452:18286/1	60	-
chr20	41033694	41033695	A01177:42:HHKNYDSX3:2:1646:20374:8719	60	-
chr20	41182215	41182216	A01177:42:HHKNYDSX3:1:1211:27642:28886/1	60	-
chr20	41263091	41263092	A01177:42:HHKNYDSX3:1:1140:24334:17174/1	60	-
chr20	43021914	43021915	A01177:42:HHKNYDSX3:2:2433:21287:15311	60	-
chr20	43636032	43636033	A01177:42:HHKNYDSX3:2:2463:19741:29700/1	60	+
chr20	44509931	44509932	A01177:42:HHKNYDSX3:1:1317:7355:30389/1	60	-
chr20	44543870	44543871	A01177:42:HHKNYDSX3:1:1153:1533:32142/1	60	-
chr20	46934405	46934406	A01177:42:HHKNYDSX3:1:1407:6623:18161/1	60	-
chr20	47588879	47588880	A01177:42:HHKNYDSX3:2:1430:27977:5447/1	60	-
chr20	47595607	47595608	A01177:42:HHKNYDSX3:1:1549:29785:20071/1	60	+
chr20	47628978	47628979	A01177:42:HHKNYDSX3:1:1302:9516:25520/1	60	-
chr20	48984319	48984320	A01177:42:HHKNYDSX3:1:1204:25310:1673/1	60	-
chr20	49012157	49012158	A01177:42:HHKNYDSX3:1:1614:18439:15107/1	60	-
chr20	49012561	49012562	A01177:42:HHKNYDSX3:1:1360:13810:16736	60	+
chr20	49151514	49151515	A01177:42:HHKNYDSX3:1:2536:10113:13745/1	60	+
chr20	49646097	49646098	A01177:42:HHKNYDSX3:1:1139:17815:29684/1	60	-
chr20	49661903	49661904	A01177:42:HHKNYDSX3:1:1241:30065:31328	60	+
chr20	49663305	49663306	A01177:42:HHKNYDSX3:2:2558:13838:25582	60	-
chr20	49706476	49706477	A01177:42:HHKNYDSX3:1:1238:16215:13604	60	-
chr20	49897617	49897618	A01177:42:HHKNYDSX3:2:2410:19795:3270/1	60	-
chr20	50555619	50555620	A01177:42:HHKNYDSX3:1:1324:20482:4241/1	60	-
chr20	50623182	50623183	A01177:42:HHKNYDSX3:2:2252:14651:2691	60	+
chr20	51190644	51190645	A01177:42:HHKNYDSX3:2:1578:16685:25285/1	60	+
chr20	52605864	52605865	A01177:42:HHKNYDSX3:1:1533:21902:19633/1	60	+
chr20	53865573	53865574	A01177:42:HHKNYDSX3:2:1403:1949:35211	60	-
chr20	53959528	53959529	A01177:42:HHKNYDSX3:1:1436:4788:28009	60	-
chr20	54561828	54561829	A01177:42:HHKNYDSX3:2:2278:27651:10739	60	-
chr20	54841625	54841626	A01177:42:HHKNYDSX3:1:1125:23782:32659	60	-
chr20	57359093	57359094	A01177:42:HHKNYDSX3:1:2353:15637:9565/1	60	+
chr20	57549487	57549488	A01177:42:HHKNYDSX3:1:1327:15700:10708/1	60	-
chr20	58415774	58415775	A01177:42:HHKNYDSX3:1:1165:27371:5869/1	60	-
chr20	58894965	58894966	A01177:42:HHKNYDSX3:1:1673:25256:7623	60	-
chr20	58907048	58907049	A01177:42:HHKNYDSX3:2:1106:5168:8312/1	60	-
chr20	61505883	61505884	A01177:42:HHKNYDSX3:1:2627:15953:36573	60	-
chr20	61515868	61515869	A01177:42:HHKNYDSX3:1:1158:5828:33348/1	60	+
chr20	61577818	61577819	A01177:42:HHKNYDSX3:1:1218:18936:31219/1	60	+
chr20	62110143	62110144	A01177:42:HHKNYDSX3:1:1355:4327:22608/1	60	+
chr20	62110144	62110145	A01177:42:HHKNYDSX3:1:1450:27380:11992/1	60	+
chr20	62136136	62136137	A01177:42:HHKNYDSX3:1:1157:13386:10770/1	60	-
chr20	63136517	63136518	A01177:42:HHKNYDSX3:1:2328:6741:30859/1	60	+
chr21	6327585	6327586	A01177:42:HHKNYDSX3:2:2273:30237:8453/1	60	+
chr21	8384284	8384285	A01177:42:HHKNYDSX3:2:2530:8449:21230/1	60	-
chr21	8449037	8449038	A01177:42:HHKNYDSX3:1:1348:9950:23766/1	60	+
chr21	10327524	10327525	A01177:42:HHKNYDSX3:1:1240:11017:27023/1	60	+
chr21	13128152	13128153	A01177:42:HHKNYDSX3:1:1319:31991:24142/1	60	-
chr21	14596735	14596736	A01177:42:HHKNYDSX3:1:1135:17996:18223/1	60	-
chr21	15040101	15040102	A01177:42:HHKNYDSX3:1:1143:31114:9565/1	60	-
chr21	15067765	15067766	A01177:42:HHKNYDSX3:1:1169:30337:21621/1	60	-
chr21	15765262	15765263	A01177:42:HHKNYDSX3:1:1110:20582:34976/1	60	-
chr21	16607410	16607411	A01177:42:HHKNYDSX3:1:1467:30364:4319/1	60	+
chr21	16805501	16805502	A01177:42:HHKNYDSX3:1:1233:8187:2550/1	60	+
chr21	17593549	17593550	A01177:42:HHKNYDSX3:1:1105:13847:4398/1	60	+
chr21	19335356	19335357	A01177:42:HHKNYDSX3:2:1264:16785:13338/1	60	+
chr21	19855224	19855225	A01177:42:HHKNYDSX3:1:1244:12753:7921/1	60	-
chr21	20941176	20941177	A01177:42:HHKNYDSX3:1:1319:29152:7733/1	60	-
chr21	22066081	22066082	A01177:42:HHKNYDSX3:1:1217:26069:14105/1	60	-
chr21	22473856	22473857	A01177:42:HHKNYDSX3:1:2665:11116:20337/1	60	+
chr21	23579944	23579945	A01177:42:HHKNYDSX3:1:1213:4625:17018/1	60	-
chr21	25571694	25571695	A01177:42:HHKNYDSX3:1:1605:16224:36323/1	60	-
chr21	25578914	25578915	A01177:42:HHKNYDSX3:1:1107:15067:33004/1	60	+
chr21	26644125	26644126	A01177:42:HHKNYDSX3:2:2559:20518:34021/1	60	+
chr21	26660147	26660148	A01177:42:HHKNYDSX3:2:2567:1579:30718/1	60	+
chr21	28814162	28814163	A01177:42:HHKNYDSX3:1:2261:1407:12132/1	60	-
chr21	28954208	28954209	A01177:42:HHKNYDSX3:1:1245:10384:5572/1	60	-
chr21	28961303	28961304	A01177:42:HHKNYDSX3:1:1648:29631:6621/1	60	+
chr21	29306796	29306797	A01177:42:HHKNYDSX3:2:1136:16975:2362/1	60	+
chr21	30763177	30763178	A01177:42:HHKNYDSX3:1:2548:32588:29778/1	60	-
chr21	32073092	32073093	A01177:42:HHKNYDSX3:1:1168:4743:36198/1	60	+
chr21	32675954	32675955	A01177:42:HHKNYDSX3:1:2123:19922:3333/1	60	-
chr21	32759492	32759493	A01177:42:HHKNYDSX3:1:1236:16306:13855/1	60	+
chr21	33374637	33374638	A01177:42:HHKNYDSX3:2:2173:8657:11099/1	60	-
chr21	33795090	33795091	A01177:42:HHKNYDSX3:1:1650:6533:19727/1	60	+
chr21	36242759	36242760	A01177:42:HHKNYDSX3:1:1237:5511:9909/1	60	+
chr21	37163134	37163135	A01177:42:HHKNYDSX3:1:1126:23131:34757/1	60	-
chr21	37436079	37436080	A01177:42:HHKNYDSX3:1:1414:21820:27038	60	+
chr21	37498085	37498086	A01177:42:HHKNYDSX3:1:1145:19985:5854/1	60	-
chr21	41813716	41813717	A01177:42:HHKNYDSX3:1:1127:1488:22827/1	60	+
chr21	42870714	42870715	A01177:42:HHKNYDSX3:2:1641:23719:13260/1	60	+
chr21	44798929	44798930	A01177:42:HHKNYDSX3:1:1656:3378:7780/1	60	-
chr21	45230187	45230188	A01177:42:HHKNYDSX3:1:1357:19642:24893/1	60	+
chr21	46298446	46298447	A01177:42:HHKNYDSX3:1:1349:31150:13260	60	+
chr22	11802823	11802824	A01177:42:HHKNYDSX3:1:1161:3459:36229/1	60	+
chr22	12044685	12044686	A01177:42:HHKNYDSX3:1:2546:22634:29982/1	60	-
chr22	16475264	16475265	A01177:42:HHKNYDSX3:1:1261:8829:1532/1	60	-
chr22	17703694	17703695	A01177:42:HHKNYDSX3:1:1409:17481:29919/1	60	-
chr22	18134678	18134679	A01177:42:HHKNYDSX3:1:1531:7862:35712/1	60	+
chr22	18883603	18883604	A01177:42:HHKNYDSX3:1:1273:30120:35086/1	60	-
chr22	19051728	19051729	A01177:42:HHKNYDSX3:1:1262:17906:34006	60	-
chr22	19417446	19417447	A01177:42:HHKNYDSX3:1:1272:12852:2519/1	60	-
chr22	19461408	19461409	A01177:42:HHKNYDSX3:1:1442:4399:26678/1	60	-
chr22	20622220	20622221	A01177:42:HHKNYDSX3:1:1169:10746:13369	60	+
chr22	21639213	21639214	A01177:42:HHKNYDSX3:1:2474:3549:7388	60	-
chr22	21797370	21797371	A01177:42:HHKNYDSX3:1:1415:25581:21903/1	60	-
chr22	22202884	22202885	A01177:42:HHKNYDSX3:1:1149:10285:4554	60	+
chr22	22237884	22237885	A01177:42:HHKNYDSX3:1:1139:29170:35697/1	60	-
chr22	22261952	22261953	A01177:42:HHKNYDSX3:1:1131:20338:10003	60	-
chr22	24339714	24339715	A01177:42:HHKNYDSX3:1:2521:20039:13714/1	60	-
chr22	24391544	24391545	A01177:42:HHKNYDSX3:1:1132:6307:17644/1	60	+
chr22	25461958	25461959	A01177:42:HHKNYDSX3:1:1639:16477:16188	60	-
chr22	25738776	25738777	A01177:42:HHKNYDSX3:1:1131:9787:16125/1	60	-
chr22	26008906	26008907	A01177:42:HHKNYDSX3:1:1323:10827:17863/1	60	+
chr22	27895000	27895001	A01177:42:HHKNYDSX3:1:1219:1615:22326/1	60	-
chr22	27959143	27959144	A01177:42:HHKNYDSX3:1:1454:17571:15201/1	60	-
chr22	28903927	28903928	A01177:42:HHKNYDSX3:1:1130:9561:2988/1	60	+
chr22	29477355	29477356	A01177:42:HHKNYDSX3:2:1177:20726:35665/1	60	-
chr22	30113095	30113096	A01177:42:HHKNYDSX3:1:1263:24135:8656/1	60	+
chr22	31250129	31250130	A01177:42:HHKNYDSX3:1:1226:16514:22357	60	-
chr22	31596601	31596602	A01177:42:HHKNYDSX3:1:1431:17318:16579/1	60	-
chr22	31656936	31656937	A01177:42:HHKNYDSX3:1:1157:26756:2487/1	60	+
chr22	35291438	35291439	A01177:42:HHKNYDSX3:1:1140:5593:5165/1	60	+
chr22	35966319	35966320	A01177:42:HHKNYDSX3:1:1369:2953:10864/1	60	+
chr22	38153684	38153685	A01177:42:HHKNYDSX3:1:2369:17580:16845/1	60	-
chr22	38643642	38643643	A01177:42:HHKNYDSX3:1:1275:13295:26303/1	60	-
chr22	39155229	39155230	A01177:42:HHKNYDSX3:1:1107:18349:33019/1	60	+
chr22	40550122	40550123	A01177:42:HHKNYDSX3:1:2348:19533:10833/1	60	+
chr22	40791679	40791680	A01177:42:HHKNYDSX3:1:1221:1913:26412/1	60	+
chr22	40887529	40887530	A01177:42:HHKNYDSX3:1:1246:5339:1031/1	60	-
chr22	41124594	41124595	A01177:42:HHKNYDSX3:1:1142:17987:13823/1	60	+
chr22	41140330	41140331	A01177:42:HHKNYDSX3:1:1270:29261:5979/1	60	-
chr22	41683997	41683998	A01177:42:HHKNYDSX3:2:2229:27281:25848	60	-
chr22	42824772	42824773	A01177:42:HHKNYDSX3:2:1309:7627:25379/1	60	-
chr22	43132392	43132393	A01177:42:HHKNYDSX3:2:1402:11279:36370/1	60	-
chr22	43132393	43132394	A01177:42:HHKNYDSX3:1:1167:13485:27884/1	60	-
chr22	43956062	43956063	A01177:42:HHKNYDSX3:1:1341:15049:10833/1	60	-
chr22	45365626	45365627	A01177:42:HHKNYDSX3:1:2230:12816:15546/1	60	+
chr22	45824089	45824090	A01177:42:HHKNYDSX3:1:1543:20862:19460/1	60	+
chr22	49706144	49706145	A01177:42:HHKNYDSX3:1:1257:6741:8406	60	-
chr3	3143968	3143969	A01177:42:HHKNYDSX3:1:1411:13557:26944/1	60	+
chr3	3150132	3150133	A01177:42:HHKNYDSX3:1:1374:31376:18724/1	60	+
chr3	3151090	3151091	A01177:42:HHKNYDSX3:1:1243:8260:21026/1	60	-
chr3	4352167	4352168	A01177:42:HHKNYDSX3:1:1436:14931:34209/1	60	-
chr3	4419031	4419032	A01177:42:HHKNYDSX3:1:1103:25328:14857/1	60	-
chr3	4436024	4436025	A01177:42:HHKNYDSX3:1:1271:28049:18599/1	60	+
chr3	4549231	4549232	A01177:42:HHKNYDSX3:1:1420:23909:4288/1	60	+
chr3	6749674	6749675	A01177:42:HHKNYDSX3:2:1431:30481:26694	60	+
chr3	8361094	8361095	A01177:42:HHKNYDSX3:1:1124:29523:35650	60	-
chr3	8378123	8378124	A01177:42:HHKNYDSX3:1:2352:2953:5165	60	-
chr3	9416880	9416881	A01177:42:HHKNYDSX3:2:1331:16794:10692/1	60	+
chr3	9418240	9418241	A01177:42:HHKNYDSX3:1:1172:26440:6292/1	60	+
chr3	10036827	10036828	A01177:42:HHKNYDSX3:1:2237:3287:15890/1	60	-
chr3	10253792	10253793	A01177:42:HHKNYDSX3:1:1153:10447:4116/1	60	+
chr3	12610150	12610151	A01177:42:HHKNYDSX3:1:1652:5294:6778/1	60	-
chr3	15232745	15232746	A01177:42:HHKNYDSX3:1:1155:25861:24799/1	60	-
chr3	15430385	15430386	A01177:42:HHKNYDSX3:1:1175:5258:36746/1	60	+
chr3	15575818	15575819	A01177:42:HHKNYDSX3:1:2406:20410:13886	60	+
chr3	15674380	15674381	A01177:42:HHKNYDSX3:1:2538:15718:8484/1	60	+
chr3	16327403	16327404	A01177:42:HHKNYDSX3:1:1274:10474:20071/1	60	+
chr3	16860934	16860935	A01177:42:HHKNYDSX3:1:1320:8965:32205/1	60	-
chr3	17655279	17655280	A01177:42:HHKNYDSX3:2:2624:8486:30185/1	60	+
chr3	22230678	22230679	A01177:42:HHKNYDSX3:1:1355:32570:2660/1	60	+
chr3	22457702	22457703	A01177:42:HHKNYDSX3:1:2254:14479:13823	60	-
chr3	23322157	23322158	A01177:42:HHKNYDSX3:1:2232:25816:32612	60	-
chr3	23538229	23538230	A01177:42:HHKNYDSX3:1:1130:12563:24565/1	60	-
chr3	26642232	26642233	A01177:42:HHKNYDSX3:1:1119:8341:18098/1	60	-
chr3	27380929	27380930	A01177:42:HHKNYDSX3:1:1269:13404:14967/1	60	-
chr3	27418408	27418409	A01177:42:HHKNYDSX3:2:2409:19958:13009/1	60	+
chr3	28287191	28287192	A01177:42:HHKNYDSX3:1:1278:21549:23876/1	60	+
chr3	28324963	28324964	A01177:42:HHKNYDSX3:2:1644:19886:17613/1	60	-
chr3	29236781	29236782	A01177:42:HHKNYDSX3:1:1170:22236:15483/1	60	+
chr3	31061103	31061104	A01177:42:HHKNYDSX3:1:1307:3396:11443/1	60	+
chr3	31135594	31135595	A01177:42:HHKNYDSX3:1:1259:17237:18537/1	60	+
chr3	31140798	31140799	A01177:42:HHKNYDSX3:1:1447:23475:18129/1	60	+
chr3	31559746	31559747	A01177:42:HHKNYDSX3:1:1170:15745:15671/1	60	+
chr3	33715546	33715547	A01177:42:HHKNYDSX3:1:1166:6198:32456	60	+
chr3	33825692	33825693	A01177:42:HHKNYDSX3:1:1119:2899:30217/1	60	+
chr3	34799959	34799960	A01177:42:HHKNYDSX3:1:1547:28302:10833/1	60	+
chr3	35111948	35111949	A01177:42:HHKNYDSX3:1:1126:25807:21887/1	60	-
chr3	35357458	35357459	A01177:42:HHKNYDSX3:1:1141:8513:26913/1	60	+
chr3	37154416	37154417	A01177:42:HHKNYDSX3:1:1359:8675:2895/1	60	+
chr3	37172950	37172951	A01177:42:HHKNYDSX3:1:1268:5475:6339/1	60	-
chr3	38590932	38590933	A01177:42:HHKNYDSX3:2:1615:15926:35336/1	60	+
chr3	40570353	40570354	A01177:42:HHKNYDSX3:1:1163:28203:28416/1	60	+
chr3	41709979	41709980	A01177:42:HHKNYDSX3:1:1120:26883:12132/1	60	+
chr3	41709981	41709982	A01177:42:HHKNYDSX3:1:1370:15040:25786	60	+
chr3	43719794	43719795	A01177:42:HHKNYDSX3:1:1154:18349:5368/1	60	+
chr3	45424197	45424198	A01177:42:HHKNYDSX3:1:1343:20021:6010/1	60	+
chr3	45722631	45722632	A01177:42:HHKNYDSX3:1:2219:2591:5979/1	60	+
chr3	47623474	47623475	A01177:42:HHKNYDSX3:1:1660:10782:16845/1	60	-
chr3	47702725	47702726	A01177:42:HHKNYDSX3:2:2641:23909:14497	60	+
chr3	49040515	49040516	A01177:42:HHKNYDSX3:1:1123:7618:7921/1	60	-
chr3	51621840	51621841	A01177:42:HHKNYDSX3:1:1456:5900:29935/1	60	+
chr3	52254803	52254804	A01177:42:HHKNYDSX3:2:1617:5132:21840/1	60	-
chr3	52995759	52995760	A01177:42:HHKNYDSX3:1:2622:15293:1485	60	-
chr3	53012846	53012847	A01177:42:HHKNYDSX3:1:1402:28311:6151/1	60	-
chr3	53291151	53291152	A01177:42:HHKNYDSX3:2:1216:26458:25019/1	60	+
chr3	56887936	56887937	A01177:42:HHKNYDSX3:1:1474:2682:8484	60	-
chr3	57266848	57266849	A01177:42:HHKNYDSX3:1:1121:24017:10520/1	60	+
chr3	57658339	57658340	A01177:42:HHKNYDSX3:1:2127:11107:4570/1	60	+
chr3	57856830	57856831	A01177:42:HHKNYDSX3:1:1126:31277:22467	60	-
chr3	59436179	59436180	A01177:42:HHKNYDSX3:1:1263:3360:5494/1	60	+
chr3	60775625	60775626	A01177:42:HHKNYDSX3:1:2639:25391:15562	60	+
chr3	61048808	61048809	A01177:42:HHKNYDSX3:1:2427:1416:27868/1	60	+
chr3	61500433	61500434	A01177:42:HHKNYDSX3:1:1569:3152:25457	60	-
chr3	62326343	62326344	A01177:42:HHKNYDSX3:1:1421:25780:33364/1	60	-
chr3	63962998	63962999	A01177:42:HHKNYDSX3:1:2558:18313:34992	60	-
chr3	64046868	64046869	A01177:42:HHKNYDSX3:1:1229:13259:11397/1	60	-
chr3	64239863	64239864	A01177:42:HHKNYDSX3:2:2103:25021:26631/1	60	-
chr3	65987458	65987459	A01177:42:HHKNYDSX3:1:1140:11080:29136/1	60	+
chr3	66482371	66482372	A01177:42:HHKNYDSX3:1:1122:18647:23359/1	60	+
chr3	66866256	66866257	A01177:42:HHKNYDSX3:2:2110:3513:24831/1	60	+
chr3	67455137	67455138	A01177:42:HHKNYDSX3:1:1220:10077:32158/1	60	+
chr3	67601028	67601029	A01177:42:HHKNYDSX3:1:1115:28971:36980/1	60	+
chr3	69312213	69312214	A01177:42:HHKNYDSX3:1:1316:6741:3771/1	60	-
chr3	69655368	69655369	A01177:42:HHKNYDSX3:1:1104:22896:1689/1	60	+
chr3	71983422	71983423	A01177:42:HHKNYDSX3:2:2161:5611:30436	60	+
chr3	72424100	72424101	A01177:42:HHKNYDSX3:1:1137:1561:24549/1	60	+
chr3	72473027	72473028	A01177:42:HHKNYDSX3:2:1147:14235:4664	60	+
chr3	72789207	72789208	A01177:42:HHKNYDSX3:1:1171:1118:6183/1	60	-
chr3	72953127	72953128	A01177:42:HHKNYDSX3:1:1119:16007:10175/1	60	-
chr3	73024691	73024692	A01177:42:HHKNYDSX3:1:1260:24252:13401/1	60	-
chr3	74539484	74539485	A01177:42:HHKNYDSX3:1:1246:26711:7889/1	60	+
chr3	79051877	79051878	A01177:42:HHKNYDSX3:1:2630:11315:13636/1	60	-
chr3	79418081	79418082	A01177:42:HHKNYDSX3:1:1124:14326:2785/1	60	-
chr3	80822133	80822134	A01177:42:HHKNYDSX3:2:2228:31557:20697	60	+
chr3	80901416	80901417	A01177:42:HHKNYDSX3:1:1404:25726:9690/1	60	+
chr3	81477418	81477419	A01177:42:HHKNYDSX3:1:1109:28953:12587/1	60	-
chr3	81565441	81565442	A01177:42:HHKNYDSX3:1:1271:11279:1736/1	60	-
chr3	82207538	82207539	A01177:42:HHKNYDSX3:1:1220:31367:36025/1	60	-
chr3	84881013	84881014	A01177:42:HHKNYDSX3:1:1648:8684:36542/1	60	-
chr3	85923435	85923436	A01177:42:HHKNYDSX3:1:1232:17544:26177/1	60	+
chr3	87241844	87241845	A01177:42:HHKNYDSX3:1:2128:20826:31798/1	60	-
chr3	88052338	88052339	A01177:42:HHKNYDSX3:1:1307:7211:7247/1	60	-
chr3	88080220	88080221	A01177:42:HHKNYDSX3:1:1119:4788:30953	60	-
chr3	91550429	91550430	A01177:42:HHKNYDSX3:1:1221:18141:21042/1	60	+
chr3	94429769	94429770	A01177:42:HHKNYDSX3:1:1134:6343:25504/1	60	-
chr3	99600170	99600171	A01177:42:HHKNYDSX3:1:1160:15365:23343/1	60	+
chr3	99960908	99960909	A01177:42:HHKNYDSX3:1:2214:4915:14168	60	-
chr3	99967472	99967473	A01177:42:HHKNYDSX3:2:2161:3640:9486/1	60	+
chr3	101275630	101275631	A01177:42:HHKNYDSX3:1:1170:31656:33176/1	60	+
chr3	101478575	101478576	A01177:42:HHKNYDSX3:1:2449:22137:16250/1	60	-
chr3	105543211	105543212	A01177:42:HHKNYDSX3:1:1128:27154:30389/1	60	+
chr3	105663290	105663291	A01177:42:HHKNYDSX3:1:1147:10149:24925/1	60	+
chr3	105767415	105767416	A01177:42:HHKNYDSX3:2:1251:30318:4492	60	+
chr3	105784400	105784401	A01177:42:HHKNYDSX3:1:1239:26829:25598/1	60	+
chr3	105848645	105848646	A01177:42:HHKNYDSX3:1:1148:15374:24799/1	60	+
chr3	106603022	106603023	A01177:42:HHKNYDSX3:2:1328:6008:10488/1	60	-
chr3	106860094	106860095	A01177:42:HHKNYDSX3:1:1406:3043:33379/1	60	+
chr3	106882521	106882522	A01177:42:HHKNYDSX3:1:1139:19054:4022/1	60	+
chr3	107582693	107582694	A01177:42:HHKNYDSX3:1:1274:10212:30483/1	60	+
chr3	107750954	107750955	A01177:42:HHKNYDSX3:1:1129:11957:19570/1	60	-
chr3	108177485	108177486	A01177:42:HHKNYDSX3:1:1324:3631:5838/1	60	+
chr3	109710459	109710460	A01177:42:HHKNYDSX3:2:2331:18358:2910	60	-
chr3	109710460	109710461	A01177:42:HHKNYDSX3:2:1150:12011:17534/1	60	-
chr3	111110620	111110621	A01177:42:HHKNYDSX3:2:1150:27208:12602	60	-
chr3	111903614	111903615	A01177:42:HHKNYDSX3:2:1236:17698:16517/1	60	-
chr3	113432218	113432219	A01177:42:HHKNYDSX3:1:1344:21884:35884/1	60	+
chr3	114037365	114037366	A01177:42:HHKNYDSX3:1:2243:32235:12226	60	-
chr3	114231711	114231712	A01177:42:HHKNYDSX3:2:2321:24279:4147/1	60	-
chr3	114231715	114231716	A01177:42:HHKNYDSX3:1:1107:7157:3897/1	60	-
chr3	118058772	118058773	A01177:42:HHKNYDSX3:1:1106:21441:26788/1	60	-
chr3	118059843	118059844	A01177:42:HHKNYDSX3:2:2638:30653:14716/1	60	-
chr3	118059844	118059845	A01177:42:HHKNYDSX3:1:1236:7446:29543/1	60	-
chr3	123902578	123902579	A01177:42:HHKNYDSX3:1:1153:14895:5744/1	60	+
chr3	125035970	125035971	A01177:42:HHKNYDSX3:2:2230:6931:20791/1	60	-
chr3	126209916	126209917	A01177:42:HHKNYDSX3:2:1346:17110:24486/1	60	-
chr3	128442361	128442362	A01177:42:HHKNYDSX3:1:1106:13295:12806	60	+
chr3	128736765	128736766	A01177:42:HHKNYDSX3:1:2631:8838:30138/1	60	+
chr3	129399872	129399873	A01177:42:HHKNYDSX3:1:1112:3983:10207/1	60	+
chr3	129555173	129555174	A01177:42:HHKNYDSX3:1:1129:25247:7420/1	60	-
chr3	131475666	131475667	A01177:42:HHKNYDSX3:1:1108:17969:28197/1	60	-
chr3	131478283	131478284	A01177:42:HHKNYDSX3:2:1265:11062:4554/1	60	-
chr3	132823584	132823585	A01177:42:HHKNYDSX3:1:1446:3703:3020/1	60	-
chr3	136523080	136523081	A01177:42:HHKNYDSX3:1:1436:6922:26663/1	60	-
chr3	136916417	136916418	A01177:42:HHKNYDSX3:1:1158:31087:20259/1	60	-
chr3	138194326	138194327	A01177:42:HHKNYDSX3:2:2133:21450:19570	60	+
chr3	138263176	138263177	A01177:42:HHKNYDSX3:2:1216:27001:10238	60	-
chr3	139671215	139671216	A01177:42:HHKNYDSX3:1:2240:32868:26506	60	+
chr3	140748402	140748403	A01177:42:HHKNYDSX3:1:1645:11939:2816/1	60	-
chr3	141910323	141910324	A01177:42:HHKNYDSX3:1:1101:18593:35571/1	60	-
chr3	142090282	142090283	A01177:42:HHKNYDSX3:1:1421:26657:22138/1	60	-
chr3	142497988	142497989	A01177:42:HHKNYDSX3:1:1226:3812:34773/1	60	+
chr3	143204964	143204965	A01177:42:HHKNYDSX3:1:1545:27434:21981/1	60	+
chr3	148724491	148724492	A01177:42:HHKNYDSX3:1:1107:22263:3286/1	60	-
chr3	150196821	150196822	A01177:42:HHKNYDSX3:1:2402:16414:22247/1	60	+
chr3	150196822	150196823	A01177:42:HHKNYDSX3:1:2478:5104:25113/1	60	+
chr3	152239500	152239501	A01177:42:HHKNYDSX3:1:1244:5294:25222/1	60	+
chr3	153250883	153250884	A01177:42:HHKNYDSX3:1:1164:17879:34898/1	60	+
chr3	154880297	154880298	A01177:42:HHKNYDSX3:1:1605:32280:20885/1	60	+
chr3	155150117	155150118	A01177:42:HHKNYDSX3:1:1317:24822:4711/1	60	+
chr3	155176526	155176527	A01177:42:HHKNYDSX3:1:1250:9887:22153/1	60	-
chr3	155745844	155745845	A01177:42:HHKNYDSX3:1:1156:5150:25379/1	60	-
chr3	155937231	155937232	A01177:42:HHKNYDSX3:1:1113:32018:22529/1	60	-
chr3	156540227	156540228	A01177:42:HHKNYDSX3:1:1164:28113:8030/1	60	-
chr3	157029663	157029664	A01177:42:HHKNYDSX3:1:1130:28483:4006/1	60	-
chr3	158357507	158357508	A01177:42:HHKNYDSX3:1:1125:28727:25128	60	-
chr3	159493812	159493813	A01177:42:HHKNYDSX3:1:1310:31575:36041/1	60	+
chr3	160332500	160332501	A01177:42:HHKNYDSX3:1:2661:22408:4789	60	-
chr3	160549274	160549275	A01177:42:HHKNYDSX3:1:1161:21133:6026/1	60	-
chr3	160935797	160935798	A01177:42:HHKNYDSX3:2:2631:19199:12540/1	60	+
chr3	161569581	161569582	A01177:42:HHKNYDSX3:1:1324:28447:15812/1	60	+
chr3	161854209	161854210	A01177:42:HHKNYDSX3:2:2254:1416:7670/1	60	-
chr3	162112199	162112200	A01177:42:HHKNYDSX3:1:2273:22932:18443/1	60	-
chr3	162973638	162973639	A01177:42:HHKNYDSX3:1:1157:10773:11412/1	60	-
chr3	163085385	163085386	A01177:42:HHKNYDSX3:1:1133:22083:5040/1	60	+
chr3	164507767	164507768	A01177:42:HHKNYDSX3:1:2404:4553:33207/1	60	-
chr3	165037592	165037593	A01177:42:HHKNYDSX3:1:1101:32678:7326/1	60	-
chr3	165305210	165305211	A01177:42:HHKNYDSX3:1:1573:10791:19648/1	60	+
chr3	165429211	165429212	A01177:42:HHKNYDSX3:1:1267:26558:22185/1	60	-
chr3	165532808	165532809	A01177:42:HHKNYDSX3:1:2519:10908:35540/1	60	-
chr3	167074084	167074085	A01177:42:HHKNYDSX3:2:1462:15854:4178/1	60	+
chr3	167689551	167689552	A01177:42:HHKNYDSX3:1:2216:27290:13463/1	60	-
chr3	169082984	169082985	A01177:42:HHKNYDSX3:1:1121:32443:2096	60	+
chr3	169352965	169352966	A01177:42:HHKNYDSX3:1:1256:11180:36479/1	60	-
chr3	170109088	170109089	A01177:42:HHKNYDSX3:1:1131:6216:15702/1	60	-
chr3	170127755	170127756	A01177:42:HHKNYDSX3:1:2338:13467:27884/1	60	-
chr3	172002017	172002018	A01177:42:HHKNYDSX3:1:1646:4390:4586	60	-
chr3	172002019	172002020	A01177:42:HHKNYDSX3:1:1352:22598:5118/1	60	-
chr3	172112381	172112382	A01177:42:HHKNYDSX3:1:1277:27416:29121/1	60	+
chr3	172790487	172790488	A01177:42:HHKNYDSX3:1:1531:9227:9298	60	-
chr3	174524383	174524384	A01177:42:HHKNYDSX3:1:1260:10267:4742/1	60	+
chr3	175099096	175099097	A01177:42:HHKNYDSX3:1:1107:13774:8406/1	60	+
chr3	175691467	175691468	A01177:42:HHKNYDSX3:1:1463:4010:4773/1	60	+
chr3	177038714	177038715	A01177:42:HHKNYDSX3:1:1119:18023:16016	60	-
chr3	178774913	178774914	A01177:42:HHKNYDSX3:1:2169:4942:31876	60	-
chr3	179839703	179839704	A01177:42:HHKNYDSX3:1:1246:16197:2581/1	60	-
chr3	179890593	179890594	A01177:42:HHKNYDSX3:1:2114:20428:35180/1	60	-
chr3	179896675	179896676	A01177:42:HHKNYDSX3:1:1369:27624:15515/1	60	+
chr3	182903464	182903465	A01177:42:HHKNYDSX3:1:1215:14416:24737/1	60	+
chr3	184553239	184553240	A01177:42:HHKNYDSX3:1:1114:27552:2581	60	-
chr3	184832720	184832721	A01177:42:HHKNYDSX3:1:1522:9851:21715/1	60	-
chr3	184914994	184914995	A01177:42:HHKNYDSX3:1:1105:6551:30311/1	60	-
chr3	184994221	184994222	A01177:42:HHKNYDSX3:1:2633:15899:36511/1	60	-
chr3	186544936	186544937	A01177:42:HHKNYDSX3:1:1207:26060:13651/1	60	-
chr3	186763363	186763364	A01177:42:HHKNYDSX3:1:1164:28953:1626	60	-
chr3	188014741	188014742	A01177:42:HHKNYDSX3:1:1461:11740:17879/1	60	+
chr3	188496481	188496482	A01177:42:HHKNYDSX3:1:1272:25753:16031/1	60	-
chr3	188584222	188584223	A01177:42:HHKNYDSX3:1:1116:27615:27305/1	60	+
chr3	188692121	188692122	A01177:42:HHKNYDSX3:2:1172:15790:34945	60	+
chr3	188692122	188692123	A01177:42:HHKNYDSX3:1:1133:14452:23390	60	+
chr3	188801468	188801469	A01177:42:HHKNYDSX3:2:1542:2220:12132/1	60	+
chr3	189325003	189325004	A01177:42:HHKNYDSX3:1:1543:30816:7952/1	60	-
chr3	190621743	190621744	A01177:42:HHKNYDSX3:1:1305:30671:10645/1	60	-
chr3	190622008	190622009	A01177:42:HHKNYDSX3:2:1145:24569:3051/1	60	-
chr3	191607376	191607377	A01177:42:HHKNYDSX3:2:2550:24071:9361	60	-
chr3	191607377	191607378	A01177:42:HHKNYDSX3:1:1140:13304:19398/1	60	-
chr3	193629930	193629931	A01177:42:HHKNYDSX3:1:1122:2094:12915/1	60	-
chr3	193642569	193642570	A01177:42:HHKNYDSX3:2:1648:8422:24690/1	60	-
chr3	193670379	193670380	A01177:42:HHKNYDSX3:2:2422:32777:15640/1	60	+
chr3	195311402	195311403	A01177:42:HHKNYDSX3:1:1132:19904:17206/1	60	-
chr3	195404529	195404530	A01177:42:HHKNYDSX3:1:1251:31720:9079/1	60	-
chr3	195883347	195883348	A01177:42:HHKNYDSX3:2:1577:30228:5556/1	60	+
chr3	197090518	197090519	A01177:42:HHKNYDSX3:1:1115:3848:15358/1	60	+
chr3	197132065	197132066	A01177:42:HHKNYDSX3:1:2326:6063:26396/1	60	+
chr3	197193255	197193256	A01177:42:HHKNYDSX3:1:1555:14118:5713/1	60	+
chr3	197224468	197224469	A01177:42:HHKNYDSX3:1:2648:9760:23469/1	60	-
chr3	197226137	197226138	A01177:42:HHKNYDSX3:1:1142:16758:6621/1	60	+
chr3	197226409	197226410	A01177:42:HHKNYDSX3:1:1102:20862:11256/1	60	-
chr3	197838996	197838997	A01177:42:HHKNYDSX3:2:1228:24722:2973/1	60	-
chr3	197965776	197965777	A01177:42:HHKNYDSX3:1:1607:4074:18255/1	60	-
chr4	60913	60914	A01177:42:HHKNYDSX3:2:2535:18276:9878	60	+
chr4	468653	468654	A01177:42:HHKNYDSX3:1:1511:4544:2785/1	60	+
chr4	2569500	2569501	A01177:42:HHKNYDSX3:1:1154:26946:35352/1	60	-
chr4	2720231	2720232	A01177:42:HHKNYDSX3:2:2348:2691:4679/1	60	+
chr4	3241428	3241429	A01177:42:HHKNYDSX3:2:1212:19605:15749/1	60	+
chr4	4499258	4499259	A01177:42:HHKNYDSX3:1:1314:10565:11553/1	60	-
chr4	4527419	4527420	A01177:42:HHKNYDSX3:1:1108:25509:4053	60	+
chr4	5727584	5727585	A01177:42:HHKNYDSX3:1:1671:30346:14058/1	60	+
chr4	6892616	6892617	A01177:42:HHKNYDSX3:2:2530:26603:35102/1	60	+
[truncated: 1,174 more rows]
