# Supplementary material for: HIV-1 capsid stability enables inositol phosphate-independent infection of target cells and promotes integration into genes
Source: PLoS Pathog. 2023 Jun 2;19(6):e1011423. doi: 10.1371/journal.ppat.1011423 (PMC10266667; doi:10.1371/journal.ppat.1011423)
Supplement: S1 Data — (TAR.GZ) [file ppat.1011423.s012.tar.gz › CEM_WT_A/CA_N74D/Unique_hg38_integration_sites/7256-GS-6.bed]

chr1	180804	180805	A00252:255:HWV7WDSX2:1:2428:28456:36151	60	-
chr1	283065	283066	A00758:240:HTNGKDSX2:1:2368:27353:20556	60	+
chr1	629994	629995	A00252:255:HWV7WDSX2:1:2457:24180:13526/1	60	-
chr1	1499129	1499130	A00758:240:HTNGKDSX2:1:1245:27525:21261	60	+
chr1	1821493	1821494	A00252:255:HWV7WDSX2:4:2609:9399:15233	60	-
chr1	1826551	1826552	A00252:255:HWV7WDSX2:3:2358:27733:30765/1	60	+
chr1	1832764	1832765	A00758:240:HTNGKDSX2:1:2329:31530:13604/1	60	-
chr1	1863156	1863157	A00252:255:HWV7WDSX2:1:1141:28384:33144	60	+
chr1	4226457	4226458	A00252:255:HWV7WDSX2:4:1338:27651:28526/1	60	+
chr1	5946734	5946735	A00252:255:HWV7WDSX2:1:1210:5050:19319/1	60	+
chr1	8648155	8648156	A00758:240:HTNGKDSX2:1:1530:8052:18223	60	-
chr1	8726002	8726003	A00252:255:HWV7WDSX2:1:1267:29794:20901/1	60	-
chr1	8737144	8737145	A00252:255:HWV7WDSX2:2:2134:8486:1501	60	+
chr1	10158418	10158419	A00252:255:HWV7WDSX2:1:2439:29821:33348/1	60	-
chr1	10366991	10366992	A00252:255:HWV7WDSX2:1:2222:6931:18630	60	+
chr1	10951366	10951367	A00758:240:HTNGKDSX2:2:2509:20817:7357/1	60	-
chr1	11133720	11133721	A00252:255:HWV7WDSX2:4:2337:13648:12258	60	-
chr1	11521203	11521204	A00758:240:HTNGKDSX2:2:1114:25952:20102	60	+
chr1	11712933	11712934	A00252:255:HWV7WDSX2:2:1255:5584:16579	60	+
chr1	12267517	12267518	A00758:240:HTNGKDSX2:2:2359:32018:23594	60	+
chr1	12468406	12468407	A00252:255:HWV7WDSX2:3:1651:24704:21605/1	60	+
chr1	12468409	12468410	A00252:255:HWV7WDSX2:1:1612:11153:36620/1	60	+
chr1	13541010	13541011	A00758:240:HTNGKDSX2:1:1522:15673:27258	60	-
chr1	15454049	15454050	A00758:240:HTNGKDSX2:2:2212:23556:28698	60	+
chr1	15558805	15558806	A00252:255:HWV7WDSX2:1:1203:24117:31015	60	-
chr1	15928728	15928729	A00252:255:HWV7WDSX2:4:1157:27796:27962	60	+
chr1	19992686	19992687	A00252:255:HWV7WDSX2:1:1104:12355:29904/1	60	+
chr1	20759181	20759182	A00758:240:HTNGKDSX2:1:2567:10755:21590/1	60	-
chr1	20772166	20772167	A00252:255:HWV7WDSX2:1:2119:16170:27305	60	+
chr1	20923662	20923663	A00252:255:HWV7WDSX2:1:1316:25608:13275/1	60	-
chr1	21118389	21118390	A00252:255:HWV7WDSX2:1:2323:12436:12853/1	60	-
chr1	21127004	21127005	A00758:240:HTNGKDSX2:1:1332:27317:29951	60	+
chr1	22094333	22094334	A00758:240:HTNGKDSX2:1:1236:11107:13996/1	60	+
chr1	23073676	23073677	A00252:255:HWV7WDSX2:4:1309:6569:37043	60	-
chr1	23749382	23749383	A00252:255:HWV7WDSX2:2:2411:32823:18662/1	60	-
chr1	24839336	24839337	A00758:240:HTNGKDSX2:1:1149:17915:7373	60	+
chr1	25140658	25140659	A00252:255:HWV7WDSX2:4:1414:21856:15421	60	+
chr1	25140662	25140663	A00252:255:HWV7WDSX2:4:2274:5014:11553	60	+
chr1	26355168	26355169	A00758:240:HTNGKDSX2:1:1463:12771:23672	60	-
chr1	26944131	26944132	A00252:255:HWV7WDSX2:4:2540:19461:2253/1	60	+
chr1	27179993	27179994	A00252:255:HWV7WDSX2:1:1449:2067:33912/1	60	+
chr1	27810690	27810691	A00252:255:HWV7WDSX2:3:2566:1063:15358	60	+
chr1	28019276	28019277	A00252:255:HWV7WDSX2:1:1433:15736:32784/1	60	-
chr1	28041032	28041033	A00758:240:HTNGKDSX2:1:1276:27534:1141/1	60	+
chr1	28090939	28090940	A00252:255:HWV7WDSX2:2:2332:24415:17785/1	60	-
chr1	28625894	28625895	A00252:255:HWV7WDSX2:1:1653:27706:32315	60	+
chr1	28891950	28891951	A00758:240:HTNGKDSX2:2:2344:13829:26882	60	-
chr1	29168266	29168267	A00252:255:HWV7WDSX2:2:1322:27480:14638	60	-
chr1	30941230	30941231	A00252:255:HWV7WDSX2:3:2525:24722:14121/1	60	-
chr1	30941706	30941707	A00252:255:HWV7WDSX2:1:2510:32045:16125	60	-
chr1	31038569	31038570	A00252:255:HWV7WDSX2:1:2324:32678:7451/1	60	-
chr1	31885380	31885381	A00252:255:HWV7WDSX2:1:1202:14986:5776/1	60	+
chr1	32562818	32562819	A00758:240:HTNGKDSX2:1:1270:30273:28776/1	60	+
chr1	33162273	33162274	A00252:255:HWV7WDSX2:3:2443:9335:16031	60	-
chr1	34154513	34154514	A00252:255:HWV7WDSX2:1:1270:19452:14231/1	60	-
chr1	34532348	34532349	A00252:255:HWV7WDSX2:2:1116:16351:7764/1	60	+
chr1	34936221	34936222	A00758:240:HTNGKDSX2:1:1370:24939:19100	60	+
chr1	35217048	35217049	A00758:240:HTNGKDSX2:2:1264:29125:32706	60	-
chr1	35968835	35968836	A00252:255:HWV7WDSX2:1:1614:12626:26960	60	-
chr1	37568462	37568463	A00252:255:HWV7WDSX2:1:1126:11324:14591/1	60	-
chr1	39261342	39261343	A00252:255:HWV7WDSX2:1:2533:22715:10207/1	60	+
chr1	39590181	39590182	A00252:255:HWV7WDSX2:1:1513:10004:2942	60	-
chr1	40570599	40570600	A00252:255:HWV7WDSX2:2:1322:27769:15076	60	+
chr1	41139689	41139690	A00252:255:HWV7WDSX2:1:2101:26982:6324/1	60	-
chr1	42180078	42180079	A00252:255:HWV7WDSX2:4:1513:32416:5713	60	-
chr1	42204434	42204435	A00758:240:HTNGKDSX2:2:2648:17861:34554	60	-
chr1	42204435	42204436	A00758:240:HTNGKDSX2:1:2168:27100:10347	60	-
chr1	42691148	42691149	A00252:255:HWV7WDSX2:2:2538:9353:3975	60	+
chr1	42918151	42918152	A00252:255:HWV7WDSX2:2:2264:26458:26365	60	-
chr1	43744016	43744017	A00252:255:HWV7WDSX2:1:2104:18873:13573/1	60	+
chr1	44173204	44173205	A00252:255:HWV7WDSX2:4:2138:1108:15687	60	+
chr1	44969019	44969020	A00758:240:HTNGKDSX2:2:1374:30734:8155/1	60	+
chr1	45442126	45442127	A00252:255:HWV7WDSX2:1:1434:18141:21856/1	60	+
chr1	45865626	45865627	A00252:255:HWV7WDSX2:1:1226:4354:2174/1	60	+
chr1	45945401	45945402	A00252:255:HWV7WDSX2:1:2257:17797:2597/1	60	+
chr1	46332115	46332116	A00252:255:HWV7WDSX2:1:1577:8531:33144/1	60	+
chr1	46937962	46937963	A00252:255:HWV7WDSX2:2:1224:6786:25614/1	60	-
chr1	48737902	48737903	A00252:255:HWV7WDSX2:1:1406:18005:25786/1	60	+
chr1	50023175	50023176	A00252:255:HWV7WDSX2:1:2253:9471:15483/1	60	+
chr1	50183719	50183720	A00252:255:HWV7WDSX2:1:1551:23583:8359/1	60	-
chr1	50423775	50423776	A00252:255:HWV7WDSX2:4:1255:2202:18803	60	-
chr1	50518043	50518044	A00252:255:HWV7WDSX2:1:1263:15971:30217/1	60	+
chr1	50535036	50535037	A00252:255:HWV7WDSX2:1:1321:27561:16908/1	60	+
chr1	50537845	50537846	A00252:255:HWV7WDSX2:1:1506:19352:6136/1	60	-
chr1	50597300	50597301	A00252:255:HWV7WDSX2:1:1235:9887:24627/1	60	+
chr1	50657719	50657720	A00252:255:HWV7WDSX2:2:1626:16640:2973/1	60	-
chr1	50778348	50778349	A00252:255:HWV7WDSX2:2:1434:18394:18223	60	-
chr1	50979631	50979632	A00758:240:HTNGKDSX2:1:1360:28980:33802/1	60	-
chr1	51392919	51392920	A00252:255:HWV7WDSX2:1:1151:17535:24345/1	60	-
chr1	51522040	51522041	A00758:240:HTNGKDSX2:1:2269:3125:16078	60	-
chr1	51782524	51782525	A00252:255:HWV7WDSX2:1:1269:21423:34397/1	60	+
chr1	51825838	51825839	A00252:255:HWV7WDSX2:1:1246:25825:22795/1	60	-
chr1	52039257	52039258	A00252:255:HWV7WDSX2:1:1613:19407:21825/1	60	+
chr1	52327711	52327712	A00252:255:HWV7WDSX2:1:1161:13856:18850/1	60	+
chr1	52327712	52327713	A00758:240:HTNGKDSX2:1:1204:7301:34397/1	60	+
chr1	52345507	52345508	A00252:255:HWV7WDSX2:1:1569:27941:21512/1	60	-
chr1	52489535	52489536	A00252:255:HWV7WDSX2:1:1218:2248:31594/1	60	+
chr1	52991602	52991603	A00252:255:HWV7WDSX2:4:1428:23990:30733/1	60	+
chr1	53927294	53927295	A00252:255:HWV7WDSX2:1:1269:8594:36605/1	60	-
chr1	54569206	54569207	A00758:240:HTNGKDSX2:1:1637:10574:2487/1	60	+
chr1	55248643	55248644	A00252:255:HWV7WDSX2:2:2633:18457:18396/1	60	+
chr1	55495478	55495479	A00252:255:HWV7WDSX2:1:1123:11595:23077/1	60	+
chr1	56966761	56966762	A00758:240:HTNGKDSX2:1:2321:19126:21934/1	60	-
chr1	56988557	56988558	A00252:255:HWV7WDSX2:1:1257:13006:20823/1	60	+
chr1	57407321	57407322	A00252:255:HWV7WDSX2:1:1136:8558:27117/1	60	+
chr1	58442748	58442749	A00252:255:HWV7WDSX2:1:1167:17047:33927/1	60	-
chr1	58500100	58500101	A00252:255:HWV7WDSX2:1:1108:25509:7279/1	60	-
chr1	58661401	58661402	A00252:255:HWV7WDSX2:4:2411:3866:11569/1	60	+
chr1	58670162	58670163	A00758:240:HTNGKDSX2:1:1204:1479:29418	60	-
chr1	59343008	59343009	A00758:240:HTNGKDSX2:2:1275:3540:29293/1	60	+
chr1	59393846	59393847	A00252:255:HWV7WDSX2:1:2658:31105:23766	60	+
chr1	59393851	59393852	A00252:255:HWV7WDSX2:1:1123:9155:12085	60	+
chr1	59938142	59938143	A00252:255:HWV7WDSX2:1:1207:9064:36104/1	60	+
chr1	60624092	60624093	A00252:255:HWV7WDSX2:1:1669:28158:9580/1	60	+
chr1	61107281	61107282	A00252:255:HWV7WDSX2:2:1210:25283:6073/1	60	-
chr1	61330589	61330590	A00252:255:HWV7WDSX2:1:1140:11605:18991/1	60	+
chr1	61365150	61365151	A00252:255:HWV7WDSX2:1:2230:29695:33066	60	+
chr1	61378083	61378084	A00252:255:HWV7WDSX2:1:2131:29152:29340/1	60	-
chr1	61417745	61417746	A00758:240:HTNGKDSX2:2:2569:9516:27305	60	-
chr1	61693010	61693011	A00252:255:HWV7WDSX2:1:1104:31358:26522	60	+
chr1	61693835	61693836	A00758:240:HTNGKDSX2:1:1540:12915:34788	60	-
chr1	61693837	61693838	A00758:240:HTNGKDSX2:1:1564:20790:16579/1	60	-
chr1	61984097	61984098	A00252:255:HWV7WDSX2:1:1149:24044:2049/1	60	+
chr1	62184413	62184414	A00758:240:HTNGKDSX2:2:1525:3558:21402	60	+
chr1	62516954	62516955	A00252:255:HWV7WDSX2:2:1507:29261:8923/1	60	-
chr1	62542702	62542703	A00758:240:HTNGKDSX2:1:2545:24180:15875/1	60	+
chr1	62595645	62595646	A00252:255:HWV7WDSX2:1:1222:14552:2644/1	60	+
chr1	62596132	62596133	A00252:255:HWV7WDSX2:1:1126:10104:13322/1	60	+
chr1	62659972	62659973	A00252:255:HWV7WDSX2:1:2152:14262:16579/1	60	-
chr1	62662386	62662387	A00758:240:HTNGKDSX2:1:1271:3459:3787	60	-
chr1	62663674	62663675	A00252:255:HWV7WDSX2:3:2141:27100:31266/1	60	+
chr1	62823263	62823264	A00252:255:HWV7WDSX2:2:1116:8748:35336/1	60	+
chr1	62829135	62829136	A00252:255:HWV7WDSX2:3:2666:7446:3834/1	60	-
chr1	62850127	62850128	A00252:255:HWV7WDSX2:1:1249:5981:17738/1	60	+
chr1	62853186	62853187	A00252:255:HWV7WDSX2:2:2654:24894:9627/1	60	-
chr1	62868832	62868833	A00252:255:HWV7WDSX2:2:1153:2437:32643/1	60	-
chr1	63411943	63411944	A00252:255:HWV7WDSX2:3:2420:25599:31391	60	+
chr1	63445380	63445381	A00252:255:HWV7WDSX2:1:2547:30942:27054/1	60	+
chr1	63446281	63446282	A00252:255:HWV7WDSX2:3:1674:17833:16438	60	+
chr1	63452217	63452218	A00252:255:HWV7WDSX2:1:1532:16613:36714/1	60	+
chr1	63490036	63490037	A00252:255:HWV7WDSX2:1:1462:28881:12211	60	-
chr1	63530636	63530637	A00252:255:HWV7WDSX2:1:1248:6144:19711/1	60	+
chr1	63531206	63531207	A00252:255:HWV7WDSX2:1:1556:12744:4398/1	60	+
chr1	63541354	63541355	A00252:255:HWV7WDSX2:3:1234:13060:30467/1	60	-
chr1	63643082	63643083	A00252:255:HWV7WDSX2:1:1166:27787:12320/1	60	+
chr1	63859563	63859564	A00252:255:HWV7WDSX2:1:1109:18855:33865/1	60	+
chr1	63862207	63862208	A00758:240:HTNGKDSX2:1:2548:8983:36245/1	60	+
chr1	64396455	64396456	A00252:255:HWV7WDSX2:1:1316:9670:32393/1	60	-
chr1	64418153	64418154	A00252:255:HWV7WDSX2:2:2537:10755:29387	60	-
chr1	64800649	64800650	A00252:255:HWV7WDSX2:1:1135:13259:18881/1	60	-
chr1	64805541	64805542	A00252:255:HWV7WDSX2:1:1111:11984:2331/1	60	+
chr1	64891014	64891015	A00252:255:HWV7WDSX2:1:1204:17336:36088/1	60	-
chr1	64917343	64917344	A00252:255:HWV7WDSX2:1:2329:10348:27085	60	-
chr1	64917344	64917345	A00252:255:HWV7WDSX2:1:1667:31747:28447/1	60	-
chr1	64945065	64945066	A00758:240:HTNGKDSX2:1:1174:4354:21559	60	+
chr1	65052210	65052211	A00252:255:HWV7WDSX2:3:2514:29234:15107	60	-
chr1	65271163	65271164	A00252:255:HWV7WDSX2:2:1349:28872:1078/1	60	-
chr1	65373189	65373190	A00252:255:HWV7WDSX2:3:1233:32850:10191/1	60	+
chr1	65404512	65404513	A00252:255:HWV7WDSX2:2:1447:14922:17096/1	60	+
chr1	65542057	65542058	A00252:255:HWV7WDSX2:2:1417:12943:15452/1	60	+
chr1	65581686	65581687	A00758:240:HTNGKDSX2:2:1137:28031:27774	60	-
chr1	66357146	66357147	A00252:255:HWV7WDSX2:2:2266:17363:12931	60	-
chr1	66539442	66539443	A00252:255:HWV7WDSX2:1:1207:16812:14669/1	60	-
chr1	66837471	66837472	A00252:255:HWV7WDSX2:1:2354:11722:14904/1	60	+
chr1	66934202	66934203	A00758:240:HTNGKDSX2:2:1613:25934:10207/1	60	-
chr1	66934204	66934205	A00252:255:HWV7WDSX2:3:1359:28447:16689	60	-
chr1	66935677	66935678	A00252:255:HWV7WDSX2:1:1649:11397:11960/1	60	-
chr1	66935968	66935969	A00252:255:HWV7WDSX2:1:1378:19280:25551/1	60	-
chr1	66941730	66941731	A00252:255:HWV7WDSX2:1:1127:17761:3505/1	60	+
chr1	66959947	66959948	A00252:255:HWV7WDSX2:1:1151:1533:10974/1	60	-
chr1	67012329	67012330	A00252:255:HWV7WDSX2:1:1225:28131:4742/1	60	-
chr1	67025549	67025550	A00252:255:HWV7WDSX2:1:2369:20302:22498	60	-
chr1	68481687	68481688	A00252:255:HWV7WDSX2:2:2608:5837:29951/1	60	-
chr1	68493893	68493894	A00252:255:HWV7WDSX2:2:1627:27579:27680/1	60	-
chr1	68638294	68638295	A00758:240:HTNGKDSX2:1:1158:23231:22498	60	-
chr1	68717083	68717084	A00758:240:HTNGKDSX2:2:1340:31620:15828	60	-
chr1	68865827	68865828	A00758:240:HTNGKDSX2:2:1445:30183:36855/1	60	-
chr1	69645075	69645076	A00758:240:HTNGKDSX2:2:1666:15863:15906/1	60	+
chr1	69674666	69674667	A00758:240:HTNGKDSX2:1:2114:6433:1172	60	-
chr1	69816168	69816169	A00252:255:HWV7WDSX2:4:1104:19379:11569/1	60	+
chr1	69868032	69868033	A00252:255:HWV7WDSX2:2:2576:32425:18944/1	60	+
chr1	69961571	69961572	A00758:240:HTNGKDSX2:2:1369:25192:18223	60	-
chr1	70042097	70042098	A00758:240:HTNGKDSX2:2:1322:12698:32346/1	60	+
chr1	70045945	70045946	A00252:255:HWV7WDSX2:3:2219:21829:7232	60	-
chr1	70150688	70150689	A00252:255:HWV7WDSX2:1:1374:29243:12806/1	60	-
chr1	70155812	70155813	A00758:240:HTNGKDSX2:1:1357:13738:32111	60	-
chr1	70155813	70155814	A00252:255:HWV7WDSX2:1:1478:27959:8703/1	60	-
chr1	70174051	70174052	A00252:255:HWV7WDSX2:2:2214:21468:1438/1	60	+
chr1	70174804	70174805	A00252:255:HWV7WDSX2:2:1570:24930:2613/1	60	+
chr1	70182827	70182828	A00252:255:HWV7WDSX2:1:2531:6008:7764/1	60	+
chr1	70232327	70232328	A00252:255:HWV7WDSX2:1:1641:13648:25034/1	60	-
chr1	70237822	70237823	A00758:240:HTNGKDSX2:2:1318:27597:26115/1	60	+
chr1	70239684	70239685	A00252:255:HWV7WDSX2:1:2170:26928:1971/1	60	-
chr1	70246609	70246610	A00252:255:HWV7WDSX2:2:2130:26196:30138/1	60	-
chr1	70246613	70246614	A00252:255:HWV7WDSX2:2:1258:18991:28933/1	60	-
chr1	70247528	70247529	A00252:255:HWV7WDSX2:4:1677:7491:26772	60	+
chr1	70262040	70262041	A00252:255:HWV7WDSX2:1:1132:29053:5181/1	60	+
chr1	70263811	70263812	A00252:255:HWV7WDSX2:1:2255:20754:17331/1	60	+
chr1	70284644	70284645	A00252:255:HWV7WDSX2:1:1221:25880:7420	60	-
chr1	70284793	70284794	A00758:240:HTNGKDSX2:1:1418:9959:35931	60	-
chr1	70300625	70300626	A00252:255:HWV7WDSX2:1:1215:2365:24220/1	60	+
chr1	70325702	70325703	A00252:255:HWV7WDSX2:1:1205:13874:3818/1	60	+
chr1	70814547	70814548	A00758:240:HTNGKDSX2:1:2534:25581:18552/1	60	-
chr1	71063792	71063793	A00252:255:HWV7WDSX2:1:2105:12237:32863/1	60	-
chr1	71096089	71096090	A00252:255:HWV7WDSX2:1:1154:16306:30044/1	60	-
chr1	71426133	71426134	A00252:255:HWV7WDSX2:1:1369:27154:19711/1	60	+
chr1	71427020	71427021	A00252:255:HWV7WDSX2:1:1321:5348:4366/1	60	-
chr1	71429008	71429009	A00252:255:HWV7WDSX2:1:1254:10728:13275/1	60	+
chr1	71468215	71468216	A00758:240:HTNGKDSX2:1:2175:13738:31391	60	+
chr1	71474592	71474593	A00252:255:HWV7WDSX2:1:1146:24225:13135	60	-
chr1	71842726	71842727	A00252:255:HWV7WDSX2:1:1264:8883:24236/1	60	+
chr1	71958590	71958591	A00252:255:HWV7WDSX2:1:1304:23963:27931/1	60	-
chr1	71981457	71981458	A00252:255:HWV7WDSX2:4:2630:11397:6887/1	60	-
chr1	72053090	72053091	A00252:255:HWV7WDSX2:1:2365:28989:20917/1	60	+
chr1	72109010	72109011	A00252:255:HWV7WDSX2:1:1320:18792:29716	60	+
chr1	72116617	72116618	A00252:255:HWV7WDSX2:1:1204:12961:17174/1	60	-
chr1	72132620	72132621	A00252:255:HWV7WDSX2:4:2304:26693:32127	60	-
chr1	72179255	72179256	A00252:255:HWV7WDSX2:2:2175:11351:9377/1	60	+
chr1	72180383	72180384	A00252:255:HWV7WDSX2:1:1518:20166:34068/1	60	-
chr1	72186176	72186177	A00252:255:HWV7WDSX2:2:1158:23113:24111	60	+
chr1	72206605	72206606	A00758:240:HTNGKDSX2:2:1516:32036:31140	60	-
chr1	72244091	72244092	A00252:255:HWV7WDSX2:4:1554:2953:22545/1	60	-
chr1	72260702	72260703	A00252:255:HWV7WDSX2:1:1207:25599:36652/1	60	-
chr1	72277863	72277864	A00252:255:HWV7WDSX2:2:1439:6081:12587	60	-
chr1	72463657	72463658	A00252:255:HWV7WDSX2:1:2510:10746:1219/1	60	+
chr1	72513765	72513766	A00252:255:HWV7WDSX2:1:1455:19036:5149/1	60	-
chr1	72517041	72517042	A00252:255:HWV7WDSX2:2:2467:18159:7513/1	60	-
chr1	72547683	72547684	A00252:255:HWV7WDSX2:1:1130:5466:13526/1	60	+
chr1	72547685	72547686	A00758:240:HTNGKDSX2:2:2258:9941:7654/1	60	+
chr1	72565209	72565210	A00252:255:HWV7WDSX2:1:1111:26503:6120	60	+
chr1	72603984	72603985	A00252:255:HWV7WDSX2:2:1111:18611:3411/1	60	+
chr1	72741149	72741150	A00252:255:HWV7WDSX2:1:1251:22110:36338/1	60	+
chr1	72741850	72741851	A00252:255:HWV7WDSX2:1:2465:27588:34710/1	60	-
chr1	72788182	72788183	A00252:255:HWV7WDSX2:2:2419:19786:7921/1	60	+
chr1	72826448	72826449	A00252:255:HWV7WDSX2:1:1105:17761:4006/1	60	+
chr1	72833044	72833045	A00252:255:HWV7WDSX2:1:1272:16224:30812/1	60	+
chr1	72833046	72833047	A00252:255:HWV7WDSX2:4:1430:9073:31297	60	+
chr1	72847641	72847642	A00758:240:HTNGKDSX2:1:2438:30572:34554/1	60	-
chr1	72863567	72863568	A00252:255:HWV7WDSX2:1:1105:8802:24095/1	60	+
chr1	72863568	72863569	A00758:240:HTNGKDSX2:1:2310:26964:7764	60	+
chr1	72865443	72865444	A00252:255:HWV7WDSX2:1:1375:26847:22216	60	+
chr1	72894292	72894293	A00252:255:HWV7WDSX2:3:1160:9164:27539	60	-
chr1	72895344	72895345	A00252:255:HWV7WDSX2:2:2273:21414:10457/1	60	+
chr1	72897849	72897850	A00252:255:HWV7WDSX2:2:2138:24560:2096	60	-
chr1	72911310	72911311	A00252:255:HWV7WDSX2:1:1254:10176:18176/1	60	+
chr1	72934545	72934546	A00252:255:HWV7WDSX2:1:1225:17635:15154/1	60	+
chr1	72945007	72945008	A00252:255:HWV7WDSX2:1:1526:25111:29418/1	60	+
chr1	73026872	73026873	A00252:255:HWV7WDSX2:1:1469:21133:25692/1	60	+
chr1	73038240	73038241	A00252:255:HWV7WDSX2:1:1162:19452:31078/1	60	-
chr1	73291961	73291962	A00252:255:HWV7WDSX2:2:2366:2935:2942/1	60	+
chr1	73421680	73421681	A00758:240:HTNGKDSX2:1:1618:23710:20447	60	-
chr1	73427900	73427901	A00252:255:HWV7WDSX2:1:1102:31385:24064/1	60	-
chr1	73507931	73507932	A00252:255:HWV7WDSX2:1:1226:10691:14278/1	60	+
chr1	73543997	73543998	A00252:255:HWV7WDSX2:1:1175:13349:2534/1	60	-
chr1	73636386	73636387	A00252:255:HWV7WDSX2:1:1207:6714:18693/1	60	-
chr1	73656945	73656946	A00758:240:HTNGKDSX2:2:1142:18177:28244	60	-
chr1	73828333	73828334	A00252:255:HWV7WDSX2:1:1114:11659:13542	60	+
chr1	73828347	73828348	A00252:255:HWV7WDSX2:3:1142:10556:34522	60	+
chr1	73828348	73828349	A00252:255:HWV7WDSX2:2:1272:8287:29810/1	60	+
chr1	73828349	73828350	A00252:255:HWV7WDSX2:3:2164:2618:31454/1	60	+
chr1	73828350	73828351	A00252:255:HWV7WDSX2:1:1362:14787:25692	60	+
chr1	73828351	73828352	A00252:255:HWV7WDSX2:1:2118:11704:15436	60	+
chr1	73828352	73828353	A00252:255:HWV7WDSX2:3:1143:7012:19554	60	+
chr1	73869037	73869038	A00252:255:HWV7WDSX2:1:2370:27290:16626/1	60	-
chr1	73905376	73905377	A00252:255:HWV7WDSX2:1:1306:20636:13495/1	60	+
chr1	74062498	74062499	A00252:255:HWV7WDSX2:2:1475:20012:4867	60	-
chr1	74138071	74138072	A00252:255:HWV7WDSX2:1:1224:24731:16454	60	-
chr1	74183515	74183516	A00252:255:HWV7WDSX2:1:1602:21920:2159/1	60	+
chr1	74205341	74205342	A00252:255:HWV7WDSX2:3:2672:32515:34507/1	60	-
chr1	74205345	74205346	A00758:240:HTNGKDSX2:2:2361:6831:24502/1	60	-
chr1	74206352	74206353	A00252:255:HWV7WDSX2:1:1501:18069:27336/1	60	-
chr1	74207031	74207032	A00252:255:HWV7WDSX2:1:1623:7645:17174/1	60	+
chr1	74207171	74207172	A00252:255:HWV7WDSX2:1:1328:12563:22623/1	60	-
chr1	74233974	74233975	A00252:255:HWV7WDSX2:4:2618:11858:17581	60	-
chr1	74244732	74244733	A00252:255:HWV7WDSX2:1:1419:19605:17190/1	60	+
chr1	74322196	74322197	A00252:255:HWV7WDSX2:1:2159:28049:8296/1	60	+
chr1	74712094	74712095	A00252:255:HWV7WDSX2:1:2248:17110:6637/1	60	+
chr1	74712348	74712349	A00252:255:HWV7WDSX2:3:2110:11351:4460	60	+
chr1	74721530	74721531	A00252:255:HWV7WDSX2:1:1103:4869:16564/1	60	+
chr1	74723955	74723956	A00252:255:HWV7WDSX2:1:1121:25626:18787/1	60	+
chr1	74730407	74730408	A00252:255:HWV7WDSX2:1:1148:12572:33411/1	60	+
chr1	74739403	74739404	A00252:255:HWV7WDSX2:1:1341:24840:25817	60	-
chr1	74859997	74859998	A00252:255:HWV7WDSX2:4:1345:10610:16611	60	-
chr1	74859998	74859999	A00252:255:HWV7WDSX2:1:1105:16278:8046/1	60	-
chr1	74888438	74888439	A00252:255:HWV7WDSX2:1:1337:18783:9690/1	60	+
chr1	74948722	74948723	A00252:255:HWV7WDSX2:2:1374:7383:22013	60	+
chr1	75101928	75101929	A00252:255:HWV7WDSX2:1:1373:28519:6417/1	60	-
chr1	75146668	75146669	A00252:255:HWV7WDSX2:1:1423:6596:18239	60	-
chr1	75289755	75289756	A00252:255:HWV7WDSX2:1:1318:23194:14888	60	+
chr1	75293165	75293166	A00252:255:HWV7WDSX2:1:1407:30038:21136	60	-
chr1	75324096	75324097	A00252:255:HWV7WDSX2:1:2328:16152:34287/1	60	-
chr1	75376063	75376064	A00252:255:HWV7WDSX2:3:1241:20871:31344/1	60	+
chr1	75443231	75443232	A00252:255:HWV7WDSX2:1:1151:16884:25097/1	60	-
chr1	75451979	75451980	A00252:255:HWV7WDSX2:1:2221:13178:28541	60	+
chr1	75499083	75499084	A00252:255:HWV7WDSX2:1:1654:11406:3646/1	60	+
chr1	75642744	75642745	A00252:255:HWV7WDSX2:2:1617:6108:24251/1	60	+
chr1	75747185	75747186	A00252:255:HWV7WDSX2:1:2547:4526:2754/1	60	+
chr1	75748172	75748173	A00252:255:HWV7WDSX2:1:1372:13485:2080/1	60	+
chr1	75810582	75810583	A00252:255:HWV7WDSX2:1:2309:15691:14920/1	60	+
chr1	75921005	75921006	A00758:240:HTNGKDSX2:2:1361:21251:1501	60	-
chr1	75941766	75941767	A00252:255:HWV7WDSX2:1:2129:16658:14622/1	60	+
chr1	75946141	75946142	A00252:255:HWV7WDSX2:4:2256:9272:36777	60	+
chr1	76283639	76283640	A00252:255:HWV7WDSX2:1:1175:24614:11459/1	60	+
chr1	76559342	76559343	A00252:255:HWV7WDSX2:1:1224:8097:36589/1	60	+
chr1	76715361	76715362	A00252:255:HWV7WDSX2:1:1639:23836:27649/1	60	-
chr1	77118846	77118847	A00252:255:HWV7WDSX2:1:2434:5032:3098/1	60	-
chr1	77121853	77121854	A00252:255:HWV7WDSX2:1:1115:6614:17425/1	60	+
chr1	77128357	77128358	A00252:255:HWV7WDSX2:1:1541:14353:5368/1	60	+
chr1	77144347	77144348	A00252:255:HWV7WDSX2:1:1566:10104:1266/1	60	-
chr1	77209022	77209023	A00252:255:HWV7WDSX2:1:1671:23701:27727/1	60	+
chr1	77209869	77209870	A00252:255:HWV7WDSX2:1:1669:17336:36464/1	60	+
chr1	77223505	77223506	A00252:255:HWV7WDSX2:1:1176:27742:4413/1	60	+
chr1	77223506	77223507	A00252:255:HWV7WDSX2:2:1262:29848:11569	60	+
chr1	77297943	77297944	A00252:255:HWV7WDSX2:1:1348:11822:5901/1	60	+
chr1	77577454	77577455	A00252:255:HWV7WDSX2:2:1406:27299:17550/1	60	+
chr1	77620029	77620030	A00252:255:HWV7WDSX2:1:1545:13575:28761/1	60	-
chr1	77634992	77634993	A00252:255:HWV7WDSX2:1:1552:19117:27743/1	60	-
chr1	77712887	77712888	A00252:255:HWV7WDSX2:1:1378:10474:35289/1	60	+
chr1	77824503	77824504	A00252:255:HWV7WDSX2:1:1166:18222:18709/1	60	+
chr1	77844099	77844100	A00252:255:HWV7WDSX2:2:1277:25889:7310	60	-
chr1	77867107	77867108	A00758:240:HTNGKDSX2:2:2304:31684:21355	60	-
chr1	77948959	77948960	A00252:255:HWV7WDSX2:1:1266:21739:32503/1	60	-
chr1	77966811	77966812	A00252:255:HWV7WDSX2:1:2623:14733:14544/1	60	-
chr1	78009434	78009435	A00252:255:HWV7WDSX2:1:1524:28085:20666/1	60	+
chr1	78513872	78513873	A00252:255:HWV7WDSX2:1:1466:20853:25300/1	60	-
chr1	78559695	78559696	A00758:240:HTNGKDSX2:1:2342:19804:21762/1	60	-
chr1	78635236	78635237	A00758:240:HTNGKDSX2:1:1669:7247:28385	60	-
chr1	78643488	78643489	A00252:255:HWV7WDSX2:1:2273:27633:8578/1	60	+
chr1	78643490	78643491	A00758:240:HTNGKDSX2:1:1525:22562:12602/1	60	+
chr1	78653653	78653654	A00252:255:HWV7WDSX2:1:1271:24180:28557/1	60	+
chr1	78655753	78655754	A00252:255:HWV7WDSX2:4:1214:16477:27273	60	-
chr1	78664352	78664353	A00252:255:HWV7WDSX2:2:1672:19506:4899/1	60	+
chr1	79143036	79143037	A00252:255:HWV7WDSX2:3:1207:29451:30326/1	60	-
chr1	80652198	80652199	A00252:255:HWV7WDSX2:1:1244:17544:19852/1	60	-
chr1	80674492	80674493	A00758:240:HTNGKDSX2:1:1523:31828:1407/1	60	+
chr1	80703740	80703741	A00252:255:HWV7WDSX2:4:1145:2211:12806/1	60	+
chr1	80888160	80888161	A00758:240:HTNGKDSX2:1:1657:30499:1830	60	-
chr1	81407192	81407193	A00252:255:HWV7WDSX2:1:1129:2772:22232	60	+
chr1	81942136	81942137	A00252:255:HWV7WDSX2:3:1506:28528:8719/1	60	+
chr1	82106307	82106308	A00758:240:HTNGKDSX2:2:1476:31313:23531	60	+
chr1	82106457	82106458	A00758:240:HTNGKDSX2:1:2473:8766:11882/1	60	-
chr1	82134318	82134319	A00758:240:HTNGKDSX2:1:2446:3622:33254/1	60	+
chr1	82220099	82220100	A00252:255:HWV7WDSX2:1:1476:13693:3129/1	60	+
chr1	82443938	82443939	A00252:255:HWV7WDSX2:1:1441:25165:3051	60	+
chr1	82473599	82473600	A00252:255:HWV7WDSX2:4:1669:11424:30452	60	-
chr1	82528397	82528398	A00252:255:HWV7WDSX2:1:1237:16233:10066/1	60	+
chr1	82566598	82566599	A00758:240:HTNGKDSX2:1:1510:27154:16235	60	-
chr1	82578288	82578289	A00252:255:HWV7WDSX2:1:1232:20500:26819/1	60	-
chr1	82579471	82579472	A00758:240:HTNGKDSX2:1:2542:27055:23422	60	-
chr1	82581148	82581149	A00252:255:HWV7WDSX2:1:1572:31855:1391/1	60	+
chr1	82614266	82614267	A00252:255:HWV7WDSX2:2:2648:18313:22874/1	60	+
chr1	82698111	82698112	A00252:255:HWV7WDSX2:4:1541:17128:17722/1	60	+
chr1	82829361	82829362	A00758:240:HTNGKDSX2:2:1574:32090:18584	60	-
chr1	82881735	82881736	A00252:255:HWV7WDSX2:4:1469:25771:21919/1	60	+
chr1	82982717	82982718	A00758:240:HTNGKDSX2:2:2439:19804:29027	60	-
chr1	83086639	83086640	A00252:255:HWV7WDSX2:1:2268:26178:33646/1	60	+
chr1	83123389	83123390	A00252:255:HWV7WDSX2:3:2163:24849:3662	60	+
chr1	83164457	83164458	A00758:240:HTNGKDSX2:2:1658:12454:1391	60	-
chr1	83180714	83180715	A00758:240:HTNGKDSX2:1:2362:16170:30373/1	60	-
chr1	83295390	83295391	A00252:255:HWV7WDSX2:1:1148:4851:25676/1	60	+
chr1	83961877	83961878	A00252:255:HWV7WDSX2:1:1478:11143:22013	60	+
chr1	84064693	84064694	A00252:255:HWV7WDSX2:3:2107:17381:26522/1	60	-
chr1	84094296	84094297	A00252:255:HWV7WDSX2:3:1176:29378:34303/1	60	-
chr1	84145955	84145956	A00252:255:HWV7WDSX2:1:2456:16251:2863/1	60	+
chr1	84153515	84153516	A00252:255:HWV7WDSX2:3:2426:19027:26710	60	-
chr1	84163195	84163196	A00758:240:HTNGKDSX2:1:1362:9516:12994	60	-
chr1	84164737	84164738	A00252:255:HWV7WDSX2:2:2471:9661:9204/1	60	-
chr1	84166526	84166527	A00758:240:HTNGKDSX2:1:1574:31195:30060	60	-
chr1	84184324	84184325	A00252:255:HWV7WDSX2:1:2543:15085:17472/1	60	-
chr1	84184393	84184394	A00252:255:HWV7WDSX2:1:1252:14208:9690/1	60	+
chr1	84201343	84201344	A00252:255:HWV7WDSX2:1:1214:9914:27492/1	60	+
chr1	84219995	84219996	A00252:255:HWV7WDSX2:1:1225:13042:7670/1	60	+
chr1	84399230	84399231	A00252:255:HWV7WDSX2:3:2548:13132:16157/1	60	-
chr1	84489326	84489327	A00252:255:HWV7WDSX2:3:1427:21911:24314/1	60	+
chr1	84548818	84548819	A00252:255:HWV7WDSX2:3:2338:20383:4445	60	-
chr1	84656450	84656451	A00758:240:HTNGKDSX2:1:1468:6090:14763	60	-
chr1	84686505	84686506	A00252:255:HWV7WDSX2:3:1503:20446:4867	60	-
chr1	84794189	84794190	A00252:255:HWV7WDSX2:1:1244:14678:17049/1	60	+
chr1	85165107	85165108	A00252:255:HWV7WDSX2:1:1408:10646:19241/1	60	+
chr1	85184517	85184518	A00252:255:HWV7WDSX2:2:1150:19063:34006/1	60	+
chr1	85185428	85185429	A00252:255:HWV7WDSX2:1:2240:6370:9518	60	-
chr1	85190109	85190110	A00252:255:HWV7WDSX2:2:1260:27751:9659/1	60	+
chr1	85251217	85251218	A00252:255:HWV7WDSX2:1:1212:12798:22153/1	60	-
chr1	85533626	85533627	A00252:255:HWV7WDSX2:1:1241:20952:36808/1	60	+
chr1	85653329	85653330	A00252:255:HWV7WDSX2:1:1109:16857:17002	60	+
chr1	85669817	85669818	A00252:255:HWV7WDSX2:1:1413:15510:10222/1	60	-
chr1	85677136	85677137	A00252:255:HWV7WDSX2:3:2508:14940:29434/1	60	-
chr1	85682268	85682269	A00252:255:HWV7WDSX2:1:1161:25319:35759/1	60	+
chr1	85683315	85683316	A00252:255:HWV7WDSX2:2:1401:7120:23907/1	60	+
chr1	85684858	85684859	A00252:255:HWV7WDSX2:1:1113:10429:16016/1	60	+
chr1	85817734	85817735	A00252:255:HWV7WDSX2:1:1268:18710:31078/1	60	+
chr1	86365262	86365263	A00252:255:HWV7WDSX2:2:2366:14434:7200/1	60	-
chr1	86365696	86365697	A00252:255:HWV7WDSX2:4:1143:9968:26271/1	60	-
chr1	86367289	86367290	A00252:255:HWV7WDSX2:1:1311:19741:19993/1	60	+
chr1	86381517	86381518	A00758:240:HTNGKDSX2:1:1556:9543:5619	60	-
chr1	86388370	86388371	A00252:255:HWV7WDSX2:1:2225:8449:3630/1	60	-
chr1	86636335	86636336	A00252:255:HWV7WDSX2:1:2473:31539:9925	60	+
chr1	86710808	86710809	A00252:255:HWV7WDSX2:1:1504:20853:10488/1	60	+
chr1	86712881	86712882	A00758:240:HTNGKDSX2:2:2113:32660:29841	60	-
chr1	86722495	86722496	A00252:255:HWV7WDSX2:1:2670:3097:5040	60	+
chr1	86725095	86725096	A00758:240:HTNGKDSX2:1:1446:2790:19194/1	60	+
chr1	86725779	86725780	A00252:255:HWV7WDSX2:1:1120:26196:20619/1	60	+
chr1	86729092	86729093	A00252:255:HWV7WDSX2:1:1332:15284:15311/1	60	-
chr1	86875674	86875675	A00252:255:HWV7WDSX2:1:1472:14705:36260	60	+
chr1	86877761	86877762	A00252:255:HWV7WDSX2:1:1678:6849:9032/1	60	-
chr1	86884878	86884879	A00252:255:HWV7WDSX2:3:2529:14181:35477/1	60	+
chr1	86887362	86887363	A00252:255:HWV7WDSX2:1:1215:15148:9627/1	60	-
chr1	86903042	86903043	A00252:255:HWV7WDSX2:1:1103:16450:33865/1	60	-
chr1	86921751	86921752	A00758:240:HTNGKDSX2:2:2252:16776:25191/1	60	-
chr1	86946915	86946916	A00252:255:HWV7WDSX2:1:1176:14235:33536/1	60	-
chr1	87025422	87025423	A00252:255:HWV7WDSX2:1:2425:10628:27477/1	60	+
chr1	87095191	87095192	A00252:255:HWV7WDSX2:1:1139:27561:21418/1	60	+
chr1	87752215	87752216	A00252:255:HWV7WDSX2:1:1654:3513:5384/1	60	+
chr1	87924064	87924065	A00758:240:HTNGKDSX2:2:1452:1768:5494	60	-
chr1	88662877	88662878	A00252:255:HWV7WDSX2:1:1245:3188:33191/1	60	+
chr1	88740293	88740294	A00252:255:HWV7WDSX2:1:2413:14118:27320/1	60	+
chr1	88756605	88756606	A00758:240:HTNGKDSX2:2:1230:8784:14920/1	60	+
chr1	88765802	88765803	A00252:255:HWV7WDSX2:3:1324:8703:33379/1	60	-
chr1	88787460	88787461	A00252:255:HWV7WDSX2:3:1403:4381:15937/1	60	-
chr1	88811829	88811830	A00252:255:HWV7WDSX2:1:1317:7871:32565	60	+
chr1	88829935	88829936	A00252:255:HWV7WDSX2:1:1636:3893:14340/1	60	+
chr1	88832275	88832276	A00252:255:HWV7WDSX2:4:2565:15537:1846	60	-
chr1	88958622	88958623	A00252:255:HWV7WDSX2:1:1568:13720:6715/1	60	+
chr1	89535924	89535925	A00758:240:HTNGKDSX2:2:1127:22706:1642/1	60	+
chr1	89598454	89598455	A00252:255:HWV7WDSX2:1:1223:16016:36464	60	+
chr1	89658081	89658082	A00252:255:HWV7WDSX2:1:1210:17020:36417/1	60	+
chr1	89716254	89716255	A00252:255:HWV7WDSX2:1:1235:12888:15389/1	60	+
chr1	89856629	89856630	A00252:255:HWV7WDSX2:1:2204:6433:6746/1	60	+
chr1	89877689	89877690	A00252:255:HWV7WDSX2:1:1336:6189:27806	60	-
chr1	89895571	89895572	A00252:255:HWV7WDSX2:1:1618:18882:16000/1	60	+
chr1	89962250	89962251	A00252:255:HWV7WDSX2:3:2338:26793:13730/1	60	+
chr1	90012707	90012708	A00252:255:HWV7WDSX2:4:2348:6135:8547	60	-
chr1	90708669	90708670	A00252:255:HWV7WDSX2:1:1336:23782:13526/1	60	+
chr1	90917016	90917017	A00252:255:HWV7WDSX2:1:1138:14479:15483/1	60	+
chr1	90933654	90933655	A00252:255:HWV7WDSX2:2:1110:13422:2691/1	60	-
chr1	90945931	90945932	A00252:255:HWV7WDSX2:2:2513:14118:32174	60	+
chr1	90948338	90948339	A00252:255:HWV7WDSX2:1:1133:13196:29512/1	60	+
chr1	90948340	90948341	A00252:255:HWV7WDSX2:1:1331:14488:17722	60	+
chr1	91011310	91011311	A00252:255:HWV7WDSX2:1:1159:6605:5603/1	60	+
chr1	91011311	91011312	A00758:240:HTNGKDSX2:2:2553:14995:19163/1	60	+
chr1	91422368	91422369	A00252:255:HWV7WDSX2:1:1606:6433:14606/1	60	-
chr1	91510820	91510821	A00252:255:HWV7WDSX2:1:1267:19343:36495/1	60	+
chr1	91536476	91536477	A00758:240:HTNGKDSX2:2:1522:5412:19727/1	60	-
chr1	92112650	92112651	A00252:255:HWV7WDSX2:1:1554:5358:6449	60	-
chr1	92231481	92231482	A00252:255:HWV7WDSX2:1:2107:25997:19241/1	60	-
chr1	92581526	92581527	A00758:240:HTNGKDSX2:1:1207:18602:10347/1	60	+
chr1	92599845	92599846	A00252:255:HWV7WDSX2:1:2566:15076:4648/1	60	+
chr1	92843122	92843123	A00252:255:HWV7WDSX2:2:1540:24361:13056/1	60	+
chr1	93189820	93189821	A00252:255:HWV7WDSX2:3:1451:16523:22122/1	60	+
chr1	93235943	93235944	A00252:255:HWV7WDSX2:1:2446:11785:4429	60	+
chr1	93254267	93254268	A00252:255:HWV7WDSX2:1:1124:20482:5744/1	60	+
chr1	93348654	93348655	A00252:255:HWV7WDSX2:1:1106:21432:34100/1	60	+
chr1	93394077	93394078	A00758:240:HTNGKDSX2:1:2418:23683:21465/1	60	+
chr1	93538499	93538500	A00758:240:HTNGKDSX2:1:1323:26250:20243/1	60	+
chr1	94474465	94474466	A00252:255:HWV7WDSX2:1:1636:24234:28808/1	60	-
chr1	94516325	94516326	A00758:240:HTNGKDSX2:1:1121:15953:11647	60	+
chr1	95011252	95011253	A00252:255:HWV7WDSX2:1:1143:11966:7623/1	60	+
chr1	95017202	95017203	A00252:255:HWV7WDSX2:4:2341:5159:25676	60	+
chr1	95152781	95152782	A00252:255:HWV7WDSX2:3:1132:6795:8688/1	60	+
chr1	96049747	96049748	A00252:255:HWV7WDSX2:1:1140:20907:31720/1	60	+
chr1	96198945	96198946	A00758:240:HTNGKDSX2:1:2234:30761:26710	60	-
chr1	96213153	96213154	A00758:240:HTNGKDSX2:2:1167:2067:8265/1	60	+
chr1	96347276	96347277	A00252:255:HWV7WDSX2:1:2478:11388:28886/1	60	-
chr1	96730182	96730183	A00758:240:HTNGKDSX2:1:1269:30318:15890	60	-
chr1	96767960	96767961	A00758:240:HTNGKDSX2:1:2149:9607:4977	60	-
chr1	96784650	96784651	A00252:255:HWV7WDSX2:3:2229:21169:29951/1	60	-
chr1	96786115	96786116	A00252:255:HWV7WDSX2:4:1239:9869:36464/1	60	+
chr1	96788269	96788270	A00252:255:HWV7WDSX2:1:1269:20663:27164/1	60	+
chr1	96790409	96790410	A00758:240:HTNGKDSX2:2:1526:27624:15076	60	-
chr1	96792372	96792373	A00252:255:HWV7WDSX2:1:1405:1759:12837/1	60	-
chr1	96823074	96823075	A00252:255:HWV7WDSX2:4:1331:14507:31375/1	60	+
chr1	96835104	96835105	A00758:240:HTNGKDSX2:2:1339:24424:9721/1	60	-
chr1	97022131	97022132	A00252:255:HWV7WDSX2:1:1302:27697:32424/1	60	+
chr1	97022133	97022134	A00252:255:HWV7WDSX2:3:2378:2492:26036	60	+
chr1	97074515	97074516	A00252:255:HWV7WDSX2:4:2203:8730:21966/1	60	-
chr1	97144635	97144636	A00252:255:HWV7WDSX2:1:1508:18557:10708	60	+
chr1	97155158	97155159	A00252:255:HWV7WDSX2:1:2504:12246:15374/1	60	-
chr1	97241548	97241549	A00758:240:HTNGKDSX2:1:2229:10176:32643	60	+
chr1	97282755	97282756	A00252:255:HWV7WDSX2:1:1201:21260:19774/1	60	+
chr1	97301978	97301979	A00252:255:HWV7WDSX2:1:1471:11605:18208/1	60	-
chr1	97352198	97352199	A00252:255:HWV7WDSX2:1:1106:21558:4069/1	60	+
chr1	97416712	97416713	A00252:255:HWV7WDSX2:1:1208:6036:20776/1	60	+
chr1	97436100	97436101	A00252:255:HWV7WDSX2:1:2362:3025:31688/1	60	-
chr1	97443393	97443394	A00252:255:HWV7WDSX2:1:1517:14208:4304/1	60	+
chr1	97538890	97538891	A00758:240:HTNGKDSX2:1:2351:19461:34976/1	60	-
chr1	97573746	97573747	A00758:240:HTNGKDSX2:1:2346:9643:33661	60	-
chr1	97580741	97580742	A00252:255:HWV7WDSX2:1:2360:23448:35524/1	60	-
chr1	97608691	97608692	A00252:255:HWV7WDSX2:1:2166:6099:26459/1	60	+
chr1	97618308	97618309	A00252:255:HWV7WDSX2:3:2219:9028:16783/1	60	+
chr1	97620922	97620923	A00252:255:HWV7WDSX2:1:1538:27751:1799/1	60	+
chr1	97652133	97652134	A00252:255:HWV7WDSX2:1:1314:11803:7842/1	60	+
chr1	97740449	97740450	A00252:255:HWV7WDSX2:1:2217:13630:8907/1	60	-
chr1	97789464	97789465	A00252:255:HWV7WDSX2:1:1456:17255:34006/1	60	+
chr1	97812409	97812410	A00758:240:HTNGKDSX2:1:1613:28718:14215	60	-
chr1	97827701	97827702	A00252:255:HWV7WDSX2:3:2467:4490:9893/1	60	+
chr1	97840671	97840672	A00252:255:HWV7WDSX2:1:1568:1606:11350/1	60	-
chr1	97841148	97841149	A00252:255:HWV7WDSX2:4:1208:26720:33270/1	60	+
chr1	97872977	97872978	A00252:255:HWV7WDSX2:1:1101:9362:34554	60	-
chr1	97883258	97883259	A00252:255:HWV7WDSX2:1:1104:30897:24690	60	+
chr1	97896338	97896339	A00252:255:HWV7WDSX2:1:2144:5023:36558	60	+
chr1	97979459	97979460	A00252:255:HWV7WDSX2:1:1174:11650:27211/1	60	-
chr1	97997282	97997283	A00252:255:HWV7WDSX2:1:1636:25644:9455/1	60	-
chr1	98078336	98078337	A00252:255:HWV7WDSX2:1:1434:18439:20243/1	60	+
chr1	98087346	98087347	A00252:255:HWV7WDSX2:1:2614:29559:8030/1	60	+
chr1	98252655	98252656	A00758:240:HTNGKDSX2:2:2150:18991:16407/1	60	+
chr1	98280680	98280681	A00252:255:HWV7WDSX2:1:1101:28953:20854/1	60	+
chr1	98288110	98288111	A00758:240:HTNGKDSX2:1:2273:28438:8093	60	-
chr1	98288541	98288542	A00252:255:HWV7WDSX2:1:1331:13847:20431/1	60	+
chr1	98302632	98302633	A00252:255:HWV7WDSX2:1:1216:31150:6715/1	60	+
chr1	98401019	98401020	A00252:255:HWV7WDSX2:1:1160:28845:33379/1	60	+
chr1	98453144	98453145	A00252:255:HWV7WDSX2:1:1466:9661:22576/1	60	+
chr1	98455273	98455274	A00252:255:HWV7WDSX2:1:1220:19316:35603/1	60	+
chr1	98456930	98456931	A00758:240:HTNGKDSX2:1:2374:30101:33896	60	-
chr1	98476518	98476519	A00252:255:HWV7WDSX2:1:1102:15311:15608/1	60	+
chr1	98800847	98800848	A00252:255:HWV7WDSX2:3:2461:10203:33379	60	-
chr1	98806083	98806084	A00252:255:HWV7WDSX2:4:2573:1325:9204	60	-
chr1	98891795	98891796	A00252:255:HWV7WDSX2:1:2543:5358:7513/1	60	+
chr1	98891796	98891797	A00252:255:HWV7WDSX2:3:2248:25075:5963/1	60	+
chr1	99311385	99311386	A00252:255:HWV7WDSX2:3:1256:14398:20823/1	60	+
chr1	99380712	99380713	A00252:255:HWV7WDSX2:1:1620:7527:10520/1	60	+
chr1	99712737	99712738	A00252:255:HWV7WDSX2:2:1273:3676:8484/1	60	+
chr1	99714809	99714810	A00252:255:HWV7WDSX2:1:1207:28149:11193/1	60	+
chr1	99739509	99739510	A00758:240:HTNGKDSX2:1:1321:15167:23249/1	60	+
chr1	99877458	99877459	A00252:255:HWV7WDSX2:1:1454:9507:28698/1	60	+
chr1	99883847	99883848	A00252:255:HWV7WDSX2:1:2663:19913:34601/1	60	-
chr1	99887614	99887615	A00252:255:HWV7WDSX2:3:2208:12789:25801/1	60	-
chr1	99913662	99913663	A00252:255:HWV7WDSX2:1:1178:23782:28902/1	60	-
chr1	99917402	99917403	A00252:255:HWV7WDSX2:1:1115:21721:9079/1	60	+
chr1	99984765	99984766	A00252:255:HWV7WDSX2:1:1255:1325:33254/1	60	+
chr1	100090158	100090159	A00252:255:HWV7WDSX2:1:1641:25608:5447/1	60	+
chr1	100109915	100109916	A00758:240:HTNGKDSX2:2:1517:32127:8938	60	-
chr1	100110206	100110207	A00252:255:HWV7WDSX2:1:1324:12364:31140/1	60	+
chr1	100110207	100110208	A00758:240:HTNGKDSX2:2:1147:18765:32894	60	+
chr1	100118713	100118714	A00252:255:HWV7WDSX2:1:2164:15682:8390/1	60	-
chr1	100161232	100161233	A00252:255:HWV7WDSX2:1:1227:15908:16767	60	+
chr1	100422036	100422037	A00252:255:HWV7WDSX2:1:1142:6551:19132/1	60	-
chr1	100438468	100438469	A00252:255:HWV7WDSX2:1:1334:26277:36824/1	60	+
chr1	100506405	100506406	A00252:255:HWV7WDSX2:3:1650:20672:17065/1	60	-
chr1	100838866	100838867	A00252:255:HWV7WDSX2:1:1160:10664:34209/1	60	+
chr1	100838867	100838868	A00252:255:HWV7WDSX2:3:1236:26576:20588	60	+
chr1	100903352	100903353	A00252:255:HWV7WDSX2:1:1263:30816:1971	60	-
chr1	100929335	100929336	A00252:255:HWV7WDSX2:1:1117:10285:15608/1	60	-
chr1	100965423	100965424	A00252:255:HWV7WDSX2:1:1423:13575:3552/1	60	-
chr1	100973080	100973081	A00252:255:HWV7WDSX2:4:1475:1814:32158	60	+
chr1	100987759	100987760	A00252:255:HWV7WDSX2:1:1453:30734:19648/1	60	+
chr1	101011493	101011494	A00252:255:HWV7WDSX2:4:1313:4246:15013/1	60	-
chr1	101014784	101014785	A00252:255:HWV7WDSX2:4:1125:8612:8766	60	-
chr1	101061253	101061254	A00758:240:HTNGKDSX2:1:2303:8540:14653/1	60	-
chr1	101062149	101062150	A00252:255:HWV7WDSX2:1:1572:18918:5040	60	-
chr1	101068607	101068608	A00252:255:HWV7WDSX2:3:1510:7645:26412/1	60	+
chr1	101073632	101073633	A00252:255:HWV7WDSX2:1:1130:14543:27868/1	60	+
chr1	101091403	101091404	A00252:255:HWV7WDSX2:3:2104:21875:24502/1	60	+
chr1	101149024	101149025	A00758:240:HTNGKDSX2:2:1478:5023:28510/1	60	-
chr1	101341419	101341420	A00252:255:HWV7WDSX2:1:1238:11017:21198/1	60	-
chr1	101402728	101402729	A00252:255:HWV7WDSX2:1:1350:6840:12618/1	60	-
chr1	101420039	101420040	A00252:255:HWV7WDSX2:1:1330:21893:17143/1	60	+
chr1	101459436	101459437	A00252:255:HWV7WDSX2:1:1262:10474:4695/1	60	+
chr1	101510489	101510490	A00252:255:HWV7WDSX2:1:1125:20030:2362/1	60	-
chr1	101533364	101533365	A00252:255:HWV7WDSX2:1:1160:11415:27837/1	60	+
chr1	101810874	101810875	A00252:255:HWV7WDSX2:1:1635:12111:19993/1	60	+
chr1	102102418	102102419	A00252:255:HWV7WDSX2:1:1535:12111:28667	60	+
chr1	102473812	102473813	A00252:255:HWV7WDSX2:1:1109:10393:19147/1	60	-
chr1	102476404	102476405	A00252:255:HWV7WDSX2:1:1553:14091:3912/1	60	+
chr1	102698156	102698157	A00252:255:HWV7WDSX2:1:1364:8142:36448/1	60	+
chr1	103014857	103014858	A00252:255:HWV7WDSX2:1:1643:17020:2973/1	60	-
chr1	103330499	103330500	A00758:240:HTNGKDSX2:1:1547:24487:6668	60	-
chr1	103381331	103381332	A00252:255:HWV7WDSX2:1:1173:16306:36057/1	60	+
chr1	103517599	103517600	A00252:255:HWV7WDSX2:2:2603:6596:23750	60	-
chr1	103535444	103535445	A00252:255:HWV7WDSX2:2:1142:19759:14700/1	60	+
chr1	103541044	103541045	A00252:255:HWV7WDSX2:1:2129:32307:9189/1	60	-
chr1	103541872	103541873	A00252:255:HWV7WDSX2:1:2433:17210:22874/1	60	+
chr1	103546074	103546075	A00252:255:HWV7WDSX2:1:1474:11306:18129/1	60	+
chr1	103551754	103551755	A00758:240:HTNGKDSX2:1:1567:12418:8531	60	-
chr1	103551758	103551759	A00758:240:HTNGKDSX2:1:2647:16993:17989	60	-
chr1	103552262	103552263	A00252:255:HWV7WDSX2:1:1210:28492:32205/1	60	+
chr1	103556148	103556149	A00252:255:HWV7WDSX2:1:1168:1434:7357/1	60	+
chr1	103884173	103884174	A00252:255:HWV7WDSX2:2:2636:32660:35697	60	-
chr1	103937857	103937858	A00252:255:HWV7WDSX2:1:1437:12952:11240/1	60	-
chr1	104093439	104093440	A00252:255:HWV7WDSX2:1:1368:28076:36683	60	-
chr1	104197838	104197839	A00252:255:HWV7WDSX2:1:1502:16125:19460/1	60	+
chr1	104563995	104563996	A00252:255:HWV7WDSX2:1:1437:24234:14027	60	-
chr1	104871277	104871278	A00252:255:HWV7WDSX2:2:2271:8486:28933	60	-
chr1	104989132	104989133	A00252:255:HWV7WDSX2:1:2149:31684:4789/1	60	+
chr1	105394290	105394291	A00252:255:HWV7WDSX2:1:2639:17002:33943	60	+
chr1	105710863	105710864	A00252:255:HWV7WDSX2:3:1353:7473:22701/1	60	+
chr1	105828280	105828281	A00252:255:HWV7WDSX2:1:1118:17463:5807/1	60	-
chr1	105832411	105832412	A00252:255:HWV7WDSX2:1:2257:18846:32972/1	60	-
chr1	105835096	105835097	A00252:255:HWV7WDSX2:1:2551:13196:1329	60	-
chr1	105835130	105835131	A00252:255:HWV7WDSX2:1:1117:6216:19335/1	60	+
chr1	105836740	105836741	A00252:255:HWV7WDSX2:1:1559:6090:13792/1	60	+
chr1	105843520	105843521	A00252:255:HWV7WDSX2:4:1304:13340:21120/1	60	+
chr1	105917359	105917360	A00252:255:HWV7WDSX2:1:1129:25409:34413	60	-
chr1	106143660	106143661	A00758:240:HTNGKDSX2:2:1561:4589:4272	60	-
chr1	106235371	106235372	A00758:240:HTNGKDSX2:1:2455:21685:12587/1	60	+
chr1	106259216	106259217	A00758:240:HTNGKDSX2:2:2262:8639:31767	60	+
chr1	106622570	106622571	A00252:255:HWV7WDSX2:1:1260:21088:36417/1	60	+
chr1	106772278	106772279	A00252:255:HWV7WDSX2:2:2664:1353:24940/1	60	+
chr1	106888618	106888619	A00252:255:HWV7WDSX2:1:1323:29640:28181/1	60	-
chr1	107058726	107058727	A00252:255:HWV7WDSX2:4:1647:9263:34256/1	60	-
chr1	107060941	107060942	A00252:255:HWV7WDSX2:3:1153:19886:8061/1	60	-
chr1	107063038	107063039	A00252:255:HWV7WDSX2:1:1178:2103:24737/1	60	+
chr1	107358582	107358583	A00252:255:HWV7WDSX2:1:2467:19877:22106/1	60	-
chr1	107559448	107559449	A00252:255:HWV7WDSX2:3:1374:32732:9549	60	+
chr1	107628875	107628876	A00252:255:HWV7WDSX2:3:2139:30689:21480	60	-
chr1	107656804	107656805	A00252:255:HWV7WDSX2:1:2436:14624:7592	60	+
chr1	107800995	107800996	A00252:255:HWV7WDSX2:1:1405:27299:26944/1	60	-
chr1	107821150	107821151	A00252:255:HWV7WDSX2:1:1345:27444:6746/1	60	+
chr1	107825646	107825647	A00252:255:HWV7WDSX2:2:1444:6334:36010	60	+
chr1	107851550	107851551	A00758:240:HTNGKDSX2:2:1477:11252:9612	60	-
chr1	107902383	107902384	A00252:255:HWV7WDSX2:1:1605:31340:13714/1	60	-
chr1	108029381	108029382	A00758:240:HTNGKDSX2:1:1502:15185:15922/1	60	-
chr1	108029382	108029383	A00758:240:HTNGKDSX2:2:1128:27416:23077/1	60	-
chr1	108029383	108029384	A00758:240:HTNGKDSX2:1:2650:18945:14826/1	60	-
chr1	108036323	108036324	A00252:255:HWV7WDSX2:2:1122:27236:28150/1	60	+
chr1	108940712	108940713	A00252:255:HWV7WDSX2:1:2431:23656:16250/1	60	+
chr1	110073604	110073605	A00252:255:HWV7WDSX2:1:2263:25599:26819/1	60	-
chr1	110122083	110122084	A00252:255:HWV7WDSX2:1:1115:29342:31297/1	60	+
chr1	110909496	110909497	A00252:255:HWV7WDSX2:1:1549:16224:9173	60	-
chr1	111152295	111152296	A00758:240:HTNGKDSX2:2:1429:24207:23907	60	-
chr1	111494877	111494878	A00758:240:HTNGKDSX2:1:1230:4246:15671	60	-
chr1	111677498	111677499	A00252:255:HWV7WDSX2:1:2617:10972:11725/1	60	+
chr1	111823667	111823668	A00252:255:HWV7WDSX2:1:1160:30382:27524/1	60	-
chr1	113659547	113659548	A00758:240:HTNGKDSX2:1:1304:5285:32252/1	60	-
chr1	113747945	113747946	A00252:255:HWV7WDSX2:1:1278:3143:6872/1	60	+
chr1	114383005	114383006	A00252:255:HWV7WDSX2:1:2330:29441:24549/1	60	+
chr1	114390464	114390465	A00252:255:HWV7WDSX2:1:2105:18692:34021	60	-
chr1	114430958	114430959	A00252:255:HWV7WDSX2:1:2675:30318:5274/1	60	-
chr1	114430959	114430960	A00252:255:HWV7WDSX2:1:1541:16251:20462/1	60	-
chr1	114572753	114572754	A00758:240:HTNGKDSX2:2:2448:28465:35383	60	-
chr1	114572755	114572756	A00252:255:HWV7WDSX2:1:1355:16866:27884/1	60	-
chr1	115079133	115079134	A00252:255:HWV7WDSX2:2:2244:32832:34679	60	+
chr1	115681238	115681239	A00252:255:HWV7WDSX2:1:1203:21983:16579/1	60	-
chr1	116533830	116533831	A00252:255:HWV7WDSX2:1:2469:8467:7263/1	60	+
chr1	117406629	117406630	A00252:255:HWV7WDSX2:4:2229:32081:1219	60	-
chr1	117422360	117422361	A00252:255:HWV7WDSX2:2:1245:16884:6026	60	-
chr1	117438134	117438135	A00252:255:HWV7WDSX2:1:1625:10438:12305/1	60	+
chr1	117456730	117456731	A00252:255:HWV7WDSX2:1:2352:23574:36119/1	60	-
chr1	117497944	117497945	A00252:255:HWV7WDSX2:3:1120:20338:17080/1	60	+
chr1	117501237	117501238	A00252:255:HWV7WDSX2:1:1202:11541:26146	60	-
chr1	117509606	117509607	A00252:255:HWV7WDSX2:1:1371:27615:36417/1	60	+
chr1	117701175	117701176	A00252:255:HWV7WDSX2:1:1569:22254:9064/1	60	+
chr1	117880153	117880154	A00252:255:HWV7WDSX2:1:1539:3079:28808/1	60	+
chr1	117887325	117887326	A00252:255:HWV7WDSX2:1:1134:28890:7623	60	-
chr1	117934519	117934520	A00252:255:HWV7WDSX2:1:1633:24668:6386	60	-
chr1	118018240	118018241	A00252:255:HWV7WDSX2:1:1535:28465:29653/1	60	+
chr1	118286787	118286788	A00758:240:HTNGKDSX2:1:2173:27489:8108	60	+
chr1	118620797	118620798	A00758:240:HTNGKDSX2:2:2525:4734:29324	60	-
chr1	118620798	118620799	A00252:255:HWV7WDSX2:4:2254:31403:23782	60	-
chr1	118934792	118934793	A00758:240:HTNGKDSX2:2:1440:6460:14152	60	+
chr1	119036712	119036713	A00252:255:HWV7WDSX2:1:1273:4065:34773/1	60	-
chr1	119043557	119043558	A00252:255:HWV7WDSX2:1:1349:28510:15389/1	60	+
chr1	119045734	119045735	A00252:255:HWV7WDSX2:1:2269:25292:10974/1	60	-
chr1	119066433	119066434	A00252:255:HWV7WDSX2:1:1443:16315:12242/1	60	-
chr1	119080474	119080475	A00252:255:HWV7WDSX2:1:1172:19831:34240/1	60	+
chr1	119096720	119096721	A00252:255:HWV7WDSX2:1:1244:28890:7592/1	60	+
chr1	119099859	119099860	A00252:255:HWV7WDSX2:1:1316:7229:13792/1	60	-
chr1	119143157	119143158	A00252:255:HWV7WDSX2:1:2658:29487:25473/1	60	-
chr1	119226660	119226661	A00252:255:HWV7WDSX2:4:1119:21368:25316	60	+
chr1	119371137	119371138	A00252:255:HWV7WDSX2:1:1156:9173:15749/1	60	+
chr1	119946214	119946215	A00252:255:HWV7WDSX2:1:2205:28899:27054/1	60	+
chr1	120014361	120014362	A00252:255:HWV7WDSX2:2:1141:7654:3317/1	60	+
chr1	120192364	120192365	A00758:240:HTNGKDSX2:1:2109:30689:2033/1	60	-
chr1	121208585	121208586	A00252:255:HWV7WDSX2:1:1243:12427:18161/1	60	-
chr1	121475034	121475035	A00252:255:HWV7WDSX2:1:1459:28004:11318/1	60	-
chr1	121517696	121517697	A00252:255:HWV7WDSX2:2:2119:25735:2566	60	-
chr1	121555027	121555028	A00758:240:HTNGKDSX2:1:1301:15537:6605/1	60	+
chr1	121557217	121557218	A00252:255:HWV7WDSX2:4:1551:10104:2143/1	60	-
chr1	121563482	121563483	A00758:240:HTNGKDSX2:2:1114:15528:34491	60	-
chr1	121591695	121591696	A00758:240:HTNGKDSX2:2:1464:10221:11960/1	60	+
chr1	121968089	121968090	A00252:255:HWV7WDSX2:4:1622:16116:20917/1	60	-
chr1	124958034	124958035	A00758:240:HTNGKDSX2:1:1115:7808:7498	60	+
chr1	125051625	125051626	A00252:255:HWV7WDSX2:1:1271:10122:24158	60	+
chr1	125180477	125180478	A00252:255:HWV7WDSX2:1:2227:17598:30217/1	60	-
chr1	143254483	143254484	A00252:255:HWV7WDSX2:4:2267:9173:36072	60	+
chr1	146946912	146946913	A00252:255:HWV7WDSX2:4:1540:22073:1986/1	60	+
chr1	146966406	146966407	A00758:240:HTNGKDSX2:1:1625:30183:29590	60	-
chr1	147510636	147510637	A00252:255:HWV7WDSX2:1:1139:12509:25254	60	-
chr1	147565557	147565558	A00252:255:HWV7WDSX2:3:2214:29062:12211/1	60	+
chr1	147565558	147565559	A00252:255:HWV7WDSX2:1:1150:3992:26850/1	60	+
chr1	148104172	148104173	A00252:255:HWV7WDSX2:2:1559:13937:36808	60	+
chr1	150005726	150005727	A00758:240:HTNGKDSX2:1:1117:2510:11318	60	-
chr1	150238247	150238248	A00252:255:HWV7WDSX2:1:1134:6903:12007/1	60	+
chr1	150497513	150497514	A00252:255:HWV7WDSX2:1:1515:2663:26804/1	60	+
chr1	151043101	151043102	A00758:240:HTNGKDSX2:2:2343:7048:20744	60	+
chr1	153640488	153640489	A00252:255:HWV7WDSX2:4:1127:7789:19085	60	+
chr1	153874120	153874121	A00758:240:HTNGKDSX2:1:1232:26784:28432	60	-
chr1	155564977	155564978	A00758:240:HTNGKDSX2:2:1607:9941:17801/1	60	+
chr1	155697114	155697115	A00252:255:HWV7WDSX2:1:1545:31132:5212/1	60	-
chr1	155725737	155725738	A00252:255:HWV7WDSX2:4:1151:7581:31156	60	+
chr1	155933750	155933751	A00252:255:HWV7WDSX2:1:2166:10719:23844	60	-
chr1	155933756	155933757	A00252:255:HWV7WDSX2:3:2453:23619:29872	60	-
chr1	156262744	156262745	A00252:255:HWV7WDSX2:4:1447:29948:36699/1	60	-
chr1	156919648	156919649	A00758:240:HTNGKDSX2:2:2410:8657:4805/1	60	-
chr1	158236961	158236962	A00252:255:HWV7WDSX2:1:2201:23520:27978/1	60	+
chr1	158263218	158263219	A00252:255:HWV7WDSX2:4:1632:24939:11992	60	+
chr1	158268310	158268311	A00252:255:HWV7WDSX2:1:2519:5900:32409/1	60	+
chr1	158851577	158851578	A00252:255:HWV7WDSX2:1:1663:7609:30201/1	60	+
chr1	159033778	159033779	A00252:255:HWV7WDSX2:1:1447:24614:27618/1	60	+
chr1	159037469	159037470	A00252:255:HWV7WDSX2:4:1376:32054:7936/1	60	-
chr1	159037470	159037471	A00252:255:HWV7WDSX2:1:1151:7789:11851/1	60	-
chr1	159768219	159768220	A00252:255:HWV7WDSX2:1:2232:17906:17190/1	60	-
chr1	160237916	160237917	A00252:255:HWV7WDSX2:1:1504:11659:10441/1	60	+
chr1	160435213	160435214	A00252:255:HWV7WDSX2:1:1106:17020:2284/1	60	+
chr1	160435215	160435216	A00252:255:HWV7WDSX2:2:2622:24659:9909/1	60	+
chr1	160459675	160459676	A00252:255:HWV7WDSX2:1:1325:19922:16548/1	60	-
chr1	160470399	160470400	A00252:255:HWV7WDSX2:1:1174:9851:1642/1	60	-
chr1	160557438	160557439	A00758:240:HTNGKDSX2:2:2162:20139:15327/1	60	-
chr1	161358660	161358661	A00252:255:HWV7WDSX2:2:1433:13729:34006/1	60	-
chr1	161822919	161822920	A00252:255:HWV7WDSX2:3:1305:18457:5306/1	60	-
chr1	161862705	161862706	A00252:255:HWV7WDSX2:1:1356:20003:31062/1	60	-
chr1	161913886	161913887	A00252:255:HWV7WDSX2:1:1175:19497:13307/1	60	-
chr1	161942823	161942824	A00252:255:HWV7WDSX2:1:1344:7853:28682	60	-
chr1	161948379	161948380	A00252:255:HWV7WDSX2:2:1376:15510:22498	60	+
chr1	162274794	162274795	A00252:255:HWV7WDSX2:3:1274:13494:1376/1	60	-
chr1	162274796	162274797	A00252:255:HWV7WDSX2:1:1463:2926:22592/1	60	-
chr1	162295880	162295881	A00252:255:HWV7WDSX2:1:1306:14055:35916/1	60	+
chr1	162586688	162586689	A00252:255:HWV7WDSX2:3:1648:25907:30013	60	-
chr1	163273806	163273807	A00252:255:HWV7WDSX2:1:1106:7871:10488/1	60	+
chr1	163275920	163275921	A00252:255:HWV7WDSX2:1:1125:18159:18317/1	60	+
chr1	163288368	163288369	A00758:240:HTNGKDSX2:1:1222:32262:26334	60	+
chr1	163333065	163333066	A00252:255:HWV7WDSX2:3:1161:26576:6809	60	-
chr1	163357609	163357610	A00252:255:HWV7WDSX2:1:2674:20238:9236	60	-
chr1	163378669	163378670	A00252:255:HWV7WDSX2:1:1153:18141:5697/1	60	-
chr1	163694926	163694927	A00252:255:HWV7WDSX2:2:2131:5837:18991	60	+
chr1	163865822	163865823	A00758:240:HTNGKDSX2:2:2342:8431:16564/1	60	-
chr1	163881224	163881225	A00758:240:HTNGKDSX2:1:1175:20347:2033	60	-
chr1	163925471	163925472	A00252:255:HWV7WDSX2:1:1238:17571:33019/1	60	+
chr1	163931483	163931484	A00758:240:HTNGKDSX2:2:1277:16197:9377/1	60	+
chr1	163977069	163977070	A00252:255:HWV7WDSX2:1:1212:9588:12273	60	+
chr1	165754939	165754940	A00252:255:HWV7WDSX2:1:1448:20699:5901/1	60	-
chr1	165968215	165968216	A00758:240:HTNGKDSX2:2:2444:28302:26616/1	60	+
chr1	166157305	166157306	A00758:240:HTNGKDSX2:1:2558:32009:35415	60	-
chr1	166811826	166811827	A00252:255:HWV7WDSX2:1:1607:19732:4038/1	60	-
chr1	166859202	166859203	A00758:240:HTNGKDSX2:1:2436:13006:21136/1	60	+
chr1	167167890	167167891	A00252:255:HWV7WDSX2:1:1111:13910:32722/1	60	+
chr1	167226107	167226108	A00758:240:HTNGKDSX2:2:1617:30924:8359/1	60	-
chr1	167286716	167286717	A00758:240:HTNGKDSX2:1:2375:4020:27148	60	-
chr1	167350044	167350045	A00252:255:HWV7WDSX2:1:2647:16052:7373/1	60	-
chr1	167369432	167369433	A00252:255:HWV7WDSX2:3:1420:23384:1814	60	+
chr1	167369433	167369434	A00758:240:HTNGKDSX2:1:2304:27353:26475	60	+
chr1	167369615	167369616	A00252:255:HWV7WDSX2:1:1269:4535:31109/1	60	-
chr1	167383304	167383305	A00252:255:HWV7WDSX2:1:2566:7084:12446/1	60	-
chr1	167387930	167387931	A00252:255:HWV7WDSX2:1:2331:6967:17942/1	60	+
chr1	167950190	167950191	A00252:255:HWV7WDSX2:1:1304:26024:9142/1	60	-
chr1	167981997	167981998	A00252:255:HWV7WDSX2:3:2631:26151:25175	60	-
chr1	168022063	168022064	A00252:255:HWV7WDSX2:1:1124:21531:2550/1	60	-
chr1	168026997	168026998	A00252:255:HWV7WDSX2:2:2256:9833:1172/1	60	+
chr1	168048396	168048397	A00758:240:HTNGKDSX2:2:2337:29017:23093	60	-
chr1	168066180	168066181	A00252:255:HWV7WDSX2:2:1613:9833:3959	60	-
chr1	168273012	168273013	A00252:255:HWV7WDSX2:1:1656:29270:9439/1	60	-
chr1	168451198	168451199	A00252:255:HWV7WDSX2:2:1237:18927:3865	60	-
chr1	168451199	168451200	A00758:240:HTNGKDSX2:1:1660:25663:30311/1	60	-
chr1	168500798	168500799	A00252:255:HWV7WDSX2:1:2330:8703:5447/1	60	-
chr1	168500799	168500800	A00252:255:HWV7WDSX2:4:1230:28809:23766	60	-
chr1	168540416	168540417	A00252:255:HWV7WDSX2:1:2115:27597:11804/1	60	+
chr1	169356242	169356243	A00252:255:HWV7WDSX2:1:1207:30427:15045/1	60	+
chr1	169380458	169380459	A00252:255:HWV7WDSX2:1:2131:15582:11475/1	60	-
chr1	169474960	169474961	A00252:255:HWV7WDSX2:1:1318:31177:2597/1	60	+
chr1	169474961	169474962	A00252:255:HWV7WDSX2:2:2309:3504:5274	60	+
chr1	169609475	169609476	A00252:255:HWV7WDSX2:1:2518:6433:30608/1	60	-
chr1	169716901	169716902	A00252:255:HWV7WDSX2:1:1530:20428:2519	60	-
chr1	169835287	169835288	A00252:255:HWV7WDSX2:3:1208:11650:32597	60	+
chr1	169879651	169879652	A00252:255:HWV7WDSX2:2:2552:8006:10661/1	60	+
chr1	169887549	169887550	A00252:255:HWV7WDSX2:1:2118:13602:14873/1	60	+
chr1	169969273	169969274	A00252:255:HWV7WDSX2:1:1225:5303:15311/1	60	+
chr1	169972479	169972480	A00252:255:HWV7WDSX2:3:1109:28447:4726/1	60	-
chr1	169974710	169974711	A00252:255:HWV7WDSX2:1:1632:20229:14606/1	60	-
chr1	169993937	169993938	A00252:255:HWV7WDSX2:1:1623:30382:19789	60	+
chr1	170010571	170010572	A00252:255:HWV7WDSX2:1:1136:18647:35008/1	60	+
chr1	170010572	170010573	A00252:255:HWV7WDSX2:3:1141:20329:31407	60	+
chr1	170031668	170031669	A00252:255:HWV7WDSX2:3:2669:17752:5494/1	60	-
chr1	170032625	170032626	A00252:255:HWV7WDSX2:1:1548:12391:31594/1	60	+
chr1	170052715	170052716	A00252:255:HWV7WDSX2:3:1528:32624:23171	60	+
chr1	170537731	170537732	A00252:255:HWV7WDSX2:1:1522:11614:30123/1	60	+
chr1	170540704	170540705	A00252:255:HWV7WDSX2:1:1430:19027:24267/1	60	+
chr1	170541874	170541875	A00252:255:HWV7WDSX2:3:1162:10493:5916	60	-
chr1	170544281	170544282	A00252:255:HWV7WDSX2:1:1623:4915:29982/1	60	-
chr1	171101234	171101235	A00252:255:HWV7WDSX2:2:1431:12888:28886/1	60	-
chr1	171493610	171493611	A00252:255:HWV7WDSX2:1:2345:24894:15421/1	60	-
chr1	171535314	171535315	A00252:255:HWV7WDSX2:1:2678:25816:1861/1	60	-
chr1	171551835	171551836	A00252:255:HWV7WDSX2:1:1504:20193:9690	60	-
chr1	171569198	171569199	A00252:255:HWV7WDSX2:1:1232:22833:22467/1	60	-
chr1	171576724	171576725	A00252:255:HWV7WDSX2:1:1636:29722:14105/1	60	+
chr1	172551194	172551195	A00252:255:HWV7WDSX2:3:2270:23240:29622/1	60	-
chr1	172551422	172551423	A00758:240:HTNGKDSX2:1:1444:30083:32863	60	-
chr1	172569537	172569538	A00252:255:HWV7WDSX2:3:2278:13169:16000	60	-
chr1	172572155	172572156	A00252:255:HWV7WDSX2:1:1541:16893:10394/1	60	+
chr1	172584586	172584587	A00252:255:HWV7WDSX2:2:2457:17535:30514	60	-
chr1	172584587	172584588	A00252:255:HWV7WDSX2:4:2457:32353:19006	60	-
chr1	172586729	172586730	A00252:255:HWV7WDSX2:1:2325:17987:6590/1	60	+
chr1	172590395	172590396	A00252:255:HWV7WDSX2:1:1148:6759:23093/1	60	+
chr1	172599647	172599648	A00252:255:HWV7WDSX2:1:1205:3405:26710/1	60	-
chr1	172599928	172599929	A00252:255:HWV7WDSX2:1:1232:9435:21903/1	60	+
chr1	172681939	172681940	A00758:240:HTNGKDSX2:1:1537:20229:21496	60	-
chr1	172685878	172685879	A00758:240:HTNGKDSX2:1:2671:2492:20087/1	60	+
chr1	172953169	172953170	A00252:255:HWV7WDSX2:4:1244:16694:22482/1	60	+
chr1	173109604	173109605	A00252:255:HWV7WDSX2:1:2420:23683:14982/1	60	+
chr1	173453954	173453955	A00252:255:HWV7WDSX2:1:1606:23574:30013/1	60	+
chr1	173743596	173743597	A00252:255:HWV7WDSX2:2:1432:14244:2112	60	+
chr1	173746348	173746349	A00252:255:HWV7WDSX2:1:2649:31033:32440/1	60	+
chr1	173747332	173747333	A00252:255:HWV7WDSX2:1:2372:12590:35477/1	60	-
chr1	173768476	173768477	A00252:255:HWV7WDSX2:1:1115:20482:9752/1	60	-
chr1	173804531	173804532	A00252:255:HWV7WDSX2:1:2572:20048:11757	60	-
chr1	173869307	173869308	A00252:255:HWV7WDSX2:2:2347:20030:4053/1	60	+
chr1	173968262	173968263	A00758:240:HTNGKDSX2:1:2115:29351:29872/1	60	-
chr1	173968263	173968264	A00252:255:HWV7WDSX2:3:2234:7798:16971/1	60	-
chr1	173972277	173972278	A00758:240:HTNGKDSX2:1:1244:11605:1204	60	-
chr1	173974825	173974826	A00252:255:HWV7WDSX2:3:1311:26277:33849/1	60	-
chr1	173987958	173987959	A00252:255:HWV7WDSX2:1:1113:32289:36652/1	60	+
chr1	174338017	174338018	A00252:255:HWV7WDSX2:1:1676:12988:17816/1	60	+
chr1	174425409	174425410	A00252:255:HWV7WDSX2:1:1165:7500:9064/1	60	+
chr1	174473566	174473567	A00252:255:HWV7WDSX2:1:1614:31313:4648/1	60	-
chr1	174479393	174479394	A00252:255:HWV7WDSX2:4:1309:11650:10927/1	60	-
chr1	174966427	174966428	A00252:255:HWV7WDSX2:1:2674:23032:15421	60	-
chr1	175961626	175961627	A00758:240:HTNGKDSX2:1:1135:26711:24518	60	-
chr1	175973037	175973038	A00252:255:HWV7WDSX2:1:1176:19000:8656/1	60	+
chr1	175978207	175978208	A00252:255:HWV7WDSX2:1:1342:22191:19319/1	60	-
chr1	176060398	176060399	A00252:255:HWV7WDSX2:1:1104:28908:33771/1	60	+
chr1	176107133	176107134	A00252:255:HWV7WDSX2:1:1118:21486:2221/1	60	+
chr1	176130997	176130998	A00252:255:HWV7WDSX2:1:1248:31078:36213/1	60	+
chr1	176361874	176361875	A00758:240:HTNGKDSX2:2:2213:16658:25269	60	-
chr1	176906784	176906785	A00758:240:HTNGKDSX2:2:1328:4878:27101	60	-
chr1	177493669	177493670	A00758:240:HTNGKDSX2:1:1370:31439:17206/1	60	-
chr1	177686896	177686897	A00252:255:HWV7WDSX2:1:1135:19361:20118	60	-
chr1	177813208	177813209	A00252:255:HWV7WDSX2:1:1525:7464:11600/1	60	+
chr1	178780323	178780324	A00252:255:HWV7WDSX2:1:1365:22182:2707/1	60	+
chr1	178780777	178780778	A00252:255:HWV7WDSX2:1:1378:16586:7921/1	60	+
chr1	178800070	178800071	A00252:255:HWV7WDSX2:3:1515:14073:35759/1	60	-
chr1	178818520	178818521	A00252:255:HWV7WDSX2:4:2540:1063:17519	60	-
chr1	178844342	178844343	A00252:255:HWV7WDSX2:1:1130:8395:15749/1	60	+
chr1	178853110	178853111	A00252:255:HWV7WDSX2:2:1606:17445:1172	60	-
chr1	178879621	178879622	A00252:255:HWV7WDSX2:1:1124:21350:29637/1	60	-
chr1	178880215	178880216	A00252:255:HWV7WDSX2:1:2526:3360:29951/1	60	-
chr1	179092466	179092467	A00252:255:HWV7WDSX2:1:1413:19135:28588	60	+
chr1	179297017	179297018	A00252:255:HWV7WDSX2:1:1264:25780:30044/1	60	-
chr1	179892112	179892113	A00252:255:HWV7WDSX2:2:1310:30255:6511/1	60	+
chr1	179898427	179898428	A00252:255:HWV7WDSX2:1:1404:25030:25113/1	60	-
chr1	180035799	180035800	A00252:255:HWV7WDSX2:1:1335:12337:21292/1	60	+
chr1	180095821	180095822	A00758:240:HTNGKDSX2:1:2610:22435:34992/1	60	+
chr1	180136125	180136126	A00252:255:HWV7WDSX2:3:2330:31051:2534	60	-
chr1	180409018	180409019	A00758:240:HTNGKDSX2:1:1441:17861:30420/1	60	-
chr1	180454926	180454927	A00758:240:HTNGKDSX2:1:2463:14145:25207/1	60	-
chr1	180476359	180476360	A00252:255:HWV7WDSX2:1:2469:6632:25911	60	-
chr1	180811072	180811073	A00252:255:HWV7WDSX2:3:1531:14208:7435/1	60	+
chr1	180983193	180983194	A00758:240:HTNGKDSX2:1:1316:27841:4867	60	-
chr1	180983194	180983195	A00252:255:HWV7WDSX2:1:1131:14552:31078/1	60	-
chr1	181078128	181078129	A00252:255:HWV7WDSX2:1:1557:8332:13385/1	60	+
chr1	181093395	181093396	A00252:255:HWV7WDSX2:3:1435:8486:16783	60	-
chr1	181838333	181838334	A00252:255:HWV7WDSX2:3:2102:23999:6042	60	-
chr1	181838334	181838335	A00252:255:HWV7WDSX2:2:1570:17824:18490	60	-
chr1	182192370	182192371	A00252:255:HWV7WDSX2:1:1175:24171:32268/1	60	-
chr1	182343405	182343406	A00252:255:HWV7WDSX2:2:2227:26341:15295/1	60	-
chr1	182843259	182843260	A00252:255:HWV7WDSX2:1:1548:29053:6746/1	60	-
chr1	183532575	183532576	A00252:255:HWV7WDSX2:1:1126:9218:25128	60	+
chr1	183704835	183704836	A00252:255:HWV7WDSX2:1:1363:5701:10895/1	60	+
chr1	183704837	183704838	A00252:255:HWV7WDSX2:1:2172:24614:20917/1	60	+
chr1	184027759	184027760	A00252:255:HWV7WDSX2:1:1301:25473:33896/1	60	-
chr1	184187177	184187178	A00252:255:HWV7WDSX2:1:1147:17671:10269/1	60	-
chr1	184446961	184446962	A00758:240:HTNGKDSX2:1:2145:2754:29559	60	-
chr1	184702135	184702136	A00252:255:HWV7WDSX2:1:2556:23800:16720/1	60	+
chr1	184706228	184706229	A00252:255:HWV7WDSX2:1:1430:27163:36980/1	60	+
chr1	184720540	184720541	A00252:255:HWV7WDSX2:1:1107:27136:12696/1	60	+
chr1	184722253	184722254	A00758:240:HTNGKDSX2:2:2429:5764:18302	60	-
chr1	185050004	185050005	A00252:255:HWV7WDSX2:1:2503:26395:7780	60	+
chr1	185058639	185058640	A00758:240:HTNGKDSX2:1:2137:18358:15154	60	-
chr1	185095548	185095549	A00252:255:HWV7WDSX2:3:2462:17427:20055	60	-
chr1	185119874	185119875	A00758:240:HTNGKDSX2:1:2222:20374:3176/1	60	+
chr1	185138427	185138428	A00252:255:HWV7WDSX2:3:1347:17436:30029/1	60	+
chr1	185139771	185139772	A00252:255:HWV7WDSX2:1:1234:12653:8907/1	60	+
chr1	185144573	185144574	A00758:240:HTNGKDSX2:2:1123:14055:18630	60	-
chr1	185145576	185145577	A00252:255:HWV7WDSX2:1:1107:28402:10692/1	60	-
chr1	185148601	185148602	A00252:255:HWV7WDSX2:1:1115:10936:20838/1	60	-
chr1	185153658	185153659	A00252:255:HWV7WDSX2:4:1620:6732:8140/1	60	-
chr1	185302055	185302056	A00252:255:HWV7WDSX2:1:1208:6560:23688/1	60	+
chr1	185305788	185305789	A00252:255:HWV7WDSX2:4:1649:32461:4601/1	60	-
chr1	185307039	185307040	A00252:255:HWV7WDSX2:1:2158:2329:17112	60	-
chr1	185382313	185382314	A00758:240:HTNGKDSX2:2:1156:8440:7247/1	60	-
chr1	185645884	185645885	A00252:255:HWV7WDSX2:1:1548:22733:5478	60	+
chr1	186115834	186115835	A00252:255:HWV7WDSX2:1:1524:18611:22138/1	60	+
chr1	186242305	186242306	A00252:255:HWV7WDSX2:3:2426:29993:14199	60	-
chr1	186338405	186338406	A00252:255:HWV7WDSX2:1:2360:8052:35258/1	60	-
chr1	186344636	186344637	A00252:255:HWV7WDSX2:1:1645:29460:35164/1	60	+
chr1	186354490	186354491	A00252:255:HWV7WDSX2:3:2247:16188:28776	60	-
chr1	186384525	186384526	A00758:240:HTNGKDSX2:2:2316:31810:7764	60	+
chr1	186384706	186384707	A00758:240:HTNGKDSX2:1:1623:26530:2221/1	60	+
chr1	186386803	186386804	A00252:255:HWV7WDSX2:1:1237:24514:36746/1	60	+
chr1	186399506	186399507	A00252:255:HWV7WDSX2:1:1617:6976:34491/1	60	+
chr1	186411903	186411904	A00758:240:HTNGKDSX2:2:1566:32687:28729	60	-
chr1	186419864	186419865	A00252:255:HWV7WDSX2:2:1178:25545:13448/1	60	-
chr1	186424756	186424757	A00252:255:HWV7WDSX2:1:1321:19940:33019/1	60	+
chr1	186470029	186470030	A00252:255:HWV7WDSX2:2:1533:20898:14857/1	60	+
chr1	186656448	186656449	A00758:240:HTNGKDSX2:2:2536:30662:21746/1	60	-
chr1	187038008	187038009	A00252:255:HWV7WDSX2:1:1454:2013:33755/1	60	+
chr1	187104832	187104833	A00252:255:HWV7WDSX2:4:1448:7780:18756	60	+
chr1	187111881	187111882	A00252:255:HWV7WDSX2:1:1104:9236:9659/1	60	+
chr1	187126143	187126144	A00252:255:HWV7WDSX2:1:1106:10664:36996/1	60	-
chr1	187129087	187129088	A00252:255:HWV7WDSX2:1:1472:27706:35039/1	60	+
chr1	187234048	187234049	A00758:240:HTNGKDSX2:2:1408:8477:17738/1	60	+
chr1	187267384	187267385	A00252:255:HWV7WDSX2:3:1608:5466:29966/1	60	-
chr1	187366565	187366566	A00252:255:HWV7WDSX2:2:1449:3784:10989/1	60	-
chr1	187432372	187432373	A00758:240:HTNGKDSX2:2:1428:20347:27618	60	+
chr1	187521611	187521612	A00252:255:HWV7WDSX2:1:1319:20500:18082/1	60	+
chr1	187521612	187521613	A00758:240:HTNGKDSX2:2:2165:15230:27868	60	+
chr1	187531470	187531471	A00252:255:HWV7WDSX2:1:2510:7636:23140/1	60	+
chr1	187659226	187659227	A00758:240:HTNGKDSX2:2:1635:24234:33692	60	-
chr1	187659228	187659229	A00252:255:HWV7WDSX2:2:1433:4788:14387/1	60	-
chr1	187900505	187900506	A00252:255:HWV7WDSX2:1:2475:5231:35665/1	60	-
chr1	187981750	187981751	A00252:255:HWV7WDSX2:1:2245:19967:16219/1	60	+
chr1	188383560	188383561	A00252:255:HWV7WDSX2:1:2549:23068:16047	60	-
chr1	188523712	188523713	A00252:255:HWV7WDSX2:4:1342:14100:5619/1	60	+
chr1	188709986	188709987	A00252:255:HWV7WDSX2:1:1160:10728:7952/1	60	+
chr1	188786058	188786059	A00252:255:HWV7WDSX2:1:1140:8034:22169/1	60	+
chr1	189352391	189352392	A00252:255:HWV7WDSX2:1:1602:11614:19633/1	60	+
chr1	189647349	189647350	A00758:240:HTNGKDSX2:1:2232:31675:8249	60	-
chr1	189653587	189653588	A00252:255:HWV7WDSX2:1:2511:17201:19163/1	60	-
chr1	189671185	189671186	A00252:255:HWV7WDSX2:1:1613:20085:2080/1	60	-
chr1	189732092	189732093	A00252:255:HWV7WDSX2:2:1608:7545:36260	60	-
chr1	189743904	189743905	A00252:255:HWV7WDSX2:4:2659:12825:14058/1	60	-
chr1	189754349	189754350	A00252:255:HWV7WDSX2:2:1329:26341:28197	60	-
chr1	189937693	189937694	A00758:240:HTNGKDSX2:1:1202:1687:9204	60	-
chr1	190104659	190104660	A00252:255:HWV7WDSX2:1:2214:18439:6840/1	60	+
chr1	190149379	190149380	A00252:255:HWV7WDSX2:1:1212:1533:6245/1	60	+
chr1	190312216	190312217	A00252:255:HWV7WDSX2:2:2201:15266:35634/1	60	-
chr1	190345632	190345633	A00758:240:HTNGKDSX2:2:1601:30825:28103/1	60	-
chr1	190345634	190345635	A00252:255:HWV7WDSX2:1:1166:31720:8609/1	60	-
chr1	190369808	190369809	A00252:255:HWV7WDSX2:1:1116:7880:30358/1	60	+
chr1	190475376	190475377	A00252:255:HWV7WDSX2:1:1459:25843:2002/1	60	+
chr1	190662900	190662901	A00252:255:HWV7WDSX2:1:1138:5059:23343/1	60	+
chr1	191232644	191232645	A00252:255:HWV7WDSX2:1:1217:23466:10504/1	60	-
chr1	191253649	191253650	A00252:255:HWV7WDSX2:1:1139:13123:8500/1	60	+
chr1	191326071	191326072	A00252:255:HWV7WDSX2:1:1107:1551:3771/1	60	+
chr1	191502378	191502379	A00252:255:HWV7WDSX2:4:1149:9028:15280/1	60	-
chr1	191599918	191599919	A00758:240:HTNGKDSX2:1:2408:11812:2315	60	-
chr1	191741831	191741832	A00758:240:HTNGKDSX2:1:1669:1298:27226	60	-
chr1	191857412	191857413	A00252:255:HWV7WDSX2:1:2434:18484:1532/1	60	+
chr1	192062667	192062668	A00252:255:HWV7WDSX2:2:2628:20844:13354/1	60	-
chr1	192064516	192064517	A00252:255:HWV7WDSX2:1:1311:14326:35728/1	60	+
chr1	192100299	192100300	A00252:255:HWV7WDSX2:2:2135:16893:29277/1	60	-
chr1	192107357	192107358	A00252:255:HWV7WDSX2:1:2633:27480:9377/1	60	+
chr1	192124658	192124659	A00252:255:HWV7WDSX2:1:1508:8241:9690/1	60	+
chr1	192152747	192152748	A00252:255:HWV7WDSX2:2:2566:32660:16344/1	60	-
chr1	192162207	192162208	A00252:255:HWV7WDSX2:1:1409:6126:27665/1	60	+
chr1	192172595	192172596	A00252:255:HWV7WDSX2:1:1104:19660:7451/1	60	+
chr1	192181721	192181722	A00252:255:HWV7WDSX2:3:1552:26621:24048	60	+
chr1	192188751	192188752	A00252:255:HWV7WDSX2:4:1173:14959:18975/1	60	-
chr1	192192432	192192433	A00252:255:HWV7WDSX2:3:2304:11162:11334/1	60	-
chr1	192230094	192230095	A00252:255:HWV7WDSX2:1:1478:11677:28604/1	60	-
chr1	192234760	192234761	A00252:255:HWV7WDSX2:3:1150:18475:36025/1	60	+
chr1	192378900	192378901	A00252:255:HWV7WDSX2:3:1260:21278:4586/1	60	-
chr1	192385038	192385039	A00758:240:HTNGKDSX2:2:1557:3206:32064	60	-
chr1	192553102	192553103	A00252:255:HWV7WDSX2:1:1258:19922:27696/1	60	-
chr1	192578345	192578346	A00252:255:HWV7WDSX2:1:1551:9724:35493/1	60	+
chr1	192694954	192694955	A00758:240:HTNGKDSX2:1:2460:18032:11584/1	60	+
chr1	192975599	192975600	A00252:255:HWV7WDSX2:1:1536:7464:12352/1	60	+
chr1	193016699	193016700	A00252:255:HWV7WDSX2:1:1168:19199:31078	60	+
chr1	193030007	193030008	A00758:240:HTNGKDSX2:1:2415:7916:9064	60	-
chr1	193047472	193047473	A00252:255:HWV7WDSX2:1:2415:12093:1924/1	60	-
chr1	193057962	193057963	A00758:240:HTNGKDSX2:2:1223:2175:30342	60	+
chr1	193080385	193080386	A00252:255:HWV7WDSX2:1:1429:32570:33129/1	60	+
chr1	193085491	193085492	A00252:255:HWV7WDSX2:1:2435:13087:34898/1	60	-
chr1	193173238	193173239	A00252:255:HWV7WDSX2:1:2661:4670:23422/1	60	-
chr1	193189802	193189803	A00252:255:HWV7WDSX2:1:1128:7527:23891/1	60	+
chr1	193202396	193202397	A00252:255:HWV7WDSX2:1:1223:4363:13620/1	60	-
chr1	193254498	193254499	A00252:255:HWV7WDSX2:4:2363:17879:17237	60	-
chr1	193419128	193419129	A00758:240:HTNGKDSX2:1:2302:32325:27007	60	-
chr1	193449627	193449628	A00252:255:HWV7WDSX2:2:2401:27624:12571/1	60	+
chr1	193495426	193495427	A00758:240:HTNGKDSX2:1:1506:27118:5682/1	60	+
chr1	193498632	193498633	A00252:255:HWV7WDSX2:2:2335:25111:32393	60	-
chr1	193551202	193551203	A00252:255:HWV7WDSX2:4:2602:30083:36432	60	-
chr1	193623018	193623019	A00758:240:HTNGKDSX2:2:1160:32669:13479	60	-
chr1	193932323	193932324	A00252:255:HWV7WDSX2:1:1262:4933:25786/1	60	+
chr1	193935128	193935129	A00758:240:HTNGKDSX2:2:1455:16957:3646	60	-
chr1	194134108	194134109	A00252:255:HWV7WDSX2:2:1304:5348:30201/1	60	+
chr1	194211908	194211909	A00252:255:HWV7WDSX2:2:1626:14615:36699/1	60	-
chr1	194258278	194258279	A00252:255:HWV7WDSX2:1:1515:18132:24596/1	60	-
chr1	194302351	194302352	A00252:255:HWV7WDSX2:1:2374:7446:10629/1	60	-
chr1	194323985	194323986	A00758:240:HTNGKDSX2:2:2430:15447:36417	60	+
chr1	194327300	194327301	A00252:255:HWV7WDSX2:2:2339:24804:9471	60	-
chr1	194330802	194330803	A00758:240:HTNGKDSX2:2:1303:6072:35744	60	-
chr1	194331973	194331974	A00252:255:HWV7WDSX2:1:1117:28239:26256/1	60	+
chr1	194336319	194336320	A00252:255:HWV7WDSX2:1:1366:10474:30499/1	60	-
chr1	194374078	194374079	A00252:255:HWV7WDSX2:1:1250:11008:15452	60	+
chr1	194374079	194374080	A00252:255:HWV7WDSX2:4:1156:19425:2378	60	+
chr1	194428331	194428332	A00758:240:HTNGKDSX2:2:2515:7410:35243/1	60	-
chr1	194545194	194545195	A00252:255:HWV7WDSX2:1:1420:13982:9549	60	+
chr1	194580985	194580986	A00252:255:HWV7WDSX2:2:1209:29469:12602	60	-
chr1	194645496	194645497	A00252:255:HWV7WDSX2:1:1534:6045:15969/1	60	+
chr1	194822814	194822815	A00252:255:HWV7WDSX2:2:1463:14461:32925/1	60	+
chr1	194822819	194822820	A00252:255:HWV7WDSX2:2:2527:29405:21167/1	60	+
chr1	194946734	194946735	A00758:240:HTNGKDSX2:2:2466:25590:31156	60	-
chr1	194957143	194957144	A00252:255:HWV7WDSX2:1:2439:6271:21465/1	60	-
chr1	194973149	194973150	A00252:255:HWV7WDSX2:1:1249:16269:34240/1	60	+
chr1	194995175	194995176	A00252:255:HWV7WDSX2:4:2340:11424:36025	60	-
chr1	195161999	195162000	A00252:255:HWV7WDSX2:1:2619:27181:18286/1	60	+
chr1	195363411	195363412	A00252:255:HWV7WDSX2:1:1449:14733:21527/1	60	+
chr1	195365872	195365873	A00252:255:HWV7WDSX2:1:1155:19678:19100/1	60	+
chr1	195368942	195368943	A00252:255:HWV7WDSX2:1:1104:19470:22654/1	60	-
chr1	195369858	195369859	A00252:255:HWV7WDSX2:3:1557:28501:29496/1	60	-
chr1	195497994	195497995	A00252:255:HWV7WDSX2:1:1153:10059:25394/1	60	+
chr1	195528862	195528863	A00252:255:HWV7WDSX2:1:1446:10285:11725/1	60	-
chr1	195533503	195533504	A00758:240:HTNGKDSX2:2:2311:22688:20369	60	+
chr1	195533970	195533971	A00252:255:HWV7WDSX2:1:1469:8034:6825/1	60	+
chr1	195617941	195617942	A00252:255:HWV7WDSX2:1:1221:2139:5948/1	60	+
chr1	195635479	195635480	A00252:255:HWV7WDSX2:1:1578:2636:13917/1	60	+
chr1	195685894	195685895	A00252:255:HWV7WDSX2:1:1233:27010:20400/1	60	+
chr1	195687885	195687886	A00758:240:HTNGKDSX2:1:2324:10664:2801	60	+
chr1	195771749	195771750	A00758:240:HTNGKDSX2:1:1239:10809:3834	60	-
chr1	195771750	195771751	A00252:255:HWV7WDSX2:1:1141:23981:32565/1	60	-
chr1	195827735	195827736	A00252:255:HWV7WDSX2:2:1123:1796:8829/1	60	+
chr1	195830243	195830244	A00252:255:HWV7WDSX2:4:1268:24053:27712	60	-
chr1	195868165	195868166	A00252:255:HWV7WDSX2:1:2477:16242:13620/1	60	-
chr1	195957756	195957757	A00252:255:HWV7WDSX2:1:2619:3043:16188/1	60	+
chr1	196233295	196233296	A00252:255:HWV7WDSX2:4:1411:28411:25269	60	-
chr1	196257746	196257747	A00252:255:HWV7WDSX2:1:2516:25192:28902/1	60	-
chr1	196323832	196323833	A00252:255:HWV7WDSX2:2:1217:8106:19883	60	+
chr1	196340964	196340965	A00252:255:HWV7WDSX2:3:1354:22055:32299	60	-
chr1	196439421	196439422	A00252:255:HWV7WDSX2:4:2542:13313:21292	60	-
chr1	196602437	196602438	A00252:255:HWV7WDSX2:1:1130:1651:14403/1	60	+
chr1	196602438	196602439	A00758:240:HTNGKDSX2:1:1368:21757:10520/1	60	+
chr1	196688247	196688248	A00758:240:HTNGKDSX2:2:2143:28239:26036	60	-
chr1	196852265	196852266	A00252:255:HWV7WDSX2:1:1226:8603:14011/1	60	-
chr1	197121210	197121211	A00252:255:HWV7WDSX2:1:1339:16188:5541/1	60	+
chr1	197133823	197133824	A00252:255:HWV7WDSX2:1:2504:7102:34804/1	60	+
chr1	197595779	197595780	A00252:255:HWV7WDSX2:3:1151:25455:33927/1	60	-
chr1	197662639	197662640	A00758:240:HTNGKDSX2:1:2337:24099:16391	60	-
chr1	197671767	197671768	A00252:255:HWV7WDSX2:1:1211:7600:17284/1	60	+
chr1	197671814	197671815	A00252:255:HWV7WDSX2:3:2159:16658:31125	60	-
chr1	197673282	197673283	A00252:255:HWV7WDSX2:1:1158:12834:13135	60	+
chr1	197771293	197771294	A00252:255:HWV7WDSX2:1:1629:7365:5290/1	60	+
chr1	197803062	197803063	A00252:255:HWV7WDSX2:1:1163:31873:2707/1	60	+
chr1	198154568	198154569	A00758:240:HTNGKDSX2:1:1117:4517:8218	60	-
chr1	198233067	198233068	A00252:255:HWV7WDSX2:3:1125:20943:14121	60	-
chr1	198267063	198267064	A00252:255:HWV7WDSX2:1:1573:5656:34648/1	60	-
chr1	198271333	198271334	A00252:255:HWV7WDSX2:1:1113:12608:33818/1	60	+
chr1	198276934	198276935	A00252:255:HWV7WDSX2:3:1547:8549:7247/1	60	-
chr1	198296040	198296041	A00252:255:HWV7WDSX2:1:1262:26521:32268/1	60	+
chr1	198307195	198307196	A00252:255:HWV7WDSX2:2:1148:15763:8688/1	60	-
chr1	198359932	198359933	A00252:255:HWV7WDSX2:1:2102:7355:28886/1	60	+
chr1	198757600	198757601	A00758:240:HTNGKDSX2:1:1545:32958:20650	60	-
chr1	198794656	198794657	A00252:255:HWV7WDSX2:3:2428:23809:18020/1	60	+
chr1	198908136	198908137	A00252:255:HWV7WDSX2:3:1514:16423:15123/1	60	-
chr1	198915157	198915158	A00758:240:HTNGKDSX2:1:1178:32533:2816	60	-
chr1	199069721	199069722	A00252:255:HWV7WDSX2:1:1476:5556:29716/1	60	-
chr1	199069772	199069773	A00758:240:HTNGKDSX2:2:1511:22742:11569	60	-
chr1	200014848	200014849	A00252:255:HWV7WDSX2:4:1166:16568:25394/1	60	+
chr1	200017583	200017584	A00758:240:HTNGKDSX2:1:2532:26756:15358/1	60	-
chr1	200387117	200387118	A00252:255:HWV7WDSX2:1:1221:25391:28494/1	60	-
chr1	200457368	200457369	A00252:255:HWV7WDSX2:1:1421:10113:25958/1	60	+
chr1	200579919	200579920	A00252:255:HWV7WDSX2:1:1535:16315:7169/1	60	+
chr1	200579920	200579921	A00758:240:HTNGKDSX2:2:1360:28999:22404	60	+
chr1	201453889	201453890	A00252:255:HWV7WDSX2:4:2646:24858:14982/1	60	-
chr1	201478029	201478030	A00758:240:HTNGKDSX2:1:1668:6244:32941	60	+
chr1	201540403	201540404	A00252:255:HWV7WDSX2:2:1468:17662:8876/1	60	-
chr1	201599235	201599236	A00252:255:HWV7WDSX2:1:1150:18394:11647/1	60	+
chr1	201865516	201865517	A00252:255:HWV7WDSX2:1:1260:19452:12195/1	60	+
chr1	202100323	202100324	A00758:240:HTNGKDSX2:2:1619:7545:33191/1	60	+
chr1	202957634	202957635	A00252:255:HWV7WDSX2:1:1101:19696:30436/1	60	-
chr1	203022108	203022109	A00252:255:HWV7WDSX2:1:1341:14281:1016/1	60	-
chr1	205013319	205013320	A00252:255:HWV7WDSX2:2:2505:28628:9862/1	60	+
chr1	205726569	205726570	A00758:240:HTNGKDSX2:1:1103:31394:5885	60	-
chr1	206641056	206641057	A00252:255:HWV7WDSX2:1:2130:17824:4304/1	60	+
chr1	207045741	207045742	A00252:255:HWV7WDSX2:4:1124:30327:30655/1	60	+
chr1	207337552	207337553	A00252:255:HWV7WDSX2:1:1578:4092:20697/1	60	+
chr1	207355998	207355999	A00252:255:HWV7WDSX2:3:1669:17725:35947/1	60	+
chr1	207356846	207356847	A00252:255:HWV7WDSX2:1:1309:30463:24627/1	60	-
chr1	207833965	207833966	A00252:255:HWV7WDSX2:1:1253:31747:5932/1	60	+
chr1	207870435	207870436	A00252:255:HWV7WDSX2:2:2471:4716:20087/1	60	-
chr1	208672233	208672234	A00252:255:HWV7WDSX2:1:2113:11794:13275	60	-
chr1	209228413	209228414	A00758:240:HTNGKDSX2:2:2335:28619:31704	60	-
chr1	210387523	210387524	A00252:255:HWV7WDSX2:1:1129:31286:30060/1	60	+
chr1	210894112	210894113	A00252:255:HWV7WDSX2:2:2454:8802:30201/1	60	-
chr1	211081072	211081073	A00252:255:HWV7WDSX2:2:1338:8811:29528/1	60	-
chr1	211175800	211175801	A00252:255:HWV7WDSX2:1:2159:22824:18129/1	60	+
chr1	211264825	211264826	A00252:255:HWV7WDSX2:1:1328:25075:7404/1	60	-
chr1	211306226	211306227	A00252:255:HWV7WDSX2:1:2228:3938:29919	60	-
chr1	211309342	211309343	A00252:255:HWV7WDSX2:3:1566:26250:6464	60	-
chr1	211898760	211898761	A00252:255:HWV7WDSX2:3:2516:3188:26647/1	60	-
chr1	211936708	211936709	A00252:255:HWV7WDSX2:1:2555:19000:11913	60	-
chr1	211983589	211983590	A00252:255:HWV7WDSX2:1:2122:30653:6731	60	-
chr1	211985723	211985724	A00252:255:HWV7WDSX2:2:1550:5448:8484	60	+
chr1	211990416	211990417	A00252:255:HWV7WDSX2:3:2257:28384:27007	60	-
chr1	212029369	212029370	A00252:255:HWV7WDSX2:3:1613:7636:4476/1	60	+
chr1	212044065	212044066	A00758:240:HTNGKDSX2:1:1415:6153:8171/1	60	+
chr1	212075652	212075653	A00252:255:HWV7WDSX2:1:1653:29008:30029	60	-
chr1	212075653	212075654	A00252:255:HWV7WDSX2:1:2223:6063:17190/1	60	-
chr1	212296099	212296100	A00252:255:HWV7WDSX2:1:1457:15049:19601	60	+
chr1	212340937	212340938	A00252:255:HWV7WDSX2:1:1646:14624:3803/1	60	+
chr1	212346055	212346056	A00252:255:HWV7WDSX2:1:2376:5005:25629/1	60	-
chr1	212488372	212488373	A00252:255:HWV7WDSX2:1:1166:4345:35759/1	60	+
chr1	212641834	212641835	A00252:255:HWV7WDSX2:4:1278:27245:14105/1	60	-
chr1	212667685	212667686	A00252:255:HWV7WDSX2:2:2177:21368:26819/1	60	-
chr1	212754891	212754892	A00758:240:HTNGKDSX2:2:1244:13919:28291	60	-
chr1	213341471	213341472	A00252:255:HWV7WDSX2:1:1259:32425:32252	60	+
chr1	213428070	213428071	A00252:255:HWV7WDSX2:3:2318:18087:33160/1	60	-
chr1	213725902	213725903	A00252:255:HWV7WDSX2:1:1361:25319:25864/1	60	+
chr1	213862841	213862842	A00252:255:HWV7WDSX2:1:1609:10357:21026/1	60	-
chr1	214074963	214074964	A00252:255:HWV7WDSX2:1:1121:27055:19319/1	60	+
chr1	214088171	214088172	A00252:255:HWV7WDSX2:2:1277:4444:15890/1	60	-
chr1	214298011	214298012	A00252:255:HWV7WDSX2:1:1167:23909:31000/1	60	-
chr1	214299214	214299215	A00252:255:HWV7WDSX2:1:2117:29441:4038/1	60	-
chr1	214429801	214429802	A00252:255:HWV7WDSX2:3:1378:13919:20369	60	-
chr1	214469760	214469761	A00758:240:HTNGKDSX2:2:1444:7591:2832	60	-
chr1	214615422	214615423	A00252:255:HWV7WDSX2:1:2149:24316:35274/1	60	-
chr1	214633739	214633740	A00252:255:HWV7WDSX2:1:1548:31015:9173/1	60	+
chr1	214661175	214661176	A00252:255:HWV7WDSX2:3:1321:32904:19210/1	60	-
chr1	215274684	215274685	A00758:240:HTNGKDSX2:1:1252:32136:29559	60	+
chr1	215578555	215578556	A00252:255:HWV7WDSX2:1:1574:9353:12430/1	60	+
chr1	215578556	215578557	A00758:240:HTNGKDSX2:1:2508:15501:31031	60	+
chr1	215578672	215578673	A00252:255:HWV7WDSX2:1:1162:30725:30655/1	60	+
chr1	215578894	215578895	A00252:255:HWV7WDSX2:1:1103:3721:5274/1	60	-
chr1	215579484	215579485	A00252:255:HWV7WDSX2:1:2262:26666:13730	60	+
chr1	215587454	215587455	A00758:240:HTNGKDSX2:1:1457:4363:29966	60	-
chr1	215595222	215595223	A00252:255:HWV7WDSX2:1:2167:3423:27273/1	60	-
chr1	215607418	215607419	A00758:240:HTNGKDSX2:1:1148:28076:22435/1	60	-
chr1	215908062	215908063	A00758:240:HTNGKDSX2:2:2429:1389:18834	60	-
chr1	216217279	216217280	A00758:240:HTNGKDSX2:1:2259:8223:24940/1	60	-
chr1	216223612	216223613	A00252:255:HWV7WDSX2:2:2555:16378:16485	60	-
chr1	216312643	216312644	A00252:255:HWV7WDSX2:1:1170:27118:29700/1	60	+
chr1	216403926	216403927	A00252:255:HWV7WDSX2:1:1343:12029:11616/1	60	-
chr1	216522952	216522953	A00252:255:HWV7WDSX2:3:1375:2808:33724	60	-
chr1	216561931	216561932	A00252:255:HWV7WDSX2:1:1335:30373:33019/1	60	+
chr1	216564328	216564329	A00252:255:HWV7WDSX2:1:1145:8947:35994/1	60	-
chr1	216569946	216569947	A00758:240:HTNGKDSX2:1:1207:2347:22060	60	+
chr1	216569947	216569948	A00758:240:HTNGKDSX2:2:1326:25003:24502	60	+
chr1	216574899	216574900	A00252:255:HWV7WDSX2:2:2134:10050:5181	60	+
chr1	216612682	216612683	A00252:255:HWV7WDSX2:1:1337:11134:2519/1	60	+
chr1	216632382	216632383	A00252:255:HWV7WDSX2:1:2618:32181:15640/1	60	+
chr1	216633016	216633017	A00252:255:HWV7WDSX2:1:1570:9037:11757	60	+
chr1	216637437	216637438	A00252:255:HWV7WDSX2:1:1221:13141:20650/1	60	+
chr1	216681403	216681404	A00252:255:HWV7WDSX2:1:1121:27037:11490/1	60	+
chr1	216704539	216704540	A00252:255:HWV7WDSX2:2:2176:14841:17362/1	60	-
chr1	216710098	216710099	A00252:255:HWV7WDSX2:3:2605:31213:13495	60	-
chr1	216760130	216760131	A00252:255:HWV7WDSX2:1:1128:10239:9142/1	60	+
chr1	216789523	216789524	A00758:240:HTNGKDSX2:2:2639:27263:14105	60	-
chr1	216849247	216849248	A00252:255:HWV7WDSX2:2:2640:6903:15702/1	60	-
chr1	216867430	216867431	A00252:255:HWV7WDSX2:1:1317:28094:1235/1	60	-
chr1	216886996	216886997	A00252:255:HWV7WDSX2:1:1260:19560:25661/1	60	+
chr1	217073099	217073100	A00252:255:HWV7WDSX2:1:1176:17644:18709	60	-
chr1	217076568	217076569	A00252:255:HWV7WDSX2:1:1301:31141:32847	60	-
chr1	217198033	217198034	A00252:255:HWV7WDSX2:1:1155:10438:4319/1	60	+
chr1	217444364	217444365	A00252:255:HWV7WDSX2:1:1132:11803:28948/1	60	+
chr1	217490250	217490251	A00252:255:HWV7WDSX2:1:1172:20202:25958/1	60	+
chr1	217492081	217492082	A00252:255:HWV7WDSX2:1:1113:17653:21856/1	60	-
chr1	217518711	217518712	A00252:255:HWV7WDSX2:1:1170:26096:17033/1	60	-
chr1	217544959	217544960	A00252:255:HWV7WDSX2:1:1142:15664:6073/1	60	+
chr1	217591683	217591684	A00252:255:HWV7WDSX2:1:2222:18385:12038/1	60	+
chr1	217611787	217611788	A00252:255:HWV7WDSX2:2:2250:4010:24408/1	60	+
chr1	217612657	217612658	A00252:255:HWV7WDSX2:1:1242:15266:22451/1	60	-
chr1	217620886	217620887	A00252:255:HWV7WDSX2:2:2118:10881:25003/1	60	+
chr1	218282829	218282830	A00758:240:HTNGKDSX2:2:1106:25039:6370	60	-
chr1	218293779	218293780	A00758:240:HTNGKDSX2:2:1150:14660:30076	60	-
chr1	218832389	218832390	A00252:255:HWV7WDSX2:1:2318:19795:7623	60	-
chr1	218835820	218835821	A00252:255:HWV7WDSX2:4:2569:4896:2801/1	60	-
chr1	218838885	218838886	A00252:255:HWV7WDSX2:4:2574:25446:26678	60	-
chr1	218878719	218878720	A00252:255:HWV7WDSX2:2:1532:27534:25254/1	60	-
chr1	218933688	218933689	A00252:255:HWV7WDSX2:1:1105:14362:27774/1	60	+
chr1	218950664	218950665	A00758:240:HTNGKDSX2:2:1317:8115:20024/1	60	+
chr1	219125334	219125335	A00758:240:HTNGKDSX2:2:1524:18783:36746/1	60	+
chr1	219136475	219136476	A00252:255:HWV7WDSX2:2:1211:14407:8688/1	60	-
chr1	219170592	219170593	A00252:255:HWV7WDSX2:1:1148:31548:34648	60	-
chr1	219180191	219180192	A00252:255:HWV7WDSX2:3:2154:20500:27571	60	+
chr1	219180646	219180647	A00252:255:HWV7WDSX2:1:1575:2193:4319/1	60	+
chr1	219181401	219181402	A00252:255:HWV7WDSX2:1:1178:31204:9064/1	60	-
chr1	219184173	219184174	A00252:255:HWV7WDSX2:1:1201:20085:34053/1	60	+
chr1	219186415	219186416	A00252:255:HWV7WDSX2:1:1409:27498:25911/1	60	-
chr1	219190714	219190715	A00252:255:HWV7WDSX2:1:2248:27353:7404/1	60	+
chr1	219215664	219215665	A00252:255:HWV7WDSX2:1:1203:11089:17159/1	60	+
chr1	219236327	219236328	A00252:255:HWV7WDSX2:1:1319:1777:18129/1	60	+
chr1	219322614	219322615	A00252:255:HWV7WDSX2:3:1240:19813:3458/1	60	+
chr1	219348529	219348530	A00252:255:HWV7WDSX2:2:1152:24542:19946/1	60	+
chr1	219788972	219788973	A00252:255:HWV7WDSX2:2:1659:32117:15060/1	60	+
chr1	219969434	219969435	A00252:255:HWV7WDSX2:1:1636:29460:3161/1	60	+
chr1	219998537	219998538	A00252:255:HWV7WDSX2:1:2305:25608:33692/1	60	+
chr1	220005242	220005243	A00252:255:HWV7WDSX2:1:1229:18105:8296/1	60	+
chr1	220006010	220006011	A00252:255:HWV7WDSX2:4:1258:16396:24878	60	-
chr1	220073672	220073673	A00252:255:HWV7WDSX2:1:2246:3450:22842	60	-
chr1	220178626	220178627	A00252:255:HWV7WDSX2:1:1519:8675:7059/1	60	-
chr1	220216448	220216449	A00252:255:HWV7WDSX2:1:1450:2537:26303	60	-
chr1	220228307	220228308	A00252:255:HWV7WDSX2:1:2370:2889:30514/1	60	-
chr1	220229935	220229936	A00252:255:HWV7WDSX2:1:1603:2582:2394/1	60	+
chr1	220230221	220230222	A00252:255:HWV7WDSX2:1:1223:14841:29512/1	60	+
chr1	220233181	220233182	A00252:255:HWV7WDSX2:1:1266:3378:25817/1	60	-
chr1	220600775	220600776	A00252:255:HWV7WDSX2:1:1244:13856:17503/1	60	-
chr1	220838833	220838834	A00252:255:HWV7WDSX2:1:1269:21368:2456/1	60	+
chr1	221657311	221657312	A00758:240:HTNGKDSX2:1:2208:16676:32565/1	60	-
chr1	221699261	221699262	A00252:255:HWV7WDSX2:1:2372:19407:12900/1	60	+
chr1	221700620	221700621	A00252:255:HWV7WDSX2:1:1555:8070:31344/1	60	-
chr1	221705013	221705014	A00758:240:HTNGKDSX2:2:2211:2040:1517	60	-
chr1	221734527	221734528	A00252:255:HWV7WDSX2:3:2101:9010:4225/1	60	-
chr1	222567203	222567204	A00252:255:HWV7WDSX2:1:1536:4499:17487/1	60	+
chr1	222570856	222570857	A00252:255:HWV7WDSX2:1:2366:16477:21543/1	60	-
chr1	222583910	222583911	A00252:255:HWV7WDSX2:1:1167:21016:31876/1	60	+
chr1	222587110	222587111	A00252:255:HWV7WDSX2:1:1134:8006:35430/1	60	+
chr1	222667451	222667452	A00252:255:HWV7WDSX2:1:1117:19217:15859/1	60	-
chr1	222682354	222682355	A00252:255:HWV7WDSX2:2:2105:32434:1799	60	-
chr1	222691864	222691865	A00252:255:HWV7WDSX2:3:1326:13648:9157/1	60	-
chr1	222829254	222829255	A00252:255:HWV7WDSX2:3:1106:16532:33536/1	60	+
chr1	222834342	222834343	A00252:255:HWV7WDSX2:1:1143:10773:19711/1	60	-
chr1	222929779	222929780	A00252:255:HWV7WDSX2:3:2418:4291:8422/1	60	+
chr1	223644261	223644262	A00252:255:HWV7WDSX2:1:1178:28122:27899/1	60	-
chr1	223821769	223821770	A00252:255:HWV7WDSX2:4:2541:28284:25269/1	60	-
chr1	224002930	224002931	A00252:255:HWV7WDSX2:1:1352:16848:31610/1	60	-
chr1	224120235	224120236	A00252:255:HWV7WDSX2:1:1229:10068:26944/1	60	-
chr1	225036756	225036757	A00252:255:HWV7WDSX2:2:1576:25626:8171/1	60	-
chr1	225372075	225372076	A00252:255:HWV7WDSX2:1:1657:21377:4257/1	60	+
chr1	225415935	225415936	A00252:255:HWV7WDSX2:1:1216:28040:28040/1	60	-
chr1	225504822	225504823	A00252:255:HWV7WDSX2:1:1336:18295:12540/1	60	+
chr1	225983330	225983331	A00252:255:HWV7WDSX2:1:1534:5041:3552/1	60	+
chr1	226065356	226065357	A00252:255:HWV7WDSX2:1:2371:8115:32550/1	60	+
chr1	226070121	226070122	A00252:255:HWV7WDSX2:1:1143:16450:30264/1	60	-
chr1	226235675	226235676	A00758:240:HTNGKDSX2:2:1418:4860:16360/1	60	-
chr1	226316147	226316148	A00252:255:HWV7WDSX2:2:1232:7826:8469/1	60	-
chr1	227653500	227653501	A00252:255:HWV7WDSX2:4:1469:1868:4069/1	60	-
chr1	229483830	229483831	A00252:255:HWV7WDSX2:2:1424:26304:34021/1	60	+
chr1	230017489	230017490	A00758:240:HTNGKDSX2:1:2405:8666:6261/1	60	-
chr1	230179040	230179041	A00252:255:HWV7WDSX2:3:1251:19633:3521/1	60	+
chr1	230966158	230966159	A00252:255:HWV7WDSX2:2:2233:24523:36886/1	60	+
chr1	231633790	231633791	A00758:240:HTNGKDSX2:1:2112:6931:28588	60	-
chr1	231887693	231887694	A00252:255:HWV7WDSX2:1:1143:25753:21668/1	60	+
chr1	231979294	231979295	A00252:255:HWV7WDSX2:1:1306:5755:6637/1	60	+
chr1	232412752	232412753	A00758:240:HTNGKDSX2:2:2263:14136:28510/1	60	-
chr1	232412754	232412755	A00252:255:HWV7WDSX2:1:1171:9905:31641/1	60	-
chr1	232465149	232465150	A00252:255:HWV7WDSX2:4:1417:1172:10097	60	-
chr1	232482764	232482765	A00252:255:HWV7WDSX2:1:2503:10999:28432	60	+
chr1	232964579	232964580	A00252:255:HWV7WDSX2:1:1523:9453:16141/1	60	+
chr1	232964580	232964581	A00758:240:HTNGKDSX2:1:1318:13883:29669/1	60	+
chr1	233227380	233227381	A00252:255:HWV7WDSX2:4:1247:1380:27837	60	-
chr1	235223782	235223783	A00252:255:HWV7WDSX2:1:1649:8413:23296/1	60	+
chr1	235472549	235472550	A00758:240:HTNGKDSX2:1:1254:18295:24502/1	60	+
chr1	235997821	235997822	A00252:255:HWV7WDSX2:4:1535:26359:10097/1	60	+
chr1	236214369	236214370	A00252:255:HWV7WDSX2:1:1111:20175:11506/1	60	+
chr1	236504153	236504154	A00758:240:HTNGKDSX2:1:1213:2184:1110/1	60	+
chr1	236555535	236555536	A00252:255:HWV7WDSX2:1:1178:14814:18443/1	60	-
chr1	236598484	236598485	A00252:255:HWV7WDSX2:1:1102:12355:9455/1	60	+
chr1	236839532	236839533	A00758:240:HTNGKDSX2:2:2228:30888:16939/1	60	-
chr1	237442516	237442517	A00252:255:HWV7WDSX2:1:2121:12825:10488/1	60	+
chr1	237448896	237448897	A00252:255:HWV7WDSX2:1:1211:21423:9721/1	60	+
chr1	237468300	237468301	A00252:255:HWV7WDSX2:1:1359:9977:14137/1	60	+
chr1	237469474	237469475	A00758:240:HTNGKDSX2:1:1209:20799:2221	60	-
chr1	237499201	237499202	A00252:255:HWV7WDSX2:1:2148:19325:5494/1	60	-
chr1	237517810	237517811	A00252:255:HWV7WDSX2:4:2568:31232:14340	60	-
chr1	237523717	237523718	A00758:240:HTNGKDSX2:1:2442:12210:17534/1	60	-
chr1	237537743	237537744	A00252:255:HWV7WDSX2:1:1321:20302:14700/1	60	-
chr1	237545317	237545318	A00252:255:HWV7WDSX2:1:1349:6424:32315/1	60	-
chr1	237545569	237545570	A00252:255:HWV7WDSX2:1:1227:12192:8829/1	60	-
chr1	237664092	237664093	A00252:255:HWV7WDSX2:1:1264:22336:33191/1	60	+
chr1	237674391	237674392	A00252:255:HWV7WDSX2:1:1462:18882:26177/1	60	+
chr1	237703463	237703464	A00252:255:HWV7WDSX2:1:1559:8504:30843/1	60	+
chr1	237704425	237704426	A00252:255:HWV7WDSX2:1:2621:5900:36511/1	60	+
chr1	237730876	237730877	A00252:255:HWV7WDSX2:2:2532:16523:21277/1	60	-
chr1	237752419	237752420	A00252:255:HWV7WDSX2:1:1333:24234:24173/1	60	+
chr1	237758456	237758457	A00252:255:HWV7WDSX2:1:1425:12753:10050	60	+
chr1	237776171	237776172	A00758:240:HTNGKDSX2:2:2248:14516:6872	60	+
chr1	237791286	237791287	A00252:255:HWV7WDSX2:1:1176:16993:21496	60	-
chr1	237791288	237791289	A00252:255:HWV7WDSX2:3:2366:5095:6621	60	-
chr1	237794046	237794047	A00252:255:HWV7WDSX2:1:2673:21124:33599	60	-
chr1	237829303	237829304	A00758:240:HTNGKDSX2:1:1168:2293:13949	60	-
chr1	238479170	238479171	A00252:255:HWV7WDSX2:2:1572:10059:17660/1	60	+
chr1	238582653	238582654	A00758:240:HTNGKDSX2:2:2426:30590:36370	60	-
chr1	239114781	239114782	A00758:240:HTNGKDSX2:1:2114:18412:25770	60	-
chr1	239435319	239435320	A00758:240:HTNGKDSX2:1:1608:21558:36793	60	+
chr1	239590205	239590206	A00252:255:HWV7WDSX2:1:1134:16468:24815/1	60	+
chr1	239635660	239635661	A00252:255:HWV7WDSX2:1:1272:20528:2848/1	60	-
chr1	239675848	239675849	A00252:255:HWV7WDSX2:1:1601:15555:13620/1	60	+
chr1	239679442	239679443	A00252:255:HWV7WDSX2:1:2259:32461:25801	60	-
chr1	239688983	239688984	A00758:240:HTNGKDSX2:2:1160:24099:27289	60	-
chr1	239688995	239688996	A00252:255:HWV7WDSX2:1:2433:25816:15890/1	60	+
chr1	239710289	239710290	A00758:240:HTNGKDSX2:1:1158:19587:21919	60	+
chr1	239711217	239711218	A00252:255:HWV7WDSX2:2:1313:17815:8453	60	+
chr1	239724071	239724072	A00252:255:HWV7WDSX2:3:1410:10384:6010	60	+
chr1	239726784	239726785	A00252:255:HWV7WDSX2:1:1347:25373:16595/1	60	+
chr1	239755973	239755974	A00758:240:HTNGKDSX2:2:1466:29098:2973/1	60	+
chr1	239843061	239843062	A00252:255:HWV7WDSX2:1:1621:19479:31751/1	60	+
chr1	239848888	239848889	A00252:255:HWV7WDSX2:3:2121:7428:20369	60	-
chr1	239859889	239859890	A00252:255:HWV7WDSX2:4:1134:13223:14372/1	60	-
chr1	240074516	240074517	A00252:255:HWV7WDSX2:2:1241:22327:4335/1	60	+
chr1	240453508	240453509	A00252:255:HWV7WDSX2:3:2114:23149:10050/1	60	+
chr1	241507423	241507424	A00758:240:HTNGKDSX2:2:2651:7473:16344/1	60	+
chr1	241507539	241507540	A00252:255:HWV7WDSX2:1:1318:29496:36417/1	60	+
chr1	241510814	241510815	A00252:255:HWV7WDSX2:1:1274:26458:3693/1	60	+
chr1	241514458	241514459	A00252:255:HWV7WDSX2:4:1130:23692:13275	60	-
chr1	241516637	241516638	A00252:255:HWV7WDSX2:2:2316:29658:3505	60	-
chr1	241621360	241621361	A00252:255:HWV7WDSX2:1:1158:10728:14967/1	60	+
chr1	241629295	241629296	A00252:255:HWV7WDSX2:4:1278:9453:32049/1	60	-
chr1	241636988	241636989	A00252:255:HWV7WDSX2:1:1571:30309:8923/1	60	+
chr1	241747214	241747215	A00252:255:HWV7WDSX2:1:2578:16712:12054	60	-
chr1	241866490	241866491	A00252:255:HWV7WDSX2:1:1232:21025:36338	60	-
chr1	241870772	241870773	A00252:255:HWV7WDSX2:1:1114:14597:16125/1	60	+
chr1	241883272	241883273	A00252:255:HWV7WDSX2:1:2155:20781:30499/1	60	+
chr1	241884261	241884262	A00758:240:HTNGKDSX2:2:1613:21197:32878/1	60	-
chr1	242437691	242437692	A00252:255:HWV7WDSX2:1:1130:4327:19132	60	-
chr1	244425866	244425867	A00252:255:HWV7WDSX2:1:1340:28772:5635/1	60	+
chr1	244910693	244910694	A00758:240:HTNGKDSX2:2:1241:20934:10755	60	+
chr1	245209261	245209262	A00758:240:HTNGKDSX2:1:2363:11116:14763/1	60	+
chr1	245811328	245811329	A00252:255:HWV7WDSX2:1:1375:12680:4288/1	60	+
chr1	245817872	245817873	A00758:240:HTNGKDSX2:2:1254:10592:9157	60	-
chr1	245900180	245900181	A00758:240:HTNGKDSX2:1:2242:18358:13182	60	+
chr1	246120055	246120056	A00252:255:HWV7WDSX2:1:1210:2040:29951	60	-
chr1	246206770	246206771	A00252:255:HWV7WDSX2:1:2175:24117:3740/1	60	+
chr1	246309003	246309004	A00252:255:HWV7WDSX2:1:2308:15845:16000	60	-
chr1	246375497	246375498	A00252:255:HWV7WDSX2:1:1121:18222:28040/1	60	-
chr1	246456883	246456884	A00758:240:HTNGKDSX2:2:1171:18502:36793	60	-
chr1	246460512	246460513	A00252:255:HWV7WDSX2:1:1351:20627:34272/1	60	-
chr1	246486788	246486789	A00252:255:HWV7WDSX2:1:2116:6099:18067/1	60	+
chr1	246739138	246739139	A00758:240:HTNGKDSX2:1:1101:18267:5196/1	60	-
chr1	246871069	246871070	A00252:255:HWV7WDSX2:1:1128:27633:2628/1	60	+
chr1	246891726	246891727	A00252:255:HWV7WDSX2:1:1461:15709:2581	60	-
chr1	247018315	247018316	A00758:240:HTNGKDSX2:1:2343:14470:28620/1	60	-
chr1	247156637	247156638	A00758:240:HTNGKDSX2:1:1316:13187:17691	60	-
chr1	247315806	247315807	A00252:255:HWV7WDSX2:3:1251:23656:12117/1	60	-
chr1	247316280	247316281	A00758:240:HTNGKDSX2:1:2446:4408:33739	60	-
chr1	247325304	247325305	A00252:255:HWV7WDSX2:4:1163:30572:32894	60	-
chr1	247350087	247350088	A00252:255:HWV7WDSX2:1:1140:21260:15984/1	60	-
chr1	248749419	248749420	A00252:255:HWV7WDSX2:1:1127:7817:5916/1	60	+
chr10	141921	141922	A00252:255:HWV7WDSX2:1:1173:4481:13604	60	-
chr10	191224	191225	A00252:255:HWV7WDSX2:1:2426:11433:17347	60	-
chr10	241434	241435	A00252:255:HWV7WDSX2:4:2649:31864:14935	60	-
chr10	241436	241437	A00758:240:HTNGKDSX2:1:1673:6054:15264/1	60	-
chr10	836369	836370	A00758:240:HTNGKDSX2:1:1257:20763:20823	60	-
chr10	842175	842176	A00252:255:HWV7WDSX2:1:1459:31928:35681/1	60	-
chr10	884764	884765	A00252:255:HWV7WDSX2:1:1201:4047:2394/1	60	-
chr10	1077709	1077710	A00252:255:HWV7WDSX2:1:1208:11541:36918/1	60	-
chr10	2091237	2091238	A00252:255:HWV7WDSX2:3:1120:12102:26616	60	-
chr10	3070700	3070701	A00252:255:HWV7WDSX2:1:1201:3215:23531/1	60	-
chr10	3536117	3536118	A00252:255:HWV7WDSX2:1:2106:23384:11804/1	60	-
chr10	3779982	3779983	A00252:255:HWV7WDSX2:1:1104:21531:3583/1	60	+
chr10	4888693	4888694	A00252:255:HWV7WDSX2:1:2341:30680:11162/1	60	-
chr10	4975012	4975013	A00758:240:HTNGKDSX2:2:1224:15709:10285	60	-
chr10	5084239	5084240	A00758:240:HTNGKDSX2:2:2202:24144:21825	60	+
chr10	5281494	5281495	A00252:255:HWV7WDSX2:1:2628:7581:6574/1	60	+
chr10	5429784	5429785	A00252:255:HWV7WDSX2:1:2131:24939:18881/1	60	-
chr10	5726076	5726077	A00252:255:HWV7WDSX2:1:1525:10619:14215/1	60	+
chr10	6358838	6358839	A00758:240:HTNGKDSX2:1:2335:26124:9752/1	60	+
chr10	6374327	6374328	A00252:255:HWV7WDSX2:1:1404:7301:30138/1	60	+
chr10	6590879	6590880	A00252:255:HWV7WDSX2:1:1205:15320:33473/1	60	+
chr10	6768887	6768888	A00758:240:HTNGKDSX2:1:1139:22851:27571/1	60	-
chr10	7009968	7009969	A00252:255:HWV7WDSX2:1:1170:19985:6887/1	60	+
chr10	7017524	7017525	A00252:255:HWV7WDSX2:1:2160:31250:26396	60	-
chr10	7923572	7923573	A00252:255:HWV7WDSX2:1:1109:14832:16157	60	+
chr10	7932143	7932144	A00252:255:HWV7WDSX2:1:1107:21902:20040/1	60	-
chr10	8012354	8012355	A00252:255:HWV7WDSX2:1:1337:16396:12164/1	60	+
chr10	8012446	8012447	A00252:255:HWV7WDSX2:3:2240:3296:19946	60	-
chr10	8315829	8315830	A00252:255:HWV7WDSX2:1:1277:13132:9831/1	60	+
chr10	8351630	8351631	A00758:240:HTNGKDSX2:1:2538:16984:10175/1	60	-
chr10	8375035	8375036	A00758:240:HTNGKDSX2:2:1555:6334:26146/1	60	-
chr10	8397327	8397328	A00758:240:HTNGKDSX2:1:1656:10800:29810/1	60	-
chr10	8676418	8676419	A00252:255:HWV7WDSX2:1:1120:11722:9236/1	60	+
chr10	8683489	8683490	A00252:255:HWV7WDSX2:1:1227:28628:2315	60	+
chr10	8782430	8782431	A00252:255:HWV7WDSX2:1:1171:10628:34272/1	60	-
chr10	8826270	8826271	A00252:255:HWV7WDSX2:1:2253:23475:19633	60	-
chr10	9012194	9012195	A00252:255:HWV7WDSX2:1:1259:19307:31767/1	60	-
chr10	9692291	9692292	A00758:240:HTNGKDSX2:1:2522:31521:29778	60	-
chr10	11068018	11068019	A00252:255:HWV7WDSX2:1:2631:5159:10394/1	60	+
chr10	11188623	11188624	A00252:255:HWV7WDSX2:4:2676:24089:23923	60	-
chr10	11267288	11267289	A00252:255:HWV7WDSX2:1:1218:30156:33771/1	60	-
chr10	11465917	11465918	A00252:255:HWV7WDSX2:1:2202:9254:9095/1	60	-
chr10	11560163	11560164	A00252:255:HWV7WDSX2:1:1617:27227:33113/1	60	+
chr10	11570137	11570138	A00252:255:HWV7WDSX2:1:1154:5222:14043/1	60	+
chr10	11594286	11594287	A00758:240:HTNGKDSX2:1:1124:16477:24486	60	+
chr10	11943294	11943295	A00252:255:HWV7WDSX2:1:1102:27841:28604/1	60	+
chr10	11943296	11943297	A00758:240:HTNGKDSX2:1:2575:27534:35149/1	60	+
chr10	11984169	11984170	A00758:240:HTNGKDSX2:1:1214:31521:32002/1	60	-
chr10	12170792	12170793	A00252:255:HWV7WDSX2:1:1116:23746:22545/1	60	+
chr10	12211761	12211762	A00252:255:HWV7WDSX2:1:1604:21531:11976	60	-
chr10	13328976	13328977	A00758:240:HTNGKDSX2:2:1201:29749:7138/1	60	-
chr10	13342360	13342361	A00758:240:HTNGKDSX2:2:2576:21368:17989	60	-
chr10	14130387	14130388	A00252:255:HWV7WDSX2:4:1124:5104:21731	60	+
chr10	14187205	14187206	A00252:255:HWV7WDSX2:1:2117:6126:17300	60	-
chr10	14199573	14199574	A00252:255:HWV7WDSX2:1:2634:28510:22592	60	+
chr10	14544460	14544461	A00252:255:HWV7WDSX2:1:1105:10655:3286/1	60	+
chr10	14910160	14910161	A00252:255:HWV7WDSX2:1:1123:28320:9048	60	+
chr10	15792991	15792992	A00252:255:HWV7WDSX2:1:1404:17680:9283/1	60	+
chr10	15834353	15834354	A00252:255:HWV7WDSX2:2:2401:4300:8437	60	-
chr10	15842494	15842495	A00758:240:HTNGKDSX2:2:1261:1127:8108/1	60	-
chr10	15842496	15842497	A00252:255:HWV7WDSX2:2:1420:32217:36652/1	60	-
chr10	15848240	15848241	A00252:255:HWV7WDSX2:1:1266:18674:23093/1	60	+
chr10	16650004	16650005	A00252:255:HWV7WDSX2:4:2512:5565:36057	60	-
chr10	16650615	16650616	A00252:255:HWV7WDSX2:1:1406:16776:18490/1	60	+
chr10	16652515	16652516	A00252:255:HWV7WDSX2:1:1663:8630:21136/1	60	-
chr10	16663084	16663085	A00252:255:HWV7WDSX2:3:2161:1298:9471	60	-
chr10	16742159	16742160	A00252:255:HWV7WDSX2:1:1449:14253:12430/1	60	-
chr10	17179099	17179100	A00252:255:HWV7WDSX2:1:1121:17942:30060/1	60	-
chr10	17207153	17207154	A00252:255:HWV7WDSX2:1:1138:1506:24674	60	-
chr10	17701707	17701708	A00252:255:HWV7WDSX2:4:2274:23827:1736	60	-
chr10	17705340	17705341	A00252:255:HWV7WDSX2:4:1644:32244:8015	60	-
chr10	17715974	17715975	A00252:255:HWV7WDSX2:1:1235:16685:32456/1	60	+
chr10	17772102	17772103	A00252:255:HWV7WDSX2:1:1454:27959:26083/1	60	-
chr10	17949739	17949740	A00252:255:HWV7WDSX2:1:1101:24948:27727/1	60	-
chr10	18583276	18583277	A00758:240:HTNGKDSX2:1:2342:21097:19085	60	-
chr10	18657009	18657010	A00252:255:HWV7WDSX2:1:1219:31747:32769/1	60	+
chr10	18673200	18673201	A00252:255:HWV7WDSX2:2:2435:5330:23249	60	-
chr10	18675866	18675867	A00252:255:HWV7WDSX2:1:1166:6867:4272/1	60	-
chr10	18885059	18885060	A00252:255:HWV7WDSX2:1:1352:27715:8563/1	60	+
chr10	18932210	18932211	A00252:255:HWV7WDSX2:1:1632:30255:18756/1	60	+
chr10	19606863	19606864	A00252:255:HWV7WDSX2:1:2263:27642:31109/1	60	-
chr10	19986275	19986276	A00252:255:HWV7WDSX2:1:1472:26286:7153/1	60	+
chr10	20058791	20058792	A00252:255:HWV7WDSX2:3:2106:12888:19711/1	60	-
chr10	20145575	20145576	A00252:255:HWV7WDSX2:1:1223:15754:36104	60	+
chr10	20319683	20319684	A00252:255:HWV7WDSX2:3:2233:9498:27618/1	60	-
chr10	20480504	20480505	A00758:240:HTNGKDSX2:2:1305:15863:12273/1	60	+
chr10	20948934	20948935	A00252:255:HWV7WDSX2:4:1140:21224:15389	60	-
chr10	21092320	21092321	A00252:255:HWV7WDSX2:1:1174:25590:29246/1	60	-
chr10	21637234	21637235	A00252:255:HWV7WDSX2:2:1520:14814:35509	60	+
chr10	21719152	21719153	A00252:255:HWV7WDSX2:1:1223:29107:17018/1	60	+
chr10	21802995	21802996	A00252:255:HWV7WDSX2:1:2136:30002:22388/1	60	+
chr10	21848858	21848859	A00252:255:HWV7WDSX2:1:1638:10954:6778	60	-
chr10	21850631	21850632	A00252:255:HWV7WDSX2:4:2322:18521:8547	60	-
chr10	21918568	21918569	A00758:240:HTNGKDSX2:1:1129:23411:20462	60	-
chr10	21920631	21920632	A00252:255:HWV7WDSX2:2:2144:4273:34006/1	60	-
chr10	21970884	21970885	A00252:255:HWV7WDSX2:1:2121:8522:6856/1	60	+
chr10	22308598	22308599	A00252:255:HWV7WDSX2:2:1624:17056:1157	60	+
chr10	22586736	22586737	A00252:255:HWV7WDSX2:1:1630:17879:17362/1	60	-
chr10	22588908	22588909	A00252:255:HWV7WDSX2:1:1566:9435:20369/1	60	+
chr10	22616714	22616715	A00252:255:HWV7WDSX2:1:1215:9471:26256/1	60	+
chr10	22623428	22623429	A00252:255:HWV7WDSX2:1:1465:25328:35055/1	60	-
chr10	22625881	22625882	A00252:255:HWV7WDSX2:1:1221:23665:25410	60	+
chr10	22648809	22648810	A00252:255:HWV7WDSX2:1:1216:15212:18380/1	60	+
chr10	22649086	22649087	A00252:255:HWV7WDSX2:1:1364:18376:16595/1	60	-
chr10	22652908	22652909	A00252:255:HWV7WDSX2:1:2130:10384:10833/1	60	-
chr10	22668383	22668384	A00252:255:HWV7WDSX2:1:1236:28971:25739/1	60	+
chr10	22679406	22679407	A00758:240:HTNGKDSX2:1:2345:7220:23641/1	60	+
chr10	23008437	23008438	A00252:255:HWV7WDSX2:1:2329:9887:20275	60	+
chr10	23113728	23113729	A00252:255:HWV7WDSX2:1:1329:18304:35790/1	60	-
chr10	23539963	23539964	A00758:240:HTNGKDSX2:1:2123:8504:35853	60	-
chr10	23541272	23541273	A00252:255:HWV7WDSX2:1:1169:31801:7968/1	60	+
chr10	23895548	23895549	A00758:240:HTNGKDSX2:1:1329:16631:11318	60	-
chr10	24587760	24587761	A00758:240:HTNGKDSX2:1:2568:19253:36746	60	-
chr10	24601323	24601324	A00252:255:HWV7WDSX2:3:1209:27362:24205	60	-
chr10	24606944	24606945	A00252:255:HWV7WDSX2:1:1460:11586:15170/1	60	+
chr10	24608187	24608188	A00252:255:HWV7WDSX2:2:1332:19623:26052	60	-
chr10	24633297	24633298	A00252:255:HWV7WDSX2:2:2273:17101:4398/1	60	+
chr10	24668709	24668710	A00758:240:HTNGKDSX2:2:2517:25455:22373	60	-
chr10	24682080	24682081	A00252:255:HWV7WDSX2:1:1418:24062:14199/1	60	+
chr10	24683817	24683818	A00252:255:HWV7WDSX2:3:1649:27299:18865	60	-
chr10	24848213	24848214	A00252:255:HWV7WDSX2:1:1132:17933:24533/1	60	-
chr10	24866480	24866481	A00252:255:HWV7WDSX2:1:1415:27950:21715/1	60	+
chr10	24936987	24936988	A00252:255:HWV7WDSX2:1:1175:28836:5400/1	60	+
chr10	24983115	24983116	A00252:255:HWV7WDSX2:1:1224:6307:34616	60	+
chr10	25027492	25027493	A00252:255:HWV7WDSX2:1:1106:10664:4366/1	60	+
chr10	25171226	25171227	A00252:255:HWV7WDSX2:1:1313:9968:29997/1	60	+
chr10	25314118	25314119	A00252:255:HWV7WDSX2:4:1226:1027:1830	60	+
chr10	25780874	25780875	A00252:255:HWV7WDSX2:4:1333:24388:35149/1	60	-
chr10	26056773	26056774	A00252:255:HWV7WDSX2:1:2354:18403:28948/1	60	+
chr10	26371354	26371355	A00252:255:HWV7WDSX2:2:1313:32470:33677/1	60	+
chr10	26371356	26371357	A00758:240:HTNGKDSX2:2:1418:19949:3067/1	60	+
chr10	26452586	26452587	A00252:255:HWV7WDSX2:1:1674:23927:33630	60	-
chr10	26535360	26535361	A00252:255:HWV7WDSX2:1:2602:7256:32283/1	60	-
chr10	26539948	26539949	A00252:255:HWV7WDSX2:2:1451:27914:31548/1	60	-
chr10	26756862	26756863	A00252:255:HWV7WDSX2:1:1123:21278:35587/1	60	-
chr10	26760524	26760525	A00252:255:HWV7WDSX2:1:1512:16694:30311/1	60	+
chr10	26812136	26812137	A00252:255:HWV7WDSX2:2:1153:15845:35039/1	60	-
chr10	27012584	27012585	A00252:255:HWV7WDSX2:1:1204:24288:3630/1	60	-
chr10	27027511	27027512	A00252:255:HWV7WDSX2:1:1126:15176:10802/1	60	+
chr10	27074844	27074845	A00252:255:HWV7WDSX2:1:1208:31006:10911/1	60	+
chr10	27124942	27124943	A00252:255:HWV7WDSX2:4:2224:4092:14591/1	60	+
chr10	27145860	27145861	A00252:255:HWV7WDSX2:2:2232:2465:20290/1	60	-
chr10	27157734	27157735	A00758:240:HTNGKDSX2:2:1440:19642:16031	60	-
chr10	27203187	27203188	A00252:255:HWV7WDSX2:1:1117:7545:14528/1	60	+
chr10	27516192	27516193	A00252:255:HWV7WDSX2:2:2617:9200:6464/1	60	+
chr10	27521408	27521409	A00758:240:HTNGKDSX2:2:1548:19831:17362	60	-
chr10	27522248	27522249	A00252:255:HWV7WDSX2:1:1164:8757:19852/1	60	+
chr10	27529524	27529525	A00252:255:HWV7WDSX2:3:2669:3206:6825	60	-
chr10	27531018	27531019	A00252:255:HWV7WDSX2:1:1677:24514:29543/1	60	-
chr10	27534141	27534142	A00252:255:HWV7WDSX2:2:2343:13295:16282	60	-
chr10	27893675	27893676	A00252:255:HWV7WDSX2:1:2328:30942:15499/1	60	+
chr10	27926335	27926336	A00252:255:HWV7WDSX2:1:1124:15546:13041/1	60	+
chr10	27934171	27934172	A00252:255:HWV7WDSX2:1:1209:17445:32581/1	60	-
chr10	27957318	27957319	A00252:255:HWV7WDSX2:4:2556:27706:3474	60	-
chr10	27962148	27962149	A00252:255:HWV7WDSX2:1:1633:25391:14559/1	60	-
chr10	28123142	28123143	A00252:255:HWV7WDSX2:1:2260:21350:14544/1	60	+
chr10	28380808	28380809	A00758:240:HTNGKDSX2:1:1530:5348:5556/1	60	-
chr10	28535765	28535766	A00252:255:HWV7WDSX2:1:1219:17824:24471	60	-
chr10	28539349	28539350	A00252:255:HWV7WDSX2:1:1110:7961:2660/1	60	-
chr10	28583322	28583323	A00252:255:HWV7WDSX2:1:1565:8883:8547/1	60	+
chr10	28619503	28619504	A00252:255:HWV7WDSX2:1:1639:21296:34303/1	60	-
chr10	28751353	28751354	A00758:240:HTNGKDSX2:1:1517:22878:29465/1	60	+
chr10	28860204	28860205	A00758:240:HTNGKDSX2:1:1442:12816:11851/1	60	-
chr10	28949753	28949754	A00252:255:HWV7WDSX2:1:1141:21486:8797	60	+
chr10	29077833	29077834	A00252:255:HWV7WDSX2:3:2357:13783:25582	60	-
chr10	29388760	29388761	A00758:240:HTNGKDSX2:2:1248:25500:9518	60	+
chr10	29482207	29482208	A00252:255:HWV7WDSX2:3:1369:13919:5306/1	60	+
chr10	29482208	29482209	A00252:255:HWV7WDSX2:1:1173:27299:9157/1	60	+
chr10	29542761	29542762	A00758:240:HTNGKDSX2:1:1220:17119:35806	60	-
chr10	30316472	30316473	A00758:240:HTNGKDSX2:1:2326:7319:3114/1	60	-
chr10	30346700	30346701	A00758:240:HTNGKDSX2:2:2548:23990:10504/1	60	+
chr10	30965548	30965549	A00252:255:HWV7WDSX2:1:1325:18665:6918/1	60	+
chr10	31026969	31026970	A00252:255:HWV7WDSX2:2:2133:25491:5776	60	-
chr10	31135881	31135882	A00252:255:HWV7WDSX2:1:2305:16749:33661	60	-
chr10	31224417	31224418	A00252:255:HWV7WDSX2:3:1144:16450:28510/1	60	+
chr10	31394071	31394072	A00252:255:HWV7WDSX2:1:1109:21206:33959/1	60	+
chr10	31622650	31622651	A00252:255:HWV7WDSX2:2:1345:2989:11334	60	-
chr10	32397884	32397885	A00252:255:HWV7WDSX2:2:1625:25717:30749/1	60	+
chr10	32702869	32702870	A00758:240:HTNGKDSX2:1:1615:11324:3881/1	60	+
chr10	32925840	32925841	A00252:255:HWV7WDSX2:1:1434:16269:30859/1	60	+
chr10	32962964	32962965	A00252:255:HWV7WDSX2:1:1612:20437:35415/1	60	-
chr10	34150116	34150117	A00252:255:HWV7WDSX2:1:2474:28908:25222/1	60	-
chr10	34249110	34249111	A00252:255:HWV7WDSX2:1:1150:2374:3599	60	-
chr10	34274662	34274663	A00758:240:HTNGKDSX2:1:2422:12084:8985/1	60	+
chr10	34287896	34287897	A00758:240:HTNGKDSX2:2:2240:17246:22874	60	-
chr10	34299936	34299937	A00252:255:HWV7WDSX2:1:1460:29568:21167/1	60	+
chr10	34337036	34337037	A00758:240:HTNGKDSX2:2:1456:13548:6950	60	-
chr10	34442694	34442695	A00252:255:HWV7WDSX2:2:1111:19895:15718/1	60	+
chr10	34512881	34512882	A00252:255:HWV7WDSX2:1:1536:3332:31688/1	60	+
chr10	34542070	34542071	A00252:255:HWV7WDSX2:1:2375:11433:28181/1	60	+
chr10	34547610	34547611	A00252:255:HWV7WDSX2:1:1622:2899:24549	60	-
chr10	34629376	34629377	A00252:255:HWV7WDSX2:1:2305:11849:27931	60	-
chr10	34680235	34680236	A00252:255:HWV7WDSX2:1:1332:9842:26616/1	60	-
chr10	34783529	34783530	A00252:255:HWV7WDSX2:1:1415:10502:20525	60	-
chr10	35048488	35048489	A00758:240:HTNGKDSX2:2:2549:2410:2065	60	+
chr10	35364546	35364547	A00252:255:HWV7WDSX2:4:1669:29098:24831/1	60	+
chr10	35382022	35382023	A00252:255:HWV7WDSX2:1:1343:10818:12273/1	60	-
chr10	35451216	35451217	A00252:255:HWV7WDSX2:2:1616:2953:5447	60	+
chr10	35517486	35517487	A00252:255:HWV7WDSX2:3:1463:5620:27884	60	+
chr10	35566300	35566301	A00252:255:HWV7WDSX2:1:1169:21251:13463/1	60	+
chr10	36303799	36303800	A00252:255:HWV7WDSX2:1:1411:2799:8563/1	60	-
chr10	36391527	36391528	A00252:255:HWV7WDSX2:1:1430:21983:5869	60	-
chr10	36391528	36391529	A00758:240:HTNGKDSX2:2:1674:20952:29794	60	-
chr10	36402383	36402384	A00252:255:HWV7WDSX2:1:1177:30635:2785/1	60	+
chr10	37085910	37085911	A00758:240:HTNGKDSX2:1:2250:13422:20948	60	+
chr10	37414603	37414604	A00252:255:HWV7WDSX2:3:2263:21007:13448/1	60	-
chr10	37784834	37784835	A00252:255:HWV7WDSX2:1:1107:15465:16407/1	60	+
chr10	37805488	37805489	A00252:255:HWV7WDSX2:1:1313:6759:25034/1	60	-
chr10	37826109	37826110	A00758:240:HTNGKDSX2:1:2648:21603:24251	60	-
chr10	37839276	37839277	A00252:255:HWV7WDSX2:1:1124:17056:13150/1	60	+
chr10	37843788	37843789	A00252:255:HWV7WDSX2:1:1234:15799:36933/1	60	-
chr10	37862821	37862822	A00252:255:HWV7WDSX2:1:1129:16749:4758/1	60	+
chr10	38029426	38029427	A00252:255:HWV7WDSX2:2:1578:7545:4225/1	60	-
chr10	38045675	38045676	A00252:255:HWV7WDSX2:1:1174:25400:22279/1	60	+
chr10	38045677	38045678	A00252:255:HWV7WDSX2:3:1570:1298:34616	60	+
chr10	38050747	38050748	A00252:255:HWV7WDSX2:1:1515:9896:34194/1	60	+
chr10	38097931	38097932	A00252:255:HWV7WDSX2:1:1433:30454:9643	60	-
chr10	38102051	38102052	A00252:255:HWV7WDSX2:3:2672:19931:16971/1	60	+
chr10	38131474	38131475	A00252:255:HWV7WDSX2:1:1173:15130:17394/1	60	+
chr10	38361609	38361610	A00252:255:HWV7WDSX2:3:1412:26928:34068/1	60	+
chr10	38440021	38440022	A00252:255:HWV7WDSX2:1:1446:11984:29637/1	60	-
chr10	38444953	38444954	A00758:240:HTNGKDSX2:1:1578:28230:27524/1	60	+
chr10	40135180	40135181	A00252:255:HWV7WDSX2:2:2673:22381:9721/1	60	-
chr10	41145587	41145588	A00758:240:HTNGKDSX2:1:1636:4481:14951/1	60	-
chr10	41232406	41232407	A00252:255:HWV7WDSX2:3:1232:20781:16752	60	-
chr10	41440096	41440097	A00758:240:HTNGKDSX2:1:1639:27914:11381	60	-
chr10	41530189	41530190	A00252:255:HWV7WDSX2:1:1223:12066:34131	60	+
chr10	41832547	41832548	A00758:240:HTNGKDSX2:2:1504:3468:20431	60	+
chr10	42494544	42494545	A00252:255:HWV7WDSX2:1:1211:25861:5290/1	60	+
chr10	42598051	42598052	A00252:255:HWV7WDSX2:1:1131:30843:16047/1	60	+
chr10	42605819	42605820	A00252:255:HWV7WDSX2:1:1105:26295:19539/1	60	-
chr10	42620058	42620059	A00758:240:HTNGKDSX2:2:1264:18213:19883	60	-
chr10	42809269	42809270	A00252:255:HWV7WDSX2:1:1678:27353:17237/1	60	+
chr10	43150597	43150598	A00252:255:HWV7WDSX2:2:1119:23176:9846	60	+
chr10	43186502	43186503	A00758:240:HTNGKDSX2:2:2540:12608:9674	60	-
chr10	43610582	43610583	A00252:255:HWV7WDSX2:2:1377:6623:14685/1	60	-
chr10	43643233	43643234	A00252:255:HWV7WDSX2:2:1155:26648:35869/1	60	-
chr10	44403696	44403697	A00252:255:HWV7WDSX2:1:1348:19199:31046/1	60	-
chr10	44740352	44740353	A00758:240:HTNGKDSX2:1:1561:2627:33692	60	-
chr10	44915034	44915035	A00252:255:HWV7WDSX2:1:1428:4878:13291/1	60	-
chr10	44940824	44940825	A00252:255:HWV7WDSX2:2:1441:30924:3067/1	60	-
chr10	45045575	45045576	A00252:255:HWV7WDSX2:1:1128:16297:16000/1	60	+
chr10	45499764	45499765	A00252:255:HWV7WDSX2:4:2229:27570:23625	60	+
chr10	45530410	45530411	A00252:255:HWV7WDSX2:1:1223:5249:8641/1	60	+
chr10	45636222	45636223	A00252:255:HWV7WDSX2:1:1428:20220:20102/1	60	-
chr10	45640644	45640645	A00252:255:HWV7WDSX2:2:1227:26350:11459/1	60	+
chr10	45833942	45833943	A00252:255:HWV7WDSX2:4:2367:27733:23813/1	60	+
chr10	46772865	46772866	A00252:255:HWV7WDSX2:1:1245:11089:8046/1	60	-
chr10	48288374	48288375	A00758:240:HTNGKDSX2:2:1242:13250:1078/1	60	+
chr10	48317680	48317681	A00252:255:HWV7WDSX2:4:2622:2899:28213/1	60	+
chr10	48386623	48386624	A00252:255:HWV7WDSX2:1:2647:6940:24940/1	60	+
chr10	48396624	48396625	A00252:255:HWV7WDSX2:3:1578:24352:32675/1	60	+
chr10	48402516	48402517	A00252:255:HWV7WDSX2:1:1421:9164:4116/1	60	-
chr10	49194365	49194366	A00252:255:HWV7WDSX2:1:2446:10158:25786	60	-
chr10	49220332	49220333	A00252:255:HWV7WDSX2:1:1152:31123:25927	60	-
chr10	49488204	49488205	A00252:255:HWV7WDSX2:1:1110:1868:5885/1	60	+
chr10	49849566	49849567	A00252:255:HWV7WDSX2:2:1332:24975:14622/1	60	+
chr10	50215814	50215815	A00252:255:HWV7WDSX2:3:2248:8214:35603	60	-
chr10	50306117	50306118	A00252:255:HWV7WDSX2:1:1178:17282:4648/1	60	-
chr10	50319021	50319022	A00252:255:HWV7WDSX2:2:1375:19407:36949/1	60	+
chr10	50358954	50358955	A00252:255:HWV7WDSX2:1:1166:26621:34632/1	60	-
chr10	50363892	50363893	A00252:255:HWV7WDSX2:1:1507:23032:27070/1	60	-
chr10	50518016	50518017	A00252:255:HWV7WDSX2:1:1234:21124:32722/1	60	+
chr10	50602493	50602494	A00758:240:HTNGKDSX2:1:1473:24279:20901/1	60	+
chr10	50639910	50639911	A00252:255:HWV7WDSX2:1:1246:1949:19429/1	60	-
chr10	51046220	51046221	A00758:240:HTNGKDSX2:2:2468:7030:24314	60	-
chr10	51046221	51046222	A00758:240:HTNGKDSX2:2:1229:3260:25144	60	-
chr10	51079061	51079062	A00252:255:HWV7WDSX2:1:2528:28791:20885/1	60	+
chr10	51167848	51167849	A00252:255:HWV7WDSX2:2:1601:10963:14152	60	-
chr10	51411470	51411471	A00758:240:HTNGKDSX2:1:2401:3540:33332	60	-
chr10	51517736	51517737	A00758:240:HTNGKDSX2:1:1121:9254:24220/1	60	-
chr10	51696943	51696944	A00252:255:HWV7WDSX2:1:2654:18466:7983	60	-
chr10	52208512	52208513	A00252:255:HWV7WDSX2:1:1221:15013:11271/1	60	+
chr10	52485598	52485599	A00252:255:HWV7WDSX2:1:1675:4607:20275/1	60	-
chr10	52501229	52501230	A00252:255:HWV7WDSX2:1:2375:23077:2973/1	60	-
chr10	52694422	52694423	A00758:240:HTNGKDSX2:2:2370:18710:22842	60	-
chr10	52702458	52702459	A00252:255:HWV7WDSX2:3:1342:31584:4930/1	60	-
chr10	52812440	52812441	A00252:255:HWV7WDSX2:1:1233:14678:13698/1	60	+
chr10	52963061	52963062	A00758:240:HTNGKDSX2:1:1607:10402:11209/1	60	+
chr10	52987668	52987669	A00252:255:HWV7WDSX2:1:2420:6289:10254/1	60	+
chr10	53171518	53171519	A00252:255:HWV7WDSX2:2:2228:10981:23860/1	60	-
chr10	53329285	53329286	A00252:255:HWV7WDSX2:1:1215:21386:1204/1	60	-
chr10	53346510	53346511	A00252:255:HWV7WDSX2:4:1402:11397:28995/1	60	-
chr10	53521808	53521809	A00758:240:HTNGKDSX2:2:2526:18936:22013/1	60	-
chr10	53609616	53609617	A00758:240:HTNGKDSX2:1:2430:27037:4257	60	-
chr10	54022587	54022588	A00252:255:HWV7WDSX2:1:1263:9272:11256/1	60	+
chr10	54022588	54022589	A00758:240:HTNGKDSX2:1:2154:26702:2174	60	+
chr10	54409555	54409556	A00758:240:HTNGKDSX2:1:2661:12870:29669	60	-
chr10	54440431	54440432	A00252:255:HWV7WDSX2:4:1351:2835:12446	60	+
chr10	55037355	55037356	A00758:240:HTNGKDSX2:2:2445:17924:27430	60	-
chr10	55468113	55468114	A00252:255:HWV7WDSX2:1:1668:16613:5306	60	-
chr10	55510173	55510174	A00252:255:HWV7WDSX2:1:1212:6479:14309/1	60	+
chr10	55540970	55540971	A00252:255:HWV7WDSX2:1:1259:5782:14826/1	60	-
chr10	55704881	55704882	A00252:255:HWV7WDSX2:1:1335:18837:14293	60	-
chr10	56132240	56132241	A00758:240:HTNGKDSX2:2:1443:23113:7513	60	-
chr10	56354108	56354109	A00252:255:HWV7WDSX2:2:1152:4318:18020/1	60	+
chr10	56354527	56354528	A00758:240:HTNGKDSX2:2:2464:30065:19554/1	60	-
chr10	56354954	56354955	A00252:255:HWV7WDSX2:4:2633:18900:3411/1	60	+
chr10	56355182	56355183	A00252:255:HWV7WDSX2:1:2122:8901:29622/1	60	-
chr10	56355533	56355534	A00252:255:HWV7WDSX2:1:1101:14362:33880/1	60	+
chr10	56357225	56357226	A00252:255:HWV7WDSX2:1:1242:7527:36793/1	60	-
chr10	56357662	56357663	A00252:255:HWV7WDSX2:1:1106:13612:27070/1	60	+
chr10	56363152	56363153	A00758:240:HTNGKDSX2:1:2453:11424:25285	60	-
chr10	56363155	56363156	A00252:255:HWV7WDSX2:1:1245:17861:33520	60	-
chr10	56417978	56417979	A00252:255:HWV7WDSX2:1:1132:21947:15139/1	60	+
chr10	56621903	56621904	A00252:255:HWV7WDSX2:4:2455:26711:30655/1	60	-
chr10	57097743	57097744	A00758:240:HTNGKDSX2:1:2124:23303:18521	60	-
chr10	57367545	57367546	A00252:255:HWV7WDSX2:1:1137:28429:23985/1	60	+
chr10	58038164	58038165	A00252:255:HWV7WDSX2:1:1465:17400:7326	60	+
chr10	58167718	58167719	A00252:255:HWV7WDSX2:1:1577:19596:14168/1	60	-
chr10	58194181	58194182	A00252:255:HWV7WDSX2:1:2441:10773:28667/1	60	-
chr10	58194211	58194212	A00758:240:HTNGKDSX2:1:1329:18249:31407	60	-
chr10	58261380	58261381	A00252:255:HWV7WDSX2:1:1102:3757:19366/1	60	+
chr10	58262796	58262797	A00252:255:HWV7WDSX2:1:2122:30445:30389/1	60	+
chr10	58272651	58272652	A00252:255:HWV7WDSX2:3:1128:23900:24189/1	60	-
chr10	58275334	58275335	A00252:255:HWV7WDSX2:1:2626:23647:8844/1	60	-
chr10	58281544	58281545	A00252:255:HWV7WDSX2:1:2413:2293:21746/1	60	-
chr10	58284839	58284840	A00252:255:HWV7WDSX2:1:1346:29017:25128/1	60	+
chr10	58286598	58286599	A00252:255:HWV7WDSX2:1:1444:4725:29027/1	60	-
chr10	58297455	58297456	A00758:240:HTNGKDSX2:2:1453:4851:23109/1	60	-
chr10	58339656	58339657	A00252:255:HWV7WDSX2:3:2656:17427:3208/1	60	-
chr10	58339657	58339658	A00252:255:HWV7WDSX2:2:1209:16333:20102	60	-
chr10	58339908	58339909	A00252:255:HWV7WDSX2:1:1302:20238:7106	60	-
chr10	58341144	58341145	A00252:255:HWV7WDSX2:1:1546:31846:31156/1	60	-
chr10	58349322	58349323	A00758:240:HTNGKDSX2:1:1548:29577:21371/1	60	+
chr10	58362615	58362616	A00252:255:HWV7WDSX2:1:1651:18041:25535	60	+
chr10	58393788	58393789	A00252:255:HWV7WDSX2:1:1146:18539:30060/1	60	+
chr10	58397382	58397383	A00252:255:HWV7WDSX2:1:1265:13476:35697/1	60	-
chr10	58575051	58575052	A00252:255:HWV7WDSX2:1:1461:11840:28479/1	60	+
chr10	58769472	58769473	A00252:255:HWV7WDSX2:2:1316:17951:7341/1	60	-
chr10	58818119	58818120	A00252:255:HWV7WDSX2:1:1121:17734:35618/1	60	+
chr10	59731800	59731801	A00252:255:HWV7WDSX2:1:1340:15537:10708	60	-
chr10	59794585	59794586	A00252:255:HWV7WDSX2:1:2153:18159:23234/1	60	+
chr10	59802989	59802990	A00252:255:HWV7WDSX2:1:1213:10402:8296/1	60	+
chr10	59839665	59839666	A00252:255:HWV7WDSX2:1:1546:30210:4586/1	60	-
chr10	59845977	59845978	A00252:255:HWV7WDSX2:1:1207:27299:15640/1	60	+
chr10	59852069	59852070	A00758:240:HTNGKDSX2:1:2337:1542:34726	60	-
chr10	59856243	59856244	A00252:255:HWV7WDSX2:3:2155:11668:14622/1	60	+
chr10	59878136	59878137	A00758:240:HTNGKDSX2:2:2349:30897:29324	60	-
chr10	60767871	60767872	A00252:255:HWV7WDSX2:4:2628:13069:2018/1	60	+
chr10	60788490	60788491	A00758:240:HTNGKDSX2:1:2130:5701:17378	60	-
chr10	60794853	60794854	A00758:240:HTNGKDSX2:1:1230:11966:8656/1	60	+
chr10	60876423	60876424	A00252:255:HWV7WDSX2:1:2260:26386:30373/1	60	-
chr10	60929970	60929971	A00252:255:HWV7WDSX2:3:1451:9869:10911/1	60	+
chr10	61016957	61016958	A00252:255:HWV7WDSX2:4:1453:22752:16908	60	-
chr10	61277841	61277842	A00758:240:HTNGKDSX2:1:1269:14832:2534/1	60	-
chr10	61308970	61308971	A00758:240:HTNGKDSX2:2:1651:2727:18020/1	60	+
chr10	61407972	61407973	A00252:255:HWV7WDSX2:3:1551:6813:33896	60	-
chr10	61411058	61411059	A00252:255:HWV7WDSX2:3:1512:10809:8406/1	60	+
chr10	61413763	61413764	A00252:255:HWV7WDSX2:2:2608:13819:21198	60	-
chr10	61428856	61428857	A00252:255:HWV7WDSX2:1:1434:4589:2394/1	60	+
chr10	61436007	61436008	A00758:240:HTNGKDSX2:1:1427:12165:21684/1	60	-
chr10	61436883	61436884	A00252:255:HWV7WDSX2:1:2470:10285:26506/1	60	-
chr10	61443864	61443865	A00758:240:HTNGKDSX2:1:2264:17861:5713/1	60	-
chr10	61449892	61449893	A00252:255:HWV7WDSX2:1:1151:10628:2988/1	60	+
chr10	61502148	61502149	A00252:255:HWV7WDSX2:1:1572:27760:25175/1	60	+
chr10	61523675	61523676	A00252:255:HWV7WDSX2:3:1301:7211:36746/1	60	+
chr10	61645870	61645871	A00252:255:HWV7WDSX2:4:2461:23014:7717/1	60	+
chr10	61693560	61693561	A00252:255:HWV7WDSX2:1:1148:13946:4758/1	60	-
chr10	61740205	61740206	A00252:255:HWV7WDSX2:1:2405:22987:16689/1	60	-
chr10	61937381	61937382	A00252:255:HWV7WDSX2:1:1231:10682:10535/1	60	+
chr10	61962686	61962687	A00252:255:HWV7WDSX2:1:1615:15112:22060/1	60	-
chr10	61968624	61968625	A00758:240:HTNGKDSX2:2:1632:25021:9659/1	60	-
chr10	62044954	62044955	A00252:255:HWV7WDSX2:1:2508:10357:22842/1	60	+
chr10	62167910	62167911	A00252:255:HWV7WDSX2:1:1108:13693:28432/1	60	+
chr10	62217131	62217132	A00252:255:HWV7WDSX2:2:1249:11894:11475/1	60	+
chr10	62234212	62234213	A00252:255:HWV7WDSX2:1:1254:19361:10692/1	60	-
chr10	62638835	62638836	A00252:255:HWV7WDSX2:1:1626:26449:25661/1	60	-
chr10	62808917	62808918	A00252:255:HWV7WDSX2:1:1226:14796:36417/1	60	-
chr10	62992265	62992266	A00252:255:HWV7WDSX2:1:1105:12020:6433/1	60	+
chr10	63228966	63228967	A00252:255:HWV7WDSX2:1:2353:12147:26349/1	60	-
chr10	63254159	63254160	A00252:255:HWV7WDSX2:2:1421:19018:31829/1	60	+
chr10	63261972	63261973	A00252:255:HWV7WDSX2:2:1351:9516:30185/1	60	-
chr10	63331243	63331244	A00252:255:HWV7WDSX2:1:1125:9182:35086/1	60	+
chr10	63439713	63439714	A00252:255:HWV7WDSX2:1:2341:13865:27633/1	60	-
chr10	63461714	63461715	A00252:255:HWV7WDSX2:1:1611:17390:5306/1	60	-
chr10	63486746	63486747	A00252:255:HWV7WDSX2:1:1112:10131:18599/1	60	-
chr10	63493158	63493159	A00252:255:HWV7WDSX2:1:1202:30535:27352/1	60	+
chr10	63592373	63592374	A00252:255:HWV7WDSX2:1:1140:26684:3364/1	60	-
chr10	63592485	63592486	A00252:255:HWV7WDSX2:1:1141:16595:30264/1	60	+
chr10	63592486	63592487	A00758:240:HTNGKDSX2:2:2161:29270:1799	60	+
chr10	63706622	63706623	A00758:240:HTNGKDSX2:1:1342:28917:7263/1	60	+
chr10	63887305	63887306	A00252:255:HWV7WDSX2:2:2615:8495:24283	60	-
chr10	64175009	64175010	A00252:255:HWV7WDSX2:1:1102:19171:10175/1	60	-
chr10	64256908	64256909	A00252:255:HWV7WDSX2:2:1239:18674:5776/1	60	-
chr10	64500819	64500820	A00252:255:HWV7WDSX2:2:2317:9173:23140/1	60	+
chr10	64600206	64600207	A00758:240:HTNGKDSX2:1:2162:32081:28964	60	+
chr10	64995309	64995310	A00252:255:HWV7WDSX2:2:2225:14145:22044/1	60	+
chr10	65071735	65071736	A00252:255:HWV7WDSX2:3:2660:3676:1689	60	-
chr10	65091998	65091999	A00252:255:HWV7WDSX2:1:1572:6017:1517	60	-
chr10	65165660	65165661	A00252:255:HWV7WDSX2:1:1528:25654:7780/1	60	+
chr10	65258867	65258868	A00252:255:HWV7WDSX2:1:1105:20618:6668/1	60	+
chr10	65280325	65280326	A00758:240:HTNGKDSX2:1:2163:14733:13792/1	60	-
chr10	65374375	65374376	A00252:255:HWV7WDSX2:2:1502:19361:35180/1	60	-
chr10	65405162	65405163	A00252:255:HWV7WDSX2:1:1505:5791:10676/1	60	+
chr10	65924224	65924225	A00758:240:HTNGKDSX2:1:1217:5746:17957	60	-
chr10	66476678	66476679	A00252:255:HWV7WDSX2:1:1213:28655:23437/1	60	+
chr10	66695959	66695960	A00252:255:HWV7WDSX2:1:1237:20311:25989/1	60	+
chr10	66967535	66967536	A00252:255:HWV7WDSX2:1:1166:27932:24502/1	60	+
chr10	67086304	67086305	A00758:240:HTNGKDSX2:2:2605:15700:1595	60	-
chr10	67127034	67127035	A00758:240:HTNGKDSX2:1:2256:30056:14403/1	60	+
chr10	67212490	67212491	A00252:255:HWV7WDSX2:1:1220:6027:35571	60	-
chr10	67764563	67764564	A00252:255:HWV7WDSX2:3:2107:29396:17675	60	-
chr10	67821177	67821178	A00252:255:HWV7WDSX2:1:2175:25355:15781/1	60	+
chr10	67831807	67831808	A00252:255:HWV7WDSX2:1:1270:11966:19398/1	60	-
chr10	67915668	67915669	A00252:255:HWV7WDSX2:1:2364:5403:33458	60	-
chr10	67930744	67930745	A00252:255:HWV7WDSX2:1:1307:11831:10019/1	60	+
chr10	67933158	67933159	A00252:255:HWV7WDSX2:1:2605:5593:14967/1	60	+
chr10	67987085	67987086	A00252:255:HWV7WDSX2:1:2171:26169:12493/1	60	+
chr10	67990628	67990629	A00252:255:HWV7WDSX2:4:1232:1696:22341	60	+
chr10	67990834	67990835	A00758:240:HTNGKDSX2:2:1328:32723:1705	60	-
chr10	67994058	67994059	A00252:255:HWV7WDSX2:3:2413:26648:3583	60	-
chr10	68031789	68031790	A00252:255:HWV7WDSX2:1:1171:26069:22091/1	60	+
chr10	68031790	68031791	A00252:255:HWV7WDSX2:3:1368:24044:25692/1	60	+
chr10	68044933	68044934	A00252:255:HWV7WDSX2:1:1566:21911:27164/1	60	-
chr10	68058855	68058856	A00252:255:HWV7WDSX2:1:1606:4544:1063/1	60	+
chr10	68255666	68255667	A00252:255:HWV7WDSX2:2:1155:25771:4946	60	-
chr10	68255667	68255668	A00252:255:HWV7WDSX2:3:2357:13602:36761/1	60	-
chr10	68390550	68390551	A00252:255:HWV7WDSX2:2:1217:20781:5196/1	60	+
chr10	68396063	68396064	A00252:255:HWV7WDSX2:2:2567:20130:14278/1	60	-
chr10	68441321	68441322	A00252:255:HWV7WDSX2:3:1238:3513:26459	60	-
chr10	68621639	68621640	A00252:255:HWV7WDSX2:1:1314:12608:19946/1	60	+
chr10	68659751	68659752	A00252:255:HWV7WDSX2:1:1130:3649:26850/1	60	+
chr10	68659752	68659753	A00252:255:HWV7WDSX2:4:1169:14488:21793/1	60	+
chr10	68765995	68765996	A00758:240:HTNGKDSX2:1:1135:3251:2331	60	-
chr10	68906432	68906433	A00252:255:HWV7WDSX2:1:1129:16306:13228/1	60	+
chr10	70581244	70581245	A00252:255:HWV7WDSX2:2:1421:21151:24502	60	-
chr10	71359066	71359067	A00758:240:HTNGKDSX2:1:2268:18954:6167/1	60	+
chr10	71556365	71556366	A00758:240:HTNGKDSX2:2:2373:1235:19163	60	+
chr10	72185956	72185957	A00252:255:HWV7WDSX2:3:1275:29270:4429	60	-
chr10	72418694	72418695	A00252:255:HWV7WDSX2:2:2428:25464:27179	60	-
chr10	72418697	72418698	A00252:255:HWV7WDSX2:1:1324:2817:3865/1	60	-
chr10	72449047	72449048	A00252:255:HWV7WDSX2:1:1107:21640:4178/1	60	-
chr10	72553540	72553541	A00252:255:HWV7WDSX2:2:2504:12807:35947/1	60	+
chr10	72769268	72769269	A00252:255:HWV7WDSX2:3:2335:4969:21652	60	-
chr10	72804626	72804627	A00252:255:HWV7WDSX2:1:1256:6379:22247	60	+
chr10	73071550	73071551	A00252:255:HWV7WDSX2:2:1426:19660:19257/1	60	+
chr10	73127281	73127282	A00758:240:HTNGKDSX2:1:2350:8567:5807	60	-
chr10	73192020	73192021	A00252:255:HWV7WDSX2:1:1644:15130:34585/1	60	-
chr10	73285670	73285671	A00252:255:HWV7WDSX2:1:1246:9118:36010	60	+
chr10	73285672	73285673	A00758:240:HTNGKDSX2:2:1514:13331:16752	60	+
chr10	73414952	73414953	A00758:240:HTNGKDSX2:1:1456:25256:28917/1	60	-
chr10	73414953	73414954	A00758:240:HTNGKDSX2:1:1538:31665:1689/1	60	-
chr10	74226556	74226557	A00252:255:HWV7WDSX2:2:2208:8034:9142/1	60	+
chr10	74280917	74280918	A00252:255:HWV7WDSX2:1:1270:16812:9283/1	60	+
chr10	74333219	74333220	A00252:255:HWV7WDSX2:1:2519:16387:35227/1	60	-
chr10	74435898	74435899	A00252:255:HWV7WDSX2:2:1165:25057:28197/1	60	-
chr10	74436827	74436828	A00758:240:HTNGKDSX2:1:2307:13313:20228/1	60	+
chr10	74448389	74448390	A00252:255:HWV7WDSX2:1:1257:8486:28995/1	60	+
chr10	74450341	74450342	A00252:255:HWV7WDSX2:2:1474:3748:34569/1	60	-
chr10	74605750	74605751	A00252:255:HWV7WDSX2:2:2239:16984:13307/1	60	-
chr10	75282068	75282069	A00252:255:HWV7WDSX2:3:1604:31458:22842/1	60	-
chr10	75322165	75322166	A00252:255:HWV7WDSX2:3:1476:27055:13526	60	-
chr10	76005249	76005250	A00252:255:HWV7WDSX2:1:1340:7120:31046/1	60	+
chr10	76379699	76379700	A00252:255:HWV7WDSX2:1:1166:15863:30624/1	60	+
chr10	76620556	76620557	A00252:255:HWV7WDSX2:4:2339:5611:12837	60	-
chr10	78075727	78075728	A00252:255:HWV7WDSX2:1:1306:24117:13479/1	60	-
chr10	79139137	79139138	A00252:255:HWV7WDSX2:1:1110:5457:4554	60	-
chr10	80469976	80469977	A00252:255:HWV7WDSX2:1:1369:28076:28541/1	60	+
chr10	80903822	80903823	A00252:255:HWV7WDSX2:1:1120:28375:12148/1	60	-
chr10	81170533	81170534	A00252:255:HWV7WDSX2:1:2212:19289:21872/1	60	+
chr10	81177912	81177913	A00252:255:HWV7WDSX2:3:2370:3088:34053/1	60	-
chr10	81200004	81200005	A00252:255:HWV7WDSX2:1:2306:10845:31203/1	60	+
chr10	81668282	81668283	A00252:255:HWV7WDSX2:1:2122:19696:18912/1	60	-
chr10	81781143	81781144	A00252:255:HWV7WDSX2:3:1465:27868:25363	60	-
chr10	83848052	83848053	A00758:240:HTNGKDSX2:1:1110:32877:17378/1	60	-
chr10	84147493	84147494	A00252:255:HWV7WDSX2:1:1276:29812:6684/1	60	+
chr10	84147810	84147811	A00252:255:HWV7WDSX2:1:1310:28049:20541/1	60	-
chr10	84243348	84243349	A00252:255:HWV7WDSX2:1:1217:30671:19476/1	60	+
chr10	84380318	84380319	A00252:255:HWV7WDSX2:1:2347:6334:14779/1	60	+
chr10	84392796	84392797	A00252:255:HWV7WDSX2:2:1514:8422:13166/1	60	-
chr10	84406986	84406987	A00758:240:HTNGKDSX2:2:2371:1741:21261	60	+
chr10	84425304	84425305	A00252:255:HWV7WDSX2:1:1159:4725:15248/1	60	+
chr10	84429363	84429364	A00252:255:HWV7WDSX2:1:1126:13169:17033/1	60	+
chr10	84437260	84437261	A00758:240:HTNGKDSX2:2:2264:12581:36088/1	60	-
chr10	84452191	84452192	A00252:255:HWV7WDSX2:1:1213:28456:34428	60	-
chr10	84452700	84452701	A00252:255:HWV7WDSX2:3:1501:27905:22013/1	60	+
chr10	84470908	84470909	A00252:255:HWV7WDSX2:1:1339:17752:14920	60	+
chr10	84474926	84474927	A00252:255:HWV7WDSX2:3:2309:31467:4758	60	-
chr10	84480557	84480558	A00252:255:HWV7WDSX2:4:2136:15646:22733	60	+
chr10	84504524	84504525	A00252:255:HWV7WDSX2:2:1333:17029:5024	60	-
chr10	84504525	84504526	A00758:240:HTNGKDSX2:1:1319:32814:9659	60	-
chr10	84505698	84505699	A00252:255:HWV7WDSX2:1:1215:23863:25379/1	60	+
chr10	84510555	84510556	A00252:255:HWV7WDSX2:3:2351:28899:30123	60	-
chr10	84648983	84648984	A00252:255:HWV7WDSX2:1:1237:7889:23672/1	60	+
chr10	85156276	85156277	A00252:255:HWV7WDSX2:1:1607:12102:10676	60	+
chr10	85160109	85160110	A00252:255:HWV7WDSX2:1:1122:9579:27101/1	60	+
chr10	86436249	86436250	A00252:255:HWV7WDSX2:1:1102:14552:17675/1	60	+
chr10	86442684	86442685	A00252:255:HWV7WDSX2:1:1102:21838:34334/1	60	+
chr10	86458337	86458338	A00252:255:HWV7WDSX2:1:2502:6795:22529/1	60	-
chr10	86461265	86461266	A00252:255:HWV7WDSX2:1:1135:20654:34851/1	60	+
chr10	86829630	86829631	A00252:255:HWV7WDSX2:1:1628:24813:31407/1	60	+
chr10	86856729	86856730	A00252:255:HWV7WDSX2:1:1165:7337:25723/1	60	+
chr10	86859786	86859787	A00758:240:HTNGKDSX2:2:2434:10375:22060/1	60	-
chr10	86871346	86871347	A00252:255:HWV7WDSX2:1:1157:10267:36746/1	60	+
chr10	86926365	86926366	A00252:255:HWV7WDSX2:1:1113:17327:7294/1	60	+
chr10	86926366	86926367	A00758:240:HTNGKDSX2:2:1439:16622:1501	60	+
chr10	87258494	87258495	A00252:255:HWV7WDSX2:1:1108:12897:5541	60	+
chr10	87511923	87511924	A00252:255:HWV7WDSX2:1:1427:11406:6809/1	60	+
chr10	87753780	87753781	A00252:255:HWV7WDSX2:1:1362:23267:30358/1	60	+
chr10	87786549	87786550	A00252:255:HWV7WDSX2:1:1156:17354:16360	60	+
chr10	87786993	87786994	A00252:255:HWV7WDSX2:1:1448:4227:31923/1	60	+
chr10	88007976	88007977	A00252:255:HWV7WDSX2:4:1222:15302:21010	60	+
chr10	88139465	88139466	A00252:255:HWV7WDSX2:1:1143:28510:32393/1	60	+
chr10	88168685	88168686	A00252:255:HWV7WDSX2:3:1447:21224:11976	60	-
chr10	88206794	88206795	A00252:255:HWV7WDSX2:1:1436:30020:3568	60	+
chr10	88240580	88240581	A00252:255:HWV7WDSX2:3:1236:31448:5102	60	-
chr10	88361309	88361310	A00252:255:HWV7WDSX2:1:2337:5665:1407/1	60	+
chr10	88392593	88392594	A00252:255:HWV7WDSX2:2:1354:14552:12477	60	+
chr10	88409640	88409641	A00252:255:HWV7WDSX2:1:1119:13485:14356/1	60	+
chr10	88428184	88428185	A00252:255:HWV7WDSX2:3:2642:6876:8985/1	60	-
chr10	88520938	88520939	A00252:255:HWV7WDSX2:1:1209:13919:4836	60	-
chr10	88551333	88551334	A00252:255:HWV7WDSX2:1:1367:13729:4445/1	60	+
chr10	88574775	88574776	A00252:255:HWV7WDSX2:1:1141:20844:30639/1	60	+
chr10	88599953	88599954	A00252:255:HWV7WDSX2:4:2639:16306:4210	60	-
chr10	88643098	88643099	A00252:255:HWV7WDSX2:1:1139:25852:20556	60	+
chr10	88745836	88745837	A00252:255:HWV7WDSX2:1:1111:24704:13557/1	60	+
chr10	88745838	88745839	A00758:240:HTNGKDSX2:1:2201:12283:24330/1	60	+
chr10	88905725	88905726	A00758:240:HTNGKDSX2:1:1670:1461:25880	60	-
chr10	88922215	88922216	A00252:255:HWV7WDSX2:1:1663:13087:34710/1	60	-
chr10	89340480	89340481	A00758:240:HTNGKDSX2:1:1459:31991:29371/1	60	-
chr10	89608034	89608035	A00758:240:HTNGKDSX2:2:1423:30201:35102/1	60	+
chr10	89608035	89608036	A00758:240:HTNGKDSX2:1:1154:13241:32252/1	60	+
chr10	89608036	89608037	A00252:255:HWV7WDSX2:4:2354:2022:1611/1	60	+
chr10	89620252	89620253	A00252:255:HWV7WDSX2:1:1237:19596:9283	60	-
chr10	89706159	89706160	A00252:255:HWV7WDSX2:1:1266:25852:20932/1	60	-
chr10	89710864	89710865	A00758:240:HTNGKDSX2:1:2227:3034:17550	60	-
chr10	89739364	89739365	A00252:255:HWV7WDSX2:1:1460:14172:24909/1	60	-
chr10	89754152	89754153	A00252:255:HWV7WDSX2:1:1134:13376:5963/1	60	+
chr10	89758439	89758440	A00252:255:HWV7WDSX2:1:1278:32163:10723/1	60	-
chr10	89770178	89770179	A00758:240:HTNGKDSX2:1:1518:20320:28040	60	-
chr10	89772664	89772665	A00252:255:HWV7WDSX2:1:2637:18783:13103/1	60	-
chr10	90015754	90015755	A00252:255:HWV7WDSX2:1:2231:2899:20102/1	60	+
chr10	90439566	90439567	A00252:255:HWV7WDSX2:1:1124:19849:8938/1	60	-
chr10	90439568	90439569	A00758:240:HTNGKDSX2:2:1260:7292:36605/1	60	-
chr10	90449532	90449533	A00758:240:HTNGKDSX2:1:2146:9254:1329	60	-
chr10	90487979	90487980	A00252:255:HWV7WDSX2:1:1258:21721:13526/1	60	-
chr10	90903463	90903464	A00252:255:HWV7WDSX2:1:1124:9164:4586	60	-
chr10	90945059	90945060	A00252:255:HWV7WDSX2:2:1338:16315:28839/1	60	+
chr10	90946660	90946661	A00252:255:HWV7WDSX2:1:1167:16721:4241/1	60	-
chr10	91078600	91078601	A00252:255:HWV7WDSX2:3:1106:29930:29622	60	-
chr10	91172718	91172719	A00252:255:HWV7WDSX2:1:1247:18900:9017/1	60	+
chr10	91223858	91223859	A00252:255:HWV7WDSX2:1:1443:9417:30545	60	-
chr10	91271472	91271473	A00758:240:HTNGKDSX2:1:1675:7084:25191	60	-
chr10	91272186	91272187	A00252:255:HWV7WDSX2:1:1306:5692:10003/1	60	-
chr10	91272271	91272272	A00758:240:HTNGKDSX2:1:2451:30924:11898	60	-
chr10	91280339	91280340	A00252:255:HWV7WDSX2:1:1530:26440:19633/1	60	+
chr10	91346704	91346705	A00252:255:HWV7WDSX2:3:1166:7238:23077/1	60	-
chr10	91500116	91500117	A00252:255:HWV7WDSX2:1:1331:16993:21527/1	60	-
chr10	91790584	91790585	A00252:255:HWV7WDSX2:1:1316:17951:31798/1	60	+
chr10	91805290	91805291	A00758:240:HTNGKDSX2:1:2667:8739:3662	60	-
chr10	91825659	91825660	A00252:255:HWV7WDSX2:1:1410:28501:27023/1	60	+
chr10	91832335	91832336	A00252:255:HWV7WDSX2:1:1308:16857:17472/1	60	+
chr10	91834107	91834108	A00252:255:HWV7WDSX2:1:1604:18114:19774/1	60	-
chr10	91857808	91857809	A00252:255:HWV7WDSX2:1:1347:12581:2174/1	60	-
chr10	91970333	91970334	A00252:255:HWV7WDSX2:2:1109:4942:5822/1	60	+
chr10	91984366	91984367	A00252:255:HWV7WDSX2:1:2108:14145:20885/1	60	-
chr10	92154710	92154711	A00252:255:HWV7WDSX2:1:1331:31955:29716	60	-
chr10	92154711	92154712	A00252:255:HWV7WDSX2:1:1125:11595:13996	60	-
chr10	92606664	92606665	A00252:255:HWV7WDSX2:1:1659:11812:20134/1	60	+
chr10	92946150	92946151	A00252:255:HWV7WDSX2:1:1157:11487:27211/1	60	+
chr10	92948555	92948556	A00252:255:HWV7WDSX2:1:1517:23782:14497/1	60	+
chr10	92948558	92948559	A00758:240:HTNGKDSX2:1:1160:2501:31814/1	60	+
chr10	92948561	92948562	A00252:255:HWV7WDSX2:4:1175:20491:8766/1	60	+
chr10	92948564	92948565	A00758:240:HTNGKDSX2:2:2206:15311:13322	60	+
chr10	93010924	93010925	A00252:255:HWV7WDSX2:1:1547:21395:31469/1	60	+
chr10	93408446	93408447	A00252:255:HWV7WDSX2:3:2302:7401:16783/1	60	+
chr10	93683227	93683228	A00252:255:HWV7WDSX2:1:1254:17481:24940/1	60	+
chr10	93691810	93691811	A00252:255:HWV7WDSX2:4:1471:25509:19742	60	+
chr10	93691812	93691813	A00252:255:HWV7WDSX2:2:1345:21206:23970	60	+
chr10	93701508	93701509	A00252:255:HWV7WDSX2:1:1330:12310:29042/1	60	+
chr10	94345203	94345204	A00252:255:HWV7WDSX2:1:1124:12527:1986/1	60	+
chr10	94556278	94556279	A00252:255:HWV7WDSX2:1:1342:10917:24220/1	60	-
chr10	94574992	94574993	A00252:255:HWV7WDSX2:1:1661:1588:13698/1	60	+
chr10	94590440	94590441	A00252:255:HWV7WDSX2:3:2641:24424:22153/1	60	+
chr10	95387886	95387887	A00252:255:HWV7WDSX2:1:1538:10411:7654/1	60	-
chr10	95893073	95893074	A00252:255:HWV7WDSX2:1:1155:7654:18724/1	60	+
chr10	96057145	96057146	A00252:255:HWV7WDSX2:1:1347:11198:30436/1	60	+
chr10	96057146	96057147	A00758:240:HTNGKDSX2:1:2517:9860:19852/1	60	+
chr10	96086336	96086337	A00252:255:HWV7WDSX2:1:1422:16559:6089/1	60	-
chr10	96510382	96510383	A00758:240:HTNGKDSX2:2:2544:7808:31767/1	60	-
chr10	96510384	96510385	A00252:255:HWV7WDSX2:1:1111:26485:14168/1	60	-
chr10	96567922	96567923	A00252:255:HWV7WDSX2:1:2372:26720:7623	60	-
chr10	96852538	96852539	A00252:255:HWV7WDSX2:1:2402:23158:36213/1	60	+
chr10	96945480	96945481	A00252:255:HWV7WDSX2:1:1150:9724:27289/1	60	+
chr10	96949807	96949808	A00758:240:HTNGKDSX2:1:2473:27245:4147/1	60	-
chr10	96958160	96958161	A00252:255:HWV7WDSX2:1:2320:26467:6684/1	60	+
chr10	97254882	97254883	A00252:255:HWV7WDSX2:1:2619:31557:17253/1	60	+
chr10	98198078	98198079	A00252:255:HWV7WDSX2:1:1133:8133:10629/1	60	+
chr10	98213134	98213135	A00252:255:HWV7WDSX2:1:2312:20320:30264	60	-
chr10	98455513	98455514	A00252:255:HWV7WDSX2:3:2207:28067:26804/1	60	-
chr10	98792161	98792162	A00758:240:HTNGKDSX2:1:1646:22453:19742	60	+
chr10	98821361	98821362	A00252:255:HWV7WDSX2:1:2563:23285:23343/1	60	+
chr10	99423896	99423897	A00252:255:HWV7WDSX2:1:1355:7853:5666/1	60	-
chr10	99731545	99731546	A00252:255:HWV7WDSX2:1:1148:5999:1517/1	60	+
chr10	100172111	100172112	A00758:240:HTNGKDSX2:2:2503:4987:20619	60	+
chr10	100246445	100246446	A00252:255:HWV7WDSX2:1:1220:19723:9283/1	60	-
chr10	100344749	100344750	A00252:255:HWV7WDSX2:1:1309:5502:11177/1	60	+
chr10	100896318	100896319	A00252:255:HWV7WDSX2:1:1639:18150:26913/1	60	-
chr10	101022984	101022985	A00758:240:HTNGKDSX2:2:2560:17155:17206/1	60	+
chr10	101524610	101524611	A00252:255:HWV7WDSX2:1:1102:17770:12477/1	60	+
chr10	101568308	101568309	A00252:255:HWV7WDSX2:2:1366:17481:5869/1	60	+
chr10	102298456	102298457	A00758:240:HTNGKDSX2:1:2448:31195:20979	60	-
chr10	103056656	103056657	A00252:255:HWV7WDSX2:1:1518:18954:19977/1	60	-
chr10	103074102	103074103	A00252:255:HWV7WDSX2:1:2429:26747:13777/1	60	-
chr10	103301567	103301568	A00758:240:HTNGKDSX2:2:1367:23059:28244	60	-
chr10	103463276	103463277	A00252:255:HWV7WDSX2:4:1510:18837:22247	60	-
chr10	103994343	103994344	A00758:240:HTNGKDSX2:1:2655:24614:17910	60	-
chr10	103994344	103994345	A00252:255:HWV7WDSX2:1:2106:17644:30483/1	60	-
chr10	104287302	104287303	A00252:255:HWV7WDSX2:1:1238:5466:36886	60	+
chr10	104323526	104323527	A00252:255:HWV7WDSX2:2:2107:12409:34601/1	60	-
chr10	104323527	104323528	A00252:255:HWV7WDSX2:1:1347:20238:27680/1	60	-
chr10	104657717	104657718	A00252:255:HWV7WDSX2:1:1233:9290:31579/1	60	-
chr10	105430800	105430801	A00252:255:HWV7WDSX2:1:2162:9272:35086/1	60	-
chr10	105588461	105588462	A00758:240:HTNGKDSX2:2:1349:29197:7091	60	-
chr10	105588462	105588463	A00252:255:HWV7WDSX2:3:1455:32108:16016	60	-
chr10	105977940	105977941	A00252:255:HWV7WDSX2:1:1210:25717:27868/1	60	-
chr10	106216297	106216298	A00252:255:HWV7WDSX2:1:1610:30789:9157/1	60	-
chr10	106428483	106428484	A00252:255:HWV7WDSX2:4:1508:21902:33160	60	+
chr10	106504750	106504751	A00758:240:HTNGKDSX2:2:2515:31485:16814	60	-
chr10	106504755	106504756	A00252:255:HWV7WDSX2:1:1128:27127:29496/1	60	-
chr10	106951279	106951280	A00252:255:HWV7WDSX2:4:1102:23330:21637/1	60	+
chr10	107671910	107671911	A00252:255:HWV7WDSX2:1:1215:4924:23954/1	60	-
chr10	107742509	107742510	A00252:255:HWV7WDSX2:1:1275:6289:33552/1	60	-
chr10	108009741	108009742	A00252:255:HWV7WDSX2:4:1131:26295:2378/1	60	+
chr10	108060639	108060640	A00252:255:HWV7WDSX2:1:1168:7247:29700/1	60	+
chr10	108351442	108351443	A00252:255:HWV7WDSX2:1:2356:13765:24862	60	-
chr10	108653262	108653263	A00758:240:HTNGKDSX2:1:1551:10791:10128/1	60	-
chr10	108810762	108810763	A00758:240:HTNGKDSX2:2:1358:30391:30796/1	60	-
chr10	108887746	108887747	A00252:255:HWV7WDSX2:1:1427:2338:31031	60	-
chr10	109473204	109473205	A00252:255:HWV7WDSX2:1:1161:29541:28447/1	60	+
chr10	109473206	109473207	A00758:240:HTNGKDSX2:1:1375:5972:1595/1	60	+
chr10	109612523	109612524	A00252:255:HWV7WDSX2:2:1328:21640:28729/1	60	+
chr10	109876526	109876527	A00252:255:HWV7WDSX2:1:1209:13892:15562/1	60	+
chr10	110016197	110016198	A00252:255:HWV7WDSX2:1:1451:9552:30154	60	+
chr10	110031982	110031983	A00252:255:HWV7WDSX2:1:1525:31792:5603/1	60	-
chr10	110047323	110047324	A00758:240:HTNGKDSX2:2:1352:5710:5337/1	60	+
chr10	110048159	110048160	A00252:255:HWV7WDSX2:1:1331:8603:10723/1	60	-
chr10	110052073	110052074	A00252:255:HWV7WDSX2:1:1319:4896:34585	60	-
chr10	110067339	110067340	A00252:255:HWV7WDSX2:1:1149:18358:25676	60	-
chr10	110081546	110081547	A00252:255:HWV7WDSX2:1:1158:18602:22623/1	60	-
chr10	110092218	110092219	A00252:255:HWV7WDSX2:1:1465:26341:13416/1	60	-
chr10	110095868	110095869	A00252:255:HWV7WDSX2:1:2552:12102:9737/1	60	-
chr10	110102599	110102600	A00252:255:HWV7WDSX2:1:1217:26341:28573	60	-
chr10	110243419	110243420	A00252:255:HWV7WDSX2:2:1243:5348:5713	60	-
chr10	110243421	110243422	A00252:255:HWV7WDSX2:1:2575:17571:6872	60	-
chr10	110249898	110249899	A00252:255:HWV7WDSX2:1:1318:31123:22983/1	60	+
chr10	110249900	110249901	A00252:255:HWV7WDSX2:2:1124:6705:34929	60	+
chr10	110249901	110249902	A00758:240:HTNGKDSX2:1:2443:17680:34084/1	60	+
chr10	110261944	110261945	A00252:255:HWV7WDSX2:2:2254:9136:33411/1	60	+
chr10	110268390	110268391	A00252:255:HWV7WDSX2:2:1342:11252:28432/1	60	+
chr10	110942003	110942004	A00758:240:HTNGKDSX2:1:2211:10511:31908	60	+
chr10	110943747	110943748	A00758:240:HTNGKDSX2:2:1314:30355:23625	60	+
chr10	110957012	110957013	A00758:240:HTNGKDSX2:1:2375:28691:11318	60	-
chr10	110967185	110967186	A00252:255:HWV7WDSX2:1:1237:11858:27696	60	+
chr10	110973523	110973524	A00252:255:HWV7WDSX2:1:1321:13630:9784/1	60	-
chr10	111004878	111004879	A00758:240:HTNGKDSX2:1:2554:4652:33348/1	60	+
chr10	111012610	111012611	A00252:255:HWV7WDSX2:1:1150:2790:19100/1	60	-
chr10	111017695	111017696	A00252:255:HWV7WDSX2:1:1478:10059:29778/1	60	+
chr10	112161115	112161116	A00252:255:HWV7WDSX2:2:1208:1081:23093/1	60	+
chr10	112381078	112381079	A00252:255:HWV7WDSX2:1:2608:11089:6856/1	60	-
chr10	112520940	112520941	A00252:255:HWV7WDSX2:2:1315:26268:8375	60	-
chr10	112522228	112522229	A00252:255:HWV7WDSX2:1:1148:21721:2253/1	60	+
chr10	112586592	112586593	A00252:255:HWV7WDSX2:1:1148:13919:36652/1	60	+
chr10	112692689	112692690	A00252:255:HWV7WDSX2:1:2313:32470:15107/1	60	+
chr10	112692690	112692691	A00758:240:HTNGKDSX2:1:2443:22806:31093/1	60	+
chr10	113074335	113074336	A00252:255:HWV7WDSX2:1:1222:26205:6731/1	60	-
chr10	113687702	113687703	A00758:240:HTNGKDSX2:1:2401:17517:32299/1	60	-
chr10	113885939	113885940	A00252:255:HWV7WDSX2:2:1537:24017:24048/1	60	-
chr10	113906310	113906311	A00252:255:HWV7WDSX2:1:2650:6388:22294/1	60	+
chr10	113911210	113911211	A00252:255:HWV7WDSX2:1:1639:5104:1282	60	+
chr10	114048867	114048868	A00758:240:HTNGKDSX2:1:1535:27154:34428/1	60	+
chr10	114135846	114135847	A00252:255:HWV7WDSX2:1:1164:24153:20995/1	60	+
chr10	114144630	114144631	A00758:240:HTNGKDSX2:1:1170:11053:17378/1	60	+
chr10	114438193	114438194	A00252:255:HWV7WDSX2:4:1512:16577:33489/1	60	-
chr10	114470232	114470233	A00758:240:HTNGKDSX2:1:1441:20500:8970	60	-
chr10	114753967	114753968	A00758:240:HTNGKDSX2:2:1232:19831:3771/1	60	+
chr10	114833591	114833592	A00252:255:HWV7WDSX2:1:1148:24442:33739	60	-
chr10	114835926	114835927	A00758:240:HTNGKDSX2:1:1649:27651:36980/1	60	+
chr10	114837183	114837184	A00252:255:HWV7WDSX2:1:1346:9833:23156/1	60	+
chr10	114842052	114842053	A00252:255:HWV7WDSX2:1:1453:1787:4586/1	60	-
chr10	114843066	114843067	A00252:255:HWV7WDSX2:1:1252:28763:24283	60	-
chr10	114853361	114853362	A00252:255:HWV7WDSX2:1:1537:15863:18255/1	60	+
chr10	114854279	114854280	A00252:255:HWV7WDSX2:1:1418:1850:27367/1	60	+
chr10	114858369	114858370	A00252:255:HWV7WDSX2:3:1536:26720:32174	60	-
chr10	114858923	114858924	A00252:255:HWV7WDSX2:1:1368:20338:27633	60	-
[truncated: 16,878 more rows]
