# Supplementary material for: HIV-1 capsid stability enables inositol phosphate-independent infection of target cells and promotes integration into genes
Source: PLoS Pathog. 2023 Jun 2;19(6):e1011423. doi: 10.1371/journal.ppat.1011423 (PMC10266667; doi:10.1371/journal.ppat.1011423)
Supplement: S1 Data — (TAR.GZ) [file ppat.1011423.s012.tar.gz › CEM_WT_A/CA_N74D/Unique_hg38_integration_sites/7399-GS-6.bed]

chr1	999961	999962	A01177:23:H2L2FDSX3:1:1108:11189:14794/1	60	+
chr1	1107726	1107727	A01177:23:H2L2FDSX3:1:1159:19687:2707/1	60	+
chr1	1391443	1391444	A01177:23:H2L2FDSX3:1:1147:32416:34773/1	60	-
chr1	1455087	1455088	A01177:23:H2L2FDSX3:1:1266:14452:18223/1	60	-
chr1	1553855	1553856	A01177:23:H2L2FDSX3:2:1226:10511:13088	60	+
chr1	2152236	2152237	A01177:23:H2L2FDSX3:2:2406:26169:7044/1	60	+
chr1	2328652	2328653	A01177:23:H2L2FDSX3:2:2223:18819:3709	60	+
chr1	4392236	4392237	A01177:23:H2L2FDSX3:1:1274:5837:23594/1	60	-
chr1	4459628	4459629	A01177:23:H2L2FDSX3:1:1228:28628:23109/1	60	-
chr1	5660496	5660497	A01177:23:H2L2FDSX3:2:1116:7907:2002	60	-
chr1	6756080	6756081	A01177:23:H2L2FDSX3:3:1359:4029:22435	60	+
chr1	6798202	6798203	A01177:23:H2L2FDSX3:2:1152:24858:34835	60	+
chr1	6858378	6858379	A01177:23:H2L2FDSX3:3:2618:1805:14199/1	60	-
chr1	8491718	8491719	A01177:23:H2L2FDSX3:1:1203:19036:29199/1	60	+
chr1	8547362	8547363	A01177:23:H2L2FDSX3:1:2204:8657:31422/1	60	-
chr1	8597682	8597683	A01177:23:H2L2FDSX3:1:1456:19325:27164/1	60	-
chr1	8624147	8624148	A01177:23:H2L2FDSX3:4:1147:23348:28150	60	-
chr1	8748793	8748794	A01177:23:H2L2FDSX3:1:1362:14498:31767/1	60	-
chr1	9655058	9655059	A01177:23:H2L2FDSX3:1:2643:21287:9017/1	60	-
chr1	10268346	10268347	A01177:23:H2L2FDSX3:1:1461:23882:12790/1	60	+
chr1	10338171	10338172	A01177:23:H2L2FDSX3:1:1518:14714:14356/1	60	-
chr1	10354306	10354307	A01177:23:H2L2FDSX3:2:1502:21802:33865/1	60	-
chr1	11077905	11077906	A01177:23:H2L2FDSX3:1:1127:10556:31986/1	60	-
chr1	11336593	11336594	A01177:23:H2L2FDSX3:1:1133:14145:24486/1	60	-
chr1	11976667	11976668	A01177:23:H2L2FDSX3:4:2658:28537:24925	60	+
chr1	12042825	12042826	A01177:23:H2L2FDSX3:1:1147:16369:2597/1	60	+
chr1	12157204	12157205	A01177:23:H2L2FDSX3:1:1558:26051:36683/1	60	+
chr1	12243242	12243243	A01177:23:H2L2FDSX3:2:1208:12662:16344	60	-
chr1	12340825	12340826	A01177:23:H2L2FDSX3:1:1520:12843:2503/1	60	-
chr1	12423866	12423867	A01177:23:H2L2FDSX3:1:1241:5222:14794/1	60	-
chr1	12426824	12426825	A01177:23:H2L2FDSX3:2:1251:18186:8406	60	+
chr1	13341625	13341626	A01177:23:H2L2FDSX3:1:1240:9254:35931/1	60	+
chr1	14871965	14871966	A01177:23:H2L2FDSX3:1:1353:14895:34961/1	60	+
chr1	14871967	14871968	A01177:23:H2L2FDSX3:3:2328:12283:25676	60	+
chr1	15169905	15169906	A01177:23:H2L2FDSX3:1:1468:17680:8155/1	60	+
chr1	15388648	15388649	A01177:23:H2L2FDSX3:1:1174:21206:24596/1	60	-
chr1	15637558	15637559	A01177:23:H2L2FDSX3:2:2157:27462:10128/1	60	-
chr1	16615249	16615250	A01177:23:H2L2FDSX3:1:2631:14886:15718/1	60	+
chr1	18497613	18497614	A01177:23:H2L2FDSX3:1:2312:23972:34334/1	60	+
chr1	19085189	19085190	A01177:23:H2L2FDSX3:1:1376:32389:12305/1	60	+
chr1	19138022	19138023	A01177:23:H2L2FDSX3:3:1213:30608:17550	60	-
chr1	19401718	19401719	A01177:23:H2L2FDSX3:3:2455:12210:31281/1	60	+
chr1	19821178	19821179	A01177:23:H2L2FDSX3:1:2450:19470:19053	60	-
chr1	20833589	20833590	A01177:23:H2L2FDSX3:1:1145:27444:2300/1	60	-
chr1	20920349	20920350	A01177:23:H2L2FDSX3:1:2238:10041:30185/1	60	+
chr1	21000151	21000152	A01177:23:H2L2FDSX3:1:1109:10420:18881/1	60	-
chr1	21118533	21118534	A01177:23:H2L2FDSX3:1:1630:29423:6825/1	60	-
chr1	21175795	21175796	A01177:23:H2L2FDSX3:4:1206:21902:11992/1	60	+
chr1	21684564	21684565	A01177:23:H2L2FDSX3:1:2449:18882:24706/1	60	+
chr1	21743246	21743247	A01177:23:H2L2FDSX3:1:1443:30083:23907/1	60	+
chr1	22399279	22399280	A01177:23:H2L2FDSX3:2:1159:30933:33270	60	-
chr1	23389517	23389518	A01177:23:H2L2FDSX3:1:1202:16541:31673/1	60	-
chr1	23507497	23507498	A01177:23:H2L2FDSX3:4:1117:22001:35274/1	60	+
chr1	24204170	24204171	A01177:23:H2L2FDSX3:1:1545:12698:17253	60	-
chr1	24262097	24262098	A01177:23:H2L2FDSX3:3:2104:9842:8891	60	+
chr1	24442889	24442890	A01177:23:H2L2FDSX3:1:2101:25102:26866/1	60	+
chr1	25463230	25463231	A01177:23:H2L2FDSX3:2:1425:8947:20306/1	60	-
chr1	25463903	25463904	A01177:23:H2L2FDSX3:1:1155:10212:25504/1	60	+
chr1	25792845	25792846	A01177:23:H2L2FDSX3:1:1106:16152:23077/1	60	+
chr1	27450174	27450175	A01177:23:H2L2FDSX3:2:2342:29767:17440	60	-
chr1	27555458	27555459	A01177:23:H2L2FDSX3:1:1157:32994:34397/1	60	-
chr1	27555460	27555461	A01177:23:H2L2FDSX3:4:1550:19985:1720/1	60	-
chr1	27715385	27715386	A01177:23:H2L2FDSX3:2:2338:30427:12978	60	-
chr1	27794147	27794148	A01177:23:H2L2FDSX3:1:1310:23375:4773/1	60	+
chr1	28516282	28516283	A01177:23:H2L2FDSX3:2:2419:12671:28948	60	-
chr1	28517354	28517355	A01177:23:H2L2FDSX3:1:2318:11487:23985/1	60	-
chr1	28889030	28889031	A01177:23:H2L2FDSX3:1:1419:13205:7263	60	-
chr1	29161828	29161829	A01177:23:H2L2FDSX3:3:2535:27968:25598	60	+
chr1	29646275	29646276	A01177:23:H2L2FDSX3:1:1309:2600:21840/1	60	-
chr1	29868193	29868194	A01177:23:H2L2FDSX3:1:2209:30499:17895/1	60	-
chr1	30988597	30988598	A01177:23:H2L2FDSX3:1:1263:23692:23923/1	60	+
chr1	31041518	31041519	A01177:23:H2L2FDSX3:3:1122:6008:25238	60	-
chr1	31377581	31377582	A01177:23:H2L2FDSX3:4:2440:28284:27367	60	-
chr1	31536096	31536097	A01177:23:H2L2FDSX3:1:1117:12617:5149/1	60	+
chr1	31940195	31940196	A01177:23:H2L2FDSX3:1:2430:25870:36777/1	60	+
chr1	32322225	32322226	A01177:23:H2L2FDSX3:2:1371:14561:2221	60	-
chr1	33350291	33350292	A01177:23:H2L2FDSX3:1:1101:20745:33974/1	60	+
chr1	33485284	33485285	A01177:23:H2L2FDSX3:2:1532:18340:4351	60	-
chr1	34072832	34072833	A01177:23:H2L2FDSX3:2:1550:24650:3474/1	60	-
chr1	34072836	34072837	A01177:23:H2L2FDSX3:2:2512:22299:5572/1	60	-
chr1	34072837	34072838	A01177:23:H2L2FDSX3:1:1146:16315:7482/1	60	-
chr1	34072838	34072839	A01177:23:H2L2FDSX3:3:2258:11496:16579/1	60	-
chr1	34600622	34600623	A01177:23:H2L2FDSX3:1:2473:29387:31532/1	60	-
chr1	35199021	35199022	A01177:23:H2L2FDSX3:1:2471:1796:34569	60	+
chr1	35348795	35348796	A01177:23:H2L2FDSX3:2:2623:4209:7623/1	60	+
chr1	35473821	35473822	A01177:23:H2L2FDSX3:3:1424:10474:25895/1	60	-
chr1	35810664	35810665	A01177:23:H2L2FDSX3:2:1610:20103:14763	60	-
chr1	36225540	36225541	A01177:23:H2L2FDSX3:2:2405:7021:32033/1	60	-
chr1	36285074	36285075	A01177:23:H2L2FDSX3:2:2238:1922:35509/1	60	-
chr1	36430834	36430835	A01177:23:H2L2FDSX3:4:2148:5412:7263	60	+
chr1	37461311	37461312	A01177:23:H2L2FDSX3:3:2329:10077:33098	60	+
chr1	37507403	37507404	A01177:23:H2L2FDSX3:2:1522:8829:31720/1	60	+
chr1	37577058	37577059	A01177:23:H2L2FDSX3:1:2633:21612:31594	60	-
chr1	37605343	37605344	A01177:23:H2L2FDSX3:1:2208:21558:24267/1	60	+
chr1	38722840	38722841	A01177:23:H2L2FDSX3:1:1377:28113:1705/1	60	+
chr1	39003781	39003782	A01177:23:H2L2FDSX3:4:1120:7771:21715/1	60	+
chr1	39449152	39449153	A01177:23:H2L2FDSX3:1:1262:15420:22185/1	60	-
chr1	39549548	39549549	A01177:23:H2L2FDSX3:1:1437:21459:13792	60	+
chr1	39819692	39819693	A01177:23:H2L2FDSX3:1:1169:30192:33771/1	60	+
chr1	40073247	40073248	A01177:23:H2L2FDSX3:1:1423:22598:24752/1	60	+
chr1	40221601	40221602	A01177:23:H2L2FDSX3:1:1353:28736:11710/1	60	-
chr1	40354562	40354563	A01177:23:H2L2FDSX3:4:2219:2211:29935	60	+
chr1	40411951	40411952	A01177:23:H2L2FDSX3:3:2605:24171:3333	60	-
chr1	40693004	40693005	A01177:23:H2L2FDSX3:1:1277:29478:24893/1	60	+
chr1	40789710	40789711	A01177:23:H2L2FDSX3:2:1203:3595:20118	60	-
chr1	41135458	41135459	A01177:23:H2L2FDSX3:1:1110:14154:5400/1	60	+
chr1	41141192	41141193	A01177:23:H2L2FDSX3:1:1110:12346:20212/1	60	+
chr1	41147085	41147086	A01177:23:H2L2FDSX3:2:1377:9525:1955/1	60	-
chr1	41152632	41152633	A01177:23:H2L2FDSX3:1:1132:30183:21010/1	60	-
chr1	41186360	41186361	A01177:23:H2L2FDSX3:2:1324:13214:11193/1	60	-
chr1	41652373	41652374	A01177:23:H2L2FDSX3:3:2106:10131:1720	60	+
chr1	42268424	42268425	A01177:23:H2L2FDSX3:1:1522:31964:2675	60	-
chr1	43484721	43484722	A01177:23:H2L2FDSX3:1:2432:4300:8531/1	60	-
chr1	43832738	43832739	A01177:23:H2L2FDSX3:1:1353:30110:21981/1	60	+
chr1	44236450	44236451	A01177:23:H2L2FDSX3:1:1124:32181:11600/1	60	-
chr1	45391071	45391072	A01177:23:H2L2FDSX3:2:1661:28094:14450/1	60	+
chr1	45515233	45515234	A01177:23:H2L2FDSX3:3:2353:26024:13808	60	-
chr1	45693089	45693090	A01177:23:H2L2FDSX3:1:2142:13295:36573/1	60	-
chr1	45897946	45897947	A01177:23:H2L2FDSX3:3:1339:18069:35853	60	-
chr1	46070761	46070762	A01177:23:H2L2FDSX3:1:1220:4878:7780/1	60	+
chr1	46585199	46585200	A01177:23:H2L2FDSX3:2:2417:28646:13307/1	60	-
chr1	46664284	46664285	A01177:23:H2L2FDSX3:1:1304:1922:6731/1	60	+
chr1	47085332	47085333	A01177:23:H2L2FDSX3:1:2310:11008:24001/1	60	-
chr1	47118762	47118763	A01177:23:H2L2FDSX3:2:1402:31448:7357	60	+
chr1	48501285	48501286	A01177:23:H2L2FDSX3:2:1642:19569:8891/1	60	+
chr1	48698780	48698781	A01177:23:H2L2FDSX3:4:2635:18566:28917	60	-
chr1	48707592	48707593	A01177:23:H2L2FDSX3:1:2249:20446:26913/1	60	-
chr1	48768031	48768032	A01177:23:H2L2FDSX3:1:1351:16269:18364/1	60	-
chr1	48768738	48768739	A01177:23:H2L2FDSX3:2:2144:20645:10222	60	+
chr1	49268242	49268243	A01177:23:H2L2FDSX3:4:1342:23158:21496	60	-
chr1	49309908	49309909	A01177:23:H2L2FDSX3:1:2471:27444:21089/1	60	+
chr1	49499382	49499383	A01177:23:H2L2FDSX3:1:2271:28167:20556/1	60	+
chr1	49810928	49810929	A01177:23:H2L2FDSX3:1:1404:25563:35055/1	60	+
chr1	50364793	50364794	A01177:23:H2L2FDSX3:1:2641:10619:35289/1	60	-
chr1	50525650	50525651	A01177:23:H2L2FDSX3:2:2339:28483:29747/1	60	+
chr1	50539188	50539189	A01177:23:H2L2FDSX3:4:2651:26214:17049	60	-
chr1	50609638	50609639	A01177:23:H2L2FDSX3:1:1517:2528:26005/1	60	-
chr1	50690946	50690947	A01177:23:H2L2FDSX3:1:2370:28275:20306/1	60	+
chr1	50741390	50741391	A01177:23:H2L2FDSX3:1:1603:29017:30953/1	60	-
chr1	50838071	50838072	A01177:23:H2L2FDSX3:1:1228:20754:33207/1	60	+
chr1	50956883	50956884	A01177:23:H2L2FDSX3:1:1162:17842:17049/1	60	-
chr1	51126004	51126005	A01177:23:H2L2FDSX3:2:2521:19443:29997	60	-
chr1	51405560	51405561	A01177:23:H2L2FDSX3:1:1374:15772:16125/1	60	-
chr1	51423813	51423814	A01177:23:H2L2FDSX3:2:1623:31792:17409	60	+
chr1	51435634	51435635	A01177:23:H2L2FDSX3:1:2623:26485:29356/1	60	-
chr1	51836258	51836259	A01177:23:H2L2FDSX3:2:2305:3242:35039/1	60	+
chr1	51893610	51893611	A01177:23:H2L2FDSX3:1:1140:2248:16125/1	60	-
chr1	52031240	52031241	A01177:23:H2L2FDSX3:4:2603:22119:28526	60	+
chr1	52495996	52495997	A01177:23:H2L2FDSX3:4:1514:31439:32205	60	+
chr1	52544690	52544691	A01177:23:H2L2FDSX3:2:1504:28537:14716/1	60	-
chr1	52726150	52726151	A01177:23:H2L2FDSX3:1:1553:1063:23375/1	60	+
chr1	52967632	52967633	A01177:23:H2L2FDSX3:2:1256:2790:14779/1	60	-
chr1	53224416	53224417	A01177:23:H2L2FDSX3:1:1551:21856:13792/1	60	-
chr1	53906027	53906028	A01177:23:H2L2FDSX3:1:1101:10547:31407/1	60	+
chr1	53935402	53935403	A01177:23:H2L2FDSX3:2:1573:29369:14309	60	+
chr1	53968823	53968824	A01177:23:H2L2FDSX3:4:1463:5764:14888/1	60	-
chr1	54032314	54032315	A01177:23:H2L2FDSX3:1:1652:2410:35509/1	60	+
chr1	54157387	54157388	A01177:23:H2L2FDSX3:1:1660:32651:34053/1	60	+
chr1	54281009	54281010	A01177:23:H2L2FDSX3:1:1326:25355:2942/1	60	-
chr1	54424223	54424224	A01177:23:H2L2FDSX3:1:1238:16966:36198/1	60	+
chr1	55129327	55129328	A01177:23:H2L2FDSX3:2:2371:5213:14215	60	+
chr1	55182306	55182307	A01177:23:H2L2FDSX3:2:1425:1768:23907/1	60	+
chr1	55373317	55373318	A01177:23:H2L2FDSX3:1:1202:14787:35336/1	60	+
chr1	56702622	56702623	A01177:23:H2L2FDSX3:1:1638:18692:6120	60	-
chr1	56721991	56721992	A01177:23:H2L2FDSX3:1:2108:8938:16470	60	-
chr1	57150637	57150638	A01177:23:H2L2FDSX3:2:1571:19307:29418/1	60	-
chr1	57345729	57345730	A01177:23:H2L2FDSX3:2:2248:8766:35462	60	+
chr1	57613761	57613762	A01177:23:H2L2FDSX3:2:1203:8757:33129	60	+
chr1	57970716	57970717	A01177:23:H2L2FDSX3:1:2636:7464:15984	60	-
chr1	58522550	58522551	A01177:23:H2L2FDSX3:1:1529:19849:16203/1	60	+
chr1	58565417	58565418	A01177:23:H2L2FDSX3:1:1455:11568:16423/1	60	-
chr1	59078761	59078762	A01177:23:H2L2FDSX3:1:1565:17779:6981/1	60	-
chr1	59338588	59338589	A01177:23:H2L2FDSX3:1:1308:21251:2785/1	60	+
chr1	59361967	59361968	A01177:23:H2L2FDSX3:1:1171:32750:18380/1	60	-
chr1	59484540	59484541	A01177:23:H2L2FDSX3:2:2255:32669:21402/1	60	-
chr1	60031142	60031143	A01177:23:H2L2FDSX3:1:1503:22616:23218/1	60	-
chr1	60984788	60984789	A01177:23:H2L2FDSX3:1:1125:20410:15358/1	60	-
chr1	61107836	61107837	A01177:23:H2L2FDSX3:2:1147:3414:26913	60	+
chr1	61224712	61224713	A01177:23:H2L2FDSX3:1:1148:25183:19867/1	60	+
chr1	61684891	61684892	A01177:23:H2L2FDSX3:1:1166:9570:31344/1	60	+
chr1	62364330	62364331	A01177:23:H2L2FDSX3:2:1133:22688:24690	60	-
chr1	62460189	62460190	A01177:23:H2L2FDSX3:3:2506:28809:2942/1	60	+
chr1	62502913	62502914	A01177:23:H2L2FDSX3:2:1325:10285:30702/1	60	-
chr1	62539871	62539872	A01177:23:H2L2FDSX3:1:1530:32145:29700/1	60	+
chr1	62570868	62570869	A01177:23:H2L2FDSX3:1:2224:19271:34835/1	60	-
chr1	62613922	62613923	A01177:23:H2L2FDSX3:1:1135:19831:20870/1	60	+
chr1	62655248	62655249	A01177:23:H2L2FDSX3:3:1177:18945:2394/1	60	-
chr1	62694052	62694053	A01177:23:H2L2FDSX3:3:2258:4951:19867/1	60	+
chr1	63050431	63050432	A01177:23:H2L2FDSX3:1:1121:2935:14403/1	60	-
chr1	63453122	63453123	A01177:23:H2L2FDSX3:1:1108:5113:17487/1	60	-
chr1	63508644	63508645	A01177:23:H2L2FDSX3:1:2122:16306:9815/1	60	+
chr1	63837454	63837455	A01177:23:H2L2FDSX3:1:1240:29631:32800/1	60	+
chr1	64343648	64343649	A01177:23:H2L2FDSX3:1:1440:10420:6386	60	+
chr1	64499084	64499085	A01177:23:H2L2FDSX3:1:1409:12337:20102/1	60	-
chr1	64762452	64762453	A01177:23:H2L2FDSX3:2:2267:1190:24032/1	60	-
chr1	64798645	64798646	A01177:23:H2L2FDSX3:1:1446:13187:7795/1	60	-
chr1	64832682	64832683	A01177:23:H2L2FDSX3:1:1367:6623:25770/1	60	-
chr1	64882610	64882611	A01177:23:H2L2FDSX3:1:1525:14751:23531/1	60	-
chr1	64909635	64909636	A01177:23:H2L2FDSX3:2:1405:3314:34162	60	-
chr1	64911981	64911982	A01177:23:H2L2FDSX3:1:1376:20220:15781/1	60	+
chr1	65369193	65369194	A01177:23:H2L2FDSX3:1:1632:30716:8907/1	60	-
chr1	65380289	65380290	A01177:23:H2L2FDSX3:1:2558:27154:20118/1	60	-
chr1	65431408	65431409	A01177:23:H2L2FDSX3:1:1144:24695:3959/1	60	-
chr1	65436345	65436346	A01177:23:H2L2FDSX3:1:1271:18620:18615/1	60	+
chr1	65590683	65590684	A01177:23:H2L2FDSX3:1:1206:27507:25645/1	60	+
chr1	65935269	65935270	A01177:23:H2L2FDSX3:2:1466:18584:20901/1	60	+
chr1	66236605	66236606	A01177:23:H2L2FDSX3:1:1154:11388:1297/1	60	+
chr1	66349496	66349497	A01177:23:H2L2FDSX3:2:1261:32922:7560	60	+
chr1	66437543	66437544	A01177:23:H2L2FDSX3:1:1151:29550:31469/1	60	+
chr1	66651900	66651901	A01177:23:H2L2FDSX3:1:1242:17128:3505/1	60	-
chr1	66839888	66839889	A01177:23:H2L2FDSX3:1:1449:27001:31344/1	60	-
chr1	66847468	66847469	A01177:23:H2L2FDSX3:1:1113:12038:20400/1	60	-
chr1	66867052	66867053	A01177:23:H2L2FDSX3:1:1267:1597:6668/1	60	-
chr1	66942902	66942903	A01177:23:H2L2FDSX3:2:2162:28284:35603	60	-
chr1	66959407	66959408	A01177:23:H2L2FDSX3:1:1138:18539:29872/1	60	-
chr1	66967736	66967737	A01177:23:H2L2FDSX3:1:1504:16315:29872/1	60	+
chr1	66972650	66972651	A01177:23:H2L2FDSX3:1:1517:26467:32643/1	60	-
chr1	66978537	66978538	A01177:23:H2L2FDSX3:1:1263:19343:26944/1	60	-
chr1	66979402	66979403	A01177:23:H2L2FDSX3:2:1443:12057:25254/1	60	+
chr1	67017649	67017650	A01177:23:H2L2FDSX3:2:1219:26838:10113	60	-
chr1	67025546	67025547	A01177:23:H2L2FDSX3:2:2125:12192:24111/1	60	+
chr1	67047792	67047793	A01177:23:H2L2FDSX3:1:2234:3920:28197/1	60	+
chr1	67263678	67263679	A01177:23:H2L2FDSX3:2:1175:5195:13620	60	+
chr1	67380072	67380073	A01177:23:H2L2FDSX3:1:1416:32533:10645/1	60	-
chr1	67434845	67434846	A01177:23:H2L2FDSX3:2:1240:28284:5948/1	60	+
chr1	67726237	67726238	A01177:23:H2L2FDSX3:4:1253:6108:30232	60	-
chr1	68375397	68375398	A01177:23:H2L2FDSX3:1:1158:31837:24815/1	60	+
chr1	68479705	68479706	A01177:23:H2L2FDSX3:2:2617:12717:36323/1	60	-
chr1	68486967	68486968	A01177:23:H2L2FDSX3:1:1344:31006:12915/1	60	-
chr1	68489918	68489919	A01177:23:H2L2FDSX3:1:2124:15103:18411/1	60	-
chr1	68493365	68493366	A01177:23:H2L2FDSX3:1:1433:26775:11256/1	60	+
chr1	68539078	68539079	A01177:23:H2L2FDSX3:1:1164:16025:1720/1	60	+
chr1	68726081	68726082	A01177:23:H2L2FDSX3:4:1668:28040:36683	60	-
chr1	68886057	68886058	A01177:23:H2L2FDSX3:1:1263:8404:11945/1	60	+
chr1	69319602	69319603	A01177:23:H2L2FDSX3:2:1321:27127:28995	60	-
chr1	69471267	69471268	A01177:23:H2L2FDSX3:1:1543:7401:10895/1	60	+
chr1	69672160	69672161	A01177:23:H2L2FDSX3:1:1603:3378:23688/1	60	-
chr1	69960961	69960962	A01177:23:H2L2FDSX3:2:1414:3296:13463	60	+
chr1	70158679	70158680	A01177:23:H2L2FDSX3:1:1122:20157:30452/1	60	+
chr1	70164609	70164610	A01177:23:H2L2FDSX3:1:1436:27326:4257/1	60	+
chr1	70164788	70164789	A01177:23:H2L2FDSX3:1:1173:17626:25379/1	60	+
chr1	70170241	70170242	A01177:23:H2L2FDSX3:1:1445:29351:32315/1	60	-
chr1	70175365	70175366	A01177:23:H2L2FDSX3:1:1366:13693:17973/1	60	+
chr1	70181878	70181879	A01177:23:H2L2FDSX3:1:1410:28176:10582/1	60	-
chr1	70288588	70288589	A01177:23:H2L2FDSX3:3:2105:25852:31892	60	-
chr1	70345702	70345703	A01177:23:H2L2FDSX3:2:1370:27082:34522	60	+
chr1	70350515	70350516	A01177:23:H2L2FDSX3:2:1263:19108:33019	60	-
chr1	70392081	70392082	A01177:23:H2L2FDSX3:4:1457:21414:13463	60	-
chr1	70410897	70410898	A01177:23:H2L2FDSX3:4:2429:15329:14669/1	60	+
chr1	70420951	70420952	A01177:23:H2L2FDSX3:2:2454:24668:25582/1	60	-
chr1	70459610	70459611	A01177:23:H2L2FDSX3:3:2124:28610:1846/1	60	-
chr1	70908754	70908755	A01177:23:H2L2FDSX3:2:1444:26078:4726/1	60	+
chr1	70989045	70989046	A01177:23:H2L2FDSX3:1:1301:13792:28761/1	60	-
chr1	71064928	71064929	A01177:23:H2L2FDSX3:1:1169:27154:30420/1	60	+
chr1	71064930	71064931	A01177:23:H2L2FDSX3:1:2254:4616:11992	60	+
chr1	71071227	71071228	A01177:23:H2L2FDSX3:1:1172:29523:36495/1	60	+
chr1	71071338	71071339	A01177:23:H2L2FDSX3:1:1261:2736:19633/1	60	-
chr1	71149635	71149636	A01177:23:H2L2FDSX3:2:1132:2202:21934	60	-
chr1	71150646	71150647	A01177:23:H2L2FDSX3:1:2338:25644:22764/1	60	-
chr1	71211147	71211148	A01177:23:H2L2FDSX3:1:1576:13223:15969/1	60	-
chr1	71364794	71364795	A01177:23:H2L2FDSX3:1:2441:1877:9032/1	60	-
chr1	71410067	71410068	A01177:23:H2L2FDSX3:1:1435:17499:16767/1	60	+
chr1	71547271	71547272	A01177:23:H2L2FDSX3:1:2139:26765:9017/1	60	+
chr1	71678439	71678440	A01177:23:H2L2FDSX3:2:2424:26431:35368/1	60	-
chr1	71788900	71788901	A01177:23:H2L2FDSX3:1:1356:24361:25770/1	60	-
chr1	72021060	72021061	A01177:23:H2L2FDSX3:2:2347:8919:34194	60	-
chr1	72052629	72052630	A01177:23:H2L2FDSX3:1:1151:30228:25848/1	60	-
chr1	72057461	72057462	A01177:23:H2L2FDSX3:4:1366:32696:20134	60	-
chr1	72071996	72071997	A01177:23:H2L2FDSX3:1:1120:31837:35650/1	60	-
chr1	72098841	72098842	A01177:23:H2L2FDSX3:3:1309:19425:20948/1	60	-
chr1	72116107	72116108	A01177:23:H2L2FDSX3:1:1477:13602:25426/1	60	-
chr1	72149980	72149981	A01177:23:H2L2FDSX3:2:1570:19985:9048/1	60	+
chr1	72150362	72150363	A01177:23:H2L2FDSX3:2:1505:29722:36495/1	60	-
chr1	72203780	72203781	A01177:23:H2L2FDSX3:2:1673:25265:18693	60	+
chr1	72220291	72220292	A01177:23:H2L2FDSX3:3:1673:20799:19194/1	60	+
chr1	72223902	72223903	A01177:23:H2L2FDSX3:2:1148:30327:1971	60	+
chr1	72239538	72239539	A01177:23:H2L2FDSX3:1:1454:8241:2206/1	60	-
chr1	72264210	72264211	A01177:23:H2L2FDSX3:2:1263:12870:35524/1	60	-
chr1	72264521	72264522	A01177:23:H2L2FDSX3:4:2662:31711:16485	60	+
chr1	72264595	72264596	A01177:23:H2L2FDSX3:1:1202:27308:8108/1	60	+
chr1	72295212	72295213	A01177:23:H2L2FDSX3:1:1357:28935:29215/1	60	+
chr1	72341091	72341092	A01177:23:H2L2FDSX3:2:2510:16423:33379	60	-
chr1	72349552	72349553	A01177:23:H2L2FDSX3:1:1636:3902:32299/1	60	-
chr1	72356425	72356426	A01177:23:H2L2FDSX3:2:2213:9579:31297	60	-
chr1	72370773	72370774	A01177:23:H2L2FDSX3:1:1240:10465:12759/1	60	+
chr1	72376985	72376986	A01177:23:H2L2FDSX3:1:1431:2338:3411/1	60	-
chr1	72458252	72458253	A01177:23:H2L2FDSX3:1:1417:21314:26005/1	60	+
chr1	72525764	72525765	A01177:23:H2L2FDSX3:2:1435:27453:19633/1	60	+
chr1	72527079	72527080	A01177:23:H2L2FDSX3:1:1171:17698:32080/1	60	-
chr1	72588931	72588932	A01177:23:H2L2FDSX3:1:2101:24813:15875/1	60	-
chr1	72617170	72617171	A01177:23:H2L2FDSX3:1:1167:3920:14575/1	60	+
chr1	72618166	72618167	A01177:23:H2L2FDSX3:1:1404:20383:26647/1	60	+
chr1	72620638	72620639	A01177:23:H2L2FDSX3:3:1551:24840:9283	60	-
chr1	72627062	72627063	A01177:23:H2L2FDSX3:1:2424:4453:26334	60	+
chr1	72721755	72721756	A01177:23:H2L2FDSX3:1:1467:15790:10081/1	60	-
chr1	72736729	72736730	A01177:23:H2L2FDSX3:4:2130:7003:29340/1	60	-
chr1	72737875	72737876	A01177:23:H2L2FDSX3:1:2434:26992:21809/1	60	-
chr1	72854811	72854812	A01177:23:H2L2FDSX3:2:1468:11614:36072/1	60	-
chr1	72895819	72895820	A01177:23:H2L2FDSX3:3:1239:21513:3897	60	+
chr1	72932515	72932516	A01177:23:H2L2FDSX3:1:1429:29875:14559/1	60	-
chr1	73178323	73178324	A01177:23:H2L2FDSX3:1:2162:11912:35368/1	60	+
chr1	73310620	73310621	A01177:23:H2L2FDSX3:1:1630:8730:33896/1	60	+
chr1	73361469	73361470	A01177:23:H2L2FDSX3:1:1308:26675:35008	60	+
chr1	73422997	73422998	A01177:23:H2L2FDSX3:2:1117:19687:24815	60	+
chr1	73454979	73454980	A01177:23:H2L2FDSX3:2:1509:16532:34569/1	60	-
chr1	73870953	73870954	A01177:23:H2L2FDSX3:1:1110:24532:5149	60	+
chr1	74008005	74008006	A01177:23:H2L2FDSX3:1:2239:8513:5243/1	60	-
chr1	74010440	74010441	A01177:23:H2L2FDSX3:2:1321:8133:27132	60	-
chr1	74029440	74029441	A01177:23:H2L2FDSX3:1:2214:23502:33552/1	60	+
chr1	74178927	74178928	A01177:23:H2L2FDSX3:2:1408:16306:23563/1	60	+
chr1	74181573	74181574	A01177:23:H2L2FDSX3:1:1110:15546:16736/1	60	-
chr1	74187183	74187184	A01177:23:H2L2FDSX3:1:1216:5746:9972/1	60	-
chr1	74195348	74195349	A01177:23:H2L2FDSX3:3:1436:31448:18850	60	-
chr1	74217905	74217906	A01177:23:H2L2FDSX3:2:1249:16152:9956	60	-
chr1	74481831	74481832	A01177:23:H2L2FDSX3:2:2121:24713:19116/1	60	-
chr1	74706194	74706195	A01177:23:H2L2FDSX3:4:2575:3079:8954/1	60	-
chr1	74708363	74708364	A01177:23:H2L2FDSX3:1:1348:30373:36902/1	60	-
chr1	74762631	74762632	A01177:23:H2L2FDSX3:2:1450:25174:2096/1	60	+
chr1	74813911	74813912	A01177:23:H2L2FDSX3:2:2207:29432:11350/1	60	+
chr1	74936640	74936641	A01177:23:H2L2FDSX3:4:2659:7093:4006/1	60	+
chr1	75080977	75080978	A01177:23:H2L2FDSX3:1:2155:22408:1282/1	60	+
chr1	75223439	75223440	A01177:23:H2L2FDSX3:1:2515:2139:31876/1	60	-
chr1	75260310	75260311	A01177:23:H2L2FDSX3:1:1152:25183:5243/1	60	+
chr1	75332874	75332875	A01177:23:H2L2FDSX3:1:1578:27697:15139/1	60	+
chr1	75361519	75361520	A01177:23:H2L2FDSX3:1:1244:4996:18599/1	60	-
chr1	75363002	75363003	A01177:23:H2L2FDSX3:1:2562:27091:17597/1	60	+
chr1	75551967	75551968	A01177:23:H2L2FDSX3:3:1373:22968:24392	60	+
chr1	75554679	75554680	A01177:23:H2L2FDSX3:1:1247:24731:35681/1	60	+
chr1	75602900	75602901	A01177:23:H2L2FDSX3:4:2659:2401:2926/1	60	+
chr1	75609156	75609157	A01177:23:H2L2FDSX3:4:2613:14805:7028	60	-
chr1	75659870	75659871	A01177:23:H2L2FDSX3:1:1449:7211:18521	60	+
chr1	75743088	75743089	A01177:23:H2L2FDSX3:1:2647:27037:21198/1	60	+
chr1	75816457	75816458	A01177:23:H2L2FDSX3:1:1145:24343:18035/1	60	+
chr1	75872297	75872298	A01177:23:H2L2FDSX3:1:1342:13964:29183/1	60	+
chr1	76078971	76078972	A01177:23:H2L2FDSX3:1:2339:5791:6355/1	60	+
chr1	76097144	76097145	A01177:23:H2L2FDSX3:4:2130:14516:16767/1	60	+
chr1	76300194	76300195	A01177:23:H2L2FDSX3:3:1344:32976:21308/1	60	+
chr1	76412618	76412619	A01177:23:H2L2FDSX3:4:2471:25654:23719/1	60	-
chr1	76706163	76706164	A01177:23:H2L2FDSX3:1:2302:24849:16752/1	60	+
chr1	76720205	76720206	A01177:23:H2L2FDSX3:1:1216:8693:31892/1	60	-
chr1	77127753	77127754	A01177:23:H2L2FDSX3:3:2104:1262:6183/1	60	+
chr1	77200426	77200427	A01177:23:H2L2FDSX3:1:1349:9724:29481/1	60	+
chr1	77203414	77203415	A01177:23:H2L2FDSX3:3:1455:4426:7122/1	60	+
chr1	77305399	77305400	A01177:23:H2L2FDSX3:1:1520:17544:12117/1	60	-
chr1	77578712	77578713	A01177:23:H2L2FDSX3:1:1273:14344:12242/1	60	-
chr1	77590811	77590812	A01177:23:H2L2FDSX3:1:1553:15311:22185/1	60	+
chr1	77678850	77678851	A01177:23:H2L2FDSX3:2:1342:4670:26146/1	60	+
chr1	77812139	77812140	A01177:23:H2L2FDSX3:1:1333:28528:16799/1	60	-
chr1	77823511	77823512	A01177:23:H2L2FDSX3:1:1126:17725:8077/1	60	+
chr1	77867468	77867469	A01177:23:H2L2FDSX3:1:1274:30129:24236/1	60	+
chr1	77875942	77875943	A01177:23:H2L2FDSX3:4:1256:14588:6183/1	60	-
chr1	77933710	77933711	A01177:23:H2L2FDSX3:1:2562:5837:29105/1	60	-
chr1	77945354	77945355	A01177:23:H2L2FDSX3:1:1303:28357:28056/1	60	-
chr1	77946333	77946334	A01177:23:H2L2FDSX3:1:1256:28646:8641/1	60	+
chr1	78008830	78008831	A01177:23:H2L2FDSX3:1:1446:26639:14935/1	60	+
chr1	78176111	78176112	A01177:23:H2L2FDSX3:1:2114:6460:24017/1	60	+
chr1	78658738	78658739	A01177:23:H2L2FDSX3:2:1321:29595:12320/1	60	-
chr1	78662146	78662147	A01177:23:H2L2FDSX3:1:1636:15139:27837/1	60	+
chr1	78896571	78896572	A01177:23:H2L2FDSX3:1:1548:16342:11381/1	60	-
chr1	78906325	78906326	A01177:23:H2L2FDSX3:4:2473:12671:23938/1	60	+
chr1	79047594	79047595	A01177:23:H2L2FDSX3:1:1255:17336:11976/1	60	+
chr1	79090582	79090583	A01177:23:H2L2FDSX3:2:1233:30861:18928/1	60	+
chr1	79385018	79385019	A01177:23:H2L2FDSX3:1:2435:11478:26788/1	60	+
chr1	79447927	79447928	A01177:23:H2L2FDSX3:2:2502:21197:6480/1	60	+
chr1	79507929	79507930	A01177:23:H2L2FDSX3:2:1558:6008:27868	60	+
chr1	79560562	79560563	A01177:23:H2L2FDSX3:1:1310:24596:4445/1	60	+
chr1	79651853	79651854	A01177:23:H2L2FDSX3:1:1361:3305:23093/1	60	-
chr1	79766732	79766733	A01177:23:H2L2FDSX3:1:1209:19985:24987/1	60	-
chr1	79960057	79960058	A01177:23:H2L2FDSX3:3:2457:17535:26068	60	-
chr1	80026213	80026214	A01177:23:H2L2FDSX3:1:2178:17164:14372/1	60	-
chr1	80087820	80087821	A01177:23:H2L2FDSX3:2:1343:30273:21762	60	+
chr1	80180610	80180611	A01177:23:H2L2FDSX3:1:1666:28031:35697/1	60	-
chr1	80197517	80197518	A01177:23:H2L2FDSX3:1:2209:28465:22075/1	60	-
chr1	80373363	80373364	A01177:23:H2L2FDSX3:1:1132:17047:10222/1	60	-
chr1	80521797	80521798	A01177:23:H2L2FDSX3:1:1425:25156:28119/1	60	+
chr1	80630926	80630927	A01177:23:H2L2FDSX3:2:1173:19750:10081	60	+
chr1	80758540	80758541	A01177:23:H2L2FDSX3:1:1261:7545:25488/1	60	-
chr1	81033204	81033205	A01177:23:H2L2FDSX3:1:1246:8504:32221/1	60	+
chr1	81036779	81036780	A01177:23:H2L2FDSX3:1:2170:24460:16141/1	60	-
chr1	81107243	81107244	A01177:23:H2L2FDSX3:1:2353:16685:17644/1	60	-
chr1	81154618	81154619	A01177:23:H2L2FDSX3:3:1462:5339:12117/1	60	+
chr1	81447235	81447236	A01177:23:H2L2FDSX3:4:1553:1542:23171/1	60	-
chr1	81700455	81700456	A01177:23:H2L2FDSX3:1:2240:11162:36135/1	60	-
chr1	82023725	82023726	A01177:23:H2L2FDSX3:1:1471:26521:14074/1	60	-
chr1	82109857	82109858	A01177:23:H2L2FDSX3:2:1623:29008:23359	60	+
chr1	82187852	82187853	A01177:23:H2L2FDSX3:1:2622:7482:14168/1	60	+
chr1	82575505	82575506	A01177:23:H2L2FDSX3:3:2118:29695:13996/1	60	+
chr1	82577388	82577389	A01177:23:H2L2FDSX3:2:1446:4562:18223/1	60	+
chr1	82589769	82589770	A01177:23:H2L2FDSX3:1:1142:11975:30060/1	60	+
chr1	82638594	82638595	A01177:23:H2L2FDSX3:3:2309:25238:4398/1	60	+
chr1	82683805	82683806	A01177:23:H2L2FDSX3:3:2569:11134:21120/1	60	-
chr1	82755259	82755260	A01177:23:H2L2FDSX3:1:2649:26359:24627/1	60	-
chr1	82828609	82828610	A01177:23:H2L2FDSX3:1:1329:19334:19194/1	60	+
chr1	82844247	82844248	A01177:23:H2L2FDSX3:1:1106:2049:6136/1	60	+
chr1	82873746	82873747	A01177:23:H2L2FDSX3:2:1221:11116:5024	60	-
chr1	83063128	83063129	A01177:23:H2L2FDSX3:1:2130:11315:8750/1	60	+
chr1	83066100	83066101	A01177:23:H2L2FDSX3:1:2318:26539:12070/1	60	+
chr1	83831793	83831794	A01177:23:H2L2FDSX3:4:1547:20166:29872/1	60	+
chr1	84040238	84040239	A01177:23:H2L2FDSX3:2:2621:23122:32299/1	60	-
chr1	84045141	84045142	A01177:23:H2L2FDSX3:1:1232:10366:21198/1	60	+
chr1	84051902	84051903	A01177:23:H2L2FDSX3:2:2329:20781:31375	60	-
chr1	84072354	84072355	A01177:23:H2L2FDSX3:1:1277:13051:33771/1	60	+
chr1	84074641	84074642	A01177:23:H2L2FDSX3:1:1275:3821:14528/1	60	-
chr1	84106381	84106382	A01177:23:H2L2FDSX3:2:2678:31476:34992/1	60	+
chr1	84111406	84111407	A01177:23:H2L2FDSX3:1:2175:21649:26584/1	60	+
chr1	84148322	84148323	A01177:23:H2L2FDSX3:4:1362:13358:30264/1	60	-
chr1	84159756	84159757	A01177:23:H2L2FDSX3:4:1149:2239:8782	60	+
chr1	84165187	84165188	A01177:23:H2L2FDSX3:2:1477:25798:24126	60	-
chr1	84176196	84176197	A01177:23:H2L2FDSX3:2:2136:8847:11428/1	60	+
chr1	84182347	84182348	A01177:23:H2L2FDSX3:1:1422:1714:33896/1	60	+
chr1	84208564	84208565	A01177:23:H2L2FDSX3:1:2362:7166:35352/1	60	+
chr1	84313530	84313531	A01177:23:H2L2FDSX3:1:1574:12698:32158	60	-
chr1	84499415	84499416	A01177:23:H2L2FDSX3:2:1230:19795:11256	60	-
chr1	84554693	84554694	A01177:23:H2L2FDSX3:2:1678:16966:24893/1	60	+
chr1	84602567	84602568	A01177:23:H2L2FDSX3:1:1117:11143:21825/1	60	+
chr1	84656471	84656472	A01177:23:H2L2FDSX3:2:1514:19732:6480/1	60	+
chr1	84683671	84683672	A01177:23:H2L2FDSX3:1:1233:5204:8124/1	60	+
chr1	85138870	85138871	A01177:23:H2L2FDSX3:2:1101:27299:1955/1	60	-
chr1	85174149	85174150	A01177:23:H2L2FDSX3:1:1620:14543:27054/1	60	-
chr1	85273378	85273379	A01177:23:H2L2FDSX3:1:2128:29288:8970/1	60	+
chr1	85652394	85652395	A01177:23:H2L2FDSX3:2:2138:18774:3004/1	60	-
chr1	85664799	85664800	A01177:23:H2L2FDSX3:2:1444:12852:8343/1	60	+
chr1	85674793	85674794	A01177:23:H2L2FDSX3:2:2218:28330:36558/1	60	+
chr1	85681989	85681990	A01177:23:H2L2FDSX3:1:2466:1606:33332/1	60	+
chr1	85684911	85684912	A01177:23:H2L2FDSX3:2:1537:17228:31923/1	60	-
chr1	85698270	85698271	A01177:23:H2L2FDSX3:2:1347:19578:24627/1	60	-
chr1	86024511	86024512	A01177:23:H2L2FDSX3:4:2163:1235:32910/1	60	-
chr1	86354165	86354166	A01177:23:H2L2FDSX3:1:1426:23484:26694/1	60	-
chr1	86354582	86354583	A01177:23:H2L2FDSX3:1:1572:10881:8594/1	60	-
chr1	86358196	86358197	A01177:23:H2L2FDSX3:1:1148:30761:22357/1	60	-
chr1	86715287	86715288	A01177:23:H2L2FDSX3:1:1222:29866:12446/1	60	+
chr1	86727765	86727766	A01177:23:H2L2FDSX3:1:1208:7952:1172/1	60	-
chr1	86727933	86727934	A01177:23:H2L2FDSX3:1:1474:7012:12446/1	60	+
chr1	86856012	86856013	A01177:23:H2L2FDSX3:4:2207:4942:9392/1	60	+
chr1	86882447	86882448	A01177:23:H2L2FDSX3:1:1226:12545:33270/1	60	+
chr1	86908188	86908189	A01177:23:H2L2FDSX3:4:2570:2727:18552/1	60	+
chr1	86932717	86932718	A01177:23:H2L2FDSX3:1:1348:3667:16861/1	60	+
chr1	86936372	86936373	A01177:23:H2L2FDSX3:3:1228:28411:11522/1	60	-
chr1	86956780	86956781	A01177:23:H2L2FDSX3:2:1657:8883:23891/1	60	+
chr1	86960458	86960459	A01177:23:H2L2FDSX3:4:2204:12463:16031/1	60	+
chr1	87037407	87037408	A01177:23:H2L2FDSX3:3:1126:19199:35650/1	60	-
chr1	87038353	87038354	A01177:23:H2L2FDSX3:3:1561:11324:15092/1	60	+
chr1	87105479	87105480	A01177:23:H2L2FDSX3:1:1642:2058:5149/1	60	+
chr1	87271646	87271647	A01177:23:H2L2FDSX3:1:2547:15754:3349/1	60	+
chr1	87390383	87390384	A01177:23:H2L2FDSX3:3:2548:8178:16752/1	60	+
chr1	87446500	87446501	A01177:23:H2L2FDSX3:1:2128:26386:20917/1	60	-
chr1	87754890	87754891	A01177:23:H2L2FDSX3:2:1642:31928:17613/1	60	+
chr1	87789466	87789467	A01177:23:H2L2FDSX3:1:1362:6415:33865/1	60	-
chr1	88693526	88693527	A01177:23:H2L2FDSX3:1:1229:16839:7827/1	60	+
chr1	88704829	88704830	A01177:23:H2L2FDSX3:1:1363:10755:3427	60	-
chr1	88774482	88774483	A01177:23:H2L2FDSX3:2:1404:19994:28917	60	-
chr1	88790289	88790290	A01177:23:H2L2FDSX3:2:2573:7175:7780	60	+
chr1	88811430	88811431	A01177:23:H2L2FDSX3:2:1627:24343:5603/1	60	-
chr1	88821966	88821967	A01177:23:H2L2FDSX3:1:2171:3694:3255/1	60	+
chr1	89377752	89377753	A01177:23:H2L2FDSX3:1:2116:4372:18051/1	60	+
chr1	89554430	89554431	A01177:23:H2L2FDSX3:1:2339:14516:7686/1	60	-
chr1	89646824	89646825	A01177:23:H2L2FDSX3:1:2636:16215:2988/1	60	+
chr1	89673840	89673841	A01177:23:H2L2FDSX3:2:2109:23185:1438	60	+
chr1	89913662	89913663	A01177:23:H2L2FDSX3:1:1411:23927:5071/1	60	-
chr1	90000638	90000639	A01177:23:H2L2FDSX3:1:1126:28393:23390/1	60	+
chr1	90004410	90004411	A01177:23:H2L2FDSX3:1:1327:27914:9909/1	60	-
chr1	90030451	90030452	A01177:23:H2L2FDSX3:2:2156:15600:18364	60	+
chr1	90243325	90243326	A01177:23:H2L2FDSX3:1:2157:29170:23077/1	60	+
chr1	90437618	90437619	A01177:23:H2L2FDSX3:1:1441:27272:31501/1	60	+
chr1	90814855	90814856	A01177:23:H2L2FDSX3:1:1313:9833:12884/1	60	-
chr1	90868083	90868084	A01177:23:H2L2FDSX3:4:2415:13512:6668	60	-
chr1	90911701	90911702	A01177:23:H2L2FDSX3:1:1649:32777:27508/1	60	+
chr1	90939839	90939840	A01177:23:H2L2FDSX3:4:2310:3911:3599	60	+
chr1	90949196	90949197	A01177:23:H2L2FDSX3:1:2121:17580:31375/1	60	-
chr1	90955476	90955477	A01177:23:H2L2FDSX3:2:1130:3848:11537	60	-
chr1	90981054	90981055	A01177:23:H2L2FDSX3:1:2117:20428:25410/1	60	-
chr1	90987024	90987025	A01177:23:H2L2FDSX3:3:2520:12861:36323	60	+
chr1	91018594	91018595	A01177:23:H2L2FDSX3:1:2573:1814:32377/1	60	-
chr1	91390023	91390024	A01177:23:H2L2FDSX3:4:1450:2040:36808/1	60	-
chr1	91429456	91429457	A01177:23:H2L2FDSX3:4:1347:8721:7169/1	60	-
chr1	91518292	91518293	A01177:23:H2L2FDSX3:1:1105:27462:22717/1	60	-
chr1	91551216	91551217	A01177:23:H2L2FDSX3:1:1324:27263:30483	60	-
chr1	91795888	91795889	A01177:23:H2L2FDSX3:1:1402:5095:5494/1	60	+
chr1	91808459	91808460	A01177:23:H2L2FDSX3:1:2158:26883:14418/1	60	+
chr1	92201318	92201319	A01177:23:H2L2FDSX3:1:1124:6903:15452/1	60	-
chr1	92252305	92252306	A01177:23:H2L2FDSX3:2:1451:22688:5807	60	+
chr1	92818920	92818921	A01177:23:H2L2FDSX3:3:2539:3332:35196/1	60	-
chr1	93111581	93111582	A01177:23:H2L2FDSX3:4:2124:31873:26663	60	-
chr1	93116687	93116688	A01177:23:H2L2FDSX3:1:1340:2654:26663/1	60	+
chr1	93158758	93158759	A01177:23:H2L2FDSX3:2:1134:14579:6731	60	+
chr1	93185770	93185771	A01177:23:H2L2FDSX3:1:1155:16007:5447/1	60	+
chr1	93289408	93289409	A01177:23:H2L2FDSX3:1:1675:7111:11804/1	60	-
chr1	93297699	93297700	A01177:23:H2L2FDSX3:1:2255:25229:35383/1	60	-
chr1	93487415	93487416	A01177:23:H2L2FDSX3:1:1578:11505:8923/1	60	-
chr1	93899837	93899838	A01177:23:H2L2FDSX3:3:1333:14055:3035	60	+
chr1	93900985	93900986	A01177:23:H2L2FDSX3:3:2472:1217:16720	60	+
chr1	94352615	94352616	A01177:23:H2L2FDSX3:2:1477:21296:26224	60	-
chr1	94471333	94471334	A01177:23:H2L2FDSX3:1:1114:9381:27226/1	60	+
chr1	94505772	94505773	A01177:23:H2L2FDSX3:1:1178:10330:19852/1	60	+
chr1	94520378	94520379	A01177:23:H2L2FDSX3:2:1172:17210:23970/1	60	-
chr1	94944369	94944370	A01177:23:H2L2FDSX3:1:1449:2636:22623/1	60	+
chr1	95062892	95062893	A01177:23:H2L2FDSX3:1:1430:31620:32612/1	60	+
chr1	95241655	95241656	A01177:23:H2L2FDSX3:1:1164:2691:29324/1	60	-
chr1	95246611	95246612	A01177:23:H2L2FDSX3:1:1173:19009:14278/1	60	-
chr1	95888634	95888635	A01177:23:H2L2FDSX3:1:1618:9335:6605/1	60	-
chr1	95931404	95931405	A01177:23:H2L2FDSX3:2:2425:17011:16110/1	60	-
chr1	96397985	96397986	A01177:23:H2L2FDSX3:2:2253:9688:32111/1	60	+
chr1	96688273	96688274	A01177:23:H2L2FDSX3:2:2429:21829:18474/1	60	-
chr1	96782316	96782317	A01177:23:H2L2FDSX3:1:1478:20961:3537/1	60	+
chr1	96806030	96806031	A01177:23:H2L2FDSX3:1:2517:25780:5713/1	60	-
chr1	96810590	96810591	A01177:23:H2L2FDSX3:1:1437:15049:30843/1	60	-
chr1	97034766	97034767	A01177:23:H2L2FDSX3:2:2240:7771:21997/1	60	-
chr1	97090160	97090161	A01177:23:H2L2FDSX3:2:1467:15582:24846	60	+
chr1	97149652	97149653	A01177:23:H2L2FDSX3:2:1445:31232:19132/1	60	+
chr1	97181045	97181046	A01177:23:H2L2FDSX3:2:2154:11505:29121	60	+
chr1	97272312	97272313	A01177:23:H2L2FDSX3:2:1603:11722:15969/1	60	-
chr1	97388813	97388814	A01177:23:H2L2FDSX3:2:2616:26982:5008/1	60	+
chr1	97418951	97418952	A01177:23:H2L2FDSX3:2:1542:28221:20588	60	-
chr1	97425396	97425397	A01177:23:H2L2FDSX3:1:1447:13575:25003/1	60	-
chr1	97425552	97425553	A01177:23:H2L2FDSX3:1:2602:17418:23422/1	60	-
chr1	97491031	97491032	A01177:23:H2L2FDSX3:2:1109:25563:14732/1	60	+
chr1	97499052	97499053	A01177:23:H2L2FDSX3:1:1557:23411:18176/1	60	-
chr1	97512849	97512850	A01177:23:H2L2FDSX3:1:1226:23737:25003/1	60	-
chr1	97536867	97536868	A01177:23:H2L2FDSX3:2:1433:21766:8281	60	-
chr1	97571668	97571669	A01177:23:H2L2FDSX3:2:1255:13367:15468/1	60	+
chr1	97606994	97606995	A01177:23:H2L2FDSX3:1:2307:26838:7858/1	60	+
chr1	97616217	97616218	A01177:23:H2L2FDSX3:2:2333:16577:16736/1	60	-
chr1	97617967	97617968	A01177:23:H2L2FDSX3:1:2345:12933:21230/1	60	-
chr1	97621994	97621995	A01177:23:H2L2FDSX3:1:2405:13702:4930	60	-
chr1	97625002	97625003	A01177:23:H2L2FDSX3:2:1262:23258:10081/1	60	+
chr1	97687862	97687863	A01177:23:H2L2FDSX3:1:1164:3866:36432/1	60	-
chr1	97693212	97693213	A01177:23:H2L2FDSX3:1:1450:2275:23030/1	60	+
chr1	97710363	97710364	A01177:23:H2L2FDSX3:3:1614:20057:19100/1	60	+
chr1	97715222	97715223	A01177:23:H2L2FDSX3:1:1365:21061:22686/1	60	-
chr1	97738337	97738338	A01177:23:H2L2FDSX3:2:2462:13340:19554/1	60	-
chr1	97781892	97781893	A01177:23:H2L2FDSX3:1:1145:24849:36260/1	60	-
chr1	97824435	97824436	A01177:23:H2L2FDSX3:1:1459:28167:13135	60	-
chr1	97827876	97827877	A01177:23:H2L2FDSX3:1:2131:17671:28181	60	-
chr1	97850349	97850350	A01177:23:H2L2FDSX3:1:1107:16523:6402/1	60	-
chr1	97863149	97863150	A01177:23:H2L2FDSX3:1:1634:30120:19022/1	60	-
chr1	97863335	97863336	A01177:23:H2L2FDSX3:1:1109:22236:31923/1	60	+
chr1	97863444	97863445	A01177:23:H2L2FDSX3:4:2632:23900:8500	60	-
chr1	97892299	97892300	A01177:23:H2L2FDSX3:1:1138:29993:13135/1	60	-
chr1	97901602	97901603	A01177:23:H2L2FDSX3:1:1319:26277:11303/1	60	-
chr1	98008282	98008283	A01177:23:H2L2FDSX3:1:1601:16477:27242/1	60	-
chr1	98029360	98029361	A01177:23:H2L2FDSX3:2:1231:9118:14058/1	60	+
chr1	98126096	98126097	A01177:23:H2L2FDSX3:2:2405:13494:36417/1	60	+
chr1	98144612	98144613	A01177:23:H2L2FDSX3:1:1475:12002:3991/1	60	-
chr1	98380099	98380100	A01177:23:H2L2FDSX3:2:1445:29686:5776	60	+
chr1	98442773	98442774	A01177:23:H2L2FDSX3:1:2237:26413:5838/1	60	-
chr1	98455340	98455341	A01177:23:H2L2FDSX3:1:2172:15609:22576/1	60	+
chr1	98475258	98475259	A01177:23:H2L2FDSX3:1:2618:17472:12680	60	+
chr1	98639745	98639746	A01177:23:H2L2FDSX3:3:1227:28131:8876/1	60	+
chr1	98746512	98746513	A01177:23:H2L2FDSX3:4:2445:8169:24095	60	-
chr1	98814487	98814488	A01177:23:H2L2FDSX3:2:1407:17924:21073	60	+
chr1	98904250	98904251	A01177:23:H2L2FDSX3:2:1527:30156:12383	60	+
chr1	99052587	99052588	A01177:23:H2L2FDSX3:1:1360:8603:6527/1	60	+
chr1	99644847	99644848	A01177:23:H2L2FDSX3:1:1106:5945:21120/1	60	-
chr1	99714951	99714952	A01177:23:H2L2FDSX3:1:1140:19298:21543/1	60	-
chr1	99755313	99755314	A01177:23:H2L2FDSX3:1:2557:20826:8187/1	60	-
chr1	99873345	99873346	A01177:23:H2L2FDSX3:2:1603:21495:20650	60	-
chr1	99873714	99873715	A01177:23:H2L2FDSX3:1:2308:18801:20964/1	60	+
chr1	99879026	99879027	A01177:23:H2L2FDSX3:1:1569:4553:12258/1	60	+
chr1	99880795	99880796	A01177:23:H2L2FDSX3:1:1212:20645:35305/1	60	+
chr1	99910858	99910859	A01177:23:H2L2FDSX3:2:1370:9028:18756/1	60	+
chr1	99916364	99916365	A01177:23:H2L2FDSX3:2:1275:7835:23516/1	60	-
chr1	99981938	99981939	A01177:23:H2L2FDSX3:1:1238:13575:26976	60	-
chr1	99992256	99992257	A01177:23:H2L2FDSX3:1:1101:16052:15045/1	60	-
chr1	100014448	100014449	A01177:23:H2L2FDSX3:1:1109:23267:31923/1	60	+
chr1	100107677	100107678	A01177:23:H2L2FDSX3:1:1141:6045:34788/1	60	-
chr1	100108306	100108307	A01177:23:H2L2FDSX3:1:1101:15727:29951/1	60	+
chr1	100118735	100118736	A01177:23:H2L2FDSX3:3:1111:7988:6934/1	60	-
chr1	100474518	100474519	A01177:23:H2L2FDSX3:3:2276:11324:8265/1	60	-
chr1	100480572	100480573	A01177:23:H2L2FDSX3:4:2634:4227:9784	60	-
chr1	100501560	100501561	A01177:23:H2L2FDSX3:1:1462:1759:9204	60	+
chr1	100513085	100513086	A01177:23:H2L2FDSX3:1:1206:25843:28463/1	60	+
chr1	100544226	100544227	A01177:23:H2L2FDSX3:1:2409:16071:36213/1	60	+
chr1	100870009	100870010	A01177:23:H2L2FDSX3:4:1252:18141:12085/1	60	+
chr1	100894652	100894653	A01177:23:H2L2FDSX3:1:1441:11397:3223/1	60	+
chr1	100935805	100935806	A01177:23:H2L2FDSX3:2:2378:10700:18114/1	60	+
chr1	100958039	100958040	A01177:23:H2L2FDSX3:2:1440:16441:23390/1	60	-
chr1	100967943	100967944	A01177:23:H2L2FDSX3:1:1258:29089:14168/1	60	-
chr1	101017107	101017108	A01177:23:H2L2FDSX3:1:2664:8992:11334/1	60	-
chr1	101035490	101035491	A01177:23:H2L2FDSX3:1:1669:27823:32456/1	60	+
chr1	101062003	101062004	A01177:23:H2L2FDSX3:1:1367:8278:15201/1	60	-
chr1	101069632	101069633	A01177:23:H2L2FDSX3:1:1152:5240:33677/1	60	-
chr1	101131481	101131482	A01177:23:H2L2FDSX3:1:1127:10384:12179/1	60	-
chr1	101323989	101323990	A01177:23:H2L2FDSX3:2:1169:2889:4116	60	+
chr1	101392021	101392022	A01177:23:H2L2FDSX3:1:1343:23276:16845/1	60	+
chr1	101396979	101396980	A01177:23:H2L2FDSX3:1:1370:27670:35164/1	60	+
chr1	101409929	101409930	A01177:23:H2L2FDSX3:3:2420:28727:28541	60	+
chr1	101417605	101417606	A01177:23:H2L2FDSX3:1:1260:3224:24267/1	60	+
chr1	101431111	101431112	A01177:23:H2L2FDSX3:1:2347:3043:21449/1	60	+
chr1	101492530	101492531	A01177:23:H2L2FDSX3:1:1261:10294:9142/1	60	-
chr1	101511949	101511950	A01177:23:H2L2FDSX3:1:2472:12445:23954/1	60	-
chr1	101807088	101807089	A01177:23:H2L2FDSX3:2:2301:16947:26052/1	60	-
chr1	101957628	101957629	A01177:23:H2L2FDSX3:1:1516:3170:28119/1	60	+
chr1	102160559	102160560	A01177:23:H2L2FDSX3:1:2376:15863:25175/1	60	+
chr1	102232856	102232857	A01177:23:H2L2FDSX3:1:1640:19018:14356/1	60	+
chr1	102353975	102353976	A01177:23:H2L2FDSX3:2:2442:23131:15781	60	+
chr1	102384270	102384271	A01177:23:H2L2FDSX3:1:1265:22733:20165/1	60	+
chr1	102397542	102397543	A01177:23:H2L2FDSX3:1:1421:5023:26537/1	60	+
chr1	102534043	102534044	A01177:23:H2L2FDSX3:3:1578:7581:23359	60	-
chr1	102920597	102920598	A01177:23:H2L2FDSX3:1:1160:31376:17253/1	60	+
chr1	102947186	102947187	A01177:23:H2L2FDSX3:1:1166:3405:15969/1	60	-
chr1	102956449	102956450	A01177:23:H2L2FDSX3:1:1246:17490:24330/1	60	-
chr1	102974339	102974340	A01177:23:H2L2FDSX3:3:1467:14986:7780/1	60	+
chr1	102976831	102976832	A01177:23:H2L2FDSX3:1:1133:5801:10285/1	60	-
chr1	103003628	103003629	A01177:23:H2L2FDSX3:1:2671:1777:8923	60	+
chr1	103028381	103028382	A01177:23:H2L2FDSX3:2:1427:26431:35869/1	60	-
chr1	103049759	103049760	A01177:23:H2L2FDSX3:2:1204:5728:12258/1	60	-
chr1	103115757	103115758	A01177:23:H2L2FDSX3:3:1113:20735:23030	60	-
chr1	103480244	103480245	A01177:23:H2L2FDSX3:4:2622:4435:19539/1	60	-
chr1	103516578	103516579	A01177:23:H2L2FDSX3:1:1501:30282:9032/1	60	+
chr1	103518826	103518827	A01177:23:H2L2FDSX3:4:1423:9290:10817/1	60	+
chr1	103528222	103528223	A01177:23:H2L2FDSX3:1:1349:32145:11819/1	60	+
chr1	103529811	103529812	A01177:23:H2L2FDSX3:1:1556:6289:23594/1	60	-
chr1	103533260	103533261	A01177:23:H2L2FDSX3:3:2162:5556:19006	60	-
chr1	103535371	103535372	A01177:23:H2L2FDSX3:1:1402:22055:9972/1	60	-
chr1	103536755	103536756	A01177:23:H2L2FDSX3:1:1444:2148:17581/1	60	-
chr1	103541879	103541880	A01177:23:H2L2FDSX3:2:2139:8974:17065/1	60	-
chr1	103543338	103543339	A01177:23:H2L2FDSX3:1:2407:16712:10300/1	60	-
chr1	103543567	103543568	A01177:23:H2L2FDSX3:1:2655:9254:25661/1	60	-
chr1	103545296	103545297	A01177:23:H2L2FDSX3:1:1409:18005:12383/1	60	-
chr1	103546283	103546284	A01177:23:H2L2FDSX3:2:1315:13376:10942/1	60	-
chr1	103548221	103548222	A01177:23:H2L2FDSX3:1:1352:29179:2018/1	60	-
chr1	103555800	103555801	A01177:23:H2L2FDSX3:1:1140:28827:12273/1	60	+
chr1	103563391	103563392	A01177:23:H2L2FDSX3:2:1509:21097:18834/1	60	+
chr1	103784000	103784001	A01177:23:H2L2FDSX3:1:1165:29930:13651/1	60	-
chr1	103954794	103954795	A01177:23:H2L2FDSX3:1:2178:16902:22153/1	60	-
chr1	103964994	103964995	A01177:23:H2L2FDSX3:4:1272:15700:20541	60	-
chr1	104082171	104082172	A01177:23:H2L2FDSX3:1:1406:7798:24643/1	60	+
chr1	104632627	104632628	A01177:23:H2L2FDSX3:2:1166:25536:1407	60	+
chr1	105011612	105011613	A01177:23:H2L2FDSX3:2:1524:15302:22200	60	+
chr1	105825336	105825337	A01177:23:H2L2FDSX3:1:2519:16803:30248/1	60	-
chr1	105828463	105828464	A01177:23:H2L2FDSX3:1:1543:27832:3192/1	60	-
chr1	105835255	105835256	A01177:23:H2L2FDSX3:1:1330:28926:15577/1	60	+
chr1	105835693	105835694	A01177:23:H2L2FDSX3:1:2147:32063:1532/1	60	+
chr1	105855881	105855882	A01177:23:H2L2FDSX3:1:1208:13331:31281/1	60	+
chr1	105897066	105897067	A01177:23:H2L2FDSX3:1:2650:11297:30702/1	60	+
chr1	106583370	106583371	A01177:23:H2L2FDSX3:1:1321:2537:6324/1	60	-
chr1	106670785	106670786	A01177:23:H2L2FDSX3:3:1404:1732:23469/1	60	-
chr1	106769613	106769614	A01177:23:H2L2FDSX3:2:1311:26115:18537/1	60	+
chr1	106834325	106834326	A01177:23:H2L2FDSX3:1:1658:25301:2973/1	60	+
chr1	107077090	107077091	A01177:23:H2L2FDSX3:2:2371:19117:11177/1	60	+
chr1	107235030	107235031	A01177:23:H2L2FDSX3:1:2427:8431:13495/1	60	+
chr1	107603455	107603456	A01177:23:H2L2FDSX3:1:1627:6072:32049/1	60	+
chr1	107622160	107622161	A01177:23:H2L2FDSX3:2:1546:29152:36198/1	60	+
chr1	107628308	107628309	A01177:23:H2L2FDSX3:3:1431:4137:23907/1	60	-
chr1	107647528	107647529	A01177:23:H2L2FDSX3:1:2167:5945:26130/1	60	-
chr1	107654189	107654190	A01177:23:H2L2FDSX3:1:1447:7636:19507/1	60	-
chr1	107672846	107672847	A01177:23:H2L2FDSX3:1:1118:8169:20619/1	60	+
chr1	107686963	107686964	A01177:23:H2L2FDSX3:4:1566:32226:5415	60	+
chr1	107722102	107722103	A01177:23:H2L2FDSX3:2:2550:2953:33599/1	60	-
chr1	107800611	107800612	A01177:23:H2L2FDSX3:2:1161:14353:28792/1	60	+
chr1	107811801	107811802	A01177:23:H2L2FDSX3:1:1141:16233:26068/1	60	+
chr1	107876513	107876514	A01177:23:H2L2FDSX3:2:2112:2772:27179	60	-
chr1	107904719	107904720	A01177:23:H2L2FDSX3:2:1344:18882:12680	60	+
chr1	107982894	107982895	A01177:23:H2L2FDSX3:2:1463:20130:23359	60	+
chr1	108141087	108141088	A01177:23:H2L2FDSX3:1:1417:9588:10019/1	60	+
chr1	108185919	108185920	A01177:23:H2L2FDSX3:1:1102:19379:30452/1	60	-
chr1	108499532	108499533	A01177:23:H2L2FDSX3:4:1623:30436:31375	60	-
chr1	108543903	108543904	A01177:23:H2L2FDSX3:1:2573:1615:26710	60	-
chr1	108627757	108627758	A01177:23:H2L2FDSX3:1:1102:2148:25097/1	60	-
chr1	108697248	108697249	A01177:23:H2L2FDSX3:1:1105:15094:28667/1	60	+
chr1	108753671	108753672	A01177:23:H2L2FDSX3:2:1151:29089:22905/1	60	-
chr1	108805460	108805461	A01177:23:H2L2FDSX3:2:2441:6949:35102	60	+
chr1	108854688	108854689	A01177:23:H2L2FDSX3:1:1516:25843:32565/1	60	+
chr1	108901645	108901646	A01177:23:H2L2FDSX3:1:2618:17924:31970/1	60	-
chr1	108917992	108917993	A01177:23:H2L2FDSX3:1:2253:20265:32174/1	60	-
chr1	110732919	110732920	A01177:23:H2L2FDSX3:1:1174:27995:13839/1	60	+
chr1	111349320	111349321	A01177:23:H2L2FDSX3:4:1607:23411:6057	60	+
chr1	111532770	111532771	A01177:23:H2L2FDSX3:1:1166:22580:31673/1	60	-
chr1	111706984	111706985	A01177:23:H2L2FDSX3:3:2641:24514:30859/1	60	-
chr1	112425373	112425374	A01177:23:H2L2FDSX3:3:1175:9552:2566/1	60	+
chr1	112562377	112562378	A01177:23:H2L2FDSX3:1:1135:32389:33191/1	60	-
chr1	113435654	113435655	A01177:23:H2L2FDSX3:1:1209:18602:9220/1	60	-
chr1	113535360	113535361	A01177:23:H2L2FDSX3:4:1234:18629:22764/1	60	-
chr1	113698708	113698709	A01177:23:H2L2FDSX3:4:1340:15944:16736/1	60	+
chr1	113769795	113769796	A01177:23:H2L2FDSX3:1:1546:8630:27211/1	60	+
chr1	113770027	113770028	A01177:23:H2L2FDSX3:1:1210:25373:22200/1	60	-
chr1	113813415	113813416	A01177:23:H2L2FDSX3:1:1101:20745:25582/1	60	-
chr1	113857406	113857407	A01177:23:H2L2FDSX3:1:1270:6406:6480/1	60	-
chr1	114304866	114304867	A01177:23:H2L2FDSX3:2:1353:4038:33098	60	+
chr1	114370175	114370176	A01177:23:H2L2FDSX3:1:2160:24948:3677/1	60	-
chr1	114392372	114392373	A01177:23:H2L2FDSX3:1:2369:26341:6684/1	60	+
chr1	114435027	114435028	A01177:23:H2L2FDSX3:1:1152:30951:21057/1	60	+
chr1	114440702	114440703	A01177:23:H2L2FDSX3:1:2108:18412:11678/1	60	+
chr1	114497215	114497216	A01177:23:H2L2FDSX3:1:1369:30083:7874/1	60	-
chr1	114732611	114732612	A01177:23:H2L2FDSX3:1:1442:18349:16016/1	60	+
chr1	114779317	114779318	A01177:23:H2L2FDSX3:1:1209:22507:7279/1	60	-
chr1	115676251	115676252	A01177:23:H2L2FDSX3:2:2216:22444:9079/1	60	+
chr1	115744474	115744475	A01177:23:H2L2FDSX3:1:1248:14814:5635/1	60	+
chr1	115810378	115810379	A01177:23:H2L2FDSX3:2:1361:11623:13573/1	60	-
chr1	116190197	116190198	A01177:23:H2L2FDSX3:2:1669:32362:16830	60	+
chr1	116480164	116480165	A01177:23:H2L2FDSX3:2:1547:12310:6746/1	60	-
chr1	116521982	116521983	A01177:23:H2L2FDSX3:1:1222:9426:23234/1	60	-
chr1	117012223	117012224	A01177:23:H2L2FDSX3:4:1178:4399:14465/1	60	+
chr1	117176477	117176478	A01177:23:H2L2FDSX3:1:1257:25382:15515/1	60	+
chr1	117307439	117307440	A01177:23:H2L2FDSX3:2:1223:30508:33943	60	+
chr1	117379066	117379067	A01177:23:H2L2FDSX3:1:2417:15121:31281/1	60	-
chr1	117409259	117409260	A01177:23:H2L2FDSX3:1:1242:8368:36558/1	60	+
chr1	117620370	117620371	A01177:23:H2L2FDSX3:2:1371:3884:13072/1	60	+
chr1	117877030	117877031	A01177:23:H2L2FDSX3:1:2324:21992:8609/1	60	-
chr1	117880042	117880043	A01177:23:H2L2FDSX3:3:2564:11993:30342/1	60	-
chr1	117893369	117893370	A01177:23:H2L2FDSX3:1:1418:29523:35462/1	60	+
chr1	117893526	117893527	A01177:23:H2L2FDSX3:1:2675:4237:2096/1	60	+
chr1	117912655	117912656	A01177:23:H2L2FDSX3:1:2467:23149:3317/1	60	+
chr1	117951183	117951184	A01177:23:H2L2FDSX3:1:2510:4200:23766/1	60	+
chr1	118030323	118030324	A01177:23:H2L2FDSX3:1:2451:28962:6778/1	60	+
chr1	118234287	118234288	A01177:23:H2L2FDSX3:2:1268:16016:9659/1	60	+
chr1	118284046	118284047	A01177:23:H2L2FDSX3:1:1156:21811:7733/1	60	-
chr1	118402006	118402007	A01177:23:H2L2FDSX3:1:2138:15628:2159/1	60	-
chr1	118817101	118817102	A01177:23:H2L2FDSX3:4:2251:3088:4867/1	60	+
chr1	118817102	118817103	A01177:23:H2L2FDSX3:1:1443:17870:20823/1	60	+
chr1	119012760	119012761	A01177:23:H2L2FDSX3:1:2316:30165:20666/1	60	-
chr1	119060154	119060155	A01177:23:H2L2FDSX3:2:2172:23330:8829/1	60	-
chr1	119189333	119189334	A01177:23:H2L2FDSX3:1:1113:14416:31187/1	60	+
chr1	119640584	119640585	A01177:23:H2L2FDSX3:3:2234:21287:15718/1	60	-
chr1	119730468	119730469	A01177:23:H2L2FDSX3:2:1410:27552:28354	60	+
chr1	121161804	121161805	A01177:23:H2L2FDSX3:3:1136:7148:5447	60	-
chr1	121192361	121192362	A01177:23:H2L2FDSX3:3:1333:29514:25676/1	60	-
chr1	121446324	121446325	A01177:23:H2L2FDSX3:2:1410:4779:24173/1	60	-
chr1	121478045	121478046	A01177:23:H2L2FDSX3:3:1412:19298:5321/1	60	+
chr1	121524038	121524039	A01177:23:H2L2FDSX3:1:1512:9426:7607/1	60	+
chr1	121558208	121558209	A01177:23:H2L2FDSX3:2:2135:12870:20713	60	-
chr1	121588234	121588235	A01177:23:H2L2FDSX3:1:2468:8639:32581/1	60	+
chr1	121594173	121594174	A01177:23:H2L2FDSX3:1:2137:14190:7216/1	60	-
chr1	125180438	125180439	A01177:23:H2L2FDSX3:2:1151:15944:36902	60	-
chr1	143217679	143217680	A01177:23:H2L2FDSX3:1:2421:27136:11725/1	60	-
chr1	143231558	143231559	A01177:23:H2L2FDSX3:1:1169:16532:29716/1	60	-
chr1	143231581	143231582	A01177:23:H2L2FDSX3:2:1364:13404:19351/1	60	-
chr1	143405261	143405262	A01177:23:H2L2FDSX3:1:1633:1723:2910/1	60	-
chr1	145824888	145824889	A01177:23:H2L2FDSX3:1:2312:1479:1485/1	60	+
chr1	145827277	145827278	A01177:23:H2L2FDSX3:3:2642:1362:30436	60	-
chr1	147261625	147261626	A01177:23:H2L2FDSX3:1:1535:10872:8359/1	60	+
chr1	147826754	147826755	A01177:23:H2L2FDSX3:2:2443:9598:26631/1	60	-
chr1	147826756	147826757	A01177:23:H2L2FDSX3:1:1238:3387:29778/1	60	-
chr1	148200578	148200579	A01177:23:H2L2FDSX3:3:2513:11731:19460	60	+
chr1	149197843	149197844	A01177:23:H2L2FDSX3:1:1353:7853:9142/1	60	-
chr1	149197845	149197846	A01177:23:H2L2FDSX3:4:2321:15799:34585/1	60	-
chr1	150384142	150384143	A01177:23:H2L2FDSX3:3:2244:7319:25347	60	-
chr1	150837274	150837275	A01177:23:H2L2FDSX3:1:1210:12536:5979/1	60	-
chr1	150845785	150845786	A01177:23:H2L2FDSX3:3:2131:15745:35618/1	60	+
chr1	150853731	150853732	A01177:23:H2L2FDSX3:1:1465:10004:22169/1	60	+
chr1	150853733	150853734	A01177:23:H2L2FDSX3:1:2326:25211:16313/1	60	+
chr1	151462403	151462404	A01177:23:H2L2FDSX3:2:1317:10601:34601	60	-
chr1	152544442	152544443	A01177:23:H2L2FDSX3:1:1118:1796:4570/1	60	+
chr1	152639218	152639219	A01177:23:H2L2FDSX3:2:1278:31910:35305/1	60	+
chr1	152687790	152687791	A01177:23:H2L2FDSX3:1:1345:28058:4335/1	60	+
chr1	155401510	155401511	A01177:23:H2L2FDSX3:3:1222:5412:33442	60	+
chr1	155609936	155609937	A01177:23:H2L2FDSX3:1:1267:2067:21887/1	60	+
chr1	155813941	155813942	A01177:23:H2L2FDSX3:2:2250:6460:9330/1	60	-
chr1	156199066	156199067	A01177:23:H2L2FDSX3:1:1103:29008:23610/1	60	+
chr1	156890346	156890347	A01177:23:H2L2FDSX3:3:2106:19126:30420	60	+
chr1	156890347	156890348	A01177:23:H2L2FDSX3:1:1171:23086:34397/1	60	+
chr1	156890351	156890352	A01177:23:H2L2FDSX3:2:1345:17137:27821	60	+
chr1	157054517	157054518	A01177:23:H2L2FDSX3:2:1122:6036:30702	60	-
chr1	157825968	157825969	A01177:23:H2L2FDSX3:1:2527:2410:19288	60	-
chr1	157907364	157907365	A01177:23:H2L2FDSX3:4:1420:24867:34538/1	60	+
chr1	159000902	159000903	A01177:23:H2L2FDSX3:2:1657:2410:36260	60	+
chr1	159014752	159014753	A01177:23:H2L2FDSX3:2:1545:5475:29168	60	-
chr1	159017325	159017326	A01177:23:H2L2FDSX3:2:2157:1081:10285	60	+
chr1	159045946	159045947	A01177:23:H2L2FDSX3:1:1446:31024:30452/1	60	-
chr1	159068508	159068509	A01177:23:H2L2FDSX3:1:1163:17752:13135/1	60	+
chr1	159548037	159548038	A01177:23:H2L2FDSX3:1:2313:16640:34444/1	60	-
chr1	160326663	160326664	A01177:23:H2L2FDSX3:1:1119:1669:33880/1	60	+
chr1	160326664	160326665	A01177:23:H2L2FDSX3:2:1504:4797:28119	60	+
chr1	160331443	160331444	A01177:23:H2L2FDSX3:1:1124:7880:8469/1	60	-
chr1	161419965	161419966	A01177:23:H2L2FDSX3:1:1213:20582:25081/1	60	+
chr1	161802446	161802447	A01177:23:H2L2FDSX3:2:1166:10565:31344	60	-
chr1	161816420	161816421	A01177:23:H2L2FDSX3:2:2414:8061:35931/1	60	+
chr1	161833595	161833596	A01177:23:H2L2FDSX3:4:2274:30843:13041/1	60	-
chr1	161848490	161848491	A01177:23:H2L2FDSX3:4:1666:4643:35869	60	-
chr1	162122743	162122744	A01177:23:H2L2FDSX3:1:1234:20139:5713/1	60	+
chr1	162306700	162306701	A01177:23:H2L2FDSX3:4:2346:13376:7560/1	60	-
chr1	162517471	162517472	A01177:23:H2L2FDSX3:2:1340:19813:17049/1	60	+
chr1	162581737	162581738	A01177:23:H2L2FDSX3:4:1322:19623:30217	60	-
chr1	162653036	162653037	A01177:23:H2L2FDSX3:3:2128:15709:16861/1	60	+
chr1	162814804	162814805	A01177:23:H2L2FDSX3:1:1236:1416:15718/1	60	+
chr1	162814806	162814807	A01177:23:H2L2FDSX3:3:2557:28637:34773	60	+
chr1	162888063	162888064	A01177:23:H2L2FDSX3:2:1117:7988:13197	60	-
chr1	163275287	163275288	A01177:23:H2L2FDSX3:2:1248:32814:32330	60	-
chr1	163275288	163275289	A01177:23:H2L2FDSX3:1:1102:2239:7936/1	60	-
chr1	163330931	163330932	A01177:23:H2L2FDSX3:2:2654:10836:13964	60	-
chr1	163349889	163349890	A01177:23:H2L2FDSX3:1:1465:17192:9533/1	60	-
chr1	163802156	163802157	A01177:23:H2L2FDSX3:3:2229:19660:2284/1	60	-
chr1	163804873	163804874	A01177:23:H2L2FDSX3:1:1509:6253:6496/1	60	-
chr1	163919486	163919487	A01177:23:H2L2FDSX3:2:1657:18982:11851/1	60	+
chr1	163927004	163927005	A01177:23:H2L2FDSX3:1:1531:6045:35070/1	60	-
chr1	163931333	163931334	A01177:23:H2L2FDSX3:3:2615:17906:4225	60	+
chr1	163944529	163944530	A01177:23:H2L2FDSX3:3:2116:16288:16830/1	60	-
chr1	164468390	164468391	A01177:23:H2L2FDSX3:4:2173:19868:18865/1	60	-
chr1	164628321	164628322	A01177:23:H2L2FDSX3:1:2165:4390:6715/1	60	+
chr1	165036364	165036365	A01177:23:H2L2FDSX3:3:2574:12879:19225	60	-
chr1	165214458	165214459	A01177:23:H2L2FDSX3:3:1237:16007:26616/1	60	-
chr1	165667550	165667551	A01177:23:H2L2FDSX3:2:2348:31087:12555	60	+
chr1	165874995	165874996	A01177:23:H2L2FDSX3:1:1154:17381:23484/1	60	-
chr1	166128859	166128860	A01177:23:H2L2FDSX3:1:1107:27724:1157/1	60	+
chr1	166145870	166145871	A01177:23:H2L2FDSX3:2:2639:32922:18834/1	60	+
chr1	166151577	166151578	A01177:23:H2L2FDSX3:1:2440:20437:27023/1	60	-
chr1	166855661	166855662	A01177:23:H2L2FDSX3:3:1654:27624:9596/1	60	-
chr1	166954188	166954189	A01177:23:H2L2FDSX3:2:1663:21676:7435	60	+
chr1	167107009	167107010	A01177:23:H2L2FDSX3:1:1119:10637:20948/1	60	-
chr1	167720640	167720641	A01177:23:H2L2FDSX3:1:1620:3775:11569/1	60	+
chr1	167901412	167901413	A01177:23:H2L2FDSX3:1:2612:28049:26083/1	60	+
chr1	168002811	168002812	A01177:23:H2L2FDSX3:1:2438:23854:14027/1	60	-
chr1	168020883	168020884	A01177:23:H2L2FDSX3:1:1419:21838:13166/1	60	-
chr1	168497239	168497240	A01177:23:H2L2FDSX3:1:2542:17662:31829/1	60	-
chr1	168984028	168984029	A01177:23:H2L2FDSX3:1:1425:26512:18286/1	60	+
chr1	169184617	169184618	A01177:23:H2L2FDSX3:1:1263:23014:29074/1	60	-
chr1	169247037	169247038	A01177:23:H2L2FDSX3:2:1307:8739:10426	60	+
chr1	169468503	169468504	A01177:23:H2L2FDSX3:1:1617:3287:21903/1	60	-
chr1	169468695	169468696	A01177:23:H2L2FDSX3:4:2320:20401:18161/1	60	+
chr1	169814710	169814711	A01177:23:H2L2FDSX3:1:1263:28628:36667/1	60	-
chr1	169827413	169827414	A01177:23:H2L2FDSX3:1:2269:6524:34648	60	-
chr1	169835147	169835148	A01177:23:H2L2FDSX3:1:2433:32434:11537/1	60	+
chr1	169854959	169854960	A01177:23:H2L2FDSX3:1:1221:5981:27915/1	60	+
chr1	169856891	169856892	A01177:23:H2L2FDSX3:1:1639:1045:9377/1	60	+
chr1	169889598	169889599	A01177:23:H2L2FDSX3:4:1451:14055:22451/1	60	-
chr1	169945713	169945714	A01177:23:H2L2FDSX3:1:1345:7410:18928/1	60	+
chr1	169953130	169953131	A01177:23:H2L2FDSX3:1:1535:14950:5807/1	60	-
chr1	169958673	169958674	A01177:23:H2L2FDSX3:1:1276:20781:5822/1	60	-
chr1	169960099	169960100	A01177:23:H2L2FDSX3:1:1148:15609:35947/1	60	-
chr1	169963302	169963303	A01177:23:H2L2FDSX3:4:2416:25211:33567/1	60	-
chr1	169974332	169974333	A01177:23:H2L2FDSX3:1:2209:5285:4914/1	60	-
chr1	169982969	169982970	A01177:23:H2L2FDSX3:1:1670:16197:5243/1	60	-
chr1	170024705	170024706	A01177:23:H2L2FDSX3:1:1409:23104:35493/1	60	-
chr1	170069725	170069726	A01177:23:H2L2FDSX3:1:2335:17427:7592/1	60	-
chr1	170535688	170535689	A01177:23:H2L2FDSX3:2:2361:10230:25661	60	+
chr1	170544731	170544732	A01177:23:H2L2FDSX3:1:1449:23014:7748/1	60	+
chr1	170810022	170810023	A01177:23:H2L2FDSX3:1:1117:29713:5603/1	60	+
chr1	170831906	170831907	A01177:23:H2L2FDSX3:1:1334:18313:10254/1	60	+
chr1	170844994	170844995	A01177:23:H2L2FDSX3:1:1118:12111:35368/1	60	-
chr1	170887367	170887368	A01177:23:H2L2FDSX3:2:1123:27335:13980/1	60	-
chr1	171164957	171164958	A01177:23:H2L2FDSX3:1:1147:24614:6793/1	60	+
chr1	171331713	171331714	A01177:23:H2L2FDSX3:1:1147:11315:12383/1	60	+
chr1	171517669	171517670	A01177:23:H2L2FDSX3:1:1332:20383:22232/1	60	+
chr1	171558640	171558641	A01177:23:H2L2FDSX3:3:2239:31955:12085/1	60	-
chr1	171581700	171581701	A01177:23:H2L2FDSX3:2:1178:18765:30608/1	60	+
chr1	171589091	171589092	A01177:23:H2L2FDSX3:1:1409:7066:29418/1	60	+
chr1	171591666	171591667	A01177:23:H2L2FDSX3:1:1161:16432:14951/1	60	-
chr1	171640246	171640247	A01177:23:H2L2FDSX3:1:1147:30644:14387/1	60	+
chr1	171645855	171645856	A01177:23:H2L2FDSX3:2:2164:31521:13745/1	60	+
chr1	171645856	171645857	A01177:23:H2L2FDSX3:1:1152:20401:37012/1	60	+
chr1	171645857	171645858	A01177:23:H2L2FDSX3:2:2554:16947:22983/1	60	+
chr1	171790420	171790421	A01177:23:H2L2FDSX3:3:1461:16703:29888	60	-
chr1	171834783	171834784	A01177:23:H2L2FDSX3:1:1127:14995:5666/1	60	+
chr1	172138529	172138530	A01177:23:H2L2FDSX3:2:1623:6126:2487/1	60	+
chr1	172198824	172198825	A01177:23:H2L2FDSX3:3:2459:28637:12446/1	60	-
chr1	172580021	172580022	A01177:23:H2L2FDSX3:2:2628:29360:34303	60	+
chr1	172583360	172583361	A01177:23:H2L2FDSX3:2:1652:23601:3881	60	+
chr1	172685836	172685837	A01177:23:H2L2FDSX3:1:1132:4770:10097/1	60	+
chr1	172739287	172739288	A01177:23:H2L2FDSX3:4:1174:23746:26052/1	60	+
chr1	172999309	172999310	A01177:23:H2L2FDSX3:2:2168:21640:16235	60	+
chr1	173032265	173032266	A01177:23:H2L2FDSX3:1:2549:15411:8015/1	60	-
chr1	173142377	173142378	A01177:23:H2L2FDSX3:1:1203:6759:33583/1	60	-
chr1	173488214	173488215	A01177:23:H2L2FDSX3:1:2267:23240:33160	60	-
chr1	173745810	173745811	A01177:23:H2L2FDSX3:2:1470:7817:33129/1	60	-
chr1	173985309	173985310	A01177:23:H2L2FDSX3:1:1516:2880:14591/1	60	+
chr1	174223634	174223635	A01177:23:H2L2FDSX3:4:2454:9399:21872/1	60	-
chr1	174273393	174273394	A01177:23:H2L2FDSX3:3:1125:20799:26866/1	60	-
chr1	174488420	174488421	A01177:23:H2L2FDSX3:2:2350:15275:4805/1	60	+
chr1	174511394	174511395	A01177:23:H2L2FDSX3:3:2565:23963:24831/1	60	+
chr1	175011296	175011297	A01177:23:H2L2FDSX3:3:2367:7030:15734/1	60	-
chr1	175012261	175012262	A01177:23:H2L2FDSX3:1:1455:31638:25848/1	60	-
chr1	175274426	175274427	A01177:23:H2L2FDSX3:2:1462:3730:10708	60	+
chr1	175613127	175613128	A01177:23:H2L2FDSX3:4:1363:15456:12633/1	60	-
chr1	176023965	176023966	A01177:23:H2L2FDSX3:1:1311:2799:28197/1	60	-
chr1	176029287	176029288	A01177:23:H2L2FDSX3:2:1251:26775:3427/1	60	+
chr1	176030189	176030190	A01177:23:H2L2FDSX3:1:2411:13196:27508/1	60	-
chr1	176038749	176038750	A01177:23:H2L2FDSX3:2:1649:4598:13651/1	60	+
chr1	176055634	176055635	A01177:23:H2L2FDSX3:2:2162:31268:26584	60	-
chr1	176102092	176102093	A01177:23:H2L2FDSX3:2:1622:11650:13557/1	60	-
chr1	176129881	176129882	A01177:23:H2L2FDSX3:3:2548:24731:27727/1	60	-
chr1	176136635	176136636	A01177:23:H2L2FDSX3:1:1348:19849:34366/1	60	+
chr1	176174368	176174369	A01177:23:H2L2FDSX3:2:2456:26449:3208	60	+
chr1	177150375	177150376	A01177:23:H2L2FDSX3:4:1448:23809:34053	60	+
chr1	177249139	177249140	A01177:23:H2L2FDSX3:2:1520:18566:30921	60	-
chr1	177370793	177370794	A01177:23:H2L2FDSX3:4:2365:11478:6496/1	60	-
chr1	177685634	177685635	A01177:23:H2L2FDSX3:1:1241:32244:12555	60	-
chr1	178863395	178863396	A01177:23:H2L2FDSX3:1:1153:19849:12884/1	60	+
chr1	178884226	178884227	A01177:23:H2L2FDSX3:1:2511:6171:20071/1	60	-
chr1	178888404	178888405	A01177:23:H2L2FDSX3:1:1513:15564:26944/1	60	-
chr1	179211000	179211001	A01177:23:H2L2FDSX3:1:1202:14235:34068/1	60	+
chr1	179280708	179280709	A01177:23:H2L2FDSX3:2:2156:32922:11851	60	+
chr1	179296933	179296934	A01177:23:H2L2FDSX3:2:1271:4336:33771/1	60	+
chr1	179917915	179917916	A01177:23:H2L2FDSX3:1:1328:30807:3490/1	60	+
chr1	180058032	180058033	A01177:23:H2L2FDSX3:4:1550:24632:16063/1	60	+
chr1	180081340	180081341	A01177:23:H2L2FDSX3:3:1632:11089:2534/1	60	+
chr1	180082872	180082873	A01177:23:H2L2FDSX3:1:1248:3658:18223/1	60	+
chr1	180283475	180283476	A01177:23:H2L2FDSX3:3:2463:19063:3098	60	-
chr1	180342647	180342648	A01177:23:H2L2FDSX3:1:1378:2962:20400/1	60	+
chr1	180648733	180648734	A01177:23:H2L2FDSX3:1:1551:16233:14857/1	60	+
chr1	180792987	180792988	A01177:23:H2L2FDSX3:3:1205:12843:23735/1	60	-
chr1	180794398	180794399	A01177:23:H2L2FDSX3:1:2212:22770:23202/1	60	+
chr1	181831608	181831609	A01177:23:H2L2FDSX3:2:1454:4372:6245/1	60	-
chr1	182370357	182370358	A01177:23:H2L2FDSX3:2:1651:4915:32550/1	60	-
chr1	182387386	182387387	A01177:23:H2L2FDSX3:1:1334:21793:8328/1	60	-
chr1	182463837	182463838	A01177:23:H2L2FDSX3:1:1350:15926:28698/1	60	-
chr1	182888216	182888217	A01177:23:H2L2FDSX3:2:1447:25681:17785/1	60	-
chr1	183956868	183956869	A01177:23:H2L2FDSX3:1:1107:11243:26193/1	60	+
chr1	184314385	184314386	A01177:23:H2L2FDSX3:2:2408:28809:10864/1	60	+
chr1	184732884	184732885	A01177:23:H2L2FDSX3:1:1418:30436:23265/1	60	+
chr1	184733903	184733904	A01177:23:H2L2FDSX3:1:1177:14452:30091/1	60	+
chr1	184821045	184821046	A01177:23:H2L2FDSX3:1:2622:9417:24565/1	60	+
chr1	184887266	184887267	A01177:23:H2L2FDSX3:4:2340:9670:18239/1	60	-
chr1	184908668	184908669	A01177:23:H2L2FDSX3:2:2144:15872:2581	60	-
chr1	184924151	184924152	A01177:23:H2L2FDSX3:1:1326:20961:34006/1	60	+
chr1	184936762	184936763	A01177:23:H2L2FDSX3:3:2627:22697:24298/1	60	-
chr1	184954870	184954871	A01177:23:H2L2FDSX3:1:1405:1669:35822/1	60	+
chr1	185053064	185053065	A01177:23:H2L2FDSX3:2:1455:5764:5650	60	+
chr1	185102400	185102401	A01177:23:H2L2FDSX3:1:1178:29939:10880/1	60	+
chr1	185140382	185140383	A01177:23:H2L2FDSX3:1:1234:5909:33426/1	60	-
chr1	185225797	185225798	A01177:23:H2L2FDSX3:4:2154:17255:23797/1	60	+
chr1	185323112	185323113	A01177:23:H2L2FDSX3:2:1406:24894:24220/1	60	+
chr1	185880651	185880652	A01177:23:H2L2FDSX3:2:1255:26865:3458/1	60	-
chr1	186143778	186143779	A01177:23:H2L2FDSX3:2:1262:23068:27915	60	+
chr1	186315228	186315229	A01177:23:H2L2FDSX3:1:1335:10257:13463/1	60	-
chr1	186319802	186319803	A01177:23:H2L2FDSX3:1:1177:26567:6543/1	60	+
chr1	186323615	186323616	A01177:23:H2L2FDSX3:1:1537:32913:22420/1	60	+
chr1	186323929	186323930	A01177:23:H2L2FDSX3:2:1348:22661:20572	60	+
chr1	186342303	186342304	A01177:23:H2L2FDSX3:2:2443:15076:4554	60	+
chr1	186344648	186344649	A01177:23:H2L2FDSX3:1:1604:18774:25394/1	60	-
chr1	186365325	186365326	A01177:23:H2L2FDSX3:2:1672:29252:1172/1	60	-
chr1	186388060	186388061	A01177:23:H2L2FDSX3:4:1675:14968:34867/1	60	-
chr1	186391280	186391281	A01177:23:H2L2FDSX3:2:2448:32850:26506/1	60	-
chr1	186394931	186394932	A01177:23:H2L2FDSX3:4:1316:3106:32518/1	60	-
chr1	186397529	186397530	A01177:23:H2L2FDSX3:3:1612:3803:14747/1	60	-
chr1	186867638	186867639	A01177:23:H2L2FDSX3:1:2336:14678:35712/1	60	-
chr1	186985254	186985255	A01177:23:H2L2FDSX3:1:1124:4137:31861/1	60	-
chr1	187094356	187094357	A01177:23:H2L2FDSX3:1:1135:7554:5932/1	60	+
chr1	187102504	187102505	A01177:23:H2L2FDSX3:1:1238:2067:15060/1	60	-
chr1	187250124	187250125	A01177:23:H2L2FDSX3:1:2162:22752:11146/1	60	+
chr1	187273582	187273583	A01177:23:H2L2FDSX3:3:1667:24406:6339/1	60	+
chr1	187338073	187338074	A01177:23:H2L2FDSX3:2:1654:18638:15452/1	60	+
chr1	187526708	187526709	A01177:23:H2L2FDSX3:1:1472:17481:30921/1	60	+
chr1	187632999	187633000	A01177:23:H2L2FDSX3:1:1375:4589:32236/1	60	-
chr1	187681056	187681057	A01177:23:H2L2FDSX3:3:1677:26693:28181/1	60	+
chr1	187935605	187935606	A01177:23:H2L2FDSX3:1:1121:6903:23594/1	60	-
chr1	187986965	187986966	A01177:23:H2L2FDSX3:1:1127:13792:18114/1	60	-
chr1	188051251	188051252	A01177:23:H2L2FDSX3:2:1242:23140:29606/1	60	+
chr1	188249796	188249797	A01177:23:H2L2FDSX3:1:1506:4227:3458/1	60	-
chr1	188278614	188278615	A01177:23:H2L2FDSX3:1:2215:25527:9283/1	60	-
chr1	188369222	188369223	A01177:23:H2L2FDSX3:2:1433:12075:29230/1	60	-
chr1	188583832	188583833	A01177:23:H2L2FDSX3:1:1538:22128:31516/1	60	+
chr1	188782547	188782548	A01177:23:H2L2FDSX3:1:1171:26160:4429/1	60	-
chr1	189039981	189039982	A01177:23:H2L2FDSX3:1:1271:26476:32064/1	60	+
chr1	189288815	189288816	A01177:23:H2L2FDSX3:2:1251:7563:6793/1	60	-
chr1	189492128	189492129	A01177:23:H2L2FDSX3:3:2604:19262:16125/1	60	+
chr1	189538113	189538114	A01177:23:H2L2FDSX3:1:1443:21414:21668/1	60	-
chr1	189690641	189690642	A01177:23:H2L2FDSX3:1:1426:7600:9204/1	60	+
chr1	189754620	189754621	A01177:23:H2L2FDSX3:3:1109:25916:29684	60	-
chr1	190105099	190105100	A01177:23:H2L2FDSX3:1:1120:24279:28604/1	60	-
chr1	190303961	190303962	A01177:23:H2L2FDSX3:3:1531:31439:16016/1	60	+
chr1	190417607	190417608	A01177:23:H2L2FDSX3:1:1159:18656:17801/1	60	+
chr1	190426794	190426795	A01177:23:H2L2FDSX3:2:1408:26793:26850/1	60	+
chr1	190642493	190642494	A01177:23:H2L2FDSX3:1:1351:18620:33238/1	60	-
chr1	190655151	190655152	A01177:23:H2L2FDSX3:1:1652:13169:25739/1	60	+
chr1	190818140	190818141	A01177:23:H2L2FDSX3:4:1467:5674:30545/1	60	+
chr1	190907388	190907389	A01177:23:H2L2FDSX3:1:1204:17969:29857/1	60	-
chr1	190968157	190968158	A01177:23:H2L2FDSX3:1:1348:5502:9987/1	60	+
chr1	190969168	190969169	A01177:23:H2L2FDSX3:1:1137:29026:23453/1	60	+
chr1	190985952	190985953	A01177:23:H2L2FDSX3:1:1136:17201:22983/1	60	+
chr1	191165174	191165175	A01177:23:H2L2FDSX3:1:2318:15049:12712/1	60	-
chr1	191246818	191246819	A01177:23:H2L2FDSX3:3:2242:1624:29074	60	+
chr1	191287795	191287796	A01177:23:H2L2FDSX3:1:2240:19307:21496/1	60	+
chr1	191317112	191317113	A01177:23:H2L2FDSX3:2:1108:16152:24925/1	60	+
chr1	191333263	191333264	A01177:23:H2L2FDSX3:2:1339:4426:35493	60	-
chr1	191462847	191462848	A01177:23:H2L2FDSX3:2:1510:29035:5149	60	-
chr1	191522390	191522391	A01177:23:H2L2FDSX3:2:2236:16640:4946	60	-
chr1	191548220	191548221	A01177:23:H2L2FDSX3:3:1405:26775:16047/1	60	-
chr1	191548221	191548222	A01177:23:H2L2FDSX3:1:1160:31421:3740/1	60	-
chr1	191589549	191589550	A01177:23:H2L2FDSX3:1:1315:6804:34569/1	60	-
chr1	191601282	191601283	A01177:23:H2L2FDSX3:1:1234:19461:28213/1	60	+
chr1	191603356	191603357	A01177:23:H2L2FDSX3:1:1339:4074:9612/1	60	+
chr1	191893258	191893259	A01177:23:H2L2FDSX3:1:2361:29957:10347/1	60	+
chr1	191913997	191913998	A01177:23:H2L2FDSX3:1:1335:19859:14215/1	60	-
chr1	191915226	191915227	A01177:23:H2L2FDSX3:1:1356:4417:3255/1	60	+
chr1	191977062	191977063	A01177:23:H2L2FDSX3:1:1361:27362:33943/1	60	+
chr1	192005579	192005580	A01177:23:H2L2FDSX3:1:2177:19642:33567/1	60	+
chr1	192080329	192080330	A01177:23:H2L2FDSX3:1:1451:13033:18521/1	60	+
chr1	192106141	192106142	A01177:23:H2L2FDSX3:2:2270:2844:17503	60	+
chr1	192122500	192122501	A01177:23:H2L2FDSX3:4:2455:21540:6668	60	-
chr1	192155196	192155197	A01177:23:H2L2FDSX3:2:1460:18313:19899/1	60	-
chr1	192155897	192155898	A01177:23:H2L2FDSX3:2:1502:13630:12477/1	60	-
chr1	192168188	192168189	A01177:23:H2L2FDSX3:2:1653:5538:20666/1	60	+
chr1	192172595	192172596	A01177:23:H2L2FDSX3:1:1132:2338:17628/1	60	+
chr1	192275893	192275894	A01177:23:H2L2FDSX3:1:1150:10854:5447/1	60	-
chr1	192370968	192370969	A01177:23:H2L2FDSX3:1:2341:20663:4586/1	60	-
chr1	192397474	192397475	A01177:23:H2L2FDSX3:2:1329:13160:34616/1	60	+
chr1	192490029	192490030	A01177:23:H2L2FDSX3:2:1162:19804:14340/1	60	+
chr1	192490802	192490803	A01177:23:H2L2FDSX3:1:1668:17436:18912/1	60	-
chr1	192552163	192552164	A01177:23:H2L2FDSX3:4:1275:6216:4178/1	60	-
chr1	192703860	192703861	A01177:23:H2L2FDSX3:1:1447:17192:18208/1	60	-
chr1	192767402	192767403	A01177:23:H2L2FDSX3:1:1349:10737:25285/1	60	-
chr1	192958181	192958182	A01177:23:H2L2FDSX3:1:1677:12011:25144/1	60	-
chr1	193021657	193021658	A01177:23:H2L2FDSX3:4:1130:14552:36151/1	60	+
chr1	193024270	193024271	A01177:23:H2L2FDSX3:1:1323:18945:35900/1	60	+
chr1	193041987	193041988	A01177:23:H2L2FDSX3:2:1511:24297:34491	60	-
chr1	193045181	193045182	A01177:23:H2L2FDSX3:1:2349:16260:27962/1	60	-
chr1	193072916	193072917	A01177:23:H2L2FDSX3:1:1229:12753:11929/1	60	-
chr1	193085129	193085130	A01177:23:H2L2FDSX3:2:2309:16993:20400	60	+
chr1	193085133	193085134	A01177:23:H2L2FDSX3:1:1272:19334:12618/1	60	-
chr1	193176726	193176727	A01177:23:H2L2FDSX3:3:2373:14968:19680/1	60	+
chr1	193189463	193189464	A01177:23:H2L2FDSX3:1:1513:25364:26600/1	60	+
chr1	193228440	193228441	A01177:23:H2L2FDSX3:1:1155:10484:26944/1	60	+
chr1	193260647	193260648	A01177:23:H2L2FDSX3:1:2305:10972:21026/1	60	+
chr1	193592077	193592078	A01177:23:H2L2FDSX3:1:1154:11930:12258/1	60	-
chr1	193853036	193853037	A01177:23:H2L2FDSX3:1:1251:30002:14935/1	60	+
chr1	194073409	194073410	A01177:23:H2L2FDSX3:3:1623:2636:2300/1	60	-
chr1	194142609	194142610	A01177:23:H2L2FDSX3:2:2522:10366:9173/1	60	+
chr1	194148269	194148270	A01177:23:H2L2FDSX3:1:1251:22336:23484/1	60	-
chr1	194154901	194154902	A01177:23:H2L2FDSX3:1:2148:11279:4679/1	60	-
chr1	194204654	194204655	A01177:23:H2L2FDSX3:1:1366:22390:31281/1	60	-
chr1	194211741	194211742	A01177:23:H2L2FDSX3:2:1252:3730:10708/1	60	-
chr1	194326282	194326283	A01177:23:H2L2FDSX3:2:1112:7428:32737/1	60	-
chr1	194345796	194345797	A01177:23:H2L2FDSX3:4:1509:30517:20118/1	60	+
chr1	194366015	194366016	A01177:23:H2L2FDSX3:2:1246:30653:19225/1	60	-
chr1	194379892	194379893	A01177:23:H2L2FDSX3:1:1373:24686:33536/1	60	-
chr1	194388074	194388075	A01177:23:H2L2FDSX3:1:2115:18213:26897/1	60	+
chr1	194491031	194491032	A01177:23:H2L2FDSX3:2:1569:27552:29825	60	-
chr1	194522383	194522384	A01177:23:H2L2FDSX3:3:1103:18412:33411	60	-
chr1	194672686	194672687	A01177:23:H2L2FDSX3:1:2411:13973:10379/1	60	+
chr1	194705628	194705629	A01177:23:H2L2FDSX3:1:2334:19587:2691/1	60	+
chr1	194728444	194728445	A01177:23:H2L2FDSX3:1:1430:7717:29418/1	60	+
chr1	194833240	194833241	A01177:23:H2L2FDSX3:1:1627:15365:1705/1	60	+
chr1	194847590	194847591	A01177:23:H2L2FDSX3:1:1154:15275:2863/1	60	+
chr1	195072193	195072194	A01177:23:H2L2FDSX3:1:1114:5954:8171/1	60	-
chr1	195117063	195117064	A01177:23:H2L2FDSX3:4:1520:26223:29183/1	60	-
chr1	195150437	195150438	A01177:23:H2L2FDSX3:1:1126:17815:28808/1	60	-
chr1	195169846	195169847	A01177:23:H2L2FDSX3:3:1223:28818:19930	60	+
chr1	195170638	195170639	A01177:23:H2L2FDSX3:1:1453:25247:5008/1	60	-
chr1	195240824	195240825	A01177:23:H2L2FDSX3:3:1640:26476:22357/1	60	+
chr1	195265067	195265068	A01177:23:H2L2FDSX3:2:1406:7961:33473/1	60	+
chr1	195298066	195298067	A01177:23:H2L2FDSX3:1:1346:3486:3427/1	60	+
chr1	195344672	195344673	A01177:23:H2L2FDSX3:4:2157:14525:19413	60	-
chr1	195347625	195347626	A01177:23:H2L2FDSX3:2:1678:31331:27665/1	60	+
chr1	195361931	195361932	A01177:23:H2L2FDSX3:1:1318:14714:26569/1	60	+
chr1	195441538	195441539	A01177:23:H2L2FDSX3:2:2408:12093:9314/1	60	+
chr1	195462211	195462212	A01177:23:H2L2FDSX3:1:1371:32154:22670/1	60	-
chr1	195471795	195471796	A01177:23:H2L2FDSX3:1:1524:22399:17049/1	60	-
chr1	195493814	195493815	A01177:23:H2L2FDSX3:1:1117:10402:21699/1	60	+
chr1	195536925	195536926	A01177:23:H2L2FDSX3:1:1130:16830:15107/1	60	+
chr1	195564101	195564102	A01177:23:H2L2FDSX3:1:1244:22688:9721/1	60	-
chr1	195682528	195682529	A01177:23:H2L2FDSX3:1:2157:12400:30921/1	60	+
chr1	195685825	195685826	A01177:23:H2L2FDSX3:4:1225:23755:12132/1	60	+
chr1	195705759	195705760	A01177:23:H2L2FDSX3:1:1528:3794:9064/1	60	-
chr1	195714409	195714410	A01177:23:H2L2FDSX3:1:1214:3803:19914/1	60	+
chr1	195714851	195714852	A01177:23:H2L2FDSX3:1:1118:17436:17221/1	60	+
chr1	195765078	195765079	A01177:23:H2L2FDSX3:1:1138:10375:25003/1	60	-
chr1	195771348	195771349	A01177:23:H2L2FDSX3:1:1544:12545:27352/1	60	-
chr1	195778526	195778527	A01177:23:H2L2FDSX3:1:2145:7446:17206/1	60	-
chr1	195806232	195806233	A01177:23:H2L2FDSX3:1:1646:6605:28463/1	60	-
chr1	195811092	195811093	A01177:23:H2L2FDSX3:1:2260:9362:13792/1	60	+
chr1	195904910	195904911	A01177:23:H2L2FDSX3:2:1223:23402:16094/1	60	+
chr1	195962929	195962930	A01177:23:H2L2FDSX3:2:2527:10818:34851	60	+
chr1	196425521	196425522	A01177:23:H2L2FDSX3:1:1571:9616:33176/1	60	+
chr1	196425522	196425523	A01177:23:H2L2FDSX3:4:2233:11803:8625/1	60	+
chr1	196598129	196598130	A01177:23:H2L2FDSX3:1:1511:19135:7858/1	60	-
chr1	196714225	196714226	A01177:23:H2L2FDSX3:3:1121:29143:18615	60	+
chr1	196952629	196952630	A01177:23:H2L2FDSX3:1:1260:18276:2863/1	60	-
chr1	197040663	197040664	A01177:23:H2L2FDSX3:2:1212:18059:3490	60	+
chr1	197091998	197091999	A01177:23:H2L2FDSX3:2:2555:10140:8719	60	+
chr1	197109627	197109628	A01177:23:H2L2FDSX3:1:2418:26295:11177/1	60	-
chr1	197140647	197140648	A01177:23:H2L2FDSX3:1:1265:16559:13479/1	60	+
chr1	197155942	197155943	A01177:23:H2L2FDSX3:1:1201:4426:17080/1	60	+
chr1	197298534	197298535	A01177:23:H2L2FDSX3:3:1174:24325:2002/1	60	+
chr1	197594571	197594572	A01177:23:H2L2FDSX3:1:1110:4273:16532/1	60	+
chr1	197610943	197610944	A01177:23:H2L2FDSX3:1:1420:5213:15530/1	60	-
chr1	197643072	197643073	A01177:23:H2L2FDSX3:3:1254:6280:28150/1	60	+
chr1	197643074	197643075	A01177:23:H2L2FDSX3:2:2476:18801:32518	60	+
chr1	197645168	197645169	A01177:23:H2L2FDSX3:2:1510:26458:27461/1	60	-
chr1	197679959	197679960	A01177:23:H2L2FDSX3:2:2309:14371:25880/1	60	+
chr1	197727137	197727138	A01177:23:H2L2FDSX3:2:2373:6551:15687/1	60	+
chr1	197769831	197769832	A01177:23:H2L2FDSX3:1:1625:3396:32518/1	60	-
chr1	198067788	198067789	A01177:23:H2L2FDSX3:1:2418:15013:11240/1	60	+
chr1	198299264	198299265	A01177:23:H2L2FDSX3:1:1263:21513:7717/1	60	+
chr1	199069210	199069211	A01177:23:H2L2FDSX3:4:1302:10700:13949/1	60	-
chr1	199070486	199070487	A01177:23:H2L2FDSX3:2:1657:13982:4820/1	60	-
chr1	199156504	199156505	A01177:23:H2L2FDSX3:1:1133:17870:24893/1	60	-
chr1	199262746	199262747	A01177:23:H2L2FDSX3:1:2125:13847:2988/1	60	+
chr1	199400940	199400941	A01177:23:H2L2FDSX3:2:1122:10339:22654	60	+
chr1	199960425	199960426	A01177:23:H2L2FDSX3:2:1122:26404:5040	60	+
chr1	199991610	199991611	A01177:23:H2L2FDSX3:2:1170:9977:7968	60	+
chr1	200012614	200012615	A01177:23:H2L2FDSX3:1:1212:23936:16485/1	60	-
chr1	200021785	200021786	A01177:23:H2L2FDSX3:3:1576:30282:6872/1	60	+
chr1	200056283	200056284	A01177:23:H2L2FDSX3:2:2303:25319:19946/1	60	+
chr1	200195554	200195555	A01177:23:H2L2FDSX3:1:1303:3260:23923/1	60	-
chr1	200382450	200382451	A01177:23:H2L2FDSX3:1:2137:11017:22388/1	60	+
chr1	200387557	200387558	A01177:23:H2L2FDSX3:1:1217:31801:36871/1	60	+
chr1	200451889	200451890	A01177:23:H2L2FDSX3:2:2355:7744:18975	60	-
chr1	201308667	201308668	A01177:23:H2L2FDSX3:1:1136:23095:24674/1	60	-
chr1	201573106	201573107	A01177:23:H2L2FDSX3:1:1651:5936:8140/1	60	+
chr1	201877918	201877919	A01177:23:H2L2FDSX3:1:1434:20003:7952	60	-
chr1	202494001	202494002	A01177:23:H2L2FDSX3:1:1328:9543:13542/1	60	-
chr1	202530400	202530401	A01177:23:H2L2FDSX3:1:1108:32154:33536/1	60	+
chr1	202550265	202550266	A01177:23:H2L2FDSX3:3:2148:2727:36464/1	60	-
chr1	204216931	204216932	A01177:23:H2L2FDSX3:3:1522:18304:1939	60	-
chr1	204276008	204276009	A01177:23:H2L2FDSX3:2:2208:5493:8061	60	-
chr1	204505316	204505317	A01177:23:H2L2FDSX3:1:2633:21097:10410/1	60	-
chr1	204565795	204565796	A01177:23:H2L2FDSX3:1:1531:26865:3020/1	60	-
chr1	204966495	204966496	A01177:23:H2L2FDSX3:1:1170:13033:21183/1	60	+
chr1	206080838	206080839	A01177:23:H2L2FDSX3:1:1477:24379:25614/1	60	+
chr1	206756720	206756721	A01177:23:H2L2FDSX3:3:1439:18313:18270	60	+
chr1	207107619	207107620	A01177:23:H2L2FDSX3:1:2676:20817:28432/1	60	+
chr1	207142521	207142522	A01177:23:H2L2FDSX3:2:2336:4689:28056/1	60	-
chr1	207320324	207320325	A01177:23:H2L2FDSX3:3:2323:3568:16877	60	-
chr1	207330262	207330263	A01177:23:H2L2FDSX3:1:2454:13241:20854/1	60	-
chr1	207350061	207350062	A01177:23:H2L2FDSX3:2:1148:18855:24972/1	60	-
chr1	207356439	207356440	A01177:23:H2L2FDSX3:1:1148:29884:16172/1	60	-
chr1	207391617	207391618	A01177:23:H2L2FDSX3:1:1507:16188:23578/1	60	+
chr1	207447123	207447124	A01177:23:H2L2FDSX3:2:2421:32108:36714	60	+
chr1	207768061	207768062	A01177:23:H2L2FDSX3:4:1418:22987:26334/1	60	+
chr1	207879540	207879541	A01177:23:H2L2FDSX3:2:1163:6668:12132	60	+
chr1	208034726	208034727	A01177:23:H2L2FDSX3:2:1638:29758:7310	60	-
chr1	208238913	208238914	A01177:23:H2L2FDSX3:1:1131:16712:12774/1	60	-
chr1	208263216	208263217	A01177:23:H2L2FDSX3:4:1464:13069:30232/1	60	-
chr1	208845558	208845559	A01177:23:H2L2FDSX3:1:2336:6650:30671	60	-
chr1	209248811	209248812	A01177:23:H2L2FDSX3:2:1623:14226:11819/1	60	-
chr1	209601507	209601508	A01177:23:H2L2FDSX3:2:1310:5719:30029	60	+
chr1	209777698	209777699	A01177:23:H2L2FDSX3:1:1173:13413:2988/1	60	-
chr1	209822870	209822871	A01177:23:H2L2FDSX3:1:1122:19443:8609/1	60	+
chr1	209822872	209822873	A01177:23:H2L2FDSX3:2:1132:14977:20917/1	60	+
chr1	210582219	210582220	A01177:23:H2L2FDSX3:1:1115:12219:29105/1	60	-
chr1	210782239	210782240	A01177:23:H2L2FDSX3:1:1364:31575:11741	60	-
chr1	211064793	211064794	A01177:23:H2L2FDSX3:4:2107:12237:24940/1	60	-
chr1	211272052	211272053	A01177:23:H2L2FDSX3:2:2140:15112:7780	60	+
chr1	211273307	211273308	A01177:23:H2L2FDSX3:1:1165:12255:10817/1	60	+
chr1	211295111	211295112	A01177:23:H2L2FDSX3:1:2102:9281:19570/1	60	-
chr1	211307422	211307423	A01177:23:H2L2FDSX3:1:1322:22941:23907/1	60	-
chr1	211308322	211308323	A01177:23:H2L2FDSX3:1:2519:23647:5744/1	60	+
chr1	212295170	212295171	A01177:23:H2L2FDSX3:2:1156:23222:16376	60	-
chr1	212488372	212488373	A01177:23:H2L2FDSX3:1:1427:17137:1736/1	60	+
chr1	212633693	212633694	A01177:23:H2L2FDSX3:4:1219:32063:24173/1	60	-
chr1	213011673	213011674	A01177:23:H2L2FDSX3:1:1358:30156:36151/1	60	-
chr1	213039088	213039089	A01177:23:H2L2FDSX3:1:1661:28447:9643/1	60	+
chr1	213124713	213124714	A01177:23:H2L2FDSX3:1:1151:16125:28291/1	60	+
chr1	213128380	213128381	A01177:23:H2L2FDSX3:1:1660:27299:36401/1	60	+
chr1	213225834	213225835	A01177:23:H2L2FDSX3:1:1467:14380:19413/1	60	+
chr1	213247759	213247760	A01177:23:H2L2FDSX3:1:1570:16486:36620/1	60	-
chr1	213853212	213853213	A01177:23:H2L2FDSX3:1:1255:29071:31892/1	60	+
chr1	214038951	214038952	A01177:23:H2L2FDSX3:4:1510:32687:7091/1	60	-
chr1	214162451	214162452	A01177:23:H2L2FDSX3:1:1569:25545:5274/1	60	+
chr1	214229820	214229821	A01177:23:H2L2FDSX3:1:1101:22001:35712	60	-
chr1	214407612	214407613	A01177:23:H2L2FDSX3:1:2474:24948:35399	60	+
chr1	214437898	214437899	A01177:23:H2L2FDSX3:4:2644:16740:11725/1	60	+
chr1	214614382	214614383	A01177:23:H2L2FDSX3:3:2421:7943:22388	60	-
chr1	214619792	214619793	A01177:23:H2L2FDSX3:1:1323:26250:6590/1	60	-
chr1	214629090	214629091	A01177:23:H2L2FDSX3:2:1133:8024:34773/1	60	+
chr1	214632450	214632451	A01177:23:H2L2FDSX3:1:2618:21377:1188/1	60	-
chr1	214633165	214633166	A01177:23:H2L2FDSX3:1:1143:6262:28025/1	60	-
chr1	214636195	214636196	A01177:23:H2L2FDSX3:1:1328:20057:12743/1	60	+
chr1	214637191	214637192	A01177:23:H2L2FDSX3:1:2211:17002:16658/1	60	+
chr1	214953846	214953847	A01177:23:H2L2FDSX3:1:2359:4237:36667/1	60	-
chr1	215312907	215312908	A01177:23:H2L2FDSX3:2:1157:10529:15812	60	-
chr1	215619237	215619238	A01177:23:H2L2FDSX3:1:1270:4996:25989/1	60	+
chr1	215787317	215787318	A01177:23:H2L2FDSX3:2:1263:16034:9815/1	60	+
chr1	215894663	215894664	A01177:23:H2L2FDSX3:1:1139:16848:30044/1	60	-
chr1	215929726	215929727	A01177:23:H2L2FDSX3:1:1145:30246:27038/1	60	+
chr1	216233553	216233554	A01177:23:H2L2FDSX3:2:1138:8929:36808	60	-
chr1	216250252	216250253	A01177:23:H2L2FDSX3:1:1124:9534:15969/1	60	-
chr1	216419661	216419662	A01177:23:H2L2FDSX3:3:2625:19958:6590/1	60	+
chr1	216496977	216496978	A01177:23:H2L2FDSX3:1:1636:15854:33270/1	60	-
chr1	216514795	216514796	A01177:23:H2L2FDSX3:2:1152:8567:14638/1	60	-
chr1	216563229	216563230	A01177:23:H2L2FDSX3:1:2135:32660:9674/1	60	+
chr1	216564996	216564997	A01177:23:H2L2FDSX3:1:1120:2700:12743/1	60	+
chr1	216574589	216574590	A01177:23:H2L2FDSX3:1:1244:28628:18474/1	60	-
chr1	216580369	216580370	A01177:23:H2L2FDSX3:3:1622:27932:35117/1	60	+
chr1	216586309	216586310	A01177:23:H2L2FDSX3:1:2651:17906:3912/1	60	+
chr1	216624742	216624743	A01177:23:H2L2FDSX3:1:1349:6524:17675/1	60	+
chr1	216652315	216652316	A01177:23:H2L2FDSX3:1:1209:20202:20290/1	60	+
chr1	216668203	216668204	A01177:23:H2L2FDSX3:2:1376:5602:27759/1	60	-
chr1	216688172	216688173	A01177:23:H2L2FDSX3:1:1124:29839:4570/1	60	+
chr1	216695276	216695277	A01177:23:H2L2FDSX3:1:1268:32181:10880/1	60	-
chr1	216804062	216804063	A01177:23:H2L2FDSX3:2:1122:19687:16799	60	+
chr1	216878043	216878044	A01177:23:H2L2FDSX3:1:1253:7789:9471/1	60	-
chr1	216888095	216888096	A01177:23:H2L2FDSX3:1:1161:10041:18192/1	60	+
chr1	216946041	216946042	A01177:23:H2L2FDSX3:2:1217:21025:10692/1	60	-
chr1	217538087	217538088	A01177:23:H2L2FDSX3:1:2114:2483:20040/1	60	+
chr1	217538456	217538457	A01177:23:H2L2FDSX3:1:1558:27679:28385/1	60	+
chr1	217539979	217539980	A01177:23:H2L2FDSX3:1:1670:12102:15280/1	60	+
chr1	217568580	217568581	A01177:23:H2L2FDSX3:1:1138:26087:33270/1	60	+
chr1	217609499	217609500	A01177:23:H2L2FDSX3:2:2432:19054:32957	60	+
chr1	217609532	217609533	A01177:23:H2L2FDSX3:2:1449:3947:33098	60	-
chr1	217613132	217613133	A01177:23:H2L2FDSX3:1:1323:7084:15327/1	60	+
chr1	217614975	217614976	A01177:23:H2L2FDSX3:4:1311:23827:31328/1	60	-
chr1	217616552	217616553	A01177:23:H2L2FDSX3:1:1556:1407:24784	60	+
chr1	217617333	217617334	A01177:23:H2L2FDSX3:2:1558:26377:3114	60	-
chr1	217626303	217626304	A01177:23:H2L2FDSX3:1:1141:14253:16689/1	60	+
chr1	217628785	217628786	A01177:23:H2L2FDSX3:4:1131:23005:25739	60	-
chr1	218297942	218297943	A01177:23:H2L2FDSX3:2:1277:5204:5024/1	60	-
chr1	218313312	218313313	A01177:23:H2L2FDSX3:1:1115:7853:14278/1	60	-
chr1	218361921	218361922	A01177:23:H2L2FDSX3:2:1531:10890:2691/1	60	+
chr1	218830047	218830048	A01177:23:H2L2FDSX3:2:1369:26684:7404/1	60	-
chr1	218873684	218873685	A01177:23:H2L2FDSX3:3:1305:4001:26459/1	60	+
chr1	218890846	218890847	A01177:23:H2L2FDSX3:1:1231:29541:20494/1	60	-
chr1	219013604	219013605	A01177:23:H2L2FDSX3:2:2214:3143:20055/1	60	+
chr1	219030660	219030661	A01177:23:H2L2FDSX3:1:1338:17481:21120/1	60	-
chr1	219165078	219165079	A01177:23:H2L2FDSX3:2:1435:10104:11130/1	60	+
chr1	219182170	219182171	A01177:23:H2L2FDSX3:2:1260:4264:23938	60	+
chr1	219184359	219184360	A01177:23:H2L2FDSX3:4:2637:25699:2159	60	+
chr1	219188636	219188637	A01177:23:H2L2FDSX3:1:1317:20446:27195/1	60	+
chr1	219189620	219189621	A01177:23:H2L2FDSX3:4:2441:2112:5776	60	+
chr1	219190469	219190470	A01177:23:H2L2FDSX3:3:2219:6931:35759	60	-
chr1	219194596	219194597	A01177:23:H2L2FDSX3:1:2309:3784:10802	60	+
chr1	219196260	219196261	A01177:23:H2L2FDSX3:2:1247:16848:18709	60	-
chr1	219206885	219206886	A01177:23:H2L2FDSX3:1:2450:4707:28526/1	60	-
chr1	219207839	219207840	A01177:23:H2L2FDSX3:3:2570:30689:3129	60	-
chr1	219211176	219211177	A01177:23:H2L2FDSX3:3:2678:29803:16313	60	-
chr1	219211518	219211519	A01177:23:H2L2FDSX3:4:2436:25997:25817	60	-
chr1	219264802	219264803	A01177:23:H2L2FDSX3:1:1502:10646:32675/1	60	+
chr1	219811401	219811402	A01177:23:H2L2FDSX3:2:1129:23484:33990	60	+
chr1	219996327	219996328	A01177:23:H2L2FDSX3:3:1612:16875:5321/1	60	-
chr1	220000656	220000657	A01177:23:H2L2FDSX3:1:1645:12698:28526/1	60	+
chr1	220002763	220002764	A01177:23:H2L2FDSX3:1:1204:9778:32330/1	60	+
chr1	220099637	220099638	A01177:23:H2L2FDSX3:4:2176:22878:29810	60	-
chr1	220139017	220139018	A01177:23:H2L2FDSX3:1:2461:21721:34820/1	60	-
chr1	220182947	220182948	A01177:23:H2L2FDSX3:1:1168:4137:24126/1	60	+
chr1	220195142	220195143	A01177:23:H2L2FDSX3:1:2562:13973:32550/1	60	+
chr1	220197421	220197422	A01177:23:H2L2FDSX3:1:1674:15691:21559/1	60	+
chr1	220203356	220203357	A01177:23:H2L2FDSX3:2:1149:19678:25927	60	-
chr1	220206407	220206408	A01177:23:H2L2FDSX3:1:1248:13458:32221/1	60	+
chr1	220207513	220207514	A01177:23:H2L2FDSX3:2:1623:28980:32299/1	60	-
chr1	220219858	220219859	A01177:23:H2L2FDSX3:1:1351:14434:34569/1	60	+
chr1	220222165	220222166	A01177:23:H2L2FDSX3:1:1201:10728:14403/1	60	-
chr1	220233064	220233065	A01177:23:H2L2FDSX3:2:1222:4444:22091/1	60	+
chr1	220240514	220240515	A01177:23:H2L2FDSX3:1:1405:19596:14418/1	60	+
chr1	220506193	220506194	A01177:23:H2L2FDSX3:1:1455:14796:27211/1	60	+
chr1	221532280	221532281	A01177:23:H2L2FDSX3:1:1108:29469:16454/1	60	+
chr1	221720939	221720940	A01177:23:H2L2FDSX3:3:2420:29957:19304/1	60	+
chr1	221729267	221729268	A01177:23:H2L2FDSX3:1:2308:16288:1673/1	60	-
chr1	221750633	221750634	A01177:23:H2L2FDSX3:1:1525:3531:15593/1	60	+
chr1	221956003	221956004	A01177:23:H2L2FDSX3:1:2554:2456:27383/1	60	+
chr1	221961844	221961845	A01177:23:H2L2FDSX3:1:1436:24632:26522/1	60	-
chr1	221975620	221975621	A01177:23:H2L2FDSX3:1:1152:9254:30890/1	60	+
chr1	222570463	222570464	A01177:23:H2L2FDSX3:4:2201:22354:26553	60	-
chr1	222683797	222683798	A01177:23:H2L2FDSX3:2:2626:20618:19069/1	60	-
chr1	223349415	223349416	A01177:23:H2L2FDSX3:2:1643:31819:35869	60	-
chr1	223777667	223777668	A01177:23:H2L2FDSX3:1:1234:20175:33051/1	60	-
chr1	224413686	224413687	A01177:23:H2L2FDSX3:4:2320:23421:26897/1	60	-
chr1	224424621	224424622	A01177:23:H2L2FDSX3:2:1263:8721:17722	60	-
chr1	225378421	225378422	A01177:23:H2L2FDSX3:1:1321:25889:13917/1	60	+
chr1	225445845	225445846	A01177:23:H2L2FDSX3:1:1125:7952:33833/1	60	-
chr1	225521444	225521445	A01177:23:H2L2FDSX3:1:1272:7997:2879	60	-
chr1	225522795	225522796	A01177:23:H2L2FDSX3:1:2225:15176:34131	60	-
chr1	226227512	226227513	A01177:23:H2L2FDSX3:1:1157:7789:18521/1	60	-
chr1	226234016	226234017	A01177:23:H2L2FDSX3:1:1405:10393:6214/1	60	+
chr1	226266929	226266930	A01177:23:H2L2FDSX3:2:1461:10384:16282/1	60	+
chr1	226271574	226271575	A01177:23:H2L2FDSX3:1:2606:19678:4163/1	60	-
chr1	226652423	226652424	A01177:23:H2L2FDSX3:1:1540:18322:21856/1	60	-
chr1	226729969	226729970	A01177:23:H2L2FDSX3:1:1417:10863:33270/1	60	+
chr1	227334005	227334006	A01177:23:H2L2FDSX3:4:1442:1642:35305	60	+
chr1	227686547	227686548	A01177:23:H2L2FDSX3:1:1146:25129:11443/1	60	+
chr1	227876939	227876940	A01177:23:H2L2FDSX3:4:2657:25183:18302	60	-
chr1	228519565	228519566	A01177:23:H2L2FDSX3:1:1358:14832:4726/1	60	+
chr1	228520962	228520963	A01177:23:H2L2FDSX3:2:1229:31837:18709	60	-
chr1	228727247	228727248	A01177:23:H2L2FDSX3:1:1155:4815:15123/1	60	+
chr1	228957980	228957981	A01177:23:H2L2FDSX3:1:1503:11252:25833/1	60	-
chr1	229268707	229268708	A01177:23:H2L2FDSX3:1:1216:19054:21746/1	60	+
chr1	229322468	229322469	A01177:23:H2L2FDSX3:1:1656:20582:24017/1	60	+
chr1	229601983	229601984	A01177:23:H2L2FDSX3:1:1213:2410:36198/1	60	-
chr1	229632526	229632527	A01177:23:H2L2FDSX3:4:1174:9923:5212/1	60	+
chr1	229649243	229649244	A01177:23:H2L2FDSX3:1:1216:17210:36307/1	60	-
chr1	230174031	230174032	A01177:23:H2L2FDSX3:1:1132:12509:6464/1	60	+
chr1	230254539	230254540	A01177:23:H2L2FDSX3:1:1618:7862:22373/1	60	+
chr1	230677823	230677824	A01177:23:H2L2FDSX3:4:1557:15899:7889	60	-
chr1	230883886	230883887	A01177:23:H2L2FDSX3:3:2176:3016:24690/1	60	+
chr1	230956476	230956477	A01177:23:H2L2FDSX3:1:1127:30409:24815/1	60	-
chr1	231131291	231131292	A01177:23:H2L2FDSX3:1:1177:26919:15702	60	+
chr1	231422689	231422690	A01177:23:H2L2FDSX3:1:1107:18430:12868/1	60	+
chr1	231543060	231543061	A01177:23:H2L2FDSX3:1:1158:22625:9580/1	60	-
chr1	232227594	232227595	A01177:23:H2L2FDSX3:1:2317:3586:15280/1	60	-
chr1	232410367	232410368	A01177:23:H2L2FDSX3:4:1265:8585:2519/1	60	+
chr1	232410904	232410905	A01177:23:H2L2FDSX3:1:2120:6876:29778/1	60	-
chr1	232929486	232929487	A01177:23:H2L2FDSX3:2:1176:24903:23453/1	60	+
chr1	232957896	232957897	A01177:23:H2L2FDSX3:3:2636:1443:8719	60	+
chr1	232964580	232964581	A01177:23:H2L2FDSX3:1:2402:20582:27211/1	60	+
chr1	233066556	233066557	A01177:23:H2L2FDSX3:1:1113:26304:14544/1	60	-
chr1	233109530	233109531	A01177:23:H2L2FDSX3:1:1332:1850:15624/1	60	-
chr1	233230070	233230071	A01177:23:H2L2FDSX3:2:1418:30789:28792	60	+
chr1	233282105	233282106	A01177:23:H2L2FDSX3:1:1220:20130:14716/1	60	-
chr1	233334607	233334608	A01177:23:H2L2FDSX3:1:1419:15103:29089/1	60	+
chr1	233381294	233381295	A01177:23:H2L2FDSX3:1:1649:19795:24158/1	60	-
chr1	234032215	234032216	A01177:23:H2L2FDSX3:1:1252:4616:30718/1	60	-
chr1	234104943	234104944	A01177:23:H2L2FDSX3:1:2456:20437:5321	60	-
chr1	234387692	234387693	A01177:23:H2L2FDSX3:2:1104:21965:20744/1	60	-
chr1	234484840	234484841	A01177:23:H2L2FDSX3:2:1520:29405:2378	60	+
chr1	234524426	234524427	A01177:23:H2L2FDSX3:1:1176:28854:25128/1	60	+
chr1	235166416	235166417	A01177:23:H2L2FDSX3:1:1552:15492:3646/1	60	-
chr1	235213094	235213095	A01177:23:H2L2FDSX3:2:1214:14543:33536/1	60	+
chr1	235255658	235255659	A01177:23:H2L2FDSX3:1:2143:18982:15389/1	60	-
chr1	235283538	235283539	A01177:23:H2L2FDSX3:1:2537:20121:26068/1	60	-
chr1	235330689	235330690	A01177:23:H2L2FDSX3:1:1238:25861:10238/1	60	-
chr1	235382052	235382053	A01177:23:H2L2FDSX3:1:2229:19470:6026	60	-
chr1	235408653	235408654	A01177:23:H2L2FDSX3:1:1211:31114:7529/1	60	-
chr1	235484806	235484807	A01177:23:H2L2FDSX3:3:1650:23185:26553/1	60	-
chr1	236241840	236241841	A01177:23:H2L2FDSX3:3:2344:10303:26976	60	-
chr1	236538302	236538303	A01177:23:H2L2FDSX3:2:1135:7636:27962	60	-
chr1	236574821	236574822	A01177:23:H2L2FDSX3:1:1238:29324:27226/1	60	-
chr1	236579064	236579065	A01177:23:H2L2FDSX3:2:1671:29722:18458/1	60	+
chr1	236824835	236824836	A01177:23:H2L2FDSX3:2:2110:10176:2049/1	60	-
chr1	236827670	236827671	A01177:23:H2L2FDSX3:1:1150:9932:10802/1	60	-
chr1	236899741	236899742	A01177:23:H2L2FDSX3:3:2129:28736:29997/1	60	+
chr1	237201773	237201774	A01177:23:H2L2FDSX3:1:2426:28935:21668/1	60	-
chr1	237466045	237466046	A01177:23:H2L2FDSX3:1:2412:13051:25441/1	60	-
chr1	237475500	237475501	A01177:23:H2L2FDSX3:2:2311:30734:16297/1	60	+
chr1	237479838	237479839	A01177:23:H2L2FDSX3:1:1574:15329:15295/1	60	-
chr1	237530116	237530117	A01177:23:H2L2FDSX3:2:1214:24704:16595	60	-
chr1	237535542	237535543	A01177:23:H2L2FDSX3:1:2158:28619:1172/1	60	+
chr1	237662464	237662465	A01177:23:H2L2FDSX3:1:1517:3486:18270/1	60	-
chr1	237666945	237666946	A01177:23:H2L2FDSX3:2:1157:8341:29465/1	60	-
chr1	237726637	237726638	A01177:23:H2L2FDSX3:1:2115:8214:20228/1	60	+
chr1	237787100	237787101	A01177:23:H2L2FDSX3:1:1610:12237:33708/1	60	+
chr1	237813736	237813737	A01177:23:H2L2FDSX3:4:2545:21061:32800	60	+
chr1	239338095	239338096	A01177:23:H2L2FDSX3:1:1271:30563:30592/1	60	+
chr1	239576274	239576275	A01177:23:H2L2FDSX3:1:1146:18973:2409/1	60	-
chr1	239670905	239670906	A01177:23:H2L2FDSX3:2:2436:32470:10848/1	60	+
chr1	239673420	239673421	A01177:23:H2L2FDSX3:1:1114:14859:11350/1	60	+
chr1	239693180	239693181	A01177:23:H2L2FDSX3:3:1467:9055:9502	60	+
chr1	239721155	239721156	A01177:23:H2L2FDSX3:3:2510:19524:29481/1	60	-
chr1	239723526	239723527	A01177:23:H2L2FDSX3:4:1529:11487:6511/1	60	+
chr1	239729745	239729746	A01177:23:H2L2FDSX3:3:2530:3640:12148/1	60	+
chr1	239733609	239733610	A01177:23:H2L2FDSX3:3:2610:29378:4304/1	60	+
chr1	239748336	239748337	A01177:23:H2L2FDSX3:1:2302:26187:32440/1	60	-
chr1	239796962	239796963	A01177:23:H2L2FDSX3:1:2435:21757:6042/1	60	+
chr1	239827228	239827229	A01177:23:H2L2FDSX3:1:2360:23357:25535/1	60	-
chr1	239838457	239838458	A01177:23:H2L2FDSX3:1:1368:13810:34272/1	60	-
chr1	239859568	239859569	A01177:23:H2L2FDSX3:2:2163:6623:32221/1	60	+
chr1	239860568	239860569	A01177:23:H2L2FDSX3:3:1102:16893:12242/1	60	-
chr1	239896385	239896386	A01177:23:H2L2FDSX3:2:1523:23972:32487	60	-
chr1	239906443	239906444	A01177:23:H2L2FDSX3:1:1135:9290:19460/1	60	+
chr1	240362929	240362930	A01177:23:H2L2FDSX3:4:1336:5990:16720/1	60	-
chr1	241497958	241497959	A01177:23:H2L2FDSX3:3:1163:13485:27665/1	60	+
chr1	241500102	241500103	A01177:23:H2L2FDSX3:1:1278:9688:24972/1	60	+
chr1	241508976	241508977	A01177:23:H2L2FDSX3:1:1328:6714:6104/1	60	+
chr1	241513562	241513563	A01177:23:H2L2FDSX3:1:1330:8124:15280/1	60	-
chr1	241514416	241514417	A01177:23:H2L2FDSX3:2:2140:7337:20525/1	60	-
chr1	241541458	241541459	A01177:23:H2L2FDSX3:2:1645:29179:20275/1	60	+
chr1	241585796	241585797	A01177:23:H2L2FDSX3:4:1323:19397:21308/1	60	+
chr1	241606188	241606189	A01177:23:H2L2FDSX3:1:1275:25889:24126/1	60	-
chr1	241629708	241629709	A01177:23:H2L2FDSX3:1:1629:18629:33160/1	60	-
chr1	241630374	241630375	A01177:23:H2L2FDSX3:1:1534:18647:22294/1	60	-
chr1	241633516	241633517	A01177:23:H2L2FDSX3:1:1504:6578:14763/1	60	-
chr1	241858452	241858453	A01177:23:H2L2FDSX3:1:2349:9082:25770/1	60	+
chr1	241858822	241858823	A01177:23:H2L2FDSX3:1:1647:27064:1799/1	60	-
chr1	241871184	241871185	A01177:23:H2L2FDSX3:1:1141:32362:4805/1	60	-
chr1	241871417	241871418	A01177:23:H2L2FDSX3:1:1644:6388:11835/1	60	-
chr1	241873488	241873489	A01177:23:H2L2FDSX3:1:2476:16143:12258/1	60	-
chr1	241880483	241880484	A01177:23:H2L2FDSX3:2:2444:9570:25144/1	60	+
chr1	241883031	241883032	A01177:23:H2L2FDSX3:1:1141:15447:9956/1	60	-
chr1	241889817	241889818	A01177:23:H2L2FDSX3:3:1374:5575:6136/1	60	-
chr1	241890130	241890131	A01177:23:H2L2FDSX3:1:1372:27245:6433/1	60	-
chr1	244076758	244076759	A01177:23:H2L2FDSX3:1:1447:10104:35023/1	60	+
chr1	244117158	244117159	A01177:23:H2L2FDSX3:2:1160:5593:10144	60	+
chr1	244131127	244131128	A01177:23:H2L2FDSX3:3:1565:16052:20181	60	-
chr1	244405103	244405104	A01177:23:H2L2FDSX3:3:2464:27263:32894	60	-
chr1	244431128	244431129	A01177:23:H2L2FDSX3:2:1216:8232:30029/1	60	+
chr1	244442575	244442576	A01177:23:H2L2FDSX3:1:2206:6117:18004/1	60	-
chr1	244681851	244681852	A01177:23:H2L2FDSX3:1:1149:5927:16078/1	60	+
chr1	244684397	244684398	A01177:23:H2L2FDSX3:1:2224:2085:25300/1	60	+
chr1	244685689	244685690	A01177:23:H2L2FDSX3:2:2171:18457:25598/1	60	-
chr1	244844231	244844232	A01177:23:H2L2FDSX3:2:2510:1398:2315/1	60	-
chr1	245822136	245822137	A01177:23:H2L2FDSX3:3:2424:30671:21480/1	60	-
chr1	245839987	245839988	A01177:23:H2L2FDSX3:1:1228:1714:34272/1	60	-
chr1	245860974	245860975	A01177:23:H2L2FDSX3:2:1537:30689:33536	60	+
chr1	245903232	245903233	A01177:23:H2L2FDSX3:1:1617:20835:5259/1	60	-
chr1	245912798	245912799	A01177:23:H2L2FDSX3:2:1538:9778:3458	60	-
chr1	245932931	245932932	A01177:23:H2L2FDSX3:1:1121:3215:2112/1	60	+
chr1	245938240	245938241	A01177:23:H2L2FDSX3:1:1153:3694:35164/1	60	+
chr1	245957372	245957373	A01177:23:H2L2FDSX3:1:1146:17842:33301/1	60	+
chr1	246305668	246305669	A01177:23:H2L2FDSX3:4:1437:7075:27398/1	60	+
chr1	246373823	246373824	A01177:23:H2L2FDSX3:1:1115:31810:20760/1	60	-
chr1	246605851	246605852	A01177:23:H2L2FDSX3:4:1520:2917:3537/1	60	+
chr1	246679742	246679743	A01177:23:H2L2FDSX3:2:1210:13169:9486	60	+
chr1	246733780	246733781	A01177:23:H2L2FDSX3:3:2168:31024:32800	60	-
chr1	246735452	246735453	A01177:23:H2L2FDSX3:1:1271:25274:3521/1	60	-
chr1	246759466	246759467	A01177:23:H2L2FDSX3:1:1238:30915:13698/1	60	+
chr1	246852719	246852720	A01177:23:H2L2FDSX3:1:2550:22299:11052/1	60	+
chr1	246861513	246861514	A01177:23:H2L2FDSX3:1:1614:31548:35587/1	60	+
chr1	246879032	246879033	A01177:23:H2L2FDSX3:1:1302:31150:23030/1	60	+
chr1	246883297	246883298	A01177:23:H2L2FDSX3:1:1125:4282:26725/1	60	-
chr1	246888944	246888945	A01177:23:H2L2FDSX3:2:1269:30617:18724	60	-
chr1	246923744	246923745	A01177:23:H2L2FDSX3:1:1247:17065:18490/1	60	+
chr1	247039402	247039403	A01177:23:H2L2FDSX3:2:1156:29478:25770/1	60	+
chr1	247290522	247290523	A01177:23:H2L2FDSX3:4:2572:14009:9815	60	-
chr1	247327544	247327545	A01177:23:H2L2FDSX3:3:2604:4670:15969	60	+
chr1	247337865	247337866	A01177:23:H2L2FDSX3:2:1427:27624:13792/1	60	-
chr1	247572150	247572151	A01177:23:H2L2FDSX3:4:1324:12707:10160	60	+
chr1	247601678	247601679	A01177:23:H2L2FDSX3:1:1224:18150:24471/1	60	+
chr1	247864434	247864435	A01177:23:H2L2FDSX3:3:1470:16495:9737/1	60	-
chr1	248041400	248041401	A01177:23:H2L2FDSX3:3:2127:12292:35117	60	+
chr1	248102314	248102315	A01177:23:H2L2FDSX3:2:1450:16613:18584	60	+
chr1	248912401	248912402	A01177:23:H2L2FDSX3:1:1172:4273:5196/1	60	+
chr10	224833	224834	A01177:23:H2L2FDSX3:2:1319:20618:32753/1	60	-
chr10	241321	241322	A01177:23:H2L2FDSX3:1:1216:3703:13761/1	60	+
chr10	894111	894112	A01177:23:H2L2FDSX3:1:2230:30201:7420/1	60	+
chr10	1449896	1449897	A01177:23:H2L2FDSX3:1:1351:16911:22044/1	60	-
chr10	2244206	2244207	A01177:23:H2L2FDSX3:3:1440:1967:21183/1	60	-
chr10	2676308	2676309	A01177:23:H2L2FDSX3:1:1509:1524:16720/1	60	-
chr10	2878240	2878241	A01177:23:H2L2FDSX3:1:1613:25771:28808/1	60	-
chr10	3820991	3820992	A01177:23:H2L2FDSX3:2:1105:32741:8656/1	60	-
chr10	3894283	3894284	A01177:23:H2L2FDSX3:1:2162:22679:10833/1	60	-
chr10	4394166	4394167	A01177:23:H2L2FDSX3:3:2139:12228:15812	60	+
chr10	4534094	4534095	A01177:23:H2L2FDSX3:1:2466:8015:27524/1	60	-
chr10	4761652	4761653	A01177:23:H2L2FDSX3:1:1165:28483:31720	60	+
chr10	4868109	4868110	A01177:23:H2L2FDSX3:2:2448:26051:10692	60	-
chr10	4868114	4868115	A01177:23:H2L2FDSX3:1:2232:13033:32362/1	60	-
chr10	4940138	4940139	A01177:23:H2L2FDSX3:1:1250:20148:3850/1	60	+
chr10	5449587	5449588	A01177:23:H2L2FDSX3:1:1347:2419:11162/1	60	-
chr10	5726438	5726439	A01177:23:H2L2FDSX3:1:2146:8043:6277/1	60	+
chr10	5792799	5792800	A01177:23:H2L2FDSX3:2:1676:32542:14826	60	+
chr10	5799243	5799244	A01177:23:H2L2FDSX3:2:2514:15347:17581/1	60	-
chr10	6560700	6560701	A01177:23:H2L2FDSX3:1:2316:20989:17174/1	60	+
chr10	6691607	6691608	A01177:23:H2L2FDSX3:1:1351:21133:11757/1	60	-
chr10	6964053	6964054	A01177:23:H2L2FDSX3:1:1575:30906:22388/1	60	-
chr10	7008547	7008548	A01177:23:H2L2FDSX3:1:1142:19307:5431/1	60	-
chr10	7240453	7240454	A01177:23:H2L2FDSX3:1:2242:24749:18865/1	60	+
chr10	7829890	7829891	A01177:23:H2L2FDSX3:4:1153:26458:16063/1	60	+
chr10	7841577	7841578	A01177:23:H2L2FDSX3:1:1201:19669:15483/1	60	-
chr10	7963235	7963236	A01177:23:H2L2FDSX3:1:1157:1099:34303/1	60	+
chr10	7971296	7971297	A01177:23:H2L2FDSX3:3:1618:31195:26647/1	60	+
chr10	8059782	8059783	A01177:23:H2L2FDSX3:1:1137:20971:9721/1	60	+
chr10	8078444	8078445	A01177:23:H2L2FDSX3:2:2614:31611:21449/1	60	-
chr10	8228471	8228472	A01177:23:H2L2FDSX3:1:1530:29044:13714/1	60	+
chr10	8243561	8243562	A01177:23:H2L2FDSX3:1:1472:1886:15217/1	60	+
chr10	8246803	8246804	A01177:23:H2L2FDSX3:2:1241:26033:3427	60	-
chr10	8406130	8406131	A01177:23:H2L2FDSX3:1:2419:1289:21386	60	-
chr10	8431073	8431074	A01177:23:H2L2FDSX3:2:1636:28854:22185/1	60	-
chr10	8522095	8522096	A01177:23:H2L2FDSX3:2:2445:5276:6496/1	60	+
chr10	8634465	8634466	A01177:23:H2L2FDSX3:2:1363:9661:11303/1	60	+
chr10	8687109	8687110	A01177:23:H2L2FDSX3:2:1142:28646:8797	60	-
chr10	8705994	8705995	A01177:23:H2L2FDSX3:2:1272:18502:9142	60	+
chr10	8814972	8814973	A01177:23:H2L2FDSX3:1:1114:1678:3458/1	60	+
chr10	9052863	9052864	A01177:23:H2L2FDSX3:4:2651:16957:25661	60	-
chr10	9137476	9137477	A01177:23:H2L2FDSX3:1:1459:20573:25473/1	60	+
chr10	9144596	9144597	A01177:23:H2L2FDSX3:1:2438:24587:26224/1	60	-
chr10	10417759	10417760	A01177:23:H2L2FDSX3:1:1307:21938:17409/1	60	-
chr10	11038356	11038357	A01177:23:H2L2FDSX3:1:1139:21811:25238/1	60	+
chr10	11125918	11125919	A01177:23:H2L2FDSX3:1:2360:7862:14857/1	60	-
chr10	11504932	11504933	A01177:23:H2L2FDSX3:1:1169:7699:9909/1	60	-
chr10	11585896	11585897	A01177:23:H2L2FDSX3:1:1131:18873:25911/1	60	+
chr10	12019334	12019335	A01177:23:H2L2FDSX3:3:1202:27796:4633	60	-
chr10	12581746	12581747	A01177:23:H2L2FDSX3:2:1441:19976:21277/1	60	-
chr10	13167956	13167957	A01177:23:H2L2FDSX3:3:1571:2609:31876/1	60	-
chr10	13202261	13202262	A01177:23:H2L2FDSX3:1:1308:15130:30514/1	60	+
chr10	14095832	14095833	A01177:23:H2L2FDSX3:2:1167:28438:19272	60	+
chr10	14595110	14595111	A01177:23:H2L2FDSX3:1:1104:23312:14685/1	60	-
chr10	14758211	14758212	A01177:23:H2L2FDSX3:1:1410:20582:18129/1	60	-
chr10	14915401	14915402	A01177:23:H2L2FDSX3:1:1164:20799:21418/1	60	+
chr10	15245274	15245275	A01177:23:H2L2FDSX3:1:1440:29776:35681/1	60	+
chr10	15569288	15569289	A01177:23:H2L2FDSX3:1:1259:8160:31751/1	60	-
chr10	15738283	15738284	A01177:23:H2L2FDSX3:2:2129:14317:34773/1	60	+
chr10	15782033	15782034	A01177:23:H2L2FDSX3:3:2157:23321:11506	60	-
chr10	15782035	15782036	A01177:23:H2L2FDSX3:2:1305:19443:19789	60	-
chr10	15794962	15794963	A01177:23:H2L2FDSX3:1:2360:17924:13589/1	60	+
chr10	15796241	15796242	A01177:23:H2L2FDSX3:1:2528:24270:14246/1	60	-
chr10	15840254	15840255	A01177:23:H2L2FDSX3:4:1543:30870:25488	60	+
chr10	16442043	16442044	A01177:23:H2L2FDSX3:4:1170:7735:10629/1	60	+
chr10	16695092	16695093	A01177:23:H2L2FDSX3:1:1152:29161:36307/1	60	+
chr10	16800060	16800061	A01177:23:H2L2FDSX3:2:2524:20708:25081	60	-
chr10	16889609	16889610	A01177:23:H2L2FDSX3:1:1632:17852:23422/1	60	-
chr10	17071943	17071944	A01177:23:H2L2FDSX3:1:1160:16920:24345/1	60	-
chr10	17167413	17167414	A01177:23:H2L2FDSX3:1:1237:8368:24283/1	60	-
chr10	17187161	17187162	A01177:23:H2L2FDSX3:1:2562:5168:1642/1	60	-
chr10	17506692	17506693	A01177:23:H2L2FDSX3:1:2564:5764:32111/1	60	-
chr10	17592127	17592128	A01177:23:H2L2FDSX3:1:1406:25663:5822/1	60	+
chr10	17660552	17660553	A01177:23:H2L2FDSX3:1:1269:4634:24549/1	60	-
chr10	17665655	17665656	A01177:23:H2L2FDSX3:1:1422:20057:5321/1	60	-
chr10	17675080	17675081	A01177:23:H2L2FDSX3:2:1476:27398:16877/1	60	-
chr10	17676249	17676250	A01177:23:H2L2FDSX3:1:1529:15058:19272/1	60	+
chr10	17677314	17677315	A01177:23:H2L2FDSX3:1:1154:14398:31281/1	60	+
chr10	18204762	18204763	A01177:23:H2L2FDSX3:1:1126:4399:7294/1	60	-
chr10	18240268	18240269	A01177:23:H2L2FDSX3:1:2368:19443:19664/1	60	+
chr10	18580131	18580132	A01177:23:H2L2FDSX3:3:2313:18973:9486/1	60	+
chr10	18596417	18596418	A01177:23:H2L2FDSX3:1:1638:30273:5666/1	60	-
chr10	18647998	18647999	A01177:23:H2L2FDSX3:1:1472:24614:2378/1	60	+
chr10	18649344	18649345	A01177:23:H2L2FDSX3:1:1311:14940:2691/1	60	+
chr10	18674006	18674007	A01177:23:H2L2FDSX3:4:2176:29622:34006	60	-
chr10	18674008	18674009	A01177:23:H2L2FDSX3:1:2161:13720:6903/1	60	-
chr10	19663402	19663403	A01177:23:H2L2FDSX3:2:2435:4444:14888/1	60	-
chr10	19710728	19710729	A01177:23:H2L2FDSX3:3:2415:30219:13495/1	60	+
chr10	19783529	19783530	A01177:23:H2L2FDSX3:1:1116:21992:8015/1	60	-
chr10	20058336	20058337	A01177:23:H2L2FDSX3:1:1135:10384:6167/1	60	+
chr10	20173163	20173164	A01177:23:H2L2FDSX3:2:1236:21007:17237/1	60	-
chr10	20510553	20510554	A01177:23:H2L2FDSX3:1:1404:4878:14231/1	60	+
chr10	20547260	20547261	A01177:23:H2L2FDSX3:1:1554:5683:31344	60	+
chr10	20616689	20616690	A01177:23:H2L2FDSX3:1:1135:12997:6057/1	60	-
chr10	21250050	21250051	A01177:23:H2L2FDSX3:1:1114:25030:21042/1	60	+
chr10	21548298	21548299	A01177:23:H2L2FDSX3:1:1146:7898:4773/1	60	+
chr10	21596269	21596270	A01177:23:H2L2FDSX3:4:2142:17897:21277/1	60	+
chr10	21618293	21618294	A01177:23:H2L2FDSX3:1:1126:12933:16971/1	60	+
chr10	21659550	21659551	A01177:23:H2L2FDSX3:1:2613:16197:17801	60	-
chr10	21686301	21686302	A01177:23:H2L2FDSX3:1:2220:25093:29324	60	+
chr10	21690930	21690931	A01177:23:H2L2FDSX3:1:1119:22010:26083/1	60	+
chr10	21730038	21730039	A01177:23:H2L2FDSX3:2:2113:25247:1125	60	+
chr10	21805642	21805643	A01177:23:H2L2FDSX3:1:2459:3215:15765/1	60	+
chr10	21919896	21919897	A01177:23:H2L2FDSX3:1:1260:9643:15217/1	60	+
chr10	21923774	21923775	A01177:23:H2L2FDSX3:1:2169:8811:10958	60	+
chr10	21936492	21936493	A01177:23:H2L2FDSX3:1:1372:19388:27305/1	60	-
chr10	21967745	21967746	A01177:23:H2L2FDSX3:1:1232:30933:11256/1	60	+
chr10	21977734	21977735	A01177:23:H2L2FDSX3:4:1321:32931:19758/1	60	+
chr10	22328240	22328241	A01177:23:H2L2FDSX3:1:1452:14398:19758/1	60	+
chr10	22353852	22353853	A01177:23:H2L2FDSX3:2:1319:21097:2143/1	60	+
chr10	22582649	22582650	A01177:23:H2L2FDSX3:1:1231:21640:1799/1	60	-
chr10	22605812	22605813	A01177:23:H2L2FDSX3:1:1113:19470:13604/1	60	+
chr10	22606252	22606253	A01177:23:H2L2FDSX3:1:1111:11867:17879/1	60	+
chr10	22615616	22615617	A01177:23:H2L2FDSX3:1:1128:27444:22686/1	60	-
chr10	22697301	22697302	A01177:23:H2L2FDSX3:1:1131:22978:27884/1	60	+
chr10	22911849	22911850	A01177:23:H2L2FDSX3:1:1455:24831:10864/1	60	+
chr10	23045252	23045253	A01177:23:H2L2FDSX3:1:2218:18629:31720/1	60	+
chr10	23541009	23541010	A01177:23:H2L2FDSX3:1:1117:6768:33912/1	60	+
chr10	23605025	23605026	A01177:23:H2L2FDSX3:1:2442:30987:1454/1	60	+
chr10	24046775	24046776	A01177:23:H2L2FDSX3:1:1504:25663:24205/1	60	+
chr10	24590837	24590838	A01177:23:H2L2FDSX3:2:2525:17879:29982	60	+
chr10	24606505	24606506	A01177:23:H2L2FDSX3:2:1139:10899:16172/1	60	+
chr10	24609477	24609478	A01177:23:H2L2FDSX3:2:1272:3568:28369	60	-
chr10	24620680	24620681	A01177:23:H2L2FDSX3:1:1618:31421:12101/1	60	+
chr10	24827918	24827919	A01177:23:H2L2FDSX3:2:1414:22245:12900	60	+
chr10	24867186	24867187	A01177:23:H2L2FDSX3:1:2618:1344:15092/1	60	+
chr10	24931994	24931995	A01177:23:H2L2FDSX3:3:1218:20256:17503/1	60	+
chr10	24935131	24935132	A01177:23:H2L2FDSX3:1:1130:20998:24424/1	60	+
chr10	25243162	25243163	A01177:23:H2L2FDSX3:1:1318:5367:9972/1	60	+
chr10	25401062	25401063	A01177:23:H2L2FDSX3:1:1212:5303:29496/1	60	+
chr10	25534368	25534369	A01177:23:H2L2FDSX3:2:1165:3622:28808	60	+
chr10	25573167	25573168	A01177:23:H2L2FDSX3:3:2155:23827:12226	60	+
chr10	25974593	25974594	A01177:23:H2L2FDSX3:2:1308:14091:10113	60	+
chr10	26424292	26424293	A01177:23:H2L2FDSX3:2:1549:29767:13870	60	-
chr10	26465546	26465547	A01177:23:H2L2FDSX3:1:1130:28357:4006/1	60	+
chr10	26482045	26482046	A01177:23:H2L2FDSX3:1:1550:30255:20322/1	60	+
chr10	26495867	26495868	A01177:23:H2L2FDSX3:4:1378:27208:23813/1	60	-
chr10	26500046	26500047	A01177:23:H2L2FDSX3:4:2445:4309:32064	60	-
chr10	26500048	26500049	A01177:23:H2L2FDSX3:1:1335:26738:25598/1	60	-
chr10	26500821	26500822	A01177:23:H2L2FDSX3:1:1505:18973:14497/1	60	-
chr10	26765859	26765860	A01177:23:H2L2FDSX3:2:2367:3152:29027/1	60	-
chr10	26772260	26772261	A01177:23:H2L2FDSX3:1:1573:19271:21277/1	60	+
chr10	26800798	26800799	A01177:23:H2L2FDSX3:1:1261:26006:31845/1	60	+
chr10	27029695	27029696	A01177:23:H2L2FDSX3:1:2267:18023:9283/1	60	+
chr10	27071603	27071604	A01177:23:H2L2FDSX3:1:2370:19054:26537/1	60	-
chr10	27127099	27127100	A01177:23:H2L2FDSX3:1:1302:27471:29716/1	60	-
chr10	27128289	27128290	A01177:23:H2L2FDSX3:1:1534:6894:8422/1	60	+
chr10	27210518	27210519	A01177:23:H2L2FDSX3:1:1338:24343:12148/1	60	-
chr10	27517470	27517471	A01177:23:H2L2FDSX3:1:1260:7166:29027/1	60	+
chr10	27528016	27528017	A01177:23:H2L2FDSX3:1:1528:21106:23390/1	60	+
chr10	28029549	28029550	A01177:23:H2L2FDSX3:3:2676:10330:14685	60	+
chr10	28039395	28039396	A01177:23:H2L2FDSX3:4:1412:12002:26788	60	-
chr10	28246357	28246358	A01177:23:H2L2FDSX3:4:1536:9923:7905/1	60	-
chr10	28995178	28995179	A01177:23:H2L2FDSX3:1:1172:29116:16971/1	60	-
chr10	29270906	29270907	A01177:23:H2L2FDSX3:1:1159:3468:21840/1	60	+
chr10	29469881	29469882	A01177:23:H2L2FDSX3:1:1307:5945:9627/1	60	+
chr10	30015221	30015222	A01177:23:H2L2FDSX3:1:2552:23628:35055	60	+
chr10	30058241	30058242	A01177:23:H2L2FDSX3:4:2620:7907:34851/1	60	-
chr10	30325379	30325380	A01177:23:H2L2FDSX3:1:2227:7645:35618/1	60	-
chr10	30341907	30341908	A01177:23:H2L2FDSX3:2:2468:24343:9643/1	60	-
chr10	30458328	30458329	A01177:23:H2L2FDSX3:2:1322:2022:18333	60	-
chr10	31214343	31214344	A01177:23:H2L2FDSX3:2:1122:9335:10238/1	60	-
chr10	31253434	31253435	A01177:23:H2L2FDSX3:2:1455:9317:14434/1	60	-
chr10	31301363	31301364	A01177:23:H2L2FDSX3:2:2678:24117:2143/1	60	+
chr10	31321977	31321978	A01177:23:H2L2FDSX3:3:2522:20735:9157/1	60	-
chr10	31327942	31327943	A01177:23:H2L2FDSX3:1:2563:24876:15828/1	60	+
chr10	31372301	31372302	A01177:23:H2L2FDSX3:1:2304:10945:15342/1	60	-
chr10	31382673	31382674	A01177:23:H2L2FDSX3:3:1439:24686:23265/1	60	+
chr10	31492445	31492446	A01177:23:H2L2FDSX3:1:1108:10393:8187/1	60	-
chr10	31494646	31494647	A01177:23:H2L2FDSX3:4:2649:26946:6230	60	-
chr10	31707647	31707648	A01177:23:H2L2FDSX3:1:1335:16468:10347/1	60	+
chr10	31837928	31837929	A01177:23:H2L2FDSX3:1:1109:32380:17707/1	60	+
chr10	32327868	32327869	A01177:23:H2L2FDSX3:1:2271:3115:27993/1	60	-
chr10	32905692	32905693	A01177:23:H2L2FDSX3:2:2167:20627:15515	60	+
chr10	32922493	32922494	A01177:23:H2L2FDSX3:1:1169:4209:6558/1	60	-
chr10	32930048	32930049	A01177:23:H2L2FDSX3:1:1530:12246:28307/1	60	+
chr10	33094955	33094956	A01177:23:H2L2FDSX3:1:1128:19497:23422	60	+
chr10	33244265	33244266	A01177:23:H2L2FDSX3:2:1642:26603:3818/1	60	-
chr10	33446201	33446202	A01177:23:H2L2FDSX3:2:2659:23050:3427/1	60	+
chr10	34072222	34072223	A01177:23:H2L2FDSX3:4:1337:9426:9236	60	-
chr10	34155505	34155506	A01177:23:H2L2FDSX3:2:2228:31629:11992/1	60	-
chr10	34316424	34316425	A01177:23:H2L2FDSX3:2:1208:8314:27414/1	60	+
chr10	34400676	34400677	A01177:23:H2L2FDSX3:4:2404:18728:18771/1	60	-
chr10	34424174	34424175	A01177:23:H2L2FDSX3:2:1451:16794:25974/1	60	+
chr10	34672471	34672472	A01177:23:H2L2FDSX3:1:2164:8666:17566/1	60	+
chr10	34685624	34685625	A01177:23:H2L2FDSX3:1:1377:16188:6950/1	60	+
chr10	34934170	34934171	A01177:23:H2L2FDSX3:1:1209:18566:17895/1	60	+
chr10	35321348	35321349	A01177:23:H2L2FDSX3:1:1242:17119:13354/1	60	+
chr10	35347677	35347678	A01177:23:H2L2FDSX3:1:1646:31693:5055/1	60	+
chr10	35429752	35429753	A01177:23:H2L2FDSX3:2:1221:31403:17801/1	60	+
chr10	35497625	35497626	A01177:23:H2L2FDSX3:4:1168:17644:7529	60	+
chr10	35553531	35553532	A01177:23:H2L2FDSX3:4:2673:26169:36980	60	-
chr10	36110874	36110875	A01177:23:H2L2FDSX3:2:2503:30481:21089/1	60	+
chr10	37029087	37029088	A01177:23:H2L2FDSX3:1:1268:2202:24502/1	60	-
chr10	37801383	37801384	A01177:23:H2L2FDSX3:1:1325:28049:35227/1	60	-
chr10	37812564	37812565	A01177:23:H2L2FDSX3:1:1178:5755:17973/1	60	-
chr10	37835311	37835312	A01177:23:H2L2FDSX3:1:1312:15528:31610/1	60	-
chr10	37836216	37836217	A01177:23:H2L2FDSX3:1:1263:23692:18787/1	60	+
chr10	37838695	37838696	A01177:23:H2L2FDSX3:2:2355:16043:17660/1	60	+
chr10	37839276	37839277	A01177:23:H2L2FDSX3:1:1560:19705:30170/1	60	+
chr10	37841084	37841085	A01177:23:H2L2FDSX3:2:1172:17743:11146/1	60	+
chr10	37842447	37842448	A01177:23:H2L2FDSX3:1:1629:18195:29935/1	60	-
chr10	37854787	37854788	A01177:23:H2L2FDSX3:1:1142:12762:29042/1	60	+
chr10	37863077	37863078	A01177:23:H2L2FDSX3:1:1347:27877:15984/1	60	-
chr10	37888385	37888386	A01177:23:H2L2FDSX3:1:2230:17318:26725/1	60	-
chr10	37953557	37953558	A01177:23:H2L2FDSX3:1:2511:24352:20556/1	60	+
chr10	37957488	37957489	A01177:23:H2L2FDSX3:3:2364:24388:23156/1	60	-
chr10	38036732	38036733	A01177:23:H2L2FDSX3:2:1175:19795:34679	60	+
chr10	38041136	38041137	A01177:23:H2L2FDSX3:1:2420:4065:31422/1	60	+
chr10	38041208	38041209	A01177:23:H2L2FDSX3:2:2208:1470:30436/1	60	+
chr10	38051238	38051239	A01177:23:H2L2FDSX3:2:2261:2636:7811/1	60	+
chr10	38058449	38058450	A01177:23:H2L2FDSX3:3:1665:20166:1846/1	60	-
chr10	38095736	38095737	A01177:23:H2L2FDSX3:2:1458:26666:10410/1	60	+
chr10	38143901	38143902	A01177:23:H2L2FDSX3:1:1315:20826:23750/1	60	-
chr10	38366565	38366566	A01177:23:H2L2FDSX3:1:1135:31566:32831/1	60	-
chr10	38420834	38420835	A01177:23:H2L2FDSX3:2:1109:13042:18944	60	-
chr10	38446641	38446642	A01177:23:H2L2FDSX3:1:1165:30752:33959/1	60	+
chr10	39312278	39312279	A01177:23:H2L2FDSX3:1:1265:3305:11819/1	60	-
chr10	40129963	40129964	A01177:23:H2L2FDSX3:3:1673:22941:19116/1	60	-
chr10	40829738	40829739	A01177:23:H2L2FDSX3:3:1260:12744:13354	60	-
chr10	41197384	41197385	A01177:23:H2L2FDSX3:2:2409:17336:17456	60	+
chr10	42315384	42315385	A01177:23:H2L2FDSX3:2:1658:31467:5854	60	+
chr10	42595388	42595389	A01177:23:H2L2FDSX3:1:1117:11379:6324/1	60	+
chr10	42602032	42602033	A01177:23:H2L2FDSX3:4:1608:23312:3035	60	-
chr10	42610106	42610107	A01177:23:H2L2FDSX3:1:1478:13666:34460/1	60	-
chr10	42628701	42628702	A01177:23:H2L2FDSX3:2:1346:3405:9017/1	60	-
chr10	43152679	43152680	A01177:23:H2L2FDSX3:3:1615:30816:9706/1	60	-
chr10	43154063	43154064	A01177:23:H2L2FDSX3:3:1218:16414:36620/1	60	-
chr10	43163897	43163898	A01177:23:H2L2FDSX3:4:2635:21169:28948	60	-
chr10	43184251	43184252	A01177:23:H2L2FDSX3:1:1109:30590:10755/1	60	-
chr10	43677839	43677840	A01177:23:H2L2FDSX3:1:1207:6506:31767/1	60	+
chr10	44553017	44553018	A01177:23:H2L2FDSX3:1:2572:8983:36965/1	60	-
chr10	44741893	44741894	A01177:23:H2L2FDSX3:1:2643:18114:4053/1	60	+
chr10	44960954	44960955	A01177:23:H2L2FDSX3:1:1312:10818:24236/1	60	-
chr10	45063697	45063698	A01177:23:H2L2FDSX3:1:2632:15148:34397/1	60	+
chr10	45633443	45633444	A01177:23:H2L2FDSX3:1:1501:15338:31908/1	60	-
chr10	45652758	45652759	A01177:23:H2L2FDSX3:1:1361:6949:9236/1	60	+
chr10	45949013	45949014	A01177:23:H2L2FDSX3:3:2405:26639:32972/1	60	-
chr10	45991148	45991149	A01177:23:H2L2FDSX3:1:1211:5358:19946/1	60	+
chr10	46014108	46014109	A01177:23:H2L2FDSX3:1:1220:6994:20932/1	60	-
chr10	46041619	46041620	A01177:23:H2L2FDSX3:1:1518:11984:14199/1	60	-
chr10	46784353	46784354	A01177:23:H2L2FDSX3:1:1502:23005:35477/1	60	-
chr10	46798690	46798691	A01177:23:H2L2FDSX3:1:2352:18774:24674	60	+
chr10	47043204	47043205	A01177:23:H2L2FDSX3:1:1104:24325:20948/1	60	+
chr10	47556040	47556041	A01177:23:H2L2FDSX3:3:1502:25925:6903/1	60	+
chr10	48319059	48319060	A01177:23:H2L2FDSX3:1:1476:13268:10942/1	60	+
chr10	48439426	48439427	A01177:23:H2L2FDSX3:1:2541:28881:19789/1	60	+
chr10	48973591	48973592	A01177:23:H2L2FDSX3:2:2631:24749:29637	60	+
chr10	49194715	49194716	A01177:23:H2L2FDSX3:1:1163:2862:17347/1	60	-
chr10	49407359	49407360	A01177:23:H2L2FDSX3:1:1354:5439:16016/1	60	+
chr10	49466525	49466526	A01177:23:H2L2FDSX3:2:1221:13123:25880	60	+
chr10	49492354	49492355	A01177:23:H2L2FDSX3:2:1355:16333:9612	60	-
chr10	49498505	49498506	A01177:23:H2L2FDSX3:1:1102:18620:5243/1	60	-
chr10	49533120	49533121	A01177:23:H2L2FDSX3:2:2211:10764:12555/1	60	-
chr10	49578397	49578398	A01177:23:H2L2FDSX3:1:1333:20916:25692/1	60	-
chr10	49912271	49912272	A01177:23:H2L2FDSX3:3:2647:7509:1752	60	+
chr10	49975195	49975196	A01177:23:H2L2FDSX3:1:1636:4616:30968/1	60	+
chr10	49992477	49992478	A01177:23:H2L2FDSX3:1:1361:22426:13432/1	60	+
chr10	50044556	50044557	A01177:23:H2L2FDSX3:2:2472:7229:19742	60	-
chr10	50309141	50309142	A01177:23:H2L2FDSX3:1:1361:6533:3349/1	60	+
chr10	50313742	50313743	A01177:23:H2L2FDSX3:1:1605:15004:32675/1	60	+
chr10	50324722	50324723	A01177:23:H2L2FDSX3:1:1348:32362:35963/1	60	+
chr10	50330430	50330431	A01177:23:H2L2FDSX3:1:2422:7383:14747/1	60	+
chr10	50407649	50407650	A01177:23:H2L2FDSX3:1:2215:27661:35117/1	60	+
chr10	50450970	50450971	A01177:23:H2L2FDSX3:4:2177:29731:34037/1	60	-
chr10	50465559	50465560	A01177:23:H2L2FDSX3:3:2373:22128:2394/1	60	+
chr10	50503261	50503262	A01177:23:H2L2FDSX3:1:1109:22083:33974/1	60	+
chr10	50532344	50532345	A01177:23:H2L2FDSX3:3:1324:3784:22388/1	60	+
chr10	50593648	50593649	A01177:23:H2L2FDSX3:1:1355:26558:11005/1	60	-
chr10	50602938	50602939	A01177:23:H2L2FDSX3:1:2669:22887:6621/1	60	+
chr10	50749701	50749702	A01177:23:H2L2FDSX3:3:2178:5665:16188	60	+
chr10	51120770	51120771	A01177:23:H2L2FDSX3:1:2106:26241:9768/1	60	+
chr10	51198765	51198766	A01177:23:H2L2FDSX3:1:1311:32407:14528/1	60	-
chr10	51300018	51300019	A01177:23:H2L2FDSX3:2:2218:12274:2487/1	60	+
chr10	51532253	51532254	A01177:23:H2L2FDSX3:4:2171:25807:7357/1	60	+
chr10	51953252	51953253	A01177:23:H2L2FDSX3:1:2128:22101:33160/1	60	+
chr10	51999456	51999457	A01177:23:H2L2FDSX3:1:1113:23321:4523/1	60	+
chr10	52186582	52186583	A01177:23:H2L2FDSX3:1:1253:32488:35336/1	60	+
chr10	52216857	52216858	A01177:23:H2L2FDSX3:1:1452:26865:34898/1	60	-
chr10	52316295	52316296	A01177:23:H2L2FDSX3:1:1106:8983:24784/1	60	+
chr10	52509509	52509510	A01177:23:H2L2FDSX3:2:1204:9851:24627/1	60	+
chr10	52539102	52539103	A01177:23:H2L2FDSX3:1:1602:29595:14074/1	60	-
chr10	52544661	52544662	A01177:23:H2L2FDSX3:3:2634:22290:36495/1	60	+
chr10	52566543	52566544	A01177:23:H2L2FDSX3:3:1108:18403:17331	60	-
chr10	52815099	52815100	A01177:23:H2L2FDSX3:1:2536:12346:6057/1	60	+
chr10	52816209	52816210	A01177:23:H2L2FDSX3:1:1577:20482:1830/1	60	-
chr10	52820267	52820268	A01177:23:H2L2FDSX3:1:1401:21341:12680/1	60	+
chr10	52823602	52823603	A01177:23:H2L2FDSX3:2:1570:17291:16000	60	-
chr10	53269823	53269824	A01177:23:H2L2FDSX3:2:1110:24749:36213/1	60	+
chr10	53283460	53283461	A01177:23:H2L2FDSX3:1:1127:17246:8093/1	60	-
chr10	53543538	53543539	A01177:23:H2L2FDSX3:1:1438:10872:34319/1	60	-
chr10	53556007	53556008	A01177:23:H2L2FDSX3:3:1564:9118:2440/1	60	+
chr10	53567985	53567986	A01177:23:H2L2FDSX3:1:1309:2636:12508/1	60	+
chr10	53567987	53567988	A01177:23:H2L2FDSX3:2:2603:17535:19147/1	60	+
chr10	53852770	53852771	A01177:23:H2L2FDSX3:1:2461:29966:4382/1	60	+
chr10	53977046	53977047	A01177:23:H2L2FDSX3:2:1268:28782:33176	60	+
chr10	53988290	53988291	A01177:23:H2L2FDSX3:1:1145:18005:24283/1	60	+
chr10	54159205	54159206	A01177:23:H2L2FDSX3:1:1610:16179:8406/1	60	-
chr10	54366040	54366041	A01177:23:H2L2FDSX3:1:2125:4987:8124/1	60	+
chr10	54516202	54516203	A01177:23:H2L2FDSX3:4:1512:24071:31939/1	60	+
chr10	54535619	54535620	A01177:23:H2L2FDSX3:1:1322:21621:32769/1	60	+
chr10	54843804	54843805	A01177:23:H2L2FDSX3:2:1431:2790:1125	60	-
chr10	55391747	55391748	A01177:23:H2L2FDSX3:2:1249:14742:8641	60	-
chr10	55393188	55393189	A01177:23:H2L2FDSX3:1:1131:23882:29450/1	60	-
chr10	55510412	55510413	A01177:23:H2L2FDSX3:1:1212:20518:17237/1	60	-
chr10	55515576	55515577	A01177:23:H2L2FDSX3:1:1232:29857:8265/1	60	+
chr10	55522833	55522834	A01177:23:H2L2FDSX3:1:1509:11514:23844	60	+
chr10	55546124	55546125	A01177:23:H2L2FDSX3:1:1643:14055:9017/1	60	-
chr10	55761269	55761270	A01177:23:H2L2FDSX3:1:1110:5204:6684/1	60	+
chr10	55781655	55781656	A01177:23:H2L2FDSX3:1:2162:27832:20509/1	60	+
chr10	55934174	55934175	A01177:23:H2L2FDSX3:3:1555:30626:8844/1	60	-
chr10	56020518	56020519	A01177:23:H2L2FDSX3:1:1157:32777:18051/1	60	-
chr10	56223071	56223072	A01177:23:H2L2FDSX3:1:2157:27633:13056/1	60	+
chr10	56354892	56354893	A01177:23:H2L2FDSX3:1:2564:30544:31438/1	60	-
chr10	56357854	56357855	A01177:23:H2L2FDSX3:1:2171:10131:26804/1	60	+
chr10	56358327	56358328	A01177:23:H2L2FDSX3:1:1149:20066:7936/1	60	-
chr10	56503211	56503212	A01177:23:H2L2FDSX3:2:2239:12129:10567/1	60	+
chr10	56548408	56548409	A01177:23:H2L2FDSX3:2:2217:16468:22592/1	60	-
chr10	56902460	56902461	A01177:23:H2L2FDSX3:4:2275:2754:11021/1	60	+
chr10	56932470	56932471	A01177:23:H2L2FDSX3:1:1571:24469:11083/1	60	+
chr10	57162475	57162476	A01177:23:H2L2FDSX3:3:2340:28944:14638/1	60	+
chr10	57298851	57298852	A01177:23:H2L2FDSX3:1:1532:22779:4554/1	60	+
chr10	57455779	57455780	A01177:23:H2L2FDSX3:1:1125:3260:24768/1	60	-
chr10	57578886	57578887	A01177:23:H2L2FDSX3:1:1134:7039:36104/1	60	-
chr10	57595364	57595365	A01177:23:H2L2FDSX3:1:1466:10285:36933/1	60	-
chr10	57615454	57615455	A01177:23:H2L2FDSX3:1:1441:4246:7560/1	60	+
chr10	57644686	57644687	A01177:23:H2L2FDSX3:1:1251:2682:21762/1	60	+
chr10	57718442	57718443	A01177:23:H2L2FDSX3:1:1506:11171:21089/1	60	-
chr10	58196477	58196478	A01177:23:H2L2FDSX3:1:2527:12436:6903/1	60	-
chr10	58198397	58198398	A01177:23:H2L2FDSX3:2:1204:2275:34491/1	60	+
chr10	58217871	58217872	A01177:23:H2L2FDSX3:4:2319:21820:20525/1	60	+
chr10	58281930	58281931	A01177:23:H2L2FDSX3:2:1426:8739:5134	60	+
chr10	58285220	58285221	A01177:23:H2L2FDSX3:2:2557:20925:27524/1	60	+
chr10	58285948	58285949	A01177:23:H2L2FDSX3:1:2668:14461:30921/1	60	+
chr10	58286654	58286655	A01177:23:H2L2FDSX3:2:1505:21187:26506	60	-
chr10	58293068	58293069	A01177:23:H2L2FDSX3:2:2573:17879:9095/1	60	+
chr10	58301970	58301971	A01177:23:H2L2FDSX3:3:2559:17128:21073	60	+
chr10	58306668	58306669	A01177:23:H2L2FDSX3:3:1463:4670:8140/1	60	-
chr10	58327422	58327423	A01177:23:H2L2FDSX3:1:1357:14262:7404/1	60	-
chr10	58356206	58356207	A01177:23:H2L2FDSX3:1:1107:20925:35634/1	60	+
chr10	58358943	58358944	A01177:23:H2L2FDSX3:1:2355:19199:15483/1	60	+
chr10	58367967	58367968	A01177:23:H2L2FDSX3:4:1269:13521:11537/1	60	+
chr10	58371643	58371644	A01177:23:H2L2FDSX3:2:1507:8296:17895	60	+
chr10	58373462	58373463	A01177:23:H2L2FDSX3:4:1103:12509:34741/1	60	+
chr10	58376422	58376423	A01177:23:H2L2FDSX3:1:1265:1940:10144/1	60	+
chr10	58388937	58388938	A01177:23:H2L2FDSX3:1:1128:26395:22247/1	60	+
chr10	58390246	58390247	A01177:23:H2L2FDSX3:1:1309:8097:18991/1	60	+
chr10	58409887	58409888	A01177:23:H2L2FDSX3:2:1365:19958:18427/1	60	+
chr10	58863564	58863565	A01177:23:H2L2FDSX3:1:1540:13838:4476/1	60	+
chr10	59210508	59210509	A01177:23:H2L2FDSX3:4:2276:22833:31516	60	-
chr10	59386124	59386125	A01177:23:H2L2FDSX3:3:2402:9923:33614/1	60	+
chr10	59672010	59672011	A01177:23:H2L2FDSX3:1:1321:32768:27680/1	60	+
chr10	59752586	59752587	A01177:23:H2L2FDSX3:2:1241:17029:10755	60	-
chr10	59792415	59792416	A01177:23:H2L2FDSX3:2:1534:2935:2284	60	+
chr10	59798393	59798394	A01177:23:H2L2FDSX3:3:2240:16568:4820/1	60	-
chr10	59867555	59867556	A01177:23:H2L2FDSX3:1:1203:10556:6965/1	60	-
chr10	60309821	60309822	A01177:23:H2L2FDSX3:1:1212:9155:26209/1	60	-
chr10	60779743	60779744	A01177:23:H2L2FDSX3:1:1641:19633:33708/1	60	-
chr10	60781891	60781892	A01177:23:H2L2FDSX3:3:2524:25464:20102/1	60	-
chr10	60786554	60786555	A01177:23:H2L2FDSX3:1:1450:17580:19695/1	60	-
chr10	60796570	60796571	A01177:23:H2L2FDSX3:1:1564:19072:36182/1	60	-
chr10	60877504	60877505	A01177:23:H2L2FDSX3:2:1160:25626:3411	60	-
chr10	60956086	60956087	A01177:23:H2L2FDSX3:4:1609:7591:10191	60	-
chr10	60961031	60961032	A01177:23:H2L2FDSX3:3:1205:32488:27195	60	-
chr10	61098518	61098519	A01177:23:H2L2FDSX3:4:2304:26033:35493	60	-
chr10	61164616	61164617	A01177:23:H2L2FDSX3:1:1305:31647:26553/1	60	-
chr10	61308092	61308093	A01177:23:H2L2FDSX3:1:1321:9055:13949/1	60	-
chr10	61308850	61308851	A01177:23:H2L2FDSX3:2:2215:19316:27837	60	-
chr10	61314261	61314262	A01177:23:H2L2FDSX3:1:1673:12454:15765/1	60	-
chr10	61417928	61417929	A01177:23:H2L2FDSX3:2:1445:25129:32330/1	60	+
chr10	61423885	61423886	A01177:23:H2L2FDSX3:3:1613:14208:10598/1	60	-
chr10	61426377	61426378	A01177:23:H2L2FDSX3:1:1208:26259:24862/1	60	+
chr10	61431613	61431614	A01177:23:H2L2FDSX3:1:2345:28040:12633/1	60	+
chr10	61718180	61718181	A01177:23:H2L2FDSX3:1:2244:15854:10285/1	60	+
chr10	61740680	61740681	A01177:23:H2L2FDSX3:1:1513:28655:21277/1	60	-
chr10	61773705	61773706	A01177:23:H2L2FDSX3:1:1309:22137:30968/1	60	+
chr10	61785642	61785643	A01177:23:H2L2FDSX3:2:1518:22797:3646	60	-
chr10	61853217	61853218	A01177:23:H2L2FDSX3:1:1427:4282:29794/1	60	-
chr10	61883315	61883316	A01177:23:H2L2FDSX3:1:1414:4544:26209/1	60	+
chr10	61909826	61909827	A01177:23:H2L2FDSX3:1:2230:9923:23970	60	+
chr10	61913626	61913627	A01177:23:H2L2FDSX3:1:1632:3803:5729/1	60	-
chr10	61967280	61967281	A01177:23:H2L2FDSX3:2:1348:26259:24392/1	60	+
chr10	61972377	61972378	A01177:23:H2L2FDSX3:1:2446:23285:19053/1	60	-
chr10	62057653	62057654	A01177:23:H2L2FDSX3:1:1122:24695:22341/1	60	+
chr10	62079915	62079916	A01177:23:H2L2FDSX3:3:2250:2410:11898	60	-
chr10	62079917	62079918	A01177:23:H2L2FDSX3:1:1110:14552:14356/1	60	-
chr10	62153526	62153527	A01177:23:H2L2FDSX3:1:1644:14678:21966	60	+
chr10	62162998	62162999	A01177:23:H2L2FDSX3:2:1154:12228:19789/1	60	+
chr10	62195895	62195896	A01177:23:H2L2FDSX3:1:1477:17707:6918/1	60	+
chr10	62199349	62199350	A01177:23:H2L2FDSX3:1:1610:27055:12743/1	60	+
chr10	62227745	62227746	A01177:23:H2L2FDSX3:1:1416:19497:23703/1	60	-
chr10	62237074	62237075	A01177:23:H2L2FDSX3:3:1517:9516:33692/1	60	-
chr10	62670425	62670426	A01177:23:H2L2FDSX3:2:1302:4996:5196/1	60	-
chr10	62807504	62807505	A01177:23:H2L2FDSX3:2:1157:16767:25207	60	-
chr10	62921272	62921273	A01177:23:H2L2FDSX3:1:2316:22616:9220/1	60	+
chr10	63150337	63150338	A01177:23:H2L2FDSX3:1:2516:25690:19366	60	-
chr10	63193105	63193106	A01177:23:H2L2FDSX3:1:1225:13539:19711/1	60	-
chr10	63199753	63199754	A01177:23:H2L2FDSX3:1:2414:2437:33833/1	60	+
chr10	63200093	63200094	A01177:23:H2L2FDSX3:1:1272:17698:13135/1	60	+
chr10	63255901	63255902	A01177:23:H2L2FDSX3:1:2311:7482:20306/1	60	+
chr10	63321098	63321099	A01177:23:H2L2FDSX3:2:1154:7365:26271	60	+
chr10	63457721	63457722	A01177:23:H2L2FDSX3:4:2610:31204:35931	60	-
chr10	63578534	63578535	A01177:23:H2L2FDSX3:1:1107:13801:29246/1	60	-
chr10	63591144	63591145	A01177:23:H2L2FDSX3:1:2575:26313:20917/1	60	+
chr10	63883493	63883494	A01177:23:H2L2FDSX3:2:2462:18936:1157	60	-
chr10	64241286	64241287	A01177:23:H2L2FDSX3:1:2122:18783:7748/1	60	+
chr10	64609488	64609489	A01177:23:H2L2FDSX3:1:1346:31557:3850/1	60	+
chr10	64815981	64815982	A01177:23:H2L2FDSX3:2:1614:26160:22279/1	60	+
chr10	65503915	65503916	A01177:23:H2L2FDSX3:1:1457:1579:10770/1	60	+
chr10	65567025	65567026	A01177:23:H2L2FDSX3:2:1301:27950:12477	60	+
chr10	65618848	65618849	A01177:23:H2L2FDSX3:1:1238:26874:19914/1	60	-
chr10	65657387	65657388	A01177:23:H2L2FDSX3:1:2401:13575:35837/1	60	-
chr10	66531451	66531452	A01177:23:H2L2FDSX3:1:1239:25382:34491/1	60	+
chr10	67000250	67000251	A01177:23:H2L2FDSX3:1:1221:21974:9173/1	60	-
chr10	67829984	67829985	A01177:23:H2L2FDSX3:2:1375:8070:35008/1	60	-
chr10	67832838	67832839	A01177:23:H2L2FDSX3:2:1175:5764:22717/1	60	-
chr10	67908459	67908460	A01177:23:H2L2FDSX3:2:2671:6831:28134	60	+
chr10	68043848	68043849	A01177:23:H2L2FDSX3:2:1546:14660:10723	60	-
chr10	68071017	68071018	A01177:23:H2L2FDSX3:1:1465:28673:16861/1	60	+
chr10	68484495	68484496	A01177:23:H2L2FDSX3:2:2144:17951:27195	60	+
chr10	68605588	68605589	A01177:23:H2L2FDSX3:4:1644:7057:16720/1	60	-
chr10	68680133	68680134	A01177:23:H2L2FDSX3:1:1612:29306:23406/1	60	+
chr10	69158126	69158127	A01177:23:H2L2FDSX3:2:1142:19162:1861	60	-
chr10	69298908	69298909	A01177:23:H2L2FDSX3:1:1415:5150:23062/1	60	-
chr10	70844274	70844275	A01177:23:H2L2FDSX3:1:2403:31503:27398/1	60	-
chr10	70886284	70886285	A01177:23:H2L2FDSX3:1:2326:14208:1892/1	60	+
chr10	71303370	71303371	A01177:23:H2L2FDSX3:4:1537:4725:7075/1	60	-
chr10	71607250	71607251	A01177:23:H2L2FDSX3:2:2405:9968:18004/1	60	-
chr10	71952197	71952198	A01177:23:H2L2FDSX3:1:1176:8296:17237/1	60	-
chr10	72076221	72076222	A01177:23:H2L2FDSX3:1:1659:25644:14340/1	60	-
chr10	72133567	72133568	A01177:23:H2L2FDSX3:2:2472:24026:14857/1	60	-
chr10	72184953	72184954	A01177:23:H2L2FDSX3:2:1627:28212:35039/1	60	-
chr10	72436831	72436832	A01177:23:H2L2FDSX3:2:1157:5927:1297	60	-
chr10	72536724	72536725	A01177:23:H2L2FDSX3:1:1123:30002:21324/1	60	+
chr10	72641100	72641101	A01177:23:H2L2FDSX3:1:1518:30038:25958/1	60	-
chr10	73501003	73501004	A01177:23:H2L2FDSX3:1:1113:5674:14826/1	60	-
chr10	74257116	74257117	A01177:23:H2L2FDSX3:1:1652:21594:36229/1	60	+
chr10	74257140	74257141	A01177:23:H2L2FDSX3:1:2238:29568:26240/1	60	-
chr10	74310829	74310830	A01177:23:H2L2FDSX3:1:1548:24596:33004/1	60	-
chr10	74312408	74312409	A01177:23:H2L2FDSX3:2:2306:12563:29199/1	60	+
chr10	74449094	74449095	A01177:23:H2L2FDSX3:2:1558:9607:3662	60	-
chr10	74450801	74450802	A01177:23:H2L2FDSX3:1:1222:28113:12477/1	60	+
chr10	74451799	74451800	A01177:23:H2L2FDSX3:2:2361:18376:27430/1	60	+
chr10	74576062	74576063	A01177:23:H2L2FDSX3:2:2648:16830:30890/1	60	+
chr10	74710620	74710621	A01177:23:H2L2FDSX3:1:1672:18927:22122/1	60	-
chr10	74897012	74897013	A01177:23:H2L2FDSX3:1:2459:17598:12743/1	60	-
chr10	75568687	75568688	A01177:23:H2L2FDSX3:1:1238:28556:31093/1	60	+
chr10	76052919	76052920	A01177:23:H2L2FDSX3:1:1262:3857:3850/1	60	+
chr10	76111351	76111352	A01177:23:H2L2FDSX3:3:1522:20166:14497	60	-
chr10	76218063	76218064	A01177:23:H2L2FDSX3:4:2267:1271:27117/1	60	+
chr10	76304817	76304818	A01177:23:H2L2FDSX3:1:1432:31394:23547/1	60	-
chr10	77141734	77141735	A01177:23:H2L2FDSX3:1:1461:29695:27085/1	60	-
chr10	77157373	77157374	A01177:23:H2L2FDSX3:4:1153:7663:1548	60	+
chr10	78057374	78057375	A01177:23:H2L2FDSX3:1:2401:22516:10582/1	60	+
chr10	78642732	78642733	A01177:23:H2L2FDSX3:3:1304:25635:27978/1	60	+
chr10	78955022	78955023	A01177:23:H2L2FDSX3:1:1139:20961:16407/1	60	+
chr10	79226240	79226241	A01177:23:H2L2FDSX3:1:1155:24017:14716/1	60	+
chr10	79750642	79750643	A01177:23:H2L2FDSX3:1:1146:18774:3380	60	-
chr10	79750644	79750645	A01177:23:H2L2FDSX3:1:1312:10447:20995/1	60	-
chr10	79770914	79770915	A01177:23:H2L2FDSX3:2:2660:23891:7482/1	60	-
chr10	79984294	79984295	A01177:23:H2L2FDSX3:3:2204:2446:27461/1	60	+
chr10	80105425	80105426	A01177:23:H2L2FDSX3:1:1106:31123:8328/1	60	+
chr10	80466212	80466213	A01177:23:H2L2FDSX3:2:2367:20555:18552/1	60	+
chr10	80484720	80484721	A01177:23:H2L2FDSX3:1:2224:1994:29716/1	60	+
chr10	80628531	80628532	A01177:23:H2L2FDSX3:1:1447:24297:18959/1	60	-
chr10	81102511	81102512	A01177:23:H2L2FDSX3:1:2465:21025:33019/1	60	-
chr10	81156090	81156091	A01177:23:H2L2FDSX3:1:1428:5511:16141	60	-
chr10	81422280	81422281	A01177:23:H2L2FDSX3:2:1240:32072:13041/1	60	-
chr10	81464864	81464865	A01177:23:H2L2FDSX3:1:1239:17987:3991/1	60	+
chr10	81689057	81689058	A01177:23:H2L2FDSX3:2:1104:1470:18067/1	60	-
chr10	82083058	82083059	A01177:23:H2L2FDSX3:4:1424:22507:7560/1	60	+
chr10	82097936	82097937	A01177:23:H2L2FDSX3:2:1241:9209:3349/1	60	-
chr10	82301897	82301898	A01177:23:H2L2FDSX3:1:2112:17309:29559	60	-
chr10	82390827	82390828	A01177:23:H2L2FDSX3:1:2372:19208:27085/1	60	-
chr10	82557342	82557343	A01177:23:H2L2FDSX3:3:2664:28727:26162	60	+
chr10	83026690	83026691	A01177:23:H2L2FDSX3:1:1351:16848:5807/1	60	+
chr10	83222361	83222362	A01177:23:H2L2FDSX3:1:1534:6524:14920/1	60	-
chr10	83379611	83379612	A01177:23:H2L2FDSX3:1:1170:15420:35618/1	60	-
chr10	84118546	84118547	A01177:23:H2L2FDSX3:2:2453:11849:9549/1	60	-
chr10	84143423	84143424	A01177:23:H2L2FDSX3:2:2458:20862:28573/1	60	-
chr10	84336831	84336832	A01177:23:H2L2FDSX3:1:1119:31503:33223/1	60	+
chr10	84359573	84359574	A01177:23:H2L2FDSX3:1:1345:11379:14278/1	60	-
chr10	84403672	84403673	A01177:23:H2L2FDSX3:1:2135:16405:7263	60	-
chr10	84433968	84433969	A01177:23:H2L2FDSX3:2:1370:21947:14168	60	+
chr10	84435174	84435175	A01177:23:H2L2FDSX3:2:2130:27037:15123/1	60	-
chr10	84450021	84450022	A01177:23:H2L2FDSX3:1:1107:29713:19319/1	60	+
chr10	84457060	84457061	A01177:23:H2L2FDSX3:3:2504:30978:18317	60	-
chr10	84459797	84459798	A01177:23:H2L2FDSX3:1:2417:24695:23218/1	60	-
chr10	84462728	84462729	A01177:23:H2L2FDSX3:2:2412:23095:5134/1	60	+
chr10	84468889	84468890	A01177:23:H2L2FDSX3:1:1109:26675:4100/1	60	+
chr10	84482502	84482503	A01177:23:H2L2FDSX3:1:2302:16432:30796/1	60	-
chr10	84790922	84790923	A01177:23:H2L2FDSX3:1:1204:26512:35571/1	60	+
chr10	84790924	84790925	A01177:23:H2L2FDSX3:1:1571:27552:15139	60	+
chr10	85228021	85228022	A01177:23:H2L2FDSX3:1:1669:28971:28870/1	60	+
chr10	85277179	85277180	A01177:23:H2L2FDSX3:1:2245:9851:21371	60	+
chr10	85785535	85785536	A01177:23:H2L2FDSX3:4:1670:27670:5572/1	60	+
chr10	85795834	85795835	A01177:23:H2L2FDSX3:1:1565:20103:1485/1	60	+
chr10	85929585	85929586	A01177:23:H2L2FDSX3:1:1404:32307:36370	60	-
chr10	86482395	86482396	A01177:23:H2L2FDSX3:2:2153:23610:28761	60	+
chr10	86493408	86493409	A01177:23:H2L2FDSX3:1:2501:20094:13557/1	60	+
chr10	86803670	86803671	A01177:23:H2L2FDSX3:2:2156:27163:33317	60	-
chr10	86813820	86813821	A01177:23:H2L2FDSX3:3:2615:9805:27868	60	+
chr10	87070485	87070486	A01177:23:H2L2FDSX3:1:1609:27317:16642/1	60	-
chr10	87145494	87145495	A01177:23:H2L2FDSX3:1:2206:7907:5916/1	60	+
chr10	87346036	87346037	A01177:23:H2L2FDSX3:4:1670:7572:13322/1	60	-
chr10	88188107	88188108	A01177:23:H2L2FDSX3:1:1451:7319:34178/1	60	-
chr10	88254466	88254467	A01177:23:H2L2FDSX3:1:1131:23493:26866/1	60	-
chr10	88299675	88299676	A01177:23:H2L2FDSX3:2:2334:15040:36432/1	60	+
chr10	88333621	88333622	A01177:23:H2L2FDSX3:1:2220:30183:8328/1	60	-
chr10	88370763	88370764	A01177:23:H2L2FDSX3:3:1513:24677:20682/1	60	+
chr10	88371691	88371692	A01177:23:H2L2FDSX3:1:1144:10881:27571/1	60	+
chr10	88500945	88500946	A01177:23:H2L2FDSX3:1:2377:5656:12540/1	60	-
chr10	88564340	88564341	A01177:23:H2L2FDSX3:4:2261:10673:2566/1	60	-
chr10	88564342	88564343	A01177:23:H2L2FDSX3:2:2652:16107:16611/1	60	-
chr10	88758651	88758652	A01177:23:H2L2FDSX3:3:2421:16197:13542/1	60	+
chr10	88840902	88840903	A01177:23:H2L2FDSX3:2:1254:9209:27524	60	-
chr10	88977006	88977007	A01177:23:H2L2FDSX3:1:1243:29414:31579	60	-
chr10	89244755	89244756	A01177:23:H2L2FDSX3:3:1351:10673:12085	60	-
chr10	89261728	89261729	A01177:23:H2L2FDSX3:1:1140:22146:16141/1	60	+
chr10	89333671	89333672	A01177:23:H2L2FDSX3:2:1450:3875:31281	60	-
chr10	89340675	89340676	A01177:23:H2L2FDSX3:1:2633:2501:16501/1	60	-
chr10	89494621	89494622	A01177:23:H2L2FDSX3:2:1601:8323:2503/1	60	+
chr10	89586941	89586942	A01177:23:H2L2FDSX3:1:2278:1090:6261/1	60	-
chr10	89620357	89620358	A01177:23:H2L2FDSX3:1:1514:29026:5822/1	60	+
chr10	89707100	89707101	A01177:23:H2L2FDSX3:1:1303:4544:30154/1	60	-
chr10	89712079	89712080	A01177:23:H2L2FDSX3:1:1561:5846:20384/1	60	-
chr10	89712597	89712598	A01177:23:H2L2FDSX3:2:1118:32226:3411/1	60	+
chr10	89716626	89716627	A01177:23:H2L2FDSX3:1:1371:3613:18396/1	60	+
chr10	89718488	89718489	A01177:23:H2L2FDSX3:4:1628:32479:30843/1	60	+
chr10	89718586	89718587	A01177:23:H2L2FDSX3:1:1337:2790:21261/1	60	-
chr10	89720509	89720510	A01177:23:H2L2FDSX3:1:1176:26151:25927/1	60	+
chr10	89728021	89728022	A01177:23:H2L2FDSX3:1:1141:21242:1736/1	60	-
chr10	89729688	89729689	A01177:23:H2L2FDSX3:3:2573:4327:5666	60	+
chr10	89745123	89745124	A01177:23:H2L2FDSX3:2:1123:27471:21167/1	60	+
chr10	89749455	89749456	A01177:23:H2L2FDSX3:1:2127:6135:20102/1	60	+
chr10	89764738	89764739	A01177:23:H2L2FDSX3:1:1259:11153:16110/1	60	+
chr10	90108010	90108011	A01177:23:H2L2FDSX3:1:1318:21043:22686/1	60	-
chr10	90570139	90570140	A01177:23:H2L2FDSX3:3:1514:22562:26913/1	60	+
chr10	90824461	90824462	A01177:23:H2L2FDSX3:1:1365:6985:12430/1	60	-
chr10	90906219	90906220	A01177:23:H2L2FDSX3:1:1226:27118:23062/1	60	+
chr10	90943047	90943048	A01177:23:H2L2FDSX3:1:1109:11713:3114/1	60	+
chr10	90991561	90991562	A01177:23:H2L2FDSX3:3:2609:26603:25708/1	60	+
chr10	91193925	91193926	A01177:23:H2L2FDSX3:3:1327:16007:6511	60	-
chr10	91227591	91227592	A01177:23:H2L2FDSX3:1:2134:17761:21449/1	60	-
chr10	91258103	91258104	A01177:23:H2L2FDSX3:3:1547:25744:27884	60	-
chr10	91273816	91273817	A01177:23:H2L2FDSX3:2:2543:3414:7028/1	60	-
chr10	91283838	91283839	A01177:23:H2L2FDSX3:2:2364:1922:34287/1	60	-
chr10	91511678	91511679	A01177:23:H2L2FDSX3:1:1646:20374:24815/1	60	+
chr10	92002377	92002378	A01177:23:H2L2FDSX3:3:1535:6668:12759/1	60	-
chr10	92102784	92102785	A01177:23:H2L2FDSX3:4:1610:19515:21574	60	-
chr10	92105353	92105354	A01177:23:H2L2FDSX3:1:1512:20374:22060/1	60	-
chr10	92195888	92195889	A01177:23:H2L2FDSX3:1:1113:21151:24251/1	60	+
chr10	92934452	92934453	A01177:23:H2L2FDSX3:1:1410:26332:27618/1	60	-
chr10	92959620	92959621	A01177:23:H2L2FDSX3:1:1241:1949:20400/1	60	+
chr10	93696746	93696747	A01177:23:H2L2FDSX3:2:2638:23023:31657/1	60	+
chr10	93697312	93697313	A01177:23:H2L2FDSX3:1:1676:22616:24659/1	60	-
chr10	93912210	93912211	A01177:23:H2L2FDSX3:1:1144:23375:19398/1	60	-
chr10	94058476	94058477	A01177:23:H2L2FDSX3:1:1112:17653:30342/1	60	+
chr10	94163514	94163515	A01177:23:H2L2FDSX3:2:1171:19298:19194	60	-
chr10	94259607	94259608	A01177:23:H2L2FDSX3:2:1126:10719:14606/1	60	+
chr10	94341064	94341065	A01177:23:H2L2FDSX3:4:1278:24668:17002/1	60	+
chr10	94580873	94580874	A01177:23:H2L2FDSX3:2:1276:32434:13103/1	60	-
chr10	94590746	94590747	A01177:23:H2L2FDSX3:1:1513:20229:18051/1	60	-
chr10	94595665	94595666	A01177:23:H2L2FDSX3:1:1452:7618:26303/1	60	-
chr10	94609854	94609855	A01177:23:H2L2FDSX3:2:1544:16559:15546/1	60	-
chr10	94993525	94993526	A01177:23:H2L2FDSX3:1:2117:28556:16877/1	60	+
chr10	95204623	95204624	A01177:23:H2L2FDSX3:1:1152:1958:23703/1	60	-
chr10	95618834	95618835	A01177:23:H2L2FDSX3:1:2231:11008:2769/1	60	-
chr10	96050781	96050782	A01177:23:H2L2FDSX3:1:1273:20871:26616/1	60	+
chr10	96346197	96346198	A01177:23:H2L2FDSX3:3:2167:13051:8844	60	-
chr10	96729772	96729773	A01177:23:H2L2FDSX3:4:1248:4752:3615	60	+
chr10	97316475	97316476	A01177:23:H2L2FDSX3:4:1466:4824:4961/1	60	-
chr10	97912422	97912423	A01177:23:H2L2FDSX3:1:1665:16893:12962/1	60	-
chr10	98091375	98091376	A01177:23:H2L2FDSX3:1:1145:15908:26099/1	60	+
chr10	98195150	98195151	A01177:23:H2L2FDSX3:1:1225:15664:36010/1	60	+
chr10	98213149	98213150	A01177:23:H2L2FDSX3:4:2423:21414:31469/1	60	+
chr10	98238662	98238663	A01177:23:H2L2FDSX3:1:1269:7473:34538/1	60	-
chr10	98346714	98346715	A01177:23:H2L2FDSX3:1:1451:6903:35243	60	-
chr10	98852435	98852436	A01177:23:H2L2FDSX3:4:1559:28492:20306/1	60	+
chr10	98869074	98869075	A01177:23:H2L2FDSX3:1:1557:13548:32847/1	60	-
chr10	99862121	99862122	A01177:23:H2L2FDSX3:1:1440:1072:25958/1	60	+
chr10	100139376	100139377	A01177:23:H2L2FDSX3:4:2241:17074:6856/1	60	+
chr10	100249267	100249268	A01177:23:H2L2FDSX3:3:2312:13783:27336/1	60	-
chr10	100487230	100487231	A01177:23:H2L2FDSX3:1:1226:13169:14152/1	60	-
chr10	100595541	100595542	A01177:23:H2L2FDSX3:4:1318:13829:32988/1	60	+
chr10	100849664	100849665	A01177:23:H2L2FDSX3:1:1348:32570:24674	60	-
chr10	100924956	100924957	A01177:23:H2L2FDSX3:1:1218:27181:36824/1	60	+
chr10	101513859	101513860	A01177:23:H2L2FDSX3:1:1471:32416:28134/1	60	-
chr10	101863032	101863033	A01177:23:H2L2FDSX3:1:1247:16441:14904/1	60	-
chr10	101929544	101929545	A01177:23:H2L2FDSX3:1:1138:5050:18411/1	60	+
chr10	102309594	102309595	A01177:23:H2L2FDSX3:1:1449:30725:12242/1	60	+
chr10	102988950	102988951	A01177:23:H2L2FDSX3:1:1119:25753:31657/1	60	-
chr10	103126612	103126613	A01177:23:H2L2FDSX3:4:1352:7771:4586/1	60	-
chr10	103180952	103180953	A01177:23:H2L2FDSX3:1:2516:7771:19085/1	60	-
chr10	103258241	103258242	A01177:23:H2L2FDSX3:1:1166:18358:35196/1	60	+
chr10	103317781	103317782	A01177:23:H2L2FDSX3:1:1549:29396:5431/1	60	+
chr10	103979959	103979960	A01177:23:H2L2FDSX3:1:2145:32949:25551/1	60	-
chr10	104002290	104002291	A01177:23:H2L2FDSX3:3:1326:24053:16250	60	-
chr10	104732438	104732439	A01177:23:H2L2FDSX3:2:2520:18927:29543	60	-
chr10	104912593	104912594	A01177:23:H2L2FDSX3:1:1121:7636:26866/1	60	+
chr10	105289412	105289413	A01177:23:H2L2FDSX3:1:2475:2727:35681/1	60	-
chr10	105303040	105303041	A01177:23:H2L2FDSX3:1:1262:14118:27727/1	60	+
chr10	105309199	105309200	A01177:23:H2L2FDSX3:1:2229:11749:20275	60	+
chr10	105371898	105371899	A01177:23:H2L2FDSX3:1:1339:15926:21715/1	60	+
chr10	105651242	105651243	A01177:23:H2L2FDSX3:1:2252:16043:11240	60	-
chr10	105803907	105803908	A01177:23:H2L2FDSX3:2:2375:9290:16203/1	60	-
chr10	105804199	105804200	A01177:23:H2L2FDSX3:1:2609:20880:9596/1	60	+
chr10	105946336	105946337	A01177:23:H2L2FDSX3:2:1561:21694:14168/1	60	-
chr10	106004174	106004175	A01177:23:H2L2FDSX3:2:2506:26015:14606/1	60	+
chr10	106080489	106080490	A01177:23:H2L2FDSX3:1:1526:21377:13150/1	60	+
chr10	106083323	106083324	A01177:23:H2L2FDSX3:1:1455:30228:22654/1	60	+
[truncated: 17,312 more rows]
