# Supplementary material for: HIV-1 capsid stability enables inositol phosphate-independent infection of target cells and promotes integration into genes
Source: PLoS Pathog. 2023 Jun 2;19(6):e1011423. doi: 10.1371/journal.ppat.1011423 (PMC10266667; doi:10.1371/journal.ppat.1011423)
Supplement: S1 Data — (TAR.GZ) [file ppat.1011423.s012.tar.gz › CEM_WT_A/CA_N74D/Unique_hg38_integration_sites/7442-GS-5.bed]

chr1	708479	708480	A00758:247:H2MVHDSX3:1:2120:19868:31579/1	60	-
chr1	814835	814836	A00758:247:H2MVHDSX3:3:2637:16613:16986	60	+
chr1	3581769	3581770	A00758:247:H2MVHDSX3:3:1122:13467:32988/1	60	+
chr1	3988161	3988162	A00758:247:H2MVHDSX3:1:1307:3884:27164	60	+
chr1	6391372	6391373	A00758:247:H2MVHDSX3:1:2235:11523:30185	60	+
chr1	7788167	7788168	A00758:247:H2MVHDSX3:1:1538:29713:15092/1	60	+
chr1	8409955	8409956	A00758:247:H2MVHDSX3:3:1538:1687:7858	60	+
chr1	10311159	10311160	A00758:247:H2MVHDSX3:1:1551:28800:26005	60	+
chr1	10322429	10322430	A00758:247:H2MVHDSX3:2:2559:6081:15969/1	60	+
chr1	10508869	10508870	A00758:247:H2MVHDSX3:1:2656:17942:26991	60	+
chr1	12335176	12335177	A00758:247:H2MVHDSX3:2:2568:22869:13135	60	+
chr1	15268269	15268270	A00758:247:H2MVHDSX3:3:2150:25283:26334/1	60	+
chr1	16519282	16519283	A00758:247:H2MVHDSX3:1:1522:10908:21512/1	60	-
chr1	17500847	17500848	A00758:247:H2MVHDSX3:1:2335:23764:20948/1	60	+
chr1	19587608	19587609	A00758:247:H2MVHDSX3:1:1558:10411:21559	60	+
chr1	25448938	25448939	A00758:247:H2MVHDSX3:2:2507:21088:24831/1	60	-
chr1	26734851	26734852	A00758:247:H2MVHDSX3:1:1127:22191:17628/1	60	+
chr1	28354001	28354002	A00758:247:H2MVHDSX3:1:1219:7337:23124	60	-
chr1	28432034	28432035	A00758:247:H2MVHDSX3:3:2228:4092:28870	60	+
chr1	33484058	33484059	A00758:247:H2MVHDSX3:1:1109:30581:16438/1	60	-
chr1	34854288	34854289	A00758:247:H2MVHDSX3:4:1123:17065:36933	60	-
chr1	35333756	35333757	A00758:247:H2MVHDSX3:2:2623:6008:36542/1	60	-
chr1	35362546	35362547	A00758:247:H2MVHDSX3:1:1258:31964:29199	60	-
chr1	36110556	36110557	A00758:247:H2MVHDSX3:1:2657:19614:27946/1	60	-
chr1	37749498	37749499	A00758:247:H2MVHDSX3:3:1564:17553:29919/1	60	+
chr1	41214832	41214833	A00758:247:H2MVHDSX3:3:1659:5620:32550/1	60	-
chr1	42406990	42406991	A00758:247:H2MVHDSX3:3:1126:1913:23688/1	60	-
chr1	42772682	42772683	A00758:247:H2MVHDSX3:4:1221:28565:30138/1	60	-
chr1	46337829	46337830	A00758:247:H2MVHDSX3:3:1371:19750:5509	60	-
chr1	46963378	46963379	A00758:247:H2MVHDSX3:2:2546:32154:21418	60	-
chr1	46978010	46978011	A00758:247:H2MVHDSX3:3:2607:10050:22060	60	+
chr1	47378783	47378784	A00758:247:H2MVHDSX3:2:2554:11677:10128/1	60	+
chr1	47547585	47547586	A00758:247:H2MVHDSX3:1:1175:28366:1266/1	60	-
chr1	48376085	48376086	A00758:247:H2MVHDSX3:2:1529:32479:30060	60	-
chr1	48740013	48740014	A00758:247:H2MVHDSX3:1:1278:17915:3333/1	60	+
chr1	50716949	50716950	A00758:247:H2MVHDSX3:1:1460:21838:6402	60	+
chr1	50719490	50719491	A00758:247:H2MVHDSX3:1:1252:13223:31720/1	60	+
chr1	50974137	50974138	A00758:247:H2MVHDSX3:1:1122:25066:36761/1	60	+
chr1	50981694	50981695	A00758:247:H2MVHDSX3:1:2472:4020:26240	60	-
chr1	51391354	51391355	A00758:247:H2MVHDSX3:2:1177:20708:14497/1	60	-
chr1	51537742	51537743	A00758:247:H2MVHDSX3:1:1249:13123:14450/1	60	+
chr1	51611780	51611781	A00758:247:H2MVHDSX3:2:1206:30065:25379	60	+
chr1	51751922	51751923	A00758:247:H2MVHDSX3:1:2560:4065:19304	60	+
chr1	51825709	51825710	A00758:247:H2MVHDSX3:4:2345:26313:32377	60	+
chr1	52166244	52166245	A00758:247:H2MVHDSX3:4:1244:16016:37059/1	60	-
chr1	52273193	52273194	A00758:247:H2MVHDSX3:2:2561:11044:6433	60	+
chr1	52467468	52467469	A00758:247:H2MVHDSX3:1:1227:23231:6840/1	60	+
chr1	52829121	52829122	A00758:247:H2MVHDSX3:1:1169:18349:11130/1	60	-
chr1	52991831	52991832	A00758:247:H2MVHDSX3:3:1429:30174:23156	60	+
chr1	53036173	53036174	A00758:247:H2MVHDSX3:1:2476:16468:24659/1	60	+
chr1	53431013	53431014	A00758:247:H2MVHDSX3:1:1318:21197:31438	60	+
chr1	53782156	53782157	A00758:247:H2MVHDSX3:2:1239:2682:29152/1	60	-
chr1	53930345	53930346	A00758:247:H2MVHDSX3:1:2234:21649:32409/1	60	-
chr1	54589938	54589939	A00758:247:H2MVHDSX3:2:1552:22453:16297/1	60	-
chr1	55151269	55151270	A00758:247:H2MVHDSX3:1:1148:22408:8797/1	60	-
chr1	55173592	55173593	A00758:247:H2MVHDSX3:1:1329:4209:13542	60	-
chr1	55191940	55191941	A00758:247:H2MVHDSX3:2:2633:27227:36088/1	60	-
chr1	55998389	55998390	A00758:247:H2MVHDSX3:1:1555:9579:1517/1	60	-
chr1	56301085	56301086	A00758:247:H2MVHDSX3:1:1341:2736:14090/1	60	-
chr1	57082987	57082988	A00758:247:H2MVHDSX3:1:1638:16622:28119/1	60	+
chr1	57408552	57408553	A00758:247:H2MVHDSX3:3:2472:29966:1564	60	+
chr1	57671264	57671265	A00758:247:H2MVHDSX3:1:1309:27254:30311/1	60	+
chr1	58645432	58645433	A00758:247:H2MVHDSX3:1:2201:23059:12117/1	60	+
chr1	58660437	58660438	A00758:247:H2MVHDSX3:3:1445:29776:6621/1	60	+
chr1	58660984	58660985	A00758:247:H2MVHDSX3:4:1326:14253:17253/1	60	-
chr1	58669107	58669108	A00758:247:H2MVHDSX3:4:1614:22860:33786/1	60	-
chr1	58690372	58690373	A00758:247:H2MVHDSX3:1:1137:28483:6981/1	60	+
chr1	59679972	59679973	A00758:247:H2MVHDSX3:1:1162:22788:28244/1	60	-
chr1	59685722	59685723	A00758:247:H2MVHDSX3:2:1333:15230:12493/1	60	+
chr1	60873281	60873282	A00758:247:H2MVHDSX3:3:2529:26973:14669	60	-
chr1	61090997	61090998	A00758:247:H2MVHDSX3:1:1129:18322:3944/1	60	+
chr1	61134967	61134968	A00758:247:H2MVHDSX3:1:1118:13910:23171/1	60	-
chr1	61416985	61416986	A00758:247:H2MVHDSX3:2:1556:21612:28432/1	60	+
chr1	61688894	61688895	A00758:247:H2MVHDSX3:1:2138:9100:8296	60	+
chr1	61689181	61689182	A00758:247:H2MVHDSX3:1:2257:20799:5948	60	+
chr1	61690153	61690154	A00758:247:H2MVHDSX3:1:1509:8260:20087	60	-
chr1	62577504	62577505	A00758:247:H2MVHDSX3:1:1339:5791:24267/1	60	+
chr1	62613706	62613707	A00758:247:H2MVHDSX3:3:1521:19298:13025/1	60	-
chr1	62768879	62768880	A00758:247:H2MVHDSX3:4:1145:4996:7169/1	60	+
chr1	63205674	63205675	A00758:247:H2MVHDSX3:1:1360:3640:8234	60	-
chr1	63437499	63437500	A00758:247:H2MVHDSX3:1:1266:18041:24095/1	60	-
chr1	63534477	63534478	A00758:247:H2MVHDSX3:1:2410:30879:8563	60	-
chr1	63552647	63552648	A00758:247:H2MVHDSX3:1:1214:2202:9126/1	60	-
chr1	63568119	63568120	A00758:247:H2MVHDSX3:1:1426:21730:31422/1	60	-
chr1	63948098	63948099	A00758:247:H2MVHDSX3:1:1104:10710:33536/1	60	+
chr1	65142146	65142147	A00758:247:H2MVHDSX3:1:2318:31349:3208	60	+
chr1	65292606	65292607	A00758:247:H2MVHDSX3:1:1106:19009:22733/1	60	-
chr1	65389593	65389594	A00758:247:H2MVHDSX3:1:1547:27977:35634/1	60	-
chr1	65409912	65409913	A00758:247:H2MVHDSX3:1:1328:11333:21621/1	60	+
chr1	65410755	65410756	A00758:247:H2MVHDSX3:1:2163:13196:2206/1	60	+
chr1	65516893	65516894	A00758:247:H2MVHDSX3:4:1347:12454:13135	60	-
chr1	66041747	66041748	A00758:247:H2MVHDSX3:2:2264:22399:36182/1	60	+
chr1	66555104	66555105	A00758:247:H2MVHDSX3:3:2141:31421:27539	60	-
chr1	66750203	66750204	A00758:247:H2MVHDSX3:1:1208:5005:27790/1	60	-
chr1	66946060	66946061	A00758:247:H2MVHDSX3:1:1442:16495:24643/1	60	+
chr1	66973788	66973789	A00758:247:H2MVHDSX3:3:1353:17002:25144	60	+
chr1	66986166	66986167	A00758:247:H2MVHDSX3:2:2359:26341:10160/1	60	+
chr1	67026379	67026380	A00758:247:H2MVHDSX3:4:2448:14769:30733/1	60	+
chr1	67035496	67035497	A00758:247:H2MVHDSX3:1:2469:9860:31407/1	60	-
chr1	68230397	68230398	A00758:247:H2MVHDSX3:3:2432:7771:28447	60	-
chr1	68488964	68488965	A00758:247:H2MVHDSX3:1:2364:1235:27461/1	60	+
chr1	68493842	68493843	A00758:247:H2MVHDSX3:2:1337:21414:19820/1	60	+
chr1	68897526	68897527	A00758:247:H2MVHDSX3:3:2626:30147:12774	60	-
chr1	69037158	69037159	A00758:247:H2MVHDSX3:3:2561:17996:11866	60	+
chr1	69520521	69520522	A00758:247:H2MVHDSX3:3:2218:27064:11506/1	60	-
chr1	69579768	69579769	A00758:247:H2MVHDSX3:3:2373:23619:18380	60	-
chr1	69778274	69778275	A00758:247:H2MVHDSX3:1:1215:25111:35336	60	+
chr1	70062239	70062240	A00758:247:H2MVHDSX3:1:2501:30047:31015/1	60	+
chr1	70175961	70175962	A00758:247:H2MVHDSX3:1:1342:25509:36746	60	+
chr1	70261975	70261976	A00758:247:H2MVHDSX3:1:1530:13295:10614/1	60	-
chr1	70273096	70273097	A00758:247:H2MVHDSX3:1:2231:7518:31955	60	+
chr1	70296723	70296724	A00758:247:H2MVHDSX3:1:1337:14163:29183/1	60	+
chr1	70296727	70296728	A00758:247:H2MVHDSX3:1:1337:14344:16125/1	60	+
chr1	70306874	70306875	A00758:247:H2MVHDSX3:2:1367:27462:22310	60	-
chr1	70311847	70311848	A00758:247:H2MVHDSX3:1:2152:31403:36620/1	60	-
chr1	70316985	70316986	A00758:247:H2MVHDSX3:2:2678:7084:7341	60	-
chr1	70327297	70327298	A00758:247:H2MVHDSX3:1:1510:27489:8328/1	60	+
chr1	70330510	70330511	A00758:247:H2MVHDSX3:1:1453:13277:36417	60	+
chr1	70356957	70356958	A00758:247:H2MVHDSX3:1:2401:10484:35305/1	60	-
chr1	70419848	70419849	A00758:247:H2MVHDSX3:1:1460:10954:27038/1	60	-
chr1	70472259	70472260	A00758:247:H2MVHDSX3:1:2361:22092:22874	60	-
chr1	70858865	70858866	A00758:247:H2MVHDSX3:1:2460:20925:28087	60	-
chr1	70879810	70879811	A00758:247:H2MVHDSX3:4:1276:14064:12947	60	+
chr1	70991849	70991850	A00758:247:H2MVHDSX3:1:1267:11514:4022/1	60	-
chr1	71078174	71078175	A00758:247:H2MVHDSX3:1:2609:15628:12273/1	60	-
chr1	71405891	71405892	A00758:247:H2MVHDSX3:2:2518:4716:26537/1	60	-
chr1	71814946	71814947	A00758:247:H2MVHDSX3:4:1621:1416:37012	60	+
chr1	71834926	71834927	A00758:247:H2MVHDSX3:3:2261:23502:23312	60	+
chr1	72045733	72045734	A00758:247:H2MVHDSX3:1:1112:23656:17378/1	60	-
chr1	72110318	72110319	A00758:247:H2MVHDSX3:1:2433:18295:21026/1	60	+
chr1	72130289	72130290	A00758:247:H2MVHDSX3:2:1258:1832:20697	60	+
chr1	72244129	72244130	A00758:247:H2MVHDSX3:1:1623:24668:28995/1	60	+
chr1	72286763	72286764	A00758:247:H2MVHDSX3:2:1613:8232:26929/1	60	+
chr1	72291677	72291678	A00758:247:H2MVHDSX3:4:1654:30147:2848/1	60	-
chr1	72295368	72295369	A00758:247:H2MVHDSX3:3:1528:15872:18082/1	60	-
chr1	72355065	72355066	A00758:247:H2MVHDSX3:1:1658:7618:14027/1	60	-
chr1	72535037	72535038	A00758:247:H2MVHDSX3:4:1119:6334:30248/1	60	-
chr1	72566493	72566494	A00758:247:H2MVHDSX3:1:1474:4463:18740/1	60	-
chr1	72683668	72683669	A00758:247:H2MVHDSX3:1:1473:13566:29528/1	60	-
chr1	72740601	72740602	A00758:247:H2MVHDSX3:1:2612:12735:10708/1	60	+
chr1	72741917	72741918	A00758:247:H2MVHDSX3:1:2478:5475:3333/1	60	-
chr1	72857932	72857933	A00758:247:H2MVHDSX3:3:1228:22932:6543/1	60	+
chr1	72866684	72866685	A00758:247:H2MVHDSX3:3:1274:3088:27665	60	-
chr1	72871131	72871132	A00758:247:H2MVHDSX3:1:2450:29803:25801/1	60	+
chr1	72948078	72948079	A00758:247:H2MVHDSX3:3:1318:2501:8140/1	60	-
chr1	72948083	72948084	A00758:247:H2MVHDSX3:1:2231:24930:10441/1	60	-
chr1	73262966	73262967	A00758:247:H2MVHDSX3:1:1158:4517:6527/1	60	-
chr1	73411030	73411031	A00758:247:H2MVHDSX3:2:1565:19036:29794	60	+
chr1	73543671	73543672	A00758:247:H2MVHDSX3:1:2467:20636:34475/1	60	+
chr1	73851892	73851893	A00758:247:H2MVHDSX3:1:1225:31033:28839/1	60	-
chr1	74199703	74199704	A00758:247:H2MVHDSX3:2:2424:13982:5979/1	60	+
chr1	74719007	74719008	A00758:247:H2MVHDSX3:2:1624:2799:16016/1	60	+
chr1	75126629	75126630	A00758:247:H2MVHDSX3:3:1627:31946:16454	60	-
chr1	75416680	75416681	A00758:247:H2MVHDSX3:2:1229:29297:16595	60	+
chr1	75442008	75442009	A00758:247:H2MVHDSX3:1:2253:21468:24205/1	60	-
chr1	75737379	75737380	A00758:247:H2MVHDSX3:1:1210:23439:17065/1	60	+
chr1	75753025	75753026	A00758:247:H2MVHDSX3:3:1260:10004:25958	60	+
chr1	75806947	75806948	A00758:247:H2MVHDSX3:1:1429:23357:9345/1	60	+
chr1	76243521	76243522	A00758:247:H2MVHDSX3:1:2169:9037:24752/1	60	+
chr1	76743341	76743342	A00758:247:H2MVHDSX3:1:2451:17852:18255/1	60	-
chr1	77153496	77153497	A00758:247:H2MVHDSX3:4:1164:12707:1204	60	-
chr1	77193426	77193427	A00758:247:H2MVHDSX3:2:1227:23330:6136/1	60	+
chr1	77199489	77199490	A00758:247:H2MVHDSX3:1:1377:7057:22326/1	60	+
chr1	77202573	77202574	A00758:247:H2MVHDSX3:1:1111:17318:17519/1	60	+
chr1	77626036	77626037	A00758:247:H2MVHDSX3:1:2557:3938:32080	60	+
chr1	77754925	77754926	A00758:247:H2MVHDSX3:1:1569:6442:32597/1	60	+
chr1	77771173	77771174	A00758:247:H2MVHDSX3:3:1563:31385:3583/1	60	+
chr1	77872113	77872114	A00758:247:H2MVHDSX3:2:2234:8034:21574/1	60	+
chr1	77877882	77877883	A00758:247:H2MVHDSX3:2:1239:12337:29810/1	60	-
chr1	77959837	77959838	A00758:247:H2MVHDSX3:1:2216:25509:5431/1	60	-
chr1	78382529	78382530	A00758:247:H2MVHDSX3:3:2355:8504:3349/1	60	+
chr1	78654592	78654593	A00758:247:H2MVHDSX3:1:1159:29279:2033/1	60	+
chr1	78962753	78962754	A00758:247:H2MVHDSX3:1:1217:20681:36652/1	60	+
chr1	79776788	79776789	A00758:247:H2MVHDSX3:4:1140:6985:22952	60	+
chr1	81099560	81099561	A00758:247:H2MVHDSX3:2:2676:26395:36871	60	-
chr1	81269998	81269999	A00758:247:H2MVHDSX3:2:1509:20338:23281/1	60	-
chr1	82338769	82338770	A00758:247:H2MVHDSX3:1:2603:29432:25316/1	60	-
chr1	82595103	82595104	A00758:247:H2MVHDSX3:1:1648:20311:22858	60	+
chr1	82621395	82621396	A00758:247:H2MVHDSX3:3:1569:1407:7310	60	-
chr1	82635038	82635039	A00758:247:H2MVHDSX3:1:1141:27398:9549/1	60	+
chr1	82722500	82722501	A00758:247:H2MVHDSX3:1:1318:18132:27821/1	60	-
chr1	83259891	83259892	A00758:247:H2MVHDSX3:2:2346:9155:15937/1	60	+
chr1	83767090	83767091	A00758:247:H2MVHDSX3:1:1172:29658:29089/1	60	+
chr1	83809117	83809118	A00758:247:H2MVHDSX3:3:1617:24994:21230/1	60	+
chr1	83857951	83857952	A00758:247:H2MVHDSX3:2:2676:21504:7482/1	60	+
chr1	83900565	83900566	A00758:247:H2MVHDSX3:4:2423:27145:26772/1	60	-
chr1	84102613	84102614	A00758:247:H2MVHDSX3:1:1250:23041:23140/1	60	-
chr1	84128680	84128681	A00758:247:H2MVHDSX3:1:1110:24216:30499/1	60	+
chr1	84161981	84161982	A00758:247:H2MVHDSX3:1:1523:29966:12900/1	60	+
chr1	84188581	84188582	A00758:247:H2MVHDSX3:1:2128:32597:34240/1	60	-
chr1	84190007	84190008	A00758:247:H2MVHDSX3:3:2465:17698:36464	60	-
chr1	84192580	84192581	A00758:247:H2MVHDSX3:1:1137:25545:5274/1	60	+
chr1	84204754	84204755	A00758:247:H2MVHDSX3:1:1260:5873:32362/1	60	-
chr1	84311273	84311274	A00758:247:H2MVHDSX3:1:2276:10881:30264	60	+
chr1	84669553	84669554	A00758:247:H2MVHDSX3:1:2603:3549:14591/1	60	-
chr1	84670125	84670126	A00758:247:H2MVHDSX3:1:1376:25970:35164/1	60	+
chr1	84684185	84684186	A00758:247:H2MVHDSX3:1:1125:23656:12367/1	60	-
chr1	85041476	85041477	A00758:247:H2MVHDSX3:4:2157:16378:35775/1	60	+
chr1	85062774	85062775	A00758:247:H2MVHDSX3:4:2564:15609:22357	60	+
chr1	85263948	85263949	A00758:247:H2MVHDSX3:1:1236:1633:28275/1	60	-
chr1	85289457	85289458	A00758:247:H2MVHDSX3:2:1326:6885:17268/1	60	+
chr1	85650862	85650863	A00758:247:H2MVHDSX3:3:1302:5104:22420/1	60	-
chr1	85679762	85679763	A00758:247:H2MVHDSX3:4:2275:5376:14434	60	-
chr1	86360469	86360470	A00758:247:H2MVHDSX3:1:1174:32371:22169/1	60	-
chr1	86370615	86370616	A00758:247:H2MVHDSX3:2:1233:10366:18317/1	60	-
chr1	86391132	86391133	A00758:247:H2MVHDSX3:3:1424:9155:25144/1	60	-
chr1	86686564	86686565	A00758:247:H2MVHDSX3:1:2346:25744:21183/1	60	+
chr1	86696718	86696719	A00758:247:H2MVHDSX3:1:1303:21414:22858/1	60	-
chr1	86728498	86728499	A00758:247:H2MVHDSX3:3:2462:6117:31313	60	-
chr1	86734784	86734785	A00758:247:H2MVHDSX3:1:2323:24975:36761/1	60	-
chr1	86879157	86879158	A00758:247:H2MVHDSX3:1:1135:25238:28009/1	60	+
chr1	86886115	86886116	A00758:247:H2MVHDSX3:1:1151:9010:28213/1	60	-
chr1	86969501	86969502	A00758:247:H2MVHDSX3:3:2174:15329:28416	60	-
chr1	87052114	87052115	A00758:247:H2MVHDSX3:1:2564:30147:9925/1	60	-
chr1	87350724	87350725	A00758:247:H2MVHDSX3:2:1204:10737:18145/1	60	+
chr1	88070277	88070278	A00758:247:H2MVHDSX3:2:1647:3676:15468	60	+
chr1	88453920	88453921	A00758:247:H2MVHDSX3:1:1230:30798:25864/1	60	-
chr1	88689601	88689602	A00758:247:H2MVHDSX3:1:2332:27570:12446/1	60	-
chr1	88700162	88700163	A00758:247:H2MVHDSX3:1:1566:25003:12853/1	60	+
chr1	88766815	88766816	A00758:247:H2MVHDSX3:1:1522:28935:7388/1	60	-
chr1	88781978	88781979	A00758:247:H2MVHDSX3:1:1276:8938:21480/1	60	+
chr1	88793083	88793084	A00758:247:H2MVHDSX3:1:1325:7283:29794/1	60	+
chr1	88960038	88960039	A00758:247:H2MVHDSX3:1:1141:28094:11537/1	60	-
chr1	88990044	88990045	A00758:247:H2MVHDSX3:1:1128:23393:30076/1	60	+
chr1	89168922	89168923	A00758:247:H2MVHDSX3:2:2467:15320:32158/1	60	-
chr1	89563839	89563840	A00758:247:H2MVHDSX3:1:1213:7283:22435/1	60	-
chr1	89858838	89858839	A00758:247:H2MVHDSX3:2:1147:28772:26365/1	60	-
chr1	89884750	89884751	A00758:247:H2MVHDSX3:1:1608:28890:30733	60	-
chr1	89893894	89893895	A00758:247:H2MVHDSX3:4:1209:27706:3474	60	-
chr1	90022558	90022559	A00758:247:H2MVHDSX3:1:1103:9435:2268/1	60	+
chr1	90022560	90022561	A00758:247:H2MVHDSX3:2:1470:7934:36307/1	60	+
chr1	90048002	90048003	A00758:247:H2MVHDSX3:4:1308:32063:26459/1	60	+
chr1	90794688	90794689	A00758:247:H2MVHDSX3:1:1305:23809:19179/1	60	+
chr1	90906230	90906231	A00758:247:H2MVHDSX3:4:1551:8522:13025/1	60	+
chr1	90911861	90911862	A00758:247:H2MVHDSX3:3:2173:14353:24345	60	+
chr1	90938709	90938710	A00758:247:H2MVHDSX3:1:1132:24560:28933/1	60	+
chr1	90951377	90951378	A00758:247:H2MVHDSX3:4:1475:20229:7028	60	-
chr1	91191284	91191285	A00758:247:H2MVHDSX3:2:1261:18882:35822/1	60	+
chr1	91313486	91313487	A00758:247:H2MVHDSX3:1:2443:4806:6496/1	60	+
chr1	91631215	91631216	A00758:247:H2MVHDSX3:2:2521:24614:22420/1	60	+
chr1	92223025	92223026	A00758:247:H2MVHDSX3:2:2341:32217:8876/1	60	+
chr1	92235507	92235508	A00758:247:H2MVHDSX3:1:2569:27516:13354	60	+
chr1	92267177	92267178	A00758:247:H2MVHDSX3:1:1408:4029:27665/1	60	+
chr1	92596254	92596255	A00758:247:H2MVHDSX3:1:1639:5801:33270	60	+
chr1	92606397	92606398	A00758:247:H2MVHDSX3:1:1410:9408:34194/1	60	+
chr1	93209721	93209722	A00758:247:H2MVHDSX3:1:1550:25590:1376/1	60	-
chr1	93889120	93889121	A00758:247:H2MVHDSX3:1:1305:15058:34303/1	60	-
chr1	94215905	94215906	A00758:247:H2MVHDSX3:2:2601:26503:3302	60	-
chr1	94383335	94383336	A00758:247:H2MVHDSX3:1:2211:6370:9111/1	60	-
chr1	94516139	94516140	A00758:247:H2MVHDSX3:4:1673:13964:25394/1	60	-
chr1	95178922	95178923	A00758:247:H2MVHDSX3:1:1132:20130:8422/1	60	-
chr1	95286260	95286261	A00758:247:H2MVHDSX3:1:1521:29523:19053/1	60	-
chr1	96003757	96003758	A00758:247:H2MVHDSX3:1:2338:3161:18521/1	60	+
chr1	96538815	96538816	A00758:247:H2MVHDSX3:2:1242:14588:5776/1	60	+
chr1	96600430	96600431	A00758:247:H2MVHDSX3:1:2159:17345:16063	60	-
chr1	96728496	96728497	A00758:247:H2MVHDSX3:3:1127:8431:34695	60	-
chr1	96733093	96733094	A00758:247:H2MVHDSX3:1:2178:18249:33004/1	60	+
chr1	96746805	96746806	A00758:247:H2MVHDSX3:1:1301:24876:12101/1	60	-
chr1	96786987	96786988	A00758:247:H2MVHDSX3:1:2203:1443:29731	60	-
chr1	96789853	96789854	A00758:247:H2MVHDSX3:1:1539:22092:29450/1	60	+
chr1	96805097	96805098	A00758:247:H2MVHDSX3:1:1233:14217:11710/1	60	+
chr1	96818717	96818718	A00758:247:H2MVHDSX3:1:1106:17852:20697/1	60	+
chr1	97302873	97302874	A00758:247:H2MVHDSX3:1:1367:24975:14528/1	60	+
chr1	97428221	97428222	A00758:247:H2MVHDSX3:2:2243:16920:18396	60	-
chr1	97475773	97475774	A00758:247:H2MVHDSX3:1:1517:19397:5619/1	60	-
chr1	97502700	97502701	A00758:247:H2MVHDSX3:4:2215:24677:30358	60	-
chr1	97503458	97503459	A00758:247:H2MVHDSX3:1:1240:21649:14465/1	60	-
chr1	97554255	97554256	A00758:247:H2MVHDSX3:1:1350:6668:6183/1	60	+
chr1	97619750	97619751	A00758:247:H2MVHDSX3:1:2208:29975:28886	60	-
chr1	97621005	97621006	A00758:247:H2MVHDSX3:2:1346:31991:4288/1	60	-
chr1	97623114	97623115	A00758:247:H2MVHDSX3:1:1253:4417:26835/1	60	+
chr1	97688222	97688223	A00758:247:H2MVHDSX3:2:1129:21034:30467/1	60	+
chr1	97711325	97711326	A00758:247:H2MVHDSX3:2:1230:1334:13072/1	60	-
chr1	97719054	97719055	A00758:247:H2MVHDSX3:3:1544:6126:27164	60	+
chr1	97786407	97786408	A00758:247:H2MVHDSX3:4:1374:15854:29637	60	-
chr1	97828311	97828312	A00758:247:H2MVHDSX3:2:1533:28167:32111/1	60	-
chr1	97832912	97832913	A00758:247:H2MVHDSX3:1:1107:15863:28682/1	60	-
chr1	97834657	97834658	A00758:247:H2MVHDSX3:1:1202:11008:24314	60	+
chr1	97862495	97862496	A00758:247:H2MVHDSX3:1:1471:23954:12258/1	60	-
chr1	97862543	97862544	A00758:247:H2MVHDSX3:2:1378:22046:32659/1	60	+
chr1	97891030	97891031	A00758:247:H2MVHDSX3:1:1614:23719:5024/1	60	-
chr1	97895297	97895298	A00758:247:H2MVHDSX3:1:1316:16920:3333/1	60	+
chr1	97960727	97960728	A00758:247:H2MVHDSX3:2:1673:2555:36385/1	60	-
chr1	98246088	98246089	A00758:247:H2MVHDSX3:1:2207:8739:5165/1	60	+
chr1	98287981	98287982	A00758:247:H2MVHDSX3:1:1456:27543:9580/1	60	+
chr1	98287983	98287984	A00758:247:H2MVHDSX3:1:2560:10185:21449	60	+
chr1	98385538	98385539	A00758:247:H2MVHDSX3:1:1672:30861:18834/1	60	+
chr1	98398579	98398580	A00758:247:H2MVHDSX3:1:1441:9227:34131/1	60	+
chr1	98862340	98862341	A00758:247:H2MVHDSX3:1:1552:20582:23860	60	-
chr1	98901418	98901419	A00758:247:H2MVHDSX3:3:1375:23818:16783	60	+
chr1	98912281	98912282	A00758:247:H2MVHDSX3:1:1653:21404:34804	60	+
chr1	99725145	99725146	A00758:247:H2MVHDSX3:1:2250:26413:21057/1	60	-
chr1	99755761	99755762	A00758:247:H2MVHDSX3:3:1431:2013:27367/1	60	+
chr1	99757644	99757645	A00758:247:H2MVHDSX3:2:1637:4598:18912	60	-
chr1	99910361	99910362	A00758:247:H2MVHDSX3:1:1558:26711:7482/1	60	-
chr1	99977824	99977825	A00758:247:H2MVHDSX3:1:1133:23538:11537/1	60	-
chr1	100008300	100008301	A00758:247:H2MVHDSX3:1:2102:20546:11898/1	60	+
chr1	100018088	100018089	A00758:247:H2MVHDSX3:1:1170:11369:22529/1	60	+
chr1	100083893	100083894	A00758:247:H2MVHDSX3:4:1243:20103:14293/1	60	-
chr1	100108695	100108696	A00758:247:H2MVHDSX3:1:2560:15356:12649	60	-
chr1	100108697	100108698	A00758:247:H2MVHDSX3:1:1170:17671:28338/1	60	-
chr1	100116767	100116768	A00758:247:H2MVHDSX3:2:2319:21594:14058	60	+
chr1	100233396	100233397	A00758:247:H2MVHDSX3:1:1347:28348:23500/1	60	+
chr1	100439491	100439492	A00758:247:H2MVHDSX3:1:2513:17924:1313	60	-
chr1	100482263	100482264	A00758:247:H2MVHDSX3:1:1372:21811:25050/1	60	-
chr1	100641971	100641972	A00758:247:H2MVHDSX3:2:2533:15320:33066/1	60	+
chr1	100917433	100917434	A00758:247:H2MVHDSX3:4:1464:7084:7373/1	60	-
chr1	100966717	100966718	A00758:247:H2MVHDSX3:1:1539:14398:11553	60	+
chr1	100974684	100974685	A00758:247:H2MVHDSX3:1:1109:7419:17848/1	60	-
chr1	101003825	101003826	A00758:247:H2MVHDSX3:1:1322:13964:31344/1	60	-
chr1	101036705	101036706	A00758:247:H2MVHDSX3:1:1178:9733:15468/1	60	+
chr1	101260260	101260261	A00758:247:H2MVHDSX3:3:1338:16143:25974/1	60	-
chr1	101317736	101317737	A00758:247:H2MVHDSX3:1:1277:14841:10128/1	60	+
chr1	101318413	101318414	A00758:247:H2MVHDSX3:1:1250:17481:21966/1	60	-
chr1	101319227	101319228	A00758:247:H2MVHDSX3:1:1201:8043:29543/1	60	+
chr1	101322782	101322783	A00758:247:H2MVHDSX3:1:2356:28402:20087/1	60	+
chr1	101325341	101325342	A00758:247:H2MVHDSX3:1:1536:19162:1548/1	60	-
chr1	101531882	101531883	A00758:247:H2MVHDSX3:2:2464:13964:32189/1	60	+
chr1	101812801	101812802	A00758:247:H2MVHDSX3:1:2575:10872:14685	60	+
chr1	102068740	102068741	A00758:247:H2MVHDSX3:3:1501:16089:6746	60	+
chr1	102378137	102378138	A00758:247:H2MVHDSX3:1:2613:17210:14669	60	+
chr1	102890076	102890077	A00758:247:H2MVHDSX3:1:1316:9100:32002/1	60	-
chr1	103301331	103301332	A00758:247:H2MVHDSX3:1:2535:3830:30890/1	60	+
chr1	103318626	103318627	A00758:247:H2MVHDSX3:1:1535:6623:10614/1	60	-
chr1	103533242	103533243	A00758:247:H2MVHDSX3:3:1131:28113:21433	60	-
chr1	103544741	103544742	A00758:247:H2MVHDSX3:3:2343:6867:17519/1	60	-
chr1	103567877	103567878	A00758:247:H2MVHDSX3:3:2552:8666:11397	60	-
chr1	104071250	104071251	A00758:247:H2MVHDSX3:1:1131:24704:18192/1	60	+
chr1	105253724	105253725	A00758:247:H2MVHDSX3:2:2102:11234:32252	60	-
chr1	105710267	105710268	A00758:247:H2MVHDSX3:4:1456:19298:17190	60	-
chr1	105833604	105833605	A00758:247:H2MVHDSX3:1:1209:8739:33630	60	-
chr1	105834237	105834238	A00758:247:H2MVHDSX3:2:2659:17707:4539/1	60	+
chr1	105836394	105836395	A00758:247:H2MVHDSX3:1:1105:31828:2785/1	60	+
chr1	105899704	105899705	A00758:247:H2MVHDSX3:1:1603:18502:28682/1	60	+
chr1	106962785	106962786	A00758:247:H2MVHDSX3:3:1252:20130:35352/1	60	-
chr1	107585078	107585079	A00758:247:H2MVHDSX3:2:1112:7039:22921/1	60	-
chr1	107593417	107593418	A00758:247:H2MVHDSX3:1:1662:10276:28745/1	60	+
chr1	107598305	107598306	A00758:247:H2MVHDSX3:2:1557:4842:25504/1	60	-
chr1	107599153	107599154	A00758:247:H2MVHDSX3:1:1142:5837:2613/1	60	+
chr1	107638083	107638084	A00758:247:H2MVHDSX3:1:1328:5584:5838/1	60	+
chr1	107661835	107661836	A00758:247:H2MVHDSX3:3:2267:1877:24721	60	-
chr1	107746064	107746065	A00758:247:H2MVHDSX3:4:2232:7536:19774/1	60	-
chr1	107751738	107751739	A00758:247:H2MVHDSX3:1:1452:28266:23985	60	+
chr1	107821116	107821117	A00758:247:H2MVHDSX3:1:1631:1127:6637/1	60	+
chr1	107883796	107883797	A00758:247:H2MVHDSX3:1:1165:25003:5024/1	60	+
chr1	107908819	107908820	A00758:247:H2MVHDSX3:3:1266:7943:26710	60	+
chr1	107912031	107912032	A00758:247:H2MVHDSX3:2:1570:3531:19727/1	60	+
chr1	107985960	107985961	A00758:247:H2MVHDSX3:2:2434:16504:22279/1	60	+
chr1	108619508	108619509	A00758:247:H2MVHDSX3:2:1339:22191:2597/1	60	-
chr1	108800804	108800805	A00758:247:H2MVHDSX3:1:1410:14389:24032/1	60	-
chr1	112572903	112572904	A00758:247:H2MVHDSX3:3:1626:5710:16517/1	60	+
chr1	112786282	112786283	A00758:247:H2MVHDSX3:4:1127:23963:24768/1	60	+
chr1	114708340	114708341	A00758:247:H2MVHDSX3:1:1567:26874:14841/1	60	-
chr1	114772421	114772422	A00758:247:H2MVHDSX3:1:1322:24478:16799/1	60	-
chr1	114880014	114880015	A00758:247:H2MVHDSX3:3:1160:7021:2628/1	60	+
chr1	115152215	115152216	A00758:247:H2MVHDSX3:2:2116:5276:35274/1	60	+
chr1	115929462	115929463	A00758:247:H2MVHDSX3:1:1419:19687:9064/1	60	+
chr1	117911992	117911993	A00758:247:H2MVHDSX3:1:1111:5177:29684/1	60	-
chr1	118694411	118694412	A00758:247:H2MVHDSX3:1:1661:26702:31015	60	+
chr1	118713327	118713328	A00758:247:H2MVHDSX3:1:1175:24261:26005	60	-
chr1	119087759	119087760	A00758:247:H2MVHDSX3:1:1670:26295:15749	60	-
chr1	119153746	119153747	A00758:247:H2MVHDSX3:1:2422:25409:7607/1	60	+
chr1	119209219	119209220	A00758:247:H2MVHDSX3:1:1262:22480:27649/1	60	+
chr1	119878908	119878909	A00758:247:H2MVHDSX3:1:1551:10420:32753	60	+
chr1	120015902	120015903	A00758:247:H2MVHDSX3:1:2302:5565:9189/1	60	-
chr1	120811997	120811998	A00758:247:H2MVHDSX3:1:2336:20066:18490/1	60	-
chr1	121181610	121181611	A00758:247:H2MVHDSX3:1:1227:11930:34460	60	-
chr1	121591699	121591700	A00758:247:H2MVHDSX3:1:1152:16776:25128/1	60	-
chr1	144708086	144708087	A00758:247:H2MVHDSX3:1:1347:3604:33505	60	+
chr1	145943177	145943178	A00758:247:H2MVHDSX3:1:1662:19723:33802/1	60	+
chr1	147362000	147362001	A00758:247:H2MVHDSX3:4:1444:6912:32941	60	-
chr1	149802079	149802080	A00758:247:H2MVHDSX3:3:2603:28167:32518/1	60	+
chr1	150935943	150935944	A00758:247:H2MVHDSX3:2:2154:5457:28604/1	60	-
chr1	152039007	152039008	A00758:247:H2MVHDSX3:1:1566:8703:20948	60	-
chr1	154585072	154585073	A00758:247:H2MVHDSX3:4:1301:30038:12242/1	60	+
chr1	155391447	155391448	A00758:247:H2MVHDSX3:1:1103:8956:4351/1	60	+
chr1	155460943	155460944	A00758:247:H2MVHDSX3:1:1429:14443:18114/1	60	+
chr1	155684835	155684836	A00758:247:H2MVHDSX3:2:2161:15953:11898	60	-
chr1	158284925	158284926	A00758:247:H2MVHDSX3:1:1664:26286:14105/1	60	+
chr1	159020744	159020745	A00758:247:H2MVHDSX3:1:1254:6451:11506/1	60	-
chr1	159455461	159455462	A00758:247:H2MVHDSX3:3:2469:26286:36652	60	-
chr1	159458716	159458717	A00758:247:H2MVHDSX3:1:2466:30499:35618	60	+
chr1	160489390	160489391	A00758:247:H2MVHDSX3:1:1658:9299:30185/1	60	-
chr1	160516238	160516239	A00758:247:H2MVHDSX3:2:1333:25120:17033/1	60	+
chr1	161372543	161372544	A00758:247:H2MVHDSX3:2:2216:4282:24815/1	60	+
chr1	161881309	161881310	A00758:247:H2MVHDSX3:1:1548:19361:23156/1	60	+
chr1	161902505	161902506	A00758:247:H2MVHDSX3:1:2578:9317:29309/1	60	-
chr1	162025111	162025112	A00758:247:H2MVHDSX3:3:2158:18611:9204/1	60	+
chr1	162589527	162589528	A00758:247:H2MVHDSX3:3:1237:3025:25457/1	60	+
chr1	162748036	162748037	A00758:247:H2MVHDSX3:1:1164:8766:30984/1	60	+
chr1	163335989	163335990	A00758:247:H2MVHDSX3:2:2134:15067:11898/1	60	-
chr1	163716965	163716966	A00758:247:H2MVHDSX3:1:2424:27733:36307	60	-
chr1	163772958	163772959	A00758:247:H2MVHDSX3:2:2568:5466:29590/1	60	-
chr1	163901102	163901103	A00758:247:H2MVHDSX3:1:1162:7491:22795	60	-
chr1	163941261	163941262	A00758:247:H2MVHDSX3:1:1222:24514:14857/1	60	-
chr1	164047479	164047480	A00758:247:H2MVHDSX3:1:1326:6460:28557	60	+
chr1	164352163	164352164	A00758:247:H2MVHDSX3:2:1117:30219:10426/1	60	+
chr1	165288316	165288317	A00758:247:H2MVHDSX3:1:1130:3432:9157/1	60	+
chr1	166117042	166117043	A00758:247:H2MVHDSX3:1:1215:17427:23343/1	60	+
chr1	166321943	166321944	A00758:247:H2MVHDSX3:1:2139:7229:26162/1	60	+
chr1	166591104	166591105	A00758:247:H2MVHDSX3:3:2636:2682:36542/1	60	+
chr1	167075125	167075126	A00758:247:H2MVHDSX3:1:1252:22643:28776/1	60	-
chr1	167494079	167494080	A00758:247:H2MVHDSX3:1:1101:8947:13667/1	60	+
chr1	167659735	167659736	A00758:247:H2MVHDSX3:2:2524:28700:35571	60	-
chr1	167734126	167734127	A00758:247:H2MVHDSX3:1:2430:14488:2065/1	60	-
chr1	168044700	168044701	A00758:247:H2MVHDSX3:1:1216:7554:7310/1	60	+
chr1	169146463	169146464	A00758:247:H2MVHDSX3:1:2611:12617:19774	60	-
chr1	169186135	169186136	A00758:247:H2MVHDSX3:1:1453:11288:17816/1	60	-
chr1	169484099	169484100	A00758:247:H2MVHDSX3:1:2167:14850:33098	60	-
chr1	169856707	169856708	A00758:247:H2MVHDSX3:1:2135:19524:18114/1	60	-
chr1	170017355	170017356	A00758:247:H2MVHDSX3:1:1308:12608:25207	60	+
chr1	170018252	170018253	A00758:247:H2MVHDSX3:2:2109:11876:21590/1	60	+
chr1	170284137	170284138	A00758:247:H2MVHDSX3:2:1611:16387:34851	60	-
chr1	170535635	170535636	A00758:247:H2MVHDSX3:1:1607:11840:14231/1	60	-
chr1	170938672	170938673	A00758:247:H2MVHDSX3:2:2675:9706:4867/1	60	+
chr1	171483724	171483725	A00758:247:H2MVHDSX3:3:2210:5086:15499	60	-
chr1	171502956	171502957	A00758:247:H2MVHDSX3:4:1114:20518:13761	60	-
chr1	171517334	171517335	A00758:247:H2MVHDSX3:3:1156:29830:15483/1	60	-
chr1	171740510	171740511	A00758:247:H2MVHDSX3:1:1372:14796:2754/1	60	+
chr1	172122820	172122821	A00758:247:H2MVHDSX3:1:1103:8666:15530/1	60	+
chr1	172394789	172394790	A00758:247:H2MVHDSX3:1:2155:14968:21715/1	60	-
chr1	172556496	172556497	A00758:247:H2MVHDSX3:1:2675:18792:12305/1	60	-
chr1	172689429	172689430	A00758:247:H2MVHDSX3:4:2349:23393:13041	60	+
chr1	173134403	173134404	A00758:247:H2MVHDSX3:1:1124:19090:6277/1	60	-
chr1	173245951	173245952	A00758:247:H2MVHDSX3:4:2241:15130:17487/1	60	+
chr1	174404518	174404519	A00758:247:H2MVHDSX3:1:1321:3640:33160/1	60	-
chr1	174532674	174532675	A00758:247:H2MVHDSX3:1:1252:27823:7091/1	60	-
chr1	174790232	174790233	A00758:247:H2MVHDSX3:1:1275:6343:24001	60	-
chr1	175013680	175013681	A00758:247:H2MVHDSX3:1:1514:18656:34209/1	60	-
chr1	175156766	175156767	A00758:247:H2MVHDSX3:1:2675:28510:15577/1	60	-
chr1	176014876	176014877	A00758:247:H2MVHDSX3:1:1670:2266:34663/1	60	-
chr1	176051479	176051480	A00758:247:H2MVHDSX3:2:2469:32551:11021/1	60	+
chr1	176205783	176205784	A00758:247:H2MVHDSX3:1:2346:18276:17550/1	60	-
chr1	178422855	178422856	A00758:247:H2MVHDSX3:2:1139:5348:7279/1	60	+
chr1	179164287	179164288	A00758:247:H2MVHDSX3:1:2265:1669:35164	60	-
chr1	179191946	179191947	A00758:247:H2MVHDSX3:4:2532:31765:35556	60	+
chr1	179274068	179274069	A00758:247:H2MVHDSX3:1:2307:9661:27555/1	60	-
chr1	179701621	179701622	A00758:247:H2MVHDSX3:1:1104:2320:10927/1	60	+
chr1	179906224	179906225	A00758:247:H2MVHDSX3:1:1324:5701:24737/1	60	+
chr1	180085097	180085098	A00758:247:H2MVHDSX3:4:2329:25238:21715	60	+
chr1	181008714	181008715	A00758:247:H2MVHDSX3:1:2625:2980:13917/1	60	+
chr1	182957722	182957723	A00758:247:H2MVHDSX3:3:2517:8829:24205/1	60	-
chr1	183368728	183368729	A00758:247:H2MVHDSX3:1:1257:24053:21981	60	-
chr1	184070692	184070693	A00758:247:H2MVHDSX3:1:1474:27914:31579/1	60	-
chr1	184713825	184713826	A00758:247:H2MVHDSX3:1:1102:3667:3427/1	60	+
chr1	184719421	184719422	A00758:247:H2MVHDSX3:1:1674:27633:35884/1	60	+
chr1	185109179	185109180	A00758:247:H2MVHDSX3:4:1423:19660:26991/1	60	-
chr1	185125805	185125806	A00758:247:H2MVHDSX3:4:2362:10050:30452/1	60	-
chr1	185142393	185142394	A00758:247:H2MVHDSX3:1:1275:21513:11256/1	60	+
chr1	186095756	186095757	A00758:247:H2MVHDSX3:2:1675:26133:3129/1	60	-
chr1	186114123	186114124	A00758:247:H2MVHDSX3:1:1215:26585:35477/1	60	+
chr1	186314199	186314200	A00758:247:H2MVHDSX3:1:1569:11794:30405/1	60	+
chr1	186324012	186324013	A00758:247:H2MVHDSX3:1:2619:32389:20854/1	60	-
chr1	186369084	186369085	A00758:247:H2MVHDSX3:1:1578:26693:17691	60	-
chr1	186397894	186397895	A00758:247:H2MVHDSX3:1:1259:15492:16767/1	60	-
chr1	186411898	186411899	A00758:247:H2MVHDSX3:1:1334:13277:18411/1	60	+
chr1	186637764	186637765	A00758:247:H2MVHDSX3:1:2524:3432:10880/1	60	+
chr1	187078205	187078206	A00758:247:H2MVHDSX3:1:1233:27950:3521/1	60	-
chr1	187080984	187080985	A00758:247:H2MVHDSX3:1:1305:10818:4633/1	60	-
chr1	187484950	187484951	A00758:247:H2MVHDSX3:1:1241:12066:27054/1	60	-
chr1	187548449	187548450	A00758:247:H2MVHDSX3:1:2152:3215:25066/1	60	+
chr1	187903845	187903846	A00758:247:H2MVHDSX3:1:1545:32136:28369	60	-
chr1	188866526	188866527	A00758:247:H2MVHDSX3:1:1636:7337:10661/1	60	+
chr1	189136561	189136562	A00758:247:H2MVHDSX3:1:1425:17047:6057/1	60	+
chr1	189353457	189353458	A00758:247:H2MVHDSX3:1:1560:26603:18349/1	60	-
chr1	189356337	189356338	A00758:247:H2MVHDSX3:1:1257:18295:6120/1	60	-
chr1	189628154	189628155	A00758:247:H2MVHDSX3:4:2172:6370:27211	60	-
chr1	189732027	189732028	A00758:247:H2MVHDSX3:3:2449:29297:17440	60	-
chr1	189759326	189759327	A00758:247:H2MVHDSX3:1:2323:5764:9064/1	60	+
chr1	189888485	189888486	A00758:247:H2MVHDSX3:1:1131:30553:31422/1	60	+
chr1	189899062	189899063	A00758:247:H2MVHDSX3:1:1156:23728:35415/1	60	-
chr1	190306812	190306813	A00758:247:H2MVHDSX3:2:2329:30065:4742/1	60	+
chr1	190435148	190435149	A00758:247:H2MVHDSX3:2:1173:9616:27978/1	60	-
chr1	190445194	190445195	A00758:247:H2MVHDSX3:1:1175:18394:27430/1	60	-
chr1	190468590	190468591	A00758:247:H2MVHDSX3:3:2270:5719:17315/1	60	-
chr1	190576740	190576741	A00758:247:H2MVHDSX3:1:1412:17589:31923/1	60	+
chr1	190581408	190581409	A00758:247:H2MVHDSX3:3:2116:31792:22639	60	+
chr1	190641977	190641978	A00758:247:H2MVHDSX3:4:1337:2555:7607/1	60	-
chr1	190748644	190748645	A00758:247:H2MVHDSX3:1:1118:8386:11475/1	60	+
chr1	190876078	190876079	A00758:247:H2MVHDSX3:3:2635:11876:35587/1	60	+
chr1	190882215	190882216	A00758:247:H2MVHDSX3:1:1331:15998:20149/1	60	+
chr1	190958236	190958237	A00758:247:H2MVHDSX3:3:1415:17192:1047/1	60	-
chr1	190970145	190970146	A00758:247:H2MVHDSX3:1:2617:2275:32487/1	60	+
chr1	190998216	190998217	A00758:247:H2MVHDSX3:4:2361:15646:35133/1	60	+
chr1	191123206	191123207	A00758:247:H2MVHDSX3:4:1130:3450:24784	60	+
chr1	191246963	191246964	A00758:247:H2MVHDSX3:1:1401:22679:29277/1	60	+
chr1	191465055	191465056	A00758:247:H2MVHDSX3:1:1123:8883:18630/1	60	-
chr1	191777066	191777067	A00758:247:H2MVHDSX3:1:1211:29559:19304/1	60	-
chr1	191880126	191880127	A00758:247:H2MVHDSX3:1:1401:9471:25942/1	60	+
chr1	192014030	192014031	A00758:247:H2MVHDSX3:2:2240:10917:5776/1	60	+
chr1	192139383	192139384	A00758:247:H2MVHDSX3:1:1371:12409:29246	60	+
chr1	192153946	192153947	A00758:247:H2MVHDSX3:1:1539:32624:14904/1	60	+
chr1	192161474	192161475	A00758:247:H2MVHDSX3:1:1415:14262:6245/1	60	+
chr1	192164271	192164272	A00758:247:H2MVHDSX3:4:2437:31665:6010	60	-
chr1	192177584	192177585	A00758:247:H2MVHDSX3:1:1429:22869:32080	60	+
chr1	192178234	192178235	A00758:247:H2MVHDSX3:1:1558:20790:11256/1	60	+
chr1	192187782	192187783	A00758:247:H2MVHDSX3:4:1324:28420:28729/1	60	-
chr1	192190629	192190630	A00758:247:H2MVHDSX3:1:2145:25780:18771/1	60	+
chr1	192261686	192261687	A00758:247:H2MVHDSX3:1:1228:2709:35963/1	60	-
chr1	192301525	192301526	A00758:247:H2MVHDSX3:2:2577:2844:4539	60	+
chr1	192549339	192549340	A00758:247:H2MVHDSX3:3:2621:9308:20807	60	-
chr1	193083277	193083278	A00758:247:H2MVHDSX3:2:1162:26133:30592/1	60	-
chr1	193087734	193087735	A00758:247:H2MVHDSX3:2:2235:12897:9862/1	60	-
chr1	193089379	193089380	A00758:247:H2MVHDSX3:1:2365:9417:25473/1	60	+
chr1	193236912	193236913	A00758:247:H2MVHDSX3:1:1360:8675:36933/1	60	+
chr1	193253779	193253780	A00758:247:H2MVHDSX3:1:1537:20600:15875/1	60	-
chr1	193256595	193256596	A00758:247:H2MVHDSX3:1:1439:4083:16329/1	60	+
chr1	193453009	193453010	A00758:247:H2MVHDSX3:1:1443:8901:10363/1	60	-
chr1	193516449	193516450	A00758:247:H2MVHDSX3:1:1442:29143:34929/1	60	-
chr1	193899142	193899143	A00758:247:H2MVHDSX3:2:1539:31946:5838/1	60	+
chr1	194102429	194102430	A00758:247:H2MVHDSX3:1:1335:27805:2707	60	-
chr1	194153172	194153173	A00758:247:H2MVHDSX3:1:1653:29803:12148/1	60	+
chr1	194369133	194369134	A00758:247:H2MVHDSX3:1:1172:7193:8375/1	60	+
chr1	194475091	194475092	A00758:247:H2MVHDSX3:1:2613:21658:26944	60	-
chr1	194522691	194522692	A00758:247:H2MVHDSX3:2:1309:18005:20776	60	-
chr1	194530047	194530048	A00758:247:H2MVHDSX3:4:1477:22715:26678/1	60	-
chr1	194638155	194638156	A00758:247:H2MVHDSX3:1:1221:22480:29935	60	+
chr1	194678191	194678192	A00758:247:H2MVHDSX3:2:1573:11695:32925/1	60	+
chr1	194836131	194836132	A00758:247:H2MVHDSX3:1:2677:19443:16031/1	60	-
chr1	195038594	195038595	A00758:247:H2MVHDSX3:2:2329:4164:24486/1	60	-
chr1	195067940	195067941	A00758:247:H2MVHDSX3:4:1128:16966:15499	60	-
chr1	195185198	195185199	A00758:247:H2MVHDSX3:1:1568:2763:9126/1	60	+
chr1	195200853	195200854	A00758:247:H2MVHDSX3:2:2571:26901:12571	60	+
chr1	195235080	195235081	A00758:247:H2MVHDSX3:1:1171:22227:36417/1	60	+
chr1	195236518	195236519	A00758:247:H2MVHDSX3:1:2212:24569:3959	60	+
chr1	195293009	195293010	A00758:247:H2MVHDSX3:1:1366:21169:4930/1	60	-
chr1	195300910	195300911	A00758:247:H2MVHDSX3:3:1565:10438:20353	60	+
chr1	195500731	195500732	A00758:247:H2MVHDSX3:3:2173:30581:35289	60	+
chr1	195512930	195512931	A00758:247:H2MVHDSX3:4:2632:9887:19711	60	+
chr1	195544093	195544094	A00758:247:H2MVHDSX3:2:2267:32705:13072/1	60	-
chr1	195679352	195679353	A00758:247:H2MVHDSX3:1:2119:19036:18959/1	60	+
chr1	195703691	195703692	A00758:247:H2MVHDSX3:1:2638:5764:29262/1	60	-
chr1	195705334	195705335	A00758:247:H2MVHDSX3:4:1244:10936:14732	60	-
chr1	195827577	195827578	A00758:247:H2MVHDSX3:1:1324:30924:15029/1	60	+
chr1	195858224	195858225	A00758:247:H2MVHDSX3:2:1612:24740:22639/1	60	+
chr1	195981328	195981329	A00758:247:H2MVHDSX3:1:1443:7491:26772/1	60	-
chr1	195995039	195995040	A00758:247:H2MVHDSX3:1:1206:28854:17707/1	60	+
chr1	196152053	196152054	A00758:247:H2MVHDSX3:1:2234:23936:33082/1	60	-
chr1	196323527	196323528	A00758:247:H2MVHDSX3:1:1276:21974:6699/1	60	+
chr1	196449668	196449669	A00758:247:H2MVHDSX3:1:1555:25798:22874/1	60	+
chr1	197112103	197112104	A00758:247:H2MVHDSX3:1:2511:2013:32941	60	-
chr1	197141598	197141599	A00758:247:H2MVHDSX3:4:1464:28782:11882/1	60	+
chr1	197166827	197166828	A00758:247:H2MVHDSX3:1:2343:16613:20619	60	-
chr1	197169681	197169682	A00758:247:H2MVHDSX3:1:1109:19877:21950/1	60	+
chr1	197171565	197171566	A00758:247:H2MVHDSX3:2:2205:24948:34992/1	60	-
chr1	197184415	197184416	A00758:247:H2MVHDSX3:2:2259:10212:31986/1	60	+
chr1	197357534	197357535	A00758:247:H2MVHDSX3:1:1628:9833:14669/1	60	-
chr1	197516887	197516888	A00758:247:H2MVHDSX3:1:1360:30481:31986/1	60	+
chr1	197551863	197551864	A00758:247:H2MVHDSX3:3:1162:22724:24878	60	+
chr1	197587264	197587265	A00758:247:H2MVHDSX3:2:2656:12572:2660/1	60	-
chr1	197597328	197597329	A00758:247:H2MVHDSX3:1:1105:10592:11851/1	60	+
chr1	197609047	197609048	A00758:247:H2MVHDSX3:1:1336:4336:18834/1	60	-
chr1	197639520	197639521	A00758:247:H2MVHDSX3:1:1510:4842:6997	60	+
chr1	197658317	197658318	A00758:247:H2MVHDSX3:2:1557:18457:17989/1	60	+
chr1	197679203	197679204	A00758:247:H2MVHDSX3:4:2220:19795:22592/1	60	-
chr1	197996704	197996705	A00758:247:H2MVHDSX3:3:2277:26214:27258	60	+
chr1	198191312	198191313	A00758:247:H2MVHDSX3:1:1565:5520:11678/1	60	-
chr1	198299197	198299198	A00758:247:H2MVHDSX3:4:1208:5177:7545/1	60	+
chr1	198299601	198299602	A00758:247:H2MVHDSX3:2:1632:3974:14137/1	60	+
chr1	198773130	198773131	A00758:247:H2MVHDSX3:2:2369:9326:13917	60	-
chr1	198923443	198923444	A00758:247:H2MVHDSX3:1:1263:10257:8609/1	60	-
chr1	199145157	199145158	A00758:247:H2MVHDSX3:2:1305:29405:32346/1	60	-
chr1	199743170	199743171	A00758:247:H2MVHDSX3:2:1206:24397:18975/1	60	+
chr1	203026498	203026499	A00758:247:H2MVHDSX3:1:1437:12228:36980	60	+
chr1	203932278	203932279	A00758:247:H2MVHDSX3:1:1419:22092:31360	60	+
chr1	204205991	204205992	A00758:247:H2MVHDSX3:4:1316:8305:14497	60	+
chr1	204342115	204342116	A00758:247:H2MVHDSX3:2:2373:20311:1219/1	60	-
chr1	204590211	204590212	A00758:247:H2MVHDSX3:4:1267:20437:26396/1	60	+
chr1	204681120	204681121	A00758:247:H2MVHDSX3:3:2102:19280:26209	60	-
chr1	207311211	207311212	A00758:247:H2MVHDSX3:1:1266:9498:11334/1	60	+
chr1	207331905	207331906	A00758:247:H2MVHDSX3:1:1533:8341:29966/1	60	-
chr1	209778073	209778074	A00758:247:H2MVHDSX3:3:1315:9733:31532/1	60	+
chr1	209847956	209847957	A00758:247:H2MVHDSX3:1:1308:16468:31328/1	60	-
chr1	211303067	211303068	A00758:247:H2MVHDSX3:2:1464:22137:11271/1	60	-
chr1	212104719	212104720	A00758:247:H2MVHDSX3:2:1416:7120:16016	60	-
chr1	212254449	212254450	A00758:247:H2MVHDSX3:4:1271:26277:17315	60	-
chr1	212804893	212804894	A00758:247:H2MVHDSX3:4:2647:17553:3834/1	60	-
chr1	212997992	212997993	A00758:247:H2MVHDSX3:1:1424:11071:22013/1	60	-
chr1	213071319	213071320	A00758:247:H2MVHDSX3:1:1642:14660:17550/1	60	-
chr1	213237395	213237396	A00758:247:H2MVHDSX3:1:1136:16640:28808/1	60	-
chr1	214285822	214285823	A00758:247:H2MVHDSX3:1:2260:24099:20212/1	60	+
chr1	214636151	214636152	A00758:247:H2MVHDSX3:1:1215:28040:7404/1	60	-
chr1	214637766	214637767	A00758:247:H2MVHDSX3:1:1322:29143:26944/1	60	+
chr1	214638623	214638624	A00758:247:H2MVHDSX3:1:1274:17490:8735/1	60	+
chr1	214652678	214652679	A00758:247:H2MVHDSX3:2:2465:24587:34741/1	60	+
chr1	214989780	214989781	A00758:247:H2MVHDSX3:4:2120:7581:13088/1	60	+
chr1	215577670	215577671	A00758:247:H2MVHDSX3:1:2164:9878:34601/1	60	-
chr1	215579176	215579177	A00758:247:H2MVHDSX3:1:1237:6135:3129	60	-
chr1	215612049	215612050	A00758:247:H2MVHDSX3:1:1211:3649:1861/1	60	+
chr1	215615675	215615676	A00758:247:H2MVHDSX3:3:2107:10131:33098	60	-
chr1	215764858	215764859	A00758:247:H2MVHDSX3:3:2425:12852:8375/1	60	-
chr1	216236818	216236819	A00758:247:H2MVHDSX3:1:1646:14136:26349	60	+
chr1	216328383	216328384	A00758:247:H2MVHDSX3:1:2141:7184:16658/1	60	+
chr1	216457999	216458000	A00758:247:H2MVHDSX3:1:1512:27227:5274	60	+
chr1	216560371	216560372	A00758:247:H2MVHDSX3:1:2303:4056:31062/1	60	+
chr1	216560532	216560533	A00758:247:H2MVHDSX3:1:1108:25780:22467/1	60	+
chr1	216636278	216636279	A00758:247:H2MVHDSX3:1:1232:2736:30843/1	60	+
chr1	216642435	216642436	A00758:247:H2MVHDSX3:1:1173:3079:5415/1	60	-
chr1	216648753	216648754	A00758:247:H2MVHDSX3:1:1152:27959:33786/1	60	-
chr1	216690992	216690993	A00758:247:H2MVHDSX3:3:1456:15221:26193	60	-
chr1	216724131	216724132	A00758:247:H2MVHDSX3:1:2646:15474:29700/1	60	+
chr1	216880748	216880749	A00758:247:H2MVHDSX3:1:1523:29857:26866/1	60	-
chr1	216913045	216913046	A00758:247:H2MVHDSX3:2:1504:9471:8093/1	60	-
chr1	217013884	217013885	A00758:247:H2MVHDSX3:1:1251:32796:14857/1	60	-
chr1	217500621	217500622	A00758:247:H2MVHDSX3:1:1210:27968:35243/1	60	+
chr1	217558111	217558112	A00758:247:H2MVHDSX3:1:1378:25979:10598	60	+
chr1	217600501	217600502	A00758:247:H2MVHDSX3:1:2569:30346:28557/1	60	-
chr1	217619496	217619497	A00758:247:H2MVHDSX3:2:1348:9290:34835/1	60	-
chr1	218310427	218310428	A00758:247:H2MVHDSX3:1:2518:7030:29418/1	60	-
chr1	218868105	218868106	A00758:247:H2MVHDSX3:2:1266:16179:3834	60	+
chr1	218877104	218877105	A00758:247:H2MVHDSX3:1:1627:22245:3286	60	+
chr1	218978778	218978779	A00758:247:H2MVHDSX3:1:1328:5330:15421/1	60	-
chr1	219009465	219009466	A00758:247:H2MVHDSX3:1:2567:27823:33426/1	60	-
chr1	219062787	219062788	A00758:247:H2MVHDSX3:4:1249:2844:29496/1	60	+
chr1	219182722	219182723	A00758:247:H2MVHDSX3:2:1676:2546:24471	60	-
chr1	219187018	219187019	A00758:247:H2MVHDSX3:2:2358:7735:3490/1	60	-
chr1	219189750	219189751	A00758:247:H2MVHDSX3:1:1546:18900:17409/1	60	+
chr1	219206933	219206934	A00758:247:H2MVHDSX3:4:2569:19461:29590/1	60	+
chr1	219209686	219209687	A00758:247:H2MVHDSX3:1:2425:19135:32095/1	60	-
chr1	219212153	219212154	A00758:247:H2MVHDSX3:1:1154:29062:19789/1	60	+
chr1	219718251	219718252	A00758:247:H2MVHDSX3:2:1375:2700:1125/1	60	-
chr1	220005442	220005443	A00758:247:H2MVHDSX3:1:1332:4869:24173/1	60	-
chr1	220103991	220103992	A00758:247:H2MVHDSX3:2:2138:11315:8907/1	60	+
chr1	220146912	220146913	A00758:247:H2MVHDSX3:1:1472:28465:33442/1	60	+
chr1	220204012	220204013	A00758:247:H2MVHDSX3:1:1512:7328:23077/1	60	-
chr1	220461109	220461110	A00758:247:H2MVHDSX3:3:1458:20609:12665	60	-
chr1	220896170	220896171	A00758:247:H2MVHDSX3:1:1246:3378:6809/1	60	+
chr1	221780771	221780772	A00758:247:H2MVHDSX3:1:2238:20998:5760/1	60	+
chr1	221958638	221958639	A00758:247:H2MVHDSX3:1:2202:8124:20760/1	60	+
chr1	222169736	222169737	A00758:247:H2MVHDSX3:1:1109:27977:16689/1	60	-
chr1	222687498	222687499	A00758:247:H2MVHDSX3:1:2277:4869:31031/1	60	+
chr1	222823889	222823890	A00758:247:H2MVHDSX3:2:1515:32262:23672/1	60	+
chr1	224376093	224376094	A00758:247:H2MVHDSX3:1:2613:12545:32362	60	-
chr1	224386523	224386524	A00758:247:H2MVHDSX3:2:1669:3676:27461/1	60	-
chr1	224391201	224391202	A00758:247:H2MVHDSX3:1:2666:2275:35462/1	60	-
chr1	226160121	226160122	A00758:247:H2MVHDSX3:1:2408:27525:13964/1	60	-
chr1	226286138	226286139	A00758:247:H2MVHDSX3:2:1565:13729:18724	60	+
chr1	230053101	230053102	A00758:247:H2MVHDSX3:1:1219:5312:31203/1	60	+
chr1	230066227	230066228	A00758:247:H2MVHDSX3:4:1509:23402:3474	60	+
chr1	231553517	231553518	A00758:247:H2MVHDSX3:3:1318:21386:24471	60	+
chr1	231555806	231555807	A00758:247:H2MVHDSX3:1:1141:28980:26412/1	60	-
chr1	231825439	231825440	A00758:247:H2MVHDSX3:1:1106:28709:23657/1	60	-
chr1	232904970	232904971	A00758:247:H2MVHDSX3:4:1119:18936:12806	60	+
chr1	233106691	233106692	A00758:247:H2MVHDSX3:1:1439:24180:33160	60	+
chr1	234445543	234445544	A00758:247:H2MVHDSX3:2:2211:9923:21120	60	-
chr1	234946295	234946296	A00758:247:H2MVHDSX3:3:1609:5023:24565	60	-
chr1	235081875	235081876	A00758:247:H2MVHDSX3:1:2452:25572:9893/1	60	+
chr1	235144253	235144254	A00758:247:H2MVHDSX3:1:1236:9778:26537/1	60	+
chr1	235157029	235157030	A00758:247:H2MVHDSX3:3:1167:31458:18521	60	+
chr1	235157031	235157032	A00758:247:H2MVHDSX3:4:1658:20663:1767	60	+
chr1	236043542	236043543	A00758:247:H2MVHDSX3:3:1112:16821:8046	60	+
chr1	236691141	236691142	A00758:247:H2MVHDSX3:2:1503:7726:20635/1	60	+
chr1	236828379	236828380	A00758:247:H2MVHDSX3:1:2112:4878:20431/1	60	-
chr1	236845660	236845661	A00758:247:H2MVHDSX3:1:1127:7545:8140/1	60	+
chr1	237068950	237068951	A00758:247:H2MVHDSX3:2:2528:6967:13651	60	-
chr1	237068953	237068954	A00758:247:H2MVHDSX3:3:1373:16957:14168	60	-
chr1	237420618	237420619	A00758:247:H2MVHDSX3:4:1142:11261:26976/1	60	+
chr1	237443284	237443285	A00758:247:H2MVHDSX3:4:1532:24659:18803	60	-
chr1	237447406	237447407	A00758:247:H2MVHDSX3:3:1201:27136:30984/1	60	-
chr1	237521281	237521282	A00758:247:H2MVHDSX3:1:1401:1235:2566/1	60	+
chr1	237528490	237528491	A00758:247:H2MVHDSX3:2:1119:2501:26115/1	60	-
chr1	237584604	237584605	A00758:247:H2MVHDSX3:1:1137:32551:2973	60	-
chr1	237630783	237630784	A00758:247:H2MVHDSX3:1:1412:3604:6198/1	60	-
chr1	237695175	237695176	A00758:247:H2MVHDSX3:4:1276:9064:10269/1	60	+
chr1	237706989	237706990	A00758:247:H2MVHDSX3:3:1308:18566:33364	60	+
chr1	237708280	237708281	A00758:247:H2MVHDSX3:1:1661:21404:5306/1	60	-
chr1	237709861	237709862	A00758:247:H2MVHDSX3:1:1337:7419:5196/1	60	-
chr1	237731288	237731289	A00758:247:H2MVHDSX3:2:2340:20392:27477	60	-
chr1	238672439	238672440	A00758:247:H2MVHDSX3:2:1441:1768:16517/1	60	+
chr1	239636974	239636975	A00758:247:H2MVHDSX3:2:2332:27136:28166/1	60	-
chr1	239661272	239661273	A00758:247:H2MVHDSX3:3:2127:26621:35415	60	-
chr1	239662208	239662209	A00758:247:H2MVHDSX3:2:1356:17915:31516	60	-
chr1	239687037	239687038	A00758:247:H2MVHDSX3:1:1237:23484:29951/1	60	+
chr1	239689326	239689327	A00758:247:H2MVHDSX3:2:1450:8739:21699/1	60	-
chr1	239729284	239729285	A00758:247:H2MVHDSX3:1:1317:8250:29496/1	60	-
chr1	239799776	239799777	A00758:247:H2MVHDSX3:2:2459:23737:18521	60	+
chr1	239851008	239851009	A00758:247:H2MVHDSX3:3:1544:15537:4163/1	60	+
chr1	240604562	240604563	A00758:247:H2MVHDSX3:1:1122:28926:6402/1	60	-
chr1	241500094	241500095	A00758:247:H2MVHDSX3:3:1612:9390:16376	60	-
chr1	241515340	241515341	A00758:247:H2MVHDSX3:3:2427:19859:2816/1	60	-
chr1	241603045	241603046	A00758:247:H2MVHDSX3:1:1566:19777:10191/1	60	+
chr1	241867433	241867434	A00758:247:H2MVHDSX3:1:2142:9769:4038/1	60	+
chr1	241875702	241875703	A00758:247:H2MVHDSX3:4:2573:1777:6261/1	60	+
chr1	242585760	242585761	A00758:247:H2MVHDSX3:3:1217:4743:8735	60	+
chr1	242889341	242889342	A00758:247:H2MVHDSX3:2:2362:28971:25113	60	-
chr1	243225473	243225474	A00758:247:H2MVHDSX3:1:1654:4155:26819/1	60	+
chr1	243459891	243459892	A00758:247:H2MVHDSX3:3:1473:1226:10848/1	60	-
chr1	245778191	245778192	A00758:247:H2MVHDSX3:1:1143:21721:4225/1	60	-
chr1	245910813	245910814	A00758:247:H2MVHDSX3:1:1451:25599:11412	60	+
chr1	245957506	245957507	A00758:247:H2MVHDSX3:1:1562:23023:2002/1	60	+
chr1	246123345	246123346	A00758:247:H2MVHDSX3:3:2378:6940:2362	60	-
chr1	246371667	246371668	A00758:247:H2MVHDSX3:1:1309:22824:24518/1	60	+
chr1	246443625	246443626	A00758:247:H2MVHDSX3:1:1129:32877:22294/1	60	+
chr1	246769250	246769251	A00758:247:H2MVHDSX3:3:2173:19262:36010	60	-
chr1	246863247	246863248	A00758:247:H2MVHDSX3:1:2578:12283:23766/1	60	-
chr1	246899691	246899692	A00758:247:H2MVHDSX3:2:1576:3088:14512/1	60	-
chr1	246919159	246919160	A00758:247:H2MVHDSX3:1:2678:21712:34053/1	60	-
chr1	247081409	247081410	A00758:247:H2MVHDSX3:3:1534:16450:16423/1	60	-
chr1	247285178	247285179	A00758:247:H2MVHDSX3:1:1319:19271:30796/1	60	+
chr1	247323345	247323346	A00758:247:H2MVHDSX3:1:1169:18050:22075/1	60	+
chr1	247340147	247340148	A00758:247:H2MVHDSX3:1:1277:18656:30545/1	60	+
chr1	247818274	247818275	A00758:247:H2MVHDSX3:2:1517:5602:36558/1	60	+
chr1	248036651	248036652	A00758:247:H2MVHDSX3:2:1275:15130:6965/1	60	-
chr1	248915800	248915801	A00758:247:H2MVHDSX3:3:1427:8919:10833	60	+
chr10	156999	157000	A00758:247:H2MVHDSX3:1:1575:3477:7012	60	-
chr10	2778334	2778335	A00758:247:H2MVHDSX3:1:2251:7030:19398/1	60	+
chr10	3119277	3119278	A00758:247:H2MVHDSX3:2:1220:2392:27899/1	60	-
chr10	4992401	4992402	A00758:247:H2MVHDSX3:4:1212:18837:3114	60	-
chr10	5210202	5210203	A00758:247:H2MVHDSX3:1:1235:22435:12070	60	+
chr10	5308389	5308390	A00758:247:H2MVHDSX3:1:1159:8919:12399/1	60	-
chr10	5449941	5449942	A00758:247:H2MVHDSX3:1:1374:3495:7733	60	+
chr10	5449978	5449979	A00758:247:H2MVHDSX3:3:2155:20862:1548	60	-
chr10	5739734	5739735	A00758:247:H2MVHDSX3:2:1558:18647:2065/1	60	-
chr10	5793631	5793632	A00758:247:H2MVHDSX3:1:1150:31385:2112	60	-
chr10	8065938	8065939	A00758:247:H2MVHDSX3:1:1172:24071:24205	60	+
chr10	8228983	8228984	A00758:247:H2MVHDSX3:1:1620:18213:4038/1	60	-
chr10	8356482	8356483	A00758:247:H2MVHDSX3:1:1568:22697:9518	60	+
chr10	8356483	8356484	A00758:247:H2MVHDSX3:1:1658:26567:31814	60	+
chr10	8391100	8391101	A00758:247:H2MVHDSX3:4:1431:28989:19507	60	-
chr10	8572899	8572900	A00758:247:H2MVHDSX3:2:1602:12753:27148/1	60	-
chr10	8772308	8772309	A00758:247:H2MVHDSX3:2:2504:14271:34914/1	60	+
chr10	8775277	8775278	A00758:247:H2MVHDSX3:1:2138:28583:22091/1	60	+
chr10	8798788	8798789	A00758:247:H2MVHDSX3:1:2375:17101:23218/1	60	+
chr10	8854873	8854874	A00758:247:H2MVHDSX3:1:2228:10755:33051	60	-
chr10	8861338	8861339	A00758:247:H2MVHDSX3:1:1263:31042:19648	60	-
chr10	9033909	9033910	A00758:247:H2MVHDSX3:4:1163:11261:14857/1	60	-
chr10	9139235	9139236	A00758:247:H2MVHDSX3:2:1556:1325:24486	60	+
chr10	9237240	9237241	A00758:247:H2MVHDSX3:1:1518:1588:31861	60	+
chr10	9251448	9251449	A00758:247:H2MVHDSX3:3:2132:25174:32033	60	+
chr10	10428552	10428553	A00758:247:H2MVHDSX3:2:1321:18132:32111/1	60	+
chr10	11021301	11021302	A00758:247:H2MVHDSX3:3:2343:10429:30358/1	60	-
chr10	11039352	11039353	A00758:247:H2MVHDSX3:1:1141:3106:17394	60	+
chr10	11278242	11278243	A00758:247:H2MVHDSX3:2:1560:12274:27320/1	60	+
chr10	11502219	11502220	A00758:247:H2MVHDSX3:4:1668:20826:19711	60	-
chr10	11524589	11524590	A00758:247:H2MVHDSX3:2:2663:32063:18317/1	60	-
chr10	11959192	11959193	A00758:247:H2MVHDSX3:1:1451:6985:34287/1	60	+
chr10	12994918	12994919	A00758:247:H2MVHDSX3:4:1308:23882:10598/1	60	-
chr10	15504059	15504060	A00758:247:H2MVHDSX3:1:2442:10908:1000/1	60	-
chr10	15782383	15782384	A00758:247:H2MVHDSX3:1:2565:25744:14387/1	60	-
chr10	15818481	15818482	A00758:247:H2MVHDSX3:1:1611:21414:16877	60	+
chr10	15838755	15838756	A00758:247:H2MVHDSX3:1:1122:10999:21355/1	60	-
chr10	16765291	16765292	A00758:247:H2MVHDSX3:1:1302:19831:4147/1	60	+
chr10	17153616	17153617	A00758:247:H2MVHDSX3:1:1153:14335:15546/1	60	+
chr10	17153797	17153798	A00758:247:H2MVHDSX3:1:1106:1353:2487/1	60	+
chr10	17166282	17166283	A00758:247:H2MVHDSX3:3:2124:26910:28181/1	60	-
chr10	17184566	17184567	A00758:247:H2MVHDSX3:1:1358:1642:35869	60	-
chr10	17660532	17660533	A00758:247:H2MVHDSX3:1:1354:16071:24189/1	60	-
chr10	17672027	17672028	A00758:247:H2MVHDSX3:1:1168:23764:27743/1	60	+
chr10	17939352	17939353	A00758:247:H2MVHDSX3:2:1230:18466:30812	60	+
chr10	18228955	18228956	A00758:247:H2MVHDSX3:4:1456:5963:13510/1	60	+
chr10	18552075	18552076	A00758:247:H2MVHDSX3:1:2166:27850:27680/1	60	-
chr10	18592201	18592202	A00758:247:H2MVHDSX3:1:1415:21197:12242	60	-
chr10	18660407	18660408	A00758:247:H2MVHDSX3:1:1570:13711:19758/1	60	-
chr10	19380214	19380215	A00758:247:H2MVHDSX3:3:2231:15456:15139/1	60	-
chr10	19476290	19476291	A00758:247:H2MVHDSX3:1:1156:8793:10332/1	60	-
chr10	21010354	21010355	A00758:247:H2MVHDSX3:1:1253:10140:7654/1	60	-
chr10	21083207	21083208	A00758:247:H2MVHDSX3:1:2234:27896:9627	60	+
chr10	21589668	21589669	A00758:247:H2MVHDSX3:1:1108:32524:4335/1	60	+
chr10	21664748	21664749	A00758:247:H2MVHDSX3:1:1269:14064:32142/1	60	+
chr10	21685931	21685932	A00758:247:H2MVHDSX3:1:1233:4616:15029/1	60	+
chr10	21916907	21916908	A00758:247:H2MVHDSX3:1:1337:8088:21512/1	60	+
chr10	21918181	21918182	A00758:247:H2MVHDSX3:3:2249:20835:5885/1	60	-
chr10	21920680	21920681	A00758:247:H2MVHDSX3:1:1502:6515:3975/1	60	+
chr10	21926241	21926242	A00758:247:H2MVHDSX3:1:1159:11017:21292/1	60	+
chr10	21955787	21955788	A00758:247:H2MVHDSX3:1:1132:31349:12195/1	60	+
chr10	22663911	22663912	A00758:247:H2MVHDSX3:1:1250:18484:18818/1	60	+
chr10	22704678	22704679	A00758:247:H2MVHDSX3:1:1518:3414:24001/1	60	+
chr10	23442242	23442243	A00758:247:H2MVHDSX3:1:1420:9010:35196/1	60	+
chr10	23542851	23542852	A00758:247:H2MVHDSX3:3:2257:6605:16344/1	60	-
chr10	23925374	23925375	A00758:247:H2MVHDSX3:2:1465:2139:19570	60	-
chr10	24666654	24666655	A00758:247:H2MVHDSX3:3:2278:12834:21809	60	+
chr10	24886999	24887000	A00758:247:H2MVHDSX3:2:2375:26937:10379/1	60	+
chr10	24887000	24887001	A00758:247:H2MVHDSX3:3:2615:23800:27524/1	60	+
chr10	24930856	24930857	A00758:247:H2MVHDSX3:1:1369:30662:27508/1	60	-
chr10	25146189	25146190	A00758:247:H2MVHDSX3:1:1402:6262:20572/1	60	+
chr10	25489642	25489643	A00758:247:H2MVHDSX3:2:1157:22236:30514	60	-
chr10	26017816	26017817	A00758:247:H2MVHDSX3:1:1515:10800:36354/1	60	+
chr10	26530268	26530269	A00758:247:H2MVHDSX3:1:1101:28293:4805/1	60	-
chr10	26775498	26775499	A00758:247:H2MVHDSX3:1:1527:21531:33176/1	60	+
chr10	26823188	26823189	A00758:247:H2MVHDSX3:3:1203:5421:10567/1	60	+
chr10	27023937	27023938	A00758:247:H2MVHDSX3:1:1331:11785:15859/1	60	-
chr10	27423730	27423731	A00758:247:H2MVHDSX3:3:1678:25744:36777/1	60	+
chr10	27437946	27437947	A00758:247:H2MVHDSX3:2:2335:4725:11929/1	60	+
chr10	27719964	27719965	A00758:247:H2MVHDSX3:2:2434:17842:4398	60	-
chr10	27891843	27891844	A00758:247:H2MVHDSX3:1:1165:16812:4398/1	60	-
chr10	28608127	28608128	A00758:247:H2MVHDSX3:4:2344:18123:22075/1	60	+
chr10	28694285	28694286	A00758:247:H2MVHDSX3:1:2201:20202:9455/1	60	+
chr10	30172691	30172692	A00758:247:H2MVHDSX3:1:2220:19786:3411/1	60	+
chr10	31301588	31301589	A00758:247:H2MVHDSX3:1:1546:2682:14653/1	60	+
chr10	31351753	31351754	A00758:247:H2MVHDSX3:4:1538:32551:13119/1	60	-
chr10	31379140	31379141	A00758:247:H2MVHDSX3:2:1215:3423:32816/1	60	-
chr10	31380333	31380334	A00758:247:H2MVHDSX3:2:1403:18448:16344/1	60	+
chr10	31387624	31387625	A00758:247:H2MVHDSX3:1:2506:27118:2644/1	60	+
chr10	32694831	32694832	A00758:247:H2MVHDSX3:4:1346:3848:10692/1	60	-
chr10	32922049	32922050	A00758:247:H2MVHDSX3:2:1552:15872:33520/1	60	+
chr10	32952467	32952468	A00758:247:H2MVHDSX3:1:2444:4200:17409/1	60	-
chr10	33350320	33350321	A00758:247:H2MVHDSX3:2:2623:8947:35117/1	60	-
chr10	34247909	34247910	A00758:247:H2MVHDSX3:1:1370:7753:4116/1	60	+
chr10	34375791	34375792	A00758:247:H2MVHDSX3:1:1318:26720:6809/1	60	+
chr10	34437009	34437010	A00758:247:H2MVHDSX3:2:1654:23430:30859/1	60	+
chr10	35334277	35334278	A00758:247:H2MVHDSX3:2:2276:20916:9408/1	60	-
chr10	35485506	35485507	A00758:247:H2MVHDSX3:1:1273:4056:24580/1	60	-
chr10	37114908	37114909	A00758:247:H2MVHDSX3:1:1251:1344:19664/1	60	-
chr10	37842792	37842793	A00758:247:H2MVHDSX3:1:1175:19135:13870/1	60	+
chr10	38018017	38018018	A00758:247:H2MVHDSX3:3:1516:3215:17112/1	60	-
chr10	38039937	38039938	A00758:247:H2MVHDSX3:1:2328:18584:30577/1	60	-
chr10	38051104	38051105	A00758:247:H2MVHDSX3:1:1516:9118:9643/1	60	-
chr10	38383403	38383404	A00758:247:H2MVHDSX3:1:1417:1922:15217/1	60	+
chr10	39543930	39543931	A00758:247:H2MVHDSX3:1:2655:4607:29543/1	60	+
chr10	41916221	41916222	A00758:247:H2MVHDSX3:1:1316:5791:27712/1	60	+
chr10	42548684	42548685	A00758:247:H2MVHDSX3:1:1162:20916:14293/1	60	-
chr10	42629794	42629795	A00758:247:H2MVHDSX3:1:1420:22236:5149/1	60	+
chr10	42636214	42636215	A00758:247:H2MVHDSX3:1:1140:9598:27414/1	60	-
chr10	42798703	42798704	A00758:247:H2MVHDSX3:2:2541:25310:17581/1	60	+
chr10	44739607	44739608	A00758:247:H2MVHDSX3:1:1328:25509:31704/1	60	+
chr10	44944373	44944374	A00758:247:H2MVHDSX3:1:2602:24948:6183/1	60	-
chr10	45621041	45621042	A00758:247:H2MVHDSX3:2:2253:4318:34460/1	60	+
chr10	46821051	46821052	A00758:247:H2MVHDSX3:4:1145:26576:21872/1	60	+
chr10	46828971	46828972	A00758:247:H2MVHDSX3:3:2546:9136:9956/1	60	-
chr10	48398697	48398698	A00758:247:H2MVHDSX3:1:2537:28673:25128	60	+
chr10	48948960	48948961	A00758:247:H2MVHDSX3:4:2152:24713:1391/1	60	-
chr10	49478996	49478997	A00758:247:H2MVHDSX3:1:2565:19126:5431	60	-
chr10	49485547	49485548	A00758:247:H2MVHDSX3:1:1169:5348:19366/1	60	+
chr10	49567528	49567529	A00758:247:H2MVHDSX3:4:1156:10185:10833/1	60	+
chr10	50114436	50114437	A00758:247:H2MVHDSX3:1:1460:15383:22467	60	-
chr10	50408866	50408867	A00758:247:H2MVHDSX3:1:1144:15519:17033	60	-
chr10	50409575	50409576	A00758:247:H2MVHDSX3:2:1103:6894:16031/1	60	-
chr10	50455966	50455967	A00758:247:H2MVHDSX3:3:1565:11550:1454/1	60	+
chr10	51444052	51444053	A00758:247:H2MVHDSX3:1:1160:19425:9674/1	60	-
chr10	51695893	51695894	A00758:247:H2MVHDSX3:4:1247:17409:4272/1	60	+
chr10	52050912	52050913	A00758:247:H2MVHDSX3:1:2137:29451:21339/1	60	-
chr10	52819891	52819892	A00758:247:H2MVHDSX3:1:2177:19506:18897/1	60	+
chr10	52842458	52842459	A00758:247:H2MVHDSX3:2:1343:16170:19727/1	60	-
chr10	53460647	53460648	A00758:247:H2MVHDSX3:1:2523:11677:19116/1	60	+
chr10	53778633	53778634	A00758:247:H2MVHDSX3:4:1308:3640:33348	60	+
chr10	55111372	55111373	A00758:247:H2MVHDSX3:1:1214:16929:35665/1	60	+
chr10	55295897	55295898	A00758:247:H2MVHDSX3:1:2129:21712:12853	60	-
chr10	55511558	55511559	A00758:247:H2MVHDSX3:1:1362:16803:6230/1	60	-
chr10	56054046	56054047	A00758:247:H2MVHDSX3:1:1672:17815:22514/1	60	-
chr10	56354963	56354964	A00758:247:H2MVHDSX3:4:2618:14208:4805/1	60	+
chr10	56356358	56356359	A00758:247:H2MVHDSX3:2:1134:4200:3035/1	60	+
chr10	56357003	56357004	A00758:247:H2MVHDSX3:2:1522:15600:2895	60	+
chr10	56357250	56357251	A00758:247:H2MVHDSX3:1:1227:8919:30780/1	60	+
chr10	56620436	56620437	A00758:247:H2MVHDSX3:2:1504:16685:35399	60	-
chr10	57282686	57282687	A00758:247:H2MVHDSX3:1:1138:12545:28134/1	60	+
chr10	58215268	58215269	A00758:247:H2MVHDSX3:1:1413:30101:24032	60	-
chr10	58292401	58292402	A00758:247:H2MVHDSX3:1:1202:17770:33238	60	-
chr10	58392345	58392346	A00758:247:H2MVHDSX3:1:1129:32217:3897/1	60	-
chr10	58804513	58804514	A00758:247:H2MVHDSX3:1:2160:13304:12884/1	60	-
chr10	59462290	59462291	A00758:247:H2MVHDSX3:1:1143:9787:19727/1	60	+
chr10	59790106	59790107	A00758:247:H2MVHDSX3:2:2441:15935:34475/1	60	-
chr10	59795078	59795079	A00758:247:H2MVHDSX3:1:1540:10013:1423/1	60	-
chr10	59804430	59804431	A00758:247:H2MVHDSX3:2:2516:25536:6793/1	60	-
chr10	59828158	59828159	A00758:247:H2MVHDSX3:3:1440:5746:8218	60	+
chr10	59838672	59838673	A00758:247:H2MVHDSX3:1:1153:5674:20870/1	60	-
chr10	60394865	60394866	A00758:247:H2MVHDSX3:1:1160:5403:28980/1	60	+
chr10	60574822	60574823	A00758:247:H2MVHDSX3:3:2144:26964:8046	60	-
chr10	60788088	60788089	A00758:247:H2MVHDSX3:1:1170:18231:21762/1	60	-
chr10	60981696	60981697	A00758:247:H2MVHDSX3:1:1154:20103:36620/1	60	-
chr10	61026720	61026721	A00758:247:H2MVHDSX3:3:2373:6668:21809	60	-
chr10	61308950	61308951	A00758:247:H2MVHDSX3:1:1442:24316:26224/1	60	+
chr10	61311225	61311226	A00758:247:H2MVHDSX3:4:1605:26847:21120/1	60	+
chr10	61314261	61314262	A00758:247:H2MVHDSX3:1:2671:23321:35556/1	60	-
chr10	61316244	61316245	A00758:247:H2MVHDSX3:1:1243:5909:14105/1	60	-
chr10	61574755	61574756	A00758:247:H2MVHDSX3:3:1643:21278:2425	60	+
chr10	61574922	61574923	A00758:247:H2MVHDSX3:1:2245:24234:2409/1	60	+
chr10	61594196	61594197	A00758:247:H2MVHDSX3:1:1327:21793:33724/1	60	-
chr10	61670458	61670459	A00758:247:H2MVHDSX3:1:1309:26892:31219/1	60	+
chr10	61689946	61689947	A00758:247:H2MVHDSX3:1:1443:9679:19382/1	60	+
chr10	61689948	61689949	A00758:247:H2MVHDSX3:1:2545:15492:8938/1	60	+
chr10	61838109	61838110	A00758:247:H2MVHDSX3:1:1132:22797:26381/1	60	-
chr10	62214261	62214262	A00758:247:H2MVHDSX3:1:2404:1099:21809/1	60	+
chr10	62238446	62238447	A00758:247:H2MVHDSX3:2:2169:14651:26021	60	-
chr10	62250503	62250504	A00758:247:H2MVHDSX3:1:1123:17110:11021	60	+
chr10	62302328	62302329	A00758:247:H2MVHDSX3:2:1312:2799:35650/1	60	-
chr10	62419141	62419142	A00758:247:H2MVHDSX3:1:1427:13187:13056/1	60	+
chr10	62808447	62808448	A00758:247:H2MVHDSX3:1:1159:11369:33458/1	60	+
chr10	63146786	63146787	A00758:247:H2MVHDSX3:4:1422:3983:10081	60	+
chr10	63184431	63184432	A00758:247:H2MVHDSX3:3:2335:6406:17378	60	+
chr10	63247752	63247753	A00758:247:H2MVHDSX3:4:2118:18593:30091/1	60	-
chr10	63261997	63261998	A00758:247:H2MVHDSX3:2:1122:25292:20964/1	60	-
chr10	63378014	63378015	A00758:247:H2MVHDSX3:1:1329:22128:15295/1	60	+
chr10	63546943	63546944	A00758:247:H2MVHDSX3:1:2156:11252:25645/1	60	+
chr10	63837527	63837528	A00758:247:H2MVHDSX3:1:1267:15790:10207	60	+
chr10	63854947	63854948	A00758:247:H2MVHDSX3:2:1267:19063:11490/1	60	+
chr10	64586216	64586217	A00758:247:H2MVHDSX3:1:1673:6985:7357/1	60	-
chr10	65264488	65264489	A00758:247:H2MVHDSX3:1:1653:18991:30968/1	60	+
chr10	65735495	65735496	A00758:247:H2MVHDSX3:2:1504:31141:1971/1	60	-
chr10	66177793	66177794	A00758:247:H2MVHDSX3:1:2271:16360:14920	60	-
chr10	66288397	66288398	A00758:247:H2MVHDSX3:1:1140:3305:10066/1	60	-
chr10	66357774	66357775	A00758:247:H2MVHDSX3:3:1638:15194:32628	60	+
chr10	66487988	66487989	A00758:247:H2MVHDSX3:1:1110:5936:30029/1	60	+
chr10	66857474	66857475	A00758:247:H2MVHDSX3:1:1173:30563:27461/1	60	-
chr10	67499332	67499333	A00758:247:H2MVHDSX3:1:1153:10872:16000	60	-
chr10	67905726	67905727	A00758:247:H2MVHDSX3:1:1530:20482:3396/1	60	-
chr10	67942305	67942306	A00758:247:H2MVHDSX3:1:2255:3938:8625/1	60	+
chr10	67990348	67990349	A00758:247:H2MVHDSX3:1:1442:21215:17315/1	60	+
chr10	67990350	67990351	A00758:247:H2MVHDSX3:3:2173:8847:33004	60	+
chr10	67990875	67990876	A00758:247:H2MVHDSX3:4:1107:26521:8719	60	-
chr10	69189849	69189850	A00758:247:H2MVHDSX3:4:1641:3495:4038	60	+
chr10	69441738	69441739	A00758:247:H2MVHDSX3:3:1357:19370:29810	60	-
chr10	69708985	69708986	A00758:247:H2MVHDSX3:2:1512:27416:2221/1	60	+
chr10	69754960	69754961	A00758:247:H2MVHDSX3:1:1164:18909:2832/1	60	-
chr10	70148535	70148536	A00758:247:H2MVHDSX3:2:1516:8260:34648/1	60	-
chr10	70220125	70220126	A00758:247:H2MVHDSX3:1:1164:25328:26349/1	60	-
chr10	71922432	71922433	A00758:247:H2MVHDSX3:4:1157:23357:22686/1	60	+
chr10	73141375	73141376	A00758:247:H2MVHDSX3:1:2453:27154:35305/1	60	+
chr10	73184411	73184412	A00758:247:H2MVHDSX3:1:1355:16179:19993/1	60	+
chr10	74095035	74095036	A00758:247:H2MVHDSX3:1:1536:19741:8970	60	-
chr10	74265004	74265005	A00758:247:H2MVHDSX3:1:2247:9977:32894/1	60	+
chr10	74268609	74268610	A00758:247:H2MVHDSX3:1:1675:24523:12618/1	60	+
chr10	74393495	74393496	A00758:247:H2MVHDSX3:1:2322:5059:12195/1	60	-
chr10	74549178	74549179	A00758:247:H2MVHDSX3:2:2510:12274:21527/1	60	-
chr10	74652329	74652330	A00758:247:H2MVHDSX3:3:2170:22842:31501	60	-
chr10	74859898	74859899	A00758:247:H2MVHDSX3:1:1220:3170:18599/1	60	-
chr10	78037320	78037321	A00758:247:H2MVHDSX3:1:1603:5593:26021/1	60	+
chr10	80835056	80835057	A00758:247:H2MVHDSX3:1:1117:26323:8844/1	60	+
chr10	81474866	81474867	A00758:247:H2MVHDSX3:3:1529:31873:3364	60	-
chr10	82411926	82411927	A00758:247:H2MVHDSX3:4:1311:10456:24674	60	+
chr10	82747471	82747472	A00758:247:H2MVHDSX3:1:1507:11062:20838/1	60	-
chr10	82856669	82856670	A00758:247:H2MVHDSX3:3:2434:1443:9157/1	60	-
chr10	83000818	83000819	A00758:247:H2MVHDSX3:1:2601:16631:34616/1	60	-
chr10	83293114	83293115	A00758:247:H2MVHDSX3:1:1124:18114:2707/1	60	+
chr10	84143700	84143701	A00758:247:H2MVHDSX3:1:1140:17246:26224/1	60	+
chr10	84147945	84147946	A00758:247:H2MVHDSX3:3:1549:19840:25801/1	60	+
chr10	84166121	84166122	A00758:247:H2MVHDSX3:2:1377:1344:23923/1	60	-
chr10	84401945	84401946	A00758:247:H2MVHDSX3:1:1614:26946:34976/1	60	+
chr10	84461651	84461652	A00758:247:H2MVHDSX3:1:1101:20600:20509/1	60	-
chr10	84482605	84482606	A00758:247:H2MVHDSX3:1:1118:16134:3161/1	60	+
chr10	85322516	85322517	A00758:247:H2MVHDSX3:1:1536:17788:17206/1	60	-
chr10	87329026	87329027	A00758:247:H2MVHDSX3:2:2110:2908:29105/1	60	+
chr10	87791478	87791479	A00758:247:H2MVHDSX3:1:1643:10068:27508/1	60	+
chr10	87846363	87846364	A00758:247:H2MVHDSX3:1:1138:11858:9784/1	60	-
chr10	88429619	88429620	A00758:247:H2MVHDSX3:2:1505:4824:33990/1	60	+
chr10	89276919	89276920	A00758:247:H2MVHDSX3:3:2258:8350:35524	60	+
chr10	89636310	89636311	A00758:247:H2MVHDSX3:2:1411:4110:18724/1	60	-
chr10	89704545	89704546	A00758:247:H2MVHDSX3:1:2558:13801:21042/1	60	+
chr10	89726255	89726256	A00758:247:H2MVHDSX3:2:2514:14398:10457	60	-
chr10	89737073	89737074	A00758:247:H2MVHDSX3:1:2126:15908:4210	60	-
chr10	89739746	89739747	A00758:247:H2MVHDSX3:3:2202:32551:20228	60	+
chr10	90679048	90679049	A00758:247:H2MVHDSX3:1:1117:20356:12696	60	+
chr10	90903735	90903736	A00758:247:H2MVHDSX3:2:1337:22715:13777	60	-
chr10	91376700	91376701	A00758:247:H2MVHDSX3:3:2251:19253:26099	60	-
chr10	91544283	91544284	A00758:247:H2MVHDSX3:2:2677:22336:1501	60	+
chr10	91822038	91822039	A00758:247:H2MVHDSX3:1:1269:27724:27993/1	60	-
chr10	91842351	91842352	A00758:247:H2MVHDSX3:4:2132:12219:24784/1	60	+
chr10	92283844	92283845	A00758:247:H2MVHDSX3:3:2344:23005:23797/1	60	-
chr10	92401861	92401862	A00758:247:H2MVHDSX3:1:2104:13015:5118/1	60	+
chr10	92452980	92452981	A00758:247:H2MVHDSX3:1:1602:32551:20854/1	60	-
chr10	92480142	92480143	A00758:247:H2MVHDSX3:4:1367:26476:7858	60	-
chr10	92529651	92529652	A00758:247:H2MVHDSX3:2:1146:7346:23610/1	60	+
chr10	92531960	92531961	A00758:247:H2MVHDSX3:1:2538:6325:22091/1	60	+
chr10	92562466	92562467	A00758:247:H2MVHDSX3:4:1323:9082:20823/1	60	-
chr10	92631320	92631321	A00758:247:H2MVHDSX3:1:2528:27254:11115	60	+
chr10	92891721	92891722	A00758:247:H2MVHDSX3:3:1374:8504:8641	60	-
chr10	93899204	93899205	A00758:247:H2MVHDSX3:2:1613:7753:35963/1	60	+
chr10	93913376	93913377	A00758:247:H2MVHDSX3:1:1221:15845:28150/1	60	-
chr10	94188535	94188536	A00758:247:H2MVHDSX3:2:1377:17906:6981/1	60	-
chr10	94341425	94341426	A00758:247:H2MVHDSX3:1:1274:4435:1125/1	60	-
chr10	94345154	94345155	A00758:247:H2MVHDSX3:1:1519:15465:36292/1	60	+
chr10	94808009	94808010	A00758:247:H2MVHDSX3:3:1341:20311:3443/1	60	+
chr10	95173318	95173319	A00758:247:H2MVHDSX3:4:2249:32154:29089	60	-
chr10	95220735	95220736	A00758:247:H2MVHDSX3:1:1204:25825:24518/1	60	-
chr10	95916130	95916131	A00758:247:H2MVHDSX3:1:2215:3088:21465	60	-
chr10	96875990	96875991	A00758:247:H2MVHDSX3:2:1256:26955:20744	60	-
chr10	98211943	98211944	A00758:247:H2MVHDSX3:1:1134:21649:28933/1	60	+
chr10	98233075	98233076	A00758:247:H2MVHDSX3:1:1430:6442:1501/1	60	-
chr10	98541104	98541105	A00758:247:H2MVHDSX3:1:2277:31331:20556/1	60	+
chr10	98965810	98965811	A00758:247:H2MVHDSX3:1:2216:5186:6652/1	60	-
chr10	99019001	99019002	A00758:247:H2MVHDSX3:1:1108:21386:11663/1	60	-
chr10	99579318	99579319	A00758:247:H2MVHDSX3:2:2506:20428:23187/1	60	+
chr10	99805411	99805412	A00758:247:H2MVHDSX3:3:1215:28519:35947/1	60	+
chr10	100072156	100072157	A00758:247:H2MVHDSX3:1:1617:29875:14090/1	60	-
chr10	100169034	100169035	A00758:247:H2MVHDSX3:3:2627:10547:24142/1	60	-
chr10	100181257	100181258	A00758:247:H2MVHDSX3:1:2230:25174:23578/1	60	-
chr10	100230989	100230990	A00758:247:H2MVHDSX3:1:1135:4318:5431	60	+
chr10	100411580	100411581	A00758:247:H2MVHDSX3:3:1247:16315:20228/1	60	-
chr10	101482865	101482866	A00758:247:H2MVHDSX3:1:2504:29523:12727/1	60	+
chr10	101505969	101505970	A00758:247:H2MVHDSX3:1:2234:23113:15749/1	60	-
chr10	103089041	103089042	A00758:247:H2MVHDSX3:1:1131:11125:22545/1	60	+
chr10	103411256	103411257	A00758:247:H2MVHDSX3:4:1138:20455:20228/1	60	+
chr10	103481581	103481582	A00758:247:H2MVHDSX3:4:2454:10267:6496	60	-
chr10	104011282	104011283	A00758:247:H2MVHDSX3:1:2451:16396:28948/1	60	-
chr10	104326486	104326487	A00758:247:H2MVHDSX3:1:1448:27317:3771/1	60	-
chr10	105390152	105390153	A00758:247:H2MVHDSX3:3:1625:15456:5024	60	+
chr10	105497674	105497675	A00758:247:H2MVHDSX3:2:1306:23827:3364/1	60	+
chr10	105639804	105639805	A00758:247:H2MVHDSX3:1:1577:3549:14497/1	60	-
chr10	105795739	105795740	A00758:247:H2MVHDSX3:2:2576:6723:23030	60	-
chr10	105838774	105838775	A00758:247:H2MVHDSX3:1:1207:15031:20134/1	60	+
chr10	105881820	105881821	A00758:247:H2MVHDSX3:1:2410:25337:11209	60	-
chr10	105965308	105965309	A00758:247:H2MVHDSX3:2:2446:3287:21465/1	60	+
chr10	106145852	106145853	A00758:247:H2MVHDSX3:1:1103:11794:10300/1	60	+
chr10	106245400	106245401	A00758:247:H2MVHDSX3:2:1614:30861:36620	60	+
chr10	107034375	107034376	A00758:247:H2MVHDSX3:1:2215:2356:29810	60	+
chr10	107239783	107239784	A00758:247:H2MVHDSX3:1:2160:17210:7153/1	60	+
chr10	108066767	108066768	A00758:247:H2MVHDSX3:2:2274:18855:23469	60	-
chr10	108356790	108356791	A00758:247:H2MVHDSX3:1:2106:7283:15452/1	60	-
chr10	108492761	108492762	A00758:247:H2MVHDSX3:3:1654:9688:19523/1	60	-
chr10	108701605	108701606	A00758:247:H2MVHDSX3:3:1509:15121:11678/1	60	-
chr10	108774811	108774812	A00758:247:H2MVHDSX3:2:1153:1506:36041/1	60	+
chr10	109044604	109044605	A00758:247:H2MVHDSX3:1:1152:24948:16861	60	+
chr10	109630249	109630250	A00758:247:H2MVHDSX3:1:1578:8341:3505	60	+
chr10	109836013	109836014	A00758:247:H2MVHDSX3:1:1363:28158:27117/1	60	-
chr10	109909087	109909088	A00758:247:H2MVHDSX3:1:1559:21721:10488/1	60	-
chr10	110251064	110251065	A00758:247:H2MVHDSX3:3:1450:17716:19460/1	60	+
chr10	110257099	110257100	A00758:247:H2MVHDSX3:2:1401:5683:25175/1	60	+
chr10	110291136	110291137	A00758:247:H2MVHDSX3:1:2144:8097:13354	60	-
chr10	110575205	110575206	A00758:247:H2MVHDSX3:1:2537:3920:22122/1	60	+
chr10	110593767	110593768	A00758:247:H2MVHDSX3:1:1133:22363:21057/1	60	-
chr10	110603871	110603872	A00758:247:H2MVHDSX3:1:2141:32145:16078	60	+
chr10	110888217	110888218	A00758:247:H2MVHDSX3:3:1606:19822:31594	60	+
chr10	110891047	110891048	A00758:247:H2MVHDSX3:1:1366:4833:23829/1	60	+
chr10	110927834	110927835	A00758:247:H2MVHDSX3:1:1438:23520:22623	60	+
chr10	111004723	111004724	A00758:247:H2MVHDSX3:1:1134:8648:3474/1	60	+
chr10	111266735	111266736	A00758:247:H2MVHDSX3:1:1116:25961:7686/1	60	-
chr10	112419821	112419822	A00758:247:H2MVHDSX3:1:1370:25599:31266/1	60	+
chr10	112443090	112443091	A00758:247:H2MVHDSX3:3:1375:28402:15734	60	+
chr10	112532872	112532873	A00758:247:H2MVHDSX3:4:2639:4761:36354/1	60	+
chr10	112672432	112672433	A00758:247:H2MVHDSX3:1:2336:32452:1579/1	60	-
chr10	113788922	113788923	A00758:247:H2MVHDSX3:2:1426:23628:21621/1	60	+
chr10	114046175	114046176	A00758:247:H2MVHDSX3:3:2404:5448:16063	60	+
chr10	114456433	114456434	A00758:247:H2MVHDSX3:1:1439:28302:15593/1	60	-
chr10	114532436	114532437	A00758:247:H2MVHDSX3:1:1161:20636:32064	60	-
chr10	114770068	114770069	A00758:247:H2MVHDSX3:1:1165:26964:12555/1	60	+
chr10	114772839	114772840	A00758:247:H2MVHDSX3:3:2132:27317:22310	60	+
chr10	114831004	114831005	A00758:247:H2MVHDSX3:1:2460:2528:35055/1	60	-
chr10	114850328	114850329	A00758:247:H2MVHDSX3:2:1415:13621:30311/1	60	+
chr10	114951054	114951055	A00758:247:H2MVHDSX3:4:1163:5050:26052/1	60	+
chr10	114967452	114967453	A00758:247:H2MVHDSX3:2:1273:10158:20243	60	-
chr10	114971114	114971115	A00758:247:H2MVHDSX3:1:1459:16685:33865/1	60	-
chr10	114974474	114974475	A00758:247:H2MVHDSX3:3:1270:29080:32095	60	+
chr10	115220626	115220627	A00758:247:H2MVHDSX3:1:2105:2935:35227/1	60	-
chr10	116329953	116329954	A00758:247:H2MVHDSX3:1:1419:19334:19445	60	+
chr10	118020234	118020235	A00758:247:H2MVHDSX3:2:1254:14416:16626	60	-
chr10	118314601	118314602	A00758:247:H2MVHDSX3:3:2216:9869:11193/1	60	-
chr10	118317967	118317968	A00758:247:H2MVHDSX3:3:1614:2465:22232/1	60	+
chr10	119592241	119592242	A00758:247:H2MVHDSX3:1:1544:1036:14121/1	60	+
chr10	121199870	121199871	A00758:247:H2MVHDSX3:1:1266:5873:26600/1	60	+
chr10	121962340	121962341	A00758:247:H2MVHDSX3:4:2156:13865:30138	60	+
chr10	122318575	122318576	A00758:247:H2MVHDSX3:3:1551:26558:27007/1	60	+
chr10	122518568	122518569	A00758:247:H2MVHDSX3:1:2441:8368:36871/1	60	+
chr10	124763637	124763638	A00758:247:H2MVHDSX3:1:1567:21612:32221/1	60	-
chr10	124763784	124763785	A00758:247:H2MVHDSX3:1:2213:18240:19648/1	60	+
chr10	124964207	124964208	A00758:247:H2MVHDSX3:1:1671:25672:27132	60	-
chr10	128032793	128032794	A00758:247:H2MVHDSX3:1:2217:13033:36902	60	+
chr10	128054355	128054356	A00758:247:H2MVHDSX3:3:2267:11758:14528	60	+
chr10	128121896	128121897	A00758:247:H2MVHDSX3:4:1129:3215:6245/1	60	+
chr10	129635933	129635934	A00758:247:H2MVHDSX3:1:1421:18982:19398/1	60	+
chr10	130140708	130140709	A00758:247:H2MVHDSX3:3:2669:13404:16501/1	60	-
chr10	133387047	133387048	A00758:247:H2MVHDSX3:2:2420:8160:4946	60	-
chr11	4026021	4026022	A00758:247:H2MVHDSX3:1:2408:13431:17926/1	60	-
chr11	4391067	4391068	A00758:247:H2MVHDSX3:1:2231:32750:15060/1	60	-
chr11	4869671	4869672	A00758:247:H2MVHDSX3:1:2411:16550:19351	60	+
chr11	5098508	5098509	A00758:247:H2MVHDSX3:3:1265:2401:29888/1	60	-
chr11	5663299	5663300	A00758:247:H2MVHDSX3:2:1414:5529:4836	60	+
chr11	6523363	6523364	A00758:247:H2MVHDSX3:1:1475:27760:8015	60	+
chr11	6543010	6543011	A00758:247:H2MVHDSX3:1:1144:13214:11663/1	60	-
chr11	8352839	8352840	A00758:247:H2MVHDSX3:1:1245:27462:26976/1	60	-
chr11	8378406	8378407	A00758:247:H2MVHDSX3:1:1413:8621:4742	60	+
chr11	9993473	9993474	A00758:247:H2MVHDSX3:4:2526:9896:17315/1	60	+
chr11	9999415	9999416	A00758:247:H2MVHDSX3:4:1321:14434:18818/1	60	+
chr11	10147282	10147283	A00758:247:H2MVHDSX3:1:1409:30355:34491/1	60	+
chr11	10870650	10870651	A00758:247:H2MVHDSX3:1:1344:9932:30029	60	-
chr11	11755012	11755013	A00758:247:H2MVHDSX3:1:2564:10493:12148	60	-
chr11	11848845	11848846	A00758:247:H2MVHDSX3:3:2538:16278:8735/1	60	+
chr11	11862513	11862514	A00758:247:H2MVHDSX3:4:1364:12445:10520/1	60	+
chr11	11870235	11870236	A00758:247:H2MVHDSX3:1:1632:6171:14528/1	60	+
chr11	13444110	13444111	A00758:247:H2MVHDSX3:1:1349:18168:3583/1	60	-
chr11	13462348	13462349	A00758:247:H2MVHDSX3:1:1334:30246:35055/1	60	-
chr11	13720868	13720869	A00758:247:H2MVHDSX3:2:1456:29866:5525/1	60	-
chr11	13941902	13941903	A00758:247:H2MVHDSX3:4:1374:17201:22451	60	+
chr11	14453297	14453298	A00758:247:H2MVHDSX3:2:1331:32687:34272/1	60	-
chr11	14628474	14628475	A00758:247:H2MVHDSX3:2:2347:22797:13260	60	-
chr11	14639999	14640000	A00758:247:H2MVHDSX3:1:1120:5493:36025/1	60	+
chr11	14700829	14700830	A00758:247:H2MVHDSX3:1:1635:20302:33771/1	60	-
chr11	14749741	14749742	A00758:247:H2MVHDSX3:4:2306:3170:21136/1	60	-
chr11	14753231	14753232	A00758:247:H2MVHDSX3:1:1442:12834:19617/1	60	-
chr11	15405322	15405323	A00758:247:H2MVHDSX3:1:1328:20717:24126/1	60	+
chr11	15405324	15405325	A00758:247:H2MVHDSX3:2:1127:5611:14998	60	+
chr11	15647057	15647058	A00758:247:H2MVHDSX3:2:2121:12201:11945	60	-
chr11	16339369	16339370	A00758:247:H2MVHDSX3:1:2257:26874:4038/1	60	+
chr11	16483361	16483362	A00758:247:H2MVHDSX3:1:1203:7383:15593/1	60	-
chr11	17153489	17153490	A00758:247:H2MVHDSX3:3:1456:25229:18317	60	+
chr11	17291696	17291697	A00758:247:H2MVHDSX3:3:2449:17029:11725/1	60	+
chr11	17292552	17292553	A00758:247:H2MVHDSX3:4:1130:18150:23437	60	-
chr11	17303757	17303758	A00758:247:H2MVHDSX3:2:1621:24433:28181/1	60	-
chr11	17312628	17312629	A00758:247:H2MVHDSX3:2:2351:4725:36323	60	+
chr11	17316721	17316722	A00758:247:H2MVHDSX3:1:2208:26277:32471/1	60	+
chr11	17889769	17889770	A00758:247:H2MVHDSX3:1:1201:16875:17347/1	60	-
chr11	19149759	19149760	A00758:247:H2MVHDSX3:1:1125:32859:29309/1	60	-
chr11	19150455	19150456	A00758:247:H2MVHDSX3:1:1143:11234:19852/1	60	-
chr11	20391418	20391419	A00758:247:H2MVHDSX3:1:1215:26304:24220/1	60	+
chr11	20402913	20402914	A00758:247:H2MVHDSX3:1:1331:1705:31876/1	60	-
chr11	20406962	20406963	A00758:247:H2MVHDSX3:1:1565:13268:18364/1	60	+
chr11	20411237	20411238	A00758:247:H2MVHDSX3:1:2215:8467:32972	60	+
chr11	20412748	20412749	A00758:247:H2MVHDSX3:1:1165:3278:20102/1	60	+
chr11	20445876	20445877	A00758:247:H2MVHDSX3:1:1346:31738:32659	60	+
chr11	20446384	20446385	A00758:247:H2MVHDSX3:1:2351:31982:6464	60	+
chr11	20480750	20480751	A00758:247:H2MVHDSX3:1:1217:13006:33630/1	60	-
chr11	20482381	20482382	A00758:247:H2MVHDSX3:3:1275:10122:32988/1	60	+
chr11	20485674	20485675	A00758:247:H2MVHDSX3:1:2650:18403:35430/1	60	+
chr11	20489154	20489155	A00758:247:H2MVHDSX3:1:2539:24325:16532/1	60	-
chr11	22260442	22260443	A00758:247:H2MVHDSX3:1:1147:8368:29418/1	60	+
chr11	22275088	22275089	A00758:247:H2MVHDSX3:1:1125:24975:26240/1	60	+
chr11	22623485	22623486	A00758:247:H2MVHDSX3:1:1178:14913:32017	60	+
chr11	22729071	22729072	A00758:247:H2MVHDSX3:1:1146:30662:13573/1	60	-
chr11	22823636	22823637	A00758:247:H2MVHDSX3:2:1303:17580:26271	60	+
chr11	22840435	22840436	A00758:247:H2MVHDSX3:3:1222:24306:17440	60	-
chr11	23467207	23467208	A00758:247:H2MVHDSX3:2:1646:24930:3427/1	60	+
chr11	23551292	23551293	A00758:247:H2MVHDSX3:1:1224:31738:30686/1	60	+
chr11	23567721	23567722	A00758:247:H2MVHDSX3:4:2527:6958:21089	60	+
chr11	23575956	23575957	A00758:247:H2MVHDSX3:1:1119:19831:18051/1	60	-
chr11	23579031	23579032	A00758:247:H2MVHDSX3:2:1530:19515:4539/1	60	+
chr11	23645504	23645505	A00758:247:H2MVHDSX3:1:1210:21106:32440/1	60	+
chr11	24334613	24334614	A00758:247:H2MVHDSX3:2:2215:4689:35822/1	60	-
chr11	24799365	24799366	A00758:247:H2MVHDSX3:1:1630:28302:27461/1	60	+
chr11	26605664	26605665	A00758:247:H2MVHDSX3:2:2512:27787:7122/1	60	-
chr11	27067064	27067065	A00758:247:H2MVHDSX3:1:1341:14588:21339/1	60	+
chr11	27145425	27145426	A00758:247:H2MVHDSX3:3:2172:17960:34882/1	60	+
chr11	27315675	27315676	A00758:247:H2MVHDSX3:2:1235:21305:30029/1	60	+
chr11	27353193	27353194	A00758:247:H2MVHDSX3:1:1240:4200:17440	60	+
chr11	27491357	27491358	A00758:247:H2MVHDSX3:3:2374:9715:4069	60	+
chr11	28050822	28050823	A00758:247:H2MVHDSX3:4:2618:9200:13448/1	60	+
chr11	28063372	28063373	A00758:247:H2MVHDSX3:1:1270:5448:27993/1	60	+
chr11	28066125	28066126	A00758:247:H2MVHDSX3:3:1177:21251:34663/1	60	+
chr11	28078825	28078826	A00758:247:H2MVHDSX3:1:1607:7184:34695/1	60	+
chr11	28083130	28083131	A00758:247:H2MVHDSX3:3:1174:21558:22482/1	60	-
chr11	28089651	28089652	A00758:247:H2MVHDSX3:1:1260:31828:16282	60	+
chr11	28165333	28165334	A00758:247:H2MVHDSX3:1:2126:10248:10567	60	+
chr11	28242101	28242102	A00758:247:H2MVHDSX3:1:1408:9390:7639/1	60	+
chr11	28283628	28283629	A00758:247:H2MVHDSX3:2:1242:5222:19366/1	60	-
chr11	28296853	28296854	A00758:247:H2MVHDSX3:1:1408:19840:18380/1	60	+
chr11	28306333	28306334	A00758:247:H2MVHDSX3:1:1129:29098:22138/1	60	+
chr11	28306703	28306704	A00758:247:H2MVHDSX3:1:1110:15338:25676/1	60	+
chr11	28315278	28315279	A00758:247:H2MVHDSX3:3:2210:6777:30076/1	60	-
chr11	28321126	28321127	A00758:247:H2MVHDSX3:1:2608:29749:25019	60	+
chr11	28334821	28334822	A00758:247:H2MVHDSX3:2:1172:3468:24158/1	60	+
chr11	30033442	30033443	A00758:247:H2MVHDSX3:1:1549:19614:14544/1	60	-
chr11	31060547	31060548	A00758:247:H2MVHDSX3:1:1128:27118:13980/1	60	-
chr11	31377531	31377532	A00758:247:H2MVHDSX3:3:1246:16034:22122/1	60	+
chr11	31417960	31417961	A00758:247:H2MVHDSX3:1:1268:8350:13197/1	60	+
chr11	31417961	31417962	A00758:247:H2MVHDSX3:2:1639:14000:18850	60	+
chr11	31600757	31600758	A00758:247:H2MVHDSX3:1:2365:30445:30013/1	60	+
chr11	31624175	31624176	A00758:247:H2MVHDSX3:1:1273:19280:20791/1	60	-
chr11	31633967	31633968	A00758:247:H2MVHDSX3:3:2217:17029:5713/1	60	-
chr11	31659662	31659663	A00758:247:H2MVHDSX3:1:1277:22064:34225/1	60	+
chr11	32165626	32165627	A00758:247:H2MVHDSX3:1:1269:5954:1564/1	60	+
chr11	32603126	32603127	A00758:247:H2MVHDSX3:1:2231:19072:17018	60	+
chr11	32927996	32927997	A00758:247:H2MVHDSX3:3:2258:27760:18975	60	+
chr11	32950908	32950909	A00758:247:H2MVHDSX3:4:1129:12382:10974/1	60	-
chr11	32952624	32952625	A00758:247:H2MVHDSX3:4:1230:27507:21981/1	60	+
chr11	33261601	33261602	A00758:247:H2MVHDSX3:3:1429:21956:31281/1	60	-
chr11	34361722	34361723	A00758:247:H2MVHDSX3:4:1402:27082:9565/1	60	+
chr11	34895213	34895214	A00758:247:H2MVHDSX3:2:1110:19831:24909/1	60	+
chr11	34959725	34959726	A00758:247:H2MVHDSX3:3:1355:9164:9533/1	60	-
chr11	35678105	35678106	A00758:247:H2MVHDSX3:1:1541:6234:3771/1	60	-
chr11	35689435	35689436	A00758:247:H2MVHDSX3:1:1325:25292:31234/1	60	+
chr11	35833029	35833030	A00758:247:H2MVHDSX3:1:1543:7880:15421	60	+
chr11	36318136	36318137	A00758:247:H2MVHDSX3:1:2118:29125:15389	60	+
chr11	36478667	36478668	A00758:247:H2MVHDSX3:3:2119:15628:19288	60	-
chr11	36491391	36491392	A00758:247:H2MVHDSX3:1:1208:1253:25708/1	60	-
chr11	36530604	36530605	A00758:247:H2MVHDSX3:4:2565:4815:16344/1	60	+
chr11	36692336	36692337	A00758:247:H2MVHDSX3:1:1202:18295:35462/1	60	-
chr11	37329435	37329436	A00758:247:H2MVHDSX3:1:1266:27823:1047/1	60	-
chr11	37419456	37419457	A00758:247:H2MVHDSX3:1:2247:8919:28463/1	60	+
chr11	37573480	37573481	A00758:247:H2MVHDSX3:1:1223:5023:20870/1	60	-
chr11	38158810	38158811	A00758:247:H2MVHDSX3:1:1271:29044:23610/1	60	+
chr11	38518412	38518413	A00758:247:H2MVHDSX3:3:2136:18530:18865	60	-
chr11	38542135	38542136	A00758:247:H2MVHDSX3:1:2560:17264:11193	60	-
chr11	38542137	38542138	A00758:247:H2MVHDSX3:1:1345:21450:2754/1	60	-
chr11	38543561	38543562	A00758:247:H2MVHDSX3:1:1153:15393:25144	60	-
chr11	38543808	38543809	A00758:247:H2MVHDSX3:1:2416:6668:3239	60	+
chr11	38545110	38545111	A00758:247:H2MVHDSX3:2:2504:14525:24580/1	60	+
chr11	38721231	38721232	A00758:247:H2MVHDSX3:1:1137:21965:34115/1	60	+
chr11	38869786	38869787	A00758:247:H2MVHDSX3:1:2358:22525:7216	60	+
chr11	38908166	38908167	A00758:247:H2MVHDSX3:2:1348:3893:1814/1	60	-
chr11	39371012	39371013	A00758:247:H2MVHDSX3:1:1536:4128:3944	60	+
chr11	39371676	39371677	A00758:247:H2MVHDSX3:1:1518:17924:14653/1	60	+
chr11	41077336	41077337	A00758:247:H2MVHDSX3:2:1653:30219:23610/1	60	-
chr11	41404357	41404358	A00758:247:H2MVHDSX3:1:1607:2889:22529	60	+
chr11	41914514	41914515	A00758:247:H2MVHDSX3:1:1465:28167:21746/1	60	+
chr11	42829843	42829844	A00758:247:H2MVHDSX3:2:1459:32362:18364	60	+
chr11	43340141	43340142	A00758:247:H2MVHDSX3:1:1572:29767:33755/1	60	+
chr11	43380236	43380237	A00758:247:H2MVHDSX3:2:1357:28519:11271/1	60	+
chr11	43462111	43462112	A00758:247:H2MVHDSX3:3:2301:30110:17973	60	-
chr11	43462522	43462523	A00758:247:H2MVHDSX3:2:2568:8133:22435	60	-
chr11	43749379	43749380	A00758:247:H2MVHDSX3:1:1153:5529:31454/1	60	-
chr11	44177400	44177401	A00758:247:H2MVHDSX3:3:2106:5376:33912	60	+
chr11	44665207	44665208	A00758:247:H2MVHDSX3:1:1452:32922:3490	60	+
chr11	44731611	44731612	A00758:247:H2MVHDSX3:1:1238:23231:4899/1	60	+
chr11	44731613	44731614	A00758:247:H2MVHDSX3:1:1113:7355:33646/1	60	+
chr11	45744379	45744380	A00758:247:H2MVHDSX3:3:1644:20247:24001	60	-
chr11	46586339	46586340	A00758:247:H2MVHDSX3:3:1568:7844:29825	60	-
chr11	46679408	46679409	A00758:247:H2MVHDSX3:2:1520:17436:31751	60	+
chr11	46800219	46800220	A00758:247:H2MVHDSX3:2:2133:24994:30655/1	60	+
chr11	47093447	47093448	A00758:247:H2MVHDSX3:2:1541:3016:15327	60	-
chr11	47795430	47795431	A00758:247:H2MVHDSX3:2:2161:32524:25880/1	60	-
chr11	47827782	47827783	A00758:247:H2MVHDSX3:1:1101:7636:26490/1	60	+
chr11	47829290	47829291	A00758:247:H2MVHDSX3:1:2333:9905:21966/1	60	-
chr11	48103345	48103346	A00758:247:H2MVHDSX3:4:1512:7021:13870/1	60	+
chr11	48451470	48451471	A00758:247:H2MVHDSX3:4:2166:9236:7560	60	+
chr11	48491545	48491546	A00758:247:H2MVHDSX3:1:2560:20989:16297/1	60	+
chr11	49761628	49761629	A00758:247:H2MVHDSX3:4:1647:25238:12226/1	60	+
chr11	50562437	50562438	A00758:247:H2MVHDSX3:4:2605:29595:15859	60	+
chr11	54622430	54622431	A00758:247:H2MVHDSX3:3:2256:26639:26741/1	60	+
chr11	54896038	54896039	A00758:247:H2MVHDSX3:2:2520:8630:36479	60	+
chr11	55046355	55046356	A00758:247:H2MVHDSX3:1:1658:5493:13510	60	+
chr11	55986483	55986484	A00758:247:H2MVHDSX3:3:1347:3233:2988/1	60	+
chr11	56110554	56110555	A00758:247:H2MVHDSX3:2:2155:12780:29857	60	-
chr11	57095182	57095183	A00758:247:H2MVHDSX3:1:1566:15808:14434/1	60	-
chr11	57492595	57492596	A00758:247:H2MVHDSX3:3:2173:9173:30561	60	+
chr11	58580204	58580205	A00758:247:H2MVHDSX3:1:1206:29035:32863/1	60	+
chr11	58584185	58584186	A00758:247:H2MVHDSX3:1:1549:30707:23610/1	60	+
chr11	58598663	58598664	A00758:247:H2MVHDSX3:3:1573:28113:28729/1	60	-
chr11	58620901	58620902	A00758:247:H2MVHDSX3:2:2654:24207:19648/1	60	+
chr11	59110359	59110360	A00758:247:H2MVHDSX3:1:1409:7102:7968/1	60	+
chr11	59601422	59601423	A00758:247:H2MVHDSX3:3:2219:13991:30295/1	60	-
chr11	59643743	59643744	A00758:247:H2MVHDSX3:2:1426:10402:5697/1	60	-
chr11	59783425	59783426	A00758:247:H2MVHDSX3:1:1255:12527:23844	60	+
chr11	59784060	59784061	A00758:247:H2MVHDSX3:2:2638:24523:27962/1	60	+
chr11	59822311	59822312	A00758:247:H2MVHDSX3:4:2412:18493:9502/1	60	+
chr11	59831185	59831186	A00758:247:H2MVHDSX3:1:1557:32099:6104/1	60	+
chr11	59832993	59832994	A00758:247:H2MVHDSX3:4:2524:31919:26960	60	-
chr11	59878195	59878196	A00758:247:H2MVHDSX3:2:2459:32407:34569	60	-
chr11	60637814	60637815	A00758:247:H2MVHDSX3:3:2142:27661:31172/1	60	+
chr11	62720153	62720154	A00758:247:H2MVHDSX3:1:1175:32949:1783/1	60	+
chr11	63746198	63746199	A00758:247:H2MVHDSX3:2:1228:7410:6089/1	60	+
chr11	64780251	64780252	A00758:247:H2MVHDSX3:1:2250:19054:32362/1	60	+
chr11	64790950	64790951	A00758:247:H2MVHDSX3:3:2240:15311:21433/1	60	-
chr11	66406757	66406758	A00758:247:H2MVHDSX3:1:1222:21992:11146/1	60	-
chr11	67151092	67151093	A00758:247:H2MVHDSX3:1:1370:20636:12273	60	+
chr11	67189114	67189115	A00758:247:H2MVHDSX3:1:1121:30147:20290/1	60	+
chr11	67770631	67770632	A00758:247:H2MVHDSX3:1:1375:25880:13182/1	60	-
chr11	68113373	68113374	A00758:247:H2MVHDSX3:1:1226:20302:13291/1	60	+
chr11	71956681	71956682	A00758:247:H2MVHDSX3:1:2376:5629:16845	60	-
chr11	73042536	73042537	A00758:247:H2MVHDSX3:3:2503:6641:11741/1	60	-
chr11	73521278	73521279	A00758:247:H2MVHDSX3:2:1364:11767:19210/1	60	-
chr11	73817131	73817132	A00758:247:H2MVHDSX3:2:2126:3179:16673/1	60	-
chr11	73886008	73886009	A00758:247:H2MVHDSX3:1:1156:18430:33066/1	60	+
chr11	74853802	74853803	A00758:247:H2MVHDSX3:1:1415:13105:16391	60	+
chr11	76008833	76008834	A00758:247:H2MVHDSX3:1:2357:30852:8766	60	+
chr11	76348942	76348943	A00758:247:H2MVHDSX3:1:1256:26964:3724	60	+
chr11	76385917	76385918	A00758:247:H2MVHDSX3:1:1220:30779:17816/1	60	-
chr11	76414057	76414058	A00758:247:H2MVHDSX3:2:1357:31828:23328	60	-
chr11	76538791	76538792	A00758:247:H2MVHDSX3:2:2330:18647:20228/1	60	+
chr11	76989965	76989966	A00758:247:H2MVHDSX3:1:1218:1542:24017/1	60	+
chr11	77004182	77004183	A00758:247:H2MVHDSX3:1:2222:19334:34757/1	60	+
chr11	78468020	78468021	A00758:247:H2MVHDSX3:1:2253:4906:13463/1	60	+
chr11	79867031	79867032	A00758:247:H2MVHDSX3:4:1559:18647:24048/1	60	+
chr11	80032101	80032102	A00758:247:H2MVHDSX3:1:1263:9480:22326/1	60	-
chr11	80506004	80506005	A00758:247:H2MVHDSX3:2:1320:22137:26991	60	+
chr11	80887508	80887509	A00758:247:H2MVHDSX3:1:2318:12084:28307/1	60	-
chr11	81094249	81094250	A00758:247:H2MVHDSX3:1:2267:18810:23797/1	60	+
chr11	81602263	81602264	A00758:247:H2MVHDSX3:2:2571:27344:22232	60	-
chr11	81602265	81602266	A00758:247:H2MVHDSX3:1:1118:26259:17597/1	60	-
chr11	81897656	81897657	A00758:247:H2MVHDSX3:1:2340:20238:13870	60	-
chr11	81911181	81911182	A00758:247:H2MVHDSX3:1:1365:20898:8437/1	60	+
chr11	82614395	82614396	A00758:247:H2MVHDSX3:1:1234:9896:31970/1	60	+
chr11	82924727	82924728	A00758:247:H2MVHDSX3:2:1469:29668:15233/1	60	-
chr11	83161398	83161399	A00758:247:H2MVHDSX3:1:2233:27651:24017/1	60	-
chr11	83170769	83170770	A00758:247:H2MVHDSX3:1:1120:30951:32706/1	60	+
chr11	83281578	83281579	A00758:247:H2MVHDSX3:1:1645:32913:25801/1	60	-
chr11	83703575	83703576	A00758:247:H2MVHDSX3:3:2141:15655:33614	60	+
chr11	84140139	84140140	A00758:247:H2MVHDSX3:1:1622:18647:35196/1	60	-
chr11	84413189	84413190	A00758:247:H2MVHDSX3:1:1301:26187:14372/1	60	+
chr11	84585979	84585980	A00758:247:H2MVHDSX3:4:1446:14235:12461	60	+
chr11	85653912	85653913	A00758:247:H2MVHDSX3:1:1614:2166:9846/1	60	-
chr11	85658767	85658768	A00758:247:H2MVHDSX3:1:1313:24297:11819/1	60	-
chr11	85662854	85662855	A00758:247:H2MVHDSX3:1:1174:15537:24361/1	60	-
chr11	85663774	85663775	A00758:247:H2MVHDSX3:1:1523:2935:15405/1	60	+
chr11	85957143	85957144	A00758:247:H2MVHDSX3:1:1229:7428:2895/1	60	-
chr11	85961150	85961151	A00758:247:H2MVHDSX3:1:2506:10719:13573	60	+
chr11	85977056	85977057	A00758:247:H2MVHDSX3:1:1414:6225:20697/1	60	-
chr11	85984661	85984662	A00758:247:H2MVHDSX3:1:1654:6777:34522	60	+
chr11	86021824	86021825	A00758:247:H2MVHDSX3:1:1455:25943:4773/1	60	-
chr11	86249966	86249967	A00758:247:H2MVHDSX3:1:1337:17662:24001/1	60	+
chr11	86328195	86328196	A00758:247:H2MVHDSX3:2:2532:20600:12054/1	60	+
chr11	86340658	86340659	A00758:247:H2MVHDSX3:1:2110:4670:27899/1	60	-
chr11	87089453	87089454	A00758:247:H2MVHDSX3:3:2230:13232:26631	60	-
chr11	87102335	87102336	A00758:247:H2MVHDSX3:2:1148:14380:34006/1	60	-
chr11	87108476	87108477	A00758:247:H2MVHDSX3:1:1330:25238:19836/1	60	-
chr11	87183124	87183125	A00758:247:H2MVHDSX3:2:2276:10637:32941/1	60	+
chr11	87198035	87198036	A00758:247:H2MVHDSX3:2:1468:23393:17237/1	60	+
chr11	87239132	87239133	A00758:247:H2MVHDSX3:1:1601:24795:1939/1	60	-
chr11	87250289	87250290	A00758:247:H2MVHDSX3:1:1446:28339:19038/1	60	+
chr11	87312695	87312696	A00758:247:H2MVHDSX3:1:2614:24894:14888/1	60	+
chr11	87610852	87610853	A00758:247:H2MVHDSX3:1:1571:15103:11522/1	60	-
chr11	87849134	87849135	A00758:247:H2MVHDSX3:2:2539:14443:32518	60	+
chr11	88283716	88283717	A00758:247:H2MVHDSX3:1:1132:17526:25708/1	60	+
chr11	88289625	88289626	A00758:247:H2MVHDSX3:1:2304:9914:2816/1	60	-
chr11	88296506	88296507	A00758:247:H2MVHDSX3:1:1553:31810:3818/1	60	-
chr11	88300447	88300448	A00758:247:H2MVHDSX3:4:1339:3459:6073	60	+
chr11	88303548	88303549	A00758:247:H2MVHDSX3:1:1135:9236:18709	60	-
chr11	88325203	88325204	A00758:247:H2MVHDSX3:1:1607:3224:2347/1	60	-
chr11	88334917	88334918	A00758:247:H2MVHDSX3:1:1118:31412:13182/1	60	+
chr11	88352780	88352781	A00758:247:H2MVHDSX3:3:2215:23701:33677/1	60	-
chr11	88352781	88352782	A00758:247:H2MVHDSX3:1:2217:27715:7999/1	60	-
chr11	88470130	88470131	A00758:247:H2MVHDSX3:1:2229:3152:29684/1	60	+
chr11	88827020	88827021	A00758:247:H2MVHDSX3:3:1111:22688:29606/1	60	+
chr11	88855708	88855709	A00758:247:H2MVHDSX3:1:1537:11297:28761/1	60	+
chr11	88886304	88886305	A00758:247:H2MVHDSX3:1:2453:27859:28604	60	+
chr11	88984457	88984458	A00758:247:H2MVHDSX3:1:1247:6479:35790/1	60	+
chr11	89172807	89172808	A00758:247:H2MVHDSX3:4:2440:19904:1548/1	60	-
chr11	89306689	89306690	A00758:247:H2MVHDSX3:2:1274:31828:18223/1	60	+
chr11	89334455	89334456	A00758:247:H2MVHDSX3:4:2107:29143:21308/1	60	-
chr11	89417924	89417925	A00758:247:H2MVHDSX3:1:2408:12843:19257/1	60	+
chr11	89457658	89457659	A00758:247:H2MVHDSX3:3:2309:19542:9377/1	60	-
chr11	89492221	89492222	A00758:247:H2MVHDSX3:1:2238:14498:18615/1	60	+
chr11	89497520	89497521	A00758:247:H2MVHDSX3:3:1124:4435:29810/1	60	+
chr11	89539275	89539276	A00758:247:H2MVHDSX3:2:1159:2230:9079/1	60	-
chr11	90205141	90205142	A00758:247:H2MVHDSX3:1:1164:2257:19460/1	60	-
chr11	90207137	90207138	A00758:247:H2MVHDSX3:2:1266:15429:2409	60	-
chr11	90210723	90210724	A00758:247:H2MVHDSX3:1:1331:11342:24017/1	60	+
chr11	90253489	90253490	A00758:247:H2MVHDSX3:1:1424:13964:18035/1	60	+
chr11	90255108	90255109	A00758:247:H2MVHDSX3:1:1109:31132:16673/1	60	+
chr11	90261254	90261255	A00758:247:H2MVHDSX3:1:1128:2446:10958/1	60	-
chr11	90291587	90291588	A00758:247:H2MVHDSX3:2:1525:32768:29559/1	60	-
chr11	90356616	90356617	A00758:247:H2MVHDSX3:3:1457:22923:11945/1	60	+
chr11	90381076	90381077	A00758:247:H2MVHDSX3:1:1224:18141:5509/1	60	+
chr11	90387777	90387778	A00758:247:H2MVHDSX3:3:2427:16785:17691	60	-
chr11	90501289	90501290	A00758:247:H2MVHDSX3:1:1440:10420:6136	60	+
chr11	90522714	90522715	A00758:247:H2MVHDSX3:1:1410:18141:36292/1	60	+
chr11	90548497	90548498	A00758:247:H2MVHDSX3:2:1340:22715:24048/1	60	+
chr11	90589149	90589150	A00758:247:H2MVHDSX3:2:1668:24867:22827	60	-
chr11	90595106	90595107	A00758:247:H2MVHDSX3:1:1453:27317:3803/1	60	-
chr11	90632039	90632040	A00758:247:H2MVHDSX3:1:2436:32515:29935	60	+
chr11	90678368	90678369	A00758:247:H2MVHDSX3:1:1112:31991:11992/1	60	+
chr11	90758078	90758079	A00758:247:H2MVHDSX3:1:1156:19633:23782/1	60	-
chr11	90776233	90776234	A00758:247:H2MVHDSX3:1:1407:21902:18129/1	60	-
chr11	90805312	90805313	A00758:247:H2MVHDSX3:2:1457:5891:9752/1	60	+
chr11	90841706	90841707	A00758:247:H2MVHDSX3:2:2477:1832:25332/1	60	-
chr11	90851180	90851181	A00758:247:H2MVHDSX3:1:1114:7672:31156/1	60	-
chr11	90866922	90866923	A00758:247:H2MVHDSX3:3:1523:28971:22764	60	+
chr11	90901993	90901994	A00758:247:H2MVHDSX3:1:1346:23023:10927/1	60	-
chr11	90997985	90997986	A00758:247:H2MVHDSX3:2:1435:5394:19914	60	-
chr11	90997986	90997987	A00758:247:H2MVHDSX3:1:1456:8684:14027	60	-
chr11	91056428	91056429	A00758:247:H2MVHDSX3:1:1438:25265:19977	60	-
chr11	91076868	91076869	A00758:247:H2MVHDSX3:1:1324:32470:36683/1	60	-
chr11	91132924	91132925	A00758:247:H2MVHDSX3:3:2553:14371:10410	60	-
chr11	91356812	91356813	A00758:247:H2MVHDSX3:2:1119:30698:21026	60	+
chr11	91552285	91552286	A00758:247:H2MVHDSX3:2:1434:20347:20290/1	60	-
chr11	92029471	92029472	A00758:247:H2MVHDSX3:3:1159:4643:9878/1	60	-
chr11	93086113	93086114	A00758:247:H2MVHDSX3:1:2157:10212:28510	60	-
chr11	93147896	93147897	A00758:247:H2MVHDSX3:1:1119:29785:35603/1	60	-
chr11	93166906	93166907	A00758:247:H2MVHDSX3:1:2149:11469:29716/1	60	+
chr11	93181800	93181801	A00758:247:H2MVHDSX3:1:1427:12147:19398/1	60	+
chr11	93184516	93184517	A00758:247:H2MVHDSX3:1:1275:23719:1172/1	60	+
chr11	93189712	93189713	A00758:247:H2MVHDSX3:1:1604:6587:22420/1	60	+
chr11	93191065	93191066	A00758:247:H2MVHDSX3:1:1423:10357:5212/1	60	-
chr11	93219639	93219640	A00758:247:H2MVHDSX3:1:2556:5222:24940/1	60	+
chr11	93507412	93507413	A00758:247:H2MVHDSX3:2:1640:20157:26913/1	60	+
chr11	93666574	93666575	A00758:247:H2MVHDSX3:1:1124:9435:22153/1	60	-
chr11	93691920	93691921	A00758:247:H2MVHDSX3:1:1156:30581:14591/1	60	-
chr11	93733494	93733495	A00758:247:H2MVHDSX3:2:2569:28085:17221	60	-
chr11	93901909	93901910	A00758:247:H2MVHDSX3:2:2667:28881:32221/1	60	+
chr11	94365088	94365089	A00758:247:H2MVHDSX3:2:2532:16459:21762/1	60	-
chr11	94365090	94365091	A00758:247:H2MVHDSX3:3:1225:7102:28072/1	60	-
chr11	94460498	94460499	A00758:247:H2MVHDSX3:2:2129:32380:22404	60	-
chr11	94577707	94577708	A00758:247:H2MVHDSX3:1:1201:26648:29543/1	60	+
chr11	94810852	94810853	A00758:247:H2MVHDSX3:1:2339:22978:35681/1	60	+
chr11	95106246	95106247	A00758:247:H2MVHDSX3:1:1409:18159:24831/1	60	+
chr11	95115480	95115481	A00758:247:H2MVHDSX3:2:1233:28221:18114/1	60	-
chr11	95294907	95294908	A00758:247:H2MVHDSX3:1:1312:24731:1955/1	60	+
chr11	95717415	95717416	A00758:247:H2MVHDSX3:1:2438:29658:25895/1	60	-
chr11	95771032	95771033	A00758:247:H2MVHDSX3:1:1164:26259:21512/1	60	-
chr11	95776758	95776759	A00758:247:H2MVHDSX3:2:1266:9869:9157	60	+
chr11	95879470	95879471	A00758:247:H2MVHDSX3:1:2540:30110:34475/1	60	+
chr11	95881012	95881013	A00758:247:H2MVHDSX3:2:1424:29188:24111/1	60	+
chr11	96228210	96228211	A00758:247:H2MVHDSX3:1:1629:20961:13369	60	+
chr11	96353818	96353819	A00758:247:H2MVHDSX3:3:1165:29658:12493/1	60	-
chr11	96371781	96371782	A00758:247:H2MVHDSX3:1:1450:27679:32205/1	60	+
chr11	96384859	96384860	A00758:247:H2MVHDSX3:1:2126:3233:20807	60	+
chr11	96625045	96625046	A00758:247:H2MVHDSX3:1:2254:23836:2347/1	60	+
chr11	96670472	96670473	A00758:247:H2MVHDSX3:1:1345:23737:24408/1	60	-
chr11	97427629	97427630	A00758:247:H2MVHDSX3:2:2114:19922:16986/1	60	-
chr11	97650736	97650737	A00758:247:H2MVHDSX3:3:2250:4155:4899	60	-
chr11	97681473	97681474	A00758:247:H2MVHDSX3:1:1304:22661:23610	60	+
chr11	98297381	98297382	A00758:247:H2MVHDSX3:2:2440:26467:26569	60	-
chr11	100061386	100061387	A00758:247:H2MVHDSX3:1:1142:15402:7467/1	60	+
chr11	100085760	100085761	A00758:247:H2MVHDSX3:2:1545:17969:26162/1	60	-
chr11	100294019	100294020	A00758:247:H2MVHDSX3:1:2416:16550:13839	60	+
chr11	100919172	100919173	A00758:247:H2MVHDSX3:1:1662:27498:23625/1	60	-
chr11	102044022	102044023	A00758:247:H2MVHDSX3:3:1158:26684:27759	60	+
chr11	102110172	102110173	A00758:247:H2MVHDSX3:4:2219:3369:7639/1	60	-
chr11	102378418	102378419	A00758:247:H2MVHDSX3:3:2139:7464:27101	60	+
chr11	102400233	102400234	A00758:247:H2MVHDSX3:1:1127:31792:15217/1	60	+
chr11	102405291	102405292	A00758:247:H2MVHDSX3:1:1605:12481:2221/1	60	-
chr11	102445831	102445832	A00758:247:H2MVHDSX3:1:1210:31015:29966/1	60	-
chr11	103035677	103035678	A00758:247:H2MVHDSX3:2:1119:9146:15389/1	60	+
chr11	103062741	103062742	A00758:247:H2MVHDSX3:1:1140:11939:9706/1	60	-
chr11	103119058	103119059	A00758:247:H2MVHDSX3:1:2678:17671:20478/1	60	-
chr11	103186814	103186815	A00758:247:H2MVHDSX3:2:1429:15989:33943	60	-
chr11	103253364	103253365	A00758:247:H2MVHDSX3:4:2647:27733:7185	60	-
chr11	103278379	103278380	A00758:247:H2MVHDSX3:4:2672:24994:13651/1	60	-
chr11	103303775	103303776	A00758:247:H2MVHDSX3:3:1468:14977:13495/1	60	+
chr11	103346950	103346951	A00758:247:H2MVHDSX3:3:1462:14109:28964/1	60	+
chr11	103429338	103429339	A00758:247:H2MVHDSX3:1:1119:18873:5306/1	60	+
chr11	103432952	103432953	A00758:247:H2MVHDSX3:1:1462:23185:29904/1	60	-
chr11	103867890	103867891	A00758:247:H2MVHDSX3:4:2333:27453:35790/1	60	+
chr11	104704764	104704765	A00758:247:H2MVHDSX3:4:2502:9950:22263/1	60	-
chr11	104706828	104706829	A00758:247:H2MVHDSX3:1:1261:17490:10019/1	60	+
chr11	104709947	104709948	A00758:247:H2MVHDSX3:1:1425:31702:6699/1	60	+
chr11	104913957	104913958	A00758:247:H2MVHDSX3:1:2157:21323:18662/1	60	+
chr11	104963062	104963063	A00758:247:H2MVHDSX3:1:2170:23845:24565/1	60	-
chr11	105029085	105029086	A00758:247:H2MVHDSX3:1:1103:16206:21699	60	+
chr11	105044558	105044559	A00758:247:H2MVHDSX3:3:1651:19488:16423	60	-
chr11	105308557	105308558	A00758:247:H2MVHDSX3:4:2440:4472:29089/1	60	+
chr11	105480865	105480866	A00758:247:H2MVHDSX3:4:1462:2311:33614/1	60	+
chr11	106014635	106014636	A00758:247:H2MVHDSX3:1:1331:10429:2832/1	60	-
chr11	106055430	106055431	A00758:247:H2MVHDSX3:1:2116:19642:32722/1	60	-
chr11	106058041	106058042	A00758:247:H2MVHDSX3:2:1414:1298:17519/1	60	+
chr11	106071490	106071491	A00758:247:H2MVHDSX3:1:1561:6623:28776/1	60	+
chr11	106085865	106085866	A00758:247:H2MVHDSX3:1:2629:27877:32831/1	60	-
chr11	106086575	106086576	A00758:247:H2MVHDSX3:1:1357:24424:13542/1	60	-
chr11	106093471	106093472	A00758:247:H2MVHDSX3:1:1154:1416:22263/1	60	-
chr11	106341833	106341834	A00758:247:H2MVHDSX3:3:2175:8323:15029/1	60	+
chr11	106583346	106583347	A00758:247:H2MVHDSX3:4:1541:30373:2112/1	60	-
chr11	106589467	106589468	A00758:247:H2MVHDSX3:1:2135:24713:1861/1	60	-
chr11	106962374	106962375	A00758:247:H2MVHDSX3:1:1337:2085:17973/1	60	-
chr11	107239243	107239244	A00758:247:H2MVHDSX3:1:1666:7247:27853/1	60	+
chr11	107325643	107325644	A00758:247:H2MVHDSX3:3:1446:16052:13917/1	60	-
chr11	107334871	107334872	A00758:247:H2MVHDSX3:3:1253:29478:10019	60	+
chr11	107436187	107436188	A00758:247:H2MVHDSX3:1:1601:12581:14262	60	+
chr11	107436890	107436891	A00758:247:H2MVHDSX3:1:2133:21097:6621/1	60	+
chr11	107511832	107511833	A00758:247:H2MVHDSX3:1:1168:13865:15702/1	60	-
chr11	107528878	107528879	A00758:247:H2MVHDSX3:3:1635:22408:13557/1	60	-
chr11	108054926	108054927	A00758:247:H2MVHDSX3:3:1421:18032:3411	60	-
chr11	108065340	108065341	A00758:247:H2MVHDSX3:1:1337:17173:31829/1	60	+
chr11	108253394	108253395	A00758:247:H2MVHDSX3:3:2256:8422:19116/1	60	-
chr11	108319879	108319880	A00758:247:H2MVHDSX3:1:1130:14959:30874/1	60	+
chr11	108323687	108323688	A00758:247:H2MVHDSX3:2:2338:3513:33160/1	60	-
chr11	108680187	108680188	A00758:247:H2MVHDSX3:4:2643:14995:21355	60	-
chr11	108752563	108752564	A00758:247:H2MVHDSX3:1:2451:3504:13479	60	-
chr11	108786816	108786817	A00758:247:H2MVHDSX3:4:1245:7871:20165	60	-
chr11	108802862	108802863	A00758:247:H2MVHDSX3:1:2474:3721:3082	60	-
chr11	108852416	108852417	A00758:247:H2MVHDSX3:1:2551:18322:7326	60	-
chr11	108868905	108868906	A00758:247:H2MVHDSX3:1:1131:2022:3490/1	60	-
chr11	108874367	108874368	A00758:247:H2MVHDSX3:3:2573:10004:3693	60	-
chr11	108926339	108926340	A00758:247:H2MVHDSX3:1:2636:30364:35540	60	-
chr11	108930120	108930121	A00758:247:H2MVHDSX3:2:2622:30626:29105	60	-
chr11	108947579	108947580	A00758:247:H2MVHDSX3:2:1420:11306:6167/1	60	-
chr11	109293167	109293168	A00758:247:H2MVHDSX3:2:1542:17924:26334/1	60	-
chr11	110257008	110257009	A00758:247:H2MVHDSX3:1:1552:21676:11099/1	60	-
chr11	110270249	110270250	A00758:247:H2MVHDSX3:3:1664:10926:6825	60	-
chr11	110451333	110451334	A00758:247:H2MVHDSX3:1:1567:32208:7451	60	-
chr11	110463130	110463131	A00758:247:H2MVHDSX3:1:2672:30436:12179	60	-
chr11	110464847	110464848	A00758:247:H2MVHDSX3:2:1270:1461:21746/1	60	-
chr11	111809411	111809412	A00758:247:H2MVHDSX3:1:1345:32488:12633/1	60	-
chr11	113582305	113582306	A00758:247:H2MVHDSX3:3:1308:8440:20995/1	60	-
chr11	114406121	114406122	A00758:247:H2MVHDSX3:1:1446:6017:29700/1	60	-
chr11	114418923	114418924	A00758:247:H2MVHDSX3:1:1453:10963:35352	60	-
chr11	114440789	114440790	A00758:247:H2MVHDSX3:1:1424:19804:19225/1	60	+
chr11	114444099	114444100	A00758:247:H2MVHDSX3:2:1611:15447:36855	60	-
chr11	116953326	116953327	A00758:247:H2MVHDSX3:2:1370:32551:25394/1	60	-
chr11	117991079	117991080	A00758:247:H2MVHDSX3:3:2657:12762:36245/1	60	+
chr11	118462660	118462661	A00758:247:H2MVHDSX3:4:1239:29559:35681/1	60	+
chr11	118753828	118753829	A00758:247:H2MVHDSX3:1:1532:10538:15421/1	60	-
chr11	119178398	119178399	A00758:247:H2MVHDSX3:1:1530:4933:27320/1	60	-
chr11	120123649	120123650	A00758:247:H2MVHDSX3:1:2341:26386:18756/1	60	-
chr11	120469584	120469585	A00758:247:H2MVHDSX3:1:2359:4399:10864/1	60	-
chr11	120624151	120624152	A00758:247:H2MVHDSX3:1:1343:26946:21449/1	60	+
chr11	120993503	120993504	A00758:247:H2MVHDSX3:1:1202:14615:17660/1	60	+
chr11	121060690	121060691	A00758:247:H2MVHDSX3:1:1309:6903:30044/1	60	+
chr11	121302268	121302269	A00758:247:H2MVHDSX3:3:2174:17327:4257	60	-
chr11	122245256	122245257	A00758:247:H2MVHDSX3:3:2635:16034:36276/1	60	-
chr11	124156365	124156366	A00758:247:H2MVHDSX3:1:2313:29297:23109	60	-
chr11	124943964	124943965	A00758:247:H2MVHDSX3:1:1541:4933:17080/1	60	+
chr11	124999680	124999681	A00758:247:H2MVHDSX3:1:1277:19072:18709/1	60	+
chr11	125016780	125016781	A00758:247:H2MVHDSX3:1:1464:4860:3490/1	60	+
chr11	125021019	125021020	A00758:247:H2MVHDSX3:4:1634:27127:23610/1	60	+
chr11	125066276	125066277	A00758:247:H2MVHDSX3:1:1461:24668:29371	60	+
chr11	125773562	125773563	A00758:247:H2MVHDSX3:1:1257:14045:30890/1	60	+
chr11	127244730	127244731	A00758:247:H2MVHDSX3:1:1469:18575:33724/1	60	+
chr11	128276453	128276454	A00758:247:H2MVHDSX3:1:1274:30897:18302/1	60	-
chr11	128372379	128372380	A00758:247:H2MVHDSX3:1:1559:13539:36151	60	+
chr11	128449843	128449844	A00758:247:H2MVHDSX3:4:2361:31919:15248/1	60	-
chr11	128552664	128552665	A00758:247:H2MVHDSX3:1:1328:18927:29042/1	60	+
chr11	128665675	128665676	A00758:247:H2MVHDSX3:1:1231:7328:33285/1	60	+
chr11	128705151	128705152	A00758:247:H2MVHDSX3:2:2429:20844:1517/1	60	-
chr11	128817582	128817583	A00758:247:H2MVHDSX3:3:2650:14534:36338/1	60	-
chr11	129065429	129065430	A00758:247:H2MVHDSX3:1:2458:4887:5885	60	-
chr11	129911293	129911294	A00758:247:H2MVHDSX3:1:1676:3558:25880/1	60	-
chr11	129959180	129959181	A00758:247:H2MVHDSX3:4:2339:8097:22623/1	60	+
chr11	130271312	130271313	A00758:247:H2MVHDSX3:4:1257:32732:1971	60	-
chr11	131873260	131873261	A00758:247:H2MVHDSX3:1:2262:32696:36542	60	+
chr11	132338802	132338803	A00758:247:H2MVHDSX3:1:2406:15284:34538/1	60	+
chr11	132382029	132382030	A00758:247:H2MVHDSX3:4:1161:13295:13839/1	60	+
chr11	134193437	134193438	A00758:247:H2MVHDSX3:1:1337:32814:22686/1	60	+
chr11	134255327	134255328	A00758:247:H2MVHDSX3:4:2464:22137:4288	60	-
chr11	134383541	134383542	A00758:247:H2MVHDSX3:4:2558:18593:31876	60	+
chr11	134383547	134383548	A00758:247:H2MVHDSX3:3:1149:24460:6840	60	+
chr11	135000503	135000504	A00758:247:H2MVHDSX3:1:1131:4038:1376/1	60	+
chr12	799669	799670	A00758:247:H2MVHDSX3:1:1313:3965:27179/1	60	-
chr12	1194785	1194786	A00758:247:H2MVHDSX3:4:2649:18448:24987/1	60	+
chr12	2867755	2867756	A00758:247:H2MVHDSX3:1:2551:26847:14575/1	60	-
chr12	2949885	2949886	A00758:247:H2MVHDSX3:3:1140:31530:13354/1	60	+
chr12	3858278	3858279	A00758:247:H2MVHDSX3:3:1177:17879:32236/1	60	+
chr12	4513717	4513718	A00758:247:H2MVHDSX3:4:2509:27434:37043/1	60	-
chr12	4665455	4665456	A00758:247:H2MVHDSX3:2:1117:3197:9126	60	-
chr12	5237308	5237309	A00758:247:H2MVHDSX3:4:2318:4137:4366/1	60	-
chr12	6795569	6795570	A00758:247:H2MVHDSX3:1:1229:6153:19507/1	60	+
chr12	7319372	7319373	A00758:247:H2MVHDSX3:1:1534:26955:33927/1	60	-
chr12	7833024	7833025	A00758:247:H2MVHDSX3:1:1118:10104:6840/1	60	-
chr12	8707793	8707794	A00758:247:H2MVHDSX3:1:1166:21893:18709/1	60	+
chr12	8707795	8707796	A00758:247:H2MVHDSX3:1:2273:16134:26209	60	+
chr12	9526422	9526423	A00758:247:H2MVHDSX3:3:2124:3549:6637	60	+
chr12	9862892	9862893	A00758:247:H2MVHDSX3:1:2213:32325:6026	60	+
chr12	10142094	10142095	A00758:247:H2MVHDSX3:2:1603:19497:28933/1	60	-
chr12	10220462	10220463	A00758:247:H2MVHDSX3:3:2528:22779:18865	60	+
chr12	10291695	10291696	A00758:247:H2MVHDSX3:1:1565:17273:21355	60	-
chr12	10649269	10649270	A00758:247:H2MVHDSX3:1:2316:28465:18787/1	60	+
chr12	11478863	11478864	A00758:247:H2MVHDSX3:2:2570:5954:6668	60	+
chr12	11731951	11731952	A00758:247:H2MVHDSX3:1:1226:24985:21527/1	60	-
chr12	12309868	12309869	A00758:247:H2MVHDSX3:4:2530:28818:18865/1	60	+
chr12	12828732	12828733	A00758:247:H2MVHDSX3:1:1262:26549:22701	60	+
chr12	12866631	12866632	A00758:247:H2MVHDSX3:1:1538:3405:27211/1	60	+
chr12	12946557	12946558	A00758:247:H2MVHDSX3:1:2216:11903:9925/1	60	+
chr12	14370269	14370270	A00758:247:H2MVHDSX3:4:1268:20808:9752	60	+
chr12	14400984	14400985	A00758:247:H2MVHDSX3:4:2564:6804:18411/1	60	-
chr12	14415420	14415421	A00758:247:H2MVHDSX3:1:1453:5141:23328	60	-
chr12	14424829	14424830	A00758:247:H2MVHDSX3:1:1218:4508:6042	60	-
chr12	14451438	14451439	A00758:247:H2MVHDSX3:1:2206:14850:18223/1	60	-
chr12	14471771	14471772	A00758:247:H2MVHDSX3:1:1358:12626:10802/1	60	+
chr12	14695853	14695854	A00758:247:H2MVHDSX3:1:2620:12093:15139/1	60	-
chr12	14787281	14787282	A00758:247:H2MVHDSX3:1:2560:17074:13902/1	60	-
chr12	14796351	14796352	A00758:247:H2MVHDSX3:3:2173:7410:29575	60	+
chr12	14944042	14944043	A00758:247:H2MVHDSX3:1:1163:11858:23124/1	60	-
chr12	14955948	14955949	A00758:247:H2MVHDSX3:2:1561:1985:17394/1	60	-
chr12	15411310	15411311	A00758:247:H2MVHDSX3:2:2463:4490:6950/1	60	-
chr12	15477218	15477219	A00758:247:H2MVHDSX3:4:1159:10474:8140	60	+
chr12	15886376	15886377	A00758:247:H2MVHDSX3:4:1614:11089:27242/1	60	-
chr12	15897507	15897508	A00758:247:H2MVHDSX3:1:1502:26187:24424/1	60	+
chr12	15927663	15927664	A00758:247:H2MVHDSX3:4:2244:25220:19648/1	60	+
chr12	15959475	15959476	A00758:247:H2MVHDSX3:1:1362:29261:3630/1	60	+
chr12	16877862	16877863	A00758:247:H2MVHDSX3:1:1326:20645:15139	60	-
chr12	17197220	17197221	A00758:247:H2MVHDSX3:1:1457:7500:31109/1	60	+
chr12	18166748	18166749	A00758:247:H2MVHDSX3:1:1172:29613:24721/1	60	-
chr12	18522933	18522934	A00758:247:H2MVHDSX3:1:2452:14913:8813/1	60	-
chr12	18852495	18852496	A00758:247:H2MVHDSX3:1:1511:12698:19288/1	60	+
chr12	18904556	18904557	A00758:247:H2MVHDSX3:3:1258:17906:23015	60	+
chr12	19078517	19078518	A00758:247:H2MVHDSX3:1:1136:5412:8923/1	60	-
chr12	19168794	19168795	A00758:247:H2MVHDSX3:1:1128:19958:36151/1	60	+
chr12	19191698	19191699	A00758:247:H2MVHDSX3:2:1524:26323:25128/1	60	-
chr12	19217687	19217688	A00758:247:H2MVHDSX3:1:1241:9353:28369/1	60	+
chr12	19219161	19219162	A00758:247:H2MVHDSX3:1:2640:19859:18380	60	+
chr12	19237796	19237797	A00758:247:H2MVHDSX3:1:1133:8730:30639/1	60	+
chr12	19261510	19261511	A00758:247:H2MVHDSX3:4:2209:10194:30264	60	-
chr12	19268468	19268469	A00758:247:H2MVHDSX3:1:1162:9805:33724/1	60	+
chr12	19271310	19271311	A00758:247:H2MVHDSX3:1:1415:20663:33927/1	60	+
chr12	19272477	19272478	A00758:247:H2MVHDSX3:1:1119:31349:28980/1	60	-
chr12	19279867	19279868	A00758:247:H2MVHDSX3:1:1275:24171:12853/1	60	-
chr12	19451575	19451576	A00758:247:H2MVHDSX3:1:2627:32362:7153	60	+
chr12	19484805	19484806	A00758:247:H2MVHDSX3:4:1374:20528:18630	60	+
chr12	19495616	19495617	A00758:247:H2MVHDSX3:3:1535:4725:21762	60	-
chr12	19496021	19496022	A00758:247:H2MVHDSX3:1:1134:27208:3521/1	60	+
chr12	19497428	19497429	A00758:247:H2MVHDSX3:2:1661:15058:3208	60	-
chr12	19928507	19928508	A00758:247:H2MVHDSX3:4:1508:17770:9659/1	60	-
chr12	20010587	20010588	A00758:247:H2MVHDSX3:3:1568:20112:9862	60	-
chr12	20293291	20293292	A00758:247:H2MVHDSX3:4:2117:23610:26694	60	-
chr12	21270139	21270140	A00758:247:H2MVHDSX3:2:1447:29704:11068/1	60	-
chr12	21273981	21273982	A00758:247:H2MVHDSX3:2:1143:21323:6292/1	60	-
chr12	21391833	21391834	A00758:247:H2MVHDSX3:1:2566:5882:9549	60	+
chr12	21450918	21450919	A00758:247:H2MVHDSX3:1:1345:25328:29356/1	60	+
chr12	21470633	21470634	A00758:247:H2MVHDSX3:1:1428:11388:8093/1	60	+
chr12	21508391	21508392	A00758:247:H2MVHDSX3:1:1347:14660:36307/1	60	-
chr12	21729265	21729266	A00758:247:H2MVHDSX3:1:1528:27190:25441/1	60	-
chr12	22236082	22236083	A00758:247:H2MVHDSX3:1:1224:10682:23876/1	60	+
chr12	22243260	22243261	A00758:247:H2MVHDSX3:1:1461:26259:23328/1	60	-
chr12	22248027	22248028	A00758:247:H2MVHDSX3:2:1250:32841:33254/1	60	-
chr12	22338031	22338032	A00758:247:H2MVHDSX3:1:2136:9914:32189	60	-
chr12	22452599	22452600	A00758:247:H2MVHDSX3:4:1678:20329:29590	60	-
chr12	22632641	22632642	A00758:247:H2MVHDSX3:3:1227:4399:19445	60	-
chr12	22638633	22638634	A00758:247:H2MVHDSX3:1:1217:13467:33959	60	+
chr12	22648190	22648191	A00758:247:H2MVHDSX3:1:1275:12608:20384/1	60	+
chr12	22664026	22664027	A00758:247:H2MVHDSX3:1:1403:4526:27868/1	60	-
chr12	22681393	22681394	A00758:247:H2MVHDSX3:1:1109:27073:32377/1	60	-
chr12	22690483	22690484	A00758:247:H2MVHDSX3:2:2262:3007:19163/1	60	-
chr12	23272399	23272400	A00758:247:H2MVHDSX3:3:2134:11749:34961/1	60	-
chr12	23346436	23346437	A00758:247:H2MVHDSX3:3:2161:26684:28322	60	-
chr12	23725560	23725561	A00758:247:H2MVHDSX3:2:1376:26901:20212	60	-
chr12	23842740	23842741	A00758:247:H2MVHDSX3:1:1505:30563:33880/1	60	-
chr12	23904308	23904309	A00758:247:H2MVHDSX3:2:1257:6063:6856/1	60	-
chr12	24115282	24115283	A00758:247:H2MVHDSX3:2:2216:9787:35446/1	60	-
chr12	24164923	24164924	A00758:247:H2MVHDSX3:1:2512:27471:14152	60	-
chr12	24192785	24192786	A00758:247:H2MVHDSX3:1:1254:15673:20118/1	60	+
chr12	24485585	24485586	A00758:247:H2MVHDSX3:2:1656:11966:27853/1	60	+
chr12	24821934	24821935	A00758:247:H2MVHDSX3:1:1433:32018:27070	60	-
chr12	24873678	24873679	A00758:247:H2MVHDSX3:1:1205:10484:36057/1	60	+
chr12	24882004	24882005	A00758:247:H2MVHDSX3:1:1201:5773:21605	60	-
chr12	24891269	24891270	A00758:247:H2MVHDSX3:2:1358:25238:12508/1	60	+
chr12	25069861	25069862	A00758:247:H2MVHDSX3:1:1108:20003:1971/1	60	+
chr12	25076544	25076545	A00758:247:H2MVHDSX3:1:2646:29821:14559/1	60	-
chr12	25081850	25081851	A00758:247:H2MVHDSX3:1:1276:11243:3270/1	60	+
chr12	25224267	25224268	A00758:247:H2MVHDSX3:1:1409:27091:2033	60	+
chr12	25226085	25226086	A00758:247:H2MVHDSX3:1:2153:14235:35884/1	60	-
chr12	25280254	25280255	A00758:247:H2MVHDSX3:2:1160:2040:15045/1	60	+
chr12	26422793	26422794	A00758:247:H2MVHDSX3:1:1240:1913:11976/1	60	+
chr12	26427487	26427488	A00758:247:H2MVHDSX3:1:1233:26024:27430/1	60	+
chr12	26489689	26489690	A00758:247:H2MVHDSX3:4:2362:20518:4961/1	60	-
chr12	26547796	26547797	A00758:247:H2MVHDSX3:1:1306:20202:15468/1	60	+
chr12	26610992	26610993	A00758:247:H2MVHDSX3:2:2313:29957:11287/1	60	-
chr12	26907026	26907027	A00758:247:H2MVHDSX3:2:2273:29333:15687/1	60	-
chr12	27725560	27725561	A00758:247:H2MVHDSX3:1:1619:25798:14638/1	60	-
chr12	27794123	27794124	A00758:247:H2MVHDSX3:1:2258:7988:4178	60	+
chr12	28234678	28234679	A00758:247:H2MVHDSX3:2:1335:8730:22654/1	60	+
chr12	28259482	28259483	A00758:247:H2MVHDSX3:2:2369:9462:21136/1	60	+
chr12	28384987	28384988	A00758:247:H2MVHDSX3:3:1450:27299:11005/1	60	+
chr12	28410970	28410971	A00758:247:H2MVHDSX3:1:1321:23249:19680/1	60	+
chr12	28438999	28439000	A00758:247:H2MVHDSX3:2:1403:29595:25598/1	60	-
chr12	28487478	28487479	A00758:247:H2MVHDSX3:1:1502:6415:4930/1	60	-
chr12	28549931	28549932	A00758:247:H2MVHDSX3:1:1618:3179:6308/1	60	-
chr12	29183115	29183116	A00758:247:H2MVHDSX3:1:1148:12029:21418/1	60	-
chr12	29216802	29216803	A00758:247:H2MVHDSX3:3:1423:21386:31767/1	60	-
chr12	29290616	29290617	A00758:247:H2MVHDSX3:3:1453:5330:5024/1	60	+
chr12	29332355	29332356	A00758:247:H2MVHDSX3:3:2451:30273:29778	60	-
chr12	29361813	29361814	A00758:247:H2MVHDSX3:1:2115:3902:7686/1	60	-
chr12	29366563	29366564	A00758:247:H2MVHDSX3:1:1206:32018:3521/1	60	+
chr12	30099100	30099101	A00758:247:H2MVHDSX3:3:1501:11460:6809	60	-
chr12	30633555	30633556	A00758:247:H2MVHDSX3:2:1347:7093:11835/1	60	-
chr12	30655383	30655384	A00758:247:H2MVHDSX3:1:1640:31042:4053/1	60	-
chr12	30660731	30660732	A00758:247:H2MVHDSX3:1:1473:10411:27602/1	60	+
chr12	31295852	31295853	A00758:247:H2MVHDSX3:4:2363:13711:22482/1	60	-
chr12	31521530	31521531	A00758:247:H2MVHDSX3:1:1139:3513:19225/1	60	-
chr12	32176995	32176996	A00758:247:H2MVHDSX3:1:1253:25861:22106/1	60	+
chr12	32502230	32502231	A00758:247:H2MVHDSX3:2:2571:8531:9940/1	60	-
chr12	32502237	32502238	A00758:247:H2MVHDSX3:1:1438:13711:16282/1	60	-
chr12	32711781	32711782	A00758:247:H2MVHDSX3:1:2549:30969:17926/1	60	-
chr12	32713600	32713601	A00758:247:H2MVHDSX3:1:1149:30327:34100/1	60	-
chr12	32740122	32740123	A00758:247:H2MVHDSX3:2:1126:19777:17018/1	60	+
chr12	33588220	33588221	A00758:247:H2MVHDSX3:2:1656:7952:26099	60	-
chr12	33724841	33724842	A00758:247:H2MVHDSX3:1:1247:5484:6480/1	60	-
chr12	34028271	34028272	A00758:247:H2MVHDSX3:1:1212:8910:18333	60	+
chr12	34029850	34029851	A00758:247:H2MVHDSX3:4:1130:16495:28526	60	-
chr12	34547669	34547670	A00758:247:H2MVHDSX3:4:2124:29405:5290/1	60	-
chr12	35111934	35111935	A00758:247:H2MVHDSX3:1:1666:5403:10723	60	-
chr12	36066346	36066347	A00758:247:H2MVHDSX3:1:1639:27218:27899/1	60	+
chr12	36995157	36995158	A00758:247:H2MVHDSX3:2:1466:4119:11036	60	-
chr12	38599634	38599635	A00758:247:H2MVHDSX3:1:1471:14543:26396/1	60	+
chr12	39301939	39301940	A00758:247:H2MVHDSX3:1:2124:23674:19288/1	60	+
chr12	39302336	39302337	A00758:247:H2MVHDSX3:3:2234:32479:23265	60	+
chr12	39342106	39342107	A00758:247:H2MVHDSX3:3:2632:23411:15608/1	60	-
chr12	39345172	39345173	A00758:247:H2MVHDSX3:1:2210:8178:25300	60	-
chr12	39362328	39362329	A00758:247:H2MVHDSX3:1:2354:31096:12978/1	60	+
chr12	39580451	39580452	A00758:247:H2MVHDSX3:2:1401:29432:14575/1	60	-
chr12	39799441	39799442	A00758:247:H2MVHDSX3:4:2511:15962:17143	60	-
chr12	39819662	39819663	A00758:247:H2MVHDSX3:1:1240:22299:12931/1	60	+
chr12	39920337	39920338	A00758:247:H2MVHDSX3:2:1264:28266:20228	60	+
chr12	39924461	39924462	A00758:247:H2MVHDSX3:1:2341:5276:13604	60	-
chr12	40007412	40007413	A00758:247:H2MVHDSX3:1:2111:20663:34053/1	60	+
chr12	40088412	40088413	A00758:247:H2MVHDSX3:1:1103:20066:22467/1	60	+
chr12	40096747	40096748	A00758:247:H2MVHDSX3:1:1148:30029:12164/1	60	-
chr12	40102248	40102249	A00758:247:H2MVHDSX3:1:2332:30282:13980/1	60	-
chr12	40177139	40177140	A00758:247:H2MVHDSX3:1:1145:9109:29637/1	60	+
chr12	40527609	40527610	A00758:247:H2MVHDSX3:2:1563:27525:27555	60	+
chr12	40652704	40652705	A00758:247:H2MVHDSX3:1:1412:19370:19695	60	-
chr12	41370807	41370808	A00758:247:H2MVHDSX3:4:1440:22318:8547/1	60	+
chr12	41905618	41905619	A00758:247:H2MVHDSX3:1:1231:1886:9799/1	60	-
chr12	42084903	42084904	A00758:247:H2MVHDSX3:1:1619:18539:10739/1	60	+
chr12	42084921	42084922	A00758:247:H2MVHDSX3:1:2111:31711:7936/1	60	+
chr12	42096268	42096269	A00758:247:H2MVHDSX3:1:1135:26042:20478/1	60	+
chr12	42197161	42197162	A00758:247:H2MVHDSX3:1:1138:15347:14794/1	60	-
chr12	42199749	42199750	A00758:247:H2MVHDSX3:1:1477:7355:29293/1	60	+
chr12	42220289	42220290	A00758:247:H2MVHDSX3:1:1247:2040:18552/1	60	+
chr12	42223073	42223074	A00758:247:H2MVHDSX3:3:1634:5095:14011/1	60	-
chr12	42311815	42311816	A00758:247:H2MVHDSX3:4:2201:27073:30624/1	60	+
chr12	43260895	43260896	A00758:247:H2MVHDSX3:2:2610:13557:5368/1	60	-
chr12	43350150	43350151	A00758:247:H2MVHDSX3:3:2524:13132:1376/1	60	-
chr12	43625167	43625168	A00758:247:H2MVHDSX3:1:2660:14516:14606/1	60	+
chr12	43720137	43720138	A00758:247:H2MVHDSX3:2:2227:21585:13917	60	-
chr12	43721770	43721771	A00758:247:H2MVHDSX3:2:1378:31069:28995/1	60	-
chr12	43722428	43722429	A00758:247:H2MVHDSX3:3:1515:12988:16689	60	-
chr12	43737725	43737726	A00758:247:H2MVHDSX3:1:1160:3658:13495/1	60	-
chr12	43760803	43760804	A00758:247:H2MVHDSX3:1:2215:32425:36417/1	60	-
chr12	43985562	43985563	A00758:247:H2MVHDSX3:1:1136:9787:29215/1	60	+
chr12	44382203	44382204	A00758:247:H2MVHDSX3:2:2435:12870:33802	60	-
chr12	44567558	44567559	A00758:247:H2MVHDSX3:1:2554:11180:19946/1	60	-
chr12	45286537	45286538	A00758:247:H2MVHDSX3:1:2527:4209:14920/1	60	-
chr12	45286539	45286540	A00758:247:H2MVHDSX3:1:1366:18041:21840/1	60	-
chr12	45329718	45329719	A00758:247:H2MVHDSX3:1:1159:15185:24878	60	-
chr12	45422468	45422469	A00758:247:H2MVHDSX3:1:1276:32000:13291/1	60	-
chr12	45790676	45790677	A00758:247:H2MVHDSX3:1:2471:9100:23703/1	60	+
chr12	45792966	45792967	A00758:247:H2MVHDSX3:1:1116:12156:18693/1	60	-
chr12	45820056	45820057	A00758:247:H2MVHDSX3:2:1339:23719:27352/1	60	-
chr12	45825623	45825624	A00758:247:H2MVHDSX3:1:2632:15167:24815/1	60	+
chr12	45849088	45849089	A00758:247:H2MVHDSX3:1:1237:18132:2206/1	60	+
chr12	45931174	45931175	A00758:247:H2MVHDSX3:4:2406:23068:3176/1	60	-
chr12	46144567	46144568	A00758:247:H2MVHDSX3:1:1335:20329:22858/1	60	+
chr12	46553412	46553413	A00758:247:H2MVHDSX3:2:2568:2347:28980	60	-
chr12	46727231	46727232	A00758:247:H2MVHDSX3:2:1526:26648:18145/1	60	-
chr12	47671592	47671593	A00758:247:H2MVHDSX3:1:1138:5168:27132/1	60	-
chr12	47681821	47681822	A00758:247:H2MVHDSX3:4:2659:2691:30859	60	-
chr12	48164747	48164748	A00758:247:H2MVHDSX3:1:2471:15058:15389/1	60	+
chr12	48737320	48737321	A00758:247:H2MVHDSX3:3:2555:31684:12994/1	60	+
chr12	48790952	48790953	A00758:247:H2MVHDSX3:1:1438:13738:16172/1	60	-
chr12	49144344	49144345	A00758:247:H2MVHDSX3:3:2339:21178:15060	60	-
chr12	49217851	49217852	A00758:247:H2MVHDSX3:3:2174:22155:1125	60	+
chr12	49391003	49391004	A00758:247:H2MVHDSX3:1:1563:27281:35430/1	60	+
chr12	50411740	50411741	A00758:247:H2MVHDSX3:2:2516:32832:31266	60	-
chr12	50438024	50438025	A00758:247:H2MVHDSX3:1:1106:4942:2033/1	60	-
chr12	51179935	51179936	A00758:247:H2MVHDSX3:1:2546:2889:31798/1	60	-
chr12	52625027	52625028	A00758:247:H2MVHDSX3:2:1531:8368:22842/1	60	+
chr12	53989164	53989165	A00758:247:H2MVHDSX3:1:1364:12084:30718/1	60	+
chr12	54297405	54297406	A00758:247:H2MVHDSX3:4:2638:20591:16454	60	+
chr12	54972809	54972810	A00758:247:H2MVHDSX3:1:1548:19976:34835/1	60	+
chr12	56587008	56587009	A00758:247:H2MVHDSX3:3:1519:21694:32925/1	60	+
chr12	57608675	57608676	A00758:247:H2MVHDSX3:1:1370:15619:20212	60	-
chr12	58710762	58710763	A00758:247:H2MVHDSX3:1:1142:6551:7827/1	60	-
chr12	59175032	59175033	A00758:247:H2MVHDSX3:4:2341:13232:29199/1	60	-
chr12	59212810	59212811	A00758:247:H2MVHDSX3:1:2307:25156:26710/1	60	-
chr12	59452828	59452829	A00758:247:H2MVHDSX3:1:1371:16875:25081/1	60	+
chr12	59702508	59702509	A00758:247:H2MVHDSX3:1:1358:6940:29731/1	60	-
chr12	59742717	59742718	A00758:247:H2MVHDSX3:2:2134:8323:30812/1	60	-
chr12	59771161	59771162	A00758:247:H2MVHDSX3:3:2138:16902:9909/1	60	+
chr12	60159795	60159796	A00758:247:H2MVHDSX3:3:1566:1696:31548	60	-
chr12	60285648	60285649	A00758:247:H2MVHDSX3:1:1121:32805:30373/1	60	+
chr12	60572366	60572367	A00758:247:H2MVHDSX3:1:2327:14714:8844/1	60	+
chr12	60736175	60736176	A00758:247:H2MVHDSX3:1:1170:16703:13823/1	60	-
chr12	60809995	60809996	A00758:247:H2MVHDSX3:1:2524:27245:4805/1	60	+
chr12	60915782	60915783	A00758:247:H2MVHDSX3:1:1167:12355:25332	60	-
chr12	62091028	62091029	A00758:247:H2MVHDSX3:1:2247:11442:33332/1	60	-
chr12	62118189	62118190	A00758:247:H2MVHDSX3:1:1145:2600:25880/1	60	+
chr12	62301688	62301689	A00758:247:H2MVHDSX3:1:1215:5412:9580/1	60	+
chr12	62311521	62311522	A00758:247:H2MVHDSX3:3:1116:19370:9486	60	+
chr12	62313948	62313949	A00758:247:H2MVHDSX3:1:1127:22327:5556/1	60	+
chr12	62351869	62351870	A00758:247:H2MVHDSX3:2:1567:7157:30420	60	+
chr12	62354700	62354701	A00758:247:H2MVHDSX3:1:1149:32796:6057/1	60	-
chr12	62371285	62371286	A00758:247:H2MVHDSX3:3:1472:11632:14685	60	-
chr12	62405228	62405229	A00758:247:H2MVHDSX3:1:1452:17327:22670	60	+
chr12	62585981	62585982	A00758:247:H2MVHDSX3:2:2637:8413:25989/1	60	+
chr12	62689225	62689226	A00758:247:H2MVHDSX3:1:1232:32425:33160/1	60	+
chr12	62701712	62701713	A00758:247:H2MVHDSX3:4:2476:9652:12915/1	60	+
chr12	62804550	62804551	A00758:247:H2MVHDSX3:2:1518:5927:9846/1	60	-
chr12	62873864	62873865	A00758:247:H2MVHDSX3:1:1517:32235:18458/1	60	+
chr12	62873865	62873866	A00758:247:H2MVHDSX3:2:1465:29125:21120	60	+
chr12	62921655	62921656	A00758:247:H2MVHDSX3:1:1316:29261:24831/1	60	-
chr12	63793658	63793659	A00758:247:H2MVHDSX3:3:2548:12599:34773/1	60	-
chr12	63806736	63806737	A00758:247:H2MVHDSX3:1:1571:30870:7138	60	-
chr12	64037945	64037946	A00758:247:H2MVHDSX3:1:2234:30870:24737	60	-
chr12	64299967	64299968	A00758:247:H2MVHDSX3:3:2650:7817:1532	60	+
chr12	64450243	64450244	A00758:247:H2MVHDSX3:1:1644:5647:14309/1	60	+
chr12	64749126	64749127	A00758:247:H2MVHDSX3:1:1567:1443:8187	60	+
chr12	65178568	65178569	A00758:247:H2MVHDSX3:1:1270:29514:6950/1	60	-
chr12	65853049	65853050	A00758:247:H2MVHDSX3:1:2150:19126:14857	60	+
chr12	66312765	66312766	A00758:247:H2MVHDSX3:1:1134:23538:32049/1	60	-
chr12	66845814	66845815	A00758:247:H2MVHDSX3:1:1550:2094:8531/1	60	-
chr12	67282875	67282876	A00758:247:H2MVHDSX3:1:1467:11532:27884/1	60	+
chr12	67805588	67805589	A00758:247:H2MVHDSX3:3:2604:14009:30608	60	+
chr12	68720781	68720782	A00758:247:H2MVHDSX3:1:2475:20663:18145/1	60	+
chr12	68725752	68725753	A00758:247:H2MVHDSX3:1:1246:16685:22404/1	60	+
chr12	68725815	68725816	A00758:247:H2MVHDSX3:4:1572:21621:21621/1	60	-
chr12	68819161	68819162	A00758:247:H2MVHDSX3:1:1167:19407:13182/1	60	+
chr12	69482013	69482014	A00758:247:H2MVHDSX3:1:2268:9019:5118	60	-
chr12	69500911	69500912	A00758:247:H2MVHDSX3:1:1217:18801:35274/1	60	-
chr12	69790978	69790979	A00758:247:H2MVHDSX3:1:2207:26051:4022/1	60	+
chr12	70110842	70110843	A00758:247:H2MVHDSX3:1:1470:9091:10504	60	+
chr12	70278613	70278614	A00758:247:H2MVHDSX3:4:1553:28971:19664/1	60	+
chr12	70284374	70284375	A00758:247:H2MVHDSX3:1:2212:11433:2253/1	60	+
chr12	70288124	70288125	A00758:247:H2MVHDSX3:4:1609:9182:6089	60	+
chr12	70316661	70316662	A00758:247:H2MVHDSX3:3:2276:10764:34350/1	60	-
chr12	70319736	70319737	A00758:247:H2MVHDSX3:1:1221:6253:11318/1	60	-
chr12	71118073	71118074	A00758:247:H2MVHDSX3:4:2427:7509:11115	60	-
chr12	71655607	71655608	A00758:247:H2MVHDSX3:3:2577:10836:13964/1	60	-
chr12	71898151	71898152	A00758:247:H2MVHDSX3:1:1249:2220:14137/1	60	-
chr12	72472337	72472338	A00758:247:H2MVHDSX3:1:1277:1479:3020/1	60	+
chr12	72765802	72765803	A00758:247:H2MVHDSX3:1:1108:18394:16313/1	60	+
chr12	73328348	73328349	A00758:247:H2MVHDSX3:1:2645:10013:9471/1	60	-
chr12	73840170	73840171	A00758:247:H2MVHDSX3:1:1412:12545:17519/1	60	+
chr12	74136565	74136566	A00758:247:H2MVHDSX3:1:1349:5773:9831/1	60	+
chr12	74169254	74169255	A00758:247:H2MVHDSX3:2:2327:8296:17926/1	60	+
chr12	74213230	74213231	A00758:247:H2MVHDSX3:1:2145:28411:16908/1	60	-
chr12	74336426	74336427	A00758:247:H2MVHDSX3:2:2172:15826:36636/1	60	-
chr12	74372909	74372910	A00758:247:H2MVHDSX3:2:1253:14109:23954/1	60	+
chr12	74378098	74378099	A00758:247:H2MVHDSX3:4:2436:3540:2049	60	+
chr12	74378322	74378323	A00758:247:H2MVHDSX3:1:1329:25211:34225	60	-
chr12	74464496	74464497	A00758:247:H2MVHDSX3:1:2139:11198:20823	60	+
chr12	74466077	74466078	A00758:247:H2MVHDSX3:1:1201:23204:9079/1	60	-
chr12	74489735	74489736	A00758:247:H2MVHDSX3:2:1628:24379:19069	60	+
chr12	74490536	74490537	A00758:247:H2MVHDSX3:3:2150:16459:15781/1	60	+
chr12	74490738	74490739	A00758:247:H2MVHDSX3:1:2128:22381:28040/1	60	+
chr12	74526993	74526994	A00758:247:H2MVHDSX3:2:1323:1244:35931/1	60	-
chr12	74540141	74540142	A00758:247:H2MVHDSX3:2:2648:1380:26835	60	-
chr12	74540831	74540832	A00758:247:H2MVHDSX3:2:1435:29261:14497/1	60	+
chr12	74779676	74779677	A00758:247:H2MVHDSX3:1:1557:10465:26193/1	60	-
chr12	74842546	74842547	A00758:247:H2MVHDSX3:1:1137:5439:30765/1	60	-
chr12	74919955	74919956	A00758:247:H2MVHDSX3:2:2142:23610:16391	60	-
chr12	74974299	74974300	A00758:247:H2MVHDSX3:1:2237:13024:8891/1	60	+
chr12	75369398	75369399	A00758:247:H2MVHDSX3:1:1414:5186:22310/1	60	-
chr12	75498071	75498072	A00758:247:H2MVHDSX3:2:2662:9435:11725/1	60	+
chr12	75509191	75509192	A00758:247:H2MVHDSX3:2:2537:7916:5118/1	60	-
chr12	75509194	75509195	A00758:247:H2MVHDSX3:1:1446:24768:19554/1	60	-
chr12	76021513	76021514	A00758:247:H2MVHDSX3:1:1376:10456:25238	60	-
chr12	76373936	76373937	A00758:247:H2MVHDSX3:1:1474:25952:10895/1	60	+
chr12	76425698	76425699	A00758:247:H2MVHDSX3:4:1159:29984:4852/1	60	-
chr12	76480412	76480413	A00758:247:H2MVHDSX3:2:2463:31340:25332	60	+
chr12	76544595	76544596	A00758:247:H2MVHDSX3:1:1140:3088:30702/1	60	-
chr12	77010157	77010158	A00758:247:H2MVHDSX3:1:1329:7346:25989	60	+
chr12	77053935	77053936	A00758:247:H2MVHDSX3:1:1468:18059:18020/1	60	+
chr12	77628302	77628303	A00758:247:H2MVHDSX3:1:2144:7907:25457/1	60	+
chr12	78089759	78089760	A00758:247:H2MVHDSX3:1:1164:8811:29246/1	60	+
chr12	78188100	78188101	A00758:247:H2MVHDSX3:2:1211:17535:1110/1	60	-
chr12	78190421	78190422	A00758:247:H2MVHDSX3:1:1543:1479:12633/1	60	+
chr12	78405630	78405631	A00758:247:H2MVHDSX3:3:1404:5132:25880/1	60	+
chr12	78625242	78625243	A00758:247:H2MVHDSX3:1:1105:20329:7670/1	60	-
chr12	78838902	78838903	A00758:247:H2MVHDSX3:1:1315:19153:29183	60	-
chr12	78846072	78846073	A00758:247:H2MVHDSX3:3:1373:20862:21809/1	60	+
chr12	78861308	78861309	A00758:247:H2MVHDSX3:1:1367:14660:11945/1	60	+
chr12	78896832	78896833	A00758:247:H2MVHDSX3:3:2373:9570:10927	60	+
chr12	78961640	78961641	A00758:247:H2MVHDSX3:4:1521:26313:24925/1	60	-
chr12	78975476	78975477	A00758:247:H2MVHDSX3:1:1210:1696:18646/1	60	-
chr12	79047137	79047138	A00758:247:H2MVHDSX3:1:2157:5457:23187/1	60	-
chr12	79048573	79048574	A00758:247:H2MVHDSX3:2:1524:20302:5087/1	60	-
chr12	79053146	79053147	A00758:247:H2MVHDSX3:1:2613:26838:34882/1	60	+
chr12	79067545	79067546	A00758:247:H2MVHDSX3:1:2231:27028:8469/1	60	+
chr12	79106519	79106520	A00758:247:H2MVHDSX3:1:2520:20663:35055/1	60	+
chr12	79231240	79231241	A00758:247:H2MVHDSX3:2:2217:28890:6684/1	60	+
chr12	79252739	79252740	A00758:247:H2MVHDSX3:2:2364:19994:19335/1	60	-
chr12	79289238	79289239	A00758:247:H2MVHDSX3:2:2319:27425:8061/1	60	+
chr12	79301897	79301898	A00758:247:H2MVHDSX3:2:1221:10031:2049/1	60	+
chr12	79320218	79320219	A00758:247:H2MVHDSX3:1:2435:16848:27665/1	60	+
chr12	79352736	79352737	A00758:247:H2MVHDSX3:1:1258:26874:14340/1	60	-
chr12	79385710	79385711	A00758:247:H2MVHDSX3:1:1376:7591:22435/1	60	+
chr12	79401106	79401107	A00758:247:H2MVHDSX3:1:1240:5520:14184/1	60	-
chr12	79602799	79602800	A00758:247:H2MVHDSX3:1:1437:19705:37027/1	60	-
chr12	79612806	79612807	A00758:247:H2MVHDSX3:1:1133:10149:3693/1	60	+
chr12	79624422	79624423	A00758:247:H2MVHDSX3:1:1501:1615:19539	60	-
chr12	79626623	79626624	A00758:247:H2MVHDSX3:3:2224:17164:33599/1	60	+
chr12	79635870	79635871	A00758:247:H2MVHDSX3:2:2309:16514:35446/1	60	+
chr12	79650509	79650510	A00758:247:H2MVHDSX3:2:1465:20338:7623/1	60	-
chr12	79720900	79720901	A00758:247:H2MVHDSX3:2:2642:11017:25801	60	+
chr12	79778903	79778904	A00758:247:H2MVHDSX3:2:2565:2745:18991/1	60	+
chr12	79795938	79795939	A00758:247:H2MVHDSX3:1:1263:2889:36370/1	60	+
chr12	79808366	79808367	A00758:247:H2MVHDSX3:2:1413:32108:10316	60	+
chr12	79808938	79808939	A00758:247:H2MVHDSX3:3:1132:28890:15013	60	-
chr12	79827066	79827067	A00758:247:H2MVHDSX3:3:1306:10719:35274	60	+
chr12	79832271	79832272	A00758:247:H2MVHDSX3:1:1348:20229:31673/1	60	+
chr12	79891739	79891740	A00758:247:H2MVHDSX3:1:2356:10095:21793/1	60	+
chr12	79927061	79927062	A00758:247:H2MVHDSX3:4:1139:6623:11647	60	-
chr12	79929153	79929154	A00758:247:H2MVHDSX3:1:2443:1922:14967	60	+
chr12	80755696	80755697	A00758:247:H2MVHDSX3:1:1210:10773:2895/1	60	-
chr12	80962704	80962705	A00758:247:H2MVHDSX3:1:1250:29695:13870	60	-
chr12	81258186	81258187	A00758:247:H2MVHDSX3:3:2164:6750:13557	60	-
chr12	81641658	81641659	A00758:247:H2MVHDSX3:3:1370:4571:16203/1	60	+
chr12	82387038	82387039	A00758:247:H2MVHDSX3:1:1620:22788:28839/1	60	-
chr12	82403505	82403506	A00758:247:H2MVHDSX3:1:1109:1922:10019/1	60	+
chr12	82403932	82403933	A00758:247:H2MVHDSX3:2:1636:12264:11710	60	+
chr12	82430429	82430430	A00758:247:H2MVHDSX3:1:1444:3983:27649	60	-
chr12	82431481	82431482	A00758:247:H2MVHDSX3:1:1251:3016:31861/1	60	-
chr12	82435709	82435710	A00758:247:H2MVHDSX3:1:1161:6714:25175/1	60	-
chr12	82443343	82443344	A00758:247:H2MVHDSX3:4:1107:32127:21089	60	+
chr12	82447907	82447908	A00758:247:H2MVHDSX3:3:1329:32597:11694/1	60	-
chr12	82467560	82467561	A00758:247:H2MVHDSX3:2:1569:12210:32847/1	60	+
chr12	82474252	82474253	A00758:247:H2MVHDSX3:1:1577:27163:36542/1	60	+
chr12	82480556	82480557	A00758:247:H2MVHDSX3:3:2209:7880:30076/1	60	-
chr12	82698601	82698602	A00758:247:H2MVHDSX3:2:2207:20618:13275/1	60	+
chr12	82744905	82744906	A00758:247:H2MVHDSX3:1:1356:10854:35571/1	60	-
chr12	82788361	82788362	A00758:247:H2MVHDSX3:1:1140:21594:16282/1	60	+
chr12	82826288	82826289	A00758:247:H2MVHDSX3:1:1138:1479:3771/1	60	-
chr12	82914059	82914060	A00758:247:H2MVHDSX3:2:2203:10981:32972/1	60	-
chr12	82918820	82918821	A00758:247:H2MVHDSX3:3:1211:32262:9612	60	-
chr12	82973620	82973621	A00758:247:H2MVHDSX3:1:1654:9751:34444/1	60	-
chr12	83036710	83036711	A00758:247:H2MVHDSX3:3:1569:7970:8688/1	60	-
chr12	83186283	83186284	A00758:247:H2MVHDSX3:2:1342:22064:9643/1	60	-
chr12	83597572	83597573	A00758:247:H2MVHDSX3:2:1373:12219:11130/1	60	+
chr12	83692156	83692157	A00758:247:H2MVHDSX3:2:1548:20627:13228	60	-
chr12	83797317	83797318	A00758:247:H2MVHDSX3:1:1106:7419:30780/1	60	+
chr12	84298466	84298467	A00758:247:H2MVHDSX3:3:1542:13485:9001/1	60	+
chr12	85123904	85123905	A00758:247:H2MVHDSX3:1:1317:23402:18756/1	60	-
chr12	85214465	85214466	A00758:247:H2MVHDSX3:4:2102:18132:13698	60	-
chr12	85342332	85342333	A00758:247:H2MVHDSX3:1:1633:16224:19539/1	60	-
chr12	85490584	85490585	A00758:247:H2MVHDSX3:2:2313:10294:10488/1	60	+
chr12	86515124	86515125	A00758:247:H2MVHDSX3:1:1415:22553:17472/1	60	-
chr12	87357098	87357099	A00758:247:H2MVHDSX3:1:1349:24279:15233/1	60	-
chr12	87502297	87502298	A00758:247:H2MVHDSX3:1:1358:30138:20901/1	60	-
chr12	87577288	87577289	A00758:247:H2MVHDSX3:1:2319:14543:29747/1	60	+
chr12	87662584	87662585	A00758:247:H2MVHDSX3:1:1436:15971:22670	60	+
chr12	87683521	87683522	A00758:247:H2MVHDSX3:2:1350:32307:7498	60	-
chr12	88040904	88040905	A00758:247:H2MVHDSX3:1:1349:26341:15264/1	60	-
chr12	88056353	88056354	A00758:247:H2MVHDSX3:1:2123:13214:30890	60	-
chr12	88091631	88091632	A00758:247:H2MVHDSX3:1:1304:10158:23625/1	60	-
chr12	88126732	88126733	A00758:247:H2MVHDSX3:2:2615:9127:34773/1	60	-
chr12	88139344	88139345	A00758:247:H2MVHDSX3:1:1402:6840:23265/1	60	+
chr12	88147419	88147420	A00758:247:H2MVHDSX3:1:1149:3803:25426	60	+
chr12	88149174	88149175	A00758:247:H2MVHDSX3:1:1603:11623:33833/1	60	+
chr12	88163621	88163622	A00758:247:H2MVHDSX3:2:1247:21766:11162	60	-
chr12	88165366	88165367	A00758:247:H2MVHDSX3:1:1130:17508:33129/1	60	-
chr12	88173244	88173245	A00758:247:H2MVHDSX3:2:1504:28537:18443	60	-
chr12	88903629	88903630	A00758:247:H2MVHDSX3:2:1436:9109:35681/1	60	+
chr12	89037006	89037007	A00758:247:H2MVHDSX3:2:2313:8449:20979	60	-
chr12	89058572	89058573	A00758:247:H2MVHDSX3:1:1308:14931:35963/1	60	-
chr12	89156883	89156884	A00758:247:H2MVHDSX3:1:1475:9281:2785/1	60	-
chr12	89168998	89168999	A00758:247:H2MVHDSX3:3:1440:15754:9893	60	-
chr12	89212937	89212938	A00758:247:H2MVHDSX3:1:1136:18566:7717/1	60	+
chr12	89231791	89231792	A00758:247:H2MVHDSX3:1:1418:21630:14278/1	60	-
chr12	89263415	89263416	A00758:247:H2MVHDSX3:1:1202:16776:19053/1	60	-
chr12	89280793	89280794	A00758:247:H2MVHDSX3:1:1116:24641:20870/1	60	-
chr12	89339232	89339233	A00758:247:H2MVHDSX3:1:1210:10330:27680/1	60	-
chr12	89397347	89397348	A00758:247:H2MVHDSX3:4:1652:8883:18724	60	-
chr12	89596848	89596849	A00758:247:H2MVHDSX3:1:1601:6515:1188/1	60	+
chr12	89621662	89621663	A00758:247:H2MVHDSX3:1:1117:14217:6417/1	60	+
chr12	89622488	89622489	A00758:247:H2MVHDSX3:1:1613:18078:19993/1	60	-
chr12	89660250	89660251	A00758:247:H2MVHDSX3:3:2670:11586:19648	60	-
chr12	89685661	89685662	A00758:247:H2MVHDSX3:1:2560:2211:2754	60	-
chr12	89696422	89696423	A00758:247:H2MVHDSX3:3:1557:14886:29277	60	+
chr12	89864080	89864081	A00758:247:H2MVHDSX3:1:2161:9444:17440/1	60	+
chr12	90551942	90551943	A00758:247:H2MVHDSX3:2:1218:23339:6965/1	60	-
chr12	90766493	90766494	A00758:247:H2MVHDSX3:1:1230:8341:20603/1	60	+
chr12	91250167	91250168	A00758:247:H2MVHDSX3:1:1335:22164:15107/1	60	-
chr12	91274279	91274280	A00758:247:H2MVHDSX3:2:1232:30888:26522	60	-
chr12	91615856	91615857	A00758:247:H2MVHDSX3:2:1516:25156:16908	60	+
chr12	92130856	92130857	A00758:247:H2MVHDSX3:1:2402:22046:24330/1	60	+
chr12	92141731	92141732	A00758:247:H2MVHDSX3:1:1169:24623:33552/1	60	-
chr12	92811902	92811903	A00758:247:H2MVHDSX3:1:1224:9760:1141/1	60	+
chr12	92840113	92840114	A00758:247:H2MVHDSX3:4:2462:12409:15843/1	60	-
chr12	92850727	92850728	A00758:247:H2MVHDSX3:1:1137:17490:9549/1	60	+
chr12	93297785	93297786	A00758:247:H2MVHDSX3:1:1151:17327:10019/1	60	+
chr12	93411977	93411978	A00758:247:H2MVHDSX3:3:1615:15176:25457	60	-
chr12	93481019	93481020	A00758:247:H2MVHDSX3:1:2251:26747:4633/1	60	+
chr12	93488662	93488663	A00758:247:H2MVHDSX3:1:1128:27444:16548	60	-
chr12	93670826	93670827	A00758:247:H2MVHDSX3:3:1321:19551:17315	60	-
chr12	93912472	93912473	A00758:247:H2MVHDSX3:4:2672:11903:25394/1	60	+
chr12	94372624	94372625	A00758:247:H2MVHDSX3:3:1651:32868:20431	60	-
chr12	94446013	94446014	A00758:247:H2MVHDSX3:2:2262:28031:19507/1	60	-
chr12	95228023	95228024	A00758:247:H2MVHDSX3:1:2602:2998:20776/1	60	+
chr12	95265497	95265498	A00758:247:H2MVHDSX3:4:2166:26124:25160/1	60	-
chr12	95287190	95287191	A00758:247:H2MVHDSX3:2:1605:1271:8015	60	-
chr12	95515686	95515687	A00758:247:H2MVHDSX3:1:1169:9326:33426/1	60	-
chr12	95515896	95515897	A00758:247:H2MVHDSX3:2:2643:31665:11616	60	-
chr12	95545133	95545134	A00758:247:H2MVHDSX3:1:1214:10456:30530/1	60	+
chr12	95693083	95693084	A00758:247:H2MVHDSX3:1:1555:26232:21621/1	60	-
chr12	96279311	96279312	A00758:247:H2MVHDSX3:3:2440:14877:26913/1	60	+
chr12	96718234	96718235	A00758:247:H2MVHDSX3:1:2619:22453:21245	60	-
chr12	96936347	96936348	A00758:247:H2MVHDSX3:1:1362:2528:31328/1	60	+
chr12	96938926	96938927	A00758:247:H2MVHDSX3:3:1620:11388:5462	60	-
chr12	98334847	98334848	A00758:247:H2MVHDSX3:1:2527:14290:20259/1	60	+
chr12	98545950	98545951	A00758:247:H2MVHDSX3:1:2634:11080:25410/1	60	-
chr12	98652020	98652021	A00758:247:H2MVHDSX3:1:1361:23149:5165	60	-
chr12	98671539	98671540	A00758:247:H2MVHDSX3:1:1350:8748:33677/1	60	+
chr12	98700011	98700012	A00758:247:H2MVHDSX3:1:1230:19669:17487	60	-
chr12	100035640	100035641	A00758:247:H2MVHDSX3:1:1229:8983:3646/1	60	-
chr12	100049369	100049370	A00758:247:H2MVHDSX3:1:1253:14552:23406/1	60	+
chr12	100050265	100050266	A00758:247:H2MVHDSX3:1:2157:25916:33724/1	60	-
chr12	100050349	100050350	A00758:247:H2MVHDSX3:1:1376:27950:10410/1	60	-
chr12	100070190	100070191	A00758:247:H2MVHDSX3:4:2215:26838:22420/1	60	-
chr12	100174170	100174171	A00758:247:H2MVHDSX3:1:2132:13630:27070/1	60	-
chr12	100280959	100280960	A00758:247:H2MVHDSX3:1:2312:13919:32205/1	60	-
chr12	100312112	100312113	A00758:247:H2MVHDSX3:2:2602:15221:12508	60	+
chr12	100325538	100325539	A00758:247:H2MVHDSX3:2:2563:27245:15295	60	-
chr12	100326479	100326480	A00758:247:H2MVHDSX3:1:1438:32226:9831/1	60	+
chr12	100330147	100330148	A00758:247:H2MVHDSX3:1:1336:16984:34381	60	+
chr12	100337074	100337075	A00758:247:H2MVHDSX3:1:1316:27670:36605/1	60	+
chr12	101322400	101322401	A00758:247:H2MVHDSX3:1:1206:15356:35790/1	60	-
chr12	101332066	101332067	A00758:247:H2MVHDSX3:1:1139:3323:4178	60	+
chr12	101746154	101746155	A00758:247:H2MVHDSX3:3:1456:8061:32017	60	-
chr12	101762713	101762714	A00758:247:H2MVHDSX3:4:1354:4734:24158/1	60	+
chr12	102078585	102078586	A00758:247:H2MVHDSX3:3:1661:32325:20024	60	+
chr12	102103614	102103615	A00758:247:H2MVHDSX3:1:1368:8043:18803/1	60	+
chr12	102196323	102196324	A00758:247:H2MVHDSX3:2:2211:26232:28197/1	60	-
chr12	104125234	104125235	A00758:247:H2MVHDSX3:3:2622:13241:8328	60	+
chr12	104128873	104128874	A00758:247:H2MVHDSX3:3:2271:6623:15624/1	60	+
chr12	105343676	105343677	A00758:247:H2MVHDSX3:3:2156:19623:6136	60	-
chr12	107025176	107025177	A00758:247:H2MVHDSX3:1:1110:5412:35978/1	60	+
chr12	110484989	110484990	A00758:247:H2MVHDSX3:3:2120:18765:28823/1	60	-
chr12	111158593	111158594	A00758:247:H2MVHDSX3:1:2348:29369:23516	60	-
chr12	111726599	111726600	A00758:247:H2MVHDSX3:1:1636:10113:17910/1	60	+
chr12	113167994	113167995	A00758:247:H2MVHDSX3:3:1617:15356:16939	60	-
chr12	113482819	113482820	A00758:247:H2MVHDSX3:2:1160:19072:25598/1	60	+
chr12	113908099	113908100	A00758:247:H2MVHDSX3:1:2445:5529:24940/1	60	-
chr12	115939314	115939315	A00758:247:H2MVHDSX3:2:1554:11993:7012/1	60	-
chr12	116040333	116040334	A00758:247:H2MVHDSX3:2:2435:3079:8453/1	60	-
chr12	118088156	118088157	A00758:247:H2MVHDSX3:1:2551:25030:17848	60	+
chr12	118767706	118767707	A00758:247:H2MVHDSX3:4:1658:8838:15327/1	60	+
chr12	119823213	119823214	A00758:247:H2MVHDSX3:1:2168:19416:29669	60	+
chr12	119832409	119832410	A00758:247:H2MVHDSX3:3:1423:28311:25097/1	60	+
chr12	120177754	120177755	A00758:247:H2MVHDSX3:4:2650:24623:2926/1	60	+
chr12	120239452	120239453	A00758:247:H2MVHDSX3:3:1170:28230:32878/1	60	-
chr12	120288874	120288875	A00758:247:H2MVHDSX3:1:1652:23511:23390/1	60	+
chr12	120698129	120698130	A00758:247:H2MVHDSX3:1:1216:3803:21355	60	+
chr12	120856877	120856878	A00758:247:H2MVHDSX3:1:1527:7690:17910/1	60	-
chr12	120975673	120975674	A00758:247:H2MVHDSX3:1:1323:16224:33411/1	60	+
chr12	121312547	121312548	A00758:247:H2MVHDSX3:3:1413:30273:15718	60	+
chr12	121328466	121328467	A00758:247:H2MVHDSX3:3:2441:11360:32659	60	+
chr12	121414826	121414827	A00758:247:H2MVHDSX3:1:1343:24560:5196/1	60	-
chr12	122312480	122312481	A00758:247:H2MVHDSX3:1:2608:23692:22795/1	60	+
chr12	122524035	122524036	A00758:247:H2MVHDSX3:3:1113:11460:11287	60	+
chr12	122527292	122527293	A00758:247:H2MVHDSX3:4:2629:31204:25441/1	60	+
chr12	123196392	123196393	A00758:247:H2MVHDSX3:1:1478:15130:1861/1	60	+
chr12	123770224	123770225	A00758:247:H2MVHDSX3:1:2226:23077:21104/1	60	+
chr12	127942828	127942829	A00758:247:H2MVHDSX3:1:2559:31322:10927	60	+
chr12	128510952	128510953	A00758:247:H2MVHDSX3:1:1611:30074:25269/1	60	+
chr12	129258028	129258029	A00758:247:H2MVHDSX3:1:1329:8250:25989/1	60	-
chr12	131861540	131861541	A00758:247:H2MVHDSX3:2:2342:10881:8312	60	+
chr12	132097702	132097703	A00758:247:H2MVHDSX3:4:1528:1750:16799	60	+
chr12	132999787	132999788	A00758:247:H2MVHDSX3:4:1568:31015:33505/1	60	+
chr13	18966934	18966935	A00758:247:H2MVHDSX3:2:2114:19470:17174/1	60	+
chr13	19182455	19182456	A00758:247:H2MVHDSX3:1:1157:25183:7686/1	60	+
chr13	19182458	19182459	A00758:247:H2MVHDSX3:3:2174:18936:13620/1	60	+
chr13	19640210	19640211	A00758:247:H2MVHDSX3:1:1109:26124:35775/1	60	+
chr13	19647933	19647934	A00758:247:H2MVHDSX3:1:1423:25536:1313/1	60	+
chr13	19764038	19764039	A00758:247:H2MVHDSX3:2:2115:9064:12837/1	60	-
chr13	19774188	19774189	A00758:247:H2MVHDSX3:3:1615:10827:19805/1	60	-
[truncated: 7,831 more rows]
