# Supplementary material for: HIV-1 capsid stability enables inositol phosphate-independent infection of target cells and promotes integration into genes
Source: PLoS Pathog. 2023 Jun 2;19(6):e1011423. doi: 10.1371/journal.ppat.1011423 (PMC10266667; doi:10.1371/journal.ppat.1011423)
Supplement: S1 Data — (TAR.GZ) [file ppat.1011423.s012.tar.gz › CEM_WT_A/CA_WT/Unique_hg38_integration_sites/6884-GS-2.bed]

chr1	829781	829782	A00758:224:HLY2FDSX2:3:1609:15854:35117/1	60	-
chr1	1265018	1265019	A00758:224:HLY2FDSX2:3:1245:11107:9768	60	+
chr1	1272082	1272083	A00758:219:HLTGFDSX2:1:1431:22661:9768/1	60	-
chr1	1392014	1392015	A00758:219:HLTGFDSX2:2:1162:25165:2895/1	60	-
chr1	1480661	1480662	A00758:224:HLY2FDSX2:4:2575:31105:23234/1	60	+
chr1	1721293	1721294	A00758:224:HLY2FDSX2:3:1146:20925:28902/1	60	+
chr1	1792010	1792011	A00758:224:HLY2FDSX2:4:1667:13042:13307/1	60	+
chr1	1804676	1804677	A00758:224:HLY2FDSX2:4:1277:12319:24236/1	60	+
chr1	1813480	1813481	A00758:224:HLY2FDSX2:4:2105:20799:9486/1	60	-
chr1	1821321	1821322	A00758:224:HLY2FDSX2:3:2639:10176:4554/1	60	+
chr1	1822100	1822101	A00758:224:HLY2FDSX2:4:2221:2311:31360/1	60	-
chr1	1884581	1884582	A00758:224:HLY2FDSX2:3:1309:8106:10238/1	60	-
chr1	1886511	1886512	A00758:224:HLY2FDSX2:3:1136:25762:18208	60	-
chr1	6814117	6814118	A00758:224:HLY2FDSX2:4:2470:6876:37012	60	-
chr1	8413589	8413590	A00758:224:HLY2FDSX2:3:1117:19479:16877/1	60	+
chr1	8621352	8621353	A00758:224:HLY2FDSX2:3:1462:10791:24251/1	60	-
chr1	8624207	8624208	A00758:224:HLY2FDSX2:3:1115:12581:32675/1	60	+
chr1	8697366	8697367	A00758:224:HLY2FDSX2:3:1278:30581:28776/1	60	-
chr1	8871103	8871104	A00758:224:HLY2FDSX2:3:1145:15980:23062/1	60	+
chr1	9668195	9668196	A00758:224:HLY2FDSX2:4:1542:16215:15546	60	-
chr1	9747213	9747214	A00758:224:HLY2FDSX2:3:2313:16423:17033/1	60	+
chr1	9781267	9781268	A00758:224:HLY2FDSX2:3:1263:30915:25254/1	60	-
chr1	9805847	9805848	A00758:224:HLY2FDSX2:3:1173:10529:23140/1	60	-
chr1	10411172	10411173	A00758:224:HLY2FDSX2:3:1529:21649:6605/1	60	+
chr1	10602474	10602475	A00758:224:HLY2FDSX2:3:2441:8467:20603/1	60	-
chr1	11145904	11145905	A00758:224:HLY2FDSX2:4:1216:21603:14794	60	-
chr1	11207316	11207317	A00758:224:HLY2FDSX2:3:1658:22562:10911/1	60	+
chr1	11986164	11986165	A00758:224:HLY2FDSX2:4:2145:32226:14685	60	-
chr1	12354186	12354187	A00758:224:HLY2FDSX2:4:2116:23493:27367	60	-
chr1	12374200	12374201	A00758:224:HLY2FDSX2:3:1670:24279:35430/1	60	-
chr1	15534501	15534502	A00758:224:HLY2FDSX2:3:2121:21070:14497	60	-
chr1	15914962	15914963	A00758:224:HLY2FDSX2:3:1336:8657:3959/1	60	-
chr1	19429597	19429598	A00758:224:HLY2FDSX2:3:1118:28284:6261	60	-
chr1	20202074	20202075	A00758:224:HLY2FDSX2:3:1130:2627:20322/1	60	-
chr1	20663325	20663326	A00758:224:HLY2FDSX2:3:1352:24135:22780	60	+
chr1	20770767	20770768	A00758:224:HLY2FDSX2:3:1207:25003:32080/1	60	+
chr1	20846533	20846534	A00758:224:HLY2FDSX2:3:2142:18457:1517/1	60	+
chr1	20962687	20962688	A00758:219:HLTGFDSX2:4:2413:31222:27383/1	60	+
chr1	21064786	21064787	A00758:224:HLY2FDSX2:4:1367:27471:14497/1	60	-
chr1	21120949	21120950	A00758:224:HLY2FDSX2:3:1113:31557:10708/1	60	-
chr1	22001070	22001071	A00758:224:HLY2FDSX2:3:2565:13060:16532	60	+
chr1	22088809	22088810	A00758:219:HLTGFDSX2:1:2435:10167:32784/1	60	-
chr1	23309901	23309902	A00758:224:HLY2FDSX2:3:1662:6406:33004/1	60	+
chr1	23312055	23312056	A00758:224:HLY2FDSX2:3:1446:19515:24455/1	60	+
chr1	23769768	23769769	A00758:224:HLY2FDSX2:3:1150:1217:5666/1	60	+
chr1	25344072	25344073	A00758:224:HLY2FDSX2:3:2557:32217:15953/1	60	+
chr1	25461830	25461831	A00758:224:HLY2FDSX2:3:2612:18096:35211/1	60	+
chr1	25985232	25985233	A00758:224:HLY2FDSX2:3:1102:4580:28620	60	-
chr1	26268015	26268016	A00758:224:HLY2FDSX2:3:2652:9426:10739/1	60	+
chr1	26714061	26714062	A00758:224:HLY2FDSX2:3:1613:13892:26710	60	-
chr1	27466902	27466903	A00758:224:HLY2FDSX2:3:1265:4472:24267/1	60	-
chr1	27730474	27730475	A00758:224:HLY2FDSX2:3:1118:28492:28260/1	60	+
chr1	27774384	27774385	A00758:224:HLY2FDSX2:3:1408:28113:4930/1	60	+
chr1	28419723	28419724	A00758:224:HLY2FDSX2:4:2526:8495:17237/1	60	+
chr1	28483248	28483249	A00758:224:HLY2FDSX2:3:1164:9579:9064/1	60	-
chr1	28534621	28534622	A00758:224:HLY2FDSX2:3:1340:21097:12790/1	60	-
chr1	28762025	28762026	A00758:224:HLY2FDSX2:3:1323:9986:3724/1	60	-
chr1	29088503	29088504	A00758:224:HLY2FDSX2:4:1113:11840:27853/1	60	+
chr1	29089915	29089916	A00758:224:HLY2FDSX2:3:1422:16405:4695	60	-
chr1	31913785	31913786	A00758:224:HLY2FDSX2:3:1555:27814:17942	60	+
chr1	31916537	31916538	A00758:224:HLY2FDSX2:4:1632:21251:32471/1	60	+
chr1	31931842	31931843	A00758:224:HLY2FDSX2:3:2315:10203:12743/1	60	-
chr1	31935024	31935025	A00758:224:HLY2FDSX2:3:1415:29677:18850/1	60	+
chr1	32045468	32045469	A00758:224:HLY2FDSX2:3:1201:7482:15264	60	-
chr1	35755424	35755425	A00758:224:HLY2FDSX2:3:2518:28203:8813/1	60	-
chr1	35904805	35904806	A00758:224:HLY2FDSX2:3:2132:9462:15562	60	+
chr1	35963175	35963176	A00758:224:HLY2FDSX2:4:2375:14968:30984/1	60	+
chr1	37926173	37926174	A00758:224:HLY2FDSX2:3:1373:30237:24361/1	60	+
chr1	38708719	38708720	A00758:224:HLY2FDSX2:3:1412:14362:18411/1	60	-
chr1	38877170	38877171	A00758:224:HLY2FDSX2:3:2417:13901:5368	60	-
chr1	39324061	39324062	A00758:224:HLY2FDSX2:3:1226:17788:4398/1	60	+
chr1	39329939	39329940	A00758:224:HLY2FDSX2:3:1616:24505:34945/1	60	-
chr1	39444454	39444455	A00758:224:HLY2FDSX2:3:1608:19488:35180/1	60	+
chr1	39877165	39877166	A00758:224:HLY2FDSX2:4:1441:30680:26130	60	-
chr1	40213661	40213662	A00758:224:HLY2FDSX2:3:2606:13829:6621/1	60	+
chr1	40237873	40237874	A00758:224:HLY2FDSX2:3:1247:28357:25175/1	60	+
chr1	40276589	40276590	A00758:224:HLY2FDSX2:3:2239:32262:27273/1	60	+
chr1	40288661	40288662	A00758:224:HLY2FDSX2:4:2130:25536:1908/1	60	-
chr1	41160811	41160812	A00758:224:HLY2FDSX2:3:2646:30427:15264/1	60	+
chr1	42257968	42257969	A00758:224:HLY2FDSX2:3:1223:31638:18677	60	-
chr1	42263784	42263785	A00758:224:HLY2FDSX2:3:2236:12771:24142/1	60	-
chr1	42263847	42263848	A00758:224:HLY2FDSX2:3:1360:1470:21699/1	60	-
chr1	42668389	42668390	A00758:224:HLY2FDSX2:4:2306:23728:17221/1	60	-
chr1	43654362	43654363	A00758:224:HLY2FDSX2:3:1539:7066:25128/1	60	-
chr1	43703845	43703846	A00758:224:HLY2FDSX2:3:2448:6515:17848	60	-
chr1	43722559	43722560	A00758:224:HLY2FDSX2:3:1231:6307:36746/1	60	-
chr1	43819505	43819506	A00758:224:HLY2FDSX2:3:1123:1506:21449/1	60	+
chr1	44777344	44777345	A00758:224:HLY2FDSX2:3:1114:1832:28588/1	60	-
chr1	45641860	45641861	A00758:224:HLY2FDSX2:3:1504:1904:23484/1	60	+
chr1	45655341	45655342	A00758:224:HLY2FDSX2:4:1456:30309:15123/1	60	-
chr1	45882760	45882761	A00758:224:HLY2FDSX2:3:1539:30373:23625/1	60	+
chr1	46069692	46069693	A00758:224:HLY2FDSX2:3:2151:1868:30968/1	60	+
chr1	46165972	46165973	A00758:224:HLY2FDSX2:3:1454:9805:34507	60	-
chr1	48448282	48448283	A00758:224:HLY2FDSX2:3:2525:8639:16078	60	-
chr1	50290350	50290351	A00758:224:HLY2FDSX2:3:1101:18087:21793/1	60	-
chr1	52457507	52457508	A00758:224:HLY2FDSX2:3:2362:31882:37012	60	-
chr1	52572742	52572743	A00758:224:HLY2FDSX2:4:1308:3947:25520/1	60	-
chr1	53006466	53006467	A00758:224:HLY2FDSX2:3:1544:30626:16517	60	-
chr1	57198091	57198092	A00758:224:HLY2FDSX2:3:1213:30481:25473/1	60	+
chr1	58530967	58530968	A00758:224:HLY2FDSX2:4:1145:21278:26162	60	+
chr1	58919106	58919107	A00758:224:HLY2FDSX2:4:2568:11767:28197	60	-
chr1	61110327	61110328	A00758:224:HLY2FDSX2:4:1560:2456:35994/1	60	+
chr1	62749476	62749477	A00758:224:HLY2FDSX2:3:1412:17255:1407	60	-
chr1	70224123	70224124	A00758:224:HLY2FDSX2:3:2671:1633:33442/1	60	+
chr1	73160656	73160657	A00758:224:HLY2FDSX2:3:2101:24099:2675/1	60	+
chr1	84584895	84584896	A00758:224:HLY2FDSX2:4:2163:3568:22764	60	+
chr1	85669555	85669556	A00758:224:HLY2FDSX2:3:1218:4164:36761/1	60	-
chr1	88177867	88177868	A00758:224:HLY2FDSX2:4:1308:27398:12774/1	60	+
chr1	88380336	88380337	A00758:219:HLTGFDSX2:2:1126:23863:27195/1	60	+
chr1	88740366	88740367	A00758:224:HLY2FDSX2:3:1449:24505:20478/1	60	-
chr1	89131330	89131331	A00758:219:HLTGFDSX2:2:2268:10303:11256/1	60	+
chr1	89954178	89954179	A00758:224:HLY2FDSX2:3:1440:9408:20447	60	+
chr1	90818757	90818758	A00758:224:HLY2FDSX2:3:1175:8440:1454/1	60	+
chr1	92174157	92174158	A00758:224:HLY2FDSX2:3:1244:19786:26647/1	60	-
chr1	92488430	92488431	A00758:224:HLY2FDSX2:4:2258:4227:34397/1	60	+
chr1	92598378	92598379	A00758:224:HLY2FDSX2:3:2117:1967:26913/1	60	-
chr1	94475658	94475659	A00758:224:HLY2FDSX2:3:1455:6361:34710/1	60	+
chr1	97202249	97202250	A00758:224:HLY2FDSX2:3:1257:27588:33771/1	60	-
chr1	97445644	97445645	A00758:224:HLY2FDSX2:3:2427:22110:29763/1	60	-
chr1	100023648	100023649	A00758:224:HLY2FDSX2:4:1209:4607:29951/1	60	-
chr1	102944974	102944975	A00758:224:HLY2FDSX2:3:1313:19334:5916/1	60	-
chr1	107984477	107984478	A00758:224:HLY2FDSX2:3:1258:26521:8688/1	60	+
chr1	108649415	108649416	A00758:224:HLY2FDSX2:4:1411:31105:26021	60	-
chr1	111462672	111462673	A00758:224:HLY2FDSX2:3:2442:20645:34428/1	60	+
chr1	114402801	114402802	A00758:224:HLY2FDSX2:4:1530:20247:36307/1	60	+
chr1	114433140	114433141	A00758:219:HLTGFDSX2:3:1337:16278:34131/1	60	-
chr1	117433109	117433110	A00758:224:HLY2FDSX2:3:1252:21341:1251/1	60	+
chr1	117460751	117460752	A00758:224:HLY2FDSX2:3:2169:18665:22889/1	60	+
chr1	121581206	121581207	A00758:224:HLY2FDSX2:3:1665:24216:16689	60	+
chr1	145832290	145832291	A00758:224:HLY2FDSX2:3:1336:23619:15781	60	-
chr1	149409932	149409933	A00758:224:HLY2FDSX2:3:1252:1732:33739/1	60	+
chr1	150037283	150037284	A00758:224:HLY2FDSX2:3:1158:18222:29700/1	60	-
chr1	150301564	150301565	A00758:224:HLY2FDSX2:3:1406:1244:14575/1	60	+
chr1	150421193	150421194	A00758:224:HLY2FDSX2:3:1544:18123:20666/1	60	-
chr1	150814965	150814966	A00758:224:HLY2FDSX2:4:1618:31991:22670/1	60	+
chr1	150825006	150825007	A00758:224:HLY2FDSX2:3:1108:25319:27305	60	+
chr1	151223664	151223665	A00758:224:HLY2FDSX2:3:1602:25753:6511/1	60	+
chr1	151226575	151226576	A00758:224:HLY2FDSX2:3:1560:24994:2440/1	60	-
chr1	151418243	151418244	A00758:224:HLY2FDSX2:3:1305:9028:2660/1	60	-
chr1	151428785	151428786	A00758:224:HLY2FDSX2:3:2365:2537:16626/1	60	-
chr1	151986660	151986661	A00758:224:HLY2FDSX2:3:2413:2347:35556/1	60	+
chr1	154233104	154233105	A00758:224:HLY2FDSX2:3:1246:2754:16376	60	+
chr1	154589151	154589152	A00758:224:HLY2FDSX2:3:2365:27905:35227/1	60	-
chr1	155214724	155214725	A00758:224:HLY2FDSX2:3:1457:15854:21934/1	60	-
chr1	155524488	155524489	A00758:224:HLY2FDSX2:3:1444:1461:32017/1	60	-
chr1	155557806	155557807	A00758:224:HLY2FDSX2:3:1171:22625:19006/1	60	-
chr1	155721311	155721312	A00758:224:HLY2FDSX2:3:2312:17689:7200/1	60	-
chr1	155816406	155816407	A00758:224:HLY2FDSX2:3:1601:12771:19914	60	-
chr1	155918048	155918049	A00758:224:HLY2FDSX2:3:2432:13214:16986/1	60	+
chr1	156017583	156017584	A00758:224:HLY2FDSX2:3:1149:25455:27665/1	60	+
chr1	157246937	157246938	A00758:219:HLTGFDSX2:1:2541:9552:6950	60	+
chr1	160542962	160542963	A00758:224:HLY2FDSX2:3:1420:21965:18584/1	60	-
chr1	160590494	160590495	A00758:224:HLY2FDSX2:3:1133:18692:31360/1	60	+
chr1	167214600	167214601	A00758:224:HLY2FDSX2:3:2555:11379:18411	60	-
chr1	167661850	167661851	A00758:224:HLY2FDSX2:3:1229:10981:4570/1	60	+
chr1	168538370	168538371	A00758:224:HLY2FDSX2:3:2438:30915:29951/1	60	-
chr1	168577508	168577509	A00758:224:HLY2FDSX2:3:1631:32036:28385/1	60	+
chr1	169379842	169379843	A00758:224:HLY2FDSX2:4:1230:2446:29496/1	60	+
chr1	169428695	169428696	A00758:224:HLY2FDSX2:4:1368:25708:10003/1	60	-
chr1	171776618	171776619	A00758:224:HLY2FDSX2:3:1565:9136:26459/1	60	-
chr1	173740252	173740253	A00758:224:HLY2FDSX2:3:2161:17924:16564	60	+
chr1	173745502	173745503	A00758:224:HLY2FDSX2:4:1252:30843:7247	60	+
chr1	173999257	173999258	A00758:224:HLY2FDSX2:3:1248:4327:1063	60	+
chr1	176158910	176158911	A00758:224:HLY2FDSX2:3:1341:16676:13808/1	60	+
chr1	179125894	179125895	A00758:224:HLY2FDSX2:3:1564:13078:28275	60	-
chr1	179319150	179319151	A00758:224:HLY2FDSX2:3:1361:18114:29763/1	60	-
chr1	179957661	179957662	A00758:224:HLY2FDSX2:4:1319:13738:29606	60	-
chr1	182843547	182843548	A00758:224:HLY2FDSX2:3:1646:25012:17503	60	+
chr1	185055629	185055630	A00758:224:HLY2FDSX2:4:1278:11189:27915/1	60	+
chr1	190536717	190536718	A00758:224:HLY2FDSX2:3:2120:10384:35759	60	+
chr1	191964926	191964927	A00758:224:HLY2FDSX2:3:2233:26576:27445/1	60	+
chr1	195831669	195831670	A00758:224:HLY2FDSX2:3:2372:18114:20462/1	60	-
chr1	196251129	196251130	A00758:219:HLTGFDSX2:2:1253:12093:35681/1	60	-
chr1	196661031	196661032	A00758:224:HLY2FDSX2:3:2275:14742:15875/1	60	-
chr1	198321013	198321014	A00758:224:HLY2FDSX2:3:2348:21884:34381	60	-
chr1	199188141	199188142	A00758:224:HLY2FDSX2:4:2135:17210:34053/1	60	+
chr1	200570794	200570795	A00758:224:HLY2FDSX2:3:2403:4092:2284/1	60	+
chr1	200609170	200609171	A00758:224:HLY2FDSX2:4:1366:23782:23265	60	-
chr1	202756549	202756550	A00758:224:HLY2FDSX2:3:1136:32859:2347/1	60	+
chr1	203828943	203828944	A00758:224:HLY2FDSX2:3:1314:9588:27743/1	60	+
chr1	205093868	205093869	A00758:224:HLY2FDSX2:3:1218:8368:3114/1	60	-
chr1	205172162	205172163	A00758:219:HLTGFDSX2:1:1632:31159:26804	60	-
chr1	205608267	205608268	A00758:224:HLY2FDSX2:4:2569:23990:10504/1	60	+
chr1	206014569	206014570	A00758:224:HLY2FDSX2:3:1409:23430:10974	60	-
chr1	206451842	206451843	A00758:224:HLY2FDSX2:3:1414:13096:30342/1	60	+
chr1	211574513	211574514	A00758:224:HLY2FDSX2:4:1536:18014:31031	60	+
chr1	211791668	211791669	A00758:224:HLY2FDSX2:4:1347:25482:14873	60	+
chr1	212359697	212359698	A00758:224:HLY2FDSX2:3:1223:26539:22060/1	60	-
chr1	212889176	212889177	A00758:224:HLY2FDSX2:3:1320:28158:31720/1	60	+
chr1	214420190	214420191	A00758:224:HLY2FDSX2:3:2337:5358:14653/1	60	-
chr1	216409443	216409444	A00758:219:HLTGFDSX2:2:2231:3730:8609/1	60	-
chr1	221724736	221724737	A00758:224:HLY2FDSX2:4:1603:24352:32518/1	60	-
chr1	221733489	221733490	A00758:224:HLY2FDSX2:3:1516:22878:24549/1	60	-
chr1	222684880	222684881	A00758:224:HLY2FDSX2:3:1177:12029:20259/1	60	-
chr1	223835354	223835355	A00758:224:HLY2FDSX2:4:2154:30400:1188/1	60	+
chr1	224441052	224441053	A00758:224:HLY2FDSX2:4:2609:20907:8077/1	60	+
chr1	224443593	224443594	A00758:224:HLY2FDSX2:3:1367:4770:7247/1	60	-
chr1	225551715	225551716	A00758:224:HLY2FDSX2:3:1424:20265:18959/1	60	+
chr1	225595539	225595540	A00758:224:HLY2FDSX2:3:1411:15284:32315/1	60	+
chr1	226283418	226283419	A00758:224:HLY2FDSX2:3:1132:26928:15655	60	-
chr1	226734348	226734349	A00758:224:HLY2FDSX2:3:2338:4363:24893	60	+
chr1	227570810	227570811	A00758:224:HLY2FDSX2:4:2335:14253:25864/1	60	+
chr1	227581819	227581820	A00758:224:HLY2FDSX2:3:2129:21649:10833/1	60	+
chr1	227701706	227701707	A00758:224:HLY2FDSX2:4:2274:26069:26725/1	60	-
chr1	228088577	228088578	A00758:224:HLY2FDSX2:3:1276:9480:36855/1	60	-
chr1	228106646	228106647	A00758:224:HLY2FDSX2:3:1260:20274:25801/1	60	+
chr1	228231248	228231249	A00758:224:HLY2FDSX2:3:1374:4001:7012/1	60	+
chr1	228231761	228231762	A00758:224:HLY2FDSX2:3:1576:26648:8970/1	60	+
chr1	228246054	228246055	A00758:219:HLTGFDSX2:2:2162:21829:19695/1	60	-
chr1	228248369	228248370	A00758:224:HLY2FDSX2:3:1645:17589:32831/1	60	+
chr1	228255646	228255647	A00758:224:HLY2FDSX2:4:1520:17897:34929/1	60	-
chr1	228322235	228322236	A00758:224:HLY2FDSX2:3:1141:29107:19993/1	60	+
chr1	228328442	228328443	A00758:224:HLY2FDSX2:4:1401:27588:29512	60	-
chr1	228419377	228419378	A00758:224:HLY2FDSX2:3:1368:25247:27398/1	60	+
chr1	228496581	228496582	A00758:224:HLY2FDSX2:4:2326:12283:5635	60	-
chr1	229321600	229321601	A00758:224:HLY2FDSX2:3:1229:20853:12868/1	60	-
chr1	229323566	229323567	A00758:224:HLY2FDSX2:4:2516:14651:23641	60	+
chr1	229324264	229324265	A00758:224:HLY2FDSX2:3:1614:29604:27398/1	60	+
chr1	229489559	229489560	A00758:224:HLY2FDSX2:3:1128:20329:33285	60	+
chr1	229536428	229536429	A00758:224:HLY2FDSX2:3:1673:3558:21590	60	+
chr1	229540326	229540327	A00758:224:HLY2FDSX2:3:2277:17038:16313/1	60	+
chr1	229620747	229620748	A00758:224:HLY2FDSX2:3:2218:14624:4679	60	-
chr1	229659797	229659798	A00758:224:HLY2FDSX2:4:1104:32099:36636	60	-
chr1	230107564	230107565	A00758:224:HLY2FDSX2:4:1242:23710:36260	60	-
chr1	230688457	230688458	A00758:224:HLY2FDSX2:3:1246:26639:17942/1	60	+
chr1	230947950	230947951	A00758:224:HLY2FDSX2:3:1165:28899:31125	60	-
chr1	232569916	232569917	A00758:224:HLY2FDSX2:3:1154:19741:16266/1	60	+
chr1	234403379	234403380	A00758:224:HLY2FDSX2:3:1562:8070:9204/1	60	+
chr1	234563306	234563307	A00758:224:HLY2FDSX2:3:1303:30228:15608/1	60	+
chr1	236391807	236391808	A00758:224:HLY2FDSX2:3:1202:2953:12618	60	+
chr1	236575341	236575342	A00758:224:HLY2FDSX2:3:1211:2817:27633/1	60	-
chr1	236842735	236842736	A00758:224:HLY2FDSX2:3:2527:28556:5603/1	60	+
chr1	246861726	246861727	A00758:224:HLY2FDSX2:3:1631:23511:34100/1	60	-
chr1	247071961	247071962	A00758:224:HLY2FDSX2:3:1158:7301:27633	60	+
chr10	215711	215712	A00758:224:HLY2FDSX2:3:1173:10420:28995/1	60	+
chr10	834591	834592	A00758:224:HLY2FDSX2:3:1171:13449:3302/1	60	+
chr10	3643104	3643105	A00758:224:HLY2FDSX2:3:1638:18457:6151/1	60	-
chr10	8001025	8001026	A00758:224:HLY2FDSX2:3:2263:20916:31046/1	60	+
chr10	14908215	14908216	A00758:224:HLY2FDSX2:3:2463:19886:15734	60	-
chr10	17025815	17025816	A00758:224:HLY2FDSX2:3:2450:7862:14043	60	-
chr10	17923788	17923789	A00758:224:HLY2FDSX2:3:1141:1434:35446/1	60	+
chr10	21463191	21463192	A00758:224:HLY2FDSX2:3:1210:31521:12680/1	60	+
chr10	24569487	24569488	A00758:224:HLY2FDSX2:3:1604:7817:11741	60	-
chr10	24616780	24616781	A00758:224:HLY2FDSX2:3:1517:23583:7607/1	60	-
chr10	27028958	27028959	A00758:224:HLY2FDSX2:3:1170:2456:34616/1	60	-
chr10	27166888	27166889	A00758:224:HLY2FDSX2:3:1309:5222:18897/1	60	-
chr10	28580664	28580665	A00758:219:HLTGFDSX2:1:1569:3983:7764/1	60	+
chr10	28944558	28944559	A00758:224:HLY2FDSX2:3:2673:30698:16517/1	60	-
chr10	31677123	31677124	A00758:224:HLY2FDSX2:3:1106:6162:9471	60	+
chr10	32922208	32922209	A00758:224:HLY2FDSX2:3:2246:6442:26991/1	60	-
chr10	34378458	34378459	A00758:224:HLY2FDSX2:3:1141:19253:5306/1	60	+
chr10	34543765	34543766	A00758:224:HLY2FDSX2:3:1253:21549:11882/1	60	+
chr10	37764578	37764579	A00758:224:HLY2FDSX2:3:1111:10357:9752/1	60	+
chr10	42684461	42684462	A00758:219:HLTGFDSX2:1:1466:5150:7560/1	60	+
chr10	43841478	43841479	A00758:224:HLY2FDSX2:4:2426:13838:29997	60	-
chr10	48421903	48421904	A00758:224:HLY2FDSX2:4:1505:30635:28025/1	60	-
chr10	50457970	50457971	A00758:219:HLTGFDSX2:2:2454:30969:6997	60	+
chr10	50457971	50457972	A00758:224:HLY2FDSX2:4:1324:4996:13119	60	+
chr10	51443299	51443300	A00758:224:HLY2FDSX2:3:1475:19036:12226/1	60	+
chr10	54589870	54589871	A00758:224:HLY2FDSX2:3:1613:30888:18411	60	-
chr10	62240726	62240727	A00758:224:HLY2FDSX2:3:1351:22028:21668/1	60	+
chr10	68391359	68391360	A00758:224:HLY2FDSX2:3:1201:28962:17989/1	60	+
chr10	68523052	68523053	A00758:224:HLY2FDSX2:3:1523:10411:27946	60	+
chr10	72157440	72157441	A00758:224:HLY2FDSX2:3:1369:24424:30608/1	60	+
chr10	72486624	72486625	A00758:224:HLY2FDSX2:3:1617:30960:32440	60	-
chr10	73043386	73043387	A00758:224:HLY2FDSX2:3:1141:15908:21496/1	60	+
chr10	73571151	73571152	A00758:219:HLTGFDSX2:3:2204:11532:27978/1	60	-
chr10	73571152	73571153	A00758:224:HLY2FDSX2:3:2154:15284:32252/1	60	-
chr10	73571154	73571155	A00758:224:HLY2FDSX2:4:2443:25039:32988/1	60	-
chr10	73571155	73571156	A00758:219:HLTGFDSX2:1:2277:13105:4742/1	60	-
chr10	74306841	74306842	A00758:224:HLY2FDSX2:3:1217:25021:20556/1	60	-
chr10	74375020	74375021	A00758:224:HLY2FDSX2:3:2601:19153:33724/1	60	+
chr10	79112474	79112475	A00758:224:HLY2FDSX2:3:1352:19813:7748/1	60	-
chr10	80003817	80003818	A00758:224:HLY2FDSX2:3:1665:22327:10160/1	60	+
chr10	82319508	82319509	A00758:224:HLY2FDSX2:3:1455:14823:1329/1	60	-
chr10	84440343	84440344	A00758:224:HLY2FDSX2:3:1338:9815:11381/1	60	+
chr10	84515952	84515953	A00758:224:HLY2FDSX2:3:1338:4951:2143/1	60	-
chr10	88314190	88314191	A00758:219:HLTGFDSX2:2:1411:9390:27868/1	60	-
chr10	90721933	90721934	A00758:224:HLY2FDSX2:3:2122:11984:20306/1	60	+
chr10	90910960	90910961	A00758:224:HLY2FDSX2:3:1264:24225:16235/1	60	-
chr10	91268185	91268186	A00758:224:HLY2FDSX2:3:1140:10963:12054/1	60	-
chr10	92185823	92185824	A00758:224:HLY2FDSX2:3:1466:29369:14716/1	60	+
chr10	92468399	92468400	A00758:224:HLY2FDSX2:3:2255:14317:32675	60	+
chr10	92480738	92480739	A00758:224:HLY2FDSX2:3:1349:13584:2409/1	60	+
chr10	92526785	92526786	A00758:224:HLY2FDSX2:3:1622:19759:3646/1	60	-
chr10	98202633	98202634	A00758:224:HLY2FDSX2:3:2425:13114:18192/1	60	-
chr10	99349719	99349720	A00758:224:HLY2FDSX2:4:2506:15356:29152	60	+
chr10	101405838	101405839	A00758:224:HLY2FDSX2:3:2349:21793:8954/1	60	-
chr10	102303167	102303168	A00758:219:HLTGFDSX2:1:2118:27046:23437	60	+
chr10	102638394	102638395	A00758:219:HLTGFDSX2:2:2433:24768:15076/1	60	-
chr10	102691039	102691040	A00758:224:HLY2FDSX2:4:2338:13684:9001	60	+
chr10	102707805	102707806	A00758:224:HLY2FDSX2:3:1451:11722:10614/1	60	-
chr10	103380917	103380918	A00758:224:HLY2FDSX2:3:1360:3043:32659/1	60	+
chr10	110987455	110987456	A00758:224:HLY2FDSX2:3:1624:17616:27649	60	+
chr10	112527501	112527502	A00758:224:HLY2FDSX2:4:2238:6262:9236/1	60	-
chr10	113732675	113732676	A00758:224:HLY2FDSX2:3:1441:17725:28213/1	60	+
chr10	115084133	115084134	A00758:224:HLY2FDSX2:3:1610:27805:3552/1	60	+
chr10	115159825	115159826	A00758:224:HLY2FDSX2:3:2409:27651:9706/1	60	-
chr10	117334890	117334891	A00758:224:HLY2FDSX2:3:1357:23475:17033/1	60	+
chr10	117366132	117366133	A00758:224:HLY2FDSX2:3:1267:30526:5384/1	60	+
chr10	119593511	119593512	A00758:224:HLY2FDSX2:3:1158:22390:15687/1	60	+
chr10	133413785	133413786	A00758:224:HLY2FDSX2:3:1571:26838:22451/1	60	+
chr10	133487358	133487359	A00758:224:HLY2FDSX2:4:2435:2130:20932/1	60	-
chr10	133491542	133491543	A00758:224:HLY2FDSX2:3:2421:24768:33019/1	60	+
chr11	249478	249479	A00758:224:HLY2FDSX2:3:1103:19759:33646/1	60	-
chr11	340095	340096	A00758:224:HLY2FDSX2:3:2467:8115:3709/1	60	-
chr11	455156	455157	A00758:219:HLTGFDSX2:4:2628:26178:17300/1	60	-
chr11	1910430	1910431	A00758:224:HLY2FDSX2:3:2175:5755:32409/1	60	+
chr11	3372225	3372226	A00758:224:HLY2FDSX2:3:1628:5954:21950/1	60	+
chr11	3718993	3718994	A00758:219:HLTGFDSX2:3:1627:4526:16063	60	-
chr11	3746714	3746715	A00758:224:HLY2FDSX2:3:1147:6650:25379	60	-
chr11	3777174	3777175	A00758:224:HLY2FDSX2:4:2247:8232:1188	60	+
chr11	3950535	3950536	A00758:224:HLY2FDSX2:3:1171:8440:19617/1	60	-
chr11	3983557	3983558	A00758:224:HLY2FDSX2:3:1110:1904:26678	60	+
chr11	9409318	9409319	A00758:224:HLY2FDSX2:3:2367:9751:13088/1	60	-
chr11	9486305	9486306	A00758:224:HLY2FDSX2:3:1109:17390:22341	60	-
chr11	9843283	9843284	A00758:224:HLY2FDSX2:3:1107:1398:33035/1	60	+
chr11	9995307	9995308	A00758:224:HLY2FDSX2:3:2178:31828:22670	60	+
chr11	10026571	10026572	A00758:224:HLY2FDSX2:3:1510:10456:8672	60	-
chr11	10521546	10521547	A00758:224:HLY2FDSX2:3:1116:22462:8296/1	60	-
chr11	10812993	10812994	A00758:224:HLY2FDSX2:3:1154:10312:14090/1	60	-
chr11	10813252	10813253	A00758:224:HLY2FDSX2:3:1314:24677:22623/1	60	-
chr11	11866794	11866795	A00758:224:HLY2FDSX2:4:1112:3577:24189/1	60	+
chr11	12176461	12176462	A00758:224:HLY2FDSX2:3:1339:5719:14841/1	60	-
chr11	13692530	13692531	A00758:224:HLY2FDSX2:3:1219:3947:13401/1	60	-
chr11	16316710	16316711	A00758:224:HLY2FDSX2:4:1401:6081:4507/1	60	-
chr11	17137391	17137392	A00758:224:HLY2FDSX2:3:2348:20726:18662	60	-
chr11	17155046	17155047	A00758:224:HLY2FDSX2:3:2618:9164:17895/1	60	-
chr11	18299363	18299364	A00758:224:HLY2FDSX2:4:2278:11008:2863/1	60	-
chr11	24777143	24777144	A00758:224:HLY2FDSX2:3:1116:22092:4210/1	60	-
chr11	31441539	31441540	A00758:224:HLY2FDSX2:3:1665:32217:15859/1	60	-
chr11	32911920	32911921	A00758:224:HLY2FDSX2:3:1230:11107:36949/1	60	-
chr11	33069825	33069826	A00758:224:HLY2FDSX2:4:2252:10719:12884	60	+
chr11	33119013	33119014	A00758:224:HLY2FDSX2:3:1264:19533:14465/1	60	+
chr11	33754273	33754274	A00758:224:HLY2FDSX2:3:1349:16541:6684/1	60	+
chr11	33756327	33756328	A00758:224:HLY2FDSX2:3:1624:1859:20964/1	60	+
chr11	34946318	34946319	A00758:224:HLY2FDSX2:3:1218:16649:19460/1	60	-
chr11	36592773	36592774	A00758:224:HLY2FDSX2:3:1143:18882:32127	60	+
chr11	38919123	38919124	A00758:224:HLY2FDSX2:3:1505:12346:6684/1	60	+
chr11	42967867	42967868	A00758:224:HLY2FDSX2:4:2676:2727:24846/1	60	+
chr11	43386444	43386445	A00758:224:HLY2FDSX2:3:2325:32786:27586/1	60	+
chr11	43414798	43414799	A00758:224:HLY2FDSX2:3:1206:27001:13369/1	60	-
chr11	45995536	45995537	A00758:224:HLY2FDSX2:3:1227:4390:22467/1	60	-
chr11	46055764	46055765	A00758:224:HLY2FDSX2:4:1408:8847:36605/1	60	+
chr11	46080547	46080548	A00758:224:HLY2FDSX2:3:1505:24099:2707/1	60	+
chr11	46105350	46105351	A00758:224:HLY2FDSX2:3:1208:7075:19163/1	60	+
chr11	46124767	46124768	A00758:224:HLY2FDSX2:4:1642:23032:6809/1	60	-
chr11	46480101	46480102	A00758:224:HLY2FDSX2:3:1459:4743:28620/1	60	-
chr11	46988913	46988914	A00758:224:HLY2FDSX2:3:2605:8142:1658	60	-
chr11	47002139	47002140	A00758:224:HLY2FDSX2:3:1502:6027:34914/1	60	+
chr11	47495613	47495614	A00758:224:HLY2FDSX2:3:1447:16975:17394/1	60	-
chr11	47505397	47505398	A00758:224:HLY2FDSX2:3:1251:15519:16376/1	60	-
chr11	47729215	47729216	A00758:224:HLY2FDSX2:3:1433:3739:26569	60	+
chr11	47813269	47813270	A00758:224:HLY2FDSX2:3:2367:8386:1110/1	60	+
chr11	55730910	55730911	A00758:224:HLY2FDSX2:4:2522:18765:36401/1	60	+
chr11	58009870	58009871	A00758:224:HLY2FDSX2:3:1275:26910:18411/1	60	+
chr11	58566063	58566064	A00758:224:HLY2FDSX2:3:1559:6831:30420/1	60	-
chr11	59763789	59763790	A00758:224:HLY2FDSX2:4:1352:2320:2065	60	+
chr11	61421737	61421738	A00758:224:HLY2FDSX2:3:1123:6605:28213/1	60	+
chr11	61424773	61424774	A00758:224:HLY2FDSX2:3:1173:28158:23891	60	+
chr11	62633082	62633083	A00758:224:HLY2FDSX2:3:1219:28944:36276/1	60	+
chr11	62636592	62636593	A00758:224:HLY2FDSX2:3:2241:8684:14841/1	60	-
chr11	62642854	62642855	A00758:224:HLY2FDSX2:3:1142:11505:28714/1	60	+
chr11	62721514	62721515	A00758:224:HLY2FDSX2:3:2557:14290:6981/1	60	-
chr11	62747433	62747434	A00758:224:HLY2FDSX2:3:2318:26042:16125	60	-
chr11	62779340	62779341	A00758:224:HLY2FDSX2:4:2563:11442:30483	60	+
chr11	62796131	62796132	A00758:224:HLY2FDSX2:3:2240:19244:36980/1	60	+
chr11	62867516	62867517	A00758:224:HLY2FDSX2:3:1105:18647:3912/1	60	+
chr11	62872953	62872954	A00758:224:HLY2FDSX2:3:1113:26684:34021/1	60	-
chr11	63531978	63531979	A00758:224:HLY2FDSX2:3:1469:31665:6355/1	60	-
chr11	63660335	63660336	A00758:224:HLY2FDSX2:4:1218:28782:6621/1	60	-
chr11	63684518	63684519	A00758:224:HLY2FDSX2:3:1358:3929:31908	60	+
chr11	63689140	63689141	A00758:224:HLY2FDSX2:4:2637:6433:9502/1	60	+
chr11	63732004	63732005	A00758:224:HLY2FDSX2:3:1117:31566:34240	60	-
chr11	63851844	63851845	A00758:224:HLY2FDSX2:3:1102:21685:33943/1	60	+
chr11	63852244	63852245	A00758:224:HLY2FDSX2:3:1648:4797:32064/1	60	-
chr11	64193073	64193074	A00758:224:HLY2FDSX2:3:1103:28565:19116/1	60	-
chr11	64193410	64193411	A00758:224:HLY2FDSX2:3:1102:4209:9878/1	60	-
chr11	64732115	64732116	A00758:224:HLY2FDSX2:4:1674:17689:10332/1	60	-
chr11	64773941	64773942	A00758:224:HLY2FDSX2:3:1318:22327:30201/1	60	+
chr11	64774081	64774082	A00758:224:HLY2FDSX2:4:1268:7030:8594/1	60	-
chr11	64774115	64774116	A00758:224:HLY2FDSX2:3:2251:7654:19977	60	+
chr11	64776495	64776496	A00758:224:HLY2FDSX2:3:2312:6506:21872/1	60	+
chr11	64783202	64783203	A00758:224:HLY2FDSX2:3:1446:28357:14591	60	-
chr11	64867768	64867769	A00758:224:HLY2FDSX2:3:2120:11153:32205/1	60	+
chr11	65194582	65194583	A00758:224:HLY2FDSX2:3:1103:3152:2221	60	-
chr11	65196706	65196707	A00758:219:HLTGFDSX2:1:2228:22706:11224/1	60	-
chr11	65197085	65197086	A00758:224:HLY2FDSX2:3:2205:17318:2174/1	60	+
chr11	65201421	65201422	A00758:224:HLY2FDSX2:3:1457:28989:16407/1	60	+
chr11	65277746	65277747	A00758:224:HLY2FDSX2:3:1465:31548:10817/1	60	+
chr11	65279263	65279264	A00758:224:HLY2FDSX2:4:2148:17101:26193	60	-
chr11	65281880	65281881	A00758:224:HLY2FDSX2:3:2309:6379:33051/1	60	-
chr11	65284806	65284807	A00758:224:HLY2FDSX2:3:1113:21260:26757/1	60	+
chr11	65294441	65294442	A00758:224:HLY2FDSX2:3:1646:3206:10332	60	-
chr11	65320897	65320898	A00758:224:HLY2FDSX2:4:1414:31910:3834	60	+
chr11	65353341	65353342	A00758:224:HLY2FDSX2:3:1471:21983:13980/1	60	+
chr11	65429639	65429640	A00758:224:HLY2FDSX2:4:1630:16405:17942/1	60	-
chr11	65525760	65525761	A00758:224:HLY2FDSX2:4:1360:12029:12117	60	+
chr11	65978783	65978784	A00758:224:HLY2FDSX2:4:1436:7789:21872/1	60	+
chr11	65979728	65979729	A00758:224:HLY2FDSX2:3:2317:30147:14559/1	60	+
chr11	66139229	66139230	A00758:224:HLY2FDSX2:3:1604:24406:7247/1	60	-
chr11	66142842	66142843	A00758:224:HLY2FDSX2:3:1108:16152:3537/1	60	-
chr11	66357327	66357328	A00758:224:HLY2FDSX2:4:2454:27109:26271	60	-
chr11	66492053	66492054	A00758:224:HLY2FDSX2:3:1551:10646:10942	60	+
chr11	66618617	66618618	A00758:224:HLY2FDSX2:4:1127:30463:24909/1	60	+
chr11	66629718	66629719	A00758:224:HLY2FDSX2:3:1368:5737:23359/1	60	-
chr11	66758685	66758686	A00758:224:HLY2FDSX2:3:2122:30147:18850/1	60	-
chr11	66763282	66763283	A00758:224:HLY2FDSX2:3:1228:21513:1830/1	60	+
chr11	66764287	66764288	A00758:224:HLY2FDSX2:3:1126:23339:34616/1	60	+
chr11	66785906	66785907	A00758:224:HLY2FDSX2:4:1251:16297:10300	60	+
chr11	66796046	66796047	A00758:224:HLY2FDSX2:3:1125:9281:32252/1	60	-
chr11	67123396	67123397	A00758:224:HLY2FDSX2:3:1512:18304:33254	60	-
chr11	67132972	67132973	A00758:224:HLY2FDSX2:3:1101:31955:9674	60	-
chr11	67142194	67142195	A00758:224:HLY2FDSX2:4:2137:7934:10160	60	-
chr11	67152750	67152751	A00758:224:HLY2FDSX2:3:1356:31421:6746/1	60	+
chr11	67164793	67164794	A00758:224:HLY2FDSX2:3:1353:22046:10739/1	60	-
chr11	67170778	67170779	A00758:224:HLY2FDSX2:3:1147:11812:20791/1	60	-
chr11	67176612	67176613	A00758:224:HLY2FDSX2:3:2157:26214:9690/1	60	-
chr11	67197085	67197086	A00758:224:HLY2FDSX2:3:1426:23430:33019/1	60	+
chr11	67211416	67211417	A00758:224:HLY2FDSX2:3:2613:13792:19523/1	60	-
chr11	67214483	67214484	A00758:224:HLY2FDSX2:3:1129:14018:21512	60	+
chr11	67237179	67237180	A00758:224:HLY2FDSX2:4:2661:25925:13479/1	60	+
chr11	67295195	67295196	A00758:219:HLTGFDSX2:3:2415:12066:24017/1	60	-
chr11	67622042	67622043	A00758:224:HLY2FDSX2:3:1675:20961:13620/1	60	+
chr11	68075746	68075747	A00758:224:HLY2FDSX2:3:1114:27172:13636/1	60	+
chr11	68081608	68081609	A00758:224:HLY2FDSX2:3:1118:4472:2159/1	60	-
chr11	68086346	68086347	A00758:224:HLY2FDSX2:4:2453:17797:32189/1	60	+
chr11	68089631	68089632	A00758:224:HLY2FDSX2:3:2407:17824:29512/1	60	+
chr11	68179625	68179626	A00758:224:HLY2FDSX2:4:1463:28791:34413/1	60	+
chr11	68195247	68195248	A00758:224:HLY2FDSX2:3:1160:27534:16172/1	60	+
chr11	68522351	68522352	A00758:224:HLY2FDSX2:3:1172:24921:1094/1	60	+
chr11	68538133	68538134	A00758:224:HLY2FDSX2:3:1141:7898:17769/1	60	+
chr11	72355834	72355835	A00758:224:HLY2FDSX2:3:1233:26919:11256	60	+
chr11	72374962	72374963	A00758:224:HLY2FDSX2:3:1521:18557:36198/1	60	-
chr11	72869254	72869255	A00758:224:HLY2FDSX2:3:2156:24433:4476/1	60	+
chr11	72974753	72974754	A00758:224:HLY2FDSX2:3:1146:26702:12320/1	60	-
chr11	72982828	72982829	A00758:224:HLY2FDSX2:3:1138:20645:17675/1	60	+
chr11	73036896	73036897	A00758:224:HLY2FDSX2:3:1169:25843:2816/1	60	+
chr11	73064779	73064780	A00758:224:HLY2FDSX2:4:1662:14018:4319/1	60	+
chr11	73758106	73758107	A00758:224:HLY2FDSX2:4:2176:23267:30326	60	+
chr11	73783625	73783626	A00758:224:HLY2FDSX2:3:1248:24496:9909/1	60	-
chr11	73851030	73851031	A00758:219:HLTGFDSX2:3:1347:27986:10567/1	60	+
chr11	78059806	78059807	A00758:224:HLY2FDSX2:4:2559:8974:6355	60	+
chr11	83265801	83265802	A00758:224:HLY2FDSX2:3:1260:29206:24017/1	60	-
chr11	88829905	88829906	A00758:224:HLY2FDSX2:4:2171:26657:2785/1	60	-
chr11	90209135	90209136	A00758:224:HLY2FDSX2:3:2234:12093:2644/1	60	+
chr11	93684903	93684904	A00758:224:HLY2FDSX2:4:1543:21061:28792/1	60	-
chr11	95204203	95204204	A00758:224:HLY2FDSX2:3:2568:22959:24502	60	+
chr11	100913341	100913342	A00758:224:HLY2FDSX2:3:1129:20193:29543/1	60	-
chr11	107311414	107311415	A00758:224:HLY2FDSX2:3:1140:16541:28510/1	60	-
chr11	108286009	108286010	A00758:224:HLY2FDSX2:3:1357:23032:19460/1	60	+
chr11	111629054	111629055	A00758:224:HLY2FDSX2:3:1227:19361:15327/1	60	+
chr11	111693592	111693593	A00758:224:HLY2FDSX2:3:2611:18159:17096/1	60	-
chr11	116925886	116925887	A00758:224:HLY2FDSX2:3:1101:7600:18380/1	60	-
chr11	117152310	117152311	A00758:224:HLY2FDSX2:4:2175:12780:29606/1	60	+
chr11	118465825	118465826	A00758:224:HLY2FDSX2:3:2550:7337:22874/1	60	-
chr11	118469419	118469420	A00758:224:HLY2FDSX2:4:2648:10872:15311/1	60	+
chr11	118784141	118784142	A00758:224:HLY2FDSX2:4:1656:14895:22060/1	60	+
chr11	119097318	119097319	A00758:224:HLY2FDSX2:4:1364:7844:35023/1	60	+
chr11	119241271	119241272	A00758:224:HLY2FDSX2:3:1132:3613:5682/1	60	+
chr11	122694128	122694129	A00758:224:HLY2FDSX2:3:1451:9136:31720/1	60	-
chr11	122719384	122719385	A00758:224:HLY2FDSX2:3:1308:12310:23844/1	60	-
chr11	122724597	122724598	A00758:224:HLY2FDSX2:3:1137:18846:4445/1	60	+
chr11	124943772	124943773	A00758:224:HLY2FDSX2:4:2315:29523:33865/1	60	+
chr11	126222804	126222805	A00758:224:HLY2FDSX2:3:2251:23601:19445/1	60	-
chr11	126377300	126377301	A00758:224:HLY2FDSX2:4:1331:7563:14215	60	+
chr11	128304756	128304757	A00758:224:HLY2FDSX2:3:2161:21685:35289/1	60	-
chr11	128316030	128316031	A00758:224:HLY2FDSX2:4:2446:1777:22952	60	-
chr11	134184469	134184470	A00758:224:HLY2FDSX2:3:1658:10339:28573/1	60	-
chr11	134195458	134195459	A00758:224:HLY2FDSX2:3:2260:18331:17237/1	60	+
chr12	310402	310403	A00758:224:HLY2FDSX2:3:1618:4689:16125/1	60	-
chr12	756490	756491	A00758:224:HLY2FDSX2:3:2341:7970:23406/1	60	+
chr12	1016461	1016462	A00758:224:HLY2FDSX2:3:1240:6741:18552/1	60	+
chr12	1182474	1182475	A00758:224:HLY2FDSX2:4:1150:29740:26193/1	60	+
chr12	1189574	1189575	A00758:224:HLY2FDSX2:3:1276:6795:12759/1	60	+
chr12	1226112	1226113	A00758:219:HLTGFDSX2:3:1355:28067:27649	60	-
chr12	1254352	1254353	A00758:224:HLY2FDSX2:3:2659:31186:15076/1	60	-
chr12	1701018	1701019	A00758:224:HLY2FDSX2:3:1114:14624:6183/1	60	-
chr12	3954019	3954020	A00758:224:HLY2FDSX2:3:2647:28158:9424	60	+
chr12	4367953	4367954	A00758:224:HLY2FDSX2:4:1302:24975:36605	60	-
chr12	6519975	6519976	A00758:224:HLY2FDSX2:3:1119:32316:1939	60	+
chr12	6545924	6545925	A00758:224:HLY2FDSX2:3:1113:28890:7968/1	60	+
chr12	6546272	6546273	A00758:224:HLY2FDSX2:3:1133:21784:6464/1	60	-
chr12	6547775	6547776	A00758:224:HLY2FDSX2:4:1327:7256:19445/1	60	+
chr12	6564284	6564285	A00758:224:HLY2FDSX2:4:2224:11767:21183/1	60	-
chr12	6564285	6564286	A00758:224:HLY2FDSX2:3:1476:30816:28682/1	60	-
chr12	6682240	6682241	A00758:224:HLY2FDSX2:4:2119:16260:1251/1	60	+
chr12	6784455	6784456	A00758:224:HLY2FDSX2:3:2626:15745:5619/1	60	+
chr12	6809707	6809708	A00758:224:HLY2FDSX2:3:1543:15664:8797/1	60	+
chr12	6842708	6842709	A00758:224:HLY2FDSX2:3:1211:6424:31532/1	60	+
chr12	6877565	6877566	A00758:224:HLY2FDSX2:3:2151:11677:30264/1	60	+
chr12	6983457	6983458	A00758:224:HLY2FDSX2:4:1622:29423:26490/1	60	-
chr12	6998396	6998397	A00758:224:HLY2FDSX2:3:1155:14416:23109/1	60	-
chr12	7004702	7004703	A00758:224:HLY2FDSX2:3:1176:15781:19398/1	60	-
chr12	7205054	7205055	A00758:224:HLY2FDSX2:3:1401:24930:13041/1	60	-
chr12	7606601	7606602	A00758:224:HLY2FDSX2:3:1240:16441:28181	60	-
chr12	8780229	8780230	A00758:224:HLY2FDSX2:4:1311:1768:32393/1	60	-
chr12	9448164	9448165	A00758:224:HLY2FDSX2:3:1116:21649:33442/1	60	-
chr12	11741494	11741495	A00758:224:HLY2FDSX2:3:1254:5104:25927/1	60	-
chr12	11843247	11843248	A00758:224:HLY2FDSX2:3:2126:1217:32283/1	60	-
chr12	12359542	12359543	A00758:224:HLY2FDSX2:4:1426:30074:18317	60	+
chr12	12668181	12668182	A00758:224:HLY2FDSX2:3:1110:12491:6934/1	60	+
chr12	19136406	19136407	A00758:224:HLY2FDSX2:4:1563:14281:28729/1	60	-
chr12	19480334	19480335	A00758:224:HLY2FDSX2:3:2522:27434:35289	60	-
chr12	21799099	21799100	A00758:224:HLY2FDSX2:4:1612:4842:11757/1	60	+
chr12	22476396	22476397	A00758:224:HLY2FDSX2:3:2125:14968:7654/1	60	+
chr12	22502100	22502101	A00758:224:HLY2FDSX2:4:2664:24587:29575/1	60	+
chr12	22527195	22527196	A00758:224:HLY2FDSX2:3:1545:21911:30702/1	60	-
chr12	23578431	23578432	A00758:224:HLY2FDSX2:3:1309:3794:11443/1	60	-
chr12	25207613	25207614	A00758:224:HLY2FDSX2:3:1575:2917:10927	60	-
chr12	26439904	26439905	A00758:224:HLY2FDSX2:3:2275:6885:25254/1	60	-
chr12	28258631	28258632	A00758:224:HLY2FDSX2:3:1342:26901:4053/1	60	+
chr12	28427210	28427211	A00758:224:HLY2FDSX2:3:1143:1380:26490/1	60	-
chr12	29340339	29340340	A00758:224:HLY2FDSX2:3:2409:31340:4852/1	60	+
chr12	29562353	29562354	A00758:224:HLY2FDSX2:3:1272:31693:14199/1	60	+
chr12	32014461	32014462	A00758:224:HLY2FDSX2:3:2361:8232:36323	60	-
chr12	32097174	32097175	A00758:224:HLY2FDSX2:3:1558:28971:7044	60	+
chr12	44673728	44673729	A00758:224:HLY2FDSX2:3:1164:21432:19977/1	60	+
chr12	45466955	45466956	A00758:224:HLY2FDSX2:3:1339:6144:6590/1	60	+
chr12	45718606	45718607	A00758:224:HLY2FDSX2:3:1632:11243:26130/1	60	+
chr12	45815537	45815538	A00758:224:HLY2FDSX2:3:1113:30165:26459/1	60	+
chr12	45815538	45815539	A00758:224:HLY2FDSX2:3:1157:26178:34178	60	+
chr12	45970892	45970893	A00758:224:HLY2FDSX2:4:1553:3396:32957/1	60	-
chr12	48052546	48052547	A00758:224:HLY2FDSX2:3:2435:13973:24471/1	60	-
chr12	48660271	48660272	A00758:224:HLY2FDSX2:3:1135:21929:13949/1	60	+
chr12	48705084	48705085	A00758:224:HLY2FDSX2:4:2167:14271:31908	60	-
chr12	48707717	48707718	A00758:224:HLY2FDSX2:3:1375:7139:15922/1	60	+
chr12	49053891	49053892	A00758:224:HLY2FDSX2:4:2632:32027:20478	60	-
chr12	49392464	49392465	A00758:224:HLY2FDSX2:3:1130:20934:1892/1	60	-
chr12	49513497	49513498	A00758:224:HLY2FDSX2:3:2324:30228:26976/1	60	-
chr12	49700879	49700880	A00758:224:HLY2FDSX2:3:2212:11379:10864	60	-
chr12	49752714	49752715	A00758:224:HLY2FDSX2:3:1201:12355:9768/1	60	-
chr12	50019613	50019614	A00758:224:HLY2FDSX2:3:1173:19434:35023/1	60	-
chr12	50409522	50409523	A00758:224:HLY2FDSX2:4:2431:1931:6151/1	60	-
chr12	50436960	50436961	A00758:224:HLY2FDSX2:3:1365:23800:36198/1	60	-
chr12	50659514	50659515	A00758:224:HLY2FDSX2:3:1607:16071:26256/1	60	+
chr12	50677623	50677624	A00758:224:HLY2FDSX2:4:1216:20826:16924/1	60	+
chr12	50798897	50798898	A00758:224:HLY2FDSX2:3:1121:9688:26944/1	60	-
chr12	51105679	51105680	A00758:224:HLY2FDSX2:3:1511:1226:3458/1	60	+
chr12	51699715	51699716	A00758:224:HLY2FDSX2:3:1320:27561:8108/1	60	+
chr12	51783808	51783809	A00758:224:HLY2FDSX2:3:2317:13621:1188/1	60	+
chr12	51963188	51963189	A00758:224:HLY2FDSX2:3:2122:26422:26334/1	60	+
chr12	52624124	52624125	A00758:224:HLY2FDSX2:3:1410:22028:5572/1	60	-
chr12	52640237	52640238	A00758:224:HLY2FDSX2:3:1204:30743:24111	60	-
chr12	53455493	53455494	A00758:224:HLY2FDSX2:3:1205:21368:20901/1	60	-
chr12	53457459	53457460	A00758:224:HLY2FDSX2:4:1131:2546:14481/1	60	+
chr12	53462945	53462946	A00758:224:HLY2FDSX2:3:1125:31015:24893	60	+
chr12	54246396	54246397	A00758:224:HLY2FDSX2:3:1313:22173:16689/1	60	-
chr12	54267707	54267708	A00758:224:HLY2FDSX2:3:2435:20618:20322	60	-
chr12	54273185	54273186	A00758:224:HLY2FDSX2:3:1162:5502:25958/1	60	-
chr12	54507365	54507366	A00758:224:HLY2FDSX2:4:2410:11876:17080	60	+
chr12	55799239	55799240	A00758:219:HLTGFDSX2:3:2507:21061:27007/1	60	-
chr12	55807037	55807038	A00758:224:HLY2FDSX2:3:1102:3106:27007/1	60	+
chr12	55810867	55810868	A00758:224:HLY2FDSX2:3:1625:21314:9189	60	-
chr12	56123608	56123609	A00758:224:HLY2FDSX2:3:1207:24017:33630/1	60	+
chr12	56183455	56183456	A00758:224:HLY2FDSX2:3:1670:5719:36886/1	60	+
chr12	56190444	56190445	A00758:224:HLY2FDSX2:3:1109:7835:30718/1	60	-
chr12	56588027	56588028	A00758:224:HLY2FDSX2:3:2616:16233:9377/1	60	+
chr12	56600746	56600747	A00758:224:HLY2FDSX2:4:1219:14507:10332/1	60	+
chr12	57072544	57072545	A00758:224:HLY2FDSX2:3:2565:17336:26850/1	60	-
chr12	57299014	57299015	A00758:224:HLY2FDSX2:4:1112:25654:22529/1	60	-
chr12	57704954	57704955	A00758:224:HLY2FDSX2:3:2361:16278:36573/1	60	+
chr12	57706611	57706612	A00758:224:HLY2FDSX2:3:1210:18349:3803/1	60	+
chr12	58618275	58618276	A00758:224:HLY2FDSX2:3:1612:28510:20744/1	60	+
chr12	59658020	59658021	A00758:224:HLY2FDSX2:3:2231:26603:16908/1	60	+
chr12	62272488	62272489	A00758:224:HLY2FDSX2:4:1216:6415:10066/1	60	+
chr12	64476766	64476767	A00758:224:HLY2FDSX2:4:2407:5945:19899	60	-
chr12	68708945	68708946	A00758:224:HLY2FDSX2:3:1626:31096:30420/1	60	-
chr12	69270442	69270443	A00758:224:HLY2FDSX2:3:1454:28890:12853/1	60	-
chr12	70328776	70328777	A00758:224:HLY2FDSX2:3:1276:23430:5838/1	60	-
chr12	76544749	76544750	A00758:224:HLY2FDSX2:3:1259:24551:18396/1	60	-
chr12	79232220	79232221	A00758:224:HLY2FDSX2:3:1360:19352:9048/1	60	+
chr12	79613546	79613547	A00758:224:HLY2FDSX2:3:2161:29098:36855/1	60	-
chr12	79794696	79794697	A00758:224:HLY2FDSX2:3:1656:23963:6010/1	60	+
chr12	82700505	82700506	A00758:219:HLTGFDSX2:1:2110:10013:28948	60	-
chr12	89666379	89666380	A00758:224:HLY2FDSX2:4:1111:11993:8672/1	60	+
chr12	89704074	89704075	A00758:224:HLY2FDSX2:3:1465:19171:32847/1	60	-
chr12	89828372	89828373	A00758:224:HLY2FDSX2:4:2471:24496:22748/1	60	-
chr12	92813815	92813816	A00758:224:HLY2FDSX2:3:2652:23204:19570/1	60	-
chr12	93778509	93778510	A00758:224:HLY2FDSX2:4:1426:19407:24862/1	60	-
chr12	95305261	95305262	A00758:219:HLTGFDSX2:3:2236:27507:5979	60	-
chr12	96280837	96280838	A00758:224:HLY2FDSX2:3:2665:23873:25238/1	60	+
chr12	98714695	98714696	A00758:224:HLY2FDSX2:4:2417:3911:17848/1	60	+
chr12	100244670	100244671	A00758:224:HLY2FDSX2:3:1143:12409:1344	60	+
chr12	101779423	101779424	A00758:224:HLY2FDSX2:4:1618:24270:32252/1	60	-
chr12	102029922	102029923	A00758:224:HLY2FDSX2:3:1104:14534:21934/1	60	-
chr12	102566482	102566483	A00758:224:HLY2FDSX2:3:1473:26268:13604	60	-
chr12	104382013	104382014	A00758:224:HLY2FDSX2:3:2235:14064:34021/1	60	-
chr12	104511314	104511315	A00758:224:HLY2FDSX2:4:2150:10565:13996/1	60	+
chr12	110576124	110576125	A00758:224:HLY2FDSX2:4:1503:12771:1282/1	60	-
chr12	111545544	111545545	A00758:224:HLY2FDSX2:3:1521:17888:6762/1	60	+
chr12	111562941	111562942	A00758:224:HLY2FDSX2:3:1211:4743:36417/1	60	+
chr12	111868660	111868661	A00758:224:HLY2FDSX2:3:2239:28348:24345/1	60	+
chr12	112353667	112353668	A00758:224:HLY2FDSX2:4:2155:11686:11522/1	60	+
chr12	118011866	118011867	A00758:224:HLY2FDSX2:3:1635:8006:23750/1	60	-
chr12	118011869	118011870	A00758:224:HLY2FDSX2:3:1110:23484:17456/1	60	-
chr12	118282207	118282208	A00758:224:HLY2FDSX2:3:2158:20482:20588/1	60	+
chr12	118346576	118346577	A00758:224:HLY2FDSX2:4:1621:1723:17910/1	60	+
chr12	119765481	119765482	A00758:224:HLY2FDSX2:4:1143:27950:12038/1	60	-
chr12	119820114	119820115	A00758:224:HLY2FDSX2:4:1436:8477:2112	60	+
chr12	120147400	120147401	A00758:224:HLY2FDSX2:3:1310:25654:10347/1	60	+
chr12	120251315	120251316	A00758:224:HLY2FDSX2:3:2478:8811:17315	60	-
chr12	120453504	120453505	A00758:224:HLY2FDSX2:3:1338:1045:36777/1	60	+
chr12	120493286	120493287	A00758:224:HLY2FDSX2:3:1369:23430:22185/1	60	-
chr12	120544598	120544599	A00758:224:HLY2FDSX2:4:2557:21603:8061/1	60	+
chr12	120546855	120546856	A00758:224:HLY2FDSX2:3:1604:16703:2174/1	60	+
chr12	120803258	120803259	A00758:224:HLY2FDSX2:3:1426:3504:3302/1	60	-
chr12	121150821	121150822	A00758:224:HLY2FDSX2:4:1132:2103:10645/1	60	-
chr12	121403861	121403862	A00758:224:HLY2FDSX2:3:2241:13367:30968/1	60	-
chr12	121431724	121431725	A00758:224:HLY2FDSX2:3:1138:30888:9236/1	60	+
chr12	122414168	122414169	A00758:224:HLY2FDSX2:4:1610:4752:22404/1	60	-
chr12	122482956	122482957	A00758:224:HLY2FDSX2:4:1459:27218:22608/1	60	+
chr12	122540845	122540846	A00758:224:HLY2FDSX2:3:1355:26567:22075/1	60	+
chr12	122590381	122590382	A00758:224:HLY2FDSX2:3:1216:17210:31892/1	60	-
chr12	123195578	123195579	A00758:224:HLY2FDSX2:3:1468:11740:21042/1	60	-
chr12	123226653	123226654	A00758:224:HLY2FDSX2:3:1101:9887:25880	60	+
chr12	123328329	123328330	A00758:224:HLY2FDSX2:3:1128:10691:30029/1	60	-
chr12	128535835	128535836	A00758:224:HLY2FDSX2:4:1233:28908:29543	60	-
chr12	129491528	129491529	A00758:224:HLY2FDSX2:3:1543:29577:4930	60	-
chr12	130876487	130876488	A00758:224:HLY2FDSX2:3:1202:11605:30545/1	60	-
chr12	131737189	131737190	A00758:224:HLY2FDSX2:3:2610:17508:34319/1	60	+
chr12	132004115	132004116	A00758:219:HLTGFDSX2:3:1567:8124:30780	60	-
chr12	132089096	132089097	A00758:224:HLY2FDSX2:3:2254:25102:8077	60	-
chr12	132145741	132145742	A00758:224:HLY2FDSX2:4:1101:32850:19429	60	-
chr12	132656918	132656919	A00758:224:HLY2FDSX2:3:1207:11858:8656/1	60	+
chr12	132735461	132735462	A00758:224:HLY2FDSX2:3:1226:22616:11537/1	60	-
chr12	133050318	133050319	A00758:224:HLY2FDSX2:3:1235:29053:29387/1	60	-
chr12	133051752	133051753	A00758:224:HLY2FDSX2:3:1171:31304:10958/1	60	-
chr12	133089252	133089253	A00758:224:HLY2FDSX2:4:2547:3866:33583/1	60	-
chr13	20021063	20021064	A00758:224:HLY2FDSX2:4:2104:11297:18928	60	-
chr13	23359291	23359292	A00758:224:HLY2FDSX2:3:1164:23746:14810/1	60	-
chr13	25215710	25215711	A00758:224:HLY2FDSX2:4:1557:21621:2206	60	+
chr13	25324177	25324178	A00758:224:HLY2FDSX2:3:1336:12147:17832/1	60	+
chr13	25860475	25860476	A00758:224:HLY2FDSX2:3:1152:15393:6918/1	60	+
chr13	27301654	27301655	A00758:219:HLTGFDSX2:3:1260:1325:35352	60	+
chr13	27639522	27639523	A00758:224:HLY2FDSX2:3:2307:25473:19523/1	60	+
chr13	29451654	29451655	A00758:224:HLY2FDSX2:4:2149:11098:1736	60	+
chr13	33525057	33525058	A00758:224:HLY2FDSX2:3:1116:7844:33051/1	60	+
chr13	41056461	41056462	A00758:224:HLY2FDSX2:3:1154:25057:17675/1	60	+
chr13	41375541	41375542	A00758:219:HLTGFDSX2:3:1673:30535:5807/1	60	+
chr13	44564827	44564828	A00758:224:HLY2FDSX2:3:1524:17255:15499/1	60	+
chr13	45175510	45175511	A00758:224:HLY2FDSX2:3:1468:9218:35274/1	60	+
chr13	48401805	48401806	A00758:224:HLY2FDSX2:4:1159:4806:17268/1	60	-
chr13	48461599	48461600	A00758:224:HLY2FDSX2:3:2451:16685:29011/1	60	+
chr13	48490920	48490921	A00758:224:HLY2FDSX2:3:1427:24008:27946/1	60	-
chr13	49041403	49041404	A00758:224:HLY2FDSX2:3:1204:32235:9032/1	60	+
chr13	50821393	50821394	A00758:224:HLY2FDSX2:3:1425:11261:30138/1	60	+
chr13	51434175	51434176	A00758:224:HLY2FDSX2:3:1475:23511:30843/1	60	+
chr13	51618500	51618501	A00758:224:HLY2FDSX2:3:2141:32090:12101/1	60	-
chr13	54667055	54667056	A00758:224:HLY2FDSX2:3:2614:3784:5165	60	+
chr13	64046022	64046023	A00758:224:HLY2FDSX2:3:1569:25283:27712	60	+
chr13	71259016	71259017	A00758:224:HLY2FDSX2:3:2270:30120:8061/1	60	-
chr13	71688348	71688349	A00758:224:HLY2FDSX2:4:1131:6867:25723/1	60	+
chr13	79344752	79344753	A00758:224:HLY2FDSX2:4:2511:31611:15499/1	60	+
chr13	79346056	79346057	A00758:224:HLY2FDSX2:3:1113:17779:18161/1	60	+
chr13	79550543	79550544	A00758:224:HLY2FDSX2:3:1505:30843:34053/1	60	+
chr13	80493394	80493395	A00758:224:HLY2FDSX2:3:1624:14805:28228/1	60	+
chr13	85567906	85567907	A00758:224:HLY2FDSX2:3:1366:12454:28761/1	60	+
chr13	85765756	85765757	A00758:224:HLY2FDSX2:3:2161:15031:27367/1	60	-
chr13	86713326	86713327	A00758:224:HLY2FDSX2:3:1160:31087:14716	60	-
chr13	95773831	95773832	A00758:224:HLY2FDSX2:4:2130:2184:16016	60	-
chr13	96074770	96074771	A00758:224:HLY2FDSX2:4:2656:3450:31297/1	60	+
chr13	100390259	100390260	A00758:224:HLY2FDSX2:3:1232:2781:17675/1	60	-
chr13	104967761	104967762	A00758:224:HLY2FDSX2:4:1214:9977:3114/1	60	+
chr13	108453533	108453534	A00758:224:HLY2FDSX2:3:1456:1307:36072/1	60	+
chr13	113180657	113180658	A00758:224:HLY2FDSX2:3:1366:19117:36479/1	60	+
chr13	114240681	114240682	A00758:219:HLTGFDSX2:1:1401:28420:22185/1	60	+
chr13	114245496	114245497	A00758:219:HLTGFDSX2:3:1571:1561:36949/1	60	+
chr14	24107233	24107234	A00758:219:HLTGFDSX2:3:2663:3332:32878	60	-
chr14	24158701	24158702	A00758:224:HLY2FDSX2:3:1247:4029:32550/1	60	+
chr14	24274081	24274082	A00758:224:HLY2FDSX2:3:1542:9218:18176/1	60	+
chr14	30639700	30639701	A00758:224:HLY2FDSX2:4:1218:22426:26772	60	-
chr14	31183913	31183914	A00758:224:HLY2FDSX2:3:1218:13169:2472/1	60	-
chr14	33986207	33986208	A00758:224:HLY2FDSX2:4:2676:21151:9721	60	+
chr14	34572356	34572357	A00758:224:HLY2FDSX2:3:1138:7229:15859/1	60	-
chr14	34808181	34808182	A00758:224:HLY2FDSX2:4:1555:8386:18991/1	60	-
chr14	34865920	34865921	A00758:224:HLY2FDSX2:3:1139:5855:13103/1	60	-
chr14	35094355	35094356	A00758:224:HLY2FDSX2:3:1351:21097:28447/1	60	-
chr14	35651342	35651343	A00758:224:HLY2FDSX2:4:2635:10086:15483/1	60	+
chr14	35659996	35659997	A00758:224:HLY2FDSX2:3:2408:4842:34272	60	+
chr14	37449993	37449994	A00758:224:HLY2FDSX2:3:2310:30219:22827	60	+
chr14	37525262	37525263	A00758:224:HLY2FDSX2:3:2678:31069:27148/1	60	-
chr14	39318411	39318412	A00758:224:HLY2FDSX2:4:2275:16071:35963/1	60	+
chr14	39396116	39396117	A00758:224:HLY2FDSX2:4:2469:12264:29872/1	60	+
chr14	44930417	44930418	A00758:224:HLY2FDSX2:3:2158:20998:10050/1	60	-
chr14	45883385	45883386	A00758:224:HLY2FDSX2:4:2551:25518:35853	60	-
chr14	47474275	47474276	A00758:224:HLY2FDSX2:3:1118:5068:29121/1	60	+
chr14	49586761	49586762	A00758:224:HLY2FDSX2:3:1257:2428:27148	60	+
chr14	52917077	52917078	A00758:224:HLY2FDSX2:4:2571:5493:21057/1	60	+
chr14	55618090	55618091	A00758:224:HLY2FDSX2:3:1333:4029:8531/1	60	-
chr14	55633708	55633709	A00758:224:HLY2FDSX2:3:1102:31033:2503/1	60	+
chr14	56191392	56191393	A00758:224:HLY2FDSX2:3:2171:20057:19100/1	60	-
chr14	56209207	56209208	A00758:224:HLY2FDSX2:3:1256:26341:28072/1	60	+
chr14	56597112	56597113	A00758:224:HLY2FDSX2:3:1130:10719:30170/1	60	+
chr14	57394730	57394731	A00758:224:HLY2FDSX2:3:1538:12337:3505/1	60	-
chr14	60120695	60120696	A00758:224:HLY2FDSX2:3:1415:4354:32988/1	60	+
chr14	63759280	63759281	A00758:224:HLY2FDSX2:4:1471:12400:36213/1	60	+
chr14	65568823	65568824	A00758:224:HLY2FDSX2:3:2265:2067:33880/1	60	-
chr14	68645215	68645216	A00758:224:HLY2FDSX2:4:2171:28619:19617	60	-
chr14	70998061	70998062	A00758:224:HLY2FDSX2:3:2402:15275:31078/1	60	-
chr14	71068270	71068271	A00758:224:HLY2FDSX2:3:1375:3947:31093	60	-
chr14	73080749	73080750	A00758:224:HLY2FDSX2:3:1348:14615:35039/1	60	-
chr14	73186586	73186587	A00758:219:HLTGFDSX2:3:2672:24505:22044/1	60	-
chr14	74791595	74791596	A00758:224:HLY2FDSX2:4:1340:1841:8249/1	60	-
chr14	76418710	76418711	A00758:224:HLY2FDSX2:4:1527:12825:10927	60	-
chr14	77724534	77724535	A00758:224:HLY2FDSX2:3:1120:32045:1783	60	+
chr14	79144956	79144957	A00758:224:HLY2FDSX2:3:1333:6479:36573/1	60	+
chr14	80964933	80964934	A00758:224:HLY2FDSX2:3:1221:9100:25551/1	60	+
chr14	81196501	81196502	A00758:224:HLY2FDSX2:4:1546:19334:36605	60	+
chr14	83657841	83657842	A00758:224:HLY2FDSX2:4:1203:19397:25942	60	+
chr14	86054350	86054351	A00758:224:HLY2FDSX2:4:2357:23619:36198/1	60	+
chr14	88899194	88899195	A00758:224:HLY2FDSX2:4:1657:26214:26099/1	60	-
chr14	90239355	90239356	A00758:224:HLY2FDSX2:3:2424:23918:17738/1	60	+
chr14	90874578	90874579	A00758:224:HLY2FDSX2:3:1568:9932:26240/1	60	-
chr14	91008265	91008266	A00758:224:HLY2FDSX2:3:1659:3296:6543/1	60	-
chr14	91304759	91304760	A00758:224:HLY2FDSX2:3:1148:18014:27899/1	60	-
chr14	96838839	96838840	A00758:224:HLY2FDSX2:3:1514:12735:24048/1	60	+
chr14	98050029	98050030	A00758:224:HLY2FDSX2:3:2577:3143:36338/1	60	-
chr14	98051686	98051687	A00758:224:HLY2FDSX2:3:2246:10601:35540/1	60	+
chr14	98052668	98052669	A00758:224:HLY2FDSX2:3:1224:11089:36886/1	60	+
chr14	98106042	98106043	A00758:224:HLY2FDSX2:3:1605:20383:22263/1	60	+
chr14	98487106	98487107	A00758:224:HLY2FDSX2:3:1616:25229:33317/1	60	-
chr14	98549609	98549610	A00758:224:HLY2FDSX2:4:1434:14479:16642/1	60	+
chr14	98648445	98648446	A00758:224:HLY2FDSX2:3:1307:2148:18208/1	60	-
chr14	100096506	100096507	A00758:224:HLY2FDSX2:3:1158:19289:9909/1	60	-
chr14	100278764	100278765	A00758:224:HLY2FDSX2:3:1248:21142:4445/1	60	+
chr14	101821874	101821875	A00758:224:HLY2FDSX2:3:1103:4851:21042/1	60	-
chr14	101972738	101972739	A00758:219:HLTGFDSX2:1:2563:30002:35697/1	60	+
chr14	102166031	102166032	A00758:224:HLY2FDSX2:3:2169:19777:8281/1	60	-
chr14	102390819	102390820	A00758:224:HLY2FDSX2:3:1356:21495:28510/1	60	+
chr14	102605052	102605053	A00758:224:HLY2FDSX2:3:1354:28212:15405	60	-
chr14	102674284	102674285	A00758:224:HLY2FDSX2:4:2147:4689:19006/1	60	-
chr14	103182905	103182906	A00758:224:HLY2FDSX2:3:2410:20808:29825/1	60	+
chr14	103407878	103407879	A00758:224:HLY2FDSX2:3:1372:11189:30358/1	60	+
chr14	103441863	103441864	A00758:224:HLY2FDSX2:3:2145:24144:36385/1	60	-
chr14	103449233	103449234	A00758:224:HLY2FDSX2:4:1501:12581:27320	60	-
chr14	103464140	103464141	A00758:224:HLY2FDSX2:3:2414:4987:8688/1	60	-
chr14	103498046	103498047	A00758:224:HLY2FDSX2:3:1552:12409:30624/1	60	-
chr14	103512609	103512610	A00758:224:HLY2FDSX2:3:1153:2889:24596/1	60	-
chr14	103635846	103635847	A00758:224:HLY2FDSX2:3:1341:28510:9502/1	60	+
chr14	103729162	103729163	A00758:224:HLY2FDSX2:3:1132:9155:36010/1	60	+
chr14	103769775	103769776	A00758:224:HLY2FDSX2:4:2269:1696:7811/1	60	+
chr14	105010731	105010732	A00758:224:HLY2FDSX2:3:1519:26666:20369/1	60	-
chr14	105017473	105017474	A00758:219:HLTGFDSX2:1:2220:31638:5556	60	-
chr14	105263103	105263104	A00758:224:HLY2FDSX2:4:1529:1145:17628/1	60	-
chr14	105454036	105454037	A00758:224:HLY2FDSX2:3:1349:15528:19116/1	60	+
chr15	25400196	25400197	A00758:224:HLY2FDSX2:3:1659:16233:34929/1	60	+
chr15	34847901	34847902	A00758:224:HLY2FDSX2:3:1124:22752:23829/1	60	+
chr15	40418087	40418088	A00758:224:HLY2FDSX2:3:1127:26720:5212/1	60	+
chr15	40626984	40626985	A00758:224:HLY2FDSX2:4:2122:14190:5337/1	60	-
chr15	41049679	41049680	A00758:224:HLY2FDSX2:3:1117:21766:5932/1	60	-
chr15	41335697	41335698	A00758:224:HLY2FDSX2:4:1241:32380:16423/1	60	-
chr15	41732891	41732892	A00758:224:HLY2FDSX2:3:1339:20790:27383	60	-
chr15	41772550	41772551	A00758:219:HLTGFDSX2:2:2153:25979:9283/1	60	-
chr15	42487728	42487729	A00758:224:HLY2FDSX2:3:1617:3459:23923/1	60	+
chr15	42530461	42530462	A00758:224:HLY2FDSX2:3:1441:32190:34882/1	60	-
chr15	42567937	42567938	A00758:224:HLY2FDSX2:3:1128:1633:25645/1	60	+
chr15	42604088	42604089	A00758:224:HLY2FDSX2:3:2112:30264:20776/1	60	-
chr15	43032640	43032641	A00758:224:HLY2FDSX2:3:2346:16468:26788/1	60	-
chr15	43500437	43500438	A00758:224:HLY2FDSX2:3:2625:17309:27430/1	60	+
chr15	43840487	43840488	A00758:224:HLY2FDSX2:3:1173:7310:27649/1	60	-
chr15	44418156	44418157	A00758:224:HLY2FDSX2:3:1207:19660:2347/1	60	+
chr15	45045689	45045690	A00758:224:HLY2FDSX2:3:2202:22652:4930/1	60	+
chr15	45879562	45879563	A00758:224:HLY2FDSX2:3:1539:2862:2785/1	60	-
chr15	48750245	48750246	A00758:224:HLY2FDSX2:3:1671:15185:33520/1	60	+
chr15	49594820	49594821	A00758:224:HLY2FDSX2:3:1227:29803:29966/1	60	-
chr15	55893148	55893149	A00758:224:HLY2FDSX2:3:2403:24677:13166/1	60	+
chr15	56160118	56160119	A00758:224:HLY2FDSX2:4:1425:20094:4351/1	60	-
chr15	56428987	56428988	A00758:224:HLY2FDSX2:4:2648:18222:2049/1	60	-
chr15	56685775	56685776	A00758:224:HLY2FDSX2:3:1233:12518:36229/1	60	-
chr15	61245025	61245026	A00758:224:HLY2FDSX2:3:1324:30942:29872/1	60	+
chr15	64325811	64325812	A00758:224:HLY2FDSX2:3:1463:19217:27790/1	60	-
chr15	65778584	65778585	A00758:224:HLY2FDSX2:4:1242:7735:28479/1	60	+
chr15	65778585	65778586	A00758:224:HLY2FDSX2:3:1373:13114:3756/1	60	+
chr15	66519229	66519230	A00758:219:HLTGFDSX2:1:1278:7970:10974	60	-
chr15	67217450	67217451	A00758:224:HLY2FDSX2:4:2219:4987:12038	60	+
chr15	67657147	67657148	A00758:224:HLY2FDSX2:3:1237:30572:13228/1	60	-
chr15	68125994	68125995	A00758:224:HLY2FDSX2:3:2148:7672:16250/1	60	-
chr15	69236534	69236535	A00758:224:HLY2FDSX2:3:1475:18918:10708/1	60	+
chr15	69418031	69418032	A00758:224:HLY2FDSX2:3:1154:5159:10833	60	+
chr15	72256226	72256227	A00758:224:HLY2FDSX2:4:1225:21938:3881	60	+
chr15	72562882	72562883	A00758:224:HLY2FDSX2:3:1355:9516:23202/1	60	-
chr15	74647610	74647611	A00758:224:HLY2FDSX2:3:1367:24587:29356/1	60	-
chr15	75359193	75359194	A00758:224:HLY2FDSX2:4:1557:27317:9408	60	-
chr15	75553745	75553746	A00758:224:HLY2FDSX2:3:1160:15203:31516/1	60	+
chr15	75568370	75568371	A00758:224:HLY2FDSX2:4:2618:1958:24580	60	-
chr15	75881065	75881066	A00758:224:HLY2FDSX2:3:2307:30481:5118	60	+
chr15	76507235	76507236	A00758:224:HLY2FDSX2:4:1320:8883:35415	60	-
chr15	77172972	77172973	A00758:224:HLY2FDSX2:3:1246:20808:6402/1	60	-
chr15	78156716	78156717	A00758:224:HLY2FDSX2:3:2541:14615:33004/1	60	-
chr15	78890432	78890433	A00758:224:HLY2FDSX2:3:1217:13042:15311/1	60	+
chr15	79778404	79778405	A00758:224:HLY2FDSX2:3:1419:20383:19507/1	60	-
chr15	80345320	80345321	A00758:224:HLY2FDSX2:3:1107:29125:32236/1	60	+
chr15	80983508	80983509	A00758:224:HLY2FDSX2:3:2502:4815:7701/1	60	-
chr15	82156232	82156233	A00758:224:HLY2FDSX2:3:1201:29894:29778/1	60	-
chr15	85460642	85460643	A00758:224:HLY2FDSX2:3:1234:18240:17926/1	60	+
chr15	86106703	86106704	A00758:224:HLY2FDSX2:3:1222:5412:3004/1	60	-
chr15	89293319	89293320	A00758:224:HLY2FDSX2:3:1433:24297:3740/1	60	-
chr15	89654233	89654234	A00758:219:HLTGFDSX2:1:1367:17978:36010/1	60	+
chr15	90447803	90447804	A00758:224:HLY2FDSX2:3:2418:14977:32346/1	60	-
chr15	90631586	90631587	A00758:224:HLY2FDSX2:3:2174:3586:19100/1	60	+
chr15	90764464	90764465	A00758:224:HLY2FDSX2:3:1277:27950:32111/1	60	+
chr15	90765305	90765306	A00758:224:HLY2FDSX2:4:2462:21847:18098/1	60	-
chr15	92941383	92941384	A00758:224:HLY2FDSX2:3:1129:4652:32690/1	60	-
chr15	93001197	93001198	A00758:224:HLY2FDSX2:3:1144:19623:16282/1	60	+
chr15	94291332	94291333	A00758:224:HLY2FDSX2:4:1242:5882:3474	60	+
chr15	99671661	99671662	A00758:224:HLY2FDSX2:3:1506:25744:4586/1	60	+
chr15	101212936	101212937	A00758:224:HLY2FDSX2:3:1161:28528:30577/1	60	-
chr16	48390	48391	A00758:224:HLY2FDSX2:3:2603:28076:27477	60	-
chr16	200235	200236	A00758:224:HLY2FDSX2:4:2108:29423:4789/1	60	+
chr16	203571	203572	A00758:224:HLY2FDSX2:3:1140:24053:13964	60	+
chr16	205395	205396	A00758:224:HLY2FDSX2:3:1566:30996:32095/1	60	-
chr16	219251	219252	A00758:219:HLTGFDSX2:2:1562:4508:4789	60	-
chr16	220240	220241	A00758:224:HLY2FDSX2:4:2124:26928:29966/1	60	+
chr16	221881	221882	A00758:224:HLY2FDSX2:3:1572:9706:28823	60	+
chr16	222865	222866	A00758:224:HLY2FDSX2:3:1216:7220:11866/1	60	+
chr16	244426	244427	A00758:224:HLY2FDSX2:3:1576:21558:17597/1	60	+
chr16	309470	309471	A00758:219:HLTGFDSX2:1:2459:4282:14763	60	-
chr16	347167	347168	A00758:224:HLY2FDSX2:3:1612:27407:10191/1	60	+
chr16	577816	577817	A00758:224:HLY2FDSX2:3:1135:31394:25833/1	60	+
chr16	596546	596547	A00758:224:HLY2FDSX2:3:1244:23185:17816	60	+
chr16	599588	599589	A00758:224:HLY2FDSX2:3:1142:16966:16282/1	60	+
chr16	686717	686718	A00758:224:HLY2FDSX2:3:1121:29125:5087/1	60	+
chr16	735442	735443	A00758:224:HLY2FDSX2:3:1373:15863:17159	60	-
chr16	792183	792184	A00758:224:HLY2FDSX2:3:1169:22553:27931/1	60	+
chr16	963373	963374	A00758:224:HLY2FDSX2:4:1149:10782:15123	60	-
chr16	1364247	1364248	A00758:224:HLY2FDSX2:4:1664:30192:14606/1	60	-
chr16	1419040	1419041	A00758:224:HLY2FDSX2:4:1634:30318:31986/1	60	+
chr16	1453695	1453696	A00758:224:HLY2FDSX2:3:2224:4508:3787/1	60	-
chr16	1583069	1583070	A00758:219:HLTGFDSX2:2:1332:23194:27665	60	-
chr16	1605948	1605949	A00758:224:HLY2FDSX2:3:2343:3043:35133/1	60	+
chr16	1627759	1627760	A00758:224:HLY2FDSX2:4:2401:32307:9126	60	-
chr16	1627833	1627834	A00758:224:HLY2FDSX2:3:1159:24840:9909/1	60	+
chr16	1681457	1681458	A00758:224:HLY2FDSX2:3:1129:8648:24173/1	60	+
chr16	1688178	1688179	A00758:224:HLY2FDSX2:3:2431:26992:32518/1	60	-
chr16	1688445	1688446	A00758:224:HLY2FDSX2:4:1117:25798:2487/1	60	-
chr16	1691487	1691488	A00758:224:HLY2FDSX2:4:1327:5168:18803/1	60	+
chr16	1694129	1694130	A00758:224:HLY2FDSX2:4:1516:27109:13683/1	60	-
chr16	1695999	1696000	A00758:224:HLY2FDSX2:3:1239:23845:18427	60	-
chr16	1725976	1725977	A00758:224:HLY2FDSX2:3:1168:18132:31328	60	-
chr16	1754193	1754194	A00758:224:HLY2FDSX2:3:1319:20971:13510/1	60	+
chr16	1962318	1962319	A00758:224:HLY2FDSX2:3:1224:10926:2597/1	60	+
chr16	1997354	1997355	A00758:224:HLY2FDSX2:3:1316:1389:13917/1	60	-
chr16	1998322	1998323	A00758:224:HLY2FDSX2:3:1123:30400:11365/1	60	+
chr16	2004978	2004979	A00758:224:HLY2FDSX2:3:1128:7093:13182	60	+
chr16	2052272	2052273	A00758:219:HLTGFDSX2:1:2170:3649:6277/1	60	+
chr16	2069125	2069126	A00758:224:HLY2FDSX2:4:2107:4815:35289/1	60	+
chr16	2096451	2096452	A00758:219:HLTGFDSX2:4:2108:15438:24627/1	60	-
chr16	2168942	2168943	A00758:224:HLY2FDSX2:3:1158:8721:17660	60	+
chr16	2252457	2252458	A00758:224:HLY2FDSX2:3:2151:25265:15436	60	+
chr16	2257466	2257467	A00758:224:HLY2FDSX2:3:2448:18394:33191/1	60	+
chr16	2443617	2443618	A00758:224:HLY2FDSX2:3:1127:21558:14497/1	60	-
chr16	2594805	2594806	A00758:224:HLY2FDSX2:4:2504:25563:11475	60	+
chr16	2901582	2901583	A00758:224:HLY2FDSX2:4:1328:17580:4131/1	60	-
chr16	2975850	2975851	A00758:224:HLY2FDSX2:3:1121:7518:2300/1	60	+
chr16	3063754	3063755	A00758:224:HLY2FDSX2:3:1218:14488:33129	60	-
chr16	3228744	3228745	A00758:224:HLY2FDSX2:3:1122:8232:6042/1	60	+
chr16	3395291	3395292	A00758:224:HLY2FDSX2:3:1159:9453:3051	60	-
chr16	3605536	3605537	A00758:224:HLY2FDSX2:4:1125:29089:5024/1	60	+
chr16	3749189	3749190	A00758:224:HLY2FDSX2:3:1527:23131:24925/1	60	+
chr16	3753416	3753417	A00758:224:HLY2FDSX2:3:2137:12509:2174/1	60	+
chr16	3753657	3753658	A00758:224:HLY2FDSX2:3:1273:4345:33880/1	60	+
chr16	3772488	3772489	A00758:224:HLY2FDSX2:4:1613:6198:33833/1	60	-
chr16	3843441	3843442	A00758:224:HLY2FDSX2:3:2576:22688:34585/1	60	+
chr16	4090068	4090069	A00758:224:HLY2FDSX2:3:2531:31006:11036	60	-
chr16	4842422	4842423	A00758:224:HLY2FDSX2:3:1370:9381:26725/1	60	-
chr16	8825663	8825664	A00758:224:HLY2FDSX2:3:1313:10167:24674/1	60	-
chr16	8925161	8925162	A00758:224:HLY2FDSX2:4:1245:28863:25708/1	60	+
chr16	8931383	8931384	A00758:224:HLY2FDSX2:3:1151:19162:34240	60	-
chr16	11622309	11622310	A00758:224:HLY2FDSX2:3:1111:5195:15217	60	-
chr16	11762035	11762036	A00758:224:HLY2FDSX2:3:1447:12472:20619/1	60	-
chr16	12511800	12511801	A00758:224:HLY2FDSX2:3:1110:11333:27226/1	60	-
chr16	12615813	12615814	A00758:224:HLY2FDSX2:4:1222:8938:17190/1	60	-
chr16	13949680	13949681	A00758:224:HLY2FDSX2:3:1353:27769:34585/1	60	+
chr16	14081161	14081162	A00758:224:HLY2FDSX2:3:1509:16071:23156/1	60	+
chr16	14126165	14126166	A00758:224:HLY2FDSX2:3:1218:9064:1846/1	60	-
chr16	16084947	16084948	A00758:224:HLY2FDSX2:4:1569:23999:8609/1	60	-
chr16	17035269	17035270	A00758:224:HLY2FDSX2:3:1262:8675:8500/1	60	+
chr16	18878461	18878462	A00758:224:HLY2FDSX2:3:1145:6903:33614/1	60	-
chr16	18881856	18881857	A00758:224:HLY2FDSX2:3:1551:28971:34287	60	-
chr16	19071171	19071172	A00758:224:HLY2FDSX2:4:2164:11514:32487	60	+
chr16	20809440	20809441	A00758:224:HLY2FDSX2:3:2412:13865:19147/1	60	+
chr16	20825612	20825613	A00758:224:HLY2FDSX2:3:2113:30074:11647/1	60	-
chr16	21978019	21978020	A00758:224:HLY2FDSX2:3:2307:12084:34882/1	60	-
chr16	22473794	22473795	A00758:224:HLY2FDSX2:3:2352:18502:31156/1	60	-
chr16	23874070	23874071	A00758:219:HLTGFDSX2:2:2636:20690:31501/1	60	-
chr16	24542516	24542517	A00758:224:HLY2FDSX2:4:2375:15989:23672/1	60	+
chr16	24788073	24788074	A00758:224:HLY2FDSX2:3:1354:18620:19680/1	60	-
chr16	25478054	25478055	A00758:224:HLY2FDSX2:3:1351:17915:2112	60	-
chr16	25539773	25539774	A00758:224:HLY2FDSX2:3:1442:12644:36699/1	60	-
chr16	27211992	27211993	A00758:224:HLY2FDSX2:3:1319:21169:2456/1	60	-
chr16	28154164	28154165	A00758:224:HLY2FDSX2:3:1501:2347:27226/1	60	+
chr16	28155637	28155638	A00758:224:HLY2FDSX2:3:1566:4291:19601/1	60	+
chr16	28165274	28165275	A00758:224:HLY2FDSX2:4:1363:32886:7341/1	60	+
chr16	28183791	28183792	A00758:224:HLY2FDSX2:4:1206:15474:10755	60	-
chr16	28194488	28194489	A00758:219:HLTGFDSX2:2:2336:13286:16329/1	60	-
chr16	28830348	28830349	A00758:224:HLY2FDSX2:3:1202:32967:21950/1	60	-
chr16	28907663	28907664	A00758:224:HLY2FDSX2:3:1427:19660:2942/1	60	-
chr16	29427574	29427575	A00758:224:HLY2FDSX2:4:1131:26937:28166	60	+
chr16	29448267	29448268	A00758:224:HLY2FDSX2:3:1604:29532:4476/1	60	-
chr16	29545939	29545940	A00758:224:HLY2FDSX2:4:2410:30454:25895/1	60	+
chr16	29801292	29801293	A00758:224:HLY2FDSX2:3:1230:8549:25254/1	60	+
chr16	29925195	29925196	A00758:224:HLY2FDSX2:3:2211:19985:11678	60	+
chr16	29981114	29981115	A00758:224:HLY2FDSX2:3:2547:10583:29058/1	60	+
chr16	30119460	30119461	A00758:224:HLY2FDSX2:3:1424:12310:2300	60	+
chr16	30736226	30736227	A00758:224:HLY2FDSX2:3:1144:9968:25864/1	60	+
chr16	31188978	31188979	A00758:224:HLY2FDSX2:3:2173:15212:5290/1	60	-
chr16	50352535	50352536	A00758:224:HLY2FDSX2:3:1559:20347:11177/1	60	-
chr16	51369140	51369141	A00758:224:HLY2FDSX2:3:1123:18213:10551/1	60	-
chr16	53268015	53268016	A00758:224:HLY2FDSX2:3:1572:6361:32988	60	-
chr16	53268017	53268018	A00758:224:HLY2FDSX2:3:1203:28881:33379/1	60	-
chr16	53463289	53463290	A00758:224:HLY2FDSX2:3:1136:5728:21652	60	+
chr16	53900550	53900551	A00758:224:HLY2FDSX2:4:1225:31412:8171/1	60	+
chr16	53998314	53998315	A00758:224:HLY2FDSX2:3:1243:16731:30123/1	60	+
chr16	54057049	54057050	A00758:224:HLY2FDSX2:3:1101:8847:11710/1	60	+
chr16	54449499	54449500	A00758:224:HLY2FDSX2:3:1226:12183:26349/1	60	-
chr16	56778278	56778279	A00758:224:HLY2FDSX2:4:1269:24975:5384/1	60	+
chr16	56957852	56957853	A00758:224:HLY2FDSX2:3:1536:27507:12179/1	60	-
chr16	57236701	57236702	A00758:224:HLY2FDSX2:3:1412:5909:35399/1	60	-
chr16	66969822	66969823	A00758:224:HLY2FDSX2:3:1104:26124:15107	60	-
chr16	67077386	67077387	A00758:224:HLY2FDSX2:3:2632:14588:15702	60	-
chr16	67556278	67556279	A00758:224:HLY2FDSX2:3:1112:31910:17456/1	60	+
chr16	67579628	67579629	A00758:224:HLY2FDSX2:3:1156:13178:23124/1	60	+
chr16	67593914	67593915	A00758:224:HLY2FDSX2:3:1106:11162:20979/1	60	-
chr16	67618473	67618474	A00758:224:HLY2FDSX2:3:1244:28031:6292/1	60	-
chr16	67878771	67878772	A00758:224:HLY2FDSX2:3:1631:10022:20791/1	60	-
chr16	68027199	68027200	A00758:224:HLY2FDSX2:3:1215:11379:15029	60	-
chr16	68051670	68051671	A00758:224:HLY2FDSX2:3:2164:27037:32597/1	60	-
chr16	68091023	68091024	A00758:224:HLY2FDSX2:3:2532:32398:11694/1	60	+
chr16	68347872	68347873	A00758:224:HLY2FDSX2:3:2425:18620:30514/1	60	-
chr16	68932326	68932327	A00758:224:HLY2FDSX2:3:2543:12201:25848/1	60	+
chr16	68977725	68977726	A00758:224:HLY2FDSX2:4:1124:23167:2879	60	-
chr16	69001493	69001494	A00758:224:HLY2FDSX2:3:1322:9109:15702/1	60	+
chr16	69569843	69569844	A00758:224:HLY2FDSX2:3:1316:5394:17566/1	60	-
chr16	69611918	69611919	A00758:224:HLY2FDSX2:3:1231:27073:25019	60	+
chr16	70326058	70326059	A00758:224:HLY2FDSX2:3:1474:27778:36605/1	60	+
chr16	70358986	70358987	A00758:224:HLY2FDSX2:3:1161:8088:3599/1	60	+
chr16	70572099	70572100	A00758:224:HLY2FDSX2:3:1209:12906:14231/1	60	+
chr16	71872959	71872960	A00758:224:HLY2FDSX2:3:2443:12924:14794/1	60	-
chr16	71915263	71915264	A00758:224:HLY2FDSX2:3:1210:14597:17253/1	60	-
chr16	74697507	74697508	A00758:224:HLY2FDSX2:3:2578:11324:28745/1	60	+
chr16	74931230	74931231	A00758:224:HLY2FDSX2:4:1214:26250:15734/1	60	+
chr16	75032590	75032591	A00758:224:HLY2FDSX2:3:1232:4634:30467/1	60	-
chr16	75861800	75861801	A00758:224:HLY2FDSX2:3:1369:26395:25880/1	60	+
chr16	82156255	82156256	A00758:224:HLY2FDSX2:3:2374:8287:31469/1	60	-
chr16	84736752	84736753	A00758:224:HLY2FDSX2:3:1437:11324:13777	60	-
chr16	85469214	85469215	A00758:224:HLY2FDSX2:3:1411:18132:9283/1	60	+
chr16	85576254	85576255	A00758:224:HLY2FDSX2:3:1128:22164:18771/1	60	+
chr16	86926822	86926823	A00758:224:HLY2FDSX2:3:1128:29758:3834/1	60	+
chr16	88454134	88454135	A00758:224:HLY2FDSX2:4:1652:14488:27211	60	+
chr16	88553496	88553497	A00758:224:HLY2FDSX2:3:2222:14877:19085	60	-
chr16	88594566	88594567	A00758:224:HLY2FDSX2:3:1332:7862:21339/1	60	-
chr16	88606711	88606712	A00758:224:HLY2FDSX2:3:1117:4553:15734	60	+
chr16	89228549	89228550	A00758:224:HLY2FDSX2:3:1506:15546:19648/1	60	-
chr16	89466950	89466951	A00758:224:HLY2FDSX2:3:1419:4571:22373/1	60	+
chr16	89527148	89527149	A00758:224:HLY2FDSX2:3:1331:25473:9565/1	60	+
chr16	89577901	89577902	A00758:224:HLY2FDSX2:3:1344:10574:21590/1	60	+
chr16	89733082	89733083	A00758:219:HLTGFDSX2:1:2678:17201:22451	60	-
chr16	89751641	89751642	A00758:224:HLY2FDSX2:3:1155:12961:25535	60	-
chr16	89753504	89753505	A00758:224:HLY2FDSX2:3:1411:32425:26616	60	+
chr16	89807158	89807159	A00758:224:HLY2FDSX2:3:1567:19461:28119	60	+
chr16	89807815	89807816	A00758:224:HLY2FDSX2:3:2122:13819:23171	60	-
chr16	89808473	89808474	A00758:224:HLY2FDSX2:4:1258:17038:36667/1	60	+
chr17	538896	538897	A00758:224:HLY2FDSX2:3:2234:5755:14152/1	60	-
chr17	672521	672522	A00758:224:HLY2FDSX2:3:1558:22634:19304/1	60	-
chr17	1793811	1793812	A00758:224:HLY2FDSX2:3:1132:6307:19022	60	+
chr17	1794714	1794715	A00758:224:HLY2FDSX2:3:1265:28953:6605/1	60	+
chr17	1847545	1847546	A00758:224:HLY2FDSX2:3:1308:3757:36088/1	60	-
chr17	1878950	1878951	A00758:224:HLY2FDSX2:4:2678:23909:34037/1	60	+
chr17	2148276	2148277	A00758:224:HLY2FDSX2:3:2237:27733:19774/1	60	-
chr17	2148968	2148969	A00758:224:HLY2FDSX2:3:1647:23357:20776/1	60	+
chr17	2205656	2205657	A00758:224:HLY2FDSX2:4:2639:21160:30499/1	60	+
chr17	2226500	2226501	A00758:224:HLY2FDSX2:3:1136:24379:18568/1	60	+
chr17	2289226	2289227	A00758:219:HLTGFDSX2:2:1406:14226:14732/1	60	+
chr17	2313079	2313080	A00758:224:HLY2FDSX2:4:2336:9751:17910/1	60	+
chr17	2696790	2696791	A00758:224:HLY2FDSX2:3:2535:7762:4194	60	-
chr17	3716298	3716299	A00758:224:HLY2FDSX2:3:1353:11143:1094/1	60	+
chr17	4073839	4073840	A00758:224:HLY2FDSX2:4:1342:17942:8829/1	60	+
chr17	4113140	4113141	A00758:224:HLY2FDSX2:4:1428:29966:22701/1	60	-
chr17	4284906	4284907	A00758:224:HLY2FDSX2:3:1217:29035:1548/1	60	+
chr17	4296062	4296063	A00758:224:HLY2FDSX2:4:2124:1172:31641	60	-
chr17	4349456	4349457	A00758:224:HLY2FDSX2:4:1128:16848:11819/1	60	+
chr17	4681152	4681153	A00758:224:HLY2FDSX2:3:1130:10646:6527/1	60	-
chr17	4690878	4690879	A00758:224:HLY2FDSX2:3:1145:28330:26663	60	+
chr17	5323653	5323654	A00758:224:HLY2FDSX2:3:1135:20030:22999/1	60	-
chr17	5556834	5556835	A00758:219:HLTGFDSX2:1:1134:16749:11522	60	-
chr17	6585872	6585873	A00758:224:HLY2FDSX2:3:1505:22507:33207/1	60	-
chr17	6602866	6602867	A00758:224:HLY2FDSX2:3:1136:16242:11992/1	60	+
chr17	7225736	7225737	A00758:224:HLY2FDSX2:3:1133:12717:28432/1	60	+
chr17	7244501	7244502	A00758:224:HLY2FDSX2:3:1312:17924:9048/1	60	-
chr17	7258425	7258426	A00758:224:HLY2FDSX2:3:1120:5819:20087/1	60	+
chr17	7492878	7492879	A00758:224:HLY2FDSX2:4:1359:18855:29418/1	60	+
chr17	7566989	7566990	A00758:224:HLY2FDSX2:3:2146:2130:11725/1	60	-
chr17	7578517	7578518	A00758:224:HLY2FDSX2:4:1468:31476:30921	60	-
chr17	7600763	7600764	A00758:224:HLY2FDSX2:3:2574:13630:10723	60	+
chr17	7606027	7606028	A00758:224:HLY2FDSX2:4:2506:6985:15342/1	60	+
chr17	7867572	7867573	A00758:224:HLY2FDSX2:3:2422:25536:22232/1	60	-
chr17	7877511	7877512	A00758:224:HLY2FDSX2:3:1267:12491:5963/1	60	+
chr17	7878252	7878253	A00758:224:HLY2FDSX2:4:1655:8196:29778/1	60	+
chr17	7933568	7933569	A00758:219:HLTGFDSX2:1:2539:30129:36730/1	60	+
chr17	8139426	8139427	A00758:224:HLY2FDSX2:3:1144:28574:17942/1	60	+
chr17	8237107	8237108	A00758:224:HLY2FDSX2:3:1127:21242:6120/1	60	-
chr17	8579476	8579477	A00758:224:HLY2FDSX2:3:2352:20980:12555/1	60	+
chr17	10039319	10039320	A00758:219:HLTGFDSX2:4:1245:9688:12383/1	60	-
chr17	16028178	16028179	A00758:224:HLY2FDSX2:3:2207:21414:36448	60	-
chr17	16155885	16155886	A00758:224:HLY2FDSX2:3:1112:1787:7999/1	60	-
chr17	16181298	16181299	A00758:224:HLY2FDSX2:4:1138:24650:34319/1	60	-
chr17	16561237	16561238	A00758:224:HLY2FDSX2:4:2361:13422:7106	60	+
chr17	17196015	17196016	A00758:219:HLTGFDSX2:2:1118:10908:9236/1	60	-
chr17	18192592	18192593	A00758:224:HLY2FDSX2:3:2627:3983:14372	60	+
chr17	18954794	18954795	A00758:219:HLTGFDSX2:4:1119:31774:28087	60	+
chr17	27314593	27314594	A00758:224:HLY2FDSX2:4:2201:20898:4805/1	60	+
chr17	28068515	28068516	A00758:224:HLY2FDSX2:3:1352:14226:7216/1	60	-
chr17	28567125	28567126	A00758:224:HLY2FDSX2:3:1416:30662:6590/1	60	-
chr17	28584846	28584847	A00758:224:HLY2FDSX2:4:1375:3549:23109/1	60	+
chr17	28796379	28796380	A00758:224:HLY2FDSX2:3:1411:6560:15984/1	60	+
chr17	28936860	28936861	A00758:224:HLY2FDSX2:3:1524:11008:12007/1	60	-
chr17	29093818	29093819	A00758:224:HLY2FDSX2:3:1445:12174:23328/1	60	-
chr17	29444356	29444357	A00758:224:HLY2FDSX2:3:1278:10565:14653/1	60	+
chr17	29456570	29456571	A00758:224:HLY2FDSX2:4:2278:5547:25848	60	+
chr17	29482276	29482277	A00758:224:HLY2FDSX2:3:2171:14913:3051/1	60	+
chr17	29489620	29489621	A00758:224:HLY2FDSX2:4:1536:28438:14826	60	-
chr17	29497713	29497714	A00758:224:HLY2FDSX2:4:2617:15248:3724	60	-
chr17	29800481	29800482	A00758:224:HLY2FDSX2:3:1143:6225:1783/1	60	+
chr17	30018093	30018094	A00758:224:HLY2FDSX2:3:1240:9381:9784/1	60	+
chr17	30434701	30434702	A00758:224:HLY2FDSX2:4:1269:31575:21637/1	60	+
chr17	30887400	30887401	A00758:224:HLY2FDSX2:3:1123:28854:25316/1	60	+
chr17	31253095	31253096	A00758:224:HLY2FDSX2:3:1141:18421:25567/1	60	-
chr17	31999900	31999901	A00758:224:HLY2FDSX2:3:1467:18304:24017/1	60	-
chr17	32189412	32189413	A00758:224:HLY2FDSX2:3:1107:31458:34929/1	60	+
chr17	32223192	32223193	A00758:224:HLY2FDSX2:3:1159:20428:29293/1	60	-
chr17	32369820	32369821	A00758:224:HLY2FDSX2:3:1127:23927:6480/1	60	+
chr17	32443610	32443611	A00758:224:HLY2FDSX2:3:2467:29071:26882/1	60	+
chr17	35623634	35623635	A00758:224:HLY2FDSX2:3:1206:20980:14184/1	60	+
chr17	40400186	40400187	A00758:224:HLY2FDSX2:4:1106:16152:4946/1	60	+
chr17	41893579	41893580	A00758:224:HLY2FDSX2:3:2133:16740:4523	60	-
chr17	42229729	42229730	A00758:224:HLY2FDSX2:4:1347:26585:7200/1	60	+
chr17	42237416	42237417	A00758:224:HLY2FDSX2:3:1637:23882:8688/1	60	+
chr17	42272729	42272730	A00758:224:HLY2FDSX2:3:2667:3956:8312/1	60	+
chr17	42338848	42338849	A00758:224:HLY2FDSX2:3:1456:25762:33833/1	60	-
chr17	42376739	42376740	A00758:224:HLY2FDSX2:4:1572:19352:2315/1	60	+
chr17	42722738	42722739	A00758:224:HLY2FDSX2:3:1367:12084:14278/1	60	-
chr17	42757285	42757286	A00758:224:HLY2FDSX2:3:1557:11966:31892/1	60	+
chr17	42815169	42815170	A00758:224:HLY2FDSX2:3:1137:10773:17018/1	60	+
chr17	43073790	43073791	A00758:224:HLY2FDSX2:3:1104:20591:33865/1	60	+
chr17	43073792	43073793	A00758:224:HLY2FDSX2:3:1312:25057:26412/1	60	+
chr17	43086748	43086749	A00758:224:HLY2FDSX2:3:1404:23194:13291/1	60	-
chr17	43098228	43098229	A00758:224:HLY2FDSX2:3:1626:10185:23985/1	60	+
chr17	43099225	43099226	A00758:224:HLY2FDSX2:3:1265:3414:36714/1	60	-
chr17	44196009	44196010	A00758:224:HLY2FDSX2:3:1117:22905:2112/1	60	-
chr17	44418076	44418077	A00758:224:HLY2FDSX2:3:1117:12310:36746/1	60	+
chr17	44452646	44452647	A00758:219:HLTGFDSX2:2:2136:2410:18349/1	60	+
chr17	44674062	44674063	A00758:224:HLY2FDSX2:4:2367:28447:28682	60	-
chr17	44939657	44939658	A00758:224:HLY2FDSX2:4:1261:29921:11443/1	60	-
chr17	44944181	44944182	A00758:219:HLTGFDSX2:4:1131:3812:2362/1	60	-
chr17	45066256	45066257	A00758:219:HLTGFDSX2:1:2657:2781:30044/1	60	+
chr17	45086476	45086477	A00758:224:HLY2FDSX2:3:2421:29704:18270/1	60	+
chr17	45090229	45090230	A00758:224:HLY2FDSX2:3:1337:11044:34648	60	-
chr17	45303614	45303615	A00758:224:HLY2FDSX2:3:1175:3152:6104/1	60	-
chr17	46925216	46925217	A00758:224:HLY2FDSX2:4:2159:27688:1595	60	-
chr17	47082968	47082969	A00758:224:HLY2FDSX2:3:1133:19208:11929/1	60	+
chr17	47185976	47185977	A00758:224:HLY2FDSX2:3:2460:28718:18067/1	60	+
chr17	47823161	47823162	A00758:224:HLY2FDSX2:3:1175:17047:8500/1	60	-
chr17	47951623	47951624	A00758:224:HLY2FDSX2:3:1160:19027:28588/1	60	+
chr17	48092437	48092438	A00758:224:HLY2FDSX2:4:1263:25183:28197	60	+
chr17	48917434	48917435	A00758:224:HLY2FDSX2:3:1217:17499:1391/1	60	+
chr17	49220670	49220671	A00758:224:HLY2FDSX2:3:1617:23728:33442/1	60	-
chr17	50736857	50736858	A00758:224:HLY2FDSX2:3:2361:30517:13573/1	60	+
chr17	51024735	51024736	A00758:224:HLY2FDSX2:3:2621:6533:8735	60	+
chr17	54992950	54992951	A00758:224:HLY2FDSX2:3:1135:27561:14559	60	-
chr17	55214460	55214461	A00758:224:HLY2FDSX2:3:1131:19099:10614/1	60	-
chr17	56088271	56088272	A00758:224:HLY2FDSX2:3:1245:5484:7952/1	60	+
chr17	56851317	56851318	A00758:224:HLY2FDSX2:4:2536:26684:11537/1	60	+
chr17	56950025	56950026	A00758:224:HLY2FDSX2:3:1124:32181:8187	60	-
chr17	56952937	56952938	A00758:224:HLY2FDSX2:3:2504:28339:32095/1	60	+
chr17	58499494	58499495	A00758:224:HLY2FDSX2:3:1160:25003:35399	60	-
chr17	59062148	59062149	A00758:224:HLY2FDSX2:4:1242:10809:6590/1	60	+
chr17	59195032	59195033	A00758:224:HLY2FDSX2:4:1416:21287:33035/1	60	+
chr17	59677489	59677490	A00758:224:HLY2FDSX2:4:2202:29622:7388	60	-
chr17	60909029	60909030	A00758:224:HLY2FDSX2:3:2563:12165:24314/1	60	-
chr17	60948760	60948761	A00758:224:HLY2FDSX2:4:2277:11198:15655/1	60	-
chr17	61784037	61784038	A00758:224:HLY2FDSX2:3:1251:12165:5963/1	60	-
chr17	61821919	61821920	A00758:224:HLY2FDSX2:3:1254:29839:17096	60	-
chr17	61838966	61838967	A00758:224:HLY2FDSX2:4:1169:2067:35446/1	60	-
chr17	61900929	61900930	A00758:219:HLTGFDSX2:1:2468:14606:5963/1	60	+
chr17	63804595	63804596	A00758:224:HLY2FDSX2:4:1141:23972:5431/1	60	-
chr17	64593001	64593002	A00758:224:HLY2FDSX2:4:1364:7030:15671/1	60	+
chr17	65041269	65041270	A00758:219:HLTGFDSX2:3:2249:4047:8813/1	60	+
chr17	67207455	67207456	A00758:224:HLY2FDSX2:3:1161:17734:15045/1	60	+
chr17	73222178	73222179	A00758:224:HLY2FDSX2:3:1428:12264:17660/1	60	-
chr17	75332328	75332329	A00758:224:HLY2FDSX2:4:1343:31132:22341/1	60	-
chr17	75369587	75369588	A00758:224:HLY2FDSX2:3:1418:3115:9956/1	60	-
chr17	75379221	75379222	A00758:224:HLY2FDSX2:4:2225:5213:29966/1	60	+
chr17	75380403	75380404	A00758:224:HLY2FDSX2:3:1212:28122:7263/1	60	+
chr17	75380587	75380588	A00758:224:HLY2FDSX2:3:1306:25238:13761/1	60	+
chr17	75528931	75528932	A00758:224:HLY2FDSX2:3:1139:23312:3975/1	60	+
chr17	75794105	75794106	A00758:224:HLY2FDSX2:4:2115:21278:30107/1	60	+
chr17	75944370	75944371	A00758:224:HLY2FDSX2:3:1340:21775:1313/1	60	+
chr17	75958318	75958319	A00758:224:HLY2FDSX2:3:1621:27055:23735/1	60	-
chr17	76314657	76314658	A00758:224:HLY2FDSX2:3:1426:12653:34835/1	60	-
chr17	76317330	76317331	A00758:219:HLTGFDSX2:3:2341:27407:3803	60	-
chr17	76337511	76337512	A00758:224:HLY2FDSX2:3:1103:10257:7012/1	60	-
chr17	76427988	76427989	A00758:224:HLY2FDSX2:4:2358:30653:17221/1	60	+
chr17	77973640	77973641	A00758:224:HLY2FDSX2:3:2429:10791:17863/1	60	+
chr17	77994408	77994409	A00758:224:HLY2FDSX2:3:1328:29125:35180/1	60	+
chr17	78005211	78005212	A00758:224:HLY2FDSX2:3:1468:7591:2613/1	60	-
chr17	78047412	78047413	A00758:224:HLY2FDSX2:3:1308:3504:23657/1	60	-
chr17	78072896	78072897	A00758:224:HLY2FDSX2:3:1160:5358:7733/1	60	-
chr17	78216698	78216699	A00758:224:HLY2FDSX2:3:1471:20410:11256/1	60	-
chr17	78830635	78830636	A00758:224:HLY2FDSX2:4:1541:23863:36245/1	60	+
chr17	80301494	80301495	A00758:224:HLY2FDSX2:3:1640:13928:27336/1	60	+
chr17	80546347	80546348	A00758:224:HLY2FDSX2:3:2216:12283:34162/1	60	+
chr17	80713627	80713628	A00758:224:HLY2FDSX2:4:1265:29315:17284/1	60	+
chr17	80718346	80718347	A00758:224:HLY2FDSX2:3:1667:28212:24612/1	60	+
chr17	80767746	80767747	A00758:224:HLY2FDSX2:3:1275:10719:28980	60	+
chr17	80782960	80782961	A00758:224:HLY2FDSX2:3:1231:18484:13088/1	60	-
chr17	80785179	80785180	A00758:224:HLY2FDSX2:3:1403:13485:1172/1	60	-
chr17	80788595	80788596	A00758:224:HLY2FDSX2:3:2239:12653:27790/1	60	-
chr17	80788935	80788936	A00758:224:HLY2FDSX2:3:1528:27977:23202/1	60	+
chr17	80794270	80794271	A00758:224:HLY2FDSX2:3:1472:26530:25081	60	+
chr17	81449276	81449277	A00758:224:HLY2FDSX2:3:1105:29053:24909/1	60	-
chr17	81449609	81449610	A00758:224:HLY2FDSX2:3:1159:26982:2159/1	60	-
chr17	81564346	81564347	A00758:224:HLY2FDSX2:3:2509:31006:27164	60	+
chr17	81583237	81583238	A00758:224:HLY2FDSX2:3:2158:10484:9471/1	60	-
chr17	81586060	81586061	A00758:224:HLY2FDSX2:3:1119:6777:14575	60	-
chr17	81589307	81589308	A00758:224:HLY2FDSX2:3:1319:23448:35618	60	+
chr17	81599493	81599494	A00758:224:HLY2FDSX2:3:1511:27344:4476/1	60	+
chr17	81600920	81600921	A00758:224:HLY2FDSX2:3:1532:14488:33442/1	60	+
chr17	81603748	81603749	A00758:219:HLTGFDSX2:3:2348:20482:33395/1	60	+
chr17	81628136	81628137	A00758:224:HLY2FDSX2:4:2165:25427:15123/1	60	-
chr17	81631350	81631351	A00758:224:HLY2FDSX2:3:1110:13349:36699/1	60	+
chr17	81673723	81673724	A00758:224:HLY2FDSX2:3:1164:18855:17519/1	60	-
chr17	81697827	81697828	A00758:224:HLY2FDSX2:3:1138:24044:20588/1	60	+
chr17	81852862	81852863	A00758:224:HLY2FDSX2:3:1619:10872:24987/1	60	+
chr17	81856992	81856993	A00758:219:HLTGFDSX2:4:1675:1805:34710	60	-
chr17	81878934	81878935	A00758:224:HLY2FDSX2:3:2563:16486:33395/1	60	-
chr17	81881187	81881188	A00758:224:HLY2FDSX2:3:1244:28537:21605/1	60	+
chr17	81882544	81882545	A00758:224:HLY2FDSX2:3:1643:31204:1204/1	60	+
chr17	81888804	81888805	A00758:224:HLY2FDSX2:3:1147:13051:28009	60	+
chr17	81986526	81986527	A00758:224:HLY2FDSX2:3:1371:16893:10457/1	60	-
chr17	82094706	82094707	A00758:224:HLY2FDSX2:3:2132:20383:25300/1	60	+
chr17	82163789	82163790	A00758:224:HLY2FDSX2:3:1461:18765:14387	60	+
chr17	82180414	82180415	A00758:224:HLY2FDSX2:3:1378:12020:11443/1	60	+
chr17	82192089	82192090	A00758:224:HLY2FDSX2:4:2302:6325:13855	60	+
chr17	82258022	82258023	A00758:224:HLY2FDSX2:3:1158:30608:14763/1	60	-
chr17	82427196	82427197	A00758:224:HLY2FDSX2:3:2276:4725:23484	60	-
chr17	82434700	82434701	A00758:224:HLY2FDSX2:4:1145:17761:4914	60	-
chr17	82474554	82474555	A00758:224:HLY2FDSX2:3:1351:8395:24549/1	60	-
chr17	82481706	82481707	A00758:224:HLY2FDSX2:3:1205:32362:24408/1	60	+
chr17	82522426	82522427	A00758:224:HLY2FDSX2:3:1129:8269:8265/1	60	+
chr17	82533062	82533063	A00758:224:HLY2FDSX2:3:1524:19515:29778/1	60	+
chr17	82544056	82544057	A00758:224:HLY2FDSX2:3:1643:5376:1063/1	60	+
chr17	82544304	82544305	A00758:224:HLY2FDSX2:4:1224:31376:12054/1	60	-
chr17	82544305	82544306	A00758:224:HLY2FDSX2:3:1372:3568:20415/1	60	-
chr17	82572429	82572430	A00758:224:HLY2FDSX2:3:1130:18882:25081/1	60	-
chr17	82632833	82632834	A00758:224:HLY2FDSX2:3:1160:26151:37012	60	-
chr17	82725903	82725904	A00758:224:HLY2FDSX2:4:1209:24704:13119	60	+
chr17	82765722	82765723	A00758:224:HLY2FDSX2:3:1512:32027:17910/1	60	+
chr17	82995673	82995674	A00758:224:HLY2FDSX2:4:1272:29035:2581/1	60	-
chr18	2079453	2079454	A00758:224:HLY2FDSX2:4:1149:7925:20635/1	60	-
chr18	2762094	2762095	A00758:224:HLY2FDSX2:3:2265:17128:24518/1	60	+
chr18	3852544	3852545	A00758:224:HLY2FDSX2:3:1368:28944:32800/1	60	-
chr18	4194362	4194363	A00758:219:HLTGFDSX2:2:2144:31222:5243	60	-
chr18	9520819	9520820	A00758:224:HLY2FDSX2:3:1160:23005:2785/1	60	+
chr18	10316234	10316235	A00758:224:HLY2FDSX2:4:1364:13684:30264	60	-
chr18	10575753	10575754	A00758:224:HLY2FDSX2:4:2236:15194:29027/1	60	+
chr18	23252011	23252012	A00758:219:HLTGFDSX2:2:2536:7853:5259	60	-
chr18	24224781	24224782	A00758:224:HLY2FDSX2:3:1177:9570:13463/1	60	-
chr18	26007690	26007691	A00758:224:HLY2FDSX2:3:1140:7835:5603/1	60	-
chr18	26020162	26020163	A00758:224:HLY2FDSX2:3:2341:31873:5118/1	60	+
chr18	32413237	32413238	A00758:224:HLY2FDSX2:3:1104:15248:20760/1	60	-
chr18	34556224	34556225	A00758:224:HLY2FDSX2:4:1408:28085:23985/1	60	+
chr18	35980829	35980830	A00758:224:HLY2FDSX2:4:1454:3043:15562	60	+
chr18	41025982	41025983	A00758:224:HLY2FDSX2:3:1437:16514:33818/1	60	-
chr18	47898532	47898533	A00758:224:HLY2FDSX2:3:2141:12274:17863/1	60	-
chr18	49290853	49290854	A00758:224:HLY2FDSX2:3:1129:32606:22983/1	60	+
chr18	56909959	56909960	A00758:224:HLY2FDSX2:3:2321:29297:2002/1	60	+
chr18	59348178	59348179	A00758:219:HLTGFDSX2:3:1523:19868:27915/1	60	-
chr18	62276492	62276493	A00758:224:HLY2FDSX2:4:1130:4056:23140/1	60	+
chr18	64307672	64307673	A00758:224:HLY2FDSX2:4:1645:14733:19179/1	60	-
chr18	67097644	67097645	A00758:224:HLY2FDSX2:3:1153:5159:16720/1	60	-
chr18	69798895	69798896	A00758:224:HLY2FDSX2:3:1309:28375:15906/1	60	+
chr18	69912203	69912204	A00758:224:HLY2FDSX2:4:2444:13322:9126/1	60	+
chr18	70030349	70030350	A00758:224:HLY2FDSX2:3:1556:1280:17832/1	60	+
chr18	72858787	72858788	A00758:224:HLY2FDSX2:3:1376:3097:34225/1	60	+
chr18	74705257	74705258	A00758:224:HLY2FDSX2:3:1202:16893:20791/1	60	-
chr18	76909417	76909418	A00758:224:HLY2FDSX2:3:1304:25626:27430	60	-
chr18	79113046	79113047	A00758:224:HLY2FDSX2:4:1451:9489:19085/1	60	+
chr18	79276073	79276074	A00758:219:HLTGFDSX2:3:2263:24469:22232	60	-
chr18	79989758	79989759	A00758:224:HLY2FDSX2:3:1669:21459:35274/1	60	-
chr19	623358	623359	A00758:224:HLY2FDSX2:3:2162:23014:33051	60	+
chr19	626786	626787	A00758:224:HLY2FDSX2:3:1127:7346:36072/1	60	+
chr19	628607	628608	A00758:224:HLY2FDSX2:3:1277:21034:3975/1	60	-
chr19	800454	800455	A00758:224:HLY2FDSX2:3:2431:16278:26303/1	60	-
chr19	811597	811598	A00758:224:HLY2FDSX2:3:2116:17734:19460/1	60	-
chr19	936560	936561	A00758:224:HLY2FDSX2:3:1146:15167:9408	60	-
chr19	1088014	1088015	A00758:224:HLY2FDSX2:3:1142:6569:36605/1	60	-
chr19	1169730	1169731	A00758:224:HLY2FDSX2:3:1362:3631:5243/1	60	+
chr19	1253839	1253840	A00758:224:HLY2FDSX2:3:1246:8901:32690	60	+
chr19	1273034	1273035	A00758:224:HLY2FDSX2:3:1508:17363:34413/1	60	+
chr19	1273954	1273955	A00758:224:HLY2FDSX2:3:1109:9588:36229/1	60	+
chr19	1363436	1363437	A00758:224:HLY2FDSX2:3:1151:4001:18067/1	60	+
chr19	1416196	1416197	A00758:224:HLY2FDSX2:3:1528:28094:36245/1	60	-
chr19	1422870	1422871	A00758:224:HLY2FDSX2:3:1233:6922:14105/1	60	+
chr19	1582808	1582809	A00758:224:HLY2FDSX2:3:1129:22046:15749/1	60	-
chr19	1636250	1636251	A00758:224:HLY2FDSX2:3:1136:25554:34475/1	60	+
chr19	1639594	1639595	A00758:224:HLY2FDSX2:3:1141:17942:29841/1	60	+
chr19	1644739	1644740	A00758:224:HLY2FDSX2:3:1158:14877:21402/1	60	-
chr19	1991951	1991952	A00758:224:HLY2FDSX2:3:1251:5113:6245	60	+
chr19	2001365	2001366	A00758:224:HLY2FDSX2:3:2245:7120:14199	60	-
chr19	2005528	2005529	A00758:224:HLY2FDSX2:3:1226:11650:35008/1	60	-
chr19	2071117	2071118	A00758:224:HLY2FDSX2:3:1424:7129:8202/1	60	+
chr19	2091563	2091564	A00758:224:HLY2FDSX2:3:1101:28556:14653/1	60	+
chr19	2111012	2111013	A00758:224:HLY2FDSX2:4:1267:19099:24330	60	-
chr19	2132678	2132679	A00758:224:HLY2FDSX2:3:1413:10728:14779/1	60	-
chr19	2135166	2135167	A00758:224:HLY2FDSX2:3:1412:4643:33426/1	60	-
chr19	2169646	2169647	A00758:224:HLY2FDSX2:3:1319:14742:29684	60	-
chr19	2169759	2169760	A00758:224:HLY2FDSX2:4:2669:27118:12633/1	60	-
chr19	2188794	2188795	A00758:224:HLY2FDSX2:3:2139:13313:20415/1	60	-
chr19	2238711	2238712	A00758:224:HLY2FDSX2:3:1210:12635:1329/1	60	+
chr19	2276576	2276577	A00758:224:HLY2FDSX2:3:1111:18448:29246/1	60	+
chr19	3206622	3206623	A00758:224:HLY2FDSX2:4:2412:27633:8516/1	60	+
chr19	3415443	3415444	A00758:224:HLY2FDSX2:3:1149:27480:7654	60	-
chr19	3517795	3517796	A00758:224:HLY2FDSX2:3:2170:31105:33724	60	-
chr19	3660877	3660878	A00758:224:HLY2FDSX2:3:1657:24587:16297/1	60	-
chr19	4263129	4263130	A00758:224:HLY2FDSX2:3:1118:7310:26396	60	-
chr19	4413225	4413226	A00758:224:HLY2FDSX2:3:1438:10013:31422/1	60	+
chr19	4414940	4414941	A00758:224:HLY2FDSX2:3:1515:26964:26553	60	-
chr19	4700055	4700056	A00758:224:HLY2FDSX2:3:1149:2311:24001	60	-
chr19	5596783	5596784	A00758:224:HLY2FDSX2:3:1274:27453:30154/1	60	+
chr19	5620767	5620768	A00758:224:HLY2FDSX2:3:1364:21359:29653/1	60	+
chr19	5629702	5629703	A00758:219:HLTGFDSX2:3:2343:4074:35947/1	60	-
chr19	5632441	5632442	A00758:224:HLY2FDSX2:3:1362:3486:7404/1	60	-
chr19	5633645	5633646	A00758:224:HLY2FDSX2:4:2418:2618:30796/1	60	+
chr19	5641839	5641840	A00758:224:HLY2FDSX2:3:2375:11098:13573/1	60	+
chr19	5710477	5710478	A00758:224:HLY2FDSX2:3:2133:13178:12383/1	60	-
chr19	5948103	5948104	A00758:224:HLY2FDSX2:3:1246:5484:30655/1	60	-
chr19	5950950	5950951	A00758:224:HLY2FDSX2:3:1104:31801:28604	60	+
chr19	6784068	6784069	A00758:224:HLY2FDSX2:3:1234:6551:10895/1	60	-
chr19	6844938	6844939	A00758:224:HLY2FDSX2:3:1642:19217:16141/1	60	-
chr19	8134541	8134542	A00758:224:HLY2FDSX2:3:1240:7735:24064/1	60	+
chr19	8319247	8319248	A00758:224:HLY2FDSX2:3:2438:6958:25285	60	-
chr19	8383048	8383049	A00758:224:HLY2FDSX2:4:2105:23981:1031/1	60	-
chr19	8446857	8446858	A00758:224:HLY2FDSX2:3:2434:7563:28432/1	60	-
chr19	8458271	8458272	A00758:224:HLY2FDSX2:3:1422:2682:3599/1	60	+
chr19	8461042	8461043	A00758:224:HLY2FDSX2:3:1212:9625:32753/1	60	-
chr19	8467174	8467175	A00758:224:HLY2FDSX2:3:1124:18846:9079/1	60	-
chr19	9370293	9370294	A00758:224:HLY2FDSX2:3:1412:26621:8672/1	60	+
chr19	10109395	10109396	A00758:224:HLY2FDSX2:4:2109:15682:27962	60	-
chr19	10153617	10153618	A00758:224:HLY2FDSX2:3:1612:19560:24095/1	60	-
chr19	10169174	10169175	A00758:224:HLY2FDSX2:3:1177:2627:17002	60	+
chr19	10173915	10173916	A00758:224:HLY2FDSX2:3:1141:6008:11553	60	+
chr19	10180386	10180387	A00758:224:HLY2FDSX2:3:1556:24912:3208/1	60	-
chr19	10189568	10189569	A00758:224:HLY2FDSX2:3:1220:1533:29606	60	+
chr19	10413912	10413913	A00758:224:HLY2FDSX2:3:1177:31385:31861/1	60	+
chr19	10666175	10666176	A00758:224:HLY2FDSX2:3:2516:17761:3255/1	60	+
chr19	10777361	10777362	A00758:224:HLY2FDSX2:3:1142:14172:21339/1	60	+
chr19	10931969	10931970	A00758:224:HLY2FDSX2:3:1577:14597:24706/1	60	-
chr19	11091518	11091519	A00758:224:HLY2FDSX2:3:1254:22923:5901/1	60	-
chr19	11552758	11552759	A00758:224:HLY2FDSX2:3:1669:4444:22654	60	+
chr19	11686665	11686666	A00758:224:HLY2FDSX2:3:1376:8088:11898/1	60	-
chr19	12013535	12013536	A00758:224:HLY2FDSX2:3:2576:32099:26866/1	60	-
chr19	12041188	12041189	A00758:224:HLY2FDSX2:3:2226:31051:25645/1	60	-
chr19	12218323	12218324	A00758:224:HLY2FDSX2:3:1308:16369:35759/1	60	+
chr19	12475287	12475288	A00758:224:HLY2FDSX2:3:1115:4698:16924/1	60	+
chr19	12527996	12527997	A00758:224:HLY2FDSX2:3:1378:7808:20870/1	60	-
chr19	12605615	12605616	A00758:224:HLY2FDSX2:3:1115:1985:4178/1	60	+
chr19	12675814	12675815	A00758:224:HLY2FDSX2:3:1354:17680:17989/1	60	-
chr19	12732923	12732924	A00758:224:HLY2FDSX2:3:1128:6433:7091	60	+
chr19	12853329	12853330	A00758:224:HLY2FDSX2:3:1503:24758:27993/1	60	-
chr19	12854632	12854633	A00758:224:HLY2FDSX2:3:1556:1913:15139	60	-
chr19	12868592	12868593	A00758:224:HLY2FDSX2:3:1146:12301:8015	60	+
chr19	12868593	12868594	A00758:224:HLY2FDSX2:3:2210:31114:8406	60	+
chr19	12930555	12930556	A00758:224:HLY2FDSX2:3:2427:18213:36886/1	60	-
chr19	13564072	13564073	A00758:224:HLY2FDSX2:4:1258:12753:19194	60	+
chr19	14460112	14460113	A00758:224:HLY2FDSX2:3:1378:31159:14058/1	60	-
chr19	14526654	14526655	A00758:224:HLY2FDSX2:3:2274:2736:30185/1	60	+
chr19	15283472	15283473	A00758:224:HLY2FDSX2:3:2662:12653:29293/1	60	-
chr19	15358386	15358387	A00758:224:HLY2FDSX2:3:1172:24795:16814/1	60	+
chr19	15411530	15411531	A00758:224:HLY2FDSX2:4:1463:25925:8375/1	60	-
chr19	15416210	15416211	A00758:224:HLY2FDSX2:4:2316:26476:2472/1	60	-
chr19	16845933	16845934	A00758:224:HLY2FDSX2:3:2319:8323:4758/1	60	-
chr19	16862591	16862592	A00758:224:HLY2FDSX2:3:1163:1768:32581	60	+
chr19	17175655	17175656	A00758:224:HLY2FDSX2:3:2265:20989:6997/1	60	-
chr19	17182274	17182275	A00758:224:HLY2FDSX2:3:1134:10782:14747/1	60	+
chr19	18067668	18067669	A00758:219:HLTGFDSX2:3:2427:30409:8124/1	60	+
chr19	18313435	18313436	A00758:224:HLY2FDSX2:3:1323:1108:34851/1	60	-
chr19	19082795	19082796	A00758:224:HLY2FDSX2:3:2231:31403:29700	60	+
chr19	19313395	19313396	A00758:224:HLY2FDSX2:3:1274:7175:22028/1	60	+
chr19	21560867	21560868	A00758:224:HLY2FDSX2:3:1424:25554:11271/1	60	+
chr19	27810343	27810344	A00758:224:HLY2FDSX2:3:2276:6352:35196/1	60	-
chr19	28561348	28561349	A00758:219:HLTGFDSX2:2:1370:13991:22467/1	60	+
chr19	29981314	29981315	A00758:224:HLY2FDSX2:3:2361:31991:9987/1	60	-
chr19	29985699	29985700	A00758:224:HLY2FDSX2:3:2607:15980:11506/1	60	-
chr19	32385461	32385462	A00758:224:HLY2FDSX2:4:1151:5981:28541/1	60	+
chr19	32437879	32437880	A00758:224:HLY2FDSX2:4:1407:26910:6417/1	60	-
chr19	33141908	33141909	A00758:224:HLY2FDSX2:4:1414:23411:26600/1	60	+
chr19	34451398	34451399	A00758:219:HLTGFDSX2:3:2357:4481:3396	60	-
chr19	34456898	34456899	A00758:224:HLY2FDSX2:4:2251:4824:25848/1	60	+
chr19	34462337	34462338	A00758:224:HLY2FDSX2:3:1101:22770:3474/1	60	-
chr19	34951513	34951514	A00758:224:HLY2FDSX2:4:1369:20826:21026/1	60	-
chr19	35760470	35760471	A00758:224:HLY2FDSX2:3:1220:7075:24768/1	60	+
chr19	36223810	36223811	A00758:224:HLY2FDSX2:3:1370:12454:25598/1	60	+
chr19	36405520	36405521	A00758:224:HLY2FDSX2:3:1247:6822:18223/1	60	-
chr19	36567283	36567284	A00758:224:HLY2FDSX2:3:1620:4417:27586/1	60	+
chr19	39122116	39122117	A00758:224:HLY2FDSX2:3:1567:29496:34037/1	60	+
chr19	39349730	39349731	A00758:224:HLY2FDSX2:3:1149:7808:24721/1	60	+
chr19	39353253	39353254	A00758:224:HLY2FDSX2:3:1306:4788:27978/1	60	+
chr19	39451063	39451064	A00758:224:HLY2FDSX2:3:2215:12771:24236/1	60	-
chr19	40703945	40703946	A00758:224:HLY2FDSX2:3:1146:10095:7670	60	-
chr19	40720249	40720250	A00758:224:HLY2FDSX2:3:1149:17616:8484	60	-
chr19	40733486	40733487	A00758:224:HLY2FDSX2:3:2306:7193:33426	60	+
chr19	40794138	40794139	A00758:224:HLY2FDSX2:3:2669:11885:35947	60	+
chr19	41288566	41288567	A00758:224:HLY2FDSX2:3:2105:24080:36276/1	60	+
chr19	41371976	41371977	A00758:224:HLY2FDSX2:4:1115:27353:19523/1	60	+
chr19	41863423	41863424	A00758:224:HLY2FDSX2:3:1234:5728:8406/1	60	-
chr19	42299790	42299791	A00758:224:HLY2FDSX2:3:1114:20600:19006/1	60	+
chr19	42419117	42419118	A00758:224:HLY2FDSX2:3:1249:25337:14904	60	+
chr19	43572300	43572301	A00758:224:HLY2FDSX2:3:1130:2148:14231	60	+
chr19	44115125	44115126	A00758:224:HLY2FDSX2:3:1557:20338:23938/1	60	+
chr19	44232897	44232898	A00758:224:HLY2FDSX2:3:1423:20238:23610/1	60	-
chr19	45490235	45490236	A00758:224:HLY2FDSX2:4:2609:19352:6198/1	60	+
chr19	45686271	45686272	A00758:224:HLY2FDSX2:4:1334:5330:7686/1	60	-
chr19	45716750	45716751	A00758:224:HLY2FDSX2:3:1157:27037:34663/1	60	+
chr19	45800014	45800015	A00758:224:HLY2FDSX2:3:2462:16260:8422	60	+
chr19	45849225	45849226	A00758:224:HLY2FDSX2:3:1249:29460:4664/1	60	+
chr19	46710457	46710458	A00758:224:HLY2FDSX2:4:1473:4200:36385/1	60	+
chr19	46776960	46776961	A00758:224:HLY2FDSX2:4:2408:13160:7560/1	60	-
chr19	46776964	46776965	A00758:219:HLTGFDSX2:4:1108:23656:11490/1	60	-
chr19	46886233	46886234	A00758:224:HLY2FDSX2:3:1641:30807:10974	60	-
chr19	46935672	46935673	A00758:224:HLY2FDSX2:3:1627:8802:10504	60	+
chr19	47106021	47106022	A00758:224:HLY2FDSX2:4:2605:12337:9392	60	-
chr19	47106718	47106719	A00758:224:HLY2FDSX2:3:1102:10104:23187/1	60	-
chr19	47180815	47180816	A00758:224:HLY2FDSX2:3:1170:17164:8578/1	60	+
chr19	47292493	47292494	A00758:224:HLY2FDSX2:3:2202:26919:5212	60	-
chr19	47362101	47362102	A00758:224:HLY2FDSX2:4:1672:6171:21449/1	60	-
chr19	48232444	48232445	A00758:224:HLY2FDSX2:4:1244:19587:34413/1	60	+
chr19	48244904	48244905	A00758:224:HLY2FDSX2:3:1273:13340:4554/1	60	+
chr19	48247300	48247301	A00758:224:HLY2FDSX2:3:2463:3821:32315/1	60	+
chr19	48248049	48248050	A00758:224:HLY2FDSX2:3:1222:2573:4789/1	60	-
chr19	48622878	48622879	A00758:224:HLY2FDSX2:3:2653:28556:35697	60	-
chr19	48879784	48879785	A00758:224:HLY2FDSX2:3:1578:12400:29919/1	60	+
chr19	48968709	48968710	A00758:224:HLY2FDSX2:3:1518:5801:1391	60	-
chr19	49092266	49092267	A00758:224:HLY2FDSX2:3:1646:22679:31657/1	60	-
chr19	49305472	49305473	A00758:224:HLY2FDSX2:4:1578:16459:2284	60	+
chr19	49491661	49491662	A00758:224:HLY2FDSX2:3:1136:29677:21167/1	60	-
chr19	49573748	49573749	A00758:224:HLY2FDSX2:4:1119:5412:9424/1	60	-
chr19	49573750	49573751	A00758:224:HLY2FDSX2:3:1328:21721:26960	60	-
chr19	49577142	49577143	A00758:224:HLY2FDSX2:4:1120:13150:8954/1	60	-
chr19	49605226	49605227	A00758:224:HLY2FDSX2:3:1372:14380:28902	60	-
chr19	49609057	49609058	A00758:224:HLY2FDSX2:3:2248:15085:12461	60	+
chr19	49669077	49669078	A00758:224:HLY2FDSX2:3:1261:7410:1454/1	60	+
chr19	49686480	49686481	A00758:224:HLY2FDSX2:3:2567:28610:27398/1	60	-
chr19	49823094	49823095	A00758:224:HLY2FDSX2:3:1678:31078:16642/1	60	+
chr19	49825979	49825980	A00758:224:HLY2FDSX2:3:1375:13160:5556/1	60	+
chr19	49832482	49832483	A00758:224:HLY2FDSX2:3:1243:27923:15123/1	60	+
chr19	49838561	49838562	A00758:224:HLY2FDSX2:3:1640:30807:36338/1	60	+
chr19	49992875	49992876	A00758:224:HLY2FDSX2:3:1119:24397:2879/1	60	+
chr19	50018384	50018385	A00758:224:HLY2FDSX2:3:1170:5186:20650/1	60	+
chr19	51842957	51842958	A00758:224:HLY2FDSX2:4:2250:12509:5588/1	60	+
chr19	52583281	52583282	A00758:224:HLY2FDSX2:3:1106:27832:20165/1	60	+
chr19	52625244	52625245	A00758:224:HLY2FDSX2:3:2660:3079:23641/1	60	+
chr19	52625246	52625247	A00758:219:HLTGFDSX2:2:2533:32108:5368	60	+
chr19	55102325	55102326	A00758:224:HLY2FDSX2:3:2234:6234:11068/1	60	-
chr19	55268302	55268303	A00758:224:HLY2FDSX2:4:2559:6786:7200/1	60	+
chr19	55277389	55277390	A00758:224:HLY2FDSX2:4:2239:21016:11741	60	+
chr19	55399798	55399799	A00758:224:HLY2FDSX2:4:1250:26982:32753/1	60	-
chr19	58309513	58309514	A00758:224:HLY2FDSX2:3:2305:28085:29371/1	60	-
chr19	58310198	58310199	A00758:224:HLY2FDSX2:3:1434:13720:9533/1	60	+
chr19	58412408	58412409	A00758:219:HLTGFDSX2:1:1416:24352:28729	60	+
chr2	2001671	2001672	A00758:224:HLY2FDSX2:4:2522:2193:31594/1	60	+
chr2	3580263	3580264	A00758:224:HLY2FDSX2:3:1571:10312:22294/1	60	+
chr2	9079028	9079029	A00758:224:HLY2FDSX2:3:1670:23755:22529/1	60	-
chr2	9585782	9585783	A00758:219:HLTGFDSX2:1:2111:7057:16971	60	+
chr2	9591225	9591226	A00758:224:HLY2FDSX2:3:2329:16830:3959/1	60	-
chr2	9627861	9627862	A00758:224:HLY2FDSX2:4:1606:21974:3129/1	60	-
chr2	13809899	13809900	A00758:224:HLY2FDSX2:3:1340:28700:26271	60	+
chr2	15398276	15398277	A00758:224:HLY2FDSX2:3:2330:2618:6214/1	60	+
chr2	15821819	15821820	A00758:224:HLY2FDSX2:3:2542:19696:31344	60	-
chr2	18054517	18054518	A00758:224:HLY2FDSX2:3:1340:26883:6402	60	-
chr2	20257389	20257390	A00758:224:HLY2FDSX2:3:2171:23475:33348/1	60	+
chr2	24253593	24253594	A00758:224:HLY2FDSX2:3:1614:9959:30013	60	-
chr2	26062058	26062059	A00758:224:HLY2FDSX2:3:2631:11252:12962	60	-
chr2	26791026	26791027	A00758:224:HLY2FDSX2:4:1413:27480:28729/1	60	-
chr2	27219227	27219228	A00758:224:HLY2FDSX2:3:2305:32362:2456/1	60	-
chr2	27331943	27331944	A00758:224:HLY2FDSX2:4:1328:30481:18991/1	60	+
chr2	27354671	27354672	A00758:224:HLY2FDSX2:3:2513:6515:32002	60	-
chr2	27397235	27397236	A00758:224:HLY2FDSX2:3:2221:4408:23750/1	60	+
chr2	27635055	27635056	A00758:224:HLY2FDSX2:3:1642:6316:23766/1	60	-
chr2	27937066	27937067	A00758:224:HLY2FDSX2:3:1659:26241:36667	60	+
chr2	27946686	27946687	A00758:224:HLY2FDSX2:3:2530:17499:1611/1	60	+
chr2	28045293	28045294	A00758:219:HLTGFDSX2:4:2223:5656:2268	60	-
chr2	28799862	28799863	A00758:224:HLY2FDSX2:3:1302:2971:31407/1	60	-
chr2	32142229	32142230	A00758:224:HLY2FDSX2:3:1413:11849:29058/1	60	+
chr2	32323576	32323577	A00758:224:HLY2FDSX2:3:1136:15393:19664/1	60	+
chr2	32418100	32418101	A00758:224:HLY2FDSX2:3:1515:6542:24815/1	60	+
chr2	32750777	32750778	A00758:224:HLY2FDSX2:3:2639:22996:34961/1	60	+
chr2	37290362	37290363	A00758:224:HLY2FDSX2:4:2216:27172:32393/1	60	+
chr2	37320803	37320804	A00758:219:HLTGFDSX2:1:2212:28836:35149/1	60	-
chr2	39297643	39297644	A00758:224:HLY2FDSX2:3:1229:14479:32894/1	60	+
chr2	39307834	39307835	A00758:224:HLY2FDSX2:3:1519:8070:17096/1	60	+
chr2	45574313	45574314	A00758:224:HLY2FDSX2:3:1307:13584:15154/1	60	+
chr2	46118259	46118260	A00758:224:HLY2FDSX2:3:1574:28194:26177/1	60	-
chr2	46119835	46119836	A00758:224:HLY2FDSX2:3:2564:21070:36292/1	60	+
chr2	46320951	46320952	A00758:224:HLY2FDSX2:4:1215:19506:33990/1	60	+
chr2	46590208	46590209	A00758:224:HLY2FDSX2:3:1415:1127:20040/1	60	+
chr2	48360294	48360295	A00758:224:HLY2FDSX2:3:1466:21549:2613/1	60	+
chr2	50305250	50305251	A00758:224:HLY2FDSX2:4:2547:3866:31861/1	60	+
chr2	55011433	55011434	A00758:224:HLY2FDSX2:4:2310:31928:11287/1	60	+
chr2	55179598	55179599	A00758:224:HLY2FDSX2:3:1102:11903:7482	60	+
chr2	55330533	55330534	A00758:224:HLY2FDSX2:3:1474:4679:27508/1	60	+
chr2	61317867	61317868	A00758:224:HLY2FDSX2:3:1266:10673:15593/1	60	+
chr2	62791498	62791499	A00758:224:HLY2FDSX2:3:1315:23104:27633/1	60	-
chr2	63382243	63382244	A00758:224:HLY2FDSX2:3:1178:16396:31955/1	60	+
chr2	67467983	67467984	A00758:224:HLY2FDSX2:4:2554:7572:6621/1	60	-
chr2	68235524	68235525	A00758:224:HLY2FDSX2:3:2257:8024:21339/1	60	+
chr2	68700503	68700504	A00758:224:HLY2FDSX2:4:2254:14705:19852	60	-
chr2	69841556	69841557	A00758:224:HLY2FDSX2:3:1139:26467:30295/1	60	-
chr2	69859360	69859361	A00758:224:HLY2FDSX2:3:2614:3197:21652/1	60	+
chr2	70155080	70155081	A00758:224:HLY2FDSX2:4:1531:20663:25066	60	-
chr2	70868214	70868215	A00758:224:HLY2FDSX2:4:2407:19687:18020	60	-
chr2	71409204	71409205	A00758:224:HLY2FDSX2:4:2371:25364:26819/1	60	-
chr2	73421736	73421737	A00758:224:HLY2FDSX2:3:2264:9751:7106/1	60	+
chr2	73555553	73555554	A00758:224:HLY2FDSX2:3:1408:20184:24142/1	60	-
chr2	74204301	74204302	A00758:224:HLY2FDSX2:3:1128:27290:13369	60	+
chr2	74471046	74471047	A00758:224:HLY2FDSX2:3:1462:32786:5102	60	-
chr2	79509189	79509190	A00758:224:HLY2FDSX2:4:1436:17418:19727/1	60	+
chr2	79913997	79913998	A00758:224:HLY2FDSX2:4:1626:26205:23359	60	+
chr2	81676435	81676436	A00758:224:HLY2FDSX2:3:1630:12029:14309	60	-
chr2	85325975	85325976	A00758:224:HLY2FDSX2:3:1548:11116:4993/1	60	+
chr2	85878770	85878771	A00758:224:HLY2FDSX2:3:1237:16387:21167/1	60	+
chr2	86550742	86550743	A00758:224:HLY2FDSX2:4:2160:11550:31203/1	60	+
chr2	87189772	87189773	A00758:224:HLY2FDSX2:4:1303:21477:1172	60	+
chr2	87671912	87671913	A00758:219:HLTGFDSX2:3:2202:18177:7576	60	-
chr2	96625721	96625722	A00758:219:HLTGFDSX2:1:1624:16957:28103/1	60	+
chr2	97215852	97215853	A00758:224:HLY2FDSX2:4:1447:16116:21512/1	60	-
chr2	97910522	97910523	A00758:224:HLY2FDSX2:3:1236:2917:12242/1	60	+
chr2	98590596	98590597	A00758:224:HLY2FDSX2:3:1265:28384:12320/1	60	+
chr2	99430308	99430309	A00758:224:HLY2FDSX2:3:1106:19868:26537/1	60	+
chr2	99443145	99443146	A00758:224:HLY2FDSX2:3:1312:21224:32675/1	60	+
chr2	99443149	99443150	A00758:224:HLY2FDSX2:4:2553:8585:3082/1	60	-
chr2	100076729	100076730	A00758:224:HLY2FDSX2:3:1443:27199:10488/1	60	+
chr2	100078995	100078996	A00758:224:HLY2FDSX2:3:1148:4833:3255	60	+
chr2	102991064	102991065	A00758:224:HLY2FDSX2:3:1550:15139:15530/1	60	-
chr2	111823252	111823253	A00758:224:HLY2FDSX2:3:2422:10565:21230	60	+
chr2	112280218	112280219	A00758:224:HLY2FDSX2:3:1237:22462:34225/1	60	+
chr2	112649645	112649646	A00758:224:HLY2FDSX2:4:1268:1931:3333/1	60	-
chr2	113926792	113926793	A00758:224:HLY2FDSX2:3:1154:18656:28573/1	60	+
chr2	120091308	120091309	A00758:224:HLY2FDSX2:3:2267:18530:28980/1	60	-
chr2	130227651	130227652	A00758:224:HLY2FDSX2:4:1331:1714:12884/1	60	-
chr2	135963131	135963132	A00758:224:HLY2FDSX2:3:2263:20880:21371	60	+
chr2	136588240	136588241	A00758:224:HLY2FDSX2:4:2275:7247:14105	60	+
chr2	137360256	137360257	A00758:224:HLY2FDSX2:3:1302:10655:34726/1	60	-
chr2	138430042	138430043	A00758:224:HLY2FDSX2:3:1418:10140:13792/1	60	-
chr2	141166962	141166963	A00758:219:HLTGFDSX2:3:1259:6587:6981/1	60	-
chr2	141762910	141762911	A00758:224:HLY2FDSX2:4:1340:5746:2206/1	60	-
chr2	143132538	143132539	A00758:224:HLY2FDSX2:3:1158:6714:28369/1	60	-
chr2	143983676	143983677	A00758:224:HLY2FDSX2:3:1231:14199:15374	60	+
chr2	152687671	152687672	A00758:224:HLY2FDSX2:4:2268:5602:17049/1	60	+
chr2	153682099	153682100	A00758:224:HLY2FDSX2:3:1444:6858:5948	60	-
chr2	156525586	156525587	A00758:219:HLTGFDSX2:3:2557:11478:14606/1	60	+
chr2	156901915	156901916	A00758:219:HLTGFDSX2:1:2427:31611:21574/1	60	+
chr2	158262521	158262522	A00758:224:HLY2FDSX2:3:2504:8974:14998/1	60	-
chr2	159092158	159092159	A00758:224:HLY2FDSX2:3:1164:19425:27492/1	60	-
chr2	165928003	165928004	A00758:224:HLY2FDSX2:3:1164:26440:27837/1	60	+
chr2	165928007	165928008	A00758:224:HLY2FDSX2:4:1571:2808:4695	60	-
chr2	165948971	165948972	A00758:224:HLY2FDSX2:3:1301:17996:10989	60	-
chr2	168320137	168320138	A00758:224:HLY2FDSX2:3:2210:7346:35289	60	-
chr2	171314701	171314702	A00758:224:HLY2FDSX2:3:1147:16233:25535/1	60	+
chr2	171735342	171735343	A00758:224:HLY2FDSX2:3:1333:16550:24330/1	60	+
chr2	172051334	172051335	A00758:224:HLY2FDSX2:3:2154:3143:16642/1	60	+
chr2	177502141	177502142	A00758:219:HLTGFDSX2:4:1503:21269:4914	60	-
chr2	181893294	181893295	A00758:224:HLY2FDSX2:3:1358:30282:29387/1	60	+
chr2	183128293	183128294	A00758:224:HLY2FDSX2:4:1141:26323:10755/1	60	-
chr2	184295053	184295054	A00758:224:HLY2FDSX2:4:1132:25654:4961/1	60	+
chr2	186607321	186607322	A00758:224:HLY2FDSX2:3:1632:4978:26616/1	60	+
chr2	187445687	187445688	A00758:224:HLY2FDSX2:3:1522:9778:22874/1	60	-
chr2	187862743	187862744	A00758:224:HLY2FDSX2:3:1440:24668:14967/1	60	-
chr2	189834065	189834066	A00758:224:HLY2FDSX2:3:2478:10113:29684	60	-
chr2	194100652	194100653	A00758:224:HLY2FDSX2:3:1147:21866:35665/1	60	+
chr2	197490976	197490977	A00758:224:HLY2FDSX2:3:2565:19506:13009/1	60	-
chr2	197542379	197542380	A00758:224:HLY2FDSX2:3:1653:29848:11788/1	60	+
chr2	200517742	200517743	A00758:224:HLY2FDSX2:4:2106:8088:1846/1	60	+
chr2	201045848	201045849	A00758:224:HLY2FDSX2:3:1371:9064:10175/1	60	-
chr2	203149101	203149102	A00758:224:HLY2FDSX2:3:1336:7889:24142/1	60	-
chr2	203709164	203709165	A00758:224:HLY2FDSX2:4:1121:7437:6668/1	60	+
chr2	206150974	206150975	A00758:219:HLTGFDSX2:2:2315:11785:2425	60	-
chr2	206150976	206150977	A00758:224:HLY2FDSX2:3:1637:29857:7420	60	-
chr2	207868400	207868401	A00758:224:HLY2FDSX2:4:2324:11379:24706/1	60	-
chr2	212912580	212912581	A00758:224:HLY2FDSX2:3:2423:29360:3959/1	60	+
chr2	212945339	212945340	A00758:224:HLY2FDSX2:4:1673:5810:11772/1	60	-
chr2	214141329	214141330	A00758:224:HLY2FDSX2:4:1561:11659:7748	60	+
chr2	219139075	219139076	A00758:224:HLY2FDSX2:4:1119:25057:16579/1	60	-
chr2	223893791	223893792	A00758:224:HLY2FDSX2:3:2204:5891:26005/1	60	+
chr2	231121730	231121731	A00758:219:HLTGFDSX2:4:1153:27868:19476	60	+
chr2	231137982	231137983	A00758:224:HLY2FDSX2:4:2126:22607:3255/1	60	+
chr2	232095133	232095134	A00758:224:HLY2FDSX2:3:1439:5086:4664	60	-
chr2	232759775	232759776	A00758:224:HLY2FDSX2:4:1514:2049:27618/1	60	-
chr2	232797957	232797958	A00758:224:HLY2FDSX2:3:2437:21531:1736	60	+
chr2	233278216	233278217	A00758:224:HLY2FDSX2:3:1131:23990:22717	60	+
chr2	233507685	233507686	A00758:224:HLY2FDSX2:4:1676:24731:28103/1	60	+
chr2	234264658	234264659	A00758:224:HLY2FDSX2:3:1229:31982:28103	60	-
chr2	236124635	236124636	A00758:224:HLY2FDSX2:3:1163:9209:26428/1	60	-
chr2	236743294	236743295	A00758:224:HLY2FDSX2:3:1142:5403:22435	60	+
chr2	238176809	238176810	A00758:224:HLY2FDSX2:3:1131:28800:5337/1	60	-
chr2	239229253	239229254	A00758:224:HLY2FDSX2:3:1107:27082:6590/1	60	+
chr2	241172233	241172234	A00758:224:HLY2FDSX2:3:1276:23366:4319/1	60	+
chr2	241172710	241172711	A00758:219:HLTGFDSX2:4:2126:6686:2519/1	60	-
chr2	241242792	241242793	A00758:224:HLY2FDSX2:3:1116:11731:14356/1	60	+
chr2	241282857	241282858	A00758:224:HLY2FDSX2:3:1214:25129:17487	60	-
chr2	241326185	241326186	A00758:224:HLY2FDSX2:3:1309:2257:25441/1	60	-
chr2	241642274	241642275	A00758:224:HLY2FDSX2:3:1125:16577:5055/1	60	-
chr2	242124941	242124942	A00758:224:HLY2FDSX2:4:1365:26919:21277/1	60	-
chr20	496712	496713	A00758:219:HLTGFDSX2:2:1653:1814:27492/1	60	-
chr20	1388251	1388252	A00758:224:HLY2FDSX2:4:2504:12789:11584/1	60	+
chr20	2957769	2957770	A00758:224:HLY2FDSX2:3:1261:1524:11929/1	60	-
chr20	2980452	2980453	A00758:224:HLY2FDSX2:3:2536:13964:33786/1	60	+
chr20	3132300	3132301	A00758:224:HLY2FDSX2:3:1646:28158:7357	60	-
chr20	3145058	3145059	A00758:224:HLY2FDSX2:4:1268:4309:8296/1	60	+
chr20	3612582	3612583	A00758:224:HLY2FDSX2:3:1314:1208:30671/1	60	+
chr20	3829946	3829947	A00758:224:HLY2FDSX2:3:1472:5945:35744/1	60	-
chr20	5108580	5108581	A00758:224:HLY2FDSX2:3:1210:13693:31250/1	60	-
chr20	5559087	5559088	A00758:224:HLY2FDSX2:3:1477:9507:12446/1	60	+
chr20	5598561	5598562	A00758:224:HLY2FDSX2:3:1254:16504:34522/1	60	-
chr20	5832184	5832185	A00758:224:HLY2FDSX2:3:1106:10809:11757/1	60	+
chr20	13414985	13414986	A00758:224:HLY2FDSX2:3:1463:18466:25958/1	60	-
chr20	20424031	20424032	A00758:224:HLY2FDSX2:3:1436:32235:11068/1	60	+
chr20	21344508	21344509	A00758:224:HLY2FDSX2:3:1633:14769:30232/1	60	+
chr20	21366618	21366619	A00758:224:HLY2FDSX2:3:1165:9417:7999	60	+
chr20	21547999	21548000	A00758:224:HLY2FDSX2:3:2635:7111:32503	60	-
chr20	25636380	25636381	A00758:224:HLY2FDSX2:4:2220:2754:33129	60	-
chr20	33362785	33362786	A00758:224:HLY2FDSX2:3:1542:15998:9627/1	60	+
chr20	33555780	33555781	A00758:224:HLY2FDSX2:3:1357:19253:23657/1	60	+
chr20	33615836	33615837	A00758:224:HLY2FDSX2:3:1231:5810:23171/1	60	-
chr20	33626169	33626170	A00758:219:HLTGFDSX2:1:2413:7111:14747/1	60	+
chr20	34014735	34014736	A00758:224:HLY2FDSX2:4:1653:8585:33019/1	60	-
chr20	34382186	34382187	A00758:219:HLTGFDSX2:2:1655:29767:30655/1	60	+
chr20	34420598	34420599	A00758:224:HLY2FDSX2:3:1178:23981:17910/1	60	-
chr20	34430568	34430569	A00758:224:HLY2FDSX2:3:2230:17806:7404/1	60	-
chr20	34458130	34458131	A00758:224:HLY2FDSX2:3:1457:19343:36401/1	60	-
chr20	34492952	34492953	A00758:224:HLY2FDSX2:3:1541:28510:19460/1	60	-
chr20	34497114	34497115	A00758:224:HLY2FDSX2:3:2131:18882:25676/1	60	-
chr20	34753733	34753734	A00758:219:HLTGFDSX2:3:1501:13060:14967	60	-
chr20	34793122	34793123	A00758:224:HLY2FDSX2:3:1247:3640:22858/1	60	+
chr20	35060143	35060144	A00758:224:HLY2FDSX2:3:1202:26142:3176/1	60	-
chr20	35114410	35114411	A00758:224:HLY2FDSX2:3:1118:11207:4711/1	60	+
chr20	35370211	35370212	A00758:224:HLY2FDSX2:3:1105:14145:6950/1	60	-
chr20	35391545	35391546	A00758:224:HLY2FDSX2:4:2458:28284:5290/1	60	+
chr20	35656853	35656854	A00758:224:HLY2FDSX2:3:1473:15772:6136/1	60	-
chr20	35677744	35677745	A00758:224:HLY2FDSX2:3:1245:17589:35493/1	60	+
chr20	37042272	37042273	A00758:224:HLY2FDSX2:3:2676:31222:3051/1	60	+
chr20	38493038	38493039	A00758:224:HLY2FDSX2:3:1135:18918:5603	60	-
chr20	38985528	38985529	A00758:224:HLY2FDSX2:4:2229:16703:18490/1	60	+
chr20	39006544	39006545	A00758:224:HLY2FDSX2:3:1334:25319:13182	60	+
chr20	39758092	39758093	A00758:224:HLY2FDSX2:3:2675:10456:16595/1	60	-
chr20	41037065	41037066	A00758:224:HLY2FDSX2:4:2561:11577:10488/1	60	+
chr20	41266151	41266152	A00758:224:HLY2FDSX2:3:1150:9697:21919/1	60	+
chr20	41443292	41443293	A00758:224:HLY2FDSX2:4:2532:3224:33692	60	-
chr20	44905537	44905538	A00758:224:HLY2FDSX2:3:1361:14109:3286/1	60	+
chr20	44972872	44972873	A00758:224:HLY2FDSX2:3:2157:32063:23422/1	60	-
chr20	47604253	47604254	A00758:224:HLY2FDSX2:3:2256:26196:35806/1	60	-
chr20	49058120	49058121	A00758:224:HLY2FDSX2:3:1323:30219:30718/1	60	+
chr20	49170151	49170152	A00758:224:HLY2FDSX2:3:2474:28628:22388/1	60	-
chr20	49268525	49268526	A00758:224:HLY2FDSX2:4:1624:20546:35571/1	60	-
chr20	50552722	50552723	A00758:224:HLY2FDSX2:3:1448:14109:9455/1	60	-
chr20	50926515	50926516	A00758:224:HLY2FDSX2:3:2325:32497:19351/1	60	-
chr20	53579637	53579638	A00758:219:HLTGFDSX2:1:1233:27181:5134/1	60	+
chr20	53587559	53587560	A00758:224:HLY2FDSX2:3:1502:5963:15358/1	60	-
chr20	61631604	61631605	A00758:219:HLTGFDSX2:3:2137:25617:2456/1	60	-
chr20	62282944	62282945	A00758:224:HLY2FDSX2:4:1352:12418:14137	60	-
chr20	62844836	62844837	A00758:224:HLY2FDSX2:3:1170:16233:15013	60	+
chr20	62905996	62905997	A00758:224:HLY2FDSX2:3:1153:14136:2832/1	60	-
chr20	62923836	62923837	A00758:224:HLY2FDSX2:3:2215:10746:35227/1	60	+
chr20	63601578	63601579	A00758:224:HLY2FDSX2:3:1157:9182:31078/1	60	+
chr20	63702790	63702791	A00758:224:HLY2FDSX2:3:2605:25889:27038/1	60	+
chr20	63710460	63710461	A00758:224:HLY2FDSX2:3:1545:16278:14027/1	60	+
chr20	63720108	63720109	A00758:224:HLY2FDSX2:3:1109:14380:13902/1	60	-
chr20	63720863	63720864	A00758:224:HLY2FDSX2:3:2156:2076:2174/1	60	-
chr20	63722877	63722878	A00758:224:HLY2FDSX2:3:2426:28791:34820	60	+
chr20	63869409	63869410	A00758:224:HLY2FDSX2:3:1107:27778:17378/1	60	+
chr20	63903308	63903309	A00758:224:HLY2FDSX2:3:1145:19732:31031	60	+
chr20	63916445	63916446	A00758:224:HLY2FDSX2:3:1456:3667:17957/1	60	+
chr20	63925005	63925006	A00758:224:HLY2FDSX2:3:1629:19199:12790/1	60	+
chr20	63991160	63991161	A00758:224:HLY2FDSX2:3:1153:23782:36573/1	60	+
chr20	63994840	63994841	A00758:224:HLY2FDSX2:3:1219:28320:11992/1	60	+
chr20	64043191	64043192	A00758:224:HLY2FDSX2:3:1361:18801:25473	60	-
chr21	10480367	10480368	A00758:224:HLY2FDSX2:3:2638:8712:16736	60	-
chr21	14962516	14962517	A00758:224:HLY2FDSX2:3:2370:25925:21433/1	60	-
chr21	15359925	15359926	A00758:224:HLY2FDSX2:3:1152:20699:18208/1	60	+
chr21	20529924	20529925	A00758:219:HLTGFDSX2:3:2626:24316:14199/1	60	+
chr21	20705368	20705369	A00758:224:HLY2FDSX2:3:1360:23701:18020/1	60	-
chr21	21495041	21495042	A00758:219:HLTGFDSX2:3:1572:6470:2613/1	60	-
chr21	22367595	22367596	A00758:224:HLY2FDSX2:3:1516:4200:6511/1	60	-
chr21	27269996	27269997	A00758:224:HLY2FDSX2:4:1208:16459:9204/1	60	+
chr21	32677788	32677789	A00758:224:HLY2FDSX2:3:2118:14416:34350/1	60	+
chr21	32677790	32677791	A00758:219:HLTGFDSX2:1:1430:18873:34491	60	+
chr21	32688957	32688958	A00758:224:HLY2FDSX2:3:1332:8892:21183/1	60	+
chr21	36224704	36224705	A00758:224:HLY2FDSX2:3:1228:12038:10567/1	60	+
chr21	37418600	37418601	A00758:224:HLY2FDSX2:3:1559:8214:5666/1	60	+
chr21	37436331	37436332	A00758:224:HLY2FDSX2:4:1158:14507:26616/1	60	-
chr21	39418680	39418681	A00758:224:HLY2FDSX2:4:2472:21811:28056/1	60	+
chr21	40079863	40079864	A00758:224:HLY2FDSX2:3:1664:9995:16861/1	60	-
chr21	43670995	43670996	A00758:224:HLY2FDSX2:3:2252:14253:4601/1	60	-
chr21	44014514	44014515	A00758:224:HLY2FDSX2:4:2539:16532:5509	60	+
chr21	44080719	44080720	A00758:224:HLY2FDSX2:3:1103:17164:31407	60	+
chr21	45089154	45089155	A00758:224:HLY2FDSX2:3:1169:28583:33802/1	60	+
chr21	45521555	45521556	A00758:224:HLY2FDSX2:3:1201:1841:28354/1	60	-
chr21	46372603	46372604	A00758:224:HLY2FDSX2:4:1337:2817:9095/1	60	+
chr21	46406609	46406610	A00758:224:HLY2FDSX2:3:1222:21621:3677/1	60	+
chr21	46485500	46485501	A00758:224:HLY2FDSX2:3:1164:26196:9815/1	60	-
chr21	46499838	46499839	A00758:224:HLY2FDSX2:3:1124:25030:6793/1	60	+
chr22	10747386	10747387	A00758:224:HLY2FDSX2:4:1215:32289:29230	60	+
chr22	20815788	20815789	A00758:224:HLY2FDSX2:3:1321:20654:35102/1	60	-
chr22	20941727	20941728	A00758:219:HLTGFDSX2:1:1477:11822:35931/1	60	+
chr22	21647442	21647443	A00758:224:HLY2FDSX2:3:1103:17309:12054/1	60	-
chr22	21780204	21780205	A00758:224:HLY2FDSX2:3:1101:28248:1877/1	60	+
chr22	21826413	21826414	A00758:224:HLY2FDSX2:3:1209:23918:32769/1	60	+
chr22	23231775	23231776	A00758:224:HLY2FDSX2:3:1209:3206:6355/1	60	-
chr22	24305768	24305769	A00758:224:HLY2FDSX2:3:2119:24894:12289/1	60	+
chr22	25865332	25865333	A00758:224:HLY2FDSX2:3:1120:4200:10551	60	-
chr22	28432018	28432019	A00758:219:HLTGFDSX2:1:2270:17698:37027/1	60	+
chr22	28910130	28910131	A00758:224:HLY2FDSX2:4:1404:13494:11772/1	60	-
chr22	29273196	29273197	A00758:224:HLY2FDSX2:3:2447:5385:36245	60	-
chr22	29291727	29291728	A00758:224:HLY2FDSX2:3:1130:29848:23281/1	60	+
chr22	29368539	29368540	A00758:224:HLY2FDSX2:4:1410:30436:22952	60	-
chr22	29523591	29523592	A00758:219:HLTGFDSX2:1:1461:20356:12383/1	60	+
chr22	29890836	29890837	A00758:224:HLY2FDSX2:3:1231:14742:11553/1	60	+
chr22	29898533	29898534	A00758:224:HLY2FDSX2:4:2274:19777:12289/1	60	-
chr22	29912691	29912692	A00758:224:HLY2FDSX2:3:1338:5855:27978	60	-
chr22	29914683	29914684	A00758:224:HLY2FDSX2:3:2120:28067:6918/1	60	-
chr22	29961312	29961313	A00758:224:HLY2FDSX2:4:2219:31665:25864/1	60	-
chr22	31415356	31415357	A00758:224:HLY2FDSX2:3:1227:6795:21778/1	60	+
chr22	32651092	32651093	A00758:224:HLY2FDSX2:3:1671:10556:4398	60	+
chr22	34181660	34181661	A00758:224:HLY2FDSX2:4:2354:29785:4476	60	+
chr22	35427345	35427346	A00758:224:HLY2FDSX2:3:1621:29225:24424/1	60	+
chr22	36313505	36313506	A00758:224:HLY2FDSX2:3:1104:16134:1000/1	60	+
chr22	36518979	36518980	A00758:224:HLY2FDSX2:3:1361:28610:4726/1	60	+
chr22	37851565	37851566	A00758:224:HLY2FDSX2:3:1135:13078:3630	60	-
chr22	37856438	37856439	A00758:224:HLY2FDSX2:3:1218:18502:17315/1	60	-
chr22	37857492	37857493	A00758:224:HLY2FDSX2:3:1108:5122:24768/1	60	-
chr22	38159727	38159728	A00758:224:HLY2FDSX2:3:1361:29053:35712/1	60	-
chr22	38491780	38491781	A00758:224:HLY2FDSX2:3:2404:12228:13933/1	60	+
chr22	38499668	38499669	A00758:224:HLY2FDSX2:3:1128:7446:18302/1	60	-
chr22	38503785	38503786	A00758:224:HLY2FDSX2:3:1613:1551:31704	60	-
chr22	39072234	39072235	A00758:224:HLY2FDSX2:4:1120:24162:11616/1	60	-
chr22	39927025	39927026	A00758:224:HLY2FDSX2:4:1164:10411:36996/1	60	-
chr22	40070176	40070177	A00758:224:HLY2FDSX2:3:2536:1190:6433/1	60	-
chr22	40108684	40108685	A00758:224:HLY2FDSX2:3:1556:9833:32769/1	60	-
chr22	40190981	40190982	A00758:224:HLY2FDSX2:3:1624:8160:35477	60	-
chr22	40226266	40226267	A00758:224:HLY2FDSX2:3:2245:30156:25629/1	60	+
chr22	40245826	40245827	A00758:224:HLY2FDSX2:4:1630:8052:23234/1	60	+
chr22	40305406	40305407	A00758:219:HLTGFDSX2:1:1527:32280:14465	60	-
chr22	40579623	40579624	A00758:224:HLY2FDSX2:4:1475:7455:24424/1	60	-
chr22	40594388	40594389	A00758:224:HLY2FDSX2:3:1215:29604:30342/1	60	-
chr22	40598036	40598037	A00758:224:HLY2FDSX2:4:2336:3595:34147/1	60	-
chr22	40845200	40845201	A00758:224:HLY2FDSX2:3:1305:31114:23719/1	60	-
chr22	41615975	41615976	A00758:224:HLY2FDSX2:3:1216:29432:2988/1	60	-
chr22	42256325	42256326	A00758:224:HLY2FDSX2:4:2132:2112:11506/1	60	-
chr22	42817519	42817520	A00758:224:HLY2FDSX2:3:1106:12888:27508/1	60	+
chr22	42835944	42835945	A00758:224:HLY2FDSX2:3:1475:10755:1517/1	60	-
chr22	43175835	43175836	A00758:224:HLY2FDSX2:4:2177:2727:25410/1	60	-
chr22	45729852	45729853	A00758:224:HLY2FDSX2:3:2252:29568:17597/1	60	-
chr22	45779848	45779849	A00758:224:HLY2FDSX2:3:1250:23493:27931/1	60	+
chr22	46315250	46315251	A00758:224:HLY2FDSX2:3:1239:16396:8281	60	-
chr22	49815069	49815070	A00758:224:HLY2FDSX2:4:1348:15393:35039/1	60	+
chr22	49888307	49888308	A00758:224:HLY2FDSX2:3:1143:25382:5713/1	60	+
chr22	50358376	50358377	A00758:224:HLY2FDSX2:4:2178:14552:22122/1	60	-
chr22	50371336	50371337	A00758:224:HLY2FDSX2:3:1211:27453:19006/1	60	+
chr22	50428468	50428469	A00758:224:HLY2FDSX2:3:1140:13521:36589/1	60	+
chr3	3935020	3935021	A00758:224:HLY2FDSX2:3:2161:6225:33943/1	60	-
chr3	5126528	5126529	A00758:219:HLTGFDSX2:4:1305:22173:12743/1	60	+
chr3	5478633	5478634	A00758:224:HLY2FDSX2:3:1108:5195:31375/1	60	+
chr3	5717714	5717715	A00758:224:HLY2FDSX2:3:1110:17951:16799/1	60	-
chr3	6525772	6525773	A00758:224:HLY2FDSX2:3:2173:13087:6402/1	60	-
chr3	7112248	7112249	A00758:224:HLY2FDSX2:3:2648:18991:18317/1	60	+
chr3	12277209	12277210	A00758:224:HLY2FDSX2:4:2514:27163:5948	60	+
chr3	12526460	12526461	A00758:224:HLY2FDSX2:3:1237:17291:15530/1	60	+
chr3	12625327	12625328	A00758:224:HLY2FDSX2:4:2208:32669:30921	60	-
chr3	13368441	13368442	A00758:224:HLY2FDSX2:3:2505:4508:19382/1	60	+
chr3	14664238	14664239	A00758:219:HLTGFDSX2:1:1578:30300:20713	60	+
chr3	15017273	15017274	A00758:224:HLY2FDSX2:3:1304:25491:13667	60	+
chr3	15697549	15697550	A00758:219:HLTGFDSX2:3:1318:6931:36949/1	60	-
chr3	18103040	18103041	A00758:224:HLY2FDSX2:3:2544:5005:13667/1	60	+
chr3	22235636	22235637	A00758:224:HLY2FDSX2:3:1353:25328:14638/1	60	-
chr3	22452744	22452745	A00758:224:HLY2FDSX2:3:1603:4869:16877/1	60	-
chr3	22534535	22534536	A00758:224:HLY2FDSX2:3:1374:14570:14732/1	60	+
chr3	32688461	32688462	A00758:224:HLY2FDSX2:3:1304:1805:14011/1	60	+
chr3	32945175	32945176	A00758:224:HLY2FDSX2:4:2362:8856:9126/1	60	-
chr3	33084955	33084956	A00758:224:HLY2FDSX2:4:1650:24469:9424	60	+
chr3	35559400	35559401	A00758:224:HLY2FDSX2:4:2644:1181:22013	60	-
chr3	37138140	37138141	A00758:224:HLY2FDSX2:4:1407:16821:10050/1	60	-
chr3	42605835	42605836	A00758:224:HLY2FDSX2:3:1309:1949:28510/1	60	-
chr3	42636236	42636237	A00758:224:HLY2FDSX2:3:1142:14913:1047/1	60	+
chr3	43604610	43604611	A00758:224:HLY2FDSX2:4:1551:16631:10191	60	+
chr3	44701924	44701925	A00758:224:HLY2FDSX2:4:1569:18394:13870/1	60	-
chr3	44850340	44850341	A00758:224:HLY2FDSX2:4:1167:31991:20697/1	60	-
chr3	45450818	45450819	A00758:224:HLY2FDSX2:3:1501:21567:2863/1	60	+
chr3	45731496	45731497	A00758:224:HLY2FDSX2:3:1627:17192:24439/1	60	-
chr3	47078512	47078513	A00758:224:HLY2FDSX2:4:1353:19488:1204/1	60	-
chr3	47082137	47082138	A00758:224:HLY2FDSX2:3:1528:18412:12712/1	60	-
chr3	47098445	47098446	A00758:224:HLY2FDSX2:3:1342:7157:29011/1	60	+
chr3	47107669	47107670	A00758:224:HLY2FDSX2:3:1215:22318:25864/1	60	-
chr3	47267866	47267867	A00758:224:HLY2FDSX2:3:1120:13331:36417	60	+
chr3	47432632	47432633	A00758:224:HLY2FDSX2:3:1547:15854:10880/1	60	+
chr3	47609976	47609977	A00758:224:HLY2FDSX2:3:1106:18918:3035/1	60	+
chr3	47635620	47635621	A00758:224:HLY2FDSX2:3:1142:27118:18114/1	60	-
chr3	47648247	47648248	A00758:224:HLY2FDSX2:3:1256:21142:33160	60	-
chr3	47726806	47726807	A00758:224:HLY2FDSX2:4:1528:31051:34256/1	60	-
chr3	47738171	47738172	A00758:224:HLY2FDSX2:3:2160:21875:5744/1	60	+
chr3	47918968	47918969	A00758:224:HLY2FDSX2:4:2366:32090:31328/1	60	-
chr3	47929890	47929891	A00758:224:HLY2FDSX2:3:1435:13205:16814	60	-
chr3	48019026	48019027	A00758:224:HLY2FDSX2:3:1242:20518:2018/1	60	+
chr3	48040760	48040761	A00758:224:HLY2FDSX2:3:1240:31367:33583/1	60	+
chr3	48182152	48182153	A00758:224:HLY2FDSX2:3:1329:21902:27336/1	60	-
chr3	48455106	48455107	A00758:224:HLY2FDSX2:3:1164:21540:21981	60	+
chr3	48607623	48607624	A00758:224:HLY2FDSX2:3:1261:25898:28494/1	60	-
chr3	48818028	48818029	A00758:224:HLY2FDSX2:3:1374:21739:23797/1	60	+
chr3	48830408	48830409	A00758:224:HLY2FDSX2:3:1428:5168:25535/1	60	+
chr3	48925401	48925402	A00758:224:HLY2FDSX2:4:2235:8757:16438/1	60	+
chr3	48935642	48935643	A00758:224:HLY2FDSX2:3:1221:6497:21856/1	60	-
chr3	48949422	48949423	A00758:224:HLY2FDSX2:3:1420:21956:33661/1	60	+
chr3	48962005	48962006	A00758:224:HLY2FDSX2:3:1452:6967:15123/1	60	-
chr3	48982006	48982007	A00758:224:HLY2FDSX2:3:2144:18656:30859/1	60	+
chr3	49079576	49079577	A00758:224:HLY2FDSX2:3:1202:4065:15045/1	60	-
chr3	49321056	49321057	A00758:224:HLY2FDSX2:3:1567:20491:6261	60	-
chr3	49408600	49408601	A00758:224:HLY2FDSX2:3:2252:21820:9220/1	60	-
chr3	49493893	49493894	A00758:224:HLY2FDSX2:3:1146:19280:25081	60	-
chr3	49498467	49498468	A00758:224:HLY2FDSX2:3:1114:31864:12743/1	60	+
chr3	49738653	49738654	A00758:224:HLY2FDSX2:3:1436:5791:19539/1	60	-
chr3	49754246	49754247	A00758:224:HLY2FDSX2:3:1423:18376:5979	60	-
chr3	49774011	49774012	A00758:224:HLY2FDSX2:3:1362:10221:1564/1	60	+
chr3	49774472	49774473	A00758:224:HLY2FDSX2:4:1324:24921:32722/1	60	+
chr3	49775114	49775115	A00758:224:HLY2FDSX2:3:1104:29026:3035/1	60	+
chr3	49964589	49964590	A00758:224:HLY2FDSX2:3:1465:6696:12900/1	60	+
chr3	49971737	49971738	A00758:224:HLY2FDSX2:3:1472:11731:9032/1	60	+
chr3	50001581	50001582	A00758:224:HLY2FDSX2:4:1661:30779:29935/1	60	+
chr3	50053183	50053184	A00758:219:HLTGFDSX2:2:1611:16251:33113	60	+
chr3	50336016	50336017	A00758:224:HLY2FDSX2:3:2638:18647:9267/1	60	+
chr3	52547575	52547576	A00758:224:HLY2FDSX2:3:2136:3875:8797/1	60	-
chr3	52588265	52588266	A00758:224:HLY2FDSX2:3:1326:18620:1235	60	-
chr3	52613269	52613270	A00758:224:HLY2FDSX2:3:2269:32407:32221/1	60	-
chr3	52970560	52970561	A00758:224:HLY2FDSX2:3:2309:17436:7263/1	60	+
chr3	57584087	57584088	A00758:224:HLY2FDSX2:3:2410:17083:21590/1	60	-
chr3	58388385	58388386	A00758:224:HLY2FDSX2:4:1621:10276:33786/1	60	+
chr3	72820100	72820101	A00758:224:HLY2FDSX2:3:2349:32850:13354/1	60	+
chr3	77306506	77306507	A00758:224:HLY2FDSX2:4:2361:8992:30592/1	60	-
chr3	81915217	81915218	A00758:224:HLY2FDSX2:3:1142:20672:2566/1	60	-
chr3	82245712	82245713	A00758:224:HLY2FDSX2:3:1344:17797:8046/1	60	+
chr3	86766600	86766601	A00758:224:HLY2FDSX2:3:1108:7392:15170/1	60	+
chr3	94053540	94053541	A00758:219:HLTGFDSX2:3:1464:28113:30953/1	60	+
chr3	95709371	95709372	A00758:224:HLY2FDSX2:3:1130:7129:24205/1	60	-
chr3	96857701	96857702	A00758:224:HLY2FDSX2:3:2343:32814:24721/1	60	-
chr3	100393421	100393422	A00758:224:HLY2FDSX2:3:1221:10140:15107/1	60	+
chr3	101249950	101249951	A00758:224:HLY2FDSX2:3:1174:1434:25394	60	+
chr3	101267806	101267807	A00758:224:HLY2FDSX2:3:1161:9824:31908/1	60	+
chr3	105733119	105733120	A00758:224:HLY2FDSX2:3:1641:2474:29481	60	-
chr3	108572523	108572524	A00758:224:HLY2FDSX2:3:1133:28040:29011/1	60	+
chr3	111142146	111142147	A00758:224:HLY2FDSX2:4:1144:5457:13542/1	60	-
chr3	112387312	112387313	A00758:224:HLY2FDSX2:3:1221:2202:14857/1	60	-
chr3	113460847	113460848	A00758:224:HLY2FDSX2:3:1422:26865:20337/1	60	-
chr3	119527338	119527339	A00758:224:HLY2FDSX2:3:1107:18023:24972/1	60	+
chr3	120718039	120718040	A00758:224:HLY2FDSX2:3:1222:22453:27132/1	60	+
chr3	121414939	121414940	A00758:224:HLY2FDSX2:3:2601:23945:21699/1	60	-
chr3	121810063	121810064	A00758:224:HLY2FDSX2:3:2207:25843:21386/1	60	+
chr3	123265105	123265106	A00758:219:HLTGFDSX2:4:1360:21386:6120/1	60	+
chr3	125450276	125450277	A00758:224:HLY2FDSX2:3:1167:16649:20243/1	60	-
chr3	126947792	126947793	A00758:224:HLY2FDSX2:3:1260:23845:1955	60	-
chr3	127556473	127556474	A00758:219:HLTGFDSX2:4:2154:18213:11083	60	+
chr3	128640274	128640275	A00758:224:HLY2FDSX2:3:1313:26639:24925/1	60	+
chr3	129833930	129833931	A00758:224:HLY2FDSX2:3:1245:17806:11913/1	60	-
chr3	130958325	130958326	A00758:224:HLY2FDSX2:3:1225:13404:36542	60	-
chr3	136406105	136406106	A00758:224:HLY2FDSX2:4:1443:13223:33254/1	60	-
chr3	136465436	136465437	A00758:224:HLY2FDSX2:3:2649:24153:17957	60	+
chr3	136916559	136916560	A00758:224:HLY2FDSX2:4:2459:31259:28604/1	60	-
chr3	138231763	138231764	A00758:224:HLY2FDSX2:3:1130:25771:14152	60	-
chr3	138568761	138568762	A00758:224:HLY2FDSX2:3:1118:7997:28902/1	60	-
chr3	138867040	138867041	A00758:224:HLY2FDSX2:3:2113:6804:36072	60	+
chr3	142381996	142381997	A00758:224:HLY2FDSX2:3:1127:31250:16157/1	60	+
chr3	142526859	142526860	A00758:224:HLY2FDSX2:4:2132:13024:18317	60	+
chr3	142989378	142989379	A00758:224:HLY2FDSX2:3:2548:28546:9846/1	60	-
chr3	145160800	145160801	A00758:224:HLY2FDSX2:3:2111:2266:24142/1	60	-
chr3	145801164	145801165	A00758:224:HLY2FDSX2:3:1365:4399:2754/1	60	-
chr3	149551128	149551129	A00758:224:HLY2FDSX2:3:2309:29713:29371	60	-
chr3	150630320	150630321	A00758:224:HLY2FDSX2:3:1263:27380:29309	60	+
chr3	152092226	152092227	A00758:224:HLY2FDSX2:4:2364:23140:1485/1	60	+
chr3	153705206	153705207	A00758:224:HLY2FDSX2:4:2211:13277:36699/1	60	-
chr3	153705208	153705209	A00758:224:HLY2FDSX2:3:1610:1886:29528/1	60	-
chr3	154072680	154072681	A00758:224:HLY2FDSX2:3:1463:18692:5368/1	60	-
chr3	155550876	155550877	A00758:224:HLY2FDSX2:3:1460:3441:18537	60	-
chr3	155603471	155603472	A00758:224:HLY2FDSX2:3:1215:31241:27853	60	+
chr3	155943289	155943290	A00758:224:HLY2FDSX2:3:2460:31015:31970/1	60	+
chr3	158186622	158186623	A00758:224:HLY2FDSX2:3:1118:24994:8735/1	60	-
chr3	158682355	158682356	A00758:224:HLY2FDSX2:3:1625:9724:6652/1	60	+
chr3	164200785	164200786	A00758:224:HLY2FDSX2:3:1258:23312:12587/1	60	+
chr3	164567425	164567426	A00758:219:HLTGFDSX2:2:1221:15872:18740	60	+
chr3	169253765	169253766	A00758:224:HLY2FDSX2:3:2578:3043:23109/1	60	+
chr3	169525555	169525556	A00758:224:HLY2FDSX2:3:2558:16902:1673/1	60	+
chr3	177121970	177121971	A00758:224:HLY2FDSX2:4:2172:1289:36072/1	60	-
chr3	186191202	186191203	A00758:224:HLY2FDSX2:3:1119:12283:32095/1	60	+
chr3	188600807	188600808	A00758:219:HLTGFDSX2:1:2305:18756:7138/1	60	-
chr3	188881100	188881101	A00758:219:HLTGFDSX2:4:2205:11098:26725	60	-
chr3	190474512	190474513	A00758:224:HLY2FDSX2:3:1357:30644:15671/1	60	+
chr3	190524465	190524466	A00758:224:HLY2FDSX2:3:1533:29396:3051/1	60	-
chr3	192085292	192085293	A00758:219:HLTGFDSX2:2:1153:9905:4742/1	60	-
chr3	195389356	195389357	A00758:224:HLY2FDSX2:3:2356:8802:10661/1	60	+
chr3	196159263	196159264	A00758:224:HLY2FDSX2:3:1645:12310:30013	60	-
chr3	196753101	196753102	A00758:224:HLY2FDSX2:3:2145:22489:1767	60	+
chr3	197203254	197203255	A00758:224:HLY2FDSX2:4:2512:8919:22294/1	60	-
chr3	197212379	197212380	A00758:224:HLY2FDSX2:3:1463:1524:13275	60	-
chr3	197286985	197286986	A00758:224:HLY2FDSX2:3:1141:21178:35258/1	60	-
chr3	197287762	197287763	A00758:224:HLY2FDSX2:3:1131:30590:20306/1	60	-
chr3	197290460	197290461	A00758:224:HLY2FDSX2:3:1670:15709:16266/1	60	-
chr3	197853280	197853281	A00758:224:HLY2FDSX2:3:1349:4743:9361/1	60	+
chr3	197921086	197921087	A00758:224:HLY2FDSX2:3:1161:30870:14403/1	60	+
chr3	198030258	198030259	A00758:219:HLTGFDSX2:2:2565:15067:18035	60	-
chr4	768822	768823	A00758:224:HLY2FDSX2:4:1624:3079:29403/1	60	+
chr4	921750	921751	A00758:224:HLY2FDSX2:4:1119:26286:16485	60	-
chr4	1709001	1709002	A00758:224:HLY2FDSX2:4:1358:25039:11036	60	+
chr4	1877927	1877928	A00758:224:HLY2FDSX2:3:1253:29803:33880/1	60	-
chr4	2197760	2197761	A00758:224:HLY2FDSX2:3:1101:1217:5040/1	60	+
chr4	2718024	2718025	A00758:224:HLY2FDSX2:3:2370:27172:19993/1	60	-
chr4	3121089	3121090	A00758:224:HLY2FDSX2:3:2645:25590:31062	60	-
chr4	3126038	3126039	A00758:224:HLY2FDSX2:4:2559:9941:4899	60	-
chr4	4312138	4312139	A00758:224:HLY2FDSX2:3:2460:3134:35070/1	60	-
chr4	4312482	4312483	A00758:224:HLY2FDSX2:3:1123:27850:6950/1	60	+
chr4	6721981	6721982	A00758:224:HLY2FDSX2:4:1138:26042:18317/1	60	+
chr4	6721983	6721984	A00758:224:HLY2FDSX2:4:1638:2175:23547	60	+
chr4	8206964	8206965	A00758:224:HLY2FDSX2:3:2302:23402:26991/1	60	+
chr4	8667424	8667425	A00758:224:HLY2FDSX2:3:1663:24026:4085/1	60	-
chr4	30636467	30636468	A00758:219:HLTGFDSX2:4:2244:18747:12070	60	+
chr4	33742703	33742704	A00758:224:HLY2FDSX2:3:1174:9136:11804/1	60	-
chr4	39729107	39729108	A00758:224:HLY2FDSX2:3:1252:20627:8813/1	60	-
chr4	39738639	39738640	A00758:224:HLY2FDSX2:3:2656:20455:25175/1	60	-
chr4	40209257	40209258	A00758:224:HLY2FDSX2:4:1403:13196:12195/1	60	+
chr4	41947677	41947678	A00758:224:HLY2FDSX2:4:1440:24361:13777/1	60	+
chr4	44662911	44662912	A00758:224:HLY2FDSX2:3:1168:16984:12179/1	60	-
chr4	48391485	48391486	A00758:224:HLY2FDSX2:3:1267:24397:6856/1	60	-
chr4	48596321	48596322	A00758:224:HLY2FDSX2:3:1272:18475:30201/1	60	+
chr4	52433061	52433062	A00758:224:HLY2FDSX2:4:2114:31186:25097	60	+
chr4	53837136	53837137	A00758:224:HLY2FDSX2:4:2517:23122:32612/1	60	+
chr4	54031231	54031232	A00758:224:HLY2FDSX2:3:1217:8666:4977/1	60	-
chr4	55861681	55861682	A00758:224:HLY2FDSX2:3:2261:31810:27430/1	60	+
chr4	59538497	59538498	A00758:224:HLY2FDSX2:3:1153:23592:24345/1	60	-
chr4	59544413	59544414	A00758:224:HLY2FDSX2:3:1538:20745:30217/1	60	+
chr4	61382751	61382752	A00758:224:HLY2FDSX2:3:2463:12183:16297	60	+
chr4	66015834	66015835	A00758:219:HLTGFDSX2:3:2570:26558:1391	60	-
chr4	66015835	66015836	A00758:224:HLY2FDSX2:3:2111:20989:20995/1	60	-
chr4	69054418	69054419	A00758:224:HLY2FDSX2:3:1341:29532:17409/1	60	-
chr4	78612426	78612427	A00758:224:HLY2FDSX2:3:1330:15989:17754/1	60	+
chr4	78664854	78664855	A00758:224:HLY2FDSX2:3:1262:32750:7044/1	60	-
chr4	78927696	78927697	A00758:224:HLY2FDSX2:3:1221:23059:27774	60	+
chr4	79764002	79764003	A00758:224:HLY2FDSX2:3:1345:10420:19351/1	60	+
chr4	79989958	79989959	A00758:224:HLY2FDSX2:4:2211:15302:19257/1	60	+
chr4	89715771	89715772	A00758:224:HLY2FDSX2:3:1409:28999:13448/1	60	+
chr4	97237468	97237469	A00758:224:HLY2FDSX2:3:1527:31376:1219/1	60	+
chr4	97657589	97657590	A00758:224:HLY2FDSX2:3:1148:24912:25911	60	+
chr4	100163353	100163354	A00758:224:HLY2FDSX2:3:1148:15031:13150/1	60	+
chr4	100480308	100480309	A00758:224:HLY2FDSX2:3:1245:21169:35462	60	-
chr4	101064120	101064121	A00758:224:HLY2FDSX2:3:1440:22643:17597/1	60	+
chr4	102546120	102546121	A00758:224:HLY2FDSX2:4:1260:8205:12790/1	60	+
chr4	102718336	102718337	A00758:224:HLY2FDSX2:3:1402:13801:13213	60	-
chr4	105757466	105757467	A00758:224:HLY2FDSX2:4:1151:22426:32095/1	60	-
chr4	108070200	108070201	A00758:224:HLY2FDSX2:3:1262:20256:2221/1	60	-
chr4	109468995	109468996	A00758:224:HLY2FDSX2:4:2504:12617:18928/1	60	-
chr4	110158930	110158931	A00758:224:HLY2FDSX2:3:1243:15546:2237/1	60	+
chr4	112274361	112274362	A00758:224:HLY2FDSX2:3:1524:16749:10614/1	60	+
chr4	113318639	113318640	A00758:224:HLY2FDSX2:3:1226:18719:28902	60	+
chr4	114120095	114120096	A00758:224:HLY2FDSX2:3:1127:30047:30013/1	60	-
chr4	115253919	115253920	A00758:219:HLTGFDSX2:1:2609:31765:2863	60	-
chr4	115843776	115843777	A00758:224:HLY2FDSX2:4:2238:25129:31704	60	-
chr4	116194273	116194274	A00758:224:HLY2FDSX2:3:1318:29432:3834/1	60	-
chr4	122897818	122897819	A00758:224:HLY2FDSX2:4:2263:28917:23202/1	60	-
chr4	122928764	122928765	A00758:224:HLY2FDSX2:4:1573:28908:11600/1	60	-
chr4	129156620	129156621	A00758:224:HLY2FDSX2:4:1630:9399:7654/1	60	-
chr4	131547325	131547326	A00758:224:HLY2FDSX2:3:1422:7645:30076/1	60	+
chr4	132195805	132195806	A00758:224:HLY2FDSX2:3:1171:13666:14011/1	60	-
chr4	137645313	137645314	A00758:224:HLY2FDSX2:3:1174:5068:28338/1	60	-
chr4	140750871	140750872	A00758:224:HLY2FDSX2:3:2206:13883:28667/1	60	-
chr4	140750874	140750875	A00758:224:HLY2FDSX2:4:1424:4743:25739/1	60	-
chr4	146405122	146405123	A00758:224:HLY2FDSX2:4:2524:20591:29262/1	60	-
chr4	152337723	152337724	A00758:224:HLY2FDSX2:3:1564:18882:7733/1	60	-
chr4	153396943	153396944	A00758:224:HLY2FDSX2:4:2316:19316:1720/1	60	+
chr4	153569588	153569589	A00758:219:HLTGFDSX2:4:2252:3902:17268/1	60	-
chr4	163140436	163140437	A00758:224:HLY2FDSX2:3:1650:18548:1360/1	60	-
chr4	163982453	163982454	A00758:224:HLY2FDSX2:3:1226:24044:35650/1	60	-
chr4	164243314	164243315	A00758:224:HLY2FDSX2:4:2408:10158:11631	60	-
chr4	165627064	165627065	A00758:224:HLY2FDSX2:3:2337:18584:6715/1	60	-
chr4	166906039	166906040	A00758:224:HLY2FDSX2:3:1376:16143:2112	60	+
chr4	168801481	168801482	A00758:224:HLY2FDSX2:3:1220:31349:30733/1	60	+
chr4	169229975	169229976	A00758:224:HLY2FDSX2:3:1107:25852:14168/1	60	-
chr4	169713308	169713309	A00758:219:HLTGFDSX2:3:2265:16694:29089/1	60	-
chr4	173393729	173393730	A00758:224:HLY2FDSX2:3:1124:21585:36182/1	60	-
chr4	174721040	174721041	A00758:219:HLTGFDSX2:3:1404:18909:23970	60	-
chr4	176072167	176072168	A00758:224:HLY2FDSX2:3:1523:21658:2644/1	60	-
chr4	177238786	177238787	A00758:224:HLY2FDSX2:3:1260:8088:16783/1	60	-
chr4	179317735	179317736	A00758:224:HLY2FDSX2:3:2451:23656:28181/1	60	+
chr4	179350380	179350381	A00758:224:HLY2FDSX2:4:2533:18557:28682	60	+
chr4	180585815	180585816	A00758:224:HLY2FDSX2:4:1509:21052:11804/1	60	+
chr4	183681278	183681279	A00758:224:HLY2FDSX2:3:2243:26241:25332/1	60	-
chr4	186641030	186641031	A00758:224:HLY2FDSX2:3:1215:15555:1752/1	60	+
chr5	224578	224579	A00758:224:HLY2FDSX2:3:1360:17653:12931/1	60	+
chr5	874373	874374	A00758:224:HLY2FDSX2:4:1221:6497:17597/1	60	+
chr5	4558909	4558910	A00758:224:HLY2FDSX2:3:1312:12346:31673/1	60	-
chr5	5486379	5486380	A00758:224:HLY2FDSX2:4:1373:17580:25175/1	60	-
chr5	10394440	10394441	A00758:224:HLY2FDSX2:3:1442:30074:13651/1	60	-
chr5	13758095	13758096	A00758:224:HLY2FDSX2:4:1617:23502:21277	60	-
chr5	18727927	18727928	A00758:224:HLY2FDSX2:3:1474:27769:5744/1	60	+
chr5	20310296	20310297	A00758:224:HLY2FDSX2:3:2105:6804:35916/1	60	+
chr5	21378365	21378366	A00758:224:HLY2FDSX2:4:2307:19596:1705/1	60	+
chr5	24203845	24203846	A00758:224:HLY2FDSX2:3:2268:26232:20838	60	+
chr5	32406156	32406157	A00758:224:HLY2FDSX2:3:1230:1570:1204/1	60	-
chr5	36220539	36220540	A00758:224:HLY2FDSX2:4:1603:7717:22968/1	60	+
chr5	36976946	36976947	A00758:224:HLY2FDSX2:3:1266:15845:4038	60	+
chr5	37036430	37036431	A00758:224:HLY2FDSX2:3:1304:32235:25347/1	60	+
chr5	37377970	37377971	A00758:224:HLY2FDSX2:3:1548:19750:4382	60	-
chr5	50417950	50417951	A00758:224:HLY2FDSX2:3:1165:28402:21057/1	60	+
chr5	50460335	50460336	A00758:219:HLTGFDSX2:3:2121:19714:15906	60	-
chr5	52703780	52703781	A00758:224:HLY2FDSX2:4:1577:9200:22748/1	60	-
chr5	52796761	52796762	A00758:224:HLY2FDSX2:3:1451:16929:19288/1	60	-
chr5	53621331	53621332	A00758:224:HLY2FDSX2:4:1161:25771:31469/1	60	+
chr5	55359251	55359252	A00758:224:HLY2FDSX2:3:1577:28682:11929/1	60	+
chr5	55375407	55375408	A00758:224:HLY2FDSX2:3:1508:29008:31939	60	+
chr5	65997999	65998000	A00758:224:HLY2FDSX2:3:1105:31928:14512/1	60	-
chr5	72855196	72855197	A00758:224:HLY2FDSX2:3:1362:28827:29904/1	60	-
chr5	73952053	73952054	A00758:224:HLY2FDSX2:3:2504:23411:1141/1	60	+
chr5	76523026	76523027	A00758:224:HLY2FDSX2:3:1237:11234:20384/1	60	-
chr5	77912475	77912476	A00758:224:HLY2FDSX2:3:1328:23430:29356/1	60	-
chr5	78113083	78113084	A00758:224:HLY2FDSX2:3:1334:11369:13322/1	60	+
chr5	79656740	79656741	A00758:224:HLY2FDSX2:3:2313:24695:15107/1	60	-
chr5	79659972	79659973	A00758:224:HLY2FDSX2:3:1158:11379:19883/1	60	+
chr5	81508666	81508667	A00758:224:HLY2FDSX2:3:1244:13042:27774/1	60	+
chr5	81565660	81565661	A00758:224:HLY2FDSX2:4:1244:5999:14325/1	60	+
chr5	81599618	81599619	A00758:224:HLY2FDSX2:4:2602:5376:13307	60	+
chr5	84965988	84965989	A00758:224:HLY2FDSX2:3:2548:23258:9893/1	60	+
chr5	86550018	86550019	A00758:224:HLY2FDSX2:3:1321:6668:35493/1	60	+
chr5	86885824	86885825	A00758:224:HLY2FDSX2:3:1131:2654:28980/1	60	+
chr5	87391644	87391645	A00758:224:HLY2FDSX2:3:1326:3577:2456/1	60	+
chr5	88225761	88225762	A00758:224:HLY2FDSX2:3:1267:15817:13792/1	60	-
chr5	89293017	89293018	A00758:224:HLY2FDSX2:3:1573:29315:32315	60	+
chr5	91685307	91685308	A00758:224:HLY2FDSX2:4:1161:6506:18490/1	60	-
chr5	94706692	94706693	A00758:224:HLY2FDSX2:4:2143:26006:18004/1	60	+
chr5	96591452	96591453	A00758:224:HLY2FDSX2:3:1653:27769:23124/1	60	+
chr5	96987649	96987650	A00758:224:HLY2FDSX2:3:1351:13729:17722	60	-
chr5	98897119	98897120	A00758:224:HLY2FDSX2:4:1141:13602:8923	60	+
chr5	100448109	100448110	A00758:224:HLY2FDSX2:3:2306:1723:13025/1	60	+
chr5	100467193	100467194	A00758:224:HLY2FDSX2:4:1207:10357:36088	60	-
chr5	101037626	101037627	A00758:224:HLY2FDSX2:3:1441:31177:26960/1	60	+
chr5	101269601	101269602	A00758:224:HLY2FDSX2:4:2563:7238:34882/1	60	+
chr5	104090471	104090472	A00758:224:HLY2FDSX2:4:1336:18927:7842/1	60	-
chr5	104303016	104303017	A00758:224:HLY2FDSX2:3:1523:13910:24831/1	60	-
chr5	109775953	109775954	A00758:224:HLY2FDSX2:3:2636:2609:18129	60	-
chr5	110492287	110492288	A00758:224:HLY2FDSX2:3:1127:13883:20619/1	60	-
chr5	111808770	111808771	A00758:224:HLY2FDSX2:3:1369:5484:29152/1	60	+
chr5	115608441	115608442	A00758:224:HLY2FDSX2:4:2452:21215:20102	60	-
chr5	118868204	118868205	A00758:224:HLY2FDSX2:3:1662:13449:26381/1	60	-
chr5	119246828	119246829	A00758:224:HLY2FDSX2:3:1642:3070:35618	60	-
chr5	122951080	122951081	A00758:224:HLY2FDSX2:3:2101:12735:5134	60	-
chr5	128027536	128027537	A00758:224:HLY2FDSX2:4:1335:9435:5525/1	60	-
chr5	129619011	129619012	A00758:224:HLY2FDSX2:3:2173:7970:34428	60	+
chr5	131482302	131482303	A00758:224:HLY2FDSX2:3:2136:30337:13667/1	60	-
chr5	132581005	132581006	A00758:224:HLY2FDSX2:3:1170:18096:28447/1	60	-
chr5	132710227	132710228	A00758:224:HLY2FDSX2:3:2171:7509:13463/1	60	+
chr5	133961805	133961806	A00758:224:HLY2FDSX2:3:1536:1099:36182/1	60	+
chr5	137464856	137464857	A00758:224:HLY2FDSX2:3:2359:24514:34522	60	-
chr5	137665413	137665414	A00758:224:HLY2FDSX2:3:1571:1967:10598/1	60	+
chr5	138954886	138954887	A00758:224:HLY2FDSX2:3:1140:18973:9737	60	-
chr5	139589199	139589200	A00758:224:HLY2FDSX2:3:1132:19397:11005/1	60	+
chr5	140184314	140184315	A00758:219:HLTGFDSX2:1:1669:3522:33176/1	60	-
chr5	140257899	140257900	A00758:224:HLY2FDSX2:3:1617:25699:30655/1	60	+
chr5	140507508	140507509	A00758:224:HLY2FDSX2:3:1167:24876:16736	60	+
chr5	141312688	141312689	A00758:224:HLY2FDSX2:3:2436:12608:13463	60	-
chr5	141544924	141544925	A00758:224:HLY2FDSX2:3:1275:11388:21872	60	+
chr5	141544926	141544927	A00758:224:HLY2FDSX2:4:1616:27236:31125	60	+
chr5	143279497	143279498	A00758:224:HLY2FDSX2:3:2222:16984:30843/1	60	+
chr5	143374060	143374061	A00758:224:HLY2FDSX2:3:2243:5104:8422/1	60	-
chr5	143658265	143658266	A00758:224:HLY2FDSX2:3:1174:15781:26663/1	60	+
chr5	144655096	144655097	A00758:224:HLY2FDSX2:4:1411:14895:4178	60	+
chr5	146503037	146503038	A00758:224:HLY2FDSX2:3:1648:29803:16720/1	60	-
chr5	154055440	154055441	A00758:224:HLY2FDSX2:3:1122:6063:28401/1	60	+
chr5	154874783	154874784	A00758:224:HLY2FDSX2:3:1574:7283:21621	60	+
chr5	157813867	157813868	A00758:224:HLY2FDSX2:3:2243:3531:31219/1	60	+
chr5	159171949	159171950	A00758:224:HLY2FDSX2:3:1664:20021:11960/1	60	-
chr5	160076205	160076206	A00758:224:HLY2FDSX2:3:1353:32452:29042	60	-
chr5	163741694	163741695	A00758:224:HLY2FDSX2:4:1523:5665:28213	60	+
chr5	164743794	164743795	A00758:219:HLTGFDSX2:2:1634:16721:8061	60	-
chr5	168169112	168169113	A00758:224:HLY2FDSX2:3:1168:21585:18646/1	60	+
chr5	176480401	176480402	A00758:224:HLY2FDSX2:3:2644:27199:35258/1	60	-
chr5	177254824	177254825	A00758:224:HLY2FDSX2:3:1322:3577:14732/1	60	-
chr5	177279316	177279317	A00758:224:HLY2FDSX2:3:1155:22932:12868/1	60	-
chr5	177463506	177463507	A00758:224:HLY2FDSX2:3:1266:15230:26459/1	60	+
chr5	179620287	179620288	A00758:224:HLY2FDSX2:3:1138:14633:35728/1	60	-
chr5	179710213	179710214	A00758:224:HLY2FDSX2:3:1106:13431:5525/1	60	-
chr5	181229283	181229284	A00758:224:HLY2FDSX2:3:1610:8368:5901	60	+
chr6	598468	598469	A00758:224:HLY2FDSX2:3:1578:29206:21136/1	60	-
chr6	3236848	3236849	A00758:224:HLY2FDSX2:3:2245:2528:17143/1	60	+
chr6	5251356	5251357	A00758:224:HLY2FDSX2:4:2345:17779:1877/1	60	-
chr6	6386818	6386819	A00758:224:HLY2FDSX2:3:1449:20112:31657/1	60	-
chr6	6423724	6423725	A00758:224:HLY2FDSX2:3:1412:11342:8015	60	-
chr6	13599175	13599176	A00758:224:HLY2FDSX2:3:1327:27633:33223/1	60	-
chr6	13635826	13635827	A00758:224:HLY2FDSX2:3:1523:27308:16720/1	60	+
[truncated: 429 more rows]
