# Supplementary material for: HIV-1 capsid stability enables inositol phosphate-independent infection of target cells and promotes integration into genes
Source: PLoS Pathog. 2023 Jun 2;19(6):e1011423. doi: 10.1371/journal.ppat.1011423 (PMC10266667; doi:10.1371/journal.ppat.1011423)
Supplement: S1 Data — (TAR.GZ) [file ppat.1011423.s012.tar.gz › CEM_WT_A/CA_WT/Unique_hg38_integration_sites/7076-GS-2.bed]

chr1	715907	715908	A00758:226:HLWW7DSX2:1:1277:25617:25285/1	60	-
chr1	737044	737045	A00758:226:HLWW7DSX2:1:1130:31385:16548/1	60	-
chr1	758549	758550	A00758:226:HLWW7DSX2:2:2662:20184:6230	60	-
chr1	783305	783306	A00758:226:HLWW7DSX2:1:1138:12653:27602/1	60	-
chr1	810501	810502	A00758:226:HLWW7DSX2:1:1121:32154:33348/1	60	+
chr1	810852	810853	A00758:226:HLWW7DSX2:2:1341:10393:12571/1	60	-
chr1	812129	812130	A00758:226:HLWW7DSX2:1:1128:20021:30311/1	60	+
chr1	836982	836983	A00758:226:HLWW7DSX2:2:2432:7672:11553/1	60	-
chr1	837436	837437	A00758:226:HLWW7DSX2:1:1674:11559:8046/1	60	+
chr1	843335	843336	A00758:226:HLWW7DSX2:1:1215:32606:14967/1	60	+
chr1	844370	844371	A00758:226:HLWW7DSX2:4:1501:18059:12759	60	-
chr1	845547	845548	A00758:226:HLWW7DSX2:1:1111:30852:13182	60	+
chr1	846505	846506	A00758:226:HLWW7DSX2:1:1134:14570:5243/1	60	+
chr1	907976	907977	A00758:226:HLWW7DSX2:1:1209:6497:20666	60	-
chr1	946027	946028	A00758:226:HLWW7DSX2:2:1128:14624:31297/1	60	-
chr1	1105597	1105598	A00758:226:HLWW7DSX2:1:1120:15917:31720/1	60	+
chr1	1112426	1112427	A00758:226:HLWW7DSX2:1:1320:11342:3505/1	60	-
chr1	1222354	1222355	A00758:226:HLWW7DSX2:2:1136:19027:13964/1	60	-
chr1	1222356	1222357	A00758:226:HLWW7DSX2:1:1309:3649:18176/1	60	-
chr1	1226746	1226747	A00758:226:HLWW7DSX2:1:1101:18936:28369	60	+
chr1	1251674	1251675	A00758:226:HLWW7DSX2:1:1124:4426:32675/1	60	+
chr1	1254779	1254780	A00758:226:HLWW7DSX2:3:1568:20021:6230/1	60	+
chr1	1256043	1256044	A00758:226:HLWW7DSX2:3:1164:15411:1094	60	-
chr1	1256818	1256819	A00758:226:HLWW7DSX2:1:1147:29505:1767/1	60	-
chr1	1263353	1263354	A00758:226:HLWW7DSX2:1:1112:27281:14450/1	60	-
chr1	1263729	1263730	A00758:226:HLWW7DSX2:1:1131:28935:22639	60	+
chr1	1263856	1263857	A00758:226:HLWW7DSX2:1:1104:2663:6856/1	60	+
chr1	1265107	1265108	A00758:226:HLWW7DSX2:1:1102:7735:34209/1	60	+
chr1	1265180	1265181	A00758:226:HLWW7DSX2:1:1310:17942:20760/1	60	+
chr1	1269906	1269907	A00758:226:HLWW7DSX2:1:1105:30463:15765	60	+
chr1	1272622	1272623	A00758:226:HLWW7DSX2:1:2659:5348:34616/1	60	-
chr1	1277815	1277816	A00758:226:HLWW7DSX2:2:1506:14344:8140/1	60	-
chr1	1316131	1316132	A00758:226:HLWW7DSX2:1:1227:5529:24596/1	60	+
chr1	1318478	1318479	A00758:226:HLWW7DSX2:2:2103:24053:24173	60	-
chr1	1318876	1318877	A00758:226:HLWW7DSX2:1:1121:7265:25942/1	60	-
chr1	1347317	1347318	A00758:226:HLWW7DSX2:4:1148:27145:23046/1	60	-
chr1	1386413	1386414	A00758:226:HLWW7DSX2:1:1269:10872:21136/1	60	+
chr1	1390819	1390820	A00758:226:HLWW7DSX2:2:1112:23095:9111/1	60	-
chr1	1391357	1391358	A00758:226:HLWW7DSX2:1:2305:12002:33896	60	-
chr1	1391360	1391361	A00758:226:HLWW7DSX2:1:1577:18376:33630/1	60	-
chr1	1392819	1392820	A00758:226:HLWW7DSX2:3:2365:32380:8970/1	60	-
chr1	1392864	1392865	A00758:226:HLWW7DSX2:1:1247:9001:18740/1	60	+
chr1	1393280	1393281	A00758:226:HLWW7DSX2:1:1136:3649:23844/1	60	+
chr1	1394422	1394423	A00758:226:HLWW7DSX2:3:2465:2419:25034	60	+
chr1	1394983	1394984	A00758:226:HLWW7DSX2:2:2669:10990:22654/1	60	+
chr1	1396081	1396082	A00758:226:HLWW7DSX2:1:2250:5864:15154	60	-
chr1	1396092	1396093	A00758:226:HLWW7DSX2:2:1645:26332:9643/1	60	-
chr1	1397096	1397097	A00758:226:HLWW7DSX2:1:1157:7048:24565/1	60	-
chr1	1397184	1397185	A00758:226:HLWW7DSX2:1:1125:2374:20196	60	-
chr1	1408408	1408409	A00758:226:HLWW7DSX2:1:1156:29595:29825/1	60	-
chr1	1478099	1478100	A00758:226:HLWW7DSX2:2:1517:11080:26256	60	+
chr1	1482417	1482418	A00758:226:HLWW7DSX2:2:2667:26096:14653	60	+
chr1	1488408	1488409	A00758:226:HLWW7DSX2:3:1270:18665:30029/1	60	-
chr1	1566358	1566359	A00758:226:HLWW7DSX2:1:1142:2193:26365/1	60	+
chr1	1569673	1569674	A00758:226:HLWW7DSX2:2:1553:23945:21919/1	60	-
chr1	1570051	1570052	A00758:226:HLWW7DSX2:1:1111:24994:36793/1	60	+
chr1	1649631	1649632	A00758:226:HLWW7DSX2:2:1659:26006:35477	60	+
chr1	1650141	1650142	A00758:226:HLWW7DSX2:1:2166:8766:16297/1	60	-
chr1	1653723	1653724	A00758:226:HLWW7DSX2:1:1163:13711:20196/1	60	-
chr1	1654757	1654758	A00758:226:HLWW7DSX2:3:2334:25816:24972	60	-
chr1	1672878	1672879	A00758:226:HLWW7DSX2:1:2508:27091:27524	60	-
chr1	1716671	1716672	A00758:226:HLWW7DSX2:1:1147:30327:35196	60	+
chr1	1755688	1755689	A00758:226:HLWW7DSX2:2:2277:8585:7748	60	-
chr1	1766812	1766813	A00758:226:HLWW7DSX2:2:1304:4083:14763/1	60	-
chr1	1767578	1767579	A00758:226:HLWW7DSX2:1:1353:10990:16141/1	60	-
chr1	1767661	1767662	A00758:226:HLWW7DSX2:1:1507:30047:27414/1	60	-
chr1	1767868	1767869	A00758:226:HLWW7DSX2:1:1150:7853:6605/1	60	+
chr1	1791787	1791788	A00758:226:HLWW7DSX2:3:1142:9344:3646/1	60	-
chr1	1799697	1799698	A00758:226:HLWW7DSX2:1:1220:18304:20823/1	60	+
chr1	1801591	1801592	A00758:226:HLWW7DSX2:1:2206:17056:6950	60	-
chr1	1801593	1801594	A00758:226:HLWW7DSX2:2:1310:17390:30545	60	-
chr1	1802705	1802706	A00758:226:HLWW7DSX2:4:1232:6198:2394	60	-
chr1	1809546	1809547	A00758:226:HLWW7DSX2:3:2623:6316:29966	60	-
chr1	1810646	1810647	A00758:226:HLWW7DSX2:1:1128:27480:25755	60	+
chr1	1815348	1815349	A00758:226:HLWW7DSX2:1:1341:32181:16454/1	60	+
chr1	1815349	1815350	A00758:226:HLWW7DSX2:2:1257:30951:9001/1	60	+
chr1	1817028	1817029	A00758:226:HLWW7DSX2:1:1173:8603:26318/1	60	-
chr1	1821256	1821257	A00758:226:HLWW7DSX2:4:1402:27823:22310	60	-
chr1	1821257	1821258	A00758:226:HLWW7DSX2:1:1244:22959:17926	60	-
chr1	1826748	1826749	A00758:226:HLWW7DSX2:1:1148:9344:24533/1	60	+
chr1	1826750	1826751	A00758:226:HLWW7DSX2:1:1559:6650:7435/1	60	+
chr1	1828246	1828247	A00758:226:HLWW7DSX2:1:1144:22788:1595/1	60	-
chr1	1833730	1833731	A00758:226:HLWW7DSX2:4:1433:26476:25895/1	60	-
chr1	1836999	1837000	A00758:226:HLWW7DSX2:2:1316:15167:24314	60	+
chr1	1839341	1839342	A00758:226:HLWW7DSX2:1:1277:29170:9330/1	60	-
chr1	1842671	1842672	A00758:226:HLWW7DSX2:1:1112:8458:33176/1	60	+
chr1	1851608	1851609	A00758:226:HLWW7DSX2:1:1277:29378:19867/1	60	-
chr1	3645531	3645532	A00758:226:HLWW7DSX2:1:1104:8693:3020/1	60	+
chr1	6194906	6194907	A00758:226:HLWW7DSX2:1:1145:32832:11162/1	60	-
chr1	6535002	6535003	A00758:226:HLWW7DSX2:1:2411:13657:6198	60	+
chr1	6664469	6664470	A00758:226:HLWW7DSX2:1:2329:22037:33082	60	-
chr1	6807218	6807219	A00758:226:HLWW7DSX2:4:2312:2709:3270/1	60	+
chr1	6821249	6821250	A00758:226:HLWW7DSX2:1:1120:17002:7138/1	60	-
chr1	6822639	6822640	A00758:226:HLWW7DSX2:1:1240:29432:22404/1	60	+
chr1	6826082	6826083	A00758:226:HLWW7DSX2:1:1139:5855:2957/1	60	+
chr1	8393872	8393873	A00758:226:HLWW7DSX2:1:1145:1750:32988/1	60	+
chr1	8410542	8410543	A00758:226:HLWW7DSX2:1:1221:32651:8437/1	60	-
chr1	8459083	8459084	A00758:226:HLWW7DSX2:1:1173:18774:29778/1	60	-
chr1	8522446	8522447	A00758:226:HLWW7DSX2:1:1451:31548:6652/1	60	+
chr1	8524742	8524743	A00758:226:HLWW7DSX2:1:1506:9489:24189/1	60	+
chr1	8528571	8528572	A00758:226:HLWW7DSX2:2:1406:14470:21042/1	60	-
chr1	8640497	8640498	A00758:226:HLWW7DSX2:1:1139:14660:26600/1	60	+
chr1	8640499	8640500	A00758:226:HLWW7DSX2:1:1301:9887:3865	60	+
chr1	8643446	8643447	A00758:226:HLWW7DSX2:1:1360:16468:5744/1	60	+
chr1	8717573	8717574	A00758:226:HLWW7DSX2:1:1145:24451:13307/1	60	+
chr1	8724188	8724189	A00758:226:HLWW7DSX2:1:1141:24108:25113/1	60	-
chr1	9557799	9557800	A00758:226:HLWW7DSX2:1:2256:8458:33176/1	60	+
chr1	9558216	9558217	A00758:226:HLWW7DSX2:3:1665:18141:19633	60	+
chr1	9567768	9567769	A00758:226:HLWW7DSX2:1:1120:12717:8140/1	60	+
chr1	9569410	9569411	A00758:226:HLWW7DSX2:3:2335:25726:10347	60	-
chr1	9574244	9574245	A00758:226:HLWW7DSX2:1:1108:4291:4445/1	60	+
chr1	9654838	9654839	A00758:226:HLWW7DSX2:3:1577:31882:9799	60	-
chr1	9814199	9814200	A00758:226:HLWW7DSX2:3:2454:29912:27524	60	-
chr1	9816334	9816335	A00758:226:HLWW7DSX2:4:1671:23041:24392	60	-
chr1	10064751	10064752	A00758:226:HLWW7DSX2:2:1354:7591:30170/1	60	+
chr1	10119231	10119232	A00758:226:HLWW7DSX2:1:1146:18945:17707/1	60	+
chr1	10127666	10127667	A00758:226:HLWW7DSX2:1:1216:9742:22153/1	60	-
chr1	10139314	10139315	A00758:226:HLWW7DSX2:1:1248:10655:26428/1	60	-
chr1	10150820	10150821	A00758:226:HLWW7DSX2:2:1225:26856:7451/1	60	-
chr1	10274189	10274190	A00758:226:HLWW7DSX2:1:1168:27344:29277/1	60	+
chr1	10276848	10276849	A00758:226:HLWW7DSX2:3:2444:3667:18521	60	-
chr1	10298980	10298981	A00758:226:HLWW7DSX2:2:1204:29469:30326/1	60	-
chr1	10399918	10399919	A00758:226:HLWW7DSX2:1:1222:30825:22467/1	60	+
chr1	10517282	10517283	A00758:226:HLWW7DSX2:1:1572:28167:24721	60	+
chr1	10574077	10574078	A00758:226:HLWW7DSX2:2:2519:24460:5118/1	60	+
chr1	10578818	10578819	A00758:226:HLWW7DSX2:3:1144:21594:13088/1	60	+
chr1	10581463	10581464	A00758:226:HLWW7DSX2:3:1323:16233:9189	60	-
chr1	11108396	11108397	A00758:226:HLWW7DSX2:1:1109:6831:19774/1	60	-
chr1	11222652	11222653	A00758:226:HLWW7DSX2:4:1534:31602:2268/1	60	+
chr1	11225033	11225034	A00758:226:HLWW7DSX2:1:1238:10565:23484/1	60	+
chr1	11230226	11230227	A00758:226:HLWW7DSX2:1:2465:19859:31438	60	+
chr1	11248878	11248879	A00758:226:HLWW7DSX2:3:1557:26476:13808	60	-
chr1	11574745	11574746	A00758:226:HLWW7DSX2:1:1629:10755:8155/1	60	-
chr1	11813208	11813209	A00758:226:HLWW7DSX2:1:1112:20763:13369/1	60	-
chr1	11837831	11837832	A00758:226:HLWW7DSX2:1:1121:10872:5822/1	60	+
chr1	12295117	12295118	A00758:226:HLWW7DSX2:2:1134:6352:4445	60	+
chr1	12343893	12343894	A00758:226:HLWW7DSX2:1:1138:31828:15280	60	-
chr1	12346727	12346728	A00758:226:HLWW7DSX2:1:1156:9118:35321/1	60	-
chr1	12415702	12415703	A00758:226:HLWW7DSX2:1:1130:26404:5384/1	60	+
chr1	12489132	12489133	A00758:226:HLWW7DSX2:1:1375:15076:10535/1	60	-
chr1	13726614	13726615	A00758:226:HLWW7DSX2:1:1204:7563:3317/1	60	-
chr1	13736910	13736911	A00758:226:HLWW7DSX2:1:1641:17400:28588/1	60	-
chr1	15544698	15544699	A00758:226:HLWW7DSX2:4:2168:15781:11882	60	-
chr1	15627439	15627440	A00758:226:HLWW7DSX2:3:1475:26196:3208	60	-
chr1	15645894	15645895	A00758:226:HLWW7DSX2:1:2166:3432:33207/1	60	-
chr1	15655831	15655832	A00758:226:HLWW7DSX2:1:1141:22318:20603/1	60	+
chr1	15657026	15657027	A00758:226:HLWW7DSX2:1:1441:12689:15295/1	60	-
chr1	15709539	15709540	A00758:226:HLWW7DSX2:1:1258:16468:34178/1	60	-
chr1	15875918	15875919	A00758:226:HLWW7DSX2:1:1413:26151:9768/1	60	-
chr1	15886247	15886248	A00758:226:HLWW7DSX2:3:1130:1090:26365/1	60	-
chr1	15907822	15907823	A00758:226:HLWW7DSX2:1:1260:4878:16517/1	60	+
chr1	15909249	15909250	A00758:226:HLWW7DSX2:1:1644:26594:22999/1	60	-
chr1	15918674	15918675	A00758:226:HLWW7DSX2:1:1417:29396:30765/1	60	+
chr1	15918980	15918981	A00758:226:HLWW7DSX2:1:1161:28149:25723/1	60	-
chr1	15921459	15921460	A00758:226:HLWW7DSX2:1:2505:31322:28369/1	60	-
chr1	16324144	16324145	A00758:226:HLWW7DSX2:2:1419:5873:4617/1	60	+
chr1	16370446	16370447	A00758:226:HLWW7DSX2:1:2278:5945:12759/1	60	+
chr1	16450380	16450381	A00758:226:HLWW7DSX2:1:1368:25979:1736/1	60	+
chr1	16475570	16475571	A00758:226:HLWW7DSX2:3:1553:9787:7075/1	60	+
chr1	16578594	16578595	A00758:226:HLWW7DSX2:2:1552:6298:1063/1	60	-
chr1	16603302	16603303	A00758:226:HLWW7DSX2:4:2376:1922:29152/1	60	+
chr1	16636506	16636507	A00758:226:HLWW7DSX2:4:2549:29686:20055	60	+
chr1	17427878	17427879	A00758:226:HLWW7DSX2:1:1151:23430:36213/1	60	-
chr1	19136570	19136571	A00758:226:HLWW7DSX2:1:1206:11586:13009/1	60	+
chr1	19141012	19141013	A00758:226:HLWW7DSX2:1:2442:6614:18615	60	-
chr1	19153257	19153258	A00758:226:HLWW7DSX2:3:2128:6036:2237	60	-
chr1	19194377	19194378	A00758:226:HLWW7DSX2:1:1462:30282:35681	60	-
chr1	19202545	19202546	A00758:226:HLWW7DSX2:1:1174:21187:6370	60	-
chr1	19247411	19247412	A00758:226:HLWW7DSX2:1:1206:3016:26193	60	+
chr1	19305659	19305660	A00758:226:HLWW7DSX2:1:1233:3161:33270/1	60	+
chr1	19355348	19355349	A00758:226:HLWW7DSX2:4:1456:8721:35978	60	+
chr1	19451495	19451496	A00758:226:HLWW7DSX2:1:1113:27082:14544/1	60	+
chr1	19470842	19470843	A00758:226:HLWW7DSX2:1:1426:12237:20337/1	60	+
chr1	19601697	19601698	A00758:226:HLWW7DSX2:1:1567:25292:4773/1	60	-
chr1	19617918	19617919	A00758:226:HLWW7DSX2:1:2608:3423:6699/1	60	+
chr1	20756208	20756209	A00758:226:HLWW7DSX2:1:1253:22137:30686/1	60	-
chr1	20763206	20763207	A00758:226:HLWW7DSX2:3:2141:5077:19867	60	-
chr1	20854491	20854492	A00758:226:HLWW7DSX2:1:1635:26124:26819/1	60	+
chr1	20875535	20875536	A00758:226:HLWW7DSX2:1:2520:4146:12430/1	60	+
chr1	20888818	20888819	A00758:226:HLWW7DSX2:1:1153:25337:16752/1	60	-
chr1	20900728	20900729	A00758:226:HLWW7DSX2:4:2625:26838:29434/1	60	+
chr1	20925144	20925145	A00758:226:HLWW7DSX2:2:2502:12165:15264	60	-
chr1	20942201	20942202	A00758:226:HLWW7DSX2:1:2323:3106:25629/1	60	-
chr1	20948052	20948053	A00758:226:HLWW7DSX2:1:1340:3233:24565/1	60	+
chr1	20982225	20982226	A00758:226:HLWW7DSX2:1:1536:16288:2863/1	60	+
chr1	20992821	20992822	A00758:226:HLWW7DSX2:2:1406:22164:8218/1	60	-
chr1	20996407	20996408	A00758:226:HLWW7DSX2:1:1132:2618:3490/1	60	+
chr1	20996727	20996728	A00758:226:HLWW7DSX2:1:1445:11623:9502	60	-
chr1	21014303	21014304	A00758:226:HLWW7DSX2:1:1115:6686:23970/1	60	-
chr1	21072293	21072294	A00758:226:HLWW7DSX2:1:2358:6849:28886/1	60	+
chr1	21078259	21078260	A00758:226:HLWW7DSX2:1:1163:32072:30358/1	60	+
chr1	21092457	21092458	A00758:226:HLWW7DSX2:2:1128:21486:31281	60	+
chr1	21120994	21120995	A00758:226:HLWW7DSX2:1:1170:28248:7232	60	-
chr1	21146773	21146774	A00758:226:HLWW7DSX2:1:1566:5737:15029/1	60	-
chr1	21146774	21146775	A00758:226:HLWW7DSX2:1:1155:15998:17300/1	60	-
chr1	21317752	21317753	A00758:226:HLWW7DSX2:1:1560:13521:16110/1	60	-
chr1	21468744	21468745	A00758:226:HLWW7DSX2:4:2627:5638:34491	60	-
chr1	21477481	21477482	A00758:226:HLWW7DSX2:1:2217:32877:17754/1	60	+
chr1	21629207	21629208	A00758:226:HLWW7DSX2:2:1476:23185:9424/1	60	-
chr1	21629209	21629210	A00758:226:HLWW7DSX2:4:1559:1832:10488	60	-
chr1	21698297	21698298	A00758:226:HLWW7DSX2:3:2563:28212:28275/1	60	-
chr1	21716354	21716355	A00758:226:HLWW7DSX2:4:1168:15700:6386/1	60	-
chr1	21716356	21716357	A00758:226:HLWW7DSX2:3:1638:30183:21292	60	-
chr1	22087296	22087297	A00758:226:HLWW7DSX2:1:1150:27317:32424/1	60	-
chr1	23009445	23009446	A00758:226:HLWW7DSX2:4:1476:17137:26036	60	+
chr1	23046770	23046771	A00758:226:HLWW7DSX2:1:1108:30083:30953/1	60	+
chr1	23047446	23047447	A00758:226:HLWW7DSX2:1:1109:24442:20932	60	+
chr1	23048158	23048159	A00758:226:HLWW7DSX2:1:1269:21414:27555/1	60	+
chr1	23055604	23055605	A00758:226:HLWW7DSX2:4:1128:17300:16986	60	-
chr1	23056337	23056338	A00758:226:HLWW7DSX2:1:2431:9064:28307/1	60	-
chr1	23056824	23056825	A00758:226:HLWW7DSX2:1:2139:14290:2597/1	60	-
chr1	23056953	23056954	A00758:226:HLWW7DSX2:1:1101:5312:13228/1	60	+
chr1	23116536	23116537	A00758:226:HLWW7DSX2:1:1106:16929:14747/1	60	+
chr1	23118594	23118595	A00758:226:HLWW7DSX2:1:1443:28809:33849/1	60	-
chr1	23144063	23144064	A00758:226:HLWW7DSX2:1:2678:5231:18787	60	-
chr1	23284177	23284178	A00758:226:HLWW7DSX2:2:2257:16459:20791	60	-
chr1	23307088	23307089	A00758:226:HLWW7DSX2:1:1629:23637:7263/1	60	+
chr1	23308354	23308355	A00758:226:HLWW7DSX2:1:1441:25590:21386/1	60	-
chr1	23313407	23313408	A00758:226:HLWW7DSX2:2:2435:28854:19492	60	-
chr1	23314708	23314709	A00758:226:HLWW7DSX2:4:1243:9697:36448	60	-
chr1	23403123	23403124	A00758:226:HLWW7DSX2:1:1403:7672:31594	60	+
chr1	23403481	23403482	A00758:226:HLWW7DSX2:1:1164:11505:2378/1	60	-
chr1	23515061	23515062	A00758:226:HLWW7DSX2:1:1132:25852:7247/1	60	-
chr1	23519372	23519373	A00758:226:HLWW7DSX2:1:1336:28601:33458/1	60	-
chr1	23555695	23555696	A00758:226:HLWW7DSX2:2:2347:12057:14763/1	60	-
chr1	23557326	23557327	A00758:226:HLWW7DSX2:4:1366:8350:8563	60	+
chr1	23696971	23696972	A00758:226:HLWW7DSX2:1:1343:21052:16344	60	+
chr1	23754062	23754063	A00758:226:HLWW7DSX2:1:1120:13223:6762/1	60	+
chr1	23820744	23820745	A00758:226:HLWW7DSX2:1:1539:23936:34209/1	60	+
chr1	23961246	23961247	A00758:226:HLWW7DSX2:2:1436:31611:25582	60	-
chr1	23968469	23968470	A00758:226:HLWW7DSX2:1:2359:32560:17707	60	+
chr1	24215979	24215980	A00758:226:HLWW7DSX2:4:2513:10221:19507	60	-
chr1	24662371	24662372	A00758:226:HLWW7DSX2:3:2434:30960:27524/1	60	-
chr1	24662372	24662373	A00758:226:HLWW7DSX2:3:2678:17020:31501/1	60	-
chr1	24667497	24667498	A00758:226:HLWW7DSX2:1:1608:29930:12148/1	60	-
chr1	24920029	24920030	A00758:226:HLWW7DSX2:3:2542:16893:11303	60	+
chr1	24926368	24926369	A00758:226:HLWW7DSX2:1:1471:3477:19507/1	60	+
chr1	24926423	24926424	A00758:226:HLWW7DSX2:1:1212:21802:14794/1	60	+
chr1	25163282	25163283	A00758:226:HLWW7DSX2:1:1269:20473:2347/1	60	+
chr1	25179752	25179753	A00758:226:HLWW7DSX2:2:1314:6750:8891/1	60	-
chr1	25184921	25184922	A00758:226:HLWW7DSX2:1:1666:9272:31673	60	+
chr1	25347370	25347371	A00758:226:HLWW7DSX2:1:1123:5945:12759/1	60	+
chr1	25352098	25352099	A00758:226:HLWW7DSX2:3:1666:6714:3630	60	+
chr1	25356853	25356854	A00758:226:HLWW7DSX2:2:2333:25211:19476/1	60	+
chr1	25357124	25357125	A00758:226:HLWW7DSX2:1:1113:4381:12367/1	60	-
chr1	25490461	25490462	A00758:226:HLWW7DSX2:1:1206:9516:32847/1	60	+
chr1	25850746	25850747	A00758:226:HLWW7DSX2:2:1504:24198:17566/1	60	+
chr1	26269111	26269112	A00758:226:HLWW7DSX2:1:1118:1045:35806/1	60	+
chr1	26439026	26439027	A00758:226:HLWW7DSX2:1:1421:1425:22936	60	-
chr1	26442473	26442474	A00758:226:HLWW7DSX2:2:2309:13340:9533/1	60	-
chr1	26442474	26442475	A00758:226:HLWW7DSX2:4:1637:30246:25347	60	-
chr1	26562000	26562001	A00758:226:HLWW7DSX2:1:1105:10402:14685	60	-
chr1	26564768	26564769	A00758:226:HLWW7DSX2:1:1143:25021:1172/1	60	-
chr1	26701292	26701293	A00758:226:HLWW7DSX2:1:1363:15320:6856/1	60	+
chr1	26732600	26732601	A00758:226:HLWW7DSX2:1:1138:5430:12806/1	60	-
chr1	26816070	26816071	A00758:226:HLWW7DSX2:4:1635:32389:3693	60	-
chr1	26896270	26896271	A00758:226:HLWW7DSX2:1:2333:12418:25003/1	60	+
chr1	26928797	26928798	A00758:226:HLWW7DSX2:1:1237:23411:11757/1	60	-
chr1	26929538	26929539	A00758:226:HLWW7DSX2:1:1607:20645:13761/1	60	-
chr1	26934011	26934012	A00758:226:HLWW7DSX2:1:1133:21242:20995/1	60	+
chr1	27032678	27032679	A00758:226:HLWW7DSX2:4:1217:27615:1720/1	60	+
chr1	27135992	27135993	A00758:226:HLWW7DSX2:1:1156:20781:23954/1	60	+
chr1	27416241	27416242	A00758:226:HLWW7DSX2:3:1204:9010:12367	60	-
chr1	27438966	27438967	A00758:226:HLWW7DSX2:4:2609:7527:21010/1	60	-
chr1	27459254	27459255	A00758:226:HLWW7DSX2:1:1150:8865:21355/1	60	+
chr1	27465582	27465583	A00758:226:HLWW7DSX2:1:1113:14308:4319	60	+
chr1	27468239	27468240	A00758:226:HLWW7DSX2:4:2109:16803:8672	60	+
chr1	27795196	27795197	A00758:226:HLWW7DSX2:2:2177:18240:21151/1	60	+
chr1	27806414	27806415	A00758:226:HLWW7DSX2:1:2358:24469:23985/1	60	-
chr1	27906820	27906821	A00758:226:HLWW7DSX2:3:2665:13503:21684	60	+
chr1	28012381	28012382	A00758:226:HLWW7DSX2:4:2142:21088:15342	60	-
chr1	28021033	28021034	A00758:226:HLWW7DSX2:1:1150:28474:13041/1	60	+
chr1	28029484	28029485	A00758:226:HLWW7DSX2:1:1324:25129:5963/1	60	-
chr1	28033080	28033081	A00758:226:HLWW7DSX2:2:1133:25446:20353/1	60	-
chr1	28043937	28043938	A00758:226:HLWW7DSX2:4:2245:25482:22764	60	-
chr1	28050654	28050655	A00758:226:HLWW7DSX2:1:1127:7509:27367/1	60	+
chr1	28057009	28057010	A00758:226:HLWW7DSX2:1:1234:10167:9111/1	60	-
chr1	28057239	28057240	A00758:226:HLWW7DSX2:1:2141:21052:11459/1	60	+
chr1	28057424	28057425	A00758:226:HLWW7DSX2:1:1129:10438:25614/1	60	+
chr1	28220873	28220874	A00758:226:HLWW7DSX2:1:1169:20338:27571/1	60	+
chr1	28300571	28300572	A00758:226:HLWW7DSX2:3:1276:8386:12540/1	60	+
chr1	28415917	28415918	A00758:226:HLWW7DSX2:1:1554:26549:11804/1	60	+
chr1	28415978	28415979	A00758:226:HLWW7DSX2:1:1102:29541:26663/1	60	+
chr1	28425713	28425714	A00758:226:HLWW7DSX2:1:1146:8440:23343/1	60	+
chr1	28432193	28432194	A00758:226:HLWW7DSX2:2:1571:19280:30843/1	60	-
chr1	28442080	28442081	A00758:226:HLWW7DSX2:2:1438:9851:18145/1	60	-
chr1	28469306	28469307	A00758:226:HLWW7DSX2:1:1517:1723:28808/1	60	-
chr1	28639674	28639675	A00758:226:HLWW7DSX2:1:1547:18747:20118/1	60	+
chr1	28687802	28687803	A00758:226:HLWW7DSX2:1:1161:29387:10895/1	60	+
chr1	28689219	28689220	A00758:226:HLWW7DSX2:1:1110:22507:24721/1	60	+
chr1	28911875	28911876	A00758:226:HLWW7DSX2:2:1208:2627:23328/1	60	+
chr1	28917165	28917166	A00758:226:HLWW7DSX2:1:1278:23674:24142/1	60	-
chr1	28919377	28919378	A00758:226:HLWW7DSX2:1:1360:22128:28166/1	60	-
chr1	28939974	28939975	A00758:226:HLWW7DSX2:1:2542:23439:10927/1	60	-
chr1	28996050	28996051	A00758:226:HLWW7DSX2:2:1452:29857:11428	60	+
chr1	29016414	29016415	A00758:226:HLWW7DSX2:1:1535:14570:33332	60	+
chr1	29018192	29018193	A00758:226:HLWW7DSX2:1:1120:1606:18803/1	60	+
chr1	29020895	29020896	A00758:226:HLWW7DSX2:1:1230:29017:15577/1	60	+
chr1	29030826	29030827	A00758:226:HLWW7DSX2:1:1154:27100:17425	60	-
chr1	29044638	29044639	A00758:226:HLWW7DSX2:1:2150:18177:24142/1	60	-
chr1	29083993	29083994	A00758:226:HLWW7DSX2:3:2439:5204:5682	60	-
chr1	29084683	29084684	A00758:226:HLWW7DSX2:1:1106:5782:12727/1	60	-
chr1	29089500	29089501	A00758:226:HLWW7DSX2:1:1371:23131:26616	60	+
chr1	29314823	29314824	A00758:226:HLWW7DSX2:1:1215:32072:18991/1	60	+
chr1	30178722	30178723	A00758:226:HLWW7DSX2:3:1543:12961:29074/1	60	+
chr1	30948392	30948393	A00758:226:HLWW7DSX2:1:1501:21540:4069/1	60	-
chr1	30958853	30958854	A00758:226:HLWW7DSX2:1:2144:16794:8281/1	60	+
chr1	30969932	30969933	A00758:226:HLWW7DSX2:1:1225:24813:29246/1	60	+
chr1	30979349	30979350	A00758:226:HLWW7DSX2:1:1105:19985:22545/1	60	+
chr1	30982067	30982068	A00758:226:HLWW7DSX2:1:1109:9317:36542/1	60	+
chr1	31022215	31022216	A00758:226:HLWW7DSX2:1:1519:5285:36292/1	60	-
chr1	31058460	31058461	A00758:226:HLWW7DSX2:4:1558:4345:4194	60	-
chr1	31333749	31333750	A00758:226:HLWW7DSX2:1:1672:29387:6543/1	60	+
chr1	31917361	31917362	A00758:226:HLWW7DSX2:1:2469:32334:24612	60	+
chr1	31917703	31917704	A00758:226:HLWW7DSX2:1:1141:18439:15828/1	60	+
chr1	31917704	31917705	A00758:226:HLWW7DSX2:4:2404:30761:9236/1	60	+
chr1	31918667	31918668	A00758:226:HLWW7DSX2:3:1312:7952:15201	60	-
chr1	31919102	31919103	A00758:226:HLWW7DSX2:2:1255:32280:7451/1	60	+
chr1	31921204	31921205	A00758:226:HLWW7DSX2:4:1106:14136:9095	60	-
chr1	31921792	31921793	A00758:226:HLWW7DSX2:2:2259:7907:2315	60	-
chr1	31926312	31926313	A00758:226:HLWW7DSX2:1:1360:15221:3051/1	60	+
chr1	32021247	32021248	A00758:226:HLWW7DSX2:1:1367:5023:5055/1	60	+
chr1	32047443	32047444	A00758:226:HLWW7DSX2:1:1103:3305:26976/1	60	-
chr1	32056832	32056833	A00758:226:HLWW7DSX2:1:1457:3405:8202/1	60	+
chr1	32082869	32082870	A00758:226:HLWW7DSX2:3:1504:24460:32706	60	+
chr1	32097237	32097238	A00758:226:HLWW7DSX2:1:1129:10357:22654/1	60	-
chr1	32113695	32113696	A00758:226:HLWW7DSX2:3:1404:1389:5619	60	-
chr1	32114274	32114275	A00758:226:HLWW7DSX2:4:1225:18792:16063/1	60	-
chr1	32142177	32142178	A00758:226:HLWW7DSX2:1:1150:11695:16360	60	+
chr1	32164167	32164168	A00758:226:HLWW7DSX2:1:1219:15049:8015/1	60	-
chr1	32264733	32264734	A00758:226:HLWW7DSX2:1:1438:23764:26710/1	60	+
chr1	32289161	32289162	A00758:226:HLWW7DSX2:2:1378:15971:23077/1	60	-
chr1	32300688	32300689	A00758:226:HLWW7DSX2:1:1324:28583:10222/1	60	+
chr1	32656772	32656773	A00758:226:HLWW7DSX2:1:1353:5954:23422/1	60	-
chr1	32665877	32665878	A00758:226:HLWW7DSX2:1:1454:22182:11663/1	60	-
chr1	32666142	32666143	A00758:226:HLWW7DSX2:1:1177:22670:1642/1	60	+
chr1	32859692	32859693	A00758:226:HLWW7DSX2:2:1357:10682:32550	60	+
chr1	32934583	32934584	A00758:226:HLWW7DSX2:2:2266:9914:10833/1	60	-
chr1	33105147	33105148	A00758:226:HLWW7DSX2:1:1674:25247:29935/1	60	-
chr1	33152097	33152098	A00758:226:HLWW7DSX2:1:2176:21341:31563	60	-
chr1	33152099	33152100	A00758:226:HLWW7DSX2:1:1218:30517:9345	60	-
chr1	33326313	33326314	A00758:226:HLWW7DSX2:1:1145:17806:27414/1	60	+
chr1	33812389	33812390	A00758:226:HLWW7DSX2:1:1160:32000:25316/1	60	+
chr1	35000616	35000617	A00758:226:HLWW7DSX2:1:1131:19551:35509/1	60	-
chr1	35019991	35019992	A00758:226:HLWW7DSX2:1:1111:17598:36323/1	60	+
chr1	35025392	35025393	A00758:226:HLWW7DSX2:2:2156:23737:21308	60	-
chr1	35313374	35313375	A00758:226:HLWW7DSX2:1:1348:31060:14105/1	60	-
chr1	35321869	35321870	A00758:226:HLWW7DSX2:1:1155:12933:2409/1	60	+
chr1	35344766	35344767	A00758:226:HLWW7DSX2:3:2128:13042:18474/1	60	+
chr1	35368873	35368874	A00758:226:HLWW7DSX2:1:1101:25717:23610/1	60	-
chr1	35387045	35387046	A00758:226:HLWW7DSX2:1:2528:19461:19351/1	60	-
chr1	35396624	35396625	A00758:226:HLWW7DSX2:1:2360:22471:27414/1	60	+
chr1	35397029	35397030	A00758:226:HLWW7DSX2:1:1113:19687:18458/1	60	+
chr1	35415526	35415527	A00758:226:HLWW7DSX2:1:1426:11668:31939/1	60	-
chr1	35417824	35417825	A00758:226:HLWW7DSX2:4:2314:21983:29293	60	-
chr1	35472883	35472884	A00758:226:HLWW7DSX2:4:2537:28736:24799	60	-
chr1	35473944	35473945	A00758:226:HLWW7DSX2:2:1478:20537:27038	60	-
chr1	35495295	35495296	A00758:226:HLWW7DSX2:1:2126:7844:35086/1	60	-
chr1	35620452	35620453	A00758:226:HLWW7DSX2:1:1317:24099:20306/1	60	+
chr1	35763157	35763158	A00758:226:HLWW7DSX2:1:1178:17824:1955/1	60	-
chr1	35972137	35972138	A00758:226:HLWW7DSX2:1:1253:3215:28541/1	60	+
chr1	35977731	35977732	A00758:226:HLWW7DSX2:4:1327:15411:34757/1	60	+
chr1	36042556	36042557	A00758:226:HLWW7DSX2:1:1605:11939:5384/1	60	-
chr1	36222051	36222052	A00758:226:HLWW7DSX2:4:1177:30689:20102	60	-
chr1	36237952	36237953	A00758:226:HLWW7DSX2:1:1243:13313:11021/1	60	-
chr1	36253834	36253835	A00758:226:HLWW7DSX2:1:1567:27163:28588/1	60	-
chr1	36308415	36308416	A00758:226:HLWW7DSX2:1:1169:31774:4664	60	-
chr1	37476744	37476745	A00758:226:HLWW7DSX2:2:2504:31186:10191	60	-
chr1	37511853	37511854	A00758:226:HLWW7DSX2:1:1227:9028:3537/1	60	+
chr1	37542812	37542813	A00758:226:HLWW7DSX2:1:1113:5728:17895/1	60	+
chr1	37806800	37806801	A00758:226:HLWW7DSX2:4:1227:14317:17456	60	-
chr1	37846144	37846145	A00758:226:HLWW7DSX2:1:1239:2175:5447/1	60	+
chr1	37905444	37905445	A00758:226:HLWW7DSX2:1:1157:9263:15405/1	60	+
chr1	38995277	38995278	A00758:226:HLWW7DSX2:1:1533:11659:16423	60	+
chr1	39006164	39006165	A00758:226:HLWW7DSX2:1:2118:27534:28980/1	60	-
chr1	39253940	39253941	A00758:226:HLWW7DSX2:1:1322:4951:29199/1	60	+
chr1	39260010	39260011	A00758:226:HLWW7DSX2:1:1111:29884:15608/1	60	+
chr1	39263027	39263028	A00758:226:HLWW7DSX2:1:1129:27534:36432/1	60	+
chr1	39264211	39264212	A00758:226:HLWW7DSX2:1:1227:15383:10316/1	60	-
chr1	39280441	39280442	A00758:226:HLWW7DSX2:1:1150:21016:24392/1	60	+
chr1	39281331	39281332	A00758:226:HLWW7DSX2:1:2515:4788:10034/1	60	+
chr1	39298907	39298908	A00758:226:HLWW7DSX2:3:1274:23647:20619/1	60	+
chr1	39305634	39305635	A00758:226:HLWW7DSX2:1:1119:6632:31829/1	60	-
chr1	39312012	39312013	A00758:226:HLWW7DSX2:1:1158:21703:19006	60	+
chr1	39323122	39323123	A00758:226:HLWW7DSX2:3:1438:30110:10050	60	-
chr1	39323283	39323284	A00758:226:HLWW7DSX2:1:2331:4661:14544/1	60	-
chr1	39384266	39384267	A00758:226:HLWW7DSX2:1:2202:18584:12383/1	60	-
chr1	39471160	39471161	A00758:226:HLWW7DSX2:4:1119:6677:22608	60	+
chr1	39860410	39860411	A00758:226:HLWW7DSX2:1:1103:5900:17879/1	60	-
chr1	39874092	39874093	A00758:226:HLWW7DSX2:1:1129:29143:26068/1	60	-
chr1	40047446	40047447	A00758:226:HLWW7DSX2:1:1133:2410:10238/1	60	+
chr1	40050806	40050807	A00758:226:HLWW7DSX2:1:1114:21368:17675/1	60	-
chr1	40056798	40056799	A00758:226:HLWW7DSX2:1:1127:13422:22952/1	60	+
chr1	40187122	40187123	A00758:226:HLWW7DSX2:1:1134:25997:4554/1	60	+
chr1	40196783	40196784	A00758:226:HLWW7DSX2:1:1107:6479:16939/1	60	+
chr1	40197295	40197296	A00758:226:HLWW7DSX2:1:1164:21061:7467/1	60	+
chr1	40201805	40201806	A00758:226:HLWW7DSX2:1:1101:15004:36307/1	60	+
chr1	40214435	40214436	A00758:226:HLWW7DSX2:4:1323:7862:20588/1	60	-
chr1	40226318	40226319	A00758:226:HLWW7DSX2:1:1244:21016:24205/1	60	+
chr1	40237483	40237484	A00758:226:HLWW7DSX2:1:1656:30725:23328/1	60	-
chr1	40421176	40421177	A00758:226:HLWW7DSX2:1:1204:11758:16344/1	60	+
chr1	40742582	40742583	A00758:226:HLWW7DSX2:4:2102:12391:3912	60	-
chr1	40750347	40750348	A00758:226:HLWW7DSX2:1:1104:21947:31360/1	60	-
chr1	41012438	41012439	A00758:226:HLWW7DSX2:1:1651:2275:32142/1	60	+
chr1	41135891	41135892	A00758:226:HLWW7DSX2:1:1533:32841:7545/1	60	-
chr1	41143071	41143072	A00758:226:HLWW7DSX2:1:1271:26440:9643/1	60	-
chr1	42240169	42240170	A00758:226:HLWW7DSX2:1:2328:19669:35493/1	60	-
chr1	42248572	42248573	A00758:226:HLWW7DSX2:1:1345:18511:2080	60	+
chr1	42265183	42265184	A00758:226:HLWW7DSX2:1:1105:9878:15405/1	60	-
chr1	42266683	42266684	A00758:226:HLWW7DSX2:1:1531:31367:4930	60	-
chr1	42269574	42269575	A00758:226:HLWW7DSX2:1:1228:19750:24079/1	60	-
chr1	42270547	42270548	A00758:226:HLWW7DSX2:1:1236:6524:21559	60	-
chr1	42279236	42279237	A00758:226:HLWW7DSX2:4:1240:9534:10520	60	+
chr1	42288435	42288436	A00758:226:HLWW7DSX2:1:1142:14262:5368/1	60	-
chr1	42304624	42304625	A00758:226:HLWW7DSX2:1:1463:27227:18208/1	60	+
chr1	42699199	42699200	A00758:226:HLWW7DSX2:1:1475:25111:10786/1	60	+
chr1	42699865	42699866	A00758:226:HLWW7DSX2:4:1376:11080:14638	60	-
chr1	42702408	42702409	A00758:226:HLWW7DSX2:3:1608:3088:7999/1	60	-
chr1	42704649	42704650	A00758:226:HLWW7DSX2:2:2172:29170:13401	60	+
chr1	42771489	42771490	A00758:226:HLWW7DSX2:4:1213:32814:4711	60	+
chr1	42818686	42818687	A00758:226:HLWW7DSX2:1:2125:15347:20369/1	60	-
chr1	42937698	42937699	A00758:226:HLWW7DSX2:3:2158:28565:6026	60	-
chr1	43211507	43211508	A00758:226:HLWW7DSX2:3:2126:11442:12477/1	60	-
chr1	43363240	43363241	A00758:226:HLWW7DSX2:1:1325:11062:8688/1	60	-
chr1	43384936	43384937	A00758:226:HLWW7DSX2:1:1110:5936:16908/1	60	-
chr1	43402551	43402552	A00758:226:HLWW7DSX2:1:1663:32362:31955/1	60	-
chr1	43407025	43407026	A00758:226:HLWW7DSX2:1:1129:19397:34084/1	60	+
chr1	43682022	43682023	A00758:226:HLWW7DSX2:1:2147:27371:20337/1	60	-
chr1	43683516	43683517	A00758:226:HLWW7DSX2:1:1104:10836:1532/1	60	+
chr1	43743738	43743739	A00758:226:HLWW7DSX2:1:1109:15167:1329	60	+
chr1	43744967	43744968	A00758:226:HLWW7DSX2:1:1170:28926:16297	60	+
chr1	43753169	43753170	A00758:226:HLWW7DSX2:1:1319:12228:8547/1	60	+
chr1	43757870	43757871	A00758:226:HLWW7DSX2:1:1662:10465:1423/1	60	+
chr1	43759607	43759608	A00758:226:HLWW7DSX2:2:2469:27697:22874	60	-
chr1	43767432	43767433	A00758:226:HLWW7DSX2:1:1201:9173:11616/1	60	+
chr1	43773206	43773207	A00758:226:HLWW7DSX2:1:1133:32714:25300/1	60	+
chr1	43783041	43783042	A00758:226:HLWW7DSX2:1:1129:6650:23375/1	60	-
chr1	43799875	43799876	A00758:226:HLWW7DSX2:4:1253:2672:34491/1	60	-
chr1	43823155	43823156	A00758:226:HLWW7DSX2:2:2477:11189:1297	60	+
chr1	43826767	43826768	A00758:226:HLWW7DSX2:1:1530:13612:31360/1	60	+
chr1	43830285	43830286	A00758:226:HLWW7DSX2:3:1646:17390:15013	60	-
chr1	43846911	43846912	A00758:226:HLWW7DSX2:2:2341:12355:9518	60	-
chr1	43848449	43848450	A00758:226:HLWW7DSX2:2:1431:19036:20619	60	-
chr1	43860107	43860108	A00758:226:HLWW7DSX2:1:1106:16613:25848/1	60	+
chr1	44755419	44755420	A00758:226:HLWW7DSX2:1:1222:27905:36104/1	60	+
chr1	44870790	44870791	A00758:226:HLWW7DSX2:3:1312:30951:26663/1	60	-
chr1	44921201	44921202	A00758:226:HLWW7DSX2:1:1169:2401:10097/1	60	-
chr1	44935006	44935007	A00758:226:HLWW7DSX2:1:1114:15067:29684/1	60	+
chr1	44950059	44950060	A00758:226:HLWW7DSX2:1:1661:30174:6057/1	60	-
chr1	45003971	45003972	A00758:226:HLWW7DSX2:1:1662:9742:34053	60	-
chr1	45604996	45604997	A00758:226:HLWW7DSX2:1:1240:9833:3333/1	60	-
chr1	45643593	45643594	A00758:226:HLWW7DSX2:3:1132:2700:36072	60	+
chr1	45650231	45650232	A00758:226:HLWW7DSX2:2:1133:17454:36855/1	60	-
chr1	45890759	45890760	A00758:226:HLWW7DSX2:1:1143:24162:20823	60	-
chr1	45917643	45917644	A00758:226:HLWW7DSX2:1:1240:18738:6136/1	60	-
chr1	45986988	45986989	A00758:226:HLWW7DSX2:1:1270:20600:4789/1	60	+
chr1	46051519	46051520	A00758:226:HLWW7DSX2:2:1159:27977:31250	60	-
chr1	46062403	46062404	A00758:226:HLWW7DSX2:1:2569:28474:27978/1	60	-
chr1	46096750	46096751	A00758:226:HLWW7DSX2:3:1637:3983:7827	60	+
chr1	46106579	46106580	A00758:226:HLWW7DSX2:2:1431:23104:2362/1	60	+
chr1	46118225	46118226	A00758:226:HLWW7DSX2:1:1124:27208:32424/1	60	-
chr1	46256787	46256788	A00758:226:HLWW7DSX2:1:1114:24704:1063/1	60	-
chr1	47504385	47504386	A00758:226:HLWW7DSX2:2:1430:12310:33990/1	60	+
chr1	48130868	48130869	A00758:226:HLWW7DSX2:2:1529:12201:8688/1	60	-
chr1	50460253	50460254	A00758:226:HLWW7DSX2:1:1345:9588:16063/1	60	+
chr1	50528088	50528089	A00758:226:HLWW7DSX2:3:1368:6795:16297	60	+
chr1	50585145	50585146	A00758:226:HLWW7DSX2:1:1107:7238:24768/1	60	+
chr1	50826996	50826997	A00758:226:HLWW7DSX2:2:2537:22110:17769/1	60	+
chr1	50973164	50973165	A00758:226:HLWW7DSX2:1:1413:31394:7106/1	60	+
chr1	51751051	51751052	A00758:226:HLWW7DSX2:1:1257:30101:30232/1	60	+
chr1	51751052	51751053	A00758:226:HLWW7DSX2:4:2172:27787:23218	60	+
chr1	51814074	51814075	A00758:226:HLWW7DSX2:2:1201:21296:33520	60	-
chr1	51837322	51837323	A00758:226:HLWW7DSX2:1:2513:20546:7795	60	-
chr1	51961973	51961974	A00758:226:HLWW7DSX2:3:2366:8088:11804	60	-
chr1	52082334	52082335	A00758:226:HLWW7DSX2:3:2260:15501:28307	60	+
chr1	52353293	52353294	A00758:226:HLWW7DSX2:2:2548:18557:29183/1	60	-
chr1	52435497	52435498	A00758:226:HLWW7DSX2:1:2361:19280:19288/1	60	+
chr1	52479514	52479515	A00758:226:HLWW7DSX2:1:1251:7527:33379	60	-
chr1	52487856	52487857	A00758:226:HLWW7DSX2:1:1111:8269:35665/1	60	+
chr1	52488234	52488235	A00758:226:HLWW7DSX2:1:1274:4182:14935/1	60	+
chr1	52496678	52496679	A00758:226:HLWW7DSX2:1:1124:10728:25708/1	60	-
chr1	52928314	52928315	A00758:226:HLWW7DSX2:1:1108:31864:33536/1	60	-
chr1	52934895	52934896	A00758:226:HLWW7DSX2:1:2520:23628:12007/1	60	+
chr1	53034971	53034972	A00758:226:HLWW7DSX2:1:1266:25608:15468/1	60	+
chr1	53795612	53795613	A00758:226:HLWW7DSX2:1:2615:7292:26146/1	60	+
chr1	53827428	53827429	A00758:226:HLWW7DSX2:1:1410:16803:29246/1	60	-
chr1	54028973	54028974	A00758:226:HLWW7DSX2:1:1426:23692:13557/1	60	+
chr1	54688793	54688794	A00758:226:HLWW7DSX2:1:1611:26323:7310	60	-
chr1	54964018	54964019	A00758:226:HLWW7DSX2:4:1115:11080:9846	60	-
chr1	56022606	56022607	A00758:226:HLWW7DSX2:1:1620:8395:28119/1	60	-
chr1	56022608	56022609	A00758:226:HLWW7DSX2:1:1145:19307:21997/1	60	-
chr1	56103442	56103443	A00758:226:HLWW7DSX2:2:2343:21522:35603/1	60	+
chr1	57277276	57277277	A00758:226:HLWW7DSX2:1:1217:30752:2801/1	60	-
chr1	57828125	57828126	A00758:226:HLWW7DSX2:4:1236:6560:6840/1	60	+
chr1	58043858	58043859	A00758:226:HLWW7DSX2:1:1437:6045:16125/1	60	-
chr1	58677029	58677030	A00758:226:HLWW7DSX2:2:1209:27760:27054	60	-
chr1	61110473	61110474	A00758:226:HLWW7DSX2:1:1218:19262:1251/1	60	+
chr1	63138183	63138184	A00758:226:HLWW7DSX2:2:2360:17427:9189/1	60	+
chr1	63428801	63428802	A00758:226:HLWW7DSX2:2:2172:19253:13448/1	60	+
chr1	63449848	63449849	A00758:226:HLWW7DSX2:3:1641:19605:28808/1	60	+
chr1	63449979	63449980	A00758:226:HLWW7DSX2:1:2528:13404:24330/1	60	-
chr1	63479173	63479174	A00758:226:HLWW7DSX2:2:2605:16884:33802	60	+
chr1	63486465	63486466	A00758:226:HLWW7DSX2:1:1143:2148:14387/1	60	+
chr1	64747924	64747925	A00758:226:HLWW7DSX2:1:2127:26015:19961/1	60	+
chr1	64804285	64804286	A00758:226:HLWW7DSX2:1:1439:32072:11099/1	60	+
chr1	64886215	64886216	A00758:226:HLWW7DSX2:1:1121:12879:16658	60	-
chr1	66870255	66870256	A00758:226:HLWW7DSX2:1:2450:5204:5744	60	+
chr1	66958797	66958798	A00758:226:HLWW7DSX2:1:1602:31313:35462/1	60	+
chr1	66975642	66975643	A00758:226:HLWW7DSX2:1:1268:26784:15593/1	60	+
chr1	67417637	67417638	A00758:226:HLWW7DSX2:1:1541:13160:17519/1	60	-
chr1	67560155	67560156	A00758:226:HLWW7DSX2:2:1651:10601:27023/1	60	-
chr1	70172959	70172960	A00758:226:HLWW7DSX2:1:2243:10565:2942	60	-
chr1	71423619	71423620	A00758:226:HLWW7DSX2:1:2147:13711:6230/1	60	-
chr1	71441462	71441463	A00758:226:HLWW7DSX2:4:2350:1497:26475/1	60	-
chr1	71441463	71441464	A00758:226:HLWW7DSX2:1:1307:30581:1752/1	60	-
chr1	71654050	71654051	A00758:226:HLWW7DSX2:1:2443:23502:22905/1	60	-
chr1	72193841	72193842	A00758:226:HLWW7DSX2:1:1136:9598:20932/1	60	+
chr1	72582470	72582471	A00758:226:HLWW7DSX2:1:1527:31259:21308/1	60	-
chr1	74190346	74190347	A00758:226:HLWW7DSX2:1:1341:12500:24862/1	60	-
chr1	74201417	74201418	A00758:226:HLWW7DSX2:3:1416:9435:17268	60	-
chr1	75668190	75668191	A00758:226:HLWW7DSX2:1:1518:27525:21605/1	60	+
chr1	75807987	75807988	A00758:226:HLWW7DSX2:1:1103:9146:14512/1	60	+
chr1	75811232	75811233	A00758:226:HLWW7DSX2:1:2603:9561:27571/1	60	+
chr1	75890093	75890094	A00758:226:HLWW7DSX2:2:2124:10348:22232	60	-
chr1	77118484	77118485	A00758:226:HLWW7DSX2:2:2202:14235:6511/1	60	+
chr1	77142655	77142656	A00758:226:HLWW7DSX2:3:1610:32452:31641	60	-
chr1	77635703	77635704	A00758:226:HLWW7DSX2:3:2532:7970:22216/1	60	+
chr1	78018425	78018426	A00758:226:HLWW7DSX2:2:2172:7473:13088	60	+
chr1	81815511	81815512	A00758:226:HLWW7DSX2:1:1166:10176:4742/1	60	-
chr1	84179764	84179765	A00758:226:HLWW7DSX2:3:1410:17644:29293/1	60	+
chr1	84725508	84725509	A00758:226:HLWW7DSX2:1:2664:4987:36025/1	60	-
chr1	85229116	85229117	A00758:226:HLWW7DSX2:1:1134:29514:3944/1	60	+
chr1	85706493	85706494	A00758:226:HLWW7DSX2:4:1407:30237:32910	60	-
chr1	86728879	86728880	A00758:226:HLWW7DSX2:3:2621:15130:36370	60	+
chr1	86796610	86796611	A00758:226:HLWW7DSX2:1:1252:11044:34397/1	60	-
chr1	87076292	87076293	A00758:226:HLWW7DSX2:1:1224:5864:31375/1	60	+
chr1	88740949	88740950	A00758:226:HLWW7DSX2:1:1122:24560:11271/1	60	-
chr1	90012660	90012661	A00758:226:HLWW7DSX2:2:1519:12255:21245/1	60	-
chr1	90448265	90448266	A00758:226:HLWW7DSX2:3:1247:20392:32831	60	-
chr1	90940798	90940799	A00758:226:HLWW7DSX2:1:1332:9670:23124/1	60	-
chr1	91547537	91547538	A00758:226:HLWW7DSX2:1:2164:16649:24909/1	60	+
chr1	92119118	92119119	A00758:226:HLWW7DSX2:1:1204:32425:25488/1	60	+
chr1	92266100	92266101	A00758:226:HLWW7DSX2:4:2550:8675:4805	60	-
chr1	92337499	92337500	A00758:226:HLWW7DSX2:1:1402:6605:36385/1	60	+
chr1	92573258	92573259	A00758:226:HLWW7DSX2:1:1114:19434:8061/1	60	-
chr1	92577251	92577252	A00758:226:HLWW7DSX2:1:1505:18123:8703	60	-
chr1	92598365	92598366	A00758:226:HLWW7DSX2:1:1506:3531:32064/1	60	-
chr1	92669334	92669335	A00758:226:HLWW7DSX2:1:1201:17888:4633	60	+
chr1	92694296	92694297	A00758:226:HLWW7DSX2:1:1134:16342:31266/1	60	+
chr1	92938740	92938741	A00758:226:HLWW7DSX2:1:1407:5701:31688/1	60	-
chr1	93033002	93033003	A00758:226:HLWW7DSX2:1:1315:25672:4335/1	60	-
chr1	93117974	93117975	A00758:226:HLWW7DSX2:1:1146:11523:28995/1	60	-
chr1	93127244	93127245	A00758:226:HLWW7DSX2:1:1358:21549:24032/1	60	-
chr1	93151145	93151146	A00758:226:HLWW7DSX2:1:2529:25229:30185/1	60	+
chr1	93223092	93223093	A00758:226:HLWW7DSX2:2:1369:10773:11569	60	+
chr1	93230046	93230047	A00758:226:HLWW7DSX2:1:1262:5457:20275/1	60	-
chr1	93254106	93254107	A00758:226:HLWW7DSX2:2:1471:7139:12853/1	60	-
chr1	93362992	93362993	A00758:226:HLWW7DSX2:1:1526:31177:21010	60	-
chr1	93836623	93836624	A00758:226:HLWW7DSX2:1:1117:32669:29262/1	60	-
chr1	93836625	93836626	A00758:226:HLWW7DSX2:3:2529:7057:9893/1	60	-
chr1	94570944	94570945	A00758:226:HLWW7DSX2:4:2339:23836:35822/1	60	+
chr1	94662478	94662479	A00758:226:HLWW7DSX2:1:2124:14814:32471/1	60	-
chr1	95893019	95893020	A00758:226:HLWW7DSX2:4:2434:20311:17440	60	-
chr1	96943440	96943441	A00758:226:HLWW7DSX2:2:1455:20112:18098	60	+
chr1	97350436	97350437	A00758:226:HLWW7DSX2:1:2447:4815:6292/1	60	-
chr1	97425775	97425776	A00758:226:HLWW7DSX2:1:1564:11369:6872/1	60	+
chr1	97618211	97618212	A00758:226:HLWW7DSX2:1:1107:21061:7999/1	60	+
chr1	97650446	97650447	A00758:226:HLWW7DSX2:1:1435:20283:26850	60	-
chr1	97681765	97681766	A00758:226:HLWW7DSX2:4:1344:7925:26835	60	+
chr1	97975937	97975938	A00758:226:HLWW7DSX2:1:1369:28619:10723/1	60	+
chr1	98201573	98201574	A00758:226:HLWW7DSX2:1:1248:15998:18396/1	60	-
chr1	98289847	98289848	A00758:226:HLWW7DSX2:1:1335:27498:29543/1	60	+
chr1	98431703	98431704	A00758:226:HLWW7DSX2:2:1213:16984:35822/1	60	+
chr1	99742721	99742722	A00758:226:HLWW7DSX2:1:1113:2248:3599/1	60	-
chr1	99916360	99916361	A00758:226:HLWW7DSX2:3:2161:2049:34006/1	60	+
chr1	100088861	100088862	A00758:226:HLWW7DSX2:1:1167:19289:19742	60	-
chr1	100112558	100112559	A00758:226:HLWW7DSX2:1:2551:16613:7247/1	60	-
chr1	100116409	100116410	A00758:226:HLWW7DSX2:1:2254:7663:23469/1	60	+
chr1	100147051	100147052	A00758:226:HLWW7DSX2:1:1273:26639:34820/1	60	+
chr1	100274526	100274527	A00758:226:HLWW7DSX2:1:1115:5575:21136	60	-
chr1	101032576	101032577	A00758:226:HLWW7DSX2:1:1349:13910:4633	60	-
chr1	101382108	101382109	A00758:226:HLWW7DSX2:1:1142:5864:3286/1	60	-
chr1	103416909	103416910	A00758:226:HLWW7DSX2:4:1135:9236:14011	60	-
chr1	105877266	105877267	A00758:226:HLWW7DSX2:2:2412:24514:33959/1	60	+
chr1	107579552	107579553	A00758:226:HLWW7DSX2:2:1113:10746:33755	60	+
chr1	107680203	107680204	A00758:226:HLWW7DSX2:1:1102:18683:7326	60	+
chr1	107709825	107709826	A00758:226:HLWW7DSX2:3:1245:16938:34648/1	60	-
chr1	107763959	107763960	A00758:226:HLWW7DSX2:1:1318:9742:29669/1	60	+
chr1	108697224	108697225	A00758:226:HLWW7DSX2:2:1669:12680:28620	60	-
chr1	108757452	108757453	A00758:226:HLWW7DSX2:3:1623:29107:7842	60	-
chr1	108769404	108769405	A00758:226:HLWW7DSX2:1:2534:6641:10927	60	+
chr1	108774104	108774105	A00758:226:HLWW7DSX2:1:1165:1054:32002/1	60	+
chr1	108807179	108807180	A00758:226:HLWW7DSX2:1:2110:18701:4507/1	60	-
chr1	109413220	109413221	A00758:226:HLWW7DSX2:1:1227:17291:34882/1	60	+
chr1	109553758	109553759	A00758:226:HLWW7DSX2:1:1119:18701:25989/1	60	-
chr1	109569019	109569020	A00758:226:HLWW7DSX2:1:1121:17580:16438/1	60	+
chr1	109591693	109591694	A00758:226:HLWW7DSX2:1:1251:28619:16172/1	60	-
chr1	109837118	109837119	A00758:226:HLWW7DSX2:4:1420:11867:16125	60	-
chr1	110347268	110347269	A00758:226:HLWW7DSX2:1:1202:17607:13980/1	60	-
chr1	110351607	110351608	A00758:226:HLWW7DSX2:2:1457:16839:21543/1	60	+
chr1	110352993	110352994	A00758:226:HLWW7DSX2:1:1202:7328:9330/1	60	-
chr1	110879487	110879488	A00758:226:HLWW7DSX2:1:1261:29315:1470/1	60	-
chr1	110892296	110892297	A00758:226:HLWW7DSX2:1:1630:19750:7701/1	60	-
chr1	110896203	110896204	A00758:226:HLWW7DSX2:1:1270:29912:1282/1	60	-
chr1	111151660	111151661	A00758:226:HLWW7DSX2:1:1143:6479:35978/1	60	-
chr1	111156838	111156839	A00758:226:HLWW7DSX2:1:1112:31828:10802/1	60	+
chr1	111446614	111446615	A00758:226:HLWW7DSX2:2:2274:10230:15107/1	60	+
chr1	111453586	111453587	A00758:226:HLWW7DSX2:1:1511:7600:29403/1	60	+
chr1	111702883	111702884	A00758:226:HLWW7DSX2:1:1352:4743:8108/1	60	-
chr1	112577398	112577399	A00758:226:HLWW7DSX2:1:1471:30129:16908	60	-
chr1	112584473	112584474	A00758:226:HLWW7DSX2:1:1663:30888:22169/1	60	-
chr1	112584485	112584486	A00758:226:HLWW7DSX2:1:1369:27606:14826	60	+
chr1	112911959	112911960	A00758:226:HLWW7DSX2:1:1159:25635:17237/1	60	+
chr1	112939621	112939622	A00758:226:HLWW7DSX2:1:1124:32633:15170/1	60	+
chr1	113709061	113709062	A00758:226:HLWW7DSX2:1:1630:23963:21104/1	60	+
chr1	113764903	113764904	A00758:226:HLWW7DSX2:1:1448:25183:23343/1	60	-
chr1	113796670	113796671	A00758:226:HLWW7DSX2:1:1215:16333:30123/1	60	+
chr1	114383492	114383493	A00758:226:HLWW7DSX2:2:1323:10059:31281	60	+
chr1	114394445	114394446	A00758:226:HLWW7DSX2:4:1637:12255:23688	60	-
chr1	114397599	114397600	A00758:226:HLWW7DSX2:4:2645:28763:7623	60	+
chr1	114397993	114397994	A00758:226:HLWW7DSX2:1:1276:24514:4617/1	60	-
chr1	116840077	116840078	A00758:226:HLWW7DSX2:4:2366:23827:6120/1	60	-
chr1	117041803	117041804	A00758:226:HLWW7DSX2:1:1414:8477:19179/1	60	-
chr1	117409648	117409649	A00758:226:HLWW7DSX2:1:1126:32832:28322/1	60	-
chr1	117419183	117419184	A00758:226:HLWW7DSX2:1:1118:10167:11083/1	60	-
chr1	117432757	117432758	A00758:226:HLWW7DSX2:1:1113:1551:5556/1	60	-
chr1	117496820	117496821	A00758:226:HLWW7DSX2:1:2115:4255:21637	60	+
chr1	117617873	117617874	A00758:226:HLWW7DSX2:1:1456:3622:7012	60	-
chr1	117951116	117951117	A00758:226:HLWW7DSX2:4:1237:7581:29309	60	-
chr1	119083024	119083025	A00758:226:HLWW7DSX2:3:2247:29441:30311/1	60	-
chr1	119964481	119964482	A00758:226:HLWW7DSX2:1:1228:4273:35258/1	60	+
chr1	119986195	119986196	A00758:226:HLWW7DSX2:1:1210:5819:19460/1	60	-
chr1	120554661	120554662	A00758:226:HLWW7DSX2:3:1115:20880:10692/1	60	-
chr1	144419267	144419268	A00758:226:HLWW7DSX2:2:1201:28537:16157	60	+
chr1	145787705	145787706	A00758:226:HLWW7DSX2:1:2109:10158:35462	60	-
chr1	145790657	145790658	A00758:226:HLWW7DSX2:1:1277:29704:12853/1	60	+
chr1	145825771	145825772	A00758:226:HLWW7DSX2:4:2610:7030:9721/1	60	-
chr1	145832450	145832451	A00758:226:HLWW7DSX2:1:1139:22209:1939	60	-
chr1	145910712	145910713	A00758:226:HLWW7DSX2:1:1262:13105:18959/1	60	+
chr1	145954040	145954041	A00758:226:HLWW7DSX2:4:2401:24433:24956/1	60	-
chr1	146565827	146565828	A00758:226:HLWW7DSX2:2:1166:1561:29183/1	60	+
chr1	147154219	147154220	A00758:226:HLWW7DSX2:1:1210:25889:23594/1	60	-
chr1	147258918	147258919	A00758:226:HLWW7DSX2:2:2161:30761:9612/1	60	+
chr1	147607018	147607019	A00758:226:HLWW7DSX2:1:1463:16062:1282	60	-
chr1	147970865	147970866	A00758:226:HLWW7DSX2:1:1143:5701:2754/1	60	+
chr1	148119902	148119903	A00758:226:HLWW7DSX2:3:2253:25229:16689	60	-
chr1	148956266	148956267	A00758:226:HLWW7DSX2:1:2638:11107:24643/1	60	+
chr1	149410217	149410218	A00758:226:HLWW7DSX2:4:2378:2284:20071/1	60	+
chr1	149449285	149449286	A00758:226:HLWW7DSX2:1:1328:6171:11866/1	60	-
chr1	149775802	149775803	A00758:226:HLWW7DSX2:1:1148:14461:34053/1	60	+
chr1	149775848	149775849	A00758:226:HLWW7DSX2:1:1214:13792:33520/1	60	-
chr1	149847895	149847896	A00758:226:HLWW7DSX2:1:1116:11397:29590	60	+
chr1	149970544	149970545	A00758:226:HLWW7DSX2:1:1245:7202:14998/1	60	+
chr1	150082802	150082803	A00758:226:HLWW7DSX2:3:2152:6714:32158/1	60	-
chr1	150088929	150088930	A00758:226:HLWW7DSX2:1:1238:8811:2973/1	60	+
chr1	150092115	150092116	A00758:226:HLWW7DSX2:3:2517:7672:5854/1	60	+
chr1	150093307	150093308	A00758:226:HLWW7DSX2:2:2430:30671:27148/1	60	+
chr1	150093497	150093498	A00758:226:HLWW7DSX2:3:2646:14841:15702/1	60	+
chr1	150098071	150098072	A00758:226:HLWW7DSX2:2:2341:26892:11428	60	-
chr1	150111625	150111626	A00758:226:HLWW7DSX2:4:2406:25997:27790	60	-
chr1	150127635	150127636	A00758:226:HLWW7DSX2:1:1333:24487:10927/1	60	+
chr1	150225698	150225699	A00758:226:HLWW7DSX2:1:1160:28935:31062/1	60	+
chr1	150298424	150298425	A00758:226:HLWW7DSX2:1:1272:24885:22326/1	60	+
chr1	150334402	150334403	A00758:226:HLWW7DSX2:1:1268:9263:12148/1	60	+
chr1	150342424	150342425	A00758:226:HLWW7DSX2:1:1340:7979:16501/1	60	+
chr1	150427913	150427914	A00758:226:HLWW7DSX2:1:1327:27588:9001/1	60	+
chr1	150437398	150437399	A00758:226:HLWW7DSX2:1:1102:15311:10285/1	60	+
chr1	150437400	150437401	A00758:226:HLWW7DSX2:3:2446:8115:14293	60	+
chr1	150439119	150439120	A00758:226:HLWW7DSX2:1:1121:20130:20322	60	-
chr1	150442468	150442469	A00758:226:HLWW7DSX2:1:1311:15347:30733/1	60	-
chr1	150445550	150445551	A00758:226:HLWW7DSX2:1:2370:16857:7701/1	60	+
chr1	150652163	150652164	A00758:226:HLWW7DSX2:1:1201:11369:24126/1	60	-
chr1	150664252	150664253	A00758:226:HLWW7DSX2:1:2541:32452:17018/1	60	-
chr1	150678886	150678887	A00758:226:HLWW7DSX2:1:1201:14696:20243/1	60	+
chr1	150808314	150808315	A00758:226:HLWW7DSX2:1:1159:24695:24251	60	-
chr1	150814106	150814107	A00758:226:HLWW7DSX2:4:1578:30879:25128	60	+
chr1	150831005	150831006	A00758:226:HLWW7DSX2:1:1606:27480:14262/1	60	-
chr1	150861820	150861821	A00758:226:HLWW7DSX2:2:1156:4354:6057	60	-
chr1	150872722	150872723	A00758:226:HLWW7DSX2:1:1102:29026:36730/1	60	+
chr1	150939736	150939737	A00758:226:HLWW7DSX2:3:1572:25934:21104/1	60	+
chr1	150948632	150948633	A00758:226:HLWW7DSX2:1:1168:24768:2206/1	60	+
chr1	150958457	150958458	A00758:226:HLWW7DSX2:1:1163:17146:31219/1	60	-
chr1	151016210	151016211	A00758:226:HLWW7DSX2:1:2354:16640:29747	60	+
chr1	151051115	151051116	A00758:226:HLWW7DSX2:2:1311:26196:5337/1	60	-
chr1	151113910	151113911	A00758:226:HLWW7DSX2:1:1105:12726:32080/1	60	+
chr1	151126446	151126447	A00758:226:HLWW7DSX2:1:1247:14091:18850/1	60	-
chr1	151150255	151150256	A00758:226:HLWW7DSX2:1:1145:3929:2910/1	60	+
chr1	151231598	151231599	A00758:226:HLWW7DSX2:1:1118:18041:13573/1	60	-
chr1	151234074	151234075	A00758:226:HLWW7DSX2:4:1222:2067:10927/1	60	+
chr1	151243455	151243456	A00758:226:HLWW7DSX2:4:2402:5330:5650/1	60	-
chr1	151284723	151284724	A00758:226:HLWW7DSX2:1:1267:9833:29356	60	-
chr1	151414395	151414396	A00758:226:HLWW7DSX2:1:1255:19461:30749/1	60	+
chr1	151421527	151421528	A00758:226:HLWW7DSX2:1:1169:30590:2769/1	60	-
chr1	151422486	151422487	A00758:226:HLWW7DSX2:1:1212:12093:2895/1	60	-
chr1	151685674	151685675	A00758:226:HLWW7DSX2:1:1236:5954:27211/1	60	-
chr1	151912270	151912271	A00758:226:HLWW7DSX2:1:1151:27796:4852/1	60	-
chr1	151948277	151948278	A00758:226:HLWW7DSX2:3:2645:32588:31313	60	-
chr1	153038844	153038845	A00758:226:HLWW7DSX2:1:2668:4318:28009/1	60	-
chr1	153403364	153403365	A00758:226:HLWW7DSX2:1:1267:12210:18693/1	60	+
chr1	153403371	153403372	A00758:226:HLWW7DSX2:1:1449:17499:22780/1	60	+
chr1	153640444	153640445	A00758:226:HLWW7DSX2:1:1642:22779:34679/1	60	+
chr1	153664709	153664710	A00758:226:HLWW7DSX2:1:1342:8865:35728/1	60	+
chr1	153664710	153664711	A00758:226:HLWW7DSX2:4:2418:30002:33254/1	60	+
chr1	153867974	153867975	A00758:226:HLWW7DSX2:1:2433:18620:31704	60	-
chr1	153871567	153871568	A00758:226:HLWW7DSX2:1:1122:28284:5948/1	60	-
chr1	153873283	153873284	A00758:226:HLWW7DSX2:1:1343:25672:24408/1	60	-
chr1	153873382	153873383	A00758:226:HLWW7DSX2:2:2372:11568:23187	60	-
chr1	153878855	153878856	A00758:226:HLWW7DSX2:1:1239:29098:12211	60	+
chr1	153879371	153879372	A00758:226:HLWW7DSX2:1:1170:16297:15060/1	60	+
chr1	153881083	153881084	A00758:226:HLWW7DSX2:1:1115:29785:3912/1	60	+
chr1	153887018	153887019	A00758:226:HLWW7DSX2:1:1229:27642:31046/1	60	+
chr1	153888547	153888548	A00758:226:HLWW7DSX2:1:1276:2609:3317/1	60	-
chr1	153896916	153896917	A00758:226:HLWW7DSX2:4:2644:9842:35571	60	-
chr1	153900090	153900091	A00758:226:HLWW7DSX2:1:2373:21694:36151/1	60	+
chr1	153910936	153910937	A00758:226:HLWW7DSX2:2:2546:32877:29246/1	60	+
chr1	154236169	154236170	A00758:226:HLWW7DSX2:1:1549:28257:33301/1	60	-
chr1	154240726	154240727	A00758:226:HLWW7DSX2:2:2276:22706:5650	60	-
chr1	154241642	154241643	A00758:226:HLWW7DSX2:1:1512:26431:30358/1	60	-
chr1	154247192	154247193	A00758:226:HLWW7DSX2:1:1370:31295:7654/1	60	+
chr1	154638614	154638615	A00758:226:HLWW7DSX2:3:1638:21468:35916/1	60	+
chr1	154918225	154918226	A00758:226:HLWW7DSX2:1:1547:21070:21167	60	+
chr1	154979601	154979602	A00758:226:HLWW7DSX2:1:1247:1696:29575	60	+
chr1	155103040	155103041	A00758:226:HLWW7DSX2:2:1225:22968:22200/1	60	+
chr1	155171572	155171573	A00758:226:HLWW7DSX2:1:1150:29170:4570/1	60	+
chr1	155390539	155390540	A00758:226:HLWW7DSX2:3:1670:28727:19680	60	-
chr1	155413647	155413648	A00758:226:HLWW7DSX2:1:1366:3947:13150/1	60	+
chr1	155451946	155451947	A00758:226:HLWW7DSX2:1:1224:27371:4836/1	60	+
chr1	155458591	155458592	A00758:226:HLWW7DSX2:1:1108:10086:15421/1	60	-
chr1	155465228	155465229	A00758:226:HLWW7DSX2:1:1130:3974:9126	60	+
chr1	155466943	155466944	A00758:226:HLWW7DSX2:1:1515:6460:30530/1	60	-
chr1	155468574	155468575	A00758:226:HLWW7DSX2:1:1269:1145:7701/1	60	-
chr1	155487129	155487130	A00758:226:HLWW7DSX2:1:1144:22625:2472/1	60	+
chr1	155499856	155499857	A00758:226:HLWW7DSX2:1:1174:3468:33927/1	60	+
chr1	155499955	155499956	A00758:226:HLWW7DSX2:1:1521:1334:35493	60	-
chr1	155504541	155504542	A00758:226:HLWW7DSX2:1:1111:21206:33082	60	+
chr1	155526734	155526735	A00758:226:HLWW7DSX2:1:1128:30807:36245	60	+
chr1	155532166	155532167	A00758:226:HLWW7DSX2:1:1112:16984:31563/1	60	+
chr1	155557016	155557017	A00758:226:HLWW7DSX2:1:1266:1118:21903	60	-
chr1	155571471	155571472	A00758:226:HLWW7DSX2:1:2173:8693:6872/1	60	-
chr1	155684477	155684478	A00758:226:HLWW7DSX2:1:1174:23041:22013/1	60	+
chr1	155692350	155692351	A00758:226:HLWW7DSX2:1:1102:30879:12101/1	60	-
chr1	155723127	155723128	A00758:226:HLWW7DSX2:1:1330:18267:36824	60	-
chr1	155731415	155731416	A00758:226:HLWW7DSX2:1:1121:3604:17973/1	60	+
chr1	155774077	155774078	A00758:226:HLWW7DSX2:1:2445:4273:19382/1	60	+
chr1	155780831	155780832	A00758:226:HLWW7DSX2:1:1429:2609:4946	60	-
chr1	155793839	155793840	A00758:226:HLWW7DSX2:2:1466:14823:24627/1	60	-
chr1	155795843	155795844	A00758:226:HLWW7DSX2:1:1245:2700:34413	60	-
chr1	155808171	155808172	A00758:226:HLWW7DSX2:3:1364:3007:35352	60	+
chr1	155823272	155823273	A00758:226:HLWW7DSX2:1:1455:12671:7373/1	60	+
chr1	155848570	155848571	A00758:226:HLWW7DSX2:1:1111:16685:13573/1	60	-
chr1	155909488	155909489	A00758:226:HLWW7DSX2:1:1312:3929:22983/1	60	+
chr1	155914886	155914887	A00758:226:HLWW7DSX2:1:1477:21423:33489/1	60	+
chr1	155916873	155916874	A00758:226:HLWW7DSX2:4:1250:6958:19022	60	+
chr1	155956375	155956376	A00758:226:HLWW7DSX2:1:1146:1325:22044/1	60	+
chr1	156011710	156011711	A00758:226:HLWW7DSX2:1:1269:27787:15421	60	+
chr1	156011711	156011712	A00758:226:HLWW7DSX2:4:1542:18575:27524	60	+
chr1	156016439	156016440	A00758:226:HLWW7DSX2:1:1617:2736:20791/1	60	+
chr1	156035401	156035402	A00758:226:HLWW7DSX2:1:1304:24650:7388/1	60	-
chr1	156036177	156036178	A00758:226:HLWW7DSX2:1:1103:32786:10802/1	60	+
chr1	156289063	156289064	A00758:226:HLWW7DSX2:1:1150:11523:34820/1	60	-
chr1	156299793	156299794	A00758:226:HLWW7DSX2:2:1517:12174:19288	60	-
chr1	156307524	156307525	A00758:226:HLWW7DSX2:2:1163:18747:3427	60	-
chr1	156313319	156313320	A00758:226:HLWW7DSX2:1:2131:21477:8500/1	60	-
chr1	156340555	156340556	A00758:226:HLWW7DSX2:4:1378:3378:32800/1	60	+
chr1	156525637	156525638	A00758:226:HLWW7DSX2:1:1206:13630:20306/1	60	+
chr1	156555606	156555607	A00758:226:HLWW7DSX2:1:1610:30436:25614/1	60	+
chr1	156772128	156772129	A00758:226:HLWW7DSX2:1:1137:7934:25692/1	60	+
chr1	156773171	156773172	A00758:226:HLWW7DSX2:1:1125:23619:2253/1	60	+
chr1	159012655	159012656	A00758:226:HLWW7DSX2:3:2661:5339:21950	60	-
chr1	160228040	160228041	A00758:226:HLWW7DSX2:1:1227:17915:33332	60	-
chr1	160334871	160334872	A00758:226:HLWW7DSX2:1:1220:6415:32800/1	60	-
chr1	160438416	160438417	A00758:226:HLWW7DSX2:1:1110:14832:32221/1	60	-
chr1	160439545	160439546	A00758:226:HLWW7DSX2:3:2146:13178:24439/1	60	+
chr1	160489907	160489908	A00758:226:HLWW7DSX2:1:1102:16667:10880/1	60	+
chr1	160509779	160509780	A00758:226:HLWW7DSX2:1:1425:10764:1939	60	-
chr1	160554880	160554881	A00758:226:HLWW7DSX2:1:1227:8693:33176/1	60	-
chr1	160564585	160564586	A00758:226:HLWW7DSX2:1:1123:30707:31125/1	60	-
chr1	160576495	160576496	A00758:226:HLWW7DSX2:1:1406:26765:10551/1	60	+
chr1	160580964	160580965	A00758:226:HLWW7DSX2:1:1154:24930:7780/1	60	-
chr1	160592154	160592155	A00758:226:HLWW7DSX2:1:1638:11749:19272/1	60	-
chr1	161035353	161035354	A00758:226:HLWW7DSX2:1:2170:10176:27915/1	60	+
chr1	161054296	161054297	A00758:226:HLWW7DSX2:1:1102:2510:20870/1	60	+
chr1	161054297	161054298	A00758:226:HLWW7DSX2:3:2277:21215:10708/1	60	+
chr1	161054298	161054299	A00758:226:HLWW7DSX2:1:2419:26603:5760/1	60	+
chr1	161054301	161054302	A00758:226:HLWW7DSX2:2:2674:32434:34021/1	60	+
chr1	161350605	161350606	A00758:226:HLWW7DSX2:1:1145:24768:33927/1	60	+
chr1	161351895	161351896	A00758:226:HLWW7DSX2:1:1504:21386:25723	60	-
chr1	161357836	161357837	A00758:226:HLWW7DSX2:1:1142:6759:26537/1	60	+
chr1	161754582	161754583	A00758:226:HLWW7DSX2:1:1121:11812:27680/1	60	-
chr1	161790230	161790231	A00758:226:HLWW7DSX2:1:1270:6949:3161/1	60	-
chr1	161803032	161803033	A00758:226:HLWW7DSX2:1:1124:27642:21120/1	60	+
chr1	161859596	161859597	A00758:226:HLWW7DSX2:1:1317:26657:5822/1	60	+
chr1	161862103	161862104	A00758:226:HLWW7DSX2:1:2148:29803:22106/1	60	-
chr1	161901074	161901075	A00758:226:HLWW7DSX2:3:1173:29559:4178/1	60	+
chr1	161903536	161903537	A00758:226:HLWW7DSX2:1:1375:9661:11083/1	60	-
chr1	161916721	161916722	A00758:226:HLWW7DSX2:1:1178:17282:30076/1	60	-
chr1	162394150	162394151	A00758:226:HLWW7DSX2:1:1157:7328:18505/1	60	+
chr1	162581067	162581068	A00758:226:HLWW7DSX2:1:1171:15067:26553/1	60	-
chr1	162581805	162581806	A00758:226:HLWW7DSX2:1:1122:30852:32910/1	60	-
chr1	163713190	163713191	A00758:226:HLWW7DSX2:1:1622:23863:32550/1	60	-
chr1	164959038	164959039	A00758:226:HLWW7DSX2:1:1305:16007:7607/1	60	+
chr1	165674516	165674517	A00758:226:HLWW7DSX2:2:2177:14868:32158	60	-
chr1	165696110	165696111	A00758:226:HLWW7DSX2:4:2275:17879:8030	60	-
chr1	165885401	165885402	A00758:226:HLWW7DSX2:1:2346:20365:35258/1	60	+
chr1	166714830	166714831	A00758:226:HLWW7DSX2:1:1644:31141:13620/1	60	-
chr1	167212758	167212759	A00758:226:HLWW7DSX2:1:1349:2636:30953/1	60	+
chr1	167245903	167245904	A00758:226:HLWW7DSX2:2:1447:9796:18615/1	60	+
chr1	167351517	167351518	A00758:226:HLWW7DSX2:1:1144:5828:17691	60	-
chr1	167363905	167363906	A00758:226:HLWW7DSX2:1:1244:21793:30373/1	60	+
chr1	167390555	167390556	A00758:226:HLWW7DSX2:1:1115:11966:29825/1	60	-
chr1	167394049	167394050	A00758:226:HLWW7DSX2:1:1141:27914:28166/1	60	+
chr1	167646848	167646849	A00758:226:HLWW7DSX2:2:1155:20844:19272/1	60	+
chr1	168013198	168013199	A00758:226:HLWW7DSX2:1:1673:18530:32863/1	60	+
chr1	168037458	168037459	A00758:226:HLWW7DSX2:2:2125:14714:26850/1	60	+
chr1	168143120	168143121	A00758:226:HLWW7DSX2:4:1311:29758:25817	60	-
chr1	168191896	168191897	A00758:226:HLWW7DSX2:2:1146:13051:7780	60	-
chr1	169813366	169813367	A00758:226:HLWW7DSX2:3:1464:31910:20932/1	60	+
chr1	169828701	169828702	A00758:226:HLWW7DSX2:2:1141:26874:28933/1	60	-
chr1	169966309	169966310	A00758:226:HLWW7DSX2:1:1153:22119:27054	60	-
chr1	169973334	169973335	A00758:226:HLWW7DSX2:1:1253:18032:21261/1	60	+
chr1	170069486	170069487	A00758:226:HLWW7DSX2:1:2644:3224:19601/1	60	-
chr1	171709733	171709734	A00758:226:HLWW7DSX2:4:2132:30418:22921/1	60	-
chr1	172156473	172156474	A00758:226:HLWW7DSX2:1:1153:18692:11537/1	60	-
chr1	173835089	173835090	A00758:226:HLWW7DSX2:1:2312:32542:19147/1	60	+
chr1	173848843	173848844	A00758:226:HLWW7DSX2:1:1615:5602:12947/1	60	-
chr1	173934348	173934349	A00758:226:HLWW7DSX2:1:1340:31159:23077/1	60	-
chr1	173972913	173972914	A00758:226:HLWW7DSX2:1:1130:15121:29997/1	60	-
chr1	174226492	174226493	A00758:226:HLWW7DSX2:1:1547:29270:20400/1	60	+
chr1	174268570	174268571	A00758:226:HLWW7DSX2:1:2534:8250:36135/1	60	+
chr1	174356421	174356422	A00758:226:HLWW7DSX2:1:2404:7997:12117/1	60	+
chr1	174369916	174369917	A00758:226:HLWW7DSX2:1:1569:20609:24784/1	60	-
chr1	174442336	174442337	A00758:226:HLWW7DSX2:1:2560:16839:13056	60	-
chr1	174534556	174534557	A00758:226:HLWW7DSX2:4:1354:22507:31203/1	60	-
chr1	175014169	175014170	A00758:226:HLWW7DSX2:1:2540:8594:23453/1	60	+
chr1	175971496	175971497	A00758:226:HLWW7DSX2:1:1419:20220:7795/1	60	+
chr1	176028361	176028362	A00758:226:HLWW7DSX2:1:1253:26802:3098/1	60	-
chr1	176093063	176093064	A00758:226:HLWW7DSX2:1:1442:32145:28197/1	60	-
chr1	176161743	176161744	A00758:226:HLWW7DSX2:1:1212:7554:12665/1	60	-
chr1	179177899	179177900	A00758:226:HLWW7DSX2:1:2239:9118:27242/1	60	-
chr1	179209375	179209376	A00758:226:HLWW7DSX2:1:1264:25183:23594	60	+
chr1	179360481	179360482	A00758:226:HLWW7DSX2:4:2525:6668:11882/1	60	-
chr1	179846041	179846042	A00758:226:HLWW7DSX2:1:1272:5620:36276/1	60	-
chr1	180011005	180011006	A00758:226:HLWW7DSX2:4:1478:24768:25974/1	60	-
chr1	180032390	180032391	A00758:226:HLWW7DSX2:1:1152:22851:19366/1	60	+
chr1	180045541	180045542	A00758:226:HLWW7DSX2:1:1132:23909:28714/1	60	+
chr1	180062414	180062415	A00758:226:HLWW7DSX2:3:1264:22327:27101/1	60	+
chr1	180278471	180278472	A00758:226:HLWW7DSX2:1:1208:14977:32534/1	60	-
chr1	180287646	180287647	A00758:226:HLWW7DSX2:3:1259:21151:31861	60	+
chr1	180315736	180315737	A00758:226:HLWW7DSX2:3:2537:3287:24752/1	60	-
chr1	180370463	180370464	A00758:226:HLWW7DSX2:1:2258:31855:3458/1	60	-
chr1	180689467	180689468	A00758:226:HLWW7DSX2:2:2347:9706:2112/1	60	-
chr1	180710265	180710266	A00758:226:HLWW7DSX2:3:1640:23836:32033/1	60	+
chr1	180796405	180796406	A00758:226:HLWW7DSX2:2:2502:12165:21151/1	60	-
chr1	180830253	180830254	A00758:226:HLWW7DSX2:2:1144:8350:8970/1	60	-
chr1	180959102	180959103	A00758:226:HLWW7DSX2:1:1103:7898:1329/1	60	+
chr1	180995670	180995671	A00758:226:HLWW7DSX2:1:1234:26395:22936/1	60	-
chr1	181441242	181441243	A00758:226:HLWW7DSX2:3:2665:23240:27367	60	-
chr1	182274203	182274204	A00758:226:HLWW7DSX2:3:2450:18041:36370	60	-
chr1	182866748	182866749	A00758:226:HLWW7DSX2:2:1469:20039:27837/1	60	-
chr1	182879554	182879555	A00758:226:HLWW7DSX2:1:1161:8956:34475/1	60	+
chr1	183486644	183486645	A00758:226:HLWW7DSX2:1:2327:22779:12540/1	60	+
chr1	183519368	183519369	A00758:226:HLWW7DSX2:1:1101:17490:10050/1	60	+
chr1	183795456	183795457	A00758:226:HLWW7DSX2:1:1553:22146:3364/1	60	+
chr1	184213745	184213746	A00758:226:HLWW7DSX2:2:1630:5104:11271/1	60	+
chr1	184577465	184577466	A00758:226:HLWW7DSX2:1:1414:14769:36526/1	60	+
chr1	184716700	184716701	A00758:226:HLWW7DSX2:2:1501:19759:11757	60	-
chr1	184745419	184745420	A00758:226:HLWW7DSX2:3:1442:11333:13166	60	-
chr1	184749726	184749727	A00758:226:HLWW7DSX2:1:1370:14787:2957/1	60	-
chr1	185140379	185140380	A00758:226:HLWW7DSX2:2:1238:1190:23156/1	60	+
chr1	185366431	185366432	A00758:226:HLWW7DSX2:1:1570:16423:19883/1	60	+
chr1	186339164	186339165	A00758:226:HLWW7DSX2:1:1252:27118:37027/1	60	-
chr1	187761697	187761698	A00758:226:HLWW7DSX2:3:1414:1244:5588	60	-
chr1	190501019	190501020	A00758:226:HLWW7DSX2:1:1550:16034:21715/1	60	+
chr1	191131045	191131046	A00758:226:HLWW7DSX2:1:1504:9652:34115/1	60	+
chr1	191339230	191339231	A00758:226:HLWW7DSX2:1:1146:22336:31093/1	60	-
chr1	191876582	191876583	A00758:226:HLWW7DSX2:1:1324:28818:13041/1	60	+
chr1	191992337	191992338	A00758:226:HLWW7DSX2:2:1450:27118:32174/1	60	-
chr1	192235032	192235033	A00758:226:HLWW7DSX2:1:1115:20853:17409/1	60	+
chr1	192367761	192367762	A00758:226:HLWW7DSX2:4:1560:26214:25379	60	-
chr1	192885186	192885187	A00758:226:HLWW7DSX2:1:1520:3965:29058/1	60	+
chr1	193031482	193031483	A00758:226:HLWW7DSX2:1:2323:16197:32205/1	60	-
chr1	193991493	193991494	A00758:226:HLWW7DSX2:2:2321:26675:32377	60	-
chr1	194962093	194962094	A00758:226:HLWW7DSX2:1:1161:12192:33661/1	60	-
chr1	195704756	195704757	A00758:226:HLWW7DSX2:1:2524:15167:17174/1	60	+
chr1	195746373	195746374	A00758:226:HLWW7DSX2:1:1153:28899:36730/1	60	+
chr1	196554125	196554126	A00758:226:HLWW7DSX2:1:1131:8214:5353/1	60	-
chr1	197066371	197066372	A00758:226:HLWW7DSX2:2:2620:3857:19194/1	60	+
chr1	197607041	197607042	A00758:226:HLWW7DSX2:1:1147:24623:26287/1	60	+
chr1	197613700	197613701	A00758:226:HLWW7DSX2:1:2156:7835:10676/1	60	-
chr1	197900268	197900269	A00758:226:HLWW7DSX2:1:1125:17915:36338	60	-
chr1	198273883	198273884	A00758:226:HLWW7DSX2:1:1242:27950:17832/1	60	+
chr1	198275156	198275157	A00758:226:HLWW7DSX2:1:1166:12943:21402/1	60	+
chr1	199062379	199062380	A00758:226:HLWW7DSX2:4:2307:32624:16157/1	60	-
chr1	199357003	199357004	A00758:226:HLWW7DSX2:1:1250:22661:24706/1	60	-
chr1	200420521	200420522	A00758:226:HLWW7DSX2:3:2237:13530:30029/1	60	-
chr1	200764321	200764322	A00758:226:HLWW7DSX2:3:1436:29179:12947	60	+
chr1	201524759	201524760	A00758:226:HLWW7DSX2:1:1328:24008:13009/1	60	-
chr1	202469321	202469322	A00758:226:HLWW7DSX2:1:1308:31322:5666/1	60	+
chr1	202746424	202746425	A00758:226:HLWW7DSX2:1:1130:30490:10833/1	60	+
chr1	202817008	202817009	A00758:226:HLWW7DSX2:1:2229:8449:21010/1	60	-
chr1	203020671	203020672	A00758:226:HLWW7DSX2:1:2206:10384:12962/1	60	+
chr1	203257661	203257662	A00758:226:HLWW7DSX2:1:1557:7735:13510	60	+
chr1	203805725	203805726	A00758:226:HLWW7DSX2:1:1430:9245:19476/1	60	-
chr1	203847273	203847274	A00758:226:HLWW7DSX2:2:2673:6822:23610	60	-
chr1	203848371	203848372	A00758:226:HLWW7DSX2:1:1317:31430:15781/1	60	+
chr1	204539933	204539934	A00758:226:HLWW7DSX2:1:1141:28682:30686	60	+
chr1	205085466	205085467	A00758:226:HLWW7DSX2:1:1144:31277:21496/1	60	-
chr1	205088192	205088193	A00758:226:HLWW7DSX2:1:1249:27543:35947/1	60	+
chr1	205092161	205092162	A00758:226:HLWW7DSX2:1:2459:17427:19523	60	+
chr1	205610439	205610440	A00758:226:HLWW7DSX2:1:2632:22525:26318/1	60	+
chr1	205734714	205734715	A00758:226:HLWW7DSX2:2:2272:11035:22044/1	60	+
chr1	205738891	205738892	A00758:226:HLWW7DSX2:2:1650:21513:18176/1	60	+
chr1	205994455	205994456	A00758:226:HLWW7DSX2:1:1202:31159:17033/1	60	+
chr1	206041373	206041374	A00758:226:HLWW7DSX2:3:1623:11379:18004	60	-
chr1	206043782	206043783	A00758:226:HLWW7DSX2:2:2178:23547:32816/1	60	+
chr1	206091393	206091394	A00758:226:HLWW7DSX2:2:1335:19623:34569/1	60	+
chr1	206145516	206145517	A00758:226:HLWW7DSX2:1:1269:26458:7576	60	-
chr1	206646102	206646103	A00758:226:HLWW7DSX2:1:2459:13829:4304/1	60	+
chr1	207626763	207626764	A00758:226:HLWW7DSX2:2:2525:19361:7717/1	60	+
chr1	209828590	209828591	A00758:226:HLWW7DSX2:1:1670:6090:6997	60	+
chr1	210047649	210047650	A00758:226:HLWW7DSX2:2:2506:32334:1689	60	+
chr1	210191577	210191578	A00758:226:HLWW7DSX2:3:2540:32768:16282	60	+
chr1	211305812	211305813	A00758:226:HLWW7DSX2:2:2117:2311:5494/1	60	+
chr1	211865949	211865950	A00758:226:HLWW7DSX2:2:1462:27651:6543/1	60	-
chr1	211982145	211982146	A00758:226:HLWW7DSX2:1:1160:28962:9220/1	60	+
chr1	212170230	212170231	A00758:226:HLWW7DSX2:1:1102:14335:15358/1	60	+
chr1	212273632	212273633	A00758:226:HLWW7DSX2:4:2409:27236:4288/1	60	-
chr1	212348747	212348748	A00758:226:HLWW7DSX2:1:1112:19949:2879/1	60	-
chr1	212734320	212734321	A00758:226:HLWW7DSX2:1:1254:18403:1360/1	60	+
chr1	212734499	212734500	A00758:226:HLWW7DSX2:1:1131:19967:18818/1	60	-
chr1	212737095	212737096	A00758:226:HLWW7DSX2:1:2325:12029:33974	60	+
chr1	212774051	212774052	A00758:226:HLWW7DSX2:2:1426:27181:27336	60	+
chr1	212832450	212832451	A00758:226:HLWW7DSX2:4:2204:10402:2722	60	-
chr1	212874431	212874432	A00758:226:HLWW7DSX2:1:1356:22842:25300/1	60	+
chr1	212877420	212877421	A00758:226:HLWW7DSX2:1:2443:9010:3161/1	60	-
chr1	214126364	214126365	A00758:226:HLWW7DSX2:3:1561:28682:36573	60	-
chr1	215458189	215458190	A00758:226:HLWW7DSX2:1:1211:4065:13322/1	60	+
chr1	215924011	215924012	A00758:226:HLWW7DSX2:1:1125:2211:34757/1	60	-
chr1	216780885	216780886	A00758:226:HLWW7DSX2:1:1215:2022:26287/1	60	-
chr1	216840193	216840194	A00758:226:HLWW7DSX2:1:1403:10321:9408/1	60	-
chr1	216887809	216887810	A00758:226:HLWW7DSX2:1:1407:26268:30984/1	60	-
chr1	217590212	217590213	A00758:226:HLWW7DSX2:4:2545:18105:11678/1	60	+
chr1	219163626	219163627	A00758:226:HLWW7DSX2:1:1151:25030:5165	60	+
chr1	220029502	220029503	A00758:226:HLWW7DSX2:1:1534:3125:14888/1	60	-
chr1	220096935	220096936	A00758:226:HLWW7DSX2:4:2354:12852:3302/1	60	-
chr1	220230994	220230995	A00758:226:HLWW7DSX2:1:1112:26666:18646/1	60	-
chr1	220241769	220241770	A00758:226:HLWW7DSX2:1:1564:27344:12336/1	60	+
chr1	220264801	220264802	A00758:226:HLWW7DSX2:1:2232:21884:12837/1	60	+
chr1	222574052	222574053	A00758:226:HLWW7DSX2:3:1517:13060:36323/1	60	+
chr1	222632525	222632526	A00758:226:HLWW7DSX2:1:1478:24424:15828	60	-
chr1	222648854	222648855	A00758:226:HLWW7DSX2:1:1430:7048:34491/1	60	-
chr1	222695253	222695254	A00758:226:HLWW7DSX2:4:1652:30165:15687	60	-
chr1	222728811	222728812	A00758:226:HLWW7DSX2:3:2173:7925:26083/1	60	+
chr1	222733306	222733307	A00758:226:HLWW7DSX2:1:1309:3088:31454/1	60	+
chr1	222869160	222869161	A00758:226:HLWW7DSX2:1:1448:1190:22592/1	60	+
chr1	223811394	223811395	A00758:226:HLWW7DSX2:1:1464:9146:12602/1	60	-
chr1	224123617	224123618	A00758:226:HLWW7DSX2:1:1161:10637:8547/1	60	+
chr1	224188338	224188339	A00758:226:HLWW7DSX2:2:2369:14633:30185	60	+
chr1	224296111	224296112	A00758:226:HLWW7DSX2:1:1140:16839:2096/1	60	-
chr1	224386617	224386618	A00758:226:HLWW7DSX2:1:1246:17653:23234/1	60	-
chr1	224419968	224419969	A00758:226:HLWW7DSX2:3:1427:1615:18630/1	60	-
chr1	225353795	225353796	A00758:226:HLWW7DSX2:1:1158:29658:19382/1	60	-
chr1	225378305	225378306	A00758:226:HLWW7DSX2:1:1165:9489:7059/1	60	+
chr1	225503235	225503236	A00758:226:HLWW7DSX2:1:1440:13684:14074/1	60	-
chr1	225550281	225550282	A00758:226:HLWW7DSX2:3:2238:3459:24142/1	60	+
chr1	226156170	226156171	A00758:226:HLWW7DSX2:1:1163:14742:8265	60	-
chr1	226156859	226156860	A00758:226:HLWW7DSX2:1:2169:25807:18129/1	60	+
chr1	226175860	226175861	A00758:226:HLWW7DSX2:1:1118:14226:35618/1	60	+
chr1	226285540	226285541	A00758:226:HLWW7DSX2:1:1150:9534:11992/1	60	-
chr1	226285647	226285648	A00758:226:HLWW7DSX2:1:1520:23375:22341	60	-
chr1	226296073	226296074	A00758:226:HLWW7DSX2:2:2571:6135:9455/1	60	+
chr1	226367683	226367684	A00758:226:HLWW7DSX2:1:1129:15456:5337/1	60	+
chr1	226370947	226370948	A00758:226:HLWW7DSX2:4:1411:13874:29121	60	-
chr1	226397801	226397802	A00758:226:HLWW7DSX2:1:1554:2329:34898	60	-
chr1	226671130	226671131	A00758:226:HLWW7DSX2:3:1372:29704:33739	60	-
chr1	226724087	226724088	A00758:226:HLWW7DSX2:2:1109:31403:2331	60	-
chr1	227746053	227746054	A00758:226:HLWW7DSX2:1:1170:30870:1219	60	+
chr1	227747941	227747942	A00758:226:HLWW7DSX2:2:2201:14498:2769/1	60	-
chr1	227774880	227774881	A00758:226:HLWW7DSX2:1:1502:10122:30890/1	60	+
chr1	228084520	228084521	A00758:226:HLWW7DSX2:1:1101:19407:19852	60	+
chr1	228087390	228087391	A00758:226:HLWW7DSX2:4:2170:30671:27085/1	60	+
chr1	228116774	228116775	A00758:226:HLWW7DSX2:1:1146:16495:23641	60	+
chr1	228118157	228118158	A00758:226:HLWW7DSX2:1:1158:15564:4617/1	60	+
chr1	228178346	228178347	A00758:226:HLWW7DSX2:3:1174:16767:28776/1	60	-
chr1	228217888	228217889	A00758:226:HLWW7DSX2:2:1268:7229:19617/1	60	+
chr1	228229622	228229623	A00758:226:HLWW7DSX2:1:1152:26214:32957/1	60	+
chr1	228230488	228230489	A00758:226:HLWW7DSX2:3:1631:9842:18255	60	-
chr1	228231369	228231370	A00758:226:HLWW7DSX2:1:1523:5312:21308	60	+
chr1	228231853	228231854	A00758:226:HLWW7DSX2:1:1258:11406:22874/1	60	-
chr1	228232053	228232054	A00758:226:HLWW7DSX2:2:1410:20039:23766/1	60	+
chr1	228232400	228232401	A00758:226:HLWW7DSX2:1:1263:23981:19225/1	60	-
chr1	228233540	228233541	A00758:226:HLWW7DSX2:1:1444:12029:34256/1	60	-
chr1	228235003	228235004	A00758:226:HLWW7DSX2:2:1153:7780:24862/1	60	+
chr1	228242422	228242423	A00758:226:HLWW7DSX2:1:1348:15013:20572/1	60	+
chr1	228247653	228247654	A00758:226:HLWW7DSX2:3:1444:21332:34585	60	+
chr1	228252750	228252751	A00758:226:HLWW7DSX2:1:1124:4083:34898/1	60	-
chr1	228253010	228253011	A00758:226:HLWW7DSX2:1:1563:26693:23109/1	60	-
chr1	228253811	228253812	A00758:226:HLWW7DSX2:2:1442:17219:24298	60	-
chr1	228254463	228254464	A00758:226:HLWW7DSX2:3:1168:12111:8437/1	60	+
chr1	228261775	228261776	A00758:226:HLWW7DSX2:1:1247:7654:33849/1	60	-
chr1	228266021	228266022	A00758:226:HLWW7DSX2:3:1276:31015:27367/1	60	-
chr1	228266739	228266740	A00758:226:HLWW7DSX2:1:1261:18466:5791/1	60	+
chr1	228270828	228270829	A00758:226:HLWW7DSX2:4:1136:1163:36573	60	-
chr1	228271356	228271357	A00758:226:HLWW7DSX2:1:1114:19840:22106/1	60	+
chr1	228326699	228326700	A00758:226:HLWW7DSX2:1:2201:6560:29042/1	60	+
chr1	228329330	228329331	A00758:226:HLWW7DSX2:1:1263:28113:34522/1	60	+
chr1	228390949	228390950	A00758:226:HLWW7DSX2:3:2220:2338:2628/1	60	-
chr1	228489845	228489846	A00758:226:HLWW7DSX2:1:1644:30445:18458/1	60	-
chr1	228490989	228490990	A00758:226:HLWW7DSX2:1:1117:27896:14293/1	60	+
chr1	228491200	228491201	A00758:226:HLWW7DSX2:4:2333:1172:34272	60	+
chr1	228493858	228493859	A00758:226:HLWW7DSX2:1:1227:7880:14011	60	+
chr1	228496928	228496929	A00758:226:HLWW7DSX2:1:1108:26422:15749	60	-
chr1	228500806	228500807	A00758:226:HLWW7DSX2:3:1532:32786:35603	60	+
chr1	228648932	228648933	A00758:226:HLWW7DSX2:3:1476:30933:8030/1	60	-
chr1	228648993	228648994	A00758:226:HLWW7DSX2:1:1203:12228:18474	60	+
chr1	228693753	228693754	A00758:226:HLWW7DSX2:2:1357:24379:36667	60	-
chr1	228698057	228698058	A00758:226:HLWW7DSX2:1:1624:20021:27492/1	60	+
chr1	229282131	229282132	A00758:226:HLWW7DSX2:4:2120:6533:17033	60	-
chr1	229282947	229282948	A00758:226:HLWW7DSX2:3:2131:31810:11866	60	-
chr1	229284909	229284910	A00758:226:HLWW7DSX2:1:1145:7464:25661/1	60	+
chr1	229287902	229287903	A00758:226:HLWW7DSX2:1:2572:25961:11224/1	60	-
chr1	229290661	229290662	A00758:226:HLWW7DSX2:1:1565:20971:14732/1	60	+
chr1	229291030	229291031	A00758:226:HLWW7DSX2:1:1168:10131:25144	60	-
chr1	229302059	229302060	A00758:226:HLWW7DSX2:1:1177:7482:27665/1	60	-
chr1	229303296	229303297	A00758:226:HLWW7DSX2:2:1235:12825:26960/1	60	-
chr1	229303297	229303298	A00758:226:HLWW7DSX2:3:1228:20274:35603/1	60	-
chr1	229310296	229310297	A00758:226:HLWW7DSX2:1:1451:2492:1642/1	60	+
chr1	229313830	229313831	A00758:226:HLWW7DSX2:1:1125:14199:33129/1	60	-
chr1	229314215	229314216	A00758:226:HLWW7DSX2:1:1112:15673:22216/1	60	-
chr1	229324344	229324345	A00758:226:HLWW7DSX2:1:1138:24713:20275/1	60	+
chr1	229339520	229339521	A00758:226:HLWW7DSX2:3:1426:24451:25238	60	+
chr1	229339522	229339523	A00758:226:HLWW7DSX2:2:2577:18873:8312	60	+
chr1	229456622	229456623	A00758:226:HLWW7DSX2:2:2202:29541:22936	60	-
chr1	229458750	229458751	A00758:226:HLWW7DSX2:1:1509:31792:25989	60	-
chr1	229460397	229460398	A00758:226:HLWW7DSX2:4:1652:4408:32456/1	60	+
chr1	229461151	229461152	A00758:226:HLWW7DSX2:1:1155:1841:35399/1	60	+
chr1	229465074	229465075	A00758:226:HLWW7DSX2:1:1133:15935:18568/1	60	+
chr1	229475903	229475904	A00758:226:HLWW7DSX2:2:1515:7979:2315	60	-
chr1	229487992	229487993	A00758:226:HLWW7DSX2:1:1107:20564:3537/1	60	+
chr1	229492489	229492490	A00758:226:HLWW7DSX2:1:1159:2410:10175/1	60	-
chr1	229500785	229500786	A00758:226:HLWW7DSX2:3:2519:31665:33285	60	-
chr1	229532515	229532516	A00758:226:HLWW7DSX2:3:1225:9688:35744	60	-
chr1	229536988	229536989	A00758:226:HLWW7DSX2:1:2558:25030:12054	60	-
chr1	229540539	229540540	A00758:226:HLWW7DSX2:1:1117:6759:35086/1	60	-
chr1	229541851	229541852	A00758:226:HLWW7DSX2:4:1246:18511:4116	60	-
chr1	229616631	229616632	A00758:226:HLWW7DSX2:1:1134:27516:11381	60	-
chr1	230073824	230073825	A00758:226:HLWW7DSX2:1:1136:21730:33301/1	60	+
chr1	230179865	230179866	A00758:226:HLWW7DSX2:1:1605:10728:8484/1	60	+
chr1	230232698	230232699	A00758:226:HLWW7DSX2:1:1104:25418:27853/1	60	-
chr1	230238319	230238320	A00758:226:HLWW7DSX2:1:1167:24921:34256/1	60	+
chr1	230240371	230240372	A00758:226:HLWW7DSX2:4:1617:26838:18443	60	-
chr1	230660646	230660647	A00758:226:HLWW7DSX2:1:1128:23113:26804/1	60	-
chr1	230953920	230953921	A00758:226:HLWW7DSX2:1:1365:30770:2707/1	60	+
chr1	231267933	231267934	A00758:226:HLWW7DSX2:1:1114:19732:10144/1	60	-
chr1	231376203	231376204	A00758:226:HLWW7DSX2:2:2566:10366:20102/1	60	+
chr1	231400864	231400865	A00758:226:HLWW7DSX2:1:1217:9082:4789/1	60	-
chr1	231535656	231535657	A00758:226:HLWW7DSX2:1:1234:32497:16000/1	60	+
chr1	231540130	231540131	A00758:226:HLWW7DSX2:3:1168:31801:1047	60	+
chr1	231543467	231543468	A00758:226:HLWW7DSX2:1:1132:3531:32722	60	+
chr1	231546317	231546318	A00758:226:HLWW7DSX2:1:1409:24361:36761/1	60	+
chr1	231553588	231553589	A00758:226:HLWW7DSX2:1:1110:6659:29590	60	+
chr1	231553590	231553591	A00758:226:HLWW7DSX2:3:1548:18466:16939	60	+
chr1	231561591	231561592	A00758:226:HLWW7DSX2:1:1132:5095:27759/1	60	-
chr1	231562659	231562660	A00758:226:HLWW7DSX2:3:1252:29197:13448	60	-
chr1	231817807	231817808	A00758:226:HLWW7DSX2:1:2506:30300:18834/1	60	+
chr1	232561318	232561319	A00758:226:HLWW7DSX2:1:1130:32823:26271/1	60	+
chr1	233070361	233070362	A00758:226:HLWW7DSX2:1:2457:9923:31767/1	60	-
chr1	233108127	233108128	A00758:226:HLWW7DSX2:1:1143:9724:29074/1	60	+
chr1	233108128	233108129	A00758:226:HLWW7DSX2:3:2571:15700:7482/1	60	+
chr1	233170806	233170807	A00758:226:HLWW7DSX2:2:1168:32859:2879	60	-
chr1	233194172	233194173	A00758:226:HLWW7DSX2:1:1460:31656:13886	60	-
chr1	233203171	233203172	A00758:226:HLWW7DSX2:1:1119:11903:10113/1	60	-
chr1	233890676	233890677	A00758:226:HLWW7DSX2:1:1456:10637:8578	60	+
chr1	235115316	235115317	A00758:226:HLWW7DSX2:2:1235:4797:21856/1	60	-
chr1	235178312	235178313	A00758:226:HLWW7DSX2:3:2376:27688:14372/1	60	+
chr1	235197785	235197786	A00758:226:HLWW7DSX2:4:2655:16649:34428/1	60	-
chr1	235216332	235216333	A00758:226:HLWW7DSX2:3:2204:13783:16814/1	60	-
chr1	235225554	235225555	A00758:226:HLWW7DSX2:1:1323:13792:30671/1	60	+
chr1	235236113	235236114	A00758:226:HLWW7DSX2:1:1405:19135:34444/1	60	-
chr1	235324429	235324430	A00758:226:HLWW7DSX2:1:1218:2889:2613/1	60	-
chr1	236326212	236326213	A00758:226:HLWW7DSX2:2:1635:21838:22811/1	60	-
chr1	236511696	236511697	A00758:226:HLWW7DSX2:2:2623:9417:13667/1	60	+
chr1	236584196	236584197	A00758:226:HLWW7DSX2:1:1466:24966:22717/1	60	+
chr1	236821710	236821711	A00758:226:HLWW7DSX2:1:1130:26286:20181/1	60	-
chr1	236845987	236845988	A00758:226:HLWW7DSX2:3:2511:7554:8907	60	-
chr1	237714613	237714614	A00758:226:HLWW7DSX2:1:1105:12391:2566/1	60	+
chr1	237714615	237714616	A00758:226:HLWW7DSX2:3:1159:24279:24972	60	+
chr1	237831766	237831767	A00758:226:HLWW7DSX2:3:1123:21441:9439/1	60	+
chr1	239714893	239714894	A00758:226:HLWW7DSX2:1:1409:2754:8296/1	60	+
chr1	239736554	239736555	A00758:226:HLWW7DSX2:1:1106:3875:14403	60	+
chr1	239985516	239985517	A00758:226:HLWW7DSX2:3:2573:29884:27226/1	60	-
chr1	240263724	240263725	A00758:226:HLWW7DSX2:1:1101:17390:11036/1	60	-
chr1	242096157	242096158	A00758:226:HLWW7DSX2:4:1219:26892:34569/1	60	+
chr1	242354934	242354935	A00758:226:HLWW7DSX2:4:1164:21097:35493/1	60	+
chr1	244759906	244759907	A00758:226:HLWW7DSX2:1:1442:13340:6183/1	60	-
chr1	244856133	244856134	A00758:226:HLWW7DSX2:2:1556:9010:21699/1	60	+
chr1	246338363	246338364	A00758:226:HLWW7DSX2:1:1537:23827:1517/1	60	-
chr1	246367356	246367357	A00758:226:HLWW7DSX2:1:2155:5385:4867/1	60	+
chr1	246455261	246455262	A00758:226:HLWW7DSX2:1:2657:28076:31266/1	60	+
chr1	246584765	246584766	A00758:226:HLWW7DSX2:1:1130:23411:30733	60	+
chr1	246846470	246846471	A00758:226:HLWW7DSX2:1:1174:23294:24518/1	60	-
chr1	247013203	247013204	A00758:226:HLWW7DSX2:1:2675:20121:18302/1	60	-
chr1	247074522	247074523	A00758:226:HLWW7DSX2:3:1463:5177:10081	60	-
chr10	207737	207738	A00758:226:HLWW7DSX2:2:1376:24569:33458/1	60	-
chr10	212164	212165	A00758:226:HLWW7DSX2:1:1165:8305:1783/1	60	+
chr10	850684	850685	A00758:226:HLWW7DSX2:4:2310:27453:19038	60	-
chr10	876080	876081	A00758:226:HLWW7DSX2:2:2544:21160:13745/1	60	-
chr10	896365	896366	A00758:226:HLWW7DSX2:1:1139:28013:26616	60	-
chr10	997510	997511	A00758:226:HLWW7DSX2:1:1143:13901:15890	60	-
chr10	1077595	1077596	A00758:226:HLWW7DSX2:1:1410:15474:25222/1	60	+
chr10	1108437	1108438	A00758:226:HLWW7DSX2:2:2123:10610:13228	60	+
chr10	3120982	3120983	A00758:226:HLWW7DSX2:1:1125:19687:17112/1	60	+
chr10	5701234	5701235	A00758:226:HLWW7DSX2:1:1426:20681:6621/1	60	-
chr10	5808765	5808766	A00758:226:HLWW7DSX2:2:2202:16134:10300/1	60	-
chr10	5808777	5808778	A00758:226:HLWW7DSX2:2:1320:1597:4100	60	-
chr10	6878878	6878879	A00758:226:HLWW7DSX2:1:1353:11360:32534/1	60	+
chr10	7594527	7594528	A00758:226:HLWW7DSX2:1:1301:31439:33113	60	-
chr10	7852064	7852065	A00758:226:HLWW7DSX2:1:1433:8929:23312/1	60	+
chr10	7885695	7885696	A00758:226:HLWW7DSX2:1:1553:11794:32346/1	60	+
chr10	8319734	8319735	A00758:226:HLWW7DSX2:1:1141:10321:24345/1	60	-
chr10	11172120	11172121	A00758:226:HLWW7DSX2:2:2462:18810:35571	60	-
chr10	11405199	11405200	A00758:226:HLWW7DSX2:2:1166:14913:5337	60	-
chr10	11489458	11489459	A00758:226:HLWW7DSX2:1:2144:20573:24596/1	60	+
chr10	11569510	11569511	A00758:226:HLWW7DSX2:1:2528:7428:30984/1	60	+
chr10	11950023	11950024	A00758:226:HLWW7DSX2:3:1657:4535:12915	60	-
chr10	11951846	11951847	A00758:226:HLWW7DSX2:3:1666:11053:12430	60	-
chr10	11983300	11983301	A00758:226:HLWW7DSX2:1:1116:27814:23610/1	60	-
chr10	12322399	12322400	A00758:226:HLWW7DSX2:4:1122:15573:17127/1	60	-
chr10	12497038	12497039	A00758:226:HLWW7DSX2:3:2558:31069:13964/1	60	-
chr10	12851335	12851336	A00758:226:HLWW7DSX2:1:1374:1913:36370/1	60	+
chr10	13178756	13178757	A00758:226:HLWW7DSX2:1:2306:31403:15796/1	60	+
chr10	13192072	13192073	A00758:226:HLWW7DSX2:1:1547:17996:24768/1	60	-
chr10	13235404	13235405	A00758:226:HLWW7DSX2:1:2625:17074:11334	60	-
chr10	14424129	14424130	A00758:226:HLWW7DSX2:3:2445:10637:8860	60	-
chr10	14545479	14545480	A00758:226:HLWW7DSX2:3:1107:16676:9486/1	60	-
chr10	15383578	15383579	A00758:226:HLWW7DSX2:4:1126:22914:16783	60	+
chr10	17046656	17046657	A00758:226:HLWW7DSX2:1:1649:6162:24940	60	-
chr10	17674970	17674971	A00758:226:HLWW7DSX2:1:1352:9643:9048	60	-
chr10	17695399	17695400	A00758:226:HLWW7DSX2:1:1609:2003:22592/1	60	+
chr10	18341227	18341228	A00758:226:HLWW7DSX2:1:1250:5981:26005/1	60	+
chr10	18452461	18452462	A00758:226:HLWW7DSX2:3:1408:2410:14779/1	60	-
chr10	19393649	19393650	A00758:226:HLWW7DSX2:3:2620:9968:32628/1	60	+
chr10	20198532	20198533	A00758:226:HLWW7DSX2:3:2466:14208:7748	60	-
chr10	20275659	20275660	A00758:226:HLWW7DSX2:2:1551:14561:18662	60	-
chr10	21283994	21283995	A00758:226:HLWW7DSX2:1:2363:23574:4679/1	60	-
chr10	21552658	21552659	A00758:226:HLWW7DSX2:3:1305:2040:9345/1	60	-
chr10	21617630	21617631	A00758:226:HLWW7DSX2:1:1533:20591:36808/1	60	-
chr10	22694441	22694442	A00758:226:HLWW7DSX2:1:1110:3902:25942/1	60	+
chr10	22707373	22707374	A00758:226:HLWW7DSX2:1:1143:14868:15499	60	+
chr10	23068881	23068882	A00758:226:HLWW7DSX2:2:1552:12888:5243/1	60	-
chr10	23448515	23448516	A00758:226:HLWW7DSX2:3:1363:19416:26600/1	60	+
chr10	24598710	24598711	A00758:226:HLWW7DSX2:1:1148:22752:6762/1	60	-
chr10	26293364	26293365	A00758:226:HLWW7DSX2:3:1251:30337:14544/1	60	+
chr10	26735256	26735257	A00758:226:HLWW7DSX2:3:1614:16016:33990	60	-
chr10	27035224	27035225	A00758:226:HLWW7DSX2:1:1230:23990:35430	60	-
chr10	27237642	27237643	A00758:226:HLWW7DSX2:1:2319:14100:33771/1	60	+
chr10	28054891	28054892	A00758:226:HLWW7DSX2:3:2323:14814:20979/1	60	+
chr10	28535629	28535630	A00758:226:HLWW7DSX2:4:1619:26051:30765	60	-
chr10	28559317	28559318	A00758:226:HLWW7DSX2:1:1126:2555:6699/1	60	+
chr10	28570379	28570380	A00758:226:HLWW7DSX2:1:1626:11469:17002/1	60	+
chr10	28573696	28573697	A00758:226:HLWW7DSX2:1:1109:3766:4570/1	60	+
chr10	28615716	28615717	A00758:226:HLWW7DSX2:1:1116:5656:20055	60	+
chr10	28617471	28617472	A00758:226:HLWW7DSX2:1:1232:23366:21887/1	60	+
chr10	28941511	28941512	A00758:226:HLWW7DSX2:2:1429:25943:7059/1	60	+
chr10	29005845	29005846	A00758:226:HLWW7DSX2:1:2162:25961:11631/1	60	-
chr10	30976963	30976964	A00758:226:HLWW7DSX2:1:1677:25165:4711/1	60	+
chr10	31316781	31316782	A00758:226:HLWW7DSX2:1:1454:15302:12336/1	60	-
chr10	31346472	31346473	A00758:226:HLWW7DSX2:1:2464:15212:34632/1	60	-
chr10	31380516	31380517	A00758:226:HLWW7DSX2:1:1365:7916:26631/1	60	+
chr10	31420598	31420599	A00758:226:HLWW7DSX2:3:2533:32777:7560	60	-
chr10	31517090	31517091	A00758:226:HLWW7DSX2:3:2205:16025:23390/1	60	+
chr10	31833362	31833363	A00758:226:HLWW7DSX2:4:2235:31620:3771/1	60	-
chr10	31884699	31884700	A00758:226:HLWW7DSX2:1:2225:10827:4836	60	-
chr10	32052303	32052304	A00758:226:HLWW7DSX2:1:2543:6994:5869/1	60	+
chr10	32052304	32052305	A00758:226:HLWW7DSX2:1:1467:9805:1157	60	+
chr10	32274070	32274071	A00758:226:HLWW7DSX2:4:2256:28266:14497	60	-
chr10	32293746	32293747	A00758:226:HLWW7DSX2:1:2242:26151:6073/1	60	+
chr10	32326124	32326125	A00758:226:HLWW7DSX2:1:1126:11975:23610/1	60	-
chr10	32339908	32339909	A00758:226:HLWW7DSX2:2:1458:19931:13902	60	-
chr10	32342385	32342386	A00758:226:HLWW7DSX2:1:1133:28284:12962/1	60	-
chr10	32655261	32655262	A00758:226:HLWW7DSX2:2:2556:20934:13604/1	60	-
chr10	32902560	32902561	A00758:226:HLWW7DSX2:1:2265:16957:23782/1	60	+
chr10	34379213	34379214	A00758:226:HLWW7DSX2:1:1469:6497:7357/1	60	-
chr10	34475818	34475819	A00758:226:HLWW7DSX2:2:2135:2383:35336/1	60	-
chr10	34583482	34583483	A00758:226:HLWW7DSX2:1:1235:29568:20040/1	60	+
chr10	34590009	34590010	A00758:226:HLWW7DSX2:3:1637:28673:34084/1	60	-
chr10	34690681	34690682	A00758:226:HLWW7DSX2:2:1275:1145:35853/1	60	-
chr10	34782882	34782883	A00758:226:HLWW7DSX2:2:2111:2835:13510/1	60	-
chr10	34784880	34784881	A00758:226:HLWW7DSX2:1:1327:1163:35978/1	60	+
chr10	35258153	35258154	A00758:226:HLWW7DSX2:1:1160:14118:31673/1	60	-
chr10	35505102	35505103	A00758:226:HLWW7DSX2:1:1202:16504:2018/1	60	+
chr10	38429912	38429913	A00758:226:HLWW7DSX2:2:1530:26711:33285	60	-
chr10	43145600	43145601	A00758:226:HLWW7DSX2:1:1143:4146:33379/1	60	+
chr10	43159867	43159868	A00758:226:HLWW7DSX2:1:1216:27606:3082/1	60	+
chr10	44220546	44220547	A00758:226:HLWW7DSX2:1:1209:10538:8907/1	60	+
chr10	45551762	45551763	A00758:226:HLWW7DSX2:2:1347:23068:20901/1	60	-
chr10	45588839	45588840	A00758:226:HLWW7DSX2:1:1446:22887:26506	60	-
chr10	45648322	45648323	A00758:226:HLWW7DSX2:1:1128:19280:3693/1	60	+
chr10	45864854	45864855	A00758:226:HLWW7DSX2:1:2422:18403:27383/1	60	+
chr10	45916424	45916425	A00758:226:HLWW7DSX2:3:1411:20247:18364/1	60	+
chr10	46191578	46191579	A00758:226:HLWW7DSX2:1:2407:6460:14622/1	60	-
chr10	46559997	46559998	A00758:226:HLWW7DSX2:2:2227:27724:35039/1	60	-
chr10	47517304	47517305	A00758:226:HLWW7DSX2:1:1103:32479:35289/1	60	+
chr10	48321629	48321630	A00758:226:HLWW7DSX2:1:1120:4652:28808/1	60	-
chr10	48547752	48547753	A00758:226:HLWW7DSX2:1:1238:30770:31641/1	60	+
chr10	49502970	49502971	A00758:226:HLWW7DSX2:1:2351:15302:9079/1	60	+
chr10	49586004	49586005	A00758:226:HLWW7DSX2:2:2267:22055:34303	60	+
chr10	49733593	49733594	A00758:226:HLWW7DSX2:2:2516:23077:34131/1	60	+
chr10	49874430	49874431	A00758:226:HLWW7DSX2:1:1151:31286:11021/1	60	+
chr10	49955229	49955230	A00758:226:HLWW7DSX2:1:2233:14615:19288/1	60	+
chr10	50429125	50429126	A00758:226:HLWW7DSX2:1:1446:15528:19586/1	60	-
chr10	51017131	51017132	A00758:226:HLWW7DSX2:4:2359:28592:27618	60	-
chr10	51135875	51135876	A00758:226:HLWW7DSX2:1:1415:29758:9189/1	60	-
chr10	51965107	51965108	A00758:226:HLWW7DSX2:2:2443:5231:22106/1	60	+
chr10	56891927	56891928	A00758:226:HLWW7DSX2:3:2364:15148:6590	60	-
chr10	57942943	57942944	A00758:226:HLWW7DSX2:1:1177:30879:35211/1	60	-
chr10	58279422	58279423	A00758:226:HLWW7DSX2:3:2606:29423:13589/1	60	+
chr10	58284487	58284488	A00758:226:HLWW7DSX2:1:1357:1985:7185/1	60	+
chr10	59798086	59798087	A00758:226:HLWW7DSX2:1:1202:25337:25582/1	60	+
chr10	61318535	61318536	A00758:226:HLWW7DSX2:1:2143:22471:14512	60	-
chr10	61746069	61746070	A00758:226:HLWW7DSX2:1:1114:30933:23312/1	60	-
chr10	61757807	61757808	A00758:226:HLWW7DSX2:1:1214:6108:17769/1	60	+
chr10	61891055	61891056	A00758:226:HLWW7DSX2:3:1467:24153:22874/1	60	-
chr10	61968630	61968631	A00758:226:HLWW7DSX2:1:1356:10059:7388/1	60	-
chr10	62214692	62214693	A00758:226:HLWW7DSX2:2:1427:27037:20791/1	60	+
chr10	62340950	62340951	A00758:226:HLWW7DSX2:1:2225:4915:30545/1	60	-
chr10	63204479	63204480	A00758:226:HLWW7DSX2:1:2532:16477:7388/1	60	+
chr10	65665996	65665997	A00758:226:HLWW7DSX2:1:1129:16504:3740/1	60	+
chr10	68006665	68006666	A00758:226:HLWW7DSX2:2:1260:19660:12524/1	60	-
chr10	68026025	68026026	A00758:226:HLWW7DSX2:1:2254:8169:36401/1	60	+
chr10	68031316	68031317	A00758:226:HLWW7DSX2:1:1149:6352:19038/1	60	-
chr10	68383937	68383938	A00758:226:HLWW7DSX2:1:1507:23204:26991/1	60	+
chr10	68384523	68384524	A00758:226:HLWW7DSX2:1:1159:12138:31031/1	60	+
chr10	68429193	68429194	A00758:226:HLWW7DSX2:1:1176:28375:25081/1	60	+
chr10	68429195	68429196	A00758:226:HLWW7DSX2:2:1120:3152:28181	60	+
chr10	68625243	68625244	A00758:226:HLWW7DSX2:1:2363:29206:34194/1	60	-
chr10	68666045	68666046	A00758:226:HLWW7DSX2:1:1267:4924:8641/1	60	+
chr10	68691946	68691947	A00758:226:HLWW7DSX2:1:1107:3875:4570/1	60	+
chr10	68731905	68731906	A00758:226:HLWW7DSX2:1:2255:8160:28307	60	-
chr10	69192456	69192457	A00758:226:HLWW7DSX2:4:2104:26151:8797	60	-
chr10	69192457	69192458	A00758:226:HLWW7DSX2:1:1404:22137:6981/1	60	-
chr10	69309273	69309274	A00758:226:HLWW7DSX2:1:1141:4182:10739	60	+
chr10	70153308	70153309	A00758:226:HLWW7DSX2:2:2165:10095:17691	60	-
chr10	70206789	70206790	A00758:226:HLWW7DSX2:1:1117:27850:16939/1	60	-
chr10	70815644	70815645	A00758:226:HLWW7DSX2:1:1214:23330:26303	60	-
chr10	72065228	72065229	A00758:226:HLWW7DSX2:3:1654:11623:19116	60	+
chr10	72156591	72156592	A00758:226:HLWW7DSX2:1:1215:19117:28307	60	+
chr10	72167528	72167529	A00758:226:HLWW7DSX2:1:1115:2311:27665	60	-
chr10	72231623	72231624	A00758:226:HLWW7DSX2:1:1108:22182:30358/1	60	+
chr10	72374291	72374292	A00758:226:HLWW7DSX2:4:2652:19117:3380	60	-
chr10	72531065	72531066	A00758:226:HLWW7DSX2:1:1156:14705:2221/1	60	+
chr10	72531067	72531068	A00758:226:HLWW7DSX2:4:1109:9625:22983	60	+
chr10	72572998	72572999	A00758:226:HLWW7DSX2:3:1617:15302:28307	60	-
chr10	72713034	72713035	A00758:226:HLWW7DSX2:1:1163:19289:35336/1	60	-
chr10	72747550	72747551	A00758:226:HLWW7DSX2:1:2501:28655:35650/1	60	-
chr10	72771550	72771551	A00758:226:HLWW7DSX2:2:1466:18322:1752/1	60	+
chr10	72797625	72797626	A00758:226:HLWW7DSX2:1:1161:31322:12837/1	60	+
chr10	72797626	72797627	A00758:226:HLWW7DSX2:1:2667:29749:15468/1	60	+
chr10	72844552	72844553	A00758:226:HLWW7DSX2:1:1439:30445:9502	60	-
chr10	72865419	72865420	A00758:226:HLWW7DSX2:1:1168:22272:30671/1	60	+
chr10	73004884	73004885	A00758:226:HLWW7DSX2:3:1429:14425:36432	60	-
chr10	73068250	73068251	A00758:226:HLWW7DSX2:1:1168:16749:11866/1	60	+
chr10	73144524	73144525	A00758:226:HLWW7DSX2:3:1374:9010:33692/1	60	-
chr10	73436696	73436697	A00758:226:HLWW7DSX2:1:1310:10917:2206/1	60	-
chr10	73470476	73470477	A00758:226:HLWW7DSX2:1:1603:28393:14278	60	-
chr10	73470704	73470705	A00758:226:HLWW7DSX2:2:1110:5032:12179/1	60	-
chr10	73477301	73477302	A00758:226:HLWW7DSX2:1:2469:9064:13589/1	60	+
chr10	73572313	73572314	A00758:226:HLWW7DSX2:1:1222:4679:14481/1	60	+
chr10	73608488	73608489	A00758:226:HLWW7DSX2:1:1447:23059:6856/1	60	+
chr10	73860197	73860198	A00758:226:HLWW7DSX2:1:1117:2284:26240	60	-
chr10	74053665	74053666	A00758:226:HLWW7DSX2:1:2116:16504:3176/1	60	-
chr10	74121198	74121199	A00758:226:HLWW7DSX2:1:1141:29396:33019/1	60	+
chr10	74121199	74121200	A00758:226:HLWW7DSX2:3:1633:14181:29653	60	+
chr10	74376614	74376615	A00758:226:HLWW7DSX2:1:1117:1561:33473/1	60	-
chr10	74449609	74449610	A00758:226:HLWW7DSX2:1:2643:26992:34616	60	-
chr10	74528031	74528032	A00758:226:HLWW7DSX2:2:1516:14018:23672	60	-
chr10	74614253	74614254	A00758:226:HLWW7DSX2:1:1277:8250:15530/1	60	+
chr10	74620176	74620177	A00758:226:HLWW7DSX2:1:1450:31403:11350/1	60	+
chr10	76570452	76570453	A00758:226:HLWW7DSX2:1:1370:31349:18145/1	60	-
chr10	78468263	78468264	A00758:226:HLWW7DSX2:4:1348:13756:1016	60	-
chr10	78854097	78854098	A00758:226:HLWW7DSX2:1:1104:10619:9330/1	60	-
chr10	84069604	84069605	A00758:226:HLWW7DSX2:2:1175:9082:18474/1	60	+
chr10	84153078	84153079	A00758:226:HLWW7DSX2:1:1128:7726:11960/1	60	+
chr10	84409996	84409997	A00758:226:HLWW7DSX2:4:1347:2085:33599	60	+
chr10	84449204	84449205	A00758:226:HLWW7DSX2:3:2557:6578:29011/1	60	-
chr10	84504784	84504785	A00758:226:HLWW7DSX2:1:1178:20392:15452/1	60	-
chr10	84563945	84563946	A00758:226:HLWW7DSX2:1:1476:21115:16454/1	60	-
chr10	87325683	87325684	A00758:226:HLWW7DSX2:1:1122:3757:26318	60	-
chr10	87778772	87778773	A00758:226:HLWW7DSX2:1:1142:9706:36808/1	60	+
chr10	87812357	87812358	A00758:226:HLWW7DSX2:2:2527:23366:1125/1	60	+
chr10	88188899	88188900	A00758:226:HLWW7DSX2:1:1304:9860:24079/1	60	+
chr10	88335377	88335378	A00758:226:HLWW7DSX2:1:1110:14642:23688	60	-
chr10	88476455	88476456	A00758:226:HLWW7DSX2:2:1370:12029:24768/1	60	-
chr10	88530492	88530493	A00758:226:HLWW7DSX2:1:2648:15591:11083/1	60	-
chr10	88589288	88589289	A00758:226:HLWW7DSX2:1:1237:31078:10410/1	60	-
chr10	88895386	88895387	A00758:226:HLWW7DSX2:2:1301:11279:11068/1	60	-
chr10	88921279	88921280	A00758:226:HLWW7DSX2:1:1264:24560:22482/1	60	+
chr10	89004539	89004540	A00758:226:HLWW7DSX2:1:1633:16785:10300	60	-
chr10	89004541	89004542	A00758:226:HLWW7DSX2:1:1116:12870:10880	60	-
chr10	89631867	89631868	A00758:226:HLWW7DSX2:1:2411:16721:17018/1	60	+
chr10	90050167	90050168	A00758:226:HLWW7DSX2:4:1144:5575:31782	60	+
chr10	91380641	91380642	A00758:226:HLWW7DSX2:2:2470:6732:23578/1	60	-
chr10	91484175	91484176	A00758:226:HLWW7DSX2:1:1154:27163:32878	60	-
chr10	91812597	91812598	A00758:226:HLWW7DSX2:1:1512:18059:6746/1	60	+
chr10	91837204	91837205	A00758:226:HLWW7DSX2:1:1277:13069:13041/1	60	+
chr10	91843290	91843291	A00758:226:HLWW7DSX2:3:2613:8449:2628/1	60	-
chr10	91848639	91848640	A00758:226:HLWW7DSX2:1:1356:17553:24001/1	60	-
chr10	92196055	92196056	A00758:226:HLWW7DSX2:1:1122:32334:9580/1	60	-
chr10	92287102	92287103	A00758:226:HLWW7DSX2:1:1549:11415:15029/1	60	-
chr10	92474683	92474684	A00758:226:HLWW7DSX2:1:1117:7744:35383/1	60	+
chr10	92525264	92525265	A00758:226:HLWW7DSX2:1:1109:21151:6965/1	60	-
chr10	92687617	92687618	A00758:226:HLWW7DSX2:3:1338:3504:20556	60	-
chr10	92771355	92771356	A00758:226:HLWW7DSX2:4:2352:6551:13025/1	60	+
chr10	92771954	92771955	A00758:226:HLWW7DSX2:1:2406:26530:3129	60	-
chr10	92893133	92893134	A00758:226:HLWW7DSX2:1:1464:27877:31328/1	60	+
chr10	92959250	92959251	A00758:226:HLWW7DSX2:3:2409:14109:35978	60	-
chr10	93020099	93020100	A00758:226:HLWW7DSX2:2:1534:29451:28573/1	60	+
chr10	93032117	93032118	A00758:226:HLWW7DSX2:2:2257:7129:31438/1	60	-
chr10	93674889	93674890	A00758:226:HLWW7DSX2:1:1443:30716:15389/1	60	+
chr10	93686746	93686747	A00758:226:HLWW7DSX2:1:2245:24297:20275/1	60	-
chr10	94599960	94599961	A00758:226:HLWW7DSX2:3:1336:11433:10676/1	60	+
chr10	95178448	95178449	A00758:226:HLWW7DSX2:1:1337:28718:7232/1	60	+
chr10	95591008	95591009	A00758:226:HLWW7DSX2:4:1106:18267:33223/1	60	+
chr10	96138999	96139000	A00758:226:HLWW7DSX2:1:1373:21739:35728/1	60	+
chr10	96527741	96527742	A00758:226:HLWW7DSX2:1:1202:25644:8923	60	+
chr10	96538589	96538590	A00758:226:HLWW7DSX2:4:1420:5159:26396/1	60	+
chr10	97377232	97377233	A00758:226:HLWW7DSX2:1:2434:14127:16250/1	60	+
chr10	97430370	97430371	A00758:226:HLWW7DSX2:1:1104:9769:19820	60	+
chr10	97431936	97431937	A00758:226:HLWW7DSX2:3:1248:18521:10175	60	+
chr10	98161272	98161273	A00758:226:HLWW7DSX2:1:1562:1651:26490/1	60	+
chr10	98165762	98165763	A00758:226:HLWW7DSX2:1:1143:20943:22294/1	60	-
chr10	98172332	98172333	A00758:226:HLWW7DSX2:1:1249:26133:5447	60	+
chr10	98194422	98194423	A00758:226:HLWW7DSX2:1:2533:16514:36166	60	+
chr10	99751303	99751304	A00758:226:HLWW7DSX2:1:1107:31946:4366/1	60	-
chr10	100162302	100162303	A00758:226:HLWW7DSX2:1:1154:10556:12540/1	60	-
chr10	100166486	100166487	A00758:226:HLWW7DSX2:1:1511:8386:27853/1	60	-
chr10	100180918	100180919	A00758:226:HLWW7DSX2:1:1138:7012:9815/1	60	-
chr10	100191446	100191447	A00758:226:HLWW7DSX2:1:1549:27932:29794	60	-
chr10	100194983	100194984	A00758:226:HLWW7DSX2:2:1649:21287:15749/1	60	-
chr10	100198023	100198024	A00758:226:HLWW7DSX2:1:1131:23222:18818/1	60	-
chr10	100445876	100445877	A00758:226:HLWW7DSX2:3:1350:13485:19805	60	+
chr10	100492070	100492071	A00758:226:HLWW7DSX2:1:2523:10972:31610/1	60	-
chr10	100516222	100516223	A00758:226:HLWW7DSX2:1:1568:10773:28823/1	60	-
chr10	100921161	100921162	A00758:226:HLWW7DSX2:1:1107:29089:30608/1	60	+
chr10	100932497	100932498	A00758:226:HLWW7DSX2:1:2333:6307:36245/1	60	-
chr10	100958493	100958494	A00758:226:HLWW7DSX2:2:1373:16405:7827/1	60	-
chr10	100962479	100962480	A00758:226:HLWW7DSX2:1:1277:32036:20901/1	60	+
chr10	101381946	101381947	A00758:226:HLWW7DSX2:1:1102:26820:36104	60	+
chr10	101383963	101383964	A00758:226:HLWW7DSX2:1:2506:25138:31375/1	60	+
chr10	101395390	101395391	A00758:226:HLWW7DSX2:1:2531:8639:22435	60	-
chr10	101402755	101402756	A00758:226:HLWW7DSX2:1:1214:31087:17002/1	60	+
chr10	101413031	101413032	A00758:226:HLWW7DSX2:1:1271:27887:29496/1	60	+
chr10	101440948	101440949	A00758:226:HLWW7DSX2:1:1514:21567:5494/1	60	+
chr10	101800726	101800727	A00758:226:HLWW7DSX2:1:1137:6804:6699/1	60	-
chr10	101808465	101808466	A00758:226:HLWW7DSX2:1:1154:15944:19147/1	60	-
chr10	101880433	101880434	A00758:226:HLWW7DSX2:2:1636:22580:25880	60	+
chr10	101895158	101895159	A00758:226:HLWW7DSX2:1:1403:32425:7795/1	60	-
chr10	101919752	101919753	A00758:226:HLWW7DSX2:1:1208:22064:1595/1	60	-
chr10	101934731	101934732	A00758:226:HLWW7DSX2:1:1420:14281:32174/1	60	+
chr10	101950831	101950832	A00758:226:HLWW7DSX2:1:1126:14036:4413	60	-
chr10	101964080	101964081	A00758:226:HLWW7DSX2:1:1139:27199:12461	60	+
chr10	101977145	101977146	A00758:226:HLWW7DSX2:3:1314:31241:35931	60	-
chr10	101979884	101979885	A00758:226:HLWW7DSX2:1:1155:23086:19648	60	+
chr10	102030101	102030102	A00758:226:HLWW7DSX2:1:1241:31051:26616	60	+
chr10	102103316	102103317	A00758:226:HLWW7DSX2:1:1534:11731:4116/1	60	+
chr10	102184273	102184274	A00758:226:HLWW7DSX2:4:1116:7084:9752/1	60	+
chr10	102280332	102280333	A00758:226:HLWW7DSX2:2:1143:22191:22514	60	-
chr10	102286179	102286180	A00758:226:HLWW7DSX2:1:2547:32723:23437/1	60	-
chr10	102298965	102298966	A00758:226:HLWW7DSX2:1:1147:19895:31062/1	60	+
chr10	102370139	102370140	A00758:226:HLWW7DSX2:3:2313:24514:18646	60	-
chr10	102490402	102490403	A00758:226:HLWW7DSX2:1:1135:8648:26428/1	60	+
chr10	102499271	102499272	A00758:226:HLWW7DSX2:1:1146:18521:10394/1	60	-
chr10	102688077	102688078	A00758:226:HLWW7DSX2:1:2515:17544:7889	60	+
chr10	102971378	102971379	A00758:226:HLWW7DSX2:1:1140:3260:29309/1	60	+
chr10	103095463	103095464	A00758:226:HLWW7DSX2:1:1119:23204:13338/1	60	-
chr10	103098985	103098986	A00758:226:HLWW7DSX2:1:1423:32289:13792/1	60	+
chr10	103109308	103109309	A00758:226:HLWW7DSX2:1:1239:30083:30608/1	60	-
chr10	103116982	103116983	A00758:226:HLWW7DSX2:1:1143:6442:27492/1	60	-
chr10	103168041	103168042	A00758:226:HLWW7DSX2:4:2350:19741:1517	60	+
chr10	103186412	103186413	A00758:226:HLWW7DSX2:1:1119:9516:13119/1	60	+
chr10	103409412	103409413	A00758:226:HLWW7DSX2:1:1139:18421:30076/1	60	-
chr10	103410253	103410254	A00758:226:HLWW7DSX2:1:1369:31277:14293/1	60	+
chr10	103434069	103434070	A00758:226:HLWW7DSX2:1:1267:24939:28338/1	60	+
chr10	103973685	103973686	A00758:226:HLWW7DSX2:1:1570:5927:15828/1	60	-
chr10	103988041	103988042	A00758:226:HLWW7DSX2:3:1524:11550:13604/1	60	-
chr10	103991647	103991648	A00758:226:HLWW7DSX2:4:1644:22516:17033	60	-
chr10	103998399	103998400	A00758:226:HLWW7DSX2:3:1412:14516:31548	60	-
chr10	104002546	104002547	A00758:226:HLWW7DSX2:2:1504:19388:18161	60	+
chr10	104010768	104010769	A00758:226:HLWW7DSX2:1:1129:4472:10113/1	60	+
chr10	104010995	104010996	A00758:226:HLWW7DSX2:1:2658:24542:16689/1	60	+
chr10	107705818	107705819	A00758:226:HLWW7DSX2:2:1616:2175:17503/1	60	-
chr10	110244312	110244313	A00758:226:HLWW7DSX2:1:2444:25111:16391/1	60	+
chr10	110897669	110897670	A00758:226:HLWW7DSX2:1:1112:29948:2096/1	60	+
chr10	110953971	110953972	A00758:226:HLWW7DSX2:1:1177:25129:25097/1	60	-
chr10	111007369	111007370	A00758:226:HLWW7DSX2:3:1462:4191:4930	60	-
chr10	111165243	111165244	A00758:226:HLWW7DSX2:3:1648:21929:12070/1	60	-
chr10	112154702	112154703	A00758:226:HLWW7DSX2:1:1159:6587:26240	60	+
chr10	112329642	112329643	A00758:226:HLWW7DSX2:1:1132:17852:20635/1	60	-
chr10	112532334	112532335	A00758:226:HLWW7DSX2:2:1526:31168:8625/1	60	-
chr10	112577245	112577246	A00758:226:HLWW7DSX2:3:1510:29631:4492	60	+
chr10	112973871	112973872	A00758:226:HLWW7DSX2:1:1552:4987:12853/1	60	+
chr10	114068343	114068344	A00758:226:HLWW7DSX2:1:1603:32090:36526/1	60	-
chr10	114098948	114098949	A00758:226:HLWW7DSX2:1:2530:9435:30702/1	60	-
chr10	114157074	114157075	A00758:226:HLWW7DSX2:1:1320:8829:32440/1	60	+
chr10	114851571	114851572	A00758:226:HLWW7DSX2:1:1534:15808:16125/1	60	-
chr10	114972787	114972788	A00758:226:HLWW7DSX2:1:1163:2555:15562/1	60	-
chr10	118040182	118040183	A00758:226:HLWW7DSX2:1:1458:12328:29637/1	60	-
chr10	119034777	119034778	A00758:226:HLWW7DSX2:1:1220:17327:9486/1	60	+
chr10	119060969	119060970	A00758:226:HLWW7DSX2:2:1452:17345:31532	60	-
chr10	119072912	119072913	A00758:226:HLWW7DSX2:3:2262:12662:3161/1	60	+
chr10	119112647	119112648	A00758:226:HLWW7DSX2:1:1109:4463:12571/1	60	+
chr10	119160606	119160607	A00758:226:HLWW7DSX2:4:1409:28131:21465	60	+
chr10	119163040	119163041	A00758:226:HLWW7DSX2:3:2134:14244:7373/1	60	-
chr10	119800520	119800521	A00758:226:HLWW7DSX2:2:1239:9715:18630/1	60	-
chr10	120892792	120892793	A00758:226:HLWW7DSX2:3:2117:32289:23156	60	+
chr10	121880816	121880817	A00758:226:HLWW7DSX2:1:1155:26539:3114/1	60	+
chr10	121911513	121911514	A00758:226:HLWW7DSX2:2:1242:16278:20791	60	+
chr10	123187690	123187691	A00758:226:HLWW7DSX2:1:1108:23475:18630/1	60	+
chr10	124765464	124765465	A00758:226:HLWW7DSX2:1:1453:3061:26553/1	60	-
chr10	124766334	124766335	A00758:226:HLWW7DSX2:1:1153:29423:15530/1	60	+
chr10	128099223	128099224	A00758:226:HLWW7DSX2:1:1174:6280:33818/1	60	+
chr10	128111743	128111744	A00758:226:HLWW7DSX2:1:2165:18394:35070/1	60	-
chr10	129668428	129668429	A00758:226:HLWW7DSX2:1:1355:5321:21699	60	+
chr10	131966094	131966095	A00758:226:HLWW7DSX2:1:1140:16929:26271/1	60	+
chr10	131968810	131968811	A00758:226:HLWW7DSX2:1:1101:15402:36401/1	60	+
chr10	132552962	132552963	A00758:226:HLWW7DSX2:2:1575:3812:10316/1	60	-
chr10	132693118	132693119	A00758:226:HLWW7DSX2:1:1126:27525:6856/1	60	-
chr10	133408585	133408586	A00758:226:HLWW7DSX2:1:1307:19397:13761/1	60	+
chr10	133409313	133409314	A00758:226:HLWW7DSX2:1:1107:9715:34068/1	60	-
chr10	133463487	133463488	A00758:226:HLWW7DSX2:3:1472:8513:30545	60	+
chr10	133485568	133485569	A00758:226:HLWW7DSX2:1:1237:13946:26365/1	60	+
chr10	133491381	133491382	A00758:226:HLWW7DSX2:1:2120:2537:25927/1	60	-
chr10	133493726	133493727	A00758:226:HLWW7DSX2:1:1128:9372:8641/1	60	+
chr10	133495587	133495588	A00758:226:HLWW7DSX2:1:1413:19660:13714	60	+
chr11	164198	164199	A00758:226:HLWW7DSX2:4:2348:1895:9909/1	60	-
chr11	214541	214542	A00758:226:HLWW7DSX2:2:1431:1768:9815	60	+
chr11	214857	214858	A00758:226:HLWW7DSX2:1:1110:24641:2080/1	60	+
chr11	216334	216335	A00758:226:HLWW7DSX2:1:2562:1253:12054	60	-
chr11	218364	218365	A00758:226:HLWW7DSX2:1:1218:19162:15702/1	60	+
chr11	228190	228191	A00758:226:HLWW7DSX2:2:1254:6126:15295/1	60	-
chr11	239863	239864	A00758:226:HLWW7DSX2:2:2318:14045:12508/1	60	-
chr11	241057	241058	A00758:226:HLWW7DSX2:4:2606:5638:32643	60	+
chr11	241248	241249	A00758:226:HLWW7DSX2:1:1618:19723:9878/1	60	+
chr11	241694	241695	A00758:226:HLWW7DSX2:1:1105:3269:16892/1	60	+
chr11	242516	242517	A00758:226:HLWW7DSX2:1:1159:6415:8187	60	-
chr11	243313	243314	A00758:226:HLWW7DSX2:1:1520:15772:11741/1	60	+
chr11	243436	243437	A00758:226:HLWW7DSX2:2:1161:13277:2347	60	-
chr11	244123	244124	A00758:226:HLWW7DSX2:1:1213:15510:11631/1	60	+
chr11	244356	244357	A00758:226:HLWW7DSX2:2:2550:20446:22905/1	60	-
chr11	244925	244926	A00758:226:HLWW7DSX2:1:1244:7627:19961/1	60	-
chr11	246614	246615	A00758:226:HLWW7DSX2:1:1310:18638:26130/1	60	+
chr11	248314	248315	A00758:226:HLWW7DSX2:1:1356:32334:8609/1	60	-
chr11	251551	251552	A00758:226:HLWW7DSX2:1:1329:21350:30859/1	60	-
chr11	334217	334218	A00758:226:HLWW7DSX2:1:1330:30617:23954/1	60	-
chr11	335597	335598	A00758:226:HLWW7DSX2:2:1251:10384:36824/1	60	-
chr11	338228	338229	A00758:226:HLWW7DSX2:1:1128:5674:19961/1	60	-
chr11	338628	338629	A00758:226:HLWW7DSX2:1:1132:30517:5149	60	-
chr11	339177	339178	A00758:226:HLWW7DSX2:4:1643:12102:28714	60	-
chr11	340090	340091	A00758:226:HLWW7DSX2:1:1622:15121:11271/1	60	-
chr11	341030	341031	A00758:226:HLWW7DSX2:1:2372:13268:35149	60	+
chr11	346547	346548	A00758:226:HLWW7DSX2:2:1608:30165:16063/1	60	-
chr11	426664	426665	A00758:226:HLWW7DSX2:1:1238:14742:3411	60	+
chr11	459747	459748	A00758:226:HLWW7DSX2:1:1103:17833:12023/1	60	+
chr11	462969	462970	A00758:226:HLWW7DSX2:1:1261:14995:9549/1	60	-
chr11	465967	465968	A00758:226:HLWW7DSX2:1:1476:30300:12446/1	60	-
chr11	466722	466723	A00758:226:HLWW7DSX2:1:2164:16260:21136	60	-
chr11	651682	651683	A00758:226:HLWW7DSX2:1:1553:17201:12680	60	+
chr11	685937	685938	A00758:226:HLWW7DSX2:1:1105:9787:7294/1	60	+
chr11	756207	756208	A00758:226:HLWW7DSX2:2:2401:26431:29262	60	-
chr11	756223	756224	A00758:226:HLWW7DSX2:1:1261:27525:33505	60	-
chr11	781846	781847	A00758:226:HLWW7DSX2:1:1121:19325:11443/1	60	-
chr11	807753	807754	A00758:226:HLWW7DSX2:3:2349:8929:12289/1	60	+
chr11	812908	812909	A00758:226:HLWW7DSX2:3:1665:5547:1235	60	+
chr11	1760099	1760100	A00758:226:HLWW7DSX2:1:1101:18918:31501/1	60	+
chr11	3363111	3363112	A00758:226:HLWW7DSX2:2:1664:15293:6684	60	+
chr11	3695783	3695784	A00758:226:HLWW7DSX2:2:2557:32045:3505	60	-
chr11	3708543	3708544	A00758:226:HLWW7DSX2:1:1568:12210:12273/1	60	-
chr11	3729490	3729491	A00758:226:HLWW7DSX2:1:2668:9932:30123	60	-
chr11	3935738	3935739	A00758:226:HLWW7DSX2:1:1220:30526:36135/1	60	-
chr11	3935936	3935937	A00758:226:HLWW7DSX2:3:1559:2727:27383	60	-
chr11	3956163	3956164	A00758:226:HLWW7DSX2:1:1452:3965:30342/1	60	-
chr11	3974879	3974880	A00758:226:HLWW7DSX2:1:2524:28429:21887	60	+
chr11	4037200	4037201	A00758:226:HLWW7DSX2:2:1460:27832:29559/1	60	-
chr11	4135662	4135663	A00758:226:HLWW7DSX2:3:2123:32714:21793	60	-
chr11	6495426	6495427	A00758:226:HLWW7DSX2:1:2166:29062:10989/1	60	+
chr11	6593449	6593450	A00758:226:HLWW7DSX2:1:1133:17924:11428	60	+
chr11	7051665	7051666	A00758:226:HLWW7DSX2:1:2567:20256:22889	60	-
chr11	8632144	8632145	A00758:226:HLWW7DSX2:1:1124:1163:21261/1	60	-
chr11	9330246	9330247	A00758:226:HLWW7DSX2:2:2177:19994:3928	60	+
chr11	9389466	9389467	A00758:226:HLWW7DSX2:1:1211:11071:35571/1	60	-
chr11	9407969	9407970	A00758:226:HLWW7DSX2:4:2651:27868:31876	60	+
chr11	9410278	9410279	A00758:226:HLWW7DSX2:1:1165:14416:25864/1	60	+
chr11	9421085	9421086	A00758:226:HLWW7DSX2:1:1246:10673:32565/1	60	-
chr11	9581963	9581964	A00758:226:HLWW7DSX2:1:2571:21386:11099/1	60	-
chr11	9788840	9788841	A00758:226:HLWW7DSX2:1:2450:6460:12868	60	+
chr11	9965514	9965515	A00758:226:HLWW7DSX2:2:2423:15230:3724/1	60	+
chr11	10022486	10022487	A00758:226:HLWW7DSX2:4:2669:22914:2472/1	60	-
chr11	10102008	10102009	A00758:226:HLWW7DSX2:1:1129:30716:29919/1	60	-
chr11	10109803	10109804	A00758:226:HLWW7DSX2:1:1333:7193:6183/1	60	+
chr11	10539559	10539560	A00758:226:HLWW7DSX2:1:2255:10818:28056	60	+
chr11	10759453	10759454	A00758:226:HLWW7DSX2:2:1276:28113:22842/1	60	+
chr11	10767505	10767506	A00758:226:HLWW7DSX2:1:1143:21386:30044/1	60	-
chr11	11845052	11845053	A00758:226:HLWW7DSX2:1:1366:22978:9439/1	60	-
chr11	11879366	11879367	A00758:226:HLWW7DSX2:1:1632:4191:3239/1	60	-
chr11	11890857	11890858	A00758:226:HLWW7DSX2:1:1108:10999:7012/1	60	+
chr11	11926027	11926028	A00758:226:HLWW7DSX2:1:1244:30734:1611/1	60	+
chr11	11944321	11944322	A00758:226:HLWW7DSX2:4:1440:15465:33129	60	-
chr11	12098963	12098964	A00758:226:HLWW7DSX2:2:2257:6325:30076/1	60	-
chr11	12166694	12166695	A00758:226:HLWW7DSX2:1:1121:9064:30530/1	60	-
chr11	13416035	13416036	A00758:226:HLWW7DSX2:1:1466:20672:20071/1	60	+
chr11	13712313	13712314	A00758:226:HLWW7DSX2:4:1224:22950:32440	60	-
chr11	14767464	14767465	A00758:226:HLWW7DSX2:1:1227:15212:9580/1	60	+
chr11	14770220	14770221	A00758:226:HLWW7DSX2:1:1111:13964:36135/1	60	+
chr11	14867463	14867464	A00758:226:HLWW7DSX2:1:1104:7636:21167/1	60	-
chr11	17117429	17117430	A00758:226:HLWW7DSX2:1:1165:13232:18959/1	60	+
chr11	17149074	17149075	A00758:226:HLWW7DSX2:1:1537:15257:6339	60	-
chr11	17306707	17306708	A00758:226:HLWW7DSX2:1:1114:16938:27727/1	60	-
chr11	17343559	17343560	A00758:226:HLWW7DSX2:3:1339:13494:24173	60	-
chr11	18568122	18568123	A00758:226:HLWW7DSX2:1:1152:18602:28635/1	60	+
chr11	18568123	18568124	A00758:226:HLWW7DSX2:1:1214:8323:20541/1	60	+
chr11	20470984	20470985	A00758:226:HLWW7DSX2:1:1142:23873:33943	60	-
chr11	22815970	22815971	A00758:226:HLWW7DSX2:1:1173:21531:22842/1	60	+
chr11	22835471	22835472	A00758:226:HLWW7DSX2:3:1410:8015:2033/1	60	+
chr11	23565289	23565290	A00758:226:HLWW7DSX2:1:1119:32805:6887/1	60	-
chr11	23945102	23945103	A00758:226:HLWW7DSX2:1:1559:32136:7263/1	60	+
chr11	24734106	24734107	A00758:226:HLWW7DSX2:1:2440:15754:9862/1	60	-
chr11	27206909	27206910	A00758:226:HLWW7DSX2:4:1668:1289:24298	60	-
chr11	28026861	28026862	A00758:226:HLWW7DSX2:3:1139:32316:23860	60	-
chr11	28094082	28094083	A00758:226:HLWW7DSX2:1:2322:17978:27367/1	60	+
chr11	28179573	28179574	A00758:226:HLWW7DSX2:2:2224:2899:21073/1	60	+
chr11	29066709	29066710	A00758:226:HLWW7DSX2:1:1124:1217:15624/1	60	+
chr11	29379246	29379247	A00758:226:HLWW7DSX2:2:1512:18801:13072/1	60	+
chr11	29714425	29714426	A00758:226:HLWW7DSX2:1:1425:28601:14074/1	60	+
chr11	30327005	30327006	A00758:226:HLWW7DSX2:1:1120:20681:28729	60	+
chr11	30332276	30332277	A00758:226:HLWW7DSX2:1:2509:26250:17801/1	60	-
chr11	31433018	31433019	A00758:226:HLWW7DSX2:1:1203:10050:34898/1	60	+
chr11	31461122	31461123	A00758:226:HLWW7DSX2:1:1344:13431:26882/1	60	+
chr11	31536580	31536581	A00758:226:HLWW7DSX2:1:1503:29017:15640/1	60	+
chr11	31634160	31634161	A00758:226:HLWW7DSX2:1:1355:19804:30467/1	60	+
chr11	31680971	31680972	A00758:226:HLWW7DSX2:2:1325:3504:27633/1	60	-
chr11	31784521	31784522	A00758:226:HLWW7DSX2:1:1253:9733:6699/1	60	-
chr11	33018109	33018110	A00758:226:HLWW7DSX2:1:1214:17246:26475	60	+
chr11	33091744	33091745	A00758:226:HLWW7DSX2:1:1169:11369:36307/1	60	+
chr11	33128962	33128963	A00758:226:HLWW7DSX2:1:1131:32108:36965/1	60	-
chr11	33137298	33137299	A00758:226:HLWW7DSX2:1:1376:14163:13933/1	60	+
chr11	33305837	33305838	A00758:226:HLWW7DSX2:1:1349:16712:21887/1	60	+
chr11	33354832	33354833	A00758:226:HLWW7DSX2:1:1142:21929:1830/1	60	-
chr11	33911700	33911701	A00758:226:HLWW7DSX2:2:2238:8395:27618	60	-
chr11	34070548	34070549	A00758:226:HLWW7DSX2:2:1569:28058:2049	60	+
chr11	34074387	34074388	A00758:226:HLWW7DSX2:1:1170:19226:4852/1	60	-
chr11	34959097	34959098	A00758:226:HLWW7DSX2:1:1222:2492:10535/1	60	-
chr11	34984204	34984205	A00758:226:HLWW7DSX2:4:2277:2347:21966	60	-
chr11	35019813	35019814	A00758:226:HLWW7DSX2:1:1615:24171:17018	60	+
chr11	35134318	35134319	A00758:226:HLWW7DSX2:1:2522:18602:20181/1	60	+
chr11	36430365	36430366	A00758:226:HLWW7DSX2:4:2219:21802:32049	60	-
chr11	37068915	37068916	A00758:226:HLWW7DSX2:2:1425:2166:19147/1	60	-
chr11	37068916	37068917	A00758:226:HLWW7DSX2:1:1107:18810:26991/1	60	-
chr11	38486821	38486822	A00758:226:HLWW7DSX2:1:1154:5086:21919/1	60	+
chr11	38546477	38546478	A00758:226:HLWW7DSX2:1:2406:9335:23923/1	60	+
chr11	39550510	39550511	A00758:226:HLWW7DSX2:2:1306:31684:19695	60	-
chr11	42735550	42735551	A00758:226:HLWW7DSX2:1:1214:19488:34522/1	60	-
chr11	43741062	43741063	A00758:226:HLWW7DSX2:1:1653:26341:24439/1	60	+
chr11	44324763	44324764	A00758:226:HLWW7DSX2:1:1107:16025:32158/1	60	-
chr11	45375205	45375206	A00758:226:HLWW7DSX2:2:1422:25717:36636	60	-
chr11	46040140	46040141	A00758:226:HLWW7DSX2:1:1305:18096:22373/1	60	+
chr11	46043709	46043710	A00758:226:HLWW7DSX2:1:1250:3549:36135	60	+
chr11	46056464	46056465	A00758:226:HLWW7DSX2:1:1422:1705:3349/1	60	+
chr11	46064022	46064023	A00758:226:HLWW7DSX2:1:1156:19777:36714	60	+
chr11	46067267	46067268	A00758:226:HLWW7DSX2:1:1162:13187:34507/1	60	+
chr11	46084401	46084402	A00758:226:HLWW7DSX2:1:2148:12038:35023/1	60	-
chr11	46103473	46103474	A00758:226:HLWW7DSX2:2:1546:24975:4257/1	60	-
chr11	46106364	46106365	A00758:226:HLWW7DSX2:1:1327:1298:35775/1	60	-
chr11	46106726	46106727	A00758:226:HLWW7DSX2:2:1565:12219:11600	60	-
chr11	46107386	46107387	A00758:226:HLWW7DSX2:1:1645:5575:18192	60	+
chr11	46208598	46208599	A00758:226:HLWW7DSX2:2:1668:11288:24017	60	-
chr11	46494018	46494019	A00758:226:HLWW7DSX2:1:1112:28248:21042	60	-
chr11	46496028	46496029	A00758:226:HLWW7DSX2:1:1373:13349:16939	60	-
chr11	46534941	46534942	A00758:226:HLWW7DSX2:3:1512:8241:19805/1	60	+
chr11	46544931	46544932	A00758:226:HLWW7DSX2:1:2574:9489:4805	60	-
chr11	46766375	46766376	A00758:226:HLWW7DSX2:1:1113:13756:23782/1	60	+
chr11	46795647	46795648	A00758:226:HLWW7DSX2:1:1122:31602:21590/1	60	-
chr11	46811801	46811802	A00758:226:HLWW7DSX2:3:1340:17318:11224/1	60	-
chr11	46814672	46814673	A00758:226:HLWW7DSX2:1:1528:25192:11678/1	60	+
chr11	46969411	46969412	A00758:226:HLWW7DSX2:1:2335:26458:29496/1	60	-
chr11	46980661	46980662	A00758:226:HLWW7DSX2:1:1166:27145:9048/1	60	+
chr11	47020050	47020051	A00758:226:HLWW7DSX2:1:1174:12048:15405/1	60	-
chr11	47313907	47313908	A00758:226:HLWW7DSX2:4:2612:32524:30827	60	-
chr11	47313909	47313910	A00758:226:HLWW7DSX2:4:2135:4345:1626	60	-
chr11	47482560	47482561	A00758:226:HLWW7DSX2:1:1631:7274:13808/1	60	-
chr11	47487429	47487430	A00758:226:HLWW7DSX2:1:2618:27742:32784/1	60	-
chr11	47488817	47488818	A00758:226:HLWW7DSX2:1:1344:13395:2143/1	60	-
chr11	47517987	47517988	A00758:226:HLWW7DSX2:4:1532:21142:13182	60	-
chr11	47638216	47638217	A00758:226:HLWW7DSX2:1:2425:31060:31923/1	60	-
chr11	47749532	47749533	A00758:226:HLWW7DSX2:1:1565:1750:26412/1	60	+
chr11	47751335	47751336	A00758:226:HLWW7DSX2:1:1171:1787:30639/1	60	+
chr11	47797147	47797148	A00758:226:HLWW7DSX2:1:1168:10791:8187	60	+
chr11	50082217	50082218	A00758:226:HLWW7DSX2:2:1531:28601:15671/1	60	+
chr11	55817099	55817100	A00758:226:HLWW7DSX2:1:1219:21875:22905/1	60	+
chr11	57722838	57722839	A00758:226:HLWW7DSX2:1:2119:2935:32816/1	60	-
chr11	58014974	58014975	A00758:226:HLWW7DSX2:1:1657:6352:22514/1	60	-
chr11	58566307	58566308	A00758:226:HLWW7DSX2:2:1213:3125:35305/1	60	+
chr11	58587275	58587276	A00758:226:HLWW7DSX2:1:1317:18701:1939/1	60	-
chr11	59221282	59221283	A00758:226:HLWW7DSX2:1:1101:27344:8766/1	60	+
chr11	59592954	59592955	A00758:226:HLWW7DSX2:1:1542:8901:24706/1	60	-
chr11	60145205	60145206	A00758:226:HLWW7DSX2:1:1648:8938:21762	60	+
chr11	60990410	60990411	A00758:226:HLWW7DSX2:1:1657:21043:32456/1	60	+
chr11	61314982	61314983	A00758:226:HLWW7DSX2:4:1664:18367:26099/1	60	-
chr11	61318824	61318825	A00758:226:HLWW7DSX2:1:2263:11749:31297	60	+
chr11	61321424	61321425	A00758:226:HLWW7DSX2:1:2417:6234:26130/1	60	+
chr11	61352931	61352932	A00758:226:HLWW7DSX2:1:1109:15854:33426/1	60	+
chr11	61414105	61414106	A00758:226:HLWW7DSX2:2:1108:13548:6793/1	60	+
chr11	61419712	61419713	A00758:226:HLWW7DSX2:4:2406:8359:34726	60	-
chr11	61422227	61422228	A00758:226:HLWW7DSX2:1:1365:31277:9784/1	60	+
chr11	61435365	61435366	A00758:226:HLWW7DSX2:3:1347:14552:15233/1	60	-
chr11	61471032	61471033	A00758:226:HLWW7DSX2:1:1343:32334:3129	60	-
chr11	61471034	61471035	A00758:226:HLWW7DSX2:1:2475:32542:35086/1	60	-
chr11	61822158	61822159	A00758:226:HLWW7DSX2:3:1603:11921:13275	60	+
chr11	62132974	62132975	A00758:226:HLWW7DSX2:1:1119:3251:6496	60	+
chr11	62133480	62133481	A00758:226:HLWW7DSX2:1:1204:26919:18051/1	60	-
chr11	62134869	62134870	A00758:226:HLWW7DSX2:1:1249:4517:4554/1	60	-
chr11	62358881	62358882	A00758:226:HLWW7DSX2:1:1102:10176:6746/1	60	+
chr11	62362814	62362815	A00758:226:HLWW7DSX2:1:1520:2446:29872/1	60	-
chr11	62364331	62364332	A00758:226:HLWW7DSX2:1:1178:26078:21261/1	60	+
chr11	62562634	62562635	A00758:226:HLWW7DSX2:1:2323:7645:6684/1	60	+
chr11	62567299	62567300	A00758:226:HLWW7DSX2:1:1310:13729:31908/1	60	+
chr11	62576563	62576564	A00758:226:HLWW7DSX2:4:1438:21540:17221	60	+
chr11	62590522	62590523	A00758:226:HLWW7DSX2:1:1161:8730:30890	60	-
chr11	62593794	62593795	A00758:226:HLWW7DSX2:1:2128:24560:17065/1	60	+
chr11	62636411	62636412	A00758:226:HLWW7DSX2:1:2135:24252:34757/1	60	+
chr11	62639976	62639977	A00758:226:HLWW7DSX2:1:2507:6632:18897	60	-
chr11	62651826	62651827	A00758:226:HLWW7DSX2:1:1112:1931:36714/1	60	+
chr11	62661609	62661610	A00758:226:HLWW7DSX2:1:1242:28700:24643/1	60	-
chr11	62716905	62716906	A00758:226:HLWW7DSX2:1:1525:12319:31908/1	60	-
chr11	62720893	62720894	A00758:226:HLWW7DSX2:1:1452:13476:24361/1	60	+
chr11	62722057	62722058	A00758:226:HLWW7DSX2:1:1145:2826:18474/1	60	-
chr11	62734367	62734368	A00758:226:HLWW7DSX2:1:1225:30779:33630/1	60	+
chr11	62737809	62737810	A00758:226:HLWW7DSX2:1:1103:5520:3537/1	60	+
chr11	62739061	62739062	A00758:226:HLWW7DSX2:3:1604:27190:22122	60	-
chr11	62742487	62742488	A00758:226:HLWW7DSX2:1:1652:17607:13291/1	60	+
chr11	62782457	62782458	A00758:226:HLWW7DSX2:1:1137:13232:16360/1	60	+
chr11	62782459	62782460	A00758:226:HLWW7DSX2:4:1427:15637:4053	60	+
chr11	62782897	62782898	A00758:226:HLWW7DSX2:1:1364:19642:32565/1	60	+
chr11	62802434	62802435	A00758:226:HLWW7DSX2:1:1268:27227:34679/1	60	-
chr11	62812360	62812361	A00758:226:HLWW7DSX2:2:1141:7464:34741/1	60	+
chr11	62815431	62815432	A00758:226:HLWW7DSX2:1:1144:27227:30295/1	60	-
chr11	62817726	62817727	A00758:226:HLWW7DSX2:1:1643:22055:23563	60	-
chr11	62817928	62817929	A00758:226:HLWW7DSX2:4:2248:7012:25003/1	60	+
chr11	62818728	62818729	A00758:226:HLWW7DSX2:1:1377:28763:3427/1	60	+
chr11	62861470	62861471	A00758:226:HLWW7DSX2:1:1230:6171:34100/1	60	-
chr11	62863551	62863552	A00758:226:HLWW7DSX2:1:1206:3034:16861/1	60	-
chr11	62866449	62866450	A00758:226:HLWW7DSX2:1:1229:22553:13933/1	60	-
chr11	62867778	62867779	A00758:226:HLWW7DSX2:1:1307:7482:6965/1	60	-
chr11	62869711	62869712	A00758:226:HLWW7DSX2:1:1173:28447:23891/1	60	+
chr11	62873873	62873874	A00758:226:HLWW7DSX2:1:2642:22435:19179/1	60	-
chr11	62885494	62885495	A00758:226:HLWW7DSX2:3:2167:11225:32957	60	-
chr11	63577087	63577088	A00758:226:HLWW7DSX2:1:1158:8974:9612/1	60	-
chr11	63584141	63584142	A00758:226:HLWW7DSX2:1:1216:29794:26318/1	60	+
chr11	63632800	63632801	A00758:226:HLWW7DSX2:1:1175:28890:11036	60	-
chr11	63638503	63638504	A00758:226:HLWW7DSX2:3:1639:20971:19210	60	+
chr11	63641930	63641931	A00758:226:HLWW7DSX2:1:1135:17870:33505/1	60	+
chr11	63646587	63646588	A00758:226:HLWW7DSX2:1:2202:30653:4288/1	60	-
chr11	63646633	63646634	A00758:226:HLWW7DSX2:1:1375:10972:10880/1	60	+
chr11	63652229	63652230	A00758:226:HLWW7DSX2:1:1211:12798:10911/1	60	-
chr11	63654320	63654321	A00758:226:HLWW7DSX2:4:1137:13711:8234/1	60	+
chr11	63660098	63660099	A00758:226:HLWW7DSX2:1:1246:28185:22968/1	60	+
chr11	63669321	63669322	A00758:226:HLWW7DSX2:4:2273:8639:2049/1	60	+
chr11	63687767	63687768	A00758:226:HLWW7DSX2:1:1542:30617:6887/1	60	+
chr11	63689017	63689018	A00758:226:HLWW7DSX2:1:2233:5728:11600/1	60	+
chr11	63703041	63703042	A00758:226:HLWW7DSX2:2:1137:27606:30170	60	+
chr11	63708010	63708011	A00758:226:HLWW7DSX2:1:1664:2202:25191	60	+
chr11	63709397	63709398	A00758:226:HLWW7DSX2:1:1325:5023:8281/1	60	-
chr11	63710359	63710360	A00758:226:HLWW7DSX2:4:2141:13105:33458	60	-
chr11	63710366	63710367	A00758:226:HLWW7DSX2:1:1141:20943:33818	60	-
chr11	63712241	63712242	A00758:226:HLWW7DSX2:1:1240:4924:22639	60	-
chr11	63715352	63715353	A00758:226:HLWW7DSX2:1:2154:13196:29199/1	60	+
chr11	63718764	63718765	A00758:226:HLWW7DSX2:1:1475:21251:31344/1	60	-
chr11	63719169	63719170	A00758:226:HLWW7DSX2:1:1255:3685:35462	60	+
chr11	63720664	63720665	A00758:226:HLWW7DSX2:3:1341:20898:10034	60	+
chr11	63725109	63725110	A00758:226:HLWW7DSX2:1:1102:28772:24142/1	60	-
chr11	63725913	63725914	A00758:226:HLWW7DSX2:1:1108:27914:2957/1	60	+
chr11	63731658	63731659	A00758:226:HLWW7DSX2:2:2657:5041:31172/1	60	-
chr11	63747625	63747626	A00758:226:HLWW7DSX2:1:1242:22336:32565/1	60	-
chr11	63751630	63751631	A00758:226:HLWW7DSX2:1:1372:32606:9298/1	60	+
chr11	63754104	63754105	A00758:226:HLWW7DSX2:1:1111:3947:28307/1	60	-
chr11	63851153	63851154	A00758:226:HLWW7DSX2:1:2254:3531:15843	60	-
chr11	63855645	63855646	A00758:226:HLWW7DSX2:1:1327:19397:24001/1	60	+
chr11	63859636	63859637	A00758:226:HLWW7DSX2:1:1264:2519:3098/1	60	-
chr11	63864600	63864601	A00758:226:HLWW7DSX2:2:1561:20799:36135	60	+
chr11	63867020	63867021	A00758:226:HLWW7DSX2:1:1372:20057:3975/1	60	-
chr11	63875025	63875026	A00758:226:HLWW7DSX2:1:1357:28899:13463/1	60	+
chr11	63886547	63886548	A00758:226:HLWW7DSX2:4:1513:32696:1689	60	-
chr11	63899952	63899953	A00758:226:HLWW7DSX2:3:1343:20546:36918/1	60	-
chr11	63899953	63899954	A00758:226:HLWW7DSX2:1:1101:29306:36245/1	60	-
chr11	64135354	64135355	A00758:226:HLWW7DSX2:1:1147:31467:28745	60	+
chr11	64189992	64189993	A00758:226:HLWW7DSX2:2:2358:21395:11741	60	-
chr11	64190672	64190673	A00758:226:HLWW7DSX2:1:1106:14299:22028/1	60	+
chr11	64193149	64193150	A00758:226:HLWW7DSX2:2:2272:6786:1814/1	60	-
chr11	64194700	64194701	A00758:226:HLWW7DSX2:2:2612:2772:21856/1	60	-
chr11	64195533	64195534	A00758:226:HLWW7DSX2:1:1166:30969:9126/1	60	+
chr11	64195703	64195704	A00758:226:HLWW7DSX2:3:1674:32271:3928	60	-
chr11	64197875	64197876	A00758:226:HLWW7DSX2:1:1227:29297:6104	60	-
chr11	64201093	64201094	A00758:226:HLWW7DSX2:3:1664:31675:19586/1	60	-
chr11	64201712	64201713	A00758:226:HLWW7DSX2:1:1127:14977:34131/1	60	+
chr11	64213136	64213137	A00758:226:HLWW7DSX2:1:1268:25789:4445	60	+
chr11	64214389	64214390	A00758:226:HLWW7DSX2:4:2320:19090:27602	60	-
chr11	64217620	64217621	A00758:226:HLWW7DSX2:1:1140:31882:16939/1	60	-
chr11	64367059	64367060	A00758:226:HLWW7DSX2:2:2320:22932:23985	60	-
chr11	64733280	64733281	A00758:226:HLWW7DSX2:1:2338:24867:33285/1	60	-
chr11	64768304	64768305	A00758:226:HLWW7DSX2:1:1231:21739:36385	60	-
chr11	64770130	64770131	A00758:226:HLWW7DSX2:2:1520:2446:11522/1	60	+
chr11	64770134	64770135	A00758:226:HLWW7DSX2:1:1402:20772:34867/1	60	-
chr11	64771480	64771481	A00758:226:HLWW7DSX2:1:1144:6497:14967/1	60	+
chr11	64771547	64771548	A00758:226:HLWW7DSX2:1:2313:5782:8093/1	60	-
chr11	64772908	64772909	A00758:226:HLWW7DSX2:1:1260:6605:22701/1	60	+
chr11	64773026	64773027	A00758:226:HLWW7DSX2:1:1111:25861:16219/1	60	+
chr11	64773528	64773529	A00758:226:HLWW7DSX2:1:1106:29875:28714/1	60	-
chr11	64774119	64774120	A00758:226:HLWW7DSX2:2:1362:30834:10520/1	60	-
chr11	64774307	64774308	A00758:226:HLWW7DSX2:1:1109:27100:35869	60	+
chr11	64866921	64866922	A00758:226:HLWW7DSX2:3:1623:9146:12508	60	+
chr11	64869258	64869259	A00758:226:HLWW7DSX2:1:1148:1913:10316/1	60	-
chr11	64901219	64901220	A00758:226:HLWW7DSX2:1:1143:26187:26021	60	+
chr11	64908659	64908660	A00758:226:HLWW7DSX2:1:1161:29414:27946/1	60	+
chr11	65102511	65102512	A00758:226:HLWW7DSX2:1:1203:2736:15562/1	60	+
chr11	65104259	65104260	A00758:226:HLWW7DSX2:4:2401:18195:35540	60	+
chr11	65104636	65104637	A00758:226:HLWW7DSX2:1:2678:26675:17284/1	60	+
chr11	65104730	65104731	A00758:226:HLWW7DSX2:1:1627:8513:8719/1	60	-
chr11	65105875	65105876	A00758:226:HLWW7DSX2:1:2261:32000:23594/1	60	-
chr11	65106091	65106092	A00758:226:HLWW7DSX2:2:1102:19298:17597/1	60	+
chr11	65119542	65119543	A00758:226:HLWW7DSX2:3:1657:11198:35634	60	-
chr11	65132359	65132360	A00758:226:HLWW7DSX2:1:1270:17074:20729	60	+
chr11	65195964	65195965	A00758:226:HLWW7DSX2:2:1401:7798:25582	60	-
chr11	65196487	65196488	A00758:226:HLWW7DSX2:1:1441:7979:15906/1	60	+
chr11	65196619	65196620	A00758:226:HLWW7DSX2:1:1118:17571:13698/1	60	+
chr11	65268067	65268068	A00758:226:HLWW7DSX2:1:1106:13331:6605/1	60	+
chr11	65269682	65269683	A00758:226:HLWW7DSX2:1:1136:8070:21136	60	-
chr11	65276415	65276416	A00758:226:HLWW7DSX2:1:1417:16197:29418	60	+
chr11	65277013	65277014	A00758:226:HLWW7DSX2:2:1351:6244:22827	60	-
chr11	65277971	65277972	A00758:226:HLWW7DSX2:1:1322:9724:23030/1	60	-
chr11	65281762	65281763	A00758:226:HLWW7DSX2:3:2153:32913:21136	60	+
chr11	65290950	65290951	A00758:226:HLWW7DSX2:1:2149:21287:11209	60	-
chr11	65337712	65337713	A00758:226:HLWW7DSX2:1:1274:30174:7654/1	60	+
chr11	65338854	65338855	A00758:226:HLWW7DSX2:1:1326:5692:1485	60	-
chr11	65348977	65348978	A00758:226:HLWW7DSX2:1:1372:17101:8093/1	60	+
chr11	65409687	65409688	A00758:226:HLWW7DSX2:1:1103:12066:10144/1	60	-
chr11	65430171	65430172	A00758:226:HLWW7DSX2:1:1120:12264:2190/1	60	+
chr11	65430828	65430829	A00758:226:HLWW7DSX2:1:1117:11351:28447/1	60	-
chr11	65431023	65431024	A00758:226:HLWW7DSX2:2:2362:2157:5447	60	-
chr11	65434744	65434745	A00758:226:HLWW7DSX2:1:1413:22498:36229/1	60	-
chr11	65436134	65436135	A00758:226:HLWW7DSX2:4:1215:32298:6605/1	60	-
chr11	65436697	65436698	A00758:226:HLWW7DSX2:1:1123:5321:32252/1	60	+
chr11	65436999	65437000	A00758:226:HLWW7DSX2:1:1362:7211:13385/1	60	+
chr11	65440186	65440187	A00758:226:HLWW7DSX2:1:1122:28429:33880/1	60	+
chr11	65440268	65440269	A00758:226:HLWW7DSX2:1:1152:32172:32127/1	60	-
chr11	65440569	65440570	A00758:226:HLWW7DSX2:3:1670:14724:24893	60	-
chr11	65441614	65441615	A00758:226:HLWW7DSX2:3:1358:7202:7451/1	60	-
chr11	65441713	65441714	A00758:226:HLWW7DSX2:2:1632:25473:16705/1	60	+
chr11	65495817	65495818	A00758:226:HLWW7DSX2:1:1362:11776:30655	60	+
chr11	65502193	65502194	A00758:226:HLWW7DSX2:1:1106:11677:12571/1	60	+
chr11	65502612	65502613	A00758:226:HLWW7DSX2:1:2659:11894:10160	60	-
chr11	65502715	65502716	A00758:226:HLWW7DSX2:1:2258:18602:32362/1	60	-
chr11	65503290	65503291	A00758:226:HLWW7DSX2:1:1221:27362:20102/1	60	+
chr11	65504977	65504978	A00758:226:HLWW7DSX2:1:1123:28519:27806/1	60	+
chr11	65505441	65505442	A00758:226:HLWW7DSX2:1:1122:11270:8641/1	60	+
chr11	65532605	65532606	A00758:226:HLWW7DSX2:1:1552:30318:20024	60	+
chr11	65533919	65533920	A00758:226:HLWW7DSX2:3:2671:30626:34397/1	60	-
chr11	65579829	65579830	A00758:226:HLWW7DSX2:3:1252:15745:25191/1	60	+
chr11	65612531	65612532	A00758:226:HLWW7DSX2:1:1438:24758:26960	60	-
chr11	65621902	65621903	A00758:226:HLWW7DSX2:4:1564:16957:2143/1	60	-
chr11	65622596	65622597	A00758:226:HLWW7DSX2:1:1263:12997:5776/1	60	-
chr11	65635723	65635724	A00758:226:HLWW7DSX2:2:2337:19470:24439	60	-
chr11	65649243	65649244	A00758:226:HLWW7DSX2:1:2338:31747:24627/1	60	-
chr11	65657734	65657735	A00758:226:HLWW7DSX2:1:1129:28917:19507/1	60	-
chr11	65657735	65657736	A00758:226:HLWW7DSX2:2:2433:7039:33599/1	60	-
chr11	65658669	65658670	A00758:226:HLWW7DSX2:1:2602:29903:16172	60	+
chr11	65659311	65659312	A00758:226:HLWW7DSX2:1:1161:14488:31688/1	60	-
chr11	65716532	65716533	A00758:226:HLWW7DSX2:4:1637:8070:9361/1	60	-
chr11	65717477	65717478	A00758:226:HLWW7DSX2:1:1102:4634:26271/1	60	-
chr11	65717852	65717853	A00758:226:HLWW7DSX2:1:1143:29125:2049/1	60	-
chr11	65717853	65717854	A00758:226:HLWW7DSX2:2:1544:12048:29528	60	-
chr11	65864842	65864843	A00758:226:HLWW7DSX2:3:2533:24523:8954	60	+
chr11	65866186	65866187	A00758:226:HLWW7DSX2:1:1145:8024:26036/1	60	+
chr11	65964958	65964959	A00758:226:HLWW7DSX2:2:1373:24379:22608	60	+
chr11	65968294	65968295	A00758:226:HLWW7DSX2:1:1447:31204:29199/1	60	-
chr11	65992362	65992363	A00758:226:HLWW7DSX2:1:1620:17635:11240/1	60	-
chr11	65992363	65992364	A00758:226:HLWW7DSX2:1:1159:2302:2065/1	60	-
chr11	65996029	65996030	A00758:226:HLWW7DSX2:1:2362:18819:27571/1	60	+
chr11	65998644	65998645	A00758:226:HLWW7DSX2:1:1319:13946:16532/1	60	-
chr11	65998705	65998706	A00758:226:HLWW7DSX2:1:1537:24867:5196	60	-
chr11	65999212	65999213	A00758:226:HLWW7DSX2:4:2231:5141:17503	60	-
chr11	66063302	66063303	A00758:226:HLWW7DSX2:1:1119:15799:6464/1	60	+
chr11	66064587	66064588	A00758:226:HLWW7DSX2:1:1141:19334:2503/1	60	+
chr11	66066119	66066120	A00758:226:HLWW7DSX2:1:1262:21938:32315/1	60	+
chr11	66077064	66077065	A00758:226:HLWW7DSX2:1:1104:15167:12602/1	60	+
chr11	66078534	66078535	A00758:226:HLWW7DSX2:1:1109:14308:19225/1	60	+
chr11	66084878	66084879	A00758:226:HLWW7DSX2:1:1609:9625:24236/1	60	+
chr11	66102011	66102012	A00758:226:HLWW7DSX2:1:1201:20166:32409/1	60	+
chr11	66119221	66119222	A00758:226:HLWW7DSX2:3:1156:31385:20901	60	-
chr11	66120022	66120023	A00758:226:HLWW7DSX2:2:2611:29460:27085/1	60	-
chr11	66120024	66120025	A00758:226:HLWW7DSX2:1:1157:13566:27962/1	60	-
chr11	66130700	66130701	A00758:226:HLWW7DSX2:1:1617:30843:35618/1	60	-
chr11	66139543	66139544	A00758:226:HLWW7DSX2:4:1267:6099:15593	60	-
chr11	66147624	66147625	A00758:226:HLWW7DSX2:1:1102:13015:7341/1	60	+
chr11	66149325	66149326	A00758:226:HLWW7DSX2:1:1170:20103:22028/1	60	+
chr11	66171056	66171057	A00758:226:HLWW7DSX2:1:1210:8052:6010/1	60	+
chr11	66178339	66178340	A00758:226:HLWW7DSX2:1:2549:28375:16908/1	60	+
chr11	66181016	66181017	A00758:226:HLWW7DSX2:1:1108:30942:28494/1	60	+
chr11	66189985	66189986	A00758:226:HLWW7DSX2:2:1306:1967:10755/1	60	-
chr11	66197436	66197437	A00758:226:HLWW7DSX2:1:1207:15790:1000	60	+
chr11	66263644	66263645	A00758:226:HLWW7DSX2:1:1172:30517:7592	60	+
chr11	66337670	66337671	A00758:226:HLWW7DSX2:1:1526:5150:33426/1	60	-
chr11	66352335	66352336	A00758:226:HLWW7DSX2:1:1119:29315:6574/1	60	-
chr11	66353080	66353081	A00758:226:HLWW7DSX2:1:2302:12147:35869	60	-
chr11	66355809	66355810	A00758:226:HLWW7DSX2:1:1438:12807:20196/1	60	-
chr11	66369547	66369548	A00758:226:HLWW7DSX2:1:1113:13838:19445/1	60	+
chr11	66369549	66369550	A00758:226:HLWW7DSX2:1:1201:5014:2910/1	60	+
chr11	66433441	66433442	A00758:226:HLWW7DSX2:1:1202:22643:13182/1	60	-
chr11	66617767	66617768	A00758:226:HLWW7DSX2:1:1438:15438:31297/1	60	+
chr11	66620184	66620185	A00758:226:HLWW7DSX2:1:1102:12418:10379/1	60	+
chr11	66620932	66620933	A00758:226:HLWW7DSX2:1:1105:2790:28087	60	-
chr11	66621402	66621403	A00758:226:HLWW7DSX2:3:2256:32895:31031	60	+
chr11	66649699	66649700	A00758:226:HLWW7DSX2:2:1321:18783:2237/1	60	+
chr11	66660051	66660052	A00758:226:HLWW7DSX2:1:1178:16586:7639	60	+
chr11	66668173	66668174	A00758:226:HLWW7DSX2:1:1141:6433:1423/1	60	+
chr11	66670344	66670345	A00758:226:HLWW7DSX2:2:2516:19895:36573	60	-
chr11	66704195	66704196	A00758:226:HLWW7DSX2:1:2158:29631:36902/1	60	+
chr11	66715499	66715500	A00758:226:HLWW7DSX2:1:1125:16947:15969/1	60	+
chr11	66758728	66758729	A00758:226:HLWW7DSX2:1:1145:5222:31015/1	60	+
chr11	66768479	66768480	A00758:226:HLWW7DSX2:1:1213:9896:11960/1	60	+
chr11	66768481	66768482	A00758:226:HLWW7DSX2:4:1426:25437:33207	60	+
chr11	66769009	66769010	A00758:226:HLWW7DSX2:1:1218:15311:24345/1	60	+
chr11	66774849	66774850	A00758:226:HLWW7DSX2:1:1126:32886:17174/1	60	-
chr11	66786512	66786513	A00758:226:HLWW7DSX2:3:1614:23258:8453/1	60	+
chr11	66787590	66787591	A00758:226:HLWW7DSX2:2:1325:2736:24048	60	-
chr11	66787926	66787927	A00758:226:HLWW7DSX2:1:1148:32524:28072/1	60	+
chr11	66805341	66805342	A00758:226:HLWW7DSX2:1:1325:21712:28166/1	60	-
chr11	67129511	67129512	A00758:226:HLWW7DSX2:3:1525:23276:3192	60	+
chr11	67132688	67132689	A00758:226:HLWW7DSX2:2:2168:15103:6856	60	-
chr11	67132821	67132822	A00758:226:HLWW7DSX2:3:1514:4481:6903	60	+
chr11	67134792	67134793	A00758:226:HLWW7DSX2:1:1214:27706:4633/1	60	-
chr11	67135667	67135668	A00758:226:HLWW7DSX2:2:1567:32072:31109/1	60	-
chr11	67142165	67142166	A00758:226:HLWW7DSX2:2:1555:22480:1438/1	60	+
chr11	67143777	67143778	A00758:226:HLWW7DSX2:1:1104:32506:3803/1	60	+
chr11	67146889	67146890	A00758:226:HLWW7DSX2:1:1346:3251:17049/1	60	+
chr11	67150205	67150206	A00758:226:HLWW7DSX2:4:1105:31358:1000	60	-
chr11	67151333	67151334	A00758:226:HLWW7DSX2:1:1247:1488:9799/1	60	-
chr11	67151665	67151666	A00758:226:HLWW7DSX2:1:1147:6225:16814/1	60	-
chr11	67151946	67151947	A00758:226:HLWW7DSX2:1:1119:10059:25300/1	60	-
chr11	67152105	67152106	A00758:226:HLWW7DSX2:4:2655:14968:4617	60	-
chr11	67153186	67153187	A00758:226:HLWW7DSX2:1:1106:20934:13354/1	60	+
chr11	67155693	67155694	A00758:226:HLWW7DSX2:4:1571:5529:35493/1	60	+
chr11	67157106	67157107	A00758:226:HLWW7DSX2:1:2111:25473:14512	60	-
chr11	67164717	67164718	A00758:226:HLWW7DSX2:3:1528:23592:15828	60	-
chr11	67172435	67172436	A00758:226:HLWW7DSX2:2:2405:25545:16423	60	-
chr11	67175465	67175466	A00758:226:HLWW7DSX2:3:2677:3803:1971/1	60	-
chr11	67175467	67175468	A00758:226:HLWW7DSX2:2:1456:15799:6151/1	60	-
chr11	67180920	67180921	A00758:226:HLWW7DSX2:1:1174:3866:26099/1	60	+
chr11	67182985	67182986	A00758:226:HLWW7DSX2:1:1236:13729:36980/1	60	+
chr11	67183394	67183395	A00758:226:HLWW7DSX2:1:1538:29234:20369	60	-
chr11	67186990	67186991	A00758:226:HLWW7DSX2:1:1329:16694:29027/1	60	+
chr11	67186995	67186996	A00758:226:HLWW7DSX2:1:1254:25961:13980/1	60	+
chr11	67189629	67189630	A00758:226:HLWW7DSX2:1:1139:23909:33035/1	60	+
chr11	67191891	67191892	A00758:226:HLWW7DSX2:2:1102:28682:19852	60	-
chr11	67193783	67193784	A00758:226:HLWW7DSX2:1:1416:25545:14199/1	60	-
chr11	67193860	67193861	A00758:226:HLWW7DSX2:3:2537:1588:34585/1	60	+
chr11	67194258	67194259	A00758:226:HLWW7DSX2:1:1354:15962:8343	60	-
chr11	67194260	67194261	A00758:226:HLWW7DSX2:1:1141:6090:32643	60	-
chr11	67195211	67195212	A00758:226:HLWW7DSX2:1:2259:18774:13244/1	60	+
chr11	67195881	67195882	A00758:226:HLWW7DSX2:1:1264:31765:28635/1	60	-
chr11	67197650	67197651	A00758:226:HLWW7DSX2:1:2150:25238:27696/1	60	+
chr11	67199846	67199847	A00758:226:HLWW7DSX2:1:2231:19244:1752/1	60	-
chr11	67205311	67205312	A00758:226:HLWW7DSX2:1:1501:27082:24972/1	60	-
chr11	67207514	67207515	A00758:226:HLWW7DSX2:1:1151:22498:23015/1	60	-
chr11	67208759	67208760	A00758:226:HLWW7DSX2:1:1501:15402:36777/1	60	-
chr11	67212233	67212234	A00758:226:HLWW7DSX2:1:2205:26069:1297/1	60	-
chr11	67212302	67212303	A00758:226:HLWW7DSX2:1:1247:27380:14591/1	60	+
chr11	67212386	67212387	A00758:226:HLWW7DSX2:1:1328:3866:32393/1	60	+
chr11	67213429	67213430	A00758:226:HLWW7DSX2:1:1129:31033:25958/1	60	+
chr11	67215100	67215101	A00758:226:HLWW7DSX2:1:1363:12717:17503/1	60	-
chr11	67215919	67215920	A00758:226:HLWW7DSX2:1:1140:7111:19820/1	60	-
chr11	67220050	67220051	A00758:226:HLWW7DSX2:1:1101:28094:11068/1	60	-
chr11	67221477	67221478	A00758:226:HLWW7DSX2:1:2239:22390:6136/1	60	-
chr11	67225653	67225654	A00758:226:HLWW7DSX2:1:2674:19434:13322	60	-
chr11	67231748	67231749	A00758:226:HLWW7DSX2:2:1153:3712:5071/1	60	+
chr11	67243136	67243137	A00758:226:HLWW7DSX2:1:1330:8838:10974/1	60	+
chr11	67244640	67244641	A00758:226:HLWW7DSX2:1:1278:26775:19210/1	60	-
chr11	67245558	67245559	A00758:226:HLWW7DSX2:1:2161:9751:11584/1	60	-
chr11	67247309	67247310	A00758:226:HLWW7DSX2:1:2526:25726:14857/1	60	+
chr11	67291634	67291635	A00758:226:HLWW7DSX2:1:1105:22372:5321	60	+
chr11	67292768	67292769	A00758:226:HLWW7DSX2:1:2405:18701:30467/1	60	-
chr11	67293259	67293260	A00758:226:HLWW7DSX2:1:1151:19397:10817/1	60	-
chr11	67293858	67293859	A00758:226:HLWW7DSX2:1:1251:27154:31422/1	60	-
chr11	67294954	67294955	A00758:226:HLWW7DSX2:1:2125:2754:15875/1	60	-
chr11	67296730	67296731	A00758:226:HLWW7DSX2:1:2267:22001:17957/1	60	+
chr11	67296737	67296738	A00758:226:HLWW7DSX2:1:1228:2148:8656/1	60	-
chr11	67296875	67296876	A00758:226:HLWW7DSX2:1:1255:19352:28557/1	60	+
chr11	67432213	67432214	A00758:226:HLWW7DSX2:1:2346:29008:21324	60	+
chr11	67493729	67493730	A00758:226:HLWW7DSX2:1:1161:15311:6433	60	-
chr11	67499328	67499329	A00758:226:HLWW7DSX2:1:1155:2980:27320/1	60	+
chr11	67608892	67608893	A00758:226:HLWW7DSX2:1:1330:11704:19977/1	60	+
chr11	68070616	68070617	A00758:226:HLWW7DSX2:4:2536:5656:34929/1	60	-
chr11	68070618	68070619	A00758:226:HLWW7DSX2:1:1139:3803:24987/1	60	-
chr11	68072032	68072033	A00758:226:HLWW7DSX2:1:1127:14742:21230/1	60	+
chr11	68084596	68084597	A00758:226:HLWW7DSX2:2:1462:20464:2394/1	60	+
chr11	68084692	68084693	A00758:226:HLWW7DSX2:1:1124:14733:32424/1	60	-
chr11	68087304	68087305	A00758:226:HLWW7DSX2:2:2313:19217:21903/1	60	-
chr11	68089412	68089413	A00758:226:HLWW7DSX2:1:1609:3396:12978/1	60	-
chr11	68090440	68090441	A00758:226:HLWW7DSX2:2:1525:12174:27712/1	60	-
chr11	68090908	68090909	A00758:226:HLWW7DSX2:1:1232:15573:29590/1	60	-
chr11	68091103	68091104	A00758:226:HLWW7DSX2:3:2575:28646:15875/1	60	+
chr11	68156867	68156868	A00758:226:HLWW7DSX2:1:1136:26585:32722/1	60	-
chr11	68167997	68167998	A00758:226:HLWW7DSX2:1:2348:22770:26522	60	-
chr11	68174626	68174627	A00758:226:HLWW7DSX2:1:1170:29640:16501	60	-
chr11	68179233	68179234	A00758:226:HLWW7DSX2:1:1336:23529:19914/1	60	-
chr11	68181947	68181948	A00758:226:HLWW7DSX2:1:2319:13648:27320	60	-
chr11	68183093	68183094	A00758:226:HLWW7DSX2:2:1525:10339:2143	60	-
chr11	68183095	68183096	A00758:226:HLWW7DSX2:4:1604:22516:11052	60	-
chr11	68183261	68183262	A00758:226:HLWW7DSX2:2:2265:20103:20682	60	-
chr11	68189241	68189242	A00758:226:HLWW7DSX2:1:1155:32280:25426/1	60	-
chr11	68193374	68193375	A00758:226:HLWW7DSX2:1:1340:27019:26365/1	60	-
chr11	68488039	68488040	A00758:226:HLWW7DSX2:1:1206:22842:34569/1	60	+
chr11	68489302	68489303	A00758:226:HLWW7DSX2:1:1204:4707:5854/1	60	+
chr11	68489304	68489305	A00758:226:HLWW7DSX2:1:2211:29677:11772	60	+
chr11	68506635	68506636	A00758:226:HLWW7DSX2:1:1527:20211:5838/1	60	-
chr11	68519788	68519789	A00758:226:HLWW7DSX2:1:1134:13458:8328/1	60	+
chr11	68529110	68529111	A00758:226:HLWW7DSX2:1:2222:13838:1626	60	-
chr11	68557970	68557971	A00758:226:HLWW7DSX2:4:2372:32208:33567	60	-
chr11	68559336	68559337	A00758:226:HLWW7DSX2:1:1308:27317:1297/1	60	+
chr11	68564773	68564774	A00758:226:HLWW7DSX2:1:1260:2763:22717/1	60	+
chr11	68573554	68573555	A00758:226:HLWW7DSX2:3:2169:1805:21684	60	-
chr11	68577252	68577253	A00758:226:HLWW7DSX2:1:1163:16631:35963/1	60	+
chr11	68586740	68586741	A00758:226:HLWW7DSX2:1:1411:23375:18270/1	60	+
chr11	69680496	69680497	A00758:226:HLWW7DSX2:1:1125:30237:29528/1	60	+
chr11	70887690	70887691	A00758:226:HLWW7DSX2:1:1329:22480:31187/1	60	+
chr11	71466217	71466218	A00758:226:HLWW7DSX2:1:1139:3631:32299/1	60	+
chr11	71885373	71885374	A00758:226:HLWW7DSX2:1:2428:15727:32550	60	-
chr11	72054678	72054679	A00758:226:HLWW7DSX2:1:1104:7744:33223/1	60	-
chr11	72065158	72065159	A00758:226:HLWW7DSX2:1:1456:30671:5541/1	60	-
chr11	72070095	72070096	A00758:226:HLWW7DSX2:1:1167:26901:26099/1	60	+
chr11	72344889	72344890	A00758:226:HLWW7DSX2:1:2473:15664:4570/1	60	-
chr11	72862798	72862799	A00758:226:HLWW7DSX2:1:1225:6668:23312/1	60	-
chr11	72881048	72881049	A00758:226:HLWW7DSX2:4:2528:24605:6527	60	+
chr11	72922085	72922086	A00758:226:HLWW7DSX2:1:1256:2076:22968/1	60	+
chr11	72933301	72933302	A00758:226:HLWW7DSX2:1:1158:30346:16595/1	60	-
chr11	72965318	72965319	A00758:226:HLWW7DSX2:1:1353:12617:35336/1	60	+
chr11	72967017	72967018	A00758:226:HLWW7DSX2:3:1664:23900:14325	60	+
chr11	72979589	72979590	A00758:226:HLWW7DSX2:3:1674:9498:32722/1	60	-
chr11	73020954	73020955	A00758:226:HLWW7DSX2:1:1102:13250:34522/1	60	+
chr11	73048603	73048604	A00758:226:HLWW7DSX2:1:1156:25708:26193/1	60	-
chr11	73086438	73086439	A00758:226:HLWW7DSX2:1:1124:13548:25050/1	60	+
chr11	73089063	73089064	A00758:226:HLWW7DSX2:3:2569:11695:23469/1	60	+
chr11	73089279	73089280	A00758:226:HLWW7DSX2:1:1161:21784:26443/1	60	+
chr11	73089297	73089298	A00758:226:HLWW7DSX2:1:1209:31819:35744/1	60	-
chr11	73097797	73097798	A00758:226:HLWW7DSX2:1:1377:6958:36151/1	60	+
chr11	73105002	73105003	A00758:226:HLWW7DSX2:3:2544:24939:10207	60	-
chr11	73464661	73464662	A00758:226:HLWW7DSX2:1:1449:24180:27211/1	60	-
chr11	73464662	73464663	A00758:226:HLWW7DSX2:1:1112:8693:1673/1	60	-
chr11	73525573	73525574	A00758:226:HLWW7DSX2:4:1111:5466:36072/1	60	+
chr11	73527667	73527668	A00758:226:HLWW7DSX2:1:1161:23393:7905/1	60	-
chr11	73568820	73568821	A00758:226:HLWW7DSX2:1:1525:4137:16799/1	60	-
chr11	73576271	73576272	A00758:226:HLWW7DSX2:3:1206:22435:14105/1	60	+
chr11	73577301	73577302	A00758:226:HLWW7DSX2:1:1135:21450:13902/1	60	+
chr11	73704773	73704774	A00758:226:HLWW7DSX2:1:1106:4282:33019	60	+
chr11	73721416	73721417	A00758:226:HLWW7DSX2:1:1409:6180:4147	60	+
chr11	73728547	73728548	A00758:226:HLWW7DSX2:1:1208:3830:28698	60	-
chr11	73730259	73730260	A00758:226:HLWW7DSX2:3:2509:18539:27618	60	-
chr11	73730343	73730344	A00758:226:HLWW7DSX2:1:1659:24569:29418/1	60	-
chr11	73735286	73735287	A00758:226:HLWW7DSX2:1:1224:27688:14340/1	60	-
chr11	73812243	73812244	A00758:226:HLWW7DSX2:1:1506:7654:23703/1	60	-
chr11	73910377	73910378	A00758:226:HLWW7DSX2:1:1341:21088:16720	60	+
chr11	73929885	73929886	A00758:226:HLWW7DSX2:1:1135:29062:30530/1	60	-
chr11	74069529	74069530	A00758:226:HLWW7DSX2:1:1116:26467:25066/1	60	+
chr11	74177551	74177552	A00758:226:HLWW7DSX2:3:1305:9471:10034	60	-
chr11	74248750	74248751	A00758:226:HLWW7DSX2:1:1167:23701:25034/1	60	+
chr11	74345194	74345195	A00758:226:HLWW7DSX2:1:1420:16550:27367/1	60	+
chr11	74617849	74617850	A00758:226:HLWW7DSX2:1:1415:24424:35368/1	60	-
chr11	74810957	74810958	A00758:226:HLWW7DSX2:1:1405:27118:10410/1	60	-
chr11	74965005	74965006	A00758:226:HLWW7DSX2:1:1234:7835:26459	60	+
chr11	75864913	75864914	A00758:226:HLWW7DSX2:1:1102:28366:31078	60	-
chr11	75937998	75937999	A00758:226:HLWW7DSX2:1:1156:18692:7153/1	60	+
chr11	75940860	75940861	A00758:226:HLWW7DSX2:1:1355:22381:28197/1	60	-
chr11	76028854	76028855	A00758:226:HLWW7DSX2:2:1259:21694:35211/1	60	+
chr11	76364692	76364693	A00758:226:HLWW7DSX2:4:1209:28293:14199	60	-
chr11	76497896	76497897	A00758:226:HLWW7DSX2:2:1138:25789:1971/1	60	+
chr11	76510827	76510828	A00758:226:HLWW7DSX2:1:1114:28194:30436/1	60	+
chr11	76516986	76516987	A00758:226:HLWW7DSX2:1:1109:12825:8140/1	60	+
chr11	76900500	76900501	A00758:226:HLWW7DSX2:1:1216:8576:35289/1	60	+
chr11	76900501	76900502	A00758:226:HLWW7DSX2:3:1503:2537:4914	60	+
chr11	77397585	77397586	A00758:226:HLWW7DSX2:1:1135:25156:3850	60	-
chr11	77444795	77444796	A00758:226:HLWW7DSX2:1:2536:26187:5509/1	60	-
chr11	77707656	77707657	A00758:226:HLWW7DSX2:1:1159:24243:8500/1	60	-
chr11	77721131	77721132	A00758:226:HLWW7DSX2:1:2628:14217:31876/1	60	-
chr11	77762713	77762714	A00758:226:HLWW7DSX2:1:1523:29044:28087/1	60	-
chr11	77961970	77961971	A00758:226:HLWW7DSX2:1:1118:7202:3505/1	60	+
chr11	86035009	86035010	A00758:226:HLWW7DSX2:1:1101:17761:15092/1	60	+
chr11	86036407	86036408	A00758:226:HLWW7DSX2:4:1557:1488:22827/1	60	+
chr11	86059799	86059800	A00758:226:HLWW7DSX2:2:2324:3929:34663/1	60	+
chr11	87136342	87136343	A00758:226:HLWW7DSX2:1:2124:26756:27508/1	60	-
chr11	87182482	87182483	A00758:226:HLWW7DSX2:1:1135:8974:11365	60	+
chr11	87194814	87194815	A00758:226:HLWW7DSX2:2:1104:13413:33395/1	60	-
chr11	87256142	87256143	A00758:226:HLWW7DSX2:1:1127:25265:19633/1	60	-
[truncated: 8,890 more rows]
