# Supplementary material for: HIV-1 capsid stability enables inositol phosphate-independent infection of target cells and promotes integration into genes
Source: PLoS Pathog. 2023 Jun 2;19(6):e1011423. doi: 10.1371/journal.ppat.1011423 (PMC10266667; doi:10.1371/journal.ppat.1011423)
Supplement: S1 Data — (TAR.GZ) [file ppat.1011423.s012.tar.gz › CEM_WT_A/CA_WT/Unique_hg38_integration_sites/7256-GS-4.bed]

chr1	758512	758513	A00758:240:HTNGKDSX2:2:1535:19352:25708	60	+
chr1	781938	781939	A00252:255:HWV7WDSX2:1:1173:32280:31845/1	60	+
chr1	782110	782111	A00252:255:HWV7WDSX2:1:1653:3495:35790	60	+
chr1	783695	783696	A00758:240:HTNGKDSX2:1:1506:24903:6668	60	-
chr1	785475	785476	A00252:255:HWV7WDSX2:1:1313:9335:16814	60	+
chr1	799261	799262	A00758:240:HTNGKDSX2:1:1568:20961:25739/1	60	-
chr1	799543	799544	A00252:255:HWV7WDSX2:1:1464:23014:29606/1	60	+
chr1	802462	802463	A00758:240:HTNGKDSX2:1:2461:20193:27101	60	+
chr1	807971	807972	A00252:255:HWV7WDSX2:1:1236:22968:8359/1	60	+
chr1	810141	810142	A00758:240:HTNGKDSX2:1:1315:6442:34632	60	-
chr1	812246	812247	A00252:255:HWV7WDSX2:1:1107:8449:31031	60	-
chr1	812760	812761	A00758:240:HTNGKDSX2:1:1431:13268:33207	60	+
chr1	813304	813305	A00252:255:HWV7WDSX2:1:1643:27986:2268/1	60	+
chr1	815403	815404	A00252:255:HWV7WDSX2:1:1116:24243:9659/1	60	-
chr1	817283	817284	A00252:255:HWV7WDSX2:1:1153:18231:9925	60	-
chr1	833513	833514	A00252:255:HWV7WDSX2:1:1167:26530:34350/1	60	+
chr1	845004	845005	A00252:255:HWV7WDSX2:1:1470:6578:20494/1	60	+
chr1	845005	845006	A00758:240:HTNGKDSX2:1:2609:16550:31751/1	60	+
chr1	846222	846223	A00758:240:HTNGKDSX2:1:1276:29243:1313/1	60	+
chr1	851708	851709	A00252:255:HWV7WDSX2:3:2559:29903:22153/1	60	-
chr1	906159	906160	A00252:255:HWV7WDSX2:4:1505:26982:26616/1	60	-
chr1	945005	945006	A00758:240:HTNGKDSX2:2:2667:31078:15922	60	-
chr1	1048386	1048387	A00252:255:HWV7WDSX2:1:1304:8504:25895	60	+
chr1	1051553	1051554	A00252:255:HWV7WDSX2:1:1251:23095:10582/1	60	-
chr1	1099769	1099770	A00252:255:HWV7WDSX2:1:1203:1090:2534/1	60	+
chr1	1102547	1102548	A00758:240:HTNGKDSX2:2:2418:28890:6057	60	-
chr1	1219626	1219627	A00252:255:HWV7WDSX2:1:1210:15013:4726/1	60	+
chr1	1259070	1259071	A00252:255:HWV7WDSX2:2:2272:26666:31610	60	-
chr1	1262869	1262870	A00252:255:HWV7WDSX2:1:1217:15799:11694	60	+
chr1	1263807	1263808	A00252:255:HWV7WDSX2:1:1235:27046:14732/1	60	-
chr1	1263982	1263983	A00252:255:HWV7WDSX2:1:2313:15989:29966/1	60	+
chr1	1264821	1264822	A00252:255:HWV7WDSX2:1:1469:7274:14747/1	60	-
chr1	1266072	1266073	A00252:255:HWV7WDSX2:4:1350:24017:4789/1	60	-
chr1	1267556	1267557	A00252:255:HWV7WDSX2:1:2233:4643:26663/1	60	+
chr1	1268070	1268071	A00252:255:HWV7WDSX2:2:2310:9896:32064	60	-
chr1	1268072	1268073	A00252:255:HWV7WDSX2:2:1643:10628:31078	60	-
chr1	1271392	1271393	A00252:255:HWV7WDSX2:1:1110:18249:26584/1	60	+
chr1	1277029	1277030	A00252:255:HWV7WDSX2:1:2224:17616:9111/1	60	-
chr1	1313603	1313604	A00252:255:HWV7WDSX2:1:1108:19153:11553	60	-
chr1	1315129	1315130	A00758:240:HTNGKDSX2:1:1563:15004:30859/1	60	+
chr1	1316140	1316141	A00252:255:HWV7WDSX2:1:1538:26729:1908/1	60	+
chr1	1316142	1316143	A00252:255:HWV7WDSX2:1:1552:32922:34648/1	60	+
chr1	1316686	1316687	A00252:255:HWV7WDSX2:1:1136:16848:18114/1	60	-
chr1	1317643	1317644	A00252:255:HWV7WDSX2:1:1235:6696:1470/1	60	-
chr1	1317763	1317764	A00252:255:HWV7WDSX2:3:1572:18692:12978	60	-
chr1	1318386	1318387	A00758:240:HTNGKDSX2:1:1663:12038:32393/1	60	+
chr1	1318390	1318391	A00252:255:HWV7WDSX2:1:1426:14498:22498/1	60	+
chr1	1318667	1318668	A00758:240:HTNGKDSX2:2:2546:1551:26944	60	+
chr1	1335673	1335674	A00252:255:HWV7WDSX2:1:1378:27887:17472/1	60	-
chr1	1341843	1341844	A00758:240:HTNGKDSX2:2:1457:11207:34835	60	-
chr1	1378973	1378974	A00252:255:HWV7WDSX2:3:1108:12536:34350/1	60	+
chr1	1387053	1387054	A00252:255:HWV7WDSX2:3:2471:28890:13197/1	60	-
chr1	1387502	1387503	A00758:240:HTNGKDSX2:1:2413:11550:21402/1	60	-
chr1	1387771	1387772	A00252:255:HWV7WDSX2:1:1508:25211:27398/1	60	+
chr1	1388008	1388009	A00252:255:HWV7WDSX2:1:1173:3803:28432/1	60	+
chr1	1389186	1389187	A00252:255:HWV7WDSX2:4:1151:24108:33411	60	-
chr1	1390542	1390543	A00252:255:HWV7WDSX2:3:2549:20085:25222	60	+
chr1	1390562	1390563	A00758:240:HTNGKDSX2:1:1329:32072:14512	60	-
chr1	1390564	1390565	A00252:255:HWV7WDSX2:1:1304:11541:19476/1	60	-
chr1	1391251	1391252	A00758:240:HTNGKDSX2:2:2253:18087:13870	60	+
chr1	1391679	1391680	A00252:255:HWV7WDSX2:1:1266:9959:5619/1	60	+
chr1	1391869	1391870	A00252:255:HWV7WDSX2:1:1221:27859:18615	60	+
chr1	1391958	1391959	A00252:255:HWV7WDSX2:2:2630:26910:12837	60	+
chr1	1392018	1392019	A00252:255:HWV7WDSX2:1:1674:6967:7545/1	60	+
chr1	1392288	1392289	A00252:255:HWV7WDSX2:1:1444:21712:27226/1	60	-
chr1	1392430	1392431	A00758:240:HTNGKDSX2:1:1674:4101:36307	60	-
chr1	1392591	1392592	A00252:255:HWV7WDSX2:1:1274:26223:29152/1	60	+
chr1	1392815	1392816	A00252:255:HWV7WDSX2:3:1165:1940:15186/1	60	-
chr1	1392816	1392817	A00252:255:HWV7WDSX2:4:2357:13187:18004/1	60	-
chr1	1392905	1392906	A00252:255:HWV7WDSX2:1:1243:30373:31046	60	-
chr1	1393721	1393722	A00758:240:HTNGKDSX2:2:2625:4580:26584	60	+
chr1	1393804	1393805	A00252:255:HWV7WDSX2:1:1342:20980:22670	60	+
chr1	1393808	1393809	A00252:255:HWV7WDSX2:4:2253:21260:19022	60	-
chr1	1393929	1393930	A00252:255:HWV7WDSX2:2:1604:18376:8328	60	-
chr1	1394159	1394160	A00252:255:HWV7WDSX2:2:1371:28655:25880/1	60	-
chr1	1394235	1394236	A00252:255:HWV7WDSX2:3:2627:15510:23343	60	+
chr1	1394522	1394523	A00252:255:HWV7WDSX2:1:2210:20781:1157	60	-
chr1	1395364	1395365	A00252:255:HWV7WDSX2:2:2226:28528:24690/1	60	+
chr1	1395424	1395425	A00252:255:HWV7WDSX2:1:2332:23990:10880/1	60	-
chr1	1396059	1396060	A00252:255:HWV7WDSX2:2:1577:18249:23077	60	-
chr1	1396060	1396061	A00758:240:HTNGKDSX2:1:1508:17680:12289/1	60	-
chr1	1397233	1397234	A00252:255:HWV7WDSX2:1:1163:28103:28933/1	60	-
chr1	1397648	1397649	A00252:255:HWV7WDSX2:1:2212:16034:14356/1	60	+
chr1	1405034	1405035	A00252:255:HWV7WDSX2:2:1210:21332:8375/1	60	-
chr1	1474184	1474185	A00252:255:HWV7WDSX2:1:1338:18313:28792/1	60	-
chr1	1479677	1479678	A00252:255:HWV7WDSX2:1:1268:23891:28995	60	+
chr1	1481385	1481386	A00758:240:HTNGKDSX2:2:2452:6289:5400/1	60	-
chr1	1483531	1483532	A00252:255:HWV7WDSX2:1:1363:10176:36933/1	60	+
chr1	1488891	1488892	A00252:255:HWV7WDSX2:2:1322:12961:36996/1	60	-
chr1	1492915	1492916	A00252:255:HWV7WDSX2:1:2349:32271:9846	60	+
chr1	1514992	1514993	A00252:255:HWV7WDSX2:1:1123:25174:2378/1	60	+
chr1	1558648	1558649	A00252:255:HWV7WDSX2:3:1539:15519:19445	60	-
chr1	1560788	1560789	A00758:240:HTNGKDSX2:1:2373:8269:9298	60	-
chr1	1561323	1561324	A00252:255:HWV7WDSX2:4:2374:18629:34632/1	60	-
chr1	1567640	1567641	A00252:255:HWV7WDSX2:4:1417:29622:33536/1	60	-
chr1	1570528	1570529	A00252:255:HWV7WDSX2:2:1571:13612:27853	60	-
chr1	1572957	1572958	A00252:255:HWV7WDSX2:1:1244:9652:4711/1	60	-
chr1	1654161	1654162	A00252:255:HWV7WDSX2:1:1413:7916:31297/1	60	-
chr1	1655231	1655232	A00252:255:HWV7WDSX2:1:1538:16161:6120/1	60	-
chr1	1668621	1668622	A00252:255:HWV7WDSX2:2:2126:18050:9017/1	60	+
chr1	1670614	1670615	A00758:240:HTNGKDSX2:1:1535:12545:4617	60	+
chr1	1689823	1689824	A00252:255:HWV7WDSX2:2:1220:21233:12555/1	60	-
chr1	1703686	1703687	A00252:255:HWV7WDSX2:4:1610:22191:21919	60	-
chr1	1710324	1710325	A00252:255:HWV7WDSX2:1:2161:23755:36683/1	60	-
chr1	1710325	1710326	A00252:255:HWV7WDSX2:2:1330:30337:8030/1	60	-
chr1	1713518	1713519	A00252:255:HWV7WDSX2:4:2146:31295:30483/1	60	-
chr1	1716485	1716486	A00252:255:HWV7WDSX2:1:1374:13286:3959/1	60	+
chr1	1721388	1721389	A00758:240:HTNGKDSX2:1:1439:1163:27117/1	60	+
chr1	1721643	1721644	A00252:255:HWV7WDSX2:1:1677:20573:10598/1	60	+
chr1	1721644	1721645	A00758:240:HTNGKDSX2:1:2303:20889:36918	60	+
chr1	1722353	1722354	A00252:255:HWV7WDSX2:1:2349:31195:34663/1	60	-
chr1	1752770	1752771	A00252:255:HWV7WDSX2:2:1439:19325:2018	60	-
chr1	1786435	1786436	A00252:255:HWV7WDSX2:1:1221:26404:21512/1	60	+
chr1	1799702	1799703	A00252:255:HWV7WDSX2:1:1315:7401:15092/1	60	+
chr1	1800166	1800167	A00252:255:HWV7WDSX2:1:1137:17607:29731/1	60	+
chr1	1801610	1801611	A00252:255:HWV7WDSX2:1:1432:17815:35383/1	60	+
chr1	1802788	1802789	A00252:255:HWV7WDSX2:4:2225:32145:31798	60	+
chr1	1808639	1808640	A00252:255:HWV7WDSX2:1:1449:26666:3771/1	60	-
chr1	1809775	1809776	A00252:255:HWV7WDSX2:1:1431:15230:30686/1	60	+
chr1	1812181	1812182	A00252:255:HWV7WDSX2:1:1532:21359:15154/1	60	+
chr1	1815178	1815179	A00252:255:HWV7WDSX2:1:1231:15781:35931	60	+
chr1	1815369	1815370	A00252:255:HWV7WDSX2:1:1322:18665:8046	60	-
chr1	1817964	1817965	A00252:255:HWV7WDSX2:2:1110:31684:6104/1	60	+
chr1	1819647	1819648	A00758:240:HTNGKDSX2:2:1553:27661:31892	60	-
chr1	1820384	1820385	A00252:255:HWV7WDSX2:4:2637:24505:11616	60	+
chr1	1821134	1821135	A00252:255:HWV7WDSX2:3:2570:28429:34287	60	-
chr1	1823610	1823611	A00252:255:HWV7WDSX2:1:1175:12807:20102/1	60	-
chr1	1824011	1824012	A00758:240:HTNGKDSX2:1:1220:10176:23813/1	60	-
chr1	1825234	1825235	A00252:255:HWV7WDSX2:1:2105:14742:33473	60	-
chr1	1825259	1825260	A00252:255:HWV7WDSX2:1:1404:9715:17597/1	60	+
chr1	1825434	1825435	A00252:255:HWV7WDSX2:1:1132:11080:33896/1	60	-
chr1	1827242	1827243	A00252:255:HWV7WDSX2:1:1615:17716:34710/1	60	+
chr1	1828366	1828367	A00252:255:HWV7WDSX2:1:1326:28122:23234/1	60	+
chr1	1828378	1828379	A00252:255:HWV7WDSX2:1:1229:6397:19116/1	60	+
chr1	1838028	1838029	A00252:255:HWV7WDSX2:1:1242:21495:20650/1	60	-
chr1	1866352	1866353	A00758:240:HTNGKDSX2:2:1114:19108:8375/1	60	+
chr1	1881556	1881557	A00252:255:HWV7WDSX2:1:2328:23231:19366/1	60	-
chr1	2079024	2079025	A00758:240:HTNGKDSX2:2:1528:27887:17284/1	60	+
chr1	2211060	2211061	A00758:240:HTNGKDSX2:1:1123:31530:27164	60	-
chr1	2397890	2397891	A00758:240:HTNGKDSX2:1:1352:11333:31140	60	+
chr1	3835006	3835007	A00252:255:HWV7WDSX2:3:2565:30807:23156	60	-
chr1	3837203	3837204	A00252:255:HWV7WDSX2:1:1266:15248:32972/1	60	-
chr1	5259506	5259507	A00252:255:HWV7WDSX2:1:2507:2121:20603/1	60	+
chr1	6193918	6193919	A00252:255:HWV7WDSX2:1:1153:21386:20776/1	60	-
chr1	6328016	6328017	A00252:255:HWV7WDSX2:1:1162:15465:28150	60	+
chr1	6328017	6328018	A00252:255:HWV7WDSX2:4:2201:6632:18458	60	+
chr1	6793486	6793487	A00252:255:HWV7WDSX2:1:1164:17291:12242/1	60	+
chr1	6802233	6802234	A00252:255:HWV7WDSX2:3:2521:28736:31845/1	60	-
chr1	6815142	6815143	A00252:255:HWV7WDSX2:1:1510:29478:1094/1	60	-
chr1	6822666	6822667	A00252:255:HWV7WDSX2:1:1222:12292:3082/1	60	-
chr1	6826810	6826811	A00252:255:HWV7WDSX2:1:2332:15944:31454/1	60	+
chr1	6838680	6838681	A00252:255:HWV7WDSX2:1:1148:10104:25535/1	60	+
chr1	6855845	6855846	A00252:255:HWV7WDSX2:1:1404:26458:34788	60	-
chr1	6864685	6864686	A00252:255:HWV7WDSX2:3:2433:13630:4742/1	60	+
chr1	6871102	6871103	A00252:255:HWV7WDSX2:1:1201:28800:12038/1	60	-
chr1	6888809	6888810	A00252:255:HWV7WDSX2:1:1220:19461:25676/1	60	-
chr1	7698183	7698184	A00252:255:HWV7WDSX2:1:1363:26178:35556/1	60	+
chr1	7779722	7779723	A00252:255:HWV7WDSX2:2:1303:1949:30452/1	60	+
chr1	7821157	7821158	A00758:240:HTNGKDSX2:1:1141:20518:13354	60	+
chr1	8385684	8385685	A00252:255:HWV7WDSX2:1:1618:15356:7764/1	60	-
chr1	8414689	8414690	A00252:255:HWV7WDSX2:1:1173:9281:15593/1	60	+
chr1	8436094	8436095	A00758:240:HTNGKDSX2:1:1371:28076:25379/1	60	-
chr1	8448321	8448322	A00252:255:HWV7WDSX2:1:1121:5538:17942	60	-
chr1	8481664	8481665	A00252:255:HWV7WDSX2:1:2135:9878:1407/1	60	-
chr1	8484361	8484362	A00252:255:HWV7WDSX2:1:1601:30364:33066/1	60	+
chr1	8485185	8485186	A00252:255:HWV7WDSX2:1:2203:7618:35321/1	60	-
chr1	8485337	8485338	A00252:255:HWV7WDSX2:1:1263:16776:30452/1	60	+
chr1	8487446	8487447	A00252:255:HWV7WDSX2:2:1135:6370:3286/1	60	+
chr1	8518634	8518635	A00252:255:HWV7WDSX2:1:1229:24903:29371/1	60	+
chr1	8547568	8547569	A00252:255:HWV7WDSX2:3:1111:17228:21496	60	+
chr1	8556796	8556797	A00252:255:HWV7WDSX2:1:1151:32316:6543/1	60	+
chr1	8570578	8570579	A00252:255:HWV7WDSX2:1:1226:26440:36260/1	60	+
chr1	8576339	8576340	A00252:255:HWV7WDSX2:1:1119:16269:18928/1	60	+
chr1	8584807	8584808	A00252:255:HWV7WDSX2:2:2534:20157:10347	60	-
chr1	8593886	8593887	A00252:255:HWV7WDSX2:2:1425:23683:16078/1	60	-
chr1	8593888	8593889	A00252:255:HWV7WDSX2:1:1621:8513:21057/1	60	-
chr1	8596117	8596118	A00252:255:HWV7WDSX2:1:2470:18358:13182/1	60	-
chr1	8624129	8624130	A00252:255:HWV7WDSX2:1:1110:5665:9612/1	60	+
chr1	8645062	8645063	A00758:240:HTNGKDSX2:2:1155:1832:17628	60	-
chr1	8645419	8645420	A00252:255:HWV7WDSX2:1:1167:19407:10614/1	60	-
chr1	8680688	8680689	A00252:255:HWV7WDSX2:1:1524:7039:26553/1	60	+
chr1	8681939	8681940	A00758:240:HTNGKDSX2:1:2525:32452:29731	60	-
chr1	8691379	8691380	A00252:255:HWV7WDSX2:2:1631:14452:20666	60	+
chr1	8716525	8716526	A00252:255:HWV7WDSX2:1:1548:21395:25864/1	60	+
chr1	8753816	8753817	A00252:255:HWV7WDSX2:1:2243:15582:20275/1	60	-
chr1	8754948	8754949	A00252:255:HWV7WDSX2:2:1512:23719:10379/1	60	-
chr1	8757558	8757559	A00252:255:HWV7WDSX2:1:1658:12472:33646	60	-
chr1	9265184	9265185	A00252:255:HWV7WDSX2:2:1453:6903:33301/1	60	+
chr1	9544232	9544233	A00252:255:HWV7WDSX2:2:2232:5755:25332	60	-
chr1	9552529	9552530	A00252:255:HWV7WDSX2:1:2316:24930:15201	60	-
chr1	9562828	9562829	A00252:255:HWV7WDSX2:3:1105:12463:4914	60	+
chr1	9570677	9570678	A00252:255:HWV7WDSX2:3:1327:29875:3724/1	60	+
chr1	9579398	9579399	A00252:255:HWV7WDSX2:1:1257:20455:27398/1	60	+
chr1	9626766	9626767	A00252:255:HWV7WDSX2:2:2105:17544:14653/1	60	-
chr1	9791421	9791422	A00252:255:HWV7WDSX2:3:2235:11171:17080/1	60	+
chr1	9801329	9801330	A00252:255:HWV7WDSX2:1:1263:18285:9706/1	60	+
chr1	9931888	9931889	A00252:255:HWV7WDSX2:1:1253:29984:25457	60	-
chr1	9931889	9931890	A00252:255:HWV7WDSX2:1:1253:29541:24439/1	60	-
chr1	10041977	10041978	A00252:255:HWV7WDSX2:1:2241:20609:16329/1	60	-
chr1	10073567	10073568	A00758:240:HTNGKDSX2:1:2248:14940:10081/1	60	-
chr1	10083580	10083581	A00252:255:HWV7WDSX2:1:1155:11858:23531/1	60	-
chr1	10087450	10087451	A00252:255:HWV7WDSX2:1:1315:12454:32080/1	60	-
chr1	10096150	10096151	A00252:255:HWV7WDSX2:3:1510:5511:26882/1	60	-
chr1	10097462	10097463	A00252:255:HWV7WDSX2:2:2373:16586:12962/1	60	+
chr1	10102080	10102081	A00252:255:HWV7WDSX2:2:2115:27507:13119	60	+
chr1	10102225	10102226	A00252:255:HWV7WDSX2:1:1264:30192:22185/1	60	+
chr1	10126410	10126411	A00252:255:HWV7WDSX2:1:1331:29261:22576/1	60	+
chr1	10128382	10128383	A00252:255:HWV7WDSX2:1:1116:30499:24815/1	60	+
chr1	10128550	10128551	A00252:255:HWV7WDSX2:1:1164:15284:31908/1	60	+
chr1	10172181	10172182	A00252:255:HWV7WDSX2:1:1271:23574:17519/1	60	+
chr1	10255155	10255156	A00758:240:HTNGKDSX2:2:1421:16360:32080/1	60	+
chr1	10275072	10275073	A00252:255:HWV7WDSX2:2:1164:31593:23015/1	60	-
chr1	10275211	10275212	A00252:255:HWV7WDSX2:1:1326:10086:16110/1	60	+
chr1	10280519	10280520	A00252:255:HWV7WDSX2:1:1267:7166:25363	60	-
chr1	10339774	10339775	A00252:255:HWV7WDSX2:3:1209:10999:35822	60	+
chr1	10353946	10353947	A00252:255:HWV7WDSX2:1:1211:32425:13307	60	-
chr1	10416600	10416601	A00252:255:HWV7WDSX2:1:1224:20392:35149/1	60	+
chr1	10464116	10464117	A00758:240:HTNGKDSX2:1:2449:26422:1438	60	-
chr1	10505121	10505122	A00252:255:HWV7WDSX2:1:2568:14751:7185/1	60	+
chr1	10534492	10534493	A00252:255:HWV7WDSX2:1:1572:11858:21465/1	60	+
chr1	10551998	10551999	A00758:240:HTNGKDSX2:1:1115:21025:15076/1	60	+
chr1	10560709	10560710	A00252:255:HWV7WDSX2:1:2227:26865:35368	60	+
chr1	10561265	10561266	A00252:255:HWV7WDSX2:1:2211:5846:3693/1	60	-
chr1	10570104	10570105	A00758:240:HTNGKDSX2:1:2455:17246:17707	60	-
chr1	10572018	10572019	A00758:240:HTNGKDSX2:1:2603:13557:19867/1	60	-
chr1	10579750	10579751	A00758:240:HTNGKDSX2:1:2256:13313:17660/1	60	+
chr1	10802039	10802040	A00252:255:HWV7WDSX2:1:1137:28266:27555/1	60	+
chr1	10814111	10814112	A00252:255:HWV7WDSX2:4:1423:3486:35806/1	60	-
chr1	11018440	11018441	A00252:255:HWV7WDSX2:1:1314:30807:28228/1	60	+
chr1	11117847	11117848	A00252:255:HWV7WDSX2:1:2168:7102:34835	60	-
chr1	11143221	11143222	A00252:255:HWV7WDSX2:1:1521:6903:5838/1	60	-
chr1	11156767	11156768	A00252:255:HWV7WDSX2:1:1568:10059:24580/1	60	+
chr1	11157478	11157479	A00758:240:HTNGKDSX2:1:1273:16116:36605	60	-
chr1	11207307	11207308	A00252:255:HWV7WDSX2:3:1110:23375:29919/1	60	-
chr1	11222335	11222336	A00252:255:HWV7WDSX2:2:2551:24921:5979	60	-
chr1	11222420	11222421	A00252:255:HWV7WDSX2:2:2450:30662:25692	60	+
chr1	11224515	11224516	A00252:255:HWV7WDSX2:1:1235:30418:6449	60	+
chr1	11226708	11226709	A00252:255:HWV7WDSX2:1:2442:6460:17660/1	60	+
chr1	11226953	11226954	A00252:255:HWV7WDSX2:1:2124:11614:21355/1	60	+
chr1	11277913	11277914	A00252:255:HWV7WDSX2:1:1149:7310:26177/1	60	+
chr1	11314418	11314419	A00758:240:HTNGKDSX2:1:1427:31593:22858	60	+
chr1	11544048	11544049	A00758:240:HTNGKDSX2:2:1638:9290:4679/1	60	+
chr1	11817279	11817280	A00758:240:HTNGKDSX2:1:1376:16278:4977/1	60	+
chr1	11818037	11818038	A00252:255:HWV7WDSX2:1:1110:17155:3082/1	60	+
chr1	11978239	11978240	A00252:255:HWV7WDSX2:2:1460:10122:33051	60	-
chr1	11998676	11998677	A00758:240:HTNGKDSX2:2:2544:23276:13870	60	-
chr1	12294912	12294913	A00758:240:HTNGKDSX2:2:2338:11288:3505/1	60	-
chr1	12295702	12295703	A00252:255:HWV7WDSX2:1:1578:21938:10394/1	60	-
chr1	12298013	12298014	A00252:255:HWV7WDSX2:1:2651:5195:33755/1	60	+
chr1	12298248	12298249	A00252:255:HWV7WDSX2:1:2366:30843:25034/1	60	+
chr1	12327059	12327060	A00252:255:HWV7WDSX2:1:1449:23140:36558/1	60	+
chr1	12333052	12333053	A00252:255:HWV7WDSX2:1:1170:23330:23860/1	60	+
chr1	12333984	12333985	A00252:255:HWV7WDSX2:1:1312:23601:1939/1	60	-
chr1	12339443	12339444	A00252:255:HWV7WDSX2:1:1622:7057:10582/1	60	-
chr1	12341015	12341016	A00758:240:HTNGKDSX2:2:2137:2022:30107/1	60	+
chr1	12345231	12345232	A00252:255:HWV7WDSX2:4:2352:15998:10942/1	60	+
chr1	12347035	12347036	A00252:255:HWV7WDSX2:1:1154:11424:14638/1	60	+
chr1	12386161	12386162	A00252:255:HWV7WDSX2:1:1103:17508:21574/1	60	+
chr1	12394238	12394239	A00252:255:HWV7WDSX2:2:1309:12979:3740/1	60	+
chr1	12405306	12405307	A00252:255:HWV7WDSX2:1:1436:11867:34851/1	60	+
chr1	12409260	12409261	A00758:240:HTNGKDSX2:2:2343:3115:35916	60	+
chr1	12420961	12420962	A00252:255:HWV7WDSX2:1:1418:14163:14152/1	60	+
chr1	12421915	12421916	A00252:255:HWV7WDSX2:3:2344:5430:25113	60	+
chr1	12423796	12423797	A00252:255:HWV7WDSX2:1:1141:8097:23500/1	60	-
chr1	12428674	12428675	A00252:255:HWV7WDSX2:1:1539:27941:34413/1	60	+
chr1	12505652	12505653	A00252:255:HWV7WDSX2:1:2359:13033:18584	60	-
chr1	12822565	12822566	A00252:255:HWV7WDSX2:2:1217:3821:31939	60	+
chr1	13734896	13734897	A00252:255:HWV7WDSX2:1:1612:31150:8030/1	60	+
chr1	13734946	13734947	A00252:255:HWV7WDSX2:2:2460:10393:22561	60	+
chr1	13737902	13737903	A00252:255:HWV7WDSX2:1:2151:5855:30452	60	+
chr1	13759369	13759370	A00252:255:HWV7WDSX2:3:2341:16134:18505/1	60	-
chr1	14373712	14373713	A00252:255:HWV7WDSX2:1:1273:9959:11256/1	60	+
chr1	15550644	15550645	A00252:255:HWV7WDSX2:4:2311:4896:30358/1	60	-
chr1	15551973	15551974	A00758:240:HTNGKDSX2:1:2376:14109:36010	60	+
chr1	15620165	15620166	A00252:255:HWV7WDSX2:2:1519:9787:21480/1	60	-
chr1	15624240	15624241	A00758:240:HTNGKDSX2:1:1417:6234:28635	60	-
chr1	15627056	15627057	A00252:255:HWV7WDSX2:1:1221:2510:15546/1	60	-
chr1	15651871	15651872	A00252:255:HWV7WDSX2:1:1535:29505:33646/1	60	-
chr1	15652980	15652981	A00758:240:HTNGKDSX2:1:2141:27362:24518/1	60	-
chr1	15654309	15654310	A00252:255:HWV7WDSX2:1:2323:32380:25629/1	60	+
chr1	15685568	15685569	A00252:255:HWV7WDSX2:2:2106:5584:3082/1	60	+
chr1	15712703	15712704	A00252:255:HWV7WDSX2:3:1268:24641:17832	60	-
chr1	15714918	15714919	A00252:255:HWV7WDSX2:3:2264:29875:9079	60	+
chr1	15823629	15823630	A00758:240:HTNGKDSX2:1:1570:26205:34381/1	60	+
chr1	15871487	15871488	A00252:255:HWV7WDSX2:1:1644:16740:25942/1	60	+
chr1	15876031	15876032	A00252:255:HWV7WDSX2:2:1230:29939:14575/1	60	-
chr1	15876096	15876097	A00252:255:HWV7WDSX2:1:1112:16812:21621/1	60	+
chr1	15881635	15881636	A00252:255:HWV7WDSX2:1:2233:16315:24079/1	60	+
chr1	15881636	15881637	A00252:255:HWV7WDSX2:1:2626:3929:21167	60	+
chr1	15883466	15883467	A00252:255:HWV7WDSX2:2:1310:18105:35164	60	-
chr1	15885598	15885599	A00252:255:HWV7WDSX2:1:1113:4408:24095/1	60	+
chr1	15908026	15908027	A00252:255:HWV7WDSX2:1:1316:1696:2206/1	60	-
chr1	15908896	15908897	A00252:255:HWV7WDSX2:1:1216:24306:17315/1	60	+
chr1	15910776	15910777	A00252:255:HWV7WDSX2:1:1258:11921:5635/1	60	+
chr1	15913483	15913484	A00758:240:HTNGKDSX2:2:2643:19063:34319	60	+
chr1	15920319	15920320	A00252:255:HWV7WDSX2:1:2143:20573:34929/1	60	-
chr1	15923474	15923475	A00252:255:HWV7WDSX2:1:1140:26096:2190/1	60	+
chr1	16163495	16163496	A00758:240:HTNGKDSX2:2:1261:22372:10895	60	+
chr1	16265637	16265638	A00252:255:HWV7WDSX2:2:2244:6262:5478/1	60	+
chr1	16269372	16269373	A00252:255:HWV7WDSX2:1:1549:4336:27571/1	60	+
chr1	16286493	16286494	A00252:255:HWV7WDSX2:1:1104:19226:19539/1	60	-
chr1	16294531	16294532	A00758:240:HTNGKDSX2:1:1270:7093:14873	60	-
chr1	16295841	16295842	A00252:255:HWV7WDSX2:1:1122:23818:34037/1	60	+
chr1	16304522	16304523	A00252:255:HWV7WDSX2:1:1661:14606:3928	60	+
chr1	16304555	16304556	A00252:255:HWV7WDSX2:1:1202:20826:7592/1	60	-
chr1	16315067	16315068	A00252:255:HWV7WDSX2:2:1132:2745:20713	60	-
chr1	16317028	16317029	A00252:255:HWV7WDSX2:1:2678:21151:33176	60	-
chr1	16317029	16317030	A00758:240:HTNGKDSX2:2:1365:5674:10191	60	-
chr1	16318205	16318206	A00252:255:HWV7WDSX2:3:1521:8874:24126/1	60	+
chr1	16321864	16321865	A00252:255:HWV7WDSX2:1:1334:22119:7075/1	60	-
chr1	16321945	16321946	A00758:240:HTNGKDSX2:2:1141:6822:17347/1	60	+
chr1	16606865	16606866	A00758:240:HTNGKDSX2:1:1222:28357:5478	60	-
chr1	16615517	16615518	A00758:240:HTNGKDSX2:2:2329:17879:17832/1	60	-
chr1	16617440	16617441	A00252:255:HWV7WDSX2:2:2167:13295:21981	60	-
chr1	16883503	16883504	A00252:255:HWV7WDSX2:3:1356:22788:17597/1	60	-
chr1	16964610	16964611	A00758:240:HTNGKDSX2:2:2541:3369:31219/1	60	+
chr1	17036368	17036369	A00758:240:HTNGKDSX2:2:1546:30987:20400	60	+
chr1	17043313	17043314	A00252:255:HWV7WDSX2:3:1630:5801:27352/1	60	+
chr1	17045073	17045074	A00252:255:HWV7WDSX2:1:1159:8024:6183/1	60	-
chr1	17412010	17412011	A00252:255:HWV7WDSX2:1:1532:15302:5228/1	60	-
chr1	19005290	19005291	A00758:240:HTNGKDSX2:2:1129:8576:9455	60	-
chr1	19103843	19103844	A00252:255:HWV7WDSX2:1:1137:7084:34115/1	60	+
chr1	19132338	19132339	A00758:240:HTNGKDSX2:2:2302:8693:4022/1	60	-
chr1	19132339	19132340	A00252:255:HWV7WDSX2:4:1313:26078:4225	60	-
chr1	19133677	19133678	A00252:255:HWV7WDSX2:3:2116:9715:2440/1	60	-
chr1	19135404	19135405	A00252:255:HWV7WDSX2:3:1124:25644:31219	60	-
chr1	19135926	19135927	A00252:255:HWV7WDSX2:4:2433:20898:1078/1	60	-
chr1	19137717	19137718	A00252:255:HWV7WDSX2:1:1613:13503:11976/1	60	+
chr1	19152642	19152643	A00252:255:HWV7WDSX2:1:1139:10520:27164	60	+
chr1	19155927	19155928	A00252:255:HWV7WDSX2:2:1204:10402:10113/1	60	+
chr1	19163434	19163435	A00252:255:HWV7WDSX2:1:1404:25183:28134/1	60	+
chr1	19170151	19170152	A00252:255:HWV7WDSX2:2:1147:26648:21339/1	60	+
chr1	19174602	19174603	A00252:255:HWV7WDSX2:1:1330:29360:15515/1	60	-
chr1	19186499	19186500	A00252:255:HWV7WDSX2:1:1419:17526:26115/1	60	-
chr1	19187380	19187381	A00252:255:HWV7WDSX2:1:1103:9227:28620/1	60	+
chr1	19190101	19190102	A00758:240:HTNGKDSX2:1:1533:3007:13338/1	60	-
chr1	19201115	19201116	A00252:255:HWV7WDSX2:1:1317:30065:13072/1	60	+
chr1	19201327	19201328	A00252:255:HWV7WDSX2:3:1658:6126:29606/1	60	-
chr1	19218659	19218660	A00758:240:HTNGKDSX2:1:1345:17508:9674	60	-
chr1	19297798	19297799	A00252:255:HWV7WDSX2:2:1238:26151:16125/1	60	+
chr1	19310123	19310124	A00252:255:HWV7WDSX2:2:1202:7536:1016/1	60	+
chr1	19411528	19411529	A00252:255:HWV7WDSX2:4:2430:28402:35086	60	-
chr1	19480144	19480145	A00252:255:HWV7WDSX2:2:1132:28999:4429	60	-
chr1	19541446	19541447	A00252:255:HWV7WDSX2:1:1128:17734:21245/1	60	+
chr1	19609674	19609675	A00758:240:HTNGKDSX2:1:1259:32850:35931/1	60	+
chr1	20197302	20197303	A00758:240:HTNGKDSX2:2:2267:24505:19163/1	60	-
chr1	20540940	20540941	A00252:255:HWV7WDSX2:1:2641:15582:18333/1	60	+
chr1	20659265	20659266	A00252:255:HWV7WDSX2:1:2213:1063:36307/1	60	-
chr1	20771190	20771191	A00252:255:HWV7WDSX2:2:1233:28094:6464/1	60	+
chr1	20771191	20771192	A00252:255:HWV7WDSX2:4:1142:8043:6151	60	+
chr1	20771975	20771976	A00252:255:HWV7WDSX2:2:2376:29496:2378/1	60	-
chr1	20854194	20854195	A00252:255:HWV7WDSX2:1:1461:13214:8155/1	60	-
chr1	20862413	20862414	A00252:255:HWV7WDSX2:1:1113:21278:11851/1	60	+
chr1	20879444	20879445	A00252:255:HWV7WDSX2:1:1356:12165:35180/1	60	+
chr1	20917988	20917989	A00252:255:HWV7WDSX2:1:1351:30165:35415/1	60	+
chr1	20937349	20937350	A00252:255:HWV7WDSX2:3:1503:20998:2221/1	60	+
chr1	20941958	20941959	A00252:255:HWV7WDSX2:1:1314:29586:6480	60	-
chr1	20954455	20954456	A00252:255:HWV7WDSX2:3:1124:1759:25895	60	+
chr1	20978137	20978138	A00758:240:HTNGKDSX2:1:2150:32515:12117/1	60	-
chr1	20981056	20981057	A00252:255:HWV7WDSX2:1:1118:19705:1141/1	60	-
chr1	20992380	20992381	A00252:255:HWV7WDSX2:3:1227:31656:6433	60	+
chr1	20993785	20993786	A00252:255:HWV7WDSX2:1:1106:27751:21089/1	60	+
chr1	20997234	20997235	A00252:255:HWV7WDSX2:1:1171:29188:27242/1	60	+
chr1	21001290	21001291	A00252:255:HWV7WDSX2:1:1610:5918:10520/1	60	+
chr1	21001292	21001293	A00758:240:HTNGKDSX2:2:1264:6198:10817	60	+
chr1	21005791	21005792	A00252:255:HWV7WDSX2:1:1528:6045:31344/1	60	+
chr1	21006808	21006809	A00252:255:HWV7WDSX2:3:1559:3920:2487/1	60	-
chr1	21007183	21007184	A00252:255:HWV7WDSX2:1:2214:6153:2190	60	+
chr1	21050883	21050884	A00252:255:HWV7WDSX2:1:1453:12129:33865/1	60	-
chr1	21058410	21058411	A00252:255:HWV7WDSX2:2:2307:16378:19993/1	60	-
chr1	21068238	21068239	A00252:255:HWV7WDSX2:1:1477:17246:4679/1	60	-
chr1	21071377	21071378	A00252:255:HWV7WDSX2:2:1247:14018:23296/1	60	-
chr1	21103009	21103010	A00252:255:HWV7WDSX2:1:1361:10167:34632/1	60	+
chr1	21111333	21111334	A00252:255:HWV7WDSX2:1:1270:27163:32377/1	60	+
chr1	21114820	21114821	A00758:240:HTNGKDSX2:1:2412:25102:8171	60	-
chr1	21117652	21117653	A00252:255:HWV7WDSX2:2:1602:12834:19022/1	60	+
chr1	21134552	21134553	A00252:255:HWV7WDSX2:1:1160:15157:33285	60	+
chr1	21171992	21171993	A00252:255:HWV7WDSX2:1:1236:31656:9001/1	60	-
chr1	21330518	21330519	A00252:255:HWV7WDSX2:4:2672:26576:20306	60	-
chr1	21460733	21460734	A00252:255:HWV7WDSX2:1:1546:29044:25269/1	60	-
chr1	21461864	21461865	A00252:255:HWV7WDSX2:1:1128:16071:15765/1	60	+
chr1	21463477	21463478	A00758:240:HTNGKDSX2:2:2629:22471:32393/1	60	-
chr1	21478869	21478870	A00252:255:HWV7WDSX2:4:1218:18964:7467	60	-
chr1	21522290	21522291	A00252:255:HWV7WDSX2:1:1109:26024:11146/1	60	+
chr1	21691516	21691517	A00252:255:HWV7WDSX2:1:1430:15917:3349/1	60	+
chr1	21712147	21712148	A00252:255:HWV7WDSX2:1:1337:23827:6652/1	60	-
chr1	21712152	21712153	A00758:240:HTNGKDSX2:1:1220:27416:12774/1	60	-
chr1	21720063	21720064	A00252:255:HWV7WDSX2:1:1219:27805:10535/1	60	+
chr1	21726432	21726433	A00252:255:HWV7WDSX2:1:2668:3848:19648/1	60	+
chr1	21727681	21727682	A00252:255:HWV7WDSX2:1:1323:18973:17127/1	60	+
chr1	21735300	21735301	A00252:255:HWV7WDSX2:1:1119:28800:19272/1	60	+
chr1	21746666	21746667	A00252:255:HWV7WDSX2:1:1128:13069:30608/1	60	+
chr1	21747930	21747931	A00252:255:HWV7WDSX2:1:1303:10592:2675/1	60	+
chr1	21748428	21748429	A00252:255:HWV7WDSX2:2:1136:27001:7357/1	60	+
chr1	22011760	22011761	A00758:240:HTNGKDSX2:2:1173:8440:1736/1	60	-
chr1	22077817	22077818	A00252:255:HWV7WDSX2:1:1660:9842:1846/1	60	+
chr1	22088611	22088612	A00758:240:HTNGKDSX2:2:1140:27444:17237	60	-
chr1	22475955	22475956	A00252:255:HWV7WDSX2:2:2461:8440:13636	60	-
chr1	22867662	22867663	A00252:255:HWV7WDSX2:1:1337:19208:3067/1	60	-
chr1	22961953	22961954	A00252:255:HWV7WDSX2:3:1639:4128:35884/1	60	-
chr1	23026123	23026124	A00252:255:HWV7WDSX2:1:1232:17707:33223/1	60	+
chr1	23034141	23034142	A00252:255:HWV7WDSX2:1:2173:28465:12837/1	60	-
chr1	23035803	23035804	A00252:255:HWV7WDSX2:1:1616:12924:22905/1	60	-
chr1	23048558	23048559	A00252:255:HWV7WDSX2:1:1569:28556:8985/1	60	+
chr1	23053038	23053039	A00252:255:HWV7WDSX2:3:1628:14290:15812	60	-
chr1	23055995	23055996	A00758:240:HTNGKDSX2:2:1556:8675:24377	60	-
chr1	23060380	23060381	A00252:255:HWV7WDSX2:2:1516:27407:20901	60	+
chr1	23061225	23061226	A00758:240:HTNGKDSX2:1:2307:22426:3192/1	60	-
chr1	23072057	23072058	A00252:255:HWV7WDSX2:1:1343:9643:17378/1	60	+
chr1	23072139	23072140	A00252:255:HWV7WDSX2:1:1212:8305:4852/1	60	-
chr1	23079999	23080000	A00252:255:HWV7WDSX2:1:2511:21224:10316/1	60	+
chr1	23128406	23128407	A00252:255:HWV7WDSX2:2:2621:23439:36636/1	60	-
chr1	23130800	23130801	A00252:255:HWV7WDSX2:2:2557:32560:3897/1	60	-
chr1	23135855	23135856	A00252:255:HWV7WDSX2:1:1352:21974:34976/1	60	+
chr1	23135913	23135914	A00252:255:HWV7WDSX2:3:2139:19967:3912	60	+
chr1	23203853	23203854	A00758:240:HTNGKDSX2:2:1164:19153:29496/1	60	+
chr1	23288904	23288905	A00252:255:HWV7WDSX2:1:1171:21043:36714/1	60	+
chr1	23290761	23290762	A00252:255:HWV7WDSX2:1:2554:8332:32487/1	60	-
chr1	23305419	23305420	A00252:255:HWV7WDSX2:1:1665:10619:8954	60	-
chr1	23308615	23308616	A00252:255:HWV7WDSX2:3:2171:17815:11490	60	+
chr1	23313299	23313300	A00252:255:HWV7WDSX2:1:1445:4625:2613	60	-
chr1	23315863	23315864	A00252:255:HWV7WDSX2:1:1344:7970:22842/1	60	-
chr1	23321125	23321126	A00252:255:HWV7WDSX2:2:1306:26096:14559/1	60	+
chr1	23323084	23323085	A00252:255:HWV7WDSX2:1:1340:5023:22905/1	60	+
chr1	23337733	23337734	A00252:255:HWV7WDSX2:1:2223:6677:30718/1	60	+
chr1	23341915	23341916	A00252:255:HWV7WDSX2:1:2673:8974:2065/1	60	-
chr1	23396337	23396338	A00252:255:HWV7WDSX2:2:1336:5141:1219/1	60	-
chr1	23512806	23512807	A00252:255:HWV7WDSX2:2:1506:21395:36667/1	60	-
chr1	23736818	23736819	A00252:255:HWV7WDSX2:3:1148:32108:15107/1	60	-
chr1	23746917	23746918	A00252:255:HWV7WDSX2:3:1504:7545:28338/1	60	-
chr1	23762491	23762492	A00252:255:HWV7WDSX2:1:1320:10682:32268/1	60	+
chr1	23968472	23968473	A00252:255:HWV7WDSX2:1:2118:24876:34648/1	60	-
chr1	24454052	24454053	A00252:255:HWV7WDSX2:1:1242:28510:1924/1	60	+
chr1	24515925	24515926	A00252:255:HWV7WDSX2:4:2242:3911:24799/1	60	-
chr1	24531028	24531029	A00252:255:HWV7WDSX2:2:1114:31539:20384	60	-
chr1	24649787	24649788	A00252:255:HWV7WDSX2:1:1660:7654:3537/1	60	-
chr1	24654103	24654104	A00252:255:HWV7WDSX2:1:2110:2284:3505/1	60	-
chr1	24669049	24669050	A00252:255:HWV7WDSX2:1:1478:20898:11036/1	60	-
chr1	24728022	24728023	A00252:255:HWV7WDSX2:2:1505:14733:13636/1	60	+
chr1	24817146	24817147	A00252:255:HWV7WDSX2:1:2333:28194:9267	60	+
chr1	24826596	24826597	A00252:255:HWV7WDSX2:3:1265:31430:6386/1	60	+
chr1	24842228	24842229	A00252:255:HWV7WDSX2:3:1153:17915:16203	60	+
chr1	25242233	25242234	A00252:255:HWV7WDSX2:2:1230:30273:4664/1	60	-
chr1	25346434	25346435	A00252:255:HWV7WDSX2:2:1202:32696:22294	60	-
chr1	25354031	25354032	A00252:255:HWV7WDSX2:4:1134:16197:31798/1	60	-
chr1	25448139	25448140	A00252:255:HWV7WDSX2:2:1144:7120:10567/1	60	-
chr1	25449440	25449441	A00758:240:HTNGKDSX2:2:1155:18403:11318/1	60	-
chr1	25449441	25449442	A00252:255:HWV7WDSX2:1:1366:13765:1783/1	60	-
chr1	25457184	25457185	A00252:255:HWV7WDSX2:1:1363:12093:20964/1	60	+
chr1	25464148	25464149	A00252:255:HWV7WDSX2:1:2374:7509:31626/1	60	+
chr1	25477891	25477892	A00252:255:HWV7WDSX2:1:2654:13376:13228	60	-
chr1	25491958	25491959	A00252:255:HWV7WDSX2:1:1211:15284:2785/1	60	-
chr1	25502435	25502436	A00252:255:HWV7WDSX2:2:1368:10375:7467/1	60	-
chr1	25840226	25840227	A00252:255:HWV7WDSX2:1:2472:5520:14278/1	60	-
chr1	25843507	25843508	A00758:240:HTNGKDSX2:1:1238:5882:35759	60	+
chr1	25850710	25850711	A00252:255:HWV7WDSX2:1:1214:9417:28541/1	60	+
chr1	25852665	25852666	A00758:240:HTNGKDSX2:1:1642:30861:20556/1	60	+
chr1	25900869	25900870	A00252:255:HWV7WDSX2:1:2465:17508:12399/1	60	-
chr1	25901962	25901963	A00758:240:HTNGKDSX2:2:1632:8296:3521/1	60	+
chr1	25903798	25903799	A00252:255:HWV7WDSX2:3:2668:13250:1391/1	60	-
chr1	26113919	26113920	A00758:240:HTNGKDSX2:2:1174:17183:32033	60	-
chr1	26121455	26121456	A00252:255:HWV7WDSX2:2:1210:31675:32706/1	60	-
chr1	26241351	26241352	A00252:255:HWV7WDSX2:1:1420:14516:8813/1	60	+
chr1	26241676	26241677	A00252:255:HWV7WDSX2:1:1460:7003:12587/1	60	-
chr1	26248126	26248127	A00252:255:HWV7WDSX2:2:2450:6361:36245	60	+
chr1	26249176	26249177	A00252:255:HWV7WDSX2:1:1133:19244:19194	60	-
chr1	26444935	26444936	A00252:255:HWV7WDSX2:1:1429:1651:30592/1	60	-
chr1	26460027	26460028	A00252:255:HWV7WDSX2:1:1449:16975:23156	60	+
chr1	26476398	26476399	A00252:255:HWV7WDSX2:1:1160:17065:7153	60	-
chr1	26606853	26606854	A00758:240:HTNGKDSX2:2:1146:30608:6621/1	60	-
chr1	26701739	26701740	A00252:255:HWV7WDSX2:1:1652:12084:28244/1	60	-
chr1	26702868	26702869	A00252:255:HWV7WDSX2:1:2107:6949:25113/1	60	+
chr1	26709504	26709505	A00252:255:HWV7WDSX2:1:1130:2835:9314/1	60	+
chr1	26717670	26717671	A00252:255:HWV7WDSX2:1:1108:14687:5478/1	60	+
chr1	26718805	26718806	A00252:255:HWV7WDSX2:3:2404:28438:21120/1	60	-
chr1	26729556	26729557	A00252:255:HWV7WDSX2:1:1118:29143:21997	60	+
chr1	26729825	26729826	A00252:255:HWV7WDSX2:1:1555:3242:11929	60	-
chr1	26755558	26755559	A00252:255:HWV7WDSX2:1:1178:5629:29309/1	60	+
chr1	26761471	26761472	A00252:255:HWV7WDSX2:2:2606:5656:10034/1	60	-
chr1	26767287	26767288	A00758:240:HTNGKDSX2:2:2508:9073:33082/1	60	+
chr1	26769659	26769660	A00252:255:HWV7WDSX2:1:1678:4273:11459/1	60	-
chr1	26925666	26925667	A00252:255:HWV7WDSX2:1:2273:24686:15969	60	-
chr1	26928677	26928678	A00252:255:HWV7WDSX2:1:2358:16839:28620	60	-
chr1	26942770	26942771	A00252:255:HWV7WDSX2:1:2428:15031:18944/1	60	-
chr1	27090406	27090407	A00758:240:HTNGKDSX2:1:2277:23041:13275	60	+
chr1	27130371	27130372	A00252:255:HWV7WDSX2:2:1560:30626:8030/1	60	+
chr1	27232512	27232513	A00758:240:HTNGKDSX2:2:1245:11035:32002/1	60	-
chr1	27276176	27276177	A00758:240:HTNGKDSX2:1:1417:21766:8938	60	-
chr1	27345629	27345630	A00252:255:HWV7WDSX2:2:1154:27416:20635	60	+
chr1	27348581	27348582	A00252:255:HWV7WDSX2:4:1620:9218:9721/1	60	-
chr1	27413088	27413089	A00252:255:HWV7WDSX2:1:1603:19940:19586/1	60	-
chr1	27418188	27418189	A00252:255:HWV7WDSX2:1:1370:31765:24972/1	60	+
chr1	27468632	27468633	A00252:255:HWV7WDSX2:1:2204:20735:11130/1	60	-
chr1	27470619	27470620	A00252:255:HWV7WDSX2:1:1349:29586:4100/1	60	+
chr1	27792842	27792843	A00252:255:HWV7WDSX2:3:2517:16848:25723/1	60	-
chr1	27801102	27801103	A00252:255:HWV7WDSX2:2:1110:10050:3740	60	-
chr1	27837819	27837820	A00758:240:HTNGKDSX2:1:2463:21124:33411/1	60	+
chr1	28000902	28000903	A00252:255:HWV7WDSX2:3:2514:31078:36370/1	60	-
chr1	28025374	28025375	A00758:240:HTNGKDSX2:1:1603:4517:30076	60	-
chr1	28031732	28031733	A00252:255:HWV7WDSX2:2:2401:29405:12618/1	60	+
chr1	28033322	28033323	A00252:255:HWV7WDSX2:3:1676:16378:13698	60	+
chr1	28039745	28039746	A00252:255:HWV7WDSX2:1:1109:5385:10473/1	60	+
chr1	28057184	28057185	A00252:255:HWV7WDSX2:1:1306:5963:32424/1	60	+
chr1	28057669	28057670	A00252:255:HWV7WDSX2:1:1108:8278:14074/1	60	-
chr1	28058647	28058648	A00252:255:HWV7WDSX2:1:1313:2058:34428/1	60	-
chr1	28066295	28066296	A00252:255:HWV7WDSX2:1:1342:17589:18145/1	60	-
chr1	28074735	28074736	A00252:255:HWV7WDSX2:1:1460:26286:26694/1	60	-
chr1	28075609	28075610	A00252:255:HWV7WDSX2:1:2225:24496:3991/1	60	-
chr1	28077744	28077745	A00252:255:HWV7WDSX2:1:2410:30608:36495/1	60	-
chr1	28082811	28082812	A00252:255:HWV7WDSX2:1:1606:29812:27164/1	60	+
chr1	28085941	28085942	A00252:255:HWV7WDSX2:1:2163:29152:5916/1	60	+
chr1	28224693	28224694	A00758:240:HTNGKDSX2:1:1350:20717:28260/1	60	-
chr1	28404607	28404608	A00252:255:HWV7WDSX2:2:1347:26295:36824/1	60	+
chr1	28405299	28405300	A00252:255:HWV7WDSX2:1:2216:23321:7842/1	60	+
chr1	28406470	28406471	A00252:255:HWV7WDSX2:1:2446:29423:22326/1	60	-
chr1	28406644	28406645	A00252:255:HWV7WDSX2:1:1233:16514:31814/1	60	-
chr1	28413053	28413054	A00252:255:HWV7WDSX2:1:1138:10565:10958/1	60	+
chr1	28419025	28419026	A00758:240:HTNGKDSX2:2:1125:8983:7874	60	-
chr1	28419026	28419027	A00252:255:HWV7WDSX2:2:2510:31901:16344	60	-
chr1	28432103	28432104	A00252:255:HWV7WDSX2:1:1624:17110:4507/1	60	+
chr1	28432104	28432105	A00252:255:HWV7WDSX2:4:2428:7021:1626/1	60	+
chr1	28436068	28436069	A00252:255:HWV7WDSX2:2:2576:29776:18584	60	-
chr1	28439087	28439088	A00252:255:HWV7WDSX2:1:1405:30246:17519/1	60	+
chr1	28481500	28481501	A00252:255:HWV7WDSX2:2:2436:29812:18333/1	60	-
chr1	28489036	28489037	A00252:255:HWV7WDSX2:3:2348:28239:11569/1	60	+
chr1	28565974	28565975	A00252:255:HWV7WDSX2:3:1207:31042:29951	60	-
chr1	28604998	28604999	A00252:255:HWV7WDSX2:2:1509:20139:16673/1	60	+
chr1	28629257	28629258	A00252:255:HWV7WDSX2:1:2153:14371:21277/1	60	+
chr1	28693066	28693067	A00252:255:HWV7WDSX2:1:2575:11324:15123/1	60	+
chr1	28726203	28726204	A00252:255:HWV7WDSX2:1:1110:14850:5321	60	+
chr1	28920189	28920190	A00252:255:HWV7WDSX2:1:2544:25726:9439/1	60	-
chr1	28954619	28954620	A00252:255:HWV7WDSX2:1:1240:13512:16814/1	60	-
chr1	28991091	28991092	A00252:255:HWV7WDSX2:1:1678:20672:11052/1	60	-
chr1	29010940	29010941	A00758:240:HTNGKDSX2:2:2618:31141:8860/1	60	-
chr1	29012459	29012460	A00252:255:HWV7WDSX2:1:1576:25400:8813/1	60	-
chr1	29021873	29021874	A00252:255:HWV7WDSX2:4:1120:25943:21997/1	60	+
chr1	29022408	29022409	A00758:240:HTNGKDSX2:2:1401:32190:4225	60	-
chr1	29080887	29080888	A00252:255:HWV7WDSX2:1:1165:27516:17362/1	60	+
chr1	29163288	29163289	A00252:255:HWV7WDSX2:1:1465:21757:14215/1	60	-
chr1	30688764	30688765	A00758:240:HTNGKDSX2:2:1605:8703:35446/1	60	+
chr1	30944811	30944812	A00252:255:HWV7WDSX2:1:1232:11008:19617/1	60	+
chr1	30963208	30963209	A00252:255:HWV7WDSX2:1:1630:14452:33129/1	60	+
chr1	30963209	30963210	A00758:240:HTNGKDSX2:2:2307:29188:26396	60	+
chr1	30983884	30983885	A00758:240:HTNGKDSX2:1:1474:30816:25207/1	60	-
chr1	30996780	30996781	A00252:255:HWV7WDSX2:4:1227:24659:8312	60	-
chr1	31005954	31005955	A00252:255:HWV7WDSX2:2:1158:13422:32189	60	+
chr1	31010695	31010696	A00252:255:HWV7WDSX2:1:1135:15835:26694/1	60	+
chr1	31010696	31010697	A00252:255:HWV7WDSX2:4:1570:26585:15812/1	60	+
chr1	31017901	31017902	A00252:255:HWV7WDSX2:2:1239:3857:35446/1	60	+
chr1	31033871	31033872	A00252:255:HWV7WDSX2:1:1162:24768:18771	60	+
chr1	31044616	31044617	A00252:255:HWV7WDSX2:1:1620:20500:32424/1	60	-
chr1	31264585	31264586	A00252:255:HWV7WDSX2:1:1264:17598:30749/1	60	+
chr1	31265642	31265643	A00252:255:HWV7WDSX2:1:1620:6967:21793	60	-
chr1	31316450	31316451	A00252:255:HWV7WDSX2:1:1442:11514:9721	60	+
chr1	31316451	31316452	A00758:240:HTNGKDSX2:2:1135:29939:33332	60	+
chr1	31326641	31326642	A00252:255:HWV7WDSX2:4:2516:1027:33489	60	-
chr1	31886288	31886289	A00252:255:HWV7WDSX2:1:1321:14959:15468/1	60	+
chr1	31902149	31902150	A00758:240:HTNGKDSX2:2:2372:2537:30530	60	-
chr1	31910970	31910971	A00252:255:HWV7WDSX2:3:1626:18964:19554	60	+
chr1	31911069	31911070	A00758:240:HTNGKDSX2:1:2139:20880:19492/1	60	-
chr1	31912767	31912768	A00252:255:HWV7WDSX2:1:1274:4960:16344/1	60	-
chr1	31913238	31913239	A00252:255:HWV7WDSX2:1:1154:17354:2832/1	60	-
chr1	31914919	31914920	A00252:255:HWV7WDSX2:1:1409:14714:9471/1	60	+
chr1	31915323	31915324	A00252:255:HWV7WDSX2:2:1267:28574:14434/1	60	-
chr1	31916025	31916026	A00252:255:HWV7WDSX2:1:1628:3784:20165/1	60	+
chr1	31916514	31916515	A00252:255:HWV7WDSX2:1:1320:1190:1235/1	60	+
chr1	31916607	31916608	A00252:255:HWV7WDSX2:1:2260:4020:20290/1	60	+
chr1	31917336	31917337	A00758:240:HTNGKDSX2:2:1145:4119:22028	60	-
chr1	31918498	31918499	A00758:240:HTNGKDSX2:1:2551:8838:11256	60	-
chr1	31918630	31918631	A00252:255:HWV7WDSX2:1:1309:13340:12007/1	60	+
chr1	31918923	31918924	A00252:255:HWV7WDSX2:1:1525:14534:25066	60	+
chr1	31921368	31921369	A00252:255:HWV7WDSX2:1:1114:21793:36949/1	60	-
chr1	31926339	31926340	A00252:255:HWV7WDSX2:2:2402:15845:2628/1	60	+
chr1	31926935	31926936	A00758:240:HTNGKDSX2:1:2175:15808:24048	60	-
chr1	31928591	31928592	A00252:255:HWV7WDSX2:4:1641:6361:30326/1	60	+
chr1	31930609	31930610	A00252:255:HWV7WDSX2:3:1454:17960:27367/1	60	+
chr1	31931986	31931987	A00252:255:HWV7WDSX2:1:1102:14416:6762/1	60	+
chr1	31932670	31932671	A00758:240:HTNGKDSX2:1:1221:16758:34867/1	60	-
chr1	32021521	32021522	A00252:255:HWV7WDSX2:1:1562:25925:32831/1	60	+
chr1	32023802	32023803	A00252:255:HWV7WDSX2:1:1144:17228:33144/1	60	+
chr1	32125752	32125753	A00252:255:HWV7WDSX2:1:1656:4752:14231/1	60	-
chr1	32144391	32144392	A00758:240:HTNGKDSX2:1:1326:31702:6887	60	+
chr1	32183418	32183419	A00252:255:HWV7WDSX2:1:1444:18168:22529/1	60	-
chr1	32183420	32183421	A00758:240:HTNGKDSX2:1:2217:18909:5149/1	60	-
chr1	32186256	32186257	A00252:255:HWV7WDSX2:1:2309:25581:25254/1	60	+
chr1	32257843	32257844	A00252:255:HWV7WDSX2:1:2136:18475:27383/1	60	+
chr1	32280697	32280698	A00252:255:HWV7WDSX2:1:1154:18683:23171	60	+
chr1	32282243	32282244	A00252:255:HWV7WDSX2:1:1162:29803:17628/1	60	+
chr1	32282244	32282245	A00758:240:HTNGKDSX2:1:2235:13250:17206/1	60	+
chr1	32283471	32283472	A00252:255:HWV7WDSX2:1:1457:22833:32174/1	60	+
chr1	32300222	32300223	A00758:240:HTNGKDSX2:2:2246:6234:3646	60	-
chr1	32303545	32303546	A00252:255:HWV7WDSX2:1:1362:30807:32706/1	60	+
chr1	32305663	32305664	A00252:255:HWV7WDSX2:2:2576:25346:10066/1	60	-
chr1	32319426	32319427	A00252:255:HWV7WDSX2:1:1173:24135:2550/1	60	-
chr1	32359812	32359813	A00252:255:HWV7WDSX2:1:1174:24813:24893/1	60	-
chr1	32563398	32563399	A00252:255:HWV7WDSX2:1:2650:18828:10833/1	60	+
chr1	32604949	32604950	A00252:255:HWV7WDSX2:1:1408:28827:27899	60	+
chr1	32627458	32627459	A00252:255:HWV7WDSX2:1:1349:31638:14638/1	60	+
chr1	32632567	32632568	A00252:255:HWV7WDSX2:3:1134:26178:31704/1	60	-
chr1	32633494	32633495	A00252:255:HWV7WDSX2:1:1145:17788:4742/1	60	+
chr1	32663332	32663333	A00252:255:HWV7WDSX2:4:1210:14091:11271/1	60	-
chr1	32669425	32669426	A00252:255:HWV7WDSX2:1:2350:7943:31000/1	60	+
chr1	32675744	32675745	A00252:255:HWV7WDSX2:2:2665:24433:15718/1	60	+
chr1	32677887	32677888	A00252:255:HWV7WDSX2:1:1177:14235:28244/1	60	+
chr1	32780233	32780234	A00252:255:HWV7WDSX2:1:1414:20039:5196/1	60	-
chr1	32801244	32801245	A00252:255:HWV7WDSX2:2:1160:12997:4022/1	60	+
chr1	32834610	32834611	A00252:255:HWV7WDSX2:1:1315:27100:26412	60	-
chr1	32834887	32834888	A00252:255:HWV7WDSX2:2:1169:20464:2613/1	60	-
chr1	32841321	32841322	A00252:255:HWV7WDSX2:1:2403:5285:35603	60	-
chr1	32978562	32978563	A00758:240:HTNGKDSX2:1:2421:26106:13322/1	60	+
chr1	33027304	33027305	A00252:255:HWV7WDSX2:1:1264:12029:32847/1	60	-
chr1	33102868	33102869	A00252:255:HWV7WDSX2:1:2255:19633:35963/1	60	+
chr1	33742576	33742577	A00758:240:HTNGKDSX2:2:1603:8549:23312	60	+
chr1	34984068	34984069	A00252:255:HWV7WDSX2:1:1248:18249:19539	60	+
chr1	35003085	35003086	A00252:255:HWV7WDSX2:1:2153:25581:20744	60	+
chr1	35005268	35005269	A00252:255:HWV7WDSX2:1:1152:12689:12853/1	60	-
chr1	35013060	35013061	A00252:255:HWV7WDSX2:1:1101:20320:28072/1	60	-
chr1	35113618	35113619	A00252:255:HWV7WDSX2:4:1301:28546:36213/1	60	+
chr1	35225571	35225572	A00758:240:HTNGKDSX2:1:1338:32588:26459	60	-
chr1	35275896	35275897	A00252:255:HWV7WDSX2:1:1339:25654:12540/1	60	+
chr1	35280507	35280508	A00252:255:HWV7WDSX2:1:1433:13349:2253/1	60	+
chr1	35285482	35285483	A00758:240:HTNGKDSX2:1:1533:14633:28494/1	60	+
chr1	35307387	35307388	A00252:255:HWV7WDSX2:1:1104:28574:10770	60	+
chr1	35349221	35349222	A00252:255:HWV7WDSX2:1:1109:17888:23171/1	60	+
chr1	35350160	35350161	A00252:255:HWV7WDSX2:1:2640:19967:29089/1	60	-
chr1	35367451	35367452	A00252:255:HWV7WDSX2:1:1122:21187:5619	60	-
chr1	35367532	35367533	A00252:255:HWV7WDSX2:1:1450:20302:7874	60	+
chr1	35368446	35368447	A00252:255:HWV7WDSX2:1:1251:15962:22279/1	60	-
chr1	35368806	35368807	A00252:255:HWV7WDSX2:1:1353:31394:17033/1	60	+
chr1	35369537	35369538	A00758:240:HTNGKDSX2:1:1111:17390:13416/1	60	-
chr1	35371665	35371666	A00252:255:HWV7WDSX2:4:2134:29848:17863	60	-
chr1	35371666	35371667	A00252:255:HWV7WDSX2:1:1273:2582:22561/1	60	-
chr1	35374007	35374008	A00252:255:HWV7WDSX2:1:2108:13376:20087/1	60	-
chr1	35387622	35387623	A00252:255:HWV7WDSX2:1:1306:8278:32925/1	60	+
chr1	35389023	35389024	A00252:255:HWV7WDSX2:1:2134:1316:7874/1	60	+
chr1	35389518	35389519	A00252:255:HWV7WDSX2:1:2406:31738:6637/1	60	-
chr1	35389809	35389810	A00252:255:HWV7WDSX2:4:2628:5159:16438	60	+
chr1	35397421	35397422	A00252:255:HWV7WDSX2:1:1321:27841:2769/1	60	+
chr1	35508695	35508696	A00252:255:HWV7WDSX2:3:1307:19985:9111	60	-
chr1	35540200	35540201	A00252:255:HWV7WDSX2:3:1675:13675:35415	60	-
chr1	35546588	35546589	A00252:255:HWV7WDSX2:2:2171:21920:28087/1	60	-
chr1	35550041	35550042	A00252:255:HWV7WDSX2:1:1264:5502:27492	60	-
chr1	35626744	35626745	A00252:255:HWV7WDSX2:1:1129:15935:11804/1	60	-
chr1	35759691	35759692	A00252:255:HWV7WDSX2:1:2441:4869:8202/1	60	-
chr1	35761503	35761504	A00252:255:HWV7WDSX2:1:1168:16333:2284	60	+
chr1	35826805	35826806	A00252:255:HWV7WDSX2:1:2259:8467:31187/1	60	-
chr1	35975425	35975426	A00252:255:HWV7WDSX2:1:2368:27001:23766/1	60	-
chr1	35976392	35976393	A00252:255:HWV7WDSX2:2:2258:13521:18270/1	60	-
chr1	35979552	35979553	A00252:255:HWV7WDSX2:1:2627:16495:22639/1	60	+
chr1	35979855	35979856	A00252:255:HWV7WDSX2:1:1276:8178:25394/1	60	-
chr1	35985849	35985850	A00252:255:HWV7WDSX2:1:2527:25880:31626/1	60	-
chr1	35993189	35993190	A00758:240:HTNGKDSX2:1:1538:3097:26866	60	-
chr1	35998840	35998841	A00252:255:HWV7WDSX2:1:1454:18837:4241	60	-
chr1	36005142	36005143	A00252:255:HWV7WDSX2:1:1176:27968:1266	60	+
chr1	36168137	36168138	A00758:240:HTNGKDSX2:1:1332:4481:2550/1	60	-
chr1	36170294	36170295	A00252:255:HWV7WDSX2:3:2222:1099:25629	60	-
chr1	36231809	36231810	A00252:255:HWV7WDSX2:4:2152:6614:19492	60	-
chr1	36231811	36231812	A00252:255:HWV7WDSX2:1:2404:22607:20979	60	-
chr1	36255375	36255376	A00252:255:HWV7WDSX2:1:1163:26232:5087/1	60	-
chr1	36263186	36263187	A00252:255:HWV7WDSX2:1:1114:16938:25880/1	60	+
chr1	36263711	36263712	A00252:255:HWV7WDSX2:4:2648:11460:6778	60	-
chr1	36264726	36264727	A00252:255:HWV7WDSX2:1:1322:9679:29841/1	60	-
chr1	36266816	36266817	A00758:240:HTNGKDSX2:2:2520:31584:24001	60	-
chr1	36270907	36270908	A00252:255:HWV7WDSX2:1:2626:26458:2566/1	60	+
chr1	36271819	36271820	A00252:255:HWV7WDSX2:1:1209:19190:18004/1	60	+
chr1	36280017	36280018	A00252:255:HWV7WDSX2:1:1445:29441:16626	60	+
chr1	36280417	36280418	A00252:255:HWV7WDSX2:2:1654:3658:4695	60	+
chr1	36283209	36283210	A00252:255:HWV7WDSX2:3:2573:10827:29293/1	60	-
chr1	36283448	36283449	A00252:255:HWV7WDSX2:1:1605:8386:15452/1	60	+
chr1	36283999	36284000	A00252:255:HWV7WDSX2:1:1428:23900:25598/1	60	-
chr1	36292436	36292437	A00252:255:HWV7WDSX2:1:1546:24406:33207	60	+
chr1	36296287	36296288	A00252:255:HWV7WDSX2:1:1433:21395:20008	60	+
chr1	36388037	36388038	A00252:255:HWV7WDSX2:1:1223:8938:26365/1	60	+
chr1	37589887	37589888	A00252:255:HWV7WDSX2:1:1476:10402:18223	60	-
chr1	37666891	37666892	A00252:255:HWV7WDSX2:1:1554:6958:16767/1	60	-
chr1	37698622	37698623	A00252:255:HWV7WDSX2:2:2554:11189:15702	60	-
chr1	37698623	37698624	A00252:255:HWV7WDSX2:4:2436:2474:35430/1	60	-
chr1	37838709	37838710	A00252:255:HWV7WDSX2:2:1655:15745:32424/1	60	-
chr1	37852204	37852205	A00252:255:HWV7WDSX2:1:1308:24225:15233/1	60	+
chr1	37869715	37869716	A00252:255:HWV7WDSX2:1:1108:13621:26647/1	60	+
chr1	37913182	37913183	A00252:255:HWV7WDSX2:4:2334:13277:36385	60	-
chr1	37925748	37925749	A00252:255:HWV7WDSX2:4:1236:28275:19429/1	60	-
chr1	38018897	38018898	A00252:255:HWV7WDSX2:1:1163:17128:36417/1	60	-
chr1	38849378	38849379	A00252:255:HWV7WDSX2:1:2362:23701:29951/1	60	-
chr1	38943771	38943772	A00252:255:HWV7WDSX2:4:2312:4896:15389/1	60	-
chr1	39133538	39133539	A00758:240:HTNGKDSX2:1:2106:17083:26506	60	-
chr1	39189866	39189867	A00252:255:HWV7WDSX2:1:1563:21522:30185	60	+
chr1	39202693	39202694	A00252:255:HWV7WDSX2:2:1272:30761:5040/1	60	-
chr1	39249280	39249281	A00758:240:HTNGKDSX2:1:2441:32334:10802	60	+
chr1	39249786	39249787	A00758:240:HTNGKDSX2:1:1612:2456:34178	60	-
chr1	39251165	39251166	A00252:255:HWV7WDSX2:1:1554:29604:31845	60	-
chr1	39252761	39252762	A00252:255:HWV7WDSX2:1:1458:32163:26882/1	60	-
chr1	39272557	39272558	A00252:255:HWV7WDSX2:1:1339:24017:29904/1	60	+
chr1	39279797	39279798	A00252:255:HWV7WDSX2:1:1565:21974:31313	60	+
chr1	39308402	39308403	A00252:255:HWV7WDSX2:1:1342:26286:24878/1	60	+
chr1	39309299	39309300	A00252:255:HWV7WDSX2:1:1523:8386:30671/1	60	+
chr1	39310754	39310755	A00252:255:HWV7WDSX2:3:2617:20699:29857	60	+
chr1	39314096	39314097	A00252:255:HWV7WDSX2:1:1378:7871:9361/1	60	+
chr1	39318892	39318893	A00758:240:HTNGKDSX2:1:1346:1606:20462/1	60	+
chr1	39320050	39320051	A00252:255:HWV7WDSX2:1:1129:18430:16658/1	60	-
chr1	39363634	39363635	A00252:255:HWV7WDSX2:1:1119:14760:3818	60	+
chr1	39371199	39371200	A00758:240:HTNGKDSX2:2:1562:18340:28839/1	60	-
chr1	39378635	39378636	A00252:255:HWV7WDSX2:3:2670:9471:22623/1	60	+
chr1	39383931	39383932	A00252:255:HWV7WDSX2:2:2536:4544:7169	60	+
chr1	39392580	39392581	A00252:255:HWV7WDSX2:1:1134:27299:22623/1	60	-
chr1	39426882	39426883	A00252:255:HWV7WDSX2:1:1453:20735:26569	60	+
chr1	39428779	39428780	A00252:255:HWV7WDSX2:1:1232:14687:19319/1	60	-
chr1	39429382	39429383	A00758:240:HTNGKDSX2:1:2322:28881:11490	60	-
chr1	39433435	39433436	A00252:255:HWV7WDSX2:1:2206:13928:34726/1	60	+
chr1	39449043	39449044	A00252:255:HWV7WDSX2:1:1139:27841:15734/1	60	+
chr1	39452948	39452949	A00252:255:HWV7WDSX2:1:1332:1524:6480/1	60	+
chr1	39467650	39467651	A00252:255:HWV7WDSX2:2:1638:16550:8077	60	-
chr1	39543421	39543422	A00252:255:HWV7WDSX2:1:1136:6415:26631/1	60	+
chr1	39850987	39850988	A00252:255:HWV7WDSX2:1:1274:4725:22795/1	60	-
chr1	39851137	39851138	A00252:255:HWV7WDSX2:1:1304:2374:36354/1	60	-
chr1	39852867	39852868	A00252:255:HWV7WDSX2:1:1370:31684:31626/1	60	-
chr1	40002145	40002146	A00758:240:HTNGKDSX2:2:1540:24062:22373	60	-
chr1	40046376	40046377	A00252:255:HWV7WDSX2:3:1521:23755:12007/1	60	+
chr1	40167401	40167402	A00252:255:HWV7WDSX2:4:1373:24397:26772	60	+
chr1	40183414	40183415	A00252:255:HWV7WDSX2:1:1118:8377:16532/1	60	+
chr1	40207193	40207194	A00252:255:HWV7WDSX2:1:1175:28366:34522/1	60	+
chr1	40220695	40220696	A00252:255:HWV7WDSX2:2:1502:18285:26209/1	60	-
chr1	40383727	40383728	A00252:255:HWV7WDSX2:1:1278:28700:9111/1	60	+
chr1	40541386	40541387	A00758:240:HTNGKDSX2:1:1214:30129:2597/1	60	-
chr1	40546080	40546081	A00252:255:HWV7WDSX2:4:2121:6388:13088/1	60	+
chr1	40668029	40668030	A00758:240:HTNGKDSX2:2:2118:32506:23907	60	+
chr1	40686746	40686747	A00252:255:HWV7WDSX2:1:1214:13422:30843/1	60	+
chr1	40686748	40686749	A00758:240:HTNGKDSX2:2:1470:1615:32878	60	+
chr1	40703982	40703983	A00252:255:HWV7WDSX2:1:1113:23737:28510/1	60	+
chr1	40712579	40712580	A00252:255:HWV7WDSX2:1:1206:15917:15436/1	60	+
chr1	40740859	40740860	A00252:255:HWV7WDSX2:1:1434:4770:23876/1	60	-
chr1	41104802	41104803	A00252:255:HWV7WDSX2:1:2641:12626:1219	60	+
chr1	41116864	41116865	A00252:255:HWV7WDSX2:1:1335:32081:35227/1	60	-
chr1	41120478	41120479	A00252:255:HWV7WDSX2:3:2451:11758:19100/1	60	-
chr1	41124821	41124822	A00252:255:HWV7WDSX2:1:1109:25120:7138/1	60	+
chr1	41161751	41161752	A00252:255:HWV7WDSX2:1:1244:7346:28244/1	60	+
chr1	41182830	41182831	A00252:255:HWV7WDSX2:1:1520:8350:19742	60	-
chr1	41197885	41197886	A00252:255:HWV7WDSX2:1:2644:3405:30029/1	60	+
chr1	41199567	41199568	A00252:255:HWV7WDSX2:2:2253:19081:26835/1	60	+
chr1	41224682	41224683	A00252:255:HWV7WDSX2:1:1578:9724:22654/1	60	-
chr1	41701884	41701885	A00252:255:HWV7WDSX2:1:1606:32325:1955	60	+
chr1	42196829	42196830	A00252:255:HWV7WDSX2:1:1470:5394:15248/1	60	+
chr1	42198031	42198032	A00252:255:HWV7WDSX2:2:2213:14389:4241/1	60	-
chr1	42198540	42198541	A00252:255:HWV7WDSX2:1:1352:10628:33677/1	60	+
chr1	42198547	42198548	A00252:255:HWV7WDSX2:2:2247:8477:28573/1	60	+
chr1	42201617	42201618	A00758:240:HTNGKDSX2:2:2141:32768:30123	60	+
chr1	42243296	42243297	A00252:255:HWV7WDSX2:1:2512:31105:6637/1	60	+
chr1	42243752	42243753	A00252:255:HWV7WDSX2:1:1229:23963:3537/1	60	+
chr1	42243756	42243757	A00252:255:HWV7WDSX2:1:1517:2311:36808/1	60	-
chr1	42248169	42248170	A00252:255:HWV7WDSX2:1:1341:10248:10285/1	60	-
chr1	42265966	42265967	A00252:255:HWV7WDSX2:1:1429:9480:35728/1	60	+
chr1	42266192	42266193	A00252:255:HWV7WDSX2:1:1114:10637:31688/1	60	+
chr1	42266878	42266879	A00252:255:HWV7WDSX2:3:1306:18412:26647/1	60	-
chr1	42267593	42267594	A00252:255:HWV7WDSX2:3:1165:32841:8547/1	60	+
chr1	42279222	42279223	A00252:255:HWV7WDSX2:1:1322:25880:27179/1	60	+
chr1	42309694	42309695	A00252:255:HWV7WDSX2:1:1161:6705:8531	60	+
chr1	42309695	42309696	A00252:255:HWV7WDSX2:2:1247:32877:23860	60	+
chr1	42321788	42321789	A00758:240:HTNGKDSX2:1:1210:26756:2362	60	-
chr1	42324568	42324569	A00758:240:HTNGKDSX2:1:2321:10267:35806/1	60	+
chr1	42445286	42445287	A00252:255:HWV7WDSX2:1:2322:12698:12461/1	60	+
chr1	42686022	42686023	A00252:255:HWV7WDSX2:1:1631:20338:10191/1	60	+
chr1	42689568	42689569	A00252:255:HWV7WDSX2:2:1648:19976:36777/1	60	-
chr1	42691638	42691639	A00252:255:HWV7WDSX2:3:2403:16278:12148/1	60	-
chr1	42698950	42698951	A00252:255:HWV7WDSX2:2:2520:11053:25300/1	60	-
chr1	42705320	42705321	A00252:255:HWV7WDSX2:1:1345:6587:8797/1	60	+
chr1	42770391	42770392	A00758:240:HTNGKDSX2:2:1422:7310:24799	60	-
chr1	42813043	42813044	A00758:240:HTNGKDSX2:2:2443:30083:33896	60	-
chr1	43167710	43167711	A00758:240:HTNGKDSX2:1:2168:24270:20823	60	+
chr1	43360630	43360631	A00758:240:HTNGKDSX2:1:2546:11731:26475	60	-
chr1	43392210	43392211	A00252:255:HWV7WDSX2:1:1450:27407:20838/1	60	-
chr1	43405030	43405031	A00252:255:HWV7WDSX2:1:1460:25825:24612/1	60	-
chr1	43419218	43419219	A00252:255:HWV7WDSX2:1:1550:5077:21934/1	60	+
chr1	43577587	43577588	A00252:255:HWV7WDSX2:1:2146:2790:34100/1	60	-
chr1	43577589	43577590	A00758:240:HTNGKDSX2:1:1459:8413:27962/1	60	-
chr1	43655344	43655345	A00252:255:HWV7WDSX2:1:1476:19614:3239/1	60	-
chr1	43671519	43671520	A00758:240:HTNGKDSX2:2:1649:22083:20415	60	-
chr1	43680659	43680660	A00252:255:HWV7WDSX2:1:2541:11496:27727	60	+
chr1	43700556	43700557	A00252:255:HWV7WDSX2:1:1452:1000:32534	60	-
chr1	43717329	43717330	A00252:255:HWV7WDSX2:1:2138:7446:31015/1	60	-
chr1	43745273	43745274	A00252:255:HWV7WDSX2:1:1121:26187:4633/1	60	+
chr1	43746088	43746089	A00252:255:HWV7WDSX2:1:1255:16676:15937/1	60	+
chr1	43749551	43749552	A00252:255:HWV7WDSX2:1:1277:20175:4523/1	60	-
chr1	43750657	43750658	A00252:255:HWV7WDSX2:1:1510:9254:16110/1	60	-
chr1	43754525	43754526	A00758:240:HTNGKDSX2:2:1269:25663:26710	60	-
chr1	43767871	43767872	A00252:255:HWV7WDSX2:1:1177:24795:7670/1	60	+
chr1	43796056	43796057	A00252:255:HWV7WDSX2:1:2202:27362:9893	60	-
chr1	43800368	43800369	A00758:240:HTNGKDSX2:1:1104:32018:29637	60	+
chr1	43800369	43800370	A00252:255:HWV7WDSX2:1:1160:28438:5713	60	+
chr1	43809540	43809541	A00252:255:HWV7WDSX2:1:1217:15049:21543/1	60	+
chr1	43809542	43809543	A00758:240:HTNGKDSX2:1:1230:25391:9518/1	60	+
chr1	43809544	43809545	A00252:255:HWV7WDSX2:2:2666:21088:36980/1	60	+
chr1	43809630	43809631	A00252:255:HWV7WDSX2:1:1263:13440:15248/1	60	-
chr1	43810270	43810271	A00252:255:HWV7WDSX2:3:2123:3369:23578	60	-
chr1	43818600	43818601	A00252:255:HWV7WDSX2:1:1146:6777:30765/1	60	+
chr1	43821212	43821213	A00252:255:HWV7WDSX2:1:1172:17508:26991/1	60	+
chr1	43825178	43825179	A00758:240:HTNGKDSX2:2:2212:19479:1658	60	-
chr1	43841470	43841471	A00252:255:HWV7WDSX2:1:1249:20663:12602	60	+
chr1	43889564	43889565	A00758:240:HTNGKDSX2:1:2459:23430:31391	60	-
chr1	43890324	43890325	A00252:255:HWV7WDSX2:4:2132:27950:22216/1	60	-
chr1	43943494	43943495	A00252:255:HWV7WDSX2:1:1107:18927:32017/1	60	-
chr1	44266806	44266807	A00252:255:HWV7WDSX2:1:2146:11496:8531/1	60	-
chr1	44347585	44347586	A00252:255:HWV7WDSX2:1:1117:24180:10645/1	60	-
chr1	44440433	44440434	A00252:255:HWV7WDSX2:4:2303:7681:5525/1	60	-
chr1	44723712	44723713	A00252:255:HWV7WDSX2:3:2119:17933:23813	60	-
chr1	44747015	44747016	A00252:255:HWV7WDSX2:1:1126:13964:15530/1	60	-
chr1	44752800	44752801	A00252:255:HWV7WDSX2:3:1235:13792:16110/1	60	-
chr1	44806835	44806836	A00252:255:HWV7WDSX2:1:1151:16875:14841/1	60	-
chr1	44862772	44862773	A00252:255:HWV7WDSX2:3:2128:22055:25410	60	+
chr1	44900548	44900549	A00252:255:HWV7WDSX2:3:1542:13973:8249/1	60	+
chr1	44936721	44936722	A00252:255:HWV7WDSX2:2:1236:30400:5384/1	60	+
chr1	44939621	44939622	A00252:255:HWV7WDSX2:2:1141:9561:23062/1	60	+
chr1	44942121	44942122	A00252:255:HWV7WDSX2:1:1104:9697:25739/1	60	-
chr1	44944966	44944967	A00252:255:HWV7WDSX2:2:1635:16360:31735/1	60	+
chr1	44948793	44948794	A00758:240:HTNGKDSX2:1:1236:9471:16047	60	+
chr1	44953892	44953893	A00758:240:HTNGKDSX2:2:2266:27082:7748	60	-
chr1	44954404	44954405	A00758:240:HTNGKDSX2:1:1253:13928:25927	60	-
chr1	44976866	44976867	A00758:240:HTNGKDSX2:1:2201:3423:2879/1	60	+
chr1	45284429	45284430	A00252:255:HWV7WDSX2:2:1614:8133:28166	60	+
chr1	45447514	45447515	A00252:255:HWV7WDSX2:1:1255:15655:9251/1	60	+
chr1	45448066	45448067	A00252:255:HWV7WDSX2:3:2145:26323:32737/1	60	+
chr1	45632000	45632001	A00758:240:HTNGKDSX2:1:1604:8874:8187/1	60	-
chr1	45666372	45666373	A00252:255:HWV7WDSX2:1:1128:14823:27226	60	+
chr1	45681280	45681281	A00252:255:HWV7WDSX2:2:2460:14452:18474/1	60	+
chr1	45681554	45681555	A00252:255:HWV7WDSX2:1:1132:14407:12477/1	60	+
chr1	45681891	45681892	A00758:240:HTNGKDSX2:2:1302:18276:13886	60	+
chr1	45717690	45717691	A00252:255:HWV7WDSX2:4:2536:25626:36730/1	60	-
chr1	45731636	45731637	A00758:240:HTNGKDSX2:1:1530:25328:35368	60	-
chr1	45742782	45742783	A00252:255:HWV7WDSX2:1:1569:15429:20541/1	60	+
chr1	45814900	45814901	A00252:255:HWV7WDSX2:1:1355:2130:20619/1	60	+
chr1	45820072	45820073	A00252:255:HWV7WDSX2:1:1440:30409:32737/1	60	-
chr1	45864362	45864363	A00252:255:HWV7WDSX2:4:1563:17969:33552/1	60	+
chr1	45885635	45885636	A00252:255:HWV7WDSX2:2:2443:30129:27586	60	-
chr1	45893921	45893922	A00252:255:HWV7WDSX2:2:1151:19316:21449/1	60	+
chr1	45952260	45952261	A00252:255:HWV7WDSX2:4:1258:22797:34522	60	-
chr1	46063616	46063617	A00252:255:HWV7WDSX2:1:2450:12626:26459	60	+
chr1	46066915	46066916	A00252:255:HWV7WDSX2:1:1341:5385:12164/1	60	+
chr1	46069350	46069351	A00252:255:HWV7WDSX2:1:2548:8015:1689/1	60	+
chr1	46069754	46069755	A00252:255:HWV7WDSX2:1:1425:5439:24909/1	60	+
chr1	46075421	46075422	A00252:255:HWV7WDSX2:1:1101:16514:3411/1	60	+
chr1	46095104	46095105	A00252:255:HWV7WDSX2:1:1569:5692:11663	60	-
chr1	46124560	46124561	A00252:255:HWV7WDSX2:1:1417:24677:27007/1	60	-
chr1	46389362	46389363	A00252:255:HWV7WDSX2:4:2317:16369:35383/1	60	+
chr1	46656673	46656674	A00252:255:HWV7WDSX2:1:1127:23204:5697/1	60	+
chr1	46712871	46712872	A00252:255:HWV7WDSX2:1:2359:20898:24784/1	60	+
chr1	47249463	47249464	A00758:240:HTNGKDSX2:1:1645:4571:22999	60	+
chr1	47309460	47309461	A00252:255:HWV7WDSX2:2:1176:32027:29277/1	60	+
chr1	48264344	48264345	A00252:255:HWV7WDSX2:2:1234:20428:34741/1	60	-
chr1	49054208	49054209	A00758:240:HTNGKDSX2:1:2631:16559:1141/1	60	-
chr1	50480771	50480772	A00252:255:HWV7WDSX2:1:2548:3631:36088/1	60	+
chr1	50778232	50778233	A00252:255:HWV7WDSX2:1:1205:32108:32424/1	60	+
chr1	50798485	50798486	A00252:255:HWV7WDSX2:2:2610:18810:5635	60	-
chr1	50812955	50812956	A00252:255:HWV7WDSX2:3:1360:12165:32393/1	60	-
chr1	50855370	50855371	A00252:255:HWV7WDSX2:1:1442:6759:22216/1	60	+
chr1	50857478	50857479	A00758:240:HTNGKDSX2:1:1315:27181:16282	60	+
chr1	50966286	50966287	A00758:240:HTNGKDSX2:1:1401:22182:9627/1	60	+
chr1	50981901	50981902	A00252:255:HWV7WDSX2:4:1615:32841:21073	60	+
chr1	51363470	51363471	A00252:255:HWV7WDSX2:1:2334:5647:11021/1	60	+
chr1	51400458	51400459	A00758:240:HTNGKDSX2:2:2528:21531:33927	60	-
chr1	51444753	51444754	A00758:240:HTNGKDSX2:1:2349:14091:13495	60	+
chr1	51460194	51460195	A00252:255:HWV7WDSX2:1:2307:3757:19085/1	60	+
chr1	51495862	51495863	A00758:240:HTNGKDSX2:1:2229:32832:3583	60	-
chr1	51739928	51739929	A00252:255:HWV7WDSX2:1:1413:14959:14058/1	60	-
chr1	51745482	51745483	A00252:255:HWV7WDSX2:1:1115:11632:4163/1	60	-
chr1	51746869	51746870	A00252:255:HWV7WDSX2:1:1271:12536:34131/1	60	+
chr1	51763988	51763989	A00252:255:HWV7WDSX2:1:2241:7392:9815/1	60	+
chr1	51775434	51775435	A00252:255:HWV7WDSX2:1:2566:19669:20932	60	+
chr1	51796761	51796762	A00252:255:HWV7WDSX2:1:1535:7184:27618/1	60	+
chr1	51802098	51802099	A00758:240:HTNGKDSX2:1:1425:20066:10567	60	-
chr1	51815765	51815766	A00252:255:HWV7WDSX2:3:2115:26765:29997/1	60	+
chr1	52082377	52082378	A00252:255:HWV7WDSX2:1:2327:22878:1783	60	-
chr1	52257659	52257660	A00252:255:HWV7WDSX2:1:1128:7184:35102/1	60	+
chr1	52274503	52274504	A00252:255:HWV7WDSX2:1:1112:24089:19633	60	+
chr1	52283018	52283019	A00252:255:HWV7WDSX2:1:1143:26883:4241/1	60	+
chr1	52339794	52339795	A00252:255:HWV7WDSX2:1:1545:32868:19179/1	60	+
chr1	52339795	52339796	A00758:240:HTNGKDSX2:2:1163:30960:15749	60	+
chr1	52428221	52428222	A00252:255:HWV7WDSX2:4:2170:6144:35180	60	-
chr1	52473192	52473193	A00252:255:HWV7WDSX2:1:1235:31033:28401/1	60	-
chr1	52485428	52485429	A00252:255:HWV7WDSX2:1:1453:14479:7686/1	60	-
chr1	52489405	52489406	A00252:255:HWV7WDSX2:1:2537:21359:29183/1	60	-
chr1	52496779	52496780	A00252:255:HWV7WDSX2:2:1578:21016:31845	60	-
chr1	52497166	52497167	A00252:255:HWV7WDSX2:1:2462:20989:26475/1	60	+
chr1	52512435	52512436	A00758:240:HTNGKDSX2:1:2158:13602:24298/1	60	+
chr1	52516641	52516642	A00252:255:HWV7WDSX2:1:1401:7021:13683/1	60	+
chr1	52524784	52524785	A00758:240:HTNGKDSX2:1:1410:9534:9079	60	-
chr1	52529601	52529602	A00758:240:HTNGKDSX2:1:2119:17155:31579/1	60	+
chr1	52549943	52549944	A00252:255:HWV7WDSX2:1:1248:7093:30154/1	60	+
chr1	52800512	52800513	A00252:255:HWV7WDSX2:3:2573:17978:4726/1	60	-
chr1	53034393	53034394	A00252:255:HWV7WDSX2:1:1253:10890:30060/1	60	+
chr1	53172929	53172930	A00252:255:HWV7WDSX2:1:1149:15817:34554/1	60	-
chr1	53259019	53259020	A00758:240:HTNGKDSX2:1:1254:26368:20572	60	-
chr1	53788581	53788582	A00758:240:HTNGKDSX2:2:1650:5755:2910/1	60	+
chr1	53923772	53923773	A00252:255:HWV7WDSX2:2:1464:26015:6684/1	60	-
chr1	54512133	54512134	A00252:255:HWV7WDSX2:3:1362:10149:35884/1	60	+
chr1	54567523	54567524	A00758:240:HTNGKDSX2:2:1539:3305:2707/1	60	+
chr1	54844544	54844545	A00758:240:HTNGKDSX2:2:1425:7591:7529	60	+
chr1	54878592	54878593	A00252:255:HWV7WDSX2:1:1232:7102:30765/1	60	+
chr1	55074630	55074631	A00252:255:HWV7WDSX2:2:1646:11225:27915/1	60	-
chr1	55355753	55355754	A00252:255:HWV7WDSX2:1:2574:30454:3787/1	60	-
chr1	55414507	55414508	A00252:255:HWV7WDSX2:1:1366:12843:33943/1	60	-
chr1	56735869	56735870	A00252:255:HWV7WDSX2:1:2574:11812:24330/1	60	+
chr1	57092055	57092056	A00252:255:HWV7WDSX2:1:1210:26313:4476	60	-
chr1	57142445	57142446	A00758:240:HTNGKDSX2:1:1225:29460:6918/1	60	+
chr1	57315200	57315201	A00252:255:HWV7WDSX2:1:2421:14805:20525/1	60	-
chr1	59321267	59321268	A00252:255:HWV7WDSX2:3:2673:7753:35994/1	60	-
chr1	61434053	61434054	A00758:240:HTNGKDSX2:1:1276:25174:23516/1	60	-
chr1	61694189	61694190	A00252:255:HWV7WDSX2:4:2246:19479:3818/1	60	+
chr1	61756753	61756754	A00252:255:HWV7WDSX2:2:2570:1949:2174/1	60	+
chr1	62111436	62111437	A00758:240:HTNGKDSX2:1:1307:23402:11741	60	+
chr1	62176974	62176975	A00252:255:HWV7WDSX2:1:1351:22119:26177/1	60	+
chr1	62176975	62176976	A00252:255:HWV7WDSX2:1:1149:15664:20259	60	+
chr1	62280452	62280453	A00252:255:HWV7WDSX2:1:1176:17725:10050/1	60	+
chr1	62292533	62292534	A00252:255:HWV7WDSX2:1:1243:21133:27289/1	60	-
chr1	62440121	62440122	A00252:255:HWV7WDSX2:1:1276:12906:21903	60	-
chr1	62441794	62441795	A00252:255:HWV7WDSX2:1:1318:21983:17018	60	+
chr1	62442909	62442910	A00252:255:HWV7WDSX2:4:1137:3766:36918	60	-
chr1	62476367	62476368	A00252:255:HWV7WDSX2:1:1647:8956:12587/1	60	-
chr1	62487586	62487587	A00252:255:HWV7WDSX2:1:1470:24948:33113/1	60	+
chr1	62499149	62499150	A00758:240:HTNGKDSX2:2:2336:2220:17300/1	60	+
chr1	62504307	62504308	A00252:255:HWV7WDSX2:4:1608:12527:3646/1	60	-
chr1	62557173	62557174	A00758:240:HTNGKDSX2:2:1116:11288:3599/1	60	-
chr1	62680303	62680304	A00252:255:HWV7WDSX2:2:2351:31385:18302/1	60	-
chr1	63407819	63407820	A00252:255:HWV7WDSX2:2:2112:12744:5776/1	60	+
chr1	63510914	63510915	A00252:255:HWV7WDSX2:1:1414:7175:2331/1	60	-
chr1	63543457	63543458	A00252:255:HWV7WDSX2:1:1139:17318:17832/1	60	-
chr1	64748474	64748475	A00252:255:HWV7WDSX2:1:1121:23836:14465/1	60	-
chr1	65250047	65250048	A00758:240:HTNGKDSX2:1:1621:3188:33912	60	-
chr1	66698594	66698595	A00758:240:HTNGKDSX2:1:2511:26106:34867	60	+
chr1	66796184	66796185	A00252:255:HWV7WDSX2:3:2170:9317:28964/1	60	-
chr1	66947040	66947041	A00252:255:HWV7WDSX2:1:1208:10655:32346/1	60	+
chr1	66952180	66952181	A00252:255:HWV7WDSX2:1:2472:10185:10238	60	-
chr1	66960231	66960232	A00252:255:HWV7WDSX2:1:1127:19162:30483/1	60	-
chr1	66980104	66980105	A00252:255:HWV7WDSX2:1:1543:30355:35806/1	60	-
chr1	66980798	66980799	A00758:240:HTNGKDSX2:2:1178:5068:8547/1	60	-
chr1	67403188	67403189	A00758:240:HTNGKDSX2:2:2550:31458:14043	60	-
chr1	67424366	67424367	A00252:255:HWV7WDSX2:3:1608:25545:31109/1	60	+
chr1	67444592	67444593	A00758:240:HTNGKDSX2:2:1531:17689:26428/1	60	-
chr1	68459610	68459611	A00252:255:HWV7WDSX2:2:1377:10700:10034/1	60	-
chr1	68862309	68862310	A00252:255:HWV7WDSX2:3:1329:13376:35149/1	60	+
chr1	69709950	69709951	A00252:255:HWV7WDSX2:1:1337:32488:21809/1	60	-
chr1	69883082	69883083	A00252:255:HWV7WDSX2:2:1245:8811:25645/1	60	+
chr1	70156542	70156543	A00252:255:HWV7WDSX2:1:1317:3748:10802/1	60	-
chr1	70311592	70311593	A00252:255:HWV7WDSX2:3:2121:1452:2597	60	+
chr1	70314578	70314579	A00758:240:HTNGKDSX2:1:2578:30861:35117	60	-
chr1	70438020	70438021	A00252:255:HWV7WDSX2:3:2516:2329:14011	60	-
chr1	71371674	71371675	A00252:255:HWV7WDSX2:1:2339:18792:7827/1	60	-
chr1	71400877	71400878	A00758:240:HTNGKDSX2:1:2646:1398:31939/1	60	-
chr1	71729431	71729432	A00252:255:HWV7WDSX2:3:1331:17038:9267	60	+
chr1	71736094	71736095	A00758:240:HTNGKDSX2:2:2312:21160:21104	60	-
chr1	71825521	71825522	A00758:240:HTNGKDSX2:1:1435:3513:18067	60	-
chr1	71881570	71881571	A00252:255:HWV7WDSX2:1:1460:18602:36119/1	60	+
chr1	72221474	72221475	A00252:255:HWV7WDSX2:3:1275:21197:7513/1	60	+
chr1	72443178	72443179	A00252:255:HWV7WDSX2:1:1171:12762:20055/1	60	+
chr1	72454541	72454542	A00252:255:HWV7WDSX2:1:1267:4372:35931/1	60	+
chr1	72466201	72466202	A00758:240:HTNGKDSX2:1:2417:9155:2409/1	60	+
chr1	72600642	72600643	A00758:240:HTNGKDSX2:1:1307:8901:34381/1	60	+
chr1	72763695	72763696	A00252:255:HWV7WDSX2:1:1440:17725:15342/1	60	-
chr1	74169058	74169059	A00758:240:HTNGKDSX2:1:1318:7817:19351	60	-
chr1	74189031	74189032	A00252:255:HWV7WDSX2:1:1503:16007:1063/1	60	+
chr1	74201674	74201675	A00252:255:HWV7WDSX2:2:2215:27362:27743/1	60	+
chr1	74735231	74735232	A00252:255:HWV7WDSX2:1:1573:11261:9659/1	60	-
chr1	75211921	75211922	A00252:255:HWV7WDSX2:4:2133:8965:1579	60	-
chr1	75246491	75246492	A00252:255:HWV7WDSX2:1:1241:22372:33191/1	60	-
chr1	75740437	75740438	A00252:255:HWV7WDSX2:1:1261:14931:29324/1	60	-
chr1	75809958	75809959	A00758:240:HTNGKDSX2:1:1512:13684:12915	60	-
chr1	76121579	76121580	A00758:240:HTNGKDSX2:2:2313:25328:20932/1	60	-
chr1	76550846	76550847	A00252:255:HWV7WDSX2:3:1378:22878:29966	60	+
chr1	76580325	76580326	A00252:255:HWV7WDSX2:2:2141:24876:33865/1	60	-
chr1	77210486	77210487	A00252:255:HWV7WDSX2:2:1155:1958:11240/1	60	+
chr1	77520040	77520041	A00758:240:HTNGKDSX2:1:1467:3197:36965/1	60	-
chr1	77598884	77598885	A00252:255:HWV7WDSX2:1:1202:3595:13604/1	60	-
chr1	77635607	77635608	A00252:255:HWV7WDSX2:3:1503:15655:14043	60	-
chr1	77651147	77651148	A00252:255:HWV7WDSX2:1:2501:29884:12665	60	-
chr1	77684853	77684854	A00758:240:HTNGKDSX2:1:1607:10185:18818	60	+
chr1	77686905	77686906	A00252:255:HWV7WDSX2:1:1351:5918:9173/1	60	-
chr1	77830479	77830480	A00252:255:HWV7WDSX2:4:2440:1127:28870	60	-
chr1	77845760	77845761	A00252:255:HWV7WDSX2:1:2207:28212:32158/1	60	-
chr1	77860492	77860493	A00252:255:HWV7WDSX2:1:1139:29279:22263	60	+
chr1	77875533	77875534	A00252:255:HWV7WDSX2:2:2131:17915:23218/1	60	-
chr1	77946109	77946110	A00252:255:HWV7WDSX2:1:1130:25681:33411/1	60	+
chr1	77948502	77948503	A00758:240:HTNGKDSX2:1:2477:16233:5337	60	+
chr1	77963725	77963726	A00252:255:HWV7WDSX2:1:1151:19361:35618/1	60	-
chr1	78006492	78006493	A00252:255:HWV7WDSX2:1:2233:15718:8202/1	60	+
chr1	79053852	79053853	A00252:255:HWV7WDSX2:2:1225:30364:20697	60	-
chr1	79168399	79168400	A00758:240:HTNGKDSX2:1:1165:30644:31140	60	-
chr1	80498433	80498434	A00758:240:HTNGKDSX2:1:1422:21404:10410	60	-
chr1	80729362	80729363	A00252:255:HWV7WDSX2:3:1136:29677:18850/1	60	+
chr1	82429876	82429877	A00252:255:HWV7WDSX2:1:1622:6696:34413/1	60	+
chr1	83076153	83076154	A00252:255:HWV7WDSX2:1:1117:32714:30655/1	60	+
chr1	83163839	83163840	A00758:240:HTNGKDSX2:2:2517:10954:36182	60	+
chr1	83547678	83547679	A00252:255:HWV7WDSX2:3:1153:25373:22514/1	60	+
chr1	84141273	84141274	A00252:255:HWV7WDSX2:1:1275:14986:2080/1	60	+
chr1	84150580	84150581	A00252:255:HWV7WDSX2:1:1453:30852:6230/1	60	+
chr1	84170848	84170849	A00252:255:HWV7WDSX2:2:2533:11939:15280/1	60	+
chr1	84175569	84175570	A00758:240:HTNGKDSX2:2:2219:31810:1094	60	-
chr1	84176388	84176389	A00252:255:HWV7WDSX2:1:1235:19343:35305	60	+
chr1	84562375	84562376	A00758:240:HTNGKDSX2:2:1637:29161:23469	60	+
chr1	84675342	84675343	A00252:255:HWV7WDSX2:1:1507:4255:17785/1	60	+
chr1	84926130	84926131	A00758:240:HTNGKDSX2:2:1247:21721:8202/1	60	+
chr1	85169472	85169473	A00758:240:HTNGKDSX2:2:1673:22535:16626	60	-
chr1	85302463	85302464	A00758:240:HTNGKDSX2:2:2640:23619:10238	60	+
chr1	86881295	86881296	A00252:255:HWV7WDSX2:4:1424:9055:18991/1	60	+
chr1	86887868	86887869	A00252:255:HWV7WDSX2:1:1358:16993:30264	60	+
chr1	86977405	86977406	A00252:255:HWV7WDSX2:1:1477:13630:2456/1	60	-
chr1	86980386	86980387	A00252:255:HWV7WDSX2:4:1158:24451:5228/1	60	-
chr1	86991531	86991532	A00252:255:HWV7WDSX2:1:1218:20401:13182/1	60	+
chr1	87165352	87165353	A00252:255:HWV7WDSX2:1:1113:5421:24001	60	-
chr1	87539468	87539469	A00252:255:HWV7WDSX2:1:2122:10041:18004/1	60	+
chr1	88122172	88122173	A00252:255:HWV7WDSX2:1:2462:7889:13213/1	60	-
chr1	88735207	88735208	A00252:255:HWV7WDSX2:1:2321:28510:18709	60	+
chr1	88741982	88741983	A00252:255:HWV7WDSX2:1:1446:20428:7341/1	60	+
chr1	88945208	88945209	A00252:255:HWV7WDSX2:1:1257:9670:12821	60	+
chr1	89699918	89699919	A00252:255:HWV7WDSX2:1:1135:19660:12211/1	60	+
chr1	89916921	89916922	A00252:255:HWV7WDSX2:2:1556:27697:1266	60	+
chr1	90004446	90004447	A00252:255:HWV7WDSX2:1:1308:29143:13354/1	60	-
chr1	90272708	90272709	A00252:255:HWV7WDSX2:1:1546:8440:22561/1	60	-
chr1	90486719	90486720	A00252:255:HWV7WDSX2:4:1166:13376:29857	60	-
chr1	90915200	90915201	A00252:255:HWV7WDSX2:1:2256:21269:15530/1	60	-
chr1	90924091	90924092	A00252:255:HWV7WDSX2:3:1324:15203:6934/1	60	-
chr1	90949483	90949484	A00252:255:HWV7WDSX2:1:1463:13024:30561	60	-
chr1	91514697	91514698	A00252:255:HWV7WDSX2:1:1228:18005:18552/1	60	-
chr1	91517776	91517777	A00252:255:HWV7WDSX2:1:1365:3812:14356/1	60	-
chr1	91965635	91965636	A00252:255:HWV7WDSX2:1:2604:10339:24972/1	60	-
chr1	92262536	92262537	A00252:255:HWV7WDSX2:1:1163:25156:21543	60	+
chr1	92314808	92314809	A00252:255:HWV7WDSX2:3:2273:14244:5713	60	-
chr1	92333629	92333630	A00252:255:HWV7WDSX2:1:1224:23502:25003/1	60	+
chr1	92336180	92336181	A00252:255:HWV7WDSX2:1:1206:22037:20118/1	60	+
chr1	92365814	92365815	A00252:255:HWV7WDSX2:1:1118:26530:11271/1	60	+
chr1	92513037	92513038	A00758:240:HTNGKDSX2:1:1473:23113:27148/1	60	+
chr1	92519995	92519996	A00252:255:HWV7WDSX2:3:2666:32226:21386	60	+
chr1	92575609	92575610	A00252:255:HWV7WDSX2:1:1139:7084:29136/1	60	+
chr1	92579321	92579322	A00252:255:HWV7WDSX2:1:2135:16233:35775/1	60	+
chr1	92663020	92663021	A00252:255:HWV7WDSX2:2:2458:15953:14967/1	60	+
chr1	92762620	92762621	A00252:255:HWV7WDSX2:1:1536:13431:16423	60	-
chr1	92890282	92890283	A00252:255:HWV7WDSX2:1:1472:3568:9643/1	60	+
chr1	92932733	92932734	A00758:240:HTNGKDSX2:2:1274:23547:22545/1	60	+
chr1	92932829	92932830	A00252:255:HWV7WDSX2:1:1423:19199:12727/1	60	+
chr1	93123687	93123688	A00252:255:HWV7WDSX2:1:1250:25988:3693/1	60	-
chr1	93135128	93135129	A00252:255:HWV7WDSX2:1:1438:6081:32064/1	60	-
chr1	93141862	93141863	A00252:255:HWV7WDSX2:2:1138:9923:10848/1	60	-
chr1	93203348	93203349	A00252:255:HWV7WDSX2:1:1245:10330:28181/1	60	-
chr1	93212435	93212436	A00252:255:HWV7WDSX2:1:1129:13829:34741/1	60	-
chr1	93222884	93222885	A00252:255:HWV7WDSX2:3:2140:7148:22921	60	-
chr1	93222886	93222887	A00252:255:HWV7WDSX2:1:1364:28239:2519/1	60	-
chr1	93348831	93348832	A00252:255:HWV7WDSX2:1:1157:4490:2816/1	60	+
chr1	93349655	93349656	A00252:255:HWV7WDSX2:1:1127:10285:35524/1	60	+
chr1	93590440	93590441	A00252:255:HWV7WDSX2:3:1201:14109:22545/1	60	+
chr1	94166155	94166156	A00252:255:HWV7WDSX2:1:1103:23836:23202/1	60	+
chr1	94166157	94166158	A00252:255:HWV7WDSX2:2:1477:2022:11036	60	+
chr1	95197535	95197536	A00758:240:HTNGKDSX2:1:2401:3423:12054	60	-
chr1	96572300	96572301	A00252:255:HWV7WDSX2:2:1229:32316:23422	60	-
chr1	96755148	96755149	A00252:255:HWV7WDSX2:1:1115:28953:28745/1	60	-
chr1	96806673	96806674	A00252:255:HWV7WDSX2:2:2413:1344:27305	60	-
chr1	96967193	96967194	A00252:255:HWV7WDSX2:4:1608:8115:33552/1	60	+
chr1	97151455	97151456	A00252:255:HWV7WDSX2:1:2676:6415:8437	60	-
chr1	97241152	97241153	A00252:255:HWV7WDSX2:1:2369:4399:26052/1	60	-
chr1	97307042	97307043	A00252:255:HWV7WDSX2:1:1132:12210:14747	60	-
chr1	97432138	97432139	A00252:255:HWV7WDSX2:2:2469:7437:3004/1	60	+
chr1	97492993	97492994	A00758:240:HTNGKDSX2:1:1301:26594:9001	60	-
chr1	97492994	97492995	A00252:255:HWV7WDSX2:2:2432:24379:7576	60	-
chr1	97566137	97566138	A00758:240:HTNGKDSX2:1:2519:15863:21637	60	+
chr1	97568097	97568098	A00252:255:HWV7WDSX2:1:1444:6488:17049/1	60	-
chr1	97582367	97582368	A00252:255:HWV7WDSX2:1:1326:8811:29371/1	60	-
chr1	97585295	97585296	A00252:255:HWV7WDSX2:1:1222:10646:5588/1	60	-
chr1	97585331	97585332	A00252:255:HWV7WDSX2:1:1465:28863:16470/1	60	+
chr1	97601076	97601077	A00758:240:HTNGKDSX2:2:1306:1118:14137	60	-
chr1	97602490	97602491	A00252:255:HWV7WDSX2:1:1414:32334:13213/1	60	-
chr1	97621059	97621060	A00252:255:HWV7WDSX2:1:1309:30273:30624/1	60	+
chr1	97652612	97652613	A00252:255:HWV7WDSX2:1:1207:20853:15812/1	60	+
chr1	97676609	97676610	A00252:255:HWV7WDSX2:1:1508:11668:11835/1	60	+
chr1	97688326	97688327	A00252:255:HWV7WDSX2:1:2305:3450:35556/1	60	+
chr1	97708233	97708234	A00252:255:HWV7WDSX2:1:1168:10465:17174/1	60	+
chr1	97716791	97716792	A00252:255:HWV7WDSX2:1:1120:28257:19961/1	60	-
chr1	97961727	97961728	A00252:255:HWV7WDSX2:1:1140:25545:3677/1	60	+
chr1	98221768	98221769	A00252:255:HWV7WDSX2:1:1315:13711:23797/1	60	+
chr1	98259297	98259298	A00252:255:HWV7WDSX2:1:1519:19705:29731/1	60	-
chr1	98382341	98382342	A00252:255:HWV7WDSX2:1:1658:18295:33238	60	-
chr1	98409117	98409118	A00252:255:HWV7WDSX2:4:2317:9724:14920/1	60	+
chr1	98455656	98455657	A00252:255:HWV7WDSX2:1:1313:7771:25222	60	-
chr1	98824631	98824632	A00252:255:HWV7WDSX2:4:1153:18285:35258	60	+
chr1	99647411	99647412	A00252:255:HWV7WDSX2:1:1221:27570:15765/1	60	+
chr1	99751666	99751667	A00758:240:HTNGKDSX2:1:1571:22363:9752	60	-
chr1	99871603	99871604	A00252:255:HWV7WDSX2:1:2564:9453:31610/1	60	-
chr1	99978097	99978098	A00252:255:HWV7WDSX2:1:1658:31313:32550	60	-
chr1	99996064	99996065	A00252:255:HWV7WDSX2:1:2128:6298:4664/1	60	+
chr1	100022631	100022632	A00252:255:HWV7WDSX2:1:1422:30870:23296/1	60	+
chr1	100161119	100161120	A00252:255:HWV7WDSX2:1:1231:28537:19476/1	60	-
chr1	100187470	100187471	A00252:255:HWV7WDSX2:1:1212:24487:29935/1	60	+
chr1	100207568	100207569	A00758:240:HTNGKDSX2:1:1346:18575:20259	60	-
chr1	100905183	100905184	A00252:255:HWV7WDSX2:1:2478:18367:2832/1	60	+
chr1	100935473	100935474	A00252:255:HWV7WDSX2:2:2231:9001:11569	60	-
chr1	100955527	100955528	A00252:255:HWV7WDSX2:1:2162:15266:37043/1	60	+
chr1	100955608	100955609	A00252:255:HWV7WDSX2:4:2167:13304:35180	60	-
chr1	101008883	101008884	A00252:255:HWV7WDSX2:1:1168:24948:1454/1	60	-
chr1	101083578	101083579	A00252:255:HWV7WDSX2:4:1340:15176:20948/1	60	-
chr1	101404356	101404357	A00252:255:HWV7WDSX2:2:1141:27425:17675/1	60	+
chr1	101404358	101404359	A00252:255:HWV7WDSX2:3:2430:16812:34867	60	+
chr1	101865153	101865154	A00252:255:HWV7WDSX2:1:1119:10456:26365/1	60	+
chr1	103156848	103156849	A00252:255:HWV7WDSX2:4:1610:18719:28244/1	60	+
chr1	104631664	104631665	A00252:255:HWV7WDSX2:1:1167:7979:11741/1	60	-
chr1	106372594	106372595	A00252:255:HWV7WDSX2:1:1239:14290:13745/1	60	-
chr1	106372595	106372596	A00758:240:HTNGKDSX2:2:2603:7798:18035/1	60	-
chr1	106804062	106804063	A00252:255:HWV7WDSX2:1:2645:8910:3928/1	60	+
chr1	107609191	107609192	A00252:255:HWV7WDSX2:1:2367:7184:30624/1	60	+
chr1	107628734	107628735	A00252:255:HWV7WDSX2:1:2564:27751:16297/1	60	-
chr1	107628992	107628993	A00252:255:HWV7WDSX2:1:1526:16740:35274/1	60	-
chr1	107636519	107636520	A00252:255:HWV7WDSX2:1:1313:24379:11992/1	60	-
chr1	107642942	107642943	A00252:255:HWV7WDSX2:1:2103:18873:15327/1	60	-
chr1	107686235	107686236	A00252:255:HWV7WDSX2:1:1360:30246:14450	60	-
chr1	107726066	107726067	A00252:255:HWV7WDSX2:1:1114:24044:31548/1	60	+
chr1	107740500	107740501	A00758:240:HTNGKDSX2:1:2550:25012:29027/1	60	-
chr1	107820305	107820306	A00252:255:HWV7WDSX2:1:1144:24487:29997/1	60	+
chr1	107836414	107836415	A00252:255:HWV7WDSX2:1:2536:6949:3380/1	60	-
chr1	107853089	107853090	A00252:255:HWV7WDSX2:4:2466:28610:36354/1	60	+
chr1	107871747	107871748	A00252:255:HWV7WDSX2:1:1112:11234:18098/1	60	-
chr1	107891547	107891548	A00252:255:HWV7WDSX2:1:1454:12201:33739	60	+
chr1	107917806	107917807	A00252:255:HWV7WDSX2:1:1374:19361:3834/1	60	+
chr1	107943224	107943225	A00252:255:HWV7WDSX2:1:1170:9860:9768/1	60	+
chr1	107973435	107973436	A00252:255:HWV7WDSX2:2:1133:9941:16454/1	60	+
chr1	108007378	108007379	A00252:255:HWV7WDSX2:1:1175:29586:19413/1	60	+
chr1	108081109	108081110	A00252:255:HWV7WDSX2:2:2544:18457:26506/1	60	+
chr1	108157795	108157796	A00252:255:HWV7WDSX2:1:2238:26992:8343/1	60	-
chr1	108596755	108596756	A00252:255:HWV7WDSX2:3:1316:25708:12696/1	60	-
chr1	108748472	108748473	A00252:255:HWV7WDSX2:4:1515:28284:30436	60	+
chr1	108749100	108749101	A00252:255:HWV7WDSX2:1:1230:8847:3693/1	60	-
chr1	108750529	108750530	A00252:255:HWV7WDSX2:2:1525:2058:25942	60	+
chr1	108757676	108757677	A00252:255:HWV7WDSX2:1:1267:23565:21073/1	60	+
chr1	108757678	108757679	A00758:240:HTNGKDSX2:2:1203:11207:17895/1	60	+
chr1	108761603	108761604	A00252:255:HWV7WDSX2:1:1651:28004:34554/1	60	+
chr1	108761605	108761606	A00758:240:HTNGKDSX2:2:2253:3586:14403/1	60	+
chr1	108794139	108794140	A00252:255:HWV7WDSX2:1:1306:9471:30733/1	60	-
chr1	108803148	108803149	A00252:255:HWV7WDSX2:1:1578:11785:6496	60	-
chr1	108840957	108840958	A00252:255:HWV7WDSX2:4:1338:14642:16642/1	60	+
chr1	108869947	108869948	A00252:255:HWV7WDSX2:1:2423:8540:35947/1	60	+
chr1	108994256	108994257	A00758:240:HTNGKDSX2:2:2277:1407:4210	60	+
chr1	109227440	109227441	A00252:255:HWV7WDSX2:1:1264:2112:13917/1	60	+
chr1	109349957	109349958	A00252:255:HWV7WDSX2:1:2651:6307:22686/1	60	-
chr1	109359690	109359691	A00758:240:HTNGKDSX2:2:1312:14950:5431/1	60	+
chr1	109402370	109402371	A00252:255:HWV7WDSX2:1:1254:32280:21512/1	60	+
chr1	109403977	109403978	A00252:255:HWV7WDSX2:1:1312:16288:22592	60	-
chr1	109415173	109415174	A00252:255:HWV7WDSX2:1:1378:23258:2440/1	60	+
chr1	109415493	109415494	A00252:255:HWV7WDSX2:1:1373:4978:22576/1	60	+
chr1	109574493	109574494	A00252:255:HWV7WDSX2:2:2410:11614:16908	60	-
chr1	109576252	109576253	A00758:240:HTNGKDSX2:2:1408:3278:1532/1	60	-
chr1	109584218	109584219	A00252:255:HWV7WDSX2:1:1117:8079:2707	60	+
chr1	109591943	109591944	A00252:255:HWV7WDSX2:1:1213:12762:7905	60	+
chr1	109779304	109779305	A00252:255:HWV7WDSX2:1:1127:16640:33223/1	60	+
chr1	109779305	109779306	A00252:255:HWV7WDSX2:4:1367:26160:11663/1	60	+
chr1	109837333	109837334	A00252:255:HWV7WDSX2:1:2122:16821:11835	60	-
chr1	110008969	110008970	A00758:240:HTNGKDSX2:1:1256:15212:4883/1	60	-
chr1	110053876	110053877	A00252:255:HWV7WDSX2:1:1415:1814:28557	60	-
chr1	110343448	110343449	A00252:255:HWV7WDSX2:1:1272:11134:16297/1	60	-
chr1	110343868	110343869	A00758:240:HTNGKDSX2:1:2476:29017:31798	60	-
chr1	110348588	110348589	A00252:255:HWV7WDSX2:1:2233:24243:12101	60	+
chr1	110356320	110356321	A00252:255:HWV7WDSX2:1:1502:10917:34240/1	60	-
chr1	110380484	110380485	A00252:255:HWV7WDSX2:1:1316:9688:28917/1	60	-
chr1	110403920	110403921	A00252:255:HWV7WDSX2:1:1325:17201:17221/1	60	+
chr1	110403921	110403922	A00252:255:HWV7WDSX2:2:2327:29134:23891/1	60	+
chr1	110888408	110888409	A00252:255:HWV7WDSX2:1:2556:30698:16611/1	60	+
chr1	110889169	110889170	A00252:255:HWV7WDSX2:2:1638:27977:26866/1	60	-
chr1	110920347	110920348	A00252:255:HWV7WDSX2:3:1273:7817:25332/1	60	+
chr1	110953789	110953790	A00252:255:HWV7WDSX2:1:2670:10818:23766/1	60	+
chr1	111116557	111116558	A00252:255:HWV7WDSX2:1:1230:19678:27117/1	60	+
chr1	111117484	111117485	A00252:255:HWV7WDSX2:1:1513:24605:15264/1	60	+
chr1	111118558	111118559	A00252:255:HWV7WDSX2:1:1454:6515:10770/1	60	+
chr1	111170247	111170248	A00252:255:HWV7WDSX2:3:2575:18665:21981/1	60	+
chr1	111172672	111172673	A00252:255:HWV7WDSX2:1:1554:5330:30326/1	60	-
chr1	111173262	111173263	A00252:255:HWV7WDSX2:3:1175:26160:27289/1	60	-
chr1	111174596	111174597	A00252:255:HWV7WDSX2:1:2208:4056:36730/1	60	-
chr1	112214853	112214854	A00252:255:HWV7WDSX2:1:1321:14624:17206/1	60	-
chr1	112561900	112561901	A00252:255:HWV7WDSX2:1:1129:14181:19413/1	60	+
chr1	112595482	112595483	A00252:255:HWV7WDSX2:1:1201:9751:7983	60	+
chr1	112595923	112595924	A00252:255:HWV7WDSX2:1:1642:9507:35117/1	60	+
chr1	112647006	112647007	A00252:255:HWV7WDSX2:2:1144:7762:24267/1	60	-
chr1	112654137	112654138	A00252:255:HWV7WDSX2:1:1136:16731:16845/1	60	-
chr1	112940320	112940321	A00252:255:HWV7WDSX2:1:1156:12029:16157/1	60	-
chr1	112951948	112951949	A00758:240:HTNGKDSX2:1:1635:2528:7529/1	60	+
chr1	112973526	112973527	A00252:255:HWV7WDSX2:1:1247:28375:20541	60	+
chr1	113030569	113030570	A00252:255:HWV7WDSX2:3:1510:31756:28056	60	+
chr1	113092569	113092570	A00252:255:HWV7WDSX2:1:2143:7907:10113/1	60	+
chr1	113424862	113424863	A00758:240:HTNGKDSX2:2:2339:6822:28620/1	60	+
chr1	113664605	113664606	A00252:255:HWV7WDSX2:1:2419:10574:4053/1	60	+
chr1	113794586	113794587	A00758:240:HTNGKDSX2:1:1238:1805:7498	60	-
chr1	113830583	113830584	A00252:255:HWV7WDSX2:1:2620:25093:14481/1	60	+
chr1	113937031	113937032	A00252:255:HWV7WDSX2:1:1619:32389:23422/1	60	+
chr1	114214112	114214113	A00252:255:HWV7WDSX2:1:1174:13141:13917/1	60	+
chr1	114276051	114276052	A00252:255:HWV7WDSX2:2:1566:10963:26052/1	60	+
chr1	114405574	114405575	A00252:255:HWV7WDSX2:1:1269:17146:28401/1	60	+
chr1	114408956	114408957	A00252:255:HWV7WDSX2:1:1378:30228:15358/1	60	+
chr1	114413219	114413220	A00252:255:HWV7WDSX2:1:1473:19605:16689/1	60	-
chr1	114416330	114416331	A00252:255:HWV7WDSX2:1:1157:15420:21684	60	-
chr1	114423813	114423814	A00252:255:HWV7WDSX2:1:2124:27751:28855	60	-
chr1	114425973	114425974	A00252:255:HWV7WDSX2:1:2270:14154:36808/1	60	-
chr1	114428750	114428751	A00758:240:HTNGKDSX2:2:2207:3088:31391	60	+
chr1	114496580	114496581	A00758:240:HTNGKDSX2:1:2526:29478:25363/1	60	-
chr1	115570716	115570717	A00252:255:HWV7WDSX2:1:1452:2446:24079/1	60	+
chr1	115659623	115659624	A00252:255:HWV7WDSX2:1:1160:23647:27539/1	60	-
chr1	115690508	115690509	A00252:255:HWV7WDSX2:1:1362:7066:9157/1	60	-
chr1	116592611	116592612	A00252:255:HWV7WDSX2:2:1357:22833:30733	60	+
chr1	116775575	116775576	A00252:255:HWV7WDSX2:4:2678:18873:16454/1	60	+
chr1	117413772	117413773	A00252:255:HWV7WDSX2:2:2610:22408:21355	60	-
chr1	117421084	117421085	A00758:240:HTNGKDSX2:1:2378:3929:17409/1	60	-
chr1	117426394	117426395	A00252:255:HWV7WDSX2:2:2424:17951:5149/1	60	+
chr1	117443764	117443765	A00252:255:HWV7WDSX2:2:1413:30382:14027/1	60	-
chr1	117493610	117493611	A00252:255:HWV7WDSX2:1:2601:15763:32205/1	60	-
chr1	117868633	117868634	A00252:255:HWV7WDSX2:1:1354:18358:26490/1	60	+
chr1	117885893	117885894	A00252:255:HWV7WDSX2:1:1230:14922:12493/1	60	-
chr1	118901476	118901477	A00252:255:HWV7WDSX2:1:1213:11921:22044/1	60	+
chr1	119935175	119935176	A00252:255:HWV7WDSX2:1:1333:14931:32142/1	60	+
chr1	119945101	119945102	A00252:255:HWV7WDSX2:1:1233:31168:15734	60	+
chr1	119947047	119947048	A00252:255:HWV7WDSX2:1:1646:15700:27179/1	60	+
chr1	120028036	120028037	A00758:240:HTNGKDSX2:1:2430:14769:22216	60	-
chr1	120418706	120418707	A00252:255:HWV7WDSX2:1:1533:31702:15186	60	-
chr1	121130490	121130491	A00252:255:HWV7WDSX2:4:2608:18168:18552	60	-
chr1	121501656	121501657	A00252:255:HWV7WDSX2:1:2438:16911:36793/1	60	+
chr1	121565739	121565740	A00252:255:HWV7WDSX2:3:2621:9724:7905	60	-
chr1	121879512	121879513	A00252:255:HWV7WDSX2:1:1424:2510:13604	60	+
chr1	125179654	125179655	A00758:240:HTNGKDSX2:2:2357:8549:30827	60	+
chr1	144889147	144889148	A00252:255:HWV7WDSX2:3:2573:21341:25019/1	60	+
chr1	145415348	145415349	A00758:240:HTNGKDSX2:2:1169:16080:11804	60	-
chr1	145574727	145574728	A00252:255:HWV7WDSX2:2:2616:23854:2065/1	60	+
chr1	145684409	145684410	A00252:255:HWV7WDSX2:1:1333:1633:9612	60	+
chr1	145771263	145771264	A00758:240:HTNGKDSX2:1:1116:23827:2394/1	60	+
chr1	145773094	145773095	A00252:255:HWV7WDSX2:1:1449:21938:32597/1	60	+
chr1	145773095	145773096	A00758:240:HTNGKDSX2:2:1134:26883:5368	60	+
chr1	145786735	145786736	A00758:240:HTNGKDSX2:1:1413:7202:13964/1	60	+
chr1	145820690	145820691	A00252:255:HWV7WDSX2:1:2255:19190:33411/1	60	+
chr1	145911776	145911777	A00252:255:HWV7WDSX2:1:1358:9136:15248/1	60	+
chr1	145936796	145936797	A00252:255:HWV7WDSX2:1:2329:27697:36432/1	60	-
chr1	145951807	145951808	A00252:255:HWV7WDSX2:1:2361:31412:25864/1	60	+
chr1	145952134	145952135	A00758:240:HTNGKDSX2:1:1541:21495:20243/1	60	-
chr1	146166574	146166575	A00252:255:HWV7WDSX2:1:2155:25590:1063/1	60	-
chr1	146341299	146341300	A00252:255:HWV7WDSX2:1:1177:18882:5697/1	60	+
chr1	146577831	146577832	A00758:240:HTNGKDSX2:2:2122:27543:31125	60	-
chr1	146617758	146617759	A00252:255:HWV7WDSX2:4:2535:29568:4695/1	60	+
chr1	146939961	146939962	A00252:255:HWV7WDSX2:1:1248:3351:11929/1	60	+
chr1	147025344	147025345	A00758:240:HTNGKDSX2:2:1629:19859:2942/1	60	-
chr1	147032717	147032718	A00252:255:HWV7WDSX2:1:2159:14687:18317/1	60	+
chr1	147167447	147167448	A00252:255:HWV7WDSX2:1:1601:14895:34491/1	60	-
chr1	147168200	147168201	A00252:255:HWV7WDSX2:1:2216:29360:19554/1	60	+
chr1	147258043	147258044	A00252:255:HWV7WDSX2:1:1509:12979:29450/1	60	-
chr1	147264098	147264099	A00252:255:HWV7WDSX2:1:2320:14244:25222/1	60	+
chr1	147279220	147279221	A00252:255:HWV7WDSX2:4:2663:10529:21762	60	-
chr1	147288143	147288144	A00252:255:HWV7WDSX2:1:1643:16749:25175	60	-
chr1	147605903	147605904	A00252:255:HWV7WDSX2:1:1147:25328:6872/1	60	+
chr1	147609385	147609386	A00252:255:HWV7WDSX2:4:1509:27227:2926	60	+
chr1	147936716	147936717	A00252:255:HWV7WDSX2:1:1605:16640:22013/1	60	+
chr1	147994702	147994703	A00252:255:HWV7WDSX2:1:2175:10366:25864/1	60	-
chr1	148048509	148048510	A00252:255:HWV7WDSX2:1:1138:13331:24205/1	60	+
chr1	148577185	148577186	A00252:255:HWV7WDSX2:1:1222:7301:21402/1	60	+
chr1	149410340	149410341	A00252:255:HWV7WDSX2:1:2466:10764:19601/1	60	+
chr1	149419849	149419850	A00252:255:HWV7WDSX2:1:1410:2980:30765/1	60	-
chr1	149443945	149443946	A00252:255:HWV7WDSX2:2:1544:1551:8312/1	60	+
chr1	149619661	149619662	A00252:255:HWV7WDSX2:1:1547:29279:17566/1	60	-
chr1	149844423	149844424	A00252:255:HWV7WDSX2:1:1216:23430:13385/1	60	-
chr1	149846952	149846953	A00252:255:HWV7WDSX2:1:1214:28103:10332/1	60	+
chr1	149846953	149846954	A00758:240:HTNGKDSX2:1:2526:14913:15515/1	60	+
chr1	149879766	149879767	A00252:255:HWV7WDSX2:1:2575:9905:32612/1	60	-
chr1	149925566	149925567	A00252:255:HWV7WDSX2:2:2116:24596:24674/1	60	-
chr1	149956579	149956580	A00758:240:HTNGKDSX2:2:2567:27760:18975	60	-
chr1	149987973	149987974	A00252:255:HWV7WDSX2:1:2249:29197:11819/1	60	+
chr1	149994311	149994312	A00758:240:HTNGKDSX2:1:2160:9227:13119	60	+
chr1	149995101	149995102	A00758:240:HTNGKDSX2:2:1514:20989:5901	60	-
chr1	149995102	149995103	A00758:240:HTNGKDSX2:2:1514:20916:5807	60	-
chr1	149998479	149998480	A00252:255:HWV7WDSX2:1:1177:3513:31501/1	60	-
chr1	150000004	150000005	A00252:255:HWV7WDSX2:1:2431:19687:5963	60	-
chr1	150005910	150005911	A00252:255:HWV7WDSX2:1:1149:19696:7482/1	60	+
chr1	150071778	150071779	A00252:255:HWV7WDSX2:2:2159:29225:34882/1	60	-
chr1	150073160	150073161	A00252:255:HWV7WDSX2:1:1467:18421:23062	60	-
chr1	150075452	150075453	A00252:255:HWV7WDSX2:1:1340:31756:29747	60	+
chr1	150075895	150075896	A00252:255:HWV7WDSX2:1:2167:19090:28510/1	60	+
chr1	150080994	150080995	A00252:255:HWV7WDSX2:1:1208:24677:18145	60	-
chr1	150081546	150081547	A00252:255:HWV7WDSX2:4:1366:10429:22654/1	60	+
chr1	150085610	150085611	A00252:255:HWV7WDSX2:1:1219:11758:18380/1	60	-
chr1	150086448	150086449	A00252:255:HWV7WDSX2:1:1578:10348:21167/1	60	+
chr1	150087596	150087597	A00252:255:HWV7WDSX2:1:1256:2103:28933/1	60	-
chr1	150089002	150089003	A00252:255:HWV7WDSX2:3:2431:23384:34068/1	60	+
chr1	150093393	150093394	A00252:255:HWV7WDSX2:1:1443:3839:20384/1	60	+
chr1	150094805	150094806	A00252:255:HWV7WDSX2:2:1369:22390:32221/1	60	+
chr1	150110045	150110046	A00252:255:HWV7WDSX2:1:1149:14145:19038/1	60	+
chr1	150112559	150112560	A00252:255:HWV7WDSX2:4:2336:19361:10034/1	60	-
chr1	150115568	150115569	A00252:255:HWV7WDSX2:1:1114:9598:6621/1	60	-
chr1	150118401	150118402	A00252:255:HWV7WDSX2:4:2325:8929:27946	60	+
chr1	150123799	150123800	A00252:255:HWV7WDSX2:1:1138:16613:17362/1	60	+
chr1	150124439	150124440	A00252:255:HWV7WDSX2:1:1620:2501:6261/1	60	+
chr1	150126050	150126051	A00252:255:HWV7WDSX2:2:2527:15212:24392/1	60	-
chr1	150126583	150126584	A00252:255:HWV7WDSX2:1:1169:27127:13839/1	60	-
chr1	150142705	150142706	A00252:255:HWV7WDSX2:1:1145:10917:1548/1	60	-
chr1	150214630	150214631	A00758:240:HTNGKDSX2:1:2343:25635:25817	60	+
chr1	150229444	150229445	A00758:240:HTNGKDSX2:1:2650:6750:13996	60	-
chr1	150231994	150231995	A00252:255:HWV7WDSX2:1:1531:10764:34569/1	60	-
chr1	150335259	150335260	A00758:240:HTNGKDSX2:1:2116:31476:35587	60	-
chr1	150347005	150347006	A00252:255:HWV7WDSX2:3:2638:28131:35650/1	60	-
chr1	150348011	150348012	A00252:255:HWV7WDSX2:1:1626:10538:15452/1	60	-
chr1	150384982	150384983	A00252:255:HWV7WDSX2:3:1618:29514:9956/1	60	-
chr1	150384983	150384984	A00252:255:HWV7WDSX2:3:1650:27010:29011	60	-
chr1	150401046	150401047	A00252:255:HWV7WDSX2:1:1351:15275:18897	60	-
chr1	150412355	150412356	A00758:240:HTNGKDSX2:1:2177:24099:28698/1	60	+
chr1	150415804	150415805	A00252:255:HWV7WDSX2:1:1430:8703:1125/1	60	+
chr1	150420203	150420204	A00758:240:HTNGKDSX2:2:1365:32814:33176	60	+
chr1	150426716	150426717	A00252:255:HWV7WDSX2:2:1313:7003:5102	60	+
chr1	150427336	150427337	A00252:255:HWV7WDSX2:1:1538:9914:6355/1	60	+
chr1	150429088	150429089	A00252:255:HWV7WDSX2:1:2633:26205:34820	60	-
chr1	150432291	150432292	A00252:255:HWV7WDSX2:4:2449:28067:9111/1	60	-
chr1	150440569	150440570	A00252:255:HWV7WDSX2:4:1266:22733:35571/1	60	+
chr1	150441309	150441310	A00758:240:HTNGKDSX2:2:2511:22607:18599	60	-
chr1	150445476	150445477	A00252:255:HWV7WDSX2:1:1118:27968:31328/1	60	+
chr1	150448957	150448958	A00252:255:HWV7WDSX2:2:1548:19678:19006	60	+
chr1	150453590	150453591	A00758:240:HTNGKDSX2:1:2555:10529:27085/1	60	-
chr1	150614316	150614317	A00252:255:HWV7WDSX2:2:2144:26277:6950/1	60	+
chr1	150617711	150617712	A00252:255:HWV7WDSX2:1:1157:5593:14653/1	60	-
chr1	150648900	150648901	A00252:255:HWV7WDSX2:1:1648:15944:34178/1	60	+
chr1	150661275	150661276	A00758:240:HTNGKDSX2:2:2314:14353:25285/1	60	+
chr1	150667228	150667229	A00252:255:HWV7WDSX2:2:1116:10348:33191/1	60	+
chr1	150688277	150688278	A00252:255:HWV7WDSX2:1:2126:18638:11412/1	60	-
chr1	150688779	150688780	A00758:240:HTNGKDSX2:1:1303:7392:16705/1	60	-
chr1	150841569	150841570	A00252:255:HWV7WDSX2:1:1244:4942:23453/1	60	-
chr1	150857008	150857009	A00252:255:HWV7WDSX2:1:1604:15004:36589/1	60	+
chr1	150932211	150932212	A00252:255:HWV7WDSX2:1:1663:13738:11318	60	-
chr1	150933053	150933054	A00758:240:HTNGKDSX2:2:1121:1316:28447/1	60	-
chr1	150938745	150938746	A00758:240:HTNGKDSX2:2:1164:12274:8844	60	-
chr1	151103237	151103238	A00252:255:HWV7WDSX2:1:1309:4508:3975/1	60	+
chr1	151117832	151117833	A00252:255:HWV7WDSX2:1:1449:1145:18818/1	60	-
chr1	151215995	151215996	A00252:255:HWV7WDSX2:1:2550:1814:10802/1	60	-
chr1	151221497	151221498	A00252:255:HWV7WDSX2:1:1437:8540:33035/1	60	-
chr1	151284719	151284720	A00252:255:HWV7WDSX2:1:1114:26431:17863	60	+
chr1	151284720	151284721	A00758:240:HTNGKDSX2:1:2577:16143:4742	60	+
chr1	151429398	151429399	A00252:255:HWV7WDSX2:4:1101:18557:1063/1	60	+
chr1	151438254	151438255	A00758:240:HTNGKDSX2:1:1243:27633:3505/1	60	-
chr1	151441201	151441202	A00252:255:HWV7WDSX2:1:1268:17788:20650/1	60	+
chr1	151444645	151444646	A00252:255:HWV7WDSX2:1:2569:15221:13166/1	60	+
chr1	151454803	151454804	A00252:255:HWV7WDSX2:1:1536:15872:18427	60	+
chr1	151455190	151455191	A00252:255:HWV7WDSX2:1:1328:9914:24361/1	60	+
chr1	151621937	151621938	A00758:240:HTNGKDSX2:1:2149:1452:5729	60	-
chr1	151654993	151654994	A00758:240:HTNGKDSX2:2:1322:14380:17096	60	+
chr1	151660824	151660825	A00252:255:HWV7WDSX2:3:1644:29550:4914/1	60	+
chr1	151662194	151662195	A00252:255:HWV7WDSX2:1:2622:27245:15389/1	60	-
chr1	151662616	151662617	A00758:240:HTNGKDSX2:2:1470:6623:20979/1	60	-
chr1	151677663	151677664	A00252:255:HWV7WDSX2:3:2166:11369:36839	60	-
chr1	151764786	151764787	A00758:240:HTNGKDSX2:2:1139:28447:18192/1	60	-
chr1	152030568	152030569	A00252:255:HWV7WDSX2:1:1104:11225:18270/1	60	+
chr1	152030570	152030571	A00758:240:HTNGKDSX2:2:1555:16007:20259/1	60	+
chr1	153620067	153620068	A00252:255:HWV7WDSX2:2:2318:14940:21981/1	60	-
chr1	153644901	153644902	A00252:255:HWV7WDSX2:1:1133:21911:17863/1	60	+
chr1	153648764	153648765	A00252:255:HWV7WDSX2:1:2477:12436:30201/1	60	+
chr1	153668271	153668272	A00758:240:HTNGKDSX2:1:2256:31132:7341	60	-
chr1	153834595	153834596	A00758:240:HTNGKDSX2:2:1543:5665:3693/1	60	-
chr1	153872244	153872245	A00758:240:HTNGKDSX2:2:2278:21432:23015/1	60	-
chr1	153872583	153872584	A00252:255:HWV7WDSX2:1:1209:16324:20306/1	60	+
chr1	153872584	153872585	A00252:255:HWV7WDSX2:3:2564:2040:19961	60	+
chr1	153884651	153884652	A00252:255:HWV7WDSX2:2:1118:7916:19867/1	60	+
chr1	153895209	153895210	A00758:240:HTNGKDSX2:1:1616:23194:10755/1	60	+
chr1	153896919	153896920	A00758:240:HTNGKDSX2:2:1112:30978:25081	60	-
chr1	153898951	153898952	A00252:255:HWV7WDSX2:1:1307:20175:29763	60	-
chr1	153914419	153914420	A00252:255:HWV7WDSX2:4:1226:30770:14011/1	60	-
chr1	153914972	153914973	A00252:255:HWV7WDSX2:3:2626:20853:4163/1	60	-
chr1	153974831	153974832	A00252:255:HWV7WDSX2:1:1217:8015:17691/1	60	+
chr1	153982436	153982437	A00252:255:HWV7WDSX2:3:2628:18132:21089	60	-
chr1	153993455	153993456	A00252:255:HWV7WDSX2:3:2536:31439:11412/1	60	-
chr1	154005484	154005485	A00758:240:HTNGKDSX2:2:2617:3956:33301	60	-
chr1	154043214	154043215	A00758:240:HTNGKDSX2:1:2445:21992:24392/1	60	-
chr1	154164612	154164613	A00252:255:HWV7WDSX2:4:1452:23194:13949	60	+
chr1	154167650	154167651	A00252:255:HWV7WDSX2:1:1124:18927:25692/1	60	+
chr1	154173436	154173437	A00758:240:HTNGKDSX2:1:2105:32307:17801	60	-
chr1	154240500	154240501	A00252:255:HWV7WDSX2:1:1154:1289:6856/1	60	+
chr1	154245687	154245688	A00758:240:HTNGKDSX2:2:2269:12599:30170/1	60	-
chr1	154245688	154245689	A00252:255:HWV7WDSX2:4:2440:20799:17910	60	-
chr1	154260916	154260917	A00252:255:HWV7WDSX2:1:1423:5629:9706/1	60	+
chr1	154260918	154260919	A00758:240:HTNGKDSX2:2:1408:18900:27931/1	60	+
chr1	154552955	154552956	A00758:240:HTNGKDSX2:1:2631:2501:3630	60	+
chr1	154592472	154592473	A00252:255:HWV7WDSX2:1:1175:2347:12853	60	+
chr1	154596436	154596437	A00252:255:HWV7WDSX2:2:1402:27453:29309	60	-
chr1	154604638	154604639	A00252:255:HWV7WDSX2:1:1134:25925:29575/1	60	-
chr1	154605362	154605363	A00252:255:HWV7WDSX2:1:1350:17463:8124/1	60	+
chr1	154617557	154617558	A00252:255:HWV7WDSX2:3:1671:21341:35070/1	60	-
chr1	154621427	154621428	A00252:255:HWV7WDSX2:1:1205:6623:2973/1	60	+
chr1	154624310	154624311	A00758:240:HTNGKDSX2:2:2274:13829:33301	60	-
chr1	154976959	154976960	A00758:240:HTNGKDSX2:2:1440:28962:27320	60	+
chr1	154978363	154978364	A00252:255:HWV7WDSX2:2:1547:7916:32362/1	60	+
chr1	154984262	154984263	A00252:255:HWV7WDSX2:1:1450:11143:24518/1	60	-
chr1	155057462	155057463	A00252:255:HWV7WDSX2:1:1163:20555:22467	60	-
chr1	155343327	155343328	A00252:255:HWV7WDSX2:1:1201:10700:15201/1	60	-
chr1	155349067	155349068	A00252:255:HWV7WDSX2:4:1446:4598:6825/1	60	+
chr1	155370677	155370678	A00758:240:HTNGKDSX2:2:1258:10031:27445	60	-
chr1	155374825	155374826	A00758:240:HTNGKDSX2:1:2531:7509:35008/1	60	+
chr1	155380985	155380986	A00252:255:HWV7WDSX2:1:1101:15817:27946/1	60	+
chr1	155380988	155380989	A00252:255:HWV7WDSX2:1:1677:20971:13228/1	60	+
chr1	155385932	155385933	A00758:240:HTNGKDSX2:2:1166:14940:21230/1	60	-
chr1	155390350	155390351	A00758:240:HTNGKDSX2:1:1178:29469:13197/1	60	+
chr1	155395964	155395965	A00252:255:HWV7WDSX2:1:1215:24406:23938/1	60	+
chr1	155396537	155396538	A00252:255:HWV7WDSX2:2:1513:20066:10692/1	60	-
chr1	155409845	155409846	A00252:255:HWV7WDSX2:1:1142:26666:6903/1	60	+
chr1	155411542	155411543	A00758:240:HTNGKDSX2:1:1375:32416:14293	60	-
chr1	155414734	155414735	A00252:255:HWV7WDSX2:2:1506:21314:26256	60	+
chr1	155421122	155421123	A00252:255:HWV7WDSX2:1:1429:2483:9173/1	60	+
chr1	155436893	155436894	A00252:255:HWV7WDSX2:4:1144:27670:10833/1	60	+
chr1	155436894	155436895	A00758:240:HTNGKDSX2:1:2419:4318:26318	60	+
chr1	155439177	155439178	A00252:255:HWV7WDSX2:1:1229:3396:17331/1	60	-
chr1	155439537	155439538	A00252:255:HWV7WDSX2:1:1154:17752:23563/1	60	-
chr1	155455087	155455088	A00252:255:HWV7WDSX2:1:1345:4797:1251	60	-
chr1	155459819	155459820	A00252:255:HWV7WDSX2:1:2466:14362:6073/1	60	+
chr1	155460329	155460330	A00252:255:HWV7WDSX2:1:2431:20076:4038/1	60	-
chr1	155463732	155463733	A00252:255:HWV7WDSX2:3:1428:15935:7827/1	60	-
chr1	155464658	155464659	A00758:240:HTNGKDSX2:1:2176:9598:10504/1	60	+
chr1	155466267	155466268	A00758:240:HTNGKDSX2:2:1141:20193:15389	60	-
chr1	155467468	155467469	A00252:255:HWV7WDSX2:1:1563:8178:23766/1	60	+
chr1	155468368	155468369	A00252:255:HWV7WDSX2:1:1103:2437:20024	60	-
chr1	155483115	155483116	A00252:255:HWV7WDSX2:1:1501:16396:28260/1	60	-
chr1	155487833	155487834	A00252:255:HWV7WDSX2:1:1125:25925:23093/1	60	+
chr1	155503346	155503347	A00252:255:HWV7WDSX2:1:2338:24406:25097/1	60	+
chr1	155505198	155505199	A00252:255:HWV7WDSX2:1:1410:23312:15374/1	60	+
chr1	155509725	155509726	A00252:255:HWV7WDSX2:2:1143:11831:22482/1	60	-
chr1	155530119	155530120	A00758:240:HTNGKDSX2:1:1656:9787:29841/1	60	+
chr1	155532298	155532299	A00252:255:HWV7WDSX2:1:2453:10773:24565/1	60	-
chr1	155533680	155533681	A00252:255:HWV7WDSX2:3:2374:15456:24846/1	60	+
chr1	155540986	155540987	A00252:255:HWV7WDSX2:1:1301:5493:8061/1	60	-
chr1	155543307	155543308	A00252:255:HWV7WDSX2:1:1237:12355:21010/1	60	-
chr1	155557016	155557017	A00252:255:HWV7WDSX2:1:1112:17598:1219/1	60	-
chr1	155557652	155557653	A00252:255:HWV7WDSX2:1:1247:10863:1892/1	60	-
chr1	155557737	155557738	A00252:255:HWV7WDSX2:1:1374:10999:23610	60	-
chr1	155669937	155669938	A00252:255:HWV7WDSX2:3:2608:26485:32957/1	60	-
chr1	155676926	155676927	A00758:240:HTNGKDSX2:1:1403:28284:31438/1	60	-
chr1	155678669	155678670	A00252:255:HWV7WDSX2:1:1538:5005:4304/1	60	-
chr1	155684320	155684321	A00252:255:HWV7WDSX2:1:1213:8666:31000/1	60	+
chr1	155720305	155720306	A00758:240:HTNGKDSX2:2:2575:10068:31422/1	60	-
chr1	155721820	155721821	A00758:240:HTNGKDSX2:2:1146:9055:27352	60	-
chr1	155723577	155723578	A00252:255:HWV7WDSX2:1:1211:17562:32878/1	60	+
chr1	155783596	155783597	A00758:240:HTNGKDSX2:2:1305:10474:24987/1	60	-
chr1	155789399	155789400	A00252:255:HWV7WDSX2:2:1163:28574:9643	60	-
chr1	155793609	155793610	A00252:255:HWV7WDSX2:3:1565:32479:11177/1	60	-
chr1	155796707	155796708	A00252:255:HWV7WDSX2:1:1562:13801:35258	60	-
chr1	155798220	155798221	A00252:255:HWV7WDSX2:1:1124:11731:4085/1	60	-
chr1	155800438	155800439	A00252:255:HWV7WDSX2:2:2275:8341:5102	60	-
chr1	155801420	155801421	A00252:255:HWV7WDSX2:1:1578:28510:31046/1	60	+
chr1	155808696	155808697	A00252:255:HWV7WDSX2:1:1230:19777:33646	60	-
chr1	155814254	155814255	A00252:255:HWV7WDSX2:1:1634:8241:5274	60	-
chr1	155818549	155818550	A00252:255:HWV7WDSX2:2:2128:30517:31422/1	60	-
chr1	155838413	155838414	A00252:255:HWV7WDSX2:1:1115:6515:36448/1	60	-
chr1	155848521	155848522	A00758:240:HTNGKDSX2:1:2358:29785:21668	60	-
chr1	155917801	155917802	A00252:255:HWV7WDSX2:1:1159:10393:29951/1	60	-
chr1	155918817	155918818	A00252:255:HWV7WDSX2:3:2221:21278:7623	60	-
chr1	155925970	155925971	A00252:255:HWV7WDSX2:1:1552:1063:8500/1	60	-
chr1	155953566	155953567	A00252:255:HWV7WDSX2:1:1263:26666:18364/1	60	-
chr1	155954977	155954978	A00252:255:HWV7WDSX2:3:1413:25183:26882	60	-
chr1	155955527	155955528	A00758:240:HTNGKDSX2:2:2315:26313:11083/1	60	-
chr1	155958592	155958593	A00252:255:HWV7WDSX2:1:1318:15935:7889	60	+
chr1	155960102	155960103	A00758:240:HTNGKDSX2:2:1310:31638:1110/1	60	-
chr1	156012285	156012286	A00252:255:HWV7WDSX2:1:1119:7744:33661/1	60	-
chr1	156013627	156013628	A00758:240:HTNGKDSX2:1:2413:17996:7983/1	60	+
chr1	156049850	156049851	A00758:240:HTNGKDSX2:2:2338:16351:24706	60	-
chr1	156085917	156085918	A00758:240:HTNGKDSX2:2:1617:1913:21903/1	60	-
chr1	156119158	156119159	A00252:255:HWV7WDSX2:1:2509:24569:17425/1	60	+
chr1	156202281	156202282	A00758:240:HTNGKDSX2:2:1477:27679:23750/1	60	-
chr1	156202282	156202283	A00252:255:HWV7WDSX2:1:1141:13069:18552/1	60	-
chr1	156225295	156225296	A00252:255:HWV7WDSX2:2:1549:9968:33912/1	60	-
chr1	156225296	156225297	A00758:240:HTNGKDSX2:2:2332:10583:27837	60	-
chr1	156225297	156225298	A00252:255:HWV7WDSX2:1:1318:12662:13933/1	60	-
chr1	156251976	156251977	A00252:255:HWV7WDSX2:1:1325:6180:14450/1	60	-
chr1	156262386	156262387	A00252:255:HWV7WDSX2:1:1214:7753:8813/1	60	+
chr1	156290261	156290262	A00252:255:HWV7WDSX2:1:1305:10746:25300	60	+
chr1	156312633	156312634	A00758:240:HTNGKDSX2:1:2153:9634:19586/1	60	+
chr1	156312880	156312881	A00252:255:HWV7WDSX2:2:2447:25617:30765/1	60	-
chr1	156316968	156316969	A00252:255:HWV7WDSX2:1:1439:3595:35180/1	60	+
chr1	156316970	156316971	A00252:255:HWV7WDSX2:1:1444:30924:13714	60	+
chr1	156325406	156325407	A00252:255:HWV7WDSX2:2:2433:19533:17096	60	-
chr1	156326540	156326541	A00252:255:HWV7WDSX2:1:1260:16062:2660	60	-
chr1	156328811	156328812	A00252:255:HWV7WDSX2:1:1146:15817:25473/1	60	-
chr1	156329963	156329964	A00252:255:HWV7WDSX2:2:1236:11071:30686/1	60	+
chr1	156332796	156332797	A00758:240:HTNGKDSX2:1:2427:25165:24095	60	-
chr1	156478497	156478498	A00252:255:HWV7WDSX2:1:1266:18385:34240	60	-
chr1	156502483	156502484	A00758:240:HTNGKDSX2:2:2256:26765:12117/1	60	+
chr1	156540255	156540256	A00252:255:HWV7WDSX2:1:2146:20645:4304	60	+
chr1	156566396	156566397	A00252:255:HWV7WDSX2:1:1134:4083:31548/1	60	-
chr1	156567832	156567833	A00252:255:HWV7WDSX2:2:1608:29550:19132/1	60	-
chr1	156567834	156567835	A00252:255:HWV7WDSX2:3:1561:13006:14841	60	-
chr1	156778258	156778259	A00252:255:HWV7WDSX2:1:1243:21649:18787/1	60	+
chr1	156795807	156795808	A00252:255:HWV7WDSX2:1:1509:12111:7059/1	60	+
chr1	156799233	156799234	A00252:255:HWV7WDSX2:1:2173:13413:8312/1	60	-
chr1	158205348	158205349	A00252:255:HWV7WDSX2:1:1150:2564:25911/1	60	-
chr1	158370007	158370008	A00252:255:HWV7WDSX2:1:1676:4580:14215	60	-
chr1	158419804	158419805	A00252:255:HWV7WDSX2:3:1418:25834:17362/1	60	+
chr1	158502666	158502667	A00252:255:HWV7WDSX2:1:1642:15456:27195/1	60	-
chr1	158743611	158743612	A00252:255:HWV7WDSX2:1:1305:21621:13103	60	+
chr1	159007200	159007201	A00252:255:HWV7WDSX2:1:1565:4896:23249/1	60	+
chr1	159020128	159020129	A00252:255:HWV7WDSX2:1:1557:25708:8876/1	60	+
chr1	159028577	159028578	A00252:255:HWV7WDSX2:1:1354:31665:26490/1	60	-
chr1	159030501	159030502	A00252:255:HWV7WDSX2:1:1154:2437:8312/1	60	+
chr1	159031457	159031458	A00252:255:HWV7WDSX2:3:2362:3061:23703/1	60	+
chr1	159498077	159498078	A00252:255:HWV7WDSX2:1:1336:6008:8265	60	+
chr1	159860179	159860180	A00252:255:HWV7WDSX2:2:2470:21088:24580/1	60	+
chr1	160246254	160246255	A00252:255:HWV7WDSX2:3:2448:9525:14387/1	60	+
chr1	160300791	160300792	A00252:255:HWV7WDSX2:1:1523:32687:20870/1	60	+
chr1	160309353	160309354	A00252:255:HWV7WDSX2:1:1309:7600:3161	60	+
chr1	160310597	160310598	A00252:255:HWV7WDSX2:2:2327:31476:9314	60	-
chr1	160332211	160332212	A00252:255:HWV7WDSX2:1:1550:17345:6887/1	60	-
chr1	160503725	160503726	A00252:255:HWV7WDSX2:1:1107:16468:20838/1	60	+
chr1	160543055	160543056	A00252:255:HWV7WDSX2:1:1146:20229:26287/1	60	-
chr1	160556909	160556910	A00252:255:HWV7WDSX2:1:1209:30626:4335/1	60	-
chr1	160558319	160558320	A00252:255:HWV7WDSX2:3:1429:12879:10113/1	60	+
chr1	160562778	160562779	A00252:255:HWV7WDSX2:1:1166:18566:25692	60	+
chr1	160565038	160565039	A00252:255:HWV7WDSX2:3:2606:14407:5181	60	-
chr1	160565040	160565041	A00252:255:HWV7WDSX2:1:2506:12328:26694	60	-
chr1	160573720	160573721	A00252:255:HWV7WDSX2:1:1344:10248:5431/1	60	-
chr1	160575156	160575157	A00758:240:HTNGKDSX2:2:2510:24225:20901	60	-
chr1	160578761	160578762	A00252:255:HWV7WDSX2:3:1318:25925:6778	60	-
chr1	160586596	160586597	A00252:255:HWV7WDSX2:2:2374:28284:19257/1	60	+
chr1	160588690	160588691	A00758:240:HTNGKDSX2:1:2510:26106:23218/1	60	+
chr1	161025449	161025450	A00252:255:HWV7WDSX2:1:1407:15103:16532/1	60	-
chr1	161303035	161303036	A00252:255:HWV7WDSX2:1:1475:13838:19914/1	60	+
chr1	161322378	161322379	A00758:240:HTNGKDSX2:1:2530:8449:18537	60	-
chr1	161695128	161695129	A00758:240:HTNGKDSX2:1:1173:14814:3599/1	60	-
chr1	161756717	161756718	A00758:240:HTNGKDSX2:2:1561:4056:31782/1	60	-
chr1	161798895	161798896	A00252:255:HWV7WDSX2:1:2273:20048:5838/1	60	+
chr1	161847238	161847239	A00252:255:HWV7WDSX2:1:1313:21314:11976	60	+
chr1	161847316	161847317	A00252:255:HWV7WDSX2:1:2604:25084:31093/1	60	-
chr1	161875673	161875674	A00252:255:HWV7WDSX2:3:1440:19596:34366/1	60	-
chr1	161901098	161901099	A00252:255:HWV7WDSX2:3:1232:19578:26349	60	+
chr1	161923915	161923916	A00252:255:HWV7WDSX2:1:1309:18322:23140/1	60	-
chr1	161947754	161947755	A00252:255:HWV7WDSX2:1:1519:14045:24064/1	60	-
chr1	162579284	162579285	A00252:255:HWV7WDSX2:3:2477:27932:1266	60	+
chr1	163446753	163446754	A00252:255:HWV7WDSX2:3:2168:26250:22404/1	60	+
chr1	163772501	163772502	A00252:255:HWV7WDSX2:1:2462:32099:25019/1	60	+
chr1	163907776	163907777	A00252:255:HWV7WDSX2:1:1209:6542:6089/1	60	-
chr1	163928043	163928044	A00252:255:HWV7WDSX2:1:1302:4906:11553/1	60	-
chr1	164172818	164172819	A00252:255:HWV7WDSX2:1:1155:31539:33285	60	+
chr1	164183425	164183426	A00758:240:HTNGKDSX2:1:2132:20690:10614/1	60	+
chr1	165663598	165663599	A00252:255:HWV7WDSX2:2:1362:1940:27117/1	60	-
chr1	166662317	166662318	A00758:240:HTNGKDSX2:2:1407:7021:21762	60	+
chr1	167094729	167094730	A00252:255:HWV7WDSX2:2:1165:26087:17331/1	60	-
chr1	167103333	167103334	A00252:255:HWV7WDSX2:1:1523:25211:11929	60	-
chr1	167220290	167220291	A00252:255:HWV7WDSX2:1:1147:11116:28385/1	60	-
chr1	167246746	167246747	A00252:255:HWV7WDSX2:1:1440:29722:35931/1	60	+
chr1	167296117	167296118	A00252:255:HWV7WDSX2:2:1462:28022:31767/1	60	+
chr1	167296937	167296938	A00758:240:HTNGKDSX2:2:1571:7735:27477	60	-
chr1	167329874	167329875	A00252:255:HWV7WDSX2:1:1118:6804:24236/1	60	-
chr1	167367449	167367450	A00252:255:HWV7WDSX2:3:2418:4101:28792/1	60	-
chr1	167375875	167375876	A00252:255:HWV7WDSX2:1:1232:27859:36902/1	60	+
chr1	167394279	167394280	A00758:240:HTNGKDSX2:1:2653:23556:4773	60	-
chr1	167397320	167397321	A00252:255:HWV7WDSX2:1:1201:4851:27336/1	60	+
chr1	167522227	167522228	A00252:255:HWV7WDSX2:1:1476:7374:20870/1	60	+
chr1	167767652	167767653	A00252:255:HWV7WDSX2:2:1435:2672:35430/1	60	+
chr1	167779431	167779432	A00252:255:HWV7WDSX2:1:1159:30915:14199/1	60	+
chr1	167780486	167780487	A00252:255:HWV7WDSX2:2:1261:8838:27226/1	60	+
chr1	167964144	167964145	A00758:240:HTNGKDSX2:2:1264:8522:3411	60	+
chr1	167968908	167968909	A00252:255:HWV7WDSX2:1:1309:28818:28792/1	60	+
chr1	167970187	167970188	A00252:255:HWV7WDSX2:1:1276:13395:2707/1	60	+
chr1	168028888	168028889	A00252:255:HWV7WDSX2:1:1239:1524:4476/1	60	+
chr1	168038597	168038598	A00252:255:HWV7WDSX2:1:1104:30599:9111/1	60	+
chr1	168039037	168039038	A00252:255:HWV7WDSX2:1:1536:16947:34882	60	-
chr1	168045546	168045547	A00252:255:HWV7WDSX2:1:2666:19379:32236/1	60	+
chr1	168195793	168195794	A00252:255:HWV7WDSX2:1:1143:23592:17112/1	60	+
chr1	168253863	168253864	A00758:240:HTNGKDSX2:1:1436:9941:36996/1	60	-
chr1	169182508	169182509	A00252:255:HWV7WDSX2:1:1145:25943:11350/1	60	+
chr1	169286605	169286606	A00252:255:HWV7WDSX2:1:2118:20202:14497/1	60	+
chr1	169369111	169369112	A00252:255:HWV7WDSX2:1:1520:20943:7232/1	60	-
chr1	169674741	169674742	A00758:240:HTNGKDSX2:1:2529:32913:16626	60	-
chr1	169817786	169817787	A00252:255:HWV7WDSX2:2:2109:20772:23594/1	60	+
chr1	169856100	169856101	A00252:255:HWV7WDSX2:2:1143:32163:33677/1	60	-
chr1	169867326	169867327	A00252:255:HWV7WDSX2:3:1209:5376:34413	60	-
chr1	169873824	169873825	A00252:255:HWV7WDSX2:1:1463:5276:19366/1	60	-
chr1	169939117	169939118	A00252:255:HWV7WDSX2:1:2543:23303:21371/1	60	-
chr1	169972895	169972896	A00758:240:HTNGKDSX2:1:1634:13675:19069	60	-
chr1	169972896	169972897	A00252:255:HWV7WDSX2:1:1515:2835:19680/1	60	-
chr1	171033776	171033777	A00758:240:HTNGKDSX2:1:2636:18511:33990/1	60	+
chr1	171406407	171406408	A00758:240:HTNGKDSX2:2:2421:31910:4085/1	60	-
chr1	171543822	171543823	A00252:255:HWV7WDSX2:1:1102:23565:20635/1	60	+
chr1	171570141	171570142	A00252:255:HWV7WDSX2:1:1267:9281:7827/1	60	+
chr1	171953657	171953658	A00758:240:HTNGKDSX2:1:1346:2844:7545/1	60	+
chr1	172148070	172148071	A00758:240:HTNGKDSX2:1:2623:31078:22842	60	+
chr1	172160624	172160625	A00252:255:HWV7WDSX2:1:1124:15139:30060/1	60	+
chr1	172397194	172397195	A00252:255:HWV7WDSX2:1:1217:9851:34115/1	60	-
chr1	172549184	172549185	A00252:255:HWV7WDSX2:1:1152:24026:9784/1	60	+
chr1	172605595	172605596	A00252:255:HWV7WDSX2:1:1267:15510:20588/1	60	+
chr1	172619236	172619237	A00252:255:HWV7WDSX2:2:1216:24903:12023/1	60	+
chr1	172681377	172681378	A00252:255:HWV7WDSX2:1:1104:5990:22232	60	+
chr1	172702094	172702095	A00758:240:HTNGKDSX2:1:2662:30120:20870	60	-
chr1	172976181	172976182	A00252:255:HWV7WDSX2:1:1177:27688:15436/1	60	+
chr1	173225074	173225075	A00252:255:HWV7WDSX2:1:1538:24406:4617/1	60	-
chr1	173303609	173303610	A00252:255:HWV7WDSX2:1:2242:8648:11772	60	-
chr1	173962457	173962458	A00252:255:HWV7WDSX2:1:1333:24532:17707/1	60	+
chr1	173978380	173978381	A00252:255:HWV7WDSX2:1:2549:11478:10535/1	60	+
chr1	173984133	173984134	A00758:240:HTNGKDSX2:1:2457:14172:8844	60	-
chr1	173984135	173984136	A00252:255:HWV7WDSX2:1:1101:19180:11224	60	-
chr1	174011778	174011779	A00252:255:HWV7WDSX2:1:1663:24243:13009	60	+
chr1	174170450	174170451	A00252:255:HWV7WDSX2:1:2557:18213:1188/1	60	-
chr1	174207913	174207914	A00252:255:HWV7WDSX2:1:2120:10031:33458/1	60	+
chr1	174267401	174267402	A00252:255:HWV7WDSX2:1:1252:25590:35947/1	60	+
chr1	174271303	174271304	A00252:255:HWV7WDSX2:2:1469:14163:23140/1	60	+
chr1	174338554	174338555	A00252:255:HWV7WDSX2:2:2410:17562:32346/1	60	+
chr1	174454935	174454936	A00252:255:HWV7WDSX2:1:1524:13910:26021/1	60	-
chr1	175007794	175007795	A00252:255:HWV7WDSX2:1:1137:17409:21371/1	60	+
chr1	175308343	175308344	A00252:255:HWV7WDSX2:1:1102:3983:31501/1	60	-
chr1	176017406	176017407	A00758:240:HTNGKDSX2:2:2622:13774:19961/1	60	-
chr1	176035051	176035052	A00252:255:HWV7WDSX2:2:1229:20500:1611/1	60	+
chr1	176146336	176146337	A00252:255:HWV7WDSX2:1:1226:18819:6715/1	60	-
chr1	176164467	176164468	A00252:255:HWV7WDSX2:4:1244:11993:8672/1	60	-
chr1	176167835	176167836	A00252:255:HWV7WDSX2:2:1367:23086:24095/1	60	+
chr1	177075341	177075342	A00758:240:HTNGKDSX2:1:1218:3866:24408/1	60	+
chr1	178256880	178256881	A00758:240:HTNGKDSX2:2:1214:17671:19038	60	+
chr1	178799231	178799232	A00252:255:HWV7WDSX2:1:2308:5312:10723/1	60	+
chr1	179354854	179354855	A00252:255:HWV7WDSX2:1:1553:25391:17190/1	60	-
chr1	179388369	179388370	A00252:255:HWV7WDSX2:1:1169:27661:30733/1	60	+
chr1	179591481	179591482	A00252:255:HWV7WDSX2:1:1323:4969:3615/1	60	-
chr1	179839906	179839907	A00252:255:HWV7WDSX2:1:2224:28311:14387/1	60	+
chr1	179866953	179866954	A00252:255:HWV7WDSX2:1:1131:28944:25661/1	60	+
chr1	179871899	179871900	A00252:255:HWV7WDSX2:1:2235:18810:17534/1	60	+
chr1	179888790	179888791	A00252:255:HWV7WDSX2:1:1163:16441:4820/1	60	-
chr1	179902733	179902734	A00252:255:HWV7WDSX2:1:1150:14055:26271	60	+
chr1	179913022	179913023	A00252:255:HWV7WDSX2:1:1139:16685:20243/1	60	+
chr1	179963714	179963715	A00758:240:HTNGKDSX2:2:2427:19895:22701/1	60	+
chr1	179989428	179989429	A00758:240:HTNGKDSX2:1:2153:28800:33082	60	-
chr1	179998729	179998730	A00252:255:HWV7WDSX2:3:1515:14308:1438	60	-
chr1	180011366	180011367	A00252:255:HWV7WDSX2:1:1142:22336:33004/1	60	+
chr1	180076947	180076948	A00252:255:HWV7WDSX2:1:2150:15953:27649/1	60	+
chr1	180080746	180080747	A00252:255:HWV7WDSX2:1:1159:1931:26506/1	60	+
chr1	180081217	180081218	A00252:255:HWV7WDSX2:2:1152:29234:18771/1	60	+
chr1	180083721	180083722	A00252:255:HWV7WDSX2:4:1572:19135:16720/1	60	+
chr1	180804598	180804599	A00252:255:HWV7WDSX2:2:1568:20148:28119/1	60	+
chr1	180843193	180843194	A00252:255:HWV7WDSX2:4:1575:31566:12978	60	-
chr1	180979520	180979521	A00252:255:HWV7WDSX2:1:1119:27896:1266/1	60	-
chr1	181762565	181762566	A00758:240:HTNGKDSX2:1:1217:15564:11099	60	-
chr1	181943772	181943773	A00758:240:HTNGKDSX2:2:1511:26594:9909/1	60	+
chr1	182271464	182271465	A00252:255:HWV7WDSX2:4:1656:17128:20415	60	-
chr1	183214964	183214965	A00758:240:HTNGKDSX2:1:2326:6524:11757/1	60	+
chr1	183320308	183320309	A00252:255:HWV7WDSX2:1:1249:17616:19257/1	60	+
chr1	183522878	183522879	A00252:255:HWV7WDSX2:1:1648:20401:26303	60	+
chr1	183632530	183632531	A00252:255:HWV7WDSX2:1:2535:19316:26772/1	60	+
chr1	184405348	184405349	A00252:255:HWV7WDSX2:1:1112:13892:1188/1	60	+
chr1	184549896	184549897	A00252:255:HWV7WDSX2:1:1104:27715:3302/1	60	+
chr1	184551779	184551780	A00758:240:HTNGKDSX2:1:1205:17996:24643	60	-
chr1	184718032	184718033	A00252:255:HWV7WDSX2:1:1436:18123:4695/1	60	+
chr1	184728218	184728219	A00252:255:HWV7WDSX2:1:1339:2347:35650/1	60	+
chr1	184730126	184730127	A00252:255:HWV7WDSX2:1:1141:17074:12242/1	60	-
chr1	185243440	185243441	A00252:255:HWV7WDSX2:1:1549:16694:12868/1	60	+
chr1	186358378	186358379	A00758:240:HTNGKDSX2:2:1621:28718:12806	60	-
chr1	187091637	187091638	A00252:255:HWV7WDSX2:2:1478:9299:10770/1	60	+
chr1	187104896	187104897	A00252:255:HWV7WDSX2:3:1525:23185:12712/1	60	-
chr1	187682270	187682271	A00252:255:HWV7WDSX2:1:1332:14009:10191/1	60	+
chr1	188295174	188295175	A00252:255:HWV7WDSX2:1:1142:9887:11099/1	60	-
chr1	188911826	188911827	A00252:255:HWV7WDSX2:4:1608:17616:30436/1	60	-
chr1	189514896	189514897	A00252:255:HWV7WDSX2:1:1475:17246:25347/1	60	-
chr1	190128036	190128037	A00252:255:HWV7WDSX2:1:1344:20292:28745	60	-
chr1	190256915	190256916	A00252:255:HWV7WDSX2:3:2603:16459:28588/1	60	-
chr1	190294535	190294536	A00758:240:HTNGKDSX2:2:1224:20509:25207/1	60	-
chr1	190379768	190379769	A00252:255:HWV7WDSX2:1:1205:27462:31015/1	60	-
chr1	190427512	190427513	A00252:255:HWV7WDSX2:1:2622:2989:11866/1	60	-
chr1	190536390	190536391	A00252:255:HWV7WDSX2:1:1131:20681:23844/1	60	+
chr1	190718209	190718210	A00252:255:HWV7WDSX2:1:1102:27697:10629/1	60	+
chr1	190769070	190769071	A00252:255:HWV7WDSX2:2:1170:3477:28338/1	60	-
chr1	191645089	191645090	A00252:255:HWV7WDSX2:1:1217:20717:27070/1	60	+
chr1	192003825	192003826	A00758:240:HTNGKDSX2:1:2357:19153:11052/1	60	-
chr1	192011656	192011657	A00252:255:HWV7WDSX2:2:2143:21929:24126	60	-
chr1	192077275	192077276	A00252:255:HWV7WDSX2:1:1123:21893:14137/1	60	+
chr1	192122212	192122213	A00252:255:HWV7WDSX2:3:1236:9281:23860/1	60	-
chr1	192344045	192344046	A00252:255:HWV7WDSX2:1:1667:25283:26365/1	60	-
chr1	193040610	193040611	A00252:255:HWV7WDSX2:1:1109:16975:24846	60	+
chr1	193166019	193166020	A00252:255:HWV7WDSX2:1:1313:12816:10942/1	60	+
chr1	193203977	193203978	A00252:255:HWV7WDSX2:2:2409:20220:24173	60	-
chr1	193222910	193222911	A00252:255:HWV7WDSX2:1:2605:19144:30921/1	60	-
chr1	193254004	193254005	A00758:240:HTNGKDSX2:1:1168:21630:14591/1	60	+
chr1	193414668	193414669	A00252:255:HWV7WDSX2:1:1165:6940:21903/1	60	+
chr1	193700210	193700211	A00252:255:HWV7WDSX2:1:2369:4815:31062	60	-
chr1	193761795	193761796	A00252:255:HWV7WDSX2:2:1238:16649:24659/1	60	-
chr1	193967976	193967977	A00252:255:HWV7WDSX2:4:1112:25147:23469/1	60	+
chr1	194355810	194355811	A00252:255:HWV7WDSX2:4:1443:24216:35916	60	-
chr1	194375727	194375728	A00252:255:HWV7WDSX2:2:1369:16595:33176/1	60	-
chr1	194407681	194407682	A00252:255:HWV7WDSX2:1:1506:17065:15796	60	+
chr1	194476021	194476022	A00252:255:HWV7WDSX2:1:1361:14714:27853/1	60	+
chr1	194479658	194479659	A00252:255:HWV7WDSX2:1:1337:12138:33943/1	60	+
chr1	194724773	194724774	A00252:255:HWV7WDSX2:1:2358:18918:36918/1	60	-
chr1	194905779	194905780	A00252:255:HWV7WDSX2:1:1364:21233:20979/1	60	+
chr1	195075687	195075688	A00252:255:HWV7WDSX2:4:2355:15221:12696	60	-
chr1	195086777	195086778	A00252:255:HWV7WDSX2:1:1508:2962:14231/1	60	-
chr1	195360961	195360962	A00758:240:HTNGKDSX2:2:2203:12843:28150	60	-
chr1	195370878	195370879	A00252:255:HWV7WDSX2:1:1306:10827:17112/1	60	+
chr1	195832585	195832586	A00758:240:HTNGKDSX2:1:1510:27977:4069/1	60	+
chr1	195865229	195865230	A00252:255:HWV7WDSX2:1:1431:5882:18035/1	60	+
chr1	195889830	195889831	A00252:255:HWV7WDSX2:3:2371:16703:7247/1	60	-
chr1	196259330	196259331	A00758:240:HTNGKDSX2:2:1675:5068:9048/1	60	+
chr1	196379336	196379337	A00252:255:HWV7WDSX2:2:1473:6686:14043	60	+
chr1	196588820	196588821	A00252:255:HWV7WDSX2:1:1319:21359:36918/1	60	-
chr1	196854697	196854698	A00758:240:HTNGKDSX2:1:1546:25889:32550/1	60	+
chr1	197041922	197041923	A00252:255:HWV7WDSX2:3:1539:19723:33144/1	60	-
chr1	197080154	197080155	A00252:255:HWV7WDSX2:3:2665:29206:4382	60	+
chr1	197120388	197120389	A00252:255:HWV7WDSX2:1:1234:26892:12179/1	60	+
chr1	197517579	197517580	A00252:255:HWV7WDSX2:1:1202:28646:17691/1	60	+
chr1	197517580	197517581	A00758:240:HTNGKDSX2:1:1242:30255:17597/1	60	+
chr1	197543344	197543345	A00252:255:HWV7WDSX2:2:1570:30282:32268/1	60	-
chr1	197605474	197605475	A00252:255:HWV7WDSX2:1:1267:6632:18615/1	60	-
chr1	197609772	197609773	A00252:255:HWV7WDSX2:2:1228:21206:17143/1	60	-
chr1	197660165	197660166	A00252:255:HWV7WDSX2:1:2375:6506:9471/1	60	+
chr1	197667320	197667321	A00252:255:HWV7WDSX2:1:2536:25861:27868	60	-
chr1	197694894	197694895	A00758:240:HTNGKDSX2:2:2329:31810:10927	60	-
chr1	197734604	197734605	A00758:240:HTNGKDSX2:1:2350:19117:28745/1	60	-
chr1	198291833	198291834	A00252:255:HWV7WDSX2:1:1109:4969:9251	60	+
chr1	198725649	198725650	A00252:255:HWV7WDSX2:1:1153:26973:8813	60	-
chr1	198886398	198886399	A00252:255:HWV7WDSX2:1:2354:3034:12414/1	60	+
chr1	198969871	198969872	A00252:255:HWV7WDSX2:1:1256:14398:25488/1	60	+
chr1	198986976	198986977	A00252:255:HWV7WDSX2:1:1208:32072:5055/1	60	-
chr1	199019238	199019239	A00252:255:HWV7WDSX2:3:1531:13367:10269	60	-
chr1	199065101	199065102	A00252:255:HWV7WDSX2:1:2310:5602:19335	60	-
chr1	199066275	199066276	A00252:255:HWV7WDSX2:1:1159:25455:21339/1	60	+
chr1	199105164	199105165	A00252:255:HWV7WDSX2:1:1335:27299:22905/1	60	-
chr1	199121187	199121188	A00252:255:HWV7WDSX2:1:1446:16776:18082/1	60	-
chr1	199147446	199147447	A00252:255:HWV7WDSX2:1:1144:23547:30217/1	60	-
chr1	199158754	199158755	A00252:255:HWV7WDSX2:1:1375:16170:33849	60	+
chr1	199178753	199178754	A00252:255:HWV7WDSX2:1:2353:24894:36088/1	60	-
chr1	199230478	199230479	A00758:240:HTNGKDSX2:2:2323:16649:33677	60	+
chr1	199287158	199287159	A00252:255:HWV7WDSX2:1:1534:16938:8124/1	60	+
chr1	199374354	199374355	A00758:240:HTNGKDSX2:1:1169:16052:34835/1	60	+
chr1	199498218	199498219	A00252:255:HWV7WDSX2:4:2124:8576:4852	60	+
chr1	200555992	200555993	A00252:255:HWV7WDSX2:1:1129:28031:5165/1	60	-
chr1	200579118	200579119	A00758:240:HTNGKDSX2:1:1441:15130:22654	60	-
chr1	200579119	200579120	A00252:255:HWV7WDSX2:3:2260:10773:30107	60	-
chr1	200603268	200603269	A00252:255:HWV7WDSX2:1:2243:24542:13056/1	60	+
chr1	200603694	200603695	A00252:255:HWV7WDSX2:1:2258:25807:3881/1	60	-
chr1	200605369	200605370	A00252:255:HWV7WDSX2:1:1538:14434:34194/1	60	+
chr1	201019919	201019920	A00252:255:HWV7WDSX2:1:1165:29857:23703	60	+
chr1	201305332	201305333	A00758:240:HTNGKDSX2:1:1147:4001:15060	60	-
chr1	201366692	201366693	A00758:240:HTNGKDSX2:1:2564:20853:1595	60	-
chr1	201686518	201686519	A00252:255:HWV7WDSX2:1:1437:30789:2300	60	-
chr1	201828324	201828325	A00758:240:HTNGKDSX2:2:2430:23439:25708	60	-
chr1	201835994	201835995	A00758:240:HTNGKDSX2:2:1225:4978:1658	60	-
chr1	201843419	201843420	A00252:255:HWV7WDSX2:1:1175:7175:24565/1	60	+
chr1	201960887	201960888	A00758:240:HTNGKDSX2:2:2546:26142:22247/1	60	-
chr1	202341980	202341981	A00758:240:HTNGKDSX2:2:2603:7084:32299/1	60	+
chr1	202397769	202397770	A00252:255:HWV7WDSX2:1:1234:15845:28620	60	-
chr1	202403142	202403143	A00252:255:HWV7WDSX2:2:1525:8314:13510	60	-
chr1	202479288	202479289	A00252:255:HWV7WDSX2:3:1620:10357:22404/1	60	+
chr1	202488313	202488314	A00252:255:HWV7WDSX2:1:1213:3224:20447/1	60	-
chr1	202517582	202517583	A00252:255:HWV7WDSX2:1:1501:28474:19805/1	60	+
chr1	202541721	202541722	A00252:255:HWV7WDSX2:1:1233:28094:33583	60	-
chr1	202555792	202555793	A00252:255:HWV7WDSX2:1:2531:14624:28040/1	60	+
chr1	202732648	202732649	A00758:240:HTNGKDSX2:1:1618:29668:20525/1	60	-
chr1	202745500	202745501	A00252:255:HWV7WDSX2:1:1146:11261:25066/1	60	+
chr1	202751525	202751526	A00252:255:HWV7WDSX2:1:1128:24117:18740/1	60	+
chr1	202758155	202758156	A00252:255:HWV7WDSX2:3:1106:29758:32550/1	60	-
chr1	202781817	202781818	A00252:255:HWV7WDSX2:1:1413:20781:23453/1	60	+
chr1	202901669	202901670	A00252:255:HWV7WDSX2:1:1254:9670:24596/1	60	+
chr1	203645939	203645940	A00252:255:HWV7WDSX2:1:1208:7048:31704/1	60	+
chr1	203647908	203647909	A00252:255:HWV7WDSX2:3:2165:7762:7200/1	60	+
chr1	203662491	203662492	A00758:240:HTNGKDSX2:2:2213:2202:4022	60	-
chr1	203674529	203674530	A00758:240:HTNGKDSX2:2:1470:27263:16485	60	+
chr1	203800563	203800564	A00252:255:HWV7WDSX2:2:2125:12735:32471/1	60	-
chr1	203815754	203815755	A00758:240:HTNGKDSX2:2:1126:12174:8923	60	-
chr1	203830089	203830090	A00252:255:HWV7WDSX2:1:2618:20292:1564/1	60	+
chr1	203844790	203844791	A00252:255:HWV7WDSX2:1:1132:24731:25755/1	60	-
chr1	203870177	203870178	A00252:255:HWV7WDSX2:1:1336:27344:19789	60	-
chr1	204405400	204405401	A00252:255:HWV7WDSX2:1:1105:10990:20275/1	60	+
chr1	204408589	204408590	A00252:255:HWV7WDSX2:4:2478:29387:34788/1	60	-
chr1	204440048	204440049	A00252:255:HWV7WDSX2:1:1132:10348:18067/1	60	-
chr1	204517007	204517008	A00758:240:HTNGKDSX2:2:1646:20066:26506/1	60	-
chr1	204531006	204531007	A00252:255:HWV7WDSX2:2:2477:31340:7795/1	60	+
chr1	204543105	204543106	A00252:255:HWV7WDSX2:1:1231:29866:35900/1	60	+
chr1	204543871	204543872	A00252:255:HWV7WDSX2:1:2372:27507:30937	60	-
chr1	204672016	204672017	A00758:240:HTNGKDSX2:1:1270:23755:8500	60	-
chr1	205413747	205413748	A00758:240:HTNGKDSX2:1:1616:8829:11866/1	60	+
chr1	205594887	205594888	A00252:255:HWV7WDSX2:4:2667:20085:29606	60	-
chr1	205609641	205609642	A00252:255:HWV7WDSX2:1:2674:32551:31187/1	60	+
chr1	205612113	205612114	A00758:240:HTNGKDSX2:1:1167:14778:20572	60	+
chr1	205613181	205613182	A00252:255:HWV7WDSX2:1:1338:11369:3490/1	60	+
chr1	205620360	205620361	A00758:240:HTNGKDSX2:1:2244:3260:9580/1	60	-
chr1	205622545	205622546	A00252:255:HWV7WDSX2:1:1633:14642:29575	60	-
chr1	205625344	205625345	A00758:240:HTNGKDSX2:1:1377:9860:14058	60	-
chr1	205734097	205734098	A00758:240:HTNGKDSX2:1:2433:9995:31422	60	-
chr1	205738886	205738887	A00252:255:HWV7WDSX2:1:1304:17815:8015/1	60	+
chr1	205747173	205747174	A00252:255:HWV7WDSX2:1:1375:27444:34741/1	60	-
chr1	206054175	206054176	A00252:255:HWV7WDSX2:1:2243:21432:31250/1	60	+
chr1	206056330	206056331	A00758:240:HTNGKDSX2:2:1422:11315:34115	60	-
chr1	206086890	206086891	A00252:255:HWV7WDSX2:2:1155:14751:16203/1	60	-
chr1	206088872	206088873	A00758:240:HTNGKDSX2:1:2434:8142:27931/1	60	-
chr1	206090350	206090351	A00252:255:HWV7WDSX2:2:1368:13810:3834	60	-
chr1	206200556	206200557	A00252:255:HWV7WDSX2:1:2501:30789:7560	60	-
chr1	206200558	206200559	A00252:255:HWV7WDSX2:1:1641:10438:14027	60	-
chr1	206413330	206413331	A00758:240:HTNGKDSX2:1:1344:25970:6793/1	60	+
chr1	206423003	206423004	A00252:255:HWV7WDSX2:3:2320:16251:35650	60	-
chr1	206436996	206436997	A00758:240:HTNGKDSX2:2:1412:18448:30029/1	60	+
chr1	206710662	206710663	A00252:255:HWV7WDSX2:1:1468:13060:3317/1	60	+
chr1	207352567	207352568	A00252:255:HWV7WDSX2:3:1265:13150:22639	60	-
chr1	207786649	207786650	A00758:240:HTNGKDSX2:2:1274:6903:4899/1	60	+
chr1	207843777	207843778	A00252:255:HWV7WDSX2:1:1109:9679:13275/1	60	+
chr1	208767364	208767365	A00252:255:HWV7WDSX2:3:1570:26892:10457/1	60	+
chr1	209681333	209681334	A00252:255:HWV7WDSX2:1:1445:7789:17174/1	60	+
chr1	209830254	209830255	A00252:255:HWV7WDSX2:1:2572:28420:14638/1	60	-
chr1	211264240	211264241	A00758:240:HTNGKDSX2:1:2532:19913:18630	60	-
chr1	211276647	211276648	A00252:255:HWV7WDSX2:1:1540:1877:14575/1	60	+
chr1	211300628	211300629	A00252:255:HWV7WDSX2:1:2132:9019:14074/1	60	-
chr1	211432098	211432099	A00252:255:HWV7WDSX2:1:1142:22119:13620/1	60	+
chr1	211782007	211782008	A00252:255:HWV7WDSX2:3:1660:28203:9972/1	60	-
chr1	211805295	211805296	A00252:255:HWV7WDSX2:1:1158:29884:33051/1	60	+
chr1	211818178	211818179	A00252:255:HWV7WDSX2:1:1106:11406:2988/1	60	-
chr1	211963599	211963600	A00252:255:HWV7WDSX2:2:1218:25753:22795/1	60	+
chr1	211964755	211964756	A00758:240:HTNGKDSX2:2:2123:18765:6464/1	60	-
chr1	211969375	211969376	A00252:255:HWV7WDSX2:3:1447:1136:26381/1	60	-
chr1	211998007	211998008	A00252:255:HWV7WDSX2:1:1164:23999:34319/1	60	+
chr1	211998008	211998009	A00758:240:HTNGKDSX2:2:2434:24469:9862	60	+
chr1	212040630	212040631	A00252:255:HWV7WDSX2:1:1149:16405:19758/1	60	+
chr1	212073441	212073442	A00252:255:HWV7WDSX2:1:1219:13521:15577/1	60	-
chr1	212090115	212090116	A00758:240:HTNGKDSX2:1:1357:3224:6230/1	60	-
chr1	212106020	212106021	A00252:255:HWV7WDSX2:1:1614:26476:12680/1	60	+
chr1	212333316	212333317	A00252:255:HWV7WDSX2:1:1352:32542:30389	60	+
chr1	212334053	212334054	A00252:255:HWV7WDSX2:1:1242:8675:26663/1	60	-
chr1	212436427	212436428	A00252:255:HWV7WDSX2:1:1108:8296:23249/1	60	+
chr1	212879906	212879907	A00252:255:HWV7WDSX2:1:1406:22824:21699	60	+
chr1	212999544	212999545	A00252:255:HWV7WDSX2:1:1578:19072:21151/1	60	-
chr1	213012986	213012987	A00252:255:HWV7WDSX2:1:1327:4417:18881/1	60	+
chr1	214273607	214273608	A00758:240:HTNGKDSX2:2:2576:12481:30530/1	60	-
chr1	214435527	214435528	A00252:255:HWV7WDSX2:1:2112:21911:27289/1	60	-
chr1	216554227	216554228	A00758:240:HTNGKDSX2:1:2110:24017:20008/1	60	-
chr1	216573416	216573417	A00252:255:HWV7WDSX2:1:1451:18756:27555/1	60	+
chr1	216866859	216866860	A00252:255:HWV7WDSX2:1:1313:27281:28228/1	60	-
chr1	217175710	217175711	A00252:255:HWV7WDSX2:3:2474:22987:28463	60	-
chr1	217213900	217213901	A00758:240:HTNGKDSX2:1:2348:26006:3787/1	60	-
chr1	217587050	217587051	A00252:255:HWV7WDSX2:1:1608:3775:31610/1	60	+
chr1	217616536	217616537	A00252:255:HWV7WDSX2:1:1156:18213:23516/1	60	+
chr1	217680627	217680628	A00758:240:HTNGKDSX2:1:2150:14760:1501	60	-
chr1	218418718	218418719	A00252:255:HWV7WDSX2:1:1323:18132:10160/1	60	+
chr1	218453895	218453896	A00758:240:HTNGKDSX2:1:1265:15655:21277	60	-
chr1	219216567	219216568	A00252:255:HWV7WDSX2:3:2635:21079:16611	60	+
chr1	220121045	220121046	A00758:240:HTNGKDSX2:2:2472:26033:13980/1	60	+
chr1	220213554	220213555	A00252:255:HWV7WDSX2:4:2132:18340:36636	60	-
chr1	220222879	220222880	A00252:255:HWV7WDSX2:1:1232:28411:21010/1	60	-
chr1	220226984	220226985	A00252:255:HWV7WDSX2:4:1638:27010:26788/1	60	-
chr1	220233926	220233927	A00252:255:HWV7WDSX2:4:2474:5656:18490	60	+
chr1	220240701	220240702	A00252:255:HWV7WDSX2:1:1412:9182:8406/1	60	+
chr1	220240912	220240913	A00252:255:HWV7WDSX2:1:1332:22119:31469/1	60	-
chr1	221626431	221626432	A00252:255:HWV7WDSX2:2:2228:21314:28573	60	+
chr1	221628685	221628686	A00252:255:HWV7WDSX2:1:1135:28999:7717/1	60	+
chr1	221660567	221660568	A00252:255:HWV7WDSX2:1:2672:32416:27821/1	60	+
chr1	221712080	221712081	A00252:255:HWV7WDSX2:1:2471:9914:4382	60	+
chr1	221728800	221728801	A00252:255:HWV7WDSX2:1:1275:4191:5494/1	60	+
chr1	221730504	221730505	A00252:255:HWV7WDSX2:1:2323:4426:18521/1	60	-
chr1	221890686	221890687	A00758:240:HTNGKDSX2:2:1562:30951:27070	60	-
chr1	222501083	222501084	A00252:255:HWV7WDSX2:1:2517:4309:20384	60	-
chr1	222561505	222561506	A00758:240:HTNGKDSX2:1:1437:17743:22169	60	-
chr1	222568589	222568590	A00252:255:HWV7WDSX2:1:1201:26982:7169/1	60	+
chr1	222568591	222568592	A00758:240:HTNGKDSX2:1:1276:19470:27727/1	60	+
chr1	222576429	222576430	A00252:255:HWV7WDSX2:2:2148:8431:12962	60	-
chr1	222581659	222581660	A00758:240:HTNGKDSX2:2:2372:14299:27445	60	-
chr1	222661634	222661635	A00252:255:HWV7WDSX2:2:1276:11216:34319/1	60	-
chr1	222667934	222667935	A00252:255:HWV7WDSX2:1:1406:29234:9846/1	60	-
chr1	222715320	222715321	A00252:255:HWV7WDSX2:1:1338:15374:17597/1	60	-
chr1	222722348	222722349	A00252:255:HWV7WDSX2:1:1526:23719:23625/1	60	-
chr1	222726049	222726050	A00252:255:HWV7WDSX2:1:2265:8187:7999/1	60	-
chr1	222726913	222726914	A00252:255:HWV7WDSX2:1:1456:24786:14262/1	60	+
chr1	222985471	222985472	A00252:255:HWV7WDSX2:4:2401:28565:19648	60	+
chr1	223735513	223735514	A00252:255:HWV7WDSX2:2:1540:30120:36338/1	60	-
chr1	223742340	223742341	A00252:255:HWV7WDSX2:1:1245:10664:9815/1	60	-
chr1	223777316	223777317	A00252:255:HWV7WDSX2:1:1115:25084:26710/1	60	+
chr1	223782935	223782936	A00252:255:HWV7WDSX2:1:2335:9010:6574/1	60	-
chr1	223791623	223791624	A00252:255:HWV7WDSX2:3:2601:11388:13385/1	60	+
chr1	223801147	223801148	A00252:255:HWV7WDSX2:2:2515:9607:36166	60	-
chr1	224002582	224002583	A00252:255:HWV7WDSX2:1:1105:27606:29168/1	60	+
chr1	224239469	224239470	A00252:255:HWV7WDSX2:1:1166:18521:27336/1	60	+
chr1	224258516	224258517	A00252:255:HWV7WDSX2:1:1327:5032:16188/1	60	+
chr1	224287769	224287770	A00252:255:HWV7WDSX2:1:1101:17526:15374	60	+
chr1	224296951	224296952	A00252:255:HWV7WDSX2:1:1533:30807:31955/1	60	+
chr1	224300880	224300881	A00252:255:HWV7WDSX2:4:2436:11189:26537	60	-
chr1	224318127	224318128	A00252:255:HWV7WDSX2:1:1355:13738:2550/1	60	+
chr1	224326972	224326973	A00758:240:HTNGKDSX2:1:1513:14687:17879	60	-
chr1	224326973	224326974	A00252:255:HWV7WDSX2:1:1140:10809:23312	60	-
chr1	224373804	224373805	A00252:255:HWV7WDSX2:1:1438:18647:16282/1	60	+
chr1	224393595	224393596	A00252:255:HWV7WDSX2:1:1147:14027:5212/1	60	+
chr1	224406079	224406080	A00252:255:HWV7WDSX2:1:1273:20835:16658	60	+
chr1	224412144	224412145	A00758:240:HTNGKDSX2:1:2574:21802:5807	60	-
chr1	224424249	224424250	A00252:255:HWV7WDSX2:1:1331:27787:10285/1	60	-
chr1	224437371	224437372	A00758:240:HTNGKDSX2:1:1361:4255:7952	60	-
chr1	224463092	224463093	A00252:255:HWV7WDSX2:4:2553:29794:28479	60	-
chr1	225003509	225003510	A00252:255:HWV7WDSX2:1:1525:10230:1329/1	60	-
chr1	225400582	225400583	A00252:255:HWV7WDSX2:1:2330:1561:26647/1	60	+
chr1	225406295	225406296	A00252:255:HWV7WDSX2:2:1559:31937:13182	60	-
chr1	225417782	225417783	A00252:255:HWV7WDSX2:1:1674:29405:32471	60	-
chr1	225439685	225439686	A00252:255:HWV7WDSX2:1:1334:6976:19335/1	60	-
chr1	225504429	225504430	A00252:255:HWV7WDSX2:1:1426:8115:5181/1	60	+
chr1	225565527	225565528	A00252:255:HWV7WDSX2:1:2155:16351:4069/1	60	+
chr1	225576514	225576515	A00758:240:HTNGKDSX2:2:1378:15917:2660	60	-
chr1	225798499	225798500	A00252:255:HWV7WDSX2:2:1422:10592:7185/1	60	+
chr1	225869376	225869377	A00252:255:HWV7WDSX2:1:1224:24442:23124/1	60	-
chr1	225994828	225994829	A00252:255:HWV7WDSX2:3:1340:3839:7075/1	60	+
chr1	226068190	226068191	A00252:255:HWV7WDSX2:1:1464:13485:4930	60	+
chr1	226068864	226068865	A00252:255:HWV7WDSX2:1:1156:31837:10661	60	-
chr1	226072661	226072662	A00252:255:HWV7WDSX2:1:1219:18005:31046/1	60	-
chr1	226157527	226157528	A00252:255:HWV7WDSX2:1:1542:6686:35243/1	60	-
chr1	226160834	226160835	A00252:255:HWV7WDSX2:2:1649:5638:5149/1	60	-
chr1	226160835	226160836	A00252:255:HWV7WDSX2:3:1657:15212:6605	60	-
chr1	226163796	226163797	A00252:255:HWV7WDSX2:1:1374:8793:17096/1	60	+
chr1	226175798	226175799	A00252:255:HWV7WDSX2:1:1350:3920:32769/1	60	+
chr1	226231897	226231898	A00252:255:HWV7WDSX2:1:1320:8757:3035/1	60	+
chr1	226232811	226232812	A00252:255:HWV7WDSX2:4:1639:24451:13119/1	60	-
chr1	226244485	226244486	A00758:240:HTNGKDSX2:1:2551:27968:34679/1	60	+
chr1	226249984	226249985	A00252:255:HWV7WDSX2:1:1651:9995:3458	60	-
chr1	226263400	226263401	A00252:255:HWV7WDSX2:1:1150:11415:8077/1	60	+
chr1	226263802	226263803	A00252:255:HWV7WDSX2:1:1114:30653:19351/1	60	+
chr1	226265089	226265090	A00252:255:HWV7WDSX2:3:1304:24207:6402/1	60	+
chr1	226268574	226268575	A00252:255:HWV7WDSX2:1:1343:16188:18192	60	-
chr1	226284898	226284899	A00252:255:HWV7WDSX2:1:2510:26829:5650	60	-
chr1	226285138	226285139	A00252:255:HWV7WDSX2:2:1268:25988:13620/1	60	+
chr1	226285280	226285281	A00252:255:HWV7WDSX2:1:1530:18240:18145/1	60	-
chr1	226285304	226285305	A00252:255:HWV7WDSX2:1:1367:16495:33692/1	60	+
chr1	226285631	226285632	A00252:255:HWV7WDSX2:1:1119:32117:4664	60	-
chr1	226288291	226288292	A00252:255:HWV7WDSX2:1:2154:12002:20838/1	60	+
chr1	226295564	226295565	A00252:255:HWV7WDSX2:1:1243:28302:19257/1	60	+
chr1	226296129	226296130	A00252:255:HWV7WDSX2:2:1574:7681:11287/1	60	-
chr1	226298817	226298818	A00252:255:HWV7WDSX2:1:1132:27995:15624	60	-
chr1	226302643	226302644	A00252:255:HWV7WDSX2:1:1273:29026:21355/1	60	+
chr1	226326201	226326202	A00758:240:HTNGKDSX2:2:1651:28438:9157	60	-
chr1	226341786	226341787	A00252:255:HWV7WDSX2:2:1537:21847:6793/1	60	-
chr1	226691909	226691910	A00252:255:HWV7WDSX2:1:1130:31602:14951	60	+
chr1	226691911	226691912	A00252:255:HWV7WDSX2:4:1352:22028:23265	60	+
chr1	226695165	226695166	A00252:255:HWV7WDSX2:1:1309:31503:19727	60	-
chr1	226709644	226709645	A00252:255:HWV7WDSX2:3:1610:27190:35023	60	+
chr1	226732428	226732429	A00758:240:HTNGKDSX2:2:1372:8847:21167/1	60	-
chr1	226830025	226830026	A00758:240:HTNGKDSX2:1:1252:1353:7216/1	60	+
chr1	226963039	226963040	A00252:255:HWV7WDSX2:4:1437:14832:11240	60	-
chr1	227233754	227233755	A00758:240:HTNGKDSX2:1:2604:8332:5462/1	60	+
chr1	227746502	227746503	A00252:255:HWV7WDSX2:1:1369:26449:13730/1	60	+
chr1	227779610	227779611	A00252:255:HWV7WDSX2:1:1260:28113:28510/1	60	+
chr1	228086492	228086493	A00252:255:HWV7WDSX2:1:1258:18566:13917/1	60	+
chr1	228086574	228086575	A00252:255:HWV7WDSX2:2:1172:4327:17566	60	-
chr1	228087334	228087335	A00758:240:HTNGKDSX2:2:2608:22218:1423	60	-
chr1	228089466	228089467	A00252:255:HWV7WDSX2:1:1102:6858:8453/1	60	+
chr1	228094092	228094093	A00252:255:HWV7WDSX2:1:1523:7708:17378/1	60	+
chr1	228094093	228094094	A00252:255:HWV7WDSX2:1:1135:28311:25097/1	60	+
chr1	228095138	228095139	A00252:255:HWV7WDSX2:3:1237:30110:34820	60	-
chr1	228104161	228104162	A00252:255:HWV7WDSX2:1:1251:27227:27320/1	60	-
chr1	228119962	228119963	A00252:255:HWV7WDSX2:1:1453:9923:1736	60	+
chr1	228225554	228225555	A00252:255:HWV7WDSX2:1:1538:17390:22404/1	60	+
chr1	228225764	228225765	A00252:255:HWV7WDSX2:1:1113:26133:21950/1	60	+
chr1	228226500	228226501	A00252:255:HWV7WDSX2:3:2323:25048:10363/1	60	+
chr1	228228047	228228048	A00252:255:HWV7WDSX2:1:1677:14172:36276/1	60	-
chr1	228230343	228230344	A00758:240:HTNGKDSX2:1:2420:20184:12680/1	60	-
chr1	228230352	228230353	A00252:255:HWV7WDSX2:1:1221:4110:36667/1	60	-
chr1	228230582	228230583	A00252:255:HWV7WDSX2:2:1433:23972:28886/1	60	+
chr1	228231464	228231465	A00252:255:HWV7WDSX2:1:1504:2392:34538/1	60	+
chr1	228231651	228231652	A00252:255:HWV7WDSX2:1:1203:21621:29387/1	60	-
chr1	228231903	228231904	A00252:255:HWV7WDSX2:1:1213:25382:13072/1	60	+
chr1	228232020	228232021	A00252:255:HWV7WDSX2:4:1502:14009:21778/1	60	+
chr1	228232373	228232374	A00252:255:HWV7WDSX2:2:1361:4056:11553/1	60	-
chr1	228233896	228233897	A00252:255:HWV7WDSX2:4:1667:3857:22169/1	60	+
chr1	228234174	228234175	A00252:255:HWV7WDSX2:1:2671:18466:20259/1	60	-
chr1	228234980	228234981	A00252:255:HWV7WDSX2:1:1466:12364:28291/1	60	+
chr1	228238952	228238953	A00252:255:HWV7WDSX2:1:2122:23439:27305/1	60	+
chr1	228241213	228241214	A00758:240:HTNGKDSX2:2:1411:28456:31360	60	+
chr1	228246818	228246819	A00758:240:HTNGKDSX2:1:1128:5086:13902	60	+
chr1	228247965	228247966	A00252:255:HWV7WDSX2:1:1554:2193:4194/1	60	+
chr1	228249087	228249088	A00252:255:HWV7WDSX2:1:2167:6479:6762/1	60	+
chr1	228250803	228250804	A00252:255:HWV7WDSX2:1:1111:16152:5760/1	60	+
chr1	228251026	228251027	A00252:255:HWV7WDSX2:4:1448:17454:6480/1	60	+
chr1	228253296	228253297	A00758:240:HTNGKDSX2:2:2506:21088:27430	60	-
chr1	228254362	228254363	A00252:255:HWV7WDSX2:1:1141:30291:20102/1	60	+
chr1	228254887	228254888	A00252:255:HWV7WDSX2:1:1352:17237:3161/1	60	+
chr1	228258960	228258961	A00252:255:HWV7WDSX2:1:1128:27037:11804/1	60	+
chr1	228261034	228261035	A00252:255:HWV7WDSX2:1:1315:19126:8155/1	60	-
chr1	228262886	228262887	A00252:255:HWV7WDSX2:1:1454:20636:8422/1	60	+
chr1	228262887	228262888	A00758:240:HTNGKDSX2:1:1112:4752:29042	60	+
chr1	228266160	228266161	A00252:255:HWV7WDSX2:1:1277:17146:22983/1	60	+
chr1	228266926	228266927	A00252:255:HWV7WDSX2:1:2203:8006:13855/1	60	-
chr1	228296124	228296125	A00252:255:HWV7WDSX2:1:1248:16052:31955/1	60	+
chr1	228324444	228324445	A00252:255:HWV7WDSX2:1:2469:12843:19664/1	60	+
chr1	228326713	228326714	A00252:255:HWV7WDSX2:2:2545:11885:26710/1	60	+
chr1	228327303	228327304	A00758:240:HTNGKDSX2:1:1659:26729:32033	60	-
chr1	228327732	228327733	A00252:255:HWV7WDSX2:1:1450:15176:28025/1	60	+
chr1	228327916	228327917	A00252:255:HWV7WDSX2:1:1467:3839:24205/1	60	+
chr1	228328148	228328149	A00252:255:HWV7WDSX2:1:1541:8838:12665/1	60	-
chr1	228331114	228331115	A00252:255:HWV7WDSX2:4:2276:24749:26162	60	+
chr1	228331215	228331216	A00252:255:HWV7WDSX2:1:1101:16441:29559/1	60	+
chr1	228397579	228397580	A00252:255:HWV7WDSX2:2:1431:25509:8437/1	60	+
chr1	228398419	228398420	A00252:255:HWV7WDSX2:1:1626:29948:20917	60	-
chr1	228405290	228405291	A00252:255:HWV7WDSX2:2:1134:10773:33677/1	60	-
chr1	228489591	228489592	A00252:255:HWV7WDSX2:1:1210:22715:30592/1	60	-
chr1	228490000	228490001	A00252:255:HWV7WDSX2:1:1236:22173:3662/1	60	+
chr1	228491204	228491205	A00758:240:HTNGKDSX2:1:1165:25708:24972/1	60	-
chr1	228491571	228491572	A00252:255:HWV7WDSX2:2:2121:19479:9267	60	-
chr1	228492302	228492303	A00252:255:HWV7WDSX2:1:1235:12698:6574/1	60	+
chr1	228493152	228493153	A00252:255:HWV7WDSX2:2:1378:24071:7482	60	+
chr1	228493296	228493297	A00252:255:HWV7WDSX2:3:1478:20383:7232	60	+
chr1	228495035	228495036	A00758:240:HTNGKDSX2:1:2554:3360:27884	60	-
chr1	228495481	228495482	A00252:255:HWV7WDSX2:2:1569:31602:28635/1	60	+
chr1	228651317	228651318	A00252:255:HWV7WDSX2:1:1245:22245:17816/1	60	+
chr1	228651709	228651710	A00252:255:HWV7WDSX2:2:1506:2636:22968/1	60	-
chr1	228652935	228652936	A00252:255:HWV7WDSX2:1:1249:9697:5353/1	60	+
chr1	228654734	228654735	A00252:255:HWV7WDSX2:1:1363:5231:26929	60	-
chr1	229274642	229274643	A00252:255:HWV7WDSX2:1:1544:13630:3145/1	60	-
chr1	229281959	229281960	A00252:255:HWV7WDSX2:3:1503:20292:3630/1	60	+
chr1	229285122	229285123	A00252:255:HWV7WDSX2:1:1376:20844:13667/1	60	+
chr1	229285151	229285152	A00252:255:HWV7WDSX2:3:1645:16803:19038/1	60	+
chr1	229285976	229285977	A00252:255:HWV7WDSX2:1:1630:2166:32268	60	-
chr1	229286781	229286782	A00252:255:HWV7WDSX2:1:1578:15320:9455/1	60	+
chr1	229287104	229287105	A00758:240:HTNGKDSX2:1:1109:20365:35697/1	60	-
chr1	229288956	229288957	A00252:255:HWV7WDSX2:1:2411:13847:24502/1	60	-
chr1	229298457	229298458	A00252:255:HWV7WDSX2:3:1613:4390:27258	60	-
chr1	229301913	229301914	A00252:255:HWV7WDSX2:1:1238:18349:8343/1	60	+
chr1	229303906	229303907	A00252:255:HWV7WDSX2:1:2668:12852:31798/1	60	+
chr1	229304872	229304873	A00252:255:HWV7WDSX2:1:1347:28420:7654/1	60	-
chr1	229305753	229305754	A00252:255:HWV7WDSX2:1:1673:9281:2253/1	60	+
chr1	229315386	229315387	A00252:255:HWV7WDSX2:2:2115:5403:33082	60	+
chr1	229322018	229322019	A00758:240:HTNGKDSX2:1:1129:26576:18239/1	60	+
chr1	229322778	229322779	A00252:255:HWV7WDSX2:1:1109:5240:34334/1	60	+
chr1	229334889	229334890	A00252:255:HWV7WDSX2:1:1113:29803:34162/1	60	+
chr1	229338098	229338099	A00252:255:HWV7WDSX2:1:1278:12662:13025/1	60	-
chr1	229338489	229338490	A00252:255:HWV7WDSX2:1:2412:23737:20682/1	60	+
[truncated: 19,877 more rows]
