# Supplementary material for: HIV-1 capsid stability enables inositol phosphate-independent infection of target cells and promotes integration into genes
Source: PLoS Pathog. 2023 Jun 2;19(6):e1011423. doi: 10.1371/journal.ppat.1011423 (PMC10266667; doi:10.1371/journal.ppat.1011423)
Supplement: S1 Data — (TAR.GZ) [file ppat.1011423.s012.tar.gz › CEM_WT_A/CA_WT/Unique_hg38_integration_sites/7399-GS-1.bed]

chr1	190794	190795	A01177:23:H2L2FDSX3:1:2106:29396:6120/1	60	+
chr1	737040	737041	A01177:23:H2L2FDSX3:1:2416:20763:17190/1	60	+
chr1	780762	780763	A01177:23:H2L2FDSX3:1:2632:6903:33552/1	60	-
chr1	784439	784440	A01177:23:H2L2FDSX3:1:1135:7771:22811/1	60	-
chr1	784812	784813	A01177:23:H2L2FDSX3:1:1371:30996:32377	60	+
chr1	798984	798985	A01177:23:H2L2FDSX3:2:1221:10691:32753	60	-
chr1	803195	803196	A01177:23:H2L2FDSX3:1:1477:12491:10692	60	-
chr1	803262	803263	A01177:23:H2L2FDSX3:1:1528:31973:31156/1	60	+
chr1	803593	803594	A01177:23:H2L2FDSX3:2:1523:24044:20619	60	-
chr1	809552	809553	A01177:23:H2L2FDSX3:1:1467:31982:33833/1	60	+
chr1	812431	812432	A01177:23:H2L2FDSX3:1:1158:9064:35289	60	-
chr1	829368	829369	A01177:23:H2L2FDSX3:1:1370:11460:1611/1	60	-
chr1	829374	829375	A01177:23:H2L2FDSX3:1:2531:27489:17910/1	60	-
chr1	830001	830002	A01177:23:H2L2FDSX3:2:1340:4273:13401/1	60	-
chr1	830046	830047	A01177:23:H2L2FDSX3:3:1433:21504:14246/1	60	-
chr1	837523	837524	A01177:23:H2L2FDSX3:1:1105:11207:18396/1	60	+
chr1	840681	840682	A01177:23:H2L2FDSX3:4:1672:12825:2942	60	+
chr1	906035	906036	A01177:23:H2L2FDSX3:1:1104:31186:7874/1	60	-
chr1	976561	976562	A01177:23:H2L2FDSX3:1:1338:15564:32800	60	-
chr1	1036787	1036788	A01177:23:H2L2FDSX3:3:2637:27046:2519/1	60	+
chr1	1090344	1090345	A01177:23:H2L2FDSX3:2:2459:5909:19680	60	-
chr1	1105164	1105165	A01177:23:H2L2FDSX3:1:1617:10366:34068/1	60	-
chr1	1220584	1220585	A01177:23:H2L2FDSX3:1:1141:25735:9862/1	60	+
chr1	1228826	1228827	A01177:23:H2L2FDSX3:4:2208:18141:12649	60	+
chr1	1255445	1255446	A01177:23:H2L2FDSX3:1:2544:30662:7341/1	60	-
chr1	1256132	1256133	A01177:23:H2L2FDSX3:1:1403:24831:15593/1	60	-
chr1	1256145	1256146	A01177:23:H2L2FDSX3:2:1161:20754:13135	60	-
chr1	1256146	1256147	A01177:23:H2L2FDSX3:1:1465:3079:34757/1	60	-
chr1	1256293	1256294	A01177:23:H2L2FDSX3:1:1374:30156:3458/1	60	+
chr1	1260075	1260076	A01177:23:H2L2FDSX3:1:1106:25464:20791/1	60	+
chr1	1262561	1262562	A01177:23:H2L2FDSX3:1:1167:2826:13839/1	60	-
chr1	1264099	1264100	A01177:23:H2L2FDSX3:4:2667:4499:10160/1	60	-
chr1	1264153	1264154	A01177:23:H2L2FDSX3:1:1507:18629:36385/1	60	+
chr1	1266237	1266238	A01177:23:H2L2FDSX3:2:1415:13069:16485/1	60	-
chr1	1266630	1266631	A01177:23:H2L2FDSX3:1:2165:10248:32737	60	+
chr1	1267406	1267407	A01177:23:H2L2FDSX3:1:1136:9887:17018	60	+
chr1	1267469	1267470	A01177:23:H2L2FDSX3:4:1129:31910:21151	60	-
chr1	1267470	1267471	A01177:23:H2L2FDSX3:1:1335:26051:15922	60	-
chr1	1271252	1271253	A01177:23:H2L2FDSX3:2:1228:30101:9126	60	-
chr1	1278606	1278607	A01177:23:H2L2FDSX3:2:1237:4616:18599	60	+
chr1	1310790	1310791	A01177:23:H2L2FDSX3:2:2159:18511:23813/1	60	-
chr1	1313455	1313456	A01177:23:H2L2FDSX3:1:1205:23402:15186	60	-
chr1	1316072	1316073	A01177:23:H2L2FDSX3:1:2101:8440:10473/1	60	-
chr1	1316604	1316605	A01177:23:H2L2FDSX3:1:1137:3351:6167/1	60	-
chr1	1317153	1317154	A01177:23:H2L2FDSX3:1:1105:6822:22138/1	60	-
chr1	1317183	1317184	A01177:23:H2L2FDSX3:1:2101:13485:23124/1	60	-
chr1	1317429	1317430	A01177:23:H2L2FDSX3:1:1302:9417:7498/1	60	-
chr1	1317726	1317727	A01177:23:H2L2FDSX3:1:1214:31792:8703/1	60	+
chr1	1318480	1318481	A01177:23:H2L2FDSX3:2:1358:18448:3818	60	-
chr1	1318743	1318744	A01177:23:H2L2FDSX3:1:1536:24605:27915	60	+
chr1	1319812	1319813	A01177:23:H2L2FDSX3:3:2364:16848:2487	60	+
chr1	1322378	1322379	A01177:23:H2L2FDSX3:1:2168:5954:9956	60	-
chr1	1390688	1390689	A01177:23:H2L2FDSX3:1:1116:22209:17597/1	60	-
chr1	1391385	1391386	A01177:23:H2L2FDSX3:1:1367:13295:23954/1	60	+
chr1	1391603	1391604	A01177:23:H2L2FDSX3:1:2232:4679:22905/1	60	+
chr1	1392817	1392818	A01177:23:H2L2FDSX3:1:1209:17951:8155/1	60	-
chr1	1393528	1393529	A01177:23:H2L2FDSX3:3:1464:14660:2018/1	60	+
chr1	1394007	1394008	A01177:23:H2L2FDSX3:1:1516:11614:9079/1	60	-
chr1	1394320	1394321	A01177:23:H2L2FDSX3:1:2566:12337:9612/1	60	+
chr1	1394629	1394630	A01177:23:H2L2FDSX3:2:2264:30183:34068/1	60	-
chr1	1395648	1395649	A01177:23:H2L2FDSX3:1:1170:6894:2253/1	60	-
chr1	1397770	1397771	A01177:23:H2L2FDSX3:1:1504:10854:21919/1	60	+
chr1	1398028	1398029	A01177:23:H2L2FDSX3:1:1113:16776:6903/1	60	-
chr1	1403783	1403784	A01177:23:H2L2FDSX3:1:1275:7410:13041	60	-
chr1	1406254	1406255	A01177:23:H2L2FDSX3:1:1141:17291:1877/1	60	+
chr1	1487653	1487654	A01177:23:H2L2FDSX3:1:1128:8757:10739	60	-
chr1	1545074	1545075	A01177:23:H2L2FDSX3:2:1123:2266:26960	60	+
chr1	1563987	1563988	A01177:23:H2L2FDSX3:2:2547:15474:30170/1	60	+
chr1	1572705	1572706	A01177:23:H2L2FDSX3:1:1534:22444:22545/1	60	+
chr1	1622455	1622456	A01177:23:H2L2FDSX3:1:1522:1443:17080	60	+
chr1	1640223	1640224	A01177:23:H2L2FDSX3:1:2427:11767:24471/1	60	+
chr1	1653790	1653791	A01177:23:H2L2FDSX3:3:1204:30906:27712	60	+
chr1	1655298	1655299	A01177:23:H2L2FDSX3:1:2329:21585:20525	60	+
chr1	1655809	1655810	A01177:23:H2L2FDSX3:2:1456:25681:1219/1	60	+
chr1	1657076	1657077	A01177:23:H2L2FDSX3:1:1262:26747:20979/1	60	+
chr1	1669114	1669115	A01177:23:H2L2FDSX3:1:1156:9516:31031/1	60	+
chr1	1670970	1670971	A01177:23:H2L2FDSX3:1:1129:9200:9314/1	60	+
chr1	1674396	1674397	A01177:23:H2L2FDSX3:1:1155:25418:7592/1	60	-
chr1	1684825	1684826	A01177:23:H2L2FDSX3:1:1357:15971:3035	60	-
chr1	1687662	1687663	A01177:23:H2L2FDSX3:2:2361:15600:14262/1	60	+
chr1	1716489	1716490	A01177:23:H2L2FDSX3:1:1176:3007:11021	60	-
chr1	1720540	1720541	A01177:23:H2L2FDSX3:1:2204:18421:29387/1	60	+
chr1	1726856	1726857	A01177:23:H2L2FDSX3:2:1672:17038:36479	60	-
chr1	1761780	1761781	A01177:23:H2L2FDSX3:1:1145:25825:17816	60	+
chr1	1765742	1765743	A01177:23:H2L2FDSX3:3:1602:16179:16892/1	60	-
chr1	1766091	1766092	A01177:23:H2L2FDSX3:1:1634:3296:16877/1	60	-
chr1	1797309	1797310	A01177:23:H2L2FDSX3:4:1348:27498:17018/1	60	-
chr1	1800138	1800139	A01177:23:H2L2FDSX3:1:1277:3857:1595/1	60	+
chr1	1804346	1804347	A01177:23:H2L2FDSX3:1:1106:19868:5744	60	+
chr1	1813469	1813470	A01177:23:H2L2FDSX3:1:1106:25111:21684/1	60	-
chr1	1814889	1814890	A01177:23:H2L2FDSX3:1:2239:32199:17957/1	60	+
chr1	1817786	1817787	A01177:23:H2L2FDSX3:1:1121:17806:19867/1	60	-
chr1	1820719	1820720	A01177:23:H2L2FDSX3:1:1363:7871:24674/1	60	-
chr1	1820761	1820762	A01177:23:H2L2FDSX3:1:1119:14977:35540/1	60	-
chr1	1821080	1821081	A01177:23:H2L2FDSX3:1:1276:8929:23062/1	60	-
chr1	1821156	1821157	A01177:23:H2L2FDSX3:1:1424:16568:25238/1	60	+
chr1	1821831	1821832	A01177:23:H2L2FDSX3:2:2437:18222:10629/1	60	-
chr1	1823332	1823333	A01177:23:H2L2FDSX3:2:1469:1714:3364/1	60	+
chr1	1823935	1823936	A01177:23:H2L2FDSX3:1:1129:32145:8030/1	60	+
chr1	1828253	1828254	A01177:23:H2L2FDSX3:1:1235:20555:25003/1	60	-
chr1	1833678	1833679	A01177:23:H2L2FDSX3:1:1169:27832:20791/1	60	+
chr1	1834936	1834937	A01177:23:H2L2FDSX3:4:2124:28004:23657/1	60	+
chr1	1836441	1836442	A01177:23:H2L2FDSX3:2:2202:4987:3615	60	-
chr1	1837067	1837068	A01177:23:H2L2FDSX3:1:1142:8974:36980/1	60	+
chr1	1837165	1837166	A01177:23:H2L2FDSX3:1:1467:15917:20791/1	60	+
chr1	1844850	1844851	A01177:23:H2L2FDSX3:1:1137:3152:10394/1	60	+
chr1	1845276	1845277	A01177:23:H2L2FDSX3:1:1130:30834:10739/1	60	-
chr1	1853675	1853676	A01177:23:H2L2FDSX3:2:1412:15989:8891/1	60	-
chr1	1854060	1854061	A01177:23:H2L2FDSX3:1:1411:27308:36918/1	60	-
chr1	1854163	1854164	A01177:23:H2L2FDSX3:2:2173:20247:22686/1	60	+
chr1	1864271	1864272	A01177:23:H2L2FDSX3:1:1170:13349:8328/1	60	-
chr1	1871154	1871155	A01177:23:H2L2FDSX3:1:1243:19669:24690	60	-
chr1	1873744	1873745	A01177:23:H2L2FDSX3:1:1447:2022:21590/1	60	+
chr1	2026648	2026649	A01177:23:H2L2FDSX3:2:2125:3016:19304/1	60	-
chr1	2192019	2192020	A01177:23:H2L2FDSX3:1:1243:28673:13354	60	-
chr1	2231211	2231212	A01177:23:H2L2FDSX3:1:2249:15130:26005/1	60	+
chr1	2394428	2394429	A01177:23:H2L2FDSX3:1:2250:30391:1172	60	+
chr1	2398220	2398221	A01177:23:H2L2FDSX3:2:2114:23466:5149	60	+
chr1	2399733	2399734	A01177:23:H2L2FDSX3:1:2560:6551:6261/1	60	+
chr1	2406250	2406251	A01177:23:H2L2FDSX3:1:1156:20238:25895/1	60	+
chr1	3235328	3235329	A01177:23:H2L2FDSX3:3:1141:7319:15013/1	60	+
chr1	3235330	3235331	A01177:23:H2L2FDSX3:2:1145:19190:9862	60	+
chr1	5400874	5400875	A01177:23:H2L2FDSX3:1:1169:6551:20040/1	60	-
chr1	5524737	5524738	A01177:23:H2L2FDSX3:1:1107:17020:1532	60	-
chr1	6530224	6530225	A01177:23:H2L2FDSX3:1:2129:10800:35853	60	-
chr1	6533923	6533924	A01177:23:H2L2FDSX3:4:1303:3405:26584/1	60	+
chr1	6812509	6812510	A01177:23:H2L2FDSX3:1:2543:3604:20134/1	60	-
chr1	6819490	6819491	A01177:23:H2L2FDSX3:1:1222:17598:14559/1	60	-
chr1	6821548	6821549	A01177:23:H2L2FDSX3:1:2239:25690:21214/1	60	+
chr1	6822772	6822773	A01177:23:H2L2FDSX3:1:1106:4969:22247	60	+
chr1	6827948	6827949	A01177:23:H2L2FDSX3:1:1337:10628:9815	60	-
chr1	6834046	6834047	A01177:23:H2L2FDSX3:3:1166:15085:25895	60	-
chr1	6871883	6871884	A01177:23:H2L2FDSX3:4:1225:30300:3646/1	60	+
chr1	6883278	6883279	A01177:23:H2L2FDSX3:1:1129:26802:28964	60	+
chr1	7026817	7026818	A01177:23:H2L2FDSX3:2:1255:5593:23202/1	60	+
chr1	7128749	7128750	A01177:23:H2L2FDSX3:1:2510:30924:12023/1	60	-
chr1	7819346	7819347	A01177:23:H2L2FDSX3:1:1124:10664:3427/1	60	-
chr1	7824015	7824016	A01177:23:H2L2FDSX3:2:2606:9787:31908/1	60	-
chr1	8166923	8166924	A01177:23:H2L2FDSX3:3:2258:5701:32659/1	60	-
chr1	8390966	8390967	A01177:23:H2L2FDSX3:1:1112:30382:35258/1	60	+
chr1	8391065	8391066	A01177:23:H2L2FDSX3:1:1209:23601:22420/1	60	+
chr1	8391069	8391070	A01177:23:H2L2FDSX3:4:1103:19859:33567/1	60	-
chr1	8438399	8438400	A01177:23:H2L2FDSX3:1:2159:25563:10003/1	60	-
chr1	8536964	8536965	A01177:23:H2L2FDSX3:4:2445:17291:1376	60	-
chr1	8536966	8536967	A01177:23:H2L2FDSX3:1:1112:32588:15499/1	60	-
chr1	8537788	8537789	A01177:23:H2L2FDSX3:2:1216:26738:9565/1	60	+
chr1	8548646	8548647	A01177:23:H2L2FDSX3:1:1363:13250:19085/1	60	-
chr1	8572070	8572071	A01177:23:H2L2FDSX3:1:2211:21224:11819/1	60	+
chr1	8615380	8615381	A01177:23:H2L2FDSX3:3:2261:9435:18897/1	60	-
chr1	8620053	8620054	A01177:23:H2L2FDSX3:1:2527:14389:1799/1	60	+
chr1	8620413	8620414	A01177:23:H2L2FDSX3:1:1240:20799:2628/1	60	+
chr1	8629515	8629516	A01177:23:H2L2FDSX3:3:2563:13675:11240/1	60	+
chr1	8633498	8633499	A01177:23:H2L2FDSX3:1:1157:5276:21903/1	60	-
chr1	8633566	8633567	A01177:23:H2L2FDSX3:1:1154:6867:25003/1	60	+
chr1	8643914	8643915	A01177:23:H2L2FDSX3:1:1225:20645:5932/1	60	-
chr1	8647498	8647499	A01177:23:H2L2FDSX3:2:1373:8712:3145/1	60	+
chr1	8648778	8648779	A01177:23:H2L2FDSX3:4:1607:17436:31438	60	+
chr1	8665105	8665106	A01177:23:H2L2FDSX3:1:1321:5629:13933/1	60	+
chr1	8667020	8667021	A01177:23:H2L2FDSX3:1:1331:5430:28651	60	-
chr1	8667340	8667341	A01177:23:H2L2FDSX3:1:2261:3414:5212/1	60	-
chr1	8725022	8725023	A01177:23:H2L2FDSX3:3:1532:16712:34381/1	60	+
chr1	8747204	8747205	A01177:23:H2L2FDSX3:3:1354:30644:30984/1	60	-
chr1	8752591	8752592	A01177:23:H2L2FDSX3:1:1262:31195:34194/1	60	+
chr1	8765983	8765984	A01177:23:H2L2FDSX3:1:1136:10257:15154/1	60	-
chr1	8793449	8793450	A01177:23:H2L2FDSX3:3:2542:19126:24627	60	-
chr1	8813602	8813603	A01177:23:H2L2FDSX3:4:2107:17833:35759	60	+
chr1	9068586	9068587	A01177:23:H2L2FDSX3:4:1568:13973:9251	60	+
chr1	9240822	9240823	A01177:23:H2L2FDSX3:1:1369:22643:19883	60	-
chr1	9545169	9545170	A01177:23:H2L2FDSX3:1:2522:32398:22028/1	60	-
chr1	9552905	9552906	A01177:23:H2L2FDSX3:3:1106:29794:22060/1	60	-
chr1	9651107	9651108	A01177:23:H2L2FDSX3:1:1377:15501:31438/1	60	-
chr1	9734359	9734360	A01177:23:H2L2FDSX3:2:1609:24903:15374/1	60	-
chr1	9804190	9804191	A01177:23:H2L2FDSX3:1:2169:24216:30561	60	-
chr1	10102657	10102658	A01177:23:H2L2FDSX3:1:1147:29939:8563	60	+
chr1	10128571	10128572	A01177:23:H2L2FDSX3:1:1219:29197:15984/1	60	-
chr1	10140347	10140348	A01177:23:H2L2FDSX3:2:2176:19542:26913	60	+
chr1	10168261	10168262	A01177:23:H2L2FDSX3:2:2450:8178:8923/1	60	-
chr1	10290218	10290219	A01177:23:H2L2FDSX3:1:1164:4227:29575/1	60	+
chr1	10292734	10292735	A01177:23:H2L2FDSX3:1:1240:29487:18176/1	60	-
chr1	10359196	10359197	A01177:23:H2L2FDSX3:2:1312:32913:21950	60	-
chr1	10521714	10521715	A01177:23:H2L2FDSX3:1:1464:2727:29230/1	60	+
chr1	10545036	10545037	A01177:23:H2L2FDSX3:2:1307:3459:26459/1	60	-
chr1	10550529	10550530	A01177:23:H2L2FDSX3:4:2154:13241:36699	60	-
chr1	10560415	10560416	A01177:23:H2L2FDSX3:1:1102:22896:5228/1	60	-
chr1	10564079	10564080	A01177:23:H2L2FDSX3:1:1348:27796:26209/1	60	+
chr1	10572174	10572175	A01177:23:H2L2FDSX3:1:1113:22987:18662/1	60	-
chr1	10574931	10574932	A01177:23:H2L2FDSX3:1:1307:16170:13526/1	60	+
chr1	10576265	10576266	A01177:23:H2L2FDSX3:3:2123:5358:29152/1	60	+
chr1	10582543	10582544	A01177:23:H2L2FDSX3:4:2506:20347:11490	60	-
chr1	11019190	11019191	A01177:23:H2L2FDSX3:1:1270:5556:5478/1	60	-
chr1	11093395	11093396	A01177:23:H2L2FDSX3:1:1150:10854:6574/1	60	+
chr1	11120903	11120904	A01177:23:H2L2FDSX3:1:1224:29460:32941	60	-
chr1	11142968	11142969	A01177:23:H2L2FDSX3:1:1345:9932:27117/1	60	-
chr1	11206839	11206840	A01177:23:H2L2FDSX3:1:1139:8368:33207/1	60	-
chr1	11225124	11225125	A01177:23:H2L2FDSX3:2:1664:12283:2660/1	60	+
chr1	11356044	11356045	A01177:23:H2L2FDSX3:1:2602:29378:23030/1	60	+
chr1	11420424	11420425	A01177:23:H2L2FDSX3:2:1434:3170:9612/1	60	+
chr1	11813246	11813247	A01177:23:H2L2FDSX3:3:2315:11614:29684/1	60	-
chr1	11819729	11819730	A01177:23:H2L2FDSX3:1:1557:9046:24173/1	60	+
chr1	11828093	11828094	A01177:23:H2L2FDSX3:1:2176:3251:11882	60	-
chr1	12003618	12003619	A01177:23:H2L2FDSX3:4:2631:20735:10629	60	+
chr1	12290002	12290003	A01177:23:H2L2FDSX3:1:1137:2013:20603/1	60	-
chr1	12296754	12296755	A01177:23:H2L2FDSX3:1:1270:3351:25958	60	+
chr1	12302924	12302925	A01177:23:H2L2FDSX3:1:1512:25265:2347/1	60	-
chr1	12312763	12312764	A01177:23:H2L2FDSX3:1:1122:17635:4319	60	-
chr1	12321382	12321383	A01177:23:H2L2FDSX3:1:1444:28537:19946/1	60	-
chr1	12333697	12333698	A01177:23:H2L2FDSX3:1:2201:14154:17300/1	60	+
chr1	12336863	12336864	A01177:23:H2L2FDSX3:2:2110:3070:31735/1	60	+
chr1	12354300	12354301	A01177:23:H2L2FDSX3:1:1105:28302:32659/1	60	-
chr1	12354411	12354412	A01177:23:H2L2FDSX3:2:1168:17436:30279	60	+
chr1	12365192	12365193	A01177:23:H2L2FDSX3:1:1102:21621:27070/1	60	-
chr1	12373364	12373365	A01177:23:H2L2FDSX3:2:1536:2049:27868/1	60	+
chr1	12378560	12378561	A01177:23:H2L2FDSX3:2:1161:20518:31610/1	60	-
chr1	12382449	12382450	A01177:23:H2L2FDSX3:1:1226:22516:30217/1	60	-
chr1	12398328	12398329	A01177:23:H2L2FDSX3:1:1148:9932:10332/1	60	+
chr1	12399559	12399560	A01177:23:H2L2FDSX3:1:1130:25852:4867/1	60	-
chr1	12401687	12401688	A01177:23:H2L2FDSX3:1:1453:5150:27101	60	-
chr1	12443657	12443658	A01177:23:H2L2FDSX3:2:1620:2130:15421	60	+
chr1	12470260	12470261	A01177:23:H2L2FDSX3:1:1116:16468:29637	60	+
chr1	12470289	12470290	A01177:23:H2L2FDSX3:1:1448:10176:25535/1	60	-
chr1	12485673	12485674	A01177:23:H2L2FDSX3:1:1110:11722:5541/1	60	+
chr1	12504123	12504124	A01177:23:H2L2FDSX3:1:2176:17463:7122/1	60	+
chr1	12625659	12625660	A01177:23:H2L2FDSX3:3:1266:20916:10692/1	60	-
chr1	13583748	13583749	A01177:23:H2L2FDSX3:3:1313:9372:15781	60	-
chr1	13743549	13743550	A01177:23:H2L2FDSX3:1:1111:29749:34757/1	60	-
chr1	13759997	13759998	A01177:23:H2L2FDSX3:1:1107:11207:26256/1	60	+
chr1	13769702	13769703	A01177:23:H2L2FDSX3:2:2571:28592:25645	60	-
chr1	13783008	13783009	A01177:23:H2L2FDSX3:1:1414:28583:4867/1	60	-
chr1	13962446	13962447	A01177:23:H2L2FDSX3:1:1128:29234:25222/1	60	-
chr1	13962448	13962449	A01177:23:H2L2FDSX3:2:1309:28691:1673/1	60	-
chr1	14553842	14553843	A01177:23:H2L2FDSX3:2:1652:23466:26663	60	-
chr1	14602399	14602400	A01177:23:H2L2FDSX3:1:1210:10972:4492	60	-
chr1	14815269	14815270	A01177:23:H2L2FDSX3:1:1126:1958:27148/1	60	+
chr1	15454021	15454022	A01177:23:H2L2FDSX3:1:1209:3694:22357	60	-
chr1	15571584	15571585	A01177:23:H2L2FDSX3:1:1514:7862:24815	60	+
chr1	15628529	15628530	A01177:23:H2L2FDSX3:1:2242:25816:20212/1	60	-
chr1	15631277	15631278	A01177:23:H2L2FDSX3:1:1145:15510:11882/1	60	+
chr1	15636458	15636459	A01177:23:H2L2FDSX3:1:1115:25626:22701	60	+
chr1	15821175	15821176	A01177:23:H2L2FDSX3:1:1118:24162:21825	60	+
chr1	15828839	15828840	A01177:23:H2L2FDSX3:1:1250:21070:22138/1	60	-
chr1	15859471	15859472	A01177:23:H2L2FDSX3:4:1207:11180:36229	60	+
chr1	15862230	15862231	A01177:23:H2L2FDSX3:1:1361:10972:29951/1	60	+
chr1	15869144	15869145	A01177:23:H2L2FDSX3:4:1463:10402:2347/1	60	-
chr1	15869151	15869152	A01177:23:H2L2FDSX3:3:1656:3079:15812	60	-
chr1	15875309	15875310	A01177:23:H2L2FDSX3:1:1372:27516:14137/1	60	-
chr1	15876597	15876598	A01177:23:H2L2FDSX3:1:1655:29378:3145	60	+
chr1	15878446	15878447	A01177:23:H2L2FDSX3:1:1212:11975:26115/1	60	+
chr1	15883538	15883539	A01177:23:H2L2FDSX3:2:2668:25238:1767	60	-
chr1	15908869	15908870	A01177:23:H2L2FDSX3:1:1314:3387:15530/1	60	+
chr1	15910548	15910549	A01177:23:H2L2FDSX3:4:1310:14009:18709	60	+
chr1	15913273	15913274	A01177:23:H2L2FDSX3:1:1358:19036:29512/1	60	+
chr1	15914203	15914204	A01177:23:H2L2FDSX3:1:1367:6442:14653/1	60	-
chr1	15917725	15917726	A01177:23:H2L2FDSX3:2:2357:8892:6214	60	-
chr1	15917726	15917727	A01177:23:H2L2FDSX3:1:1552:27172:17300/1	60	-
chr1	15923359	15923360	A01177:23:H2L2FDSX3:1:1662:20076:25332/1	60	-
chr1	15928339	15928340	A01177:23:H2L2FDSX3:3:1119:30960:22200/1	60	+
chr1	16131407	16131408	A01177:23:H2L2FDSX3:2:2632:16830:27289	60	-
chr1	16322457	16322458	A01177:23:H2L2FDSX3:1:2631:6063:29684	60	-
chr1	16325983	16325984	A01177:23:H2L2FDSX3:2:1405:20157:34867	60	+
chr1	16328492	16328493	A01177:23:H2L2FDSX3:1:1142:3043:30217/1	60	+
chr1	16369782	16369783	A01177:23:H2L2FDSX3:1:1163:6017:6558/1	60	-
chr1	16472206	16472207	A01177:23:H2L2FDSX3:2:1220:10366:8923/1	60	+
chr1	16599095	16599096	A01177:23:H2L2FDSX3:2:2412:25861:6511/1	60	+
chr1	16605493	16605494	A01177:23:H2L2FDSX3:4:1254:8052:33692/1	60	+
chr1	16607701	16607702	A01177:23:H2L2FDSX3:2:2177:30933:34084/1	60	-
chr1	17031129	17031130	A01177:23:H2L2FDSX3:1:1109:15646:24518/1	60	+
chr1	17036223	17036224	A01177:23:H2L2FDSX3:1:1249:10113:26177/1	60	+
chr1	17038648	17038649	A01177:23:H2L2FDSX3:4:1428:19768:19570	60	+
chr1	17044546	17044547	A01177:23:H2L2FDSX3:1:1127:21070:7858	60	+
chr1	18971491	18971492	A01177:23:H2L2FDSX3:3:1618:27453:7639	60	+
chr1	18994985	18994986	A01177:23:H2L2FDSX3:1:1201:15203:6370/1	60	-
chr1	19033977	19033978	A01177:23:H2L2FDSX3:2:1342:13286:13855	60	-
chr1	19108073	19108074	A01177:23:H2L2FDSX3:1:2312:25672:15107/1	60	-
chr1	19131917	19131918	A01177:23:H2L2FDSX3:1:2304:19226:30217/1	60	-
chr1	19133305	19133306	A01177:23:H2L2FDSX3:1:1166:31783:4805/1	60	+
chr1	19135101	19135102	A01177:23:H2L2FDSX3:1:1311:7817:34695/1	60	-
chr1	19136446	19136447	A01177:23:H2L2FDSX3:1:1204:27814:19132/1	60	-
chr1	19156672	19156673	A01177:23:H2L2FDSX3:1:2203:9435:36307/1	60	+
chr1	19157805	19157806	A01177:23:H2L2FDSX3:1:2168:3839:17472	60	+
chr1	19168025	19168026	A01177:23:H2L2FDSX3:1:1621:16767:31532	60	-
chr1	19174643	19174644	A01177:23:H2L2FDSX3:1:1357:26901:6402/1	60	+
chr1	19176083	19176084	A01177:23:H2L2FDSX3:1:2331:28800:2080/1	60	-
chr1	19186825	19186826	A01177:23:H2L2FDSX3:2:2302:29704:5963/1	60	-
chr1	19187841	19187842	A01177:23:H2L2FDSX3:1:1135:16125:4554/1	60	-
chr1	19203104	19203105	A01177:23:H2L2FDSX3:1:2437:8278:6308/1	60	+
chr1	19211196	19211197	A01177:23:H2L2FDSX3:1:1673:21359:12148/1	60	+
chr1	19217055	19217056	A01177:23:H2L2FDSX3:1:1201:5258:2300/1	60	-
chr1	19282048	19282049	A01177:23:H2L2FDSX3:1:1375:17933:3396	60	-
chr1	19447728	19447729	A01177:23:H2L2FDSX3:1:1124:14226:10410/1	60	+
chr1	19456777	19456778	A01177:23:H2L2FDSX3:1:1144:12762:11162/1	60	+
chr1	19457036	19457037	A01177:23:H2L2FDSX3:4:1105:11315:26381/1	60	-
chr1	19472235	19472236	A01177:23:H2L2FDSX3:3:2433:1488:5791	60	-
chr1	19481454	19481455	A01177:23:H2L2FDSX3:2:1608:4381:12962/1	60	+
chr1	19482508	19482509	A01177:23:H2L2FDSX3:1:1242:18023:25786/1	60	+
chr1	19601878	19601879	A01177:23:H2L2FDSX3:3:2531:23014:9878	60	-
chr1	19889843	19889844	A01177:23:H2L2FDSX3:1:1357:5132:9940	60	-
chr1	20647704	20647705	A01177:23:H2L2FDSX3:4:1272:29559:13730/1	60	+
chr1	20769872	20769873	A01177:23:H2L2FDSX3:1:1263:11333:23750/1	60	-
chr1	20772049	20772050	A01177:23:H2L2FDSX3:1:2510:24361:31469/1	60	+
chr1	20773308	20773309	A01177:23:H2L2FDSX3:1:1136:21251:15499/1	60	+
chr1	20824310	20824311	A01177:23:H2L2FDSX3:1:1140:3531:5290/1	60	+
chr1	20877450	20877451	A01177:23:H2L2FDSX3:2:1109:9046:11929/1	60	+
chr1	20888854	20888855	A01177:23:H2L2FDSX3:2:1148:16161:29262/1	60	-
chr1	20892051	20892052	A01177:23:H2L2FDSX3:1:1264:3712:24549/1	60	-
chr1	20904283	20904284	A01177:23:H2L2FDSX3:1:1466:11632:33129/1	60	-
chr1	20912566	20912567	A01177:23:H2L2FDSX3:1:1244:10502:10473/1	60	+
chr1	20934256	20934257	A01177:23:H2L2FDSX3:1:1131:26530:24236/1	60	+
chr1	20948266	20948267	A01177:23:H2L2FDSX3:1:2217:16170:20823/1	60	-
chr1	20952001	20952002	A01177:23:H2L2FDSX3:1:2366:1217:18944/1	60	+
chr1	20959234	20959235	A01177:23:H2L2FDSX3:1:1173:6542:8594/1	60	-
chr1	20989321	20989322	A01177:23:H2L2FDSX3:1:1124:15293:20964	60	+
chr1	20993143	20993144	A01177:23:H2L2FDSX3:1:2626:31340:24017/1	60	-
chr1	20997306	20997307	A01177:23:H2L2FDSX3:1:1646:28537:36824/1	60	+
chr1	20997899	20997900	A01177:23:H2L2FDSX3:1:1114:30662:8938/1	60	-
chr1	21007319	21007320	A01177:23:H2L2FDSX3:1:1546:9932:33098/1	60	+
chr1	21007688	21007689	A01177:23:H2L2FDSX3:1:1105:20591:7811/1	60	+
chr1	21056024	21056025	A01177:23:H2L2FDSX3:1:1271:20247:2769/1	60	+
chr1	21070464	21070465	A01177:23:H2L2FDSX3:2:2540:12500:27649/1	60	-
chr1	21107000	21107001	A01177:23:H2L2FDSX3:1:2555:5330:24815/1	60	+
chr1	21114516	21114517	A01177:23:H2L2FDSX3:3:1425:15808:10551	60	-
chr1	21119735	21119736	A01177:23:H2L2FDSX3:1:1208:28791:12211/1	60	+
chr1	21151274	21151275	A01177:23:H2L2FDSX3:1:1156:20365:16626/1	60	+
chr1	21373153	21373154	A01177:23:H2L2FDSX3:4:2517:3685:9596/1	60	+
chr1	21455458	21455459	A01177:23:H2L2FDSX3:1:1134:5864:6417/1	60	+
chr1	21455721	21455722	A01177:23:H2L2FDSX3:1:1146:22498:23891/1	60	+
chr1	21649818	21649819	A01177:23:H2L2FDSX3:1:1223:16098:22232/1	60	+
chr1	21659553	21659554	A01177:23:H2L2FDSX3:1:1116:10990:13291/1	60	+
chr1	21710313	21710314	A01177:23:H2L2FDSX3:4:1132:10646:24596/1	60	+
chr1	21715482	21715483	A01177:23:H2L2FDSX3:1:1128:4354:12884/1	60	-
chr1	21717218	21717219	A01177:23:H2L2FDSX3:2:2121:19090:36902/1	60	-
chr1	21733886	21733887	A01177:23:H2L2FDSX3:4:2237:1542:22858	60	-
chr1	21743866	21743867	A01177:23:H2L2FDSX3:1:1353:26639:18568/1	60	+
chr1	22024470	22024471	A01177:23:H2L2FDSX3:1:1152:14145:35634/1	60	-
chr1	22055971	22055972	A01177:23:H2L2FDSX3:1:2208:26386:5729/1	60	+
chr1	22077915	22077916	A01177:23:H2L2FDSX3:1:1223:15709:19022/1	60	+
chr1	22084859	22084860	A01177:23:H2L2FDSX3:2:1552:7780:17472/1	60	-
chr1	22096987	22096988	A01177:23:H2L2FDSX3:4:2322:13313:27461	60	+
chr1	22725747	22725748	A01177:23:H2L2FDSX3:2:1511:7012:10911/1	60	+
chr1	22775184	22775185	A01177:23:H2L2FDSX3:1:1120:11134:3897/1	60	+
chr1	22971305	22971306	A01177:23:H2L2FDSX3:1:1134:2320:25332/1	60	-
chr1	23026588	23026589	A01177:23:H2L2FDSX3:1:1156:10203:19914/1	60	+
chr1	23034608	23034609	A01177:23:H2L2FDSX3:1:1266:3893:10394/1	60	+
chr1	23034616	23034617	A01177:23:H2L2FDSX3:2:1409:21540:6417/1	60	+
chr1	23036891	23036892	A01177:23:H2L2FDSX3:4:1478:16297:3286	60	-
chr1	23040189	23040190	A01177:23:H2L2FDSX3:2:1658:16848:26224	60	-
chr1	23047609	23047610	A01177:23:H2L2FDSX3:1:1128:20103:11757/1	60	-
chr1	23057364	23057365	A01177:23:H2L2FDSX3:2:2213:5855:32612/1	60	+
chr1	23057366	23057367	A01177:23:H2L2FDSX3:1:1340:31195:12837/1	60	+
chr1	23117140	23117141	A01177:23:H2L2FDSX3:1:1176:27118:7404/1	60	+
chr1	23117382	23117383	A01177:23:H2L2FDSX3:1:1161:7401:21574/1	60	-
chr1	23118522	23118523	A01177:23:H2L2FDSX3:1:1114:26585:2785	60	-
chr1	23151014	23151015	A01177:23:H2L2FDSX3:1:1225:28601:23343/1	60	-
chr1	23284168	23284169	A01177:23:H2L2FDSX3:1:2307:25626:21136/1	60	+
chr1	23288164	23288165	A01177:23:H2L2FDSX3:1:1359:19461:15687	60	-
chr1	23297522	23297523	A01177:23:H2L2FDSX3:1:1168:1190:27884/1	60	+
chr1	23304628	23304629	A01177:23:H2L2FDSX3:1:1324:11469:21512/1	60	-
chr1	23308158	23308159	A01177:23:H2L2FDSX3:1:1266:15420:30545/1	60	-
chr1	23309221	23309222	A01177:23:H2L2FDSX3:1:1341:30653:27555/1	60	-
chr1	23313407	23313408	A01177:23:H2L2FDSX3:1:1668:8006:1642/1	60	-
chr1	23319909	23319910	A01177:23:H2L2FDSX3:4:2411:2645:25269	60	+
chr1	23323417	23323418	A01177:23:H2L2FDSX3:1:1327:7021:22169/1	60	+
chr1	23340602	23340603	A01177:23:H2L2FDSX3:2:2526:28330:34679	60	-
chr1	23384894	23384895	A01177:23:H2L2FDSX3:2:2614:29107:15765/1	60	+
chr1	23410391	23410392	A01177:23:H2L2FDSX3:1:1319:29523:21527	60	-
chr1	23419310	23419311	A01177:23:H2L2FDSX3:1:1136:12825:7200	60	-
chr1	23436302	23436303	A01177:23:H2L2FDSX3:1:2308:3866:34867	60	-
chr1	23523686	23523687	A01177:23:H2L2FDSX3:1:1170:30725:26365/1	60	-
chr1	23697556	23697557	A01177:23:H2L2FDSX3:1:2148:29686:18490/1	60	+
chr1	23702352	23702353	A01177:23:H2L2FDSX3:3:2112:23393:20713/1	60	-
chr1	23754350	23754351	A01177:23:H2L2FDSX3:1:1152:22426:29496/1	60	+
chr1	23963643	23963644	A01177:23:H2L2FDSX3:1:1201:16902:18959/1	60	+
chr1	23966032	23966033	A01177:23:H2L2FDSX3:1:2613:14850:30436/1	60	+
chr1	23976067	23976068	A01177:23:H2L2FDSX3:1:1327:13241:18035	60	-
chr1	23977425	23977426	A01177:23:H2L2FDSX3:1:1366:10890:20979/1	60	-
chr1	24198352	24198353	A01177:23:H2L2FDSX3:2:1145:15772:34413	60	-
chr1	24425807	24425808	A01177:23:H2L2FDSX3:2:1326:14733:27132/1	60	-
chr1	24524479	24524480	A01177:23:H2L2FDSX3:1:1170:16342:5744/1	60	+
chr1	24647222	24647223	A01177:23:H2L2FDSX3:1:1216:13530:21042/1	60	+
chr1	24652838	24652839	A01177:23:H2L2FDSX3:1:1140:23719:28040	60	+
chr1	24668405	24668406	A01177:23:H2L2FDSX3:1:2202:12933:29465/1	60	+
chr1	25242334	25242335	A01177:23:H2L2FDSX3:4:1259:29333:21198/1	60	-
chr1	25243785	25243786	A01177:23:H2L2FDSX3:1:2538:11153:7153/1	60	-
chr1	25244525	25244526	A01177:23:H2L2FDSX3:1:1402:10845:3051/1	60	-
chr1	25315944	25315945	A01177:23:H2L2FDSX3:1:1375:5954:22200	60	-
chr1	25370350	25370351	A01177:23:H2L2FDSX3:1:1233:10348:33661/1	60	+
chr1	25436309	25436310	A01177:23:H2L2FDSX3:1:1123:20247:6903/1	60	-
chr1	25456869	25456870	A01177:23:H2L2FDSX3:3:1357:31222:22999/1	60	-
chr1	25457629	25457630	A01177:23:H2L2FDSX3:1:1357:29469:33865/1	60	+
chr1	25463868	25463869	A01177:23:H2L2FDSX3:1:1522:25057:15953/1	60	+
chr1	25468955	25468956	A01177:23:H2L2FDSX3:1:1121:13123:2080/1	60	+
chr1	25482630	25482631	A01177:23:H2L2FDSX3:1:1519:28782:30295/1	60	-
chr1	25490202	25490203	A01177:23:H2L2FDSX3:1:1335:9652:26506/1	60	+
chr1	25490275	25490276	A01177:23:H2L2FDSX3:1:2170:16495:25520/1	60	-
chr1	25598761	25598762	A01177:23:H2L2FDSX3:1:1162:19678:16282/1	60	+
chr1	25840839	25840840	A01177:23:H2L2FDSX3:1:1141:8106:29121	60	+
chr1	25851252	25851253	A01177:23:H2L2FDSX3:1:1548:6623:37012/1	60	-
chr1	25857031	25857032	A01177:23:H2L2FDSX3:4:1641:24433:9361	60	-
chr1	25978983	25978984	A01177:23:H2L2FDSX3:3:2510:7871:13808/1	60	+
chr1	26113573	26113574	A01177:23:H2L2FDSX3:1:1609:24306:26428/1	60	+
chr1	26121633	26121634	A01177:23:H2L2FDSX3:1:1678:17644:17425/1	60	+
chr1	26239850	26239851	A01177:23:H2L2FDSX3:1:1122:27787:31454	60	-
chr1	26254452	26254453	A01177:23:H2L2FDSX3:3:1639:26549:29997/1	60	-
chr1	26299044	26299045	A01177:23:H2L2FDSX3:1:1125:10764:1720/1	60	-
chr1	26437283	26437284	A01177:23:H2L2FDSX3:1:2142:18050:16188	60	+
chr1	26441754	26441755	A01177:23:H2L2FDSX3:4:1354:20329:33285/1	60	+
chr1	26445004	26445005	A01177:23:H2L2FDSX3:1:2630:26892:36793/1	60	+
chr1	26456105	26456106	A01177:23:H2L2FDSX3:1:1141:10077:16470/1	60	+
chr1	26476726	26476727	A01177:23:H2L2FDSX3:1:1475:5828:1438/1	60	-
chr1	26551084	26551085	A01177:23:H2L2FDSX3:1:1122:27588:5243/1	60	+
chr1	26700260	26700261	A01177:23:H2L2FDSX3:1:1143:27832:35978/1	60	+
chr1	26701859	26701860	A01177:23:H2L2FDSX3:1:1119:26829:32111/1	60	+
chr1	26702686	26702687	A01177:23:H2L2FDSX3:1:2336:2700:32440/1	60	-
chr1	26702687	26702688	A01177:23:H2L2FDSX3:1:1572:20943:10520/1	60	-
chr1	26702707	26702708	A01177:23:H2L2FDSX3:1:2647:11912:25222	60	-
chr1	26705860	26705861	A01177:23:H2L2FDSX3:1:2661:32154:31594/1	60	-
chr1	26715982	26715983	A01177:23:H2L2FDSX3:1:2177:4444:33677/1	60	-
chr1	26727566	26727567	A01177:23:H2L2FDSX3:1:2634:5005:1485	60	+
chr1	26730078	26730079	A01177:23:H2L2FDSX3:1:1137:12771:6198/1	60	+
chr1	26732767	26732768	A01177:23:H2L2FDSX3:2:2678:1958:1877/1	60	-
chr1	26752213	26752214	A01177:23:H2L2FDSX3:1:1116:9480:26052/1	60	+
chr1	26845139	26845140	A01177:23:H2L2FDSX3:1:1109:11695:6590/1	60	+
chr1	26927102	26927103	A01177:23:H2L2FDSX3:1:1429:6352:20885/1	60	+
chr1	27450378	27450379	A01177:23:H2L2FDSX3:1:1215:32334:25895/1	60	-
chr1	27468373	27468374	A01177:23:H2L2FDSX3:1:1366:3540:16172/1	60	-
chr1	27749625	27749626	A01177:23:H2L2FDSX3:1:1239:28899:25363/1	60	+
chr1	27803659	27803660	A01177:23:H2L2FDSX3:1:1252:2573:34131/1	60	+
chr1	27805664	27805665	A01177:23:H2L2FDSX3:3:1531:5376:27117/1	60	-
chr1	27818626	27818627	A01177:23:H2L2FDSX3:1:1149:32009:13651/1	60	-
chr1	27833676	27833677	A01177:23:H2L2FDSX3:3:2119:17119:9502	60	-
chr1	27834255	27834256	A01177:23:H2L2FDSX3:1:1256:10583:22514/1	60	+
chr1	27911487	27911488	A01177:23:H2L2FDSX3:2:2266:27841:6590/1	60	-
chr1	27992427	27992428	A01177:23:H2L2FDSX3:1:2241:25744:12821/1	60	+
chr1	28008193	28008194	A01177:23:H2L2FDSX3:1:1174:3441:18349/1	60	+
chr1	28014771	28014772	A01177:23:H2L2FDSX3:2:2531:5556:21042/1	60	+
chr1	28027417	28027418	A01177:23:H2L2FDSX3:1:2460:24966:22247/1	60	-
chr1	28032750	28032751	A01177:23:H2L2FDSX3:1:1155:6750:21480/1	60	+
chr1	28034601	28034602	A01177:23:H2L2FDSX3:1:2666:28103:2284/1	60	+
chr1	28038872	28038873	A01177:23:H2L2FDSX3:1:1114:30445:1799/1	60	+
chr1	28044199	28044200	A01177:23:H2L2FDSX3:3:2225:9760:12289/1	60	+
chr1	28051215	28051216	A01177:23:H2L2FDSX3:1:2157:9191:13213/1	60	-
chr1	28057212	28057213	A01177:23:H2L2FDSX3:4:2464:14624:14669/1	60	+
chr1	28058666	28058667	A01177:23:H2L2FDSX3:1:1436:24225:7811/1	60	+
chr1	28063293	28063294	A01177:23:H2L2FDSX3:1:1330:6768:24298/1	60	-
chr1	28068568	28068569	A01177:23:H2L2FDSX3:4:1643:27760:31594/1	60	-
chr1	28075270	28075271	A01177:23:H2L2FDSX3:1:1118:27001:8234/1	60	-
chr1	28075933	28075934	A01177:23:H2L2FDSX3:1:1106:31765:11569/1	60	+
chr1	28204582	28204583	A01177:23:H2L2FDSX3:1:1131:5113:35556/1	60	+
chr1	28206137	28206138	A01177:23:H2L2FDSX3:3:2654:1940:23390	60	-
chr1	28283275	28283276	A01177:23:H2L2FDSX3:1:1176:8287:20165/1	60	-
chr1	28338387	28338388	A01177:23:H2L2FDSX3:1:1169:7925:32690/1	60	+
chr1	28409687	28409688	A01177:23:H2L2FDSX3:1:1424:21233:13088/1	60	-
chr1	28411523	28411524	A01177:23:H2L2FDSX3:4:1561:25608:1626	60	+
chr1	28412315	28412316	A01177:23:H2L2FDSX3:1:2573:32271:22529	60	-
chr1	28413486	28413487	A01177:23:H2L2FDSX3:4:2370:9200:27508/1	60	+
chr1	28417603	28417604	A01177:23:H2L2FDSX3:1:1141:15465:28150/1	60	+
chr1	28421913	28421914	A01177:23:H2L2FDSX3:1:1267:29378:18490/1	60	-
chr1	28439451	28439452	A01177:23:H2L2FDSX3:1:1220:27091:10927/1	60	+
chr1	28441582	28441583	A01177:23:H2L2FDSX3:4:2229:20184:8108/1	60	+
chr1	28467807	28467808	A01177:23:H2L2FDSX3:1:1206:10393:33708/1	60	-
chr1	28491046	28491047	A01177:23:H2L2FDSX3:1:1510:9489:23719/1	60	+
chr1	28636600	28636601	A01177:23:H2L2FDSX3:4:2565:5810:28902	60	-
chr1	28645133	28645134	A01177:23:H2L2FDSX3:4:1134:29469:34053/1	60	+
chr1	28677343	28677344	A01177:23:H2L2FDSX3:1:2113:26919:17456/1	60	+
chr1	28695184	28695185	A01177:23:H2L2FDSX3:1:2323:20925:3380/1	60	-
chr1	28695507	28695508	A01177:23:H2L2FDSX3:2:2212:8919:13275/1	60	+
chr1	28699231	28699232	A01177:23:H2L2FDSX3:1:1207:32931:19351/1	60	-
chr1	28747067	28747068	A01177:23:H2L2FDSX3:3:1112:21992:24205/1	60	-
chr1	28763697	28763698	A01177:23:H2L2FDSX3:4:2548:22571:25019/1	60	-
chr1	28763699	28763700	A01177:23:H2L2FDSX3:1:2330:4544:12211/1	60	-
chr1	28940457	28940458	A01177:23:H2L2FDSX3:4:1534:3341:20306	60	+
chr1	28977580	28977581	A01177:23:H2L2FDSX3:1:1251:29170:28463/1	60	+
chr1	28979001	28979002	A01177:23:H2L2FDSX3:2:2207:30879:23312	60	-
chr1	28994020	28994021	A01177:23:H2L2FDSX3:1:1175:15646:34225/1	60	-
chr1	29008375	29008376	A01177:23:H2L2FDSX3:1:1150:14434:23923/1	60	-
chr1	29012796	29012797	A01177:23:H2L2FDSX3:1:1372:26259:5697/1	60	+
chr1	29018970	29018971	A01177:23:H2L2FDSX3:1:2315:12906:14262/1	60	-
chr1	29029635	29029636	A01177:23:H2L2FDSX3:1:1153:30563:33098/1	60	-
chr1	29031691	29031692	A01177:23:H2L2FDSX3:1:2468:26802:16532/1	60	-
chr1	29038669	29038670	A01177:23:H2L2FDSX3:1:1154:15826:19476/1	60	+
chr1	29038982	29038983	A01177:23:H2L2FDSX3:1:1614:11397:10332/1	60	-
chr1	29065614	29065615	A01177:23:H2L2FDSX3:2:1117:12102:35477/1	60	+
chr1	29084980	29084981	A01177:23:H2L2FDSX3:1:1224:30789:15264/1	60	+
chr1	29160006	29160007	A01177:23:H2L2FDSX3:1:1251:8847:30843/1	60	+
chr1	29162715	29162716	A01177:23:H2L2FDSX3:1:1177:13602:23202/1	60	+
chr1	29622888	29622889	A01177:23:H2L2FDSX3:3:2575:23176:15139/1	60	+
chr1	29799262	29799263	A01177:23:H2L2FDSX3:1:1104:27525:9893	60	-
chr1	30829704	30829705	A01177:23:H2L2FDSX3:3:2440:16676:20447/1	60	-
chr1	30975048	30975049	A01177:23:H2L2FDSX3:3:1155:17264:24533/1	60	-
chr1	30988124	30988125	A01177:23:H2L2FDSX3:1:1208:10881:3803/1	60	-
chr1	30995302	30995303	A01177:23:H2L2FDSX3:1:2359:1687:21950/1	60	-
chr1	31006925	31006926	A01177:23:H2L2FDSX3:1:1174:28628:18693	60	+
chr1	31011449	31011450	A01177:23:H2L2FDSX3:1:1103:6397:28510/1	60	-
chr1	31019638	31019639	A01177:23:H2L2FDSX3:1:1108:20121:22592/1	60	+
chr1	31020918	31020919	A01177:23:H2L2FDSX3:1:1475:19036:10097/1	60	+
chr1	31030851	31030852	A01177:23:H2L2FDSX3:2:1509:8757:33943/1	60	+
chr1	31042660	31042661	A01177:23:H2L2FDSX3:4:1642:30978:2284	60	-
chr1	31204727	31204728	A01177:23:H2L2FDSX3:1:1177:23140:6339/1	60	+
chr1	31267317	31267318	A01177:23:H2L2FDSX3:1:1257:2239:14168/1	60	-
chr1	31308520	31308521	A01177:23:H2L2FDSX3:1:2466:2492:7467/1	60	+
chr1	31316778	31316779	A01177:23:H2L2FDSX3:1:1319:3586:30436/1	60	-
chr1	31335728	31335729	A01177:23:H2L2FDSX3:2:2653:13548:15781/1	60	+
chr1	31343111	31343112	A01177:23:H2L2FDSX3:1:1302:23963:19914/1	60	+
chr1	31347756	31347757	A01177:23:H2L2FDSX3:2:2177:32904:22216/1	60	-
chr1	31640129	31640130	A01177:23:H2L2FDSX3:1:1664:15745:37027/1	60	+
chr1	31881370	31881371	A01177:23:H2L2FDSX3:1:1202:9643:18129/1	60	-
chr1	31909731	31909732	A01177:23:H2L2FDSX3:1:1138:19524:23062/1	60	-
chr1	31910505	31910506	A01177:23:H2L2FDSX3:1:1245:5692:18020/1	60	-
chr1	31912181	31912182	A01177:23:H2L2FDSX3:1:1117:24822:6715/1	60	-
chr1	31913983	31913984	A01177:23:H2L2FDSX3:1:1124:14597:21042/1	60	-
chr1	31914497	31914498	A01177:23:H2L2FDSX3:1:1172:29532:1971/1	60	+
chr1	31914505	31914506	A01177:23:H2L2FDSX3:1:1627:27832:10238/1	60	-
chr1	31914975	31914976	A01177:23:H2L2FDSX3:1:2516:12120:31375	60	-
chr1	31915084	31915085	A01177:23:H2L2FDSX3:1:1308:2184:31579/1	60	-
chr1	31915929	31915930	A01177:23:H2L2FDSX3:1:1227:13386:2065/1	60	-
chr1	31916029	31916030	A01177:23:H2L2FDSX3:4:1676:12328:3991/1	60	-
chr1	31917406	31917407	A01177:23:H2L2FDSX3:1:1553:29523:6026/1	60	-
chr1	31918427	31918428	A01177:23:H2L2FDSX3:1:2465:28076:2080/1	60	+
chr1	31920752	31920753	A01177:23:H2L2FDSX3:1:1670:17870:18443	60	+
chr1	31925627	31925628	A01177:23:H2L2FDSX3:1:2518:6352:34194/1	60	-
chr1	31932031	31932032	A01177:23:H2L2FDSX3:1:2252:2555:33254/1	60	+
chr1	32019607	32019608	A01177:23:H2L2FDSX3:4:1569:22824:9298/1	60	+
chr1	32022171	32022172	A01177:23:H2L2FDSX3:1:1144:26982:16877/1	60	+
chr1	32042500	32042501	A01177:23:H2L2FDSX3:3:1167:11731:16705	60	-
chr1	32044353	32044354	A01177:23:H2L2FDSX3:1:1264:14787:20838/1	60	-
chr1	32078866	32078867	A01177:23:H2L2FDSX3:1:1239:4906:12680/1	60	+
chr1	32121705	32121706	A01177:23:H2L2FDSX3:3:1615:11496:13698	60	-
chr1	32135385	32135386	A01177:23:H2L2FDSX3:1:1164:10393:12446	60	+
chr1	32137653	32137654	A01177:23:H2L2FDSX3:1:2170:29595:5087/1	60	+
chr1	32154173	32154174	A01177:23:H2L2FDSX3:1:1532:24343:12430/1	60	+
chr1	32156014	32156015	A01177:23:H2L2FDSX3:3:2658:2799:4930	60	-
chr1	32157843	32157844	A01177:23:H2L2FDSX3:1:1152:13386:22200/1	60	-
chr1	32183709	32183710	A01177:23:H2L2FDSX3:1:2504:10791:30326/1	60	+
chr1	32193135	32193136	A01177:23:H2L2FDSX3:1:2218:27480:27571	60	+
chr1	32229862	32229863	A01177:23:H2L2FDSX3:1:1202:1515:16924/1	60	-
chr1	32232366	32232367	A01177:23:H2L2FDSX3:1:1112:26901:33364/1	60	+
chr1	32299975	32299976	A01177:23:H2L2FDSX3:3:1332:31602:2206	60	+
chr1	32309560	32309561	A01177:23:H2L2FDSX3:1:1143:23050:36839/1	60	-
chr1	32672228	32672229	A01177:23:H2L2FDSX3:1:1356:17598:18067/1	60	+
chr1	32835629	32835630	A01177:23:H2L2FDSX3:1:2446:13937:16736/1	60	-
chr1	32946741	32946742	A01177:23:H2L2FDSX3:1:2104:13666:28792/1	60	-
chr1	33046905	33046906	A01177:23:H2L2FDSX3:4:1603:3396:1830	60	+
chr1	33144291	33144292	A01177:23:H2L2FDSX3:2:1164:3794:2456	60	+
chr1	33287398	33287399	A01177:23:H2L2FDSX3:1:1102:14353:35931	60	-
chr1	34550273	34550274	A01177:23:H2L2FDSX3:2:2164:30707:32565/1	60	-
chr1	35019634	35019635	A01177:23:H2L2FDSX3:1:1248:9146:18771/1	60	-
chr1	35020454	35020455	A01177:23:H2L2FDSX3:1:2153:1506:27806	60	-
chr1	35021478	35021479	A01177:23:H2L2FDSX3:2:1119:17192:18771/1	60	+
chr1	35114668	35114669	A01177:23:H2L2FDSX3:1:2559:11415:31908/1	60	+
chr1	35181411	35181412	A01177:23:H2L2FDSX3:2:1360:8684:26647/1	60	+
chr1	35274711	35274712	A01177:23:H2L2FDSX3:1:1169:29668:16297	60	-
chr1	35280394	35280395	A01177:23:H2L2FDSX3:1:1430:26594:2613/1	60	-
chr1	35292214	35292215	A01177:23:H2L2FDSX3:1:1368:12662:18223/1	60	-
chr1	35334371	35334372	A01177:23:H2L2FDSX3:1:1206:6361:25629/1	60	-
chr1	35364651	35364652	A01177:23:H2L2FDSX3:1:1219:11722:27680/1	60	+
chr1	35365901	35365902	A01177:23:H2L2FDSX3:1:1639:8901:24643/1	60	+
chr1	35366808	35366809	A01177:23:H2L2FDSX3:1:1529:9281:27242/1	60	-
chr1	35372679	35372680	A01177:23:H2L2FDSX3:4:2463:27371:11757/1	60	-
chr1	35376112	35376113	A01177:23:H2L2FDSX3:1:1173:10484:21151/1	60	-
chr1	35377376	35377377	A01177:23:H2L2FDSX3:1:1148:18421:4147/1	60	-
chr1	35388813	35388814	A01177:23:H2L2FDSX3:1:1163:32027:32534/1	60	+
chr1	35393809	35393810	A01177:23:H2L2FDSX3:3:2241:26431:1141/1	60	+
chr1	35395896	35395897	A01177:23:H2L2FDSX3:1:1117:32172:17378/1	60	+
chr1	35397156	35397157	A01177:23:H2L2FDSX3:4:2138:15167:26913/1	60	-
chr1	35397345	35397346	A01177:23:H2L2FDSX3:1:1216:17734:4899/1	60	-
chr1	35401619	35401620	A01177:23:H2L2FDSX3:1:1240:19126:15295/1	60	-
chr1	35403661	35403662	A01177:23:H2L2FDSX3:1:1362:6180:22748/1	60	+
chr1	35403816	35403817	A01177:23:H2L2FDSX3:1:2477:26847:7498/1	60	+
chr1	35406191	35406192	A01177:23:H2L2FDSX3:3:2228:17219:30499	60	+
chr1	35411098	35411099	A01177:23:H2L2FDSX3:1:1353:6027:13526/1	60	+
chr1	35419272	35419273	A01177:23:H2L2FDSX3:1:1106:1633:27305/1	60	+
chr1	35421264	35421265	A01177:23:H2L2FDSX3:1:2178:6623:9612/1	60	+
chr1	35421898	35421899	A01177:23:H2L2FDSX3:1:1123:30662:18302/1	60	-
chr1	35430554	35430555	A01177:23:H2L2FDSX3:1:2644:21838:20838/1	60	+
chr1	35474119	35474120	A01177:23:H2L2FDSX3:1:1359:25030:12211	60	+
chr1	35536131	35536132	A01177:23:H2L2FDSX3:1:1123:26368:9455/1	60	-
chr1	35542841	35542842	A01177:23:H2L2FDSX3:1:1302:1660:27821/1	60	-
chr1	35546600	35546601	A01177:23:H2L2FDSX3:1:1411:24749:20024/1	60	+
chr1	35547969	35547970	A01177:23:H2L2FDSX3:1:2625:14832:30185/1	60	-
chr1	35549888	35549889	A01177:23:H2L2FDSX3:1:1274:30581:34006/1	60	-
chr1	35552505	35552506	A01177:23:H2L2FDSX3:3:2176:25898:11365/1	60	+
chr1	35629249	35629250	A01177:23:H2L2FDSX3:1:1106:8775:32847/1	60	+
chr1	35762523	35762524	A01177:23:H2L2FDSX3:1:1201:6867:29606/1	60	+
chr1	35826100	35826101	A01177:23:H2L2FDSX3:2:2245:18141:30029	60	+
chr1	35889413	35889414	A01177:23:H2L2FDSX3:2:2213:25021:20682	60	-
chr1	35955096	35955097	A01177:23:H2L2FDSX3:1:1568:10013:3302/1	60	-
chr1	35968734	35968735	A01177:23:H2L2FDSX3:2:1539:10755:5337	60	-
chr1	35976342	35976343	A01177:23:H2L2FDSX3:1:2277:1344:21856/1	60	-
chr1	35984693	35984694	A01177:23:H2L2FDSX3:1:1138:3034:10128/1	60	+
chr1	35985840	35985841	A01177:23:H2L2FDSX3:1:1603:7753:18865/1	60	+
chr1	35994558	35994559	A01177:23:H2L2FDSX3:1:2169:1985:12101/1	60	+
chr1	35995004	35995005	A01177:23:H2L2FDSX3:1:1222:8278:16078	60	+
chr1	35997575	35997576	A01177:23:H2L2FDSX3:1:1372:27814:26866/1	60	+
chr1	36037265	36037266	A01177:23:H2L2FDSX3:1:1115:3522:20400/1	60	-
chr1	36037753	36037754	A01177:23:H2L2FDSX3:1:1128:23628:31172/1	60	+
chr1	36166103	36166104	A01177:23:H2L2FDSX3:1:1152:19108:28573	60	+
chr1	36196926	36196927	A01177:23:H2L2FDSX3:1:1410:11261:9032	60	-
chr1	36231581	36231582	A01177:23:H2L2FDSX3:1:1159:14045:7999/1	60	-
chr1	36232082	36232083	A01177:23:H2L2FDSX3:1:1637:3378:19116/1	60	+
chr1	36254295	36254296	A01177:23:H2L2FDSX3:1:1376:26883:12571/1	60	+
chr1	36261212	36261213	A01177:23:H2L2FDSX3:2:2143:30942:21324/1	60	+
chr1	36262290	36262291	A01177:23:H2L2FDSX3:2:1260:15573:29152/1	60	+
chr1	36266791	36266792	A01177:23:H2L2FDSX3:1:1111:19596:25128/1	60	-
chr1	36281965	36281966	A01177:23:H2L2FDSX3:1:2233:9742:24721/1	60	-
chr1	36283314	36283315	A01177:23:H2L2FDSX3:1:1337:8847:36104/1	60	-
chr1	36292518	36292519	A01177:23:H2L2FDSX3:1:1226:6696:28432/1	60	+
chr1	36344305	36344306	A01177:23:H2L2FDSX3:3:1421:27055:36542/1	60	-
chr1	36387779	36387780	A01177:23:H2L2FDSX3:1:1459:24849:5447/1	60	-
chr1	36387781	36387782	A01177:23:H2L2FDSX3:1:1167:21160:36323/1	60	-
chr1	36405739	36405740	A01177:23:H2L2FDSX3:1:1446:7084:28980/1	60	+
chr1	37499979	37499980	A01177:23:H2L2FDSX3:3:2172:25328:29512	60	-
chr1	37503309	37503310	A01177:23:H2L2FDSX3:1:2234:31548:3959/1	60	-
chr1	37512807	37512808	A01177:23:H2L2FDSX3:1:1275:13467:16391	60	-
chr1	37591790	37591791	A01177:23:H2L2FDSX3:1:1101:31665:23985/1	60	+
chr1	37847458	37847459	A01177:23:H2L2FDSX3:1:1447:31503:7044/1	60	-
chr1	37909690	37909691	A01177:23:H2L2FDSX3:1:1149:1081:12978/1	60	+
chr1	37963389	37963390	A01177:23:H2L2FDSX3:1:1343:16188:1908	60	+
chr1	37969527	37969528	A01177:23:H2L2FDSX3:2:1562:13982:34601/1	60	-
chr1	37984561	37984562	A01177:23:H2L2FDSX3:1:1101:19967:35477/1	60	+
chr1	38023638	38023639	A01177:23:H2L2FDSX3:1:1541:31458:27226/1	60	+
chr1	38060944	38060945	A01177:23:H2L2FDSX3:1:1331:29803:33974/1	60	+
chr1	38677457	38677458	A01177:23:H2L2FDSX3:4:2225:31132:24721/1	60	-
chr1	38842579	38842580	A01177:23:H2L2FDSX3:1:1136:21106:29904/1	60	-
chr1	38851497	38851498	A01177:23:H2L2FDSX3:1:1354:10456:3818/1	60	+
chr1	39036509	39036510	A01177:23:H2L2FDSX3:1:1152:9471:32581/1	60	-
chr1	39064454	39064455	A01177:23:H2L2FDSX3:1:1462:24053:18912	60	-
chr1	39162940	39162941	A01177:23:H2L2FDSX3:1:1101:32750:2190/1	60	+
chr1	39224517	39224518	A01177:23:H2L2FDSX3:1:2253:4915:18865/1	60	-
chr1	39280847	39280848	A01177:23:H2L2FDSX3:1:1205:9905:27070/1	60	+
chr1	39283028	39283029	A01177:23:H2L2FDSX3:1:1166:32895:36793/1	60	-
chr1	39291307	39291308	A01177:23:H2L2FDSX3:1:1570:15736:35853	60	+
chr1	39324780	39324781	A01177:23:H2L2FDSX3:1:1230:32443:18693/1	60	-
chr1	39330592	39330593	A01177:23:H2L2FDSX3:1:1516:21269:17033/1	60	+
chr1	39424669	39424670	A01177:23:H2L2FDSX3:1:1368:9607:36667/1	60	-
chr1	39425247	39425248	A01177:23:H2L2FDSX3:1:1467:4589:2143/1	60	-
chr1	39428573	39428574	A01177:23:H2L2FDSX3:2:1608:17137:20149/1	60	-
chr1	39470666	39470667	A01177:23:H2L2FDSX3:1:2450:23836:31469/1	60	-
chr1	39843233	39843234	A01177:23:H2L2FDSX3:1:1442:21902:28902/1	60	-
chr1	39845919	39845920	A01177:23:H2L2FDSX3:1:1302:31901:4163/1	60	+
chr1	39853659	39853660	A01177:23:H2L2FDSX3:2:2376:10484:23844/1	60	+
chr1	39878739	39878740	A01177:23:H2L2FDSX3:1:1155:7563:2409/1	60	+
chr1	40018319	40018320	A01177:23:H2L2FDSX3:1:2339:6352:6449/1	60	+
chr1	40064341	40064342	A01177:23:H2L2FDSX3:1:1102:25075:25066/1	60	+
chr1	40195429	40195430	A01177:23:H2L2FDSX3:1:1334:27371:18145/1	60	-
chr1	40201606	40201607	A01177:23:H2L2FDSX3:2:1502:5981:23907	60	-
chr1	40201764	40201765	A01177:23:H2L2FDSX3:1:1257:28592:16344/1	60	+
chr1	40218124	40218125	A01177:23:H2L2FDSX3:1:1253:1561:26929/1	60	-
chr1	40221305	40221306	A01177:23:H2L2FDSX3:4:1313:16676:22294/1	60	-
chr1	40221771	40221772	A01177:23:H2L2FDSX3:1:1532:4743:31219	60	-
chr1	40226661	40226662	A01177:23:H2L2FDSX3:1:1310:1877:19899/1	60	-
chr1	40233017	40233018	A01177:23:H2L2FDSX3:1:2672:32606:18505/1	60	+
chr1	40257391	40257392	A01177:23:H2L2FDSX3:1:1516:20066:24596/1	60	-
chr1	40262731	40262732	A01177:23:H2L2FDSX3:1:1273:15492:7373/1	60	-
chr1	40263431	40263432	A01177:23:H2L2FDSX3:1:1151:18385:4523/1	60	+
chr1	40263454	40263455	A01177:23:H2L2FDSX3:1:1146:32353:23453/1	60	+
chr1	40265646	40265647	A01177:23:H2L2FDSX3:3:1367:9335:5384	60	-
chr1	40541547	40541548	A01177:23:H2L2FDSX3:1:1241:5945:11569/1	60	-
chr1	40716460	40716461	A01177:23:H2L2FDSX3:1:1137:7798:29778/1	60	-
chr1	40732552	40732553	A01177:23:H2L2FDSX3:1:1448:18774:1313/1	60	+
chr1	40741328	40741329	A01177:23:H2L2FDSX3:1:1310:12111:2863/1	60	+
chr1	40741608	40741609	A01177:23:H2L2FDSX3:1:2277:26612:21872/1	60	+
chr1	40748802	40748803	A01177:23:H2L2FDSX3:1:1246:21332:4742/1	60	-
chr1	40750015	40750016	A01177:23:H2L2FDSX3:1:1277:4860:36839/1	60	-
chr1	40809845	40809846	A01177:23:H2L2FDSX3:1:1533:13006:36761/1	60	-
chr1	41069310	41069311	A01177:23:H2L2FDSX3:1:1350:2365:3458/1	60	+
chr1	41074917	41074918	A01177:23:H2L2FDSX3:1:1119:13024:13870/1	60	+
chr1	41121002	41121003	A01177:23:H2L2FDSX3:1:1119:3332:11052/1	60	+
chr1	41126617	41126618	A01177:23:H2L2FDSX3:2:2343:32235:6809/1	60	-
chr1	41144262	41144263	A01177:23:H2L2FDSX3:3:1556:17219:19163/1	60	-
chr1	41198160	41198161	A01177:23:H2L2FDSX3:1:1445:21893:33426/1	60	-
chr1	41203181	41203182	A01177:23:H2L2FDSX3:1:1157:12771:31688/1	60	-
chr1	42189207	42189208	A01177:23:H2L2FDSX3:1:1527:3649:24533	60	-
chr1	42193372	42193373	A01177:23:H2L2FDSX3:1:1366:15067:20572/1	60	+
chr1	42246941	42246942	A01177:23:H2L2FDSX3:1:2425:30671:1939/1	60	+
chr1	42264524	42264525	A01177:23:H2L2FDSX3:1:2308:13069:13354/1	60	-
chr1	42284899	42284900	A01177:23:H2L2FDSX3:1:1220:27344:17440/1	60	-
chr1	42286614	42286615	A01177:23:H2L2FDSX3:1:1168:28583:9095/1	60	+
chr1	42289507	42289508	A01177:23:H2L2FDSX3:1:1546:30535:32675/1	60	+
chr1	42289528	42289529	A01177:23:H2L2FDSX3:1:1613:2609:21198/1	60	-
chr1	42303304	42303305	A01177:23:H2L2FDSX3:1:1238:21621:12352/1	60	-
chr1	42306076	42306077	A01177:23:H2L2FDSX3:2:1246:30192:11412	60	+
chr1	42311415	42311416	A01177:23:H2L2FDSX3:1:1249:31711:17018/1	60	+
chr1	42372389	42372390	A01177:23:H2L2FDSX3:4:2503:12264:32377	60	+
chr1	42490304	42490305	A01177:23:H2L2FDSX3:1:1201:22354:24518/1	60	-
chr1	42671272	42671273	A01177:23:H2L2FDSX3:1:1103:18032:3599/1	60	-
chr1	42689414	42689415	A01177:23:H2L2FDSX3:2:2373:16333:20603/1	60	+
chr1	42693160	42693161	A01177:23:H2L2FDSX3:1:2453:32271:1391	60	+
chr1	42693604	42693605	A01177:23:H2L2FDSX3:2:2464:17734:19586/1	60	-
chr1	42726408	42726409	A01177:23:H2L2FDSX3:1:2140:32380:9251	60	+
chr1	42775216	42775217	A01177:23:H2L2FDSX3:1:1472:30318:5556/1	60	-
chr1	42775218	42775219	A01177:23:H2L2FDSX3:2:2567:15203:34710/1	60	-
chr1	42775661	42775662	A01177:23:H2L2FDSX3:1:1174:4444:26882/1	60	+
chr1	42942977	42942978	A01177:23:H2L2FDSX3:1:1125:13630:24095/1	60	-
chr1	42945427	42945428	A01177:23:H2L2FDSX3:1:1442:7157:27195/1	60	-
chr1	43163817	43163818	A01177:23:H2L2FDSX3:2:2138:8178:26741	60	-
chr1	43163819	43163820	A01177:23:H2L2FDSX3:1:1102:29541:19366/1	60	-
chr1	43169546	43169547	A01177:23:H2L2FDSX3:1:2104:4191:13385	60	-
chr1	43355803	43355804	A01177:23:H2L2FDSX3:1:2541:30653:7169	60	+
chr1	43360988	43360989	A01177:23:H2L2FDSX3:1:1118:26811:10128/1	60	+
chr1	43402367	43402368	A01177:23:H2L2FDSX3:1:1248:23963:31845	60	-
chr1	43556906	43556907	A01177:23:H2L2FDSX3:3:2402:19623:30248	60	-
chr1	43655613	43655614	A01177:23:H2L2FDSX3:1:1169:21441:14418/1	60	-
chr1	43675971	43675972	A01177:23:H2L2FDSX3:2:1626:4399:13150/1	60	-
chr1	43701154	43701155	A01177:23:H2L2FDSX3:1:1128:23357:11318/1	60	+
chr1	43711041	43711042	A01177:23:H2L2FDSX3:1:1301:24659:18521/1	60	+
chr1	43717008	43717009	A01177:23:H2L2FDSX3:1:1413:12771:5572/1	60	+
chr1	43736186	43736187	A01177:23:H2L2FDSX3:1:1135:2537:26334/1	60	+
chr1	43739900	43739901	A01177:23:H2L2FDSX3:2:2349:3595:35869/1	60	-
chr1	43754747	43754748	A01177:23:H2L2FDSX3:3:1511:28546:32299	60	-
chr1	43755230	43755231	A01177:23:H2L2FDSX3:1:1358:5945:19398/1	60	+
chr1	43757018	43757019	A01177:23:H2L2FDSX3:1:1403:1904:21010/1	60	+
chr1	43796691	43796692	A01177:23:H2L2FDSX3:1:1539:6063:15687/1	60	-
chr1	43799429	43799430	A01177:23:H2L2FDSX3:1:2421:7274:23923	60	+
chr1	43827708	43827709	A01177:23:H2L2FDSX3:1:1116:15582:33019/1	60	+
chr1	43837043	43837044	A01177:23:H2L2FDSX3:1:1166:29640:22889/1	60	-
chr1	43838239	43838240	A01177:23:H2L2FDSX3:1:1118:31006:19648/1	60	+
chr1	43845729	43845730	A01177:23:H2L2FDSX3:2:1252:15591:34162/1	60	+
chr1	44097021	44097022	A01177:23:H2L2FDSX3:2:1421:27706:35477/1	60	+
chr1	44116625	44116626	A01177:23:H2L2FDSX3:1:1125:16134:19288/1	60	+
chr1	44268955	44268956	A01177:23:H2L2FDSX3:1:1116:31458:6997	60	+
chr1	44557647	44557648	A01177:23:H2L2FDSX3:1:1152:6008:8296/1	60	-
chr1	44747871	44747872	A01177:23:H2L2FDSX3:1:1120:5168:30170/1	60	-
chr1	44752245	44752246	A01177:23:H2L2FDSX3:1:1251:16116:25551	60	+
chr1	44754662	44754663	A01177:23:H2L2FDSX3:3:2445:23683:28541	60	-
chr1	44765026	44765027	A01177:23:H2L2FDSX3:1:1341:8874:26130/1	60	-
chr1	44803775	44803776	A01177:23:H2L2FDSX3:1:1268:10610:29418	60	+
chr1	44886681	44886682	A01177:23:H2L2FDSX3:3:1455:16071:10379	60	-
chr1	44915714	44915715	A01177:23:H2L2FDSX3:1:2672:22444:33849/1	60	+
chr1	44916076	44916077	A01177:23:H2L2FDSX3:1:2110:31476:26850/1	60	-
chr1	44958317	44958318	A01177:23:H2L2FDSX3:2:2370:27389:13103/1	60	+
chr1	44960917	44960918	A01177:23:H2L2FDSX3:1:1371:1814:9455/1	60	-
chr1	44987266	44987267	A01177:23:H2L2FDSX3:4:2501:23809:30138/1	60	+
chr1	45072172	45072173	A01177:23:H2L2FDSX3:1:1267:16161:22686/1	60	-
chr1	45271667	45271668	A01177:23:H2L2FDSX3:3:1233:31467:12837	60	+
chr1	45559547	45559548	A01177:23:H2L2FDSX3:1:1153:32389:3223/1	60	-
chr1	45566686	45566687	A01177:23:H2L2FDSX3:3:2323:5466:13432	60	-
chr1	45566688	45566689	A01177:23:H2L2FDSX3:1:1112:28827:7921	60	-
chr1	45601299	45601300	A01177:23:H2L2FDSX3:2:1542:30418:28150/1	60	-
chr1	45608648	45608649	A01177:23:H2L2FDSX3:1:1105:18403:17519/1	60	-
chr1	45645456	45645457	A01177:23:H2L2FDSX3:1:1137:31720:14246	60	+
chr1	45662151	45662152	A01177:23:H2L2FDSX3:1:1117:16297:21574/1	60	+
chr1	45672498	45672499	A01177:23:H2L2FDSX3:1:1411:27588:23531/1	60	-
chr1	45683079	45683080	A01177:23:H2L2FDSX3:2:1435:19253:2049	60	-
chr1	45694682	45694683	A01177:23:H2L2FDSX3:2:2514:22390:10833	60	+
chr1	45729762	45729763	A01177:23:H2L2FDSX3:1:1559:6578:12759/1	60	+
chr1	45834871	45834872	A01177:23:H2L2FDSX3:4:1224:21495:23782	60	-
chr1	45842521	45842522	A01177:23:H2L2FDSX3:1:1327:28637:35462	60	-
chr1	45843182	45843183	A01177:23:H2L2FDSX3:1:2235:2320:1908/1	60	-
chr1	45885551	45885552	A01177:23:H2L2FDSX3:1:1178:16957:18928/1	60	+
chr1	45907999	45908000	A01177:23:H2L2FDSX3:3:1339:10700:31735/1	60	-
chr1	45955511	45955512	A01177:23:H2L2FDSX3:1:1665:4463:21465/1	60	+
chr1	46053124	46053125	A01177:23:H2L2FDSX3:1:1458:21323:25019/1	60	-
chr1	46069652	46069653	A01177:23:H2L2FDSX3:1:2326:17273:25989/1	60	-
chr1	46120527	46120528	A01177:23:H2L2FDSX3:1:2416:7925:14779	60	-
chr1	46291840	46291841	A01177:23:H2L2FDSX3:1:1144:14995:31250/1	60	+
chr1	46297507	46297508	A01177:23:H2L2FDSX3:2:2433:12988:10488/1	60	-
chr1	46307944	46307945	A01177:23:H2L2FDSX3:1:1142:20826:36088	60	-
chr1	46509296	46509297	A01177:23:H2L2FDSX3:1:1328:22471:13135	60	-
chr1	46649626	46649627	A01177:23:H2L2FDSX3:1:1119:26784:2691/1	60	-
chr1	46746744	46746745	A01177:23:H2L2FDSX3:1:2407:21920:21825/1	60	-
chr1	46857824	46857825	A01177:23:H2L2FDSX3:1:2615:20419:31532/1	60	-
chr1	47291029	47291030	A01177:23:H2L2FDSX3:4:2529:26874:8171	60	-
chr1	47387117	47387118	A01177:23:H2L2FDSX3:2:1469:3676:19601/1	60	-
chr1	47509671	47509672	A01177:23:H2L2FDSX3:3:1665:22236:23249/1	60	+
chr1	49407814	49407815	A01177:23:H2L2FDSX3:2:2505:24171:11318	60	+
chr1	50158420	50158421	A01177:23:H2L2FDSX3:2:2464:16721:11913/1	60	-
chr1	50158422	50158423	A01177:23:H2L2FDSX3:1:1351:22299:2816/1	60	-
chr1	50442897	50442898	A01177:23:H2L2FDSX3:1:1178:30978:29810/1	60	-
chr1	50553234	50553235	A01177:23:H2L2FDSX3:1:1221:23194:22623/1	60	-
chr1	50612389	50612390	A01177:23:H2L2FDSX3:1:1604:32832:25222/1	60	+
chr1	50658403	50658404	A01177:23:H2L2FDSX3:1:1153:20898:21590/1	60	+
chr1	50668382	50668383	A01177:23:H2L2FDSX3:1:2170:6081:14372/1	60	+
chr1	50857482	50857483	A01177:23:H2L2FDSX3:1:2604:8820:18051/1	60	-
chr1	51418083	51418084	A01177:23:H2L2FDSX3:2:2605:27335:33332	60	-
chr1	51447511	51447512	A01177:23:H2L2FDSX3:1:1125:2112:31861/1	60	-
chr1	51453384	51453385	A01177:23:H2L2FDSX3:1:1329:3775:15233/1	60	-
chr1	51460401	51460402	A01177:23:H2L2FDSX3:2:2425:29857:34413/1	60	-
chr1	51471967	51471968	A01177:23:H2L2FDSX3:1:1133:25861:19163/1	60	-
chr1	51512289	51512290	A01177:23:H2L2FDSX3:4:1635:12038:30577	60	-
chr1	51623866	51623867	A01177:23:H2L2FDSX3:1:2178:29225:2190/1	60	+
chr1	51640006	51640007	A01177:23:H2L2FDSX3:1:2516:26955:35305/1	60	+
chr1	51695303	51695304	A01177:23:H2L2FDSX3:2:1357:8178:4601	60	-
chr1	51773572	51773573	A01177:23:H2L2FDSX3:1:1569:31458:27696/1	60	-
chr1	51792336	51792337	A01177:23:H2L2FDSX3:4:2244:7563:16720	60	-
chr1	51816646	51816647	A01177:23:H2L2FDSX3:1:1304:3983:12931/1	60	-
chr1	51827817	51827818	A01177:23:H2L2FDSX3:3:2474:30346:21167/1	60	+
chr1	51837324	51837325	A01177:23:H2L2FDSX3:1:1413:6949:34788/1	60	-
chr1	51875331	51875332	A01177:23:H2L2FDSX3:1:1160:6045:33912	60	+
chr1	52082357	52082358	A01177:23:H2L2FDSX3:1:1239:25617:14512/1	60	+
chr1	52257979	52257980	A01177:23:H2L2FDSX3:3:1178:15492:35744/1	60	+
chr1	52279465	52279466	A01177:23:H2L2FDSX3:1:1339:12093:35744	60	-
chr1	52312977	52312978	A01177:23:H2L2FDSX3:2:2301:32560:19241/1	60	+
chr1	52389788	52389789	A01177:23:H2L2FDSX3:2:2253:12572:33285/1	60	+
chr1	52418737	52418738	A01177:23:H2L2FDSX3:1:1439:22932:34882/1	60	-
chr1	52448080	52448081	A01177:23:H2L2FDSX3:1:1373:13584:22263/1	60	+
chr1	52459783	52459784	A01177:23:H2L2FDSX3:2:1104:15510:15421	60	-
chr1	52461754	52461755	A01177:23:H2L2FDSX3:1:2129:13214:16016/1	60	-
chr1	52467390	52467391	A01177:23:H2L2FDSX3:3:2350:6397:15859/1	60	-
chr1	52476620	52476621	A01177:23:H2L2FDSX3:1:1271:12599:8625	60	+
chr1	52478520	52478521	A01177:23:H2L2FDSX3:2:2327:10411:15640	60	-
chr1	52488364	52488365	A01177:23:H2L2FDSX3:1:1211:16098:6793/1	60	+
chr1	52495612	52495613	A01177:23:H2L2FDSX3:1:1314:5484:8484/1	60	+
chr1	52497569	52497570	A01177:23:H2L2FDSX3:4:1172:25708:19617	60	-
chr1	52509546	52509547	A01177:23:H2L2FDSX3:1:2316:13512:11960/1	60	+
chr1	52520829	52520830	A01177:23:H2L2FDSX3:1:1239:8838:31140/1	60	+
chr1	52522975	52522976	A01177:23:H2L2FDSX3:1:2128:32298:22858/1	60	-
chr1	52524903	52524904	A01177:23:H2L2FDSX3:1:1217:4562:12117/1	60	+
chr1	52645849	52645850	A01177:23:H2L2FDSX3:1:1361:16007:2503/1	60	+
chr1	52784702	52784703	A01177:23:H2L2FDSX3:1:1233:15781:9064/1	60	-
chr1	52789448	52789449	A01177:23:H2L2FDSX3:1:1160:24957:11490/1	60	+
chr1	52801867	52801868	A01177:23:H2L2FDSX3:1:2110:26087:28040/1	60	-
chr1	52987640	52987641	A01177:23:H2L2FDSX3:1:2111:4336:25598/1	60	+
chr1	53047552	53047553	A01177:23:H2L2FDSX3:1:1411:11198:36886/1	60	-
chr1	53205002	53205003	A01177:23:H2L2FDSX3:1:1174:7817:29152/1	60	-
chr1	53337596	53337597	A01177:23:H2L2FDSX3:1:1117:20211:17550/1	60	+
chr1	53367999	53368000	A01177:23:H2L2FDSX3:1:1140:31358:10457/1	60	-
chr1	53706062	53706063	A01177:23:H2L2FDSX3:1:1151:13105:36808/1	60	+
chr1	53790913	53790914	A01177:23:H2L2FDSX3:2:1619:16342:22373/1	60	-
chr1	53805392	53805393	A01177:23:H2L2FDSX3:1:1176:22390:2440/1	60	+
chr1	53811292	53811293	A01177:23:H2L2FDSX3:1:1120:5294:13385/1	60	-
chr1	53820853	53820854	A01177:23:H2L2FDSX3:1:1429:11614:29622/1	60	+
chr1	53820907	53820908	A01177:23:H2L2FDSX3:1:2213:19831:24408/1	60	+
chr1	53940992	53940993	A01177:23:H2L2FDSX3:1:1236:18620:31673/1	60	+
chr1	53950691	53950692	A01177:23:H2L2FDSX3:2:2428:18276:28573/1	60	+
chr1	54037267	54037268	A01177:23:H2L2FDSX3:1:2112:25075:5055/1	60	+
chr1	54041127	54041128	A01177:23:H2L2FDSX3:1:2429:19352:30530/1	60	+
chr1	54046038	54046039	A01177:23:H2L2FDSX3:1:1327:4887:11678/1	60	-
chr1	54069181	54069182	A01177:23:H2L2FDSX3:1:1273:10520:24345/1	60	-
chr1	54201440	54201441	A01177:23:H2L2FDSX3:1:1104:30707:5572/1	60	+
chr1	55146231	55146232	A01177:23:H2L2FDSX3:1:2376:19822:3380/1	60	-
chr1	55165671	55165672	A01177:23:H2L2FDSX3:1:1172:6524:17143/1	60	-
chr1	55169745	55169746	A01177:23:H2L2FDSX3:2:2309:3034:29637	60	+
chr1	55520507	55520508	A01177:23:H2L2FDSX3:1:2436:19352:34695/1	60	+
chr1	55735858	55735859	A01177:23:H2L2FDSX3:1:1343:23882:17362	60	+
chr1	56094906	56094907	A01177:23:H2L2FDSX3:1:1173:27868:23829/1	60	-
chr1	56201522	56201523	A01177:23:H2L2FDSX3:3:1243:18828:13275/1	60	+
chr1	56226344	56226345	A01177:23:H2L2FDSX3:1:2512:25880:29277/1	60	-
chr1	57029964	57029965	A01177:23:H2L2FDSX3:1:1128:10276:9799/1	60	+
chr1	57618186	57618187	A01177:23:H2L2FDSX3:1:2106:26693:5916	60	-
chr1	57725219	57725220	A01177:23:H2L2FDSX3:2:1259:29658:30154/1	60	+
chr1	58026645	58026646	A01177:23:H2L2FDSX3:4:2241:14118:27884	60	-
chr1	58500857	58500858	A01177:23:H2L2FDSX3:2:1619:10990:6903/1	60	+
chr1	58507247	58507248	A01177:23:H2L2FDSX3:1:2224:21938:11365/1	60	-
chr1	58533334	58533335	A01177:23:H2L2FDSX3:1:1147:24207:27665/1	60	-
chr1	58713668	58713669	A01177:23:H2L2FDSX3:2:2237:29767:5008	60	-
chr1	59509040	59509041	A01177:23:H2L2FDSX3:1:2608:14669:36479	60	+
chr1	59546114	59546115	A01177:23:H2L2FDSX3:1:1137:16152:32628/1	60	+
chr1	59681531	59681532	A01177:23:H2L2FDSX3:1:1349:4499:18396/1	60	+
chr1	60181980	60181981	A01177:23:H2L2FDSX3:1:1257:21531:6183/1	60	+
chr1	60612200	60612201	A01177:23:H2L2FDSX3:1:1508:28836:35837/1	60	-
chr1	61110545	61110546	A01177:23:H2L2FDSX3:1:1505:16613:2988/1	60	+
chr1	61227631	61227632	A01177:23:H2L2FDSX3:1:1116:5918:2221/1	60	-
chr1	61306051	61306052	A01177:23:H2L2FDSX3:3:2425:10158:31673	60	+
chr1	61680264	61680265	A01177:23:H2L2FDSX3:1:1439:20645:36714	60	-
chr1	61775194	61775195	A01177:23:H2L2FDSX3:1:1255:10185:15217/1	60	-
chr1	62179716	62179717	A01177:23:H2L2FDSX3:1:2224:8802:28479/1	60	+
chr1	62221003	62221004	A01177:23:H2L2FDSX3:3:2336:31864:14403/1	60	-
chr1	62307853	62307854	A01177:23:H2L2FDSX3:3:2675:28040:25786	60	+
chr1	62509628	62509629	A01177:23:H2L2FDSX3:1:1376:3794:30452/1	60	+
chr1	62509746	62509747	A01177:23:H2L2FDSX3:4:2522:29351:19852/1	60	+
chr1	62543354	62543355	A01177:23:H2L2FDSX3:1:2466:32081:12305/1	60	-
chr1	62546762	62546763	A01177:23:H2L2FDSX3:1:1133:3631:14638/1	60	+
chr1	62578876	62578877	A01177:23:H2L2FDSX3:1:1502:24189:35869/1	60	+
chr1	62633328	62633329	A01177:23:H2L2FDSX3:1:1208:5538:28338/1	60	-
chr1	62639342	62639343	A01177:23:H2L2FDSX3:2:1107:13729:28307/1	60	-
chr1	62791104	62791105	A01177:23:H2L2FDSX3:1:1470:10050:12571/1	60	-
chr1	62820670	62820671	A01177:23:H2L2FDSX3:1:1204:16324:34272/1	60	+
chr1	62821275	62821276	A01177:23:H2L2FDSX3:1:1303:8956:29559/1	60	+
chr1	62863932	62863933	A01177:23:H2L2FDSX3:2:2301:27281:2206/1	60	+
chr1	63834047	63834048	A01177:23:H2L2FDSX3:1:1106:11315:32550/1	60	+
chr1	63988701	63988702	A01177:23:H2L2FDSX3:1:1237:30707:4069/1	60	-
chr1	64456156	64456157	A01177:23:H2L2FDSX3:1:1109:4182:12367/1	60	-
chr1	64766390	64766391	A01177:23:H2L2FDSX3:1:2416:15917:23046/1	60	+
chr1	66138752	66138753	A01177:23:H2L2FDSX3:1:1522:20139:34147/1	60	-
chr1	66904345	66904346	A01177:23:H2L2FDSX3:4:1646:31060:34741/1	60	-
chr1	66940549	66940550	A01177:23:H2L2FDSX3:1:2166:10673:23077	60	+
chr1	66948025	66948026	A01177:23:H2L2FDSX3:1:1274:28592:29872/1	60	+
chr1	66963775	66963776	A01177:23:H2L2FDSX3:1:2343:1380:1689	60	-
chr1	67040402	67040403	A01177:23:H2L2FDSX3:2:2365:25753:32503	60	-
chr1	69299486	69299487	A01177:23:H2L2FDSX3:2:1337:22435:11224/1	60	+
chr1	69638646	69638647	A01177:23:H2L2FDSX3:1:1111:16152:6417/1	60	-
chr1	70181242	70181243	A01177:23:H2L2FDSX3:1:2228:25174:23390/1	60	-
chr1	70210254	70210255	A01177:23:H2L2FDSX3:1:1115:11008:20901	60	-
chr1	70213981	70213982	A01177:23:H2L2FDSX3:1:1127:15157:10770/1	60	-
chr1	70489522	70489523	A01177:23:H2L2FDSX3:1:1138:27172:3396	60	+
chr1	71066947	71066948	A01177:23:H2L2FDSX3:1:1129:22779:4335/1	60	+
chr1	71825226	71825227	A01177:23:H2L2FDSX3:1:1276:3558:12540/1	60	-
chr1	72061007	72061008	A01177:23:H2L2FDSX3:4:1450:20247:36432/1	60	-
chr1	72192429	72192430	A01177:23:H2L2FDSX3:2:1404:20066:25974/1	60	-
chr1	72195928	72195929	A01177:23:H2L2FDSX3:1:1241:2492:11506/1	60	-
chr1	72243352	72243353	A01177:23:H2L2FDSX3:1:1363:11749:7153	60	+
chr1	72398141	72398142	A01177:23:H2L2FDSX3:1:1221:6813:36839/1	60	+
chr1	72459273	72459274	A01177:23:H2L2FDSX3:2:1376:3387:22858	60	-
chr1	72606923	72606924	A01177:23:H2L2FDSX3:1:1337:9733:24173/1	60	+
chr1	72774103	72774104	A01177:23:H2L2FDSX3:1:1221:25373:11365/1	60	-
chr1	72789007	72789008	A01177:23:H2L2FDSX3:1:1431:19976:16110/1	60	-
chr1	72931617	72931618	A01177:23:H2L2FDSX3:1:1204:13693:23171/1	60	+
chr1	72983181	72983182	A01177:23:H2L2FDSX3:1:2459:4029:21339/1	60	+
chr1	73350946	73350947	A01177:23:H2L2FDSX3:1:2121:20030:25066/1	60	+
chr1	73759123	73759124	A01177:23:H2L2FDSX3:1:1406:6189:15593/1	60	+
chr1	73890892	73890893	A01177:23:H2L2FDSX3:3:1202:1344:27680/1	60	+
chr1	73903894	73903895	A01177:23:H2L2FDSX3:1:1264:28619:3082/1	60	+
chr1	74068521	74068522	A01177:23:H2L2FDSX3:1:1319:30300:2957/1	60	-
chr1	74174633	74174634	A01177:23:H2L2FDSX3:1:1345:19840:33160/1	60	-
chr1	74308523	74308524	A01177:23:H2L2FDSX3:1:1436:30807:23343	60	-
chr1	75150954	75150955	A01177:23:H2L2FDSX3:2:1632:19524:8531	60	+
chr1	75297109	75297110	A01177:23:H2L2FDSX3:1:1533:30734:26694/1	60	+
chr1	75363960	75363961	A01177:23:H2L2FDSX3:1:1577:30282:3803/1	60	-
chr1	75472607	75472608	A01177:23:H2L2FDSX3:4:2539:32597:7842	60	-
chr1	75557461	75557462	A01177:23:H2L2FDSX3:1:1104:28935:27524/1	60	-
chr1	75586152	75586153	A01177:23:H2L2FDSX3:1:1443:14244:25942/1	60	-
chr1	75599722	75599723	A01177:23:H2L2FDSX3:1:2127:31331:35086/1	60	-
chr1	75741820	75741821	A01177:23:H2L2FDSX3:1:1210:9444:31375/1	60	-
chr1	75744746	75744747	A01177:23:H2L2FDSX3:1:1136:7880:21872/1	60	+
chr1	75749168	75749169	A01177:23:H2L2FDSX3:4:1312:12726:18020	60	+
chr1	76596818	76596819	A01177:23:H2L2FDSX3:3:1535:25427:29559	60	-
chr1	76662333	76662334	A01177:23:H2L2FDSX3:2:1622:23185:25801	60	-
chr1	77209619	77209620	A01177:23:H2L2FDSX3:2:2557:30020:14967/1	60	+
chr1	77621235	77621236	A01177:23:H2L2FDSX3:1:1205:18873:36839/1	60	+
chr1	77722723	77722724	A01177:23:H2L2FDSX3:1:1528:7545:16282/1	60	+
chr1	77945734	77945735	A01177:23:H2L2FDSX3:1:1613:23981:25488/1	60	-
chr1	77984033	77984034	A01177:23:H2L2FDSX3:1:1175:15881:25426/1	60	+
chr1	78009651	78009652	A01177:23:H2L2FDSX3:1:1313:27227:35399/1	60	-
chr1	78251738	78251739	A01177:23:H2L2FDSX3:1:1369:18991:15374/1	60	+
chr1	78758128	78758129	A01177:23:H2L2FDSX3:1:1251:22218:24032/1	60	+
chr1	80103698	80103699	A01177:23:H2L2FDSX3:1:1118:21404:14356	60	+
chr1	80104981	80104982	A01177:23:H2L2FDSX3:1:1319:17291:8015/1	60	+
chr1	81023133	81023134	A01177:23:H2L2FDSX3:1:1220:3450:8437/1	60	+
chr1	81052533	81052534	A01177:23:H2L2FDSX3:2:1348:28546:17926	60	-
chr1	81879132	81879133	A01177:23:H2L2FDSX3:2:1244:12825:5760/1	60	+
chr1	82564964	82564965	A01177:23:H2L2FDSX3:4:1503:1461:31704/1	60	+
chr1	82876620	82876621	A01177:23:H2L2FDSX3:3:1148:11921:4351/1	60	-
chr1	83512144	83512145	A01177:23:H2L2FDSX3:2:1216:19479:32095/1	60	-
chr1	84162999	84163000	A01177:23:H2L2FDSX3:1:1548:28049:18818/1	60	+
chr1	84166533	84166534	A01177:23:H2L2FDSX3:1:1150:32045:33035	60	-
chr1	84166534	84166535	A01177:23:H2L2FDSX3:1:1150:31882:33035	60	-
chr1	84176409	84176410	A01177:23:H2L2FDSX3:1:1407:16712:20603/1	60	-
chr1	84184569	84184570	A01177:23:H2L2FDSX3:1:1238:31430:33285/1	60	+
chr1	84466618	84466619	A01177:23:H2L2FDSX3:1:1229:8458:21527/1	60	-
chr1	84649773	84649774	A01177:23:H2L2FDSX3:1:1646:10746:20384/1	60	+
chr1	84655582	84655583	A01177:23:H2L2FDSX3:2:1563:22968:16000	60	-
chr1	84841022	84841023	A01177:23:H2L2FDSX3:1:1443:11180:22232/1	60	-
chr1	85680156	85680157	A01177:23:H2L2FDSX3:1:1620:7600:1470/1	60	+
chr1	86383652	86383653	A01177:23:H2L2FDSX3:2:2324:28953:2190/1	60	+
chr1	86724617	86724618	A01177:23:H2L2FDSX3:1:1210:4499:24220/1	60	-
chr1	86931260	86931261	A01177:23:H2L2FDSX3:2:1143:24080:1955/1	60	+
chr1	87318146	87318147	A01177:23:H2L2FDSX3:1:1654:23140:19366/1	60	+
chr1	87343059	87343060	A01177:23:H2L2FDSX3:1:1151:27995:29872	60	-
chr1	88968943	88968944	A01177:23:H2L2FDSX3:1:1408:13331:36354/1	60	+
chr1	89268073	89268074	A01177:23:H2L2FDSX3:1:1119:4291:30060	60	-
chr1	89268679	89268680	A01177:23:H2L2FDSX3:1:1451:28004:4272/1	60	+
chr1	89279442	89279443	A01177:23:H2L2FDSX3:2:2649:3866:35305/1	60	-
chr1	89673728	89673729	A01177:23:H2L2FDSX3:1:1310:26720:28447/1	60	+
chr1	89912211	89912212	A01177:23:H2L2FDSX3:1:2105:23140:12540/1	60	+
chr1	89915889	89915890	A01177:23:H2L2FDSX3:1:1506:29143:7529/1	60	+
chr1	90483275	90483276	A01177:23:H2L2FDSX3:1:1240:28700:35477	60	+
chr1	90748048	90748049	A01177:23:H2L2FDSX3:1:1261:22589:22388/1	60	+
chr1	90866987	90866988	A01177:23:H2L2FDSX3:1:1255:25455:18615/1	60	-
chr1	90913257	90913258	A01177:23:H2L2FDSX3:1:1217:13250:29199/1	60	+
chr1	90920788	90920789	A01177:23:H2L2FDSX3:1:1215:1651:9017/1	60	-
chr1	90946173	90946174	A01177:23:H2L2FDSX3:3:2234:28122:5165/1	60	+
chr1	91091914	91091915	A01177:23:H2L2FDSX3:1:1472:8440:31015/1	60	-
chr1	91500610	91500611	A01177:23:H2L2FDSX3:1:1115:3143:8093/1	60	-
chr1	92134567	92134568	A01177:23:H2L2FDSX3:1:1264:5801:3270	60	+
chr1	92266096	92266097	A01177:23:H2L2FDSX3:1:1128:3721:32800/1	60	+
chr1	92267367	92267368	A01177:23:H2L2FDSX3:1:1147:2600:19304/1	60	-
chr1	92306243	92306244	A01177:23:H2L2FDSX3:1:1202:23384:6762/1	60	-
chr1	92337991	92337992	A01177:23:H2L2FDSX3:1:1624:32931:4319/1	60	-
chr1	92345405	92345406	A01177:23:H2L2FDSX3:2:1315:2654:14857	60	+
chr1	92517615	92517616	A01177:23:H2L2FDSX3:1:1406:27380:17065/1	60	-
chr1	92574876	92574877	A01177:23:H2L2FDSX3:1:1362:15908:1861/1	60	+
chr1	92606356	92606357	A01177:23:H2L2FDSX3:2:1428:16351:30812/1	60	+
chr1	92668939	92668940	A01177:23:H2L2FDSX3:1:1631:31828:17221/1	60	-
chr1	92787005	92787006	A01177:23:H2L2FDSX3:1:1307:19000:19742/1	60	+
chr1	92873104	92873105	A01177:23:H2L2FDSX3:1:1105:25102:28432/1	60	+
chr1	92900191	92900192	A01177:23:H2L2FDSX3:2:2301:32886:8907/1	60	+
chr1	93125148	93125149	A01177:23:H2L2FDSX3:1:1236:7355:6715/1	60	+
chr1	93222959	93222960	A01177:23:H2L2FDSX3:1:1140:21902:33129/1	60	-
chr1	93233390	93233391	A01177:23:H2L2FDSX3:2:1244:1832:19132/1	60	-
chr1	93348650	93348651	A01177:23:H2L2FDSX3:1:1201:12075:27946/1	60	+
chr1	93350996	93350997	A01177:23:H2L2FDSX3:4:1109:25057:30358	60	-
chr1	93352867	93352868	A01177:23:H2L2FDSX3:1:2243:9525:4241/1	60	-
chr1	93527822	93527823	A01177:23:H2L2FDSX3:2:2114:2537:15937	60	-
chr1	93533293	93533294	A01177:23:H2L2FDSX3:3:2641:29315:2284/1	60	-
chr1	93539210	93539211	A01177:23:H2L2FDSX3:1:1446:15112:15828/1	60	+
chr1	93542988	93542989	A01177:23:H2L2FDSX3:3:1215:3459:14622	60	+
chr1	93609344	93609345	A01177:23:H2L2FDSX3:2:1374:22643:20165/1	60	-
chr1	94087989	94087990	A01177:23:H2L2FDSX3:1:1136:7654:28025/1	60	+
chr1	94189780	94189781	A01177:23:H2L2FDSX3:1:2143:16604:33442/1	60	+
chr1	94200199	94200200	A01177:23:H2L2FDSX3:1:1114:20627:2300/1	60	-
chr1	94229496	94229497	A01177:23:H2L2FDSX3:1:2358:12400:8531/1	60	-
chr1	94638999	94639000	A01177:23:H2L2FDSX3:1:2366:22733:23923/1	60	-
chr1	94704674	94704675	A01177:23:H2L2FDSX3:1:1426:22019:8938/1	60	+
chr1	94719666	94719667	A01177:23:H2L2FDSX3:1:1137:21748:2174/1	60	+
chr1	94971237	94971238	A01177:23:H2L2FDSX3:1:1168:12093:11882/1	60	-
chr1	95252934	95252935	A01177:23:H2L2FDSX3:1:1625:31638:33927/1	60	-
chr1	95620413	95620414	A01177:23:H2L2FDSX3:1:2674:28483:21731/1	60	+
chr1	95755122	95755123	A01177:23:H2L2FDSX3:3:1564:20274:25050/1	60	+
chr1	96154803	96154804	A01177:23:H2L2FDSX3:1:1254:28745:37059/1	60	-
chr1	96587912	96587913	A01177:23:H2L2FDSX3:1:2151:12445:18599/1	60	+
chr1	96778885	96778886	A01177:23:H2L2FDSX3:4:1262:8657:20744/1	60	-
chr1	96805427	96805428	A01177:23:H2L2FDSX3:2:1216:25518:15875/1	60	+
chr1	96810939	96810940	A01177:23:H2L2FDSX3:1:1313:7310:31532/1	60	-
chr1	96811254	96811255	A01177:23:H2L2FDSX3:1:2246:25165:16329/1	60	-
chr1	97137964	97137965	A01177:23:H2L2FDSX3:2:1142:3052:16485/1	60	-
chr1	97297052	97297053	A01177:23:H2L2FDSX3:3:1377:2465:18192	60	-
chr1	97349092	97349093	A01177:23:H2L2FDSX3:1:1378:8223:6746/1	60	-
chr1	97410672	97410673	A01177:23:H2L2FDSX3:4:1434:9661:32597	60	-
chr1	97443816	97443817	A01177:23:H2L2FDSX3:1:2136:26702:13166/1	60	+
chr1	97449863	97449864	A01177:23:H2L2FDSX3:1:1542:27353:9251	60	-
chr1	97502750	97502751	A01177:23:H2L2FDSX3:1:2555:5502:15781/1	60	+
chr1	97595543	97595544	A01177:23:H2L2FDSX3:1:2361:1967:29919/1	60	+
chr1	97659696	97659697	A01177:23:H2L2FDSX3:1:1223:25789:20666/1	60	-
chr1	97786881	97786882	A01177:23:H2L2FDSX3:1:1605:14624:30044/1	60	+
chr1	97862705	97862706	A01177:23:H2L2FDSX3:2:1458:21992:17096/1	60	+
chr1	97875210	97875211	A01177:23:H2L2FDSX3:1:2556:25798:7404/1	60	+
chr1	97947691	97947692	A01177:23:H2L2FDSX3:2:1351:14479:29324/1	60	-
chr1	97953922	97953923	A01177:23:H2L2FDSX3:1:1630:16559:16705/1	60	+
chr1	98254745	98254746	A01177:23:H2L2FDSX3:1:1521:24388:12633/1	60	-
chr1	98302965	98302966	A01177:23:H2L2FDSX3:4:2134:25030:9455/1	60	+
chr1	98353469	98353470	A01177:23:H2L2FDSX3:2:1661:28447:3380/1	60	-
chr1	98876993	98876994	A01177:23:H2L2FDSX3:3:2155:8232:12837/1	60	+
chr1	99756538	99756539	A01177:23:H2L2FDSX3:1:1463:3577:19272/1	60	-
chr1	99877029	99877030	A01177:23:H2L2FDSX3:1:1606:5963:22373/1	60	+
chr1	99883870	99883871	A01177:23:H2L2FDSX3:4:1504:8278:8218	60	+
chr1	100007727	100007728	A01177:23:H2L2FDSX3:2:2625:19289:10191/1	60	-
chr1	100108408	100108409	A01177:23:H2L2FDSX3:3:1525:25726:26694/1	60	+
chr1	100133976	100133977	A01177:23:H2L2FDSX3:4:1578:25048:6981/1	60	-
chr1	100390223	100390224	A01177:23:H2L2FDSX3:1:2535:12472:6809/1	60	-
chr1	100431369	100431370	A01177:23:H2L2FDSX3:1:1418:18936:7983/1	60	-
chr1	100471004	100471005	A01177:23:H2L2FDSX3:4:1355:26648:13510	60	-
chr1	100588113	100588114	A01177:23:H2L2FDSX3:1:1133:29478:34131/1	60	+
chr1	100617154	100617155	A01177:23:H2L2FDSX3:3:1154:31602:24565	60	-
chr1	100728416	100728417	A01177:23:H2L2FDSX3:2:2167:7572:23657/1	60	-
chr1	100909703	100909704	A01177:23:H2L2FDSX3:1:1232:28881:21793/1	60	+
chr1	100958586	100958587	A01177:23:H2L2FDSX3:1:1237:21441:14606/1	60	+
chr1	100977132	100977133	A01177:23:H2L2FDSX3:2:2250:24523:32847	60	-
chr1	100989172	100989173	A01177:23:H2L2FDSX3:1:1231:18050:17660/1	60	+
chr1	100989558	100989559	A01177:23:H2L2FDSX3:2:2454:23637:1188	60	-
chr1	101062169	101062170	A01177:23:H2L2FDSX3:1:1140:31620:32706/1	60	+
chr1	101251074	101251075	A01177:23:H2L2FDSX3:1:1226:15537:26616/1	60	+
chr1	101536705	101536706	A01177:23:H2L2FDSX3:1:1145:23737:34178	60	+
chr1	101831445	101831446	A01177:23:H2L2FDSX3:1:1376:6524:14544/1	60	+
chr1	101837822	101837823	A01177:23:H2L2FDSX3:1:1163:1994:2754/1	60	+
chr1	103540541	103540542	A01177:23:H2L2FDSX3:1:1103:19361:21559/1	60	-
chr1	104752856	104752857	A01177:23:H2L2FDSX3:1:2139:25247:12618/1	60	-
chr1	104927389	104927390	A01177:23:H2L2FDSX3:4:1540:12111:7279/1	60	-
chr1	105536791	105536792	A01177:23:H2L2FDSX3:4:2259:17571:22842	60	-
chr1	105776887	105776888	A01177:23:H2L2FDSX3:1:1371:2853:26694/1	60	+
chr1	106202458	106202459	A01177:23:H2L2FDSX3:1:1109:18457:5431/1	60	+
chr1	106290514	106290515	A01177:23:H2L2FDSX3:1:1569:3965:33786	60	+
chr1	107676981	107676982	A01177:23:H2L2FDSX3:1:1145:10755:5932/1	60	-
chr1	107819083	107819084	A01177:23:H2L2FDSX3:1:2404:12952:20071/1	60	-
chr1	107872235	107872236	A01177:23:H2L2FDSX3:3:1376:10484:25285	60	-
chr1	108672563	108672564	A01177:23:H2L2FDSX3:3:1663:23005:31939/1	60	+
chr1	108757512	108757513	A01177:23:H2L2FDSX3:1:1259:30960:17566/1	60	+
chr1	108774103	108774104	A01177:23:H2L2FDSX3:2:1429:21567:4210	60	-
chr1	108946959	108946960	A01177:23:H2L2FDSX3:3:1262:10583:5478/1	60	-
chr1	109095956	109095957	A01177:23:H2L2FDSX3:1:1510:5846:33379/1	60	+
chr1	109225381	109225382	A01177:23:H2L2FDSX3:1:1110:32570:30467/1	60	+
chr1	109363371	109363372	A01177:23:H2L2FDSX3:2:2221:15157:29496/1	60	+
chr1	109366674	109366675	A01177:23:H2L2FDSX3:1:2216:28239:19617/1	60	+
chr1	109559302	109559303	A01177:23:H2L2FDSX3:1:1153:19217:29794/1	60	-
chr1	109579884	109579885	A01177:23:H2L2FDSX3:2:1416:30373:30295/1	60	-
chr1	109590493	109590494	A01177:23:H2L2FDSX3:1:1360:5918:7921/1	60	-
chr1	109598164	109598165	A01177:23:H2L2FDSX3:1:1163:8413:18850/1	60	-
chr1	109724816	109724817	A01177:23:H2L2FDSX3:4:1663:7491:4288/1	60	-
chr1	109800385	109800386	A01177:23:H2L2FDSX3:1:1341:24758:31563	60	+
chr1	109800526	109800527	A01177:23:H2L2FDSX3:3:1567:9299:28244	60	-
chr1	109833795	109833796	A01177:23:H2L2FDSX3:1:1172:21884:25739/1	60	-
chr1	109870667	109870668	A01177:23:H2L2FDSX3:1:2236:20690:3724/1	60	+
chr1	109960552	109960553	A01177:23:H2L2FDSX3:4:1408:31394:15843	60	-
chr1	110009754	110009755	A01177:23:H2L2FDSX3:1:2651:26521:29575/1	60	+
chr1	110018243	110018244	A01177:23:H2L2FDSX3:2:1253:19614:36338/1	60	-
chr1	110350790	110350791	A01177:23:H2L2FDSX3:1:2160:32832:26412/1	60	-
chr1	110354158	110354159	A01177:23:H2L2FDSX3:4:2165:14561:12179/1	60	-
chr1	110364366	110364367	A01177:23:H2L2FDSX3:1:1127:23421:28588/1	60	+
chr1	110400386	110400387	A01177:23:H2L2FDSX3:1:1256:26368:20541/1	60	+
chr1	110904773	110904774	A01177:23:H2L2FDSX3:4:1237:11225:28009/1	60	+
chr1	110959621	110959622	A01177:23:H2L2FDSX3:1:1122:11424:4554	60	-
chr1	111130598	111130599	A01177:23:H2L2FDSX3:2:2410:16477:21198/1	60	+
chr1	111135243	111135244	A01177:23:H2L2FDSX3:1:1250:21432:15812/1	60	-
chr1	111161363	111161364	A01177:23:H2L2FDSX3:1:1306:8703:5321/1	60	-
chr1	111169481	111169482	A01177:23:H2L2FDSX3:1:1550:25807:16031/1	60	-
chr1	111414443	111414444	A01177:23:H2L2FDSX3:1:1171:18539:3693	60	-
chr1	111627858	111627859	A01177:23:H2L2FDSX3:1:1103:9552:19914/1	60	-
chr1	111637842	111637843	A01177:23:H2L2FDSX3:1:2241:29505:7999/1	60	+
chr1	111695589	111695590	A01177:23:H2L2FDSX3:1:1122:8992:9549/1	60	-
chr1	112090651	112090652	A01177:23:H2L2FDSX3:1:1209:17761:33818	60	-
chr1	112539636	112539637	A01177:23:H2L2FDSX3:1:1120:32244:36824	60	-
chr1	112556119	112556120	A01177:23:H2L2FDSX3:1:1539:30517:9032/1	60	-
chr1	112586047	112586048	A01177:23:H2L2FDSX3:4:1331:7600:9987	60	-
chr1	112603253	112603254	A01177:23:H2L2FDSX3:1:1103:27832:11929/1	60	-
chr1	112634130	112634131	A01177:23:H2L2FDSX3:3:1164:6994:30608	60	-
chr1	112636838	112636839	A01177:23:H2L2FDSX3:1:1276:1669:20447/1	60	-
chr1	112652738	112652739	A01177:23:H2L2FDSX3:1:1358:20772:11913/1	60	+
chr1	112838513	112838514	A01177:23:H2L2FDSX3:3:2354:16929:14497/1	60	+
chr1	112916277	112916278	A01177:23:H2L2FDSX3:1:1443:31367:1517/1	60	-
chr1	112936979	112936980	A01177:23:H2L2FDSX3:1:1304:17228:20118/1	60	+
chr1	112942011	112942012	A01177:23:H2L2FDSX3:1:1373:26051:24189/1	60	-
chr1	113101817	113101818	A01177:23:H2L2FDSX3:4:1337:31711:34460/1	60	-
chr1	113749713	113749714	A01177:23:H2L2FDSX3:1:2162:26883:25347/1	60	+
chr1	113781742	113781743	A01177:23:H2L2FDSX3:1:1216:22055:24001/1	60	+
chr1	113796949	113796950	A01177:23:H2L2FDSX3:2:1418:20826:32800/1	60	+
chr1	113831110	113831111	A01177:23:H2L2FDSX3:2:1239:23131:4539	60	-
chr1	113942875	113942876	A01177:23:H2L2FDSX3:1:2521:17626:35055/1	60	-
chr1	113964755	113964756	A01177:23:H2L2FDSX3:1:1518:27868:10927/1	60	-
chr1	114372033	114372034	A01177:23:H2L2FDSX3:1:1127:2808:26929	60	-
chr1	114391765	114391766	A01177:23:H2L2FDSX3:1:1161:8621:22404	60	+
chr1	114396899	114396900	A01177:23:H2L2FDSX3:1:2217:14705:32816	60	-
chr1	114397004	114397005	A01177:23:H2L2FDSX3:1:1145:29532:25770/1	60	+
chr1	114422915	114422916	A01177:23:H2L2FDSX3:1:2542:31801:23375/1	60	-
chr1	114424647	114424648	A01177:23:H2L2FDSX3:2:2255:26856:22232	60	-
chr1	114439961	114439962	A01177:23:H2L2FDSX3:1:1531:20184:26522/1	60	-
chr1	114527900	114527901	A01177:23:H2L2FDSX3:4:1224:31177:31657	60	+
chr1	114837557	114837558	A01177:23:H2L2FDSX3:1:1560:23014:5274/1	60	-
chr1	115474119	115474120	A01177:23:H2L2FDSX3:1:1144:21920:29997	60	+
chr1	115653568	115653569	A01177:23:H2L2FDSX3:2:2248:21477:28917/1	60	-
chr1	115684670	115684671	A01177:23:H2L2FDSX3:1:1653:16080:13338	60	-
chr1	116271451	116271452	A01177:23:H2L2FDSX3:1:1115:10764:6856/1	60	+
chr1	116591243	116591244	A01177:23:H2L2FDSX3:1:2315:13404:22138/1	60	-
chr1	116763467	116763468	A01177:23:H2L2FDSX3:4:1372:2392:3944/1	60	+
chr1	116779516	116779517	A01177:23:H2L2FDSX3:1:2445:20509:16094/1	60	+
chr1	117064307	117064308	A01177:23:H2L2FDSX3:1:1108:23068:16423/1	60	-
chr1	117365163	117365164	A01177:23:H2L2FDSX3:2:2401:22073:34178/1	60	-
chr1	117387452	117387453	A01177:23:H2L2FDSX3:1:1646:19108:3145/1	60	+
chr1	117410084	117410085	A01177:23:H2L2FDSX3:1:1247:23023:1157/1	60	+
chr1	117436252	117436253	A01177:23:H2L2FDSX3:1:1211:25545:35462/1	60	-
chr1	117440676	117440677	A01177:23:H2L2FDSX3:1:1211:27127:8516	60	-
chr1	117441042	117441043	A01177:23:H2L2FDSX3:1:2531:9001:14137/1	60	+
chr1	117444964	117444965	A01177:23:H2L2FDSX3:2:2317:24243:20024/1	60	-
chr1	117475121	117475122	A01177:23:H2L2FDSX3:1:1636:27615:22921	60	+
chr1	117489121	117489122	A01177:23:H2L2FDSX3:1:1424:6985:30812/1	60	+
chr1	117504265	117504266	A01177:23:H2L2FDSX3:4:2127:24026:12665	60	+
chr1	117624820	117624821	A01177:23:H2L2FDSX3:1:1140:13223:11083/1	60	-
chr1	117915509	117915510	A01177:23:H2L2FDSX3:1:1538:21875:35681/1	60	+
chr1	118466384	118466385	A01177:23:H2L2FDSX3:1:1425:27434:21605/1	60	+
chr1	119166831	119166832	A01177:23:H2L2FDSX3:1:1320:19027:19351/1	60	+
chr1	119276989	119276990	A01177:23:H2L2FDSX3:1:1230:32651:32550/1	60	-
chr1	119716763	119716764	A01177:23:H2L2FDSX3:1:1268:7726:2816/1	60	-
chr1	120152613	120152614	A01177:23:H2L2FDSX3:1:1239:28140:36229/1	60	-
chr1	120795889	120795890	A01177:23:H2L2FDSX3:2:1110:29179:14137	60	+
chr1	121561809	121561810	A01177:23:H2L2FDSX3:1:2207:26051:6934	60	+
chr1	121564486	121564487	A01177:23:H2L2FDSX3:1:1269:26413:2362/1	60	+
chr1	121569587	121569588	A01177:23:H2L2FDSX3:1:1129:31078:8688/1	60	+
chr1	121585690	121585691	A01177:23:H2L2FDSX3:2:1357:10637:17033	60	-
chr1	125179684	125179685	A01177:23:H2L2FDSX3:3:2451:31340:35603	60	+
chr1	145625082	145625083	A01177:23:H2L2FDSX3:2:2615:23402:12023	60	-
chr1	145654129	145654130	A01177:23:H2L2FDSX3:4:1128:11171:3333	60	-
chr1	145670345	145670346	A01177:23:H2L2FDSX3:1:1105:1172:4335/1	60	+
chr1	145670597	145670598	A01177:23:H2L2FDSX3:1:2533:14633:22294/1	60	-
chr1	145935848	145935849	A01177:23:H2L2FDSX3:1:2125:20826:29262	60	-
chr1	145944476	145944477	A01177:23:H2L2FDSX3:1:2122:32515:16438	60	-
chr1	145947192	145947193	A01177:23:H2L2FDSX3:2:2227:10556:23531	60	+
chr1	145951330	145951331	A01177:23:H2L2FDSX3:2:1239:27570:20149/1	60	+
chr1	145977144	145977145	A01177:23:H2L2FDSX3:2:2253:3486:17581/1	60	+
chr1	146186246	146186247	A01177:23:H2L2FDSX3:1:1226:17897:29857	60	-
chr1	146473990	146473991	A01177:23:H2L2FDSX3:1:1302:18448:22514/1	60	-
chr1	146559271	146559272	A01177:23:H2L2FDSX3:2:1517:31060:36996/1	60	+
chr1	147156213	147156214	A01177:23:H2L2FDSX3:1:1610:26169:16877/1	60	+
chr1	147273370	147273371	A01177:23:H2L2FDSX3:1:2662:21097:11193/1	60	-
chr1	147606929	147606930	A01177:23:H2L2FDSX3:2:1252:6253:8594/1	60	+
chr1	147608169	147608170	A01177:23:H2L2FDSX3:2:2419:13765:22388	60	-
chr1	147609137	147609138	A01177:23:H2L2FDSX3:1:1152:10429:16924/1	60	+
chr1	147732205	147732206	A01177:23:H2L2FDSX3:2:1636:1506:36135/1	60	-
chr1	147932614	147932615	A01177:23:H2L2FDSX3:1:1644:14000:23797/1	60	-
chr1	147959283	147959284	A01177:23:H2L2FDSX3:1:1252:24406:31548/1	60	+
chr1	147970145	147970146	A01177:23:H2L2FDSX3:1:2430:17110:18411/1	60	+
chr1	147970886	147970887	A01177:23:H2L2FDSX3:1:1135:17978:12399/1	60	+
chr1	148150635	148150636	A01177:23:H2L2FDSX3:4:2268:21106:21605/1	60	+
chr1	149065346	149065347	A01177:23:H2L2FDSX3:1:1102:17969:16235/1	60	-
chr1	149423159	149423160	A01177:23:H2L2FDSX3:2:2428:32696:35822/1	60	+
chr1	149429812	149429813	A01177:23:H2L2FDSX3:1:2167:22968:27054/1	60	+
chr1	149623067	149623068	A01177:23:H2L2FDSX3:2:1407:20085:21778	60	-
chr1	149665753	149665754	A01177:23:H2L2FDSX3:1:1121:24704:22200	60	-
chr1	149844440	149844441	A01177:23:H2L2FDSX3:1:2601:2338:21762/1	60	-
chr1	149868381	149868382	A01177:23:H2L2FDSX3:1:1331:14904:21418/1	60	+
chr1	149976126	149976127	A01177:23:H2L2FDSX3:2:2412:5122:13745	60	+
chr1	150003626	150003627	A01177:23:H2L2FDSX3:1:1370:23258:30968/1	60	+
chr1	150020365	150020366	A01177:23:H2L2FDSX3:4:2669:23421:33661/1	60	-
chr1	150049963	150049964	A01177:23:H2L2FDSX3:4:1533:4444:2613	60	-
chr1	150071244	150071245	A01177:23:H2L2FDSX3:1:1152:1063:24815/1	60	-
chr1	150085799	150085800	A01177:23:H2L2FDSX3:1:1324:25735:6793/1	60	+
chr1	150085803	150085804	A01177:23:H2L2FDSX3:2:2377:11017:29058/1	60	+
chr1	150086442	150086443	A01177:23:H2L2FDSX3:1:1303:27642:27571/1	60	-
chr1	150086849	150086850	A01177:23:H2L2FDSX3:2:2508:16468:5494/1	60	-
chr1	150086850	150086851	A01177:23:H2L2FDSX3:3:2362:11315:23343/1	60	-
chr1	150088073	150088074	A01177:23:H2L2FDSX3:1:1151:15365:17143/1	60	-
chr1	150088986	150088987	A01177:23:H2L2FDSX3:3:2401:10827:1673/1	60	+
chr1	150089618	150089619	A01177:23:H2L2FDSX3:3:1562:32877:17910	60	-
chr1	150089620	150089621	A01177:23:H2L2FDSX3:1:1109:1118:7999	60	-
chr1	150090815	150090816	A01177:23:H2L2FDSX3:3:2104:7518:34397/1	60	+
chr1	150092840	150092841	A01177:23:H2L2FDSX3:1:1253:29921:34460/1	60	-
chr1	150096484	150096485	A01177:23:H2L2FDSX3:1:1138:15049:1188/1	60	+
chr1	150105474	150105475	A01177:23:H2L2FDSX3:3:1365:11722:32659/1	60	+
chr1	150106276	150106277	A01177:23:H2L2FDSX3:1:2244:4797:36699/1	60	+
chr1	150110911	150110912	A01177:23:H2L2FDSX3:1:1206:15420:7028/1	60	-
chr1	150111244	150111245	A01177:23:H2L2FDSX3:1:2261:8115:15702/1	60	+
chr1	150113871	150113872	A01177:23:H2L2FDSX3:1:1129:19804:24925/1	60	+
chr1	150125542	150125543	A01177:23:H2L2FDSX3:1:2453:18493:8437	60	-
chr1	150125728	150125729	A01177:23:H2L2FDSX3:1:1325:30508:16626/1	60	-
chr1	150127733	150127734	A01177:23:H2L2FDSX3:2:1550:22471:27101	60	-
chr1	150131853	150131854	A01177:23:H2L2FDSX3:4:2627:18611:8516/1	60	-
chr1	150284997	150284998	A01177:23:H2L2FDSX3:1:1125:11306:33786	60	-
chr1	150332090	150332091	A01177:23:H2L2FDSX3:3:2109:5213:32127/1	60	+
chr1	150343234	150343235	A01177:23:H2L2FDSX3:1:2267:4589:8563/1	60	-
chr1	150343845	150343846	A01177:23:H2L2FDSX3:1:2534:21847:36918/1	60	+
chr1	150367224	150367225	A01177:23:H2L2FDSX3:1:1140:26874:34162/1	60	+
chr1	150372670	150372671	A01177:23:H2L2FDSX3:1:1560:6397:25567/1	60	+
chr1	150421046	150421047	A01177:23:H2L2FDSX3:1:1117:11379:10457/1	60	-
chr1	150422319	150422320	A01177:23:H2L2FDSX3:1:1140:14308:14403/1	60	-
chr1	150423012	150423013	A01177:23:H2L2FDSX3:1:1253:31729:13980/1	60	-
chr1	150438834	150438835	A01177:23:H2L2FDSX3:1:2260:18023:16110/1	60	-
chr1	150440401	150440402	A01177:23:H2L2FDSX3:1:1218:31448:30812/1	60	-
chr1	150442415	150442416	A01177:23:H2L2FDSX3:2:2421:31177:7858/1	60	+
chr1	150471265	150471266	A01177:23:H2L2FDSX3:1:1137:31512:24502/1	60	-
chr1	150579657	150579658	A01177:23:H2L2FDSX3:3:1658:28040:24846/1	60	+
chr1	150600530	150600531	A01177:23:H2L2FDSX3:1:1361:12210:2002/1	60	+
chr1	150634370	150634371	A01177:23:H2L2FDSX3:3:1270:1145:27649/1	60	-
chr1	150642099	150642100	A01177:23:H2L2FDSX3:1:2464:31864:30185/1	60	-
chr1	150648817	150648818	A01177:23:H2L2FDSX3:1:1319:21884:14309/1	60	+
chr1	150675999	150676000	A01177:23:H2L2FDSX3:1:1129:11930:36307	60	-
chr1	150676997	150676998	A01177:23:H2L2FDSX3:4:2103:20654:13870/1	60	-
chr1	150678264	150678265	A01177:23:H2L2FDSX3:1:1469:2338:7075	60	-
chr1	150680885	150680886	A01177:23:H2L2FDSX3:2:1219:3152:33692/1	60	-
chr1	150685092	150685093	A01177:23:H2L2FDSX3:1:1347:8015:29966/1	60	+
chr1	150699927	150699928	A01177:23:H2L2FDSX3:2:1605:11153:33426	60	-
chr1	150820224	150820225	A01177:23:H2L2FDSX3:1:1534:10547:36793/1	60	+
chr1	150828054	150828055	A01177:23:H2L2FDSX3:1:2142:17173:29450/1	60	-
chr1	150828103	150828104	A01177:23:H2L2FDSX3:1:1337:18385:11725/1	60	-
chr1	150832388	150832389	A01177:23:H2L2FDSX3:1:1202:19488:1235/1	60	+
chr1	150833413	150833414	A01177:23:H2L2FDSX3:1:1131:18593:29841	60	+
chr1	150932671	150932672	A01177:23:H2L2FDSX3:1:1275:27742:32659	60	+
chr1	150968522	150968523	A01177:23:H2L2FDSX3:1:1555:5782:11443/1	60	+
chr1	151018116	151018117	A01177:23:H2L2FDSX3:1:2569:18267:2347	60	-
chr1	151093027	151093028	A01177:23:H2L2FDSX3:4:2117:24261:12070	60	-
chr1	151108852	151108853	A01177:23:H2L2FDSX3:1:1129:14986:31078/1	60	+
chr1	151184001	151184002	A01177:23:H2L2FDSX3:1:1239:8802:31767/1	60	-
chr1	151211043	151211044	A01177:23:H2L2FDSX3:1:1601:2709:30859/1	60	-
chr1	151216948	151216949	A01177:23:H2L2FDSX3:1:1568:30843:4116/1	60	+
chr1	151221303	151221304	A01177:23:H2L2FDSX3:1:1378:3161:4930/1	60	+
chr1	151234195	151234196	A01177:23:H2L2FDSX3:1:1408:17607:1423/1	60	+
chr1	151236281	151236282	A01177:23:H2L2FDSX3:2:1574:30355:14387/1	60	-
chr1	151268895	151268896	A01177:23:H2L2FDSX3:1:1406:17824:20995/1	60	+
chr1	151318246	151318247	A01177:23:H2L2FDSX3:1:2374:3531:22545/1	60	-
chr1	151412575	151412576	A01177:23:H2L2FDSX3:1:1453:17761:17754/1	60	+
chr1	151419824	151419825	A01177:23:H2L2FDSX3:1:2357:9064:15687	60	-
chr1	151424721	151424722	A01177:23:H2L2FDSX3:1:2458:30752:1955/1	60	-
chr1	151444819	151444820	A01177:23:H2L2FDSX3:2:2570:1072:2660/1	60	-
chr1	151444831	151444832	A01177:23:H2L2FDSX3:1:1229:9299:7326	60	-
chr1	151450381	151450382	A01177:23:H2L2FDSX3:1:1106:1524:34006/1	60	+
chr1	151621230	151621231	A01177:23:H2L2FDSX3:3:2271:12255:32456/1	60	-
chr1	151632359	151632360	A01177:23:H2L2FDSX3:1:1113:31376:19038/1	60	+
chr1	151641563	151641564	A01177:23:H2L2FDSX3:1:1662:30499:8343/1	60	-
chr1	151645684	151645685	A01177:23:H2L2FDSX3:1:1124:32886:29168/1	60	-
chr1	151662095	151662096	A01177:23:H2L2FDSX3:4:1624:9019:21590/1	60	-
chr1	151670466	151670467	A01177:23:H2L2FDSX3:4:2501:4670:12837	60	-
chr1	151679603	151679604	A01177:23:H2L2FDSX3:2:1257:14705:30279/1	60	-
chr1	152348906	152348907	A01177:23:H2L2FDSX3:1:2650:3558:29418/1	60	+
chr1	152907166	152907167	A01177:23:H2L2FDSX3:3:2323:16703:27195/1	60	+
chr1	153636795	153636796	A01177:23:H2L2FDSX3:1:1138:25473:25911/1	60	-
chr1	153640990	153640991	A01177:23:H2L2FDSX3:1:1111:5584:26913/1	60	+
chr1	153641222	153641223	A01177:23:H2L2FDSX3:1:2626:17915:11005/1	60	+
chr1	153643759	153643760	A01177:23:H2L2FDSX3:1:1455:25816:12414/1	60	-
chr1	153644434	153644435	A01177:23:H2L2FDSX3:1:1630:1931:29199/1	60	+
chr1	153663088	153663089	A01177:23:H2L2FDSX3:1:1143:13964:29403/1	60	+
chr1	153867779	153867780	A01177:23:H2L2FDSX3:1:1143:5782:11663/1	60	+
chr1	153880296	153880297	A01177:23:H2L2FDSX3:1:1202:1452:29246	60	-
chr1	153883504	153883505	A01177:23:H2L2FDSX3:1:1607:27471:27242/1	60	+
chr1	153894060	153894061	A01177:23:H2L2FDSX3:1:1165:8223:24001/1	60	-
chr1	153899865	153899866	A01177:23:H2L2FDSX3:1:2306:12075:15452/1	60	-
chr1	153900791	153900792	A01177:23:H2L2FDSX3:3:1673:26648:3677	60	-
chr1	153906641	153906642	A01177:23:H2L2FDSX3:1:2328:17282:37027/1	60	+
chr1	153910391	153910392	A01177:23:H2L2FDSX3:1:1340:20925:3505/1	60	-
chr1	153911217	153911218	A01177:23:H2L2FDSX3:3:2304:4996:10551/1	60	-
chr1	153957437	153957438	A01177:23:H2L2FDSX3:2:1542:16459:20823	60	+
chr1	154054055	154054056	A01177:23:H2L2FDSX3:3:1429:5258:1423	60	+
chr1	154165936	154165937	A01177:23:H2L2FDSX3:1:1148:14724:17284/1	60	+
chr1	154197307	154197308	A01177:23:H2L2FDSX3:1:1337:21721:2159/1	60	+
chr1	154214620	154214621	A01177:23:H2L2FDSX3:1:1236:18973:32377/1	60	+
chr1	154218128	154218129	A01177:23:H2L2FDSX3:1:1176:24768:10410/1	60	+
chr1	154235087	154235088	A01177:23:H2L2FDSX3:1:2222:9598:20400/1	60	+
chr1	154237374	154237375	A01177:23:H2L2FDSX3:1:1141:4083:33176/1	60	+
chr1	154245587	154245588	A01177:23:H2L2FDSX3:1:1207:9634:14826/1	60	-
chr1	154254683	154254684	A01177:23:H2L2FDSX3:1:1510:9787:11146/1	60	-
chr1	154332613	154332614	A01177:23:H2L2FDSX3:2:2672:21920:18411/1	60	-
chr1	154506547	154506548	A01177:23:H2L2FDSX3:2:2322:23909:22388/1	60	+
chr1	154548391	154548392	A01177:23:H2L2FDSX3:2:1127:21151:14105/1	60	+
chr1	154562130	154562131	A01177:23:H2L2FDSX3:1:1134:21332:5243/1	60	+
chr1	154595417	154595418	A01177:23:H2L2FDSX3:1:2225:24505:12179/1	60	+
chr1	154597243	154597244	A01177:23:H2L2FDSX3:1:1216:25717:31970/1	60	-
chr1	154614262	154614263	A01177:23:H2L2FDSX3:1:2105:5186:11381	60	+
chr1	154985710	154985711	A01177:23:H2L2FDSX3:1:1226:29912:13557	60	-
chr1	155058453	155058454	A01177:23:H2L2FDSX3:1:1215:8594:30217/1	60	+
chr1	155062103	155062104	A01177:23:H2L2FDSX3:1:2226:21667:5760	60	+
chr1	155311502	155311503	A01177:23:H2L2FDSX3:1:1152:20419:14998	60	+
chr1	155311901	155311902	A01177:23:H2L2FDSX3:1:1315:29740:4586	60	-
chr1	155313271	155313272	A01177:23:H2L2FDSX3:1:1143:7473:20509/1	60	-
chr1	155317628	155317629	A01177:23:H2L2FDSX3:2:1155:10086:21746/1	60	+
chr1	155333962	155333963	A01177:23:H2L2FDSX3:2:1458:27543:35884	60	-
chr1	155355265	155355266	A01177:23:H2L2FDSX3:1:1139:15745:25034	60	+
chr1	155355266	155355267	A01177:23:H2L2FDSX3:1:2440:1524:10269	60	+
chr1	155375250	155375251	A01177:23:H2L2FDSX3:1:1149:5195:13244/1	60	-
chr1	155378358	155378359	A01177:23:H2L2FDSX3:4:2269:27118:22122	60	-
chr1	155380454	155380455	A01177:23:H2L2FDSX3:1:1124:8657:17080/1	60	+
chr1	155405640	155405641	A01177:23:H2L2FDSX3:1:1424:30996:16971	60	+
chr1	155418690	155418691	A01177:23:H2L2FDSX3:1:1133:21079:15139/1	60	+
chr1	155428462	155428463	A01177:23:H2L2FDSX3:1:1135:15664:25081	60	+
chr1	155448939	155448940	A01177:23:H2L2FDSX3:2:1271:17273:36292/1	60	-
chr1	155459235	155459236	A01177:23:H2L2FDSX3:1:2514:27389:20838/1	60	-
chr1	155463414	155463415	A01177:23:H2L2FDSX3:1:1514:9534:23171/1	60	-
chr1	155478252	155478253	A01177:23:H2L2FDSX3:1:1348:15429:2691/1	60	-
chr1	155479092	155479093	A01177:23:H2L2FDSX3:1:1442:29215:18082/1	60	+
chr1	155494332	155494333	A01177:23:H2L2FDSX3:4:1118:13575:36401/1	60	+
chr1	155496315	155496316	A01177:23:H2L2FDSX3:1:1302:3531:24737/1	60	+
chr1	155499492	155499493	A01177:23:H2L2FDSX3:1:2141:4381:29997/1	60	+
chr1	155521808	155521809	A01177:23:H2L2FDSX3:1:1506:7365:6543/1	60	-
chr1	155525628	155525629	A01177:23:H2L2FDSX3:1:1227:5023:19836/1	60	+
chr1	155531647	155531648	A01177:23:H2L2FDSX3:1:1249:13078:8359/1	60	-
chr1	155532072	155532073	A01177:23:H2L2FDSX3:1:1255:18276:21402/1	60	+
chr1	155538684	155538685	A01177:23:H2L2FDSX3:3:2243:7997:36385	60	-
chr1	155551729	155551730	A01177:23:H2L2FDSX3:1:1227:21793:30123/1	60	+
chr1	155674282	155674283	A01177:23:H2L2FDSX3:2:1331:12373:7357/1	60	+
chr1	155677868	155677869	A01177:23:H2L2FDSX3:1:1303:1994:26584/1	60	+
chr1	155710758	155710759	A01177:23:H2L2FDSX3:2:2552:29044:29340/1	60	+
chr1	155727213	155727214	A01177:23:H2L2FDSX3:1:1150:22932:22608/1	60	-
chr1	155734035	155734036	A01177:23:H2L2FDSX3:1:2330:25563:6903/1	60	+
chr1	155777812	155777813	A01177:23:H2L2FDSX3:1:1126:10700:7936/1	60	-
chr1	155791912	155791913	A01177:23:H2L2FDSX3:4:1551:22679:20008	60	+
chr1	155793503	155793504	A01177:23:H2L2FDSX3:1:1436:13856:5353/1	60	-
chr1	155801206	155801207	A01177:23:H2L2FDSX3:4:1446:22941:33051	60	-
chr1	155802298	155802299	A01177:23:H2L2FDSX3:1:2360:25654:23281/1	60	+
chr1	155804882	155804883	A01177:23:H2L2FDSX3:1:1275:14452:21919/1	60	-
chr1	155810197	155810198	A01177:23:H2L2FDSX3:1:1216:26675:8140	60	-
chr1	155815831	155815832	A01177:23:H2L2FDSX3:1:1305:6406:33567	60	+
chr1	155816324	155816325	A01177:23:H2L2FDSX3:1:1202:25672:26412/1	60	+
chr1	155827168	155827169	A01177:23:H2L2FDSX3:1:1178:3296:35477/1	60	+
chr1	155831722	155831723	A01177:23:H2L2FDSX3:1:1509:17192:15076/1	60	-
chr1	155901910	155901911	A01177:23:H2L2FDSX3:2:2506:19506:3333	60	-
chr1	155914942	155914943	A01177:23:H2L2FDSX3:1:2555:30852:28087	60	+
chr1	155920417	155920418	A01177:23:H2L2FDSX3:3:2274:23249:14074/1	60	-
chr1	155920487	155920488	A01177:23:H2L2FDSX3:1:1270:13693:27179/1	60	-
chr1	155921143	155921144	A01177:23:H2L2FDSX3:1:1240:7111:8766/1	60	-
chr1	155923682	155923683	A01177:23:H2L2FDSX3:4:2469:14073:23578	60	+
chr1	156012991	156012992	A01177:23:H2L2FDSX3:3:1326:13901:7529/1	60	-
chr1	156166579	156166580	A01177:23:H2L2FDSX3:1:1448:8666:18004	60	+
chr1	156170069	156170070	A01177:23:H2L2FDSX3:1:2639:8467:5509/1	60	-
chr1	156172799	156172800	A01177:23:H2L2FDSX3:1:1101:14823:35618/1	60	-
chr1	156207531	156207532	A01177:23:H2L2FDSX3:1:1171:13910:19038/1	60	-
chr1	156254328	156254329	A01177:23:H2L2FDSX3:1:1105:9037:33583	60	+
chr1	156315366	156315367	A01177:23:H2L2FDSX3:1:1261:23701:34366/1	60	-
chr1	156317423	156317424	A01177:23:H2L2FDSX3:1:1140:12418:23750/1	60	-
chr1	156318742	156318743	A01177:23:H2L2FDSX3:1:1531:9932:16157	60	+
chr1	156475350	156475351	A01177:23:H2L2FDSX3:2:1457:30454:22983/1	60	-
chr1	156480189	156480190	A01177:23:H2L2FDSX3:1:1203:4200:28870/1	60	-
chr1	156506170	156506171	A01177:23:H2L2FDSX3:2:1652:14633:32064	60	+
chr1	156522206	156522207	A01177:23:H2L2FDSX3:2:1439:19895:13964/1	60	+
chr1	156635591	156635592	A01177:23:H2L2FDSX3:4:1325:32045:35822/1	60	+
chr1	156730540	156730541	A01177:23:H2L2FDSX3:1:1349:26494:24893/1	60	-
chr1	156776883	156776884	A01177:23:H2L2FDSX3:1:1150:12346:8594/1	60	+
chr1	156777082	156777083	A01177:23:H2L2FDSX3:1:2110:17553:35869	60	-
chr1	156781620	156781621	A01177:23:H2L2FDSX3:1:1238:24451:8672/1	60	+
chr1	156799825	156799826	A01177:23:H2L2FDSX3:1:1138:28782:6308/1	60	-
chr1	156803651	156803652	A01177:23:H2L2FDSX3:1:1311:18114:30608	60	+
chr1	156959611	156959612	A01177:23:H2L2FDSX3:1:1102:27661:23093/1	60	+
chr1	157588864	157588865	A01177:23:H2L2FDSX3:1:1518:21151:13416/1	60	+
chr1	158341150	158341151	A01177:23:H2L2FDSX3:2:1631:14507:25175	60	-
chr1	158498095	158498096	A01177:23:H2L2FDSX3:1:1566:4047:17863/1	60	-
chr1	159048304	159048305	A01177:23:H2L2FDSX3:3:2273:14181:28244	60	+
chr1	159093227	159093228	A01177:23:H2L2FDSX3:1:1154:12373:6825/1	60	-
chr1	160257233	160257234	A01177:23:H2L2FDSX3:1:1350:14389:30138/1	60	-
chr1	160321219	160321220	A01177:23:H2L2FDSX3:1:2521:14624:18771/1	60	-
chr1	160445467	160445468	A01177:23:H2L2FDSX3:3:2335:20085:36902/1	60	-
chr1	160500863	160500864	A01177:23:H2L2FDSX3:1:1101:23258:29465/1	60	+
chr1	160502824	160502825	A01177:23:H2L2FDSX3:1:1550:1136:35900/1	60	+
chr1	160508327	160508328	A01177:23:H2L2FDSX3:1:1227:19777:26256/1	60	-
chr1	160514309	160514310	A01177:23:H2L2FDSX3:1:1431:5041:23938	60	+
chr1	160535658	160535659	A01177:23:H2L2FDSX3:1:1103:25816:29951/1	60	+
chr1	160555451	160555452	A01177:23:H2L2FDSX3:2:1203:30590:5149/1	60	+
chr1	160556821	160556822	A01177:23:H2L2FDSX3:1:1367:11469:23891/1	60	+
chr1	160562727	160562728	A01177:23:H2L2FDSX3:3:1103:31720:27492/1	60	-
chr1	160575250	160575251	A01177:23:H2L2FDSX3:1:1243:7265:10755/1	60	-
chr1	160575544	160575545	A01177:23:H2L2FDSX3:2:1461:14064:24502/1	60	+
chr1	160577722	160577723	A01177:23:H2L2FDSX3:1:1124:22516:27712	60	+
chr1	160578946	160578947	A01177:23:H2L2FDSX3:2:1263:14199:25864/1	60	-
chr1	160581590	160581591	A01177:23:H2L2FDSX3:1:1631:18521:16000/1	60	-
chr1	160582068	160582069	A01177:23:H2L2FDSX3:4:1533:23131:6198	60	-
chr1	160590445	160590446	A01177:23:H2L2FDSX3:1:1135:27724:23015/1	60	+
chr1	160590854	160590855	A01177:23:H2L2FDSX3:1:1136:16758:20556	60	+
chr1	161002246	161002247	A01177:23:H2L2FDSX3:2:2541:2103:34287	60	-
chr1	161035091	161035092	A01177:23:H2L2FDSX3:1:1277:6759:11443/1	60	+
chr1	161035092	161035093	A01177:23:H2L2FDSX3:2:1350:18096:9752	60	+
chr1	161157376	161157377	A01177:23:H2L2FDSX3:1:1257:15528:34554/1	60	+
chr1	161288218	161288219	A01177:23:H2L2FDSX3:1:1103:20636:2472/1	60	-
chr1	161325350	161325351	A01177:23:H2L2FDSX3:1:2408:19795:2300/1	60	-
chr1	161336717	161336718	A01177:23:H2L2FDSX3:2:1651:18295:7686/1	60	-
chr1	161350243	161350244	A01177:23:H2L2FDSX3:1:1173:29008:8390/1	60	+
chr1	161786974	161786975	A01177:23:H2L2FDSX3:1:1158:24885:26209/1	60	-
chr1	161790045	161790046	A01177:23:H2L2FDSX3:3:2572:4987:16110/1	60	+
chr1	161798899	161798900	A01177:23:H2L2FDSX3:1:1119:18719:25801/1	60	-
chr1	161801261	161801262	A01177:23:H2L2FDSX3:1:1132:32199:20964/1	60	-
chr1	161801795	161801796	A01177:23:H2L2FDSX3:1:1224:19461:5603/1	60	+
chr1	161851588	161851589	A01177:23:H2L2FDSX3:2:1613:7446:31140	60	-
chr1	161861917	161861918	A01177:23:H2L2FDSX3:2:1204:29749:13839/1	60	+
chr1	161867316	161867317	A01177:23:H2L2FDSX3:1:1238:28293:31704/1	60	+
chr1	161885333	161885334	A01177:23:H2L2FDSX3:1:1125:13440:24737/1	60	+
chr1	161886733	161886734	A01177:23:H2L2FDSX3:1:1175:12617:11788/1	60	+
chr1	161912827	161912828	A01177:23:H2L2FDSX3:1:1371:3504:20650/1	60	-
chr1	161914597	161914598	A01177:23:H2L2FDSX3:3:2559:12418:30671	60	-
chr1	161926497	161926498	A01177:23:H2L2FDSX3:3:1647:8784:11725	60	-
chr1	161929221	161929222	A01177:23:H2L2FDSX3:3:2567:24722:17879/1	60	-
chr1	163332091	163332092	A01177:23:H2L2FDSX3:2:1452:30825:12884/1	60	-
chr1	163695118	163695119	A01177:23:H2L2FDSX3:4:1477:9995:14105	60	-
chr1	163918497	163918498	A01177:23:H2L2FDSX3:4:2175:31141:11209/1	60	-
chr1	164383860	164383861	A01177:23:H2L2FDSX3:2:1259:28510:36495	60	+
chr1	164878960	164878961	A01177:23:H2L2FDSX3:1:1168:14190:27320/1	60	+
chr1	165432510	165432511	A01177:23:H2L2FDSX3:3:1423:4679:6151/1	60	+
chr1	165489391	165489392	A01177:23:H2L2FDSX3:1:1219:32570:22827	60	-
chr1	165851216	165851217	A01177:23:H2L2FDSX3:1:1431:14145:16689/1	60	-
chr1	165851218	165851219	A01177:23:H2L2FDSX3:4:1637:12111:27320/1	60	-
chr1	166497765	166497766	A01177:23:H2L2FDSX3:3:1545:28809:3474	60	+
chr1	166998683	166998684	A01177:23:H2L2FDSX3:1:2251:18059:11350/1	60	-
chr1	167097504	167097505	A01177:23:H2L2FDSX3:1:1272:30246:12226/1	60	-
chr1	167097566	167097567	A01177:23:H2L2FDSX3:2:1275:7789:13542/1	60	-
chr1	167103214	167103215	A01177:23:H2L2FDSX3:2:1438:30816:8234/1	60	-
chr1	167143748	167143749	A01177:23:H2L2FDSX3:2:1624:8739:21042/1	60	+
chr1	167161416	167161417	A01177:23:H2L2FDSX3:1:1308:26087:10848/1	60	+
chr1	167226212	167226213	A01177:23:H2L2FDSX3:1:1346:26404:18161	60	+
chr1	167272689	167272690	A01177:23:H2L2FDSX3:1:2157:26060:35289/1	60	+
chr1	167331655	167331656	A01177:23:H2L2FDSX3:2:1342:28691:35650/1	60	-
chr1	167362047	167362048	A01177:23:H2L2FDSX3:1:1101:2356:4789/1	60	+
chr1	167364455	167364456	A01177:23:H2L2FDSX3:1:1273:19886:24158/1	60	-
chr1	167366487	167366488	A01177:23:H2L2FDSX3:2:1234:4408:25285/1	60	-
chr1	167384800	167384801	A01177:23:H2L2FDSX3:1:1426:23791:12821/1	60	+
chr1	167387250	167387251	A01177:23:H2L2FDSX3:1:1404:14579:12994	60	-
chr1	167416129	167416130	A01177:23:H2L2FDSX3:1:1576:16785:34757/1	60	-
chr1	167499379	167499380	A01177:23:H2L2FDSX3:4:1304:19126:4460	60	+
chr1	167968613	167968614	A01177:23:H2L2FDSX3:1:1277:29414:10316/1	60	+
chr1	167973074	167973075	A01177:23:H2L2FDSX3:4:2535:2908:9126	60	-
chr1	167979161	167979162	A01177:23:H2L2FDSX3:1:2166:31873:31203/1	60	+
chr1	167986877	167986878	A01177:23:H2L2FDSX3:1:1173:12111:2174/1	60	+
chr1	168027752	168027753	A01177:23:H2L2FDSX3:1:2601:26594:5995/1	60	+
chr1	168036635	168036636	A01177:23:H2L2FDSX3:1:1136:23185:13964/1	60	-
chr1	168046198	168046199	A01177:23:H2L2FDSX3:1:1252:28917:33661/1	60	-
chr1	168062322	168062323	A01177:23:H2L2FDSX3:1:1101:4164:18850/1	60	-
chr1	168066812	168066813	A01177:23:H2L2FDSX3:2:2154:22634:5744/1	60	+
chr1	168200843	168200844	A01177:23:H2L2FDSX3:1:1366:23719:15295/1	60	+
chr1	168553815	168553816	A01177:23:H2L2FDSX3:3:1646:26323:10191/1	60	-
chr1	169305672	169305673	A01177:23:H2L2FDSX3:1:1202:31539:9111	60	+
chr1	169387220	169387221	A01177:23:H2L2FDSX3:3:2542:16803:3568	60	-
chr1	169846253	169846254	A01177:23:H2L2FDSX3:1:1329:13376:12571/1	60	+
chr1	169973042	169973043	A01177:23:H2L2FDSX3:2:1435:32045:28369/1	60	+
chr1	170040308	170040309	A01177:23:H2L2FDSX3:2:1655:19542:26349/1	60	+
chr1	170257093	170257094	A01177:23:H2L2FDSX3:2:1136:10746:26240/1	60	-
chr1	170547203	170547204	A01177:23:H2L2FDSX3:1:2120:16595:2801/1	60	+
chr1	171523855	171523856	A01177:23:H2L2FDSX3:1:2577:25717:21073	60	+
chr1	171568714	171568715	A01177:23:H2L2FDSX3:1:1307:25771:7576/1	60	-
chr1	171677144	171677145	A01177:23:H2L2FDSX3:1:1503:28438:10003/1	60	+
chr1	171702817	171702818	A01177:23:H2L2FDSX3:2:1558:13566:16000/1	60	-
chr1	171818442	171818443	A01177:23:H2L2FDSX3:1:1110:5927:11162/1	60	+
chr1	172002855	172002856	A01177:23:H2L2FDSX3:1:1141:2311:5306/1	60	-
chr1	172208450	172208451	A01177:23:H2L2FDSX3:1:1360:6189:7263/1	60	-
chr1	172279724	172279725	A01177:23:H2L2FDSX3:1:2120:15781:6277/1	60	+
chr1	172410973	172410974	A01177:23:H2L2FDSX3:1:2342:25916:27743	60	+
chr1	172554030	172554031	A01177:23:H2L2FDSX3:1:2112:6017:29199	60	-
chr1	172569685	172569686	A01177:23:H2L2FDSX3:3:1621:15058:32393/1	60	-
chr1	172572389	172572390	A01177:23:H2L2FDSX3:1:1151:14479:15953/1	60	+
chr1	172576457	172576458	A01177:23:H2L2FDSX3:1:2305:31729:7404/1	60	+
chr1	172577952	172577953	A01177:23:H2L2FDSX3:2:2115:30969:23156/1	60	-
chr1	172593645	172593646	A01177:23:H2L2FDSX3:2:2261:26422:19507/1	60	-
chr1	172605990	172605991	A01177:23:H2L2FDSX3:2:2656:16532:5916/1	60	-
chr1	172655128	172655129	A01177:23:H2L2FDSX3:1:1603:22589:3630/1	60	+
chr1	173613279	173613280	A01177:23:H2L2FDSX3:2:2559:19452:15515/1	60	-
chr1	173766455	173766456	A01177:23:H2L2FDSX3:1:1147:15646:32377	60	-
chr1	173840179	173840180	A01177:23:H2L2FDSX3:1:1127:28257:20306/1	60	-
chr1	173853604	173853605	A01177:23:H2L2FDSX3:1:1510:27462:6590/1	60	+
chr1	173865499	173865500	A01177:23:H2L2FDSX3:1:1335:15167:28886/1	60	+
chr1	173952259	173952260	A01177:23:H2L2FDSX3:1:1441:30264:36276/1	60	+
chr1	173960676	173960677	A01177:23:H2L2FDSX3:1:1121:29785:14215/1	60	+
chr1	173961733	173961734	A01177:23:H2L2FDSX3:1:1477:14064:14074/1	60	-
chr1	173963590	173963591	A01177:23:H2L2FDSX3:1:1222:7681:17237/1	60	-
chr1	173973341	173973342	A01177:23:H2L2FDSX3:1:1135:26449:7028/1	60	-
chr1	173984164	173984165	A01177:23:H2L2FDSX3:1:1332:10682:31673/1	60	-
chr1	174012967	174012968	A01177:23:H2L2FDSX3:1:1455:18258:13792/1	60	+
chr1	174016368	174016369	A01177:23:H2L2FDSX3:1:2151:21847:5854/1	60	+
chr1	174158967	174158968	A01177:23:H2L2FDSX3:1:1362:4580:31375	60	-
chr1	174410503	174410504	A01177:23:H2L2FDSX3:1:1235:24813:6167/1	60	-
chr1	174430995	174430996	A01177:23:H2L2FDSX3:2:1364:18837:30389/1	60	-
chr1	174533930	174533931	A01177:23:H2L2FDSX3:3:2423:24035:2754/1	60	+
chr1	174701075	174701076	A01177:23:H2L2FDSX3:2:1258:16703:26224/1	60	+
chr1	174856378	174856379	A01177:23:H2L2FDSX3:4:1444:22462:10426/1	60	-
chr1	174894860	174894861	A01177:23:H2L2FDSX3:1:2370:16658:17879/1	60	+
chr1	174980075	174980076	A01177:23:H2L2FDSX3:1:1559:23321:25285/1	60	-
chr1	175256258	175256259	A01177:23:H2L2FDSX3:1:1577:17309:31501/1	60	-
chr1	175555310	175555311	A01177:23:H2L2FDSX3:3:1554:24632:27837/1	60	-
chr1	175555925	175555926	A01177:23:H2L2FDSX3:2:1311:25934:25833	60	-
chr1	176051610	176051611	A01177:23:H2L2FDSX3:1:1440:18511:11350/1	60	-
chr1	176059235	176059236	A01177:23:H2L2FDSX3:1:2543:9724:32362/1	60	+
chr1	176125359	176125360	A01177:23:H2L2FDSX3:1:1567:24858:1861/1	60	+
chr1	176532391	176532392	A01177:23:H2L2FDSX3:1:1474:9136:20290/1	60	+
chr1	176785311	176785312	A01177:23:H2L2FDSX3:1:1164:12879:31876	60	-
chr1	176959682	176959683	A01177:23:H2L2FDSX3:1:1262:30309:30843/1	60	+
chr1	177389570	177389571	A01177:23:H2L2FDSX3:4:1353:12753:9142/1	60	-
chr1	178058028	178058029	A01177:23:H2L2FDSX3:1:1170:23990:15264	60	-
chr1	178272753	178272754	A01177:23:H2L2FDSX3:4:1404:22797:14325/1	60	+
chr1	178781449	178781450	A01177:23:H2L2FDSX3:1:2512:22815:21684	60	-
chr1	178784530	178784531	A01177:23:H2L2FDSX3:1:1240:1108:9768/1	60	-
chr1	178809801	178809802	A01177:23:H2L2FDSX3:1:1101:4824:2581/1	60	+
chr1	178877177	178877178	A01177:23:H2L2FDSX3:2:1439:15076:15139/1	60	-
chr1	179062798	179062799	A01177:23:H2L2FDSX3:1:1121:5882:14528/1	60	-
chr1	179068052	179068053	A01177:23:H2L2FDSX3:4:2338:12997:1423	60	+
chr1	179126428	179126429	A01177:23:H2L2FDSX3:1:1238:23439:2848/1	60	-
chr1	179143038	179143039	A01177:23:H2L2FDSX3:1:1231:19714:32565/1	60	+
chr1	179199937	179199938	A01177:23:H2L2FDSX3:1:1325:8540:23578/1	60	+
chr1	179912167	179912168	A01177:23:H2L2FDSX3:1:1249:13096:28150	60	-
chr1	179979598	179979599	A01177:23:H2L2FDSX3:1:1110:21441:12195/1	60	-
chr1	179982027	179982028	A01177:23:H2L2FDSX3:1:1101:16450:20275/1	60	+
chr1	180013019	180013020	A01177:23:H2L2FDSX3:1:2366:30120:20494/1	60	+
chr1	180081359	180081360	A01177:23:H2L2FDSX3:2:1135:17996:26584/1	60	+
chr1	180360119	180360120	A01177:23:H2L2FDSX3:1:1373:17418:36699/1	60	+
chr1	180364403	180364404	A01177:23:H2L2FDSX3:1:1464:3739:20369	60	+
chr1	180424131	180424132	A01177:23:H2L2FDSX3:1:1127:7744:16000/1	60	+
chr1	180637725	180637726	A01177:23:H2L2FDSX3:1:1103:13910:18035/1	60	+
chr1	180808089	180808090	A01177:23:H2L2FDSX3:1:1566:30825:8500	60	+
chr1	181032432	181032433	A01177:23:H2L2FDSX3:3:2507:32551:35571	60	-
chr1	181243141	181243142	A01177:23:H2L2FDSX3:4:1677:19027:30405/1	60	+
chr1	181277239	181277240	A01177:23:H2L2FDSX3:1:1246:2202:28322	60	+
chr1	181377792	181377793	A01177:23:H2L2FDSX3:1:1112:3658:36886/1	60	+
chr1	182072250	182072251	A01177:23:H2L2FDSX3:1:1447:8250:16438/1	60	+
chr1	182118390	182118391	A01177:23:H2L2FDSX3:1:1237:8603:25003/1	60	-
chr1	182178488	182178489	A01177:23:H2L2FDSX3:1:1307:17300:33301/1	60	+
chr1	182870911	182870912	A01177:23:H2L2FDSX3:1:1515:4535:28479/1	60	+
chr1	183226187	183226188	A01177:23:H2L2FDSX3:1:2151:20392:13573	60	-
chr1	183459096	183459097	A01177:23:H2L2FDSX3:1:2214:6027:33880/1	60	-
chr1	183500557	183500558	A01177:23:H2L2FDSX3:1:1630:27245:14418/1	60	-
chr1	183730204	183730205	A01177:23:H2L2FDSX3:3:2547:21612:3850	60	-
chr1	184055693	184055694	A01177:23:H2L2FDSX3:1:1514:19849:21684/1	60	-
chr1	184061848	184061849	A01177:23:H2L2FDSX3:1:1374:23213:5838/1	60	-
chr1	184523631	184523632	A01177:23:H2L2FDSX3:2:1265:3477:20040	60	+
chr1	184549178	184549179	A01177:23:H2L2FDSX3:1:1404:24975:9392/1	60	-
chr1	184704739	184704740	A01177:23:H2L2FDSX3:2:2337:24415:35133	60	-
chr1	184748626	184748627	A01177:23:H2L2FDSX3:1:1171:3396:14293/1	60	+
chr1	184749122	184749123	A01177:23:H2L2FDSX3:1:2444:30671:36793/1	60	+
chr1	184891703	184891704	A01177:23:H2L2FDSX3:1:1565:15456:12352/1	60	-
chr1	185059176	185059177	A01177:23:H2L2FDSX3:1:1278:23439:30373/1	60	+
chr1	185059177	185059178	A01177:23:H2L2FDSX3:2:2447:21965:21339	60	+
chr1	185121888	185121889	A01177:23:H2L2FDSX3:4:2149:13295:27242	60	-
chr1	185148940	185148941	A01177:23:H2L2FDSX3:1:2303:17020:35196/1	60	-
chr1	186147921	186147922	A01177:23:H2L2FDSX3:1:1153:23032:10504/1	60	+
chr1	186239312	186239313	A01177:23:H2L2FDSX3:1:1413:27932:1955/1	60	+
chr1	187197557	187197558	A01177:23:H2L2FDSX3:1:1127:28330:30827/1	60	-
chr1	187259493	187259494	A01177:23:H2L2FDSX3:1:1557:32868:36119/1	60	-
chr1	187447891	187447892	A01177:23:H2L2FDSX3:1:1372:12843:31657/1	60	+
chr1	188277678	188277679	A01177:23:H2L2FDSX3:1:1363:8124:33974/1	60	+
chr1	188564842	188564843	A01177:23:H2L2FDSX3:1:2236:2365:19022/1	60	-
chr1	188924952	188924953	A01177:23:H2L2FDSX3:1:2375:2148:13041	60	+
chr1	189315109	189315110	A01177:23:H2L2FDSX3:1:1376:14886:32409	60	-
chr1	189658894	189658895	A01177:23:H2L2FDSX3:1:1467:12915:32346/1	60	-
chr1	190243317	190243318	A01177:23:H2L2FDSX3:1:1108:23330:22138/1	60	+
chr1	190614014	190614015	A01177:23:H2L2FDSX3:1:2312:27896:20995/1	60	+
chr1	191037948	191037949	A01177:23:H2L2FDSX3:1:1115:32542:30859/1	60	-
chr1	191242067	191242068	A01177:23:H2L2FDSX3:1:1263:32362:13135/1	60	+
chr1	191251297	191251298	A01177:23:H2L2FDSX3:1:2666:4417:8516/1	60	-
chr1	191672911	191672912	A01177:23:H2L2FDSX3:1:2459:26386:31876/1	60	-
chr1	191715383	191715384	A01177:23:H2L2FDSX3:1:1252:21513:16297/1	60	-
chr1	191996371	191996372	A01177:23:H2L2FDSX3:1:1240:30572:24314/1	60	-
chr1	192141062	192141063	A01177:23:H2L2FDSX3:1:1652:4119:4241/1	60	+
chr1	192153170	192153171	A01177:23:H2L2FDSX3:2:1465:28293:28855/1	60	+
chr1	192332568	192332569	A01177:23:H2L2FDSX3:1:1177:3287:31673/1	60	-
chr1	192375313	192375314	A01177:23:H2L2FDSX3:1:1513:18521:31375/1	60	+
chr1	192490896	192490897	A01177:23:H2L2FDSX3:2:2157:16613:31234/1	60	+
chr1	192647446	192647447	A01177:23:H2L2FDSX3:4:1310:18792:33786/1	60	-
chr1	192673019	192673020	A01177:23:H2L2FDSX3:1:2407:28492:29825/1	60	-
chr1	192907764	192907765	A01177:23:H2L2FDSX3:1:1260:5077:2143/1	60	-
chr1	193017086	193017087	A01177:23:H2L2FDSX3:1:1103:31593:23484/1	60	+
chr1	193125486	193125487	A01177:23:H2L2FDSX3:1:1202:3152:33223/1	60	+
chr1	193298126	193298127	A01177:23:H2L2FDSX3:1:1525:28510:28917/1	60	-
chr1	193727831	193727832	A01177:23:H2L2FDSX3:2:2401:2899:3912/1	60	+
chr1	193759939	193759940	A01177:23:H2L2FDSX3:1:2663:16658:31563/1	60	-
chr1	194092308	194092309	A01177:23:H2L2FDSX3:1:1255:22950:22294/1	60	-
chr1	194160880	194160881	A01177:23:H2L2FDSX3:1:1135:9173:35164/1	60	-
chr1	194482227	194482228	A01177:23:H2L2FDSX3:2:2231:9263:14904/1	60	-
chr1	194997025	194997026	A01177:23:H2L2FDSX3:1:1367:30816:33943/1	60	+
chr1	195197434	195197435	A01177:23:H2L2FDSX3:3:1146:23574:5807/1	60	-
chr1	195214668	195214669	A01177:23:H2L2FDSX3:2:2359:9209:22889/1	60	+
chr1	195544279	195544280	A01177:23:H2L2FDSX3:1:1151:19397:16110/1	60	+
chr1	195658827	195658828	A01177:23:H2L2FDSX3:1:2505:18927:29168/1	60	-
chr1	195687879	195687880	A01177:23:H2L2FDSX3:1:1213:15835:19836/1	60	-
chr1	195703668	195703669	A01177:23:H2L2FDSX3:1:1213:10312:17221/1	60	+
chr1	195720150	195720151	A01177:23:H2L2FDSX3:4:1330:6216:15765	60	-
chr1	195811358	195811359	A01177:23:H2L2FDSX3:1:2504:12961:29418/1	60	+
chr1	195835095	195835096	A01177:23:H2L2FDSX3:1:1135:17553:18834/1	60	+
chr1	196046332	196046333	A01177:23:H2L2FDSX3:3:2458:3161:23750/1	60	-
chr1	196261911	196261912	A01177:23:H2L2FDSX3:3:1430:24596:10081/1	60	+
chr1	197124634	197124635	A01177:23:H2L2FDSX3:2:1101:18177:11553	60	-
chr1	197170452	197170453	A01177:23:H2L2FDSX3:1:2344:7346:33098	60	-
chr1	197179549	197179550	A01177:23:H2L2FDSX3:1:1441:22815:29418/1	60	-
chr1	197195734	197195735	A01177:23:H2L2FDSX3:1:1239:28438:7341/1	60	-
chr1	197271174	197271175	A01177:23:H2L2FDSX3:1:2309:27914:6277/1	60	-
chr1	197347668	197347669	A01177:23:H2L2FDSX3:2:2137:25789:28745/1	60	+
chr1	197442602	197442603	A01177:23:H2L2FDSX3:3:1527:23023:28682	60	-
chr1	197442604	197442605	A01177:23:H2L2FDSX3:1:1549:13973:24940/1	60	-
chr1	197599651	197599652	A01177:23:H2L2FDSX3:1:1175:25274:27164/1	60	+
chr1	197601018	197601019	A01177:23:H2L2FDSX3:1:1177:6280:35321/1	60	+
chr1	197605335	197605336	A01177:23:H2L2FDSX3:1:2142:2718:26459/1	60	+
chr1	197642490	197642491	A01177:23:H2L2FDSX3:1:1451:5475:5306/1	60	-
chr1	197659326	197659327	A01177:23:H2L2FDSX3:1:1341:22200:12665/1	60	+
chr1	197731117	197731118	A01177:23:H2L2FDSX3:1:1255:32479:9831/1	60	+
chr1	197750309	197750310	A01177:23:H2L2FDSX3:1:1348:25265:1251/1	60	+
chr1	197764693	197764694	A01177:23:H2L2FDSX3:1:2614:31268:17065	60	-
chr1	197878070	197878071	A01177:23:H2L2FDSX3:2:2571:23863:4993	60	+
chr1	198098149	198098150	A01177:23:H2L2FDSX3:2:2525:5059:22936/1	60	-
chr1	198161721	198161722	A01177:23:H2L2FDSX3:1:1440:21088:20885	60	-
chr1	198195667	198195668	A01177:23:H2L2FDSX3:1:2603:28800:11193/1	60	+
chr1	198270520	198270521	A01177:23:H2L2FDSX3:4:1426:31232:2284/1	60	+
chr1	198270929	198270930	A01177:23:H2L2FDSX3:4:1518:2058:3897	60	+
chr1	198273720	198273721	A01177:23:H2L2FDSX3:1:1449:2094:11569/1	60	-
chr1	198275041	198275042	A01177:23:H2L2FDSX3:4:2540:31448:12900/1	60	-
chr1	198275859	198275860	A01177:23:H2L2FDSX3:1:1142:6940:32612/1	60	-
chr1	198277370	198277371	A01177:23:H2L2FDSX3:4:1409:10022:11992/1	60	+
chr1	198281089	198281090	A01177:23:H2L2FDSX3:1:2534:29432:14481/1	60	+
chr1	198284641	198284642	A01177:23:H2L2FDSX3:3:1657:16514:5040/1	60	-
chr1	198819286	198819287	A01177:23:H2L2FDSX3:1:1332:7871:23641/1	60	+
chr1	198852740	198852741	A01177:23:H2L2FDSX3:1:1613:30689:19163/1	60	+
chr1	198950104	198950105	A01177:23:H2L2FDSX3:1:1476:32000:27164/1	60	-
chr1	198992167	198992168	A01177:23:H2L2FDSX3:2:2326:22688:19241/1	60	+
chr1	199061227	199061228	A01177:23:H2L2FDSX3:1:2114:13277:17879/1	60	+
chr1	199066016	199066017	A01177:23:H2L2FDSX3:1:1474:1759:32033/1	60	+
chr1	199067204	199067205	A01177:23:H2L2FDSX3:1:1177:7084:4053/1	60	+
chr1	199067302	199067303	A01177:23:H2L2FDSX3:2:2375:14796:6136/1	60	+
chr1	199116615	199116616	A01177:23:H2L2FDSX3:3:1524:11035:26678	60	-
chr1	199141136	199141137	A01177:23:H2L2FDSX3:1:2127:6262:22326/1	60	-
chr1	199184307	199184308	A01177:23:H2L2FDSX3:1:2145:7699:36620/1	60	+
chr1	199226818	199226819	A01177:23:H2L2FDSX3:1:1358:12219:1799/1	60	-
chr1	199234648	199234649	A01177:23:H2L2FDSX3:1:1156:6705:29418/1	60	+
chr1	199461507	199461508	A01177:23:H2L2FDSX3:1:1251:18964:8155/1	60	+
chr1	200009745	200009746	A01177:23:H2L2FDSX3:2:1172:18774:11146/1	60	-
chr1	200010836	200010837	A01177:23:H2L2FDSX3:3:1366:11424:31516/1	60	+
chr1	200130073	200130074	A01177:23:H2L2FDSX3:1:1627:14805:11068/1	60	+
chr1	200202530	200202531	A01177:23:H2L2FDSX3:1:1245:19633:25285	60	-
chr1	200585698	200585699	A01177:23:H2L2FDSX3:2:1578:13720:19867/1	60	+
chr1	200606529	200606530	A01177:23:H2L2FDSX3:3:2453:5303:10551/1	60	-
chr1	201848665	201848666	A01177:23:H2L2FDSX3:1:1325:4209:3521	60	+
chr1	201866879	201866880	A01177:23:H2L2FDSX3:1:1619:27082:30639/1	60	+
chr1	201869339	201869340	A01177:23:H2L2FDSX3:2:1150:31575:26115/1	60	+
chr1	201967140	201967141	A01177:23:H2L2FDSX3:1:1130:2184:2550	60	+
chr1	202332734	202332735	A01177:23:H2L2FDSX3:1:1347:31928:26850/1	60	-
chr1	202412032	202412033	A01177:23:H2L2FDSX3:3:1532:8115:23124/1	60	+
chr1	202430571	202430572	A01177:23:H2L2FDSX3:1:1443:11523:16626/1	60	-
chr1	202496366	202496367	A01177:23:H2L2FDSX3:2:2602:15230:26146	60	-
chr1	202515545	202515546	A01177:23:H2L2FDSX3:2:2150:14769:35180/1	60	-
chr1	202561404	202561405	A01177:23:H2L2FDSX3:1:1317:3794:28166/1	60	-
chr1	202576173	202576174	A01177:23:H2L2FDSX3:1:1507:9209:6480/1	60	+
chr1	202756002	202756003	A01177:23:H2L2FDSX3:1:1131:27407:16047/1	60	+
chr1	202914174	202914175	A01177:23:H2L2FDSX3:1:1365:18566:27884	60	-
chr1	203212222	203212223	A01177:23:H2L2FDSX3:1:2175:6325:27132	60	+
chr1	203322524	203322525	A01177:23:H2L2FDSX3:1:2165:30734:13479	60	+
chr1	203533081	203533082	A01177:23:H2L2FDSX3:3:1107:24695:20525/1	60	-
chr1	203640752	203640753	A01177:23:H2L2FDSX3:1:2425:8531:1235/1	60	-
chr1	203645114	203645115	A01177:23:H2L2FDSX3:1:1110:32741:4460/1	60	+
chr1	203692893	203692894	A01177:23:H2L2FDSX3:1:1376:24966:27696	60	-
chr1	203817741	203817742	A01177:23:H2L2FDSX3:1:2340:28845:13432/1	60	-
chr1	203824501	203824502	A01177:23:H2L2FDSX3:1:2564:32217:26224/1	60	-
chr1	203848138	203848139	A01177:23:H2L2FDSX3:1:2549:24578:15624/1	60	+
chr1	204261179	204261180	A01177:23:H2L2FDSX3:3:2101:3992:6214/1	60	-
chr1	204328591	204328592	A01177:23:H2L2FDSX3:4:1531:23845:27759/1	60	+
chr1	204506599	204506600	A01177:23:H2L2FDSX3:2:2232:29423:29684/1	60	-
chr1	204539439	204539440	A01177:23:H2L2FDSX3:4:1505:19542:29105/1	60	-
chr1	204542958	204542959	A01177:23:H2L2FDSX3:2:1567:30300:5212	60	+
chr1	204546003	204546004	A01177:23:H2L2FDSX3:1:1368:19361:1986	60	+
chr1	204848968	204848969	A01177:23:H2L2FDSX3:1:1271:8504:14340/1	60	-
chr1	205088539	205088540	A01177:23:H2L2FDSX3:1:1101:29478:25958	60	+
chr1	205106562	205106563	A01177:23:H2L2FDSX3:1:1560:32524:31391	60	-
chr1	205165334	205165335	A01177:23:H2L2FDSX3:2:2250:8567:12132	60	-
chr1	205607449	205607450	A01177:23:H2L2FDSX3:1:2454:26494:16689/1	60	+
chr1	205614649	205614650	A01177:23:H2L2FDSX3:1:1149:19280:10457/1	60	-
chr1	205616798	205616799	A01177:23:H2L2FDSX3:1:1373:28800:9095/1	60	+
chr1	205718507	205718508	A01177:23:H2L2FDSX3:1:1162:10755:10160	60	-
chr1	205723200	205723201	A01177:23:H2L2FDSX3:1:2435:25211:26584	60	-
chr1	205724991	205724992	A01177:23:H2L2FDSX3:1:1148:15664:7607/1	60	-
chr1	205725155	205725156	A01177:23:H2L2FDSX3:2:1235:22327:6120	60	-
chr1	205728471	205728472	A01177:23:H2L2FDSX3:3:2432:27751:29543/1	60	+
chr1	205734190	205734191	A01177:23:H2L2FDSX3:2:2142:23194:25817	60	-
chr1	205744120	205744121	A01177:23:H2L2FDSX3:1:1219:18683:35697	60	-
chr1	205767841	205767842	A01177:23:H2L2FDSX3:1:1323:4580:19351/1	60	+
chr1	206085568	206085569	A01177:23:H2L2FDSX3:1:1206:28230:6668	60	-
chr1	206090581	206090582	A01177:23:H2L2FDSX3:1:1215:15718:33191/1	60	-
chr1	206095458	206095459	A01177:23:H2L2FDSX3:1:1210:3034:15890/1	60	-
chr1	206186970	206186971	A01177:23:H2L2FDSX3:1:1421:19379:22467/1	60	+
chr1	206221858	206221859	A01177:23:H2L2FDSX3:4:2109:12346:7216/1	60	+
chr1	207179142	207179143	A01177:23:H2L2FDSX3:2:1476:16360:36088	60	+
chr1	207336574	207336575	A01177:23:H2L2FDSX3:2:1361:29252:13636/1	60	-
chr1	207641339	207641340	A01177:23:H2L2FDSX3:4:1208:16830:1141/1	60	+
chr1	207756043	207756044	A01177:23:H2L2FDSX3:1:1271:26955:5619/1	60	-
chr1	207768832	207768833	A01177:23:H2L2FDSX3:1:2331:18412:23516/1	60	+
chr1	207769119	207769120	A01177:23:H2L2FDSX3:3:1503:20546:2002/1	60	+
chr1	208551065	208551066	A01177:23:H2L2FDSX3:4:1128:11659:33270/1	60	-
chr1	208924929	208924930	A01177:23:H2L2FDSX3:1:1235:3197:15452/1	60	+
chr1	208924931	208924932	A01177:23:H2L2FDSX3:4:1665:8467:17253	60	+
chr1	211302271	211302272	A01177:23:H2L2FDSX3:1:1425:30770:2018	60	-
chr1	211308702	211308703	A01177:23:H2L2FDSX3:2:1531:10673:26209/1	60	+
chr1	211317939	211317940	A01177:23:H2L2FDSX3:1:1261:11369:4679/1	60	-
chr1	211615735	211615736	A01177:23:H2L2FDSX3:1:2143:3468:15859/1	60	+
chr1	211764474	211764475	A01177:23:H2L2FDSX3:1:2528:9317:29496/1	60	+
chr1	211982629	211982630	A01177:23:H2L2FDSX3:3:1630:30508:25269/1	60	-
chr1	211984906	211984907	A01177:23:H2L2FDSX3:1:1407:24903:18223/1	60	-
chr1	212030205	212030206	A01177:23:H2L2FDSX3:1:1208:4354:13322/1	60	+
chr1	212041208	212041209	A01177:23:H2L2FDSX3:1:2169:27172:31046/1	60	-
chr1	212059399	212059400	A01177:23:H2L2FDSX3:1:1639:1624:34867/1	60	+
chr1	212090293	212090294	A01177:23:H2L2FDSX3:1:2109:13621:26678/1	60	-
chr1	212336822	212336823	A01177:23:H2L2FDSX3:2:2534:32651:19147/1	60	+
chr1	212341391	212341392	A01177:23:H2L2FDSX3:1:1165:28655:6590/1	60	-
chr1	212349221	212349222	A01177:23:H2L2FDSX3:1:1208:7274:20040/1	60	+
chr1	212487857	212487858	A01177:23:H2L2FDSX3:3:1202:6777:13542/1	60	+
chr1	212633603	212633604	A01177:23:H2L2FDSX3:1:1562:15221:28573/1	60	+
chr1	212674974	212674975	A01177:23:H2L2FDSX3:1:1350:6126:35462/1	60	-
chr1	212730955	212730956	A01177:23:H2L2FDSX3:4:1307:28293:16673	60	-
chr1	212738743	212738744	A01177:23:H2L2FDSX3:1:1221:11641:35117/1	60	-
chr1	212808722	212808723	A01177:23:H2L2FDSX3:1:1167:3314:28025/1	60	+
chr1	212863931	212863932	A01177:23:H2L2FDSX3:1:1446:22996:31297/1	60	-
chr1	212875996	212875997	A01177:23:H2L2FDSX3:1:1147:25861:35916/1	60	+
chr1	213285041	213285042	A01177:23:H2L2FDSX3:1:1516:10230:26976/1	60	+
chr1	214531904	214531905	A01177:23:H2L2FDSX3:4:2252:30969:34303/1	60	-
chr1	214623651	214623652	A01177:23:H2L2FDSX3:1:1339:23294:27085	60	+
chr1	215599495	215599496	A01177:23:H2L2FDSX3:1:1136:8431:18067/1	60	+
chr1	215617003	215617004	A01177:23:H2L2FDSX3:1:1316:26377:5274/1	60	-
chr1	216117403	216117404	A01177:23:H2L2FDSX3:1:1166:5909:10974/1	60	+
chr1	216647882	216647883	A01177:23:H2L2FDSX3:1:2630:5674:9721/1	60	+
chr1	216716275	216716276	A01177:23:H2L2FDSX3:1:1534:9706:7435/1	60	+
chr1	216869855	216869856	A01177:23:H2L2FDSX3:1:1213:4264:18396/1	60	-
chr1	217613821	217613822	A01177:23:H2L2FDSX3:1:1414:28339:29528/1	60	-
chr1	218301140	218301141	A01177:23:H2L2FDSX3:3:1306:27561:25614/1	60	-
chr1	219980222	219980223	A01177:23:H2L2FDSX3:1:1114:20916:34366/1	60	-
chr1	219982499	219982500	A01177:23:H2L2FDSX3:1:2241:23809:14168/1	60	+
chr1	220076225	220076226	A01177:23:H2L2FDSX3:1:2672:1615:33348	60	+
chr1	220121206	220121207	A01177:23:H2L2FDSX3:1:2370:27841:9095/1	60	-
chr1	220129256	220129257	A01177:23:H2L2FDSX3:1:1102:31467:1251/1	60	+
chr1	220231666	220231667	A01177:23:H2L2FDSX3:1:1254:25021:34053/1	60	+
chr1	220238752	220238753	A01177:23:H2L2FDSX3:1:1418:21016:21856/1	60	-
chr1	220257594	220257595	A01177:23:H2L2FDSX3:1:1112:18575:13025/1	60	+
chr1	220675196	220675197	A01177:23:H2L2FDSX3:1:1215:16242:9518/1	60	+
chr1	220894620	220894621	A01177:23:H2L2FDSX3:3:2452:28736:23046/1	60	+
chr1	220894621	220894622	A01177:23:H2L2FDSX3:1:1361:9634:14199/1	60	+
chr1	220930963	220930964	A01177:23:H2L2FDSX3:1:1655:5728:6590/1	60	-
chr1	221200609	221200610	A01177:23:H2L2FDSX3:1:1120:29496:16845/1	60	+
chr1	221734553	221734554	A01177:23:H2L2FDSX3:1:1431:14832:1564/1	60	-
chr1	221799164	221799165	A01177:23:H2L2FDSX3:1:1268:2121:7326/1	60	+
chr1	222203957	222203958	A01177:23:H2L2FDSX3:2:1653:12183:6934/1	60	+
chr1	222525117	222525118	A01177:23:H2L2FDSX3:1:1172:24813:10207/1	60	+
chr1	222560037	222560038	A01177:23:H2L2FDSX3:1:1452:7581:4570/1	60	-
chr1	222578909	222578910	A01177:23:H2L2FDSX3:1:1513:22914:6825/1	60	+
chr1	222579811	222579812	A01177:23:H2L2FDSX3:3:1467:25418:10567	60	+
chr1	222645909	222645910	A01177:23:H2L2FDSX3:1:2358:20428:5650/1	60	-
chr1	222659629	222659630	A01177:23:H2L2FDSX3:1:2551:16170:7576/1	60	-
chr1	222699018	222699019	A01177:23:H2L2FDSX3:1:1307:4282:28260/1	60	+
chr1	222715822	222715823	A01177:23:H2L2FDSX3:1:1442:11460:26130/1	60	-
chr1	222735143	222735144	A01177:23:H2L2FDSX3:3:2301:7970:23093	60	-
chr1	222819181	222819182	A01177:23:H2L2FDSX3:4:2556:11324:21230/1	60	+
chr1	222820812	222820813	A01177:23:H2L2FDSX3:4:2377:24686:27868/1	60	-
chr1	222835909	222835910	A01177:23:H2L2FDSX3:1:2114:19397:2268	60	+
chr1	222848910	222848911	A01177:23:H2L2FDSX3:1:1277:16884:28541/1	60	+
chr1	222922601	222922602	A01177:23:H2L2FDSX3:1:1503:11686:9925/1	60	-
chr1	223497728	223497729	A01177:23:H2L2FDSX3:4:2615:22001:27665/1	60	-
chr1	223792267	223792268	A01177:23:H2L2FDSX3:1:1370:5339:10927	60	+
chr1	223793018	223793019	A01177:23:H2L2FDSX3:1:1108:25337:3944/1	60	+
chr1	223797363	223797364	A01177:23:H2L2FDSX3:1:1103:22715:5603/1	60	-
chr1	223811212	223811213	A01177:23:H2L2FDSX3:1:1451:29523:12508/1	60	-
chr1	223836711	223836712	A01177:23:H2L2FDSX3:1:1578:30264:8876	60	-
chr1	223961727	223961728	A01177:23:H2L2FDSX3:1:1326:14271:6386/1	60	-
chr1	224007736	224007737	A01177:23:H2L2FDSX3:2:2477:17002:32189/1	60	+
chr1	224125077	224125078	A01177:23:H2L2FDSX3:1:1120:6714:6574/1	60	+
chr1	224125078	224125079	A01177:23:H2L2FDSX3:4:2224:25174:6668/1	60	+
chr1	224310330	224310331	A01177:23:H2L2FDSX3:2:2156:20329:35477/1	60	-
chr1	224393042	224393043	A01177:23:H2L2FDSX3:1:1237:29315:5478/1	60	+
chr1	224398226	224398227	A01177:23:H2L2FDSX3:1:2235:12029:15123/1	60	-
chr1	224403614	224403615	A01177:23:H2L2FDSX3:2:1577:19099:2503/1	60	-
chr1	224404303	224404304	A01177:23:H2L2FDSX3:1:2124:10185:29716/1	60	-
chr1	224405648	224405649	A01177:23:H2L2FDSX3:2:2519:21151:4742/1	60	-
chr1	224425663	224425664	A01177:23:H2L2FDSX3:1:1142:12382:23688/1	60	+
chr1	224839282	224839283	A01177:23:H2L2FDSX3:1:1513:16740:19398/1	60	-
chr1	225406395	225406396	A01177:23:H2L2FDSX3:1:1569:17562:34319/1	60	-
chr1	225415748	225415749	A01177:23:H2L2FDSX3:4:1416:6406:26866	60	-
chr1	225419609	225419610	A01177:23:H2L2FDSX3:1:2441:18747:33426/1	60	+
chr1	225441360	225441361	A01177:23:H2L2FDSX3:1:1251:31557:32189/1	60	+
chr1	225498828	225498829	A01177:23:H2L2FDSX3:1:1111:23863:22122/1	60	-
chr1	225511819	225511820	A01177:23:H2L2FDSX3:1:1435:15519:35070/1	60	-
chr1	225531176	225531177	A01177:23:H2L2FDSX3:1:1158:32642:31876/1	60	+
chr1	225585252	225585253	A01177:23:H2L2FDSX3:1:2226:10113:10175/1	60	+
chr1	225604609	225604610	A01177:23:H2L2FDSX3:2:1231:19036:33708/1	60	+
chr1	225629665	225629666	A01177:23:H2L2FDSX3:1:1358:5846:17816/1	60	+
chr1	225868288	225868289	A01177:23:H2L2FDSX3:1:2555:10493:36479/1	60	-
chr1	225985452	225985453	A01177:23:H2L2FDSX3:1:1162:11080:11068/1	60	-
chr1	225991403	225991404	A01177:23:H2L2FDSX3:1:1109:29740:7936/1	60	-
chr1	226146006	226146007	A01177:23:H2L2FDSX3:1:2454:3079:6073/1	60	+
chr1	226162253	226162254	A01177:23:H2L2FDSX3:3:1261:20419:4319	60	-
chr1	226162609	226162610	A01177:23:H2L2FDSX3:4:1222:21341:21136/1	60	-
chr1	226185358	226185359	A01177:23:H2L2FDSX3:1:1171:7057:20979/1	60	+
chr1	226232527	226232528	A01177:23:H2L2FDSX3:1:1633:18719:12868	60	+
chr1	226245998	226245999	A01177:23:H2L2FDSX3:1:1516:4643:21840/1	60	-
chr1	226246902	226246903	A01177:23:H2L2FDSX3:1:1209:23900:25567/1	60	+
chr1	226250922	226250923	A01177:23:H2L2FDSX3:1:1460:1045:7373/1	60	+
chr1	226259428	226259429	A01177:23:H2L2FDSX3:2:2410:18195:15687/1	60	-
chr1	226259504	226259505	A01177:23:H2L2FDSX3:1:1335:14931:31579/1	60	-
chr1	226265152	226265153	A01177:23:H2L2FDSX3:1:2507:7591:25160	60	+
chr1	226268749	226268750	A01177:23:H2L2FDSX3:2:1501:28528:18396/1	60	-
chr1	226269893	226269894	A01177:23:H2L2FDSX3:2:2663:8431:20760/1	60	-
chr1	226272898	226272899	A01177:23:H2L2FDSX3:1:1247:11776:28150/1	60	+
chr1	226282855	226282856	A01177:23:H2L2FDSX3:1:2275:30472:5040/1	60	+
chr1	226287772	226287773	A01177:23:H2L2FDSX3:2:1135:19913:25175/1	60	+
chr1	226289528	226289529	A01177:23:H2L2FDSX3:1:1122:29423:6950	60	-
chr1	226293030	226293031	A01177:23:H2L2FDSX3:1:2258:32588:29653/1	60	+
chr1	226294054	226294055	A01177:23:H2L2FDSX3:4:1376:3812:9032	60	-
chr1	226388713	226388714	A01177:23:H2L2FDSX3:2:1634:25355:16939/1	60	-
chr1	226395091	226395092	A01177:23:H2L2FDSX3:1:1331:17291:10645/1	60	-
chr1	226694012	226694013	A01177:23:H2L2FDSX3:2:1429:13105:30953/1	60	+
chr1	226704444	226704445	A01177:23:H2L2FDSX3:2:2176:22119:9737	60	-
chr1	226729039	226729040	A01177:23:H2L2FDSX3:1:2218:7446:31704/1	60	+
chr1	226731338	226731339	A01177:23:H2L2FDSX3:1:2262:31539:10708/1	60	-
chr1	226747354	226747355	A01177:23:H2L2FDSX3:1:2509:19660:11522/1	60	-
chr1	227784126	227784127	A01177:23:H2L2FDSX3:2:2673:17074:20885/1	60	-
chr1	228085989	228085990	A01177:23:H2L2FDSX3:4:2331:21495:28291/1	60	+
chr1	228087301	228087302	A01177:23:H2L2FDSX3:1:2521:25066:11021/1	60	-
chr1	228090310	228090311	A01177:23:H2L2FDSX3:1:1137:31503:25332	60	+
chr1	228091372	228091373	A01177:23:H2L2FDSX3:1:1112:26359:3020/1	60	-
chr1	228098062	228098063	A01177:23:H2L2FDSX3:1:1115:10881:1705/1	60	+
chr1	228098803	228098804	A01177:23:H2L2FDSX3:1:1166:1814:33442/1	60	+
chr1	228099521	228099522	A01177:23:H2L2FDSX3:1:1342:29432:26162/1	60	-
chr1	228117743	228117744	A01177:23:H2L2FDSX3:1:1130:4444:5525/1	60	+
chr1	228119576	228119577	A01177:23:H2L2FDSX3:3:2409:7817:33912	60	-
chr1	228143224	228143225	A01177:23:H2L2FDSX3:1:1102:11270:14403/1	60	+
chr1	228143883	228143884	A01177:23:H2L2FDSX3:1:1132:23457:30655/1	60	+
chr1	228190369	228190370	A01177:23:H2L2FDSX3:2:1317:9534:12962/1	60	-
chr1	228190371	228190372	A01177:23:H2L2FDSX3:1:1176:3296:21010/1	60	-
chr1	228202961	228202962	A01177:23:H2L2FDSX3:1:1433:5285:36166	60	+
chr1	228217190	228217191	A01177:23:H2L2FDSX3:1:1673:24704:5321	60	-
chr1	228220754	228220755	A01177:23:H2L2FDSX3:1:1331:30843:33646/1	60	+
chr1	228221024	228221025	A01177:23:H2L2FDSX3:1:1361:15537:23453/1	60	-
chr1	228222983	228222984	A01177:23:H2L2FDSX3:1:1149:7581:25614	60	+
chr1	228223060	228223061	A01177:23:H2L2FDSX3:1:1402:20699:24001/1	60	+
chr1	228223359	228223360	A01177:23:H2L2FDSX3:1:1357:9869:26412	60	+
chr1	228229508	228229509	A01177:23:H2L2FDSX3:1:1111:18484:15311	60	+
chr1	228230620	228230621	A01177:23:H2L2FDSX3:1:1560:19452:22028/1	60	-
chr1	228230981	228230982	A01177:23:H2L2FDSX3:1:1373:21260:4335/1	60	-
chr1	228231369	228231370	A01177:23:H2L2FDSX3:2:1437:9751:34100/1	60	+
chr1	228231657	228231658	A01177:23:H2L2FDSX3:1:2421:4381:27618/1	60	+
chr1	228233429	228233430	A01177:23:H2L2FDSX3:4:2556:31702:32346	60	+
chr1	228234101	228234102	A01177:23:H2L2FDSX3:1:1345:29559:32424/1	60	-
chr1	228235970	228235971	A01177:23:H2L2FDSX3:1:2371:25581:28698/1	60	+
chr1	228236089	228236090	A01177:23:H2L2FDSX3:1:1372:17390:8406/1	60	-
chr1	228243856	228243857	A01177:23:H2L2FDSX3:1:2207:1787:23813	60	+
chr1	228245311	228245312	A01177:23:H2L2FDSX3:1:2462:20781:37043	60	-
chr1	228249016	228249017	A01177:23:H2L2FDSX3:1:1456:13404:17378/1	60	+
chr1	228250687	228250688	A01177:23:H2L2FDSX3:1:1374:2691:36276/1	60	+
chr1	228250885	228250886	A01177:23:H2L2FDSX3:1:1101:27724:28213/1	60	+
chr1	228252846	228252847	A01177:23:H2L2FDSX3:1:1150:16324:8312/1	60	-
chr1	228253296	228253297	A01177:23:H2L2FDSX3:1:1262:1886:31250/1	60	-
chr1	228254083	228254084	A01177:23:H2L2FDSX3:2:1344:28103:23703/1	60	+
chr1	228254203	228254204	A01177:23:H2L2FDSX3:1:1201:17210:2832/1	60	-
chr1	228255347	228255348	A01177:23:H2L2FDSX3:3:2417:22797:34334	60	-
chr1	228255485	228255486	A01177:23:H2L2FDSX3:1:1263:11315:15734/1	60	-
chr1	228255625	228255626	A01177:23:H2L2FDSX3:1:1224:18231:5478/1	60	-
chr1	228255702	228255703	A01177:23:H2L2FDSX3:1:1206:18105:1501/1	60	+
chr1	228256054	228256055	A01177:23:H2L2FDSX3:1:1107:24189:18364/1	60	+
chr1	228258633	228258634	A01177:23:H2L2FDSX3:1:2102:6253:36057/1	60	+
chr1	228265746	228265747	A01177:23:H2L2FDSX3:1:1372:8006:5149/1	60	+
chr1	228267016	228267017	A01177:23:H2L2FDSX3:1:2308:13838:17315/1	60	-
chr1	228323608	228323609	A01177:23:H2L2FDSX3:1:1413:23583:11992/1	60	-
chr1	228324058	228324059	A01177:23:H2L2FDSX3:1:1103:23954:11851/1	60	+
chr1	228324724	228324725	A01177:23:H2L2FDSX3:1:1119:15393:19758/1	60	+
chr1	228325987	228325988	A01177:23:H2L2FDSX3:1:2623:30436:2440/1	60	-
chr1	228326269	228326270	A01177:23:H2L2FDSX3:1:1132:6542:25786/1	60	-
chr1	228326332	228326333	A01177:23:H2L2FDSX3:3:2249:6433:36871	60	-
chr1	228326512	228326513	A01177:23:H2L2FDSX3:3:1337:31078:9909/1	60	+
chr1	228326701	228326702	A01177:23:H2L2FDSX3:1:2377:32877:34726/1	60	+
chr1	228326720	228326721	A01177:23:H2L2FDSX3:1:2327:31711:5588/1	60	+
chr1	228326882	228326883	A01177:23:H2L2FDSX3:2:1260:14271:10269/1	60	-
chr1	228390420	228390421	A01177:23:H2L2FDSX3:2:2358:24740:10895	60	-
chr1	228397583	228397584	A01177:23:H2L2FDSX3:1:1471:5403:25504/1	60	+
chr1	228491116	228491117	A01177:23:H2L2FDSX3:1:1241:9146:12164	60	+
chr1	228491654	228491655	A01177:23:H2L2FDSX3:1:1150:32325:8938/1	60	+
chr1	228491981	228491982	A01177:23:H2L2FDSX3:1:1455:20835:8015/1	60	+
chr1	228492268	228492269	A01177:23:H2L2FDSX3:1:1148:6343:31172/1	60	-
chr1	228492978	228492979	A01177:23:H2L2FDSX3:1:1104:30924:35790	60	+
chr1	228493489	228493490	A01177:23:H2L2FDSX3:1:1150:24216:1282/1	60	-
chr1	228493995	228493996	A01177:23:H2L2FDSX3:1:1146:24370:17206	60	+
chr1	228495485	228495486	A01177:23:H2L2FDSX3:1:1267:27968:22279/1	60	-
chr1	228495987	228495988	A01177:23:H2L2FDSX3:2:2216:30825:12289/1	60	-
chr1	228497724	228497725	A01177:23:H2L2FDSX3:1:1112:7536:20055/1	60	+
chr1	228498730	228498731	A01177:23:H2L2FDSX3:1:1136:14534:23218	60	-
chr1	228498898	228498899	A01177:23:H2L2FDSX3:1:2369:27651:10833/1	60	-
chr1	228553870	228553871	A01177:23:H2L2FDSX3:1:1127:22119:18004	60	-
chr1	228651357	228651358	A01177:23:H2L2FDSX3:1:1103:23384:29559/1	60	+
chr1	228701645	228701646	A01177:23:H2L2FDSX3:1:2525:24406:30107/1	60	-
chr1	229007122	229007123	A01177:23:H2L2FDSX3:1:1337:17906:23547	60	-
chr1	229014004	229014005	A01177:23:H2L2FDSX3:1:1528:12509:15327/1	60	+
chr1	229038026	229038027	A01177:23:H2L2FDSX3:1:1113:29731:27085/1	60	-
chr1	229277765	229277766	A01177:23:H2L2FDSX3:1:1322:21187:21183	60	-
chr1	229280783	229280784	A01177:23:H2L2FDSX3:1:2526:4173:29857/1	60	+
chr1	229287619	229287620	A01177:23:H2L2FDSX3:4:1245:11614:6198	60	-
chr1	229293158	229293159	A01177:23:H2L2FDSX3:1:1223:30002:20948/1	60	+
chr1	229297322	229297323	A01177:23:H2L2FDSX3:1:2438:30508:21543/1	60	-
chr1	229301456	229301457	A01177:23:H2L2FDSX3:1:2439:26431:22874/1	60	+
chr1	229303283	229303284	A01177:23:H2L2FDSX3:1:2564:8052:16219/1	60	-
chr1	229305060	229305061	A01177:23:H2L2FDSX3:1:1220:12292:14826/1	60	+
chr1	229306215	229306216	A01177:23:H2L2FDSX3:3:2615:7907:16877/1	60	+
chr1	229313856	229313857	A01177:23:H2L2FDSX3:1:1569:11831:23766/1	60	+
chr1	229314264	229314265	A01177:23:H2L2FDSX3:1:1553:30463:14450/1	60	+
chr1	229315977	229315978	A01177:23:H2L2FDSX3:4:1621:16640:25958/1	60	-
chr1	229320582	229320583	A01177:23:H2L2FDSX3:1:1262:12246:12743	60	-
chr1	229321677	229321678	A01177:23:H2L2FDSX3:1:1651:10285:13949/1	60	+
chr1	229323808	229323809	A01177:23:H2L2FDSX3:2:1112:19370:2315/1	60	+
chr1	229332445	229332446	A01177:23:H2L2FDSX3:4:1641:30942:10708/1	60	+
chr1	229339012	229339013	A01177:23:H2L2FDSX3:4:2140:1985:33552	60	-
chr1	229444869	229444870	A01177:23:H2L2FDSX3:1:2166:1787:9189/1	60	+
chr1	229448822	229448823	A01177:23:H2L2FDSX3:3:2529:29975:7341	60	+
chr1	229454247	229454248	A01177:23:H2L2FDSX3:1:1118:32334:35289/1	60	+
chr1	229461151	229461152	A01177:23:H2L2FDSX3:1:1352:24505:5228/1	60	+
chr1	229462708	229462709	A01177:23:H2L2FDSX3:4:2629:27199:33379/1	60	-
chr1	229463823	229463824	A01177:23:H2L2FDSX3:1:1117:26856:27962/1	60	-
chr1	229467322	229467323	A01177:23:H2L2FDSX3:1:1334:4752:22968/1	60	-
chr1	229478885	229478886	A01177:23:H2L2FDSX3:1:1120:17381:31469/1	60	-
chr1	229488777	229488778	A01177:23:H2L2FDSX3:1:1459:19614:13886/1	60	+
chr1	229489561	229489562	A01177:23:H2L2FDSX3:1:2537:31367:24627/1	60	-
chr1	229490605	229490606	A01177:23:H2L2FDSX3:1:1208:19904:8437	60	-
chr1	229491342	229491343	A01177:23:H2L2FDSX3:1:1623:9362:21277/1	60	-
chr1	229496774	229496775	A01177:23:H2L2FDSX3:1:1142:14877:10817/1	60	+
chr1	229497347	229497348	A01177:23:H2L2FDSX3:1:1138:21061:28009/1	60	+
chr1	229499235	229499236	A01177:23:H2L2FDSX3:1:1111:10917:30013/1	60	-
chr1	229503505	229503506	A01177:23:H2L2FDSX3:1:1647:10203:22795/1	60	-
chr1	229518401	229518402	A01177:23:H2L2FDSX3:1:1119:29333:5165/1	60	-
chr1	229523244	229523245	A01177:23:H2L2FDSX3:1:1208:17264:25723/1	60	-
chr1	229532059	229532060	A01177:23:H2L2FDSX3:1:1673:1253:30906/1	60	+
chr1	229539922	229539923	A01177:23:H2L2FDSX3:1:1160:29188:18756	60	+
chr1	229539926	229539927	A01177:23:H2L2FDSX3:1:1356:21043:24251/1	60	-
chr1	229540700	229540701	A01177:23:H2L2FDSX3:3:1326:9733:5165/1	60	-
chr1	229548499	229548500	A01177:23:H2L2FDSX3:2:2334:1090:17472	60	-
chr1	229600983	229600984	A01177:23:H2L2FDSX3:2:1341:10493:5854/1	60	-
chr1	229605475	229605476	A01177:23:H2L2FDSX3:3:1357:3341:11788	60	+
chr1	229608202	229608203	A01177:23:H2L2FDSX3:1:1309:21685:11741/1	60	-
chr1	229608307	229608308	A01177:23:H2L2FDSX3:2:1108:15248:33223	60	-
chr1	229614851	229614852	A01177:23:H2L2FDSX3:1:1175:5556:13808/1	60	+
chr1	230098903	230098904	A01177:23:H2L2FDSX3:3:1102:22019:5556/1	60	-
chr1	230182545	230182546	A01177:23:H2L2FDSX3:1:1216:20473:18537/1	60	+
chr1	230183724	230183725	A01177:23:H2L2FDSX3:1:2434:12174:31031	60	-
chr1	230185079	230185080	A01177:23:H2L2FDSX3:1:2458:25527:26913/1	60	+
chr1	230206675	230206676	A01177:23:H2L2FDSX3:1:1408:24822:15671/1	60	-
chr1	230207942	230207943	A01177:23:H2L2FDSX3:1:1562:18819:5118/1	60	+
chr1	230221386	230221387	A01177:23:H2L2FDSX3:1:1419:2528:21245/1	60	+
chr1	230223073	230223074	A01177:23:H2L2FDSX3:1:1229:5927:4335/1	60	-
chr1	230228505	230228506	A01177:23:H2L2FDSX3:3:1134:30761:13088	60	-
chr1	230236127	230236128	A01177:23:H2L2FDSX3:4:1140:3441:23985/1	60	-
chr1	230248765	230248766	A01177:23:H2L2FDSX3:1:2475:15600:11757/1	60	-
chr1	230262944	230262945	A01177:23:H2L2FDSX3:1:2164:8196:31970/1	60	-
chr1	230646573	230646574	A01177:23:H2L2FDSX3:2:1467:12689:33426/1	60	-
chr1	230664656	230664657	A01177:23:H2L2FDSX3:1:1661:21893:32111/1	60	+
chr1	230684663	230684664	A01177:23:H2L2FDSX3:1:1668:19217:4210	60	-
chr1	230687132	230687133	A01177:23:H2L2FDSX3:1:1419:19108:1204/1	60	+
chr1	230853261	230853262	A01177:23:H2L2FDSX3:1:1537:29758:25066/1	60	-
chr1	230935159	230935160	A01177:23:H2L2FDSX3:1:2103:20735:27414/1	60	-
chr1	230940641	230940642	A01177:23:H2L2FDSX3:1:1231:6379:1611/1	60	-
chr1	230942365	230942366	A01177:23:H2L2FDSX3:1:1262:7464:24220/1	60	+
chr1	230957647	230957648	A01177:23:H2L2FDSX3:1:1106:25599:36245/1	60	+
chr1	230995793	230995794	A01177:23:H2L2FDSX3:1:1440:22842:20384/1	60	-
chr1	230995803	230995804	A01177:23:H2L2FDSX3:1:1119:8467:28432/1	60	+
chr1	231149427	231149428	A01177:23:H2L2FDSX3:4:1634:8486:34851	60	-
chr1	231367980	231367981	A01177:23:H2L2FDSX3:1:2518:24406:8500/1	60	+
chr1	231374231	231374232	A01177:23:H2L2FDSX3:1:2469:7139:24064/1	60	+
chr1	231424352	231424353	A01177:23:H2L2FDSX3:1:1103:32063:32283/1	60	+
chr1	231528737	231528738	A01177:23:H2L2FDSX3:1:1113:19208:22044/1	60	+
chr1	231540815	231540816	A01177:23:H2L2FDSX3:1:1140:31557:12117	60	-
chr1	231550491	231550492	A01177:23:H2L2FDSX3:1:1205:22788:26866	60	-
chr1	231550729	231550730	A01177:23:H2L2FDSX3:1:1258:12210:20165/1	60	+
chr1	231821342	231821343	A01177:23:H2L2FDSX3:1:1149:26431:21872/1	60	-
chr1	232108519	232108520	A01177:23:H2L2FDSX3:1:1128:29848:24815/1	60	+
chr1	232410645	232410646	A01177:23:H2L2FDSX3:1:2442:22227:20415/1	60	+
chr1	232444466	232444467	A01177:23:H2L2FDSX3:2:1112:20220:5760/1	60	+
chr1	232448333	232448334	A01177:23:H2L2FDSX3:1:1109:9272:17926/1	60	-
chr1	232483663	232483664	A01177:23:H2L2FDSX3:2:1246:27272:13401/1	60	-
chr1	232592937	232592938	A01177:23:H2L2FDSX3:2:1510:3070:34992/1	60	-
chr1	232643529	232643530	A01177:23:H2L2FDSX3:4:2304:6036:32675/1	60	+
chr1	232960648	232960649	A01177:23:H2L2FDSX3:1:1223:31295:24565/1	60	+
chr1	232962149	232962150	A01177:23:H2L2FDSX3:2:1464:27416:25300/1	60	-
chr1	233054617	233054618	A01177:23:H2L2FDSX3:3:1427:14018:7263	60	+
chr1	233110728	233110729	A01177:23:H2L2FDSX3:1:2445:19271:27727/1	60	+
chr1	233131936	233131937	A01177:23:H2L2FDSX3:3:1513:10104:29387	60	-
chr1	233169962	233169963	A01177:23:H2L2FDSX3:1:1546:14118:17049/1	60	+
chr1	233209440	233209441	A01177:23:H2L2FDSX3:1:1105:3992:9251/1	60	-
chr1	233227426	233227427	A01177:23:H2L2FDSX3:1:1160:16016:1485/1	60	-
chr1	233233224	233233225	A01177:23:H2L2FDSX3:1:2273:14308:34444/1	60	-
chr1	233273286	233273287	A01177:23:H2L2FDSX3:1:1164:15998:21089/1	60	-
chr1	233368340	233368341	A01177:23:H2L2FDSX3:1:1159:14516:34804/1	60	-
chr1	234105534	234105535	A01177:23:H2L2FDSX3:1:1439:26549:27837	60	+
chr1	234276443	234276444	A01177:23:H2L2FDSX3:1:1174:29107:5556/1	60	-
chr1	234286898	234286899	A01177:23:H2L2FDSX3:1:1134:2808:1282/1	60	+
chr1	234286899	234286900	A01177:23:H2L2FDSX3:4:2250:18792:11741	60	+
chr1	235108170	235108171	A01177:23:H2L2FDSX3:3:2176:26341:35556/1	60	-
chr1	235112943	235112944	A01177:23:H2L2FDSX3:1:1556:3784:32753/1	60	-
chr1	235115401	235115402	A01177:23:H2L2FDSX3:2:2260:32136:21198/1	60	-
chr1	235160579	235160580	A01177:23:H2L2FDSX3:1:1319:20907:20134	60	-
chr1	235193733	235193734	A01177:23:H2L2FDSX3:1:2367:10981:19257/1	60	+
chr1	235212828	235212829	A01177:23:H2L2FDSX3:1:1223:21793:24737/1	60	-
[truncated: 18,090 more rows]
