# Supplementary material for: HIV-1 capsid stability enables inositol phosphate-independent infection of target cells and promotes integration into genes
Source: PLoS Pathog. 2023 Jun 2;19(6):e1011423. doi: 10.1371/journal.ppat.1011423 (PMC10266667; doi:10.1371/journal.ppat.1011423)
Supplement: S1 Data — (TAR.GZ) [file ppat.1011423.s012.tar.gz › CEM_WT_A/CA_WT/Unique_hg38_integration_sites/7399-GS-14.bed]

chr1	744682	744683	A01177:23:H2L2FDSX3:2:2274:16703:6464/1	60	-
chr1	779817	779818	A01177:23:H2L2FDSX3:1:1230:25102:3756/1	60	+
chr1	782323	782324	A01177:23:H2L2FDSX3:1:2230:4200:26678/1	60	-
chr1	784520	784521	A01177:23:H2L2FDSX3:3:1167:21531:26788	60	-
chr1	784673	784674	A01177:23:H2L2FDSX3:1:1548:8630:18724/1	60	+
chr1	794801	794802	A01177:23:H2L2FDSX3:1:2268:14877:35462/1	60	-
chr1	796161	796162	A01177:23:H2L2FDSX3:1:1233:31629:13870/1	60	-
chr1	808274	808275	A01177:23:H2L2FDSX3:1:1261:10429:2801/1	60	-
chr1	809513	809514	A01177:23:H2L2FDSX3:1:1208:18801:31422	60	+
chr1	810962	810963	A01177:23:H2L2FDSX3:4:2636:3920:11913/1	60	-
chr1	811019	811020	A01177:23:H2L2FDSX3:4:2215:24985:15671	60	+
chr1	811938	811939	A01177:23:H2L2FDSX3:4:1368:17345:25175/1	60	-
chr1	818089	818090	A01177:23:H2L2FDSX3:1:1257:7084:20744	60	-
chr1	829741	829742	A01177:23:H2L2FDSX3:1:1418:7898:24627/1	60	+
chr1	831441	831442	A01177:23:H2L2FDSX3:1:1131:11822:33583/1	60	-
chr1	832183	832184	A01177:23:H2L2FDSX3:1:1306:31412:13933/1	60	+
chr1	833005	833006	A01177:23:H2L2FDSX3:1:1353:28782:28667	60	-
chr1	846036	846037	A01177:23:H2L2FDSX3:2:2412:12436:10347/1	60	-
chr1	846543	846544	A01177:23:H2L2FDSX3:2:1168:25138:19476/1	60	+
chr1	847183	847184	A01177:23:H2L2FDSX3:1:1259:19235:1767/1	60	-
chr1	847526	847527	A01177:23:H2L2FDSX3:1:1140:7084:33552	60	-
chr1	849360	849361	A01177:23:H2L2FDSX3:1:1350:19244:35289/1	60	+
chr1	954798	954799	A01177:23:H2L2FDSX3:1:1472:15591:15969/1	60	+
chr1	1016407	1016408	A01177:23:H2L2FDSX3:1:1562:1099:10160/1	60	-
chr1	1102047	1102048	A01177:23:H2L2FDSX3:1:1571:21965:11663	60	+
chr1	1105498	1105499	A01177:23:H2L2FDSX3:1:1344:6424:23829/1	60	-
chr1	1105594	1105595	A01177:23:H2L2FDSX3:1:1104:11903:19570/1	60	+
chr1	1106395	1106396	A01177:23:H2L2FDSX3:3:1467:24424:14700/1	60	-
chr1	1114799	1114800	A01177:23:H2L2FDSX3:1:1107:8540:1752/1	60	-
chr1	1216372	1216373	A01177:23:H2L2FDSX3:1:1104:2410:7294/1	60	-
chr1	1222314	1222315	A01177:23:H2L2FDSX3:1:1415:2410:8234/1	60	-
chr1	1224993	1224994	A01177:23:H2L2FDSX3:1:1171:24496:17550/1	60	+
chr1	1225022	1225023	A01177:23:H2L2FDSX3:4:2458:21576:2002	60	+
chr1	1255163	1255164	A01177:23:H2L2FDSX3:1:1242:26973:32800/1	60	+
chr1	1255259	1255260	A01177:23:H2L2FDSX3:1:1102:2537:26678	60	-
chr1	1256630	1256631	A01177:23:H2L2FDSX3:1:1115:10276:17942	60	-
chr1	1256847	1256848	A01177:23:H2L2FDSX3:2:1558:25174:10363/1	60	-
chr1	1260591	1260592	A01177:23:H2L2FDSX3:1:1226:25373:14591/1	60	+
chr1	1262863	1262864	A01177:23:H2L2FDSX3:1:1254:28673:1548/1	60	+
chr1	1264939	1264940	A01177:23:H2L2FDSX3:1:1548:12156:28714	60	-
chr1	1265081	1265082	A01177:23:H2L2FDSX3:1:2165:23583:36448/1	60	+
chr1	1265585	1265586	A01177:23:H2L2FDSX3:3:2641:15799:2300	60	-
chr1	1265587	1265588	A01177:23:H2L2FDSX3:2:1356:21187:31829/1	60	-
chr1	1266222	1266223	A01177:23:H2L2FDSX3:1:1463:28248:13745/1	60	-
chr1	1271580	1271581	A01177:23:H2L2FDSX3:1:1172:6686:10473/1	60	-
chr1	1311332	1311333	A01177:23:H2L2FDSX3:1:1125:17752:14857	60	+
chr1	1315350	1315351	A01177:23:H2L2FDSX3:1:1123:7355:13855/1	60	+
chr1	1316688	1316689	A01177:23:H2L2FDSX3:1:1502:4191:29982	60	-
chr1	1317382	1317383	A01177:23:H2L2FDSX3:2:2178:6470:3396/1	60	+
chr1	1318242	1318243	A01177:23:H2L2FDSX3:1:1237:17463:31986	60	-
chr1	1318477	1318478	A01177:23:H2L2FDSX3:4:1669:5891:6464/1	60	+
chr1	1318569	1318570	A01177:23:H2L2FDSX3:1:2509:2085:16971/1	60	+
chr1	1318759	1318760	A01177:23:H2L2FDSX3:1:1248:24424:10848/1	60	-
chr1	1321590	1321591	A01177:23:H2L2FDSX3:1:1175:4860:22122/1	60	-
chr1	1343886	1343887	A01177:23:H2L2FDSX3:4:1375:13114:21324	60	+
chr1	1384745	1384746	A01177:23:H2L2FDSX3:1:1457:4544:19163/1	60	+
chr1	1386867	1386868	A01177:23:H2L2FDSX3:1:1171:27633:26052	60	-
chr1	1387025	1387026	A01177:23:H2L2FDSX3:1:1259:2121:6417/1	60	-
chr1	1387092	1387093	A01177:23:H2L2FDSX3:1:2407:16062:30592/1	60	-
chr1	1389362	1389363	A01177:23:H2L2FDSX3:1:1109:32497:8766	60	+
chr1	1390561	1390562	A01177:23:H2L2FDSX3:1:1333:5249:9111/1	60	+
chr1	1390692	1390693	A01177:23:H2L2FDSX3:1:1172:24189:35086/1	60	-
chr1	1391070	1391071	A01177:23:H2L2FDSX3:1:1647:5791:8954/1	60	+
chr1	1392185	1392186	A01177:23:H2L2FDSX3:1:2453:19081:13119/1	60	+
chr1	1392655	1392656	A01177:23:H2L2FDSX3:1:1228:29270:23563/1	60	-
chr1	1394834	1394835	A01177:23:H2L2FDSX3:4:2241:27073:21010	60	-
chr1	1396794	1396795	A01177:23:H2L2FDSX3:4:1334:32805:26616	60	+
chr1	1397139	1397140	A01177:23:H2L2FDSX3:1:1142:15465:1846/1	60	+
chr1	1397146	1397147	A01177:23:H2L2FDSX3:1:1213:9362:13322/1	60	+
chr1	1397322	1397323	A01177:23:H2L2FDSX3:1:1620:8088:36198	60	+
chr1	1401377	1401378	A01177:23:H2L2FDSX3:1:2368:19940:15765/1	60	+
chr1	1404081	1404082	A01177:23:H2L2FDSX3:1:2664:20781:11240/1	60	-
chr1	1404244	1404245	A01177:23:H2L2FDSX3:1:1126:19849:16078	60	+
chr1	1405615	1405616	A01177:23:H2L2FDSX3:1:1105:3197:22435	60	+
chr1	1488485	1488486	A01177:23:H2L2FDSX3:2:1257:20672:16814/1	60	+
chr1	1490675	1490676	A01177:23:H2L2FDSX3:1:1116:16776:18051/1	60	-
chr1	1526434	1526435	A01177:23:H2L2FDSX3:1:1138:10131:11334/1	60	-
chr1	1562306	1562307	A01177:23:H2L2FDSX3:1:1409:20265:4335/1	60	+
chr1	1565370	1565371	A01177:23:H2L2FDSX3:1:1159:22471:33677/1	60	-
chr1	1566258	1566259	A01177:23:H2L2FDSX3:3:2427:32208:10614	60	-
chr1	1566335	1566336	A01177:23:H2L2FDSX3:1:1226:2284:13088/1	60	+
chr1	1567580	1567581	A01177:23:H2L2FDSX3:1:2525:26115:7764	60	-
chr1	1568129	1568130	A01177:23:H2L2FDSX3:1:1678:10203:14465/1	60	-
chr1	1568194	1568195	A01177:23:H2L2FDSX3:1:2548:6759:17801/1	60	+
chr1	1569799	1569800	A01177:23:H2L2FDSX3:1:1453:12671:18991/1	60	-
chr1	1569857	1569858	A01177:23:H2L2FDSX3:1:1151:3269:30702/1	60	-
chr1	1570248	1570249	A01177:23:H2L2FDSX3:1:2241:19994:13636/1	60	+
chr1	1636793	1636794	A01177:23:H2L2FDSX3:1:1473:27850:21887	60	+
chr1	1647738	1647739	A01177:23:H2L2FDSX3:1:1139:6343:28980	60	+
chr1	1647740	1647741	A01177:23:H2L2FDSX3:1:2104:13819:1564	60	+
chr1	1650722	1650723	A01177:23:H2L2FDSX3:1:1404:21124:27242/1	60	+
chr1	1653937	1653938	A01177:23:H2L2FDSX3:1:1112:18475:15483	60	+
chr1	1654894	1654895	A01177:23:H2L2FDSX3:1:1140:16414:24314/1	60	+
chr1	1668805	1668806	A01177:23:H2L2FDSX3:1:1108:31069:25864/1	60	-
chr1	1683591	1683592	A01177:23:H2L2FDSX3:4:1151:5819:4648	60	-
chr1	1684838	1684839	A01177:23:H2L2FDSX3:1:1535:6659:16407	60	+
chr1	1716923	1716924	A01177:23:H2L2FDSX3:4:2326:16450:6934/1	60	+
chr1	1717098	1717099	A01177:23:H2L2FDSX3:1:2625:1985:13604/1	60	+
chr1	1722429	1722430	A01177:23:H2L2FDSX3:1:1146:28501:26240/1	60	+
chr1	1772375	1772376	A01177:23:H2L2FDSX3:1:1118:3314:8954/1	60	+
chr1	1772686	1772687	A01177:23:H2L2FDSX3:1:1241:8504:3349/1	60	-
chr1	1775296	1775297	A01177:23:H2L2FDSX3:2:1410:21956:32503/1	60	+
chr1	1800426	1800427	A01177:23:H2L2FDSX3:1:1117:1099:3615/1	60	+
chr1	1802645	1802646	A01177:23:H2L2FDSX3:1:1143:8440:34115/1	60	+
chr1	1802744	1802745	A01177:23:H2L2FDSX3:2:1372:12274:30796	60	-
chr1	1804275	1804276	A01177:23:H2L2FDSX3:2:1662:16062:32346/1	60	+
chr1	1806169	1806170	A01177:23:H2L2FDSX3:1:1434:14253:13557/1	60	-
chr1	1813592	1813593	A01177:23:H2L2FDSX3:2:2467:8151:19836	60	+
chr1	1816853	1816854	A01177:23:H2L2FDSX3:1:1348:14389:13322/1	60	+
chr1	1816884	1816885	A01177:23:H2L2FDSX3:1:1157:15745:19742/1	60	+
chr1	1820270	1820271	A01177:23:H2L2FDSX3:1:1106:9815:34710/1	60	-
chr1	1820283	1820284	A01177:23:H2L2FDSX3:2:2459:22562:14888	60	-
chr1	1821239	1821240	A01177:23:H2L2FDSX3:1:2534:26042:24424	60	-
chr1	1822188	1822189	A01177:23:H2L2FDSX3:1:1308:24768:29763/1	60	+
chr1	1823618	1823619	A01177:23:H2L2FDSX3:1:1558:9381:22748/1	60	-
chr1	1823663	1823664	A01177:23:H2L2FDSX3:4:1235:20735:3615	60	+
chr1	1823698	1823699	A01177:23:H2L2FDSX3:4:1204:29369:2284	60	+
chr1	1825104	1825105	A01177:23:H2L2FDSX3:2:2101:2844:3474	60	-
chr1	1825385	1825386	A01177:23:H2L2FDSX3:1:1121:31855:18396/1	60	+
chr1	1826122	1826123	A01177:23:H2L2FDSX3:1:2124:5828:16532/1	60	-
chr1	1827084	1827085	A01177:23:H2L2FDSX3:2:2512:23466:29669/1	60	-
chr1	1827936	1827937	A01177:23:H2L2FDSX3:1:1129:23556:5494/1	60	+
chr1	1829050	1829051	A01177:23:H2L2FDSX3:1:2116:9661:35540/1	60	-
chr1	1844710	1844711	A01177:23:H2L2FDSX3:1:1341:20925:9361	60	-
chr1	1845843	1845844	A01177:23:H2L2FDSX3:3:1577:22643:25332/1	60	-
chr1	1853761	1853762	A01177:23:H2L2FDSX3:1:1103:26612:33270	60	+
chr1	1864633	1864634	A01177:23:H2L2FDSX3:1:1475:25663:28056	60	-
chr1	1876654	1876655	A01177:23:H2L2FDSX3:1:2233:16025:35509/1	60	-
chr1	1881587	1881588	A01177:23:H2L2FDSX3:4:2466:10221:9236	60	+
chr1	1886215	1886216	A01177:23:H2L2FDSX3:1:2164:25292:4116/1	60	-
chr1	2193586	2193587	A01177:23:H2L2FDSX3:3:2444:26503:3646/1	60	+
chr1	2240297	2240298	A01177:23:H2L2FDSX3:1:1208:27715:33144/1	60	+
chr1	2242725	2242726	A01177:23:H2L2FDSX3:1:1141:8124:5572/1	60	-
chr1	2263599	2263600	A01177:23:H2L2FDSX3:1:1649:13295:20979/1	60	+
chr1	3647784	3647785	A01177:23:H2L2FDSX3:3:1259:22733:22858/1	60	+
chr1	3782815	3782816	A01177:23:H2L2FDSX3:1:1213:27236:11616/1	60	+
chr1	3833942	3833943	A01177:23:H2L2FDSX3:1:1524:3649:29637/1	60	-
chr1	3871481	3871482	A01177:23:H2L2FDSX3:1:2325:12608:14278	60	-
chr1	3897846	3897847	A01177:23:H2L2FDSX3:1:2355:14488:2534/1	60	+
chr1	5745763	5745764	A01177:23:H2L2FDSX3:1:1176:7301:7028	60	-
chr1	5783024	5783025	A01177:23:H2L2FDSX3:1:1161:22833:5556/1	60	-
chr1	5907541	5907542	A01177:23:H2L2FDSX3:1:1213:28221:32831/1	60	+
chr1	5929987	5929988	A01177:23:H2L2FDSX3:1:1355:18728:2926/1	60	+
chr1	5930258	5930259	A01177:23:H2L2FDSX3:1:2530:14136:9157/1	60	-
chr1	6605266	6605267	A01177:23:H2L2FDSX3:1:1253:27118:6558	60	+
chr1	6678844	6678845	A01177:23:H2L2FDSX3:1:1115:24234:28432/1	60	-
chr1	6792006	6792007	A01177:23:H2L2FDSX3:3:1614:15664:17628/1	60	-
chr1	6826163	6826164	A01177:23:H2L2FDSX3:1:1422:29206:26522/1	60	+
chr1	6826860	6826861	A01177:23:H2L2FDSX3:2:1201:26069:33614/1	60	+
chr1	6853673	6853674	A01177:23:H2L2FDSX3:1:2101:25301:24236/1	60	-
chr1	6854247	6854248	A01177:23:H2L2FDSX3:3:1658:19985:20541/1	60	+
chr1	6889018	6889019	A01177:23:H2L2FDSX3:1:2161:5439:22341/1	60	-
chr1	7214457	7214458	A01177:23:H2L2FDSX3:3:2649:11650:14528	60	+
chr1	7830256	7830257	A01177:23:H2L2FDSX3:1:2554:19171:36135/1	60	-
chr1	7976100	7976101	A01177:23:H2L2FDSX3:1:1402:30183:9987/1	60	+
chr1	8057415	8057416	A01177:23:H2L2FDSX3:1:1234:29225:19194	60	+
chr1	8400070	8400071	A01177:23:H2L2FDSX3:2:1406:15420:12727/1	60	-
chr1	8416264	8416265	A01177:23:H2L2FDSX3:1:1523:28962:10191/1	60	-
chr1	8484325	8484326	A01177:23:H2L2FDSX3:1:2315:31548:34522	60	-
chr1	8564318	8564319	A01177:23:H2L2FDSX3:2:1150:26377:15890/1	60	+
chr1	8564584	8564585	A01177:23:H2L2FDSX3:1:1377:1669:1814/1	60	-
chr1	8577601	8577602	A01177:23:H2L2FDSX3:4:1372:14181:14904	60	-
chr1	8585947	8585948	A01177:23:H2L2FDSX3:1:1364:3450:12070/1	60	+
chr1	8617566	8617567	A01177:23:H2L2FDSX3:1:1441:16649:14888/1	60	-
chr1	8618170	8618171	A01177:23:H2L2FDSX3:1:1140:6533:17910/1	60	+
chr1	8622391	8622392	A01177:23:H2L2FDSX3:1:1138:31937:25708/1	60	+
chr1	8638988	8638989	A01177:23:H2L2FDSX3:1:1625:12500:27618	60	+
chr1	8640786	8640787	A01177:23:H2L2FDSX3:1:2236:4553:30953	60	+
chr1	8643296	8643297	A01177:23:H2L2FDSX3:1:2658:9860:8672/1	60	-
chr1	8667088	8667089	A01177:23:H2L2FDSX3:1:1117:18629:27931/1	60	+
chr1	8672376	8672377	A01177:23:H2L2FDSX3:1:1104:28158:18255/1	60	+
chr1	8683706	8683707	A01177:23:H2L2FDSX3:1:1602:3730:3568/1	60	-
chr1	8717118	8717119	A01177:23:H2L2FDSX3:1:1532:5394:18004/1	60	-
chr1	8749152	8749153	A01177:23:H2L2FDSX3:1:2513:4327:26021/1	60	+
chr1	8873308	8873309	A01177:23:H2L2FDSX3:1:1373:13602:36010/1	60	+
chr1	8884188	8884189	A01177:23:H2L2FDSX3:4:2268:18385:20024	60	+
chr1	9008912	9008913	A01177:23:H2L2FDSX3:1:1264:7618:3630/1	60	-
chr1	9106717	9106718	A01177:23:H2L2FDSX3:4:1320:6795:25254/1	60	-
chr1	9242671	9242672	A01177:23:H2L2FDSX3:4:2113:5972:2628	60	-
chr1	9555939	9555940	A01177:23:H2L2FDSX3:1:2507:12084:19382/1	60	+
chr1	9556234	9556235	A01177:23:H2L2FDSX3:1:2112:7355:17895/1	60	-
chr1	9560180	9560181	A01177:23:H2L2FDSX3:1:1112:8684:22200/1	60	+
chr1	9563837	9563838	A01177:23:H2L2FDSX3:1:1572:11216:13526/1	60	-
chr1	9570683	9570684	A01177:23:H2L2FDSX3:1:1108:23267:19366	60	+
chr1	9737744	9737745	A01177:23:H2L2FDSX3:1:1311:7500:4492/1	60	-
chr1	9746232	9746233	A01177:23:H2L2FDSX3:1:1436:10520:3677/1	60	-
chr1	9771709	9771710	A01177:23:H2L2FDSX3:1:2328:8169:7404/1	60	+
chr1	10038451	10038452	A01177:23:H2L2FDSX3:2:1266:23077:32315/1	60	+
chr1	10074821	10074822	A01177:23:H2L2FDSX3:4:1142:3079:2722	60	-
chr1	10099416	10099417	A01177:23:H2L2FDSX3:3:1318:6696:19664	60	+
chr1	10120956	10120957	A01177:23:H2L2FDSX3:1:2525:19325:20838/1	60	+
chr1	10122803	10122804	A01177:23:H2L2FDSX3:1:2561:21468:16564	60	+
chr1	10137763	10137764	A01177:23:H2L2FDSX3:1:2366:6081:11021/1	60	+
chr1	10228580	10228581	A01177:23:H2L2FDSX3:2:1202:12961:27915/1	60	-
chr1	10276462	10276463	A01177:23:H2L2FDSX3:1:1141:1344:30060/1	60	-
chr1	10285057	10285058	A01177:23:H2L2FDSX3:1:1335:25075:31109/1	60	-
chr1	10293883	10293884	A01177:23:H2L2FDSX3:1:1440:14832:36479/1	60	-
chr1	10518578	10518579	A01177:23:H2L2FDSX3:1:1426:27172:10066	60	-
chr1	10523756	10523757	A01177:23:H2L2FDSX3:1:1244:22950:26240	60	-
chr1	10531320	10531321	A01177:23:H2L2FDSX3:2:2146:27001:26710/1	60	+
chr1	10532755	10532756	A01177:23:H2L2FDSX3:2:2252:32280:32377/1	60	-
chr1	10567249	10567250	A01177:23:H2L2FDSX3:1:2440:24316:35305/1	60	-
chr1	10570075	10570076	A01177:23:H2L2FDSX3:1:1341:26250:5525/1	60	-
chr1	10570233	10570234	A01177:23:H2L2FDSX3:1:1162:18023:19366	60	-
chr1	10575909	10575910	A01177:23:H2L2FDSX3:4:2304:26341:8375/1	60	+
chr1	10579054	10579055	A01177:23:H2L2FDSX3:1:1157:14742:10645	60	+
chr1	11020641	11020642	A01177:23:H2L2FDSX3:1:1104:29767:1720/1	60	-
chr1	11087646	11087647	A01177:23:H2L2FDSX3:1:2127:21766:26663/1	60	-
chr1	11116460	11116461	A01177:23:H2L2FDSX3:1:1162:2356:25739/1	60	-
chr1	11143149	11143150	A01177:23:H2L2FDSX3:1:1235:3034:10817/1	60	+
chr1	11160302	11160303	A01177:23:H2L2FDSX3:1:1123:8576:32346	60	-
chr1	11182814	11182815	A01177:23:H2L2FDSX3:1:1104:20826:21465/1	60	-
chr1	11214779	11214780	A01177:23:H2L2FDSX3:1:1276:28284:34538/1	60	+
chr1	11219148	11219149	A01177:23:H2L2FDSX3:1:1116:7238:1689/1	60	+
chr1	11220340	11220341	A01177:23:H2L2FDSX3:4:1212:2691:23281/1	60	+
chr1	11229368	11229369	A01177:23:H2L2FDSX3:2:1259:18096:19085	60	-
chr1	11288139	11288140	A01177:23:H2L2FDSX3:1:1138:27760:16877/1	60	+
chr1	11667864	11667865	A01177:23:H2L2FDSX3:1:1276:23303:22122	60	-
chr1	11783338	11783339	A01177:23:H2L2FDSX3:2:2366:21811:2597	60	+
chr1	11809876	11809877	A01177:23:H2L2FDSX3:1:1458:6650:19398/1	60	-
chr1	11810880	11810881	A01177:23:H2L2FDSX3:1:1173:27661:5744/1	60	-
chr1	11812565	11812566	A01177:23:H2L2FDSX3:1:1110:14959:33661	60	-
chr1	12028861	12028862	A01177:23:H2L2FDSX3:1:2516:19994:12226/1	60	-
chr1	12239972	12239973	A01177:23:H2L2FDSX3:1:1104:14199:25895/1	60	+
chr1	12283719	12283720	A01177:23:H2L2FDSX3:2:1274:1606:20149/1	60	-
chr1	12296026	12296027	A01177:23:H2L2FDSX3:1:1452:8739:24862/1	60	-
chr1	12297165	12297166	A01177:23:H2L2FDSX3:2:1674:24632:14246/1	60	-
chr1	12299109	12299110	A01177:23:H2L2FDSX3:1:2533:18747:29293/1	60	+
chr1	12299245	12299246	A01177:23:H2L2FDSX3:1:1618:26883:12853/1	60	-
chr1	12338574	12338575	A01177:23:H2L2FDSX3:1:1301:11234:24831	60	+
chr1	12345135	12345136	A01177:23:H2L2FDSX3:3:1366:7527:8390	60	-
chr1	12345136	12345137	A01177:23:H2L2FDSX3:1:1249:25717:25081/1	60	-
chr1	12347821	12347822	A01177:23:H2L2FDSX3:1:1269:25301:8422/1	60	+
chr1	12355903	12355904	A01177:23:H2L2FDSX3:3:1615:23466:22936/1	60	-
chr1	12368256	12368257	A01177:23:H2L2FDSX3:1:1103:26277:9956/1	60	-
chr1	12370011	12370012	A01177:23:H2L2FDSX3:1:1422:14127:27555/1	60	-
chr1	12375119	12375120	A01177:23:H2L2FDSX3:3:2531:26431:25441/1	60	+
chr1	12378919	12378920	A01177:23:H2L2FDSX3:1:1123:27462:34679/1	60	+
chr1	12403463	12403464	A01177:23:H2L2FDSX3:1:1217:7536:33833	60	+
chr1	12420164	12420165	A01177:23:H2L2FDSX3:1:1349:15393:5102/1	60	+
chr1	12424907	12424908	A01177:23:H2L2FDSX3:3:2326:1226:28604	60	-
chr1	12469101	12469102	A01177:23:H2L2FDSX3:1:1265:27335:6997/1	60	+
chr1	12679956	12679957	A01177:23:H2L2FDSX3:1:1361:21947:12915/1	60	+
chr1	12743307	12743308	A01177:23:H2L2FDSX3:4:1601:9543:8312	60	+
chr1	12822370	12822371	A01177:23:H2L2FDSX3:3:2322:2889:18803	60	-
chr1	12862517	12862518	A01177:23:H2L2FDSX3:1:1347:3016:26099/1	60	+
chr1	13467989	13467990	A01177:23:H2L2FDSX3:3:1251:25238:32017/1	60	-
chr1	13708819	13708820	A01177:23:H2L2FDSX3:1:1120:8892:19993/1	60	-
chr1	13733622	13733623	A01177:23:H2L2FDSX3:1:1427:30987:3239/1	60	-
chr1	13733835	13733836	A01177:23:H2L2FDSX3:1:1562:24035:16125/1	60	+
chr1	14900699	14900700	A01177:23:H2L2FDSX3:4:1145:30038:14747/1	60	-
chr1	15081550	15081551	A01177:23:H2L2FDSX3:1:1155:17517:14982/1	60	-
chr1	15289124	15289125	A01177:23:H2L2FDSX3:2:1427:12183:3020/1	60	-
chr1	15530582	15530583	A01177:23:H2L2FDSX3:1:1423:3314:6887/1	60	+
chr1	15554649	15554650	A01177:23:H2L2FDSX3:2:1123:9995:34334/1	60	+
chr1	15570847	15570848	A01177:23:H2L2FDSX3:1:1248:25192:27962/1	60	-
chr1	15641030	15641031	A01177:23:H2L2FDSX3:1:1660:29875:18568/1	60	+
chr1	15645894	15645895	A01177:23:H2L2FDSX3:2:2577:10149:2065/1	60	-
chr1	15766410	15766411	A01177:23:H2L2FDSX3:2:1337:15058:2049	60	-
chr1	15877018	15877019	A01177:23:H2L2FDSX3:1:1624:16378:35712/1	60	-
chr1	15878121	15878122	A01177:23:H2L2FDSX3:1:2139:29451:24095/1	60	+
chr1	15902191	15902192	A01177:23:H2L2FDSX3:4:1425:21242:9752/1	60	+
chr1	15909726	15909727	A01177:23:H2L2FDSX3:1:1265:1904:28902/1	60	-
chr1	15912537	15912538	A01177:23:H2L2FDSX3:1:2432:12897:25238	60	+
chr1	15921178	15921179	A01177:23:H2L2FDSX3:1:1110:11306:11616/1	60	-
chr1	15922246	15922247	A01177:23:H2L2FDSX3:2:2210:8133:27727/1	60	+
chr1	15924809	15924810	A01177:23:H2L2FDSX3:1:1223:13765:6136	60	-
chr1	16268022	16268023	A01177:23:H2L2FDSX3:1:1278:31801:32550/1	60	+
chr1	16276194	16276195	A01177:23:H2L2FDSX3:1:2101:20799:26428/1	60	-
chr1	16293637	16293638	A01177:23:H2L2FDSX3:1:1657:28610:9893/1	60	-
chr1	16309653	16309654	A01177:23:H2L2FDSX3:1:1433:26313:14121/1	60	+
chr1	16319409	16319410	A01177:23:H2L2FDSX3:1:1358:18132:33990/1	60	+
chr1	16323284	16323285	A01177:23:H2L2FDSX3:2:1642:8594:21762/1	60	+
chr1	16370790	16370791	A01177:23:H2L2FDSX3:2:1172:19551:36354/1	60	+
chr1	16370792	16370793	A01177:23:H2L2FDSX3:2:1145:24297:11725	60	+
chr1	16572334	16572335	A01177:23:H2L2FDSX3:4:2543:29396:27508	60	-
chr1	16598887	16598888	A01177:23:H2L2FDSX3:1:1504:5150:32612/1	60	-
chr1	16609157	16609158	A01177:23:H2L2FDSX3:3:1610:18964:26506/1	60	-
chr1	16628888	16628889	A01177:23:H2L2FDSX3:1:1371:29866:7185	60	-
chr1	16639105	16639106	A01177:23:H2L2FDSX3:2:1410:25247:33004/1	60	-
chr1	17023761	17023762	A01177:23:H2L2FDSX3:1:1119:20229:32049/1	60	-
chr1	17027004	17027005	A01177:23:H2L2FDSX3:1:1126:20482:23813	60	+
chr1	17028008	17028009	A01177:23:H2L2FDSX3:1:1238:2220:29825/1	60	-
chr1	17032052	17032053	A01177:23:H2L2FDSX3:1:1568:11550:13980/1	60	-
chr1	17032932	17032933	A01177:23:H2L2FDSX3:1:1365:5195:27680	60	+
chr1	17035072	17035073	A01177:23:H2L2FDSX3:2:1250:12518:18818/1	60	+
chr1	17044951	17044952	A01177:23:H2L2FDSX3:1:2227:11369:8281/1	60	+
chr1	17341122	17341123	A01177:23:H2L2FDSX3:1:2235:17996:22294/1	60	+
chr1	17421811	17421812	A01177:23:H2L2FDSX3:1:1219:27670:36041	60	+
chr1	17476205	17476206	A01177:23:H2L2FDSX3:1:1171:15447:15405/1	60	+
chr1	18035171	18035172	A01177:23:H2L2FDSX3:1:1162:12355:27555/1	60	-
chr1	18051308	18051309	A01177:23:H2L2FDSX3:1:1101:28519:29747/1	60	-
chr1	18439300	18439301	A01177:23:H2L2FDSX3:1:1515:22381:8938/1	60	+
chr1	18932940	18932941	A01177:23:H2L2FDSX3:1:2368:10655:2284	60	+
chr1	19101010	19101011	A01177:23:H2L2FDSX3:1:2459:32524:27696	60	-
chr1	19130272	19130273	A01177:23:H2L2FDSX3:1:1177:32931:24706	60	+
chr1	19131348	19131349	A01177:23:H2L2FDSX3:1:1108:21206:15201/1	60	+
chr1	19131916	19131917	A01177:23:H2L2FDSX3:1:1525:32271:28291	60	-
chr1	19134815	19134816	A01177:23:H2L2FDSX3:2:1321:29478:8296/1	60	-
chr1	19135070	19135071	A01177:23:H2L2FDSX3:1:1644:19877:4852/1	60	-
chr1	19153195	19153196	A01177:23:H2L2FDSX3:3:1146:31828:13182	60	-
chr1	19194675	19194676	A01177:23:H2L2FDSX3:2:1676:11686:4194/1	60	+
chr1	19205613	19205614	A01177:23:H2L2FDSX3:1:2176:11460:8061/1	60	-
chr1	19206090	19206091	A01177:23:H2L2FDSX3:1:1510:4010:21339/1	60	-
chr1	19206323	19206324	A01177:23:H2L2FDSX3:3:2544:24469:24298	60	+
chr1	19212702	19212703	A01177:23:H2L2FDSX3:1:1414:23050:36589	60	+
chr1	19460843	19460844	A01177:23:H2L2FDSX3:1:1418:22670:36182	60	-
chr1	19545559	19545560	A01177:23:H2L2FDSX3:1:1405:6605:22889/1	60	+
chr1	19607180	19607181	A01177:23:H2L2FDSX3:1:1475:8892:31109/1	60	-
chr1	19894806	19894807	A01177:23:H2L2FDSX3:1:1327:7021:24518/1	60	-
chr1	20737712	20737713	A01177:23:H2L2FDSX3:1:1167:8106:25770	60	-
chr1	20764276	20764277	A01177:23:H2L2FDSX3:1:2437:25789:27806	60	+
chr1	20838679	20838680	A01177:23:H2L2FDSX3:1:1241:3568:26553/1	60	+
chr1	20903804	20903805	A01177:23:H2L2FDSX3:1:1105:17743:35258	60	-
chr1	20921448	20921449	A01177:23:H2L2FDSX3:2:1244:17155:35587/1	60	-
chr1	20947873	20947874	A01177:23:H2L2FDSX3:1:2238:32199:13823/1	60	-
chr1	20956529	20956530	A01177:23:H2L2FDSX3:1:1415:26530:10300/1	60	-
chr1	20961681	20961682	A01177:23:H2L2FDSX3:1:2475:29496:2848/1	60	+
chr1	20965667	20965668	A01177:23:H2L2FDSX3:3:1204:3396:19805/1	60	+
chr1	20992113	20992114	A01177:23:H2L2FDSX3:4:1217:29921:16705/1	60	-
chr1	20997276	20997277	A01177:23:H2L2FDSX3:3:1461:5692:15890/1	60	+
chr1	20997439	20997440	A01177:23:H2L2FDSX3:1:1459:2627:9079/1	60	+
chr1	21006386	21006387	A01177:23:H2L2FDSX3:3:1316:19705:34741/1	60	-
chr1	21007114	21007115	A01177:23:H2L2FDSX3:1:1153:2347:18677/1	60	-
chr1	21008201	21008202	A01177:23:H2L2FDSX3:2:1438:19931:20635/1	60	+
chr1	21018809	21018810	A01177:23:H2L2FDSX3:1:1117:22544:16078	60	-
chr1	21044598	21044599	A01177:23:H2L2FDSX3:1:1621:7337:21026/1	60	+
chr1	21045632	21045633	A01177:23:H2L2FDSX3:2:2556:17824:9565/1	60	-
chr1	21045951	21045952	A01177:23:H2L2FDSX3:1:1170:27896:10942/1	60	+
chr1	21054370	21054371	A01177:23:H2L2FDSX3:3:1638:31593:10708/1	60	+
chr1	21054521	21054522	A01177:23:H2L2FDSX3:1:1520:29152:17378/1	60	-
chr1	21056815	21056816	A01177:23:H2L2FDSX3:1:1371:29812:5181/1	60	+
chr1	21083212	21083213	A01177:23:H2L2FDSX3:1:1116:25093:27289/1	60	+
chr1	21091073	21091074	A01177:23:H2L2FDSX3:1:1126:14651:28494/1	60	-
chr1	21142699	21142700	A01177:23:H2L2FDSX3:2:1207:31485:17785	60	-
chr1	21464122	21464123	A01177:23:H2L2FDSX3:1:1462:15953:11021/1	60	+
chr1	21690152	21690153	A01177:23:H2L2FDSX3:4:1264:30165:35352	60	-
chr1	21704579	21704580	A01177:23:H2L2FDSX3:1:1341:22119:13244/1	60	-
chr1	21725008	21725009	A01177:23:H2L2FDSX3:1:1241:29568:16344/1	60	+
chr1	21748679	21748680	A01177:23:H2L2FDSX3:1:1217:25201:18114/1	60	-
chr1	22296067	22296068	A01177:23:H2L2FDSX3:1:2145:9155:35728/1	60	-
chr1	22459817	22459818	A01177:23:H2L2FDSX3:4:1208:32841:27868	60	-
chr1	22459819	22459820	A01177:23:H2L2FDSX3:4:1208:29903:32550/1	60	-
chr1	22480440	22480441	A01177:23:H2L2FDSX3:1:1101:27579:36699	60	+
chr1	22481618	22481619	A01177:23:H2L2FDSX3:1:1271:24198:24862/1	60	+
chr1	22502423	22502424	A01177:23:H2L2FDSX3:1:1127:3558:34084/1	60	-
chr1	22504815	22504816	A01177:23:H2L2FDSX3:1:1216:8693:14356/1	60	-
chr1	22504890	22504891	A01177:23:H2L2FDSX3:1:1529:32940:7529/1	60	-
chr1	23032031	23032032	A01177:23:H2L2FDSX3:4:1403:5674:16485/1	60	-
chr1	23036781	23036782	A01177:23:H2L2FDSX3:3:1328:18927:3302/1	60	-
chr1	23037608	23037609	A01177:23:H2L2FDSX3:1:1440:19524:26130/1	60	+
chr1	23038147	23038148	A01177:23:H2L2FDSX3:4:1407:19958:15922	60	+
chr1	23052309	23052310	A01177:23:H2L2FDSX3:1:1109:19714:27712	60	+
chr1	23052310	23052311	A01177:23:H2L2FDSX3:2:1340:31584:3928	60	+
chr1	23053934	23053935	A01177:23:H2L2FDSX3:2:2167:27434:31250/1	60	+
chr1	23057414	23057415	A01177:23:H2L2FDSX3:1:1145:11921:5760/1	60	+
chr1	23069857	23069858	A01177:23:H2L2FDSX3:1:2359:22507:30639/1	60	-
chr1	23074631	23074632	A01177:23:H2L2FDSX3:1:2416:25907:1986/1	60	-
chr1	23077468	23077469	A01177:23:H2L2FDSX3:1:1112:13232:26193/1	60	-
chr1	23282684	23282685	A01177:23:H2L2FDSX3:3:2225:10981:14403	60	+
chr1	23288160	23288161	A01177:23:H2L2FDSX3:1:1410:30083:30170/1	60	-
chr1	23303478	23303479	A01177:23:H2L2FDSX3:2:1434:4652:28902/1	60	+
chr1	23305785	23305786	A01177:23:H2L2FDSX3:1:1214:12355:20102/1	60	-
chr1	23306865	23306866	A01177:23:H2L2FDSX3:1:1431:11053:9612/1	60	+
chr1	23307874	23307875	A01177:23:H2L2FDSX3:1:2137:4517:26068/1	60	+
chr1	23309501	23309502	A01177:23:H2L2FDSX3:2:1412:1054:2754	60	-
chr1	23310573	23310574	A01177:23:H2L2FDSX3:4:1272:7102:7279	60	-
chr1	23313478	23313479	A01177:23:H2L2FDSX3:1:1366:16740:7404/1	60	-
chr1	23323725	23323726	A01177:23:H2L2FDSX3:2:1435:32705:23625/1	60	-
chr1	23340093	23340094	A01177:23:H2L2FDSX3:1:1366:20320:23343/1	60	+
chr1	23514971	23514972	A01177:23:H2L2FDSX3:1:2574:22580:14262/1	60	-
chr1	23697765	23697766	A01177:23:H2L2FDSX3:1:1310:29478:25739/1	60	+
chr1	23714370	23714371	A01177:23:H2L2FDSX3:4:1544:18304:7200	60	-
chr1	23749178	23749179	A01177:23:H2L2FDSX3:1:1453:29704:19554	60	+
chr1	23773103	23773104	A01177:23:H2L2FDSX3:1:1278:12472:7279/1	60	+
chr1	23961439	23961440	A01177:23:H2L2FDSX3:1:1124:21603:8750/1	60	+
chr1	24433082	24433083	A01177:23:H2L2FDSX3:1:1207:16152:25081	60	-
chr1	24655184	24655185	A01177:23:H2L2FDSX3:2:1260:19768:11960/1	60	+
chr1	24763027	24763028	A01177:23:H2L2FDSX3:1:1137:6027:23797/1	60	-
chr1	24773393	24773394	A01177:23:H2L2FDSX3:1:1141:7319:34272/1	60	-
chr1	24878700	24878701	A01177:23:H2L2FDSX3:1:2369:14127:24298/1	60	-
chr1	25223033	25223034	A01177:23:H2L2FDSX3:1:2160:10673:20509/1	60	+
chr1	25341128	25341129	A01177:23:H2L2FDSX3:3:1327:26865:15796/1	60	-
chr1	25342821	25342822	A01177:23:H2L2FDSX3:3:1233:9037:21652/1	60	+
chr1	25459380	25459381	A01177:23:H2L2FDSX3:1:1228:12246:19038/1	60	+
chr1	25466384	25466385	A01177:23:H2L2FDSX3:2:1215:23303:35556/1	60	+
chr1	25480854	25480855	A01177:23:H2L2FDSX3:1:1104:5846:24424	60	-
chr1	25489943	25489944	A01177:23:H2L2FDSX3:1:2329:31376:3912/1	60	-
chr1	25851515	25851516	A01177:23:H2L2FDSX3:1:1567:1344:15593	60	-
chr1	25855414	25855415	A01177:23:H2L2FDSX3:1:1517:22245:14465/1	60	+
chr1	25883732	25883733	A01177:23:H2L2FDSX3:1:1340:30056:27743/1	60	+
chr1	25888536	25888537	A01177:23:H2L2FDSX3:1:1341:22914:21731	60	-
chr1	25961029	25961030	A01177:23:H2L2FDSX3:1:1145:2727:25191/1	60	-
chr1	26121791	26121792	A01177:23:H2L2FDSX3:1:2632:19018:20369/1	60	+
chr1	26122823	26122824	A01177:23:H2L2FDSX3:1:1456:15863:7827/1	60	-
chr1	26236773	26236774	A01177:23:H2L2FDSX3:1:1523:7672:33379/1	60	-
chr1	26238745	26238746	A01177:23:H2L2FDSX3:1:1357:15962:31704/1	60	-
chr1	26254551	26254552	A01177:23:H2L2FDSX3:4:1668:2184:20995/1	60	-
chr1	26443825	26443826	A01177:23:H2L2FDSX3:1:1262:17987:1642/1	60	+
chr1	26465750	26465751	A01177:23:H2L2FDSX3:2:1474:14570:23281	60	-
chr1	26563025	26563026	A01177:23:H2L2FDSX3:1:2406:18385:28479	60	+
chr1	26701835	26701836	A01177:23:H2L2FDSX3:1:2205:6858:20478/1	60	-
chr1	26703941	26703942	A01177:23:H2L2FDSX3:1:2104:10167:3630	60	-
chr1	26711367	26711368	A01177:23:H2L2FDSX3:1:1116:32235:1423/1	60	+
chr1	26721557	26721558	A01177:23:H2L2FDSX3:1:1625:16776:34961/1	60	-
chr1	26729358	26729359	A01177:23:H2L2FDSX3:1:1109:15311:33583/1	60	+
chr1	26756532	26756533	A01177:23:H2L2FDSX3:1:1133:29333:31344/1	60	-
chr1	26759707	26759708	A01177:23:H2L2FDSX3:1:1233:10890:18129/1	60	-
chr1	26767674	26767675	A01177:23:H2L2FDSX3:2:1225:29107:33802/1	60	+
chr1	26770809	26770810	A01177:23:H2L2FDSX3:1:1674:13169:22858/1	60	+
chr1	26776092	26776093	A01177:23:H2L2FDSX3:1:1337:12310:18897/1	60	-
chr1	26849092	26849093	A01177:23:H2L2FDSX3:1:1126:17273:9706/1	60	+
chr1	27139786	27139787	A01177:23:H2L2FDSX3:2:2669:23339:1360	60	+
chr1	27424939	27424940	A01177:23:H2L2FDSX3:3:1248:9453:27727/1	60	-
chr1	27452703	27452704	A01177:23:H2L2FDSX3:1:2644:29197:12633/1	60	+
chr1	27729847	27729848	A01177:23:H2L2FDSX3:1:1159:21793:36448/1	60	-
chr1	27732452	27732453	A01177:23:H2L2FDSX3:3:1473:29026:13495/1	60	+
chr1	27795772	27795773	A01177:23:H2L2FDSX3:1:1254:29658:17127/1	60	-
chr1	27796923	27796924	A01177:23:H2L2FDSX3:4:1256:31964:1705	60	-
chr1	27814818	27814819	A01177:23:H2L2FDSX3:1:1243:31828:10802	60	-
chr1	27953089	27953090	A01177:23:H2L2FDSX3:1:1125:30897:36871/1	60	+
chr1	27992548	27992549	A01177:23:H2L2FDSX3:4:2407:14470:36761	60	-
chr1	28007237	28007238	A01177:23:H2L2FDSX3:1:1469:1886:26678/1	60	+
chr1	28013658	28013659	A01177:23:H2L2FDSX3:1:1309:18385:33238/1	60	+
chr1	28029125	28029126	A01177:23:H2L2FDSX3:1:2278:30508:22200/1	60	-
chr1	28049444	28049445	A01177:23:H2L2FDSX3:4:1268:15944:22060/1	60	-
chr1	28049553	28049554	A01177:23:H2L2FDSX3:1:1341:9733:32972/1	60	-
chr1	28054121	28054122	A01177:23:H2L2FDSX3:2:2176:1877:8249/1	60	+
chr1	28067593	28067594	A01177:23:H2L2FDSX3:3:2427:5267:35289/1	60	+
chr1	28416194	28416195	A01177:23:H2L2FDSX3:1:1305:22598:32769/1	60	-
chr1	28417330	28417331	A01177:23:H2L2FDSX3:1:2571:32063:14121/1	60	-
chr1	28469423	28469424	A01177:23:H2L2FDSX3:3:1533:24966:15828/1	60	+
chr1	28475305	28475306	A01177:23:H2L2FDSX3:1:1110:26856:13683/1	60	+
chr1	28574717	28574718	A01177:23:H2L2FDSX3:2:1232:17716:10034/1	60	+
chr1	28740086	28740087	A01177:23:H2L2FDSX3:3:2543:15393:7607	60	+
chr1	28749058	28749059	A01177:23:H2L2FDSX3:1:1139:23330:15530	60	+
chr1	28894296	28894297	A01177:23:H2L2FDSX3:4:1329:17499:22498/1	60	-
chr1	29010510	29010511	A01177:23:H2L2FDSX3:1:2337:24216:30342/1	60	+
chr1	29015017	29015018	A01177:23:H2L2FDSX3:1:1666:32262:33599/1	60	+
chr1	29028631	29028632	A01177:23:H2L2FDSX3:1:1268:31584:10191/1	60	+
chr1	29029670	29029671	A01177:23:H2L2FDSX3:2:1149:17653:13025/1	60	+
chr1	29049986	29049987	A01177:23:H2L2FDSX3:2:1535:32868:27665/1	60	+
chr1	29052981	29052982	A01177:23:H2L2FDSX3:1:1338:26485:11631/1	60	-
chr1	29058680	29058681	A01177:23:H2L2FDSX3:1:1137:12789:28244	60	-
chr1	29059754	29059755	A01177:23:H2L2FDSX3:1:2225:3640:35383/1	60	+
chr1	29060816	29060817	A01177:23:H2L2FDSX3:3:1304:17635:7952/1	60	-
chr1	29070730	29070731	A01177:23:H2L2FDSX3:1:1363:17571:32236/1	60	+
chr1	29074100	29074101	A01177:23:H2L2FDSX3:1:1158:29378:23375/1	60	-
chr1	29163024	29163025	A01177:23:H2L2FDSX3:1:1126:13494:1251/1	60	+
chr1	29168454	29168455	A01177:23:H2L2FDSX3:1:2148:2383:4773	60	-
chr1	29871425	29871426	A01177:23:H2L2FDSX3:2:1373:7446:22122/1	60	-
chr1	30341289	30341290	A01177:23:H2L2FDSX3:1:1117:26350:21762/1	60	+
chr1	30966368	30966369	A01177:23:H2L2FDSX3:2:1419:17002:11397/1	60	+
chr1	30973298	30973299	A01177:23:H2L2FDSX3:1:1208:2166:24972/1	60	-
chr1	30983518	30983519	A01177:23:H2L2FDSX3:1:2430:17897:4366/1	60	-
chr1	30994813	30994814	A01177:23:H2L2FDSX3:1:2358:6162:31735/1	60	+
chr1	31008489	31008490	A01177:23:H2L2FDSX3:1:1233:14841:11506/1	60	-
chr1	31011734	31011735	A01177:23:H2L2FDSX3:1:1368:2528:11851/1	60	-
chr1	31018746	31018747	A01177:23:H2L2FDSX3:1:1228:13223:13307/1	60	+
chr1	31028296	31028297	A01177:23:H2L2FDSX3:1:1149:6831:12633/1	60	-
chr1	31030375	31030376	A01177:23:H2L2FDSX3:1:2307:13087:29637/1	60	+
chr1	31055662	31055663	A01177:23:H2L2FDSX3:1:1227:3287:12038/1	60	+
chr1	31064466	31064467	A01177:23:H2L2FDSX3:1:2468:27986:9627/1	60	-
chr1	31265742	31265743	A01177:23:H2L2FDSX3:2:1152:21124:28181	60	+
chr1	31271801	31271802	A01177:23:H2L2FDSX3:1:1135:17282:31704/1	60	-
chr1	31272516	31272517	A01177:23:H2L2FDSX3:2:2218:24180:12712/1	60	+
chr1	31319914	31319915	A01177:23:H2L2FDSX3:2:1240:7527:4225/1	60	+
chr1	31345718	31345719	A01177:23:H2L2FDSX3:1:1303:31982:11663/1	60	+
chr1	31345719	31345720	A01177:23:H2L2FDSX3:4:2427:9019:6277	60	+
chr1	31893080	31893081	A01177:23:H2L2FDSX3:1:1209:20528:33411/1	60	+
chr1	31910436	31910437	A01177:23:H2L2FDSX3:1:1423:2320:25645/1	60	+
chr1	31910808	31910809	A01177:23:H2L2FDSX3:1:2168:10863:14544	60	+
chr1	31914728	31914729	A01177:23:H2L2FDSX3:3:1561:15139:27085/1	60	+
chr1	31914733	31914734	A01177:23:H2L2FDSX3:2:1107:26359:30890/1	60	-
chr1	31919643	31919644	A01177:23:H2L2FDSX3:1:1110:8178:23672/1	60	-
chr1	31921028	31921029	A01177:23:H2L2FDSX3:4:1530:16486:23437/1	60	-
chr1	31921137	31921138	A01177:23:H2L2FDSX3:1:2627:22092:7999/1	60	-
chr1	31921200	31921201	A01177:23:H2L2FDSX3:1:1235:27796:10332/1	60	+
chr1	31927610	31927611	A01177:23:H2L2FDSX3:3:2373:9408:3850/1	60	-
chr1	31931214	31931215	A01177:23:H2L2FDSX3:1:1131:23529:3380/1	60	+
chr1	32018489	32018490	A01177:23:H2L2FDSX3:1:1178:26955:26600	60	+
chr1	32020840	32020841	A01177:23:H2L2FDSX3:3:2467:26386:35665	60	-
chr1	32029549	32029550	A01177:23:H2L2FDSX3:4:2675:6822:8829/1	60	+
chr1	32029716	32029717	A01177:23:H2L2FDSX3:1:2619:14127:23829/1	60	+
chr1	32032727	32032728	A01177:23:H2L2FDSX3:1:1164:11315:20650/1	60	-
chr1	32044100	32044101	A01177:23:H2L2FDSX3:2:1515:16712:25739/1	60	-
chr1	32045182	32045183	A01177:23:H2L2FDSX3:1:1375:4725:5478/1	60	-
chr1	32054939	32054940	A01177:23:H2L2FDSX3:1:1475:31250:36385/1	60	+
chr1	32061357	32061358	A01177:23:H2L2FDSX3:1:1232:8567:20181/1	60	-
chr1	32087012	32087013	A01177:23:H2L2FDSX3:2:1145:15691:19085	60	-
chr1	32119390	32119391	A01177:23:H2L2FDSX3:1:1230:28628:36385/1	60	+
chr1	32121232	32121233	A01177:23:H2L2FDSX3:2:1416:24704:31814/1	60	+
chr1	32123646	32123647	A01177:23:H2L2FDSX3:1:1136:6054:8249/1	60	+
chr1	32131302	32131303	A01177:23:H2L2FDSX3:3:1216:2754:17754/1	60	+
chr1	32136258	32136259	A01177:23:H2L2FDSX3:2:2470:12038:36307/1	60	-
chr1	32142612	32142613	A01177:23:H2L2FDSX3:1:1554:25527:35524/1	60	-
chr1	32159123	32159124	A01177:23:H2L2FDSX3:3:2178:28330:22247/1	60	-
chr1	32254320	32254321	A01177:23:H2L2FDSX3:2:1440:5421:8531	60	-
chr1	32258458	32258459	A01177:23:H2L2FDSX3:1:1374:11306:11553/1	60	-
chr1	32285351	32285352	A01177:23:H2L2FDSX3:1:1132:10212:28166/1	60	+
chr1	32303768	32303769	A01177:23:H2L2FDSX3:1:2172:32588:9017	60	-
chr1	32326255	32326256	A01177:23:H2L2FDSX3:1:1403:6397:30452/1	60	-
chr1	32334011	32334012	A01177:23:H2L2FDSX3:3:1360:26458:20228/1	60	-
chr1	32468141	32468142	A01177:23:H2L2FDSX3:1:2310:6569:35790/1	60	+
chr1	32600027	32600028	A01177:23:H2L2FDSX3:4:2625:11550:26068	60	+
chr1	32627952	32627953	A01177:23:H2L2FDSX3:2:1357:7057:3443	60	-
chr1	32629209	32629210	A01177:23:H2L2FDSX3:4:2521:8947:28291	60	-
chr1	32634880	32634881	A01177:23:H2L2FDSX3:1:2616:25934:6136	60	-
chr1	32657994	32657995	A01177:23:H2L2FDSX3:4:2655:21215:18161/1	60	+
chr1	32671097	32671098	A01177:23:H2L2FDSX3:1:1378:26295:16689/1	60	-
chr1	32780957	32780958	A01177:23:H2L2FDSX3:1:1374:29396:6840	60	+
chr1	32794179	32794180	A01177:23:H2L2FDSX3:1:2476:15736:15154/1	60	+
chr1	32828455	32828456	A01177:23:H2L2FDSX3:3:2666:19587:7576/1	60	-
chr1	32829155	32829156	A01177:23:H2L2FDSX3:4:1512:21992:29434/1	60	-
chr1	32835645	32835646	A01177:23:H2L2FDSX3:2:2445:31548:32205/1	60	-
chr1	32843372	32843373	A01177:23:H2L2FDSX3:1:1237:26829:35524/1	60	+
chr1	32848713	32848714	A01177:23:H2L2FDSX3:1:1639:8630:14278/1	60	-
chr1	33019641	33019642	A01177:23:H2L2FDSX3:1:2375:9796:3333/1	60	-
chr1	33539152	33539153	A01177:23:H2L2FDSX3:3:1460:6931:11146/1	60	+
chr1	34195330	34195331	A01177:23:H2L2FDSX3:1:1221:20130:13495	60	+
chr1	34989453	34989454	A01177:23:H2L2FDSX3:1:2527:32325:17018/1	60	-
chr1	35002952	35002953	A01177:23:H2L2FDSX3:1:2371:20401:31156	60	-
chr1	35006104	35006105	A01177:23:H2L2FDSX3:3:1235:18936:21230/1	60	+
chr1	35006802	35006803	A01177:23:H2L2FDSX3:4:2128:20311:6073/1	60	-
chr1	35018250	35018251	A01177:23:H2L2FDSX3:2:2411:18430:22983/1	60	+
chr1	35021923	35021924	A01177:23:H2L2FDSX3:2:2644:25256:21684/1	60	-
chr1	35093938	35093939	A01177:23:H2L2FDSX3:1:1452:16342:15515	60	+
chr1	35187055	35187056	A01177:23:H2L2FDSX3:1:1450:29387:36980	60	+
chr1	35187060	35187061	A01177:23:H2L2FDSX3:1:1109:20961:13964	60	+
chr1	35276299	35276300	A01177:23:H2L2FDSX3:1:1218:13431:35994/1	60	+
chr1	35285888	35285889	A01177:23:H2L2FDSX3:1:1671:31729:11099/1	60	+
chr1	35295501	35295502	A01177:23:H2L2FDSX3:1:1111:16740:6809/1	60	-
chr1	35309689	35309690	A01177:23:H2L2FDSX3:1:1435:8612:20666	60	-
chr1	35343401	35343402	A01177:23:H2L2FDSX3:1:2364:25048:34914/1	60	+
chr1	35368863	35368864	A01177:23:H2L2FDSX3:2:2420:19461:26678	60	-
chr1	35375834	35375835	A01177:23:H2L2FDSX3:1:1158:16559:15796/1	60	+
chr1	35383646	35383647	A01177:23:H2L2FDSX3:1:1111:11550:28479/1	60	+
chr1	35389423	35389424	A01177:23:H2L2FDSX3:1:2120:24343:21073/1	60	+
chr1	35389921	35389922	A01177:23:H2L2FDSX3:1:2271:29884:34679	60	-
chr1	35396980	35396981	A01177:23:H2L2FDSX3:3:1353:30644:25880/1	60	-
chr1	35397152	35397153	A01177:23:H2L2FDSX3:1:2111:22182:30138	60	+
chr1	35404835	35404836	A01177:23:H2L2FDSX3:1:1264:28754:13745/1	60	+
chr1	35443635	35443636	A01177:23:H2L2FDSX3:1:1155:3631:16611/1	60	-
chr1	35463691	35463692	A01177:23:H2L2FDSX3:1:1130:25690:9502/1	60	-
chr1	35487469	35487470	A01177:23:H2L2FDSX3:4:2150:16432:17581/1	60	+
chr1	35761996	35761997	A01177:23:H2L2FDSX3:1:1575:5385:17550/1	60	-
chr1	35933097	35933098	A01177:23:H2L2FDSX3:1:1162:28827:31782/1	60	-
chr1	35975354	35975355	A01177:23:H2L2FDSX3:1:1219:16170:20353/1	60	-
chr1	35975386	35975387	A01177:23:H2L2FDSX3:1:2254:12219:20149/1	60	+
chr1	35976771	35976772	A01177:23:H2L2FDSX3:1:2251:28610:33411/1	60	+
chr1	35978426	35978427	A01177:23:H2L2FDSX3:1:1369:10456:13338/1	60	+
chr1	35979670	35979671	A01177:23:H2L2FDSX3:1:1259:24089:36511/1	60	-
chr1	36000490	36000491	A01177:23:H2L2FDSX3:1:2514:18267:29966/1	60	+
chr1	36005709	36005710	A01177:23:H2L2FDSX3:1:1232:8576:7138/1	60	+
chr1	36030639	36030640	A01177:23:H2L2FDSX3:1:1173:23303:17738/1	60	+
chr1	36030640	36030641	A01177:23:H2L2FDSX3:3:2512:24505:23641	60	+
chr1	36060688	36060689	A01177:23:H2L2FDSX3:1:1130:4092:23328/1	60	-
chr1	36147765	36147766	A01177:23:H2L2FDSX3:1:1167:29161:25848/1	60	+
chr1	36167862	36167863	A01177:23:H2L2FDSX3:1:1111:2573:4726/1	60	+
chr1	36229806	36229807	A01177:23:H2L2FDSX3:2:1416:4417:25426/1	60	+
chr1	36280030	36280031	A01177:23:H2L2FDSX3:1:1101:18123:25551/1	60	+
chr1	36281452	36281453	A01177:23:H2L2FDSX3:1:1247:28004:5087/1	60	+
chr1	36283611	36283612	A01177:23:H2L2FDSX3:1:1103:7021:26459/1	60	-
chr1	36284954	36284955	A01177:23:H2L2FDSX3:2:1328:3920:20588/1	60	+
chr1	36292330	36292331	A01177:23:H2L2FDSX3:1:1659:11496:9846/1	60	+
chr1	36434600	36434601	A01177:23:H2L2FDSX3:4:1672:10303:17895	60	-
chr1	36724982	36724983	A01177:23:H2L2FDSX3:4:2161:30002:35102/1	60	+
chr1	37495793	37495794	A01177:23:H2L2FDSX3:1:1255:6008:9956/1	60	+
chr1	37496586	37496587	A01177:23:H2L2FDSX3:1:2101:26087:23688/1	60	+
chr1	37581113	37581114	A01177:23:H2L2FDSX3:1:2365:9616:15577/1	60	+
chr1	37684338	37684339	A01177:23:H2L2FDSX3:1:1115:7527:28620/1	60	-
chr1	37837155	37837156	A01177:23:H2L2FDSX3:1:1449:18358:15436	60	-
chr1	37852076	37852077	A01177:23:H2L2FDSX3:1:1476:27633:32784/1	60	-
chr1	37925388	37925389	A01177:23:H2L2FDSX3:2:1108:30888:10019/1	60	-
chr1	37969176	37969177	A01177:23:H2L2FDSX3:4:1160:5231:9236	60	-
chr1	38534560	38534561	A01177:23:H2L2FDSX3:1:1138:1099:13041/1	60	-
chr1	38996322	38996323	A01177:23:H2L2FDSX3:2:1146:15103:25019/1	60	+
chr1	39140083	39140084	A01177:23:H2L2FDSX3:3:2226:23674:27305/1	60	+
chr1	39212850	39212851	A01177:23:H2L2FDSX3:1:1108:19271:27790/1	60	+
chr1	39240558	39240559	A01177:23:H2L2FDSX3:4:1507:19063:2315	60	-
chr1	39241687	39241688	A01177:23:H2L2FDSX3:2:1630:11107:2221/1	60	+
chr1	39245325	39245326	A01177:23:H2L2FDSX3:1:2522:11433:9486/1	60	+
chr1	39245326	39245327	A01177:23:H2L2FDSX3:3:1345:3459:32315	60	+
chr1	39264195	39264196	A01177:23:H2L2FDSX3:1:2135:14814:25332/1	60	+
chr1	39264461	39264462	A01177:23:H2L2FDSX3:1:1603:28167:11412/1	60	-
chr1	39272751	39272752	A01177:23:H2L2FDSX3:1:1459:23421:20885/1	60	-
chr1	39287946	39287947	A01177:23:H2L2FDSX3:1:1511:4987:2707/1	60	-
chr1	39323890	39323891	A01177:23:H2L2FDSX3:1:2658:16333:27555/1	60	-
chr1	39329930	39329931	A01177:23:H2L2FDSX3:3:2502:28646:33630/1	60	+
chr1	39334668	39334669	A01177:23:H2L2FDSX3:4:2525:12210:11397/1	60	-
chr1	39349555	39349556	A01177:23:H2L2FDSX3:4:1261:1398:5885	60	-
chr1	39359201	39359202	A01177:23:H2L2FDSX3:1:1249:12210:11303	60	+
chr1	39377046	39377047	A01177:23:H2L2FDSX3:1:1517:11894:6872/1	60	+
chr1	39389138	39389139	A01177:23:H2L2FDSX3:1:1230:17309:32315	60	-
chr1	39401847	39401848	A01177:23:H2L2FDSX3:1:2563:17390:18615/1	60	-
chr1	39429088	39429089	A01177:23:H2L2FDSX3:1:1440:31964:21465/1	60	+
chr1	39430319	39430320	A01177:23:H2L2FDSX3:1:1526:8305:3349/1	60	-
chr1	39431748	39431749	A01177:23:H2L2FDSX3:2:1405:19895:4413/1	60	+
chr1	39443300	39443301	A01177:23:H2L2FDSX3:1:2241:26205:4194	60	-
chr1	39445086	39445087	A01177:23:H2L2FDSX3:1:1462:7817:16407/1	60	+
chr1	39480991	39480992	A01177:23:H2L2FDSX3:1:2228:28122:16000/1	60	+
chr1	39573644	39573645	A01177:23:H2L2FDSX3:2:1322:20853:32377/1	60	-
chr1	39846491	39846492	A01177:23:H2L2FDSX3:1:1257:24804:34460/1	60	-
chr1	39857619	39857620	A01177:23:H2L2FDSX3:1:1166:26630:20964	60	-
chr1	39878464	39878465	A01177:23:H2L2FDSX3:1:1170:27950:32456/1	60	+
chr1	40070749	40070750	A01177:23:H2L2FDSX3:1:1215:24569:14982/1	60	+
chr1	40076910	40076911	A01177:23:H2L2FDSX3:1:1271:5186:4398/1	60	+
chr1	40146271	40146272	A01177:23:H2L2FDSX3:1:2329:19343:33113/1	60	+
chr1	40192587	40192588	A01177:23:H2L2FDSX3:1:1414:3269:32894	60	-
chr1	40209319	40209320	A01177:23:H2L2FDSX3:1:1127:15257:21214/1	60	+
chr1	40211802	40211803	A01177:23:H2L2FDSX3:1:1236:26178:30170/1	60	+
chr1	40268853	40268854	A01177:23:H2L2FDSX3:1:1206:4544:10802	60	-
chr1	40282088	40282089	A01177:23:H2L2FDSX3:1:2123:2175:8923/1	60	-
chr1	40292387	40292388	A01177:23:H2L2FDSX3:1:2239:1859:28635/1	60	-
chr1	40412289	40412290	A01177:23:H2L2FDSX3:1:1575:30526:32189/1	60	-
chr1	40632919	40632920	A01177:23:H2L2FDSX3:1:1132:9353:33317/1	60	+
chr1	40703227	40703228	A01177:23:H2L2FDSX3:2:2535:15465:23046	60	+
chr1	40713788	40713789	A01177:23:H2L2FDSX3:1:1224:6533:26929	60	-
chr1	40746201	40746202	A01177:23:H2L2FDSX3:4:1330:26422:3380/1	60	-
chr1	40746381	40746382	A01177:23:H2L2FDSX3:1:2428:20546:9173/1	60	+
chr1	40756439	40756440	A01177:23:H2L2FDSX3:1:2645:3278:12273/1	60	+
chr1	40758832	40758833	A01177:23:H2L2FDSX3:1:1234:7817:2816	60	+
chr1	40992372	40992373	A01177:23:H2L2FDSX3:1:1106:11632:18380	60	-
chr1	41115833	41115834	A01177:23:H2L2FDSX3:2:1225:27326:14967/1	60	-
chr1	41132076	41132077	A01177:23:H2L2FDSX3:1:2468:5620:11788/1	60	+
chr1	41154476	41154477	A01177:23:H2L2FDSX3:1:1631:17915:7811/1	60	-
chr1	41155030	41155031	A01177:23:H2L2FDSX3:1:2644:25491:31454/1	60	+
chr1	41223983	41223984	A01177:23:H2L2FDSX3:1:1140:1796:19319/1	60	+
chr1	41226006	41226007	A01177:23:H2L2FDSX3:1:2129:11134:35681/1	60	-
chr1	41772242	41772243	A01177:23:H2L2FDSX3:1:1115:9552:27993/1	60	+
chr1	41889310	41889311	A01177:23:H2L2FDSX3:1:1156:8675:34773/1	60	+
chr1	42227271	42227272	A01177:23:H2L2FDSX3:1:1326:20699:1297/1	60	+
chr1	42243845	42243846	A01177:23:H2L2FDSX3:4:1248:30165:26177	60	+
chr1	42248454	42248455	A01177:23:H2L2FDSX3:1:1477:25400:11725/1	60	-
chr1	42257253	42257254	A01177:23:H2L2FDSX3:1:1677:29830:10723	60	-
chr1	42264722	42264723	A01177:23:H2L2FDSX3:1:2412:32380:6026	60	-
chr1	42266062	42266063	A01177:23:H2L2FDSX3:1:1115:16342:2456/1	60	-
chr1	42269743	42269744	A01177:23:H2L2FDSX3:1:1114:14235:8609/1	60	-
chr1	42273026	42273027	A01177:23:H2L2FDSX3:1:1268:2709:2644/1	60	-
chr1	42277043	42277044	A01177:23:H2L2FDSX3:4:2372:17734:13604	60	-
chr1	42286316	42286317	A01177:23:H2L2FDSX3:1:1273:17219:33943/1	60	+
chr1	42288727	42288728	A01177:23:H2L2FDSX3:2:1638:10926:27618	60	-
chr1	42298514	42298515	A01177:23:H2L2FDSX3:1:1256:24659:11224	60	-
chr1	42322579	42322580	A01177:23:H2L2FDSX3:2:2555:30743:16720/1	60	+
chr1	42686888	42686889	A01177:23:H2L2FDSX3:2:1248:11559:12618/1	60	+
chr1	42689294	42689295	A01177:23:H2L2FDSX3:1:2639:8721:16720	60	+
chr1	42701022	42701023	A01177:23:H2L2FDSX3:1:1524:26820:5760/1	60	+
chr1	42758619	42758620	A01177:23:H2L2FDSX3:1:1211:12608:30154/1	60	-
chr1	42776065	42776066	A01177:23:H2L2FDSX3:1:1252:27570:28479	60	+
chr1	42813878	42813879	A01177:23:H2L2FDSX3:1:1157:16658:15812/1	60	-
chr1	42815055	42815056	A01177:23:H2L2FDSX3:1:1421:29324:11130	60	+
chr1	42945322	42945323	A01177:23:H2L2FDSX3:1:1124:11668:8422/1	60	+
chr1	43357484	43357485	A01177:23:H2L2FDSX3:1:1233:23122:35211/1	60	-
chr1	43372636	43372637	A01177:23:H2L2FDSX3:3:1269:4942:34162	60	-
chr1	43386306	43386307	A01177:23:H2L2FDSX3:1:1134:29161:17644/1	60	+
chr1	43393667	43393668	A01177:23:H2L2FDSX3:1:2573:6036:29763/1	60	-
chr1	43407297	43407298	A01177:23:H2L2FDSX3:1:1273:9679:31344	60	+
chr1	43412697	43412698	A01177:23:H2L2FDSX3:1:2264:6316:15280/1	60	+
chr1	43419567	43419568	A01177:23:H2L2FDSX3:1:1227:1940:21136/1	60	+
chr1	43521871	43521872	A01177:23:H2L2FDSX3:1:1546:7636:9017	60	+
chr1	43538284	43538285	A01177:23:H2L2FDSX3:1:1619:6985:33786	60	+
chr1	43555276	43555277	A01177:23:H2L2FDSX3:1:1128:15817:6057/1	60	+
chr1	43589562	43589563	A01177:23:H2L2FDSX3:1:1104:14859:29356/1	60	+
chr1	43653260	43653261	A01177:23:H2L2FDSX3:1:2622:24623:35806/1	60	+
chr1	43657897	43657898	A01177:23:H2L2FDSX3:1:1156:17734:22748	60	+
chr1	43658661	43658662	A01177:23:H2L2FDSX3:1:1243:22589:27398/1	60	-
chr1	43662108	43662109	A01177:23:H2L2FDSX3:1:1548:11541:19476/1	60	-
chr1	43671875	43671876	A01177:23:H2L2FDSX3:1:1208:12662:34695	60	+
chr1	43702363	43702364	A01177:23:H2L2FDSX3:1:2318:6976:6965/1	60	+
chr1	43713869	43713870	A01177:23:H2L2FDSX3:1:1652:25030:15749/1	60	+
chr1	43738212	43738213	A01177:23:H2L2FDSX3:1:1135:28384:28698/1	60	+
chr1	43749215	43749216	A01177:23:H2L2FDSX3:1:1158:3215:26600/1	60	+
chr1	43752729	43752730	A01177:23:H2L2FDSX3:1:1137:19190:3630/1	60	+
chr1	43756316	43756317	A01177:23:H2L2FDSX3:1:1349:26124:34867/1	60	+
chr1	43758133	43758134	A01177:23:H2L2FDSX3:1:1176:26259:30405	60	+
chr1	43773325	43773326	A01177:23:H2L2FDSX3:2:1350:2446:10269	60	-
chr1	43773326	43773327	A01177:23:H2L2FDSX3:3:2205:3405:16376/1	60	-
chr1	43774550	43774551	A01177:23:H2L2FDSX3:2:1626:23439:11271/1	60	-
chr1	43782012	43782013	A01177:23:H2L2FDSX3:1:1106:8115:5556/1	60	+
chr1	43782013	43782014	A01177:23:H2L2FDSX3:1:1331:7310:31093	60	+
chr1	43825135	43825136	A01177:23:H2L2FDSX3:1:1313:16676:23985/1	60	-
chr1	43840232	43840233	A01177:23:H2L2FDSX3:1:1531:2528:14888/1	60	+
chr1	43846747	43846748	A01177:23:H2L2FDSX3:1:1451:12165:30076/1	60	-
chr1	43847078	43847079	A01177:23:H2L2FDSX3:1:1502:24406:35243/1	60	-
chr1	43951350	43951351	A01177:23:H2L2FDSX3:1:1425:19868:32957/1	60	+
chr1	44308877	44308878	A01177:23:H2L2FDSX3:1:1501:7410:1141/1	60	+
chr1	44338473	44338474	A01177:23:H2L2FDSX3:4:1359:9254:21872/1	60	-
chr1	44639104	44639105	A01177:23:H2L2FDSX3:1:1128:18005:15828/1	60	+
chr1	44750897	44750898	A01177:23:H2L2FDSX3:1:1464:23565:6511/1	60	+
chr1	44762472	44762473	A01177:23:H2L2FDSX3:2:1643:15709:30452	60	-
chr1	44777722	44777723	A01177:23:H2L2FDSX3:4:2126:2157:16658	60	+
chr1	44896566	44896567	A01177:23:H2L2FDSX3:1:1263:8097:10786/1	60	+
chr1	44896746	44896747	A01177:23:H2L2FDSX3:3:1248:27163:18787/1	60	-
chr1	44905225	44905226	A01177:23:H2L2FDSX3:1:1527:27055:20603/1	60	+
chr1	44921339	44921340	A01177:23:H2L2FDSX3:1:1129:25364:22122/1	60	+
chr1	44934996	44934997	A01177:23:H2L2FDSX3:1:1117:21983:8187/1	60	+
chr1	44940422	44940423	A01177:23:H2L2FDSX3:1:1145:20627:36746	60	+
chr1	44949575	44949576	A01177:23:H2L2FDSX3:1:2254:22101:2033	60	-
chr1	44949939	44949940	A01177:23:H2L2FDSX3:2:1334:19262:11710/1	60	+
chr1	45031607	45031608	A01177:23:H2L2FDSX3:2:1356:30110:3004/1	60	-
chr1	45172950	45172951	A01177:23:H2L2FDSX3:1:1177:23140:11350/1	60	+
chr1	45403366	45403367	A01177:23:H2L2FDSX3:3:1165:19171:4225/1	60	-
chr1	45458179	45458180	A01177:23:H2L2FDSX3:1:1158:5150:1673	60	+
chr1	45524449	45524450	A01177:23:H2L2FDSX3:1:2205:5963:33833	60	-
chr1	45529942	45529943	A01177:23:H2L2FDSX3:3:1553:5168:32111	60	-
chr1	45585628	45585629	A01177:23:H2L2FDSX3:1:1117:23710:28776/1	60	+
chr1	45604269	45604270	A01177:23:H2L2FDSX3:3:1443:9525:28009/1	60	+
chr1	45629990	45629991	A01177:23:H2L2FDSX3:1:1306:6741:20838/1	60	-
chr1	45638553	45638554	A01177:23:H2L2FDSX3:4:1464:6967:7388/1	60	+
chr1	45640278	45640279	A01177:23:H2L2FDSX3:1:1111:18105:31814	60	+
chr1	45652484	45652485	A01177:23:H2L2FDSX3:1:1211:11677:19179/1	60	+
chr1	45744621	45744622	A01177:23:H2L2FDSX3:1:2655:30635:33786/1	60	-
chr1	45833737	45833738	A01177:23:H2L2FDSX3:1:1232:14525:15248	60	-
chr1	45842922	45842923	A01177:23:H2L2FDSX3:1:2329:2437:33959/1	60	+
chr1	45854165	45854166	A01177:23:H2L2FDSX3:1:1333:5575:21543	60	+
chr1	45882857	45882858	A01177:23:H2L2FDSX3:1:1165:2817:8844/1	60	-
chr1	46011494	46011495	A01177:23:H2L2FDSX3:1:1241:20528:25958/1	60	+
chr1	46062778	46062779	A01177:23:H2L2FDSX3:1:1230:13720:9596/1	60	+
chr1	46063576	46063577	A01177:23:H2L2FDSX3:1:1175:19162:21245/1	60	-
chr1	46125192	46125193	A01177:23:H2L2FDSX3:1:1461:30852:6386/1	60	-
chr1	46256173	46256174	A01177:23:H2L2FDSX3:1:1218:22327:27164/1	60	-
chr1	46287767	46287768	A01177:23:H2L2FDSX3:1:1342:26775:30984/1	60	-
chr1	46347277	46347278	A01177:23:H2L2FDSX3:1:1349:29080:32409/1	60	-
chr1	46352274	46352275	A01177:23:H2L2FDSX3:3:2213:18765:4773/1	60	-
chr1	46357435	46357436	A01177:23:H2L2FDSX3:1:1171:32633:16297/1	60	+
chr1	46658172	46658173	A01177:23:H2L2FDSX3:3:1623:25870:7373/1	60	+
chr1	46662129	46662130	A01177:23:H2L2FDSX3:1:1409:12509:32080/1	60	+
chr1	46975288	46975289	A01177:23:H2L2FDSX3:1:1269:31702:5478	60	+
chr1	47382568	47382569	A01177:23:H2L2FDSX3:1:2343:16785:34194	60	-
chr1	47453245	47453246	A01177:23:H2L2FDSX3:3:2605:17065:11475/1	60	-
chr1	47982998	47982999	A01177:23:H2L2FDSX3:1:1307:25726:35023/1	60	-
chr1	48445495	48445496	A01177:23:H2L2FDSX3:4:1337:6451:14137	60	-
chr1	50098200	50098201	A01177:23:H2L2FDSX3:4:2631:18367:32142	60	+
chr1	50221624	50221625	A01177:23:H2L2FDSX3:1:1113:12246:19539/1	60	-
chr1	50536038	50536039	A01177:23:H2L2FDSX3:1:1346:7618:12806	60	-
chr1	50541633	50541634	A01177:23:H2L2FDSX3:1:2130:13123:6402/1	60	-
chr1	50720561	50720562	A01177:23:H2L2FDSX3:1:1522:14335:25567/1	60	-
chr1	50798858	50798859	A01177:23:H2L2FDSX3:2:1456:22779:5431	60	+
chr1	50803765	50803766	A01177:23:H2L2FDSX3:1:1604:28076:6840/1	60	-
chr1	50835489	50835490	A01177:23:H2L2FDSX3:3:2626:6090:32456/1	60	+
chr1	50838784	50838785	A01177:23:H2L2FDSX3:1:1631:23927:19413/1	60	-
chr1	50847704	50847705	A01177:23:H2L2FDSX3:1:1151:16532:7294/1	60	-
chr1	50857841	50857842	A01177:23:H2L2FDSX3:1:1110:5005:36933/1	60	-
chr1	50981838	50981839	A01177:23:H2L2FDSX3:4:2353:31774:10582	60	-
chr1	51385042	51385043	A01177:23:H2L2FDSX3:2:2353:7328:2190/1	60	-
chr1	51418503	51418504	A01177:23:H2L2FDSX3:1:1123:31394:27899/1	60	-
chr1	51443854	51443855	A01177:23:H2L2FDSX3:1:2124:2853:6965/1	60	+
chr1	51445289	51445290	A01177:23:H2L2FDSX3:1:1254:7301:29293/1	60	-
chr1	51465168	51465169	A01177:23:H2L2FDSX3:3:2335:28809:27806/1	60	-
chr1	51509000	51509001	A01177:23:H2L2FDSX3:2:2339:6967:4382/1	60	-
chr1	51635058	51635059	A01177:23:H2L2FDSX3:1:2439:30092:32064/1	60	-
chr1	51660210	51660211	A01177:23:H2L2FDSX3:4:1112:19361:7310/1	60	+
chr1	51763198	51763199	A01177:23:H2L2FDSX3:4:2255:21938:7388/1	60	+
chr1	51775228	51775229	A01177:23:H2L2FDSX3:1:1353:6605:4445/1	60	-
chr1	51789755	51789756	A01177:23:H2L2FDSX3:1:2643:7627:21183/1	60	+
chr1	51832805	51832806	A01177:23:H2L2FDSX3:2:2263:1588:19085/1	60	-
chr1	52050713	52050714	A01177:23:H2L2FDSX3:2:2523:7961:6981/1	60	-
chr1	52064758	52064759	A01177:23:H2L2FDSX3:1:1610:31810:9893/1	60	-
chr1	52066808	52066809	A01177:23:H2L2FDSX3:2:1343:11957:1877/1	60	+
chr1	52156238	52156239	A01177:23:H2L2FDSX3:1:2568:1705:24048	60	-
chr1	52238353	52238354	A01177:23:H2L2FDSX3:2:1115:27633:32722/1	60	+
chr1	52282007	52282008	A01177:23:H2L2FDSX3:4:2366:4761:19727	60	-
chr1	52456868	52456869	A01177:23:H2L2FDSX3:1:2518:10095:26616/1	60	+
chr1	52457858	52457859	A01177:23:H2L2FDSX3:4:1145:7319:16830	60	+
chr1	52458361	52458362	A01177:23:H2L2FDSX3:4:1252:12219:31078/1	60	+
chr1	52472161	52472162	A01177:23:H2L2FDSX3:1:2378:25355:16971/1	60	+
chr1	52477852	52477853	A01177:23:H2L2FDSX3:1:1139:29225:2754/1	60	-
chr1	52479775	52479776	A01177:23:H2L2FDSX3:1:1558:25346:21433	60	-
chr1	52497562	52497563	A01177:23:H2L2FDSX3:1:1336:21368:32049/1	60	-
chr1	52500242	52500243	A01177:23:H2L2FDSX3:1:2128:19190:35790/1	60	+
chr1	52511678	52511679	A01177:23:H2L2FDSX3:3:1448:18457:21778	60	-
chr1	52513820	52513821	A01177:23:H2L2FDSX3:1:1569:7211:36652	60	+
chr1	52516032	52516033	A01177:23:H2L2FDSX3:1:1542:4300:9752/1	60	+
chr1	52535988	52535989	A01177:23:H2L2FDSX3:1:1469:23502:28917/1	60	-
chr1	52773067	52773068	A01177:23:H2L2FDSX3:1:1121:15121:9612/1	60	+
chr1	52803568	52803569	A01177:23:H2L2FDSX3:1:2518:17915:8281/1	60	+
chr1	52946789	52946790	A01177:23:H2L2FDSX3:3:1117:31286:4695	60	-
chr1	52981935	52981936	A01177:23:H2L2FDSX3:1:2435:32190:30123/1	60	+
chr1	53031763	53031764	A01177:23:H2L2FDSX3:1:1556:10936:12101/1	60	-
chr1	53567974	53567975	A01177:23:H2L2FDSX3:2:2446:29785:33004/1	60	+
chr1	53704557	53704558	A01177:23:H2L2FDSX3:4:2668:7826:14199	60	+
chr1	54360136	54360137	A01177:23:H2L2FDSX3:3:1617:4634:26334/1	60	-
chr1	54360598	54360599	A01177:23:H2L2FDSX3:1:2216:27796:36793/1	60	+
chr1	54730574	54730575	A01177:23:H2L2FDSX3:1:1505:12970:26647/1	60	+
chr1	54843379	54843380	A01177:23:H2L2FDSX3:4:2270:28275:15828	60	-
chr1	54940416	54940417	A01177:23:H2L2FDSX3:1:1316:18186:30702/1	60	+
chr1	55127305	55127306	A01177:23:H2L2FDSX3:1:2519:13693:29747/1	60	-
chr1	55159690	55159691	A01177:23:H2L2FDSX3:1:1257:15826:25050/1	60	+
chr1	55168969	55168970	A01177:23:H2L2FDSX3:1:2535:19416:25379/1	60	-
chr1	55171210	55171211	A01177:23:H2L2FDSX3:3:2209:14181:2628/1	60	-
chr1	55940303	55940304	A01177:23:H2L2FDSX3:1:1103:19226:27680/1	60	+
chr1	56300320	56300321	A01177:23:H2L2FDSX3:3:1223:30942:4163	60	+
chr1	56992692	56992693	A01177:23:H2L2FDSX3:1:2320:26069:16705/1	60	-
chr1	57583424	57583425	A01177:23:H2L2FDSX3:3:1231:27055:21136	60	-
chr1	58477631	58477632	A01177:23:H2L2FDSX3:1:1107:23647:14638/1	60	+
chr1	58667628	58667629	A01177:23:H2L2FDSX3:1:1109:13268:23218/1	60	+
chr1	58676347	58676348	A01177:23:H2L2FDSX3:2:1201:15239:22279/1	60	-
chr1	58678310	58678311	A01177:23:H2L2FDSX3:1:1123:17861:7153	60	+
chr1	58902021	58902022	A01177:23:H2L2FDSX3:2:2137:10737:32612	60	+
chr1	59590481	59590482	A01177:23:H2L2FDSX3:2:1456:12048:3850/1	60	-
chr1	60115201	60115202	A01177:23:H2L2FDSX3:3:2626:31837:9220	60	+
chr1	60791346	60791347	A01177:23:H2L2FDSX3:2:2326:32533:27430/1	60	+
chr1	61094214	61094215	A01177:23:H2L2FDSX3:1:2574:6316:20697/1	60	-
chr1	61320286	61320287	A01177:23:H2L2FDSX3:1:1129:28393:30530/1	60	-
chr1	61400661	61400662	A01177:23:H2L2FDSX3:2:1144:5900:16438/1	60	-
chr1	61415989	61415990	A01177:23:H2L2FDSX3:1:1415:31322:33880/1	60	+
chr1	61450283	61450284	A01177:23:H2L2FDSX3:1:1135:8712:26506	60	+
chr1	62005274	62005275	A01177:23:H2L2FDSX3:4:2320:12264:16219	60	+
chr1	62203394	62203395	A01177:23:H2L2FDSX3:1:1372:20383:2221/1	60	-
chr1	62253053	62253054	A01177:23:H2L2FDSX3:1:1127:26919:6496/1	60	+
chr1	62545519	62545520	A01177:23:H2L2FDSX3:1:1217:7554:7153/1	60	-
chr1	62549891	62549892	A01177:23:H2L2FDSX3:1:1166:5710:36558/1	60	-
chr1	62582277	62582278	A01177:23:H2L2FDSX3:1:2178:18340:28620/1	60	-
chr1	62783626	62783627	A01177:23:H2L2FDSX3:1:1547:3531:4601/1	60	-
chr1	62864911	62864912	A01177:23:H2L2FDSX3:1:1271:12029:20603/1	60	-
chr1	63485522	63485523	A01177:23:H2L2FDSX3:1:1234:26250:13228/1	60	+
chr1	63939680	63939681	A01177:23:H2L2FDSX3:1:1233:6262:28995	60	-
chr1	64195337	64195338	A01177:23:H2L2FDSX3:1:1257:2392:24580/1	60	+
chr1	65135778	65135779	A01177:23:H2L2FDSX3:4:2241:11261:19774/1	60	-
chr1	66515402	66515403	A01177:23:H2L2FDSX3:1:1131:30599:31594/1	60	+
chr1	66805217	66805218	A01177:23:H2L2FDSX3:1:1139:11089:9768/1	60	-
chr1	66934064	66934065	A01177:23:H2L2FDSX3:2:2234:31783:30326/1	60	+
chr1	66948121	66948122	A01177:23:H2L2FDSX3:1:2270:17770:1423/1	60	-
chr1	66957797	66957798	A01177:23:H2L2FDSX3:1:1228:15447:20791/1	60	+
chr1	66958110	66958111	A01177:23:H2L2FDSX3:1:1653:2691:24752/1	60	+
chr1	66960472	66960473	A01177:23:H2L2FDSX3:2:2215:15573:30499/1	60	+
chr1	66971816	66971817	A01177:23:H2L2FDSX3:3:1472:8721:29778/1	60	+
chr1	66975107	66975108	A01177:23:H2L2FDSX3:1:1473:10502:21183/1	60	+
chr1	67016918	67016919	A01177:23:H2L2FDSX3:1:1155:10285:11350/1	60	-
chr1	67032315	67032316	A01177:23:H2L2FDSX3:1:1169:6361:18552	60	+
chr1	67483370	67483371	A01177:23:H2L2FDSX3:1:2567:23077:29215	60	-
chr1	70229054	70229055	A01177:23:H2L2FDSX3:3:2657:6967:25081	60	-
chr1	70446098	70446099	A01177:23:H2L2FDSX3:1:1577:26585:36824/1	60	-
chr1	70906392	70906393	A01177:23:H2L2FDSX3:2:1204:29776:12727/1	60	+
chr1	71070260	71070261	A01177:23:H2L2FDSX3:3:1504:6831:31892/1	60	+
chr1	71402454	71402455	A01177:23:H2L2FDSX3:2:1428:7021:29653	60	+
chr1	71525166	71525167	A01177:23:H2L2FDSX3:1:1250:6705:3709/1	60	+
chr1	71941113	71941114	A01177:23:H2L2FDSX3:1:1231:3920:18740	60	+
chr1	72115711	72115712	A01177:23:H2L2FDSX3:4:2467:27959:33692	60	-
chr1	72138088	72138089	A01177:23:H2L2FDSX3:1:2527:19090:24408	60	-
chr1	72361587	72361588	A01177:23:H2L2FDSX3:1:2261:30174:22216/1	60	-
chr1	72402442	72402443	A01177:23:H2L2FDSX3:2:1254:17020:6417/1	60	-
chr1	72592317	72592318	A01177:23:H2L2FDSX3:1:1330:14308:10645	60	+
chr1	72765588	72765589	A01177:23:H2L2FDSX3:1:1652:29405:14622/1	60	+
chr1	72958294	72958295	A01177:23:H2L2FDSX3:2:2458:24939:32221	60	-
chr1	73369364	73369365	A01177:23:H2L2FDSX3:1:1335:25409:5040/1	60	-
chr1	73529128	73529129	A01177:23:H2L2FDSX3:1:2513:25283:32221/1	60	+
chr1	73987318	73987319	A01177:23:H2L2FDSX3:1:1630:23303:20838/1	60	-
chr1	74202441	74202442	A01177:23:H2L2FDSX3:4:2152:2483:6480/1	60	+
chr1	74238166	74238167	A01177:23:H2L2FDSX3:1:2172:20971:30608/1	60	-
chr1	74681890	74681891	A01177:23:H2L2FDSX3:1:1137:24840:31485/1	60	+
chr1	74967774	74967775	A01177:23:H2L2FDSX3:1:1378:8847:24643/1	60	-
chr1	75123409	75123410	A01177:23:H2L2FDSX3:4:2239:4408:7905/1	60	-
chr1	75233976	75233977	A01177:23:H2L2FDSX3:1:1152:25446:17347	60	+
chr1	75239932	75239933	A01177:23:H2L2FDSX3:1:1311:29658:34256/1	60	+
chr1	75753279	75753280	A01177:23:H2L2FDSX3:1:1109:28402:27633/1	60	-
chr1	77163933	77163934	A01177:23:H2L2FDSX3:3:2601:14633:9236/1	60	+
chr1	77441829	77441830	A01177:23:H2L2FDSX3:1:1216:29369:23735/1	60	-
chr1	77714923	77714924	A01177:23:H2L2FDSX3:4:1470:22028:33473	60	+
chr1	77723252	77723253	A01177:23:H2L2FDSX3:1:1366:21441:8312/1	60	+
chr1	77828698	77828699	A01177:23:H2L2FDSX3:4:1163:31937:2910/1	60	+
chr1	77850441	77850442	A01177:23:H2L2FDSX3:1:1311:8684:9862/1	60	-
chr1	77993629	77993630	A01177:23:H2L2FDSX3:1:1352:11487:9518/1	60	-
chr1	78006659	78006660	A01177:23:H2L2FDSX3:2:1638:13277:29277	60	-
chr1	78021416	78021417	A01177:23:H2L2FDSX3:4:2109:13169:11584/1	60	+
chr1	78620936	78620937	A01177:23:H2L2FDSX3:1:1627:12518:7294	60	+
chr1	79440421	79440422	A01177:23:H2L2FDSX3:2:1221:3875:12649	60	+
chr1	80437833	80437834	A01177:23:H2L2FDSX3:1:1175:15112:14826/1	60	-
chr1	80927220	80927221	A01177:23:H2L2FDSX3:1:1602:22959:21433/1	60	+
chr1	82582514	82582515	A01177:23:H2L2FDSX3:2:1212:2139:14465/1	60	-
chr1	83110199	83110200	A01177:23:H2L2FDSX3:1:2215:4996:25770/1	60	+
chr1	83704944	83704945	A01177:23:H2L2FDSX3:1:2248:20763:31501/1	60	-
chr1	84099795	84099796	A01177:23:H2L2FDSX3:1:1604:3513:25394/1	60	-
chr1	84159973	84159974	A01177:23:H2L2FDSX3:4:1105:10583:16752/1	60	+
chr1	84162839	84162840	A01177:23:H2L2FDSX3:1:1137:13973:16235/1	60	+
chr1	84183324	84183325	A01177:23:H2L2FDSX3:1:2171:17833:23672	60	-
chr1	84307940	84307941	A01177:23:H2L2FDSX3:2:1503:31566:23876/1	60	-
chr1	84663351	84663352	A01177:23:H2L2FDSX3:1:2252:23339:25473/1	60	-
chr1	84954952	84954953	A01177:23:H2L2FDSX3:1:1341:18756:32440/1	60	+
chr1	84972237	84972238	A01177:23:H2L2FDSX3:4:1314:10791:30232	60	+
chr1	85657064	85657065	A01177:23:H2L2FDSX3:4:1236:5059:11945	60	-
chr1	86096405	86096406	A01177:23:H2L2FDSX3:3:1208:8431:1251/1	60	-
chr1	86726645	86726646	A01177:23:H2L2FDSX3:2:2355:3296:15593/1	60	-
chr1	86890650	86890651	A01177:23:H2L2FDSX3:1:2411:21965:3552/1	60	-
chr1	86892044	86892045	A01177:23:H2L2FDSX3:1:1249:12491:11381/1	60	+
chr1	87017085	87017086	A01177:23:H2L2FDSX3:1:1569:8703:23829/1	60	+
chr1	87103502	87103503	A01177:23:H2L2FDSX3:1:1407:9851:36965/1	60	-
chr1	87105109	87105110	A01177:23:H2L2FDSX3:1:2112:10140:31234/1	60	+
chr1	88068106	88068107	A01177:23:H2L2FDSX3:1:1220:23719:14951/1	60	-
chr1	88429029	88429030	A01177:23:H2L2FDSX3:1:2562:8684:35133/1	60	-
chr1	88726462	88726463	A01177:23:H2L2FDSX3:2:2620:8377:34037/1	60	-
chr1	88748093	88748094	A01177:23:H2L2FDSX3:1:1510:7654:35477/1	60	-
chr1	88779716	88779717	A01177:23:H2L2FDSX3:2:1448:26422:25426/1	60	-
chr1	88789852	88789853	A01177:23:H2L2FDSX3:1:2112:25527:21746/1	60	+
chr1	88891604	88891605	A01177:23:H2L2FDSX3:1:1157:16197:14105/1	60	+
chr1	89052154	89052155	A01177:23:H2L2FDSX3:1:1173:13639:19319/1	60	-
chr1	89054339	89054340	A01177:23:H2L2FDSX3:3:2228:27769:18333	60	-
chr1	89267024	89267025	A01177:23:H2L2FDSX3:4:2260:20726:3537	60	-
chr1	89269527	89269528	A01177:23:H2L2FDSX3:1:1217:10827:22686/1	60	+
chr1	89620323	89620324	A01177:23:H2L2FDSX3:2:1441:25979:25817/1	60	-
chr1	89836650	89836651	A01177:23:H2L2FDSX3:1:1168:27588:19961	60	+
chr1	89866919	89866920	A01177:23:H2L2FDSX3:1:1654:11017:1219/1	60	+
chr1	90021845	90021846	A01177:23:H2L2FDSX3:1:1560:19289:5212	60	-
chr1	90035537	90035538	A01177:23:H2L2FDSX3:1:1172:21676:29105	60	+
chr1	90069839	90069840	A01177:23:H2L2FDSX3:1:2327:30273:34350/1	60	-
chr1	90069841	90069842	A01177:23:H2L2FDSX3:4:1125:28646:24831/1	60	-
chr1	90831541	90831542	A01177:23:H2L2FDSX3:1:1122:5086:5165/1	60	-
chr1	91288986	91288987	A01177:23:H2L2FDSX3:2:1252:17870:32503/1	60	-
chr1	91507607	91507608	A01177:23:H2L2FDSX3:1:1451:4544:6981/1	60	+
chr1	91632469	91632470	A01177:23:H2L2FDSX3:2:2108:20383:9267/1	60	+
chr1	92251286	92251287	A01177:23:H2L2FDSX3:2:2428:18828:25332	60	+
chr1	92322098	92322099	A01177:23:H2L2FDSX3:2:2128:20952:33426/1	60	-
chr1	92340783	92340784	A01177:23:H2L2FDSX3:1:2345:17562:33317	60	-
chr1	92367954	92367955	A01177:23:H2L2FDSX3:1:1130:8015:27461/1	60	+
chr1	92525879	92525880	A01177:23:H2L2FDSX3:1:1205:31955:36949/1	60	+
chr1	92575789	92575790	A01177:23:H2L2FDSX3:1:1463:24017:9236/1	60	+
chr1	92921707	92921708	A01177:23:H2L2FDSX3:3:1411:22263:2973/1	60	+
chr1	92933134	92933135	A01177:23:H2L2FDSX3:1:1325:17689:31657/1	60	-
chr1	92952652	92952653	A01177:23:H2L2FDSX3:1:2147:19922:6026/1	60	+
chr1	93081918	93081919	A01177:23:H2L2FDSX3:1:2171:2510:26443/1	60	+
chr1	93114314	93114315	A01177:23:H2L2FDSX3:1:2124:19578:29293/1	60	-
chr1	93119760	93119761	A01177:23:H2L2FDSX3:1:1507:12500:32283/1	60	-
chr1	93154000	93154001	A01177:23:H2L2FDSX3:1:1339:26440:30060/1	60	-
chr1	93174511	93174512	A01177:23:H2L2FDSX3:1:1102:5728:4272/1	60	-
chr1	93186357	93186358	A01177:23:H2L2FDSX3:1:2115:9118:7921/1	60	+
chr1	93186782	93186783	A01177:23:H2L2FDSX3:1:2527:24270:13902/1	60	-
chr1	93192083	93192084	A01177:23:H2L2FDSX3:4:2278:26124:1235/1	60	-
chr1	93232604	93232605	A01177:23:H2L2FDSX3:1:2278:2013:29403/1	60	+
chr1	93257097	93257098	A01177:23:H2L2FDSX3:4:1527:3540:11068	60	+
chr1	93354135	93354136	A01177:23:H2L2FDSX3:1:2130:31765:35493/1	60	-
chr1	93354627	93354628	A01177:23:H2L2FDSX3:1:1160:21368:14794	60	-
chr1	94009793	94009794	A01177:23:H2L2FDSX3:2:2140:3061:1157/1	60	+
chr1	94175822	94175823	A01177:23:H2L2FDSX3:1:2240:13096:1908/1	60	-
chr1	94187890	94187891	A01177:23:H2L2FDSX3:4:2426:23592:17613	60	-
chr1	94189572	94189573	A01177:23:H2L2FDSX3:1:2550:17065:36495/1	60	-
chr1	94196072	94196073	A01177:23:H2L2FDSX3:2:1668:8413:18035/1	60	+
chr1	94196496	94196497	A01177:23:H2L2FDSX3:4:1615:32217:31861/1	60	+
chr1	94965580	94965581	A01177:23:H2L2FDSX3:3:1401:26964:3380	60	-
chr1	95187341	95187342	A01177:23:H2L2FDSX3:4:1307:5791:30248	60	-
chr1	97085605	97085606	A01177:23:H2L2FDSX3:1:2373:12292:26349/1	60	-
chr1	97689056	97689057	A01177:23:H2L2FDSX3:1:2262:11333:18396/1	60	+
chr1	97733983	97733984	A01177:23:H2L2FDSX3:1:2255:17526:31688/1	60	+
chr1	97770610	97770611	A01177:23:H2L2FDSX3:3:2453:31421:4116	60	-
chr1	97775643	97775644	A01177:23:H2L2FDSX3:1:1269:19081:35540/1	60	-
chr1	97834322	97834323	A01177:23:H2L2FDSX3:1:1229:26747:16908/1	60	+
chr1	98001856	98001857	A01177:23:H2L2FDSX3:1:2432:24885:30217/1	60	+
chr1	98053114	98053115	A01177:23:H2L2FDSX3:2:1556:27480:17425/1	60	+
chr1	98053116	98053117	A01177:23:H2L2FDSX3:1:1460:20419:14810/1	60	+
chr1	98053118	98053119	A01177:23:H2L2FDSX3:1:1171:22336:9925/1	60	+
chr1	98304974	98304975	A01177:23:H2L2FDSX3:2:2274:18285:27430/1	60	-
chr1	98355356	98355357	A01177:23:H2L2FDSX3:1:2455:6198:22216	60	-
chr1	98355620	98355621	A01177:23:H2L2FDSX3:1:1150:20763:18223/1	60	+
chr1	98405664	98405665	A01177:23:H2L2FDSX3:1:1108:16966:29904/1	60	-
chr1	99474418	99474419	A01177:23:H2L2FDSX3:4:1523:11568:9502/1	60	-
chr1	99474419	99474420	A01177:23:H2L2FDSX3:1:2302:22923:18458/1	60	-
chr1	100077079	100077080	A01177:23:H2L2FDSX3:1:1107:32054:12571/1	60	-
chr1	100103107	100103108	A01177:23:H2L2FDSX3:1:1322:32651:30921/1	60	-
chr1	100269929	100269930	A01177:23:H2L2FDSX3:4:1302:20907:26177	60	-
chr1	100451891	100451892	A01177:23:H2L2FDSX3:1:1464:28040:8719/1	60	-
chr1	100813953	100813954	A01177:23:H2L2FDSX3:1:2213:14470:36636	60	-
chr1	100813955	100813956	A01177:23:H2L2FDSX3:1:1118:10393:33646	60	-
chr1	100957619	100957620	A01177:23:H2L2FDSX3:1:1537:9561:22467/1	60	+
chr1	101028761	101028762	A01177:23:H2L2FDSX3:1:1106:30689:23766/1	60	-
chr1	101318317	101318318	A01177:23:H2L2FDSX3:1:1229:26657:32346	60	-
chr1	101350415	101350416	A01177:23:H2L2FDSX3:1:1108:20139:3302/1	60	-
chr1	101393365	101393366	A01177:23:H2L2FDSX3:1:2511:17354:4241/1	60	+
chr1	101425190	101425191	A01177:23:H2L2FDSX3:1:1671:25771:15969/1	60	+
chr1	102943208	102943209	A01177:23:H2L2FDSX3:1:1249:15989:35728	60	-
chr1	103041058	103041059	A01177:23:H2L2FDSX3:1:1228:17662:34115/1	60	+
chr1	103299077	103299078	A01177:23:H2L2FDSX3:1:1339:29993:14325/1	60	-
chr1	103539133	103539134	A01177:23:H2L2FDSX3:1:2624:18285:21605/1	60	+
chr1	103542234	103542235	A01177:23:H2L2FDSX3:1:1606:1678:6934/1	60	+
chr1	104195282	104195283	A01177:23:H2L2FDSX3:2:2672:6741:26663	60	+
chr1	104902635	104902636	A01177:23:H2L2FDSX3:1:1127:19660:33379/1	60	+
chr1	104916541	104916542	A01177:23:H2L2FDSX3:1:1630:22932:6480	60	-
chr1	105194529	105194530	A01177:23:H2L2FDSX3:1:1215:25238:27508/1	60	-
chr1	105328321	105328322	A01177:23:H2L2FDSX3:1:1407:17797:7983/1	60	+
chr1	105349773	105349774	A01177:23:H2L2FDSX3:2:1146:25382:34835/1	60	-
chr1	106016692	106016693	A01177:23:H2L2FDSX3:1:1210:22968:29966/1	60	-
chr1	106270699	106270700	A01177:23:H2L2FDSX3:1:2233:29586:19727/1	60	-
chr1	107089474	107089475	A01177:23:H2L2FDSX3:1:2607:31675:33019/1	60	+
chr1	107745637	107745638	A01177:23:H2L2FDSX3:2:1236:2790:6981	60	-
chr1	107792430	107792431	A01177:23:H2L2FDSX3:4:1260:32741:21120/1	60	+
chr1	107831984	107831985	A01177:23:H2L2FDSX3:1:2408:7265:17769/1	60	-
chr1	107833720	107833721	A01177:23:H2L2FDSX3:1:1223:28257:34178/1	60	+
chr1	107873484	107873485	A01177:23:H2L2FDSX3:1:1323:28863:13777/1	60	+
chr1	107912796	107912797	A01177:23:H2L2FDSX3:1:1239:17996:30499	60	-
chr1	107913952	107913953	A01177:23:H2L2FDSX3:2:2263:20464:5055	60	-
chr1	108036327	108036328	A01177:23:H2L2FDSX3:1:1514:31232:30029/1	60	-
chr1	108069959	108069960	A01177:23:H2L2FDSX3:1:1437:2519:6324/1	60	-
chr1	108094068	108094069	A01177:23:H2L2FDSX3:1:1103:31702:36761/1	60	-
chr1	108094753	108094754	A01177:23:H2L2FDSX3:3:1455:17815:11459/1	60	+
chr1	108096164	108096165	A01177:23:H2L2FDSX3:4:1423:15781:29418/1	60	-
chr1	108318386	108318387	A01177:23:H2L2FDSX3:1:1103:28257:2644/1	60	-
chr1	108773851	108773852	A01177:23:H2L2FDSX3:1:2413:29342:22592	60	+
chr1	109327899	109327900	A01177:23:H2L2FDSX3:1:2545:7337:27915	60	-
chr1	109404690	109404691	A01177:23:H2L2FDSX3:2:2175:16685:25191/1	60	-
chr1	109566229	109566230	A01177:23:H2L2FDSX3:1:2228:13024:20948/1	60	-
chr1	109584863	109584864	A01177:23:H2L2FDSX3:1:1359:20283:20494/1	60	+
chr1	109808847	109808848	A01177:23:H2L2FDSX3:1:2213:27489:36667	60	+
chr1	109971213	109971214	A01177:23:H2L2FDSX3:1:2132:28456:12665/1	60	+
chr1	110345200	110345201	A01177:23:H2L2FDSX3:1:2162:21676:33489/1	60	+
chr1	110348250	110348251	A01177:23:H2L2FDSX3:1:2205:10339:35712/1	60	-
chr1	110364653	110364654	A01177:23:H2L2FDSX3:1:1202:7030:27445/1	60	+
chr1	110372600	110372601	A01177:23:H2L2FDSX3:1:1267:25717:28745/1	60	-
chr1	110644685	110644686	A01177:23:H2L2FDSX3:1:1109:30147:22514/1	60	+
chr1	110827799	110827800	A01177:23:H2L2FDSX3:2:1168:16269:10441/1	60	-
chr1	110880004	110880005	A01177:23:H2L2FDSX3:1:2130:5231:28995/1	60	-
chr1	110881752	110881753	A01177:23:H2L2FDSX3:1:1205:5014:32346	60	+
chr1	110884233	110884234	A01177:23:H2L2FDSX3:1:1148:11125:6856/1	60	-
chr1	110950724	110950725	A01177:23:H2L2FDSX3:1:2358:13069:33082/1	60	-
chr1	110951806	110951807	A01177:23:H2L2FDSX3:2:1112:6840:4319/1	60	+
chr1	110954009	110954010	A01177:23:H2L2FDSX3:2:2604:4978:2033/1	60	+
chr1	111116370	111116371	A01177:23:H2L2FDSX3:2:1351:4607:14011/1	60	+
chr1	111142101	111142102	A01177:23:H2L2FDSX3:1:1113:22064:29403/1	60	-
chr1	111154356	111154357	A01177:23:H2L2FDSX3:2:1453:22987:17566/1	60	-
chr1	111156444	111156445	A01177:23:H2L2FDSX3:1:1310:26639:33160/1	60	-
chr1	111164167	111164168	A01177:23:H2L2FDSX3:1:1260:32389:26897/1	60	+
chr1	111168118	111168119	A01177:23:H2L2FDSX3:1:1314:16875:27430/1	60	+
chr1	111175474	111175475	A01177:23:H2L2FDSX3:1:2359:20066:30702	60	-
chr1	111224775	111224776	A01177:23:H2L2FDSX3:4:1117:30671:34475	60	-
chr1	111551569	111551570	A01177:23:H2L2FDSX3:2:1145:17029:12602	60	-
chr1	111551572	111551573	A01177:23:H2L2FDSX3:1:1134:17155:17957/1	60	-
chr1	111638263	111638264	A01177:23:H2L2FDSX3:1:1650:9706:11350/1	60	-
chr1	111695386	111695387	A01177:23:H2L2FDSX3:2:2327:4571:36370/1	60	-
chr1	112423898	112423899	A01177:23:H2L2FDSX3:1:1103:25238:35994	60	+
chr1	112427953	112427954	A01177:23:H2L2FDSX3:1:2131:16043:29966/1	60	-
chr1	112560888	112560889	A01177:23:H2L2FDSX3:3:1124:19190:37043/1	60	-
chr1	112587374	112587375	A01177:23:H2L2FDSX3:4:2358:24306:35039	60	+
chr1	112606971	112606972	A01177:23:H2L2FDSX3:1:1131:4517:2112/1	60	+
chr1	112634316	112634317	A01177:23:H2L2FDSX3:1:1313:18367:21715/1	60	+
chr1	112647407	112647408	A01177:23:H2L2FDSX3:2:2552:16306:9659/1	60	-
chr1	112659313	112659314	A01177:23:H2L2FDSX3:1:1312:19741:3991/1	60	-
chr1	112929226	112929227	A01177:23:H2L2FDSX3:1:1331:5240:3270/1	60	-
chr1	112943589	112943590	A01177:23:H2L2FDSX3:3:2142:31295:23406	60	-
chr1	113010811	113010812	A01177:23:H2L2FDSX3:2:1559:19388:37043	60	+
chr1	113163300	113163301	A01177:23:H2L2FDSX3:1:1355:29017:3834/1	60	+
chr1	113400688	113400689	A01177:23:H2L2FDSX3:2:1411:20537:28447/1	60	-
chr1	113646560	113646561	A01177:23:H2L2FDSX3:1:1416:20003:19820/1	60	-
chr1	113751947	113751948	A01177:23:H2L2FDSX3:2:2337:15185:22279/1	60	-
chr1	113794698	113794699	A01177:23:H2L2FDSX3:1:1138:25093:17613/1	60	+
chr1	113801592	113801593	A01177:23:H2L2FDSX3:1:2501:18448:8484/1	60	+
chr1	113805247	113805248	A01177:23:H2L2FDSX3:1:1523:14669:23735/1	60	-
chr1	113845625	113845626	A01177:23:H2L2FDSX3:1:1340:27778:32659/1	60	-
chr1	113870977	113870978	A01177:23:H2L2FDSX3:1:1447:27760:27931/1	60	-
chr1	113870978	113870979	A01177:23:H2L2FDSX3:1:1136:28447:24737/1	60	-
chr1	113876921	113876922	A01177:23:H2L2FDSX3:1:1473:1633:18787/1	60	-
chr1	113935954	113935955	A01177:23:H2L2FDSX3:1:1543:15817:4648/1	60	-
chr1	113956877	113956878	A01177:23:H2L2FDSX3:3:2140:9019:16705/1	60	-
chr1	114135324	114135325	A01177:23:H2L2FDSX3:1:2226:10086:4398/1	60	-
chr1	114399134	114399135	A01177:23:H2L2FDSX3:4:2639:24587:31798/1	60	+
chr1	114403321	114403322	A01177:23:H2L2FDSX3:1:1355:9842:25426/1	60	-
chr1	114432247	114432248	A01177:23:H2L2FDSX3:1:1178:24659:11193/1	60	+
chr1	114435602	114435603	A01177:23:H2L2FDSX3:2:1258:25880:7388/1	60	-
chr1	114450522	114450523	A01177:23:H2L2FDSX3:2:1357:18249:26083/1	60	-
chr1	114452070	114452071	A01177:23:H2L2FDSX3:1:1524:30120:27320/1	60	+
chr1	114471556	114471557	A01177:23:H2L2FDSX3:2:2502:4878:25598/1	60	-
chr1	114476074	114476075	A01177:23:H2L2FDSX3:2:2218:8024:11569/1	60	-
chr1	114746766	114746767	A01177:23:H2L2FDSX3:1:1633:31430:26428/1	60	-
chr1	114757413	114757414	A01177:23:H2L2FDSX3:1:1350:24325:35947/1	60	-
chr1	114774148	114774149	A01177:23:H2L2FDSX3:1:1262:12933:4914/1	60	-
chr1	115010402	115010403	A01177:23:H2L2FDSX3:2:1220:4074:35728	60	-
chr1	115590661	115590662	A01177:23:H2L2FDSX3:1:1106:10845:9157/1	60	-
chr1	116561007	116561008	A01177:23:H2L2FDSX3:1:1318:13593:8813/1	60	+
chr1	117214368	117214369	A01177:23:H2L2FDSX3:1:2630:5710:17863/1	60	+
chr1	117300001	117300002	A01177:23:H2L2FDSX3:2:1231:20021:15280/1	60	+
chr1	117529425	117529426	A01177:23:H2L2FDSX3:1:1501:20889:12962/1	60	-
chr1	117620850	117620851	A01177:23:H2L2FDSX3:1:1474:23936:32550/1	60	+
chr1	117940430	117940431	A01177:23:H2L2FDSX3:1:2676:25545:30639	60	+
chr1	118740431	118740432	A01177:23:H2L2FDSX3:1:1118:3061:15624/1	60	+
chr1	118797045	118797046	A01177:23:H2L2FDSX3:3:1232:14886:10457/1	60	-
chr1	119231821	119231822	A01177:23:H2L2FDSX3:1:1422:13485:1736	60	-
chr1	119986652	119986653	A01177:23:H2L2FDSX3:1:1325:1307:4883/1	60	-
chr1	120259140	120259141	A01177:23:H2L2FDSX3:1:1269:8495:9815/1	60	-
chr1	121298203	121298204	A01177:23:H2L2FDSX3:1:1119:32859:3317/1	60	+
chr1	121410904	121410905	A01177:23:H2L2FDSX3:1:1110:8811:31751/1	60	-
chr1	121553585	121553586	A01177:23:H2L2FDSX3:1:1269:16269:23281/1	60	+
chr1	122552770	122552771	A01177:23:H2L2FDSX3:1:2140:7808:30264/1	60	+
chr1	125180333	125180334	A01177:23:H2L2FDSX3:1:1476:22860:16282/1	60	-
chr1	143842956	143842957	A01177:23:H2L2FDSX3:4:2652:10194:1297/1	60	+
chr1	144092690	144092691	A01177:23:H2L2FDSX3:1:2612:23746:33630/1	60	+
chr1	145011792	145011793	A01177:23:H2L2FDSX3:4:2465:7853:17879	60	-
chr1	145412062	145412063	A01177:23:H2L2FDSX3:1:2272:32316:23171/1	60	+
chr1	145627905	145627906	A01177:23:H2L2FDSX3:4:1566:27841:24064	60	-
chr1	145769125	145769126	A01177:23:H2L2FDSX3:2:1665:30770:13792/1	60	-
chr1	145776198	145776199	A01177:23:H2L2FDSX3:1:1333:21649:29528/1	60	+
chr1	145836931	145836932	A01177:23:H2L2FDSX3:1:2451:32217:11443/1	60	+
chr1	145912164	145912165	A01177:23:H2L2FDSX3:1:1205:4444:29512/1	60	-
chr1	145942498	145942499	A01177:23:H2L2FDSX3:1:1474:28167:18176/1	60	-
chr1	146898411	146898412	A01177:23:H2L2FDSX3:1:1264:5782:5024/1	60	+
chr1	147124139	147124140	A01177:23:H2L2FDSX3:1:2601:3604:14434/1	60	+
chr1	147159923	147159924	A01177:23:H2L2FDSX3:1:1143:20528:22701/1	60	+
chr1	147285738	147285739	A01177:23:H2L2FDSX3:1:1450:6045:24017/1	60	-
chr1	147554646	147554647	A01177:23:H2L2FDSX3:3:2631:17390:26475	60	-
chr1	147563172	147563173	A01177:23:H2L2FDSX3:1:1674:31295:33677	60	-
chr1	147616432	147616433	A01177:23:H2L2FDSX3:1:2210:7265:7247/1	60	-
chr1	147965878	147965879	A01177:23:H2L2FDSX3:1:1323:31593:31845	60	+
chr1	148111637	148111638	A01177:23:H2L2FDSX3:1:1622:29053:5776/1	60	+
chr1	148434977	148434978	A01177:23:H2L2FDSX3:4:2653:12527:3427	60	-
chr1	148434978	148434979	A01177:23:H2L2FDSX3:1:2504:17960:3662	60	-
chr1	148585443	148585444	A01177:23:H2L2FDSX3:4:2171:12436:33739	60	-
chr1	148622239	148622240	A01177:23:H2L2FDSX3:1:2533:21513:15264/1	60	+
chr1	149191029	149191030	A01177:23:H2L2FDSX3:1:1474:7328:33755/1	60	-
chr1	149414785	149414786	A01177:23:H2L2FDSX3:1:1233:6623:32377	60	-
chr1	149616689	149616690	A01177:23:H2L2FDSX3:4:2377:7202:32158/1	60	-
chr1	149821109	149821110	A01177:23:H2L2FDSX3:2:1210:29071:15734/1	60	+
chr1	149976908	149976909	A01177:23:H2L2FDSX3:1:1552:18846:13025/1	60	+
chr1	150075509	150075510	A01177:23:H2L2FDSX3:1:2544:13485:18771/1	60	+
chr1	150084879	150084880	A01177:23:H2L2FDSX3:1:1414:17137:21559/1	60	+
chr1	150100768	150100769	A01177:23:H2L2FDSX3:1:1328:4200:32002/1	60	+
chr1	150101060	150101061	A01177:23:H2L2FDSX3:1:1442:10872:27993/1	60	-
chr1	150111465	150111466	A01177:23:H2L2FDSX3:1:1124:24180:27962/1	60	-
chr1	150112775	150112776	A01177:23:H2L2FDSX3:4:2411:24044:24909	60	+
chr1	150112934	150112935	A01177:23:H2L2FDSX3:1:1131:1759:28870/1	60	+
chr1	150130490	150130491	A01177:23:H2L2FDSX3:2:1646:31756:24549/1	60	+
chr1	150344283	150344284	A01177:23:H2L2FDSX3:1:1464:28565:32487/1	60	+
chr1	150353643	150353644	A01177:23:H2L2FDSX3:1:1663:2311:29700/1	60	+
chr1	150389823	150389824	A01177:23:H2L2FDSX3:1:1305:1045:26882/1	60	-
chr1	150405966	150405967	A01177:23:H2L2FDSX3:1:1403:8323:30780/1	60	+
chr1	150428687	150428688	A01177:23:H2L2FDSX3:1:1248:5710:20275/1	60	+
chr1	150441311	150441312	A01177:23:H2L2FDSX3:1:1169:29387:35039/1	60	-
chr1	150444391	150444392	A01177:23:H2L2FDSX3:1:1139:31123:21386/1	60	-
chr1	150459478	150459479	A01177:23:H2L2FDSX3:1:1466:6849:4993/1	60	+
chr1	150563634	150563635	A01177:23:H2L2FDSX3:1:1620:25373:16344/1	60	-
chr1	150609295	150609296	A01177:23:H2L2FDSX3:1:1517:20220:28995/1	60	+
chr1	150661136	150661137	A01177:23:H2L2FDSX3:1:1131:32533:11992	60	-
chr1	150662613	150662614	A01177:23:H2L2FDSX3:4:2111:2446:25050/1	60	-
chr1	150664899	150664900	A01177:23:H2L2FDSX3:1:1129:21621:14826/1	60	+
chr1	150665550	150665551	A01177:23:H2L2FDSX3:1:2376:29749:10144/1	60	-
chr1	150684610	150684611	A01177:23:H2L2FDSX3:2:2109:4227:19179/1	60	+
chr1	150685308	150685309	A01177:23:H2L2FDSX3:1:1126:11062:23594/1	60	-
chr1	150687686	150687687	A01177:23:H2L2FDSX3:2:2301:13413:10066/1	60	-
chr1	150692966	150692967	A01177:23:H2L2FDSX3:1:1527:15908:27038	60	-
chr1	150817874	150817875	A01177:23:H2L2FDSX3:1:1123:9805:8171/1	60	-
chr1	150826636	150826637	A01177:23:H2L2FDSX3:3:1441:6280:15280/1	60	+
chr1	150831523	150831524	A01177:23:H2L2FDSX3:1:1452:31195:13213/1	60	-
chr1	150832084	150832085	A01177:23:H2L2FDSX3:1:1258:29957:15076/1	60	+
chr1	150841836	150841837	A01177:23:H2L2FDSX3:1:1303:19831:5963/1	60	+
chr1	150858233	150858234	A01177:23:H2L2FDSX3:4:2544:24008:8907	60	-
chr1	150861487	150861488	A01177:23:H2L2FDSX3:1:1134:16595:15922/1	60	+
chr1	150865376	150865377	A01177:23:H2L2FDSX3:4:1130:32172:21919/1	60	-
chr1	151023782	151023783	A01177:23:H2L2FDSX3:1:1546:19642:31845/1	60	+
chr1	151026137	151026138	A01177:23:H2L2FDSX3:3:1478:12355:33692/1	60	-
chr1	151118456	151118457	A01177:23:H2L2FDSX3:1:1167:19605:24831	60	-
chr1	151212136	151212137	A01177:23:H2L2FDSX3:1:2204:25979:23938/1	60	+
chr1	151216837	151216838	A01177:23:H2L2FDSX3:1:2573:30282:12571/1	60	+
chr1	151224406	151224407	A01177:23:H2L2FDSX3:1:1617:28664:21668	60	-
chr1	151228577	151228578	A01177:23:H2L2FDSX3:4:2204:22607:11209	60	+
chr1	151230253	151230254	A01177:23:H2L2FDSX3:1:2254:32199:29543/1	60	+
chr1	151230581	151230582	A01177:23:H2L2FDSX3:1:2636:15483:30530	60	-
chr1	151262507	151262508	A01177:23:H2L2FDSX3:1:1265:12002:37059/1	60	+
chr1	151320999	151321000	A01177:23:H2L2FDSX3:1:1159:11415:13933/1	60	+
chr1	151417142	151417143	A01177:23:H2L2FDSX3:4:1256:28962:3865/1	60	-
chr1	151420017	151420018	A01177:23:H2L2FDSX3:1:2230:4933:26224/1	60	-
chr1	151427314	151427315	A01177:23:H2L2FDSX3:2:1242:29695:19163/1	60	-
chr1	151429004	151429005	A01177:23:H2L2FDSX3:2:1208:5493:34679	60	-
chr1	151449235	151449236	A01177:23:H2L2FDSX3:1:2123:1190:22874/1	60	+
chr1	151455885	151455886	A01177:23:H2L2FDSX3:1:2674:15845:24455/1	60	-
chr1	151636742	151636743	A01177:23:H2L2FDSX3:4:1330:11975:31313	60	+
chr1	151659245	151659246	A01177:23:H2L2FDSX3:1:1227:14326:20509	60	+
chr1	151664818	151664819	A01177:23:H2L2FDSX3:1:2339:10312:7607	60	+
chr1	151672135	151672136	A01177:23:H2L2FDSX3:2:1355:15835:3677	60	+
chr1	151679790	151679791	A01177:23:H2L2FDSX3:1:1423:27769:16579/1	60	+
chr1	151890576	151890577	A01177:23:H2L2FDSX3:1:1360:14687:2315	60	+
chr1	151994877	151994878	A01177:23:H2L2FDSX3:4:2528:7934:2707/1	60	+
chr1	152187301	152187302	A01177:23:H2L2FDSX3:1:2145:18647:13589/1	60	+
chr1	152314592	152314593	A01177:23:H2L2FDSX3:1:1154:24632:11929/1	60	+
chr1	153641531	153641532	A01177:23:H2L2FDSX3:1:2227:22634:27853/1	60	-
chr1	153877620	153877621	A01177:23:H2L2FDSX3:2:1313:14669:20290/1	60	+
chr1	153880957	153880958	A01177:23:H2L2FDSX3:2:1566:4716:29888/1	60	+
chr1	153885211	153885212	A01177:23:H2L2FDSX3:1:1211:7817:10770	60	-
chr1	153886364	153886365	A01177:23:H2L2FDSX3:2:1643:20564:4789/1	60	-
chr1	153894239	153894240	A01177:23:H2L2FDSX3:1:1513:10854:10645/1	60	-
chr1	153894772	153894773	A01177:23:H2L2FDSX3:4:1174:25229:6887/1	60	+
chr1	153896879	153896880	A01177:23:H2L2FDSX3:1:1360:15691:33646/1	60	+
chr1	153913009	153913010	A01177:23:H2L2FDSX3:3:1150:22697:32409/1	60	+
chr1	153913878	153913879	A01177:23:H2L2FDSX3:2:2538:9091:21339	60	-
chr1	153918003	153918004	A01177:23:H2L2FDSX3:1:1260:12201:14231/1	60	-
chr1	153974259	153974260	A01177:23:H2L2FDSX3:1:1424:26115:29966	60	-
chr1	154159833	154159834	A01177:23:H2L2FDSX3:1:1202:1362:26929/1	60	+
chr1	154211158	154211159	A01177:23:H2L2FDSX3:1:1354:1922:24706/1	60	+
chr1	154213475	154213476	A01177:23:H2L2FDSX3:1:1277:16025:21418/1	60	+
chr1	154225858	154225859	A01177:23:H2L2FDSX3:1:1466:27823:14011	60	-
chr1	154235879	154235880	A01177:23:H2L2FDSX3:1:2341:27796:10958	60	+
chr1	154238157	154238158	A01177:23:H2L2FDSX3:1:1162:27805:31109	60	-
chr1	154240122	154240123	A01177:23:H2L2FDSX3:1:2557:20618:1720/1	60	-
chr1	154245837	154245838	A01177:23:H2L2FDSX3:2:1460:26133:9706/1	60	-
chr1	154250054	154250055	A01177:23:H2L2FDSX3:1:1448:31087:16501	60	+
chr1	154403183	154403184	A01177:23:H2L2FDSX3:3:1508:8052:22294/1	60	+
chr1	154598056	154598057	A01177:23:H2L2FDSX3:1:1210:27380:20447/1	60	+
chr1	154606491	154606492	A01177:23:H2L2FDSX3:1:1262:25536:30154	60	+
chr1	154619479	154619480	A01177:23:H2L2FDSX3:1:2212:4869:17190/1	60	+
chr1	154620628	154620629	A01177:23:H2L2FDSX3:1:1635:11713:3427/1	60	+
chr1	154623335	154623336	A01177:23:H2L2FDSX3:2:2417:16839:18161	60	+
chr1	154625260	154625261	A01177:23:H2L2FDSX3:1:1206:14208:11443/1	60	-
chr1	154843900	154843901	A01177:23:H2L2FDSX3:1:1455:5819:6684	60	+
chr1	154920833	154920834	A01177:23:H2L2FDSX3:1:2570:31891:35837/1	60	+
chr1	154923242	154923243	A01177:23:H2L2FDSX3:1:1431:20157:25379/1	60	+
chr1	154932069	154932070	A01177:23:H2L2FDSX3:4:1608:29984:1877/1	60	-
chr1	154967015	154967016	A01177:23:H2L2FDSX3:1:1130:18222:21966/1	60	-
chr1	154972554	154972555	A01177:23:H2L2FDSX3:1:2624:5728:20807/1	60	-
chr1	154978441	154978442	A01177:23:H2L2FDSX3:4:1615:16260:12774	60	+
chr1	154979456	154979457	A01177:23:H2L2FDSX3:1:1277:28122:31939/1	60	+
chr1	154979937	154979938	A01177:23:H2L2FDSX3:1:1167:10321:14920/1	60	+
chr1	155229800	155229801	A01177:23:H2L2FDSX3:1:1139:14443:11663/1	60	+
chr1	155351915	155351916	A01177:23:H2L2FDSX3:1:2447:7780:5541/1	60	-
chr1	155352419	155352420	A01177:23:H2L2FDSX3:3:2508:20772:30452	60	-
chr1	155363518	155363519	A01177:23:H2L2FDSX3:1:1532:32642:30311/1	60	-
chr1	155380817	155380818	A01177:23:H2L2FDSX3:3:1539:12183:11694	60	+
chr1	155396160	155396161	A01177:23:H2L2FDSX3:4:2357:17173:9189/1	60	-
chr1	155399030	155399031	A01177:23:H2L2FDSX3:1:1131:29225:14121/1	60	+
chr1	155400164	155400165	A01177:23:H2L2FDSX3:4:1670:3983:14622/1	60	-
chr1	155431367	155431368	A01177:23:H2L2FDSX3:1:1103:6081:30906/1	60	+
chr1	155464940	155464941	A01177:23:H2L2FDSX3:1:2115:23005:34757/1	60	-
chr1	155466902	155466903	A01177:23:H2L2FDSX3:2:1329:27859:29825/1	60	+
chr1	155466951	155466952	A01177:23:H2L2FDSX3:1:1166:31684:18599/1	60	-
chr1	155484141	155484142	A01177:23:H2L2FDSX3:1:1105:28664:18568	60	-
chr1	155485908	155485909	A01177:23:H2L2FDSX3:3:1134:10854:36072/1	60	-
chr1	155501589	155501590	A01177:23:H2L2FDSX3:2:1508:23818:14465/1	60	-
chr1	155507944	155507945	A01177:23:H2L2FDSX3:1:2502:11044:28541/1	60	-
chr1	155508094	155508095	A01177:23:H2L2FDSX3:1:1601:27471:10739/1	60	+
chr1	155518840	155518841	A01177:23:H2L2FDSX3:1:2121:26187:12587	60	+
chr1	155521700	155521701	A01177:23:H2L2FDSX3:1:1125:8721:25144/1	60	+
chr1	155536423	155536424	A01177:23:H2L2FDSX3:1:2201:17454:1846/1	60	+
chr1	155540322	155540323	A01177:23:H2L2FDSX3:4:2124:19298:32565	60	-
chr1	155541160	155541161	A01177:23:H2L2FDSX3:1:2551:9263:19069/1	60	+
chr1	155727168	155727169	A01177:23:H2L2FDSX3:1:1575:7310:14685/1	60	+
chr1	155775751	155775752	A01177:23:H2L2FDSX3:1:1170:2745:17613/1	60	-
chr1	155781341	155781342	A01177:23:H2L2FDSX3:1:1114:8721:7294	60	-
chr1	155783596	155783597	A01177:23:H2L2FDSX3:4:1306:21983:33051/1	60	-
chr1	155799396	155799397	A01177:23:H2L2FDSX3:1:1174:16586:11992/1	60	+
chr1	155799710	155799711	A01177:23:H2L2FDSX3:2:1504:6777:3051/1	60	+
chr1	155800304	155800305	A01177:23:H2L2FDSX3:1:2449:3604:14841/1	60	-
chr1	155801257	155801258	A01177:23:H2L2FDSX3:2:2233:3052:23876	60	+
chr1	155815403	155815404	A01177:23:H2L2FDSX3:4:2271:17273:22733/1	60	-
chr1	155822173	155822174	A01177:23:H2L2FDSX3:1:1250:25030:28682/1	60	-
chr1	155823563	155823564	A01177:23:H2L2FDSX3:3:2533:32172:5729/1	60	-
chr1	155825629	155825630	A01177:23:H2L2FDSX3:1:1161:29677:6167/1	60	+
chr1	155840961	155840962	A01177:23:H2L2FDSX3:1:2227:4119:16360/1	60	+
chr1	155845860	155845861	A01177:23:H2L2FDSX3:1:1151:19090:3646/1	60	+
chr1	155915581	155915582	A01177:23:H2L2FDSX3:4:2605:16685:33207/1	60	-
chr1	155916168	155916169	A01177:23:H2L2FDSX3:1:1221:31114:21496/1	60	-
chr1	155923539	155923540	A01177:23:H2L2FDSX3:1:1468:7581:13432/1	60	-
chr1	155929303	155929304	A01177:23:H2L2FDSX3:1:1148:20130:4820/1	60	-
chr1	155931501	155931502	A01177:23:H2L2FDSX3:1:1110:28176:31657/1	60	+
chr1	155953854	155953855	A01177:23:H2L2FDSX3:1:1657:16450:21684/1	60	+
chr1	155957383	155957384	A01177:23:H2L2FDSX3:1:2609:31720:9298	60	-
chr1	156012939	156012940	A01177:23:H2L2FDSX3:1:2334:32353:22733/1	60	+
chr1	156013135	156013136	A01177:23:H2L2FDSX3:1:1311:5584:24095/1	60	-
chr1	156043349	156043350	A01177:23:H2L2FDSX3:1:1107:23746:6449/1	60	-
chr1	156080636	156080637	A01177:23:H2L2FDSX3:1:1152:26802:29622/1	60	+
chr1	156172958	156172959	A01177:23:H2L2FDSX3:1:1150:16721:12383/1	60	-
chr1	156206020	156206021	A01177:23:H2L2FDSX3:1:2113:30282:24158/1	60	+
chr1	156267603	156267604	A01177:23:H2L2FDSX3:1:1102:11568:15859	60	+
chr1	156276876	156276877	A01177:23:H2L2FDSX3:1:2203:29631:12101/1	60	-
chr1	156276877	156276878	A01177:23:H2L2FDSX3:2:1506:30544:17347	60	-
chr1	156302031	156302032	A01177:23:H2L2FDSX3:1:1245:24813:23015/1	60	-
chr1	156316270	156316271	A01177:23:H2L2FDSX3:2:1147:29894:13119/1	60	-
chr1	156316676	156316677	A01177:23:H2L2FDSX3:1:1258:8250:7639/1	60	-
chr1	156332847	156332848	A01177:23:H2L2FDSX3:3:2627:29333:5791/1	60	-
chr1	156334479	156334480	A01177:23:H2L2FDSX3:2:1473:27462:6934/1	60	-
chr1	156548541	156548542	A01177:23:H2L2FDSX3:1:1246:19488:11757	60	+
chr1	156550536	156550537	A01177:23:H2L2FDSX3:1:1118:30138:11381	60	-
chr1	156552491	156552492	A01177:23:H2L2FDSX3:1:1140:4354:31454/1	60	-
chr1	156569194	156569195	A01177:23:H2L2FDSX3:1:2107:4969:31829/1	60	+
chr1	156569986	156569987	A01177:23:H2L2FDSX3:1:1174:22471:12790/1	60	-
chr1	156778207	156778208	A01177:23:H2L2FDSX3:3:2233:13783:36417/1	60	+
chr1	156792171	156792172	A01177:23:H2L2FDSX3:1:1311:29912:22608/1	60	+
chr1	156959519	156959520	A01177:23:H2L2FDSX3:1:1150:8757:2190/1	60	-
chr1	158312874	158312875	A01177:23:H2L2FDSX3:1:1303:14055:10019/1	60	-
chr1	158381284	158381285	A01177:23:H2L2FDSX3:3:2117:24424:31767/1	60	-
chr1	158728839	158728840	A01177:23:H2L2FDSX3:4:2266:28510:23782/1	60	+
chr1	158946302	158946303	A01177:23:H2L2FDSX3:1:1660:28655:8093/1	60	-
chr1	159027840	159027841	A01177:23:H2L2FDSX3:1:1465:9968:29058/1	60	+
chr1	159029083	159029084	A01177:23:H2L2FDSX3:4:2456:17409:16673/1	60	-
chr1	159037497	159037498	A01177:23:H2L2FDSX3:1:1173:9191:27336	60	+
chr1	159055352	159055353	A01177:23:H2L2FDSX3:1:1351:32551:11428/1	60	-
chr1	159832199	159832200	A01177:23:H2L2FDSX3:1:1331:25373:9142/1	60	-
chr1	160006543	160006544	A01177:23:H2L2FDSX3:1:1426:25672:17300/1	60	+
chr1	160006546	160006547	A01177:23:H2L2FDSX3:1:1146:26467:36933	60	+
chr1	160027358	160027359	A01177:23:H2L2FDSX3:3:2361:29215:14137	60	+
chr1	160041581	160041582	A01177:23:H2L2FDSX3:2:2538:10845:8030/1	60	-
chr1	160325333	160325334	A01177:23:H2L2FDSX3:4:2347:1741:20008	60	-
chr1	160332006	160332007	A01177:23:H2L2FDSX3:1:1210:9100:17221/1	60	+
chr1	160437747	160437748	A01177:23:H2L2FDSX3:1:1119:5412:31187/1	60	-
chr1	160444072	160444073	A01177:23:H2L2FDSX3:1:2663:25192:36292/1	60	-
chr1	160449023	160449024	A01177:23:H2L2FDSX3:1:1164:23674:33379/1	60	-
chr1	160449280	160449281	A01177:23:H2L2FDSX3:2:2554:32470:22561/1	60	+
chr1	160514330	160514331	A01177:23:H2L2FDSX3:1:1256:20094:21637/1	60	+
chr1	160553483	160553484	A01177:23:H2L2FDSX3:1:2458:7943:27993	60	-
chr1	160556473	160556474	A01177:23:H2L2FDSX3:3:1101:20211:16548/1	60	-
chr1	160558482	160558483	A01177:23:H2L2FDSX3:4:1124:6388:10582/1	60	+
chr1	160559910	160559911	A01177:23:H2L2FDSX3:2:1467:10185:6261	60	-
chr1	160561711	160561712	A01177:23:H2L2FDSX3:1:1362:28167:27445/1	60	+
chr1	160573591	160573592	A01177:23:H2L2FDSX3:3:1239:32714:10739/1	60	-
chr1	160577616	160577617	A01177:23:H2L2FDSX3:1:1509:22489:17832	60	+
chr1	160582459	160582460	A01177:23:H2L2FDSX3:1:1547:12626:1877	60	+
chr1	160583669	160583670	A01177:23:H2L2FDSX3:1:2245:27344:33285/1	60	-
chr1	160589788	160589789	A01177:23:H2L2FDSX3:4:1116:27317:11068/1	60	-
chr1	160593014	160593015	A01177:23:H2L2FDSX3:2:1567:9634:13041/1	60	+
chr1	160595526	160595527	A01177:23:H2L2FDSX3:3:1303:15130:20807	60	+
chr1	161025523	161025524	A01177:23:H2L2FDSX3:1:1107:19660:4445	60	+
chr1	161046869	161046870	A01177:23:H2L2FDSX3:3:2638:24135:17487/1	60	-
chr1	161054974	161054975	A01177:23:H2L2FDSX3:2:1356:30544:19100/1	60	+
chr1	161106649	161106650	A01177:23:H2L2FDSX3:1:1302:29658:9831/1	60	+
chr1	161131196	161131197	A01177:23:H2L2FDSX3:2:1234:9028:28557/1	60	-
chr1	161205715	161205716	A01177:23:H2L2FDSX3:2:1655:31403:13510	60	-
chr1	161257873	161257874	A01177:23:H2L2FDSX3:1:1171:20365:8766/1	60	-
chr1	161314051	161314052	A01177:23:H2L2FDSX3:1:1576:27552:28479	60	-
chr1	161335977	161335978	A01177:23:H2L2FDSX3:3:2356:20844:26850	60	+
chr1	161346728	161346729	A01177:23:H2L2FDSX3:1:2415:11984:9502/1	60	-
chr1	161346800	161346801	A01177:23:H2L2FDSX3:2:1651:7952:17832/1	60	+
chr1	161360087	161360088	A01177:23:H2L2FDSX3:4:2538:28284:32722	60	-
chr1	161417776	161417777	A01177:23:H2L2FDSX3:4:2571:10312:35697	60	-
chr1	161542102	161542103	A01177:23:H2L2FDSX3:1:1238:5122:28933/1	60	-
chr1	161802857	161802858	A01177:23:H2L2FDSX3:2:1659:2908:21277	60	+
chr1	161806722	161806723	A01177:23:H2L2FDSX3:2:1120:15817:28948	60	+
chr1	161859329	161859330	A01177:23:H2L2FDSX3:1:1142:7545:6417/1	60	+
chr1	161862705	161862706	A01177:23:H2L2FDSX3:3:2218:28465:16752/1	60	-
chr1	161913123	161913124	A01177:23:H2L2FDSX3:3:2456:5972:26365/1	60	-
chr1	161919692	161919693	A01177:23:H2L2FDSX3:2:1276:19470:18552/1	60	+
chr1	161926126	161926127	A01177:23:H2L2FDSX3:1:1558:10981:19539/1	60	-
chr1	161927305	161927306	A01177:23:H2L2FDSX3:2:2149:26992:5306/1	60	+
chr1	161931507	161931508	A01177:23:H2L2FDSX3:1:1471:8223:2487/1	60	-
chr1	162516175	162516176	A01177:23:H2L2FDSX3:1:1152:13467:16203/1	60	+
chr1	163626184	163626185	A01177:23:H2L2FDSX3:1:1437:2483:7012/1	60	+
chr1	163674581	163674582	A01177:23:H2L2FDSX3:1:1171:1886:6637	60	-
chr1	163867877	163867878	A01177:23:H2L2FDSX3:1:1114:18249:16845/1	60	+
chr1	163950735	163950736	A01177:23:H2L2FDSX3:2:1401:22688:33865	60	-
chr1	164104216	164104217	A01177:23:H2L2FDSX3:1:1237:18466:3349/1	60	-
chr1	164940945	164940946	A01177:23:H2L2FDSX3:3:1627:17427:27289/1	60	-
chr1	165670771	165670772	A01177:23:H2L2FDSX3:1:1247:24641:26381/1	60	-
chr1	165865537	165865538	A01177:23:H2L2FDSX3:2:2133:31358:10520	60	-
chr1	166010374	166010375	A01177:23:H2L2FDSX3:1:1262:16595:1830/1	60	-
chr1	166860190	166860191	A01177:23:H2L2FDSX3:1:2338:2636:17331	60	+
chr1	166919862	166919863	A01177:23:H2L2FDSX3:2:1275:5520:29810/1	60	-
chr1	167005369	167005370	A01177:23:H2L2FDSX3:4:1137:6967:24737	60	-
chr1	167019115	167019116	A01177:23:H2L2FDSX3:1:1166:7355:16485/1	60	-
chr1	167100547	167100548	A01177:23:H2L2FDSX3:1:1103:1316:29669/1	60	-
chr1	167113153	167113154	A01177:23:H2L2FDSX3:1:1324:12617:24439/1	60	+
chr1	167146126	167146127	A01177:23:H2L2FDSX3:1:1116:16188:18944/1	60	+
chr1	167207093	167207094	A01177:23:H2L2FDSX3:1:1470:4906:24831/1	60	+
chr1	167237007	167237008	A01177:23:H2L2FDSX3:1:1167:24379:6574/1	60	+
chr1	167259459	167259460	A01177:23:H2L2FDSX3:4:2301:26476:7795	60	+
chr1	167309999	167310000	A01177:23:H2L2FDSX3:1:1515:26386:24612/1	60	+
chr1	167310642	167310643	A01177:23:H2L2FDSX3:1:1525:25916:22482/1	60	+
chr1	167311104	167311105	A01177:23:H2L2FDSX3:4:1408:23954:7373	60	-
chr1	167366452	167366453	A01177:23:H2L2FDSX3:1:1139:21260:1235/1	60	-
chr1	167661468	167661469	A01177:23:H2L2FDSX3:1:1116:16514:1658/1	60	+
chr1	167869571	167869572	A01177:23:H2L2FDSX3:1:1126:2718:26741	60	+
chr1	167939888	167939889	A01177:23:H2L2FDSX3:1:2405:4038:2691/1	60	+
chr1	167956915	167956916	A01177:23:H2L2FDSX3:1:2252:18050:36699/1	60	+
chr1	167966398	167966399	A01177:23:H2L2FDSX3:1:2469:2519:34068/1	60	-
chr1	167967157	167967158	A01177:23:H2L2FDSX3:1:1276:3938:18521/1	60	-
chr1	167970902	167970903	A01177:23:H2L2FDSX3:3:2145:28040:2613/1	60	-
chr1	168014573	168014574	A01177:23:H2L2FDSX3:2:1102:30355:10567/1	60	-
chr1	168022703	168022704	A01177:23:H2L2FDSX3:1:1440:18964:22247/1	60	-
chr1	168027228	168027229	A01177:23:H2L2FDSX3:1:1424:23764:35665	60	-
chr1	168184776	168184777	A01177:23:H2L2FDSX3:1:1577:24912:10410/1	60	+
chr1	168192725	168192726	A01177:23:H2L2FDSX3:1:2236:19497:21167/1	60	-
chr1	168197763	168197764	A01177:23:H2L2FDSX3:1:1616:12364:32362	60	-
chr1	168197764	168197765	A01177:23:H2L2FDSX3:1:2643:7166:19288	60	-
chr1	168197765	168197766	A01177:23:H2L2FDSX3:1:1229:27190:10755/1	60	-
chr1	168495753	168495754	A01177:23:H2L2FDSX3:1:1137:24469:22044/1	60	+
chr1	168528183	168528184	A01177:23:H2L2FDSX3:1:1158:19723:19210/1	60	-
chr1	168530609	168530610	A01177:23:H2L2FDSX3:2:1344:8956:14716/1	60	+
chr1	169243732	169243733	A01177:23:H2L2FDSX3:1:1228:22299:20541	60	-
chr1	169702845	169702846	A01177:23:H2L2FDSX3:1:1361:28565:34240/1	60	-
chr1	169805018	169805019	A01177:23:H2L2FDSX3:1:1103:22209:17221/1	60	-
chr1	169844835	169844836	A01177:23:H2L2FDSX3:1:1415:31566:26005/1	60	+
chr1	169981412	169981413	A01177:23:H2L2FDSX3:1:2451:30020:2253/1	60	-
chr1	170447269	170447270	A01177:23:H2L2FDSX3:3:2659:2564:36714/1	60	+
chr1	171090697	171090698	A01177:23:H2L2FDSX3:1:1111:17390:33833/1	60	+
chr1	171499613	171499614	A01177:23:H2L2FDSX3:3:2163:20356:27195/1	60	-
chr1	171525215	171525216	A01177:23:H2L2FDSX3:4:2616:16152:8672	60	-
chr1	171553220	171553221	A01177:23:H2L2FDSX3:2:1357:23384:30624	60	-
chr1	171563952	171563953	A01177:23:H2L2FDSX3:2:1266:19551:17002/1	60	-
chr1	171570513	171570514	A01177:23:H2L2FDSX3:1:1547:25120:8703/1	60	+
chr1	172311513	172311514	A01177:23:H2L2FDSX3:4:1258:12174:15906/1	60	+
chr1	172537721	172537722	A01177:23:H2L2FDSX3:2:1343:10700:11819/1	60	+
chr1	172547819	172547820	A01177:23:H2L2FDSX3:1:1406:23592:34428/1	60	-
chr1	172578928	172578929	A01177:23:H2L2FDSX3:1:1114:27778:31469/1	60	+
chr1	172582065	172582066	A01177:23:H2L2FDSX3:1:1554:20455:16250/1	60	-
chr1	172587874	172587875	A01177:23:H2L2FDSX3:1:2305:18936:16313/1	60	+
chr1	172587894	172587895	A01177:23:H2L2FDSX3:1:1314:25283:35728/1	60	-
chr1	172651504	172651505	A01177:23:H2L2FDSX3:2:1558:9028:31688/1	60	+
chr1	173373608	173373609	A01177:23:H2L2FDSX3:3:2305:23592:30953	60	-
chr1	173777081	173777082	A01177:23:H2L2FDSX3:4:1325:23719:30577/1	60	-
chr1	173831348	173831349	A01177:23:H2L2FDSX3:3:1455:29677:11741	60	-
chr1	173953496	173953497	A01177:23:H2L2FDSX3:1:1151:3938:4398/1	60	+
chr1	173977673	173977674	A01177:23:H2L2FDSX3:1:1121:27037:27931/1	60	-
chr1	173987020	173987021	A01177:23:H2L2FDSX3:1:1203:17246:27226/1	60	+
chr1	173989035	173989036	A01177:23:H2L2FDSX3:3:2359:32108:14231	60	-
chr1	174020647	174020648	A01177:23:H2L2FDSX3:2:2277:13557:28040/1	60	+
chr1	174038003	174038004	A01177:23:H2L2FDSX3:1:1126:23556:32142	60	-
chr1	174150620	174150621	A01177:23:H2L2FDSX3:2:2420:13747:9925	60	+
chr1	174248137	174248138	A01177:23:H2L2FDSX3:2:1431:25943:35023	60	-
chr1	174275807	174275808	A01177:23:H2L2FDSX3:1:1637:29125:34898/1	60	+
chr1	174276294	174276295	A01177:23:H2L2FDSX3:1:1362:30400:36542/1	60	-
chr1	174279089	174279090	A01177:23:H2L2FDSX3:2:2273:15212:29653/1	60	+
chr1	174290896	174290897	A01177:23:H2L2FDSX3:1:1445:6361:30796/1	60	+
chr1	174939030	174939031	A01177:23:H2L2FDSX3:1:2106:12400:27164/1	60	+
chr1	174939031	174939032	A01177:23:H2L2FDSX3:1:2209:25183:2988/1	60	+
chr1	174940249	174940250	A01177:23:H2L2FDSX3:1:1130:6253:4805/1	60	+
chr1	174940253	174940254	A01177:23:H2L2FDSX3:1:2607:16640:7357/1	60	+
chr1	174958969	174958970	A01177:23:H2L2FDSX3:2:1526:22634:28823	60	+
chr1	175448387	175448388	A01177:23:H2L2FDSX3:2:1467:7039:24205/1	60	+
chr1	175978852	175978853	A01177:23:H2L2FDSX3:1:1605:3766:34006/1	60	+
chr1	176021708	176021709	A01177:23:H2L2FDSX3:2:1412:15103:34006/1	60	+
chr1	176045821	176045822	A01177:23:H2L2FDSX3:1:2408:1886:32409/1	60	+
chr1	176081721	176081722	A01177:23:H2L2FDSX3:1:2139:22968:14873/1	60	-
chr1	176087794	176087795	A01177:23:H2L2FDSX3:1:2348:18593:7075/1	60	-
chr1	178622489	178622490	A01177:23:H2L2FDSX3:3:2547:14823:1360/1	60	-
chr1	178668073	178668074	A01177:23:H2L2FDSX3:1:2270:1362:24643	60	+
chr1	178690060	178690061	A01177:23:H2L2FDSX3:1:2369:7780:7858/1	60	-
chr1	178831149	178831150	A01177:23:H2L2FDSX3:1:2372:25391:20102/1	60	-
chr1	178888968	178888969	A01177:23:H2L2FDSX3:1:2148:17553:27821/1	60	-
chr1	178891112	178891113	A01177:23:H2L2FDSX3:1:1178:26793:26443/1	60	-
chr1	178905369	178905370	A01177:23:H2L2FDSX3:1:1507:32443:34663/1	60	-
chr1	179283377	179283378	A01177:23:H2L2FDSX3:1:1369:6976:35869	60	+
chr1	179323340	179323341	A01177:23:H2L2FDSX3:2:1671:25455:35274/1	60	-
chr1	179336773	179336774	A01177:23:H2L2FDSX3:4:1154:28655:3991	60	+
chr1	179350645	179350646	A01177:23:H2L2FDSX3:1:1174:10619:33755	60	+
chr1	179546302	179546303	A01177:23:H2L2FDSX3:4:1558:31277:9596	60	-
chr1	179546305	179546306	A01177:23:H2L2FDSX3:1:1140:17119:11193	60	-
chr1	179805586	179805587	A01177:23:H2L2FDSX3:1:2630:24523:30029/1	60	-
chr1	179823538	179823539	A01177:23:H2L2FDSX3:2:1259:9100:19382	60	+
chr1	179903377	179903378	A01177:23:H2L2FDSX3:1:2146:2718:30561/1	60	-
chr1	179998454	179998455	A01177:23:H2L2FDSX3:1:1304:1633:16188/1	60	+
chr1	179998725	179998726	A01177:23:H2L2FDSX3:1:1123:32814:20087/1	60	+
chr1	180011790	180011791	A01177:23:H2L2FDSX3:1:1403:22553:7921/1	60	-
chr1	180068608	180068609	A01177:23:H2L2FDSX3:1:1136:24433:8359/1	60	-
chr1	180073971	180073972	A01177:23:H2L2FDSX3:2:1137:27534:26788/1	60	-
chr1	180078159	180078160	A01177:23:H2L2FDSX3:3:2462:28194:26334/1	60	-
chr1	180082529	180082530	A01177:23:H2L2FDSX3:1:1209:4860:35305/1	60	+
chr1	180082530	180082531	A01177:23:H2L2FDSX3:3:2252:5412:1407	60	+
chr1	180087334	180087335	A01177:23:H2L2FDSX3:1:1564:13169:35446/1	60	-
chr1	180477865	180477866	A01177:23:H2L2FDSX3:1:1120:17056:2534	60	+
chr1	180604432	180604433	A01177:23:H2L2FDSX3:1:2547:7120:35900/1	60	+
chr1	180992615	180992616	A01177:23:H2L2FDSX3:1:2225:16514:20791	60	+
chr1	180994072	180994073	A01177:23:H2L2FDSX3:3:2230:31620:35368/1	60	+
chr1	181509660	181509661	A01177:23:H2L2FDSX3:1:1449:11089:29340/1	60	+
chr1	181921189	181921190	A01177:23:H2L2FDSX3:1:1173:27715:7153/1	60	+
chr1	182025462	182025463	A01177:23:H2L2FDSX3:2:2503:6686:25441/1	60	+
chr1	182360988	182360989	A01177:23:H2L2FDSX3:4:2353:2645:20228/1	60	+
chr1	182406560	182406561	A01177:23:H2L2FDSX3:4:1640:21766:12665/1	60	-
chr1	182809345	182809346	A01177:23:H2L2FDSX3:4:2418:6099:8046/1	60	+
chr1	183235084	183235085	A01177:23:H2L2FDSX3:4:2442:25328:36965	60	+
chr1	183510183	183510184	A01177:23:H2L2FDSX3:3:2450:4761:8954/1	60	+
chr1	183528704	183528705	A01177:23:H2L2FDSX3:1:1210:30038:4601	60	+
chr1	183651410	183651411	A01177:23:H2L2FDSX3:1:1671:11550:34522/1	60	+
chr1	183939868	183939869	A01177:23:H2L2FDSX3:1:2459:5855:21183/1	60	+
chr1	184103989	184103990	A01177:23:H2L2FDSX3:4:1204:30436:19194	60	-
chr1	184199845	184199846	A01177:23:H2L2FDSX3:1:1247:18991:7106/1	60	-
chr1	184307817	184307818	A01177:23:H2L2FDSX3:1:1134:26268:3928/1	60	+
chr1	184550570	184550571	A01177:23:H2L2FDSX3:1:2240:2718:32377/1	60	+
chr1	184590628	184590629	A01177:23:H2L2FDSX3:1:1135:5005:33113/1	60	+
chr1	184713373	184713374	A01177:23:H2L2FDSX3:4:2577:28357:16063/1	60	+
chr1	184723908	184723909	A01177:23:H2L2FDSX3:1:1139:5141:24893/1	60	-
chr1	185059994	185059995	A01177:23:H2L2FDSX3:1:2507:10936:19586	60	+
chr1	185130237	185130238	A01177:23:H2L2FDSX3:1:2240:14163:18317/1	60	-
chr1	185181906	185181907	A01177:23:H2L2FDSX3:1:2513:5421:29982	60	+
chr1	185392132	185392133	A01177:23:H2L2FDSX3:1:2521:29279:31031	60	+
chr1	186385813	186385814	A01177:23:H2L2FDSX3:2:1349:1787:8312/1	60	+
chr1	186407587	186407588	A01177:23:H2L2FDSX3:1:1256:29776:27790/1	60	-
chr1	187552414	187552415	A01177:23:H2L2FDSX3:1:2118:9362:17456/1	60	+
chr1	188023807	188023808	A01177:23:H2L2FDSX3:2:1158:7274:28181/1	60	+
chr1	188082942	188082943	A01177:23:H2L2FDSX3:1:1158:17571:5556/1	60	-
chr1	189565380	189565381	A01177:23:H2L2FDSX3:1:1250:18756:17002/1	60	-
chr1	190302174	190302175	A01177:23:H2L2FDSX3:1:1247:9173:18724/1	60	-
chr1	190425222	190425223	A01177:23:H2L2FDSX3:1:2165:20808:32424/1	60	-
chr1	190464235	190464236	A01177:23:H2L2FDSX3:1:1214:12328:35430/1	60	+
chr1	190731160	190731161	A01177:23:H2L2FDSX3:2:1513:10095:16438/1	60	+
chr1	190774537	190774538	A01177:23:H2L2FDSX3:1:1412:18530:19961/1	60	+
chr1	191230719	191230720	A01177:23:H2L2FDSX3:2:2229:6017:29199/1	60	+
chr1	191565370	191565371	A01177:23:H2L2FDSX3:2:1222:7193:31861/1	60	-
chr1	191765784	191765785	A01177:23:H2L2FDSX3:1:2419:2654:11694/1	60	-
chr1	192082381	192082382	A01177:23:H2L2FDSX3:1:1310:8106:9048/1	60	-
chr1	192192012	192192013	A01177:23:H2L2FDSX3:1:1532:3305:10441/1	60	+
chr1	192744146	192744147	A01177:23:H2L2FDSX3:2:2667:26720:6120/1	60	-
chr1	192873505	192873506	A01177:23:H2L2FDSX3:1:1106:14163:20322/1	60	-
chr1	193164749	193164750	A01177:23:H2L2FDSX3:1:1275:6280:20885	60	+
chr1	193467144	193467145	A01177:23:H2L2FDSX3:1:1329:2013:6073/1	60	-
chr1	193478111	193478112	A01177:23:H2L2FDSX3:1:1362:15854:4053/1	60	+
chr1	193523911	193523912	A01177:23:H2L2FDSX3:1:1145:5141:35415/1	60	-
chr1	193724409	193724410	A01177:23:H2L2FDSX3:1:1346:19497:20322	60	+
chr1	193889211	193889212	A01177:23:H2L2FDSX3:4:2519:22173:20917	60	-
chr1	194127181	194127182	A01177:23:H2L2FDSX3:1:1607:22363:11913/1	60	-
chr1	194392285	194392286	A01177:23:H2L2FDSX3:1:2440:24985:2394/1	60	-
chr1	194635903	194635904	A01177:23:H2L2FDSX3:1:1669:12726:35900/1	60	-
chr1	195330828	195330829	A01177:23:H2L2FDSX3:1:1472:20184:14152/1	60	+
chr1	195372340	195372341	A01177:23:H2L2FDSX3:1:1567:15664:10332/1	60	+
chr1	195459475	195459476	A01177:23:H2L2FDSX3:2:2206:11035:22075/1	60	+
chr1	195691319	195691320	A01177:23:H2L2FDSX3:2:2507:5168:30201/1	60	+
chr1	195699645	195699646	A01177:23:H2L2FDSX3:1:1575:16622:18662/1	60	-
chr1	195773070	195773071	A01177:23:H2L2FDSX3:1:1339:15998:7811/1	60	-
chr1	196431728	196431729	A01177:23:H2L2FDSX3:1:1626:26720:16673/1	60	+
chr1	197089019	197089020	A01177:23:H2L2FDSX3:1:1130:21513:15233/1	60	+
chr1	197172986	197172987	A01177:23:H2L2FDSX3:1:1206:31575:15812/1	60	-
chr1	197181525	197181526	A01177:23:H2L2FDSX3:1:1145:9552:30561/1	60	+
chr1	197294743	197294744	A01177:23:H2L2FDSX3:1:2257:20039:1752/1	60	+
chr1	197368642	197368643	A01177:23:H2L2FDSX3:1:1304:15221:26569/1	60	-
chr1	197596628	197596629	A01177:23:H2L2FDSX3:4:2573:29830:30514	60	-
chr1	197608783	197608784	A01177:23:H2L2FDSX3:1:2566:31033:7357/1	60	-
chr1	197654745	197654746	A01177:23:H2L2FDSX3:1:1275:9344:34835/1	60	+
chr1	197666130	197666131	A01177:23:H2L2FDSX3:2:1634:19018:2143/1	60	-
chr1	197946962	197946963	A01177:23:H2L2FDSX3:3:1529:5023:18740	60	-
chr1	198269280	198269281	A01177:23:H2L2FDSX3:1:1671:7789:26193/1	60	-
chr1	198740605	198740606	A01177:23:H2L2FDSX3:2:2271:15519:32659	60	-
chr1	198834302	198834303	A01177:23:H2L2FDSX3:1:2667:11740:36385/1	60	-
chr1	198897594	198897595	A01177:23:H2L2FDSX3:1:2203:5900:20384/1	60	+
chr1	199010028	199010029	A01177:23:H2L2FDSX3:1:1256:12509:32957/1	60	-
chr1	199015352	199015353	A01177:23:H2L2FDSX3:1:1102:24451:16939/1	60	-
chr1	199060248	199060249	A01177:23:H2L2FDSX3:1:1374:18855:4805/1	60	+
chr1	199104263	199104264	A01177:23:H2L2FDSX3:4:1217:17734:11381	60	+
chr1	199156171	199156172	A01177:23:H2L2FDSX3:1:1210:27914:19053/1	60	-
chr1	199175616	199175617	A01177:23:H2L2FDSX3:3:1173:12843:1658/1	60	+
chr1	199224689	199224690	A01177:23:H2L2FDSX3:2:2374:20871:32252/1	60	-
chr1	199233828	199233829	A01177:23:H2L2FDSX3:2:2533:19452:3897	60	-
chr1	199246845	199246846	A01177:23:H2L2FDSX3:1:2130:22616:36902/1	60	-
chr1	199257160	199257161	A01177:23:H2L2FDSX3:1:1318:26856:15906/1	60	+
chr1	199373400	199373401	A01177:23:H2L2FDSX3:1:1425:30743:31125	60	-
chr1	199544114	199544115	A01177:23:H2L2FDSX3:2:2118:29351:17722/1	60	+
chr1	199975382	199975383	A01177:23:H2L2FDSX3:1:1216:27959:20948/1	60	-
chr1	200575744	200575745	A01177:23:H2L2FDSX3:1:1132:23619:12305/1	60	+
chr1	200606494	200606495	A01177:23:H2L2FDSX3:1:1538:31593:28463/1	60	+
chr1	200612336	200612337	A01177:23:H2L2FDSX3:2:2238:19886:26631/1	60	-
chr1	201457867	201457868	A01177:23:H2L2FDSX3:1:1676:4752:12414	60	-
chr1	201486815	201486816	A01177:23:H2L2FDSX3:3:1122:4806:9940/1	60	+
chr1	201969719	201969720	A01177:23:H2L2FDSX3:1:2542:12726:30671/1	60	+
chr1	201977646	201977647	A01177:23:H2L2FDSX3:1:1170:30544:2534/1	60	+
chr1	202110913	202110914	A01177:23:H2L2FDSX3:3:1223:9136:16031/1	60	+
chr1	202151196	202151197	A01177:23:H2L2FDSX3:1:2437:8151:10598/1	60	+
chr1	202337542	202337543	A01177:23:H2L2FDSX3:1:2164:31521:28682/1	60	-
chr1	202415923	202415924	A01177:23:H2L2FDSX3:1:1164:8413:27712	60	-
chr1	202440613	202440614	A01177:23:H2L2FDSX3:1:1348:4987:35900/1	60	-
chr1	202461308	202461309	A01177:23:H2L2FDSX3:4:1577:9588:24862	60	-
chr1	202501958	202501959	A01177:23:H2L2FDSX3:4:2419:21522:6668/1	60	+
chr1	202549598	202549599	A01177:23:H2L2FDSX3:3:2512:1425:31892	60	-
chr1	202712753	202712754	A01177:23:H2L2FDSX3:1:1133:5538:7795/1	60	-
chr1	202748900	202748901	A01177:23:H2L2FDSX3:1:1235:16514:8359/1	60	+
chr1	202749189	202749190	A01177:23:H2L2FDSX3:1:1409:6587:4445/1	60	+
chr1	202786837	202786838	A01177:23:H2L2FDSX3:3:1254:27028:33270/1	60	-
chr1	202850271	202850272	A01177:23:H2L2FDSX3:2:2676:7871:33724/1	60	+
chr1	202880505	202880506	A01177:23:H2L2FDSX3:3:2117:11514:11475/1	60	-
chr1	203012693	203012694	A01177:23:H2L2FDSX3:1:1616:20799:33098/1	60	+
chr1	203083904	203083905	A01177:23:H2L2FDSX3:2:1111:10637:4445	60	-
chr1	203087907	203087908	A01177:23:H2L2FDSX3:4:1678:28646:33505/1	60	-
chr1	203269958	203269959	A01177:23:H2L2FDSX3:1:2103:18041:10692/1	60	-
chr1	203587390	203587391	A01177:23:H2L2FDSX3:4:2437:21260:31297/1	60	+
chr1	203633424	203633425	A01177:23:H2L2FDSX3:1:1136:8413:7733/1	60	+
chr1	203647573	203647574	A01177:23:H2L2FDSX3:1:1118:9833:21746/1	60	+
chr1	203658984	203658985	A01177:23:H2L2FDSX3:1:1337:30219:32910/1	60	-
chr1	203671158	203671159	A01177:23:H2L2FDSX3:1:1237:30508:18411/1	60	+
chr1	203684190	203684191	A01177:23:H2L2FDSX3:1:1635:16821:11835/1	60	-
chr1	203759862	203759863	A01177:23:H2L2FDSX3:1:2638:25536:20729	60	+
chr1	203814775	203814776	A01177:23:H2L2FDSX3:2:2551:7627:22247/1	60	-
chr1	203832799	203832800	A01177:23:H2L2FDSX3:2:1373:3468:15389/1	60	-
chr1	203835761	203835762	A01177:23:H2L2FDSX3:1:2217:8775:34475/1	60	+
chr1	203840773	203840774	A01177:23:H2L2FDSX3:4:1121:30825:11694/1	60	+
chr1	203981316	203981317	A01177:23:H2L2FDSX3:2:1157:18014:12900/1	60	+
chr1	204007226	204007227	A01177:23:H2L2FDSX3:2:1531:14552:27884	60	-
chr1	204404748	204404749	A01177:23:H2L2FDSX3:1:1213:2320:36385/1	60	+
chr1	204404750	204404751	A01177:23:H2L2FDSX3:2:2171:24243:22216/1	60	+
chr1	204490626	204490627	A01177:23:H2L2FDSX3:3:1144:5005:11318/1	60	-
chr1	204518495	204518496	A01177:23:H2L2FDSX3:1:2323:11089:2472/1	60	-
chr1	204534321	204534322	A01177:23:H2L2FDSX3:2:1278:20555:6997/1	60	+
chr1	204536196	204536197	A01177:23:H2L2FDSX3:1:1112:25654:32049/1	60	-
chr1	205097061	205097062	A01177:23:H2L2FDSX3:1:1303:27570:36370/1	60	+
chr1	205433186	205433187	A01177:23:H2L2FDSX3:3:2666:25373:26115	60	+
chr1	205608688	205608689	A01177:23:H2L2FDSX3:1:1142:22290:21402/1	60	-
chr1	205609948	205609949	A01177:23:H2L2FDSX3:4:1676:12011:36886/1	60	-
chr1	205617164	205617165	A01177:23:H2L2FDSX3:3:2444:8775:14434/1	60	+
chr1	205724504	205724505	A01177:23:H2L2FDSX3:1:2122:4463:16078	60	+
chr1	205727266	205727267	A01177:23:H2L2FDSX3:4:1172:19081:10802/1	60	-
chr1	205740116	205740117	A01177:23:H2L2FDSX3:1:1107:18647:28682/1	60	+
chr1	205836584	205836585	A01177:23:H2L2FDSX3:1:1119:29252:11851/1	60	+
chr1	205862123	205862124	A01177:23:H2L2FDSX3:1:2372:17671:23547/1	60	-
chr1	205917068	205917069	A01177:23:H2L2FDSX3:1:2445:16721:35900	60	-
chr1	206006506	206006507	A01177:23:H2L2FDSX3:1:1148:20781:1908/1	60	+
chr1	206018780	206018781	A01177:23:H2L2FDSX3:3:1350:23936:14168/1	60	-
chr1	206030810	206030811	A01177:23:H2L2FDSX3:1:1110:18747:32174/1	60	+
chr1	206047638	206047639	A01177:23:H2L2FDSX3:1:1177:13982:29810/1	60	-
chr1	206091580	206091581	A01177:23:H2L2FDSX3:4:2343:8467:8641/1	60	+
chr1	206353085	206353086	A01177:23:H2L2FDSX3:4:1245:4218:21230/1	60	-
chr1	206363598	206363599	A01177:23:H2L2FDSX3:1:2559:31611:13307/1	60	-
chr1	206423618	206423619	A01177:23:H2L2FDSX3:1:1357:12952:10081	60	-
chr1	206637121	206637122	A01177:23:H2L2FDSX3:1:1505:2311:13072/1	60	-
chr1	206639035	206639036	A01177:23:H2L2FDSX3:2:1306:27534:25911/1	60	-
chr1	206677854	206677855	A01177:23:H2L2FDSX3:2:2477:16993:32988/1	60	+
chr1	206843333	206843334	A01177:23:H2L2FDSX3:1:1316:10348:24925	60	+
chr1	207782800	207782801	A01177:23:H2L2FDSX3:4:1140:25780:10285	60	-
chr1	207800605	207800606	A01177:23:H2L2FDSX3:1:1675:28863:21104/1	60	-
chr1	207869896	207869897	A01177:23:H2L2FDSX3:1:2454:7021:27993/1	60	-
chr1	211309491	211309492	A01177:23:H2L2FDSX3:1:2327:29279:12461/1	60	+
chr1	211434965	211434966	A01177:23:H2L2FDSX3:1:2232:16025:35603/1	60	-
chr1	211765520	211765521	A01177:23:H2L2FDSX3:2:2330:19605:20948/1	60	-
chr1	211774122	211774123	A01177:23:H2L2FDSX3:1:2310:17508:22263/1	60	-
chr1	212045195	212045196	A01177:23:H2L2FDSX3:1:1121:23963:13557/1	60	-
chr1	212336090	212336091	A01177:23:H2L2FDSX3:1:1556:26386:4225/1	60	-
chr1	212348462	212348463	A01177:23:H2L2FDSX3:2:1575:24957:32565/1	60	+
chr1	212360552	212360553	A01177:23:H2L2FDSX3:1:1414:2546:19523/1	60	-
chr1	212762219	212762220	A01177:23:H2L2FDSX3:1:1414:13123:3176/1	60	+
chr1	212784757	212784758	A01177:23:H2L2FDSX3:1:1101:28519:16031/1	60	+
chr1	212872698	212872699	A01177:23:H2L2FDSX3:1:2224:5954:17472/1	60	+
chr1	212889238	212889239	A01177:23:H2L2FDSX3:2:2313:25545:13917/1	60	-
chr1	213042299	213042300	A01177:23:H2L2FDSX3:2:1408:8929:8750/1	60	+
chr1	213104156	213104157	A01177:23:H2L2FDSX3:4:1440:1913:29543/1	60	-
chr1	213653435	213653436	A01177:23:H2L2FDSX3:3:1343:28610:15530/1	60	-
chr1	214309591	214309592	A01177:23:H2L2FDSX3:1:1142:24442:36401	60	+
chr1	214614621	214614622	A01177:23:H2L2FDSX3:1:1630:24388:14387/1	60	-
chr1	214620301	214620302	A01177:23:H2L2FDSX3:1:1162:13593:25285/1	60	+
chr1	214658988	214658989	A01177:23:H2L2FDSX3:1:1232:18557:10394	60	+
chr1	215595684	215595685	A01177:23:H2L2FDSX3:2:1362:30400:27242/1	60	+
chr1	216105533	216105534	A01177:23:H2L2FDSX3:3:1421:19018:20650/1	60	-
chr1	216509710	216509711	A01177:23:H2L2FDSX3:1:2640:4047:22874/1	60	+
chr1	216681400	216681401	A01177:23:H2L2FDSX3:1:1277:30472:34757/1	60	+
chr1	217016852	217016853	A01177:23:H2L2FDSX3:1:1260:13006:23015/1	60	+
chr1	217049679	217049680	A01177:23:H2L2FDSX3:1:1362:1307:29778/1	60	-
chr1	217322050	217322051	A01177:23:H2L2FDSX3:1:1661:14398:9799/1	60	-
chr1	217545638	217545639	A01177:23:H2L2FDSX3:1:2415:1904:8923/1	60	+
chr1	217609978	217609979	A01177:23:H2L2FDSX3:3:2470:32235:18834/1	60	+
chr1	217933598	217933599	A01177:23:H2L2FDSX3:1:2506:19533:25300/1	60	+
chr1	218088949	218088950	A01177:23:H2L2FDSX3:1:2601:2401:11537	60	+
chr1	218392160	218392161	A01177:23:H2L2FDSX3:3:1508:13991:26381	60	-
chr1	218760904	218760905	A01177:23:H2L2FDSX3:4:2242:25916:7420	60	-
chr1	218786433	218786434	A01177:23:H2L2FDSX3:1:1212:25247:35164/1	60	+
chr1	218869494	218869495	A01177:23:H2L2FDSX3:1:2115:24704:28119	60	+
chr1	218892795	218892796	A01177:23:H2L2FDSX3:1:2512:2067:24518/1	60	+
chr1	219522081	219522082	A01177:23:H2L2FDSX3:4:2319:30969:7592	60	-
chr1	219810095	219810096	A01177:23:H2L2FDSX3:1:1607:6171:17534/1	60	+
chr1	220016524	220016525	A01177:23:H2L2FDSX3:4:2413:13015:25473/1	60	-
chr1	220138333	220138334	A01177:23:H2L2FDSX3:1:1255:13458:10802	60	-
chr1	220226158	220226159	A01177:23:H2L2FDSX3:1:1574:22471:5713/1	60	+
chr1	220241312	220241313	A01177:23:H2L2FDSX3:2:1429:5276:29951/1	60	+
chr1	220397217	220397218	A01177:23:H2L2FDSX3:2:2352:9833:27289/1	60	-
chr1	221517395	221517396	A01177:23:H2L2FDSX3:1:1203:18421:30514/1	60	+
chr1	221583017	221583018	A01177:23:H2L2FDSX3:2:2369:32443:30436/1	60	+
chr1	221718784	221718785	A01177:23:H2L2FDSX3:1:2472:6289:32737/1	60	+
chr1	221734536	221734537	A01177:23:H2L2FDSX3:1:1558:20320:17519/1	60	-
chr1	221766473	221766474	A01177:23:H2L2FDSX3:1:1518:27968:13855/1	60	+
chr1	222565443	222565444	A01177:23:H2L2FDSX3:4:1244:10755:33113	60	-
chr1	222565466	222565467	A01177:23:H2L2FDSX3:1:2569:12780:15765/1	60	+
chr1	222658706	222658707	A01177:23:H2L2FDSX3:1:1116:14814:21198/1	60	-
chr1	222660480	222660481	A01177:23:H2L2FDSX3:1:1131:28700:36292/1	60	-
chr1	222684646	222684647	A01177:23:H2L2FDSX3:4:2435:21206:18427	60	+
chr1	222686651	222686652	A01177:23:H2L2FDSX3:1:2453:26539:4460/1	60	+
chr1	222690266	222690267	A01177:23:H2L2FDSX3:1:1144:11496:23375/1	60	+
chr1	222715821	222715822	A01177:23:H2L2FDSX3:1:1351:27959:6167/1	60	-
chr1	222723327	222723328	A01177:23:H2L2FDSX3:1:2242:22200:33019/1	60	-
chr1	222726985	222726986	A01177:23:H2L2FDSX3:1:1622:20835:29058/1	60	-
chr1	222732571	222732572	A01177:23:H2L2FDSX3:1:1254:11279:36902/1	60	+
chr1	222843771	222843772	A01177:23:H2L2FDSX3:1:1313:30870:17628/1	60	+
chr1	222846207	222846208	A01177:23:H2L2FDSX3:1:2666:25880:32941	60	-
chr1	222849071	222849072	A01177:23:H2L2FDSX3:1:1348:9381:15640/1	60	-
chr1	222933222	222933223	A01177:23:H2L2FDSX3:4:1353:2682:10551/1	60	-
chr1	222992851	222992852	A01177:23:H2L2FDSX3:2:2620:23466:20619/1	60	-
chr1	223791520	223791521	A01177:23:H2L2FDSX3:1:2440:14751:17957/1	60	-
chr1	223802259	223802260	A01177:23:H2L2FDSX3:1:2346:31060:22404/1	60	+
chr1	223821077	223821078	A01177:23:H2L2FDSX3:1:1137:6198:18114/1	60	+
chr1	224035008	224035009	A01177:23:H2L2FDSX3:1:1117:24786:34679/1	60	-
chr1	224191370	224191371	A01177:23:H2L2FDSX3:4:2411:20518:3082	60	-
chr1	224262146	224262147	A01177:23:H2L2FDSX3:1:2632:17770:33019/1	60	-
chr1	224286731	224286732	A01177:23:H2L2FDSX3:1:2454:8034:30029/1	60	-
chr1	224287702	224287703	A01177:23:H2L2FDSX3:1:1328:22137:2566/1	60	+
chr1	224287703	224287704	A01177:23:H2L2FDSX3:1:2520:11731:21621	60	+
chr1	224291271	224291272	A01177:23:H2L2FDSX3:1:1117:32994:33489/1	60	+
chr1	224293837	224293838	A01177:23:H2L2FDSX3:4:2176:15031:30217/1	60	-
chr1	224403957	224403958	A01177:23:H2L2FDSX3:1:2478:32398:29136/1	60	+
chr1	224412739	224412740	A01177:23:H2L2FDSX3:1:1257:32877:3380/1	60	+
chr1	224417848	224417849	A01177:23:H2L2FDSX3:1:1126:18647:13839/1	60	-
chr1	224427567	224427568	A01177:23:H2L2FDSX3:1:1147:10113:5134	60	+
chr1	224467749	224467750	A01177:23:H2L2FDSX3:2:2633:3703:11945/1	60	-
chr1	224827267	224827268	A01177:23:H2L2FDSX3:1:1104:1777:10238/1	60	+
chr1	224837430	224837431	A01177:23:H2L2FDSX3:3:2242:15998:8312	60	-
chr1	224914311	224914312	A01177:23:H2L2FDSX3:2:2521:10682:32205/1	60	-
chr1	225413672	225413673	A01177:23:H2L2FDSX3:1:1141:2437:28604/1	60	+
chr1	225417377	225417378	A01177:23:H2L2FDSX3:1:1547:21522:21950/1	60	+
chr1	225436348	225436349	A01177:23:H2L2FDSX3:1:1106:18412:3756/1	60	+
chr1	225442797	225442798	A01177:23:H2L2FDSX3:2:1333:12509:36307/1	60	+
chr1	225468980	225468981	A01177:23:H2L2FDSX3:4:2104:5005:7341/1	60	+
chr1	225491319	225491320	A01177:23:H2L2FDSX3:3:2239:20871:6324	60	+
chr1	225503380	225503381	A01177:23:H2L2FDSX3:1:1216:6388:5008/1	60	+
chr1	225532492	225532493	A01177:23:H2L2FDSX3:2:1137:9136:7513/1	60	+
chr1	225556524	225556525	A01177:23:H2L2FDSX3:1:1270:21974:18630/1	60	+
chr1	225598895	225598896	A01177:23:H2L2FDSX3:1:2662:19669:6558/1	60	+
chr1	225650159	225650160	A01177:23:H2L2FDSX3:1:1377:18105:28307/1	60	+
chr1	225781205	225781206	A01177:23:H2L2FDSX3:1:1265:1669:1814/1	60	-
chr1	225861524	225861525	A01177:23:H2L2FDSX3:1:1319:9236:36245/1	60	-
chr1	225987456	225987457	A01177:23:H2L2FDSX3:1:1232:11849:31876/1	60	-
chr1	226080542	226080543	A01177:23:H2L2FDSX3:1:1268:8088:19225	60	+
chr1	226167258	226167259	A01177:23:H2L2FDSX3:1:1235:7301:26005/1	60	-
chr1	226245365	226245366	A01177:23:H2L2FDSX3:1:1543:30725:32628/1	60	+
chr1	226257023	226257024	A01177:23:H2L2FDSX3:1:1539:24966:25222/1	60	+
chr1	226263192	226263193	A01177:23:H2L2FDSX3:2:2260:32018:9909	60	-
chr1	226263713	226263714	A01177:23:H2L2FDSX3:2:2337:4689:1689/1	60	-
chr1	226263934	226263935	A01177:23:H2L2FDSX3:1:1545:17381:2472	60	-
chr1	226269054	226269055	A01177:23:H2L2FDSX3:1:1120:29089:3771/1	60	-
chr1	226274601	226274602	A01177:23:H2L2FDSX3:1:1167:16893:32753/1	60	+
chr1	226276974	226276975	A01177:23:H2L2FDSX3:1:1225:8115:20275/1	60	+
chr1	226277307	226277308	A01177:23:H2L2FDSX3:1:1350:14299:7467/1	60	+
chr1	226283681	226283682	A01177:23:H2L2FDSX3:1:2458:1434:6073/1	60	-
chr1	226286908	226286909	A01177:23:H2L2FDSX3:1:1203:3875:6261/1	60	-
chr1	226290018	226290019	A01177:23:H2L2FDSX3:1:2457:9471:2581/1	60	+
chr1	226291044	226291045	A01177:23:H2L2FDSX3:1:1505:32560:34867/1	60	-
chr1	226292317	226292318	A01177:23:H2L2FDSX3:1:1102:29197:17049/1	60	-
chr1	226318454	226318455	A01177:23:H2L2FDSX3:1:1409:24659:14356/1	60	+
chr1	226367208	226367209	A01177:23:H2L2FDSX3:1:2226:4001:6324	60	+
chr1	226392844	226392845	A01177:23:H2L2FDSX3:1:1336:28800:8155/1	60	-
chr1	226396528	226396529	A01177:23:H2L2FDSX3:2:1167:8585:9032/1	60	-
chr1	226681450	226681451	A01177:23:H2L2FDSX3:1:2137:19596:22091	60	-
chr1	226688073	226688074	A01177:23:H2L2FDSX3:1:1258:30689:8484/1	60	+
chr1	226711688	226711689	A01177:23:H2L2FDSX3:1:1130:21269:12461/1	60	+
chr1	226725831	226725832	A01177:23:H2L2FDSX3:1:1121:19153:25488/1	60	+
chr1	226725833	226725834	A01177:23:H2L2FDSX3:2:2453:31620:14544	60	+
chr1	226729517	226729518	A01177:23:H2L2FDSX3:1:1140:9019:27477/1	60	+
chr1	226731567	226731568	A01177:23:H2L2FDSX3:3:2605:14751:5368	60	+
chr1	226732305	226732306	A01177:23:H2L2FDSX3:4:2313:13232:16172	60	-
chr1	226733996	226733997	A01177:23:H2L2FDSX3:1:1637:17788:24815/1	60	-
chr1	226901214	226901215	A01177:23:H2L2FDSX3:2:1411:29794:26788/1	60	+
chr1	227643447	227643448	A01177:23:H2L2FDSX3:1:1154:16966:32565	60	-
chr1	227753259	227753260	A01177:23:H2L2FDSX3:1:1119:12111:28667/1	60	+
chr1	227773521	227773522	A01177:23:H2L2FDSX3:1:2548:26594:22498/1	60	-
chr1	228085068	228085069	A01177:23:H2L2FDSX3:1:1207:26639:18975/1	60	+
chr1	228086565	228086566	A01177:23:H2L2FDSX3:1:1160:21341:5478	60	+
chr1	228087233	228087234	A01177:23:H2L2FDSX3:4:2358:27353:33082/1	60	-
chr1	228087833	228087834	A01177:23:H2L2FDSX3:1:1115:27769:4554/1	60	-
chr1	228088487	228088488	A01177:23:H2L2FDSX3:2:2420:15691:14450	60	-
chr1	228089418	228089419	A01177:23:H2L2FDSX3:1:1104:5801:1204/1	60	+
chr1	228100490	228100491	A01177:23:H2L2FDSX3:1:1172:26295:13683/1	60	+
chr1	228100492	228100493	A01177:23:H2L2FDSX3:4:2301:32000:15702/1	60	+
chr1	228106811	228106812	A01177:23:H2L2FDSX3:1:2438:28402:24690	60	-
chr1	228107387	228107388	A01177:23:H2L2FDSX3:2:1341:19877:8296/1	60	+
chr1	228118306	228118307	A01177:23:H2L2FDSX3:4:1162:14633:27962/1	60	+
chr1	228229100	228229101	A01177:23:H2L2FDSX3:4:2210:9959:22028/1	60	-
chr1	228230279	228230280	A01177:23:H2L2FDSX3:2:1638:3640:11647/1	60	-
chr1	228230682	228230683	A01177:23:H2L2FDSX3:2:1417:31819:18991/1	60	-
chr1	228232701	228232702	A01177:23:H2L2FDSX3:2:1228:17020:16157/1	60	-
chr1	228233948	228233949	A01177:23:H2L2FDSX3:1:2226:3459:11804/1	60	+
chr1	228236522	228236523	A01177:23:H2L2FDSX3:1:1336:25003:33896/1	60	-
chr1	228237790	228237791	A01177:23:H2L2FDSX3:1:1305:10022:3975	60	+
chr1	228244466	228244467	A01177:23:H2L2FDSX3:4:2572:2944:5243/1	60	+
chr1	228246333	228246334	A01177:23:H2L2FDSX3:2:1210:8856:1767	60	-
chr1	228248150	228248151	A01177:23:H2L2FDSX3:2:2419:29161:22592/1	60	+
chr1	228254426	228254427	A01177:23:H2L2FDSX3:2:1135:19298:16877	60	-
chr1	228254986	228254987	A01177:23:H2L2FDSX3:4:1306:15112:26819	60	+
chr1	228255165	228255166	A01177:23:H2L2FDSX3:1:2160:31937:4131	60	-
chr1	228255176	228255177	A01177:23:H2L2FDSX3:4:1416:14299:35211	60	-
chr1	228261715	228261716	A01177:23:H2L2FDSX3:1:2357:29550:17534/1	60	-
chr1	228264850	228264851	A01177:23:H2L2FDSX3:1:1464:7527:2942	60	+
chr1	228265271	228265272	A01177:23:H2L2FDSX3:1:2338:31186:11381/1	60	+
chr1	228266170	228266171	A01177:23:H2L2FDSX3:1:1147:27534:16861/1	60	-
chr1	228270934	228270935	A01177:23:H2L2FDSX3:2:1230:13313:17848/1	60	-
chr1	228324070	228324071	A01177:23:H2L2FDSX3:1:1109:21133:5087/1	60	+
chr1	228324819	228324820	A01177:23:H2L2FDSX3:1:1111:14136:3145	60	-
chr1	228324827	228324828	A01177:23:H2L2FDSX3:1:1211:1262:36652/1	60	-
chr1	228325608	228325609	A01177:23:H2L2FDSX3:1:1556:11722:20071/1	60	+
chr1	228327554	228327555	A01177:23:H2L2FDSX3:1:1307:16071:2957	60	-
chr1	228327931	228327932	A01177:23:H2L2FDSX3:1:1303:10104:17018/1	60	-
chr1	228328564	228328565	A01177:23:H2L2FDSX3:3:2421:3866:28667	60	-
chr1	228329710	228329711	A01177:23:H2L2FDSX3:1:1322:20274:14497/1	60	-
chr1	228330570	228330571	A01177:23:H2L2FDSX3:1:1115:32687:34616	60	-
chr1	228339512	228339513	A01177:23:H2L2FDSX3:1:1368:15257:12759/1	60	+
chr1	228354916	228354917	A01177:23:H2L2FDSX3:1:1360:4056:32503/1	60	-
chr1	228386647	228386648	A01177:23:H2L2FDSX3:4:2368:12183:9001	60	-
chr1	228394698	228394699	A01177:23:H2L2FDSX3:2:1625:15591:3787	60	-
chr1	228397587	228397588	A01177:23:H2L2FDSX3:3:2534:2094:21621	60	-
chr1	228402905	228402906	A01177:23:H2L2FDSX3:1:1123:11650:15781	60	-
chr1	228403676	228403677	A01177:23:H2L2FDSX3:4:2176:25201:11788	60	-
chr1	228404834	228404835	A01177:23:H2L2FDSX3:1:1148:21911:24502	60	-
chr1	228405016	228405017	A01177:23:H2L2FDSX3:2:2216:8576:6605	60	+
chr1	228405534	228405535	A01177:23:H2L2FDSX3:3:1105:22851:3051/1	60	-
chr1	228489649	228489650	A01177:23:H2L2FDSX3:2:1231:8874:11851/1	60	+
chr1	228490051	228490052	A01177:23:H2L2FDSX3:1:2118:9444:2628/1	60	+
chr1	228490456	228490457	A01177:23:H2L2FDSX3:1:1214:12843:3098/1	60	-
chr1	228490910	228490911	A01177:23:H2L2FDSX3:3:2114:10158:23124/1	60	-
chr1	228491215	228491216	A01177:23:H2L2FDSX3:1:1325:29143:28009/1	60	+
chr1	228493449	228493450	A01177:23:H2L2FDSX3:4:2215:16468:10160	60	-
chr1	228493677	228493678	A01177:23:H2L2FDSX3:3:2518:16785:8077/1	60	-
chr1	228494921	228494922	A01177:23:H2L2FDSX3:1:1164:4797:1407	60	+
chr1	228499118	228499119	A01177:23:H2L2FDSX3:1:1123:10981:16689	60	-
chr1	228499189	228499190	A01177:23:H2L2FDSX3:1:1120:1280:26005/1	60	+
chr1	228510199	228510200	A01177:23:H2L2FDSX3:2:1264:31123:12962/1	60	-
chr1	228557878	228557879	A01177:23:H2L2FDSX3:1:1639:19217:22905/1	60	-
chr1	228649567	228649568	A01177:23:H2L2FDSX3:1:2578:15619:35055/1	60	-
chr1	228652654	228652655	A01177:23:H2L2FDSX3:1:1207:29288:14356/1	60	-
chr1	228680016	228680017	A01177:23:H2L2FDSX3:1:1262:6777:30859/1	60	-
chr1	228685631	228685632	A01177:23:H2L2FDSX3:1:1242:15049:8265/1	60	+
chr1	229278534	229278535	A01177:23:H2L2FDSX3:1:1144:21739:7670/1	60	-
chr1	229285407	229285408	A01177:23:H2L2FDSX3:1:2126:31864:4758/1	60	-
chr1	229298602	229298603	A01177:23:H2L2FDSX3:1:1144:7925:30217/1	60	+
chr1	229303524	229303525	A01177:23:H2L2FDSX3:1:1173:30825:2957/1	60	-
chr1	229303995	229303996	A01177:23:H2L2FDSX3:1:1353:17128:15092/1	60	+
chr1	229304558	229304559	A01177:23:H2L2FDSX3:1:1225:14000:26209	60	-
chr1	229305519	229305520	A01177:23:H2L2FDSX3:1:1139:5837:25097/1	60	+
chr1	229306335	229306336	A01177:23:H2L2FDSX3:1:1447:3287:23500/1	60	-
chr1	229307434	229307435	A01177:23:H2L2FDSX3:1:1429:24560:6825/1	60	-
chr1	229308710	229308711	A01177:23:H2L2FDSX3:1:1102:31873:27790/1	60	+
chr1	229321640	229321641	A01177:23:H2L2FDSX3:1:1249:12084:25801/1	60	+
chr1	229321930	229321931	A01177:23:H2L2FDSX3:1:2240:6885:1204/1	60	+
chr1	229325446	229325447	A01177:23:H2L2FDSX3:1:1561:26060:21198/1	60	+
chr1	229444062	229444063	A01177:23:H2L2FDSX3:1:1150:28926:33364/1	60	-
chr1	229445288	229445289	A01177:23:H2L2FDSX3:1:2274:14154:34397	60	-
chr1	229449691	229449692	A01177:23:H2L2FDSX3:1:1225:24975:14873/1	60	+
chr1	229452443	229452444	A01177:23:H2L2FDSX3:1:1417:10004:3411/1	60	+
chr1	229454454	229454455	A01177:23:H2L2FDSX3:3:1636:2989:14058	60	-
chr1	229457750	229457751	A01177:23:H2L2FDSX3:3:1569:15447:22388/1	60	-
chr1	229460746	229460747	A01177:23:H2L2FDSX3:1:1173:2935:26396/1	60	-
chr1	229461561	229461562	A01177:23:H2L2FDSX3:1:2534:30047:14951	60	-
chr1	229471469	229471470	A01177:23:H2L2FDSX3:1:1408:17517:9095/1	60	-
chr1	229476230	229476231	A01177:23:H2L2FDSX3:1:2650:13801:27273/1	60	+
chr1	229484118	229484119	A01177:23:H2L2FDSX3:1:2361:10357:7654/1	60	-
chr1	229484977	229484978	A01177:23:H2L2FDSX3:1:1320:24496:10003/1	60	+
chr1	229485511	229485512	A01177:23:H2L2FDSX3:1:1254:6533:18129/1	60	-
chr1	229487399	229487400	A01177:23:H2L2FDSX3:1:1173:22426:30561	60	-
chr1	229488019	229488020	A01177:23:H2L2FDSX3:1:1140:22761:13792/1	60	+
chr1	229495679	229495680	A01177:23:H2L2FDSX3:3:2535:7401:10770/1	60	-
chr1	229497876	229497877	A01177:23:H2L2FDSX3:2:1171:19316:13307/1	60	+
chr1	229532306	229532307	A01177:23:H2L2FDSX3:1:1156:31385:34648/1	60	+
chr1	229534297	229534298	A01177:23:H2L2FDSX3:1:2205:20745:15562/1	60	-
chr1	229539905	229539906	A01177:23:H2L2FDSX3:4:1639:32886:25160	60	+
chr1	229541868	229541869	A01177:23:H2L2FDSX3:3:1572:30590:2237	60	-
chr1	229546382	229546383	A01177:23:H2L2FDSX3:1:2151:13422:24706/1	60	-
chr1	229551376	229551377	A01177:23:H2L2FDSX3:1:2643:24460:12727/1	60	+
chr1	229555395	229555396	A01177:23:H2L2FDSX3:1:1222:26512:8547/1	60	+
chr1	229597359	229597360	A01177:23:H2L2FDSX3:3:1261:29740:29763/1	60	-
chr1	229601153	229601154	A01177:23:H2L2FDSX3:1:1225:31665:4695/1	60	-
chr1	229606046	229606047	A01177:23:H2L2FDSX3:1:1430:15835:18959/1	60	+
chr1	229607601	229607602	A01177:23:H2L2FDSX3:1:1142:18710:6057/1	60	-
chr1	229607791	229607792	A01177:23:H2L2FDSX3:1:1465:14678:3803/1	60	-
chr1	229608103	229608104	A01177:23:H2L2FDSX3:1:2243:19795:26099	60	+
chr1	229615899	229615900	A01177:23:H2L2FDSX3:1:1456:6262:8234	60	-
chr1	229616272	229616273	A01177:23:H2L2FDSX3:2:2444:18285:10300	60	-
chr1	229618882	229618883	A01177:23:H2L2FDSX3:1:1245:29062:17597/1	60	+
chr1	229622052	229622053	A01177:23:H2L2FDSX3:3:1512:32949:27398/1	60	-
chr1	229622056	229622057	A01177:23:H2L2FDSX3:1:1406:22073:21559/1	60	-
chr1	229647471	229647472	A01177:23:H2L2FDSX3:1:1144:12789:29528/1	60	-
chr1	229649691	229649692	A01177:23:H2L2FDSX3:1:1135:6686:4398/1	60	-
chr1	229655987	229655988	A01177:23:H2L2FDSX3:1:1259:8965:14575/1	60	+
chr1	229658252	229658253	A01177:23:H2L2FDSX3:1:2616:15727:25473/1	60	-
chr1	229931865	229931866	A01177:23:H2L2FDSX3:1:1236:15112:20462/1	60	-
chr1	230074335	230074336	A01177:23:H2L2FDSX3:1:2453:32886:7028/1	60	-
chr1	230154680	230154681	A01177:23:H2L2FDSX3:3:1214:8558:33004/1	60	+
chr1	230170837	230170838	A01177:23:H2L2FDSX3:1:1364:29857:34444/1	60	+
chr1	230171128	230171129	A01177:23:H2L2FDSX3:2:2508:1877:3803	60	-
chr1	230179908	230179909	A01177:23:H2L2FDSX3:1:1104:23231:17018/1	60	+
chr1	230182083	230182084	A01177:23:H2L2FDSX3:2:2548:21414:36542/1	60	-
chr1	230185721	230185722	A01177:23:H2L2FDSX3:1:1503:3495:14998/1	60	+
chr1	230187656	230187657	A01177:23:H2L2FDSX3:1:1462:24243:27477	60	-
chr1	230193574	230193575	A01177:23:H2L2FDSX3:2:2455:20609:15139/1	60	+
chr1	230673557	230673558	A01177:23:H2L2FDSX3:1:1139:18954:31219/1	60	+
chr1	230676452	230676453	A01177:23:H2L2FDSX3:1:1166:23185:23610/1	60	+
chr1	230676453	230676454	A01177:23:H2L2FDSX3:1:1371:28791:23422	60	+
chr1	230941307	230941308	A01177:23:H2L2FDSX3:1:1542:22905:14575/1	60	+
chr1	230941577	230941578	A01177:23:H2L2FDSX3:2:1203:28375:33223/1	60	+
chr1	230953919	230953920	A01177:23:H2L2FDSX3:1:1123:19199:27821/1	60	+
chr1	230961230	230961231	A01177:23:H2L2FDSX3:1:1253:25084:21292	60	+
chr1	231275377	231275378	A01177:23:H2L2FDSX3:1:1432:31665:9267/1	60	-
chr1	231361972	231361973	A01177:23:H2L2FDSX3:3:1476:20898:21840/1	60	-
chr1	231363065	231363066	A01177:23:H2L2FDSX3:1:2208:4209:7874/1	60	+
chr1	231365803	231365804	A01177:23:H2L2FDSX3:1:1613:2220:23719/1	60	-
chr1	231379654	231379655	A01177:23:H2L2FDSX3:2:2321:1805:28322/1	60	+
chr1	231383641	231383642	A01177:23:H2L2FDSX3:2:2615:32660:21355/1	60	-
chr1	231544918	231544919	A01177:23:H2L2FDSX3:1:1236:23095:9424/1	60	+
chr1	231581412	231581413	A01177:23:H2L2FDSX3:3:2458:32199:21903/1	60	-
chr1	231631763	231631764	A01177:23:H2L2FDSX3:1:1112:32723:26443/1	60	+
chr1	231783187	231783188	A01177:23:H2L2FDSX3:1:1134:4725:29810/1	60	-
chr1	232477001	232477002	A01177:23:H2L2FDSX3:1:1271:18783:31704/1	60	-
chr1	232549540	232549541	A01177:23:H2L2FDSX3:1:2133:23719:25504/1	60	+
chr1	233050026	233050027	A01177:23:H2L2FDSX3:1:1544:10411:29199/1	60	+
chr1	233809056	233809057	A01177:23:H2L2FDSX3:1:1145:8766:6965/1	60	-
chr1	234226961	234226962	A01177:23:H2L2FDSX3:2:1272:32515:14559	60	+
chr1	234402122	234402123	A01177:23:H2L2FDSX3:1:1367:13765:7388/1	60	+
chr1	234435816	234435817	A01177:23:H2L2FDSX3:4:1368:25500:3881/1	60	-
chr1	234436132	234436133	A01177:23:H2L2FDSX3:1:2646:26567:1626/1	60	-
chr1	234457017	234457018	A01177:23:H2L2FDSX3:1:1646:7437:26459	60	+
chr1	234606168	234606169	A01177:23:H2L2FDSX3:4:2236:18123:15562	60	+
chr1	235123754	235123755	A01177:23:H2L2FDSX3:1:1513:16260:3756/1	60	-
chr1	235177777	235177778	A01177:23:H2L2FDSX3:1:2130:28357:26428/1	60	+
chr1	235214139	235214140	A01177:23:H2L2FDSX3:1:1506:7853:30749/1	60	-
chr1	235215214	235215215	A01177:23:H2L2FDSX3:2:1344:25961:25911/1	60	+
chr1	235217810	235217811	A01177:23:H2L2FDSX3:1:1567:13747:13088/1	60	+
chr1	235221443	235221444	A01177:23:H2L2FDSX3:1:1229:6967:28338/1	60	+
chr1	235235910	235235911	A01177:23:H2L2FDSX3:2:1658:11098:36652/1	60	-
chr1	235251794	235251795	A01177:23:H2L2FDSX3:1:1112:26087:28792/1	60	-
chr1	235254427	235254428	A01177:23:H2L2FDSX3:1:2530:15393:23046/1	60	-
chr1	235293329	235293330	A01177:23:H2L2FDSX3:2:1141:30138:18865/1	60	+
chr1	235326261	235326262	A01177:23:H2L2FDSX3:1:1437:4670:6950/1	60	-
chr1	235336916	235336917	A01177:23:H2L2FDSX3:1:1148:29179:20431/1	60	+
chr1	235467021	235467022	A01177:23:H2L2FDSX3:1:1138:20419:22106/1	60	+
chr1	235487120	235487121	A01177:23:H2L2FDSX3:3:1260:8287:1752/1	60	-
chr1	236588544	236588545	A01177:23:H2L2FDSX3:1:1605:10574:2895/1	60	-
chr1	236886130	236886131	A01177:23:H2L2FDSX3:3:1161:7572:20744/1	60	-
chr1	237082912	237082913	A01177:23:H2L2FDSX3:4:1333:12409:1188/1	60	-
chr1	237132266	237132267	A01177:23:H2L2FDSX3:2:1253:32949:32941/1	60	+
chr1	237263649	237263650	A01177:23:H2L2FDSX3:4:2402:19831:35055	60	+
chr1	237528110	237528111	A01177:23:H2L2FDSX3:2:2120:16884:34898/1	60	-
chr1	237531573	237531574	A01177:23:H2L2FDSX3:1:2220:23077:26804/1	60	-
chr1	237625763	237625764	A01177:23:H2L2FDSX3:3:2204:10285:12633	60	-
chr1	237684854	237684855	A01177:23:H2L2FDSX3:1:2626:8296:33583/1	60	+
chr1	237706251	237706252	A01177:23:H2L2FDSX3:1:2122:4291:31876	60	-
chr1	237709693	237709694	A01177:23:H2L2FDSX3:4:1153:28131:20055/1	60	-
chr1	238606094	238606095	A01177:23:H2L2FDSX3:1:1156:22535:25426/1	60	-
chr1	238701069	238701070	A01177:23:H2L2FDSX3:1:1131:23565:21574/1	60	+
chr1	238892077	238892078	A01177:23:H2L2FDSX3:1:2123:32642:4319/1	60	-
chr1	239673036	239673037	A01177:23:H2L2FDSX3:1:1245:28592:18098/1	60	+
chr1	239737641	239737642	A01177:23:H2L2FDSX3:1:2212:14606:25441/1	60	-
chr1	239761805	239761806	A01177:23:H2L2FDSX3:2:1612:23529:20134/1	60	+
chr1	239893892	239893893	A01177:23:H2L2FDSX3:2:1242:31873:11162/1	60	-
chr1	240367549	240367550	A01177:23:H2L2FDSX3:2:2525:10881:33552/1	60	-
chr1	241187515	241187516	A01177:23:H2L2FDSX3:1:1402:25247:6574/1	60	+
chr1	241634554	241634555	A01177:23:H2L2FDSX3:1:1141:13738:16172/1	60	+
chr1	242357865	242357866	A01177:23:H2L2FDSX3:1:2530:11659:28886/1	60	-
chr1	242465769	242465770	A01177:23:H2L2FDSX3:4:2431:30716:17237/1	60	-
chr1	242500089	242500090	A01177:23:H2L2FDSX3:1:1229:14045:16266/1	60	+
chr1	242716257	242716258	A01177:23:H2L2FDSX3:1:1151:19144:16016/1	60	+
chr1	242953534	242953535	A01177:23:H2L2FDSX3:1:1240:20781:35790	60	+
chr1	244203640	244203641	A01177:23:H2L2FDSX3:1:1408:11071:4507/1	60	-
chr1	244424143	244424144	A01177:23:H2L2FDSX3:1:2164:6533:2221/1	60	-
chr1	244424730	244424731	A01177:23:H2L2FDSX3:1:1113:18475:32863	60	+
chr1	244431782	244431783	A01177:23:H2L2FDSX3:3:2335:30138:19711/1	60	+
chr1	244444714	244444715	A01177:23:H2L2FDSX3:1:2159:19425:3912/1	60	+
chr1	244448056	244448057	A01177:23:H2L2FDSX3:1:1125:9191:31532/1	60	+
chr1	245026365	245026366	A01177:23:H2L2FDSX3:1:1460:19352:17409/1	60	+
chr1	245935340	245935341	A01177:23:H2L2FDSX3:1:1440:21694:5274/1	60	-
chr1	245937059	245937060	A01177:23:H2L2FDSX3:1:2624:8567:24565/1	60	-
chr1	246004454	246004455	A01177:23:H2L2FDSX3:1:1270:5891:33802/1	60	+
chr1	246164973	246164974	A01177:23:H2L2FDSX3:4:2220:7925:26428	60	-
chr1	246164974	246164975	A01177:23:H2L2FDSX3:1:1623:9435:5368/1	60	-
chr1	246315661	246315662	A01177:23:H2L2FDSX3:2:1223:21965:17394/1	60	-
chr1	246319580	246319581	A01177:23:H2L2FDSX3:1:1253:8079:7968/1	60	+
chr1	246457517	246457518	A01177:23:H2L2FDSX3:1:1159:7898:21527/1	60	-
chr1	246581482	246581483	A01177:23:H2L2FDSX3:1:2361:22064:4789	60	-
chr1	246631469	246631470	A01177:23:H2L2FDSX3:3:1336:32018:19680/1	60	-
chr1	246645445	246645446	A01177:23:H2L2FDSX3:1:1273:22254:8813/1	60	+
chr1	246728090	246728091	A01177:23:H2L2FDSX3:1:1106:16486:6370/1	60	+
chr1	246728092	246728093	A01177:23:H2L2FDSX3:1:1374:1696:26976/1	60	+
chr1	246729240	246729241	A01177:23:H2L2FDSX3:1:1103:4363:22921	60	+
chr1	246755811	246755812	A01177:23:H2L2FDSX3:1:2553:9426:14904/1	60	+
chr1	246766728	246766729	A01177:23:H2L2FDSX3:3:2122:31349:10786/1	60	+
chr1	246767262	246767263	A01177:23:H2L2FDSX3:1:1634:5104:2691/1	60	+
chr1	246840933	246840934	A01177:23:H2L2FDSX3:1:2574:17038:11397/1	60	-
chr1	246881434	246881435	A01177:23:H2L2FDSX3:1:1316:10556:25817/1	60	+
chr1	246897600	246897601	A01177:23:H2L2FDSX3:2:1304:32018:21151/1	60	+
chr1	246910090	246910091	A01177:23:H2L2FDSX3:1:2140:30282:27070/1	60	-
chr1	246981841	246981842	A01177:23:H2L2FDSX3:1:1373:7247:15233/1	60	+
chr10	65379	65380	A01177:23:H2L2FDSX3:2:1219:8919:28150/1	60	-
chr10	72454	72455	A01177:23:H2L2FDSX3:2:2154:23384:6355	60	+
chr10	199672	199673	A01177:23:H2L2FDSX3:1:2438:23882:17268/1	60	-
chr10	223341	223342	A01177:23:H2L2FDSX3:2:2504:2193:27899/1	60	+
chr10	270450	270451	A01177:23:H2L2FDSX3:1:2623:18050:29215/1	60	+
chr10	387094	387095	A01177:23:H2L2FDSX3:1:2216:22345:23970/1	60	-
chr10	903481	903482	A01177:23:H2L2FDSX3:1:2147:2193:24111	60	+
chr10	914927	914928	A01177:23:H2L2FDSX3:1:1433:4553:36213/1	60	+
chr10	925310	925311	A01177:23:H2L2FDSX3:1:1117:31539:17284	60	+
chr10	1042295	1042296	A01177:23:H2L2FDSX3:1:1601:5023:29512/1	60	+
chr10	2197556	2197557	A01177:23:H2L2FDSX3:4:1444:28031:34507	60	-
chr10	2222479	2222480	A01177:23:H2L2FDSX3:1:1172:23628:36558/1	60	-
chr10	2902289	2902290	A01177:23:H2L2FDSX3:1:1167:32560:25880/1	60	+
chr10	3147452	3147453	A01177:23:H2L2FDSX3:1:1523:5683:31093/1	60	+
chr10	3702843	3702844	A01177:23:H2L2FDSX3:2:2439:1841:10504/1	60	-
chr10	4033523	4033524	A01177:23:H2L2FDSX3:1:2140:18819:22811/1	60	-
chr10	5077449	5077450	A01177:23:H2L2FDSX3:1:1113:20528:13056/1	60	-
chr10	5515412	5515413	A01177:23:H2L2FDSX3:1:2217:13141:1172/1	60	+
chr10	5707511	5707512	A01177:23:H2L2FDSX3:1:2612:1551:15327/1	60	-
chr10	5809447	5809448	A01177:23:H2L2FDSX3:2:1529:13512:27179/1	60	+
chr10	6133911	6133912	A01177:23:H2L2FDSX3:1:1423:4643:4398/1	60	-
chr10	6585046	6585047	A01177:23:H2L2FDSX3:2:2524:23647:25629	60	-
chr10	6910011	6910012	A01177:23:H2L2FDSX3:1:1468:7328:32346	60	+
chr10	6941346	6941347	A01177:23:H2L2FDSX3:1:1205:19054:22717/1	60	+
chr10	7004497	7004498	A01177:23:H2L2FDSX3:1:1178:25708:10598/1	60	-
chr10	7019424	7019425	A01177:23:H2L2FDSX3:1:1138:2121:24205/1	60	+
chr10	7078773	7078774	A01177:23:H2L2FDSX3:1:2317:10212:28447/1	60	+
chr10	7201791	7201792	A01177:23:H2L2FDSX3:1:1301:18168:28823/1	60	+
chr10	7223105	7223106	A01177:23:H2L2FDSX3:1:1157:6795:7748/1	60	+
chr10	7758888	7758889	A01177:23:H2L2FDSX3:1:1645:30282:28009	60	+
chr10	7847597	7847598	A01177:23:H2L2FDSX3:1:1521:21513:27195/1	60	+
chr10	7899305	7899306	A01177:23:H2L2FDSX3:1:1137:5846:28588	60	+
chr10	7976735	7976736	A01177:23:H2L2FDSX3:1:2374:27778:15624/1	60	+
chr10	7988185	7988186	A01177:23:H2L2FDSX3:1:2629:12554:10864/1	60	+
chr10	8135946	8135947	A01177:23:H2L2FDSX3:1:1442:26042:15624/1	60	+
chr10	9735297	9735298	A01177:23:H2L2FDSX3:1:1329:19578:3615/1	60	-
chr10	10799266	10799267	A01177:23:H2L2FDSX3:2:1231:32958:20494/1	60	+
chr10	11069150	11069151	A01177:23:H2L2FDSX3:1:1558:8919:32471/1	60	-
chr10	11106051	11106052	A01177:23:H2L2FDSX3:4:1372:6506:36495/1	60	-
chr10	11110607	11110608	A01177:23:H2L2FDSX3:1:1439:30834:27336/1	60	-
chr10	11548501	11548502	A01177:23:H2L2FDSX3:1:1602:12138:30561/1	60	-
chr10	11573394	11573395	A01177:23:H2L2FDSX3:1:1278:26232:27884/1	60	+
chr10	11937993	11937994	A01177:23:H2L2FDSX3:1:2552:26512:10833/1	60	-
chr10	12021108	12021109	A01177:23:H2L2FDSX3:1:1358:22110:32550/1	60	+
chr10	12191163	12191164	A01177:23:H2L2FDSX3:3:2578:31774:35352	60	-
chr10	12194315	12194316	A01177:23:H2L2FDSX3:1:1174:11740:7044/1	60	+
chr10	12194316	12194317	A01177:23:H2L2FDSX3:1:1459:32334:13088	60	+
chr10	12210028	12210029	A01177:23:H2L2FDSX3:1:1461:26756:28354/1	60	+
chr10	12233418	12233419	A01177:23:H2L2FDSX3:1:2318:19849:29637	60	-
chr10	13236981	13236982	A01177:23:H2L2FDSX3:1:1121:23484:30733/1	60	+
chr10	13240417	13240418	A01177:23:H2L2FDSX3:1:2440:1325:11772	60	-
chr10	13327531	13327532	A01177:23:H2L2FDSX3:3:2130:4589:27853/1	60	+
chr10	13625568	13625569	A01177:23:H2L2FDSX3:4:1118:19560:21057	60	+
chr10	13836750	13836751	A01177:23:H2L2FDSX3:1:1407:13910:7138	60	+
[truncated: 17,706 more rows]
