# Supplementary material for: HIV-1 capsid stability enables inositol phosphate-independent infection of target cells and promotes integration into genes
Source: PLoS Pathog. 2023 Jun 2;19(6):e1011423. doi: 10.1371/journal.ppat.1011423 (PMC10266667; doi:10.1371/journal.ppat.1011423)
Supplement: S1 Data — (TAR.GZ) [file ppat.1011423.s012.tar.gz › CEM_WT_A/CA_WT/Unique_hg38_integration_sites/7399-GS-18.bed]

chr1	766736	766737	A01177:23:H2L2FDSX3:4:1113:29821:23985/1	60	-
chr1	786297	786298	A01177:23:H2L2FDSX3:4:1257:18521:21699/1	60	-
chr1	828445	828446	A01177:23:H2L2FDSX3:1:2444:29089:20744	60	-
chr1	831681	831682	A01177:23:H2L2FDSX3:2:1678:12590:20196	60	-
chr1	837527	837528	A01177:23:H2L2FDSX3:4:1157:19063:11616/1	60	-
chr1	1099769	1099770	A01177:23:H2L2FDSX3:4:1173:22281:12430/1	60	+
chr1	1099770	1099771	A01177:23:H2L2FDSX3:4:2250:2889:1204	60	+
chr1	1258075	1258076	A01177:23:H2L2FDSX3:4:1140:4580:35258/1	60	+
chr1	1263881	1263882	A01177:23:H2L2FDSX3:3:1544:10556:4460	60	-
chr1	1264488	1264489	A01177:23:H2L2FDSX3:1:1660:20256:25520	60	+
chr1	1265137	1265138	A01177:23:H2L2FDSX3:4:1109:18828:18161/1	60	+
chr1	1265138	1265139	A01177:23:H2L2FDSX3:4:2321:16866:13072/1	60	+
chr1	1265139	1265140	A01177:23:H2L2FDSX3:2:2323:10990:36902	60	+
chr1	1265999	1266000	A01177:23:H2L2FDSX3:4:1126:5258:6840/1	60	-
chr1	1313991	1313992	A01177:23:H2L2FDSX3:1:1125:12436:22279	60	+
chr1	1316997	1316998	A01177:23:H2L2FDSX3:4:2445:6912:10332	60	+
chr1	1317190	1317191	A01177:23:H2L2FDSX3:3:2660:15402:22842	60	-
chr1	1319407	1319408	A01177:23:H2L2FDSX3:1:2672:16062:25457	60	-
chr1	1390901	1390902	A01177:23:H2L2FDSX3:4:1140:6786:4570/1	60	-
chr1	1391506	1391507	A01177:23:H2L2FDSX3:4:1121:32407:3067/1	60	+
chr1	1393645	1393646	A01177:23:H2L2FDSX3:3:1174:29351:1720	60	-
chr1	1395274	1395275	A01177:23:H2L2FDSX3:2:2646:1262:29888	60	-
chr1	1395275	1395276	A01177:23:H2L2FDSX3:4:2465:8269:35196/1	60	-
chr1	1404855	1404856	A01177:23:H2L2FDSX3:4:2469:11993:23265	60	-
chr1	1447952	1447953	A01177:23:H2L2FDSX3:4:1354:27570:6245	60	-
chr1	1564824	1564825	A01177:23:H2L2FDSX3:1:1557:25961:35837	60	-
chr1	1566895	1566896	A01177:23:H2L2FDSX3:4:1136:24162:29215/1	60	-
chr1	1569260	1569261	A01177:23:H2L2FDSX3:2:2137:1714:4178	60	-
chr1	1569578	1569579	A01177:23:H2L2FDSX3:4:1126:11776:14184/1	60	-
chr1	1646468	1646469	A01177:23:H2L2FDSX3:3:1604:17228:11130	60	-
chr1	1652816	1652817	A01177:23:H2L2FDSX3:2:2536:29405:32534	60	+
chr1	1716164	1716165	A01177:23:H2L2FDSX3:3:2420:26187:28275	60	+
chr1	1719271	1719272	A01177:23:H2L2FDSX3:2:2640:22028:28776	60	+
chr1	1721360	1721361	A01177:23:H2L2FDSX3:4:1214:10972:13604/1	60	-
chr1	1773991	1773992	A01177:23:H2L2FDSX3:4:1151:17598:14434/1	60	-
chr1	1776694	1776695	A01177:23:H2L2FDSX3:1:1209:21730:33833	60	+
chr1	1815412	1815413	A01177:23:H2L2FDSX3:1:1460:20121:2895	60	-
chr1	1821694	1821695	A01177:23:H2L2FDSX3:4:1112:29577:11694/1	60	-
chr1	1821918	1821919	A01177:23:H2L2FDSX3:4:2108:9444:22232/1	60	+
chr1	1822834	1822835	A01177:23:H2L2FDSX3:4:1122:12319:33599/1	60	+
chr1	1841854	1841855	A01177:23:H2L2FDSX3:2:2447:18927:28228	60	-
chr1	1841855	1841856	A01177:23:H2L2FDSX3:4:2318:30029:20588/1	60	-
chr1	1843942	1843943	A01177:23:H2L2FDSX3:4:1253:30951:7091/1	60	+
chr1	1852417	1852418	A01177:23:H2L2FDSX3:3:1109:7120:30326	60	+
chr1	1868598	1868599	A01177:23:H2L2FDSX3:4:1111:21395:25488	60	-
chr1	1868600	1868601	A01177:23:H2L2FDSX3:2:1205:3206:18693	60	-
chr1	1964626	1964627	A01177:23:H2L2FDSX3:4:1431:17870:3724/1	60	-
chr1	2397249	2397250	A01177:23:H2L2FDSX3:3:1239:30364:22952	60	+
chr1	2397876	2397877	A01177:23:H2L2FDSX3:2:2468:22761:32174	60	-
chr1	3791647	3791648	A01177:23:H2L2FDSX3:2:1272:23149:21668	60	+
chr1	6538261	6538262	A01177:23:H2L2FDSX3:1:1545:26323:13636	60	-
chr1	6538263	6538264	A01177:23:H2L2FDSX3:1:2510:23854:6731	60	-
chr1	6673031	6673032	A01177:23:H2L2FDSX3:2:1234:17626:36777	60	-
chr1	7975462	7975463	A01177:23:H2L2FDSX3:4:2111:17002:10739/1	60	+
chr1	8305289	8305290	A01177:23:H2L2FDSX3:2:2221:7093:20854	60	-
chr1	8457049	8457050	A01177:23:H2L2FDSX3:4:1177:32597:19523/1	60	-
chr1	8509552	8509553	A01177:23:H2L2FDSX3:4:1120:17020:32440/1	60	+
chr1	8581399	8581400	A01177:23:H2L2FDSX3:4:1126:22390:35884/1	60	+
chr1	8752470	8752471	A01177:23:H2L2FDSX3:4:1119:26937:22060/1	60	+
chr1	8813862	8813863	A01177:23:H2L2FDSX3:4:1201:1515:17895/1	60	+
chr1	9243813	9243814	A01177:23:H2L2FDSX3:3:1343:24044:36495	60	-
chr1	9563643	9563644	A01177:23:H2L2FDSX3:4:1268:31250:33223/1	60	-
chr1	9735025	9735026	A01177:23:H2L2FDSX3:3:1660:9507:20055	60	-
chr1	9766116	9766117	A01177:23:H2L2FDSX3:4:1254:30563:23296/1	60	+
chr1	9803310	9803311	A01177:23:H2L2FDSX3:4:1138:9588:16376/1	60	-
chr1	9807477	9807478	A01177:23:H2L2FDSX3:4:1419:10945:2221/1	60	+
chr1	9807478	9807479	A01177:23:H2L2FDSX3:2:2633:17309:7263	60	+
chr1	9819882	9819883	A01177:23:H2L2FDSX3:4:1519:18376:30154/1	60	+
chr1	9820381	9820382	A01177:23:H2L2FDSX3:4:1261:3775:18082/1	60	-
chr1	10060905	10060906	A01177:23:H2L2FDSX3:4:1118:20654:35916/1	60	-
chr1	10091828	10091829	A01177:23:H2L2FDSX3:3:1112:26313:31219	60	-
chr1	10099407	10099408	A01177:23:H2L2FDSX3:4:1208:31928:6214/1	60	+
chr1	10276599	10276600	A01177:23:H2L2FDSX3:4:2161:2013:30091/1	60	+
chr1	10300589	10300590	A01177:23:H2L2FDSX3:4:2515:24297:23375	60	-
chr1	10468734	10468735	A01177:23:H2L2FDSX3:4:2373:5077:32988	60	+
chr1	10513089	10513090	A01177:23:H2L2FDSX3:4:1153:23176:33771/1	60	+
chr1	10567357	10567358	A01177:23:H2L2FDSX3:3:2434:13539:12226	60	-
chr1	10573275	10573276	A01177:23:H2L2FDSX3:4:1328:15881:9204/1	60	-
chr1	11024584	11024585	A01177:23:H2L2FDSX3:4:1231:1832:25238/1	60	+
chr1	11209698	11209699	A01177:23:H2L2FDSX3:4:1123:7346:35822/1	60	+
chr1	11209700	11209701	A01177:23:H2L2FDSX3:4:2223:21070:14309	60	+
chr1	11217311	11217312	A01177:23:H2L2FDSX3:4:1164:30364:10144/1	60	-
chr1	11988740	11988741	A01177:23:H2L2FDSX3:3:1404:32624:31501	60	-
chr1	11996541	11996542	A01177:23:H2L2FDSX3:4:1224:10936:14199/1	60	+
chr1	12280423	12280424	A01177:23:H2L2FDSX3:4:1123:14552:23531/1	60	+
chr1	12282547	12282548	A01177:23:H2L2FDSX3:4:1140:30680:3834/1	60	+
chr1	12282553	12282554	A01177:23:H2L2FDSX3:3:2357:28908:29825	60	+
chr1	12296533	12296534	A01177:23:H2L2FDSX3:4:1266:32000:5838/1	60	+
chr1	12312860	12312861	A01177:23:H2L2FDSX3:2:2548:1470:2190	60	+
chr1	12365259	12365260	A01177:23:H2L2FDSX3:4:1150:24695:31516/1	60	+
chr1	12419696	12419697	A01177:23:H2L2FDSX3:4:2664:25500:16313	60	-
chr1	12501287	12501288	A01177:23:H2L2FDSX3:4:1158:31584:4053/1	60	+
chr1	13380996	13380997	A01177:23:H2L2FDSX3:3:2649:29532:8735	60	+
chr1	13737902	13737903	A01177:23:H2L2FDSX3:3:2310:7310:19507	60	+
chr1	13739742	13739743	A01177:23:H2L2FDSX3:3:1418:3323:5932	60	+
chr1	13744840	13744841	A01177:23:H2L2FDSX3:4:2318:23077:17973/1	60	-
chr1	13759112	13759113	A01177:23:H2L2FDSX3:3:2155:4535:12446	60	-
chr1	15633748	15633749	A01177:23:H2L2FDSX3:3:1217:27778:12712	60	-
chr1	15650245	15650246	A01177:23:H2L2FDSX3:4:1221:18304:24706/1	60	+
chr1	15654109	15654110	A01177:23:H2L2FDSX3:4:2246:22146:21840/1	60	+
chr1	15867846	15867847	A01177:23:H2L2FDSX3:4:1138:6370:20509/1	60	+
chr1	15881252	15881253	A01177:23:H2L2FDSX3:4:1118:8106:26240/1	60	+
chr1	15894155	15894156	A01177:23:H2L2FDSX3:3:1453:20401:2284	60	-
chr1	15908136	15908137	A01177:23:H2L2FDSX3:3:1329:13413:23625	60	-
chr1	15917036	15917037	A01177:23:H2L2FDSX3:3:1669:29523:19742	60	+
chr1	15923422	15923423	A01177:23:H2L2FDSX3:3:2319:28330:14074	60	+
chr1	15980646	15980647	A01177:23:H2L2FDSX3:3:1429:31268:33317	60	-
chr1	16258178	16258179	A01177:23:H2L2FDSX3:4:2341:32163:23156	60	-
chr1	16266225	16266226	A01177:23:H2L2FDSX3:4:1127:30165:33160/1	60	+
chr1	16323619	16323620	A01177:23:H2L2FDSX3:4:1375:7021:7701/1	60	-
chr1	16370672	16370673	A01177:23:H2L2FDSX3:3:2332:16731:13996	60	+
chr1	17376592	17376593	A01177:23:H2L2FDSX3:4:1359:10755:36057	60	+
chr1	19126268	19126269	A01177:23:H2L2FDSX3:3:2473:15555:31751	60	-
chr1	19129870	19129871	A01177:23:H2L2FDSX3:4:1164:21414:24298/1	60	+
chr1	19133955	19133956	A01177:23:H2L2FDSX3:3:1447:19506:1830	60	+
chr1	19138473	19138474	A01177:23:H2L2FDSX3:4:1213:29098:29653/1	60	-
chr1	19171631	19171632	A01177:23:H2L2FDSX3:1:2658:31855:29794	60	-
chr1	19187995	19187996	A01177:23:H2L2FDSX3:4:1134:23556:8281/1	60	+
chr1	19586336	19586337	A01177:23:H2L2FDSX3:1:1210:12210:17597	60	+
chr1	20740390	20740391	A01177:23:H2L2FDSX3:4:1120:18945:34554/1	60	+
chr1	20755576	20755577	A01177:23:H2L2FDSX3:3:2304:21640:33708	60	-
chr1	20755579	20755580	A01177:23:H2L2FDSX3:3:2248:27434:18662	60	-
chr1	20755583	20755584	A01177:23:H2L2FDSX3:3:2225:19669:17268	60	-
chr1	20776150	20776151	A01177:23:H2L2FDSX3:4:1235:2926:2832/1	60	+
chr1	20902247	20902248	A01177:23:H2L2FDSX3:1:2439:16776:33771	60	-
chr1	20908283	20908284	A01177:23:H2L2FDSX3:4:1129:3296:34194/1	60	+
chr1	20926647	20926648	A01177:23:H2L2FDSX3:4:2674:7355:7999/1	60	+
chr1	20952312	20952313	A01177:23:H2L2FDSX3:2:2569:21974:9361	60	-
chr1	20977883	20977884	A01177:23:H2L2FDSX3:4:1127:17906:36886/1	60	+
chr1	21017010	21017011	A01177:23:H2L2FDSX3:4:1255:19443:30561/1	60	-
chr1	21056751	21056752	A01177:23:H2L2FDSX3:4:1127:24352:17989/1	60	+
chr1	21066928	21066929	A01177:23:H2L2FDSX3:4:1501:14724:7482/1	60	-
chr1	21088446	21088447	A01177:23:H2L2FDSX3:4:1129:28040:10692/1	60	-
chr1	21754343	21754344	A01177:23:H2L2FDSX3:2:1565:18991:19194	60	-
chr1	21919212	21919213	A01177:23:H2L2FDSX3:1:1113:1994:20290	60	+
chr1	22095646	22095647	A01177:23:H2L2FDSX3:4:1459:28393:23140/1	60	-
chr1	23071799	23071800	A01177:23:H2L2FDSX3:4:1542:24334:24189/1	60	-
chr1	23074468	23074469	A01177:23:H2L2FDSX3:4:1222:27516:14199/1	60	+
chr1	23133115	23133116	A01177:23:H2L2FDSX3:2:2633:9118:4445	60	+
chr1	23304164	23304165	A01177:23:H2L2FDSX3:2:1275:27715:25003	60	-
chr1	23304648	23304649	A01177:23:H2L2FDSX3:4:1143:6786:29590/1	60	+
chr1	23307873	23307874	A01177:23:H2L2FDSX3:4:1511:21034:17691/1	60	-
chr1	23308146	23308147	A01177:23:H2L2FDSX3:4:1546:17264:11162/1	60	-
chr1	23311766	23311767	A01177:23:H2L2FDSX3:4:1156:10113:29841/1	60	+
chr1	23321479	23321480	A01177:23:H2L2FDSX3:2:1358:8395:8641	60	-
chr1	23327775	23327776	A01177:23:H2L2FDSX3:3:1306:18864:12273	60	+
chr1	23338295	23338296	A01177:23:H2L2FDSX3:4:1143:10664:2487/1	60	+
chr1	23731897	23731898	A01177:23:H2L2FDSX3:3:2627:31656:15922	60	-
chr1	23775882	23775883	A01177:23:H2L2FDSX3:3:1459:15564:7968	60	+
chr1	24668333	24668334	A01177:23:H2L2FDSX3:4:2606:32841:35383/1	60	+
chr1	25245072	25245073	A01177:23:H2L2FDSX3:4:1209:19126:2206/1	60	-
chr1	25352963	25352964	A01177:23:H2L2FDSX3:4:1638:10764:13025/1	60	-
chr1	25360499	25360500	A01177:23:H2L2FDSX3:3:1457:23439:23140	60	+
chr1	25461135	25461136	A01177:23:H2L2FDSX3:2:2543:26368:17190	60	+
chr1	25480202	25480203	A01177:23:H2L2FDSX3:4:1125:19171:7733/1	60	-
chr1	25480483	25480484	A01177:23:H2L2FDSX3:4:1138:30987:23124/1	60	-
chr1	25993570	25993571	A01177:23:H2L2FDSX3:4:1470:4553:9095/1	60	+
chr1	26270577	26270578	A01177:23:H2L2FDSX3:4:1277:7952:23688/1	60	+
chr1	26297494	26297495	A01177:23:H2L2FDSX3:1:1551:25102:25300	60	-
chr1	26438467	26438468	A01177:23:H2L2FDSX3:3:1114:4264:19022	60	+
chr1	26724491	26724492	A01177:23:H2L2FDSX3:3:2104:29188:17879	60	-
chr1	26726554	26726555	A01177:23:H2L2FDSX3:2:2575:13765:10676	60	-
chr1	26726556	26726557	A01177:23:H2L2FDSX3:3:2227:18819:30452	60	-
chr1	26734130	26734131	A01177:23:H2L2FDSX3:4:1134:17598:1532/1	60	+
chr1	26837061	26837062	A01177:23:H2L2FDSX3:3:1564:22037:4022	60	-
chr1	27466773	27466774	A01177:23:H2L2FDSX3:3:1134:19614:33646	60	+
chr1	27475344	27475345	A01177:23:H2L2FDSX3:4:1112:20428:7310/1	60	+
chr1	27732797	27732798	A01177:23:H2L2FDSX3:2:2559:4200:20447	60	+
chr1	27987948	27987949	A01177:23:H2L2FDSX3:4:1124:9661:2159/1	60	+
chr1	28038135	28038136	A01177:23:H2L2FDSX3:2:2505:11740:33317	60	-
chr1	28043863	28043864	A01177:23:H2L2FDSX3:3:1370:2085:3537	60	-
chr1	28053114	28053115	A01177:23:H2L2FDSX3:4:1119:14832:13964/1	60	-
chr1	28057396	28057397	A01177:23:H2L2FDSX3:4:1117:23393:32174/1	60	+
chr1	28082263	28082264	A01177:23:H2L2FDSX3:3:1333:10529:14716	60	-
chr1	28082811	28082812	A01177:23:H2L2FDSX3:4:1163:7952:24972/1	60	+
chr1	28239149	28239150	A01177:23:H2L2FDSX3:4:2250:29324:11851/1	60	+
chr1	28405677	28405678	A01177:23:H2L2FDSX3:4:1145:5972:30499/1	60	+
chr1	28405679	28405680	A01177:23:H2L2FDSX3:4:1550:19379:1642/1	60	+
chr1	28412877	28412878	A01177:23:H2L2FDSX3:4:1210:16966:34225/1	60	+
chr1	28412879	28412880	A01177:23:H2L2FDSX3:4:1365:3305:12759/1	60	+
chr1	28556272	28556273	A01177:23:H2L2FDSX3:4:1167:24144:27117	60	-
chr1	28577208	28577209	A01177:23:H2L2FDSX3:4:1139:30165:12085/1	60	-
chr1	28749777	28749778	A01177:23:H2L2FDSX3:4:1111:31882:20823/1	60	+
chr1	28756498	28756499	A01177:23:H2L2FDSX3:4:1569:7591:12978/1	60	-
chr1	28757289	28757290	A01177:23:H2L2FDSX3:4:1120:26476:25175/1	60	-
chr1	28760040	28760041	A01177:23:H2L2FDSX3:4:1121:26992:28729/1	60	+
chr1	28787849	28787850	A01177:23:H2L2FDSX3:3:1273:5294:29857	60	+
chr1	28791901	28791902	A01177:23:H2L2FDSX3:2:1638:21043:21778	60	-
chr1	29058767	29058768	A01177:23:H2L2FDSX3:4:1635:25382:10755/1	60	-
chr1	29701418	29701419	A01177:23:H2L2FDSX3:2:1641:8513:12633	60	+
chr1	30976279	30976280	A01177:23:H2L2FDSX3:4:1121:30807:5744/1	60	-
chr1	31005516	31005517	A01177:23:H2L2FDSX3:4:1171:19379:1297/1	60	+
chr1	31271690	31271691	A01177:23:H2L2FDSX3:4:1471:11668:36135/1	60	-
chr1	31273010	31273011	A01177:23:H2L2FDSX3:2:2617:31647:12743	60	-
chr1	31480268	31480269	A01177:23:H2L2FDSX3:4:2132:2094:12978/1	60	+
chr1	31867715	31867716	A01177:23:H2L2FDSX3:4:1136:4562:20322/1	60	-
chr1	31876119	31876120	A01177:23:H2L2FDSX3:3:1425:11541:25332	60	-
chr1	31913202	31913203	A01177:23:H2L2FDSX3:4:1121:11369:16767/1	60	-
chr1	31916266	31916267	A01177:23:H2L2FDSX3:3:2422:25997:27821	60	+
chr1	31916555	31916556	A01177:23:H2L2FDSX3:4:1369:24713:2738/1	60	-
chr1	32032299	32032300	A01177:23:H2L2FDSX3:4:1217:7075:16658/1	60	+
chr1	32137378	32137379	A01177:23:H2L2FDSX3:3:1345:29550:30937	60	-
chr1	32304272	32304273	A01177:23:H2L2FDSX3:2:1621:21296:11945	60	-
chr1	32304274	32304275	A01177:23:H2L2FDSX3:4:1112:14308:10739/1	60	-
chr1	32545813	32545814	A01177:23:H2L2FDSX3:3:1247:11758:10332	60	-
chr1	32639625	32639626	A01177:23:H2L2FDSX3:4:1139:30373:25786/1	60	-
chr1	32662657	32662658	A01177:23:H2L2FDSX3:3:2435:32768:23860	60	-
chr1	32790029	32790030	A01177:23:H2L2FDSX3:4:1204:5728:25441/1	60	+
chr1	33264515	33264516	A01177:23:H2L2FDSX3:4:2602:23448:30984/1	60	-
chr1	35006071	35006072	A01177:23:H2L2FDSX3:4:1154:6560:36714/1	60	+
chr1	35086977	35086978	A01177:23:H2L2FDSX3:1:2343:26431:32706	60	-
chr1	35972657	35972658	A01177:23:H2L2FDSX3:4:1250:18611:9204/1	60	+
chr1	35995707	35995708	A01177:23:H2L2FDSX3:4:1112:13982:9862/1	60	+
chr1	36006529	36006530	A01177:23:H2L2FDSX3:2:2348:4707:26490	60	-
chr1	36247694	36247695	A01177:23:H2L2FDSX3:4:1270:31322:1658/1	60	+
chr1	36247697	36247698	A01177:23:H2L2FDSX3:1:1548:22390:3349	60	+
chr1	36279193	36279194	A01177:23:H2L2FDSX3:3:1175:20600:7639	60	-
chr1	37512478	37512479	A01177:23:H2L2FDSX3:4:1135:24316:8093/1	60	-
chr1	37861568	37861569	A01177:23:H2L2FDSX3:4:2102:18466:35227/1	60	-
chr1	37875968	37875969	A01177:23:H2L2FDSX3:2:2537:16731:4351	60	+
chr1	38082920	38082921	A01177:23:H2L2FDSX3:3:2336:22110:24345	60	-
chr1	38854970	38854971	A01177:23:H2L2FDSX3:4:1432:22019:34460/1	60	+
chr1	38854971	38854972	A01177:23:H2L2FDSX3:3:1604:14986:5932	60	+
chr1	39058372	39058373	A01177:23:H2L2FDSX3:4:2123:16703:18677/1	60	-
chr1	39245324	39245325	A01177:23:H2L2FDSX3:4:1110:32190:21042/1	60	+
chr1	39261775	39261776	A01177:23:H2L2FDSX3:4:1476:19370:12806/1	60	+
chr1	39297895	39297896	A01177:23:H2L2FDSX3:4:2566:14651:3881/1	60	+
chr1	39376978	39376979	A01177:23:H2L2FDSX3:3:1602:7988:29230	60	-
chr1	39443597	39443598	A01177:23:H2L2FDSX3:4:1112:23791:4711/1	60	+
chr1	39921270	39921271	A01177:23:H2L2FDSX3:4:1338:10267:22842/1	60	+
chr1	40195688	40195689	A01177:23:H2L2FDSX3:4:1118:22562:34491/1	60	+
chr1	40221717	40221718	A01177:23:H2L2FDSX3:2:1140:29053:15671	60	-
chr1	40746504	40746505	A01177:23:H2L2FDSX3:4:1127:30074:4069/1	60	+
chr1	40748054	40748055	A01177:23:H2L2FDSX3:3:1171:17173:36839	60	+
chr1	41232921	41232922	A01177:23:H2L2FDSX3:2:1247:16034:19241	60	+
chr1	42284650	42284651	A01177:23:H2L2FDSX3:4:1656:8585:2895/1	60	-
chr1	42671923	42671924	A01177:23:H2L2FDSX3:3:1541:9227:13338	60	-
chr1	42684717	42684718	A01177:23:H2L2FDSX3:4:2210:3893:34820/1	60	-
chr1	42691840	42691841	A01177:23:H2L2FDSX3:1:1465:21549:34585	60	+
chr1	42693747	42693748	A01177:23:H2L2FDSX3:4:1215:30698:5306/1	60	+
chr1	42942067	42942068	A01177:23:H2L2FDSX3:4:1464:32796:20838/1	60	-
chr1	43336475	43336476	A01177:23:H2L2FDSX3:2:1517:20130:17973	60	+
chr1	43361709	43361710	A01177:23:H2L2FDSX3:4:1114:23538:9565/1	60	+
chr1	43361710	43361711	A01177:23:H2L2FDSX3:4:2545:15935:32972/1	60	+
chr1	43402220	43402221	A01177:23:H2L2FDSX3:1:1656:21531:26819	60	-
chr1	43408563	43408564	A01177:23:H2L2FDSX3:4:1116:32497:35477/1	60	+
chr1	43701457	43701458	A01177:23:H2L2FDSX3:4:1264:19370:19601/1	60	+
chr1	43709028	43709029	A01177:23:H2L2FDSX3:4:1148:26684:29763/1	60	+
chr1	43761763	43761764	A01177:23:H2L2FDSX3:4:1262:20048:15890/1	60	-
chr1	43776942	43776943	A01177:23:H2L2FDSX3:4:1149:22010:30185/1	60	-
chr1	43826317	43826318	A01177:23:H2L2FDSX3:3:1306:28212:19695	60	+
chr1	43826572	43826573	A01177:23:H2L2FDSX3:3:2505:23167:24424	60	+
chr1	43845693	43845694	A01177:23:H2L2FDSX3:2:2436:2528:29105	60	-
chr1	43891087	43891088	A01177:23:H2L2FDSX3:4:2346:26666:34491/1	60	+
chr1	44277963	44277964	A01177:23:H2L2FDSX3:4:1449:25699:31563/1	60	+
chr1	44280094	44280095	A01177:23:H2L2FDSX3:2:2658:9010:18349	60	+
chr1	44642009	44642010	A01177:23:H2L2FDSX3:3:1436:21875:34585	60	+
chr1	44644340	44644341	A01177:23:H2L2FDSX3:4:1422:21251:9987/1	60	+
chr1	44765823	44765824	A01177:23:H2L2FDSX3:4:1164:26558:30608/1	60	-
chr1	44928874	44928875	A01177:23:H2L2FDSX3:4:1259:18295:27038/1	60	+
chr1	44930218	44930219	A01177:23:H2L2FDSX3:4:1408:8784:4366/1	60	-
chr1	44953446	44953447	A01177:23:H2L2FDSX3:4:1162:10655:8954/1	60	+
chr1	44965977	44965978	A01177:23:H2L2FDSX3:2:2316:6696:23860	60	-
chr1	44977367	44977368	A01177:23:H2L2FDSX3:4:1319:7048:7842/1	60	-
chr1	45681822	45681823	A01177:23:H2L2FDSX3:4:1240:16378:24690/1	60	-
chr1	45822758	45822759	A01177:23:H2L2FDSX3:4:2671:32289:17049/1	60	-
chr1	45832993	45832994	A01177:23:H2L2FDSX3:3:1222:15519:36855	60	-
chr1	46078374	46078375	A01177:23:H2L2FDSX3:4:1111:11469:11960/1	60	-
chr1	46120281	46120282	A01177:23:H2L2FDSX3:2:2559:4029:26976	60	+
chr1	46219058	46219059	A01177:23:H2L2FDSX3:4:2222:23439:27211/1	60	-
chr1	46698239	46698240	A01177:23:H2L2FDSX3:4:1124:21215:26334/1	60	-
chr1	46863864	46863865	A01177:23:H2L2FDSX3:2:1445:29080:3223	60	-
chr1	47316617	47316618	A01177:23:H2L2FDSX3:2:2621:25455:6151	60	-
chr1	47733442	47733443	A01177:23:H2L2FDSX3:1:1411:30626:13730	60	+
chr1	50713459	50713460	A01177:23:H2L2FDSX3:1:1110:24270:4633	60	-
chr1	50726642	50726643	A01177:23:H2L2FDSX3:4:1255:26277:7326	60	-
chr1	50975516	50975517	A01177:23:H2L2FDSX3:2:2606:6017:9251	60	+
chr1	51105099	51105100	A01177:23:H2L2FDSX3:2:2521:2917:19633	60	-
chr1	51113497	51113498	A01177:23:H2L2FDSX3:4:1607:14082:21903	60	-
chr1	51437851	51437852	A01177:23:H2L2FDSX3:2:1508:16758:32769	60	-
chr1	51443147	51443148	A01177:23:H2L2FDSX3:3:1276:8910:36620	60	-
chr1	51499183	51499184	A01177:23:H2L2FDSX3:4:2136:21820:7560/1	60	-
chr1	51722842	51722843	A01177:23:H2L2FDSX3:3:2225:12888:29387	60	-
chr1	51821971	51821972	A01177:23:H2L2FDSX3:4:1109:29894:20509/1	60	-
chr1	52082997	52082998	A01177:23:H2L2FDSX3:4:1370:29197:33489/1	60	+
chr1	52469115	52469116	A01177:23:H2L2FDSX3:4:2243:7148:4914/1	60	-
chr1	52496470	52496471	A01177:23:H2L2FDSX3:4:1156:29677:35947/1	60	+
chr1	52500590	52500591	A01177:23:H2L2FDSX3:2:2404:7021:18129	60	-
chr1	52801792	52801793	A01177:23:H2L2FDSX3:4:1134:23882:14669/1	60	-
chr1	52935617	52935618	A01177:23:H2L2FDSX3:2:2537:10393:20995	60	+
chr1	53260411	53260412	A01177:23:H2L2FDSX3:4:1363:32000:29230/1	60	+
chr1	53783123	53783124	A01177:23:H2L2FDSX3:4:1120:1723:15092/1	60	+
chr1	53826712	53826713	A01177:23:H2L2FDSX3:4:1113:28122:30342/1	60	+
chr1	53959936	53959937	A01177:23:H2L2FDSX3:4:1135:6858:16250/1	60	+
chr1	54488622	54488623	A01177:23:H2L2FDSX3:4:1574:23158:1141/1	60	+
chr1	54792525	54792526	A01177:23:H2L2FDSX3:2:2526:22227:36479	60	-
chr1	59784510	59784511	A01177:23:H2L2FDSX3:4:1542:30309:16094/1	60	+
chr1	62053644	62053645	A01177:23:H2L2FDSX3:3:2309:8232:32127	60	-
chr1	62221703	62221704	A01177:23:H2L2FDSX3:1:2670:14055:16031	60	+
chr1	62822047	62822048	A01177:23:H2L2FDSX3:4:1202:26503:31798/1	60	-
chr1	64763901	64763902	A01177:23:H2L2FDSX3:3:1408:20690:6887	60	-
chr1	64796347	64796348	A01177:23:H2L2FDSX3:4:1227:27281:26913/1	60	+
chr1	66059353	66059354	A01177:23:H2L2FDSX3:4:1233:5746:32456/1	60	-
chr1	66938797	66938798	A01177:23:H2L2FDSX3:4:1241:26648:5525/1	60	+
chr1	66938798	66938799	A01177:23:H2L2FDSX3:4:1646:2691:10692	60	+
chr1	66949770	66949771	A01177:23:H2L2FDSX3:4:1316:23366:2691/1	60	+
chr1	68529669	68529670	A01177:23:H2L2FDSX3:4:1325:9579:29293/1	60	-
chr1	70178957	70178958	A01177:23:H2L2FDSX3:4:1610:28546:35399/1	60	-
chr1	70417774	70417775	A01177:23:H2L2FDSX3:4:1154:10899:1204/1	60	+
chr1	72277708	72277709	A01177:23:H2L2FDSX3:1:2345:25527:16548	60	-
chr1	72352149	72352150	A01177:23:H2L2FDSX3:4:1208:18973:11678/1	60	-
chr1	75432189	75432190	A01177:23:H2L2FDSX3:3:2111:5104:34569	60	-
chr1	75594994	75594995	A01177:23:H2L2FDSX3:4:1146:8594:21543/1	60	+
chr1	77124589	77124590	A01177:23:H2L2FDSX3:1:2542:29695:8202	60	-
chr1	77320558	77320559	A01177:23:H2L2FDSX3:4:2152:16532:12618	60	-
chr1	77796125	77796126	A01177:23:H2L2FDSX3:2:1562:13404:19695	60	+
chr1	77961894	77961895	A01177:23:H2L2FDSX3:4:1203:7238:34945/1	60	-
chr1	78285210	78285211	A01177:23:H2L2FDSX3:2:2572:27154:1736	60	-
chr1	78421307	78421308	A01177:23:H2L2FDSX3:3:1158:21522:4163	60	+
chr1	79967437	79967438	A01177:23:H2L2FDSX3:4:1528:6433:17237/1	60	-
chr1	84557292	84557293	A01177:23:H2L2FDSX3:3:1443:26115:30311	60	+
chr1	85675039	85675040	A01177:23:H2L2FDSX3:2:2552:5936:15311	60	+
chr1	85848499	85848500	A01177:23:H2L2FDSX3:1:1221:18927:16955	60	+
chr1	86721259	86721260	A01177:23:H2L2FDSX3:2:1165:32000:11600	60	+
chr1	86880547	86880548	A01177:23:H2L2FDSX3:3:2217:27082:34053	60	+
chr1	87085331	87085332	A01177:23:H2L2FDSX3:4:1203:2564:3458/1	60	+
chr1	90011232	90011233	A01177:23:H2L2FDSX3:4:1226:8232:24893/1	60	+
chr1	90011234	90011235	A01177:23:H2L2FDSX3:3:1149:2437:16830	60	+
chr1	90557069	90557070	A01177:23:H2L2FDSX3:1:1563:6189:13338	60	+
chr1	90924858	90924859	A01177:23:H2L2FDSX3:4:1317:1524:21512/1	60	+
chr1	91511849	91511850	A01177:23:H2L2FDSX3:4:2133:2682:28588/1	60	-
chr1	92040474	92040475	A01177:23:H2L2FDSX3:2:1308:31448:28651	60	-
chr1	92115734	92115735	A01177:23:H2L2FDSX3:4:1149:25102:19413/1	60	+
chr1	92346379	92346380	A01177:23:H2L2FDSX3:1:2608:27019:33755	60	+
chr1	92379364	92379365	A01177:23:H2L2FDSX3:4:2545:18846:26866/1	60	-
chr1	92514539	92514540	A01177:23:H2L2FDSX3:4:1417:30969:25097/1	60	-
chr1	92570698	92570699	A01177:23:H2L2FDSX3:4:1446:16938:6370/1	60	+
chr1	92694226	92694227	A01177:23:H2L2FDSX3:1:2208:17119:32111	60	-
chr1	92746540	92746541	A01177:23:H2L2FDSX3:2:2662:21070:7106	60	-
chr1	93249345	93249346	A01177:23:H2L2FDSX3:3:1101:30770:6183	60	-
chr1	94471085	94471086	A01177:23:H2L2FDSX3:4:1116:9100:12712/1	60	+
chr1	96784979	96784980	A01177:23:H2L2FDSX3:4:1355:21856:3396/1	60	+
chr1	97731039	97731040	A01177:23:H2L2FDSX3:3:1510:22544:22310	60	-
chr1	97796724	97796725	A01177:23:H2L2FDSX3:4:1450:5511:4053	60	-
chr1	98230091	98230092	A01177:23:H2L2FDSX3:4:1164:22218:19586/1	60	-
chr1	98375978	98375979	A01177:23:H2L2FDSX3:4:1211:21332:6840/1	60	+
chr1	99595894	99595895	A01177:23:H2L2FDSX3:4:1364:27941:5666/1	60	-
chr1	100107867	100107868	A01177:23:H2L2FDSX3:4:1139:26530:6605/1	60	-
chr1	100678703	100678704	A01177:23:H2L2FDSX3:2:2513:2989:33849	60	+
chr1	100903512	100903513	A01177:23:H2L2FDSX3:4:1110:14669:24612/1	60	+
chr1	100960845	100960846	A01177:23:H2L2FDSX3:3:1555:28293:6872	60	-
chr1	100995904	100995905	A01177:23:H2L2FDSX3:4:1116:3586:26459/1	60	+
chr1	101716461	101716462	A01177:23:H2L2FDSX3:1:2325:8847:26365	60	-
chr1	104304972	104304973	A01177:23:H2L2FDSX3:2:2621:14778:20635	60	+
chr1	106102252	106102253	A01177:23:H2L2FDSX3:1:1219:26024:35415	60	+
chr1	107766613	107766614	A01177:23:H2L2FDSX3:4:2526:26793:35305/1	60	-
chr1	107938724	107938725	A01177:23:H2L2FDSX3:3:2427:31367:35368	60	-
chr1	108795892	108795893	A01177:23:H2L2FDSX3:4:1168:32136:18944/1	60	-
chr1	108901609	108901610	A01177:23:H2L2FDSX3:2:2651:2248:5447	60	-
chr1	109228262	109228263	A01177:23:H2L2FDSX3:2:2170:26621:23359	60	-
chr1	109339007	109339008	A01177:23:H2L2FDSX3:4:1145:14823:20181/1	60	+
chr1	109663535	109663536	A01177:23:H2L2FDSX3:3:2671:12138:27492	60	-
chr1	110046493	110046494	A01177:23:H2L2FDSX3:2:1141:30662:21715	60	-
chr1	110345026	110345027	A01177:23:H2L2FDSX3:3:2371:26684:5588	60	+
chr1	111630610	111630611	A01177:23:H2L2FDSX3:4:1165:27208:4398/1	60	+
chr1	111630612	111630613	A01177:23:H2L2FDSX3:4:1235:3305:35336/1	60	+
chr1	111693474	111693475	A01177:23:H2L2FDSX3:4:1459:1597:9799/1	60	+
chr1	111760937	111760938	A01177:23:H2L2FDSX3:4:2118:19741:16329/1	60	+
chr1	112551337	112551338	A01177:23:H2L2FDSX3:4:2356:20419:31532	60	+
chr1	112582558	112582559	A01177:23:H2L2FDSX3:4:1143:3577:24972/1	60	+
chr1	112590087	112590088	A01177:23:H2L2FDSX3:4:1222:10809:30138/1	60	-
chr1	112633195	112633196	A01177:23:H2L2FDSX3:3:1134:20555:32925	60	-
chr1	112952803	112952804	A01177:23:H2L2FDSX3:4:1460:31006:18239/1	60	+
chr1	112958562	112958563	A01177:23:H2L2FDSX3:3:1604:3513:3223	60	-
chr1	112961630	112961631	A01177:23:H2L2FDSX3:4:1453:16595:16203/1	60	+
chr1	113948662	113948663	A01177:23:H2L2FDSX3:4:1221:21703:26365/1	60	+
chr1	113962126	113962127	A01177:23:H2L2FDSX3:4:1140:11044:14356/1	60	+
chr1	114336462	114336463	A01177:23:H2L2FDSX3:4:1125:14317:20682/1	60	+
chr1	114425501	114425502	A01177:23:H2L2FDSX3:4:1128:3143:11851/1	60	+
chr1	114425502	114425503	A01177:23:H2L2FDSX3:1:1632:31756:5572	60	+
chr1	114440182	114440183	A01177:23:H2L2FDSX3:4:1665:3766:12587/1	60	-
chr1	114441753	114441754	A01177:23:H2L2FDSX3:4:1165:29604:25207/1	60	+
chr1	114459987	114459988	A01177:23:H2L2FDSX3:1:2542:26223:20697	60	-
chr1	117043253	117043254	A01177:23:H2L2FDSX3:4:1273:30843:31109/1	60	-
chr1	117412003	117412004	A01177:23:H2L2FDSX3:2:2543:12328:20619	60	-
chr1	117435361	117435362	A01177:23:H2L2FDSX3:4:1138:4915:12540/1	60	-
chr1	117493571	117493572	A01177:23:H2L2FDSX3:2:2209:27751:25598	60	-
chr1	118984002	118984003	A01177:23:H2L2FDSX3:2:2325:7970:1454	60	-
chr1	119191648	119191649	A01177:23:H2L2FDSX3:4:1218:2193:13589/1	60	-
chr1	121563928	121563929	A01177:23:H2L2FDSX3:3:1568:9109:21433	60	-
chr1	145925953	145925954	A01177:23:H2L2FDSX3:4:1263:31213:18098/1	60	-
chr1	146762233	146762234	A01177:23:H2L2FDSX3:4:2278:28176:11240/1	60	-
chr1	147267092	147267093	A01177:23:H2L2FDSX3:4:1128:15429:6324/1	60	+
chr1	147441900	147441901	A01177:23:H2L2FDSX3:4:1242:32353:25770/1	60	+
chr1	147956808	147956809	A01177:23:H2L2FDSX3:3:1307:13584:35164	60	+
chr1	149978070	149978071	A01177:23:H2L2FDSX3:4:1447:20175:7467/1	60	-
chr1	149996395	149996396	A01177:23:H2L2FDSX3:3:1302:21875:18490	60	+
chr1	150111931	150111932	A01177:23:H2L2FDSX3:4:1124:15673:3771/1	60	-
chr1	150112577	150112578	A01177:23:H2L2FDSX3:3:1118:32515:28933	60	-
chr1	150121308	150121309	A01177:23:H2L2FDSX3:4:1177:11939:19695/1	60	+
chr1	150299531	150299532	A01177:23:H2L2FDSX3:4:1360:9995:24502/1	60	-
chr1	150346123	150346124	A01177:23:H2L2FDSX3:4:1130:13187:23140/1	60	+
chr1	150374416	150374417	A01177:23:H2L2FDSX3:4:1157:27588:17613/1	60	+
chr1	150378367	150378368	A01177:23:H2L2FDSX3:4:1113:2501:21010/1	60	+
chr1	150389408	150389409	A01177:23:H2L2FDSX3:4:1164:14742:34381/1	60	+
chr1	150431542	150431543	A01177:23:H2L2FDSX3:1:2521:10447:12727	60	-
chr1	150437863	150437864	A01177:23:H2L2FDSX3:3:2136:26160:9283	60	-
chr1	150542897	150542898	A01177:23:H2L2FDSX3:1:2566:31548:25598	60	-
chr1	150576649	150576650	A01177:23:H2L2FDSX3:4:2130:20971:10786/1	60	-
chr1	150825815	150825816	A01177:23:H2L2FDSX3:4:2438:11107:14685/1	60	-
chr1	151067470	151067471	A01177:23:H2L2FDSX3:2:2631:16957:15608	60	+
chr1	151164440	151164441	A01177:23:H2L2FDSX3:2:1159:11460:3490	60	-
chr1	151213755	151213756	A01177:23:H2L2FDSX3:4:1257:10990:31548/1	60	+
chr1	151424735	151424736	A01177:23:H2L2FDSX3:4:1121:12066:8578/1	60	+
chr1	151446331	151446332	A01177:23:H2L2FDSX3:3:1331:5122:8891	60	-
chr1	151453186	151453187	A01177:23:H2L2FDSX3:4:1130:24903:33411/1	60	+
chr1	151660428	151660429	A01177:23:H2L2FDSX3:2:2540:26449:12070	60	-
chr1	151661627	151661628	A01177:23:H2L2FDSX3:4:1204:19605:8015/1	60	+
chr1	151666853	151666854	A01177:23:H2L2FDSX3:4:1309:23538:19366/1	60	-
chr1	151751999	151752000	A01177:23:H2L2FDSX3:1:1332:27064:35055	60	-
chr1	153200790	153200791	A01177:23:H2L2FDSX3:1:2614:29975:27132	60	+
chr1	153885054	153885055	A01177:23:H2L2FDSX3:1:1570:22779:22999	60	-
chr1	153974304	153974305	A01177:23:H2L2FDSX3:4:1469:9073:20306/1	60	+
chr1	153974306	153974307	A01177:23:H2L2FDSX3:4:1355:32868:30389	60	+
chr1	154238181	154238182	A01177:23:H2L2FDSX3:4:1447:16884:21872/1	60	+
chr1	154241573	154241574	A01177:23:H2L2FDSX3:2:2608:23863:32675	60	-
chr1	154250057	154250058	A01177:23:H2L2FDSX3:4:1307:21025:27727/1	60	+
chr1	154618415	154618416	A01177:23:H2L2FDSX3:4:1134:23547:16752/1	60	+
chr1	154976180	154976181	A01177:23:H2L2FDSX3:1:2210:13602:3693	60	-
chr1	154976182	154976183	A01177:23:H2L2FDSX3:2:2550:2790:33536	60	-
chr1	154980944	154980945	A01177:23:H2L2FDSX3:2:2116:10836:9455	60	-
chr1	155028570	155028571	A01177:23:H2L2FDSX3:1:1249:5638:31203	60	-
chr1	155382290	155382291	A01177:23:H2L2FDSX3:2:2556:24162:4726	60	-
chr1	155407565	155407566	A01177:23:H2L2FDSX3:3:2171:13340:33771	60	-
chr1	155450230	155450231	A01177:23:H2L2FDSX3:4:1503:12689:14638/1	60	-
chr1	155451273	155451274	A01177:23:H2L2FDSX3:4:1152:18276:23625/1	60	+
chr1	155451744	155451745	A01177:23:H2L2FDSX3:4:1363:5421:12195/1	60	+
chr1	155454941	155454942	A01177:23:H2L2FDSX3:4:1127:23719:18928/1	60	-
chr1	155455638	155455639	A01177:23:H2L2FDSX3:4:1408:30346:20948/1	60	+
chr1	155459022	155459023	A01177:23:H2L2FDSX3:3:1172:12057:23500	60	-
chr1	155462988	155462989	A01177:23:H2L2FDSX3:4:1323:7211:4241/1	60	+
chr1	155533271	155533272	A01177:23:H2L2FDSX3:4:1317:31195:1188/1	60	-
chr1	155677205	155677206	A01177:23:H2L2FDSX3:4:1133:13946:8359/1	60	-
chr1	155711659	155711660	A01177:23:H2L2FDSX3:2:2549:4553:29982	60	-
chr1	155734529	155734530	A01177:23:H2L2FDSX3:3:1371:10710:12273	60	-
chr1	155755898	155755899	A01177:23:H2L2FDSX3:4:1116:31141:4100/1	60	+
chr1	155822835	155822836	A01177:23:H2L2FDSX3:4:1475:3125:25222/1	60	-
chr1	155905140	155905141	A01177:23:H2L2FDSX3:2:1237:1353:2174	60	-
chr1	155914337	155914338	A01177:23:H2L2FDSX3:4:1126:9706:15358/1	60	+
chr1	155914785	155914786	A01177:23:H2L2FDSX3:4:1330:2257:22811/1	60	+
chr1	155915054	155915055	A01177:23:H2L2FDSX3:4:1235:1750:31454/1	60	-
chr1	155919404	155919405	A01177:23:H2L2FDSX3:4:1111:16396:35211/1	60	+
chr1	155925736	155925737	A01177:23:H2L2FDSX3:4:1114:29550:35196/1	60	+
chr1	155925737	155925738	A01177:23:H2L2FDSX3:4:1316:10981:9455/1	60	+
chr1	155925738	155925739	A01177:23:H2L2FDSX3:4:1416:2437:34303	60	+
chr1	155932356	155932357	A01177:23:H2L2FDSX3:4:2620:17228:12508/1	60	+
chr1	155956897	155956898	A01177:23:H2L2FDSX3:4:1447:16929:20415/1	60	+
chr1	155956898	155956899	A01177:23:H2L2FDSX3:3:1103:8377:29590	60	+
chr1	155956899	155956900	A01177:23:H2L2FDSX3:2:1628:6623:7952	60	+
chr1	155959463	155959464	A01177:23:H2L2FDSX3:2:2231:30707:18067	60	-
chr1	155959465	155959466	A01177:23:H2L2FDSX3:3:1246:32958:25160	60	-
chr1	156171068	156171069	A01177:23:H2L2FDSX3:4:1569:17653:11804/1	60	-
chr1	156197393	156197394	A01177:23:H2L2FDSX3:4:1247:9353:16971/1	60	+
chr1	156254769	156254770	A01177:23:H2L2FDSX3:4:1134:22110:29074/1	60	+
chr1	156312999	156313000	A01177:23:H2L2FDSX3:4:1113:27823:34741/1	60	-
chr1	156321260	156321261	A01177:23:H2L2FDSX3:4:1407:6162:33520/1	60	+
chr1	156471037	156471038	A01177:23:H2L2FDSX3:4:1137:27236:14841/1	60	-
chr1	156486959	156486960	A01177:23:H2L2FDSX3:4:1174:22254:4460/1	60	-
chr1	156564703	156564704	A01177:23:H2L2FDSX3:4:1149:2899:20697/1	60	-
chr1	156597071	156597072	A01177:23:H2L2FDSX3:3:1424:32967:34444	60	-
chr1	156723627	156723628	A01177:23:H2L2FDSX3:1:1136:12662:14309	60	-
chr1	156755611	156755612	A01177:23:H2L2FDSX3:4:1155:9317:9737/1	60	-
chr1	160305682	160305683	A01177:23:H2L2FDSX3:3:2141:17933:1141	60	-
chr1	160557234	160557235	A01177:23:H2L2FDSX3:4:1206:4969:4178/1	60	+
chr1	160559909	160559910	A01177:23:H2L2FDSX3:1:2250:6858:33098	60	-
chr1	160576255	160576256	A01177:23:H2L2FDSX3:4:1119:16767:31688/1	60	+
chr1	160576256	160576257	A01177:23:H2L2FDSX3:4:1242:28782:17174	60	+
chr1	161023574	161023575	A01177:23:H2L2FDSX3:4:1659:30996:6699/1	60	+
chr1	161065118	161065119	A01177:23:H2L2FDSX3:4:2669:5502:25488/1	60	-
chr1	161106632	161106633	A01177:23:H2L2FDSX3:4:1373:27434:30467/1	60	-
chr1	161352788	161352789	A01177:23:H2L2FDSX3:2:2621:1063:1892	60	-
chr1	161788048	161788049	A01177:23:H2L2FDSX3:4:1433:3595:35149/1	60	+
chr1	161855025	161855026	A01177:23:H2L2FDSX3:4:1118:9173:11929/1	60	+
chr1	161869805	161869806	A01177:23:H2L2FDSX3:4:1121:4463:24408/1	60	-
chr1	166410977	166410978	A01177:23:H2L2FDSX3:2:1213:14733:8281	60	-
chr1	167330919	167330920	A01177:23:H2L2FDSX3:2:1604:26259:11083	60	+
chr1	168005258	168005259	A01177:23:H2L2FDSX3:4:1117:30418:2910/1	60	+
chr1	168017560	168017561	A01177:23:H2L2FDSX3:3:2460:27923:7326	60	-
chr1	169956330	169956331	A01177:23:H2L2FDSX3:4:2422:27028:17989/1	60	-
chr1	172373195	172373196	A01177:23:H2L2FDSX3:3:2134:17499:30796	60	+
chr1	172598269	172598270	A01177:23:H2L2FDSX3:4:1119:14371:29575/1	60	+
chr1	172598271	172598272	A01177:23:H2L2FDSX3:4:2340:1814:9580	60	+
chr1	172693541	172693542	A01177:23:H2L2FDSX3:4:1112:25807:32189/1	60	+
chr1	173191967	173191968	A01177:23:H2L2FDSX3:4:2458:31485:17503	60	-
chr1	173885102	173885103	A01177:23:H2L2FDSX3:4:1611:20582:21480/1	60	+
chr1	173970329	173970330	A01177:23:H2L2FDSX3:4:2277:23592:1548	60	-
chr1	173980664	173980665	A01177:23:H2L2FDSX3:4:1118:25590:20697/1	60	-
chr1	174337769	174337770	A01177:23:H2L2FDSX3:4:2119:24614:20134/1	60	+
chr1	174338381	174338382	A01177:23:H2L2FDSX3:4:1117:10691:16752/1	60	+
chr1	174502847	174502848	A01177:23:H2L2FDSX3:3:2540:4309:7858	60	+
chr1	174537670	174537671	A01177:23:H2L2FDSX3:4:1146:28845:5384/1	60	-
chr1	175978183	175978184	A01177:23:H2L2FDSX3:2:2303:11017:28150/1	60	+
chr1	176052834	176052835	A01177:23:H2L2FDSX3:4:1365:31919:26710/1	60	-
chr1	176068855	176068856	A01177:23:H2L2FDSX3:4:1112:16794:6433/1	60	+
chr1	179354751	179354752	A01177:23:H2L2FDSX3:3:1613:24198:17065	60	+
chr1	179919126	179919127	A01177:23:H2L2FDSX3:4:1435:30364:24298/1	60	-
chr1	180024321	180024322	A01177:23:H2L2FDSX3:3:1353:23954:4648	60	+
chr1	180041876	180041877	A01177:23:H2L2FDSX3:4:1153:25518:23296/1	60	+
chr1	180358780	180358781	A01177:23:H2L2FDSX3:4:1114:19488:1924/1	60	+
chr1	180806435	180806436	A01177:23:H2L2FDSX3:3:1654:11342:28933	60	+
chr1	182853939	182853940	A01177:23:H2L2FDSX3:1:1511:2401:28823	60	-
chr1	182867896	182867897	A01177:23:H2L2FDSX3:4:1227:15564:21183/1	60	+
chr1	182870392	182870393	A01177:23:H2L2FDSX3:4:1322:24605:21809/1	60	-
chr1	183353076	183353077	A01177:23:H2L2FDSX3:1:1435:5367:3176	60	+
chr1	185791643	185791644	A01177:23:H2L2FDSX3:4:1442:21007:8469/1	60	+
chr1	186320322	186320323	A01177:23:H2L2FDSX3:4:2438:12816:31829	60	-
chr1	187863746	187863747	A01177:23:H2L2FDSX3:3:1227:19741:27790	60	+
chr1	192264183	192264184	A01177:23:H2L2FDSX3:4:1442:3486:6120/1	60	+
chr1	193028979	193028980	A01177:23:H2L2FDSX3:4:1349:23628:2738/1	60	+
chr1	193198288	193198289	A01177:23:H2L2FDSX3:4:1251:26295:5509/1	60	-
chr1	193299787	193299788	A01177:23:H2L2FDSX3:1:1619:2636:36025	60	-
chr1	195228371	195228372	A01177:23:H2L2FDSX3:4:1154:30680:7936/1	60	+
chr1	195228375	195228376	A01177:23:H2L2FDSX3:4:1425:17020:17628/1	60	-
chr1	195683452	195683453	A01177:23:H2L2FDSX3:3:1233:12364:13604	60	+
chr1	195810130	195810131	A01177:23:H2L2FDSX3:4:1169:10963:18599/1	60	+
chr1	197174348	197174349	A01177:23:H2L2FDSX3:3:1146:27968:11631	60	+
chr1	197556515	197556516	A01177:23:H2L2FDSX3:3:2409:31015:33317	60	+
chr1	198289957	198289958	A01177:23:H2L2FDSX3:3:1449:24279:2926	60	-
chr1	198775108	198775109	A01177:23:H2L2FDSX3:4:1514:20374:22686/1	60	+
chr1	199364225	199364226	A01177:23:H2L2FDSX3:2:1378:11153:1204	60	+
chr1	199990678	199990679	A01177:23:H2L2FDSX3:2:1678:22182:25974	60	+
chr1	202157437	202157438	A01177:23:H2L2FDSX3:4:1122:20148:28651/1	60	+
chr1	202460384	202460385	A01177:23:H2L2FDSX3:3:1148:18231:35415	60	-
chr1	202530384	202530385	A01177:23:H2L2FDSX3:4:1125:11623:21465/1	60	+
chr1	202550158	202550159	A01177:23:H2L2FDSX3:4:2336:6334:37012/1	60	-
chr1	202801482	202801483	A01177:23:H2L2FDSX3:4:1262:14036:3818/1	60	+
chr1	202913258	202913259	A01177:23:H2L2FDSX3:2:2648:20057:31031	60	-
chr1	203824566	203824567	A01177:23:H2L2FDSX3:4:2671:10185:6449/1	60	+
chr1	205605920	205605921	A01177:23:H2L2FDSX3:2:1245:20419:28714	60	+
chr1	205678171	205678172	A01177:23:H2L2FDSX3:2:1270:30861:5869	60	-
chr1	206056824	206056825	A01177:23:H2L2FDSX3:4:1230:3360:30733/1	60	+
chr1	206090020	206090021	A01177:23:H2L2FDSX3:1:2270:22191:32283	60	-
chr1	206754798	206754799	A01177:23:H2L2FDSX3:4:2512:21441:5055	60	+
chr1	207328852	207328853	A01177:23:H2L2FDSX3:2:2619:1687:21574	60	-
chr1	209499023	209499024	A01177:23:H2L2FDSX3:2:2336:22480:15092	60	+
chr1	211977392	211977393	A01177:23:H2L2FDSX3:3:1546:4444:5682	60	-
chr1	212071727	212071728	A01177:23:H2L2FDSX3:3:1268:2582:14544	60	+
chr1	212743510	212743511	A01177:23:H2L2FDSX3:4:2111:6650:20744	60	-
chr1	213001074	213001075	A01177:23:H2L2FDSX3:4:1365:25690:9909/1	60	+
chr1	213239163	213239164	A01177:23:H2L2FDSX3:1:1509:14977:18568	60	-
chr1	213356445	213356446	A01177:23:H2L2FDSX3:1:2329:24532:21214	60	-
chr1	214280322	214280323	A01177:23:H2L2FDSX3:4:1109:30436:36918/1	60	+
chr1	215628512	215628513	A01177:23:H2L2FDSX3:4:2436:19334:6167	60	+
chr1	216558964	216558965	A01177:23:H2L2FDSX3:2:2650:16676:3505	60	-
chr1	216613322	216613323	A01177:23:H2L2FDSX3:4:1204:21829:26584/1	60	+
chr1	216650255	216650256	A01177:23:H2L2FDSX3:4:1259:12066:23390/1	60	-
chr1	217565994	217565995	A01177:23:H2L2FDSX3:2:1230:17842:34115	60	-
chr1	217575938	217575939	A01177:23:H2L2FDSX3:4:1164:19614:14606/1	60	+
chr1	217610815	217610816	A01177:23:H2L2FDSX3:3:1174:23176:32424	60	-
chr1	220254689	220254690	A01177:23:H2L2FDSX3:4:1303:18855:12571/1	60	+
chr1	222580949	222580950	A01177:23:H2L2FDSX3:4:1462:15248:15687/1	60	+
chr1	223843320	223843321	A01177:23:H2L2FDSX3:2:2169:20790:18991	60	+
chr1	224204322	224204323	A01177:23:H2L2FDSX3:1:1635:30228:27915	60	+
chr1	224276740	224276741	A01177:23:H2L2FDSX3:4:1169:25961:26788/1	60	-
chr1	224279353	224279354	A01177:23:H2L2FDSX3:4:1107:18295:15264	60	-
chr1	224286794	224286795	A01177:23:H2L2FDSX3:4:1250:12129:31015/1	60	+
chr1	224286796	224286797	A01177:23:H2L2FDSX3:2:2361:24071:27712	60	+
chr1	224287063	224287064	A01177:23:H2L2FDSX3:4:1278:10176:11162/1	60	+
chr1	224394928	224394929	A01177:23:H2L2FDSX3:2:1148:1768:21214	60	+
chr1	224396096	224396097	A01177:23:H2L2FDSX3:3:1458:25563:5556	60	-
chr1	225547260	225547261	A01177:23:H2L2FDSX3:3:1404:11957:29590	60	+
chr1	225598622	225598623	A01177:23:H2L2FDSX3:4:1119:32371:24893/1	60	-
chr1	225990765	225990766	A01177:23:H2L2FDSX3:2:2566:32325:6245	60	+
chr1	225990767	225990768	A01177:23:H2L2FDSX3:3:1258:18331:15765	60	+
chr1	225990903	225990904	A01177:23:H2L2FDSX3:4:1149:8106:19069/1	60	-
chr1	226182535	226182536	A01177:23:H2L2FDSX3:4:2242:18991:30906/1	60	+
chr1	226262921	226262922	A01177:23:H2L2FDSX3:4:1128:30816:7357/1	60	+
chr1	226288122	226288123	A01177:23:H2L2FDSX3:2:2673:32814:28072	60	+
chr1	226288704	226288705	A01177:23:H2L2FDSX3:4:1162:4345:19820/1	60	+
chr1	226291232	226291233	A01177:23:H2L2FDSX3:4:1161:10267:20964/1	60	-
chr1	226292406	226292407	A01177:23:H2L2FDSX3:4:1240:6578:32205/1	60	+
chr1	226318970	226318971	A01177:23:H2L2FDSX3:2:2249:7808:10942	60	+
chr1	226578399	226578400	A01177:23:H2L2FDSX3:2:1610:5918:1595	60	+
chr1	226730175	226730176	A01177:23:H2L2FDSX3:4:2157:12174:16157/1	60	-
chr1	226731550	226731551	A01177:23:H2L2FDSX3:4:1166:8504:28714/1	60	-
chr1	227772603	227772604	A01177:23:H2L2FDSX3:4:1116:9498:3192/1	60	+
chr1	228084763	228084764	A01177:23:H2L2FDSX3:3:1142:26539:11945	60	-
chr1	228084914	228084915	A01177:23:H2L2FDSX3:4:1154:8531:22373/1	60	+
chr1	228086824	228086825	A01177:23:H2L2FDSX3:4:1133:17788:21621/1	60	-
chr1	228095073	228095074	A01177:23:H2L2FDSX3:1:2113:14461:30827	60	+
chr1	228225950	228225951	A01177:23:H2L2FDSX3:4:2275:8296:6151/1	60	-
chr1	228229081	228229082	A01177:23:H2L2FDSX3:3:1140:24207:8500	60	+
chr1	228233437	228233438	A01177:23:H2L2FDSX3:4:1211:8603:21433/1	60	+
chr1	228234715	228234716	A01177:23:H2L2FDSX3:4:1122:32904:28698/1	60	-
chr1	228244131	228244132	A01177:23:H2L2FDSX3:4:1358:9299:31657/1	60	-
chr1	228244286	228244287	A01177:23:H2L2FDSX3:3:2573:21115:1141	60	+
chr1	228253784	228253785	A01177:23:H2L2FDSX3:4:1549:16360:27665/1	60	+
chr1	228254330	228254331	A01177:23:H2L2FDSX3:4:1130:13792:20149/1	60	+
chr1	228254331	228254332	A01177:23:H2L2FDSX3:1:2272:13801:32127	60	+
chr1	228261923	228261924	A01177:23:H2L2FDSX3:4:1157:24053:30373/1	60	+
chr1	228266232	228266233	A01177:23:H2L2FDSX3:2:2672:26874:26396	60	+
chr1	228267476	228267477	A01177:23:H2L2FDSX3:2:2543:29098:13056	60	+
chr1	228271658	228271659	A01177:23:H2L2FDSX3:2:1513:17770:5306	60	-
chr1	228330209	228330210	A01177:23:H2L2FDSX3:4:1136:32732:1157/1	60	+
chr1	228330210	228330211	A01177:23:H2L2FDSX3:4:1245:2600:34303/1	60	+
chr1	228400578	228400579	A01177:23:H2L2FDSX3:4:1132:8630:2942/1	60	+
chr1	228403513	228403514	A01177:23:H2L2FDSX3:1:1272:17689:19789	60	-
chr1	228449316	228449317	A01177:23:H2L2FDSX3:4:1550:29731:13088	60	-
chr1	228490579	228490580	A01177:23:H2L2FDSX3:3:2213:6298:4977	60	+
chr1	228491544	228491545	A01177:23:H2L2FDSX3:3:1315:25843:10770	60	+
chr1	228491909	228491910	A01177:23:H2L2FDSX3:3:1526:26196:36276	60	-
chr1	228495780	228495781	A01177:23:H2L2FDSX3:4:1667:6153:16063	60	-
chr1	228496093	228496094	A01177:23:H2L2FDSX3:3:1169:9390:16470	60	+
chr1	228653674	228653675	A01177:23:H2L2FDSX3:4:1124:16812:11287/1	60	-
chr1	229280972	229280973	A01177:23:H2L2FDSX3:2:1415:26259:22733	60	+
chr1	229287211	229287212	A01177:23:H2L2FDSX3:1:2470:10574:18677	60	-
chr1	229301879	229301880	A01177:23:H2L2FDSX3:4:1164:24551:5212/1	60	+
chr1	229302152	229302153	A01177:23:H2L2FDSX3:4:1243:1777:26334/1	60	-
chr1	229453966	229453967	A01177:23:H2L2FDSX3:4:1122:13919:6746/1	60	-
chr1	229456635	229456636	A01177:23:H2L2FDSX3:3:2162:24713:31015	60	-
chr1	229456714	229456715	A01177:23:H2L2FDSX3:4:1147:12852:29293/1	60	-
chr1	229458013	229458014	A01177:23:H2L2FDSX3:2:2606:31946:12101	60	-
chr1	229486845	229486846	A01177:23:H2L2FDSX3:3:1475:19732:8140	60	-
chr1	229793858	229793859	A01177:23:H2L2FDSX3:1:2371:9941:9596	60	+
chr1	230929670	230929671	A01177:23:H2L2FDSX3:3:2612:20925:6355	60	-
chr1	230951213	230951214	A01177:23:H2L2FDSX3:4:1341:2772:18129/1	60	+
chr1	230987889	230987890	A01177:23:H2L2FDSX3:4:1326:14470:7294/1	60	-
chr1	231229515	231229516	A01177:23:H2L2FDSX3:4:2331:1615:7921/1	60	-
chr1	231344861	231344862	A01177:23:H2L2FDSX3:4:1239:28103:32158/1	60	-
chr1	231364051	231364052	A01177:23:H2L2FDSX3:4:1117:8675:15327/1	60	+
chr1	231409799	231409800	A01177:23:H2L2FDSX3:4:1232:18141:24173/1	60	-
chr1	231545727	231545728	A01177:23:H2L2FDSX3:4:1365:16333:33254/1	60	+
chr1	231662534	231662535	A01177:23:H2L2FDSX3:4:1111:20094:35227/1	60	-
chr1	231666491	231666492	A01177:23:H2L2FDSX3:2:2354:3784:32377	60	-
chr1	232409472	232409473	A01177:23:H2L2FDSX3:4:1131:19605:22106/1	60	+
chr1	232476399	232476400	A01177:23:H2L2FDSX3:4:1116:9164:9345/1	60	+
chr1	232939331	232939332	A01177:23:H2L2FDSX3:2:2470:2474:27164	60	-
chr1	232967640	232967641	A01177:23:H2L2FDSX3:1:2567:28782:30044	60	-
chr1	233251543	233251544	A01177:23:H2L2FDSX3:4:1147:12183:22279/1	60	+
chr1	234464189	234464190	A01177:23:H2L2FDSX3:4:1371:11162:31845/1	60	+
chr1	235218240	235218241	A01177:23:H2L2FDSX3:1:1343:32832:29825	60	-
chr1	235221555	235221556	A01177:23:H2L2FDSX3:4:1151:14299:34178/1	60	+
chr1	235468689	235468690	A01177:23:H2L2FDSX3:2:2533:17101:17832	60	+
chr1	235492657	235492658	A01177:23:H2L2FDSX3:4:1146:31638:36245/1	60	+
chr1	235551405	235551406	A01177:23:H2L2FDSX3:1:1357:19397:22529/1	60	-
chr1	236022247	236022248	A01177:23:H2L2FDSX3:3:2348:28411:33536	60	-
chr1	236444559	236444560	A01177:23:H2L2FDSX3:1:2340:25934:29089	60	-
chr1	237528218	237528219	A01177:23:H2L2FDSX3:1:1469:25880:36980	60	-
chr1	238133684	238133685	A01177:23:H2L2FDSX3:4:2205:15302:26929/1	60	-
chr1	238315796	238315797	A01177:23:H2L2FDSX3:2:2430:15510:24502	60	-
chr1	239370961	239370962	A01177:23:H2L2FDSX3:4:2157:28266:17816/1	60	+
chr1	240532857	240532858	A01177:23:H2L2FDSX3:3:1153:27606:5807	60	-
chr1	244850964	244850965	A01177:23:H2L2FDSX3:4:1148:22733:12806/1	60	-
chr1	245937952	245937953	A01177:23:H2L2FDSX3:4:1339:26087:1642/1	60	+
chr1	246138604	246138605	A01177:23:H2L2FDSX3:3:2456:22507:5932	60	+
chr1	246196828	246196829	A01177:23:H2L2FDSX3:4:1178:20564:31000/1	60	-
chr1	246643788	246643789	A01177:23:H2L2FDSX3:4:1424:9408:3161/1	60	+
chr1	246740606	246740607	A01177:23:H2L2FDSX3:4:2137:14769:22811/1	60	-
chr1	246892215	246892216	A01177:23:H2L2FDSX3:3:2650:31665:21512	60	-
chr1	246902978	246902979	A01177:23:H2L2FDSX3:4:1150:1136:4304/1	60	+
chr1	246980654	246980655	A01177:23:H2L2FDSX3:3:1641:7093:27492	60	+
chr1	247250348	247250349	A01177:23:H2L2FDSX3:1:2601:30418:28620	60	+
chr10	61262	61263	A01177:23:H2L2FDSX3:3:2217:12066:31250	60	+
chr10	833817	833818	A01177:23:H2L2FDSX3:3:1660:3079:20384	60	-
chr10	1029472	1029473	A01177:23:H2L2FDSX3:4:1245:17680:31078/1	60	+
chr10	2844094	2844095	A01177:23:H2L2FDSX3:3:2336:22797:18302	60	+
chr10	3158074	3158075	A01177:23:H2L2FDSX3:4:1154:26087:31328/1	60	-
chr10	6462470	6462471	A01177:23:H2L2FDSX3:4:1203:24551:35305/1	60	+
chr10	6516816	6516817	A01177:23:H2L2FDSX3:4:1318:1579:23109/1	60	-
chr10	6516818	6516819	A01177:23:H2L2FDSX3:4:1127:27941:11209/1	60	-
chr10	6924856	6924857	A01177:23:H2L2FDSX3:2:1564:19298:18129	60	-
chr10	7235003	7235004	A01177:23:H2L2FDSX3:2:2617:21685:29152	60	+
chr10	7338299	7338300	A01177:23:H2L2FDSX3:4:2410:21061:18646/1	60	-
chr10	11601365	11601366	A01177:23:H2L2FDSX3:4:1166:23005:22263/1	60	-
chr10	11672548	11672549	A01177:23:H2L2FDSX3:4:2154:6036:4617	60	-
chr10	12113223	12113224	A01177:23:H2L2FDSX3:3:2316:16514:10927	60	+
chr10	12359709	12359710	A01177:23:H2L2FDSX3:1:2477:14525:8923	60	-
chr10	14901666	14901667	A01177:23:H2L2FDSX3:3:1502:9426:21042	60	-
chr10	15330172	15330173	A01177:23:H2L2FDSX3:4:2158:9860:30467/1	60	+
chr10	15813821	15813822	A01177:23:H2L2FDSX3:3:1663:20518:26850	60	+
chr10	17158606	17158607	A01177:23:H2L2FDSX3:1:1572:20338:14857	60	-
chr10	17667676	17667677	A01177:23:H2L2FDSX3:4:1149:19705:25942/1	60	-
chr10	17707145	17707146	A01177:23:H2L2FDSX3:2:2640:7591:24565	60	-
chr10	18481426	18481427	A01177:23:H2L2FDSX3:2:1567:18864:36761	60	+
chr10	19528331	19528332	A01177:23:H2L2FDSX3:4:1529:27661:13479	60	-
chr10	21921582	21921583	A01177:23:H2L2FDSX3:4:1613:27453:4038/1	60	+
chr10	24591981	24591982	A01177:23:H2L2FDSX3:4:1162:18602:23688/1	60	+
chr10	25471763	25471764	A01177:23:H2L2FDSX3:2:2443:13765:16626	60	-
chr10	26538231	26538232	A01177:23:H2L2FDSX3:4:1574:25861:28025/1	60	-
chr10	26748436	26748437	A01177:23:H2L2FDSX3:1:2220:5909:16423	60	-
chr10	27064759	27064760	A01177:23:H2L2FDSX3:4:1154:3549:21887/1	60	+
chr10	27194228	27194229	A01177:23:H2L2FDSX3:2:1302:32904:10222	60	-
chr10	27200449	27200450	A01177:23:H2L2FDSX3:3:1316:7482:14387	60	+
chr10	27525141	27525142	A01177:23:H2L2FDSX3:4:1420:21314:6026/1	60	+
chr10	28310147	28310148	A01177:23:H2L2FDSX3:3:2152:17752:25911	60	-
chr10	28596094	28596095	A01177:23:H2L2FDSX3:4:1265:28718:7733/1	60	+
chr10	28804291	28804292	A01177:23:H2L2FDSX3:4:1252:24858:22341/1	60	+
chr10	28956505	28956506	A01177:23:H2L2FDSX3:3:2530:18927:34053	60	-
chr10	29368737	29368738	A01177:23:H2L2FDSX3:3:2630:27995:2691	60	+
chr10	29368802	29368803	A01177:23:H2L2FDSX3:3:1173:10321:13792	60	+
chr10	30195239	30195240	A01177:23:H2L2FDSX3:1:1354:27715:12915	60	-
chr10	31322768	31322769	A01177:23:H2L2FDSX3:1:2644:22797:26068	60	-
chr10	31402694	31402695	A01177:23:H2L2FDSX3:3:1471:5782:13698	60	-
chr10	32037082	32037083	A01177:23:H2L2FDSX3:2:1556:1380:31156	60	-
chr10	32045710	32045711	A01177:23:H2L2FDSX3:2:1322:11758:27806	60	-
chr10	32181502	32181503	A01177:23:H2L2FDSX3:2:1131:10095:27618	60	-
chr10	34375680	34375681	A01177:23:H2L2FDSX3:2:1564:16495:5134	60	-
chr10	34583983	34583984	A01177:23:H2L2FDSX3:4:1511:22055:35305/1	60	+
chr10	34690755	34690756	A01177:23:H2L2FDSX3:4:1447:22281:1344/1	60	-
chr10	35032756	35032757	A01177:23:H2L2FDSX3:4:2149:3803:5259/1	60	-
chr10	35227616	35227617	A01177:23:H2L2FDSX3:1:2401:15248:23578	60	+
chr10	36727775	36727776	A01177:23:H2L2FDSX3:4:1675:13331:22451/1	60	-
chr10	37322901	37322902	A01177:23:H2L2FDSX3:2:2214:16550:25457	60	-
chr10	43437070	43437071	A01177:23:H2L2FDSX3:1:2644:25735:31814	60	-
chr10	45941242	45941243	A01177:23:H2L2FDSX3:4:2362:17264:10222/1	60	+
chr10	46657852	46657853	A01177:23:H2L2FDSX3:3:2516:7681:33395	60	+
chr10	48421834	48421835	A01177:23:H2L2FDSX3:4:1124:5376:7952/1	60	+
chr10	56074115	56074116	A01177:23:H2L2FDSX3:4:1113:10248:6684/1	60	+
chr10	56868229	56868230	A01177:23:H2L2FDSX3:2:2164:16622:27430	60	-
chr10	58283388	58283389	A01177:23:H2L2FDSX3:2:2468:23511:15468	60	-
chr10	60788302	60788303	A01177:23:H2L2FDSX3:4:1455:7012:32863/1	60	-
chr10	61317165	61317166	A01177:23:H2L2FDSX3:2:2170:20564:27179	60	+
chr10	61317170	61317171	A01177:23:H2L2FDSX3:4:1118:14335:27821/1	60	+
chr10	61450500	61450501	A01177:23:H2L2FDSX3:4:1452:12563:35336/1	60	-
chr10	63479144	63479145	A01177:23:H2L2FDSX3:4:1421:25518:1407/1	60	-
chr10	65174772	65174773	A01177:23:H2L2FDSX3:4:1336:18331:12226/1	60	+
chr10	66106032	66106033	A01177:23:H2L2FDSX3:3:1331:31177:8954	60	-
chr10	66481483	66481484	A01177:23:H2L2FDSX3:1:2444:17544:10394	60	+
chr10	68213978	68213979	A01177:23:H2L2FDSX3:3:1517:8241:7247	60	+
chr10	68488671	68488672	A01177:23:H2L2FDSX3:4:1134:27254:29465/1	60	+
chr10	68617799	68617800	A01177:23:H2L2FDSX3:4:1275:3775:34710/1	60	+
chr10	68659774	68659775	A01177:23:H2L2FDSX3:4:1157:6189:33818/1	60	+
chr10	68741170	68741171	A01177:23:H2L2FDSX3:4:1134:14787:18677/1	60	+
chr10	68754597	68754598	A01177:23:H2L2FDSX3:4:1209:8043:19774/1	60	-
chr10	68841107	68841108	A01177:23:H2L2FDSX3:3:2307:30978:33129	60	+
chr10	69302076	69302077	A01177:23:H2L2FDSX3:1:1438:10583:27023	60	-
chr10	70311468	70311469	A01177:23:H2L2FDSX3:2:2107:19578:27445	60	+
chr10	70829722	70829723	A01177:23:H2L2FDSX3:4:1222:1669:2253/1	60	+
chr10	70829726	70829727	A01177:23:H2L2FDSX3:2:2635:26747:19695	60	-
chr10	71845637	71845638	A01177:23:H2L2FDSX3:4:1225:3649:36589/1	60	-
chr10	72128472	72128473	A01177:23:H2L2FDSX3:4:1123:9254:8563/1	60	+
chr10	72163410	72163411	A01177:23:H2L2FDSX3:4:1448:21576:16282/1	60	-
chr10	72474573	72474574	A01177:23:H2L2FDSX3:3:1323:26793:15264	60	+
chr10	72535778	72535779	A01177:23:H2L2FDSX3:4:1333:23999:6918/1	60	+
chr10	72616465	72616466	A01177:23:H2L2FDSX3:3:1325:27335:33802	60	+
chr10	72720623	72720624	A01177:23:H2L2FDSX3:2:2615:5132:11381	60	-
chr10	72722301	72722302	A01177:23:H2L2FDSX3:4:2573:20690:10582/1	60	-
chr10	72723850	72723851	A01177:23:H2L2FDSX3:2:2401:17933:18897	60	-
chr10	72736225	72736226	A01177:23:H2L2FDSX3:4:1230:4056:13714/1	60	-
chr10	72767684	72767685	A01177:23:H2L2FDSX3:4:2154:9534:29653/1	60	-
chr10	73052793	73052794	A01177:23:H2L2FDSX3:2:1424:1325:30530	60	-
chr10	73243375	73243376	A01177:23:H2L2FDSX3:1:2233:32072:23500	60	+
chr10	73372700	73372701	A01177:23:H2L2FDSX3:4:1440:4453:13401/1	60	-
chr10	73378620	73378621	A01177:23:H2L2FDSX3:4:2411:21432:36072/1	60	+
chr10	73470776	73470777	A01177:23:H2L2FDSX3:4:1121:28221:25347/1	60	-
chr10	73482189	73482190	A01177:23:H2L2FDSX3:3:2418:30327:5979	60	+
chr10	73573565	73573566	A01177:23:H2L2FDSX3:3:1148:9001:14669	60	-
chr10	74043942	74043943	A01177:23:H2L2FDSX3:2:2575:22010:2754	60	-
chr10	74449718	74449719	A01177:23:H2L2FDSX3:4:1201:30924:6887/1	60	+
chr10	74477529	74477530	A01177:23:H2L2FDSX3:4:1221:20103:20713/1	60	+
chr10	74529267	74529268	A01177:23:H2L2FDSX3:4:2151:24921:28588/1	60	+
chr10	74543018	74543019	A01177:23:H2L2FDSX3:1:1231:21820:27539	60	+
chr10	74617381	74617382	A01177:23:H2L2FDSX3:4:1202:17282:16861/1	60	-
chr10	74833605	74833606	A01177:23:H2L2FDSX3:4:1134:20428:6746/1	60	-
chr10	74956869	74956870	A01177:23:H2L2FDSX3:4:1474:16071:6245/1	60	-
chr10	75996897	75996898	A01177:23:H2L2FDSX3:3:2550:10565:6856	60	-
chr10	78921820	78921821	A01177:23:H2L2FDSX3:4:1256:11776:28401/1	60	+
chr10	79116219	79116220	A01177:23:H2L2FDSX3:4:1118:2446:9455/1	60	+
chr10	79119763	79119764	A01177:23:H2L2FDSX3:3:1631:32750:25582	60	+
chr10	79812704	79812705	A01177:23:H2L2FDSX3:2:2671:7175:35149	60	-
chr10	80105219	80105220	A01177:23:H2L2FDSX3:2:2426:19027:8046	60	+
chr10	83381797	83381798	A01177:23:H2L2FDSX3:4:2111:1904:12367/1	60	+
chr10	83905625	83905626	A01177:23:H2L2FDSX3:4:1175:31557:18912/1	60	+
chr10	84469551	84469552	A01177:23:H2L2FDSX3:4:1269:25409:28338/1	60	+
chr10	86601564	86601565	A01177:23:H2L2FDSX3:4:2556:17427:24283/1	60	+
chr10	87149585	87149586	A01177:23:H2L2FDSX3:4:2509:9805:30060/1	60	-
chr10	87512292	87512293	A01177:23:H2L2FDSX3:4:1148:22037:33019/1	60	-
chr10	87558234	87558235	A01177:23:H2L2FDSX3:1:1316:13657:36292	60	+
chr10	87781176	87781177	A01177:23:H2L2FDSX3:3:1328:8820:31203	60	-
chr10	87804532	87804533	A01177:23:H2L2FDSX3:4:2507:6659:17566/1	60	+
chr10	87804605	87804606	A01177:23:H2L2FDSX3:1:1225:25427:20729	60	+
chr10	88365402	88365403	A01177:23:H2L2FDSX3:3:1276:6985:28995	60	-
chr10	88410359	88410360	A01177:23:H2L2FDSX3:4:1462:15736:17096/1	60	-
chr10	88430194	88430195	A01177:23:H2L2FDSX3:4:1635:23176:9690/1	60	-
chr10	91828956	91828957	A01177:23:H2L2FDSX3:3:1171:12545:22592	60	-
chr10	91984090	91984091	A01177:23:H2L2FDSX3:2:2425:25635:33113	60	-
chr10	92100782	92100783	A01177:23:H2L2FDSX3:1:2220:19524:34648	60	+
chr10	92637827	92637828	A01177:23:H2L2FDSX3:3:1343:24578:34194	60	-
chr10	92726456	92726457	A01177:23:H2L2FDSX3:4:1111:16631:4899	60	+
chr10	92861146	92861147	A01177:23:H2L2FDSX3:2:2622:29053:13448	60	-
chr10	93510675	93510676	A01177:23:H2L2FDSX3:4:1307:4725:21073/1	60	+
chr10	93743961	93743962	A01177:23:H2L2FDSX3:4:1157:17815:31062/1	60	+
chr10	93743962	93743963	A01177:23:H2L2FDSX3:1:1437:19759:22247	60	+
chr10	96898189	96898190	A01177:23:H2L2FDSX3:4:2206:10077:7889/1	60	-
chr10	96927930	96927931	A01177:23:H2L2FDSX3:3:2570:2989:12242	60	+
chr10	97136948	97136949	A01177:23:H2L2FDSX3:4:1175:6045:28776/1	60	+
chr10	97146235	97146236	A01177:23:H2L2FDSX3:2:1341:23918:29356	60	-
chr10	97331390	97331391	A01177:23:H2L2FDSX3:4:1116:6054:10911/1	60	-
chr10	97477210	97477211	A01177:23:H2L2FDSX3:1:1438:29966:19413	60	-
chr10	98630390	98630391	A01177:23:H2L2FDSX3:3:1502:17164:17440	60	+
chr10	99707319	99707320	A01177:23:H2L2FDSX3:3:1472:15393:16063	60	-
chr10	100197263	100197264	A01177:23:H2L2FDSX3:4:1139:1615:24768/1	60	+
chr10	100934313	100934314	A01177:23:H2L2FDSX3:4:1269:21549:9095/1	60	+
chr10	100942720	100942721	A01177:23:H2L2FDSX3:2:2374:13539:30264	60	+
chr10	100957678	100957679	A01177:23:H2L2FDSX3:4:1113:24415:12305/1	60	+
chr10	101397568	101397569	A01177:23:H2L2FDSX3:3:2641:9462:19789	60	-
chr10	101606358	101606359	A01177:23:H2L2FDSX3:1:1658:19741:7999	60	+
chr10	101933300	101933301	A01177:23:H2L2FDSX3:2:2549:18087:30467	60	-
chr10	101984229	101984230	A01177:23:H2L2FDSX3:4:1122:6560:15170/1	60	+
chr10	101988748	101988749	A01177:23:H2L2FDSX3:1:1210:19443:20948	60	-
chr10	102006189	102006190	A01177:23:H2L2FDSX3:4:2412:7618:11647	60	-
chr10	102028762	102028763	A01177:23:H2L2FDSX3:1:1273:27281:24314	60	-
chr10	102144477	102144478	A01177:23:H2L2FDSX3:4:1276:9146:9940/1	60	+
chr10	102248893	102248894	A01177:23:H2L2FDSX3:4:1135:22327:35336/1	60	-
chr10	102263728	102263729	A01177:23:H2L2FDSX3:2:1624:28754:13088	60	+
chr10	102299525	102299526	A01177:23:H2L2FDSX3:3:2274:17137:7874	60	+
chr10	102703468	102703469	A01177:23:H2L2FDSX3:4:1150:22679:29716/1	60	+
chr10	103100598	103100599	A01177:23:H2L2FDSX3:4:1139:16703:30264/1	60	+
chr10	103117418	103117419	A01177:23:H2L2FDSX3:3:1124:2446:14465	60	-
chr10	103172910	103172911	A01177:23:H2L2FDSX3:2:2640:29252:11475	60	+
chr10	106382000	106382001	A01177:23:H2L2FDSX3:1:1332:28709:5901	60	+
chr10	108544205	108544206	A01177:23:H2L2FDSX3:2:1206:11550:32487/1	60	+
chr10	110958369	110958370	A01177:23:H2L2FDSX3:4:2324:8350:8155	60	-
chr10	112417278	112417279	A01177:23:H2L2FDSX3:2:2264:20808:7153	60	-
chr10	112523051	112523052	A01177:23:H2L2FDSX3:1:1578:6017:16799	60	-
chr10	112733987	112733988	A01177:23:H2L2FDSX3:1:1224:7301:22247	60	+
chr10	114754066	114754067	A01177:23:H2L2FDSX3:3:1168:2555:22263	60	+
chr10	114947396	114947397	A01177:23:H2L2FDSX3:4:1205:28989:34788/1	60	-
chr10	114955473	114955474	A01177:23:H2L2FDSX3:3:1155:13268:4648	60	+
chr10	115550928	115550929	A01177:23:H2L2FDSX3:3:1151:27254:12649	60	+
chr10	116446208	116446209	A01177:23:H2L2FDSX3:4:2157:12653:11725/1	60	-
chr10	116465414	116465415	A01177:23:H2L2FDSX3:1:2256:27877:10347	60	-
chr10	119164078	119164079	A01177:23:H2L2FDSX3:3:1520:17797:6417	60	-
chr10	119592195	119592196	A01177:23:H2L2FDSX3:3:2533:23782:12399	60	-
chr10	119719283	119719284	A01177:23:H2L2FDSX3:1:2351:16586:27211	60	+
chr10	119918113	119918114	A01177:23:H2L2FDSX3:4:1164:5837:6684/1	60	+
chr10	120160763	120160764	A01177:23:H2L2FDSX3:4:1209:8269:7764	60	-
chr10	120876894	120876895	A01177:23:H2L2FDSX3:2:2559:28393:9643	60	+
chr10	121037645	121037646	A01177:23:H2L2FDSX3:1:2657:13169:14873	60	+
chr10	123158093	123158094	A01177:23:H2L2FDSX3:4:1162:4227:12947/1	60	+
chr10	124758204	124758205	A01177:23:H2L2FDSX3:4:1319:15167:10347/1	60	+
chr10	124764378	124764379	A01177:23:H2L2FDSX3:1:2224:13322:13228	60	-
chr10	124766370	124766371	A01177:23:H2L2FDSX3:4:2558:7618:1376	60	-
chr10	125435636	125435637	A01177:23:H2L2FDSX3:4:1137:31720:9549/1	60	+
chr10	128122917	128122918	A01177:23:H2L2FDSX3:3:1622:18710:1110	60	+
chr10	131971448	131971449	A01177:23:H2L2FDSX3:4:1156:20998:9455/1	60	+
chr10	133322804	133322805	A01177:23:H2L2FDSX3:4:1223:27091:33943/1	60	-
chr10	133400050	133400051	A01177:23:H2L2FDSX3:4:2451:23493:2534/1	60	+
chr10	133465681	133465682	A01177:23:H2L2FDSX3:3:1167:9245:1626	60	+
chr10	133485572	133485573	A01177:23:H2L2FDSX3:1:2212:29930:11960	60	-
chr10	133508969	133508970	A01177:23:H2L2FDSX3:2:2554:32551:21762	60	-
chr11	243148	243149	A01177:23:H2L2FDSX3:3:2125:7057:37043	60	+
chr11	245860	245861	A01177:23:H2L2FDSX3:2:2571:31367:36839	60	-
chr11	249891	249892	A01177:23:H2L2FDSX3:4:1458:19000:34428/1	60	-
chr11	250167	250168	A01177:23:H2L2FDSX3:4:1270:6171:19601/1	60	-
chr11	252423	252424	A01177:23:H2L2FDSX3:3:2427:21278:20306	60	+
chr11	335567	335568	A01177:23:H2L2FDSX3:3:1156:12418:17300	60	-
chr11	340737	340738	A01177:23:H2L2FDSX3:4:1219:25861:11710/1	60	-
chr11	458099	458100	A01177:23:H2L2FDSX3:4:1168:23656:32377/1	60	+
chr11	459329	459330	A01177:23:H2L2FDSX3:4:2532:13268:12226	60	+
chr11	752857	752858	A01177:23:H2L2FDSX3:3:1549:19967:33849	60	+
chr11	754243	754244	A01177:23:H2L2FDSX3:4:1112:12726:13385/1	60	+
chr11	758533	758534	A01177:23:H2L2FDSX3:2:1338:11153:29731	60	+
chr11	760550	760551	A01177:23:H2L2FDSX3:4:1126:27642:27821/1	60	+
chr11	765443	765444	A01177:23:H2L2FDSX3:1:1502:32063:7545	60	-
chr11	811661	811662	A01177:23:H2L2FDSX3:4:1130:3314:8390/1	60	+
chr11	1476289	1476290	A01177:23:H2L2FDSX3:4:1347:9055:28134/1	60	-
chr11	2961910	2961911	A01177:23:H2L2FDSX3:3:1436:13557:15170	60	-
chr11	2965717	2965718	A01177:23:H2L2FDSX3:4:1323:10809:31172/1	60	+
chr11	3761850	3761851	A01177:23:H2L2FDSX3:1:1420:4878:16203	60	-
chr11	3781589	3781590	A01177:23:H2L2FDSX3:4:1253:11442:3677/1	60	-
chr11	3955641	3955642	A01177:23:H2L2FDSX3:4:1165:27118:36088/1	60	+
chr11	3961180	3961181	A01177:23:H2L2FDSX3:4:1263:5719:6042/1	60	+
chr11	4010923	4010924	A01177:23:H2L2FDSX3:2:2265:13548:21731	60	+
chr11	4037435	4037436	A01177:23:H2L2FDSX3:4:1121:29089:7999/1	60	-
chr11	4039925	4039926	A01177:23:H2L2FDSX3:1:2165:26503:26475	60	+
chr11	4065917	4065918	A01177:23:H2L2FDSX3:4:1266:13892:34100/1	60	-
chr11	5237127	5237128	A01177:23:H2L2FDSX3:2:1374:3667:37027	60	+
chr11	6221574	6221575	A01177:23:H2L2FDSX3:4:1125:31530:29857/1	60	+
chr11	6607190	6607191	A01177:23:H2L2FDSX3:2:2262:14724:18286	60	+
chr11	9195290	9195291	A01177:23:H2L2FDSX3:2:1627:17644:32299	60	+
chr11	9581767	9581768	A01177:23:H2L2FDSX3:4:1173:13919:18396/1	60	+
chr11	9585749	9585750	A01177:23:H2L2FDSX3:2:2627:4463:24784	60	-
chr11	9587396	9587397	A01177:23:H2L2FDSX3:4:1122:22019:22842/1	60	+
chr11	9840019	9840020	A01177:23:H2L2FDSX3:2:2549:29179:27727	60	-
chr11	10065868	10065869	A01177:23:H2L2FDSX3:1:1371:16450:26631	60	+
chr11	10779046	10779047	A01177:23:H2L2FDSX3:4:2647:7618:12305	60	-
chr11	10816848	10816849	A01177:23:H2L2FDSX3:1:1324:17824:28667	60	-
chr11	10822685	10822686	A01177:23:H2L2FDSX3:3:1352:23493:2534	60	-
chr11	11891767	11891768	A01177:23:H2L2FDSX3:4:2260:9408:21981/1	60	-
chr11	11947699	11947700	A01177:23:H2L2FDSX3:4:1112:22607:3223/1	60	+
chr11	11947701	11947702	A01177:23:H2L2FDSX3:2:2244:28818:20838	60	+
chr11	12190058	12190059	A01177:23:H2L2FDSX3:2:2552:14253:18662	60	+
chr11	12854802	12854803	A01177:23:H2L2FDSX3:3:2342:22815:25410	60	+
chr11	14479607	14479608	A01177:23:H2L2FDSX3:4:1476:20094:18537/1	60	+
chr11	14479609	14479610	A01177:23:H2L2FDSX3:4:2356:9399:20149	60	+
chr11	14509925	14509926	A01177:23:H2L2FDSX3:3:2418:32099:25801	60	-
chr11	14606554	14606555	A01177:23:H2L2FDSX3:4:1301:29288:6840/1	60	+
chr11	14606555	14606556	A01177:23:H2L2FDSX3:2:2358:11514:2237	60	+
chr11	14709132	14709133	A01177:23:H2L2FDSX3:4:1147:11107:13808/1	60	+
chr11	14709133	14709134	A01177:23:H2L2FDSX3:2:2206:11333:22435	60	+
chr11	17300640	17300641	A01177:23:H2L2FDSX3:4:1642:12011:3568/1	60	-
chr11	17322044	17322045	A01177:23:H2L2FDSX3:4:1117:10059:9643/1	60	-
chr11	17322190	17322191	A01177:23:H2L2FDSX3:1:2269:2917:32628	60	-
chr11	18318502	18318503	A01177:23:H2L2FDSX3:3:1367:11668:18255	60	+
chr11	18378204	18378205	A01177:23:H2L2FDSX3:4:1512:7464:3521/1	60	-
chr11	18402026	18402027	A01177:23:H2L2FDSX3:3:2171:26982:30561	60	+
chr11	18611273	18611274	A01177:23:H2L2FDSX3:2:1334:10728:21261	60	-
chr11	19231050	19231051	A01177:23:H2L2FDSX3:4:1144:5168:8907/1	60	-
chr11	20225490	20225491	A01177:23:H2L2FDSX3:2:1447:19018:8594	60	+
chr11	20444953	20444954	A01177:23:H2L2FDSX3:2:2271:22390:7482	60	-
chr11	25451391	25451392	A01177:23:H2L2FDSX3:4:1440:2410:20071	60	-
chr11	27620690	27620691	A01177:23:H2L2FDSX3:2:2554:10637:4789	60	-
chr11	27855066	27855067	A01177:23:H2L2FDSX3:3:1619:10267:15922	60	+
chr11	28162755	28162756	A01177:23:H2L2FDSX3:2:2552:13123:2519	60	-
chr11	31461741	31461742	A01177:23:H2L2FDSX3:4:1141:29460:7169/1	60	+
chr11	31469686	31469687	A01177:23:H2L2FDSX3:4:1269:2926:3991/1	60	-
chr11	31497062	31497063	A01177:23:H2L2FDSX3:4:1225:25762:36432/1	60	+
chr11	31629005	31629006	A01177:23:H2L2FDSX3:4:2161:1696:26819/1	60	+
chr11	31759987	31759988	A01177:23:H2L2FDSX3:2:2475:14751:9940	60	-
chr11	32408804	32408805	A01177:23:H2L2FDSX3:3:1342:7979:17033	60	+
chr11	32938944	32938945	A01177:23:H2L2FDSX3:4:2565:24415:12680/1	60	-
chr11	32954721	32954722	A01177:23:H2L2FDSX3:4:1130:7645:14732/1	60	+
chr11	33109124	33109125	A01177:23:H2L2FDSX3:4:1161:26955:15358/1	60	-
chr11	33302891	33302892	A01177:23:H2L2FDSX3:4:1204:6108:14638/1	60	+
chr11	33749119	33749120	A01177:23:H2L2FDSX3:2:1342:31747:2112	60	-
chr11	33752552	33752553	A01177:23:H2L2FDSX3:2:2341:23194:21277	60	-
chr11	34816257	34816258	A01177:23:H2L2FDSX3:4:1217:6126:18865/1	60	-
chr11	36380020	36380021	A01177:23:H2L2FDSX3:3:2427:18069:25958	60	-
chr11	37322764	37322765	A01177:23:H2L2FDSX3:4:1170:28031:18912/1	60	-
chr11	37513843	37513844	A01177:23:H2L2FDSX3:3:1519:5385:11788	60	+
chr11	39230420	39230421	A01177:23:H2L2FDSX3:4:1211:26910:2879/1	60	+
chr11	43672753	43672754	A01177:23:H2L2FDSX3:1:2256:10095:7200	60	+
chr11	43683207	43683208	A01177:23:H2L2FDSX3:4:1338:8621:1767/1	60	+
chr11	43846452	43846453	A01177:23:H2L2FDSX3:2:1567:14687:36323	60	-
chr11	44247510	44247511	A01177:23:H2L2FDSX3:2:1457:29080:33818	60	-
chr11	46056257	46056258	A01177:23:H2L2FDSX3:4:1313:4300:15796/1	60	+
chr11	46069028	46069029	A01177:23:H2L2FDSX3:4:1155:29432:11506/1	60	-
chr11	46356119	46356120	A01177:23:H2L2FDSX3:2:2409:22851:36401	60	-
chr11	46487816	46487817	A01177:23:H2L2FDSX3:4:1341:19551:2472/1	60	-
chr11	46496002	46496003	A01177:23:H2L2FDSX3:2:2574:29903:23124	60	-
chr11	46763097	46763098	A01177:23:H2L2FDSX3:2:2405:8305:2472	60	-
chr11	46803904	46803905	A01177:23:H2L2FDSX3:1:1110:9046:14497	60	-
chr11	46817904	46817905	A01177:23:H2L2FDSX3:1:2565:18783:8531	60	-
chr11	46974752	46974753	A01177:23:H2L2FDSX3:4:1361:28745:17895	60	-
chr11	46979958	46979959	A01177:23:H2L2FDSX3:3:1114:27877:34616	60	-
chr11	47070748	47070749	A01177:23:H2L2FDSX3:2:1332:30888:12806	60	-
chr11	47104355	47104356	A01177:23:H2L2FDSX3:4:2212:22887:5431/1	60	+
chr11	47112861	47112862	A01177:23:H2L2FDSX3:3:1447:20772:18364	60	+
chr11	47199440	47199441	A01177:23:H2L2FDSX3:3:2671:20636:36354	60	-
chr11	47222128	47222129	A01177:23:H2L2FDSX3:3:1156:15185:20212	60	+
chr11	47224847	47224848	A01177:23:H2L2FDSX3:4:1112:12011:5822/1	60	+
chr11	47314557	47314558	A01177:23:H2L2FDSX3:4:1171:7075:4131/1	60	+
chr11	47528226	47528227	A01177:23:H2L2FDSX3:2:2574:6289:6151	60	+
chr11	47639581	47639582	A01177:23:H2L2FDSX3:4:2539:22896:13213/1	60	+
chr11	47746435	47746436	A01177:23:H2L2FDSX3:4:1434:25753:15217/1	60	+
chr11	47812604	47812605	A01177:23:H2L2FDSX3:4:1136:28899:19132/1	60	+
chr11	47826100	47826101	A01177:23:H2L2FDSX3:4:1210:14199:27179/1	60	+
chr11	47853160	47853161	A01177:23:H2L2FDSX3:4:1307:7184:11741	60	-
chr11	49675385	49675386	A01177:23:H2L2FDSX3:4:1113:9146:24251/1	60	-
chr11	55980016	55980017	A01177:23:H2L2FDSX3:4:1140:28167:22373/1	60	+
chr11	58442176	58442177	A01177:23:H2L2FDSX3:4:1151:20790:16423/1	60	+
chr11	58554950	58554951	A01177:23:H2L2FDSX3:4:1136:32389:13244/1	60	+
chr11	58588019	58588020	A01177:23:H2L2FDSX3:3:2632:1985:24251	60	-
chr11	60882708	60882709	A01177:23:H2L2FDSX3:4:1640:27118:19429/1	60	+
chr11	61317208	61317209	A01177:23:H2L2FDSX3:1:1639:24605:10410	60	-
chr11	61323183	61323184	A01177:23:H2L2FDSX3:1:2137:8531:15953	60	-
chr11	61408507	61408508	A01177:23:H2L2FDSX3:2:2427:12355:3630	60	-
chr11	61426511	61426512	A01177:23:H2L2FDSX3:4:2128:18023:35336/1	60	-
chr11	61463241	61463242	A01177:23:H2L2FDSX3:1:1247:26060:24831	60	-
chr11	61922155	61922156	A01177:23:H2L2FDSX3:3:1329:15582:13823	60	-
chr11	62138353	62138354	A01177:23:H2L2FDSX3:1:1325:17183:17910	60	+
chr11	62357917	62357918	A01177:23:H2L2FDSX3:4:1251:15383:19304/1	60	+
chr11	62361231	62361232	A01177:23:H2L2FDSX3:4:1153:22688:9815/1	60	-
chr11	62382024	62382025	A01177:23:H2L2FDSX3:4:1610:25889:19335/1	60	-
chr11	62559213	62559214	A01177:23:H2L2FDSX3:4:1310:3595:16830/1	60	+
chr11	62563580	62563581	A01177:23:H2L2FDSX3:4:1308:32470:32487/1	60	+
chr11	62566524	62566525	A01177:23:H2L2FDSX3:2:2548:15501:28150	60	+
chr11	62585062	62585063	A01177:23:H2L2FDSX3:4:1167:24108:13808/1	60	+
chr11	62631133	62631134	A01177:23:H2L2FDSX3:4:1203:29487:36213/1	60	+
chr11	62631586	62631587	A01177:23:H2L2FDSX3:4:2627:1452:30217/1	60	-
chr11	62631784	62631785	A01177:23:H2L2FDSX3:4:2449:6216:33646/1	60	-
chr11	62633361	62633362	A01177:23:H2L2FDSX3:3:1627:17183:28651	60	-
chr11	62637969	62637970	A01177:23:H2L2FDSX3:1:1258:26051:26256	60	-
chr11	62638714	62638715	A01177:23:H2L2FDSX3:4:1178:6768:9737/1	60	+
chr11	62644340	62644341	A01177:23:H2L2FDSX3:3:1123:16125:3302	60	-
chr11	62720722	62720723	A01177:23:H2L2FDSX3:3:2331:10592:31078	60	+
chr11	62721606	62721607	A01177:23:H2L2FDSX3:4:1637:32805:17440/1	60	-
chr11	62734618	62734619	A01177:23:H2L2FDSX3:3:2211:14913:31892	60	-
chr11	62794580	62794581	A01177:23:H2L2FDSX3:3:2202:20139:32142	60	-
chr11	62862294	62862295	A01177:23:H2L2FDSX3:1:2664:25726:30953	60	-
chr11	62872766	62872767	A01177:23:H2L2FDSX3:3:2675:19524:6965	60	-
chr11	62872768	62872769	A01177:23:H2L2FDSX3:1:2478:15194:12461	60	-
chr11	62873315	62873316	A01177:23:H2L2FDSX3:3:1203:3902:15139	60	-
chr11	62873317	62873318	A01177:23:H2L2FDSX3:2:2540:9326:5306	60	-
chr11	62874087	62874088	A01177:23:H2L2FDSX3:4:1133:14570:25880/1	60	+
chr11	62875875	62875876	A01177:23:H2L2FDSX3:4:1139:22779:11256/1	60	+
chr11	63569848	63569849	A01177:23:H2L2FDSX3:2:2606:11297:33364	60	-
chr11	63642463	63642464	A01177:23:H2L2FDSX3:4:1211:20898:5838/1	60	-
chr11	63652548	63652549	A01177:23:H2L2FDSX3:4:1347:25211:23484/1	60	+
chr11	63657394	63657395	A01177:23:H2L2FDSX3:4:1136:27905:4664/1	60	+
chr11	63659169	63659170	A01177:23:H2L2FDSX3:4:1359:17797:10958/1	60	+
chr11	63687767	63687768	A01177:23:H2L2FDSX3:4:1117:30020:17816/1	60	+
chr11	63689544	63689545	A01177:23:H2L2FDSX3:4:1162:19985:4507/1	60	-
chr11	63701358	63701359	A01177:23:H2L2FDSX3:4:1168:14018:20854/1	60	+
chr11	63702723	63702724	A01177:23:H2L2FDSX3:2:1346:13738:32581	60	-
chr11	63702725	63702726	A01177:23:H2L2FDSX3:3:2214:17309:27085	60	-
chr11	63707162	63707163	A01177:23:H2L2FDSX3:4:2330:25762:32831/1	60	-
chr11	63713193	63713194	A01177:23:H2L2FDSX3:4:1170:22318:12900/1	60	-
chr11	63732058	63732059	A01177:23:H2L2FDSX3:4:1510:4056:12743/1	60	+
chr11	63732893	63732894	A01177:23:H2L2FDSX3:3:1270:26386:10175	60	+
chr11	63854969	63854970	A01177:23:H2L2FDSX3:2:2637:21938:4914	60	-
chr11	64191210	64191211	A01177:23:H2L2FDSX3:3:2245:14543:4726	60	+
chr11	64192970	64192971	A01177:23:H2L2FDSX3:4:1124:27444:11976/1	60	-
chr11	64195884	64195885	A01177:23:H2L2FDSX3:3:1102:26539:29356	60	-
chr11	64201330	64201331	A01177:23:H2L2FDSX3:2:1349:4083:28604	60	-
chr11	64201332	64201333	A01177:23:H2L2FDSX3:4:2124:18964:7059/1	60	-
chr11	64214059	64214060	A01177:23:H2L2FDSX3:4:1147:17960:8891/1	60	+
chr11	64214792	64214793	A01177:23:H2L2FDSX3:2:2208:29975:27226	60	+
chr11	64254221	64254222	A01177:23:H2L2FDSX3:3:1155:12427:27398	60	-
chr11	64736937	64736938	A01177:23:H2L2FDSX3:4:1408:24460:20650/1	60	+
chr11	64763497	64763498	A01177:23:H2L2FDSX3:4:1334:24442:36871	60	+
chr11	64769357	64769358	A01177:23:H2L2FDSX3:4:2165:19162:8218/1	60	-
chr11	64769358	64769359	A01177:23:H2L2FDSX3:4:1530:32325:26913	60	-
chr11	64770156	64770157	A01177:23:H2L2FDSX3:1:1416:9281:31501	60	-
chr11	64771565	64771566	A01177:23:H2L2FDSX3:4:1207:3920:26569/1	60	-
chr11	64772347	64772348	A01177:23:H2L2FDSX3:4:1318:17942:11115/1	60	+
chr11	64772727	64772728	A01177:23:H2L2FDSX3:4:1444:23574:26318/1	60	-
chr11	64773297	64773298	A01177:23:H2L2FDSX3:4:1203:21142:6950/1	60	+
chr11	64773555	64773556	A01177:23:H2L2FDSX3:4:1213:8115:22185/1	60	+
chr11	64773557	64773558	A01177:23:H2L2FDSX3:4:1510:29071:3991/1	60	+
chr11	64776278	64776279	A01177:23:H2L2FDSX3:2:1220:27679:28385	60	+
chr11	64782148	64782149	A01177:23:H2L2FDSX3:2:1110:10836:31125	60	+
chr11	64803630	64803631	A01177:23:H2L2FDSX3:4:1242:3296:26428/1	60	+
chr11	64992640	64992641	A01177:23:H2L2FDSX3:4:1206:5104:18537	60	-
chr11	65076206	65076207	A01177:23:H2L2FDSX3:4:1606:23601:6668/1	60	+
chr11	65126730	65126731	A01177:23:H2L2FDSX3:3:2201:12382:29136	60	+
chr11	65194193	65194194	A01177:23:H2L2FDSX3:3:1131:11523:26396	60	-
chr11	65195017	65195018	A01177:23:H2L2FDSX3:2:2544:24560:18098	60	+
chr11	65196657	65196658	A01177:23:H2L2FDSX3:4:1206:14877:18709/1	60	+
chr11	65196800	65196801	A01177:23:H2L2FDSX3:4:1258:27823:28134/1	60	+
chr11	65264671	65264672	A01177:23:H2L2FDSX3:2:2570:32199:16423	60	+
chr11	65267735	65267736	A01177:23:H2L2FDSX3:4:1112:9064:10551/1	60	-
chr11	65268694	65268695	A01177:23:H2L2FDSX3:4:1256:11541:31093/1	60	+
chr11	65278356	65278357	A01177:23:H2L2FDSX3:1:1223:26286:2268	60	-
chr11	65278935	65278936	A01177:23:H2L2FDSX3:1:1445:6108:1705	60	-
chr11	65280521	65280522	A01177:23:H2L2FDSX3:4:1117:30553:30921/1	60	+
chr11	65280523	65280524	A01177:23:H2L2FDSX3:4:2605:15212:29152	60	+
chr11	65290551	65290552	A01177:23:H2L2FDSX3:4:1224:2880:23891/1	60	+
chr11	65292605	65292606	A01177:23:H2L2FDSX3:4:1150:11333:35775/1	60	+
chr11	65341924	65341925	A01177:23:H2L2FDSX3:2:2548:3115:22576	60	-
chr11	65411106	65411107	A01177:23:H2L2FDSX3:4:1212:22462:12085/1	60	-
chr11	65425741	65425742	A01177:23:H2L2FDSX3:4:1212:19732:4351/1	60	+
chr11	65428196	65428197	A01177:23:H2L2FDSX3:4:1158:11342:20353/1	60	+
chr11	65432923	65432924	A01177:23:H2L2FDSX3:2:2551:1515:15922	60	-
chr11	65433835	65433836	A01177:23:H2L2FDSX3:4:1130:16188:4507/1	60	-
chr11	65435210	65435211	A01177:23:H2L2FDSX3:4:1118:25283:12117/1	60	+
chr11	65505156	65505157	A01177:23:H2L2FDSX3:3:1161:28962:13542	60	+
chr11	65602189	65602190	A01177:23:H2L2FDSX3:2:2476:31476:15953	60	-
chr11	65608990	65608991	A01177:23:H2L2FDSX3:3:1234:25229:14998	60	+
chr11	65612498	65612499	A01177:23:H2L2FDSX3:4:1218:30291:16219/1	60	+
chr11	65621278	65621279	A01177:23:H2L2FDSX3:4:1147:17915:14356/1	60	-
chr11	65627314	65627315	A01177:23:H2L2FDSX3:4:1346:30373:16579	60	-
chr11	65631761	65631762	A01177:23:H2L2FDSX3:1:2658:3558:16203	60	-
chr11	65636742	65636743	A01177:23:H2L2FDSX3:1:2171:5665:9173	60	-
chr11	65656661	65656662	A01177:23:H2L2FDSX3:3:1260:27344:26146	60	-
chr11	65659585	65659586	A01177:23:H2L2FDSX3:4:2224:20681:6558/1	60	-
chr11	65660325	65660326	A01177:23:H2L2FDSX3:4:2616:18376:33692/1	60	+
chr11	65855497	65855498	A01177:23:H2L2FDSX3:2:2359:30246:16830	60	+
chr11	65864448	65864449	A01177:23:H2L2FDSX3:4:1201:9598:25942/1	60	+
chr11	65885715	65885716	A01177:23:H2L2FDSX3:3:1457:14552:11068	60	-
chr11	65924122	65924123	A01177:23:H2L2FDSX3:4:1302:15573:25520/1	60	+
chr11	65924125	65924126	A01177:23:H2L2FDSX3:3:1654:13946:26804	60	+
chr11	65969409	65969410	A01177:23:H2L2FDSX3:4:1118:25726:35149/1	60	+
chr11	65998960	65998961	A01177:23:H2L2FDSX3:2:2608:6460:29684	60	-
chr11	66055984	66055985	A01177:23:H2L2FDSX3:2:2537:15917:33004	60	+
chr11	66060092	66060093	A01177:23:H2L2FDSX3:4:1117:19651:27915/1	60	+
chr11	66063729	66063730	A01177:23:H2L2FDSX3:3:2111:3323:36401	60	+
chr11	66064535	66064536	A01177:23:H2L2FDSX3:4:1111:18593:15248/1	60	+
chr11	66064571	66064572	A01177:23:H2L2FDSX3:4:1224:15962:34867/1	60	+
chr11	66065112	66065113	A01177:23:H2L2FDSX3:4:1127:22471:14638/1	60	+
chr11	66065713	66065714	A01177:23:H2L2FDSX3:4:1333:25545:12602/1	60	+
chr11	66076969	66076970	A01177:23:H2L2FDSX3:4:1119:15709:11256/1	60	+
chr11	66099049	66099050	A01177:23:H2L2FDSX3:2:2154:8974:32471	60	-
chr11	66128912	66128913	A01177:23:H2L2FDSX3:3:2257:8088:36730	60	-
chr11	66139095	66139096	A01177:23:H2L2FDSX3:4:1133:16975:34147/1	60	-
chr11	66147180	66147181	A01177:23:H2L2FDSX3:2:2656:22715:12023	60	-
chr11	66188199	66188200	A01177:23:H2L2FDSX3:2:2113:24704:22921	60	-
chr11	66205514	66205515	A01177:23:H2L2FDSX3:4:2563:11975:11021/1	60	+
chr11	66259428	66259429	A01177:23:H2L2FDSX3:4:1112:6768:20729/1	60	+
chr11	66350088	66350089	A01177:23:H2L2FDSX3:2:2550:8486:31344	60	+
chr11	66353410	66353411	A01177:23:H2L2FDSX3:3:2138:14100:2581	60	+
chr11	66387293	66387294	A01177:23:H2L2FDSX3:1:1168:27733:17300	60	+
chr11	66521006	66521007	A01177:23:H2L2FDSX3:4:2415:28311:14168/1	60	-
chr11	66627185	66627186	A01177:23:H2L2FDSX3:3:2604:3929:2002/1	60	+
chr11	66653229	66653230	A01177:23:H2L2FDSX3:3:1126:10248:13479	60	-
chr11	66654986	66654987	A01177:23:H2L2FDSX3:2:2550:25319:18474	60	-
chr11	66667682	66667683	A01177:23:H2L2FDSX3:4:1228:32036:27352/1	60	+
chr11	66667684	66667685	A01177:23:H2L2FDSX3:2:2445:29098:4288	60	+
chr11	66672027	66672028	A01177:23:H2L2FDSX3:1:1260:6849:5118	60	+
chr11	66748474	66748475	A01177:23:H2L2FDSX3:3:1242:8187:20494	60	+
chr11	66759186	66759187	A01177:23:H2L2FDSX3:4:1201:28809:20040/1	60	+
chr11	66765655	66765656	A01177:23:H2L2FDSX3:4:2351:4092:4131	60	+
chr11	66766640	66766641	A01177:23:H2L2FDSX3:4:1545:27398:1814/1	60	+
chr11	66784877	66784878	A01177:23:H2L2FDSX3:4:1121:20564:19038/1	60	-
chr11	67125480	67125481	A01177:23:H2L2FDSX3:1:1106:26313:3411	60	-
chr11	67137760	67137761	A01177:23:H2L2FDSX3:2:1435:16288:24627	60	+
chr11	67157744	67157745	A01177:23:H2L2FDSX3:4:1350:28574:18004/1	60	-
chr11	67159269	67159270	A01177:23:H2L2FDSX3:4:1206:22959:6778/1	60	+
chr11	67167122	67167123	A01177:23:H2L2FDSX3:4:1673:21377:8516/1	60	+
chr11	67170895	67170896	A01177:23:H2L2FDSX3:4:1117:14823:29074/1	60	+
chr11	67181097	67181098	A01177:23:H2L2FDSX3:4:1576:5231:7012/1	60	+
chr11	67183859	67183860	A01177:23:H2L2FDSX3:4:1406:28094:2707/1	60	-
chr11	67184779	67184780	A01177:23:H2L2FDSX3:4:1151:26286:13542	60	-
chr11	67194510	67194511	A01177:23:H2L2FDSX3:4:1475:13015:20838/1	60	-
chr11	67198788	67198789	A01177:23:H2L2FDSX3:4:1126:6813:37027/1	60	+
chr11	67219613	67219614	A01177:23:H2L2FDSX3:4:1109:29215:23093/1	60	+
chr11	67219747	67219748	A01177:23:H2L2FDSX3:4:2677:18141:13275/1	60	-
chr11	67221703	67221704	A01177:23:H2L2FDSX3:1:2434:26657:14090	60	-
chr11	67227823	67227824	A01177:23:H2L2FDSX3:4:1136:30834:32910/1	60	+
chr11	67231949	67231950	A01177:23:H2L2FDSX3:4:1145:6506:12540/1	60	+
chr11	67232426	67232427	A01177:23:H2L2FDSX3:4:1272:24650:32784/1	60	+
chr11	67245727	67245728	A01177:23:H2L2FDSX3:4:1130:26539:31892/1	60	+
chr11	67271783	67271784	A01177:23:H2L2FDSX3:4:1214:7401:10019/1	60	+
chr11	67293478	67293479	A01177:23:H2L2FDSX3:4:2251:18738:12148/1	60	-
chr11	67294499	67294500	A01177:23:H2L2FDSX3:2:2615:5755:32816	60	+
chr11	67294830	67294831	A01177:23:H2L2FDSX3:4:1202:8404:32299/1	60	+
chr11	67406845	67406846	A01177:23:H2L2FDSX3:2:1357:27145:12430	60	-
chr11	67800439	67800440	A01177:23:H2L2FDSX3:4:1207:13431:20369/1	60	-
chr11	68092336	68092337	A01177:23:H2L2FDSX3:4:1112:19180:26757/1	60	+
chr11	68092337	68092338	A01177:23:H2L2FDSX3:3:2250:15130:30044	60	+
chr11	68096646	68096647	A01177:23:H2L2FDSX3:4:1230:17553:35117/1	60	-
chr11	68099040	68099041	A01177:23:H2L2FDSX3:4:1429:27380:21637/1	60	-
chr11	68116308	68116309	A01177:23:H2L2FDSX3:3:1376:15347:20964	60	-
chr11	68517408	68517409	A01177:23:H2L2FDSX3:1:2449:12463:29559	60	-
chr11	68522511	68522512	A01177:23:H2L2FDSX3:1:1424:18403:6715	60	+
chr11	68535344	68535345	A01177:23:H2L2FDSX3:4:1112:15691:27164/1	60	+
chr11	68571747	68571748	A01177:23:H2L2FDSX3:4:1159:6741:18521/1	60	+
chr11	68571810	68571811	A01177:23:H2L2FDSX3:1:1214:31096:27602	60	-
chr11	68576770	68576771	A01177:23:H2L2FDSX3:4:1120:18801:34209/1	60	-
chr11	68593673	68593674	A01177:23:H2L2FDSX3:4:1204:22869:7717/1	60	+
chr11	68928550	68928551	A01177:23:H2L2FDSX3:4:1370:31810:35258/1	60	-
chr11	70519400	70519401	A01177:23:H2L2FDSX3:4:1324:25048:1376/1	60	-
chr11	70941198	70941199	A01177:23:H2L2FDSX3:4:2356:17273:8296/1	60	+
chr11	72028319	72028320	A01177:23:H2L2FDSX3:3:2529:5448:33191	60	-
chr11	72029631	72029632	A01177:23:H2L2FDSX3:3:2109:21983:1485	60	+
chr11	72052089	72052090	A01177:23:H2L2FDSX3:4:1119:9426:16250/1	60	+
chr11	72699685	72699686	A01177:23:H2L2FDSX3:2:2612:31665:34757	60	-
chr11	72902949	72902950	A01177:23:H2L2FDSX3:4:1353:25762:32925/1	60	-
chr11	72958727	72958728	A01177:23:H2L2FDSX3:4:1123:29288:28197/1	60	-
chr11	73001518	73001519	A01177:23:H2L2FDSX3:4:1439:21486:27899/1	60	-
chr11	73264845	73264846	A01177:23:H2L2FDSX3:2:1407:8865:21699	60	-
chr11	73829059	73829060	A01177:23:H2L2FDSX3:4:1312:32163:29481/1	60	+
chr11	73843016	73843017	A01177:23:H2L2FDSX3:4:1149:17689:14873/1	60	-
chr11	73850279	73850280	A01177:23:H2L2FDSX3:4:1123:21377:23202/1	60	+
chr11	73850377	73850378	A01177:23:H2L2FDSX3:4:1158:18927:20838/1	60	+
chr11	74091893	74091894	A01177:23:H2L2FDSX3:1:1605:16514:8202	60	-
chr11	74343377	74343378	A01177:23:H2L2FDSX3:4:1513:19244:28401/1	60	-
chr11	74783337	74783338	A01177:23:H2L2FDSX3:4:1274:2148:27132	60	-
chr11	75251146	75251147	A01177:23:H2L2FDSX3:2:1476:30382:17472	60	+
chr11	75373599	75373600	A01177:23:H2L2FDSX3:1:1366:16694:7294	60	+
chr11	75859493	75859494	A01177:23:H2L2FDSX3:4:2136:18186:1986/1	60	-
chr11	75863781	75863782	A01177:23:H2L2FDSX3:1:1139:6008:11177	60	-
chr11	76478565	76478566	A01177:23:H2L2FDSX3:3:1212:31964:22811/1	60	+
chr11	76478690	76478691	A01177:23:H2L2FDSX3:4:1126:23375:28291/1	60	+
chr11	76478691	76478692	A01177:23:H2L2FDSX3:3:1572:26594:35243	60	+
chr11	76478692	76478693	A01177:23:H2L2FDSX3:4:1552:8305:1846	60	+
chr11	77331559	77331560	A01177:23:H2L2FDSX3:3:2505:27362:21386	60	+
chr11	77356161	77356162	A01177:23:H2L2FDSX3:3:1367:32814:14199	60	+
chr11	77688893	77688894	A01177:23:H2L2FDSX3:3:1638:5638:4586	60	-
chr11	77693702	77693703	A01177:23:H2L2FDSX3:4:1312:23131:35978/1	60	-
chr11	78436966	78436967	A01177:23:H2L2FDSX3:4:1134:14244:34898/1	60	+
chr11	78487340	78487341	A01177:23:H2L2FDSX3:2:1239:3549:34976	60	-
chr11	83275049	83275050	A01177:23:H2L2FDSX3:3:1660:7202:8547	60	+
chr11	85662240	85662241	A01177:23:H2L2FDSX3:3:1641:15881:8422	60	+
chr11	87116394	87116395	A01177:23:H2L2FDSX3:1:1405:6614:34741	60	-
chr11	88326684	88326685	A01177:23:H2L2FDSX3:3:1174:13087:32456	60	+
chr11	89505788	89505789	A01177:23:H2L2FDSX3:2:2650:19560:3928	60	+
chr11	90719879	90719880	A01177:23:H2L2FDSX3:4:1141:2700:3161/1	60	-
chr11	90939984	90939985	A01177:23:H2L2FDSX3:4:1132:27118:13197/1	60	-
chr11	91105411	91105412	A01177:23:H2L2FDSX3:4:1134:6017:33959/1	60	+
chr11	91365091	91365092	A01177:23:H2L2FDSX3:3:1444:5701:7357	60	-
chr11	92998202	92998203	A01177:23:H2L2FDSX3:3:2674:7139:30170	60	+
chr11	93700520	93700521	A01177:23:H2L2FDSX3:3:2473:1371:20682	60	-
chr11	95069624	95069625	A01177:23:H2L2FDSX3:4:1423:2573:3505	60	-
chr11	95411724	95411725	A01177:23:H2L2FDSX3:2:2266:11451:21386	60	+
chr11	96366082	96366083	A01177:23:H2L2FDSX3:4:1142:12527:32800/1	60	+
chr11	96393491	96393492	A01177:23:H2L2FDSX3:3:1405:19958:31892	60	+
chr11	96424763	96424764	A01177:23:H2L2FDSX3:2:2113:16188:28025	60	+
chr11	98297360	98297361	A01177:23:H2L2FDSX3:3:1624:24668:29277	60	-
chr11	98446996	98446997	A01177:23:H2L2FDSX3:4:1522:20374:36088	60	+
chr11	100904427	100904428	A01177:23:H2L2FDSX3:3:2158:3152:8202	60	+
chr11	102363616	102363617	A01177:23:H2L2FDSX3:4:1116:7853:10864/1	60	+
chr11	102401159	102401160	A01177:23:H2L2FDSX3:2:2445:30707:14372	60	-
chr11	102401161	102401162	A01177:23:H2L2FDSX3:1:1141:29432:18803	60	-
chr11	103073515	103073516	A01177:23:H2L2FDSX3:4:1139:14064:25598/1	60	+
chr11	103528312	103528313	A01177:23:H2L2FDSX3:4:2445:6316:26616/1	60	-
chr11	104699118	104699119	A01177:23:H2L2FDSX3:4:2537:15365:22310/1	60	-
chr11	105557913	105557914	A01177:23:H2L2FDSX3:4:1150:13150:8328/1	60	+
chr11	106740093	106740094	A01177:23:H2L2FDSX3:3:1430:26720:21840	60	-
chr11	107525027	107525028	A01177:23:H2L2FDSX3:4:1249:19262:1188/1	60	+
chr11	108230008	108230009	A01177:23:H2L2FDSX3:4:1165:1434:2816/1	60	+
chr11	108305528	108305529	A01177:23:H2L2FDSX3:3:1248:1886:17472	60	+
chr11	108624528	108624529	A01177:23:H2L2FDSX3:1:1309:25229:28557	60	-
chr11	111749075	111749076	A01177:23:H2L2FDSX3:3:1608:25491:13354	60	+
chr11	115569800	115569801	A01177:23:H2L2FDSX3:1:1115:12617:10629	60	+
chr11	116926542	116926543	A01177:23:H2L2FDSX3:3:1129:1877:25441	60	-
chr11	116962029	116962030	A01177:23:H2L2FDSX3:4:1202:4526:1752/1	60	-
chr11	117064247	117064248	A01177:23:H2L2FDSX3:4:1134:20627:7654/1	60	+
chr11	118361758	118361759	A01177:23:H2L2FDSX3:3:1103:10827:35493	60	-
chr11	118396719	118396720	A01177:23:H2L2FDSX3:4:1230:8693:2926/1	60	-
chr11	118411167	118411168	A01177:23:H2L2FDSX3:2:1649:16242:33160	60	+
chr11	118463004	118463005	A01177:23:H2L2FDSX3:4:1135:17173:30984/1	60	-
chr11	118468521	118468522	A01177:23:H2L2FDSX3:3:1447:19199:3991	60	+
chr11	118580146	118580147	A01177:23:H2L2FDSX3:3:2552:14769:8907	60	-
chr11	118762396	118762397	A01177:23:H2L2FDSX3:4:1155:15266:27054/1	60	-
chr11	119198311	119198312	A01177:23:H2L2FDSX3:4:2268:3595:4116	60	-
chr11	119218871	119218872	A01177:23:H2L2FDSX3:4:1134:19117:4852/1	60	+
chr11	119233840	119233841	A01177:23:H2L2FDSX3:4:1153:25807:24862/1	60	+
chr11	119237575	119237576	A01177:23:H2L2FDSX3:4:1408:18186:15671/1	60	-
chr11	119252204	119252205	A01177:23:H2L2FDSX3:4:1133:2193:30561/1	60	+
chr11	119261062	119261063	A01177:23:H2L2FDSX3:2:2242:17879:7717	60	-
chr11	122635457	122635458	A01177:23:H2L2FDSX3:4:1149:24578:9706/1	60	+
chr11	124628865	124628866	A01177:23:H2L2FDSX3:4:1149:11876:24533/1	60	+
chr11	125631903	125631904	A01177:23:H2L2FDSX3:4:1167:3983:1470/1	60	+
chr11	125660151	125660152	A01177:23:H2L2FDSX3:4:1354:6614:17926/1	60	-
chr11	126215535	126215536	A01177:23:H2L2FDSX3:4:1169:31295:19774/1	60	-
chr11	128278179	128278180	A01177:23:H2L2FDSX3:4:1112:15293:36370/1	60	+
chr11	128371023	128371024	A01177:23:H2L2FDSX3:2:2542:17707:28964	60	-
chr11	128372404	128372405	A01177:23:H2L2FDSX3:4:1537:5819:22780/1	60	+
chr11	128387386	128387387	A01177:23:H2L2FDSX3:4:1135:18331:34491/1	60	+
chr11	128480299	128480300	A01177:23:H2L2FDSX3:2:2623:24261:23970	60	-
chr11	128491191	128491192	A01177:23:H2L2FDSX3:4:1260:12301:3255/1	60	+
chr11	128495237	128495238	A01177:23:H2L2FDSX3:3:1476:3558:2394	60	+
chr11	129267427	129267428	A01177:23:H2L2FDSX3:3:2505:1606:23093	60	-
chr11	129267429	129267430	A01177:23:H2L2FDSX3:1:1255:8368:26068	60	-
chr11	134178759	134178760	A01177:23:H2L2FDSX3:4:1535:22824:3662/1	60	-
chr11	134178760	134178761	A01177:23:H2L2FDSX3:4:1560:26910:3912/1	60	-
chr11	134178761	134178762	A01177:23:H2L2FDSX3:4:1577:22227:7858/1	60	-
chr12	306225	306226	A01177:23:H2L2FDSX3:3:1145:1108:27962	60	+
chr12	331512	331513	A01177:23:H2L2FDSX3:4:1115:19036:35462/1	60	-
chr12	768531	768532	A01177:23:H2L2FDSX3:4:1278:32868:20369/1	60	+
chr12	770176	770177	A01177:23:H2L2FDSX3:4:1170:15700:12367/1	60	+
chr12	770178	770179	A01177:23:H2L2FDSX3:1:2270:23149:27868	60	+
chr12	777583	777584	A01177:23:H2L2FDSX3:4:1649:16278:29152/1	60	+
chr12	777584	777585	A01177:23:H2L2FDSX3:3:1511:32398:6558	60	+
chr12	781496	781497	A01177:23:H2L2FDSX3:1:1664:12038:22341	60	-
chr12	798427	798428	A01177:23:H2L2FDSX3:4:2312:1217:27023/1	60	+
chr12	807588	807589	A01177:23:H2L2FDSX3:4:2556:30987:31454/1	60	-
chr12	857494	857495	A01177:23:H2L2FDSX3:4:1169:25997:23062/1	60	-
chr12	870721	870722	A01177:23:H2L2FDSX3:4:2530:7319:6778	60	-
chr12	874912	874913	A01177:23:H2L2FDSX3:3:1140:1642:28009	60	+
chr12	1013052	1013053	A01177:23:H2L2FDSX3:2:2659:24587:18458	60	+
chr12	1047475	1047476	A01177:23:H2L2FDSX3:4:2121:2157:21386/1	60	+
chr12	1250839	1250840	A01177:23:H2L2FDSX3:1:1408:21992:34068	60	-
chr12	1448414	1448415	A01177:23:H2L2FDSX3:3:1103:16342:23657	60	-
chr12	1702982	1702983	A01177:23:H2L2FDSX3:4:1139:10628:27195/1	60	+
chr12	1764781	1764782	A01177:23:H2L2FDSX3:4:1232:2600:2425/1	60	-
chr12	2046151	2046152	A01177:23:H2L2FDSX3:4:1116:14434:29434/1	60	+
chr12	2852822	2852823	A01177:23:H2L2FDSX3:2:1263:6244:1908	60	-
chr12	3005753	3005754	A01177:23:H2L2FDSX3:3:2212:14127:11960	60	+
chr12	3734597	3734598	A01177:23:H2L2FDSX3:3:1617:20509:6574	60	-
chr12	3736720	3736721	A01177:23:H2L2FDSX3:2:2627:29894:32816	60	-
chr12	6502886	6502887	A01177:23:H2L2FDSX3:3:1449:22860:4883	60	+
chr12	6511554	6511555	A01177:23:H2L2FDSX3:4:2135:17354:23688/1	60	+
chr12	6511556	6511557	A01177:23:H2L2FDSX3:4:2408:32750:35070	60	+
chr12	6518682	6518683	A01177:23:H2L2FDSX3:4:1139:7536:9032/1	60	+
chr12	6519622	6519623	A01177:23:H2L2FDSX3:4:1457:28700:28432/1	60	-
chr12	6574152	6574153	A01177:23:H2L2FDSX3:3:1431:31132:4930	60	-
chr12	6574681	6574682	A01177:23:H2L2FDSX3:4:2522:4996:25645/1	60	-
chr12	6575276	6575277	A01177:23:H2L2FDSX3:4:2510:20907:35164/1	60	-
chr12	6579260	6579261	A01177:23:H2L2FDSX3:4:1624:3884:10473/1	60	-
chr12	6588311	6588312	A01177:23:H2L2FDSX3:4:1614:22309:25285/1	60	+
chr12	6593583	6593584	A01177:23:H2L2FDSX3:4:1146:15890:35055/1	60	+
chr12	6596499	6596500	A01177:23:H2L2FDSX3:4:1320:28239:14074/1	60	-
chr12	6596500	6596501	A01177:23:H2L2FDSX3:4:1142:24650:7075/1	60	-
chr12	6596501	6596502	A01177:23:H2L2FDSX3:1:1562:11496:32080	60	-
chr12	6625910	6625911	A01177:23:H2L2FDSX3:4:2437:17110:13589/1	60	-
chr12	6730010	6730011	A01177:23:H2L2FDSX3:2:1249:5620:26036	60	-
chr12	6750839	6750840	A01177:23:H2L2FDSX3:4:1115:28980:31234/1	60	+
chr12	6804290	6804291	A01177:23:H2L2FDSX3:4:2448:32895:7232/1	60	+
chr12	6808668	6808669	A01177:23:H2L2FDSX3:4:1154:12518:27931/1	60	+
chr12	6813419	6813420	A01177:23:H2L2FDSX3:4:1113:23918:16517/1	60	+
chr12	6857894	6857895	A01177:23:H2L2FDSX3:4:1116:24144:2597/1	60	+
chr12	6883787	6883788	A01177:23:H2L2FDSX3:4:2120:25012:20447/1	60	+
chr12	6895444	6895445	A01177:23:H2L2FDSX3:1:1344:14733:28260	60	-
chr12	6932332	6932333	A01177:23:H2L2FDSX3:2:2562:28185:16078	60	-
chr12	6975358	6975359	A01177:23:H2L2FDSX3:2:2567:28212:21950	60	+
chr12	6984183	6984184	A01177:23:H2L2FDSX3:3:1453:4074:12868	60	+
chr12	7005803	7005804	A01177:23:H2L2FDSX3:3:1108:27172:7498	60	+
chr12	7005815	7005816	A01177:23:H2L2FDSX3:4:1177:27579:6731/1	60	+
chr12	7007980	7007981	A01177:23:H2L2FDSX3:4:2352:8495:8531/1	60	-
chr12	7009535	7009536	A01177:23:H2L2FDSX3:3:1251:11749:27539	60	-
chr12	8715019	8715020	A01177:23:H2L2FDSX3:1:2514:26485:11945	60	-
chr12	8715020	8715021	A01177:23:H2L2FDSX3:4:1145:28203:5087/1	60	-
chr12	8769879	8769880	A01177:23:H2L2FDSX3:4:1269:17345:17942/1	60	+
chr12	9679893	9679894	A01177:23:H2L2FDSX3:4:1318:32750:27618/1	60	+
chr12	9754477	9754478	A01177:23:H2L2FDSX3:3:1522:3766:12179	60	+
chr12	9785517	9785518	A01177:23:H2L2FDSX3:4:1254:2971:28620/1	60	+
chr12	9861170	9861171	A01177:23:H2L2FDSX3:4:1533:22019:1673/1	60	+
chr12	10084751	10084752	A01177:23:H2L2FDSX3:4:1552:28745:31485	60	-
chr12	10361119	10361120	A01177:23:H2L2FDSX3:4:1121:12328:22717/1	60	+
chr12	10361121	10361122	A01177:23:H2L2FDSX3:2:1363:26304:24909	60	+
chr12	10374208	10374209	A01177:23:H2L2FDSX3:1:2653:26078:4476	60	+
chr12	10719749	10719750	A01177:23:H2L2FDSX3:2:2546:31647:32534	60	-
chr12	11685010	11685011	A01177:23:H2L2FDSX3:2:2605:22625:29653	60	+
chr12	11751342	11751343	A01177:23:H2L2FDSX3:4:1123:13160:1204/1	60	+
chr12	11761776	11761777	A01177:23:H2L2FDSX3:2:1222:24117:20588	60	-
chr12	11839547	11839548	A01177:23:H2L2FDSX3:4:1118:6334:15092/1	60	-
chr12	11923009	11923010	A01177:23:H2L2FDSX3:4:1136:7120:34397/1	60	-
chr12	12008565	12008566	A01177:23:H2L2FDSX3:1:1377:15881:29403	60	-
chr12	12601675	12601676	A01177:23:H2L2FDSX3:3:1347:7735:22592	60	-
chr12	12604531	12604532	A01177:23:H2L2FDSX3:1:2325:26467:36683	60	-
chr12	14400780	14400781	A01177:23:H2L2FDSX3:2:2607:9941:33802	60	+
chr12	14453868	14453869	A01177:23:H2L2FDSX3:3:1650:2935:19163	60	+
chr12	14929712	14929713	A01177:23:H2L2FDSX3:4:1260:13964:34475/1	60	+
chr12	22525921	22525922	A01177:23:H2L2FDSX3:1:1256:6705:3239	60	+
chr12	22528570	22528571	A01177:23:H2L2FDSX3:4:1132:5240:24064/1	60	+
chr12	23761743	23761744	A01177:23:H2L2FDSX3:4:1130:7600:15280/1	60	-
chr12	24456869	24456870	A01177:23:H2L2FDSX3:4:1134:7301:22028/1	60	-
chr12	25072631	25072632	A01177:23:H2L2FDSX3:3:1275:8865:23735	60	-
chr12	25925148	25925149	A01177:23:H2L2FDSX3:1:1306:18475:5337	60	-
chr12	26667375	26667376	A01177:23:H2L2FDSX3:2:2571:14290:20322	60	-
chr12	26916354	26916355	A01177:23:H2L2FDSX3:4:1125:31756:31845/1	60	+
chr12	26963186	26963187	A01177:23:H2L2FDSX3:4:1153:32488:35744/1	60	+
chr12	26973614	26973615	A01177:23:H2L2FDSX3:2:2646:5936:3161	60	-
chr12	26975033	26975034	A01177:23:H2L2FDSX3:3:2412:21775:20729	60	-
chr12	27314274	27314275	A01177:23:H2L2FDSX3:1:2260:25735:18380	60	-
chr12	27503631	27503632	A01177:23:H2L2FDSX3:3:1274:10384:1501	60	+
chr12	28237161	28237162	A01177:23:H2L2FDSX3:4:2454:6587:25238/1	60	-
chr12	28323397	28323398	A01177:23:H2L2FDSX3:4:1118:9046:32628/1	60	+
chr12	28372218	28372219	A01177:23:H2L2FDSX3:3:2674:19895:4758	60	-
chr12	29157554	29157555	A01177:23:H2L2FDSX3:3:1234:6777:21872	60	+
chr12	29195829	29195830	A01177:23:H2L2FDSX3:2:2641:31756:7576	60	-
chr12	29243686	29243687	A01177:23:H2L2FDSX3:4:1118:28375:36761/1	60	+
chr12	29243687	29243688	A01177:23:H2L2FDSX3:1:1537:11279:24439	60	+
chr12	29358797	29358798	A01177:23:H2L2FDSX3:4:1217:26612:25379/1	60	+
chr12	29358798	29358799	A01177:23:H2L2FDSX3:4:2250:15926:12696	60	+
chr12	29358799	29358800	A01177:23:H2L2FDSX3:3:1249:31467:22576	60	+
chr12	30646371	30646372	A01177:23:H2L2FDSX3:4:1143:28393:19946/1	60	+
chr12	31711000	31711001	A01177:23:H2L2FDSX3:4:2476:28691:20494/1	60	-
chr12	32127592	32127593	A01177:23:H2L2FDSX3:4:1211:6334:5509/1	60	-
chr12	32188657	32188658	A01177:23:H2L2FDSX3:4:1228:15528:23437/1	60	+
chr12	32386223	32386224	A01177:23:H2L2FDSX3:4:1623:8196:7701/1	60	-
chr12	32958012	32958013	A01177:23:H2L2FDSX3:4:1657:24198:27305/1	60	-
chr12	34471823	34471824	A01177:23:H2L2FDSX3:4:1161:12780:24095/1	60	+
chr12	39346586	39346587	A01177:23:H2L2FDSX3:2:2570:15320:22232	60	-
chr12	39844455	39844456	A01177:23:H2L2FDSX3:3:2309:17707:19852	60	-
chr12	39874428	39874429	A01177:23:H2L2FDSX3:4:1252:14271:3724/1	60	-
chr12	42222964	42222965	A01177:23:H2L2FDSX3:4:1316:31638:15734/1	60	+
chr12	42230822	42230823	A01177:23:H2L2FDSX3:4:1119:4906:25332/1	60	+
chr12	43731912	43731913	A01177:23:H2L2FDSX3:4:1148:24659:21277/1	60	+
chr12	43737864	43737865	A01177:23:H2L2FDSX3:2:2208:30743:35822	60	-
chr12	43799534	43799535	A01177:23:H2L2FDSX3:3:2171:21386:33113	60	-
chr12	44284555	44284556	A01177:23:H2L2FDSX3:4:1163:9028:25614/1	60	+
chr12	45313238	45313239	A01177:23:H2L2FDSX3:4:1371:7193:35023/1	60	+
chr12	45780536	45780537	A01177:23:H2L2FDSX3:4:1216:9842:30217/1	60	+
chr12	45828323	45828324	A01177:23:H2L2FDSX3:4:1374:13684:34084/1	60	-
chr12	45833281	45833282	A01177:23:H2L2FDSX3:4:1306:30861:16986/1	60	+
chr12	45860569	45860570	A01177:23:H2L2FDSX3:3:1650:7889:25207	60	-
chr12	45894557	45894558	A01177:23:H2L2FDSX3:4:1140:12617:4961/1	60	+
chr12	45978523	45978524	A01177:23:H2L2FDSX3:2:1269:30725:34444	60	-
chr12	47247102	47247103	A01177:23:H2L2FDSX3:1:2241:28357:5916	60	+
chr12	47669640	47669641	A01177:23:H2L2FDSX3:4:1119:31738:14152/1	60	+
chr12	47676202	47676203	A01177:23:H2L2FDSX3:4:1114:9588:20509/1	60	-
chr12	47697967	47697968	A01177:23:H2L2FDSX3:4:1214:13458:35039/1	60	-
chr12	48047381	48047382	A01177:23:H2L2FDSX3:4:1169:32877:10332	60	-
chr12	48082491	48082492	A01177:23:H2L2FDSX3:4:1126:31819:34804/1	60	+
chr12	48180992	48180993	A01177:23:H2L2FDSX3:1:1210:24614:10614	60	+
chr12	48617040	48617041	A01177:23:H2L2FDSX3:4:1110:20039:8735/1	60	+
chr12	48661460	48661461	A01177:23:H2L2FDSX3:4:1154:9778:1736/1	60	+
chr12	48663098	48663099	A01177:23:H2L2FDSX3:1:2363:8983:23030	60	-
chr12	48696069	48696070	A01177:23:H2L2FDSX3:4:1202:26078:2159/1	60	+
chr12	48699411	48699412	A01177:23:H2L2FDSX3:4:1131:12897:12587/1	60	-
chr12	48708188	48708189	A01177:23:H2L2FDSX3:3:1121:7744:16564	60	-
chr12	48741271	48741272	A01177:23:H2L2FDSX3:2:1431:15257:9878	60	+
chr12	48781064	48781065	A01177:23:H2L2FDSX3:3:2528:27968:32080	60	-
chr12	49047933	49047934	A01177:23:H2L2FDSX3:1:2271:28022:7247	60	+
chr12	49058812	49058813	A01177:23:H2L2FDSX3:2:2405:28926:23563/1	60	+
chr12	49146175	49146176	A01177:23:H2L2FDSX3:4:1119:25925:33677/1	60	-
chr12	49270220	49270221	A01177:23:H2L2FDSX3:4:1141:24108:30248/1	60	+
chr12	49381143	49381144	A01177:23:H2L2FDSX3:2:1669:11659:34867	60	-
chr12	49385038	49385039	A01177:23:H2L2FDSX3:1:1571:13747:3724	60	-
chr12	49469233	49469234	A01177:23:H2L2FDSX3:2:1426:32922:29324	60	-
chr12	49482038	49482039	A01177:23:H2L2FDSX3:4:1271:1172:19711/1	60	-
chr12	49537294	49537295	A01177:23:H2L2FDSX3:3:1637:6777:17237	60	-
chr12	49746438	49746439	A01177:23:H2L2FDSX3:4:2561:31937:21856	60	-
chr12	49749075	49749076	A01177:23:H2L2FDSX3:4:1114:8522:3881/1	60	-
chr12	49749123	49749124	A01177:23:H2L2FDSX3:4:1309:19660:8985/1	60	+
chr12	49752340	49752341	A01177:23:H2L2FDSX3:4:1124:11207:35336/1	60	-
chr12	49989235	49989236	A01177:23:H2L2FDSX3:4:1136:14724:24987/1	60	+
chr12	50009355	50009356	A01177:23:H2L2FDSX3:4:1245:30264:30170/1	60	-
chr12	50310009	50310010	A01177:23:H2L2FDSX3:1:2252:10583:28213	60	-
chr12	50406371	50406372	A01177:23:H2L2FDSX3:4:1174:10321:24784/1	60	-
chr12	50433323	50433324	A01177:23:H2L2FDSX3:2:2543:4490:12242	60	+
chr12	50444860	50444861	A01177:23:H2L2FDSX3:2:2601:8820:1204	60	-
chr12	50683461	50683462	A01177:23:H2L2FDSX3:4:1128:20862:33677/1	60	+
chr12	50781462	50781463	A01177:23:H2L2FDSX3:2:1311:2736:21230	60	+
chr12	50895243	50895244	A01177:23:H2L2FDSX3:3:1424:11487:11741	60	+
chr12	50987721	50987722	A01177:23:H2L2FDSX3:2:2568:3586:32471	60	-
chr12	50995193	50995194	A01177:23:H2L2FDSX3:1:2302:26494:21104	60	+
chr12	51100550	51100551	A01177:23:H2L2FDSX3:1:1545:2691:1172	60	-
chr12	51100552	51100553	A01177:23:H2L2FDSX3:3:2171:30011:23563	60	-
chr12	51104236	51104237	A01177:23:H2L2FDSX3:2:2647:8585:9533	60	+
chr12	51373800	51373801	A01177:23:H2L2FDSX3:4:1513:10791:15170/1	60	+
chr12	51385752	51385753	A01177:23:H2L2FDSX3:4:1115:20799:34851/1	60	+
chr12	51413751	51413752	A01177:23:H2L2FDSX3:4:1214:32687:15671/1	60	+
chr12	51472494	51472495	A01177:23:H2L2FDSX3:4:1160:32434:10786/1	60	+
chr12	51985220	51985221	A01177:23:H2L2FDSX3:4:1128:22299:19695/1	60	-
chr12	52072692	52072693	A01177:23:H2L2FDSX3:4:1138:4842:24377/1	60	-
chr12	52623836	52623837	A01177:23:H2L2FDSX3:4:1250:2230:5541/1	60	+
chr12	52624937	52624938	A01177:23:H2L2FDSX3:4:1121:16504:3458/1	60	+
chr12	52637416	52637417	A01177:23:H2L2FDSX3:4:2648:30282:27101	60	+
chr12	52639631	52639632	A01177:23:H2L2FDSX3:4:1123:22164:34428/1	60	+
chr12	52644258	52644259	A01177:23:H2L2FDSX3:4:1224:27986:21026/1	60	+
chr12	52655374	52655375	A01177:23:H2L2FDSX3:4:1129:8097:19241/1	60	-
chr12	52660816	52660817	A01177:23:H2L2FDSX3:4:1211:15854:11694/1	60	+
chr12	52673601	52673602	A01177:23:H2L2FDSX3:4:2250:1850:12054/1	60	-
chr12	52673602	52673603	A01177:23:H2L2FDSX3:4:1463:10764:34475/1	60	-
chr12	52972477	52972478	A01177:23:H2L2FDSX3:1:2673:4860:21621	60	+
chr12	53277300	53277301	A01177:23:H2L2FDSX3:4:1652:15167:35211/1	60	-
chr12	53277301	53277302	A01177:23:H2L2FDSX3:2:1335:1787:35149	60	-
chr12	53309172	53309173	A01177:23:H2L2FDSX3:4:1141:25952:20791/1	60	+
chr12	53387647	53387648	A01177:23:H2L2FDSX3:1:1322:18548:11663	60	-
chr12	53389139	53389140	A01177:23:H2L2FDSX3:4:1330:26350:26553/1	60	+
chr12	53389432	53389433	A01177:23:H2L2FDSX3:4:1113:14208:22341/1	60	-
chr12	53515337	53515338	A01177:23:H2L2FDSX3:1:1254:17942:30592	60	-
chr12	53515339	53515340	A01177:23:H2L2FDSX3:2:1407:29903:4679	60	-
chr12	53552735	53552736	A01177:23:H2L2FDSX3:2:2547:8142:19225	60	+
chr12	53587616	53587617	A01177:23:H2L2FDSX3:3:2168:1886:26052	60	-
chr12	53610633	53610634	A01177:23:H2L2FDSX3:3:1114:32723:11381	60	-
chr12	54253406	54253407	A01177:23:H2L2FDSX3:1:1229:8106:4288	60	-
chr12	54254838	54254839	A01177:23:H2L2FDSX3:3:1302:4146:18881	60	-
chr12	54258429	54258430	A01177:23:H2L2FDSX3:4:1315:26268:35086/1	60	-
chr12	54259553	54259554	A01177:23:H2L2FDSX3:2:1346:24505:32409	60	+
chr12	54278426	54278427	A01177:23:H2L2FDSX3:4:1128:30635:28995/1	60	-
chr12	54333767	54333768	A01177:23:H2L2FDSX3:1:1126:17228:29481	60	-
chr12	54452532	54452533	A01177:23:H2L2FDSX3:4:1221:8802:12320/1	60	-
chr12	54454870	54454871	A01177:23:H2L2FDSX3:2:2575:31873:16517	60	+
chr12	54456675	54456676	A01177:23:H2L2FDSX3:4:1111:4029:32581/1	60	-
chr12	54459679	54459680	A01177:23:H2L2FDSX3:2:2355:3052:22905	60	-
chr12	54511299	54511300	A01177:23:H2L2FDSX3:4:1122:10936:19147/1	60	+
chr12	54515440	54515441	A01177:23:H2L2FDSX3:4:2568:6596:4053/1	60	+
chr12	54991363	54991364	A01177:23:H2L2FDSX3:4:2666:4435:14528/1	60	+
chr12	55773385	55773386	A01177:23:H2L2FDSX3:2:1654:19687:35368	60	-
chr12	55790596	55790597	A01177:23:H2L2FDSX3:4:1532:13006:19006/1	60	+
chr12	55802471	55802472	A01177:23:H2L2FDSX3:3:1369:6831:10942	60	-
chr12	55809184	55809185	A01177:23:H2L2FDSX3:2:2643:7536:3270	60	-
chr12	55809185	55809186	A01177:23:H2L2FDSX3:3:2564:14687:22952	60	-
chr12	55812062	55812063	A01177:23:H2L2FDSX3:4:1110:2510:34679/1	60	+
chr12	55948832	55948833	A01177:23:H2L2FDSX3:3:2169:20256:32252	60	+
chr12	56123423	56123424	A01177:23:H2L2FDSX3:4:1167:12084:29403/1	60	-
chr12	56125637	56125638	A01177:23:H2L2FDSX3:4:1227:15872:29951/1	60	-
chr12	56165848	56165849	A01177:23:H2L2FDSX3:4:1111:1805:9596/1	60	+
chr12	56171783	56171784	A01177:23:H2L2FDSX3:3:1604:7057:33974	60	-
chr12	56173446	56173447	A01177:23:H2L2FDSX3:4:1124:14479:4836/1	60	-
chr12	56181101	56181102	A01177:23:H2L2FDSX3:4:1160:13639:32409/1	60	-
chr12	56184417	56184418	A01177:23:H2L2FDSX3:4:1325:11198:25207	60	-
chr12	56186823	56186824	A01177:23:H2L2FDSX3:4:1335:28999:37027/1	60	+
chr12	56186825	56186826	A01177:23:H2L2FDSX3:4:2658:21884:13275	60	+
chr12	56205349	56205350	A01177:23:H2L2FDSX3:2:2615:9616:6057	60	+
chr12	56208955	56208956	A01177:23:H2L2FDSX3:2:2427:28357:2597	60	+
chr12	56252725	56252726	A01177:23:H2L2FDSX3:2:1152:21576:6386	60	+
chr12	56274609	56274610	A01177:23:H2L2FDSX3:2:1407:32588:20353	60	+
chr12	56424708	56424709	A01177:23:H2L2FDSX3:3:1557:17409:34741	60	-
chr12	56437923	56437924	A01177:23:H2L2FDSX3:2:2560:30463:33990	60	+
chr12	56437924	56437925	A01177:23:H2L2FDSX3:2:1365:15239:14418	60	+
chr12	56442603	56442604	A01177:23:H2L2FDSX3:4:2507:3432:24064/1	60	-
chr12	56442604	56442605	A01177:23:H2L2FDSX3:4:2507:3360:24158/1	60	-
chr12	56473740	56473741	A01177:23:H2L2FDSX3:4:1155:18258:27195/1	60	+
chr12	56621030	56621031	A01177:23:H2L2FDSX3:2:2630:28239:21151	60	-
chr12	56664565	56664566	A01177:23:H2L2FDSX3:4:1110:19388:26647/1	60	+
chr12	56676314	56676315	A01177:23:H2L2FDSX3:4:2678:10737:16078/1	60	+
chr12	56681020	56681021	A01177:23:H2L2FDSX3:3:2512:19343:16110	60	-
chr12	56722425	56722426	A01177:23:H2L2FDSX3:3:1114:28185:16141	60	+
chr12	56735646	56735647	A01177:23:H2L2FDSX3:4:1131:12915:10269/1	60	+
chr12	56741426	56741427	A01177:23:H2L2FDSX3:4:1125:24361:24017/1	60	+
chr12	56790881	56790882	A01177:23:H2L2FDSX3:3:1167:5547:34021	60	+
chr12	57034755	57034756	A01177:23:H2L2FDSX3:4:2364:2284:6793	60	+
chr12	57062472	57062473	A01177:23:H2L2FDSX3:3:2624:29894:5541	60	-
chr12	57062473	57062474	A01177:23:H2L2FDSX3:3:2355:1696:35211	60	-
chr12	57232698	57232699	A01177:23:H2L2FDSX3:4:2135:8929:10848/1	60	-
chr12	57263172	57263173	A01177:23:H2L2FDSX3:4:2456:9805:25864/1	60	+
chr12	57296677	57296678	A01177:23:H2L2FDSX3:1:1522:14696:20055	60	-
chr12	57297604	57297605	A01177:23:H2L2FDSX3:3:2146:22101:17315	60	-
chr12	57309839	57309840	A01177:23:H2L2FDSX3:4:1614:5972:9424/1	60	-
chr12	57415813	57415814	A01177:23:H2L2FDSX3:4:1119:24731:17769/1	60	+
chr12	57505871	57505872	A01177:23:H2L2FDSX3:4:1134:4571:10567/1	60	-
chr12	57514647	57514648	A01177:23:H2L2FDSX3:4:1306:3730:20572/1	60	+
chr12	57599194	57599195	A01177:23:H2L2FDSX3:2:2562:2293:23218	60	+
chr12	57880511	57880512	A01177:23:H2L2FDSX3:1:1563:8124:5259	60	-
chr12	59586972	59586973	A01177:23:H2L2FDSX3:4:1117:24162:10363/1	60	-
chr12	59770601	59770602	A01177:23:H2L2FDSX3:1:1658:8214:6198	60	-
chr12	60768851	60768852	A01177:23:H2L2FDSX3:2:2565:32660:22514	60	-
chr12	62355957	62355958	A01177:23:H2L2FDSX3:4:1275:9625:8171/1	60	-
chr12	62499798	62499799	A01177:23:H2L2FDSX3:3:1158:16767:10645	60	-
chr12	62533750	62533751	A01177:23:H2L2FDSX3:4:1135:1777:30624/1	60	+
chr12	62578381	62578382	A01177:23:H2L2FDSX3:4:1126:12210:18380/1	60	+
chr12	62850741	62850742	A01177:23:H2L2FDSX3:2:2439:25762:27915	60	+
chr12	64026609	64026610	A01177:23:H2L2FDSX3:1:1227:1579:32690	60	+
chr12	64447948	64447949	A01177:23:H2L2FDSX3:3:1316:5023:22373	60	-
chr12	64466956	64466957	A01177:23:H2L2FDSX3:1:1258:30789:30076	60	-
chr12	64872229	64872230	A01177:23:H2L2FDSX3:3:1230:3251:20337	60	+
chr12	65648454	65648455	A01177:23:H2L2FDSX3:1:1146:23674:17691	60	-
chr12	66974078	66974079	A01177:23:H2L2FDSX3:2:2504:13982:23985	60	+
chr12	68032613	68032614	A01177:23:H2L2FDSX3:3:1127:22661:29403	60	+
chr12	68300263	68300264	A01177:23:H2L2FDSX3:4:1178:28402:14669/1	60	+
chr12	68718933	68718934	A01177:23:H2L2FDSX3:1:2105:14244:13761	60	-
chr12	68817289	68817290	A01177:23:H2L2FDSX3:4:1336:11433:13025/1	60	-
chr12	69395905	69395906	A01177:23:H2L2FDSX3:4:1129:26368:16438/1	60	+
chr12	69395906	69395907	A01177:23:H2L2FDSX3:2:1433:21920:34914	60	+
chr12	69482968	69482969	A01177:23:H2L2FDSX3:4:1133:20274:10520/1	60	+
chr12	70297592	70297593	A01177:23:H2L2FDSX3:4:1141:5321:24424/1	60	+
chr12	71642068	71642069	A01177:23:H2L2FDSX3:3:2624:20292:16188	60	-
chr12	72060558	72060559	A01177:23:H2L2FDSX3:4:2265:15808:33317/1	60	-
chr12	74546877	74546878	A01177:23:H2L2FDSX3:2:1578:23827:13009	60	+
chr12	75805319	75805320	A01177:23:H2L2FDSX3:4:2506:14552:24314/1	60	+
chr12	76411230	76411231	A01177:23:H2L2FDSX3:4:1145:10908:29027/1	60	+
chr12	76673399	76673400	A01177:23:H2L2FDSX3:1:2238:9869:32456	60	-
chr12	78873285	78873286	A01177:23:H2L2FDSX3:4:1678:13024:17754/1	60	+
chr12	78897381	78897382	A01177:23:H2L2FDSX3:4:1125:1344:34507/1	60	+
chr12	79084287	79084288	A01177:23:H2L2FDSX3:2:1603:11984:20400	60	-
chr12	79633362	79633363	A01177:23:H2L2FDSX3:3:1175:11957:27993	60	-
chr12	79791012	79791013	A01177:23:H2L2FDSX3:4:1157:4616:20791/1	60	-
chr12	82403873	82403874	A01177:23:H2L2FDSX3:3:1362:18276:17206	60	-
chr12	82447992	82447993	A01177:23:H2L2FDSX3:4:1265:28438:16454/1	60	+
chr12	84400038	84400039	A01177:23:H2L2FDSX3:2:2162:11379:26334	60	-
chr12	85379244	85379245	A01177:23:H2L2FDSX3:1:2454:9643:4100	60	-
chr12	85453557	85453558	A01177:23:H2L2FDSX3:4:1531:24243:31454/1	60	-
chr12	88098322	88098323	A01177:23:H2L2FDSX3:2:2538:16333:31438	60	+
chr12	89262300	89262301	A01177:23:H2L2FDSX3:4:1334:22661:18192/1	60	+
chr12	89610730	89610731	A01177:23:H2L2FDSX3:2:1410:8684:22733	60	+
chr12	92814178	92814179	A01177:23:H2L2FDSX3:4:1662:9598:14700/1	60	+
chr12	92914826	92914827	A01177:23:H2L2FDSX3:3:1276:9362:22060	60	-
chr12	94527559	94527560	A01177:23:H2L2FDSX3:1:2645:27154:4523	60	-
chr12	95243199	95243200	A01177:23:H2L2FDSX3:4:1203:20636:10802/1	60	+
chr12	95261630	95261631	A01177:23:H2L2FDSX3:4:1109:27489:16532/1	60	+
chr12	95261632	95261633	A01177:23:H2L2FDSX3:2:2306:25455:25222	60	+
chr12	95287282	95287283	A01177:23:H2L2FDSX3:4:1339:15935:33599/1	60	+
chr12	95485454	95485455	A01177:23:H2L2FDSX3:4:1516:30165:11616/1	60	+
chr12	95487273	95487274	A01177:23:H2L2FDSX3:4:1652:27082:28134/1	60	+
chr12	96274723	96274724	A01177:23:H2L2FDSX3:4:1478:1967:27571/1	60	-
chr12	96551078	96551079	A01177:23:H2L2FDSX3:1:2549:26937:21371	60	-
chr12	97126469	97126470	A01177:23:H2L2FDSX3:4:1122:4725:13933/1	60	+
chr12	100339270	100339271	A01177:23:H2L2FDSX3:2:2541:21558:25113	60	+
chr12	102160784	102160785	A01177:23:H2L2FDSX3:4:1327:12328:20995	60	-
chr12	103088908	103088909	A01177:23:H2L2FDSX3:4:1412:30282:7717/1	60	-
chr12	103922244	103922245	A01177:23:H2L2FDSX3:2:2561:14163:2628	60	+
chr12	104301536	104301537	A01177:23:H2L2FDSX3:3:2241:18231:35039	60	+
chr12	105172583	105172584	A01177:23:H2L2FDSX3:4:1155:11460:15546/1	60	-
chr12	105210203	105210204	A01177:23:H2L2FDSX3:4:1116:22715:2660/1	60	+
chr12	105578724	105578725	A01177:23:H2L2FDSX3:3:2450:2094:11819	60	+
chr12	106379217	106379218	A01177:23:H2L2FDSX3:4:1145:20998:21512/1	60	+
chr12	106383452	106383453	A01177:23:H2L2FDSX3:4:1219:28917:17221/1	60	-
chr12	107074026	107074027	A01177:23:H2L2FDSX3:4:1407:12897:33599/1	60	+
chr12	107074028	107074029	A01177:23:H2L2FDSX3:4:1308:3351:19539	60	+
chr12	107418510	107418511	A01177:23:H2L2FDSX3:2:1511:22887:32017	60	-
chr12	109703220	109703221	A01177:23:H2L2FDSX3:1:1126:26892:33755	60	-
chr12	109949817	109949818	A01177:23:H2L2FDSX3:4:1118:23918:14606/1	60	+
chr12	109977037	109977038	A01177:23:H2L2FDSX3:4:1131:28248:5196/1	60	+
chr12	110012290	110012291	A01177:23:H2L2FDSX3:4:1540:20898:34303/1	60	-
chr12	110028170	110028171	A01177:23:H2L2FDSX3:4:1346:3992:14544/1	60	-
chr12	110145711	110145712	A01177:23:H2L2FDSX3:3:2240:21224:12947	60	-
chr12	110284763	110284764	A01177:23:H2L2FDSX3:4:2533:9082:31344/1	60	-
chr12	110288309	110288310	A01177:23:H2L2FDSX3:4:1131:3712:11365/1	60	-
chr12	110304135	110304136	A01177:23:H2L2FDSX3:2:2354:28962:21496	60	-
chr12	110305450	110305451	A01177:23:H2L2FDSX3:4:1166:7328:28338/1	60	-
chr12	110306335	110306336	A01177:23:H2L2FDSX3:2:2605:19922:24690	60	-
chr12	110326265	110326266	A01177:23:H2L2FDSX3:4:1368:14326:20259/1	60	-
chr12	110729899	110729900	A01177:23:H2L2FDSX3:4:1260:25265:20541/1	60	+
chr12	110746016	110746017	A01177:23:H2L2FDSX3:3:1304:23249:4867	60	-
chr12	111017224	111017225	A01177:23:H2L2FDSX3:3:1433:24469:31501	60	+
chr12	111492236	111492237	A01177:23:H2L2FDSX3:2:2118:30689:35258	60	-
chr12	111527050	111527051	A01177:23:H2L2FDSX3:1:1319:19379:28009	60	+
chr12	111551320	111551321	A01177:23:H2L2FDSX3:3:2107:1877:35399	60	+
chr12	111681291	111681292	A01177:23:H2L2FDSX3:4:1261:29722:3740/1	60	+
chr12	111865923	111865924	A01177:23:H2L2FDSX3:4:1120:16559:31579/1	60	+
chr12	112104445	112104446	A01177:23:H2L2FDSX3:4:1343:22110:21120/1	60	+
chr12	112223327	112223328	A01177:23:H2L2FDSX3:4:1119:13503:23688/1	60	+
chr12	112223328	112223329	A01177:23:H2L2FDSX3:2:1123:29839:27492	60	+
chr12	112228462	112228463	A01177:23:H2L2FDSX3:4:1549:18050:9111/1	60	-
chr12	112229431	112229432	A01177:23:H2L2FDSX3:4:2159:15745:12383/1	60	+
chr12	112242055	112242056	A01177:23:H2L2FDSX3:2:2604:20356:25441	60	+
chr12	112242287	112242288	A01177:23:H2L2FDSX3:4:1242:27398:10332/1	60	-
chr12	112256841	112256842	A01177:23:H2L2FDSX3:1:1113:10999:34006	60	-
chr12	112500392	112500393	A01177:23:H2L2FDSX3:3:1434:21540:24424	60	+
chr12	112501208	112501209	A01177:23:H2L2FDSX3:4:1154:24325:33849/1	60	+
chr12	112634138	112634139	A01177:23:H2L2FDSX3:3:2105:15248:35540	60	+
chr12	114521500	114521501	A01177:23:H2L2FDSX3:4:1667:9245:26741/1	60	+
chr12	116086226	116086227	A01177:23:H2L2FDSX3:1:2667:13386:7075	60	-
chr12	116152360	116152361	A01177:23:H2L2FDSX3:4:1131:20311:30060/1	60	-
chr12	116257454	116257455	A01177:23:H2L2FDSX3:4:1121:7898:4867/1	60	-
chr12	117171450	117171451	A01177:23:H2L2FDSX3:4:1266:8359:6637/1	60	+
chr12	117523893	117523894	A01177:23:H2L2FDSX3:2:2626:27064:24126	60	+
chr12	118038690	118038691	A01177:23:H2L2FDSX3:3:1202:14705:33191	60	-
chr12	118228489	118228490	A01177:23:H2L2FDSX3:4:1227:16459:24142/1	60	-
chr12	118265735	118265736	A01177:23:H2L2FDSX3:2:1664:7093:27649	60	+
chr12	118292929	118292930	A01177:23:H2L2FDSX3:3:2318:27896:8563	60	-
chr12	118296565	118296566	A01177:23:H2L2FDSX3:4:1113:27941:20791/1	60	+
chr12	119672822	119672823	A01177:23:H2L2FDSX3:3:1242:24858:30859	60	-
chr12	119739869	119739870	A01177:23:H2L2FDSX3:4:1265:22562:26725/1	60	+
chr12	119777045	119777046	A01177:23:H2L2FDSX3:1:2269:2112:20118	60	-
chr12	119825668	119825669	A01177:23:H2L2FDSX3:2:2548:18665:12273	60	-
chr12	119901266	119901267	A01177:23:H2L2FDSX3:4:2427:13087:15295/1	60	-
chr12	120132265	120132266	A01177:23:H2L2FDSX3:1:1515:9634:5431	60	+
chr12	120140504	120140505	A01177:23:H2L2FDSX3:4:1159:16215:26349/1	60	-
chr12	120170880	120170881	A01177:23:H2L2FDSX3:1:1124:12870:5901	60	+
chr12	120170881	120170882	A01177:23:H2L2FDSX3:2:1618:8088:19664	60	+
chr12	120472760	120472761	A01177:23:H2L2FDSX3:4:1168:29451:5838/1	60	-
chr12	120499379	120499380	A01177:23:H2L2FDSX3:4:1150:25581:34554/1	60	-
chr12	120526184	120526185	A01177:23:H2L2FDSX3:4:2152:21169:33458/1	60	-
chr12	120541866	120541867	A01177:23:H2L2FDSX3:2:1225:14615:7200	60	+
chr12	120544467	120544468	A01177:23:H2L2FDSX3:1:1366:4038:3787	60	+
chr12	120745715	120745716	A01177:23:H2L2FDSX3:2:2154:15826:12900	60	+
chr12	120792241	120792242	A01177:23:H2L2FDSX3:4:1376:7003:29653/1	60	+
chr12	120803258	120803259	A01177:23:H2L2FDSX3:2:1267:25328:22780	60	-
chr12	121177866	121177867	A01177:23:H2L2FDSX3:4:1159:8458:3803/1	60	-
chr12	121292625	121292626	A01177:23:H2L2FDSX3:4:2362:12771:20854/1	60	+
chr12	121315894	121315895	A01177:23:H2L2FDSX3:4:1143:15845:15843/1	60	-
chr12	121333721	121333722	A01177:23:H2L2FDSX3:4:1120:21965:17425/1	60	-
chr12	121341658	121341659	A01177:23:H2L2FDSX3:4:1219:28257:2174/1	60	+
chr12	121416843	121416844	A01177:23:H2L2FDSX3:4:1204:12219:33207/1	60	+
chr12	121416844	121416845	A01177:23:H2L2FDSX3:3:1375:24659:2268	60	+
chr12	121418559	121418560	A01177:23:H2L2FDSX3:4:1119:16134:3349/1	60	-
chr12	121429288	121429289	A01177:23:H2L2FDSX3:4:1312:9073:6652/1	60	-
chr12	121437742	121437743	A01177:23:H2L2FDSX3:4:1115:31313:3552/1	60	+
chr12	121445589	121445590	A01177:23:H2L2FDSX3:4:1126:17137:29606/1	60	+
chr12	121491263	121491264	A01177:23:H2L2FDSX3:1:2239:30599:31000	60	-
chr12	121491264	121491265	A01177:23:H2L2FDSX3:2:2447:5674:21621	60	-
chr12	121491265	121491266	A01177:23:H2L2FDSX3:4:1211:17463:36839/1	60	-
chr12	121631384	121631385	A01177:23:H2L2FDSX3:4:1161:19614:28040/1	60	+
chr12	121653825	121653826	A01177:23:H2L2FDSX3:4:1147:15718:19163/1	60	+
chr12	121824345	121824346	A01177:23:H2L2FDSX3:1:2622:26467:19398	60	+
chr12	122001770	122001771	A01177:23:H2L2FDSX3:4:1263:20980:2691/1	60	-
chr12	122276783	122276784	A01177:23:H2L2FDSX3:4:1130:24542:12430/1	60	+
chr12	122325284	122325285	A01177:23:H2L2FDSX3:4:1111:4725:25801/1	60	+
chr12	122325285	122325286	A01177:23:H2L2FDSX3:1:2238:4119:6245	60	+
chr12	122492551	122492552	A01177:23:H2L2FDSX3:1:2612:22155:12587	60	-
chr12	122516626	122516627	A01177:23:H2L2FDSX3:4:1212:4896:35744/1	60	+
chr12	122535000	122535001	A01177:23:H2L2FDSX3:4:1252:27859:11099/1	60	+
chr12	122542715	122542716	A01177:23:H2L2FDSX3:4:1519:19660:10864/1	60	+
chr12	122562307	122562308	A01177:23:H2L2FDSX3:4:1155:6442:22482/1	60	+
chr12	122562327	122562328	A01177:23:H2L2FDSX3:4:1355:11532:23156/1	60	+
chr12	122568757	122568758	A01177:23:H2L2FDSX3:1:1346:14642:26850	60	+
chr12	122574481	122574482	A01177:23:H2L2FDSX3:3:1469:28221:24815	60	+
chr12	122605541	122605542	A01177:23:H2L2FDSX3:4:2310:19506:23093	60	+
chr12	122608612	122608613	A01177:23:H2L2FDSX3:3:1219:31937:5885	60	+
chr12	122623739	122623740	A01177:23:H2L2FDSX3:4:2412:11975:8171	60	+
chr12	122673426	122673427	A01177:23:H2L2FDSX3:3:2420:31946:22748	60	+
chr12	122875300	122875301	A01177:23:H2L2FDSX3:4:1121:27082:24565/1	60	+
chr12	122875392	122875393	A01177:23:H2L2FDSX3:4:1133:7654:8108/1	60	+
chr12	122881800	122881801	A01177:23:H2L2FDSX3:4:1517:24035:20447/1	60	-
chr12	122974725	122974726	A01177:23:H2L2FDSX3:2:2451:27887:13996	60	-
chr12	122974728	122974729	A01177:23:H2L2FDSX3:2:2656:3405:15875	60	-
chr12	123171612	123171613	A01177:23:H2L2FDSX3:3:1515:3983:35321	60	+
chr12	123175046	123175047	A01177:23:H2L2FDSX3:4:1118:4833:3223/1	60	+
chr12	123190479	123190480	A01177:23:H2L2FDSX3:3:1172:6849:32988	60	+
chr12	123196164	123196165	A01177:23:H2L2FDSX3:4:2340:28438:7529	60	-
chr12	123218869	123218870	A01177:23:H2L2FDSX3:4:1642:21287:9612/1	60	-
chr12	123229199	123229200	A01177:23:H2L2FDSX3:4:1361:13449:36370/1	60	+
chr12	123296409	123296410	A01177:23:H2L2FDSX3:4:1136:22101:15530/1	60	-
chr12	123302002	123302003	A01177:23:H2L2FDSX3:1:2309:13458:18724	60	-
chr12	123312819	123312820	A01177:23:H2L2FDSX3:4:1523:9498:4319/1	60	+
chr12	123332943	123332944	A01177:23:H2L2FDSX3:3:1549:21414:31156	60	+
chr12	123345651	123345652	A01177:23:H2L2FDSX3:4:2269:13810:24533/1	60	-
chr12	123619734	123619735	A01177:23:H2L2FDSX3:4:1123:4734:9439/1	60	-
chr12	123630056	123630057	A01177:23:H2L2FDSX3:3:2134:3558:10222	60	+
chr12	123653089	123653090	A01177:23:H2L2FDSX3:3:1272:8811:8359	60	+
chr12	123655962	123655963	A01177:23:H2L2FDSX3:1:2148:2763:30420	60	-
chr12	123723997	123723998	A01177:23:H2L2FDSX3:3:1618:7645:27978	60	-
chr12	124794531	124794532	A01177:23:H2L2FDSX3:4:2502:13865:32174/1	60	-
chr12	127046016	127046017	A01177:23:H2L2FDSX3:2:2570:6460:12211	60	-
chr12	129242461	129242462	A01177:23:H2L2FDSX3:4:1312:21938:29778/1	60	-
chr12	129327274	129327275	A01177:23:H2L2FDSX3:3:1450:6045:33254	60	-
chr12	129350546	129350547	A01177:23:H2L2FDSX3:4:1204:14868:10739/1	60	-
chr12	129435234	129435235	A01177:23:H2L2FDSX3:4:1423:31693:23688/1	60	+
chr12	129518038	129518039	A01177:23:H2L2FDSX3:4:2474:24478:24345	60	-
chr12	129520349	129520350	A01177:23:H2L2FDSX3:2:2617:31015:26772	60	+
chr12	129522523	129522524	A01177:23:H2L2FDSX3:4:1110:20112:1251/1	60	+
chr12	129522524	129522525	A01177:23:H2L2FDSX3:1:2149:4345:9017	60	+
chr12	129522525	129522526	A01177:23:H2L2FDSX3:2:1304:3766:10238	60	+
chr12	129542296	129542297	A01177:23:H2L2FDSX3:4:1112:21088:33849/1	60	-
chr12	130806057	130806058	A01177:23:H2L2FDSX3:2:1419:7003:21543	60	-
chr12	130821063	130821064	A01177:23:H2L2FDSX3:4:1154:3215:22811/1	60	-
chr12	131739762	131739763	A01177:23:H2L2FDSX3:4:1172:12093:12508/1	60	-
chr12	131957433	131957434	A01177:23:H2L2FDSX3:4:1361:12545:24095/1	60	+
chr12	131962202	131962203	A01177:23:H2L2FDSX3:2:1315:19714:35039	60	-
chr12	131998452	131998453	A01177:23:H2L2FDSX3:3:1211:8169:32142	60	-
chr12	132087598	132087599	A01177:23:H2L2FDSX3:4:1243:25798:2143/1	60	+
chr12	132088516	132088517	A01177:23:H2L2FDSX3:2:1103:32136:5885	60	-
chr12	132091222	132091223	A01177:23:H2L2FDSX3:4:1159:9815:10504/1	60	+
chr12	132092193	132092194	A01177:23:H2L2FDSX3:4:1132:23972:10254/1	60	+
chr12	132093164	132093165	A01177:23:H2L2FDSX3:4:1225:6759:27352/1	60	+
chr12	132106787	132106788	A01177:23:H2L2FDSX3:4:2242:29288:1423/1	60	-
chr12	132125145	132125146	A01177:23:H2L2FDSX3:4:1149:32362:2769/1	60	-
chr12	132565518	132565519	A01177:23:H2L2FDSX3:3:2231:6542:5181	60	-
chr12	132576310	132576311	A01177:23:H2L2FDSX3:2:2541:25617:20275	60	-
chr12	132632482	132632483	A01177:23:H2L2FDSX3:3:2601:18521:36542	60	+
chr12	132652427	132652428	A01177:23:H2L2FDSX3:4:1157:8910:30545/1	60	+
chr12	132654915	132654916	A01177:23:H2L2FDSX3:4:1611:24867:17879/1	60	+
chr12	132656048	132656049	A01177:23:H2L2FDSX3:4:1135:12970:27586/1	60	+
chr12	132659452	132659453	A01177:23:H2L2FDSX3:4:1459:7907:19758/1	60	-
chr12	132753791	132753792	A01177:23:H2L2FDSX3:4:1306:29595:9095/1	60	+
chr12	132770789	132770790	A01177:23:H2L2FDSX3:4:2310:19009:5478	60	+
chr12	133026351	133026352	A01177:23:H2L2FDSX3:1:2173:32425:7232	60	+
chr12	133048760	133048761	A01177:23:H2L2FDSX3:4:1169:1190:19304/1	60	+
chr12	133128492	133128493	A01177:23:H2L2FDSX3:4:2352:11342:33755/1	60	-
chr12	133159913	133159914	A01177:23:H2L2FDSX3:1:2669:14913:16016	60	-
chr13	18438513	18438514	A01177:23:H2L2FDSX3:2:1223:23610:8844	60	+
chr13	19705964	19705965	A01177:23:H2L2FDSX3:4:1611:14597:25989/1	60	+
chr13	20596568	20596569	A01177:23:H2L2FDSX3:2:2628:1579:7983	60	+
chr13	20864555	20864556	A01177:23:H2L2FDSX3:4:1143:27968:28166/1	60	+
chr13	21315527	21315528	A01177:23:H2L2FDSX3:4:1251:9281:35133/1	60	+
chr13	21686500	21686501	A01177:23:H2L2FDSX3:2:2627:8395:31814	60	-
chr13	21686502	21686503	A01177:23:H2L2FDSX3:4:1323:15212:36855/1	60	-
chr13	23345840	23345841	A01177:23:H2L2FDSX3:4:1515:17969:4711/1	60	+
chr13	23864657	23864658	A01177:23:H2L2FDSX3:1:1316:28176:23296	60	+
chr13	25315449	25315450	A01177:23:H2L2FDSX3:3:2409:15736:33317	60	-
chr13	25846074	25846075	A01177:23:H2L2FDSX3:2:1208:32750:24987	60	+
chr13	26288792	26288793	A01177:23:H2L2FDSX3:4:1214:14959:26209/1	60	+
chr13	26367123	26367124	A01177:23:H2L2FDSX3:4:1264:22064:26678/1	60	-
chr13	27551738	27551739	A01177:23:H2L2FDSX3:2:1560:8115:17080	60	-
chr13	28241798	28241799	A01177:23:H2L2FDSX3:4:1124:16486:19742/1	60	-
chr13	28397376	28397377	A01177:23:H2L2FDSX3:2:2552:19407:14278	60	+
chr13	28599983	28599984	A01177:23:H2L2FDSX3:4:1425:10122:2926/1	60	-
chr13	30225515	30225516	A01177:23:H2L2FDSX3:4:1438:14154:10880/1	60	-
chr13	30352075	30352076	A01177:23:H2L2FDSX3:4:1426:14308:14873/1	60	+
chr13	31580438	31580439	A01177:23:H2L2FDSX3:2:2552:15881:5729	60	+
chr13	32367249	32367250	A01177:23:H2L2FDSX3:3:1216:11207:21715	60	-
chr13	35302959	35302960	A01177:23:H2L2FDSX3:4:1143:17626:1517/1	60	+
chr13	36027946	36027947	A01177:23:H2L2FDSX3:1:1443:13819:3787	60	-
chr13	36508639	36508640	A01177:23:H2L2FDSX3:2:1448:28474:4805	60	-
chr13	36854011	36854012	A01177:23:H2L2FDSX3:1:1273:1353:20870	60	-
chr13	36901671	36901672	A01177:23:H2L2FDSX3:3:1622:1814:7451	60	+
chr13	39512540	39512541	A01177:23:H2L2FDSX3:3:2340:12707:10598	60	-
chr13	41030510	41030511	A01177:23:H2L2FDSX3:2:2608:23863:36182	60	-
chr13	41065453	41065454	A01177:23:H2L2FDSX3:2:1506:1371:26725	60	-
chr13	41230443	41230444	A01177:23:H2L2FDSX3:2:1432:18982:29450	60	+
chr13	41721432	41721433	A01177:23:H2L2FDSX3:3:1178:6451:12602	60	+
chr13	41772071	41772072	A01177:23:H2L2FDSX3:3:1318:18692:13322	60	+
chr13	44051684	44051685	A01177:23:H2L2FDSX3:3:2670:29396:5212	60	+
chr13	45226821	45226822	A01177:23:H2L2FDSX3:4:1269:15302:15499/1	60	-
chr13	45266273	45266274	A01177:23:H2L2FDSX3:4:1346:14326:3349/1	60	-
chr13	46010710	46010711	A01177:23:H2L2FDSX3:3:2309:27037:10207	60	-
chr13	46715577	46715578	A01177:23:H2L2FDSX3:4:1326:8594:10989/1	60	-
chr13	48074884	48074885	A01177:23:H2L2FDSX3:2:2470:17318:20087	60	-
chr13	48075733	48075734	A01177:23:H2L2FDSX3:4:1120:16378:18427/1	60	+
chr13	48075735	48075736	A01177:23:H2L2FDSX3:4:2444:26503:30389	60	+
chr13	48236867	48236868	A01177:23:H2L2FDSX3:4:2165:31485:5729	60	-
chr13	48345054	48345055	A01177:23:H2L2FDSX3:4:1122:19000:36213/1	60	+
chr13	48401206	48401207	A01177:23:H2L2FDSX3:4:1651:14579:33599/1	60	-
chr13	48520671	48520672	A01177:23:H2L2FDSX3:4:1217:1615:8108/1	60	-
chr13	49141204	49141205	A01177:23:H2L2FDSX3:4:1123:19859:33943/1	60	+
chr13	49745667	49745668	A01177:23:H2L2FDSX3:1:1338:11252:4726	60	-
chr13	49929853	49929854	A01177:23:H2L2FDSX3:3:1230:6506:21496	60	+
chr13	50215757	50215758	A01177:23:H2L2FDSX3:4:1138:15826:21919/1	60	+
chr13	50653851	50653852	A01177:23:H2L2FDSX3:4:1136:24397:14904/1	60	+
chr13	52460535	52460536	A01177:23:H2L2FDSX3:3:2560:31901:17096	60	+
chr13	52836132	52836133	A01177:23:H2L2FDSX3:4:1573:17246:26256	60	+
chr13	53162202	53162203	A01177:23:H2L2FDSX3:3:2345:4924:17347	60	+
chr13	56655500	56655501	A01177:23:H2L2FDSX3:4:1155:25138:20541/1	60	+
chr13	59452617	59452618	A01177:23:H2L2FDSX3:4:1146:18231:26897/1	60	-
chr13	59473633	59473634	A01177:23:H2L2FDSX3:4:1205:4101:16360/1	60	+
chr13	59489955	59489956	A01177:23:H2L2FDSX3:4:1122:31928:29888/1	60	+
chr13	60403159	60403160	A01177:23:H2L2FDSX3:1:2537:10068:5431	60	-
chr13	61046301	61046302	A01177:23:H2L2FDSX3:4:1113:30653:21950/1	60	+
chr13	61046302	61046303	A01177:23:H2L2FDSX3:4:2250:22498:1877	60	+
chr13	61946161	61946162	A01177:23:H2L2FDSX3:3:1645:21829:2628	60	+
chr13	62070967	62070968	A01177:23:H2L2FDSX3:3:2431:23140:30076	60	-
chr13	62644978	62644979	A01177:23:H2L2FDSX3:3:1550:15763:21590	60	+
chr13	63948037	63948038	A01177:23:H2L2FDSX3:4:2446:3974:15045/1	60	+
chr13	64190610	64190611	A01177:23:H2L2FDSX3:4:1129:1669:12900/1	60	+
chr13	64700439	64700440	A01177:23:H2L2FDSX3:4:1515:18385:20149/1	60	-
chr13	65175579	65175580	A01177:23:H2L2FDSX3:4:1211:20256:4507/1	60	-
chr13	65231485	65231486	A01177:23:H2L2FDSX3:1:1616:25021:7059	60	+
chr13	65518500	65518501	A01177:23:H2L2FDSX3:4:1363:25364:18584/1	60	+
chr13	65918916	65918917	A01177:23:H2L2FDSX3:4:2149:26982:15812	60	+
chr13	66450966	66450967	A01177:23:H2L2FDSX3:1:1658:13838:13526	60	+
chr13	68478409	68478410	A01177:23:H2L2FDSX3:4:1133:13693:9236/1	60	-
chr13	68817581	68817582	A01177:23:H2L2FDSX3:4:1128:2546:23249/1	60	-
chr13	73927294	73927295	A01177:23:H2L2FDSX3:1:2317:30572:27445	60	-
chr13	74004264	74004265	A01177:23:H2L2FDSX3:1:2278:8965:34648	60	-
chr13	74702306	74702307	A01177:23:H2L2FDSX3:2:2540:3034:22717	60	-
chr13	75579466	75579467	A01177:23:H2L2FDSX3:4:1440:31566:16110/1	60	+
chr13	76002313	76002314	A01177:23:H2L2FDSX3:1:1628:24442:5869	60	-
chr13	77142038	77142039	A01177:23:H2L2FDSX3:3:2311:24478:12226	60	-
chr13	77142040	77142041	A01177:23:H2L2FDSX3:2:2576:32217:20087	60	-
chr13	77262459	77262460	A01177:23:H2L2FDSX3:2:2655:25111:24721	60	+
chr13	79350122	79350123	A01177:23:H2L2FDSX3:4:1406:8648:12618/1	60	+
chr13	81402748	81402749	A01177:23:H2L2FDSX3:4:1177:32108:14325/1	60	-
chr13	81556055	81556056	A01177:23:H2L2FDSX3:3:1337:17228:9627	60	-
chr13	83140212	83140213	A01177:23:H2L2FDSX3:3:1144:12183:16485	60	+
chr13	86755989	86755990	A01177:23:H2L2FDSX3:4:1233:21549:20776/1	60	+
chr13	88322628	88322629	A01177:23:H2L2FDSX3:1:1552:30987:35618	60	-
chr13	89839274	89839275	A01177:23:H2L2FDSX3:4:2460:32307:33113/1	60	+
chr13	90426531	90426532	A01177:23:H2L2FDSX3:3:1169:18096:2801	60	-
chr13	95263582	95263583	A01177:23:H2L2FDSX3:4:2159:5927:20118	60	+
chr13	95715971	95715972	A01177:23:H2L2FDSX3:2:2658:15085:33004	60	-
chr13	95752849	95752850	A01177:23:H2L2FDSX3:4:1121:13358:6120/1	60	+
chr13	95752850	95752851	A01177:23:H2L2FDSX3:4:1211:28962:18709	60	+
chr13	100104648	100104649	A01177:23:H2L2FDSX3:2:1519:6587:5196	60	-
chr13	101358885	101358886	A01177:23:H2L2FDSX3:2:2633:24343:12085	60	-
chr13	105096984	105096985	A01177:23:H2L2FDSX3:4:2431:1199:21136/1	60	+
chr13	108233285	108233286	A01177:23:H2L2FDSX3:4:1135:1615:3599/1	60	-
chr13	110686955	110686956	A01177:23:H2L2FDSX3:2:1249:18322:35415	60	-
chr13	111163736	111163737	A01177:23:H2L2FDSX3:3:1542:4851:8703	60	+
chr13	112519011	112519012	A01177:23:H2L2FDSX3:4:1126:9715:14184/1	60	+
chr13	113241748	113241749	A01177:23:H2L2FDSX3:2:2233:12111:12446	60	+
chr13	114242542	114242543	A01177:23:H2L2FDSX3:4:1113:32253:19272/1	60	+
chr13	114243631	114243632	A01177:23:H2L2FDSX3:4:1258:9353:18505/1	60	+
chr13	114243880	114243881	A01177:23:H2L2FDSX3:4:1202:29866:6120/1	60	-
chr13	114252014	114252015	A01177:23:H2L2FDSX3:3:1356:10574:16360	60	-
chr13	114256472	114256473	A01177:23:H2L2FDSX3:3:1222:25699:17033	60	-
chr13	114261101	114261102	A01177:23:H2L2FDSX3:4:1121:23430:4304/1	60	+
chr13	114261692	114261693	A01177:23:H2L2FDSX3:3:1305:22146:36370	60	+
chr13	114271907	114271908	A01177:23:H2L2FDSX3:1:1634:1976:32158	60	-
chr14	20356578	20356579	A01177:23:H2L2FDSX3:4:1145:21133:27445/1	60	+
chr14	20514634	20514635	A01177:23:H2L2FDSX3:3:1313:29758:17112	60	+
chr14	21262684	21262685	A01177:23:H2L2FDSX3:2:1475:23592:20181	60	-
chr14	21363904	21363905	A01177:23:H2L2FDSX3:4:1149:23131:3756/1	60	+
chr14	21395887	21395888	A01177:23:H2L2FDSX3:2:2552:19153:23547	60	-
chr14	21463482	21463483	A01177:23:H2L2FDSX3:4:1315:7500:32268/1	60	+
chr14	22923485	22923486	A01177:23:H2L2FDSX3:2:2659:23059:8672	60	-
chr14	22925566	22925567	A01177:23:H2L2FDSX3:3:1502:24451:13745	60	-
chr14	22952485	22952486	A01177:23:H2L2FDSX3:1:1365:13865:23062	60	+
chr14	22952487	22952488	A01177:23:H2L2FDSX3:1:2128:16613:20588	60	+
chr14	22969889	22969890	A01177:23:H2L2FDSX3:1:1476:6298:4476	60	-
chr14	23098135	23098136	A01177:23:H2L2FDSX3:2:2632:24551:4085	60	+
chr14	24121144	24121145	A01177:23:H2L2FDSX3:4:1135:27760:5760/1	60	+
chr14	24199008	24199009	A01177:23:H2L2FDSX3:4:1125:14181:35947/1	60	-
chr14	26571928	26571929	A01177:23:H2L2FDSX3:4:1218:25798:8531/1	60	-
chr14	26752734	26752735	A01177:23:H2L2FDSX3:4:1137:13829:26475/1	60	-
chr14	28628815	28628816	A01177:23:H2L2FDSX3:4:1113:7482:33426/1	60	+
chr14	30605296	30605297	A01177:23:H2L2FDSX3:1:1152:16297:21793	60	+
chr14	30651613	30651614	A01177:23:H2L2FDSX3:4:1663:17861:25097/1	60	+
chr14	30652014	30652015	A01177:23:H2L2FDSX3:4:1254:15275:32268/1	60	-
chr14	30679113	30679114	A01177:23:H2L2FDSX3:4:1112:9173:20729/1	60	-
chr14	30711472	30711473	A01177:23:H2L2FDSX3:4:1660:14841:34115/1	60	+
chr14	31112365	31112366	A01177:23:H2L2FDSX3:4:1232:10764:2879/1	60	+
chr14	31333433	31333434	A01177:23:H2L2FDSX3:1:2176:27570:14763	60	+
chr14	32085477	32085478	A01177:23:H2L2FDSX3:4:1136:14696:8375/1	60	-
chr14	32146461	32146462	A01177:23:H2L2FDSX3:4:1130:23194:24251/1	60	+
chr14	32908329	32908330	A01177:23:H2L2FDSX3:2:2646:3694:26616	60	-
chr14	33629060	33629061	A01177:23:H2L2FDSX3:1:2522:31069:34256	60	-
chr14	34452079	34452080	A01177:23:H2L2FDSX3:2:1469:18349:20588	60	-
chr14	34807421	34807422	A01177:23:H2L2FDSX3:4:2133:13132:31594/1	60	-
chr14	34812431	34812432	A01177:23:H2L2FDSX3:4:1345:8938:34194/1	60	-
chr14	34846474	34846475	A01177:23:H2L2FDSX3:4:1117:26892:19570/1	60	+
chr14	35017669	35017670	A01177:23:H2L2FDSX3:4:1417:3016:25974/1	60	+
chr14	35052751	35052752	A01177:23:H2L2FDSX3:4:1652:15356:33974/1	60	+
chr14	35162008	35162009	A01177:23:H2L2FDSX3:4:1353:15854:23938/1	60	-
chr14	35302757	35302758	A01177:23:H2L2FDSX3:4:1127:11315:7686/1	60	+
chr14	35450253	35450254	A01177:23:H2L2FDSX3:4:2668:7925:23703/1	60	-
chr14	35550558	35550559	A01177:23:H2L2FDSX3:4:1358:25572:33599/1	60	+
chr14	35720741	35720742	A01177:23:H2L2FDSX3:2:1441:32072:17112	60	-
chr14	37108774	37108775	A01177:23:H2L2FDSX3:4:1612:31141:9612/1	60	-
chr14	37108775	37108776	A01177:23:H2L2FDSX3:2:1407:20256:34820	60	-
chr14	39158735	39158736	A01177:23:H2L2FDSX3:4:1135:13141:25911/1	60	+
chr14	45669215	45669216	A01177:23:H2L2FDSX3:3:2376:19235:21778	60	-
chr14	46619669	46619670	A01177:23:H2L2FDSX3:1:2456:7627:7686	60	-
chr14	47748482	47748483	A01177:23:H2L2FDSX3:4:1123:12952:24987/1	60	+
chr14	47886393	47886394	A01177:23:H2L2FDSX3:4:1362:17580:18411/1	60	+
chr14	49665142	49665143	A01177:23:H2L2FDSX3:2:1677:14136:27226	60	+
chr14	49832620	49832621	A01177:23:H2L2FDSX3:4:1358:27371:22905/1	60	-
chr14	49832934	49832935	A01177:23:H2L2FDSX3:3:1140:5348:36652	60	+
chr14	50144617	50144618	A01177:23:H2L2FDSX3:1:2443:7826:29168	60	+
chr14	50519890	50519891	A01177:23:H2L2FDSX3:3:1355:7175:23563	60	-
chr14	50519896	50519897	A01177:23:H2L2FDSX3:4:1134:20320:31641/1	60	+
chr14	50519897	50519898	A01177:23:H2L2FDSX3:4:2238:2709:16861	60	+
chr14	51249293	51249294	A01177:23:H2L2FDSX3:3:2406:6822:33160	60	-
chr14	51824098	51824099	A01177:23:H2L2FDSX3:1:1237:11957:21042	60	-
chr14	52188791	52188792	A01177:23:H2L2FDSX3:2:1634:3450:1986	60	+
chr14	52570864	52570865	A01177:23:H2L2FDSX3:1:1343:8413:16877	60	-
chr14	52652033	52652034	A01177:23:H2L2FDSX3:4:1224:30996:22639/1	60	+
chr14	52653169	52653170	A01177:23:H2L2FDSX3:1:2630:19452:32706	60	-
chr14	52788532	52788533	A01177:23:H2L2FDSX3:4:1166:12066:22044/1	60	-
chr14	53073797	53073798	A01177:23:H2L2FDSX3:1:2125:22923:18646	60	-
chr14	53859770	53859771	A01177:23:H2L2FDSX3:4:1566:22462:12868/1	60	+
chr14	54960497	54960498	A01177:23:H2L2FDSX3:3:1601:13602:27931	60	+
chr14	55041905	55041906	A01177:23:H2L2FDSX3:4:1543:13358:23719/1	60	-
chr14	55323541	55323542	A01177:23:H2L2FDSX3:4:1447:16821:17002/1	60	+
chr14	55629650	55629651	A01177:23:H2L2FDSX3:3:2132:6081:1971	60	-
chr14	55650262	55650263	A01177:23:H2L2FDSX3:3:1233:20039:8359	60	+
chr14	55657974	55657975	A01177:23:H2L2FDSX3:4:2226:31991:34569/1	60	-
chr14	55677821	55677822	A01177:23:H2L2FDSX3:4:1112:1741:34914/1	60	+
chr14	55677822	55677823	A01177:23:H2L2FDSX3:4:1214:8558:24643/1	60	+
chr14	55677823	55677824	A01177:23:H2L2FDSX3:3:1619:3631:13886	60	+
chr14	56281184	56281185	A01177:23:H2L2FDSX3:4:2133:30210:22654/1	60	-
chr14	56838722	56838723	A01177:23:H2L2FDSX3:2:2401:32796:17425	60	+
chr14	57218968	57218969	A01177:23:H2L2FDSX3:4:1127:17282:8155/1	60	+
chr14	57271885	57271886	A01177:23:H2L2FDSX3:4:1135:32886:11005/1	60	-
chr14	59501721	59501722	A01177:23:H2L2FDSX3:4:1113:1344:9768/1	60	+
chr14	60120411	60120412	A01177:23:H2L2FDSX3:2:1444:19144:16110	60	-
chr14	60464308	60464309	A01177:23:H2L2FDSX3:4:1219:12653:34773/1	60	+
chr14	63064663	63064664	A01177:23:H2L2FDSX3:4:1107:15826:27743	60	+
chr14	64063229	64063230	A01177:23:H2L2FDSX3:1:2111:20907:19006	60	+
chr14	65449211	65449212	A01177:23:H2L2FDSX3:4:1237:17074:7670/1	60	-
chr14	66602094	66602095	A01177:23:H2L2FDSX3:4:1153:16215:20807/1	60	+
chr14	66829999	66830000	A01177:23:H2L2FDSX3:2:2604:29848:25755	60	+
chr14	66830001	66830002	A01177:23:H2L2FDSX3:2:2137:30264:6558	60	+
chr14	67058288	67058289	A01177:23:H2L2FDSX3:4:1162:24071:21198/1	60	+
chr14	67652619	67652620	A01177:23:H2L2FDSX3:4:1261:2501:9111/1	60	+
chr14	68006770	68006771	A01177:23:H2L2FDSX3:4:1345:26603:28682/1	60	+
chr14	68008853	68008854	A01177:23:H2L2FDSX3:4:1122:6867:7748/1	60	+
chr14	68570875	68570876	A01177:23:H2L2FDSX3:2:1173:18304:34256	60	-
chr14	68946205	68946206	A01177:23:H2L2FDSX3:4:1563:10890:18067/1	60	-
chr14	70404391	70404392	A01177:23:H2L2FDSX3:4:1261:31286:11146/1	60	+
chr14	70982035	70982036	A01177:23:H2L2FDSX3:4:1128:29098:25895/1	60	-
chr14	70989371	70989372	A01177:23:H2L2FDSX3:4:1213:9742:34929/1	60	+
chr14	71647476	71647477	A01177:23:H2L2FDSX3:4:1113:9136:2754/1	60	-
chr14	72540746	72540747	A01177:23:H2L2FDSX3:2:2555:22137:17284	60	+
chr14	72813880	72813881	A01177:23:H2L2FDSX3:4:1126:4996:25113/1	60	+
chr14	73114340	73114341	A01177:23:H2L2FDSX3:2:2669:8260:2801	60	-
chr14	73416462	73416463	A01177:23:H2L2FDSX3:3:2222:24686:2722	60	+
chr14	73421945	73421946	A01177:23:H2L2FDSX3:1:2443:30770:3427	60	+
chr14	74496873	74496874	A01177:23:H2L2FDSX3:4:2211:20907:26772	60	-
chr14	74571252	74571253	A01177:23:H2L2FDSX3:3:2132:29884:15327	60	+
chr14	74661400	74661401	A01177:23:H2L2FDSX3:4:2163:24433:13182	60	-
chr14	74661401	74661402	A01177:23:H2L2FDSX3:4:1404:24352:31548/1	60	-
chr14	74768911	74768912	A01177:23:H2L2FDSX3:4:1532:2944:21684/1	60	+
chr14	74808617	74808618	A01177:23:H2L2FDSX3:4:2259:17381:32158/1	60	-
chr14	74820438	74820439	A01177:23:H2L2FDSX3:4:1126:1732:32737/1	60	+
chr14	75059409	75059410	A01177:23:H2L2FDSX3:1:2139:3351:11960	60	-
chr14	80727443	80727444	A01177:23:H2L2FDSX3:1:1617:2781:11412	60	-
chr14	85451763	85451764	A01177:23:H2L2FDSX3:4:1217:8612:14372/1	60	+
chr14	87937589	87937590	A01177:23:H2L2FDSX3:4:1348:9805:11083/1	60	+
chr14	88428956	88428957	A01177:23:H2L2FDSX3:4:1114:29649:7341/1	60	+
chr14	89439140	89439141	A01177:23:H2L2FDSX3:4:1117:24966:26036/1	60	+
chr14	89562487	89562488	A01177:23:H2L2FDSX3:4:2110:29306:13980/1	60	+
chr14	90842505	90842506	A01177:23:H2L2FDSX3:3:2305:7609:30702	60	-
chr14	91256508	91256509	A01177:23:H2L2FDSX3:2:1664:3378:22968	60	+
chr14	91280773	91280774	A01177:23:H2L2FDSX3:1:2125:8332:5024	60	+
chr14	92029961	92029962	A01177:23:H2L2FDSX3:2:2158:16712:34945	60	-
chr14	92126270	92126271	A01177:23:H2L2FDSX3:3:1174:17029:23124	60	-
chr14	92821789	92821790	A01177:23:H2L2FDSX3:1:1138:22010:8359	60	-
chr14	92825965	92825966	A01177:23:H2L2FDSX3:4:1139:10547:20823/1	60	+
chr14	96322589	96322590	A01177:23:H2L2FDSX3:4:1319:8070:28463/1	60	-
chr14	96465314	96465315	A01177:23:H2L2FDSX3:4:1463:19488:31610/1	60	+
chr14	96644026	96644027	A01177:23:H2L2FDSX3:4:2547:22932:35227/1	60	-
chr14	96867160	96867161	A01177:23:H2L2FDSX3:4:1178:20464:3020/1	60	+
chr14	96949602	96949603	A01177:23:H2L2FDSX3:4:2410:12888:36714	60	-
chr14	97476032	97476033	A01177:23:H2L2FDSX3:3:1246:13349:34350	60	+
chr14	97621664	97621665	A01177:23:H2L2FDSX3:2:2562:32759:35587	60	+
chr14	97621665	97621666	A01177:23:H2L2FDSX3:2:1243:8675:14325	60	+
chr14	97621733	97621734	A01177:23:H2L2FDSX3:4:1129:20392:30295/1	60	+
chr14	98052451	98052452	A01177:23:H2L2FDSX3:3:1559:32099:36636	60	-
chr14	98064874	98064875	A01177:23:H2L2FDSX3:4:1249:7482:31516/1	60	-
chr14	98109391	98109392	A01177:23:H2L2FDSX3:4:1168:16839:7138/1	60	-
chr14	98146406	98146407	A01177:23:H2L2FDSX3:4:1140:7238:2409/1	60	+
chr14	98151254	98151255	A01177:23:H2L2FDSX3:2:2238:32262:16470	60	-
chr14	98153844	98153845	A01177:23:H2L2FDSX3:4:1206:21215:10488	60	-
chr14	98212072	98212073	A01177:23:H2L2FDSX3:4:1204:30129:29810/1	60	-
chr14	98215914	98215915	A01177:23:H2L2FDSX3:3:1265:3667:30796	60	-
chr14	98329515	98329516	A01177:23:H2L2FDSX3:3:1473:12201:33238	60	+
chr14	98428752	98428753	A01177:23:H2L2FDSX3:4:1116:22236:12884/1	60	-
chr14	98482076	98482077	A01177:23:H2L2FDSX3:3:1321:25238:25504	60	+
chr14	98651227	98651228	A01177:23:H2L2FDSX3:2:2258:26802:25770	60	+
chr14	99016809	99016810	A01177:23:H2L2FDSX3:2:1313:12943:25911	60	-
chr14	99447066	99447067	A01177:23:H2L2FDSX3:3:2636:10755:21308	60	+
chr14	99447859	99447860	A01177:23:H2L2FDSX3:4:1128:26015:27571/1	60	+
chr14	99474111	99474112	A01177:23:H2L2FDSX3:2:1254:20039:26897	60	-
chr14	100234066	100234067	A01177:23:H2L2FDSX3:3:2269:15374:6981	60	+
chr14	100245352	100245353	A01177:23:H2L2FDSX3:3:1577:14443:22310	60	+
chr14	101868750	101868751	A01177:23:H2L2FDSX3:4:2345:6008:23735/1	60	-
chr14	101978654	101978655	A01177:23:H2L2FDSX3:4:1230:5945:19179/1	60	+
chr14	102006268	102006269	A01177:23:H2L2FDSX3:4:1217:23466:30796/1	60	-
chr14	102009474	102009475	A01177:23:H2L2FDSX3:4:1116:8965:29356/1	60	+
chr14	102164638	102164639	A01177:23:H2L2FDSX3:4:1303:8648:20322/1	60	+
chr14	102281722	102281723	A01177:23:H2L2FDSX3:4:1555:22444:28714	60	-
chr14	102595507	102595508	A01177:23:H2L2FDSX3:4:1152:21359:20885/1	60	+
chr14	102645754	102645755	A01177:23:H2L2FDSX3:4:1145:14968:2300/1	60	-
chr14	102698133	102698134	A01177:23:H2L2FDSX3:4:1606:7193:1736/1	60	-
chr14	102711186	102711187	A01177:23:H2L2FDSX3:2:2555:12038:34992	60	-
chr14	102826658	102826659	A01177:23:H2L2FDSX3:4:1133:19235:7560/1	60	+
chr14	102833274	102833275	A01177:23:H2L2FDSX3:3:1657:5556:3818	60	+
chr14	103342073	103342074	A01177:23:H2L2FDSX3:4:1119:25464:18004/1	60	+
chr14	103342298	103342299	A01177:23:H2L2FDSX3:3:1218:2094:5212	60	+
chr14	103365044	103365045	A01177:23:H2L2FDSX3:4:2435:23131:18630	60	-
chr14	103434195	103434196	A01177:23:H2L2FDSX3:4:1122:10791:26537/1	60	-
chr14	103447807	103447808	A01177:23:H2L2FDSX3:4:1130:24605:25848/1	60	+
chr14	103447809	103447810	A01177:23:H2L2FDSX3:3:1117:10845:12978	60	+
chr14	103449621	103449622	A01177:23:H2L2FDSX3:4:1127:6361:21684/1	60	+
chr14	103477071	103477072	A01177:23:H2L2FDSX3:4:1111:4562:34569/1	60	-
chr14	103496845	103496846	A01177:23:H2L2FDSX3:4:1171:21097:31422/1	60	+
chr14	103580094	103580095	A01177:23:H2L2FDSX3:4:1111:22887:25222/1	60	+
chr14	103654333	103654334	A01177:23:H2L2FDSX3:4:1451:1199:31626/1	60	+
chr14	103660089	103660090	A01177:23:H2L2FDSX3:2:2640:24921:22514	60	+
chr14	103670767	103670768	A01177:23:H2L2FDSX3:4:1155:31901:28244/1	60	+
chr14	103684838	103684839	A01177:23:H2L2FDSX3:3:2554:5430:22827	60	-
chr14	103686697	103686698	A01177:23:H2L2FDSX3:3:1576:4752:36933	60	-
chr14	103781254	103781255	A01177:23:H2L2FDSX3:1:2618:18638:35806	60	-
chr14	104762916	104762917	A01177:23:H2L2FDSX3:2:2634:19506:31297	60	-
chr14	104764868	104764869	A01177:23:H2L2FDSX3:4:1156:16360:21402/1	60	-
chr14	104765520	104765521	A01177:23:H2L2FDSX3:3:1409:4101:34272	60	+
chr14	104767360	104767361	A01177:23:H2L2FDSX3:2:2624:27425:31328	60	+
chr14	105431050	105431051	A01177:23:H2L2FDSX3:3:1246:21649:35540	60	-
chr14	105461670	105461671	A01177:23:H2L2FDSX3:4:2121:15646:3537/1	60	-
chr15	27215148	27215149	A01177:23:H2L2FDSX3:4:1136:2230:10019/1	60	-
chr15	33897981	33897982	A01177:23:H2L2FDSX3:2:2574:23384:35164	60	-
chr15	34135369	34135370	A01177:23:H2L2FDSX3:4:2254:29957:21746/1	60	-
[truncated: 4,671 more rows]
