# Supplementary material for: HIV-1 capsid stability enables inositol phosphate-independent infection of target cells and promotes integration into genes
Source: PLoS Pathog. 2023 Jun 2;19(6):e1011423. doi: 10.1371/journal.ppat.1011423 (PMC10266667; doi:10.1371/journal.ppat.1011423)
Supplement: S1 Data — (TAR.GZ) [file ppat.1011423.s012.tar.gz › CEM_WT_A/CA_WT/Unique_hg38_integration_sites/7399-GS-8.bed]

chr1	20551	20552	A01177:23:H2L2FDSX3:4:2215:24117:35305/1	60	-
chr1	715820	715821	A01177:23:H2L2FDSX3:1:1359:23095:23359/1	60	+
chr1	735387	735388	A01177:23:H2L2FDSX3:2:2260:13376:16172	60	-
chr1	753378	753379	A01177:23:H2L2FDSX3:4:2247:31729:18677/1	60	-
chr1	760619	760620	A01177:23:H2L2FDSX3:3:2507:15537:27305/1	60	+
chr1	762061	762062	A01177:23:H2L2FDSX3:2:1603:20609:29575/1	60	-
chr1	777052	777053	A01177:23:H2L2FDSX3:3:2323:4381:17879/1	60	+
chr1	783464	783465	A01177:23:H2L2FDSX3:2:1409:12897:10708/1	60	+
chr1	783714	783715	A01177:23:H2L2FDSX3:2:2171:17119:33051/1	60	-
chr1	784256	784257	A01177:23:H2L2FDSX3:1:1267:25391:11992/1	60	+
chr1	784586	784587	A01177:23:H2L2FDSX3:3:1271:14064:18051/1	60	+
chr1	797479	797480	A01177:23:H2L2FDSX3:2:2544:1913:3897/1	60	+
chr1	804974	804975	A01177:23:H2L2FDSX3:1:1415:20401:25614/1	60	-
chr1	808285	808286	A01177:23:H2L2FDSX3:1:1131:9968:28776/1	60	-
chr1	810501	810502	A01177:23:H2L2FDSX3:1:2171:6162:3615/1	60	+
chr1	811860	811861	A01177:23:H2L2FDSX3:1:1114:21386:26944/1	60	-
chr1	812937	812938	A01177:23:H2L2FDSX3:1:2242:29143:10191/1	60	-
chr1	817369	817370	A01177:23:H2L2FDSX3:1:1576:7798:30968	60	-
chr1	830080	830081	A01177:23:H2L2FDSX3:1:2365:3143:23030	60	-
chr1	832593	832594	A01177:23:H2L2FDSX3:1:1454:27145:1595/1	60	-
chr1	836938	836939	A01177:23:H2L2FDSX3:2:1613:28022:36526/1	60	-
chr1	837372	837373	A01177:23:H2L2FDSX3:2:1518:25654:8625	60	+
chr1	838671	838672	A01177:23:H2L2FDSX3:1:1166:26675:4664/1	60	-
chr1	840457	840458	A01177:23:H2L2FDSX3:1:2201:23674:22044/1	60	-
chr1	846381	846382	A01177:23:H2L2FDSX3:1:1543:22914:25833/1	60	-
chr1	953314	953315	A01177:23:H2L2FDSX3:2:1516:2862:34851	60	+
chr1	955946	955947	A01177:23:H2L2FDSX3:3:1226:20943:22827/1	60	-
chr1	956657	956658	A01177:23:H2L2FDSX3:3:1203:9155:6574	60	+
chr1	1103311	1103312	A01177:23:H2L2FDSX3:1:2119:4924:24017/1	60	+
chr1	1112845	1112846	A01177:23:H2L2FDSX3:2:1602:17562:22200	60	-
chr1	1221286	1221287	A01177:23:H2L2FDSX3:1:1267:5945:15984/1	60	-
chr1	1252639	1252640	A01177:23:H2L2FDSX3:1:1424:27046:18959/1	60	+
chr1	1255559	1255560	A01177:23:H2L2FDSX3:1:1661:17725:28338	60	+
chr1	1255980	1255981	A01177:23:H2L2FDSX3:1:1106:22128:13416/1	60	+
chr1	1257593	1257594	A01177:23:H2L2FDSX3:2:1108:25310:6214	60	+
chr1	1264543	1264544	A01177:23:H2L2FDSX3:3:1409:12020:32080	60	-
chr1	1267758	1267759	A01177:23:H2L2FDSX3:1:1147:25726:8061/1	60	+
chr1	1267884	1267885	A01177:23:H2L2FDSX3:2:1357:11559:17347	60	+
chr1	1303363	1303364	A01177:23:H2L2FDSX3:2:2276:28447:2942	60	+
chr1	1312806	1312807	A01177:23:H2L2FDSX3:4:1556:7744:27242	60	-
chr1	1314327	1314328	A01177:23:H2L2FDSX3:3:1246:9055:22717	60	-
chr1	1314721	1314722	A01177:23:H2L2FDSX3:2:1436:23131:32941/1	60	-
chr1	1316686	1316687	A01177:23:H2L2FDSX3:1:1168:20347:22701/1	60	-
chr1	1317215	1317216	A01177:23:H2L2FDSX3:1:2107:29008:30843/1	60	-
chr1	1317252	1317253	A01177:23:H2L2FDSX3:2:2315:25482:22420	60	+
chr1	1317888	1317889	A01177:23:H2L2FDSX3:1:2377:17409:21934/1	60	-
chr1	1318820	1318821	A01177:23:H2L2FDSX3:3:2132:19280:27023/1	60	-
chr1	1319862	1319863	A01177:23:H2L2FDSX3:1:1114:6343:27320/1	60	+
chr1	1338190	1338191	A01177:23:H2L2FDSX3:2:2237:29839:17472/1	60	+
chr1	1379985	1379986	A01177:23:H2L2FDSX3:1:2161:30101:26537/1	60	-
chr1	1388350	1388351	A01177:23:H2L2FDSX3:1:1159:12680:29559/1	60	-
chr1	1390492	1390493	A01177:23:H2L2FDSX3:1:1404:5493:23625/1	60	+
chr1	1391360	1391361	A01177:23:H2L2FDSX3:1:1212:1154:32706/1	60	-
chr1	1391559	1391560	A01177:23:H2L2FDSX3:1:1126:2483:35321/1	60	+
chr1	1391925	1391926	A01177:23:H2L2FDSX3:2:1161:5231:25864/1	60	-
chr1	1392511	1392512	A01177:23:H2L2FDSX3:1:1348:29803:23891/1	60	+
chr1	1392650	1392651	A01177:23:H2L2FDSX3:1:1439:6325:29951/1	60	+
chr1	1392813	1392814	A01177:23:H2L2FDSX3:1:2158:15808:27054/1	60	+
chr1	1392975	1392976	A01177:23:H2L2FDSX3:1:2374:24153:27539/1	60	-
chr1	1394876	1394877	A01177:23:H2L2FDSX3:2:1148:15157:30185	60	-
chr1	1395056	1395057	A01177:23:H2L2FDSX3:3:1141:17002:17190/1	60	+
chr1	1395132	1395133	A01177:23:H2L2FDSX3:1:1453:6253:15264/1	60	+
chr1	1395598	1395599	A01177:23:H2L2FDSX3:2:2167:27208:26537/1	60	-
chr1	1395668	1395669	A01177:23:H2L2FDSX3:2:2102:8811:22827/1	60	+
chr1	1395722	1395723	A01177:23:H2L2FDSX3:2:1157:7527:9455	60	+
chr1	1397088	1397089	A01177:23:H2L2FDSX3:1:1258:27615:33912/1	60	+
chr1	1476109	1476110	A01177:23:H2L2FDSX3:1:1476:4390:9251/1	60	+
chr1	1481450	1481451	A01177:23:H2L2FDSX3:1:1134:12445:36072/1	60	+
chr1	1485350	1485351	A01177:23:H2L2FDSX3:1:1108:15537:21825/1	60	+
chr1	1488391	1488392	A01177:23:H2L2FDSX3:1:1127:19786:14622/1	60	-
chr1	1562411	1562412	A01177:23:H2L2FDSX3:1:1111:29243:9737/1	60	+
chr1	1562413	1562414	A01177:23:H2L2FDSX3:3:1327:8802:31986	60	+
chr1	1566353	1566354	A01177:23:H2L2FDSX3:1:1177:22589:16626/1	60	+
chr1	1569800	1569801	A01177:23:H2L2FDSX3:1:1336:19407:29841/1	60	-
chr1	1570028	1570029	A01177:23:H2L2FDSX3:1:1248:2853:16172/1	60	+
chr1	1570042	1570043	A01177:23:H2L2FDSX3:1:1408:15157:14278/1	60	-
chr1	1572957	1572958	A01177:23:H2L2FDSX3:2:2528:22941:2112/1	60	-
chr1	1653997	1653998	A01177:23:H2L2FDSX3:2:2235:28537:3098/1	60	-
chr1	1655407	1655408	A01177:23:H2L2FDSX3:1:2534:27977:17534/1	60	-
chr1	1656663	1656664	A01177:23:H2L2FDSX3:1:1155:1931:22780/1	60	-
chr1	1665715	1665716	A01177:23:H2L2FDSX3:2:1109:28013:28526	60	+
chr1	1668819	1668820	A01177:23:H2L2FDSX3:2:1170:7952:11882	60	-
chr1	1668820	1668821	A01177:23:H2L2FDSX3:1:1153:27218:9987/1	60	-
chr1	1712038	1712039	A01177:23:H2L2FDSX3:1:1117:10818:19633/1	60	+
chr1	1720010	1720011	A01177:23:H2L2FDSX3:1:2550:25816:13604/1	60	+
chr1	1721626	1721627	A01177:23:H2L2FDSX3:2:1356:5629:9330	60	+
chr1	1721850	1721851	A01177:23:H2L2FDSX3:1:1520:28745:16517/1	60	-
chr1	1722289	1722290	A01177:23:H2L2FDSX3:1:2669:18204:19648/1	60	-
chr1	1722310	1722311	A01177:23:H2L2FDSX3:1:1212:6641:17127/1	60	-
chr1	1731190	1731191	A01177:23:H2L2FDSX3:2:1317:28022:29512/1	60	-
chr1	1733268	1733269	A01177:23:H2L2FDSX3:2:1157:31738:8328	60	-
chr1	1736941	1736942	A01177:23:H2L2FDSX3:1:1205:13539:2801/1	60	+
chr1	1751981	1751982	A01177:23:H2L2FDSX3:1:1373:18059:28197/1	60	+
chr1	1772669	1772670	A01177:23:H2L2FDSX3:4:2378:13440:21543/1	60	+
chr1	1775145	1775146	A01177:23:H2L2FDSX3:1:1410:2826:33004/1	60	+
chr1	1793310	1793311	A01177:23:H2L2FDSX3:2:2673:20609:3239	60	-
chr1	1799174	1799175	A01177:23:H2L2FDSX3:1:1652:23457:10426/1	60	+
chr1	1802536	1802537	A01177:23:H2L2FDSX3:1:1236:12563:22122/1	60	-
chr1	1804350	1804351	A01177:23:H2L2FDSX3:4:1371:28040:29262/1	60	-
chr1	1806693	1806694	A01177:23:H2L2FDSX3:4:1674:19723:18490/1	60	+
chr1	1808976	1808977	A01177:23:H2L2FDSX3:1:1411:21142:3349/1	60	-
chr1	1814113	1814114	A01177:23:H2L2FDSX3:3:1111:1190:3959/1	60	-
chr1	1817309	1817310	A01177:23:H2L2FDSX3:1:1441:24813:34256/1	60	+
chr1	1820924	1820925	A01177:23:H2L2FDSX3:1:1148:4399:5321/1	60	-
chr1	1821297	1821298	A01177:23:H2L2FDSX3:1:1403:27371:18646/1	60	+
chr1	1823015	1823016	A01177:23:H2L2FDSX3:2:1262:22507:6934/1	60	-
chr1	1823116	1823117	A01177:23:H2L2FDSX3:2:1345:7446:34209/1	60	-
chr1	1823606	1823607	A01177:23:H2L2FDSX3:1:2515:20799:1971/1	60	-
chr1	1824843	1824844	A01177:23:H2L2FDSX3:3:1405:2175:7639	60	+
chr1	1832185	1832186	A01177:23:H2L2FDSX3:1:1666:31006:8688/1	60	-
chr1	1833160	1833161	A01177:23:H2L2FDSX3:1:1159:31439:29575/1	60	+
chr1	1833352	1833353	A01177:23:H2L2FDSX3:1:1158:29975:23970/1	60	-
chr1	1837918	1837919	A01177:23:H2L2FDSX3:3:2145:4255:21449	60	+
chr1	1839057	1839058	A01177:23:H2L2FDSX3:1:2418:14109:19288/1	60	-
chr1	1839673	1839674	A01177:23:H2L2FDSX3:1:1101:24108:1783/1	60	+
chr1	1839960	1839961	A01177:23:H2L2FDSX3:1:1443:29731:30248/1	60	+
chr1	1841337	1841338	A01177:23:H2L2FDSX3:1:2259:11822:27602/1	60	+
chr1	1844854	1844855	A01177:23:H2L2FDSX3:2:1211:28384:21715	60	-
chr1	1853043	1853044	A01177:23:H2L2FDSX3:2:2123:26422:29403	60	+
chr1	1854609	1854610	A01177:23:H2L2FDSX3:1:1163:20546:27117/1	60	-
chr1	1879301	1879302	A01177:23:H2L2FDSX3:1:1256:21513:34147/1	60	-
chr1	1886344	1886345	A01177:23:H2L2FDSX3:2:1275:19723:23281	60	-
chr1	1887151	1887152	A01177:23:H2L2FDSX3:2:1527:23005:11710/1	60	-
chr1	1888583	1888584	A01177:23:H2L2FDSX3:1:2652:26811:13416/1	60	-
chr1	1893769	1893770	A01177:23:H2L2FDSX3:3:1418:2031:12054/1	60	-
chr1	2090945	2090946	A01177:23:H2L2FDSX3:1:1214:20537:13604/1	60	+
chr1	2397060	2397061	A01177:23:H2L2FDSX3:2:1260:13123:4147	60	+
chr1	2399392	2399393	A01177:23:H2L2FDSX3:1:1603:7473:22795	60	-
chr1	3900254	3900255	A01177:23:H2L2FDSX3:2:1410:1443:31735	60	+
chr1	5911290	5911291	A01177:23:H2L2FDSX3:1:1551:6442:32628/1	60	+
chr1	5930431	5930432	A01177:23:H2L2FDSX3:3:2422:16342:6214	60	-
chr1	5961264	5961265	A01177:23:H2L2FDSX3:2:2408:28411:21230	60	+
chr1	6189585	6189586	A01177:23:H2L2FDSX3:1:1156:11351:11600/1	60	+
chr1	6194649	6194650	A01177:23:H2L2FDSX3:1:1106:26576:16172/1	60	-
chr1	6655000	6655001	A01177:23:H2L2FDSX3:3:1409:21305:9236	60	+
chr1	6655285	6655286	A01177:23:H2L2FDSX3:1:1410:14940:8954/1	60	-
chr1	6694275	6694276	A01177:23:H2L2FDSX3:1:1375:21305:12461/1	60	-
chr1	7072749	7072750	A01177:23:H2L2FDSX3:1:1151:24325:2284/1	60	+
chr1	7968610	7968611	A01177:23:H2L2FDSX3:2:1505:21025:14826/1	60	-
chr1	8396701	8396702	A01177:23:H2L2FDSX3:1:1121:8106:9893/1	60	+
chr1	8420044	8420045	A01177:23:H2L2FDSX3:1:1120:15817:7310/1	60	+
chr1	8479279	8479280	A01177:23:H2L2FDSX3:2:1305:21630:6292	60	-
chr1	8489119	8489120	A01177:23:H2L2FDSX3:1:1401:31421:21559/1	60	-
chr1	8491107	8491108	A01177:23:H2L2FDSX3:3:2137:10881:4304/1	60	-
chr1	8496491	8496492	A01177:23:H2L2FDSX3:1:1465:15682:21512/1	60	+
chr1	8497591	8497592	A01177:23:H2L2FDSX3:1:2358:27986:11443/1	60	-
chr1	8505721	8505722	A01177:23:H2L2FDSX3:1:1177:13024:15186/1	60	-
chr1	8541304	8541305	A01177:23:H2L2FDSX3:1:1137:25807:25019/1	60	-
chr1	8595601	8595602	A01177:23:H2L2FDSX3:1:1532:17589:22247/1	60	+
chr1	8622417	8622418	A01177:23:H2L2FDSX3:1:1275:24415:1532/1	60	+
chr1	8638620	8638621	A01177:23:H2L2FDSX3:1:1146:19452:12947/1	60	+
chr1	8641794	8641795	A01177:23:H2L2FDSX3:1:1258:32642:12430/1	60	-
chr1	8643008	8643009	A01177:23:H2L2FDSX3:1:1105:5529:9377/1	60	+
chr1	8650294	8650295	A01177:23:H2L2FDSX3:1:1533:24514:6652/1	60	-
chr1	8676166	8676167	A01177:23:H2L2FDSX3:3:2413:10529:35446	60	+
chr1	8681906	8681907	A01177:23:H2L2FDSX3:2:2642:24189:15515/1	60	+
chr1	8723833	8723834	A01177:23:H2L2FDSX3:1:2422:24487:31313/1	60	-
chr1	8758101	8758102	A01177:23:H2L2FDSX3:3:2336:25708:14857/1	60	-
chr1	8758102	8758103	A01177:23:H2L2FDSX3:2:1506:17626:34053/1	60	-
chr1	9542345	9542346	A01177:23:H2L2FDSX3:1:1666:10746:32377/1	60	+
chr1	9671226	9671227	A01177:23:H2L2FDSX3:1:1255:31277:14888/1	60	+
chr1	9737207	9737208	A01177:23:H2L2FDSX3:2:1205:12237:27477	60	+
chr1	9741965	9741966	A01177:23:H2L2FDSX3:1:2130:30572:16078/1	60	-
chr1	9745962	9745963	A01177:23:H2L2FDSX3:3:1254:8250:29027	60	-
chr1	9759157	9759158	A01177:23:H2L2FDSX3:1:2575:21757:26991/1	60	+
chr1	9819241	9819242	A01177:23:H2L2FDSX3:1:2118:2166:21590	60	+
chr1	9819849	9819850	A01177:23:H2L2FDSX3:1:1510:8305:10238/1	60	-
chr1	9930778	9930779	A01177:23:H2L2FDSX3:4:1527:3884:19711/1	60	+
chr1	9957855	9957856	A01177:23:H2L2FDSX3:1:1122:30716:19836/1	60	-
chr1	10039095	10039096	A01177:23:H2L2FDSX3:2:2237:25491:4178/1	60	-
chr1	10093914	10093915	A01177:23:H2L2FDSX3:1:1222:14000:36323/1	60	+
chr1	10094650	10094651	A01177:23:H2L2FDSX3:1:1119:31756:1846/1	60	+
chr1	10100232	10100233	A01177:23:H2L2FDSX3:1:1135:26087:19116/1	60	+
chr1	10126222	10126223	A01177:23:H2L2FDSX3:3:2269:1633:14528/1	60	-
chr1	10144738	10144739	A01177:23:H2L2FDSX3:3:2657:9950:35415	60	-
chr1	10188999	10189000	A01177:23:H2L2FDSX3:2:1263:3152:10895	60	+
chr1	10245878	10245879	A01177:23:H2L2FDSX3:1:1373:21088:19225/1	60	+
chr1	10266847	10266848	A01177:23:H2L2FDSX3:1:2338:17833:1908/1	60	+
chr1	10273422	10273423	A01177:23:H2L2FDSX3:1:1330:22137:34882/1	60	+
chr1	10278836	10278837	A01177:23:H2L2FDSX3:1:1350:32786:35603/1	60	-
chr1	10299179	10299180	A01177:23:H2L2FDSX3:1:1456:26811:31015/1	60	-
chr1	10305858	10305859	A01177:23:H2L2FDSX3:1:1130:9118:8954/1	60	-
chr1	10307744	10307745	A01177:23:H2L2FDSX3:1:1132:3812:1423/1	60	+
chr1	10344507	10344508	A01177:23:H2L2FDSX3:1:1147:14850:10269/1	60	-
chr1	10581530	10581531	A01177:23:H2L2FDSX3:2:1647:1976:16532	60	-
chr1	11022940	11022941	A01177:23:H2L2FDSX3:2:1141:7636:10708	60	-
chr1	11025676	11025677	A01177:23:H2L2FDSX3:4:1240:7988:10347	60	-
chr1	11088186	11088187	A01177:23:H2L2FDSX3:1:1275:3233:17300/1	60	-
chr1	11088647	11088648	A01177:23:H2L2FDSX3:3:2640:25753:10676/1	60	-
chr1	11109785	11109786	A01177:23:H2L2FDSX3:1:1428:30246:8563/1	60	-
chr1	11139356	11139357	A01177:23:H2L2FDSX3:1:1128:15935:6324/1	60	+
chr1	11148566	11148567	A01177:23:H2L2FDSX3:2:2456:28872:6715/1	60	-
chr1	11223193	11223194	A01177:23:H2L2FDSX3:4:2304:18014:2691	60	+
chr1	11223300	11223301	A01177:23:H2L2FDSX3:1:1257:27037:24392/1	60	+
chr1	11224255	11224256	A01177:23:H2L2FDSX3:1:1212:12020:7936/1	60	-
chr1	11281082	11281083	A01177:23:H2L2FDSX3:1:1324:30680:20964/1	60	-
chr1	11685801	11685802	A01177:23:H2L2FDSX3:1:2658:10809:4836/1	60	+
chr1	11826276	11826277	A01177:23:H2L2FDSX3:1:1418:6307:25723/1	60	-
chr1	11857944	11857945	A01177:23:H2L2FDSX3:1:1175:20555:27508/1	60	+
chr1	11985693	11985694	A01177:23:H2L2FDSX3:1:1245:8269:29465/1	60	+
chr1	11991104	11991105	A01177:23:H2L2FDSX3:1:1158:29550:5635/1	60	+
chr1	12203992	12203993	A01177:23:H2L2FDSX3:3:1523:19777:15045/1	60	-
chr1	12290375	12290376	A01177:23:H2L2FDSX3:1:2243:30915:12790/1	60	+
chr1	12301419	12301420	A01177:23:H2L2FDSX3:1:2211:6894:25426	60	-
chr1	12321098	12321099	A01177:23:H2L2FDSX3:1:1447:23556:18521/1	60	+
chr1	12347035	12347036	A01177:23:H2L2FDSX3:1:1126:4725:1658/1	60	+
chr1	12351170	12351171	A01177:23:H2L2FDSX3:2:1203:32624:7639/1	60	+
chr1	12365994	12365995	A01177:23:H2L2FDSX3:4:1272:8666:28526	60	+
chr1	12400383	12400384	A01177:23:H2L2FDSX3:1:1112:25400:27226/1	60	+
chr1	12404886	12404887	A01177:23:H2L2FDSX3:1:1134:1434:4257/1	60	+
chr1	12409631	12409632	A01177:23:H2L2FDSX3:1:1310:3983:6950/1	60	+
chr1	12447257	12447258	A01177:23:H2L2FDSX3:2:2535:11207:22247/1	60	-
chr1	12449228	12449229	A01177:23:H2L2FDSX3:1:1159:5466:21856/1	60	+
chr1	12457569	12457570	A01177:23:H2L2FDSX3:1:1468:18982:1736/1	60	+
chr1	12466831	12466832	A01177:23:H2L2FDSX3:1:2159:1624:8218/1	60	+
chr1	12498952	12498953	A01177:23:H2L2FDSX3:1:1146:26747:16626/1	60	-
chr1	12501722	12501723	A01177:23:H2L2FDSX3:1:2534:20292:8484/1	60	+
chr1	13481095	13481096	A01177:23:H2L2FDSX3:1:1102:22137:20196/1	60	+
chr1	13484885	13484886	A01177:23:H2L2FDSX3:1:1328:14525:18787/1	60	+
chr1	13497183	13497184	A01177:23:H2L2FDSX3:4:1425:31467:9361	60	-
chr1	13685447	13685448	A01177:23:H2L2FDSX3:1:1242:25211:28588/1	60	-
chr1	13715095	13715096	A01177:23:H2L2FDSX3:3:1264:1325:13557	60	-
chr1	13738257	13738258	A01177:23:H2L2FDSX3:1:1456:8169:16391/1	60	+
chr1	13770066	13770067	A01177:23:H2L2FDSX3:2:1145:26811:34867	60	+
chr1	13773859	13773860	A01177:23:H2L2FDSX3:3:1223:19633:23563	60	-
chr1	14076229	14076230	A01177:23:H2L2FDSX3:1:1349:8377:26115/1	60	+
chr1	15417079	15417080	A01177:23:H2L2FDSX3:1:1249:23411:22185/1	60	-
chr1	15535801	15535802	A01177:23:H2L2FDSX3:1:1220:19506:17707/1	60	-
chr1	15593535	15593536	A01177:23:H2L2FDSX3:1:1501:13729:31970/1	60	+
chr1	15628606	15628607	A01177:23:H2L2FDSX3:2:2649:23737:24408/1	60	-
chr1	15628778	15628779	A01177:23:H2L2FDSX3:1:1155:13639:25426/1	60	+
chr1	15632524	15632525	A01177:23:H2L2FDSX3:2:1323:26268:22028/1	60	-
chr1	15649324	15649325	A01177:23:H2L2FDSX3:4:1561:24731:13291/1	60	+
chr1	15656270	15656271	A01177:23:H2L2FDSX3:1:1537:2239:5556/1	60	+
chr1	15656487	15656488	A01177:23:H2L2FDSX3:1:1612:1651:8202/1	60	-
chr1	15687482	15687483	A01177:23:H2L2FDSX3:2:1167:27841:16235/1	60	+
chr1	15851803	15851804	A01177:23:H2L2FDSX3:1:1136:19443:19319/1	60	+
chr1	15869030	15869031	A01177:23:H2L2FDSX3:1:1650:18593:4131/1	60	-
chr1	15873697	15873698	A01177:23:H2L2FDSX3:2:1554:17390:17801/1	60	+
chr1	15875120	15875121	A01177:23:H2L2FDSX3:1:1206:5981:1892/1	60	-
chr1	15876948	15876949	A01177:23:H2L2FDSX3:1:1109:31873:10661/1	60	-
chr1	15877580	15877581	A01177:23:H2L2FDSX3:4:2301:29785:28463	60	+
chr1	15898788	15898789	A01177:23:H2L2FDSX3:2:1432:16125:35963	60	+
chr1	15908164	15908165	A01177:23:H2L2FDSX3:2:1357:19578:24940/1	60	-
chr1	15911108	15911109	A01177:23:H2L2FDSX3:4:1506:23873:13683	60	-
chr1	15917713	15917714	A01177:23:H2L2FDSX3:2:1207:5457:5337	60	-
chr1	15919394	15919395	A01177:23:H2L2FDSX3:1:1630:26657:35383/1	60	+
chr1	16110232	16110233	A01177:23:H2L2FDSX3:2:2321:27136:28510	60	+
chr1	16250552	16250553	A01177:23:H2L2FDSX3:2:1277:32940:36965	60	-
chr1	16255545	16255546	A01177:23:H2L2FDSX3:1:1233:32588:17284/1	60	-
chr1	16277494	16277495	A01177:23:H2L2FDSX3:2:1239:19587:27680	60	-
chr1	16283642	16283643	A01177:23:H2L2FDSX3:1:1656:15664:30968	60	+
chr1	16327338	16327339	A01177:23:H2L2FDSX3:1:1456:6650:22028/1	60	-
chr1	16583026	16583027	A01177:23:H2L2FDSX3:1:2215:16052:34679/1	60	+
chr1	16618087	16618088	A01177:23:H2L2FDSX3:4:1668:3784:28557	60	-
chr1	16634760	16634761	A01177:23:H2L2FDSX3:1:2134:7175:23625/1	60	-
chr1	16905395	16905396	A01177:23:H2L2FDSX3:1:1109:21468:37012/1	60	-
chr1	16955647	16955648	A01177:23:H2L2FDSX3:1:1305:15103:8985/1	60	-
chr1	16991339	16991340	A01177:23:H2L2FDSX3:1:1335:10330:17785/1	60	+
chr1	17035363	17035364	A01177:23:H2L2FDSX3:4:2218:12436:4085	60	-
chr1	17436606	17436607	A01177:23:H2L2FDSX3:2:1302:14516:25285	60	-
chr1	17445301	17445302	A01177:23:H2L2FDSX3:2:2648:9679:23578/1	60	-
chr1	18335906	18335907	A01177:23:H2L2FDSX3:1:1175:9344:32268/1	60	+
chr1	18665494	18665495	A01177:23:H2L2FDSX3:2:1342:12183:17801	60	-
chr1	19110054	19110055	A01177:23:H2L2FDSX3:1:1167:27859:36245/1	60	+
chr1	19127545	19127546	A01177:23:H2L2FDSX3:1:1246:19542:14450/1	60	-
chr1	19128570	19128571	A01177:23:H2L2FDSX3:1:1149:27154:14043/1	60	+
chr1	19131437	19131438	A01177:23:H2L2FDSX3:1:1142:19090:11443/1	60	-
chr1	19133855	19133856	A01177:23:H2L2FDSX3:3:1218:13187:28714/1	60	+
chr1	19135399	19135400	A01177:23:H2L2FDSX3:1:1308:11198:36918/1	60	+
chr1	19136238	19136239	A01177:23:H2L2FDSX3:4:1427:28022:15107/1	60	-
chr1	19137391	19137392	A01177:23:H2L2FDSX3:2:1127:4309:26334/1	60	+
chr1	19154247	19154248	A01177:23:H2L2FDSX3:2:2405:20220:3004/1	60	-
chr1	19155566	19155567	A01177:23:H2L2FDSX3:1:1415:21640:21903/1	60	-
chr1	19163859	19163860	A01177:23:H2L2FDSX3:1:1248:24487:16564/1	60	+
chr1	19165167	19165168	A01177:23:H2L2FDSX3:2:1425:5367:18208	60	-
chr1	19177346	19177347	A01177:23:H2L2FDSX3:3:1149:1949:14137/1	60	-
chr1	19186454	19186455	A01177:23:H2L2FDSX3:3:1511:11098:12383	60	+
chr1	19194423	19194424	A01177:23:H2L2FDSX3:1:1260:12554:35822/1	60	+
chr1	19199013	19199014	A01177:23:H2L2FDSX3:2:1201:26169:11992	60	+
chr1	19206696	19206697	A01177:23:H2L2FDSX3:1:2369:17833:4319/1	60	+
chr1	19206700	19206701	A01177:23:H2L2FDSX3:2:2115:20464:2644/1	60	-
chr1	19209008	19209009	A01177:23:H2L2FDSX3:1:1417:30599:21512/1	60	-
chr1	19216892	19216893	A01177:23:H2L2FDSX3:1:1137:7518:19304/1	60	+
chr1	19229819	19229820	A01177:23:H2L2FDSX3:1:1256:29875:10363/1	60	+
chr1	19249003	19249004	A01177:23:H2L2FDSX3:2:2632:29568:35102	60	-
chr1	19444286	19444287	A01177:23:H2L2FDSX3:4:2414:16640:20447/1	60	+
chr1	19446567	19446568	A01177:23:H2L2FDSX3:2:1127:8929:28761/1	60	-
chr1	19900594	19900595	A01177:23:H2L2FDSX3:1:1430:17101:21308/1	60	+
chr1	20769422	20769423	A01177:23:H2L2FDSX3:3:1620:23357:36589/1	60	+
chr1	20776095	20776096	A01177:23:H2L2FDSX3:2:2636:24270:7044/1	60	+
chr1	20778141	20778142	A01177:23:H2L2FDSX3:2:1123:26476:2754/1	60	+
chr1	20825602	20825603	A01177:23:H2L2FDSX3:1:1114:5258:22561/1	60	+
chr1	20865690	20865691	A01177:23:H2L2FDSX3:3:1239:15908:9189/1	60	+
chr1	20868502	20868503	A01177:23:H2L2FDSX3:3:1552:8422:17049/1	60	+
chr1	20889596	20889597	A01177:23:H2L2FDSX3:1:1344:24930:32988	60	+
chr1	20923460	20923461	A01177:23:H2L2FDSX3:1:1520:24650:9173/1	60	-
chr1	20926787	20926788	A01177:23:H2L2FDSX3:1:1238:6768:24674/1	60	+
chr1	20932597	20932598	A01177:23:H2L2FDSX3:1:1325:1949:22968/1	60	-
chr1	20946387	20946388	A01177:23:H2L2FDSX3:2:1166:14814:7012/1	60	-
chr1	20947158	20947159	A01177:23:H2L2FDSX3:2:1208:32759:8750	60	-
chr1	20964193	20964194	A01177:23:H2L2FDSX3:1:2458:8169:23970/1	60	+
chr1	20973400	20973401	A01177:23:H2L2FDSX3:1:2213:2899:25927/1	60	-
chr1	20978318	20978319	A01177:23:H2L2FDSX3:2:2644:18240:29293/1	60	+
chr1	21002981	21002982	A01177:23:H2L2FDSX3:3:1672:9362:3020/1	60	-
chr1	21005549	21005550	A01177:23:H2L2FDSX3:2:2271:17716:28761/1	60	+
chr1	21015149	21015150	A01177:23:H2L2FDSX3:1:1301:17788:21308/1	60	+
chr1	21037416	21037417	A01177:23:H2L2FDSX3:1:1564:3875:33035/1	60	+
chr1	21049604	21049605	A01177:23:H2L2FDSX3:1:1101:20338:13385/1	60	-
chr1	21050356	21050357	A01177:23:H2L2FDSX3:1:1615:19714:28056/1	60	+
chr1	21057474	21057475	A01177:23:H2L2FDSX3:1:1246:25672:29731/1	60	+
chr1	21058367	21058368	A01177:23:H2L2FDSX3:2:1438:19795:36620	60	+
chr1	21066402	21066403	A01177:23:H2L2FDSX3:2:2357:14036:9486/1	60	-
chr1	21071639	21071640	A01177:23:H2L2FDSX3:1:1164:10574:24471	60	+
chr1	21075629	21075630	A01177:23:H2L2FDSX3:2:2641:8422:13730	60	-
chr1	21080700	21080701	A01177:23:H2L2FDSX3:2:1607:28646:25488	60	-
chr1	21090094	21090095	A01177:23:H2L2FDSX3:2:2210:17345:16658/1	60	-
chr1	21107114	21107115	A01177:23:H2L2FDSX3:1:2676:3269:24940/1	60	+
chr1	21111354	21111355	A01177:23:H2L2FDSX3:1:1537:28510:11005/1	60	+
chr1	21120718	21120719	A01177:23:H2L2FDSX3:1:1233:20645:28166/1	60	+
chr1	21125285	21125286	A01177:23:H2L2FDSX3:2:2108:30129:29465/1	60	-
chr1	21140505	21140506	A01177:23:H2L2FDSX3:1:1160:13395:34115	60	+
chr1	21455667	21455668	A01177:23:H2L2FDSX3:2:1119:19587:19476	60	+
chr1	21730661	21730662	A01177:23:H2L2FDSX3:2:1227:6976:25473	60	-
chr1	21744410	21744411	A01177:23:H2L2FDSX3:1:1407:6479:11992/1	60	+
chr1	21752167	21752168	A01177:23:H2L2FDSX3:1:2348:32678:32377/1	60	+
chr1	22087014	22087015	A01177:23:H2L2FDSX3:2:1132:8278:30420	60	+
chr1	22087015	22087016	A01177:23:H2L2FDSX3:1:1140:12744:31297	60	+
chr1	22473672	22473673	A01177:23:H2L2FDSX3:1:2176:28239:28761/1	60	+
chr1	22504704	22504705	A01177:23:H2L2FDSX3:1:1241:26458:34695/1	60	+
chr1	23031923	23031924	A01177:23:H2L2FDSX3:1:1224:6759:34616/1	60	-
chr1	23056830	23056831	A01177:23:H2L2FDSX3:1:2605:5990:7733/1	60	+
chr1	23057112	23057113	A01177:23:H2L2FDSX3:1:1263:12156:33912/1	60	+
chr1	23113294	23113295	A01177:23:H2L2FDSX3:1:1431:8386:32643/1	60	-
chr1	23133847	23133848	A01177:23:H2L2FDSX3:1:1354:16749:19633/1	60	+
chr1	23150128	23150129	A01177:23:H2L2FDSX3:2:2530:27236:29340	60	-
chr1	23286391	23286392	A01177:23:H2L2FDSX3:3:2407:8856:1861	60	-
chr1	23289786	23289787	A01177:23:H2L2FDSX3:1:2529:13693:14810	60	-
chr1	23290249	23290250	A01177:23:H2L2FDSX3:1:1244:29170:15624/1	60	+
chr1	23302747	23302748	A01177:23:H2L2FDSX3:2:2635:14326:34820/1	60	-
chr1	23304334	23304335	A01177:23:H2L2FDSX3:1:2511:20175:32800/1	60	-
chr1	23306737	23306738	A01177:23:H2L2FDSX3:2:2116:21206:36025/1	60	+
chr1	23310083	23310084	A01177:23:H2L2FDSX3:1:2446:28935:2378/1	60	+
chr1	23313848	23313849	A01177:23:H2L2FDSX3:1:1605:31024:16705/1	60	+
chr1	23317013	23317014	A01177:23:H2L2FDSX3:1:1306:29948:25645/1	60	+
chr1	23317060	23317061	A01177:23:H2L2FDSX3:1:1566:31665:30091/1	60	-
chr1	23322611	23322612	A01177:23:H2L2FDSX3:1:1460:26277:19852/1	60	+
chr1	23323097	23323098	A01177:23:H2L2FDSX3:2:1203:25464:8766/1	60	-
chr1	23339041	23339042	A01177:23:H2L2FDSX3:1:2625:18756:2566/1	60	-
chr1	23341734	23341735	A01177:23:H2L2FDSX3:3:1314:9290:15327	60	+
chr1	23342219	23342220	A01177:23:H2L2FDSX3:1:1142:23366:4225/1	60	+
chr1	23413456	23413457	A01177:23:H2L2FDSX3:4:1634:21540:21167	60	+
chr1	23510395	23510396	A01177:23:H2L2FDSX3:1:1176:19831:16454/1	60	+
chr1	23598235	23598236	A01177:23:H2L2FDSX3:1:1129:22978:1360/1	60	-
chr1	23694025	23694026	A01177:23:H2L2FDSX3:1:1518:7030:8813/1	60	+
chr1	23696191	23696192	A01177:23:H2L2FDSX3:1:1132:12997:18959/1	60	+
chr1	23748653	23748654	A01177:23:H2L2FDSX3:3:1444:19307:9439	60	+
chr1	23782288	23782289	A01177:23:H2L2FDSX3:2:1418:4363:13182/1	60	+
chr1	23787640	23787641	A01177:23:H2L2FDSX3:1:2401:27588:20118/1	60	-
chr1	23828915	23828916	A01177:23:H2L2FDSX3:3:1517:10529:3192/1	60	-
chr1	23968088	23968089	A01177:23:H2L2FDSX3:3:1569:16080:11960	60	+
chr1	23975117	23975118	A01177:23:H2L2FDSX3:1:1213:4869:5040/1	60	+
chr1	23975140	23975141	A01177:23:H2L2FDSX3:1:1162:17472:9236/1	60	+
chr1	23975302	23975303	A01177:23:H2L2FDSX3:1:1323:4607:23813/1	60	-
chr1	23977068	23977069	A01177:23:H2L2FDSX3:1:1658:10013:8312/1	60	-
chr1	24150806	24150807	A01177:23:H2L2FDSX3:1:2430:6036:6872/1	60	+
chr1	24437966	24437967	A01177:23:H2L2FDSX3:1:1140:19117:25520/1	60	+
chr1	24591445	24591446	A01177:23:H2L2FDSX3:2:1139:8947:23594/1	60	+
chr1	24649342	24649343	A01177:23:H2L2FDSX3:1:1561:6686:10347/1	60	-
chr1	24658570	24658571	A01177:23:H2L2FDSX3:1:1141:31720:21981/1	60	+
chr1	24660733	24660734	A01177:23:H2L2FDSX3:1:1246:11605:26757/1	60	-
chr1	24768956	24768957	A01177:23:H2L2FDSX3:1:1171:31937:10802/1	60	+
chr1	24776662	24776663	A01177:23:H2L2FDSX3:1:1319:12500:14215/1	60	-
chr1	24802286	24802287	A01177:23:H2L2FDSX3:1:1332:7826:28823/1	60	+
chr1	24923391	24923392	A01177:23:H2L2FDSX3:1:2421:4092:21668/1	60	-
chr1	25191247	25191248	A01177:23:H2L2FDSX3:1:1372:18276:19492/1	60	+
chr1	25312675	25312676	A01177:23:H2L2FDSX3:4:1501:10818:17973/1	60	-
chr1	25340572	25340573	A01177:23:H2L2FDSX3:1:1176:22516:7795/1	60	+
chr1	25342550	25342551	A01177:23:H2L2FDSX3:3:1458:15591:10833	60	-
chr1	25353837	25353838	A01177:23:H2L2FDSX3:4:1523:12961:32894/1	60	+
chr1	25360835	25360836	A01177:23:H2L2FDSX3:1:1173:14253:21856/1	60	+
chr1	25444507	25444508	A01177:23:H2L2FDSX3:1:2221:9706:19085/1	60	+
chr1	25446186	25446187	A01177:23:H2L2FDSX3:1:2619:28140:6511/1	60	+
chr1	25448870	25448871	A01177:23:H2L2FDSX3:2:1314:6307:24095	60	-
chr1	25449087	25449088	A01177:23:H2L2FDSX3:1:2421:12147:10160/1	60	+
chr1	25451027	25451028	A01177:23:H2L2FDSX3:1:1463:29821:3098/1	60	+
chr1	25467429	25467430	A01177:23:H2L2FDSX3:2:1107:9091:17487	60	-
chr1	25473836	25473837	A01177:23:H2L2FDSX3:2:1366:6741:28385/1	60	+
chr1	25475858	25475859	A01177:23:H2L2FDSX3:1:1216:14678:27007/1	60	-
chr1	25520109	25520110	A01177:23:H2L2FDSX3:1:1111:8431:6574/1	60	+
chr1	25839328	25839329	A01177:23:H2L2FDSX3:4:2246:10068:16705/1	60	+
chr1	25850121	25850122	A01177:23:H2L2FDSX3:1:1367:28031:9424/1	60	-
chr1	25962491	25962492	A01177:23:H2L2FDSX3:1:2269:20446:20964/1	60	-
chr1	26118307	26118308	A01177:23:H2L2FDSX3:2:2531:5927:27383	60	+
chr1	26122772	26122773	A01177:23:H2L2FDSX3:1:1415:20681:27853/1	60	-
chr1	26123566	26123567	A01177:23:H2L2FDSX3:4:2638:16920:5337/1	60	+
chr1	26237732	26237733	A01177:23:H2L2FDSX3:1:1152:2329:25285/1	60	+
chr1	26249056	26249057	A01177:23:H2L2FDSX3:1:1110:21106:8108/1	60	+
chr1	26249121	26249122	A01177:23:H2L2FDSX3:1:1354:30644:26162/1	60	-
chr1	26249748	26249749	A01177:23:H2L2FDSX3:1:1306:26648:23657/1	60	-
chr1	26448835	26448836	A01177:23:H2L2FDSX3:1:1431:30092:10488/1	60	+
chr1	26700207	26700208	A01177:23:H2L2FDSX3:1:1274:22824:6042/1	60	-
chr1	26700746	26700747	A01177:23:H2L2FDSX3:2:2619:12038:22999/1	60	-
chr1	26701739	26701740	A01177:23:H2L2FDSX3:2:2265:30743:1501	60	-
chr1	26716999	26717000	A01177:23:H2L2FDSX3:4:1330:19822:17503/1	60	+
chr1	26717651	26717652	A01177:23:H2L2FDSX3:1:1157:32976:27038/1	60	-
chr1	26718499	26718500	A01177:23:H2L2FDSX3:1:1122:9815:34397/1	60	-
chr1	26728666	26728667	A01177:23:H2L2FDSX3:1:1335:22064:14309/1	60	-
chr1	26732972	26732973	A01177:23:H2L2FDSX3:1:2660:6497:20384/1	60	+
chr1	26751060	26751061	A01177:23:H2L2FDSX3:3:1237:11849:26929	60	-
chr1	26761854	26761855	A01177:23:H2L2FDSX3:1:1258:8214:12712/1	60	-
chr1	26762572	26762573	A01177:23:H2L2FDSX3:1:1555:24379:15468/1	60	-
chr1	26767566	26767567	A01177:23:H2L2FDSX3:1:1421:16767:5415/1	60	+
chr1	26929319	26929320	A01177:23:H2L2FDSX3:1:1147:15736:16031/1	60	-
chr1	26929594	26929595	A01177:23:H2L2FDSX3:4:1453:29595:4805/1	60	+
chr1	26934926	26934927	A01177:23:H2L2FDSX3:1:1363:11876:22842/1	60	+
chr1	27060664	27060665	A01177:23:H2L2FDSX3:1:1133:1353:14982/1	60	-
chr1	27134426	27134427	A01177:23:H2L2FDSX3:2:1343:15085:12148/1	60	+
chr1	27354133	27354134	A01177:23:H2L2FDSX3:1:1558:11297:19742/1	60	+
chr1	27444636	27444637	A01177:23:H2L2FDSX3:1:2651:31412:36479/1	60	+
chr1	27446149	27446150	A01177:23:H2L2FDSX3:2:1628:25039:33739/1	60	-
chr1	27781723	27781724	A01177:23:H2L2FDSX3:1:2112:24876:36245/1	60	-
chr1	27807651	27807652	A01177:23:H2L2FDSX3:1:1569:23827:3709/1	60	-
chr1	27818650	27818651	A01177:23:H2L2FDSX3:1:2256:9100:23797	60	+
chr1	27820006	27820007	A01177:23:H2L2FDSX3:1:1167:17951:35023/1	60	+
chr1	27898610	27898611	A01177:23:H2L2FDSX3:4:1473:9815:11819	60	-
chr1	27915442	27915443	A01177:23:H2L2FDSX3:1:1419:9543:1172/1	60	+
chr1	27986622	27986623	A01177:23:H2L2FDSX3:2:2271:20971:33614/1	60	-
chr1	28015814	28015815	A01177:23:H2L2FDSX3:1:1232:8043:27352/1	60	-
chr1	28030209	28030210	A01177:23:H2L2FDSX3:1:1262:3577:25567/1	60	-
chr1	28030703	28030704	A01177:23:H2L2FDSX3:1:1374:28194:29496/1	60	+
chr1	28031145	28031146	A01177:23:H2L2FDSX3:4:2559:4227:35023	60	-
chr1	28034056	28034057	A01177:23:H2L2FDSX3:2:1329:1398:20572/1	60	+
chr1	28034179	28034180	A01177:23:H2L2FDSX3:1:2248:3468:7028/1	60	-
chr1	28039810	28039811	A01177:23:H2L2FDSX3:1:1641:17680:22247/1	60	-
chr1	28041011	28041012	A01177:23:H2L2FDSX3:1:1518:6958:36965/1	60	-
chr1	28043395	28043396	A01177:23:H2L2FDSX3:2:1415:3360:24408/1	60	-
chr1	28055826	28055827	A01177:23:H2L2FDSX3:2:1249:23502:27195/1	60	+
chr1	28057669	28057670	A01177:23:H2L2FDSX3:1:1168:7129:19852/1	60	-
chr1	28061292	28061293	A01177:23:H2L2FDSX3:3:1374:28610:7482/1	60	-
chr1	28061939	28061940	A01177:23:H2L2FDSX3:1:1220:7084:7874/1	60	+
chr1	28068731	28068732	A01177:23:H2L2FDSX3:1:1666:22959:18991/1	60	+
chr1	28079840	28079841	A01177:23:H2L2FDSX3:4:2609:9878:1689/1	60	-
chr1	28210851	28210852	A01177:23:H2L2FDSX3:1:2218:13955:7592/1	60	-
chr1	28217676	28217677	A01177:23:H2L2FDSX3:2:2215:16712:21699/1	60	+
chr1	28404686	28404687	A01177:23:H2L2FDSX3:1:1412:1190:6778/1	60	-
chr1	28409083	28409084	A01177:23:H2L2FDSX3:1:1549:27941:10770/1	60	-
chr1	28410133	28410134	A01177:23:H2L2FDSX3:1:2340:29080:2910/1	60	+
chr1	28410135	28410136	A01177:23:H2L2FDSX3:1:2564:7229:10661/1	60	+
chr1	28416550	28416551	A01177:23:H2L2FDSX3:1:1268:5032:14528/1	60	+
chr1	28417343	28417344	A01177:23:H2L2FDSX3:1:1170:14335:32174/1	60	-
chr1	28417361	28417362	A01177:23:H2L2FDSX3:2:2408:11189:26725/1	60	-
chr1	28418127	28418128	A01177:23:H2L2FDSX3:1:1139:20320:29512/1	60	-
chr1	28431648	28431649	A01177:23:H2L2FDSX3:1:1361:29767:31438/1	60	+
chr1	28453974	28453975	A01177:23:H2L2FDSX3:1:1430:8983:14732/1	60	+
chr1	28459024	28459025	A01177:23:H2L2FDSX3:1:1465:30635:11428/1	60	-
chr1	28459059	28459060	A01177:23:H2L2FDSX3:2:1338:12283:3349	60	+
chr1	28459421	28459422	A01177:23:H2L2FDSX3:2:1247:10809:18458	60	+
chr1	28524469	28524470	A01177:23:H2L2FDSX3:1:1119:18557:31720/1	60	-
chr1	28559425	28559426	A01177:23:H2L2FDSX3:1:1409:31846:33912/1	60	-
chr1	28613198	28613199	A01177:23:H2L2FDSX3:1:2339:7383:4445/1	60	-
chr1	28754355	28754356	A01177:23:H2L2FDSX3:4:2328:21875:7780	60	-
chr1	28755153	28755154	A01177:23:H2L2FDSX3:1:1178:15438:7592/1	60	-
chr1	28756693	28756694	A01177:23:H2L2FDSX3:1:1648:9353:8484/1	60	-
chr1	28953127	28953128	A01177:23:H2L2FDSX3:4:1671:13349:5635	60	-
chr1	28994262	28994263	A01177:23:H2L2FDSX3:1:1145:2230:24925/1	60	+
chr1	29014471	29014472	A01177:23:H2L2FDSX3:1:1117:12825:21981/1	60	+
chr1	29017917	29017918	A01177:23:H2L2FDSX3:1:1377:20193:23563/1	60	+
chr1	29033353	29033354	A01177:23:H2L2FDSX3:2:2354:27597:32064/1	60	+
chr1	29037642	29037643	A01177:23:H2L2FDSX3:3:2510:18041:26287/1	60	-
chr1	29043505	29043506	A01177:23:H2L2FDSX3:2:1131:7744:26428/1	60	-
chr1	29045439	29045440	A01177:23:H2L2FDSX3:3:1546:4942:35509	60	+
chr1	29050621	29050622	A01177:23:H2L2FDSX3:1:1126:29324:25755/1	60	-
chr1	29062109	29062110	A01177:23:H2L2FDSX3:1:1163:3703:3521/1	60	-
chr1	29069149	29069150	A01177:23:H2L2FDSX3:4:2639:3839:33849/1	60	+
chr1	29073147	29073148	A01177:23:H2L2FDSX3:1:1119:29315:27367/1	60	+
chr1	29171767	29171768	A01177:23:H2L2FDSX3:2:1411:4887:24643	60	-
chr1	30344754	30344755	A01177:23:H2L2FDSX3:4:2556:23014:8312	60	+
chr1	30955579	30955580	A01177:23:H2L2FDSX3:2:1558:27606:28917/1	60	-
chr1	30974436	30974437	A01177:23:H2L2FDSX3:1:1322:1018:1313/1	60	+
chr1	30990178	30990179	A01177:23:H2L2FDSX3:1:2166:13756:2456/1	60	+
chr1	31010957	31010958	A01177:23:H2L2FDSX3:1:1452:9724:33426/1	60	+
chr1	31020658	31020659	A01177:23:H2L2FDSX3:1:1131:20193:20462/1	60	+
chr1	31335115	31335116	A01177:23:H2L2FDSX3:2:2167:25265:14685	60	+
chr1	31347553	31347554	A01177:23:H2L2FDSX3:2:1460:19660:16908	60	-
chr1	31354680	31354681	A01177:23:H2L2FDSX3:2:1542:2302:12962/1	60	-
chr1	31562141	31562142	A01177:23:H2L2FDSX3:1:2332:18602:17456	60	+
chr1	31595726	31595727	A01177:23:H2L2FDSX3:1:1210:6750:34507/1	60	-
chr1	31833713	31833714	A01177:23:H2L2FDSX3:4:2360:23692:8296	60	-
chr1	31847486	31847487	A01177:23:H2L2FDSX3:1:2575:15826:3380	60	+
chr1	31909346	31909347	A01177:23:H2L2FDSX3:1:1650:28257:18959/1	60	-
chr1	31912643	31912644	A01177:23:H2L2FDSX3:1:1202:26765:9580	60	+
chr1	31913730	31913731	A01177:23:H2L2FDSX3:2:2507:7274:31939/1	60	+
chr1	31913877	31913878	A01177:23:H2L2FDSX3:1:2268:11397:14152/1	60	-
chr1	31914938	31914939	A01177:23:H2L2FDSX3:2:2230:8901:24017/1	60	-
chr1	31914946	31914947	A01177:23:H2L2FDSX3:1:1665:7075:15937/1	60	+
chr1	31916338	31916339	A01177:23:H2L2FDSX3:2:1213:18457:6840/1	60	-
chr1	31917046	31917047	A01177:23:H2L2FDSX3:1:1122:31394:16188/1	60	+
chr1	31917356	31917357	A01177:23:H2L2FDSX3:1:1140:9995:36245/1	60	+
chr1	31918026	31918027	A01177:23:H2L2FDSX3:2:1357:24840:20306	60	-
chr1	31918027	31918028	A01177:23:H2L2FDSX3:2:1223:11605:23406/1	60	-
chr1	31919520	31919521	A01177:23:H2L2FDSX3:1:2418:8576:18912/1	60	-
chr1	31921253	31921254	A01177:23:H2L2FDSX3:1:1313:13666:12320/1	60	+
chr1	31925746	31925747	A01177:23:H2L2FDSX3:1:1205:29324:21684/1	60	+
chr1	31930495	31930496	A01177:23:H2L2FDSX3:1:1241:15130:12070/1	60	-
chr1	31935281	31935282	A01177:23:H2L2FDSX3:1:1147:9245:35759/1	60	-
chr1	32023382	32023383	A01177:23:H2L2FDSX3:3:2541:15022:18490/1	60	+
chr1	32028837	32028838	A01177:23:H2L2FDSX3:4:2425:16197:19022/1	60	+
chr1	32031851	32031852	A01177:23:H2L2FDSX3:1:2104:30563:16595/1	60	-
chr1	32037624	32037625	A01177:23:H2L2FDSX3:1:1256:14534:17550/1	60	-
chr1	32054709	32054710	A01177:23:H2L2FDSX3:1:2152:26621:25833/1	60	-
chr1	32055443	32055444	A01177:23:H2L2FDSX3:1:2103:11044:25316/1	60	+
chr1	32080412	32080413	A01177:23:H2L2FDSX3:1:1574:8974:29058	60	-
chr1	32125694	32125695	A01177:23:H2L2FDSX3:1:1353:18204:11631/1	60	-
chr1	32127048	32127049	A01177:23:H2L2FDSX3:1:2212:31647:25269/1	60	-
chr1	32140088	32140089	A01177:23:H2L2FDSX3:2:1128:30246:4586	60	+
chr1	32146025	32146026	A01177:23:H2L2FDSX3:2:2641:9932:6856/1	60	-
chr1	32163255	32163256	A01177:23:H2L2FDSX3:1:1421:20844:27007	60	+
chr1	32168722	32168723	A01177:23:H2L2FDSX3:1:1107:13711:8265/1	60	-
chr1	32188179	32188180	A01177:23:H2L2FDSX3:1:1119:9824:17910/1	60	+
chr1	32190695	32190696	A01177:23:H2L2FDSX3:2:2156:4318:6621	60	-
chr1	32255013	32255014	A01177:23:H2L2FDSX3:1:1314:29288:7153/1	60	+
chr1	32258617	32258618	A01177:23:H2L2FDSX3:2:2477:10004:14340/1	60	-
chr1	32259125	32259126	A01177:23:H2L2FDSX3:2:2525:32470:24659	60	-
chr1	32263721	32263722	A01177:23:H2L2FDSX3:1:1101:25455:36370/1	60	+
chr1	32304400	32304401	A01177:23:H2L2FDSX3:2:1436:31982:20306/1	60	+
chr1	32304532	32304533	A01177:23:H2L2FDSX3:2:1452:5005:20870	60	-
chr1	32304662	32304663	A01177:23:H2L2FDSX3:1:1273:32217:13667/1	60	+
chr1	32312237	32312238	A01177:23:H2L2FDSX3:2:2501:2022:34053/1	60	-
chr1	32319616	32319617	A01177:23:H2L2FDSX3:1:1308:8006:1611/1	60	-
chr1	32561839	32561840	A01177:23:H2L2FDSX3:1:1354:28122:5635/1	60	-
chr1	32570791	32570792	A01177:23:H2L2FDSX3:1:1262:22670:9909/1	60	-
chr1	32600006	32600007	A01177:23:H2L2FDSX3:1:2668:25391:35634/1	60	+
chr1	32627593	32627594	A01177:23:H2L2FDSX3:1:1352:26268:28416/1	60	-
chr1	32628741	32628742	A01177:23:H2L2FDSX3:2:1611:22327:20369/1	60	+
chr1	32632312	32632313	A01177:23:H2L2FDSX3:2:1318:26892:6887/1	60	+
chr1	32656354	32656355	A01177:23:H2L2FDSX3:1:1246:31928:21559/1	60	+
chr1	32660448	32660449	A01177:23:H2L2FDSX3:2:1223:10637:21292	60	+
chr1	32675837	32675838	A01177:23:H2L2FDSX3:2:1476:19533:16908	60	-
chr1	32679638	32679639	A01177:23:H2L2FDSX3:1:1332:17725:14184/1	60	-
chr1	32680550	32680551	A01177:23:H2L2FDSX3:1:1514:17752:29731/1	60	+
chr1	32799763	32799764	A01177:23:H2L2FDSX3:1:1109:2483:14434/1	60	-
chr1	32815110	32815111	A01177:23:H2L2FDSX3:1:1106:8919:17378/1	60	-
chr1	32821025	32821026	A01177:23:H2L2FDSX3:1:2202:20600:9643/1	60	+
chr1	32849555	32849556	A01177:23:H2L2FDSX3:1:2214:2953:16063/1	60	-
chr1	32850147	32850148	A01177:23:H2L2FDSX3:3:1114:24822:25285/1	60	-
chr1	33015313	33015314	A01177:23:H2L2FDSX3:1:1635:19985:29465/1	60	+
chr1	33032063	33032064	A01177:23:H2L2FDSX3:2:1415:25735:4633/1	60	+
chr1	33205077	33205078	A01177:23:H2L2FDSX3:2:2661:1081:19241	60	-
chr1	33285394	33285395	A01177:23:H2L2FDSX3:1:1316:16613:31548/1	60	+
chr1	33425243	33425244	A01177:23:H2L2FDSX3:2:2238:22290:2675/1	60	-
chr1	35001712	35001713	A01177:23:H2L2FDSX3:1:1537:18774:6793/1	60	-
chr1	35002180	35002181	A01177:23:H2L2FDSX3:1:1271:25970:7044/1	60	+
chr1	35007310	35007311	A01177:23:H2L2FDSX3:1:2415:5294:8938/1	60	-
chr1	35086931	35086932	A01177:23:H2L2FDSX3:1:1431:13810:5682/1	60	-
chr1	35093473	35093474	A01177:23:H2L2FDSX3:1:2358:21531:12320/1	60	+
chr1	35180135	35180136	A01177:23:H2L2FDSX3:1:1306:14687:26083/1	60	-
chr1	35184518	35184519	A01177:23:H2L2FDSX3:1:1116:6515:22263/1	60	+
chr1	35288501	35288502	A01177:23:H2L2FDSX3:2:1206:29188:7607	60	-
chr1	35304021	35304022	A01177:23:H2L2FDSX3:2:1327:19443:16814	60	-
chr1	35327289	35327290	A01177:23:H2L2FDSX3:2:2215:11740:31563/1	60	+
chr1	35327307	35327308	A01177:23:H2L2FDSX3:1:1167:12084:5854/1	60	-
chr1	35357505	35357506	A01177:23:H2L2FDSX3:1:1454:1334:9032/1	60	+
chr1	35374615	35374616	A01177:23:H2L2FDSX3:1:1217:15438:36965/1	60	-
chr1	35381860	35381861	A01177:23:H2L2FDSX3:2:1106:24460:3771	60	+
chr1	35389518	35389519	A01177:23:H2L2FDSX3:3:2117:20274:34444	60	-
chr1	35390448	35390449	A01177:23:H2L2FDSX3:1:1405:15564:12602/1	60	+
chr1	35391880	35391881	A01177:23:H2L2FDSX3:1:1160:20564:16752/1	60	-
chr1	35394567	35394568	A01177:23:H2L2FDSX3:4:2525:23511:3818/1	60	+
chr1	35395161	35395162	A01177:23:H2L2FDSX3:1:2448:9995:3583/1	60	-
chr1	35404960	35404961	A01177:23:H2L2FDSX3:4:1318:7880:7028	60	-
chr1	35491150	35491151	A01177:23:H2L2FDSX3:1:1211:14326:21418/1	60	-
chr1	35764793	35764794	A01177:23:H2L2FDSX3:1:1235:2103:11459/1	60	+
chr1	35951876	35951877	A01177:23:H2L2FDSX3:1:1625:23628:17174/1	60	+
chr1	35953480	35953481	A01177:23:H2L2FDSX3:2:2518:6696:27492	60	+
chr1	35968183	35968184	A01177:23:H2L2FDSX3:1:2149:10375:1204/1	60	+
chr1	35971696	35971697	A01177:23:H2L2FDSX3:1:1551:17436:3286/1	60	+
chr1	35973822	35973823	A01177:23:H2L2FDSX3:1:1102:26666:4398/1	60	-
chr1	35975617	35975618	A01177:23:H2L2FDSX3:1:1101:11035:35289/1	60	+
chr1	35979627	35979628	A01177:23:H2L2FDSX3:1:1542:9643:21261/1	60	-
chr1	36014125	36014126	A01177:23:H2L2FDSX3:1:2305:8938:20603/1	60	-
chr1	36230362	36230363	A01177:23:H2L2FDSX3:2:2511:7871:25019	60	+
chr1	36260684	36260685	A01177:23:H2L2FDSX3:1:1158:31937:20415/1	60	-
chr1	36266229	36266230	A01177:23:H2L2FDSX3:1:1575:18087:26021/1	60	-
chr1	36278346	36278347	A01177:23:H2L2FDSX3:2:1107:29098:12273	60	-
chr1	36312007	36312008	A01177:23:H2L2FDSX3:1:1564:2085:25207/1	60	+
chr1	36383385	36383386	A01177:23:H2L2FDSX3:2:1115:12418:22748	60	+
chr1	36394777	36394778	A01177:23:H2L2FDSX3:2:1170:28682:7639	60	-
chr1	36894975	36894976	A01177:23:H2L2FDSX3:1:1416:28447:12555/1	60	-
chr1	37507351	37507352	A01177:23:H2L2FDSX3:1:1178:2022:21277/1	60	+
chr1	37511442	37511443	A01177:23:H2L2FDSX3:1:1662:20175:9251/1	60	+
chr1	37577241	37577242	A01177:23:H2L2FDSX3:1:2207:7157:35117/1	60	+
chr1	37702525	37702526	A01177:23:H2L2FDSX3:2:2129:24062:20525/1	60	-
chr1	37815953	37815954	A01177:23:H2L2FDSX3:2:1141:23104:18991	60	+
chr1	37830158	37830159	A01177:23:H2L2FDSX3:1:2167:23421:13620/1	60	-
chr1	38857231	38857232	A01177:23:H2L2FDSX3:1:1415:5285:31501/1	60	+
chr1	38861777	38861778	A01177:23:H2L2FDSX3:1:1509:16107:31266/1	60	+
chr1	38864732	38864733	A01177:23:H2L2FDSX3:3:2444:29848:30389/1	60	+
chr1	39132438	39132439	A01177:23:H2L2FDSX3:1:2278:15763:35869/1	60	+
chr1	39173447	39173448	A01177:23:H2L2FDSX3:2:2548:25807:20635/1	60	+
chr1	39227911	39227912	A01177:23:H2L2FDSX3:1:1104:28664:16845/1	60	+
chr1	39260491	39260492	A01177:23:H2L2FDSX3:4:2148:6732:8547/1	60	-
chr1	39268151	39268152	A01177:23:H2L2FDSX3:1:1674:9426:5196/1	60	-
chr1	39273564	39273565	A01177:23:H2L2FDSX3:1:1457:4237:7451/1	60	-
chr1	39274630	39274631	A01177:23:H2L2FDSX3:1:2226:26648:21245/1	60	+
chr1	39278342	39278343	A01177:23:H2L2FDSX3:2:1122:11379:34068/1	60	+
chr1	39282817	39282818	A01177:23:H2L2FDSX3:3:2527:3549:14215	60	-
chr1	39293644	39293645	A01177:23:H2L2FDSX3:2:2108:22010:29716/1	60	-
chr1	39324274	39324275	A01177:23:H2L2FDSX3:3:1113:31819:34773	60	-
chr1	39426170	39426171	A01177:23:H2L2FDSX3:1:1303:28619:5118/1	60	-
chr1	39428077	39428078	A01177:23:H2L2FDSX3:4:2454:21866:10332/1	60	-
chr1	39441221	39441222	A01177:23:H2L2FDSX3:1:1113:16667:7717/1	60	-
chr1	39445412	39445413	A01177:23:H2L2FDSX3:1:1425:1805:6934/1	60	+
chr1	39446181	39446182	A01177:23:H2L2FDSX3:1:2167:26196:2362/1	60	-
chr1	39458752	39458753	A01177:23:H2L2FDSX3:1:2355:7518:28322	60	-
chr1	39470645	39470646	A01177:23:H2L2FDSX3:1:1331:5358:34194/1	60	-
chr1	39472422	39472423	A01177:23:H2L2FDSX3:2:1511:11939:31156/1	60	-
chr1	39744020	39744021	A01177:23:H2L2FDSX3:1:1522:11650:5415/1	60	-
chr1	39839676	39839677	A01177:23:H2L2FDSX3:3:1437:4896:26068/1	60	+
chr1	39844769	39844770	A01177:23:H2L2FDSX3:1:1222:6307:29105/1	60	+
chr1	39850126	39850127	A01177:23:H2L2FDSX3:1:1633:10637:19319/1	60	-
chr1	39850178	39850179	A01177:23:H2L2FDSX3:3:1631:20790:26882/1	60	+
chr1	39856277	39856278	A01177:23:H2L2FDSX3:1:1107:10673:25708/1	60	-
chr1	39867732	39867733	A01177:23:H2L2FDSX3:1:1117:18530:25222/1	60	-
chr1	39868257	39868258	A01177:23:H2L2FDSX3:1:2614:15772:18161/1	60	-
chr1	39873726	39873727	A01177:23:H2L2FDSX3:1:1449:12952:1720/1	60	-
chr1	40047211	40047212	A01177:23:H2L2FDSX3:1:2237:17409:29074	60	-
chr1	40191674	40191675	A01177:23:H2L2FDSX3:1:1109:3396:26913/1	60	-
chr1	40209090	40209091	A01177:23:H2L2FDSX3:1:2326:18683:27962/1	60	-
chr1	40215469	40215470	A01177:23:H2L2FDSX3:1:2668:2139:15499/1	60	-
chr1	40216162	40216163	A01177:23:H2L2FDSX3:1:1123:28583:12508/1	60	+
chr1	40222180	40222181	A01177:23:H2L2FDSX3:4:1106:9281:15593	60	-
chr1	40267060	40267061	A01177:23:H2L2FDSX3:3:1150:15763:22373	60	-
chr1	40281460	40281461	A01177:23:H2L2FDSX3:1:2307:26720:28479/1	60	+
chr1	40397482	40397483	A01177:23:H2L2FDSX3:1:1532:13449:11569/1	60	+
chr1	40539595	40539596	A01177:23:H2L2FDSX3:2:1522:1868:33160/1	60	-
chr1	40710225	40710226	A01177:23:H2L2FDSX3:1:1230:21142:25708/1	60	-
chr1	40720624	40720625	A01177:23:H2L2FDSX3:1:2301:1145:36010/1	60	+
chr1	40723127	40723128	A01177:23:H2L2FDSX3:4:1545:14488:23923/1	60	+
chr1	40730883	40730884	A01177:23:H2L2FDSX3:2:1330:28528:9220/1	60	+
chr1	40737710	40737711	A01177:23:H2L2FDSX3:1:1314:8657:12132/1	60	+
chr1	40748776	40748777	A01177:23:H2L2FDSX3:1:1144:22272:32174/1	60	+
chr1	40754243	40754244	A01177:23:H2L2FDSX3:1:1529:27995:20259/1	60	-
chr1	41063068	41063069	A01177:23:H2L2FDSX3:1:2301:11406:26819/1	60	+
chr1	41097977	41097978	A01177:23:H2L2FDSX3:1:1315:3676:9549/1	60	+
chr1	41190804	41190805	A01177:23:H2L2FDSX3:1:1117:10149:31939/1	60	+
chr1	41214318	41214319	A01177:23:H2L2FDSX3:1:1259:17065:35650/1	60	-
chr1	42188118	42188119	A01177:23:H2L2FDSX3:1:1262:5674:3490/1	60	+
chr1	42191566	42191567	A01177:23:H2L2FDSX3:1:2467:5981:30170/1	60	-
chr1	42243777	42243778	A01177:23:H2L2FDSX3:1:2360:2320:3317	60	+
chr1	42261029	42261030	A01177:23:H2L2FDSX3:1:1670:25039:4053/1	60	-
chr1	42269125	42269126	A01177:23:H2L2FDSX3:2:2148:5710:16673/1	60	+
chr1	42281340	42281341	A01177:23:H2L2FDSX3:2:1303:15835:8594	60	+
chr1	42286903	42286904	A01177:23:H2L2FDSX3:1:1463:15528:7310/1	60	+
chr1	42288762	42288763	A01177:23:H2L2FDSX3:1:2468:6985:6825/1	60	-
chr1	42293703	42293704	A01177:23:H2L2FDSX3:1:1456:22119:18756/1	60	-
chr1	42318489	42318490	A01177:23:H2L2FDSX3:1:2529:20573:35493/1	60	+
chr1	42660718	42660719	A01177:23:H2L2FDSX3:1:1220:7545:15342/1	60	+
chr1	42687904	42687905	A01177:23:H2L2FDSX3:1:1159:1750:9502/1	60	-
chr1	42688357	42688358	A01177:23:H2L2FDSX3:1:2121:13648:7748	60	+
chr1	42689718	42689719	A01177:23:H2L2FDSX3:2:2451:22200:15233/1	60	-
chr1	42689970	42689971	A01177:23:H2L2FDSX3:1:1140:6912:27273/1	60	+
chr1	42701783	42701784	A01177:23:H2L2FDSX3:1:1568:28782:35712/1	60	-
chr1	42709991	42709992	A01177:23:H2L2FDSX3:1:1632:17445:23970/1	60	-
chr1	42770141	42770142	A01177:23:H2L2FDSX3:2:1620:20482:30577/1	60	-
chr1	42772773	42772774	A01177:23:H2L2FDSX3:1:2673:1307:25676/1	60	+
chr1	42780376	42780377	A01177:23:H2L2FDSX3:1:1221:7545:36010/1	60	+
chr1	42780377	42780378	A01177:23:H2L2FDSX3:4:2166:11107:35227	60	+
chr1	42811003	42811004	A01177:23:H2L2FDSX3:1:1227:1136:12978/1	60	-
chr1	42950448	42950449	A01177:23:H2L2FDSX3:2:1340:29857:26897	60	-
chr1	43136893	43136894	A01177:23:H2L2FDSX3:3:2332:32904:25817/1	60	-
chr1	43161335	43161336	A01177:23:H2L2FDSX3:1:1155:31250:1501/1	60	-
chr1	43330573	43330574	A01177:23:H2L2FDSX3:2:1128:12192:29684	60	+
chr1	43366133	43366134	A01177:23:H2L2FDSX3:3:1102:9751:19758	60	-
chr1	43371680	43371681	A01177:23:H2L2FDSX3:1:1139:30219:6637/1	60	+
chr1	43380759	43380760	A01177:23:H2L2FDSX3:1:1158:28619:11976/1	60	+
chr1	43381714	43381715	A01177:23:H2L2FDSX3:1:1166:3088:8876/1	60	+
chr1	43383593	43383594	A01177:23:H2L2FDSX3:1:1133:17201:4852/1	60	-
chr1	43394054	43394055	A01177:23:H2L2FDSX3:2:1249:15031:32095	60	-
chr1	43400853	43400854	A01177:23:H2L2FDSX3:1:2124:2636:20369/1	60	+
chr1	43405607	43405608	A01177:23:H2L2FDSX3:1:2160:21721:24799	60	+
chr1	43406042	43406043	A01177:23:H2L2FDSX3:3:1101:26738:16360	60	-
chr1	43406234	43406235	A01177:23:H2L2FDSX3:1:2141:9588:27305/1	60	-
chr1	43412538	43412539	A01177:23:H2L2FDSX3:1:1152:6994:21057/1	60	+
chr1	43417565	43417566	A01177:23:H2L2FDSX3:2:2143:25446:9768	60	+
chr1	43494596	43494597	A01177:23:H2L2FDSX3:3:1101:30020:30091/1	60	+
chr1	43661045	43661046	A01177:23:H2L2FDSX3:1:1207:3775:4554/1	60	+
chr1	43662731	43662732	A01177:23:H2L2FDSX3:1:1320:14371:20494/1	60	-
chr1	43675300	43675301	A01177:23:H2L2FDSX3:1:1351:17454:20509/1	60	-
chr1	43681519	43681520	A01177:23:H2L2FDSX3:2:1331:32524:18490	60	-
chr1	43701879	43701880	A01177:23:H2L2FDSX3:3:1470:16405:13777	60	-
chr1	43737956	43737957	A01177:23:H2L2FDSX3:3:2173:9127:1611/1	60	-
chr1	43740086	43740087	A01177:23:H2L2FDSX3:2:1423:19443:3004	60	-
chr1	43741059	43741060	A01177:23:H2L2FDSX3:1:1665:19515:7607/1	60	-
chr1	43743221	43743222	A01177:23:H2L2FDSX3:3:1202:7265:27320/1	60	-
chr1	43743718	43743719	A01177:23:H2L2FDSX3:4:2522:27227:8187/1	60	+
chr1	43745145	43745146	A01177:23:H2L2FDSX3:1:2140:15230:14090/1	60	+
chr1	43749691	43749692	A01177:23:H2L2FDSX3:3:1343:27290:1877/1	60	+
chr1	43751186	43751187	A01177:23:H2L2FDSX3:1:2260:1542:3223	60	-
chr1	43755259	43755260	A01177:23:H2L2FDSX3:1:1151:24930:33301/1	60	+
chr1	43808181	43808182	A01177:23:H2L2FDSX3:1:1214:27923:29434/1	60	-
chr1	43810614	43810615	A01177:23:H2L2FDSX3:2:1445:3016:30702	60	-
chr1	43846813	43846814	A01177:23:H2L2FDSX3:2:2172:22770:4883	60	-
chr1	43886754	43886755	A01177:23:H2L2FDSX3:3:2266:4743:13870/1	60	-
chr1	43887974	43887975	A01177:23:H2L2FDSX3:4:1218:26865:18584/1	60	+
chr1	43918894	43918895	A01177:23:H2L2FDSX3:3:1239:5782:11475/1	60	-
chr1	43945107	43945108	A01177:23:H2L2FDSX3:1:1107:23927:20823/1	60	-
chr1	44280098	44280099	A01177:23:H2L2FDSX3:2:2366:17020:9799	60	-
chr1	44482661	44482662	A01177:23:H2L2FDSX3:2:1130:1036:5071	60	-
chr1	44754837	44754838	A01177:23:H2L2FDSX3:1:1112:8757:13119/1	60	+
chr1	44781054	44781055	A01177:23:H2L2FDSX3:2:1472:27145:20040/1	60	+
chr1	44889051	44889052	A01177:23:H2L2FDSX3:1:1111:32551:8829/1	60	+
chr1	44932709	44932710	A01177:23:H2L2FDSX3:1:1272:32949:11240/1	60	-
chr1	44941813	44941814	A01177:23:H2L2FDSX3:2:1223:24939:34538/1	60	+
chr1	44941987	44941988	A01177:23:H2L2FDSX3:1:2263:20383:33818/1	60	+
chr1	44951144	44951145	A01177:23:H2L2FDSX3:1:1517:11107:16438/1	60	+
chr1	44951146	44951147	A01177:23:H2L2FDSX3:3:2245:3757:2863	60	+
chr1	44957345	44957346	A01177:23:H2L2FDSX3:2:1624:11659:9157/1	60	+
chr1	44969872	44969873	A01177:23:H2L2FDSX3:1:1418:30382:11772/1	60	-
chr1	44976778	44976779	A01177:23:H2L2FDSX3:1:1112:7835:9079/1	60	+
chr1	44979620	44979621	A01177:23:H2L2FDSX3:1:1606:12780:34053/1	60	+
chr1	45338089	45338090	A01177:23:H2L2FDSX3:1:1111:30626:15546/1	60	-
chr1	45392064	45392065	A01177:23:H2L2FDSX3:1:2671:25663:17253/1	60	+
chr1	45443691	45443692	A01177:23:H2L2FDSX3:1:2127:24985:11631/1	60	+
chr1	45609179	45609180	A01177:23:H2L2FDSX3:1:1248:2953:25300/1	60	-
chr1	45636970	45636971	A01177:23:H2L2FDSX3:1:1165:8847:21104/1	60	-
chr1	45646030	45646031	A01177:23:H2L2FDSX3:1:1138:23222:18380/1	60	+
chr1	45652468	45652469	A01177:23:H2L2FDSX3:2:1415:1371:5995/1	60	-
chr1	45667894	45667895	A01177:23:H2L2FDSX3:1:1564:13720:35524/1	60	-
chr1	45681177	45681178	A01177:23:H2L2FDSX3:1:2335:12102:8860/1	60	-
chr1	45714948	45714949	A01177:23:H2L2FDSX3:2:1317:13738:27946/1	60	-
chr1	45716398	45716399	A01177:23:H2L2FDSX3:1:1139:16387:35133/1	60	+
chr1	45727891	45727892	A01177:23:H2L2FDSX3:4:1357:21377:31876	60	-
chr1	45853701	45853702	A01177:23:H2L2FDSX3:1:2534:13105:28354/1	60	-
chr1	45881028	45881029	A01177:23:H2L2FDSX3:2:1136:24569:29512	60	+
chr1	45881218	45881219	A01177:23:H2L2FDSX3:1:1651:23448:14794/1	60	-
chr1	45907996	45907997	A01177:23:H2L2FDSX3:4:2307:17110:29778	60	-
chr1	45921248	45921249	A01177:23:H2L2FDSX3:2:1446:21893:15546/1	60	+
chr1	45926181	45926182	A01177:23:H2L2FDSX3:1:1113:26160:23782/1	60	-
chr1	45927759	45927760	A01177:23:H2L2FDSX3:1:1219:18078:9502/1	60	+
chr1	45965678	45965679	A01177:23:H2L2FDSX3:1:1178:8802:35243/1	60	+
chr1	45986635	45986636	A01177:23:H2L2FDSX3:2:1340:9390:27806	60	-
chr1	46049305	46049306	A01177:23:H2L2FDSX3:3:2534:28149:9909	60	+
chr1	46052040	46052041	A01177:23:H2L2FDSX3:4:2511:4444:14199/1	60	-
chr1	46069917	46069918	A01177:23:H2L2FDSX3:1:1146:24207:1736/1	60	-
chr1	46079731	46079732	A01177:23:H2L2FDSX3:1:1526:16107:15765/1	60	-
chr1	46091672	46091673	A01177:23:H2L2FDSX3:1:1443:26992:21903/1	60	-
chr1	46565774	46565775	A01177:23:H2L2FDSX3:3:2465:2600:9251/1	60	-
chr1	46565775	46565776	A01177:23:H2L2FDSX3:1:1133:6542:18646/1	60	-
chr1	46661504	46661505	A01177:23:H2L2FDSX3:1:1656:14525:7639/1	60	+
chr1	46689399	46689400	A01177:23:H2L2FDSX3:2:1647:6099:6417/1	60	-
chr1	46838388	46838389	A01177:23:H2L2FDSX3:1:2276:25427:20447/1	60	-
chr1	47281061	47281062	A01177:23:H2L2FDSX3:1:1259:21630:25958/1	60	-
chr1	47293589	47293590	A01177:23:H2L2FDSX3:1:1250:13223:33974/1	60	+
chr1	47297987	47297988	A01177:23:H2L2FDSX3:1:2356:21992:31469/1	60	-
chr1	47333528	47333529	A01177:23:H2L2FDSX3:1:2438:12147:2644/1	60	-
chr1	47350796	47350797	A01177:23:H2L2FDSX3:3:1517:6894:36636/1	60	-
chr1	48511960	48511961	A01177:23:H2L2FDSX3:1:1477:14922:9862	60	-
chr1	48511963	48511964	A01177:23:H2L2FDSX3:1:1205:6415:8656/1	60	-
chr1	49256420	49256421	A01177:23:H2L2FDSX3:1:2177:12346:15828/1	60	+
chr1	49364073	49364074	A01177:23:H2L2FDSX3:1:1322:24713:22435/1	60	-
chr1	49932885	49932886	A01177:23:H2L2FDSX3:1:1172:13141:31955/1	60	+
chr1	50654100	50654101	A01177:23:H2L2FDSX3:3:1241:3866:16047/1	60	-
chr1	50980422	50980423	A01177:23:H2L2FDSX3:2:1114:6506:36965/1	60	+
chr1	50981079	50981080	A01177:23:H2L2FDSX3:3:2316:32262:10551/1	60	-
chr1	50992957	50992958	A01177:23:H2L2FDSX3:1:1446:4679:12258/1	60	+
chr1	51440243	51440244	A01177:23:H2L2FDSX3:1:2627:5918:33035/1	60	+
chr1	51440479	51440480	A01177:23:H2L2FDSX3:3:2143:9805:20854/1	60	-
chr1	51445069	51445070	A01177:23:H2L2FDSX3:1:2403:28691:29825/1	60	+
chr1	51447520	51447521	A01177:23:H2L2FDSX3:2:2439:15935:32534/1	60	+
chr1	51454202	51454203	A01177:23:H2L2FDSX3:1:1244:7410:12759/1	60	+
chr1	51726833	51726834	A01177:23:H2L2FDSX3:3:2256:2465:8547/1	60	+
chr1	51735516	51735517	A01177:23:H2L2FDSX3:2:2277:19741:31172	60	-
chr1	51735517	51735518	A01177:23:H2L2FDSX3:1:2346:24957:26647/1	60	-
chr1	51737466	51737467	A01177:23:H2L2FDSX3:3:2375:15483:22795	60	-
chr1	51743797	51743798	A01177:23:H2L2FDSX3:4:1123:12635:14512/1	60	-
chr1	51748650	51748651	A01177:23:H2L2FDSX3:2:1450:9724:5869/1	60	+
chr1	51753528	51753529	A01177:23:H2L2FDSX3:1:1101:28646:23766/1	60	+
chr1	51760518	51760519	A01177:23:H2L2FDSX3:1:1259:6659:29340/1	60	+
chr1	51834704	51834705	A01177:23:H2L2FDSX3:2:1208:15691:9502	60	+
chr1	51836332	51836333	A01177:23:H2L2FDSX3:2:1549:3821:23046	60	+
chr1	52029001	52029002	A01177:23:H2L2FDSX3:3:1266:11803:10974/1	60	+
chr1	52081924	52081925	A01177:23:H2L2FDSX3:2:1102:14696:22498/1	60	-
chr1	52238865	52238866	A01177:23:H2L2FDSX3:2:1171:24171:19648	60	-
chr1	52273290	52273291	A01177:23:H2L2FDSX3:1:2552:25672:2112/1	60	-
chr1	52352871	52352872	A01177:23:H2L2FDSX3:1:1134:11831:35728/1	60	+
chr1	52442823	52442824	A01177:23:H2L2FDSX3:1:1557:31919:5415/1	60	-
chr1	52456102	52456103	A01177:23:H2L2FDSX3:1:1251:20636:4006/1	60	-
chr1	52458656	52458657	A01177:23:H2L2FDSX3:1:2562:10230:30953	60	-
chr1	52465919	52465920	A01177:23:H2L2FDSX3:4:2439:31846:11428	60	+
chr1	52468432	52468433	A01177:23:H2L2FDSX3:1:1141:8748:20462/1	60	-
chr1	52468697	52468698	A01177:23:H2L2FDSX3:1:1164:10719:9784/1	60	-
chr1	52495910	52495911	A01177:23:H2L2FDSX3:1:1130:11876:15922/1	60	+
chr1	52496828	52496829	A01177:23:H2L2FDSX3:2:1462:5466:32659/1	60	-
chr1	52548007	52548008	A01177:23:H2L2FDSX3:1:1569:24650:4476	60	+
chr1	52643530	52643531	A01177:23:H2L2FDSX3:2:2625:4237:24298	60	-
chr1	52784800	52784801	A01177:23:H2L2FDSX3:1:1539:24994:9643/1	60	-
chr1	52831029	52831030	A01177:23:H2L2FDSX3:3:1465:2401:8813/1	60	-
chr1	53027870	53027871	A01177:23:H2L2FDSX3:2:2529:8965:10504/1	60	-
chr1	53071657	53071658	A01177:23:H2L2FDSX3:3:2554:7265:21183	60	-
chr1	53255048	53255049	A01177:23:H2L2FDSX3:1:1253:10719:16141/1	60	-
chr1	53258312	53258313	A01177:23:H2L2FDSX3:4:1542:19470:30639/1	60	-
chr1	53817056	53817057	A01177:23:H2L2FDSX3:2:1559:24867:30029	60	-
chr1	53826125	53826126	A01177:23:H2L2FDSX3:1:1213:25039:16110/1	60	-
chr1	53834574	53834575	A01177:23:H2L2FDSX3:1:2401:30318:22435/1	60	+
chr1	54086552	54086553	A01177:23:H2L2FDSX3:2:1109:20934:9940	60	-
chr1	54099568	54099569	A01177:23:H2L2FDSX3:3:1242:17960:28401	60	-
chr1	54455722	54455723	A01177:23:H2L2FDSX3:2:1425:29740:10629	60	+
chr1	55130174	55130175	A01177:23:H2L2FDSX3:2:2420:25201:16830	60	+
chr1	55133479	55133480	A01177:23:H2L2FDSX3:2:1550:21847:34569	60	+
chr1	55167240	55167241	A01177:23:H2L2FDSX3:1:2632:29324:11569/1	60	+
chr1	55176235	55176236	A01177:23:H2L2FDSX3:1:2646:14371:28698/1	60	-
chr1	57063262	57063263	A01177:23:H2L2FDSX3:1:1562:17436:21355/1	60	-
chr1	58200787	58200788	A01177:23:H2L2FDSX3:1:1328:19687:3208/1	60	-
chr1	58512255	58512256	A01177:23:H2L2FDSX3:2:2373:27480:11788/1	60	+
chr1	58532437	58532438	A01177:23:H2L2FDSX3:1:2512:4743:11866/1	60	+
chr1	58685556	58685557	A01177:23:H2L2FDSX3:1:1609:15338:19132/1	60	-
chr1	58848251	58848252	A01177:23:H2L2FDSX3:4:1635:11930:34961	60	+
chr1	59557598	59557599	A01177:23:H2L2FDSX3:4:2312:6244:30436	60	-
chr1	59557600	59557601	A01177:23:H2L2FDSX3:2:1226:8160:18912/1	60	-
chr1	59621604	59621605	A01177:23:H2L2FDSX3:1:1174:4761:33912/1	60	+
chr1	60099103	60099104	A01177:23:H2L2FDSX3:2:1227:22516:4883	60	-
chr1	60960138	60960139	A01177:23:H2L2FDSX3:3:2242:5394:30874/1	60	-
chr1	61103201	61103202	A01177:23:H2L2FDSX3:1:1137:23511:18630/1	60	+
chr1	61109893	61109894	A01177:23:H2L2FDSX3:2:1529:22092:2487/1	60	+
chr1	61242332	61242333	A01177:23:H2L2FDSX3:1:1332:31539:7952/1	60	-
chr1	61274019	61274020	A01177:23:H2L2FDSX3:2:2514:10818:33818/1	60	+
chr1	61483394	61483395	A01177:23:H2L2FDSX3:1:1208:21721:4758/1	60	+
chr1	62162536	62162537	A01177:23:H2L2FDSX3:2:1457:31168:13103	60	-
chr1	62515498	62515499	A01177:23:H2L2FDSX3:2:2154:21314:2206	60	+
chr1	62818728	62818729	A01177:23:H2L2FDSX3:2:1271:32696:16971/1	60	-
chr1	62895207	62895208	A01177:23:H2L2FDSX3:1:2548:15935:5102	60	-
chr1	63349272	63349273	A01177:23:H2L2FDSX3:1:1465:17354:31422/1	60	+
chr1	63412482	63412483	A01177:23:H2L2FDSX3:2:2551:15004:17863/1	60	-
chr1	63973292	63973293	A01177:23:H2L2FDSX3:1:1245:32488:30639/1	60	-
chr1	64678195	64678196	A01177:23:H2L2FDSX3:1:1624:4960:21668/1	60	+
chr1	64890803	64890804	A01177:23:H2L2FDSX3:2:1421:21549:1611	60	+
chr1	65055928	65055929	A01177:23:H2L2FDSX3:1:1274:7916:28667/1	60	-
chr1	65105695	65105696	A01177:23:H2L2FDSX3:1:1433:27932:23500/1	60	+
chr1	65427630	65427631	A01177:23:H2L2FDSX3:1:1205:21034:27931/1	60	+
chr1	65495818	65495819	A01177:23:H2L2FDSX3:1:1144:23945:19413/1	60	+
chr1	66922714	66922715	A01177:23:H2L2FDSX3:1:1210:28284:5071/1	60	+
chr1	66941699	66941700	A01177:23:H2L2FDSX3:1:1321:2031:27117/1	60	+
chr1	66942636	66942637	A01177:23:H2L2FDSX3:1:1165:30273:35884/1	60	+
chr1	66976706	66976707	A01177:23:H2L2FDSX3:1:2206:17047:19022/1	60	-
chr1	66983534	66983535	A01177:23:H2L2FDSX3:3:1268:10601:27774	60	-
chr1	70171524	70171525	A01177:23:H2L2FDSX3:1:1605:13376:2487/1	60	+
chr1	70349080	70349081	A01177:23:H2L2FDSX3:1:1101:11885:1783/1	60	-
chr1	70889976	70889977	A01177:23:H2L2FDSX3:1:2250:10511:26616/1	60	-
chr1	71591931	71591932	A01177:23:H2L2FDSX3:1:2561:8196:33129/1	60	+
chr1	71869054	71869055	A01177:23:H2L2FDSX3:1:1434:5918:2159	60	-
chr1	71971152	71971153	A01177:23:H2L2FDSX3:2:1459:10800:7326	60	-
chr1	72120128	72120129	A01177:23:H2L2FDSX3:1:1154:20256:16250/1	60	-
chr1	72265727	72265728	A01177:23:H2L2FDSX3:1:2129:27742:24987/1	60	+
chr1	72296198	72296199	A01177:23:H2L2FDSX3:1:1104:14253:21512/1	60	-
chr1	72888870	72888871	A01177:23:H2L2FDSX3:1:2102:27371:26130/1	60	-
chr1	73008398	73008399	A01177:23:H2L2FDSX3:1:1419:20681:18302/1	60	+
chr1	73365415	73365416	A01177:23:H2L2FDSX3:1:1439:8558:36229/1	60	+
chr1	73885487	73885488	A01177:23:H2L2FDSX3:3:1665:18620:35023/1	60	+
chr1	74020035	74020036	A01177:23:H2L2FDSX3:1:1302:13132:27899/1	60	+
chr1	74020038	74020039	A01177:23:H2L2FDSX3:1:1131:19524:36245/1	60	+
chr1	75324470	75324471	A01177:23:H2L2FDSX3:1:1543:7735:13291/1	60	-
chr1	75498357	75498358	A01177:23:H2L2FDSX3:1:1127:16378:24095/1	60	+
chr1	75562324	75562325	A01177:23:H2L2FDSX3:1:1151:23999:20384/1	60	-
chr1	76438253	76438254	A01177:23:H2L2FDSX3:2:1457:30680:11694	60	+
chr1	76559373	76559374	A01177:23:H2L2FDSX3:1:2174:18439:9283/1	60	-
chr1	76801683	76801684	A01177:23:H2L2FDSX3:1:1253:11948:10567/1	60	-
chr1	77338055	77338056	A01177:23:H2L2FDSX3:1:1129:12264:13996/1	60	+
chr1	77340732	77340733	A01177:23:H2L2FDSX3:1:1540:14154:32362/1	60	-
chr1	77361348	77361349	A01177:23:H2L2FDSX3:1:1171:29206:23015/1	60	-
chr1	77642177	77642178	A01177:23:H2L2FDSX3:2:2266:20880:12602	60	-
chr1	77856646	77856647	A01177:23:H2L2FDSX3:1:1341:6831:7373/1	60	-
chr1	78119670	78119671	A01177:23:H2L2FDSX3:1:1617:32597:15859/1	60	+
chr1	78277624	78277625	A01177:23:H2L2FDSX3:1:1316:6406:33536/1	60	+
chr1	80302028	80302029	A01177:23:H2L2FDSX3:1:1209:4001:8046/1	60	+
chr1	83063044	83063045	A01177:23:H2L2FDSX3:2:1543:10791:31140	60	+
chr1	83970007	83970008	A01177:23:H2L2FDSX3:1:2403:29586:17190/1	60	-
chr1	84002406	84002407	A01177:23:H2L2FDSX3:2:1531:16107:7216	60	-
chr1	84120637	84120638	A01177:23:H2L2FDSX3:1:2504:5538:27398/1	60	-
chr1	84147536	84147537	A01177:23:H2L2FDSX3:1:2267:14434:27962/1	60	-
chr1	84176775	84176776	A01177:23:H2L2FDSX3:2:1539:24659:23062/1	60	+
chr1	84182279	84182280	A01177:23:H2L2FDSX3:4:1660:17354:28197/1	60	-
chr1	84182658	84182659	A01177:23:H2L2FDSX3:1:1164:31268:24580/1	60	-
chr1	84202339	84202340	A01177:23:H2L2FDSX3:2:1432:14154:35650/1	60	+
chr1	84312753	84312754	A01177:23:H2L2FDSX3:1:2658:9525:20149/1	60	-
chr1	84484605	84484606	A01177:23:H2L2FDSX3:1:1370:3848:24565/1	60	-
chr1	84551779	84551780	A01177:23:H2L2FDSX3:1:2112:14118:31360/1	60	+
chr1	84665490	84665491	A01177:23:H2L2FDSX3:1:1321:23005:32189/1	60	+
chr1	84682799	84682800	A01177:23:H2L2FDSX3:1:2646:1108:34006/1	60	+
chr1	85156033	85156034	A01177:23:H2L2FDSX3:1:1229:23466:26287/1	60	+
chr1	85164520	85164521	A01177:23:H2L2FDSX3:2:1555:15872:9283	60	+
chr1	85190624	85190625	A01177:23:H2L2FDSX3:1:1358:30147:7952/1	60	-
chr1	85193874	85193875	A01177:23:H2L2FDSX3:2:1456:15474:3646	60	+
chr1	85253788	85253789	A01177:23:H2L2FDSX3:1:1456:30870:32064/1	60	+
chr1	85621928	85621929	A01177:23:H2L2FDSX3:2:1364:17888:26584/1	60	-
chr1	85652691	85652692	A01177:23:H2L2FDSX3:1:1333:28899:4726/1	60	+
chr1	85789109	85789110	A01177:23:H2L2FDSX3:2:1143:6406:36041/1	60	+
chr1	85985648	85985649	A01177:23:H2L2FDSX3:4:2253:18150:26506/1	60	-
chr1	86388148	86388149	A01177:23:H2L2FDSX3:4:2122:12427:32659	60	-
chr1	86719666	86719667	A01177:23:H2L2FDSX3:4:1460:8404:24878/1	60	+
chr1	86861439	86861440	A01177:23:H2L2FDSX3:1:2124:29884:27320	60	-
chr1	86892866	86892867	A01177:23:H2L2FDSX3:3:2639:30653:28870/1	60	-
chr1	86977783	86977784	A01177:23:H2L2FDSX3:1:1513:20690:36761/1	60	+
chr1	88836944	88836945	A01177:23:H2L2FDSX3:1:1430:32054:7623/1	60	+
chr1	88944346	88944347	A01177:23:H2L2FDSX3:1:1310:6216:2300/1	60	+
chr1	89109076	89109077	A01177:23:H2L2FDSX3:2:1120:16731:19946/1	60	+
chr1	89170508	89170509	A01177:23:H2L2FDSX3:2:1402:1118:36370	60	-
chr1	89170510	89170511	A01177:23:H2L2FDSX3:1:2308:25889:24032/1	60	-
chr1	89849574	89849575	A01177:23:H2L2FDSX3:1:2404:13105:4272/1	60	-
chr1	89860258	89860259	A01177:23:H2L2FDSX3:1:2247:32009:15123/1	60	+
chr1	89935794	89935795	A01177:23:H2L2FDSX3:1:2210:29170:8296/1	60	+
chr1	90856276	90856277	A01177:23:H2L2FDSX3:1:1464:4372:25254/1	60	-
chr1	90856863	90856864	A01177:23:H2L2FDSX3:2:1560:25961:18458/1	60	+
chr1	90917428	90917429	A01177:23:H2L2FDSX3:1:1116:4526:29559/1	60	-
chr1	90983756	90983757	A01177:23:H2L2FDSX3:1:1167:15980:33959/1	60	-
chr1	92179786	92179787	A01177:23:H2L2FDSX3:1:1138:20446:20650/1	60	-
chr1	92266548	92266549	A01177:23:H2L2FDSX3:3:2251:27245:34648/1	60	+
chr1	92304389	92304390	A01177:23:H2L2FDSX3:1:1107:20491:35665/1	60	+
chr1	92336777	92336778	A01177:23:H2L2FDSX3:1:1274:24894:16391/1	60	+
chr1	92360001	92360002	A01177:23:H2L2FDSX3:1:2468:18511:3302/1	60	-
chr1	92469707	92469708	A01177:23:H2L2FDSX3:4:1664:21694:28510	60	-
chr1	92523175	92523176	A01177:23:H2L2FDSX3:3:2371:18728:29857/1	60	-
chr1	92526147	92526148	A01177:23:H2L2FDSX3:2:1362:10827:23312/1	60	-
chr1	92571124	92571125	A01177:23:H2L2FDSX3:3:1262:12066:31657/1	60	-
chr1	92571938	92571939	A01177:23:H2L2FDSX3:1:1672:26187:2315/1	60	+
chr1	92669182	92669183	A01177:23:H2L2FDSX3:3:2656:26775:20870	60	-
chr1	92697372	92697373	A01177:23:H2L2FDSX3:1:1302:17915:3521/1	60	+
chr1	92707796	92707797	A01177:23:H2L2FDSX3:1:1636:17716:20055/1	60	-
chr1	92711459	92711460	A01177:23:H2L2FDSX3:1:2270:24813:35477/1	60	+
chr1	92834397	92834398	A01177:23:H2L2FDSX3:2:1601:26693:34319	60	-
chr1	93086695	93086696	A01177:23:H2L2FDSX3:3:2153:6569:2910	60	-
chr1	93089939	93089940	A01177:23:H2L2FDSX3:1:1521:24822:18771	60	+
chr1	93114395	93114396	A01177:23:H2L2FDSX3:1:1122:11397:11271/1	60	-
chr1	93119811	93119812	A01177:23:H2L2FDSX3:1:1443:24777:28150/1	60	+
chr1	93123874	93123875	A01177:23:H2L2FDSX3:3:1555:20184:5979	60	+
chr1	93137901	93137902	A01177:23:H2L2FDSX3:2:2169:32054:7811	60	+
chr1	93155018	93155019	A01177:23:H2L2FDSX3:2:1529:16812:20400	60	-
chr1	93192868	93192869	A01177:23:H2L2FDSX3:1:1567:6036:27195/1	60	-
chr1	93207604	93207605	A01177:23:H2L2FDSX3:4:1237:25138:8108/1	60	+
chr1	93217585	93217586	A01177:23:H2L2FDSX3:4:2471:29649:3239/1	60	+
chr1	93231145	93231146	A01177:23:H2L2FDSX3:1:1236:16278:8891/1	60	-
chr1	93238814	93238815	A01177:23:H2L2FDSX3:1:2331:10926:18474/1	60	+
chr1	93348841	93348842	A01177:23:H2L2FDSX3:1:1222:26277:34507/1	60	-
chr1	93353615	93353616	A01177:23:H2L2FDSX3:2:2610:7708:30718/1	60	-
chr1	93355957	93355958	A01177:23:H2L2FDSX3:1:1410:11080:2801/1	60	-
chr1	93702823	93702824	A01177:23:H2L2FDSX3:1:1551:31087:9142/1	60	+
chr1	93849100	93849101	A01177:23:H2L2FDSX3:4:2208:15935:17033/1	60	+
chr1	93886047	93886048	A01177:23:H2L2FDSX3:1:1111:26811:28197	60	+
chr1	94066843	94066844	A01177:23:H2L2FDSX3:1:1433:21884:36886/1	60	+
chr1	94068194	94068195	A01177:23:H2L2FDSX3:1:1431:22227:1219/1	60	-
chr1	94206110	94206111	A01177:23:H2L2FDSX3:4:1155:29125:13542/1	60	+
chr1	94234211	94234212	A01177:23:H2L2FDSX3:3:1660:15501:18537	60	+
chr1	94568636	94568637	A01177:23:H2L2FDSX3:1:1218:32163:26569/1	60	+
chr1	94709800	94709801	A01177:23:H2L2FDSX3:1:1120:12048:8422/1	60	-
chr1	96749346	96749347	A01177:23:H2L2FDSX3:1:1309:12943:31798/1	60	+
chr1	96783652	96783653	A01177:23:H2L2FDSX3:1:2357:30617:15781/1	60	-
chr1	96813275	96813276	A01177:23:H2L2FDSX3:1:1121:24126:18286/1	60	+
chr1	96832162	96832163	A01177:23:H2L2FDSX3:2:1163:24930:7373	60	+
chr1	96970170	96970171	A01177:23:H2L2FDSX3:1:1169:2980:9439/1	60	-
chr1	97082454	97082455	A01177:23:H2L2FDSX3:1:1156:2645:14528/1	60	+
chr1	97599510	97599511	A01177:23:H2L2FDSX3:1:1172:20898:18333/1	60	+
chr1	97671155	97671156	A01177:23:H2L2FDSX3:1:1113:15691:31610/1	60	+
chr1	97687902	97687903	A01177:23:H2L2FDSX3:2:2357:21043:13197	60	-
chr1	98025223	98025224	A01177:23:H2L2FDSX3:4:1222:18991:18881	60	+
chr1	98084485	98084486	A01177:23:H2L2FDSX3:1:1331:17951:1642/1	60	-
chr1	98139670	98139671	A01177:23:H2L2FDSX3:1:2265:15483:12399/1	60	+
chr1	98446962	98446963	A01177:23:H2L2FDSX3:1:2425:26494:10802/1	60	-
chr1	98860086	98860087	A01177:23:H2L2FDSX3:4:2131:7916:24439/1	60	-
chr1	100022459	100022460	A01177:23:H2L2FDSX3:1:1375:4770:16673/1	60	-
chr1	100129011	100129012	A01177:23:H2L2FDSX3:3:1666:6931:34601/1	60	-
chr1	100149416	100149417	A01177:23:H2L2FDSX3:2:1567:11704:8797/1	60	+
chr1	100198598	100198599	A01177:23:H2L2FDSX3:1:1224:32877:34569/1	60	-
chr1	100223397	100223398	A01177:23:H2L2FDSX3:1:1137:29993:10723/1	60	+
chr1	100455952	100455953	A01177:23:H2L2FDSX3:2:1120:23737:9408/1	60	+
chr1	100463019	100463020	A01177:23:H2L2FDSX3:1:2174:7247:12571/1	60	-
chr1	100855910	100855911	A01177:23:H2L2FDSX3:1:1167:16577:35806/1	60	+
chr1	100963785	100963786	A01177:23:H2L2FDSX3:1:1241:2031:20635/1	60	+
chr1	100969252	100969253	A01177:23:H2L2FDSX3:1:1654:14027:3333/1	60	-
chr1	100972495	100972496	A01177:23:H2L2FDSX3:1:1351:22390:23171/1	60	-
chr1	100978702	100978703	A01177:23:H2L2FDSX3:1:1164:5068:17942/1	60	+
chr1	100983611	100983612	A01177:23:H2L2FDSX3:1:2167:18936:11146/1	60	+
chr1	101015053	101015054	A01177:23:H2L2FDSX3:1:1223:18204:25880/1	60	+
chr1	101072152	101072153	A01177:23:H2L2FDSX3:1:1158:13367:25864/1	60	-
chr1	101109815	101109816	A01177:23:H2L2FDSX3:3:1459:23366:18630	60	+
chr1	101148473	101148474	A01177:23:H2L2FDSX3:4:2514:3251:17519/1	60	-
chr1	101261833	101261834	A01177:23:H2L2FDSX3:1:1143:7274:21762/1	60	+
chr1	101345949	101345950	A01177:23:H2L2FDSX3:1:1334:9543:33082/1	60	-
chr1	101347538	101347539	A01177:23:H2L2FDSX3:1:1613:21432:30217/1	60	-
chr1	101721819	101721820	A01177:23:H2L2FDSX3:3:1574:31557:19038/1	60	+
chr1	101892840	101892841	A01177:23:H2L2FDSX3:4:1577:17183:16125/1	60	+
chr1	102267774	102267775	A01177:23:H2L2FDSX3:1:1135:29785:15718/1	60	-
chr1	102433935	102433936	A01177:23:H2L2FDSX3:2:1416:9833:31986/1	60	-
chr1	103119768	103119769	A01177:23:H2L2FDSX3:2:2548:19551:3192/1	60	-
chr1	103134610	103134611	A01177:23:H2L2FDSX3:1:1446:19126:14137	60	-
chr1	103530532	103530533	A01177:23:H2L2FDSX3:3:1210:32199:2832/1	60	+
chr1	104512776	104512777	A01177:23:H2L2FDSX3:1:1255:9263:15186/1	60	+
chr1	105145419	105145420	A01177:23:H2L2FDSX3:1:1545:14498:31328/1	60	-
chr1	105230122	105230123	A01177:23:H2L2FDSX3:4:1442:16857:22889/1	60	+
chr1	105384061	105384062	A01177:23:H2L2FDSX3:1:2337:24135:19930/1	60	+
chr1	107252678	107252679	A01177:23:H2L2FDSX3:2:1115:29948:21856	60	+
chr1	107604097	107604098	A01177:23:H2L2FDSX3:1:1520:9796:32268/1	60	-
chr1	107607786	107607787	A01177:23:H2L2FDSX3:1:1209:29215:33520/1	60	-
chr1	107695509	107695510	A01177:23:H2L2FDSX3:2:1237:21576:24737	60	+
chr1	107738909	107738910	A01177:23:H2L2FDSX3:2:2333:24460:10410/1	60	-
chr1	107765562	107765563	A01177:23:H2L2FDSX3:1:1215:16658:31313/1	60	+
chr1	107851618	107851619	A01177:23:H2L2FDSX3:3:1173:32479:4413/1	60	+
chr1	107891176	107891177	A01177:23:H2L2FDSX3:2:1651:25654:5932/1	60	-
chr1	107915411	107915412	A01177:23:H2L2FDSX3:2:1261:21549:26287	60	+
chr1	108004804	108004805	A01177:23:H2L2FDSX3:1:2534:29053:31140	60	-
chr1	108760336	108760337	A01177:23:H2L2FDSX3:1:1311:6867:26537/1	60	+
chr1	108977662	108977663	A01177:23:H2L2FDSX3:2:1444:29396:13636	60	-
chr1	108995470	108995471	A01177:23:H2L2FDSX3:1:1358:21775:26021/1	60	+
chr1	109365263	109365264	A01177:23:H2L2FDSX3:1:1177:3784:23829/1	60	-
chr1	109370924	109370925	A01177:23:H2L2FDSX3:1:2571:9598:16861/1	60	+
chr1	109554970	109554971	A01177:23:H2L2FDSX3:1:2214:1805:18959/1	60	+
chr1	109558586	109558587	A01177:23:H2L2FDSX3:1:1314:11894:31140/1	60	-
chr1	109564715	109564716	A01177:23:H2L2FDSX3:4:2171:32750:7138/1	60	+
chr1	109590242	109590243	A01177:23:H2L2FDSX3:1:1303:6045:11490/1	60	-
chr1	109596759	109596760	A01177:23:H2L2FDSX3:1:1311:26024:20541/1	60	-
chr1	109772941	109772942	A01177:23:H2L2FDSX3:2:1243:19759:35023	60	+
chr1	109799539	109799540	A01177:23:H2L2FDSX3:1:1145:1316:24815/1	60	+
chr1	109813141	109813142	A01177:23:H2L2FDSX3:1:2245:5050:12461/1	60	-
chr1	109987740	109987741	A01177:23:H2L2FDSX3:1:1338:21938:27524/1	60	-
chr1	110347347	110347348	A01177:23:H2L2FDSX3:2:2435:24948:32456	60	+
chr1	110356315	110356316	A01177:23:H2L2FDSX3:1:2233:29333:6292/1	60	-
chr1	110887117	110887118	A01177:23:H2L2FDSX3:2:1159:6171:16595/1	60	+
chr1	110889909	110889910	A01177:23:H2L2FDSX3:3:2409:6696:9893	60	+
chr1	110891521	110891522	A01177:23:H2L2FDSX3:1:1109:28546:5149/1	60	+
chr1	111115000	111115001	A01177:23:H2L2FDSX3:1:1439:2754:12117/1	60	-
chr1	111455978	111455979	A01177:23:H2L2FDSX3:3:1458:15872:20118/1	60	+
chr1	111456237	111456238	A01177:23:H2L2FDSX3:1:2301:29414:27665/1	60	+
chr1	111592447	111592448	A01177:23:H2L2FDSX3:1:1109:19714:9267/1	60	+
chr1	111625886	111625887	A01177:23:H2L2FDSX3:1:1250:29134:25081/1	60	-
chr1	111635885	111635886	A01177:23:H2L2FDSX3:3:2657:23692:22200/1	60	-
chr1	111638247	111638248	A01177:23:H2L2FDSX3:2:1153:27679:30859	60	-
chr1	112105425	112105426	A01177:23:H2L2FDSX3:1:1428:14570:31829/1	60	+
chr1	112570520	112570521	A01177:23:H2L2FDSX3:1:2136:31548:20494/1	60	-
chr1	112574311	112574312	A01177:23:H2L2FDSX3:1:1128:2889:24471/1	60	-
chr1	112575611	112575612	A01177:23:H2L2FDSX3:3:1464:23430:21089/1	60	-
chr1	112589062	112589063	A01177:23:H2L2FDSX3:4:1328:29875:23202	60	-
chr1	112604976	112604977	A01177:23:H2L2FDSX3:1:2330:13657:34695/1	60	-
chr1	112634317	112634318	A01177:23:H2L2FDSX3:2:2345:3351:29904/1	60	+
chr1	112635987	112635988	A01177:23:H2L2FDSX3:2:1160:9724:31203	60	-
chr1	112652899	112652900	A01177:23:H2L2FDSX3:1:1648:30915:30733/1	60	-
chr1	112654373	112654374	A01177:23:H2L2FDSX3:3:1311:6153:25864/1	60	+
chr1	112669331	112669332	A01177:23:H2L2FDSX3:1:1154:7175:10661/1	60	+
chr1	112677971	112677972	A01177:23:H2L2FDSX3:1:1128:18828:3255/1	60	-
chr1	112926197	112926198	A01177:23:H2L2FDSX3:1:2416:5963:7999/1	60	+
chr1	112940223	112940224	A01177:23:H2L2FDSX3:2:1141:7961:3035	60	-
chr1	113427628	113427629	A01177:23:H2L2FDSX3:1:2405:9046:21324/1	60	+
chr1	113763097	113763098	A01177:23:H2L2FDSX3:2:2451:24189:3865/1	60	-
chr1	113772093	113772094	A01177:23:H2L2FDSX3:2:2157:13051:30107/1	60	+
chr1	113804633	113804634	A01177:23:H2L2FDSX3:1:1170:6153:30499/1	60	-
chr1	113860991	113860992	A01177:23:H2L2FDSX3:1:1369:17083:16141/1	60	-
chr1	113911979	113911980	A01177:23:H2L2FDSX3:2:1559:18918:35039	60	+
chr1	113911980	113911981	A01177:23:H2L2FDSX3:4:1527:25328:23625	60	+
chr1	113948526	113948527	A01177:23:H2L2FDSX3:3:2206:7157:19241	60	-
chr1	114393118	114393119	A01177:23:H2L2FDSX3:1:1131:11469:21950/1	60	+
chr1	114393267	114393268	A01177:23:H2L2FDSX3:1:1135:7808:5306/1	60	+
chr1	114394817	114394818	A01177:23:H2L2FDSX3:2:1273:20247:8813	60	+
chr1	114397464	114397465	A01177:23:H2L2FDSX3:2:2251:26024:9298/1	60	-
chr1	114405174	114405175	A01177:23:H2L2FDSX3:1:1559:2365:32142/1	60	+
chr1	114425345	114425346	A01177:23:H2L2FDSX3:1:1102:3631:12571/1	60	-
chr1	114444919	114444920	A01177:23:H2L2FDSX3:1:1552:8910:12038/1	60	-
chr1	114449032	114449033	A01177:23:H2L2FDSX3:2:1452:19126:31297/1	60	-
chr1	114463529	114463530	A01177:23:H2L2FDSX3:1:2359:32696:36855/1	60	-
chr1	115336397	115336398	A01177:23:H2L2FDSX3:1:1254:18611:16094/1	60	-
chr1	115532653	115532654	A01177:23:H2L2FDSX3:1:1555:32723:23124/1	60	-
chr1	115578693	115578694	A01177:23:H2L2FDSX3:2:1314:7681:9408/1	60	-
chr1	116987485	116987486	A01177:23:H2L2FDSX3:3:2665:22752:11741	60	+
chr1	117074892	117074893	A01177:23:H2L2FDSX3:3:1219:12509:18145/1	60	-
chr1	117100968	117100969	A01177:23:H2L2FDSX3:3:1278:21097:17018/1	60	+
chr1	117229124	117229125	A01177:23:H2L2FDSX3:2:1629:17173:28886	60	+
chr1	117411632	117411633	A01177:23:H2L2FDSX3:1:2175:13413:27759/1	60	-
chr1	117411678	117411679	A01177:23:H2L2FDSX3:2:1213:14904:17910	60	-
chr1	117444659	117444660	A01177:23:H2L2FDSX3:1:1214:30472:25582/1	60	-
chr1	117460212	117460213	A01177:23:H2L2FDSX3:1:1173:6198:5306/1	60	+
chr1	117466891	117466892	A01177:23:H2L2FDSX3:2:1326:11026:7091/1	60	-
chr1	117618273	117618274	A01177:23:H2L2FDSX3:1:1144:17300:26068/1	60	+
chr1	117735929	117735930	A01177:23:H2L2FDSX3:1:1114:15609:1564/1	60	+
chr1	119167671	119167672	A01177:23:H2L2FDSX3:2:1541:6036:20682/1	60	-
chr1	119945663	119945664	A01177:23:H2L2FDSX3:1:1216:8124:2973/1	60	+
chr1	120793794	120793795	A01177:23:H2L2FDSX3:4:1212:21350:28322/1	60	-
chr1	120816341	120816342	A01177:23:H2L2FDSX3:1:1141:19271:23594/1	60	+
chr1	121445728	121445729	A01177:23:H2L2FDSX3:1:1342:2899:25113/1	60	-
chr1	121557658	121557659	A01177:23:H2L2FDSX3:1:1236:13304:9345/1	60	+
chr1	125179590	125179591	A01177:23:H2L2FDSX3:2:1226:22119:8985	60	+
chr1	143264763	143264764	A01177:23:H2L2FDSX3:1:1325:4725:18443	60	-
chr1	144866241	144866242	A01177:23:H2L2FDSX3:3:1446:1579:33880	60	-
chr1	145623876	145623877	A01177:23:H2L2FDSX3:3:1518:6632:12070	60	+
chr1	145651129	145651130	A01177:23:H2L2FDSX3:1:1273:27805:5869/1	60	-
chr1	145768891	145768892	A01177:23:H2L2FDSX3:2:2360:6406:14497/1	60	-
chr1	145769107	145769108	A01177:23:H2L2FDSX3:1:1177:9480:25332/1	60	-
chr1	145778769	145778770	A01177:23:H2L2FDSX3:1:1142:11270:33630/1	60	-
chr1	145781708	145781709	A01177:23:H2L2FDSX3:1:1126:16550:36605/1	60	+
chr1	145786379	145786380	A01177:23:H2L2FDSX3:1:1426:25735:26584/1	60	+
chr1	145938245	145938246	A01177:23:H2L2FDSX3:1:1210:31955:26991/1	60	+
chr1	145938338	145938339	A01177:23:H2L2FDSX3:1:1312:7202:9424/1	60	+
chr1	145938739	145938740	A01177:23:H2L2FDSX3:3:1154:26422:29872/1	60	+
chr1	145949645	145949646	A01177:23:H2L2FDSX3:1:1478:19642:10927/1	60	-
chr1	145951742	145951743	A01177:23:H2L2FDSX3:1:1108:27208:35430/1	60	+
chr1	146035522	146035523	A01177:23:H2L2FDSX3:4:2160:15004:2268	60	-
chr1	146232920	146232921	A01177:23:H2L2FDSX3:3:1338:3206:3693/1	60	-
chr1	146330827	146330828	A01177:23:H2L2FDSX3:1:2616:7609:12821/1	60	-
chr1	146946857	146946858	A01177:23:H2L2FDSX3:4:2115:15745:31955/1	60	-
chr1	147211057	147211058	A01177:23:H2L2FDSX3:1:2347:11595:26334	60	+
chr1	147252789	147252790	A01177:23:H2L2FDSX3:3:2317:28221:14043	60	-
chr1	147605721	147605722	A01177:23:H2L2FDSX3:1:1251:9634:11381/1	60	+
chr1	147607102	147607103	A01177:23:H2L2FDSX3:2:1170:21160:17472/1	60	-
chr1	147609133	147609134	A01177:23:H2L2FDSX3:2:2154:1597:26678	60	-
chr1	147657401	147657402	A01177:23:H2L2FDSX3:1:2654:31024:28980/1	60	-
chr1	147975910	147975911	A01177:23:H2L2FDSX3:1:2549:7681:22435/1	60	+
chr1	147977190	147977191	A01177:23:H2L2FDSX3:1:1244:28782:4085	60	-
chr1	148447929	148447930	A01177:23:H2L2FDSX3:1:1268:15890:20431/1	60	-
chr1	148655134	148655135	A01177:23:H2L2FDSX3:1:2442:8422:6120/1	60	+
chr1	148930472	148930473	A01177:23:H2L2FDSX3:4:1113:17463:28761	60	+
chr1	149400753	149400754	A01177:23:H2L2FDSX3:2:2224:22679:12023/1	60	-
chr1	149415917	149415918	A01177:23:H2L2FDSX3:3:2174:9516:8328/1	60	-
chr1	149572692	149572693	A01177:23:H2L2FDSX3:1:1511:5547:33865/1	60	-
chr1	149846851	149846852	A01177:23:H2L2FDSX3:1:1224:22064:30530/1	60	+
chr1	149848292	149848293	A01177:23:H2L2FDSX3:4:1522:1036:22294/1	60	+
chr1	149879666	149879667	A01177:23:H2L2FDSX3:2:1550:11550:11443/1	60	-
chr1	149974780	149974781	A01177:23:H2L2FDSX3:1:1135:17038:2440/1	60	-
chr1	149996399	149996400	A01177:23:H2L2FDSX3:1:2108:11903:18787/1	60	-
chr1	149999235	149999236	A01177:23:H2L2FDSX3:2:1259:7184:7420/1	60	-
chr1	150001031	150001032	A01177:23:H2L2FDSX3:3:2512:24198:11052	60	+
chr1	150004817	150004818	A01177:23:H2L2FDSX3:1:1249:23339:22435/1	60	-
chr1	150087983	150087984	A01177:23:H2L2FDSX3:1:1634:6271:17143/1	60	+
chr1	150091486	150091487	A01177:23:H2L2FDSX3:1:1120:24641:27445/1	60	+
chr1	150111144	150111145	A01177:23:H2L2FDSX3:2:2607:20826:22717/1	60	-
chr1	150114493	150114494	A01177:23:H2L2FDSX3:1:1331:30725:27774/1	60	+
chr1	150114915	150114916	A01177:23:H2L2FDSX3:1:2628:22372:3255/1	60	+
chr1	150125767	150125768	A01177:23:H2L2FDSX3:2:1317:21549:31923	60	+
chr1	150297059	150297060	A01177:23:H2L2FDSX3:3:1222:16161:33739	60	+
chr1	150342718	150342719	A01177:23:H2L2FDSX3:1:2462:13006:26835/1	60	-
chr1	150423071	150423072	A01177:23:H2L2FDSX3:1:1545:16848:30264/1	60	+
chr1	150423074	150423075	A01177:23:H2L2FDSX3:4:1456:18059:15515	60	-
chr1	150423381	150423382	A01177:23:H2L2FDSX3:3:1472:30951:31986	60	-
chr1	150437265	150437266	A01177:23:H2L2FDSX3:1:2353:19316:22013/1	60	+
chr1	150440798	150440799	A01177:23:H2L2FDSX3:1:1228:21974:11866/1	60	-
chr1	150690866	150690867	A01177:23:H2L2FDSX3:1:1151:25093:6934/1	60	-
chr1	150691797	150691798	A01177:23:H2L2FDSX3:4:1156:14154:1235/1	60	+
chr1	150829792	150829793	A01177:23:H2L2FDSX3:1:2123:3857:13119/1	60	-
chr1	150831475	150831476	A01177:23:H2L2FDSX3:1:1209:30300:27164/1	60	+
chr1	150836354	150836355	A01177:23:H2L2FDSX3:1:2176:14805:5306/1	60	+
chr1	150840644	150840645	A01177:23:H2L2FDSX3:1:1362:1325:21104/1	60	+
chr1	150841137	150841138	A01177:23:H2L2FDSX3:3:1311:27190:15452	60	+
chr1	150842261	150842262	A01177:23:H2L2FDSX3:1:1131:17915:4617/1	60	-
chr1	150846117	150846118	A01177:23:H2L2FDSX3:2:1544:11984:11381/1	60	+
chr1	150935920	150935921	A01177:23:H2L2FDSX3:2:2430:15067:31563	60	-
chr1	150937744	150937745	A01177:23:H2L2FDSX3:1:1147:24288:26115/1	60	-
chr1	150946163	150946164	A01177:23:H2L2FDSX3:1:1231:27950:31955/1	60	-
chr1	151021639	151021640	A01177:23:H2L2FDSX3:2:2159:30382:18944	60	-
chr1	151031898	151031899	A01177:23:H2L2FDSX3:1:1156:11143:5979/1	60	-
chr1	151088037	151088038	A01177:23:H2L2FDSX3:1:1240:31982:12164/1	60	-
chr1	151109891	151109892	A01177:23:H2L2FDSX3:1:1422:5412:32941/1	60	-
chr1	151110662	151110663	A01177:23:H2L2FDSX3:2:1232:7817:2378	60	+
chr1	151130288	151130289	A01177:23:H2L2FDSX3:1:2329:16875:1501/1	60	+
chr1	151140337	151140338	A01177:23:H2L2FDSX3:1:1237:3188:10802/1	60	-
chr1	151160918	151160919	A01177:23:H2L2FDSX3:3:1658:7093:26991/1	60	+
chr1	151215839	151215840	A01177:23:H2L2FDSX3:1:1667:26160:16799/1	60	+
chr1	151218758	151218759	A01177:23:H2L2FDSX3:1:1335:7862:8719/1	60	-
chr1	151219775	151219776	A01177:23:H2L2FDSX3:1:1160:23059:7420/1	60	+
chr1	151225622	151225623	A01177:23:H2L2FDSX3:2:1234:1723:3349	60	-
chr1	151235336	151235337	A01177:23:H2L2FDSX3:1:1218:15031:20948/1	60	+
chr1	151240451	151240452	A01177:23:H2L2FDSX3:2:1534:2284:27743/1	60	-
chr1	151310712	151310713	A01177:23:H2L2FDSX3:1:1365:19614:25347/1	60	-
chr1	151321650	151321651	A01177:23:H2L2FDSX3:1:1328:13684:25786/1	60	+
chr1	151325336	151325337	A01177:23:H2L2FDSX3:1:1129:18222:21183/1	60	+
chr1	151411513	151411514	A01177:23:H2L2FDSX3:1:2222:27534:6778/1	60	-
chr1	151429889	151429890	A01177:23:H2L2FDSX3:1:1412:14290:32659/1	60	+
chr1	151430469	151430470	A01177:23:H2L2FDSX3:2:1119:17273:13777	60	+
chr1	151436956	151436957	A01177:23:H2L2FDSX3:1:1103:1886:21731/1	60	-
chr1	151439058	151439059	A01177:23:H2L2FDSX3:1:2242:23592:21934/1	60	+
chr1	151451887	151451888	A01177:23:H2L2FDSX3:4:1615:5701:5916/1	60	-
chr1	151622214	151622215	A01177:23:H2L2FDSX3:1:1337:2013:17002/1	60	+
chr1	151630036	151630037	A01177:23:H2L2FDSX3:3:2353:10719:25003/1	60	-
chr1	151661698	151661699	A01177:23:H2L2FDSX3:1:1512:28131:32456/1	60	-
chr1	151666205	151666206	A01177:23:H2L2FDSX3:1:1222:12798:8312/1	60	-
chr1	151673845	151673846	A01177:23:H2L2FDSX3:2:2202:21739:9424	60	-
chr1	151676861	151676862	A01177:23:H2L2FDSX3:1:1406:8477:21621	60	-
chr1	151692394	151692395	A01177:23:H2L2FDSX3:1:1212:29884:21277	60	+
chr1	152840580	152840581	A01177:23:H2L2FDSX3:3:2675:3468:11475	60	-
chr1	152840582	152840583	A01177:23:H2L2FDSX3:1:1610:9263:19038/1	60	-
chr1	152980244	152980245	A01177:23:H2L2FDSX3:1:1335:10149:19225/1	60	+
chr1	152980248	152980249	A01177:23:H2L2FDSX3:2:2606:9787:8797/1	60	+
chr1	153640018	153640019	A01177:23:H2L2FDSX3:1:1358:28348:31704/1	60	+
chr1	153644255	153644256	A01177:23:H2L2FDSX3:1:1166:6225:18223/1	60	-
chr1	153644326	153644327	A01177:23:H2L2FDSX3:2:2461:21847:14340/1	60	-
chr1	153645062	153645063	A01177:23:H2L2FDSX3:1:1611:29396:6997	60	-
chr1	153645531	153645532	A01177:23:H2L2FDSX3:1:1509:20735:10535/1	60	+
chr1	153667708	153667709	A01177:23:H2L2FDSX3:1:1620:27968:32142/1	60	+
chr1	153668539	153668540	A01177:23:H2L2FDSX3:1:1335:23556:18928/1	60	-
chr1	153781468	153781469	A01177:23:H2L2FDSX3:4:1172:3568:3474/1	60	-
chr1	153875549	153875550	A01177:23:H2L2FDSX3:1:2524:25165:18239/1	60	-
chr1	153882373	153882374	A01177:23:H2L2FDSX3:2:2636:26892:25708/1	60	-
chr1	153887884	153887885	A01177:23:H2L2FDSX3:1:1526:18629:18599/1	60	+
chr1	153896187	153896188	A01177:23:H2L2FDSX3:1:1154:24930:19742/1	60	+
chr1	153897458	153897459	A01177:23:H2L2FDSX3:2:2615:8956:27242/1	60	+
chr1	153897618	153897619	A01177:23:H2L2FDSX3:1:1228:28140:17722/1	60	+
chr1	153899492	153899493	A01177:23:H2L2FDSX3:1:1165:16938:27665/1	60	-
chr1	153900486	153900487	A01177:23:H2L2FDSX3:3:1260:6614:23938/1	60	+
chr1	153907150	153907151	A01177:23:H2L2FDSX3:1:2428:22281:27085/1	60	+
chr1	153950240	153950241	A01177:23:H2L2FDSX3:1:2154:9381:22060/1	60	+
chr1	154022646	154022647	A01177:23:H2L2FDSX3:2:1238:7401:32753	60	+
chr1	154226880	154226881	A01177:23:H2L2FDSX3:4:2626:5330:5776	60	-
chr1	154229432	154229433	A01177:23:H2L2FDSX3:1:2609:4074:22294/1	60	+
chr1	154238550	154238551	A01177:23:H2L2FDSX3:1:1112:20546:2628/1	60	+
chr1	154245011	154245012	A01177:23:H2L2FDSX3:4:1674:31403:34929/1	60	-
chr1	154245013	154245014	A01177:23:H2L2FDSX3:3:1611:31702:21543/1	60	-
chr1	154246839	154246840	A01177:23:H2L2FDSX3:1:1330:27896:20369/1	60	-
chr1	154246937	154246938	A01177:23:H2L2FDSX3:1:1626:15628:3411/1	60	-
chr1	154246958	154246959	A01177:23:H2L2FDSX3:2:1236:8956:26741/1	60	+
chr1	154255716	154255717	A01177:23:H2L2FDSX3:1:1255:25843:24956/1	60	-
chr1	154619389	154619390	A01177:23:H2L2FDSX3:3:1618:31123:1501/1	60	-
chr1	154933422	154933423	A01177:23:H2L2FDSX3:2:1343:7581:4163/1	60	-
chr1	154976981	154976982	A01177:23:H2L2FDSX3:1:1266:15691:4241/1	60	+
chr1	154979004	154979005	A01177:23:H2L2FDSX3:1:1113:28465:8015/1	60	+
chr1	154981584	154981585	A01177:23:H2L2FDSX3:1:2507:23628:33990	60	-
chr1	154989951	154989952	A01177:23:H2L2FDSX3:1:1124:15438:9251/1	60	-
chr1	155088001	155088002	A01177:23:H2L2FDSX3:2:2369:16034:1391/1	60	-
chr1	155205699	155205700	A01177:23:H2L2FDSX3:1:1176:30056:15280/1	60	+
chr1	155310854	155310855	A01177:23:H2L2FDSX3:3:2205:24135:22153/1	60	-
chr1	155313125	155313126	A01177:23:H2L2FDSX3:1:1467:9462:7639/1	60	-
chr1	155355484	155355485	A01177:23:H2L2FDSX3:4:1307:10267:5776	60	-
chr1	155371253	155371254	A01177:23:H2L2FDSX3:2:1369:28926:12602/1	60	-
chr1	155377236	155377237	A01177:23:H2L2FDSX3:1:1159:5448:29309/1	60	+
chr1	155378291	155378292	A01177:23:H2L2FDSX3:1:1622:25807:25081/1	60	-
chr1	155378519	155378520	A01177:23:H2L2FDSX3:1:2130:2329:11694/1	60	-
chr1	155380459	155380460	A01177:23:H2L2FDSX3:1:1124:4173:9251/1	60	+
chr1	155383722	155383723	A01177:23:H2L2FDSX3:1:1217:21676:27978/1	60	+
chr1	155384844	155384845	A01177:23:H2L2FDSX3:2:1336:11469:22200	60	+
chr1	155387209	155387210	A01177:23:H2L2FDSX3:1:1236:18376:6856/1	60	+
chr1	155394364	155394365	A01177:23:H2L2FDSX3:1:1101:31268:4601/1	60	+
chr1	155403003	155403004	A01177:23:H2L2FDSX3:4:1264:18078:4867/1	60	-
chr1	155417854	155417855	A01177:23:H2L2FDSX3:1:1607:20274:7200/1	60	+
chr1	155423903	155423904	A01177:23:H2L2FDSX3:2:2251:23448:30483	60	+
chr1	155439459	155439460	A01177:23:H2L2FDSX3:1:1168:12807:29277/1	60	-
chr1	155457072	155457073	A01177:23:H2L2FDSX3:3:1344:26964:19006/1	60	-
chr1	155460352	155460353	A01177:23:H2L2FDSX3:4:1638:17951:32675/1	60	+
chr1	155462569	155462570	A01177:23:H2L2FDSX3:1:1477:29921:10097/1	60	+
chr1	155464727	155464728	A01177:23:H2L2FDSX3:1:2269:20039:20541/1	60	-
chr1	155475633	155475634	A01177:23:H2L2FDSX3:1:1663:31087:36198/1	60	+
chr1	155485613	155485614	A01177:23:H2L2FDSX3:2:2166:11858:25128/1	60	-
chr1	155485635	155485636	A01177:23:H2L2FDSX3:2:1535:13376:11068/1	60	-
chr1	155486794	155486795	A01177:23:H2L2FDSX3:2:1274:15935:18912/1	60	-
chr1	155499137	155499138	A01177:23:H2L2FDSX3:2:1172:21395:17910/1	60	+
chr1	155499841	155499842	A01177:23:H2L2FDSX3:1:1461:32298:18787/1	60	-
chr1	155514108	155514109	A01177:23:H2L2FDSX3:2:2118:13015:29356/1	60	+
chr1	155532755	155532756	A01177:23:H2L2FDSX3:2:2339:30011:35180/1	60	-
chr1	155671641	155671642	A01177:23:H2L2FDSX3:1:2106:23439:27242/1	60	-
chr1	155676986	155676987	A01177:23:H2L2FDSX3:1:1109:2148:14137/1	60	+
chr1	155677952	155677953	A01177:23:H2L2FDSX3:1:1161:7835:21167/1	60	-
chr1	155732675	155732676	A01177:23:H2L2FDSX3:1:1377:11550:4899/1	60	+
chr1	155736609	155736610	A01177:23:H2L2FDSX3:1:1159:11243:3145/1	60	+
chr1	155759563	155759564	A01177:23:H2L2FDSX3:3:1601:32741:8218/1	60	+
chr1	155785026	155785027	A01177:23:H2L2FDSX3:2:2462:26277:16000	60	+
chr1	155791927	155791928	A01177:23:H2L2FDSX3:3:2654:23267:9157/1	60	+
chr1	155792905	155792906	A01177:23:H2L2FDSX3:4:2361:11261:36151/1	60	+
chr1	155793839	155793840	A01177:23:H2L2FDSX3:1:1210:12283:17033/1	60	-
chr1	155795791	155795792	A01177:23:H2L2FDSX3:1:2504:18738:5259/1	60	+
chr1	155802010	155802011	A01177:23:H2L2FDSX3:1:1541:22706:29481/1	60	+
chr1	155802167	155802168	A01177:23:H2L2FDSX3:3:2658:22146:28447	60	+
chr1	155814138	155814139	A01177:23:H2L2FDSX3:2:1136:1127:28902	60	-
chr1	155815179	155815180	A01177:23:H2L2FDSX3:2:2125:23213:11193	60	-
chr1	155816406	155816407	A01177:23:H2L2FDSX3:1:2227:4291:3944/1	60	-
chr1	155818404	155818405	A01177:23:H2L2FDSX3:1:1647:3803:22482/1	60	-
chr1	155819749	155819750	A01177:23:H2L2FDSX3:1:1414:20356:13855/1	60	-
chr1	155821398	155821399	A01177:23:H2L2FDSX3:1:1214:20518:22122/1	60	+
chr1	155897401	155897402	A01177:23:H2L2FDSX3:2:1176:15718:12712	60	-
chr1	155904605	155904606	A01177:23:H2L2FDSX3:1:2656:21106:29590/1	60	+
chr1	155918663	155918664	A01177:23:H2L2FDSX3:1:2151:4580:35477/1	60	+
chr1	155918760	155918761	A01177:23:H2L2FDSX3:2:1376:26910:31031/1	60	-
chr1	155920650	155920651	A01177:23:H2L2FDSX3:2:1155:10493:23015	60	-
chr1	155922663	155922664	A01177:23:H2L2FDSX3:1:1438:20952:23813/1	60	-
chr1	155922836	155922837	A01177:23:H2L2FDSX3:2:1326:20844:18333/1	60	-
chr1	155926009	155926010	A01177:23:H2L2FDSX3:1:2410:31123:21386/1	60	-
chr1	155927568	155927569	A01177:23:H2L2FDSX3:1:2359:22914:8578/1	60	-
chr1	155929601	155929602	A01177:23:H2L2FDSX3:1:1623:4851:28933/1	60	+
chr1	155958089	155958090	A01177:23:H2L2FDSX3:1:2340:25599:36933/1	60	-
chr1	155967272	155967273	A01177:23:H2L2FDSX3:1:1530:31286:6887/1	60	+
chr1	155974543	155974544	A01177:23:H2L2FDSX3:3:1110:4906:7858	60	+
chr1	156194762	156194763	A01177:23:H2L2FDSX3:2:1138:24288:4946	60	+
chr1	156208963	156208964	A01177:23:H2L2FDSX3:1:1331:14805:35336/1	60	-
chr1	156232375	156232376	A01177:23:H2L2FDSX3:2:1470:7518:18427/1	60	+
chr1	156237903	156237904	A01177:23:H2L2FDSX3:1:1104:12500:27993/1	60	-
chr1	156262136	156262137	A01177:23:H2L2FDSX3:2:1261:24740:20854	60	+
chr1	156264584	156264585	A01177:23:H2L2FDSX3:1:1102:6379:24627/1	60	+
chr1	156265243	156265244	A01177:23:H2L2FDSX3:1:1104:17842:32581/1	60	+
chr1	156277107	156277108	A01177:23:H2L2FDSX3:1:1149:9281:4476/1	60	+
chr1	156308214	156308215	A01177:23:H2L2FDSX3:2:1246:8829:28620	60	-
chr1	156324991	156324992	A01177:23:H2L2FDSX3:3:2119:31458:13166	60	-
chr1	156332051	156332052	A01177:23:H2L2FDSX3:2:1116:29731:29872/1	60	+
chr1	156333430	156333431	A01177:23:H2L2FDSX3:1:1443:26539:17989/1	60	-
chr1	156474556	156474557	A01177:23:H2L2FDSX3:1:1365:12662:29058	60	-
chr1	156474557	156474558	A01177:23:H2L2FDSX3:2:1211:27001:8829/1	60	-
chr1	156514104	156514105	A01177:23:H2L2FDSX3:1:1120:17707:15906/1	60	+
chr1	156524919	156524920	A01177:23:H2L2FDSX3:1:1163:19669:26349/1	60	-
chr1	156526651	156526652	A01177:23:H2L2FDSX3:1:1424:3134:24392/1	60	-
chr1	156556531	156556532	A01177:23:H2L2FDSX3:1:1477:14281:30514/1	60	+
chr1	156568857	156568858	A01177:23:H2L2FDSX3:1:2552:30653:35321/1	60	-
chr1	156569083	156569084	A01177:23:H2L2FDSX3:2:1210:21242:18991	60	+
chr1	156777903	156777904	A01177:23:H2L2FDSX3:1:1569:1940:13369/1	60	-
chr1	156778688	156778689	A01177:23:H2L2FDSX3:2:1175:32669:3020	60	+
chr1	156780490	156780491	A01177:23:H2L2FDSX3:2:1136:19705:25535	60	+
chr1	157127703	157127704	A01177:23:H2L2FDSX3:3:1632:23131:17942	60	-
chr1	157128524	157128525	A01177:23:H2L2FDSX3:1:1601:17273:7733/1	60	-
chr1	157146627	157146628	A01177:23:H2L2FDSX3:1:1264:14136:30514/1	60	-
chr1	157193509	157193510	A01177:23:H2L2FDSX3:2:1460:21468:36041/1	60	-
chr1	157726871	157726872	A01177:23:H2L2FDSX3:3:1111:15230:32503/1	60	+
chr1	157736453	157736454	A01177:23:H2L2FDSX3:4:1674:20500:28072/1	60	+
chr1	158382105	158382106	A01177:23:H2L2FDSX3:2:1544:17047:17613	60	+
chr1	158415986	158415987	A01177:23:H2L2FDSX3:1:2310:18475:6214/1	60	+
chr1	158932941	158932942	A01177:23:H2L2FDSX3:1:1116:15121:32064/1	60	+
chr1	160232884	160232885	A01177:23:H2L2FDSX3:1:1334:15564:6089/1	60	-
chr1	160303543	160303544	A01177:23:H2L2FDSX3:1:1446:29577:9345/1	60	-
chr1	160312528	160312529	A01177:23:H2L2FDSX3:1:1605:27181:18818/1	60	-
chr1	160323360	160323361	A01177:23:H2L2FDSX3:1:1242:15393:3474/1	60	+
chr1	160324762	160324763	A01177:23:H2L2FDSX3:1:1232:31150:35712/1	60	-
chr1	160332711	160332712	A01177:23:H2L2FDSX3:1:1103:14488:22952/1	60	+
chr1	160433007	160433008	A01177:23:H2L2FDSX3:1:1149:25672:18897/1	60	+
chr1	160497725	160497726	A01177:23:H2L2FDSX3:1:1106:25889:30859/1	60	+
chr1	160555467	160555468	A01177:23:H2L2FDSX3:1:1130:26205:3693/1	60	-
chr1	160561733	160561734	A01177:23:H2L2FDSX3:1:1548:25012:5979/1	60	+
chr1	160564655	160564656	A01177:23:H2L2FDSX3:4:1227:31864:1814	60	+
chr1	160565017	160565018	A01177:23:H2L2FDSX3:1:1230:2492:12414/1	60	-
chr1	160574791	160574792	A01177:23:H2L2FDSX3:1:2565:7654:13808/1	60	-
chr1	160576421	160576422	A01177:23:H2L2FDSX3:3:1167:29053:9001/1	60	+
chr1	160579270	160579271	A01177:23:H2L2FDSX3:1:1214:28004:3458/1	60	-
chr1	160580023	160580024	A01177:23:H2L2FDSX3:3:2318:2428:13307/1	60	+
chr1	160593960	160593961	A01177:23:H2L2FDSX3:1:1660:26576:3740/1	60	-
chr1	160784452	160784453	A01177:23:H2L2FDSX3:1:2577:6750:1407/1	60	-
chr1	161108965	161108966	A01177:23:H2L2FDSX3:1:1652:31548:12226/1	60	-
chr1	161239340	161239341	A01177:23:H2L2FDSX3:1:1431:23113:13088/1	60	+
chr1	161325422	161325423	A01177:23:H2L2FDSX3:1:1269:26458:25175/1	60	+
chr1	161338655	161338656	A01177:23:H2L2FDSX3:1:1504:31783:1799/1	60	-
chr1	161359737	161359738	A01177:23:H2L2FDSX3:1:1271:2682:27117/1	60	-
chr1	161362617	161362618	A01177:23:H2L2FDSX3:2:2208:31991:33317/1	60	-
chr1	161540326	161540327	A01177:23:H2L2FDSX3:4:1537:32579:10222/1	60	-
chr1	161781096	161781097	A01177:23:H2L2FDSX3:2:2613:26142:20055	60	+
chr1	161788821	161788822	A01177:23:H2L2FDSX3:2:1476:15600:25473	60	-
chr1	161801089	161801090	A01177:23:H2L2FDSX3:2:1143:9498:18474	60	-
chr1	161801146	161801147	A01177:23:H2L2FDSX3:1:1207:14009:9533/1	60	+
chr1	161801242	161801243	A01177:23:H2L2FDSX3:1:1121:18087:35383/1	60	+
chr1	161803417	161803418	A01177:23:H2L2FDSX3:3:1232:9082:30718/1	60	-
chr1	161839077	161839078	A01177:23:H2L2FDSX3:2:2601:22001:6370	60	-
chr1	161860560	161860561	A01177:23:H2L2FDSX3:3:1619:3531:8390/1	60	-
chr1	161862797	161862798	A01177:23:H2L2FDSX3:2:2658:11089:31908/1	60	+
chr1	161898058	161898059	A01177:23:H2L2FDSX3:1:2132:9579:16391/1	60	+
chr1	162502966	162502967	A01177:23:H2L2FDSX3:2:2477:31873:5055/1	60	+
chr1	162581063	162581064	A01177:23:H2L2FDSX3:1:1339:23800:26146/1	60	+
chr1	162765877	162765878	A01177:23:H2L2FDSX3:1:2578:8865:10363/1	60	+
chr1	162883790	162883791	A01177:23:H2L2FDSX3:1:1238:17879:5838/1	60	-
chr1	163740768	163740769	A01177:23:H2L2FDSX3:1:1371:21676:8563/1	60	-
chr1	163898871	163898872	A01177:23:H2L2FDSX3:1:1509:11496:30671/1	60	+
chr1	163966792	163966793	A01177:23:H2L2FDSX3:2:2136:18204:24001/1	60	+
chr1	165855134	165855135	A01177:23:H2L2FDSX3:2:2327:9824:13870/1	60	+
chr1	165863957	165863958	A01177:23:H2L2FDSX3:1:2513:8802:13135/1	60	-
chr1	166863314	166863315	A01177:23:H2L2FDSX3:3:1641:14886:9799/1	60	+
chr1	166873820	166873821	A01177:23:H2L2FDSX3:1:1641:2889:33990/1	60	+
chr1	167133962	167133963	A01177:23:H2L2FDSX3:1:2429:11478:15828/1	60	-
chr1	167139096	167139097	A01177:23:H2L2FDSX3:1:1267:19687:14669/1	60	-
chr1	167139549	167139550	A01177:23:H2L2FDSX3:1:1253:2582:14262/1	60	-
chr1	167238770	167238771	A01177:23:H2L2FDSX3:1:2260:13702:11162/1	60	-
chr1	167332978	167332979	A01177:23:H2L2FDSX3:4:2616:5267:8296/1	60	+
chr1	167390398	167390399	A01177:23:H2L2FDSX3:2:1169:3658:10488/1	60	-
chr1	167420716	167420717	A01177:23:H2L2FDSX3:2:2235:9778:16830	60	+
chr1	167621683	167621684	A01177:23:H2L2FDSX3:1:1174:32353:17190/1	60	-
chr1	167720068	167720069	A01177:23:H2L2FDSX3:1:1205:12057:15107/1	60	+
chr1	167748654	167748655	A01177:23:H2L2FDSX3:1:2122:21829:4038/1	60	-
chr1	168019886	168019887	A01177:23:H2L2FDSX3:2:1145:1976:16877	60	-
chr1	168062796	168062797	A01177:23:H2L2FDSX3:1:1556:3757:30326/1	60	-
chr1	168836018	168836019	A01177:23:H2L2FDSX3:1:1653:28782:11913/1	60	+
chr1	168836021	168836022	A01177:23:H2L2FDSX3:3:2423:13865:21559/1	60	+
chr1	168944759	168944760	A01177:23:H2L2FDSX3:1:2223:4182:3098/1	60	+
chr1	169189894	169189895	A01177:23:H2L2FDSX3:2:1130:16785:31720	60	-
chr1	169352748	169352749	A01177:23:H2L2FDSX3:2:1630:3812:36652/1	60	+
chr1	169375090	169375091	A01177:23:H2L2FDSX3:1:1340:14832:4194/1	60	-
chr1	169836648	169836649	A01177:23:H2L2FDSX3:1:1251:24822:33270/1	60	-
chr1	169843802	169843803	A01177:23:H2L2FDSX3:2:1327:1868:5509/1	60	+
chr1	169931793	169931794	A01177:23:H2L2FDSX3:1:1168:17951:13510/1	60	+
chr1	170033006	170033007	A01177:23:H2L2FDSX3:1:1135:1000:28150/1	60	+
chr1	170785933	170785934	A01177:23:H2L2FDSX3:1:1150:13819:34569/1	60	-
chr1	170911135	170911136	A01177:23:H2L2FDSX3:3:2240:32371:22326	60	+
chr1	171003443	171003444	A01177:23:H2L2FDSX3:1:1273:15835:24314/1	60	+
chr1	171518370	171518371	A01177:23:H2L2FDSX3:1:2108:5303:10300/1	60	+
chr1	171524173	171524174	A01177:23:H2L2FDSX3:1:1451:12870:21245/1	60	-
chr1	171534281	171534282	A01177:23:H2L2FDSX3:1:1235:30987:18771/1	60	+
chr1	171751576	171751577	A01177:23:H2L2FDSX3:1:1273:6388:20666/1	60	-
chr1	171880206	171880207	A01177:23:H2L2FDSX3:1:1166:31132:2769/1	60	-
chr1	172480004	172480005	A01177:23:H2L2FDSX3:4:1612:9751:30968	60	-
chr1	172554870	172554871	A01177:23:H2L2FDSX3:4:1625:2618:33082	60	+
chr1	172556693	172556694	A01177:23:H2L2FDSX3:1:1457:29080:23672/1	60	-
chr1	172575767	172575768	A01177:23:H2L2FDSX3:1:1211:4598:4225/1	60	-
chr1	172580678	172580679	A01177:23:H2L2FDSX3:1:1119:17255:13996/1	60	+
chr1	172588303	172588304	A01177:23:H2L2FDSX3:1:1111:22263:9862/1	60	+
chr1	172590853	172590854	A01177:23:H2L2FDSX3:1:1234:16875:13119/1	60	+
chr1	172603734	172603735	A01177:23:H2L2FDSX3:2:2438:20202:21261	60	-
chr1	172607920	172607921	A01177:23:H2L2FDSX3:2:1320:23402:4758/1	60	-
chr1	172706117	172706118	A01177:23:H2L2FDSX3:1:1139:6569:1376/1	60	+
chr1	173482608	173482609	A01177:23:H2L2FDSX3:1:1209:8386:19586/1	60	+
chr1	173744035	173744036	A01177:23:H2L2FDSX3:1:1264:3685:4335/1	60	+
chr1	173776516	173776517	A01177:23:H2L2FDSX3:1:1547:28800:24940/1	60	+
chr1	173857579	173857580	A01177:23:H2L2FDSX3:1:1640:21124:7921/1	60	-
chr1	173877262	173877263	A01177:23:H2L2FDSX3:1:1333:25925:12226/1	60	-
chr1	173937283	173937284	A01177:23:H2L2FDSX3:1:2247:24523:19727/1	60	+
chr1	173968153	173968154	A01177:23:H2L2FDSX3:1:1167:8829:35509/1	60	-
chr1	173970258	173970259	A01177:23:H2L2FDSX3:3:2376:9724:10066/1	60	+
chr1	173988961	173988962	A01177:23:H2L2FDSX3:1:2178:14434:19601/1	60	-
chr1	174016253	174016254	A01177:23:H2L2FDSX3:1:1104:17327:23390/1	60	-
chr1	174247670	174247671	A01177:23:H2L2FDSX3:4:2151:21829:33035/1	60	+
chr1	174547985	174547986	A01177:23:H2L2FDSX3:1:1253:24966:36119/1	60	+
chr1	174752802	174752803	A01177:23:H2L2FDSX3:1:1151:17951:23187/1	60	+
chr1	175107439	175107440	A01177:23:H2L2FDSX3:2:1124:10429:7905	60	-
chr1	175515746	175515747	A01177:23:H2L2FDSX3:1:1229:29740:8531/1	60	+
chr1	175890255	175890256	A01177:23:H2L2FDSX3:1:1153:28040:24627/1	60	-
chr1	176024914	176024915	A01177:23:H2L2FDSX3:1:1507:23149:20040/1	60	-
chr1	176035181	176035182	A01177:23:H2L2FDSX3:1:2466:7997:22451/1	60	+
chr1	176080637	176080638	A01177:23:H2L2FDSX3:3:1339:29550:18505/1	60	+
chr1	176343986	176343987	A01177:23:H2L2FDSX3:1:1216:14904:35070/1	60	+
chr1	176760309	176760310	A01177:23:H2L2FDSX3:4:2636:21793:27680	60	+
chr1	178691372	178691373	A01177:23:H2L2FDSX3:4:1370:29776:8813	60	-
chr1	178839054	178839055	A01177:23:H2L2FDSX3:1:2632:15682:10457/1	60	-
chr1	178870897	178870898	A01177:23:H2L2FDSX3:2:2545:3134:15843/1	60	+
chr1	178878995	178878996	A01177:23:H2L2FDSX3:1:2575:23095:32784/1	60	+
chr1	179305822	179305823	A01177:23:H2L2FDSX3:2:1607:27344:26804/1	60	+
chr1	179382291	179382292	A01177:23:H2L2FDSX3:2:2671:10248:17581	60	+
chr1	179845242	179845243	A01177:23:H2L2FDSX3:1:1159:12066:36072/1	60	-
chr1	179853528	179853529	A01177:23:H2L2FDSX3:1:1634:4363:7827/1	60	-
chr1	179857628	179857629	A01177:23:H2L2FDSX3:1:2318:9778:17487	60	-
chr1	179971177	179971178	A01177:23:H2L2FDSX3:1:1206:26910:26146/1	60	-
chr1	180074132	180074133	A01177:23:H2L2FDSX3:4:2158:7175:26725	60	+
chr1	180080101	180080102	A01177:23:H2L2FDSX3:2:1435:22462:11804/1	60	-
chr1	180305152	180305153	A01177:23:H2L2FDSX3:1:1221:15374:29935/1	60	+
chr1	180396923	180396924	A01177:23:H2L2FDSX3:2:2428:9733:16250	60	+
chr1	180398789	180398790	A01177:23:H2L2FDSX3:1:1231:16812:7811/1	60	+
chr1	180498260	180498261	A01177:23:H2L2FDSX3:1:1127:23140:24064/1	60	+
chr1	180804973	180804974	A01177:23:H2L2FDSX3:1:1673:2329:19492/1	60	+
chr1	180998334	180998335	A01177:23:H2L2FDSX3:2:1233:28266:11334	60	-
chr1	181128625	181128626	A01177:23:H2L2FDSX3:1:1369:3016:24220/1	60	-
chr1	182662721	182662722	A01177:23:H2L2FDSX3:3:2365:1154:19210/1	60	+
chr1	182881975	182881976	A01177:23:H2L2FDSX3:1:1222:3097:1188/1	60	+
chr1	183097040	183097041	A01177:23:H2L2FDSX3:2:2122:22299:22451	60	-
chr1	183486775	183486776	A01177:23:H2L2FDSX3:1:1139:1506:9424/1	60	+
chr1	183677069	183677070	A01177:23:H2L2FDSX3:1:1250:10086:7059/1	60	+
chr1	183972622	183972623	A01177:23:H2L2FDSX3:1:2264:1868:2378/1	60	-
chr1	184058115	184058116	A01177:23:H2L2FDSX3:1:2622:24587:3771/1	60	-
chr1	184414652	184414653	A01177:23:H2L2FDSX3:2:2120:27154:32863	60	-
chr1	184491374	184491375	A01177:23:H2L2FDSX3:3:1332:19994:36746/1	60	+
chr1	184723516	184723517	A01177:23:H2L2FDSX3:2:1170:22164:4053/1	60	-
chr1	184751996	184751997	A01177:23:H2L2FDSX3:1:1504:27877:32643/1	60	+
chr1	184763645	184763646	A01177:23:H2L2FDSX3:2:2576:27091:18129/1	60	-
chr1	185096174	185096175	A01177:23:H2L2FDSX3:4:1631:13141:27727	60	+
chr1	185129151	185129152	A01177:23:H2L2FDSX3:1:1602:14127:1908/1	60	-
chr1	185139784	185139785	A01177:23:H2L2FDSX3:1:1310:5692:10629/1	60	-
chr1	186312816	186312817	A01177:23:H2L2FDSX3:1:1461:9272:23343/1	60	-
chr1	186319113	186319114	A01177:23:H2L2FDSX3:4:1649:27091:28369	60	-
chr1	186818637	186818638	A01177:23:H2L2FDSX3:1:1133:19642:3286/1	60	-
chr1	186888952	186888953	A01177:23:H2L2FDSX3:4:2566:17526:13808/1	60	+
chr1	187971595	187971596	A01177:23:H2L2FDSX3:1:1326:19208:22294/1	60	+
chr1	188317550	188317551	A01177:23:H2L2FDSX3:2:1234:22263:12900	60	+
chr1	188594139	188594140	A01177:23:H2L2FDSX3:1:1213:19217:11882/1	60	-
chr1	188885677	188885678	A01177:23:H2L2FDSX3:1:2416:6244:7952/1	60	-
chr1	189269835	189269836	A01177:23:H2L2FDSX3:1:1552:2926:8030/1	60	-
chr1	189815978	189815979	A01177:23:H2L2FDSX3:1:2525:24144:2440/1	60	+
chr1	189883277	189883278	A01177:23:H2L2FDSX3:4:2637:30978:19351/1	60	+
chr1	192086912	192086913	A01177:23:H2L2FDSX3:1:1144:22715:1438/1	60	-
chr1	192154074	192154075	A01177:23:H2L2FDSX3:3:1236:17797:29684/1	60	-
chr1	192328017	192328018	A01177:23:H2L2FDSX3:1:1159:3703:13761/1	60	+
chr1	192344744	192344745	A01177:23:H2L2FDSX3:1:1163:26133:4194/1	60	-
chr1	192402412	192402413	A01177:23:H2L2FDSX3:1:2562:6171:18129/1	60	-
chr1	192798110	192798111	A01177:23:H2L2FDSX3:1:2238:9209:13870/1	60	+
chr1	192829278	192829279	A01177:23:H2L2FDSX3:2:1123:2067:7138	60	-
chr1	192839927	192839928	A01177:23:H2L2FDSX3:2:1208:9381:8093/1	60	-
chr1	193020389	193020390	A01177:23:H2L2FDSX3:1:1165:26630:8750/1	60	-
chr1	193041406	193041407	A01177:23:H2L2FDSX3:1:1370:30346:2973/1	60	+
chr1	193054131	193054132	A01177:23:H2L2FDSX3:2:1203:14136:11819	60	-
chr1	193084111	193084112	A01177:23:H2L2FDSX3:1:1128:19027:29904/1	60	-
chr1	193151052	193151053	A01177:23:H2L2FDSX3:1:1475:21585:6496/1	60	+
chr1	193213028	193213029	A01177:23:H2L2FDSX3:1:1244:27037:25269/1	60	+
chr1	193238357	193238358	A01177:23:H2L2FDSX3:1:1628:17427:32299/1	60	-
chr1	193677621	193677622	A01177:23:H2L2FDSX3:4:2618:13223:26177/1	60	+
chr1	193859058	193859059	A01177:23:H2L2FDSX3:1:1565:5493:10567/1	60	+
chr1	194273217	194273218	A01177:23:H2L2FDSX3:1:1260:20726:34726/1	60	-
chr1	194335847	194335848	A01177:23:H2L2FDSX3:4:1106:11650:7169/1	60	-
chr1	194748091	194748092	A01177:23:H2L2FDSX3:1:1155:26268:3552/1	60	-
chr1	194759198	194759199	A01177:23:H2L2FDSX3:1:1175:24804:31579/1	60	-
chr1	194821198	194821199	A01177:23:H2L2FDSX3:1:1254:5394:14841/1	60	+
chr1	195370500	195370501	A01177:23:H2L2FDSX3:2:2460:13114:35790	60	+
chr1	195538367	195538368	A01177:23:H2L2FDSX3:1:1232:29342:32236/1	60	-
chr1	196237090	196237091	A01177:23:H2L2FDSX3:1:1106:16712:8140/1	60	+
chr1	196461914	196461915	A01177:23:H2L2FDSX3:1:1204:7690:34287/1	60	-
chr1	197106953	197106954	A01177:23:H2L2FDSX3:3:2548:25581:12571/1	60	+
chr1	197175943	197175944	A01177:23:H2L2FDSX3:1:1562:16848:36652/1	60	-
chr1	197388291	197388292	A01177:23:H2L2FDSX3:1:1232:17363:36072/1	60	+
chr1	197593506	197593507	A01177:23:H2L2FDSX3:1:1250:27814:22639/1	60	+
chr1	197608735	197608736	A01177:23:H2L2FDSX3:1:2150:8648:1908/1	60	+
chr1	197609352	197609353	A01177:23:H2L2FDSX3:1:2424:9245:12461/1	60	-
chr1	197697707	197697708	A01177:23:H2L2FDSX3:2:1173:13232:29606/1	60	+
chr1	198172967	198172968	A01177:23:H2L2FDSX3:1:2165:26087:21997/1	60	-
chr1	198260956	198260957	A01177:23:H2L2FDSX3:3:1223:27570:22247/1	60	-
chr1	198296686	198296687	A01177:23:H2L2FDSX3:1:1206:28601:32017/1	60	+
chr1	198788477	198788478	A01177:23:H2L2FDSX3:1:1363:23936:33207/1	60	-
chr1	198858164	198858165	A01177:23:H2L2FDSX3:1:1321:18864:31313/1	60	-
chr1	198861227	198861228	A01177:23:H2L2FDSX3:1:2370:25500:28933/1	60	-
chr1	198994963	198994964	A01177:23:H2L2FDSX3:1:1257:14461:5556/1	60	-
chr1	199002898	199002899	A01177:23:H2L2FDSX3:1:1227:14868:13964/1	60	+
chr1	199026956	199026957	A01177:23:H2L2FDSX3:1:1418:28067:35164/1	60	+
chr1	199065188	199065189	A01177:23:H2L2FDSX3:1:2276:19515:14184/1	60	+
chr1	199067704	199067705	A01177:23:H2L2FDSX3:4:2216:29948:10394/1	60	-
chr1	199103922	199103923	A01177:23:H2L2FDSX3:2:1646:22083:3693/1	60	-
chr1	199105172	199105173	A01177:23:H2L2FDSX3:1:2104:19036:29230/1	60	+
chr1	199117997	199117998	A01177:23:H2L2FDSX3:1:1233:26946:28588/1	60	-
chr1	199119346	199119347	A01177:23:H2L2FDSX3:2:2320:9028:30906/1	60	+
chr1	199128389	199128390	A01177:23:H2L2FDSX3:1:1252:27823:26412/1	60	-
chr1	199141023	199141024	A01177:23:H2L2FDSX3:1:1416:5457:19993/1	60	+
chr1	199144408	199144409	A01177:23:H2L2FDSX3:1:2608:13259:26209/1	60	-
chr1	199192218	199192219	A01177:23:H2L2FDSX3:3:2306:8648:25207	60	+
chr1	199206081	199206082	A01177:23:H2L2FDSX3:1:1221:23104:34428/1	60	-
chr1	199229982	199229983	A01177:23:H2L2FDSX3:1:1178:18421:8844/1	60	+
chr1	199341593	199341594	A01177:23:H2L2FDSX3:2:2435:32289:24158/1	60	-
chr1	199429226	199429227	A01177:23:H2L2FDSX3:1:1136:31114:10974/1	60	-
chr1	199795682	199795683	A01177:23:H2L2FDSX3:1:1645:26693:13589/1	60	+
chr1	200529100	200529101	A01177:23:H2L2FDSX3:1:1143:23122:36620/1	60	+
chr1	200579370	200579371	A01177:23:H2L2FDSX3:1:1325:19967:32659/1	60	-
chr1	200581742	200581743	A01177:23:H2L2FDSX3:3:2478:7591:11725	60	+
chr1	200605021	200605022	A01177:23:H2L2FDSX3:1:1142:20708:31814/1	60	+
chr1	200605226	200605227	A01177:23:H2L2FDSX3:1:1342:24361:35822/1	60	+
chr1	200610010	200610011	A01177:23:H2L2FDSX3:3:1573:1226:30859/1	60	-
chr1	200856400	200856401	A01177:23:H2L2FDSX3:1:1150:10755:18302/1	60	-
chr1	201151046	201151047	A01177:23:H2L2FDSX3:1:1125:5846:8046/1	60	-
chr1	201845030	201845031	A01177:23:H2L2FDSX3:4:1527:5466:33599	60	-
chr1	201850536	201850537	A01177:23:H2L2FDSX3:2:1159:9335:18693	60	+
chr1	201969720	201969721	A01177:23:H2L2FDSX3:1:1168:10077:28275/1	60	-
chr1	202153129	202153130	A01177:23:H2L2FDSX3:1:1334:26928:19507/1	60	-
chr1	202157672	202157673	A01177:23:H2L2FDSX3:2:2348:11415:1501/1	60	-
chr1	202332304	202332305	A01177:23:H2L2FDSX3:1:1228:16938:17989/1	60	-
chr1	202332400	202332401	A01177:23:H2L2FDSX3:1:1461:16242:15843	60	-
chr1	202415025	202415026	A01177:23:H2L2FDSX3:1:1177:20374:36151/1	60	+
chr1	202437362	202437363	A01177:23:H2L2FDSX3:1:1228:8015:21762/1	60	+
chr1	202542349	202542350	A01177:23:H2L2FDSX3:1:1101:1868:4351/1	60	+
chr1	202736056	202736057	A01177:23:H2L2FDSX3:1:2323:14353:12884/1	60	+
chr1	202777965	202777966	A01177:23:H2L2FDSX3:1:1147:4499:21746/1	60	-
chr1	202905582	202905583	A01177:23:H2L2FDSX3:2:1473:31349:24940	60	-
chr1	203017080	203017081	A01177:23:H2L2FDSX3:1:1114:27832:15217/1	60	-
chr1	203353049	203353050	A01177:23:H2L2FDSX3:2:1164:5150:23563	60	+
chr1	203657264	203657265	A01177:23:H2L2FDSX3:1:1152:19018:9314/1	60	+
chr1	203662804	203662805	A01177:23:H2L2FDSX3:2:1316:11939:29309/1	60	-
chr1	203669915	203669916	A01177:23:H2L2FDSX3:1:1130:25834:1861/1	60	-
chr1	203670266	203670267	A01177:23:H2L2FDSX3:1:1578:1145:11397	60	-
chr1	203678877	203678878	A01177:23:H2L2FDSX3:1:1675:11442:16141/1	60	+
chr1	203684465	203684466	A01177:23:H2L2FDSX3:1:1277:30544:34131/1	60	+
chr1	203765921	203765922	A01177:23:H2L2FDSX3:1:1102:21739:32753/1	60	-
chr1	203799780	203799781	A01177:23:H2L2FDSX3:1:1304:23131:30123/1	60	+
chr1	203813503	203813504	A01177:23:H2L2FDSX3:1:1204:16532:36354/1	60	+
chr1	203817430	203817431	A01177:23:H2L2FDSX3:2:1441:18801:12289/1	60	+
chr1	203818572	203818573	A01177:23:H2L2FDSX3:2:1253:6361:2018/1	60	+
chr1	203823841	203823842	A01177:23:H2L2FDSX3:1:1146:23375:16611/1	60	+
chr1	204061320	204061321	A01177:23:H2L2FDSX3:2:1453:3938:22279	60	+
chr1	204399608	204399609	A01177:23:H2L2FDSX3:1:1518:22941:25441/1	60	-
chr1	204408164	204408165	A01177:23:H2L2FDSX3:1:1103:8395:6480/1	60	+
chr1	204492717	204492718	A01177:23:H2L2FDSX3:1:1401:1967:3333/1	60	+
chr1	204543407	204543408	A01177:23:H2L2FDSX3:1:2113:26720:11694/1	60	-
chr1	204552413	204552414	A01177:23:H2L2FDSX3:1:1340:6180:15452/1	60	+
chr1	205575796	205575797	A01177:23:H2L2FDSX3:2:1612:11369:19930/1	60	+
chr1	205681283	205681284	A01177:23:H2L2FDSX3:2:1438:28330:31861/1	60	+
chr1	205732136	205732137	A01177:23:H2L2FDSX3:1:1661:29875:11960/1	60	+
chr1	205734241	205734242	A01177:23:H2L2FDSX3:1:1668:19895:30749/1	60	+
chr1	206058476	206058477	A01177:23:H2L2FDSX3:4:1670:8793:32471	60	-
chr1	206077941	206077942	A01177:23:H2L2FDSX3:1:1133:23312:19852/1	60	-
chr1	206091586	206091587	A01177:23:H2L2FDSX3:3:1646:13404:27211/1	60	-
chr1	206092863	206092864	A01177:23:H2L2FDSX3:1:2332:28230:2942/1	60	+
chr1	206561189	206561190	A01177:23:H2L2FDSX3:1:1377:28311:12759/1	60	+
chr1	206636974	206636975	A01177:23:H2L2FDSX3:2:1111:14109:35947/1	60	-
chr1	206647556	206647557	A01177:23:H2L2FDSX3:2:1368:30110:5165/1	60	-
chr1	206655471	206655472	A01177:23:H2L2FDSX3:1:1362:13684:22122/1	60	+
chr1	206691037	206691038	A01177:23:H2L2FDSX3:1:1278:7726:32972/1	60	-
chr1	207092820	207092821	A01177:23:H2L2FDSX3:1:2139:1190:15765	60	-
chr1	207332353	207332354	A01177:23:H2L2FDSX3:1:1358:32063:32628/1	60	+
chr1	207766496	207766497	A01177:23:H2L2FDSX3:1:2342:31222:8406	60	-
chr1	207988127	207988128	A01177:23:H2L2FDSX3:1:1176:11831:20165/1	60	+
chr1	209671905	209671906	A01177:23:H2L2FDSX3:1:1138:12943:6558/1	60	-
chr1	209850987	209850988	A01177:23:H2L2FDSX3:1:2233:15121:12117/1	60	-
chr1	211295867	211295868	A01177:23:H2L2FDSX3:1:1451:5258:24972/1	60	+
chr1	211301148	211301149	A01177:23:H2L2FDSX3:2:1321:23357:31015	60	-
chr1	211355604	211355605	A01177:23:H2L2FDSX3:2:2460:13069:23563/1	60	-
chr1	211807337	211807338	A01177:23:H2L2FDSX3:1:1276:13666:12070/1	60	-
chr1	211820184	211820185	A01177:23:H2L2FDSX3:1:1318:16125:32863	60	-
chr1	211983179	211983180	A01177:23:H2L2FDSX3:3:2375:7021:15687/1	60	+
chr1	211986484	211986485	A01177:23:H2L2FDSX3:1:1337:17327:35822/1	60	+
chr1	211990690	211990691	A01177:23:H2L2FDSX3:1:1134:2392:35634/1	60	+
chr1	212074096	212074097	A01177:23:H2L2FDSX3:4:2606:3866:4648/1	60	-
chr1	212558799	212558800	A01177:23:H2L2FDSX3:2:2347:18602:31266	60	+
chr1	212617624	212617625	A01177:23:H2L2FDSX3:1:1266:25997:35243/1	60	-
chr1	212728334	212728335	A01177:23:H2L2FDSX3:1:1612:16604:35540/1	60	-
chr1	212837611	212837612	A01177:23:H2L2FDSX3:2:2160:1561:34601/1	60	-
chr1	212837613	212837614	A01177:23:H2L2FDSX3:2:1416:10664:5400/1	60	-
chr1	213011714	213011715	A01177:23:H2L2FDSX3:1:1159:13268:1485/1	60	-
chr1	213071022	213071023	A01177:23:H2L2FDSX3:1:1173:14606:35180/1	60	-
chr1	213562528	213562529	A01177:23:H2L2FDSX3:4:2278:2691:13510	60	-
chr1	214239740	214239741	A01177:23:H2L2FDSX3:1:2612:11134:8500	60	-
chr1	214429834	214429835	A01177:23:H2L2FDSX3:4:1160:32353:26365	60	-
chr1	214444599	214444600	A01177:23:H2L2FDSX3:1:1636:3839:23422/1	60	+
chr1	214645888	214645889	A01177:23:H2L2FDSX3:1:1175:5737:17378/1	60	+
chr1	214677482	214677483	A01177:23:H2L2FDSX3:1:1207:23131:7670/1	60	+
chr1	214677484	214677485	A01177:23:H2L2FDSX3:1:1545:29975:14262	60	+
chr1	215583572	215583573	A01177:23:H2L2FDSX3:1:1125:12653:19429/1	60	+
chr1	216605473	216605474	A01177:23:H2L2FDSX3:2:1376:24659:12038/1	60	+
chr1	216719152	216719153	A01177:23:H2L2FDSX3:1:2439:10031:5400/1	60	+
chr1	216731318	216731319	A01177:23:H2L2FDSX3:1:1377:1018:12962/1	60	+
chr1	216826801	216826802	A01177:23:H2L2FDSX3:1:1207:32190:13589/1	60	-
chr1	217054790	217054791	A01177:23:H2L2FDSX3:1:1421:8269:32722	60	+
chr1	217464575	217464576	A01177:23:H2L2FDSX3:1:1321:11306:7827/1	60	+
chr1	217469923	217469924	A01177:23:H2L2FDSX3:3:2541:29948:12242	60	+
chr1	217494140	217494141	A01177:23:H2L2FDSX3:1:2141:5710:7780/1	60	+
chr1	217576690	217576691	A01177:23:H2L2FDSX3:3:1507:32090:11381	60	+
chr1	217605886	217605887	A01177:23:H2L2FDSX3:2:1309:18041:6370	60	+
chr1	217618490	217618491	A01177:23:H2L2FDSX3:1:1409:2917:19257/1	60	+
chr1	218334505	218334506	A01177:23:H2L2FDSX3:1:1337:3070:11412/1	60	-
chr1	219332304	219332305	A01177:23:H2L2FDSX3:2:2538:27272:15687	60	+
chr1	219704951	219704952	A01177:23:H2L2FDSX3:1:1175:23131:18975/1	60	+
chr1	219989112	219989113	A01177:23:H2L2FDSX3:1:1657:13566:23453/1	60	-
chr1	220195828	220195829	A01177:23:H2L2FDSX3:1:1113:22281:12994/1	60	+
chr1	220224166	220224167	A01177:23:H2L2FDSX3:3:2211:18276:8281	60	+
chr1	220234132	220234133	A01177:23:H2L2FDSX3:1:1223:10646:31140/1	60	-
chr1	220400808	220400809	A01177:23:H2L2FDSX3:3:1519:22064:27806	60	-
chr1	221684933	221684934	A01177:23:H2L2FDSX3:1:1450:26946:4006/1	60	+
chr1	221722731	221722732	A01177:23:H2L2FDSX3:1:1215:20374:20087/1	60	-
chr1	221726043	221726044	A01177:23:H2L2FDSX3:1:1202:29514:26741/1	60	+
chr1	221803045	221803046	A01177:23:H2L2FDSX3:2:1403:3676:33755	60	-
chr1	222567906	222567907	A01177:23:H2L2FDSX3:1:1155:16351:22545/1	60	-
chr1	222574884	222574885	A01177:23:H2L2FDSX3:1:1338:19786:28244/1	60	+
chr1	222584972	222584973	A01177:23:H2L2FDSX3:2:1144:17246:20525	60	-
chr1	222658544	222658545	A01177:23:H2L2FDSX3:1:1365:1425:28635	60	-
chr1	222660011	222660012	A01177:23:H2L2FDSX3:3:1372:15474:13573/1	60	+
chr1	222882577	222882578	A01177:23:H2L2FDSX3:1:1203:29288:17394/1	60	+
chr1	222934620	222934621	A01177:23:H2L2FDSX3:2:1414:16993:11287/1	60	-
chr1	223796915	223796916	A01177:23:H2L2FDSX3:1:2154:29324:21151/1	60	-
chr1	223798653	223798654	A01177:23:H2L2FDSX3:1:1202:20546:30718/1	60	-
chr1	223831439	223831440	A01177:23:H2L2FDSX3:2:1469:8603:1548/1	60	-
chr1	224276144	224276145	A01177:23:H2L2FDSX3:2:1162:14389:7717/1	60	-
chr1	224281499	224281500	A01177:23:H2L2FDSX3:1:1136:30337:11882/1	60	+
chr1	224299711	224299712	A01177:23:H2L2FDSX3:2:1425:22155:17472/1	60	+
chr1	224392930	224392931	A01177:23:H2L2FDSX3:3:2642:3956:24909/1	60	-
chr1	224393315	224393316	A01177:23:H2L2FDSX3:1:1112:22318:7983/1	60	+
chr1	224409193	224409194	A01177:23:H2L2FDSX3:3:2343:26747:16282/1	60	+
chr1	224411978	224411979	A01177:23:H2L2FDSX3:1:1111:27326:1814/1	60	+
chr1	224420488	224420489	A01177:23:H2L2FDSX3:1:1350:8142:4914/1	60	+
chr1	224864825	224864826	A01177:23:H2L2FDSX3:2:2420:16125:5337/1	60	+
chr1	225352789	225352790	A01177:23:H2L2FDSX3:3:1664:32199:26600/1	60	+
chr1	225400398	225400399	A01177:23:H2L2FDSX3:4:1137:1615:33442	60	-
chr1	225400995	225400996	A01177:23:H2L2FDSX3:1:2366:23086:32142/1	60	-
chr1	225402668	225402669	A01177:23:H2L2FDSX3:1:2101:17915:26725	60	-
chr1	225408912	225408913	A01177:23:H2L2FDSX3:1:1147:6135:3850/1	60	+
chr1	225414759	225414760	A01177:23:H2L2FDSX3:1:2519:3577:2863/1	60	+
chr1	225414760	225414761	A01177:23:H2L2FDSX3:3:2474:24930:25441/1	60	+
chr1	225527139	225527140	A01177:23:H2L2FDSX3:1:1506:8133:23813/1	60	-
chr1	225534076	225534077	A01177:23:H2L2FDSX3:1:1163:1967:28948/1	60	+
chr1	225551724	225551725	A01177:23:H2L2FDSX3:1:1228:8223:10817/1	60	+
chr1	225579596	225579597	A01177:23:H2L2FDSX3:3:1313:29704:31046/1	60	-
chr1	225601542	225601543	A01177:23:H2L2FDSX3:1:1264:20076:14528/1	60	+
chr1	225916886	225916887	A01177:23:H2L2FDSX3:2:2162:8024:11443	60	-
chr1	225920975	225920976	A01177:23:H2L2FDSX3:1:1266:22001:20118/1	60	-
chr1	225990917	225990918	A01177:23:H2L2FDSX3:1:1149:25726:7686/1	60	+
chr1	226071098	226071099	A01177:23:H2L2FDSX3:2:1313:25789:20040	60	-
chr1	226166930	226166931	A01177:23:H2L2FDSX3:1:2648:30852:32753/1	60	+
chr1	226185713	226185714	A01177:23:H2L2FDSX3:1:1174:23032:15546/1	60	-
chr1	226212095	226212096	A01177:23:H2L2FDSX3:3:1466:2682:6386/1	60	-
chr1	226231218	226231219	A01177:23:H2L2FDSX3:1:1526:14244:34491/1	60	-
chr1	226232269	226232270	A01177:23:H2L2FDSX3:1:1156:19895:24142/1	60	-
chr1	226233648	226233649	A01177:23:H2L2FDSX3:1:1212:8467:4038/1	60	+
chr1	226266127	226266128	A01177:23:H2L2FDSX3:2:1359:26332:18317/1	60	-
chr1	226266841	226266842	A01177:23:H2L2FDSX3:1:1320:5394:27273/1	60	-
chr1	226276553	226276554	A01177:23:H2L2FDSX3:4:1439:5276:36401	60	-
chr1	226278226	226278227	A01177:23:H2L2FDSX3:1:1110:28655:3646/1	60	+
chr1	226288512	226288513	A01177:23:H2L2FDSX3:1:2632:2609:24424/1	60	-
chr1	226295271	226295272	A01177:23:H2L2FDSX3:3:1249:31150:18584/1	60	-
chr1	226303842	226303843	A01177:23:H2L2FDSX3:2:1120:1796:8234	60	+
chr1	226693747	226693748	A01177:23:H2L2FDSX3:2:1171:23520:16830	60	+
chr1	226729116	226729117	A01177:23:H2L2FDSX3:1:1171:7365:24706/1	60	-
chr1	226730958	226730959	A01177:23:H2L2FDSX3:3:2270:31087:5196	60	+
chr1	226731314	226731315	A01177:23:H2L2FDSX3:1:1155:14588:28103/1	60	-
chr1	226731705	226731706	A01177:23:H2L2FDSX3:1:1423:8467:15593/1	60	-
chr1	226773169	226773170	A01177:23:H2L2FDSX3:3:1147:31620:28166/1	60	+
chr1	227567094	227567095	A01177:23:H2L2FDSX3:1:2313:28999:34554/1	60	-
chr1	227732550	227732551	A01177:23:H2L2FDSX3:2:1659:4906:14090	60	+
chr1	227749937	227749938	A01177:23:H2L2FDSX3:4:1613:4652:17973	60	+
chr1	227751891	227751892	A01177:23:H2L2FDSX3:1:1126:10185:16407	60	-
chr1	227755365	227755366	A01177:23:H2L2FDSX3:4:2630:5312:6903	60	-
chr1	227759082	227759083	A01177:23:H2L2FDSX3:1:1236:28528:19648/1	60	+
chr1	228084822	228084823	A01177:23:H2L2FDSX3:2:1552:9408:15468/1	60	+
chr1	228085614	228085615	A01177:23:H2L2FDSX3:2:1216:16929:11898/1	60	-
chr1	228085951	228085952	A01177:23:H2L2FDSX3:1:1402:3558:26757/1	60	+
chr1	228086655	228086656	A01177:23:H2L2FDSX3:1:2307:28754:2127/1	60	+
chr1	228087739	228087740	A01177:23:H2L2FDSX3:1:1228:31638:30232/1	60	+
chr1	228087792	228087793	A01177:23:H2L2FDSX3:1:2449:2691:23093/1	60	+
chr1	228088224	228088225	A01177:23:H2L2FDSX3:1:2411:1362:33473/1	60	-
chr1	228092026	228092027	A01177:23:H2L2FDSX3:1:1305:30897:8249/1	60	+
chr1	228098720	228098721	A01177:23:H2L2FDSX3:1:1172:4399:5791/1	60	-
chr1	228202623	228202624	A01177:23:H2L2FDSX3:1:1277:3622:22138/1	60	-
chr1	228216165	228216166	A01177:23:H2L2FDSX3:1:1346:8675:35430/1	60	-
chr1	228229704	228229705	A01177:23:H2L2FDSX3:4:2216:23656:32597/1	60	+
chr1	228230056	228230057	A01177:23:H2L2FDSX3:3:2133:26937:26005	60	-
chr1	228230256	228230257	A01177:23:H2L2FDSX3:1:1405:27606:3458/1	60	-
chr1	228230359	228230360	A01177:23:H2L2FDSX3:4:1225:32922:30921	60	+
chr1	228230633	228230634	A01177:23:H2L2FDSX3:1:1170:28474:16266/1	60	-
chr1	228230701	228230702	A01177:23:H2L2FDSX3:2:1110:16993:12884/1	60	-
chr1	228231158	228231159	A01177:23:H2L2FDSX3:1:1678:30165:32409/1	60	+
chr1	228231248	228231249	A01177:23:H2L2FDSX3:3:1438:17653:19758/1	60	+
chr1	228232058	228232059	A01177:23:H2L2FDSX3:1:1462:23565:33254/1	60	-
chr1	228236546	228236547	A01177:23:H2L2FDSX3:4:2155:14371:27602	60	-
chr1	228238214	228238215	A01177:23:H2L2FDSX3:2:1355:2347:33520	60	+
chr1	228245604	228245605	A01177:23:H2L2FDSX3:2:1173:30011:2519	60	-
chr1	228248902	228248903	A01177:23:H2L2FDSX3:1:1559:10149:23109/1	60	+
chr1	228262717	228262718	A01177:23:H2L2FDSX3:1:1430:20329:2910/1	60	+
chr1	228267933	228267934	A01177:23:H2L2FDSX3:2:1420:17635:13870	60	-
chr1	228269894	228269895	A01177:23:H2L2FDSX3:1:1371:17038:19727/1	60	+
chr1	228271182	228271183	A01177:23:H2L2FDSX3:2:1141:12762:25848	60	+
chr1	228284802	228284803	A01177:23:H2L2FDSX3:1:1576:19470:15608/1	60	-
chr1	228285411	228285412	A01177:23:H2L2FDSX3:1:2236:19452:4836/1	60	+
chr1	228301920	228301921	A01177:23:H2L2FDSX3:1:1528:22254:7686/1	60	-
chr1	228324431	228324432	A01177:23:H2L2FDSX3:2:1416:15926:4961/1	60	+
chr1	228325766	228325767	A01177:23:H2L2FDSX3:1:1206:25898:5822/1	60	-
chr1	228325810	228325811	A01177:23:H2L2FDSX3:1:2216:29848:21997/1	60	+
chr1	228326235	228326236	A01177:23:H2L2FDSX3:1:1204:16947:20697/1	60	+
chr1	228326365	228326366	A01177:23:H2L2FDSX3:1:1178:10339:29262/1	60	-
chr1	228326776	228326777	A01177:23:H2L2FDSX3:1:1457:30951:2112/1	60	-
chr1	228327307	228327308	A01177:23:H2L2FDSX3:1:1176:26078:33035/1	60	-
chr1	228327797	228327798	A01177:23:H2L2FDSX3:1:2235:13268:25786	60	-
chr1	228327901	228327902	A01177:23:H2L2FDSX3:1:1575:26992:34522/1	60	+
chr1	228328127	228328128	A01177:23:H2L2FDSX3:2:1352:7817:36354	60	+
chr1	228328566	228328567	A01177:23:H2L2FDSX3:1:2419:27380:2754/1	60	-
chr1	228328770	228328771	A01177:23:H2L2FDSX3:1:2211:19108:15859/1	60	-
chr1	228387805	228387806	A01177:23:H2L2FDSX3:1:1118:24325:8390/1	60	-
chr1	228398254	228398255	A01177:23:H2L2FDSX3:1:1177:15772:18662/1	60	-
chr1	228402026	228402027	A01177:23:H2L2FDSX3:4:1138:10321:35712	60	-
chr1	228402028	228402029	A01177:23:H2L2FDSX3:3:2246:3685:5556	60	-
chr1	228403841	228403842	A01177:23:H2L2FDSX3:4:2175:7374:1892	60	+
chr1	228404787	228404788	A01177:23:H2L2FDSX3:1:2378:22679:20509/1	60	-
chr1	228489532	228489533	A01177:23:H2L2FDSX3:1:1121:1470:27680/1	60	-
chr1	228489558	228489559	A01177:23:H2L2FDSX3:1:1132:9082:8954/1	60	-
chr1	228491220	228491221	A01177:23:H2L2FDSX3:1:1152:3170:4820/1	60	-
chr1	228491834	228491835	A01177:23:H2L2FDSX3:2:1572:6714:21512	60	+
chr1	228491986	228491987	A01177:23:H2L2FDSX3:1:1322:29234:7153/1	60	+
chr1	228492707	228492708	A01177:23:H2L2FDSX3:1:1444:30373:16172/1	60	+
chr1	228495685	228495686	A01177:23:H2L2FDSX3:4:2332:31195:9455/1	60	-
chr1	228496310	228496311	A01177:23:H2L2FDSX3:4:1446:1669:25614	60	+
chr1	228497025	228497026	A01177:23:H2L2FDSX3:1:1144:6090:34084/1	60	+
chr1	228557824	228557825	A01177:23:H2L2FDSX3:4:2261:17372:17644/1	60	-
chr1	228654734	228654735	A01177:23:H2L2FDSX3:1:2217:1714:10817/1	60	+
chr1	229117404	229117405	A01177:23:H2L2FDSX3:1:1168:22914:29434/1	60	-
chr1	229139533	229139534	A01177:23:H2L2FDSX3:1:1267:7166:24518/1	60	+
chr1	229279262	229279263	A01177:23:H2L2FDSX3:2:1118:7048:11350	60	-
chr1	229281510	229281511	A01177:23:H2L2FDSX3:1:2620:26901:26443/1	60	+
chr1	229282393	229282394	A01177:23:H2L2FDSX3:1:2377:6406:14403/1	60	+
chr1	229283090	229283091	A01177:23:H2L2FDSX3:1:1255:6081:2096/1	60	-
chr1	229285001	229285002	A01177:23:H2L2FDSX3:3:1108:32172:35415	60	+
chr1	229285117	229285118	A01177:23:H2L2FDSX3:1:2527:3595:34835/1	60	-
chr1	229286163	229286164	A01177:23:H2L2FDSX3:3:2437:29758:10066	60	+
chr1	229299415	229299416	A01177:23:H2L2FDSX3:2:1144:6922:20243	60	-
chr1	229307833	229307834	A01177:23:H2L2FDSX3:1:1148:13295:18944/1	60	+
chr1	229316107	229316108	A01177:23:H2L2FDSX3:1:2363:13422:34726/1	60	+
chr1	229319491	229319492	A01177:23:H2L2FDSX3:4:2337:12481:36260/1	60	-
chr1	229322600	229322601	A01177:23:H2L2FDSX3:1:2130:23520:6746/1	60	-
chr1	229323794	229323795	A01177:23:H2L2FDSX3:2:2513:23873:5885/1	60	+
chr1	229324733	229324734	A01177:23:H2L2FDSX3:1:1524:27959:28995/1	60	+
chr1	229325618	229325619	A01177:23:H2L2FDSX3:1:1334:30246:26663/1	60	+
chr1	229326400	229326401	A01177:23:H2L2FDSX3:2:1156:19723:5149	60	+
chr1	229329672	229329673	A01177:23:H2L2FDSX3:2:1366:32823:19852	60	-
chr1	229331472	229331473	A01177:23:H2L2FDSX3:1:1237:8784:21778/1	60	+
chr1	229331634	229331635	A01177:23:H2L2FDSX3:2:1401:14253:36010	60	-
chr1	229333175	229333176	A01177:23:H2L2FDSX3:2:1171:25473:16485	60	+
chr1	229336220	229336221	A01177:23:H2L2FDSX3:2:2372:9950:19288/1	60	-
chr1	229338030	229338031	A01177:23:H2L2FDSX3:1:1671:19470:9940/1	60	-
chr1	229451580	229451581	A01177:23:H2L2FDSX3:1:1236:29297:31563/1	60	-
chr1	229452833	229452834	A01177:23:H2L2FDSX3:1:1119:26024:14121/1	60	-
chr1	229457043	229457044	A01177:23:H2L2FDSX3:2:1672:22489:25316/1	60	-
chr1	229460190	229460191	A01177:23:H2L2FDSX3:1:2244:32732:1501/1	60	+
chr1	229464677	229464678	A01177:23:H2L2FDSX3:1:1344:23674:15123/1	60	+
chr1	229471621	229471622	A01177:23:H2L2FDSX3:1:1264:11885:21950/1	60	-
chr1	229483380	229483381	A01177:23:H2L2FDSX3:1:1137:5330:10285/1	60	+
chr1	229485692	229485693	A01177:23:H2L2FDSX3:3:1566:2401:28573/1	60	+
chr1	229489092	229489093	A01177:23:H2L2FDSX3:1:2226:15194:9236/1	60	-
chr1	229497965	229497966	A01177:23:H2L2FDSX3:3:2627:24026:8938/1	60	+
chr1	229502521	229502522	A01177:23:H2L2FDSX3:4:2676:20347:36292	60	-
chr1	229503975	229503976	A01177:23:H2L2FDSX3:1:2342:24777:12117/1	60	-
chr1	229521423	229521424	A01177:23:H2L2FDSX3:4:1126:16559:2300/1	60	+
chr1	229530808	229530809	A01177:23:H2L2FDSX3:1:1152:16152:14309/1	60	-
chr1	229538461	229538462	A01177:23:H2L2FDSX3:1:1153:13205:26584/1	60	+
chr1	229540326	229540327	A01177:23:H2L2FDSX3:1:2258:24388:18208/1	60	+
chr1	229553724	229553725	A01177:23:H2L2FDSX3:1:1177:21811:12148/1	60	-
chr1	229591543	229591544	A01177:23:H2L2FDSX3:1:1417:24108:2722/1	60	-
chr1	229615113	229615114	A01177:23:H2L2FDSX3:1:1677:4128:2597/1	60	+
chr1	229620490	229620491	A01177:23:H2L2FDSX3:3:1245:30807:29512	60	-
chr1	229620772	229620773	A01177:23:H2L2FDSX3:1:2569:29369:32659/1	60	+
chr1	229621546	229621547	A01177:23:H2L2FDSX3:1:2574:18313:11788/1	60	+
chr1	229629349	229629350	A01177:23:H2L2FDSX3:3:1312:1506:9079	60	-
chr1	229632665	229632666	A01177:23:H2L2FDSX3:2:2104:20401:35571/1	60	-
chr1	229633185	229633186	A01177:23:H2L2FDSX3:1:1114:15582:6026/1	60	+
chr1	229633187	229633188	A01177:23:H2L2FDSX3:2:2148:26838:23140	60	+
chr1	229639665	229639666	A01177:23:H2L2FDSX3:1:1338:29215:8500/1	60	+
chr1	229658104	229658105	A01177:23:H2L2FDSX3:2:2247:15194:28025	60	-
chr1	229660879	229660880	A01177:23:H2L2FDSX3:2:1420:24316:10285	60	+
chr1	229741805	229741806	A01177:23:H2L2FDSX3:2:1205:6153:23328/1	60	+
chr1	230080791	230080792	A01177:23:H2L2FDSX3:1:1560:25075:4711/1	60	+
chr1	230098291	230098292	A01177:23:H2L2FDSX3:1:1534:8585:8688/1	60	-
chr1	230112020	230112021	A01177:23:H2L2FDSX3:2:1133:21685:32315	60	+
chr1	230169781	230169782	A01177:23:H2L2FDSX3:3:2224:9408:10645/1	60	-
chr1	230170031	230170032	A01177:23:H2L2FDSX3:1:1102:21007:32080/1	60	+
chr1	230182309	230182310	A01177:23:H2L2FDSX3:2:1665:5864:20854/1	60	+
chr1	230183205	230183206	A01177:23:H2L2FDSX3:1:1248:20745:30467/1	60	+
chr1	230206094	230206095	A01177:23:H2L2FDSX3:1:1114:10755:13855/1	60	-
chr1	230222200	230222201	A01177:23:H2L2FDSX3:1:1125:13105:3803/1	60	+
chr1	230225898	230225899	A01177:23:H2L2FDSX3:1:1422:13910:18349/1	60	+
chr1	230229691	230229692	A01177:23:H2L2FDSX3:1:1159:26268:27226/1	60	-
chr1	230653916	230653917	A01177:23:H2L2FDSX3:1:1503:15411:36855/1	60	+
chr1	230667723	230667724	A01177:23:H2L2FDSX3:2:2148:7464:31328	60	-
chr1	230943993	230943994	A01177:23:H2L2FDSX3:4:2476:20030:25723	60	-
chr1	230948558	230948559	A01177:23:H2L2FDSX3:1:1337:14841:26537/1	60	-
chr1	230953278	230953279	A01177:23:H2L2FDSX3:4:1575:10592:12477/1	60	+
chr1	230957217	230957218	A01177:23:H2L2FDSX3:1:1210:21016:26428/1	60	-
chr1	230957943	230957944	A01177:23:H2L2FDSX3:1:1431:30282:28354/1	60	-
chr1	230965020	230965021	A01177:23:H2L2FDSX3:1:1204:14714:10786/1	60	-
chr1	231034645	231034646	A01177:23:H2L2FDSX3:3:2378:15203:8187	60	-
chr1	231227788	231227789	A01177:23:H2L2FDSX3:2:1332:5141:10081	60	+
chr1	231261957	231261958	A01177:23:H2L2FDSX3:1:2603:9941:24627/1	60	-
chr1	231368492	231368493	A01177:23:H2L2FDSX3:2:1310:21079:28479/1	60	+
chr1	231411783	231411784	A01177:23:H2L2FDSX3:4:2520:6768:12305	60	+
chr1	231636014	231636015	A01177:23:H2L2FDSX3:1:1311:4128:12367/1	60	+
chr1	231818011	231818012	A01177:23:H2L2FDSX3:4:1663:5773:16125/1	60	+
chr1	231935440	231935441	A01177:23:H2L2FDSX3:2:2222:16369:29215	60	+
chr1	231985092	231985093	A01177:23:H2L2FDSX3:1:2154:29649:10316	60	-
chr1	232453740	232453741	A01177:23:H2L2FDSX3:2:1169:7057:20196	60	-
chr1	232465459	232465460	A01177:23:H2L2FDSX3:1:1110:16586:30436/1	60	-
chr1	232598521	232598522	A01177:23:H2L2FDSX3:1:1171:25455:3176/1	60	-
chr1	233020096	233020097	A01177:23:H2L2FDSX3:1:2115:10059:36229/1	60	-
chr1	233176325	233176326	A01177:23:H2L2FDSX3:1:1351:3215:14826	60	+
chr1	233214123	233214124	A01177:23:H2L2FDSX3:1:1110:13865:15796/1	60	+
chr1	233225148	233225149	A01177:23:H2L2FDSX3:3:2151:26847:22122	60	-
chr1	233230421	233230422	A01177:23:H2L2FDSX3:1:1578:32398:30295/1	60	-
chr1	233232066	233232067	A01177:23:H2L2FDSX3:1:1541:25699:25927/1	60	+
chr1	233243945	233243946	A01177:23:H2L2FDSX3:1:1343:5168:36589/1	60	+
chr1	233506498	233506499	A01177:23:H2L2FDSX3:1:1413:30834:26459/1	60	-
chr1	234385705	234385706	A01177:23:H2L2FDSX3:1:1453:28330:19680/1	60	+
chr1	234386670	234386671	A01177:23:H2L2FDSX3:2:1257:18285:21010	60	+
chr1	234421184	234421185	A01177:23:H2L2FDSX3:4:2669:9661:25520/1	60	-
chr1	234439776	234439777	A01177:23:H2L2FDSX3:3:1537:31684:9987	60	-
chr1	234458145	234458146	A01177:23:H2L2FDSX3:2:1106:5927:34115	60	-
chr1	234458616	234458617	A01177:23:H2L2FDSX3:1:1317:14199:5008/1	60	-
chr1	234459213	234459214	A01177:23:H2L2FDSX3:1:2215:13919:3897/1	60	-
chr1	234667342	234667343	A01177:23:H2L2FDSX3:4:1332:29993:11725	60	-
chr1	235086471	235086472	A01177:23:H2L2FDSX3:3:2278:9254:3458	60	-
chr1	235149309	235149310	A01177:23:H2L2FDSX3:1:1172:25364:17644	60	+
chr1	235192394	235192395	A01177:23:H2L2FDSX3:1:2536:18982:8312/1	60	-
chr1	235219967	235219968	A01177:23:H2L2FDSX3:1:2220:16631:3114/1	60	-
chr1	235220090	235220091	A01177:23:H2L2FDSX3:3:1314:22101:14653/1	60	-
chr1	235222405	235222406	A01177:23:H2L2FDSX3:1:1153:16016:10410/1	60	+
chr1	235245523	235245524	A01177:23:H2L2FDSX3:1:1417:2410:10895/1	60	-
chr1	235259892	235259893	A01177:23:H2L2FDSX3:1:1255:29414:13416/1	60	-
chr1	235267373	235267374	A01177:23:H2L2FDSX3:1:1164:18222:12884/1	60	-
chr1	235312604	235312605	A01177:23:H2L2FDSX3:1:1119:31358:27211/1	60	-
chr1	235314655	235314656	A01177:23:H2L2FDSX3:1:2229:10945:36511/1	60	+
chr1	235335768	235335769	A01177:23:H2L2FDSX3:1:1313:24695:14951/1	60	+
chr1	235481462	235481463	A01177:23:H2L2FDSX3:1:1150:9155:33379/1	60	+
chr1	235613415	235613416	A01177:23:H2L2FDSX3:1:1204:32814:36307/1	60	-
chr1	235753003	235753004	A01177:23:H2L2FDSX3:1:2133:10221:12774/1	60	+
chr1	236631406	236631407	A01177:23:H2L2FDSX3:1:1348:14362:4852/1	60	-
chr1	236882138	236882139	A01177:23:H2L2FDSX3:1:1477:19985:7858/1	60	+
chr1	237446788	237446789	A01177:23:H2L2FDSX3:1:1235:21468:22608/1	60	+
chr1	237501534	237501535	A01177:23:H2L2FDSX3:2:1117:16342:2957	60	+
chr1	237540276	237540277	A01177:23:H2L2FDSX3:2:1309:18032:20541	60	-
chr1	237652401	237652402	A01177:23:H2L2FDSX3:1:1529:16369:30968/1	60	-
chr1	237708124	237708125	A01177:23:H2L2FDSX3:1:2121:13024:8985/1	60	+
chr1	237726424	237726425	A01177:23:H2L2FDSX3:1:1337:23439:27774/1	60	-
chr1	237736138	237736139	A01177:23:H2L2FDSX3:1:1262:19072:29356/1	60	-
chr1	237764708	237764709	A01177:23:H2L2FDSX3:3:1417:19732:23829	60	-
chr1	237799179	237799180	A01177:23:H2L2FDSX3:1:1637:17056:35008/1	60	+
chr1	237811145	237811146	A01177:23:H2L2FDSX3:2:1305:26539:9032	60	+
chr1	237818013	237818014	A01177:23:H2L2FDSX3:1:1421:14353:13917/1	60	+
chr1	237818014	237818015	A01177:23:H2L2FDSX3:2:1508:11686:13933	60	+
chr1	237974011	237974012	A01177:23:H2L2FDSX3:2:1417:31295:36871/1	60	+
chr1	238392996	238392997	A01177:23:H2L2FDSX3:2:2573:17273:8422/1	60	-
chr1	238678575	238678576	A01177:23:H2L2FDSX3:2:2164:5086:29872	60	+
chr1	238874659	238874660	A01177:23:H2L2FDSX3:1:2115:15555:9737/1	60	+
chr1	239667416	239667417	A01177:23:H2L2FDSX3:1:1106:8495:30827/1	60	-
chr1	239729441	239729442	A01177:23:H2L2FDSX3:1:2272:2754:37012/1	60	-
chr1	239783809	239783810	A01177:23:H2L2FDSX3:1:1332:2844:35947/1	60	+
chr1	239803475	239803476	A01177:23:H2L2FDSX3:1:1478:7120:11005/1	60	-
chr1	240560362	240560363	A01177:23:H2L2FDSX3:4:1245:22498:10207/1	60	-
chr1	241512220	241512221	A01177:23:H2L2FDSX3:1:1517:2808:21950/1	60	+
chr1	242671574	242671575	A01177:23:H2L2FDSX3:2:2423:24668:28463/1	60	+
chr1	243913276	243913277	A01177:23:H2L2FDSX3:3:2502:15176:4820/1	60	+
chr1	244426975	244426976	A01177:23:H2L2FDSX3:1:1233:5059:16110/1	60	+
chr1	244429440	244429441	A01177:23:H2L2FDSX3:2:1165:10176:30890/1	60	-
chr1	244443799	244443800	A01177:23:H2L2FDSX3:2:1517:8205:15702	60	+
chr1	244621615	244621616	A01177:23:H2L2FDSX3:1:1117:5520:2033/1	60	-
chr1	244679918	244679919	A01177:23:H2L2FDSX3:1:2265:25012:15217/1	60	+
chr1	244680301	244680302	A01177:23:H2L2FDSX3:1:1246:30924:20322/1	60	-
chr1	244852021	244852022	A01177:23:H2L2FDSX3:1:1639:9869:4366/1	60	-
chr1	244857943	244857944	A01177:23:H2L2FDSX3:1:1461:21730:33051/1	60	-
chr1	245061064	245061065	A01177:23:H2L2FDSX3:1:1145:5565:27289/1	60	-
chr1	245829259	245829260	A01177:23:H2L2FDSX3:3:2407:16486:4867/1	60	+
chr1	245937868	245937869	A01177:23:H2L2FDSX3:1:2430:3414:29324/1	60	-
chr1	245956357	245956358	A01177:23:H2L2FDSX3:2:1144:1768:4679/1	60	-
chr1	245962820	245962821	A01177:23:H2L2FDSX3:1:1555:26115:17848/1	60	-
chr1	246073623	246073624	A01177:23:H2L2FDSX3:2:1109:9453:15890	60	+
chr1	246173542	246173543	A01177:23:H2L2FDSX3:1:2253:22932:26083/1	60	-
chr1	246285207	246285208	A01177:23:H2L2FDSX3:1:2609:27416:9298/1	60	-
chr1	246305672	246305673	A01177:23:H2L2FDSX3:2:1201:9245:29747/1	60	-
chr1	246319098	246319099	A01177:23:H2L2FDSX3:2:1315:15438:13855	60	+
chr1	246427213	246427214	A01177:23:H2L2FDSX3:1:1176:24560:10989/1	60	+
chr1	246438972	246438973	A01177:23:H2L2FDSX3:2:1303:10601:36229	60	-
chr1	246731182	246731183	A01177:23:H2L2FDSX3:1:1224:17110:25457/1	60	+
chr1	246764127	246764128	A01177:23:H2L2FDSX3:1:1226:10556:2049/1	60	-
chr1	246767401	246767402	A01177:23:H2L2FDSX3:2:2259:22209:18098/1	60	-
chr1	246769245	246769246	A01177:23:H2L2FDSX3:3:2546:8404:24345	60	-
chr1	246848376	246848377	A01177:23:H2L2FDSX3:2:1143:20292:15154	60	+
chr1	246853880	246853881	A01177:23:H2L2FDSX3:1:2571:31548:17519/1	60	-
chr1	246866880	246866881	A01177:23:H2L2FDSX3:1:1641:16984:35352/1	60	-
chr1	246880228	246880229	A01177:23:H2L2FDSX3:1:1360:32805:20102/1	60	-
chr1	246891596	246891597	A01177:23:H2L2FDSX3:1:1276:4345:10113/1	60	+
chr1	246917702	246917703	A01177:23:H2L2FDSX3:1:2420:2980:28260/1	60	+
chr1	247150954	247150955	A01177:23:H2L2FDSX3:1:2515:1768:35900/1	60	-
chr1	247202788	247202789	A01177:23:H2L2FDSX3:1:1223:13612:18208	60	+
chr1	247696654	247696655	A01177:23:H2L2FDSX3:2:1404:3649:15452	60	+
chr1	248873960	248873961	A01177:23:H2L2FDSX3:3:1124:6750:27618	60	-
chr1	248921233	248921234	A01177:23:H2L2FDSX3:1:1428:30743:31407/1	60	+
chr10	58636	58637	A01177:23:H2L2FDSX3:2:2136:16161:33426/1	60	-
chr10	189852	189853	A01177:23:H2L2FDSX3:2:1125:20329:28557	60	-
chr10	198183	198184	A01177:23:H2L2FDSX3:2:1453:22453:18396/1	60	-
chr10	198454	198455	A01177:23:H2L2FDSX3:1:2619:13747:1344/1	60	+
chr10	199902	199903	A01177:23:H2L2FDSX3:1:2563:31982:23343	60	-
chr10	213084	213085	A01177:23:H2L2FDSX3:1:1663:23213:24345/1	60	-
chr10	214475	214476	A01177:23:H2L2FDSX3:1:2369:13160:29042/1	60	-
chr10	217033	217034	A01177:23:H2L2FDSX3:1:2661:28935:27899/1	60	+
chr10	222057	222058	A01177:23:H2L2FDSX3:1:2634:23882:9189/1	60	-
chr10	294431	294432	A01177:23:H2L2FDSX3:2:1459:10981:36292	60	-
chr10	622309	622310	A01177:23:H2L2FDSX3:4:2246:29631:13260	60	-
chr10	848946	848947	A01177:23:H2L2FDSX3:1:1619:27552:14575/1	60	+
chr10	854526	854527	A01177:23:H2L2FDSX3:2:1165:15772:27962/1	60	+
chr10	1073105	1073106	A01177:23:H2L2FDSX3:1:1347:21477:24878/1	60	+
chr10	1086568	1086569	A01177:23:H2L2FDSX3:1:1167:6352:21512/1	60	+
chr10	2882686	2882687	A01177:23:H2L2FDSX3:2:2621:8784:31140/1	60	-
chr10	2894753	2894754	A01177:23:H2L2FDSX3:1:1227:6289:8813/1	60	-
chr10	4653729	4653730	A01177:23:H2L2FDSX3:2:1428:24840:23657/1	60	+
chr10	5729517	5729518	A01177:23:H2L2FDSX3:4:2522:16740:18145	60	-
chr10	5773916	5773917	A01177:23:H2L2FDSX3:1:1678:30355:14982/1	60	+
chr10	5807127	5807128	A01177:23:H2L2FDSX3:1:1364:4038:10895/1	60	-
chr10	6103289	6103290	A01177:23:H2L2FDSX3:2:1507:4381:1783	60	-
chr10	6571988	6571989	A01177:23:H2L2FDSX3:1:1531:25427:12054/1	60	+
chr10	6924646	6924647	A01177:23:H2L2FDSX3:1:1102:5041:17644/1	60	+
chr10	6973508	6973509	A01177:23:H2L2FDSX3:1:1225:30734:11193/1	60	-
chr10	7018415	7018416	A01177:23:H2L2FDSX3:1:1326:18457:23813/1	60	-
chr10	7193565	7193566	A01177:23:H2L2FDSX3:2:1209:6849:33614/1	60	-
chr10	7355090	7355091	A01177:23:H2L2FDSX3:4:2223:8883:12962	60	-
chr10	7544463	7544464	A01177:23:H2L2FDSX3:1:1118:5981:28260/1	60	+
chr10	7560584	7560585	A01177:23:H2L2FDSX3:1:1351:23176:13573/1	60	+
chr10	7870436	7870437	A01177:23:H2L2FDSX3:1:1674:13250:6715/1	60	-
chr10	7909311	7909312	A01177:23:H2L2FDSX3:1:1114:8513:2675/1	60	+
chr10	7952942	7952943	A01177:23:H2L2FDSX3:1:2261:22254:1767/1	60	+
chr10	8308693	8308694	A01177:23:H2L2FDSX3:1:1338:16486:10692/1	60	-
chr10	8324308	8324309	A01177:23:H2L2FDSX3:1:1228:23800:24298/1	60	+
chr10	8708933	8708934	A01177:23:H2L2FDSX3:1:1304:25644:28494/1	60	-
chr10	8724311	8724312	A01177:23:H2L2FDSX3:1:2234:3233:15984/1	60	+
chr10	8749960	8749961	A01177:23:H2L2FDSX3:3:1516:9833:4460/1	60	-
chr10	9063423	9063424	A01177:23:H2L2FDSX3:4:1516:9851:31234/1	60	+
chr10	9505712	9505713	A01177:23:H2L2FDSX3:1:1464:20112:18035/1	60	-
chr10	9579095	9579096	A01177:23:H2L2FDSX3:1:2159:27010:18959/1	60	-
chr10	11113809	11113810	A01177:23:H2L2FDSX3:2:1636:6451:15953/1	60	+
chr10	11183319	11183320	A01177:23:H2L2FDSX3:1:1212:17363:25676/1	60	+
chr10	11508862	11508863	A01177:23:H2L2FDSX3:2:1328:27778:30060/1	60	-
chr10	11510514	11510515	A01177:23:H2L2FDSX3:1:1106:19162:28385/1	60	-
chr10	11527781	11527782	A01177:23:H2L2FDSX3:1:1175:2627:19977/1	60	+
chr10	11570391	11570392	A01177:23:H2L2FDSX3:2:1228:6931:19946	60	+
chr10	11582978	11582979	A01177:23:H2L2FDSX3:1:1153:9344:3114/1	60	-
chr10	11900560	11900561	A01177:23:H2L2FDSX3:1:1371:7129:18599/1	60	-
chr10	11952524	11952525	A01177:23:H2L2FDSX3:2:1663:11614:24111	60	+
chr10	11979576	11979577	A01177:23:H2L2FDSX3:2:1138:27923:3223	60	+
chr10	14858169	14858170	A01177:23:H2L2FDSX3:1:1453:13169:19914/1	60	-
chr10	15297302	15297303	A01177:23:H2L2FDSX3:2:2210:25617:36182/1	60	+
chr10	17125585	17125586	A01177:23:H2L2FDSX3:1:1231:28556:27398/1	60	-
chr10	17603609	17603610	A01177:23:H2L2FDSX3:3:1513:17906:36949	60	-
chr10	17666290	17666291	A01177:23:H2L2FDSX3:3:1448:17056:28275/1	60	+
chr10	17707591	17707592	A01177:23:H2L2FDSX3:1:1318:8892:13135/1	60	+
chr10	17763812	17763813	A01177:23:H2L2FDSX3:1:1275:1940:5353/1	60	-
chr10	18208756	18208757	A01177:23:H2L2FDSX3:1:2221:21142:21104	60	-
chr10	18228852	18228853	A01177:23:H2L2FDSX3:3:1562:32579:9784	60	+
chr10	19871055	19871056	A01177:23:H2L2FDSX3:1:2516:23167:16595/1	60	-
chr10	20084582	20084583	A01177:23:H2L2FDSX3:1:1141:17499:15295/1	60	-
chr10	20414015	20414016	A01177:23:H2L2FDSX3:2:2174:5385:18364/1	60	-
chr10	20525814	20525815	A01177:23:H2L2FDSX3:3:1526:30481:28447/1	60	-
chr10	21524925	21524926	A01177:23:H2L2FDSX3:1:1401:26232:31328/1	60	+
chr10	21538080	21538081	A01177:23:H2L2FDSX3:1:1671:31747:29575/1	60	-
chr10	21540498	21540499	A01177:23:H2L2FDSX3:2:1677:15890:36495/1	60	+
chr10	21568397	21568398	A01177:23:H2L2FDSX3:1:1674:5222:1266/1	60	-
chr10	21610428	21610429	A01177:23:H2L2FDSX3:1:2273:4906:1908/1	60	-
chr10	21627304	21627305	A01177:23:H2L2FDSX3:2:1454:11704:19413	60	-
chr10	21629726	21629727	A01177:23:H2L2FDSX3:1:1221:16984:34663/1	60	+
chr10	21845623	21845624	A01177:23:H2L2FDSX3:1:1316:17761:2347/1	60	+
chr10	21944471	21944472	A01177:23:H2L2FDSX3:3:1305:21504:25238	60	-
[truncated: 17,135 more rows]
