# Supplementary material for: HIV-1 capsid stability enables inositol phosphate-independent infection of target cells and promotes integration into genes
Source: PLoS Pathog. 2023 Jun 2;19(6):e1011423. doi: 10.1371/journal.ppat.1011423 (PMC10266667; doi:10.1371/journal.ppat.1011423)
Supplement: S1 Data — (TAR.GZ) [file ppat.1011423.s012.tar.gz › CEM_WT_A/CA_WT/Unique_hg38_integration_sites/7442-GS-1.bed]

chr1	715816	715817	A00758:247:H2MVHDSX3:1:1475:26720:25567/1	60	+
chr1	744981	744982	A00758:247:H2MVHDSX3:1:2529:1687:22608/1	60	+
chr1	746390	746391	A00758:247:H2MVHDSX3:4:2577:10881:32205/1	60	-
chr1	765452	765453	A00758:247:H2MVHDSX3:2:1338:19877:35383	60	-
chr1	783305	783306	A00758:247:H2MVHDSX3:4:1454:19479:6324/1	60	-
chr1	796829	796830	A00758:247:H2MVHDSX3:1:1235:24370:30326/1	60	-
chr1	803564	803565	A00758:247:H2MVHDSX3:1:1360:30120:4961/1	60	+
chr1	809309	809310	A00758:247:H2MVHDSX3:3:1567:5620:16329/1	60	-
chr1	810859	810860	A00758:247:H2MVHDSX3:1:1373:18313:23030/1	60	-
chr1	832158	832159	A00758:247:H2MVHDSX3:1:1103:20455:15781/1	60	+
chr1	833273	833274	A00758:247:H2MVHDSX3:1:1254:9136:30624/1	60	-
chr1	836676	836677	A00758:247:H2MVHDSX3:1:1107:16604:3349/1	60	+
chr1	836704	836705	A00758:247:H2MVHDSX3:1:1132:30418:9768/1	60	+
chr1	836933	836934	A00758:247:H2MVHDSX3:1:1120:22381:18834/1	60	-
chr1	853105	853106	A00758:247:H2MVHDSX3:4:2321:26060:2284/1	60	+
chr1	949322	949323	A00758:247:H2MVHDSX3:4:1127:10285:27226	60	+
chr1	952896	952897	A00758:247:H2MVHDSX3:2:1431:5204:26725	60	-
chr1	1098285	1098286	A00758:247:H2MVHDSX3:1:1264:26458:29966/1	60	+
chr1	1101071	1101072	A00758:247:H2MVHDSX3:1:1613:24252:36198	60	-
chr1	1230967	1230968	A00758:247:H2MVHDSX3:2:2504:25943:27915	60	+
chr1	1257512	1257513	A00758:247:H2MVHDSX3:2:1375:19949:14841	60	-
chr1	1258333	1258334	A00758:247:H2MVHDSX3:1:1417:28185:13448/1	60	-
chr1	1262384	1262385	A00758:247:H2MVHDSX3:1:1111:25174:26584/1	60	+
chr1	1263860	1263861	A00758:247:H2MVHDSX3:1:1414:27227:34679	60	-
chr1	1264268	1264269	A00758:247:H2MVHDSX3:3:2424:29044:18724	60	-
chr1	1265081	1265082	A00758:247:H2MVHDSX3:1:1120:15935:16814/1	60	+
chr1	1267011	1267012	A00758:247:H2MVHDSX3:1:1458:25464:34006	60	+
chr1	1267114	1267115	A00758:247:H2MVHDSX3:2:1305:25373:25019	60	+
chr1	1310233	1310234	A00758:247:H2MVHDSX3:3:1461:22019:23625	60	-
chr1	1310576	1310577	A00758:247:H2MVHDSX3:1:1147:13331:35634/1	60	-
chr1	1311844	1311845	A00758:247:H2MVHDSX3:2:1237:17255:14904	60	+
chr1	1311849	1311850	A00758:247:H2MVHDSX3:3:2174:26928:12305	60	+
chr1	1313708	1313709	A00758:247:H2MVHDSX3:1:1128:1777:12555/1	60	+
chr1	1314042	1314043	A00758:247:H2MVHDSX3:3:1478:32533:30499	60	-
chr1	1316357	1316358	A00758:247:H2MVHDSX3:1:1407:28040:23093/1	60	+
chr1	1316667	1316668	A00758:247:H2MVHDSX3:1:1124:31340:14716/1	60	+
chr1	1316782	1316783	A00758:247:H2MVHDSX3:2:2177:31846:20384	60	-
chr1	1317205	1317206	A00758:247:H2MVHDSX3:1:2172:21124:28338/1	60	+
chr1	1317211	1317212	A00758:247:H2MVHDSX3:1:1210:30318:31391/1	60	+
chr1	1317758	1317759	A00758:247:H2MVHDSX3:2:1603:4607:6809	60	-
chr1	1318386	1318387	A00758:247:H2MVHDSX3:2:2568:30879:35744	60	+
chr1	1318473	1318474	A00758:247:H2MVHDSX3:3:2651:5692:5306	60	-
chr1	1319534	1319535	A00758:247:H2MVHDSX3:2:1301:18050:1031	60	+
chr1	1320244	1320245	A00758:247:H2MVHDSX3:2:1266:30635:14653	60	+
chr1	1321490	1321491	A00758:247:H2MVHDSX3:2:2172:21739:13307	60	-
chr1	1342974	1342975	A00758:247:H2MVHDSX3:2:1244:27516:17769	60	-
chr1	1388255	1388256	A00758:247:H2MVHDSX3:1:2232:19687:14669/1	60	-
chr1	1391272	1391273	A00758:247:H2MVHDSX3:1:1145:8802:26537/1	60	+
chr1	1391356	1391357	A00758:247:H2MVHDSX3:1:1141:26196:27070/1	60	+
chr1	1392292	1392293	A00758:247:H2MVHDSX3:1:1129:7274:32346/1	60	-
chr1	1392589	1392590	A00758:247:H2MVHDSX3:1:1104:20292:31501/1	60	+
chr1	1392780	1392781	A00758:247:H2MVHDSX3:1:1217:25229:14998/1	60	+
chr1	1392814	1392815	A00758:247:H2MVHDSX3:1:1363:19904:15608/1	60	+
chr1	1393424	1393425	A00758:247:H2MVHDSX3:1:1101:16405:17033/1	60	+
chr1	1394243	1394244	A00758:247:H2MVHDSX3:2:1267:12906:25786	60	+
chr1	1395107	1395108	A00758:247:H2MVHDSX3:4:1125:4345:34068/1	60	-
chr1	1395160	1395161	A00758:247:H2MVHDSX3:2:2224:32027:7451	60	-
chr1	1401081	1401082	A00758:247:H2MVHDSX3:2:1309:16676:21981	60	+
chr1	1401393	1401394	A00758:247:H2MVHDSX3:2:1540:22625:30405	60	-
chr1	1476161	1476162	A00758:247:H2MVHDSX3:2:2436:19018:28917	60	-
chr1	1477283	1477284	A00758:247:H2MVHDSX3:1:1126:5575:15875/1	60	-
chr1	1477447	1477448	A00758:247:H2MVHDSX3:1:1325:23032:32863/1	60	-
chr1	1479956	1479957	A00758:247:H2MVHDSX3:3:1656:32786:29027	60	-
chr1	1479957	1479958	A00758:247:H2MVHDSX3:2:2568:29658:28338	60	-
chr1	1479958	1479959	A00758:247:H2MVHDSX3:1:1120:4580:22326/1	60	-
chr1	1514802	1514803	A00758:247:H2MVHDSX3:2:1256:14488:4914	60	+
chr1	1520372	1520373	A00758:247:H2MVHDSX3:1:2338:22363:35023/1	60	-
chr1	1521374	1521375	A00758:247:H2MVHDSX3:1:1109:23005:9518/1	60	+
chr1	1525952	1525953	A00758:247:H2MVHDSX3:1:1230:13331:21856/1	60	+
chr1	1561446	1561447	A00758:247:H2MVHDSX3:1:1205:29496:36918/1	60	+
chr1	1562211	1562212	A00758:247:H2MVHDSX3:1:1208:10800:25457/1	60	+
chr1	1562702	1562703	A00758:247:H2MVHDSX3:1:2350:25635:6778/1	60	+
chr1	1564670	1564671	A00758:247:H2MVHDSX3:1:1404:19922:3239/1	60	+
chr1	1565298	1565299	A00758:247:H2MVHDSX3:1:1129:25120:3380/1	60	-
chr1	1567230	1567231	A00758:247:H2MVHDSX3:1:2536:4752:7341/1	60	+
chr1	1568715	1568716	A00758:247:H2MVHDSX3:1:1214:21025:12226	60	-
chr1	1569920	1569921	A00758:247:H2MVHDSX3:1:1548:28239:11162/1	60	-
chr1	1571294	1571295	A00758:247:H2MVHDSX3:1:1578:11695:2644/1	60	+
chr1	1571702	1571703	A00758:247:H2MVHDSX3:1:1130:11785:2425/1	60	+
chr1	1571712	1571713	A00758:247:H2MVHDSX3:1:1146:14913:26068/1	60	+
chr1	1572596	1572597	A00758:247:H2MVHDSX3:1:2570:2130:15953/1	60	+
chr1	1644969	1644970	A00758:247:H2MVHDSX3:2:1263:22200:27571	60	+
chr1	1646877	1646878	A00758:247:H2MVHDSX3:4:2103:7871:4883/1	60	-
chr1	1651239	1651240	A00758:247:H2MVHDSX3:1:1245:29677:26522/1	60	-
chr1	1651640	1651641	A00758:247:H2MVHDSX3:2:1238:14362:22044	60	-
chr1	1655724	1655725	A00758:247:H2MVHDSX3:4:2409:10086:16517/1	60	-
chr1	1656978	1656979	A00758:247:H2MVHDSX3:4:1406:18792:2566/1	60	+
chr1	1656998	1656999	A00758:247:H2MVHDSX3:1:1215:12961:30702/1	60	+
chr1	1657081	1657082	A00758:247:H2MVHDSX3:1:1225:30716:15671/1	60	-
chr1	1671186	1671187	A00758:247:H2MVHDSX3:1:1124:29152:36323/1	60	+
chr1	1719445	1719446	A00758:247:H2MVHDSX3:1:1271:21106:11710/1	60	+
chr1	1722286	1722287	A00758:247:H2MVHDSX3:2:1277:29460:34194	60	-
chr1	1727502	1727503	A00758:247:H2MVHDSX3:3:2607:7120:35744	60	-
chr1	1727504	1727505	A00758:247:H2MVHDSX3:1:1147:6533:7764/1	60	-
chr1	1738998	1738999	A00758:247:H2MVHDSX3:2:2321:5023:28260	60	-
chr1	1770406	1770407	A00758:247:H2MVHDSX3:1:2333:5611:29058/1	60	-
chr1	1770447	1770448	A00758:247:H2MVHDSX3:1:2303:17083:1517/1	60	-
chr1	1772617	1772618	A00758:247:H2MVHDSX3:1:1149:7952:20807/1	60	+
chr1	1774661	1774662	A00758:247:H2MVHDSX3:1:1103:31033:2973/1	60	-
chr1	1789006	1789007	A00758:247:H2MVHDSX3:2:1246:23204:3161	60	-
chr1	1791784	1791785	A00758:247:H2MVHDSX3:1:1505:11650:35603/1	60	+
chr1	1801418	1801419	A00758:247:H2MVHDSX3:2:2169:5267:29528	60	+
chr1	1806200	1806201	A00758:247:H2MVHDSX3:2:1420:6244:34695	60	+
chr1	1807171	1807172	A00758:247:H2MVHDSX3:1:1658:24080:31610	60	+
chr1	1809494	1809495	A00758:247:H2MVHDSX3:4:1159:29912:33912/1	60	-
chr1	1812437	1812438	A00758:247:H2MVHDSX3:2:1634:19895:12430	60	-
chr1	1812777	1812778	A00758:247:H2MVHDSX3:3:1215:5005:19053	60	-
chr1	1813315	1813316	A00758:247:H2MVHDSX3:1:2322:29785:20447/1	60	+
chr1	1818037	1818038	A00758:247:H2MVHDSX3:3:2553:20202:29747	60	-
chr1	1818151	1818152	A00758:247:H2MVHDSX3:2:1366:9616:4742	60	-
chr1	1818261	1818262	A00758:247:H2MVHDSX3:1:1664:32389:18004/1	60	+
chr1	1820716	1820717	A00758:247:H2MVHDSX3:1:1112:17011:29293/1	60	+
chr1	1823992	1823993	A00758:247:H2MVHDSX3:1:1250:24532:7467/1	60	+
chr1	1826275	1826276	A00758:247:H2MVHDSX3:1:2676:2040:10598	60	+
chr1	1827694	1827695	A00758:247:H2MVHDSX3:2:1523:32334:15687	60	-
chr1	1828468	1828469	A00758:247:H2MVHDSX3:1:1202:12518:22200/1	60	+
chr1	1832370	1832371	A00758:247:H2MVHDSX3:1:1269:26332:31626/1	60	+
chr1	1832371	1832372	A00758:247:H2MVHDSX3:2:1465:3278:11459	60	+
chr1	1838467	1838468	A00758:247:H2MVHDSX3:2:2111:24831:2691	60	+
chr1	1852585	1852586	A00758:247:H2MVHDSX3:1:1241:20229:12508/1	60	-
chr1	1854815	1854816	A00758:247:H2MVHDSX3:4:2638:5421:12540	60	-
chr1	1870370	1870371	A00758:247:H2MVHDSX3:1:1126:2302:14058/1	60	+
chr1	1880276	1880277	A00758:247:H2MVHDSX3:1:1330:14597:11647/1	60	+
chr1	1882269	1882270	A00758:247:H2MVHDSX3:2:1151:5195:27398	60	-
chr1	2395039	2395040	A00758:247:H2MVHDSX3:1:1446:11252:24956/1	60	-
chr1	2403612	2403613	A00758:247:H2MVHDSX3:1:1148:2211:22200/1	60	+
chr1	3645206	3645207	A00758:247:H2MVHDSX3:3:1633:17490:7138	60	+
chr1	3835002	3835003	A00758:247:H2MVHDSX3:1:1268:16893:29277/1	60	+
chr1	3846977	3846978	A00758:247:H2MVHDSX3:1:2212:31078:36119/1	60	-
chr1	3847068	3847069	A00758:247:H2MVHDSX3:1:1322:24632:18630/1	60	-
chr1	3872973	3872974	A00758:247:H2MVHDSX3:1:2219:7907:30154/1	60	+
chr1	6376056	6376057	A00758:247:H2MVHDSX3:1:2246:24578:25520	60	-
chr1	6678618	6678619	A00758:247:H2MVHDSX3:1:1111:26729:24486/1	60	+
chr1	6678622	6678623	A00758:247:H2MVHDSX3:4:2578:25626:21699/1	60	+
chr1	6811463	6811464	A00758:247:H2MVHDSX3:1:2566:28610:13589	60	-
chr1	6815880	6815881	A00758:247:H2MVHDSX3:2:1563:6479:2284	60	+
chr1	6826218	6826219	A00758:247:H2MVHDSX3:3:1445:15926:32268	60	-
chr1	6826644	6826645	A00758:247:H2MVHDSX3:4:2220:26530:21543/1	60	-
chr1	7801320	7801321	A00758:247:H2MVHDSX3:1:1362:22426:14152/1	60	+
chr1	7829060	7829061	A00758:247:H2MVHDSX3:1:1639:14244:4742/1	60	+
chr1	8488987	8488988	A00758:247:H2MVHDSX3:3:1609:19642:15436	60	-
chr1	8520484	8520485	A00758:247:H2MVHDSX3:1:1159:32859:1877/1	60	-
chr1	8533024	8533025	A00758:247:H2MVHDSX3:1:2240:5439:21214/1	60	-
chr1	8534429	8534430	A00758:247:H2MVHDSX3:2:1318:3360:30827	60	-
chr1	8571474	8571475	A00758:247:H2MVHDSX3:1:1658:16188:13589	60	-
chr1	8571476	8571477	A00758:247:H2MVHDSX3:1:1610:10493:3443/1	60	-
chr1	8571982	8571983	A00758:247:H2MVHDSX3:1:1159:32208:29778/1	60	+
chr1	8619154	8619155	A00758:247:H2MVHDSX3:1:1412:20256:35008	60	+
chr1	8628350	8628351	A00758:247:H2MVHDSX3:1:1542:28546:14137/1	60	+
chr1	8629455	8629456	A00758:247:H2MVHDSX3:2:2646:27877:26068	60	-
chr1	8640992	8640993	A00758:247:H2MVHDSX3:1:1141:1814:3380/1	60	-
chr1	8643450	8643451	A00758:247:H2MVHDSX3:1:1135:32732:19100/1	60	-
chr1	8679077	8679078	A00758:247:H2MVHDSX3:1:1140:12599:19085/1	60	+
chr1	8796516	8796517	A00758:247:H2MVHDSX3:2:1345:19840:2597	60	+
chr1	8813211	8813212	A00758:247:H2MVHDSX3:1:1136:16658:22670/1	60	-
chr1	8923030	8923031	A00758:247:H2MVHDSX3:1:1208:13946:35822/1	60	+
chr1	9434163	9434164	A00758:247:H2MVHDSX3:1:2305:19515:22670	60	-
chr1	9519072	9519073	A00758:247:H2MVHDSX3:1:2235:22923:32017	60	+
chr1	9548021	9548022	A00758:247:H2MVHDSX3:1:1268:26015:13385/1	60	+
chr1	9552126	9552127	A00758:247:H2MVHDSX3:1:1314:22028:34350/1	60	-
chr1	9564705	9564706	A00758:247:H2MVHDSX3:1:1110:30996:13777/1	60	-
chr1	9573249	9573250	A00758:247:H2MVHDSX3:1:1612:17580:20603/1	60	+
chr1	9576588	9576589	A00758:247:H2MVHDSX3:1:2244:25437:16517	60	-
chr1	9659349	9659350	A00758:247:H2MVHDSX3:1:1255:16351:10802/1	60	-
chr1	9747189	9747190	A00758:247:H2MVHDSX3:4:2203:14145:28682/1	60	-
chr1	9780477	9780478	A00758:247:H2MVHDSX3:1:1105:8395:25989/1	60	+
chr1	9799018	9799019	A00758:247:H2MVHDSX3:2:1334:30201:6856	60	+
chr1	9804888	9804889	A00758:247:H2MVHDSX3:1:1177:24858:8782/1	60	-
chr1	9805288	9805289	A00758:247:H2MVHDSX3:1:1274:2528:1579/1	60	-
chr1	9812661	9812662	A00758:247:H2MVHDSX3:2:2157:20862:30232	60	-
chr1	10037218	10037219	A00758:247:H2MVHDSX3:1:1114:16966:9236/1	60	+
chr1	10054494	10054495	A00758:247:H2MVHDSX3:2:2457:27706:33818	60	+
chr1	10071994	10071995	A00758:247:H2MVHDSX3:1:1260:18991:25113/1	60	+
chr1	10109880	10109881	A00758:247:H2MVHDSX3:3:1206:6460:5822	60	-
chr1	10120638	10120639	A00758:247:H2MVHDSX3:4:1265:32570:10207	60	-
chr1	10245010	10245011	A00758:247:H2MVHDSX3:1:1244:7554:25379	60	-
chr1	10275617	10275618	A00758:247:H2MVHDSX3:1:1117:9905:35900/1	60	-
chr1	10291781	10291782	A00758:247:H2MVHDSX3:2:2378:31141:21324	60	+
chr1	10303256	10303257	A00758:247:H2MVHDSX3:1:1148:26323:29700/1	60	+
chr1	10323764	10323765	A00758:247:H2MVHDSX3:4:1658:3432:18615	60	-
chr1	10498463	10498464	A00758:247:H2MVHDSX3:3:1658:30725:32503	60	-
chr1	10518244	10518245	A00758:247:H2MVHDSX3:2:2313:6289:2268	60	-
chr1	10567318	10567319	A00758:247:H2MVHDSX3:1:2313:14281:4116/1	60	+
chr1	10574562	10574563	A00758:247:H2MVHDSX3:4:1434:20410:17049/1	60	-
chr1	10579051	10579052	A00758:247:H2MVHDSX3:4:1324:7545:32910/1	60	-
chr1	10607784	10607785	A00758:247:H2MVHDSX3:1:1265:12735:34131/1	60	-
chr1	11074767	11074768	A00758:247:H2MVHDSX3:1:1104:22399:8750/1	60	-
chr1	11077177	11077178	A00758:247:H2MVHDSX3:1:1123:22923:23719/1	60	+
chr1	11142487	11142488	A00758:247:H2MVHDSX3:1:2101:10773:5024	60	+
chr1	11191186	11191187	A00758:247:H2MVHDSX3:4:1302:22073:1391/1	60	-
chr1	11217253	11217254	A00758:247:H2MVHDSX3:1:1202:4535:8281/1	60	+
chr1	11217708	11217709	A00758:247:H2MVHDSX3:2:1363:4417:26083	60	+
chr1	11218971	11218972	A00758:247:H2MVHDSX3:1:1261:32524:3396/1	60	-
chr1	11221908	11221909	A00758:247:H2MVHDSX3:1:1157:22480:15060/1	60	-
chr1	11224662	11224663	A00758:247:H2MVHDSX3:3:2513:25545:15546	60	-
chr1	11244831	11244832	A00758:247:H2MVHDSX3:1:1143:27028:18584/1	60	-
chr1	11275264	11275265	A00758:247:H2MVHDSX3:1:1212:22444:4382/1	60	-
chr1	11976714	11976715	A00758:247:H2MVHDSX3:2:1311:19958:7529	60	-
chr1	12240396	12240397	A00758:247:H2MVHDSX3:3:1649:6180:26224	60	-
chr1	12268345	12268346	A00758:247:H2MVHDSX3:1:1626:4029:3865/1	60	+
chr1	12270319	12270320	A00758:247:H2MVHDSX3:2:1628:22652:20744	60	-
chr1	12281568	12281569	A00758:247:H2MVHDSX3:3:1532:24153:20744	60	-
chr1	12296982	12296983	A00758:247:H2MVHDSX3:1:1159:12463:7670/1	60	+
chr1	12331047	12331048	A00758:247:H2MVHDSX3:1:1337:30264:32643/1	60	+
chr1	12331250	12331251	A00758:247:H2MVHDSX3:1:1117:9751:22106/1	60	-
chr1	12333895	12333896	A00758:247:H2MVHDSX3:1:1544:7229:21402	60	-
chr1	12339752	12339753	A00758:247:H2MVHDSX3:1:1112:7835:12555/1	60	+
chr1	12347937	12347938	A00758:247:H2MVHDSX3:1:1243:7627:30044/1	60	-
chr1	12368784	12368785	A00758:247:H2MVHDSX3:1:1130:17806:32706/1	60	+
chr1	12374929	12374930	A00758:247:H2MVHDSX3:1:2435:3369:24643	60	+
chr1	12386159	12386160	A00758:247:H2MVHDSX3:1:1104:21025:2080/1	60	+
chr1	12442922	12442923	A00758:247:H2MVHDSX3:1:1125:9471:34867/1	60	+
chr1	12450598	12450599	A00758:247:H2MVHDSX3:1:1122:28863:7576/1	60	-
chr1	13464140	13464141	A00758:247:H2MVHDSX3:1:1357:11406:19711/1	60	-
chr1	13494935	13494936	A00758:247:H2MVHDSX3:1:1227:27941:29403/1	60	-
chr1	13508271	13508272	A00758:247:H2MVHDSX3:1:2249:29071:11976/1	60	+
chr1	13630751	13630752	A00758:247:H2MVHDSX3:2:1265:23339:23531	60	+
chr1	13735770	13735771	A00758:247:H2MVHDSX3:2:1436:25093:4586	60	-
chr1	13771543	13771544	A00758:247:H2MVHDSX3:4:2567:11930:17895/1	60	-
chr1	13858900	13858901	A00758:247:H2MVHDSX3:1:1161:5213:9737/1	60	+
chr1	14692678	14692679	A00758:247:H2MVHDSX3:2:1141:29134:2096	60	-
chr1	15206109	15206110	A00758:247:H2MVHDSX3:4:2264:4463:16203/1	60	+
chr1	15539851	15539852	A00758:247:H2MVHDSX3:3:1303:8621:28761	60	-
chr1	15562520	15562521	A00758:247:H2MVHDSX3:2:2139:25880:17127	60	+
chr1	15626972	15626973	A00758:247:H2MVHDSX3:1:1205:4047:15984/1	60	-
chr1	15628636	15628637	A00758:247:H2MVHDSX3:1:1659:1090:13213/1	60	-
chr1	15648454	15648455	A00758:247:H2MVHDSX3:1:1128:9019:30107/1	60	+
chr1	15651034	15651035	A00758:247:H2MVHDSX3:1:1104:3224:21856/1	60	+
chr1	15652514	15652515	A00758:247:H2MVHDSX3:4:1468:3170:34820	60	-
chr1	15717814	15717815	A00758:247:H2MVHDSX3:2:1278:29234:8594	60	+
chr1	15873279	15873280	A00758:247:H2MVHDSX3:1:1259:21323:32283/1	60	+
chr1	15875314	15875315	A00758:247:H2MVHDSX3:2:1539:22878:13589	60	+
chr1	15892226	15892227	A00758:247:H2MVHDSX3:1:1655:30816:26866	60	-
chr1	15892896	15892897	A00758:247:H2MVHDSX3:2:1428:30798:35728	60	+
chr1	15902791	15902792	A00758:247:H2MVHDSX3:1:1105:32063:24674/1	60	+
chr1	16286170	16286171	A00758:247:H2MVHDSX3:1:1156:26404:28588/1	60	-
chr1	16294010	16294011	A00758:247:H2MVHDSX3:4:2337:4146:13557	60	+
chr1	16302445	16302446	A00758:247:H2MVHDSX3:1:1444:32407:20322/1	60	+
chr1	16312519	16312520	A00758:247:H2MVHDSX3:1:1378:12771:8171/1	60	+
chr1	16322785	16322786	A00758:247:H2MVHDSX3:1:1273:20889:21762/1	60	+
chr1	16343003	16343004	A00758:247:H2MVHDSX3:2:1241:18728:6402	60	-
chr1	16350960	16350961	A00758:247:H2MVHDSX3:1:1163:3387:5165/1	60	-
chr1	16371083	16371084	A00758:247:H2MVHDSX3:1:2378:22462:14716/1	60	-
chr1	16624689	16624690	A00758:247:H2MVHDSX3:3:2415:8413:21887	60	+
chr1	17031498	17031499	A00758:247:H2MVHDSX3:2:1505:32687:26569	60	-
chr1	17042984	17042985	A00758:247:H2MVHDSX3:1:2236:18927:15483/1	60	+
chr1	17045527	17045528	A00758:247:H2MVHDSX3:4:2172:6732:1626/1	60	+
chr1	19083574	19083575	A00758:247:H2MVHDSX3:1:1105:8784:25504/1	60	+
chr1	19083576	19083577	A00758:247:H2MVHDSX3:1:1456:9344:18082	60	+
chr1	19135314	19135315	A00758:247:H2MVHDSX3:2:2114:22535:13307	60	+
chr1	19136687	19136688	A00758:247:H2MVHDSX3:1:1119:6370:18850/1	60	+
chr1	19142525	19142526	A00758:247:H2MVHDSX3:2:1428:17707:20196	60	+
chr1	19146402	19146403	A00758:247:H2MVHDSX3:1:1541:8820:13197/1	60	+
chr1	19154818	19154819	A00758:247:H2MVHDSX3:2:1549:30391:29324	60	-
chr1	19165684	19165685	A00758:247:H2MVHDSX3:2:2421:12617:26569	60	-
chr1	19165858	19165859	A00758:247:H2MVHDSX3:1:1102:16523:23594/1	60	+
chr1	19170832	19170833	A00758:247:H2MVHDSX3:1:1402:11831:22514/1	60	+
chr1	19172292	19172293	A00758:247:H2MVHDSX3:2:1368:29848:25160	60	-
chr1	19187941	19187942	A00758:247:H2MVHDSX3:4:2646:23402:3129/1	60	+
chr1	19194069	19194070	A00758:247:H2MVHDSX3:1:1245:13512:33129/1	60	-
chr1	19205365	19205366	A00758:247:H2MVHDSX3:1:2617:10755:27508/1	60	+
chr1	19233852	19233853	A00758:247:H2MVHDSX3:2:2219:20943:32064	60	-
chr1	19417334	19417335	A00758:247:H2MVHDSX3:2:1207:11198:11490	60	-
chr1	19417335	19417336	A00758:247:H2MVHDSX3:2:2207:24099:7467	60	-
chr1	19428172	19428173	A00758:247:H2MVHDSX3:4:2535:31033:27336/1	60	-
chr1	20011033	20011034	A00758:247:H2MVHDSX3:1:1571:24686:18286/1	60	+
chr1	20806517	20806518	A00758:247:H2MVHDSX3:1:1105:18358:22858/1	60	+
chr1	20854870	20854871	A00758:247:H2MVHDSX3:3:2272:9028:28870	60	-
chr1	20886352	20886353	A00758:247:H2MVHDSX3:4:1427:3242:13213/1	60	+
chr1	20888607	20888608	A00758:247:H2MVHDSX3:1:2554:27941:12367/1	60	-
chr1	20895645	20895646	A00758:247:H2MVHDSX3:1:2372:24523:14372	60	+
chr1	20901907	20901908	A00758:247:H2MVHDSX3:1:1318:27136:4554/1	60	-
chr1	20902495	20902496	A00758:247:H2MVHDSX3:2:1362:24198:14779	60	+
chr1	20917839	20917840	A00758:247:H2MVHDSX3:1:1203:7925:10770/1	60	+
chr1	20921439	20921440	A00758:247:H2MVHDSX3:1:1167:5113:8155/1	60	+
chr1	20961285	20961286	A00758:247:H2MVHDSX3:1:1155:4463:18928	60	-
chr1	20965683	20965684	A00758:247:H2MVHDSX3:4:1158:12319:1188/1	60	-
chr1	20966509	20966510	A00758:247:H2MVHDSX3:1:1550:10465:35775/1	60	-
chr1	20975999	20976000	A00758:247:H2MVHDSX3:2:1402:19669:18552	60	-
chr1	20976785	20976786	A00758:247:H2MVHDSX3:2:1433:9227:30780	60	-
chr1	20977803	20977804	A00758:247:H2MVHDSX3:1:1356:26178:14199/1	60	+
chr1	20978132	20978133	A00758:247:H2MVHDSX3:1:1126:13277:18443/1	60	+
chr1	21001067	21001068	A00758:247:H2MVHDSX3:1:1654:2926:12320/1	60	+
chr1	21001332	21001333	A00758:247:H2MVHDSX3:1:1218:13973:25598/1	60	+
chr1	21113313	21113314	A00758:247:H2MVHDSX3:2:1325:20437:8108	60	-
chr1	21125866	21125867	A00758:247:H2MVHDSX3:2:1216:12924:16266	60	+
chr1	21132034	21132035	A00758:247:H2MVHDSX3:1:1102:1425:24189/1	60	+
chr1	21142699	21142700	A00758:247:H2MVHDSX3:1:2353:24749:29888	60	-
chr1	21165439	21165440	A00758:247:H2MVHDSX3:1:1204:14380:23046/1	60	+
chr1	21286756	21286757	A00758:247:H2MVHDSX3:2:1277:16197:14356	60	+
chr1	21701694	21701695	A00758:247:H2MVHDSX3:1:1119:5918:25708/1	60	+
chr1	21725631	21725632	A00758:247:H2MVHDSX3:1:1448:28818:10191/1	60	+
chr1	21746361	21746362	A00758:247:H2MVHDSX3:3:2322:5927:27383	60	-
chr1	21755428	21755429	A00758:247:H2MVHDSX3:1:2660:8784:11819	60	+
chr1	22075469	22075470	A00758:247:H2MVHDSX3:4:2162:28158:35853/1	60	-
chr1	22493075	22493076	A00758:247:H2MVHDSX3:1:1120:7581:12587/1	60	+
chr1	23035966	23035967	A00758:247:H2MVHDSX3:2:1255:12255:19366	60	+
chr1	23035968	23035969	A00758:247:H2MVHDSX3:1:1245:22724:12790	60	+
chr1	23036642	23036643	A00758:247:H2MVHDSX3:1:1442:29478:7670/1	60	+
chr1	23049980	23049981	A00758:247:H2MVHDSX3:2:1346:26684:32017	60	-
chr1	23054135	23054136	A00758:247:H2MVHDSX3:1:1374:24885:23860/1	60	+
chr1	23055116	23055117	A00758:247:H2MVHDSX3:4:2627:25165:9972	60	-
chr1	23133008	23133009	A00758:247:H2MVHDSX3:1:1133:13015:19993/1	60	+
chr1	23170608	23170609	A00758:247:H2MVHDSX3:1:1514:7862:33833	60	+
chr1	23181362	23181363	A00758:247:H2MVHDSX3:1:2676:11948:30608	60	-
chr1	23241892	23241893	A00758:247:H2MVHDSX3:4:2514:13901:28761/1	60	+
chr1	23289557	23289558	A00758:247:H2MVHDSX3:1:2667:3721:34334/1	60	+
chr1	23295753	23295754	A00758:247:H2MVHDSX3:2:1340:19072:23312	60	+
chr1	23312945	23312946	A00758:247:H2MVHDSX3:1:1132:21784:8813/1	60	-
chr1	23315470	23315471	A00758:247:H2MVHDSX3:1:1376:29234:28103/1	60	+
chr1	23318204	23318205	A00758:247:H2MVHDSX3:1:1102:10357:19742/1	60	+
chr1	23318206	23318207	A00758:247:H2MVHDSX3:3:2373:4978:23390	60	+
chr1	23320666	23320667	A00758:247:H2MVHDSX3:1:1111:3224:8046/1	60	-
chr1	23340011	23340012	A00758:247:H2MVHDSX3:2:1335:26359:5118	60	-
chr1	23360472	23360473	A00758:247:H2MVHDSX3:2:1314:15772:2691	60	-
chr1	23510275	23510276	A00758:247:H2MVHDSX3:1:2560:32542:4867	60	-
chr1	23656771	23656772	A00758:247:H2MVHDSX3:2:1550:30861:13792	60	+
chr1	23698040	23698041	A00758:247:H2MVHDSX3:1:1232:12997:29794/1	60	+
chr1	23750937	23750938	A00758:247:H2MVHDSX3:1:1113:27534:17206/1	60	+
chr1	23760805	23760806	A00758:247:H2MVHDSX3:2:2370:26585:22545	60	-
chr1	23783684	23783685	A00758:247:H2MVHDSX3:1:1218:22905:13542/1	60	-
chr1	23950002	23950003	A00758:247:H2MVHDSX3:2:2649:25238:9909	60	-
chr1	23965606	23965607	A00758:247:H2MVHDSX3:2:1247:26847:26506	60	+
chr1	24660542	24660543	A00758:247:H2MVHDSX3:1:1143:10285:10222/1	60	+
chr1	24664422	24664423	A00758:247:H2MVHDSX3:1:1251:14000:34601/1	60	+
chr1	25347564	25347565	A00758:247:H2MVHDSX3:1:1320:19497:19695/1	60	+
chr1	25412436	25412437	A00758:247:H2MVHDSX3:3:1671:8368:6433	60	+
chr1	25435643	25435644	A00758:247:H2MVHDSX3:1:1103:22833:12132/1	60	+
chr1	25436604	25436605	A00758:247:H2MVHDSX3:2:1155:3477:2315	60	-
chr1	25445714	25445715	A00758:247:H2MVHDSX3:1:2463:31277:10755/1	60	+
chr1	25472642	25472643	A00758:247:H2MVHDSX3:1:1274:20211:36526/1	60	-
chr1	25474419	25474420	A00758:247:H2MVHDSX3:3:1140:8693:28980	60	-
chr1	25480198	25480199	A00758:247:H2MVHDSX3:3:1140:21640:14387	60	-
chr1	25486764	25486765	A00758:247:H2MVHDSX3:1:2648:18340:14935	60	+
chr1	25490387	25490388	A00758:247:H2MVHDSX3:2:1260:14995:35477	60	-
chr1	25716286	25716287	A00758:247:H2MVHDSX3:2:1301:32045:8954	60	+
chr1	25963034	25963035	A00758:247:H2MVHDSX3:1:2558:30798:32440	60	-
chr1	25978012	25978013	A00758:247:H2MVHDSX3:1:2477:5674:25285/1	60	-
chr1	25985109	25985110	A00758:247:H2MVHDSX3:1:1102:10447:16861/1	60	+
chr1	25985111	25985112	A00758:247:H2MVHDSX3:2:1456:30553:2143	60	+
chr1	26118389	26118390	A00758:247:H2MVHDSX3:4:1409:1127:8891/1	60	-
chr1	26122037	26122038	A00758:247:H2MVHDSX3:4:2627:17092:19382/1	60	-
chr1	26240128	26240129	A00758:247:H2MVHDSX3:1:1201:3043:18067/1	60	+
chr1	26452499	26452500	A00758:247:H2MVHDSX3:1:2267:14814:21136	60	-
chr1	26457936	26457937	A00758:247:H2MVHDSX3:3:1348:13892:36385	60	-
chr1	26550273	26550274	A00758:247:H2MVHDSX3:3:1456:28266:6480	60	+
chr1	26571032	26571033	A00758:247:H2MVHDSX3:1:1402:5701:15123/1	60	+
chr1	26702365	26702366	A00758:247:H2MVHDSX3:1:2205:8178:33004	60	-
chr1	26703866	26703867	A00758:247:H2MVHDSX3:1:1514:22471:19930/1	60	-
chr1	26705178	26705179	A00758:247:H2MVHDSX3:3:1132:18023:4366	60	-
chr1	26714239	26714240	A00758:247:H2MVHDSX3:1:1254:5692:8124/1	60	-
chr1	26714797	26714798	A00758:247:H2MVHDSX3:1:1126:9335:35227/1	60	+
chr1	26715495	26715496	A00758:247:H2MVHDSX3:4:2578:1136:19398/1	60	+
chr1	26731026	26731027	A00758:247:H2MVHDSX3:1:1102:14208:18865/1	60	-
chr1	26747033	26747034	A00758:247:H2MVHDSX3:2:1566:4327:17378	60	-
chr1	26780583	26780584	A00758:247:H2MVHDSX3:1:1363:20699:32456/1	60	+
chr1	26872824	26872825	A00758:247:H2MVHDSX3:3:1311:15365:26976	60	-
chr1	27181754	27181755	A00758:247:H2MVHDSX3:3:1332:25500:36636	60	-
chr1	27208803	27208804	A00758:247:H2MVHDSX3:1:1407:3513:21605/1	60	-
chr1	27265534	27265535	A00758:247:H2MVHDSX3:2:2161:28049:9142	60	+
chr1	27784460	27784461	A00758:247:H2MVHDSX3:4:2139:13612:9032/1	60	-
chr1	27789581	27789582	A00758:247:H2MVHDSX3:1:1320:27001:11647/1	60	+
chr1	27907045	27907046	A00758:247:H2MVHDSX3:1:2323:4499:23594/1	60	+
chr1	28001770	28001771	A00758:247:H2MVHDSX3:1:2418:19831:3302/1	60	-
chr1	28014917	28014918	A00758:247:H2MVHDSX3:1:1659:17987:22341	60	-
chr1	28022443	28022444	A00758:247:H2MVHDSX3:4:1230:31168:34334	60	-
chr1	28022709	28022710	A00758:247:H2MVHDSX3:4:2505:28122:20008/1	60	-
chr1	28025154	28025155	A00758:247:H2MVHDSX3:1:1138:26838:20415/1	60	+
chr1	28039393	28039394	A00758:247:H2MVHDSX3:1:1122:23511:7764	60	-
chr1	28040577	28040578	A00758:247:H2MVHDSX3:1:1149:17047:25128/1	60	-
chr1	28049274	28049275	A00758:247:H2MVHDSX3:1:1537:7663:21621/1	60	-
chr1	28055830	28055831	A00758:247:H2MVHDSX3:1:1476:31837:31735	60	-
chr1	28057133	28057134	A00758:247:H2MVHDSX3:2:1235:22209:4351	60	-
chr1	28057620	28057621	A00758:247:H2MVHDSX3:1:1148:28411:3724/1	60	-
chr1	28060600	28060601	A00758:247:H2MVHDSX3:1:1167:4806:11224/1	60	+
chr1	28066799	28066800	A00758:247:H2MVHDSX3:2:1357:18087:6511	60	+
chr1	28067732	28067733	A00758:247:H2MVHDSX3:1:1124:5484:21699/1	60	+
chr1	28067734	28067735	A00758:247:H2MVHDSX3:2:1265:13756:33238	60	+
chr1	28068602	28068603	A00758:247:H2MVHDSX3:1:1127:28709:29356/1	60	+
chr1	28412622	28412623	A00758:247:H2MVHDSX3:2:1224:32841:28933	60	+
chr1	28413969	28413970	A00758:247:H2MVHDSX3:4:1672:27588:7654	60	+
chr1	28416607	28416608	A00758:247:H2MVHDSX3:1:1113:13928:23140/1	60	+
chr1	28418987	28418988	A00758:247:H2MVHDSX3:4:1577:3441:13182	60	+
chr1	28419722	28419723	A00758:247:H2MVHDSX3:1:1109:17119:14011/1	60	+
chr1	28420113	28420114	A00758:247:H2MVHDSX3:1:2552:28492:19335	60	+
chr1	28426240	28426241	A00758:247:H2MVHDSX3:1:1618:14597:32690	60	-
chr1	28436475	28436476	A00758:247:H2MVHDSX3:1:1126:28736:13369/1	60	+
chr1	28440811	28440812	A00758:247:H2MVHDSX3:1:1256:29794:1329/1	60	+
chr1	28461303	28461304	A00758:247:H2MVHDSX3:1:2577:27751:16548	60	-
chr1	28467091	28467092	A00758:247:H2MVHDSX3:1:2544:19307:36777/1	60	+
chr1	28489067	28489068	A00758:247:H2MVHDSX3:1:1243:18873:20619/1	60	+
chr1	28702860	28702861	A00758:247:H2MVHDSX3:2:1338:11035:14340	60	-
chr1	28705143	28705144	A00758:247:H2MVHDSX3:2:1605:30807:27289	60	+
chr1	28769150	28769151	A00758:247:H2MVHDSX3:1:1164:10926:14372	60	-
chr1	28912996	28912997	A00758:247:H2MVHDSX3:2:1556:27163:12211	60	-
chr1	29011463	29011464	A00758:247:H2MVHDSX3:4:2115:7862:21371/1	60	+
chr1	29013644	29013645	A00758:247:H2MVHDSX3:1:2305:2239:35712/1	60	-
chr1	29014297	29014298	A00758:247:H2MVHDSX3:1:1357:4906:26209	60	-
chr1	29033267	29033268	A00758:247:H2MVHDSX3:1:1253:6677:31970/1	60	+
chr1	29057778	29057779	A00758:247:H2MVHDSX3:1:1228:2329:31767/1	60	-
chr1	29069315	29069316	A00758:247:H2MVHDSX3:1:2265:20555:15358/1	60	+
chr1	29089915	29089916	A00758:247:H2MVHDSX3:2:1550:21703:32409	60	-
chr1	29097435	29097436	A00758:247:H2MVHDSX3:4:2611:32380:17613	60	+
chr1	29162991	29162992	A00758:247:H2MVHDSX3:1:1132:16812:27727/1	60	+
chr1	29275892	29275893	A00758:247:H2MVHDSX3:1:1241:5828:15217/1	60	+
chr1	30850927	30850928	A00758:247:H2MVHDSX3:1:1442:23601:30874/1	60	-
chr1	30968652	30968653	A00758:247:H2MVHDSX3:1:1228:6768:30029/1	60	+
chr1	30987488	30987489	A00758:247:H2MVHDSX3:2:1435:5575:19257	60	+
chr1	30993780	30993781	A00758:247:H2MVHDSX3:1:1101:11704:5384/1	60	-
chr1	31008315	31008316	A00758:247:H2MVHDSX3:1:1129:18267:36292/1	60	+
chr1	31026677	31026678	A00758:247:H2MVHDSX3:1:1231:21486:26866/1	60	+
chr1	31053148	31053149	A00758:247:H2MVHDSX3:1:1154:24343:1689/1	60	+
chr1	31338374	31338375	A00758:247:H2MVHDSX3:1:1107:14407:36777/1	60	+
chr1	31922858	31922859	A00758:247:H2MVHDSX3:1:1125:10818:25739/1	60	+
chr1	31924676	31924677	A00758:247:H2MVHDSX3:1:1102:20735:24815/1	60	-
chr1	31924902	31924903	A00758:247:H2MVHDSX3:3:1424:26657:36417/1	60	-
chr1	31924927	31924928	A00758:247:H2MVHDSX3:1:2424:32768:34788	60	-
chr1	31926346	31926347	A00758:247:H2MVHDSX3:1:2655:24053:5979/1	60	+
chr1	32016649	32016650	A00758:247:H2MVHDSX3:2:1259:13910:26553	60	-
chr1	32021248	32021249	A00758:247:H2MVHDSX3:1:1234:7066:28385/1	60	+
chr1	32031359	32031360	A00758:247:H2MVHDSX3:1:1160:18050:25207/1	60	-
chr1	32054723	32054724	A00758:247:H2MVHDSX3:2:2622:30400:28213	60	-
chr1	32054725	32054726	A00758:247:H2MVHDSX3:1:1259:22715:32409/1	60	-
chr1	32085340	32085341	A00758:247:H2MVHDSX3:1:2534:3360:20525/1	60	-
chr1	32099135	32099136	A00758:247:H2MVHDSX3:4:1440:12391:21512	60	+
chr1	32141137	32141138	A00758:247:H2MVHDSX3:2:2111:25943:25974	60	-
chr1	32164779	32164780	A00758:247:H2MVHDSX3:1:1132:25418:11945/1	60	-
chr1	32168093	32168094	A00758:247:H2MVHDSX3:2:2265:28004:26349	60	-
chr1	32230959	32230960	A00758:247:H2MVHDSX3:1:1220:18629:3787/1	60	+
chr1	32254764	32254765	A00758:247:H2MVHDSX3:3:1563:7437:31469	60	+
chr1	32284934	32284935	A00758:247:H2MVHDSX3:1:1128:11478:29168/1	60	-
chr1	32299406	32299407	A00758:247:H2MVHDSX3:1:1107:21468:10457/1	60	-
chr1	32299924	32299925	A00758:247:H2MVHDSX3:3:1644:25301:10802	60	-
chr1	32307745	32307746	A00758:247:H2MVHDSX3:2:1247:11388:25598	60	+
chr1	32317736	32317737	A00758:247:H2MVHDSX3:2:1102:24017:9173	60	-
chr1	32319608	32319609	A00758:247:H2MVHDSX3:1:1116:28384:26976/1	60	-
chr1	32499811	32499812	A00758:247:H2MVHDSX3:3:2150:7726:16939	60	-
chr1	32599949	32599950	A00758:247:H2MVHDSX3:1:1331:27597:11616/1	60	+
chr1	32628930	32628931	A00758:247:H2MVHDSX3:1:1268:25825:23453/1	60	-
chr1	32663966	32663967	A00758:247:H2MVHDSX3:1:1175:4788:29637	60	-
chr1	32724074	32724075	A00758:247:H2MVHDSX3:3:2313:20971:35180	60	+
chr1	32823125	32823126	A00758:247:H2MVHDSX3:1:1101:7473:16125/1	60	+
chr1	32856465	32856466	A00758:247:H2MVHDSX3:1:2125:25274:24377/1	60	+
chr1	33351868	33351869	A00758:247:H2MVHDSX3:2:1306:26485:25473	60	-
chr1	34588497	34588498	A00758:247:H2MVHDSX3:1:2646:28854:21778	60	+
chr1	35012709	35012710	A00758:247:H2MVHDSX3:2:2252:19316:18255	60	-
chr1	35017798	35017799	A00758:247:H2MVHDSX3:1:1119:13684:15734/1	60	+
chr1	35018170	35018171	A00758:247:H2MVHDSX3:1:2459:28556:1658/1	60	+
chr1	35019477	35019478	A00758:247:H2MVHDSX3:1:1116:4029:8218/1	60	+
chr1	35022990	35022991	A00758:247:H2MVHDSX3:1:1101:23656:16219/1	60	+
chr1	35277560	35277561	A00758:247:H2MVHDSX3:1:1239:28709:33301/1	60	+
chr1	35314704	35314705	A00758:247:H2MVHDSX3:3:2526:19226:3474	60	-
chr1	35358703	35358704	A00758:247:H2MVHDSX3:1:1121:11496:32800/1	60	+
chr1	35365409	35365410	A00758:247:H2MVHDSX3:1:1257:25256:20431	60	-
chr1	35367770	35367771	A00758:247:H2MVHDSX3:1:2425:23836:11647/1	60	-
chr1	35396009	35396010	A00758:247:H2MVHDSX3:1:1229:28393:21699/1	60	+
chr1	35404174	35404175	A00758:247:H2MVHDSX3:1:1249:5141:20635/1	60	+
chr1	35439165	35439166	A00758:247:H2MVHDSX3:1:1115:21757:33661/1	60	+
chr1	35547410	35547411	A00758:247:H2MVHDSX3:1:2132:29405:21386/1	60	+
chr1	35548101	35548102	A00758:247:H2MVHDSX3:1:2162:16278:22608	60	-
chr1	35621326	35621327	A00758:247:H2MVHDSX3:3:1166:29451:21465	60	-
chr1	35740920	35740921	A00758:247:H2MVHDSX3:1:1533:13684:23719/1	60	+
chr1	35762424	35762425	A00758:247:H2MVHDSX3:1:1535:19642:30248/1	60	+
chr1	35910147	35910148	A00758:247:H2MVHDSX3:1:1342:6822:5885/1	60	+
chr1	35913226	35913227	A00758:247:H2MVHDSX3:4:1466:9733:29966/1	60	+
chr1	35918035	35918036	A00758:247:H2MVHDSX3:4:2247:20898:7028/1	60	-
chr1	35961749	35961750	A00758:247:H2MVHDSX3:1:1212:26133:31657/1	60	+
chr1	35973048	35973049	A00758:247:H2MVHDSX3:1:1364:10827:10598/1	60	+
chr1	35976603	35976604	A00758:247:H2MVHDSX3:1:1211:14109:25019/1	60	-
chr1	35981406	35981407	A00758:247:H2MVHDSX3:2:1348:17635:26146	60	+
chr1	35994146	35994147	A00758:247:H2MVHDSX3:1:1259:2537:10958/1	60	+
chr1	36034520	36034521	A00758:247:H2MVHDSX3:1:1244:13630:21465/1	60	-
chr1	36038923	36038924	A00758:247:H2MVHDSX3:4:1538:2691:18427/1	60	+
chr1	36164737	36164738	A00758:247:H2MVHDSX3:1:1657:17201:15499/1	60	+
chr1	36240871	36240872	A00758:247:H2MVHDSX3:1:1163:10556:30483/1	60	-
chr1	36245522	36245523	A00758:247:H2MVHDSX3:1:2174:19804:16501/1	60	+
chr1	36267563	36267564	A00758:247:H2MVHDSX3:4:2107:23909:33599/1	60	-
chr1	36268917	36268918	A00758:247:H2MVHDSX3:3:1439:2157:8735	60	+
chr1	36283380	36283381	A00758:247:H2MVHDSX3:1:1150:18141:34225/1	60	-
chr1	36357734	36357735	A00758:247:H2MVHDSX3:3:2603:22164:6684	60	-
chr1	36976742	36976743	A00758:247:H2MVHDSX3:1:1106:18493:11882/1	60	-
chr1	37499365	37499366	A00758:247:H2MVHDSX3:1:1419:11614:4445/1	60	-
chr1	37507339	37507340	A00758:247:H2MVHDSX3:1:1150:29035:6840/1	60	+
chr1	37697769	37697770	A00758:247:H2MVHDSX3:2:1549:26078:33567	60	-
chr1	37822062	37822063	A00758:247:H2MVHDSX3:1:1259:4752:27539/1	60	+
chr1	37822066	37822067	A00758:247:H2MVHDSX3:3:2174:16098:2691	60	+
chr1	37835297	37835298	A00758:247:H2MVHDSX3:1:1131:10474:18380/1	60	-
chr1	37867022	37867023	A00758:247:H2MVHDSX3:1:1168:4878:16736/1	60	+
chr1	37977071	37977072	A00758:247:H2MVHDSX3:2:1541:4020:36667	60	+
chr1	38017833	38017834	A00758:247:H2MVHDSX3:1:1158:29957:32675/1	60	+
chr1	38848921	38848922	A00758:247:H2MVHDSX3:2:2461:16034:31798	60	-
chr1	39037424	39037425	A00758:247:H2MVHDSX3:4:1363:9588:28463	60	-
chr1	39199689	39199690	A00758:247:H2MVHDSX3:1:1107:17300:16611/1	60	-
chr1	39210685	39210686	A00758:247:H2MVHDSX3:3:2221:13241:7044	60	-
chr1	39222225	39222226	A00758:247:H2MVHDSX3:2:1320:9914:36949	60	+
chr1	39230439	39230440	A00758:247:H2MVHDSX3:1:1124:28076:20744/1	60	+
chr1	39241060	39241061	A00758:247:H2MVHDSX3:3:2167:28727:34835	60	-
chr1	39241061	39241062	A00758:247:H2MVHDSX3:4:1345:11858:12477/1	60	-
chr1	39241062	39241063	A00758:247:H2MVHDSX3:1:1637:11623:27665/1	60	-
chr1	39255917	39255918	A00758:247:H2MVHDSX3:3:2562:25762:21840	60	-
chr1	39257784	39257785	A00758:247:H2MVHDSX3:1:1121:22462:27117/1	60	+
chr1	39262587	39262588	A00758:247:H2MVHDSX3:1:2536:14895:24283/1	60	+
chr1	39298907	39298908	A00758:247:H2MVHDSX3:1:1123:11776:8609/1	60	+
chr1	39311763	39311764	A00758:247:H2MVHDSX3:2:1261:2772:15812	60	-
chr1	39317574	39317575	A00758:247:H2MVHDSX3:1:1122:16830:8281/1	60	+
chr1	39326409	39326410	A00758:247:H2MVHDSX3:3:1260:22019:32362	60	+
chr1	39327902	39327903	A00758:247:H2MVHDSX3:1:1118:10936:8907/1	60	+
chr1	39345907	39345908	A00758:247:H2MVHDSX3:3:2338:11351:32643	60	-
chr1	39449009	39449010	A00758:247:H2MVHDSX3:1:2159:17201:16313/1	60	-
chr1	39449731	39449732	A00758:247:H2MVHDSX3:1:1644:30074:3537	60	+
chr1	39479325	39479326	A00758:247:H2MVHDSX3:2:2377:13575:12007	60	-
chr1	39549397	39549398	A00758:247:H2MVHDSX3:1:2314:14498:11068	60	-
chr1	39841136	39841137	A00758:247:H2MVHDSX3:1:1134:15727:4836/1	60	+
chr1	39841137	39841138	A00758:247:H2MVHDSX3:2:1337:4490:21981	60	+
chr1	39847636	39847637	A00758:247:H2MVHDSX3:1:1133:18267:30499/1	60	+
chr1	39849403	39849404	A00758:247:H2MVHDSX3:4:2519:13358:20901/1	60	-
chr1	39860843	39860844	A00758:247:H2MVHDSX3:1:1277:20437:11397	60	-
chr1	40048316	40048317	A00758:247:H2MVHDSX3:1:1628:16441:3693	60	-
chr1	40060825	40060826	A00758:247:H2MVHDSX3:1:1112:5819:28447/1	60	+
chr1	40194333	40194334	A00758:247:H2MVHDSX3:1:1419:8657:11318/1	60	+
chr1	40197713	40197714	A00758:247:H2MVHDSX3:1:2515:18385:25504	60	+
chr1	40213177	40213178	A00758:247:H2MVHDSX3:1:1352:11388:24126/1	60	+
chr1	40230762	40230763	A00758:247:H2MVHDSX3:2:1234:19479:32002	60	+
chr1	40274442	40274443	A00758:247:H2MVHDSX3:2:2122:23764:19507	60	+
chr1	40716215	40716216	A00758:247:H2MVHDSX3:2:1577:2121:30217	60	-
chr1	40719300	40719301	A00758:247:H2MVHDSX3:1:1548:22779:31641/1	60	+
chr1	40739698	40739699	A00758:247:H2MVHDSX3:4:1269:12102:15468/1	60	+
chr1	41067484	41067485	A00758:247:H2MVHDSX3:1:1126:29306:4523/1	60	+
chr1	41095764	41095765	A00758:247:H2MVHDSX3:1:2306:5141:20102/1	60	-
chr1	41111379	41111380	A00758:247:H2MVHDSX3:1:1374:16631:32612	60	-
chr1	41112987	41112988	A00758:247:H2MVHDSX3:1:1128:22788:17409/1	60	+
chr1	41148225	41148226	A00758:247:H2MVHDSX3:1:1104:7238:13808/1	60	+
chr1	41193447	41193448	A00758:247:H2MVHDSX3:1:1177:15257:8155/1	60	-
chr1	41841240	41841241	A00758:247:H2MVHDSX3:1:1436:9715:22983/1	60	+
chr1	41978014	41978015	A00758:247:H2MVHDSX3:3:1353:27227:10661	60	+
chr1	42192714	42192715	A00758:247:H2MVHDSX3:1:1108:6813:20431/1	60	-
chr1	42193327	42193328	A00758:247:H2MVHDSX3:2:1426:17544:6574	60	+
chr1	42204074	42204075	A00758:247:H2MVHDSX3:1:2109:21034:9236	60	-
chr1	42204898	42204899	A00758:247:H2MVHDSX3:1:1142:7889:5760/1	60	-
chr1	42222863	42222864	A00758:247:H2MVHDSX3:1:1211:2618:9502/1	60	+
chr1	42227937	42227938	A00758:247:H2MVHDSX3:1:2250:22227:33692/1	60	+
chr1	42263751	42263752	A00758:247:H2MVHDSX3:1:1127:17110:25958/1	60	+
chr1	42265626	42265627	A00758:247:H2MVHDSX3:1:1423:30255:2221/1	60	+
chr1	42268005	42268006	A00758:247:H2MVHDSX3:3:1127:2618:24596	60	+
chr1	42286917	42286918	A00758:247:H2MVHDSX3:1:1178:25247:5165/1	60	+
chr1	42309060	42309061	A00758:247:H2MVHDSX3:2:1312:25021:24345	60	+
chr1	42685248	42685249	A00758:247:H2MVHDSX3:1:1667:6180:3709/1	60	+
chr1	42695149	42695150	A00758:247:H2MVHDSX3:1:1205:4381:34444/1	60	-
chr1	42695959	42695960	A00758:247:H2MVHDSX3:1:1677:9290:28447/1	60	+
chr1	42697239	42697240	A00758:247:H2MVHDSX3:3:1178:21667:8140	60	-
chr1	42697241	42697242	A00758:247:H2MVHDSX3:1:1604:21965:22842/1	60	-
chr1	42770608	42770609	A00758:247:H2MVHDSX3:3:2521:7798:2033	60	-
chr1	42813281	42813282	A00758:247:H2MVHDSX3:1:1165:5231:15029/1	60	+
chr1	42948607	42948608	A00758:247:H2MVHDSX3:1:1432:25572:2472/1	60	-
chr1	42955850	42955851	A00758:247:H2MVHDSX3:1:1120:8061:36526/1	60	+
chr1	43167899	43167900	A00758:247:H2MVHDSX3:1:1152:11442:34272	60	+
chr1	43168026	43168027	A00758:247:H2MVHDSX3:1:1121:9715:8891/1	60	+
chr1	43354359	43354360	A00758:247:H2MVHDSX3:1:1246:25346:8782/1	60	-
chr1	43413592	43413593	A00758:247:H2MVHDSX3:1:2121:24930:34053/1	60	+
chr1	43574465	43574466	A00758:247:H2MVHDSX3:1:1143:24749:26976/1	60	+
chr1	43652790	43652791	A00758:247:H2MVHDSX3:1:1573:14353:4178/1	60	-
chr1	43659265	43659266	A00758:247:H2MVHDSX3:1:1113:16333:18975/1	60	+
chr1	43682048	43682049	A00758:247:H2MVHDSX3:1:1162:23267:23782/1	60	-
chr1	43710586	43710587	A00758:247:H2MVHDSX3:1:1107:23330:25895/1	60	+
chr1	43715778	43715779	A00758:247:H2MVHDSX3:1:1220:27733:7341/1	60	-
chr1	43748618	43748619	A00758:247:H2MVHDSX3:3:1122:7871:3944	60	-
chr1	43750434	43750435	A00758:247:H2MVHDSX3:2:2560:20338:5619	60	-
chr1	43751976	43751977	A00758:247:H2MVHDSX3:1:2656:16821:5384/1	60	-
chr1	43752405	43752406	A00758:247:H2MVHDSX3:1:1114:9887:16830/1	60	-
chr1	43755541	43755542	A00758:247:H2MVHDSX3:1:1503:29080:29590/1	60	-
chr1	43755752	43755753	A00758:247:H2MVHDSX3:2:1117:14308:1407	60	-
chr1	43764523	43764524	A00758:247:H2MVHDSX3:1:1104:5376:15029/1	60	-
chr1	43790948	43790949	A00758:247:H2MVHDSX3:4:1321:5276:27258/1	60	+
chr1	43827167	43827168	A00758:247:H2MVHDSX3:2:2636:16233:36839	60	-
chr1	43842144	43842145	A00758:247:H2MVHDSX3:1:1214:3911:13401/1	60	+
chr1	43845637	43845638	A00758:247:H2MVHDSX3:1:1322:24361:30029/1	60	+
chr1	43856084	43856085	A00758:247:H2MVHDSX3:4:1552:8793:34100/1	60	-
chr1	44303188	44303189	A00758:247:H2MVHDSX3:1:2623:4625:34616/1	60	-
chr1	44432523	44432524	A00758:247:H2MVHDSX3:2:2369:31476:16892	60	+
chr1	44630143	44630144	A00758:247:H2MVHDSX3:4:1164:17815:3035/1	60	+
chr1	44754574	44754575	A00758:247:H2MVHDSX3:1:1265:14208:22842/1	60	-
chr1	44778897	44778898	A00758:247:H2MVHDSX3:2:2154:17635:16344	60	+
chr1	44872951	44872952	A00758:247:H2MVHDSX3:1:2667:7021:31908	60	-
chr1	44881112	44881113	A00758:247:H2MVHDSX3:1:1239:25699:13745/1	60	+
chr1	44881113	44881114	A00758:247:H2MVHDSX3:1:1356:9462:37043/1	60	+
chr1	44918959	44918960	A00758:247:H2MVHDSX3:1:1133:14778:4758/1	60	+
chr1	44921060	44921061	A00758:247:H2MVHDSX3:1:1272:27371:30452/1	60	+
chr1	44927104	44927105	A00758:247:H2MVHDSX3:3:2105:23493:32941	60	-
chr1	44930909	44930910	A00758:247:H2MVHDSX3:1:1332:4083:32142/1	60	+
chr1	44951018	44951019	A00758:247:H2MVHDSX3:4:1165:22001:9408/1	60	+
chr1	44970363	44970364	A00758:247:H2MVHDSX3:1:1375:10131:15123/1	60	-
chr1	44973041	44973042	A00758:247:H2MVHDSX3:1:1302:19560:3051/1	60	+
chr1	44974872	44974873	A00758:247:H2MVHDSX3:1:1310:18584:2613/1	60	-
chr1	44987828	44987829	A00758:247:H2MVHDSX3:3:1510:10312:12931	60	+
chr1	45135145	45135146	A00758:247:H2MVHDSX3:4:2257:28483:14998	60	-
chr1	45185636	45185637	A00758:247:H2MVHDSX3:2:1619:25211:11929	60	+
chr1	45330490	45330491	A00758:247:H2MVHDSX3:2:1250:14235:26835	60	+
chr1	45427354	45427355	A00758:247:H2MVHDSX3:2:1121:27941:16689	60	-
chr1	45518764	45518765	A00758:247:H2MVHDSX3:1:1250:3468:32080/1	60	-
chr1	45526579	45526580	A00758:247:H2MVHDSX3:1:2577:32461:29215	60	+
chr1	45588917	45588918	A00758:247:H2MVHDSX3:3:1651:7717:32299	60	+
chr1	45646662	45646663	A00758:247:H2MVHDSX3:1:1405:8178:13839/1	60	+
chr1	45649873	45649874	A00758:247:H2MVHDSX3:2:2646:2094:21151	60	-
chr1	45653005	45653006	A00758:247:H2MVHDSX3:2:2564:24948:4930	60	-
chr1	45655602	45655603	A00758:247:H2MVHDSX3:1:1320:8341:15405/1	60	+
chr1	45672326	45672327	A00758:247:H2MVHDSX3:1:2159:23764:24486	60	-
chr1	45678439	45678440	A00758:247:H2MVHDSX3:1:1326:4987:33270/1	60	-
chr1	45703294	45703295	A00758:247:H2MVHDSX3:1:1376:8124:23422/1	60	+
chr1	45833856	45833857	A00758:247:H2MVHDSX3:4:1112:8901:1188/1	60	+
chr1	45862819	45862820	A00758:247:H2MVHDSX3:2:1144:32154:2159	60	+
chr1	45881993	45881994	A00758:247:H2MVHDSX3:3:1102:16649:6997	60	-
chr1	45884930	45884931	A00758:247:H2MVHDSX3:2:2165:20663:19179	60	+
chr1	45938068	45938069	A00758:247:H2MVHDSX3:1:1136:26359:28855/1	60	-
chr1	45950985	45950986	A00758:247:H2MVHDSX3:1:1565:6786:35634/1	60	+
chr1	45982162	45982163	A00758:247:H2MVHDSX3:2:2639:16396:21966	60	+
chr1	46050974	46050975	A00758:247:H2MVHDSX3:1:1127:13566:35571/1	60	+
chr1	46051717	46051718	A00758:247:H2MVHDSX3:2:2547:2347:16172	60	+
chr1	46081097	46081098	A00758:247:H2MVHDSX3:2:1665:19849:33896	60	+
chr1	46103167	46103168	A00758:247:H2MVHDSX3:1:1163:1597:12367/1	60	+
chr1	46121140	46121141	A00758:247:H2MVHDSX3:1:1422:27019:10989/1	60	+
chr1	46232504	46232505	A00758:247:H2MVHDSX3:3:2640:13395:28134	60	-
chr1	46258618	46258619	A00758:247:H2MVHDSX3:1:1448:22336:30373/1	60	-
chr1	46309755	46309756	A00758:247:H2MVHDSX3:1:1119:31919:28369/1	60	+
chr1	46313919	46313920	A00758:247:H2MVHDSX3:1:1130:25789:32690/1	60	+
chr1	46418863	46418864	A00758:247:H2MVHDSX3:1:1121:2058:18771/1	60	+
chr1	46569060	46569061	A00758:247:H2MVHDSX3:1:1331:6831:9721/1	60	-
chr1	46593121	46593122	A00758:247:H2MVHDSX3:1:2602:32524:36777/1	60	+
chr1	46680716	46680717	A00758:247:H2MVHDSX3:4:1629:21775:14372/1	60	+
chr1	46699887	46699888	A00758:247:H2MVHDSX3:1:1360:22101:36699/1	60	-
chr1	47336351	47336352	A00758:247:H2MVHDSX3:1:1108:13214:32612/1	60	-
chr1	47915412	47915413	A00758:247:H2MVHDSX3:1:1232:10682:11537/1	60	+
chr1	50138652	50138653	A00758:247:H2MVHDSX3:2:2425:6460:16470	60	-
chr1	50468699	50468700	A00758:247:H2MVHDSX3:3:2447:12391:24173	60	+
chr1	50557217	50557218	A00758:247:H2MVHDSX3:2:1262:22562:8343	60	-
chr1	50691291	50691292	A00758:247:H2MVHDSX3:1:1131:31747:18270/1	60	+
chr1	50774440	50774441	A00758:247:H2MVHDSX3:1:1418:26910:26772/1	60	-
chr1	50993633	50993634	A00758:247:H2MVHDSX3:2:1467:22119:23672	60	-
chr1	51444250	51444251	A00758:247:H2MVHDSX3:1:1106:22562:25974/1	60	-
chr1	51602248	51602249	A00758:247:H2MVHDSX3:1:2118:26160:8750/1	60	+
chr1	51691173	51691174	A00758:247:H2MVHDSX3:1:1275:4571:23469/1	60	-
chr1	51727403	51727404	A00758:247:H2MVHDSX3:4:1118:1615:24862	60	+
chr1	51739830	51739831	A00758:247:H2MVHDSX3:1:1107:25211:17253/1	60	-
chr1	51833686	51833687	A00758:247:H2MVHDSX3:1:1139:20383:29872/1	60	+
chr1	52147284	52147285	A00758:247:H2MVHDSX3:1:1269:29080:36260/1	60	+
chr1	52260837	52260838	A00758:247:H2MVHDSX3:1:1228:18484:13119/1	60	+
chr1	52260838	52260839	A00758:247:H2MVHDSX3:3:1359:11930:10254	60	+
chr1	52444344	52444345	A00758:247:H2MVHDSX3:1:1103:12445:26334/1	60	+
chr1	52472148	52472149	A00758:247:H2MVHDSX3:1:1172:27127:22388/1	60	-
chr1	52488515	52488516	A00758:247:H2MVHDSX3:1:1562:15989:34162/1	60	-
chr1	52489792	52489793	A00758:247:H2MVHDSX3:1:1314:16260:31281/1	60	+
chr1	52489793	52489794	A00758:247:H2MVHDSX3:2:2443:22155:23328	60	+
chr1	52492483	52492484	A00758:247:H2MVHDSX3:1:1111:6650:5588/1	60	+
chr1	52495058	52495059	A00758:247:H2MVHDSX3:1:1632:32316:18975/1	60	-
chr1	52511695	52511696	A00758:247:H2MVHDSX3:2:1328:13105:9283	60	+
chr1	52513098	52513099	A00758:247:H2MVHDSX3:1:1113:12255:13917/1	60	-
chr1	52517825	52517826	A00758:247:H2MVHDSX3:3:2621:18692:18239	60	+
chr1	52533416	52533417	A00758:247:H2MVHDSX3:1:1201:15121:30655/1	60	-
chr1	52679919	52679920	A00758:247:H2MVHDSX3:1:1446:21567:35931	60	+
chr1	52765312	52765313	A00758:247:H2MVHDSX3:1:1216:12933:8985/1	60	+
chr1	52778818	52778819	A00758:247:H2MVHDSX3:1:1123:21495:23312/1	60	-
chr1	52817562	52817563	A00758:247:H2MVHDSX3:1:2154:20980:28119	60	-
chr1	53034539	53034540	A00758:247:H2MVHDSX3:4:1178:10854:28181	60	-
chr1	53042528	53042529	A00758:247:H2MVHDSX3:2:2121:9462:12743	60	-
chr1	53336389	53336390	A00758:247:H2MVHDSX3:1:2160:18313:28573/1	60	-
chr1	53781654	53781655	A00758:247:H2MVHDSX3:1:2444:32398:12070	60	-
chr1	53796101	53796102	A00758:247:H2MVHDSX3:1:1114:16920:13479/1	60	+
chr1	53940167	53940168	A00758:247:H2MVHDSX3:1:1307:13440:27618/1	60	+
chr1	53940169	53940170	A00758:247:H2MVHDSX3:2:1456:1118:4836	60	+
chr1	53940171	53940172	A00758:247:H2MVHDSX3:1:1101:31584:19836/1	60	+
chr1	53993707	53993708	A00758:247:H2MVHDSX3:1:2660:22453:27101/1	60	+
chr1	54576834	54576835	A00758:247:H2MVHDSX3:3:2609:23375:21778	60	-
chr1	54617727	54617728	A00758:247:H2MVHDSX3:3:2326:5900:35446	60	+
chr1	54982634	54982635	A00758:247:H2MVHDSX3:2:1316:21802:7874	60	+
chr1	55017924	55017925	A00758:247:H2MVHDSX3:4:1371:5538:16188	60	-
chr1	55103333	55103334	A00758:247:H2MVHDSX3:1:1233:18846:21010/1	60	+
chr1	55151265	55151266	A00758:247:H2MVHDSX3:2:1373:11550:23688	60	+
chr1	55168857	55168858	A00758:247:H2MVHDSX3:1:1166:25220:5243/1	60	-
chr1	59346259	59346260	A00758:247:H2MVHDSX3:1:1154:17833:5228/1	60	+
chr1	59777877	59777878	A00758:247:H2MVHDSX3:2:1405:30707:9768	60	-
chr1	60457812	60457813	A00758:247:H2MVHDSX3:1:1145:3911:12117/1	60	-
chr1	61084432	61084433	A00758:247:H2MVHDSX3:1:2475:29387:12962/1	60	-
chr1	61084433	61084434	A00758:247:H2MVHDSX3:1:1457:6280:35603/1	60	-
chr1	61084434	61084435	A00758:247:H2MVHDSX3:2:1248:9281:23516	60	-
chr1	61084441	61084442	A00758:247:H2MVHDSX3:3:1166:26485:24690	60	-
chr1	61230092	61230093	A00758:247:H2MVHDSX3:1:1654:30120:36965/1	60	-
chr1	61706434	61706435	A00758:247:H2MVHDSX3:1:1255:31675:33583/1	60	+
chr1	62276279	62276280	A00758:247:H2MVHDSX3:3:1517:32850:9690	60	-
chr1	62466048	62466049	A00758:247:H2MVHDSX3:1:2568:10239:20290	60	-
chr1	62535293	62535294	A00758:247:H2MVHDSX3:1:1271:32235:12571/1	60	+
chr1	62820609	62820610	A00758:247:H2MVHDSX3:1:1638:15646:11334/1	60	-
chr1	63453412	63453413	A00758:247:H2MVHDSX3:1:1254:18909:5368/1	60	-
chr1	63528078	63528079	A00758:247:H2MVHDSX3:3:2534:27263:19022	60	+
chr1	65890151	65890152	A00758:247:H2MVHDSX3:1:2365:22959:23343	60	-
chr1	66851856	66851857	A00758:247:H2MVHDSX3:1:1109:20699:27289/1	60	-
chr1	66952459	66952460	A00758:247:H2MVHDSX3:2:1474:32208:29089	60	+
chr1	66952461	66952462	A00758:247:H2MVHDSX3:2:1306:4110:17660	60	+
chr1	70172729	70172730	A00758:247:H2MVHDSX3:1:1178:9037:32800/1	60	+
chr1	70298950	70298951	A00758:247:H2MVHDSX3:2:1247:1895:26193	60	-
chr1	70307527	70307528	A00758:247:H2MVHDSX3:1:2238:7328:13275/1	60	+
chr1	70834604	70834605	A00758:247:H2MVHDSX3:1:1101:5050:6292/1	60	+
chr1	71584191	71584192	A00758:247:H2MVHDSX3:1:1128:16613:7153/1	60	-
chr1	72249267	72249268	A00758:247:H2MVHDSX3:1:1364:24017:10708/1	60	+
chr1	73414258	73414259	A00758:247:H2MVHDSX3:4:1631:18340:12743/1	60	-
chr1	74938744	74938745	A00758:247:H2MVHDSX3:2:1320:16604:16313	60	+
chr1	75237560	75237561	A00758:247:H2MVHDSX3:4:1104:30355:26036/1	60	-
chr1	75298241	75298242	A00758:247:H2MVHDSX3:1:1107:16152:7827/1	60	+
chr1	75571080	75571081	A00758:247:H2MVHDSX3:1:2365:24768:16423/1	60	+
chr1	75605285	75605286	A00758:247:H2MVHDSX3:1:1113:13810:4460/1	60	+
chr1	75789788	75789789	A00758:247:H2MVHDSX3:1:1237:32325:26443/1	60	+
chr1	75789789	75789790	A00758:247:H2MVHDSX3:2:1465:24361:12117	60	+
chr1	76525534	76525535	A00758:247:H2MVHDSX3:1:1113:29559:9533/1	60	+
chr1	77370706	77370707	A00758:247:H2MVHDSX3:1:1470:32895:14403/1	60	-
chr1	77722637	77722638	A00758:247:H2MVHDSX3:1:1539:1542:18004/1	60	-
chr1	77799513	77799514	A00758:247:H2MVHDSX3:1:2378:13991:9189	60	-
chr1	77845057	77845058	A00758:247:H2MVHDSX3:1:1111:7717:28698/1	60	+
chr1	77959534	77959535	A00758:247:H2MVHDSX3:1:1102:21377:18912/1	60	+
chr1	77959902	77959903	A00758:247:H2MVHDSX3:2:2304:31774:6104	60	-
chr1	79785141	79785142	A00758:247:H2MVHDSX3:4:2347:9923:33489	60	+
chr1	80062439	80062440	A00758:247:H2MVHDSX3:3:1517:30942:15718	60	+
chr1	81888703	81888704	A00758:247:H2MVHDSX3:4:1657:14913:22780/1	60	+
chr1	84128914	84128915	A00758:247:H2MVHDSX3:1:2326:5186:24533/1	60	+
chr1	84203211	84203212	A00758:247:H2MVHDSX3:4:1151:7111:36824/1	60	+
chr1	84311636	84311637	A00758:247:H2MVHDSX3:2:1366:28962:9690	60	-
chr1	86907798	86907799	A00758:247:H2MVHDSX3:2:1310:9796:12289	60	-
chr1	88721913	88721914	A00758:247:H2MVHDSX3:2:1456:1244:10504	60	+
chr1	88763148	88763149	A00758:247:H2MVHDSX3:2:1649:23321:22122	60	+
chr1	89340530	89340531	A00758:247:H2MVHDSX3:4:1411:27859:21245/1	60	-
chr1	89553513	89553514	A00758:247:H2MVHDSX3:1:1203:30644:11256/1	60	-
chr1	89652993	89652994	A00758:247:H2MVHDSX3:1:2640:18041:15076	60	-
chr1	89717572	89717573	A00758:247:H2MVHDSX3:1:1267:11388:8970/1	60	+
chr1	90698686	90698687	A00758:247:H2MVHDSX3:3:1434:30147:10238	60	+
chr1	90930853	90930854	A00758:247:H2MVHDSX3:1:1311:14434:20697/1	60	-
chr1	91832744	91832745	A00758:247:H2MVHDSX3:3:1469:11270:25958	60	+
chr1	92109669	92109670	A00758:247:H2MVHDSX3:1:1128:16658:6668/1	60	-
chr1	92174408	92174409	A00758:247:H2MVHDSX3:1:2475:17499:31266	60	-
chr1	92245952	92245953	A00758:247:H2MVHDSX3:1:1405:24740:30405/1	60	-
chr1	92290377	92290378	A00758:247:H2MVHDSX3:1:1368:1407:21496/1	60	+
chr1	92331416	92331417	A00758:247:H2MVHDSX3:1:2265:9670:19429	60	+
chr1	92334164	92334165	A00758:247:H2MVHDSX3:1:2337:9353:18975/1	60	+
chr1	92334671	92334672	A00758:247:H2MVHDSX3:1:1369:7871:2879/1	60	-
chr1	92346592	92346593	A00758:247:H2MVHDSX3:1:2654:32362:34178/1	60	+
chr1	92469718	92469719	A00758:247:H2MVHDSX3:2:1234:3369:34601	60	+
chr1	92469720	92469721	A00758:247:H2MVHDSX3:3:1270:32506:30796	60	+
chr1	92556103	92556104	A00758:247:H2MVHDSX3:4:2317:2031:16595	60	+
chr1	93099455	93099456	A00758:247:H2MVHDSX3:1:1134:28700:31375/1	60	-
chr1	93216131	93216132	A00758:247:H2MVHDSX3:1:1127:24352:4053/1	60	+
chr1	93255417	93255418	A00758:247:H2MVHDSX3:4:1275:29315:17127/1	60	-
chr1	93900548	93900549	A00758:247:H2MVHDSX3:2:2164:19235:21089	60	-
chr1	94191572	94191573	A00758:247:H2MVHDSX3:1:1132:20808:19241/1	60	-
chr1	96294600	96294601	A00758:247:H2MVHDSX3:4:2364:21088:29465/1	60	-
chr1	96742781	96742782	A00758:247:H2MVHDSX3:1:1348:20754:35211/1	60	+
chr1	96743937	96743938	A00758:247:H2MVHDSX3:1:1164:14687:27461/1	60	+
chr1	96750511	96750512	A00758:247:H2MVHDSX3:1:1363:25898:9925/1	60	-
chr1	96770113	96770114	A00758:247:H2MVHDSX3:3:1633:26332:32158	60	-
chr1	96816657	96816658	A00758:247:H2MVHDSX3:2:2124:17354:9283	60	+
chr1	97475162	97475163	A00758:247:H2MVHDSX3:4:1425:32045:29810/1	60	+
chr1	97537845	97537846	A00758:247:H2MVHDSX3:1:1439:8648:17472/1	60	-
chr1	97661849	97661850	A00758:247:H2MVHDSX3:1:1622:12518:1344/1	60	+
chr1	97683827	97683828	A00758:247:H2MVHDSX3:2:1357:3423:35697	60	-
chr1	97688922	97688923	A00758:247:H2MVHDSX3:1:1440:13160:32518/1	60	+
chr1	97689617	97689618	A00758:247:H2MVHDSX3:1:1265:23999:32127/1	60	+
chr1	97713847	97713848	A00758:247:H2MVHDSX3:1:1411:15112:17957/1	60	+
chr1	97737234	97737235	A00758:247:H2MVHDSX3:1:1407:29496:23797	60	-
chr1	97737453	97737454	A00758:247:H2MVHDSX3:1:1218:16098:10488/1	60	-
chr1	97778755	97778756	A00758:247:H2MVHDSX3:4:2471:5150:24878/1	60	-
chr1	97794055	97794056	A00758:247:H2MVHDSX3:1:1107:23439:35039/1	60	-
chr1	97849593	97849594	A00758:247:H2MVHDSX3:1:1322:24433:1031/1	60	+
chr1	97988198	97988199	A00758:247:H2MVHDSX3:2:1347:13539:36432	60	+
chr1	98303915	98303916	A00758:247:H2MVHDSX3:1:1164:17499:3270/1	60	-
chr1	98452488	98452489	A00758:247:H2MVHDSX3:1:1224:6759:23469/1	60	+
chr1	98893250	98893251	A00758:247:H2MVHDSX3:1:1617:27236:7670/1	60	+
chr1	99038520	99038521	A00758:247:H2MVHDSX3:4:1667:15609:28995/1	60	+
chr1	99223145	99223146	A00758:247:H2MVHDSX3:1:1466:23656:34287	60	-
chr1	99704425	99704426	A00758:247:H2MVHDSX3:1:2209:22101:18693/1	60	-
chr1	99871656	99871657	A00758:247:H2MVHDSX3:2:1272:6533:26459	60	-
chr1	99890167	99890168	A00758:247:H2MVHDSX3:2:2167:22625:11240	60	-
chr1	99913211	99913212	A00758:247:H2MVHDSX3:1:1209:7437:18223/1	60	-
chr1	100051658	100051659	A00758:247:H2MVHDSX3:1:1404:31629:28401/1	60	+
chr1	100216335	100216336	A00758:247:H2MVHDSX3:4:2643:11062:8155/1	60	-
chr1	100275754	100275755	A00758:247:H2MVHDSX3:1:1105:24234:1564/1	60	-
chr1	101031631	101031632	A00758:247:H2MVHDSX3:1:1477:9760:25160/1	60	-
chr1	101066338	101066339	A00758:247:H2MVHDSX3:1:1559:4336:27946/1	60	+
chr1	101075968	101075969	A00758:247:H2MVHDSX3:2:1307:11668:7169	60	-
chr1	101080223	101080224	A00758:247:H2MVHDSX3:2:1255:4327:29309	60	+
chr1	101406827	101406828	A00758:247:H2MVHDSX3:1:1210:9028:19507/1	60	+
chr1	103262419	103262420	A00758:247:H2MVHDSX3:4:1250:12292:37059	60	+
chr1	104968372	104968373	A00758:247:H2MVHDSX3:1:1364:12002:36526/1	60	-
chr1	107135193	107135194	A00758:247:H2MVHDSX3:2:1622:30535:21809	60	-
chr1	107729958	107729959	A00758:247:H2MVHDSX3:3:1266:17833:35540	60	+
chr1	107802201	107802202	A00758:247:H2MVHDSX3:1:2131:8992:35446/1	60	-
chr1	107921443	107921444	A00758:247:H2MVHDSX3:3:2263:29116:9706	60	+
chr1	108661709	108661710	A00758:247:H2MVHDSX3:2:2165:25554:23610	60	-
chr1	108661711	108661712	A00758:247:H2MVHDSX3:1:1107:22281:21449	60	-
chr1	108758438	108758439	A00758:247:H2MVHDSX3:1:1409:29098:18912/1	60	-
chr1	108777187	108777188	A00758:247:H2MVHDSX3:2:1311:18801:9659	60	+
chr1	109227266	109227267	A00758:247:H2MVHDSX3:1:1135:14977:7075/1	60	+
chr1	109362524	109362525	A00758:247:H2MVHDSX3:1:1119:22535:15687/1	60	-
chr1	109366154	109366155	A00758:247:H2MVHDSX3:2:1311:9706:20149	60	-
chr1	109367466	109367467	A00758:247:H2MVHDSX3:2:1577:29306:27853	60	-
chr1	109586911	109586912	A00758:247:H2MVHDSX3:1:2223:19180:17425/1	60	+
chr1	109813724	109813725	A00758:247:H2MVHDSX3:2:2257:19904:25567	60	+
chr1	109914862	109914863	A00758:247:H2MVHDSX3:1:1409:5520:16282	60	+
chr1	109917603	109917604	A00758:247:H2MVHDSX3:1:1105:12147:22936/1	60	+
chr1	110347041	110347042	A00758:247:H2MVHDSX3:1:1256:5294:5024/1	60	+
chr1	110348651	110348652	A00758:247:H2MVHDSX3:3:1537:4128:35196	60	-
chr1	110677459	110677460	A00758:247:H2MVHDSX3:3:1112:26630:6997	60	-
chr1	110677461	110677462	A00758:247:H2MVHDSX3:3:1278:4508:18411	60	-
chr1	110875983	110875984	A00758:247:H2MVHDSX3:1:2108:28700:35258/1	60	+
chr1	110893285	110893286	A00758:247:H2MVHDSX3:4:2210:24975:16908	60	-
chr1	110947109	110947110	A00758:247:H2MVHDSX3:1:1653:22209:3537	60	+
chr1	111118938	111118939	A00758:247:H2MVHDSX3:3:2409:15781:17519	60	+
chr1	111130570	111130571	A00758:247:H2MVHDSX3:4:1633:24496:36213/1	60	-
chr1	111457293	111457294	A00758:247:H2MVHDSX3:4:2177:9019:32706	60	-
chr1	111458354	111458355	A00758:247:H2MVHDSX3:1:2339:22318:30592/1	60	+
chr1	111540633	111540634	A00758:247:H2MVHDSX3:2:2338:24948:21527	60	+
chr1	111667832	111667833	A00758:247:H2MVHDSX3:3:1653:30120:21997	60	+
chr1	112536765	112536766	A00758:247:H2MVHDSX3:1:2553:23574:31798/1	60	+
chr1	112582013	112582014	A00758:247:H2MVHDSX3:3:2363:15230:33630	60	-
chr1	112634364	112634365	A00758:247:H2MVHDSX3:1:1139:17164:5415/1	60	-
chr1	112634877	112634878	A00758:247:H2MVHDSX3:1:1152:10484:21809/1	60	-
chr1	112912649	112912650	A00758:247:H2MVHDSX3:4:2141:18900:11459/1	60	+
chr1	112925593	112925594	A00758:247:H2MVHDSX3:2:1234:12237:24032	60	+
chr1	112950389	112950390	A00758:247:H2MVHDSX3:1:1354:29333:19225/1	60	+
chr1	113108554	113108555	A00758:247:H2MVHDSX3:1:1346:22227:5447/1	60	-
chr1	113189459	113189460	A00758:247:H2MVHDSX3:4:1603:6605:7545/1	60	-
chr1	113777987	113777988	A00758:247:H2MVHDSX3:1:1125:11659:15452/1	60	+
chr1	113796622	113796623	A00758:247:H2MVHDSX3:2:1215:25265:16564	60	-
chr1	113806475	113806476	A00758:247:H2MVHDSX3:1:1111:20971:18427/1	60	+
chr1	113827022	113827023	A00758:247:H2MVHDSX3:2:1256:9607:6104	60	-
chr1	113959682	113959683	A00758:247:H2MVHDSX3:1:1113:16360:16172/1	60	-
chr1	113964261	113964262	A00758:247:H2MVHDSX3:1:1511:2917:12618/1	60	+
chr1	114395904	114395905	A00758:247:H2MVHDSX3:1:1120:22616:11913/1	60	+
chr1	114430033	114430034	A00758:247:H2MVHDSX3:4:2164:17806:32142/1	60	+
chr1	114454367	114454368	A00758:247:H2MVHDSX3:1:1237:4444:26287/1	60	-
chr1	115014872	115014873	A00758:247:H2MVHDSX3:2:2263:24514:29669	60	-
chr1	115357923	115357924	A00758:247:H2MVHDSX3:2:2154:28537:19601	60	+
chr1	115560971	115560972	A00758:247:H2MVHDSX3:1:1453:30798:3693/1	60	+
chr1	115589047	115589048	A00758:247:H2MVHDSX3:1:1231:28827:29841/1	60	+
chr1	115693209	115693210	A00758:247:H2MVHDSX3:1:1103:25066:8641/1	60	+
chr1	116399150	116399151	A00758:247:H2MVHDSX3:1:1113:6912:16219/1	60	+
chr1	117446707	117446708	A00758:247:H2MVHDSX3:1:1274:5963:21715/1	60	-
chr1	117467111	117467112	A00758:247:H2MVHDSX3:1:2157:5981:33959/1	60	+
chr1	117795799	117795800	A00758:247:H2MVHDSX3:1:1144:9706:3051/1	60	-
chr1	117893606	117893607	A00758:247:H2MVHDSX3:1:1321:19325:21715/1	60	-
chr1	120551718	120551719	A00758:247:H2MVHDSX3:1:1228:19090:19210/1	60	+
chr1	120758389	120758390	A00758:247:H2MVHDSX3:4:1248:20076:27179/1	60	+
chr1	121259497	121259498	A00758:247:H2MVHDSX3:3:2319:5782:33677	60	-
chr1	121391228	121391229	A00758:247:H2MVHDSX3:2:2430:23628:17769	60	-
chr1	121565875	121565876	A00758:247:H2MVHDSX3:1:1106:4535:32236/1	60	+
chr1	125182965	125182966	A00758:247:H2MVHDSX3:2:1236:7003:36855	60	-
chr1	145020798	145020799	A00758:247:H2MVHDSX3:4:1622:10493:23171/1	60	+
chr1	145777412	145777413	A00758:247:H2MVHDSX3:1:1120:20880:19022/1	60	+
chr1	145801483	145801484	A00758:247:H2MVHDSX3:1:1344:24370:4742/1	60	+
chr1	145946718	145946719	A00758:247:H2MVHDSX3:1:1108:12653:12258/1	60	+
chr1	145946719	145946720	A00758:247:H2MVHDSX3:3:1562:18421:31266	60	+
chr1	147252160	147252161	A00758:247:H2MVHDSX3:1:1251:23836:21699/1	60	+
chr1	147265226	147265227	A00758:247:H2MVHDSX3:1:1317:8133:17644/1	60	+
chr1	147601524	147601525	A00758:247:H2MVHDSX3:1:2662:25744:32675/1	60	+
chr1	147995403	147995404	A00758:247:H2MVHDSX3:1:2471:17390:6903/1	60	+
chr1	149400811	149400812	A00758:247:H2MVHDSX3:4:1103:12961:34616/1	60	-
chr1	149400927	149400928	A00758:247:H2MVHDSX3:1:1258:19217:9596/1	60	+
chr1	149420045	149420046	A00758:247:H2MVHDSX3:1:1205:16468:7310/1	60	+
chr1	149424446	149424447	A00758:247:H2MVHDSX3:1:1314:7961:26052/1	60	-
chr1	149450609	149450610	A00758:247:H2MVHDSX3:1:1128:9534:7670/1	60	+
chr1	149454842	149454843	A00758:247:H2MVHDSX3:1:1231:29939:28886/1	60	-
chr1	149592064	149592065	A00758:247:H2MVHDSX3:1:2117:30770:17112/1	60	+
chr1	149610010	149610011	A00758:247:H2MVHDSX3:1:2622:18548:28761	60	-
chr1	149610011	149610012	A00758:247:H2MVHDSX3:1:1104:31539:16094/1	60	-
chr1	149945356	149945357	A00758:247:H2MVHDSX3:1:1575:9715:22983/1	60	+
chr1	149965236	149965237	A00758:247:H2MVHDSX3:1:1128:32796:14638/1	60	-
chr1	149987245	149987246	A00758:247:H2MVHDSX3:3:2261:24569:26005	60	+
chr1	149988613	149988614	A00758:247:H2MVHDSX3:1:1163:17074:6574/1	60	+
chr1	149989580	149989581	A00758:247:H2MVHDSX3:1:1127:9661:6417/1	60	+
chr1	149989584	149989585	A00758:247:H2MVHDSX3:2:2366:7346:20384	60	+
chr1	149998562	149998563	A00758:247:H2MVHDSX3:1:2515:22390:20572/1	60	+
chr1	150072260	150072261	A00758:247:H2MVHDSX3:1:1445:15926:9408/1	60	-
chr1	150076134	150076135	A00758:247:H2MVHDSX3:1:1104:4481:29888/1	60	+
chr1	150076769	150076770	A00758:247:H2MVHDSX3:4:1415:28763:21778	60	-
chr1	150077645	150077646	A00758:247:H2MVHDSX3:1:1336:28293:2268/1	60	-
chr1	150084694	150084695	A00758:247:H2MVHDSX3:1:1405:20934:25535/1	60	-
chr1	150085051	150085052	A00758:247:H2MVHDSX3:1:2112:31665:31876/1	60	+
chr1	150086850	150086851	A00758:247:H2MVHDSX3:2:1152:32714:23202	60	-
chr1	150088317	150088318	A00758:247:H2MVHDSX3:1:1358:5837:13385/1	60	-
chr1	150092350	150092351	A00758:247:H2MVHDSX3:1:1225:15619:31391/1	60	+
chr1	150121308	150121309	A00758:247:H2MVHDSX3:1:1235:3025:24267/1	60	+
chr1	150124856	150124857	A00758:247:H2MVHDSX3:2:2544:20663:7654	60	-
chr1	150146597	150146598	A00758:247:H2MVHDSX3:1:1368:31792:3255/1	60	+
chr1	150344956	150344957	A00758:247:H2MVHDSX3:2:2631:16107:18208	60	-
chr1	150371719	150371720	A00758:247:H2MVHDSX3:1:2674:6533:9549	60	+
chr1	150381020	150381021	A00758:247:H2MVHDSX3:3:1271:27154:26224	60	-
chr1	150392616	150392617	A00758:247:H2MVHDSX3:1:1126:25681:10708/1	60	-
chr1	150422151	150422152	A00758:247:H2MVHDSX3:3:1462:12219:35931	60	-
chr1	150451497	150451498	A00758:247:H2MVHDSX3:1:1109:28926:29356/1	60	-
chr1	150461624	150461625	A00758:247:H2MVHDSX3:2:1410:4218:19382	60	-
chr1	150589406	150589407	A00758:247:H2MVHDSX3:2:1104:9706:18239	60	+
chr1	150611865	150611866	A00758:247:H2MVHDSX3:1:1306:21640:12884	60	-
chr1	150663423	150663424	A00758:247:H2MVHDSX3:1:1206:4915:6151/1	60	-
chr1	150684372	150684373	A00758:247:H2MVHDSX3:1:1139:22209:35884/1	60	+
chr1	150689328	150689329	A00758:247:H2MVHDSX3:1:1213:25690:10598/1	60	-
chr1	150692911	150692912	A00758:247:H2MVHDSX3:3:1670:22553:33473	60	-
chr1	150693657	150693658	A00758:247:H2MVHDSX3:1:1154:11360:28432/1	60	-
chr1	150826702	150826703	A00758:247:H2MVHDSX3:1:2219:4065:17738/1	60	+
chr1	150830220	150830221	A00758:247:H2MVHDSX3:1:1139:6714:2002/1	60	-
chr1	150840690	150840691	A00758:247:H2MVHDSX3:1:1109:24379:11522/1	60	-
chr1	150873615	150873616	A00758:247:H2MVHDSX3:1:1344:28791:5353/1	60	-
chr1	150931978	150931979	A00758:247:H2MVHDSX3:1:1302:29441:21136/1	60	+
chr1	150940337	150940338	A00758:247:H2MVHDSX3:1:1214:15130:26036/1	60	+
chr1	150968234	150968235	A00758:247:H2MVHDSX3:1:2308:20645:6433/1	60	-
chr1	151011043	151011044	A00758:247:H2MVHDSX3:2:1234:16468:4116	60	-
chr1	151026247	151026248	A00758:247:H2MVHDSX3:3:1107:3034:36652	60	-
chr1	151032708	151032709	A00758:247:H2MVHDSX3:2:1246:12174:20854	60	-
chr1	151063294	151063295	A00758:247:H2MVHDSX3:1:1268:22706:7185/1	60	+
chr1	151298806	151298807	A00758:247:H2MVHDSX3:1:1633:3323:3552/1	60	-
chr1	151323627	151323628	A00758:247:H2MVHDSX3:3:2165:29324:25598	60	+
chr1	151338593	151338594	A00758:247:H2MVHDSX3:2:2658:12102:25019	60	-
chr1	151407038	151407039	A00758:247:H2MVHDSX3:1:1108:7157:32737/1	60	+
chr1	151413134	151413135	A00758:247:H2MVHDSX3:1:1117:16459:13964/1	60	+
chr1	151413135	151413136	A00758:247:H2MVHDSX3:3:2572:31530:32800	60	+
chr1	151413142	151413143	A00758:247:H2MVHDSX3:3:2173:10854:36041	60	+
chr1	151417877	151417878	A00758:247:H2MVHDSX3:1:2301:25509:26005/1	60	-
chr1	151430971	151430972	A00758:247:H2MVHDSX3:1:1110:32515:10708/1	60	+
chr1	151631194	151631195	A00758:247:H2MVHDSX3:2:1248:22327:9690	60	+
chr1	151634181	151634182	A00758:247:H2MVHDSX3:1:1628:23538:26412/1	60	-
chr1	151640601	151640602	A00758:247:H2MVHDSX3:2:2328:14931:30232	60	-
chr1	151644884	151644885	A00758:247:H2MVHDSX3:1:2402:9480:15311	60	+
chr1	151657924	151657925	A00758:247:H2MVHDSX3:1:1158:4426:35744/1	60	-
chr1	151680179	151680180	A00758:247:H2MVHDSX3:1:1272:13376:4178/1	60	-
chr1	153177449	153177450	A00758:247:H2MVHDSX3:1:1124:1895:13166/1	60	+
chr1	153177454	153177455	A00758:247:H2MVHDSX3:3:2606:27796:16501	60	+
chr1	153636799	153636800	A00758:247:H2MVHDSX3:1:1433:13376:28354	60	-
chr1	153668431	153668432	A00758:247:H2MVHDSX3:1:2628:6795:27790/1	60	+
chr1	153739574	153739575	A00758:247:H2MVHDSX3:1:2574:2392:11115/1	60	-
chr1	153868921	153868922	A00758:247:H2MVHDSX3:1:1639:16975:6590/1	60	+
chr1	153883285	153883286	A00758:247:H2MVHDSX3:1:1577:10538:23876/1	60	+
chr1	153887018	153887019	A00758:247:H2MVHDSX3:1:1523:5430:23797/1	60	+
chr1	153890728	153890729	A00758:247:H2MVHDSX3:1:1212:25174:4038/1	60	-
chr1	153891603	153891604	A00758:247:H2MVHDSX3:2:2242:20066:2675	60	+
chr1	153902704	153902705	A00758:247:H2MVHDSX3:1:1259:25581:27383	60	-
chr1	153913347	153913348	A00758:247:H2MVHDSX3:4:1303:28800:11287	60	-
chr1	153919978	153919979	A00758:247:H2MVHDSX3:1:1209:9444:17002/1	60	+
chr1	153932506	153932507	A00758:247:H2MVHDSX3:4:2106:2456:28103/1	60	+
chr1	153974597	153974598	A00758:247:H2MVHDSX3:1:1133:3043:11929/1	60	-
chr1	154159858	154159859	A00758:247:H2MVHDSX3:2:2329:10999:17253	60	-
chr1	154172860	154172861	A00758:247:H2MVHDSX3:2:1574:22327:10097	60	+
chr1	154211960	154211961	A00758:247:H2MVHDSX3:1:2632:15311:36871	60	+
chr1	154219501	154219502	A00758:247:H2MVHDSX3:1:1249:16658:28808/1	60	+
chr1	154223135	154223136	A00758:247:H2MVHDSX3:1:2255:25174:18630/1	60	-
chr1	154227385	154227386	A00758:247:H2MVHDSX3:1:1176:27145:35571/1	60	+
chr1	154235470	154235471	A00758:247:H2MVHDSX3:4:2427:14434:33505/1	60	+
chr1	154262217	154262218	A00758:247:H2MVHDSX3:1:1326:4227:2550/1	60	-
chr1	154336513	154336514	A00758:247:H2MVHDSX3:3:2149:24903:27868	60	-
chr1	154590390	154590391	A00758:247:H2MVHDSX3:3:2330:24288:5509	60	+
chr1	154591411	154591412	A00758:247:H2MVHDSX3:1:1132:15854:16517	60	+
chr1	154597447	154597448	A00758:247:H2MVHDSX3:2:2344:1334:21308	60	-
chr1	154615666	154615667	A00758:247:H2MVHDSX3:2:2260:28718:11616	60	-
chr1	154621915	154621916	A00758:247:H2MVHDSX3:1:2332:32054:3208/1	60	-
chr1	154624426	154624427	A00758:247:H2MVHDSX3:1:1253:5638:11506/1	60	+
chr1	154963069	154963070	A00758:247:H2MVHDSX3:3:1258:4526:35446	60	+
chr1	154978431	154978432	A00758:247:H2MVHDSX3:1:1524:13431:27915/1	60	+
chr1	154980829	154980830	A00758:247:H2MVHDSX3:1:1426:5954:19225/1	60	+
chr1	155340944	155340945	A00758:247:H2MVHDSX3:3:2248:26214:7498	60	-
chr1	155344650	155344651	A00758:247:H2MVHDSX3:1:1120:16387:6104/1	60	+
chr1	155344651	155344652	A00758:247:H2MVHDSX3:3:2420:10176:34272	60	+
chr1	155355081	155355082	A00758:247:H2MVHDSX3:1:1373:17942:2566/1	60	+
chr1	155366476	155366477	A00758:247:H2MVHDSX3:2:2553:29243:33004	60	-
chr1	155369423	155369424	A00758:247:H2MVHDSX3:1:1131:17770:31454/1	60	+
chr1	155371169	155371170	A00758:247:H2MVHDSX3:1:1171:9760:27007/1	60	+
chr1	155379255	155379256	A00758:247:H2MVHDSX3:1:1329:4743:3161/1	60	-
chr1	155386098	155386099	A00758:247:H2MVHDSX3:2:1603:9860:10144	60	+
chr1	155393518	155393519	A00758:247:H2MVHDSX3:1:2256:20211:6652/1	60	-
chr1	155395152	155395153	A00758:247:H2MVHDSX3:4:1421:31756:16125/1	60	+
chr1	155402444	155402445	A00758:247:H2MVHDSX3:1:2418:26051:34178/1	60	-
chr1	155405304	155405305	A00758:247:H2MVHDSX3:1:1168:8576:4038/1	60	+
chr1	155437680	155437681	A00758:247:H2MVHDSX3:1:1167:18213:11177/1	60	-
chr1	155443770	155443771	A00758:247:H2MVHDSX3:1:2375:2736:4946/1	60	+
chr1	155447289	155447290	A00758:247:H2MVHDSX3:1:1156:14769:30107/1	60	-
chr1	155449718	155449719	A00758:247:H2MVHDSX3:1:2465:15185:29857/1	60	+
chr1	155464998	155464999	A00758:247:H2MVHDSX3:1:1240:31141:7075	60	+
chr1	155468491	155468492	A00758:247:H2MVHDSX3:1:1440:5394:23703/1	60	-
chr1	155469317	155469318	A00758:247:H2MVHDSX3:1:1156:11577:2096/1	60	-
chr1	155472504	155472505	A00758:247:H2MVHDSX3:1:1242:16034:14763/1	60	-
chr1	155482337	155482338	A00758:247:H2MVHDSX3:1:1340:23945:26177/1	60	+
chr1	155484141	155484142	A00758:247:H2MVHDSX3:1:1636:16071:23093/1	60	-
chr1	155486554	155486555	A00758:247:H2MVHDSX3:1:1449:16016:6026/1	60	-
chr1	155517144	155517145	A00758:247:H2MVHDSX3:2:1448:30581:28275	60	+
chr1	155532361	155532362	A00758:247:H2MVHDSX3:1:1335:29125:33708/1	60	-
chr1	155542286	155542287	A00758:247:H2MVHDSX3:1:1109:19497:26209/1	60	-
chr1	155557162	155557163	A00758:247:H2MVHDSX3:4:1373:30029:5588/1	60	-
chr1	155559981	155559982	A00758:247:H2MVHDSX3:3:2174:26458:18349	60	-
chr1	155559982	155559983	A00758:247:H2MVHDSX3:2:1249:25843:10645	60	-
chr1	155572443	155572444	A00758:247:H2MVHDSX3:1:1114:25970:35352/1	60	+
chr1	155667027	155667028	A00758:247:H2MVHDSX3:3:2419:4164:29590	60	-
chr1	155679978	155679979	A00758:247:H2MVHDSX3:1:1105:23628:13479/1	60	-
chr1	155682501	155682502	A00758:247:H2MVHDSX3:1:1101:11116:6151/1	60	+
chr1	155684522	155684523	A00758:247:H2MVHDSX3:2:1252:1551:23970	60	-
chr1	155685428	155685429	A00758:247:H2MVHDSX3:4:1132:9372:25394/1	60	+
chr1	155707665	155707666	A00758:247:H2MVHDSX3:2:2534:20211:7999	60	-
chr1	155732106	155732107	A00758:247:H2MVHDSX3:1:2155:6524:18145/1	60	+
chr1	155732675	155732676	A00758:247:H2MVHDSX3:1:1455:20681:35837/1	60	+
chr1	155736752	155736753	A00758:247:H2MVHDSX3:1:1108:5791:13777/1	60	+
chr1	155736838	155736839	A00758:247:H2MVHDSX3:2:1501:7428:33927	60	-
chr1	155776439	155776440	A00758:247:H2MVHDSX3:4:2122:32750:2440/1	60	-
chr1	155778212	155778213	A00758:247:H2MVHDSX3:1:2245:25988:21230/1	60	+
chr1	155787376	155787377	A00758:247:H2MVHDSX3:1:2305:26368:8703/1	60	-
chr1	155800333	155800334	A00758:247:H2MVHDSX3:2:1363:3143:22623	60	-
chr1	155838986	155838987	A00758:247:H2MVHDSX3:1:1373:32669:30796	60	-
chr1	155898713	155898714	A00758:247:H2MVHDSX3:4:1249:1561:12806/1	60	-
chr1	155914673	155914674	A00758:247:H2MVHDSX3:1:1367:12391:6511/1	60	-
chr1	155921200	155921201	A00758:247:H2MVHDSX3:1:1149:6198:33865/1	60	-
chr1	155921935	155921936	A00758:247:H2MVHDSX3:3:2428:28311:15295	60	-
chr1	155925906	155925907	A00758:247:H2MVHDSX3:1:1565:16405:3317/1	60	+
chr1	156010343	156010344	A00758:247:H2MVHDSX3:1:1241:1678:15170/1	60	-
chr1	156015639	156015640	A00758:247:H2MVHDSX3:2:1244:15863:11365	60	+
chr1	156015641	156015642	A00758:247:H2MVHDSX3:1:1456:16902:18364	60	+
chr1	156203304	156203305	A00758:247:H2MVHDSX3:1:1363:12057:6778	60	-
chr1	156223816	156223817	A00758:247:H2MVHDSX3:1:1111:23041:10958/1	60	+
chr1	156303751	156303752	A00758:247:H2MVHDSX3:1:1675:7455:4194	60	-
chr1	156306915	156306916	A00758:247:H2MVHDSX3:1:1542:31557:1626/1	60	+
chr1	156306966	156306967	A00758:247:H2MVHDSX3:1:1658:18204:31234	60	-
chr1	156306968	156306969	A00758:247:H2MVHDSX3:1:1113:20057:8954/1	60	-
chr1	156316471	156316472	A00758:247:H2MVHDSX3:2:2327:27380:1407	60	-
chr1	156334253	156334254	A00758:247:H2MVHDSX3:1:1208:18087:5854/1	60	+
chr1	156505733	156505734	A00758:247:H2MVHDSX3:4:1470:18891:11318/1	60	-
chr1	156547835	156547836	A00758:247:H2MVHDSX3:1:1111:14082:19586/1	60	+
chr1	156552222	156552223	A00758:247:H2MVHDSX3:1:1206:1127:36417/1	60	+
chr1	156556506	156556507	A00758:247:H2MVHDSX3:2:1250:4842:30796	60	-
chr1	156569841	156569842	A00758:247:H2MVHDSX3:2:1355:8865:9361	60	-
chr1	156594549	156594550	A00758:247:H2MVHDSX3:1:1318:2989:22983/1	60	+
chr1	156790369	156790370	A00758:247:H2MVHDSX3:4:1309:28420:2832	60	-
chr1	156791745	156791746	A00758:247:H2MVHDSX3:1:1313:27850:35133/1	60	-
chr1	156874911	156874912	A00758:247:H2MVHDSX3:4:1250:21866:31657/1	60	+
chr1	158393811	158393812	A00758:247:H2MVHDSX3:1:2374:22788:36229/1	60	+
chr1	159011270	159011271	A00758:247:H2MVHDSX3:1:1313:10004:8954/1	60	-
chr1	159045959	159045960	A00758:247:H2MVHDSX3:1:1265:18367:33207/1	60	-
chr1	160036340	160036341	A00758:247:H2MVHDSX3:4:1143:16098:8891	60	+
chr1	160323780	160323781	A00758:247:H2MVHDSX3:1:1475:11306:27618/1	60	+
chr1	160438987	160438988	A00758:247:H2MVHDSX3:4:1520:3278:5979	60	-
chr1	160439304	160439305	A00758:247:H2MVHDSX3:2:2117:22227:29340	60	-
chr1	160447865	160447866	A00758:247:H2MVHDSX3:1:1134:17110:36385/1	60	-
chr1	160448368	160448369	A00758:247:H2MVHDSX3:1:1115:23538:32518/1	60	+
chr1	160462630	160462631	A00758:247:H2MVHDSX3:1:1174:31494:27164/1	60	+
chr1	160541860	160541861	A00758:247:H2MVHDSX3:1:1313:6632:29262/1	60	+
chr1	160551016	160551017	A00758:247:H2MVHDSX3:1:1113:25961:27383/1	60	+
chr1	160551017	160551018	A00758:247:H2MVHDSX3:2:2568:28004:13886	60	+
chr1	160555116	160555117	A00758:247:H2MVHDSX3:1:1151:3423:23359/1	60	+
chr1	160564159	160564160	A00758:247:H2MVHDSX3:1:1147:8703:31062/1	60	-
chr1	160571555	160571556	A00758:247:H2MVHDSX3:4:2317:29894:31031	60	+
chr1	160577154	160577155	A00758:247:H2MVHDSX3:1:1118:26738:30201/1	60	-
chr1	160577943	160577944	A00758:247:H2MVHDSX3:1:1254:32009:15937/1	60	+
chr1	161011162	161011163	A00758:247:H2MVHDSX3:1:1145:14407:30671/1	60	-
chr1	161110468	161110469	A00758:247:H2MVHDSX3:1:1214:1687:2503/1	60	-
chr1	161114176	161114177	A00758:247:H2MVHDSX3:4:1606:13765:13620/1	60	-
chr1	161765405	161765406	A00758:247:H2MVHDSX3:1:1237:16857:20603/1	60	-
chr1	161793774	161793775	A00758:247:H2MVHDSX3:2:1407:28818:35399	60	+
chr1	161804488	161804489	A00758:247:H2MVHDSX3:1:2278:6542:34428/1	60	+
chr1	161846936	161846937	A00758:247:H2MVHDSX3:1:2404:10890:1344/1	60	+
chr1	161863568	161863569	A00758:247:H2MVHDSX3:3:1144:28293:24565	60	+
chr1	161863942	161863943	A00758:247:H2MVHDSX3:1:1134:25256:13416/1	60	+
chr1	161884063	161884064	A00758:247:H2MVHDSX3:1:1446:6008:16658	60	+
chr1	161913738	161913739	A00758:247:H2MVHDSX3:1:2347:32615:21245/1	60	+
chr1	162979006	162979007	A00758:247:H2MVHDSX3:2:1267:7075:6668	60	-
chr1	163153428	163153429	A00758:247:H2MVHDSX3:1:1602:2284:32722/1	60	-
chr1	163838919	163838920	A00758:247:H2MVHDSX3:1:2208:19642:22044/1	60	+
chr1	163925633	163925634	A00758:247:H2MVHDSX3:1:1129:6867:16861/1	60	-
chr1	163971334	163971335	A00758:247:H2MVHDSX3:1:1159:32606:20917/1	60	+
chr1	164100078	164100079	A00758:247:H2MVHDSX3:1:1317:1814:8077/1	60	-
chr1	166941723	166941724	A00758:247:H2MVHDSX3:1:1119:16206:17096	60	-
chr1	167075628	167075629	A00758:247:H2MVHDSX3:2:1463:31512:11256	60	-
chr1	167100552	167100553	A00758:247:H2MVHDSX3:1:1135:31421:22686/1	60	-
chr1	167118467	167118468	A00758:247:H2MVHDSX3:3:1357:32217:15139	60	-
chr1	167119024	167119025	A00758:247:H2MVHDSX3:1:1362:32814:27038	60	-
chr1	167147098	167147099	A00758:247:H2MVHDSX3:1:1359:21097:32518/1	60	-
chr1	167199496	167199497	A00758:247:H2MVHDSX3:1:1225:17291:5697/1	60	+
chr1	167230981	167230982	A00758:247:H2MVHDSX3:1:1161:3034:34898/1	60	-
chr1	167236638	167236639	A00758:247:H2MVHDSX3:1:1608:3893:36730/1	60	-
chr1	167239113	167239114	A00758:247:H2MVHDSX3:1:1236:14217:19507/1	60	-
chr1	167245731	167245732	A00758:247:H2MVHDSX3:1:1176:28248:10645/1	60	+
chr1	167245732	167245733	A00758:247:H2MVHDSX3:2:2227:20491:11271	60	+
chr1	167283908	167283909	A00758:247:H2MVHDSX3:1:1661:20518:26788/1	60	+
chr1	167284804	167284805	A00758:247:H2MVHDSX3:2:1261:3938:6402	60	-
chr1	167287760	167287761	A00758:247:H2MVHDSX3:1:1232:32036:20055/1	60	+
chr1	167309389	167309390	A00758:247:H2MVHDSX3:1:1135:20627:14356/1	60	+
chr1	167309999	167310000	A00758:247:H2MVHDSX3:1:1572:8287:16313	60	+
chr1	167334397	167334398	A00758:247:H2MVHDSX3:2:1266:12689:30264	60	-
chr1	167422425	167422426	A00758:247:H2MVHDSX3:1:1112:32741:27790/1	60	-
chr1	167873719	167873720	A00758:247:H2MVHDSX3:2:1217:29984:16658	60	-
chr1	168019369	168019370	A00758:247:H2MVHDSX3:1:1131:21603:9596/1	60	+
chr1	168072095	168072096	A00758:247:H2MVHDSX3:2:2415:26277:34757	60	+
chr1	168201503	168201504	A00758:247:H2MVHDSX3:3:1207:2835:20776	60	-
chr1	169380233	169380234	A00758:247:H2MVHDSX3:1:1330:13395:5807/1	60	-
chr1	169681177	169681178	A00758:247:H2MVHDSX3:1:2137:3839:32847	60	-
chr1	169831178	169831179	A00758:247:H2MVHDSX3:1:2658:26196:18991/1	60	+
chr1	169935762	169935763	A00758:247:H2MVHDSX3:1:1451:13395:29637/1	60	-
chr1	171737643	171737644	A00758:247:H2MVHDSX3:1:1120:3296:1125/1	60	+
chr1	171836192	171836193	A00758:247:H2MVHDSX3:2:1473:19054:35243	60	+
chr1	172149383	172149384	A00758:247:H2MVHDSX3:1:1117:9570:28432/1	60	-
chr1	172535192	172535193	A00758:247:H2MVHDSX3:1:1222:4969:8218/1	60	+
chr1	172557106	172557107	A00758:247:H2MVHDSX3:1:1123:22064:5979/1	60	+
chr1	172577674	172577675	A00758:247:H2MVHDSX3:1:1146:10746:28213/1	60	+
chr1	172587853	172587854	A00758:247:H2MVHDSX3:1:1109:12780:34616/1	60	+
chr1	172587941	172587942	A00758:247:H2MVHDSX3:1:1431:15908:28604/1	60	-
chr1	172606506	172606507	A00758:247:H2MVHDSX3:1:1271:6885:36620/1	60	+
chr1	172711817	172711818	A00758:247:H2MVHDSX3:1:1520:18123:20415/1	60	-
chr1	173475337	173475338	A00758:247:H2MVHDSX3:1:1326:32181:29637/1	60	+
chr1	173975715	173975716	A00758:247:H2MVHDSX3:2:2408:3215:29136	60	-
chr1	174112225	174112226	A00758:247:H2MVHDSX3:3:1154:11568:9283	60	+
chr1	174245411	174245412	A00758:247:H2MVHDSX3:2:1405:19587:18568	60	+
chr1	174424604	174424605	A00758:247:H2MVHDSX3:1:1118:7410:30170/1	60	+
chr1	174855022	174855023	A00758:247:H2MVHDSX3:3:1143:31087:4852	60	-
chr1	175963691	175963692	A00758:247:H2MVHDSX3:1:1346:23936:27070/1	60	-
chr1	176047910	176047911	A00758:247:H2MVHDSX3:4:2314:27145:11992/1	60	-
chr1	176120001	176120002	A00758:247:H2MVHDSX3:1:1127:25825:3286/1	60	+
chr1	178851174	178851175	A00758:247:H2MVHDSX3:1:1558:18421:4805	60	+
chr1	179199394	179199395	A00758:247:H2MVHDSX3:1:1166:17653:31751/1	60	-
chr1	179201840	179201841	A00758:247:H2MVHDSX3:1:1575:23854:15468/1	60	+
chr1	179311162	179311163	A00758:247:H2MVHDSX3:1:1364:28872:11694/1	60	-
chr1	179898589	179898590	A00758:247:H2MVHDSX3:1:1529:7699:20713/1	60	-
chr1	179985275	179985276	A00758:247:H2MVHDSX3:1:1226:23674:29810/1	60	-
chr1	180002822	180002823	A00758:247:H2MVHDSX3:4:1212:16839:5916/1	60	-
chr1	180005230	180005231	A00758:247:H2MVHDSX3:2:1576:17978:21418	60	-
chr1	180041408	180041409	A00758:247:H2MVHDSX3:1:1369:14000:11490	60	+
chr1	180044113	180044114	A00758:247:H2MVHDSX3:2:1405:13033:31673	60	+
chr1	180069891	180069892	A00758:247:H2MVHDSX3:1:1174:1407:17174/1	60	-
chr1	180073673	180073674	A00758:247:H2MVHDSX3:4:2334:21829:8891	60	-
chr1	180309187	180309188	A00758:247:H2MVHDSX3:1:2332:29017:22341/1	60	-
chr1	181174454	181174455	A00758:247:H2MVHDSX3:4:2213:26467:7310/1	60	+
chr1	182813805	182813806	A00758:247:H2MVHDSX3:2:1207:9715:30405	60	-
chr1	183080108	183080109	A00758:247:H2MVHDSX3:2:2332:22941:17362	60	-
chr1	183536559	183536560	A00758:247:H2MVHDSX3:1:1419:18719:8735/1	60	-
chr1	184058646	184058647	A00758:247:H2MVHDSX3:1:1312:2519:22388/1	60	-
chr1	184375350	184375351	A00758:247:H2MVHDSX3:2:1240:16721:17926	60	-
chr1	184487417	184487418	A00758:247:H2MVHDSX3:1:1149:10574:36088/1	60	+
chr1	184831572	184831573	A00758:247:H2MVHDSX3:4:1464:25382:12540/1	60	+
chr1	185094805	185094806	A00758:247:H2MVHDSX3:1:1156:25057:17613/1	60	+
chr1	185261720	185261721	A00758:247:H2MVHDSX3:4:1178:27868:3787	60	-
chr1	185482160	185482161	A00758:247:H2MVHDSX3:2:1533:13141:26569	60	+
chr1	185659541	185659542	A00758:247:H2MVHDSX3:2:1247:19777:33771	60	+
chr1	185936642	185936643	A00758:247:H2MVHDSX3:4:1268:31286:20322	60	-
chr1	186142802	186142803	A00758:247:H2MVHDSX3:3:1403:11351:33144	60	-
chr1	187308419	187308420	A00758:247:H2MVHDSX3:3:1273:2618:17644	60	-
chr1	190437989	190437990	A00758:247:H2MVHDSX3:1:1331:30517:16360	60	+
chr1	190601565	190601566	A00758:247:H2MVHDSX3:1:1171:29243:1658/1	60	+
chr1	191878124	191878125	A00758:247:H2MVHDSX3:1:1151:2103:15812/1	60	-
chr1	191959778	191959779	A00758:247:H2MVHDSX3:1:1120:9986:32628/1	60	+
chr1	192031546	192031547	A00758:247:H2MVHDSX3:1:1143:8495:23657/1	60	-
chr1	192124102	192124103	A00758:247:H2MVHDSX3:1:1107:11261:34272/1	60	+
chr1	192549597	192549598	A00758:247:H2MVHDSX3:1:1139:15718:2127/1	60	+
chr1	192611180	192611181	A00758:247:H2MVHDSX3:1:2244:17526:26459	60	+
chr1	192859217	192859218	A00758:247:H2MVHDSX3:1:2309:20283:31610/1	60	-
chr1	193027197	193027198	A00758:247:H2MVHDSX3:1:1104:22019:20055/1	60	-
chr1	193028315	193028316	A00758:247:H2MVHDSX3:1:1132:16306:22686/1	60	+
chr1	193226759	193226760	A00758:247:H2MVHDSX3:1:1154:25753:29653/1	60	-
chr1	193957307	193957308	A00758:247:H2MVHDSX3:1:2234:6189:21073/1	60	-
chr1	194376702	194376703	A00758:247:H2MVHDSX3:1:2255:20943:32784/1	60	-
chr1	194672729	194672730	A00758:247:H2MVHDSX3:1:2114:7591:30827/1	60	-
chr1	194698306	194698307	A00758:247:H2MVHDSX3:1:1255:22128:27289/1	60	+
chr1	194960194	194960195	A00758:247:H2MVHDSX3:1:1218:4689:1470/1	60	+
chr1	194961669	194961670	A00758:247:H2MVHDSX3:1:1521:5629:6292/1	60	-
chr1	195044299	195044300	A00758:247:H2MVHDSX3:1:2372:14109:35603/1	60	+
chr1	195604597	195604598	A00758:247:H2MVHDSX3:1:2157:2636:32612/1	60	-
chr1	195685884	195685885	A00758:247:H2MVHDSX3:1:1424:4110:19257/1	60	+
chr1	195715899	195715900	A00758:247:H2MVHDSX3:1:1101:32009:15311	60	-
chr1	195851651	195851652	A00758:247:H2MVHDSX3:1:1126:28709:2707/1	60	+
chr1	196584711	196584712	A00758:247:H2MVHDSX3:1:1203:10628:18521/1	60	+
chr1	197640236	197640237	A00758:247:H2MVHDSX3:2:1519:28049:31156	60	+
chr1	197646824	197646825	A00758:247:H2MVHDSX3:1:1106:12310:18333/1	60	+
chr1	197659084	197659085	A00758:247:H2MVHDSX3:1:1146:13349:7733/1	60	+
chr1	197659085	197659086	A00758:247:H2MVHDSX3:4:1221:12726:30733/1	60	+
chr1	197674490	197674491	A00758:247:H2MVHDSX3:1:1114:6316:32503/1	60	+
chr1	198263103	198263104	A00758:247:H2MVHDSX3:2:1610:14787:1141	60	+
chr1	198270742	198270743	A00758:247:H2MVHDSX3:1:1573:20844:22529/1	60	+
chr1	198280159	198280160	A00758:247:H2MVHDSX3:2:2348:25816:28385	60	-
chr1	198867485	198867486	A00758:247:H2MVHDSX3:2:1103:14687:26209	60	+
chr1	198869935	198869936	A00758:247:H2MVHDSX3:1:2614:25834:12727/1	60	-
chr1	198975097	198975098	A00758:247:H2MVHDSX3:2:1236:28483:22388	60	-
chr1	199002803	199002804	A00758:247:H2MVHDSX3:1:1103:24713:30044/1	60	+
chr1	199007393	199007394	A00758:247:H2MVHDSX3:1:1220:30572:2112/1	60	-
chr1	199063419	199063420	A00758:247:H2MVHDSX3:1:1101:18331:16579/1	60	-
chr1	199076827	199076828	A00758:247:H2MVHDSX3:4:2338:7880:27665/1	60	-
chr1	199154176	199154177	A00758:247:H2MVHDSX3:2:1551:21016:32127	60	-
chr1	199161716	199161717	A00758:247:H2MVHDSX3:2:1443:17228:8375	60	+
chr1	199228073	199228074	A00758:247:H2MVHDSX3:1:1122:16712:29872/1	60	-
chr1	200587301	200587302	A00758:247:H2MVHDSX3:4:1267:24768:10880/1	60	+
chr1	200616313	200616314	A00758:247:H2MVHDSX3:1:2405:3875:8171/1	60	-
chr1	200846227	200846228	A00758:247:H2MVHDSX3:1:1131:1289:5916/1	60	+
chr1	201001700	201001701	A00758:247:H2MVHDSX3:1:1344:2501:17096/1	60	-
chr1	201002294	201002295	A00758:247:H2MVHDSX3:4:2275:32371:5791/1	60	-
chr1	201864260	201864261	A00758:247:H2MVHDSX3:1:1119:24460:13416/1	60	-
chr1	201961717	201961718	A00758:247:H2MVHDSX3:3:1225:18747:22498	60	+
chr1	202150068	202150069	A00758:247:H2MVHDSX3:1:1223:5104:13432/1	60	+
chr1	202334915	202334916	A00758:247:H2MVHDSX3:1:1138:1533:20212/1	60	-
chr1	202505448	202505449	A00758:247:H2MVHDSX3:1:1101:22381:30545/1	60	+
chr1	202766681	202766682	A00758:247:H2MVHDSX3:1:2260:26775:32706/1	60	-
chr1	202766682	202766683	A00758:247:H2MVHDSX3:1:1146:23692:7012/1	60	-
chr1	202782262	202782263	A00758:247:H2MVHDSX3:2:1538:13937:17112	60	-
chr1	203013326	203013327	A00758:247:H2MVHDSX3:1:1169:14425:5807/1	60	+
chr1	203016443	203016444	A00758:247:H2MVHDSX3:1:1370:28492:29136	60	-
chr1	203656155	203656156	A00758:247:H2MVHDSX3:1:1328:18973:5321	60	-
chr1	203692026	203692027	A00758:247:H2MVHDSX3:1:2666:16333:35540	60	+
chr1	203810152	203810153	A00758:247:H2MVHDSX3:1:1425:7500:27101/1	60	-
chr1	203836320	203836321	A00758:247:H2MVHDSX3:1:1165:7509:31250/1	60	+
chr1	204398646	204398647	A00758:247:H2MVHDSX3:1:1517:29866:11224	60	+
chr1	204409336	204409337	A00758:247:H2MVHDSX3:2:1357:31602:34021	60	+
chr1	204455153	204455154	A00758:247:H2MVHDSX3:1:1102:15600:8155/1	60	+
chr1	204541047	204541048	A00758:247:H2MVHDSX3:1:1523:22218:6715/1	60	+
chr1	205199942	205199943	A00758:247:H2MVHDSX3:1:1268:10095:13182/1	60	-
chr1	205601265	205601266	A00758:247:H2MVHDSX3:4:1210:3233:16892	60	-
chr1	205617555	205617556	A00758:247:H2MVHDSX3:1:1461:13033:4961/1	60	-
chr1	205720303	205720304	A00758:247:H2MVHDSX3:1:1122:31729:20243/1	60	+
chr1	205731508	205731509	A00758:247:H2MVHDSX3:1:1134:18258:4272/1	60	+
chr1	206042053	206042054	A00758:247:H2MVHDSX3:2:1136:23249:11350	60	+
chr1	206045608	206045609	A00758:247:H2MVHDSX3:1:1227:8477:3865/1	60	+
chr1	206052999	206053000	A00758:247:H2MVHDSX3:1:1330:23276:31156/1	60	+
chr1	206088742	206088743	A00758:247:H2MVHDSX3:1:1176:22417:1329/1	60	+
chr1	207047548	207047549	A00758:247:H2MVHDSX3:4:1653:22761:11381/1	60	-
chr1	207765941	207765942	A00758:247:H2MVHDSX3:2:2374:26521:13917	60	-
chr1	210191168	210191169	A00758:247:H2MVHDSX3:1:2564:22064:13432	60	-
chr1	210743754	210743755	A00758:247:H2MVHDSX3:3:1443:5981:19366	60	-
chr1	211070195	211070196	A00758:247:H2MVHDSX3:3:2663:13015:7623	60	+
chr1	211394450	211394451	A00758:247:H2MVHDSX3:2:1246:5556:2440	60	-
chr1	211775660	211775661	A00758:247:H2MVHDSX3:4:1361:8377:32659	60	-
chr1	211775661	211775662	A00758:247:H2MVHDSX3:1:2407:6271:34773	60	-
chr1	211778529	211778530	A00758:247:H2MVHDSX3:1:1140:19922:18020/1	60	+
chr1	211979318	211979319	A00758:247:H2MVHDSX3:2:2368:21423:18897	60	-
chr1	211994638	211994639	A00758:247:H2MVHDSX3:2:2166:17201:8860	60	+
chr1	212004263	212004264	A00758:247:H2MVHDSX3:3:1254:5122:29966	60	+
chr1	212029949	212029950	A00758:247:H2MVHDSX3:2:1278:8296:35399	60	+
chr1	212201797	212201798	A00758:247:H2MVHDSX3:1:1278:21350:10410	60	-
chr1	212359030	212359031	A00758:247:H2MVHDSX3:1:1176:14579:22921/1	60	-
chr1	212704634	212704635	A00758:247:H2MVHDSX3:1:1216:9426:8108/1	60	+
chr1	212704637	212704638	A00758:247:H2MVHDSX3:2:1269:14443:28354	60	+
chr1	212786085	212786086	A00758:247:H2MVHDSX3:1:1220:11315:31454/1	60	-
chr1	212924432	212924433	A00758:247:H2MVHDSX3:1:2139:20365:27931/1	60	-
chr1	213836953	213836954	A00758:247:H2MVHDSX3:1:1305:21016:18223/1	60	+
chr1	216567121	216567122	A00758:247:H2MVHDSX3:1:1619:29161:28886/1	60	+
chr1	216710356	216710357	A00758:247:H2MVHDSX3:2:1675:21034:26616	60	-
chr1	216755917	216755918	A00758:247:H2MVHDSX3:2:1378:30129:26678	60	+
chr1	217583037	217583038	A00758:247:H2MVHDSX3:1:1426:19569:9768/1	60	-
chr1	218185590	218185591	A00758:247:H2MVHDSX3:1:1369:23059:20415/1	60	+
chr1	218483094	218483095	A00758:247:H2MVHDSX3:4:1477:23845:21026/1	60	-
chr1	218787095	218787096	A00758:247:H2MVHDSX3:1:2278:10881:15201/1	60	+
chr1	218787097	218787098	A00758:247:H2MVHDSX3:3:1270:8323:13620	60	+
chr1	219189055	219189056	A00758:247:H2MVHDSX3:1:1119:21432:4507/1	60	+
chr1	220136542	220136543	A00758:247:H2MVHDSX3:1:2642:11234:7670/1	60	+
chr1	220139008	220139009	A00758:247:H2MVHDSX3:1:1224:9064:19601/1	60	+
chr1	220239644	220239645	A00758:247:H2MVHDSX3:1:1101:19416:27633/1	60	+
chr1	220241088	220241089	A00758:247:H2MVHDSX3:1:1172:7039:21292/1	60	-
chr1	221704521	221704522	A00758:247:H2MVHDSX3:1:1266:31150:14888/1	60	+
chr1	222424379	222424380	A00758:247:H2MVHDSX3:2:1247:23249:29324	60	-
chr1	222491769	222491770	A00758:247:H2MVHDSX3:2:1672:10818:20666	60	-
chr1	222653387	222653388	A00758:247:H2MVHDSX3:1:1178:3260:11083/1	60	+
chr1	222693123	222693124	A00758:247:H2MVHDSX3:1:1654:9842:25833/1	60	-
chr1	222697933	222697934	A00758:247:H2MVHDSX3:1:1270:8015:33379	60	-
chr1	222701368	222701369	A00758:247:H2MVHDSX3:1:1154:3784:3349/1	60	-
chr1	222722480	222722481	A00758:247:H2MVHDSX3:1:2126:16839:28150/1	60	-
chr1	222723987	222723988	A00758:247:H2MVHDSX3:1:1438:19542:7686/1	60	+
chr1	222730986	222730987	A00758:247:H2MVHDSX3:2:1263:2040:8594	60	-
chr1	222826590	222826591	A00758:247:H2MVHDSX3:2:1236:12563:20588	60	+
chr1	222990882	222990883	A00758:247:H2MVHDSX3:1:1321:17381:35728/1	60	+
chr1	224154632	224154633	A00758:247:H2MVHDSX3:2:1653:4878:13448	60	-
chr1	224185851	224185852	A00758:247:H2MVHDSX3:1:1243:4896:7654/1	60	+
chr1	224224900	224224901	A00758:247:H2MVHDSX3:1:1408:31828:19351/1	60	-
chr1	224255937	224255938	A00758:247:H2MVHDSX3:1:1103:11568:24377/1	60	-
chr1	224297217	224297218	A00758:247:H2MVHDSX3:1:1429:29649:13385/1	60	-
chr1	224313066	224313067	A00758:247:H2MVHDSX3:1:1203:27516:6746/1	60	+
chr1	224386404	224386405	A00758:247:H2MVHDSX3:1:1278:30924:1783/1	60	-
chr1	224406170	224406171	A00758:247:H2MVHDSX3:1:2141:18855:24220/1	60	-
chr1	224417364	224417365	A00758:247:H2MVHDSX3:1:1504:1967:2237/1	60	+
chr1	224644236	224644237	A00758:247:H2MVHDSX3:4:2123:2094:13542/1	60	+
chr1	224879017	224879018	A00758:247:H2MVHDSX3:2:1661:13268:27164	60	+
chr1	225419951	225419952	A00758:247:H2MVHDSX3:2:1319:28094:36495	60	+
chr1	225494026	225494027	A00758:247:H2MVHDSX3:1:1150:8549:6402/1	60	-
chr1	225503379	225503380	A00758:247:H2MVHDSX3:1:1166:19316:30749/1	60	-
chr1	225519297	225519298	A00758:247:H2MVHDSX3:1:1112:19614:33771/1	60	-
chr1	225544639	225544640	A00758:247:H2MVHDSX3:1:1104:23556:26882/1	60	+
chr1	225634484	225634485	A00758:247:H2MVHDSX3:1:1105:15365:34898/1	60	+
chr1	225991582	225991583	A00758:247:H2MVHDSX3:1:2622:5394:20697/1	60	+
chr1	225993242	225993243	A00758:247:H2MVHDSX3:3:1174:10257:4225	60	-
chr1	226065011	226065012	A00758:247:H2MVHDSX3:1:1117:17797:15812/1	60	+
chr1	226106927	226106928	A00758:247:H2MVHDSX3:1:1327:28194:11772/1	60	-
chr1	226150133	226150134	A00758:247:H2MVHDSX3:3:1533:26395:4961	60	-
chr1	226159395	226159396	A00758:247:H2MVHDSX3:1:1239:8440:25410/1	60	+
chr1	226233731	226233732	A00758:247:H2MVHDSX3:1:1521:28809:6261/1	60	-
chr1	226238800	226238801	A00758:247:H2MVHDSX3:1:1239:31512:20055/1	60	+
chr1	226248114	226248115	A00758:247:H2MVHDSX3:1:1235:18276:27946/1	60	+
chr1	226269836	226269837	A00758:247:H2MVHDSX3:1:1248:3640:23296/1	60	-
chr1	226270683	226270684	A00758:247:H2MVHDSX3:2:2259:12111:33082	60	+
chr1	226272610	226272611	A00758:247:H2MVHDSX3:1:1173:12165:22936/1	60	-
chr1	226297067	226297068	A00758:247:H2MVHDSX3:4:2660:25491:9220	60	-
chr1	226319025	226319026	A00758:247:H2MVHDSX3:1:1523:31982:7623/1	60	+
chr1	226366754	226366755	A00758:247:H2MVHDSX3:2:1244:18548:28291	60	+
chr1	226394413	226394414	A00758:247:H2MVHDSX3:3:1120:1289:24173	60	-
chr1	226417504	226417505	A00758:247:H2MVHDSX3:2:1466:24026:3677	60	+
chr1	226687490	226687491	A00758:247:H2MVHDSX3:2:1302:32732:34037	60	-
chr1	226728230	226728231	A00758:247:H2MVHDSX3:4:1318:3992:4241/1	60	-
chr1	226733006	226733007	A00758:247:H2MVHDSX3:1:1114:8413:13495/1	60	-
chr1	227202837	227202838	A00758:247:H2MVHDSX3:3:2258:21070:5478	60	-
chr1	227738998	227738999	A00758:247:H2MVHDSX3:1:2141:8260:14732/1	60	+
chr1	227768183	227768184	A00758:247:H2MVHDSX3:1:2613:11912:15828/1	60	-
chr1	227768184	227768185	A00758:247:H2MVHDSX3:1:1109:6117:13025/1	60	-
chr1	228086024	228086025	A00758:247:H2MVHDSX3:1:1250:6316:32910/1	60	+
chr1	228088026	228088027	A00758:247:H2MVHDSX3:1:1173:25925:9815/1	60	-
chr1	228228886	228228887	A00758:247:H2MVHDSX3:2:1327:10474:3756	60	-
chr1	228230397	228230398	A00758:247:H2MVHDSX3:1:1302:18349:4053/1	60	+
chr1	228230539	228230540	A00758:247:H2MVHDSX3:3:1213:22779:36307	60	+
chr1	228230845	228230846	A00758:247:H2MVHDSX3:1:1110:27742:25238/1	60	-
chr1	228234772	228234773	A00758:247:H2MVHDSX3:4:2508:29053:10629	60	-
chr1	228234968	228234969	A00758:247:H2MVHDSX3:3:1117:15817:10128	60	-
chr1	228235003	228235004	A00758:247:H2MVHDSX3:1:1102:17879:22529/1	60	+
chr1	228235217	228235218	A00758:247:H2MVHDSX3:1:1114:29215:12101/1	60	+
chr1	228235818	228235819	A00758:247:H2MVHDSX3:1:1139:24343:30812/1	60	+
chr1	228244829	228244830	A00758:247:H2MVHDSX3:1:1103:20175:7874/1	60	-
chr1	228247975	228247976	A00758:247:H2MVHDSX3:1:1566:5041:9565/1	60	+
chr1	228254209	228254210	A00758:247:H2MVHDSX3:1:1209:8106:29904/1	60	+
chr1	228255720	228255721	A00758:247:H2MVHDSX3:1:1347:8467:12305/1	60	+
chr1	228255722	228255723	A00758:247:H2MVHDSX3:1:2203:22941:27226	60	+
chr1	228262157	228262158	A00758:247:H2MVHDSX3:1:1326:21784:17394/1	60	-
chr1	228264087	228264088	A00758:247:H2MVHDSX3:4:1130:22399:28635/1	60	-
chr1	228270493	228270494	A00758:247:H2MVHDSX3:1:1411:6894:30311/1	60	-
chr1	228296007	228296008	A00758:247:H2MVHDSX3:1:1141:5755:9862/1	60	+
chr1	228324255	228324256	A00758:247:H2MVHDSX3:2:1333:26982:19820	60	-
chr1	228324831	228324832	A00758:247:H2MVHDSX3:1:1151:12337:29277/1	60	+
chr1	228325199	228325200	A00758:247:H2MVHDSX3:2:2448:30147:7420	60	-
chr1	228325479	228325480	A00758:247:H2MVHDSX3:1:1102:4426:22247/1	60	+
chr1	228326627	228326628	A00758:247:H2MVHDSX3:1:1129:21938:25300/1	60	+
chr1	228327148	228327149	A00758:247:H2MVHDSX3:1:1567:30337:24596	60	+
chr1	228327307	228327308	A00758:247:H2MVHDSX3:1:1114:26910:19100/1	60	-
chr1	228329085	228329086	A00758:247:H2MVHDSX3:1:2253:11216:23923/1	60	-
chr1	228330219	228330220	A00758:247:H2MVHDSX3:1:1340:10158:8719/1	60	+
chr1	228397899	228397900	A00758:247:H2MVHDSX3:3:2362:6045:28588	60	-
chr1	228397901	228397902	A00758:247:H2MVHDSX3:1:2612:6497:18474/1	60	-
chr1	228400761	228400762	A00758:247:H2MVHDSX3:2:1316:3016:12665	60	-
chr1	228401063	228401064	A00758:247:H2MVHDSX3:1:1455:22381:27571/1	60	-
chr1	228404561	228404562	A00758:247:H2MVHDSX3:3:2173:9824:30123	60	-
chr1	228451659	228451660	A00758:247:H2MVHDSX3:3:2137:30156:4492	60	+
chr1	228488746	228488747	A00758:247:H2MVHDSX3:1:1503:18719:5259/1	60	+
chr1	228490383	228490384	A00758:247:H2MVHDSX3:2:1404:19949:10019	60	-
chr1	228490456	228490457	A00758:247:H2MVHDSX3:1:1115:23366:19476/1	60	-
chr1	228495835	228495836	A00758:247:H2MVHDSX3:2:1245:28248:22482	60	+
chr1	228497329	228497330	A00758:247:H2MVHDSX3:1:1362:5141:10645/1	60	+
chr1	228499297	228499298	A00758:247:H2MVHDSX3:1:1662:29215:17080/1	60	+
chr1	228683329	228683330	A00758:247:H2MVHDSX3:4:1237:19253:30264	60	+
chr1	228685078	228685079	A00758:247:H2MVHDSX3:1:1165:1334:31986/1	60	+
chr1	228998654	228998655	A00758:247:H2MVHDSX3:2:1533:21893:15890	60	+
chr1	229038484	229038485	A00758:247:H2MVHDSX3:2:1351:26096:19914	60	-
chr1	229276158	229276159	A00758:247:H2MVHDSX3:4:1203:28022:12164	60	-
chr1	229281777	229281778	A00758:247:H2MVHDSX3:1:1158:14733:12414/1	60	-
chr1	229287728	229287729	A00758:247:H2MVHDSX3:1:1113:29215:13949/1	60	-
chr1	229297600	229297601	A00758:247:H2MVHDSX3:1:1127:3775:15421/1	60	-
chr1	229303520	229303521	A00758:247:H2MVHDSX3:3:1677:6433:23249	60	+
chr1	229303887	229303888	A00758:247:H2MVHDSX3:1:1439:2492:17644/1	60	-
chr1	229304358	229304359	A00758:247:H2MVHDSX3:2:2314:29966:25175	60	-
chr1	229305142	229305143	A00758:247:H2MVHDSX3:2:1522:27434:29027	60	-
chr1	229305499	229305500	A00758:247:H2MVHDSX3:2:2655:7211:5556	60	-
chr1	229306817	229306818	A00758:247:H2MVHDSX3:4:2320:29541:5337/1	60	-
chr1	229306823	229306824	A00758:247:H2MVHDSX3:4:2126:22670:31516/1	60	-
chr1	229311338	229311339	A00758:247:H2MVHDSX3:1:1106:1154:18458/1	60	-
chr1	229312886	229312887	A00758:247:H2MVHDSX3:3:1615:13566:20353	60	-
chr1	229320085	229320086	A00758:247:H2MVHDSX3:2:1635:14271:17159	60	-
chr1	229321355	229321356	A00758:247:H2MVHDSX3:1:1169:16848:20055/1	60	-
chr1	229323794	229323795	A00758:247:H2MVHDSX3:1:1112:19379:2268/1	60	-
chr1	229443482	229443483	A00758:247:H2MVHDSX3:1:1120:10239:8015/1	60	-
chr1	229444711	229444712	A00758:247:H2MVHDSX3:1:2314:3721:2863/1	60	-
chr1	229451886	229451887	A00758:247:H2MVHDSX3:1:1167:14859:15201/1	60	+
chr1	229457731	229457732	A00758:247:H2MVHDSX3:2:1278:32488:25911	60	-
chr1	229462950	229462951	A00758:247:H2MVHDSX3:1:2133:10728:5071/1	60	+
chr1	229463770	229463771	A00758:247:H2MVHDSX3:2:1314:11089:29027	60	-
chr1	229467616	229467617	A00758:247:H2MVHDSX3:1:1275:5403:16799/1	60	-
chr1	229471099	229471100	A00758:247:H2MVHDSX3:4:1640:22119:14873/1	60	-
chr1	229475282	229475283	A00758:247:H2MVHDSX3:1:1146:22119:16125/1	60	+
chr1	229484010	229484011	A00758:247:H2MVHDSX3:2:2532:31901:33974	60	-
chr1	229484665	229484666	A00758:247:H2MVHDSX3:1:1165:23457:32409/1	60	+
chr1	229491440	229491441	A00758:247:H2MVHDSX3:3:1121:6027:24893	60	+
chr1	229517249	229517250	A00758:247:H2MVHDSX3:1:1210:8350:12915/1	60	+
chr1	229534020	229534021	A00758:247:H2MVHDSX3:1:2223:31006:10473	60	+
chr1	229540600	229540601	A00758:247:H2MVHDSX3:2:1306:10203:14497	60	-
chr1	229544590	229544591	A00758:247:H2MVHDSX3:2:1369:16414:23093	60	-
chr1	229548447	229548448	A00758:247:H2MVHDSX3:2:2264:16640:12680	60	+
chr1	229602447	229602448	A00758:247:H2MVHDSX3:3:1376:20112:12618	60	-
chr1	229617961	229617962	A00758:247:H2MVHDSX3:2:2561:7401:6918	60	+
chr1	229634811	229634812	A00758:247:H2MVHDSX3:1:2342:16649:3991/1	60	-
chr1	229660970	229660971	A00758:247:H2MVHDSX3:1:1264:28022:13291/1	60	-
chr1	230078531	230078532	A00758:247:H2MVHDSX3:1:1323:21088:15374	60	+
chr1	230182313	230182314	A00758:247:H2MVHDSX3:1:1272:10981:12179/1	60	-
chr1	230182537	230182538	A00758:247:H2MVHDSX3:4:2455:2790:14152	60	+
chr1	230185991	230185992	A00758:247:H2MVHDSX3:4:1651:19696:8390/1	60	-
chr1	230210738	230210739	A00758:247:H2MVHDSX3:1:1453:21983:4241/1	60	+
chr1	230941425	230941426	A00758:247:H2MVHDSX3:2:1358:21866:6511	60	-
chr1	230941974	230941975	A00758:247:H2MVHDSX3:2:1528:20320:11506	60	+
chr1	230945133	230945134	A00758:247:H2MVHDSX3:3:1344:1235:15060	60	+
chr1	230956287	230956288	A00758:247:H2MVHDSX3:1:1175:9082:31751/1	60	+
chr1	231252023	231252024	A00758:247:H2MVHDSX3:1:2245:30201:13150/1	60	+
chr1	231263344	231263345	A00758:247:H2MVHDSX3:1:2156:7600:3881	60	-
chr1	231369084	231369085	A00758:247:H2MVHDSX3:1:1107:2166:22373/1	60	+
chr1	231409912	231409913	A00758:247:H2MVHDSX3:1:1157:16821:7764/1	60	-
chr1	231412060	231412061	A00758:247:H2MVHDSX3:3:1506:19831:30483	60	-
chr1	231538079	231538080	A00758:247:H2MVHDSX3:1:1163:27444:4773/1	60	+
chr1	231539698	231539699	A00758:247:H2MVHDSX3:1:1129:18304:19225/1	60	+
chr1	231540872	231540873	A00758:247:H2MVHDSX3:1:1176:3929:25300/1	60	+
chr1	231565866	231565867	A00758:247:H2MVHDSX3:1:1149:23710:26584/1	60	-
chr1	231637666	231637667	A00758:247:H2MVHDSX3:1:1139:29640:26960/1	60	-
chr1	231869507	231869508	A00758:247:H2MVHDSX3:3:1356:18295:26725	60	-
chr1	231869509	231869510	A00758:247:H2MVHDSX3:1:1127:25030:23516/1	60	-
chr1	232435824	232435825	A00758:247:H2MVHDSX3:1:1138:25762:6684/1	60	+
chr1	232480532	232480533	A00758:247:H2MVHDSX3:1:1508:24297:20901/1	60	+
chr1	232894857	232894858	A00758:247:H2MVHDSX3:1:2614:1741:3693	60	-
chr1	232916450	232916451	A00758:247:H2MVHDSX3:1:1118:21242:34115/1	60	+
chr1	233004207	233004208	A00758:247:H2MVHDSX3:1:1564:8187:32612/1	60	+
chr1	233234209	233234210	A00758:247:H2MVHDSX3:1:1121:10637:13119/1	60	-
chr1	233668297	233668298	A00758:247:H2MVHDSX3:1:1118:13566:25551/1	60	-
chr1	233903063	233903064	A00758:247:H2MVHDSX3:1:1122:20356:21903/1	60	+
chr1	233990605	233990606	A00758:247:H2MVHDSX3:1:2645:32226:28557	60	-
chr1	234411563	234411564	A00758:247:H2MVHDSX3:1:1109:27941:24925/1	60	+
chr1	234448226	234448227	A00758:247:H2MVHDSX3:1:1347:19723:36182/1	60	-
chr1	234453561	234453562	A00758:247:H2MVHDSX3:1:1524:18439:27477/1	60	+
chr1	234470350	234470351	A00758:247:H2MVHDSX3:2:2433:18801:1579	60	-
chr1	234711393	234711394	A00758:247:H2MVHDSX3:1:1424:4218:11710/1	60	-
chr1	235179600	235179601	A00758:247:H2MVHDSX3:2:1519:27995:11021	60	-
chr1	235217887	235217888	A00758:247:H2MVHDSX3:1:1220:15619:22936/1	60	+
chr1	235227435	235227436	A00758:247:H2MVHDSX3:2:1524:5972:26710	60	-
chr1	235229229	235229230	A00758:247:H2MVHDSX3:1:1132:15230:26334/1	60	-
chr1	235238238	235238239	A00758:247:H2MVHDSX3:1:2367:10158:29543	60	-
chr1	235256274	235256275	A00758:247:H2MVHDSX3:1:1134:10583:17065/1	60	-
chr1	235258499	235258500	A00758:247:H2MVHDSX3:3:1170:4562:15718	60	-
chr1	235318214	235318215	A00758:247:H2MVHDSX3:4:1661:18710:17237/1	60	+
chr1	235321166	235321167	A00758:247:H2MVHDSX3:2:1208:30156:1360	60	-
chr1	235321168	235321169	A00758:247:H2MVHDSX3:1:1258:19913:20322/1	60	-
chr1	235437351	235437352	A00758:247:H2MVHDSX3:2:1310:11360:9330	60	+
chr1	235456453	235456454	A00758:247:H2MVHDSX3:1:2365:29270:8938/1	60	+
chr1	235487668	235487669	A00758:247:H2MVHDSX3:1:1210:11460:3709/1	60	-
chr1	235653524	235653525	A00758:247:H2MVHDSX3:1:2464:19958:11537	60	+
chr1	235998700	235998701	A00758:247:H2MVHDSX3:4:2520:8214:14340/1	60	-
chr1	236485308	236485309	A00758:247:H2MVHDSX3:3:2275:10954:14418	60	-
chr1	236585975	236585976	A00758:247:H2MVHDSX3:1:2373:4996:32252/1	60	-
chr1	236589051	236589052	A00758:247:H2MVHDSX3:2:1458:32208:21856	60	-
chr1	236597724	236597725	A00758:247:H2MVHDSX3:1:1347:9209:36198/1	60	-
chr1	236830247	236830248	A00758:247:H2MVHDSX3:1:1251:19949:21104/1	60	-
chr1	237074883	237074884	A00758:247:H2MVHDSX3:1:2120:29460:7200	60	-
chr1	237475115	237475116	A00758:247:H2MVHDSX3:1:1123:27995:30217/1	60	+
chr1	237653962	237653963	A00758:247:H2MVHDSX3:1:1404:11153:24471/1	60	-
chr1	237685676	237685677	A00758:247:H2MVHDSX3:1:1118:32027:35070/1	60	+
chr1	237723758	237723759	A00758:247:H2MVHDSX3:1:1361:19651:29011/1	60	+
chr1	237795148	237795149	A00758:247:H2MVHDSX3:4:2124:10981:34475/1	60	+
chr1	237980532	237980533	A00758:247:H2MVHDSX3:1:1131:17038:2722/1	60	+
chr1	238860771	238860772	A00758:247:H2MVHDSX3:1:1518:1723:8923/1	60	-
chr1	239469801	239469802	A00758:247:H2MVHDSX3:3:2213:14751:24220	60	-
chr1	239476208	239476209	A00758:247:H2MVHDSX3:2:1505:18295:5682	60	-
chr1	239699706	239699707	A00758:247:H2MVHDSX3:1:1512:10330:9831/1	60	+
chr1	239748322	239748323	A00758:247:H2MVHDSX3:1:1110:13928:23703/1	60	+
chr1	239793369	239793370	A00758:247:H2MVHDSX3:2:1312:11279:22091	60	+
chr1	241112138	241112139	A00758:247:H2MVHDSX3:1:1169:22941:11068/1	60	+
chr1	241245585	241245586	A00758:247:H2MVHDSX3:4:1652:27769:3427	60	+
chr1	241782133	241782134	A00758:247:H2MVHDSX3:4:2209:30355:27101/1	60	+
chr1	241927819	241927820	A00758:247:H2MVHDSX3:1:2475:17635:36385/1	60	-
chr1	242429670	242429671	A00758:247:H2MVHDSX3:1:1220:25192:5008/1	60	+
chr1	242821738	242821739	A00758:247:H2MVHDSX3:2:2544:10511:31720	60	+
chr1	244424190	244424191	A00758:247:H2MVHDSX3:1:1515:14353:26506/1	60	+
chr1	244674720	244674721	A00758:247:H2MVHDSX3:4:1154:13521:7529	60	+
chr1	244841509	244841510	A00758:247:H2MVHDSX3:1:1254:30987:34679/1	60	+
chr1	244851860	244851861	A00758:247:H2MVHDSX3:1:2323:22299:30561/1	60	+
chr1	244858762	244858763	A00758:247:H2MVHDSX3:4:1271:12906:33520/1	60	+
chr1	245006731	245006732	A00758:247:H2MVHDSX3:2:1335:23014:18082	60	+
chr1	245930378	245930379	A00758:247:H2MVHDSX3:1:2138:23475:14653/1	60	+
chr1	245933079	245933080	A00758:247:H2MVHDSX3:1:1356:2862:34945/1	60	+
chr1	245984941	245984942	A00758:247:H2MVHDSX3:2:2448:26585:18098	60	-
chr1	246031518	246031519	A00758:247:H2MVHDSX3:4:1128:11442:3552/1	60	-
chr1	246416122	246416123	A00758:247:H2MVHDSX3:1:1157:10890:12367/1	60	+
chr1	246481470	246481471	A00758:247:H2MVHDSX3:2:1235:29441:24862	60	-
chr1	246875252	246875253	A00758:247:H2MVHDSX3:2:1347:25355:20823	60	+
chr1	246910549	246910550	A00758:247:H2MVHDSX3:2:1321:28601:4523	60	-
chr1	247165974	247165975	A00758:247:H2MVHDSX3:1:2209:19090:9752/1	60	-
chr1	247254924	247254925	A00758:247:H2MVHDSX3:2:1526:19859:1063	60	-
chr10	62861	62862	A00758:247:H2MVHDSX3:2:1533:18647:10081	60	-
chr10	197783	197784	A00758:247:H2MVHDSX3:2:1156:10908:2378	60	-
chr10	242856	242857	A00758:247:H2MVHDSX3:1:1126:15998:12226/1	60	-
chr10	830333	830334	A00758:247:H2MVHDSX3:1:1210:20573:3552/1	60	+
chr10	848533	848534	A00758:247:H2MVHDSX3:1:1113:17381:2378/1	60	+
chr10	848535	848536	A00758:247:H2MVHDSX3:3:2374:4969:1204	60	+
chr10	885525	885526	A00758:247:H2MVHDSX3:1:1170:15022:15859/1	60	+
chr10	1050971	1050972	A00758:247:H2MVHDSX3:2:1411:24496:22435	60	+
chr10	1147812	1147813	A00758:247:H2MVHDSX3:2:2355:31141:31594	60	-
chr10	1501076	1501077	A00758:247:H2MVHDSX3:3:1107:26024:2848	60	+
chr10	2251450	2251451	A00758:247:H2MVHDSX3:4:1650:27453:12806	60	-
chr10	2611285	2611286	A00758:247:H2MVHDSX3:2:2241:2121:14904	60	+
chr10	2916656	2916657	A00758:247:H2MVHDSX3:1:1113:16920:36088/1	60	-
chr10	3135312	3135313	A00758:247:H2MVHDSX3:2:1241:27073:30812	60	-
chr10	4045619	4045620	A00758:247:H2MVHDSX3:4:1545:7292:16219/1	60	+
chr10	4294695	4294696	A00758:247:H2MVHDSX3:1:2240:15628:18818/1	60	-
chr10	5450165	5450166	A00758:247:H2MVHDSX3:1:1234:32380:36965/1	60	+
chr10	5717460	5717461	A00758:247:H2MVHDSX3:1:1426:19605:34131/1	60	-
chr10	5722809	5722810	A00758:247:H2MVHDSX3:2:1234:25681:25927	60	-
chr10	5793702	5793703	A00758:247:H2MVHDSX3:1:2534:19452:24220/1	60	-
chr10	6420115	6420116	A00758:247:H2MVHDSX3:4:1278:32090:24283	60	-
chr10	6442359	6442360	A00758:247:H2MVHDSX3:1:1101:5999:34679/1	60	+
chr10	6477639	6477640	A00758:247:H2MVHDSX3:1:1139:31358:29997/1	60	-
chr10	6491635	6491636	A00758:247:H2MVHDSX3:2:1570:6099:9987	60	-
chr10	6505627	6505628	A00758:247:H2MVHDSX3:1:1109:22209:15812/1	60	+
chr10	6505632	6505633	A00758:247:H2MVHDSX3:3:2656:11270:21887	60	+
chr10	6510763	6510764	A00758:247:H2MVHDSX3:2:1177:23737:11068	60	-
chr10	7708527	7708528	A00758:247:H2MVHDSX3:1:1158:6198:4366/1	60	-
chr10	7766699	7766700	A00758:247:H2MVHDSX3:1:1367:18231:8766	60	-
chr10	7840645	7840646	A00758:247:H2MVHDSX3:1:1120:6786:28995/1	60	-
chr10	8011917	8011918	A00758:247:H2MVHDSX3:2:1671:17047:29011	60	+
chr10	8273418	8273419	A00758:247:H2MVHDSX3:2:1647:31123:14497	60	-
chr10	8321591	8321592	A00758:247:H2MVHDSX3:2:1316:7889:14497	60	-
chr10	8356416	8356417	A00758:247:H2MVHDSX3:3:1278:3215:22686	60	-
chr10	8401060	8401061	A00758:247:H2MVHDSX3:1:1532:28402:25661/1	60	-
chr10	8442059	8442060	A00758:247:H2MVHDSX3:1:1151:7193:8249/1	60	+
chr10	9008005	9008006	A00758:247:H2MVHDSX3:1:1126:27208:15546/1	60	-
chr10	9012981	9012982	A00758:247:H2MVHDSX3:2:2478:13693:16689	60	-
chr10	9422349	9422350	A00758:247:H2MVHDSX3:1:1143:22426:1877/1	60	-
chr10	9885061	9885062	A00758:247:H2MVHDSX3:1:1134:12264:16376/1	60	+
chr10	9977251	9977252	A00758:247:H2MVHDSX3:1:2630:18927:17644/1	60	-
chr10	10468567	10468568	A00758:247:H2MVHDSX3:1:1215:30183:30154/1	60	+
chr10	10468572	10468573	A00758:247:H2MVHDSX3:2:1238:32036:26788	60	+
chr10	10511339	10511340	A00758:247:H2MVHDSX3:2:1342:27932:24251	60	+
chr10	11480121	11480122	A00758:247:H2MVHDSX3:1:1321:9598:7748/1	60	+
chr10	11549491	11549492	A00758:247:H2MVHDSX3:1:1264:16658:19977/1	60	-
chr10	11575598	11575599	A00758:247:H2MVHDSX3:1:1615:16839:34475/1	60	+
chr10	11589097	11589098	A00758:247:H2MVHDSX3:2:1466:16161:16235	60	+
chr10	11946950	11946951	A00758:247:H2MVHDSX3:1:2535:31611:27837	60	-
chr10	12171563	12171564	A00758:247:H2MVHDSX3:4:1363:8938:6699/1	60	+
chr10	13172375	13172376	A00758:247:H2MVHDSX3:1:1442:25798:19179/1	60	-
chr10	13187524	13187525	A00758:247:H2MVHDSX3:2:1364:4625:34616	60	+
chr10	13324650	13324651	A00758:247:H2MVHDSX3:1:1173:25048:24706/1	60	-
chr10	13647525	13647526	A00758:247:H2MVHDSX3:1:1263:17002:1720/1	60	+
chr10	13710903	13710904	A00758:247:H2MVHDSX3:3:2325:24849:3505	60	+
chr10	14902728	14902729	A00758:247:H2MVHDSX3:1:1115:20672:29121/1	60	-
chr10	14923590	14923591	A00758:247:H2MVHDSX3:1:1159:16251:31266	60	-
chr10	16414951	16414952	A00758:247:H2MVHDSX3:4:2640:27001:14027/1	60	+
chr10	16480846	16480847	A00758:247:H2MVHDSX3:1:1611:5348:15796/1	60	+
chr10	17680746	17680747	A00758:247:H2MVHDSX3:1:1569:25066:27586/1	60	-
chr10	18239416	18239417	A00758:247:H2MVHDSX3:2:1201:12228:15781	60	+
chr10	18608898	18608899	A00758:247:H2MVHDSX3:1:1346:12147:36620/1	60	-
chr10	19752240	19752241	A00758:247:H2MVHDSX3:2:1145:26549:21919	60	-
chr10	19869376	19869377	A00758:247:H2MVHDSX3:1:1223:11044:31735	60	+
chr10	21319908	21319909	A00758:247:H2MVHDSX3:2:1138:31078:32299	60	+
chr10	21663268	21663269	A00758:247:H2MVHDSX3:1:1376:19524:28729/1	60	-
chr10	21774538	21774539	A00758:247:H2MVHDSX3:1:1237:26476:3223	60	+
chr10	21865269	21865270	A00758:247:H2MVHDSX3:1:1420:32796:7091	60	-
chr10	22584714	22584715	A00758:247:H2MVHDSX3:1:1330:20853:32878/1	60	-
chr10	22694640	22694641	A00758:247:H2MVHDSX3:1:2544:6958:14262/1	60	-
chr10	24011445	24011446	A00758:247:H2MVHDSX3:4:1245:26521:26349/1	60	-
chr10	24594739	24594740	A00758:247:H2MVHDSX3:4:2642:9182:3458/1	60	-
chr10	24653337	24653338	A00758:247:H2MVHDSX3:1:1339:30391:11851/1	60	-
chr10	25764251	25764252	A00758:247:H2MVHDSX3:1:1571:10773:18427	60	+
chr10	26232096	26232097	A00758:247:H2MVHDSX3:3:1465:9896:2159	60	-
chr10	26755196	26755197	A00758:247:H2MVHDSX3:1:1455:23023:18161/1	60	+
chr10	27024567	27024568	A00758:247:H2MVHDSX3:1:1440:14470:19163/1	60	-
chr10	27049487	27049488	A00758:247:H2MVHDSX3:3:2137:6488:30514	60	+
chr10	27064000	27064001	A00758:247:H2MVHDSX3:1:1444:26756:36276/1	60	+
chr10	27073851	27073852	A00758:247:H2MVHDSX3:2:1242:1325:26897	60	+
chr10	27119334	27119335	A00758:247:H2MVHDSX3:1:1145:3468:26819/1	60	+
chr10	27126500	27126501	A00758:247:H2MVHDSX3:1:1153:6298:1407/1	60	+
chr10	27133524	27133525	A00758:247:H2MVHDSX3:1:2660:4625:29199/1	60	+
chr10	28568428	28568429	A00758:247:H2MVHDSX3:1:1415:17029:2832/1	60	+
chr10	28592615	28592616	A00758:247:H2MVHDSX3:1:2544:19750:21919/1	60	+
chr10	28598749	28598750	A00758:247:H2MVHDSX3:4:1376:29704:14325/1	60	-
chr10	28600520	28600521	A00758:247:H2MVHDSX3:1:1143:2049:27211/1	60	+
chr10	28609663	28609664	A00758:247:H2MVHDSX3:4:1526:1741:22545	60	-
chr10	28737140	28737141	A00758:247:H2MVHDSX3:1:1424:9679:16313	60	+
chr10	28800194	28800195	A00758:247:H2MVHDSX3:1:1467:9986:8108/1	60	+
chr10	28816113	28816114	A00758:247:H2MVHDSX3:2:1674:6705:17644	60	-
chr10	28953839	28953840	A00758:247:H2MVHDSX3:1:2201:9218:18991/1	60	-
chr10	29049368	29049369	A00758:247:H2MVHDSX3:3:2436:22697:24987	60	+
chr10	29496018	29496019	A00758:247:H2MVHDSX3:1:1364:15546:6370/1	60	-
chr10	29496020	29496021	A00758:247:H2MVHDSX3:3:1549:21875:5400	60	-
chr10	29725017	29725018	A00758:247:H2MVHDSX3:1:1257:15926:19210/1	60	-
chr10	30314906	30314907	A00758:247:H2MVHDSX3:2:2309:31756:7639	60	+
chr10	30325471	30325472	A00758:247:H2MVHDSX3:3:1416:7880:32236	60	-
chr10	31093987	31093988	A00758:247:H2MVHDSX3:1:1322:10203:7044/1	60	+
chr10	31302621	31302622	A00758:247:H2MVHDSX3:1:1106:10809:11224/1	60	-
chr10	31326418	31326419	A00758:247:H2MVHDSX3:2:1540:16731:22639	60	+
chr10	31342519	31342520	A00758:247:H2MVHDSX3:2:2360:23357:12978	60	-
chr10	31479680	31479681	A00758:247:H2MVHDSX3:1:1478:14479:19774/1	60	+
chr10	31502258	31502259	A00758:247:H2MVHDSX3:4:2440:2013:10394	60	-
chr10	31809929	31809930	A00758:247:H2MVHDSX3:1:1363:16414:13322/1	60	+
chr10	31834765	31834766	A00758:247:H2MVHDSX3:1:1201:10276:8797/1	60	+
chr10	31859610	31859611	A00758:247:H2MVHDSX3:1:1327:28257:14356/1	60	-
chr10	31869517	31869518	A00758:247:H2MVHDSX3:1:1254:4426:28228/1	60	-
chr10	31947969	31947970	A00758:247:H2MVHDSX3:1:1133:13413:18427/1	60	-
chr10	31967141	31967142	A00758:247:H2MVHDSX3:1:1442:30499:8406/1	60	-
chr10	32323734	32323735	A00758:247:H2MVHDSX3:4:1433:24334:24721/1	60	+
chr10	32323736	32323737	A00758:247:H2MVHDSX3:3:2362:5394:27054	60	+
chr10	32340468	32340469	A00758:247:H2MVHDSX3:1:2312:1253:10989/1	60	+
chr10	32464244	32464245	A00758:247:H2MVHDSX3:1:1123:9417:18928/1	60	+
chr10	32481445	32481446	A00758:247:H2MVHDSX3:4:2230:12861:2597	60	-
chr10	32729467	32729468	A00758:247:H2MVHDSX3:2:1219:10908:29371	60	+
chr10	32844283	32844284	A00758:247:H2MVHDSX3:1:1373:27145:27461/1	60	+
chr10	32848306	32848307	A00758:247:H2MVHDSX3:1:1170:1334:27226/1	60	+
chr10	32919444	32919445	A00758:247:H2MVHDSX3:1:1602:14389:32831/1	60	-
chr10	32932044	32932045	A00758:247:H2MVHDSX3:1:1222:28076:11851/1	60	+
chr10	34514137	34514138	A00758:247:H2MVHDSX3:1:2539:7166:3129/1	60	+
chr10	34544756	34544757	A00758:247:H2MVHDSX3:1:1451:2908:15358	60	-
chr10	34583125	34583126	A00758:247:H2MVHDSX3:1:1211:32407:34757	60	+
chr10	34678671	34678672	A00758:247:H2MVHDSX3:1:1671:16703:2300/1	60	-
chr10	34758351	34758352	A00758:247:H2MVHDSX3:1:2354:5276:9064	60	-
chr10	34765664	34765665	A00758:247:H2MVHDSX3:3:2424:10456:9298	60	+
chr10	34960742	34960743	A00758:247:H2MVHDSX3:3:2206:23863:27946	60	+
chr10	35026664	35026665	A00758:247:H2MVHDSX3:2:2530:8079:11788	60	+
chr10	35030210	35030211	A00758:247:H2MVHDSX3:3:2247:25111:20556	60	-
chr10	35031091	35031092	A00758:247:H2MVHDSX3:1:1262:17571:28166/1	60	-
chr10	35054738	35054739	A00758:247:H2MVHDSX3:1:1313:8070:33379/1	60	-
chr10	35208072	35208073	A00758:247:H2MVHDSX3:1:1149:32777:9439/1	60	-
chr10	35524898	35524899	A00758:247:H2MVHDSX3:2:1237:19000:20901	60	-
chr10	35526037	35526038	A00758:247:H2MVHDSX3:4:1346:17978:20979/1	60	-
chr10	35533124	35533125	A00758:247:H2MVHDSX3:3:1327:2166:37059	60	+
chr10	35581438	35581439	A00758:247:H2MVHDSX3:1:1360:14308:2566/1	60	-
chr10	36421035	36421036	A00758:247:H2MVHDSX3:2:1550:27416:22889	60	-
chr10	36435302	36435303	A00758:247:H2MVHDSX3:3:1366:22815:32581	60	-
chr10	37056990	37056991	A00758:247:H2MVHDSX3:1:1113:19470:4554/1	60	+
chr10	37759609	37759610	A00758:247:H2MVHDSX3:1:1223:27778:12837/1	60	+
chr10	37831941	37831942	A00758:247:H2MVHDSX3:2:1267:30120:7623	60	+
chr10	38399343	38399344	A00758:247:H2MVHDSX3:3:1471:15293:34460	60	-
chr10	38628538	38628539	A00758:247:H2MVHDSX3:1:1149:14959:23985/1	60	+
chr10	38628540	38628541	A00758:247:H2MVHDSX3:4:2341:13503:23187	60	+
chr10	41894849	41894850	A00758:247:H2MVHDSX3:4:1346:12201:6903	60	+
chr10	42679943	42679944	A00758:247:H2MVHDSX3:1:1476:25192:8296	60	+
chr10	42779288	42779289	A00758:247:H2MVHDSX3:1:1516:18846:11209/1	60	-
chr10	43364811	43364812	A00758:247:H2MVHDSX3:1:1439:2582:14231	60	-
chr10	43401805	43401806	A00758:247:H2MVHDSX3:4:2461:22905:10598/1	60	-
chr10	43404094	43404095	A00758:247:H2MVHDSX3:1:1434:28013:28745/1	60	+
chr10	44243114	44243115	A00758:247:H2MVHDSX3:2:1308:32108:25441	60	-
chr10	44692470	44692471	A00758:247:H2MVHDSX3:4:1604:24749:14387/1	60	+
chr10	45532146	45532147	A00758:247:H2MVHDSX3:1:1202:14742:27837/1	60	+
chr10	45624552	45624553	A00758:247:H2MVHDSX3:1:1218:22345:11569/1	60	+
chr10	45648172	45648173	A00758:247:H2MVHDSX3:1:1124:31204:19304/1	60	+
chr10	45859048	45859049	A00758:247:H2MVHDSX3:3:1143:5358:30342	60	+
chr10	45992752	45992753	A00758:247:H2MVHDSX3:3:1647:16731:2722	60	-
chr10	47212038	47212039	A00758:247:H2MVHDSX3:1:2234:18774:26960	60	+
chr10	48383323	48383324	A00758:247:H2MVHDSX3:1:1140:18358:8703/1	60	+
chr10	48402050	48402051	A00758:247:H2MVHDSX3:4:1246:22498:21198	60	-
chr10	48483871	48483872	A00758:247:H2MVHDSX3:1:1536:13187:9111/1	60	-
chr10	48958752	48958753	A00758:247:H2MVHDSX3:1:1474:5737:19225	60	-
chr10	49436582	49436583	A00758:247:H2MVHDSX3:1:1113:24867:5259/1	60	+
chr10	49876593	49876594	A00758:247:H2MVHDSX3:4:2127:11586:29825/1	60	-
chr10	49876594	49876595	A00758:247:H2MVHDSX3:1:1158:25165:36933/1	60	-
chr10	49901539	49901540	A00758:247:H2MVHDSX3:1:1365:27896:5869/1	60	+
chr10	52519162	52519163	A00758:247:H2MVHDSX3:2:2143:11912:32330	60	+
chr10	52924510	52924511	A00758:247:H2MVHDSX3:1:1460:5728:24596/1	60	-
chr10	53448414	53448415	A00758:247:H2MVHDSX3:1:1121:5231:22263/1	60	+
chr10	56839471	56839472	A00758:247:H2MVHDSX3:2:1354:15257:10567	60	-
chr10	57428170	57428171	A00758:247:H2MVHDSX3:4:1509:31855:18114/1	60	+
chr10	59763558	59763559	A00758:247:H2MVHDSX3:1:1567:14190:19899/1	60	+
chr10	61220592	61220593	A00758:247:H2MVHDSX3:1:1517:19605:15029/1	60	+
chr10	61309473	61309474	A00758:247:H2MVHDSX3:1:1542:10863:17989/1	60	+
chr10	61309475	61309476	A00758:247:H2MVHDSX3:1:2306:21350:30796	60	+
chr10	61316515	61316516	A00758:247:H2MVHDSX3:1:2135:2275:30044/1	60	-
chr10	61318408	61318409	A00758:247:H2MVHDSX3:1:1444:31684:16470/1	60	+
chr10	61319353	61319354	A00758:247:H2MVHDSX3:1:2164:16152:24298/1	60	+
chr10	61412255	61412256	A00758:247:H2MVHDSX3:1:1145:29206:6449/1	60	+
chr10	61423019	61423020	A00758:247:H2MVHDSX3:4:2127:3432:9533/1	60	-
chr10	61494006	61494007	A00758:247:H2MVHDSX3:1:2245:26151:21856/1	60	+
chr10	61644897	61644898	A00758:247:H2MVHDSX3:1:1136:17635:34381/1	60	+
chr10	61730712	61730713	A00758:247:H2MVHDSX3:1:1323:7166:23265/1	60	+
chr10	61756240	61756241	A00758:247:H2MVHDSX3:2:2435:16866:30107	60	-
chr10	61756549	61756550	A00758:247:H2MVHDSX3:1:1316:23764:22670/1	60	+
chr10	61816379	61816380	A00758:247:H2MVHDSX3:1:1377:32922:32080	60	-
chr10	61901023	61901024	A00758:247:H2MVHDSX3:4:1240:25021:30984/1	60	+
chr10	61968280	61968281	A00758:247:H2MVHDSX3:1:1634:23683:10848/1	60	+
chr10	63103516	63103517	A00758:247:H2MVHDSX3:2:1425:12147:11005	60	+
chr10	63263200	63263201	A00758:247:H2MVHDSX3:1:1424:16215:10974/1	60	-
chr10	63656360	63656361	A00758:247:H2MVHDSX3:1:1107:30436:23797	60	-
chr10	64040224	64040225	A00758:247:H2MVHDSX3:3:2362:15682:33599	60	-
chr10	64123590	64123591	A00758:247:H2MVHDSX3:2:2218:26196:29356	60	-
chr10	64376834	64376835	A00758:247:H2MVHDSX3:1:2553:11207:34679	60	-
chr10	65476914	65476915	A00758:247:H2MVHDSX3:1:2433:29053:1924/1	60	-
chr10	65813430	65813431	A00758:247:H2MVHDSX3:1:1217:27588:12038/1	60	+
chr10	67912701	67912702	A00758:247:H2MVHDSX3:1:2360:22128:13197	60	-
chr10	68271983	68271984	A00758:247:H2MVHDSX3:3:2336:7618:32095	60	-
chr10	68513136	68513137	A00758:247:H2MVHDSX3:2:2361:23999:33943	60	-
chr10	68612963	68612964	A00758:247:H2MVHDSX3:1:1144:9471:6997/1	60	+
chr10	68686113	68686114	A00758:247:H2MVHDSX3:1:2460:18846:18161/1	60	+
chr10	68728983	68728984	A00758:247:H2MVHDSX3:1:1104:4408:6840/1	60	+
chr10	68730026	68730027	A00758:247:H2MVHDSX3:2:1252:20509:32377	60	+
chr10	68740074	68740075	A00758:247:H2MVHDSX3:2:1213:6072:16047	60	+
chr10	68742121	68742122	A00758:247:H2MVHDSX3:1:1129:16694:23547/1	60	-
chr10	68792282	68792283	A00758:247:H2MVHDSX3:1:1176:2627:17973/1	60	+
chr10	68845457	68845458	A00758:247:H2MVHDSX3:3:1436:23755:19179	60	+
chr10	69135244	69135245	A00758:247:H2MVHDSX3:1:1172:12753:27054/1	60	-
chr10	69158503	69158504	A00758:247:H2MVHDSX3:1:1102:17047:19742/1	60	+
chr10	69272091	69272092	A00758:247:H2MVHDSX3:1:1501:16143:35869	60	-
chr10	70215120	70215121	A00758:247:H2MVHDSX3:1:1236:16495:10645/1	60	-
chr10	70838888	70838889	A00758:247:H2MVHDSX3:1:1338:29939:5462/1	60	+
chr10	70862881	70862882	A00758:247:H2MVHDSX3:1:1133:32624:31626/1	60	+
chr10	72091921	72091922	A00758:247:H2MVHDSX3:1:1215:31964:9095/1	60	+
chr10	72115960	72115961	A00758:247:H2MVHDSX3:1:1178:20663:26475/1	60	-
chr10	72116715	72116716	A00758:247:H2MVHDSX3:2:1423:15501:21981	60	-
chr10	72126985	72126986	A00758:247:H2MVHDSX3:1:1269:6207:9204/1	60	-
chr10	72128860	72128861	A00758:247:H2MVHDSX3:3:2430:32416:29888	60	-
chr10	72166241	72166242	A00758:247:H2MVHDSX3:1:1515:3441:25989/1	60	+
chr10	72178833	72178834	A00758:247:H2MVHDSX3:1:1415:30590:20306/1	60	+
chr10	72184474	72184475	A00758:247:H2MVHDSX3:2:1513:20112:27117	60	-
chr10	72189095	72189096	A00758:247:H2MVHDSX3:2:1312:32416:27759	60	+
chr10	72196036	72196037	A00758:247:H2MVHDSX3:1:1230:5195:21512/1	60	-
chr10	72199922	72199923	A00758:247:H2MVHDSX3:1:1114:23411:33739/1	60	+
chr10	72210628	72210629	A00758:247:H2MVHDSX3:1:2326:3143:31829	60	-
chr10	72304705	72304706	A00758:247:H2MVHDSX3:1:1534:10782:11209/1	60	+
chr10	72325909	72325910	A00758:247:H2MVHDSX3:1:1102:28818:31641/1	60	-
chr10	72329960	72329961	A00758:247:H2MVHDSX3:2:1415:9598:24815	60	+
chr10	72524852	72524853	A00758:247:H2MVHDSX3:4:2544:3287:18490/1	60	+
chr10	72601662	72601663	A00758:247:H2MVHDSX3:1:1109:29758:28009/1	60	-
chr10	72715520	72715521	A00758:247:H2MVHDSX3:1:1130:32461:2033/1	60	+
chr10	73030022	73030023	A00758:247:H2MVHDSX3:1:1310:1452:31720/1	60	+
chr10	73064128	73064129	A00758:247:H2MVHDSX3:1:2360:32588:32847/1	60	+
chr10	73133746	73133747	A00758:247:H2MVHDSX3:4:1133:1832:14121/1	60	-
chr10	73442748	73442749	A00758:247:H2MVHDSX3:1:1246:18367:34084/1	60	+
chr10	73442776	73442777	A00758:247:H2MVHDSX3:1:1135:16125:5838/1	60	+
chr10	73444222	73444223	A00758:247:H2MVHDSX3:4:2515:9887:20650/1	60	-
chr10	73466789	73466790	A00758:247:H2MVHDSX3:3:1368:3604:26741	60	-
chr10	73466791	73466792	A00758:247:H2MVHDSX3:1:1114:11026:29324/1	60	-
chr10	73472863	73472864	A00758:247:H2MVHDSX3:1:1114:11803:24565/1	60	+
chr10	73528820	73528821	A00758:247:H2MVHDSX3:1:1224:5141:15530/1	60	+
chr10	73705398	73705399	A00758:247:H2MVHDSX3:1:1150:21432:19038/1	60	+
chr10	73722885	73722886	A00758:247:H2MVHDSX3:1:1434:4526:2096/1	60	-
chr10	73748475	73748476	A00758:247:H2MVHDSX3:1:1563:18222:23093/1	60	-
chr10	73825203	73825204	A00758:247:H2MVHDSX3:2:2130:6940:13322	60	+
chr10	74019657	74019658	A00758:247:H2MVHDSX3:4:1471:4119:29293/1	60	+
chr10	74201026	74201027	A00758:247:H2MVHDSX3:1:1132:7274:7326/1	60	-
chr10	74288532	74288533	A00758:247:H2MVHDSX3:2:1577:10059:20008	60	-
chr10	74290224	74290225	A00758:247:H2MVHDSX3:1:1435:16152:35947	60	-
chr10	74304900	74304901	A00758:247:H2MVHDSX3:1:1112:1045:31892/1	60	+
chr10	74326145	74326146	A00758:247:H2MVHDSX3:1:1130:23357:5212/1	60	-
chr10	74392936	74392937	A00758:247:H2MVHDSX3:1:1368:16089:36933/1	60	-
chr10	74466363	74466364	A00758:247:H2MVHDSX3:1:1527:21811:34381/1	60	-
chr10	74508184	74508185	A00758:247:H2MVHDSX3:1:1257:32515:16689/1	60	-
chr10	74518862	74518863	A00758:247:H2MVHDSX3:1:1117:20392:17112/1	60	+
chr10	74599893	74599894	A00758:247:H2MVHDSX3:2:2307:3251:13510	60	-
chr10	74602293	74602294	A00758:247:H2MVHDSX3:1:1406:7970:11130/1	60	-
chr10	74981203	74981204	A00758:247:H2MVHDSX3:1:1243:10827:30452/1	60	+
chr10	75563044	75563045	A00758:247:H2MVHDSX3:1:2652:4652:34162	60	-
chr10	75854158	75854159	A00758:247:H2MVHDSX3:3:1261:30563:31187	60	+
chr10	78409354	78409355	A00758:247:H2MVHDSX3:2:1351:26847:23938	60	+
chr10	79134247	79134248	A00758:247:H2MVHDSX3:2:1640:32344:34961	60	+
chr10	79134797	79134798	A00758:247:H2MVHDSX3:1:1256:1154:4586/1	60	-
chr10	79673010	79673011	A00758:247:H2MVHDSX3:4:1107:24722:2221	60	-
chr10	80057058	80057059	A00758:247:H2MVHDSX3:3:1639:9218:22592	60	+
chr10	80383498	80383499	A00758:247:H2MVHDSX3:3:1354:16378:32299	60	+
chr10	82136040	82136041	A00758:247:H2MVHDSX3:1:2138:31232:23610	60	-
chr10	83172420	83172421	A00758:247:H2MVHDSX3:1:2214:19967:15029/1	60	+
chr10	84468110	84468111	A00758:247:H2MVHDSX3:1:1108:32199:30890/1	60	+
chr10	84477468	84477469	A00758:247:H2MVHDSX3:1:2565:5665:35039/1	60	-
chr10	86237621	86237622	A00758:247:H2MVHDSX3:4:2611:20871:23046	60	+
chr10	86907628	86907629	A00758:247:H2MVHDSX3:4:2358:32877:29622	60	-
chr10	87782545	87782546	A00758:247:H2MVHDSX3:1:1221:8892:13260/1	60	-
chr10	87806815	87806816	A00758:247:H2MVHDSX3:1:1166:1985:1548/1	60	+
chr10	87809134	87809135	A00758:247:H2MVHDSX3:1:1345:28971:2190/1	60	+
chr10	87847013	87847014	A00758:247:H2MVHDSX3:3:1136:32579:13667	60	+
chr10	87949254	87949255	A00758:247:H2MVHDSX3:2:1519:23773:21934	60	-
chr10	88147308	88147309	A00758:247:H2MVHDSX3:1:1146:13982:19100/1	60	-
chr10	88296754	88296755	A00758:247:H2MVHDSX3:1:1108:24397:10739/1	60	+
chr10	88300845	88300846	A00758:247:H2MVHDSX3:2:1112:1832:18474	60	-
chr10	88304624	88304625	A00758:247:H2MVHDSX3:3:2277:25934:23422	60	-
chr10	88346624	88346625	A00758:247:H2MVHDSX3:1:1156:14344:29215/1	60	-
chr10	88572527	88572528	A00758:247:H2MVHDSX3:2:1668:24135:31986	60	-
chr10	88646072	88646073	A00758:247:H2MVHDSX3:1:1174:19090:11036/1	60	+
chr10	88883559	88883560	A00758:247:H2MVHDSX3:2:1239:28438:16705	60	-
chr10	88887287	88887288	A00758:247:H2MVHDSX3:1:1542:11686:16595/1	60	-
chr10	88891117	88891118	A00758:247:H2MVHDSX3:3:1159:16477:33943	60	-
chr10	88916555	88916556	A00758:247:H2MVHDSX3:3:1657:1696:31548	60	+
chr10	88928964	88928965	A00758:247:H2MVHDSX3:1:1116:17002:16031/1	60	+
chr10	88931771	88931772	A00758:247:H2MVHDSX3:1:1115:24207:13667/1	60	-
chr10	88951787	88951788	A00758:247:H2MVHDSX3:1:1243:4851:37012/1	60	+
chr10	89465084	89465085	A00758:247:H2MVHDSX3:1:1120:30635:28964/1	60	+
chr10	89717068	89717069	A00758:247:H2MVHDSX3:1:1128:20039:26459/1	60	-
chr10	89734014	89734015	A00758:247:H2MVHDSX3:1:1214:18249:32315/1	60	+
chr10	89739608	89739609	A00758:247:H2MVHDSX3:1:1250:15067:3192/1	60	+
chr10	91157093	91157094	A00758:247:H2MVHDSX3:1:1111:3622:1344/1	60	-
chr10	91183700	91183701	A00758:247:H2MVHDSX3:2:1349:17155:2769	60	+
chr10	91188320	91188321	A00758:247:H2MVHDSX3:1:1128:15492:1642/1	60	-
chr10	91229408	91229409	A00758:247:H2MVHDSX3:1:1228:30047:2926/1	60	+
chr10	91486056	91486057	A00758:247:H2MVHDSX3:1:1121:12662:13902/1	60	+
chr10	91860231	91860232	A00758:247:H2MVHDSX3:1:1343:17192:33833/1	60	+
chr10	91865774	91865775	A00758:247:H2MVHDSX3:1:1127:23167:29215/1	60	-
chr10	92059516	92059517	A00758:247:H2MVHDSX3:1:1220:10158:18458/1	60	+
chr10	92337999	92338000	A00758:247:H2MVHDSX3:2:1445:16089:30796	60	-
chr10	92349117	92349118	A00758:247:H2MVHDSX3:1:1158:23393:36652/1	60	-
chr10	92471034	92471035	A00758:247:H2MVHDSX3:4:2439:1452:15718	60	-
chr10	92637239	92637240	A00758:247:H2MVHDSX3:4:2131:1805:7780	60	+
chr10	92772346	92772347	A00758:247:H2MVHDSX3:1:1275:23475:30812/1	60	+
chr10	92874643	92874644	A00758:247:H2MVHDSX3:1:1221:32868:3646	60	-
chr10	92893807	92893808	A00758:247:H2MVHDSX3:2:1666:25617:1642	60	+
chr10	92893809	92893810	A00758:247:H2MVHDSX3:1:1658:8223:18396	60	+
chr10	92934042	92934043	A00758:247:H2MVHDSX3:2:1348:17987:28447	60	-
chr10	92953456	92953457	A00758:247:H2MVHDSX3:3:2429:21640:32988	60	-
chr10	92981123	92981124	A00758:247:H2MVHDSX3:2:1309:26422:22263	60	-
chr10	93309240	93309241	A00758:247:H2MVHDSX3:1:1469:18521:34882/1	60	-
chr10	93451120	93451121	A00758:247:H2MVHDSX3:3:1458:1660:8030	60	-
chr10	93671336	93671337	A00758:247:H2MVHDSX3:1:1142:10312:2785/1	60	+
chr10	93901330	93901331	A00758:247:H2MVHDSX3:1:1407:28809:24862/1	60	+
chr10	94577517	94577518	A00758:247:H2MVHDSX3:1:1269:14579:27492/1	60	-
chr10	94595042	94595043	A00758:247:H2MVHDSX3:2:1255:5575:23797	60	-
chr10	95619829	95619830	A00758:247:H2MVHDSX3:4:2169:5159:7983/1	60	+
chr10	95873407	95873408	A00758:247:H2MVHDSX3:1:2567:24370:9596/1	60	-
chr10	95989841	95989842	A00758:247:H2MVHDSX3:4:2627:4761:14967/1	60	-
chr10	96132061	96132062	A00758:247:H2MVHDSX3:1:1113:32868:21339/1	60	-
chr10	96137642	96137643	A00758:247:H2MVHDSX3:1:1104:7853:2315/1	60	-
chr10	96142169	96142170	A00758:247:H2MVHDSX3:1:1231:8910:7091/1	60	-
chr10	96524995	96524996	A00758:247:H2MVHDSX3:2:2170:17020:11052	60	-
chr10	96568174	96568175	A00758:247:H2MVHDSX3:1:2133:14479:26287/1	60	+
chr10	96819785	96819786	A00758:247:H2MVHDSX3:3:2157:16034:22498	60	-
chr10	96947672	96947673	A00758:247:H2MVHDSX3:1:1141:1913:16266/1	60	+
chr10	96948653	96948654	A00758:247:H2MVHDSX3:2:1309:10809:32957	60	-
chr10	96951921	96951922	A00758:247:H2MVHDSX3:1:1125:5620:11945/1	60	+
chr10	96968631	96968632	A00758:247:H2MVHDSX3:1:1149:11089:18912/1	60	-
chr10	97150074	97150075	A00758:247:H2MVHDSX3:1:1139:4851:35133/1	60	-
chr10	97167887	97167888	A00758:247:H2MVHDSX3:1:1122:2926:26944/1	60	+
chr10	97248104	97248105	A00758:247:H2MVHDSX3:4:1649:7572:6527/1	60	-
chr10	97479020	97479021	A00758:247:H2MVHDSX3:1:1162:3685:13980/1	60	+
chr10	97483579	97483580	A00758:247:H2MVHDSX3:1:1350:19316:17378/1	60	+
chr10	97488153	97488154	A00758:247:H2MVHDSX3:1:1621:31358:18380	60	-
chr10	97968337	97968338	A00758:247:H2MVHDSX3:4:1535:3314:24612/1	60	-
chr10	98141866	98141867	A00758:247:H2MVHDSX3:3:2173:20112:28401	60	+
chr10	98164115	98164116	A00758:247:H2MVHDSX3:1:1160:4074:25238/1	60	+
chr10	98167845	98167846	A00758:247:H2MVHDSX3:1:1238:26133:34444/1	60	-
chr10	98914575	98914576	A00758:247:H2MVHDSX3:1:1311:8838:19492/1	60	+
chr10	99439972	99439973	A00758:247:H2MVHDSX3:1:1419:11098:20525/1	60	-
chr10	99941572	99941573	A00758:247:H2MVHDSX3:2:1630:14995:20415	60	+
chr10	100154597	100154598	A00758:247:H2MVHDSX3:1:1527:2121:1344/1	60	-
chr10	100158446	100158447	A00758:247:H2MVHDSX3:3:2671:23972:34240/1	60	+
chr10	100164693	100164694	A00758:247:H2MVHDSX3:1:1161:25039:12101/1	60	+
chr10	100172082	100172083	A00758:247:H2MVHDSX3:4:1610:20076:20666	60	-
chr10	100173673	100173674	A00758:247:H2MVHDSX3:1:1128:20076:9862/1	60	-
chr10	100190582	100190583	A00758:247:H2MVHDSX3:1:1108:23547:9956/1	60	+
chr10	100199562	100199563	A00758:247:H2MVHDSX3:2:2356:12048:3474	60	+
chr10	100199840	100199841	A00758:247:H2MVHDSX3:1:1116:21667:35321/1	60	+
chr10	100217623	100217624	A00758:247:H2MVHDSX3:2:1668:23773:30702	60	+
chr10	100222199	100222200	A00758:247:H2MVHDSX3:1:1153:32922:21308/1	60	-
chr10	100493591	100493592	A00758:247:H2MVHDSX3:1:1114:23520:33646/1	60	-
chr10	100661314	100661315	A00758:247:H2MVHDSX3:2:1234:19054:33739	60	-
chr10	101401915	101401916	A00758:247:H2MVHDSX3:1:1272:29080:20478/1	60	-
chr10	101413693	101413694	A00758:247:H2MVHDSX3:1:1460:24523:35540/1	60	+
chr10	101436644	101436645	A00758:247:H2MVHDSX3:1:2261:1687:9267/1	60	+
chr10	101493541	101493542	A00758:247:H2MVHDSX3:4:2574:3215:19116	60	-
chr10	101799406	101799407	A00758:247:H2MVHDSX3:1:1116:30418:34475/1	60	-
chr10	101801759	101801760	A00758:247:H2MVHDSX3:1:1137:27245:16548/1	60	+
chr10	101884996	101884997	A00758:247:H2MVHDSX3:1:1150:13340:22216/1	60	+
chr10	101898297	101898298	A00758:247:H2MVHDSX3:3:2362:5710:1485	60	-
chr10	101942487	101942488	A00758:247:H2MVHDSX3:1:1117:4752:7028/1	60	+
chr10	101943640	101943641	A00758:247:H2MVHDSX3:1:2453:14940:7044/1	60	-
chr10	102025317	102025318	A00758:247:H2MVHDSX3:1:1150:18484:24330/1	60	-
chr10	102259172	102259173	A00758:247:H2MVHDSX3:1:1121:17002:13714/1	60	+
chr10	102269671	102269672	A00758:247:H2MVHDSX3:2:1471:5439:17957	60	+
chr10	102292335	102292336	A00758:247:H2MVHDSX3:4:1559:23050:15922/1	60	-
chr10	102489298	102489299	A00758:247:H2MVHDSX3:4:1402:32000:26475/1	60	-
chr10	102544224	102544225	A00758:247:H2MVHDSX3:1:1174:1344:33912/1	60	+
chr10	102733146	102733147	A00758:247:H2MVHDSX3:2:2273:22345:19053	60	+
chr10	102772709	102772710	A00758:247:H2MVHDSX3:1:1168:10637:27242/1	60	+
chr10	102865730	102865731	A00758:247:H2MVHDSX3:1:1218:11180:16344/1	60	+
chr10	103033232	103033233	A00758:247:H2MVHDSX3:1:1302:26106:23437/1	60	+
chr10	103111638	103111639	A00758:247:H2MVHDSX3:2:2315:25925:28510	60	+
chr10	103114888	103114889	A00758:247:H2MVHDSX3:1:1174:31051:25488	60	-
chr10	103115006	103115007	A00758:247:H2MVHDSX3:1:1139:18376:31031/1	60	-
chr10	103116833	103116834	A00758:247:H2MVHDSX3:1:2159:10429:33270	60	+
chr10	103141798	103141799	A00758:247:H2MVHDSX3:1:1147:27335:26005/1	60	-
chr10	103147718	103147719	A00758:247:H2MVHDSX3:1:2149:15429:19695/1	60	+
chr10	103151174	103151175	A00758:247:H2MVHDSX3:1:1268:4725:18568/1	60	+
chr10	103156186	103156187	A00758:247:H2MVHDSX3:3:1577:30481:22654	60	-
chr10	103169126	103169127	A00758:247:H2MVHDSX3:2:1261:25328:32643	60	-
chr10	103179843	103179844	A00758:247:H2MVHDSX3:1:2441:1407:29074/1	60	-
chr10	103183610	103183611	A00758:247:H2MVHDSX3:4:2269:15411:11678	60	-
chr10	103313710	103313711	A00758:247:H2MVHDSX3:1:1105:18783:20525/1	60	-
chr10	103314472	103314473	A00758:247:H2MVHDSX3:1:1110:27118:19147/1	60	-
chr10	103333038	103333039	A00758:247:H2MVHDSX3:1:1141:22227:28839/1	60	+
chr10	103380101	103380102	A00758:247:H2MVHDSX3:1:1452:14995:7607	60	-
chr10	103381841	103381842	A00758:247:H2MVHDSX3:1:1221:26820:4131/1	60	+
chr10	103393009	103393010	A00758:247:H2MVHDSX3:1:1473:19732:21292/1	60	+
chr10	103423481	103423482	A00758:247:H2MVHDSX3:2:2202:18403:1329	60	-
chr10	103975855	103975856	A00758:247:H2MVHDSX3:2:1564:30707:2033	60	-
chr10	103979960	103979961	A00758:247:H2MVHDSX3:1:1129:6433:16078/1	60	-
chr10	103980111	103980112	A00758:247:H2MVHDSX3:1:1319:4752:10441/1	60	+
chr10	103982081	103982082	A00758:247:H2MVHDSX3:1:1175:12933:12273/1	60	-
chr10	103990904	103990905	A00758:247:H2MVHDSX3:1:1177:17038:13150/1	60	-
chr10	103994738	103994739	A00758:247:H2MVHDSX3:1:1130:3730:6637/1	60	-
chr10	104001602	104001603	A00758:247:H2MVHDSX3:1:1123:4752:2456/1	60	+
chr10	104009569	104009570	A00758:247:H2MVHDSX3:1:1151:23366:30123/1	60	+
chr10	104811245	104811246	A00758:247:H2MVHDSX3:1:2453:15619:18427	60	-
chr10	104995114	104995115	A00758:247:H2MVHDSX3:1:1139:9281:16814/1	60	-
chr10	106673417	106673418	A00758:247:H2MVHDSX3:3:2273:24975:16000	60	-
chr10	107329330	107329331	A00758:247:H2MVHDSX3:3:1418:12554:29778	60	-
chr10	109227035	109227036	A00758:247:H2MVHDSX3:2:2569:11379:36448	60	-
chr10	110037237	110037238	A00758:247:H2MVHDSX3:1:2569:9209:2660	60	-
chr10	110421845	110421846	A00758:247:H2MVHDSX3:3:1659:10908:30686	60	-
chr10	110421846	110421847	A00758:247:H2MVHDSX3:1:1340:15402:13354/1	60	-
chr10	110421847	110421848	A00758:247:H2MVHDSX3:3:1234:20600:30655	60	-
chr10	110421853	110421854	A00758:247:H2MVHDSX3:1:2241:32777:21308/1	60	-
chr10	110878178	110878179	A00758:247:H2MVHDSX3:1:1140:4752:6558/1	60	-
chr10	110883698	110883699	A00758:247:H2MVHDSX3:1:1165:11125:17378/1	60	-
chr10	110888840	110888841	A00758:247:H2MVHDSX3:1:2444:14705:32910/1	60	+
chr10	110914736	110914737	A00758:247:H2MVHDSX3:1:2133:13069:30545/1	60	+
chr10	110940267	110940268	A00758:247:H2MVHDSX3:2:2475:12834:18176	60	-
chr10	110973322	110973323	A00758:247:H2MVHDSX3:1:2413:29957:28792	60	+
chr10	110997053	110997054	A00758:247:H2MVHDSX3:1:1113:22227:14716/1	60	-
chr10	111004696	111004697	A00758:247:H2MVHDSX3:1:1223:26720:32925/1	60	-
chr10	112535356	112535357	A00758:247:H2MVHDSX3:1:1560:23113:22576/1	60	+
chr10	112651528	112651529	A00758:247:H2MVHDSX3:3:2377:30318:30765	60	-
chr10	112669107	112669108	A00758:247:H2MVHDSX3:1:1142:15356:30968/1	60	+
chr10	112731514	112731515	A00758:247:H2MVHDSX3:1:1548:10158:29168	60	-
chr10	113355159	113355160	A00758:247:H2MVHDSX3:1:1144:20500:14074/1	60	-
chr10	113700129	113700130	A00758:247:H2MVHDSX3:1:1109:14045:35869	60	-
chr10	113884499	113884500	A00758:247:H2MVHDSX3:2:2124:3739:14137	60	-
chr10	114468832	114468833	A00758:247:H2MVHDSX3:1:1216:23041:18568/1	60	-
chr10	114830666	114830667	A00758:247:H2MVHDSX3:1:2145:25690:28103/1	60	+
chr10	114971436	114971437	A00758:247:H2MVHDSX3:1:2337:26865:31579/1	60	+
chr10	115252218	115252219	A00758:247:H2MVHDSX3:4:1470:22842:36385	60	+
chr10	115348150	115348151	A00758:247:H2MVHDSX3:4:2570:13928:10363/1	60	+
chr10	117090936	117090937	A00758:247:H2MVHDSX3:4:1507:13160:32518/1	60	+
chr10	117767419	117767420	A00758:247:H2MVHDSX3:2:2522:4209:10974	60	-
chr10	118006183	118006184	A00758:247:H2MVHDSX3:2:2663:19434:7560	60	-
chr10	118008632	118008633	A00758:247:H2MVHDSX3:2:1351:22815:26882	60	-
chr10	118011461	118011462	A00758:247:H2MVHDSX3:1:1515:3242:24643	60	-
chr10	118692357	118692358	A00758:247:H2MVHDSX3:3:1361:19678:14810	60	-
chr10	118764237	118764238	A00758:247:H2MVHDSX3:1:1363:20374:35462/1	60	+
chr10	119033431	119033432	A00758:247:H2MVHDSX3:1:1208:6379:27289/1	60	+
chr10	119048794	119048795	A00758:247:H2MVHDSX3:1:2543:16776:19993/1	60	+
chr10	119123812	119123813	A00758:247:H2MVHDSX3:4:1137:19786:35634/1	60	-
chr10	119143770	119143771	A00758:247:H2MVHDSX3:4:1523:12355:6198/1	60	-
chr10	119173328	119173329	A00758:247:H2MVHDSX3:1:1103:12735:12649/1	60	-
chr10	119527331	119527332	A00758:247:H2MVHDSX3:4:2341:17996:23265	60	+
chr10	119718346	119718347	A00758:247:H2MVHDSX3:1:2534:21423:34115/1	60	+
chr10	119801262	119801263	A00758:247:H2MVHDSX3:1:1147:18340:18223/1	60	+
chr10	119907550	119907551	A00758:247:H2MVHDSX3:2:2320:32316:34820	60	-
chr10	120188536	120188537	A00758:247:H2MVHDSX3:4:1237:16025:12085/1	60	+
chr10	120864947	120864948	A00758:247:H2MVHDSX3:4:1334:31421:24158	60	-
chr10	120898546	120898547	A00758:247:H2MVHDSX3:1:2130:3766:8703/1	60	-
chr10	121757242	121757243	A00758:247:H2MVHDSX3:1:1174:15944:22780/1	60	-
chr10	121843865	121843866	A00758:247:H2MVHDSX3:1:1107:7355:9909/1	60	+
chr10	122219828	122219829	A00758:247:H2MVHDSX3:3:1132:17689:9987	60	-
chr10	122995065	122995066	A00758:247:H2MVHDSX3:2:2154:27218:24048	60	-
chr10	123060691	123060692	A00758:247:H2MVHDSX3:4:1115:27055:23703/1	60	+
chr10	123156079	123156080	A00758:247:H2MVHDSX3:3:1415:7708:35790	60	-
chr10	124727350	124727351	A00758:247:H2MVHDSX3:1:1145:7383:24831/1	60	+
chr10	124774865	124774866	A00758:247:H2MVHDSX3:1:1162:32958:2268/1	60	+
chr10	124777358	124777359	A00758:247:H2MVHDSX3:1:1473:22806:30874/1	60	+
chr10	124949016	124949017	A00758:247:H2MVHDSX3:1:1214:20482:14669/1	60	+
chr10	124980155	124980156	A00758:247:H2MVHDSX3:1:1146:30825:24220/1	60	+
chr10	125717288	125717289	A00758:247:H2MVHDSX3:3:1672:22860:9580	60	-
chr10	125778469	125778470	A00758:247:H2MVHDSX3:4:1127:13539:26162/1	60	-
chr10	126195390	126195391	A00758:247:H2MVHDSX3:3:2643:11469:36761	60	+
chr10	129229193	129229194	A00758:247:H2MVHDSX3:1:1121:2293:22341/1	60	+
chr10	129658217	129658218	A00758:247:H2MVHDSX3:4:2559:18918:16438/1	60	+
chr10	129668028	129668029	A00758:247:H2MVHDSX3:4:1212:26729:14465/1	60	-
chr10	129783627	129783628	A00758:247:H2MVHDSX3:3:2419:31620:36589	60	+
chr10	130161041	130161042	A00758:247:H2MVHDSX3:4:2440:26413:17456/1	60	-
chr10	131946389	131946390	A00758:247:H2MVHDSX3:3:1132:30219:20322	60	+
chr10	132340265	132340266	A00758:247:H2MVHDSX3:1:1201:29640:22357/1	60	-
chr10	132796060	132796061	A00758:247:H2MVHDSX3:4:2526:31910:9032	60	-
chr10	133284591	133284592	A00758:247:H2MVHDSX3:2:2375:24089:1783	60	-
chr10	133401890	133401891	A00758:247:H2MVHDSX3:1:1420:30490:5134/1	60	+
chr10	133406760	133406761	A00758:247:H2MVHDSX3:1:1275:3703:29825	60	+
chr10	133463441	133463442	A00758:247:H2MVHDSX3:1:1550:29984:15969/1	60	+
chr10	133469653	133469654	A00758:247:H2MVHDSX3:1:1145:1958:26428/1	60	+
chr10	133469655	133469656	A00758:247:H2MVHDSX3:4:2320:11559:25363/1	60	+
chr10	133487742	133487743	A00758:247:H2MVHDSX3:1:1366:24975:25081/1	60	+
chr10	133491343	133491344	A00758:247:H2MVHDSX3:2:2678:20048:31548	60	-
chr10	133491432	133491433	A00758:247:H2MVHDSX3:1:1273:30653:23766/1	60	-
chr10	133502962	133502963	A00758:247:H2MVHDSX3:1:1126:16432:15671/1	60	+
chr10	133519257	133519258	A00758:247:H2MVHDSX3:1:1207:4128:30248/1	60	+
chr10	133519258	133519259	A00758:247:H2MVHDSX3:2:1676:18828:6261	60	+
chr10	133523197	133523198	A00758:247:H2MVHDSX3:1:1163:27715:15107/1	60	-
chr11	214637	214638	A00758:247:H2MVHDSX3:1:1121:28971:8578/1	60	+
chr11	221102	221103	A00758:247:H2MVHDSX3:1:1405:16016:29731/1	60	+
chr11	227096	227097	A00758:247:H2MVHDSX3:1:1114:24740:26522/1	60	+
chr11	228266	228267	A00758:247:H2MVHDSX3:1:1129:11297:12853/1	60	-
chr11	228933	228934	A00758:247:H2MVHDSX3:1:1154:1307:9925/1	60	+
chr11	240948	240949	A00758:247:H2MVHDSX3:2:2509:15103:17347	60	+
chr11	241995	241996	A00758:247:H2MVHDSX3:4:1131:25093:11537/1	60	+
chr11	241999	242000	A00758:247:H2MVHDSX3:1:1625:15221:6402/1	60	+
chr11	243151	243152	A00758:247:H2MVHDSX3:1:1271:10303:24189/1	60	+
chr11	244319	244320	A00758:247:H2MVHDSX3:1:1130:13982:21292/1	60	-
chr11	244357	244358	A00758:247:H2MVHDSX3:3:1227:15293:7811	60	-
chr11	245183	245184	A00758:247:H2MVHDSX3:1:1112:6352:28933/1	60	-
chr11	245529	245530	A00758:247:H2MVHDSX3:2:1311:17743:15969	60	+
chr11	245695	245696	A00758:247:H2MVHDSX3:1:1107:30761:26616/1	60	+
chr11	246477	246478	A00758:247:H2MVHDSX3:2:1272:1470:13275	60	+
chr11	246890	246891	A00758:247:H2MVHDSX3:4:1655:32524:26068	60	-
chr11	247055	247056	A00758:247:H2MVHDSX3:1:1563:19253:9345/1	60	+
chr11	248573	248574	A00758:247:H2MVHDSX3:1:1302:3034:20306	60	-
chr11	248795	248796	A00758:247:H2MVHDSX3:1:2423:2483:10019	60	-
chr11	250623	250624	A00758:247:H2MVHDSX3:1:1175:27335:34178/1	60	+
chr11	270721	270722	A00758:247:H2MVHDSX3:1:1114:6072:20212/1	60	-
chr11	294806	294807	A00758:247:H2MVHDSX3:2:2604:12626:9737	60	+
chr11	316920	316921	A00758:247:H2MVHDSX3:1:1110:25626:20666/1	60	+
chr11	317161	317162	A00758:247:H2MVHDSX3:1:1223:31331:32518/1	60	+
chr11	325693	325694	A00758:247:H2MVHDSX3:1:1526:5999:16830/1	60	-
chr11	327331	327332	A00758:247:H2MVHDSX3:3:2267:26359:32362	60	+
chr11	338302	338303	A00758:247:H2MVHDSX3:4:1157:6126:16360	60	-
chr11	338580	338581	A00758:247:H2MVHDSX3:3:1675:12355:34820	60	-
chr11	338678	338679	A00758:247:H2MVHDSX3:1:2540:13141:2394/1	60	-
chr11	340022	340023	A00758:247:H2MVHDSX3:2:1574:3061:24518	60	+
chr11	341504	341505	A00758:247:H2MVHDSX3:2:1420:16034:25473	60	+
chr11	427951	427952	A00758:247:H2MVHDSX3:1:1621:26042:23359/1	60	-
chr11	436340	436341	A00758:247:H2MVHDSX3:4:1242:25925:5963	60	-
chr11	649590	649591	A00758:247:H2MVHDSX3:1:1218:23149:25394/1	60	-
chr11	674623	674624	A00758:247:H2MVHDSX3:1:1312:9019:36088/1	60	+
chr11	684810	684811	A00758:247:H2MVHDSX3:4:2551:3043:26334/1	60	-
chr11	750988	750989	A00758:247:H2MVHDSX3:1:1142:31910:25692/1	60	-
chr11	752503	752504	A00758:247:H2MVHDSX3:1:1632:7346:19163/1	60	+
chr11	754380	754381	A00758:247:H2MVHDSX3:3:1669:14199:16438	60	-
chr11	759116	759117	A00758:247:H2MVHDSX3:3:1538:17002:31845	60	+
[truncated: 13,511 more rows]
