# Supplementary material for: HIV-1 capsid stability enables inositol phosphate-independent infection of target cells and promotes integration into genes
Source: PLoS Pathog. 2023 Jun 2;19(6):e1011423. doi: 10.1371/journal.ppat.1011423 (PMC10266667; doi:10.1371/journal.ppat.1011423)
Supplement: S1 Data — (TAR.GZ) [file ppat.1011423.s012.tar.gz › CEM_WT_A/CA_WT/Unique_hg38_integration_sites/7442-GS-4.bed]

chr1	19816	19817	A00758:247:H2MVHDSX3:4:1273:25147:11757	60	-
chr1	597514	597515	A00758:247:H2MVHDSX3:3:2673:9272:22654/1	60	+
chr1	629920	629921	A00758:247:H2MVHDSX3:1:1609:32181:21371/1	60	+
chr1	753570	753571	A00758:247:H2MVHDSX3:3:1512:27968:36338	60	-
chr1	783291	783292	A00758:247:H2MVHDSX3:1:1175:14669:26741/1	60	+
chr1	783814	783815	A00758:247:H2MVHDSX3:2:1207:30906:4382/1	60	+
chr1	808252	808253	A00758:247:H2MVHDSX3:1:1114:2474:10504/1	60	-
chr1	809936	809937	A00758:247:H2MVHDSX3:1:1131:25717:6731/1	60	-
chr1	810535	810536	A00758:247:H2MVHDSX3:1:1224:21820:21026/1	60	+
chr1	811011	811012	A00758:247:H2MVHDSX3:1:1144:8712:9220/1	60	+
chr1	812519	812520	A00758:247:H2MVHDSX3:2:1422:10619:22952	60	+
chr1	830139	830140	A00758:247:H2MVHDSX3:1:1114:16586:31375/1	60	-
chr1	830946	830947	A00758:247:H2MVHDSX3:1:2643:20211:31923	60	-
chr1	831786	831787	A00758:247:H2MVHDSX3:1:1615:9028:13777	60	-
chr1	837284	837285	A00758:247:H2MVHDSX3:1:1272:13548:10833	60	+
chr1	841165	841166	A00758:247:H2MVHDSX3:1:1111:29713:33285/1	60	+
chr1	850612	850613	A00758:247:H2MVHDSX3:1:1535:5855:19836/1	60	+
chr1	852365	852366	A00758:247:H2MVHDSX3:1:2268:18141:35258/1	60	-
chr1	954135	954136	A00758:247:H2MVHDSX3:1:1215:4255:28651	60	+
chr1	994096	994097	A00758:247:H2MVHDSX3:2:1557:2591:7639/1	60	-
chr1	1225661	1225662	A00758:247:H2MVHDSX3:1:1405:32606:4006/1	60	-
chr1	1225732	1225733	A00758:247:H2MVHDSX3:1:2559:9109:36338	60	-
chr1	1255242	1255243	A00758:247:H2MVHDSX3:1:1107:12292:26537/1	60	+
chr1	1263461	1263462	A00758:247:H2MVHDSX3:1:1663:31982:23782	60	+
chr1	1263603	1263604	A00758:247:H2MVHDSX3:4:1512:13774:35837	60	-
chr1	1263635	1263636	A00758:247:H2MVHDSX3:1:1136:4761:20635/1	60	+
chr1	1263636	1263637	A00758:247:H2MVHDSX3:4:2121:6488:30044/1	60	+
chr1	1263868	1263869	A00758:247:H2MVHDSX3:1:1376:22408:20290/1	60	-
chr1	1264704	1264705	A00758:247:H2MVHDSX3:1:1154:1199:24486/1	60	-
chr1	1264746	1264747	A00758:247:H2MVHDSX3:4:1642:25997:18427	60	+
chr1	1265718	1265719	A00758:247:H2MVHDSX3:1:1115:2329:7122/1	60	+
chr1	1266244	1266245	A00758:247:H2MVHDSX3:1:1119:32226:4758/1	60	+
chr1	1267199	1267200	A00758:247:H2MVHDSX3:2:1104:23556:1078/1	60	+
chr1	1268322	1268323	A00758:247:H2MVHDSX3:3:2244:14534:31955/1	60	-
chr1	1270050	1270051	A00758:247:H2MVHDSX3:1:1111:1533:26631/1	60	+
chr1	1276853	1276854	A00758:247:H2MVHDSX3:2:1125:26377:4460/1	60	+
chr1	1315669	1315670	A00758:247:H2MVHDSX3:4:2357:20636:30843/1	60	-
chr1	1315676	1315677	A00758:247:H2MVHDSX3:2:2145:2166:32675/1	60	-
chr1	1317008	1317009	A00758:247:H2MVHDSX3:1:1137:26151:24768/1	60	+
chr1	1317010	1317011	A00758:247:H2MVHDSX3:4:1649:1181:23140	60	+
chr1	1317802	1317803	A00758:247:H2MVHDSX3:2:2248:29324:2675/1	60	-
chr1	1317987	1317988	A00758:247:H2MVHDSX3:1:1671:3775:31203/1	60	-
chr1	1318626	1318627	A00758:247:H2MVHDSX3:2:1501:1570:18364	60	+
chr1	1318630	1318631	A00758:247:H2MVHDSX3:1:1378:8612:10551/1	60	-
chr1	1318944	1318945	A00758:247:H2MVHDSX3:1:1246:14904:13902/1	60	-
chr1	1386899	1386900	A00758:247:H2MVHDSX3:4:1250:3351:32252/1	60	-
chr1	1387219	1387220	A00758:247:H2MVHDSX3:4:2178:13069:21809	60	-
chr1	1389759	1389760	A00758:247:H2MVHDSX3:1:1227:8865:13589/1	60	-
chr1	1390567	1390568	A00758:247:H2MVHDSX3:1:1641:20735:35211	60	+
chr1	1391135	1391136	A00758:247:H2MVHDSX3:1:2658:18313:28604/1	60	-
chr1	1391662	1391663	A00758:247:H2MVHDSX3:1:1410:31928:22060	60	-
chr1	1392009	1392010	A00758:247:H2MVHDSX3:1:2126:7383:20697/1	60	-
chr1	1392192	1392193	A00758:247:H2MVHDSX3:1:1338:31548:15890/1	60	+
chr1	1392207	1392208	A00758:247:H2MVHDSX3:1:1257:29405:17096	60	-
chr1	1393256	1393257	A00758:247:H2MVHDSX3:1:1230:32407:16658/1	60	-
chr1	1393762	1393763	A00758:247:H2MVHDSX3:1:1131:11279:28792	60	+
chr1	1394236	1394237	A00758:247:H2MVHDSX3:1:1114:6379:34867/1	60	+
chr1	1395275	1395276	A00758:247:H2MVHDSX3:1:1333:14443:11788/1	60	-
chr1	1395609	1395610	A00758:247:H2MVHDSX3:2:2165:15944:24784	60	-
chr1	1402955	1402956	A00758:247:H2MVHDSX3:1:1370:32289:34209/1	60	-
chr1	1406214	1406215	A00758:247:H2MVHDSX3:1:1104:27787:35618/1	60	+
chr1	1418335	1418336	A00758:247:H2MVHDSX3:3:1512:18059:15953/1	60	-
chr1	1418337	1418338	A00758:247:H2MVHDSX3:3:1205:13458:36886/1	60	-
chr1	1473577	1473578	A00758:247:H2MVHDSX3:1:2661:16034:3020	60	+
chr1	1476273	1476274	A00758:247:H2MVHDSX3:2:1671:28601:1172/1	60	+
chr1	1482822	1482823	A00758:247:H2MVHDSX3:1:1136:3784:26021/1	60	+
chr1	1482824	1482825	A00758:247:H2MVHDSX3:3:1172:12608:4413	60	+
chr1	1491857	1491858	A00758:247:H2MVHDSX3:4:1567:32054:24283	60	-
chr1	1565409	1565410	A00758:247:H2MVHDSX3:1:1229:26856:29935/1	60	+
chr1	1566128	1566129	A00758:247:H2MVHDSX3:1:1319:23131:12743	60	+
chr1	1567495	1567496	A00758:247:H2MVHDSX3:1:1147:6271:20713/1	60	-
chr1	1570260	1570261	A00758:247:H2MVHDSX3:1:1344:16441:8609/1	60	+
chr1	1573529	1573530	A00758:247:H2MVHDSX3:1:2537:24433:22670	60	+
chr1	1645878	1645879	A00758:247:H2MVHDSX3:3:1404:20175:9032/1	60	-
chr1	1645996	1645997	A00758:247:H2MVHDSX3:2:2306:29360:9502/1	60	-
chr1	1650098	1650099	A00758:247:H2MVHDSX3:1:1329:31964:5588	60	-
chr1	1650191	1650192	A00758:247:H2MVHDSX3:1:1160:1380:4038/1	60	-
chr1	1651937	1651938	A00758:247:H2MVHDSX3:3:1567:16134:21198	60	-
chr1	1654208	1654209	A00758:247:H2MVHDSX3:1:1221:7491:13307/1	60	-
chr1	1654857	1654858	A00758:247:H2MVHDSX3:1:1102:4173:3865/1	60	+
chr1	1669283	1669284	A00758:247:H2MVHDSX3:4:1338:30535:4085	60	-
chr1	1685926	1685927	A00758:247:H2MVHDSX3:2:2344:17264:23688	60	-
chr1	1717010	1717011	A00758:247:H2MVHDSX3:1:1151:16477:2065/1	60	+
chr1	1719407	1719408	A00758:247:H2MVHDSX3:1:1215:27444:3677/1	60	+
chr1	1719408	1719409	A00758:247:H2MVHDSX3:2:1351:31711:13479/1	60	+
chr1	1721641	1721642	A00758:247:H2MVHDSX3:1:2310:12807:28119	60	+
chr1	1722008	1722009	A00758:247:H2MVHDSX3:1:1165:2103:12399	60	+
chr1	1722101	1722102	A00758:247:H2MVHDSX3:4:2316:29008:6793	60	+
chr1	1770287	1770288	A00758:247:H2MVHDSX3:1:1275:24325:35196/1	60	+
chr1	1792077	1792078	A00758:247:H2MVHDSX3:1:1206:18864:29340/1	60	+
chr1	1801185	1801186	A00758:247:H2MVHDSX3:1:1369:29686:35117/1	60	+
chr1	1804648	1804649	A00758:247:H2MVHDSX3:1:1139:27651:28808	60	+
chr1	1808466	1808467	A00758:247:H2MVHDSX3:1:1425:13693:19883/1	60	-
chr1	1812103	1812104	A00758:247:H2MVHDSX3:1:1231:8269:32158	60	-
chr1	1812799	1812800	A00758:247:H2MVHDSX3:1:2603:25021:16767	60	-
chr1	1813095	1813096	A00758:247:H2MVHDSX3:1:1340:30210:17895/1	60	+
chr1	1814850	1814851	A00758:247:H2MVHDSX3:1:1109:12717:26334/1	60	+
chr1	1819144	1819145	A00758:247:H2MVHDSX3:1:1109:11225:18427/1	60	+
chr1	1819880	1819881	A00758:247:H2MVHDSX3:1:1112:7048:30859	60	+
chr1	1823610	1823611	A00758:247:H2MVHDSX3:2:2641:14018:23390	60	-
chr1	1824043	1824044	A00758:247:H2MVHDSX3:1:1202:19687:14387/1	60	+
chr1	1824205	1824206	A00758:247:H2MVHDSX3:3:1123:17463:7059	60	-
chr1	1824556	1824557	A00758:247:H2MVHDSX3:1:1225:10827:4899/1	60	-
chr1	1827064	1827065	A00758:247:H2MVHDSX3:3:1241:11695:19930/1	60	-
chr1	1828483	1828484	A00758:247:H2MVHDSX3:1:1331:7880:3740/1	60	-
chr1	1828857	1828858	A00758:247:H2MVHDSX3:1:1366:23782:19914	60	-
chr1	1830582	1830583	A00758:247:H2MVHDSX3:1:1312:28899:7451/1	60	+
chr1	1835673	1835674	A00758:247:H2MVHDSX3:1:2429:14796:1063	60	+
chr1	1838816	1838817	A00758:247:H2MVHDSX3:1:1225:5565:4272/1	60	+
chr1	1844745	1844746	A00758:247:H2MVHDSX3:1:2551:7572:10191/1	60	+
chr1	1846192	1846193	A00758:247:H2MVHDSX3:1:1308:25409:4006/1	60	+
chr1	1850862	1850863	A00758:247:H2MVHDSX3:1:1601:32696:12774	60	-
chr1	1866961	1866962	A00758:247:H2MVHDSX3:4:2360:25961:9940/1	60	-
chr1	1870578	1870579	A00758:247:H2MVHDSX3:1:1174:4562:3818/1	60	-
chr1	1882355	1882356	A00758:247:H2MVHDSX3:1:1225:23791:8782	60	+
chr1	1888019	1888020	A00758:247:H2MVHDSX3:1:1244:11605:18490/1	60	+
chr1	1950346	1950347	A00758:247:H2MVHDSX3:4:2665:27760:8296	60	-
chr1	1950347	1950348	A00758:247:H2MVHDSX3:1:1201:14525:18818	60	-
chr1	1950349	1950350	A00758:247:H2MVHDSX3:2:1101:11369:13604	60	-
chr1	1950356	1950357	A00758:247:H2MVHDSX3:1:1246:20193:28541	60	-
chr1	2264953	2264954	A00758:247:H2MVHDSX3:3:2155:4444:19022/1	60	+
chr1	2397110	2397111	A00758:247:H2MVHDSX3:1:1224:15293:14011	60	-
chr1	2398308	2398309	A00758:247:H2MVHDSX3:1:1235:14461:22153/1	60	+
chr1	2399293	2399294	A00758:247:H2MVHDSX3:1:1133:23023:8578/1	60	-
chr1	2521086	2521087	A00758:247:H2MVHDSX3:2:2135:5602:24189/1	60	+
chr1	3214561	3214562	A00758:247:H2MVHDSX3:2:2116:23402:27712/1	60	-
chr1	3888969	3888970	A00758:247:H2MVHDSX3:4:2673:17743:31313	60	-
chr1	5942360	5942361	A00758:247:H2MVHDSX3:2:2433:19569:13870	60	+
chr1	5956024	5956025	A00758:247:H2MVHDSX3:1:1272:21260:31986	60	-
chr1	5970236	5970237	A00758:247:H2MVHDSX3:3:1313:16170:25113/1	60	-
chr1	6717361	6717362	A00758:247:H2MVHDSX3:1:1137:19425:17691/1	60	+
chr1	6792041	6792042	A00758:247:H2MVHDSX3:4:1117:13349:13150/1	60	-
chr1	6794611	6794612	A00758:247:H2MVHDSX3:1:1328:26295:1313/1	60	-
chr1	6821420	6821421	A00758:247:H2MVHDSX3:3:1270:19063:25927/1	60	-
chr1	6825116	6825117	A00758:247:H2MVHDSX3:4:1326:18539:5760/1	60	-
chr1	6871898	6871899	A00758:247:H2MVHDSX3:1:1229:28040:36839/1	60	-
chr1	8394141	8394142	A00758:247:H2MVHDSX3:1:1457:31458:6245/1	60	-
chr1	8398633	8398634	A00758:247:H2MVHDSX3:1:1106:20103:19304/1	60	-
chr1	8446024	8446025	A00758:247:H2MVHDSX3:4:2321:20645:33082/1	60	+
chr1	8460363	8460364	A00758:247:H2MVHDSX3:1:2407:12048:9737/1	60	-
chr1	8478972	8478973	A00758:247:H2MVHDSX3:1:2162:29369:36292/1	60	+
chr1	8485387	8485388	A00758:247:H2MVHDSX3:2:2356:24406:17268/1	60	-
chr1	8489441	8489442	A00758:247:H2MVHDSX3:1:1418:23357:3396/1	60	-
chr1	8518230	8518231	A00758:247:H2MVHDSX3:1:1252:6976:15577/1	60	+
chr1	8536353	8536354	A00758:247:H2MVHDSX3:1:1243:17824:21872	60	-
chr1	8620113	8620114	A00758:247:H2MVHDSX3:1:1162:11415:12712/1	60	-
chr1	8624369	8624370	A00758:247:H2MVHDSX3:1:2559:10854:2534	60	-
chr1	8629975	8629976	A00758:247:H2MVHDSX3:1:1444:19280:21073/1	60	+
chr1	8641803	8641804	A00758:247:H2MVHDSX3:1:1113:23240:17347/1	60	+
chr1	8691691	8691692	A00758:247:H2MVHDSX3:1:1276:16514:25300/1	60	+
chr1	8719866	8719867	A00758:247:H2MVHDSX3:3:2610:17897:8719	60	-
chr1	8758121	8758122	A00758:247:H2MVHDSX3:1:1260:26666:26819	60	+
chr1	8805231	8805232	A00758:247:H2MVHDSX3:1:1114:11849:35697/1	60	-
chr1	8869883	8869884	A00758:247:H2MVHDSX3:1:1110:21142:29778	60	-
chr1	9298227	9298228	A00758:247:H2MVHDSX3:1:1457:3803:28588/1	60	+
chr1	9544507	9544508	A00758:247:H2MVHDSX3:1:1249:26033:30452/1	60	+
chr1	9557284	9557285	A00758:247:H2MVHDSX3:2:1548:29478:25989/1	60	+
chr1	9562853	9562854	A00758:247:H2MVHDSX3:1:1117:21061:11318	60	-
chr1	9572493	9572494	A00758:247:H2MVHDSX3:1:1169:23448:25567/1	60	+
chr1	9667579	9667580	A00758:247:H2MVHDSX3:1:1125:27398:14810	60	+
chr1	9815570	9815571	A00758:247:H2MVHDSX3:1:1133:21034:22200/1	60	-
chr1	9929893	9929894	A00758:247:H2MVHDSX3:2:1410:3360:7310/1	60	+
chr1	10096517	10096518	A00758:247:H2MVHDSX3:1:1219:30517:26099	60	+
chr1	10127560	10127561	A00758:247:H2MVHDSX3:1:1378:13196:32737/1	60	-
chr1	10155711	10155712	A00758:247:H2MVHDSX3:3:1141:18837:8656	60	+
chr1	10270333	10270334	A00758:247:H2MVHDSX3:4:2357:20889:5791/1	60	+
chr1	10293631	10293632	A00758:247:H2MVHDSX3:1:1444:27769:35336/1	60	-
chr1	10330090	10330091	A00758:247:H2MVHDSX3:1:1530:30373:8437	60	+
chr1	10362731	10362732	A00758:247:H2MVHDSX3:1:1175:3568:23015/1	60	+
chr1	10382735	10382736	A00758:247:H2MVHDSX3:1:1271:10375:34648/1	60	+
chr1	10412784	10412785	A00758:247:H2MVHDSX3:1:1210:22733:20917/1	60	-
chr1	10416272	10416273	A00758:247:H2MVHDSX3:1:1111:16206:13088	60	-
chr1	10544134	10544135	A00758:247:H2MVHDSX3:1:2306:11948:37059/1	60	+
chr1	10574419	10574420	A00758:247:H2MVHDSX3:4:1323:4987:4178/1	60	-
chr1	10576019	10576020	A00758:247:H2MVHDSX3:2:1553:32633:20462/1	60	-
chr1	11076878	11076879	A00758:247:H2MVHDSX3:3:2373:12301:21574	60	-
chr1	11079820	11079821	A00758:247:H2MVHDSX3:2:1419:3459:14309	60	-
chr1	11126798	11126799	A00758:247:H2MVHDSX3:2:1245:11433:20102/1	60	+
chr1	11136860	11136861	A00758:247:H2MVHDSX3:1:1402:26675:35446	60	+
chr1	11146217	11146218	A00758:247:H2MVHDSX3:1:1245:20103:12132	60	-
chr1	11146219	11146220	A00758:247:H2MVHDSX3:3:1248:5665:10144	60	-
chr1	11678978	11678979	A00758:247:H2MVHDSX3:1:1119:26304:5869	60	+
chr1	11819243	11819244	A00758:247:H2MVHDSX3:1:1113:30951:5619/1	60	-
chr1	11993593	11993594	A00758:247:H2MVHDSX3:1:2113:4725:24549/1	60	+
chr1	11994854	11994855	A00758:247:H2MVHDSX3:1:2161:3694:29904/1	60	+
chr1	12000626	12000627	A00758:247:H2MVHDSX3:1:1172:22218:28510/1	60	+
chr1	12242893	12242894	A00758:247:H2MVHDSX3:4:1665:8721:33442	60	-
chr1	12276600	12276601	A00758:247:H2MVHDSX3:1:1138:18810:7138	60	+
chr1	12338507	12338508	A00758:247:H2MVHDSX3:1:1162:30599:35258/1	60	-
chr1	12344349	12344350	A00758:247:H2MVHDSX3:1:1210:7148:8829/1	60	-
chr1	12365042	12365043	A00758:247:H2MVHDSX3:1:1331:2184:32299/1	60	+
chr1	12367810	12367811	A00758:247:H2MVHDSX3:1:1255:5249:8453/1	60	+
chr1	12367890	12367891	A00758:247:H2MVHDSX3:1:1166:21640:21465/1	60	+
chr1	12423718	12423719	A00758:247:H2MVHDSX3:1:1130:20627:12853/1	60	+
chr1	14189416	14189417	A00758:247:H2MVHDSX3:1:2135:6587:5415/1	60	-
chr1	14222255	14222256	A00758:247:H2MVHDSX3:1:1138:1949:1955/1	60	+
chr1	15265792	15265793	A00758:247:H2MVHDSX3:1:1145:12183:15671	60	+
chr1	15586825	15586826	A00758:247:H2MVHDSX3:1:1305:15040:12947/1	60	+
chr1	15650175	15650176	A00758:247:H2MVHDSX3:1:1121:29089:14575/1	60	+
chr1	15875297	15875298	A00758:247:H2MVHDSX3:2:2125:3052:35336/1	60	+
chr1	15882351	15882352	A00758:247:H2MVHDSX3:1:1141:19081:15154/1	60	-
chr1	15900404	15900405	A00758:247:H2MVHDSX3:1:1143:1081:17832/1	60	-
chr1	15910597	15910598	A00758:247:H2MVHDSX3:2:2278:23628:20525/1	60	-
chr1	15914333	15914334	A00758:247:H2MVHDSX3:1:1117:13657:15718/1	60	+
chr1	15957057	15957058	A00758:247:H2MVHDSX3:2:2549:10881:34115	60	+
chr1	16065627	16065628	A00758:247:H2MVHDSX3:3:2103:25283:29027/1	60	-
chr1	16065628	16065629	A00758:247:H2MVHDSX3:1:1250:24713:12038/1	60	-
chr1	16306735	16306736	A00758:247:H2MVHDSX3:1:1207:9851:5306	60	-
chr1	16311977	16311978	A00758:247:H2MVHDSX3:2:2363:5918:5791/1	60	+
chr1	16311981	16311982	A00758:247:H2MVHDSX3:1:1226:17653:19601/1	60	-
chr1	16314987	16314988	A00758:247:H2MVHDSX3:1:1178:30933:26381/1	60	-
chr1	16324004	16324005	A00758:247:H2MVHDSX3:1:1211:25970:32440/1	60	+
chr1	16455090	16455091	A00758:247:H2MVHDSX3:1:1101:10529:20228/1	60	-
chr1	16458412	16458413	A00758:247:H2MVHDSX3:1:1523:16197:2926/1	60	+
chr1	16569921	16569922	A00758:247:H2MVHDSX3:4:1412:26865:6214	60	+
chr1	16583250	16583251	A00758:247:H2MVHDSX3:1:1129:19777:1141/1	60	+
chr1	16616722	16616723	A00758:247:H2MVHDSX3:1:1113:21658:28322/1	60	+
chr1	16772193	16772194	A00758:247:H2MVHDSX3:4:1549:23366:23860/1	60	-
chr1	17035546	17035547	A00758:247:H2MVHDSX3:1:1402:32081:25457/1	60	-
chr1	17037065	17037066	A00758:247:H2MVHDSX3:2:2275:9444:11021	60	+
chr1	18350091	18350092	A00758:247:H2MVHDSX3:3:2464:19877:28995	60	-
chr1	18350092	18350093	A00758:247:H2MVHDSX3:3:1435:28917:17127/1	60	-
chr1	19110387	19110388	A00758:247:H2MVHDSX3:1:2236:25229:22733/1	60	-
chr1	19110389	19110390	A00758:247:H2MVHDSX3:2:1128:31186:34334/1	60	-
chr1	19118073	19118074	A00758:247:H2MVHDSX3:1:1217:8648:19445/1	60	+
chr1	19131536	19131537	A00758:247:H2MVHDSX3:1:2226:6072:1016	60	-
chr1	19132895	19132896	A00758:247:H2MVHDSX3:1:1252:16043:36918/1	60	+
chr1	19134684	19134685	A00758:247:H2MVHDSX3:2:1266:10890:18505	60	-
chr1	19136689	19136690	A00758:247:H2MVHDSX3:2:2128:25762:2550/1	60	-
chr1	19186473	19186474	A00758:247:H2MVHDSX3:3:2131:1099:18740	60	+
chr1	19194262	19194263	A00758:247:H2MVHDSX3:1:1101:15483:35697/1	60	+
chr1	19620266	19620267	A00758:247:H2MVHDSX3:1:1104:17689:8484/1	60	+
chr1	19809589	19809590	A00758:247:H2MVHDSX3:1:2559:6777:15295/1	60	-
chr1	19900693	19900694	A00758:247:H2MVHDSX3:1:1116:24478:23563/1	60	+
chr1	20367933	20367934	A00758:247:H2MVHDSX3:1:1550:28031:36667	60	+
chr1	20779749	20779750	A00758:247:H2MVHDSX3:1:1510:13223:8265/1	60	+
chr1	20818695	20818696	A00758:247:H2MVHDSX3:1:1148:12979:11506/1	60	+
chr1	20868316	20868317	A00758:247:H2MVHDSX3:1:1112:13277:18693/1	60	+
chr1	20885572	20885573	A00758:247:H2MVHDSX3:2:2120:25952:20729/1	60	+
chr1	20886563	20886564	A00758:247:H2MVHDSX3:1:2542:17327:32315	60	-
chr1	20887006	20887007	A00758:247:H2MVHDSX3:1:1322:19289:13730/1	60	-
chr1	20894575	20894576	A00758:247:H2MVHDSX3:2:1677:5936:27586/1	60	-
chr1	20897798	20897799	A00758:247:H2MVHDSX3:1:1237:30436:1752/1	60	+
chr1	20965481	20965482	A00758:247:H2MVHDSX3:1:1205:9796:30232/1	60	-
chr1	20982000	20982001	A00758:247:H2MVHDSX3:1:1349:7437:7326/1	60	+
chr1	20995858	20995859	A00758:247:H2MVHDSX3:4:2326:6777:4930	60	-
chr1	21050458	21050459	A00758:247:H2MVHDSX3:1:1461:28058:21183/1	60	+
chr1	21060166	21060167	A00758:247:H2MVHDSX3:2:2654:24686:1219	60	-
chr1	21078284	21078285	A00758:247:H2MVHDSX3:1:2461:5050:2754/1	60	+
chr1	21090269	21090270	A00758:247:H2MVHDSX3:2:1522:16685:27884/1	60	-
chr1	21112338	21112339	A00758:247:H2MVHDSX3:1:1137:29188:14090/1	60	+
chr1	21126269	21126270	A00758:247:H2MVHDSX3:1:1144:6361:16329/1	60	+
chr1	21126270	21126271	A00758:247:H2MVHDSX3:1:1107:31973:35728/1	60	+
chr1	21141181	21141182	A00758:247:H2MVHDSX3:1:1619:8721:29215/1	60	-
chr1	21151200	21151201	A00758:247:H2MVHDSX3:1:1314:19605:24643/1	60	-
chr1	21694915	21694916	A00758:247:H2MVHDSX3:1:1658:27715:29230	60	-
chr1	21694916	21694917	A00758:247:H2MVHDSX3:1:1313:2085:9612	60	-
chr1	21695216	21695217	A00758:247:H2MVHDSX3:1:1419:27154:34209/1	60	+
chr1	21712395	21712396	A00758:247:H2MVHDSX3:1:1264:12707:5400	60	+
chr1	22080507	22080508	A00758:247:H2MVHDSX3:1:1201:11758:28808/1	60	-
chr1	22096280	22096281	A00758:247:H2MVHDSX3:1:1171:9842:10927/1	60	+
chr1	23028924	23028925	A00758:247:H2MVHDSX3:1:1322:10664:35712/1	60	+
chr1	23034773	23034774	A00758:247:H2MVHDSX3:1:1121:23601:12117/1	60	-
chr1	23046537	23046538	A00758:247:H2MVHDSX3:1:1519:32443:9862/1	60	-
chr1	23056059	23056060	A00758:247:H2MVHDSX3:3:2424:9236:32424/1	60	-
chr1	23056337	23056338	A00758:247:H2MVHDSX3:1:1316:18665:32409/1	60	-
chr1	23065788	23065789	A00758:247:H2MVHDSX3:1:1115:11098:15515/1	60	+
chr1	23066928	23066929	A00758:247:H2MVHDSX3:1:1538:13892:14685/1	60	+
chr1	23070302	23070303	A00758:247:H2MVHDSX3:1:1109:6587:21104/1	60	-
chr1	23171347	23171348	A00758:247:H2MVHDSX3:2:1119:21504:36793/1	60	+
chr1	23289674	23289675	A00758:247:H2MVHDSX3:1:1127:13141:27539/1	60	+
chr1	23312204	23312205	A00758:247:H2MVHDSX3:3:2444:12509:36902	60	+
chr1	23313122	23313123	A00758:247:H2MVHDSX3:1:1122:21757:8140/1	60	+
chr1	23313669	23313670	A00758:247:H2MVHDSX3:2:1262:24496:16955	60	-
chr1	23318901	23318902	A00758:247:H2MVHDSX3:1:1471:15582:35618/1	60	+
chr1	23340375	23340376	A00758:247:H2MVHDSX3:1:1559:28339:32471/1	60	-
chr1	23340749	23340750	A00758:247:H2MVHDSX3:2:1214:22399:2957/1	60	+
chr1	23365503	23365504	A00758:247:H2MVHDSX3:1:1318:27037:30686/1	60	-
chr1	23601933	23601934	A00758:247:H2MVHDSX3:2:2421:15718:24142	60	-
chr1	23764078	23764079	A00758:247:H2MVHDSX3:1:1144:24388:34554	60	+
chr1	23963028	23963029	A00758:247:H2MVHDSX3:1:1103:31810:17315/1	60	-
chr1	23967928	23967929	A00758:247:H2MVHDSX3:1:1457:25382:3082/1	60	-
chr1	23969364	23969365	A00758:247:H2MVHDSX3:2:2161:22625:11678	60	+
chr1	24649180	24649181	A00758:247:H2MVHDSX3:1:1231:11189:33959/1	60	+
chr1	24650231	24650232	A00758:247:H2MVHDSX3:1:1557:22498:22858	60	-
chr1	24660463	24660464	A00758:247:H2MVHDSX3:1:2565:6162:3991	60	-
chr1	24667565	24667566	A00758:247:H2MVHDSX3:3:1272:17824:10598/1	60	-
chr1	24765410	24765411	A00758:247:H2MVHDSX3:2:2314:30897:18677/1	60	+
chr1	24769626	24769627	A00758:247:H2MVHDSX3:1:1433:14398:27774	60	-
chr1	25244598	25244599	A00758:247:H2MVHDSX3:2:1402:14082:19210/1	60	-
chr1	25342482	25342483	A00758:247:H2MVHDSX3:1:1419:10438:14622/1	60	+
chr1	25354655	25354656	A00758:247:H2MVHDSX3:2:2312:6714:8703	60	-
chr1	25361233	25361234	A00758:247:H2MVHDSX3:2:1117:14705:11992/1	60	-
chr1	25432524	25432525	A00758:247:H2MVHDSX3:1:2630:13747:22795/1	60	-
chr1	25447623	25447624	A00758:247:H2MVHDSX3:1:1152:17580:29183/1	60	-
chr1	25458723	25458724	A00758:247:H2MVHDSX3:1:1406:26793:15139	60	+
chr1	25843445	25843446	A00758:247:H2MVHDSX3:2:2568:2754:19601	60	-
chr1	25843446	25843447	A00758:247:H2MVHDSX3:1:2231:2013:20509/1	60	-
chr1	25965143	25965144	A00758:247:H2MVHDSX3:1:1258:20871:6762/1	60	-
chr1	25970446	25970447	A00758:247:H2MVHDSX3:2:2351:6415:6903/1	60	-
chr1	26118931	26118932	A00758:247:H2MVHDSX3:2:1470:31684:32315	60	-
chr1	26121662	26121663	A00758:247:H2MVHDSX3:3:2651:15781:26850	60	-
chr1	26124691	26124692	A00758:247:H2MVHDSX3:1:1461:4689:27774/1	60	+
chr1	26150013	26150014	A00758:247:H2MVHDSX3:1:1325:11767:8876/1	60	-
chr1	26238548	26238549	A00758:247:H2MVHDSX3:1:1101:7979:3568/1	60	+
chr1	26247987	26247988	A00758:247:H2MVHDSX3:1:1228:2917:28432/1	60	-
chr1	26378282	26378283	A00758:247:H2MVHDSX3:1:1351:26982:20572/1	60	-
chr1	26439415	26439416	A00758:247:H2MVHDSX3:1:1151:27543:6449	60	+
chr1	26462338	26462339	A00758:247:H2MVHDSX3:1:1238:23014:21151/1	60	+
chr1	26703176	26703177	A00758:247:H2MVHDSX3:1:2501:32705:18114	60	-
chr1	26703399	26703400	A00758:247:H2MVHDSX3:1:2232:9552:26991/1	60	-
chr1	26705379	26705380	A00758:247:H2MVHDSX3:1:1369:28971:2628/1	60	-
chr1	26708694	26708695	A00758:247:H2MVHDSX3:1:1423:29134:18944/1	60	+
chr1	26715471	26715472	A00758:247:H2MVHDSX3:4:2361:12635:10629	60	-
chr1	26715909	26715910	A00758:247:H2MVHDSX3:2:1343:27670:35415/1	60	-
chr1	26716433	26716434	A00758:247:H2MVHDSX3:1:2107:2889:6903/1	60	-
chr1	26732461	26732462	A00758:247:H2MVHDSX3:1:1128:28827:18129/1	60	-
chr1	26759837	26759838	A00758:247:H2MVHDSX3:1:1603:4562:11835/1	60	-
chr1	26929383	26929384	A00758:247:H2MVHDSX3:4:2214:10068:20619/1	60	+
chr1	26931226	26931227	A00758:247:H2MVHDSX3:1:1130:19614:14043/1	60	-
chr1	27459822	27459823	A00758:247:H2MVHDSX3:1:1401:22697:29810/1	60	+
chr1	27466753	27466754	A00758:247:H2MVHDSX3:3:2247:17029:2675	60	-
chr1	27732695	27732696	A00758:247:H2MVHDSX3:1:1512:21893:18114/1	60	-
chr1	27793090	27793091	A00758:247:H2MVHDSX3:4:1678:11695:24251	60	-
chr1	27798095	27798096	A00758:247:H2MVHDSX3:1:1136:21124:32503/1	60	+
chr1	27804958	27804959	A00758:247:H2MVHDSX3:1:1135:16993:12101	60	+
chr1	27814617	27814618	A00758:247:H2MVHDSX3:3:2206:26603:34381	60	+
chr1	27834291	27834292	A00758:247:H2MVHDSX3:1:1109:32090:2425/1	60	-
chr1	27913156	27913157	A00758:247:H2MVHDSX3:3:2338:24659:1955/1	60	-
chr1	27977959	27977960	A00758:247:H2MVHDSX3:1:2622:23068:27946	60	+
chr1	28014937	28014938	A00758:247:H2MVHDSX3:1:2628:31232:20823/1	60	-
chr1	28024965	28024966	A00758:247:H2MVHDSX3:4:1473:6081:33630	60	+
chr1	28031528	28031529	A00758:247:H2MVHDSX3:1:2202:1768:8625	60	-
chr1	28033488	28033489	A00758:247:H2MVHDSX3:1:1178:31195:16344/1	60	-
chr1	28036912	28036913	A00758:247:H2MVHDSX3:4:1418:5764:21840	60	+
chr1	28039140	28039141	A00758:247:H2MVHDSX3:1:1610:27398:21605	60	-
chr1	28047068	28047069	A00758:247:H2MVHDSX3:1:2439:29315:9173/1	60	+
chr1	28058611	28058612	A00758:247:H2MVHDSX3:3:1673:3911:28338/1	60	+
chr1	28059243	28059244	A00758:247:H2MVHDSX3:1:1453:31566:24815/1	60	+
chr1	28076267	28076268	A00758:247:H2MVHDSX3:1:1615:21124:36354/1	60	-
chr1	28079825	28079826	A00758:247:H2MVHDSX3:2:1134:2691:1235	60	-
chr1	28158575	28158576	A00758:247:H2MVHDSX3:4:1320:21251:23390/1	60	+
chr1	28224358	28224359	A00758:247:H2MVHDSX3:2:1364:9833:13542	60	+
chr1	28409043	28409044	A00758:247:H2MVHDSX3:1:1114:19144:23907/1	60	-
chr1	28421099	28421100	A00758:247:H2MVHDSX3:1:1339:9335:12179/1	60	-
chr1	28435339	28435340	A00758:247:H2MVHDSX3:1:1140:10728:28025/1	60	-
chr1	28437610	28437611	A00758:247:H2MVHDSX3:1:1241:9977:14857/1	60	-
chr1	28461486	28461487	A00758:247:H2MVHDSX3:1:1524:32127:13354	60	-
chr1	28478402	28478403	A00758:247:H2MVHDSX3:1:1260:22345:36088/1	60	-
chr1	28524910	28524911	A00758:247:H2MVHDSX3:3:2259:10502:30671/1	60	-
chr1	28566291	28566292	A00758:247:H2MVHDSX3:1:1101:28691:32581/1	60	+
chr1	28567784	28567785	A00758:247:H2MVHDSX3:1:1177:30617:23891	60	-
chr1	28603472	28603473	A00758:247:H2MVHDSX3:1:1127:1750:35556/1	60	+
chr1	28616321	28616322	A00758:247:H2MVHDSX3:1:1135:28917:17253/1	60	-
chr1	28620169	28620170	A00758:247:H2MVHDSX3:1:2276:19497:15342	60	+
chr1	28704518	28704519	A00758:247:H2MVHDSX3:1:1270:17463:3552/1	60	+
chr1	28766712	28766713	A00758:247:H2MVHDSX3:2:1227:11460:10692	60	-
chr1	28992119	28992120	A00758:247:H2MVHDSX3:1:2272:19180:5400/1	60	+
chr1	28997602	28997603	A00758:247:H2MVHDSX3:3:2276:31213:22294/1	60	+
chr1	29024043	29024044	A00758:247:H2MVHDSX3:3:1459:13024:35133/1	60	-
chr1	29060248	29060249	A00758:247:H2MVHDSX3:1:1110:8630:30780/1	60	-
chr1	29063104	29063105	A00758:247:H2MVHDSX3:1:1470:17481:5556	60	-
chr1	29287957	29287958	A00758:247:H2MVHDSX3:1:2570:23737:4398	60	-
chr1	30945840	30945841	A00758:247:H2MVHDSX3:2:1227:22155:30718	60	-
chr1	30946925	30946926	A00758:247:H2MVHDSX3:1:2304:20066:34460/1	60	-
chr1	30960245	30960246	A00758:247:H2MVHDSX3:1:1132:10538:2049/1	60	-
chr1	30999122	30999123	A00758:247:H2MVHDSX3:1:1453:32488:24189/1	60	-
chr1	31017949	31017950	A00758:247:H2MVHDSX3:1:1148:29243:32377/1	60	-
chr1	31026076	31026077	A00758:247:H2MVHDSX3:1:1312:31024:21559/1	60	+
chr1	31353077	31353078	A00758:247:H2MVHDSX3:1:1637:14290:10864	60	-
chr1	31638718	31638719	A00758:247:H2MVHDSX3:1:1106:11071:10645/1	60	-
chr1	31912250	31912251	A00758:247:H2MVHDSX3:1:2165:16224:28244/1	60	+
chr1	31912611	31912612	A00758:247:H2MVHDSX3:1:1141:5448:2785/1	60	-
chr1	31923738	31923739	A00758:247:H2MVHDSX3:1:1511:19253:24345/1	60	-
chr1	31925561	31925562	A00758:247:H2MVHDSX3:1:1103:27624:6809	60	-
chr1	31926312	31926313	A00758:247:H2MVHDSX3:2:1318:11831:24799/1	60	+
chr1	31932204	31932205	A00758:247:H2MVHDSX3:1:1124:4851:3474/1	60	-
chr1	31934711	31934712	A00758:247:H2MVHDSX3:1:2626:23900:25034/1	60	+
chr1	31936822	31936823	A00758:247:H2MVHDSX3:1:1138:13494:18129/1	60	-
chr1	32022376	32022377	A00758:247:H2MVHDSX3:1:1126:1976:33786/1	60	+
chr1	32155146	32155147	A00758:247:H2MVHDSX3:1:2239:18304:34695/1	60	+
chr1	32164821	32164822	A00758:247:H2MVHDSX3:1:1136:26630:1892/1	60	+
chr1	32186073	32186074	A00758:247:H2MVHDSX3:1:1112:19623:1908/1	60	-
chr1	32259081	32259082	A00758:247:H2MVHDSX3:1:1102:17318:33771/1	60	+
chr1	32295847	32295848	A00758:247:H2MVHDSX3:3:1464:22634:18991/1	60	-
chr1	32300803	32300804	A00758:247:H2MVHDSX3:2:1543:9733:26271/1	60	+
chr1	32326003	32326004	A00758:247:H2MVHDSX3:1:1107:6144:20964/1	60	+
chr1	32666814	32666815	A00758:247:H2MVHDSX3:1:1131:23791:14888/1	60	-
chr1	32675167	32675168	A00758:247:H2MVHDSX3:4:2417:11993:14403	60	+
chr1	32812497	32812498	A00758:247:H2MVHDSX3:1:1242:1551:31548/1	60	+
chr1	32848089	32848090	A00758:247:H2MVHDSX3:1:1126:3595:18427	60	-
chr1	33343564	33343565	A00758:247:H2MVHDSX3:1:1410:24731:6997/1	60	+
chr1	35003041	35003042	A00758:247:H2MVHDSX3:4:2303:10809:35023/1	60	+
chr1	35010735	35010736	A00758:247:H2MVHDSX3:1:2274:6931:25081	60	-
chr1	35021945	35021946	A00758:247:H2MVHDSX3:1:1234:11442:17331/1	60	+
chr1	35094159	35094160	A00758:247:H2MVHDSX3:1:2342:12879:17440/1	60	-
chr1	35111708	35111709	A00758:247:H2MVHDSX3:1:2376:5412:11083/1	60	+
chr1	35184625	35184626	A00758:247:H2MVHDSX3:1:1148:26359:26318/1	60	+
chr1	35273995	35273996	A00758:247:H2MVHDSX3:4:1570:18584:21934/1	60	+
chr1	35304822	35304823	A00758:247:H2MVHDSX3:3:1265:6325:25473/1	60	-
chr1	35320840	35320841	A00758:247:H2MVHDSX3:1:1529:24668:5854	60	-
chr1	35321195	35321196	A00758:247:H2MVHDSX3:2:1122:24035:2127	60	-
chr1	35336129	35336130	A00758:247:H2MVHDSX3:1:1409:18927:27821	60	-
chr1	35364200	35364201	A00758:247:H2MVHDSX3:1:1619:26955:14763	60	-
chr1	35384093	35384094	A00758:247:H2MVHDSX3:3:1268:24080:25911/1	60	-
chr1	35384728	35384729	A00758:247:H2MVHDSX3:1:1263:2076:13072/1	60	+
chr1	35387218	35387219	A00758:247:H2MVHDSX3:1:1568:10267:7686	60	-
chr1	35388659	35388660	A00758:247:H2MVHDSX3:1:1178:7572:8030/1	60	-
chr1	35388988	35388989	A00758:247:H2MVHDSX3:1:1114:21124:9799/1	60	+
chr1	35389081	35389082	A00758:247:H2MVHDSX3:4:2110:18665:18505/1	60	-
chr1	35401751	35401752	A00758:247:H2MVHDSX3:1:1269:9507:9972/1	60	+
chr1	35403472	35403473	A00758:247:H2MVHDSX3:2:1205:26693:34976/1	60	+
chr1	35403841	35403842	A00758:247:H2MVHDSX3:4:2307:15157:2440	60	-
chr1	35421154	35421155	A00758:247:H2MVHDSX3:1:1153:17951:25848/1	60	+
chr1	35548042	35548043	A00758:247:H2MVHDSX3:2:2615:31738:4570/1	60	+
chr1	35626574	35626575	A00758:247:H2MVHDSX3:1:1147:3305:2832/1	60	+
chr1	35826245	35826246	A00758:247:H2MVHDSX3:1:1116:27480:34147/1	60	+
chr1	35985840	35985841	A00758:247:H2MVHDSX3:2:2131:12481:7513/1	60	+
chr1	35990040	35990041	A00758:247:H2MVHDSX3:1:1318:9209:7326/1	60	-
chr1	35994753	35994754	A00758:247:H2MVHDSX3:3:2453:5267:34444/1	60	+
chr1	36000482	36000483	A00758:247:H2MVHDSX3:1:1226:9218:5588/1	60	+
chr1	36026605	36026606	A00758:247:H2MVHDSX3:1:1476:29243:8108/1	60	+
chr1	36235665	36235666	A00758:247:H2MVHDSX3:1:1113:6931:18975	60	+
chr1	36240203	36240204	A00758:247:H2MVHDSX3:1:1611:14308:29747/1	60	+
chr1	36256544	36256545	A00758:247:H2MVHDSX3:1:1115:12328:10911/1	60	+
chr1	36265743	36265744	A00758:247:H2MVHDSX3:1:1103:20555:24314/1	60	+
chr1	36265843	36265844	A00758:247:H2MVHDSX3:1:2671:4336:27665	60	-
chr1	36280478	36280479	A00758:247:H2MVHDSX3:1:1227:28194:35289/1	60	-
chr1	36312064	36312065	A00758:247:H2MVHDSX3:1:1345:7129:35258/1	60	-
chr1	36363630	36363631	A00758:247:H2MVHDSX3:3:1127:5466:32033	60	+
chr1	36376780	36376781	A00758:247:H2MVHDSX3:2:2659:3965:22858	60	+
chr1	37497096	37497097	A00758:247:H2MVHDSX3:1:1109:16396:17613/1	60	+
chr1	37507882	37507883	A00758:247:H2MVHDSX3:1:2177:16062:10050/1	60	+
chr1	37540042	37540043	A00758:247:H2MVHDSX3:2:1341:17092:28776/1	60	+
chr1	37542975	37542976	A00758:247:H2MVHDSX3:3:1532:20383:36198/1	60	-
chr1	37547389	37547390	A00758:247:H2MVHDSX3:1:1640:14452:25801/1	60	-
chr1	37695875	37695876	A00758:247:H2MVHDSX3:2:1438:31665:26177/1	60	-
chr1	37829226	37829227	A00758:247:H2MVHDSX3:4:1642:17743:6574/1	60	-
chr1	37887644	37887645	A00758:247:H2MVHDSX3:2:1509:8314:10034/1	60	+
chr1	37978472	37978473	A00758:247:H2MVHDSX3:1:1642:7446:10222/1	60	+
chr1	38016667	38016668	A00758:247:H2MVHDSX3:1:2456:25111:4679	60	-
chr1	38233421	38233422	A00758:247:H2MVHDSX3:3:1241:19587:27931/1	60	-
chr1	38648822	38648823	A00758:247:H2MVHDSX3:1:1356:7753:18427	60	+
chr1	38756112	38756113	A00758:247:H2MVHDSX3:1:2447:32289:23594/1	60	+
chr1	39038755	39038756	A00758:247:H2MVHDSX3:4:1547:27552:7059/1	60	+
chr1	39209592	39209593	A00758:247:H2MVHDSX3:1:2442:6542:9659/1	60	+
chr1	39228047	39228048	A00758:247:H2MVHDSX3:1:1204:2962:36057/1	60	-
chr1	39239820	39239821	A00758:247:H2MVHDSX3:3:1508:12698:33818/1	60	+
chr1	39273634	39273635	A00758:247:H2MVHDSX3:1:1214:29912:8015/1	60	+
chr1	39277646	39277647	A00758:247:H2MVHDSX3:3:1121:30282:9659/1	60	-
chr1	39305107	39305108	A00758:247:H2MVHDSX3:2:1354:10818:24361	60	-
chr1	39364510	39364511	A00758:247:H2MVHDSX3:1:1569:1362:13150	60	+
chr1	39364910	39364911	A00758:247:H2MVHDSX3:1:2342:30689:7889/1	60	+
chr1	39376991	39376992	A00758:247:H2MVHDSX3:2:1510:16052:21214	60	+
chr1	39401632	39401633	A00758:247:H2MVHDSX3:1:2460:8250:30780/1	60	+
chr1	39405633	39405634	A00758:247:H2MVHDSX3:1:1101:5339:28056	60	-
chr1	39424738	39424739	A00758:247:H2MVHDSX3:1:1542:16179:1673/1	60	-
chr1	39432925	39432926	A00758:247:H2MVHDSX3:1:1250:5674:32581/1	60	-
chr1	39434337	39434338	A00758:247:H2MVHDSX3:1:2176:30689:15186/1	60	+
chr1	39434941	39434942	A00758:247:H2MVHDSX3:1:1378:25572:27868/1	60	+
chr1	39438289	39438290	A00758:247:H2MVHDSX3:2:2568:30716:32737	60	-
chr1	39438290	39438291	A00758:247:H2MVHDSX3:1:1131:20464:25347/1	60	-
chr1	39445326	39445327	A00758:247:H2MVHDSX3:1:1638:13404:28338/1	60	+
chr1	39466964	39466965	A00758:247:H2MVHDSX3:1:1123:26928:17534/1	60	-
chr1	39572822	39572823	A00758:247:H2MVHDSX3:1:1265:2709:29324/1	60	-
chr1	39851358	39851359	A00758:247:H2MVHDSX3:3:1638:29803:20165	60	+
chr1	39858489	39858490	A00758:247:H2MVHDSX3:1:1252:25852:21151/1	60	+
chr1	39862928	39862929	A00758:247:H2MVHDSX3:1:2259:16387:9298/1	60	-
chr1	39945376	39945377	A00758:247:H2MVHDSX3:1:1647:10556:2707/1	60	-
chr1	39995646	39995647	A00758:247:H2MVHDSX3:3:1428:6723:31485	60	-
chr1	40050139	40050140	A00758:247:H2MVHDSX3:1:2258:15130:8437/1	60	-
chr1	40189909	40189910	A00758:247:H2MVHDSX3:2:1315:5683:4194/1	60	-
chr1	40195222	40195223	A00758:247:H2MVHDSX3:1:1137:32922:7498/1	60	+
chr1	40202624	40202625	A00758:247:H2MVHDSX3:1:2255:19660:28808	60	+
chr1	40223568	40223569	A00758:247:H2MVHDSX3:1:2513:26847:11443	60	-
chr1	40226848	40226849	A00758:247:H2MVHDSX3:1:1152:8106:3035/1	60	-
chr1	40269262	40269263	A00758:247:H2MVHDSX3:1:1219:16161:10441/1	60	-
chr1	40290741	40290742	A00758:247:H2MVHDSX3:1:2247:6578:23093/1	60	+
chr1	40539572	40539573	A00758:247:H2MVHDSX3:1:1146:31665:5729/1	60	+
chr1	40656691	40656692	A00758:247:H2MVHDSX3:4:1567:6045:3975	60	+
chr1	40722747	40722748	A00758:247:H2MVHDSX3:1:1234:26585:19257/1	60	-
chr1	40939383	40939384	A00758:247:H2MVHDSX3:4:1450:27932:3677	60	-
chr1	41114631	41114632	A00758:247:H2MVHDSX3:1:1248:7482:8750/1	60	+
chr1	41114903	41114904	A00758:247:H2MVHDSX3:2:2145:13286:16986	60	+
chr1	41153425	41153426	A00758:247:H2MVHDSX3:1:1302:21875:27915/1	60	-
chr1	41157985	41157986	A00758:247:H2MVHDSX3:1:1367:26051:16642/1	60	-
chr1	41213534	41213535	A00758:247:H2MVHDSX3:2:1454:7654:15029/1	60	+
chr1	41224325	41224326	A00758:247:H2MVHDSX3:1:1137:32732:36699/1	60	+
chr1	41511749	41511750	A00758:247:H2MVHDSX3:1:1151:5240:19116/1	60	+
chr1	41637558	41637559	A00758:247:H2MVHDSX3:1:1448:25880:7232/1	60	-
chr1	42191561	42191562	A00758:247:H2MVHDSX3:1:1454:16143:24690	60	-
chr1	42261524	42261525	A00758:247:H2MVHDSX3:1:1209:9046:5697/1	60	+
chr1	42263614	42263615	A00758:247:H2MVHDSX3:1:1455:3125:32049/1	60	-
chr1	42278777	42278778	A00758:247:H2MVHDSX3:1:1336:2085:33442/1	60	+
chr1	42309894	42309895	A00758:247:H2MVHDSX3:1:1330:21820:1172/1	60	-
chr1	42320016	42320017	A00758:247:H2MVHDSX3:1:2304:21368:5149	60	-
chr1	42483532	42483533	A00758:247:H2MVHDSX3:1:2363:26910:8641	60	-
chr1	42663836	42663837	A00758:247:H2MVHDSX3:1:1144:5068:24142/1	60	+
chr1	42669488	42669489	A00758:247:H2MVHDSX3:1:1504:17797:17221	60	+
chr1	42689861	42689862	A00758:247:H2MVHDSX3:1:1224:8793:20917/1	60	-
chr1	42697026	42697027	A00758:247:H2MVHDSX3:1:1149:13792:35493/1	60	+
chr1	42699183	42699184	A00758:247:H2MVHDSX3:1:1178:13684:9345/1	60	-
chr1	43169329	43169330	A00758:247:H2MVHDSX3:1:1231:4453:16814	60	-
chr1	43264823	43264824	A00758:247:H2MVHDSX3:4:1420:17969:14512	60	+
chr1	43361851	43361852	A00758:247:H2MVHDSX3:1:1118:21540:29935/1	60	-
chr1	43377397	43377398	A00758:247:H2MVHDSX3:1:1108:28863:4758	60	+
chr1	43404491	43404492	A00758:247:H2MVHDSX3:1:1252:3522:27258	60	-
chr1	43405859	43405860	A00758:247:H2MVHDSX3:1:1225:20076:3474/1	60	+
chr1	43414666	43414667	A00758:247:H2MVHDSX3:2:1277:4933:27571/1	60	+
chr1	43555814	43555815	A00758:247:H2MVHDSX3:3:2373:14769:33176	60	-
chr1	43653694	43653695	A00758:247:H2MVHDSX3:1:1219:29270:20588/1	60	-
chr1	43659246	43659247	A00758:247:H2MVHDSX3:1:1143:8938:15248/1	60	+
chr1	43659310	43659311	A00758:247:H2MVHDSX3:2:2621:11595:6543	60	+
chr1	43659604	43659605	A00758:247:H2MVHDSX3:1:1113:10239:2534/1	60	-
chr1	43677389	43677390	A00758:247:H2MVHDSX3:2:2145:3839:10927/1	60	+
chr1	43702845	43702846	A00758:247:H2MVHDSX3:1:1374:14814:2096/1	60	-
chr1	43733933	43733934	A00758:247:H2MVHDSX3:1:1427:24216:33505/1	60	-
chr1	43738881	43738882	A00758:247:H2MVHDSX3:1:1265:5710:22623	60	-
chr1	43739332	43739333	A00758:247:H2MVHDSX3:2:2451:14534:33238/1	60	-
chr1	43745353	43745354	A00758:247:H2MVHDSX3:1:1374:17978:5979/1	60	-
chr1	43795056	43795057	A00758:247:H2MVHDSX3:1:1116:2808:7482/1	60	+
chr1	43804731	43804732	A00758:247:H2MVHDSX3:1:1463:23348:10614	60	+
chr1	43815234	43815235	A00758:247:H2MVHDSX3:1:1239:12491:19335/1	60	+
chr1	43846296	43846297	A00758:247:H2MVHDSX3:1:1333:7518:11663/1	60	+
chr1	43846369	43846370	A00758:247:H2MVHDSX3:1:1373:18828:6355/1	60	+
chr1	43847067	43847068	A00758:247:H2MVHDSX3:1:2619:17644:5431	60	-
chr1	44334679	44334680	A00758:247:H2MVHDSX3:2:2120:30201:29966	60	-
chr1	44381624	44381625	A00758:247:H2MVHDSX3:4:1142:31322:35978/1	60	+
chr1	44750824	44750825	A00758:247:H2MVHDSX3:1:1138:25979:27946/1	60	+
chr1	44755255	44755256	A00758:247:H2MVHDSX3:1:1122:16351:12587/1	60	+
chr1	44761181	44761182	A00758:247:H2MVHDSX3:4:1256:3332:22106	60	-
chr1	44803209	44803210	A00758:247:H2MVHDSX3:1:1121:19135:7294	60	-
chr1	44920892	44920893	A00758:247:H2MVHDSX3:2:1306:30879:28729/1	60	+
chr1	44922363	44922364	A00758:247:H2MVHDSX3:3:1251:7735:20932	60	+
chr1	44930880	44930881	A00758:247:H2MVHDSX3:1:2542:19253:4742	60	+
chr1	44976963	44976964	A00758:247:H2MVHDSX3:1:1251:21197:21856/1	60	+
chr1	45563844	45563845	A00758:247:H2MVHDSX3:2:2313:20401:5478/1	60	-
chr1	45564970	45564971	A00758:247:H2MVHDSX3:1:1147:20618:28432/1	60	-
chr1	45589719	45589720	A00758:247:H2MVHDSX3:3:1254:22815:12258	60	-
chr1	45652132	45652133	A00758:247:H2MVHDSX3:1:1230:10881:30545/1	60	-
chr1	45654353	45654354	A00758:247:H2MVHDSX3:1:1316:22770:17534/1	60	+
chr1	45666292	45666293	A00758:247:H2MVHDSX3:2:2519:28248:1063/1	60	-
chr1	45680838	45680839	A00758:247:H2MVHDSX3:1:1133:18620:8594/1	60	-
chr1	45740377	45740378	A00758:247:H2MVHDSX3:1:2171:26856:28213/1	60	-
chr1	45831288	45831289	A00758:247:H2MVHDSX3:2:1367:8178:4726/1	60	+
chr1	45843891	45843892	A00758:247:H2MVHDSX3:1:2622:17291:19539/1	60	-
chr1	45854504	45854505	A00758:247:H2MVHDSX3:3:2360:13024:33943	60	-
chr1	45878370	45878371	A00758:247:H2MVHDSX3:1:1449:20048:32957/1	60	+
chr1	45906427	45906428	A00758:247:H2MVHDSX3:1:1421:1561:17221/1	60	+
chr1	46089229	46089230	A00758:247:H2MVHDSX3:1:2504:5891:1485	60	-
chr1	46093857	46093858	A00758:247:H2MVHDSX3:3:1474:21495:29042/1	60	-
chr1	46112466	46112467	A00758:247:H2MVHDSX3:1:1428:1841:33927/1	60	+
chr1	46258206	46258207	A00758:247:H2MVHDSX3:1:1230:15682:10614/1	60	+
chr1	46265408	46265409	A00758:247:H2MVHDSX3:1:1514:11442:14888/1	60	-
chr1	46660003	46660004	A00758:247:H2MVHDSX3:2:1368:22878:25019	60	-
chr1	46709097	46709098	A00758:247:H2MVHDSX3:1:1131:5611:6198/1	60	+
chr1	47292067	47292068	A00758:247:H2MVHDSX3:2:1137:9607:9518/1	60	-
chr1	47367309	47367310	A00758:247:H2MVHDSX3:1:2406:20862:2926/1	60	-
chr1	50535670	50535671	A00758:247:H2MVHDSX3:1:2345:17472:28964/1	60	-
chr1	50563191	50563192	A00758:247:H2MVHDSX3:1:1345:26576:12101/1	60	+
chr1	50586156	50586157	A00758:247:H2MVHDSX3:1:1216:27073:1939/1	60	+
chr1	50937114	50937115	A00758:247:H2MVHDSX3:1:1160:23122:6089/1	60	-
chr1	50983602	50983603	A00758:247:H2MVHDSX3:1:1202:4770:34522	60	+
chr1	51259771	51259772	A00758:247:H2MVHDSX3:1:1210:19325:34522/1	60	-
chr1	51365494	51365495	A00758:247:H2MVHDSX3:1:1443:4896:31735/1	60	-
chr1	51440230	51440231	A00758:247:H2MVHDSX3:1:2366:1868:28995/1	60	-
chr1	51446332	51446333	A00758:247:H2MVHDSX3:2:1621:9923:18270/1	60	-
chr1	51486456	51486457	A00758:247:H2MVHDSX3:1:1274:1235:21418/1	60	+
chr1	51489128	51489129	A00758:247:H2MVHDSX3:1:1406:32868:18114/1	60	+
chr1	51543638	51543639	A00758:247:H2MVHDSX3:2:1520:5719:28620/1	60	+
chr1	51755703	51755704	A00758:247:H2MVHDSX3:1:2415:20256:23797/1	60	+
chr1	51757009	51757010	A00758:247:H2MVHDSX3:1:1140:30942:13964	60	+
chr1	51795936	51795937	A00758:247:H2MVHDSX3:1:1357:31548:35211/1	60	+
chr1	51820953	51820954	A00758:247:H2MVHDSX3:3:2174:12165:35023	60	-
chr1	51822789	51822790	A00758:247:H2MVHDSX3:2:2213:4282:11819/1	60	+
chr1	51862768	51862769	A00758:247:H2MVHDSX3:1:1601:8684:32816	60	-
chr1	52273497	52273498	A00758:247:H2MVHDSX3:1:1169:22010:13463/1	60	-
chr1	52297474	52297475	A00758:247:H2MVHDSX3:1:1101:5177:8359	60	+
chr1	52373948	52373949	A00758:247:H2MVHDSX3:4:1637:28899:13369	60	-
chr1	52467171	52467172	A00758:247:H2MVHDSX3:3:2460:17427:14732/1	60	-
chr1	52468367	52468368	A00758:247:H2MVHDSX3:1:2425:4020:10864	60	-
chr1	52489129	52489130	A00758:247:H2MVHDSX3:1:1303:25500:9079/1	60	-
chr1	52502727	52502728	A00758:247:H2MVHDSX3:1:1474:8296:33552/1	60	-
chr1	52539374	52539375	A00758:247:H2MVHDSX3:1:2678:18096:2018	60	-
chr1	52732686	52732687	A00758:247:H2MVHDSX3:3:2452:12689:35869/1	60	+
chr1	52737035	52737036	A00758:247:H2MVHDSX3:1:1658:2013:35822	60	+
chr1	52754147	52754148	A00758:247:H2MVHDSX3:1:1112:32353:1188	60	+
chr1	52977693	52977694	A00758:247:H2MVHDSX3:1:1574:10050:28197/1	60	-
chr1	52986421	52986422	A00758:247:H2MVHDSX3:1:2552:30535:5368/1	60	+
chr1	53022839	53022840	A00758:247:H2MVHDSX3:1:1176:22336:6950/1	60	+
chr1	53026527	53026528	A00758:247:H2MVHDSX3:1:2202:4679:15421/1	60	-
chr1	53031763	53031764	A00758:247:H2MVHDSX3:1:1222:10348:19069/1	60	-
chr1	53778753	53778754	A00758:247:H2MVHDSX3:1:1355:15465:18317/1	60	+
chr1	53793821	53793822	A00758:247:H2MVHDSX3:1:1233:19036:10379/1	60	-
chr1	53812744	53812745	A00758:247:H2MVHDSX3:2:2658:13259:2597	60	+
chr1	53921310	53921311	A00758:247:H2MVHDSX3:1:1157:31015:11710	60	-
chr1	53939847	53939848	A00758:247:H2MVHDSX3:2:1616:31177:14278/1	60	-
chr1	54043519	54043520	A00758:247:H2MVHDSX3:1:1347:10972:22435/1	60	-
chr1	54088759	54088760	A00758:247:H2MVHDSX3:1:1123:24578:19914/1	60	+
chr1	54336114	54336115	A00758:247:H2MVHDSX3:3:2162:8883:15217	60	+
chr1	54383436	54383437	A00758:247:H2MVHDSX3:2:2501:4472:15906/1	60	+
chr1	54773357	54773358	A00758:247:H2MVHDSX3:1:1436:30011:28886/1	60	+
chr1	55144089	55144090	A00758:247:H2MVHDSX3:2:2165:1497:32111	60	+
chr1	55162247	55162248	A00758:247:H2MVHDSX3:2:1439:32072:3991	60	-
chr1	55166099	55166100	A00758:247:H2MVHDSX3:4:1255:10664:4366/1	60	-
chr1	55173471	55173472	A00758:247:H2MVHDSX3:1:1141:24804:5400/1	60	-
chr1	55192492	55192493	A00758:247:H2MVHDSX3:1:1164:15655:36370/1	60	-
chr1	56612826	56612827	A00758:247:H2MVHDSX3:3:1218:2899:36511	60	-
chr1	57376728	57376729	A00758:247:H2MVHDSX3:1:1170:32741:1110	60	-
chr1	59056113	59056114	A00758:247:H2MVHDSX3:1:1122:20681:11757/1	60	-
chr1	59154785	59154786	A00758:247:H2MVHDSX3:4:1206:32823:3975	60	+
chr1	59483455	59483456	A00758:247:H2MVHDSX3:1:1516:24849:25238/1	60	+
chr1	61232231	61232232	A00758:247:H2MVHDSX3:1:1207:31367:12414/1	60	-
chr1	61240229	61240230	A00758:247:H2MVHDSX3:1:1238:20329:13557/1	60	-
chr1	61276067	61276068	A00758:247:H2MVHDSX3:1:1175:5339:15280/1	60	+
chr1	61908423	61908424	A00758:247:H2MVHDSX3:2:2316:4336:25504/1	60	+
chr1	62282215	62282216	A00758:247:H2MVHDSX3:1:1615:28899:27806/1	60	-
chr1	62407023	62407024	A00758:247:H2MVHDSX3:2:1607:27588:1016/1	60	+
chr1	63455435	63455436	A00758:247:H2MVHDSX3:1:1431:7021:26083/1	60	-
chr1	63469272	63469273	A00758:247:H2MVHDSX3:1:2559:20229:2300/1	60	-
chr1	63484060	63484061	A00758:247:H2MVHDSX3:1:1354:2130:31892/1	60	+
chr1	63484062	63484063	A00758:247:H2MVHDSX3:3:2362:15736:31250	60	+
chr1	64049159	64049160	A00758:247:H2MVHDSX3:1:1125:19533:28056/1	60	+
chr1	65287282	65287283	A00758:247:H2MVHDSX3:4:1272:23836:4507/1	60	+
chr1	65298075	65298076	A00758:247:H2MVHDSX3:1:1176:9634:8030/1	60	-
chr1	65759363	65759364	A00758:247:H2MVHDSX3:4:1503:31376:6793	60	+
chr1	66520278	66520279	A00758:247:H2MVHDSX3:1:1337:5348:14763	60	-
chr1	66942009	66942010	A00758:247:H2MVHDSX3:1:1225:32904:24784/1	60	-
chr1	66982267	66982268	A00758:247:H2MVHDSX3:1:1138:27308:36855/1	60	+
chr1	66983658	66983659	A00758:247:H2MVHDSX3:1:1312:15718:33880/1	60	+
chr1	67040656	67040657	A00758:247:H2MVHDSX3:1:1107:6985:14904/1	60	+
chr1	67398528	67398529	A00758:247:H2MVHDSX3:1:1502:10257:15562/1	60	+
chr1	67403487	67403488	A00758:247:H2MVHDSX3:2:2135:2799:24815	60	+
chr1	67620335	67620336	A00758:247:H2MVHDSX3:1:2621:2085:1000/1	60	-
chr1	68318734	68318735	A00758:247:H2MVHDSX3:3:1634:17002:3349/1	60	+
chr1	70231764	70231765	A00758:247:H2MVHDSX3:3:1620:10954:29356/1	60	+
chr1	72155768	72155769	A00758:247:H2MVHDSX3:1:1120:1081:3677	60	+
chr1	72217184	72217185	A00758:247:H2MVHDSX3:2:2431:15356:14841	60	-
chr1	72620399	72620400	A00758:247:H2MVHDSX3:1:1220:15971:27868/1	60	+
chr1	73666907	73666908	A00758:247:H2MVHDSX3:2:1261:1958:3286	60	+
chr1	73799893	73799894	A00758:247:H2MVHDSX3:1:1124:25138:3129/1	60	+
chr1	74218117	74218118	A00758:247:H2MVHDSX3:1:1129:5565:12320/1	60	-
chr1	75305962	75305963	A00758:247:H2MVHDSX3:3:1150:15682:33786	60	-
chr1	75360374	75360375	A00758:247:H2MVHDSX3:2:2377:22715:12743/1	60	+
chr1	75487608	75487609	A00758:247:H2MVHDSX3:1:1206:27362:12430/1	60	+
chr1	75487610	75487611	A00758:247:H2MVHDSX3:1:1428:11252:7200	60	+
chr1	76262399	76262400	A00758:247:H2MVHDSX3:1:1377:13738:4053/1	60	+
chr1	77123913	77123914	A00758:247:H2MVHDSX3:1:1209:2998:21183/1	60	+
chr1	77578199	77578200	A00758:247:H2MVHDSX3:1:1270:2727:30953/1	60	+
chr1	77614573	77614574	A00758:247:H2MVHDSX3:3:2407:13765:18411/1	60	-
chr1	77728055	77728056	A00758:247:H2MVHDSX3:1:1218:11107:14873/1	60	+
chr1	77959949	77959950	A00758:247:H2MVHDSX3:1:2556:28058:3458/1	60	+
chr1	77977556	77977557	A00758:247:H2MVHDSX3:3:1476:14968:19554	60	-
chr1	78242043	78242044	A00758:247:H2MVHDSX3:2:2410:27525:6292/1	60	-
chr1	82699548	82699549	A00758:247:H2MVHDSX3:1:1333:21992:17503/1	60	-
chr1	84164992	84164993	A00758:247:H2MVHDSX3:1:1151:32145:35023/1	60	-
chr1	84176360	84176361	A00758:247:H2MVHDSX3:1:2224:31955:17378/1	60	+
chr1	84205674	84205675	A00758:247:H2MVHDSX3:3:1165:2953:23578/1	60	+
chr1	84570583	84570584	A00758:247:H2MVHDSX3:1:2378:2971:24392/1	60	+
chr1	86433452	86433453	A00758:247:H2MVHDSX3:1:1611:31792:14622	60	-
chr1	86690908	86690909	A00758:247:H2MVHDSX3:1:1334:13386:37012	60	+
chr1	86723517	86723518	A00758:247:H2MVHDSX3:1:1653:14235:25457/1	60	+
chr1	86731085	86731086	A00758:247:H2MVHDSX3:1:1132:11605:33739/1	60	+
chr1	86864551	86864552	A00758:247:H2MVHDSX3:2:1423:28239:5556/1	60	+
chr1	86881050	86881051	A00758:247:H2MVHDSX3:1:1418:10637:14309/1	60	+
chr1	86884247	86884248	A00758:247:H2MVHDSX3:1:1555:17996:33536/1	60	+
chr1	86974762	86974763	A00758:247:H2MVHDSX3:1:1417:15112:6151	60	+
chr1	87032265	87032266	A00758:247:H2MVHDSX3:1:2304:4951:32612/1	60	-
chr1	88758325	88758326	A00758:247:H2MVHDSX3:1:1410:29306:24752/1	60	+
chr1	88967674	88967675	A00758:247:H2MVHDSX3:3:2317:23113:14904	60	-
chr1	89253324	89253325	A00758:247:H2MVHDSX3:2:1208:10637:20791	60	+
chr1	89553013	89553014	A00758:247:H2MVHDSX3:1:1112:19551:33536/1	60	-
chr1	89640969	89640970	A00758:247:H2MVHDSX3:1:1149:12572:2628/1	60	-
chr1	90096987	90096988	A00758:247:H2MVHDSX3:1:2616:6614:6026/1	60	+
chr1	90902092	90902093	A00758:247:H2MVHDSX3:1:1147:2871:12226/1	60	+
chr1	91561263	91561264	A00758:247:H2MVHDSX3:4:1204:16315:27712	60	+
chr1	91640796	91640797	A00758:247:H2MVHDSX3:1:1363:25409:6480/1	60	+
chr1	92248685	92248686	A00758:247:H2MVHDSX3:1:2343:29595:27352	60	-
chr1	92249536	92249537	A00758:247:H2MVHDSX3:1:1256:5095:16016/1	60	-
chr1	92281985	92281986	A00758:247:H2MVHDSX3:1:1310:21477:23844/1	60	+
chr1	92295554	92295555	A00758:247:H2MVHDSX3:1:1142:18629:28056/1	60	-
chr1	92318254	92318255	A00758:247:H2MVHDSX3:1:1602:15881:36479/1	60	-
chr1	92471821	92471822	A00758:247:H2MVHDSX3:2:1667:22670:29919/1	60	+
chr1	92545535	92545536	A00758:247:H2MVHDSX3:1:1104:16486:14857/1	60	+
chr1	92576584	92576585	A00758:247:H2MVHDSX3:1:1369:23321:20400	60	+
chr1	92587850	92587851	A00758:247:H2MVHDSX3:1:1124:25075:8249/1	60	-
chr1	92672492	92672493	A00758:247:H2MVHDSX3:1:1260:9588:9925/1	60	+
chr1	92947480	92947481	A00758:247:H2MVHDSX3:3:1672:9932:21699/1	60	-
chr1	93103663	93103664	A00758:247:H2MVHDSX3:2:2406:24071:35415/1	60	+
chr1	93120501	93120502	A00758:247:H2MVHDSX3:1:1547:23366:13996/1	60	+
chr1	93185789	93185790	A00758:247:H2MVHDSX3:1:2273:19958:19179/1	60	-
chr1	93186992	93186993	A00758:247:H2MVHDSX3:1:2467:8350:17769/1	60	-
chr1	93191998	93191999	A00758:247:H2MVHDSX3:1:1442:5303:12367	60	+
chr1	93308742	93308743	A00758:247:H2MVHDSX3:2:1173:9055:26318/1	60	-
chr1	93363063	93363064	A00758:247:H2MVHDSX3:1:1315:6397:30107/1	60	+
chr1	93363582	93363583	A00758:247:H2MVHDSX3:1:1410:6017:20212/1	60	-
chr1	94941834	94941835	A00758:247:H2MVHDSX3:4:2440:8965:4460	60	+
chr1	95146489	95146490	A00758:247:H2MVHDSX3:3:2510:25771:19883/1	60	+
chr1	95147231	95147232	A00758:247:H2MVHDSX3:1:2104:29523:26256/1	60	-
chr1	95155864	95155865	A00758:247:H2MVHDSX3:1:1146:11695:11162/1	60	+
chr1	96510839	96510840	A00758:247:H2MVHDSX3:3:1528:20302:24659	60	-
chr1	96724463	96724464	A00758:247:H2MVHDSX3:3:2146:23882:22529/1	60	+
chr1	96782611	96782612	A00758:247:H2MVHDSX3:1:1157:7355:5494/1	60	-
chr1	97571009	97571010	A00758:247:H2MVHDSX3:3:1105:1316:30326/1	60	+
chr1	97601752	97601753	A00758:247:H2MVHDSX3:1:1539:23791:12132/1	60	-
chr1	97613795	97613796	A00758:247:H2MVHDSX3:4:2128:28619:30170	60	-
chr1	97636692	97636693	A00758:247:H2MVHDSX3:1:1646:21269:18067/1	60	-
chr1	97683223	97683224	A00758:247:H2MVHDSX3:2:1651:30436:17315	60	-
chr1	97683582	97683583	A00758:247:H2MVHDSX3:2:1110:14986:11475/1	60	+
chr1	97697152	97697153	A00758:247:H2MVHDSX3:1:1250:29125:29168/1	60	+
chr1	97698082	97698083	A00758:247:H2MVHDSX3:1:1543:7862:13542/1	60	+
chr1	97729866	97729867	A00758:247:H2MVHDSX3:1:2152:26892:26710/1	60	+
chr1	98255956	98255957	A00758:247:H2MVHDSX3:1:1135:7744:29997/1	60	-
chr1	98291263	98291264	A00758:247:H2MVHDSX3:1:1343:3441:3912/1	60	+
chr1	98453128	98453129	A00758:247:H2MVHDSX3:2:2176:20274:28119/1	60	-
chr1	99062986	99062987	A00758:247:H2MVHDSX3:1:1123:7988:35775/1	60	+
chr1	99112428	99112429	A00758:247:H2MVHDSX3:3:1116:9263:35383/1	60	-
chr1	99789559	99789560	A00758:247:H2MVHDSX3:4:2453:29252:7717	60	+
chr1	99874200	99874201	A00758:247:H2MVHDSX3:1:1241:9932:17315/1	60	-
chr1	99890112	99890113	A00758:247:H2MVHDSX3:1:1462:1099:1736/1	60	-
chr1	100082421	100082422	A00758:247:H2MVHDSX3:1:1404:20202:32659	60	-
chr1	100231239	100231240	A00758:247:H2MVHDSX3:2:2646:19262:20259/1	60	-
chr1	100286225	100286226	A00758:247:H2MVHDSX3:2:1607:13105:5118/1	60	-
chr1	100388450	100388451	A00758:247:H2MVHDSX3:1:1201:19461:2848/1	60	+
chr1	100972236	100972237	A00758:247:H2MVHDSX3:1:1301:11487:33818/1	60	+
chr1	101274657	101274658	A00758:247:H2MVHDSX3:1:1101:30264:23970/1	60	+
chr1	101325502	101325503	A00758:247:H2MVHDSX3:3:1140:27489:18787/1	60	-
chr1	101340970	101340971	A00758:247:H2MVHDSX3:1:1310:22146:33426/1	60	-
chr1	101367270	101367271	A00758:247:H2MVHDSX3:2:1539:3486:25786/1	60	-
chr1	103534828	103534829	A00758:247:H2MVHDSX3:4:1117:9444:5697	60	+
chr1	104718152	104718153	A00758:247:H2MVHDSX3:2:2568:2049:18599/1	60	+
chr1	105894789	105894790	A00758:247:H2MVHDSX3:3:1104:26503:28447	60	-
chr1	107126739	107126740	A00758:247:H2MVHDSX3:1:1173:26060:33379/1	60	+
chr1	107322114	107322115	A00758:247:H2MVHDSX3:1:1477:7310:7169/1	60	-
chr1	107809863	107809864	A00758:247:H2MVHDSX3:1:2124:12409:3630/1	60	+
chr1	107810820	107810821	A00758:247:H2MVHDSX3:1:1139:29152:28620	60	+
chr1	107883567	107883568	A00758:247:H2MVHDSX3:1:1340:16215:8249/1	60	+
chr1	107894462	107894463	A00758:247:H2MVHDSX3:1:1655:31222:35211/1	60	+
chr1	108071632	108071633	A00758:247:H2MVHDSX3:3:2159:3387:27774	60	+
chr1	108105520	108105521	A00758:247:H2MVHDSX3:1:1446:30825:8876/1	60	-
chr1	108753739	108753740	A00758:247:H2MVHDSX3:1:1102:29125:23625/1	60	-
chr1	108929946	108929947	A00758:247:H2MVHDSX3:1:1271:13060:6042/1	60	-
chr1	109096530	109096531	A00758:247:H2MVHDSX3:2:1225:26910:16564/1	60	+
chr1	109227289	109227290	A00758:247:H2MVHDSX3:3:1275:17020:5384	60	-
chr1	109594971	109594972	A00758:247:H2MVHDSX3:1:1150:10212:26287/1	60	-
chr1	109597894	109597895	A00758:247:H2MVHDSX3:2:1506:9435:31829/1	60	+
chr1	109781793	109781794	A00758:247:H2MVHDSX3:1:1261:11912:35274/1	60	-
chr1	109926658	109926659	A00758:247:H2MVHDSX3:1:1433:14931:33896/1	60	+
chr1	109995743	109995744	A00758:247:H2MVHDSX3:1:1157:3549:17942	60	+
chr1	109996469	109996470	A00758:247:H2MVHDSX3:1:1421:21748:29418/1	60	+
chr1	110022832	110022833	A00758:247:H2MVHDSX3:1:1101:27814:22482/1	60	+
chr1	110348247	110348248	A00758:247:H2MVHDSX3:1:1228:8657:5462/1	60	+
chr1	110361243	110361244	A00758:247:H2MVHDSX3:1:2455:15022:10066/1	60	-
chr1	110947851	110947852	A00758:247:H2MVHDSX3:3:2619:32099:20572	60	-
chr1	110951098	110951099	A00758:247:H2MVHDSX3:1:1228:12527:15515/1	60	+
chr1	110952211	110952212	A00758:247:H2MVHDSX3:3:2368:30563:34194/1	60	-
chr1	110953703	110953704	A00758:247:H2MVHDSX3:1:1420:31114:24345/1	60	+
chr1	111057150	111057151	A00758:247:H2MVHDSX3:1:1214:24813:36573	60	+
chr1	111152187	111152188	A00758:247:H2MVHDSX3:2:2353:32090:8437/1	60	+
chr1	111164130	111164131	A00758:247:H2MVHDSX3:1:1551:29451:3208/1	60	+
chr1	111166655	111166656	A00758:247:H2MVHDSX3:4:1368:5122:28087/1	60	+
chr1	111171661	111171662	A00758:247:H2MVHDSX3:1:1405:24361:3255/1	60	+
chr1	111171667	111171668	A00758:247:H2MVHDSX3:1:1153:18539:23202/1	60	+
chr1	111182857	111182858	A00758:247:H2MVHDSX3:1:1406:16559:15389/1	60	-
chr1	111440146	111440147	A00758:247:H2MVHDSX3:1:2572:3540:28103/1	60	+
chr1	111520816	111520817	A00758:247:H2MVHDSX3:2:1340:29785:24079	60	-
chr1	111628112	111628113	A00758:247:H2MVHDSX3:1:1315:2889:2268/1	60	+
chr1	111693977	111693978	A00758:247:H2MVHDSX3:2:2552:22462:25426	60	-
chr1	112578189	112578190	A00758:247:H2MVHDSX3:1:1226:29975:18646/1	60	+
chr1	112651906	112651907	A00758:247:H2MVHDSX3:1:1137:3902:11475	60	-
chr1	112659142	112659143	A00758:247:H2MVHDSX3:4:1450:24442:22341/1	60	-
chr1	112662843	112662844	A00758:247:H2MVHDSX3:1:1439:24062:21371	60	-
chr1	112929728	112929729	A00758:247:H2MVHDSX3:1:1147:2067:15123/1	60	-
chr1	112936692	112936693	A00758:247:H2MVHDSX3:1:1419:4860:23062/1	60	+
chr1	113097378	113097379	A00758:247:H2MVHDSX3:2:1409:17562:3192/1	60	+
chr1	113311212	113311213	A00758:247:H2MVHDSX3:3:1656:11632:3630/1	60	-
chr1	113398614	113398615	A00758:247:H2MVHDSX3:1:1531:19416:30420/1	60	-
chr1	113685341	113685342	A00758:247:H2MVHDSX3:1:1305:10031:34835/1	60	-
chr1	113770842	113770843	A00758:247:H2MVHDSX3:4:2552:17309:9079	60	-
chr1	113774058	113774059	A00758:247:H2MVHDSX3:1:1172:28782:17394/1	60	-
chr1	113937062	113937063	A00758:247:H2MVHDSX3:1:1228:27371:5306/1	60	+
chr1	113951916	113951917	A00758:247:H2MVHDSX3:3:2269:5457:12320/1	60	+
chr1	113961156	113961157	A00758:247:H2MVHDSX3:1:1125:9272:18897/1	60	+
chr1	114322662	114322663	A00758:247:H2MVHDSX3:1:1514:9598:25661/1	60	-
chr1	114394162	114394163	A00758:247:H2MVHDSX3:1:1102:10276:32534/1	60	-
chr1	114406448	114406449	A00758:247:H2MVHDSX3:1:2149:13584:10895	60	-
chr1	114410696	114410697	A00758:247:H2MVHDSX3:1:1211:29966:33160	60	+
chr1	114451679	114451680	A00758:247:H2MVHDSX3:1:2542:10592:22185/1	60	-
chr1	114464991	114464992	A00758:247:H2MVHDSX3:1:1177:10212:34115/1	60	-
chr1	114477633	114477634	A00758:247:H2MVHDSX3:1:1460:29541:22654/1	60	+
chr1	115661715	115661716	A00758:247:H2MVHDSX3:3:1159:6958:18020	60	-
chr1	116385237	116385238	A00758:247:H2MVHDSX3:1:1571:2211:11209/1	60	-
chr1	116385285	116385286	A00758:247:H2MVHDSX3:1:1272:7292:8766/1	60	+
chr1	116540231	116540232	A00758:247:H2MVHDSX3:2:1368:1145:5447	60	-
chr1	116943223	116943224	A00758:247:H2MVHDSX3:1:1348:27552:31923/1	60	+
chr1	117071766	117071767	A00758:247:H2MVHDSX3:1:1131:15637:6965/1	60	+
chr1	117096562	117096563	A00758:247:H2MVHDSX3:1:1257:25934:31814/1	60	-
chr1	117447901	117447902	A00758:247:H2MVHDSX3:1:2302:4526:23797/1	60	-
chr1	117776932	117776933	A00758:247:H2MVHDSX3:1:1414:31385:4210/1	60	+
chr1	117881465	117881466	A00758:247:H2MVHDSX3:1:1135:30897:35869/1	60	-
chr1	118509375	118509376	A00758:247:H2MVHDSX3:2:2219:25084:16720/1	60	+
chr1	119069649	119069650	A00758:247:H2MVHDSX3:1:1152:27109:17722/1	60	+
chr1	119941141	119941142	A00758:247:H2MVHDSX3:3:1534:28040:36245	60	+
chr1	120138954	120138955	A00758:247:H2MVHDSX3:3:2662:22914:27649	60	+
chr1	121562226	121562227	A00758:247:H2MVHDSX3:1:1533:20573:16861/1	60	-
chr1	144483578	144483579	A00758:247:H2MVHDSX3:1:2376:19135:29653/1	60	-
chr1	145409488	145409489	A00758:247:H2MVHDSX3:3:2412:18710:4398/1	60	-
chr1	145671837	145671838	A00758:247:H2MVHDSX3:1:1655:25328:31610/1	60	-
chr1	145672877	145672878	A00758:247:H2MVHDSX3:3:2251:16315:17973/1	60	-
chr1	145750364	145750365	A00758:247:H2MVHDSX3:1:1246:5267:7858/1	60	-
chr1	145769998	145769999	A00758:247:H2MVHDSX3:1:1121:7374:36902	60	+
chr1	145777068	145777069	A00758:247:H2MVHDSX3:1:1671:13566:8797/1	60	-
chr1	145887379	145887380	A00758:247:H2MVHDSX3:1:2342:18168:25567/1	60	+
chr1	145938014	145938015	A00758:247:H2MVHDSX3:1:2312:26078:24674/1	60	+
chr1	146013799	146013800	A00758:247:H2MVHDSX3:4:1416:30779:19695	60	-
chr1	146084197	146084198	A00758:247:H2MVHDSX3:1:1148:13946:8516/1	60	-
chr1	146955938	146955939	A00758:247:H2MVHDSX3:1:1257:18566:2425/1	60	+
chr1	147609811	147609812	A00758:247:H2MVHDSX3:4:1414:21793:13244/1	60	-
chr1	147954518	147954519	A00758:247:H2MVHDSX3:4:1643:32805:5321/1	60	+
chr1	148287871	148287872	A00758:247:H2MVHDSX3:1:2335:24831:20102/1	60	-
chr1	148645555	148645556	A00758:247:H2MVHDSX3:3:1265:7464:21746/1	60	-
chr1	149425477	149425478	A00758:247:H2MVHDSX3:1:1356:18502:3411	60	+
chr1	149570754	149570755	A00758:247:H2MVHDSX3:1:1251:13847:34021/1	60	+
chr1	149617715	149617716	A00758:247:H2MVHDSX3:1:1635:15944:6652/1	60	-
chr1	149672740	149672741	A00758:247:H2MVHDSX3:1:1170:26332:15154/1	60	+
chr1	149878653	149878654	A00758:247:H2MVHDSX3:3:2569:28284:13839/1	60	-
chr1	149924469	149924470	A00758:247:H2MVHDSX3:1:1315:3866:5181/1	60	+
chr1	149968865	149968866	A00758:247:H2MVHDSX3:1:1167:19018:30076/1	60	+
chr1	149988254	149988255	A00758:247:H2MVHDSX3:1:1257:21215:19476/1	60	+
chr1	150055292	150055293	A00758:247:H2MVHDSX3:1:2534:14696:20556/1	60	+
chr1	150071885	150071886	A00758:247:H2MVHDSX3:2:1558:30906:7232	60	-
chr1	150072105	150072106	A00758:247:H2MVHDSX3:1:1319:14570:30170/1	60	-
chr1	150074713	150074714	A00758:247:H2MVHDSX3:1:1227:32732:25394/1	60	-
chr1	150079635	150079636	A00758:247:H2MVHDSX3:1:1228:16288:7247/1	60	-
chr1	150079882	150079883	A00758:247:H2MVHDSX3:1:1170:30942:4163	60	-
chr1	150083659	150083660	A00758:247:H2MVHDSX3:1:2370:12210:4977/1	60	-
chr1	150085754	150085755	A00758:247:H2MVHDSX3:1:1673:2953:25207	60	-
chr1	150086271	150086272	A00758:247:H2MVHDSX3:1:1452:6858:26365/1	60	+
chr1	150088423	150088424	A00758:247:H2MVHDSX3:4:1510:29532:10394	60	-
chr1	150091802	150091803	A00758:247:H2MVHDSX3:1:1148:27679:13917/1	60	-
chr1	150097169	150097170	A00758:247:H2MVHDSX3:4:2640:26820:8641/1	60	-
chr1	150099546	150099547	A00758:247:H2MVHDSX3:3:2465:2691:30326/1	60	+
chr1	150100398	150100399	A00758:247:H2MVHDSX3:2:1262:9625:36135/1	60	+
chr1	150107939	150107940	A00758:247:H2MVHDSX3:1:2226:29324:25598	60	-
chr1	150124764	150124765	A00758:247:H2MVHDSX3:1:1544:13241:17440	60	+
chr1	150229624	150229625	A00758:247:H2MVHDSX3:2:1128:27145:36761/1	60	+
chr1	150231892	150231893	A00758:247:H2MVHDSX3:4:1458:1181:9643	60	+
chr1	150333768	150333769	A00758:247:H2MVHDSX3:1:1154:11008:13479/1	60	+
chr1	150338578	150338579	A00758:247:H2MVHDSX3:1:1418:9815:26663	60	+
chr1	150344843	150344844	A00758:247:H2MVHDSX3:1:1115:16920:11193/1	60	-
chr1	150345017	150345018	A00758:247:H2MVHDSX3:1:1152:1434:10989/1	60	+
chr1	150348119	150348120	A00758:247:H2MVHDSX3:1:1122:31720:1626/1	60	-
chr1	150375659	150375660	A00758:247:H2MVHDSX3:1:1258:22336:13808/1	60	+
chr1	150395934	150395935	A00758:247:H2MVHDSX3:1:1327:28646:6386/1	60	+
chr1	150438834	150438835	A00758:247:H2MVHDSX3:3:2278:14344:29684	60	-
chr1	150440034	150440035	A00758:247:H2MVHDSX3:1:1633:30409:5181/1	60	-
chr1	150447161	150447162	A00758:247:H2MVHDSX3:1:1148:24053:19132/1	60	+
chr1	150447785	150447786	A00758:247:H2MVHDSX3:1:1110:24062:19429/1	60	-
chr1	150488399	150488400	A00758:247:H2MVHDSX3:1:2675:19000:9627/1	60	-
chr1	150602396	150602397	A00758:247:H2MVHDSX3:1:1152:25057:29919/1	60	-
chr1	150666908	150666909	A00758:247:H2MVHDSX3:1:1236:29984:36730/1	60	+
chr1	150681607	150681608	A00758:247:H2MVHDSX3:2:2169:7889:33661/1	60	-
chr1	150687077	150687078	A00758:247:H2MVHDSX3:2:2161:16143:10473	60	-
chr1	150822641	150822642	A00758:247:H2MVHDSX3:1:1416:16622:7952	60	+
chr1	150830459	150830460	A00758:247:H2MVHDSX3:1:1205:8124:22921/1	60	+
chr1	150830588	150830589	A00758:247:H2MVHDSX3:1:1371:22480:31563/1	60	+
chr1	150857114	150857115	A00758:247:H2MVHDSX3:3:2173:7066:34303/1	60	-
chr1	150859605	150859606	A00758:247:H2MVHDSX3:1:1223:12409:33661/1	60	-
chr1	151106772	151106773	A00758:247:H2MVHDSX3:1:1272:23258:21073/1	60	+
chr1	151108519	151108520	A00758:247:H2MVHDSX3:1:1228:5502:8891/1	60	+
chr1	151116450	151116451	A00758:247:H2MVHDSX3:1:2414:21784:2801	60	-
chr1	151215723	151215724	A00758:247:H2MVHDSX3:2:1208:4716:11694/1	60	-
chr1	151218470	151218471	A00758:247:H2MVHDSX3:1:1359:25644:10645/1	60	-
chr1	151218692	151218693	A00758:247:H2MVHDSX3:1:1220:32226:24205	60	+
chr1	151219780	151219781	A00758:247:H2MVHDSX3:1:1144:30400:25833	60	+
chr1	151219781	151219782	A00758:247:H2MVHDSX3:2:1330:2184:32925	60	+
chr1	151226267	151226268	A00758:247:H2MVHDSX3:3:2612:21938:26741	60	+
chr1	151228372	151228373	A00758:247:H2MVHDSX3:1:1402:6433:2988	60	-
chr1	151230252	151230253	A00758:247:H2MVHDSX3:1:1141:4074:18380	60	+
chr1	151244138	151244139	A00758:247:H2MVHDSX3:2:1671:29496:17785/1	60	+
chr1	151350769	151350770	A00758:247:H2MVHDSX3:3:1353:4598:3724	60	-
chr1	151417314	151417315	A00758:247:H2MVHDSX3:2:2267:10610:22592	60	+
chr1	151439200	151439201	A00758:247:H2MVHDSX3:3:1604:29713:28526/1	60	-
chr1	151673139	151673140	A00758:247:H2MVHDSX3:1:1267:8603:1611/1	60	-
chr1	151678929	151678930	A00758:247:H2MVHDSX3:1:1110:31711:31078	60	-
chr1	152795126	152795127	A00758:247:H2MVHDSX3:1:1102:9100:34037/1	60	-
chr1	152911533	152911534	A00758:247:H2MVHDSX3:4:2668:18982:31266/1	60	+
chr1	153595532	153595533	A00758:247:H2MVHDSX3:1:1220:13783:7858	60	-
chr1	153644120	153644121	A00758:247:H2MVHDSX3:1:2121:25247:22357/1	60	-
chr1	153644908	153644909	A00758:247:H2MVHDSX3:1:1503:8703:19664/1	60	+
chr1	153663102	153663103	A00758:247:H2MVHDSX3:1:1345:5231:23390/1	60	+
chr1	153739313	153739314	A00758:247:H2MVHDSX3:3:2348:25961:11162/1	60	+
chr1	153880759	153880760	A00758:247:H2MVHDSX3:1:1315:8142:31657/1	60	-
chr1	153897508	153897509	A00758:247:H2MVHDSX3:1:2108:17327:26647/1	60	+
chr1	153937690	153937691	A00758:247:H2MVHDSX3:1:1238:20428:21684/1	60	-
chr1	154162026	154162027	A00758:247:H2MVHDSX3:3:2374:16071:11600	60	-
chr1	154162028	154162029	A00758:247:H2MVHDSX3:3:1229:31675:34648	60	-
chr1	154230703	154230704	A00758:247:H2MVHDSX3:1:1105:21477:30765	60	-
chr1	154230977	154230978	A00758:247:H2MVHDSX3:1:1104:11125:36229/1	60	+
chr1	154246957	154246958	A00758:247:H2MVHDSX3:1:1603:26368:32471/1	60	-
chr1	154343197	154343198	A00758:247:H2MVHDSX3:1:1152:32081:1125/1	60	+
chr1	154381703	154381704	A00758:247:H2MVHDSX3:4:1439:26042:35133/1	60	+
chr1	154589779	154589780	A00758:247:H2MVHDSX3:3:2640:13829:12633	60	-
chr1	154595829	154595830	A00758:247:H2MVHDSX3:2:2452:2013:19977	60	-
chr1	154597318	154597319	A00758:247:H2MVHDSX3:1:1147:16649:31767/1	60	-
chr1	154617428	154617429	A00758:247:H2MVHDSX3:4:1375:29315:7921	60	-
chr1	154619154	154619155	A00758:247:H2MVHDSX3:1:1222:28456:26162	60	+
chr1	154978143	154978144	A00758:247:H2MVHDSX3:1:1532:2663:2910	60	+
chr1	154981141	154981142	A00758:247:H2MVHDSX3:1:1564:4978:24987	60	-
chr1	154981367	154981368	A00758:247:H2MVHDSX3:3:1103:19967:4977/1	60	-
chr1	155372140	155372141	A00758:247:H2MVHDSX3:1:2219:32886:24314/1	60	+
chr1	155378354	155378355	A00758:247:H2MVHDSX3:2:2676:28646:23171/1	60	+
chr1	155383840	155383841	A00758:247:H2MVHDSX3:4:2416:2501:30749	60	+
chr1	155394281	155394282	A00758:247:H2MVHDSX3:1:1147:22905:6715/1	60	+
chr1	155412762	155412763	A00758:247:H2MVHDSX3:3:1337:20455:13401/1	60	-
chr1	155421751	155421752	A00758:247:H2MVHDSX3:1:1231:22345:1673/1	60	+
chr1	155458843	155458844	A00758:247:H2MVHDSX3:1:1301:21169:6183/1	60	+
chr1	155461684	155461685	A00758:247:H2MVHDSX3:1:1111:19199:30076/1	60	+
chr1	155462502	155462503	A00758:247:H2MVHDSX3:1:1465:9028:16939/1	60	+
chr1	155465245	155465246	A00758:247:H2MVHDSX3:2:1539:25355:3818	60	+
chr1	155465632	155465633	A00758:247:H2MVHDSX3:1:1175:27588:9471/1	60	-
chr1	155465977	155465978	A00758:247:H2MVHDSX3:1:2528:2003:24471	60	-
chr1	155475556	155475557	A00758:247:H2MVHDSX3:1:1151:6045:22764/1	60	+
chr1	155482827	155482828	A00758:247:H2MVHDSX3:3:2565:7021:14403	60	-
chr1	155486370	155486371	A00758:247:H2MVHDSX3:1:1318:22842:29747/1	60	-
chr1	155487663	155487664	A00758:247:H2MVHDSX3:1:1162:19072:13792/1	60	+
chr1	155488004	155488005	A00758:247:H2MVHDSX3:1:1174:22363:3709/1	60	-
chr1	155514375	155514376	A00758:247:H2MVHDSX3:1:1128:7518:4429/1	60	+
chr1	155519583	155519584	A00758:247:H2MVHDSX3:4:1302:1796:30686	60	-
chr1	155519585	155519586	A00758:247:H2MVHDSX3:1:1365:14253:20102	60	-
chr1	155556918	155556919	A00758:247:H2MVHDSX3:1:1206:2202:22686/1	60	+
chr1	155557943	155557944	A00758:247:H2MVHDSX3:2:1606:32117:13213/1	60	+
chr1	155669114	155669115	A00758:247:H2MVHDSX3:2:2373:16161:30483/1	60	-
chr1	155669116	155669117	A00758:247:H2MVHDSX3:4:2206:9037:12383/1	60	-
chr1	155682131	155682132	A00758:247:H2MVHDSX3:1:2254:16170:24549	60	-
chr1	155683775	155683776	A00758:247:H2MVHDSX3:1:1233:7328:20102/1	60	-
chr1	155710077	155710078	A00758:247:H2MVHDSX3:1:1436:10999:6417/1	60	-
chr1	155796980	155796981	A00758:247:H2MVHDSX3:2:2546:13566:4194/1	60	-
chr1	155804449	155804450	A00758:247:H2MVHDSX3:3:2213:31439:14137	60	-
chr1	155804582	155804583	A00758:247:H2MVHDSX3:4:2313:11776:11334/1	60	+
chr1	155826491	155826492	A00758:247:H2MVHDSX3:3:2151:4987:17331	60	-
chr1	155840165	155840166	A00758:247:H2MVHDSX3:1:1148:14805:13949/1	60	+
chr1	155840830	155840831	A00758:247:H2MVHDSX3:2:1669:31584:2550/1	60	-
chr1	155887169	155887170	A00758:247:H2MVHDSX3:3:2573:5972:6230/1	60	+
chr1	155900969	155900970	A00758:247:H2MVHDSX3:1:2476:22987:6010/1	60	-
chr1	155913514	155913515	A00758:247:H2MVHDSX3:1:2213:26232:22529	60	-
chr1	155913818	155913819	A00758:247:H2MVHDSX3:1:1619:22381:28447/1	60	+
chr1	155917360	155917361	A00758:247:H2MVHDSX3:1:1344:26323:26068/1	60	-
chr1	155927744	155927745	A00758:247:H2MVHDSX3:1:2174:30083:2832	60	+
chr1	155965252	155965253	A00758:247:H2MVHDSX3:1:1107:25554:31626	60	-
chr1	156014604	156014605	A00758:247:H2MVHDSX3:1:1376:8549:34272	60	-
chr1	156038250	156038251	A00758:247:H2MVHDSX3:2:2541:13087:2832/1	60	-
chr1	156048215	156048216	A00758:247:H2MVHDSX3:1:1459:18991:24925/1	60	-
chr1	156163518	156163519	A00758:247:H2MVHDSX3:3:1607:23918:22874/1	60	-
chr1	156255647	156255648	A00758:247:H2MVHDSX3:1:1127:15130:27289/1	60	-
chr1	156268707	156268708	A00758:247:H2MVHDSX3:1:1144:8431:3756/1	60	-
chr1	156278623	156278624	A00758:247:H2MVHDSX3:1:1133:19470:32268/1	60	-
chr1	156312871	156312872	A00758:247:H2MVHDSX3:3:1509:10547:1501	60	+
chr1	156321304	156321305	A00758:247:H2MVHDSX3:1:1172:25346:19241/1	60	+
chr1	156324017	156324018	A00758:247:H2MVHDSX3:2:2514:17038:6762	60	+
chr1	156331648	156331649	A00758:247:H2MVHDSX3:4:1305:6804:30686	60	-
chr1	156333350	156333351	A00758:247:H2MVHDSX3:1:1153:13756:15045/1	60	+
chr1	156507236	156507237	A00758:247:H2MVHDSX3:1:2154:15510:2863/1	60	-
chr1	156524894	156524895	A00758:247:H2MVHDSX3:1:1261:16640:10019	60	-
chr1	156542877	156542878	A00758:247:H2MVHDSX3:2:1321:16993:25097/1	60	-
chr1	156542879	156542880	A00758:247:H2MVHDSX3:2:1242:10565:30405/1	60	-
chr1	156547839	156547840	A00758:247:H2MVHDSX3:1:1137:27850:17534/1	60	-
chr1	156555440	156555441	A00758:247:H2MVHDSX3:1:2130:17644:22373/1	60	+
chr1	156555676	156555677	A00758:247:H2MVHDSX3:2:1428:19135:2472/1	60	+
chr1	156594046	156594047	A00758:247:H2MVHDSX3:2:2349:15085:15311/1	60	+
chr1	156599191	156599192	A00758:247:H2MVHDSX3:1:2363:14742:11021/1	60	+
chr1	156784255	156784256	A00758:247:H2MVHDSX3:1:1107:14742:31125/1	60	+
chr1	156791741	156791742	A00758:247:H2MVHDSX3:1:1119:25545:29731/1	60	+
chr1	156791744	156791745	A00758:247:H2MVHDSX3:3:2112:5421:21026/1	60	+
chr1	157601860	157601861	A00758:247:H2MVHDSX3:1:1150:19289:8155/1	60	+
chr1	158209507	158209508	A00758:247:H2MVHDSX3:1:1201:27841:25567/1	60	-
chr1	158283832	158283833	A00758:247:H2MVHDSX3:2:2127:17842:16673	60	-
chr1	158372671	158372672	A00758:247:H2MVHDSX3:1:1161:26729:29528/1	60	-
chr1	159020971	159020972	A00758:247:H2MVHDSX3:1:1129:10565:35790/1	60	+
chr1	159024764	159024765	A00758:247:H2MVHDSX3:3:1210:9191:33191/1	60	+
chr1	160219469	160219470	A00758:247:H2MVHDSX3:2:2613:3432:13416	60	-
chr1	160311572	160311573	A00758:247:H2MVHDSX3:1:1427:28185:36714/1	60	+
chr1	160432147	160432148	A00758:247:H2MVHDSX3:1:2355:22968:22639/1	60	+
chr1	160436846	160436847	A00758:247:H2MVHDSX3:1:1175:18954:29058/1	60	-
chr1	160459735	160459736	A00758:247:H2MVHDSX3:1:1641:6271:21371	60	-
chr1	160512861	160512862	A00758:247:H2MVHDSX3:1:1117:17951:21339/1	60	-
chr1	160542070	160542071	A00758:247:H2MVHDSX3:1:1257:5050:28025/1	60	-
chr1	160562612	160562613	A00758:247:H2MVHDSX3:1:1208:21856:24940	60	+
chr1	160562941	160562942	A00758:247:H2MVHDSX3:1:1243:5936:23453/1	60	-
chr1	160563069	160563070	A00758:247:H2MVHDSX3:1:1260:32289:5744/1	60	-
chr1	160576420	160576421	A00758:247:H2MVHDSX3:1:1269:26937:17487/1	60	+
chr1	161032550	161032551	A00758:247:H2MVHDSX3:1:1216:32832:12759/1	60	-
chr1	161111418	161111419	A00758:247:H2MVHDSX3:1:2153:11713:32988/1	60	+
chr1	161127325	161127326	A00758:247:H2MVHDSX3:1:1218:2013:13056	60	-
chr1	161207073	161207074	A00758:247:H2MVHDSX3:1:1158:29134:11898/1	60	+
chr1	161230330	161230331	A00758:247:H2MVHDSX3:1:1206:30454:25833	60	-
chr1	161775648	161775649	A00758:247:H2MVHDSX3:1:1232:21160:26647	60	+
chr1	161797848	161797849	A00758:247:H2MVHDSX3:1:2172:24343:15217/1	60	-
chr1	161802664	161802665	A00758:247:H2MVHDSX3:1:1212:19705:3521	60	+
chr1	161824167	161824168	A00758:247:H2MVHDSX3:1:1267:31937:2785/1	60	-
chr1	161860980	161860981	A00758:247:H2MVHDSX3:1:1613:22860:2848/1	60	+
chr1	161918425	161918426	A00758:247:H2MVHDSX3:1:2406:17770:30295	60	-
chr1	162511892	162511893	A00758:247:H2MVHDSX3:2:1350:5231:14841	60	+
chr1	163188744	163188745	A00758:247:H2MVHDSX3:2:2120:27733:26068/1	60	+
chr1	163480869	163480870	A00758:247:H2MVHDSX3:2:2167:3631:3521/1	60	+
chr1	163788448	163788449	A00758:247:H2MVHDSX3:1:1124:2537:3662/1	60	-
chr1	163852073	163852074	A00758:247:H2MVHDSX3:1:1206:30436:22044/1	60	+
chr1	164014243	164014244	A00758:247:H2MVHDSX3:2:2565:18349:4304/1	60	+
chr1	165134764	165134765	A00758:247:H2MVHDSX3:1:2371:25427:14841	60	+
chr1	166859245	166859246	A00758:247:H2MVHDSX3:4:2619:13413:35055/1	60	+
chr1	167096876	167096877	A00758:247:H2MVHDSX3:1:1123:28763:2769/1	60	+
chr1	167098605	167098606	A00758:247:H2MVHDSX3:2:2568:3513:23390	60	+
chr1	167138290	167138291	A00758:247:H2MVHDSX3:3:1103:12264:31313	60	-
chr1	167225341	167225342	A00758:247:H2MVHDSX3:1:1120:24768:22811/1	60	-
chr1	167398438	167398439	A00758:247:H2MVHDSX3:1:1231:20681:22529	60	+
chr1	167419773	167419774	A00758:247:H2MVHDSX3:3:1630:15022:19554/1	60	-
chr1	167668105	167668106	A00758:247:H2MVHDSX3:4:1603:2799:33990/1	60	-
chr1	167962539	167962540	A00758:247:H2MVHDSX3:1:1163:7880:35556/1	60	+
chr1	167996164	167996165	A00758:247:H2MVHDSX3:3:2571:5855:25034	60	-
chr1	167997256	167997257	A00758:247:H2MVHDSX3:1:1369:4770:18427/1	60	+
chr1	168024621	168024622	A00758:247:H2MVHDSX3:1:1271:12011:14215	60	+
chr1	168192605	168192606	A00758:247:H2MVHDSX3:1:1231:14624:8938	60	+
chr1	168376451	168376452	A00758:247:H2MVHDSX3:2:2217:25418:14011	60	+
chr1	169379106	169379107	A00758:247:H2MVHDSX3:1:1308:19822:25019/1	60	-
chr1	169645028	169645029	A00758:247:H2MVHDSX3:1:2163:15176:29058/1	60	+
chr1	170228469	170228470	A00758:247:H2MVHDSX3:1:1425:4463:18928/1	60	-
chr1	170669514	170669515	A00758:247:H2MVHDSX3:1:2472:30626:10755/1	60	+
chr1	170853773	170853774	A00758:247:H2MVHDSX3:4:1659:2537:11021	60	-
chr1	170857594	170857595	A00758:247:H2MVHDSX3:1:1239:9173:12085	60	+
chr1	171534746	171534747	A00758:247:H2MVHDSX3:1:1104:32570:32628/1	60	+
chr1	171546794	171546795	A00758:247:H2MVHDSX3:1:1439:5638:7341	60	+
chr1	171570716	171570717	A00758:247:H2MVHDSX3:1:1303:6497:28557/1	60	+
chr1	171579076	171579077	A00758:247:H2MVHDSX3:2:1353:6732:28432	60	-
chr1	171698387	171698388	A00758:247:H2MVHDSX3:4:1344:13259:3035	60	-
chr1	172376757	172376758	A00758:247:H2MVHDSX3:1:1541:10149:29496/1	60	+
chr1	172532214	172532215	A00758:247:H2MVHDSX3:1:2628:31684:11616/1	60	+
chr1	172552807	172552808	A00758:247:H2MVHDSX3:1:1230:15212:3223/1	60	-
chr1	172553809	172553810	A00758:247:H2MVHDSX3:1:1450:8359:2879/1	60	+
chr1	172566794	172566795	A00758:247:H2MVHDSX3:1:1356:20844:20306	60	-
chr1	172575754	172575755	A00758:247:H2MVHDSX3:1:1226:2772:28213/1	60	+
chr1	172577055	172577056	A00758:247:H2MVHDSX3:1:1323:16450:26130/1	60	-
chr1	172577160	172577161	A00758:247:H2MVHDSX3:1:1305:24650:27899/1	60	+
chr1	172577398	172577399	A00758:247:H2MVHDSX3:1:1360:13422:2910/1	60	+
chr1	172579121	172579122	A00758:247:H2MVHDSX3:1:1358:18530:4085/1	60	+
chr1	172582330	172582331	A00758:247:H2MVHDSX3:3:1507:13548:19413	60	-
chr1	172683419	172683420	A00758:247:H2MVHDSX3:2:2272:18828:17472/1	60	-
chr1	173449738	173449739	A00758:247:H2MVHDSX3:1:1477:23149:36605	60	-
chr1	173766062	173766063	A00758:247:H2MVHDSX3:1:1273:25997:12915/1	60	-
chr1	173889070	173889071	A00758:247:H2MVHDSX3:1:1168:22354:36385/1	60	+
chr1	173936378	173936379	A00758:247:H2MVHDSX3:2:2131:8901:15217	60	-
chr1	173970383	173970384	A00758:247:H2MVHDSX3:1:1269:29586:26146/1	60	+
chr1	173970385	173970386	A00758:247:H2MVHDSX3:3:2173:28058:34616	60	+
chr1	173972200	173972201	A00758:247:H2MVHDSX3:4:2130:9019:21903/1	60	-
chr1	173974845	173974846	A00758:247:H2MVHDSX3:1:1334:4942:15655/1	60	+
chr1	174007449	174007450	A00758:247:H2MVHDSX3:4:1347:22733:12806	60	-
chr1	174679052	174679053	A00758:247:H2MVHDSX3:1:1121:6903:3677/1	60	+
chr1	174977163	174977164	A00758:247:H2MVHDSX3:1:1128:4137:17331/1	60	-
chr1	174981879	174981880	A00758:247:H2MVHDSX3:1:1249:3034:12633/1	60	-
chr1	175093592	175093593	A00758:247:H2MVHDSX3:1:1364:12635:19116/1	60	-
chr1	175440150	175440151	A00758:247:H2MVHDSX3:2:1563:26621:29465	60	+
chr1	176031548	176031549	A00758:247:H2MVHDSX3:1:1137:9480:32315/1	60	-
chr1	176117388	176117389	A00758:247:H2MVHDSX3:1:1350:29821:21512	60	+
chr1	176145109	176145110	A00758:247:H2MVHDSX3:1:1242:3676:15248/1	60	-
chr1	176174586	176174587	A00758:247:H2MVHDSX3:1:1545:22697:11616/1	60	-
chr1	176552103	176552104	A00758:247:H2MVHDSX3:1:1155:8413:30718	60	-
chr1	177348349	177348350	A00758:247:H2MVHDSX3:1:1119:29152:5134	60	-
chr1	178153930	178153931	A00758:247:H2MVHDSX3:4:2104:13566:23234/1	60	-
chr1	178197262	178197263	A00758:247:H2MVHDSX3:4:1677:19515:23766/1	60	-
chr1	178340746	178340747	A00758:247:H2MVHDSX3:1:1246:4851:36824/1	60	-
chr1	178686458	178686459	A00758:247:H2MVHDSX3:1:1219:31168:27007/1	60	+
chr1	178687443	178687444	A00758:247:H2MVHDSX3:2:1137:2347:17268/1	60	+
chr1	178687445	178687446	A00758:247:H2MVHDSX3:1:2413:5791:2566/1	60	+
chr1	178700604	178700605	A00758:247:H2MVHDSX3:1:1141:29360:14763/1	60	-
chr1	179032779	179032780	A00758:247:H2MVHDSX3:4:2525:17635:31782	60	-
chr1	179054512	179054513	A00758:247:H2MVHDSX3:1:1134:3495:6198	60	-
chr1	179984739	179984740	A00758:247:H2MVHDSX3:1:1133:8558:27806/1	60	+
chr1	180019062	180019063	A00758:247:H2MVHDSX3:3:2418:28447:32158/1	60	+
chr1	180044301	180044302	A00758:247:H2MVHDSX3:1:1248:25626:17973/1	60	+
chr1	180063196	180063197	A00758:247:H2MVHDSX3:4:1472:13928:17159	60	-
chr1	180067954	180067955	A00758:247:H2MVHDSX3:1:1306:32886:29543/1	60	-
chr1	180075889	180075890	A00758:247:H2MVHDSX3:1:2210:18982:26663/1	60	-
chr1	180671296	180671297	A00758:247:H2MVHDSX3:1:1110:12011:24205/1	60	+
chr1	180792949	180792950	A00758:247:H2MVHDSX3:1:1476:4472:32565/1	60	-
chr1	180809781	180809782	A00758:247:H2MVHDSX3:1:1554:32678:20228/1	60	-
chr1	180810618	180810619	A00758:247:H2MVHDSX3:4:2241:18593:16344/1	60	-
chr1	180812804	180812805	A00758:247:H2MVHDSX3:2:2242:25238:30671/1	60	-
chr1	180859661	180859662	A00758:247:H2MVHDSX3:1:1111:21712:36902/1	60	-
chr1	181003164	181003165	A00758:247:H2MVHDSX3:2:1314:14968:32988/1	60	+
chr1	182282721	182282722	A00758:247:H2MVHDSX3:2:2274:14588:28948/1	60	+
chr1	182581572	182581573	A00758:247:H2MVHDSX3:1:1156:10131:34475/1	60	+
chr1	183459205	183459206	A00758:247:H2MVHDSX3:1:2169:16242:28526/1	60	-
chr1	183494632	183494633	A00758:247:H2MVHDSX3:1:1106:16929:36761/1	60	-
chr1	183497140	183497141	A00758:247:H2MVHDSX3:1:1128:23448:13636/1	60	-
chr1	183513569	183513570	A00758:247:H2MVHDSX3:1:1412:14507:1908	60	+
chr1	183522081	183522082	A00758:247:H2MVHDSX3:1:1111:2446:17347/1	60	-
chr1	183523607	183523608	A00758:247:H2MVHDSX3:1:1107:27724:19038/1	60	+
chr1	183534294	183534295	A00758:247:H2MVHDSX3:1:1105:23366:17253/1	60	+
chr1	183868989	183868990	A00758:247:H2MVHDSX3:3:1671:6262:33818/1	60	+
chr1	183959954	183959955	A00758:247:H2MVHDSX3:1:1214:18511:24784/1	60	+
chr1	184400907	184400908	A00758:247:H2MVHDSX3:1:2111:12391:31375/1	60	-
chr1	184421650	184421651	A00758:247:H2MVHDSX3:1:1324:30373:36808/1	60	+
chr1	184876504	184876505	A00758:247:H2MVHDSX3:2:2471:19768:31908/1	60	-
chr1	184878089	184878090	A00758:247:H2MVHDSX3:1:1153:9878:23140/1	60	-
chr1	185965986	185965987	A00758:247:H2MVHDSX3:4:2464:31720:21230/1	60	+
chr1	185969298	185969299	A00758:247:H2MVHDSX3:1:1119:29857:6073/1	60	-
chr1	186337941	186337942	A00758:247:H2MVHDSX3:2:1610:8504:34444	60	-
chr1	187300366	187300367	A00758:247:H2MVHDSX3:1:1105:21838:14732/1	60	-
chr1	187996623	187996624	A00758:247:H2MVHDSX3:4:2417:8956:16908	60	-
chr1	190130776	190130777	A00758:247:H2MVHDSX3:2:1270:8097:14356/1	60	-
chr1	190657126	190657127	A00758:247:H2MVHDSX3:3:1411:13684:17863/1	60	-
chr1	191877211	191877212	A00758:247:H2MVHDSX3:3:1173:5041:17675	60	+
chr1	191896156	191896157	A00758:247:H2MVHDSX3:1:1461:17282:23531/1	60	+
chr1	191964538	191964539	A00758:247:H2MVHDSX3:1:1236:8938:2754/1	60	-
chr1	192529390	192529391	A00758:247:H2MVHDSX3:1:1104:20311:23829/1	60	+
chr1	192754280	192754281	A00758:247:H2MVHDSX3:2:2237:32307:1016/1	60	+
chr1	192772969	192772970	A00758:247:H2MVHDSX3:2:1302:30861:34147/1	60	+
chr1	193024036	193024037	A00758:247:H2MVHDSX3:1:1138:32597:3834/1	60	-
chr1	193097054	193097055	A00758:247:H2MVHDSX3:1:2404:24668:36479	60	+
chr1	193175502	193175503	A00758:247:H2MVHDSX3:1:1150:10348:6511/1	60	-
chr1	193222064	193222065	A00758:247:H2MVHDSX3:1:1601:17969:11600/1	60	+
chr1	193892229	193892230	A00758:247:H2MVHDSX3:2:1103:20980:14716/1	60	-
chr1	194063877	194063878	A00758:247:H2MVHDSX3:1:1532:19153:32002/1	60	-
chr1	194093550	194093551	A00758:247:H2MVHDSX3:2:1424:6831:1924/1	60	+
chr1	194595258	194595259	A00758:247:H2MVHDSX3:4:2333:32832:19022	60	-
chr1	194596073	194596074	A00758:247:H2MVHDSX3:1:1415:30291:5134/1	60	+
chr1	194691244	194691245	A00758:247:H2MVHDSX3:1:1606:28962:6496/1	60	+
chr1	194748154	194748155	A00758:247:H2MVHDSX3:1:1503:30852:35634/1	60	-
chr1	194794677	194794678	A00758:247:H2MVHDSX3:1:1467:31213:19351/1	60	-
chr1	194803311	194803312	A00758:247:H2MVHDSX3:1:1101:4390:21903/1	60	+
chr1	195117059	195117060	A00758:247:H2MVHDSX3:1:2633:26549:5509/1	60	+
chr1	195834189	195834190	A00758:247:H2MVHDSX3:1:1501:12491:20932/1	60	-
chr1	195914158	195914159	A00758:247:H2MVHDSX3:2:2411:5773:14810/1	60	+
chr1	197185379	197185380	A00758:247:H2MVHDSX3:1:1105:12120:20729/1	60	+
chr1	197610939	197610940	A00758:247:H2MVHDSX3:1:1462:16143:26788/1	60	+
chr1	198292185	198292186	A00758:247:H2MVHDSX3:2:1652:29170:12618/1	60	-
chr1	198329140	198329141	A00758:247:H2MVHDSX3:4:2452:17173:20337	60	+
chr1	198738122	198738123	A00758:247:H2MVHDSX3:2:1349:20283:34209	60	+
chr1	198849440	198849441	A00758:247:H2MVHDSX3:1:2345:29396:18521/1	60	+
chr1	198955851	198955852	A00758:247:H2MVHDSX3:1:2152:27525:34914	60	+
chr1	198986405	198986406	A00758:247:H2MVHDSX3:1:2504:7591:10848/1	60	+
chr1	199000340	199000341	A00758:247:H2MVHDSX3:1:1144:14434:24831/1	60	+
chr1	199129563	199129564	A00758:247:H2MVHDSX3:1:1325:11541:26584/1	60	+
chr1	199134708	199134709	A00758:247:H2MVHDSX3:1:1325:29830:23124/1	60	-
chr1	199184361	199184362	A00758:247:H2MVHDSX3:1:1202:10022:4413/1	60	+
chr1	199185214	199185215	A00758:247:H2MVHDSX3:1:2676:6994:15421/1	60	-
chr1	199343019	199343020	A00758:247:H2MVHDSX3:4:1452:18593:20729/1	60	-
chr1	200635310	200635311	A00758:247:H2MVHDSX3:4:1449:10113:9925/1	60	-
chr1	200658348	200658349	A00758:247:H2MVHDSX3:1:1262:14443:20901/1	60	+
chr1	200999082	200999083	A00758:247:H2MVHDSX3:3:2174:20365:13056	60	+
chr1	201837906	201837907	A00758:247:H2MVHDSX3:1:2628:5348:25160	60	-
chr1	201860545	201860546	A00758:247:H2MVHDSX3:1:1225:31033:4225/1	60	-
chr1	201867221	201867222	A00758:247:H2MVHDSX3:1:2317:2049:1846/1	60	-
chr1	201906780	201906781	A00758:247:H2MVHDSX3:1:2234:13973:14888/1	60	+
chr1	202368200	202368201	A00758:247:H2MVHDSX3:1:2578:6244:36104	60	-
chr1	202411707	202411708	A00758:247:H2MVHDSX3:1:1563:27661:24251/1	60	+
chr1	202421245	202421246	A00758:247:H2MVHDSX3:1:2119:15067:27774/1	60	+
chr1	202431791	202431792	A00758:247:H2MVHDSX3:1:1536:28492:10254/1	60	-
chr1	202435232	202435233	A00758:247:H2MVHDSX3:1:1164:29351:31814/1	60	-
chr1	202442893	202442894	A00758:247:H2MVHDSX3:1:1165:8088:32847	60	+
chr1	202453432	202453433	A00758:247:H2MVHDSX3:1:1658:19379:29857	60	-
chr1	202456925	202456926	A00758:247:H2MVHDSX3:1:1276:23249:1110/1	60	+
chr1	202506884	202506885	A00758:247:H2MVHDSX3:1:2604:17824:32268/1	60	-
chr1	202561400	202561401	A00758:247:H2MVHDSX3:2:1201:22842:5321/1	60	+
chr1	202565799	202565800	A00758:247:H2MVHDSX3:1:1502:9995:10285/1	60	-
chr1	202756832	202756833	A00758:247:H2MVHDSX3:2:2216:17183:7733	60	+
chr1	202770118	202770119	A00758:247:H2MVHDSX3:1:1131:6614:33207/1	60	+
chr1	202773436	202773437	A00758:247:H2MVHDSX3:1:1227:10719:31297/1	60	-
chr1	202777014	202777015	A00758:247:H2MVHDSX3:1:1348:8133:22561/1	60	-
chr1	202827944	202827945	A00758:247:H2MVHDSX3:1:1678:20292:29966/1	60	-
chr1	202903756	202903757	A00758:247:H2MVHDSX3:4:1466:31015:6887/1	60	+
chr1	203013108	203013109	A00758:247:H2MVHDSX3:1:1665:5864:31876	60	-
chr1	203634614	203634615	A00758:247:H2MVHDSX3:1:1264:29225:6198/1	60	+
chr1	203802261	203802262	A00758:247:H2MVHDSX3:1:2221:4851:34976/1	60	+
chr1	203816017	203816018	A00758:247:H2MVHDSX3:1:1270:6578:12258	60	-
chr1	203857574	203857575	A00758:247:H2MVHDSX3:2:2569:30879:29105	60	-
chr1	204407589	204407590	A00758:247:H2MVHDSX3:1:1125:31105:28275/1	60	+
chr1	204540265	204540266	A00758:247:H2MVHDSX3:3:2518:29288:13041	60	-
chr1	205441654	205441655	A00758:247:H2MVHDSX3:1:2649:1353:21966	60	-
chr1	205613752	205613753	A00758:247:H2MVHDSX3:3:2369:31033:25958/1	60	+
chr1	205616010	205616011	A00758:247:H2MVHDSX3:1:1135:3658:12774/1	60	+
chr1	206045253	206045254	A00758:247:H2MVHDSX3:4:2374:6831:9095	60	-
chr1	206056784	206056785	A00758:247:H2MVHDSX3:1:2238:27227:11256	60	-
chr1	206068124	206068125	A00758:247:H2MVHDSX3:4:1512:26612:6778/1	60	-
chr1	206068126	206068127	A00758:247:H2MVHDSX3:1:1270:15275:28792/1	60	-
chr1	206076629	206076630	A00758:247:H2MVHDSX3:2:1468:25988:31187	60	-
chr1	206079587	206079588	A00758:247:H2MVHDSX3:1:1135:17635:14559/1	60	+
chr1	206079590	206079591	A00758:247:H2MVHDSX3:3:2667:12156:20134/1	60	+
chr1	206089481	206089482	A00758:247:H2MVHDSX3:1:1118:15022:29888/1	60	-
chr1	206092139	206092140	A00758:247:H2MVHDSX3:2:1118:1398:11271	60	+
chr1	206285366	206285367	A00758:247:H2MVHDSX3:1:1109:31819:24377/1	60	+
chr1	206321988	206321989	A00758:247:H2MVHDSX3:1:1154:6650:20964/1	60	-
chr1	206344857	206344858	A00758:247:H2MVHDSX3:1:2220:23999:7420	60	-
chr1	206410093	206410094	A00758:247:H2MVHDSX3:4:2633:3224:11490/1	60	-
chr1	206475552	206475553	A00758:247:H2MVHDSX3:1:2449:5457:26976/1	60	+
chr1	207180392	207180393	A00758:247:H2MVHDSX3:1:2544:12545:11318/1	60	+
chr1	207336898	207336899	A00758:247:H2MVHDSX3:1:1162:8730:13479/1	60	-
chr1	207665586	207665587	A00758:247:H2MVHDSX3:1:1131:5358:27148/1	60	+
chr1	207771186	207771187	A00758:247:H2MVHDSX3:1:1167:24442:11036/1	60	-
chr1	208621390	208621391	A00758:247:H2MVHDSX3:3:1278:4218:18317	60	+
chr1	208865537	208865538	A00758:247:H2MVHDSX3:4:1527:1307:35916/1	60	-
chr1	208985946	208985947	A00758:247:H2MVHDSX3:1:1647:5032:3286/1	60	-
chr1	210480363	210480364	A00758:247:H2MVHDSX3:4:2339:32868:6433	60	-
chr1	211300792	211300793	A00758:247:H2MVHDSX3:1:1458:20112:36573/1	60	-
chr1	211308619	211308620	A00758:247:H2MVHDSX3:1:1202:23927:15969	60	+
chr1	211397350	211397351	A00758:247:H2MVHDSX3:4:2419:9616:22060/1	60	+
chr1	211977829	211977830	A00758:247:H2MVHDSX3:1:1533:26765:28369	60	+
chr1	211994454	211994455	A00758:247:H2MVHDSX3:3:2655:23149:27586	60	+
chr1	212081245	212081246	A00758:247:H2MVHDSX3:1:1171:30065:27195/1	60	+
chr1	212090293	212090294	A00758:247:H2MVHDSX3:3:1410:15248:35947/1	60	-
chr1	212132459	212132460	A00758:247:H2MVHDSX3:1:2461:19569:1313/1	60	-
chr1	212277788	212277789	A00758:247:H2MVHDSX3:1:1222:13783:8985/1	60	+
chr1	212328840	212328841	A00758:247:H2MVHDSX3:1:1217:27154:31422/1	60	-
chr1	212347218	212347219	A00758:247:H2MVHDSX3:1:1150:9109:26600/1	60	+
chr1	212751202	212751203	A00758:247:H2MVHDSX3:3:2222:12554:12054	60	-
chr1	212758851	212758852	A00758:247:H2MVHDSX3:2:2204:18873:10034/1	60	-
chr1	212989862	212989863	A00758:247:H2MVHDSX3:1:1448:7120:1454/1	60	+
chr1	213498971	213498972	A00758:247:H2MVHDSX3:4:2142:1190:12414/1	60	+
chr1	214565967	214565968	A00758:247:H2MVHDSX3:3:2228:18177:12994/1	60	+
chr1	214649357	214649358	A00758:247:H2MVHDSX3:1:1155:8874:20337/1	60	+
chr1	215454483	215454484	A00758:247:H2MVHDSX3:2:1266:32470:18521	60	+
chr1	215575933	215575934	A00758:247:H2MVHDSX3:1:1330:8910:2456/1	60	-
chr1	216579695	216579696	A00758:247:H2MVHDSX3:4:1550:10899:12226/1	60	-
chr1	216652510	216652511	A00758:247:H2MVHDSX3:2:1328:29821:14027	60	-
chr1	216689959	216689960	A00758:247:H2MVHDSX3:1:1263:11261:30076/1	60	-
chr1	216694296	216694297	A00758:247:H2MVHDSX3:4:1372:27868:17472	60	-
chr1	216723942	216723943	A00758:247:H2MVHDSX3:1:1130:8196:20447/1	60	+
chr1	217487644	217487645	A00758:247:H2MVHDSX3:2:2631:23556:34648	60	-
chr1	217808365	217808366	A00758:247:H2MVHDSX3:1:2376:28537:22263	60	-
chr1	218311256	218311257	A00758:247:H2MVHDSX3:1:2446:5448:28588/1	60	+
chr1	218326175	218326176	A00758:247:H2MVHDSX3:2:1552:16902:24596/1	60	-
chr1	220136688	220136689	A00758:247:H2MVHDSX3:1:2443:11740:28307	60	-
chr1	221050478	221050479	A00758:247:H2MVHDSX3:4:1208:16333:1752/1	60	-
chr1	221220811	221220812	A00758:247:H2MVHDSX3:1:1450:5900:25175	60	+
chr1	221613855	221613856	A00758:247:H2MVHDSX3:1:1164:9281:13213	60	+
chr1	221730157	221730158	A00758:247:H2MVHDSX3:1:1146:6343:18208/1	60	-
chr1	222585404	222585405	A00758:247:H2MVHDSX3:1:2252:12726:11694/1	60	+
chr1	222640366	222640367	A00758:247:H2MVHDSX3:2:1128:6677:11083	60	-
chr1	222650751	222650752	A00758:247:H2MVHDSX3:1:1133:3495:13620/1	60	+
chr1	222702732	222702733	A00758:247:H2MVHDSX3:1:2135:15528:16611/1	60	-
chr1	223312216	223312217	A00758:247:H2MVHDSX3:1:1108:11668:12336/1	60	+
chr1	223784496	223784497	A00758:247:H2MVHDSX3:1:1148:20329:27524/1	60	+
chr1	223820019	223820020	A00758:247:H2MVHDSX3:1:1152:7789:6308/1	60	+
chr1	223996168	223996169	A00758:247:H2MVHDSX3:1:1260:9209:23578/1	60	-
chr1	224136833	224136834	A00758:247:H2MVHDSX3:2:2538:20076:9612	60	+
chr1	224279061	224279062	A00758:247:H2MVHDSX3:1:1262:24135:9283	60	-
chr1	224395003	224395004	A00758:247:H2MVHDSX3:1:1301:31837:9909/1	60	-
chr1	224397898	224397899	A00758:247:H2MVHDSX3:2:1238:16288:13354/1	60	+
chr1	224418045	224418046	A00758:247:H2MVHDSX3:1:1124:32642:30624/1	60	-
chr1	224426006	224426007	A00758:247:H2MVHDSX3:3:2122:28872:20619	60	+
chr1	225352235	225352236	A00758:247:H2MVHDSX3:1:1165:10068:9377/1	60	-
chr1	225413211	225413212	A00758:247:H2MVHDSX3:1:1161:14507:2065	60	-
chr1	225496120	225496121	A00758:247:H2MVHDSX3:1:1141:5565:3959/1	60	+
chr1	225525266	225525267	A00758:247:H2MVHDSX3:3:1161:10664:3803	60	+
chr1	225527135	225527136	A00758:247:H2MVHDSX3:1:1138:16514:22764/1	60	+
chr1	225553271	225553272	A00758:247:H2MVHDSX3:2:1217:32922:4304/1	60	-
chr1	225642592	225642593	A00758:247:H2MVHDSX3:1:2528:30716:33802	60	-
chr1	225649832	225649833	A00758:247:H2MVHDSX3:1:1104:16423:30217/1	60	-
chr1	225986681	225986682	A00758:247:H2MVHDSX3:1:2151:21775:25958/1	60	-
chr1	225990939	225990940	A00758:247:H2MVHDSX3:1:1542:29116:9987/1	60	-
chr1	226072710	226072711	A00758:247:H2MVHDSX3:1:1340:15980:34616/1	60	+
chr1	226231625	226231626	A00758:247:H2MVHDSX3:1:1321:7690:36166	60	-
chr1	226281527	226281528	A00758:247:H2MVHDSX3:3:1532:3125:30577/1	60	-
chr1	226282799	226282800	A00758:247:H2MVHDSX3:3:2605:2718:18662/1	60	-
chr1	226284514	226284515	A00758:247:H2MVHDSX3:1:2609:18394:3474	60	-
chr1	226286343	226286344	A00758:247:H2MVHDSX3:1:1248:26955:3709/1	60	-
chr1	226297851	226297852	A00758:247:H2MVHDSX3:2:2532:21034:10081/1	60	-
chr1	226362807	226362808	A00758:247:H2MVHDSX3:4:1213:17192:16203	60	-
chr1	226396326	226396327	A00758:247:H2MVHDSX3:1:2372:20094:18035	60	-
chr1	226719873	226719874	A00758:247:H2MVHDSX3:1:1241:27281:22498	60	+
chr1	226732085	226732086	A00758:247:H2MVHDSX3:1:1114:27100:8343/1	60	-
chr1	226735293	226735294	A00758:247:H2MVHDSX3:1:1121:2184:5869/1	60	+
chr1	226966776	226966777	A00758:247:H2MVHDSX3:1:1562:16902:26162/1	60	-
chr1	227582161	227582162	A00758:247:H2MVHDSX3:1:2158:6460:20791/1	60	+
chr1	227763862	227763863	A00758:247:H2MVHDSX3:1:1228:7527:21042/1	60	+
chr1	227855636	227855637	A00758:247:H2MVHDSX3:1:2166:18096:20337/1	60	+
chr1	228118164	228118165	A00758:247:H2MVHDSX3:1:1341:27561:19006/1	60	+
chr1	228219146	228219147	A00758:247:H2MVHDSX3:1:1124:2555:8829/1	60	+
chr1	228224273	228224274	A00758:247:H2MVHDSX3:2:2643:17842:20650	60	+
chr1	228228997	228228998	A00758:247:H2MVHDSX3:1:2175:26675:19539	60	+
chr1	228229864	228229865	A00758:247:H2MVHDSX3:1:2673:21540:11459	60	+
chr1	228230063	228230064	A00758:247:H2MVHDSX3:1:1324:6506:32017/1	60	+
chr1	228230621	228230622	A00758:247:H2MVHDSX3:1:1327:17128:21825/1	60	+
chr1	228231255	228231256	A00758:247:H2MVHDSX3:2:1220:20889:24987/1	60	-
chr1	228231561	228231562	A00758:247:H2MVHDSX3:1:1409:24478:4272/1	60	+
chr1	228231750	228231751	A00758:247:H2MVHDSX3:1:1249:29279:15812/1	60	-
chr1	228232091	228232092	A00758:247:H2MVHDSX3:2:1463:11532:14356/1	60	+
chr1	228232615	228232616	A00758:247:H2MVHDSX3:1:1147:29270:12853	60	-
chr1	228233529	228233530	A00758:247:H2MVHDSX3:1:1555:4960:17628/1	60	-
chr1	228233808	228233809	A00758:247:H2MVHDSX3:1:2367:21694:33520/1	60	-
chr1	228233899	228233900	A00758:247:H2MVHDSX3:2:1104:22679:36886/1	60	-
chr1	228234032	228234033	A00758:247:H2MVHDSX3:1:1424:17644:17832/1	60	+
chr1	228234036	228234037	A00758:247:H2MVHDSX3:1:1101:25066:23923	60	-
chr1	228234895	228234896	A00758:247:H2MVHDSX3:2:1552:24496:3427/1	60	+
chr1	228235767	228235768	A00758:247:H2MVHDSX3:3:1341:18484:9048/1	60	+
chr1	228236120	228236121	A00758:247:H2MVHDSX3:1:1167:2040:6558/1	60	+
chr1	228236327	228236328	A00758:247:H2MVHDSX3:2:2478:24596:6230/1	60	-
chr1	228236534	228236535	A00758:247:H2MVHDSX3:1:1637:32823:23766/1	60	+
chr1	228238513	228238514	A00758:247:H2MVHDSX3:4:1356:16821:16407	60	+
chr1	228246504	228246505	A00758:247:H2MVHDSX3:2:1223:19316:5791/1	60	+
chr1	228251628	228251629	A00758:247:H2MVHDSX3:1:1243:30309:12712/1	60	+
chr1	228253537	228253538	A00758:247:H2MVHDSX3:1:1110:3821:11553/1	60	-
chr1	228265432	228265433	A00758:247:H2MVHDSX3:4:2460:1669:28463/1	60	-
chr1	228265490	228265491	A00758:247:H2MVHDSX3:2:1376:19524:23531	60	-
chr1	228266101	228266102	A00758:247:H2MVHDSX3:1:1221:9498:32972/1	60	+
chr1	228266946	228266947	A00758:247:H2MVHDSX3:2:2468:1380:9142/1	60	-
chr1	228285688	228285689	A00758:247:H2MVHDSX3:1:1263:25274:35900/1	60	-
chr1	228325546	228325547	A00758:247:H2MVHDSX3:1:1319:11406:26068/1	60	-
chr1	228326155	228326156	A00758:247:H2MVHDSX3:2:1330:18276:33426/1	60	+
chr1	228326272	228326273	A00758:247:H2MVHDSX3:1:1112:23827:13917/1	60	+
chr1	228327260	228327261	A00758:247:H2MVHDSX3:2:2229:10203:13777/1	60	-
chr1	228327772	228327773	A00758:247:H2MVHDSX3:2:1347:27480:19899/1	60	-
chr1	228327961	228327962	A00758:247:H2MVHDSX3:2:2142:26802:25801/1	60	-
chr1	228328121	228328122	A00758:247:H2MVHDSX3:1:1472:26521:9909	60	+
chr1	228328126	228328127	A00758:247:H2MVHDSX3:1:1303:9281:32784/1	60	-
chr1	228328495	228328496	A00758:247:H2MVHDSX3:1:1162:30092:1344/1	60	+
chr1	228397845	228397846	A00758:247:H2MVHDSX3:1:1101:23240:13683/1	60	-
chr1	228398325	228398326	A00758:247:H2MVHDSX3:1:1671:26214:18208/1	60	+
chr1	228402359	228402360	A00758:247:H2MVHDSX3:1:1317:21016:7232	60	-
chr1	228403253	228403254	A00758:247:H2MVHDSX3:3:1675:9471:8343/1	60	-
chr1	228403254	228403255	A00758:247:H2MVHDSX3:1:2558:16369:32941/1	60	-
chr1	228489864	228489865	A00758:247:H2MVHDSX3:1:1223:9959:13980/1	60	+
chr1	228492646	228492647	A00758:247:H2MVHDSX3:1:1104:9073:26788/1	60	+
chr1	228493161	228493162	A00758:247:H2MVHDSX3:1:1228:29731:32534	60	+
chr1	228493222	228493223	A00758:247:H2MVHDSX3:2:1668:10872:27211	60	+
chr1	228495940	228495941	A00758:247:H2MVHDSX3:1:1132:16450:10034	60	+
chr1	228495973	228495974	A00758:247:H2MVHDSX3:4:1308:28510:8625/1	60	-
chr1	228496093	228496094	A00758:247:H2MVHDSX3:1:1277:26205:5948	60	+
chr1	228497616	228497617	A00758:247:H2MVHDSX3:1:1147:4652:4758/1	60	+
chr1	228498106	228498107	A00758:247:H2MVHDSX3:1:1359:14959:5697	60	+
chr1	228498492	228498493	A00758:247:H2MVHDSX3:2:1622:24442:8719	60	-
chr1	228635664	228635665	A00758:247:H2MVHDSX3:1:1208:2419:7467	60	-
chr1	228649284	228649285	A00758:247:H2MVHDSX3:3:1441:15013:35759/1	60	-
chr1	228649402	228649403	A00758:247:H2MVHDSX3:1:1443:14904:36855	60	+
chr1	228649534	228649535	A00758:247:H2MVHDSX3:1:1110:18475:22373/1	60	-
chr1	228650033	228650034	A00758:247:H2MVHDSX3:1:1638:21025:11068/1	60	+
chr1	228652851	228652852	A00758:247:H2MVHDSX3:1:1101:14498:34867/1	60	-
chr1	228653003	228653004	A00758:247:H2MVHDSX3:1:2164:12698:12305/1	60	-
chr1	228654512	228654513	A00758:247:H2MVHDSX3:2:2509:29080:33599	60	-
chr1	228685072	228685073	A00758:247:H2MVHDSX3:1:1122:4924:7827/1	60	+
chr1	228760862	228760863	A00758:247:H2MVHDSX3:1:1644:4110:10019/1	60	-
chr1	229275309	229275310	A00758:247:H2MVHDSX3:1:1122:27977:21699/1	60	+
chr1	229281476	229281477	A00758:247:H2MVHDSX3:1:1243:2609:7294/1	60	+
chr1	229281929	229281930	A00758:247:H2MVHDSX3:1:1230:22797:4398/1	60	-
chr1	229282252	229282253	A00758:247:H2MVHDSX3:1:1231:10610:32800	60	+
chr1	229282270	229282271	A00758:247:H2MVHDSX3:1:1173:24587:15859/1	60	+
chr1	229283345	229283346	A00758:247:H2MVHDSX3:3:1212:32208:33912/1	60	-
chr1	229285626	229285627	A00758:247:H2MVHDSX3:2:1135:25880:35603/1	60	-
chr1	229285723	229285724	A00758:247:H2MVHDSX3:1:1111:17725:8578/1	60	+
chr1	229286235	229286236	A00758:247:H2MVHDSX3:2:1631:14434:13964/1	60	-
chr1	229286400	229286401	A00758:247:H2MVHDSX3:2:1377:13250:29857/1	60	+
chr1	229288371	229288372	A00758:247:H2MVHDSX3:1:1137:6144:26631/1	60	+
chr1	229288648	229288649	A00758:247:H2MVHDSX3:1:1259:19859:26209/1	60	+
chr1	229302137	229302138	A00758:247:H2MVHDSX3:1:1159:19289:3740/1	60	-
chr1	229303339	229303340	A00758:247:H2MVHDSX3:1:1417:29496:15280/1	60	-
chr1	229303771	229303772	A00758:247:H2MVHDSX3:1:2546:19425:5729/1	60	-
chr1	229305495	229305496	A00758:247:H2MVHDSX3:1:1273:24578:24737/1	60	+
chr1	229306275	229306276	A00758:247:H2MVHDSX3:1:1119:16857:18098	60	-
chr1	229306334	229306335	A00758:247:H2MVHDSX3:1:2308:19036:26224/1	60	-
chr1	229319273	229319274	A00758:247:H2MVHDSX3:1:1123:22797:34240	60	-
chr1	229324468	229324469	A00758:247:H2MVHDSX3:1:1425:26992:17331/1	60	+
chr1	229331266	229331267	A00758:247:H2MVHDSX3:1:1138:18358:1564/1	60	+
chr1	229333558	229333559	A00758:247:H2MVHDSX3:1:2115:20745:10363/1	60	-
chr1	229338150	229338151	A00758:247:H2MVHDSX3:1:1114:28266:23641/1	60	-
chr1	229339902	229339903	A00758:247:H2MVHDSX3:1:1115:18222:1986/1	60	+
chr1	229439692	229439693	A00758:247:H2MVHDSX3:1:1157:18728:2707/1	60	+
chr1	229450031	229450032	A00758:247:H2MVHDSX3:4:2156:6388:22169/1	60	+
chr1	229464932	229464933	A00758:247:H2MVHDSX3:1:1231:5999:36057/1	60	+
chr1	229465695	229465696	A00758:247:H2MVHDSX3:1:1401:23529:26271/1	60	-
chr1	229466437	229466438	A00758:247:H2MVHDSX3:1:1142:8332:17926/1	60	+
chr1	229485668	229485669	A00758:247:H2MVHDSX3:1:1202:18837:32706/1	60	+
chr1	229486756	229486757	A00758:247:H2MVHDSX3:1:1311:28212:36448	60	+
chr1	229501359	229501360	A00758:247:H2MVHDSX3:1:2128:6072:4836/1	60	+
chr1	229536102	229536103	A00758:247:H2MVHDSX3:1:1158:21251:36041/1	60	+
chr1	229540582	229540583	A00758:247:H2MVHDSX3:1:1174:21739:36292	60	+
chr1	229554432	229554433	A00758:247:H2MVHDSX3:1:1146:7419:24580	60	+
chr1	229599847	229599848	A00758:247:H2MVHDSX3:1:1204:30110:31375/1	60	+
chr1	229609150	229609151	A00758:247:H2MVHDSX3:1:1602:20880:36401/1	60	+
chr1	229609908	229609909	A00758:247:H2MVHDSX3:1:1141:14036:24737/1	60	+
chr1	229620354	229620355	A00758:247:H2MVHDSX3:1:2103:23448:20306	60	-
chr1	229622181	229622182	A00758:247:H2MVHDSX3:1:1259:28917:8484/1	60	-
chr1	229639425	229639426	A00758:247:H2MVHDSX3:1:1253:23330:33160	60	+
chr1	230076631	230076632	A00758:247:H2MVHDSX3:1:1235:31078:18646/1	60	-
chr1	230171405	230171406	A00758:247:H2MVHDSX3:1:1228:23348:4476/1	60	-
chr1	230191995	230191996	A00758:247:H2MVHDSX3:1:1452:26295:21104	60	+
chr1	230214575	230214576	A00758:247:H2MVHDSX3:1:1258:13639:23109	60	-
chr1	230218951	230218952	A00758:247:H2MVHDSX3:2:1260:20980:28714	60	-
chr1	230218953	230218954	A00758:247:H2MVHDSX3:3:1402:21070:10989/1	60	-
chr1	230221957	230221958	A00758:247:H2MVHDSX3:4:2618:8422:30358	60	+
chr1	230223213	230223214	A00758:247:H2MVHDSX3:1:1113:20166:16658/1	60	+
chr1	230237988	230237989	A00758:247:H2MVHDSX3:1:2226:24912:9001/1	60	+
chr1	230242229	230242230	A00758:247:H2MVHDSX3:1:1317:28366:14512/1	60	-
chr1	230254855	230254856	A00758:247:H2MVHDSX3:1:1251:6659:17315/1	60	-
chr1	230509387	230509388	A00758:247:H2MVHDSX3:1:1402:3631:30044/1	60	+
chr1	230556133	230556134	A00758:247:H2MVHDSX3:3:1114:15239:10598/1	60	-
chr1	230928833	230928834	A00758:247:H2MVHDSX3:1:1406:12409:9455/1	60	-
chr1	230934013	230934014	A00758:247:H2MVHDSX3:1:1348:3269:10410/1	60	+
chr1	230940500	230940501	A00758:247:H2MVHDSX3:1:1168:27823:15796/1	60	+
chr1	230945679	230945680	A00758:247:H2MVHDSX3:1:2157:25753:7795	60	-
chr1	230945681	230945682	A00758:247:H2MVHDSX3:2:1175:9616:17989	60	-
chr1	231248335	231248336	A00758:247:H2MVHDSX3:2:1536:23692:10238/1	60	-
chr1	231355336	231355337	A00758:247:H2MVHDSX3:1:2560:22697:12868	60	-
chr1	231355338	231355339	A00758:247:H2MVHDSX3:1:1166:26675:36292	60	-
chr1	231542796	231542797	A00758:247:H2MVHDSX3:1:1309:31051:6543/1	60	+
chr1	231550633	231550634	A00758:247:H2MVHDSX3:1:1101:6840:11898/1	60	-
chr1	232848728	232848729	A00758:247:H2MVHDSX3:1:1268:15365:36839/1	60	+
chr1	232900416	232900417	A00758:247:H2MVHDSX3:2:2410:28311:8343/1	60	+
chr1	232962811	232962812	A00758:247:H2MVHDSX3:3:2247:10682:2018	60	+
chr1	233119102	233119103	A00758:247:H2MVHDSX3:4:1314:14687:34914/1	60	-
chr1	233261320	233261321	A00758:247:H2MVHDSX3:1:1567:23773:14293	60	+
chr1	233956077	233956078	A00758:247:H2MVHDSX3:3:2624:14145:13088/1	60	+
chr1	234427187	234427188	A00758:247:H2MVHDSX3:1:2635:26160:17425	60	+
chr1	235158518	235158519	A00758:247:H2MVHDSX3:3:2224:16215:17300	60	-
chr1	235218057	235218058	A00758:247:H2MVHDSX3:1:1229:1099:32362/1	60	-
chr1	235218342	235218343	A00758:247:H2MVHDSX3:2:1540:7220:20541/1	60	-
chr1	235225319	235225320	A00758:247:H2MVHDSX3:1:1105:20880:9001/1	60	+
chr1	235253537	235253538	A00758:247:H2MVHDSX3:1:1369:32434:8312/1	60	+
chr1	235255040	235255041	A00758:247:H2MVHDSX3:2:1241:17580:19319	60	-
chr1	235320480	235320481	A00758:247:H2MVHDSX3:1:1228:12617:1297/1	60	-
chr1	235455005	235455006	A00758:247:H2MVHDSX3:1:1260:3224:25457/1	60	+
chr1	235455007	235455008	A00758:247:H2MVHDSX3:2:2165:32642:32941	60	+
chr1	236014608	236014609	A00758:247:H2MVHDSX3:2:2535:10294:21637	60	+
chr1	236218653	236218654	A00758:247:H2MVHDSX3:1:1566:9064:28682/1	60	+
chr1	236329390	236329391	A00758:247:H2MVHDSX3:3:1203:21016:6198/1	60	+
chr1	236535532	236535533	A00758:247:H2MVHDSX3:1:1233:9109:10066/1	60	+
chr1	236571814	236571815	A00758:247:H2MVHDSX3:3:2470:28619:22279	60	-
chr1	236589538	236589539	A00758:247:H2MVHDSX3:1:1115:5936:9580/1	60	+
chr1	236799272	236799273	A00758:247:H2MVHDSX3:1:1642:5565:20807	60	+
chr1	237344052	237344053	A00758:247:H2MVHDSX3:2:2456:21079:2080/1	60	-
chr1	237707774	237707775	A00758:247:H2MVHDSX3:2:2357:16089:34147	60	+
chr1	237794945	237794946	A00758:247:H2MVHDSX3:1:1430:20437:5791/1	60	-
chr1	239068696	239068697	A00758:247:H2MVHDSX3:1:1131:4797:34381/1	60	-
chr1	240561158	240561159	A00758:247:H2MVHDSX3:1:1520:11351:12132	60	-
chr1	240632701	240632702	A00758:247:H2MVHDSX3:1:1268:11831:34788/1	60	+
chr1	241343144	241343145	A00758:247:H2MVHDSX3:3:2155:31819:5055	60	+
chr1	241882876	241882877	A00758:247:H2MVHDSX3:1:1114:6090:35618/1	60	-
chr1	242136780	242136781	A00758:247:H2MVHDSX3:1:1475:30951:20964/1	60	-
chr1	242542082	242542083	A00758:247:H2MVHDSX3:2:1657:3170:18850	60	-
chr1	243999728	243999729	A00758:247:H2MVHDSX3:1:1133:3034:21778/1	60	+
chr1	244606792	244606793	A00758:247:H2MVHDSX3:3:1441:15393:29465/1	60	-
chr1	244668495	244668496	A00758:247:H2MVHDSX3:3:1121:22055:36558	60	-
chr1	244690296	244690297	A00758:247:H2MVHDSX3:1:1353:13783:24643/1	60	+
chr1	244842645	244842646	A00758:247:H2MVHDSX3:1:1128:1777:24799/1	60	+
chr1	244902212	244902213	A00758:247:H2MVHDSX3:4:2174:6352:7232	60	-
chr1	246065430	246065431	A00758:247:H2MVHDSX3:2:2259:27733:20306	60	+
chr1	246229497	246229498	A00758:247:H2MVHDSX3:1:1138:10682:26130/1	60	+
chr1	246336850	246336851	A00758:247:H2MVHDSX3:1:1235:14488:18693/1	60	+
chr1	246415569	246415570	A00758:247:H2MVHDSX3:1:2659:15022:12602/1	60	+
chr1	246621402	246621403	A00758:247:H2MVHDSX3:1:1509:25663:17065/1	60	+
chr1	246756160	246756161	A00758:247:H2MVHDSX3:1:1353:32298:4852	60	+
chr1	246763931	246763932	A00758:247:H2MVHDSX3:1:2303:8712:35712/1	60	+
chr1	246863369	246863370	A00758:247:H2MVHDSX3:2:1471:19804:1251/1	60	-
chr1	246880121	246880122	A00758:247:H2MVHDSX3:2:2310:32506:28823	60	-
chr1	247108744	247108745	A00758:247:H2MVHDSX3:1:1121:8232:22701/1	60	+
chr1	247166411	247166412	A00758:247:H2MVHDSX3:1:2243:5276:27414	60	+
chr10	77666	77667	A00758:247:H2MVHDSX3:1:1531:14696:25567/1	60	-
chr10	197911	197912	A00758:247:H2MVHDSX3:1:1216:12698:11584/1	60	-
chr10	200481	200482	A00758:247:H2MVHDSX3:1:1120:7844:35149/1	60	+
chr10	207120	207121	A00758:247:H2MVHDSX3:1:1666:2003:31015	60	+
chr10	219507	219508	A00758:247:H2MVHDSX3:1:1110:29767:29152/1	60	-
chr10	237868	237869	A00758:247:H2MVHDSX3:1:1529:24858:11851/1	60	-
chr10	367260	367261	A00758:247:H2MVHDSX3:1:1304:26359:33771	60	-
chr10	861137	861138	A00758:247:H2MVHDSX3:3:2215:3821:31000/1	60	-
chr10	1207205	1207206	A00758:247:H2MVHDSX3:2:2421:12264:8547	60	-
chr10	3089842	3089843	A00758:247:H2MVHDSX3:1:1240:22761:18928/1	60	-
chr10	3156690	3156691	A00758:247:H2MVHDSX3:2:1353:26494:1877	60	-
chr10	3164530	3164531	A00758:247:H2MVHDSX3:1:1164:7500:29230/1	60	-
chr10	5449549	5449550	A00758:247:H2MVHDSX3:1:1247:29948:15405	60	-
chr10	5706483	5706484	A00758:247:H2MVHDSX3:2:2428:19913:20008	60	-
chr10	5706712	5706713	A00758:247:H2MVHDSX3:4:2402:1181:21699/1	60	+
chr10	5723499	5723500	A00758:247:H2MVHDSX3:2:2162:19831:2362/1	60	-
chr10	5919214	5919215	A00758:247:H2MVHDSX3:2:2329:29975:19210	60	+
chr10	6232423	6232424	A00758:247:H2MVHDSX3:1:2231:27543:30592	60	-
chr10	6496770	6496771	A00758:247:H2MVHDSX3:3:1251:25889:22905/1	60	-
chr10	6500574	6500575	A00758:247:H2MVHDSX3:1:1171:6433:1830/1	60	+
chr10	6672774	6672775	A00758:247:H2MVHDSX3:3:1246:10239:18975	60	+
chr10	7265219	7265220	A00758:247:H2MVHDSX3:4:2501:7717:36871	60	+
chr10	7857169	7857170	A00758:247:H2MVHDSX3:1:2308:10691:30279	60	-
chr10	7925300	7925301	A00758:247:H2MVHDSX3:4:2137:15320:8860	60	+
chr10	7928127	7928128	A00758:247:H2MVHDSX3:1:1431:30065:36182/1	60	+
chr10	7958252	7958253	A00758:247:H2MVHDSX3:1:1451:4327:34851/1	60	+
chr10	7985083	7985084	A00758:247:H2MVHDSX3:1:1121:28718:24330/1	60	+
chr10	8226789	8226790	A00758:247:H2MVHDSX3:1:1303:28592:20134	60	-
chr10	10445584	10445585	A00758:247:H2MVHDSX3:1:1228:29523:17143/1	60	-
chr10	10962571	10962572	A00758:247:H2MVHDSX3:1:1449:19723:32362/1	60	+
chr10	11569597	11569598	A00758:247:H2MVHDSX3:1:2347:14895:11851/1	60	-
chr10	11948384	11948385	A00758:247:H2MVHDSX3:2:2530:29098:11678/1	60	-
chr10	12144170	12144171	A00758:247:H2MVHDSX3:1:2265:22634:8249/1	60	+
chr10	13283421	13283422	A00758:247:H2MVHDSX3:2:1146:15872:24158	60	-
chr10	13557745	13557746	A00758:247:H2MVHDSX3:2:1102:9833:30483/1	60	+
chr10	14591206	14591207	A00758:247:H2MVHDSX3:1:1370:32768:30655	60	+
chr10	14828600	14828601	A00758:247:H2MVHDSX3:1:1435:23900:4930/1	60	-
chr10	14870859	14870860	A00758:247:H2MVHDSX3:2:2604:7093:19225/1	60	-
chr10	14873800	14873801	A00758:247:H2MVHDSX3:3:1136:20410:34554/1	60	+
chr10	14911184	14911185	A00758:247:H2MVHDSX3:1:1159:16016:11068/1	60	+
chr10	16566163	16566164	A00758:247:H2MVHDSX3:1:1505:8015:15562	60	+
chr10	16608069	16608070	A00758:247:H2MVHDSX3:2:1203:18530:27633	60	+
chr10	17002434	17002435	A00758:247:H2MVHDSX3:3:1460:16676:36886	60	-
chr10	17181834	17181835	A00758:247:H2MVHDSX3:1:1553:19081:13056/1	60	-
chr10	17183050	17183051	A00758:247:H2MVHDSX3:3:2361:18548:17832	60	-
chr10	17666216	17666217	A00758:247:H2MVHDSX3:1:1352:13503:12821/1	60	+
chr10	17672896	17672897	A00758:247:H2MVHDSX3:1:2634:16957:16047	60	+
chr10	17784253	17784254	A00758:247:H2MVHDSX3:3:1353:1316:5306/1	60	+
chr10	18549978	18549979	A00758:247:H2MVHDSX3:1:1408:23764:9142/1	60	-
chr10	18600552	18600553	A00758:247:H2MVHDSX3:1:1456:17237:6292/1	60	+
chr10	21571757	21571758	A00758:247:H2MVHDSX3:1:1576:3902:7999/1	60	-
chr10	21596296	21596297	A00758:247:H2MVHDSX3:1:1462:6198:4304/1	60	+
chr10	21623751	21623752	A00758:247:H2MVHDSX3:1:1123:29568:14779/1	60	+
chr10	21734679	21734680	A00758:247:H2MVHDSX3:1:1172:1172:24345/1	60	-
chr10	21920290	21920291	A00758:247:H2MVHDSX3:1:1567:9381:29982/1	60	-
chr10	21920786	21920787	A00758:247:H2MVHDSX3:1:1107:15365:4241	60	+
chr10	21920971	21920972	A00758:247:H2MVHDSX3:1:1351:22959:24690/1	60	+
chr10	22706200	22706201	A00758:247:H2MVHDSX3:1:1262:19461:20071	60	+
chr10	23442772	23442773	A00758:247:H2MVHDSX3:1:1217:19768:7576/1	60	-
chr10	25485070	25485071	A00758:247:H2MVHDSX3:3:2133:6171:16188	60	+
chr10	25533891	25533892	A00758:247:H2MVHDSX3:4:2470:28483:24017/1	60	+
chr10	27016985	27016986	A00758:247:H2MVHDSX3:1:1169:26567:25645/1	60	-
chr10	27031941	27031942	A00758:247:H2MVHDSX3:1:1208:10655:36761/1	60	+
chr10	27039908	27039909	A00758:247:H2MVHDSX3:2:2148:6406:34037	60	-
chr10	27053802	27053803	A00758:247:H2MVHDSX3:1:1349:3595:1141/1	60	+
chr10	27220513	27220514	A00758:247:H2MVHDSX3:1:1235:26829:20212/1	60	-
chr10	27521820	27521821	A00758:247:H2MVHDSX3:2:1610:29939:4116/1	60	+
chr10	27951589	27951590	A00758:247:H2MVHDSX3:1:1203:23231:23876/1	60	-
chr10	28473947	28473948	A00758:247:H2MVHDSX3:3:2132:18123:12524	60	+
chr10	28557761	28557762	A00758:247:H2MVHDSX3:2:1501:5575:26553	60	-
chr10	28800760	28800761	A00758:247:H2MVHDSX3:1:1106:30563:24987/1	60	+
chr10	28824998	28824999	A00758:247:H2MVHDSX3:4:1435:24578:12837	60	-
chr10	29297880	29297881	A00758:247:H2MVHDSX3:2:1343:1289:24330	60	+
chr10	29413893	29413894	A00758:247:H2MVHDSX3:1:1663:23746:28995	60	-
chr10	29525331	29525332	A00758:247:H2MVHDSX3:1:1351:31548:22341/1	60	-
chr10	29969959	29969960	A00758:247:H2MVHDSX3:1:1111:14299:30232	60	+
chr10	30089601	30089602	A00758:247:H2MVHDSX3:1:1123:4390:2613/1	60	+
chr10	30718653	30718654	A00758:247:H2MVHDSX3:4:1652:20600:5760/1	60	+
chr10	30887600	30887601	A00758:247:H2MVHDSX3:3:1155:11541:20290/1	60	+
chr10	30895468	30895469	A00758:247:H2MVHDSX3:1:1112:6153:27336/1	60	+
chr10	30992094	30992095	A00758:247:H2MVHDSX3:1:1267:29017:11537/1	60	-
chr10	31325291	31325292	A00758:247:H2MVHDSX3:1:1153:10547:13589/1	60	+
chr10	31395604	31395605	A00758:247:H2MVHDSX3:1:1119:17345:31720	60	+
chr10	31598687	31598688	A00758:247:H2MVHDSX3:2:2330:5782:2112/1	60	-
chr10	31831055	31831056	A00758:247:H2MVHDSX3:1:1269:29767:13620/1	60	+
chr10	31861913	31861914	A00758:247:H2MVHDSX3:1:2652:24632:25520	60	-
chr10	31873186	31873187	A00758:247:H2MVHDSX3:1:2173:29532:13244/1	60	+
chr10	31873934	31873935	A00758:247:H2MVHDSX3:1:1238:12391:23140/1	60	+
chr10	32027938	32027939	A00758:247:H2MVHDSX3:1:1255:4056:23296/1	60	-
chr10	32304208	32304209	A00758:247:H2MVHDSX3:1:2132:28935:10614/1	60	-
chr10	32315778	32315779	A00758:247:H2MVHDSX3:1:1152:2374:24925/1	60	+
chr10	32362831	32362832	A00758:247:H2MVHDSX3:1:1324:25482:25739/1	60	+
chr10	32471956	32471957	A00758:247:H2MVHDSX3:1:1345:31476:23500/1	60	+
chr10	32565406	32565407	A00758:247:H2MVHDSX3:1:2316:18539:7607/1	60	-
chr10	32634872	32634873	A00758:247:H2MVHDSX3:1:2529:9932:18944/1	60	-
chr10	32909218	32909219	A00758:247:H2MVHDSX3:1:1109:2736:23703	60	+
chr10	32966264	32966265	A00758:247:H2MVHDSX3:1:1147:22544:29481/1	60	+
chr10	34146468	34146469	A00758:247:H2MVHDSX3:1:1421:27127:10207/1	60	+
chr10	34268705	34268706	A00758:247:H2MVHDSX3:1:1146:7021:31594/1	60	-
chr10	34275664	34275665	A00758:247:H2MVHDSX3:2:2309:30110:10770/1	60	-
chr10	34340074	34340075	A00758:247:H2MVHDSX3:2:1513:6795:25285/1	60	-
chr10	34346767	34346768	A00758:247:H2MVHDSX3:1:2577:28429:29778/1	60	-
chr10	34582756	34582757	A00758:247:H2MVHDSX3:1:1103:15555:36010/1	60	+
chr10	34676636	34676637	A00758:247:H2MVHDSX3:4:2333:5394:32158	60	-
chr10	34680120	34680121	A00758:247:H2MVHDSX3:3:2223:19298:15875/1	60	+
chr10	34740933	34740934	A00758:247:H2MVHDSX3:1:1168:27516:25410/1	60	+
chr10	34855189	34855190	A00758:247:H2MVHDSX3:4:1520:13548:34475	60	+
chr10	35011539	35011540	A00758:247:H2MVHDSX3:2:2211:29704:24408/1	60	+
chr10	35452915	35452916	A00758:247:H2MVHDSX3:1:1141:8901:27085/1	60	+
chr10	35614981	35614982	A00758:247:H2MVHDSX3:3:2464:25464:13714	60	+
chr10	36639159	36639160	A00758:247:H2MVHDSX3:2:2528:10438:11428/1	60	-
chr10	37963265	37963266	A00758:247:H2MVHDSX3:4:2609:1940:31532/1	60	+
chr10	38099026	38099027	A00758:247:H2MVHDSX3:1:2678:15808:32503	60	-
chr10	38383246	38383247	A00758:247:H2MVHDSX3:1:1453:25861:25300/1	60	+
chr10	39967680	39967681	A00758:247:H2MVHDSX3:2:2162:26467:16673/1	60	-
chr10	40757184	40757185	A00758:247:H2MVHDSX3:2:2449:12599:8469	60	-
chr10	42626169	42626170	A00758:247:H2MVHDSX3:1:1376:30861:15608/1	60	-
chr10	42690056	42690057	A00758:247:H2MVHDSX3:4:2572:6569:35258/1	60	-
chr10	43632146	43632147	A00758:247:H2MVHDSX3:3:2125:2654:29763/1	60	-
chr10	43793105	43793106	A00758:247:H2MVHDSX3:1:1462:1814:12931	60	-
chr10	45615232	45615233	A00758:247:H2MVHDSX3:1:1328:16071:23406/1	60	+
chr10	46190791	46190792	A00758:247:H2MVHDSX3:1:1644:11306:36730/1	60	+
chr10	46809462	46809463	A00758:247:H2MVHDSX3:3:2677:17716:33270/1	60	+
chr10	48325459	48325460	A00758:247:H2MVHDSX3:1:1110:2049:29027/1	60	+
chr10	49489657	49489658	A00758:247:H2MVHDSX3:1:2418:22462:30060/1	60	+
chr10	50442782	50442783	A00758:247:H2MVHDSX3:1:1163:6623:30279/1	60	+
chr10	50457847	50457848	A00758:247:H2MVHDSX3:1:1146:8883:32722/1	60	+
chr10	53208346	53208347	A00758:247:H2MVHDSX3:1:1303:6515:10269/1	60	+
chr10	55963708	55963709	A00758:247:H2MVHDSX3:2:1270:31277:35117/1	60	+
chr10	56089423	56089424	A00758:247:H2MVHDSX3:2:1319:7238:33066	60	-
chr10	56119329	56119330	A00758:247:H2MVHDSX3:3:2335:26964:32847/1	60	-
chr10	57335261	57335262	A00758:247:H2MVHDSX3:1:2643:8124:28025/1	60	-
chr10	58987845	58987846	A00758:247:H2MVHDSX3:1:1236:32949:16282/1	60	+
chr10	59816668	59816669	A00758:247:H2MVHDSX3:2:1672:8603:30890/1	60	-
chr10	60361503	60361504	A00758:247:H2MVHDSX3:1:2259:16712:11553	60	+
chr10	60780607	60780608	A00758:247:H2MVHDSX3:4:2305:24768:26850	60	+
chr10	60780663	60780664	A00758:247:H2MVHDSX3:1:1176:1561:28307/1	60	+
chr10	60814007	60814008	A00758:247:H2MVHDSX3:4:1151:19750:21605	60	-
chr10	61339171	61339172	A00758:247:H2MVHDSX3:1:1266:30065:23844	60	-
chr10	61350484	61350485	A00758:247:H2MVHDSX3:1:1463:11514:32049/1	60	+
chr10	61430178	61430179	A00758:247:H2MVHDSX3:1:1227:30174:12007/1	60	+
chr10	61431758	61431759	A00758:247:H2MVHDSX3:2:1569:27778:12148/1	60	-
chr10	61527810	61527811	A00758:247:H2MVHDSX3:1:1324:7446:24721/1	60	-
chr10	61537932	61537933	A00758:247:H2MVHDSX3:1:1101:25427:13557/1	60	-
chr10	61570487	61570488	A00758:247:H2MVHDSX3:2:2366:12454:7216	60	-
chr10	61734241	61734242	A00758:247:H2MVHDSX3:1:1165:24442:23156/1	60	+
chr10	61756338	61756339	A00758:247:H2MVHDSX3:1:2432:13096:11490	60	-
chr10	61819634	61819635	A00758:247:H2MVHDSX3:1:1203:29930:17315/1	60	-
chr10	61935931	61935932	A00758:247:H2MVHDSX3:1:2549:27814:16532/1	60	-
chr10	62085466	62085467	A00758:247:H2MVHDSX3:1:1146:19940:13228/1	60	+
chr10	62221975	62221976	A00758:247:H2MVHDSX3:1:1157:24831:26240/1	60	+
chr10	63043093	63043094	A00758:247:H2MVHDSX3:1:2105:8070:30405/1	60	+
chr10	63205663	63205664	A00758:247:H2MVHDSX3:1:1352:29315:6230/1	60	-
chr10	63336935	63336936	A00758:247:H2MVHDSX3:1:2310:24071:6668/1	60	-
chr10	63357774	63357775	A00758:247:H2MVHDSX3:1:1238:9489:30577/1	60	+
chr10	63359794	63359795	A00758:247:H2MVHDSX3:1:2129:6397:16423/1	60	-
chr10	63714487	63714488	A00758:247:H2MVHDSX3:2:1275:24813:28369	60	+
chr10	65881665	65881666	A00758:247:H2MVHDSX3:3:2229:23647:21089/1	60	-
chr10	67824520	67824521	A00758:247:H2MVHDSX3:1:1104:18683:7075/1	60	-
chr10	67867786	67867787	A00758:247:H2MVHDSX3:4:1322:32741:11600	60	-
chr10	67901105	67901106	A00758:247:H2MVHDSX3:1:1166:23601:18693	60	-
chr10	68058064	68058065	A00758:247:H2MVHDSX3:1:1229:31448:8046/1	60	+
chr10	68060332	68060333	A00758:247:H2MVHDSX3:1:1125:27462:22279	60	-
chr10	68196222	68196223	A00758:247:H2MVHDSX3:4:1113:30255:20384	60	-
chr10	68343029	68343030	A00758:247:H2MVHDSX3:1:1317:17824:2550/1	60	+
chr10	68515478	68515479	A00758:247:H2MVHDSX3:1:1119:31629:20666/1	60	+
chr10	68663659	68663660	A00758:247:H2MVHDSX3:1:1349:27335:16924/1	60	-
chr10	68695135	68695136	A00758:247:H2MVHDSX3:1:1210:26657:11678/1	60	-
chr10	68945737	68945738	A00758:247:H2MVHDSX3:1:1135:3396:9784/1	60	+
chr10	70371096	70371097	A00758:247:H2MVHDSX3:1:1471:18141:11804/1	60	+
chr10	72141338	72141339	A00758:247:H2MVHDSX3:3:1560:28085:3317/1	60	-
chr10	72146593	72146594	A00758:247:H2MVHDSX3:1:1276:25346:3427/1	60	+
chr10	72157724	72157725	A00758:247:H2MVHDSX3:1:2538:14443:29857/1	60	+
chr10	72177336	72177337	A00758:247:H2MVHDSX3:4:2355:25789:14685/1	60	-
chr10	72184815	72184816	A00758:247:H2MVHDSX3:1:1159:31141:23735/1	60	+
chr10	72202855	72202856	A00758:247:H2MVHDSX3:4:1412:20555:34616/1	60	-
chr10	72256704	72256705	A00758:247:H2MVHDSX3:1:1107:1434:9424	60	+
chr10	72304512	72304513	A00758:247:H2MVHDSX3:2:1260:31132:9972/1	60	-
chr10	72305352	72305353	A00758:247:H2MVHDSX3:1:1237:31774:4194/1	60	-
chr10	72534618	72534619	A00758:247:H2MVHDSX3:2:2128:7554:10410	60	-
chr10	72551916	72551917	A00758:247:H2MVHDSX3:1:2114:21441:33927/1	60	-
chr10	72558866	72558867	A00758:247:H2MVHDSX3:1:1508:25156:16188	60	+
chr10	72596707	72596708	A00758:247:H2MVHDSX3:4:2667:32217:11663/1	60	-
chr10	72864590	72864591	A00758:247:H2MVHDSX3:1:1525:5385:31892/1	60	+
chr10	73011514	73011515	A00758:247:H2MVHDSX3:1:1320:29866:10347/1	60	+
chr10	73058964	73058965	A00758:247:H2MVHDSX3:1:2636:16071:17018/1	60	+
chr10	73076626	73076627	A00758:247:H2MVHDSX3:1:1118:15257:26663/1	60	-
chr10	73086659	73086660	A00758:247:H2MVHDSX3:1:1119:21540:5384/1	60	-
chr10	73107377	73107378	A00758:247:H2MVHDSX3:1:1452:14597:32158/1	60	+
chr10	73112043	73112044	A00758:247:H2MVHDSX3:1:2218:14163:5885/1	60	-
chr10	73113043	73113044	A00758:247:H2MVHDSX3:1:1512:2627:27492/1	60	-
chr10	73181018	73181019	A00758:247:H2MVHDSX3:1:1401:31593:31908/1	60	-
chr10	73181019	73181020	A00758:247:H2MVHDSX3:4:1522:7907:23296/1	60	-
chr10	73185764	73185765	A00758:247:H2MVHDSX3:1:1639:16712:24455/1	60	-
chr10	73186447	73186448	A00758:247:H2MVHDSX3:1:1207:6433:23750/1	60	-
chr10	73222931	73222932	A00758:247:H2MVHDSX3:2:1641:8196:2440/1	60	-
chr10	73409603	73409604	A00758:247:H2MVHDSX3:1:1627:22932:26365/1	60	+
chr10	73440802	73440803	A00758:247:H2MVHDSX3:3:1349:13449:1830	60	-
chr10	73456479	73456480	A00758:247:H2MVHDSX3:4:1463:32651:34272	60	+
chr10	73472671	73472672	A00758:247:H2MVHDSX3:1:1551:13630:17738/1	60	-
chr10	73473603	73473604	A00758:247:H2MVHDSX3:3:1508:2139:23202	60	+
chr10	73479745	73479746	A00758:247:H2MVHDSX3:3:1327:22860:30405	60	-
chr10	73523503	73523504	A00758:247:H2MVHDSX3:1:1118:24216:11616/1	60	+
chr10	73571598	73571599	A00758:247:H2MVHDSX3:1:1137:6876:11866/1	60	-
chr10	73573815	73573816	A00758:247:H2MVHDSX3:3:2303:12454:2143/1	60	+
chr10	73694287	73694288	A00758:247:H2MVHDSX3:1:1150:3260:16595/1	60	-
chr10	73830928	73830929	A00758:247:H2MVHDSX3:1:1514:12418:3677	60	+
chr10	73948637	73948638	A00758:247:H2MVHDSX3:2:1109:7292:18349/1	60	+
chr10	74127587	74127588	A00758:247:H2MVHDSX3:3:1217:19840:21825	60	+
chr10	74191700	74191701	A00758:247:H2MVHDSX3:1:2419:1561:5948/1	60	+
chr10	74212429	74212430	A00758:247:H2MVHDSX3:1:1142:4535:26631/1	60	+
chr10	74213098	74213099	A00758:247:H2MVHDSX3:2:2519:25292:7310/1	60	-
chr10	74226919	74226920	A00758:247:H2MVHDSX3:2:1622:19108:34867/1	60	-
chr10	74241011	74241012	A00758:247:H2MVHDSX3:1:1367:15420:29731/1	60	-
chr10	74264489	74264490	A00758:247:H2MVHDSX3:1:1215:5511:15170/1	60	-
chr10	74310379	74310380	A00758:247:H2MVHDSX3:4:2164:17029:24659/1	60	+
chr10	74319963	74319964	A00758:247:H2MVHDSX3:1:1321:22968:36980/1	60	-
chr10	74322053	74322054	A00758:247:H2MVHDSX3:1:1242:22137:4946/1	60	+
chr10	74391136	74391137	A00758:247:H2MVHDSX3:1:1243:12961:6120/1	60	+
chr10	74398334	74398335	A00758:247:H2MVHDSX3:3:1101:32172:9987	60	+
chr10	74418189	74418190	A00758:247:H2MVHDSX3:1:1247:16333:23578/1	60	-
chr10	74418933	74418934	A00758:247:H2MVHDSX3:2:1159:18557:9048	60	+
chr10	74430026	74430027	A00758:247:H2MVHDSX3:1:1168:20455:11334/1	60	+
chr10	74438931	74438932	A00758:247:H2MVHDSX3:1:1218:23674:14465/1	60	+
chr10	74443978	74443979	A00758:247:H2MVHDSX3:2:2229:25843:5290/1	60	-
chr10	74489130	74489131	A00758:247:H2MVHDSX3:2:2449:30382:35289/1	60	-
chr10	74529745	74529746	A00758:247:H2MVHDSX3:1:2419:15863:3192/1	60	+
chr10	74536639	74536640	A00758:247:H2MVHDSX3:1:1330:19904:29042/1	60	-
chr10	74620597	74620598	A00758:247:H2MVHDSX3:1:2513:22625:10332/1	60	-
chr10	74630735	74630736	A00758:247:H2MVHDSX3:1:1225:15474:11600/1	60	+
chr10	74835140	74835141	A00758:247:H2MVHDSX3:1:1243:19786:20729/1	60	+
chr10	76921465	76921466	A00758:247:H2MVHDSX3:4:2340:16703:32142	60	-
chr10	77279750	77279751	A00758:247:H2MVHDSX3:1:1141:3115:36041/1	60	+
chr10	77279752	77279753	A00758:247:H2MVHDSX3:3:1270:11794:14591	60	+
chr10	78632512	78632513	A00758:247:H2MVHDSX3:1:1576:9362:10473	60	-
chr10	79089928	79089929	A00758:247:H2MVHDSX3:1:1328:25581:31391/1	60	+
chr10	80003794	80003795	A00758:247:H2MVHDSX3:1:1348:7365:7670/1	60	-
chr10	83412400	83412401	A00758:247:H2MVHDSX3:1:1116:15022:24784/1	60	-
chr10	83594335	83594336	A00758:247:H2MVHDSX3:1:2340:32307:10535/1	60	+
chr10	84152061	84152062	A00758:247:H2MVHDSX3:1:1310:18918:35916/1	60	+
chr10	84376791	84376792	A00758:247:H2MVHDSX3:1:2341:25111:7028/1	60	+
chr10	84469964	84469965	A00758:247:H2MVHDSX3:3:2329:31060:15421	60	-
chr10	84469965	84469966	A00758:247:H2MVHDSX3:1:1257:4517:1485	60	-
chr10	85117449	85117450	A00758:247:H2MVHDSX3:3:1362:23936:17832	60	+
chr10	86235064	86235065	A00758:247:H2MVHDSX3:1:1338:13684:17237	60	+
chr10	86500098	86500099	A00758:247:H2MVHDSX3:1:2324:12084:25363/1	60	-
chr10	86571956	86571957	A00758:247:H2MVHDSX3:1:1211:4237:22670	60	+
chr10	87101872	87101873	A00758:247:H2MVHDSX3:1:1468:29179:11725	60	-
chr10	87780700	87780701	A00758:247:H2MVHDSX3:1:1213:13277:30342/1	60	+
chr10	87788083	87788084	A00758:247:H2MVHDSX3:1:1246:3667:7341/1	60	-
chr10	87791299	87791300	A00758:247:H2MVHDSX3:1:1107:23231:32424	60	+
chr10	87811900	87811901	A00758:247:H2MVHDSX3:1:1219:7735:15515/1	60	+
chr10	88146640	88146641	A00758:247:H2MVHDSX3:1:1203:11252:15154	60	+
chr10	88259929	88259930	A00758:247:H2MVHDSX3:1:1257:4110:17660/1	60	+
chr10	88283929	88283930	A00758:247:H2MVHDSX3:1:1646:12192:23484/1	60	+
chr10	88310983	88310984	A00758:247:H2MVHDSX3:1:1325:13910:31093/1	60	+
chr10	88334165	88334166	A00758:247:H2MVHDSX3:1:1120:28601:20807/1	60	+
chr10	88343435	88343436	A00758:247:H2MVHDSX3:1:1211:5493:30170	60	-
chr10	88429759	88429760	A00758:247:H2MVHDSX3:1:2327:6967:13401/1	60	-
chr10	88705425	88705426	A00758:247:H2MVHDSX3:4:2557:17824:20682/1	60	+
chr10	89104369	89104370	A00758:247:H2MVHDSX3:1:1322:14552:27946/1	60	+
chr10	89706284	89706285	A00758:247:H2MVHDSX3:1:2149:10321:36683	60	-
chr10	89736410	89736411	A00758:247:H2MVHDSX3:1:1271:8684:26741/1	60	+
chr10	89763150	89763151	A00758:247:H2MVHDSX3:1:1658:13376:12915	60	+
chr10	90130918	90130919	A00758:247:H2MVHDSX3:2:1414:23041:2534/1	60	-
chr10	90547776	90547777	A00758:247:H2MVHDSX3:1:1433:31439:31641	60	-
chr10	90619221	90619222	A00758:247:H2MVHDSX3:2:1234:26241:21104/1	60	-
chr10	90980256	90980257	A00758:247:H2MVHDSX3:1:1204:16622:22795/1	60	-
chr10	91142743	91142744	A00758:247:H2MVHDSX3:3:2327:19434:6778/1	60	+
chr10	91830690	91830691	A00758:247:H2MVHDSX3:1:2458:10574:26224	60	+
chr10	91855023	91855024	A00758:247:H2MVHDSX3:2:2328:28528:33019	60	-
chr10	91988729	91988730	A00758:247:H2MVHDSX3:2:1504:31241:19993	60	+
chr10	91992846	91992847	A00758:247:H2MVHDSX3:1:1175:4173:36338/1	60	-
chr10	91994665	91994666	A00758:247:H2MVHDSX3:1:1131:4526:22169/1	60	+
chr10	92069580	92069581	A00758:247:H2MVHDSX3:4:1249:17824:11193	60	+
chr10	92441346	92441347	A00758:247:H2MVHDSX3:1:1504:5683:23171/1	60	+
chr10	92549029	92549030	A00758:247:H2MVHDSX3:1:2521:32145:27289	60	-
chr10	92592384	92592385	A00758:247:H2MVHDSX3:1:1358:30987:25410/1	60	-
chr10	92612428	92612429	A00758:247:H2MVHDSX3:1:1148:23873:5165/1	60	-
chr10	92638363	92638364	A00758:247:H2MVHDSX3:3:2322:19434:30514	60	-
chr10	92672976	92672977	A00758:247:H2MVHDSX3:3:2637:26051:12070/1	60	+
chr10	92930055	92930056	A00758:247:H2MVHDSX3:1:2429:31693:2300	60	+
chr10	92939509	92939510	A00758:247:H2MVHDSX3:1:1167:17101:9627/1	60	-
chr10	92946431	92946432	A00758:247:H2MVHDSX3:1:1152:1452:5885/1	60	+
chr10	92954056	92954057	A00758:247:H2MVHDSX3:1:2616:32786:4852/1	60	+
chr10	93011659	93011660	A00758:247:H2MVHDSX3:1:1231:17390:13667/1	60	+
chr10	93014664	93014665	A00758:247:H2MVHDSX3:1:1361:22209:19758/1	60	-
chr10	93687531	93687532	A00758:247:H2MVHDSX3:1:2330:25699:31688/1	60	+
chr10	93910758	93910759	A00758:247:H2MVHDSX3:1:1633:4652:24111/1	60	+
chr10	94338100	94338101	A00758:247:H2MVHDSX3:1:1334:19931:2159	60	-
chr10	94347088	94347089	A00758:247:H2MVHDSX3:1:1213:21902:16814/1	60	+
chr10	94347483	94347484	A00758:247:H2MVHDSX3:4:1252:31756:29309	60	-
chr10	94580806	94580807	A00758:247:H2MVHDSX3:1:1440:9652:4867/1	60	+
chr10	94583710	94583711	A00758:247:H2MVHDSX3:1:1314:17996:4257/1	60	-
chr10	95640535	95640536	A00758:247:H2MVHDSX3:1:2264:21712:9251/1	60	+
chr10	95678084	95678085	A00758:247:H2MVHDSX3:4:2535:18638:21778	60	-
chr10	96003458	96003459	A00758:247:H2MVHDSX3:4:2224:11831:30467/1	60	-
chr10	96059961	96059962	A00758:247:H2MVHDSX3:1:1152:3884:19867/1	60	+
chr10	96074335	96074336	A00758:247:H2MVHDSX3:1:1158:11324:21574/1	60	-
chr10	96555893	96555894	A00758:247:H2MVHDSX3:1:1170:31494:27226/1	60	-
chr10	96562480	96562481	A00758:247:H2MVHDSX3:1:1344:8341:12023/1	60	+
chr10	96565584	96565585	A00758:247:H2MVHDSX3:2:1103:25256:25285	60	-
chr10	96842058	96842059	A00758:247:H2MVHDSX3:1:1229:22851:31046	60	+
chr10	96953906	96953907	A00758:247:H2MVHDSX3:1:1110:6949:15123/1	60	+
chr10	96954785	96954786	A00758:247:H2MVHDSX3:1:2577:25581:10504/1	60	+
chr10	97108977	97108978	A00758:247:H2MVHDSX3:4:2435:11207:7059	60	-
chr10	97144943	97144944	A00758:247:H2MVHDSX3:1:2102:27868:31187/1	60	+
chr10	97257550	97257551	A00758:247:H2MVHDSX3:1:1307:8838:3959/1	60	+
chr10	97478309	97478310	A00758:247:H2MVHDSX3:2:2502:17300:26663/1	60	-
chr10	97481860	97481861	A00758:247:H2MVHDSX3:1:1344:4472:1626/1	60	+
chr10	97666499	97666500	A00758:247:H2MVHDSX3:1:1251:9019:19805/1	60	-
chr10	97947516	97947517	A00758:247:H2MVHDSX3:4:2142:20048:8343	60	+
chr10	98466582	98466583	A00758:247:H2MVHDSX3:4:1508:14995:14027/1	60	-
chr10	99748250	99748251	A00758:247:H2MVHDSX3:1:1466:9399:29293/1	60	+
chr10	100159037	100159038	A00758:247:H2MVHDSX3:1:1118:25997:36839/1	60	-
chr10	100159702	100159703	A00758:247:H2MVHDSX3:3:1158:25129:18396	60	-
chr10	100168740	100168741	A00758:247:H2MVHDSX3:3:1461:30816:28745	60	-
chr10	100174583	100174584	A00758:247:H2MVHDSX3:1:1476:16920:21934/1	60	-
chr10	100197816	100197817	A00758:247:H2MVHDSX3:1:2539:26621:23484/1	60	+
chr10	100363244	100363245	A00758:247:H2MVHDSX3:1:1126:24388:13542/1	60	+
chr10	100498265	100498266	A00758:247:H2MVHDSX3:1:1547:26883:27727	60	-
chr10	100916186	100916187	A00758:247:H2MVHDSX3:1:1615:4173:15546/1	60	+
chr10	100916187	100916188	A00758:247:H2MVHDSX3:2:2123:26919:30358	60	+
chr10	100917499	100917500	A00758:247:H2MVHDSX3:1:1233:15881:35133/1	60	-
chr10	100925238	100925239	A00758:247:H2MVHDSX3:4:2652:27832:19445	60	-
chr10	100936995	100936996	A00758:247:H2MVHDSX3:1:1320:32624:26522/1	60	+
chr10	100947804	100947805	A00758:247:H2MVHDSX3:2:1312:6596:25034/1	60	+
chr10	101378840	101378841	A00758:247:H2MVHDSX3:1:1216:13838:33442/1	60	+
chr10	101380885	101380886	A00758:247:H2MVHDSX3:1:1218:11831:9111/1	60	-
chr10	101455607	101455608	A00758:247:H2MVHDSX3:4:2576:23628:3114	60	-
chr10	101460393	101460394	A00758:247:H2MVHDSX3:1:1135:1985:18427	60	+
chr10	101536413	101536414	A00758:247:H2MVHDSX3:1:1102:19551:5948/1	60	+
chr10	101538810	101538811	A00758:247:H2MVHDSX3:2:2335:15962:27602/1	60	-
chr10	101681355	101681356	A00758:247:H2MVHDSX3:1:1113:1579:7106	60	-
chr10	101796419	101796420	A00758:247:H2MVHDSX3:4:1461:9155:24298/1	60	-
chr10	101807088	101807089	A00758:247:H2MVHDSX3:1:1103:19135:15186/1	60	+
chr10	101933905	101933906	A00758:247:H2MVHDSX3:1:1119:31955:10332/1	60	+
chr10	101937668	101937669	A00758:247:H2MVHDSX3:1:1177:16613:21778/1	60	+
chr10	101948414	101948415	A00758:247:H2MVHDSX3:1:2371:29405:35759/1	60	+
chr10	101982883	101982884	A00758:247:H2MVHDSX3:1:1415:23348:11647/1	60	-
chr10	102032157	102032158	A00758:247:H2MVHDSX3:1:2366:17173:18176/1	60	+
chr10	102134895	102134896	A00758:247:H2MVHDSX3:1:1140:29369:34381/1	60	+
chr10	102135662	102135663	A00758:247:H2MVHDSX3:1:1147:18566:33802/1	60	+
chr10	102137697	102137698	A00758:247:H2MVHDSX3:1:2559:18466:10300	60	-
chr10	102143461	102143462	A00758:247:H2MVHDSX3:3:1365:4761:32252/1	60	-
chr10	102156669	102156670	A00758:247:H2MVHDSX3:1:1323:13494:20729	60	+
chr10	102254466	102254467	A00758:247:H2MVHDSX3:1:1250:23710:35759/1	60	-
chr10	102256363	102256364	A00758:247:H2MVHDSX3:1:1442:3233:26882/1	60	+
chr10	102262327	102262328	A00758:247:H2MVHDSX3:1:1126:2510:18020/1	60	+
chr10	102264709	102264710	A00758:247:H2MVHDSX3:1:1203:18231:28620/1	60	+
chr10	102285806	102285807	A00758:247:H2MVHDSX3:1:1360:31376:35415/1	60	-
chr10	102290856	102290857	A00758:247:H2MVHDSX3:1:1112:5683:24799/1	60	+
chr10	102371997	102371998	A00758:247:H2MVHDSX3:1:2331:2266:18317/1	60	-
chr10	102401015	102401016	A00758:247:H2MVHDSX3:1:1107:4833:11522/1	60	+
chr10	102452401	102452402	A00758:247:H2MVHDSX3:1:1260:26069:33082/1	60	+
chr10	102454683	102454684	A00758:247:H2MVHDSX3:1:2209:31711:17863	60	+
chr10	102498497	102498498	A00758:247:H2MVHDSX3:2:2416:16107:9659/1	60	-
chr10	103073180	103073181	A00758:247:H2MVHDSX3:1:1341:17888:10019	60	+
chr10	103144254	103144255	A00758:247:H2MVHDSX3:1:1224:20446:7874/1	60	+
chr10	103161217	103161218	A00758:247:H2MVHDSX3:1:1414:30725:19820/1	60	-
chr10	103161287	103161288	A00758:247:H2MVHDSX3:2:2405:24198:36730/1	60	-
chr10	103369030	103369031	A00758:247:H2MVHDSX3:2:1515:8169:19680	60	-
chr10	104017970	104017971	A00758:247:H2MVHDSX3:2:1338:16685:32643/1	60	+
chr10	104580001	104580002	A00758:247:H2MVHDSX3:3:1248:24288:14497/1	60	+
chr10	105983977	105983978	A00758:247:H2MVHDSX3:1:1155:25780:20964/1	60	+
chr10	109902000	109902001	A00758:247:H2MVHDSX3:3:2674:24026:19554/1	60	+
chr10	110033990	110033991	A00758:247:H2MVHDSX3:1:1308:26096:28181/1	60	-
chr10	110129841	110129842	A00758:247:H2MVHDSX3:1:1259:16550:31563/1	60	-
chr10	110253276	110253277	A00758:247:H2MVHDSX3:1:2357:17110:21887/1	60	+
chr10	110257218	110257219	A00758:247:H2MVHDSX3:1:1174:11478:20181/1	60	+
chr10	110261522	110261523	A00758:247:H2MVHDSX3:1:1108:3766:31782/1	60	+
chr10	110291866	110291867	A00758:247:H2MVHDSX3:1:1445:17418:21856/1	60	-
chr10	110292654	110292655	A00758:247:H2MVHDSX3:1:1340:27163:4445/1	60	+
chr10	110747781	110747782	A00758:247:H2MVHDSX3:1:1121:5575:21136/1	60	-
chr10	110747784	110747785	A00758:247:H2MVHDSX3:1:2466:18385:26475/1	60	-
chr10	110908468	110908469	A00758:247:H2MVHDSX3:2:1323:27172:5149/1	60	+
chr10	110938962	110938963	A00758:247:H2MVHDSX3:1:1117:14588:9095/1	60	+
chr10	111033997	111033998	A00758:247:H2MVHDSX3:1:1329:4951:12101/1	60	-
chr10	111257448	111257449	A00758:247:H2MVHDSX3:1:2603:15257:33520	60	-
chr10	112378401	112378402	A00758:247:H2MVHDSX3:3:2624:10845:11350	60	-
chr10	112540849	112540850	A00758:247:H2MVHDSX3:1:1330:13602:21292	60	+
chr10	112557760	112557761	A00758:247:H2MVHDSX3:1:1141:6171:32095/1	60	+
chr10	112660609	112660610	A00758:247:H2MVHDSX3:1:1624:17011:21339	60	-
chr10	112759950	112759951	A00758:247:H2MVHDSX3:1:1106:27245:27915/1	60	-
chr10	113092844	113092845	A00758:247:H2MVHDSX3:2:1334:19235:22373/1	60	-
chr10	113749580	113749581	A00758:247:H2MVHDSX3:4:2308:3812:7435	60	-
chr10	113838232	113838233	A00758:247:H2MVHDSX3:2:1223:32452:2644	60	-
chr10	114942036	114942037	A00758:247:H2MVHDSX3:4:1636:2781:8531/1	60	+
chr10	115105449	115105450	A00758:247:H2MVHDSX3:1:2257:27570:13166/1	60	+
chr10	117012173	117012174	A00758:247:H2MVHDSX3:3:1349:27579:21699/1	60	-
chr10	117297786	117297787	A00758:247:H2MVHDSX3:1:2566:1217:34194/1	60	+
chr10	118004255	118004256	A00758:247:H2MVHDSX3:1:1244:15338:28463	60	-
chr10	118006293	118006294	A00758:247:H2MVHDSX3:1:2138:10456:26647/1	60	+
chr10	118027332	118027333	A00758:247:H2MVHDSX3:2:1132:15465:31250/1	60	+
chr10	118700392	118700393	A00758:247:H2MVHDSX3:3:2531:10945:4758	60	-
chr10	118761927	118761928	A00758:247:H2MVHDSX3:1:2524:9200:29888/1	60	-
chr10	119050535	119050536	A00758:247:H2MVHDSX3:1:1412:10366:15969/1	60	+
chr10	119050931	119050932	A00758:247:H2MVHDSX3:1:1275:24053:6574/1	60	+
chr10	119077675	119077676	A00758:247:H2MVHDSX3:1:1409:9643:7326/1	60	+
chr10	119112008	119112009	A00758:247:H2MVHDSX3:2:2371:9381:13573/1	60	+
chr10	119119332	119119333	A00758:247:H2MVHDSX3:3:2508:23692:18067/1	60	+
chr10	119571250	119571251	A00758:247:H2MVHDSX3:2:1524:1958:9079/1	60	-
chr10	119594477	119594478	A00758:247:H2MVHDSX3:2:2238:29649:13041/1	60	-
chr10	119776782	119776783	A00758:247:H2MVHDSX3:4:2302:30915:2049/1	60	+
chr10	119785656	119785657	A00758:247:H2MVHDSX3:1:1666:17300:11036	60	+
chr10	119800548	119800549	A00758:247:H2MVHDSX3:2:2267:4508:26616/1	60	-
chr10	119836343	119836344	A00758:247:H2MVHDSX3:1:1141:1271:1877/1	60	+
chr10	120045205	120045206	A00758:247:H2MVHDSX3:4:1172:15058:14418	60	-
chr10	121053887	121053888	A00758:247:H2MVHDSX3:1:1628:8784:27633/1	60	+
chr10	121744096	121744097	A00758:247:H2MVHDSX3:3:1332:8214:34475/1	60	+
chr10	121804237	121804238	A00758:247:H2MVHDSX3:1:1437:8205:28009/1	60	-
chr10	121809993	121809994	A00758:247:H2MVHDSX3:1:1117:2347:1391/1	60	+
chr10	121836991	121836992	A00758:247:H2MVHDSX3:1:1214:4426:4930/1	60	-
chr10	122833915	122833916	A00758:247:H2MVHDSX3:2:1639:23628:16297	60	-
chr10	123002060	123002061	A00758:247:H2MVHDSX3:1:1120:5575:3286/1	60	+
chr10	123522479	123522480	A00758:247:H2MVHDSX3:1:2166:31304:12273/1	60	-
chr10	124463083	124463084	A00758:247:H2MVHDSX3:2:1307:24614:31281/1	60	+
chr10	124758592	124758593	A00758:247:H2MVHDSX3:4:2111:32081:31344/1	60	-
chr10	124783010	124783011	A00758:247:H2MVHDSX3:4:1305:29451:12383/1	60	+
chr10	124809021	124809022	A00758:247:H2MVHDSX3:4:1230:18936:10457/1	60	-
chr10	124831648	124831649	A00758:247:H2MVHDSX3:1:2563:1922:18129	60	-
chr10	124914394	124914395	A00758:247:H2MVHDSX3:1:1675:9055:32268	60	+
chr10	124964918	124964919	A00758:247:H2MVHDSX3:1:1115:21323:4633/1	60	+
chr10	126568883	126568884	A00758:247:H2MVHDSX3:1:2541:15845:19225/1	60	-
chr10	127185451	127185452	A00758:247:H2MVHDSX3:2:1457:17210:23469/1	60	-
chr10	128141495	128141496	A00758:247:H2MVHDSX3:1:2527:8693:7091	60	-
chr10	128712370	128712371	A00758:247:H2MVHDSX3:1:1243:26386:8672/1	60	-
chr10	129335685	129335686	A00758:247:H2MVHDSX3:2:2520:12138:21480/1	60	-
chr10	129495170	129495171	A00758:247:H2MVHDSX3:1:2247:14353:23688/1	60	+
chr10	133406835	133406836	A00758:247:H2MVHDSX3:1:1131:12237:13479/1	60	-
chr10	133408904	133408905	A00758:247:H2MVHDSX3:1:1151:4237:34256/1	60	+
chr10	133410521	133410522	A00758:247:H2MVHDSX3:1:1508:5846:10708/1	60	-
chr10	133451040	133451041	A00758:247:H2MVHDSX3:1:1142:19614:28103/1	60	-
chr10	133469477	133469478	A00758:247:H2MVHDSX3:1:1208:25319:34162/1	60	+
chr10	133495660	133495661	A00758:247:H2MVHDSX3:1:2256:4960:7138/1	60	-
chr10	133517612	133517613	A00758:247:H2MVHDSX3:2:1114:4146:26428/1	60	-
chr10	133525759	133525760	A00758:247:H2MVHDSX3:3:1547:17761:33974/1	60	+
chr11	213817	213818	A00758:247:H2MVHDSX3:1:1231:16125:20807/1	60	+
chr11	221467	221468	A00758:247:H2MVHDSX3:1:1369:18991:13275/1	60	+
chr11	221647	221648	A00758:247:H2MVHDSX3:3:1313:27868:26584	60	+
chr11	228043	228044	A00758:247:H2MVHDSX3:2:1465:17797:11992	60	-
chr11	229339	229340	A00758:247:H2MVHDSX3:1:1434:4942:25614/1	60	+
chr11	242886	242887	A00758:247:H2MVHDSX3:1:1566:32362:36620	60	+
chr11	243805	243806	A00758:247:H2MVHDSX3:1:1117:23475:4883/1	60	+
chr11	243939	243940	A00758:247:H2MVHDSX3:1:1139:3007:6731	60	+
chr11	245256	245257	A00758:247:H2MVHDSX3:1:1117:5819:30859/1	60	-
chr11	245430	245431	A00758:247:H2MVHDSX3:1:1256:16767:6261	60	+
chr11	246295	246296	A00758:247:H2MVHDSX3:1:1263:6036:22592/1	60	-
chr11	246961	246962	A00758:247:H2MVHDSX3:1:1335:23402:1376/1	60	+
chr11	247158	247159	A00758:247:H2MVHDSX3:1:1108:22851:30107	60	-
chr11	247353	247354	A00758:247:H2MVHDSX3:1:2653:32524:30514	60	-
chr11	248346	248347	A00758:247:H2MVHDSX3:4:2311:16577:24220	60	-
chr11	248454	248455	A00758:247:H2MVHDSX3:1:1156:17824:19304/1	60	-
chr11	248643	248644	A00758:247:H2MVHDSX3:1:2142:26612:23062/1	60	+
chr11	251254	251255	A00758:247:H2MVHDSX3:1:1103:31241:28103/1	60	+
chr11	324815	324816	A00758:247:H2MVHDSX3:2:1465:26096:12242	60	+
chr11	328467	328468	A00758:247:H2MVHDSX3:1:1439:30210:14262/1	60	+
chr11	332714	332715	A00758:247:H2MVHDSX3:1:1127:27525:4100/1	60	+
chr11	334543	334544	A00758:247:H2MVHDSX3:1:1349:12192:5290	60	-
chr11	337562	337563	A00758:247:H2MVHDSX3:1:1164:28646:30499/1	60	-
chr11	338351	338352	A00758:247:H2MVHDSX3:1:1268:12915:23453/1	60	-
chr11	456630	456631	A00758:247:H2MVHDSX3:1:2413:13756:36464/1	60	+
chr11	463250	463251	A00758:247:H2MVHDSX3:2:1560:17580:32471	60	+
chr11	464389	464390	A00758:247:H2MVHDSX3:1:1202:13720:23062	60	+
chr11	466342	466343	A00758:247:H2MVHDSX3:1:1109:17698:18709	60	+
chr11	495948	495949	A00758:247:H2MVHDSX3:1:1666:17201:37012/1	60	-
chr11	670577	670578	A00758:247:H2MVHDSX3:1:2305:25174:16313/1	60	-
chr11	670968	670969	A00758:247:H2MVHDSX3:3:1443:22932:5196	60	-
chr11	671595	671596	A00758:247:H2MVHDSX3:1:1411:22245:9486/1	60	+
chr11	679170	679171	A00758:247:H2MVHDSX3:1:1154:4670:35164	60	+
chr11	681450	681451	A00758:247:H2MVHDSX3:2:1228:6460:34162/1	60	-
chr11	682471	682472	A00758:247:H2MVHDSX3:1:1173:15239:6965/1	60	-
chr11	685124	685125	A00758:247:H2MVHDSX3:2:1646:22444:13777/1	60	-
chr11	755302	755303	A00758:247:H2MVHDSX3:1:1269:23086:6778/1	60	-
chr11	757508	757509	A00758:247:H2MVHDSX3:2:1242:17246:4679	60	+
chr11	758477	758478	A00758:247:H2MVHDSX3:2:1275:7988:29136/1	60	+
chr11	758827	758828	A00758:247:H2MVHDSX3:1:1120:22978:13385/1	60	+
chr11	758949	758950	A00758:247:H2MVHDSX3:1:1136:21594:7889/1	60	+
chr11	766276	766277	A00758:247:H2MVHDSX3:1:1320:25807:25770/1	60	+
chr11	768633	768634	A00758:247:H2MVHDSX3:2:1566:11686:29935	60	-
chr11	812891	812892	A00758:247:H2MVHDSX3:1:1172:1741:17534/1	60	-
chr11	1282102	1282103	A00758:247:H2MVHDSX3:1:1164:29930:22921	60	+
chr11	1282104	1282105	A00758:247:H2MVHDSX3:1:1665:25907:22811	60	+
chr11	3364466	3364467	A00758:247:H2MVHDSX3:3:1423:13367:28588/1	60	+
chr11	3704816	3704817	A00758:247:H2MVHDSX3:3:1128:24017:28463/1	60	+
chr11	3712271	3712272	A00758:247:H2MVHDSX3:1:1157:23294:6637/1	60	+
chr11	3723038	3723039	A00758:247:H2MVHDSX3:1:1168:21667:21198/1	60	-
chr11	3732986	3732987	A00758:247:H2MVHDSX3:1:1118:12726:36276/1	60	-
chr11	3740616	3740617	A00758:247:H2MVHDSX3:2:1127:4788:21026	60	+
chr11	3745664	3745665	A00758:247:H2MVHDSX3:3:2342:25717:17065	60	+
chr11	3746194	3746195	A00758:247:H2MVHDSX3:4:2403:8594:3255	60	-
chr11	3747097	3747098	A00758:247:H2MVHDSX3:1:1201:6696:32095/1	60	-
chr11	3749820	3749821	A00758:247:H2MVHDSX3:1:1515:26992:30326/1	60	-
chr11	3844306	3844307	A00758:247:H2MVHDSX3:2:1527:10845:13103	60	-
chr11	3877600	3877601	A00758:247:H2MVHDSX3:1:1544:12246:6731/1	60	+
chr11	3926312	3926313	A00758:247:H2MVHDSX3:1:1175:8052:30592	60	+
chr11	3929646	3929647	A00758:247:H2MVHDSX3:1:1232:11523:35884/1	60	+
chr11	3969736	3969737	A00758:247:H2MVHDSX3:2:1410:18204:32706/1	60	-
chr11	3989787	3989788	A00758:247:H2MVHDSX3:3:1339:3233:15577	60	-
chr11	4020662	4020663	A00758:247:H2MVHDSX3:1:1270:26847:30545/1	60	+
chr11	4022146	4022147	A00758:247:H2MVHDSX3:4:1557:22634:26788/1	60	-
chr11	4031495	4031496	A00758:247:H2MVHDSX3:1:2473:11885:4476	60	+
chr11	4051925	4051926	A00758:247:H2MVHDSX3:1:1108:24252:18662	60	+
chr11	4102146	4102147	A00758:247:H2MVHDSX3:1:2376:26223:12273/1	60	-
chr11	4117574	4117575	A00758:247:H2MVHDSX3:1:1121:27498:10222/1	60	-
chr11	4851763	4851764	A00758:247:H2MVHDSX3:4:2304:12454:32049/1	60	-
chr11	5179986	5179987	A00758:247:H2MVHDSX3:4:2407:29866:27007	60	-
chr11	5680845	5680846	A00758:247:H2MVHDSX3:1:1239:7193:30953/1	60	+
chr11	6521029	6521030	A00758:247:H2MVHDSX3:1:1578:22019:26287/1	60	-
chr11	8642310	8642311	A00758:247:H2MVHDSX3:2:1404:2871:36620/1	60	+
chr11	9395786	9395787	A00758:247:H2MVHDSX3:1:2306:27498:36871/1	60	-
chr11	9411612	9411613	A00758:247:H2MVHDSX3:1:1542:25418:3020/1	60	+
chr11	9411614	9411615	A00758:247:H2MVHDSX3:4:1536:1389:33865	60	+
chr11	9439446	9439447	A00758:247:H2MVHDSX3:2:2246:12717:5572	60	+
chr11	9581001	9581002	A00758:247:H2MVHDSX3:1:2326:28402:6903/1	60	+
chr11	9586576	9586577	A00758:247:H2MVHDSX3:2:2258:29903:27727/1	60	+
chr11	10082588	10082589	A00758:247:H2MVHDSX3:1:1164:1814:25958/1	60	+
chr11	10084916	10084917	A00758:247:H2MVHDSX3:1:1241:29197:17049	60	-
chr11	10090937	10090938	A00758:247:H2MVHDSX3:1:1369:9118:24486	60	+
chr11	10106325	10106326	A00758:247:H2MVHDSX3:4:1156:19687:27508/1	60	-
chr11	10164068	10164069	A00758:247:H2MVHDSX3:1:1165:14036:10207/1	60	+
chr11	10243312	10243313	A00758:247:H2MVHDSX3:1:1154:9742:1642/1	60	-
chr11	10758011	10758012	A00758:247:H2MVHDSX3:1:1124:18069:29496/1	60	+
chr11	10761586	10761587	A00758:247:H2MVHDSX3:2:1125:23520:37027/1	60	+
chr11	10761588	10761589	A00758:247:H2MVHDSX3:4:1124:14091:3662/1	60	+
chr11	10770505	10770506	A00758:247:H2MVHDSX3:1:1642:6442:33692/1	60	-
chr11	10850235	10850236	A00758:247:H2MVHDSX3:1:1455:3884:13823/1	60	+
chr11	11878832	11878833	A00758:247:H2MVHDSX3:1:1242:30924:19601/1	60	+
chr11	11941428	11941429	A00758:247:H2MVHDSX3:1:1404:17255:25801/1	60	+
chr11	11941662	11941663	A00758:247:H2MVHDSX3:2:2125:21847:26991	60	-
chr11	12210560	12210561	A00758:247:H2MVHDSX3:1:1150:14353:23030/1	60	+
chr11	12433531	12433532	A00758:247:H2MVHDSX3:2:2120:30734:14262/1	60	-
chr11	13200462	13200463	A00758:247:H2MVHDSX3:1:1344:13367:30373/1	60	-
chr11	13653555	13653556	A00758:247:H2MVHDSX3:1:1138:4860:34178/1	60	-
chr11	15173561	15173562	A00758:247:H2MVHDSX3:3:2566:28429:22701	60	-
chr11	16490507	16490508	A00758:247:H2MVHDSX3:1:1137:27615:28682/1	60	+
chr11	16972140	16972141	A00758:247:H2MVHDSX3:1:1509:14181:27524/1	60	+
chr11	17090597	17090598	A00758:247:H2MVHDSX3:3:2229:25608:15687	60	-
chr11	17092491	17092492	A00758:247:H2MVHDSX3:2:2116:11876:21120/1	60	-
chr11	17148912	17148913	A00758:247:H2MVHDSX3:1:1372:1280:11600/1	60	-
chr11	17901347	17901348	A00758:247:H2MVHDSX3:3:1633:11876:12915	60	-
chr11	18299689	18299690	A00758:247:H2MVHDSX3:1:2613:9471:12132/1	60	+
chr11	18304176	18304177	A00758:247:H2MVHDSX3:1:1466:21621:23218/1	60	-
chr11	18316892	18316893	A00758:247:H2MVHDSX3:2:2131:16495:14559/1	60	-
chr11	18358031	18358032	A00758:247:H2MVHDSX3:1:1149:8766:22874/1	60	+
chr11	18360400	18360401	A00758:247:H2MVHDSX3:1:1139:12283:34256/1	60	+
[truncated: 12,435 more rows]
