# Supplementary material for: HIV-1 capsid stability enables inositol phosphate-independent infection of target cells and promotes integration into genes
Source: PLoS Pathog. 2023 Jun 2;19(6):e1011423. doi: 10.1371/journal.ppat.1011423 (PMC10266667; doi:10.1371/journal.ppat.1011423)
Supplement: S1 Data — (TAR.GZ) [file ppat.1011423.s012.tar.gz › CEM_WT_A/CA_WT/Unique_hg38_integration_sites/7442-GS-8.bed]

chr1	140121	140122	A00758:247:H2MVHDSX3:4:2303:19334:2065/1	60	-
chr1	187055	187056	A00758:247:H2MVHDSX3:3:2128:25852:2049/1	60	-
chr1	737044	737045	A00758:247:H2MVHDSX3:1:2138:1805:27602/1	60	-
chr1	782112	782113	A00758:247:H2MVHDSX3:2:2165:6207:19758	60	+
chr1	785847	785848	A00758:247:H2MVHDSX3:4:1274:3070:26443	60	+
chr1	799425	799426	A00758:247:H2MVHDSX3:3:2622:26585:26522/1	60	-
chr1	812622	812623	A00758:247:H2MVHDSX3:2:1231:7609:26287/1	60	+
chr1	826269	826270	A00758:247:H2MVHDSX3:1:1320:26946:1313/1	60	+
chr1	833009	833010	A00758:247:H2MVHDSX3:1:2439:11252:35164/1	60	+
chr1	851637	851638	A00758:247:H2MVHDSX3:2:1306:14244:9909/1	60	-
chr1	853177	853178	A00758:247:H2MVHDSX3:1:1554:2817:14794/1	60	+
chr1	951736	951737	A00758:247:H2MVHDSX3:1:1105:29396:27853/1	60	-
chr1	956864	956865	A00758:247:H2MVHDSX3:3:1445:17219:35415	60	-
chr1	963071	963072	A00758:247:H2MVHDSX3:1:1149:12436:6527	60	+
chr1	1024827	1024828	A00758:247:H2MVHDSX3:1:1113:5321:1783	60	-
chr1	1191610	1191611	A00758:247:H2MVHDSX3:1:2107:25201:19930/1	60	+
chr1	1207850	1207851	A00758:247:H2MVHDSX3:3:1346:24614:20760	60	+
chr1	1256377	1256378	A00758:247:H2MVHDSX3:2:2145:15926:15828/1	60	+
chr1	1263287	1263288	A00758:247:H2MVHDSX3:1:1137:31503:29997/1	60	-
chr1	1263464	1263465	A00758:247:H2MVHDSX3:2:2424:6967:36636/1	60	-
chr1	1263467	1263468	A00758:247:H2MVHDSX3:3:2426:21269:9831/1	60	+
chr1	1268230	1268231	A00758:247:H2MVHDSX3:1:1435:7889:12555/1	60	-
chr1	1310739	1310740	A00758:247:H2MVHDSX3:1:1408:10511:16219/1	60	-
chr1	1313342	1313343	A00758:247:H2MVHDSX3:2:2345:18756:23610	60	+
chr1	1316215	1316216	A00758:247:H2MVHDSX3:3:2512:9308:2644	60	+
chr1	1316961	1316962	A00758:247:H2MVHDSX3:1:1111:27561:37043/1	60	+
chr1	1318251	1318252	A00758:247:H2MVHDSX3:2:2647:19596:22999	60	+
chr1	1318400	1318401	A00758:247:H2MVHDSX3:1:2659:28673:4147/1	60	+
chr1	1320899	1320900	A00758:247:H2MVHDSX3:1:1413:15239:30452/1	60	+
chr1	1389182	1389183	A00758:247:H2MVHDSX3:1:1522:2338:17597	60	+
chr1	1390149	1390150	A00758:247:H2MVHDSX3:2:1675:16550:12962	60	+
chr1	1390623	1390624	A00758:247:H2MVHDSX3:1:1560:11632:7138/1	60	-
chr1	1390691	1390692	A00758:247:H2MVHDSX3:4:2573:28772:14372	60	-
chr1	1390692	1390693	A00758:247:H2MVHDSX3:1:1144:18069:32941/1	60	-
chr1	1391202	1391203	A00758:247:H2MVHDSX3:1:1468:29053:34366	60	-
chr1	1393418	1393419	A00758:247:H2MVHDSX3:1:1163:7120:14575/1	60	+
chr1	1394239	1394240	A00758:247:H2MVHDSX3:1:1153:10854:4445/1	60	-
chr1	1396184	1396185	A00758:247:H2MVHDSX3:3:2465:14913:17832/1	60	-
chr1	1397107	1397108	A00758:247:H2MVHDSX3:1:1125:13612:6997/1	60	+
chr1	1397248	1397249	A00758:247:H2MVHDSX3:2:2375:4589:13855	60	-
chr1	1401082	1401083	A00758:247:H2MVHDSX3:2:1577:8070:17879/1	60	+
chr1	1403827	1403828	A00758:247:H2MVHDSX3:1:1176:24695:33301	60	-
chr1	1405740	1405741	A00758:247:H2MVHDSX3:1:1178:30779:1564	60	-
chr1	1445979	1445980	A00758:247:H2MVHDSX3:4:1171:20609:30044	60	-
chr1	1489811	1489812	A00758:247:H2MVHDSX3:1:2462:24686:14685	60	+
chr1	1491928	1491929	A00758:247:H2MVHDSX3:1:1365:6017:11318/1	60	+
chr1	1521557	1521558	A00758:247:H2MVHDSX3:1:1520:22553:36793	60	+
chr1	1522270	1522271	A00758:247:H2MVHDSX3:1:1371:9751:29277	60	-
chr1	1558885	1558886	A00758:247:H2MVHDSX3:1:1656:9869:32706	60	-
chr1	1565560	1565561	A00758:247:H2MVHDSX3:2:2366:7500:13072	60	-
chr1	1569253	1569254	A00758:247:H2MVHDSX3:2:1150:21775:7075	60	-
chr1	1652364	1652365	A00758:247:H2MVHDSX3:4:2649:2835:26443	60	+
chr1	1656065	1656066	A00758:247:H2MVHDSX3:2:1249:25274:28260	60	+
chr1	1666722	1666723	A00758:247:H2MVHDSX3:1:1159:19226:3881/1	60	-
chr1	1668480	1668481	A00758:247:H2MVHDSX3:2:1560:12454:16611/1	60	+
chr1	1669051	1669052	A00758:247:H2MVHDSX3:1:1118:30960:33129/1	60	+
chr1	1669053	1669054	A00758:247:H2MVHDSX3:2:2165:2645:24580	60	+
chr1	1687686	1687687	A00758:247:H2MVHDSX3:1:1556:6777:27946/1	60	+
chr1	1716794	1716795	A00758:247:H2MVHDSX3:3:1538:20681:30326	60	-
chr1	1719423	1719424	A00758:247:H2MVHDSX3:1:1134:20961:18630/1	60	+
chr1	1727358	1727359	A00758:247:H2MVHDSX3:1:1223:21938:6198/1	60	+
chr1	1731257	1731258	A00758:247:H2MVHDSX3:1:2337:1949:32080/1	60	-
chr1	1764074	1764075	A00758:247:H2MVHDSX3:1:2119:10140:32957	60	-
chr1	1767551	1767552	A00758:247:H2MVHDSX3:2:1303:15212:27273/1	60	-
chr1	1771490	1771491	A00758:247:H2MVHDSX3:1:1136:12527:2644/1	60	-
chr1	1801921	1801922	A00758:247:H2MVHDSX3:1:2645:31901:30530	60	-
chr1	1802106	1802107	A00758:247:H2MVHDSX3:1:1657:28537:26929/1	60	-
chr1	1805986	1805987	A00758:247:H2MVHDSX3:1:1105:10393:29575/1	60	+
chr1	1806008	1806009	A00758:247:H2MVHDSX3:1:1242:10239:23578/1	60	-
chr1	1808406	1808407	A00758:247:H2MVHDSX3:1:2176:9182:8500/1	60	+
chr1	1812790	1812791	A00758:247:H2MVHDSX3:1:2338:14507:8797	60	+
chr1	1815917	1815918	A00758:247:H2MVHDSX3:1:1340:20121:16423/1	60	+
chr1	1818395	1818396	A00758:247:H2MVHDSX3:1:1211:1597:22921/1	60	+
chr1	1818788	1818789	A00758:247:H2MVHDSX3:3:2259:18774:29058	60	-
chr1	1820720	1820721	A00758:247:H2MVHDSX3:1:1372:15085:5008/1	60	-
chr1	1820830	1820831	A00758:247:H2MVHDSX3:1:1201:31439:1047/1	60	+
chr1	1821015	1821016	A00758:247:H2MVHDSX3:1:1161:17119:9095/1	60	+
chr1	1821226	1821227	A00758:247:H2MVHDSX3:1:1151:29957:6558	60	+
chr1	1823023	1823024	A00758:247:H2MVHDSX3:1:1128:4508:9643/1	60	-
chr1	1826472	1826473	A00758:247:H2MVHDSX3:3:1476:24677:28322/1	60	+
chr1	1830143	1830144	A00758:247:H2MVHDSX3:1:2448:26621:3724/1	60	+
chr1	1838539	1838540	A00758:247:H2MVHDSX3:4:1148:14769:29450/1	60	-
chr1	1839961	1839962	A00758:247:H2MVHDSX3:1:1271:6840:34976/1	60	+
chr1	1842088	1842089	A00758:247:H2MVHDSX3:4:1429:24532:9439/1	60	-
chr1	1842459	1842460	A00758:247:H2MVHDSX3:2:1136:14190:23500/1	60	+
chr1	1845153	1845154	A00758:247:H2MVHDSX3:1:1151:29225:12962/1	60	+
chr1	1868551	1868552	A00758:247:H2MVHDSX3:1:1113:16830:4836	60	+
chr1	1871698	1871699	A00758:247:H2MVHDSX3:1:1141:21748:33583/1	60	+
chr1	1872715	1872716	A00758:247:H2MVHDSX3:3:1612:12943:10692	60	+
chr1	1886906	1886907	A00758:247:H2MVHDSX3:1:1104:3992:14356/1	60	+
chr1	2058340	2058341	A00758:247:H2MVHDSX3:1:2324:14064:30577/1	60	+
chr1	2241387	2241388	A00758:247:H2MVHDSX3:1:2448:8178:29183/1	60	-
chr1	2394040	2394041	A00758:247:H2MVHDSX3:1:1129:7817:27618/1	60	+
chr1	2394758	2394759	A00758:247:H2MVHDSX3:1:1675:12509:24690	60	+
chr1	3645076	3645077	A00758:247:H2MVHDSX3:1:2421:3649:9690/1	60	+
chr1	3727818	3727819	A00758:247:H2MVHDSX3:1:1227:8594:16031	60	-
chr1	3850344	3850345	A00758:247:H2MVHDSX3:1:1348:22245:16219/1	60	+
chr1	3883357	3883358	A00758:247:H2MVHDSX3:1:1312:31069:8328/1	60	+
chr1	3888190	3888191	A00758:247:H2MVHDSX3:4:2275:3233:27884/1	60	+
chr1	3901789	3901790	A00758:247:H2MVHDSX3:2:1434:2148:30295	60	+
chr1	5927814	5927815	A00758:247:H2MVHDSX3:1:1113:9155:21512/1	60	+
chr1	5955157	5955158	A00758:247:H2MVHDSX3:2:1503:14660:30639	60	-
chr1	5984274	5984275	A00758:247:H2MVHDSX3:3:1445:12020:20995	60	-
chr1	5986670	5986671	A00758:247:H2MVHDSX3:1:1172:17074:33818/1	60	+
chr1	6299284	6299285	A00758:247:H2MVHDSX3:1:1108:16188:8516/1	60	+
chr1	6600777	6600778	A00758:247:H2MVHDSX3:3:2174:19497:4726	60	-
chr1	6600781	6600782	A00758:247:H2MVHDSX3:4:2372:5376:6825/1	60	-
chr1	6650654	6650655	A00758:247:H2MVHDSX3:1:1313:19397:30326	60	-
chr1	6793228	6793229	A00758:247:H2MVHDSX3:1:2121:17924:30029/1	60	+
chr1	6796237	6796238	A00758:247:H2MVHDSX3:1:2446:21893:30044/1	60	+
chr1	6825360	6825361	A00758:247:H2MVHDSX3:1:1102:25409:8829/1	60	+
chr1	6825361	6825362	A00758:247:H2MVHDSX3:2:2366:20003:12242	60	+
chr1	6825591	6825592	A00758:247:H2MVHDSX3:1:1154:12319:37012/1	60	+
chr1	6826144	6826145	A00758:247:H2MVHDSX3:1:1168:29649:32299/1	60	+
chr1	6826885	6826886	A00758:247:H2MVHDSX3:1:1113:11532:14951/1	60	+
chr1	6831399	6831400	A00758:247:H2MVHDSX3:1:1111:24948:8375	60	+
chr1	6859830	6859831	A00758:247:H2MVHDSX3:1:1449:13060:5165/1	60	+
chr1	8236474	8236475	A00758:247:H2MVHDSX3:2:2549:25021:21277	60	-
chr1	8236477	8236478	A00758:247:H2MVHDSX3:1:1143:13548:36448	60	-
chr1	8385835	8385836	A00758:247:H2MVHDSX3:1:1102:14371:29324/1	60	+
chr1	8385836	8385837	A00758:247:H2MVHDSX3:4:1206:20057:2378	60	+
chr1	8460854	8460855	A00758:247:H2MVHDSX3:1:1165:1118:35869/1	60	-
chr1	8491452	8491453	A00758:247:H2MVHDSX3:1:1602:31123:23829	60	+
chr1	8493061	8493062	A00758:247:H2MVHDSX3:2:1243:1434:23359/1	60	+
chr1	8504965	8504966	A00758:247:H2MVHDSX3:1:1110:8874:19429/1	60	+
chr1	8542182	8542183	A00758:247:H2MVHDSX3:1:1124:8477:19523/1	60	-
chr1	8545374	8545375	A00758:247:H2MVHDSX3:1:1123:10592:36119/1	60	-
chr1	8629451	8629452	A00758:247:H2MVHDSX3:2:1634:27416:21480/1	60	+
chr1	8669584	8669585	A00758:247:H2MVHDSX3:1:1143:17779:29778	60	-
chr1	8715548	8715549	A00758:247:H2MVHDSX3:1:1462:5909:21496	60	+
chr1	8757523	8757524	A00758:247:H2MVHDSX3:1:2224:30463:5619/1	60	-
chr1	8762012	8762013	A00758:247:H2MVHDSX3:1:1207:22137:28964/1	60	+
chr1	8790193	8790194	A00758:247:H2MVHDSX3:3:2404:21142:26428	60	+
chr1	8793106	8793107	A00758:247:H2MVHDSX3:1:2624:26820:2440/1	60	+
chr1	8804958	8804959	A00758:247:H2MVHDSX3:3:1264:26295:5979	60	-
chr1	8872208	8872209	A00758:247:H2MVHDSX3:1:1236:2067:15217	60	-
chr1	8968860	8968861	A00758:247:H2MVHDSX3:4:1407:27416:26177/1	60	-
chr1	9184238	9184239	A00758:247:H2MVHDSX3:1:1465:21395:5541/1	60	-
chr1	9217694	9217695	A00758:247:H2MVHDSX3:1:1178:29514:35039/1	60	+
chr1	9542128	9542129	A00758:247:H2MVHDSX3:1:2404:4860:3583/1	60	-
chr1	9547962	9547963	A00758:247:H2MVHDSX3:1:1444:5719:14090	60	+
chr1	9558926	9558927	A00758:247:H2MVHDSX3:1:1135:9227:23578/1	60	+
chr1	9564285	9564286	A00758:247:H2MVHDSX3:1:1143:28682:26209	60	-
chr1	9564566	9564567	A00758:247:H2MVHDSX3:1:1101:11125:36354/1	60	+
chr1	9569755	9569756	A00758:247:H2MVHDSX3:1:1162:4707:19257/1	60	+
chr1	9627212	9627213	A00758:247:H2MVHDSX3:2:1573:20582:10457	60	+
chr1	9747238	9747239	A00758:247:H2MVHDSX3:1:1464:28691:31266/1	60	+
chr1	9763483	9763484	A00758:247:H2MVHDSX3:1:1123:6614:35869	60	-
chr1	9819725	9819726	A00758:247:H2MVHDSX3:2:1135:8910:31923/1	60	+
chr1	9819882	9819883	A00758:247:H2MVHDSX3:1:1446:9950:29496/1	60	+
chr1	9922493	9922494	A00758:247:H2MVHDSX3:1:1666:16260:29371/1	60	+
chr1	10016425	10016426	A00758:247:H2MVHDSX3:2:2139:21739:3787	60	+
chr1	10040658	10040659	A00758:247:H2MVHDSX3:1:1628:6587:18067	60	-
chr1	10086290	10086291	A00758:247:H2MVHDSX3:4:1319:25464:17566/1	60	+
chr1	10092200	10092201	A00758:247:H2MVHDSX3:1:1103:2356:6574/1	60	+
chr1	10094073	10094074	A00758:247:H2MVHDSX3:1:1239:2546:29074/1	60	-
chr1	10095111	10095112	A00758:247:H2MVHDSX3:1:2167:21766:8563/1	60	-
chr1	10101348	10101349	A00758:247:H2MVHDSX3:1:2353:11207:26443/1	60	-
chr1	10105130	10105131	A00758:247:H2MVHDSX3:1:2516:12066:26428	60	+
chr1	10125008	10125009	A00758:247:H2MVHDSX3:1:1546:22996:4711	60	-
chr1	10130957	10130958	A00758:247:H2MVHDSX3:1:1125:10981:25175	60	+
chr1	10134743	10134744	A00758:247:H2MVHDSX3:3:1616:19171:34006	60	+
chr1	10297091	10297092	A00758:247:H2MVHDSX3:1:1569:22290:24377/1	60	-
chr1	10304860	10304861	A00758:247:H2MVHDSX3:1:1405:9507:10974/1	60	-
chr1	10327566	10327567	A00758:247:H2MVHDSX3:2:2424:22489:35274	60	+
chr1	10485206	10485207	A00758:247:H2MVHDSX3:1:1526:5403:6464	60	-
chr1	10550257	10550258	A00758:247:H2MVHDSX3:2:1237:17707:29622/1	60	+
chr1	10921532	10921533	A00758:247:H2MVHDSX3:4:1272:28501:14434	60	-
chr1	11087599	11087600	A00758:247:H2MVHDSX3:1:1616:22372:24111/1	60	+
chr1	11089612	11089613	A00758:247:H2MVHDSX3:1:1157:29912:8046	60	-
chr1	11095137	11095138	A00758:247:H2MVHDSX3:1:1221:13657:26459/1	60	-
chr1	11137219	11137220	A00758:247:H2MVHDSX3:2:1451:25599:15984	60	+
chr1	11138124	11138125	A00758:247:H2MVHDSX3:1:1116:6370:14372/1	60	-
chr1	11140867	11140868	A00758:247:H2MVHDSX3:1:1270:23194:31422/1	60	-
chr1	11196635	11196636	A00758:247:H2MVHDSX3:1:1411:30255:17347/1	60	-
chr1	11209673	11209674	A00758:247:H2MVHDSX3:1:1122:19497:33442	60	-
chr1	11223514	11223515	A00758:247:H2MVHDSX3:1:1658:24560:28902	60	-
chr1	11223516	11223517	A00758:247:H2MVHDSX3:1:1123:5448:25582	60	-
chr1	11224511	11224512	A00758:247:H2MVHDSX3:2:1414:24089:14340	60	+
chr1	11225127	11225128	A00758:247:H2MVHDSX3:1:1109:30960:32002/1	60	+
chr1	11292205	11292206	A00758:247:H2MVHDSX3:4:1127:9688:12633/1	60	+
chr1	11813744	11813745	A00758:247:H2MVHDSX3:1:2240:22833:14732/1	60	-
chr1	11815911	11815912	A00758:247:H2MVHDSX3:1:1107:14814:3004/1	60	+
chr1	11992278	11992279	A00758:247:H2MVHDSX3:1:1129:4797:10895	60	+
chr1	12068019	12068020	A00758:247:H2MVHDSX3:1:1109:19379:23938/1	60	-
chr1	12123109	12123110	A00758:247:H2MVHDSX3:1:1112:3857:15248	60	+
chr1	12269354	12269355	A00758:247:H2MVHDSX3:1:1243:30635:29246/1	60	+
chr1	12277747	12277748	A00758:247:H2MVHDSX3:1:1160:14850:12837/1	60	+
chr1	12281330	12281331	A00758:247:H2MVHDSX3:1:1124:18114:10629/1	60	+
chr1	12287192	12287193	A00758:247:H2MVHDSX3:1:1157:7563:21887/1	60	-
chr1	12296754	12296755	A00758:247:H2MVHDSX3:1:1272:7184:36229/1	60	+
chr1	12301197	12301198	A00758:247:H2MVHDSX3:1:1238:24487:19257/1	60	+
chr1	12323179	12323180	A00758:247:H2MVHDSX3:3:2363:18864:31720	60	+
chr1	12332746	12332747	A00758:247:H2MVHDSX3:1:2213:10890:4069/1	60	+
chr1	12333342	12333343	A00758:247:H2MVHDSX3:1:1629:2709:18208/1	60	-
chr1	12334130	12334131	A00758:247:H2MVHDSX3:1:1242:5990:15593/1	60	+
chr1	12336760	12336761	A00758:247:H2MVHDSX3:4:2319:8892:31172/1	60	+
chr1	12348379	12348380	A00758:247:H2MVHDSX3:1:1255:26621:12900/1	60	+
chr1	12355791	12355792	A00758:247:H2MVHDSX3:1:1248:17047:4053/1	60	+
chr1	12356188	12356189	A00758:247:H2MVHDSX3:1:1367:3197:35556/1	60	-
chr1	12359610	12359611	A00758:247:H2MVHDSX3:1:1134:28239:20400/1	60	+
chr1	12360948	12360949	A00758:247:H2MVHDSX3:2:1150:24108:12931/1	60	+
chr1	12364549	12364550	A00758:247:H2MVHDSX3:1:1358:27868:30530/1	60	+
chr1	12366525	12366526	A00758:247:H2MVHDSX3:1:1127:1316:15608/1	60	+
chr1	12367889	12367890	A00758:247:H2MVHDSX3:3:1236:10800:20666	60	+
chr1	12369322	12369323	A00758:247:H2MVHDSX3:1:1103:25256:29074/1	60	+
chr1	12382617	12382618	A00758:247:H2MVHDSX3:1:1305:32063:7420/1	60	+
chr1	12410121	12410122	A00758:247:H2MVHDSX3:1:1122:5330:5055/1	60	+
chr1	12415706	12415707	A00758:247:H2MVHDSX3:1:1266:13612:26036/1	60	-
chr1	12467816	12467817	A00758:247:H2MVHDSX3:3:1574:9191:6073	60	-
chr1	13486115	13486116	A00758:247:H2MVHDSX3:1:2221:3278:23234/1	60	-
chr1	13736919	13736920	A00758:247:H2MVHDSX3:1:1555:2347:5682/1	60	+
chr1	13743665	13743666	A00758:247:H2MVHDSX3:1:1215:3595:18145	60	-
chr1	13744540	13744541	A00758:247:H2MVHDSX3:1:1211:29921:25410/1	60	+
chr1	13756565	13756566	A00758:247:H2MVHDSX3:1:1108:22724:18333/1	60	+
chr1	13759300	13759301	A00758:247:H2MVHDSX3:2:1260:22272:19492/1	60	+
chr1	13777940	13777941	A00758:247:H2MVHDSX3:1:1128:20455:29215/1	60	-
chr1	15548973	15548974	A00758:247:H2MVHDSX3:1:1166:29866:2988/1	60	-
chr1	15626794	15626795	A00758:247:H2MVHDSX3:4:1374:6912:22044	60	-
chr1	15657605	15657606	A00758:247:H2MVHDSX3:1:1468:31322:22044/1	60	+
chr1	15662023	15662024	A00758:247:H2MVHDSX3:1:1250:12608:24549/1	60	+
chr1	15768929	15768930	A00758:247:H2MVHDSX3:1:1620:32208:30217	60	-
chr1	15851914	15851915	A00758:247:H2MVHDSX3:1:1118:30436:22138/1	60	+
chr1	15852238	15852239	A00758:247:H2MVHDSX3:1:1112:10520:27132/1	60	-
chr1	15852513	15852514	A00758:247:H2MVHDSX3:4:1316:30770:11757	60	+
chr1	15883768	15883769	A00758:247:H2MVHDSX3:1:1259:21585:2863/1	60	-
chr1	15893487	15893488	A00758:247:H2MVHDSX3:2:2552:4716:2268	60	-
chr1	15912043	15912044	A00758:247:H2MVHDSX3:2:1219:17779:10050	60	-
chr1	15927692	15927693	A00758:247:H2MVHDSX3:1:1445:7346:24862/1	60	+
chr1	16285135	16285136	A00758:247:H2MVHDSX3:3:2101:31385:22373	60	+
chr1	16299308	16299309	A00758:247:H2MVHDSX3:1:1345:26711:6574	60	-
chr1	16300793	16300794	A00758:247:H2MVHDSX3:1:2236:28962:36965/1	60	-
chr1	16301134	16301135	A00758:247:H2MVHDSX3:1:1161:30553:18458/1	60	+
chr1	16313460	16313461	A00758:247:H2MVHDSX3:1:2152:12617:34272/1	60	+
chr1	16572764	16572765	A00758:247:H2MVHDSX3:1:1341:18096:26349/1	60	+
chr1	16599705	16599706	A00758:247:H2MVHDSX3:2:1438:12391:3662/1	60	-
chr1	16640303	16640304	A00758:247:H2MVHDSX3:1:1402:7997:19476/1	60	+
chr1	16643753	16643754	A00758:247:H2MVHDSX3:4:1577:15664:21950	60	+
chr1	16988776	16988777	A00758:247:H2MVHDSX3:3:2415:24216:10802/1	60	+
chr1	17023377	17023378	A00758:247:H2MVHDSX3:1:1128:31340:26303/1	60	-
chr1	17035391	17035392	A00758:247:H2MVHDSX3:1:1130:1579:19758/1	60	+
chr1	17040050	17040051	A00758:247:H2MVHDSX3:1:2277:7229:32049/1	60	+
chr1	17040051	17040052	A00758:247:H2MVHDSX3:2:1250:6786:9862	60	+
chr1	17044478	17044479	A00758:247:H2MVHDSX3:1:1357:27832:9706/1	60	+
chr1	17045854	17045855	A00758:247:H2MVHDSX3:1:1272:27181:27774/1	60	-
chr1	17357652	17357653	A00758:247:H2MVHDSX3:3:1131:15085:23171	60	+
chr1	17426920	17426921	A00758:247:H2MVHDSX3:1:2575:14886:30060/1	60	-
chr1	19130141	19130142	A00758:247:H2MVHDSX3:1:1243:11071:15436/1	60	-
chr1	19134007	19134008	A00758:247:H2MVHDSX3:1:2515:18557:13088	60	+
chr1	19134419	19134420	A00758:247:H2MVHDSX3:1:1148:21766:10723/1	60	+
chr1	19140707	19140708	A00758:247:H2MVHDSX3:1:1228:6804:1031/1	60	-
chr1	19164493	19164494	A00758:247:H2MVHDSX3:2:1109:31702:20259/1	60	+
chr1	19165812	19165813	A00758:247:H2MVHDSX3:1:2359:18322:21699	60	-
chr1	19185545	19185546	A00758:247:H2MVHDSX3:1:1205:5412:34632/1	60	-
chr1	19187467	19187468	A00758:247:H2MVHDSX3:1:1113:20410:12821	60	-
chr1	19191593	19191594	A00758:247:H2MVHDSX3:1:2305:29622:33661/1	60	-
chr1	19199818	19199819	A00758:247:H2MVHDSX3:2:1141:21278:11412	60	+
chr1	19199847	19199848	A00758:247:H2MVHDSX3:1:1168:28610:14434/1	60	-
chr1	19199855	19199856	A00758:247:H2MVHDSX3:4:1108:22309:21715/1	60	+
chr1	19203367	19203368	A00758:247:H2MVHDSX3:4:1516:20934:15608	60	+
chr1	19228412	19228413	A00758:247:H2MVHDSX3:4:2238:14859:15577/1	60	+
chr1	19278541	19278542	A00758:247:H2MVHDSX3:2:2156:3929:36824	60	-
chr1	19372474	19372475	A00758:247:H2MVHDSX3:4:2636:22281:15092/1	60	-
chr1	19409434	19409435	A00758:247:H2MVHDSX3:1:1120:20112:10175/1	60	+
chr1	19435034	19435035	A00758:247:H2MVHDSX3:2:1577:1416:18443	60	+
chr1	19456508	19456509	A00758:247:H2MVHDSX3:1:1538:1235:7858	60	-
chr1	19612103	19612104	A00758:247:H2MVHDSX3:1:1123:9851:9721/1	60	+
chr1	19614795	19614796	A00758:247:H2MVHDSX3:1:1129:19741:21746/1	60	-
chr1	19618891	19618892	A00758:247:H2MVHDSX3:1:1130:5990:10833/1	60	+
chr1	19898177	19898178	A00758:247:H2MVHDSX3:1:1358:8458:24940/1	60	-
chr1	20752753	20752754	A00758:247:H2MVHDSX3:1:1255:14073:25770/1	60	-
chr1	20757963	20757964	A00758:247:H2MVHDSX3:1:1224:14244:9377/1	60	-
chr1	20771477	20771478	A00758:247:H2MVHDSX3:1:1313:11062:3865/1	60	+
chr1	20841728	20841729	A00758:247:H2MVHDSX3:2:2458:14913:28228	60	+
chr1	20859782	20859783	A00758:247:H2MVHDSX3:4:2469:14127:16971/1	60	+
chr1	20861735	20861736	A00758:247:H2MVHDSX3:3:1150:23818:22795	60	-
chr1	20891766	20891767	A00758:247:H2MVHDSX3:1:2524:12355:9424	60	+
chr1	20917971	20917972	A00758:247:H2MVHDSX3:1:1174:32009:35822/1	60	+
chr1	20946460	20946461	A00758:247:H2MVHDSX3:3:2437:30074:31031	60	-
chr1	20957687	20957688	A00758:247:H2MVHDSX3:1:1644:3974:28260/1	60	+
chr1	20976988	20976989	A00758:247:H2MVHDSX3:1:2273:8712:11193/1	60	+
chr1	20996747	20996748	A00758:247:H2MVHDSX3:3:2157:5077:31923	60	+
chr1	20998635	20998636	A00758:247:H2MVHDSX3:4:1641:21395:20635	60	-
chr1	21041933	21041934	A00758:247:H2MVHDSX3:2:1153:6967:19883/1	60	-
chr1	21058684	21058685	A00758:247:H2MVHDSX3:2:2549:22001:16016/1	60	-
chr1	21106616	21106617	A00758:247:H2MVHDSX3:1:1322:27769:16203	60	+
chr1	21113384	21113385	A00758:247:H2MVHDSX3:1:1240:15808:26271/1	60	+
chr1	21120001	21120002	A00758:247:H2MVHDSX3:1:1257:23402:9862/1	60	-
chr1	21162985	21162986	A00758:247:H2MVHDSX3:1:1113:15591:8735/1	60	-
chr1	21169576	21169577	A00758:247:H2MVHDSX3:1:1140:20220:22013/1	60	-
chr1	21463176	21463177	A00758:247:H2MVHDSX3:1:2634:6931:19413/1	60	-
chr1	21683584	21683585	A00758:247:H2MVHDSX3:4:2668:12264:33567/1	60	+
chr1	21702635	21702636	A00758:247:H2MVHDSX3:1:1517:11831:14559	60	-
chr1	21716953	21716954	A00758:247:H2MVHDSX3:1:1208:11098:26318/1	60	-
chr1	21734019	21734020	A00758:247:H2MVHDSX3:3:1246:14163:3004/1	60	-
chr1	21734021	21734022	A00758:247:H2MVHDSX3:1:1148:6081:19695/1	60	-
chr1	22055392	22055393	A00758:247:H2MVHDSX3:1:1117:3929:7294/1	60	+
chr1	22063002	22063003	A00758:247:H2MVHDSX3:1:1242:32732:29183/1	60	-
chr1	22086512	22086513	A00758:247:H2MVHDSX3:1:1214:25201:34209/1	60	+
chr1	22102219	22102220	A00758:247:H2MVHDSX3:1:1136:21549:23782/1	60	-
chr1	22382323	22382324	A00758:247:H2MVHDSX3:1:1239:31186:17080/1	60	+
chr1	23032660	23032661	A00758:247:H2MVHDSX3:2:2378:17201:2566	60	+
chr1	23049250	23049251	A00758:247:H2MVHDSX3:1:1521:8169:17112/1	60	-
chr1	23058062	23058063	A00758:247:H2MVHDSX3:4:2210:17101:7529/1	60	+
chr1	23065518	23065519	A00758:247:H2MVHDSX3:1:1131:8648:7670/1	60	+
chr1	23122083	23122084	A00758:247:H2MVHDSX3:2:2524:21902:29277/1	60	+
chr1	23270138	23270139	A00758:247:H2MVHDSX3:1:1345:17065:1297/1	60	-
chr1	23287619	23287620	A00758:247:H2MVHDSX3:1:1330:2917:35634/1	60	+
chr1	23305276	23305277	A00758:247:H2MVHDSX3:1:1101:31340:25958/1	60	+
chr1	23307869	23307870	A00758:247:H2MVHDSX3:1:1417:14208:11945/1	60	+
chr1	23310301	23310302	A00758:247:H2MVHDSX3:1:1249:2754:31688/1	60	+
chr1	23311353	23311354	A00758:247:H2MVHDSX3:1:1652:18728:29136/1	60	+
chr1	23313290	23313291	A00758:247:H2MVHDSX3:1:1170:6587:28307/1	60	+
chr1	23314200	23314201	A00758:247:H2MVHDSX3:1:1176:25617:10692/1	60	-
chr1	23413367	23413368	A00758:247:H2MVHDSX3:1:1101:5005:30483/1	60	-
chr1	23694200	23694201	A00758:247:H2MVHDSX3:3:2241:8142:1658	60	-
chr1	23752501	23752502	A00758:247:H2MVHDSX3:1:1141:16830:32205/1	60	+
chr1	23755583	23755584	A00758:247:H2MVHDSX3:2:2469:16631:25911	60	-
chr1	23974479	23974480	A00758:247:H2MVHDSX3:1:1272:24026:17895/1	60	-
chr1	24421081	24421082	A00758:247:H2MVHDSX3:1:1123:30346:1063/1	60	-
chr1	24460870	24460871	A00758:247:H2MVHDSX3:1:1157:10484:13385/1	60	+
chr1	24650320	24650321	A00758:247:H2MVHDSX3:1:1436:5520:35509/1	60	-
chr1	24653498	24653499	A00758:247:H2MVHDSX3:1:2204:21025:22811/1	60	+
chr1	24657646	24657647	A00758:247:H2MVHDSX3:1:1133:9805:21073/1	60	-
chr1	24662215	24662216	A00758:247:H2MVHDSX3:1:1158:9200:34710/1	60	+
chr1	24761195	24761196	A00758:247:H2MVHDSX3:2:2637:8802:13542	60	-
chr1	24772347	24772348	A00758:247:H2MVHDSX3:1:1229:26630:10848/1	60	-
chr1	24816473	24816474	A00758:247:H2MVHDSX3:1:2340:16134:16282/1	60	-
chr1	24841927	24841928	A00758:247:H2MVHDSX3:1:2358:25907:31422	60	-
chr1	25343142	25343143	A00758:247:H2MVHDSX3:1:1532:13494:2378/1	60	-
chr1	25436569	25436570	A00758:247:H2MVHDSX3:1:1122:7654:20259/1	60	+
chr1	25442990	25442991	A00758:247:H2MVHDSX3:1:1535:15284:3098/1	60	-
chr1	25446724	25446725	A00758:247:H2MVHDSX3:1:1661:8386:31234/1	60	-
chr1	25447716	25447717	A00758:247:H2MVHDSX3:4:2126:2085:21010	60	-
chr1	25462547	25462548	A00758:247:H2MVHDSX3:1:1271:3757:3865/1	60	-
chr1	25478210	25478211	A00758:247:H2MVHDSX3:1:1237:22788:12900/1	60	-
chr1	25853066	25853067	A00758:247:H2MVHDSX3:2:2217:9254:16203/1	60	+
chr1	25977903	25977904	A00758:247:H2MVHDSX3:1:1126:10276:31125/1	60	+
chr1	25986572	25986573	A00758:247:H2MVHDSX3:4:2314:27597:3881	60	+
chr1	26235560	26235561	A00758:247:H2MVHDSX3:1:1129:3414:16548/1	60	-
chr1	26241017	26241018	A00758:247:H2MVHDSX3:1:1147:27950:13604/1	60	+
chr1	26246193	26246194	A00758:247:H2MVHDSX3:1:1146:23140:27414/1	60	-
chr1	26247587	26247588	A00758:247:H2MVHDSX3:1:1211:3242:8234/1	60	+
chr1	26249055	26249056	A00758:247:H2MVHDSX3:1:1162:30897:21778/1	60	+
chr1	26251563	26251564	A00758:247:H2MVHDSX3:3:2564:2745:12195	60	-
chr1	26255979	26255980	A00758:247:H2MVHDSX3:1:1223:22761:8249/1	60	+
chr1	26458395	26458396	A00758:247:H2MVHDSX3:1:2656:29595:9377	60	-
chr1	26460523	26460524	A00758:247:H2MVHDSX3:1:1126:15257:28604/1	60	+
chr1	26462039	26462040	A00758:247:H2MVHDSX3:1:1248:16658:10958/1	60	-
chr1	26702270	26702271	A00758:247:H2MVHDSX3:3:2533:2275:7842/1	60	+
chr1	26703169	26703170	A00758:247:H2MVHDSX3:1:2255:1714:17519	60	+
chr1	26703376	26703377	A00758:247:H2MVHDSX3:1:1566:17011:34522/1	60	+
chr1	26704787	26704788	A00758:247:H2MVHDSX3:1:2177:6280:31908	60	-
chr1	26705624	26705625	A00758:247:H2MVHDSX3:1:1112:18385:16329/1	60	+
chr1	26724545	26724546	A00758:247:H2MVHDSX3:1:1635:23366:19633/1	60	-
chr1	26732241	26732242	A00758:247:H2MVHDSX3:3:1532:10348:23923	60	+
chr1	26751439	26751440	A00758:247:H2MVHDSX3:1:1107:12156:29778/1	60	+
chr1	26751869	26751870	A00758:247:H2MVHDSX3:2:2667:5990:21762	60	+
chr1	26757579	26757580	A00758:247:H2MVHDSX3:3:1647:9995:30170	60	-
chr1	26770809	26770810	A00758:247:H2MVHDSX3:1:1122:3305:30608/1	60	+
chr1	26783288	26783289	A00758:247:H2MVHDSX3:1:1362:3848:4930	60	-
chr1	26829575	26829576	A00758:247:H2MVHDSX3:1:1217:32063:34350/1	60	+
chr1	26830571	26830572	A00758:247:H2MVHDSX3:1:1413:23909:11678/1	60	-
chr1	26860252	26860253	A00758:247:H2MVHDSX3:1:1118:6931:34006/1	60	-
chr1	26942617	26942618	A00758:247:H2MVHDSX3:1:1103:24677:18521/1	60	-
chr1	26943305	26943306	A00758:247:H2MVHDSX3:1:1233:20898:11036	60	-
chr1	27095269	27095270	A00758:247:H2MVHDSX3:2:1641:10285:35399/1	60	-
chr1	27410994	27410995	A00758:247:H2MVHDSX3:1:1107:27751:10316/1	60	+
chr1	27410996	27410997	A00758:247:H2MVHDSX3:3:2373:17173:23970	60	+
chr1	27423133	27423134	A00758:247:H2MVHDSX3:1:1115:32063:21543/1	60	-
chr1	27426092	27426093	A00758:247:H2MVHDSX3:1:1342:26621:33004/1	60	-
chr1	27729523	27729524	A00758:247:H2MVHDSX3:1:1163:5068:25770	60	-
chr1	27902910	27902911	A00758:247:H2MVHDSX3:1:1263:1371:21026/1	60	-
chr1	27908940	27908941	A00758:247:H2MVHDSX3:1:1320:16676:35164/1	60	-
chr1	27997487	27997488	A00758:247:H2MVHDSX3:1:1152:24994:23516	60	-
chr1	28007845	28007846	A00758:247:H2MVHDSX3:1:1173:17815:33849/1	60	+
chr1	28013646	28013647	A00758:247:H2MVHDSX3:1:1120:14235:25426/1	60	-
chr1	28032683	28032684	A00758:247:H2MVHDSX3:1:1476:17662:33238/1	60	+
chr1	28036286	28036287	A00758:247:H2MVHDSX3:1:1609:5963:9220/1	60	-
chr1	28054129	28054130	A00758:247:H2MVHDSX3:1:1432:8323:4726/1	60	+
chr1	28057665	28057666	A00758:247:H2MVHDSX3:1:1629:7753:31140/1	60	+
chr1	28059119	28059120	A00758:247:H2MVHDSX3:3:2461:4625:28009/1	60	-
chr1	28064828	28064829	A00758:247:H2MVHDSX3:1:2207:11252:8797/1	60	-
chr1	28066053	28066054	A00758:247:H2MVHDSX3:1:2223:28185:23594/1	60	+
chr1	28073769	28073770	A00758:247:H2MVHDSX3:1:1121:1470:22670	60	-
chr1	28082030	28082031	A00758:247:H2MVHDSX3:1:2146:27715:23500/1	60	-
chr1	28082641	28082642	A00758:247:H2MVHDSX3:1:1265:26142:36307/1	60	+
chr1	28082905	28082906	A00758:247:H2MVHDSX3:1:1321:3812:9408/1	60	+
chr1	28085840	28085841	A00758:247:H2MVHDSX3:1:1650:2528:31892	60	-
chr1	28151456	28151457	A00758:247:H2MVHDSX3:3:2578:29939:17112	60	-
chr1	28207475	28207476	A00758:247:H2MVHDSX3:2:2644:20085:10567/1	60	+
chr1	28208385	28208386	A00758:247:H2MVHDSX3:3:1270:15257:13228	60	-
chr1	28208387	28208388	A00758:247:H2MVHDSX3:2:1431:27010:10160	60	-
chr1	28410120	28410121	A00758:247:H2MVHDSX3:1:1165:12255:22780/1	60	+
chr1	28416049	28416050	A00758:247:H2MVHDSX3:1:1108:10131:24768/1	60	+
chr1	28417397	28417398	A00758:247:H2MVHDSX3:1:1160:21224:25003/1	60	+
chr1	28419776	28419777	A00758:247:H2MVHDSX3:1:1165:23357:4053/1	60	+
chr1	28422036	28422037	A00758:247:H2MVHDSX3:1:1231:22155:13996/1	60	+
chr1	28469194	28469195	A00758:247:H2MVHDSX3:1:1137:7699:18082/1	60	-
chr1	28476168	28476169	A00758:247:H2MVHDSX3:1:2546:10908:4946/1	60	+
chr1	28491286	28491287	A00758:247:H2MVHDSX3:1:2658:8603:27383/1	60	-
chr1	28559681	28559682	A00758:247:H2MVHDSX3:1:1231:12689:19147	60	+
chr1	28609546	28609547	A00758:247:H2MVHDSX3:1:1466:31566:22498/1	60	-
chr1	28621257	28621258	A00758:247:H2MVHDSX3:1:1313:18810:15937/1	60	-
chr1	28740845	28740846	A00758:247:H2MVHDSX3:1:1119:20283:27790/1	60	+
chr1	28757075	28757076	A00758:247:H2MVHDSX3:1:1124:4725:16157/1	60	-
chr1	29009358	29009359	A00758:247:H2MVHDSX3:1:1170:23167:23046/1	60	+
chr1	29009410	29009411	A00758:247:H2MVHDSX3:1:1251:4598:12994/1	60	-
chr1	29012313	29012314	A00758:247:H2MVHDSX3:1:1468:9751:29058/1	60	+
chr1	29020067	29020068	A00758:247:H2MVHDSX3:1:1105:14199:20228	60	-
chr1	29034956	29034957	A00758:247:H2MVHDSX3:3:1103:10357:33990	60	-
chr1	29038551	29038552	A00758:247:H2MVHDSX3:1:1373:32732:2409/1	60	-
chr1	29088885	29088886	A00758:247:H2MVHDSX3:1:1470:13738:31203/1	60	-
chr1	30673373	30673374	A00758:247:H2MVHDSX3:1:2529:6271:6903/1	60	+
chr1	30936950	30936951	A00758:247:H2MVHDSX3:1:1329:7654:9893/1	60	+
chr1	30951828	30951829	A00758:247:H2MVHDSX3:1:1350:3830:5181	60	+
chr1	30958772	30958773	A00758:247:H2MVHDSX3:1:1232:31105:29966	60	-
chr1	30971528	30971529	A00758:247:H2MVHDSX3:1:2147:30472:1846/1	60	-
chr1	30977272	30977273	A00758:247:H2MVHDSX3:1:1104:32199:25410/1	60	+
chr1	30991903	30991904	A00758:247:H2MVHDSX3:1:1122:29740:27383/1	60	+
chr1	30995332	30995333	A00758:247:H2MVHDSX3:1:1146:25699:3537/1	60	+
chr1	31032224	31032225	A00758:247:H2MVHDSX3:1:1122:18186:32675/1	60	-
chr1	31193566	31193567	A00758:247:H2MVHDSX3:1:1537:30852:32847/1	60	+
chr1	31271690	31271691	A00758:247:H2MVHDSX3:1:1656:27019:12305/1	60	-
chr1	31291777	31291778	A00758:247:H2MVHDSX3:1:1156:10682:21496	60	-
chr1	31317100	31317101	A00758:247:H2MVHDSX3:1:1222:26449:22592/1	60	-
chr1	31823317	31823318	A00758:247:H2MVHDSX3:3:2463:21414:30405	60	+
chr1	31832515	31832516	A00758:247:H2MVHDSX3:3:1531:29975:6277	60	-
chr1	31871767	31871768	A00758:247:H2MVHDSX3:3:2250:30599:35102/1	60	-
chr1	31911543	31911544	A00758:247:H2MVHDSX3:1:1335:28013:29058/1	60	-
chr1	31912521	31912522	A00758:247:H2MVHDSX3:4:1305:1307:21324/1	60	-
chr1	31912984	31912985	A00758:247:H2MVHDSX3:1:1110:13313:17848/1	60	-
chr1	31914060	31914061	A00758:247:H2MVHDSX3:1:1103:8558:34131/1	60	-
chr1	31916443	31916444	A00758:247:H2MVHDSX3:1:2220:16821:9831	60	+
chr1	31917979	31917980	A00758:247:H2MVHDSX3:1:1333:15347:12853	60	+
chr1	31925260	31925261	A00758:247:H2MVHDSX3:4:2357:11822:30201	60	-
chr1	31926392	31926393	A00758:247:H2MVHDSX3:1:1107:16134:25927/1	60	-
chr1	31926952	31926953	A00758:247:H2MVHDSX3:1:1166:19461:6230	60	-
chr1	32020734	32020735	A00758:247:H2MVHDSX3:1:1338:15203:7153/1	60	+
chr1	32031037	32031038	A00758:247:H2MVHDSX3:2:1213:20356:8030/1	60	-
chr1	32034862	32034863	A00758:247:H2MVHDSX3:2:2263:31448:17065	60	-
chr1	32147317	32147318	A00758:247:H2MVHDSX3:4:2569:14055:29810/1	60	+
chr1	32202788	32202789	A00758:247:H2MVHDSX3:1:1277:1506:17942/1	60	+
chr1	32249354	32249355	A00758:247:H2MVHDSX3:2:1464:1759:23923	60	+
chr1	32283642	32283643	A00758:247:H2MVHDSX3:1:1103:15094:15546	60	-
chr1	32312123	32312124	A00758:247:H2MVHDSX3:1:1115:30400:22294/1	60	+
chr1	32319219	32319220	A00758:247:H2MVHDSX3:4:2470:14389:29700/1	60	-
chr1	32346246	32346247	A00758:247:H2MVHDSX3:1:2114:22833:19867	60	+
chr1	32521728	32521729	A00758:247:H2MVHDSX3:4:2120:5773:6668/1	60	+
chr1	32662401	32662402	A00758:247:H2MVHDSX3:1:1107:15194:17942/1	60	-
chr1	32662402	32662403	A00758:247:H2MVHDSX3:2:2168:2817:3458/1	60	-
chr1	32786357	32786358	A00758:247:H2MVHDSX3:2:1457:10321:30483/1	60	+
chr1	32806967	32806968	A00758:247:H2MVHDSX3:1:1106:30563:23359/1	60	+
chr1	33019471	33019472	A00758:247:H2MVHDSX3:1:1205:10312:20353/1	60	+
chr1	33175433	33175434	A00758:247:H2MVHDSX3:1:1231:27624:15139/1	60	-
chr1	34674476	34674477	A00758:247:H2MVHDSX3:1:1539:19379:22686/1	60	+
chr1	34936686	34936687	A00758:247:H2MVHDSX3:1:1346:21748:5744/1	60	+
chr1	34992383	34992384	A00758:247:H2MVHDSX3:1:1663:32307:14826	60	-
chr1	35013845	35013846	A00758:247:H2MVHDSX3:1:1461:13250:11318	60	+
chr1	35018754	35018755	A00758:247:H2MVHDSX3:1:1206:20338:1360/1	60	-
chr1	35019649	35019650	A00758:247:H2MVHDSX3:1:2535:27389:26631/1	60	-
chr1	35094144	35094145	A00758:247:H2MVHDSX3:1:1666:28854:10066/1	60	-
chr1	35188219	35188220	A00758:247:H2MVHDSX3:1:2326:25753:34381/1	60	+
chr1	35327870	35327871	A00758:247:H2MVHDSX3:1:1554:27633:14998/1	60	-
chr1	35345249	35345250	A00758:247:H2MVHDSX3:1:1606:27145:27117/1	60	+
chr1	35371265	35371266	A00758:247:H2MVHDSX3:3:1208:1570:24220	60	-
chr1	35372541	35372542	A00758:247:H2MVHDSX3:1:1145:31168:21277	60	-
chr1	35394133	35394134	A00758:247:H2MVHDSX3:1:1535:31946:23469	60	-
chr1	35395811	35395812	A00758:247:H2MVHDSX3:1:1246:30074:19727/1	60	-
chr1	35416999	35417000	A00758:247:H2MVHDSX3:1:1152:31801:32142/1	60	+
chr1	35417000	35417001	A00758:247:H2MVHDSX3:2:2452:11478:31140/1	60	+
chr1	35502659	35502660	A00758:247:H2MVHDSX3:3:2275:4562:14747/1	60	+
chr1	35550163	35550164	A00758:247:H2MVHDSX3:1:1262:17842:16360/1	60	-
chr1	35607019	35607020	A00758:247:H2MVHDSX3:1:1463:4264:29888/1	60	-
chr1	35737563	35737564	A00758:247:H2MVHDSX3:1:1134:9100:6605/1	60	-
chr1	35747122	35747123	A00758:247:H2MVHDSX3:1:1140:7355:19179/1	60	-
chr1	35764368	35764369	A00758:247:H2MVHDSX3:1:1249:32298:33348	60	+
chr1	35945676	35945677	A00758:247:H2MVHDSX3:1:1117:13422:28432/1	60	+
chr1	35978224	35978225	A00758:247:H2MVHDSX3:2:1239:9896:13244	60	-
chr1	35982906	35982907	A00758:247:H2MVHDSX3:1:1125:29288:6903/1	60	+
chr1	35984814	35984815	A00758:247:H2MVHDSX3:1:1104:14977:29716/1	60	-
chr1	35990272	35990273	A00758:247:H2MVHDSX3:1:1357:6569:1689/1	60	-
chr1	35994758	35994759	A00758:247:H2MVHDSX3:2:1273:29062:5791/1	60	+
chr1	36000190	36000191	A00758:247:H2MVHDSX3:1:1312:5990:4820/1	60	-
chr1	36005512	36005513	A00758:247:H2MVHDSX3:1:1335:31584:36839/1	60	+
chr1	36231807	36231808	A00758:247:H2MVHDSX3:1:1209:28763:8343/1	60	+
chr1	36258003	36258004	A00758:247:H2MVHDSX3:3:1126:25635:26819	60	+
chr1	36286023	36286024	A00758:247:H2MVHDSX3:1:1130:12228:31720/1	60	-
chr1	36499365	36499366	A00758:247:H2MVHDSX3:2:2433:12798:25191/1	60	+
chr1	37451871	37451872	A00758:247:H2MVHDSX3:2:2410:11758:28463/1	60	-
chr1	37491800	37491801	A00758:247:H2MVHDSX3:1:1229:4508:6511/1	60	-
chr1	37507361	37507362	A00758:247:H2MVHDSX3:1:1104:25473:4930/1	60	+
chr1	37585960	37585961	A00758:247:H2MVHDSX3:2:1318:30092:17347	60	-
chr1	37849082	37849083	A00758:247:H2MVHDSX3:2:2636:19922:10567	60	-
chr1	37911803	37911804	A00758:247:H2MVHDSX3:1:1438:11993:29935/1	60	+
chr1	37911804	37911805	A00758:247:H2MVHDSX3:1:1102:5710:3051/1	60	+
chr1	38330750	38330751	A00758:247:H2MVHDSX3:1:1216:31512:28667/1	60	+
chr1	39177893	39177894	A00758:247:H2MVHDSX3:1:1104:10547:22576/1	60	+
chr1	39223714	39223715	A00758:247:H2MVHDSX3:1:1111:22598:29418/1	60	+
chr1	39230643	39230644	A00758:247:H2MVHDSX3:1:2676:8666:5979	60	-
chr1	39232237	39232238	A00758:247:H2MVHDSX3:2:1524:7057:6511/1	60	+
chr1	39249458	39249459	A00758:247:H2MVHDSX3:1:1126:17110:4539/1	60	-
chr1	39249558	39249559	A00758:247:H2MVHDSX3:1:2572:20066:19554/1	60	-
chr1	39260882	39260883	A00758:247:H2MVHDSX3:1:1104:19307:36182/1	60	-
chr1	39267311	39267312	A00758:247:H2MVHDSX3:2:1233:21558:7513	60	+
chr1	39278395	39278396	A00758:247:H2MVHDSX3:1:1549:5602:30076/1	60	-
chr1	39282079	39282080	A00758:247:H2MVHDSX3:1:1242:12753:3975	60	+
chr1	39290408	39290409	A00758:247:H2MVHDSX3:1:1521:16170:5259/1	60	-
chr1	39293189	39293190	A00758:247:H2MVHDSX3:1:2159:16577:32737/1	60	-
chr1	39298439	39298440	A00758:247:H2MVHDSX3:1:1135:30490:30812/1	60	+
chr1	39300779	39300780	A00758:247:H2MVHDSX3:2:1644:2058:2801	60	-
chr1	39317412	39317413	A00758:247:H2MVHDSX3:1:1104:31213:13620/1	60	+
chr1	39318110	39318111	A00758:247:H2MVHDSX3:1:1212:21585:7874/1	60	+
chr1	39321028	39321029	A00758:247:H2MVHDSX3:2:1640:9218:25942/1	60	-
chr1	39349356	39349357	A00758:247:H2MVHDSX3:1:1218:19072:9940/1	60	+
chr1	39362662	39362663	A00758:247:H2MVHDSX3:1:1101:6334:28714/1	60	+
chr1	39367287	39367288	A00758:247:H2MVHDSX3:1:1204:6569:35665/1	60	+
chr1	39414685	39414686	A00758:247:H2MVHDSX3:1:2207:19325:16172	60	-
chr1	39414686	39414687	A00758:247:H2MVHDSX3:1:2562:8458:27195/1	60	-
chr1	39422314	39422315	A00758:247:H2MVHDSX3:1:1308:3685:28260/1	60	+
chr1	39445246	39445247	A00758:247:H2MVHDSX3:1:1417:24053:23015/1	60	-
chr1	39545052	39545053	A00758:247:H2MVHDSX3:2:1642:5385:5212/1	60	+
chr1	39742851	39742852	A00758:247:H2MVHDSX3:1:1229:11677:5306/1	60	+
chr1	39759177	39759178	A00758:247:H2MVHDSX3:1:1104:20509:10332/1	60	-
chr1	39959332	39959333	A00758:247:H2MVHDSX3:1:2177:22426:10269	60	+
chr1	40212789	40212790	A00758:247:H2MVHDSX3:1:1248:32045:35227/1	60	-
chr1	40218244	40218245	A00758:247:H2MVHDSX3:3:2273:32334:1532/1	60	-
chr1	40221082	40221083	A00758:247:H2MVHDSX3:1:1470:19153:20666/1	60	-
chr1	40232089	40232090	A00758:247:H2MVHDSX3:1:1266:25491:5807/1	60	-
chr1	40271217	40271218	A00758:247:H2MVHDSX3:1:1427:21522:17503/1	60	-
chr1	40380983	40380984	A00758:247:H2MVHDSX3:2:1465:10565:20697	60	-
chr1	40380984	40380985	A00758:247:H2MVHDSX3:1:1118:31259:21590/1	60	-
chr1	40700264	40700265	A00758:247:H2MVHDSX3:1:2236:2094:1986/1	60	-
chr1	40725850	40725851	A00758:247:H2MVHDSX3:1:2326:18656:16391/1	60	+
chr1	40742886	40742887	A00758:247:H2MVHDSX3:4:2263:15420:21684	60	-
chr1	40982958	40982959	A00758:247:H2MVHDSX3:1:1141:29008:33066/1	60	+
chr1	41147025	41147026	A00758:247:H2MVHDSX3:1:1144:25201:31203/1	60	-
chr1	41159267	41159268	A00758:247:H2MVHDSX3:1:1106:15320:4163/1	60	+
chr1	41159305	41159306	A00758:247:H2MVHDSX3:1:1136:14714:31485/1	60	+
chr1	41165426	41165427	A00758:247:H2MVHDSX3:4:2347:5276:19680/1	60	-
chr1	41171737	41171738	A00758:247:H2MVHDSX3:1:2137:17255:10645/1	60	+
chr1	41193224	41193225	A00758:247:H2MVHDSX3:4:2441:3360:8625	60	+
chr1	41232417	41232418	A00758:247:H2MVHDSX3:1:1419:20265:31297/1	60	-
chr1	42034453	42034454	A00758:247:H2MVHDSX3:1:1128:24361:17409/1	60	-
chr1	42190433	42190434	A00758:247:H2MVHDSX3:1:1262:5132:2832/1	60	+
chr1	42200183	42200184	A00758:247:H2MVHDSX3:1:1458:19831:1172	60	+
chr1	42206343	42206344	A00758:247:H2MVHDSX3:1:1463:18593:7263/1	60	+
chr1	42217549	42217550	A00758:247:H2MVHDSX3:1:1514:31964:2769/1	60	-
chr1	42256671	42256672	A00758:247:H2MVHDSX3:1:1451:18484:17942	60	-
chr1	42264163	42264164	A00758:247:H2MVHDSX3:2:1433:19777:5181/1	60	-
chr1	42323899	42323900	A00758:247:H2MVHDSX3:1:1352:30734:5650/1	60	+
chr1	42670335	42670336	A00758:247:H2MVHDSX3:4:2607:11740:33786/1	60	-
chr1	42670609	42670610	A00758:247:H2MVHDSX3:1:1409:7111:19758/1	60	-
chr1	42684758	42684759	A00758:247:H2MVHDSX3:1:1501:22037:9408/1	60	+
chr1	42687086	42687087	A00758:247:H2MVHDSX3:1:1142:9887:12446/1	60	+
chr1	42689791	42689792	A00758:247:H2MVHDSX3:1:1241:7681:25441/1	60	-
chr1	42689940	42689941	A00758:247:H2MVHDSX3:3:2538:29342:16110/1	60	+
chr1	42691396	42691397	A00758:247:H2MVHDSX3:3:2578:6804:17221/1	60	+
chr1	42691638	42691639	A00758:247:H2MVHDSX3:2:1677:11704:19225/1	60	-
chr1	42725933	42725934	A00758:247:H2MVHDSX3:3:1312:13349:36542/1	60	+
chr1	42776069	42776070	A00758:247:H2MVHDSX3:1:1316:22263:14998/1	60	-
chr1	43169990	43169991	A00758:247:H2MVHDSX3:1:1176:1280:24158/1	60	+
chr1	43536823	43536824	A00758:247:H2MVHDSX3:3:2145:4833:18724/1	60	+
chr1	43623399	43623400	A00758:247:H2MVHDSX3:1:1124:27389:24533/1	60	+
chr1	43674272	43674273	A00758:247:H2MVHDSX3:1:1136:31602:34366/1	60	+
chr1	43677688	43677689	A00758:247:H2MVHDSX3:2:2263:15854:7341	60	-
chr1	43699442	43699443	A00758:247:H2MVHDSX3:2:2412:1298:31297/1	60	+
chr1	43724529	43724530	A00758:247:H2MVHDSX3:1:1149:31846:23422/1	60	+
chr1	43742869	43742870	A00758:247:H2MVHDSX3:1:1215:4915:31735/1	60	+
chr1	43751790	43751791	A00758:247:H2MVHDSX3:2:1274:28076:12101/1	60	+
chr1	43755377	43755378	A00758:247:H2MVHDSX3:1:1229:26838:27743/1	60	+
chr1	43769469	43769470	A00758:247:H2MVHDSX3:4:1541:16143:15734	60	-
chr1	43775102	43775103	A00758:247:H2MVHDSX3:1:2123:19452:30671/1	60	-
chr1	43798923	43798924	A00758:247:H2MVHDSX3:1:2457:21314:28823/1	60	-
chr1	43845564	43845565	A00758:247:H2MVHDSX3:1:1615:25889:8531	60	+
chr1	43848256	43848257	A00758:247:H2MVHDSX3:2:1622:6885:9314/1	60	-
chr1	44351510	44351511	A00758:247:H2MVHDSX3:2:1576:19144:18991	60	-
chr1	44353974	44353975	A00758:247:H2MVHDSX3:4:2141:29143:7498/1	60	-
chr1	44412932	44412933	A00758:247:H2MVHDSX3:1:1107:8947:24627	60	+
chr1	44639558	44639559	A00758:247:H2MVHDSX3:1:1103:1072:31031/1	60	-
chr1	44642373	44642374	A00758:247:H2MVHDSX3:1:1132:1823:11412/1	60	+
chr1	44748161	44748162	A00758:247:H2MVHDSX3:1:1107:27923:29183/1	60	+
chr1	44767985	44767986	A00758:247:H2MVHDSX3:1:1137:12653:2456/1	60	+
chr1	44912484	44912485	A00758:247:H2MVHDSX3:1:1238:15908:15045/1	60	-
chr1	44920399	44920400	A00758:247:H2MVHDSX3:1:1428:12319:19601/1	60	-
chr1	44926898	44926899	A00758:247:H2MVHDSX3:1:1118:19153:16094/1	60	-
chr1	44928221	44928222	A00758:247:H2MVHDSX3:3:1213:17436:4507	60	+
chr1	44935091	44935092	A00758:247:H2MVHDSX3:1:1107:10836:33191/1	60	+
chr1	44938599	44938600	A00758:247:H2MVHDSX3:1:1341:30689:20040/1	60	-
chr1	44974153	44974154	A00758:247:H2MVHDSX3:2:1221:9986:28401/1	60	-
chr1	45342346	45342347	A00758:247:H2MVHDSX3:2:2338:21658:9471	60	+
chr1	45432517	45432518	A00758:247:H2MVHDSX3:3:1307:14362:32628/1	60	-
chr1	45602496	45602497	A00758:247:H2MVHDSX3:1:1316:13693:9518/1	60	-
chr1	45602598	45602599	A00758:247:H2MVHDSX3:4:2231:9299:36824	60	-
chr1	45602600	45602601	A00758:247:H2MVHDSX3:1:1131:26856:25238/1	60	-
chr1	45636002	45636003	A00758:247:H2MVHDSX3:1:1118:22688:28698/1	60	+
chr1	45644496	45644497	A00758:247:H2MVHDSX3:1:2552:30499:23469/1	60	+
chr1	45782203	45782204	A00758:247:H2MVHDSX3:2:2571:16414:14544/1	60	-
chr1	45836614	45836615	A00758:247:H2MVHDSX3:1:2378:27344:11866/1	60	+
chr1	45838824	45838825	A00758:247:H2MVHDSX3:1:1247:12843:16438/1	60	+
chr1	45840710	45840711	A00758:247:H2MVHDSX3:2:1155:18304:8046/1	60	-
chr1	45853131	45853132	A00758:247:H2MVHDSX3:1:1122:4237:6793/1	60	+
chr1	45882893	45882894	A00758:247:H2MVHDSX3:1:2278:21947:27696/1	60	-
chr1	45893087	45893088	A00758:247:H2MVHDSX3:1:1337:21025:23249/1	60	+
chr1	45938152	45938153	A00758:247:H2MVHDSX3:1:1178:8359:6887/1	60	+
chr1	45963137	45963138	A00758:247:H2MVHDSX3:1:1263:4761:22764/1	60	-
chr1	46052901	46052902	A00758:247:H2MVHDSX3:1:1242:11306:23547/1	60	-
chr1	46062249	46062250	A00758:247:H2MVHDSX3:1:2474:17210:19022	60	-
chr1	46113893	46113894	A00758:247:H2MVHDSX3:1:2512:30535:28197	60	+
chr1	46114282	46114283	A00758:247:H2MVHDSX3:1:1102:23647:29293/1	60	+
chr1	46116103	46116104	A00758:247:H2MVHDSX3:1:1550:3305:30138/1	60	-
chr1	46121742	46121743	A00758:247:H2MVHDSX3:1:2238:12798:33176	60	-
chr1	46253142	46253143	A00758:247:H2MVHDSX3:1:1109:27163:30279/1	60	-
chr1	46254300	46254301	A00758:247:H2MVHDSX3:1:1121:8630:31250/1	60	-
chr1	46273554	46273555	A00758:247:H2MVHDSX3:1:1169:10384:7733/1	60	+
chr1	46308208	46308209	A00758:247:H2MVHDSX3:1:1139:20356:34084/1	60	-
chr1	46311910	46311911	A00758:247:H2MVHDSX3:1:2541:22354:31062/1	60	-
chr1	46923521	46923522	A00758:247:H2MVHDSX3:4:2104:15600:19147/1	60	+
chr1	47374906	47374907	A00758:247:H2MVHDSX3:1:1161:26521:12790/1	60	+
chr1	48726778	48726779	A00758:247:H2MVHDSX3:1:1109:22444:24361/1	60	-
chr1	49158094	49158095	A00758:247:H2MVHDSX3:1:1103:17300:35243/1	60	-
chr1	49244458	49244459	A00758:247:H2MVHDSX3:2:1614:32786:6073/1	60	-
chr1	49584326	49584327	A00758:247:H2MVHDSX3:1:2660:26738:23218/1	60	+
chr1	49986248	49986249	A00758:247:H2MVHDSX3:1:1176:15908:12633/1	60	+
chr1	50398110	50398111	A00758:247:H2MVHDSX3:1:1133:21893:10504/1	60	-
chr1	50680960	50680961	A00758:247:H2MVHDSX3:3:1201:19036:30076	60	-
chr1	50698549	50698550	A00758:247:H2MVHDSX3:1:2151:7346:19977/1	60	-
chr1	50770815	50770816	A00758:247:H2MVHDSX3:1:1144:16052:26036/1	60	-
chr1	50854035	50854036	A00758:247:H2MVHDSX3:2:1304:19560:8281/1	60	-
chr1	50983606	50983607	A00758:247:H2MVHDSX3:1:2352:1561:25708/1	60	-
chr1	51409565	51409566	A00758:247:H2MVHDSX3:1:1117:28266:18004/1	60	+
chr1	51455748	51455749	A00758:247:H2MVHDSX3:1:1128:6216:35837/1	60	+
chr1	51456162	51456163	A00758:247:H2MVHDSX3:1:1357:3260:9737/1	60	-
chr1	51456820	51456821	A00758:247:H2MVHDSX3:3:2216:20826:31140/1	60	+
chr1	51658529	51658530	A00758:247:H2MVHDSX3:3:1176:18141:3035	60	+
chr1	51738462	51738463	A00758:247:H2MVHDSX3:1:1256:1145:5916/1	60	-
chr1	51744020	51744021	A00758:247:H2MVHDSX3:1:2242:16658:27430/1	60	+
chr1	51745463	51745464	A00758:247:H2MVHDSX3:1:1156:4010:23343/1	60	-
chr1	51774978	51774979	A00758:247:H2MVHDSX3:1:1210:4526:24706/1	60	+
chr1	51790151	51790152	A00758:247:H2MVHDSX3:2:1104:6424:4445/1	60	+
chr1	51813039	51813040	A00758:247:H2MVHDSX3:1:1121:6822:21355/1	60	+
chr1	51864070	51864071	A00758:247:H2MVHDSX3:1:1207:29478:2848/1	60	-
chr1	52274279	52274280	A00758:247:H2MVHDSX3:1:1130:25735:29747/1	60	+
chr1	52433576	52433577	A00758:247:H2MVHDSX3:1:1643:1416:4319/1	60	+
chr1	52471700	52471701	A00758:247:H2MVHDSX3:1:1305:3170:21418/1	60	-
chr1	52481268	52481269	A00758:247:H2MVHDSX3:1:2107:1325:34225	60	-
chr1	52483534	52483535	A00758:247:H2MVHDSX3:1:1110:14479:5306/1	60	-
chr1	52485328	52485329	A00758:247:H2MVHDSX3:1:1325:26096:7326/1	60	+
chr1	52485458	52485459	A00758:247:H2MVHDSX3:1:1115:3332:15781/1	60	+
chr1	52487514	52487515	A00758:247:H2MVHDSX3:4:2637:4960:3255	60	+
chr1	52533330	52533331	A00758:247:H2MVHDSX3:1:1227:28700:24236/1	60	+
chr1	52533676	52533677	A00758:247:H2MVHDSX3:1:1174:27308:12336/1	60	+
chr1	52769422	52769423	A00758:247:H2MVHDSX3:2:1240:3432:24940/1	60	+
chr1	52789661	52789662	A00758:247:H2MVHDSX3:1:1267:24885:21856/1	60	-
chr1	52791801	52791802	A00758:247:H2MVHDSX3:1:1263:12554:24142/1	60	+
chr1	52941603	52941604	A00758:247:H2MVHDSX3:3:1427:17806:15233	60	-
chr1	53793699	53793700	A00758:247:H2MVHDSX3:1:1413:9742:25598/1	60	-
chr1	53802399	53802400	A00758:247:H2MVHDSX3:1:1262:3784:17942/1	60	+
chr1	53835126	53835127	A00758:247:H2MVHDSX3:1:1119:5122:32565/1	60	+
chr1	53924113	53924114	A00758:247:H2MVHDSX3:3:1667:15429:9799/1	60	+
chr1	54108070	54108071	A00758:247:H2MVHDSX3:1:1146:12355:22983/1	60	+
chr1	54366449	54366450	A00758:247:H2MVHDSX3:3:1662:30951:31046/1	60	-
chr1	54698049	54698050	A00758:247:H2MVHDSX3:2:1406:3504:15546	60	-
chr1	54733986	54733987	A00758:247:H2MVHDSX3:1:1268:1344:10332/1	60	+
chr1	55078052	55078053	A00758:247:H2MVHDSX3:2:1329:4779:25144/1	60	-
chr1	55116662	55116663	A00758:247:H2MVHDSX3:2:1653:10646:13792/1	60	+
chr1	55131307	55131308	A00758:247:H2MVHDSX3:1:1119:12210:30217/1	60	-
chr1	55133820	55133821	A00758:247:H2MVHDSX3:1:2576:26847:19554/1	60	-
chr1	55140248	55140249	A00758:247:H2MVHDSX3:1:1216:23710:23985/1	60	+
chr1	55150083	55150084	A00758:247:H2MVHDSX3:1:2675:10203:3756/1	60	+
chr1	55154038	55154039	A00758:247:H2MVHDSX3:1:1172:14904:31657/1	60	+
chr1	55162504	55162505	A00758:247:H2MVHDSX3:1:2452:26051:32393/1	60	+
chr1	56300309	56300310	A00758:247:H2MVHDSX3:1:2675:28131:16767	60	-
chr1	56650582	56650583	A00758:247:H2MVHDSX3:1:1176:18078:7310/1	60	+
chr1	57093617	57093618	A00758:247:H2MVHDSX3:1:2143:24731:27539/1	60	+
chr1	57099944	57099945	A00758:247:H2MVHDSX3:3:2528:11460:6590	60	-
chr1	57630415	57630416	A00758:247:H2MVHDSX3:1:1122:27181:16908/1	60	-
chr1	57943997	57943998	A00758:247:H2MVHDSX3:1:1131:14968:23813/1	60	-
chr1	57973044	57973045	A00758:247:H2MVHDSX3:1:1601:6985:15374	60	-
chr1	59323202	59323203	A00758:247:H2MVHDSX3:1:2244:21133:27038/1	60	+
chr1	59336352	59336353	A00758:247:H2MVHDSX3:2:2111:5041:14043	60	-
chr1	59913429	59913430	A00758:247:H2MVHDSX3:1:2145:19199:22999/1	60	-
chr1	62357097	62357098	A00758:247:H2MVHDSX3:1:1577:26069:9846/1	60	-
chr1	62799475	62799476	A00758:247:H2MVHDSX3:4:1552:10194:22467/1	60	-
chr1	62829627	62829628	A00758:247:H2MVHDSX3:1:1463:24126:6793/1	60	+
chr1	62938192	62938193	A00758:247:H2MVHDSX3:1:2669:19759:33927/1	60	+
chr1	63478629	63478630	A00758:247:H2MVHDSX3:1:1116:25852:29262/1	60	-
chr1	63478888	63478889	A00758:247:H2MVHDSX3:2:1366:28745:17581/1	60	+
chr1	63518998	63518999	A00758:247:H2MVHDSX3:3:1663:6262:19069	60	-
chr1	64704980	64704981	A00758:247:H2MVHDSX3:3:1376:18701:27524/1	60	-
chr1	64876529	64876530	A00758:247:H2MVHDSX3:1:1155:32000:28260/1	60	+
chr1	65128584	65128585	A00758:247:H2MVHDSX3:2:2659:31222:11068/1	60	+
chr1	65688371	65688372	A00758:247:H2MVHDSX3:1:1130:7780:14152/1	60	+
chr1	65688373	65688374	A00758:247:H2MVHDSX3:2:2317:21712:16485/1	60	+
chr1	66203439	66203440	A00758:247:H2MVHDSX3:3:2149:15790:29747/1	60	+
chr1	66693849	66693850	A00758:247:H2MVHDSX3:1:2617:16233:4460/1	60	-
chr1	66896952	66896953	A00758:247:H2MVHDSX3:1:1113:24840:18208/1	60	+
chr1	66934956	66934957	A00758:247:H2MVHDSX3:2:2223:17400:26021/1	60	-
chr1	66969830	66969831	A00758:247:H2MVHDSX3:1:1204:15429:17660/1	60	-
chr1	67027061	67027062	A00758:247:H2MVHDSX3:1:1235:20076:12868	60	-
chr1	67034117	67034118	A00758:247:H2MVHDSX3:4:2127:2555:28745/1	60	+
chr1	67195162	67195163	A00758:247:H2MVHDSX3:2:2522:28320:26960/1	60	-
chr1	67700032	67700033	A00758:247:H2MVHDSX3:2:2574:23637:37043	60	-
chr1	69426689	69426690	A00758:247:H2MVHDSX3:1:1108:8431:18380/1	60	-
chr1	70175316	70175317	A00758:247:H2MVHDSX3:1:1209:23619:4069/1	60	-
chr1	70210077	70210078	A00758:247:H2MVHDSX3:1:1264:21441:28604/1	60	+
chr1	70316637	70316638	A00758:247:H2MVHDSX3:1:2613:6189:1031	60	-
chr1	70352899	70352900	A00758:247:H2MVHDSX3:1:1409:14760:4664/1	60	+
chr1	70363670	70363671	A00758:247:H2MVHDSX3:1:1202:3125:18145	60	+
chr1	70414958	70414959	A00758:247:H2MVHDSX3:3:1362:1597:17127/1	60	-
chr1	70911648	70911649	A00758:247:H2MVHDSX3:1:1335:5638:10160	60	-
chr1	71079102	71079103	A00758:247:H2MVHDSX3:3:2247:18756:32941	60	-
chr1	71143079	71143080	A00758:247:H2MVHDSX3:1:1329:31060:27038	60	+
chr1	71286046	71286047	A00758:247:H2MVHDSX3:1:1655:23719:9627/1	60	+
chr1	72240722	72240723	A00758:247:H2MVHDSX3:1:1663:32913:11584	60	+
chr1	72243275	72243276	A00758:247:H2MVHDSX3:2:1165:17472:13307/1	60	+
chr1	72254120	72254121	A00758:247:H2MVHDSX3:1:1401:8603:13166	60	-
chr1	72264532	72264533	A00758:247:H2MVHDSX3:1:1612:20283:15577/1	60	-
chr1	72483223	72483224	A00758:247:H2MVHDSX3:1:1159:21947:6433	60	+
chr1	72506879	72506880	A00758:247:H2MVHDSX3:1:1117:31430:33066/1	60	+
chr1	73646243	73646244	A00758:247:H2MVHDSX3:1:1169:32045:6918/1	60	+
chr1	74171782	74171783	A00758:247:H2MVHDSX3:1:1654:32660:30592/1	60	+
chr1	74648285	74648286	A00758:247:H2MVHDSX3:1:1106:29342:5901/1	60	+
chr1	74690714	74690715	A00758:247:H2MVHDSX3:1:1263:17589:20838/1	60	+
chr1	74722619	74722620	A00758:247:H2MVHDSX3:2:2449:17255:17660	60	-
chr1	74749195	74749196	A00758:247:H2MVHDSX3:1:2338:8440:5368/1	60	-
chr1	74899931	74899932	A00758:247:H2MVHDSX3:1:1327:5195:12962/1	60	-
chr1	75338068	75338069	A00758:247:H2MVHDSX3:1:1121:9588:13651/1	60	+
chr1	75480374	75480375	A00758:247:H2MVHDSX3:1:1244:18548:22279/1	60	+
chr1	75557757	75557758	A00758:247:H2MVHDSX3:1:2131:26530:20541/1	60	-
chr1	75677179	75677180	A00758:247:H2MVHDSX3:1:1151:10764:14246/1	60	-
chr1	75965706	75965707	A00758:247:H2MVHDSX3:1:1306:14064:34616/1	60	+
chr1	77948416	77948417	A00758:247:H2MVHDSX3:1:1135:5285:18317/1	60	-
chr1	77979116	77979117	A00758:247:H2MVHDSX3:1:1178:20274:20666/1	60	-
chr1	78653482	78653483	A00758:247:H2MVHDSX3:1:1123:7464:15765/1	60	+
chr1	79070700	79070701	A00758:247:H2MVHDSX3:1:1122:2166:35587/1	60	+
chr1	80525279	80525280	A00758:247:H2MVHDSX3:2:2313:31277:26475/1	60	+
chr1	81521796	81521797	A00758:247:H2MVHDSX3:3:2160:14624:8531/1	60	-
chr1	82345167	82345168	A00758:247:H2MVHDSX3:1:1450:16721:18803	60	-
chr1	82904381	82904382	A00758:247:H2MVHDSX3:1:1166:10845:11631/1	60	+
chr1	83404790	83404791	A00758:247:H2MVHDSX3:1:1310:8730:10786/1	60	-
chr1	83458244	83458245	A00758:247:H2MVHDSX3:1:1507:25690:19523/1	60	+
chr1	84102151	84102152	A00758:247:H2MVHDSX3:4:1108:28058:14669	60	-
chr1	84202804	84202805	A00758:247:H2MVHDSX3:1:1143:22191:23578/1	60	-
chr1	84431139	84431140	A00758:247:H2MVHDSX3:4:1129:12970:17253	60	+
chr1	84557078	84557079	A00758:247:H2MVHDSX3:1:1123:25201:2675/1	60	+
chr1	84676952	84676953	A00758:247:H2MVHDSX3:1:1402:26865:16266	60	-
chr1	85270165	85270166	A00758:247:H2MVHDSX3:1:1672:13747:15217/1	60	+
chr1	85296407	85296408	A00758:247:H2MVHDSX3:4:1457:15781:24533	60	-
chr1	85676169	85676170	A00758:247:H2MVHDSX3:2:1108:21477:15013	60	-
chr1	85735989	85735990	A00758:247:H2MVHDSX3:1:1136:23809:18020/1	60	+
chr1	86725701	86725702	A00758:247:H2MVHDSX3:1:1263:1506:34256/1	60	-
chr1	86870986	86870987	A00758:247:H2MVHDSX3:1:2103:7798:12587/1	60	+
chr1	86930614	86930615	A00758:247:H2MVHDSX3:1:1551:31765:13604/1	60	-
chr1	87076243	87076244	A00758:247:H2MVHDSX3:3:1551:24361:28651	60	-
chr1	87334074	87334075	A00758:247:H2MVHDSX3:3:2250:18846:24612	60	-
chr1	88703283	88703284	A00758:247:H2MVHDSX3:1:1160:7491:30843/1	60	+
chr1	88780231	88780232	A00758:247:H2MVHDSX3:1:1455:18403:31203/1	60	-
chr1	88781609	88781610	A00758:247:H2MVHDSX3:1:1339:21730:19961/1	60	+
chr1	88781611	88781612	A00758:247:H2MVHDSX3:2:2129:7934:7310	60	+
chr1	88824441	88824442	A00758:247:H2MVHDSX3:4:1623:9607:3568	60	-
chr1	89164335	89164336	A00758:247:H2MVHDSX3:2:2130:16052:28917/1	60	+
chr1	89935175	89935176	A00758:247:H2MVHDSX3:2:2354:10746:21230	60	-
chr1	90116140	90116141	A00758:247:H2MVHDSX3:1:1539:29179:7122	60	+
chr1	90908464	90908465	A00758:247:H2MVHDSX3:4:2201:32669:24972	60	+
chr1	90915727	90915728	A00758:247:H2MVHDSX3:1:1417:2691:29606/1	60	-
chr1	90962823	90962824	A00758:247:H2MVHDSX3:1:1138:9317:10645/1	60	+
chr1	91508118	91508119	A00758:247:H2MVHDSX3:1:2564:31819:24439/1	60	+
chr1	91513154	91513155	A00758:247:H2MVHDSX3:1:2552:20247:23531	60	-
chr1	92277647	92277648	A00758:247:H2MVHDSX3:1:1219:23077:33755/1	60	-
chr1	92301510	92301511	A00758:247:H2MVHDSX3:4:1306:16740:36057	60	-
chr1	92540500	92540501	A00758:247:H2MVHDSX3:3:1127:8106:14873	60	-
chr1	92583101	92583102	A00758:247:H2MVHDSX3:2:1524:21269:20040/1	60	-
chr1	92705560	92705561	A00758:247:H2MVHDSX3:1:1248:31575:6825/1	60	+
chr1	92705561	92705562	A00758:247:H2MVHDSX3:1:1156:7202:27398	60	+
chr1	92873654	92873655	A00758:247:H2MVHDSX3:1:1432:29243:14215/1	60	+
chr1	92873729	92873730	A00758:247:H2MVHDSX3:2:1311:28863:8985/1	60	+
chr1	93111958	93111959	A00758:247:H2MVHDSX3:1:1301:11288:22576/1	60	+
chr1	93124303	93124304	A00758:247:H2MVHDSX3:1:1165:31512:8782/1	60	-
chr1	93126417	93126418	A00758:247:H2MVHDSX3:1:1128:1787:4867/1	60	-
chr1	93141457	93141458	A00758:247:H2MVHDSX3:1:1360:32244:32690/1	60	-
chr1	93153744	93153745	A00758:247:H2MVHDSX3:1:1105:4906:10113/1	60	+
chr1	93198752	93198753	A00758:247:H2MVHDSX3:1:1166:20717:12258/1	60	+
chr1	93216439	93216440	A00758:247:H2MVHDSX3:1:2233:13557:35493/1	60	+
chr1	93273271	93273272	A00758:247:H2MVHDSX3:1:1364:18774:11459/1	60	+
chr1	93273273	93273274	A00758:247:H2MVHDSX3:3:2173:7139:32706	60	+
chr1	93350413	93350414	A00758:247:H2MVHDSX3:1:1420:5945:25347/1	60	-
chr1	93352996	93352997	A00758:247:H2MVHDSX3:1:1118:28221:10598	60	+
chr1	93658559	93658560	A00758:247:H2MVHDSX3:3:2230:2618:13291/1	60	+
chr1	94083488	94083489	A00758:247:H2MVHDSX3:1:2474:26323:33552/1	60	-
chr1	94300273	94300274	A00758:247:H2MVHDSX3:1:1112:23194:13886/1	60	-
chr1	94526602	94526603	A00758:247:H2MVHDSX3:3:2270:31177:14967/1	60	+
chr1	95248046	95248047	A00758:247:H2MVHDSX3:4:2375:23981:30968/1	60	-
chr1	95268456	95268457	A00758:247:H2MVHDSX3:3:1612:10682:9439	60	-
chr1	95693175	95693176	A00758:247:H2MVHDSX3:1:1113:22535:36793	60	-
chr1	96033895	96033896	A00758:247:H2MVHDSX3:1:1113:16622:33818/1	60	+
chr1	96144629	96144630	A00758:247:H2MVHDSX3:2:1568:29640:21355/1	60	-
chr1	96305306	96305307	A00758:247:H2MVHDSX3:1:1105:16215:26475/1	60	-
chr1	96779267	96779268	A00758:247:H2MVHDSX3:1:1518:4218:14184	60	-
chr1	96789669	96789670	A00758:247:H2MVHDSX3:1:1170:8458:8437/1	60	-
chr1	97108285	97108286	A00758:247:H2MVHDSX3:3:2326:14326:23077	60	-
chr1	97498692	97498693	A00758:247:H2MVHDSX3:1:2623:17210:16892	60	+
chr1	97530207	97530208	A00758:247:H2MVHDSX3:1:1249:17662:27665	60	-
chr1	97535254	97535255	A00758:247:H2MVHDSX3:1:2317:31060:7216/1	60	+
chr1	97571538	97571539	A00758:247:H2MVHDSX3:1:1331:8721:20228	60	-
chr1	97572485	97572486	A00758:247:H2MVHDSX3:1:1111:4200:22670/1	60	+
chr1	97676228	97676229	A00758:247:H2MVHDSX3:1:2670:12762:23813/1	60	-
chr1	97700027	97700028	A00758:247:H2MVHDSX3:2:2476:6442:2879/1	60	-
chr1	97722311	97722312	A00758:247:H2MVHDSX3:1:1234:11243:5963/1	60	+
chr1	97786608	97786609	A00758:247:H2MVHDSX3:1:1111:11342:19539	60	-
chr1	97830006	97830007	A00758:247:H2MVHDSX3:3:2665:18954:15749/1	60	-
chr1	97882910	97882911	A00758:247:H2MVHDSX3:1:1137:22761:10942/1	60	-
chr1	98025196	98025197	A00758:247:H2MVHDSX3:1:1129:31638:4586/1	60	-
chr1	98068365	98068366	A00758:247:H2MVHDSX3:1:1129:10899:20525/1	60	+
chr1	98259450	98259451	A00758:247:H2MVHDSX3:1:1101:29487:31454/1	60	+
chr1	98409954	98409955	A00758:247:H2MVHDSX3:1:1120:4643:23218/1	60	+
chr1	98449047	98449048	A00758:247:H2MVHDSX3:1:2413:29930:14998/1	60	+
chr1	99853706	99853707	A00758:247:H2MVHDSX3:1:1136:27471:16908/1	60	-
chr1	100080136	100080137	A00758:247:H2MVHDSX3:2:1166:31828:25708/1	60	+
chr1	100087866	100087867	A00758:247:H2MVHDSX3:1:1208:8477:6746/1	60	+
chr1	100102958	100102959	A00758:247:H2MVHDSX3:1:1111:19551:2722/1	60	+
chr1	100216254	100216255	A00758:247:H2MVHDSX3:3:2250:13386:18129/1	60	+
chr1	103014188	103014189	A00758:247:H2MVHDSX3:1:2434:27534:1423/1	60	+
chr1	103315793	103315794	A00758:247:H2MVHDSX3:1:1615:28736:3349	60	+
chr1	105834117	105834118	A00758:247:H2MVHDSX3:1:1145:27679:12696/1	60	-
chr1	106031921	106031922	A00758:247:H2MVHDSX3:2:2606:5990:3349/1	60	+
chr1	107474534	107474535	A00758:247:H2MVHDSX3:1:1653:3784:32283/1	60	-
chr1	107687734	107687735	A00758:247:H2MVHDSX3:2:1368:25798:9940/1	60	+
chr1	107877091	107877092	A00758:247:H2MVHDSX3:1:2257:5086:2942/1	60	-
chr1	107890014	107890015	A00758:247:H2MVHDSX3:1:1150:4842:21089/1	60	-
chr1	107900512	107900513	A00758:247:H2MVHDSX3:1:1132:20148:28463/1	60	+
chr1	108008695	108008696	A00758:247:H2MVHDSX3:1:1515:24505:30655/1	60	-
chr1	108033931	108033932	A00758:247:H2MVHDSX3:1:1104:26720:32393/1	60	-
chr1	108093229	108093230	A00758:247:H2MVHDSX3:1:1231:6732:33098/1	60	+
chr1	108157916	108157917	A00758:247:H2MVHDSX3:1:1217:6406:18067/1	60	+
chr1	108752685	108752686	A00758:247:H2MVHDSX3:1:1317:3197:26600/1	60	+
chr1	108755841	108755842	A00758:247:H2MVHDSX3:2:1241:31792:3537/1	60	-
chr1	108758330	108758331	A00758:247:H2MVHDSX3:1:1322:12463:22670/1	60	+
chr1	108807941	108807942	A00758:247:H2MVHDSX3:1:1125:19126:16172/1	60	-
chr1	108902442	108902443	A00758:247:H2MVHDSX3:1:1112:4824:2801/1	60	+
chr1	108910693	108910694	A00758:247:H2MVHDSX3:2:2575:4643:22435/1	60	-
chr1	108930675	108930676	A00758:247:H2MVHDSX3:1:2615:22164:31422/1	60	+
chr1	109284723	109284724	A00758:247:H2MVHDSX3:1:2165:10728:2472	60	-
chr1	109573955	109573956	A00758:247:H2MVHDSX3:1:1356:21603:30044/1	60	-
chr1	109578114	109578115	A00758:247:H2MVHDSX3:1:2568:28727:28855	60	-
chr1	109578139	109578140	A00758:247:H2MVHDSX3:1:1531:6822:27680/1	60	-
chr1	109594019	109594020	A00758:247:H2MVHDSX3:1:2436:28248:34726/1	60	-
chr1	109598503	109598504	A00758:247:H2MVHDSX3:1:1254:11840:3239/1	60	-
chr1	109798650	109798651	A00758:247:H2MVHDSX3:1:1123:30572:25285	60	-
chr1	109800320	109800321	A00758:247:H2MVHDSX3:2:2339:2799:35618/1	60	-
chr1	109828940	109828941	A00758:247:H2MVHDSX3:1:1165:26720:18959	60	-
chr1	109857733	109857734	A00758:247:H2MVHDSX3:1:1113:24388:20055/1	60	+
chr1	109998150	109998151	A00758:247:H2MVHDSX3:1:1110:22978:28479/1	60	-
chr1	110002543	110002544	A00758:247:H2MVHDSX3:1:1228:4634:32659/1	60	+
chr1	110006944	110006945	A00758:247:H2MVHDSX3:1:2458:20238:28119	60	+
chr1	110016343	110016344	A00758:247:H2MVHDSX3:1:1308:24424:17519/1	60	+
chr1	110343948	110343949	A00758:247:H2MVHDSX3:1:1149:13141:8375/1	60	+
chr1	110345649	110345650	A00758:247:H2MVHDSX3:1:1122:21395:36417/1	60	+
chr1	110349491	110349492	A00758:247:H2MVHDSX3:1:1417:17589:24878/1	60	-
chr1	110351429	110351430	A00758:247:H2MVHDSX3:3:1106:15347:14356	60	-
chr1	111127384	111127385	A00758:247:H2MVHDSX3:3:1427:13033:2362	60	-
chr1	111127385	111127386	A00758:247:H2MVHDSX3:1:1578:13196:31078	60	-
chr1	111130115	111130116	A00758:247:H2MVHDSX3:1:2508:25717:19100/1	60	-
chr1	111131259	111131260	A00758:247:H2MVHDSX3:1:1175:3640:17534/1	60	-
chr1	111137303	111137304	A00758:247:H2MVHDSX3:1:1166:17779:15499	60	+
chr1	111137304	111137305	A00758:247:H2MVHDSX3:2:1465:19859:11678	60	+
chr1	111147824	111147825	A00758:247:H2MVHDSX3:1:1447:7039:16188/1	60	+
chr1	111150263	111150264	A00758:247:H2MVHDSX3:1:1112:6533:35321/1	60	-
chr1	111151941	111151942	A00758:247:H2MVHDSX3:1:1141:17381:31344/1	60	+
chr1	111173120	111173121	A00758:247:H2MVHDSX3:1:1124:11189:7404/1	60	+
chr1	111182772	111182773	A00758:247:H2MVHDSX3:1:1347:23276:7733	60	-
chr1	111695871	111695872	A00758:247:H2MVHDSX3:1:1649:16803:33974/1	60	-
chr1	112597053	112597054	A00758:247:H2MVHDSX3:1:1333:18909:23500/1	60	+
chr1	112642741	112642742	A00758:247:H2MVHDSX3:2:1405:8431:23202/1	60	-
chr1	112835424	112835425	A00758:247:H2MVHDSX3:3:2269:23285:10066/1	60	-
chr1	112913092	112913093	A00758:247:H2MVHDSX3:2:1327:17924:3223/1	60	-
chr1	112931086	112931087	A00758:247:H2MVHDSX3:1:2161:25735:17378/1	60	-
chr1	112947661	112947662	A00758:247:H2MVHDSX3:1:1202:8477:16203/1	60	+
chr1	113084418	113084419	A00758:247:H2MVHDSX3:2:1623:3721:27383	60	+
chr1	113114876	113114877	A00758:247:H2MVHDSX3:1:1227:12409:4883/1	60	+
chr1	113708887	113708888	A00758:247:H2MVHDSX3:1:2365:7509:24298/1	60	+
chr1	113793115	113793116	A00758:247:H2MVHDSX3:2:2210:20401:29684	60	+
chr1	113949984	113949985	A00758:247:H2MVHDSX3:1:1303:29441:24987/1	60	-
chr1	114089758	114089759	A00758:247:H2MVHDSX3:1:2614:22779:21371/1	60	+
chr1	114358958	114358959	A00758:247:H2MVHDSX3:1:2240:7292:11365	60	+
chr1	114395040	114395041	A00758:247:H2MVHDSX3:1:1236:13602:1219/1	60	+
chr1	114396172	114396173	A00758:247:H2MVHDSX3:2:1245:9381:34648	60	+
chr1	114396426	114396427	A00758:247:H2MVHDSX3:1:1321:23619:23422/1	60	+
chr1	114397806	114397807	A00758:247:H2MVHDSX3:1:1121:4517:16955/1	60	+
chr1	114399045	114399046	A00758:247:H2MVHDSX3:1:1515:18276:28823/1	60	-
chr1	114409446	114409447	A00758:247:H2MVHDSX3:1:1308:11840:10535/1	60	-
chr1	114417948	114417949	A00758:247:H2MVHDSX3:4:1255:12283:31563/1	60	-
chr1	114421988	114421989	A00758:247:H2MVHDSX3:2:1325:18466:20008/1	60	+
chr1	114429541	114429542	A00758:247:H2MVHDSX3:1:1126:12590:15781/1	60	-
chr1	116780530	116780531	A00758:247:H2MVHDSX3:2:1676:6316:15060/1	60	+
chr1	116859647	116859648	A00758:247:H2MVHDSX3:3:2433:24189:36370/1	60	+
chr1	117380408	117380409	A00758:247:H2MVHDSX3:1:1532:19488:14920/1	60	+
chr1	117416548	117416549	A00758:247:H2MVHDSX3:1:1149:26449:19867/1	60	-
chr1	117462597	117462598	A00758:247:H2MVHDSX3:2:2475:31448:30029/1	60	-
chr1	117503850	117503851	A00758:247:H2MVHDSX3:2:1553:14714:1235/1	60	+
chr1	117524646	117524647	A00758:247:H2MVHDSX3:1:2235:2989:33505/1	60	-
chr1	117736035	117736036	A00758:247:H2MVHDSX3:1:1172:17842:13730/1	60	+
chr1	117811474	117811475	A00758:247:H2MVHDSX3:4:2546:7898:14606	60	-
chr1	117903804	117903805	A00758:247:H2MVHDSX3:1:1224:6650:19930/1	60	-
chr1	119754747	119754748	A00758:247:H2MVHDSX3:1:1275:8187:15139/1	60	+
chr1	119930064	119930065	A00758:247:H2MVHDSX3:4:2253:23556:19993	60	-
chr1	119930065	119930066	A00758:247:H2MVHDSX3:1:1414:1334:14763	60	-
chr1	120784066	120784067	A00758:247:H2MVHDSX3:1:1237:28519:8453/1	60	+
chr1	121366203	121366204	A00758:247:H2MVHDSX3:1:1118:6677:11083/1	60	+
chr1	121538556	121538557	A00758:247:H2MVHDSX3:1:1130:30210:21527/1	60	+
chr1	121559974	121559975	A00758:247:H2MVHDSX3:3:1213:12807:19069/1	60	-
chr1	121563025	121563026	A00758:247:H2MVHDSX3:1:1147:18159:17503/1	60	+
chr1	121567351	121567352	A00758:247:H2MVHDSX3:1:1148:5077:13917/1	60	-
chr1	124798064	124798065	A00758:247:H2MVHDSX3:1:1201:25021:18959/1	60	-
chr1	144458850	144458851	A00758:247:H2MVHDSX3:1:1166:5665:30968/1	60	+
chr1	145089826	145089827	A00758:247:H2MVHDSX3:3:2502:14868:15499/1	60	-
chr1	145404824	145404825	A00758:247:H2MVHDSX3:1:1242:22218:9220/1	60	+
chr1	145404826	145404827	A00758:247:H2MVHDSX3:1:1658:32280:14935	60	+
chr1	145752570	145752571	A00758:247:H2MVHDSX3:1:1130:13521:12540/1	60	-
chr1	145771131	145771132	A00758:247:H2MVHDSX3:1:1149:13539:32487/1	60	+
chr1	145778313	145778314	A00758:247:H2MVHDSX3:1:1165:18900:25207/1	60	+
chr1	145786459	145786460	A00758:247:H2MVHDSX3:1:1268:15790:20729	60	-
chr1	145835468	145835469	A00758:247:H2MVHDSX3:1:1452:7681:2519/1	60	+
chr1	145911791	145911792	A00758:247:H2MVHDSX3:1:1105:7084:6872/1	60	-
chr1	145947815	145947816	A00758:247:H2MVHDSX3:1:1470:21133:19492/1	60	+
chr1	146434503	146434504	A00758:247:H2MVHDSX3:3:2526:6696:10394/1	60	+
chr1	146572004	146572005	A00758:247:H2MVHDSX3:3:1356:7952:11350/1	60	-
chr1	147258922	147258923	A00758:247:H2MVHDSX3:3:2132:3947:2910/1	60	-
chr1	147273215	147273216	A00758:247:H2MVHDSX3:1:1152:21576:2942	60	+
chr1	147282123	147282124	A00758:247:H2MVHDSX3:1:1324:11984:24721	60	-
chr1	147622990	147622991	A00758:247:H2MVHDSX3:3:1505:1307:3599/1	60	+
chr1	148117883	148117884	A00758:247:H2MVHDSX3:3:1549:31810:18537	60	+
chr1	149406690	149406691	A00758:247:H2MVHDSX3:1:1107:14850:18693/1	60	-
chr1	149471061	149471062	A00758:247:H2MVHDSX3:1:1133:6144:24345/1	60	-
chr1	149610815	149610816	A00758:247:H2MVHDSX3:1:2126:11704:24142/1	60	-
chr1	149622009	149622010	A00758:247:H2MVHDSX3:1:1142:25455:28792/1	60	-
chr1	149665250	149665251	A00758:247:H2MVHDSX3:2:2201:15420:24627	60	+
chr1	149845253	149845254	A00758:247:H2MVHDSX3:1:1138:31964:2675/1	60	-
chr1	149848255	149848256	A00758:247:H2MVHDSX3:1:1361:28302:13307/1	60	-
chr1	149881754	149881755	A00758:247:H2MVHDSX3:1:1515:5565:23688/1	60	+
chr1	149902998	149902999	A00758:247:H2MVHDSX3:2:1621:15555:11115/1	60	+
chr1	149924185	149924186	A00758:247:H2MVHDSX3:3:2558:18394:28839	60	-
chr1	149952607	149952608	A00758:247:H2MVHDSX3:3:2521:26576:13448/1	60	-
chr1	149994000	149994001	A00758:247:H2MVHDSX3:1:1461:26169:6480/1	60	+
chr1	150080185	150080186	A00758:247:H2MVHDSX3:1:2127:17291:36260	60	-
chr1	150084494	150084495	A00758:247:H2MVHDSX3:1:1369:15311:24752	60	+
chr1	150085217	150085218	A00758:247:H2MVHDSX3:1:1150:21784:3176/1	60	-
chr1	150086550	150086551	A00758:247:H2MVHDSX3:1:1110:24306:36542/1	60	-
chr1	150098946	150098947	A00758:247:H2MVHDSX3:3:2142:31168:7279/1	60	+
chr1	150100902	150100903	A00758:247:H2MVHDSX3:1:1231:3667:20713/1	60	-
chr1	150111244	150111245	A00758:247:H2MVHDSX3:1:1106:15600:19711/1	60	+
chr1	150113037	150113038	A00758:247:H2MVHDSX3:1:1138:3992:5055/1	60	+
chr1	150113370	150113371	A00758:247:H2MVHDSX3:1:1267:17418:18004/1	60	-
chr1	150126061	150126062	A00758:247:H2MVHDSX3:2:1144:2546:1767/1	60	-
chr1	150126942	150126943	A00758:247:H2MVHDSX3:1:1142:29695:8359/1	60	+
chr1	150134204	150134205	A00758:247:H2MVHDSX3:1:1503:8531:17362	60	-
chr1	150134335	150134336	A00758:247:H2MVHDSX3:1:1240:13693:1595/1	60	-
chr1	150211285	150211286	A00758:247:H2MVHDSX3:1:1365:23701:13730/1	60	+
chr1	150229105	150229106	A00758:247:H2MVHDSX3:1:1219:12698:18599/1	60	-
chr1	150286468	150286469	A00758:247:H2MVHDSX3:1:1122:24966:12633/1	60	-
chr1	150303663	150303664	A00758:247:H2MVHDSX3:2:2673:17309:20572/1	60	-
chr1	150326510	150326511	A00758:247:H2MVHDSX3:1:1165:21070:5321/1	60	-
chr1	150352241	150352242	A00758:247:H2MVHDSX3:1:1101:13765:14184/1	60	-
chr1	150361204	150361205	A00758:247:H2MVHDSX3:3:1520:10086:19210/1	60	-
chr1	150385454	150385455	A00758:247:H2MVHDSX3:1:1224:19144:31203/1	60	-
chr1	150391359	150391360	A00758:247:H2MVHDSX3:1:1607:26078:35383/1	60	-
chr1	150411901	150411902	A00758:247:H2MVHDSX3:1:2408:32732:2597	60	+
chr1	150424176	150424177	A00758:247:H2MVHDSX3:1:1418:12400:25410/1	60	-
chr1	150426103	150426104	A00758:247:H2MVHDSX3:1:1125:29541:31046/1	60	+
chr1	150440815	150440816	A00758:247:H2MVHDSX3:2:1659:21992:20572	60	-
chr1	150441438	150441439	A00758:247:H2MVHDSX3:1:1140:19370:22952	60	-
chr1	150444499	150444500	A00758:247:H2MVHDSX3:4:1636:25201:12759/1	60	+
chr1	150449256	150449257	A00758:247:H2MVHDSX3:1:1434:27796:29778/1	60	-
chr1	150611734	150611735	A00758:247:H2MVHDSX3:1:1201:31747:15389/1	60	-
chr1	150614472	150614473	A00758:247:H2MVHDSX3:4:2353:29152:5259/1	60	-
chr1	150658022	150658023	A00758:247:H2MVHDSX3:1:2115:5358:19914/1	60	+
chr1	150676738	150676739	A00758:247:H2MVHDSX3:1:2661:14832:6417/1	60	+
chr1	150686632	150686633	A00758:247:H2MVHDSX3:1:1557:26214:23594/1	60	-
chr1	150687555	150687556	A00758:247:H2MVHDSX3:1:1130:9254:15045	60	-
chr1	150708733	150708734	A00758:247:H2MVHDSX3:1:1134:24939:36918/1	60	-
chr1	150711198	150711199	A00758:247:H2MVHDSX3:1:1133:8205:14669	60	+
chr1	150815656	150815657	A00758:247:H2MVHDSX3:3:2101:17264:18302	60	+
chr1	150820904	150820905	A00758:247:H2MVHDSX3:1:1626:5575:25050/1	60	+
chr1	150826909	150826910	A00758:247:H2MVHDSX3:1:1363:2175:5603/1	60	-
chr1	150827066	150827067	A00758:247:H2MVHDSX3:2:1132:4408:28635	60	+
chr1	150831104	150831105	A00758:247:H2MVHDSX3:1:1572:21233:5040	60	-
chr1	150834052	150834053	A00758:247:H2MVHDSX3:2:2622:11641:16203/1	60	-
chr1	150836895	150836896	A00758:247:H2MVHDSX3:1:1131:29894:20322/1	60	+
chr1	150837682	150837683	A00758:247:H2MVHDSX3:4:2453:30517:21527	60	-
chr1	150839726	150839727	A00758:247:H2MVHDSX3:1:1133:30653:27430/1	60	+
chr1	151066621	151066622	A00758:247:H2MVHDSX3:1:1131:3983:34851/1	60	-
chr1	151213932	151213933	A00758:247:H2MVHDSX3:1:1672:18123:8547/1	60	-
chr1	151267938	151267939	A00758:247:H2MVHDSX3:1:1373:23222:17973/1	60	-
chr1	151439534	151439535	A00758:247:H2MVHDSX3:1:1369:16477:19069/1	60	-
chr1	151446935	151446936	A00758:247:H2MVHDSX3:1:2526:14027:3145/1	60	-
chr1	151616815	151616816	A00758:247:H2MVHDSX3:1:1454:12255:31861/1	60	-
chr1	151622082	151622083	A00758:247:H2MVHDSX3:1:1228:15664:7200/1	60	+
chr1	151627344	151627345	A00758:247:H2MVHDSX3:1:1147:5538:19852/1	60	+
chr1	151635467	151635468	A00758:247:H2MVHDSX3:2:1674:1687:23015/1	60	-
chr1	151640838	151640839	A00758:247:H2MVHDSX3:2:2422:19307:10254	60	-
chr1	151645860	151645861	A00758:247:H2MVHDSX3:1:1203:19949:11021	60	-
chr1	153332116	153332117	A00758:247:H2MVHDSX3:1:1329:21703:8234/1	60	-
chr1	153643979	153643980	A00758:247:H2MVHDSX3:1:1107:8368:8249/1	60	-
chr1	153644322	153644323	A00758:247:H2MVHDSX3:1:1118:10818:7169/1	60	+
chr1	153644324	153644325	A00758:247:H2MVHDSX3:3:1302:2654:9251	60	+
chr1	153665059	153665060	A00758:247:H2MVHDSX3:1:1533:19325:11569/1	60	+
chr1	153668929	153668930	A00758:247:H2MVHDSX3:2:1356:32172:22921/1	60	+
chr1	153867213	153867214	A00758:247:H2MVHDSX3:1:1162:32678:1595/1	60	-
chr1	153879950	153879951	A00758:247:H2MVHDSX3:1:1137:7744:23547/1	60	+
chr1	153882505	153882506	A00758:247:H2MVHDSX3:2:1178:31675:34460/1	60	-
chr1	153892579	153892580	A00758:247:H2MVHDSX3:1:1341:24334:17832/1	60	-
chr1	153896590	153896591	A00758:247:H2MVHDSX3:3:2457:12626:10332/1	60	+
chr1	153900551	153900552	A00758:247:H2MVHDSX3:1:1213:24831:15342/1	60	+
chr1	154172590	154172591	A00758:247:H2MVHDSX3:1:1335:20591:10066/1	60	-
chr1	154236668	154236669	A00758:247:H2MVHDSX3:1:1665:3459:29152	60	-
chr1	154236829	154236830	A00758:247:H2MVHDSX3:1:1409:3739:8281/1	60	+
chr1	154236920	154236921	A00758:247:H2MVHDSX3:1:1561:8332:26913/1	60	+
chr1	154241854	154241855	A00758:247:H2MVHDSX3:1:2229:28917:31031/1	60	-
chr1	154243646	154243647	A00758:247:H2MVHDSX3:1:1220:11180:30342	60	+
chr1	154249170	154249171	A00758:247:H2MVHDSX3:1:1215:20491:16125	60	-
chr1	154255019	154255020	A00758:247:H2MVHDSX3:1:1103:7907:27492/1	60	+
chr1	154277795	154277796	A00758:247:H2MVHDSX3:1:2642:3784:17722/1	60	+
chr1	154334024	154334025	A00758:247:H2MVHDSX3:4:1148:6605:30937/1	60	-
chr1	154461990	154461991	A00758:247:H2MVHDSX3:1:1242:32796:3991/1	60	+
chr1	154489344	154489345	A00758:247:H2MVHDSX3:1:1202:15185:18834/1	60	+
chr1	154592092	154592093	A00758:247:H2MVHDSX3:1:1107:5999:13604/1	60	+
chr1	154612663	154612664	A00758:247:H2MVHDSX3:1:1566:29532:37012	60	+
chr1	154618499	154618500	A00758:247:H2MVHDSX3:1:1575:1606:2957	60	-
chr1	154619264	154619265	A00758:247:H2MVHDSX3:1:1215:8540:14465	60	+
chr1	154620156	154620157	A00758:247:H2MVHDSX3:2:2369:30996:15937	60	-
chr1	154919317	154919318	A00758:247:H2MVHDSX3:1:1144:28420:10535/1	60	+
chr1	154920815	154920816	A00758:247:H2MVHDSX3:3:1423:11116:8437	60	-
chr1	154925803	154925804	A00758:247:H2MVHDSX3:1:1668:8377:3537	60	-
chr1	154951338	154951339	A00758:247:H2MVHDSX3:1:2354:14660:11412/1	60	+
chr1	154968536	154968537	A00758:247:H2MVHDSX3:1:1562:3685:31673	60	+
chr1	154978709	154978710	A00758:247:H2MVHDSX3:1:2135:3839:35509/1	60	+
chr1	155138994	155138995	A00758:247:H2MVHDSX3:1:1270:31494:6245/1	60	+
chr1	155199022	155199023	A00758:247:H2MVHDSX3:1:1102:3251:29481/1	60	+
chr1	155310981	155310982	A00758:247:H2MVHDSX3:1:1256:8757:1188/1	60	+
chr1	155355189	155355190	A00758:247:H2MVHDSX3:2:2239:29577:19836/1	60	-
chr1	155374410	155374411	A00758:247:H2MVHDSX3:1:1106:14615:26334/1	60	-
chr1	155383095	155383096	A00758:247:H2MVHDSX3:1:1126:8413:27148/1	60	+
chr1	155384289	155384290	A00758:247:H2MVHDSX3:1:1135:31837:25379/1	60	-
chr1	155390598	155390599	A00758:247:H2MVHDSX3:1:1363:20672:19883/1	60	-
chr1	155395931	155395932	A00758:247:H2MVHDSX3:3:2166:19958:33802/1	60	-
chr1	155396223	155396224	A00758:247:H2MVHDSX3:1:1511:19605:14184/1	60	+
chr1	155398031	155398032	A00758:247:H2MVHDSX3:4:1445:25301:36479/1	60	-
chr1	155401100	155401101	A00758:247:H2MVHDSX3:3:2605:27227:17895	60	+
chr1	155412581	155412582	A00758:247:H2MVHDSX3:1:1122:22842:1125/1	60	+
chr1	155413949	155413950	A00758:247:H2MVHDSX3:3:2615:21694:17769/1	60	+
chr1	155419586	155419587	A00758:247:H2MVHDSX3:2:1424:9399:27853/1	60	+
chr1	155429426	155429427	A00758:247:H2MVHDSX3:1:1135:18050:27712/1	60	-
chr1	155438266	155438267	A00758:247:H2MVHDSX3:2:1525:2546:4805/1	60	-
chr1	155456157	155456158	A00758:247:H2MVHDSX3:1:1319:3812:11851	60	+
chr1	155456176	155456177	A00758:247:H2MVHDSX3:1:1207:8847:9643/1	60	-
chr1	155458076	155458077	A00758:247:H2MVHDSX3:1:1309:3992:3646/1	60	+
chr1	155458342	155458343	A00758:247:H2MVHDSX3:1:1651:32298:27273/1	60	+
chr1	155458921	155458922	A00758:247:H2MVHDSX3:2:2522:6885:29951/1	60	-
chr1	155460189	155460190	A00758:247:H2MVHDSX3:1:1413:19614:28510/1	60	-
chr1	155465137	155465138	A00758:247:H2MVHDSX3:4:1236:12201:18490/1	60	+
chr1	155474345	155474346	A00758:247:H2MVHDSX3:1:1676:4553:31266/1	60	+
chr1	155475831	155475832	A00758:247:H2MVHDSX3:1:1119:30327:25520/1	60	+
chr1	155482965	155482966	A00758:247:H2MVHDSX3:1:1150:30924:6324/1	60	+
chr1	155484165	155484166	A00758:247:H2MVHDSX3:1:1539:19813:32957/1	60	-
chr1	155485816	155485817	A00758:247:H2MVHDSX3:1:2330:28176:31939/1	60	+
chr1	155486403	155486404	A00758:247:H2MVHDSX3:1:1221:6912:34569/1	60	-
chr1	155498443	155498444	A00758:247:H2MVHDSX3:1:1124:7970:18646	60	-
chr1	155504990	155504991	A00758:247:H2MVHDSX3:1:1105:10447:21872/1	60	-
chr1	155510088	155510089	A00758:247:H2MVHDSX3:1:1506:30174:13135/1	60	-
chr1	155516514	155516515	A00758:247:H2MVHDSX3:2:1222:4119:14575/1	60	+
chr1	155531040	155531041	A00758:247:H2MVHDSX3:1:1154:7916:14732/1	60	-
chr1	155535610	155535611	A00758:247:H2MVHDSX3:1:1147:8811:26804/1	60	+
chr1	155539934	155539935	A00758:247:H2MVHDSX3:1:1633:16821:25144/1	60	+
chr1	155542321	155542322	A00758:247:H2MVHDSX3:3:2474:25762:14606/1	60	-
chr1	155592688	155592689	A00758:247:H2MVHDSX3:3:2156:2248:15687/1	60	+
chr1	155669564	155669565	A00758:247:H2MVHDSX3:2:2126:25825:17628/1	60	+
chr1	155684045	155684046	A00758:247:H2MVHDSX3:1:1510:2781:12132/1	60	+
chr1	155693690	155693691	A00758:247:H2MVHDSX3:1:1148:13774:31892/1	60	+
chr1	155695633	155695634	A00758:247:H2MVHDSX3:3:2128:6153:32095/1	60	+
chr1	155695756	155695757	A00758:247:H2MVHDSX3:1:1634:7220:33505/1	60	+
chr1	155712184	155712185	A00758:247:H2MVHDSX3:1:1133:8983:30483/1	60	-
chr1	155792314	155792315	A00758:247:H2MVHDSX3:1:1269:19054:4617/1	60	-
chr1	155797047	155797048	A00758:247:H2MVHDSX3:1:2660:3341:36495/1	60	+
chr1	155798005	155798006	A00758:247:H2MVHDSX3:1:1601:15004:23750	60	-
chr1	155809143	155809144	A00758:247:H2MVHDSX3:1:1110:28881:3255/1	60	-
chr1	155824414	155824415	A00758:247:H2MVHDSX3:4:2552:15971:31532	60	-
chr1	155899502	155899503	A00758:247:H2MVHDSX3:1:1230:30924:5541/1	60	+
chr1	155904699	155904700	A00758:247:H2MVHDSX3:1:2103:24569:16078/1	60	+
chr1	155915713	155915714	A00758:247:H2MVHDSX3:4:1327:26015:13072/1	60	+
chr1	155926131	155926132	A00758:247:H2MVHDSX3:1:1165:4833:19601/1	60	-
chr1	155928484	155928485	A00758:247:H2MVHDSX3:1:1534:14299:22686/1	60	-
chr1	155929237	155929238	A00758:247:H2MVHDSX3:1:1177:15221:23469/1	60	+
chr1	155929351	155929352	A00758:247:H2MVHDSX3:1:1115:9742:34334/1	60	-
chr1	155956419	155956420	A00758:247:H2MVHDSX3:2:1226:12418:31297/1	60	-
chr1	155960341	155960342	A00758:247:H2MVHDSX3:4:2104:24731:2237/1	60	+
chr1	156016299	156016300	A00758:247:H2MVHDSX3:1:1636:29225:22921/1	60	-
chr1	156017312	156017313	A00758:247:H2MVHDSX3:3:1565:11794:17754/1	60	+
chr1	156045773	156045774	A00758:247:H2MVHDSX3:1:2217:24261:35744/1	60	+
chr1	156057809	156057810	A00758:247:H2MVHDSX3:1:1423:29749:26209	60	+
chr1	156163029	156163030	A00758:247:H2MVHDSX3:3:1266:24804:28917	60	+
chr1	156167119	156167120	A00758:247:H2MVHDSX3:1:1107:1768:20650/1	60	+
chr1	156174288	156174289	A00758:247:H2MVHDSX3:1:1255:29225:31814/1	60	+
chr1	156192912	156192913	A00758:247:H2MVHDSX3:1:1159:10104:22310/1	60	+
chr1	156203394	156203395	A00758:247:H2MVHDSX3:1:2369:23791:24064	60	+
chr1	156226551	156226552	A00758:247:H2MVHDSX3:1:1239:7735:17644/1	60	+
chr1	156227734	156227735	A00758:247:H2MVHDSX3:1:1104:9381:10441/1	60	+
chr1	156269156	156269157	A00758:247:H2MVHDSX3:1:1125:24442:13291/1	60	+
chr1	156269769	156269770	A00758:247:H2MVHDSX3:1:1124:17201:34037/1	60	+
chr1	156271746	156271747	A00758:247:H2MVHDSX3:1:1162:23918:8249/1	60	+
chr1	156307736	156307737	A00758:247:H2MVHDSX3:1:1256:4770:36088/1	60	+
chr1	156309083	156309084	A00758:247:H2MVHDSX3:4:2340:2844:7420	60	-
chr1	156317029	156317030	A00758:247:H2MVHDSX3:1:1516:7066:18771/1	60	+
chr1	156321260	156321261	A00758:247:H2MVHDSX3:3:1218:22571:28119/1	60	+
chr1	156325812	156325813	A00758:247:H2MVHDSX3:2:2119:32262:31751	60	-
chr1	156334887	156334888	A00758:247:H2MVHDSX3:1:1350:32172:13495/1	60	-
chr1	156470685	156470686	A00758:247:H2MVHDSX3:2:1456:24822:12602	60	-
chr1	156470687	156470688	A00758:247:H2MVHDSX3:4:2103:23348:23484	60	-
chr1	156470939	156470940	A00758:247:H2MVHDSX3:1:1568:27905:24831/1	60	+
chr1	156497988	156497989	A00758:247:H2MVHDSX3:3:1438:25590:2628	60	+
chr1	156503594	156503595	A00758:247:H2MVHDSX3:1:1153:13675:5791/1	60	+
chr1	156598658	156598659	A00758:247:H2MVHDSX3:2:2161:22770:8923/1	60	-
chr1	156598659	156598660	A00758:247:H2MVHDSX3:4:2644:4535:29387/1	60	-
chr1	156774354	156774355	A00758:247:H2MVHDSX3:4:2130:14045:1047/1	60	+
chr1	156789544	156789545	A00758:247:H2MVHDSX3:1:1224:2302:21449/1	60	-
chr1	156797071	156797072	A00758:247:H2MVHDSX3:1:1262:20971:29888/1	60	+
chr1	156816715	156816716	A00758:247:H2MVHDSX3:3:1552:27688:6042/1	60	-
chr1	157628956	157628957	A00758:247:H2MVHDSX3:1:1239:26838:15060	60	+
chr1	159042668	159042669	A00758:247:H2MVHDSX3:1:2340:1615:10708/1	60	-
chr1	160220273	160220274	A00758:247:H2MVHDSX3:1:2263:8938:8108	60	+
chr1	160308837	160308838	A00758:247:H2MVHDSX3:1:1251:20292:28025/1	60	-
chr1	160310351	160310352	A00758:247:H2MVHDSX3:1:1368:5719:27336/1	60	-
chr1	160319264	160319265	A00758:247:H2MVHDSX3:1:2305:11704:15624	60	-
chr1	160440717	160440718	A00758:247:H2MVHDSX3:1:2668:17553:26944/1	60	-
chr1	160503391	160503392	A00758:247:H2MVHDSX3:1:1148:2564:21057	60	-
chr1	160509167	160509168	A00758:247:H2MVHDSX3:1:1119:8395:11898/1	60	+
chr1	160559716	160559717	A00758:247:H2MVHDSX3:1:2540:22092:1485/1	60	+
chr1	160562344	160562345	A00758:247:H2MVHDSX3:1:1146:7916:33552/1	60	-
chr1	160564241	160564242	A00758:247:H2MVHDSX3:1:1158:22562:11005	60	+
chr1	160576884	160576885	A00758:247:H2MVHDSX3:1:1136:25382:34428/1	60	+
chr1	160579439	160579440	A00758:247:H2MVHDSX3:1:1128:3287:33520/1	60	+
chr1	160579949	160579950	A00758:247:H2MVHDSX3:1:2546:29143:12477/1	60	-
chr1	160581497	160581498	A00758:247:H2MVHDSX3:3:2220:5782:13980/1	60	-
chr1	160582693	160582694	A00758:247:H2MVHDSX3:3:2350:8440:18458/1	60	+
chr1	160583255	160583256	A00758:247:H2MVHDSX3:1:1365:30698:1673/1	60	-
chr1	161032729	161032730	A00758:247:H2MVHDSX3:1:2114:10800:26146/1	60	+
chr1	161034237	161034238	A00758:247:H2MVHDSX3:1:1167:13223:8265/1	60	+
chr1	161328863	161328864	A00758:247:H2MVHDSX3:1:1177:30427:17895/1	60	-
chr1	161344094	161344095	A00758:247:H2MVHDSX3:3:1415:27136:4116	60	+
chr1	161348822	161348823	A00758:247:H2MVHDSX3:2:1209:6307:33739	60	-
chr1	161781457	161781458	A00758:247:H2MVHDSX3:1:2406:14036:16000/1	60	-
chr1	161824300	161824301	A00758:247:H2MVHDSX3:1:1139:25030:5102	60	-
chr1	161858914	161858915	A00758:247:H2MVHDSX3:1:1365:31575:36292/1	60	-
chr1	161864659	161864660	A00758:247:H2MVHDSX3:1:1155:31150:20588/1	60	-
chr1	161868338	161868339	A00758:247:H2MVHDSX3:3:1339:8648:34569	60	+
chr1	162462794	162462795	A00758:247:H2MVHDSX3:1:1246:14498:30295	60	-
chr1	162525699	162525700	A00758:247:H2MVHDSX3:1:2542:24117:30921/1	60	+
chr1	162580430	162580431	A00758:247:H2MVHDSX3:3:1464:26422:10269	60	-
chr1	162593409	162593410	A00758:247:H2MVHDSX3:3:1411:5312:3897	60	-
chr1	162801550	162801551	A00758:247:H2MVHDSX3:1:1114:14290:9737/1	60	+
chr1	162801551	162801552	A00758:247:H2MVHDSX3:4:2430:10167:36041/1	60	+
chr1	163331104	163331105	A00758:247:H2MVHDSX3:1:1358:32696:26428/1	60	+
chr1	163337684	163337685	A00758:247:H2MVHDSX3:1:1110:15908:16110/1	60	-
chr1	163343681	163343682	A00758:247:H2MVHDSX3:1:1137:4490:28369/1	60	-
chr1	163804250	163804251	A00758:247:H2MVHDSX3:2:1630:2148:33646/1	60	+
chr1	163863751	163863752	A00758:247:H2MVHDSX3:1:1101:15763:3364/1	60	-
chr1	163874222	163874223	A00758:247:H2MVHDSX3:1:1168:5077:2112/1	60	+
chr1	163930925	163930926	A00758:247:H2MVHDSX3:2:1237:17626:36902/1	60	+
chr1	164395805	164395806	A00758:247:H2MVHDSX3:1:1108:5538:10927/1	60	-
chr1	165674794	165674795	A00758:247:H2MVHDSX3:1:1116:26964:13150/1	60	+
chr1	165762915	165762916	A00758:247:H2MVHDSX3:1:1505:13431:6872/1	60	-
chr1	165932893	165932894	A00758:247:H2MVHDSX3:3:2162:24080:14418	60	-
chr1	166092931	166092932	A00758:247:H2MVHDSX3:3:2357:28619:32017/1	60	-
chr1	167145491	167145492	A00758:247:H2MVHDSX3:2:1106:16342:32643	60	+
chr1	167206065	167206066	A00758:247:H2MVHDSX3:1:1142:8477:32988/1	60	+
chr1	167239388	167239389	A00758:247:H2MVHDSX3:1:2626:11451:6950/1	60	-
chr1	167255975	167255976	A00758:247:H2MVHDSX3:1:1177:19397:34773/1	60	-
chr1	167323596	167323597	A00758:247:H2MVHDSX3:1:2223:2763:34491/1	60	-
chr1	167344461	167344462	A00758:247:H2MVHDSX3:3:1349:15537:3756	60	-
chr1	167382125	167382126	A00758:247:H2MVHDSX3:1:1177:5855:23531/1	60	+
chr1	167382126	167382127	A00758:247:H2MVHDSX3:4:1652:32597:4586/1	60	+
chr1	167382150	167382151	A00758:247:H2MVHDSX3:1:1144:4444:1078	60	+
chr1	167384583	167384584	A00758:247:H2MVHDSX3:1:2140:26937:32925	60	-
chr1	167385549	167385550	A00758:247:H2MVHDSX3:4:2559:19868:6026	60	+
chr1	167396081	167396082	A00758:247:H2MVHDSX3:1:1211:30770:31861	60	+
chr1	167766200	167766201	A00758:247:H2MVHDSX3:1:1447:31114:14544/1	60	-
chr1	168048914	168048915	A00758:247:H2MVHDSX3:1:2144:20229:26663/1	60	+
chr1	168051080	168051081	A00758:247:H2MVHDSX3:1:1361:3794:25880/1	60	+
chr1	169224274	169224275	A00758:247:H2MVHDSX3:1:1103:14443:16705/1	60	+
chr1	169823857	169823858	A00758:247:H2MVHDSX3:1:1263:30951:24502/1	60	-
chr1	169834793	169834794	A00758:247:H2MVHDSX3:1:1103:24650:18098/1	60	-
chr1	169843877	169843878	A00758:247:H2MVHDSX3:1:1104:32235:34804/1	60	+
chr1	171543246	171543247	A00758:247:H2MVHDSX3:1:1345:14009:19492/1	60	-
chr1	171580085	171580086	A00758:247:H2MVHDSX3:1:1325:17960:15342/1	60	+
chr1	172581817	172581818	A00758:247:H2MVHDSX3:2:1204:14931:3552	60	-
chr1	172605060	172605061	A00758:247:H2MVHDSX3:1:1263:1823:9189/1	60	+
chr1	172661525	172661526	A00758:247:H2MVHDSX3:1:1276:27615:1282/1	60	-
chr1	172687641	172687642	A00758:247:H2MVHDSX3:1:1149:6045:10426/1	60	+
chr1	173828458	173828459	A00758:247:H2MVHDSX3:1:1120:29857:17378/1	60	-
chr1	173848231	173848232	A00758:247:H2MVHDSX3:1:1258:7193:2300/1	60	+
chr1	173865683	173865684	A00758:247:H2MVHDSX3:1:1154:31774:27336/1	60	-
chr1	173957104	173957105	A00758:247:H2MVHDSX3:1:1645:13015:8312/1	60	-
chr1	173958215	173958216	A00758:247:H2MVHDSX3:1:1217:27254:31469/1	60	+
chr1	173959221	173959222	A00758:247:H2MVHDSX3:1:1573:24189:26162/1	60	-
chr1	173984475	173984476	A00758:247:H2MVHDSX3:1:1253:18096:6402/1	60	+
chr1	174015814	174015815	A00758:247:H2MVHDSX3:4:2169:29677:36636/1	60	-
chr1	174222291	174222292	A00758:247:H2MVHDSX3:2:2549:11858:21089	60	-
chr1	174302758	174302759	A00758:247:H2MVHDSX3:1:1107:3025:24267/1	60	+
chr1	174411667	174411668	A00758:247:H2MVHDSX3:1:1225:21178:32972/1	60	-
chr1	174430359	174430360	A00758:247:H2MVHDSX3:1:1110:9733:28307/1	60	+
chr1	174430360	174430361	A00758:247:H2MVHDSX3:1:2443:15094:7435/1	60	+
chr1	175121581	175121582	A00758:247:H2MVHDSX3:2:1625:24117:4617/1	60	+
chr1	175283616	175283617	A00758:247:H2MVHDSX3:1:1466:30761:27367	60	-
chr1	175989587	175989588	A00758:247:H2MVHDSX3:1:1351:17933:27132/1	60	+
chr1	176034935	176034936	A00758:247:H2MVHDSX3:1:2553:17038:3349	60	-
chr1	176130487	176130488	A00758:247:H2MVHDSX3:1:1608:27109:10614/1	60	-
chr1	176135501	176135502	A00758:247:H2MVHDSX3:1:1175:29243:10895/1	60	-
chr1	176179266	176179267	A00758:247:H2MVHDSX3:4:2120:20211:22968	60	+
chr1	176183090	176183091	A00758:247:H2MVHDSX3:1:1477:25174:15405/1	60	+
chr1	178814985	178814986	A00758:247:H2MVHDSX3:1:1205:17978:22545/1	60	-
chr1	178857033	178857034	A00758:247:H2MVHDSX3:1:2223:11605:28761/1	60	+
chr1	178878953	178878954	A00758:247:H2MVHDSX3:2:1206:32108:26256/1	60	+
chr1	178893855	178893856	A00758:247:H2MVHDSX3:1:1210:20609:18208	60	+
chr1	179193704	179193705	A00758:247:H2MVHDSX3:4:1515:5014:10864/1	60	-
chr1	179257021	179257022	A00758:247:H2MVHDSX3:4:2161:10565:6230/1	60	+
chr1	179297908	179297909	A00758:247:H2MVHDSX3:1:1274:14100:23469	60	-
chr1	179340591	179340592	A00758:247:H2MVHDSX3:2:1440:25003:31391	60	-
chr1	179353826	179353827	A00758:247:H2MVHDSX3:1:2267:15438:1924/1	60	-
chr1	179857628	179857629	A00758:247:H2MVHDSX3:1:1124:28474:10880/1	60	-
chr1	179978122	179978123	A00758:247:H2MVHDSX3:1:1158:11143:18098/1	60	+
chr1	179995778	179995779	A00758:247:H2MVHDSX3:1:1146:4770:11882/1	60	+
chr1	180004181	180004182	A00758:247:H2MVHDSX3:4:1209:6433:25066/1	60	+
chr1	180035628	180035629	A00758:247:H2MVHDSX3:2:2434:15221:18521/1	60	+
chr1	180370446	180370447	A00758:247:H2MVHDSX3:1:1264:13747:6386/1	60	-
chr1	180473814	180473815	A00758:247:H2MVHDSX3:1:1117:2365:21652/1	60	+
chr1	180786820	180786821	A00758:247:H2MVHDSX3:1:1177:1561:4570/1	60	+
chr1	180810769	180810770	A00758:247:H2MVHDSX3:4:2567:15447:13683	60	-
chr1	180841692	180841693	A00758:247:H2MVHDSX3:1:1115:14651:31720/1	60	-
chr1	181760312	181760313	A00758:247:H2MVHDSX3:4:2405:23565:4006	60	-
chr1	182862030	182862031	A00758:247:H2MVHDSX3:1:1150:10592:21872/1	60	-
chr1	183554084	183554085	A00758:247:H2MVHDSX3:1:1110:3423:25175/1	60	+
chr1	184298914	184298915	A00758:247:H2MVHDSX3:1:1209:30192:2206	60	-
chr1	184445653	184445654	A00758:247:H2MVHDSX3:4:2543:28890:15421	60	-
chr1	185101625	185101626	A00758:247:H2MVHDSX3:1:1110:27444:8375/1	60	-
chr1	185123750	185123751	A00758:247:H2MVHDSX3:1:1550:11731:3239/1	60	-
chr1	185152953	185152954	A00758:247:H2MVHDSX3:1:2676:8278:35869/1	60	+
chr1	185276595	185276596	A00758:247:H2MVHDSX3:4:2163:29423:20572	60	-
chr1	185819017	185819018	A00758:247:H2MVHDSX3:4:2517:3323:26412/1	60	-
chr1	186296424	186296425	A00758:247:H2MVHDSX3:2:1170:22779:25379/1	60	-
chr1	188506855	188506856	A00758:247:H2MVHDSX3:1:2125:16568:6511/1	60	+
chr1	189845232	189845233	A00758:247:H2MVHDSX3:1:2649:14109:19194/1	60	+
chr1	190063799	190063800	A00758:247:H2MVHDSX3:3:2576:2908:27853	60	-
chr1	190211192	190211193	A00758:247:H2MVHDSX3:2:1432:9019:2832/1	60	+
chr1	190268663	190268664	A00758:247:H2MVHDSX3:1:2547:4996:20541/1	60	-
chr1	191319293	191319294	A00758:247:H2MVHDSX3:1:1440:7464:14826	60	-
chr1	191431564	191431565	A00758:247:H2MVHDSX3:1:1169:9688:10598/1	60	-
chr1	191547917	191547918	A00758:247:H2MVHDSX3:1:1246:7618:10645/1	60	-
chr1	191556398	191556399	A00758:247:H2MVHDSX3:1:1546:17273:21292/1	60	-
chr1	191863835	191863836	A00758:247:H2MVHDSX3:1:1365:10637:7138/1	60	+
chr1	191931736	191931737	A00758:247:H2MVHDSX3:1:1245:4761:29215	60	+
chr1	192168495	192168496	A00758:247:H2MVHDSX3:4:1247:12726:24064/1	60	-
chr1	192191146	192191147	A00758:247:H2MVHDSX3:1:1113:1398:17440/1	60	+
chr1	193037101	193037102	A00758:247:H2MVHDSX3:1:2263:12554:2315/1	60	+
chr1	193183780	193183781	A00758:247:H2MVHDSX3:1:1265:28501:23453/1	60	+
chr1	193647649	193647650	A00758:247:H2MVHDSX3:4:2477:7536:5744/1	60	+
chr1	193891560	193891561	A00758:247:H2MVHDSX3:1:1517:4227:36996/1	60	+
chr1	194218611	194218612	A00758:247:H2MVHDSX3:1:1121:2935:6950/1	60	+
chr1	194466086	194466087	A00758:247:H2MVHDSX3:1:1265:13612:32268/1	60	-
chr1	194857524	194857525	A00758:247:H2MVHDSX3:1:1406:28357:26678/1	60	+
chr1	195071186	195071187	A00758:247:H2MVHDSX3:1:2550:24614:11866/1	60	+
chr1	195137082	195137083	A00758:247:H2MVHDSX3:1:1131:3188:36417/1	60	+
chr1	195261373	195261374	A00758:247:H2MVHDSX3:4:2276:25147:13166	60	-
chr1	195705507	195705508	A00758:247:H2MVHDSX3:2:1378:28284:13620/1	60	+
chr1	195719090	195719091	A00758:247:H2MVHDSX3:1:1313:22724:10034	60	-
chr1	196464745	196464746	A00758:247:H2MVHDSX3:1:1573:24831:3004/1	60	-
chr1	197095150	197095151	A00758:247:H2MVHDSX3:1:1270:3115:28588/1	60	+
chr1	197182738	197182739	A00758:247:H2MVHDSX3:2:1567:4679:10097	60	+
chr1	197598638	197598639	A00758:247:H2MVHDSX3:2:2343:24578:6073/1	60	+
chr1	197602970	197602971	A00758:247:H2MVHDSX3:1:1263:8657:35368/1	60	+
chr1	197619982	197619983	A00758:247:H2MVHDSX3:1:1616:29604:8046/1	60	+
chr1	197649536	197649537	A00758:247:H2MVHDSX3:1:1150:14696:34240/1	60	-
chr1	197657609	197657610	A00758:247:H2MVHDSX3:1:1142:19696:13589	60	+
chr1	197666816	197666817	A00758:247:H2MVHDSX3:1:1156:1452:4100/1	60	-
chr1	197745158	197745159	A00758:247:H2MVHDSX3:3:2448:22697:21198	60	-
chr1	198275790	198275791	A00758:247:H2MVHDSX3:1:1308:13024:7858	60	-
chr1	198749707	198749708	A00758:247:H2MVHDSX3:2:1240:1895:31046	60	-
chr1	198920379	198920380	A00758:247:H2MVHDSX3:2:2540:21640:4398	60	+
chr1	198923273	198923274	A00758:247:H2MVHDSX3:1:2415:24930:11318/1	60	+
chr1	198985689	198985690	A00758:247:H2MVHDSX3:4:1171:18783:31015	60	-
chr1	199003786	199003787	A00758:247:H2MVHDSX3:1:1275:23131:30436/1	60	+
chr1	199048506	199048507	A00758:247:H2MVHDSX3:1:1620:20220:5259/1	60	+
chr1	199071642	199071643	A00758:247:H2MVHDSX3:1:1215:13910:32095/1	60	-
chr1	199150121	199150122	A00758:247:H2MVHDSX3:1:1307:10276:17910/1	60	-
chr1	199150620	199150621	A00758:247:H2MVHDSX3:2:1370:25934:26835/1	60	+
chr1	199154629	199154630	A00758:247:H2MVHDSX3:2:1272:1108:34319/1	60	-
chr1	199186251	199186252	A00758:247:H2MVHDSX3:1:1130:24786:15013/1	60	+
chr1	199224340	199224341	A00758:247:H2MVHDSX3:1:1327:11017:16877	60	+
chr1	199225744	199225745	A00758:247:H2MVHDSX3:1:2626:4481:1078/1	60	+
chr1	199232250	199232251	A00758:247:H2MVHDSX3:1:2244:2935:17942	60	+
chr1	199354450	199354451	A00758:247:H2MVHDSX3:1:1428:13223:29277/1	60	-
chr1	199446474	199446475	A00758:247:H2MVHDSX3:1:2448:24442:30420/1	60	+
chr1	199687151	199687152	A00758:247:H2MVHDSX3:1:1170:21395:26678/1	60	+
chr1	200272006	200272007	A00758:247:H2MVHDSX3:2:2312:23737:34961/1	60	+
chr1	200350171	200350172	A00758:247:H2MVHDSX3:4:2565:13874:30843/1	60	+
chr1	200440561	200440562	A00758:247:H2MVHDSX3:1:1671:19325:20275/1	60	-
chr1	200577796	200577797	A00758:247:H2MVHDSX3:1:2211:25518:30624/1	60	+
chr1	200577798	200577799	A00758:247:H2MVHDSX3:3:1270:22589:12900	60	+
chr1	200591229	200591230	A00758:247:H2MVHDSX3:1:1104:30300:34334/1	60	-
chr1	201021345	201021346	A00758:247:H2MVHDSX3:1:2320:32362:23563/1	60	-
chr1	201049476	201049477	A00758:247:H2MVHDSX3:2:1668:17852:15060	60	-
chr1	201049478	201049479	A00758:247:H2MVHDSX3:1:1140:4155:30859/1	60	-
chr1	201177238	201177239	A00758:247:H2MVHDSX3:1:1301:10158:21465/1	60	+
chr1	201177239	201177240	A00758:247:H2MVHDSX3:1:2559:18728:12727/1	60	+
chr1	201504715	201504716	A00758:247:H2MVHDSX3:2:2635:27272:5948	60	-
chr1	201879901	201879902	A00758:247:H2MVHDSX3:4:2347:10710:19445/1	60	-
chr1	201969881	201969882	A00758:247:H2MVHDSX3:2:1543:11993:26866	60	-
chr1	202136374	202136375	A00758:247:H2MVHDSX3:1:1606:11930:16297/1	60	-
chr1	202154484	202154485	A00758:247:H2MVHDSX3:1:1108:24460:23782	60	+
chr1	202443123	202443124	A00758:247:H2MVHDSX3:1:1107:15881:19069	60	+
chr1	202445787	202445788	A00758:247:H2MVHDSX3:1:1557:16450:30702/1	60	-
chr1	202480287	202480288	A00758:247:H2MVHDSX3:1:1175:8115:12633	60	-
chr1	202489395	202489396	A00758:247:H2MVHDSX3:1:1369:5620:3646/1	60	-
chr1	202749032	202749033	A00758:247:H2MVHDSX3:1:1347:21748:28761/1	60	+
chr1	202763988	202763989	A00758:247:H2MVHDSX3:1:1467:9625:24392/1	60	-
chr1	202765418	202765419	A00758:247:H2MVHDSX3:1:2619:16902:28698	60	-
chr1	202860541	202860542	A00758:247:H2MVHDSX3:3:2251:29035:16861	60	-
chr1	203073872	203073873	A00758:247:H2MVHDSX3:1:1561:29008:32910	60	+
chr1	203110128	203110129	A00758:247:H2MVHDSX3:3:1526:7835:3662/1	60	-
chr1	203265470	203265471	A00758:247:H2MVHDSX3:1:1202:3097:8516/1	60	-
chr1	203648523	203648524	A00758:247:H2MVHDSX3:1:1140:9561:26005	60	-
chr1	203681395	203681396	A00758:247:H2MVHDSX3:1:1174:16197:1517	60	-
chr1	203764842	203764843	A00758:247:H2MVHDSX3:3:1142:25464:17347/1	60	+
chr1	203764845	203764846	A00758:247:H2MVHDSX3:1:1469:13114:27117/1	60	+
chr1	203802213	203802214	A00758:247:H2MVHDSX3:2:2376:32199:21559	60	-
chr1	203802764	203802765	A00758:247:H2MVHDSX3:4:1337:13774:17926	60	-
chr1	203819643	203819644	A00758:247:H2MVHDSX3:1:1114:30472:22232/1	60	+
chr1	203823590	203823591	A00758:247:H2MVHDSX3:1:1129:5584:35274/1	60	-
chr1	203829378	203829379	A00758:247:H2MVHDSX3:1:1444:3748:12399/1	60	-
chr1	203962308	203962309	A00758:247:H2MVHDSX3:1:1172:7030:12414/1	60	+
chr1	204508497	204508498	A00758:247:H2MVHDSX3:4:1369:15167:2675	60	-
chr1	204537521	204537522	A00758:247:H2MVHDSX3:1:1106:32542:2957/1	60	+
chr1	204776022	204776023	A00758:247:H2MVHDSX3:1:2147:5294:10379/1	60	+
chr1	205063384	205063385	A00758:247:H2MVHDSX3:2:1315:18439:26036/1	60	-
chr1	205108628	205108629	A00758:247:H2MVHDSX3:1:1154:18674:9940/1	60	+
chr1	205229212	205229213	A00758:247:H2MVHDSX3:3:1564:29179:29105	60	-
chr1	205548157	205548158	A00758:247:H2MVHDSX3:1:1101:18285:11240/1	60	-
chr1	205609211	205609212	A00758:247:H2MVHDSX3:1:1107:11071:27117/1	60	-
chr1	205609442	205609443	A00758:247:H2MVHDSX3:1:1306:10601:31594/1	60	-
chr1	205617305	205617306	A00758:247:H2MVHDSX3:1:1159:15393:20384/1	60	-
chr1	206045017	206045018	A00758:247:H2MVHDSX3:1:1162:9317:11584/1	60	-
chr1	206056736	206056737	A00758:247:H2MVHDSX3:1:2515:15347:12665/1	60	+
chr1	206089721	206089722	A00758:247:H2MVHDSX3:1:1331:32615:7122/1	60	+
chr1	206090242	206090243	A00758:247:H2MVHDSX3:1:1133:18656:20995/1	60	+
chr1	206091181	206091182	A00758:247:H2MVHDSX3:1:1349:22661:18255/1	60	-
chr1	206092306	206092307	A00758:247:H2MVHDSX3:1:1274:20401:33661/1	60	+
chr1	206644827	206644828	A00758:247:H2MVHDSX3:4:1375:17626:17174	60	-
chr1	206758892	206758893	A00758:247:H2MVHDSX3:1:1311:27850:20415/1	60	-
chr1	206928984	206928985	A00758:247:H2MVHDSX3:1:2250:30201:25394	60	+
chr1	207331081	207331082	A00758:247:H2MVHDSX3:1:1469:13476:15718/1	60	+
chr1	207782086	207782087	A00758:247:H2MVHDSX3:1:1270:12753:19695/1	60	-
chr1	208705129	208705130	A00758:247:H2MVHDSX3:3:1229:22444:35884/1	60	+
chr1	210008599	210008600	A00758:247:H2MVHDSX3:1:2120:13051:5588/1	60	+
chr1	210008603	210008604	A00758:247:H2MVHDSX3:2:2568:26413:23563/1	60	+
chr1	210297671	210297672	A00758:247:H2MVHDSX3:1:1127:14344:7200/1	60	+
chr1	211114481	211114482	A00758:247:H2MVHDSX3:1:1236:29559:20776/1	60	+
chr1	211640948	211640949	A00758:247:H2MVHDSX3:4:2316:27281:25285	60	-
chr1	211644610	211644611	A00758:247:H2MVHDSX3:3:1544:31259:5118/1	60	-
chr1	211815176	211815177	A00758:247:H2MVHDSX3:1:1262:30183:19914	60	-
chr1	211859005	211859006	A00758:247:H2MVHDSX3:2:1101:9362:21433/1	60	-
chr1	211859007	211859008	A00758:247:H2MVHDSX3:1:1423:6271:1078/1	60	-
chr1	211959010	211959011	A00758:247:H2MVHDSX3:1:1137:3513:27962/1	60	+
chr1	212148595	212148596	A00758:247:H2MVHDSX3:2:2372:27579:29559	60	-
chr1	212621658	212621659	A00758:247:H2MVHDSX3:1:2109:20618:9236/1	60	+
chr1	212740406	212740407	A00758:247:H2MVHDSX3:1:2103:25708:22561/1	60	-
chr1	212742318	212742319	A00758:247:H2MVHDSX3:2:2576:4960:11115	60	-
chr1	212787040	212787041	A00758:247:H2MVHDSX3:1:1235:32579:10034/1	60	+
chr1	212886526	212886527	A00758:247:H2MVHDSX3:1:1205:32678:13620/1	60	-
chr1	213071501	213071502	A00758:247:H2MVHDSX3:1:1439:3531:4601/1	60	+
chr1	213271638	213271639	A00758:247:H2MVHDSX3:4:2339:8621:25504	60	-
chr1	216419142	216419143	A00758:247:H2MVHDSX3:1:1154:25120:15436/1	60	-
chr1	216422832	216422833	A00758:247:H2MVHDSX3:3:2225:7735:9095/1	60	+
chr1	216601091	216601092	A00758:247:H2MVHDSX3:1:1132:29794:36464	60	-
chr1	217498252	217498253	A00758:247:H2MVHDSX3:1:1263:14443:36182/1	60	+
chr1	217609594	217609595	A00758:247:H2MVHDSX3:1:1424:4164:8797/1	60	-
chr1	218304417	218304418	A00758:247:H2MVHDSX3:3:1439:20030:10692	60	-
chr1	218307617	218307618	A00758:247:H2MVHDSX3:1:1165:1994:1720/1	60	-
chr1	218444648	218444649	A00758:247:H2MVHDSX3:2:2140:31656:9032/1	60	+
chr1	218838241	218838242	A00758:247:H2MVHDSX3:1:1170:16523:34616/1	60	-
chr1	220077722	220077723	A00758:247:H2MVHDSX3:1:1329:27335:9471/1	60	+
chr1	220195485	220195486	A00758:247:H2MVHDSX3:2:1154:13593:36401/1	60	+
chr1	220216034	220216035	A00758:247:H2MVHDSX3:1:1538:23547:32941/1	60	-
chr1	220240884	220240885	A00758:247:H2MVHDSX3:1:1303:27127:34444/1	60	-
chr1	221663472	221663473	A00758:247:H2MVHDSX3:4:2630:7826:9283	60	-
chr1	222561658	222561659	A00758:247:H2MVHDSX3:2:1270:21766:27289	60	-
chr1	222564702	222564703	A00758:247:H2MVHDSX3:1:1464:11442:6183/1	60	-
chr1	222851995	222851996	A00758:247:H2MVHDSX3:4:1163:28673:20212/1	60	+
chr1	222860717	222860718	A00758:247:H2MVHDSX3:3:2443:11641:30483/1	60	-
chr1	223275247	223275248	A00758:247:H2MVHDSX3:3:1270:31647:31250	60	-
chr1	223275249	223275250	A00758:247:H2MVHDSX3:1:1162:24966:36652	60	-
chr1	223793929	223793930	A00758:247:H2MVHDSX3:1:1125:18041:1799/1	60	-
chr1	223980376	223980377	A00758:247:H2MVHDSX3:1:1329:11153:15107/1	60	-
chr1	224034200	224034201	A00758:247:H2MVHDSX3:2:2311:6632:33301/1	60	-
chr1	224273374	224273375	A00758:247:H2MVHDSX3:3:2109:17707:24518/1	60	+
chr1	224284334	224284335	A00758:247:H2MVHDSX3:1:2327:20392:27633/1	60	+
chr1	224288855	224288856	A00758:247:H2MVHDSX3:2:1210:7355:28948/1	60	+
chr1	224373380	224373381	A00758:247:H2MVHDSX3:1:1210:25256:30859	60	+
chr1	224389037	224389038	A00758:247:H2MVHDSX3:1:2644:8910:33364/1	60	-
chr1	224397114	224397115	A00758:247:H2MVHDSX3:1:1147:7699:26224/1	60	-
chr1	224401352	224401353	A00758:247:H2MVHDSX3:1:1225:28556:35978/1	60	-
chr1	224402126	224402127	A00758:247:H2MVHDSX3:1:1139:14931:3834/1	60	-
chr1	224417991	224417992	A00758:247:H2MVHDSX3:1:1225:2013:23171/1	60	-
chr1	224419446	224419447	A00758:247:H2MVHDSX3:1:1309:12201:35055/1	60	-
chr1	224424428	224424429	A00758:247:H2MVHDSX3:1:1262:10936:8876/1	60	+
chr1	224425492	224425493	A00758:247:H2MVHDSX3:1:1204:32696:8422/1	60	+
chr1	225086594	225086595	A00758:247:H2MVHDSX3:1:2364:25672:5368/1	60	-
chr1	225402623	225402624	A00758:247:H2MVHDSX3:1:2258:13024:35884	60	+
chr1	225408558	225408559	A00758:247:H2MVHDSX3:1:1150:28465:20134/1	60	+
chr1	225419976	225419977	A00758:247:H2MVHDSX3:1:1470:31548:10942	60	-
chr1	225607985	225607986	A00758:247:H2MVHDSX3:3:1312:22733:15593	60	-
chr1	225732615	225732616	A00758:247:H2MVHDSX3:4:1444:11993:15092/1	60	-
chr1	225787765	225787766	A00758:247:H2MVHDSX3:2:2409:24849:12399/1	60	-
chr1	225790555	225790556	A00758:247:H2MVHDSX3:1:1544:11451:8171/1	60	+
chr1	225982787	225982788	A00758:247:H2MVHDSX3:1:1643:10619:24612/1	60	-
chr1	226071393	226071394	A00758:247:H2MVHDSX3:2:2651:26024:35383	60	-
chr1	226155638	226155639	A00758:247:H2MVHDSX3:1:1244:32334:9987/1	60	-
chr1	226156623	226156624	A00758:247:H2MVHDSX3:1:1219:11650:5259/1	60	-
chr1	226231942	226231943	A00758:247:H2MVHDSX3:4:1137:27534:11475/1	60	+
chr1	226244527	226244528	A00758:247:H2MVHDSX3:3:1619:21495:10347/1	60	+
chr1	226245894	226245895	A00758:247:H2MVHDSX3:1:1278:3161:30671/1	60	-
chr1	226255946	226255947	A00758:247:H2MVHDSX3:1:1209:3558:4398/1	60	-
chr1	226263393	226263394	A00758:247:H2MVHDSX3:2:2125:32470:12633	60	-
chr1	226264168	226264169	A00758:247:H2MVHDSX3:1:1532:31656:23156	60	-
chr1	226265912	226265913	A00758:247:H2MVHDSX3:2:1433:18810:16031/1	60	+
chr1	226268289	226268290	A00758:247:H2MVHDSX3:3:1171:19633:4554	60	-
chr1	226268452	226268453	A00758:247:H2MVHDSX3:1:1124:31566:19961/1	60	-
chr1	226271921	226271922	A00758:247:H2MVHDSX3:3:2437:19651:7498/1	60	+
chr1	226276693	226276694	A00758:247:H2MVHDSX3:1:1249:25211:28056/1	60	+
chr1	226276837	226276838	A00758:247:H2MVHDSX3:1:1120:21730:28134/1	60	-
chr1	226277324	226277325	A00758:247:H2MVHDSX3:1:1532:9399:36652/1	60	+
chr1	226277836	226277837	A00758:247:H2MVHDSX3:1:1218:17788:20118/1	60	+
chr1	226279885	226279886	A00758:247:H2MVHDSX3:3:1137:15139:1251	60	-
chr1	226288649	226288650	A00758:247:H2MVHDSX3:1:1132:20672:2879/1	60	+
chr1	226289977	226289978	A00758:247:H2MVHDSX3:1:1131:32380:16642/1	60	+
chr1	226291641	226291642	A00758:247:H2MVHDSX3:1:1568:28185:14512/1	60	+
chr1	226298455	226298456	A00758:247:H2MVHDSX3:2:1424:10782:10300	60	-
chr1	226302646	226302647	A00758:247:H2MVHDSX3:1:1336:10999:3380/1	60	-
chr1	226380765	226380766	A00758:247:H2MVHDSX3:1:1441:28040:23218	60	+
chr1	226711954	226711955	A00758:247:H2MVHDSX3:1:1508:18213:36824/1	60	-
chr1	226727231	226727232	A00758:247:H2MVHDSX3:3:2147:25292:9064/1	60	+
chr1	226727393	226727394	A00758:247:H2MVHDSX3:1:1209:20211:7247/1	60	+
chr1	226732333	226732334	A00758:247:H2MVHDSX3:2:2465:31033:11522/1	60	-
chr1	226733334	226733335	A00758:247:H2MVHDSX3:1:1376:20103:32299/1	60	-
chr1	226733916	226733917	A00758:247:H2MVHDSX3:2:1261:32452:8281	60	-
chr1	226733918	226733919	A00758:247:H2MVHDSX3:1:1118:15826:22858/1	60	-
chr1	226734441	226734442	A00758:247:H2MVHDSX3:1:2357:23809:13041/1	60	+
chr1	226735401	226735402	A00758:247:H2MVHDSX3:1:1111:15718:33004/1	60	+
chr1	226769042	226769043	A00758:247:H2MVHDSX3:1:1140:21486:2910/1	60	+
chr1	226790709	226790710	A00758:247:H2MVHDSX3:2:1241:20184:15781	60	+
chr1	227648985	227648986	A00758:247:H2MVHDSX3:1:1108:25319:35728/1	60	-
chr1	227753665	227753666	A00758:247:H2MVHDSX3:1:1138:31910:35086/1	60	-
chr1	228085306	228085307	A00758:247:H2MVHDSX3:1:2373:23692:31093/1	60	-
chr1	228085675	228085676	A00758:247:H2MVHDSX3:1:1255:2446:3286	60	+
chr1	228085990	228085991	A00758:247:H2MVHDSX3:1:1104:1334:3615/1	60	+
chr1	228087204	228087205	A00758:247:H2MVHDSX3:1:1461:28809:8484/1	60	+
chr1	228087393	228087394	A00758:247:H2MVHDSX3:4:2415:22643:18067/1	60	-
chr1	228090514	228090515	A00758:247:H2MVHDSX3:1:1126:26404:34319/1	60	-
chr1	228217807	228217808	A00758:247:H2MVHDSX3:1:1535:13575:1297/1	60	+
chr1	228229485	228229486	A00758:247:H2MVHDSX3:1:2545:3983:4601/1	60	+
chr1	228230343	228230344	A00758:247:H2MVHDSX3:3:2649:18385:13761/1	60	-
chr1	228230642	228230643	A00758:247:H2MVHDSX3:1:1157:16197:32957/1	60	-
chr1	228231741	228231742	A00758:247:H2MVHDSX3:1:1509:8513:24314/1	60	-
chr1	228232769	228232770	A00758:247:H2MVHDSX3:2:2301:2121:28526	60	+
chr1	228233925	228233926	A00758:247:H2MVHDSX3:1:2373:11840:37059/1	60	-
chr1	228235599	228235600	A00758:247:H2MVHDSX3:1:2549:20708:15154/1	60	+
chr1	228235823	228235824	A00758:247:H2MVHDSX3:1:1458:12020:17863/1	60	+
chr1	228238204	228238205	A00758:247:H2MVHDSX3:1:1608:17607:34554	60	-
chr1	228242350	228242351	A00758:247:H2MVHDSX3:1:1116:22290:16830/1	60	+
chr1	228244669	228244670	A00758:247:H2MVHDSX3:1:1144:24722:14685/1	60	+
chr1	228244673	228244674	A00758:247:H2MVHDSX3:1:1239:18367:27665/1	60	+
chr1	228247166	228247167	A00758:247:H2MVHDSX3:1:2407:31873:22435	60	-
chr1	228247168	228247169	A00758:247:H2MVHDSX3:1:1203:10294:10989	60	-
chr1	228249016	228249017	A00758:247:H2MVHDSX3:1:1523:2682:28307/1	60	+
chr1	228250442	228250443	A00758:247:H2MVHDSX3:1:2253:28827:20228/1	60	+
chr1	228253041	228253042	A00758:247:H2MVHDSX3:1:1169:31846:8015	60	-
chr1	228253419	228253420	A00758:247:H2MVHDSX3:2:1476:27787:32737	60	-
chr1	228254349	228254350	A00758:247:H2MVHDSX3:1:1675:30327:35884/1	60	+
chr1	228254405	228254406	A00758:247:H2MVHDSX3:1:1264:24777:25050/1	60	-
chr1	228263266	228263267	A00758:247:H2MVHDSX3:1:1423:16387:36793/1	60	-
chr1	228266461	228266462	A00758:247:H2MVHDSX3:1:1542:21269:21856/1	60	+
chr1	228284843	228284844	A00758:247:H2MVHDSX3:1:1225:18891:31360/1	60	+
chr1	228323103	228323104	A00758:247:H2MVHDSX3:1:1222:13883:31172/1	60	+
chr1	228326070	228326071	A00758:247:H2MVHDSX3:4:2201:3450:31454	60	-
chr1	228326232	228326233	A00758:247:H2MVHDSX3:1:1102:15926:2487/1	60	-
chr1	228326403	228326404	A00758:247:H2MVHDSX3:2:1530:14615:22232/1	60	+
chr1	228327539	228327540	A00758:247:H2MVHDSX3:1:1232:2184:26819	60	-
chr1	228328247	228328248	A00758:247:H2MVHDSX3:1:1204:31991:13275/1	60	-
chr1	228328726	228328727	A00758:247:H2MVHDSX3:1:2106:12671:37027/1	60	-
chr1	228328941	228328942	A00758:247:H2MVHDSX3:1:1311:11595:12962/1	60	-
chr1	228328981	228328982	A00758:247:H2MVHDSX3:2:1172:4689:2378/1	60	+
chr1	228384001	228384002	A00758:247:H2MVHDSX3:1:1149:27227:17926/1	60	-
chr1	228394714	228394715	A00758:247:H2MVHDSX3:1:1111:2076:25942/1	60	-
chr1	228398283	228398284	A00758:247:H2MVHDSX3:1:1443:10574:13761/1	60	+
chr1	228400783	228400784	A00758:247:H2MVHDSX3:1:2633:21269:12743	60	-
chr1	228404108	228404109	A00758:247:H2MVHDSX3:1:1147:3387:18255	60	+
chr1	228404707	228404708	A00758:247:H2MVHDSX3:1:1312:7310:23703/1	60	-
chr1	228455189	228455190	A00758:247:H2MVHDSX3:1:2506:7175:31140	60	+
chr1	228489488	228489489	A00758:247:H2MVHDSX3:1:1104:13223:3192/1	60	-
chr1	228490556	228490557	A00758:247:H2MVHDSX3:1:2226:25771:31187	60	+
chr1	228491795	228491796	A00758:247:H2MVHDSX3:1:1405:10926:9424/1	60	+
chr1	228492338	228492339	A00758:247:H2MVHDSX3:1:1201:1859:24565/1	60	-
chr1	228495597	228495598	A00758:247:H2MVHDSX3:1:1205:31891:33270/1	60	-
chr1	228496280	228496281	A00758:247:H2MVHDSX3:1:1128:3025:15436/1	60	-
chr1	228497044	228497045	A00758:247:H2MVHDSX3:3:1653:12644:27430/1	60	-
chr1	228499135	228499136	A00758:247:H2MVHDSX3:1:1204:29875:18756/1	60	+
chr1	228499152	228499153	A00758:247:H2MVHDSX3:1:1414:3224:27743/1	60	-
chr1	228655665	228655666	A00758:247:H2MVHDSX3:1:1626:25699:4288/1	60	+
chr1	228655667	228655668	A00758:247:H2MVHDSX3:4:2546:2600:34898/1	60	+
chr1	228666071	228666072	A00758:247:H2MVHDSX3:1:1169:28040:36276/1	60	-
chr1	229275767	229275768	A00758:247:H2MVHDSX3:2:2253:20265:4711/1	60	-
chr1	229278225	229278226	A00758:247:H2MVHDSX3:1:1226:9046:36072/1	60	-
chr1	229281401	229281402	A00758:247:H2MVHDSX3:2:1169:25129:27884/1	60	+
chr1	229283043	229283044	A00758:247:H2MVHDSX3:1:1213:26467:24032/1	60	-
chr1	229284593	229284594	A00758:247:H2MVHDSX3:1:1349:5801:5744	60	-
chr1	229285633	229285634	A00758:247:H2MVHDSX3:4:1212:23348:22326	60	+
chr1	229286199	229286200	A00758:247:H2MVHDSX3:1:1509:24099:18145/1	60	+
chr1	229286613	229286614	A00758:247:H2MVHDSX3:1:1127:8630:22670/1	60	+
chr1	229286625	229286626	A00758:247:H2MVHDSX3:1:1143:27624:20964/1	60	+
chr1	229290251	229290252	A00758:247:H2MVHDSX3:1:1410:3676:24330	60	-
chr1	229290338	229290339	A00758:247:H2MVHDSX3:1:1163:14606:18051/1	60	+
chr1	229297347	229297348	A00758:247:H2MVHDSX3:3:1144:14407:3928	60	-
chr1	229303002	229303003	A00758:247:H2MVHDSX3:1:1230:16333:6324/1	60	+
chr1	229303202	229303203	A00758:247:H2MVHDSX3:1:2429:32515:6793/1	60	+
chr1	229303245	229303246	A00758:247:H2MVHDSX3:1:1221:2248:12712/1	60	+
chr1	229305163	229305164	A00758:247:H2MVHDSX3:1:1134:30870:33661/1	60	-
chr1	229305337	229305338	A00758:247:H2MVHDSX3:1:1139:2564:25723/1	60	+
chr1	229306216	229306217	A00758:247:H2MVHDSX3:3:1112:14326:12806	60	-
chr1	229306252	229306253	A00758:247:H2MVHDSX3:3:1448:10646:35650	60	-
chr1	229306657	229306658	A00758:247:H2MVHDSX3:1:1375:4472:24518/1	60	+
chr1	229320900	229320901	A00758:247:H2MVHDSX3:2:1223:21468:8923/1	60	-
chr1	229320937	229320938	A00758:247:H2MVHDSX3:1:1102:15673:10817/1	60	-
chr1	229321576	229321577	A00758:247:H2MVHDSX3:1:2434:4300:33082/1	60	-
chr1	229321584	229321585	A00758:247:H2MVHDSX3:2:1125:7536:24189/1	60	+
chr1	229322115	229322116	A00758:247:H2MVHDSX3:1:1162:26115:36417/1	60	-
chr1	229323664	229323665	A00758:247:H2MVHDSX3:1:1311:10402:7889/1	60	+
chr1	229438774	229438775	A00758:247:H2MVHDSX3:1:1115:7148:31908	60	-
chr1	229446480	229446481	A00758:247:H2MVHDSX3:1:1143:32506:6214/1	60	+
chr1	229446732	229446733	A00758:247:H2MVHDSX3:1:2152:6659:26177/1	60	-
chr1	229450649	229450650	A00758:247:H2MVHDSX3:1:1625:9408:33943/1	60	-
chr1	229487043	229487044	A00758:247:H2MVHDSX3:1:1108:8865:28056/1	60	-
chr1	229489089	229489090	A00758:247:H2MVHDSX3:1:2659:5855:9032/1	60	+
chr1	229489690	229489691	A00758:247:H2MVHDSX3:1:1116:19199:31360/1	60	-
chr1	229490324	229490325	A00758:247:H2MVHDSX3:4:1376:25735:21699	60	+
chr1	229491614	229491615	A00758:247:H2MVHDSX3:2:1315:10276:14873/1	60	+
chr1	229500174	229500175	A00758:247:H2MVHDSX3:1:1264:12527:10191/1	60	-
chr1	229519429	229519430	A00758:247:H2MVHDSX3:4:1366:9155:33254	60	-
chr1	229528153	229528154	A00758:247:H2MVHDSX3:1:1128:16577:23719/1	60	-
chr1	229539581	229539582	A00758:247:H2MVHDSX3:1:1504:5168:14168	60	+
chr1	229542861	229542862	A00758:247:H2MVHDSX3:2:1635:17716:6840/1	60	-
chr1	229542863	229542864	A00758:247:H2MVHDSX3:2:2236:1877:15295/1	60	-
chr1	229544555	229544556	A00758:247:H2MVHDSX3:1:1162:1289:26897/1	60	-
chr1	229545334	229545335	A00758:247:H2MVHDSX3:1:1177:25644:10614/1	60	+
chr1	229546398	229546399	A00758:247:H2MVHDSX3:1:1114:29116:22420/1	60	-
chr1	229551043	229551044	A00758:247:H2MVHDSX3:2:1261:23674:3067	60	-
chr1	229551045	229551046	A00758:247:H2MVHDSX3:2:2537:20184:5134	60	-
chr1	229603297	229603298	A00758:247:H2MVHDSX3:1:2130:6524:23688/1	60	-
chr1	229610598	229610599	A00758:247:H2MVHDSX3:1:1123:24921:29434/1	60	+
chr1	229620888	229620889	A00758:247:H2MVHDSX3:1:1209:20338:33113/1	60	-
chr1	229629407	229629408	A00758:247:H2MVHDSX3:1:2343:9706:25034	60	+
chr1	229651097	229651098	A00758:247:H2MVHDSX3:1:1102:21459:14575/1	60	+
chr1	229657835	229657836	A00758:247:H2MVHDSX3:1:1101:9408:7169/1	60	+
chr1	229659383	229659384	A00758:247:H2MVHDSX3:1:1346:13738:19742/1	60	+
chr1	229728678	229728679	A00758:247:H2MVHDSX3:3:1540:24316:28354	60	-
chr1	230082635	230082636	A00758:247:H2MVHDSX3:2:1176:9833:36401/1	60	+
chr1	230089064	230089065	A00758:247:H2MVHDSX3:1:1110:1579:26334/1	60	+
chr1	230115112	230115113	A00758:247:H2MVHDSX3:4:1609:13178:29575/1	60	-
chr1	230134037	230134038	A00758:247:H2MVHDSX3:2:2175:2917:34413	60	-
chr1	230134543	230134544	A00758:247:H2MVHDSX3:3:1332:8874:28385	60	-
chr1	230134545	230134546	A00758:247:H2MVHDSX3:1:1345:8856:12007	60	-
chr1	230183619	230183620	A00758:247:H2MVHDSX3:1:1426:20500:26475/1	60	+
chr1	230222377	230222378	A00758:247:H2MVHDSX3:4:2636:29423:16125	60	-
chr1	230238130	230238131	A00758:247:H2MVHDSX3:3:1665:30092:6668/1	60	-
chr1	230240709	230240710	A00758:247:H2MVHDSX3:1:1328:25427:28839/1	60	-
chr1	230241230	230241231	A00758:247:H2MVHDSX3:2:1328:12988:30060/1	60	+
chr1	230249490	230249491	A00758:247:H2MVHDSX3:1:2654:17996:17660	60	+
chr1	230250824	230250825	A00758:247:H2MVHDSX3:1:2674:29378:5869/1	60	+
chr1	230469154	230469155	A00758:247:H2MVHDSX3:4:1409:13349:14340	60	-
chr1	230660215	230660216	A00758:247:H2MVHDSX3:1:1542:17074:18255/1	60	+
chr1	230676604	230676605	A00758:247:H2MVHDSX3:1:1518:31702:7482	60	-
chr1	230687553	230687554	A00758:247:H2MVHDSX3:1:1625:12228:26929/1	60	-
chr1	230925237	230925238	A00758:247:H2MVHDSX3:1:1131:12228:3662/1	60	+
chr1	230943138	230943139	A00758:247:H2MVHDSX3:1:1323:30807:35744/1	60	+
chr1	231262851	231262852	A00758:247:H2MVHDSX3:1:1156:1678:17456/1	60	+
chr1	231285798	231285799	A00758:247:H2MVHDSX3:1:1476:10583:23234/1	60	-
chr1	231354552	231354553	A00758:247:H2MVHDSX3:3:2627:10357:32049/1	60	-
chr1	231354554	231354555	A00758:247:H2MVHDSX3:4:2651:10167:29716/1	60	-
chr1	231374190	231374191	A00758:247:H2MVHDSX3:3:1138:14543:6605/1	60	+
chr1	231384615	231384616	A00758:247:H2MVHDSX3:1:1622:8947:19085/1	60	-
chr1	231384616	231384617	A00758:247:H2MVHDSX3:2:1673:27651:11898	60	-
chr1	231406409	231406410	A00758:247:H2MVHDSX3:1:1267:32497:14653/1	60	+
chr1	231406537	231406538	A00758:247:H2MVHDSX3:1:1349:12066:2816/1	60	-
chr1	231784044	231784045	A00758:247:H2MVHDSX3:3:1558:31421:32393/1	60	-
chr1	231987691	231987692	A00758:247:H2MVHDSX3:1:1157:17183:5134/1	60	+
chr1	232410491	232410492	A00758:247:H2MVHDSX3:1:1603:7410:1235/1	60	-
chr1	232596359	232596360	A00758:247:H2MVHDSX3:1:2145:27245:16611	60	-
chr1	232790481	232790482	A00758:247:H2MVHDSX3:3:1345:2184:2174	60	-
chr1	233096972	233096973	A00758:247:H2MVHDSX3:1:1132:1759:20666/1	60	+
chr1	233171039	233171040	A00758:247:H2MVHDSX3:1:1246:26350:22701/1	60	+
chr1	233221250	233221251	A00758:247:H2MVHDSX3:1:1127:21847:22952/1	60	-
chr1	233230676	233230677	A00758:247:H2MVHDSX3:1:1315:6659:16282/1	60	+
chr1	233232287	233232288	A00758:247:H2MVHDSX3:1:2206:24071:14465	60	-
chr1	233266895	233266896	A00758:247:H2MVHDSX3:1:1378:20112:10551/1	60	+
chr1	233277470	233277471	A00758:247:H2MVHDSX3:1:1113:4137:12320	60	-
chr1	233742182	233742183	A00758:247:H2MVHDSX3:1:1442:23800:28620/1	60	+
chr1	234017485	234017486	A00758:247:H2MVHDSX3:2:2113:27733:5212	60	-
chr1	234521591	234521592	A00758:247:H2MVHDSX3:1:1120:3812:16705/1	60	+
chr1	235119789	235119790	A00758:247:H2MVHDSX3:2:2620:3812:7874	60	+
chr1	235155963	235155964	A00758:247:H2MVHDSX3:1:2221:19361:11130	60	+
chr1	235178419	235178420	A00758:247:H2MVHDSX3:2:1421:17472:9580/1	60	-
chr1	235185504	235185505	A00758:247:H2MVHDSX3:1:2367:18168:7999	60	-
chr1	235200790	235200791	A00758:247:H2MVHDSX3:1:1557:13819:29778/1	60	-
chr1	235223782	235223783	A00758:247:H2MVHDSX3:1:1107:1732:6527/1	60	+
chr1	235241156	235241157	A00758:247:H2MVHDSX3:1:2451:31033:13025/1	60	-
chr1	235243746	235243747	A00758:247:H2MVHDSX3:2:2229:32850:29262/1	60	-
chr1	235245211	235245212	A00758:247:H2MVHDSX3:2:1357:18114:8249/1	60	+
chr1	235313507	235313508	A00758:247:H2MVHDSX3:3:1418:29098:34037/1	60	-
chr1	235313508	235313509	A00758:247:H2MVHDSX3:1:1329:2935:8296	60	-
chr1	236216433	236216434	A00758:247:H2MVHDSX3:2:1576:29333:35383/1	60	+
chr1	236587032	236587033	A00758:247:H2MVHDSX3:4:1532:3179:28385	60	-
chr1	236587116	236587117	A00758:247:H2MVHDSX3:2:1142:16667:30295/1	60	-
chr1	237000573	237000574	A00758:247:H2MVHDSX3:4:1449:5095:32988	60	-
chr1	237467593	237467594	A00758:247:H2MVHDSX3:1:1357:29143:30984/1	60	+
chr1	237532554	237532555	A00758:247:H2MVHDSX3:1:1254:1416:11334/1	60	+
chr1	237552553	237552554	A00758:247:H2MVHDSX3:1:1560:19669:33426/1	60	+
chr1	237614792	237614793	A00758:247:H2MVHDSX3:3:2175:6370:20823/1	60	-
chr1	237668197	237668198	A00758:247:H2MVHDSX3:1:1224:7455:15499/1	60	+
chr1	237703982	237703983	A00758:247:H2MVHDSX3:1:1102:32931:33974	60	-
chr1	237723869	237723870	A00758:247:H2MVHDSX3:2:1345:21079:20055/1	60	-
chr1	237732502	237732503	A00758:247:H2MVHDSX3:2:2621:17942:25394/1	60	-
chr1	238365289	238365290	A00758:247:H2MVHDSX3:1:2523:17318:24377/1	60	+
chr1	239219229	239219230	A00758:247:H2MVHDSX3:4:1263:1208:34961	60	-
chr1	239722654	239722655	A00758:247:H2MVHDSX3:1:1246:31430:25958/1	60	-
chr1	239722864	239722865	A00758:247:H2MVHDSX3:1:1619:6090:2895	60	+
chr1	239723111	239723112	A00758:247:H2MVHDSX3:1:1436:3179:10160/1	60	+
chr1	239846331	239846332	A00758:247:H2MVHDSX3:1:1202:28736:35603/1	60	-
chr1	240171720	240171721	A00758:247:H2MVHDSX3:1:1140:15374:5791/1	60	+
chr1	241632028	241632029	A00758:247:H2MVHDSX3:1:2633:2501:29810/1	60	-
chr1	242390510	242390511	A00758:247:H2MVHDSX3:3:1435:8214:10989/1	60	+
chr1	243415026	243415027	A00758:247:H2MVHDSX3:1:1262:11080:4836/1	60	-
chr1	244418276	244418277	A00758:247:H2MVHDSX3:1:1209:28122:10676/1	60	-
chr1	244427430	244427431	A00758:247:H2MVHDSX3:1:1121:28040:31297/1	60	+
chr1	244684309	244684310	A00758:247:H2MVHDSX3:1:1412:16306:31360/1	60	-
chr1	244854914	244854915	A00758:247:H2MVHDSX3:1:1125:17996:21605/1	60	+
chr1	246138210	246138211	A00758:247:H2MVHDSX3:1:1220:7346:20948/1	60	-
chr1	246279722	246279723	A00758:247:H2MVHDSX3:1:1642:26087:31454	60	-
chr1	246444758	246444759	A00758:247:H2MVHDSX3:1:2239:17499:15765/1	60	-
chr1	246495222	246495223	A00758:247:H2MVHDSX3:2:1313:30761:3067	60	-
chr1	246748731	246748732	A00758:247:H2MVHDSX3:1:1656:3577:6590/1	60	-
chr1	246880915	246880916	A00758:247:H2MVHDSX3:1:1102:6732:23015/1	60	+
chr1	246887597	246887598	A00758:247:H2MVHDSX3:1:1349:30255:6355/1	60	-
chr1	247009793	247009794	A00758:247:H2MVHDSX3:3:2304:28682:21324/1	60	-
chr10	79222	79223	A00758:247:H2MVHDSX3:1:1113:23439:19413/1	60	-
chr10	195193	195194	A00758:247:H2MVHDSX3:1:2442:1398:25144	60	-
chr10	219610	219611	A00758:247:H2MVHDSX3:1:1140:28284:17409/1	60	+
chr10	885618	885619	A00758:247:H2MVHDSX3:2:2619:32823:2660/1	60	+
chr10	1067227	1067228	A00758:247:H2MVHDSX3:3:1252:6017:13855	60	+
chr10	1078844	1078845	A00758:247:H2MVHDSX3:1:2172:16631:16955	60	-
chr10	2480061	2480062	A00758:247:H2MVHDSX3:2:2235:30798:6073/1	60	-
chr10	2658656	2658657	A00758:247:H2MVHDSX3:1:1159:22987:28870/1	60	-
chr10	2816623	2816624	A00758:247:H2MVHDSX3:1:1216:3016:13980	60	-
chr10	2882062	2882063	A00758:247:H2MVHDSX3:1:1524:7943:13964/1	60	-
chr10	3901536	3901537	A00758:247:H2MVHDSX3:4:2276:7157:31610/1	60	-
chr10	4978964	4978965	A00758:247:H2MVHDSX3:1:1561:1344:28714/1	60	-
chr10	5424792	5424793	A00758:247:H2MVHDSX3:1:2202:11867:6731	60	-
chr10	5426076	5426077	A00758:247:H2MVHDSX3:2:1148:10908:11177	60	+
chr10	5691274	5691275	A00758:247:H2MVHDSX3:1:1170:12201:20901/1	60	+
chr10	5705386	5705387	A00758:247:H2MVHDSX3:1:2567:30427:8281/1	60	-
chr10	5740565	5740566	A00758:247:H2MVHDSX3:1:1122:20681:36245/1	60	+
chr10	5740566	5740567	A00758:247:H2MVHDSX3:2:2366:19560:22153	60	+
chr10	5797783	5797784	A00758:247:H2MVHDSX3:1:1107:18304:13150	60	+
chr10	5810676	5810677	A00758:247:H2MVHDSX3:3:1161:6063:22952/1	60	-
chr10	5928181	5928182	A00758:247:H2MVHDSX3:3:2618:29026:5697/1	60	-
chr10	6096393	6096394	A00758:247:H2MVHDSX3:1:1337:32687:14982/1	60	-
chr10	6096395	6096396	A00758:247:H2MVHDSX3:1:1116:4010:15139/1	60	-
chr10	6460142	6460143	A00758:247:H2MVHDSX3:1:1108:29035:27101/1	60	-
chr10	6478900	6478901	A00758:247:H2MVHDSX3:2:2220:31286:13589	60	-
chr10	6532463	6532464	A00758:247:H2MVHDSX3:1:1571:5303:21793/1	60	-
chr10	6541128	6541129	A00758:247:H2MVHDSX3:2:2170:7139:19460/1	60	+
chr10	6545133	6545134	A00758:247:H2MVHDSX3:2:1261:23719:4711	60	+
chr10	6596970	6596971	A00758:247:H2MVHDSX3:1:2263:15790:5666/1	60	+
chr10	6652805	6652806	A00758:247:H2MVHDSX3:1:1270:19289:26349/1	60	+
chr10	6965408	6965409	A00758:247:H2MVHDSX3:1:1228:25491:23813	60	-
chr10	6996770	6996771	A00758:247:H2MVHDSX3:1:1235:28040:3646/1	60	+
chr10	7732860	7732861	A00758:247:H2MVHDSX3:2:2557:21640:8876	60	-
chr10	7878764	7878765	A00758:247:H2MVHDSX3:4:1118:22842:2127	60	-
chr10	7902899	7902900	A00758:247:H2MVHDSX3:3:2432:32651:17300	60	+
chr10	7928509	7928510	A00758:247:H2MVHDSX3:2:1404:8639:30138/1	60	-
chr10	7929388	7929389	A00758:247:H2MVHDSX3:1:1311:31729:32769	60	-
chr10	7929816	7929817	A00758:247:H2MVHDSX3:1:1123:31168:21402/1	60	-
chr10	7950795	7950796	A00758:247:H2MVHDSX3:1:1563:23339:18145/1	60	-
chr10	7957962	7957963	A00758:247:H2MVHDSX3:2:1646:9254:17957/1	60	+
chr10	7963659	7963660	A00758:247:H2MVHDSX3:1:1175:29315:16939/1	60	+
chr10	7972232	7972233	A00758:247:H2MVHDSX3:1:1126:31539:30812	60	-
chr10	8070112	8070113	A00758:247:H2MVHDSX3:1:1130:24641:20212/1	60	+
chr10	8434851	8434852	A00758:247:H2MVHDSX3:1:1255:3432:9314	60	-
chr10	8859959	8859960	A00758:247:H2MVHDSX3:1:1113:1660:7279/1	60	-
chr10	11173060	11173061	A00758:247:H2MVHDSX3:4:1437:19895:6918	60	-
chr10	11202069	11202070	A00758:247:H2MVHDSX3:1:2108:14959:15781/1	60	-
chr10	11477436	11477437	A00758:247:H2MVHDSX3:1:1314:14064:30608/1	60	+
chr10	11528401	11528402	A00758:247:H2MVHDSX3:1:1178:4589:26976/1	60	-
chr10	11529241	11529242	A00758:247:H2MVHDSX3:3:2123:28592:26303/1	60	-
chr10	11582000	11582001	A00758:247:H2MVHDSX3:1:1352:28944:2425/1	60	+
chr10	11952681	11952682	A00758:247:H2MVHDSX3:1:1540:30309:2910/1	60	-
chr10	11959101	11959102	A00758:247:H2MVHDSX3:1:2375:6659:30123/1	60	-
chr10	12123766	12123767	A00758:247:H2MVHDSX3:1:1272:16052:20275/1	60	-
chr10	12202942	12202943	A00758:247:H2MVHDSX3:3:2458:5204:20149	60	-
chr10	12251656	12251657	A00758:247:H2MVHDSX3:4:1539:15004:11318/1	60	-
chr10	12566704	12566705	A00758:247:H2MVHDSX3:4:2617:7780:25175/1	60	-
chr10	12674519	12674520	A00758:247:H2MVHDSX3:1:1101:19126:6872/1	60	+
chr10	13696615	13696616	A00758:247:H2MVHDSX3:1:2263:25536:17378/1	60	+
chr10	14284643	14284644	A00758:247:H2MVHDSX3:4:1537:12608:19476	60	-
chr10	14589132	14589133	A00758:247:H2MVHDSX3:3:2315:13476:17910/1	60	+
chr10	14871882	14871883	A00758:247:H2MVHDSX3:1:1228:22878:8265/1	60	+
chr10	14911812	14911813	A00758:247:H2MVHDSX3:1:1567:26847:14638	60	+
chr10	15173900	15173901	A00758:247:H2MVHDSX3:4:2278:4426:7686	60	+
chr10	15851603	15851604	A00758:247:H2MVHDSX3:1:2306:21197:9831/1	60	-
chr10	16074816	16074817	A00758:247:H2MVHDSX3:1:1322:5421:11099/1	60	-
chr10	16084879	16084880	A00758:247:H2MVHDSX3:3:2617:8323:13213	60	-
chr10	16351347	16351348	A00758:247:H2MVHDSX3:4:1366:9561:15859/1	60	-
chr10	16467389	16467390	A00758:247:H2MVHDSX3:1:1337:31367:19147/1	60	-
chr10	17038058	17038059	A00758:247:H2MVHDSX3:4:1521:11876:27383	60	+
chr10	17046467	17046468	A00758:247:H2MVHDSX3:1:1164:12382:15828/1	60	-
chr10	17098104	17098105	A00758:247:H2MVHDSX3:1:2569:2682:19225/1	60	+
chr10	17176456	17176457	A00758:247:H2MVHDSX3:2:2631:8585:12947	60	-
chr10	17670063	17670064	A00758:247:H2MVHDSX3:1:1141:23240:15123/1	60	-
chr10	17698288	17698289	A00758:247:H2MVHDSX3:4:2108:22055:31266/1	60	+
chr10	17704915	17704916	A00758:247:H2MVHDSX3:1:1439:10429:10097/1	60	-
chr10	18614961	18614962	A00758:247:H2MVHDSX3:1:1119:16025:5509/1	60	+
chr10	18853859	18853860	A00758:247:H2MVHDSX3:1:1472:15429:36730/1	60	-
chr10	19651794	19651795	A00758:247:H2MVHDSX3:1:1657:5457:33865/1	60	-
chr10	20211908	20211909	A00758:247:H2MVHDSX3:1:1257:2555:4069	60	-
chr10	20669594	20669595	A00758:247:H2MVHDSX3:2:1255:30165:5290/1	60	-
chr10	21331903	21331904	A00758:247:H2MVHDSX3:2:1171:27597:16501	60	+
chr10	21590534	21590535	A00758:247:H2MVHDSX3:4:2348:2202:20118/1	60	-
chr10	21658222	21658223	A00758:247:H2MVHDSX3:1:1118:9652:21746/1	60	+
chr10	21666207	21666208	A00758:247:H2MVHDSX3:1:2329:30807:10880/1	60	-
chr10	21679541	21679542	A00758:247:H2MVHDSX3:1:1204:2329:8406/1	60	-
chr10	21682388	21682389	A00758:247:H2MVHDSX3:1:1169:12093:33927/1	60	+
chr10	21688761	21688762	A00758:247:H2MVHDSX3:3:1142:12255:6965	60	-
chr10	21775010	21775011	A00758:247:H2MVHDSX3:2:1270:3351:5885	60	+
chr10	21803268	21803269	A00758:247:H2MVHDSX3:1:1127:12264:16971/1	60	+
chr10	21803955	21803956	A00758:247:H2MVHDSX3:1:2105:6677:20823/1	60	+
chr10	21941084	21941085	A00758:247:H2MVHDSX3:2:1653:2085:17159/1	60	-
chr10	22487809	22487810	A00758:247:H2MVHDSX3:1:1129:1398:33004/1	60	-
chr10	22586809	22586810	A00758:247:H2MVHDSX3:4:2106:11595:32690/1	60	-
chr10	22695121	22695122	A00758:247:H2MVHDSX3:1:2277:29315:18944/1	60	+
chr10	23388301	23388302	A00758:247:H2MVHDSX3:3:1262:30807:21308	60	+
chr10	23441389	23441390	A00758:247:H2MVHDSX3:1:1375:1949:15327/1	60	-
chr10	23491051	23491052	A00758:247:H2MVHDSX3:1:1137:31430:35634	60	-
chr10	24514710	24514711	A00758:247:H2MVHDSX3:3:2502:12057:21214	60	+
chr10	24679753	24679754	A00758:247:H2MVHDSX3:1:1253:15781:23813	60	-
chr10	25307425	25307426	A00758:247:H2MVHDSX3:1:1262:7581:19257/1	60	+
chr10	25969062	25969063	A00758:247:H2MVHDSX3:4:1405:11677:25848/1	60	-
chr10	26560633	26560634	A00758:247:H2MVHDSX3:1:1605:9598:36871	60	-
chr10	26745945	26745946	A00758:247:H2MVHDSX3:1:2368:19108:14450/1	60	+
chr10	27023599	27023600	A00758:247:H2MVHDSX3:1:1178:7907:22858/1	60	+
chr10	27023601	27023602	A00758:247:H2MVHDSX3:2:1456:16893:11898	60	+
chr10	27079432	27079433	A00758:247:H2MVHDSX3:3:2159:3152:18693/1	60	-
chr10	27128431	27128432	A00758:247:H2MVHDSX3:1:1108:24044:7185	60	+
chr10	27723939	27723940	A00758:247:H2MVHDSX3:1:1374:32117:9173/1	60	+
chr10	28377614	28377615	A00758:247:H2MVHDSX3:3:1576:18340:25551	60	+
chr10	28547723	28547724	A00758:247:H2MVHDSX3:2:1104:26729:36229/1	60	+
chr10	28580123	28580124	A00758:247:H2MVHDSX3:1:2251:22083:24518/1	60	+
chr10	28600780	28600781	A00758:247:H2MVHDSX3:4:2309:18837:6527	60	-
chr10	28953843	28953844	A00758:247:H2MVHDSX3:4:2377:17680:8531/1	60	-
chr10	30064944	30064945	A00758:247:H2MVHDSX3:1:1122:18466:36448/1	60	-
chr10	30332258	30332259	A00758:247:H2MVHDSX3:1:1130:10818:6010/1	60	-
chr10	30719111	30719112	A00758:247:H2MVHDSX3:1:1109:14109:5979/1	60	-
chr10	30759147	30759148	A00758:247:H2MVHDSX3:2:1523:5837:13698/1	60	+
chr10	31083701	31083702	A00758:247:H2MVHDSX3:1:1117:28483:32440/1	60	-
chr10	31278023	31278024	A00758:247:H2MVHDSX3:1:1242:25464:30029	60	-
chr10	31297130	31297131	A00758:247:H2MVHDSX3:1:1634:9860:2879/1	60	-
chr10	31388289	31388290	A00758:247:H2MVHDSX3:1:1340:3486:19742/1	60	+
chr10	31504172	31504173	A00758:247:H2MVHDSX3:1:1102:25265:23390/1	60	+
chr10	31745611	31745612	A00758:247:H2MVHDSX3:1:2666:7907:32127/1	60	-
chr10	31745612	31745613	A00758:247:H2MVHDSX3:1:1525:26458:23641/1	60	-
chr10	31820457	31820458	A00758:247:H2MVHDSX3:1:2530:24822:23312	60	+
chr10	31841686	31841687	A00758:247:H2MVHDSX3:1:1207:23520:5995/1	60	+
chr10	31863644	31863645	A00758:247:H2MVHDSX3:1:1319:32217:15170/1	60	-
chr10	32030190	32030191	A00758:247:H2MVHDSX3:1:1133:18810:2597	60	-
chr10	32050158	32050159	A00758:247:H2MVHDSX3:4:1318:10484:26381	60	-
chr10	32276239	32276240	A00758:247:H2MVHDSX3:2:2441:9191:20415/1	60	+
chr10	32286289	32286290	A00758:247:H2MVHDSX3:4:2409:31792:34726	60	-
chr10	32299744	32299745	A00758:247:H2MVHDSX3:1:2412:8486:17440	60	-
chr10	32314970	32314971	A00758:247:H2MVHDSX3:1:1235:16043:18411/1	60	-
chr10	32331803	32331804	A00758:247:H2MVHDSX3:1:1176:15564:15859	60	+
chr10	33077924	33077925	A00758:247:H2MVHDSX3:1:1107:22507:34554/1	60	-
chr10	33294839	33294840	A00758:247:H2MVHDSX3:1:1140:19578:15640/1	60	-
chr10	34291514	34291515	A00758:247:H2MVHDSX3:1:1515:22905:36714/1	60	-
chr10	34317126	34317127	A00758:247:H2MVHDSX3:3:1669:10194:11193	60	+
chr10	34349866	34349867	A00758:247:H2MVHDSX3:1:1253:10881:14262/1	60	+
chr10	34683418	34683419	A00758:247:H2MVHDSX3:1:1243:10601:29215	60	+
chr10	34786273	34786274	A00758:247:H2MVHDSX3:1:1117:4128:11866/1	60	+
chr10	35028697	35028698	A00758:247:H2MVHDSX3:1:1161:24514:35806/1	60	+
chr10	35365529	35365530	A00758:247:H2MVHDSX3:1:1161:13847:24283/1	60	+
chr10	35484489	35484490	A00758:247:H2MVHDSX3:3:1178:6922:22341	60	+
chr10	36914357	36914358	A00758:247:H2MVHDSX3:3:1438:14751:16423/1	60	+
chr10	37194108	37194109	A00758:247:H2MVHDSX3:2:1549:28727:6746/1	60	-
chr10	37843443	37843444	A00758:247:H2MVHDSX3:2:2670:11098:19429	60	+
chr10	40429055	40429056	A00758:247:H2MVHDSX3:4:1558:8721:35634/1	60	-
chr10	41121340	41121341	A00758:247:H2MVHDSX3:1:1346:2980:35368	60	-
chr10	42795779	42795780	A00758:247:H2MVHDSX3:1:1658:19714:16720	60	-
chr10	42797634	42797635	A00758:247:H2MVHDSX3:1:2304:24578:35853	60	+
chr10	42807223	42807224	A00758:247:H2MVHDSX3:1:1242:17499:33896/1	60	+
chr10	43164627	43164628	A00758:247:H2MVHDSX3:2:1456:9082:3129	60	-
chr10	43164629	43164630	A00758:247:H2MVHDSX3:3:2116:13711:28056	60	-
chr10	43399853	43399854	A00758:247:H2MVHDSX3:1:1156:32099:10582/1	60	-
chr10	43500763	43500764	A00758:247:H2MVHDSX3:1:1247:12011:6887/1	60	-
chr10	43830165	43830166	A00758:247:H2MVHDSX3:1:2360:7084:34961/1	60	+
chr10	44441586	44441587	A00758:247:H2MVHDSX3:1:1166:18258:4993/1	60	-
chr10	45582692	45582693	A00758:247:H2MVHDSX3:2:2427:7310:31532	60	+
chr10	45623791	45623792	A00758:247:H2MVHDSX3:1:2255:31204:34585/1	60	-
chr10	45669392	45669393	A00758:247:H2MVHDSX3:1:1359:25418:29512	60	+
chr10	45922017	45922018	A00758:247:H2MVHDSX3:1:1174:12075:21277/1	60	-
chr10	45926653	45926654	A00758:247:H2MVHDSX3:1:1356:22055:9784/1	60	+
chr10	45948793	45948794	A00758:247:H2MVHDSX3:1:1201:23755:27633/1	60	-
chr10	48918472	48918473	A00758:247:H2MVHDSX3:1:1247:16269:30953/1	60	+
chr10	48921164	48921165	A00758:247:H2MVHDSX3:4:1404:8115:27445/1	60	-
chr10	48921533	48921534	A00758:247:H2MVHDSX3:1:1132:19352:19727/1	60	+
chr10	49459838	49459839	A00758:247:H2MVHDSX3:1:1120:23565:11647/1	60	+
chr10	49880660	49880661	A00758:247:H2MVHDSX3:1:1426:8124:28338	60	-
chr10	50468900	50468901	A00758:247:H2MVHDSX3:1:1373:6940:22592/1	60	+
chr10	51013426	51013427	A00758:247:H2MVHDSX3:1:1613:28601:8437/1	60	+
chr10	52026957	52026958	A00758:247:H2MVHDSX3:1:1514:24749:10473/1	60	-
chr10	52457073	52457074	A00758:247:H2MVHDSX3:1:1204:32606:3192/1	60	+
chr10	53003970	53003971	A00758:247:H2MVHDSX3:1:2339:25391:32503/1	60	-
chr10	54795028	54795029	A00758:247:H2MVHDSX3:1:2323:12445:32033/1	60	+
chr10	56354554	56354555	A00758:247:H2MVHDSX3:1:1248:32805:4351/1	60	-
chr10	56985184	56985185	A00758:247:H2MVHDSX3:1:1251:19479:34538/1	60	-
chr10	58002482	58002483	A00758:247:H2MVHDSX3:1:2510:13033:8343/1	60	+
chr10	58081930	58081931	A00758:247:H2MVHDSX3:1:2667:2347:3020	60	-
chr10	58081933	58081934	A00758:247:H2MVHDSX3:1:1275:15130:17237/1	60	-
chr10	58278052	58278053	A00758:247:H2MVHDSX3:2:1324:18719:25394/1	60	-
chr10	58388827	58388828	A00758:247:H2MVHDSX3:2:2513:4128:17816	60	-
chr10	58839691	58839692	A00758:247:H2MVHDSX3:2:1667:10782:25864	60	-
chr10	59801389	59801390	A00758:247:H2MVHDSX3:1:2306:22498:19194/1	60	+
chr10	60011503	60011504	A00758:247:H2MVHDSX3:2:2618:22453:9659	60	-
chr10	60893705	60893706	A00758:247:H2MVHDSX3:1:1224:30572:23782/1	60	-
chr10	61009355	61009356	A00758:247:H2MVHDSX3:2:2625:1768:35430/1	60	+
chr10	61411634	61411635	A00758:247:H2MVHDSX3:4:2525:8467:25332/1	60	-
chr10	61417067	61417068	A00758:247:H2MVHDSX3:1:1112:27163:13808/1	60	-
chr10	61417714	61417715	A00758:247:H2MVHDSX3:4:1255:21052:17503/1	60	-
chr10	61426034	61426035	A00758:247:H2MVHDSX3:1:1257:14660:26537/1	60	-
chr10	61428429	61428430	A00758:247:H2MVHDSX3:2:2425:2103:7044	60	-
chr10	61449332	61449333	A00758:247:H2MVHDSX3:2:2475:22444:5948/1	60	+
chr10	61488569	61488570	A00758:247:H2MVHDSX3:1:1217:11017:16250	60	-
chr10	61612497	61612498	A00758:247:H2MVHDSX3:1:1102:24605:20275	60	-
chr10	61621851	61621852	A00758:247:H2MVHDSX3:3:2374:12997:14356	60	-
chr10	61621853	61621854	A00758:247:H2MVHDSX3:1:1112:23402:1532/1	60	-
chr10	61644180	61644181	A00758:247:H2MVHDSX3:1:1164:11433:33630/1	60	-
chr10	61692631	61692632	A00758:247:H2MVHDSX3:1:1172:29478:5259/1	60	-
chr10	61725532	61725533	A00758:247:H2MVHDSX3:3:2356:12771:25269	60	+
chr10	61740668	61740669	A00758:247:H2MVHDSX3:1:1552:19596:22811/1	60	-
chr10	61772170	61772171	A00758:247:H2MVHDSX3:1:1127:11659:28040/1	60	+
chr10	61776375	61776376	A00758:247:H2MVHDSX3:1:1343:9525:8594/1	60	+
chr10	61780875	61780876	A00758:247:H2MVHDSX3:1:1169:7817:11459/1	60	-
chr10	61817871	61817872	A00758:247:H2MVHDSX3:1:1316:28085:28557/1	60	+
chr10	61910573	61910574	A00758:247:H2MVHDSX3:1:1121:7166:14904	60	-
chr10	61963193	61963194	A00758:247:H2MVHDSX3:1:1216:8856:9784/1	60	+
chr10	61992249	61992250	A00758:247:H2MVHDSX3:2:2548:30951:32049	60	-
chr10	62111153	62111154	A00758:247:H2MVHDSX3:1:2622:11912:10755/1	60	-
chr10	63083605	63083606	A00758:247:H2MVHDSX3:2:1371:2799:34147	60	-
chr10	63116276	63116277	A00758:247:H2MVHDSX3:1:1433:19108:10441/1	60	+
chr10	63228487	63228488	A00758:247:H2MVHDSX3:2:1243:16278:10833/1	60	+
chr10	63237836	63237837	A00758:247:H2MVHDSX3:1:2305:30969:7185/1	60	-
chr10	63253873	63253874	A00758:247:H2MVHDSX3:1:1176:5963:19116/1	60	-
chr10	63256808	63256809	A00758:247:H2MVHDSX3:2:1510:13964:9925	60	-
chr10	63261727	63261728	A00758:247:H2MVHDSX3:1:1121:4661:17769/1	60	-
chr10	63342124	63342125	A00758:247:H2MVHDSX3:1:1131:13738:28479/1	60	+
chr10	63377463	63377464	A00758:247:H2MVHDSX3:1:1112:25807:27899/1	60	+
chr10	63406423	63406424	A00758:247:H2MVHDSX3:1:1155:21983:27445/1	60	+
chr10	63436245	63436246	A00758:247:H2MVHDSX3:1:1335:18738:25927/1	60	-
chr10	63904045	63904046	A00758:247:H2MVHDSX3:3:1537:24261:16861	60	-
chr10	64149665	64149666	A00758:247:H2MVHDSX3:1:2227:7021:32189/1	60	+
chr10	66990657	66990658	A00758:247:H2MVHDSX3:1:1134:5665:7232/1	60	+
chr10	67864638	67864639	A00758:247:H2MVHDSX3:2:1227:17002:30530/1	60	-
chr10	67953492	67953493	A00758:247:H2MVHDSX3:1:1173:26775:1736/1	60	+
chr10	67953493	67953494	A00758:247:H2MVHDSX3:1:1522:20030:30201	60	+
chr10	67999432	67999433	A00758:247:H2MVHDSX3:1:1127:22869:22310/1	60	+
chr10	68338369	68338370	A00758:247:H2MVHDSX3:1:1135:16830:27571/1	60	+
chr10	68378942	68378943	A00758:247:H2MVHDSX3:1:1339:6506:34741/1	60	-
chr10	68464774	68464775	A00758:247:H2MVHDSX3:4:1646:28176:9017/1	60	-
chr10	68601335	68601336	A00758:247:H2MVHDSX3:1:1163:12581:3082/1	60	+
chr10	68672109	68672110	A00758:247:H2MVHDSX3:1:1431:15031:21699/1	60	+
chr10	68729195	68729196	A00758:247:H2MVHDSX3:1:1434:29017:15828	60	-
chr10	68739644	68739645	A00758:247:H2MVHDSX3:4:1216:32443:10488	60	+
chr10	68751290	68751291	A00758:247:H2MVHDSX3:2:2309:24008:25097/1	60	+
chr10	68850681	68850682	A00758:247:H2MVHDSX3:1:2223:10972:26819/1	60	+
chr10	68978786	68978787	A00758:247:H2MVHDSX3:1:1207:11885:14559	60	-
chr10	69169823	69169824	A00758:247:H2MVHDSX3:2:2128:7120:30452/1	60	+
chr10	69727567	69727568	A00758:247:H2MVHDSX3:1:2507:11822:9408/1	60	+
chr10	70154366	70154367	A00758:247:H2MVHDSX3:1:1124:12382:18396/1	60	-
chr10	70216742	70216743	A00758:247:H2MVHDSX3:1:1126:29948:20509/1	60	-
chr10	70850472	70850473	A00758:247:H2MVHDSX3:4:1625:23393:9471/1	60	+
chr10	71937269	71937270	A00758:247:H2MVHDSX3:1:1201:3215:32456/1	60	-
chr10	72113144	72113145	A00758:247:H2MVHDSX3:1:1113:16703:13886/1	60	+
chr10	72131101	72131102	A00758:247:H2MVHDSX3:1:1226:3423:21762	60	+
chr10	72144503	72144504	A00758:247:H2MVHDSX3:2:1274:25735:35540/1	60	-
chr10	72146706	72146707	A00758:247:H2MVHDSX3:1:1310:30300:15139/1	60	+
chr10	72148782	72148783	A00758:247:H2MVHDSX3:1:1249:6696:26146	60	-
chr10	72166417	72166418	A00758:247:H2MVHDSX3:1:1104:29035:31360/1	60	-
chr10	72175866	72175867	A00758:247:H2MVHDSX3:1:1120:3568:15280/1	60	+
chr10	72177228	72177229	A00758:247:H2MVHDSX3:1:1239:22083:22451/1	60	+
chr10	72185601	72185602	A00758:247:H2MVHDSX3:1:1418:19316:1752/1	60	-
chr10	72227430	72227431	A00758:247:H2MVHDSX3:1:2318:7726:4820/1	60	+
chr10	72228172	72228173	A00758:247:H2MVHDSX3:1:1126:10610:23500/1	60	+
chr10	72253555	72253556	A00758:247:H2MVHDSX3:1:1115:16893:2942/1	60	-
chr10	72734900	72734901	A00758:247:H2MVHDSX3:2:2125:3920:29512/1	60	-
chr10	72764631	72764632	A00758:247:H2MVHDSX3:1:2116:17146:21512/1	60	-
chr10	72767922	72767923	A00758:247:H2MVHDSX3:1:1625:3739:9377/1	60	-
chr10	72984661	72984662	A00758:247:H2MVHDSX3:1:1658:24641:14700/1	60	-
chr10	73026531	73026532	A00758:247:H2MVHDSX3:1:1268:25174:34851/1	60	+
chr10	73076388	73076389	A00758:247:H2MVHDSX3:2:2230:10601:2253/1	60	+
chr10	73126033	73126034	A00758:247:H2MVHDSX3:1:2144:19985:20228/1	60	+
chr10	73141229	73141230	A00758:247:H2MVHDSX3:4:1472:11134:18771	60	-
chr10	73437748	73437749	A00758:247:H2MVHDSX3:1:1113:24261:23594/1	60	+
chr10	73440607	73440608	A00758:247:H2MVHDSX3:1:1149:25527:22999	60	-
chr10	73441497	73441498	A00758:247:H2MVHDSX3:1:1203:18069:30091/1	60	+
chr10	73453186	73453187	A00758:247:H2MVHDSX3:1:1565:19723:29042/1	60	-
chr10	73467860	73467861	A00758:247:H2MVHDSX3:1:2651:13331:1626/1	60	-
chr10	73479538	73479539	A00758:247:H2MVHDSX3:1:1142:4779:12900/1	60	+
chr10	73525356	73525357	A00758:247:H2MVHDSX3:2:1409:18710:35149/1	60	+
chr10	73571950	73571951	A00758:247:H2MVHDSX3:1:1113:5575:28714/1	60	+
chr10	73663178	73663179	A00758:247:H2MVHDSX3:2:2220:19705:28761/1	60	-
chr10	73679833	73679834	A00758:247:H2MVHDSX3:1:1546:11758:34381/1	60	-
chr10	73704359	73704360	A00758:247:H2MVHDSX3:1:1124:1931:28729/1	60	-
chr10	73728921	73728922	A00758:247:H2MVHDSX3:1:1612:15040:32362	60	-
chr10	74070992	74070993	A00758:247:H2MVHDSX3:1:1659:24487:22482	60	+
chr10	74138930	74138931	A00758:247:H2MVHDSX3:1:1415:29866:4711/1	60	-
chr10	74157344	74157345	A00758:247:H2MVHDSX3:4:1158:7157:19429	60	-
chr10	74182762	74182763	A00758:247:H2MVHDSX3:1:1273:29523:13228/1	60	-
chr10	74244608	74244609	A00758:247:H2MVHDSX3:1:2559:11577:19883	60	-
chr10	74314034	74314035	A00758:247:H2MVHDSX3:1:1101:23592:33019	60	-
chr10	74314590	74314591	A00758:247:H2MVHDSX3:1:1516:25599:36996/1	60	+
chr10	74323036	74323037	A00758:247:H2MVHDSX3:1:1110:31186:23093/1	60	+
chr10	74331134	74331135	A00758:247:H2MVHDSX3:1:1107:21242:6903/1	60	+
chr10	74332938	74332939	A00758:247:H2MVHDSX3:1:1269:5502:16000/1	60	+
chr10	74336356	74336357	A00758:247:H2MVHDSX3:1:1503:20582:6261/1	60	-
chr10	74358851	74358852	A00758:247:H2MVHDSX3:1:2146:15031:9017/1	60	+
chr10	74377227	74377228	A00758:247:H2MVHDSX3:1:2129:30346:33160/1	60	+
chr10	74389976	74389977	A00758:247:H2MVHDSX3:1:1353:7374:1767/1	60	+
chr10	74391173	74391174	A00758:247:H2MVHDSX3:1:1510:28013:36699	60	+
chr10	74393592	74393593	A00758:247:H2MVHDSX3:1:1222:12608:8077/1	60	+
chr10	74452315	74452316	A00758:247:H2MVHDSX3:2:2612:22616:27383/1	60	-
chr10	74493833	74493834	A00758:247:H2MVHDSX3:1:1418:8567:31704/1	60	-
chr10	74495838	74495839	A00758:247:H2MVHDSX3:1:1464:26856:21073/1	60	-
chr10	74537433	74537434	A00758:247:H2MVHDSX3:1:1152:9019:8343/1	60	+
chr10	74538504	74538505	A00758:247:H2MVHDSX3:1:1612:25834:5963/1	60	-
chr10	74552234	74552235	A00758:247:H2MVHDSX3:4:1627:31213:4539	60	-
chr10	74577538	74577539	A00758:247:H2MVHDSX3:1:1170:11794:23077/1	60	-
chr10	74582363	74582364	A00758:247:H2MVHDSX3:1:1110:16676:9486/1	60	+
chr10	74602900	74602901	A00758:247:H2MVHDSX3:1:1101:17427:30921/1	60	+
chr10	74622393	74622394	A00758:247:H2MVHDSX3:1:1232:31548:32988/1	60	+
chr10	74645634	74645635	A00758:247:H2MVHDSX3:1:1167:32949:25614/1	60	+
chr10	74672747	74672748	A00758:247:H2MVHDSX3:4:1148:16902:3114	60	-
chr10	74680516	74680517	A00758:247:H2MVHDSX3:1:1120:22453:3364/1	60	+
chr10	74836930	74836931	A00758:247:H2MVHDSX3:1:1256:13413:36182/1	60	-
chr10	74980230	74980231	A00758:247:H2MVHDSX3:2:2217:22941:22686	60	-
chr10	75123051	75123052	A00758:247:H2MVHDSX3:1:1109:17779:33348/1	60	+
chr10	75944216	75944217	A00758:247:H2MVHDSX3:1:1324:18918:35352/1	60	+
chr10	76171412	76171413	A00758:247:H2MVHDSX3:1:2252:7392:9627	60	-
chr10	76661223	76661224	A00758:247:H2MVHDSX3:1:1451:32967:9549/1	60	+
chr10	77199980	77199981	A00758:247:H2MVHDSX3:1:1352:4752:3145/1	60	-
chr10	77942952	77942953	A00758:247:H2MVHDSX3:2:2165:12246:15123	60	+
chr10	80128037	80128038	A00758:247:H2MVHDSX3:2:1625:21947:1986/1	60	+
chr10	80353442	80353443	A00758:247:H2MVHDSX3:4:1406:20989:10097	60	-
chr10	80359192	80359193	A00758:247:H2MVHDSX3:4:1118:16197:2331/1	60	-
chr10	80577831	80577832	A00758:247:H2MVHDSX3:1:1104:31485:9799	60	+
chr10	81397442	81397443	A00758:247:H2MVHDSX3:1:1572:6036:5713/1	60	+
chr10	82717506	82717507	A00758:247:H2MVHDSX3:3:2518:9561:23030/1	60	+
chr10	82961196	82961197	A00758:247:H2MVHDSX3:1:2249:9525:20087/1	60	+
chr10	85398987	85398988	A00758:247:H2MVHDSX3:2:1631:7536:36057/1	60	-
chr10	86480306	86480307	A00758:247:H2MVHDSX3:1:1231:23656:3693/1	60	-
chr10	86804028	86804029	A00758:247:H2MVHDSX3:4:2527:5927:21527/1	60	-
chr10	87083458	87083459	A00758:247:H2MVHDSX3:1:1139:27199:34225/1	60	-
chr10	87091068	87091069	A00758:247:H2MVHDSX3:1:1255:18837:22874/1	60	+
chr10	87311277	87311278	A00758:247:H2MVHDSX3:2:1138:31186:17801/1	60	+
chr10	87328244	87328245	A00758:247:H2MVHDSX3:1:1523:28257:8594/1	60	-
chr10	87650211	87650212	A00758:247:H2MVHDSX3:3:1205:25211:19570/1	60	+
chr10	87787029	87787030	A00758:247:H2MVHDSX3:3:1304:20157:20932/1	60	-
chr10	87787030	87787031	A00758:247:H2MVHDSX3:2:1401:23276:29496/1	60	-
chr10	87789786	87789787	A00758:247:H2MVHDSX3:1:1308:28800:19930/1	60	+
chr10	88142866	88142867	A00758:247:H2MVHDSX3:1:2521:11912:36401/1	60	+
chr10	88229544	88229545	A00758:247:H2MVHDSX3:1:1407:25762:20995/1	60	-
chr10	88293974	88293975	A00758:247:H2MVHDSX3:1:1103:25952:4163/1	60	+
chr10	88296248	88296249	A00758:247:H2MVHDSX3:1:1113:30599:33160/1	60	+
chr10	88353662	88353663	A00758:247:H2MVHDSX3:2:1575:5059:31704	60	-
chr10	88371551	88371552	A00758:247:H2MVHDSX3:1:1159:3676:3192/1	60	-
chr10	88372267	88372268	A00758:247:H2MVHDSX3:1:1108:27579:31563/1	60	+
chr10	88372461	88372462	A00758:247:H2MVHDSX3:1:1218:15257:11788/1	60	+
chr10	88656820	88656821	A00758:247:H2MVHDSX3:1:1113:6551:27242/1	60	-
chr10	89168516	89168517	A00758:247:H2MVHDSX3:4:2261:27254:1470/1	60	+
[truncated: 15,077 more rows]
