# Supplementary material for: HIV-1 capsid stability enables inositol phosphate-independent infection of target cells and promotes integration into genes
Source: PLoS Pathog. 2023 Jun 2;19(6):e1011423. doi: 10.1371/journal.ppat.1011423 (PMC10266667; doi:10.1371/journal.ppat.1011423)
Supplement: S1 Data — (TAR.GZ) [file ppat.1011423.s012.tar.gz › CEM_WT_A/CA_WT/Unique_hg38_integration_sites/8806-GS-1.bed]

chr1	744981	744982	A00252:294:H3YWTDSX5:4:1438:12518:8891/1	60	+
chr1	753719	753720	A00252:294:H3YWTDSX5:4:1170:26567:20290/1	60	-
chr1	765367	765368	A00252:294:H3YWTDSX5:4:1567:24180:18881/1	60	+
chr1	766711	766712	A00252:294:H3YWTDSX5:4:1542:11785:13166/1	60	-
chr1	781021	781022	A00252:294:H3YWTDSX5:4:1357:30734:11976/1	60	+
chr1	782588	782589	A00252:294:H3YWTDSX5:4:2656:5981:19554/1	60	+
chr1	783766	783767	A00252:294:H3YWTDSX5:4:1170:18322:28181/1	60	-
chr1	801228	801229	A00252:294:H3YWTDSX5:4:2151:5231:25551/1	60	+
chr1	810539	810540	A00252:294:H3YWTDSX5:4:2106:29333:12493	60	-
chr1	811598	811599	A00252:294:H3YWTDSX5:4:2423:10773:29418/1	60	+
chr1	812128	812129	A00252:294:H3YWTDSX5:4:1105:30065:1892/1	60	+
chr1	812385	812386	A00252:294:H3YWTDSX5:4:1103:20781:17942/1	60	+
chr1	814939	814940	A00252:294:H3YWTDSX5:4:1602:16631:22498	60	-
chr1	814940	814941	A00252:294:H3YWTDSX5:4:1104:28384:21621/1	60	-
chr1	831232	831233	A00252:294:H3YWTDSX5:4:1232:8467:29089	60	+
chr1	831702	831703	A00252:294:H3YWTDSX5:4:1155:9923:31955/1	60	-
chr1	838840	838841	A00252:294:H3YWTDSX5:4:1378:31331:26537/1	60	+
chr1	838841	838842	A00252:294:H3YWTDSX5:4:1126:20130:23422	60	+
chr1	883343	883344	A00252:294:H3YWTDSX5:4:1250:14461:23156	60	-
chr1	905612	905613	A00252:294:H3YWTDSX5:4:1101:10257:22670/1	60	+
chr1	905613	905614	A00252:294:H3YWTDSX5:4:2119:5593:10520	60	+
chr1	906690	906691	A00252:294:H3YWTDSX5:4:1655:9200:4867	60	-
chr1	946264	946265	A00252:294:H3YWTDSX5:4:1359:12491:36839	60	-
chr1	946266	946267	A00252:294:H3YWTDSX5:4:1118:17454:32315	60	-
chr1	963768	963769	A00252:294:H3YWTDSX5:4:1129:24551:20243	60	-
chr1	1015402	1015403	A00252:294:H3YWTDSX5:4:1122:6750:22639	60	+
chr1	1048352	1048353	A00252:294:H3YWTDSX5:4:1101:31602:19742	60	+
chr1	1099987	1099988	A00252:294:H3YWTDSX5:4:1106:17255:11490/1	60	+
chr1	1103034	1103035	A00252:294:H3YWTDSX5:4:2458:15329:21245	60	-
chr1	1103078	1103079	A00252:294:H3YWTDSX5:4:1237:15935:25175	60	+
chr1	1111919	1111920	A00252:294:H3YWTDSX5:4:1134:4643:28510	60	-
chr1	1216687	1216688	A00252:294:H3YWTDSX5:4:1605:6225:35196	60	+
chr1	1263803	1263804	A00252:294:H3YWTDSX5:4:1125:10022:27524/1	60	+
chr1	1269665	1269666	A00252:294:H3YWTDSX5:4:1101:12264:9298/1	60	+
chr1	1276183	1276184	A00252:294:H3YWTDSX5:4:1216:18909:25817	60	+
chr1	1313798	1313799	A00252:294:H3YWTDSX5:4:1107:25364:11130/1	60	+
chr1	1317069	1317070	A00252:294:H3YWTDSX5:4:1105:29921:14544/1	60	+
chr1	1317133	1317134	A00252:294:H3YWTDSX5:4:1149:27100:14512/1	60	+
chr1	1317519	1317520	A00252:294:H3YWTDSX5:4:2412:21477:16611	60	-
chr1	1317521	1317522	A00252:294:H3YWTDSX5:4:1153:13096:26083/1	60	-
chr1	1317616	1317617	A00252:294:H3YWTDSX5:4:1177:24343:19382	60	+
chr1	1317802	1317803	A00252:294:H3YWTDSX5:4:2360:8449:3818/1	60	-
chr1	1318743	1318744	A00252:294:H3YWTDSX5:4:1160:6795:18521/1	60	-
chr1	1320026	1320027	A00252:294:H3YWTDSX5:4:1102:19325:28385	60	+
chr1	1373760	1373761	A00252:294:H3YWTDSX5:4:2421:21504:32346	60	+
chr1	1386609	1386610	A00252:294:H3YWTDSX5:4:1110:20546:7451/1	60	+
chr1	1390343	1390344	A00252:294:H3YWTDSX5:4:2620:19560:34334	60	+
chr1	1390823	1390824	A00252:294:H3YWTDSX5:4:2212:15826:14685/1	60	-
chr1	1392009	1392010	A00252:294:H3YWTDSX5:4:1561:29062:19194/1	60	-
chr1	1392010	1392011	A00252:294:H3YWTDSX5:4:2413:17273:27868/1	60	-
chr1	1392205	1392206	A00252:294:H3YWTDSX5:4:1155:24415:3568/1	60	+
chr1	1392434	1392435	A00252:294:H3YWTDSX5:4:1142:25229:28808	60	-
chr1	1392576	1392577	A00252:294:H3YWTDSX5:4:2108:23918:1485	60	-
chr1	1392639	1392640	A00252:294:H3YWTDSX5:4:1108:7066:16423/1	60	-
chr1	1392661	1392662	A00252:294:H3YWTDSX5:4:1206:31349:19366/1	60	+
chr1	1392828	1392829	A00252:294:H3YWTDSX5:4:1152:31069:28995/1	60	+
chr1	1393280	1393281	A00252:294:H3YWTDSX5:4:1112:28537:26553/1	60	+
chr1	1394340	1394341	A00252:294:H3YWTDSX5:4:1168:31584:27571/1	60	+
chr1	1394586	1394587	A00252:294:H3YWTDSX5:4:1509:11939:17942/1	60	-
chr1	1394857	1394858	A00252:294:H3YWTDSX5:4:2468:7446:14105	60	-
chr1	1395093	1395094	A00252:294:H3YWTDSX5:4:1320:11894:31579/1	60	+
chr1	1395257	1395258	A00252:294:H3YWTDSX5:4:1518:5267:26866/1	60	+
chr1	1395275	1395276	A00252:294:H3YWTDSX5:4:1627:6533:13620/1	60	-
chr1	1395841	1395842	A00252:294:H3YWTDSX5:4:1205:11098:4241/1	60	+
chr1	1397164	1397165	A00252:294:H3YWTDSX5:4:1107:28031:9768/1	60	+
chr1	1397672	1397673	A00252:294:H3YWTDSX5:4:1664:19904:10911	60	+
chr1	1398066	1398067	A00252:294:H3YWTDSX5:4:1161:28366:11945	60	+
chr1	1404034	1404035	A00252:294:H3YWTDSX5:4:1302:20546:36636/1	60	-
chr1	1476505	1476506	A00252:294:H3YWTDSX5:4:1137:13358:16110/1	60	+
chr1	1483598	1483599	A00252:294:H3YWTDSX5:4:1106:24740:33661/1	60	+
chr1	1484674	1484675	A00252:294:H3YWTDSX5:4:2614:20672:31876	60	-
chr1	1493182	1493183	A00252:294:H3YWTDSX5:4:1401:1145:3192/1	60	+
chr1	1560272	1560273	A00252:294:H3YWTDSX5:4:2445:19497:17284	60	-
chr1	1560273	1560274	A00252:294:H3YWTDSX5:4:1325:8947:14450	60	-
chr1	1560558	1560559	A00252:294:H3YWTDSX5:4:1522:30644:8970/1	60	+
chr1	1560647	1560648	A00252:294:H3YWTDSX5:4:1106:25319:8547/1	60	+
chr1	1569411	1569412	A00252:294:H3YWTDSX5:4:1123:8748:25473/1	60	+
chr1	1570113	1570114	A00252:294:H3YWTDSX5:4:1130:28528:30545/1	60	-
chr1	1570572	1570573	A00252:294:H3YWTDSX5:4:1101:6515:1689/1	60	-
chr1	1571679	1571680	A00252:294:H3YWTDSX5:4:1231:30246:1110	60	+
chr1	1649781	1649782	A00252:294:H3YWTDSX5:4:2317:29478:22733	60	+
chr1	1668766	1668767	A00252:294:H3YWTDSX5:4:1103:27371:15671/1	60	+
chr1	1684410	1684411	A00252:294:H3YWTDSX5:4:1103:3206:24518/1	60	+
chr1	1715727	1715728	A00252:294:H3YWTDSX5:4:1133:20283:32236	60	+
chr1	1721468	1721469	A00252:294:H3YWTDSX5:4:1232:21016:3693/1	60	+
chr1	1721529	1721530	A00252:294:H3YWTDSX5:4:1112:17002:31626/1	60	-
chr1	1721802	1721803	A00252:294:H3YWTDSX5:4:1445:26096:29684	60	+
chr1	1743270	1743271	A00252:294:H3YWTDSX5:4:1221:9182:23249	60	+
chr1	1762460	1762461	A00252:294:H3YWTDSX5:4:1146:23312:27117/1	60	-
chr1	1772617	1772618	A00252:294:H3YWTDSX5:4:1338:26549:31501/1	60	+
chr1	1802424	1802425	A00252:294:H3YWTDSX5:4:1105:7798:28025/1	60	+
chr1	1808361	1808362	A00252:294:H3YWTDSX5:4:1118:31928:5869/1	60	-
chr1	1808362	1808363	A00252:294:H3YWTDSX5:4:1424:16459:29778/1	60	-
chr1	1809682	1809683	A00252:294:H3YWTDSX5:4:1232:12481:18662/1	60	+
chr1	1812291	1812292	A00252:294:H3YWTDSX5:4:2353:11351:1892	60	-
chr1	1812666	1812667	A00252:294:H3YWTDSX5:4:1135:28357:19288/1	60	-
chr1	1820226	1820227	A00252:294:H3YWTDSX5:4:1134:1470:29246/1	60	+
chr1	1820228	1820229	A00252:294:H3YWTDSX5:4:1230:20094:19507	60	+
chr1	1822610	1822611	A00252:294:H3YWTDSX5:4:2203:30852:33818/1	60	+
chr1	1824039	1824040	A00252:294:H3YWTDSX5:4:1109:28953:21950/1	60	+
chr1	1836979	1836980	A00252:294:H3YWTDSX5:4:1103:1063:23657/1	60	+
chr1	1845196	1845197	A00252:294:H3YWTDSX5:4:1230:26802:28056/1	60	+
chr1	1869219	1869220	A00252:294:H3YWTDSX5:4:2151:27859:9940/1	60	+
chr1	1880121	1880122	A00252:294:H3YWTDSX5:4:2646:25581:11506/1	60	-
chr1	1880122	1880123	A00252:294:H3YWTDSX5:4:2355:15528:22842/1	60	-
chr1	2233667	2233668	A00252:294:H3YWTDSX5:4:2429:24288:35759/1	60	+
chr1	2399007	2399008	A00252:294:H3YWTDSX5:4:1125:24768:6621	60	-
chr1	4539373	4539374	A00252:294:H3YWTDSX5:4:1169:9227:15248/1	60	-
chr1	6055603	6055604	A00252:294:H3YWTDSX5:4:2140:7545:17253	60	-
chr1	6193847	6193848	A00252:294:H3YWTDSX5:4:1135:14624:19147/1	60	-
chr1	6196115	6196116	A00252:294:H3YWTDSX5:4:1118:30228:33708/1	60	+
chr1	6353720	6353721	A00252:294:H3YWTDSX5:4:2132:9679:33442/1	60	-
chr1	6668341	6668342	A00252:294:H3YWTDSX5:4:1103:14714:5963/1	60	-
chr1	6672253	6672254	A00252:294:H3YWTDSX5:4:1104:1407:32205/1	60	+
chr1	6680577	6680578	A00252:294:H3YWTDSX5:4:1125:13711:21856/1	60	+
chr1	6685551	6685552	A00252:294:H3YWTDSX5:4:1114:17372:11162/1	60	-
chr1	6826696	6826697	A00252:294:H3YWTDSX5:4:1346:20320:11851/1	60	+
chr1	6873550	6873551	A00252:294:H3YWTDSX5:4:1322:7844:20525/1	60	-
chr1	6885887	6885888	A00252:294:H3YWTDSX5:4:1205:19379:35493/1	60	-
chr1	7840232	7840233	A00252:294:H3YWTDSX5:4:1202:27281:4773/1	60	+
chr1	7975751	7975752	A00252:294:H3YWTDSX5:4:1145:24089:14967/1	60	+
chr1	8242365	8242366	A00252:294:H3YWTDSX5:4:2367:11080:7467	60	+
chr1	8412343	8412344	A00252:294:H3YWTDSX5:4:1116:19479:6918	60	+
chr1	8418848	8418849	A00252:294:H3YWTDSX5:4:1472:30056:28181/1	60	+
chr1	8493786	8493787	A00252:294:H3YWTDSX5:4:2611:4679:18991	60	-
chr1	8541110	8541111	A00252:294:H3YWTDSX5:4:2146:22399:20619/1	60	+
chr1	8584799	8584800	A00252:294:H3YWTDSX5:4:2107:12753:33317	60	-
chr1	8639603	8639604	A00252:294:H3YWTDSX5:4:2616:2573:7639/1	60	-
chr1	8643699	8643700	A00252:294:H3YWTDSX5:4:1134:3224:19539/1	60	+
chr1	8674311	8674312	A00252:294:H3YWTDSX5:4:1115:31729:26944/1	60	-
chr1	8693357	8693358	A00252:294:H3YWTDSX5:4:1101:28718:8735/1	60	-
chr1	8756357	8756358	A00252:294:H3YWTDSX5:4:1129:18710:2268/1	60	+
chr1	8759005	8759006	A00252:294:H3YWTDSX5:4:2306:7012:32174	60	-
chr1	8805101	8805102	A00252:294:H3YWTDSX5:4:1102:25301:6324/1	60	+
chr1	8812015	8812016	A00252:294:H3YWTDSX5:4:1101:7970:26162/1	60	+
chr1	9073851	9073852	A00252:294:H3YWTDSX5:4:2637:5141:11428/1	60	-
chr1	9549899	9549900	A00252:294:H3YWTDSX5:4:2621:23158:29951	60	+
chr1	9741727	9741728	A00252:294:H3YWTDSX5:4:1106:12093:33896/1	60	+
chr1	9816008	9816009	A00252:294:H3YWTDSX5:4:1110:5602:22404/1	60	-
chr1	9831839	9831840	A00252:294:H3YWTDSX5:4:1619:7220:28964	60	-
chr1	10097199	10097200	A00252:294:H3YWTDSX5:4:1564:28872:1078/1	60	+
chr1	10170891	10170892	A00252:294:H3YWTDSX5:4:1225:32108:1266/1	60	+
chr1	10219567	10219568	A00252:294:H3YWTDSX5:4:1423:29478:4507/1	60	-
chr1	10257093	10257094	A00252:294:H3YWTDSX5:4:1212:12228:14810/1	60	+
chr1	10279189	10279190	A00252:294:H3YWTDSX5:4:1170:20573:10473/1	60	-
chr1	10300342	10300343	A00252:294:H3YWTDSX5:4:1117:15944:25191/1	60	+
chr1	10320557	10320558	A00252:294:H3YWTDSX5:4:2404:4878:10128	60	-
chr1	10344580	10344581	A00252:294:H3YWTDSX5:4:1123:19190:4852/1	60	-
chr1	10401832	10401833	A00252:294:H3YWTDSX5:4:2636:18059:7435	60	-
chr1	10512472	10512473	A00252:294:H3YWTDSX5:4:2175:7265:27132	60	-
chr1	10565025	10565026	A00252:294:H3YWTDSX5:4:1476:31756:18944/1	60	-
chr1	10565430	10565431	A00252:294:H3YWTDSX5:4:1151:16667:16579	60	+
chr1	10588066	10588067	A00252:294:H3YWTDSX5:4:1201:21395:10207/1	60	-
chr1	10951388	10951389	A00252:294:H3YWTDSX5:4:1376:11342:16908/1	60	-
chr1	11093255	11093256	A00252:294:H3YWTDSX5:4:1150:23972:19711/1	60	+
chr1	11117038	11117039	A00252:294:H3YWTDSX5:4:1108:24080:5274/1	60	+
chr1	11205330	11205331	A00252:294:H3YWTDSX5:4:1110:30599:24925/1	60	+
chr1	11222380	11222381	A00252:294:H3YWTDSX5:4:1123:10827:14481	60	+
chr1	11225127	11225128	A00252:294:H3YWTDSX5:4:1205:17228:22216/1	60	+
chr1	11790524	11790525	A00252:294:H3YWTDSX5:4:1127:20971:23688/1	60	+
chr1	11809795	11809796	A00252:294:H3YWTDSX5:4:1126:7898:24283/1	60	+
chr1	11809797	11809798	A00252:294:H3YWTDSX5:4:2107:27923:16470	60	+
chr1	12295713	12295714	A00252:294:H3YWTDSX5:4:1134:31503:7858/1	60	-
chr1	12299483	12299484	A00252:294:H3YWTDSX5:4:1152:16324:33927/1	60	+
chr1	12325373	12325374	A00252:294:H3YWTDSX5:4:1403:30083:25629/1	60	+
chr1	12340384	12340385	A00252:294:H3YWTDSX5:4:2247:9579:30765/1	60	-
chr1	12346755	12346756	A00252:294:H3YWTDSX5:4:1214:16875:36761/1	60	+
chr1	12347039	12347040	A00252:294:H3YWTDSX5:4:1227:7184:26835	60	-
chr1	12378819	12378820	A00252:294:H3YWTDSX5:4:1308:18150:8688/1	60	+
chr1	12509566	12509567	A00252:294:H3YWTDSX5:4:1101:20862:20995/1	60	+
chr1	12509567	12509568	A00252:294:H3YWTDSX5:4:1101:10691:6856	60	+
chr1	13736811	13736812	A00252:294:H3YWTDSX5:4:1113:15528:6026/1	60	+
chr1	13736812	13736813	A00252:294:H3YWTDSX5:4:1564:31937:18380	60	+
chr1	13770552	13770553	A00252:294:H3YWTDSX5:4:1141:9362:1110/1	60	+
chr1	15475550	15475551	A00252:294:H3YWTDSX5:4:1158:17345:12743/1	60	-
chr1	15623110	15623111	A00252:294:H3YWTDSX5:4:1154:17788:21026/1	60	+
chr1	15646974	15646975	A00252:294:H3YWTDSX5:4:1104:13376:24721/1	60	+
chr1	15850960	15850961	A00252:294:H3YWTDSX5:4:1110:17562:10833/1	60	-
chr1	15858339	15858340	A00252:294:H3YWTDSX5:4:1529:27661:24001/1	60	+
chr1	15894062	15894063	A00252:294:H3YWTDSX5:4:1107:25192:27586/1	60	+
chr1	15907147	15907148	A00252:294:H3YWTDSX5:4:1271:11912:31861/1	60	+
chr1	15925737	15925738	A00252:294:H3YWTDSX5:4:1158:20220:5603	60	-
chr1	15966179	15966180	A00252:294:H3YWTDSX5:4:1347:7419:26553	60	-
chr1	15970946	15970947	A00252:294:H3YWTDSX5:4:1111:5303:18129/1	60	+
chr1	16264192	16264193	A00252:294:H3YWTDSX5:4:1119:19660:23296/1	60	+
chr1	16278913	16278914	A00252:294:H3YWTDSX5:4:1105:17074:15060	60	+
chr1	16313250	16313251	A00252:294:H3YWTDSX5:4:1174:20229:25661/1	60	-
chr1	16327446	16327447	A00252:294:H3YWTDSX5:4:1115:20681:30702/1	60	-
chr1	16333476	16333477	A00252:294:H3YWTDSX5:4:1101:9200:8343/1	60	+
chr1	16333477	16333478	A00252:294:H3YWTDSX5:4:1231:24044:20556	60	+
chr1	16520583	16520584	A00252:294:H3YWTDSX5:4:1636:3233:25848/1	60	+
chr1	16640179	16640180	A00252:294:H3YWTDSX5:4:2611:30409:11224	60	-
chr1	17053154	17053155	A00252:294:H3YWTDSX5:4:1103:18493:18897/1	60	-
chr1	17198106	17198107	A00252:294:H3YWTDSX5:4:1260:27371:17394/1	60	-
chr1	17910539	17910540	A00252:294:H3YWTDSX5:4:1475:3495:27774/1	60	-
chr1	19108209	19108210	A00252:294:H3YWTDSX5:4:1513:32298:15186/1	60	+
chr1	19108210	19108211	A00252:294:H3YWTDSX5:4:1428:12735:34851	60	+
chr1	19130872	19130873	A00252:294:H3YWTDSX5:4:1201:21667:17159/1	60	-
chr1	19162137	19162138	A00252:294:H3YWTDSX5:4:1125:15510:6621/1	60	-
chr1	19168560	19168561	A00252:294:H3YWTDSX5:4:1529:6008:12367/1	60	+
chr1	19176935	19176936	A00252:294:H3YWTDSX5:4:1260:26612:14043/1	60	-
chr1	19177656	19177657	A00252:294:H3YWTDSX5:4:1557:20265:16517/1	60	+
chr1	19412896	19412897	A00252:294:H3YWTDSX5:4:1506:20157:34929	60	-
chr1	19910372	19910373	A00252:294:H3YWTDSX5:4:1118:24587:12790/1	60	-
chr1	20770516	20770517	A00252:294:H3YWTDSX5:4:1309:7374:5055/1	60	+
chr1	20842233	20842234	A00252:294:H3YWTDSX5:4:1101:23032:15358/1	60	+
chr1	20896360	20896361	A00252:294:H3YWTDSX5:4:1306:14615:28933	60	-
chr1	20901686	20901687	A00252:294:H3YWTDSX5:4:1237:27082:22561/1	60	+
chr1	20911605	20911606	A00252:294:H3YWTDSX5:4:1117:9805:14184/1	60	+
chr1	20912542	20912543	A00252:294:H3YWTDSX5:4:1115:12970:1595/1	60	-
chr1	20925402	20925403	A00252:294:H3YWTDSX5:4:1167:22046:6793/1	60	+
chr1	20925404	20925405	A00252:294:H3YWTDSX5:4:1248:28610:24768	60	+
chr1	20936693	20936694	A00252:294:H3YWTDSX5:4:2428:30264:9220	60	-
chr1	20958160	20958161	A00252:294:H3YWTDSX5:4:1113:2600:21746/1	60	+
chr1	21001427	21001428	A00252:294:H3YWTDSX5:4:1102:26639:26303/1	60	-
chr1	21007904	21007905	A00252:294:H3YWTDSX5:4:1410:14705:31375/1	60	-
chr1	21124308	21124309	A00252:294:H3YWTDSX5:4:1126:8350:23093/1	60	-
chr1	21149101	21149102	A00252:294:H3YWTDSX5:4:1640:27579:21887/1	60	-
chr1	21715815	21715816	A00252:294:H3YWTDSX5:4:1428:11234:28714	60	-
chr1	21728263	21728264	A00252:294:H3YWTDSX5:4:1540:8377:10802	60	-
chr1	21728369	21728370	A00252:294:H3YWTDSX5:4:1136:12689:29199/1	60	+
chr1	21745069	21745070	A00252:294:H3YWTDSX5:4:1144:10899:19053/1	60	+
chr1	21754024	21754025	A00252:294:H3YWTDSX5:4:1608:10583:26396	60	+
chr1	22093384	22093385	A00252:294:H3YWTDSX5:4:1473:20609:16673	60	-
chr1	22914081	22914082	A00252:294:H3YWTDSX5:4:1472:4869:2347/1	60	-
chr1	22977390	22977391	A00252:294:H3YWTDSX5:4:1255:29197:25410/1	60	-
chr1	23052439	23052440	A00252:294:H3YWTDSX5:4:1320:21603:17049/1	60	+
chr1	23057149	23057150	A00252:294:H3YWTDSX5:4:1102:4435:19382	60	-
chr1	23127563	23127564	A00252:294:H3YWTDSX5:4:1611:13919:24815	60	-
chr1	23150744	23150745	A00252:294:H3YWTDSX5:4:1218:1895:24064/1	60	+
chr1	23288347	23288348	A00252:294:H3YWTDSX5:4:2429:23231:29825/1	60	-
chr1	23288497	23288498	A00252:294:H3YWTDSX5:4:2336:28899:26396	60	-
chr1	23308459	23308460	A00252:294:H3YWTDSX5:4:1128:29478:27993/1	60	+
chr1	23312814	23312815	A00252:294:H3YWTDSX5:4:1231:1687:31594/1	60	+
chr1	23324039	23324040	A00252:294:H3YWTDSX5:4:1155:7545:11177/1	60	-
chr1	23337254	23337255	A00252:294:H3YWTDSX5:4:1132:12888:22874/1	60	+
chr1	23413879	23413880	A00252:294:H3YWTDSX5:4:1141:9742:33458/1	60	+
chr1	23440650	23440651	A00252:294:H3YWTDSX5:4:2118:9417:31516/1	60	-
chr1	23784124	23784125	A00252:294:H3YWTDSX5:4:1165:15338:31657/1	60	-
chr1	23969710	23969711	A00252:294:H3YWTDSX5:4:1103:15564:7968/1	60	+
chr1	24661493	24661494	A00252:294:H3YWTDSX5:4:1330:12825:22075	60	+
chr1	24662545	24662546	A00252:294:H3YWTDSX5:4:1102:29631:3333/1	60	-
chr1	25224028	25224029	A00252:294:H3YWTDSX5:4:1131:18096:17237	60	-
chr1	25243371	25243372	A00252:294:H3YWTDSX5:4:1555:10348:23891/1	60	+
chr1	25351464	25351465	A00252:294:H3YWTDSX5:4:2458:20202:25989/1	60	-
chr1	25352973	25352974	A00252:294:H3YWTDSX5:4:2642:7898:6590	60	+
chr1	25354341	25354342	A00252:294:H3YWTDSX5:4:1112:28971:34538/1	60	-
chr1	25434104	25434105	A00252:294:H3YWTDSX5:4:1109:22146:27602/1	60	+
chr1	25447643	25447644	A00252:294:H3YWTDSX5:4:1203:32425:29215/1	60	-
chr1	25448058	25448059	A00252:294:H3YWTDSX5:4:1156:26793:25535/1	60	+
chr1	25463615	25463616	A00252:294:H3YWTDSX5:4:2160:27507:18317/1	60	+
chr1	25470445	25470446	A00252:294:H3YWTDSX5:4:1102:13476:11052/1	60	+
chr1	25497972	25497973	A00252:294:H3YWTDSX5:4:1604:10465:32299	60	-
chr1	25502718	25502719	A00252:294:H3YWTDSX5:4:1103:9471:35712/1	60	-
chr1	25696791	25696792	A00252:294:H3YWTDSX5:4:2544:25988:26052/1	60	-
chr1	26124477	26124478	A00252:294:H3YWTDSX5:4:2403:26485:30984	60	-
chr1	26246176	26246177	A00252:294:H3YWTDSX5:4:1135:16043:19977/1	60	-
chr1	26250727	26250728	A00252:294:H3YWTDSX5:4:1468:17264:35211/1	60	-
chr1	26454836	26454837	A00252:294:H3YWTDSX5:4:1106:1380:12994/1	60	+
chr1	26461325	26461326	A00252:294:H3YWTDSX5:4:2217:24975:2065	60	-
chr1	26461326	26461327	A00252:294:H3YWTDSX5:4:1346:17644:36965	60	-
chr1	26699827	26699828	A00252:294:H3YWTDSX5:4:1276:17833:2503/1	60	+
chr1	26702904	26702905	A00252:294:H3YWTDSX5:4:1103:21567:4899/1	60	+
chr1	26702905	26702906	A00252:294:H3YWTDSX5:4:2647:32741:7467	60	+
chr1	26710567	26710568	A00252:294:H3YWTDSX5:4:2451:29387:21198	60	+
chr1	26733883	26733884	A00252:294:H3YWTDSX5:4:1110:21866:7138/1	60	+
chr1	26739744	26739745	A00252:294:H3YWTDSX5:4:1203:31439:29512/1	60	-
chr1	26745691	26745692	A00252:294:H3YWTDSX5:4:1542:29297:2221	60	-
chr1	26760478	26760479	A00252:294:H3YWTDSX5:4:1112:21540:28463/1	60	-
chr1	26881826	26881827	A00252:294:H3YWTDSX5:4:1273:29713:23516/1	60	-
chr1	26928716	26928717	A00252:294:H3YWTDSX5:4:2176:32579:31266	60	+
chr1	26941580	26941581	A00252:294:H3YWTDSX5:4:1344:11785:34616/1	60	-
chr1	27149171	27149172	A00252:294:H3YWTDSX5:4:1115:28528:4460	60	+
chr1	27271146	27271147	A00252:294:H3YWTDSX5:4:1268:19452:33238/1	60	-
chr1	27330567	27330568	A00252:294:H3YWTDSX5:4:1253:18096:17801/1	60	+
chr1	27793839	27793840	A00252:294:H3YWTDSX5:4:1109:20537:22404/1	60	+
chr1	27795020	27795021	A00252:294:H3YWTDSX5:4:1135:17888:5447/1	60	-
chr1	27819600	27819601	A00252:294:H3YWTDSX5:4:1251:30752:11537/1	60	-
chr1	27906467	27906468	A00252:294:H3YWTDSX5:4:1252:8748:4742/1	60	+
chr1	27998170	27998171	A00252:294:H3YWTDSX5:4:1164:29640:28307/1	60	+
chr1	28005086	28005087	A00252:294:H3YWTDSX5:4:1258:25509:17738/1	60	+
chr1	28025552	28025553	A00252:294:H3YWTDSX5:4:1105:12210:35164/1	60	+
chr1	28028476	28028477	A00252:294:H3YWTDSX5:4:1443:6940:14168/1	60	+
chr1	28031860	28031861	A00252:294:H3YWTDSX5:4:1208:31647:9111	60	-
chr1	28048949	28048950	A00252:294:H3YWTDSX5:4:1117:29984:9048/1	60	+
chr1	28057331	28057332	A00252:294:H3YWTDSX5:4:1109:16830:21057/1	60	-
chr1	28067608	28067609	A00252:294:H3YWTDSX5:4:1170:25400:11537/1	60	+
chr1	28069353	28069354	A00252:294:H3YWTDSX5:4:1106:14968:36871/1	60	+
chr1	28074654	28074655	A00252:294:H3YWTDSX5:4:1306:21558:21324/1	60	+
chr1	28083095	28083096	A00252:294:H3YWTDSX5:4:2103:4490:9424	60	-
chr1	28203768	28203769	A00252:294:H3YWTDSX5:4:1675:21748:17644	60	+
chr1	28407104	28407105	A00252:294:H3YWTDSX5:4:1106:14895:19366/1	60	+
chr1	28408916	28408917	A00252:294:H3YWTDSX5:4:1119:17454:1282/1	60	+
chr1	28417615	28417616	A00252:294:H3YWTDSX5:4:1617:31675:23688	60	-
chr1	28417616	28417617	A00252:294:H3YWTDSX5:4:1552:27697:34053	60	-
chr1	28417617	28417618	A00252:294:H3YWTDSX5:4:1101:19434:32957/1	60	-
chr1	28563550	28563551	A00252:294:H3YWTDSX5:4:1102:15655:4899/1	60	+
chr1	28563552	28563553	A00252:294:H3YWTDSX5:4:2205:14145:26553	60	+
chr1	28570468	28570469	A00252:294:H3YWTDSX5:4:2447:25952:7420/1	60	+
chr1	28574595	28574596	A00252:294:H3YWTDSX5:4:2441:12436:13855/1	60	+
chr1	28684425	28684426	A00252:294:H3YWTDSX5:4:1568:7247:2174/1	60	-
chr1	28712281	28712282	A00252:294:H3YWTDSX5:4:1562:23158:34867/1	60	-
chr1	28747195	28747196	A00252:294:H3YWTDSX5:4:1106:22932:14841/1	60	-
chr1	29017556	29017557	A00252:294:H3YWTDSX5:4:1102:7202:15749/1	60	+
chr1	29017557	29017558	A00252:294:H3YWTDSX5:4:1209:18014:9017	60	+
chr1	29051722	29051723	A00252:294:H3YWTDSX5:4:1101:6424:18662/1	60	+
chr1	29066220	29066221	A00252:294:H3YWTDSX5:4:1611:14850:12493/1	60	-
chr1	29160041	29160042	A00252:294:H3YWTDSX5:4:1122:32190:34788/1	60	+
chr1	30945493	30945494	A00252:294:H3YWTDSX5:4:2122:12129:13604/1	60	-
chr1	30985046	30985047	A00252:294:H3YWTDSX5:4:1103:14832:5791/1	60	-
chr1	30987736	30987737	A00252:294:H3YWTDSX5:4:1109:30870:33254	60	-
chr1	30995905	30995906	A00252:294:H3YWTDSX5:4:2642:29568:11553	60	+
chr1	31274485	31274486	A00252:294:H3YWTDSX5:4:1115:7871:13964/1	60	+
chr1	31553096	31553097	A00252:294:H3YWTDSX5:4:1622:13566:4413/1	60	+
chr1	31863812	31863813	A00252:294:H3YWTDSX5:4:2653:9670:5776	60	-
chr1	31863813	31863814	A00252:294:H3YWTDSX5:4:1131:15374:29277	60	-
chr1	31916820	31916821	A00252:294:H3YWTDSX5:4:1151:8124:4382/1	60	+
chr1	31917055	31917056	A00252:294:H3YWTDSX5:4:1103:4137:27038/1	60	-
chr1	31923662	31923663	A00252:294:H3YWTDSX5:4:1101:21658:8782/1	60	+
chr1	31924501	31924502	A00252:294:H3YWTDSX5:4:1102:19822:20447/1	60	+
chr1	32042409	32042410	A00252:294:H3YWTDSX5:4:1107:1678:34334/1	60	-
chr1	32139038	32139039	A00252:294:H3YWTDSX5:4:1104:30327:8672/1	60	+
chr1	32149679	32149680	A00252:294:H3YWTDSX5:4:1140:6759:4022/1	60	-
chr1	32169911	32169912	A00252:294:H3YWTDSX5:4:1218:31557:11929	60	+
chr1	32256790	32256791	A00252:294:H3YWTDSX5:4:1102:12337:8390/1	60	+
chr1	32326547	32326548	A00252:294:H3YWTDSX5:4:1132:13566:22733/1	60	-
chr1	32524571	32524572	A00252:294:H3YWTDSX5:4:1454:11162:19570	60	-
chr1	32600043	32600044	A00252:294:H3YWTDSX5:4:2312:17671:9486	60	-
chr1	32676271	32676272	A00252:294:H3YWTDSX5:4:1104:22688:7686/1	60	-
chr1	32678911	32678912	A00252:294:H3YWTDSX5:4:1269:11107:9862/1	60	+
chr1	32836276	32836277	A00252:294:H3YWTDSX5:4:1140:6325:17425/1	60	+
chr1	32848656	32848657	A00252:294:H3YWTDSX5:4:1107:8486:24017/1	60	-
chr1	32849094	32849095	A00252:294:H3YWTDSX5:4:1534:9634:1736/1	60	-
chr1	33406819	33406820	A00252:294:H3YWTDSX5:4:2471:30572:13291/1	60	+
chr1	35022032	35022033	A00252:294:H3YWTDSX5:4:1129:17888:14904/1	60	-
chr1	35080789	35080790	A00252:294:H3YWTDSX5:4:1102:1841:5212/1	60	+
chr1	35287243	35287244	A00252:294:H3YWTDSX5:4:1257:11876:36902/1	60	-
chr1	35308170	35308171	A00252:294:H3YWTDSX5:4:1156:16134:36417	60	+
chr1	35341368	35341369	A00252:294:H3YWTDSX5:4:2137:29505:8030	60	+
chr1	35347601	35347602	A00252:294:H3YWTDSX5:4:2150:3676:36260	60	-
chr1	35371793	35371794	A00252:294:H3YWTDSX5:4:1120:11595:7576/1	60	+
chr1	35372011	35372012	A00252:294:H3YWTDSX5:4:1416:2266:18067	60	-
chr1	35391771	35391772	A00252:294:H3YWTDSX5:4:2374:24795:32377/1	60	+
chr1	35398294	35398295	A00252:294:H3YWTDSX5:4:2608:31910:2769	60	-
chr1	35513651	35513652	A00252:294:H3YWTDSX5:4:1172:8169:19930/1	60	-
chr1	35554467	35554468	A00252:294:H3YWTDSX5:4:1115:2483:26490/1	60	+
chr1	35762981	35762982	A00252:294:H3YWTDSX5:4:1101:22688:19492/1	60	+
chr1	35908341	35908342	A00252:294:H3YWTDSX5:4:1608:22245:11209	60	+
chr1	35967450	35967451	A00252:294:H3YWTDSX5:4:1347:29794:30483/1	60	+
chr1	35987152	35987153	A00252:294:H3YWTDSX5:4:1367:9489:36432/1	60	-
chr1	36001903	36001904	A00252:294:H3YWTDSX5:4:1210:6388:27054/1	60	-
chr1	36048699	36048700	A00252:294:H3YWTDSX5:4:1101:27706:13088/1	60	-
chr1	36062038	36062039	A00252:294:H3YWTDSX5:4:1152:26784:28432/1	60	-
chr1	36231404	36231405	A00252:294:H3YWTDSX5:4:2124:2338:34381/1	60	-
chr1	36257298	36257299	A00252:294:H3YWTDSX5:4:1103:13078:36041/1	60	+
chr1	36267462	36267463	A00252:294:H3YWTDSX5:4:1228:21468:29058	60	-
chr1	36279765	36279766	A00252:294:H3YWTDSX5:4:1233:26440:33880	60	-
chr1	36282340	36282341	A00252:294:H3YWTDSX5:4:2646:4264:29794/1	60	-
chr1	36282341	36282342	A00252:294:H3YWTDSX5:4:1106:13810:16673/1	60	-
chr1	36282551	36282552	A00252:294:H3YWTDSX5:4:1126:11171:30420/1	60	-
chr1	36282930	36282931	A00252:294:H3YWTDSX5:4:1651:32524:35994	60	-
chr1	36282932	36282933	A00252:294:H3YWTDSX5:4:1607:18276:26757	60	-
chr1	37489533	37489534	A00252:294:H3YWTDSX5:4:1161:14235:27085/1	60	-
chr1	37995816	37995817	A00252:294:H3YWTDSX5:4:1101:27778:15468/1	60	+
chr1	38857949	38857950	A00252:294:H3YWTDSX5:4:2518:28293:25880/1	60	+
chr1	39127730	39127731	A00252:294:H3YWTDSX5:4:1618:18638:7247	60	-
chr1	39151574	39151575	A00252:294:H3YWTDSX5:4:1101:6705:24846/1	60	+
chr1	39157799	39157800	A00252:294:H3YWTDSX5:4:1246:1741:24392	60	-
chr1	39157801	39157802	A00252:294:H3YWTDSX5:4:1336:10176:22874/1	60	-
chr1	39188000	39188001	A00252:294:H3YWTDSX5:4:1108:21133:18208	60	-
chr1	39198928	39198929	A00252:294:H3YWTDSX5:4:1243:14217:21574/1	60	-
chr1	39236020	39236021	A00252:294:H3YWTDSX5:4:1118:18964:9940/1	60	+
chr1	39248628	39248629	A00252:294:H3YWTDSX5:4:1106:32452:6214/1	60	+
chr1	39279838	39279839	A00252:294:H3YWTDSX5:4:1218:16649:11005	60	-
chr1	39361775	39361776	A00252:294:H3YWTDSX5:4:1121:9733:21762/1	60	+
chr1	39447947	39447948	A00252:294:H3YWTDSX5:4:1124:8919:1251/1	60	+
chr1	39451749	39451750	A00252:294:H3YWTDSX5:4:1103:29369:36855/1	60	-
chr1	39566538	39566539	A00252:294:H3YWTDSX5:4:1247:29432:29387	60	-
chr1	39854484	39854485	A00252:294:H3YWTDSX5:4:1108:19443:25207/1	60	+
chr1	39918218	39918219	A00252:294:H3YWTDSX5:4:1557:21160:21605	60	+
chr1	40070983	40070984	A00252:294:H3YWTDSX5:4:1623:30183:26177/1	60	-
chr1	40195279	40195280	A00252:294:H3YWTDSX5:4:1131:32000:10034/1	60	+
chr1	40213236	40213237	A00252:294:H3YWTDSX5:4:1119:28203:27383/1	60	+
chr1	40272032	40272033	A00252:294:H3YWTDSX5:4:1638:1805:25410/1	60	+
chr1	40444443	40444444	A00252:294:H3YWTDSX5:4:1133:22833:31078/1	60	+
chr1	40702180	40702181	A00252:294:H3YWTDSX5:4:1566:11632:11616/1	60	+
chr1	40735848	40735849	A00252:294:H3YWTDSX5:4:1532:26702:13886	60	+
chr1	40748752	40748753	A00252:294:H3YWTDSX5:4:1127:8594:34037/1	60	-
chr1	41001083	41001084	A00252:294:H3YWTDSX5:4:2645:14832:34945	60	-
chr1	41112277	41112278	A00252:294:H3YWTDSX5:4:1165:18141:30561	60	+
chr1	41129068	41129069	A00252:294:H3YWTDSX5:4:1123:6578:19492/1	60	+
chr1	41195813	41195814	A00252:294:H3YWTDSX5:4:1253:1497:20619/1	60	-
chr1	41215342	41215343	A00252:294:H3YWTDSX5:4:1109:28158:14340/1	60	+
chr1	41737894	41737895	A00252:294:H3YWTDSX5:4:1104:28013:25426/1	60	+
chr1	42198197	42198198	A00252:294:H3YWTDSX5:4:2546:6922:21402/1	60	-
chr1	42228924	42228925	A00252:294:H3YWTDSX5:4:1130:22254:3740/1	60	-
chr1	42246068	42246069	A00252:294:H3YWTDSX5:4:1233:10945:27148/1	60	-
chr1	42257676	42257677	A00252:294:H3YWTDSX5:4:1220:13205:25895	60	+
chr1	42268778	42268779	A00252:294:H3YWTDSX5:4:1105:27760:34726/1	60	+
chr1	42296539	42296540	A00252:294:H3YWTDSX5:4:1120:26964:26209/1	60	+
chr1	42317885	42317886	A00252:294:H3YWTDSX5:4:1523:14931:14043/1	60	-
chr1	42384275	42384276	A00252:294:H3YWTDSX5:4:1475:25292:13886/1	60	-
chr1	42607237	42607238	A00252:294:H3YWTDSX5:4:1325:27787:26819/1	60	-
chr1	42636752	42636753	A00252:294:H3YWTDSX5:4:2623:17345:20008/1	60	-
chr1	42668672	42668673	A00252:294:H3YWTDSX5:4:1171:30608:5838/1	60	-
chr1	42669005	42669006	A00252:294:H3YWTDSX5:4:2624:27796:24111	60	-
chr1	42694738	42694739	A00252:294:H3YWTDSX5:4:1102:29559:3709/1	60	+
chr1	42700166	42700167	A00252:294:H3YWTDSX5:4:1158:18584:6402/1	60	+
chr1	42807956	42807957	A00252:294:H3YWTDSX5:4:1350:18267:25457/1	60	-
chr1	42833731	42833732	A00252:294:H3YWTDSX5:4:1107:14235:12962/1	60	+
chr1	43006983	43006984	A00252:294:H3YWTDSX5:4:1417:3640:4194/1	60	+
chr1	43393944	43393945	A00252:294:H3YWTDSX5:4:1159:20103:31829/1	60	+
chr1	43393945	43393946	A00252:294:H3YWTDSX5:4:2670:31557:11898	60	+
chr1	43397992	43397993	A00252:294:H3YWTDSX5:4:1274:26946:9236	60	-
chr1	43556453	43556454	A00252:294:H3YWTDSX5:4:2165:2419:36871	60	+
chr1	43681465	43681466	A00252:294:H3YWTDSX5:4:1114:13937:19272/1	60	+
chr1	43681466	43681467	A00252:294:H3YWTDSX5:4:1141:5168:12132/1	60	+
chr1	43715687	43715688	A00252:294:H3YWTDSX5:4:1266:3007:1877	60	+
chr1	43744052	43744053	A00252:294:H3YWTDSX5:4:1165:23628:36213/1	60	+
chr1	43750334	43750335	A00252:294:H3YWTDSX5:4:1101:20907:5791/1	60	+
chr1	43751787	43751788	A00252:294:H3YWTDSX5:4:1104:8106:27586/1	60	+
chr1	43753138	43753139	A00252:294:H3YWTDSX5:4:2655:30463:34115	60	-
chr1	43754250	43754251	A00252:294:H3YWTDSX5:4:1646:31250:34851	60	-
chr1	43756277	43756278	A00252:294:H3YWTDSX5:4:1571:31467:11678/1	60	+
chr1	43781908	43781909	A00252:294:H3YWTDSX5:4:2308:29658:1939/1	60	-
chr1	43796998	43796999	A00252:294:H3YWTDSX5:4:1136:16685:30076/1	60	-
chr1	43797267	43797268	A00252:294:H3YWTDSX5:4:1106:29080:24330/1	60	-
chr1	43828004	43828005	A00252:294:H3YWTDSX5:4:1628:9028:17973/1	60	+
chr1	43837208	43837209	A00252:294:H3YWTDSX5:4:1240:18502:5603/1	60	+
chr1	43846119	43846120	A00252:294:H3YWTDSX5:4:2563:23610:32675	60	-
chr1	43850218	43850219	A00252:294:H3YWTDSX5:4:1216:5665:27806/1	60	-
chr1	44279868	44279869	A00252:294:H3YWTDSX5:4:1103:12536:12774/1	60	+
chr1	44340546	44340547	A00252:294:H3YWTDSX5:4:1127:6931:6167/1	60	+
chr1	44732859	44732860	A00252:294:H3YWTDSX5:4:1533:26142:32800	60	+
chr1	44753950	44753951	A00252:294:H3YWTDSX5:4:1464:2772:19319	60	-
chr1	44756731	44756732	A00252:294:H3YWTDSX5:4:1118:3902:19492	60	+
chr1	44779379	44779380	A00252:294:H3YWTDSX5:4:1141:19985:35822/1	60	+
chr1	44940422	44940423	A00252:294:H3YWTDSX5:4:1230:14552:26600/1	60	+
chr1	45457296	45457297	A00252:294:H3YWTDSX5:4:1103:11153:28291/1	60	-
chr1	45508660	45508661	A00252:294:H3YWTDSX5:4:1112:29586:17440/1	60	-
chr1	45559100	45559101	A00252:294:H3YWTDSX5:4:1104:7111:28995/1	60	-
chr1	45591765	45591766	A00252:294:H3YWTDSX5:4:2535:9426:16971	60	-
chr1	45598130	45598131	A00252:294:H3YWTDSX5:4:1151:16278:26804/1	60	+
chr1	45644480	45644481	A00252:294:H3YWTDSX5:4:1404:7880:23156/1	60	+
chr1	45644743	45644744	A00252:294:H3YWTDSX5:4:1153:12192:10770/1	60	-
chr1	45645064	45645065	A00252:294:H3YWTDSX5:4:1618:27724:4351	60	+
chr1	45680094	45680095	A00252:294:H3YWTDSX5:4:1633:12328:23156/1	60	+
chr1	45680278	45680279	A00252:294:H3YWTDSX5:4:1329:4246:36307	60	-
chr1	45857375	45857376	A00252:294:H3YWTDSX5:4:1106:9507:10222/1	60	-
chr1	45892500	45892501	A00252:294:H3YWTDSX5:4:1356:8802:13103/1	60	-
chr1	45906564	45906565	A00252:294:H3YWTDSX5:4:1163:8395:7764/1	60	-
chr1	45967918	45967919	A00252:294:H3YWTDSX5:4:1118:26078:2315/1	60	+
chr1	46009799	46009800	A00252:294:H3YWTDSX5:4:1171:2808:20917/1	60	-
chr1	46120086	46120087	A00252:294:H3YWTDSX5:4:1272:9064:17378/1	60	+
chr1	46255742	46255743	A00252:294:H3YWTDSX5:4:2412:27453:33379	60	-
chr1	46312131	46312132	A00252:294:H3YWTDSX5:4:1164:15266:19445/1	60	+
chr1	46313926	46313927	A00252:294:H3YWTDSX5:4:2656:26973:5368	60	-
chr1	46361847	46361848	A00252:294:H3YWTDSX5:4:1104:16857:23610/1	60	+
chr1	46640236	46640237	A00252:294:H3YWTDSX5:4:1348:31684:9361/1	60	-
chr1	46655998	46655999	A00252:294:H3YWTDSX5:4:1205:19343:26036/1	60	-
chr1	47376747	47376748	A00252:294:H3YWTDSX5:4:1512:11026:31516/1	60	-
chr1	47515843	47515844	A00252:294:H3YWTDSX5:4:1108:3504:31798/1	60	+
chr1	47706630	47706631	A00252:294:H3YWTDSX5:4:1561:19171:6699/1	60	+
chr1	47732914	47732915	A00252:294:H3YWTDSX5:4:1408:13702:10160/1	60	-
chr1	48598649	48598650	A00252:294:H3YWTDSX5:4:2102:27190:20556/1	60	+
chr1	50696616	50696617	A00252:294:H3YWTDSX5:4:1102:19723:13041/1	60	+
chr1	50887290	50887291	A00252:294:H3YWTDSX5:4:1347:5801:25160	60	+
chr1	51355961	51355962	A00252:294:H3YWTDSX5:4:1257:7328:33348/1	60	-
chr1	51513641	51513642	A00252:294:H3YWTDSX5:4:1218:11975:6104/1	60	-
chr1	51637752	51637753	A00252:294:H3YWTDSX5:4:1142:14805:32049/1	60	-
chr1	51693103	51693104	A00252:294:H3YWTDSX5:4:1529:28049:19914/1	60	+
chr1	51747326	51747327	A00252:294:H3YWTDSX5:4:1146:27263:19648	60	+
chr1	51758174	51758175	A00252:294:H3YWTDSX5:4:1129:17644:18521/1	60	-
chr1	51768080	51768081	A00252:294:H3YWTDSX5:4:1335:8901:29309	60	-
chr1	51832607	51832608	A00252:294:H3YWTDSX5:4:1224:2112:33113/1	60	+
chr1	52082085	52082086	A00252:294:H3YWTDSX5:4:1133:15148:35336/1	60	-
chr1	52281320	52281321	A00252:294:H3YWTDSX5:4:2271:2691:19492/1	60	+
chr1	52282655	52282656	A00252:294:H3YWTDSX5:4:1129:19515:7326/1	60	+
chr1	52349512	52349513	A00252:294:H3YWTDSX5:4:1622:32994:25817/1	60	-
chr1	52403666	52403667	A00252:294:H3YWTDSX5:4:1111:18385:15702	60	+
chr1	52403667	52403668	A00252:294:H3YWTDSX5:4:1424:23936:35963	60	+
chr1	52470543	52470544	A00252:294:H3YWTDSX5:4:2122:22842:20791/1	60	-
chr1	52473850	52473851	A00252:294:H3YWTDSX5:4:1209:27127:22514/1	60	+
chr1	52512243	52512244	A00252:294:H3YWTDSX5:4:1407:5936:8015	60	+
chr1	52514417	52514418	A00252:294:H3YWTDSX5:4:1142:7726:27023/1	60	+
chr1	52528730	52528731	A00252:294:H3YWTDSX5:4:2613:8079:17300	60	+
chr1	52533648	52533649	A00252:294:H3YWTDSX5:4:1102:11650:11522	60	+
chr1	52691093	52691094	A00252:294:H3YWTDSX5:4:1354:28311:30671/1	60	-
chr1	52934290	52934291	A00252:294:H3YWTDSX5:4:1126:17870:11459/1	60	+
chr1	53808010	53808011	A00252:294:H3YWTDSX5:4:1118:15854:4836/1	60	-
chr1	53939552	53939553	A00252:294:H3YWTDSX5:4:1223:26829:1204/1	60	+
chr1	55120577	55120578	A00252:294:H3YWTDSX5:4:1338:13566:15342/1	60	-
chr1	56479267	56479268	A00252:294:H3YWTDSX5:4:1355:27471:32690	60	+
chr1	57135921	57135922	A00252:294:H3YWTDSX5:4:1150:10520:8281/1	60	+
chr1	57594914	57594915	A00252:294:H3YWTDSX5:4:1401:14624:4210	60	+
chr1	59441791	59441792	A00252:294:H3YWTDSX5:4:1212:19144:17801	60	-
chr1	59750798	59750799	A00252:294:H3YWTDSX5:4:1605:5150:21746	60	-
chr1	61090653	61090654	A00252:294:H3YWTDSX5:4:1236:11424:28823/1	60	-
chr1	61098194	61098195	A00252:294:H3YWTDSX5:4:1428:30743:26741/1	60	+
chr1	61107327	61107328	A00252:294:H3YWTDSX5:4:1405:15736:30968/1	60	-
chr1	61195343	61195344	A00252:294:H3YWTDSX5:4:1132:23556:21402/1	60	-
chr1	62377226	62377227	A00252:294:H3YWTDSX5:4:1114:3992:7560/1	60	+
chr1	62391194	62391195	A00252:294:H3YWTDSX5:4:1127:11505:12649	60	-
chr1	62598441	62598442	A00252:294:H3YWTDSX5:4:1172:6036:15984/1	60	+
chr1	62815920	62815921	A00252:294:H3YWTDSX5:4:2521:13286:20212	60	+
chr1	63471460	63471461	A00252:294:H3YWTDSX5:4:2675:10655:12962	60	+
chr1	64782706	64782707	A00252:294:H3YWTDSX5:4:2526:12726:23938	60	+
chr1	64951813	64951814	A00252:294:H3YWTDSX5:4:1363:29803:9142	60	-
chr1	65380001	65380002	A00252:294:H3YWTDSX5:4:2175:20193:24846/1	60	+
chr1	70147121	70147122	A00252:294:H3YWTDSX5:4:1359:21278:11475	60	-
chr1	70285036	70285037	A00252:294:H3YWTDSX5:4:1220:6922:25567	60	-
chr1	70317445	70317446	A00252:294:H3YWTDSX5:4:1152:9670:35149/1	60	+
chr1	70380122	70380123	A00252:294:H3YWTDSX5:4:1152:30599:9017/1	60	+
chr1	70439733	70439734	A00252:294:H3YWTDSX5:4:2568:21558:6511	60	+
chr1	70484839	70484840	A00252:294:H3YWTDSX5:4:2548:31665:5259	60	+
chr1	71312177	71312178	A00252:294:H3YWTDSX5:4:2351:11840:29387	60	-
chr1	71407351	71407352	A00252:294:H3YWTDSX5:4:1132:32967:13463	60	+
chr1	71642426	71642427	A00252:294:H3YWTDSX5:4:1417:15022:36432/1	60	-
chr1	71758438	71758439	A00252:294:H3YWTDSX5:4:1109:7862:4961/1	60	-
chr1	72227926	72227927	A00252:294:H3YWTDSX5:4:1120:15293:15045/1	60	+
chr1	72876591	72876592	A00252:294:H3YWTDSX5:4:2370:4182:31125	60	+
chr1	72978121	72978122	A00252:294:H3YWTDSX5:4:2467:20238:22294/1	60	+
chr1	75142242	75142243	A00252:294:H3YWTDSX5:4:1108:22010:10426/1	60	-
chr1	75913261	75913262	A00252:294:H3YWTDSX5:4:1208:20311:14967/1	60	-
chr1	77220899	77220900	A00252:294:H3YWTDSX5:4:1122:12626:21981/1	60	+
chr1	78015941	78015942	A00252:294:H3YWTDSX5:4:1172:14217:6324/1	60	+
chr1	81269432	81269433	A00252:294:H3YWTDSX5:4:2171:16866:11318/1	60	+
chr1	82652854	82652855	A00252:294:H3YWTDSX5:4:1118:7844:24846/1	60	+
chr1	83643774	83643775	A00252:294:H3YWTDSX5:4:1265:21115:4773/1	60	-
chr1	84099881	84099882	A00252:294:H3YWTDSX5:4:1219:12572:27837/1	60	+
chr1	84163371	84163372	A00252:294:H3YWTDSX5:4:1118:2329:27602/1	60	-
chr1	84164583	84164584	A00252:294:H3YWTDSX5:4:1251:17626:28573/1	60	+
chr1	84550074	84550075	A00252:294:H3YWTDSX5:4:1138:21368:9408/1	60	-
chr1	86370148	86370149	A00252:294:H3YWTDSX5:4:1104:31891:23062/1	60	-
chr1	86427333	86427334	A00252:294:H3YWTDSX5:4:1111:20112:13056/1	60	+
chr1	86842230	86842231	A00252:294:H3YWTDSX5:4:2365:4417:36260/1	60	-
chr1	86884291	86884292	A00252:294:H3YWTDSX5:4:1204:18692:25379/1	60	-
chr1	87031896	87031897	A00252:294:H3YWTDSX5:4:1269:5348:27164/1	60	-
chr1	88810462	88810463	A00252:294:H3YWTDSX5:4:2405:17626:3458/1	60	+
chr1	88846630	88846631	A00252:294:H3YWTDSX5:4:2333:31711:17581	60	-
chr1	89017778	89017779	A00252:294:H3YWTDSX5:4:1274:30680:18677	60	-
chr1	89279775	89279776	A00252:294:H3YWTDSX5:4:2614:17517:14982	60	+
chr1	89940459	89940460	A00252:294:H3YWTDSX5:4:2502:31096:13416/1	60	+
chr1	91004831	91004832	A00252:294:H3YWTDSX5:4:1108:8449:8328/1	60	+
chr1	91111670	91111671	A00252:294:H3YWTDSX5:4:2115:9326:30545/1	60	+
chr1	91508305	91508306	A00252:294:H3YWTDSX5:4:1130:24487:35822/1	60	+
chr1	92025671	92025672	A00252:294:H3YWTDSX5:4:1173:17101:9064/1	60	-
chr1	92048701	92048702	A00252:294:H3YWTDSX5:4:1660:8467:12305	60	+
chr1	92323207	92323208	A00252:294:H3YWTDSX5:4:2236:12283:8703/1	60	+
chr1	92543359	92543360	A00252:294:H3YWTDSX5:4:1149:18412:11522	60	-
chr1	92573690	92573691	A00252:294:H3YWTDSX5:4:1108:5701:17378/1	60	+
chr1	92582440	92582441	A00252:294:H3YWTDSX5:4:1232:8187:8406/1	60	-
chr1	92942798	92942799	A00252:294:H3YWTDSX5:4:1106:23746:22326/1	60	+
chr1	93116278	93116279	A00252:294:H3YWTDSX5:4:2106:19714:8547	60	-
chr1	93152258	93152259	A00252:294:H3YWTDSX5:4:2627:13141:37027	60	-
chr1	93152910	93152911	A00252:294:H3YWTDSX5:4:1122:9769:35196/1	60	+
chr1	93205669	93205670	A00252:294:H3YWTDSX5:4:1114:25319:26553/1	60	-
chr1	93210519	93210520	A00252:294:H3YWTDSX5:4:1143:7889:36949/1	60	-
chr1	93538971	93538972	A00252:294:H3YWTDSX5:4:1173:20265:25598/1	60	+
chr1	93743407	93743408	A00252:294:H3YWTDSX5:4:1317:20889:25582	60	+
chr1	94462100	94462101	A00252:294:H3YWTDSX5:4:1117:19940:5462/1	60	+
chr1	96147410	96147411	A00252:294:H3YWTDSX5:4:2250:16369:19288/1	60	+
chr1	96643284	96643285	A00252:294:H3YWTDSX5:4:1653:16170:3098/1	60	+
chr1	97235143	97235144	A00252:294:H3YWTDSX5:4:1172:17445:24721/1	60	-
chr1	97240384	97240385	A00252:294:H3YWTDSX5:4:1127:18927:6433/1	60	+
chr1	97651146	97651147	A00252:294:H3YWTDSX5:4:1115:19262:25081/1	60	+
chr1	97717972	97717973	A00252:294:H3YWTDSX5:4:1228:13322:17300/1	60	-
chr1	97719388	97719389	A00252:294:H3YWTDSX5:4:1102:13865:34929/1	60	+
chr1	97765241	97765242	A00252:294:H3YWTDSX5:4:1528:12038:21026/1	60	+
chr1	97803759	97803760	A00252:294:H3YWTDSX5:4:1406:6488:30138	60	-
chr1	97816106	97816107	A00252:294:H3YWTDSX5:4:1106:30129:4946/1	60	+
chr1	97842615	97842616	A00252:294:H3YWTDSX5:4:2543:23999:36135/1	60	+
chr1	97903728	97903729	A00252:294:H3YWTDSX5:4:1115:25156:32847/1	60	+
chr1	97952579	97952580	A00252:294:H3YWTDSX5:4:1110:7355:10567/1	60	+
chr1	99877786	99877787	A00252:294:H3YWTDSX5:4:1149:2148:34053/1	60	-
chr1	100021571	100021572	A00252:294:H3YWTDSX5:4:1106:7365:13777/1	60	+
chr1	100080241	100080242	A00252:294:H3YWTDSX5:4:1170:32533:24768/1	60	+
chr1	100110334	100110335	A00252:294:H3YWTDSX5:4:1328:28745:32330/1	60	+
chr1	100112526	100112527	A00252:294:H3YWTDSX5:4:1275:19199:26193/1	60	+
chr1	100119834	100119835	A00252:294:H3YWTDSX5:4:2646:28348:6652/1	60	-
chr1	100119835	100119836	A00252:294:H3YWTDSX5:4:1107:16740:3302/1	60	-
chr1	100501613	100501614	A00252:294:H3YWTDSX5:4:1174:29704:10128/1	60	+
chr1	100995334	100995335	A00252:294:H3YWTDSX5:4:1161:31385:3740/1	60	-
chr1	101018453	101018454	A00252:294:H3YWTDSX5:4:1107:4191:10942/1	60	+
chr1	101018454	101018455	A00252:294:H3YWTDSX5:4:1527:27245:30671	60	+
chr1	101081606	101081607	A00252:294:H3YWTDSX5:4:2557:18909:1924/1	60	-
chr1	101220335	101220336	A00252:294:H3YWTDSX5:4:1107:10791:10504/1	60	+
chr1	101220336	101220337	A00252:294:H3YWTDSX5:4:2468:6144:36902/1	60	+
chr1	102704009	102704010	A00252:294:H3YWTDSX5:4:1261:10113:31062/1	60	+
chr1	103015091	103015092	A00252:294:H3YWTDSX5:4:1121:2564:13135/1	60	+
chr1	103202128	103202129	A00252:294:H3YWTDSX5:4:2150:26178:35399	60	-
chr1	103202130	103202131	A00252:294:H3YWTDSX5:4:1168:1976:12305	60	-
chr1	105320146	105320147	A00252:294:H3YWTDSX5:4:1513:17671:29277/1	60	-
chr1	105832868	105832869	A00252:294:H3YWTDSX5:4:1156:21739:12179/1	60	+
chr1	105832869	105832870	A00252:294:H3YWTDSX5:4:2116:2049:15217	60	+
chr1	107605888	107605889	A00252:294:H3YWTDSX5:4:1104:5719:17785/1	60	+
chr1	107607465	107607466	A00252:294:H3YWTDSX5:4:1127:2320:21418/1	60	-
chr1	107621547	107621548	A00252:294:H3YWTDSX5:4:1145:27959:1219/1	60	-
chr1	107742617	107742618	A00252:294:H3YWTDSX5:4:1103:5367:7247/1	60	+
chr1	107901273	107901274	A00252:294:H3YWTDSX5:4:1110:5963:23375/1	60	-
chr1	107910908	107910909	A00252:294:H3YWTDSX5:4:1103:26784:34663/1	60	+
chr1	107910910	107910911	A00252:294:H3YWTDSX5:4:1353:26784:14622	60	+
chr1	107930283	107930284	A00252:294:H3YWTDSX5:4:1138:6063:26710/1	60	+
chr1	108800334	108800335	A00252:294:H3YWTDSX5:4:1376:20048:26349/1	60	-
chr1	108993134	108993135	A00252:294:H3YWTDSX5:4:1664:7645:12414/1	60	-
chr1	109222864	109222865	A00252:294:H3YWTDSX5:4:1105:16459:27680/1	60	+
chr1	109363375	109363376	A00252:294:H3YWTDSX5:4:1237:19687:27477/1	60	-
chr1	109586129	109586130	A00252:294:H3YWTDSX5:4:2357:24840:12540/1	60	-
chr1	109592552	109592553	A00252:294:H3YWTDSX5:4:1102:1940:34037/1	60	+
chr1	110349841	110349842	A00252:294:H3YWTDSX5:4:1561:4788:1611/1	60	-
chr1	110350451	110350452	A00252:294:H3YWTDSX5:4:2663:24144:27492/1	60	+
chr1	110879147	110879148	A00252:294:H3YWTDSX5:4:1105:13422:15624/1	60	+
chr1	110897003	110897004	A00252:294:H3YWTDSX5:4:1113:15998:25848/1	60	+
chr1	111120315	111120316	A00252:294:H3YWTDSX5:4:1406:15094:25222/1	60	-
chr1	111159921	111159922	A00252:294:H3YWTDSX5:4:2517:12753:6167	60	-
chr1	111160790	111160791	A00252:294:H3YWTDSX5:4:1409:5719:29152	60	-
chr1	111169693	111169694	A00252:294:H3YWTDSX5:4:1116:6777:31735/1	60	+
chr1	111176384	111176385	A00252:294:H3YWTDSX5:4:1529:17897:26162	60	-
chr1	111183460	111183461	A00252:294:H3YWTDSX5:4:1147:19696:33129/1	60	+
chr1	111632407	111632408	A00252:294:H3YWTDSX5:4:1132:20003:32628/1	60	-
chr1	111633832	111633833	A00252:294:H3YWTDSX5:4:1518:6994:26130/1	60	-
chr1	111694381	111694382	A00252:294:H3YWTDSX5:4:1131:14145:16814/1	60	-
chr1	111766038	111766039	A00252:294:H3YWTDSX5:4:1102:6596:35900/1	60	+
chr1	112562819	112562820	A00252:294:H3YWTDSX5:4:1107:3251:1047/1	60	-
chr1	112578400	112578401	A00252:294:H3YWTDSX5:4:1521:19325:34710/1	60	+
chr1	112962354	112962355	A00252:294:H3YWTDSX5:4:1552:23538:2049/1	60	+
chr1	113833136	113833137	A00252:294:H3YWTDSX5:4:2259:20591:1360	60	-
chr1	113956797	113956798	A00252:294:H3YWTDSX5:4:2375:1506:24361	60	-
chr1	113967000	113967001	A00252:294:H3YWTDSX5:4:1361:10511:21699	60	-
chr1	114394926	114394927	A00252:294:H3YWTDSX5:4:1116:32805:28401/1	60	+
chr1	114396292	114396293	A00252:294:H3YWTDSX5:4:1269:3061:25645/1	60	-
chr1	114412916	114412917	A00252:294:H3YWTDSX5:4:2172:25427:16532/1	60	+
chr1	114431508	114431509	A00252:294:H3YWTDSX5:4:1111:12518:18443/1	60	-
chr1	114432808	114432809	A00252:294:H3YWTDSX5:4:1656:15854:32800/1	60	+
chr1	114477815	114477816	A00252:294:H3YWTDSX5:4:1673:15257:4304/1	60	-
chr1	114496471	114496472	A00252:294:H3YWTDSX5:4:1268:4915:16203/1	60	-
chr1	117072878	117072879	A00252:294:H3YWTDSX5:4:1127:31747:26725/1	60	+
chr1	117073164	117073165	A00252:294:H3YWTDSX5:4:1111:31548:13166/1	60	-
chr1	117499883	117499884	A00252:294:H3YWTDSX5:4:1361:12870:34053/1	60	+
chr1	117620089	117620090	A00252:294:H3YWTDSX5:4:1107:11162:5290/1	60	+
chr1	117916550	117916551	A00252:294:H3YWTDSX5:4:2362:11541:4695	60	+
chr1	117942174	117942175	A00252:294:H3YWTDSX5:4:1255:32253:33176/1	60	-
chr1	117957450	117957451	A00252:294:H3YWTDSX5:4:1105:13485:6778/1	60	+
chr1	117957451	117957452	A00252:294:H3YWTDSX5:4:1219:17327:21856	60	+
chr1	119090485	119090486	A00252:294:H3YWTDSX5:4:2121:24903:6167/1	60	-
chr1	119311081	119311082	A00252:294:H3YWTDSX5:4:1232:6379:29074	60	-
chr1	119944657	119944658	A00252:294:H3YWTDSX5:4:1227:30165:1063/1	60	-
chr1	120017469	120017470	A00252:294:H3YWTDSX5:4:2304:20283:28792	60	+
chr1	120023254	120023255	A00252:294:H3YWTDSX5:4:1102:5050:10708/1	60	-
chr1	120037720	120037721	A00252:294:H3YWTDSX5:4:1228:6858:2472/1	60	-
chr1	120039219	120039220	A00252:294:H3YWTDSX5:4:1340:29423:8453/1	60	+
chr1	120045891	120045892	A00252:294:H3YWTDSX5:4:2351:11568:1204	60	-
chr1	125100912	125100913	A00252:294:H3YWTDSX5:4:2203:17815:1501/1	60	+
chr1	144891077	144891078	A00252:294:H3YWTDSX5:4:1612:15727:26725/1	60	+
chr1	145003826	145003827	A00252:294:H3YWTDSX5:4:1272:24279:11506/1	60	+
chr1	145589310	145589311	A00252:294:H3YWTDSX5:4:1252:27371:35368/1	60	+
chr1	146180731	146180732	A00252:294:H3YWTDSX5:4:1316:14163:35571/1	60	-
chr1	147945407	147945408	A00252:294:H3YWTDSX5:4:1175:10990:4022	60	+
chr1	149413869	149413870	A00252:294:H3YWTDSX5:4:1202:9914:36135/1	60	-
chr1	149443446	149443447	A00252:294:H3YWTDSX5:4:1330:31204:2080	60	-
chr1	149450609	149450610	A00252:294:H3YWTDSX5:4:1121:7609:17237/1	60	+
chr1	149997626	149997627	A00252:294:H3YWTDSX5:4:1108:28022:33802/1	60	+
chr1	149997627	149997628	A00252:294:H3YWTDSX5:4:1553:4354:24439	60	+
chr1	150049356	150049357	A00252:294:H3YWTDSX5:4:1501:21088:15937	60	-
chr1	150080521	150080522	A00252:294:H3YWTDSX5:4:1112:23384:11209/1	60	-
chr1	150082751	150082752	A00252:294:H3YWTDSX5:4:1106:4761:28808/1	60	-
chr1	150093714	150093715	A00252:294:H3YWTDSX5:4:1102:30996:24048/1	60	-
chr1	150104022	150104023	A00252:294:H3YWTDSX5:4:1111:17273:8046/1	60	+
chr1	150111245	150111246	A00252:294:H3YWTDSX5:4:1102:6144:12790/1	60	+
chr1	150119193	150119194	A00252:294:H3YWTDSX5:4:2240:14036:22075	60	-
chr1	150133999	150134000	A00252:294:H3YWTDSX5:4:1338:7572:5556/1	60	-
chr1	150298524	150298525	A00252:294:H3YWTDSX5:4:1149:28357:5697/1	60	-
chr1	150346403	150346404	A00252:294:H3YWTDSX5:4:1256:14904:35697	60	-
chr1	150352759	150352760	A00252:294:H3YWTDSX5:4:1376:13883:21402/1	60	+
chr1	150391010	150391011	A00252:294:H3YWTDSX5:4:2248:30535:13886/1	60	+
chr1	150456569	150456570	A00252:294:H3YWTDSX5:4:1132:32072:6715/1	60	-
chr1	150458317	150458318	A00252:294:H3YWTDSX5:4:1259:8648:30499/1	60	+
chr1	150573335	150573336	A00252:294:H3YWTDSX5:4:2139:17562:14465/1	60	-
chr1	150573549	150573550	A00252:294:H3YWTDSX5:4:1107:30472:32252/1	60	+
chr1	150574647	150574648	A00252:294:H3YWTDSX5:4:1103:24948:18082/1	60	+
chr1	150574649	150574650	A00252:294:H3YWTDSX5:4:2102:21260:26944	60	+
chr1	150619924	150619925	A00252:294:H3YWTDSX5:4:2432:1307:5071	60	-
chr1	150619925	150619926	A00252:294:H3YWTDSX5:4:1520:29695:17127/1	60	-
chr1	150655621	150655622	A00252:294:H3YWTDSX5:4:1117:30011:36683/1	60	+
chr1	150669752	150669753	A00252:294:H3YWTDSX5:4:2603:20925:24549	60	-
chr1	150691478	150691479	A00252:294:H3YWTDSX5:4:1573:27507:19038/1	60	+
chr1	150838209	150838210	A00252:294:H3YWTDSX5:4:1110:16640:18286/1	60	-
chr1	151064869	151064870	A00252:294:H3YWTDSX5:4:1104:24460:12602/1	60	+
chr1	151106582	151106583	A00252:294:H3YWTDSX5:4:1371:14172:20588/1	60	+
chr1	151212313	151212314	A00252:294:H3YWTDSX5:4:1471:23276:18255/1	60	+
chr1	151261984	151261985	A00252:294:H3YWTDSX5:4:1165:31412:6230/1	60	+
chr1	151438426	151438427	A00252:294:H3YWTDSX5:4:1535:18059:10535/1	60	-
chr1	151444649	151444650	A00252:294:H3YWTDSX5:4:2373:21956:27211/1	60	-
chr1	151644528	151644529	A00252:294:H3YWTDSX5:4:1456:32434:29481/1	60	-
chr1	151662088	151662089	A00252:294:H3YWTDSX5:4:2368:18828:12837	60	-
chr1	151662089	151662090	A00252:294:H3YWTDSX5:4:1118:6451:31109	60	-
chr1	151664611	151664612	A00252:294:H3YWTDSX5:4:1109:18475:21746/1	60	+
chr1	153661982	153661983	A00252:294:H3YWTDSX5:4:2245:22010:2472	60	-
chr1	153843428	153843429	A00252:294:H3YWTDSX5:4:1261:24352:14481/1	60	-
chr1	153869576	153869577	A00252:294:H3YWTDSX5:4:1261:31268:18098	60	-
chr1	153872806	153872807	A00252:294:H3YWTDSX5:4:1526:24912:5306/1	60	+
chr1	153878018	153878019	A00252:294:H3YWTDSX5:4:1156:28628:37043/1	60	-
chr1	153896938	153896939	A00252:294:H3YWTDSX5:4:1102:31919:34381/1	60	+
chr1	154163345	154163346	A00252:294:H3YWTDSX5:4:1276:26042:31908/1	60	+
chr1	154163346	154163347	A00252:294:H3YWTDSX5:4:2117:23809:25254	60	+
chr1	154170496	154170497	A00252:294:H3YWTDSX5:4:1111:16179:5181/1	60	-
chr1	154250406	154250407	A00252:294:H3YWTDSX5:4:1118:21540:6292/1	60	-
chr1	154614037	154614038	A00252:294:H3YWTDSX5:4:1147:10981:22701/1	60	-
chr1	154617362	154617363	A00252:294:H3YWTDSX5:4:2329:8260:2394	60	-
chr1	154621337	154621338	A00252:294:H3YWTDSX5:4:2231:7048:10128/1	60	-
chr1	154922153	154922154	A00252:294:H3YWTDSX5:4:1547:23276:29340/1	60	-
chr1	154985463	154985464	A00252:294:H3YWTDSX5:4:1147:18810:6699	60	-
chr1	154991761	154991762	A00252:294:H3YWTDSX5:4:1102:8531:27665/1	60	+
chr1	154991762	154991763	A00252:294:H3YWTDSX5:4:1139:2483:6825	60	+
chr1	155068414	155068415	A00252:294:H3YWTDSX5:4:1221:24804:4147/1	60	+
chr1	155342867	155342868	A00252:294:H3YWTDSX5:4:1362:19569:30780/1	60	-
chr1	155353309	155353310	A00252:294:H3YWTDSX5:4:2656:14850:2315	60	-
chr1	155368154	155368155	A00252:294:H3YWTDSX5:4:1104:6433:33583/1	60	-
chr1	155368693	155368694	A00252:294:H3YWTDSX5:4:1172:1127:29403	60	+
chr1	155374651	155374652	A00252:294:H3YWTDSX5:4:1129:7943:34037	60	-
chr1	155383180	155383181	A00252:294:H3YWTDSX5:4:1133:20347:19601/1	60	+
chr1	155397695	155397696	A00252:294:H3YWTDSX5:4:1109:28754:25739/1	60	+
chr1	155419343	155419344	A00252:294:H3YWTDSX5:4:1102:7961:3349/1	60	+
chr1	155438100	155438101	A00252:294:H3YWTDSX5:4:2217:30309:10050	60	+
chr1	155440292	155440293	A00252:294:H3YWTDSX5:4:1223:30291:8108/1	60	-
chr1	155442704	155442705	A00252:294:H3YWTDSX5:4:1164:18584:1642/1	60	-
chr1	155460169	155460170	A00252:294:H3YWTDSX5:4:1106:19171:10770/1	60	-
chr1	155471589	155471590	A00252:294:H3YWTDSX5:4:2647:30427:8249	60	-
chr1	155471590	155471591	A00252:294:H3YWTDSX5:4:1606:9842:35947/1	60	-
chr1	155477864	155477865	A00252:294:H3YWTDSX5:4:1108:17463:10347/1	60	+
chr1	155478149	155478150	A00252:294:H3YWTDSX5:4:1156:9724:7279/1	60	+
chr1	155486975	155486976	A00252:294:H3YWTDSX5:4:1322:26585:3724/1	60	-
chr1	155517361	155517362	A00252:294:H3YWTDSX5:4:1132:5529:14763/1	60	-
chr1	155526318	155526319	A00252:294:H3YWTDSX5:4:1643:13783:23390	60	-
chr1	155533120	155533121	A00252:294:H3YWTDSX5:4:1434:30653:23891/1	60	+
chr1	155551149	155551150	A00252:294:H3YWTDSX5:4:1101:31177:21731/1	60	+
chr1	155556968	155556969	A00252:294:H3YWTDSX5:4:1529:29776:12759	60	-
chr1	155682158	155682159	A00252:294:H3YWTDSX5:4:1108:17888:36135/1	60	+
chr1	155736085	155736086	A00252:294:H3YWTDSX5:4:2151:19840:1877	60	-
chr1	155736087	155736088	A00252:294:H3YWTDSX5:4:1401:28890:25974/1	60	-
chr1	155794326	155794327	A00252:294:H3YWTDSX5:4:1101:6777:24502/1	60	+
chr1	155796744	155796745	A00252:294:H3YWTDSX5:4:1120:31024:33332/1	60	-
chr1	155817199	155817200	A00252:294:H3YWTDSX5:4:2135:14561:13902	60	-
chr1	155824097	155824098	A00252:294:H3YWTDSX5:4:1131:23791:3176	60	-
chr1	155845839	155845840	A00252:294:H3YWTDSX5:4:1102:8666:13714/1	60	+
chr1	155918270	155918271	A00252:294:H3YWTDSX5:4:1106:18548:14325/1	60	+
chr1	155918562	155918563	A00252:294:H3YWTDSX5:4:1127:25220:20243/1	60	-
chr1	155920022	155920023	A00252:294:H3YWTDSX5:4:2612:20808:19711	60	+
chr1	155929601	155929602	A00252:294:H3YWTDSX5:4:1662:32579:13761/1	60	+
chr1	155955819	155955820	A00252:294:H3YWTDSX5:4:1509:10013:1110/1	60	-
chr1	156039216	156039217	A00252:294:H3YWTDSX5:4:1135:13386:33786/1	60	-
chr1	156202685	156202686	A00252:294:H3YWTDSX5:4:2614:30002:12085	60	-
chr1	156207189	156207190	A00252:294:H3YWTDSX5:4:1216:21106:23171/1	60	-
chr1	156227279	156227280	A00252:294:H3YWTDSX5:4:1156:16794:21183/1	60	-
chr1	156275314	156275315	A00252:294:H3YWTDSX5:4:1251:29369:5384	60	-
chr1	156322223	156322224	A00252:294:H3YWTDSX5:4:1146:31051:31845/1	60	-
chr1	156329419	156329420	A00252:294:H3YWTDSX5:4:1138:27697:23657/1	60	+
chr1	156332800	156332801	A00252:294:H3YWTDSX5:4:1104:19958:12571	60	-
chr1	156486458	156486459	A00252:294:H3YWTDSX5:4:1109:31575:22764/1	60	-
chr1	156542453	156542454	A00252:294:H3YWTDSX5:4:1151:20745:8171/1	60	+
chr1	156560619	156560620	A00252:294:H3YWTDSX5:4:1127:25238:18364/1	60	+
chr1	156565689	156565690	A00252:294:H3YWTDSX5:4:1303:7545:10989/1	60	+
chr1	156571702	156571703	A00252:294:H3YWTDSX5:4:1102:6072:18677/1	60	+
chr1	156777853	156777854	A00252:294:H3YWTDSX5:4:1127:8287:18568/1	60	-
chr1	160226233	160226234	A00252:294:H3YWTDSX5:4:1629:14633:36041/1	60	-
chr1	160303648	160303649	A00252:294:H3YWTDSX5:4:1142:24849:19914/1	60	+
chr1	160319784	160319785	A00252:294:H3YWTDSX5:4:1323:32461:4225	60	-
chr1	160463854	160463855	A00252:294:H3YWTDSX5:4:1109:11568:19930/1	60	-
chr1	160501970	160501971	A00252:294:H3YWTDSX5:4:2314:3549:3756/1	60	-
chr1	160573900	160573901	A00252:294:H3YWTDSX5:4:1127:30219:28651/1	60	-
chr1	160574652	160574653	A00252:294:H3YWTDSX5:4:1104:10095:23923	60	-
chr1	161112293	161112294	A00252:294:H3YWTDSX5:4:1118:8088:5854/1	60	+
chr1	161136655	161136656	A00252:294:H3YWTDSX5:4:1144:18692:28886/1	60	+
chr1	161326720	161326721	A00252:294:H3YWTDSX5:4:1106:15212:8202/1	60	-
chr1	161339533	161339534	A00252:294:H3YWTDSX5:4:2524:29984:23610/1	60	+
chr1	161795894	161795895	A00252:294:H3YWTDSX5:4:1145:9335:8234/1	60	-
chr1	161814703	161814704	A00252:294:H3YWTDSX5:4:2327:14959:8422/1	60	-
chr1	161862701	161862702	A00252:294:H3YWTDSX5:4:1219:7681:17049	60	+
chr1	161911696	161911697	A00252:294:H3YWTDSX5:4:1102:10637:15311	60	-
chr1	161922434	161922435	A00252:294:H3YWTDSX5:4:2105:24252:36761	60	-
chr1	163909340	163909341	A00252:294:H3YWTDSX5:4:1104:7129:10207/1	60	-
chr1	165757838	165757839	A00252:294:H3YWTDSX5:4:1104:27877:9220/1	60	+
chr1	165863286	165863287	A00252:294:H3YWTDSX5:4:1103:23050:28479	60	+
chr1	167140254	167140255	A00252:294:H3YWTDSX5:4:1163:27425:20494/1	60	-
chr1	167225987	167225988	A00252:294:H3YWTDSX5:4:1101:25437:28761/1	60	-
chr1	167258109	167258110	A00252:294:H3YWTDSX5:4:1123:21531:21778/1	60	+
chr1	167258110	167258111	A00252:294:H3YWTDSX5:4:1346:23854:21762	60	+
chr1	167270655	167270656	A00252:294:H3YWTDSX5:4:1144:29803:34507/1	60	+
chr1	167332411	167332412	A00252:294:H3YWTDSX5:4:1109:11559:36135/1	60	+
chr1	167972632	167972633	A00252:294:H3YWTDSX5:4:1103:6994:32581/1	60	-
chr1	167977682	167977683	A00252:294:H3YWTDSX5:4:1473:27317:7874/1	60	+
chr1	168020002	168020003	A00252:294:H3YWTDSX5:4:1102:9254:35149/1	60	-
chr1	168034600	168034601	A00252:294:H3YWTDSX5:4:1121:30201:12774/1	60	+
chr1	168057805	168057806	A00252:294:H3YWTDSX5:4:1135:32615:26913/1	60	+
chr1	168185608	168185609	A00252:294:H3YWTDSX5:4:2132:4182:31187/1	60	-
chr1	168198989	168198990	A00252:294:H3YWTDSX5:4:2607:24388:14512	60	-
chr1	168379790	168379791	A00252:294:H3YWTDSX5:4:2503:16269:29324	60	-
chr1	168541741	168541742	A00252:294:H3YWTDSX5:4:2223:23529:27743	60	-
chr1	169293678	169293679	A00252:294:H3YWTDSX5:4:1104:17427:10911/1	60	+
chr1	169314568	169314569	A00252:294:H3YWTDSX5:4:1162:27760:7326/1	60	-
chr1	169971616	169971617	A00252:294:H3YWTDSX5:4:1148:26521:13573/1	60	-
chr1	170033867	170033868	A00252:294:H3YWTDSX5:4:1148:32226:15029	60	-
chr1	170549107	170549108	A00252:294:H3YWTDSX5:4:1102:26304:25786/1	60	-
chr1	172138493	172138494	A00252:294:H3YWTDSX5:4:2638:16098:18129/1	60	-
chr1	172144958	172144959	A00252:294:H3YWTDSX5:4:2669:5330:14826/1	60	-
chr1	172551190	172551191	A00252:294:H3YWTDSX5:4:1475:30761:21731/1	60	+
chr1	172608333	172608334	A00252:294:H3YWTDSX5:4:1242:23628:2769/1	60	+
chr1	173720454	173720455	A00252:294:H3YWTDSX5:4:1109:29360:11036/1	60	+
chr1	173745811	173745812	A00252:294:H3YWTDSX5:4:1123:26386:36980/1	60	-
chr1	173888278	173888279	A00252:294:H3YWTDSX5:4:1104:17616:22608	60	+
chr1	173895838	173895839	A00252:294:H3YWTDSX5:4:1105:26675:20322/1	60	-
chr1	173960707	173960708	A00252:294:H3YWTDSX5:4:1130:20591:10692/1	60	+
chr1	174188588	174188589	A00252:294:H3YWTDSX5:4:1210:4227:6370/1	60	+
chr1	174275505	174275506	A00252:294:H3YWTDSX5:4:1105:31946:22686/1	60	-
chr1	174295672	174295673	A00252:294:H3YWTDSX5:4:2277:7148:3411/1	60	+
chr1	174388945	174388946	A00252:294:H3YWTDSX5:4:1165:26856:13651/1	60	+
chr1	174664187	174664188	A00252:294:H3YWTDSX5:4:1553:22191:4445/1	60	+
chr1	174714501	174714502	A00252:294:H3YWTDSX5:4:1427:28754:35196	60	-
chr1	174979759	174979760	A00252:294:H3YWTDSX5:4:1575:13964:10739	60	-
chr1	175009447	175009448	A00252:294:H3YWTDSX5:4:2230:13729:3818/1	60	-
chr1	175946378	175946379	A00252:294:H3YWTDSX5:4:1118:6885:12696/1	60	+
chr1	176009419	176009420	A00252:294:H3YWTDSX5:4:1370:7735:1235	60	+
chr1	176158679	176158680	A00252:294:H3YWTDSX5:4:1426:6316:14528	60	-
chr1	176400898	176400899	A00252:294:H3YWTDSX5:4:2152:2067:4445	60	+
chr1	178277916	178277917	A00252:294:H3YWTDSX5:4:1110:17671:11209/1	60	-
chr1	178891328	178891329	A00252:294:H3YWTDSX5:4:2623:26693:32534/1	60	+
chr1	178892661	178892662	A00252:294:H3YWTDSX5:4:1503:10791:34053/1	60	-
chr1	179062120	179062121	A00252:294:H3YWTDSX5:4:2367:7672:7294/1	60	-
chr1	179202589	179202590	A00252:294:H3YWTDSX5:4:1129:14959:32127/1	60	+
chr1	179202978	179202979	A00252:294:H3YWTDSX5:4:1207:4137:3302/1	60	-
chr1	179318019	179318020	A00252:294:H3YWTDSX5:4:1105:29794:11318/1	60	-
chr1	179991274	179991275	A00252:294:H3YWTDSX5:4:1171:5394:35634/1	60	+
chr1	180045569	180045570	A00252:294:H3YWTDSX5:4:1109:8675:11851/1	60	+
chr1	180069678	180069679	A00252:294:H3YWTDSX5:4:1253:2049:13808/1	60	+
chr1	180319462	180319463	A00252:294:H3YWTDSX5:4:1426:18846:18411	60	-
chr1	180649759	180649760	A00252:294:H3YWTDSX5:4:1105:3875:9173/1	60	+
chr1	182814715	182814716	A00252:294:H3YWTDSX5:4:1112:32777:16360	60	+
chr1	182841153	182841154	A00252:294:H3YWTDSX5:4:2115:32090:14418/1	60	-
chr1	183659794	183659795	A00252:294:H3YWTDSX5:4:2529:12219:20807/1	60	+
chr1	184394512	184394513	A00252:294:H3YWTDSX5:4:1557:24117:13980/1	60	-
chr1	184722926	184722927	A00252:294:H3YWTDSX5:4:1205:12283:11584/1	60	+
chr1	185145737	185145738	A00252:294:H3YWTDSX5:4:1101:18837:28698/1	60	-
chr1	185828708	185828709	A00252:294:H3YWTDSX5:4:2353:7500:34209/1	60	-
chr1	186327765	186327766	A00252:294:H3YWTDSX5:4:1115:4092:18161/1	60	-
chr1	186339031	186339032	A00252:294:H3YWTDSX5:4:1101:25021:25598/1	60	+
chr1	186942791	186942792	A00252:294:H3YWTDSX5:4:1102:27841:30044/1	60	+
chr1	188217315	188217316	A00252:294:H3YWTDSX5:4:1106:4128:12868/1	60	-
chr1	189522608	189522609	A00252:294:H3YWTDSX5:4:1124:21070:18756	60	+
chr1	189844088	189844089	A00252:294:H3YWTDSX5:4:1214:25247:20823/1	60	+
chr1	190463903	190463904	A00252:294:H3YWTDSX5:4:2420:8721:28839/1	60	-
chr1	190935961	190935962	A00252:294:H3YWTDSX5:4:1152:19967:9674/1	60	+
chr1	191181091	191181092	A00252:294:H3YWTDSX5:4:2129:10981:8015/1	60	+
chr1	191655512	191655513	A00252:294:H3YWTDSX5:4:2512:2058:31923/1	60	-
chr1	191952659	191952660	A00252:294:H3YWTDSX5:4:1108:12427:3537/1	60	-
chr1	192196775	192196776	A00252:294:H3YWTDSX5:4:1671:28791:31000	60	+
chr1	192347790	192347791	A00252:294:H3YWTDSX5:4:1122:32479:23328/1	60	-
chr1	192367897	192367898	A00252:294:H3YWTDSX5:4:1107:18747:4930/1	60	-
chr1	192864672	192864673	A00252:294:H3YWTDSX5:4:1453:31213:7012/1	60	-
chr1	193024019	193024020	A00252:294:H3YWTDSX5:4:1114:9173:24612/1	60	+
chr1	193045926	193045927	A00252:294:H3YWTDSX5:4:1105:25174:30185/1	60	-
chr1	193175818	193175819	A00252:294:H3YWTDSX5:4:1248:13856:33004/1	60	-
chr1	193879790	193879791	A00252:294:H3YWTDSX5:4:2373:11315:8281/1	60	-
chr1	194133536	194133537	A00252:294:H3YWTDSX5:4:1104:32090:27727/1	60	-
chr1	195076088	195076089	A00252:294:H3YWTDSX5:4:1102:24939:27461/1	60	+
chr1	195132068	195132069	A00252:294:H3YWTDSX5:4:1147:31810:7639/1	60	+
chr1	195463252	195463253	A00252:294:H3YWTDSX5:4:1125:10248:24220/1	60	+
chr1	195710184	195710185	A00252:294:H3YWTDSX5:4:2647:9498:7294	60	-
chr1	195710185	195710186	A00252:294:H3YWTDSX5:4:1104:6677:28620	60	-
chr1	195779000	195779001	A00252:294:H3YWTDSX5:4:1139:32570:31876/1	60	-
chr1	195859817	195859818	A00252:294:H3YWTDSX5:4:1569:2465:30154	60	-
chr1	197118597	197118598	A00252:294:H3YWTDSX5:4:1276:19036:2143/1	60	+
chr1	197144246	197144247	A00252:294:H3YWTDSX5:4:1309:25247:15906/1	60	-
chr1	197570925	197570926	A00252:294:H3YWTDSX5:4:1163:25644:4131/1	60	-
chr1	197612864	197612865	A00252:294:H3YWTDSX5:4:1124:11722:11772/1	60	-
chr1	197655129	197655130	A00252:294:H3YWTDSX5:4:1668:16577:22811/1	60	-
chr1	197868879	197868880	A00252:294:H3YWTDSX5:4:1377:17110:13745	60	-
chr1	198279831	198279832	A00252:294:H3YWTDSX5:4:1268:15320:14372/1	60	+
chr1	198728222	198728223	A00252:294:H3YWTDSX5:4:1113:17372:20494/1	60	+
chr1	198899134	198899135	A00252:294:H3YWTDSX5:4:2215:7211:4648/1	60	-
chr1	199043117	199043118	A00252:294:H3YWTDSX5:4:1347:5638:10880/1	60	-
chr1	199062907	199062908	A00252:294:H3YWTDSX5:4:1217:19479:8453	60	-
chr1	199069106	199069107	A00252:294:H3YWTDSX5:4:2302:14669:34475	60	-
chr1	199127670	199127671	A00252:294:H3YWTDSX5:4:1116:32108:36683/1	60	+
chr1	199183659	199183660	A00252:294:H3YWTDSX5:4:2639:20672:7733	60	-
chr1	200152895	200152896	A00252:294:H3YWTDSX5:4:1559:4761:23672	60	-
chr1	200237623	200237624	A00252:294:H3YWTDSX5:4:2639:4526:15812	60	+
chr1	200812672	200812673	A00252:294:H3YWTDSX5:4:1105:6244:10363/1	60	+
chr1	200848720	200848721	A00252:294:H3YWTDSX5:4:1109:17092:23171	60	+
chr1	201677008	201677009	A00252:294:H3YWTDSX5:4:1327:25870:16141/1	60	-
chr1	201755928	201755929	A00252:294:H3YWTDSX5:4:1462:14507:4570/1	60	-
chr1	201840190	201840191	A00252:294:H3YWTDSX5:4:1310:12355:34475/1	60	+
chr1	201844777	201844778	A00252:294:H3YWTDSX5:4:1112:6614:25723/1	60	-
chr1	201909970	201909971	A00252:294:H3YWTDSX5:4:1376:14217:12712	60	-
chr1	202429922	202429923	A00252:294:H3YWTDSX5:4:1108:20880:4272/1	60	+
chr1	202448941	202448942	A00252:294:H3YWTDSX5:4:1108:26702:19742/1	60	+
chr1	202448942	202448943	A00252:294:H3YWTDSX5:4:1274:22833:25191	60	+
chr1	202519944	202519945	A00252:294:H3YWTDSX5:4:1113:23213:34115/1	60	-
chr1	202544468	202544469	A00252:294:H3YWTDSX5:4:1207:25283:19257/1	60	-
chr1	202748358	202748359	A00252:294:H3YWTDSX5:4:1161:20320:35462/1	60	+
chr1	202760274	202760275	A00252:294:H3YWTDSX5:4:1459:9950:32941/1	60	-
chr1	202763615	202763616	A00252:294:H3YWTDSX5:4:1103:1127:16532/1	60	-
chr1	203802347	203802348	A00252:294:H3YWTDSX5:4:1103:14208:29700/1	60	+
chr1	203828124	203828125	A00252:294:H3YWTDSX5:4:2618:18602:21809/1	60	+
chr1	204540505	204540506	A00252:294:H3YWTDSX5:4:1110:28989:35790	60	+
chr1	204545900	204545901	A00252:294:H3YWTDSX5:4:1141:14922:13275/1	60	+
chr1	205724302	205724303	A00252:294:H3YWTDSX5:4:1104:20645:2206/1	60	-
chr1	205763622	205763623	A00252:294:H3YWTDSX5:4:1112:8648:31000/1	60	-
chr1	205821513	205821514	A00252:294:H3YWTDSX5:4:1164:1741:24048/1	60	-
chr1	206053406	206053407	A00252:294:H3YWTDSX5:4:1113:16640:36229/1	60	-
chr1	206054859	206054860	A00252:294:H3YWTDSX5:4:1114:13756:1517/1	60	+
chr1	206090464	206090465	A00252:294:H3YWTDSX5:4:1224:23972:4648	60	-
chr1	206190698	206190699	A00252:294:H3YWTDSX5:4:1239:5701:15374/1	60	+
chr1	206421091	206421092	A00252:294:H3YWTDSX5:4:1202:6099:12774/1	60	-
chr1	206640598	206640599	A00252:294:H3YWTDSX5:4:1104:1145:26584/1	60	-
chr1	206761429	206761430	A00252:294:H3YWTDSX5:4:1144:20238:17973	60	+
chr1	207782356	207782357	A00252:294:H3YWTDSX5:4:2255:8070:18380/1	60	+
chr1	210206312	210206313	A00252:294:H3YWTDSX5:4:1205:25446:20697/1	60	-
chr1	211575231	211575232	A00252:294:H3YWTDSX5:4:1134:28845:28494/1	60	+
chr1	211985701	211985702	A00252:294:H3YWTDSX5:4:1233:31295:3552/1	60	+
chr1	212007018	212007019	A00252:294:H3YWTDSX5:4:2156:18439:21214	60	-
chr1	212022457	212022458	A00252:294:H3YWTDSX5:4:1572:31620:28698	60	-
chr1	212076641	212076642	A00252:294:H3YWTDSX5:4:1132:5801:27696/1	60	-
chr1	212102670	212102671	A00252:294:H3YWTDSX5:4:1115:12735:32221/1	60	+
chr1	212124325	212124326	A00252:294:H3YWTDSX5:4:2363:4689:3756	60	-
chr1	212344340	212344341	A00252:294:H3YWTDSX5:4:1111:23800:34695/1	60	-
chr1	212348541	212348542	A00252:294:H3YWTDSX5:4:2646:12780:18427/1	60	-
chr1	212348542	212348543	A00252:294:H3YWTDSX5:4:1156:26784:34287/1	60	-
chr1	212632223	212632224	A00252:294:H3YWTDSX5:4:1238:27760:10144/1	60	-
chr1	212737879	212737880	A00252:294:H3YWTDSX5:4:1112:21025:34804/1	60	+
chr1	213002414	213002415	A00252:294:H3YWTDSX5:4:1168:29315:22169/1	60	-
chr1	213246669	213246670	A00252:294:H3YWTDSX5:4:1269:21531:24846/1	60	-
chr1	213662107	213662108	A00252:294:H3YWTDSX5:4:2552:20708:33692/1	60	+
chr1	216105002	216105003	A00252:294:H3YWTDSX5:4:1322:17626:10974/1	60	-
chr1	216554137	216554138	A00252:294:H3YWTDSX5:4:1130:26793:17707/1	60	-
chr1	216629243	216629244	A00252:294:H3YWTDSX5:4:1266:15411:36730/1	60	+
chr1	216785607	216785608	A00252:294:H3YWTDSX5:4:1101:8187:2801/1	60	+
chr1	216785608	216785609	A00252:294:H3YWTDSX5:4:2654:16278:12148	60	+
chr1	216785609	216785610	A00252:294:H3YWTDSX5:4:1360:10158:36558	60	+
chr1	217614107	217614108	A00252:294:H3YWTDSX5:4:2641:4679:20744/1	60	-
chr1	217689403	217689404	A00252:294:H3YWTDSX5:4:2336:3712:9142/1	60	+
chr1	218397064	218397065	A00252:294:H3YWTDSX5:4:2518:19705:36777/1	60	-
chr1	219136925	219136926	A00252:294:H3YWTDSX5:4:1268:6406:9361/1	60	+
chr1	220238657	220238658	A00252:294:H3YWTDSX5:4:1131:28926:12477/1	60	-
chr1	221760717	221760718	A00252:294:H3YWTDSX5:4:1565:29035:8312	60	-
chr1	221999992	221999993	A00252:294:H3YWTDSX5:4:1158:18403:11256/1	60	+
chr1	222567233	222567234	A00252:294:H3YWTDSX5:4:1327:30535:25598/1	60	-
chr1	222677241	222677242	A00252:294:H3YWTDSX5:4:1146:27706:28213/1	60	+
chr1	222886580	222886581	A00252:294:H3YWTDSX5:4:1130:21676:7247/1	60	-
chr1	223791888	223791889	A00252:294:H3YWTDSX5:4:1136:6912:32002/1	60	-
chr1	224038224	224038225	A00252:294:H3YWTDSX5:4:2545:9489:34428/1	60	-
chr1	224039544	224039545	A00252:294:H3YWTDSX5:4:1224:21856:7404	60	+
chr1	224128432	224128433	A00252:294:H3YWTDSX5:4:1119:19506:17989/1	60	-
chr1	224258695	224258696	A00252:294:H3YWTDSX5:4:1101:13892:9204/1	60	-
chr1	224300613	224300614	A00252:294:H3YWTDSX5:4:1157:10782:23610/1	60	+
chr1	224301925	224301926	A00252:294:H3YWTDSX5:4:1538:2465:36949/1	60	+
chr1	224315433	224315434	A00252:294:H3YWTDSX5:4:1259:9100:14090/1	60	-
chr1	224403430	224403431	A00252:294:H3YWTDSX5:4:1158:13187:30906/1	60	-
chr1	224412452	224412453	A00252:294:H3YWTDSX5:4:1118:16848:31892/1	60	-
chr1	224421995	224421996	A00252:294:H3YWTDSX5:4:1259:27308:22514/1	60	+
chr1	225036327	225036328	A00252:294:H3YWTDSX5:4:2616:6370:15342	60	+
chr1	225406339	225406340	A00252:294:H3YWTDSX5:4:1101:13476:12336/1	60	+
chr1	225410880	225410881	A00252:294:H3YWTDSX5:4:1133:20663:28698/1	60	+
chr1	225412928	225412929	A00252:294:H3YWTDSX5:4:1178:24171:26287/1	60	+
chr1	225416831	225416832	A00252:294:H3YWTDSX5:4:1177:28040:34240/1	60	+
chr1	225540253	225540254	A00252:294:H3YWTDSX5:4:1103:19506:35399/1	60	+
chr1	225540254	225540255	A00252:294:H3YWTDSX5:4:1357:5683:7670	60	+
chr1	225601833	225601834	A00252:294:H3YWTDSX5:4:1114:10981:19977/1	60	+
chr1	225787204	225787205	A00252:294:H3YWTDSX5:4:1123:19768:17159/1	60	+
chr1	225866258	225866259	A00252:294:H3YWTDSX5:4:1303:13015:34835/1	60	+
chr1	225997052	225997053	A00252:294:H3YWTDSX5:4:1105:29279:4445/1	60	+
chr1	226067268	226067269	A00252:294:H3YWTDSX5:4:1148:22788:21668/1	60	+
chr1	226230902	226230903	A00252:294:H3YWTDSX5:4:2355:7473:22075	60	-
chr1	226246937	226246938	A00252:294:H3YWTDSX5:4:1519:5584:34898/1	60	+
chr1	226267483	226267484	A00252:294:H3YWTDSX5:4:1125:2157:15342/1	60	+
chr1	226281784	226281785	A00252:294:H3YWTDSX5:4:1157:32117:9236/1	60	+
chr1	226296716	226296717	A00252:294:H3YWTDSX5:4:1672:11903:9267/1	60	-
chr1	226298534	226298535	A00252:294:H3YWTDSX5:4:1169:24180:12994/1	60	-
chr1	226395813	226395814	A00252:294:H3YWTDSX5:4:2339:5339:18630	60	-
chr1	226395817	226395818	A00252:294:H3YWTDSX5:4:1449:24731:17487	60	-
chr1	226398122	226398123	A00252:294:H3YWTDSX5:4:1154:7844:22874/1	60	-
chr1	226670621	226670622	A00252:294:H3YWTDSX5:4:1224:6587:10614/1	60	+
chr1	226687663	226687664	A00252:294:H3YWTDSX5:4:1114:2754:1532/1	60	+
chr1	226687664	226687665	A00252:294:H3YWTDSX5:4:1151:27208:8813/1	60	+
chr1	226688480	226688481	A00252:294:H3YWTDSX5:4:1210:21893:25441/1	60	-
chr1	226702157	226702158	A00252:294:H3YWTDSX5:4:1433:6045:14904/1	60	-
chr1	226724151	226724152	A00252:294:H3YWTDSX5:4:1118:10574:16203/1	60	-
chr1	226725831	226725832	A00252:294:H3YWTDSX5:4:1107:6451:3333	60	+
chr1	226727919	226727920	A00252:294:H3YWTDSX5:4:1223:17481:7028/1	60	-
chr1	226728688	226728689	A00252:294:H3YWTDSX5:4:1649:24035:21731	60	-
chr1	226731847	226731848	A00252:294:H3YWTDSX5:4:1418:18222:23500	60	-
chr1	226731848	226731849	A00252:294:H3YWTDSX5:4:1106:3866:25222	60	-
chr1	226731849	226731850	A00252:294:H3YWTDSX5:4:1122:8956:8202	60	-
chr1	226734742	226734743	A00252:294:H3YWTDSX5:4:1102:12156:19946/1	60	+
chr1	226744367	226744368	A00252:294:H3YWTDSX5:4:1470:9326:4147/1	60	+
chr1	226775861	226775862	A00252:294:H3YWTDSX5:4:2364:32181:24032/1	60	-
chr1	227185478	227185479	A00252:294:H3YWTDSX5:4:1115:4001:1971/1	60	-
chr1	227291763	227291764	A00252:294:H3YWTDSX5:4:1159:25898:7232/1	60	-
chr1	227579958	227579959	A00252:294:H3YWTDSX5:4:2342:23863:12101	60	-
chr1	227686382	227686383	A00252:294:H3YWTDSX5:4:2517:2962:27978/1	60	+
chr1	227755408	227755409	A00252:294:H3YWTDSX5:4:1136:31801:18490/1	60	-
chr1	228085989	228085990	A00252:294:H3YWTDSX5:4:1133:21612:12179/1	60	+
chr1	228086982	228086983	A00252:294:H3YWTDSX5:4:1341:11568:19523	60	-
chr1	228089374	228089375	A00252:294:H3YWTDSX5:4:1102:27245:32643/1	60	+
chr1	228218731	228218732	A00252:294:H3YWTDSX5:4:1102:10936:13636/1	60	+
chr1	228228654	228228655	A00252:294:H3YWTDSX5:4:1344:2040:4867/1	60	+
chr1	228229694	228229695	A00252:294:H3YWTDSX5:4:1264:17915:3646/1	60	-
chr1	228230279	228230280	A00252:294:H3YWTDSX5:4:1121:16116:22357/1	60	-
chr1	228230732	228230733	A00252:294:H3YWTDSX5:4:1574:5186:27602/1	60	-
chr1	228231190	228231191	A00252:294:H3YWTDSX5:4:2345:30065:26412/1	60	-
chr1	228231353	228231354	A00252:294:H3YWTDSX5:4:1148:12491:7842/1	60	-
chr1	228231561	228231562	A00252:294:H3YWTDSX5:4:1240:21423:15452/1	60	+
chr1	228232289	228232290	A00252:294:H3YWTDSX5:4:1107:14552:8531/1	60	+
chr1	228233280	228233281	A00252:294:H3YWTDSX5:4:2133:2022:8907/1	60	+
chr1	228233899	228233900	A00252:294:H3YWTDSX5:4:1353:14968:29669/1	60	-
chr1	228234960	228234961	A00252:294:H3YWTDSX5:4:1570:7075:5071	60	+
chr1	228234998	228234999	A00252:294:H3YWTDSX5:4:1108:31819:20243/1	60	+
chr1	228236014	228236015	A00252:294:H3YWTDSX5:4:1101:29884:16235/1	60	-
chr1	228244830	228244831	A00252:294:H3YWTDSX5:4:1112:15926:2268/1	60	-
chr1	228254298	228254299	A00252:294:H3YWTDSX5:4:1105:25039:32174/1	60	-
chr1	228255197	228255198	A00252:294:H3YWTDSX5:4:2141:30707:22545/1	60	-
chr1	228262378	228262379	A00252:294:H3YWTDSX5:4:1357:10357:35837/1	60	-
chr1	228263643	228263644	A00252:294:H3YWTDSX5:4:1112:18810:21919/1	60	-
chr1	228270867	228270868	A00252:294:H3YWTDSX5:4:1531:8395:16689	60	-
chr1	228271578	228271579	A00252:294:H3YWTDSX5:4:1143:10059:24205/1	60	+
chr1	228271579	228271580	A00252:294:H3YWTDSX5:4:1356:22209:10269	60	+
chr1	228296117	228296118	A00252:294:H3YWTDSX5:4:1276:25355:18537/1	60	-
chr1	228297520	228297521	A00252:294:H3YWTDSX5:4:1131:6623:20760/1	60	+
chr1	228323120	228323121	A00252:294:H3YWTDSX5:4:1144:22607:22451/1	60	-
chr1	228324485	228324486	A00252:294:H3YWTDSX5:4:1109:14055:22232/1	60	+
chr1	228327769	228327770	A00252:294:H3YWTDSX5:4:1159:20573:3364/1	60	+
chr1	228328423	228328424	A00252:294:H3YWTDSX5:4:1137:1127:17159/1	60	+
chr1	228329795	228329796	A00252:294:H3YWTDSX5:4:1147:5177:11334/1	60	-
chr1	228331546	228331547	A00252:294:H3YWTDSX5:4:1165:16803:8077	60	+
chr1	228389465	228389466	A00252:294:H3YWTDSX5:4:2569:23240:3035	60	+
chr1	228398197	228398198	A00252:294:H3YWTDSX5:4:2546:8956:35665	60	-
chr1	228398198	228398199	A00252:294:H3YWTDSX5:4:2477:7265:12508	60	-
chr1	228398199	228398200	A00252:294:H3YWTDSX5:4:1650:26160:3051	60	-
chr1	228401783	228401784	A00252:294:H3YWTDSX5:4:1118:28140:30436	60	+
chr1	228402881	228402882	A00252:294:H3YWTDSX5:4:1128:29803:13463/1	60	+
chr1	228404148	228404149	A00252:294:H3YWTDSX5:4:1235:30192:20149	60	-
chr1	228423449	228423450	A00252:294:H3YWTDSX5:4:1273:5602:30765/1	60	+
chr1	228489739	228489740	A00252:294:H3YWTDSX5:4:2555:1172:16297	60	-
chr1	228489740	228489741	A00252:294:H3YWTDSX5:4:2526:4218:26741/1	60	-
chr1	228490759	228490760	A00252:294:H3YWTDSX5:4:1554:23800:24392/1	60	+
chr1	228491846	228491847	A00252:294:H3YWTDSX5:4:1334:22137:14278/1	60	+
chr1	228491909	228491910	A00252:294:H3YWTDSX5:4:1107:28465:33411/1	60	+
chr1	228492765	228492766	A00252:294:H3YWTDSX5:4:1109:27299:31735	60	-
chr1	228496314	228496315	A00252:294:H3YWTDSX5:4:1517:8594:12399/1	60	-
chr1	228499509	228499510	A00252:294:H3YWTDSX5:4:1118:11279:10222/1	60	+
chr1	228649473	228649474	A00252:294:H3YWTDSX5:4:1108:4924:32283/1	60	+
chr1	228650693	228650694	A00252:294:H3YWTDSX5:4:1333:25247:10864	60	-
chr1	228652651	228652652	A00252:294:H3YWTDSX5:4:1245:3830:24940/1	60	-
chr1	228661186	228661187	A00252:294:H3YWTDSX5:4:1639:17526:3067	60	+
chr1	228688046	228688047	A00252:294:H3YWTDSX5:4:1121:2085:24424/1	60	+
chr1	229036339	229036340	A00252:294:H3YWTDSX5:4:1124:21079:5212/1	60	+
chr1	229279953	229279954	A00252:294:H3YWTDSX5:4:1143:1208:27007/1	60	+
chr1	229281641	229281642	A00252:294:H3YWTDSX5:4:1366:24605:36432/1	60	-
chr1	229286203	229286204	A00252:294:H3YWTDSX5:4:1307:3504:11443/1	60	-
chr1	229286367	229286368	A00252:294:H3YWTDSX5:4:1102:20112:14559/1	60	-
chr1	229286691	229286692	A00252:294:H3YWTDSX5:4:1322:28872:35368/1	60	+
chr1	229287515	229287516	A00252:294:H3YWTDSX5:4:1151:5954:30874/1	60	-
chr1	229290061	229290062	A00252:294:H3YWTDSX5:4:2372:17029:34021	60	+
chr1	229297327	229297328	A00252:294:H3YWTDSX5:4:1239:32108:30013/1	60	-
chr1	229297503	229297504	A00252:294:H3YWTDSX5:4:2327:17372:1548/1	60	-
chr1	229298962	229298963	A00252:294:H3YWTDSX5:4:1146:30553:15452/1	60	+
chr1	229301068	229301069	A00252:294:H3YWTDSX5:4:1107:13033:14231/1	60	+
chr1	229303339	229303340	A00252:294:H3YWTDSX5:4:2368:18331:19053/1	60	-
chr1	229311152	229311153	A00252:294:H3YWTDSX5:4:1154:27136:36213/1	60	+
chr1	229322133	229322134	A00252:294:H3YWTDSX5:4:1303:30047:11537/1	60	-
chr1	229336542	229336543	A00252:294:H3YWTDSX5:4:1125:9634:25285/1	60	+
chr1	229336544	229336545	A00252:294:H3YWTDSX5:4:2416:13874:9330	60	+
chr1	229338230	229338231	A00252:294:H3YWTDSX5:4:1345:28194:32283/1	60	-
chr1	229450972	229450973	A00252:294:H3YWTDSX5:4:1239:7789:15922/1	60	+
chr1	229451730	229451731	A00252:294:H3YWTDSX5:4:1207:30743:15186	60	-
chr1	229452444	229452445	A00252:294:H3YWTDSX5:4:1101:26277:3505/1	60	+
chr1	229452445	229452446	A00252:294:H3YWTDSX5:4:1537:26883:6715	60	+
chr1	229454894	229454895	A00252:294:H3YWTDSX5:4:1442:4173:3176/1	60	-
chr1	229459492	229459493	A00252:294:H3YWTDSX5:4:1102:6705:28667/1	60	-
chr1	229462284	229462285	A00252:294:H3YWTDSX5:4:1112:22932:8108/1	60	-
chr1	229475282	229475283	A00252:294:H3YWTDSX5:4:1166:12093:4773/1	60	+
chr1	229476248	229476249	A00252:294:H3YWTDSX5:4:1150:29586:2879/1	60	-
chr1	229478192	229478193	A00252:294:H3YWTDSX5:4:1168:31548:12320/1	60	+
chr1	229484070	229484071	A00252:294:H3YWTDSX5:4:1568:30129:35352/1	60	+
chr1	229484634	229484635	A00252:294:H3YWTDSX5:4:1154:30581:16000/1	60	+
chr1	229484669	229484670	A00252:294:H3YWTDSX5:4:1221:8133:14418/1	60	-
chr1	229485356	229485357	A00252:294:H3YWTDSX5:4:1136:28628:14184/1	60	+
chr1	229488089	229488090	A00252:294:H3YWTDSX5:4:1102:3676:14497/1	60	+
chr1	229488091	229488092	A00252:294:H3YWTDSX5:4:2151:29884:6809	60	+
chr1	229489193	229489194	A00252:294:H3YWTDSX5:4:1160:16143:34303/1	60	+
chr1	229489194	229489195	A00252:294:H3YWTDSX5:4:1255:24469:26021/1	60	+
chr1	229499682	229499683	A00252:294:H3YWTDSX5:4:2355:14172:15859/1	60	-
chr1	229527361	229527362	A00252:294:H3YWTDSX5:4:1257:24795:23766/1	60	-
chr1	229536223	229536224	A00252:294:H3YWTDSX5:4:1135:7003:20478/1	60	-
chr1	229539996	229539997	A00252:294:H3YWTDSX5:4:1460:7536:10285	60	+
chr1	229541601	229541602	A00252:294:H3YWTDSX5:4:1108:12346:2425/1	60	+
chr1	229597409	229597410	A00252:294:H3YWTDSX5:4:1161:1334:23970	60	-
chr1	229607474	229607475	A00252:294:H3YWTDSX5:4:1119:20103:10473/1	60	-
chr1	229608028	229608029	A00252:294:H3YWTDSX5:4:1147:7410:31109/1	60	-
chr1	230081579	230081580	A00252:294:H3YWTDSX5:4:1144:29378:17080/1	60	-
chr1	230101400	230101401	A00252:294:H3YWTDSX5:4:1110:3676:19507	60	+
chr1	230116507	230116508	A00252:294:H3YWTDSX5:4:1128:10004:16219/1	60	+
chr1	230116667	230116668	A00252:294:H3YWTDSX5:4:1128:7527:30185/1	60	+
chr1	230134035	230134036	A00252:294:H3YWTDSX5:4:1668:29342:1485	60	-
chr1	230181439	230181440	A00252:294:H3YWTDSX5:4:1345:9851:25441	60	-
chr1	230202774	230202775	A00252:294:H3YWTDSX5:4:1101:20329:1752/1	60	+
chr1	230210093	230210094	A00252:294:H3YWTDSX5:4:1107:10493:26647	60	-
chr1	230212631	230212632	A00252:294:H3YWTDSX5:4:1103:20998:36417/1	60	+
chr1	230212632	230212633	A00252:294:H3YWTDSX5:4:1331:18819:32550	60	+
chr1	230226980	230226981	A00252:294:H3YWTDSX5:4:1327:3079:23422/1	60	-
chr1	230922635	230922636	A00252:294:H3YWTDSX5:4:1121:14714:24627/1	60	+
chr1	230927404	230927405	A00252:294:H3YWTDSX5:4:1102:19361:3552/1	60	+
chr1	231205516	231205517	A00252:294:H3YWTDSX5:4:2366:6253:3521/1	60	-
chr1	231261320	231261321	A00252:294:H3YWTDSX5:4:1108:31638:28604/1	60	+
chr1	231261322	231261323	A00252:294:H3YWTDSX5:4:2674:3938:21778	60	+
chr1	231411302	231411303	A00252:294:H3YWTDSX5:4:1111:26666:19711/1	60	+
chr1	231416417	231416418	A00252:294:H3YWTDSX5:4:1367:20410:30358/1	60	+
chr1	231550426	231550427	A00252:294:H3YWTDSX5:4:1111:1307:27367/1	60	-
chr1	231562047	231562048	A00252:294:H3YWTDSX5:4:1474:25084:23829	60	+
chr1	231789666	231789667	A00252:294:H3YWTDSX5:4:1126:1398:11146/1	60	+
chr1	231818744	231818745	A00252:294:H3YWTDSX5:4:1107:18548:32393/1	60	-
chr1	231893599	231893600	A00252:294:H3YWTDSX5:4:1113:7111:1501	60	+
chr1	232425509	232425510	A00252:294:H3YWTDSX5:4:1168:27299:36683/1	60	-
chr1	232432741	232432742	A00252:294:H3YWTDSX5:4:1652:30264:35180/1	60	+
chr1	232475708	232475709	A00252:294:H3YWTDSX5:4:1514:24053:20228/1	60	+
chr1	232493594	232493595	A00252:294:H3YWTDSX5:4:1363:9715:6762/1	60	-
chr1	232559125	232559126	A00252:294:H3YWTDSX5:4:2433:12111:27508	60	-
chr1	232811174	232811175	A00252:294:H3YWTDSX5:4:1376:10447:24158	60	-
chr1	232820897	232820898	A00252:294:H3YWTDSX5:4:1150:16251:12915/1	60	-
chr1	232958609	232958610	A00252:294:H3YWTDSX5:4:1157:25409:26083/1	60	+
chr1	233104095	233104096	A00252:294:H3YWTDSX5:4:2339:32705:6934/1	60	+
chr1	233161790	233161791	A00252:294:H3YWTDSX5:4:1115:27715:13980/1	60	+
chr1	233162359	233162360	A00252:294:H3YWTDSX5:4:1126:25084:12273/1	60	+
chr1	233255227	233255228	A00252:294:H3YWTDSX5:4:1125:16116:35039/1	60	+
chr1	234439110	234439111	A00252:294:H3YWTDSX5:4:1343:1678:29418/1	60	+
chr1	235171030	235171031	A00252:294:H3YWTDSX5:4:1420:10872:27993	60	-
chr1	235189048	235189049	A00252:294:H3YWTDSX5:4:1106:22562:1110/1	60	+
chr1	235194977	235194978	A00252:294:H3YWTDSX5:4:1274:18457:30953/1	60	+
chr1	235240444	235240445	A00252:294:H3YWTDSX5:4:1508:3070:9627/1	60	+
chr1	235244711	235244712	A00252:294:H3YWTDSX5:4:1118:21829:31720/1	60	+
chr1	235260322	235260323	A00252:294:H3YWTDSX5:4:1120:24162:15468/1	60	+
chr1	235283358	235283359	A00252:294:H3YWTDSX5:4:1146:25265:28463/1	60	-
chr1	235320508	235320509	A00252:294:H3YWTDSX5:4:1221:18701:23860/1	60	+
chr1	235466069	235466070	A00252:294:H3YWTDSX5:4:1108:23809:9032/1	60	+
chr1	235466070	235466071	A00252:294:H3YWTDSX5:4:1260:16929:12900	60	+
chr1	237440690	237440691	A00252:294:H3YWTDSX5:4:1512:19777:20964/1	60	+
chr1	237616479	237616480	A00252:294:H3YWTDSX5:4:2309:12906:34710	60	-
chr1	237709133	237709134	A00252:294:H3YWTDSX5:4:1114:19723:20024/1	60	+
chr1	237742492	237742493	A00252:294:H3YWTDSX5:4:1278:11369:30483/1	60	-
chr1	237793425	237793426	A00252:294:H3YWTDSX5:4:1102:21712:8563/1	60	+
chr1	240290975	240290976	A00252:294:H3YWTDSX5:4:1329:7211:10535/1	60	+
chr1	242301966	242301967	A00252:294:H3YWTDSX5:4:1646:7428:21590	60	+
chr1	244416215	244416216	A00252:294:H3YWTDSX5:4:1161:23457:32033/1	60	-
chr1	244658137	244658138	A00252:294:H3YWTDSX5:4:1106:25382:6652/1	60	+
chr1	244687938	244687939	A00252:294:H3YWTDSX5:4:1101:16152:36354/1	60	+
chr1	244709222	244709223	A00252:294:H3YWTDSX5:4:1366:31521:17816/1	60	-
chr1	244818968	244818969	A00252:294:H3YWTDSX5:4:1515:30101:11036/1	60	-
chr1	244850149	244850150	A00252:294:H3YWTDSX5:4:1360:18900:18474/1	60	+
chr1	244850265	244850266	A00252:294:H3YWTDSX5:4:1141:16260:25300/1	60	-
chr1	245939691	245939692	A00252:294:H3YWTDSX5:4:1102:20862:23876/1	60	+
chr1	246473341	246473342	A00252:294:H3YWTDSX5:4:2235:13087:7153	60	-
chr1	246611862	246611863	A00252:294:H3YWTDSX5:4:1108:9200:32675/1	60	-
chr1	246848069	246848070	A00252:294:H3YWTDSX5:4:1109:25021:21057/1	60	+
chr1	246869349	246869350	A00252:294:H3YWTDSX5:4:1102:25708:5431/1	60	+
chr1	246881448	246881449	A00252:294:H3YWTDSX5:4:1155:11641:10191/1	60	+
chr1	246883422	246883423	A00252:294:H3YWTDSX5:4:1130:28393:34068	60	-
chr1	246891121	246891122	A00252:294:H3YWTDSX5:4:1114:17011:33614/1	60	-
chr1	246924034	246924035	A00252:294:H3YWTDSX5:4:1516:26784:9455/1	60	+
chr1	247195816	247195817	A00252:294:H3YWTDSX5:4:1242:14470:18067/1	60	-
chr1	247572150	247572151	A00252:294:H3YWTDSX5:4:1276:13657:36824	60	+
chr1	247754429	247754430	A00252:294:H3YWTDSX5:4:1170:27407:23437/1	60	-
chr1	248678500	248678501	A00252:294:H3YWTDSX5:4:1569:17219:16720/1	60	-
chr10	58079	58080	A00252:294:H3YWTDSX5:4:2364:11677:35368/1	60	+
chr10	209022	209023	A00252:294:H3YWTDSX5:4:2257:25482:35978/1	60	-
chr10	209024	209025	A00252:294:H3YWTDSX5:4:2147:31385:2895	60	-
chr10	220718	220719	A00252:294:H3YWTDSX5:4:1132:16107:12477/1	60	-
chr10	845380	845381	A00252:294:H3YWTDSX5:4:2561:18936:15781/1	60	+
chr10	848189	848190	A00252:294:H3YWTDSX5:4:1111:14724:19601/1	60	+
chr10	848190	848191	A00252:294:H3YWTDSX5:4:1636:3396:13542/1	60	+
chr10	998301	998302	A00252:294:H3YWTDSX5:4:1159:22128:11412	60	+
chr10	2131047	2131048	A00252:294:H3YWTDSX5:4:1206:28339:8328/1	60	-
chr10	2352463	2352464	A00252:294:H3YWTDSX5:4:1564:16324:15107	60	-
chr10	2902153	2902154	A00252:294:H3YWTDSX5:4:1207:21314:18646/1	60	-
chr10	3111640	3111641	A00252:294:H3YWTDSX5:4:2161:6632:18834	60	+
chr10	5698038	5698039	A00252:294:H3YWTDSX5:4:1256:5267:27430/1	60	-
chr10	5721878	5721879	A00252:294:H3YWTDSX5:4:1362:16514:21637/1	60	+
chr10	5772624	5772625	A00252:294:H3YWTDSX5:4:1543:19397:3803/1	60	-
chr10	6425631	6425632	A00252:294:H3YWTDSX5:4:1123:28293:30514/1	60	-
chr10	6460141	6460142	A00252:294:H3YWTDSX5:4:1404:2953:34475	60	-
chr10	6460142	6460143	A00252:294:H3YWTDSX5:4:1104:15257:36996/1	60	-
chr10	6508497	6508498	A00252:294:H3YWTDSX5:4:2157:19199:28604/1	60	+
chr10	6517091	6517092	A00252:294:H3YWTDSX5:4:1150:27444:19492/1	60	-
chr10	6559545	6559546	A00252:294:H3YWTDSX5:4:1156:32009:18693/1	60	+
chr10	6595267	6595268	A00252:294:H3YWTDSX5:4:1122:23583:18944/1	60	-
chr10	7004385	7004386	A00252:294:H3YWTDSX5:4:1101:25319:3067/1	60	+
chr10	7004387	7004388	A00252:294:H3YWTDSX5:4:2401:21314:26381	60	+
chr10	7311037	7311038	A00252:294:H3YWTDSX5:4:1337:15655:7936	60	-
chr10	7757821	7757822	A00252:294:H3YWTDSX5:4:1233:25373:34663	60	-
chr10	8232419	8232420	A00252:294:H3YWTDSX5:4:1159:8070:1376/1	60	-
chr10	8251710	8251711	A00252:294:H3YWTDSX5:4:1128:31629:19758/1	60	-
chr10	9092820	9092821	A00252:294:H3YWTDSX5:4:1107:9155:6981/1	60	-
chr10	10574916	10574917	A00252:294:H3YWTDSX5:4:1413:32353:9330	60	+
chr10	11599625	11599626	A00252:294:H3YWTDSX5:4:2142:18566:22341/1	60	+
chr10	11947650	11947651	A00252:294:H3YWTDSX5:4:1139:21414:8296/1	60	-
chr10	11980187	11980188	A00252:294:H3YWTDSX5:4:1106:19370:23171/1	60	-
chr10	12066682	12066683	A00252:294:H3YWTDSX5:4:2601:17137:15421/1	60	-
chr10	12100030	12100031	A00252:294:H3YWTDSX5:4:2221:15826:34256/1	60	+
chr10	12535683	12535684	A00252:294:H3YWTDSX5:4:2429:9353:8108/1	60	+
chr10	12810500	12810501	A00252:294:H3YWTDSX5:4:2168:1235:34663	60	+
chr10	13624203	13624204	A00252:294:H3YWTDSX5:4:1451:15872:23813/1	60	+
chr10	13648462	13648463	A00252:294:H3YWTDSX5:4:1306:32398:35117/1	60	-
chr10	14073935	14073936	A00252:294:H3YWTDSX5:4:2214:28465:19852	60	-
chr10	14871959	14871960	A00252:294:H3YWTDSX5:4:1537:19307:33959	60	+
chr10	14907656	14907657	A00252:294:H3YWTDSX5:4:1219:20717:20400/1	60	-
chr10	15789674	15789675	A00252:294:H3YWTDSX5:4:1342:13033:36777/1	60	-
chr10	15964485	15964486	A00252:294:H3YWTDSX5:4:1137:26169:19382/1	60	-
chr10	16735477	16735478	A00252:294:H3YWTDSX5:4:1110:12608:34851/1	60	-
chr10	16850674	16850675	A00252:294:H3YWTDSX5:4:2475:22878:35822/1	60	+
chr10	17156197	17156198	A00252:294:H3YWTDSX5:4:1667:19090:34178	60	-
chr10	17660301	17660302	A00252:294:H3YWTDSX5:4:1149:18096:6558/1	60	+
chr10	17714850	17714851	A00252:294:H3YWTDSX5:4:1106:15320:8328/1	60	-
chr10	18614857	18614858	A00252:294:H3YWTDSX5:4:1104:15293:31798/1	60	+
chr10	18614859	18614860	A00252:294:H3YWTDSX5:4:2151:19144:9596	60	+
chr10	21613823	21613824	A00252:294:H3YWTDSX5:4:1105:25500:9330/1	60	+
chr10	21617892	21617893	A00252:294:H3YWTDSX5:4:1115:11876:34835/1	60	+
chr10	21646368	21646369	A00252:294:H3YWTDSX5:4:1306:10438:11459/1	60	+
chr10	21693935	21693936	A00252:294:H3YWTDSX5:4:1241:21224:35524/1	60	-
chr10	22658185	22658186	A00252:294:H3YWTDSX5:4:1108:29152:29810/1	60	-
chr10	22709571	22709572	A00252:294:H3YWTDSX5:4:2608:25816:1078	60	-
chr10	24705328	24705329	A00252:294:H3YWTDSX5:4:1224:15745:25942/1	60	-
chr10	24706878	24706879	A00252:294:H3YWTDSX5:4:1122:10411:25755/1	60	+
chr10	26135790	26135791	A00252:294:H3YWTDSX5:4:2631:30282:9283/1	60	-
chr10	26541237	26541238	A00252:294:H3YWTDSX5:4:1101:15619:11600/1	60	-
chr10	26760466	26760467	A00252:294:H3YWTDSX5:4:2128:3974:4742	60	-
chr10	27115765	27115766	A00252:294:H3YWTDSX5:4:1608:5240:3396/1	60	-
chr10	27116911	27116912	A00252:294:H3YWTDSX5:4:1175:12328:36213/1	60	-
chr10	27555292	27555293	A00252:294:H3YWTDSX5:4:1151:28049:2127/1	60	+
chr10	28582762	28582763	A00252:294:H3YWTDSX5:4:1113:9498:3881/1	60	-
chr10	28602307	28602308	A00252:294:H3YWTDSX5:4:1125:2049:9330/1	60	+
chr10	28608978	28608979	A00252:294:H3YWTDSX5:4:1164:30020:7513/1	60	-
chr10	28817267	28817268	A00252:294:H3YWTDSX5:4:1134:19976:4492/1	60	-
chr10	28945810	28945811	A00252:294:H3YWTDSX5:4:1154:30535:7968/1	60	+
chr10	28954803	28954804	A00252:294:H3YWTDSX5:4:1149:7283:3239/1	60	-
chr10	29495758	29495759	A00252:294:H3YWTDSX5:4:1155:19569:2848/1	60	+
chr10	29559480	29559481	A00252:294:H3YWTDSX5:4:2535:13232:6965/1	60	+
chr10	31326404	31326405	A00252:294:H3YWTDSX5:4:1165:10565:2816/1	60	+
chr10	31327687	31327688	A00252:294:H3YWTDSX5:4:2658:18611:5729/1	60	-
chr10	31351011	31351012	A00252:294:H3YWTDSX5:4:1112:13304:8061/1	60	+
chr10	31383234	31383235	A00252:294:H3YWTDSX5:4:1125:32190:26616/1	60	-
chr10	31396947	31396948	A00252:294:H3YWTDSX5:4:1164:15203:15765/1	60	-
chr10	31495553	31495554	A00252:294:H3YWTDSX5:4:1216:23556:34835/1	60	-
chr10	31515114	31515115	A00252:294:H3YWTDSX5:4:1108:20916:31986/1	60	+
chr10	31878770	31878771	A00252:294:H3YWTDSX5:4:2249:12961:23782/1	60	-
chr10	31982727	31982728	A00252:294:H3YWTDSX5:4:1469:21531:35618/1	60	-
chr10	32020711	32020712	A00252:294:H3YWTDSX5:4:1440:15691:3803/1	60	-
chr10	32283334	32283335	A00252:294:H3YWTDSX5:4:1130:27236:36292/1	60	+
chr10	32296326	32296327	A00252:294:H3YWTDSX5:4:1134:19913:15624/1	60	+
chr10	32296328	32296329	A00252:294:H3YWTDSX5:4:2151:25427:7670	60	+
chr10	32572219	32572220	A00252:294:H3YWTDSX5:4:1142:32009:9737/1	60	+
chr10	32866655	32866656	A00252:294:H3YWTDSX5:4:1224:16848:6214	60	+
chr10	32908326	32908327	A00252:294:H3YWTDSX5:4:1415:28022:5901/1	60	+
chr10	32927295	32927296	A00252:294:H3YWTDSX5:4:1174:10737:32737/1	60	-
chr10	33962088	33962089	A00252:294:H3YWTDSX5:4:2542:31747:17832	60	-
chr10	34366386	34366387	A00252:294:H3YWTDSX5:4:1118:32443:27806/1	60	-
chr10	34743714	34743715	A00252:294:H3YWTDSX5:4:1131:4815:32315/1	60	+
chr10	35035898	35035899	A00252:294:H3YWTDSX5:4:2149:3360:13009	60	-
chr10	35037563	35037564	A00252:294:H3YWTDSX5:4:1108:11876:16423/1	60	-
chr10	35131436	35131437	A00252:294:H3YWTDSX5:4:1106:19461:25363/1	60	+
chr10	35573501	35573502	A00252:294:H3YWTDSX5:4:1567:17065:32550/1	60	+
chr10	37846439	37846440	A00252:294:H3YWTDSX5:4:1273:19560:23281/1	60	+
chr10	42733186	42733187	A00252:294:H3YWTDSX5:4:1311:4987:19617/1	60	-
chr10	45911697	45911698	A00252:294:H3YWTDSX5:4:1419:23782:32033/1	60	+
chr10	45979847	45979848	A00252:294:H3YWTDSX5:4:1115:14841:13823/1	60	+
chr10	46074705	46074706	A00252:294:H3YWTDSX5:4:2553:4399:23453	60	-
chr10	46173709	46173710	A00252:294:H3YWTDSX5:4:1129:22679:17096/1	60	+
chr10	46202554	46202555	A00252:294:H3YWTDSX5:4:1648:7030:20024/1	60	+
chr10	48423998	48423999	A00252:294:H3YWTDSX5:4:1540:16758:11005/1	60	+
chr10	49487379	49487380	A00252:294:H3YWTDSX5:4:2214:15338:3411	60	-
chr10	49733362	49733363	A00252:294:H3YWTDSX5:4:1673:11559:14058/1	60	-
chr10	50356182	50356183	A00252:294:H3YWTDSX5:4:1666:1479:14074/1	60	+
chr10	50429852	50429853	A00252:294:H3YWTDSX5:4:1166:21965:36307/1	60	+
chr10	50430607	50430608	A00252:294:H3YWTDSX5:4:1201:17092:33974/1	60	-
chr10	50460922	50460923	A00252:294:H3YWTDSX5:4:1154:18014:12868/1	60	+
chr10	52185279	52185280	A00252:294:H3YWTDSX5:4:1177:10963:3568/1	60	-
chr10	52685288	52685289	A00252:294:H3YWTDSX5:4:1215:32940:18865/1	60	-
chr10	56288499	56288500	A00252:294:H3YWTDSX5:4:1429:1217:13119/1	60	+
chr10	59657319	59657320	A00252:294:H3YWTDSX5:4:2167:19325:30076	60	-
chr10	59821097	59821098	A00252:294:H3YWTDSX5:4:1116:21251:33630/1	60	-
chr10	59828163	59828164	A00252:294:H3YWTDSX5:4:1261:28926:36620	60	-
chr10	60940307	60940308	A00252:294:H3YWTDSX5:4:1355:5981:23469/1	60	-
chr10	61111755	61111756	A00252:294:H3YWTDSX5:4:2403:10375:21684/1	60	+
chr10	61449767	61449768	A00252:294:H3YWTDSX5:4:1366:18819:19836/1	60	+
chr10	61722564	61722565	A00252:294:H3YWTDSX5:4:1134:10149:33912/1	60	+
chr10	62242189	62242190	A00252:294:H3YWTDSX5:4:1172:8684:19069/1	60	-
chr10	63219301	63219302	A00252:294:H3YWTDSX5:4:1152:10131:4476/1	60	-
chr10	63378399	63378400	A00252:294:H3YWTDSX5:4:1135:26169:10802/1	60	+
chr10	63502922	63502923	A00252:294:H3YWTDSX5:4:1126:14724:24236/1	60	+
chr10	63584765	63584766	A00252:294:H3YWTDSX5:4:1174:18918:33191/1	60	+
chr10	64373979	64373980	A00252:294:H3YWTDSX5:4:1656:27037:5196/1	60	-
chr10	65799103	65799104	A00252:294:H3YWTDSX5:4:1115:15989:12148/1	60	+
chr10	65799104	65799105	A00252:294:H3YWTDSX5:4:1214:26277:3192	60	+
chr10	68060244	68060245	A00252:294:H3YWTDSX5:4:1241:32000:5650	60	-
chr10	68498618	68498619	A00252:294:H3YWTDSX5:4:1112:5837:36307	60	-
chr10	68740213	68740214	A00252:294:H3YWTDSX5:4:1223:8142:26522/1	60	+
chr10	68768492	68768493	A00252:294:H3YWTDSX5:4:1633:3251:11443/1	60	+
chr10	68922558	68922559	A00252:294:H3YWTDSX5:4:1216:13657:9549/1	60	-
chr10	68994775	68994776	A00252:294:H3YWTDSX5:4:1115:2935:10050/1	60	-
chr10	69025723	69025724	A00252:294:H3YWTDSX5:4:1411:29315:2065/1	60	-
chr10	70229727	70229728	A00252:294:H3YWTDSX5:4:1275:12861:15186/1	60	-
chr10	70329043	70329044	A00252:294:H3YWTDSX5:4:1178:8314:15139/1	60	+
chr10	70427456	70427457	A00252:294:H3YWTDSX5:4:1234:29930:6230/1	60	-
chr10	71846595	71846596	A00252:294:H3YWTDSX5:4:1101:14479:18552/1	60	+
chr10	72094144	72094145	A00252:294:H3YWTDSX5:4:1134:3974:13479/1	60	+
chr10	72143538	72143539	A00252:294:H3YWTDSX5:4:1113:14461:15139/1	60	+
chr10	72159679	72159680	A00252:294:H3YWTDSX5:4:1118:9878:31751	60	-
chr10	72179563	72179564	A00252:294:H3YWTDSX5:4:1458:30327:17440/1	60	-
chr10	72510679	72510680	A00252:294:H3YWTDSX5:4:1347:9805:10582/1	60	-
chr10	72557297	72557298	A00252:294:H3YWTDSX5:4:1246:17345:8797/1	60	-
chr10	72763154	72763155	A00252:294:H3YWTDSX5:4:1158:12445:19820/1	60	-
chr10	72827016	72827017	A00252:294:H3YWTDSX5:4:1529:20989:13823/1	60	+
chr10	73010410	73010411	A00252:294:H3YWTDSX5:4:1103:17318:1297/1	60	+
chr10	73055820	73055821	A00252:294:H3YWTDSX5:4:1572:6768:14184/1	60	+
chr10	73058446	73058447	A00252:294:H3YWTDSX5:4:2513:30138:11913/1	60	-
chr10	73084093	73084094	A00252:294:H3YWTDSX5:4:1134:12102:17942	60	-
chr10	73149326	73149327	A00252:294:H3YWTDSX5:4:1107:9842:3380/1	60	-
chr10	73385401	73385402	A00252:294:H3YWTDSX5:4:1117:22607:20729/1	60	+
chr10	73436610	73436611	A00252:294:H3YWTDSX5:4:1212:2401:30671/1	60	-
chr10	73453133	73453134	A00252:294:H3YWTDSX5:4:1604:17879:27853/1	60	+
chr10	73456267	73456268	A00252:294:H3YWTDSX5:4:1101:25482:2942/1	60	+
chr10	73468412	73468413	A00252:294:H3YWTDSX5:4:2152:3215:2613	60	-
chr10	73473920	73473921	A00252:294:H3YWTDSX5:4:2641:32777:3740	60	-
chr10	73477733	73477734	A00252:294:H3YWTDSX5:4:1368:29324:17550/1	60	-
chr10	73673402	73673403	A00252:294:H3YWTDSX5:4:1342:18213:27993	60	+
chr10	73895431	73895432	A00252:294:H3YWTDSX5:4:2238:15664:16939	60	-
chr10	74055772	74055773	A00252:294:H3YWTDSX5:4:1627:24894:7717	60	-
chr10	74125824	74125825	A00252:294:H3YWTDSX5:4:1101:20374:3051/1	60	+
chr10	74185462	74185463	A00252:294:H3YWTDSX5:4:2150:26395:21840	60	+
chr10	74249841	74249842	A00252:294:H3YWTDSX5:4:1107:15121:7670/1	60	-
chr10	74282808	74282809	A00252:294:H3YWTDSX5:4:1306:24777:11866	60	-
chr10	74360250	74360251	A00252:294:H3YWTDSX5:4:1171:18421:12884/1	60	+
chr10	74397240	74397241	A00252:294:H3YWTDSX5:4:1132:25572:11303/1	60	+
chr10	74491734	74491735	A00252:294:H3YWTDSX5:4:1141:28980:10535/1	60	+
chr10	74518689	74518690	A00252:294:H3YWTDSX5:4:2420:28709:5869	60	+
chr10	74835339	74835340	A00252:294:H3YWTDSX5:4:1134:8260:30545/1	60	+
chr10	74835340	74835341	A00252:294:H3YWTDSX5:4:2670:20302:32017/1	60	+
chr10	74868857	74868858	A00252:294:H3YWTDSX5:4:1147:11107:14967/1	60	+
chr10	74868858	74868859	A00252:294:H3YWTDSX5:4:1208:14253:11804/1	60	+
chr10	74912240	74912241	A00252:294:H3YWTDSX5:4:1268:21341:23923/1	60	-
chr10	74949001	74949002	A00252:294:H3YWTDSX5:4:1305:27001:19194/1	60	-
chr10	74953483	74953484	A00252:294:H3YWTDSX5:4:1101:17589:7623/1	60	+
chr10	74953484	74953485	A00252:294:H3YWTDSX5:4:1352:11153:32894	60	+
chr10	75126141	75126142	A00252:294:H3YWTDSX5:4:1104:26901:10160/1	60	+
chr10	78040333	78040334	A00252:294:H3YWTDSX5:4:1219:26431:23688/1	60	+
chr10	78165603	78165604	A00252:294:H3YWTDSX5:4:1211:10167:16313	60	+
chr10	79664407	79664408	A00252:294:H3YWTDSX5:4:1141:16550:14747/1	60	+
chr10	79811208	79811209	A00252:294:H3YWTDSX5:4:2652:17454:5729	60	-
chr10	81648691	81648692	A00252:294:H3YWTDSX5:4:1327:24939:5071/1	60	+
chr10	86449192	86449193	A00252:294:H3YWTDSX5:4:1104:16848:8688	60	+
chr10	86459634	86459635	A00252:294:H3YWTDSX5:4:1102:29839:1846/1	60	-
chr10	86461074	86461075	A00252:294:H3YWTDSX5:4:1122:11216:1532/1	60	+
chr10	86463744	86463745	A00252:294:H3YWTDSX5:4:2321:21007:17801/1	60	-
chr10	86470240	86470241	A00252:294:H3YWTDSX5:4:1121:10149:31000/1	60	+
chr10	86827455	86827456	A00252:294:H3YWTDSX5:4:1146:28302:1564/1	60	+
chr10	86857047	86857048	A00252:294:H3YWTDSX5:4:1419:27742:25770/1	60	-
chr10	87011093	87011094	A00252:294:H3YWTDSX5:4:1266:6958:13260	60	-
chr10	88172655	88172656	A00252:294:H3YWTDSX5:4:1368:10764:14215/1	60	+
chr10	88181688	88181689	A00252:294:H3YWTDSX5:4:1102:15682:36824/1	60	+
chr10	88283921	88283922	A00252:294:H3YWTDSX5:4:1522:1063:7028/1	60	+
chr10	88286979	88286980	A00252:294:H3YWTDSX5:4:2342:2356:26083/1	60	+
chr10	88340456	88340457	A00252:294:H3YWTDSX5:4:1170:29324:10254/1	60	+
chr10	88383937	88383938	A00252:294:H3YWTDSX5:4:1111:6831:32111/1	60	-
chr10	88773885	88773886	A00252:294:H3YWTDSX5:4:1228:7572:31297/1	60	-
chr10	89044936	89044937	A00252:294:H3YWTDSX5:4:1102:11966:9502/1	60	+
chr10	89098249	89098250	A00252:294:H3YWTDSX5:4:1112:7961:20415	60	+
chr10	89633609	89633610	A00252:294:H3YWTDSX5:4:1136:1253:10833/1	60	+
chr10	89756466	89756467	A00252:294:H3YWTDSX5:4:1135:27082:31015/1	60	+
chr10	89756467	89756468	A00252:294:H3YWTDSX5:4:2163:26494:35383	60	+
chr10	91464806	91464807	A00252:294:H3YWTDSX5:4:1624:24523:25895	60	+
chr10	91493359	91493360	A00252:294:H3YWTDSX5:4:1117:13630:24251/1	60	-
chr10	91495382	91495383	A00252:294:H3YWTDSX5:4:1165:7627:34147/1	60	+
chr10	91827466	91827467	A00252:294:H3YWTDSX5:4:1144:10827:36119/1	60	+
chr10	91829831	91829832	A00252:294:H3YWTDSX5:4:2648:9127:15201	60	-
chr10	91996237	91996238	A00252:294:H3YWTDSX5:4:1476:21920:5697/1	60	+
chr10	92489158	92489159	A00252:294:H3YWTDSX5:4:1616:5882:27336	60	-
chr10	92520901	92520902	A00252:294:H3YWTDSX5:4:1208:14534:28761/1	60	-
chr10	92554759	92554760	A00252:294:H3YWTDSX5:4:2549:11017:19820/1	60	-
chr10	92645298	92645299	A00252:294:H3YWTDSX5:4:1114:7726:26616/1	60	+
chr10	92935109	92935110	A00252:294:H3YWTDSX5:4:1114:13946:31093/1	60	+
chr10	92982395	92982396	A00252:294:H3YWTDSX5:4:1278:28537:24486/1	60	-
chr10	92999315	92999316	A00252:294:H3YWTDSX5:4:1122:29387:30467/1	60	+
chr10	93274255	93274256	A00252:294:H3YWTDSX5:4:1250:10321:36714	60	-
chr10	94331344	94331345	A00252:294:H3YWTDSX5:4:1113:15682:32033/1	60	+
chr10	94342477	94342478	A00252:294:H3YWTDSX5:4:1107:29604:19852/1	60	-
chr10	94586095	94586096	A00252:294:H3YWTDSX5:4:1148:32506:27978	60	-
chr10	95900914	95900915	A00252:294:H3YWTDSX5:4:1268:22327:11819/1	60	-
chr10	96537794	96537795	A00252:294:H3YWTDSX5:4:1572:7012:3991/1	60	+
chr10	96898071	96898072	A00252:294:H3YWTDSX5:4:1539:1515:1360	60	-
chr10	96947536	96947537	A00252:294:H3YWTDSX5:4:1502:17454:2754	60	-
chr10	96947708	96947709	A00252:294:H3YWTDSX5:4:2329:8739:29872	60	-
chr10	96952463	96952464	A00252:294:H3YWTDSX5:4:1422:14479:6903/1	60	+
chr10	97467312	97467313	A00252:294:H3YWTDSX5:4:2224:6506:7373	60	+
chr10	97493830	97493831	A00252:294:H3YWTDSX5:4:1124:17354:7435/1	60	-
chr10	97496196	97496197	A00252:294:H3YWTDSX5:4:1107:20573:30232/1	60	-
chr10	97751965	97751966	A00252:294:H3YWTDSX5:4:2402:3305:19304	60	+
chr10	98201496	98201497	A00252:294:H3YWTDSX5:4:1154:8079:9471/1	60	+
chr10	99029059	99029060	A00252:294:H3YWTDSX5:4:2151:6072:13291/1	60	+
chr10	100914618	100914619	A00252:294:H3YWTDSX5:4:2407:3305:18771/1	60	-
chr10	100921117	100921118	A00252:294:H3YWTDSX5:4:2472:5529:7373	60	-
chr10	100965028	100965029	A00252:294:H3YWTDSX5:4:1128:31665:11553/1	60	-
chr10	100965326	100965327	A00252:294:H3YWTDSX5:4:1314:5692:1078	60	-
chr10	101365825	101365826	A00252:294:H3YWTDSX5:4:1132:20274:22889/1	60	-
chr10	101459967	101459968	A00252:294:H3YWTDSX5:4:1233:14733:4742/1	60	+
chr10	101460164	101460165	A00252:294:H3YWTDSX5:4:1514:19614:18740	60	-
chr10	101471525	101471526	A00252:294:H3YWTDSX5:4:1112:9372:2440/1	60	-
chr10	101491226	101491227	A00252:294:H3YWTDSX5:4:1154:10122:23625/1	60	+
chr10	101814114	101814115	A00252:294:H3YWTDSX5:4:1235:8847:19601/1	60	+
chr10	101899897	101899898	A00252:294:H3YWTDSX5:4:1121:22055:15107/1	60	-
chr10	101922443	101922444	A00252:294:H3YWTDSX5:4:1341:17888:22482/1	60	-
chr10	101941451	101941452	A00252:294:H3YWTDSX5:4:1343:20690:18474/1	60	+
chr10	101972701	101972702	A00252:294:H3YWTDSX5:4:1171:8278:26475/1	60	-
chr10	101978489	101978490	A00252:294:H3YWTDSX5:4:1107:2347:4335/1	60	+
chr10	101987439	101987440	A00252:294:H3YWTDSX5:4:2342:27859:12696	60	+
chr10	102020600	102020601	A00252:294:H3YWTDSX5:4:1134:30508:27305	60	-
chr10	102249631	102249632	A00252:294:H3YWTDSX5:4:1102:24876:12696/1	60	+
chr10	102249632	102249633	A00252:294:H3YWTDSX5:4:1232:28185:26005	60	+
chr10	102290452	102290453	A00252:294:H3YWTDSX5:4:1116:21305:36730	60	-
chr10	102293156	102293157	A00252:294:H3YWTDSX5:4:1108:2266:33473/1	60	-
chr10	102293222	102293223	A00252:294:H3YWTDSX5:4:1116:9390:26772/1	60	-
chr10	102337096	102337097	A00252:294:H3YWTDSX5:4:1114:9218:23187/1	60	-
chr10	102509704	102509705	A00252:294:H3YWTDSX5:4:1177:20546:22952	60	-
chr10	103037649	103037650	A00252:294:H3YWTDSX5:4:2551:30951:23062	60	+
chr10	103046997	103046998	A00252:294:H3YWTDSX5:4:1101:12771:20322/1	60	-
chr10	103100101	103100102	A00252:294:H3YWTDSX5:4:1102:14714:7623	60	+
chr10	103103070	103103071	A00252:294:H3YWTDSX5:4:1177:18448:23703	60	+
chr10	103105617	103105618	A00252:294:H3YWTDSX5:4:1116:14950:9220/1	60	+
chr10	103113016	103113017	A00252:294:H3YWTDSX5:4:2317:20121:26381/1	60	+
chr10	103148283	103148284	A00252:294:H3YWTDSX5:4:1114:14714:2300/1	60	-
chr10	103149286	103149287	A00252:294:H3YWTDSX5:4:1105:14443:1204/1	60	+
chr10	103152386	103152387	A00252:294:H3YWTDSX5:4:1143:30047:2487/1	60	-
chr10	103182862	103182863	A00252:294:H3YWTDSX5:4:2367:7075:24486/1	60	+
chr10	103985334	103985335	A00252:294:H3YWTDSX5:4:2349:30318:17550/1	60	-
chr10	103987066	103987067	A00252:294:H3YWTDSX5:4:1330:20817:24455/1	60	+
chr10	104005685	104005686	A00252:294:H3YWTDSX5:4:1436:20989:10848/1	60	-
chr10	105554718	105554719	A00252:294:H3YWTDSX5:4:1666:2528:34585/1	60	+
chr10	110092875	110092876	A00252:294:H3YWTDSX5:4:1431:28528:36558/1	60	-
chr10	110109429	110109430	A00252:294:H3YWTDSX5:4:1105:32217:37059/1	60	-
chr10	110166545	110166546	A00252:294:H3YWTDSX5:4:2529:18439:11976/1	60	-
chr10	110258310	110258311	A00252:294:H3YWTDSX5:4:1116:13160:2550/1	60	+
chr10	110881293	110881294	A00252:294:H3YWTDSX5:4:2652:25265:14403	60	-
chr10	112417941	112417942	A00252:294:H3YWTDSX5:4:1103:10610:28260/1	60	+
chr10	112587244	112587245	A00252:294:H3YWTDSX5:4:1222:6045:5321/1	60	+
chr10	112616395	112616396	A00252:294:H3YWTDSX5:4:1138:8757:15812/1	60	-
chr10	112623378	112623379	A00252:294:H3YWTDSX5:4:1217:7482:22467	60	-
chr10	113843882	113843883	A00252:294:H3YWTDSX5:4:1116:30581:29716/1	60	-
chr10	114727397	114727398	A00252:294:H3YWTDSX5:4:1511:30770:26412/1	60	-
chr10	114860893	114860894	A00252:294:H3YWTDSX5:4:1153:20157:30483/1	60	+
chr10	115534867	115534868	A00252:294:H3YWTDSX5:4:1342:16116:14779/1	60	-
chr10	118746339	118746340	A00252:294:H3YWTDSX5:4:1133:25988:35509/1	60	-
chr10	119123251	119123252	A00252:294:H3YWTDSX5:4:1121:19524:14794/1	60	-
chr10	119123253	119123254	A00252:294:H3YWTDSX5:4:1348:28013:2378/1	60	-
chr10	119580222	119580223	A00252:294:H3YWTDSX5:4:1328:15600:31328/1	60	-
chr10	119580289	119580290	A00252:294:H3YWTDSX5:4:1237:26964:31313	60	-
chr10	119580769	119580770	A00252:294:H3YWTDSX5:4:1103:11867:1407/1	60	+
chr10	119581769	119581770	A00252:294:H3YWTDSX5:4:2132:11586:33708/1	60	+
chr10	119582067	119582068	A00252:294:H3YWTDSX5:4:1113:13612:7122	60	+
chr10	119586944	119586945	A00252:294:H3YWTDSX5:4:1310:13639:8703/1	60	+
chr10	119633341	119633342	A00252:294:H3YWTDSX5:4:1466:11677:6089/1	60	+
chr10	119804039	119804040	A00252:294:H3YWTDSX5:4:1260:23267:28291/1	60	+
chr10	119841476	119841477	A00252:294:H3YWTDSX5:4:1121:23285:13135/1	60	+
chr10	119860702	119860703	A00252:294:H3YWTDSX5:4:1423:22327:9940/1	60	-
chr10	119921504	119921505	A00252:294:H3YWTDSX5:4:1204:23520:18051/1	60	-
chr10	120859174	120859175	A00252:294:H3YWTDSX5:4:1162:20645:27884/1	60	-
chr10	120900471	120900472	A00252:294:H3YWTDSX5:4:1104:1434:10520/1	60	+
chr10	121786107	121786108	A00252:294:H3YWTDSX5:4:1229:10393:34240/1	60	-
chr10	121870243	121870244	A00252:294:H3YWTDSX5:4:2465:5376:9518	60	-
chr10	121870248	121870249	A00252:294:H3YWTDSX5:4:1662:14398:2785	60	-
chr10	121880041	121880042	A00252:294:H3YWTDSX5:4:1548:22064:33348/1	60	-
chr10	122897644	122897645	A00252:294:H3YWTDSX5:4:1238:26024:14246/1	60	-
chr10	122991535	122991536	A00252:294:H3YWTDSX5:4:2423:20238:26553	60	-
chr10	123130648	123130649	A00252:294:H3YWTDSX5:4:1330:25889:29074/1	60	+
chr10	123167788	123167789	A00252:294:H3YWTDSX5:4:1125:14443:34804/1	60	+
chr10	124763797	124763798	A00252:294:H3YWTDSX5:4:1102:15374:14904/1	60	-
chr10	124946719	124946720	A00252:294:H3YWTDSX5:4:1174:24261:24846/1	60	-
chr10	125837269	125837270	A00252:294:H3YWTDSX5:4:1116:1868:20854/1	60	-
chr10	130412949	130412950	A00252:294:H3YWTDSX5:4:1220:14172:20995	60	+
chr10	130647047	130647048	A00252:294:H3YWTDSX5:4:1207:21260:24940	60	-
chr10	131936813	131936814	A00252:294:H3YWTDSX5:4:1170:21142:27398/1	60	-
chr10	133290948	133290949	A00252:294:H3YWTDSX5:4:1228:23610:20431/1	60	+
chr10	133292919	133292920	A00252:294:H3YWTDSX5:4:1129:21829:36918/1	60	-
chr10	133396084	133396085	A00252:294:H3YWTDSX5:4:1112:32452:29105/1	60	+
chr10	133408084	133408085	A00252:294:H3YWTDSX5:4:2105:16875:8735	60	+
chr10	133463282	133463283	A00252:294:H3YWTDSX5:4:1113:11858:8061/1	60	+
chr10	133468834	133468835	A00252:294:H3YWTDSX5:4:1137:20645:33552/1	60	+
chr10	133485160	133485161	A00252:294:H3YWTDSX5:4:1428:27407:7498/1	60	-
chr10	133485288	133485289	A00252:294:H3YWTDSX5:4:1160:12572:6762/1	60	+
chr10	133490839	133490840	A00252:294:H3YWTDSX5:4:2362:14760:13369	60	-
chr10	133491432	133491433	A00252:294:H3YWTDSX5:4:1209:32669:11851/1	60	-
chr10	133491963	133491964	A00252:294:H3YWTDSX5:4:1340:21233:10207	60	+
chr10	133511606	133511607	A00252:294:H3YWTDSX5:4:1232:10990:14888	60	-
chr10	133518668	133518669	A00252:294:H3YWTDSX5:4:1123:30671:19445/1	60	-
chr11	215415	215416	A00252:294:H3YWTDSX5:4:2216:2718:15092	60	-
chr11	221571	221572	A00252:294:H3YWTDSX5:4:1116:32298:14340/1	60	+
chr11	221633	221634	A00252:294:H3YWTDSX5:4:1126:8133:13260/1	60	-
chr11	224800	224801	A00252:294:H3YWTDSX5:4:1424:7265:6840/1	60	-
chr11	226031	226032	A00252:294:H3YWTDSX5:4:1106:30879:29543/1	60	+
chr11	227491	227492	A00252:294:H3YWTDSX5:4:1112:32271:13072/1	60	+
chr11	229018	229019	A00252:294:H3YWTDSX5:4:1122:1452:14873/1	60	+
chr11	229764	229765	A00252:294:H3YWTDSX5:4:1214:14642:2581/1	60	-
chr11	233604	233605	A00252:294:H3YWTDSX5:4:1102:4336:2394	60	+
chr11	233605	233606	A00252:294:H3YWTDSX5:4:2145:20781:16877	60	+
chr11	239629	239630	A00252:294:H3YWTDSX5:4:1102:1841:21997/1	60	-
chr11	240654	240655	A00252:294:H3YWTDSX5:4:1220:26955:23970/1	60	+
chr11	242514	242515	A00252:294:H3YWTDSX5:4:1413:31946:3834	60	-
chr11	242840	242841	A00252:294:H3YWTDSX5:4:1214:9995:29919/1	60	-
chr11	243339	243340	A00252:294:H3YWTDSX5:4:1137:27010:25504/1	60	-
chr11	243784	243785	A00252:294:H3YWTDSX5:4:1102:7229:5306/1	60	-
chr11	244428	244429	A00252:294:H3YWTDSX5:4:2203:20943:4601	60	+
chr11	244607	244608	A00252:294:H3YWTDSX5:4:1251:25717:4163/1	60	+
chr11	244848	244849	A00252:294:H3YWTDSX5:4:2603:9751:32221/1	60	-
chr11	244876	244877	A00252:294:H3YWTDSX5:4:1575:5873:34898	60	+
chr11	245445	245446	A00252:294:H3YWTDSX5:4:1110:32796:34804	60	-
chr11	246828	246829	A00252:294:H3YWTDSX5:4:1654:4490:14653	60	-
chr11	247426	247427	A00252:294:H3YWTDSX5:4:1114:32859:6950/1	60	+
chr11	247427	247428	A00252:294:H3YWTDSX5:4:2524:29215:34397	60	+
chr11	248414	248415	A00252:294:H3YWTDSX5:4:1120:29134:2910	60	-
chr11	249884	249885	A00252:294:H3YWTDSX5:4:2503:5041:8155/1	60	+
chr11	249985	249986	A00252:294:H3YWTDSX5:4:1537:14525:21762/1	60	-
chr11	333315	333316	A00252:294:H3YWTDSX5:4:1244:24876:35806/1	60	+
chr11	336695	336696	A00252:294:H3YWTDSX5:4:1113:31241:16736/1	60	-
chr11	338030	338031	A00252:294:H3YWTDSX5:4:1105:14326:25363/1	60	+
chr11	338031	338032	A00252:294:H3YWTDSX5:4:2318:14416:34287	60	+
chr11	339678	339679	A00252:294:H3YWTDSX5:4:1132:6135:6230/1	60	-
chr11	458961	458962	A00252:294:H3YWTDSX5:4:1109:25066:7138/1	60	-
chr11	464670	464671	A00252:294:H3YWTDSX5:4:1139:9815:14481	60	+
chr11	464675	464676	A00252:294:H3YWTDSX5:4:1659:30436:26866/1	60	-
chr11	464677	464678	A00252:294:H3YWTDSX5:4:1125:13449:26224/1	60	-
chr11	465122	465123	A00252:294:H3YWTDSX5:4:1508:14470:30123/1	60	+
chr11	659930	659931	A00252:294:H3YWTDSX5:4:2128:29143:1329/1	60	+
chr11	669028	669029	A00252:294:H3YWTDSX5:4:1414:32117:14622/1	60	+
chr11	683936	683937	A00252:294:H3YWTDSX5:4:2204:15374:16532	60	-
chr11	684787	684788	A00252:294:H3YWTDSX5:4:2351:7844:3302/1	60	-
chr11	686194	686195	A00252:294:H3YWTDSX5:4:1140:17273:10113/1	60	-
chr11	759387	759388	A00252:294:H3YWTDSX5:4:1123:31141:5791/1	60	+
chr11	766585	766586	A00252:294:H3YWTDSX5:4:2151:31358:2472	60	-
chr11	766587	766588	A00252:294:H3YWTDSX5:4:1650:8467:34100	60	-
chr11	776250	776251	A00252:294:H3YWTDSX5:4:1141:9453:8563/1	60	+
chr11	811506	811507	A00252:294:H3YWTDSX5:4:1507:5945:17519/1	60	+
chr11	813487	813488	A00252:294:H3YWTDSX5:4:1671:12771:19883/1	60	-
chr11	824926	824927	A00252:294:H3YWTDSX5:4:1101:27263:18333/1	60	+
chr11	824927	824928	A00252:294:H3YWTDSX5:4:1608:1127:25895	60	+
chr11	824928	824929	A00252:294:H3YWTDSX5:4:2303:8006:1799	60	+
chr11	839256	839257	A00252:294:H3YWTDSX5:4:1107:25771:26021/1	60	+
chr11	839257	839258	A00252:294:H3YWTDSX5:4:2118:14760:19914	60	+
chr11	839258	839259	A00252:294:H3YWTDSX5:4:1642:28763:8531	60	+
chr11	1300374	1300375	A00252:294:H3YWTDSX5:4:1127:25328:15953/1	60	+
chr11	3357452	3357453	A00252:294:H3YWTDSX5:4:1574:27398:33411	60	-
chr11	3363482	3363483	A00252:294:H3YWTDSX5:4:1450:10375:30326	60	-
chr11	3372246	3372247	A00252:294:H3YWTDSX5:4:1125:10339:5650/1	60	+
chr11	3713524	3713525	A00252:294:H3YWTDSX5:4:1118:19144:33489/1	60	+
chr11	3754608	3754609	A00252:294:H3YWTDSX5:4:1240:13078:30467/1	60	-
chr11	3756700	3756701	A00252:294:H3YWTDSX5:4:1165:30852:17691	60	-
chr11	3782366	3782367	A00252:294:H3YWTDSX5:4:1111:19153:32033/1	60	+
chr11	3917580	3917581	A00252:294:H3YWTDSX5:4:1439:8377:21355/1	60	-
chr11	3936978	3936979	A00252:294:H3YWTDSX5:4:1117:24225:18458/1	60	-
chr11	3956041	3956042	A00252:294:H3YWTDSX5:4:1102:20446:11005/1	60	+
chr11	3960292	3960293	A00252:294:H3YWTDSX5:4:1103:8793:4351/1	60	+
chr11	3960294	3960295	A00252:294:H3YWTDSX5:4:2150:24885:35102	60	+
chr11	3961108	3961109	A00252:294:H3YWTDSX5:4:1317:27561:14184/1	60	+
chr11	4019533	4019534	A00252:294:H3YWTDSX5:4:1104:13630:23312/1	60	+
chr11	4127211	4127212	A00252:294:H3YWTDSX5:4:1262:32597:17769/1	60	+
chr11	6204437	6204438	A00252:294:H3YWTDSX5:4:2452:25337:31501/1	60	+
chr11	6324533	6324534	A00252:294:H3YWTDSX5:4:1329:14823:20431	60	+
chr11	7368273	7368274	A00252:294:H3YWTDSX5:4:2631:24560:14998	60	-
chr11	8665790	8665791	A00252:294:H3YWTDSX5:4:1451:18701:35321/1	60	-
chr11	9290151	9290152	A00252:294:H3YWTDSX5:4:1318:20292:19727/1	60	-
chr11	9396722	9396723	A00252:294:H3YWTDSX5:4:1108:24858:2644/1	60	+
chr11	9407242	9407243	A00252:294:H3YWTDSX5:4:1441:10013:4961/1	60	+
chr11	9410376	9410377	A00252:294:H3YWTDSX5:4:1631:32841:23140	60	-
chr11	9426406	9426407	A00252:294:H3YWTDSX5:4:1105:8757:3411/1	60	+
chr11	9443845	9443846	A00252:294:H3YWTDSX5:4:1178:2808:1658/1	60	-
chr11	10110994	10110995	A00252:294:H3YWTDSX5:4:2478:25663:18098	60	-
chr11	10152806	10152807	A00252:294:H3YWTDSX5:4:1148:7057:30123/1	60	-
chr11	10165174	10165175	A00252:294:H3YWTDSX5:4:1204:8278:30452/1	60	-
chr11	10517804	10517805	A00252:294:H3YWTDSX5:4:1161:27588:4930	60	+
chr11	10528697	10528698	A00252:294:H3YWTDSX5:4:1102:18710:31485/1	60	+
chr11	10767789	10767790	A00252:294:H3YWTDSX5:4:2337:9164:10629/1	60	+
chr11	10852692	10852693	A00252:294:H3YWTDSX5:4:2468:30906:9956/1	60	-
chr11	11846187	11846188	A00252:294:H3YWTDSX5:4:1526:10691:21104	60	-
chr11	11894246	11894247	A00252:294:H3YWTDSX5:4:1441:9706:22686/1	60	-
chr11	11904195	11904196	A00252:294:H3YWTDSX5:4:1101:32425:15624/1	60	+
chr11	11953823	11953824	A00252:294:H3YWTDSX5:4:1126:17653:14121/1	60	-
chr11	12208176	12208177	A00252:294:H3YWTDSX5:4:1624:1796:17785/1	60	+
chr11	13932070	13932071	A00252:294:H3YWTDSX5:4:1256:8630:9298	60	-
chr11	14147458	14147459	A00252:294:H3YWTDSX5:4:2341:2871:7279	60	+
chr11	14559803	14559804	A00252:294:H3YWTDSX5:4:1136:10113:20760/1	60	-
chr11	14733221	14733222	A00252:294:H3YWTDSX5:4:2224:5520:24737	60	-
chr11	17151594	17151595	A00252:294:H3YWTDSX5:4:2421:6994:20212	60	-
chr11	17151876	17151877	A00252:294:H3YWTDSX5:4:2301:6415:8719/1	60	-
chr11	17184146	17184147	A00252:294:H3YWTDSX5:4:1639:10908:20760/1	60	+
chr11	17295332	17295333	A00252:294:H3YWTDSX5:4:1310:10791:13917/1	60	-
chr11	17309924	17309925	A00252:294:H3YWTDSX5:4:1230:9245:21605/1	60	-
chr11	17323694	17323695	A00252:294:H3YWTDSX5:4:2156:8639:12727	60	-
chr11	17345358	17345359	A00252:294:H3YWTDSX5:4:1133:1524:13275/1	60	-
chr11	18089468	18089469	A00252:294:H3YWTDSX5:4:1422:13593:32706/1	60	+
chr11	18291963	18291964	A00252:294:H3YWTDSX5:4:1328:29026:6543/1	60	+
chr11	18300791	18300792	A00252:294:H3YWTDSX5:4:1310:12970:30436/1	60	-
chr11	18518327	18518328	A00252:294:H3YWTDSX5:4:1205:24623:33051/1	60	+
chr11	20413133	20413134	A00252:294:H3YWTDSX5:4:2534:29830:16767	60	-
chr11	22764407	22764408	A00252:294:H3YWTDSX5:4:1130:27679:1391/1	60	-
chr11	25335704	25335705	A00252:294:H3YWTDSX5:4:2639:17219:1689	60	+
chr11	28120958	28120959	A00252:294:H3YWTDSX5:4:1107:14488:7420/1	60	-
chr11	28968492	28968493	A00252:294:H3YWTDSX5:4:1121:31349:27821/1	60	-
chr11	30102776	30102777	A00252:294:H3YWTDSX5:4:1622:25843:36918	60	-
chr11	30333049	30333050	A00252:294:H3YWTDSX5:4:2655:4797:18662	60	-
chr11	31472445	31472446	A00252:294:H3YWTDSX5:4:1560:17192:21872	60	-
chr11	31606627	31606628	A00252:294:H3YWTDSX5:4:2272:14498:5776/1	60	+
chr11	31624638	31624639	A00252:294:H3YWTDSX5:4:1238:19913:15060/1	60	+
chr11	31647834	31647835	A00252:294:H3YWTDSX5:4:1341:27380:19946/1	60	+
chr11	32598830	32598831	A00252:294:H3YWTDSX5:4:1341:11478:19554	60	-
chr11	33103179	33103180	A00252:294:H3YWTDSX5:4:1130:14850:7576/1	60	+
chr11	33123762	33123763	A00252:294:H3YWTDSX5:4:2263:5855:6872	60	-
chr11	33138395	33138396	A00252:294:H3YWTDSX5:4:1151:2672:4116/1	60	+
chr11	33156899	33156900	A00252:294:H3YWTDSX5:4:1249:12861:9142/1	60	+
chr11	33286880	33286881	A00252:294:H3YWTDSX5:4:1175:16902:15546/1	60	-
chr11	33715010	33715011	A00252:294:H3YWTDSX5:4:1554:24542:27931	60	-
chr11	34092852	34092853	A00252:294:H3YWTDSX5:4:1321:11315:30295/1	60	-
chr11	34118911	34118912	A00252:294:H3YWTDSX5:4:1101:11957:17722/1	60	+
chr11	34398469	34398470	A00252:294:H3YWTDSX5:4:2368:3830:26850/1	60	-
chr11	34834568	34834569	A00252:294:H3YWTDSX5:4:1108:1859:7153/1	60	+
chr11	34962292	34962293	A00252:294:H3YWTDSX5:4:1115:4435:32377/1	60	-
chr11	34971112	34971113	A00252:294:H3YWTDSX5:4:1102:1298:11130/1	60	-
chr11	35798481	35798482	A00252:294:H3YWTDSX5:4:1115:12933:20729/1	60	+
chr11	36499330	36499331	A00252:294:H3YWTDSX5:4:1105:26955:36370	60	+
chr11	36596845	36596846	A00252:294:H3YWTDSX5:4:2336:1542:4131	60	-
chr11	36635965	36635966	A00252:294:H3YWTDSX5:4:1110:25364:4899/1	60	+
chr11	37216975	37216976	A00252:294:H3YWTDSX5:4:2372:11695:4773/1	60	-
chr11	37536379	37536380	A00252:294:H3YWTDSX5:4:1101:15682:34444/1	60	+
chr11	37836614	37836615	A00252:294:H3YWTDSX5:4:1143:28094:11099/1	60	-
chr11	37874963	37874964	A00252:294:H3YWTDSX5:4:1116:11270:25269/1	60	-
chr11	38382155	38382156	A00252:294:H3YWTDSX5:4:1110:30563:8171/1	60	+
chr11	38382157	38382158	A00252:294:H3YWTDSX5:4:1110:29966:8265/1	60	+
chr11	38563019	38563020	A00252:294:H3YWTDSX5:4:1220:17463:36871/1	60	-
chr11	43482723	43482724	A00252:294:H3YWTDSX5:4:1124:9986:1438/1	60	-
chr11	43724739	43724740	A00252:294:H3YWTDSX5:4:1668:14362:28369/1	60	+
chr11	44013518	44013519	A00252:294:H3YWTDSX5:4:1204:25446:33098	60	+
chr11	44112051	44112052	A00252:294:H3YWTDSX5:4:1350:16116:31876/1	60	-
chr11	44206376	44206377	A00252:294:H3YWTDSX5:4:1223:26268:37059/1	60	-
chr11	45190836	45190837	A00252:294:H3YWTDSX5:4:1102:16342:18897/1	60	+
chr11	45616744	45616745	A00252:294:H3YWTDSX5:4:1226:15854:22529	60	-
chr11	45954463	45954464	A00252:294:H3YWTDSX5:4:1118:21296:29324	60	+
chr11	45975452	45975453	A00252:294:H3YWTDSX5:4:1121:6017:24533/1	60	-
chr11	45996206	45996207	A00252:294:H3YWTDSX5:4:2118:11858:29888	60	-
chr11	46078975	46078976	A00252:294:H3YWTDSX5:4:1173:12255:10692/1	60	-
chr11	46194062	46194063	A00252:294:H3YWTDSX5:4:2454:17273:21699	60	+
chr11	46513794	46513795	A00252:294:H3YWTDSX5:4:1126:11460:16454/1	60	+
chr11	46579807	46579808	A00252:294:H3YWTDSX5:4:2638:20229:22592/1	60	-
chr11	46629814	46629815	A00252:294:H3YWTDSX5:4:1670:19922:3709/1	60	-
chr11	46630425	46630426	A00252:294:H3YWTDSX5:4:1130:19190:3098/1	60	-
chr11	46765640	46765641	A00252:294:H3YWTDSX5:4:1201:10619:21762/1	60	+
chr11	46766181	46766182	A00252:294:H3YWTDSX5:4:1139:19768:24142/1	60	+
chr11	46817105	46817106	A00252:294:H3YWTDSX5:4:1112:17653:13213/1	60	-
chr11	46818864	46818865	A00252:294:H3YWTDSX5:4:1220:31015:30279	60	-
chr11	46836145	46836146	A00252:294:H3YWTDSX5:4:1120:13756:27633	60	+
chr11	46988315	46988316	A00252:294:H3YWTDSX5:4:1249:32868:14888/1	60	+
chr11	47046066	47046067	A00252:294:H3YWTDSX5:4:1143:27489:28181/1	60	-
chr11	47049603	47049604	A00252:294:H3YWTDSX5:4:1351:19135:10269/1	60	+
chr11	47056435	47056436	A00252:294:H3YWTDSX5:4:1131:30020:4225/1	60	-
chr11	47071224	47071225	A00252:294:H3YWTDSX5:4:1218:11641:30733/1	60	-
chr11	47423925	47423926	A00252:294:H3YWTDSX5:4:1104:29441:22232/1	60	-
chr11	47499035	47499036	A00252:294:H3YWTDSX5:4:1115:24768:5337/1	60	+
chr11	47532260	47532261	A00252:294:H3YWTDSX5:4:1401:20799:31814	60	-
chr11	47723961	47723962	A00252:294:H3YWTDSX5:4:2177:6768:15342/1	60	+
chr11	47808019	47808020	A00252:294:H3YWTDSX5:4:1115:31123:15311/1	60	-
chr11	47812686	47812687	A00252:294:H3YWTDSX5:4:1123:30273:13745/1	60	+
chr11	48021779	48021780	A00252:294:H3YWTDSX5:4:1131:32117:22169/1	60	+
chr11	49742840	49742841	A00252:294:H3YWTDSX5:4:1147:8205:2237	60	+
chr11	57416754	57416755	A00252:294:H3YWTDSX5:4:1230:18304:9580/1	60	-
chr11	57532386	57532387	A00252:294:H3YWTDSX5:4:1351:1470:22795	60	-
chr11	57603876	57603877	A00252:294:H3YWTDSX5:4:1633:19542:22529/1	60	+
chr11	58555913	58555914	A00252:294:H3YWTDSX5:4:1418:19000:25254/1	60	-
chr11	59148537	59148538	A00252:294:H3YWTDSX5:4:1342:24985:26193/1	60	+
chr11	59151644	59151645	A00252:294:H3YWTDSX5:4:1154:15429:3035/1	60	-
chr11	59638298	59638299	A00252:294:H3YWTDSX5:4:2150:26431:35430	60	-
chr11	59638300	59638301	A00252:294:H3YWTDSX5:4:1110:30897:30170	60	-
chr11	59643955	59643956	A00252:294:H3YWTDSX5:4:1123:24894:35117/1	60	+
chr11	59643957	59643958	A00252:294:H3YWTDSX5:4:1519:23909:23516	60	+
chr11	59648605	59648606	A00252:294:H3YWTDSX5:4:1108:15863:18317/1	60	-
chr11	59823822	59823823	A00252:294:H3YWTDSX5:4:1104:10637:7294/1	60	-
chr11	60203736	60203737	A00252:294:H3YWTDSX5:4:2224:16324:23688	60	+
chr11	60504955	60504956	A00252:294:H3YWTDSX5:4:1235:7012:29919/1	60	+
chr11	60881871	60881872	A00252:294:H3YWTDSX5:4:1106:6940:36151/1	60	+
chr11	61276097	61276098	A00252:294:H3YWTDSX5:4:2128:8015:19194/1	60	-
chr11	61317255	61317256	A00252:294:H3YWTDSX5:4:1252:18069:29246/1	60	+
chr11	61317257	61317258	A00252:294:H3YWTDSX5:4:2217:8856:11882/1	60	+
chr11	61821034	61821035	A00252:294:H3YWTDSX5:4:1147:11948:19523/1	60	+
chr11	61821035	61821036	A00252:294:H3YWTDSX5:4:1603:1217:31031	60	+
chr11	61821748	61821749	A00252:294:H3YWTDSX5:4:1126:15944:29324/1	60	+
chr11	62139522	62139523	A00252:294:H3YWTDSX5:4:2148:21856:11663/1	60	-
chr11	62350285	62350286	A00252:294:H3YWTDSX5:4:1223:31530:18865/1	60	-
chr11	62358582	62358583	A00252:294:H3YWTDSX5:4:1106:13602:11365/1	60	+
chr11	62358725	62358726	A00252:294:H3YWTDSX5:4:1144:32009:20071	60	+
chr11	62360704	62360705	A00252:294:H3YWTDSX5:4:1143:26069:22780/1	60	-
chr11	62569535	62569536	A00252:294:H3YWTDSX5:4:1111:15040:2300/1	60	-
chr11	62582404	62582405	A00252:294:H3YWTDSX5:4:1256:15130:22874	60	-
chr11	62582405	62582406	A00252:294:H3YWTDSX5:4:1374:19361:16016/1	60	-
chr11	62583348	62583349	A00252:294:H3YWTDSX5:4:1361:2130:34554/1	60	-
chr11	62604646	62604647	A00252:294:H3YWTDSX5:4:1641:1154:22373	60	+
chr11	62618267	62618268	A00252:294:H3YWTDSX5:4:1177:1344:37012/1	60	+
chr11	62631269	62631270	A00252:294:H3YWTDSX5:4:1117:21549:13667/1	60	+
chr11	62634686	62634687	A00252:294:H3YWTDSX5:4:1140:23023:33191/1	60	+
chr11	62635813	62635814	A00252:294:H3YWTDSX5:4:1672:9670:18615/1	60	+
chr11	62636796	62636797	A00252:294:H3YWTDSX5:4:1322:31177:30217	60	-
chr11	62643046	62643047	A00252:294:H3YWTDSX5:4:1112:21133:10347/1	60	-
chr11	62643144	62643145	A00252:294:H3YWTDSX5:4:1125:21386:6151/1	60	-
chr11	62654940	62654941	A00252:294:H3YWTDSX5:4:1338:24252:2816	60	-
chr11	62661461	62661462	A00252:294:H3YWTDSX5:4:1237:24270:17534/1	60	+
chr11	62693953	62693954	A00252:294:H3YWTDSX5:4:1529:28754:28087	60	-
chr11	62713881	62713882	A00252:294:H3YWTDSX5:4:1203:26955:30076/1	60	-
chr11	62716870	62716871	A00252:294:H3YWTDSX5:4:2433:32967:30686	60	-
chr11	62717523	62717524	A00252:294:H3YWTDSX5:4:1532:2781:32800	60	-
chr11	62717525	62717526	A00252:294:H3YWTDSX5:4:2516:27724:12211	60	-
chr11	62718728	62718729	A00252:294:H3YWTDSX5:4:1478:10854:35884/1	60	+
chr11	62719990	62719991	A00252:294:H3YWTDSX5:4:1555:7518:19366/1	60	-
chr11	62721941	62721942	A00252:294:H3YWTDSX5:4:1227:17842:24126/1	60	+
chr11	62723224	62723225	A00252:294:H3YWTDSX5:4:1138:31042:1673/1	60	-
chr11	62731968	62731969	A00252:294:H3YWTDSX5:4:2366:5466:32628	60	-
chr11	62737407	62737408	A00252:294:H3YWTDSX5:4:1646:28320:7607/1	60	+
chr11	62737761	62737762	A00252:294:H3YWTDSX5:4:2263:28348:33677	60	+
chr11	62738531	62738532	A00252:294:H3YWTDSX5:4:1148:1425:11851/1	60	-
chr11	62815888	62815889	A00252:294:H3YWTDSX5:4:1151:28791:28808/1	60	-
chr11	62819919	62819920	A00252:294:H3YWTDSX5:4:1220:6379:24596/1	60	-
chr11	62860746	62860747	A00252:294:H3YWTDSX5:4:1108:4137:22247/1	60	+
chr11	62868922	62868923	A00252:294:H3YWTDSX5:4:1676:8603:30953/1	60	-
chr11	62869859	62869860	A00252:294:H3YWTDSX5:4:1324:30716:26475/1	60	+
chr11	62872874	62872875	A00252:294:H3YWTDSX5:4:2647:27190:5776	60	-
chr11	62872875	62872876	A00252:294:H3YWTDSX5:4:1404:1307:31438	60	-
chr11	63483359	63483360	A00252:294:H3YWTDSX5:4:1142:28782:15421	60	-
chr11	63533185	63533186	A00252:294:H3YWTDSX5:4:1115:18023:15170/1	60	+
chr11	63541429	63541430	A00252:294:H3YWTDSX5:4:2251:16369:21042/1	60	-
chr11	63547987	63547988	A00252:294:H3YWTDSX5:4:1556:15338:21292/1	60	-
chr11	63553467	63553468	A00252:294:H3YWTDSX5:4:2342:30807:18615/1	60	+
chr11	63569892	63569893	A00252:294:H3YWTDSX5:4:1307:31485:25175/1	60	-
chr11	63586319	63586320	A00252:294:H3YWTDSX5:4:1107:32624:10269/1	60	+
chr11	63587890	63587891	A00252:294:H3YWTDSX5:4:1111:7527:16532/1	60	+
chr11	63630965	63630966	A00252:294:H3YWTDSX5:4:1124:17852:30906	60	-
chr11	63639848	63639849	A00252:294:H3YWTDSX5:4:1239:16062:22701/1	60	-
chr11	63641034	63641035	A00252:294:H3YWTDSX5:4:1102:21404:3458/1	60	+
chr11	63643537	63643538	A00252:294:H3YWTDSX5:4:1144:25482:7983/1	60	+
chr11	63644241	63644242	A00252:294:H3YWTDSX5:4:1103:26684:23218/1	60	+
chr11	63645978	63645979	A00252:294:H3YWTDSX5:4:1109:21178:9862/1	60	+
chr11	63648050	63648051	A00252:294:H3YWTDSX5:4:1122:10691:6511/1	60	+
chr11	63648051	63648052	A00252:294:H3YWTDSX5:4:2646:22480:2378/1	60	+
chr11	63650729	63650730	A00252:294:H3YWTDSX5:4:1138:16966:9392/1	60	+
chr11	63651474	63651475	A00252:294:H3YWTDSX5:4:1444:24668:27179/1	60	-
chr11	63663180	63663181	A00252:294:H3YWTDSX5:4:1159:22996:32487/1	60	+
chr11	63684498	63684499	A00252:294:H3YWTDSX5:4:1365:8142:5729/1	60	+
chr11	63688440	63688441	A00252:294:H3YWTDSX5:4:1146:8938:11678/1	60	+
chr11	63690504	63690505	A00252:294:H3YWTDSX5:4:1241:21070:32471/1	60	-
chr11	63695816	63695817	A00252:294:H3YWTDSX5:4:1142:19370:19132/1	60	+
chr11	63703088	63703089	A00252:294:H3YWTDSX5:4:2268:20528:6167	60	-
chr11	63708643	63708644	A00252:294:H3YWTDSX5:4:1442:22770:34225/1	60	-
chr11	63708750	63708751	A00252:294:H3YWTDSX5:4:2428:7265:18490	60	+
chr11	63711574	63711575	A00252:294:H3YWTDSX5:4:1104:9263:4163	60	+
chr11	63719840	63719841	A00252:294:H3YWTDSX5:4:1552:27245:17863/1	60	-
chr11	63722039	63722040	A00252:294:H3YWTDSX5:4:1248:10854:10394/1	60	-
chr11	63722804	63722805	A00252:294:H3YWTDSX5:4:1104:22055:30827/1	60	-
chr11	63725065	63725066	A00252:294:H3YWTDSX5:4:1413:30960:10958	60	+
chr11	63731421	63731422	A00252:294:H3YWTDSX5:4:1109:27905:28432/1	60	-
chr11	63731636	63731637	A00252:294:H3YWTDSX5:4:1118:15185:17487/1	60	-
chr11	63842975	63842976	A00252:294:H3YWTDSX5:4:1266:30644:19398/1	60	-
chr11	63853376	63853377	A00252:294:H3YWTDSX5:4:1519:6406:2879/1	60	-
chr11	63857055	63857056	A00252:294:H3YWTDSX5:4:1202:7591:20776	60	+
chr11	63860091	63860092	A00252:294:H3YWTDSX5:4:1121:26250:19836/1	60	-
chr11	63861091	63861092	A00252:294:H3YWTDSX5:4:1271:25626:29747/1	60	-
chr11	63891396	63891397	A00252:294:H3YWTDSX5:4:1114:2799:13416/1	60	-
chr11	63892097	63892098	A00252:294:H3YWTDSX5:4:1473:10619:34319	60	-
chr11	63949544	63949545	A00252:294:H3YWTDSX5:4:1125:14335:2456/1	60	+
chr11	64188449	64188450	A00252:294:H3YWTDSX5:4:1124:14913:22060/1	60	+
chr11	64188450	64188451	A00252:294:H3YWTDSX5:4:2677:23538:6370	60	+
chr11	64189542	64189543	A00252:294:H3YWTDSX5:4:1108:32163:9627/1	60	+
chr11	64196876	64196877	A00252:294:H3YWTDSX5:4:1331:2040:15953	60	+
chr11	64196878	64196879	A00252:294:H3YWTDSX5:4:1331:2166:15890	60	+
chr11	64198186	64198187	A00252:294:H3YWTDSX5:4:1444:24514:20650/1	60	-
chr11	64201011	64201012	A00252:294:H3YWTDSX5:4:1432:20627:3709	60	+
chr11	64210168	64210169	A00252:294:H3YWTDSX5:4:2657:32895:23641	60	-
chr11	64210169	64210170	A00252:294:H3YWTDSX5:4:2217:13657:12743	60	-
chr11	64214949	64214950	A00252:294:H3YWTDSX5:4:1132:14064:12070/1	60	+
chr11	64215356	64215357	A00252:294:H3YWTDSX5:4:1164:12409:10520/1	60	-
chr11	64215664	64215665	A00252:294:H3YWTDSX5:4:2651:24795:22858	60	+
chr11	64260122	64260123	A00252:294:H3YWTDSX5:4:1104:17852:7294/1	60	-
chr11	64307958	64307959	A00252:294:H3YWTDSX5:4:1130:17155:31078/1	60	-
chr11	64316434	64316435	A00252:294:H3YWTDSX5:4:2418:14253:35759	60	-
chr11	64731412	64731413	A00252:294:H3YWTDSX5:4:1160:11415:9173	60	+
chr11	64736640	64736641	A00252:294:H3YWTDSX5:4:1144:27425:35086/1	60	-
chr11	64739024	64739025	A00252:294:H3YWTDSX5:4:2375:14823:17707	60	+
chr11	64770889	64770890	A00252:294:H3YWTDSX5:4:1129:30463:1360	60	-
chr11	64774615	64774616	A00252:294:H3YWTDSX5:4:2612:6144:19680	60	-
chr11	64780454	64780455	A00252:294:H3YWTDSX5:4:1208:13169:37012/1	60	-
chr11	64784771	64784772	A00252:294:H3YWTDSX5:4:1119:31647:12273	60	-
chr11	64861996	64861997	A00252:294:H3YWTDSX5:4:2469:31611:16595/1	60	-
chr11	65042718	65042719	A00252:294:H3YWTDSX5:4:1412:25825:15937/1	60	-
chr11	65082307	65082308	A00252:294:H3YWTDSX5:4:1105:31602:34303	60	-
chr11	65191456	65191457	A00252:294:H3YWTDSX5:4:1126:8070:19069/1	60	-
chr11	65191473	65191474	A00252:294:H3YWTDSX5:4:1612:29405:31156	60	-
chr11	65191896	65191897	A00252:294:H3YWTDSX5:4:1145:29460:12430/1	60	-
chr11	65191923	65191924	A00252:294:H3YWTDSX5:4:2249:20754:7936	60	-
chr11	65191924	65191925	A00252:294:H3YWTDSX5:4:1415:25753:27837	60	-
chr11	65193769	65193770	A00252:294:H3YWTDSX5:4:1516:20130:4695/1	60	+
chr11	65195076	65195077	A00252:294:H3YWTDSX5:4:1237:7826:22905/1	60	-
chr11	65196800	65196801	A00252:294:H3YWTDSX5:4:2209:2139:25708/1	60	+
chr11	65196886	65196887	A00252:294:H3YWTDSX5:4:1240:15302:10207/1	60	-
chr11	65266846	65266847	A00252:294:H3YWTDSX5:4:1342:5014:18411/1	60	+
chr11	65267095	65267096	A00252:294:H3YWTDSX5:4:1114:5231:21605/1	60	+
chr11	65268674	65268675	A00252:294:H3YWTDSX5:4:1177:30436:10457/1	60	-
chr11	65270511	65270512	A00252:294:H3YWTDSX5:4:1116:12283:11741/1	60	-
chr11	65271441	65271442	A00252:294:H3YWTDSX5:4:1219:8883:21793/1	60	-
chr11	65274170	65274171	A00252:294:H3YWTDSX5:4:1137:32244:11146/1	60	-
chr11	65275050	65275051	A00252:294:H3YWTDSX5:4:1104:25256:18646/1	60	-
chr11	65278265	65278266	A00252:294:H3YWTDSX5:4:1303:28167:5306/1	60	+
chr11	65278796	65278797	A00252:294:H3YWTDSX5:4:2403:23791:21120	60	-
chr11	65279291	65279292	A00252:294:H3YWTDSX5:4:1106:17300:11945/1	60	-
chr11	65280587	65280588	A00252:294:H3YWTDSX5:4:1176:8395:29434/1	60	+
chr11	65289815	65289816	A00252:294:H3YWTDSX5:4:1474:21133:15045	60	-
chr11	65341226	65341227	A00252:294:H3YWTDSX5:4:2528:26304:3176	60	+
chr11	65344254	65344255	A00252:294:H3YWTDSX5:4:1112:30282:30326/1	60	+
chr11	65344956	65344957	A00252:294:H3YWTDSX5:4:1137:13458:28682/1	60	-
chr11	65345559	65345560	A00252:294:H3YWTDSX5:4:2354:11342:9518/1	60	-
chr11	65345561	65345562	A00252:294:H3YWTDSX5:4:2244:18159:15749/1	60	-
chr11	65391029	65391030	A00252:294:H3YWTDSX5:4:1107:13648:2801/1	60	+
chr11	65391031	65391032	A00252:294:H3YWTDSX5:4:2144:26024:8422/1	60	+
chr11	65425840	65425841	A00252:294:H3YWTDSX5:4:1408:14507:31219	60	-
chr11	65426476	65426477	A00252:294:H3YWTDSX5:4:1627:5584:1892/1	60	-
chr11	65426810	65426811	A00252:294:H3YWTDSX5:4:2407:2826:35571/1	60	-
chr11	65430466	65430467	A00252:294:H3YWTDSX5:4:1114:27932:31234	60	+
chr11	65430485	65430486	A00252:294:H3YWTDSX5:4:1101:26910:27179/1	60	-
chr11	65432084	65432085	A00252:294:H3YWTDSX5:4:1426:13024:19570	60	-
chr11	65434042	65434043	A00252:294:H3YWTDSX5:4:1118:16604:2378/1	60	+
chr11	65434101	65434102	A00252:294:H3YWTDSX5:4:1115:26024:19758/1	60	-
chr11	65435145	65435146	A00252:294:H3YWTDSX5:4:1533:31177:23140/1	60	+
chr11	65437654	65437655	A00252:294:H3YWTDSX5:4:1102:8486:33974/1	60	+
chr11	65437787	65437788	A00252:294:H3YWTDSX5:4:1101:7600:29590/1	60	+
chr11	65440172	65440173	A00252:294:H3YWTDSX5:4:1178:10682:8844/1	60	+
chr11	65442253	65442254	A00252:294:H3YWTDSX5:4:1106:19407:32597/1	60	+
chr11	65443079	65443080	A00252:294:H3YWTDSX5:4:1672:24840:23500/1	60	+
chr11	65501298	65501299	A00252:294:H3YWTDSX5:4:1124:24243:10974/1	60	+
chr11	65502234	65502235	A00252:294:H3YWTDSX5:4:1129:18810:14434/1	60	-
chr11	65527722	65527723	A00252:294:H3YWTDSX5:4:1122:21965:13009/1	60	-
chr11	65528979	65528980	A00252:294:H3YWTDSX5:4:1638:2700:33599/1	60	-
chr11	65529459	65529460	A00252:294:H3YWTDSX5:4:1177:20826:36839	60	-
chr11	65565673	65565674	A00252:294:H3YWTDSX5:4:1113:14326:9549/1	60	-
chr11	65567865	65567866	A00252:294:H3YWTDSX5:4:2163:27416:26146	60	-
chr11	65604714	65604715	A00252:294:H3YWTDSX5:4:2125:20618:8077	60	+
chr11	65608338	65608339	A00252:294:H3YWTDSX5:4:1146:25301:8453/1	60	-
chr11	65623317	65623318	A00252:294:H3YWTDSX5:4:1315:5565:6496/1	60	-
chr11	65630905	65630906	A00252:294:H3YWTDSX5:4:1149:27543:19225/1	60	-
chr11	65630907	65630908	A00252:294:H3YWTDSX5:4:2151:30156:7122/1	60	-
chr11	65653670	65653671	A00252:294:H3YWTDSX5:4:1102:27850:33285/1	60	+
chr11	65655589	65655590	A00252:294:H3YWTDSX5:4:1614:21178:32722	60	-
chr11	65656903	65656904	A00252:294:H3YWTDSX5:4:1133:26684:31140/1	60	+
chr11	65717658	65717659	A00252:294:H3YWTDSX5:4:1114:15094:18771/1	60	-
chr11	65732818	65732819	A00252:294:H3YWTDSX5:4:2330:21323:24173/1	60	+
chr11	65865437	65865438	A00252:294:H3YWTDSX5:4:1244:20672:19727/1	60	+
chr11	65865968	65865969	A00252:294:H3YWTDSX5:4:2115:5330:34115	60	+
chr11	65885781	65885782	A00252:294:H3YWTDSX5:4:2345:25102:36010	60	+
chr11	65964122	65964123	A00252:294:H3YWTDSX5:4:1256:29514:4946	60	+
chr11	65968774	65968775	A00252:294:H3YWTDSX5:4:1440:8015:29183/1	60	-
chr11	65972284	65972285	A00252:294:H3YWTDSX5:4:1110:4128:21887/1	60	+
chr11	65994931	65994932	A00252:294:H3YWTDSX5:4:1363:14525:13526	60	-
chr11	66061530	66061531	A00252:294:H3YWTDSX5:4:1111:32560:23531	60	+
chr11	66063587	66063588	A00252:294:H3YWTDSX5:4:1143:30698:27696/1	60	+
chr11	66064587	66064588	A00252:294:H3YWTDSX5:4:1115:25464:28933/1	60	+
chr11	66065465	66065466	A00252:294:H3YWTDSX5:4:1404:17273:28307	60	-
chr11	66065556	66065557	A00252:294:H3YWTDSX5:4:1139:28122:4977/1	60	+
chr11	66073618	66073619	A00252:294:H3YWTDSX5:4:1203:7988:13479/1	60	-
chr11	66074454	66074455	A00252:294:H3YWTDSX5:4:1132:20220:10614/1	60	+
chr11	66105788	66105789	A00252:294:H3YWTDSX5:4:2647:23800:9173	60	-
chr11	66105789	66105790	A00252:294:H3YWTDSX5:4:1118:13566:12712/1	60	-
chr11	66108780	66108781	A00252:294:H3YWTDSX5:4:2224:17300:24032/1	60	-
chr11	66119647	66119648	A00252:294:H3YWTDSX5:4:1421:2474:33082/1	60	+
chr11	66124797	66124798	A00252:294:H3YWTDSX5:4:1614:31168:35462	60	-
chr11	66153757	66153758	A00252:294:H3YWTDSX5:4:1148:29767:13369/1	60	+
chr11	66157704	66157705	A00252:294:H3YWTDSX5:4:2578:13901:30295	60	-
chr11	66161081	66161082	A00252:294:H3YWTDSX5:4:1108:31412:5290/1	60	+
chr11	66171106	66171107	A00252:294:H3YWTDSX5:4:1112:16233:2519/1	60	-
chr11	66177098	66177099	A00252:294:H3YWTDSX5:4:1106:25066:24737/1	60	+
chr11	66179221	66179222	A00252:294:H3YWTDSX5:4:1110:6723:17112/1	60	-
chr11	66188333	66188334	A00252:294:H3YWTDSX5:4:1123:17906:23766/1	60	-
chr11	66188644	66188645	A00252:294:H3YWTDSX5:4:2311:5385:33771/1	60	+
chr11	66196959	66196960	A00252:294:H3YWTDSX5:4:1125:1741:7294/1	60	-
chr11	66231595	66231596	A00252:294:H3YWTDSX5:4:2115:25003:9972	60	-
chr11	66260463	66260464	A00252:294:H3YWTDSX5:4:2408:6849:28980	60	-
chr11	66354742	66354743	A00252:294:H3YWTDSX5:4:1138:7093:21104/1	60	-
chr11	66356230	66356231	A00252:294:H3YWTDSX5:4:1610:8052:13714/1	60	+
chr11	66500022	66500023	A00252:294:H3YWTDSX5:4:1408:17390:17519/1	60	-
chr11	66620695	66620696	A00252:294:H3YWTDSX5:4:2530:6795:3302/1	60	+
chr11	66621582	66621583	A00252:294:H3YWTDSX5:4:1424:4851:2472	60	-
chr11	66626854	66626855	A00252:294:H3YWTDSX5:4:2655:30608:13228	60	+
chr11	66629371	66629372	A00252:294:H3YWTDSX5:4:1107:16052:12070	60	-
chr11	66644954	66644955	A00252:294:H3YWTDSX5:4:1264:10990:9408/1	60	+
chr11	66666392	66666393	A00252:294:H3YWTDSX5:4:1102:1660:28541/1	60	-
chr11	66666512	66666513	A00252:294:H3YWTDSX5:4:1110:4074:20165/1	60	+
chr11	66703882	66703883	A00252:294:H3YWTDSX5:4:1135:15194:29622/1	60	+
chr11	66763640	66763641	A00252:294:H3YWTDSX5:4:1116:12997:22404/1	60	+
chr11	66763958	66763959	A00252:294:H3YWTDSX5:4:1626:25961:29919/1	60	-
chr11	66768228	66768229	A00252:294:H3YWTDSX5:4:1104:17824:31767	60	-
chr11	66772832	66772833	A00252:294:H3YWTDSX5:4:2253:19732:16971	60	-
chr11	66775020	66775021	A00252:294:H3YWTDSX5:4:1108:4137:22654/1	60	-
chr11	66777749	66777750	A00252:294:H3YWTDSX5:4:1407:11044:12038/1	60	+
chr11	66783547	66783548	A00252:294:H3YWTDSX5:4:1103:1868:27398/1	60	-
chr11	66785151	66785152	A00252:294:H3YWTDSX5:4:1677:14109:13056	60	+
chr11	66794171	66794172	A00252:294:H3YWTDSX5:4:1246:10149:6449/1	60	+
chr11	66805386	66805387	A00252:294:H3YWTDSX5:4:1408:8323:16344/1	60	+
chr11	66830120	66830121	A00252:294:H3YWTDSX5:4:1362:7410:23970/1	60	-
chr11	67127925	67127926	A00252:294:H3YWTDSX5:4:1229:26765:28902	60	+
chr11	67140954	67140955	A00252:294:H3YWTDSX5:4:1105:26413:17926/1	60	+
chr11	67146437	67146438	A00252:294:H3YWTDSX5:4:1164:11623:9596/1	60	-
chr11	67146900	67146901	A00252:294:H3YWTDSX5:4:1125:9733:33098/1	60	+
chr11	67148245	67148246	A00252:294:H3YWTDSX5:4:1274:15510:26130/1	60	-
chr11	67149231	67149232	A00252:294:H3YWTDSX5:4:1632:27055:22545/1	60	-
chr11	67156040	67156041	A00252:294:H3YWTDSX5:4:2208:27877:35806/1	60	-
chr11	67160717	67160718	A00252:294:H3YWTDSX5:4:2225:30291:11177/1	60	+
chr11	67163898	67163899	A00252:294:H3YWTDSX5:4:1422:19072:12727/1	60	-
chr11	67180571	67180572	A00252:294:H3YWTDSX5:4:1302:12879:26553/1	60	-
chr11	67181170	67181171	A00252:294:H3YWTDSX5:4:2446:8269:34006/1	60	-
chr11	67181480	67181481	A00252:294:H3YWTDSX5:4:1624:3929:25457/1	60	-
chr11	67182107	67182108	A00252:294:H3YWTDSX5:4:1108:6216:7748	60	+
chr11	67185418	67185419	A00252:294:H3YWTDSX5:4:1111:14082:9721/1	60	+
chr11	67187020	67187021	A00252:294:H3YWTDSX5:4:1240:26060:18411/1	60	+
chr11	67187845	67187846	A00252:294:H3YWTDSX5:4:1303:10628:29042	60	+
chr11	67188935	67188936	A00252:294:H3YWTDSX5:4:1105:21432:21762/1	60	-
chr11	67192059	67192060	A00252:294:H3YWTDSX5:4:1219:5701:34225/1	60	-
chr11	67197654	67197655	A00252:294:H3YWTDSX5:4:2124:8341:20134/1	60	-
chr11	67210652	67210653	A00252:294:H3YWTDSX5:4:1166:17779:29089/1	60	+
chr11	67212520	67212521	A00252:294:H3YWTDSX5:4:1160:13539:14293/1	60	+
chr11	67212548	67212549	A00252:294:H3YWTDSX5:4:1133:5656:9752/1	60	+
chr11	67214573	67214574	A00252:294:H3YWTDSX5:4:1115:25789:18380/1	60	+
chr11	67217953	67217954	A00252:294:H3YWTDSX5:4:1122:28149:16423/1	60	-
chr11	67221997	67221998	A00252:294:H3YWTDSX5:4:1161:10158:27696/1	60	+
chr11	67223624	67223625	A00252:294:H3YWTDSX5:4:2678:28546:8155	60	+
chr11	67231160	67231161	A00252:294:H3YWTDSX5:4:1174:15130:4554/1	60	+
chr11	67232276	67232277	A00252:294:H3YWTDSX5:4:1160:19750:2065/1	60	+
chr11	67232601	67232602	A00252:294:H3YWTDSX5:4:1165:30861:4116/1	60	+
chr11	67236015	67236016	A00252:294:H3YWTDSX5:4:1314:24795:18881/1	60	-
chr11	67243367	67243368	A00252:294:H3YWTDSX5:4:2323:21866:28588	60	-
chr11	67246836	67246837	A00252:294:H3YWTDSX5:4:1133:11207:35931/1	60	+
chr11	67247865	67247866	A00252:294:H3YWTDSX5:4:1104:26377:2801/1	60	-
chr11	67247936	67247937	A00252:294:H3YWTDSX5:4:1134:25608:22138/1	60	-
chr11	67248245	67248246	A00252:294:H3YWTDSX5:4:2240:20998:10739/1	60	-
chr11	67248376	67248377	A00252:294:H3YWTDSX5:4:1214:13358:25598/1	60	+
chr11	67271455	67271456	A00252:294:H3YWTDSX5:4:2235:1371:24659	60	+
chr11	67271576	67271577	A00252:294:H3YWTDSX5:4:1347:29297:24643/1	60	-
chr11	67273923	67273924	A00252:294:H3YWTDSX5:4:1101:12264:36886/1	60	-
chr11	67280244	67280245	A00252:294:H3YWTDSX5:4:1152:20961:7639/1	60	+
chr11	67293102	67293103	A00252:294:H3YWTDSX5:4:1104:9742:23844/1	60	+
chr11	67293800	67293801	A00252:294:H3YWTDSX5:4:2115:7943:29810	60	-
chr11	67294252	67294253	A00252:294:H3YWTDSX5:4:1103:19407:33411/1	60	+
chr11	67294533	67294534	A00252:294:H3YWTDSX5:4:1216:7491:8735	60	+
chr11	67296162	67296163	A00252:294:H3YWTDSX5:4:1177:23511:13275/1	60	+
chr11	67296929	67296930	A00252:294:H3YWTDSX5:4:2446:10682:23437	60	-
chr11	67298532	67298533	A00252:294:H3YWTDSX5:4:1105:1262:32456/1	60	-
chr11	67395216	67395217	A00252:294:H3YWTDSX5:4:1137:25608:21543/1	60	+
chr11	67407287	67407288	A00252:294:H3YWTDSX5:4:1101:26313:9987/1	60	+
chr11	67609145	67609146	A00252:294:H3YWTDSX5:4:1274:11650:1501	60	-
chr11	68090151	68090152	A00252:294:H3YWTDSX5:4:1143:31286:9612	60	-
chr11	68090618	68090619	A00252:294:H3YWTDSX5:4:1135:26485:23813/1	60	-
chr11	68090901	68090902	A00252:294:H3YWTDSX5:4:1226:28275:32205/1	60	-
chr11	68093431	68093432	A00252:294:H3YWTDSX5:4:1108:20564:11177/1	60	+
chr11	68096683	68096684	A00252:294:H3YWTDSX5:4:1261:8766:27445/1	60	-
chr11	68115651	68115652	A00252:294:H3YWTDSX5:4:1168:10511:36292/1	60	+
chr11	68118858	68118859	A00252:294:H3YWTDSX5:4:1117:20238:27273/1	60	+
chr11	68177837	68177838	A00252:294:H3YWTDSX5:4:1671:11261:10254	60	-
chr11	68178613	68178614	A00252:294:H3YWTDSX5:4:1123:14669:12054	60	-
chr11	68468899	68468900	A00252:294:H3YWTDSX5:4:1121:31801:9690/1	60	-
chr11	68474124	68474125	A00252:294:H3YWTDSX5:4:1272:7735:20588/1	60	+
chr11	68504560	68504561	A00252:294:H3YWTDSX5:4:1176:14317:15045/1	60	-
chr11	68519476	68519477	A00252:294:H3YWTDSX5:4:1109:19994:18615/1	60	-
chr11	68531802	68531803	A00252:294:H3YWTDSX5:4:1139:32425:23046/1	60	-
chr11	68547734	68547735	A00252:294:H3YWTDSX5:4:1241:5095:25003/1	60	+
chr11	68574191	68574192	A00252:294:H3YWTDSX5:4:1102:2889:9909/1	60	-
chr11	70323468	70323469	A00252:294:H3YWTDSX5:4:1102:12834:13573	60	-
chr11	70336566	70336567	A00252:294:H3YWTDSX5:4:1254:9968:21981/1	60	+
chr11	70410009	70410010	A00252:294:H3YWTDSX5:4:1104:30807:27258/1	60	-
chr11	71493706	71493707	A00252:294:H3YWTDSX5:4:1111:25663:11522/1	60	+
chr11	71874205	71874206	A00252:294:H3YWTDSX5:4:1139:15112:5619/1	60	+
chr11	71956725	71956726	A00252:294:H3YWTDSX5:4:1159:19171:21887/1	60	+
chr11	71972174	71972175	A00252:294:H3YWTDSX5:4:1107:27326:7827/1	60	-
chr11	71979278	71979279	A00252:294:H3YWTDSX5:4:1351:10728:29778	60	-
chr11	72046629	72046630	A00252:294:H3YWTDSX5:4:1131:14199:4852/1	60	+
chr11	72062703	72062704	A00252:294:H3YWTDSX5:4:1115:14425:31516/1	60	+
chr11	72064185	72064186	A00252:294:H3YWTDSX5:4:1109:31675:5650/1	60	-
chr11	72392742	72392743	A00252:294:H3YWTDSX5:4:1243:10004:24017/1	60	+
chr11	72863123	72863124	A00252:294:H3YWTDSX5:4:1125:7455:2628/1	60	+
chr11	72863125	72863126	A00252:294:H3YWTDSX5:4:2115:1877:26913	60	+
chr11	72876873	72876874	A00252:294:H3YWTDSX5:4:1107:3658:24330/1	60	+
chr11	72881805	72881806	A00252:294:H3YWTDSX5:4:1156:10285:33865/1	60	-
chr11	72889720	72889721	A00252:294:H3YWTDSX5:4:1546:18195:6637	60	-
chr11	72889721	72889722	A00252:294:H3YWTDSX5:4:1268:19108:32330	60	-
chr11	72895343	72895344	A00252:294:H3YWTDSX5:4:2612:5475:32049	60	-
chr11	72904397	72904398	A00252:294:H3YWTDSX5:4:1265:22354:36041/1	60	+
chr11	72919352	72919353	A00252:294:H3YWTDSX5:4:1140:20699:33207/1	60	+
chr11	72921475	72921476	A00252:294:H3YWTDSX5:4:1118:32931:25927/1	60	-
[truncated: 9,559 more rows]
