# Supplementary material for: HIV-1 capsid stability enables inositol phosphate-independent infection of target cells and promotes integration into genes
Source: PLoS Pathog. 2023 Jun 2;19(6):e1011423. doi: 10.1371/journal.ppat.1011423 (PMC10266667; doi:10.1371/journal.ppat.1011423)
Supplement: S1 Data — (TAR.GZ) [file ppat.1011423.s012.tar.gz › CEM_WT_A/CA_WT/Unique_hg38_integration_sites/8806-GS-2.bed]

chr1	716186	716187	A00252:294:H3YWTDSX5:4:1130:15998:15640/1	60	+
chr1	740460	740461	A00252:294:H3YWTDSX5:4:1557:26521:21465/1	60	-
chr1	753510	753511	A00252:294:H3YWTDSX5:4:2374:24117:5776	60	+
chr1	766880	766881	A00252:294:H3YWTDSX5:4:1529:21151:34397/1	60	-
chr1	783832	783833	A00252:294:H3YWTDSX5:4:1123:29451:6778/1	60	+
chr1	785475	785476	A00252:294:H3YWTDSX5:4:1101:9941:35117	60	+
chr1	808885	808886	A00252:294:H3YWTDSX5:4:2559:15492:11788	60	-
chr1	809677	809678	A00252:294:H3YWTDSX5:4:1261:28058:30984	60	-
chr1	809678	809679	A00252:294:H3YWTDSX5:4:2461:23502:1391	60	-
chr1	809679	809680	A00252:294:H3YWTDSX5:4:1103:32307:29168/1	60	-
chr1	829420	829421	A00252:294:H3YWTDSX5:4:2643:29794:16767	60	-
chr1	832265	832266	A00252:294:H3YWTDSX5:4:1534:29351:29183	60	-
chr1	838415	838416	A00252:294:H3YWTDSX5:4:1137:19976:18740/1	60	+
chr1	853032	853033	A00252:294:H3YWTDSX5:4:2250:17897:13166/1	60	-
chr1	907090	907091	A00252:294:H3YWTDSX5:4:1174:19379:8688/1	60	-
chr1	963521	963522	A00252:294:H3YWTDSX5:4:1109:11858:32675/1	60	-
chr1	963522	963523	A00252:294:H3YWTDSX5:4:2105:27588:16235/1	60	-
chr1	1105233	1105234	A00252:294:H3YWTDSX5:4:1438:24279:25285	60	+
chr1	1112087	1112088	A00252:294:H3YWTDSX5:4:1149:17888:13369/1	60	-
chr1	1209704	1209705	A00252:294:H3YWTDSX5:4:1101:32425:18443/1	60	+
chr1	1209705	1209706	A00252:294:H3YWTDSX5:4:1115:1389:23813/1	60	+
chr1	1258075	1258076	A00252:294:H3YWTDSX5:4:1217:19226:27211/1	60	+
chr1	1262283	1262284	A00252:294:H3YWTDSX5:4:2272:4508:22701	60	-
chr1	1264733	1264734	A00252:294:H3YWTDSX5:4:1233:21658:21183/1	60	-
chr1	1264948	1264949	A00252:294:H3YWTDSX5:4:1109:29017:29575	60	+
chr1	1265710	1265711	A00252:294:H3YWTDSX5:4:1449:25373:23954	60	-
chr1	1268246	1268247	A00252:294:H3YWTDSX5:4:1171:22083:12649/1	60	-
chr1	1270003	1270004	A00252:294:H3YWTDSX5:4:1153:32949:33630/1	60	-
chr1	1313699	1313700	A00252:294:H3YWTDSX5:4:1206:18222:35462/1	60	+
chr1	1313746	1313747	A00252:294:H3YWTDSX5:4:1231:15591:2503/1	60	+
chr1	1317754	1317755	A00252:294:H3YWTDSX5:4:1127:28836:8907/1	60	+
chr1	1318566	1318567	A00252:294:H3YWTDSX5:4:2362:13991:25097/1	60	+
chr1	1318742	1318743	A00252:294:H3YWTDSX5:4:1135:10881:37027/1	60	+
chr1	1390956	1390957	A00252:294:H3YWTDSX5:4:1124:20130:1532/1	60	+
chr1	1391154	1391155	A00252:294:H3YWTDSX5:4:1145:13874:14685/1	60	+
chr1	1391251	1391252	A00252:294:H3YWTDSX5:4:1140:10972:8343/1	60	+
chr1	1393151	1393152	A00252:294:H3YWTDSX5:4:2224:10945:25238/1	60	-
chr1	1393211	1393212	A00252:294:H3YWTDSX5:4:1437:10601:15280/1	60	+
chr1	1394642	1394643	A00252:294:H3YWTDSX5:4:2109:13901:34741	60	-
chr1	1395012	1395013	A00252:294:H3YWTDSX5:4:1234:31901:22795/1	60	+
chr1	1395583	1395584	A00252:294:H3YWTDSX5:4:1115:17951:29951/1	60	-
chr1	1480692	1480693	A00252:294:H3YWTDSX5:4:1102:19669:6934/1	60	+
chr1	1559111	1559112	A00252:294:H3YWTDSX5:4:1219:7139:28479/1	60	-
chr1	1565560	1565561	A00252:294:H3YWTDSX5:4:1107:18448:23578/1	60	-
chr1	1568137	1568138	A00252:294:H3YWTDSX5:4:1564:24216:8108/1	60	-
chr1	1569916	1569917	A00252:294:H3YWTDSX5:4:1360:19497:36385/1	60	+
chr1	1572191	1572192	A00252:294:H3YWTDSX5:4:1111:28574:18129/1	60	-
chr1	1649932	1649933	A00252:294:H3YWTDSX5:4:1369:29035:18771	60	+
chr1	1653664	1653665	A00252:294:H3YWTDSX5:4:1135:10059:18474/1	60	+
chr1	1655238	1655239	A00252:294:H3YWTDSX5:4:1332:30689:11804/1	60	+
chr1	1656155	1656156	A00252:294:H3YWTDSX5:4:2261:2889:25723	60	+
chr1	1671507	1671508	A00252:294:H3YWTDSX5:4:1258:17237:34037/1	60	-
chr1	1721719	1721720	A00252:294:H3YWTDSX5:4:1559:17219:29716/1	60	-
chr1	1765807	1765808	A00252:294:H3YWTDSX5:4:2455:13367:2472/1	60	-
chr1	1767511	1767512	A00252:294:H3YWTDSX5:4:1228:27317:30639/1	60	-
chr1	1774670	1774671	A00252:294:H3YWTDSX5:4:1118:5394:17440/1	60	+
chr1	1801523	1801524	A00252:294:H3YWTDSX5:4:1239:21323:9392/1	60	-
chr1	1802957	1802958	A00252:294:H3YWTDSX5:4:1134:3504:33646/1	60	+
chr1	1804350	1804351	A00252:294:H3YWTDSX5:4:1139:32027:21637/1	60	-
chr1	1820677	1820678	A00252:294:H3YWTDSX5:4:1204:12952:28526/1	60	+
chr1	1823388	1823389	A00252:294:H3YWTDSX5:4:1106:3893:21731/1	60	+
chr1	1823777	1823778	A00252:294:H3YWTDSX5:4:1111:12301:7012/1	60	+
chr1	1827163	1827164	A00252:294:H3YWTDSX5:4:1675:18810:36323	60	-
chr1	1827164	1827165	A00252:294:H3YWTDSX5:4:1125:30156:23500/1	60	-
chr1	1828369	1828370	A00252:294:H3YWTDSX5:4:1532:10908:27962/1	60	-
chr1	1828950	1828951	A00252:294:H3YWTDSX5:4:1268:10384:31062/1	60	-
chr1	1837935	1837936	A00252:294:H3YWTDSX5:4:1101:26350:14152/1	60	-
chr1	1844450	1844451	A00252:294:H3YWTDSX5:4:1126:13376:24189/1	60	+
chr1	1851904	1851905	A00252:294:H3YWTDSX5:4:1336:5240:25128	60	-
chr1	1857965	1857966	A00252:294:H3YWTDSX5:4:2248:3369:18944/1	60	-
chr1	1863676	1863677	A00252:294:H3YWTDSX5:4:1513:23538:19742/1	60	+
chr1	2242638	2242639	A00252:294:H3YWTDSX5:4:1670:5439:35430	60	+
chr1	2265444	2265445	A00252:294:H3YWTDSX5:4:1202:1226:33207/1	60	-
chr1	3626713	3626714	A00252:294:H3YWTDSX5:4:1302:6479:5008/1	60	+
chr1	3668015	3668016	A00252:294:H3YWTDSX5:4:1451:31873:5525/1	60	+
chr1	3889553	3889554	A00252:294:H3YWTDSX5:4:2360:10493:12962/1	60	+
chr1	5972612	5972613	A00252:294:H3YWTDSX5:4:1555:1154:25755	60	-
chr1	6309557	6309558	A00252:294:H3YWTDSX5:4:1102:3423:5196/1	60	+
chr1	6376326	6376327	A00252:294:H3YWTDSX5:4:1123:6506:25441/1	60	+
chr1	6376327	6376328	A00252:294:H3YWTDSX5:4:1310:21251:15374	60	+
chr1	6376328	6376329	A00252:294:H3YWTDSX5:4:2631:3296:28369	60	+
chr1	6672906	6672907	A00252:294:H3YWTDSX5:4:1324:20808:4961/1	60	-
chr1	6863748	6863749	A00252:294:H3YWTDSX5:4:1104:12780:3302	60	-
chr1	8504914	8504915	A00252:294:H3YWTDSX5:4:1217:14055:5791/1	60	-
chr1	8511861	8511862	A00252:294:H3YWTDSX5:4:1320:3703:25974	60	+
chr1	8559343	8559344	A00252:294:H3YWTDSX5:4:1102:2248:23516/1	60	+
chr1	8586899	8586900	A00252:294:H3YWTDSX5:4:1410:24975:6887/1	60	-
chr1	8595253	8595254	A00252:294:H3YWTDSX5:4:1220:31910:26569/1	60	+
chr1	8608615	8608616	A00252:294:H3YWTDSX5:4:1107:32796:8281/1	60	+
chr1	9543390	9543391	A00252:294:H3YWTDSX5:4:2150:21486:35978	60	-
chr1	9543392	9543393	A00252:294:H3YWTDSX5:4:1219:31819:30545/1	60	-
chr1	9557128	9557129	A00252:294:H3YWTDSX5:4:1145:25545:16047/1	60	-
chr1	9669494	9669495	A00252:294:H3YWTDSX5:4:1101:29631:14325/1	60	+
chr1	9748064	9748065	A00252:294:H3YWTDSX5:4:1118:18466:22482/1	60	+
chr1	10115545	10115546	A00252:294:H3YWTDSX5:4:1210:5791:24956/1	60	-
chr1	10300880	10300881	A00252:294:H3YWTDSX5:4:1105:11840:10441/1	60	+
chr1	10333965	10333966	A00252:294:H3YWTDSX5:4:2669:9435:13510	60	-
chr1	10400902	10400903	A00252:294:H3YWTDSX5:4:1141:23520:24251/1	60	+
chr1	10456641	10456642	A00252:294:H3YWTDSX5:4:1209:2148:25222/1	60	+
chr1	10483215	10483216	A00252:294:H3YWTDSX5:4:2133:24343:14121/1	60	-
chr1	10569390	10569391	A00252:294:H3YWTDSX5:4:1120:11876:27477/1	60	-
chr1	10578953	10578954	A00252:294:H3YWTDSX5:4:2608:10637:11741/1	60	+
chr1	11071575	11071576	A00252:294:H3YWTDSX5:4:1267:10474:14403/1	60	-
chr1	11153739	11153740	A00252:294:H3YWTDSX5:4:1126:24731:4523/1	60	+
chr1	11197422	11197423	A00252:294:H3YWTDSX5:4:1332:23068:32831/1	60	-
chr1	11256792	11256793	A00252:294:H3YWTDSX5:4:1101:29432:31610/1	60	+
chr1	11572911	11572912	A00252:294:H3YWTDSX5:4:1571:28745:21778/1	60	+
chr1	11817297	11817298	A00252:294:H3YWTDSX5:4:1101:15040:21402	60	+
chr1	11952179	11952180	A00252:294:H3YWTDSX5:4:1103:11713:20306/1	60	+
chr1	11976876	11976877	A00252:294:H3YWTDSX5:4:2203:26874:21574	60	+
chr1	12300978	12300979	A00252:294:H3YWTDSX5:4:1203:17020:24612/1	60	-
chr1	12361185	12361186	A00252:294:H3YWTDSX5:4:1659:30147:10989	60	-
chr1	12383114	12383115	A00252:294:H3YWTDSX5:4:1215:29008:2722/1	60	-
chr1	12409428	12409429	A00252:294:H3YWTDSX5:4:1352:26521:34460/1	60	-
chr1	13746148	13746149	A00252:294:H3YWTDSX5:4:1172:12192:20134/1	60	+
chr1	13768915	13768916	A00252:294:H3YWTDSX5:4:1103:27371:8531/1	60	-
chr1	15543062	15543063	A00252:294:H3YWTDSX5:4:1259:25635:11663/1	60	+
chr1	15620963	15620964	A00252:294:H3YWTDSX5:4:1135:13630:14325/1	60	+
chr1	15622249	15622250	A00252:294:H3YWTDSX5:4:1125:32524:1611/1	60	+
chr1	15873259	15873260	A00252:294:H3YWTDSX5:4:1336:31620:13166/1	60	-
chr1	15873261	15873262	A00252:294:H3YWTDSX5:4:1177:24424:5055/1	60	-
chr1	15881157	15881158	A00252:294:H3YWTDSX5:4:1173:6867:4679/1	60	+
chr1	15881159	15881160	A00252:294:H3YWTDSX5:4:1245:29405:30812/1	60	+
chr1	15906282	15906283	A00252:294:H3YWTDSX5:4:1364:20745:19695/1	60	-
chr1	15909986	15909987	A00252:294:H3YWTDSX5:4:1673:17345:17597	60	-
chr1	15912919	15912920	A00252:294:H3YWTDSX5:4:1120:9326:26256/1	60	-
chr1	15914401	15914402	A00252:294:H3YWTDSX5:4:1454:24867:5760/1	60	+
chr1	15919599	15919600	A00252:294:H3YWTDSX5:4:2671:10917:23500	60	-
chr1	15957853	15957854	A00252:294:H3YWTDSX5:4:1130:7319:22310/1	60	+
chr1	15957855	15957856	A00252:294:H3YWTDSX5:4:1658:28528:18834	60	+
chr1	17041860	17041861	A00252:294:H3YWTDSX5:4:2359:6298:1438	60	-
chr1	17041861	17041862	A00252:294:H3YWTDSX5:4:1150:24442:36933	60	-
chr1	18096863	18096864	A00252:294:H3YWTDSX5:4:1109:23746:33129/1	60	-
chr1	19093251	19093252	A00252:294:H3YWTDSX5:4:1202:4426:17143/1	60	+
chr1	19118073	19118074	A00252:294:H3YWTDSX5:4:1669:31096:11068	60	+
chr1	19134880	19134881	A00252:294:H3YWTDSX5:4:1143:6614:25692/1	60	-
chr1	19165933	19165934	A00252:294:H3YWTDSX5:4:1516:10954:17268	60	-
chr1	19175451	19175452	A00252:294:H3YWTDSX5:4:1120:9914:36260/1	60	+
chr1	19195606	19195607	A00252:294:H3YWTDSX5:4:1130:14154:22467/1	60	+
chr1	19196547	19196548	A00252:294:H3YWTDSX5:4:1138:13810:33614/1	60	+
chr1	19200683	19200684	A00252:294:H3YWTDSX5:4:2218:6325:12446/1	60	+
chr1	19254882	19254883	A00252:294:H3YWTDSX5:4:1112:13259:30248/1	60	-
chr1	19355930	19355931	A00252:294:H3YWTDSX5:4:2418:30834:24768	60	-
chr1	20763003	20763004	A00252:294:H3YWTDSX5:4:1101:12183:26631/1	60	+
chr1	20901115	20901116	A00252:294:H3YWTDSX5:4:1147:24397:20134	60	-
chr1	20950518	20950519	A00252:294:H3YWTDSX5:4:2647:24704:9893	60	-
chr1	20950519	20950520	A00252:294:H3YWTDSX5:4:1141:14760:19883/1	60	-
chr1	20990041	20990042	A00252:294:H3YWTDSX5:4:2319:24225:15389/1	60	+
chr1	20999314	20999315	A00252:294:H3YWTDSX5:4:2331:6894:7420	60	-
chr1	21000049	21000050	A00252:294:H3YWTDSX5:4:1159:30083:11600/1	60	+
chr1	21006769	21006770	A00252:294:H3YWTDSX5:4:1130:20600:16376/1	60	+
chr1	21058236	21058237	A00252:294:H3YWTDSX5:4:1516:1678:2362	60	-
chr1	21167050	21167051	A00252:294:H3YWTDSX5:4:1107:10484:33802/1	60	+
chr1	21727040	21727041	A00252:294:H3YWTDSX5:4:2527:16071:10034	60	-
chr1	21745488	21745489	A00252:294:H3YWTDSX5:4:1134:7581:29716/1	60	-
chr1	21747070	21747071	A00252:294:H3YWTDSX5:4:1342:6976:27508/1	60	+
chr1	22519642	22519643	A00252:294:H3YWTDSX5:4:1273:16324:7498/1	60	+
chr1	23037454	23037455	A00252:294:H3YWTDSX5:4:1128:28619:19335/1	60	-
chr1	23041629	23041630	A00252:294:H3YWTDSX5:4:1371:6280:24862/1	60	+
chr1	23124452	23124453	A00252:294:H3YWTDSX5:4:1343:18783:16673	60	-
chr1	23309346	23309347	A00252:294:H3YWTDSX5:4:1562:14886:30405/1	60	-
chr1	23314043	23314044	A00252:294:H3YWTDSX5:4:1207:13756:36495/1	60	-
chr1	23322575	23322576	A00252:294:H3YWTDSX5:4:1128:24795:11334/1	60	+
chr1	23323413	23323414	A00252:294:H3YWTDSX5:4:1113:29342:16736/1	60	+
chr1	23654561	23654562	A00252:294:H3YWTDSX5:4:2317:17264:12320	60	-
chr1	23654563	23654564	A00252:294:H3YWTDSX5:4:2103:14181:33254/1	60	-
chr1	23654564	23654565	A00252:294:H3YWTDSX5:4:1509:24560:14873/1	60	-
chr1	23761979	23761980	A00252:294:H3YWTDSX5:4:1104:17535:25128/1	60	+
chr1	23968318	23968319	A00252:294:H3YWTDSX5:4:1320:31467:25895/1	60	+
chr1	24448216	24448217	A00252:294:H3YWTDSX5:4:1114:4426:27508/1	60	-
chr1	24771168	24771169	A00252:294:H3YWTDSX5:4:1170:8621:21997/1	60	+
chr1	24772206	24772207	A00252:294:H3YWTDSX5:4:1611:4752:15295/1	60	+
chr1	24778788	24778789	A00252:294:H3YWTDSX5:4:1439:9408:6198	60	+
chr1	24811297	24811298	A00252:294:H3YWTDSX5:4:2656:10357:33458/1	60	-
chr1	25436090	25436091	A00252:294:H3YWTDSX5:4:1225:26503:2738/1	60	-
chr1	25447619	25447620	A00252:294:H3YWTDSX5:4:1501:20808:6809/1	60	+
chr1	25448768	25448769	A00252:294:H3YWTDSX5:4:2651:9688:31485	60	-
chr1	26119486	26119487	A00252:294:H3YWTDSX5:4:1174:30002:7012/1	60	+
chr1	26247646	26247647	A00252:294:H3YWTDSX5:4:1574:3504:15045/1	60	+
chr1	26262545	26262546	A00252:294:H3YWTDSX5:4:1627:6533:27649	60	-
chr1	26455409	26455410	A00252:294:H3YWTDSX5:4:1121:17598:3349/1	60	+
chr1	26702055	26702056	A00252:294:H3YWTDSX5:4:1113:9064:30686/1	60	+
chr1	26703091	26703092	A00252:294:H3YWTDSX5:4:1321:11822:28072/1	60	+
chr1	26725571	26725572	A00252:294:H3YWTDSX5:4:2242:32271:11913	60	-
chr1	26747884	26747885	A00252:294:H3YWTDSX5:4:1108:24921:14372/1	60	+
chr1	26751543	26751544	A00252:294:H3YWTDSX5:4:1223:9263:17722/1	60	+
chr1	26782370	26782371	A00252:294:H3YWTDSX5:4:1213:14940:14152/1	60	-
chr1	26925234	26925235	A00252:294:H3YWTDSX5:4:1204:4327:36793/1	60	-
chr1	26935541	26935542	A00252:294:H3YWTDSX5:4:1252:28791:10144/1	60	-
chr1	27068345	27068346	A00252:294:H3YWTDSX5:4:2306:5656:33301/1	60	+
chr1	27131552	27131553	A00252:294:H3YWTDSX5:4:2242:22779:29136	60	+
chr1	27457812	27457813	A00252:294:H3YWTDSX5:4:1161:1497:5901/1	60	-
chr1	27458071	27458072	A00252:294:H3YWTDSX5:4:1113:8305:14340/1	60	-
chr1	27905510	27905511	A00252:294:H3YWTDSX5:4:2276:7889:24330	60	+
chr1	28032895	28032896	A00252:294:H3YWTDSX5:4:1351:14082:14700/1	60	+
chr1	28057376	28057377	A00252:294:H3YWTDSX5:4:1150:11605:16736/1	60	+
chr1	28212665	28212666	A00252:294:H3YWTDSX5:4:1368:2853:18114	60	+
chr1	28471006	28471007	A00252:294:H3YWTDSX5:4:1119:24623:8343/1	60	-
chr1	28497348	28497349	A00252:294:H3YWTDSX5:4:1465:15239:34741/1	60	-
chr1	28532205	28532206	A00252:294:H3YWTDSX5:4:2365:3115:31532	60	-
chr1	28567687	28567688	A00252:294:H3YWTDSX5:4:1123:10700:26944/1	60	+
chr1	28569318	28569319	A00252:294:H3YWTDSX5:4:2517:5864:30561	60	-
chr1	28569319	28569320	A00252:294:H3YWTDSX5:4:1131:28673:25003	60	-
chr1	28672014	28672015	A00252:294:H3YWTDSX5:4:1429:17318:6903/1	60	+
chr1	28690354	28690355	A00252:294:H3YWTDSX5:4:1108:13548:27806/1	60	+
chr1	28769221	28769222	A00252:294:H3YWTDSX5:4:1221:24325:11804/1	60	+
chr1	28800827	28800828	A00252:294:H3YWTDSX5:4:1109:32244:27148	60	+
chr1	28993615	28993616	A00252:294:H3YWTDSX5:4:2464:10746:2127/1	60	-
chr1	28993622	28993623	A00252:294:H3YWTDSX5:4:1351:15564:8343/1	60	-
chr1	29034851	29034852	A00252:294:H3YWTDSX5:4:2543:23493:4695	60	-
chr1	29034852	29034853	A00252:294:H3YWTDSX5:4:1147:1931:18552/1	60	-
chr1	29069666	29069667	A00252:294:H3YWTDSX5:4:2372:21866:34006/1	60	-
chr1	29163255	29163256	A00252:294:H3YWTDSX5:4:1302:30906:12273/1	60	-
chr1	30176576	30176577	A00252:294:H3YWTDSX5:4:2151:25780:9690/1	60	+
chr1	31011066	31011067	A00252:294:H3YWTDSX5:4:1115:24297:33426/1	60	+
chr1	31518940	31518941	A00252:294:H3YWTDSX5:4:1120:23194:34021/1	60	+
chr1	31677141	31677142	A00252:294:H3YWTDSX5:4:1121:17146:18756/1	60	+
chr1	31677146	31677147	A00252:294:H3YWTDSX5:4:2666:9317:24862/1	60	+
chr1	31892345	31892346	A00252:294:H3YWTDSX5:4:1225:14434:10645/1	60	-
chr1	31909243	31909244	A00252:294:H3YWTDSX5:4:2539:32814:23437/1	60	+
chr1	31918663	31918664	A00252:294:H3YWTDSX5:4:1143:1768:17581/1	60	+
chr1	31919106	31919107	A00252:294:H3YWTDSX5:4:1442:25012:23422	60	-
chr1	31925128	31925129	A00252:294:H3YWTDSX5:4:1125:19072:24408/1	60	+
chr1	32018799	32018800	A00252:294:H3YWTDSX5:4:1530:27480:10880/1	60	+
chr1	32023433	32023434	A00252:294:H3YWTDSX5:4:1255:14552:23030	60	+
chr1	32049582	32049583	A00252:294:H3YWTDSX5:4:2341:10890:25676/1	60	-
chr1	32149484	32149485	A00252:294:H3YWTDSX5:4:1635:30825:4711	60	-
chr1	32156188	32156189	A00252:294:H3YWTDSX5:4:2166:30074:15342/1	60	+
chr1	32172911	32172912	A00252:294:H3YWTDSX5:4:2432:19171:12305/1	60	+
chr1	32283714	32283715	A00252:294:H3YWTDSX5:4:1654:1353:26162/1	60	+
chr1	32283715	32283716	A00252:294:H3YWTDSX5:4:1246:15112:12947	60	+
chr1	32300546	32300547	A00252:294:H3YWTDSX5:4:2641:11858:31861	60	+
chr1	32301961	32301962	A00252:294:H3YWTDSX5:4:2311:3215:35180	60	-
chr1	32301996	32301997	A00252:294:H3YWTDSX5:4:1217:15872:33990	60	+
chr1	32307743	32307744	A00252:294:H3YWTDSX5:4:2376:16893:34444	60	-
chr1	32389346	32389347	A00252:294:H3YWTDSX5:4:1104:22562:20776/1	60	+
chr1	32660849	32660850	A00252:294:H3YWTDSX5:4:1370:2067:12806	60	-
chr1	32812829	32812830	A00252:294:H3YWTDSX5:4:1220:3992:35994/1	60	-
chr1	33014082	33014083	A00252:294:H3YWTDSX5:4:2148:14543:20854	60	-
chr1	33484087	33484088	A00252:294:H3YWTDSX5:4:1309:27019:9674	60	-
chr1	34153598	34153599	A00252:294:H3YWTDSX5:4:1105:2338:27367/1	60	+
chr1	35002238	35002239	A00252:294:H3YWTDSX5:4:1115:8513:12007/1	60	+
chr1	35084851	35084852	A00252:294:H3YWTDSX5:4:1159:16658:18161/1	60	-
chr1	35317549	35317550	A00252:294:H3YWTDSX5:4:1436:13114:36730/1	60	+
chr1	35327736	35327737	A00252:294:H3YWTDSX5:4:1114:27353:4429/1	60	+
chr1	35361457	35361458	A00252:294:H3YWTDSX5:4:1105:17888:8171/1	60	+
chr1	35369803	35369804	A00252:294:H3YWTDSX5:4:1445:12879:25895/1	60	-
chr1	35383627	35383628	A00252:294:H3YWTDSX5:4:1141:24279:8281/1	60	+
chr1	35383628	35383629	A00252:294:H3YWTDSX5:4:2659:12915:25614	60	+
chr1	35399457	35399458	A00252:294:H3YWTDSX5:4:1118:32551:8578/1	60	-
chr1	35486418	35486419	A00252:294:H3YWTDSX5:4:1177:29758:25191/1	60	+
chr1	35899219	35899220	A00252:294:H3YWTDSX5:4:2418:10104:35900	60	-
chr1	35909745	35909746	A00252:294:H3YWTDSX5:4:1248:2953:36104/1	60	+
chr1	35911219	35911220	A00252:294:H3YWTDSX5:4:1129:15754:15186/1	60	-
chr1	35981209	35981210	A00252:294:H3YWTDSX5:4:1119:20862:16266/1	60	+
chr1	36005636	36005637	A00252:294:H3YWTDSX5:4:2569:27516:14387/1	60	+
chr1	36232843	36232844	A00252:294:H3YWTDSX5:4:2224:11957:16344	60	-
chr1	36244955	36244956	A00252:294:H3YWTDSX5:4:1106:30183:6386/1	60	+
chr1	36244957	36244958	A00252:294:H3YWTDSX5:4:1556:19479:21198/1	60	+
chr1	36283236	36283237	A00252:294:H3YWTDSX5:4:1255:23502:27633/1	60	+
chr1	36285173	36285174	A00252:294:H3YWTDSX5:4:1145:1958:4225/1	60	-
chr1	37588685	37588686	A00252:294:H3YWTDSX5:4:1236:7075:1125/1	60	-
chr1	37927149	37927150	A00252:294:H3YWTDSX5:4:1119:23068:23249	60	-
chr1	38846713	38846714	A00252:294:H3YWTDSX5:4:1206:10158:18928/1	60	+
chr1	38987991	38987992	A00252:294:H3YWTDSX5:4:2467:13612:16235	60	-
chr1	39163884	39163885	A00252:294:H3YWTDSX5:4:1207:17481:12132/1	60	-
chr1	39297421	39297422	A00252:294:H3YWTDSX5:4:2248:15908:15640/1	60	-
chr1	39312225	39312226	A00252:294:H3YWTDSX5:4:1238:10845:13761/1	60	+
chr1	39327242	39327243	A00252:294:H3YWTDSX5:4:1449:9516:21731/1	60	+
chr1	39376274	39376275	A00252:294:H3YWTDSX5:4:1158:10908:33536/1	60	+
chr1	39420089	39420090	A00252:294:H3YWTDSX5:4:1106:14660:35681	60	-
chr1	39855526	39855527	A00252:294:H3YWTDSX5:4:1144:12698:28588/1	60	+
chr1	39863689	39863690	A00252:294:H3YWTDSX5:4:1523:1651:27430/1	60	-
chr1	40188710	40188711	A00252:294:H3YWTDSX5:4:1433:11722:35916/1	60	-
chr1	40202684	40202685	A00252:294:H3YWTDSX5:4:2465:30843:34992/1	60	-
chr1	40229342	40229343	A00252:294:H3YWTDSX5:4:1331:19895:31187	60	-
chr1	40256989	40256990	A00252:294:H3YWTDSX5:4:2477:19904:31015/1	60	-
chr1	40376041	40376042	A00252:294:H3YWTDSX5:4:1227:29523:10473/1	60	+
chr1	40546835	40546836	A00252:294:H3YWTDSX5:4:2525:16351:24643/1	60	+
chr1	40741212	40741213	A00252:294:H3YWTDSX5:4:1119:20482:1830/1	60	-
chr1	41051666	41051667	A00252:294:H3YWTDSX5:4:1126:7645:15515/1	60	-
chr1	41080521	41080522	A00252:294:H3YWTDSX5:4:1140:31033:33943/1	60	-
chr1	41182481	41182482	A00252:294:H3YWTDSX5:4:1174:27516:30138/1	60	+
chr1	41202838	41202839	A00252:294:H3YWTDSX5:4:2530:22770:20572/1	60	+
chr1	41214770	41214771	A00252:294:H3YWTDSX5:4:1615:17499:12007/1	60	+
chr1	41995730	41995731	A00252:294:H3YWTDSX5:4:1232:20609:5494	60	+
chr1	42199703	42199704	A00252:294:H3YWTDSX5:4:2537:12924:35650	60	-
chr1	42262811	42262812	A00252:294:H3YWTDSX5:4:1462:27290:1783	60	-
chr1	42319970	42319971	A00252:294:H3YWTDSX5:4:1147:24840:27946/1	60	+
chr1	42332024	42332025	A00252:294:H3YWTDSX5:4:1372:13657:4351/1	60	-
chr1	42481898	42481899	A00252:294:H3YWTDSX5:4:1629:30129:4852	60	-
chr1	42687516	42687517	A00252:294:H3YWTDSX5:4:1168:1145:5353/1	60	+
chr1	42689475	42689476	A00252:294:H3YWTDSX5:4:2613:19081:1846	60	-
chr1	42695441	42695442	A00252:294:H3YWTDSX5:4:1101:29107:28354/1	60	-
chr1	43357805	43357806	A00252:294:H3YWTDSX5:4:1629:3884:5776	60	+
chr1	43372427	43372428	A00252:294:H3YWTDSX5:4:1213:29270:29763/1	60	+
chr1	43386713	43386714	A00252:294:H3YWTDSX5:4:1635:30987:5243/1	60	-
chr1	43556608	43556609	A00252:294:H3YWTDSX5:4:1101:30581:4006/1	60	+
chr1	43694878	43694879	A00252:294:H3YWTDSX5:4:1109:15926:11537	60	+
chr1	43715237	43715238	A00252:294:H3YWTDSX5:4:1431:24288:12806/1	60	-
chr1	43715774	43715775	A00252:294:H3YWTDSX5:4:1120:26946:1313/1	60	+
chr1	43752436	43752437	A00252:294:H3YWTDSX5:4:1252:13702:11287	60	-
chr1	43780797	43780798	A00252:294:H3YWTDSX5:4:1142:14733:16611/1	60	-
chr1	43844685	43844686	A00252:294:H3YWTDSX5:4:1206:8829:27680/1	60	-
chr1	43847895	43847896	A00252:294:H3YWTDSX5:4:1666:9480:1564/1	60	-
chr1	43866719	43866720	A00252:294:H3YWTDSX5:4:1132:10700:5744/1	60	-
chr1	44272229	44272230	A00252:294:H3YWTDSX5:4:1116:30807:23343/1	60	-
chr1	44343822	44343823	A00252:294:H3YWTDSX5:4:1101:13078:27242/1	60	-
chr1	44745456	44745457	A00252:294:H3YWTDSX5:4:1126:18050:9267/1	60	-
chr1	44863904	44863905	A00252:294:H3YWTDSX5:4:2440:3287:20588/1	60	-
chr1	44939527	44939528	A00252:294:H3YWTDSX5:4:1168:27462:14606/1	60	-
chr1	44940802	44940803	A00252:294:H3YWTDSX5:4:1148:17029:16736/1	60	+
chr1	44978810	44978811	A00252:294:H3YWTDSX5:4:1157:25400:22592/1	60	+
chr1	45597741	45597742	A00252:294:H3YWTDSX5:4:1165:21893:1110/1	60	+
chr1	45599133	45599134	A00252:294:H3YWTDSX5:4:1324:22073:7059/1	60	-
chr1	45634220	45634221	A00252:294:H3YWTDSX5:4:1104:12726:24533/1	60	+
chr1	45682103	45682104	A00252:294:H3YWTDSX5:4:1107:16929:32941/1	60	+
chr1	45722588	45722589	A00252:294:H3YWTDSX5:4:1461:5782:34616	60	+
chr1	45723690	45723691	A00252:294:H3YWTDSX5:4:1127:20383:12649/1	60	+
chr1	45852475	45852476	A00252:294:H3YWTDSX5:4:1207:8712:23281/1	60	+
chr1	45949972	45949973	A00252:294:H3YWTDSX5:4:1176:7301:14043/1	60	-
chr1	46056774	46056775	A00252:294:H3YWTDSX5:4:2510:6244:6261/1	60	-
chr1	46083715	46083716	A00252:294:H3YWTDSX5:4:1513:6054:19116/1	60	+
chr1	46108810	46108811	A00252:294:H3YWTDSX5:4:1116:24397:35133/1	60	+
chr1	46110613	46110614	A00252:294:H3YWTDSX5:4:1374:11614:26647/1	60	-
chr1	46117074	46117075	A00252:294:H3YWTDSX5:4:1239:14136:1078/1	60	-
chr1	46125222	46125223	A00252:294:H3YWTDSX5:4:2151:26576:8813	60	-
chr1	46125224	46125225	A00252:294:H3YWTDSX5:4:1156:13386:31438/1	60	-
chr1	46129384	46129385	A00252:294:H3YWTDSX5:4:1119:21404:29042/1	60	-
chr1	46681505	46681506	A00252:294:H3YWTDSX5:4:1254:31647:24048/1	60	-
chr1	48981647	48981648	A00252:294:H3YWTDSX5:4:1450:2040:19022	60	-
chr1	50855742	50855743	A00252:294:H3YWTDSX5:4:1157:27109:17754/1	60	-
chr1	50960949	50960950	A00252:294:H3YWTDSX5:4:1304:16812:11005/1	60	-
chr1	50983606	50983607	A00252:294:H3YWTDSX5:4:1158:1027:28479/1	60	-
chr1	51442562	51442563	A00252:294:H3YWTDSX5:4:2574:15139:17628	60	-
chr1	51459898	51459899	A00252:294:H3YWTDSX5:4:1143:6153:9956/1	60	+
chr1	51463308	51463309	A00252:294:H3YWTDSX5:4:1346:26187:33661/1	60	+
chr1	51830980	51830981	A00252:294:H3YWTDSX5:4:1377:29324:35963/1	60	-
chr1	51857353	51857354	A00252:294:H3YWTDSX5:4:1108:28483:1532/1	60	+
chr1	52066879	52066880	A00252:294:H3YWTDSX5:4:1116:6460:18756/1	60	-
chr1	52068017	52068018	A00252:294:H3YWTDSX5:4:1115:14308:4726/1	60	+
chr1	52335422	52335423	A00252:294:H3YWTDSX5:4:1114:6108:5024/1	60	-
chr1	52473943	52473944	A00252:294:H3YWTDSX5:4:1101:15790:6136/1	60	+
chr1	52488700	52488701	A00252:294:H3YWTDSX5:4:2638:9507:11537/1	60	+
chr1	52492801	52492802	A00252:294:H3YWTDSX5:4:1107:8956:21543/1	60	+
chr1	52954714	52954715	A00252:294:H3YWTDSX5:4:1111:30662:35775/1	60	+
chr1	53019037	53019038	A00252:294:H3YWTDSX5:4:1155:25789:21637/1	60	+
chr1	53026320	53026321	A00252:294:H3YWTDSX5:4:1657:7021:26083/1	60	+
chr1	53964712	53964713	A00252:294:H3YWTDSX5:4:1562:26793:20462	60	-
chr1	54043290	54043291	A00252:294:H3YWTDSX5:4:1104:14416:30874/1	60	+
chr1	54313392	54313393	A00252:294:H3YWTDSX5:4:1354:24216:5384/1	60	+
chr1	54613671	54613672	A00252:294:H3YWTDSX5:4:2678:16532:12242	60	-
chr1	54721072	54721073	A00252:294:H3YWTDSX5:4:2674:32786:27054/1	60	+
chr1	57209869	57209870	A00252:294:H3YWTDSX5:4:1442:32904:31516/1	60	+
chr1	62312616	62312617	A00252:294:H3YWTDSX5:4:2244:10303:35086	60	+
chr1	62499354	62499355	A00252:294:H3YWTDSX5:4:1172:16586:16282/1	60	-
chr1	62672022	62672023	A00252:294:H3YWTDSX5:4:2346:18168:12477	60	-
chr1	63541168	63541169	A00252:294:H3YWTDSX5:4:1112:12319:24737/1	60	-
chr1	63567529	63567530	A00252:294:H3YWTDSX5:4:1172:32687:30608	60	+
chr1	63971143	63971144	A00252:294:H3YWTDSX5:4:1275:24822:34084/1	60	-
chr1	63974098	63974099	A00252:294:H3YWTDSX5:4:2253:16676:1188/1	60	+
chr1	64397465	64397466	A00252:294:H3YWTDSX5:4:1123:23448:20901/1	60	+
chr1	68892586	68892587	A00252:294:H3YWTDSX5:4:1625:11198:3537/1	60	-
chr1	70249355	70249356	A00252:294:H3YWTDSX5:4:1101:21567:14199/1	60	+
chr1	70916215	70916216	A00252:294:H3YWTDSX5:4:1377:17056:30749/1	60	+
chr1	71323406	71323407	A00252:294:H3YWTDSX5:4:2270:3803:23234	60	+
chr1	72103546	72103547	A00252:294:H3YWTDSX5:4:1457:10158:30859	60	-
chr1	72632549	72632550	A00252:294:H3YWTDSX5:4:2552:31864:15154	60	-
chr1	73503581	73503582	A00252:294:H3YWTDSX5:4:1120:23222:25394/1	60	+
chr1	73891482	73891483	A00252:294:H3YWTDSX5:4:1243:29414:3709/1	60	+
chr1	74088101	74088102	A00252:294:H3YWTDSX5:4:1176:17770:15233	60	-
chr1	75730646	75730647	A00252:294:H3YWTDSX5:4:1163:8458:12352/1	60	+
chr1	75880988	75880989	A00252:294:H3YWTDSX5:4:1115:27236:18630/1	60	+
chr1	77394107	77394108	A00252:294:H3YWTDSX5:4:1642:31096:25880	60	+
chr1	77587839	77587840	A00252:294:H3YWTDSX5:4:1612:22263:32252	60	-
chr1	77651925	77651926	A00252:294:H3YWTDSX5:4:2308:14082:31234	60	+
chr1	77875584	77875585	A00252:294:H3YWTDSX5:4:1259:26386:31000/1	60	-
chr1	83273230	83273231	A00252:294:H3YWTDSX5:4:1107:16893:13213/1	60	-
chr1	84060391	84060392	A00252:294:H3YWTDSX5:4:1245:23167:7200/1	60	-
chr1	84175553	84175554	A00252:294:H3YWTDSX5:4:1157:8865:26240/1	60	+
chr1	84202592	84202593	A00252:294:H3YWTDSX5:4:1402:9986:3662/1	60	+
chr1	84561422	84561423	A00252:294:H3YWTDSX5:4:1258:23547:19194/1	60	-
chr1	86721357	86721358	A00252:294:H3YWTDSX5:4:1118:30346:5541/1	60	-
chr1	87005289	87005290	A00252:294:H3YWTDSX5:4:1331:29098:16031/1	60	-
chr1	87008104	87008105	A00252:294:H3YWTDSX5:4:1316:20880:15013/1	60	+
chr1	87349594	87349595	A00252:294:H3YWTDSX5:4:1118:13494:24987/1	60	+
chr1	89258476	89258477	A00252:294:H3YWTDSX5:4:2256:27462:20462	60	-
chr1	90018784	90018785	A00252:294:H3YWTDSX5:4:1151:19895:31219/1	60	-
chr1	91596425	91596426	A00252:294:H3YWTDSX5:4:2330:12445:24205/1	60	-
chr1	92246889	92246890	A00252:294:H3YWTDSX5:4:2402:15121:9486/1	60	-
chr1	92333177	92333178	A00252:294:H3YWTDSX5:4:1227:24722:25332/1	60	-
chr1	92470401	92470402	A00252:294:H3YWTDSX5:4:1107:10700:31172/1	60	-
chr1	92515261	92515262	A00252:294:H3YWTDSX5:4:1225:4426:31735/1	60	-
chr1	92567868	92567869	A00252:294:H3YWTDSX5:4:1264:14633:5259/1	60	-
chr1	92572717	92572718	A00252:294:H3YWTDSX5:4:1114:21278:7874	60	-
chr1	92928159	92928160	A00252:294:H3YWTDSX5:4:1526:29749:10551/1	60	-
chr1	93188847	93188848	A00252:294:H3YWTDSX5:4:2523:19253:16454	60	+
chr1	93893218	93893219	A00252:294:H3YWTDSX5:4:1334:15022:23844/1	60	+
chr1	94467302	94467303	A00252:294:H3YWTDSX5:4:1264:30499:6746/1	60	+
chr1	96548479	96548480	A00252:294:H3YWTDSX5:4:2556:8775:29309/1	60	-
chr1	96734386	96734387	A00252:294:H3YWTDSX5:4:1274:19135:3443/1	60	+
chr1	96774518	96774519	A00252:294:H3YWTDSX5:4:1147:31539:8422/1	60	-
chr1	96776162	96776163	A00252:294:H3YWTDSX5:4:1145:9281:35102/1	60	+
chr1	97072750	97072751	A00252:294:H3YWTDSX5:4:1147:23194:15546/1	60	+
chr1	97579725	97579726	A00252:294:H3YWTDSX5:4:1327:27588:20243	60	+
chr1	97689081	97689082	A00252:294:H3YWTDSX5:4:2478:24596:34006	60	+
chr1	97938721	97938722	A00252:294:H3YWTDSX5:4:1566:16613:4178/1	60	-
chr1	98272242	98272243	A00252:294:H3YWTDSX5:4:1212:31964:29606/1	60	+
chr1	100108413	100108414	A00252:294:H3YWTDSX5:4:1107:19560:22623/1	60	-
chr1	100113051	100113052	A00252:294:H3YWTDSX5:4:2575:8603:23281/1	60	-
chr1	100145626	100145627	A00252:294:H3YWTDSX5:4:1318:10013:2268	60	+
chr1	100739254	100739255	A00252:294:H3YWTDSX5:4:1155:26087:26005/1	60	+
chr1	100899717	100899718	A00252:294:H3YWTDSX5:4:1113:8648:34976/1	60	-
chr1	101103914	101103915	A00252:294:H3YWTDSX5:4:1156:16902:13980/1	60	+
chr1	101320675	101320676	A00252:294:H3YWTDSX5:4:1467:19750:7388	60	-
chr1	101449783	101449784	A00252:294:H3YWTDSX5:4:1522:21911:34115	60	+
chr1	102749985	102749986	A00252:294:H3YWTDSX5:4:2622:28004:13197	60	+
chr1	103192763	103192764	A00252:294:H3YWTDSX5:4:1149:18457:25410/1	60	+
chr1	104518825	104518826	A00252:294:H3YWTDSX5:4:1117:24252:10802/1	60	+
chr1	105833487	105833488	A00252:294:H3YWTDSX5:4:2257:25608:2033/1	60	+
chr1	106302695	106302696	A00252:294:H3YWTDSX5:4:2221:23990:24001	60	-
chr1	107017731	107017732	A00252:294:H3YWTDSX5:4:1658:17861:7623/1	60	+
chr1	107596676	107596677	A00252:294:H3YWTDSX5:4:2278:27389:18834/1	60	-
chr1	107603199	107603200	A00252:294:H3YWTDSX5:4:1372:27245:8876/1	60	-
chr1	107984642	107984643	A00252:294:H3YWTDSX5:4:1271:15817:13573/1	60	+
chr1	108601236	108601237	A00252:294:H3YWTDSX5:4:2404:26295:30624/1	60	+
chr1	108758548	108758549	A00252:294:H3YWTDSX5:4:1104:28809:18129/1	60	+
chr1	108781408	108781409	A00252:294:H3YWTDSX5:4:1112:13765:3223/1	60	+
chr1	109349034	109349035	A00252:294:H3YWTDSX5:4:1616:11704:36417/1	60	-
chr1	109582825	109582826	A00252:294:H3YWTDSX5:4:1103:27326:30718/1	60	+
chr1	109590160	109590161	A00252:294:H3YWTDSX5:4:1205:3179:36558/1	60	+
chr1	109596081	109596082	A00252:294:H3YWTDSX5:4:1107:24795:34663/1	60	+
chr1	109839756	109839757	A00252:294:H3YWTDSX5:4:1153:26937:15577/1	60	+
chr1	110897582	110897583	A00252:294:H3YWTDSX5:4:2553:14281:30890	60	-
chr1	111152972	111152973	A00252:294:H3YWTDSX5:4:1560:5330:33113	60	-
chr1	111163805	111163806	A00252:294:H3YWTDSX5:4:1240:31738:14340/1	60	+
chr1	112593160	112593161	A00252:294:H3YWTDSX5:4:1660:8775:12461	60	+
chr1	112650391	112650392	A00252:294:H3YWTDSX5:4:1164:2663:5635/1	60	+
chr1	112928146	112928147	A00252:294:H3YWTDSX5:4:1177:14516:25629/1	60	-
chr1	113772109	113772110	A00252:294:H3YWTDSX5:4:1116:28754:32221/1	60	-
chr1	114358254	114358255	A00252:294:H3YWTDSX5:4:1611:20636:24298	60	-
chr1	114395137	114395138	A00252:294:H3YWTDSX5:4:1151:31476:33395/1	60	+
chr1	114468010	114468011	A00252:294:H3YWTDSX5:4:1160:9408:14559/1	60	-
chr1	114476856	114476857	A00252:294:H3YWTDSX5:4:1105:20600:25739/1	60	+
chr1	114751144	114751145	A00252:294:H3YWTDSX5:4:1160:25373:3850/1	60	-
chr1	114760249	114760250	A00252:294:H3YWTDSX5:4:2227:15619:14794/1	60	-
chr1	117413402	117413403	A00252:294:H3YWTDSX5:4:1115:17897:32111/1	60	+
chr1	117438052	117438053	A00252:294:H3YWTDSX5:4:1220:6560:22842/1	60	+
chr1	117485098	117485099	A00252:294:H3YWTDSX5:4:1113:19497:24111/1	60	+
chr1	117620162	117620163	A00252:294:H3YWTDSX5:4:2651:11767:26788	60	+
chr1	117932606	117932607	A00252:294:H3YWTDSX5:4:1337:17309:10864/1	60	-
chr1	120423301	120423302	A00252:294:H3YWTDSX5:4:1105:8865:34413/1	60	+
chr1	145776937	145776938	A00252:294:H3YWTDSX5:4:1320:14443:36025	60	-
chr1	145839635	145839636	A00252:294:H3YWTDSX5:4:1111:19036:19492/1	60	-
chr1	146058367	146058368	A00252:294:H3YWTDSX5:4:1127:1389:2801/1	60	+
chr1	146572503	146572504	A00252:294:H3YWTDSX5:4:1310:23719:16861/1	60	+
chr1	147165691	147165692	A00252:294:H3YWTDSX5:4:1611:5041:13573/1	60	+
chr1	147583977	147583978	A00252:294:H3YWTDSX5:4:1126:5864:16845/1	60	+
chr1	147940372	147940373	A00252:294:H3YWTDSX5:4:1511:32235:26381/1	60	-
chr1	149610009	149610010	A00252:294:H3YWTDSX5:4:1113:1669:30530/1	60	-
chr1	149624868	149624869	A00252:294:H3YWTDSX5:4:1163:23014:26944/1	60	+
chr1	149659508	149659509	A00252:294:H3YWTDSX5:4:1625:6560:27445	60	-
chr1	149846783	149846784	A00252:294:H3YWTDSX5:4:1304:25590:33724/1	60	-
chr1	149855233	149855234	A00252:294:H3YWTDSX5:4:2243:14009:2895/1	60	-
chr1	150090954	150090955	A00252:294:H3YWTDSX5:4:2140:31620:33301	60	+
chr1	150109921	150109922	A00252:294:H3YWTDSX5:4:2671:21025:6746	60	-
chr1	150144431	150144432	A00252:294:H3YWTDSX5:4:1103:5005:11537/1	60	+
chr1	150367636	150367637	A00252:294:H3YWTDSX5:4:1104:13847:22310/1	60	-
chr1	150378452	150378453	A00252:294:H3YWTDSX5:4:2273:17381:1094	60	-
chr1	150444796	150444797	A00252:294:H3YWTDSX5:4:2254:23421:10739/1	60	+
chr1	150593523	150593524	A00252:294:H3YWTDSX5:4:1102:26323:30608/1	60	+
chr1	150593524	150593525	A00252:294:H3YWTDSX5:4:1147:1172:14544	60	+
chr1	150633971	150633972	A00252:294:H3YWTDSX5:4:2465:26802:30561	60	-
chr1	150677615	150677616	A00252:294:H3YWTDSX5:4:1135:31846:20541	60	-
chr1	150686934	150686935	A00252:294:H3YWTDSX5:4:1157:24469:7827/1	60	+
chr1	150706745	150706746	A00252:294:H3YWTDSX5:4:1342:5656:12446	60	-
chr1	150798216	150798217	A00252:294:H3YWTDSX5:4:2147:31430:17347/1	60	-
chr1	150858065	150858066	A00252:294:H3YWTDSX5:4:1123:23891:13150/1	60	+
chr1	151076636	151076637	A00252:294:H3YWTDSX5:4:1235:9073:6965/1	60	+
chr1	151206140	151206141	A00252:294:H3YWTDSX5:4:1108:19732:18067/1	60	-
chr1	151434640	151434641	A00252:294:H3YWTDSX5:4:1244:6587:20196	60	-
chr1	151453418	151453419	A00252:294:H3YWTDSX5:4:1171:4933:30733/1	60	-
chr1	151454900	151454901	A00252:294:H3YWTDSX5:4:1649:17544:15248	60	+
chr1	151539314	151539315	A00252:294:H3YWTDSX5:4:1667:15013:33066/1	60	+
chr1	151618524	151618525	A00252:294:H3YWTDSX5:4:2674:9914:12336/1	60	-
chr1	151630536	151630537	A00252:294:H3YWTDSX5:4:1656:5303:37043/1	60	+
chr1	151669308	151669309	A00252:294:H3YWTDSX5:4:1440:12038:12884/1	60	-
chr1	151677955	151677956	A00252:294:H3YWTDSX5:4:1332:23764:12555/1	60	+
chr1	151684844	151684845	A00252:294:H3YWTDSX5:4:1405:28438:22686/1	60	+
chr1	152972260	152972261	A00252:294:H3YWTDSX5:4:1146:30716:14356	60	-
chr1	153880721	153880722	A00252:294:H3YWTDSX5:4:1208:8151:17018/1	60	-
chr1	153900791	153900792	A00252:294:H3YWTDSX5:4:1203:28266:28588	60	-
chr1	153915003	153915004	A00252:294:H3YWTDSX5:4:1302:7789:13103/1	60	-
chr1	153950954	153950955	A00252:294:H3YWTDSX5:4:1614:31873:32581/1	60	+
chr1	153953649	153953650	A00252:294:H3YWTDSX5:4:1566:17318:20181/1	60	-
chr1	154167372	154167373	A00252:294:H3YWTDSX5:4:1215:18421:24001/1	60	+
chr1	154976479	154976480	A00252:294:H3YWTDSX5:4:1105:22092:17989	60	-
chr1	154985535	154985536	A00252:294:H3YWTDSX5:4:1342:10800:11929/1	60	+
chr1	155229804	155229805	A00252:294:H3YWTDSX5:4:2613:4815:24392	60	+
chr1	155361827	155361828	A00252:294:H3YWTDSX5:4:1655:19000:26506	60	+
chr1	155371018	155371019	A00252:294:H3YWTDSX5:4:1170:2184:17707/1	60	+
chr1	155413077	155413078	A00252:294:H3YWTDSX5:4:2131:16541:2832/1	60	+
chr1	155413208	155413209	A00252:294:H3YWTDSX5:4:1115:29270:4053/1	60	+
chr1	155459189	155459190	A00252:294:H3YWTDSX5:4:1302:28348:17425/1	60	-
chr1	155468275	155468276	A00252:294:H3YWTDSX5:4:1102:2003:21089/1	60	-
chr1	155493111	155493112	A00252:294:H3YWTDSX5:4:1243:17761:34475	60	-
chr1	155505821	155505822	A00252:294:H3YWTDSX5:4:2655:4137:23249	60	-
chr1	155527815	155527816	A00252:294:H3YWTDSX5:4:1103:25491:22467/1	60	+
chr1	155527816	155527817	A00252:294:H3YWTDSX5:4:2374:3043:3944	60	+
chr1	155541222	155541223	A00252:294:H3YWTDSX5:4:1138:27145:11459/1	60	-
chr1	155768430	155768431	A00252:294:H3YWTDSX5:4:2302:22968:21324	60	+
chr1	155792202	155792203	A00252:294:H3YWTDSX5:4:1252:16911:36824/1	60	-
chr1	155795031	155795032	A00252:294:H3YWTDSX5:4:1174:14624:23312/1	60	+
chr1	155805686	155805687	A00252:294:H3YWTDSX5:4:1153:7798:24173/1	60	-
chr1	155827294	155827295	A00252:294:H3YWTDSX5:4:1236:29505:27383/1	60	+
chr1	155955604	155955605	A00252:294:H3YWTDSX5:4:1215:23484:12070/1	60	+
chr1	155955745	155955746	A00252:294:H3YWTDSX5:4:1475:28989:23077/1	60	-
chr1	156234636	156234637	A00252:294:H3YWTDSX5:4:2271:28022:36996/1	60	-
chr1	156259507	156259508	A00252:294:H3YWTDSX5:4:1210:9281:9831	60	+
chr1	156334160	156334161	A00252:294:H3YWTDSX5:4:2333:5773:8296	60	-
chr1	156334161	156334162	A00252:294:H3YWTDSX5:4:2162:6858:15123	60	-
chr1	156508606	156508607	A00252:294:H3YWTDSX5:4:1108:31394:20134/1	60	-
chr1	156518402	156518403	A00252:294:H3YWTDSX5:4:1109:16667:27038/1	60	+
chr1	156518404	156518405	A00252:294:H3YWTDSX5:4:1434:16089:6464	60	+
chr1	156568074	156568075	A00252:294:H3YWTDSX5:4:1114:4634:7983/1	60	+
chr1	156568829	156568830	A00252:294:H3YWTDSX5:4:1255:21034:7420	60	+
chr1	157837977	157837978	A00252:294:H3YWTDSX5:4:1267:14479:4398	60	+
chr1	159026993	159026994	A00252:294:H3YWTDSX5:4:2247:22968:36918/1	60	-
chr1	159918429	159918430	A00252:294:H3YWTDSX5:4:1129:19813:25880/1	60	-
chr1	160525942	160525943	A00252:294:H3YWTDSX5:4:2252:20166:21950	60	-
chr1	160526464	160526465	A00252:294:H3YWTDSX5:4:1563:18656:24627/1	60	+
chr1	160556404	160556405	A00252:294:H3YWTDSX5:4:1144:31385:7091/1	60	+
chr1	160576476	160576477	A00252:294:H3YWTDSX5:4:1135:26286:24752	60	-
chr1	161112066	161112067	A00252:294:H3YWTDSX5:4:1165:27715:7122/1	60	+
chr1	161125976	161125977	A00252:294:H3YWTDSX5:4:1265:5213:8923/1	60	+
chr1	161127249	161127250	A00252:294:H3YWTDSX5:4:1160:24442:8218/1	60	-
chr1	161756145	161756146	A00252:294:H3YWTDSX5:4:1146:9815:21872/1	60	+
chr1	162565760	162565761	A00252:294:H3YWTDSX5:4:2634:11342:18255	60	-
chr1	163012668	163012669	A00252:294:H3YWTDSX5:4:1337:17002:31563	60	-
chr1	163128422	163128423	A00252:294:H3YWTDSX5:4:1203:17743:1658/1	60	-
chr1	163661879	163661880	A00252:294:H3YWTDSX5:4:1207:13720:8343/1	60	-
chr1	163861869	163861870	A00252:294:H3YWTDSX5:4:1164:31620:29512/1	60	+
chr1	163911457	163911458	A00252:294:H3YWTDSX5:4:1212:1750:2362/1	60	-
chr1	164166092	164166093	A00252:294:H3YWTDSX5:4:2434:22318:8578	60	+
chr1	164223498	164223499	A00252:294:H3YWTDSX5:4:1114:28239:15796/1	60	+
chr1	165858017	165858018	A00252:294:H3YWTDSX5:4:1144:15356:24142/1	60	+
chr1	165868757	165868758	A00252:294:H3YWTDSX5:4:1132:31521:35916/1	60	+
chr1	165869731	165869732	A00252:294:H3YWTDSX5:4:1136:19651:1078/1	60	+
chr1	167137528	167137529	A00252:294:H3YWTDSX5:4:2244:13847:33677	60	-
chr1	167140672	167140673	A00252:294:H3YWTDSX5:4:1113:11740:34820/1	60	+
chr1	167297721	167297722	A00252:294:H3YWTDSX5:4:1606:14425:30201/1	60	-
chr1	167306421	167306422	A00252:294:H3YWTDSX5:4:2168:2419:8061/1	60	+
chr1	167511162	167511163	A00252:294:H3YWTDSX5:4:1464:6931:36761/1	60	-
chr1	167646723	167646724	A00252:294:H3YWTDSX5:4:1351:17110:17284	60	-
chr1	167920316	167920317	A00252:294:H3YWTDSX5:4:1173:6668:21590/1	60	+
chr1	167987363	167987364	A00252:294:H3YWTDSX5:4:2424:32651:11819	60	-
chr1	168010359	168010360	A00252:294:H3YWTDSX5:4:1111:13006:28682/1	60	-
chr1	168035565	168035566	A00252:294:H3YWTDSX5:4:1233:14434:13244/1	60	+
chr1	169302901	169302902	A00252:294:H3YWTDSX5:4:1142:27914:21559/1	60	+
chr1	169678820	169678821	A00252:294:H3YWTDSX5:4:1215:6623:24706/1	60	+
chr1	169832095	169832096	A00252:294:H3YWTDSX5:4:1106:20446:35806/1	60	-
chr1	171154777	171154778	A00252:294:H3YWTDSX5:4:2261:7310:11271/1	60	-
chr1	172321180	172321181	A00252:294:H3YWTDSX5:4:1227:29234:33614/1	60	+
chr1	172410344	172410345	A00252:294:H3YWTDSX5:4:1111:22290:5682/1	60	-
chr1	172588273	172588274	A00252:294:H3YWTDSX5:4:1156:14253:23641/1	60	-
chr1	172607712	172607713	A00252:294:H3YWTDSX5:4:1174:32389:9987/1	60	+
chr1	173447943	173447944	A00252:294:H3YWTDSX5:4:1101:22119:21919/1	60	+
chr1	173741916	173741917	A00252:294:H3YWTDSX5:4:2563:16161:35900/1	60	+
chr1	173855159	173855160	A00252:294:H3YWTDSX5:4:1248:22209:23015/1	60	+
chr1	174242189	174242190	A00252:294:H3YWTDSX5:4:1454:28962:19930/1	60	-
chr1	174276967	174276968	A00252:294:H3YWTDSX5:4:1157:13150:35289/1	60	+
chr1	174449328	174449329	A00252:294:H3YWTDSX5:4:1378:21314:27696/1	60	+
chr1	174484410	174484411	A00252:294:H3YWTDSX5:4:1224:10502:24846/1	60	-
chr1	174641879	174641880	A00252:294:H3YWTDSX5:4:1122:7129:14090/1	60	+
chr1	176136996	176136997	A00252:294:H3YWTDSX5:4:1117:26467:16266/1	60	-
chr1	178881409	178881410	A00252:294:H3YWTDSX5:4:1532:9869:31391/1	60	-
chr1	180008567	180008568	A00252:294:H3YWTDSX5:4:1130:21097:10473/1	60	+
chr1	180034297	180034298	A00252:294:H3YWTDSX5:4:1213:29360:29293/1	60	-
chr1	180347752	180347753	A00252:294:H3YWTDSX5:4:1628:26160:11757	60	-
chr1	180429824	180429825	A00252:294:H3YWTDSX5:4:2612:7229:16986	60	-
chr1	180813481	180813482	A00252:294:H3YWTDSX5:4:1168:24108:19069/1	60	+
chr1	180980005	180980006	A00252:294:H3YWTDSX5:4:2451:12753:2879	60	+
chr1	182849653	182849654	A00252:294:H3YWTDSX5:4:1162:11180:14653/1	60	-
chr1	184518413	184518414	A00252:294:H3YWTDSX5:4:1537:11134:9784	60	-
chr1	184714050	184714051	A00252:294:H3YWTDSX5:4:1411:5122:36417/1	60	-
chr1	184718935	184718936	A00252:294:H3YWTDSX5:4:1106:26458:7576/1	60	+
chr1	184728992	184728993	A00252:294:H3YWTDSX5:4:2259:2266:12743	60	-
chr1	185071592	185071593	A00252:294:H3YWTDSX5:4:2208:13449:14043	60	-
chr1	185991748	185991749	A00252:294:H3YWTDSX5:4:1118:30725:8860/1	60	-
chr1	188146356	188146357	A00252:294:H3YWTDSX5:4:1213:24162:3787/1	60	-
chr1	188753301	188753302	A00252:294:H3YWTDSX5:4:1649:11351:15452/1	60	+
chr1	190458730	190458731	A00252:294:H3YWTDSX5:4:1538:19786:1251/1	60	-
chr1	190458809	190458810	A00252:294:H3YWTDSX5:4:1163:31611:33379/1	60	+
chr1	191335245	191335246	A00252:294:H3YWTDSX5:4:1116:2998:32111/1	60	+
chr1	191512090	191512091	A00252:294:H3YWTDSX5:4:1113:31864:16814/1	60	-
chr1	191646800	191646801	A00252:294:H3YWTDSX5:4:1266:9272:36746/1	60	+
chr1	193757425	193757426	A00252:294:H3YWTDSX5:4:1566:8883:7044/1	60	-
chr1	194730854	194730855	A00252:294:H3YWTDSX5:4:1224:8639:23312/1	60	+
chr1	195101885	195101886	A00252:294:H3YWTDSX5:4:1109:10890:7232/1	60	-
chr1	195291885	195291886	A00252:294:H3YWTDSX5:4:1113:17535:31516/1	60	+
chr1	195715136	195715137	A00252:294:H3YWTDSX5:4:1125:4372:20932/1	60	-
chr1	196070310	196070311	A00252:294:H3YWTDSX5:4:1111:27453:23547/1	60	-
chr1	197607019	197607020	A00252:294:H3YWTDSX5:4:1136:2166:33489/1	60	+
chr1	197609768	197609769	A00252:294:H3YWTDSX5:4:1502:24252:6543/1	60	+
chr1	197662090	197662091	A00252:294:H3YWTDSX5:4:2566:16188:17472/1	60	-
chr1	197664500	197664501	A00252:294:H3YWTDSX5:4:1141:20347:26052	60	+
chr1	197783364	197783365	A00252:294:H3YWTDSX5:4:1128:26847:11412/1	60	+
chr1	197783482	197783483	A00252:294:H3YWTDSX5:4:1514:2040:29606	60	-
chr1	199066971	199066972	A00252:294:H3YWTDSX5:4:1178:13702:2206/1	60	-
chr1	199076901	199076902	A00252:294:H3YWTDSX5:4:1143:30517:11068/1	60	+
chr1	199129235	199129236	A00252:294:H3YWTDSX5:4:2515:27308:29841	60	-
chr1	199151476	199151477	A00252:294:H3YWTDSX5:4:1124:13512:6167/1	60	-
chr1	199681144	199681145	A00252:294:H3YWTDSX5:4:1129:23936:18270	60	+
chr1	200063752	200063753	A00252:294:H3YWTDSX5:4:1125:27055:13119/1	60	-
chr1	200606176	200606177	A00252:294:H3YWTDSX5:4:1614:28628:27837/1	60	-
chr1	200647034	200647035	A00252:294:H3YWTDSX5:4:2660:7798:5415	60	-
chr1	200778859	200778860	A00252:294:H3YWTDSX5:4:1112:17255:28714/1	60	-
chr1	202333223	202333224	A00252:294:H3YWTDSX5:4:1133:11270:15875/1	60	-
chr1	202448189	202448190	A00252:294:H3YWTDSX5:4:1552:8621:35430	60	-
chr1	202479160	202479161	A00252:294:H3YWTDSX5:4:2510:20600:29277/1	60	+
chr1	202528282	202528283	A00252:294:H3YWTDSX5:4:1150:18909:12132/1	60	-
chr1	202550648	202550649	A00252:294:H3YWTDSX5:4:1145:32190:14058/1	60	-
chr1	202736400	202736401	A00252:294:H3YWTDSX5:4:1355:29405:29559/1	60	-
chr1	203643790	203643791	A00252:294:H3YWTDSX5:4:2468:20708:11584/1	60	-
chr1	203679596	203679597	A00252:294:H3YWTDSX5:4:1627:9245:3850	60	-
chr1	203814668	203814669	A00252:294:H3YWTDSX5:4:1174:16071:16047/1	60	-
chr1	205605920	205605921	A00252:294:H3YWTDSX5:4:1675:5828:25958	60	-
chr1	205610913	205610914	A00252:294:H3YWTDSX5:4:1105:12391:2628/1	60	+
chr1	205732121	205732122	A00252:294:H3YWTDSX5:4:1233:4218:35853/1	60	+
chr1	206044477	206044478	A00252:294:H3YWTDSX5:4:1208:19497:4069	60	-
chr1	206051659	206051660	A00252:294:H3YWTDSX5:4:1102:5755:18693/1	60	+
chr1	206051660	206051661	A00252:294:H3YWTDSX5:4:1220:17038:4382	60	+
chr1	206198266	206198267	A00252:294:H3YWTDSX5:4:1108:1796:22701/1	60	+
chr1	206198268	206198269	A00252:294:H3YWTDSX5:4:1505:32597:18959	60	+
chr1	206198298	206198299	A00252:294:H3YWTDSX5:4:1101:16378:17018/1	60	+
chr1	206566219	206566220	A00252:294:H3YWTDSX5:4:1206:28357:27023	60	-
chr1	207832523	207832524	A00252:294:H3YWTDSX5:4:2368:27001:3286	60	+
chr1	208892662	208892663	A00252:294:H3YWTDSX5:4:1157:16749:12211/1	60	-
chr1	211672348	211672349	A00252:294:H3YWTDSX5:4:2120:26693:35289/1	60	+
chr1	211819856	211819857	A00252:294:H3YWTDSX5:4:1122:28926:36182/1	60	-
chr1	211826757	211826758	A00252:294:H3YWTDSX5:4:2428:4010:16297/1	60	+
chr1	212349679	212349680	A00252:294:H3YWTDSX5:4:1533:26928:1094	60	-
chr1	213102542	213102543	A00252:294:H3YWTDSX5:4:1670:4029:22279/1	60	-
chr1	213129571	213129572	A00252:294:H3YWTDSX5:4:2151:21820:10128	60	-
chr1	216710117	216710118	A00252:294:H3YWTDSX5:4:1405:18511:6621/1	60	-
chr1	216859201	216859202	A00252:294:H3YWTDSX5:4:1112:26964:13933/1	60	-
chr1	217952490	217952491	A00252:294:H3YWTDSX5:4:1233:14009:11506/1	60	-
chr1	218314462	218314463	A00252:294:H3YWTDSX5:4:1103:32750:36417/1	60	+
chr1	218351637	218351638	A00252:294:H3YWTDSX5:4:1245:7735:5149/1	60	-
chr1	218411736	218411737	A00252:294:H3YWTDSX5:4:2470:30933:36714	60	+
chr1	218790240	218790241	A00252:294:H3YWTDSX5:4:1669:14742:34413/1	60	+
chr1	219125432	219125433	A00252:294:H3YWTDSX5:4:1246:20790:28072/1	60	+
chr1	220021404	220021405	A00252:294:H3YWTDSX5:4:1130:24840:10285/1	60	-
chr1	220102781	220102782	A00252:294:H3YWTDSX5:4:1614:30047:33113/1	60	+
chr1	220110479	220110480	A00252:294:H3YWTDSX5:4:2624:4535:3709	60	-
chr1	220150016	220150017	A00252:294:H3YWTDSX5:4:2276:12735:36667	60	-
chr1	220179000	220179001	A00252:294:H3YWTDSX5:4:1375:19524:13949/1	60	+
chr1	220217457	220217458	A00252:294:H3YWTDSX5:4:1135:29333:4319/1	60	-
chr1	220239652	220239653	A00252:294:H3YWTDSX5:4:1213:20283:34334/1	60	+
chr1	220600522	220600523	A00252:294:H3YWTDSX5:4:1376:9444:30968/1	60	-
chr1	221193334	221193335	A00252:294:H3YWTDSX5:4:1308:25925:10786/1	60	+
chr1	221405806	221405807	A00252:294:H3YWTDSX5:4:2417:16721:9251	60	-
chr1	221728141	221728142	A00252:294:H3YWTDSX5:4:1126:25672:12007/1	60	+
chr1	222685122	222685123	A00252:294:H3YWTDSX5:4:1461:19443:36072/1	60	+
chr1	222848401	222848402	A00252:294:H3YWTDSX5:4:1129:22797:8030/1	60	-
chr1	223827015	223827016	A00252:294:H3YWTDSX5:4:1106:2790:6230/1	60	+
chr1	223827016	223827017	A00252:294:H3YWTDSX5:4:2360:6949:3474	60	+
chr1	224143099	224143100	A00252:294:H3YWTDSX5:4:1102:20790:20964/1	60	-
chr1	224276668	224276669	A00252:294:H3YWTDSX5:4:1134:9453:25410/1	60	+
chr1	224400267	224400268	A00252:294:H3YWTDSX5:4:1607:2528:2738	60	+
chr1	224403371	224403372	A00252:294:H3YWTDSX5:4:1127:19144:21872/1	60	+
chr1	225531672	225531673	A00252:294:H3YWTDSX5:4:1130:27462:12414/1	60	-
chr1	225767836	225767837	A00252:294:H3YWTDSX5:4:2451:26793:29825	60	+
chr1	226049170	226049171	A00252:294:H3YWTDSX5:4:1625:24469:9267/1	60	+
chr1	226142396	226142397	A00252:294:H3YWTDSX5:4:1148:9164:24502/1	60	+
chr1	226144878	226144879	A00252:294:H3YWTDSX5:4:1431:26160:20838/1	60	-
chr1	226148316	226148317	A00252:294:H3YWTDSX5:4:1168:13946:11428/1	60	+
chr1	226156885	226156886	A00252:294:H3YWTDSX5:4:1646:2917:28557/1	60	-
chr1	226158834	226158835	A00252:294:H3YWTDSX5:4:1622:16975:3364/1	60	+
chr1	226247609	226247610	A00252:294:H3YWTDSX5:4:2176:15673:16548	60	-
chr1	226256528	226256529	A00252:294:H3YWTDSX5:4:1653:26006:10708	60	-
chr1	226265559	226265560	A00252:294:H3YWTDSX5:4:1675:31385:31454	60	+
chr1	226273646	226273647	A00252:294:H3YWTDSX5:4:1101:26196:27383/1	60	-
chr1	226276057	226276058	A00252:294:H3YWTDSX5:4:1564:18864:6668/1	60	+
chr1	226277073	226277074	A00252:294:H3YWTDSX5:4:1143:11406:32769/1	60	+
chr1	226292345	226292346	A00252:294:H3YWTDSX5:4:1105:18566:19272/1	60	+
chr1	226293615	226293616	A00252:294:H3YWTDSX5:4:1115:22652:5525	60	+
chr1	226295093	226295094	A00252:294:H3YWTDSX5:4:1116:28402:29700/1	60	+
chr1	226373019	226373020	A00252:294:H3YWTDSX5:4:1157:19931:11898/1	60	+
chr1	226397064	226397065	A00252:294:H3YWTDSX5:4:1252:18557:3255/1	60	+
chr1	226655864	226655865	A00252:294:H3YWTDSX5:4:1333:18304:14685	60	+
chr1	226730375	226730376	A00252:294:H3YWTDSX5:4:1524:5665:20102	60	-
chr1	226730387	226730388	A00252:294:H3YWTDSX5:4:1131:9552:20948	60	-
chr1	226775196	226775197	A00252:294:H3YWTDSX5:4:1673:32488:15264	60	-
chr1	226936374	226936375	A00252:294:H3YWTDSX5:4:1163:6967:24831	60	-
chr1	227773172	227773173	A00252:294:H3YWTDSX5:4:2205:24062:26882/1	60	+
chr1	228168084	228168085	A00252:294:H3YWTDSX5:4:1150:24089:2597/1	60	-
chr1	228196695	228196696	A00252:294:H3YWTDSX5:4:1101:8558:18474/1	60	+
chr1	228220831	228220832	A00252:294:H3YWTDSX5:4:1370:20627:12132	60	+
chr1	228228667	228228668	A00252:294:H3YWTDSX5:4:1169:29405:36511/1	60	+
chr1	228230629	228230630	A00252:294:H3YWTDSX5:4:1121:17897:15170/1	60	-
chr1	228231562	228231563	A00252:294:H3YWTDSX5:4:1327:4779:3474/1	60	+
chr1	228233347	228233348	A00252:294:H3YWTDSX5:4:1559:7129:36479/1	60	+
chr1	228237677	228237678	A00252:294:H3YWTDSX5:4:1133:23583:8359/1	60	-
chr1	228242500	228242501	A00252:294:H3YWTDSX5:4:1315:9742:1485	60	-
chr1	228244517	228244518	A00252:294:H3YWTDSX5:4:2207:15456:20619/1	60	+
chr1	228248458	228248459	A00252:294:H3YWTDSX5:4:1378:25382:17206/1	60	-
chr1	228263689	228263690	A00252:294:H3YWTDSX5:4:1102:29432:5776/1	60	-
chr1	228270794	228270795	A00252:294:H3YWTDSX5:4:1116:26874:24392/1	60	-
chr1	228319962	228319963	A00252:294:H3YWTDSX5:4:1159:7835:34976/1	60	-
chr1	228326132	228326133	A00252:294:H3YWTDSX5:4:1149:9914:1783/1	60	-
chr1	228328460	228328461	A00252:294:H3YWTDSX5:4:2428:11577:29309	60	-
chr1	228396727	228396728	A00252:294:H3YWTDSX5:4:1227:10610:35336/1	60	-
chr1	228398259	228398260	A00252:294:H3YWTDSX5:4:1215:9824:32189	60	-
chr1	228399842	228399843	A00252:294:H3YWTDSX5:4:1105:4390:27195/1	60	+
chr1	228422325	228422326	A00252:294:H3YWTDSX5:4:1455:19208:34945	60	-
chr1	228489698	228489699	A00252:294:H3YWTDSX5:4:1167:24704:28025/1	60	-
chr1	228491160	228491161	A00252:294:H3YWTDSX5:4:2641:11207:4805	60	-
chr1	228491218	228491219	A00252:294:H3YWTDSX5:4:1105:20600:27618/1	60	-
chr1	228491476	228491477	A00252:294:H3YWTDSX5:4:1265:23249:1579/1	60	+
chr1	228496471	228496472	A00252:294:H3YWTDSX5:4:1152:27254:29183/1	60	-
chr1	228496882	228496883	A00252:294:H3YWTDSX5:4:1250:24777:24017/1	60	+
chr1	228498462	228498463	A00252:294:H3YWTDSX5:4:1269:5584:2487/1	60	+
chr1	228498575	228498576	A00252:294:H3YWTDSX5:4:1132:25337:12493/1	60	+
chr1	228499486	228499487	A00252:294:H3YWTDSX5:4:1133:20392:2926/1	60	+
chr1	228651183	228651184	A00252:294:H3YWTDSX5:4:1420:7374:4773/1	60	+
chr1	228653278	228653279	A00252:294:H3YWTDSX5:4:2141:3332:30655	60	-
chr1	228653627	228653628	A00252:294:H3YWTDSX5:4:1214:12183:20337/1	60	+
chr1	228654427	228654428	A00252:294:H3YWTDSX5:4:1103:5900:18599	60	-
chr1	228655728	228655729	A00252:294:H3YWTDSX5:4:1119:21911:10379/1	60	+
chr1	228717967	228717968	A00252:294:H3YWTDSX5:4:1373:31720:22858/1	60	+
chr1	229152770	229152771	A00252:294:H3YWTDSX5:4:1607:28953:14465/1	60	-
chr1	229280997	229280998	A00252:294:H3YWTDSX5:4:1169:31322:14559/1	60	+
chr1	229281032	229281033	A00252:294:H3YWTDSX5:4:2456:7762:4100/1	60	+
chr1	229285143	229285144	A00252:294:H3YWTDSX5:4:1150:15971:36793/1	60	-
chr1	229287079	229287080	A00252:294:H3YWTDSX5:4:1104:32479:25050/1	60	+
chr1	229290704	229290705	A00252:294:H3YWTDSX5:4:1133:21513:7498/1	60	-
chr1	229301880	229301881	A00252:294:H3YWTDSX5:4:1117:14163:12305/1	60	+
chr1	229305360	229305361	A00252:294:H3YWTDSX5:4:1147:22254:28823/1	60	+
chr1	229306688	229306689	A00252:294:H3YWTDSX5:4:1133:1063:3302/1	60	-
chr1	229307609	229307610	A00252:294:H3YWTDSX5:4:1654:3152:20228	60	-
chr1	229318312	229318313	A00252:294:H3YWTDSX5:4:1130:8142:18724/1	60	-
chr1	229322199	229322200	A00252:294:H3YWTDSX5:4:2545:16640:23547	60	-
chr1	229324408	229324409	A00252:294:H3YWTDSX5:4:1114:28619:5118/1	60	+
chr1	229337922	229337923	A00252:294:H3YWTDSX5:4:1105:30038:22827/1	60	-
chr1	229454686	229454687	A00252:294:H3YWTDSX5:4:1106:31232:20760/1	60	+
chr1	229454687	229454688	A00252:294:H3YWTDSX5:4:2343:32325:12132	60	+
chr1	229462904	229462905	A00252:294:H3YWTDSX5:4:1142:24496:25347/1	60	-
chr1	229464532	229464533	A00252:294:H3YWTDSX5:4:1104:23240:34882/1	60	-
chr1	229483749	229483750	A00252:294:H3YWTDSX5:4:1157:31638:25598/1	60	+
chr1	229485977	229485978	A00252:294:H3YWTDSX5:4:2243:28140:11303/1	60	-
chr1	229487072	229487073	A00252:294:H3YWTDSX5:4:1354:6650:25629/1	60	-
chr1	229490184	229490185	A00252:294:H3YWTDSX5:4:1118:27661:14794/1	60	+
chr1	229532387	229532388	A00252:294:H3YWTDSX5:4:1304:18982:17895/1	60	+
chr1	229532695	229532696	A00252:294:H3YWTDSX5:4:1230:6036:18991/1	60	-
chr1	229547724	229547725	A00252:294:H3YWTDSX5:4:1117:25961:19805/1	60	+
chr1	229605608	229605609	A00252:294:H3YWTDSX5:4:1312:8070:9518	60	+
chr1	229608762	229608763	A00252:294:H3YWTDSX5:4:1220:3387:37043/1	60	-
chr1	229616152	229616153	A00252:294:H3YWTDSX5:4:2664:30038:21512/1	60	-
chr1	229630396	229630397	A00252:294:H3YWTDSX5:4:2529:30129:4539	60	-
chr1	229630397	229630398	A00252:294:H3YWTDSX5:4:1118:15863:9643/1	60	-
chr1	229647120	229647121	A00252:294:H3YWTDSX5:4:1371:32344:35963/1	60	+
chr1	230132620	230132621	A00252:294:H3YWTDSX5:4:1165:29315:11021/1	60	+
chr1	230181734	230181735	A00252:294:H3YWTDSX5:4:2259:16324:22968	60	+
chr1	230187254	230187255	A00252:294:H3YWTDSX5:4:1105:15420:23750/1	60	+
chr1	230219486	230219487	A00252:294:H3YWTDSX5:4:1104:21404:25379/1	60	-
chr1	230226263	230226264	A00252:294:H3YWTDSX5:4:1128:16731:8672/1	60	-
chr1	230239390	230239391	A00252:294:H3YWTDSX5:4:2406:1298:16078	60	-
chr1	230380459	230380460	A00252:294:H3YWTDSX5:4:2229:6804:27336	60	+
chr1	230668825	230668826	A00252:294:H3YWTDSX5:4:1203:7889:7138	60	-
chr1	230681328	230681329	A00252:294:H3YWTDSX5:4:1225:19425:28463/1	60	+
chr1	230945812	230945813	A00252:294:H3YWTDSX5:4:1313:28501:6856	60	+
chr1	230982918	230982919	A00252:294:H3YWTDSX5:4:1134:12337:17347	60	-
chr1	231267108	231267109	A00252:294:H3YWTDSX5:4:2249:31006:17769	60	+
chr1	231326227	231326228	A00252:294:H3YWTDSX5:4:1407:5177:36886	60	-
chr1	231415210	231415211	A00252:294:H3YWTDSX5:4:1128:13313:36949/1	60	+
chr1	231415211	231415212	A00252:294:H3YWTDSX5:4:2143:4155:5306	60	+
chr1	231543679	231543680	A00252:294:H3YWTDSX5:4:1136:17635:8672/1	60	-
chr1	231546037	231546038	A00252:294:H3YWTDSX5:4:1152:7157:12195/1	60	-
chr1	231553452	231553453	A00252:294:H3YWTDSX5:4:1218:17526:9518/1	60	+
chr1	231663035	231663036	A00252:294:H3YWTDSX5:4:1271:28149:16548/1	60	-
chr1	232479638	232479639	A00252:294:H3YWTDSX5:4:1557:7202:8108	60	+
chr1	232588819	232588820	A00252:294:H3YWTDSX5:4:1154:7717:2112/1	60	-
chr1	232810692	232810693	A00252:294:H3YWTDSX5:4:1173:32090:32894/1	60	+
chr1	232830467	232830468	A00252:294:H3YWTDSX5:4:1445:15980:12383/1	60	+
chr1	232960751	232960752	A00252:294:H3YWTDSX5:4:1128:29496:20134/1	60	+
chr1	232963993	232963994	A00252:294:H3YWTDSX5:4:2460:14443:12947/1	60	+
chr1	233050937	233050938	A00252:294:H3YWTDSX5:4:1106:19958:10567	60	-
chr1	233060597	233060598	A00252:294:H3YWTDSX5:4:1550:9082:32095	60	-
chr1	233074293	233074294	A00252:294:H3YWTDSX5:4:1252:27688:17754/1	60	-
chr1	233098301	233098302	A00252:294:H3YWTDSX5:4:1249:19596:1736/1	60	-
chr1	233100890	233100891	A00252:294:H3YWTDSX5:4:1111:27751:6433/1	60	+
chr1	234417155	234417156	A00252:294:H3YWTDSX5:4:1105:15320:20259/1	60	+
chr1	234435947	234435948	A00252:294:H3YWTDSX5:4:1210:1814:13056/1	60	+
chr1	234446362	234446363	A00252:294:H3YWTDSX5:4:1110:26892:27023/1	60	+
chr1	234450939	234450940	A00252:294:H3YWTDSX5:4:1126:14027:35493/1	60	+
chr1	234454540	234454541	A00252:294:H3YWTDSX5:4:1144:9778:20619/1	60	+
chr1	234466079	234466080	A00252:294:H3YWTDSX5:4:1101:18032:25269/1	60	-
chr1	235118051	235118052	A00252:294:H3YWTDSX5:4:2454:32931:29716/1	60	-
chr1	235200616	235200617	A00252:294:H3YWTDSX5:4:1338:1181:25019/1	60	+
chr1	235214293	235214294	A00252:294:H3YWTDSX5:4:1216:17734:19680/1	60	+
chr1	235326087	235326088	A00252:294:H3YWTDSX5:4:1113:13440:20541/1	60	-
chr1	235334744	235334745	A00252:294:H3YWTDSX5:4:1568:27498:27258/1	60	+
chr1	235450423	235450424	A00252:294:H3YWTDSX5:4:1110:18511:3771/1	60	-
chr1	235704976	235704977	A00252:294:H3YWTDSX5:4:2446:29405:25488/1	60	-
chr1	236331475	236331476	A00252:294:H3YWTDSX5:4:2677:26178:18458/1	60	+
chr1	236668135	236668136	A00252:294:H3YWTDSX5:4:1345:7012:33865/1	60	+
chr1	237420099	237420100	A00252:294:H3YWTDSX5:4:1108:31611:18537/1	60	+
chr1	237644650	237644651	A00252:294:H3YWTDSX5:4:1105:32027:25488/1	60	-
chr1	237716550	237716551	A00252:294:H3YWTDSX5:4:1169:7355:8375	60	-
chr1	238884625	238884626	A00252:294:H3YWTDSX5:4:2159:28013:5071/1	60	+
chr1	239430181	239430182	A00252:294:H3YWTDSX5:4:2364:28058:34334	60	+
chr1	241863185	241863186	A00252:294:H3YWTDSX5:4:1172:2003:19680/1	60	-
chr1	241887976	241887977	A00252:294:H3YWTDSX5:4:2470:2239:5619/1	60	+
chr1	244086705	244086706	A00252:294:H3YWTDSX5:4:1378:4707:11804/1	60	+
chr1	244674143	244674144	A00252:294:H3YWTDSX5:4:2326:24117:10535/1	60	+
chr1	244685785	244685786	A00252:294:H3YWTDSX5:4:2149:30445:33082	60	-
chr1	244847981	244847982	A00252:294:H3YWTDSX5:4:1521:17942:27461/1	60	-
chr1	246047725	246047726	A00252:294:H3YWTDSX5:4:1107:4273:17785/1	60	-
chr1	246117776	246117777	A00252:294:H3YWTDSX5:4:1102:19732:24956/1	60	+
chr1	246310066	246310067	A00252:294:H3YWTDSX5:4:1627:10185:16720/1	60	-
chr1	246880732	246880733	A00252:294:H3YWTDSX5:4:1115:26630:17863/1	60	+
chr1	246897709	246897710	A00252:294:H3YWTDSX5:4:1101:23330:17566/1	60	+
chr1	246897710	246897711	A00252:294:H3YWTDSX5:4:2645:13331:33035	60	+
chr1	246907254	246907255	A00252:294:H3YWTDSX5:4:1427:21459:9909/1	60	-
chr1	247100551	247100552	A00252:294:H3YWTDSX5:4:1113:7301:4617/1	60	-
chr1	247903361	247903362	A00252:294:H3YWTDSX5:4:1406:28664:32597/1	60	-
chr10	59860	59861	A00252:294:H3YWTDSX5:4:2439:31313:5149/1	60	-
chr10	159961	159962	A00252:294:H3YWTDSX5:4:1107:20518:34334/1	60	+
chr10	212428	212429	A00252:294:H3YWTDSX5:4:1447:5620:12821/1	60	-
chr10	213319	213320	A00252:294:H3YWTDSX5:4:1317:20365:25551/1	60	+
chr10	217026	217027	A00252:294:H3YWTDSX5:4:1234:7762:15749/1	60	+
chr10	220127	220128	A00252:294:H3YWTDSX5:4:1171:16812:5306	60	-
chr10	2332462	2332463	A00252:294:H3YWTDSX5:4:1663:27633:16157/1	60	+
chr10	3123672	3123673	A00252:294:H3YWTDSX5:4:1176:8576:33379	60	-
chr10	5712678	5712679	A00252:294:H3YWTDSX5:4:2251:23619:26741/1	60	-
chr10	5714918	5714919	A00252:294:H3YWTDSX5:4:1102:1027:26757/1	60	+
chr10	6106166	6106167	A00252:294:H3YWTDSX5:4:1312:25039:13197/1	60	+
chr10	6493102	6493103	A00252:294:H3YWTDSX5:4:1454:14100:13291	60	+
chr10	6500500	6500501	A00252:294:H3YWTDSX5:4:1123:29152:21073/1	60	+
chr10	6583092	6583093	A00252:294:H3YWTDSX5:4:2170:19642:15311	60	+
chr10	7213191	7213192	A00252:294:H3YWTDSX5:4:1536:11921:20697	60	-
chr10	7926447	7926448	A00252:294:H3YWTDSX5:4:1203:25599:5963/1	60	+
chr10	8075118	8075119	A00252:294:H3YWTDSX5:4:1252:20989:27101/1	60	+
chr10	8203815	8203816	A00252:294:H3YWTDSX5:4:1443:10574:16611/1	60	+
chr10	8764964	8764965	A00252:294:H3YWTDSX5:4:1302:11822:24659/1	60	-
chr10	9192332	9192333	A00252:294:H3YWTDSX5:4:1102:27923:8860/1	60	-
chr10	9929212	9929213	A00252:294:H3YWTDSX5:4:1265:28917:8641/1	60	-
chr10	11512911	11512912	A00252:294:H3YWTDSX5:4:1149:31304:19100/1	60	+
chr10	11601393	11601394	A00252:294:H3YWTDSX5:4:1242:12680:1407/1	60	-
chr10	11919737	11919738	A00252:294:H3YWTDSX5:4:1658:16071:3176/1	60	-
chr10	12391251	12391252	A00252:294:H3YWTDSX5:4:1146:23240:27899/1	60	+
chr10	12493867	12493868	A00252:294:H3YWTDSX5:4:2470:28745:5462/1	60	-
chr10	14868546	14868547	A00252:294:H3YWTDSX5:4:1311:19831:36746/1	60	+
chr10	14904172	14904173	A00252:294:H3YWTDSX5:4:1102:14235:33066/1	60	-
chr10	16339250	16339251	A00252:294:H3YWTDSX5:4:2418:1823:21339/1	60	+
chr10	16741849	16741850	A00252:294:H3YWTDSX5:4:1130:25174:1219	60	+
chr10	17000532	17000533	A00252:294:H3YWTDSX5:4:1104:12418:35086/1	60	-
chr10	17685236	17685237	A00252:294:H3YWTDSX5:4:1120:7627:25598/1	60	+
chr10	21659083	21659084	A00252:294:H3YWTDSX5:4:2657:18982:29324	60	+
chr10	22329132	22329133	A00252:294:H3YWTDSX5:4:1134:24840:36839/1	60	-
chr10	23226196	23226197	A00252:294:H3YWTDSX5:4:1143:4128:36479	60	+
chr10	24865194	24865195	A00252:294:H3YWTDSX5:4:1419:24840:19429/1	60	+
chr10	26518774	26518775	A00252:294:H3YWTDSX5:4:1225:31665:15906/1	60	-
chr10	27075778	27075779	A00252:294:H3YWTDSX5:4:1137:20853:24455/1	60	+
chr10	27076142	27076143	A00252:294:H3YWTDSX5:4:1662:3504:19022	60	-
chr10	27530369	27530370	A00252:294:H3YWTDSX5:4:1452:29333:35853/1	60	+
chr10	28106174	28106175	A00252:294:H3YWTDSX5:4:1307:32154:30718/1	60	-
chr10	28810177	28810178	A00252:294:H3YWTDSX5:4:1604:11351:14011/1	60	+
chr10	29058255	29058256	A00252:294:H3YWTDSX5:4:2658:12301:10833/1	60	+
chr10	29599710	29599711	A00252:294:H3YWTDSX5:4:1213:26558:27633/1	60	-
chr10	30909943	30909944	A00252:294:H3YWTDSX5:4:2552:23656:4257/1	60	-
chr10	31337802	31337803	A00252:294:H3YWTDSX5:4:2633:24921:34507	60	-
chr10	31496192	31496193	A00252:294:H3YWTDSX5:4:2209:29613:10692/1	60	+
chr10	31523658	31523659	A00252:294:H3YWTDSX5:4:1224:3631:15890/1	60	-
chr10	31789413	31789414	A00252:294:H3YWTDSX5:4:1208:27769:33176/1	60	-
chr10	31808984	31808985	A00252:294:H3YWTDSX5:4:1128:6750:29997/1	60	-
chr10	32014585	32014586	A00252:294:H3YWTDSX5:4:1147:13557:8531/1	60	-
chr10	32286181	32286182	A00252:294:H3YWTDSX5:4:2457:28501:36198	60	-
chr10	32934493	32934494	A00252:294:H3YWTDSX5:4:1520:25590:28526/1	60	-
chr10	32992523	32992524	A00252:294:H3YWTDSX5:4:1273:18792:27649	60	-
chr10	33578610	33578611	A00252:294:H3YWTDSX5:4:2373:13196:20588/1	60	+
chr10	33888407	33888408	A00252:294:H3YWTDSX5:4:2127:25301:4695/1	60	+
chr10	34572381	34572382	A00252:294:H3YWTDSX5:4:1369:15004:12195/1	60	+
chr10	37908449	37908450	A00252:294:H3YWTDSX5:4:2108:24560:27398/1	60	-
chr10	41834343	41834344	A00252:294:H3YWTDSX5:4:1347:5059:34710/1	60	-
chr10	43160470	43160471	A00252:294:H3YWTDSX5:4:1115:13548:29089/1	60	-
chr10	44888058	44888059	A00252:294:H3YWTDSX5:4:2105:19434:28667	60	-
chr10	46012278	46012279	A00252:294:H3YWTDSX5:4:1214:28049:9361/1	60	+
chr10	53041133	53041134	A00252:294:H3YWTDSX5:4:2501:23764:27555/1	60	+
chr10	53347049	53347050	A00252:294:H3YWTDSX5:4:2424:20148:30154	60	+
chr10	56353311	56353312	A00252:294:H3YWTDSX5:4:1122:15872:11819/1	60	+
chr10	58238744	58238745	A00252:294:H3YWTDSX5:4:1118:15411:12712/1	60	+
chr10	61434436	61434437	A00252:294:H3YWTDSX5:4:2365:1868:31939/1	60	-
chr10	61446432	61446433	A00252:294:H3YWTDSX5:4:1236:29414:32737/1	60	-
chr10	61670560	61670561	A00252:294:H3YWTDSX5:4:1108:18222:17425/1	60	+
chr10	63585288	63585289	A00252:294:H3YWTDSX5:4:1111:32741:31955/1	60	-
chr10	66610495	66610496	A00252:294:H3YWTDSX5:4:2552:11460:23500/1	60	-
chr10	68050220	68050221	A00252:294:H3YWTDSX5:4:1528:4191:22529/1	60	+
chr10	68073130	68073131	A00252:294:H3YWTDSX5:4:1227:18584:27320/1	60	+
chr10	68438368	68438369	A00252:294:H3YWTDSX5:4:1358:29830:29324/1	60	+
chr10	68652333	68652334	A00252:294:H3YWTDSX5:4:1112:21902:28776/1	60	+
chr10	69134265	69134266	A00252:294:H3YWTDSX5:4:1133:10990:11945/1	60	-
chr10	70318247	70318248	A00252:294:H3YWTDSX5:4:1363:23158:20462/1	60	-
chr10	70770405	70770406	A00252:294:H3YWTDSX5:4:1458:27552:15608	60	+
chr10	72161476	72161477	A00252:294:H3YWTDSX5:4:1108:4842:6433/1	60	+
chr10	72177698	72177699	A00252:294:H3YWTDSX5:4:1115:12735:1251/1	60	+
chr10	72537588	72537589	A00252:294:H3YWTDSX5:4:1264:12463:17159/1	60	+
chr10	72550606	72550607	A00252:294:H3YWTDSX5:4:1460:32298:27054/1	60	+
chr10	72550608	72550609	A00252:294:H3YWTDSX5:4:2632:10863:35931	60	+
chr10	72795208	72795209	A00252:294:H3YWTDSX5:4:1672:13087:21997	60	-
chr10	72795209	72795210	A00252:294:H3YWTDSX5:4:2367:18991:20322/1	60	-
chr10	72814218	72814219	A00252:294:H3YWTDSX5:4:1128:10086:29825	60	-
chr10	72892819	72892820	A00252:294:H3YWTDSX5:4:2604:25789:33004/1	60	+
chr10	72983584	72983585	A00252:294:H3YWTDSX5:4:1671:3396:10504	60	+
chr10	73030054	73030055	A00252:294:H3YWTDSX5:4:1141:9833:17456/1	60	+
chr10	73071676	73071677	A00252:294:H3YWTDSX5:4:1111:24957:26929/1	60	+
chr10	73091737	73091738	A00252:294:H3YWTDSX5:4:1111:24831:19664/1	60	+
chr10	73091738	73091739	A00252:294:H3YWTDSX5:4:1149:31439:18302	60	+
chr10	73213429	73213430	A00252:294:H3YWTDSX5:4:1106:7690:7733/1	60	+
chr10	73213430	73213431	A00252:294:H3YWTDSX5:4:1104:7247:29919	60	+
chr10	73447991	73447992	A00252:294:H3YWTDSX5:4:1132:31566:15765/1	60	+
chr10	73453134	73453135	A00252:294:H3YWTDSX5:4:1136:28628:7795/1	60	+
chr10	73471447	73471448	A00252:294:H3YWTDSX5:4:1222:14281:19930/1	60	+
chr10	73478783	73478784	A00252:294:H3YWTDSX5:4:1221:12084:35822	60	-
chr10	74280089	74280090	A00252:294:H3YWTDSX5:4:1127:26142:2300/1	60	-
chr10	74319577	74319578	A00252:294:H3YWTDSX5:4:1138:5728:35931/1	60	+
chr10	74389868	74389869	A00252:294:H3YWTDSX5:4:1112:25572:3630/1	60	-
chr10	74454607	74454608	A00252:294:H3YWTDSX5:4:1162:7166:22138/1	60	+
chr10	74474321	74474322	A00252:294:H3YWTDSX5:4:1452:24713:16799	60	-
chr10	74551058	74551059	A00252:294:H3YWTDSX5:4:1154:24768:33426/1	60	-
chr10	74592230	74592231	A00252:294:H3YWTDSX5:4:1107:28411:24298/1	60	+
chr10	75058733	75058734	A00252:294:H3YWTDSX5:4:1121:10583:21230	60	-
chr10	76304773	76304774	A00252:294:H3YWTDSX5:4:1125:22905:26349/1	60	-
chr10	76475634	76475635	A00252:294:H3YWTDSX5:4:1121:7111:2566/1	60	-
chr10	78595097	78595098	A00252:294:H3YWTDSX5:4:2262:2248:33943	60	+
chr10	79132185	79132186	A00252:294:H3YWTDSX5:4:1672:10104:15233	60	-
chr10	84318760	84318761	A00252:294:H3YWTDSX5:4:2118:6750:13244	60	-
chr10	84428287	84428288	A00252:294:H3YWTDSX5:4:1238:20256:28964/1	60	-
chr10	84429063	84429064	A00252:294:H3YWTDSX5:4:1137:17842:21715/1	60	+
chr10	84448763	84448764	A00252:294:H3YWTDSX5:4:1610:1579:26553/1	60	-
chr10	84470827	84470828	A00252:294:H3YWTDSX5:4:1374:11912:25285/1	60	+
chr10	86487671	86487672	A00252:294:H3YWTDSX5:4:1670:28908:14763	60	-
chr10	86493409	86493410	A00252:294:H3YWTDSX5:4:1107:27489:1188/1	60	+
chr10	86924593	86924594	A00252:294:H3YWTDSX5:4:1142:23755:23970/1	60	-
chr10	87806168	87806169	A00252:294:H3YWTDSX5:4:2537:18493:22404	60	-
chr10	88284515	88284516	A00252:294:H3YWTDSX5:4:1145:25418:2581/1	60	-
chr10	88287540	88287541	A00252:294:H3YWTDSX5:4:1245:7328:33755/1	60	+
chr10	88314842	88314843	A00252:294:H3YWTDSX5:4:1138:5122:25864	60	+
chr10	88851712	88851713	A00252:294:H3YWTDSX5:4:1504:7591:28134/1	60	+
chr10	91805899	91805900	A00252:294:H3YWTDSX5:4:2635:23421:8453	60	-
chr10	91853970	91853971	A00252:294:H3YWTDSX5:4:2347:13684:30796	60	-
chr10	92013049	92013050	A00252:294:H3YWTDSX5:4:1122:12210:6918/1	60	+
chr10	92063528	92063529	A00252:294:H3YWTDSX5:4:1125:24180:27492/1	60	-
chr10	92152425	92152426	A00252:294:H3YWTDSX5:4:1130:9905:28416/1	60	+
chr10	92185988	92185989	A00252:294:H3YWTDSX5:4:1167:24677:19085/1	60	+
chr10	92193269	92193270	A00252:294:H3YWTDSX5:4:1510:3468:26569/1	60	+
chr10	92503300	92503301	A00252:294:H3YWTDSX5:4:1661:16694:5979/1	60	+
chr10	92659971	92659972	A00252:294:H3YWTDSX5:4:2257:12527:30953/1	60	+
chr10	92840517	92840518	A00252:294:H3YWTDSX5:4:1206:25654:31641/1	60	+
chr10	92938831	92938832	A00252:294:H3YWTDSX5:4:1256:32524:1360/1	60	+
chr10	92998477	92998478	A00252:294:H3YWTDSX5:4:1305:16848:20055/1	60	+
chr10	94332504	94332505	A00252:294:H3YWTDSX5:4:1345:23891:11616/1	60	-
chr10	95670343	95670344	A00252:294:H3YWTDSX5:4:1670:31656:2519	60	-
chr10	96047103	96047104	A00252:294:H3YWTDSX5:4:2335:32624:20979/1	60	-
chr10	96128386	96128387	A00252:294:H3YWTDSX5:4:1161:17110:24236/1	60	+
chr10	96918489	96918490	A00252:294:H3YWTDSX5:4:1355:20030:23844/1	60	-
chr10	96930158	96930159	A00252:294:H3YWTDSX5:4:2139:16251:19272	60	-
chr10	96957891	96957892	A00252:294:H3YWTDSX5:4:1453:7328:24862	60	-
chr10	97269238	97269239	A00252:294:H3YWTDSX5:4:1154:26928:15060/1	60	+
chr10	97271382	97271383	A00252:294:H3YWTDSX5:4:1328:3902:14512/1	60	+
chr10	97437482	97437483	A00252:294:H3YWTDSX5:4:1605:27787:10191/1	60	+
chr10	97491679	97491680	A00252:294:H3YWTDSX5:4:2178:30445:9502/1	60	-
chr10	98797069	98797070	A00252:294:H3YWTDSX5:4:2255:19171:13870/1	60	+
chr10	99741563	99741564	A00252:294:H3YWTDSX5:4:1215:26946:5572	60	-
chr10	99743494	99743495	A00252:294:H3YWTDSX5:4:1136:26784:15906/1	60	+
chr10	99930122	99930123	A00252:294:H3YWTDSX5:4:2144:29315:22514	60	-
chr10	100155822	100155823	A00252:294:H3YWTDSX5:4:1231:25626:25895/1	60	+
chr10	100204017	100204018	A00252:294:H3YWTDSX5:4:1107:5638:17112/1	60	+
chr10	100426753	100426754	A00252:294:H3YWTDSX5:4:1463:25310:25316/1	60	+
chr10	100504623	100504624	A00252:294:H3YWTDSX5:4:1112:28420:19398/1	60	-
chr10	100917588	100917589	A00252:294:H3YWTDSX5:4:1256:20184:31563/1	60	-
chr10	100933426	100933427	A00252:294:H3YWTDSX5:4:1237:6858:18505/1	60	+
chr10	100939571	100939572	A00252:294:H3YWTDSX5:4:1261:31928:11851/1	60	+
chr10	100951344	100951345	A00252:294:H3YWTDSX5:4:1458:11351:5118/1	60	-
chr10	101431723	101431724	A00252:294:H3YWTDSX5:4:1416:21115:11506/1	60	-
chr10	101434535	101434536	A00252:294:H3YWTDSX5:4:1643:9001:35117/1	60	-
chr10	101686749	101686750	A00252:294:H3YWTDSX5:4:1355:13783:31845	60	-
chr10	101702254	101702255	A00252:294:H3YWTDSX5:4:1419:10556:31923/1	60	-
chr10	101702259	101702260	A00252:294:H3YWTDSX5:4:2110:9100:24956	60	-
chr10	101905727	101905728	A00252:294:H3YWTDSX5:4:1107:9588:17534/1	60	+
chr10	101932335	101932336	A00252:294:H3YWTDSX5:4:1465:12436:29230/1	60	-
chr10	102287612	102287613	A00252:294:H3YWTDSX5:4:1146:24966:14669	60	-
chr10	102373800	102373801	A00252:294:H3YWTDSX5:4:1245:14055:32503/1	60	+
chr10	102719952	102719953	A00252:294:H3YWTDSX5:4:1612:1931:27258	60	+
chr10	102765008	102765009	A00252:294:H3YWTDSX5:4:1140:7979:36104/1	60	+
chr10	102765009	102765010	A00252:294:H3YWTDSX5:4:1669:21703:5071	60	+
chr10	103153052	103153053	A00252:294:H3YWTDSX5:4:1108:2989:15655/1	60	+
chr10	103184415	103184416	A00252:294:H3YWTDSX5:4:1176:21911:10222/1	60	+
chr10	103303192	103303193	A00252:294:H3YWTDSX5:4:1437:8350:27665/1	60	-
chr10	103333399	103333400	A00252:294:H3YWTDSX5:4:1102:8495:25191/1	60	+
chr10	103378031	103378032	A00252:294:H3YWTDSX5:4:1470:5782:33677	60	-
chr10	103430995	103430996	A00252:294:H3YWTDSX5:4:1105:13232:5087/1	60	-
chr10	103987136	103987137	A00252:294:H3YWTDSX5:4:1127:24225:9377/1	60	+
chr10	105877958	105877959	A00252:294:H3YWTDSX5:4:1656:29134:20509/1	60	-
chr10	108239319	108239320	A00252:294:H3YWTDSX5:4:1158:18358:16376	60	-
chr10	109991640	109991641	A00252:294:H3YWTDSX5:4:1204:7337:15859/1	60	+
chr10	110243001	110243002	A00252:294:H3YWTDSX5:4:1106:6641:18286/1	60	-
chr10	110243164	110243165	A00252:294:H3YWTDSX5:4:1247:29523:26412/1	60	+
chr10	111010002	111010003	A00252:294:H3YWTDSX5:4:1107:19027:6386/1	60	-
chr10	111486989	111486990	A00252:294:H3YWTDSX5:4:1233:6786:13996/1	60	+
chr10	112525150	112525151	A00252:294:H3YWTDSX5:4:2541:6171:5196/1	60	+
chr10	112835289	112835290	A00252:294:H3YWTDSX5:4:1112:20175:7091/1	60	+
chr10	112835291	112835292	A00252:294:H3YWTDSX5:4:2327:29559:17519/1	60	+
chr10	114471595	114471596	A00252:294:H3YWTDSX5:4:1551:28384:16673/1	60	-
chr10	116165244	116165245	A00252:294:H3YWTDSX5:4:2464:8712:18740	60	-
chr10	116212437	116212438	A00252:294:H3YWTDSX5:4:2247:30165:9267	60	+
chr10	118324325	118324326	A00252:294:H3YWTDSX5:4:1463:27127:30686	60	-
chr10	118705415	118705416	A00252:294:H3YWTDSX5:4:1219:8956:14309/1	60	-
chr10	119064351	119064352	A00252:294:H3YWTDSX5:4:2463:16423:33880	60	-
chr10	119574407	119574408	A00252:294:H3YWTDSX5:4:1127:26937:9533/1	60	+
chr10	119575445	119575446	A00252:294:H3YWTDSX5:4:2152:8070:8891/1	60	-
chr10	119578087	119578088	A00252:294:H3YWTDSX5:4:1115:19180:24189/1	60	-
chr10	119592036	119592037	A00252:294:H3YWTDSX5:4:1116:1741:21104/1	60	+
chr10	119828420	119828421	A00252:294:H3YWTDSX5:4:1320:24144:26115/1	60	+
chr10	119833312	119833313	A00252:294:H3YWTDSX5:4:2442:27498:18490/1	60	+
chr10	119916841	119916842	A00252:294:H3YWTDSX5:4:1127:8350:27884/1	60	+
chr10	121252916	121252917	A00252:294:H3YWTDSX5:4:2220:15239:3270	60	+
chr10	121389037	121389038	A00252:294:H3YWTDSX5:4:1104:8187:12007/1	60	-
chr10	123162097	123162098	A00252:294:H3YWTDSX5:4:2533:15402:16078	60	-
chr10	123164664	123164665	A00252:294:H3YWTDSX5:4:1102:11532:19711/1	60	+
chr10	124762197	124762198	A00252:294:H3YWTDSX5:4:1553:15510:9408	60	-
chr10	124951819	124951820	A00252:294:H3YWTDSX5:4:1117:32488:34867	60	-
chr10	124988226	124988227	A00252:294:H3YWTDSX5:4:1116:24722:36511/1	60	-
chr10	125830465	125830466	A00252:294:H3YWTDSX5:4:1365:25626:28588/1	60	-
chr10	129940521	129940522	A00252:294:H3YWTDSX5:4:1112:20835:23328/1	60	+
chr10	130164279	130164280	A00252:294:H3YWTDSX5:4:1112:19651:8907/1	60	+
chr10	131947617	131947618	A00252:294:H3YWTDSX5:4:2376:6614:34616/1	60	-
chr10	132015739	132015740	A00252:294:H3YWTDSX5:4:1169:10628:24283/1	60	+
chr10	132565136	132565137	A00252:294:H3YWTDSX5:4:2507:30689:27492	60	+
chr10	133297577	133297578	A00252:294:H3YWTDSX5:4:1150:17951:33207/1	60	-
chr10	133365482	133365483	A00252:294:H3YWTDSX5:4:1513:1597:11522	60	+
chr10	133404167	133404168	A00252:294:H3YWTDSX5:4:1475:19723:7717	60	-
chr10	133487685	133487686	A00252:294:H3YWTDSX5:4:1156:32714:8484	60	-
chr10	133487719	133487720	A00252:294:H3YWTDSX5:4:1207:2862:29810/1	60	-
chr10	133514386	133514387	A00252:294:H3YWTDSX5:4:1632:21576:4914	60	-
chr11	203622	203623	A00252:294:H3YWTDSX5:4:1347:29649:25473/1	60	-
chr11	220762	220763	A00252:294:H3YWTDSX5:4:1324:11288:10144/1	60	-
chr11	230397	230398	A00252:294:H3YWTDSX5:4:1369:12481:24173/1	60	+
chr11	230428	230429	A00252:294:H3YWTDSX5:4:1133:28718:12618/1	60	+
chr11	241987	241988	A00252:294:H3YWTDSX5:4:1441:21486:21668/1	60	+
chr11	246853	246854	A00252:294:H3YWTDSX5:4:2122:10041:8328/1	60	+
chr11	247456	247457	A00252:294:H3YWTDSX5:4:1411:15148:26162	60	-
chr11	250748	250749	A00252:294:H3YWTDSX5:4:2237:17635:11929/1	60	+
chr11	268691	268692	A00252:294:H3YWTDSX5:4:1466:3622:19695/1	60	+
chr11	325438	325439	A00252:294:H3YWTDSX5:4:1231:23818:6793/1	60	+
chr11	336612	336613	A00252:294:H3YWTDSX5:4:1130:23258:18411/1	60	-
chr11	338153	338154	A00252:294:H3YWTDSX5:4:1135:25816:6120/1	60	+
chr11	340299	340300	A00252:294:H3YWTDSX5:4:1105:8169:8813/1	60	+
chr11	341105	341106	A00252:294:H3YWTDSX5:4:1517:12120:27931	60	+
chr11	424647	424648	A00252:294:H3YWTDSX5:4:1101:1090:26334/1	60	+
chr11	454671	454672	A00252:294:H3YWTDSX5:4:1565:3649:27727/1	60	+
chr11	677722	677723	A00252:294:H3YWTDSX5:4:1143:8784:13792/1	60	+
chr11	684110	684111	A00252:294:H3YWTDSX5:4:1208:29116:3035/1	60	+
chr11	684837	684838	A00252:294:H3YWTDSX5:4:1301:17544:29434	60	-
chr11	697394	697395	A00252:294:H3YWTDSX5:4:1610:28185:13730	60	-
chr11	751172	751173	A00252:294:H3YWTDSX5:4:1608:24713:20431/1	60	-
chr11	807349	807350	A00252:294:H3YWTDSX5:4:2155:18295:7842	60	-
chr11	812652	812653	A00252:294:H3YWTDSX5:4:1157:15248:33724/1	60	+
chr11	839683	839684	A00252:294:H3YWTDSX5:4:1603:7961:11490/1	60	-
chr11	839686	839687	A00252:294:H3YWTDSX5:4:2646:20410:28855/1	60	-
chr11	839687	839688	A00252:294:H3YWTDSX5:4:1102:10583:24236/1	60	-
chr11	1909291	1909292	A00252:294:H3YWTDSX5:4:2528:10438:1689/1	60	-
chr11	2611350	2611351	A00252:294:H3YWTDSX5:4:1247:19361:18396	60	+
chr11	3349601	3349602	A00252:294:H3YWTDSX5:4:2244:26087:7091/1	60	-
chr11	3714008	3714009	A00252:294:H3YWTDSX5:4:2124:4987:29700	60	-
chr11	3726018	3726019	A00252:294:H3YWTDSX5:4:1457:27480:32487/1	60	-
chr11	3752035	3752036	A00252:294:H3YWTDSX5:4:1349:32488:31266/1	60	-
chr11	3858749	3858750	A00252:294:H3YWTDSX5:4:1124:18584:35556/1	60	-
chr11	3860235	3860236	A00252:294:H3YWTDSX5:4:1247:14407:27195/1	60	-
chr11	3926667	3926668	A00252:294:H3YWTDSX5:4:1114:14344:23140/1	60	+
chr11	3928261	3928262	A00252:294:H3YWTDSX5:4:1366:18945:27226/1	60	+
chr11	3940372	3940373	A00252:294:H3YWTDSX5:4:1465:26874:18129/1	60	-
chr11	4139083	4139084	A00252:294:H3YWTDSX5:4:2162:28131:1172/1	60	+
chr11	4595965	4595966	A00252:294:H3YWTDSX5:4:1166:23276:15342	60	-
chr11	6596790	6596791	A00252:294:H3YWTDSX5:4:2246:28745:15515/1	60	+
chr11	9424732	9424733	A00252:294:H3YWTDSX5:4:1239:8395:18349/1	60	-
chr11	9476334	9476335	A00252:294:H3YWTDSX5:4:1259:14299:7059/1	60	-
chr11	9579999	9580000	A00252:294:H3YWTDSX5:4:1266:20582:17472/1	60	-
chr11	9881131	9881132	A00252:294:H3YWTDSX5:4:1377:9073:6277/1	60	+
chr11	10532882	10532883	A00252:294:H3YWTDSX5:4:1150:24605:31109/1	60	+
chr11	10798685	10798686	A00252:294:H3YWTDSX5:4:1119:15329:19460/1	60	+
chr11	11880197	11880198	A00252:294:H3YWTDSX5:4:1366:18783:4241/1	60	-
chr11	11931514	11931515	A00252:294:H3YWTDSX5:4:1159:30897:6089/1	60	-
chr11	11956366	11956367	A00252:294:H3YWTDSX5:4:1154:23312:26303/1	60	-
chr11	12144860	12144861	A00252:294:H3YWTDSX5:4:1119:20862:5838	60	-
chr11	12146939	12146940	A00252:294:H3YWTDSX5:4:1343:19379:22686	60	-
chr11	12296342	12296343	A00252:294:H3YWTDSX5:4:1150:8639:21746/1	60	-
chr11	12345643	12345644	A00252:294:H3YWTDSX5:4:1108:12138:27367/1	60	-
chr11	13463854	13463855	A00252:294:H3YWTDSX5:4:1148:19036:17989/1	60	+
chr11	13463855	13463856	A00252:294:H3YWTDSX5:4:2550:7428:26944/1	60	+
chr11	13763028	13763029	A00252:294:H3YWTDSX5:4:1337:7889:5071/1	60	+
chr11	14135866	14135867	A00252:294:H3YWTDSX5:4:1162:27263:31610/1	60	-
chr11	14175968	14175969	A00252:294:H3YWTDSX5:4:1135:32172:28870/1	60	-
chr11	14787633	14787634	A00252:294:H3YWTDSX5:4:1167:15501:16689/1	60	+
chr11	14832465	14832466	A00252:294:H3YWTDSX5:4:1158:22661:10332/1	60	-
chr11	14866940	14866941	A00252:294:H3YWTDSX5:4:1303:13521:33583/1	60	+
chr11	15294296	15294297	A00252:294:H3YWTDSX5:4:1661:29261:30405	60	-
chr11	17098593	17098594	A00252:294:H3YWTDSX5:4:1103:19587:16689/1	60	-
chr11	17290584	17290585	A00252:294:H3YWTDSX5:4:1226:13503:34804/1	60	+
chr11	17294313	17294314	A00252:294:H3YWTDSX5:4:1113:1235:6605/1	60	-
chr11	17930175	17930176	A00252:294:H3YWTDSX5:4:1136:31403:9690/1	60	+
chr11	20426484	20426485	A00252:294:H3YWTDSX5:4:1448:12997:5243/1	60	+
chr11	23741662	23741663	A00252:294:H3YWTDSX5:4:2371:6822:21668	60	-
chr11	24166283	24166284	A00252:294:H3YWTDSX5:4:1156:31078:11287/1	60	-
chr11	28018953	28018954	A00252:294:H3YWTDSX5:4:2105:18421:26537	60	-
chr11	28248122	28248123	A00252:294:H3YWTDSX5:4:1110:12057:23876/1	60	+
chr11	31426789	31426790	A00252:294:H3YWTDSX5:4:1462:29333:23891/1	60	-
chr11	31483271	31483272	A00252:294:H3YWTDSX5:4:1138:1172:7310/1	60	+
chr11	31483273	31483274	A00252:294:H3YWTDSX5:4:1630:20464:34898	60	+
chr11	31654275	31654276	A00252:294:H3YWTDSX5:4:1201:28782:21245/1	60	-
chr11	32723584	32723585	A00252:294:H3YWTDSX5:4:1112:12906:20870/1	60	+
chr11	32971876	32971877	A00252:294:H3YWTDSX5:4:2548:10384:7200/1	60	-
chr11	33046896	33046897	A00252:294:H3YWTDSX5:4:2645:26241:31469	60	-
chr11	33088901	33088902	A00252:294:H3YWTDSX5:4:1311:26033:35211/1	60	-
chr11	33284183	33284184	A00252:294:H3YWTDSX5:4:1220:16459:33692/1	60	-
chr11	33339175	33339176	A00252:294:H3YWTDSX5:4:1221:20428:36119/1	60	-
chr11	33340007	33340008	A00252:294:H3YWTDSX5:4:1108:21441:25316/1	60	+
chr11	33770807	33770808	A00252:294:H3YWTDSX5:4:1101:25427:4601/1	60	+
chr11	34893957	34893958	A00252:294:H3YWTDSX5:4:1137:30364:25457/1	60	+
chr11	36480965	36480966	A00252:294:H3YWTDSX5:4:1262:16052:32957/1	60	+
chr11	36516495	36516496	A00252:294:H3YWTDSX5:4:2377:13946:12994/1	60	+
chr11	36587169	36587170	A00252:294:H3YWTDSX5:4:1127:25898:33191/1	60	+
chr11	43888764	43888765	A00252:294:H3YWTDSX5:4:1103:22299:7639/1	60	+
chr11	46076655	46076656	A00252:294:H3YWTDSX5:4:1105:30671:9455/1	60	-
chr11	46103623	46103624	A00252:294:H3YWTDSX5:4:1103:11641:36464/1	60	+
chr11	46103686	46103687	A00252:294:H3YWTDSX5:4:2133:12237:30107/1	60	+
chr11	46306402	46306403	A00252:294:H3YWTDSX5:4:2105:11261:23563	60	-
chr11	46425349	46425350	A00252:294:H3YWTDSX5:4:1155:7762:35227/1	60	+
chr11	46440238	46440239	A00252:294:H3YWTDSX5:4:1256:29089:10661/1	60	+
chr11	46474733	46474734	A00252:294:H3YWTDSX5:4:1222:16694:20666/1	60	+
chr11	46503638	46503639	A00252:294:H3YWTDSX5:4:1134:25455:12508/1	60	+
chr11	46973479	46973480	A00252:294:H3YWTDSX5:4:1352:1371:27539/1	60	-
chr11	46981390	46981391	A00252:294:H3YWTDSX5:4:1102:32687:26130/1	60	+
chr11	46986069	46986070	A00252:294:H3YWTDSX5:4:1175:16532:18724/1	60	+
chr11	47063425	47063426	A00252:294:H3YWTDSX5:4:1118:7075:28150/1	60	-
chr11	47221264	47221265	A00252:294:H3YWTDSX5:4:2243:9417:36620	60	+
chr11	47505289	47505290	A00252:294:H3YWTDSX5:4:1103:32081:31125/1	60	-
chr11	47738668	47738669	A00252:294:H3YWTDSX5:4:1315:5303:20071/1	60	-
chr11	47838055	47838056	A00252:294:H3YWTDSX5:4:1110:19325:25441/1	60	+
chr11	48600376	48600377	A00252:294:H3YWTDSX5:4:2124:27670:7388/1	60	-
chr11	56875932	56875933	A00252:294:H3YWTDSX5:4:1141:15555:35634	60	+
chr11	57126285	57126286	A00252:294:H3YWTDSX5:4:1518:23511:12242	60	-
chr11	57238972	57238973	A00252:294:H3YWTDSX5:4:2631:31620:36401	60	-
chr11	58564611	58564612	A00252:294:H3YWTDSX5:4:2250:24578:16063/1	60	+
chr11	58584426	58584427	A00252:294:H3YWTDSX5:4:1127:8730:1391/1	60	-
chr11	59592564	59592565	A00252:294:H3YWTDSX5:4:1158:26223:5478/1	60	-
chr11	59594989	59594990	A00252:294:H3YWTDSX5:4:1163:21911:9314/1	60	+
chr11	59774483	59774484	A00252:294:H3YWTDSX5:4:1105:13286:11475/1	60	+
chr11	61367782	61367783	A00252:294:H3YWTDSX5:4:1129:29496:27649/1	60	-
chr11	61381368	61381369	A00252:294:H3YWTDSX5:4:1161:26078:35853	60	-
chr11	61381369	61381370	A00252:294:H3YWTDSX5:4:2173:31765:6370	60	-
chr11	61403379	61403380	A00252:294:H3YWTDSX5:4:1328:29541:30733/1	60	+
chr11	61403769	61403770	A00252:294:H3YWTDSX5:4:1106:29369:33098	60	-
chr11	61811917	61811918	A00252:294:H3YWTDSX5:4:1364:18792:34100/1	60	+
chr11	62343818	62343819	A00252:294:H3YWTDSX5:4:1105:7283:34867/1	60	+
chr11	62349879	62349880	A00252:294:H3YWTDSX5:4:1128:19162:31955/1	60	+
chr11	62357034	62357035	A00252:294:H3YWTDSX5:4:1377:3360:35775/1	60	-
chr11	62357958	62357959	A00252:294:H3YWTDSX5:4:1150:27796:18944	60	-
chr11	62362034	62362035	A00252:294:H3YWTDSX5:4:1138:20582:4570/1	60	-
chr11	62563715	62563716	A00252:294:H3YWTDSX5:4:2132:29550:1188	60	+
chr11	62566759	62566760	A00252:294:H3YWTDSX5:4:1277:28429:12587/1	60	-
chr11	62568452	62568453	A00252:294:H3YWTDSX5:4:1227:32127:10661/1	60	-
chr11	62569646	62569647	A00252:294:H3YWTDSX5:4:1228:6108:23625/1	60	-
chr11	62588654	62588655	A00252:294:H3YWTDSX5:4:1133:28546:8281/1	60	+
chr11	62635535	62635536	A00252:294:H3YWTDSX5:4:1123:14226:21465/1	60	-
chr11	62635913	62635914	A00252:294:H3YWTDSX5:4:1108:8784:29042/1	60	+
chr11	62636144	62636145	A00252:294:H3YWTDSX5:4:1101:11234:35352/1	60	+
chr11	62636398	62636399	A00252:294:H3YWTDSX5:4:1546:31322:21919/1	60	+
chr11	62638966	62638967	A00252:294:H3YWTDSX5:4:1434:22092:4398/1	60	-
chr11	62712391	62712392	A00252:294:H3YWTDSX5:4:1109:26404:23171/1	60	+
chr11	62713185	62713186	A00252:294:H3YWTDSX5:4:1229:17571:29888/1	60	+
chr11	62720216	62720217	A00252:294:H3YWTDSX5:4:1104:27877:11224/1	60	+
chr11	62723302	62723303	A00252:294:H3YWTDSX5:4:2416:6831:20588/1	60	-
chr11	62725009	62725010	A00252:294:H3YWTDSX5:4:1302:20853:16000/1	60	-
chr11	62737635	62737636	A00252:294:H3YWTDSX5:4:1422:15049:10645/1	60	-
chr11	62738421	62738422	A00252:294:H3YWTDSX5:4:1114:23393:36714/1	60	-
chr11	62782157	62782158	A00252:294:H3YWTDSX5:4:2109:23176:21903	60	+
chr11	62797528	62797529	A00252:294:H3YWTDSX5:4:1550:9046:25582/1	60	+
chr11	62828234	62828235	A00252:294:H3YWTDSX5:4:1173:6931:8046/1	60	+
chr11	62865946	62865947	A00252:294:H3YWTDSX5:4:1119:26087:22561/1	60	+
chr11	63495660	63495661	A00252:294:H3YWTDSX5:4:1129:30201:11553/1	60	+
chr11	63518155	63518156	A00252:294:H3YWTDSX5:4:1352:10881:16297/1	60	+
chr11	63577100	63577101	A00252:294:H3YWTDSX5:4:1373:13774:34804/1	60	+
chr11	63577216	63577217	A00252:294:H3YWTDSX5:4:1118:8820:33332/1	60	-
chr11	63588196	63588197	A00252:294:H3YWTDSX5:4:1440:19379:6433/1	60	+
chr11	63604191	63604192	A00252:294:H3YWTDSX5:4:2344:21043:16360	60	-
chr11	63627085	63627086	A00252:294:H3YWTDSX5:4:1102:8531:15013/1	60	+
chr11	63651540	63651541	A00252:294:H3YWTDSX5:4:1114:13422:14278/1	60	+
chr11	63693522	63693523	A00252:294:H3YWTDSX5:4:1101:20645:33677/1	60	+
chr11	63694861	63694862	A00252:294:H3YWTDSX5:4:1258:11939:7106	60	-
chr11	63706703	63706704	A00252:294:H3YWTDSX5:4:1143:23113:35227/1	60	-
chr11	63720820	63720821	A00252:294:H3YWTDSX5:4:1104:26006:12806/1	60	-
chr11	63720942	63720943	A00252:294:H3YWTDSX5:4:1145:9218:5995/1	60	+
chr11	63725109	63725110	A00252:294:H3YWTDSX5:4:2352:30734:28761	60	-
chr11	63725359	63725360	A00252:294:H3YWTDSX5:4:1228:30029:27320/1	60	+
chr11	63860983	63860984	A00252:294:H3YWTDSX5:4:2612:18873:24596	60	-
chr11	63901569	63901570	A00252:294:H3YWTDSX5:4:1248:12048:27085/1	60	+
chr11	63953615	63953616	A00252:294:H3YWTDSX5:4:1401:23276:2785/1	60	-
chr11	64131874	64131875	A00252:294:H3YWTDSX5:4:1151:31006:26256/1	60	+
chr11	64157395	64157396	A00252:294:H3YWTDSX5:4:2324:24017:7263	60	-
chr11	64157396	64157397	A00252:294:H3YWTDSX5:4:1103:4336:20024/1	60	-
chr11	64176629	64176630	A00252:294:H3YWTDSX5:4:2163:9353:11616/1	60	-
chr11	64188701	64188702	A00252:294:H3YWTDSX5:4:1111:10375:18991/1	60	+
chr11	64193410	64193411	A00252:294:H3YWTDSX5:4:1103:20835:34100/1	60	-
chr11	64229662	64229663	A00252:294:H3YWTDSX5:4:1103:31006:8876/1	60	+
chr11	64230055	64230056	A00252:294:H3YWTDSX5:4:1433:32389:20415/1	60	-
chr11	64281003	64281004	A00252:294:H3YWTDSX5:4:2554:2609:30780/1	60	+
chr11	64732127	64732128	A00252:294:H3YWTDSX5:4:1101:2528:21621/1	60	+
chr11	64770651	64770652	A00252:294:H3YWTDSX5:4:2544:30219:7827/1	60	+
chr11	64771565	64771566	A00252:294:H3YWTDSX5:4:1135:11993:11365/1	60	-
chr11	64772582	64772583	A00252:294:H3YWTDSX5:4:1147:18475:5212/1	60	+
chr11	64773985	64773986	A00252:294:H3YWTDSX5:4:1131:12219:12383/1	60	-
chr11	64775461	64775462	A00252:294:H3YWTDSX5:4:1205:31702:32597/1	60	+
chr11	64775749	64775750	A00252:294:H3YWTDSX5:4:1112:29432:10911/1	60	+
chr11	64780397	64780398	A00252:294:H3YWTDSX5:4:1348:16721:5306	60	-
chr11	64781485	64781486	A00252:294:H3YWTDSX5:4:1168:16423:12461/1	60	-
chr11	64866942	64866943	A00252:294:H3YWTDSX5:4:1266:6036:18333/1	60	+
chr11	65043076	65043077	A00252:294:H3YWTDSX5:4:1101:31964:1454/1	60	+
chr11	65080089	65080090	A00252:294:H3YWTDSX5:4:1111:16993:10692/1	60	+
chr11	65103060	65103061	A00252:294:H3YWTDSX5:4:1153:24035:30561/1	60	-
chr11	65128824	65128825	A00252:294:H3YWTDSX5:4:1231:16414:35023/1	60	+
chr11	65192314	65192315	A00252:294:H3YWTDSX5:4:1331:26313:22013/1	60	+
chr11	65192466	65192467	A00252:294:H3YWTDSX5:4:1133:28980:12226/1	60	+
chr11	65192861	65192862	A00252:294:H3YWTDSX5:4:1313:8865:18912/1	60	+
chr11	65194698	65194699	A00252:294:H3YWTDSX5:4:2632:6072:24283/1	60	-
chr11	65203651	65203652	A00252:294:H3YWTDSX5:4:1155:15781:18239/1	60	-
chr11	65203874	65203875	A00252:294:H3YWTDSX5:4:1145:23583:34882/1	60	-
chr11	65263901	65263902	A00252:294:H3YWTDSX5:4:1101:26874:9361/1	60	+
chr11	65275581	65275582	A00252:294:H3YWTDSX5:4:1262:27434:29089/1	60	+
chr11	65277594	65277595	A00252:294:H3YWTDSX5:4:1138:30445:32080/1	60	-
chr11	65282449	65282450	A00252:294:H3YWTDSX5:4:1106:17372:8218	60	+
chr11	65343240	65343241	A00252:294:H3YWTDSX5:4:1135:15320:27398/1	60	+
chr11	65343241	65343242	A00252:294:H3YWTDSX5:4:2318:9715:5635	60	+
chr11	65351144	65351145	A00252:294:H3YWTDSX5:4:1105:16830:22153	60	-
chr11	65353566	65353567	A00252:294:H3YWTDSX5:4:1165:28953:14904/1	60	-
chr11	65408544	65408545	A00252:294:H3YWTDSX5:4:1175:7672:3317/1	60	+
chr11	65432763	65432764	A00252:294:H3YWTDSX5:4:2256:3613:22968	60	-
chr11	65434776	65434777	A00252:294:H3YWTDSX5:4:1250:22101:9204/1	60	+
chr11	65437074	65437075	A00252:294:H3YWTDSX5:4:2254:3423:4257	60	-
chr11	65438020	65438021	A00252:294:H3YWTDSX5:4:1358:3902:22968	60	-
chr11	65503748	65503749	A00252:294:H3YWTDSX5:4:1349:24053:24862/1	60	-
chr11	65566188	65566189	A00252:294:H3YWTDSX5:4:2126:23592:14794	60	-
chr11	65618609	65618610	A00252:294:H3YWTDSX5:4:1102:21097:6809/1	60	-
chr11	65623972	65623973	A00252:294:H3YWTDSX5:4:1130:26756:15076/1	60	-
chr11	65626567	65626568	A00252:294:H3YWTDSX5:4:1117:25654:11130	60	-
chr11	65648575	65648576	A00252:294:H3YWTDSX5:4:1228:30888:29935/1	60	-
chr11	65657577	65657578	A00252:294:H3YWTDSX5:4:1255:13304:30389/1	60	-
chr11	65657578	65657579	A00252:294:H3YWTDSX5:4:1240:7880:3051/1	60	-
chr11	65741787	65741788	A00252:294:H3YWTDSX5:4:2123:8223:2895	60	+
chr11	65855338	65855339	A00252:294:H3YWTDSX5:4:1124:20392:16955/1	60	-
chr11	65975308	65975309	A00252:294:H3YWTDSX5:4:1316:4752:27602/1	60	-
chr11	66054063	66054064	A00252:294:H3YWTDSX5:4:2633:32497:19132/1	60	-
chr11	66062704	66062705	A00252:294:H3YWTDSX5:4:1201:3242:28213/1	60	-
chr11	66088560	66088561	A00252:294:H3YWTDSX5:4:1118:14977:16407/1	60	-
chr11	66091137	66091138	A00252:294:H3YWTDSX5:4:1209:3459:30154/1	60	-
chr11	66104403	66104404	A00252:294:H3YWTDSX5:4:1343:27172:21684/1	60	-
chr11	66125000	66125001	A00252:294:H3YWTDSX5:4:2119:8811:34162/1	60	-
chr11	66135693	66135694	A00252:294:H3YWTDSX5:4:1261:31828:27398/1	60	+
chr11	66141018	66141019	A00252:294:H3YWTDSX5:4:1146:25925:11600/1	60	+
chr11	66170073	66170074	A00252:294:H3YWTDSX5:4:1106:28745:15421/1	60	+
chr11	66170701	66170702	A00252:294:H3YWTDSX5:4:2141:24126:30718	60	-
chr11	66182458	66182459	A00252:294:H3YWTDSX5:4:1358:3414:15828/1	60	+
chr11	66195282	66195283	A00252:294:H3YWTDSX5:4:1128:13684:21840/1	60	-
chr11	66231740	66231741	A00252:294:H3YWTDSX5:4:1606:25708:11663	60	-
chr11	66341394	66341395	A00252:294:H3YWTDSX5:4:2508:2564:5462	60	-
chr11	66499110	66499111	A00252:294:H3YWTDSX5:4:1169:17743:25770/1	60	+
chr11	66499199	66499200	A00252:294:H3YWTDSX5:4:1108:4942:23015/1	60	+
chr11	66535190	66535191	A00252:294:H3YWTDSX5:4:1604:5656:19899/1	60	+
chr11	66535191	66535192	A00252:294:H3YWTDSX5:4:2646:7726:31375/1	60	+
chr11	66609923	66609924	A00252:294:H3YWTDSX5:4:1262:13530:13244/1	60	+
chr11	66612484	66612485	A00252:294:H3YWTDSX5:4:1129:29432:27915/1	60	+
chr11	66621089	66621090	A00252:294:H3YWTDSX5:4:1126:8802:21308/1	60	+
chr11	66631116	66631117	A00252:294:H3YWTDSX5:4:2642:5511:13103/1	60	-
chr11	66663675	66663676	A00252:294:H3YWTDSX5:4:2573:32651:10410	60	-
chr11	66755879	66755880	A00252:294:H3YWTDSX5:4:1135:28989:34507/1	60	+
chr11	66756016	66756017	A00252:294:H3YWTDSX5:4:2275:16803:7513	60	+
chr11	66763730	66763731	A00252:294:H3YWTDSX5:4:1156:7880:30921/1	60	+
chr11	66787159	66787160	A00252:294:H3YWTDSX5:4:1102:18511:16705/1	60	+
chr11	66791171	66791172	A00252:294:H3YWTDSX5:4:2172:24777:1658	60	-
chr11	66792313	66792314	A00252:294:H3YWTDSX5:4:1159:27552:36370/1	60	-
chr11	66792477	66792478	A00252:294:H3YWTDSX5:4:1203:7482:28197/1	60	+
chr11	66793869	66793870	A00252:294:H3YWTDSX5:4:1102:11053:25269/1	60	-
chr11	66796164	66796165	A00252:294:H3YWTDSX5:4:1111:20826:34554/1	60	+
chr11	67123327	67123328	A00252:294:H3YWTDSX5:4:1441:15420:23782/1	60	+
chr11	67136073	67136074	A00252:294:H3YWTDSX5:4:1131:1994:28401/1	60	+
chr11	67138793	67138794	A00252:294:H3YWTDSX5:4:1439:16712:19570/1	60	+
chr11	67146838	67146839	A00252:294:H3YWTDSX5:4:1535:9534:29528/1	60	+
chr11	67150764	67150765	A00252:294:H3YWTDSX5:4:1161:30065:16517/1	60	+
chr11	67156228	67156229	A00252:294:H3YWTDSX5:4:1109:16866:12352	60	-
chr11	67172030	67172031	A00252:294:H3YWTDSX5:4:2377:23493:33599/1	60	-
chr11	67181193	67181194	A00252:294:H3YWTDSX5:4:1539:24144:33285/1	60	-
chr11	67181481	67181482	A00252:294:H3YWTDSX5:4:1361:11975:19006/1	60	-
chr11	67209800	67209801	A00252:294:H3YWTDSX5:4:1101:11532:22686/1	60	-
chr11	67213752	67213753	A00252:294:H3YWTDSX5:4:1315:31702:33912/1	60	-
chr11	67214095	67214096	A00252:294:H3YWTDSX5:4:2273:9408:14027	60	-
chr11	67220414	67220415	A00252:294:H3YWTDSX5:4:1106:12870:33082/1	60	+
chr11	67224140	67224141	A00252:294:H3YWTDSX5:4:1309:19226:35196/1	60	-
chr11	67224144	67224145	A00252:294:H3YWTDSX5:4:1437:1398:17628/1	60	-
chr11	67224146	67224147	A00252:294:H3YWTDSX5:4:2626:27525:33160/1	60	-
chr11	67229146	67229147	A00252:294:H3YWTDSX5:4:1143:9444:28964/1	60	+
chr11	67245567	67245568	A00252:294:H3YWTDSX5:4:2651:4363:15374	60	-
chr11	67283859	67283860	A00252:294:H3YWTDSX5:4:2150:10872:15217/1	60	-
chr11	67293309	67293310	A00252:294:H3YWTDSX5:4:1105:30644:20776/1	60	-
chr11	67295949	67295950	A00252:294:H3YWTDSX5:4:1440:27416:8860/1	60	+
chr11	67430659	67430660	A00252:294:H3YWTDSX5:4:2520:4119:31422	60	+
chr11	67435531	67435532	A00252:294:H3YWTDSX5:4:1633:24740:21605	60	-
chr11	67435532	67435533	A00252:294:H3YWTDSX5:4:1539:28592:27649/1	60	-
chr11	67436184	67436185	A00252:294:H3YWTDSX5:4:1432:25509:24471/1	60	+
chr11	67493615	67493616	A00252:294:H3YWTDSX5:4:1107:4345:28338	60	+
chr11	67499528	67499529	A00252:294:H3YWTDSX5:4:1109:21070:8923/1	60	-
chr11	67501319	67501320	A00252:294:H3YWTDSX5:4:1347:29035:34773	60	-
chr11	68032122	68032123	A00252:294:H3YWTDSX5:4:1223:23430:17456/1	60	-
chr11	68070929	68070930	A00252:294:H3YWTDSX5:4:1413:14570:23750	60	-
chr11	68091092	68091093	A00252:294:H3YWTDSX5:4:1178:9046:2942/1	60	-
chr11	68092347	68092348	A00252:294:H3YWTDSX5:4:1143:9408:6230/1	60	+
chr11	68116924	68116925	A00252:294:H3YWTDSX5:4:2201:20085:21872	60	-
chr11	68200637	68200638	A00252:294:H3YWTDSX5:4:1137:9733:16752/1	60	-
chr11	68471308	68471309	A00252:294:H3YWTDSX5:4:1140:30825:2675/1	60	+
chr11	68479007	68479008	A00252:294:H3YWTDSX5:4:1251:8088:20823/1	60	-
chr11	68501518	68501519	A00252:294:H3YWTDSX5:4:1275:18719:23797/1	60	+
chr11	68529819	68529820	A00252:294:H3YWTDSX5:4:1147:13539:6684/1	60	-
chr11	68537220	68537221	A00252:294:H3YWTDSX5:4:1205:12192:13745/1	60	+
chr11	68553742	68553743	A00252:294:H3YWTDSX5:4:1115:27887:4883	60	-
chr11	68604595	68604596	A00252:294:H3YWTDSX5:4:1136:6949:19319/1	60	-
chr11	68928719	68928720	A00252:294:H3YWTDSX5:4:2112:20871:33599/1	60	+
chr11	70333874	70333875	A00252:294:H3YWTDSX5:4:1108:20537:3771/1	60	+
chr11	70333876	70333877	A00252:294:H3YWTDSX5:4:2264:5005:29168	60	+
chr11	71468509	71468510	A00252:294:H3YWTDSX5:4:1107:19723:6527/1	60	+
chr11	71881358	71881359	A00252:294:H3YWTDSX5:4:1115:23366:18818/1	60	+
chr11	71953239	71953240	A00252:294:H3YWTDSX5:4:1205:11324:18129	60	-
chr11	71967150	71967151	A00252:294:H3YWTDSX5:4:1118:28782:33833/1	60	+
chr11	71980265	71980266	A00252:294:H3YWTDSX5:4:1201:28709:18114/1	60	+
chr11	72034206	72034207	A00252:294:H3YWTDSX5:4:1105:9932:14152/1	60	+
chr11	72386469	72386470	A00252:294:H3YWTDSX5:4:1120:7979:8954/1	60	+
chr11	72410616	72410617	A00252:294:H3YWTDSX5:4:1142:20817:34381/1	60	-
chr11	72880545	72880546	A00252:294:H3YWTDSX5:4:1135:29432:7310/1	60	+
chr11	72883886	72883887	A00252:294:H3YWTDSX5:4:1136:24370:9909/1	60	-
chr11	72886176	72886177	A00252:294:H3YWTDSX5:4:1677:8919:31313	60	-
chr11	72919871	72919872	A00252:294:H3YWTDSX5:4:1149:25030:26052/1	60	+
chr11	72944530	72944531	A00252:294:H3YWTDSX5:4:1135:9995:7780/1	60	+
chr11	72961010	72961011	A00252:294:H3YWTDSX5:4:1230:24713:21652/1	60	+
chr11	72976276	72976277	A00252:294:H3YWTDSX5:4:2232:23619:6042/1	60	-
chr11	73034954	73034955	A00252:294:H3YWTDSX5:4:1130:12075:20149/1	60	+
chr11	73034955	73034956	A00252:294:H3YWTDSX5:4:1627:31114:30170	60	+
chr11	73034956	73034957	A00252:294:H3YWTDSX5:4:2151:3387:1407	60	+
chr11	73058238	73058239	A00252:294:H3YWTDSX5:4:1102:23909:8766/1	60	+
chr11	73086562	73086563	A00252:294:H3YWTDSX5:4:1406:26494:19476/1	60	-
chr11	73103502	73103503	A00252:294:H3YWTDSX5:4:1563:29080:11522/1	60	+
chr11	73552417	73552418	A00252:294:H3YWTDSX5:4:1166:22345:36370/1	60	-
chr11	73706092	73706093	A00252:294:H3YWTDSX5:4:1134:19325:21559/1	60	+
chr11	73707719	73707720	A00252:294:H3YWTDSX5:4:1154:1307:8171/1	60	+
chr11	73718062	73718063	A00252:294:H3YWTDSX5:4:1133:7464:14951/1	60	+
chr11	73888568	73888569	A00252:294:H3YWTDSX5:4:2666:30038:20290	60	-
chr11	74154882	74154883	A00252:294:H3YWTDSX5:4:1156:18964:13542/1	60	+
chr11	74154883	74154884	A00252:294:H3YWTDSX5:4:2647:12599:2738	60	+
chr11	74187496	74187497	A00252:294:H3YWTDSX5:4:1149:24505:16188/1	60	+
chr11	74228336	74228337	A00252:294:H3YWTDSX5:4:1675:9326:4836	60	-
chr11	74336270	74336271	A00252:294:H3YWTDSX5:4:1124:32172:4225/1	60	-
chr11	74384335	74384336	A00252:294:H3YWTDSX5:4:1660:22724:6652/1	60	-
chr11	74809024	74809025	A00252:294:H3YWTDSX5:4:1614:17680:26068/1	60	+
chr11	74838796	74838797	A00252:294:H3YWTDSX5:4:1155:10104:8531	60	+
chr11	74902575	74902576	A00252:294:H3YWTDSX5:4:1368:18936:10927/1	60	-
chr11	75325596	75325597	A00252:294:H3YWTDSX5:4:1213:26051:18740	60	-
chr11	78110601	78110602	A00252:294:H3YWTDSX5:4:1136:19913:4914/1	60	+
chr11	78499706	78499707	A00252:294:H3YWTDSX5:4:1214:27272:4977/1	60	-
chr11	82689748	82689749	A00252:294:H3YWTDSX5:4:1102:24505:30906/1	60	+
chr11	83049243	83049244	A00252:294:H3YWTDSX5:4:1132:20202:35164/1	60	+
chr11	83179169	83179170	A00252:294:H3YWTDSX5:4:1120:23927:20572/1	60	-
chr11	83443358	83443359	A00252:294:H3YWTDSX5:4:2165:24731:7059/1	60	-
chr11	83798250	83798251	A00252:294:H3YWTDSX5:4:1359:19361:36276/1	60	+
chr11	85769699	85769700	A00252:294:H3YWTDSX5:4:2457:13964:27555/1	60	+
chr11	86409938	86409939	A00252:294:H3YWTDSX5:4:1350:31358:20196/1	60	+
chr11	86409941	86409942	A00252:294:H3YWTDSX5:4:1135:14262:8656/1	60	+
chr11	87145682	87145683	A00252:294:H3YWTDSX5:4:1107:22110:17519/1	60	-
chr11	90597323	90597324	A00252:294:H3YWTDSX5:4:1457:15591:29152/1	60	+
chr11	90723657	90723658	A00252:294:H3YWTDSX5:4:1102:25382:1391	60	-
chr11	90869776	90869777	A00252:294:H3YWTDSX5:4:1221:16414:17738/1	60	-
chr11	92140083	92140084	A00252:294:H3YWTDSX5:4:1222:13964:6699/1	60	+
chr11	93184467	93184468	A00252:294:H3YWTDSX5:4:1227:9435:15201/1	60	+
chr11	94140888	94140889	A00252:294:H3YWTDSX5:4:2354:2781:10347/1	60	+
chr11	95784718	95784719	A00252:294:H3YWTDSX5:4:1121:9118:24799/1	60	-
chr11	96275472	96275473	A00252:294:H3YWTDSX5:4:1441:2465:17159	60	+
chr11	99752817	99752818	A00252:294:H3YWTDSX5:4:1142:30662:31046/1	60	-
chr11	102415345	102415346	A00252:294:H3YWTDSX5:4:1155:25527:17456/1	60	-
chr11	103059324	103059325	A00252:294:H3YWTDSX5:4:1114:26765:34068/1	60	+
chr11	103479655	103479656	A00252:294:H3YWTDSX5:4:1236:15519:10645/1	60	-
chr11	105688343	105688344	A00252:294:H3YWTDSX5:4:1107:13268:4085/1	60	+
chr11	106529137	106529138	A00252:294:H3YWTDSX5:4:1103:6045:19758	60	+
chr11	106573416	106573417	A00252:294:H3YWTDSX5:4:1108:7030:17801/1	60	-
chr11	106583097	106583098	A00252:294:H3YWTDSX5:4:1348:18105:3818	60	-
chr11	107398543	107398544	A00252:294:H3YWTDSX5:4:1251:13738:28729/1	60	+
chr11	107434242	107434243	A00252:294:H3YWTDSX5:4:1111:9896:11397/1	60	+
chr11	107527010	107527011	A00252:294:H3YWTDSX5:4:1232:29695:9706/1	60	-
chr11	107689987	107689988	A00252:294:H3YWTDSX5:4:2478:7735:32330	60	+
chr11	108196186	108196187	A00252:294:H3YWTDSX5:4:1108:19723:1861/1	60	+
chr11	108299350	108299351	A00252:294:H3YWTDSX5:4:1253:21757:21668/1	60	+
chr11	108299351	108299352	A00252:294:H3YWTDSX5:4:2244:11189:3865/1	60	+
chr11	108299900	108299901	A00252:294:H3YWTDSX5:4:1440:7636:28620/1	60	+
chr11	108333852	108333853	A00252:294:H3YWTDSX5:4:2344:15845:22608/1	60	-
chr11	108727901	108727902	A00252:294:H3YWTDSX5:4:1128:26657:28651/1	60	+
chr11	108843005	108843006	A00252:294:H3YWTDSX5:4:1401:19434:29450	60	-
chr11	110255313	110255314	A00252:294:H3YWTDSX5:4:1134:13666:22592/1	60	-
chr11	110280505	110280506	A00252:294:H3YWTDSX5:4:1455:22110:13980/1	60	-
chr11	111606509	111606510	A00252:294:H3YWTDSX5:4:1250:31756:13025/1	60	-
chr11	111692407	111692408	A00252:294:H3YWTDSX5:4:2652:22978:31078	60	-
chr11	111996943	111996944	A00252:294:H3YWTDSX5:4:2657:11098:11099	60	-
chr11	112048423	112048424	A00252:294:H3YWTDSX5:4:1120:26323:30577/1	60	-
chr11	112055958	112055959	A00252:294:H3YWTDSX5:4:1371:23583:23578/1	60	+
chr11	114415790	114415791	A00252:294:H3YWTDSX5:4:1332:9986:12806/1	60	+
chr11	116871052	116871053	A00252:294:H3YWTDSX5:4:1202:10945:10802/1	60	+
chr11	117250069	117250070	A00252:294:H3YWTDSX5:4:1140:9959:2174/1	60	-
chr11	118311049	118311050	A00252:294:H3YWTDSX5:4:1252:17870:10488	60	-
chr11	118311301	118311302	A00252:294:H3YWTDSX5:4:1208:26847:9627/1	60	-
chr11	118382202	118382203	A00252:294:H3YWTDSX5:4:1142:16468:17989	60	-
chr11	118388240	118388241	A00252:294:H3YWTDSX5:4:1114:19777:2080/1	60	+
chr11	118409422	118409423	A00252:294:H3YWTDSX5:4:1107:32199:33270/1	60	-
chr11	118450435	118450436	A00252:294:H3YWTDSX5:4:1207:6931:6918/1	60	+
chr11	118456201	118456202	A00252:294:H3YWTDSX5:4:1109:16821:5541/1	60	-
chr11	118478570	118478571	A00252:294:H3YWTDSX5:4:1134:5403:16110/1	60	+
chr11	118578705	118578706	A00252:294:H3YWTDSX5:4:1134:29740:22216	60	-
chr11	118580890	118580891	A00252:294:H3YWTDSX5:4:1124:9399:23343/1	60	-
chr11	118764426	118764427	A00252:294:H3YWTDSX5:4:1125:7997:12524/1	60	-
chr11	118772156	118772157	A00252:294:H3YWTDSX5:4:1124:19904:28604/1	60	+
chr11	118804985	118804986	A00252:294:H3YWTDSX5:4:2132:21197:15937/1	60	+
chr11	119072923	119072924	A00252:294:H3YWTDSX5:4:1128:32416:10034	60	-
chr11	119114313	119114314	A00252:294:H3YWTDSX5:4:1131:10917:7717/1	60	-
chr11	119227341	119227342	A00252:294:H3YWTDSX5:4:2623:24397:5478/1	60	+
chr11	119233512	119233513	A00252:294:H3YWTDSX5:4:2108:12952:15812/1	60	-
chr11	119249779	119249780	A00252:294:H3YWTDSX5:4:1146:21703:11334	60	-
chr11	119301001	119301002	A00252:294:H3YWTDSX5:4:1674:8513:36464/1	60	-
chr11	122488220	122488221	A00252:294:H3YWTDSX5:4:1413:29794:2487	60	+
chr11	122723308	122723309	A00252:294:H3YWTDSX5:4:1117:17761:27586/1	60	+
chr11	122798270	122798271	A00252:294:H3YWTDSX5:4:1157:32588:21261/1	60	+
chr11	122866846	122866847	A00252:294:H3YWTDSX5:4:1531:30996:27179/1	60	-
chr11	123142818	123142819	A00252:294:H3YWTDSX5:4:1466:16170:11271	60	+
chr11	124639017	124639018	A00252:294:H3YWTDSX5:4:2164:18159:21073/1	60	+
chr11	124952348	124952349	A00252:294:H3YWTDSX5:4:1213:20130:15718/1	60	+
chr11	124962026	124962027	A00252:294:H3YWTDSX5:4:1372:10158:33458/1	60	+
chr11	125577581	125577582	A00252:294:H3YWTDSX5:4:1171:10547:33630/1	60	-
chr11	125636881	125636882	A00252:294:H3YWTDSX5:4:2305:24795:1846	60	-
chr11	125662808	125662809	A00252:294:H3YWTDSX5:4:2664:10339:27038/1	60	-
chr11	125667873	125667874	A00252:294:H3YWTDSX5:4:1352:15908:14418	60	+
chr11	126178932	126178933	A00252:294:H3YWTDSX5:4:2278:25852:20995	60	-
chr11	126223475	126223476	A00252:294:H3YWTDSX5:4:1531:2636:33458/1	60	+
chr11	128266353	128266354	A00252:294:H3YWTDSX5:4:1569:7554:29074	60	-
chr11	128372649	128372650	A00252:294:H3YWTDSX5:4:1211:12129:11475/1	60	+
chr11	128408258	128408259	A00252:294:H3YWTDSX5:4:1104:30083:32737/1	60	+
chr11	128415104	128415105	A00252:294:H3YWTDSX5:4:1245:17598:22921/1	60	-
chr11	128442269	128442270	A00252:294:H3YWTDSX5:4:2622:16071:6433/1	60	-
chr11	128469468	128469469	A00252:294:H3YWTDSX5:4:1116:29270:18208/1	60	+
chr11	128669951	128669952	A00252:294:H3YWTDSX5:4:2367:23918:36276	60	+
chr11	128992313	128992314	A00252:294:H3YWTDSX5:4:1201:27597:5259/1	60	+
chr11	129444219	129444220	A00252:294:H3YWTDSX5:4:2247:16957:12602	60	+
chr11	129776129	129776130	A00252:294:H3YWTDSX5:4:2416:15700:9142	60	-
chr11	129941803	129941804	A00252:294:H3YWTDSX5:4:1146:16776:5212/1	60	+
chr11	130300160	130300161	A00252:294:H3YWTDSX5:4:1109:8621:31203	60	-
chr11	134195104	134195105	A00252:294:H3YWTDSX5:4:1158:28908:28166/1	60	-
chr12	335462	335463	A00252:294:H3YWTDSX5:4:1458:32199:33927/1	60	+
chr12	358547	358548	A00252:294:H3YWTDSX5:4:1144:13485:2644/1	60	+
chr12	432185	432186	A00252:294:H3YWTDSX5:4:1515:26910:24111	60	-
chr12	757815	757816	A00252:294:H3YWTDSX5:4:1438:18466:14152	60	-
chr12	772421	772422	A00252:294:H3YWTDSX5:4:1451:1570:26569/1	60	-
chr12	772426	772427	A00252:294:H3YWTDSX5:4:1543:25075:24064	60	-
chr12	782704	782705	A00252:294:H3YWTDSX5:4:2251:31232:27461	60	+
chr12	785136	785137	A00252:294:H3YWTDSX5:4:1119:25807:20541/1	60	-
chr12	792017	792018	A00252:294:H3YWTDSX5:4:1201:26304:20932/1	60	+
chr12	797082	797083	A00252:294:H3YWTDSX5:4:1139:30906:31845/1	60	+
chr12	807048	807049	A00252:294:H3YWTDSX5:4:1108:24099:28886/1	60	+
chr12	823716	823717	A00252:294:H3YWTDSX5:4:1110:18783:9314/1	60	-
chr12	843142	843143	A00252:294:H3YWTDSX5:4:1652:2826:3035/1	60	+
chr12	866476	866477	A00252:294:H3YWTDSX5:4:1158:32877:13338	60	+
chr12	868831	868832	A00252:294:H3YWTDSX5:4:1126:31168:11224	60	+
chr12	873548	873549	A00252:294:H3YWTDSX5:4:2270:4173:14763/1	60	+
chr12	1201897	1201898	A00252:294:H3YWTDSX5:4:1555:26078:8422	60	+
chr12	1249946	1249947	A00252:294:H3YWTDSX5:4:1118:28989:18662/1	60	+
chr12	1251232	1251233	A00252:294:H3YWTDSX5:4:2573:11677:10285/1	60	+
chr12	1288759	1288760	A00252:294:H3YWTDSX5:4:1107:10565:22106/1	60	+
chr12	1350120	1350121	A00252:294:H3YWTDSX5:4:1218:25319:35102	60	-
chr12	1720728	1720729	A00252:294:H3YWTDSX5:4:1239:16034:24846/1	60	+
chr12	1729269	1729270	A00252:294:H3YWTDSX5:4:2445:3179:18646/1	60	+
chr12	1768621	1768622	A00252:294:H3YWTDSX5:4:1126:8865:32753/1	60	-
chr12	1776917	1776918	A00252:294:H3YWTDSX5:4:1147:26865:35462/1	60	-
chr12	2870442	2870443	A00252:294:H3YWTDSX5:4:1162:12961:3427/1	60	-
chr12	2912873	2912874	A00252:294:H3YWTDSX5:4:2664:23393:25285	60	+
chr12	2987508	2987509	A00252:294:H3YWTDSX5:4:1370:26521:34460	60	+
chr12	3013330	3013331	A00252:294:H3YWTDSX5:4:1344:28809:12023	60	+
chr12	3664963	3664964	A00252:294:H3YWTDSX5:4:1308:31250:27117/1	60	+
chr12	4186703	4186704	A00252:294:H3YWTDSX5:4:1353:22055:20181/1	60	-
chr12	4531408	4531409	A00252:294:H3YWTDSX5:4:1163:7753:23907/1	60	-
chr12	4542319	4542320	A00252:294:H3YWTDSX5:4:1215:23963:12931/1	60	-
chr12	5708489	5708490	A00252:294:H3YWTDSX5:4:1148:32389:9956/1	60	-
chr12	5708491	5708492	A00252:294:H3YWTDSX5:4:1131:27190:7811/1	60	-
chr12	6305511	6305512	A00252:294:H3YWTDSX5:4:1268:17400:34507/1	60	-
chr12	6450339	6450340	A00252:294:H3YWTDSX5:4:1344:28393:4038/1	60	+
chr12	6468924	6468925	A00252:294:H3YWTDSX5:4:1166:32976:12320	60	-
chr12	6499985	6499986	A00252:294:H3YWTDSX5:4:1304:15510:8218/1	60	+
chr12	6502145	6502146	A00252:294:H3YWTDSX5:4:1154:21694:3396/1	60	+
chr12	6504310	6504311	A00252:294:H3YWTDSX5:4:1208:6768:7545	60	-
chr12	6504414	6504415	A00252:294:H3YWTDSX5:4:1456:27606:28510/1	60	+
chr12	6505509	6505510	A00252:294:H3YWTDSX5:4:1102:18647:3630/1	60	+
chr12	6508956	6508957	A00252:294:H3YWTDSX5:4:2360:9670:31109/1	60	+
chr12	6518444	6518445	A00252:294:H3YWTDSX5:4:1138:1253:10833/1	60	-
chr12	6521179	6521180	A00252:294:H3YWTDSX5:4:2675:31322:19069	60	+
chr12	6564815	6564816	A00252:294:H3YWTDSX5:4:1235:10917:5274/1	60	+
chr12	6572924	6572925	A00252:294:H3YWTDSX5:4:1369:19425:30874	60	-
chr12	6575678	6575679	A00252:294:H3YWTDSX5:4:1120:9444:36761/1	60	+
chr12	6575679	6575680	A00252:294:H3YWTDSX5:4:1553:21640:16423	60	+
chr12	6581699	6581700	A00252:294:H3YWTDSX5:4:1204:11351:2926	60	+
chr12	6582879	6582880	A00252:294:H3YWTDSX5:4:1649:17689:3443/1	60	+
chr12	6585291	6585292	A00252:294:H3YWTDSX5:4:1634:19642:13996/1	60	+
chr12	6588046	6588047	A00252:294:H3YWTDSX5:4:1167:17671:5729/1	60	+
chr12	6598882	6598883	A00252:294:H3YWTDSX5:4:2132:3649:28573/1	60	+
chr12	6598884	6598885	A00252:294:H3YWTDSX5:4:2403:19117:6793	60	+
chr12	6685639	6685640	A00252:294:H3YWTDSX5:4:2562:19298:9956	60	+
chr12	6810382	6810383	A00252:294:H3YWTDSX5:4:2109:9353:13526	60	-
chr12	6882651	6882652	A00252:294:H3YWTDSX5:4:1103:17137:16767	60	-
chr12	6886826	6886827	A00252:294:H3YWTDSX5:4:1318:3938:35305	60	-
chr12	6919590	6919591	A00252:294:H3YWTDSX5:4:1134:30707:34100/1	60	-
chr12	6942620	6942621	A00252:294:H3YWTDSX5:4:1105:25979:16924/1	60	+
chr12	6942621	6942622	A00252:294:H3YWTDSX5:4:1671:7220:27524	60	+
chr12	6988108	6988109	A00252:294:H3YWTDSX5:4:1224:13015:9251	60	-
chr12	6992398	6992399	A00252:294:H3YWTDSX5:4:1112:11198:31594/1	60	-
chr12	7000062	7000063	A00252:294:H3YWTDSX5:4:1121:9471:32205/1	60	+
chr12	7003351	7003352	A00252:294:H3YWTDSX5:4:2624:11550:26569	60	-
chr12	7004004	7004005	A00252:294:H3YWTDSX5:4:1119:26232:36432/1	60	-
chr12	7011844	7011845	A00252:294:H3YWTDSX5:4:1152:18168:17080/1	60	+
chr12	8697201	8697202	A00252:294:H3YWTDSX5:4:1217:23900:3897/1	60	+
chr12	8777660	8777661	A00252:294:H3YWTDSX5:4:1414:14036:8296/1	60	-
chr12	9393050	9393051	A00252:294:H3YWTDSX5:4:1105:15763:25661/1	60	-
chr12	9656496	9656497	A00252:294:H3YWTDSX5:4:1169:22706:2237/1	60	+
chr12	9728185	9728186	A00252:294:H3YWTDSX5:4:2231:25183:5274/1	60	-
chr12	9769252	9769253	A00252:294:H3YWTDSX5:4:2378:7880:30671/1	60	-
chr12	10302928	10302929	A00252:294:H3YWTDSX5:4:1121:14977:14403/1	60	+
chr12	11648049	11648050	A00252:294:H3YWTDSX5:4:2147:19660:25363	60	-
chr12	11658613	11658614	A00252:294:H3YWTDSX5:4:1106:24740:10457	60	+
chr12	11658615	11658616	A00252:294:H3YWTDSX5:4:1148:14579:19413	60	+
chr12	11722939	11722940	A00252:294:H3YWTDSX5:4:1101:30291:19132/1	60	+
chr12	11804142	11804143	A00252:294:H3YWTDSX5:4:1142:1434:26960/1	60	+
chr12	11811707	11811708	A00252:294:H3YWTDSX5:4:1127:10917:10629/1	60	-
chr12	11989802	11989803	A00252:294:H3YWTDSX5:4:1515:29017:4335/1	60	+
chr12	12451296	12451297	A00252:294:H3YWTDSX5:4:1642:31982:28698	60	-
chr12	12530177	12530178	A00252:294:H3YWTDSX5:4:1246:21287:4977/1	60	-
chr12	12615097	12615098	A00252:294:H3YWTDSX5:4:1440:13747:15718/1	60	+
chr12	12617382	12617383	A00252:294:H3YWTDSX5:4:1139:8784:8844/1	60	+
chr12	14409604	14409605	A00252:294:H3YWTDSX5:4:2570:6849:4022/1	60	+
chr12	14452548	14452549	A00252:294:H3YWTDSX5:4:1114:10285:2268/1	60	+
chr12	14928601	14928602	A00252:294:H3YWTDSX5:4:1105:10673:28150/1	60	-
chr12	14968463	14968464	A00252:294:H3YWTDSX5:4:1477:17598:33191	60	-
chr12	15932278	15932279	A00252:294:H3YWTDSX5:4:1124:14208:20713/1	60	+
chr12	19224457	19224458	A00252:294:H3YWTDSX5:4:1101:26784:6042	60	+
chr12	19589687	19589688	A00252:294:H3YWTDSX5:4:2551:11225:25598	60	+
chr12	22476687	22476688	A00252:294:H3YWTDSX5:4:1264:19994:19460/1	60	+
chr12	22511646	22511647	A00252:294:H3YWTDSX5:4:1205:23122:23343/1	60	+
chr12	22513541	22513542	A00252:294:H3YWTDSX5:4:1106:11586:17300/1	60	-
chr12	22915519	22915520	A00252:294:H3YWTDSX5:4:2552:24071:25676	60	+
chr12	24337673	24337674	A00252:294:H3YWTDSX5:4:1109:9769:9204/1	60	+
chr12	24468532	24468533	A00252:294:H3YWTDSX5:4:1311:24505:5916	60	+
chr12	24874075	24874076	A00252:294:H3YWTDSX5:4:1134:13277:23610	60	-
chr12	24911616	24911617	A00252:294:H3YWTDSX5:4:1312:24966:4617/1	60	-
chr12	25092180	25092181	A00252:294:H3YWTDSX5:4:1568:12897:34726/1	60	-
chr12	26428610	26428611	A00252:294:H3YWTDSX5:4:1503:30942:19194/1	60	+
chr12	26429226	26429227	A00252:294:H3YWTDSX5:4:1274:2220:12540/1	60	-
chr12	26792683	26792684	A00252:294:H3YWTDSX5:4:2452:29875:7357	60	-
chr12	26911889	26911890	A00252:294:H3YWTDSX5:4:2429:1805:11788	60	+
chr12	26914117	26914118	A00252:294:H3YWTDSX5:4:1339:23493:35978/1	60	+
chr12	26953387	26953388	A00252:294:H3YWTDSX5:4:1129:28474:28604/1	60	-
chr12	26965205	26965206	A00252:294:H3YWTDSX5:4:2446:11496:36182/1	60	-
chr12	28230080	28230081	A00252:294:H3YWTDSX5:4:1121:9923:15765/1	60	-
chr12	28256462	28256463	A00252:294:H3YWTDSX5:4:1149:6912:28275/1	60	+
chr12	28262542	28262543	A00252:294:H3YWTDSX5:4:1116:10230:18176/1	60	-
chr12	28322973	28322974	A00252:294:H3YWTDSX5:4:2161:24370:20588/1	60	-
chr12	28344963	28344964	A00252:294:H3YWTDSX5:4:1460:7464:35430/1	60	+
chr12	28402940	28402941	A00252:294:H3YWTDSX5:4:1159:29586:4413	60	-
chr12	28402941	28402942	A00252:294:H3YWTDSX5:4:2118:24496:21496	60	-
chr12	28553968	28553969	A00252:294:H3YWTDSX5:4:2606:11812:6292	60	-
chr12	29246953	29246954	A00252:294:H3YWTDSX5:4:2112:18747:19179	60	-
chr12	29254587	29254588	A00252:294:H3YWTDSX5:4:1412:19533:33661/1	60	-
chr12	29263511	29263512	A00252:294:H3YWTDSX5:4:2522:8458:34992/1	60	-
chr12	29359838	29359839	A00252:294:H3YWTDSX5:4:2333:32307:17143/1	60	-
chr12	29361048	29361049	A00252:294:H3YWTDSX5:4:1412:11840:9502/1	60	-
chr12	31647673	31647674	A00252:294:H3YWTDSX5:4:1234:16161:16767/1	60	-
chr12	32229745	32229746	A00252:294:H3YWTDSX5:4:1122:31765:13354/1	60	+
chr12	32742519	32742520	A00252:294:H3YWTDSX5:4:1110:32624:14121/1	60	+
chr12	39308813	39308814	A00252:294:H3YWTDSX5:4:1611:17824:21214/1	60	+
chr12	39966576	39966577	A00252:294:H3YWTDSX5:4:1107:28691:7842/1	60	+
chr12	40204327	40204328	A00252:294:H3YWTDSX5:4:1214:23583:14873	60	+
chr12	41407147	41407148	A00252:294:H3YWTDSX5:4:2246:10312:23516/1	60	+
chr12	41638478	41638479	A00252:294:H3YWTDSX5:4:2403:16812:25880	60	+
chr12	42317176	42317177	A00252:294:H3YWTDSX5:4:1168:30770:36996/1	60	+
chr12	42378958	42378959	A00252:294:H3YWTDSX5:4:2671:21956:14559/1	60	-
chr12	45295321	45295322	A00252:294:H3YWTDSX5:4:1126:15320:14528/1	60	-
chr12	45333169	45333170	A00252:294:H3YWTDSX5:4:1253:32108:9345	60	-
chr12	45736701	45736702	A00252:294:H3YWTDSX5:4:1152:28908:13103/1	60	-
chr12	45760360	45760361	A00252:294:H3YWTDSX5:4:1111:25735:17534	60	-
chr12	45760776	45760777	A00252:294:H3YWTDSX5:4:2266:31394:13620	60	-
chr12	45773146	45773147	A00252:294:H3YWTDSX5:4:1217:18394:18286/1	60	+
chr12	45793453	45793454	A00252:294:H3YWTDSX5:4:1237:10972:33583/1	60	-
chr12	45808027	45808028	A00252:294:H3YWTDSX5:4:1315:11740:19601/1	60	+
chr12	45902014	45902015	A00252:294:H3YWTDSX5:4:1145:1253:2002/1	60	+
chr12	45932437	45932438	A00252:294:H3YWTDSX5:4:1160:32136:6731/1	60	+
chr12	45932438	45932439	A00252:294:H3YWTDSX5:4:1437:26323:11569	60	+
chr12	46432977	46432978	A00252:294:H3YWTDSX5:4:1224:20166:24486/1	60	+
chr12	46609419	46609420	A00252:294:H3YWTDSX5:4:1119:15501:26240/1	60	-
chr12	47199919	47199920	A00252:294:H3YWTDSX5:4:1131:8314:4116/1	60	+
chr12	47691851	47691852	A00252:294:H3YWTDSX5:4:1131:16830:15013	60	-
chr12	48120736	48120737	A00252:294:H3YWTDSX5:4:1165:32145:36933/1	60	+
chr12	48671641	48671642	A00252:294:H3YWTDSX5:4:1112:15881:4288/1	60	+
chr12	48674246	48674247	A00252:294:H3YWTDSX5:4:2502:31467:27774	60	-
chr12	48678908	48678909	A00252:294:H3YWTDSX5:4:1104:31485:24580	60	+
chr12	48678909	48678910	A00252:294:H3YWTDSX5:4:2448:19578:18709	60	+
chr12	48699712	48699713	A00252:294:H3YWTDSX5:4:1115:6587:36605/1	60	-
chr12	48706343	48706344	A00252:294:H3YWTDSX5:4:1448:16577:4272/1	60	-
chr12	48832677	48832678	A00252:294:H3YWTDSX5:4:1467:26368:5071/1	60	-
chr12	48936305	48936306	A00252:294:H3YWTDSX5:4:1632:4327:26772/1	60	+
chr12	48949861	48949862	A00252:294:H3YWTDSX5:4:1527:26910:16564/1	60	+
chr12	48953430	48953431	A00252:294:H3YWTDSX5:4:1143:18240:30733/1	60	+
chr12	48953431	48953432	A00252:294:H3YWTDSX5:4:1246:7654:13213	60	+
chr12	49005588	49005589	A00252:294:H3YWTDSX5:4:1246:16957:4617/1	60	+
chr12	49006411	49006412	A00252:294:H3YWTDSX5:4:1215:23411:11631/1	60	-
chr12	49036638	49036639	A00252:294:H3YWTDSX5:4:1120:11487:24987/1	60	-
chr12	49037119	49037120	A00252:294:H3YWTDSX5:4:1212:20491:33379	60	+
chr12	49063081	49063082	A00252:294:H3YWTDSX5:4:1112:28501:20478/1	60	+
chr12	49133321	49133322	A00252:294:H3YWTDSX5:4:1141:22336:19789/1	60	-
chr12	49142830	49142831	A00252:294:H3YWTDSX5:4:1515:31042:2049	60	-
chr12	49143329	49143330	A00252:294:H3YWTDSX5:4:1268:11171:29888/1	60	+
chr12	49146983	49146984	A00252:294:H3YWTDSX5:4:2376:5828:3975	60	+
chr12	49151664	49151665	A00252:294:H3YWTDSX5:4:2352:27498:30358/1	60	+
chr12	49371427	49371428	A00252:294:H3YWTDSX5:4:1106:6470:33802/1	60	-
chr12	49374330	49374331	A00252:294:H3YWTDSX5:4:1653:9760:1297/1	60	+
chr12	49381644	49381645	A00252:294:H3YWTDSX5:4:1129:8440:5619/1	60	-
chr12	49382556	49382557	A00252:294:H3YWTDSX5:4:1137:13087:31861/1	60	+
chr12	49390080	49390081	A00252:294:H3YWTDSX5:4:1136:20708:6574/1	60	+
chr12	49390081	49390082	A00252:294:H3YWTDSX5:4:2563:4933:3427	60	+
chr12	49411645	49411646	A00252:294:H3YWTDSX5:4:1466:29939:33082/1	60	-
chr12	49439116	49439117	A00252:294:H3YWTDSX5:4:1115:12120:31657	60	+
chr12	49452231	49452232	A00252:294:H3YWTDSX5:4:1543:9191:13651/1	60	+
chr12	49471584	49471585	A00252:294:H3YWTDSX5:4:1120:13114:10363/1	60	+
chr12	49505919	49505920	A00252:294:H3YWTDSX5:4:1129:20103:28823	60	-
chr12	49506324	49506325	A00252:294:H3YWTDSX5:4:1340:5104:25708/1	60	-
chr12	49655963	49655964	A00252:294:H3YWTDSX5:4:1333:31693:29324/1	60	+
chr12	49745013	49745014	A00252:294:H3YWTDSX5:4:1144:25138:26428/1	60	+
chr12	49747466	49747467	A00252:294:H3YWTDSX5:4:1560:25418:23844/1	60	-
chr12	49753144	49753145	A00252:294:H3YWTDSX5:4:1111:9534:2190/1	60	+
chr12	49754848	49754849	A00252:294:H3YWTDSX5:4:1112:26304:2581/1	60	+
chr12	49985460	49985461	A00252:294:H3YWTDSX5:4:1266:6442:32409/1	60	+
chr12	50006846	50006847	A00252:294:H3YWTDSX5:4:2653:6008:14779/1	60	-
chr12	50007540	50007541	A00252:294:H3YWTDSX5:4:1424:18448:2253	60	-
chr12	50007541	50007542	A00252:294:H3YWTDSX5:4:2271:28655:14137	60	-
chr12	50021602	50021603	A00252:294:H3YWTDSX5:4:1118:25852:30796/1	60	+
chr12	50022484	50022485	A00252:294:H3YWTDSX5:4:1245:21612:5321/1	60	-
chr12	50122394	50122395	A00252:294:H3YWTDSX5:4:1111:10041:1031/1	60	+
chr12	50196650	50196651	A00252:294:H3YWTDSX5:4:1165:15076:14700/1	60	-
chr12	50418865	50418866	A00252:294:H3YWTDSX5:4:1116:13367:36980/1	60	-
chr12	50429783	50429784	A00252:294:H3YWTDSX5:4:1125:32542:27696/1	60	+
chr12	50444170	50444171	A00252:294:H3YWTDSX5:4:1157:1949:8594/1	60	+
chr12	50447286	50447287	A00252:294:H3YWTDSX5:4:1101:11948:17018/1	60	+
chr12	50521470	50521471	A00252:294:H3YWTDSX5:4:1150:15456:9157/1	60	-
chr12	50536514	50536515	A00252:294:H3YWTDSX5:4:1109:31611:26553/1	60	+
chr12	50570303	50570304	A00252:294:H3YWTDSX5:4:1109:18304:23610/1	60	+
chr12	50615291	50615292	A00252:294:H3YWTDSX5:4:1570:16143:26569/1	60	+
chr12	50666127	50666128	A00252:294:H3YWTDSX5:4:1335:7500:28698/1	60	-
chr12	50668570	50668571	A00252:294:H3YWTDSX5:4:1233:27868:7701/1	60	+
chr12	50723329	50723330	A00252:294:H3YWTDSX5:4:1156:8567:34648	60	-
chr12	50723330	50723331	A00252:294:H3YWTDSX5:4:2459:23086:16266	60	-
chr12	50723331	50723332	A00252:294:H3YWTDSX5:4:1347:14714:28416/1	60	-
chr12	50805779	50805780	A00252:294:H3YWTDSX5:4:2621:7916:3427/1	60	-
chr12	50817747	50817748	A00252:294:H3YWTDSX5:4:1454:25075:9345/1	60	+
chr12	51022347	51022348	A00252:294:H3YWTDSX5:4:1106:10556:31485/1	60	+
chr12	51240702	51240703	A00252:294:H3YWTDSX5:4:1230:32877:7701/1	60	+
chr12	51613616	51613617	A00252:294:H3YWTDSX5:4:1477:8142:4319/1	60	-
chr12	52536127	52536128	A00252:294:H3YWTDSX5:4:1107:29315:27273/1	60	+
chr12	52639455	52639456	A00252:294:H3YWTDSX5:4:2317:20491:8422/1	60	+
chr12	52661089	52661090	A00252:294:H3YWTDSX5:4:1153:15148:19523/1	60	-
chr12	52663864	52663865	A00252:294:H3YWTDSX5:4:1154:25898:12211/1	60	-
chr12	52676070	52676071	A00252:294:H3YWTDSX5:4:1230:4634:6261/1	60	-
chr12	53024996	53024997	A00252:294:H3YWTDSX5:4:1114:10854:11835/1	60	-
chr12	53306326	53306327	A00252:294:H3YWTDSX5:4:2507:6036:28980/1	60	+
chr12	53444532	53444533	A00252:294:H3YWTDSX5:4:1304:14045:4648/1	60	+
chr12	53453753	53453754	A00252:294:H3YWTDSX5:4:1268:2627:13338/1	60	+
chr12	53454990	53454991	A00252:294:H3YWTDSX5:4:1124:6063:33724/1	60	+
chr12	53465288	53465289	A00252:294:H3YWTDSX5:4:1314:2944:11663	60	-
chr12	53465291	53465292	A00252:294:H3YWTDSX5:4:1102:24225:30295	60	-
chr12	53474769	53474770	A00252:294:H3YWTDSX5:4:1110:29188:1971/1	60	-
chr12	53534244	53534245	A00252:294:H3YWTDSX5:4:1253:18674:34585/1	60	-
chr12	53538580	53538581	A00252:294:H3YWTDSX5:4:2127:29170:14591	60	+
chr12	53543291	53543292	A00252:294:H3YWTDSX5:4:2454:30255:17221/1	60	+
chr12	53567911	53567912	A00252:294:H3YWTDSX5:4:1156:19090:4053/1	60	-
chr12	53571287	53571288	A00252:294:H3YWTDSX5:4:1141:18864:23797/1	60	-
chr12	53630520	53630521	A00252:294:H3YWTDSX5:4:2621:32705:32080	60	-
chr12	54247087	54247088	A00252:294:H3YWTDSX5:4:1276:20229:9001/1	60	-
chr12	54248239	54248240	A00252:294:H3YWTDSX5:4:2514:3549:22827	60	-
chr12	54276635	54276636	A00252:294:H3YWTDSX5:4:1122:23393:7592/1	60	+
chr12	54277493	54277494	A00252:294:H3YWTDSX5:4:1262:27796:9862/1	60	+
chr12	54462750	54462751	A00252:294:H3YWTDSX5:4:1106:19171:26553/1	60	-
chr12	54463971	54463972	A00252:294:H3YWTDSX5:4:1115:9290:34428/1	60	+
chr12	54502413	54502414	A00252:294:H3YWTDSX5:4:1173:7292:8046/1	60	-
chr12	54508535	54508536	A00252:294:H3YWTDSX5:4:1113:30246:34648/1	60	-
chr12	54522124	54522125	A00252:294:H3YWTDSX5:4:1240:30174:13604/1	60	-
chr12	54736888	54736889	A00252:294:H3YWTDSX5:4:1135:27064:5024/1	60	+
chr12	54840403	54840404	A00252:294:H3YWTDSX5:4:1260:29903:33520/1	60	+
chr12	55762833	55762834	A00252:294:H3YWTDSX5:4:2248:28917:24236/1	60	-
chr12	55778704	55778705	A00252:294:H3YWTDSX5:4:1109:8359:13839/1	60	+
chr12	55802366	55802367	A00252:294:H3YWTDSX5:4:1113:22083:21010/1	60	+
chr12	56110746	56110747	A00252:294:H3YWTDSX5:4:2512:29695:2190	60	-
chr12	56111405	56111406	A00252:294:H3YWTDSX5:4:1229:30355:18615/1	60	+
chr12	56111861	56111862	A00252:294:H3YWTDSX5:4:1101:11822:33458/1	60	-
chr12	56173377	56173378	A00252:294:H3YWTDSX5:4:1113:17671:28432/1	60	+
chr12	56175007	56175008	A00252:294:H3YWTDSX5:4:1166:8386:24909/1	60	-
chr12	56177962	56177963	A00252:294:H3YWTDSX5:4:1164:32362:12508/1	60	-
chr12	56241559	56241560	A00252:294:H3YWTDSX5:4:1224:6497:27430/1	60	-
chr12	56270213	56270214	A00252:294:H3YWTDSX5:4:1343:18792:22106/1	60	-
chr12	56271607	56271608	A00252:294:H3YWTDSX5:4:1231:29658:13933/1	60	+
chr12	56297036	56297037	A00252:294:H3YWTDSX5:4:1467:20202:3975/1	60	-
chr12	56305406	56305407	A00252:294:H3YWTDSX5:4:1177:24460:14325/1	60	-
chr12	56331083	56331084	A00252:294:H3YWTDSX5:4:1114:24903:9737	60	+
chr12	56439656	56439657	A00252:294:H3YWTDSX5:4:1109:24894:24439/1	60	-
chr12	56621605	56621606	A00252:294:H3YWTDSX5:4:1313:4363:17973/1	60	+
chr12	56633705	56633706	A00252:294:H3YWTDSX5:4:1631:25319:29027	60	-
chr12	56640686	56640687	A00252:294:H3YWTDSX5:4:1118:8458:5368/1	60	+
chr12	56678784	56678785	A00252:294:H3YWTDSX5:4:1218:8495:3490/1	60	-
chr12	56743853	56743854	A00252:294:H3YWTDSX5:4:1142:6162:33990/1	60	+
chr12	56746408	56746409	A00252:294:H3YWTDSX5:4:1317:1723:10269/1	60	+
chr12	57058145	57058146	A00252:294:H3YWTDSX5:4:1105:9191:35039/1	60	+
chr12	57272234	57272235	A00252:294:H3YWTDSX5:4:1110:1859:20744/1	60	+
chr12	57298105	57298106	A00252:294:H3YWTDSX5:4:2373:23213:21559/1	60	+
chr12	57308989	57308990	A00252:294:H3YWTDSX5:4:1153:6271:12446/1	60	+
chr12	57332797	57332798	A00252:294:H3YWTDSX5:4:1549:9796:15828/1	60	+
chr12	57361045	57361046	A00252:294:H3YWTDSX5:4:1244:11948:14888	60	-
chr12	57491709	57491710	A00252:294:H3YWTDSX5:4:1233:5502:24048/1	60	+
chr12	57528733	57528734	A00252:294:H3YWTDSX5:4:1122:15157:25050/1	60	-
chr12	57529515	57529516	A00252:294:H3YWTDSX5:4:1421:27154:18333/1	60	+
chr12	57542378	57542379	A00252:294:H3YWTDSX5:4:1151:29071:9690/1	60	-
chr12	57707905	57707906	A00252:294:H3YWTDSX5:4:1119:8169:25629/1	60	-
chr12	57711019	57711020	A00252:294:H3YWTDSX5:4:1174:2754:8547	60	-
chr12	60255425	60255426	A00252:294:H3YWTDSX5:4:1358:32081:33630/1	60	+
chr12	60272935	60272936	A00252:294:H3YWTDSX5:4:1252:26449:32362/1	60	-
chr12	60461559	60461560	A00252:294:H3YWTDSX5:4:1220:11894:5932/1	60	+
chr12	60518974	60518975	A00252:294:H3YWTDSX5:4:2373:30138:10034/1	60	-
chr12	60898913	60898914	A00252:294:H3YWTDSX5:4:1240:29297:20165	60	-
chr12	61848418	61848419	A00252:294:H3YWTDSX5:4:1121:17228:10410/1	60	-
chr12	62350013	62350014	A00252:294:H3YWTDSX5:4:2461:1994:22138	60	-
chr12	62664693	62664694	A00252:294:H3YWTDSX5:4:1210:13431:17018/1	60	-
chr12	62913440	62913441	A00252:294:H3YWTDSX5:4:1251:26115:31125/1	60	-
chr12	64459769	64459770	A00252:294:H3YWTDSX5:4:1105:29414:14481/1	60	+
chr12	65219399	65219400	A00252:294:H3YWTDSX5:4:1204:12771:26209	60	+
chr12	66807453	66807454	A00252:294:H3YWTDSX5:4:1203:29767:24486/1	60	-
chr12	69555416	69555417	A00252:294:H3YWTDSX5:4:1639:24505:23610/1	60	-
chr12	69890307	69890308	A00252:294:H3YWTDSX5:4:1138:4237:24737/1	60	+
chr12	70315147	70315148	A00252:294:H3YWTDSX5:4:1116:20726:3223/1	60	+
chr12	70345195	70345196	A00252:294:H3YWTDSX5:4:1107:12707:5556/1	60	+
chr12	71622431	71622432	A00252:294:H3YWTDSX5:4:1675:11623:27633	60	-
chr12	71642098	71642099	A00252:294:H3YWTDSX5:4:1136:29550:15405/1	60	-
chr12	71647350	71647351	A00252:294:H3YWTDSX5:4:1220:12554:9549/1	60	+
chr12	71772490	71772491	A00252:294:H3YWTDSX5:4:1303:19108:22091/1	60	-
chr12	71822814	71822815	A00252:294:H3YWTDSX5:4:2263:9489:3771	60	-
chr12	74336838	74336839	A00252:294:H3YWTDSX5:4:2601:26747:4476	60	-
chr12	74442280	74442281	A00252:294:H3YWTDSX5:4:1215:15619:24659	60	-
chr12	76443325	76443326	A00252:294:H3YWTDSX5:4:1661:17173:34961/1	60	-
chr12	76932876	76932877	A00252:294:H3YWTDSX5:4:2644:14724:9674	60	+
chr12	77054185	77054186	A00252:294:H3YWTDSX5:4:1225:13422:18975/1	60	-
chr12	78921333	78921334	A00252:294:H3YWTDSX5:4:1532:28628:3756/1	60	+
chr12	79197639	79197640	A00252:294:H3YWTDSX5:4:1227:6903:13009	60	+
chr12	79214352	79214353	A00252:294:H3YWTDSX5:4:1108:13277:7827/1	60	-
chr12	79231732	79231733	A00252:294:H3YWTDSX5:4:1226:32524:20055/1	60	+
chr12	79294347	79294348	A00252:294:H3YWTDSX5:4:1133:31629:6230/1	60	-
chr12	79603458	79603459	A00252:294:H3YWTDSX5:4:1672:10167:18505	60	+
chr12	80476348	80476349	A00252:294:H3YWTDSX5:4:2636:19171:30561/1	60	-
chr12	82577968	82577969	A00252:294:H3YWTDSX5:4:1114:25708:22811/1	60	+
chr12	85158670	85158671	A00252:294:H3YWTDSX5:4:2311:21621:33583/1	60	-
chr12	88105849	88105850	A00252:294:H3YWTDSX5:4:1305:26937:8531	60	-
chr12	88110922	88110923	A00252:294:H3YWTDSX5:4:2464:19108:36839	60	-
chr12	89206670	89206671	A00252:294:H3YWTDSX5:4:1176:14624:30796/1	60	+
chr12	89622639	89622640	A00252:294:H3YWTDSX5:4:1234:16297:12587/1	60	+
chr12	92946903	92946904	A00252:294:H3YWTDSX5:4:1644:9715:27649/1	60	+
chr12	93395038	93395039	A00252:294:H3YWTDSX5:4:1612:25464:37012/1	60	+
chr12	93474341	93474342	A00252:294:H3YWTDSX5:4:1275:31982:10786	60	+
chr12	94453046	94453047	A00252:294:H3YWTDSX5:4:1117:7591:25661/1	60	+
chr12	94966643	94966644	A00252:294:H3YWTDSX5:4:2332:12961:30514	60	+
chr12	95256347	95256348	A00252:294:H3YWTDSX5:4:1568:21386:16454	60	-
chr12	95496453	95496454	A00252:294:H3YWTDSX5:4:1205:6479:19445/1	60	+
chr12	95670536	95670537	A00252:294:H3YWTDSX5:4:1126:28709:28354/1	60	+
chr12	96217762	96217763	A00252:294:H3YWTDSX5:4:1528:13919:23657/1	60	-
chr12	96265966	96265967	A00252:294:H3YWTDSX5:4:1260:10267:22122/1	60	-
chr12	96290856	96290857	A00252:294:H3YWTDSX5:4:1438:28257:22028/1	60	-
chr12	96360583	96360584	A00252:294:H3YWTDSX5:4:1157:17463:32236/1	60	-
chr12	100049385	100049386	A00252:294:H3YWTDSX5:4:1134:14525:12524/1	60	-
chr12	100583602	100583603	A00252:294:H3YWTDSX5:4:2311:9254:21433	60	-
chr12	101715100	101715101	A00252:294:H3YWTDSX5:4:1124:7753:34804/1	60	+
chr12	102096721	102096722	A00252:294:H3YWTDSX5:4:1634:3215:15264/1	60	+
chr12	102126793	102126794	A00252:294:H3YWTDSX5:4:2369:30291:17973/1	60	-
chr12	103181124	103181125	A00252:294:H3YWTDSX5:4:1474:8856:22686	60	-
chr12	103679147	103679148	A00252:294:H3YWTDSX5:4:1152:11876:11318/1	60	-
chr12	104095629	104095630	A00252:294:H3YWTDSX5:4:1120:9118:3067/1	60	+
chr12	104123105	104123106	A00252:294:H3YWTDSX5:4:2450:25509:9909	60	-
chr12	104974070	104974071	A00252:294:H3YWTDSX5:4:1633:8639:10003/1	60	+
chr12	105120953	105120954	A00252:294:H3YWTDSX5:4:1131:19072:14951/1	60	+
chr12	105142806	105142807	A00252:294:H3YWTDSX5:4:1124:31204:36871/1	60	+
chr12	105158216	105158217	A00252:294:H3YWTDSX5:4:1337:31702:5228/1	60	+
chr12	105175474	105175475	A00252:294:H3YWTDSX5:4:1527:29586:22357	60	+
chr12	106404962	106404963	A00252:294:H3YWTDSX5:4:1562:3070:4711/1	60	-
chr12	106719752	106719753	A00252:294:H3YWTDSX5:4:1677:26666:35681	60	+
chr12	106791817	106791818	A00252:294:H3YWTDSX5:4:1149:12635:9189/1	60	+
chr12	106876693	106876694	A00252:294:H3YWTDSX5:4:1114:17201:1125/1	60	+
chr12	107002374	107002375	A00252:294:H3YWTDSX5:4:2645:22878:23829/1	60	+
chr12	108707026	108707027	A00252:294:H3YWTDSX5:4:2175:23692:21418	60	-
chr12	109956522	109956523	A00252:294:H3YWTDSX5:4:1215:8187:15452/1	60	+
chr12	109973166	109973167	A00252:294:H3YWTDSX5:4:2256:31123:15843	60	+
chr12	110016929	110016930	A00252:294:H3YWTDSX5:4:1350:19868:26349/1	60	+
chr12	110040243	110040244	A00252:294:H3YWTDSX5:4:1307:7916:4523/1	60	+
chr12	110284737	110284738	A00252:294:H3YWTDSX5:4:2644:14633:18255/1	60	+
chr12	110331353	110331354	A00252:294:H3YWTDSX5:4:1412:23176:13322/1	60	+
chr12	110472029	110472030	A00252:294:H3YWTDSX5:4:1622:29821:22545	60	+
chr12	110485096	110485097	A00252:294:H3YWTDSX5:4:1472:24415:4445/1	60	+
chr12	110719677	110719678	A00252:294:H3YWTDSX5:4:1236:30129:32753/1	60	-
chr12	110739436	110739437	A00252:294:H3YWTDSX5:4:1269:5376:2002/1	60	+
chr12	110740649	110740650	A00252:294:H3YWTDSX5:4:1372:31837:23844/1	60	+
chr12	111489357	111489358	A00252:294:H3YWTDSX5:4:1523:15727:3803/1	60	+
chr12	111659914	111659915	A00252:294:H3YWTDSX5:4:1248:18575:14528	60	+
chr12	111716301	111716302	A00252:294:H3YWTDSX5:4:1469:24361:28307/1	60	-
chr12	111902242	111902243	A00252:294:H3YWTDSX5:4:1106:7943:16344/1	60	+
chr12	112063397	112063398	A00252:294:H3YWTDSX5:4:1254:21395:13495/1	60	-
chr12	112066655	112066656	A00252:294:H3YWTDSX5:4:1118:24361:31407/1	60	-
chr12	112068847	112068848	A00252:294:H3YWTDSX5:4:1108:32615:29606/1	60	-
chr12	112072585	112072586	A00252:294:H3YWTDSX5:4:2438:15185:15452/1	60	+
chr12	112142650	112142651	A00252:294:H3YWTDSX5:4:1135:19904:6746/1	60	+
chr12	112232526	112232527	A00252:294:H3YWTDSX5:4:1361:9317:10676/1	60	+
chr12	112233013	112233014	A00252:294:H3YWTDSX5:4:1101:14118:29011/1	60	-
chr12	112247602	112247603	A00252:294:H3YWTDSX5:4:1263:28926:31078/1	60	-
chr12	112259788	112259789	A00252:294:H3YWTDSX5:4:2448:31620:12383/1	60	+
chr12	112462444	112462445	A00252:294:H3YWTDSX5:4:1124:11026:18959/1	60	+
chr12	113121634	113121635	A00252:294:H3YWTDSX5:4:1106:30327:12305/1	60	+
chr12	113191445	113191446	A00252:294:H3YWTDSX5:4:2445:16568:23829/1	60	-
chr12	113191446	113191447	A00252:294:H3YWTDSX5:4:1109:26006:9048/1	60	-
chr12	116045712	116045713	A00252:294:H3YWTDSX5:4:1165:17824:13949/1	60	-
chr12	116048959	116048960	A00252:294:H3YWTDSX5:4:1115:23565:4069/1	60	-
chr12	116118228	116118229	A00252:294:H3YWTDSX5:4:1144:25663:28995/1	60	-
chr12	116138266	116138267	A00252:294:H3YWTDSX5:4:2276:9661:9111/1	60	-
chr12	116216968	116216969	A00252:294:H3YWTDSX5:4:1101:14036:3067/1	60	+
chr12	116224208	116224209	A00252:294:H3YWTDSX5:4:1428:11360:25676/1	60	-
chr12	116733244	116733245	A00252:294:H3YWTDSX5:4:1640:17571:13886/1	60	+
chr12	118211777	118211778	A00252:294:H3YWTDSX5:4:1117:8910:5932/1	60	-
chr12	118234042	118234043	A00252:294:H3YWTDSX5:4:1105:32868:36307/1	60	-
chr12	118283822	118283823	A00252:294:H3YWTDSX5:4:1110:17770:28103/1	60	+
chr12	118462740	118462741	A00252:294:H3YWTDSX5:4:1667:18023:11757/1	60	-
chr12	119719183	119719184	A00252:294:H3YWTDSX5:4:2118:16966:26584	60	-
chr12	119744369	119744370	A00252:294:H3YWTDSX5:4:1116:15646:15468/1	60	+
chr12	119744370	119744371	A00252:294:H3YWTDSX5:4:1106:25391:16376	60	+
chr12	119758010	119758011	A00252:294:H3YWTDSX5:4:1168:22833:30702/1	60	+
chr12	119994938	119994939	A00252:294:H3YWTDSX5:4:1116:24605:21715/1	60	+
chr12	120007841	120007842	A00252:294:H3YWTDSX5:4:1127:30237:5071/1	60	-
chr12	120153141	120153142	A00252:294:H3YWTDSX5:4:2253:24316:29700	60	-
chr12	120158835	120158836	A00252:294:H3YWTDSX5:4:1371:3341:5274/1	60	-
chr12	120466232	120466233	A00252:294:H3YWTDSX5:4:2413:14733:32080/1	60	-
chr12	120472760	120472761	A00252:294:H3YWTDSX5:4:1104:23484:10911/1	60	-
chr12	120536808	120536809	A00252:294:H3YWTDSX5:4:2614:25156:13307	60	-
chr12	120543776	120543777	A00252:294:H3YWTDSX5:4:1135:21875:34773/1	60	+
chr12	120568020	120568021	A00252:294:H3YWTDSX5:4:2516:31548:20243	60	-
chr12	120571619	120571620	A00252:294:H3YWTDSX5:4:2250:20952:18584	60	-
chr12	120597674	120597675	A00252:294:H3YWTDSX5:4:1203:3242:3662/1	60	+
chr12	120597676	120597677	A00252:294:H3YWTDSX5:4:1514:32786:13182	60	+
chr12	120850175	120850176	A00252:294:H3YWTDSX5:4:1148:21486:24737/1	60	+
chr12	121320260	121320261	A00252:294:H3YWTDSX5:4:1576:3070:35180/1	60	-
chr12	121337285	121337286	A00252:294:H3YWTDSX5:4:1154:28962:23406/1	60	+
chr12	121402660	121402661	A00252:294:H3YWTDSX5:4:1451:21070:34225	60	+
chr12	121403615	121403616	A00252:294:H3YWTDSX5:4:2578:12120:18098	60	-
chr12	121413491	121413492	A00252:294:H3YWTDSX5:4:2459:5746:16047	60	-
chr12	121413938	121413939	A00252:294:H3YWTDSX5:4:1122:25735:18505/1	60	+
chr12	121418156	121418157	A00252:294:H3YWTDSX5:4:1115:17164:15029	60	-
chr12	121419666	121419667	A00252:294:H3YWTDSX5:4:1155:17535:14043/1	60	+
chr12	121419668	121419669	A00252:294:H3YWTDSX5:4:2115:7129:31845	60	+
chr12	121426838	121426839	A00252:294:H3YWTDSX5:4:1101:26015:35305/1	60	+
chr12	121646422	121646423	A00252:294:H3YWTDSX5:4:1102:29197:31328/1	60	+
chr12	121652387	121652388	A00252:294:H3YWTDSX5:4:1103:8838:25848/1	60	+
chr12	121657421	121657422	A00252:294:H3YWTDSX5:4:1123:30906:14090	60	-
chr12	121717771	121717772	A00252:294:H3YWTDSX5:4:1148:27425:11631/1	60	-
chr12	121738304	121738305	A00252:294:H3YWTDSX5:4:1118:12337:18161/1	60	+
chr12	121742208	121742209	A00252:294:H3YWTDSX5:4:1102:18891:35055	60	+
chr12	121745541	121745542	A00252:294:H3YWTDSX5:4:1373:3016:26036/1	60	-
chr12	121812778	121812779	A00252:294:H3YWTDSX5:4:1167:26747:25895/1	60	-
chr12	121812783	121812784	A00252:294:H3YWTDSX5:4:2317:14416:23860/1	60	-
chr12	121906604	121906605	A00252:294:H3YWTDSX5:4:2159:1488:25676	60	-
chr12	122232309	122232310	A00252:294:H3YWTDSX5:4:1506:12427:22106	60	-
chr12	122232310	122232311	A00252:294:H3YWTDSX5:4:1101:31150:25034/1	60	-
chr12	122296307	122296308	A00252:294:H3YWTDSX5:4:1362:28185:9095/1	60	+
chr12	122480313	122480314	A00252:294:H3YWTDSX5:4:1149:22064:11866/1	60	+
chr12	122481760	122481761	A00252:294:H3YWTDSX5:4:1166:10050:17018/1	60	-
chr12	122493998	122493999	A00252:294:H3YWTDSX5:4:1136:8151:21371	60	-
chr12	122504698	122504699	A00252:294:H3YWTDSX5:4:1116:16550:16376/1	60	+
chr12	122517289	122517290	A00252:294:H3YWTDSX5:4:1116:19524:14262/1	60	-
chr12	122519352	122519353	A00252:294:H3YWTDSX5:4:1104:20175:7153/1	60	+
chr12	122523928	122523929	A00252:294:H3YWTDSX5:4:1134:17137:10755/1	60	-
chr12	122544302	122544303	A00252:294:H3YWTDSX5:4:2314:12617:23249/1	60	-
chr12	122560950	122560951	A00252:294:H3YWTDSX5:4:2338:10999:5729	60	+
chr12	122562133	122562134	A00252:294:H3YWTDSX5:4:1359:20175:22247/1	60	-
chr12	122579837	122579838	A00252:294:H3YWTDSX5:4:2278:28140:27649/1	60	+
chr12	122583869	122583870	A00252:294:H3YWTDSX5:4:1613:15347:33552	60	-
chr12	122589162	122589163	A00252:294:H3YWTDSX5:4:2342:14651:14215/1	60	+
chr12	122594224	122594225	A00252:294:H3YWTDSX5:4:2603:18349:22498/1	60	-
chr12	122595228	122595229	A00252:294:H3YWTDSX5:4:1272:31349:19210/1	60	-
chr12	122599748	122599749	A00252:294:H3YWTDSX5:4:2128:25753:33285/1	60	-
chr12	122625864	122625865	A00252:294:H3YWTDSX5:4:2624:3287:33739	60	-
chr12	122772089	122772090	A00252:294:H3YWTDSX5:4:1176:24062:9189/1	60	+
chr12	122873546	122873547	A00252:294:H3YWTDSX5:4:1103:18548:7341/1	60	+
chr12	122882001	122882002	A00252:294:H3YWTDSX5:4:1135:17797:11303/1	60	+
chr12	122883134	122883135	A00252:294:H3YWTDSX5:4:2151:23475:9392	60	-
chr12	122883136	122883137	A00252:294:H3YWTDSX5:4:1360:20329:25958/1	60	-
chr12	122892677	122892678	A00252:294:H3YWTDSX5:4:1114:4092:9956/1	60	+
chr12	123182571	123182572	A00252:294:H3YWTDSX5:4:1115:4942:28995/1	60	+
chr12	123229261	123229262	A00252:294:H3YWTDSX5:4:2118:29695:2848	60	-
chr12	123229262	123229263	A00252:294:H3YWTDSX5:4:2515:21079:22623	60	-
chr12	123349390	123349391	A00252:294:H3YWTDSX5:4:1450:16423:4288/1	60	+
chr12	123404888	123404889	A00252:294:H3YWTDSX5:4:1203:15438:13135	60	-
chr12	123613803	123613804	A00252:294:H3YWTDSX5:4:2250:30273:3787/1	60	-
chr12	123613805	123613806	A00252:294:H3YWTDSX5:4:1102:12608:26396/1	60	-
chr12	123624962	123624963	A00252:294:H3YWTDSX5:4:1162:28411:10332/1	60	+
chr12	123642452	123642453	A00252:294:H3YWTDSX5:4:1327:1931:31798/1	60	+
chr12	123665273	123665274	A00252:294:H3YWTDSX5:4:1532:15157:15029/1	60	+
chr12	123740888	123740889	A00252:294:H3YWTDSX5:4:1101:8712:24064/1	60	+
chr12	123991877	123991878	A00252:294:H3YWTDSX5:4:1333:1280:25316/1	60	+
chr12	124788331	124788332	A00252:294:H3YWTDSX5:4:1263:7943:14121	60	-
chr12	128921981	128921982	A00252:294:H3YWTDSX5:4:1303:20808:23124/1	60	-
chr12	129481856	129481857	A00252:294:H3YWTDSX5:4:1148:24948:35180/1	60	-
chr12	129510807	129510808	A00252:294:H3YWTDSX5:4:1139:30978:2754/1	60	+
chr12	129889594	129889595	A00252:294:H3YWTDSX5:4:1171:5285:27023/1	60	-
chr12	131713751	131713752	A00252:294:H3YWTDSX5:4:1638:21721:28964/1	60	-
chr12	131715825	131715826	A00252:294:H3YWTDSX5:4:2236:15266:29778/1	60	+
chr12	131737609	131737610	A00252:294:H3YWTDSX5:4:1452:12491:36526	60	-
chr12	131760517	131760518	A00252:294:H3YWTDSX5:4:1144:25590:15186/1	60	-
chr12	131932082	131932083	A00252:294:H3YWTDSX5:4:1551:31991:6261/1	60	-
chr12	131958033	131958034	A00252:294:H3YWTDSX5:4:1360:17725:6918/1	60	-
chr12	131973270	131973271	A00252:294:H3YWTDSX5:4:1261:17598:31344/1	60	-
chr12	131979127	131979128	A00252:294:H3YWTDSX5:4:1346:24966:22748	60	+
chr12	132012584	132012585	A00252:294:H3YWTDSX5:4:1241:27742:2566/1	60	+
chr12	132039709	132039710	A00252:294:H3YWTDSX5:4:1120:10447:1391/1	60	+
chr12	132089071	132089072	A00252:294:H3YWTDSX5:4:1238:32452:19867/1	60	-
chr12	132099350	132099351	A00252:294:H3YWTDSX5:4:1275:20057:7326/1	60	-
chr12	132631325	132631326	A00252:294:H3YWTDSX5:4:1165:15519:23516	60	+
chr12	132639893	132639894	A00252:294:H3YWTDSX5:4:2538:11171:34898	60	-
chr12	132639922	132639923	A00252:294:H3YWTDSX5:4:1170:16152:16313/1	60	+
chr12	132645939	132645940	A00252:294:H3YWTDSX5:4:1639:14696:35712/1	60	-
chr12	132652576	132652577	A00252:294:H3YWTDSX5:4:1109:21866:12054/1	60	+
chr12	132652577	132652578	A00252:294:H3YWTDSX5:4:2645:9417:33708	60	+
chr12	132653038	132653039	A00252:294:H3YWTDSX5:4:1158:13358:24815/1	60	+
chr12	132654121	132654122	A00252:294:H3YWTDSX5:4:2212:17282:29700	60	-
chr12	132654296	132654297	A00252:294:H3YWTDSX5:4:2321:18285:11898/1	60	-
chr12	132699391	132699392	A00252:294:H3YWTDSX5:4:1570:14579:9862	60	-
chr12	132734631	132734632	A00252:294:H3YWTDSX5:4:1127:24207:12320/1	60	-
chr12	132988936	132988937	A00252:294:H3YWTDSX5:4:1158:9751:32784/1	60	+
chr12	133035482	133035483	A00252:294:H3YWTDSX5:4:1174:30969:27602/1	60	-
chr13	19641066	19641067	A00252:294:H3YWTDSX5:4:1330:1443:15608/1	60	+
chr13	19707101	19707102	A00252:294:H3YWTDSX5:4:2201:4155:24533/1	60	-
chr13	19994690	19994691	A00252:294:H3YWTDSX5:4:1116:8775:8672/1	60	+
chr13	20016846	20016847	A00252:294:H3YWTDSX5:4:1207:9932:5854/1	60	+
chr13	20589284	20589285	A00252:294:H3YWTDSX5:4:2211:24397:27962/1	60	+
chr13	20592791	20592792	A00252:294:H3YWTDSX5:4:2142:14534:13980/1	60	+
chr13	20595563	20595564	A00252:294:H3YWTDSX5:4:1609:28962:33364	60	-
chr13	20779525	20779526	A00252:294:H3YWTDSX5:4:1118:10601:27148/1	60	+
chr13	21371314	21371315	A00252:294:H3YWTDSX5:4:1378:28167:21433/1	60	-
chr13	22535054	22535055	A00252:294:H3YWTDSX5:4:1652:8721:16595	60	+
chr13	23796888	23796889	A00252:294:H3YWTDSX5:4:1118:26395:22842	60	-
chr13	24179700	24179701	A00252:294:H3YWTDSX5:4:1128:26395:7529/1	60	-
chr13	24255785	24255786	A00252:294:H3YWTDSX5:4:1163:12454:36808/1	60	-
chr13	25335496	25335497	A00252:294:H3YWTDSX5:4:1573:32163:30170	60	-
chr13	26184941	26184942	A00252:294:H3YWTDSX5:4:1159:17354:29763	60	+
chr13	28230249	28230250	A00252:294:H3YWTDSX5:4:1106:26377:5619/1	60	-
chr13	28275828	28275829	A00252:294:H3YWTDSX5:4:1519:3513:9799/1	60	+
chr13	28279623	28279624	A00252:294:H3YWTDSX5:4:2149:15835:29450/1	60	+
chr13	28390086	28390087	A00252:294:H3YWTDSX5:4:1623:32416:32205/1	60	+
chr13	28444615	28444616	A00252:294:H3YWTDSX5:4:1133:6587:23109/1	60	+
chr13	28456694	28456695	A00252:294:H3YWTDSX5:4:2304:24297:15076/1	60	+
chr13	28463706	28463707	A00252:294:H3YWTDSX5:4:1104:10248:7279/1	60	-
chr13	30224776	30224777	A00252:294:H3YWTDSX5:4:1402:4318:30608/1	60	-
chr13	30225999	30226000	A00252:294:H3YWTDSX5:4:1421:13340:10034/1	60	+
chr13	30627628	30627629	A00252:294:H3YWTDSX5:4:1433:21160:14465/1	60	+
chr13	30634740	30634741	A00252:294:H3YWTDSX5:4:1153:5990:32440/1	60	+
chr13	32775234	32775235	A00252:294:H3YWTDSX5:4:1413:3522:2487/1	60	+
chr13	33838941	33838942	A00252:294:H3YWTDSX5:4:1108:28438:25692/1	60	+
chr13	35092248	35092249	A00252:294:H3YWTDSX5:4:1121:17589:14074/1	60	-
chr13	35405871	35405872	A00252:294:H3YWTDSX5:4:1320:31159:17628/1	60	-
chr13	35490952	35490953	A00252:294:H3YWTDSX5:4:1131:26530:17096/1	60	-
chr13	35555040	35555041	A00252:294:H3YWTDSX5:4:1161:10140:31140	60	-
chr13	37833721	37833722	A00252:294:H3YWTDSX5:4:1219:18719:32346/1	60	+
chr13	40989771	40989772	A00252:294:H3YWTDSX5:4:1576:5529:36432/1	60	-
chr13	41015135	41015136	A00252:294:H3YWTDSX5:4:1105:29378:32706/1	60	+
chr13	41057733	41057734	A00252:294:H3YWTDSX5:4:2644:32669:18145	60	-
chr13	41064712	41064713	A00252:294:H3YWTDSX5:4:1125:28348:32863/1	60	-
chr13	41642246	41642247	A00252:294:H3YWTDSX5:4:1114:15103:2628	60	-
chr13	41688124	41688125	A00252:294:H3YWTDSX5:4:1107:21368:6746/1	60	+
chr13	41932725	41932726	A00252:294:H3YWTDSX5:4:1151:27462:1799/1	60	+
[truncated: 6,122 more rows]
