# Supplementary material for: HIV-1 capsid stability enables inositol phosphate-independent infection of target cells and promotes integration into genes
Source: PLoS Pathog. 2023 Jun 2;19(6):e1011423. doi: 10.1371/journal.ppat.1011423 (PMC10266667; doi:10.1371/journal.ppat.1011423)
Supplement: S1 Data — (TAR.GZ) [file ppat.1011423.s012.tar.gz › CEM_WT_A/CA_WT/Unique_hg38_integration_sites/8806-GS-3.bed]

chr1	629733	629734	A00252:294:H3YWTDSX5:4:2219:32524:9878/1	60	-
chr1	716259	716260	A00252:294:H3YWTDSX5:4:1604:10673:2660	60	-
chr1	740461	740462	A00252:294:H3YWTDSX5:4:1124:14823:14700/1	60	-
chr1	782938	782939	A00252:294:H3YWTDSX5:4:1441:20003:14465/1	60	-
chr1	794797	794798	A00252:294:H3YWTDSX5:4:2271:14787:22592/1	60	+
chr1	794801	794802	A00252:294:H3YWTDSX5:4:1102:21233:19413/1	60	-
chr1	802980	802981	A00252:294:H3YWTDSX5:4:1160:30689:13025/1	60	+
chr1	805010	805011	A00252:294:H3YWTDSX5:4:1113:17526:36104/1	60	+
chr1	809513	809514	A00252:294:H3YWTDSX5:4:1137:9245:7764/1	60	+
chr1	809687	809688	A00252:294:H3YWTDSX5:4:1650:16161:35493/1	60	+
chr1	816206	816207	A00252:294:H3YWTDSX5:4:1176:22354:3129/1	60	-
chr1	816440	816441	A00252:294:H3YWTDSX5:4:2519:19976:32017/1	60	-
chr1	830042	830043	A00252:294:H3YWTDSX5:4:1115:19144:22623/1	60	+
chr1	832647	832648	A00252:294:H3YWTDSX5:4:1154:18168:15984/1	60	+
chr1	836835	836836	A00252:294:H3YWTDSX5:4:1216:18954:35227/1	60	+
chr1	836863	836864	A00252:294:H3YWTDSX5:4:2645:18575:34914	60	-
chr1	837131	837132	A00252:294:H3YWTDSX5:4:1129:25201:35055/1	60	+
chr1	838355	838356	A00252:294:H3YWTDSX5:4:2164:27516:5963	60	-
chr1	840491	840492	A00252:294:H3YWTDSX5:4:1167:25753:11459/1	60	-
chr1	846522	846523	A00252:294:H3YWTDSX5:4:1406:11469:9612/1	60	+
chr1	847651	847652	A00252:294:H3YWTDSX5:4:1122:32099:15060/1	60	+
chr1	847724	847725	A00252:294:H3YWTDSX5:4:1126:10393:33927/1	60	-
chr1	849890	849891	A00252:294:H3YWTDSX5:4:1666:15899:10520/1	60	+
chr1	963926	963927	A00252:294:H3YWTDSX5:4:1127:20238:9361/1	60	-
chr1	1105610	1105611	A00252:294:H3YWTDSX5:4:1152:16052:19805/1	60	+
chr1	1114558	1114559	A00252:294:H3YWTDSX5:4:1207:22083:35352	60	-
chr1	1223452	1223453	A00252:294:H3YWTDSX5:4:1501:15049:34350	60	+
chr1	1255434	1255435	A00252:294:H3YWTDSX5:4:1145:13241:11459/1	60	-
chr1	1263806	1263807	A00252:294:H3YWTDSX5:4:1463:22001:26193	60	-
chr1	1263807	1263808	A00252:294:H3YWTDSX5:4:1158:15185:16172/1	60	-
chr1	1265452	1265453	A00252:294:H3YWTDSX5:4:1144:2682:5165	60	-
chr1	1266069	1266070	A00252:294:H3YWTDSX5:4:2352:18493:22874	60	-
chr1	1266071	1266072	A00252:294:H3YWTDSX5:4:1111:12057:36871/1	60	-
chr1	1271349	1271350	A00252:294:H3YWTDSX5:4:1115:3812:27915/1	60	+
chr1	1272881	1272882	A00252:294:H3YWTDSX5:4:1114:25473:22310/1	60	+
chr1	1272882	1272883	A00252:294:H3YWTDSX5:4:2646:4300:16986/1	60	+
chr1	1272883	1272884	A00252:294:H3YWTDSX5:4:1175:25048:28494/1	60	+
chr1	1276129	1276130	A00252:294:H3YWTDSX5:4:1104:20989:30201/1	60	+
chr1	1279117	1279118	A00252:294:H3YWTDSX5:4:1351:3423:30405/1	60	-
chr1	1313743	1313744	A00252:294:H3YWTDSX5:4:1119:12888:22842/1	60	+
chr1	1313747	1313748	A00252:294:H3YWTDSX5:4:1131:32958:7310	60	+
chr1	1316604	1316605	A00252:294:H3YWTDSX5:4:1436:1262:28541/1	60	-
chr1	1316891	1316892	A00252:294:H3YWTDSX5:4:1327:23466:34240/1	60	-
chr1	1316966	1316967	A00252:294:H3YWTDSX5:4:2103:27046:21402	60	+
chr1	1317665	1317666	A00252:294:H3YWTDSX5:4:1163:10113:35916/1	60	+
chr1	1318480	1318481	A00252:294:H3YWTDSX5:4:1511:28429:11960	60	-
chr1	1319257	1319258	A00252:294:H3YWTDSX5:4:1106:25256:31861	60	-
chr1	1327581	1327582	A00252:294:H3YWTDSX5:4:1234:18692:12352	60	+
chr1	1338700	1338701	A00252:294:H3YWTDSX5:4:1118:7898:14951/1	60	+
chr1	1338701	1338702	A00252:294:H3YWTDSX5:4:1633:8052:26396/1	60	+
chr1	1338702	1338703	A00252:294:H3YWTDSX5:4:1309:10113:27430/1	60	+
chr1	1340063	1340064	A00252:294:H3YWTDSX5:4:2211:2266:20948	60	-
chr1	1340065	1340066	A00252:294:H3YWTDSX5:4:1103:28646:5509	60	-
chr1	1347590	1347591	A00252:294:H3YWTDSX5:4:1530:17201:29997/1	60	+
chr1	1379538	1379539	A00252:294:H3YWTDSX5:4:1105:4336:17644/1	60	-
chr1	1385442	1385443	A00252:294:H3YWTDSX5:4:1568:19777:27352	60	+
chr1	1385503	1385504	A00252:294:H3YWTDSX5:4:1642:24325:16845	60	-
chr1	1385504	1385505	A00252:294:H3YWTDSX5:4:2228:16197:11068	60	-
chr1	1385530	1385531	A00252:294:H3YWTDSX5:4:1104:21377:10269/1	60	+
chr1	1385574	1385575	A00252:294:H3YWTDSX5:4:2542:32814:12446	60	+
chr1	1387059	1387060	A00252:294:H3YWTDSX5:4:1522:29857:25488/1	60	-
chr1	1389736	1389737	A00252:294:H3YWTDSX5:4:1123:17535:9690	60	+
chr1	1389801	1389802	A00252:294:H3YWTDSX5:4:1102:19506:28729/1	60	-
chr1	1390819	1390820	A00252:294:H3YWTDSX5:4:1266:25075:23594/1	60	+
chr1	1391341	1391342	A00252:294:H3YWTDSX5:4:1415:13340:33927	60	-
chr1	1391884	1391885	A00252:294:H3YWTDSX5:4:1366:30183:27743/1	60	+
chr1	1392289	1392290	A00252:294:H3YWTDSX5:4:1105:21540:26553/1	60	-
chr1	1393469	1393470	A00252:294:H3YWTDSX5:4:1104:13259:16094/1	60	+
chr1	1394002	1394003	A00252:294:H3YWTDSX5:4:2412:25663:16501	60	-
chr1	1394007	1394008	A00252:294:H3YWTDSX5:4:1124:28655:24158	60	-
chr1	1395129	1395130	A00252:294:H3YWTDSX5:4:1114:1199:2785/1	60	+
chr1	1396007	1396008	A00252:294:H3YWTDSX5:4:1445:13096:3161/1	60	-
chr1	1397459	1397460	A00252:294:H3YWTDSX5:4:1106:30572:36276/1	60	-
chr1	1409071	1409072	A00252:294:H3YWTDSX5:4:1119:31702:4069/1	60	+
chr1	1481084	1481085	A00252:294:H3YWTDSX5:4:1426:14913:15045/1	60	-
chr1	1488525	1488526	A00252:294:H3YWTDSX5:4:1613:23583:25801/1	60	+
chr1	1556071	1556072	A00252:294:H3YWTDSX5:4:1243:26856:26897/1	60	+
chr1	1559936	1559937	A00252:294:H3YWTDSX5:4:1413:13141:15796/1	60	+
chr1	1568003	1568004	A00252:294:H3YWTDSX5:4:1341:11731:13510	60	-
chr1	1568067	1568068	A00252:294:H3YWTDSX5:4:1122:29098:5791/1	60	-
chr1	1569920	1569921	A00252:294:H3YWTDSX5:4:2357:16306:18490	60	-
chr1	1571357	1571358	A00252:294:H3YWTDSX5:4:1528:24894:19680/1	60	+
chr1	1612499	1612500	A00252:294:H3YWTDSX5:4:1344:23999:27179	60	+
chr1	1643222	1643223	A00252:294:H3YWTDSX5:4:1548:29378:5024/1	60	+
chr1	1646903	1646904	A00252:294:H3YWTDSX5:4:1171:15619:20776/1	60	-
chr1	1649896	1649897	A00252:294:H3YWTDSX5:4:2121:6379:34616/1	60	+
chr1	1650191	1650192	A00252:294:H3YWTDSX5:4:1636:28076:11945	60	+
chr1	1651340	1651341	A00252:294:H3YWTDSX5:4:1321:25156:19789/1	60	-
chr1	1654898	1654899	A00252:294:H3YWTDSX5:4:1113:12680:27367/1	60	+
chr1	1656939	1656940	A00252:294:H3YWTDSX5:4:1502:1063:21809/1	60	+
chr1	1666719	1666720	A00252:294:H3YWTDSX5:4:2115:5095:35900	60	-
chr1	1666720	1666721	A00252:294:H3YWTDSX5:4:1572:25852:12226	60	-
chr1	1666721	1666722	A00252:294:H3YWTDSX5:4:1102:20401:20509	60	-
chr1	1672263	1672264	A00252:294:H3YWTDSX5:4:1242:29794:11600/1	60	-
chr1	1689777	1689778	A00252:294:H3YWTDSX5:4:1220:12952:29340/1	60	-
chr1	1716681	1716682	A00252:294:H3YWTDSX5:4:1407:20690:26960	60	+
chr1	1765566	1765567	A00252:294:H3YWTDSX5:4:1105:32307:26725/1	60	+
chr1	1765773	1765774	A00252:294:H3YWTDSX5:4:2104:19334:6010/1	60	-
chr1	1776054	1776055	A00252:294:H3YWTDSX5:4:1102:10637:21324/1	60	+
chr1	1776056	1776057	A00252:294:H3YWTDSX5:4:1172:25852:10347	60	+
chr1	1802043	1802044	A00252:294:H3YWTDSX5:4:1119:20980:36260	60	-
chr1	1804229	1804230	A00252:294:H3YWTDSX5:4:1131:7166:34256/1	60	+
chr1	1804231	1804232	A00252:294:H3YWTDSX5:4:1214:9525:4742/1	60	+
chr1	1810517	1810518	A00252:294:H3YWTDSX5:4:1102:17291:29058/1	60	-
chr1	1812203	1812204	A00252:294:H3YWTDSX5:4:2151:30120:3302	60	+
chr1	1813844	1813845	A00252:294:H3YWTDSX5:4:1265:9534:26584/1	60	-
chr1	1815369	1815370	A00252:294:H3YWTDSX5:4:2137:7301:2550	60	-
chr1	1818284	1818285	A00252:294:H3YWTDSX5:4:1112:9507:7279/1	60	+
chr1	1818286	1818287	A00252:294:H3YWTDSX5:4:1534:4652:16877	60	+
chr1	1819326	1819327	A00252:294:H3YWTDSX5:4:1209:23267:19899/1	60	-
chr1	1823332	1823333	A00252:294:H3YWTDSX5:4:1107:20817:17534/1	60	+
chr1	1824475	1824476	A00252:294:H3YWTDSX5:4:1122:9769:21574/1	60	+
chr1	1826475	1826476	A00252:294:H3YWTDSX5:4:1345:10185:28494/1	60	+
chr1	1827679	1827680	A00252:294:H3YWTDSX5:4:1225:26323:25786/1	60	+
chr1	1835502	1835503	A00252:294:H3YWTDSX5:4:1508:9236:30076/1	60	-
chr1	1839521	1839522	A00252:294:H3YWTDSX5:4:2539:31720:28338	60	-
chr1	1849124	1849125	A00252:294:H3YWTDSX5:4:1436:13286:22185	60	+
chr1	1850840	1850841	A00252:294:H3YWTDSX5:4:1105:21649:23547/1	60	+
chr1	1851189	1851190	A00252:294:H3YWTDSX5:4:1203:23339:6057	60	-
chr1	1851613	1851614	A00252:294:H3YWTDSX5:4:1106:28113:32236/1	60	+
chr1	1851614	1851615	A00252:294:H3YWTDSX5:4:2646:25373:9925/1	60	+
chr1	1868007	1868008	A00252:294:H3YWTDSX5:4:2211:6831:26569/1	60	-
chr1	1879573	1879574	A00252:294:H3YWTDSX5:4:2501:13756:21496	60	-
chr1	1882985	1882986	A00252:294:H3YWTDSX5:4:1148:9019:3677/1	60	+
chr1	1887865	1887866	A00252:294:H3YWTDSX5:4:1263:18656:18677/1	60	-
chr1	1964542	1964543	A00252:294:H3YWTDSX5:4:1539:14299:29418	60	+
chr1	2244803	2244804	A00252:294:H3YWTDSX5:4:2367:5376:12399	60	+
chr1	2368055	2368056	A00252:294:H3YWTDSX5:4:1256:20880:25755/1	60	-
chr1	2411255	2411256	A00252:294:H3YWTDSX5:4:1267:8269:29089	60	+
chr1	2524083	2524084	A00252:294:H3YWTDSX5:4:2613:18756:3223/1	60	+
chr1	3835640	3835641	A00252:294:H3YWTDSX5:4:1508:32524:25410/1	60	+
chr1	5176111	5176112	A00252:294:H3YWTDSX5:4:1301:14570:26443/1	60	-
chr1	5985972	5985973	A00252:294:H3YWTDSX5:4:1117:23131:19601/1	60	-
chr1	6196527	6196528	A00252:294:H3YWTDSX5:4:1305:3929:24518/1	60	-
chr1	6273975	6273976	A00252:294:H3YWTDSX5:4:1114:15555:29810/1	60	+
chr1	6323980	6323981	A00252:294:H3YWTDSX5:4:2151:21441:3959/1	60	-
chr1	6323982	6323983	A00252:294:H3YWTDSX5:4:1112:30020:22921/1	60	-
chr1	6810785	6810786	A00252:294:H3YWTDSX5:4:1130:6967:20603/1	60	+
chr1	6819478	6819479	A00252:294:H3YWTDSX5:4:2158:20925:31062	60	-
chr1	6822534	6822535	A00252:294:H3YWTDSX5:4:1160:18222:30232/1	60	-
chr1	6832178	6832179	A00252:294:H3YWTDSX5:4:1148:23231:1799	60	-
chr1	6834832	6834833	A00252:294:H3YWTDSX5:4:1107:26775:31328/1	60	+
chr1	6858259	6858260	A00252:294:H3YWTDSX5:4:1129:23393:9095/1	60	+
chr1	7576191	7576192	A00252:294:H3YWTDSX5:4:2475:16423:28839	60	-
chr1	7846343	7846344	A00252:294:H3YWTDSX5:4:1376:30409:7842	60	+
chr1	8084142	8084143	A00252:294:H3YWTDSX5:4:1139:10592:31297/1	60	+
chr1	8406729	8406730	A00252:294:H3YWTDSX5:4:1106:15799:15389/1	60	+
chr1	8479750	8479751	A00252:294:H3YWTDSX5:4:1115:32000:8625/1	60	+
chr1	8533799	8533800	A00252:294:H3YWTDSX5:4:1636:14163:28087/1	60	+
chr1	8541142	8541143	A00252:294:H3YWTDSX5:4:1102:30508:18850/1	60	-
chr1	8544836	8544837	A00252:294:H3YWTDSX5:4:1510:11053:14935/1	60	-
chr1	8622188	8622189	A00252:294:H3YWTDSX5:4:1157:8495:2895	60	-
chr1	8632992	8632993	A00252:294:H3YWTDSX5:4:2233:6045:4006	60	-
chr1	8648117	8648118	A00252:294:H3YWTDSX5:4:1215:14326:3881/1	60	-
chr1	8674861	8674862	A00252:294:H3YWTDSX5:4:1109:30617:8390/1	60	+
chr1	8684644	8684645	A00252:294:H3YWTDSX5:4:2442:16495:9424	60	-
chr1	8695736	8695737	A00252:294:H3YWTDSX5:4:1345:21856:1767/1	60	+
chr1	8699441	8699442	A00252:294:H3YWTDSX5:4:1352:11749:27477/1	60	-
chr1	8743774	8743775	A00252:294:H3YWTDSX5:4:2430:1298:10160	60	-
chr1	8743775	8743776	A00252:294:H3YWTDSX5:4:2439:15185:25222	60	-
chr1	8751513	8751514	A00252:294:H3YWTDSX5:4:1215:16197:21966	60	-
chr1	8752480	8752481	A00252:294:H3YWTDSX5:4:1313:8793:16157	60	-
chr1	8755555	8755556	A00252:294:H3YWTDSX5:4:1157:20645:26882/1	60	+
chr1	8755694	8755695	A00252:294:H3YWTDSX5:4:1113:12301:12117/1	60	+
chr1	9413214	9413215	A00252:294:H3YWTDSX5:4:1133:1045:20964	60	+
chr1	9520200	9520201	A00252:294:H3YWTDSX5:4:2266:1081:33489	60	+
chr1	9559305	9559306	A00252:294:H3YWTDSX5:4:1112:13630:4773/1	60	+
chr1	9705948	9705949	A00252:294:H3YWTDSX5:4:1141:23484:28948/1	60	+
chr1	9771266	9771267	A00252:294:H3YWTDSX5:4:1171:11704:15186/1	60	+
chr1	9934896	9934897	A00252:294:H3YWTDSX5:4:1101:9362:25441/1	60	+
chr1	10076266	10076267	A00252:294:H3YWTDSX5:4:1105:29848:6370/1	60	+
chr1	10102380	10102381	A00252:294:H3YWTDSX5:4:1201:1226:9064/1	60	-
chr1	10119744	10119745	A00252:294:H3YWTDSX5:4:2138:9598:13698	60	-
chr1	10141131	10141132	A00252:294:H3YWTDSX5:4:1112:20952:28729	60	-
chr1	10156840	10156841	A00252:294:H3YWTDSX5:4:1537:30445:16611/1	60	+
chr1	10180858	10180859	A00252:294:H3YWTDSX5:4:1318:5258:13197	60	-
chr1	10269743	10269744	A00252:294:H3YWTDSX5:4:1109:6650:6183	60	-
chr1	10278998	10278999	A00252:294:H3YWTDSX5:4:1133:14995:26052/1	60	+
chr1	10297845	10297846	A00252:294:H3YWTDSX5:4:1103:24207:33896/1	60	+
chr1	10298117	10298118	A00252:294:H3YWTDSX5:4:1177:27850:23296/1	60	+
chr1	10308972	10308973	A00252:294:H3YWTDSX5:4:1109:30653:1407/1	60	+
chr1	10348295	10348296	A00252:294:H3YWTDSX5:4:1106:16938:28322/1	60	+
chr1	10348296	10348297	A00252:294:H3YWTDSX5:4:2245:32136:1188/1	60	+
chr1	10355527	10355528	A00252:294:H3YWTDSX5:4:1113:17336:36746/1	60	+
chr1	10524619	10524620	A00252:294:H3YWTDSX5:4:1220:15826:16250/1	60	-
chr1	10529403	10529404	A00252:294:H3YWTDSX5:4:1326:16306:31986/1	60	-
chr1	10545421	10545422	A00252:294:H3YWTDSX5:4:1229:25599:24533	60	+
chr1	10545807	10545808	A00252:294:H3YWTDSX5:4:1102:17707:26240/1	60	-
chr1	10546212	10546213	A00252:294:H3YWTDSX5:4:1127:28004:17519/1	60	+
chr1	10557094	10557095	A00252:294:H3YWTDSX5:4:2640:14995:36605	60	-
chr1	10625506	10625507	A00252:294:H3YWTDSX5:4:1106:32660:8703/1	60	+
chr1	10625507	10625508	A00252:294:H3YWTDSX5:4:2161:2410:5165/1	60	+
chr1	11026979	11026980	A00252:294:H3YWTDSX5:4:1113:7681:36526/1	60	-
chr1	11209324	11209325	A00252:294:H3YWTDSX5:4:1153:21097:19586/1	60	+
chr1	11223560	11223561	A00252:294:H3YWTDSX5:4:1161:14461:29105/1	60	+
chr1	11225334	11225335	A00252:294:H3YWTDSX5:4:1108:20555:29637/1	60	-
chr1	11225648	11225649	A00252:294:H3YWTDSX5:4:1439:31557:24706/1	60	+
chr1	11226577	11226578	A00252:294:H3YWTDSX5:4:2578:24053:33943	60	-
chr1	11226579	11226580	A00252:294:H3YWTDSX5:4:1376:17635:28432	60	-
chr1	11259267	11259268	A00252:294:H3YWTDSX5:4:1143:7482:17456/1	60	+
chr1	11816723	11816724	A00252:294:H3YWTDSX5:4:2574:25147:12132/1	60	+
chr1	12099137	12099138	A00252:294:H3YWTDSX5:4:1229:30373:10911/1	60	-
chr1	12233702	12233703	A00252:294:H3YWTDSX5:4:1101:7129:16658/1	60	+
chr1	12280499	12280500	A00252:294:H3YWTDSX5:4:1159:18087:19069/1	60	-
chr1	12292834	12292835	A00252:294:H3YWTDSX5:4:1116:12418:35524/1	60	+
chr1	12296483	12296484	A00252:294:H3YWTDSX5:4:1336:18774:36292	60	-
chr1	12300615	12300616	A00252:294:H3YWTDSX5:4:1313:26576:13416	60	-
chr1	12344238	12344239	A00252:294:H3YWTDSX5:4:1164:24062:20212	60	+
chr1	12352778	12352779	A00252:294:H3YWTDSX5:4:1101:18493:18646	60	-
chr1	12353107	12353108	A00252:294:H3YWTDSX5:4:1112:29324:4742/1	60	+
chr1	12353108	12353109	A00252:294:H3YWTDSX5:4:2645:13286:31641	60	+
chr1	12375233	12375234	A00252:294:H3YWTDSX5:4:1103:22996:27007/1	60	-
chr1	12428799	12428800	A00252:294:H3YWTDSX5:4:1110:7627:27853/1	60	-
chr1	12442212	12442213	A00252:294:H3YWTDSX5:4:1227:7988:15045/1	60	-
chr1	13500575	13500576	A00252:294:H3YWTDSX5:4:1139:32163:28917/1	60	-
chr1	13736153	13736154	A00252:294:H3YWTDSX5:4:2668:4860:6308	60	-
chr1	13743690	13743691	A00252:294:H3YWTDSX5:4:1108:6632:20400/1	60	+
chr1	15316849	15316850	A00252:294:H3YWTDSX5:4:1117:26494:30968/1	60	-
chr1	15639247	15639248	A00252:294:H3YWTDSX5:4:1149:7581:14559/1	60	-
chr1	15675295	15675296	A00252:294:H3YWTDSX5:4:2428:19614:29074/1	60	-
chr1	15851615	15851616	A00252:294:H3YWTDSX5:4:1114:16694:12399/1	60	+
chr1	15855588	15855589	A00252:294:H3YWTDSX5:4:2407:27498:12915	60	+
chr1	15876031	15876032	A00252:294:H3YWTDSX5:4:1661:8874:35775/1	60	-
chr1	15893825	15893826	A00252:294:H3YWTDSX5:4:1548:8467:34319	60	+
chr1	15903377	15903378	A00252:294:H3YWTDSX5:4:1113:27037:26240/1	60	+
chr1	15912376	15912377	A00252:294:H3YWTDSX5:4:1113:28935:26991	60	-
chr1	16300867	16300868	A00252:294:H3YWTDSX5:4:2644:28420:35650	60	-
chr1	16374006	16374007	A00252:294:H3YWTDSX5:4:1335:10149:16000/1	60	-
chr1	16384220	16384221	A00252:294:H3YWTDSX5:4:2177:19723:13980	60	-
chr1	16574899	16574900	A00252:294:H3YWTDSX5:4:1158:5981:32174	60	-
chr1	17035954	17035955	A00252:294:H3YWTDSX5:4:1117:6497:16626/1	60	+
chr1	17036656	17036657	A00252:294:H3YWTDSX5:4:1228:29939:30608	60	-
chr1	17797231	17797232	A00252:294:H3YWTDSX5:4:1304:1777:28119/1	60	-
chr1	18966364	18966365	A00252:294:H3YWTDSX5:4:2132:18222:21245	60	+
chr1	19123663	19123664	A00252:294:H3YWTDSX5:4:1149:9001:28228/1	60	-
chr1	19134808	19134809	A00252:294:H3YWTDSX5:4:1164:15718:3317/1	60	-
chr1	19137277	19137278	A00252:294:H3YWTDSX5:4:2669:24804:27414/1	60	+
chr1	19258184	19258185	A00252:294:H3YWTDSX5:4:1103:17300:16892/1	60	+
chr1	19304727	19304728	A00252:294:H3YWTDSX5:4:1273:7708:29403	60	-
chr1	19432820	19432821	A00252:294:H3YWTDSX5:4:1253:25111:1391	60	-
chr1	19610408	19610409	A00252:294:H3YWTDSX5:4:1227:23457:3662	60	+
chr1	19622879	19622880	A00252:294:H3YWTDSX5:4:1118:18783:22780/1	60	-
chr1	20512934	20512935	A00252:294:H3YWTDSX5:4:2569:31729:4742/1	60	+
chr1	20780963	20780964	A00252:294:H3YWTDSX5:4:1134:20238:19194/1	60	+
chr1	20803960	20803961	A00252:294:H3YWTDSX5:4:1555:8142:29465	60	-
chr1	20853396	20853397	A00252:294:H3YWTDSX5:4:1313:13114:23891/1	60	+
chr1	20872380	20872381	A00252:294:H3YWTDSX5:4:1119:6858:36041/1	60	+
chr1	20910727	20910728	A00252:294:H3YWTDSX5:4:1130:11424:30107/1	60	+
chr1	20925025	20925026	A00252:294:H3YWTDSX5:4:1133:18882:25300/1	60	+
chr1	20933112	20933113	A00252:294:H3YWTDSX5:4:1106:21332:2174/1	60	+
chr1	20933113	20933114	A00252:294:H3YWTDSX5:4:2647:10854:7106	60	+
chr1	20933114	20933115	A00252:294:H3YWTDSX5:4:2151:26775:9126	60	+
chr1	20971728	20971729	A00252:294:H3YWTDSX5:4:1136:28339:36010/1	60	-
chr1	20983785	20983786	A00252:294:H3YWTDSX5:4:1149:32018:8656/1	60	+
chr1	21002911	21002912	A00252:294:H3YWTDSX5:4:1144:19425:28745/1	60	+
chr1	21067967	21067968	A00252:294:H3YWTDSX5:4:1231:6406:11146/1	60	+
chr1	21097470	21097471	A00252:294:H3YWTDSX5:4:1207:30590:6965/1	60	+
chr1	21100949	21100950	A00252:294:H3YWTDSX5:4:1567:26838:1939	60	-
chr1	21103658	21103659	A00252:294:H3YWTDSX5:4:1425:30861:32831/1	60	-
chr1	21143730	21143731	A00252:294:H3YWTDSX5:4:1435:13015:3552/1	60	-
chr1	21712853	21712854	A00252:294:H3YWTDSX5:4:2450:2112:8093	60	+
chr1	21753065	21753066	A00252:294:H3YWTDSX5:4:1134:8956:18505/1	60	-
chr1	22059568	22059569	A00252:294:H3YWTDSX5:4:1221:27670:26459	60	-
chr1	22059798	22059799	A00252:294:H3YWTDSX5:4:1116:27633:9048/1	60	+
chr1	22098371	22098372	A00252:294:H3YWTDSX5:4:1149:18132:32706/1	60	+
chr1	22306784	22306785	A00252:294:H3YWTDSX5:4:1239:23303:22498/1	60	+
chr1	22455283	22455284	A00252:294:H3YWTDSX5:4:1349:21079:20807/1	60	+
chr1	22471946	22471947	A00252:294:H3YWTDSX5:4:1177:9507:6715/1	60	-
chr1	22478116	22478117	A00252:294:H3YWTDSX5:4:1108:23439:29403/1	60	+
chr1	22493075	22493076	A00252:294:H3YWTDSX5:4:1437:31846:7232/1	60	+
chr1	22493344	22493345	A00252:294:H3YWTDSX5:4:1130:21513:30201/1	60	-
chr1	22527669	22527670	A00252:294:H3YWTDSX5:4:2251:15808:27837/1	60	+
chr1	23029714	23029715	A00252:294:H3YWTDSX5:4:1636:5701:11334/1	60	-
chr1	23030151	23030152	A00252:294:H3YWTDSX5:4:1113:11379:5102/1	60	+
chr1	23055768	23055769	A00252:294:H3YWTDSX5:4:1415:18295:14418	60	-
chr1	23075042	23075043	A00252:294:H3YWTDSX5:4:1414:31693:4617	60	-
chr1	23305745	23305746	A00252:294:H3YWTDSX5:4:1148:11261:9471/1	60	-
chr1	23306877	23306878	A00252:294:H3YWTDSX5:4:1157:13539:5619/1	60	-
chr1	23313723	23313724	A00252:294:H3YWTDSX5:4:1114:24288:34475/1	60	+
chr1	23316995	23316996	A00252:294:H3YWTDSX5:4:1146:27136:34397/1	60	+
chr1	23321705	23321706	A00252:294:H3YWTDSX5:4:1546:27959:3067	60	+
chr1	23329035	23329036	A00252:294:H3YWTDSX5:4:2349:26377:35931	60	-
chr1	23339631	23339632	A00252:294:H3YWTDSX5:4:1130:6723:16736/1	60	-
chr1	23413342	23413343	A00252:294:H3YWTDSX5:4:1111:17743:36072/1	60	+
chr1	23518155	23518156	A00252:294:H3YWTDSX5:4:1619:19732:24643	60	-
chr1	23603108	23603109	A00252:294:H3YWTDSX5:4:2375:24994:17190	60	+
chr1	23696648	23696649	A00252:294:H3YWTDSX5:4:1118:14118:29575/1	60	+
chr1	23780171	23780172	A00252:294:H3YWTDSX5:4:1218:10321:21684/1	60	+
chr1	23816655	23816656	A00252:294:H3YWTDSX5:4:1475:30092:26459/1	60	-
chr1	24650527	24650528	A00252:294:H3YWTDSX5:4:1248:32651:29136/1	60	+
chr1	24654740	24654741	A00252:294:H3YWTDSX5:4:2647:5104:7326	60	-
chr1	24654741	24654742	A00252:294:H3YWTDSX5:4:1122:32362:10598/1	60	-
chr1	24661697	24661698	A00252:294:H3YWTDSX5:4:1140:26865:20055/1	60	+
chr1	24667313	24667314	A00252:294:H3YWTDSX5:4:1114:26169:14528/1	60	+
chr1	25242690	25242691	A00252:294:H3YWTDSX5:4:1320:13150:36417/1	60	+
chr1	25356255	25356256	A00252:294:H3YWTDSX5:4:1632:31819:9220	60	-
chr1	25456340	25456341	A00252:294:H3YWTDSX5:4:1108:5095:1078/1	60	+
chr1	25479862	25479863	A00252:294:H3YWTDSX5:4:1156:20790:3646/1	60	+
chr1	25480578	25480579	A00252:294:H3YWTDSX5:4:1106:21549:17362/1	60	+
chr1	25832781	25832782	A00252:294:H3YWTDSX5:4:1448:23574:9471	60	+
chr1	25903093	25903094	A00252:294:H3YWTDSX5:4:1322:25554:10739/1	60	-
chr1	25967819	25967820	A00252:294:H3YWTDSX5:4:1375:20256:15530/1	60	-
chr1	26123717	26123718	A00252:294:H3YWTDSX5:4:1169:1723:3818/1	60	+
chr1	26237697	26237698	A00252:294:H3YWTDSX5:4:1135:2211:35352/1	60	+
chr1	26245328	26245329	A00252:294:H3YWTDSX5:4:1110:31765:5212	60	-
chr1	26246261	26246262	A00252:294:H3YWTDSX5:4:1262:24713:25661	60	-
chr1	26247547	26247548	A00252:294:H3YWTDSX5:4:1163:27498:11788/1	60	-
chr1	26251400	26251401	A00252:294:H3YWTDSX5:4:1103:19614:14794/1	60	+
chr1	26269533	26269534	A00252:294:H3YWTDSX5:4:1101:31376:35540/1	60	+
chr1	26269535	26269536	A00252:294:H3YWTDSX5:4:2151:28980:3396	60	+
chr1	26291777	26291778	A00252:294:H3YWTDSX5:4:1144:8974:28119/1	60	+
chr1	26441872	26441873	A00252:294:H3YWTDSX5:4:2110:11134:11976	60	+
chr1	26447561	26447562	A00252:294:H3YWTDSX5:4:1149:18982:23218/1	60	+
chr1	26450133	26450134	A00252:294:H3YWTDSX5:4:2473:32506:19961	60	-
chr1	26644858	26644859	A00252:294:H3YWTDSX5:4:2432:11758:32377	60	-
chr1	26698931	26698932	A00252:294:H3YWTDSX5:4:2654:20256:33348	60	-
chr1	26704890	26704891	A00252:294:H3YWTDSX5:4:1126:13006:2848/1	60	+
chr1	26705174	26705175	A00252:294:H3YWTDSX5:4:1112:9146:26256/1	60	-
chr1	26714277	26714278	A00252:294:H3YWTDSX5:4:1606:32208:19413/1	60	-
chr1	26714573	26714574	A00252:294:H3YWTDSX5:4:1328:10077:19727/1	60	-
chr1	26717474	26717475	A00252:294:H3YWTDSX5:4:1111:26738:27821/1	60	+
chr1	26739558	26739559	A00252:294:H3YWTDSX5:4:1124:20817:34914/1	60	+
chr1	26741619	26741620	A00252:294:H3YWTDSX5:4:1103:28727:28510/1	60	+
chr1	26765798	26765799	A00252:294:H3YWTDSX5:4:1150:10285:1799/1	60	+
chr1	27254740	27254741	A00252:294:H3YWTDSX5:4:2270:26440:24173	60	-
chr1	27266133	27266134	A00252:294:H3YWTDSX5:4:2120:19054:22592	60	-
chr1	27268307	27268308	A00252:294:H3YWTDSX5:4:1207:5764:15890/1	60	+
chr1	27328146	27328147	A00252:294:H3YWTDSX5:4:1167:8061:1110/1	60	+
chr1	27448833	27448834	A00252:294:H3YWTDSX5:4:2339:30671:7607	60	-
chr1	27466192	27466193	A00252:294:H3YWTDSX5:4:1160:9733:27962/1	60	+
chr1	27466321	27466322	A00252:294:H3YWTDSX5:4:1462:5529:11412/1	60	+
chr1	27582624	27582625	A00252:294:H3YWTDSX5:4:1144:20112:21386	60	+
chr1	27677111	27677112	A00252:294:H3YWTDSX5:4:2204:29026:12148/1	60	+
chr1	27898797	27898798	A00252:294:H3YWTDSX5:4:1351:5204:2112/1	60	-
chr1	27969457	27969458	A00252:294:H3YWTDSX5:4:1162:22245:21136/1	60	-
chr1	27985113	27985114	A00252:294:H3YWTDSX5:4:1302:1443:15358	60	-
chr1	27998187	27998188	A00252:294:H3YWTDSX5:4:1134:22064:31657/1	60	-
chr1	28011668	28011669	A00252:294:H3YWTDSX5:4:1212:12382:32393/1	60	+
chr1	28037428	28037429	A00252:294:H3YWTDSX5:4:2627:25129:13698	60	+
chr1	28067237	28067238	A00252:294:H3YWTDSX5:4:1144:24994:35133/1	60	+
chr1	28111917	28111918	A00252:294:H3YWTDSX5:4:1105:4372:9126	60	-
chr1	28214962	28214963	A00252:294:H3YWTDSX5:4:1134:1452:3568/1	60	-
chr1	28396183	28396184	A00252:294:H3YWTDSX5:4:1123:21368:6872/1	60	+
chr1	28396185	28396186	A00252:294:H3YWTDSX5:4:2507:6912:23202/1	60	+
chr1	28419739	28419740	A00252:294:H3YWTDSX5:4:1316:24632:4131/1	60	+
chr1	28423561	28423562	A00252:294:H3YWTDSX5:4:1107:7808:29481/1	60	+
chr1	28445564	28445565	A00252:294:H3YWTDSX5:4:1119:15492:26725/1	60	-
chr1	28486334	28486335	A00252:294:H3YWTDSX5:4:1367:27597:14497/1	60	+
chr1	28535463	28535464	A00252:294:H3YWTDSX5:4:1110:9055:8563/1	60	+
chr1	28559681	28559682	A00252:294:H3YWTDSX5:4:1605:3441:8829	60	+
chr1	28564315	28564316	A00252:294:H3YWTDSX5:4:1477:14922:36636	60	-
chr1	28577706	28577707	A00252:294:H3YWTDSX5:4:1201:16740:9659/1	60	+
chr1	28577707	28577708	A00252:294:H3YWTDSX5:4:2647:12445:3912	60	+
chr1	28683661	28683662	A00252:294:H3YWTDSX5:4:1114:17354:28260/1	60	-
chr1	28695197	28695198	A00252:294:H3YWTDSX5:4:1152:25997:33395/1	60	-
chr1	28769980	28769981	A00252:294:H3YWTDSX5:4:1154:17011:35931/1	60	+
chr1	28931327	28931328	A00252:294:H3YWTDSX5:4:1141:1714:15671	60	-
chr1	29022192	29022193	A00252:294:H3YWTDSX5:4:1144:27046:11882/1	60	+
chr1	29060282	29060283	A00252:294:H3YWTDSX5:4:1123:32624:28087/1	60	-
chr1	29278009	29278010	A00252:294:H3YWTDSX5:4:1526:14606:5306/1	60	+
chr1	30753524	30753525	A00252:294:H3YWTDSX5:4:1511:20184:9612/1	60	+
chr1	30953279	30953280	A00252:294:H3YWTDSX5:4:1114:27154:22122/1	60	-
chr1	30955920	30955921	A00252:294:H3YWTDSX5:4:1142:31015:14121/1	60	-
chr1	30984091	30984092	A00252:294:H3YWTDSX5:4:1105:7355:26130/1	60	+
chr1	31011660	31011661	A00252:294:H3YWTDSX5:4:1233:9127:3114/1	60	-
chr1	31019302	31019303	A00252:294:H3YWTDSX5:4:1106:31684:3380/1	60	-
chr1	31259558	31259559	A00252:294:H3YWTDSX5:4:1111:20292:2691/1	60	+
chr1	31284918	31284919	A00252:294:H3YWTDSX5:4:1139:26684:27070/1	60	+
chr1	31349795	31349796	A00252:294:H3YWTDSX5:4:1130:32470:20901/1	60	+
chr1	31376223	31376224	A00252:294:H3YWTDSX5:4:1111:26820:28494/1	60	+
chr1	31912640	31912641	A00252:294:H3YWTDSX5:4:1532:8630:25207	60	-
chr1	31912641	31912642	A00252:294:H3YWTDSX5:4:1106:4535:30107	60	-
chr1	31914504	31914505	A00252:294:H3YWTDSX5:4:1465:28456:4492	60	-
chr1	31914505	31914506	A00252:294:H3YWTDSX5:4:1231:21685:23109/1	60	-
chr1	31920724	31920725	A00252:294:H3YWTDSX5:4:1506:30409:24659	60	+
chr1	31921007	31921008	A00252:294:H3YWTDSX5:4:1338:6316:10269/1	60	+
chr1	31921451	31921452	A00252:294:H3YWTDSX5:4:1567:22173:35383/1	60	-
chr1	31922800	31922801	A00252:294:H3YWTDSX5:4:1621:16405:13025	60	+
chr1	31924648	31924649	A00252:294:H3YWTDSX5:4:1123:11071:11021/1	60	+
chr1	31925991	31925992	A00252:294:H3YWTDSX5:4:1130:12915:33630/1	60	-
chr1	31926536	31926537	A00252:294:H3YWTDSX5:4:2320:18367:36245/1	60	-
chr1	32016551	32016552	A00252:294:H3YWTDSX5:4:2118:10411:14888	60	-
chr1	32027685	32027686	A00252:294:H3YWTDSX5:4:2635:7301:29230	60	-
chr1	32027686	32027687	A00252:294:H3YWTDSX5:4:1125:24361:31751/1	60	-
chr1	32028267	32028268	A00252:294:H3YWTDSX5:4:1262:24704:24799	60	-
chr1	32047884	32047885	A00252:294:H3YWTDSX5:4:1656:20419:22858/1	60	-
chr1	32098215	32098216	A00252:294:H3YWTDSX5:4:1501:13187:19319	60	+
chr1	32128852	32128853	A00252:294:H3YWTDSX5:4:1120:8079:12289/1	60	+
chr1	32139965	32139966	A00252:294:H3YWTDSX5:4:1159:28185:1297/1	60	-
chr1	32295723	32295724	A00252:294:H3YWTDSX5:4:1172:8657:13886/1	60	-
chr1	32298523	32298524	A00252:294:H3YWTDSX5:4:1419:22661:9580	60	+
chr1	32305603	32305604	A00252:294:H3YWTDSX5:4:1133:30463:2206/1	60	-
chr1	32314824	32314825	A00252:294:H3YWTDSX5:4:1222:15863:35916	60	-
chr1	32597884	32597885	A00252:294:H3YWTDSX5:4:2654:25138:23265/1	60	+
chr1	32608307	32608308	A00252:294:H3YWTDSX5:4:1614:1235:12618/1	60	-
chr1	32618780	32618781	A00252:294:H3YWTDSX5:4:2658:18222:5963	60	-
chr1	32622088	32622089	A00252:294:H3YWTDSX5:4:1376:5222:15608/1	60	-
chr1	32622629	32622630	A00252:294:H3YWTDSX5:4:1109:22281:33348	60	+
chr1	32624859	32624860	A00252:294:H3YWTDSX5:4:1536:23746:35321/1	60	-
chr1	32626514	32626515	A00252:294:H3YWTDSX5:4:2625:27335:5963	60	-
chr1	32632968	32632969	A00252:294:H3YWTDSX5:4:1113:27019:2253	60	+
chr1	32681453	32681454	A00252:294:H3YWTDSX5:4:1147:30228:28823/1	60	+
chr1	32681454	32681455	A00252:294:H3YWTDSX5:4:1142:9950:3787/1	60	+
chr1	32800531	32800532	A00252:294:H3YWTDSX5:4:1162:8712:18270/1	60	-
chr1	32823719	32823720	A00252:294:H3YWTDSX5:4:2116:8106:1344	60	-
chr1	32823721	32823722	A00252:294:H3YWTDSX5:4:1318:3622:11992	60	-
chr1	32832537	32832538	A00252:294:H3YWTDSX5:4:1452:30047:18333/1	60	+
chr1	32846739	32846740	A00252:294:H3YWTDSX5:4:1111:8467:33473/1	60	+
chr1	32946963	32946964	A00252:294:H3YWTDSX5:4:1402:25988:10207/1	60	-
chr1	35000582	35000583	A00252:294:H3YWTDSX5:4:2216:5791:19664	60	-
chr1	35001648	35001649	A00252:294:H3YWTDSX5:4:1102:1425:9126/1	60	+
chr1	35010314	35010315	A00252:294:H3YWTDSX5:4:1664:31891:18082	60	-
chr1	35010321	35010322	A00252:294:H3YWTDSX5:4:1469:33003:25582/1	60	-
chr1	35017215	35017216	A00252:294:H3YWTDSX5:4:1142:3622:26741/1	60	-
chr1	35073616	35073617	A00252:294:H3YWTDSX5:4:2415:1371:23437	60	-
chr1	35103183	35103184	A00252:294:H3YWTDSX5:4:2640:24415:36229	60	-
chr1	35112658	35112659	A00252:294:H3YWTDSX5:4:1144:28022:22686/1	60	+
chr1	35179374	35179375	A00252:294:H3YWTDSX5:4:1467:11424:1579	60	-
chr1	35301201	35301202	A00252:294:H3YWTDSX5:4:1112:11125:7482/1	60	+
chr1	35301235	35301236	A00252:294:H3YWTDSX5:4:1216:15772:21668/1	60	-
chr1	35309730	35309731	A00252:294:H3YWTDSX5:4:1309:17381:32628/1	60	-
chr1	35310247	35310248	A00252:294:H3YWTDSX5:4:1278:23384:12148/1	60	-
chr1	35314709	35314710	A00252:294:H3YWTDSX5:4:1104:8558:4225/1	60	+
chr1	35348518	35348519	A00252:294:H3YWTDSX5:4:1140:12500:14747/1	60	-
chr1	35352490	35352491	A00252:294:H3YWTDSX5:4:2635:29903:9940	60	-
chr1	35364998	35364999	A00252:294:H3YWTDSX5:4:1134:13711:31782/1	60	-
chr1	35365857	35365858	A00252:294:H3YWTDSX5:4:1120:17445:29606/1	60	+
chr1	35365859	35365860	A00252:294:H3YWTDSX5:4:2542:8314:35117	60	+
chr1	35409157	35409158	A00252:294:H3YWTDSX5:4:1311:18882:30937/1	60	+
chr1	35422076	35422077	A00252:294:H3YWTDSX5:4:1643:27010:23907/1	60	+
chr1	35525318	35525319	A00252:294:H3YWTDSX5:4:1626:26973:21559	60	-
chr1	35551154	35551155	A00252:294:H3YWTDSX5:4:1102:28094:10097/1	60	+
chr1	35551156	35551157	A00252:294:H3YWTDSX5:4:2151:20320:10911	60	+
chr1	35615167	35615168	A00252:294:H3YWTDSX5:4:1109:1705:18537/1	60	+
chr1	35619757	35619758	A00252:294:H3YWTDSX5:4:2209:8739:25426/1	60	-
chr1	35633629	35633630	A00252:294:H3YWTDSX5:4:1427:21612:4914	60	+
chr1	35637199	35637200	A00252:294:H3YWTDSX5:4:1236:14299:5274/1	60	-
chr1	35751795	35751796	A00252:294:H3YWTDSX5:4:1146:6298:5541/1	60	+
chr1	35752799	35752800	A00252:294:H3YWTDSX5:4:1134:27796:11710/1	60	+
chr1	35829287	35829288	A00252:294:H3YWTDSX5:4:2403:7952:18239	60	+
chr1	35977237	35977238	A00252:294:H3YWTDSX5:4:1102:27552:27884/1	60	+
chr1	35977735	35977736	A00252:294:H3YWTDSX5:4:1110:30599:16313	60	-
chr1	35993140	35993141	A00252:294:H3YWTDSX5:4:1110:23737:34334/1	60	-
chr1	35995380	35995381	A00252:294:H3YWTDSX5:4:2378:14416:34475	60	-
chr1	35997386	35997387	A00252:294:H3YWTDSX5:4:1126:8675:6527/1	60	-
chr1	36000368	36000369	A00252:294:H3YWTDSX5:4:1205:20754:27320/1	60	-
chr1	36032589	36032590	A00252:294:H3YWTDSX5:4:2449:16071:32863	60	-
chr1	36042475	36042476	A00252:294:H3YWTDSX5:4:1137:32145:29387	60	+
chr1	36264695	36264696	A00252:294:H3YWTDSX5:4:1607:11939:8108	60	-
chr1	36270815	36270816	A00252:294:H3YWTDSX5:4:1116:16423:30279	60	-
chr1	37592756	37592757	A00252:294:H3YWTDSX5:4:1107:18123:14873/1	60	+
chr1	37965547	37965548	A00252:294:H3YWTDSX5:4:1125:19859:27618/1	60	-
chr1	37982577	37982578	A00252:294:H3YWTDSX5:4:1168:13756:15264/1	60	-
chr1	38996567	38996568	A00252:294:H3YWTDSX5:4:1249:27507:24580/1	60	-
chr1	39004874	39004875	A00252:294:H3YWTDSX5:4:1204:8856:8782/1	60	+
chr1	39010787	39010788	A00252:294:H3YWTDSX5:4:2413:31322:15186	60	-
chr1	39154253	39154254	A00252:294:H3YWTDSX5:4:1412:18448:20666/1	60	-
chr1	39170594	39170595	A00252:294:H3YWTDSX5:4:1429:1262:18677/1	60	-
chr1	39224255	39224256	A00252:294:H3YWTDSX5:4:1241:30680:35587/1	60	+
chr1	39250554	39250555	A00252:294:H3YWTDSX5:4:2137:20961:7169/1	60	+
chr1	39252039	39252040	A00252:294:H3YWTDSX5:4:1325:25120:18850/1	60	-
chr1	39265830	39265831	A00252:294:H3YWTDSX5:4:1208:29866:8970/1	60	-
chr1	39283132	39283133	A00252:294:H3YWTDSX5:4:2227:21296:2300	60	-
chr1	39313900	39313901	A00252:294:H3YWTDSX5:4:1435:10267:31140	60	-
chr1	39313901	39313902	A00252:294:H3YWTDSX5:4:1104:11559:25520/1	60	-
chr1	39329230	39329231	A00252:294:H3YWTDSX5:4:1126:19524:5932/1	60	+
chr1	39334960	39334961	A00252:294:H3YWTDSX5:4:1210:16559:14794	60	-
chr1	39424412	39424413	A00252:294:H3YWTDSX5:4:1133:24306:14027/1	60	-
chr1	39427072	39427073	A00252:294:H3YWTDSX5:4:1126:24279:12602/1	60	-
chr1	39466063	39466064	A00252:294:H3YWTDSX5:4:2510:3079:10488/1	60	-
chr1	39529299	39529300	A00252:294:H3YWTDSX5:4:1105:3197:15170	60	-
chr1	39831724	39831725	A00252:294:H3YWTDSX5:4:1401:31123:29810/1	60	-
chr1	39876834	39876835	A00252:294:H3YWTDSX5:4:2311:21377:11616	60	-
chr1	39962253	39962254	A00252:294:H3YWTDSX5:4:2613:30906:23610	60	-
chr1	39997736	39997737	A00252:294:H3YWTDSX5:4:2325:18511:36464/1	60	-
chr1	40066843	40066844	A00252:294:H3YWTDSX5:4:1244:5141:3192/1	60	-
chr1	40172207	40172208	A00252:294:H3YWTDSX5:4:1118:26485:10598/1	60	-
chr1	40195893	40195894	A00252:294:H3YWTDSX5:4:1271:14642:3145/1	60	-
chr1	40202183	40202184	A00252:294:H3YWTDSX5:4:1108:30707:10394/1	60	+
chr1	40236636	40236637	A00252:294:H3YWTDSX5:4:1426:20790:16579	60	-
chr1	40391918	40391919	A00252:294:H3YWTDSX5:4:1127:31656:22811/1	60	+
chr1	40493351	40493352	A00252:294:H3YWTDSX5:4:1453:17128:21919/1	60	+
chr1	40699542	40699543	A00252:294:H3YWTDSX5:4:1539:30427:24032/1	60	-
chr1	40718354	40718355	A00252:294:H3YWTDSX5:4:1620:15302:12868	60	-
chr1	40743707	40743708	A00252:294:H3YWTDSX5:4:1120:4056:4726/1	60	-
chr1	41093374	41093375	A00252:294:H3YWTDSX5:4:2608:11867:25457	60	+
chr1	41116191	41116192	A00252:294:H3YWTDSX5:4:1110:15971:24142/1	60	+
chr1	41126926	41126927	A00252:294:H3YWTDSX5:4:1322:31503:20666	60	-
chr1	41127062	41127063	A00252:294:H3YWTDSX5:4:1134:16306:18176/1	60	+
chr1	41143134	41143135	A00252:294:H3YWTDSX5:4:1234:8856:33176	60	-
chr1	41146879	41146880	A00252:294:H3YWTDSX5:4:1104:20482:16266/1	60	+
chr1	41152945	41152946	A00252:294:H3YWTDSX5:4:1102:23258:1344/1	60	+
chr1	42199107	42199108	A00252:294:H3YWTDSX5:4:1158:11939:27899/1	60	+
chr1	42256652	42256653	A00252:294:H3YWTDSX5:4:1106:25934:9518/1	60	-
chr1	42257840	42257841	A00252:294:H3YWTDSX5:4:1102:16721:2707/1	60	+
chr1	42265767	42265768	A00252:294:H3YWTDSX5:4:1208:3459:34068/1	60	+
chr1	42272909	42272910	A00252:294:H3YWTDSX5:4:2654:20030:12258	60	-
chr1	42277597	42277598	A00252:294:H3YWTDSX5:4:2218:1759:34976	60	-
chr1	42668477	42668478	A00252:294:H3YWTDSX5:4:2410:3314:10175/1	60	-
chr1	42711232	42711233	A00252:294:H3YWTDSX5:4:1316:21377:19319/1	60	+
chr1	42761417	42761418	A00252:294:H3YWTDSX5:4:1148:6632:17801/1	60	+
chr1	42826269	42826270	A00252:294:H3YWTDSX5:4:2454:32362:2895	60	+
chr1	42826417	42826418	A00252:294:H3YWTDSX5:4:1509:14814:25019	60	-
chr1	42834595	42834596	A00252:294:H3YWTDSX5:4:2168:14498:36652/1	60	-
chr1	43320624	43320625	A00252:294:H3YWTDSX5:4:1205:3821:9330/1	60	-
chr1	43361892	43361893	A00252:294:H3YWTDSX5:4:1104:8467:26929/1	60	-
chr1	43363384	43363385	A00252:294:H3YWTDSX5:4:2646:13865:17018/1	60	-
chr1	43363385	43363386	A00252:294:H3YWTDSX5:4:1301:27633:19288/1	60	-
chr1	43377748	43377749	A00252:294:H3YWTDSX5:4:1103:17987:9471/1	60	+
chr1	43394322	43394323	A00252:294:H3YWTDSX5:4:1255:29270:9377/1	60	-
chr1	43395540	43395541	A00252:294:H3YWTDSX5:4:1137:13503:23938/1	60	-
chr1	43396258	43396259	A00252:294:H3YWTDSX5:4:1139:13141:21277/1	60	-
chr1	43402058	43402059	A00252:294:H3YWTDSX5:4:1112:12888:11757/1	60	+
chr1	43402059	43402060	A00252:294:H3YWTDSX5:4:1462:17038:21355	60	+
chr1	43402091	43402092	A00252:294:H3YWTDSX5:4:1129:24071:35227/1	60	+
chr1	43410394	43410395	A00252:294:H3YWTDSX5:4:1307:17662:25723/1	60	-
chr1	43421967	43421968	A00252:294:H3YWTDSX5:4:1338:25355:2691	60	-
chr1	43570181	43570182	A00252:294:H3YWTDSX5:4:2444:24894:32800	60	+
chr1	43658858	43658859	A00252:294:H3YWTDSX5:4:1178:15275:11600/1	60	+
chr1	43665732	43665733	A00252:294:H3YWTDSX5:4:1168:10384:33786/1	60	-
chr1	43682121	43682122	A00252:294:H3YWTDSX5:4:1405:27751:34867/1	60	-
chr1	43711152	43711153	A00252:294:H3YWTDSX5:4:1151:10872:25801/1	60	+
chr1	43711527	43711528	A00252:294:H3YWTDSX5:4:2377:2031:4914	60	+
chr1	43741056	43741057	A00252:294:H3YWTDSX5:4:2170:20003:14246/1	60	+
chr1	43742864	43742865	A00252:294:H3YWTDSX5:4:1224:5764:30452/1	60	+
chr1	43749215	43749216	A00252:294:H3YWTDSX5:4:1267:4101:32643/1	60	+
chr1	43803354	43803355	A00252:294:H3YWTDSX5:4:1144:1633:21136/1	60	+
chr1	43837397	43837398	A00252:294:H3YWTDSX5:4:1144:31557:27367	60	-
chr1	44745135	44745136	A00252:294:H3YWTDSX5:4:1105:19759:36777	60	-
chr1	44745920	44745921	A00252:294:H3YWTDSX5:4:1168:20211:28604/1	60	-
chr1	44753295	44753296	A00252:294:H3YWTDSX5:4:1174:8549:24846/1	60	-
chr1	44932811	44932812	A00252:294:H3YWTDSX5:4:1154:9525:20462	60	-
chr1	44939845	44939846	A00252:294:H3YWTDSX5:4:1466:6361:10034/1	60	-
chr1	44943703	44943704	A00252:294:H3YWTDSX5:4:1159:19253:1047/1	60	+
chr1	45382661	45382662	A00252:294:H3YWTDSX5:4:1250:9634:19398	60	-
chr1	45414395	45414396	A00252:294:H3YWTDSX5:4:2155:7111:18286/1	60	+
chr1	45439061	45439062	A00252:294:H3YWTDSX5:4:1331:16649:2362/1	60	-
chr1	45453421	45453422	A00252:294:H3YWTDSX5:4:1101:10890:7983/1	60	-
chr1	45518880	45518881	A00252:294:H3YWTDSX5:4:1102:24171:5431/1	60	+
chr1	45615309	45615310	A00252:294:H3YWTDSX5:4:1126:11930:28385/1	60	+
chr1	45636757	45636758	A00252:294:H3YWTDSX5:4:2664:11577:36949	60	+
chr1	45654838	45654839	A00252:294:H3YWTDSX5:4:1109:28339:34914/1	60	+
chr1	45675625	45675626	A00252:294:H3YWTDSX5:4:1124:30020:6230/1	60	-
chr1	45675627	45675628	A00252:294:H3YWTDSX5:4:2119:32000:18615	60	-
chr1	45677424	45677425	A00252:294:H3YWTDSX5:4:1101:9055:12226/1	60	+
chr1	45738227	45738228	A00252:294:H3YWTDSX5:4:1173:15781:33458/1	60	+
chr1	45809573	45809574	A00252:294:H3YWTDSX5:4:1419:3414:12853/1	60	+
chr1	45836046	45836047	A00252:294:H3YWTDSX5:4:1158:25834:7748/1	60	+
chr1	45845567	45845568	A00252:294:H3YWTDSX5:4:1215:13114:9612/1	60	-
chr1	45886770	45886771	A00252:294:H3YWTDSX5:4:2668:3504:7811	60	-
chr1	45901604	45901605	A00252:294:H3YWTDSX5:4:2202:23249:30608	60	+
chr1	46050768	46050769	A00252:294:H3YWTDSX5:4:1110:23339:6558/1	60	+
chr1	46050769	46050770	A00252:294:H3YWTDSX5:4:2335:9815:18302	60	+
chr1	46050770	46050771	A00252:294:H3YWTDSX5:4:1358:17933:27790	60	+
chr1	46072129	46072130	A00252:294:H3YWTDSX5:4:1113:26006:22263/1	60	+
chr1	46106659	46106660	A00252:294:H3YWTDSX5:4:1106:30391:20901/1	60	+
chr1	46640891	46640892	A00252:294:H3YWTDSX5:4:1134:24912:21089/1	60	-
chr1	46681574	46681575	A00252:294:H3YWTDSX5:4:2469:7898:20400	60	-
chr1	47281860	47281861	A00252:294:H3YWTDSX5:4:1101:20094:22044/1	60	+
chr1	47368774	47368775	A00252:294:H3YWTDSX5:4:1171:10529:20478	60	-
chr1	50055426	50055427	A00252:294:H3YWTDSX5:4:1569:15591:10238	60	+
chr1	50579442	50579443	A00252:294:H3YWTDSX5:4:2466:1958:16470	60	-
chr1	50633794	50633795	A00252:294:H3YWTDSX5:4:1177:27950:14544/1	60	-
chr1	50813807	50813808	A00252:294:H3YWTDSX5:4:1103:25301:30248	60	-
chr1	50839990	50839991	A00252:294:H3YWTDSX5:4:1402:28393:32346/1	60	+
chr1	50843563	50843564	A00252:294:H3YWTDSX5:4:1274:24930:3239	60	-
chr1	51027175	51027176	A00252:294:H3YWTDSX5:4:2155:30635:21230/1	60	+
chr1	51419948	51419949	A00252:294:H3YWTDSX5:4:1159:16966:33348/1	60	-
chr1	51445543	51445544	A00252:294:H3YWTDSX5:4:1138:16495:19946/1	60	+
chr1	51455879	51455880	A00252:294:H3YWTDSX5:4:1140:27715:27038/1	60	+
chr1	51756213	51756214	A00252:294:H3YWTDSX5:4:1160:23692:35258/1	60	+
chr1	51796265	51796266	A00252:294:H3YWTDSX5:4:1168:16089:1579/1	60	+
chr1	51812160	51812161	A00252:294:H3YWTDSX5:4:1221:24216:13150/1	60	+
chr1	51820612	51820613	A00252:294:H3YWTDSX5:4:1148:18701:5040/1	60	+
chr1	52262016	52262017	A00252:294:H3YWTDSX5:4:2425:14091:26772/1	60	+
chr1	52277908	52277909	A00252:294:H3YWTDSX5:4:1423:26657:4288	60	-
chr1	52453303	52453304	A00252:294:H3YWTDSX5:4:2106:29966:29183/1	60	+
chr1	52487488	52487489	A00252:294:H3YWTDSX5:4:1144:19370:21480/1	60	+
chr1	52496176	52496177	A00252:294:H3YWTDSX5:4:1623:16631:30452/1	60	+
chr1	52497347	52497348	A00252:294:H3YWTDSX5:4:1156:25464:31281/1	60	-
chr1	52512796	52512797	A00252:294:H3YWTDSX5:4:2474:26115:28369	60	-
chr1	52514232	52514233	A00252:294:H3YWTDSX5:4:2118:28320:36323/1	60	+
chr1	52529686	52529687	A00252:294:H3YWTDSX5:4:2329:32208:25927/1	60	-
chr1	52532094	52532095	A00252:294:H3YWTDSX5:4:1119:29487:36746/1	60	+
chr1	52783966	52783967	A00252:294:H3YWTDSX5:4:1331:19813:9502/1	60	+
chr1	52964614	52964615	A00252:294:H3YWTDSX5:4:1133:27606:1423/1	60	+
chr1	53033942	53033943	A00252:294:H3YWTDSX5:4:2271:23692:10614/1	60	+
chr1	53797540	53797541	A00252:294:H3YWTDSX5:4:1472:1886:23891/1	60	+
chr1	53918641	53918642	A00252:294:H3YWTDSX5:4:1108:25635:26068	60	-
chr1	53918642	53918643	A00252:294:H3YWTDSX5:4:1108:31286:19413/1	60	-
chr1	53928865	53928866	A00252:294:H3YWTDSX5:4:1121:29396:7404/1	60	-
chr1	53929182	53929183	A00252:294:H3YWTDSX5:4:1157:17201:26553	60	+
chr1	53994282	53994283	A00252:294:H3YWTDSX5:4:2310:11831:34225/1	60	-
chr1	54593795	54593796	A00252:294:H3YWTDSX5:4:1176:15664:29496/1	60	-
chr1	55147960	55147961	A00252:294:H3YWTDSX5:4:1141:31765:31704/1	60	+
chr1	55165040	55165041	A00252:294:H3YWTDSX5:4:1557:4951:25097	60	+
chr1	56244249	56244250	A00252:294:H3YWTDSX5:4:1570:26368:30749/1	60	+
chr1	57209956	57209957	A00252:294:H3YWTDSX5:4:2363:9579:26412/1	60	-
chr1	58682604	58682605	A00252:294:H3YWTDSX5:4:1312:32371:18599/1	60	+
chr1	58692639	58692640	A00252:294:H3YWTDSX5:4:2167:11351:32957/1	60	-
chr1	58722108	58722109	A00252:294:H3YWTDSX5:4:1647:7473:32346/1	60	+
chr1	59318683	59318684	A00252:294:H3YWTDSX5:4:1345:16550:13964/1	60	+
chr1	59355866	59355867	A00252:294:H3YWTDSX5:4:1117:24198:28526/1	60	+
chr1	60179767	60179768	A00252:294:H3YWTDSX5:4:1509:11279:30577/1	60	-
chr1	61176849	61176850	A00252:294:H3YWTDSX5:4:2364:2962:17707	60	+
chr1	61229001	61229002	A00252:294:H3YWTDSX5:4:1251:15320:1407/1	60	-
chr1	61266591	61266592	A00252:294:H3YWTDSX5:4:2275:10565:31093/1	60	-
chr1	62197869	62197870	A00252:294:H3YWTDSX5:4:1413:20735:10786/1	60	+
chr1	62202142	62202143	A00252:294:H3YWTDSX5:4:1124:23927:23453/1	60	+
chr1	62368552	62368553	A00252:294:H3YWTDSX5:4:1510:20582:27461/1	60	-
chr1	63010768	63010769	A00252:294:H3YWTDSX5:4:1262:10926:27336/1	60	-
chr1	63512365	63512366	A00252:294:H3YWTDSX5:4:1114:13250:12195/1	60	+
chr1	64425659	64425660	A00252:294:H3YWTDSX5:4:1425:16902:29105/1	60	-
chr1	64940989	64940990	A00252:294:H3YWTDSX5:4:1370:13530:19413/1	60	-
chr1	65304492	65304493	A00252:294:H3YWTDSX5:4:1108:27290:13557/1	60	+
chr1	65656863	65656864	A00252:294:H3YWTDSX5:4:2621:17734:35587	60	+
chr1	66800652	66800653	A00252:294:H3YWTDSX5:4:1102:7455:12242/1	60	-
chr1	67882915	67882916	A00252:294:H3YWTDSX5:4:2376:25735:7733	60	+
chr1	68261453	68261454	A00252:294:H3YWTDSX5:4:1669:26567:4883	60	+
chr1	68488477	68488478	A00252:294:H3YWTDSX5:4:1242:15365:10974/1	60	+
chr1	68488478	68488479	A00252:294:H3YWTDSX5:4:1309:30002:24893	60	+
chr1	68493612	68493613	A00252:294:H3YWTDSX5:4:1105:25382:17613/1	60	-
chr1	70018734	70018735	A00252:294:H3YWTDSX5:4:1429:11885:12931	60	+
chr1	70196460	70196461	A00252:294:H3YWTDSX5:4:1174:25527:5337/1	60	-
chr1	72164737	72164738	A00252:294:H3YWTDSX5:4:1105:14742:5071	60	+
chr1	72168919	72168920	A00252:294:H3YWTDSX5:4:2343:13223:2566/1	60	-
chr1	72168920	72168921	A00252:294:H3YWTDSX5:4:2113:4951:1078	60	-
chr1	72168921	72168922	A00252:294:H3YWTDSX5:4:1125:17635:18944/1	60	-
chr1	72268807	72268808	A00252:294:H3YWTDSX5:4:1367:6840:6856/1	60	+
chr1	72269481	72269482	A00252:294:H3YWTDSX5:4:1102:3143:22373/1	60	+
chr1	72343042	72343043	A00252:294:H3YWTDSX5:4:2544:3658:15624/1	60	-
chr1	72595616	72595617	A00252:294:H3YWTDSX5:4:2573:15103:7326	60	-
chr1	72595618	72595619	A00252:294:H3YWTDSX5:4:1117:17680:11193/1	60	-
chr1	72968631	72968632	A00252:294:H3YWTDSX5:4:1408:30373:25316	60	+
chr1	74703634	74703635	A00252:294:H3YWTDSX5:4:1107:15944:7122/1	60	+
chr1	74703635	74703636	A00252:294:H3YWTDSX5:4:2124:30834:27649	60	+
chr1	74721253	74721254	A00252:294:H3YWTDSX5:4:1113:22191:29340/1	60	+
chr1	74996084	74996085	A00252:294:H3YWTDSX5:4:1122:9679:35916	60	-
chr1	75304241	75304242	A00252:294:H3YWTDSX5:4:2438:30174:19554/1	60	+
chr1	75309342	75309343	A00252:294:H3YWTDSX5:4:1218:24668:2002	60	-
chr1	75561370	75561371	A00252:294:H3YWTDSX5:4:2507:18005:7185	60	+
chr1	75654616	75654617	A00252:294:H3YWTDSX5:4:1138:19859:30843/1	60	-
chr1	76026501	76026502	A00252:294:H3YWTDSX5:4:1108:26802:4852/1	60	-
chr1	76524634	76524635	A00252:294:H3YWTDSX5:4:2240:5611:12117	60	-
chr1	77561519	77561520	A00252:294:H3YWTDSX5:4:1111:1570:26663/1	60	-
chr1	77572083	77572084	A00252:294:H3YWTDSX5:4:1114:32461:30530	60	-
chr1	77943537	77943538	A00252:294:H3YWTDSX5:4:1365:12038:11600	60	-
chr1	78551932	78551933	A00252:294:H3YWTDSX5:4:1501:17101:26443	60	-
chr1	79692291	79692292	A00252:294:H3YWTDSX5:4:2578:32868:21120/1	60	-
chr1	81029844	81029845	A00252:294:H3YWTDSX5:4:1270:9263:23516/1	60	+
chr1	81604192	81604193	A00252:294:H3YWTDSX5:4:1437:23773:21183/1	60	+
chr1	82321157	82321158	A00252:294:H3YWTDSX5:4:2169:30038:6543/1	60	+
chr1	82495889	82495890	A00252:294:H3YWTDSX5:4:1611:30192:28635/1	60	+
chr1	82583543	82583544	A00252:294:H3YWTDSX5:4:1225:10945:34788	60	-
chr1	82709840	82709841	A00252:294:H3YWTDSX5:4:1277:30337:2080/1	60	-
chr1	83153099	83153100	A00252:294:H3YWTDSX5:4:2372:19343:14951/1	60	-
chr1	84307676	84307677	A00252:294:H3YWTDSX5:4:1165:11984:15859	60	-
chr1	85171891	85171892	A00252:294:H3YWTDSX5:4:1134:27100:25786/1	60	+
chr1	85171892	85171893	A00252:294:H3YWTDSX5:4:1153:8278:6183/1	60	+
chr1	85191309	85191310	A00252:294:H3YWTDSX5:4:2341:17056:17754	60	+
chr1	85635805	85635806	A00252:294:H3YWTDSX5:4:1118:28113:12602/1	60	-
chr1	86645628	86645629	A00252:294:H3YWTDSX5:4:1107:11062:34867	60	+
chr1	86652902	86652903	A00252:294:H3YWTDSX5:4:1252:9417:36620/1	60	+
chr1	86720674	86720675	A00252:294:H3YWTDSX5:4:2240:8657:26287/1	60	-
chr1	86994881	86994882	A00252:294:H3YWTDSX5:4:2602:12048:4852	60	+
chr1	87039670	87039671	A00252:294:H3YWTDSX5:4:1110:21929:33520/1	60	+
chr1	87077226	87077227	A00252:294:H3YWTDSX5:4:2632:8196:29528	60	-
chr1	87354631	87354632	A00252:294:H3YWTDSX5:4:2278:30400:6417	60	-
chr1	88729021	88729022	A00252:294:H3YWTDSX5:4:1278:13178:32456	60	+
chr1	88740338	88740339	A00252:294:H3YWTDSX5:4:1165:14922:31908/1	60	+
chr1	88740734	88740735	A00252:294:H3YWTDSX5:4:2262:21052:28776	60	-
chr1	88756338	88756339	A00252:294:H3YWTDSX5:4:1323:25925:30232/1	60	+
chr1	88817081	88817082	A00252:294:H3YWTDSX5:4:1520:23990:30827	60	+
chr1	88831912	88831913	A00252:294:H3YWTDSX5:4:1107:14036:18944/1	60	-
chr1	89116324	89116325	A00252:294:H3YWTDSX5:4:1217:30725:10708/1	60	+
chr1	89252784	89252785	A00252:294:H3YWTDSX5:4:1101:11803:31109/1	60	+
chr1	89252786	89252787	A00252:294:H3YWTDSX5:4:2151:30978:3443	60	+
chr1	89638084	89638085	A00252:294:H3YWTDSX5:4:2632:17725:34413	60	+
chr1	89679135	89679136	A00252:294:H3YWTDSX5:4:1111:6153:1251/1	60	+
chr1	90018721	90018722	A00252:294:H3YWTDSX5:4:1143:22996:35931/1	60	+
chr1	90947003	90947004	A00252:294:H3YWTDSX5:4:1139:13024:1470/1	60	-
chr1	92004046	92004047	A00252:294:H3YWTDSX5:4:1231:12454:2581	60	+
chr1	92367980	92367981	A00252:294:H3YWTDSX5:4:2564:24650:30718/1	60	+
chr1	92555159	92555160	A00252:294:H3YWTDSX5:4:1133:13458:14372/1	60	+
chr1	92559811	92559812	A00252:294:H3YWTDSX5:4:2258:12391:18756	60	-
chr1	92570420	92570421	A00252:294:H3YWTDSX5:4:1107:17282:29575/1	60	+
chr1	92570421	92570422	A00252:294:H3YWTDSX5:4:2645:1190:30890	60	+
chr1	92574607	92574608	A00252:294:H3YWTDSX5:4:1145:21676:10473/1	60	-
chr1	92577934	92577935	A00252:294:H3YWTDSX5:4:2465:32127:5713	60	+
chr1	92587484	92587485	A00252:294:H3YWTDSX5:4:1144:19461:2722/1	60	-
chr1	92604934	92604935	A00252:294:H3YWTDSX5:4:2635:9272:8719	60	+
chr1	93030275	93030276	A00252:294:H3YWTDSX5:4:1433:15727:6621	60	+
chr1	93103277	93103278	A00252:294:H3YWTDSX5:4:1104:18475:30076/1	60	+
chr1	93109882	93109883	A00252:294:H3YWTDSX5:4:2415:13024:6793	60	-
chr1	93138240	93138241	A00252:294:H3YWTDSX5:4:1528:20555:8594/1	60	-
chr1	93198040	93198041	A00252:294:H3YWTDSX5:4:1233:27163:9674/1	60	+
chr1	93251294	93251295	A00252:294:H3YWTDSX5:4:2153:10303:15608/1	60	+
chr1	93349012	93349013	A00252:294:H3YWTDSX5:4:1172:22679:18537/1	60	+
chr1	93370685	93370686	A00252:294:H3YWTDSX5:4:1177:16324:32643	60	-
chr1	93540734	93540735	A00252:294:H3YWTDSX5:4:1145:29297:22013/1	60	+
chr1	93888397	93888398	A00252:294:H3YWTDSX5:4:1269:28185:31046/1	60	+
chr1	93892000	93892001	A00252:294:H3YWTDSX5:4:1339:1380:30091/1	60	+
chr1	94087620	94087621	A00252:294:H3YWTDSX5:4:1110:4679:24972/1	60	-
chr1	94387993	94387994	A00252:294:H3YWTDSX5:4:1167:20057:4194/1	60	+
chr1	94477143	94477144	A00252:294:H3YWTDSX5:4:1220:10583:4225/1	60	+
chr1	94889012	94889013	A00252:294:H3YWTDSX5:4:1512:7274:1846/1	60	+
chr1	96831236	96831237	A00252:294:H3YWTDSX5:4:1118:17092:5572/1	60	+
chr1	96876982	96876983	A00252:294:H3YWTDSX5:4:1116:18765:11788/1	60	+
chr1	97430369	97430370	A00252:294:H3YWTDSX5:4:2176:18059:17738/1	60	-
chr1	97575763	97575764	A00252:294:H3YWTDSX5:4:1116:16043:21449/1	60	+
chr1	97596177	97596178	A00252:294:H3YWTDSX5:4:2465:31837:8312	60	-
chr1	97709442	97709443	A00252:294:H3YWTDSX5:4:1106:2067:35603/1	60	+
chr1	97714291	97714292	A00252:294:H3YWTDSX5:4:2105:14579:36198/1	60	-
chr1	97721505	97721506	A00252:294:H3YWTDSX5:4:1150:10610:34898/1	60	+
chr1	97721507	97721508	A00252:294:H3YWTDSX5:4:1372:1877:11412	60	+
chr1	97822634	97822635	A00252:294:H3YWTDSX5:4:1141:28718:26616/1	60	+
chr1	97824786	97824787	A00252:294:H3YWTDSX5:4:1519:32967:2722/1	60	+
chr1	97850574	97850575	A00252:294:H3YWTDSX5:4:1254:10493:20071/1	60	+
chr1	98001311	98001312	A00252:294:H3YWTDSX5:4:1178:29740:5776/1	60	+
chr1	98187902	98187903	A00252:294:H3YWTDSX5:4:1415:31611:34100/1	60	-
chr1	98189651	98189652	A00252:294:H3YWTDSX5:4:1302:12961:21089/1	60	-
chr1	98246119	98246120	A00252:294:H3YWTDSX5:4:1106:8178:22889/1	60	+
chr1	98405989	98405990	A00252:294:H3YWTDSX5:4:1201:8006:14231/1	60	+
chr1	99879026	99879027	A00252:294:H3YWTDSX5:4:1429:17888:24330/1	60	+
chr1	100018164	100018165	A00252:294:H3YWTDSX5:4:1203:8703:12023	60	+
chr1	100029632	100029633	A00252:294:H3YWTDSX5:4:2640:20292:33818/1	60	+
chr1	100258866	100258867	A00252:294:H3YWTDSX5:4:1539:7419:31626/1	60	-
chr1	100902345	100902346	A00252:294:H3YWTDSX5:4:1112:24144:23046/1	60	-
chr1	100921360	100921361	A00252:294:H3YWTDSX5:4:1117:24876:19680/1	60	+
chr1	100970635	100970636	A00252:294:H3YWTDSX5:4:1118:17788:35274/1	60	+
chr1	101028400	101028401	A00252:294:H3YWTDSX5:4:1215:1009:6214/1	60	+
chr1	103006675	103006676	A00252:294:H3YWTDSX5:4:1164:16568:11710	60	-
chr1	105611295	105611296	A00252:294:H3YWTDSX5:4:2260:9444:33254/1	60	+
chr1	107066358	107066359	A00252:294:H3YWTDSX5:4:1144:23231:3928/1	60	-
chr1	107455238	107455239	A00252:294:H3YWTDSX5:4:1614:26060:19633/1	60	+
chr1	107672724	107672725	A00252:294:H3YWTDSX5:4:1146:24406:22936/1	60	+
chr1	107683126	107683127	A00252:294:H3YWTDSX5:4:2642:31268:29434	60	-
chr1	107776088	107776089	A00252:294:H3YWTDSX5:4:1327:20446:26850/1	60	+
chr1	107784595	107784596	A00252:294:H3YWTDSX5:4:1440:9579:36307	60	-
chr1	107883801	107883802	A00252:294:H3YWTDSX5:4:1630:13928:28870	60	+
chr1	107924597	107924598	A00252:294:H3YWTDSX5:4:1233:26585:11021/1	60	-
chr1	107940584	107940585	A00252:294:H3YWTDSX5:4:1103:12454:11882/1	60	-
chr1	107975627	107975628	A00252:294:H3YWTDSX5:4:1165:30770:35775/1	60	+
chr1	108695150	108695151	A00252:294:H3YWTDSX5:4:1568:2672:21746/1	60	+
chr1	108757491	108757492	A00252:294:H3YWTDSX5:4:1271:9778:28792/1	60	-
chr1	108757769	108757770	A00252:294:H3YWTDSX5:4:1261:5475:36652/1	60	-
chr1	108965177	108965178	A00252:294:H3YWTDSX5:4:2146:9516:11710	60	-
chr1	108982853	108982854	A00252:294:H3YWTDSX5:4:1103:8287:25426/1	60	-
chr1	109043569	109043570	A00252:294:H3YWTDSX5:4:1516:5113:18646/1	60	+
chr1	109219712	109219713	A00252:294:H3YWTDSX5:4:2130:12698:5635/1	60	+
chr1	109223358	109223359	A00252:294:H3YWTDSX5:4:1318:29134:18004/1	60	+
chr1	109325668	109325669	A00252:294:H3YWTDSX5:4:1471:19434:23343	60	-
chr1	109362038	109362039	A00252:294:H3YWTDSX5:4:1135:19452:9345	60	+
chr1	109557521	109557522	A00252:294:H3YWTDSX5:4:1241:7979:31532/1	60	-
chr1	109563918	109563919	A00252:294:H3YWTDSX5:4:2163:12228:25739/1	60	+
chr1	109575626	109575627	A00252:294:H3YWTDSX5:4:1411:17264:33144	60	-
chr1	109697026	109697027	A00252:294:H3YWTDSX5:4:1123:22806:28056	60	-
chr1	109905400	109905401	A00252:294:H3YWTDSX5:4:1348:14760:4163/1	60	+
chr1	110344790	110344791	A00252:294:H3YWTDSX5:4:1249:29297:16031/1	60	-
chr1	110355091	110355092	A00252:294:H3YWTDSX5:4:1605:13657:31782/1	60	+
chr1	110359331	110359332	A00252:294:H3YWTDSX5:4:1103:16387:18411/1	60	+
chr1	110839526	110839527	A00252:294:H3YWTDSX5:4:1476:17797:19852	60	-
chr1	110953776	110953777	A00252:294:H3YWTDSX5:4:1310:22733:29747/1	60	+
chr1	111156561	111156562	A00252:294:H3YWTDSX5:4:1336:12807:35634/1	60	+
chr1	111169021	111169022	A00252:294:H3YWTDSX5:4:1516:23637:13964/1	60	+
chr1	111173994	111173995	A00252:294:H3YWTDSX5:4:1633:20925:17722/1	60	-
chr1	111458150	111458151	A00252:294:H3YWTDSX5:4:1243:24894:17832/1	60	+
chr1	111625807	111625808	A00252:294:H3YWTDSX5:4:1105:1913:2519/1	60	+
chr1	111639623	111639624	A00252:294:H3YWTDSX5:4:1416:10990:3490	60	-
chr1	111658419	111658420	A00252:294:H3YWTDSX5:4:1367:15248:32690/1	60	-
chr1	111710078	111710079	A00252:294:H3YWTDSX5:4:1149:25346:12790/1	60	+
chr1	112349018	112349019	A00252:294:H3YWTDSX5:4:1237:17183:25363/1	60	+
chr1	112444365	112444366	A00252:294:H3YWTDSX5:4:1314:6054:3082/1	60	-
chr1	112470165	112470166	A00252:294:H3YWTDSX5:4:2159:13720:23719/1	60	+
chr1	112594499	112594500	A00252:294:H3YWTDSX5:4:1106:16839:12117/1	60	+
chr1	112635372	112635373	A00252:294:H3YWTDSX5:4:1128:10185:34068/1	60	-
chr1	112657386	112657387	A00252:294:H3YWTDSX5:4:2159:5086:12054	60	+
chr1	112872644	112872645	A00252:294:H3YWTDSX5:4:1309:1588:6496/1	60	+
chr1	112962284	112962285	A00252:294:H3YWTDSX5:4:2564:3784:20228/1	60	+
chr1	113395740	113395741	A00252:294:H3YWTDSX5:4:1261:18620:22153	60	-
chr1	113680820	113680821	A00252:294:H3YWTDSX5:4:1511:13051:36088/1	60	+
chr1	113766353	113766354	A00252:294:H3YWTDSX5:4:1122:28239:33990/1	60	+
chr1	113787683	113787684	A00252:294:H3YWTDSX5:4:2419:27199:25144	60	-
chr1	113796838	113796839	A00252:294:H3YWTDSX5:4:1157:26332:15530/1	60	+
chr1	113900704	113900705	A00252:294:H3YWTDSX5:4:1103:2564:2801/1	60	-
chr1	113933773	113933774	A00252:294:H3YWTDSX5:4:2226:11216:10488/1	60	-
chr1	113954864	113954865	A00252:294:H3YWTDSX5:4:1108:7256:10175/1	60	+
chr1	113955803	113955804	A00252:294:H3YWTDSX5:4:1140:28492:2769/1	60	-
chr1	114409127	114409128	A00252:294:H3YWTDSX5:4:1319:32199:31673/1	60	+
chr1	114436818	114436819	A00252:294:H3YWTDSX5:4:1114:10456:28463/1	60	-
chr1	114500353	114500354	A00252:294:H3YWTDSX5:4:1104:7365:17785/1	60	+
chr1	114552904	114552905	A00252:294:H3YWTDSX5:4:1462:18466:7795	60	-
chr1	114770382	114770383	A00252:294:H3YWTDSX5:4:2238:25364:32393	60	+
chr1	116359442	116359443	A00252:294:H3YWTDSX5:4:2338:22752:9017/1	60	-
chr1	116999193	116999194	A00252:294:H3YWTDSX5:4:2219:27434:9204/1	60	+
chr1	117226992	117226993	A00252:294:H3YWTDSX5:4:1166:27281:30733	60	-
chr1	117370490	117370491	A00252:294:H3YWTDSX5:4:1425:13910:24674/1	60	+
chr1	117413220	117413221	A00252:294:H3YWTDSX5:4:1461:8006:7279	60	+
chr1	117479965	117479966	A00252:294:H3YWTDSX5:4:1173:11207:28040/1	60	+
chr1	118704454	118704455	A00252:294:H3YWTDSX5:4:2627:10050:8844	60	+
chr1	118772903	118772904	A00252:294:H3YWTDSX5:4:1343:13178:8093	60	-
chr1	119912887	119912888	A00252:294:H3YWTDSX5:4:1127:10203:21856/1	60	+
chr1	121484718	121484719	A00252:294:H3YWTDSX5:4:1132:10782:21449/1	60	-
chr1	121556939	121556940	A00252:294:H3YWTDSX5:4:2137:2483:32910/1	60	-
chr1	145400800	145400801	A00252:294:H3YWTDSX5:4:2646:4598:12712/1	60	-
chr1	145647781	145647782	A00252:294:H3YWTDSX5:4:2437:32841:24706/1	60	-
chr1	145834430	145834431	A00252:294:H3YWTDSX5:4:1526:1461:14794/1	60	-
chr1	145834500	145834501	A00252:294:H3YWTDSX5:4:1374:16486:3677/1	60	-
chr1	145939047	145939048	A00252:294:H3YWTDSX5:4:1670:16224:28995/1	60	-
chr1	145955197	145955198	A00252:294:H3YWTDSX5:4:2658:24695:5149	60	-
chr1	146170491	146170492	A00252:294:H3YWTDSX5:4:1323:11469:30906/1	60	+
chr1	146341299	146341300	A00252:294:H3YWTDSX5:4:1603:15284:11240/1	60	+
chr1	146562757	146562758	A00252:294:H3YWTDSX5:4:1403:8748:28729/1	60	+
chr1	146583287	146583288	A00252:294:H3YWTDSX5:4:1176:3296:29403/1	60	-
chr1	147273233	147273234	A00252:294:H3YWTDSX5:4:1161:26675:5760/1	60	-
chr1	147615227	147615228	A00252:294:H3YWTDSX5:4:1542:5801:18270/1	60	+
chr1	147947396	147947397	A00252:294:H3YWTDSX5:4:1652:22101:5102	60	-
chr1	147956884	147956885	A00252:294:H3YWTDSX5:4:1573:29071:21527	60	-
chr1	148638262	148638263	A00252:294:H3YWTDSX5:4:1136:24162:21793/1	60	+
chr1	148645529	148645530	A00252:294:H3YWTDSX5:4:1305:3305:30796/1	60	+
chr1	149406997	149406998	A00252:294:H3YWTDSX5:4:1161:14877:23375	60	-
chr1	149438974	149438975	A00252:294:H3YWTDSX5:4:1414:3170:26052/1	60	-
chr1	149468211	149468212	A00252:294:H3YWTDSX5:4:1459:19108:10880/1	60	-
chr1	149534278	149534279	A00252:294:H3YWTDSX5:4:2417:17219:27899/1	60	+
chr1	149582939	149582940	A00252:294:H3YWTDSX5:4:2568:16658:7138/1	60	-
chr1	149751721	149751722	A00252:294:H3YWTDSX5:4:1425:17897:1329	60	-
chr1	149838201	149838202	A00252:294:H3YWTDSX5:4:1216:1488:6793/1	60	+
chr1	149845749	149845750	A00252:294:H3YWTDSX5:4:1112:30852:1251/1	60	+
chr1	149878974	149878975	A00252:294:H3YWTDSX5:4:1523:23457:18317/1	60	-
chr1	149907263	149907264	A00252:294:H3YWTDSX5:4:1157:17038:35697/1	60	-
chr1	149997615	149997616	A00252:294:H3YWTDSX5:4:2322:17879:23657	60	+
chr1	150080127	150080128	A00252:294:H3YWTDSX5:4:1230:13431:6840/1	60	-
chr1	150085656	150085657	A00252:294:H3YWTDSX5:4:1123:7789:32393/1	60	+
chr1	150091475	150091476	A00252:294:H3YWTDSX5:4:1117:26585:22200/1	60	+
chr1	150094457	150094458	A00252:294:H3YWTDSX5:4:1238:10230:12602/1	60	+
chr1	150110616	150110617	A00252:294:H3YWTDSX5:4:1141:10845:9001/1	60	+
chr1	150112778	150112779	A00252:294:H3YWTDSX5:4:2118:7808:28823	60	-
chr1	150133510	150133511	A00252:294:H3YWTDSX5:4:1101:28772:7639/1	60	+
chr1	150223056	150223057	A00252:294:H3YWTDSX5:4:1474:24361:5885	60	-
chr1	150230732	150230733	A00252:294:H3YWTDSX5:4:1229:7365:8265	60	+
chr1	150343845	150343846	A00252:294:H3YWTDSX5:4:1149:17897:31172/1	60	+
chr1	150343846	150343847	A00252:294:H3YWTDSX5:4:2647:26928:3693	60	+
chr1	150374701	150374702	A00252:294:H3YWTDSX5:4:1112:31340:2722/1	60	-
chr1	150390066	150390067	A00252:294:H3YWTDSX5:4:1262:7925:17754/1	60	+
chr1	150449061	150449062	A00252:294:H3YWTDSX5:4:1117:8115:10222	60	-
chr1	150453924	150453925	A00252:294:H3YWTDSX5:4:1104:24026:2394/1	60	-
chr1	150646011	150646012	A00252:294:H3YWTDSX5:4:1205:13295:31313/1	60	-
chr1	150677909	150677910	A00252:294:H3YWTDSX5:4:1472:29586:9862	60	-
chr1	150679261	150679262	A00252:294:H3YWTDSX5:4:1108:4987:12665/1	60	+
chr1	150679679	150679680	A00252:294:H3YWTDSX5:4:2168:17164:32972/1	60	-
chr1	150694733	150694734	A00252:294:H3YWTDSX5:4:1104:29550:29841/1	60	+
chr1	150694737	150694738	A00252:294:H3YWTDSX5:4:1657:10845:6214	60	-
chr1	150820633	150820634	A00252:294:H3YWTDSX5:4:1357:24044:15358/1	60	+
chr1	150829595	150829596	A00252:294:H3YWTDSX5:4:1111:24921:19695/1	60	+
chr1	150835296	150835297	A00252:294:H3YWTDSX5:4:1415:25021:7279/1	60	+
chr1	150956895	150956896	A00252:294:H3YWTDSX5:4:2319:12744:21057	60	-
chr1	151020086	151020087	A00252:294:H3YWTDSX5:4:1128:16848:13761/1	60	+
chr1	151104357	151104358	A00252:294:H3YWTDSX5:4:1574:20844:20588	60	-
chr1	151108611	151108612	A00252:294:H3YWTDSX5:4:1240:20193:5494/1	60	-
chr1	151113149	151113150	A00252:294:H3YWTDSX5:4:1450:7934:33896	60	+
chr1	151206782	151206783	A00252:294:H3YWTDSX5:4:2462:8983:21872/1	60	-
chr1	151224646	151224647	A00252:294:H3YWTDSX5:4:1470:7554:33395	60	-
chr1	151225544	151225545	A00252:294:H3YWTDSX5:4:1261:27642:9189/1	60	-
chr1	151262539	151262540	A00252:294:H3YWTDSX5:4:1111:28546:27884/1	60	-
chr1	151413609	151413610	A00252:294:H3YWTDSX5:4:2251:23918:27539	60	-
chr1	151413610	151413611	A00252:294:H3YWTDSX5:4:1469:13015:10911	60	-
chr1	151413611	151413612	A00252:294:H3YWTDSX5:4:1503:10682:23563	60	-
chr1	151429893	151429894	A00252:294:H3YWTDSX5:4:1365:32389:33411/1	60	-
chr1	151431212	151431213	A00252:294:H3YWTDSX5:4:1160:17020:36104/1	60	-
chr1	151440934	151440935	A00252:294:H3YWTDSX5:4:2276:6786:3129/1	60	+
chr1	151663400	151663401	A00252:294:H3YWTDSX5:4:1118:4589:9627/1	60	+
chr1	151666215	151666216	A00252:294:H3YWTDSX5:4:2611:2700:4413	60	-
chr1	151678969	151678970	A00252:294:H3YWTDSX5:4:2641:3043:26334/1	60	+
chr1	151679036	151679037	A00252:294:H3YWTDSX5:4:1205:6307:30953/1	60	+
chr1	153640598	153640599	A00252:294:H3YWTDSX5:4:1451:25455:31704/1	60	-
chr1	153664033	153664034	A00252:294:H3YWTDSX5:4:1104:25229:35822/1	60	+
chr1	153871808	153871809	A00252:294:H3YWTDSX5:4:1223:13964:11146/1	60	+
chr1	153875255	153875256	A00252:294:H3YWTDSX5:4:1274:20862:34021/1	60	+
chr1	153876365	153876366	A00252:294:H3YWTDSX5:4:1164:7925:24173/1	60	+
chr1	153887269	153887270	A00252:294:H3YWTDSX5:4:1106:9362:19429/1	60	-
chr1	153895807	153895808	A00252:294:H3YWTDSX5:4:1207:23891:34601/1	60	+
chr1	153906133	153906134	A00252:294:H3YWTDSX5:4:1203:7039:15562/1	60	+
chr1	153912773	153912774	A00252:294:H3YWTDSX5:4:1231:19144:5243/1	60	-
chr1	154001729	154001730	A00252:294:H3YWTDSX5:4:1107:15745:14951/1	60	+
chr1	154213660	154213661	A00252:294:H3YWTDSX5:4:2540:7636:24674/1	60	-
chr1	154224623	154224624	A00252:294:H3YWTDSX5:4:1105:11252:30185/1	60	+
chr1	154240500	154240501	A00252:294:H3YWTDSX5:4:1433:30210:18552	60	+
chr1	154247133	154247134	A00252:294:H3YWTDSX5:4:1422:7193:29512/1	60	+
chr1	154615923	154615924	A00252:294:H3YWTDSX5:4:1122:13187:8296/1	60	+
chr1	154968352	154968353	A00252:294:H3YWTDSX5:4:1120:20726:27806/1	60	+
chr1	154980957	154980958	A00252:294:H3YWTDSX5:4:1142:25807:34632/1	60	-
chr1	155366444	155366445	A00252:294:H3YWTDSX5:4:1238:30816:25958/1	60	+
chr1	155367774	155367775	A00252:294:H3YWTDSX5:4:1221:31159:2973/1	60	+
chr1	155374406	155374407	A00252:294:H3YWTDSX5:4:1160:3441:26772/1	60	+
chr1	155384976	155384977	A00252:294:H3YWTDSX5:4:1118:30201:32283/1	60	-
chr1	155419893	155419894	A00252:294:H3YWTDSX5:4:1205:8187:24471/1	60	-
chr1	155420921	155420922	A00252:294:H3YWTDSX5:4:1260:15700:15530/1	60	-
chr1	155445081	155445082	A00252:294:H3YWTDSX5:4:1138:30798:14935/1	60	-
chr1	155454415	155454416	A00252:294:H3YWTDSX5:4:1108:32597:13260/1	60	+
chr1	155454416	155454417	A00252:294:H3YWTDSX5:4:2645:13322:32049	60	+
chr1	155457248	155457249	A00252:294:H3YWTDSX5:4:1550:11134:3803/1	60	-
chr1	155460118	155460119	A00252:294:H3YWTDSX5:4:1103:15718:11303/1	60	+
chr1	155462237	155462238	A00252:294:H3YWTDSX5:4:1137:5303:18850/1	60	-
chr1	155465648	155465649	A00252:294:H3YWTDSX5:4:1119:3504:1955/1	60	+
chr1	155467337	155467338	A00252:294:H3YWTDSX5:4:1117:9968:16094/1	60	+
chr1	155468866	155468867	A00252:294:H3YWTDSX5:4:1150:9697:5415/1	60	-
chr1	155485848	155485849	A00252:294:H3YWTDSX5:4:1318:31548:25661/1	60	+
chr1	155503911	155503912	A00252:294:H3YWTDSX5:4:1139:7292:27367/1	60	+
chr1	155504721	155504722	A00252:294:H3YWTDSX5:4:1523:14127:11209/1	60	+
chr1	155529826	155529827	A00252:294:H3YWTDSX5:4:1105:28592:9173/1	60	-
chr1	155537094	155537095	A00252:294:H3YWTDSX5:4:1144:1913:5556/1	60	+
chr1	155541160	155541161	A00252:294:H3YWTDSX5:4:1240:18927:8406/1	60	+
chr1	155544722	155544723	A00252:294:H3YWTDSX5:4:1137:18674:21089/1	60	+
chr1	155671213	155671214	A00252:294:H3YWTDSX5:4:1137:18005:4460/1	60	-
chr1	155676441	155676442	A00252:294:H3YWTDSX5:4:1113:16577:21746/1	60	+
chr1	155677684	155677685	A00252:294:H3YWTDSX5:4:1171:29369:35164/1	60	+
chr1	155682296	155682297	A00252:294:H3YWTDSX5:4:1166:7355:31704/1	60	-
chr1	155792538	155792539	A00252:294:H3YWTDSX5:4:1115:31177:34945/1	60	-
chr1	155809337	155809338	A00252:294:H3YWTDSX5:4:1123:26702:10160/1	60	-
chr1	155887378	155887379	A00252:294:H3YWTDSX5:4:2341:28366:4492/1	60	+
chr1	155897594	155897595	A00252:294:H3YWTDSX5:4:1324:31015:6543/1	60	+
chr1	155916761	155916762	A00252:294:H3YWTDSX5:4:1122:9914:31594/1	60	+
chr1	155918725	155918726	A00252:294:H3YWTDSX5:4:1119:8377:11804/1	60	+
chr1	155931405	155931406	A00252:294:H3YWTDSX5:4:1346:6352:33223/1	60	+
chr1	155958206	155958207	A00252:294:H3YWTDSX5:4:1673:26892:19288/1	60	-
chr1	156278468	156278469	A00252:294:H3YWTDSX5:4:1110:15727:34554/1	60	+
chr1	156278469	156278470	A00252:294:H3YWTDSX5:4:2647:29405:11490	60	+
chr1	156307957	156307958	A00252:294:H3YWTDSX5:4:1103:17861:36683/1	60	+
chr1	156307958	156307959	A00252:294:H3YWTDSX5:4:2460:9200:2080	60	+
chr1	156319493	156319494	A00252:294:H3YWTDSX5:4:1114:20229:1799/1	60	+
chr1	156332987	156332988	A00252:294:H3YWTDSX5:4:1101:31042:32863/1	60	+
chr1	156332988	156332989	A00252:294:H3YWTDSX5:4:2645:10601:36824	60	+
chr1	156518284	156518285	A00252:294:H3YWTDSX5:4:1306:8892:31266	60	-
chr1	156560050	156560051	A00252:294:H3YWTDSX5:4:1220:2501:10457	60	-
chr1	157057785	157057786	A00252:294:H3YWTDSX5:4:1242:10936:26349/1	60	+
chr1	159070608	159070609	A00252:294:H3YWTDSX5:4:1122:26142:18865/1	60	-
chr1	159331580	159331581	A00252:294:H3YWTDSX5:4:1102:9896:28432	60	+
chr1	160247062	160247063	A00252:294:H3YWTDSX5:4:1110:29568:31688/1	60	-
chr1	160310647	160310648	A00252:294:H3YWTDSX5:4:1119:8359:36511/1	60	-
chr1	160335696	160335697	A00252:294:H3YWTDSX5:4:1311:19967:4507	60	+
chr1	160432865	160432866	A00252:294:H3YWTDSX5:4:1105:31810:3129/1	60	-
chr1	160445129	160445130	A00252:294:H3YWTDSX5:4:1672:7139:34741	60	-
chr1	160445131	160445132	A00252:294:H3YWTDSX5:4:1111:27877:34585/1	60	-
chr1	160470668	160470669	A00252:294:H3YWTDSX5:4:2224:10104:16736	60	-
chr1	160470669	160470670	A00252:294:H3YWTDSX5:4:1476:22281:30686/1	60	-
chr1	160562474	160562475	A00252:294:H3YWTDSX5:4:1412:13919:15734/1	60	-
chr1	160564338	160564339	A00252:294:H3YWTDSX5:4:1166:25762:36871	60	-
chr1	160576898	160576899	A00252:294:H3YWTDSX5:4:1176:18783:12853/1	60	+
chr1	160581641	160581642	A00252:294:H3YWTDSX5:4:1147:27814:24518/1	60	-
chr1	160592081	160592082	A00252:294:H3YWTDSX5:4:2138:6741:10629/1	60	+
chr1	161114073	161114074	A00252:294:H3YWTDSX5:4:1125:3215:35305/1	60	-
chr1	161114668	161114669	A00252:294:H3YWTDSX5:4:1459:23665:15922/1	60	-
chr1	161207111	161207112	A00252:294:H3YWTDSX5:4:2160:15139:36511/1	60	+
chr1	161321367	161321368	A00252:294:H3YWTDSX5:4:1112:21332:21120/1	60	+
chr1	161329294	161329295	A00252:294:H3YWTDSX5:4:2420:4707:13933	60	+
chr1	161341902	161341903	A00252:294:H3YWTDSX5:4:1403:12400:9189/1	60	+
chr1	161352130	161352131	A00252:294:H3YWTDSX5:4:1104:24334:8938/1	60	-
chr1	161362946	161362947	A00252:294:H3YWTDSX5:4:2273:12689:3897/1	60	-
chr1	161791635	161791636	A00252:294:H3YWTDSX5:4:1642:32036:24972	60	+
chr1	161808819	161808820	A00252:294:H3YWTDSX5:4:2675:2040:35556	60	-
chr1	161857206	161857207	A00252:294:H3YWTDSX5:4:1250:11360:20259/1	60	+
chr1	161865050	161865051	A00252:294:H3YWTDSX5:4:1376:21630:16219/1	60	-
chr1	161881963	161881964	A00252:294:H3YWTDSX5:4:1127:14488:13714/1	60	+
chr1	161889331	161889332	A00252:294:H3YWTDSX5:4:1107:20247:5118/1	60	+
chr1	161902017	161902018	A00252:294:H3YWTDSX5:4:1330:6705:21872	60	-
chr1	161924504	161924505	A00252:294:H3YWTDSX5:4:1220:9869:1892/1	60	+
chr1	162153890	162153891	A00252:294:H3YWTDSX5:4:1147:26359:18677/1	60	+
chr1	162244939	162244940	A00252:294:H3YWTDSX5:4:1114:20302:3239/1	60	+
chr1	162488416	162488417	A00252:294:H3YWTDSX5:4:1556:24460:31266	60	+
chr1	162514379	162514380	A00252:294:H3YWTDSX5:4:1110:3803:36135/1	60	+
chr1	162518291	162518292	A00252:294:H3YWTDSX5:4:1123:18222:9846/1	60	+
chr1	162526375	162526376	A00252:294:H3YWTDSX5:4:1202:8232:33191	60	-
chr1	163342268	163342269	A00252:294:H3YWTDSX5:4:2550:5276:26287/1	60	-
chr1	163553956	163553957	A00252:294:H3YWTDSX5:4:1110:27769:2143	60	-
chr1	163780034	163780035	A00252:294:H3YWTDSX5:4:1146:15808:10269/1	60	+
chr1	163919042	163919043	A00252:294:H3YWTDSX5:4:1132:27959:3724/1	60	-
chr1	164034948	164034949	A00252:294:H3YWTDSX5:4:1170:23547:10457/1	60	+
chr1	164040326	164040327	A00252:294:H3YWTDSX5:4:1127:14714:24471/1	60	+
chr1	164269800	164269801	A00252:294:H3YWTDSX5:4:1257:28546:30232/1	60	-
chr1	164390618	164390619	A00252:294:H3YWTDSX5:4:1354:21640:2456/1	60	-
chr1	164752803	164752804	A00252:294:H3YWTDSX5:4:1132:10330:24549	60	+
chr1	166126049	166126050	A00252:294:H3YWTDSX5:4:1101:20663:1767	60	+
chr1	166126050	166126051	A00252:294:H3YWTDSX5:4:1620:27941:29309	60	+
chr1	166853283	166853284	A00252:294:H3YWTDSX5:4:1214:27642:22874/1	60	-
chr1	166862788	166862789	A00252:294:H3YWTDSX5:4:1362:18195:35947/1	60	+
chr1	166950597	166950598	A00252:294:H3YWTDSX5:4:1248:24117:34021/1	60	+
chr1	167008690	167008691	A00252:294:H3YWTDSX5:4:1318:28971:13150/1	60	-
chr1	167064119	167064120	A00252:294:H3YWTDSX5:4:1264:28791:34131/1	60	-
chr1	167093448	167093449	A00252:294:H3YWTDSX5:4:2317:21468:16063	60	+
chr1	167098841	167098842	A00252:294:H3YWTDSX5:4:1116:25446:2660/1	60	+
chr1	167139084	167139085	A00252:294:H3YWTDSX5:4:1108:24912:25755/1	60	+
chr1	167140782	167140783	A00252:294:H3YWTDSX5:4:1120:14552:30545/1	60	+
chr1	167141982	167141983	A00252:294:H3YWTDSX5:4:1102:27742:5666/1	60	-
chr1	167224720	167224721	A00252:294:H3YWTDSX5:4:2537:5764:34147	60	-
chr1	167271964	167271965	A00252:294:H3YWTDSX5:4:2406:17472:7639/1	60	+
chr1	167310425	167310426	A00252:294:H3YWTDSX5:4:1142:18421:32643/1	60	+
chr1	167323163	167323164	A00252:294:H3YWTDSX5:4:2340:29405:32409	60	-
chr1	167371012	167371013	A00252:294:H3YWTDSX5:4:1140:29396:16767/1	60	+
chr1	167511030	167511031	A00252:294:H3YWTDSX5:4:2316:9254:36620	60	-
chr1	167951075	167951076	A00252:294:H3YWTDSX5:4:1222:21341:32941/1	60	-
chr1	167960094	167960095	A00252:294:H3YWTDSX5:4:1102:4047:10661	60	-
chr1	167974531	167974532	A00252:294:H3YWTDSX5:4:2360:27859:13448	60	-
chr1	168005411	168005412	A00252:294:H3YWTDSX5:4:2309:31195:8797/1	60	-
chr1	168013100	168013101	A00252:294:H3YWTDSX5:4:2229:16052:21527/1	60	+
chr1	168021139	168021140	A00252:294:H3YWTDSX5:4:1235:30346:8453/1	60	-
chr1	168066081	168066082	A00252:294:H3YWTDSX5:4:1104:8422:29575/1	60	+
chr1	168191024	168191025	A00252:294:H3YWTDSX5:4:1168:10330:12931/1	60	-
chr1	168245447	168245448	A00252:294:H3YWTDSX5:4:1104:20645:31610/1	60	+
chr1	169134931	169134932	A00252:294:H3YWTDSX5:4:1319:31304:11490/1	60	-
chr1	169241280	169241281	A00252:294:H3YWTDSX5:4:1135:7699:28980	60	+
chr1	169637584	169637585	A00252:294:H3YWTDSX5:4:2255:9959:34053/1	60	+
chr1	171594832	171594833	A00252:294:H3YWTDSX5:4:2467:1099:8187/1	60	+
chr1	171681401	171681402	A00252:294:H3YWTDSX5:4:2162:4869:26177/1	60	-
chr1	171706428	171706429	A00252:294:H3YWTDSX5:4:1501:3459:35352/1	60	-
chr1	172105627	172105628	A00252:294:H3YWTDSX5:4:1144:32669:31391/1	60	+
chr1	172145982	172145983	A00252:294:H3YWTDSX5:4:1102:8413:30655/1	60	+
chr1	172378134	172378135	A00252:294:H3YWTDSX5:4:1131:24379:23985/1	60	-
chr1	172410023	172410024	A00252:294:H3YWTDSX5:4:1471:20374:36526	60	-
chr1	172570339	172570340	A00252:294:H3YWTDSX5:4:1126:15031:22263/1	60	+
chr1	172580284	172580285	A00252:294:H3YWTDSX5:4:2354:14416:4038/1	60	+
chr1	172672562	172672563	A00252:294:H3YWTDSX5:4:1319:20681:7028/1	60	-
chr1	172681147	172681148	A00252:294:H3YWTDSX5:4:1224:2465:30906	60	-
chr1	172686578	172686579	A00252:294:H3YWTDSX5:4:1146:9164:36777/1	60	-
chr1	172808200	172808201	A00252:294:H3YWTDSX5:4:1532:12816:2456/1	60	+
chr1	173275015	173275016	A00252:294:H3YWTDSX5:4:2454:26106:31673	60	-
chr1	173459987	173459988	A00252:294:H3YWTDSX5:4:1254:31123:30060/1	60	-
chr1	173459989	173459990	A00252:294:H3YWTDSX5:4:1137:14127:30906/1	60	-
chr1	173782896	173782897	A00252:294:H3YWTDSX5:4:1114:30490:18129/1	60	+
chr1	173807352	173807353	A00252:294:H3YWTDSX5:4:1144:16459:7388	60	+
chr1	173850463	173850464	A00252:294:H3YWTDSX5:4:1404:32669:26913	60	-
chr1	173889954	173889955	A00252:294:H3YWTDSX5:4:1127:13955:27383/1	60	+
chr1	173933394	173933395	A00252:294:H3YWTDSX5:4:1161:24840:24784/1	60	+
chr1	173952963	173952964	A00252:294:H3YWTDSX5:4:1125:15845:29434/1	60	+
chr1	174117264	174117265	A00252:294:H3YWTDSX5:4:2426:15483:34225	60	-
chr1	174272686	174272687	A00252:294:H3YWTDSX5:4:1236:24071:29528/1	60	-
chr1	174336685	174336686	A00252:294:H3YWTDSX5:4:1110:32470:5400	60	-
chr1	176185737	176185738	A00252:294:H3YWTDSX5:4:2176:32307:26036	60	-
chr1	178797390	178797391	A00252:294:H3YWTDSX5:4:1156:21992:36761/1	60	-
chr1	178870134	178870135	A00252:294:H3YWTDSX5:4:1103:24786:2237/1	60	-
chr1	178962313	178962314	A00252:294:H3YWTDSX5:4:2353:1280:25191	60	+
chr1	179276763	179276764	A00252:294:H3YWTDSX5:4:1473:20491:22357/1	60	-
chr1	179310691	179310692	A00252:294:H3YWTDSX5:4:1117:28926:3145/1	60	+
chr1	179712537	179712538	A00252:294:H3YWTDSX5:4:1429:28266:33066/1	60	-
chr1	179959905	179959906	A00252:294:H3YWTDSX5:4:2438:19786:35415	60	-
chr1	179985852	179985853	A00252:294:H3YWTDSX5:4:1520:14208:9721	60	-
chr1	180032544	180032545	A00252:294:H3YWTDSX5:4:1427:23728:9392/1	60	+
chr1	180466414	180466415	A00252:294:H3YWTDSX5:4:1201:26160:10755/1	60	+
chr1	180495544	180495545	A00252:294:H3YWTDSX5:4:1143:10402:23015/1	60	-
chr1	180997672	180997673	A00252:294:H3YWTDSX5:4:2170:21676:28040/1	60	+
chr1	182255969	182255970	A00252:294:H3YWTDSX5:4:1402:15926:19179/1	60	-
chr1	182361461	182361462	A00252:294:H3YWTDSX5:4:1666:15374:6825	60	-
chr1	182848370	182848371	A00252:294:H3YWTDSX5:4:1227:29559:27508/1	60	+
chr1	182860776	182860777	A00252:294:H3YWTDSX5:4:2644:20600:12211	60	-
chr1	182885347	182885348	A00252:294:H3YWTDSX5:4:1157:14959:33536/1	60	-
chr1	182906576	182906577	A00252:294:H3YWTDSX5:4:1270:10529:10269	60	+
chr1	182938331	182938332	A00252:294:H3YWTDSX5:4:1562:1398:14935	60	+
chr1	183241225	183241226	A00252:294:H3YWTDSX5:4:2453:17770:30545	60	+
chr1	183482323	183482324	A00252:294:H3YWTDSX5:4:1123:11089:21230/1	60	-
chr1	184069732	184069733	A00252:294:H3YWTDSX5:4:1132:29866:2268/1	60	+
chr1	184717491	184717492	A00252:294:H3YWTDSX5:4:2464:4924:17096/1	60	-
chr1	184740685	184740686	A00252:294:H3YWTDSX5:4:1224:28664:25582/1	60	+
chr1	184749088	184749089	A00252:294:H3YWTDSX5:4:1123:11053:9580/1	60	-
chr1	185098909	185098910	A00252:294:H3YWTDSX5:4:1170:10917:7028/1	60	-
chr1	185271919	185271920	A00252:294:H3YWTDSX5:4:1108:7753:9439/1	60	+
chr1	185271920	185271921	A00252:294:H3YWTDSX5:4:1640:9760:7968	60	+
chr1	185496129	185496130	A00252:294:H3YWTDSX5:4:1310:11225:15327/1	60	+
chr1	186542803	186542804	A00252:294:H3YWTDSX5:4:1365:32796:28103	60	+
chr1	187233260	187233261	A00252:294:H3YWTDSX5:4:2340:21459:34648/1	60	+
chr1	187680157	187680158	A00252:294:H3YWTDSX5:4:1168:17354:15671/1	60	-
chr1	190872682	190872683	A00252:294:H3YWTDSX5:4:1227:8178:3161/1	60	-
chr1	191356948	191356949	A00252:294:H3YWTDSX5:4:1142:8594:32878/1	60	+
chr1	191801276	191801277	A00252:294:H3YWTDSX5:4:1405:17517:25942/1	60	-
chr1	192047331	192047332	A00252:294:H3YWTDSX5:4:1546:17589:35963/1	60	+
chr1	192070597	192070598	A00252:294:H3YWTDSX5:4:1138:22119:6918	60	+
chr1	192211389	192211390	A00252:294:H3YWTDSX5:4:1335:6506:35931	60	-
chr1	192572377	192572378	A00252:294:H3YWTDSX5:4:2409:5285:13870/1	60	+
chr1	192631678	192631679	A00252:294:H3YWTDSX5:4:1102:1163:9079/1	60	-
chr1	193053643	193053644	A00252:294:H3YWTDSX5:4:1374:17065:7842/1	60	+
chr1	193346839	193346840	A00252:294:H3YWTDSX5:4:2212:31982:7091	60	-
chr1	193526318	193526319	A00252:294:H3YWTDSX5:4:1656:10547:23359	60	+
chr1	194245294	194245295	A00252:294:H3YWTDSX5:4:1118:28637:36182/1	60	+
chr1	194515695	194515696	A00252:294:H3YWTDSX5:4:1127:21025:36777/1	60	-
chr1	194683398	194683399	A00252:294:H3YWTDSX5:4:1154:22110:35180/1	60	-
chr1	194689089	194689090	A00252:294:H3YWTDSX5:4:1326:6994:34397/1	60	+
chr1	195083019	195083020	A00252:294:H3YWTDSX5:4:2603:31232:24330	60	-
chr1	195348141	195348142	A00252:294:H3YWTDSX5:4:2570:6822:28087/1	60	+
chr1	195441546	195441547	A00252:294:H3YWTDSX5:4:1257:14335:13479/1	60	-
chr1	195632401	195632402	A00252:294:H3YWTDSX5:4:1616:21468:32503	60	+
chr1	195716292	195716293	A00252:294:H3YWTDSX5:4:1456:11623:24659	60	-
chr1	196102370	196102371	A00252:294:H3YWTDSX5:4:1403:30996:36824/1	60	-
chr1	196481965	196481966	A00252:294:H3YWTDSX5:4:1530:20961:19100/1	60	-
chr1	197684610	197684611	A00252:294:H3YWTDSX5:4:1428:8630:1251/1	60	-
chr1	197730689	197730690	A00252:294:H3YWTDSX5:4:1143:28094:12226/1	60	-
chr1	197734859	197734860	A00252:294:H3YWTDSX5:4:1170:12816:30984/1	60	-
chr1	197987994	197987995	A00252:294:H3YWTDSX5:4:2477:26006:17566	60	-
chr1	198725495	198725496	A00252:294:H3YWTDSX5:4:1106:11677:36213/1	60	-
chr1	198815000	198815001	A00252:294:H3YWTDSX5:4:1166:25247:14873/1	60	-
chr1	198923981	198923982	A00252:294:H3YWTDSX5:4:1171:1515:5682/1	60	+
chr1	198929740	198929741	A00252:294:H3YWTDSX5:4:1158:28664:33004/1	60	-
chr1	198993275	198993276	A00252:294:H3YWTDSX5:4:1127:17653:9925/1	60	+
chr1	199082443	199082444	A00252:294:H3YWTDSX5:4:1107:12780:12414/1	60	-
chr1	199088564	199088565	A00252:294:H3YWTDSX5:4:1105:30761:20823/1	60	+
chr1	199088565	199088566	A00252:294:H3YWTDSX5:4:1477:10031:24721/1	60	+
chr1	199115357	199115358	A00252:294:H3YWTDSX5:4:2323:29333:33317/1	60	-
chr1	199236299	199236300	A00252:294:H3YWTDSX5:4:1111:30192:6965/1	60	+
chr1	199240143	199240144	A00252:294:H3YWTDSX5:4:1248:4969:19210/1	60	+
chr1	199323383	199323384	A00252:294:H3YWTDSX5:4:1164:26910:28776/1	60	+
chr1	199323384	199323385	A00252:294:H3YWTDSX5:4:2647:14968:3145	60	+
chr1	200043782	200043783	A00252:294:H3YWTDSX5:4:1314:8422:32643/1	60	-
chr1	200308237	200308238	A00252:294:H3YWTDSX5:4:1546:12979:36432/1	60	+
chr1	200561989	200561990	A00252:294:H3YWTDSX5:4:1473:19533:15937/1	60	-
chr1	200583468	200583469	A00252:294:H3YWTDSX5:4:1109:9869:3709/1	60	+
chr1	201452783	201452784	A00252:294:H3YWTDSX5:4:1643:8413:33035	60	-
chr1	201845221	201845222	A00252:294:H3YWTDSX5:4:1117:21079:5368	60	-
chr1	201846608	201846609	A00252:294:H3YWTDSX5:4:2138:7003:22889	60	+
chr1	201848556	201848557	A00252:294:H3YWTDSX5:4:1230:18918:28933/1	60	-
chr1	201865927	201865928	A00252:294:H3YWTDSX5:4:1104:18358:25676/1	60	+
chr1	201865928	201865929	A00252:294:H3YWTDSX5:4:2647:3170:2190	60	+
chr1	201996714	201996715	A00252:294:H3YWTDSX5:4:1562:29930:21699/1	60	+
chr1	202242977	202242978	A00252:294:H3YWTDSX5:4:1245:8965:16141	60	+
chr1	202402130	202402131	A00252:294:H3YWTDSX5:4:1211:1551:12414/1	60	-
chr1	202404980	202404981	A00252:294:H3YWTDSX5:4:1220:31467:21887/1	60	+
chr1	202414649	202414650	A00252:294:H3YWTDSX5:4:1153:24713:14544/1	60	+
chr1	202453594	202453595	A00252:294:H3YWTDSX5:4:1508:32280:27179/1	60	+
chr1	202535484	202535485	A00252:294:H3YWTDSX5:4:1147:15619:20901/1	60	+
chr1	202556570	202556571	A00252:294:H3YWTDSX5:4:1173:18240:8187/1	60	+
chr1	202733034	202733035	A00252:294:H3YWTDSX5:4:1157:5891:25755/1	60	-
chr1	202737127	202737128	A00252:294:H3YWTDSX5:4:1102:15121:9017/1	60	+
chr1	202751787	202751788	A00252:294:H3YWTDSX5:4:1144:21495:1986/1	60	+
chr1	202762265	202762266	A00252:294:H3YWTDSX5:4:1677:30752:26130/1	60	-
chr1	202764355	202764356	A00252:294:H3YWTDSX5:4:1172:15492:20807/1	60	-
chr1	202773512	202773513	A00252:294:H3YWTDSX5:4:1110:16324:15483/1	60	+
chr1	203640806	203640807	A00252:294:H3YWTDSX5:4:1137:31358:12242/1	60	-
chr1	203684082	203684083	A00252:294:H3YWTDSX5:4:1270:21097:8844/1	60	-
chr1	203686385	203686386	A00252:294:H3YWTDSX5:4:1161:15863:28087/1	60	-
chr1	203823896	203823897	A00252:294:H3YWTDSX5:4:1633:15619:34021/1	60	+
chr1	203828910	203828911	A00252:294:H3YWTDSX5:4:1127:14678:1830/1	60	+
chr1	203839025	203839026	A00252:294:H3YWTDSX5:4:1120:7211:13980/1	60	+
chr1	203839026	203839027	A00252:294:H3YWTDSX5:4:2554:12608:5228	60	+
chr1	204188325	204188326	A00252:294:H3YWTDSX5:4:2541:27832:21261	60	+
chr1	204247322	204247323	A00252:294:H3YWTDSX5:4:1119:32271:35149/1	60	-
chr1	204403938	204403939	A00252:294:H3YWTDSX5:4:1102:22987:33473/1	60	-
chr1	204542663	204542664	A00252:294:H3YWTDSX5:4:1407:5981:5901/1	60	+
chr1	205201727	205201728	A00252:294:H3YWTDSX5:4:1121:17074:18662	60	-
chr1	205606411	205606412	A00252:294:H3YWTDSX5:4:2205:15139:9142/1	60	+
chr1	205641106	205641107	A00252:294:H3YWTDSX5:4:1229:29279:6230/1	60	+
chr1	206042544	206042545	A00252:294:H3YWTDSX5:4:2346:11659:25441/1	60	-
chr1	206059175	206059176	A00252:294:H3YWTDSX5:4:1105:24198:8766/1	60	-
chr1	206088544	206088545	A00252:294:H3YWTDSX5:4:1127:7365:3756/1	60	-
chr1	206090560	206090561	A00252:294:H3YWTDSX5:4:1174:19208:35039/1	60	-
chr1	206419639	206419640	A00252:294:H3YWTDSX5:4:2258:11496:8688/1	60	-
chr1	206623152	206623153	A00252:294:H3YWTDSX5:4:1105:26223:26741/1	60	-
chr1	206637716	206637717	A00252:294:H3YWTDSX5:4:2539:10022:3035	60	-
chr1	207338220	207338221	A00252:294:H3YWTDSX5:4:1212:19560:1204/1	60	-
chr1	207759675	207759676	A00252:294:H3YWTDSX5:4:1175:31394:33098/1	60	-
chr1	207780028	207780029	A00252:294:H3YWTDSX5:4:1112:9263:7138/1	60	+
chr1	207783861	207783862	A00252:294:H3YWTDSX5:4:1311:30237:31407/1	60	-
chr1	211273803	211273804	A00252:294:H3YWTDSX5:4:1126:10945:27743/1	60	-
chr1	211304537	211304538	A00252:294:H3YWTDSX5:4:1121:18909:14888/1	60	-
chr1	211375516	211375517	A00252:294:H3YWTDSX5:4:1139:28311:20995/1	60	+
chr1	211748857	211748858	A00252:294:H3YWTDSX5:4:1230:15664:17973/1	60	+
chr1	211748858	211748859	A00252:294:H3YWTDSX5:4:1531:13042:6887	60	+
chr1	211780987	211780988	A00252:294:H3YWTDSX5:4:1156:18638:2456/1	60	-
chr1	211797656	211797657	A00252:294:H3YWTDSX5:4:2155:24731:36213/1	60	+
chr1	211812612	211812613	A00252:294:H3YWTDSX5:4:1108:7238:32315/1	60	-
chr1	211976775	211976776	A00252:294:H3YWTDSX5:4:1120:2672:1986/1	60	+
chr1	212044916	212044917	A00252:294:H3YWTDSX5:4:1126:20256:26616	60	-
chr1	212051377	212051378	A00252:294:H3YWTDSX5:4:1371:19831:4335/1	60	+
chr1	212090140	212090141	A00252:294:H3YWTDSX5:4:1162:14136:34554/1	60	+
chr1	212090323	212090324	A00252:294:H3YWTDSX5:4:2232:17761:11303/1	60	+
chr1	212639814	212639815	A00252:294:H3YWTDSX5:4:1255:1118:35587/1	60	+
chr1	212646771	212646772	A00252:294:H3YWTDSX5:4:1108:18584:1391/1	60	-
chr1	212738015	212738016	A00252:294:H3YWTDSX5:4:1104:18430:7294/1	60	-
chr1	212738059	212738060	A00252:294:H3YWTDSX5:4:1109:12337:21230/1	60	+
chr1	213177561	213177562	A00252:294:H3YWTDSX5:4:2313:19226:24048	60	-
chr1	213977078	213977079	A00252:294:H3YWTDSX5:4:1351:14172:13041/1	60	-
chr1	214619224	214619225	A00252:294:H3YWTDSX5:4:2608:7636:35039	60	-
chr1	215578556	215578557	A00252:294:H3YWTDSX5:4:1137:28284:7294/1	60	+
chr1	215786571	215786572	A00252:294:H3YWTDSX5:4:1103:23746:27117/1	60	+
chr1	216109143	216109144	A00252:294:H3YWTDSX5:4:1422:19623:31688/1	60	-
chr1	216195180	216195181	A00252:294:H3YWTDSX5:4:1230:20292:36135	60	+
chr1	216266883	216266884	A00252:294:H3YWTDSX5:4:1212:7446:29105	60	-
chr1	216567792	216567793	A00252:294:H3YWTDSX5:4:1602:19452:16579	60	-
chr1	216683388	216683389	A00252:294:H3YWTDSX5:4:1218:19307:15233/1	60	-
chr1	216768768	216768769	A00252:294:H3YWTDSX5:4:2611:13123:35650	60	-
chr1	216868926	216868927	A00252:294:H3YWTDSX5:4:1216:14922:13463/1	60	-
chr1	217569176	217569177	A00252:294:H3YWTDSX5:4:1173:10212:14105/1	60	-
chr1	218326587	218326588	A00252:294:H3YWTDSX5:4:1437:11650:21699/1	60	-
chr1	219133759	219133760	A00252:294:H3YWTDSX5:4:1220:28890:24408/1	60	+
chr1	219233581	219233582	A00252:294:H3YWTDSX5:4:1115:30924:29747/1	60	-
chr1	220181098	220181099	A00252:294:H3YWTDSX5:4:1103:32199:16454/1	60	+
chr1	220240042	220240043	A00252:294:H3YWTDSX5:4:1403:14796:3067/1	60	-
chr1	220241001	220241002	A00252:294:H3YWTDSX5:4:1111:29089:15546/1	60	+
chr1	220311602	220311603	A00252:294:H3YWTDSX5:4:2275:3134:18568	60	+
chr1	221667094	221667095	A00252:294:H3YWTDSX5:4:1177:12237:26694/1	60	-
chr1	221672065	221672066	A00252:294:H3YWTDSX5:4:1508:25934:29716	60	-
chr1	222546313	222546314	A00252:294:H3YWTDSX5:4:2204:9136:15374/1	60	+
chr1	222559629	222559630	A00252:294:H3YWTDSX5:4:1419:12011:15342/1	60	-
chr1	222582570	222582571	A00252:294:H3YWTDSX5:4:2172:7699:8312/1	60	-
chr1	222691627	222691628	A00252:294:H3YWTDSX5:4:2276:32443:5259	60	-
chr1	222912972	222912973	A00252:294:H3YWTDSX5:4:1217:25192:16814/1	60	-
chr1	222923418	222923419	A00252:294:H3YWTDSX5:4:1214:24487:27899/1	60	+
chr1	223803929	223803930	A00252:294:H3YWTDSX5:4:2525:5665:24893	60	-
chr1	223815786	223815787	A00252:294:H3YWTDSX5:4:2407:1642:11287	60	+
chr1	223829408	223829409	A00252:294:H3YWTDSX5:4:1133:15356:21512/1	60	+
chr1	223840334	223840335	A00252:294:H3YWTDSX5:4:1103:32371:28463/1	60	-
chr1	224148431	224148432	A00252:294:H3YWTDSX5:4:1214:19099:3662	60	-
chr1	224287356	224287357	A00252:294:H3YWTDSX5:4:1228:23909:12399/1	60	-
chr1	224298780	224298781	A00252:294:H3YWTDSX5:4:1174:16233:9377/1	60	+
chr1	224314151	224314152	A00252:294:H3YWTDSX5:4:2352:16586:27023/1	60	-
chr1	224404770	224404771	A00252:294:H3YWTDSX5:4:2544:19488:17769	60	-
chr1	224425638	224425639	A00252:294:H3YWTDSX5:4:1109:7021:15154/1	60	-
chr1	224436973	224436974	A00252:294:H3YWTDSX5:4:1102:30219:11866/1	60	+
chr1	224445235	224445236	A00252:294:H3YWTDSX5:4:1108:8386:11694/1	60	+
chr1	225402473	225402474	A00252:294:H3YWTDSX5:4:1165:7554:6621	60	+
chr1	225409440	225409441	A00252:294:H3YWTDSX5:4:1101:29432:21371/1	60	-
chr1	225537812	225537813	A00252:294:H3YWTDSX5:4:2619:26106:15702/1	60	+
chr1	225602160	225602161	A00252:294:H3YWTDSX5:4:2325:23439:14090	60	-
chr1	225863448	225863449	A00252:294:H3YWTDSX5:4:1240:30770:21684/1	60	+
chr1	225916156	225916157	A00252:294:H3YWTDSX5:4:1231:25021:22874/1	60	-
chr1	226061287	226061288	A00252:294:H3YWTDSX5:4:2567:4643:20588	60	-
chr1	226151098	226151099	A00252:294:H3YWTDSX5:4:2660:2365:26506	60	-
chr1	226157540	226157541	A00252:294:H3YWTDSX5:4:1125:18059:13761/1	60	-
chr1	226162910	226162911	A00252:294:H3YWTDSX5:4:1154:19497:30467/1	60	-
chr1	226166022	226166023	A00252:294:H3YWTDSX5:4:1210:26124:22341/1	60	-
chr1	226232006	226232007	A00252:294:H3YWTDSX5:4:1131:27299:27070/1	60	+
chr1	226246204	226246205	A00252:294:H3YWTDSX5:4:1309:28158:23703	60	-
chr1	226251928	226251929	A00252:294:H3YWTDSX5:4:1224:19117:35978/1	60	-
chr1	226260188	226260189	A00252:294:H3YWTDSX5:4:2202:6922:21934/1	60	-
chr1	226260826	226260827	A00252:294:H3YWTDSX5:4:2340:12545:32643/1	60	+
chr1	226260880	226260881	A00252:294:H3YWTDSX5:4:1265:19623:27054	60	+
chr1	226266596	226266597	A00252:294:H3YWTDSX5:4:1112:15221:4961/1	60	+
chr1	226266937	226266938	A00252:294:H3YWTDSX5:4:2401:3016:32675/1	60	-
chr1	226277325	226277326	A00252:294:H3YWTDSX5:4:1238:28103:6856/1	60	+
chr1	226295311	226295312	A00252:294:H3YWTDSX5:4:1655:28393:32784/1	60	-
chr1	226296203	226296204	A00252:294:H3YWTDSX5:4:1103:15212:15092/1	60	+
chr1	226296847	226296848	A00252:294:H3YWTDSX5:4:2205:1913:20118	60	-
chr1	226696956	226696957	A00252:294:H3YWTDSX5:4:1168:10330:1188/1	60	+
chr1	226730005	226730006	A00252:294:H3YWTDSX5:4:1122:16414:26506/1	60	+
chr1	227155549	227155550	A00252:294:H3YWTDSX5:4:1107:4517:10347/1	60	+
chr1	227732147	227732148	A00252:294:H3YWTDSX5:4:1151:6325:10003	60	-
chr1	227750123	227750124	A00252:294:H3YWTDSX5:4:1313:16523:11005/1	60	+
chr1	227753446	227753447	A00252:294:H3YWTDSX5:4:1201:28971:29966	60	-
chr1	227756179	227756180	A00252:294:H3YWTDSX5:4:1309:29188:11616/1	60	-
chr1	227756299	227756300	A00252:294:H3YWTDSX5:4:1307:3188:11146/1	60	-
chr1	227777155	227777156	A00252:294:H3YWTDSX5:4:2405:11722:27993/1	60	-
chr1	228085056	228085057	A00252:294:H3YWTDSX5:4:1102:26720:17394/1	60	-
chr1	228087390	228087391	A00252:294:H3YWTDSX5:4:1235:13792:4805/1	60	+
chr1	228176362	228176363	A00252:294:H3YWTDSX5:4:1233:30761:14246/1	60	-
chr1	228203163	228203164	A00252:294:H3YWTDSX5:4:1167:14190:17425/1	60	-
chr1	228219678	228219679	A00252:294:H3YWTDSX5:4:2326:4345:19351	60	-
chr1	228229546	228229547	A00252:294:H3YWTDSX5:4:1244:22670:22811	60	+
chr1	228229902	228229903	A00252:294:H3YWTDSX5:4:1172:22354:2566/1	60	-
chr1	228229911	228229912	A00252:294:H3YWTDSX5:4:2341:24994:2378	60	-
chr1	228230360	228230361	A00252:294:H3YWTDSX5:4:1138:16812:25535/1	60	+
chr1	228230371	228230372	A00252:294:H3YWTDSX5:4:1161:8974:36573/1	60	+
chr1	228230621	228230622	A00252:294:H3YWTDSX5:4:1109:7220:29027/1	60	+
chr1	228232409	228232410	A00252:294:H3YWTDSX5:4:2226:20419:27743	60	-
chr1	228232410	228232411	A00252:294:H3YWTDSX5:4:2661:10420:16376	60	-
chr1	228232413	228232414	A00252:294:H3YWTDSX5:4:1415:15835:23531/1	60	-
chr1	228232414	228232415	A00252:294:H3YWTDSX5:4:2359:9489:9064	60	-
chr1	228234008	228234009	A00252:294:H3YWTDSX5:4:1136:10682:11976/1	60	+
chr1	228234762	228234763	A00252:294:H3YWTDSX5:4:1202:31946:34929/1	60	-
chr1	228234873	228234874	A00252:294:H3YWTDSX5:4:1165:1199:20322/1	60	+
chr1	228235771	228235772	A00252:294:H3YWTDSX5:4:1247:30011:7028	60	-
chr1	228236551	228236552	A00252:294:H3YWTDSX5:4:2548:26214:6590/1	60	-
chr1	228241632	228241633	A00252:294:H3YWTDSX5:4:1132:26982:12211/1	60	-
chr1	228244130	228244131	A00252:294:H3YWTDSX5:4:1228:20003:3067	60	-
chr1	228244751	228244752	A00252:294:H3YWTDSX5:4:1425:19117:11303	60	-
chr1	228245051	228245052	A00252:294:H3YWTDSX5:4:1123:17255:1031/1	60	+
chr1	228245229	228245230	A00252:294:H3YWTDSX5:4:1101:2917:11177	60	+
chr1	228245828	228245829	A00252:294:H3YWTDSX5:4:2156:8124:32847/1	60	+
chr1	228245867	228245868	A00252:294:H3YWTDSX5:4:1237:14778:31093/1	60	-
chr1	228247461	228247462	A00252:294:H3YWTDSX5:4:1308:11107:15468	60	+
chr1	228248182	228248183	A00252:294:H3YWTDSX5:4:1322:19569:17315/1	60	+
chr1	228252724	228252725	A00252:294:H3YWTDSX5:4:1130:26720:36495/1	60	-
chr1	228252873	228252874	A00252:294:H3YWTDSX5:4:1111:20347:28401/1	60	-
chr1	228253289	228253290	A00252:294:H3YWTDSX5:4:1101:14434:25895/1	60	-
chr1	228254052	228254053	A00252:294:H3YWTDSX5:4:1159:28140:9267	60	+
chr1	228254566	228254567	A00252:294:H3YWTDSX5:4:1125:10357:13667/1	60	-
chr1	228255102	228255103	A00252:294:H3YWTDSX5:4:1107:16125:6872/1	60	-
chr1	228255518	228255519	A00252:294:H3YWTDSX5:4:1103:11234:21167/1	60	+
chr1	228255946	228255947	A00252:294:H3YWTDSX5:4:1408:32407:1532/1	60	-
chr1	228263128	228263129	A00252:294:H3YWTDSX5:4:1101:24659:22247/1	60	+
chr1	228323023	228323024	A00252:294:H3YWTDSX5:4:1111:11921:36072/1	60	-
chr1	228326912	228326913	A00252:294:H3YWTDSX5:4:1234:15899:19539/1	60	-
chr1	228328125	228328126	A00252:294:H3YWTDSX5:4:1365:13259:21605/1	60	-
chr1	228328249	228328250	A00252:294:H3YWTDSX5:4:1224:20265:19961/1	60	-
chr1	228328434	228328435	A00252:294:H3YWTDSX5:4:1223:20708:9330/1	60	+
chr1	228328444	228328445	A00252:294:H3YWTDSX5:4:1178:27172:15640/1	60	+
chr1	228330116	228330117	A00252:294:H3YWTDSX5:4:1137:28194:25520/1	60	+
chr1	228330117	228330118	A00252:294:H3YWTDSX5:4:2646:19949:30029/1	60	+
chr1	228404850	228404851	A00252:294:H3YWTDSX5:4:1119:21386:2519/1	60	+
chr1	228491217	228491218	A00252:294:H3YWTDSX5:4:1227:16947:27586	60	-
chr1	228491383	228491384	A00252:294:H3YWTDSX5:4:1272:7464:9251/1	60	-
chr1	228492113	228492114	A00252:294:H3YWTDSX5:4:1678:4951:2112	60	-
chr1	228495800	228495801	A00252:294:H3YWTDSX5:4:1468:23674:7607/1	60	-
chr1	228496480	228496481	A00252:294:H3YWTDSX5:4:1121:16125:33646/1	60	+
chr1	228649622	228649623	A00252:294:H3YWTDSX5:4:1652:17689:21449	60	-
chr1	228652649	228652650	A00252:294:H3YWTDSX5:4:1159:31096:4429/1	60	+
chr1	228652755	228652756	A00252:294:H3YWTDSX5:4:1124:18430:2503/1	60	+
chr1	228652964	228652965	A00252:294:H3YWTDSX5:4:1427:17201:28401/1	60	-
chr1	228653679	228653680	A00252:294:H3YWTDSX5:4:1204:28890:11350/1	60	-
chr1	228654165	228654166	A00252:294:H3YWTDSX5:4:1455:8088:5008	60	+
chr1	228654559	228654560	A00252:294:H3YWTDSX5:4:2166:24026:31266	60	-
chr1	228654912	228654913	A00252:294:H3YWTDSX5:4:1143:27706:33066/1	60	-
chr1	229011838	229011839	A00252:294:H3YWTDSX5:4:1129:25843:31594/1	60	+
chr1	229152375	229152376	A00252:294:H3YWTDSX5:4:1129:5837:24251/1	60	+
chr1	229279457	229279458	A00252:294:H3YWTDSX5:4:1116:19895:32252/1	60	+
chr1	229285658	229285659	A00252:294:H3YWTDSX5:4:1104:1452:22514/1	60	+
chr1	229285757	229285758	A00252:294:H3YWTDSX5:4:1201:6298:27461/1	60	-
chr1	229286629	229286630	A00252:294:H3YWTDSX5:4:1148:21404:33051/1	60	-
chr1	229287287	229287288	A00252:294:H3YWTDSX5:4:1249:22281:33912/1	60	+
chr1	229287709	229287710	A00252:294:H3YWTDSX5:4:1129:7021:30123/1	60	-
chr1	229289857	229289858	A00252:294:H3YWTDSX5:4:1510:21251:14935	60	+
chr1	229289951	229289952	A00252:294:H3YWTDSX5:4:1138:5385:37059/1	60	-
chr1	229293645	229293646	A00252:294:H3YWTDSX5:4:1103:17897:16485/1	60	+
chr1	229297371	229297372	A00252:294:H3YWTDSX5:4:1229:21929:16266/1	60	+
chr1	229297732	229297733	A00252:294:H3YWTDSX5:4:1170:17273:24706/1	60	+
chr1	229297864	229297865	A00252:294:H3YWTDSX5:4:1367:15899:9267/1	60	-
chr1	229299291	229299292	A00252:294:H3YWTDSX5:4:1224:23502:14951/1	60	-
chr1	229300338	229300339	A00252:294:H3YWTDSX5:4:1135:28203:25817/1	60	+
chr1	229301810	229301811	A00252:294:H3YWTDSX5:4:1149:7907:9956/1	60	-
chr1	229301858	229301859	A00252:294:H3YWTDSX5:4:1610:6325:3771/1	60	-
chr1	229306275	229306276	A00252:294:H3YWTDSX5:4:1607:14733:24565/1	60	+
chr1	229307427	229307428	A00252:294:H3YWTDSX5:4:2644:14922:17754	60	-
chr1	229307851	229307852	A00252:294:H3YWTDSX5:4:1420:3387:11710	60	+
chr1	229313910	229313911	A00252:294:H3YWTDSX5:4:1160:28971:26271/1	60	+
chr1	229336749	229336750	A00252:294:H3YWTDSX5:4:1159:18855:8625/1	60	+
chr1	229338844	229338845	A00252:294:H3YWTDSX5:4:1124:2248:34194/1	60	+
chr1	229441266	229441267	A00252:294:H3YWTDSX5:4:1228:15257:33802/1	60	+
chr1	229451886	229451887	A00252:294:H3YWTDSX5:4:1127:11406:27132/1	60	+
chr1	229453008	229453009	A00252:294:H3YWTDSX5:4:1445:23809:15295	60	+
chr1	229453198	229453199	A00252:294:H3YWTDSX5:4:1102:10917:34021/1	60	+
chr1	229460742	229460743	A00252:294:H3YWTDSX5:4:1178:14027:17300/1	60	+
chr1	229460836	229460837	A00252:294:H3YWTDSX5:4:1253:15393:30436/1	60	-
chr1	229462766	229462767	A00252:294:H3YWTDSX5:4:1176:30174:3051	60	+
chr1	229464101	229464102	A00252:294:H3YWTDSX5:4:1348:20745:35039/1	60	+
chr1	229465835	229465836	A00252:294:H3YWTDSX5:4:1107:9344:26318	60	-
chr1	229471373	229471374	A00252:294:H3YWTDSX5:4:2457:9362:33927	60	-
chr1	229488027	229488028	A00252:294:H3YWTDSX5:4:2627:18484:34194/1	60	+
chr1	229489884	229489885	A00252:294:H3YWTDSX5:4:1175:9408:7357/1	60	+
chr1	229492224	229492225	A00252:294:H3YWTDSX5:4:1165:25256:18333/1	60	-
chr1	229494862	229494863	A00252:294:H3YWTDSX5:4:1326:18873:8688/1	60	+
chr1	229498257	229498258	A00252:294:H3YWTDSX5:4:1326:12075:31548/1	60	-
chr1	229498339	229498340	A00252:294:H3YWTDSX5:4:2565:25925:8563/1	60	-
chr1	229498785	229498786	A00252:294:H3YWTDSX5:4:1455:5656:25097/1	60	+
chr1	229501184	229501185	A00252:294:H3YWTDSX5:4:1208:17002:32847/1	60	+
chr1	229533012	229533013	A00252:294:H3YWTDSX5:4:1106:21703:9706/1	60	-
chr1	229541047	229541048	A00252:294:H3YWTDSX5:4:1124:21703:14779/1	60	+
chr1	229541975	229541976	A00252:294:H3YWTDSX5:4:1105:27760:22670	60	+
chr1	229546042	229546043	A00252:294:H3YWTDSX5:4:1234:25635:16110/1	60	+
chr1	229611884	229611885	A00252:294:H3YWTDSX5:4:1159:14841:11412/1	60	+
chr1	229614074	229614075	A00252:294:H3YWTDSX5:4:1103:32027:19476/1	60	+
chr1	229632831	229632832	A00252:294:H3YWTDSX5:4:1129:9760:31798/1	60	+
chr1	229780526	229780527	A00252:294:H3YWTDSX5:4:1554:15483:11271/1	60	+
chr1	229780528	229780529	A00252:294:H3YWTDSX5:4:1102:31448:15562/1	60	+
chr1	229780529	229780530	A00252:294:H3YWTDSX5:4:2445:10619:33943/1	60	+
chr1	230102911	230102912	A00252:294:H3YWTDSX5:4:1242:16161:28134/1	60	-
chr1	230117470	230117471	A00252:294:H3YWTDSX5:4:1116:30879:20744/1	60	+
chr1	230132886	230132887	A00252:294:H3YWTDSX5:4:1462:7762:6762/1	60	-
chr1	230134588	230134589	A00252:294:H3YWTDSX5:4:1106:7943:23046/1	60	+
chr1	230168903	230168904	A00252:294:H3YWTDSX5:4:1147:10764:20541/1	60	-
chr1	230182788	230182789	A00252:294:H3YWTDSX5:4:1301:28031:25551/1	60	+
chr1	230188027	230188028	A00252:294:H3YWTDSX5:4:2575:11623:11224	60	-
chr1	230241677	230241678	A00252:294:H3YWTDSX5:4:1522:4381:8359/1	60	-
chr1	230242286	230242287	A00252:294:H3YWTDSX5:4:1101:13783:2566/1	60	+
chr1	230666394	230666395	A00252:294:H3YWTDSX5:4:2562:21404:5149	60	-
chr1	230674234	230674235	A00252:294:H3YWTDSX5:4:1122:28718:9862/1	60	-
chr1	230688452	230688453	A00252:294:H3YWTDSX5:4:1110:2365:12633/1	60	+
chr1	230945411	230945412	A00252:294:H3YWTDSX5:4:1136:17011:24283/1	60	+
chr1	231030530	231030531	A00252:294:H3YWTDSX5:4:1171:9733:30561/1	60	+
chr1	231228227	231228228	A00252:294:H3YWTDSX5:4:1235:24623:12947/1	60	-
chr1	231234640	231234641	A00252:294:H3YWTDSX5:4:1103:9308:28228/1	60	+
chr1	231234641	231234642	A00252:294:H3YWTDSX5:4:2143:3152:9799	60	+
chr1	231270456	231270457	A00252:294:H3YWTDSX5:4:1672:8630:16814/1	60	+
chr1	231416286	231416287	A00252:294:H3YWTDSX5:4:1120:13729:21198/1	60	-
chr1	231543751	231543752	A00252:294:H3YWTDSX5:4:1107:25120:33473	60	+
chr1	231767018	231767019	A00252:294:H3YWTDSX5:4:1109:10782:27743/1	60	+
chr1	231828306	231828307	A00252:294:H3YWTDSX5:4:1139:31765:25097/1	60	-
chr1	232444708	232444709	A00252:294:H3YWTDSX5:4:1143:12102:14090/1	60	+
chr1	232606905	232606906	A00252:294:H3YWTDSX5:4:1124:27688:15311/1	60	+
chr1	232732985	232732986	A00252:294:H3YWTDSX5:4:1125:20410:4053/1	60	+
chr1	232732986	232732987	A00252:294:H3YWTDSX5:4:1201:19958:22404	60	+
chr1	232811058	232811059	A00252:294:H3YWTDSX5:4:2309:7437:8390	60	-
chr1	232849791	232849792	A00252:294:H3YWTDSX5:4:2505:29758:31391/1	60	+
chr1	232853244	232853245	A00252:294:H3YWTDSX5:4:1144:19045:28557	60	-
chr1	233103512	233103513	A00252:294:H3YWTDSX5:4:1338:1904:24580/1	60	-
chr1	233170636	233170637	A00252:294:H3YWTDSX5:4:1521:8187:22529/1	60	+
chr1	233237772	233237773	A00252:294:H3YWTDSX5:4:1116:16749:29622/1	60	+
chr1	233349798	233349799	A00252:294:H3YWTDSX5:4:2646:1976:5948/1	60	-
chr1	233349799	233349800	A00252:294:H3YWTDSX5:4:1104:30038:17159/1	60	-
chr1	233645083	233645084	A00252:294:H3YWTDSX5:4:1417:26440:22952	60	-
chr1	233978846	233978847	A00252:294:H3YWTDSX5:4:2264:27407:21778	60	-
chr1	234411596	234411597	A00252:294:H3YWTDSX5:4:1639:15591:26647	60	-
chr1	234437127	234437128	A00252:294:H3YWTDSX5:4:1206:20157:30044/1	60	-
chr1	234471520	234471521	A00252:294:H3YWTDSX5:4:1139:14353:11005/1	60	-
chr1	234477681	234477682	A00252:294:H3YWTDSX5:4:1124:25319:6042/1	60	+
chr1	234504898	234504899	A00252:294:H3YWTDSX5:4:2121:24840:30796/1	60	+
chr1	234606017	234606018	A00252:294:H3YWTDSX5:4:2614:7581:18505	60	-
chr1	235175533	235175534	A00252:294:H3YWTDSX5:4:1275:17915:21371/1	60	-
chr1	235178736	235178737	A00252:294:H3YWTDSX5:4:2472:11162:5697/1	60	-
chr1	235210129	235210130	A00252:294:H3YWTDSX5:4:1437:2211:19257/1	60	-
chr1	235212897	235212898	A00252:294:H3YWTDSX5:4:1115:17734:12727/1	60	-
chr1	235246517	235246518	A00252:294:H3YWTDSX5:4:1118:7455:6104/1	60	+
chr1	235251046	235251047	A00252:294:H3YWTDSX5:4:1106:5520:21919/1	60	-
chr1	235262687	235262688	A00252:294:H3YWTDSX5:4:1353:14136:3552/1	60	+
chr1	235323881	235323882	A00252:294:H3YWTDSX5:4:1135:26087:12414/1	60	-
chr1	235442911	235442912	A00252:294:H3YWTDSX5:4:2306:26096:23296	60	-
chr1	235708142	235708143	A00252:294:H3YWTDSX5:4:1133:1371:29136/1	60	-
chr1	236004582	236004583	A00252:294:H3YWTDSX5:4:2208:9787:11772/1	60	+
chr1	236209420	236209421	A00252:294:H3YWTDSX5:4:1112:24225:26068	60	+
chr1	236279327	236279328	A00252:294:H3YWTDSX5:4:1148:28094:36620/1	60	-
chr1	236331469	236331470	A00252:294:H3YWTDSX5:4:2413:10493:22764/1	60	+
chr1	236542805	236542806	A00252:294:H3YWTDSX5:4:1153:15872:17456/1	60	+
chr1	237544080	237544081	A00252:294:H3YWTDSX5:4:1205:17146:4163/1	60	-
chr1	237609608	237609609	A00252:294:H3YWTDSX5:4:1367:1416:15969/1	60	+
chr1	237624589	237624590	A00252:294:H3YWTDSX5:4:2655:22670:4742	60	-
chr1	237655665	237655666	A00252:294:H3YWTDSX5:4:2657:27453:10739	60	-
chr1	239675356	239675357	A00252:294:H3YWTDSX5:4:1647:24325:17503	60	-
chr1	239678788	239678789	A00252:294:H3YWTDSX5:4:2363:6144:31955/1	60	+
chr1	239711765	239711766	A00252:294:H3YWTDSX5:4:1338:26124:28510/1	60	+
chr1	239845082	239845083	A00252:294:H3YWTDSX5:4:1118:10230:33927/1	60	-
chr1	241616694	241616695	A00252:294:H3YWTDSX5:4:1173:13358:21527/1	60	+
chr1	242399964	242399965	A00252:294:H3YWTDSX5:4:2578:26576:4586	60	-
chr1	244430659	244430660	A00252:294:H3YWTDSX5:4:1339:12536:22952/1	60	-
chr1	244434157	244434158	A00252:294:H3YWTDSX5:4:1566:11171:31548	60	-
chr1	244448176	244448177	A00252:294:H3YWTDSX5:4:1103:31702:10426/1	60	+
chr1	244660926	244660927	A00252:294:H3YWTDSX5:4:1178:1768:25160/1	60	-
chr1	244844548	244844549	A00252:294:H3YWTDSX5:4:2571:8784:36589	60	-
chr1	244847311	244847312	A00252:294:H3YWTDSX5:4:2215:16441:15875	60	-
chr1	244851815	244851816	A00252:294:H3YWTDSX5:4:2325:24885:11741	60	+
chr1	244853054	244853055	A00252:294:H3YWTDSX5:4:1149:27950:26631/1	60	-
chr1	245026365	245026366	A00252:294:H3YWTDSX5:4:1145:8269:6324/1	60	+
chr1	245936953	245936954	A00252:294:H3YWTDSX5:4:1107:12427:16031/1	60	+
chr1	246347720	246347721	A00252:294:H3YWTDSX5:4:1107:7102:28228/1	60	+
chr1	246377134	246377135	A00252:294:H3YWTDSX5:4:1162:12454:1110/1	60	+
chr1	246420988	246420989	A00252:294:H3YWTDSX5:4:1120:17372:2832/1	60	+
chr1	246703466	246703467	A00252:294:H3YWTDSX5:4:1266:14127:8547/1	60	+
chr1	246733885	246733886	A00252:294:H3YWTDSX5:4:1103:10185:26616	60	-
chr1	246857514	246857515	A00252:294:H3YWTDSX5:4:1116:8377:23265/1	60	+
chr1	246859268	246859269	A00252:294:H3YWTDSX5:4:1105:18005:3928/1	60	-
chr1	246875882	246875883	A00252:294:H3YWTDSX5:4:1125:5367:19398/1	60	-
chr1	246909543	246909544	A00252:294:H3YWTDSX5:4:1119:29884:11788/1	60	+
chr1	246937161	246937162	A00252:294:H3YWTDSX5:4:1124:7175:32487/1	60	-
chr1	247396945	247396946	A00252:294:H3YWTDSX5:4:1430:11469:16626/1	60	+
chr10	61555	61556	A00252:294:H3YWTDSX5:4:2144:6506:10911/1	60	-
chr10	180602	180603	A00252:294:H3YWTDSX5:4:1123:9001:34053	60	+
chr10	203101	203102	A00252:294:H3YWTDSX5:4:1152:20383:4946/1	60	+
chr10	884517	884518	A00252:294:H3YWTDSX5:4:1114:20591:11506/1	60	+
chr10	884518	884519	A00252:294:H3YWTDSX5:4:2647:17146:10394	60	+
chr10	1158643	1158644	A00252:294:H3YWTDSX5:4:1652:17445:27539/1	60	+
chr10	3081969	3081970	A00252:294:H3YWTDSX5:4:1565:13566:32628/1	60	-
chr10	3250646	3250647	A00252:294:H3YWTDSX5:4:1435:2157:24486/1	60	-
chr10	4099910	4099911	A00252:294:H3YWTDSX5:4:1141:31675:15233	60	+
chr10	4105151	4105152	A00252:294:H3YWTDSX5:4:1101:18502:15969/1	60	+
chr10	4297556	4297557	A00252:294:H3YWTDSX5:4:2134:13024:34757/1	60	+
chr10	4754994	4754995	A00252:294:H3YWTDSX5:4:2444:26196:1611	60	-
chr10	5424986	5424987	A00252:294:H3YWTDSX5:4:1113:27877:4773/1	60	-
chr10	5428198	5428199	A00252:294:H3YWTDSX5:4:1219:29948:34538/1	60	+
chr10	5513869	5513870	A00252:294:H3YWTDSX5:4:1665:8766:16892	60	+
chr10	5707274	5707275	A00252:294:H3YWTDSX5:4:1102:20799:33035/1	60	+
chr10	5723954	5723955	A00252:294:H3YWTDSX5:4:1104:23538:6214/1	60	+
chr10	5790133	5790134	A00252:294:H3YWTDSX5:4:1111:1714:10066/1	60	+
chr10	6100956	6100957	A00252:294:H3YWTDSX5:4:1175:26259:20823/1	60	-
chr10	7223105	7223106	A00252:294:H3YWTDSX5:4:1101:11035:31187/1	60	+
chr10	7825143	7825144	A00252:294:H3YWTDSX5:4:1154:26196:7592/1	60	+
chr10	7877886	7877887	A00252:294:H3YWTDSX5:4:2116:24297:23375	60	-
chr10	8386397	8386398	A00252:294:H3YWTDSX5:4:1105:29451:2143/1	60	-
chr10	8775738	8775739	A00252:294:H3YWTDSX5:4:1103:23556:20932/1	60	+
chr10	8819068	8819069	A00252:294:H3YWTDSX5:4:2319:6596:33646	60	+
chr10	9063803	9063804	A00252:294:H3YWTDSX5:4:1101:16251:15421/1	60	+
chr10	11044745	11044746	A00252:294:H3YWTDSX5:4:1453:3893:23077	60	+
chr10	11156260	11156261	A00252:294:H3YWTDSX5:4:1108:15221:23907/1	60	+
chr10	11591585	11591586	A00252:294:H3YWTDSX5:4:1104:24370:15953/1	60	-
chr10	11601425	11601426	A00252:294:H3YWTDSX5:4:1102:19253:13823/1	60	+
chr10	11601426	11601427	A00252:294:H3YWTDSX5:4:1109:31349:29825	60	+
chr10	11846188	11846189	A00252:294:H3YWTDSX5:4:2572:8241:24377/1	60	+
chr10	11984147	11984148	A00252:294:H3YWTDSX5:4:1411:9959:8719/1	60	+
chr10	12111323	12111324	A00252:294:H3YWTDSX5:4:1421:2908:15984/1	60	-
chr10	12163014	12163015	A00252:294:H3YWTDSX5:4:1120:28203:5337/1	60	+
chr10	12164664	12164665	A00252:294:H3YWTDSX5:4:1106:5701:3975/1	60	+
chr10	12861464	12861465	A00252:294:H3YWTDSX5:4:1629:4887:30749	60	+
chr10	13160416	13160417	A00252:294:H3YWTDSX5:4:1661:25735:35477/1	60	+
chr10	13300804	13300805	A00252:294:H3YWTDSX5:4:1539:14498:16360/1	60	-
chr10	13327329	13327330	A00252:294:H3YWTDSX5:4:1103:17400:14309/1	60	+
chr10	13691172	13691173	A00252:294:H3YWTDSX5:4:1426:29903:5337/1	60	-
chr10	14782064	14782065	A00252:294:H3YWTDSX5:4:1136:29957:17394/1	60	+
chr10	14897138	14897139	A00252:294:H3YWTDSX5:4:1121:6949:11459/1	60	+
chr10	14899537	14899538	A00252:294:H3YWTDSX5:4:1575:29966:33254/1	60	+
chr10	14899538	14899539	A00252:294:H3YWTDSX5:4:2646:15338:6762/1	60	+
chr10	16246352	16246353	A00252:294:H3YWTDSX5:4:1239:23538:3020	60	+
chr10	16590292	16590293	A00252:294:H3YWTDSX5:4:2647:29568:11083/1	60	+
chr10	17064446	17064447	A00252:294:H3YWTDSX5:4:1432:29957:26193	60	+
chr10	17219254	17219255	A00252:294:H3YWTDSX5:4:1141:16206:25520/1	60	-
chr10	17451509	17451510	A00252:294:H3YWTDSX5:4:1349:12066:22232/1	60	-
chr10	17690637	17690638	A00252:294:H3YWTDSX5:4:1129:24975:22138/1	60	+
chr10	18545520	18545521	A00252:294:H3YWTDSX5:4:1209:3088:6151/1	60	+
chr10	19119913	19119914	A00252:294:H3YWTDSX5:4:1118:31376:13714/1	60	+
chr10	19790314	19790315	A00252:294:H3YWTDSX5:4:2572:1506:16564/1	60	+
chr10	21662968	21662969	A00252:294:H3YWTDSX5:4:2143:19226:36323	60	-
chr10	21668084	21668085	A00252:294:H3YWTDSX5:4:1123:25798:21089/1	60	+
chr10	21867962	21867963	A00252:294:H3YWTDSX5:4:1517:25509:21120	60	-
chr10	21923413	21923414	A00252:294:H3YWTDSX5:4:1141:30129:36104/1	60	+
chr10	21972905	21972906	A00252:294:H3YWTDSX5:4:1578:13937:23500/1	60	+
chr10	22572997	22572998	A00252:294:H3YWTDSX5:4:1316:18530:9283	60	-
chr10	22663191	22663192	A00252:294:H3YWTDSX5:4:2651:16712:8672	60	-
chr10	24604862	24604863	A00252:294:H3YWTDSX5:4:1152:16731:25488/1	60	-
chr10	26443042	26443043	A00252:294:H3YWTDSX5:4:1121:7346:8954/1	60	+
chr10	26606715	26606716	A00252:294:H3YWTDSX5:4:2513:26901:29168/1	60	-
chr10	26650864	26650865	A00252:294:H3YWTDSX5:4:1456:26096:19758/1	60	+
chr10	26672834	26672835	A00252:294:H3YWTDSX5:4:2253:20500:29418	60	+
chr10	26757491	26757492	A00252:294:H3YWTDSX5:4:1639:31855:28948/1	60	+
chr10	26759981	26759982	A00252:294:H3YWTDSX5:4:1472:26467:1172/1	60	-
chr10	26760266	26760267	A00252:294:H3YWTDSX5:4:1211:25843:10958/1	60	+
chr10	27015522	27015523	A00252:294:H3YWTDSX5:4:1142:20772:14450/1	60	-
chr10	27019161	27019162	A00252:294:H3YWTDSX5:4:1369:24957:1908/1	60	+
chr10	27110698	27110699	A00252:294:H3YWTDSX5:4:1210:27163:4914/1	60	+
chr10	27161489	27161490	A00252:294:H3YWTDSX5:4:1165:16071:32612/1	60	-
chr10	27204773	27204774	A00252:294:H3YWTDSX5:4:1111:23457:33849/1	60	+
chr10	27208218	27208219	A00252:294:H3YWTDSX5:4:2128:11840:34773/1	60	+
chr10	27208219	27208220	A00252:294:H3YWTDSX5:4:1415:19171:32064/1	60	+
chr10	27282034	27282035	A00252:294:H3YWTDSX5:4:1578:3595:8061	60	+
chr10	27519959	27519960	A00252:294:H3YWTDSX5:4:1152:21513:19241/1	60	+
chr10	27909696	27909697	A00252:294:H3YWTDSX5:4:2227:16224:12493	60	+
chr10	28233588	28233589	A00252:294:H3YWTDSX5:4:1372:18511:24815/1	60	-
chr10	28540246	28540247	A00252:294:H3YWTDSX5:4:2649:19813:28667	60	-
chr10	28609917	28609918	A00252:294:H3YWTDSX5:4:2650:16342:4366	60	-
chr10	28692879	28692880	A00252:294:H3YWTDSX5:4:1147:6994:19742/1	60	+
chr10	28828321	28828322	A00252:294:H3YWTDSX5:4:1144:21757:19727/1	60	-
chr10	28833320	28833321	A00252:294:H3YWTDSX5:4:2105:28709:16235/1	60	+
chr10	28955181	28955182	A00252:294:H3YWTDSX5:4:1125:11713:25097/1	60	+
chr10	28999542	28999543	A00252:294:H3YWTDSX5:4:1105:30779:37043/1	60	+
chr10	29072330	29072331	A00252:294:H3YWTDSX5:4:1118:18738:28213	60	+
chr10	29345261	29345262	A00252:294:H3YWTDSX5:4:1169:19723:32675/1	60	+
chr10	29665208	29665209	A00252:294:H3YWTDSX5:4:2264:29875:32941/1	60	-
chr10	30532596	30532597	A00252:294:H3YWTDSX5:4:2362:26765:19319/1	60	+
chr10	30894525	30894526	A00252:294:H3YWTDSX5:4:1104:24930:2206/1	60	-
chr10	31346616	31346617	A00252:294:H3YWTDSX5:4:1603:25211:34100/1	60	+
chr10	31832448	31832449	A00252:294:H3YWTDSX5:4:1567:20392:23406	60	-
chr10	32252174	32252175	A00252:294:H3YWTDSX5:4:1509:6234:28667/1	60	-
chr10	32307116	32307117	A00252:294:H3YWTDSX5:4:2419:8504:36198/1	60	+
chr10	32375922	32375923	A00252:294:H3YWTDSX5:4:1325:10673:25989/1	60	+
chr10	32908806	32908807	A00252:294:H3YWTDSX5:4:1106:1416:23077/1	60	+
chr10	32925985	32925986	A00252:294:H3YWTDSX5:4:1223:32389:7576/1	60	-
chr10	32934603	32934604	A00252:294:H3YWTDSX5:4:1167:15085:20290/1	60	-
chr10	32936021	32936022	A00252:294:H3YWTDSX5:4:1146:28239:36777/1	60	-
chr10	32964837	32964838	A00252:294:H3YWTDSX5:4:1150:17472:11271	60	+
chr10	33160672	33160673	A00252:294:H3YWTDSX5:4:1274:3812:6965/1	60	+
chr10	33173399	33173400	A00252:294:H3YWTDSX5:4:1243:10628:34147	60	-
chr10	34272988	34272989	A00252:294:H3YWTDSX5:4:1117:20410:32643/1	60	+
chr10	34328222	34328223	A00252:294:H3YWTDSX5:4:1132:8314:13667/1	60	+
chr10	34335757	34335758	A00252:294:H3YWTDSX5:4:1272:16875:6668/1	60	-
chr10	34677786	34677787	A00252:294:H3YWTDSX5:4:2362:19388:29089/1	60	+
chr10	35004718	35004719	A00252:294:H3YWTDSX5:4:1102:3061:15092/1	60	-
chr10	35323130	35323131	A00252:294:H3YWTDSX5:4:1474:6253:11381/1	60	+
chr10	35343183	35343184	A00252:294:H3YWTDSX5:4:2245:15411:26115/1	60	+
chr10	35497233	35497234	A00252:294:H3YWTDSX5:4:1140:1280:10410/1	60	-
chr10	38422903	38422904	A00252:294:H3YWTDSX5:4:1623:9444:3380	60	+
chr10	38761348	38761349	A00252:294:H3YWTDSX5:4:1453:22037:28040/1	60	+
chr10	41568476	41568477	A00252:294:H3YWTDSX5:4:1206:1072:33379/1	60	-
chr10	42542493	42542494	A00252:294:H3YWTDSX5:4:1131:22290:29199/1	60	+
chr10	42830597	42830598	A00252:294:H3YWTDSX5:4:2143:4842:7717/1	60	-
chr10	42830598	42830599	A00252:294:H3YWTDSX5:4:1136:30083:14732/1	60	-
chr10	45012430	45012431	A00252:294:H3YWTDSX5:4:2322:6560:22373/1	60	+
chr10	45989481	45989482	A00252:294:H3YWTDSX5:4:1104:19217:4523/1	60	+
chr10	46633078	46633079	A00252:294:H3YWTDSX5:4:2522:4598:8985	60	-
chr10	49486502	49486503	A00252:294:H3YWTDSX5:4:1245:10529:14591/1	60	-
chr10	49826403	49826404	A00252:294:H3YWTDSX5:4:1103:29586:1501	60	+
chr10	49913665	49913666	A00252:294:H3YWTDSX5:4:1157:17092:19758/1	60	-
chr10	50117359	50117360	A00252:294:H3YWTDSX5:4:1636:12680:15092/1	60	+
chr10	50460041	50460042	A00252:294:H3YWTDSX5:4:1155:9091:7592/1	60	-
chr10	50716581	50716582	A00252:294:H3YWTDSX5:4:2161:16324:35618/1	60	+
chr10	50966338	50966339	A00252:294:H3YWTDSX5:4:1244:10068:24815/1	60	+
chr10	53257793	53257794	A00252:294:H3YWTDSX5:4:2319:26024:21355	60	-
chr10	53487907	53487908	A00252:294:H3YWTDSX5:4:1335:17626:19711/1	60	-
chr10	55513477	55513478	A00252:294:H3YWTDSX5:4:1112:13503:3521	60	+
chr10	55762535	55762536	A00252:294:H3YWTDSX5:4:1206:21332:11099/1	60	+
chr10	56702216	56702217	A00252:294:H3YWTDSX5:4:2472:17291:27085	60	+
chr10	58226751	58226752	A00252:294:H3YWTDSX5:4:2575:5312:35681	60	-
chr10	59172532	59172533	A00252:294:H3YWTDSX5:4:1155:19678:4852/1	60	+
chr10	59684447	59684448	A00252:294:H3YWTDSX5:4:1204:2284:5008/1	60	+
chr10	59887026	59887027	A00252:294:H3YWTDSX5:4:1159:18430:1971/1	60	+
chr10	60571847	60571848	A00252:294:H3YWTDSX5:4:1122:10420:26616/1	60	+
chr10	61022503	61022504	A00252:294:H3YWTDSX5:4:2426:18331:17863/1	60	-
chr10	61140607	61140608	A00252:294:H3YWTDSX5:4:1123:16920:11350/1	60	-
chr10	61140609	61140610	A00252:294:H3YWTDSX5:4:1123:18240:12884	60	-
chr10	61588720	61588721	A00252:294:H3YWTDSX5:4:1142:23384:32409/1	60	-
chr10	61685574	61685575	A00252:294:H3YWTDSX5:4:1234:25247:13651/1	60	-
chr10	61719038	61719039	A00252:294:H3YWTDSX5:4:2148:31684:6010/1	60	+
chr10	61970304	61970305	A00252:294:H3YWTDSX5:4:1129:15872:23312/1	60	+
chr10	62196102	62196103	A00252:294:H3YWTDSX5:4:1135:28113:19179/1	60	-
chr10	62200593	62200594	A00252:294:H3YWTDSX5:4:1615:1931:30577	60	-
chr10	63238517	63238518	A00252:294:H3YWTDSX5:4:1413:26151:9298/1	60	-
chr10	63403405	63403406	A00252:294:H3YWTDSX5:4:1126:13196:32424/1	60	-
chr10	64791162	64791163	A00252:294:H3YWTDSX5:4:1101:30237:20979/1	60	-
chr10	67172784	67172785	A00252:294:H3YWTDSX5:4:1658:6822:18192	60	-
chr10	67933725	67933726	A00252:294:H3YWTDSX5:4:2404:22309:16924	60	+
chr10	67936991	67936992	A00252:294:H3YWTDSX5:4:1338:32325:13949/1	60	+
chr10	68055471	68055472	A00252:294:H3YWTDSX5:4:1634:31801:15264/1	60	+
chr10	68376812	68376813	A00252:294:H3YWTDSX5:4:2114:20392:11099/1	60	-
chr10	68444909	68444910	A00252:294:H3YWTDSX5:4:1129:17553:24064/1	60	-
chr10	68456036	68456037	A00252:294:H3YWTDSX5:4:2404:25039:35430	60	+
chr10	68598227	68598228	A00252:294:H3YWTDSX5:4:2309:29089:3239	60	+
chr10	68671214	68671215	A00252:294:H3YWTDSX5:4:1106:1190:31892/1	60	+
chr10	68671215	68671216	A00252:294:H3YWTDSX5:4:2275:28239:10723	60	+
chr10	68671414	68671415	A00252:294:H3YWTDSX5:4:1165:15121:18505/1	60	-
chr10	68800480	68800481	A00252:294:H3YWTDSX5:4:1235:5954:17159/1	60	-
chr10	69134266	69134267	A00252:294:H3YWTDSX5:4:1144:10004:1282/1	60	+
chr10	69139780	69139781	A00252:294:H3YWTDSX5:4:1273:21866:11303/1	60	-
chr10	69156455	69156456	A00252:294:H3YWTDSX5:4:1130:30219:30843/1	60	+
chr10	69273577	69273578	A00252:294:H3YWTDSX5:4:1321:13548:1470/1	60	+
chr10	69328330	69328331	A00252:294:H3YWTDSX5:4:1110:30978:17159/1	60	+
chr10	70136340	70136341	A00252:294:H3YWTDSX5:4:1176:21242:14325	60	+
chr10	70236296	70236297	A00252:294:H3YWTDSX5:4:1539:12237:29262/1	60	+
chr10	71499352	71499353	A00252:294:H3YWTDSX5:4:1644:27941:10113	60	-
chr10	72112273	72112274	A00252:294:H3YWTDSX5:4:1149:6786:36166/1	60	-
chr10	72178787	72178788	A00252:294:H3YWTDSX5:4:1467:10999:29590/1	60	+
chr10	72220953	72220954	A00252:294:H3YWTDSX5:4:1149:25843:33004/1	60	+
chr10	72228561	72228562	A00252:294:H3YWTDSX5:4:1104:32063:2503/1	60	+
chr10	72228563	72228564	A00252:294:H3YWTDSX5:4:1123:13702:30577/1	60	+
chr10	72501496	72501497	A00252:294:H3YWTDSX5:4:2226:8486:14716	60	-
chr10	72522610	72522611	A00252:294:H3YWTDSX5:4:1105:11243:7185/1	60	+
chr10	72525327	72525328	A00252:294:H3YWTDSX5:4:1104:19081:30780/1	60	+
chr10	72530639	72530640	A00252:294:H3YWTDSX5:4:2655:29170:36448/1	60	+
chr10	72738349	72738350	A00252:294:H3YWTDSX5:4:1276:31647:4789/1	60	-
chr10	72842454	72842455	A00252:294:H3YWTDSX5:4:1174:17409:27853/1	60	+
chr10	72854342	72854343	A00252:294:H3YWTDSX5:4:1139:27859:10316/1	60	+
chr10	73388104	73388105	A00252:294:H3YWTDSX5:4:1239:32199:5525	60	-
chr10	73441675	73441676	A00252:294:H3YWTDSX5:4:1118:25771:23046	60	-
chr10	73455119	73455120	A00252:294:H3YWTDSX5:4:2565:8684:33818/1	60	+
chr10	73470094	73470095	A00252:294:H3YWTDSX5:4:1235:24026:9846/1	60	-
chr10	73476676	73476677	A00252:294:H3YWTDSX5:4:2473:11758:10645	60	-
chr10	73693722	73693723	A00252:294:H3YWTDSX5:4:1104:13910:6292/1	60	+
chr10	73775632	73775633	A00252:294:H3YWTDSX5:4:1107:4327:20729/1	60	-
chr10	73884531	73884532	A00252:294:H3YWTDSX5:4:1532:8223:15452/1	60	+
chr10	74042469	74042470	A00252:294:H3YWTDSX5:4:1136:32127:33489/1	60	+
chr10	74055036	74055037	A00252:294:H3YWTDSX5:4:1155:30264:2456/1	60	-
chr10	74288201	74288202	A00252:294:H3YWTDSX5:4:1103:23104:10535/1	60	-
chr10	74308241	74308242	A00252:294:H3YWTDSX5:4:1115:16125:27571/1	60	+
chr10	74319664	74319665	A00252:294:H3YWTDSX5:4:1178:1244:29074/1	60	+
chr10	74340890	74340891	A00252:294:H3YWTDSX5:4:1102:25156:30874/1	60	-
chr10	74448825	74448826	A00252:294:H3YWTDSX5:4:1107:28483:2065/1	60	+
chr10	74558230	74558231	A00252:294:H3YWTDSX5:4:1324:7952:33990	60	+
chr10	74564801	74564802	A00252:294:H3YWTDSX5:4:1218:1018:29465/1	60	+
chr10	74789671	74789672	A00252:294:H3YWTDSX5:4:2556:20491:34601	60	-
chr10	74929031	74929032	A00252:294:H3YWTDSX5:4:1102:17472:35133/1	60	+
chr10	74978068	74978069	A00252:294:H3YWTDSX5:4:2650:4734:12477	60	-
chr10	75179802	75179803	A00252:294:H3YWTDSX5:4:1464:14724:27774/1	60	-
chr10	75357895	75357896	A00252:294:H3YWTDSX5:4:2359:20302:28354	60	-
chr10	75357896	75357897	A00252:294:H3YWTDSX5:4:1347:26829:9627	60	-
chr10	76173755	76173756	A00252:294:H3YWTDSX5:4:1667:32976:8281/1	60	+
chr10	76475862	76475863	A00252:294:H3YWTDSX5:4:1178:16351:23109/1	60	-
chr10	76767339	76767340	A00252:294:H3YWTDSX5:4:1348:29668:8938/1	60	-
chr10	78013351	78013352	A00252:294:H3YWTDSX5:4:1454:18548:20055	60	-
chr10	79107993	79107994	A00252:294:H3YWTDSX5:4:1101:20256:18724/1	60	+
chr10	79107995	79107996	A00252:294:H3YWTDSX5:4:2149:1353:13072	60	+
chr10	79126390	79126391	A00252:294:H3YWTDSX5:4:1671:7844:23719/1	60	+
chr10	80332543	80332544	A00252:294:H3YWTDSX5:4:2362:10393:6277/1	60	-
chr10	80332544	80332545	A00252:294:H3YWTDSX5:4:1113:2853:21840/1	60	-
chr10	80510225	80510226	A00252:294:H3YWTDSX5:4:1124:32524:2957/1	60	+
chr10	82368205	82368206	A00252:294:H3YWTDSX5:4:1240:30011:4304/1	60	+
chr10	82418615	82418616	A00252:294:H3YWTDSX5:4:1264:28176:10019/1	60	+
chr10	84246554	84246555	A00252:294:H3YWTDSX5:4:1132:29912:28181/1	60	-
chr10	85968246	85968247	A00252:294:H3YWTDSX5:4:1446:24876:12571/1	60	+
chr10	86436877	86436878	A00252:294:H3YWTDSX5:4:1330:7898:18458	60	-
chr10	86436879	86436880	A00252:294:H3YWTDSX5:4:1405:20871:6480	60	-
chr10	86778087	86778088	A00252:294:H3YWTDSX5:4:1270:9796:19116/1	60	+
chr10	87328142	87328143	A00252:294:H3YWTDSX5:4:1114:3034:8938/1	60	-
chr10	87337462	87337463	A00252:294:H3YWTDSX5:4:2417:9399:20275/1	60	-
chr10	87337463	87337464	A00252:294:H3YWTDSX5:4:1146:21377:10019/1	60	-
chr10	87549779	87549780	A00252:294:H3YWTDSX5:4:1467:8070:27680/1	60	+
chr10	87763509	87763510	A00252:294:H3YWTDSX5:4:1125:21052:10175/1	60	+
chr10	87793367	87793368	A00252:294:H3YWTDSX5:4:1115:1588:25410/1	60	+
chr10	87854862	87854863	A00252:294:H3YWTDSX5:4:1105:9769:1752	60	-
chr10	88029947	88029948	A00252:294:H3YWTDSX5:4:2104:32461:22357	60	-
chr10	88041971	88041972	A00252:294:H3YWTDSX5:4:1108:27236:9518/1	60	-
chr10	88110652	88110653	A00252:294:H3YWTDSX5:4:1224:15257:6339/1	60	-
chr10	88146750	88146751	A00252:294:H3YWTDSX5:4:1248:8585:13479/1	60	-
chr10	88200157	88200158	A00252:294:H3YWTDSX5:4:1110:7934:24721/1	60	-
chr10	88233927	88233928	A00252:294:H3YWTDSX5:4:1459:6840:36072/1	60	-
chr10	88297166	88297167	A00252:294:H3YWTDSX5:4:1102:31186:26882/1	60	+
chr10	88312484	88312485	A00252:294:H3YWTDSX5:4:1678:16649:6652/1	60	+
chr10	88312486	88312487	A00252:294:H3YWTDSX5:4:1602:21432:34632/1	60	+
chr10	88368878	88368879	A00252:294:H3YWTDSX5:4:1421:17345:36448/1	60	+
chr10	88369932	88369933	A00252:294:H3YWTDSX5:4:1101:11586:22404/1	60	+
chr10	88369933	88369934	A00252:294:H3YWTDSX5:4:2357:13702:32174	60	+
chr10	88369934	88369935	A00252:294:H3YWTDSX5:4:1345:21341:9111	60	+
chr10	88464054	88464055	A00252:294:H3YWTDSX5:4:1114:18945:35650/1	60	-
chr10	89058809	89058810	A00252:294:H3YWTDSX5:4:1115:20772:22780/1	60	+
chr10	89752336	89752337	A00252:294:H3YWTDSX5:4:1158:25563:17362/1	60	+
chr10	90895626	90895627	A00252:294:H3YWTDSX5:4:1139:18069:19382/1	60	-
chr10	90994994	90994995	A00252:294:H3YWTDSX5:4:1263:27480:27414/1	60	+
chr10	91544279	91544280	A00252:294:H3YWTDSX5:4:1440:6668:9095/1	60	-
chr10	91840993	91840994	A00252:294:H3YWTDSX5:4:1641:13395:1986	60	-
chr10	91903166	91903167	A00252:294:H3YWTDSX5:4:2244:29215:34804	60	-
chr10	91951503	91951504	A00252:294:H3YWTDSX5:4:1102:13105:28729/1	60	+
chr10	91982444	91982445	A00252:294:H3YWTDSX5:4:1429:23927:9737/1	60	-
chr10	92287128	92287129	A00252:294:H3YWTDSX5:4:1205:3332:19132/1	60	-
chr10	92333650	92333651	A00252:294:H3YWTDSX5:4:1101:20518:28917/1	60	+
chr10	92474564	92474565	A00252:294:H3YWTDSX5:4:1138:15148:3677/1	60	+
chr10	92527792	92527793	A00252:294:H3YWTDSX5:4:1413:8666:17347	60	+
chr10	92566045	92566046	A00252:294:H3YWTDSX5:4:1167:10520:11851/1	60	-
chr10	92641843	92641844	A00252:294:H3YWTDSX5:4:1363:32371:8296	60	+
chr10	92644641	92644642	A00252:294:H3YWTDSX5:4:1110:15492:15984/1	60	+
chr10	92781139	92781140	A00252:294:H3YWTDSX5:4:2501:28736:13401	60	-
chr10	92879255	92879256	A00252:294:H3YWTDSX5:4:1104:16333:24768/1	60	+
chr10	92893479	92893480	A00252:294:H3YWTDSX5:4:1425:6144:13385/1	60	-
chr10	92933050	92933051	A00252:294:H3YWTDSX5:4:1173:14588:14325/1	60	-
chr10	93018958	93018959	A00252:294:H3YWTDSX5:4:1225:17526:25269/1	60	-
chr10	93669849	93669850	A00252:294:H3YWTDSX5:4:1418:7075:34350	60	-
chr10	93679760	93679761	A00252:294:H3YWTDSX5:4:2264:32786:29215/1	60	+
chr10	94665805	94665806	A00252:294:H3YWTDSX5:4:2256:21133:1548	60	+
chr10	95320581	95320582	A00252:294:H3YWTDSX5:4:2551:5620:23719/1	60	-
chr10	95926209	95926210	A00252:294:H3YWTDSX5:4:1133:30129:34256/1	60	-
chr10	95977872	95977873	A00252:294:H3YWTDSX5:4:1606:32796:16517	60	+
chr10	96525052	96525053	A00252:294:H3YWTDSX5:4:1532:29830:30827	60	-
chr10	96536821	96536822	A00252:294:H3YWTDSX5:4:1116:21414:32597/1	60	+
chr10	96536822	96536823	A00252:294:H3YWTDSX5:4:2339:18213:27117	60	+
chr10	96536823	96536824	A00252:294:H3YWTDSX5:4:1258:18331:14951/1	60	+
chr10	96902929	96902930	A00252:294:H3YWTDSX5:4:1113:10068:20682/1	60	-
chr10	96911302	96911303	A00252:294:H3YWTDSX5:4:1275:22001:8656/1	60	+
chr10	96948405	96948406	A00252:294:H3YWTDSX5:4:1159:20121:5212	60	-
chr10	96948939	96948940	A00252:294:H3YWTDSX5:4:1104:15465:15186/1	60	+
chr10	96957229	96957230	A00252:294:H3YWTDSX5:4:1125:7337:21997/1	60	-
chr10	96963567	96963568	A00252:294:H3YWTDSX5:4:1108:15609:31438/1	60	-
chr10	96977051	96977052	A00252:294:H3YWTDSX5:4:2360:4797:28463/1	60	+
chr10	97009738	97009739	A00252:294:H3YWTDSX5:4:1328:23764:4914/1	60	+
chr10	97009740	97009741	A00252:294:H3YWTDSX5:4:1334:23258:7576	60	+
chr10	97176106	97176107	A00252:294:H3YWTDSX5:4:1174:26476:34569	60	-
chr10	97329079	97329080	A00252:294:H3YWTDSX5:4:1115:11957:28275/1	60	-
chr10	97440080	97440081	A00252:294:H3YWTDSX5:4:1377:8522:7952	60	-
chr10	97464816	97464817	A00252:294:H3YWTDSX5:4:1120:3929:29496/1	60	-
chr10	97487214	97487215	A00252:294:H3YWTDSX5:4:1202:31051:5509/1	60	-
chr10	97488335	97488336	A00252:294:H3YWTDSX5:4:1103:14190:7874/1	60	+
chr10	98198766	98198767	A00252:294:H3YWTDSX5:4:1556:15365:3333/1	60	-
chr10	98245788	98245789	A00252:294:H3YWTDSX5:4:1103:16025:22482	60	+
chr10	99716855	99716856	A00252:294:H3YWTDSX5:4:1353:12138:9956	60	-
chr10	99750719	99750720	A00252:294:H3YWTDSX5:4:1103:15628:5008/1	60	-
chr10	99755285	99755286	A00252:294:H3YWTDSX5:4:1344:18421:9189/1	60	+
chr10	99755305	99755306	A00252:294:H3YWTDSX5:4:1133:9408:9862/1	60	-
chr10	99757142	99757143	A00252:294:H3YWTDSX5:4:1418:7319:10567/1	60	+
chr10	100132106	100132107	A00252:294:H3YWTDSX5:4:2255:12020:10535/1	60	+
chr10	100206579	100206580	A00252:294:H3YWTDSX5:4:1116:24270:30812/1	60	+
chr10	100281953	100281954	A00252:294:H3YWTDSX5:4:1408:12237:9815/1	60	+
chr10	100352144	100352145	A00252:294:H3YWTDSX5:4:1341:18792:1376	60	-
chr10	100352145	100352146	A00252:294:H3YWTDSX5:4:1214:27697:18959	60	-
chr10	100354180	100354181	A00252:294:H3YWTDSX5:4:1319:8983:32017	60	-
chr10	100359499	100359500	A00252:294:H3YWTDSX5:4:1320:12011:26897	60	+
chr10	100364427	100364428	A00252:294:H3YWTDSX5:4:1129:8142:14215/1	60	-
chr10	100777609	100777610	A00252:294:H3YWTDSX5:4:1404:13810:36714/1	60	+
chr10	100933888	100933889	A00252:294:H3YWTDSX5:4:1124:21061:11256	60	-
chr10	101394547	101394548	A00252:294:H3YWTDSX5:4:1106:11595:12399/1	60	-
chr10	101400886	101400887	A00252:294:H3YWTDSX5:4:1268:7726:32377/1	60	-
chr10	101435881	101435882	A00252:294:H3YWTDSX5:4:1109:31448:4633/1	60	+
chr10	101440085	101440086	A00252:294:H3YWTDSX5:4:1133:10149:15468/1	60	-
chr10	101524517	101524518	A00252:294:H3YWTDSX5:4:1154:13874:11459/1	60	-
chr10	101637330	101637331	A00252:294:H3YWTDSX5:4:1213:8124:22232	60	-
chr10	101808637	101808638	A00252:294:H3YWTDSX5:4:1104:17987:25034/1	60	-
chr10	101902463	101902464	A00252:294:H3YWTDSX5:4:1147:25464:25520/1	60	-
chr10	101939377	101939378	A00252:294:H3YWTDSX5:4:1322:31412:15029/1	60	-
chr10	101956713	101956714	A00252:294:H3YWTDSX5:4:2438:30942:3098	60	+
chr10	101999691	101999692	A00252:294:H3YWTDSX5:4:1107:22236:13166/1	60	+
chr10	102036916	102036917	A00252:294:H3YWTDSX5:4:1526:6786:2159/1	60	+
chr10	102056698	102056699	A00252:294:H3YWTDSX5:4:1536:11225:1861	60	+
chr10	102249050	102249051	A00252:294:H3YWTDSX5:4:1125:21612:32816/1	60	+
chr10	102286332	102286333	A00252:294:H3YWTDSX5:4:2151:28366:8531	60	-
chr10	102286334	102286335	A00252:294:H3YWTDSX5:4:1451:19162:21684	60	-
chr10	102292952	102292953	A00252:294:H3YWTDSX5:4:1401:7392:22341/1	60	-
chr10	102358897	102358898	A00252:294:H3YWTDSX5:4:1111:15465:36605/1	60	-
chr10	102484520	102484521	A00252:294:H3YWTDSX5:4:1116:30120:23813/1	60	+
chr10	102514282	102514283	A00252:294:H3YWTDSX5:4:1128:31684:33567/1	60	+
chr10	102553891	102553892	A00252:294:H3YWTDSX5:4:1657:26024:11052/1	60	+
chr10	102568238	102568239	A00252:294:H3YWTDSX5:4:1178:31132:34961/1	60	-
chr10	102758362	102758363	A00252:294:H3YWTDSX5:4:2456:24406:8844	60	-
chr10	102865175	102865176	A00252:294:H3YWTDSX5:4:1112:23384:9361	60	-
chr10	102904316	102904317	A00252:294:H3YWTDSX5:4:1319:7464:33802/1	60	+
chr10	102927522	102927523	A00252:294:H3YWTDSX5:4:2427:19388:29183/1	60	-
chr10	103112319	103112320	A00252:294:H3YWTDSX5:4:1408:4679:24064/1	60	-
chr10	103117533	103117534	A00252:294:H3YWTDSX5:4:2652:27028:36464/1	60	+
chr10	103137953	103137954	A00252:294:H3YWTDSX5:4:1376:23538:11913/1	60	+
chr10	103329294	103329295	A00252:294:H3YWTDSX5:4:1676:32560:33990/1	60	+
chr10	103386390	103386391	A00252:294:H3YWTDSX5:4:1522:28339:25739/1	60	-
chr10	103414455	103414456	A00252:294:H3YWTDSX5:4:1133:31078:3239/1	60	+
chr10	103913343	103913344	A00252:294:H3YWTDSX5:4:1261:6388:20071/1	60	-
chr10	108403068	108403069	A00252:294:H3YWTDSX5:4:1446:21504:35571/1	60	+
chr10	109036265	109036266	A00252:294:H3YWTDSX5:4:1332:8992:14278/1	60	-
chr10	110242560	110242561	A00252:294:H3YWTDSX5:4:1354:11415:19132/1	60	+
chr10	110267798	110267799	A00252:294:H3YWTDSX5:4:2172:21739:36824	60	-
chr10	110575655	110575656	A00252:294:H3YWTDSX5:4:1255:9362:25473/1	60	-
chr10	110751918	110751919	A00252:294:H3YWTDSX5:4:1406:25120:6292	60	+
chr10	110969277	110969278	A00252:294:H3YWTDSX5:4:2344:20799:33786/1	60	+
chr10	110986817	110986818	A00252:294:H3YWTDSX5:4:1122:21423:18521/1	60	+
chr10	111004269	111004270	A00252:294:H3YWTDSX5:4:1121:30427:28040/1	60	+
chr10	112145310	112145311	A00252:294:H3YWTDSX5:4:1475:8757:28776/1	60	-
chr10	112568985	112568986	A00252:294:H3YWTDSX5:4:2611:17327:9142/1	60	-
chr10	112852983	112852984	A00252:294:H3YWTDSX5:4:2465:32054:26725/1	60	+
chr10	113042491	113042492	A00252:294:H3YWTDSX5:4:1443:14244:7936/1	60	-
chr10	113068375	113068376	A00252:294:H3YWTDSX5:4:1106:18141:22075/1	60	+
chr10	113737609	113737610	A00252:294:H3YWTDSX5:4:1103:5249:10363/1	60	+
chr10	113877898	113877899	A00252:294:H3YWTDSX5:4:1170:23583:37012/1	60	+
chr10	114090818	114090819	A00252:294:H3YWTDSX5:4:1374:7717:5243/1	60	+
chr10	114131166	114131167	A00252:294:H3YWTDSX5:4:2421:7618:5572	60	-
chr10	114180222	114180223	A00252:294:H3YWTDSX5:4:1104:29369:16094/1	60	+
chr10	114700128	114700129	A00252:294:H3YWTDSX5:4:1223:27615:32095/1	60	-
chr10	114732480	114732481	A00252:294:H3YWTDSX5:4:1528:16459:3317/1	60	-
chr10	114849471	114849472	A00252:294:H3YWTDSX5:4:1111:18213:21480	60	-
chr10	114860118	114860119	A00252:294:H3YWTDSX5:4:1143:16929:26209/1	60	+
chr10	114975576	114975577	A00252:294:H3YWTDSX5:4:1206:28574:19570/1	60	+
chr10	115281558	115281559	A00252:294:H3YWTDSX5:4:1173:25744:13291/1	60	+
chr10	115494737	115494738	A00252:294:H3YWTDSX5:4:2253:32063:16501/1	60	-
chr10	116991017	116991018	A00252:294:H3YWTDSX5:4:2406:21911:9909/1	60	-
chr10	117298949	117298950	A00252:294:H3YWTDSX5:4:1220:24216:10050/1	60	+
chr10	117508282	117508283	A00252:294:H3YWTDSX5:4:2325:30481:21715/1	60	-
chr10	118016201	118016202	A00252:294:H3YWTDSX5:4:2525:30680:35963/1	60	+
chr10	118032970	118032971	A00252:294:H3YWTDSX5:4:1305:8359:16407/1	60	+
chr10	119036302	119036303	A00252:294:H3YWTDSX5:4:1372:19596:12258/1	60	+
chr10	119123925	119123926	A00252:294:H3YWTDSX5:4:1370:19614:25880	60	-
chr10	119174034	119174035	A00252:294:H3YWTDSX5:4:1422:12653:14606/1	60	-
chr10	119510754	119510755	A00252:294:H3YWTDSX5:4:1306:24496:27038/1	60	+
chr10	119584028	119584029	A00252:294:H3YWTDSX5:4:1128:18701:30655/1	60	+
chr10	119584062	119584063	A00252:294:H3YWTDSX5:4:2213:7428:18740	60	-
chr10	119810586	119810587	A00252:294:H3YWTDSX5:4:2611:22968:12587	60	-
chr10	119840811	119840812	A00252:294:H3YWTDSX5:4:1321:22318:1282	60	+
chr10	121767668	121767669	A00252:294:H3YWTDSX5:4:1243:14326:15280/1	60	-
chr10	121832068	121832069	A00252:294:H3YWTDSX5:4:1169:25979:2644/1	60	+
chr10	121842062	121842063	A00252:294:H3YWTDSX5:4:1251:30020:27931	60	+
chr10	121874941	121874942	A00252:294:H3YWTDSX5:4:1620:6162:23249/1	60	-
chr10	121889771	121889772	A00252:294:H3YWTDSX5:4:1643:12011:27211	60	+
chr10	121919373	121919374	A00252:294:H3YWTDSX5:4:2168:24686:27680/1	60	-
chr10	122837761	122837762	A00252:294:H3YWTDSX5:4:1111:16767:3349/1	60	-
chr10	123012343	123012344	A00252:294:H3YWTDSX5:4:1170:21875:19586/1	60	+
chr10	124374559	124374560	A00252:294:H3YWTDSX5:4:2274:23158:21903/1	60	+
chr10	124452762	124452763	A00252:294:H3YWTDSX5:4:2623:16423:17566/1	60	+
chr10	124836452	124836453	A00252:294:H3YWTDSX5:4:1227:9155:23547/1	60	+
chr10	124967512	124967513	A00252:294:H3YWTDSX5:4:1264:19578:27195/1	60	-
chr10	125316402	125316403	A00252:294:H3YWTDSX5:4:1405:30807:21840/1	60	-
chr10	130145460	130145461	A00252:294:H3YWTDSX5:4:1107:32443:8328	60	-
chr10	130147480	130147481	A00252:294:H3YWTDSX5:4:1172:14651:11804/1	60	-
chr10	130158302	130158303	A00252:294:H3YWTDSX5:4:1447:32624:34006	60	+
chr10	130164504	130164505	A00252:294:H3YWTDSX5:4:1103:11849:15875/1	60	+
chr10	131376309	131376310	A00252:294:H3YWTDSX5:4:2377:29631:28886	60	-
chr10	131467448	131467449	A00252:294:H3YWTDSX5:4:2246:29396:36839/1	60	-
chr10	131980485	131980486	A00252:294:H3YWTDSX5:4:1669:31747:16830/1	60	+
chr10	132077965	132077966	A00252:294:H3YWTDSX5:4:1374:22236:31454	60	+
chr10	132561611	132561612	A00252:294:H3YWTDSX5:4:1552:25572:12493/1	60	-
chr10	133405312	133405313	A00252:294:H3YWTDSX5:4:1319:15447:27868/1	60	+
chr10	133407000	133407001	A00252:294:H3YWTDSX5:4:1111:32913:22326/1	60	+
chr10	133408047	133408048	A00252:294:H3YWTDSX5:4:1204:7003:29841	60	+
chr10	133413002	133413003	A00252:294:H3YWTDSX5:4:2164:15320:31031	60	-
chr10	133498540	133498541	A00252:294:H3YWTDSX5:4:1515:12328:28322/1	60	-
chr10	133506786	133506787	A00252:294:H3YWTDSX5:4:1477:10710:31156/1	60	-
chr10	133524301	133524302	A00252:294:H3YWTDSX5:4:1148:8739:29622/1	60	-
chr11	219300	219301	A00252:294:H3YWTDSX5:4:1137:22083:18411/1	60	+
chr11	226093	226094	A00252:294:H3YWTDSX5:4:1105:29369:29716/1	60	+
chr11	226094	226095	A00252:294:H3YWTDSX5:4:2359:27525:29622	60	+
chr11	227100	227101	A00252:294:H3YWTDSX5:4:1109:11822:19617/1	60	-
chr11	229072	229073	A00252:294:H3YWTDSX5:4:1134:32805:12680/1	60	+
chr11	230179	230180	A00252:294:H3YWTDSX5:4:2276:8422:25285	60	-
chr11	239531	239532	A00252:294:H3YWTDSX5:4:2306:27199:37012/1	60	-
chr11	240287	240288	A00252:294:H3YWTDSX5:4:2262:8983:36464	60	+
chr11	241483	241484	A00252:294:H3YWTDSX5:4:2606:8612:6261	60	-
chr11	241487	241488	A00252:294:H3YWTDSX5:4:1330:17897:18176	60	-
chr11	242278	242279	A00252:294:H3YWTDSX5:4:1109:21061:20275/1	60	+
chr11	242562	242563	A00252:294:H3YWTDSX5:4:1271:17689:7451/1	60	+
chr11	242784	242785	A00252:294:H3YWTDSX5:4:1236:20934:4272	60	-
chr11	242797	242798	A00252:294:H3YWTDSX5:4:2313:18394:5635	60	-
chr11	243001	243002	A00252:294:H3YWTDSX5:4:1603:18982:29074	60	+
chr11	243155	243156	A00252:294:H3YWTDSX5:4:1532:22073:24126	60	-
chr11	243791	243792	A00252:294:H3YWTDSX5:4:2257:14018:24706/1	60	-
chr11	246961	246962	A00252:294:H3YWTDSX5:4:1126:30870:31000/1	60	+
chr11	247637	247638	A00252:294:H3YWTDSX5:4:1103:6216:4679/1	60	-
chr11	249527	249528	A00252:294:H3YWTDSX5:4:2429:20103:5149	60	+
chr11	249551	249552	A00252:294:H3YWTDSX5:4:1253:20654:6480	60	+
chr11	249938	249939	A00252:294:H3YWTDSX5:4:1125:32488:4961/1	60	-
chr11	328236	328237	A00252:294:H3YWTDSX5:4:1422:15320:11553	60	-
chr11	328237	328238	A00252:294:H3YWTDSX5:4:1104:14724:26365	60	-
chr11	329380	329381	A00252:294:H3YWTDSX5:4:1201:26377:36370	60	-
chr11	337118	337119	A00252:294:H3YWTDSX5:4:1220:23800:31626/1	60	+
chr11	458185	458186	A00252:294:H3YWTDSX5:4:1147:27199:6386/1	60	-
chr11	462907	462908	A00252:294:H3YWTDSX5:4:1423:26413:1141/1	60	-
chr11	465835	465836	A00252:294:H3YWTDSX5:4:1351:28194:12774/1	60	-
chr11	677210	677211	A00252:294:H3YWTDSX5:4:1205:8675:24627	60	-
chr11	680417	680418	A00252:294:H3YWTDSX5:4:1111:11966:21997/1	60	-
chr11	682339	682340	A00252:294:H3YWTDSX5:4:2642:14145:4413	60	+
chr11	682605	682606	A00252:294:H3YWTDSX5:4:1151:6741:3020/1	60	-
chr11	685055	685056	A00252:294:H3YWTDSX5:4:1237:19985:9674	60	-
chr11	686225	686226	A00252:294:H3YWTDSX5:4:2141:9001:31923	60	+
chr11	758578	758579	A00252:294:H3YWTDSX5:4:1575:32859:29403/1	60	-
chr11	758990	758991	A00252:294:H3YWTDSX5:4:1127:14073:12054/1	60	-
chr11	760615	760616	A00252:294:H3YWTDSX5:4:2458:13141:21527/1	60	-
chr11	783164	783165	A00252:294:H3YWTDSX5:4:1306:32425:24236	60	-
chr11	812899	812900	A00252:294:H3YWTDSX5:4:1249:24144:2566/1	60	-
chr11	882890	882891	A00252:294:H3YWTDSX5:4:2215:13467:8249/1	60	-
chr11	882891	882892	A00252:294:H3YWTDSX5:4:1118:1515:27633/1	60	-
chr11	904758	904759	A00252:294:H3YWTDSX5:4:1103:4770:6057	60	+
chr11	904759	904760	A00252:294:H3YWTDSX5:4:2647:13910:8923	60	+
chr11	927548	927549	A00252:294:H3YWTDSX5:4:2225:6542:33739/1	60	-
chr11	932205	932206	A00252:294:H3YWTDSX5:4:1102:20003:35039/1	60	+
chr11	1386563	1386564	A00252:294:H3YWTDSX5:4:1405:4345:18944	60	-
chr11	1494715	1494716	A00252:294:H3YWTDSX5:4:1151:18620:29481/1	60	-
chr11	3683450	3683451	A00252:294:H3YWTDSX5:4:1152:11198:11052/1	60	+
chr11	3698757	3698758	A00252:294:H3YWTDSX5:4:1141:25238:23218	60	+
chr11	3732972	3732973	A00252:294:H3YWTDSX5:4:1368:18973:3724/1	60	+
chr11	3869939	3869940	A00252:294:H3YWTDSX5:4:1135:4508:9768/1	60	-
chr11	3885839	3885840	A00252:294:H3YWTDSX5:4:1105:5873:16579/1	60	+
chr11	3885840	3885841	A00252:294:H3YWTDSX5:4:1325:27715:15546	60	+
chr11	3886211	3886212	A00252:294:H3YWTDSX5:4:1102:18819:35149/1	60	+
chr11	3930815	3930816	A00252:294:H3YWTDSX5:4:1228:14362:7075/1	60	+
chr11	3930816	3930817	A00252:294:H3YWTDSX5:4:1233:30282:21057	60	+
chr11	3961342	3961343	A00252:294:H3YWTDSX5:4:1109:22146:24596/1	60	+
chr11	3962981	3962982	A00252:294:H3YWTDSX5:4:2123:2591:3223	60	-
chr11	3982605	3982606	A00252:294:H3YWTDSX5:4:1104:24930:13197/1	60	-
chr11	4077544	4077545	A00252:294:H3YWTDSX5:4:1458:9362:3959/1	60	+
chr11	4746676	4746677	A00252:294:H3YWTDSX5:4:1539:3712:7733/1	60	-
chr11	6208965	6208966	A00252:294:H3YWTDSX5:4:1112:25726:7435/1	60	-
chr11	6487489	6487490	A00252:294:H3YWTDSX5:4:1156:14271:30060/1	60	+
chr11	8952616	8952617	A00252:294:H3YWTDSX5:4:1106:17960:2973/1	60	-
chr11	9433147	9433148	A00252:294:H3YWTDSX5:4:2474:28339:24361/1	60	+
chr11	9464433	9464434	A00252:294:H3YWTDSX5:4:1658:5339:18192/1	60	-
chr11	9580979	9580980	A00252:294:H3YWTDSX5:4:2671:19108:11068/1	60	+
chr11	9889266	9889267	A00252:294:H3YWTDSX5:4:2257:4435:31970	60	-
chr11	9905028	9905029	A00252:294:H3YWTDSX5:4:1126:23610:14951/1	60	-
chr11	10245001	10245002	A00252:294:H3YWTDSX5:4:1176:1488:35665	60	+
chr11	10765364	10765365	A00252:294:H3YWTDSX5:4:1164:29875:23015/1	60	+
chr11	10769684	10769685	A00252:294:H3YWTDSX5:4:1117:32244:35070/1	60	-
chr11	10868162	10868163	A00252:294:H3YWTDSX5:4:1130:10719:30452/1	60	+
chr11	11882327	11882328	A00252:294:H3YWTDSX5:4:1119:18620:34397/1	60	+
chr11	11889201	11889202	A00252:294:H3YWTDSX5:4:1102:15944:16047/1	60	+
chr11	11906300	11906301	A00252:294:H3YWTDSX5:4:1132:26937:21621/1	60	+
chr11	11922198	11922199	A00252:294:H3YWTDSX5:4:1112:16197:1579/1	60	+
chr11	11947468	11947469	A00252:294:H3YWTDSX5:4:1609:18774:33129/1	60	+
chr11	12169062	12169063	A00252:294:H3YWTDSX5:4:1223:20338:27289	60	+
chr11	12200584	12200585	A00252:294:H3YWTDSX5:4:2358:19940:9815	60	-
chr11	12311290	12311291	A00252:294:H3YWTDSX5:4:1105:31946:22185/1	60	-
chr11	14658513	14658514	A00252:294:H3YWTDSX5:4:1120:6506:13448/1	60	-
chr11	14698592	14698593	A00252:294:H3YWTDSX5:4:1107:15600:16673/1	60	-
chr11	14744916	14744917	A00252:294:H3YWTDSX5:4:1164:18069:12649/1	60	-
chr11	16272284	16272285	A00252:294:H3YWTDSX5:4:1443:9733:30279/1	60	-
chr11	16324675	16324676	A00252:294:H3YWTDSX5:4:2328:20437:16063	60	-
chr11	16549124	16549125	A00252:294:H3YWTDSX5:4:2513:10493:22106	60	-
chr11	17117377	17117378	A00252:294:H3YWTDSX5:4:1160:29857:9768	60	-
chr11	17124378	17124379	A00252:294:H3YWTDSX5:4:1106:4779:14152/1	60	-
chr11	17131109	17131110	A00252:294:H3YWTDSX5:4:1123:17526:9267/1	60	+
chr11	17142064	17142065	A00252:294:H3YWTDSX5:4:1301:9787:21668/1	60	+
chr11	17151568	17151569	A00252:294:H3YWTDSX5:4:1115:19307:4241	60	-
chr11	17175727	17175728	A00252:294:H3YWTDSX5:4:1132:14959:17190/1	60	+
chr11	17350192	17350193	A00252:294:H3YWTDSX5:4:1206:29134:2754/1	60	-
chr11	17364452	17364453	A00252:294:H3YWTDSX5:4:1604:30047:19429	60	-
chr11	17930615	17930616	A00252:294:H3YWTDSX5:4:1418:5828:2347/1	60	-
chr11	18043807	18043808	A00252:294:H3YWTDSX5:4:2109:31259:13573	60	-
chr11	18081399	18081400	A00252:294:H3YWTDSX5:4:1124:8052:10238/1	60	+
chr11	18085876	18085877	A00252:294:H3YWTDSX5:4:1107:19849:4899/1	60	-
chr11	18088410	18088411	A00252:294:H3YWTDSX5:4:1130:2275:36464/1	60	+
chr11	18088412	18088413	A00252:294:H3YWTDSX5:4:2116:7238:1094	60	+
chr11	18096570	18096571	A00252:294:H3YWTDSX5:4:2259:27181:5165/1	60	+
chr11	18337008	18337009	A00252:294:H3YWTDSX5:4:1543:32615:8563	60	-
chr11	18360823	18360824	A00252:294:H3YWTDSX5:4:2236:8513:30452/1	60	+
chr11	18365207	18365208	A00252:294:H3YWTDSX5:4:1222:29496:30592/1	60	-
chr11	18403073	18403074	A00252:294:H3YWTDSX5:4:1323:20799:2785	60	-
chr11	18484818	18484819	A00252:294:H3YWTDSX5:4:1373:22697:10113/1	60	-
chr11	18562820	18562821	A00252:294:H3YWTDSX5:4:1514:9001:1266/1	60	-
chr11	22238773	22238774	A00252:294:H3YWTDSX5:4:2610:19569:32972	60	+
chr11	23748213	23748214	A00252:294:H3YWTDSX5:4:2506:20030:8656/1	60	-
chr11	27353667	27353668	A00252:294:H3YWTDSX5:4:1107:31078:33771/1	60	-
chr11	28018021	28018022	A00252:294:H3YWTDSX5:4:1117:30852:22232/1	60	-
chr11	28024488	28024489	A00252:294:H3YWTDSX5:4:1170:31304:6167/1	60	-
chr11	28050287	28050288	A00252:294:H3YWTDSX5:4:1101:5421:37059/1	60	+
chr11	28050288	28050289	A00252:294:H3YWTDSX5:4:2551:30355:2394	60	+
chr11	28064777	28064778	A00252:294:H3YWTDSX5:4:2431:20148:14716	60	-
chr11	28287743	28287744	A00252:294:H3YWTDSX5:4:1336:21061:30138/1	60	+
chr11	28292574	28292575	A00252:294:H3YWTDSX5:4:2440:26359:23907/1	60	-
chr11	29180493	29180494	A00252:294:H3YWTDSX5:4:1101:6677:5697/1	60	+
chr11	30331045	30331046	A00252:294:H3YWTDSX5:4:1444:27398:13338/1	60	+
chr11	31307998	31307999	A00252:294:H3YWTDSX5:4:1376:8323:21480/1	60	+
chr11	31630591	31630592	A00252:294:H3YWTDSX5:4:1150:9824:36761/1	60	-
chr11	31637118	31637119	A00252:294:H3YWTDSX5:4:1126:30770:12978/1	60	-
chr11	31639615	31639616	A00252:294:H3YWTDSX5:4:1119:26829:11412	60	-
chr11	31642995	31642996	A00252:294:H3YWTDSX5:4:1128:17020:16063/1	60	+
chr11	31660253	31660254	A00252:294:H3YWTDSX5:4:1171:29378:12258/1	60	+
chr11	32526399	32526400	A00252:294:H3YWTDSX5:4:2657:27425:10347	60	-
chr11	32576091	32576092	A00252:294:H3YWTDSX5:4:2372:7826:2895/1	60	-
chr11	32601913	32601914	A00252:294:H3YWTDSX5:4:1210:5303:11584/1	60	-
chr11	32795918	32795919	A00252:294:H3YWTDSX5:4:1107:14977:14841/1	60	+
chr11	32902483	32902484	A00252:294:H3YWTDSX5:4:1105:7789:30201/1	60	+
chr11	32967595	32967596	A00252:294:H3YWTDSX5:4:1407:19153:20071	60	-
chr11	32976035	32976036	A00252:294:H3YWTDSX5:4:1667:12843:28870	60	+
chr11	33047047	33047048	A00252:294:H3YWTDSX5:4:2315:30409:31266	60	-
chr11	33093757	33093758	A00252:294:H3YWTDSX5:4:1115:18765:30921	60	+
chr11	33120632	33120633	A00252:294:H3YWTDSX5:4:1139:23384:29904/1	60	-
chr11	33156504	33156505	A00252:294:H3YWTDSX5:4:1141:30834:31344/1	60	+
chr11	33234872	33234873	A00252:294:H3YWTDSX5:4:1123:13178:11631/1	60	-
chr11	33344629	33344630	A00252:294:H3YWTDSX5:4:1108:7609:8375/1	60	+
chr11	34054525	34054526	A00252:294:H3YWTDSX5:4:1266:29740:31015/1	60	-
chr11	34057193	34057194	A00252:294:H3YWTDSX5:4:1120:6081:34381/1	60	+
chr11	34074259	34074260	A00252:294:H3YWTDSX5:4:2655:20989:30859	60	-
chr11	34086996	34086997	A00252:294:H3YWTDSX5:4:2133:25608:13182/1	60	+
chr11	34461613	34461614	A00252:294:H3YWTDSX5:4:1109:23900:9752/1	60	+
chr11	34777356	34777357	A00252:294:H3YWTDSX5:4:1125:1461:34898/1	60	+
chr11	34890559	34890560	A00252:294:H3YWTDSX5:4:1151:29622:31375/1	60	-
[truncated: 11,610 more rows]
