# Supplementary material for: HIV-1 capsid stability enables inositol phosphate-independent infection of target cells and promotes integration into genes
Source: PLoS Pathog. 2023 Jun 2;19(6):e1011423. doi: 10.1371/journal.ppat.1011423 (PMC10266667; doi:10.1371/journal.ppat.1011423)
Supplement: S2 Data — (TAR.GZ) [file ppat.1011423.s013.tar.gz]

Archive with 66 entries (43 files):
- CEM_WT_B
- CEM_WT_B/CA_P207A
- CEM_WT_B/CA_P207A/Unique_hg38_integration_sites
- CEM_WT_B/CA_P207A/Unique_hg38_integration_sites/7442-GS-11.bed
- CEM_WT_B/CA_P207A/Unique_hg38_integration_sites/7845-GS-17.bed
- CEM_WT_B/CA_P207A/Unique_hg38_integration_sites/7845-GS-22.bed
- CEM_WT_B/CA_P38A
- CEM_WT_B/CA_P38A-T200I
- CEM_WT_B/CA_P38A-T200I/Unique_hg38_integration_sites
- CEM_WT_B/CA_P38A-T200I/Unique_hg38_integration_sites/8806-GS-10.bed
- CEM_WT_B/CA_P38A-T200I/Unique_hg38_integration_sites/8806-GS-11.bed
- CEM_WT_B/CA_P38A-T200I/Unique_hg38_integration_sites/8806-GS-12.bed
- CEM_WT_B/CA_P38A-T200I/Unique_hg38_integration_sites/9035-GS-18.bed
- CEM_WT_B/CA_P38A-T200I/Unique_hg38_integration_sites/9035-GS-19.bed
- CEM_WT_B/CA_P38A-T200I/Unique_hg38_integration_sites/9035-GS-20.bed
- CEM_WT_B/CA_P38A-T216I
- CEM_WT_B/CA_P38A-T216I/Unique_hg38_integration_sites
- CEM_WT_B/CA_P38A-T216I/Unique_hg38_integration_sites/6884-GS-4.bed
- CEM_WT_B/CA_P38A-T216I/Unique_hg38_integration_sites/7076-GS-4.bed
- CEM_WT_B/CA_P38A-T216I/Unique_hg38_integration_sites/7399-GS-20.bed
- CEM_WT_B/CA_P38A-T216I/Unique_hg38_integration_sites/7399-GS-9.bed
- CEM_WT_B/CA_P38A/Unique_hg38_integration_sites
- CEM_WT_B/CA_P38A/Unique_hg38_integration_sites/8806-GS-4.bed
- CEM_WT_B/CA_P38A/Unique_hg38_integration_sites/8806-GS-5.bed
- CEM_WT_B/CA_P38A/Unique_hg38_integration_sites/8806-GS-6.bed
- CEM_WT_B/CA_Q219A
- CEM_WT_B/CA_Q219A/Unique_hg38_integration_sites
- CEM_WT_B/CA_Q219A/Unique_hg38_integration_sites/7442-GS-3.bed
- CEM_WT_B/CA_Q219A/Unique_hg38_integration_sites/7442-GS-6.bed
- CEM_WT_B/CA_Q219A/Unique_hg38_integration_sites/7845-GS-10.bed
- CEM_WT_B/CA_Q219A/Unique_hg38_integration_sites/7845-GS-16.bed
- CEM_WT_B/CA_Q63A-Q67A
- CEM_WT_B/CA_Q63A-Q67A/Unique_hg38_integration_sites
- CEM_WT_B/CA_Q63A-Q67A/Unique_hg38_integration_sites/7076-GS-3.bed
- CEM_WT_B/CA_Q63A-Q67A/Unique_hg38_integration_sites/7256-GS-8.bed
- CEM_WT_B/CA_Q63A-Q67A/Unique_hg38_integration_sites/7399-GS-19.bed
- CEM_WT_B/CA_Q63A-Q67A/Unique_hg38_integration_sites/7399-GS-2.bed
- CEM_WT_B/CA_Q63A-Q67A/Unique_hg38_integration_sites/7399-GS-3.bed
- CEM_WT_B/CA_Q63A-Q67A/Unique_hg38_integration_sites/8460-GS-1.bed
- CEM_WT_B/CA_Q63A-Q67A/Unique_hg38_integration_sites/8460-GS-2.bed
- CEM_WT_B/CA_R128A-E132A
- CEM_WT_B/CA_R128A-E132A/Unique_hg38_integration_sites
- CEM_WT_B/CA_R128A-E132A/Unique_hg38_integration_sites/7256-GS-9.bed
- CEM_WT_B/CA_R128A-E132A/Unique_hg38_integration_sites/7442-GS-2.bed
- CEM_WT_B/CA_R128A-E132A/Unique_hg38_integration_sites/8460-GS-3.bed
- CEM_WT_B/CA_R128A-E132A/Unique_hg38_integration_sites/8460-GS-4.bed
- CEM_WT_B/CA_R167A
- CEM_WT_B/CA_R167A/Unique_hg38_integration_sites
- CEM_WT_B/CA_R167A/Unique_hg38_integration_sites/7442-GS-9.bed
- CEM_WT_B/CA_R167A/Unique_hg38_integration_sites/7845-GS-19.bed
- CEM_WT_B/CA_R167A/Unique_hg38_integration_sites/7845-GS-20.bed
- CEM_WT_B/CA_T200I
- CEM_WT_B/CA_T200I-K203A
- CEM_WT_B/CA_T200I-K203A/Unique_hg38_integration_sites
- CEM_WT_B/CA_T200I-K203A/Unique_hg38_integration_sites/9035-GS-4.bed
- CEM_WT_B/CA_T200I-K203A/Unique_hg38_integration_sites/9035-GS-5.bed
- CEM_WT_B/CA_T200I-K203A/Unique_hg38_integration_sites/9035-GS-6.bed
- CEM_WT_B/CA_T200I-Q219A
- CEM_WT_B/CA_T200I-Q219A/Unique_hg38_integration_sites
- CEM_WT_B/CA_T200I-Q219A/Unique_hg38_integration_sites/9035-GS-7.bed
- CEM_WT_B/CA_T200I-Q219A/Unique_hg38_integration_sites/9035-GS-8.bed
- CEM_WT_B/CA_T200I-Q219A/Unique_hg38_integration_sites/9035-GS-9.bed
- CEM_WT_B/CA_T200I/Unique_hg38_integration_sites
- CEM_WT_B/CA_T200I/Unique_hg38_integration_sites/8806-GS-7.bed
- CEM_WT_B/CA_T200I/Unique_hg38_integration_sites/8806-GS-8.bed
- CEM_WT_B/CA_T200I/Unique_hg38_integration_sites/8806-GS-9.bed
