# Supplementary material for: HIV-1 capsid stability enables inositol phosphate-independent infection of target cells and promotes integration into genes
Source: PLoS Pathog. 2023 Jun 2;19(6):e1011423. doi: 10.1371/journal.ppat.1011423 (PMC10266667; doi:10.1371/journal.ppat.1011423)
Supplement: S2 Data — (TAR.GZ) [file ppat.1011423.s013.tar.gz › CEM_WT_B/CA_P207A/Unique_hg38_integration_sites/7442-GS-11.bed]

chr1	734438	734439	A00758:247:H2MVHDSX3:1:2438:9372:6230/1	60	-
chr1	781817	781818	A00758:247:H2MVHDSX3:1:1371:8160:31876/1	60	+
chr1	782319	782320	A00758:247:H2MVHDSX3:1:1254:29523:16736	60	-
chr1	782325	782326	A00758:247:H2MVHDSX3:1:1116:2582:35086/1	60	-
chr1	783259	783260	A00758:247:H2MVHDSX3:1:2462:12789:7451/1	60	+
chr1	801264	801265	A00758:247:H2MVHDSX3:4:2661:21838:34303/1	60	-
chr1	805238	805239	A00758:247:H2MVHDSX3:1:2373:25491:34334/1	60	+
chr1	805429	805430	A00758:247:H2MVHDSX3:1:1346:19361:14606	60	-
chr1	807856	807857	A00758:247:H2MVHDSX3:1:2610:26250:30389/1	60	+
chr1	811262	811263	A00758:247:H2MVHDSX3:1:1318:18864:30874/1	60	-
chr1	816520	816521	A00758:247:H2MVHDSX3:1:1359:11297:33113/1	60	+
chr1	832558	832559	A00758:247:H2MVHDSX3:4:1431:23430:36495/1	60	-
chr1	832559	832560	A00758:247:H2MVHDSX3:1:1515:12093:28072/1	60	-
chr1	836696	836697	A00758:247:H2MVHDSX3:2:2348:7274:8829	60	-
chr1	837711	837712	A00758:247:H2MVHDSX3:1:2204:10863:10911/1	60	-
chr1	839952	839953	A00758:247:H2MVHDSX3:1:1207:18511:7623/1	60	+
chr1	846079	846080	A00758:247:H2MVHDSX3:1:2542:20925:32690/1	60	+
chr1	848358	848359	A00758:247:H2MVHDSX3:1:1126:6234:8343/1	60	+
chr1	963118	963119	A00758:247:H2MVHDSX3:1:1164:23656:26710/1	60	+
chr1	998131	998132	A00758:247:H2MVHDSX3:1:1105:4255:22013/1	60	+
chr1	1044509	1044510	A00758:247:H2MVHDSX3:2:1370:8196:16720	60	-
chr1	1117421	1117422	A00758:247:H2MVHDSX3:1:2677:21965:11913	60	-
chr1	1188446	1188447	A00758:247:H2MVHDSX3:2:2165:14968:6903/1	60	+
chr1	1222904	1222905	A00758:247:H2MVHDSX3:1:2276:20482:16767	60	+
chr1	1257062	1257063	A00758:247:H2MVHDSX3:1:1113:22978:10128/1	60	+
chr1	1262692	1262693	A00758:247:H2MVHDSX3:1:1412:21703:15781/1	60	+
chr1	1262722	1262723	A00758:247:H2MVHDSX3:1:1149:16957:34084/1	60	+
chr1	1263424	1263425	A00758:247:H2MVHDSX3:3:1317:19235:35149	60	-
chr1	1264337	1264338	A00758:247:H2MVHDSX3:1:1239:14154:22936/1	60	-
chr1	1264569	1264570	A00758:247:H2MVHDSX3:1:1108:32624:30843/1	60	+
chr1	1264577	1264578	A00758:247:H2MVHDSX3:1:1111:6795:5807/1	60	+
chr1	1266242	1266243	A00758:247:H2MVHDSX3:1:1131:21685:1939	60	-
chr1	1267526	1267527	A00758:247:H2MVHDSX3:1:1160:12527:33458	60	-
chr1	1269914	1269915	A00758:247:H2MVHDSX3:1:1424:16134:5008/1	60	-
chr1	1270381	1270382	A00758:247:H2MVHDSX3:4:2236:26576:17550	60	-
chr1	1278457	1278458	A00758:247:H2MVHDSX3:1:1576:29460:22232	60	-
chr1	1298002	1298003	A00758:247:H2MVHDSX3:1:1506:3296:23234/1	60	+
chr1	1301089	1301090	A00758:247:H2MVHDSX3:1:1320:7681:18302	60	+
chr1	1311965	1311966	A00758:247:H2MVHDSX3:1:1161:22625:9549	60	+
chr1	1316133	1316134	A00758:247:H2MVHDSX3:4:1553:19768:28150/1	60	+
chr1	1316285	1316286	A00758:247:H2MVHDSX3:1:1129:19777:9095/1	60	+
chr1	1317252	1317253	A00758:247:H2MVHDSX3:2:1624:13765:8923/1	60	+
chr1	1317446	1317447	A00758:247:H2MVHDSX3:1:1167:15826:18223	60	+
chr1	1317448	1317449	A00758:247:H2MVHDSX3:4:1254:5909:18646	60	+
chr1	1317574	1317575	A00758:247:H2MVHDSX3:1:2645:31946:3803/1	60	-
chr1	1317933	1317934	A00758:247:H2MVHDSX3:3:1354:1244:31955/1	60	-
chr1	1321242	1321243	A00758:247:H2MVHDSX3:3:1347:18738:34350/1	60	-
chr1	1328772	1328773	A00758:247:H2MVHDSX3:3:1504:8332:18584	60	+
chr1	1379960	1379961	A00758:247:H2MVHDSX3:1:1105:11948:2644/1	60	-
chr1	1390348	1390349	A00758:247:H2MVHDSX3:2:1263:24207:17926	60	+
chr1	1391131	1391132	A00758:247:H2MVHDSX3:1:1225:32172:10551/1	60	-
chr1	1391404	1391405	A00758:247:H2MVHDSX3:1:1102:22073:15984/1	60	-
chr1	1391650	1391651	A00758:247:H2MVHDSX3:1:1136:14488:13526/1	60	-
chr1	1392050	1392051	A00758:247:H2MVHDSX3:4:1401:22363:17300/1	60	-
chr1	1392789	1392790	A00758:247:H2MVHDSX3:1:1422:7997:26522/1	60	-
chr1	1393284	1393285	A00758:247:H2MVHDSX3:2:1442:8250:33442/1	60	-
chr1	1393316	1393317	A00758:247:H2MVHDSX3:3:2364:22354:35039/1	60	-
chr1	1395114	1395115	A00758:247:H2MVHDSX3:1:1324:7934:23093/1	60	-
chr1	1395229	1395230	A00758:247:H2MVHDSX3:3:2235:25644:14465/1	60	+
chr1	1395579	1395580	A00758:247:H2MVHDSX3:1:2414:3034:5713/1	60	+
chr1	1395583	1395584	A00758:247:H2MVHDSX3:1:1156:24162:5541/1	60	-
chr1	1395691	1395692	A00758:247:H2MVHDSX3:1:1257:31150:21151/1	60	-
chr1	1396100	1396101	A00758:247:H2MVHDSX3:1:2570:6334:2942	60	-
chr1	1396891	1396892	A00758:247:H2MVHDSX3:1:1134:30581:11553/1	60	+
chr1	1396892	1396893	A00758:247:H2MVHDSX3:4:2333:29333:31782/1	60	+
chr1	1397068	1397069	A00758:247:H2MVHDSX3:1:1109:12979:10755/1	60	+
chr1	1397073	1397074	A00758:247:H2MVHDSX3:3:2173:16369:32503	60	+
chr1	1404483	1404484	A00758:247:H2MVHDSX3:4:2303:13078:30749/1	60	+
chr1	1406166	1406167	A00758:247:H2MVHDSX3:1:1105:23981:15342/1	60	+
chr1	1476665	1476666	A00758:247:H2MVHDSX3:1:1359:1524:27837/1	60	-
chr1	1480807	1480808	A00758:247:H2MVHDSX3:4:2465:9905:15608/1	60	-
chr1	1485527	1485528	A00758:247:H2MVHDSX3:1:2572:17951:9001	60	-
chr1	1487194	1487195	A00758:247:H2MVHDSX3:3:2418:13729:23703	60	+
chr1	1488529	1488530	A00758:247:H2MVHDSX3:1:1228:24885:4319/1	60	-
chr1	1510689	1510690	A00758:247:H2MVHDSX3:1:2173:11632:6511/1	60	-
chr1	1521313	1521314	A00758:247:H2MVHDSX3:1:1677:8070:9267/1	60	+
chr1	1521314	1521315	A00758:247:H2MVHDSX3:1:2165:2374:10770/1	60	+
chr1	1521315	1521316	A00758:247:H2MVHDSX3:2:2341:5330:4617/1	60	+
chr1	1523063	1523064	A00758:247:H2MVHDSX3:1:1101:25238:29512/1	60	+
chr1	1523064	1523065	A00758:247:H2MVHDSX3:1:2559:26657:11209/1	60	+
chr1	1558142	1558143	A00758:247:H2MVHDSX3:1:1118:6117:33505/1	60	+
chr1	1558143	1558144	A00758:247:H2MVHDSX3:3:2410:1669:2910	60	+
chr1	1565557	1565558	A00758:247:H2MVHDSX3:1:1115:7916:11788/1	60	+
chr1	1572251	1572252	A00758:247:H2MVHDSX3:2:1209:16568:30499/1	60	-
chr1	1572881	1572882	A00758:247:H2MVHDSX3:3:1461:11984:33270/1	60	+
chr1	1572882	1572883	A00758:247:H2MVHDSX3:1:1205:10077:5447/1	60	+
chr1	1572883	1572884	A00758:247:H2MVHDSX3:3:1668:17951:8876/1	60	+
chr1	1644080	1644081	A00758:247:H2MVHDSX3:1:1123:32850:9659/1	60	+
chr1	1645870	1645871	A00758:247:H2MVHDSX3:1:1267:31720:26271/1	60	+
chr1	1646816	1646817	A00758:247:H2MVHDSX3:1:2326:26223:34162/1	60	+
chr1	1648461	1648462	A00758:247:H2MVHDSX3:1:1302:4679:3333	60	+
chr1	1648623	1648624	A00758:247:H2MVHDSX3:2:1233:27389:35493	60	-
chr1	1649012	1649013	A00758:247:H2MVHDSX3:2:2539:5629:11835	60	-
chr1	1653686	1653687	A00758:247:H2MVHDSX3:2:1303:15971:5447/1	60	+
chr1	1655704	1655705	A00758:247:H2MVHDSX3:1:2446:19054:3552/1	60	-
chr1	1656105	1656106	A00758:247:H2MVHDSX3:1:1535:30490:8265	60	+
chr1	1656995	1656996	A00758:247:H2MVHDSX3:3:1539:7229:30639/1	60	+
chr1	1669759	1669760	A00758:247:H2MVHDSX3:1:1457:17155:15421/1	60	+
chr1	1685462	1685463	A00758:247:H2MVHDSX3:1:1658:12744:29136	60	+
chr1	1687711	1687712	A00758:247:H2MVHDSX3:3:2660:31033:36260/1	60	+
chr1	1722327	1722328	A00758:247:H2MVHDSX3:1:1210:12897:21230/1	60	-
chr1	1767449	1767450	A00758:247:H2MVHDSX3:1:1262:5321:28181	60	+
chr1	1799350	1799351	A00758:247:H2MVHDSX3:1:1102:31512:10942/1	60	+
chr1	1806528	1806529	A00758:247:H2MVHDSX3:1:2559:28845:13119	60	-
chr1	1806529	1806530	A00758:247:H2MVHDSX3:2:1343:9218:7091/1	60	-
chr1	1807109	1807110	A00758:247:H2MVHDSX3:1:1124:30445:9846/1	60	+
chr1	1810650	1810651	A00758:247:H2MVHDSX3:1:1105:8630:16157/1	60	+
chr1	1816839	1816840	A00758:247:H2MVHDSX3:1:1120:27914:6120/1	60	+
chr1	1820930	1820931	A00758:247:H2MVHDSX3:1:1252:12147:26287/1	60	+
chr1	1822245	1822246	A00758:247:H2MVHDSX3:4:2651:21531:2863/1	60	-
chr1	1823288	1823289	A00758:247:H2MVHDSX3:1:1316:28800:24565	60	-
chr1	1824820	1824821	A00758:247:H2MVHDSX3:1:1156:28330:32330	60	+
chr1	1839160	1839161	A00758:247:H2MVHDSX3:1:1473:12970:21480/1	60	-
chr1	1839314	1839315	A00758:247:H2MVHDSX3:1:1219:7672:30154/1	60	-
chr1	1839651	1839652	A00758:247:H2MVHDSX3:1:1458:24948:23343	60	-
chr1	1839652	1839653	A00758:247:H2MVHDSX3:1:1107:19642:17253	60	-
chr1	1842703	1842704	A00758:247:H2MVHDSX3:1:1113:22372:2503/1	60	+
chr1	1849005	1849006	A00758:247:H2MVHDSX3:2:1426:5195:4319/1	60	+
chr1	1857746	1857747	A00758:247:H2MVHDSX3:3:2429:32895:32127/1	60	-
chr1	1859057	1859058	A00758:247:H2MVHDSX3:3:2344:9426:32033/1	60	+
chr1	1879409	1879410	A00758:247:H2MVHDSX3:1:1108:31340:18035/1	60	+
chr1	1882616	1882617	A00758:247:H2MVHDSX3:3:2326:32533:27931	60	-
chr1	1886374	1886375	A00758:247:H2MVHDSX3:4:2372:26078:31814/1	60	-
chr1	1887208	1887209	A00758:247:H2MVHDSX3:1:2109:31186:23062	60	-
chr1	2302571	2302572	A00758:247:H2MVHDSX3:2:1618:25726:29262	60	-
chr1	2396332	2396333	A00758:247:H2MVHDSX3:1:1159:12346:14888/1	60	+
chr1	2398522	2398523	A00758:247:H2MVHDSX3:1:1110:2573:15311/1	60	+
chr1	2402644	2402645	A00758:247:H2MVHDSX3:2:2135:23999:9580	60	+
chr1	3855752	3855753	A00758:247:H2MVHDSX3:2:1426:14904:20697	60	-
chr1	5929807	5929808	A00758:247:H2MVHDSX3:1:1320:1931:1892/1	60	-
chr1	6196605	6196606	A00758:247:H2MVHDSX3:1:1107:21278:1924/1	60	+
chr1	6226448	6226449	A00758:247:H2MVHDSX3:1:1327:15167:9784/1	60	-
chr1	6315349	6315350	A00758:247:H2MVHDSX3:1:1435:19199:35650/1	60	+
chr1	6643548	6643549	A00758:247:H2MVHDSX3:3:1471:32063:2503	60	-
chr1	6781548	6781549	A00758:247:H2MVHDSX3:1:1161:1886:32784/1	60	-
chr1	6796311	6796312	A00758:247:H2MVHDSX3:1:1555:28836:25817/1	60	+
chr1	6814113	6814114	A00758:247:H2MVHDSX3:1:2655:5312:23343	60	+
chr1	6823073	6823074	A00758:247:H2MVHDSX3:1:1137:21694:25222	60	-
chr1	6825211	6825212	A00758:247:H2MVHDSX3:1:1147:3007:19789/1	60	+
chr1	6828714	6828715	A00758:247:H2MVHDSX3:1:1310:24171:9784/1	60	+
chr1	6828716	6828717	A00758:247:H2MVHDSX3:3:1270:23601:20228	60	+
chr1	6832189	6832190	A00758:247:H2MVHDSX3:3:1203:16532:4946/1	60	-
chr1	6853558	6853559	A00758:247:H2MVHDSX3:4:1532:16089:25379	60	-
chr1	6864475	6864476	A00758:247:H2MVHDSX3:3:2125:19497:19539	60	+
chr1	6864476	6864477	A00758:247:H2MVHDSX3:1:1371:1217:24173	60	+
chr1	6937989	6937990	A00758:247:H2MVHDSX3:1:1340:27254:25081/1	60	+
chr1	8487749	8487750	A00758:247:H2MVHDSX3:1:1150:6994:20901/1	60	-
chr1	8503989	8503990	A00758:247:H2MVHDSX3:1:1127:3947:35884/1	60	-
chr1	8540225	8540226	A00758:247:H2MVHDSX3:1:1123:30843:8876/1	60	+
chr1	8541395	8541396	A00758:247:H2MVHDSX3:2:2251:10375:7247	60	+
chr1	8609094	8609095	A00758:247:H2MVHDSX3:1:1615:23601:24298	60	+
chr1	8612821	8612822	A00758:247:H2MVHDSX3:1:1147:25699:20729/1	60	+
chr1	8617634	8617635	A00758:247:H2MVHDSX3:1:1553:9155:15468/1	60	-
chr1	8631572	8631573	A00758:247:H2MVHDSX3:1:1125:3233:28823/1	60	+
chr1	8640547	8640548	A00758:247:H2MVHDSX3:1:2162:22390:31187	60	-
chr1	8649014	8649015	A00758:247:H2MVHDSX3:1:1147:21793:13526/1	60	+
chr1	8682636	8682637	A00758:247:H2MVHDSX3:2:2174:25138:35383/1	60	+
chr1	8805036	8805037	A00758:247:H2MVHDSX3:3:1625:30960:27743	60	+
chr1	9158935	9158936	A00758:247:H2MVHDSX3:1:2429:25220:5368	60	+
chr1	9252888	9252889	A00758:247:H2MVHDSX3:1:1121:3857:13526/1	60	+
chr1	9555047	9555048	A00758:247:H2MVHDSX3:1:1507:26006:25801/1	60	+
chr1	9741833	9741834	A00758:247:H2MVHDSX3:1:1430:10529:17190/1	60	+
chr1	9816182	9816183	A00758:247:H2MVHDSX3:1:1577:10854:22921/1	60	+
chr1	10118476	10118477	A00758:247:H2MVHDSX3:1:1439:18249:5509/1	60	-
chr1	10140638	10140639	A00758:247:H2MVHDSX3:1:2515:5358:28620/1	60	+
chr1	10285466	10285467	A00758:247:H2MVHDSX3:1:1104:2374:31438/1	60	+
chr1	10413881	10413882	A00758:247:H2MVHDSX3:3:2131:31765:14700/1	60	+
chr1	10521218	10521219	A00758:247:H2MVHDSX3:2:1262:25825:14215/1	60	+
chr1	10523342	10523343	A00758:247:H2MVHDSX3:1:1144:28881:16626	60	+
chr1	10539060	10539061	A00758:247:H2MVHDSX3:2:1342:11442:30483/1	60	+
chr1	10539716	10539717	A00758:247:H2MVHDSX3:1:1171:18855:22654	60	+
chr1	10565948	10565949	A00758:247:H2MVHDSX3:1:1408:15447:32377	60	-
chr1	10575002	10575003	A00758:247:H2MVHDSX3:1:1272:20835:5822/1	60	-
chr1	10580178	10580179	A00758:247:H2MVHDSX3:1:2173:32796:10254/1	60	-
chr1	10603605	10603606	A00758:247:H2MVHDSX3:3:2422:29487:12508/1	60	-
chr1	10611023	10611024	A00758:247:H2MVHDSX3:4:2343:17137:10160/1	60	+
chr1	11069735	11069736	A00758:247:H2MVHDSX3:1:1103:7563:17503/1	60	+
chr1	11114021	11114022	A00758:247:H2MVHDSX3:1:1116:25147:8844/1	60	+
chr1	11120304	11120305	A00758:247:H2MVHDSX3:1:1145:1325:24580/1	60	+
chr1	11201234	11201235	A00758:247:H2MVHDSX3:1:1118:6397:20462/1	60	+
chr1	11207397	11207398	A00758:247:H2MVHDSX3:1:1167:31195:34100/1	60	+
chr1	11223017	11223018	A00758:247:H2MVHDSX3:1:1329:25310:9815/1	60	+
chr1	11224366	11224367	A00758:247:H2MVHDSX3:1:1102:16685:18208/1	60	+
chr1	11224373	11224374	A00758:247:H2MVHDSX3:1:1245:24777:34632/1	60	-
chr1	11228662	11228663	A00758:247:H2MVHDSX3:1:1114:20021:9580	60	-
chr1	11255044	11255045	A00758:247:H2MVHDSX3:1:1652:19976:14763/1	60	+
chr1	11723818	11723819	A00758:247:H2MVHDSX3:3:2429:20265:16047	60	+
chr1	11810449	11810450	A00758:247:H2MVHDSX3:4:2352:5945:24502	60	-
chr1	11987585	11987586	A00758:247:H2MVHDSX3:1:1603:25373:16000	60	+
chr1	11999491	11999492	A00758:247:H2MVHDSX3:4:2565:27353:33520/1	60	-
chr1	12256664	12256665	A00758:247:H2MVHDSX3:1:1211:21206:23563/1	60	-
chr1	12280185	12280186	A00758:247:H2MVHDSX3:1:1578:29152:32095/1	60	-
chr1	12290386	12290387	A00758:247:H2MVHDSX3:4:1160:21866:17159	60	-
chr1	12291997	12291998	A00758:247:H2MVHDSX3:1:1265:31530:14418/1	60	-
chr1	12301309	12301310	A00758:247:H2MVHDSX3:1:1253:15266:2785/1	60	+
chr1	12328395	12328396	A00758:247:H2MVHDSX3:2:2236:2166:20087/1	60	-
chr1	12348691	12348692	A00758:247:H2MVHDSX3:1:1109:25654:19961/1	60	-
chr1	12355899	12355900	A00758:247:H2MVHDSX3:1:1124:6569:24518/1	60	+
chr1	12362635	12362636	A00758:247:H2MVHDSX3:1:1140:9290:2456/1	60	+
chr1	12364868	12364869	A00758:247:H2MVHDSX3:1:1113:8395:10050/1	60	+
chr1	12369581	12369582	A00758:247:H2MVHDSX3:1:2544:18521:23578/1	60	-
chr1	12408884	12408885	A00758:247:H2MVHDSX3:2:1624:11342:34945/1	60	-
chr1	12457518	12457519	A00758:247:H2MVHDSX3:1:1137:1253:30561/1	60	+
chr1	13718853	13718854	A00758:247:H2MVHDSX3:1:1144:2645:12587/1	60	+
chr1	13718855	13718856	A00758:247:H2MVHDSX3:2:1273:17074:34287/1	60	+
chr1	13734694	13734695	A00758:247:H2MVHDSX3:1:2238:25898:7733/1	60	-
chr1	13766704	13766705	A00758:247:H2MVHDSX3:1:1514:26494:32972/1	60	+
chr1	14055965	14055966	A00758:247:H2MVHDSX3:4:1654:4137:26287/1	60	-
chr1	15545541	15545542	A00758:247:H2MVHDSX3:2:1465:27498:16297	60	-
chr1	15631090	15631091	A00758:247:H2MVHDSX3:4:2615:32832:30044	60	-
chr1	15699856	15699857	A00758:247:H2MVHDSX3:2:1472:17137:4742	60	-
chr1	15852487	15852488	A00758:247:H2MVHDSX3:1:2220:29423:19163	60	-
chr1	15854784	15854785	A00758:247:H2MVHDSX3:3:2535:21368:18897	60	-
chr1	15875526	15875527	A00758:247:H2MVHDSX3:1:1135:3504:14732/1	60	-
chr1	15899041	15899042	A00758:247:H2MVHDSX3:1:1177:13440:28588/1	60	-
chr1	15912887	15912888	A00758:247:H2MVHDSX3:1:1213:22191:1094/1	60	+
chr1	16275238	16275239	A00758:247:H2MVHDSX3:3:2339:20636:1501/1	60	-
chr1	16317071	16317072	A00758:247:H2MVHDSX3:2:2205:6650:35994	60	-
chr1	16327167	16327168	A00758:247:H2MVHDSX3:1:1125:16179:35994/1	60	+
chr1	16392165	16392166	A00758:247:H2MVHDSX3:2:1159:22218:24627/1	60	+
chr1	16573484	16573485	A00758:247:H2MVHDSX3:3:1649:11794:26396/1	60	+
chr1	16599798	16599799	A00758:247:H2MVHDSX3:1:1205:32714:19100/1	60	-
chr1	16609539	16609540	A00758:247:H2MVHDSX3:1:1640:10420:2033/1	60	-
chr1	16615887	16615888	A00758:247:H2MVHDSX3:1:1547:12310:12132/1	60	+
chr1	16892548	16892549	A00758:247:H2MVHDSX3:4:2370:22652:31391	60	+
chr1	17036358	17036359	A00758:247:H2MVHDSX3:1:1304:11559:8296	60	+
chr1	17039540	17039541	A00758:247:H2MVHDSX3:1:2551:15537:18756/1	60	+
chr1	17041143	17041144	A00758:247:H2MVHDSX3:1:1111:5701:36573/1	60	-
chr1	17042588	17042589	A00758:247:H2MVHDSX3:1:1109:20618:22451/1	60	+
chr1	17045689	17045690	A00758:247:H2MVHDSX3:2:1503:9010:22858/1	60	-
chr1	17191133	17191134	A00758:247:H2MVHDSX3:1:2177:12183:35712/1	60	-
chr1	17430152	17430153	A00758:247:H2MVHDSX3:3:2112:18050:24643	60	-
chr1	18173160	18173161	A00758:247:H2MVHDSX3:4:2217:2474:10316/1	60	+
chr1	19135070	19135071	A00758:247:H2MVHDSX3:1:1111:30716:30264/1	60	-
chr1	19141338	19141339	A00758:247:H2MVHDSX3:1:2451:9480:4633	60	+
chr1	19151305	19151306	A00758:247:H2MVHDSX3:4:1112:15799:11099/1	60	-
chr1	19212866	19212867	A00758:247:H2MVHDSX3:3:2345:17824:22091/1	60	+
chr1	19257105	19257106	A00758:247:H2MVHDSX3:3:2619:27172:8124/1	60	+
chr1	19257106	19257107	A00758:247:H2MVHDSX3:1:2502:6858:19445/1	60	+
chr1	19281517	19281518	A00758:247:H2MVHDSX3:2:2663:17481:19711	60	+
chr1	19394994	19394995	A00758:247:H2MVHDSX3:1:1162:10167:34851/1	60	-
chr1	19606978	19606979	A00758:247:H2MVHDSX3:1:1212:22001:14669/1	60	+
chr1	19611794	19611795	A00758:247:H2MVHDSX3:2:1456:18728:1955	60	-
chr1	19615464	19615465	A00758:247:H2MVHDSX3:1:1320:16260:12649/1	60	+
chr1	19616918	19616919	A00758:247:H2MVHDSX3:1:1262:22037:31360/1	60	+
chr1	20632398	20632399	A00758:247:H2MVHDSX3:2:2339:3495:19382/1	60	+
chr1	20886279	20886280	A00758:247:H2MVHDSX3:1:1359:9290:10410	60	+
chr1	20898446	20898447	A00758:247:H2MVHDSX3:4:2442:5782:9502	60	+
chr1	20911053	20911054	A00758:247:H2MVHDSX3:1:1256:31340:15749/1	60	-
chr1	20958528	20958529	A00758:247:H2MVHDSX3:3:2308:26901:32737	60	+
chr1	20965131	20965132	A00758:247:H2MVHDSX3:1:1169:27462:7373/1	60	+
chr1	20966661	20966662	A00758:247:H2MVHDSX3:3:2330:1217:33849	60	+
chr1	20979194	20979195	A00758:247:H2MVHDSX3:1:1431:8883:19257	60	-
chr1	20983836	20983837	A00758:247:H2MVHDSX3:1:1106:8250:35947/1	60	+
chr1	20991865	20991866	A00758:247:H2MVHDSX3:1:2618:27887:3537	60	+
chr1	21001233	21001234	A00758:247:H2MVHDSX3:1:1654:21974:9142	60	+
chr1	21005531	21005532	A00758:247:H2MVHDSX3:1:1116:26377:29825	60	-
chr1	21006990	21006991	A00758:247:H2MVHDSX3:1:1350:9959:11913/1	60	+
chr1	21018446	21018447	A00758:247:H2MVHDSX3:1:1126:22137:6762/1	60	+
chr1	21038116	21038117	A00758:247:H2MVHDSX3:1:1627:11849:10300/1	60	-
chr1	21056651	21056652	A00758:247:H2MVHDSX3:4:1354:14018:36511	60	-
chr1	21060481	21060482	A00758:247:H2MVHDSX3:1:1168:32588:27899/1	60	+
chr1	21065067	21065068	A00758:247:H2MVHDSX3:3:1541:30544:5071	60	-
chr1	21066189	21066190	A00758:247:H2MVHDSX3:1:1341:31150:1172/1	60	+
chr1	21068460	21068461	A00758:247:H2MVHDSX3:2:2212:32334:1783	60	+
chr1	21068461	21068462	A00758:247:H2MVHDSX3:2:2160:8431:21605/1	60	+
chr1	21074005	21074006	A00758:247:H2MVHDSX3:1:1654:23240:10363/1	60	-
chr1	21112965	21112966	A00758:247:H2MVHDSX3:2:1328:28574:7232	60	+
chr1	21115570	21115571	A00758:247:H2MVHDSX3:4:2240:5755:33317	60	-
chr1	21117158	21117159	A00758:247:H2MVHDSX3:1:1474:3658:30749/1	60	+
chr1	21123119	21123120	A00758:247:H2MVHDSX3:1:1326:24939:13025/1	60	+
chr1	21129223	21129224	A00758:247:H2MVHDSX3:3:2670:16324:22216/1	60	+
chr1	21138221	21138222	A00758:247:H2MVHDSX3:1:1162:18909:4147/1	60	+
chr1	21723758	21723759	A00758:247:H2MVHDSX3:1:1416:23294:27837/1	60	+
chr1	21727159	21727160	A00758:247:H2MVHDSX3:1:1329:14073:7576	60	+
chr1	21727161	21727162	A00758:247:H2MVHDSX3:1:2614:12816:7529	60	+
chr1	21756234	21756235	A00758:247:H2MVHDSX3:1:1117:23647:2080	60	+
chr1	21759467	21759468	A00758:247:H2MVHDSX3:3:2652:28935:33786/1	60	+
chr1	22056851	22056852	A00758:247:H2MVHDSX3:4:1337:29197:23406	60	-
chr1	22057814	22057815	A00758:247:H2MVHDSX3:1:1109:12029:31939/1	60	+
chr1	22078239	22078240	A00758:247:H2MVHDSX3:1:2149:21811:36573	60	-
chr1	22088424	22088425	A00758:247:H2MVHDSX3:2:2174:15727:12602	60	-
chr1	22093403	22093404	A00758:247:H2MVHDSX3:1:1163:5177:34538/1	60	+
chr1	22455947	22455948	A00758:247:H2MVHDSX3:1:1371:17210:3302/1	60	+
chr1	23029408	23029409	A00758:247:H2MVHDSX3:1:1517:28194:25770/1	60	+
chr1	23035767	23035768	A00758:247:H2MVHDSX3:1:2410:10113:4507/1	60	-
chr1	23046856	23046857	A00758:247:H2MVHDSX3:1:1138:5132:10285/1	60	-
chr1	23047159	23047160	A00758:247:H2MVHDSX3:1:1104:16712:11271/1	60	+
chr1	23067777	23067778	A00758:247:H2MVHDSX3:1:1170:26431:2112/1	60	+
chr1	23123739	23123740	A00758:247:H2MVHDSX3:1:1150:5773:24956	60	-
chr1	23153245	23153246	A00758:247:H2MVHDSX3:3:2109:26015:3427	60	-
chr1	23294736	23294737	A00758:247:H2MVHDSX3:4:2616:9317:29371	60	+
chr1	23301144	23301145	A00758:247:H2MVHDSX3:1:1104:9742:33238	60	-
chr1	23304697	23304698	A00758:247:H2MVHDSX3:1:1133:10239:29340/1	60	-
chr1	23304937	23304938	A00758:247:H2MVHDSX3:1:1253:3115:22639/1	60	+
chr1	23305475	23305476	A00758:247:H2MVHDSX3:1:2136:27353:2237/1	60	+
chr1	23308732	23308733	A00758:247:H2MVHDSX3:1:2177:29948:19507/1	60	-
chr1	23311743	23311744	A00758:247:H2MVHDSX3:1:1107:15863:35978/1	60	-
chr1	23311808	23311809	A00758:247:H2MVHDSX3:3:1429:28004:32017	60	-
chr1	23315562	23315563	A00758:247:H2MVHDSX3:1:1142:27163:36605/1	60	-
chr1	23323642	23323643	A00758:247:H2MVHDSX3:1:1271:26594:7247/1	60	+
chr1	23514469	23514470	A00758:247:H2MVHDSX3:2:1449:23809:6965/1	60	-
chr1	23553285	23553286	A00758:247:H2MVHDSX3:1:1126:17526:17315/1	60	-
chr1	23684984	23684985	A00758:247:H2MVHDSX3:3:2123:25446:30812	60	-
chr1	23701987	23701988	A00758:247:H2MVHDSX3:1:1607:13286:13166	60	+
chr1	23704805	23704806	A00758:247:H2MVHDSX3:1:1269:1705:14873/1	60	+
chr1	23736186	23736187	A00758:247:H2MVHDSX3:2:1364:28944:32581	60	-
chr1	23757112	23757113	A00758:247:H2MVHDSX3:1:1122:10122:2300	60	-
chr1	23760924	23760925	A00758:247:H2MVHDSX3:1:1109:14733:32393/1	60	+
chr1	23963302	23963303	A00758:247:H2MVHDSX3:3:2665:30789:32205	60	-
chr1	23963832	23963833	A00758:247:H2MVHDSX3:1:1118:21893:6997/1	60	-
chr1	23965653	23965654	A00758:247:H2MVHDSX3:1:1217:1967:3145/1	60	+
chr1	23968492	23968493	A00758:247:H2MVHDSX3:1:1412:13856:7827	60	+
chr1	23971160	23971161	A00758:247:H2MVHDSX3:1:1102:32244:26678/1	60	+
chr1	24511254	24511255	A00758:247:H2MVHDSX3:4:2615:23411:8844/1	60	+
chr1	24654529	24654530	A00758:247:H2MVHDSX3:1:2558:22887:7717/1	60	+
chr1	24661641	24661642	A00758:247:H2MVHDSX3:1:1346:13395:35556/1	60	+
chr1	24662824	24662825	A00758:247:H2MVHDSX3:1:1226:20961:33285/1	60	+
chr1	24827112	24827113	A00758:247:H2MVHDSX3:1:1308:17589:9596/1	60	+
chr1	24850151	24850152	A00758:247:H2MVHDSX3:1:1510:11840:28166	60	+
chr1	25340973	25340974	A00758:247:H2MVHDSX3:1:1114:18566:14074/1	60	+
chr1	25346389	25346390	A00758:247:H2MVHDSX3:1:1207:5502:22764/1	60	-
chr1	25352760	25352761	A00758:247:H2MVHDSX3:1:1101:6551:4883/1	60	-
chr1	25355426	25355427	A00758:247:H2MVHDSX3:1:1141:29360:14231/1	60	+
chr1	25391355	25391356	A00758:247:H2MVHDSX3:4:2149:16550:6699	60	+
chr1	25439047	25439048	A00758:247:H2MVHDSX3:2:1109:1018:7263/1	60	+
chr1	25455675	25455676	A00758:247:H2MVHDSX3:1:2465:19596:12727	60	-
chr1	25462278	25462279	A00758:247:H2MVHDSX3:1:1444:32280:22013/1	60	+
chr1	25478966	25478967	A00758:247:H2MVHDSX3:1:1131:31937:24142/1	60	+
chr1	25843860	25843861	A00758:247:H2MVHDSX3:1:1201:15456:18584/1	60	-
chr1	25848244	25848245	A00758:247:H2MVHDSX3:4:1617:1181:33191/1	60	-
chr1	25852825	25852826	A00758:247:H2MVHDSX3:1:2475:14380:23422	60	-
chr1	25993435	25993436	A00758:247:H2MVHDSX3:1:1155:4092:28808/1	60	+
chr1	26117207	26117208	A00758:247:H2MVHDSX3:4:1275:25455:9377	60	+
chr1	26253543	26253544	A00758:247:H2MVHDSX3:1:1222:19235:16830/1	60	+
chr1	26431631	26431632	A00758:247:H2MVHDSX3:2:2173:15872:27038/1	60	+
chr1	26467458	26467459	A00758:247:H2MVHDSX3:1:2148:9001:20212/1	60	-
chr1	26564531	26564532	A00758:247:H2MVHDSX3:1:1638:3658:1157	60	-
chr1	26565204	26565205	A00758:247:H2MVHDSX3:1:2339:18701:5635/1	60	-
chr1	26702538	26702539	A00758:247:H2MVHDSX3:1:2172:29559:30201/1	60	+
chr1	26709323	26709324	A00758:247:H2MVHDSX3:1:1169:18891:23844/1	60	+
chr1	26709324	26709325	A00758:247:H2MVHDSX3:4:2512:9670:24251/1	60	+
chr1	26717474	26717475	A00758:247:H2MVHDSX3:1:1170:21866:15624/1	60	+
chr1	26722725	26722726	A00758:247:H2MVHDSX3:1:1210:28275:26193/1	60	-
chr1	26745928	26745929	A00758:247:H2MVHDSX3:4:2615:27245:10097/1	60	+
chr1	26754940	26754941	A00758:247:H2MVHDSX3:1:2242:27887:31219/1	60	-
chr1	26762379	26762380	A00758:247:H2MVHDSX3:1:1123:27498:29512/1	60	+
chr1	26774912	26774913	A00758:247:H2MVHDSX3:1:2127:6406:21668	60	-
chr1	26844729	26844730	A00758:247:H2MVHDSX3:1:1217:26323:21590/1	60	+
chr1	27050011	27050012	A00758:247:H2MVHDSX3:1:1144:32235:5118/1	60	+
chr1	27402397	27402398	A00758:247:H2MVHDSX3:2:2409:8115:4679/1	60	-
chr1	27416705	27416706	A00758:247:H2MVHDSX3:1:1101:9254:30859/1	60	+
chr1	27419156	27419157	A00758:247:H2MVHDSX3:3:2126:2465:15217/1	60	-
chr1	27421267	27421268	A00758:247:H2MVHDSX3:1:1221:29270:27571	60	+
chr1	27479020	27479021	A00758:247:H2MVHDSX3:1:1120:22290:20243/1	60	-
chr1	27792549	27792550	A00758:247:H2MVHDSX3:1:1210:28447:4601/1	60	+
chr1	27806851	27806852	A00758:247:H2MVHDSX3:1:2560:12979:12759	60	-
chr1	27806852	27806853	A00758:247:H2MVHDSX3:2:1266:32262:1219	60	-
chr1	27898504	27898505	A00758:247:H2MVHDSX3:2:2247:32841:5635	60	+
chr1	27913101	27913102	A00758:247:H2MVHDSX3:4:2332:4689:23829/1	60	+
chr1	27927523	27927524	A00758:247:H2MVHDSX3:2:2332:24388:15984	60	-
chr1	28011587	28011588	A00758:247:H2MVHDSX3:1:1136:21224:31955/1	60	-
chr1	28018488	28018489	A00758:247:H2MVHDSX3:1:1315:18313:18176/1	60	-
chr1	28025049	28025050	A00758:247:H2MVHDSX3:1:1214:6876:22263/1	60	+
chr1	28035118	28035119	A00758:247:H2MVHDSX3:2:2453:19804:3098/1	60	-
chr1	28066264	28066265	A00758:247:H2MVHDSX3:1:1112:23936:24126/1	60	+
chr1	28068108	28068109	A00758:247:H2MVHDSX3:1:2378:26549:11428/1	60	+
chr1	28074707	28074708	A00758:247:H2MVHDSX3:1:1141:24279:16203/1	60	+
chr1	28081345	28081346	A00758:247:H2MVHDSX3:1:1106:7283:17394/1	60	+
chr1	28103794	28103795	A00758:247:H2MVHDSX3:4:1220:5421:26882	60	+
chr1	28128758	28128759	A00758:247:H2MVHDSX3:3:1166:12717:2284	60	-
chr1	28170996	28170997	A00758:247:H2MVHDSX3:2:1528:3450:24909/1	60	-
chr1	28374631	28374632	A00758:247:H2MVHDSX3:3:1504:7943:10363/1	60	-
chr1	28382221	28382222	A00758:247:H2MVHDSX3:1:1114:22227:27555/1	60	+
chr1	28417401	28417402	A00758:247:H2MVHDSX3:1:1129:6108:13041	60	+
chr1	28421256	28421257	A00758:247:H2MVHDSX3:1:1236:13711:20666/1	60	-
chr1	28436052	28436053	A00758:247:H2MVHDSX3:1:1136:4110:2848/1	60	-
chr1	28436709	28436710	A00758:247:H2MVHDSX3:1:1656:10700:21183/1	60	+
chr1	28438944	28438945	A00758:247:H2MVHDSX3:2:2121:15872:27665/1	60	+
chr1	28558898	28558899	A00758:247:H2MVHDSX3:1:1263:24451:34287/1	60	+
chr1	28567954	28567955	A00758:247:H2MVHDSX3:1:1157:27172:35712	60	-
chr1	28638991	28638992	A00758:247:H2MVHDSX3:1:1102:5611:4820/1	60	+
chr1	28707701	28707702	A00758:247:H2MVHDSX3:1:1136:31675:26882/1	60	+
chr1	28707704	28707705	A00758:247:H2MVHDSX3:1:2154:4227:16078/1	60	+
chr1	28766724	28766725	A00758:247:H2MVHDSX3:1:1142:7003:29027/1	60	-
chr1	28767100	28767101	A00758:247:H2MVHDSX3:3:1217:14579:33786/1	60	-
chr1	28937294	28937295	A00758:247:H2MVHDSX3:1:1215:27733:27289/1	60	+
chr1	29002556	29002557	A00758:247:H2MVHDSX3:1:1125:7979:25300/1	60	+
chr1	29013659	29013660	A00758:247:H2MVHDSX3:1:1135:29324:9064/1	60	+
chr1	29013660	29013661	A00758:247:H2MVHDSX3:2:1238:16242:16908/1	60	+
chr1	29029534	29029535	A00758:247:H2MVHDSX3:1:1122:31539:11115/1	60	-
chr1	29038591	29038592	A00758:247:H2MVHDSX3:1:1138:29405:10895	60	+
chr1	29060751	29060752	A00758:247:H2MVHDSX3:1:1237:18756:12493/1	60	+
chr1	29065265	29065266	A00758:247:H2MVHDSX3:1:1104:11397:10394/1	60	+
chr1	29101136	29101137	A00758:247:H2MVHDSX3:1:1276:21305:34068	60	-
chr1	29101284	29101285	A00758:247:H2MVHDSX3:1:1531:9037:28354/1	60	+
chr1	29143356	29143357	A00758:247:H2MVHDSX3:1:1504:25238:26068/1	60	-
chr1	29176250	29176251	A00758:247:H2MVHDSX3:2:1332:2663:23390/1	60	-
chr1	31000736	31000737	A00758:247:H2MVHDSX3:1:1375:30029:2832/1	60	-
chr1	31033993	31033994	A00758:247:H2MVHDSX3:2:2502:4390:2300/1	60	-
chr1	31263126	31263127	A00758:247:H2MVHDSX3:2:2638:9561:24972/1	60	+
chr1	31340556	31340557	A00758:247:H2MVHDSX3:4:1321:11134:12790	60	-
chr1	31475209	31475210	A00758:247:H2MVHDSX3:1:1328:24297:22780	60	-
chr1	31863217	31863218	A00758:247:H2MVHDSX3:3:2369:30355:1736	60	+
chr1	31878646	31878647	A00758:247:H2MVHDSX3:1:1144:17463:36182/1	60	+
chr1	31909743	31909744	A00758:247:H2MVHDSX3:1:1602:24361:23923/1	60	+
chr1	31909952	31909953	A00758:247:H2MVHDSX3:3:1263:29857:16658/1	60	-
chr1	31914623	31914624	A00758:247:H2MVHDSX3:1:1212:15483:5165/1	60	+
chr1	31919106	31919107	A00758:247:H2MVHDSX3:1:2541:27751:30921	60	-
chr1	31919166	31919167	A00758:247:H2MVHDSX3:1:1437:9426:6386/1	60	+
chr1	31922463	31922464	A00758:247:H2MVHDSX3:1:1251:16975:5368/1	60	+
chr1	31931689	31931690	A00758:247:H2MVHDSX3:1:1157:24424:7592/1	60	+
chr1	32023241	32023242	A00758:247:H2MVHDSX3:1:1121:27362:35446/1	60	+
chr1	32032566	32032567	A00758:247:H2MVHDSX3:1:1139:31078:28040/1	60	+
chr1	32051616	32051617	A00758:247:H2MVHDSX3:1:1112:27561:26490/1	60	+
chr1	32111990	32111991	A00758:247:H2MVHDSX3:3:1467:5755:25144/1	60	-
chr1	32123771	32123772	A00758:247:H2MVHDSX3:1:1260:16062:15154	60	+
chr1	32136457	32136458	A00758:247:H2MVHDSX3:3:2515:15781:32205/1	60	-
chr1	32144636	32144637	A00758:247:H2MVHDSX3:2:2618:27407:2832	60	-
chr1	32149435	32149436	A00758:247:H2MVHDSX3:2:2376:16929:35790/1	60	-
chr1	32151760	32151761	A00758:247:H2MVHDSX3:2:1640:31331:12289	60	-
chr1	32165108	32165109	A00758:247:H2MVHDSX3:1:1107:17508:2096/1	60	+
chr1	32168118	32168119	A00758:247:H2MVHDSX3:1:1113:13187:18662/1	60	+
chr1	32218583	32218584	A00758:247:H2MVHDSX3:1:2229:13033:21026/1	60	-
chr1	32255291	32255292	A00758:247:H2MVHDSX3:1:2464:12364:27320	60	-
chr1	32290634	32290635	A00758:247:H2MVHDSX3:1:1102:15356:20040/1	60	+
chr1	32296772	32296773	A00758:247:H2MVHDSX3:1:1568:8567:32800	60	-
chr1	32304284	32304285	A00758:247:H2MVHDSX3:4:2341:8965:27195	60	-
chr1	32304286	32304287	A00758:247:H2MVHDSX3:4:2516:32823:34569/1	60	-
chr1	32311079	32311080	A00758:247:H2MVHDSX3:4:1266:3097:33943	60	-
chr1	32314715	32314716	A00758:247:H2MVHDSX3:2:1126:25943:29700/1	60	+
chr1	32315300	32315301	A00758:247:H2MVHDSX3:4:1512:16043:10989/1	60	-
chr1	32315611	32315612	A00758:247:H2MVHDSX3:4:2540:5981:29042/1	60	-
chr1	32323850	32323851	A00758:247:H2MVHDSX3:1:2563:4083:2112/1	60	+
chr1	32393944	32393945	A00758:247:H2MVHDSX3:1:2507:21694:28228	60	-
chr1	32545898	32545899	A00758:247:H2MVHDSX3:1:1119:4734:27164/1	60	-
chr1	32584045	32584046	A00758:247:H2MVHDSX3:3:2362:14271:3317/1	60	-
chr1	32639801	32639802	A00758:247:H2MVHDSX3:1:2474:25898:32753/1	60	+
chr1	32646348	32646349	A00758:247:H2MVHDSX3:1:1108:14036:10019/1	60	+
chr1	32659969	32659970	A00758:247:H2MVHDSX3:1:1172:9471:28729/1	60	-
chr1	32823998	32823999	A00758:247:H2MVHDSX3:1:1435:9037:11631	60	-
chr1	32830328	32830329	A00758:247:H2MVHDSX3:1:1155:10221:24017/1	60	+
chr1	32853982	32853983	A00758:247:H2MVHDSX3:1:1411:22480:32252	60	-
chr1	32859679	32859680	A00758:247:H2MVHDSX3:1:1110:14606:13792/1	60	+
chr1	32859681	32859682	A00758:247:H2MVHDSX3:1:1658:14244:19742	60	+
chr1	32934955	32934956	A00758:247:H2MVHDSX3:4:1671:11189:15515	60	+
chr1	33034950	33034951	A00758:247:H2MVHDSX3:4:2340:6840:7138	60	-
chr1	33868551	33868552	A00758:247:H2MVHDSX3:3:2228:13928:36198/1	60	+
chr1	33992644	33992645	A00758:247:H2MVHDSX3:4:1321:30011:35587	60	+
chr1	35003453	35003454	A00758:247:H2MVHDSX3:1:1245:12897:30937	60	+
chr1	35011055	35011056	A00758:247:H2MVHDSX3:1:1330:5954:4163/1	60	+
chr1	35011436	35011437	A00758:247:H2MVHDSX3:2:2652:25437:21559	60	-
chr1	35102783	35102784	A00758:247:H2MVHDSX3:1:1116:1488:5415	60	+
chr1	35185363	35185364	A00758:247:H2MVHDSX3:1:1406:11966:26412/1	60	-
chr1	35186891	35186892	A00758:247:H2MVHDSX3:1:1113:31792:36542/1	60	-
chr1	35359737	35359738	A00758:247:H2MVHDSX3:3:1412:21133:22936/1	60	-
chr1	35372844	35372845	A00758:247:H2MVHDSX3:2:1266:6542:19241	60	-
chr1	35372845	35372846	A00758:247:H2MVHDSX3:1:1653:7916:5087	60	-
chr1	35377291	35377292	A00758:247:H2MVHDSX3:4:1218:2727:13510	60	+
chr1	35385914	35385915	A00758:247:H2MVHDSX3:1:1140:31078:28917/1	60	-
chr1	35399371	35399372	A00758:247:H2MVHDSX3:1:2411:10691:5885/1	60	-
chr1	35406987	35406988	A00758:247:H2MVHDSX3:1:1448:32895:20541	60	+
chr1	35538483	35538484	A00758:247:H2MVHDSX3:1:1420:30327:30185	60	+
chr1	35591534	35591535	A00758:247:H2MVHDSX3:2:2431:6723:22968	60	+
chr1	35616191	35616192	A00758:247:H2MVHDSX3:1:1312:29423:16125/1	60	+
chr1	35754588	35754589	A00758:247:H2MVHDSX3:4:2315:21423:12258/1	60	-
chr1	35763446	35763447	A00758:247:H2MVHDSX3:1:1261:7708:3756	60	-
chr1	35765288	35765289	A00758:247:H2MVHDSX3:1:1439:10357:1611/1	60	-
chr1	35854524	35854525	A00758:247:H2MVHDSX3:2:1554:14217:10238	60	-
chr1	35897498	35897499	A00758:247:H2MVHDSX3:2:1221:25970:31782/1	60	-
chr1	35916792	35916793	A00758:247:H2MVHDSX3:2:2531:25247:19319	60	-
chr1	35938461	35938462	A00758:247:H2MVHDSX3:1:1157:2266:18067/1	60	-
chr1	35940302	35940303	A00758:247:H2MVHDSX3:3:1170:5647:22545/1	60	+
chr1	35954271	35954272	A00758:247:H2MVHDSX3:3:1232:20681:1955/1	60	+
chr1	35968743	35968744	A00758:247:H2MVHDSX3:1:1439:2989:10081	60	-
chr1	35975274	35975275	A00758:247:H2MVHDSX3:2:2318:24252:36855/1	60	-
chr1	35975848	35975849	A00758:247:H2MVHDSX3:1:1230:27028:28416/1	60	-
chr1	35977735	35977736	A00758:247:H2MVHDSX3:1:2453:30391:24972	60	-
chr1	35997103	35997104	A00758:247:H2MVHDSX3:1:2321:12717:13307/1	60	+
chr1	35999593	35999594	A00758:247:H2MVHDSX3:1:1277:4788:11443	60	+
chr1	36002944	36002945	A00758:247:H2MVHDSX3:1:1102:21522:6230/1	60	-
chr1	36004976	36004977	A00758:247:H2MVHDSX3:1:1217:27389:13228/1	60	+
chr1	36005579	36005580	A00758:247:H2MVHDSX3:3:1327:8513:17237	60	-
chr1	36005683	36005684	A00758:247:H2MVHDSX3:1:1310:18945:4648	60	-
chr1	36040546	36040547	A00758:247:H2MVHDSX3:1:2325:24126:2973/1	60	+
chr1	36057697	36057698	A00758:247:H2MVHDSX3:1:1375:19370:4476/1	60	-
chr1	36166736	36166737	A00758:247:H2MVHDSX3:4:1472:7175:12477	60	+
chr1	36171753	36171754	A00758:247:H2MVHDSX3:2:1132:18557:33692	60	+
chr1	36229857	36229858	A00758:247:H2MVHDSX3:1:1106:19660:33191/1	60	+
chr1	36235306	36235307	A00758:247:H2MVHDSX3:1:1209:18710:17738/1	60	+
chr1	36248926	36248927	A00758:247:H2MVHDSX3:1:1265:4110:20729	60	-
chr1	36254253	36254254	A00758:247:H2MVHDSX3:3:2263:29071:22341/1	60	+
chr1	36265123	36265124	A00758:247:H2MVHDSX3:2:1363:13612:25880	60	-
chr1	36277650	36277651	A00758:247:H2MVHDSX3:4:1568:11460:24439	60	+
chr1	36279193	36279194	A00758:247:H2MVHDSX3:1:1329:26440:13244/1	60	+
chr1	36283164	36283165	A00758:247:H2MVHDSX3:1:1456:9995:30953/1	60	-
chr1	37491391	37491392	A00758:247:H2MVHDSX3:1:1276:25735:6010/1	60	-
chr1	37496806	37496807	A00758:247:H2MVHDSX3:1:1106:23375:17143/1	60	+
chr1	37586736	37586737	A00758:247:H2MVHDSX3:1:2333:15139:5509/1	60	+
chr1	37697666	37697667	A00758:247:H2MVHDSX3:3:1555:18855:9972	60	-
chr1	37838341	37838342	A00758:247:H2MVHDSX3:1:1148:17345:14027/1	60	-
chr1	37844516	37844517	A00758:247:H2MVHDSX3:1:1412:32886:24721	60	-
chr1	37874397	37874398	A00758:247:H2MVHDSX3:1:2324:28275:36432	60	+
chr1	37880878	37880879	A00758:247:H2MVHDSX3:1:1453:13015:18928	60	-
chr1	38851419	38851420	A00758:247:H2MVHDSX3:1:1127:5999:29168/1	60	-
chr1	39153905	39153906	A00758:247:H2MVHDSX3:1:1130:18213:26115/1	60	+
chr1	39153907	39153908	A00758:247:H2MVHDSX3:1:2256:27073:7232	60	+
chr1	39206006	39206007	A00758:247:H2MVHDSX3:1:2628:23773:35994/1	60	-
chr1	39209681	39209682	A00758:247:H2MVHDSX3:1:2319:20980:19946	60	-
chr1	39237703	39237704	A00758:247:H2MVHDSX3:3:2635:7771:30452/1	60	+
chr1	39239385	39239386	A00758:247:H2MVHDSX3:4:1426:29677:30060/1	60	-
chr1	39243732	39243733	A00758:247:H2MVHDSX3:2:1308:9598:10598	60	+
chr1	39248920	39248921	A00758:247:H2MVHDSX3:1:1106:18918:5384/1	60	+
chr1	39297421	39297422	A00758:247:H2MVHDSX3:1:1147:17671:26678	60	-
chr1	39298528	39298529	A00758:247:H2MVHDSX3:1:2222:10375:17487	60	+
chr1	39305290	39305291	A00758:247:H2MVHDSX3:2:2650:3685:18396	60	-
chr1	39311778	39311779	A00758:247:H2MVHDSX3:1:1109:4291:22827/1	60	+
chr1	39319626	39319627	A00758:247:H2MVHDSX3:2:1231:12816:23343/1	60	+
chr1	39379387	39379388	A00758:247:H2MVHDSX3:1:1633:17110:17253/1	60	+
chr1	39383359	39383360	A00758:247:H2MVHDSX3:1:1177:7581:33630/1	60	-
chr1	39422189	39422190	A00758:247:H2MVHDSX3:1:1126:7410:15045/1	60	+
chr1	39427568	39427569	A00758:247:H2MVHDSX3:1:1237:32570:26522/1	60	-
chr1	39436836	39436837	A00758:247:H2MVHDSX3:1:1273:13060:29246/1	60	+
chr1	39437558	39437559	A00758:247:H2MVHDSX3:1:1164:32850:30138/1	60	+
chr1	39536242	39536243	A00758:247:H2MVHDSX3:1:1430:5005:8249/1	60	+
chr1	39874140	39874141	A00758:247:H2MVHDSX3:4:1361:23972:2487/1	60	+
chr1	40046322	40046323	A00758:247:H2MVHDSX3:1:2363:3558:29543/1	60	+
chr1	40199778	40199779	A00758:247:H2MVHDSX3:1:1126:7473:20259/1	60	-
chr1	40201716	40201717	A00758:247:H2MVHDSX3:1:1422:9001:14199/1	60	+
chr1	40228103	40228104	A00758:247:H2MVHDSX3:1:1121:7862:3521	60	+
chr1	40263173	40263174	A00758:247:H2MVHDSX3:1:1553:11225:10379/1	60	-
chr1	40420680	40420681	A00758:247:H2MVHDSX3:2:2644:3983:21386/1	60	-
chr1	40713093	40713094	A00758:247:H2MVHDSX3:1:1145:23692:20196/1	60	+
chr1	40716718	40716719	A00758:247:H2MVHDSX3:1:1108:3965:21261/1	60	-
chr1	40722723	40722724	A00758:247:H2MVHDSX3:1:2245:13928:18067/1	60	+
chr1	40745273	40745274	A00758:247:H2MVHDSX3:1:1141:29948:2221/1	60	+
chr1	40953724	40953725	A00758:247:H2MVHDSX3:4:2406:17381:15311	60	+
chr1	41040731	41040732	A00758:247:H2MVHDSX3:3:1237:27172:30639/1	60	-
chr1	41186130	41186131	A00758:247:H2MVHDSX3:1:1102:18954:36198/1	60	-
chr1	41322790	41322791	A00758:247:H2MVHDSX3:3:2216:27905:12336/1	60	-
chr1	42184598	42184599	A00758:247:H2MVHDSX3:2:1339:2058:8625	60	-
chr1	42201720	42201721	A00758:247:H2MVHDSX3:1:1275:32063:28839	60	-
chr1	42226696	42226697	A00758:247:H2MVHDSX3:4:2504:24975:29403	60	-
chr1	42238419	42238420	A00758:247:H2MVHDSX3:1:1640:7853:15937/1	60	+
chr1	42248941	42248942	A00758:247:H2MVHDSX3:3:2142:27950:8469	60	-
chr1	42268118	42268119	A00758:247:H2MVHDSX3:1:1321:21793:26960/1	60	+
chr1	42270260	42270261	A00758:247:H2MVHDSX3:1:1230:29378:3020/1	60	+
chr1	42272990	42272991	A00758:247:H2MVHDSX3:1:1251:11650:32753/1	60	+
chr1	42289763	42289764	A00758:247:H2MVHDSX3:2:1310:10764:17628/1	60	-
chr1	42293267	42293268	A00758:247:H2MVHDSX3:2:2244:14199:3505/1	60	+
chr1	42309703	42309704	A00758:247:H2MVHDSX3:1:1150:8440:3270/1	60	+
chr1	42327643	42327644	A00758:247:H2MVHDSX3:1:1270:12943:32581/1	60	-
chr1	42692423	42692424	A00758:247:H2MVHDSX3:1:2162:10438:3944/1	60	+
chr1	42694258	42694259	A00758:247:H2MVHDSX3:1:1117:7735:28604/1	60	+
chr1	42701783	42701784	A00758:247:H2MVHDSX3:1:1357:4743:14278/1	60	-
chr1	42773003	42773004	A00758:247:H2MVHDSX3:1:1111:21007:5337/1	60	+
chr1	42773007	42773008	A00758:247:H2MVHDSX3:1:1142:29387:5196/1	60	+
chr1	42810926	42810927	A00758:247:H2MVHDSX3:2:1609:27570:5462	60	+
chr1	43356559	43356560	A00758:247:H2MVHDSX3:3:1441:9272:10880/1	60	-
chr1	43360161	43360162	A00758:247:H2MVHDSX3:1:1106:8847:24236/1	60	+
chr1	43360169	43360170	A00758:247:H2MVHDSX3:3:2174:25364:1423/1	60	+
chr1	43362108	43362109	A00758:247:H2MVHDSX3:1:1164:6280:7576/1	60	+
chr1	43414354	43414355	A00758:247:H2MVHDSX3:1:1448:9227:8860/1	60	+
chr1	43622486	43622487	A00758:247:H2MVHDSX3:1:1122:8974:3161/1	60	+
chr1	43677234	43677235	A00758:247:H2MVHDSX3:2:2329:16197:35493/1	60	-
chr1	43682587	43682588	A00758:247:H2MVHDSX3:1:1131:23041:5603	60	-
chr1	43695136	43695137	A00758:247:H2MVHDSX3:1:1160:12599:20275/1	60	+
chr1	43711715	43711716	A00758:247:H2MVHDSX3:4:1664:26955:8594/1	60	-
chr1	43728402	43728403	A00758:247:H2MVHDSX3:1:1243:9308:25347	60	-
chr1	43737883	43737884	A00758:247:H2MVHDSX3:2:1545:9073:20901	60	-
chr1	43742538	43742539	A00758:247:H2MVHDSX3:2:1209:14027:30796	60	-
chr1	43745782	43745783	A00758:247:H2MVHDSX3:2:2427:4679:23062/1	60	+
chr1	43751783	43751784	A00758:247:H2MVHDSX3:1:1123:16541:25942/1	60	-
chr1	43753129	43753130	A00758:247:H2MVHDSX3:1:1111:3604:9862/1	60	+
chr1	43765662	43765663	A00758:247:H2MVHDSX3:1:1140:8974:6104/1	60	+
chr1	43769281	43769282	A00758:247:H2MVHDSX3:1:1320:27227:9627/1	60	+
chr1	43823722	43823723	A00758:247:H2MVHDSX3:1:1136:29053:23844/1	60	+
chr1	43823847	43823848	A00758:247:H2MVHDSX3:4:2132:17038:22075	60	-
chr1	43846282	43846283	A00758:247:H2MVHDSX3:1:1449:29008:27993/1	60	+
chr1	43848697	43848698	A00758:247:H2MVHDSX3:3:1262:4264:29543/1	60	+
chr1	44340229	44340230	A00758:247:H2MVHDSX3:2:2452:32027:31814/1	60	+
chr1	44462804	44462805	A00758:247:H2MVHDSX3:3:2113:15230:30279	60	+
chr1	44703969	44703970	A00758:247:H2MVHDSX3:4:1162:23213:31673/1	60	+
chr1	44752814	44752815	A00758:247:H2MVHDSX3:1:1108:19081:13150/1	60	+
chr1	44758499	44758500	A00758:247:H2MVHDSX3:2:1528:9173:18599/1	60	+
chr1	44759164	44759165	A00758:247:H2MVHDSX3:2:1621:13865:32330/1	60	-
chr1	44789429	44789430	A00758:247:H2MVHDSX3:2:1630:4670:27868	60	-
chr1	44882662	44882663	A00758:247:H2MVHDSX3:3:2604:2682:22106/1	60	+
chr1	44883831	44883832	A00758:247:H2MVHDSX3:1:1620:14145:24862/1	60	+
chr1	44917060	44917061	A00758:247:H2MVHDSX3:1:1362:20618:32377/1	60	+
chr1	44953944	44953945	A00758:247:H2MVHDSX3:1:2265:26910:16344/1	60	-
chr1	44954353	44954354	A00758:247:H2MVHDSX3:1:1116:2790:14340/1	60	+
chr1	44966016	44966017	A00758:247:H2MVHDSX3:1:1107:30409:12226/1	60	+
chr1	44975493	44975494	A00758:247:H2MVHDSX3:1:1171:20410:34522/1	60	+
chr1	44980124	44980125	A00758:247:H2MVHDSX3:1:1237:2121:5854/1	60	+
chr1	45329475	45329476	A00758:247:H2MVHDSX3:1:1127:22616:33990	60	+
chr1	45439222	45439223	A00758:247:H2MVHDSX3:3:1466:19524:1172	60	-
chr1	45489620	45489621	A00758:247:H2MVHDSX3:3:2442:25509:19053/1	60	+
chr1	45504024	45504025	A00758:247:H2MVHDSX3:1:1345:20021:23516/1	60	-
chr1	45592119	45592120	A00758:247:H2MVHDSX3:1:1407:19669:11224	60	+
chr1	45597508	45597509	A00758:247:H2MVHDSX3:1:1175:13087:6621	60	-
chr1	45598828	45598829	A00758:247:H2MVHDSX3:1:1407:7337:20337/1	60	+
chr1	45601454	45601455	A00758:247:H2MVHDSX3:1:1622:21278:24752	60	-
chr1	45645349	45645350	A00758:247:H2MVHDSX3:1:1319:9751:24518/1	60	+
chr1	45646983	45646984	A00758:247:H2MVHDSX3:1:1362:11758:30154/1	60	+
chr1	45667800	45667801	A00758:247:H2MVHDSX3:4:1142:9010:23234/1	60	+
chr1	45670975	45670976	A00758:247:H2MVHDSX3:3:1407:19777:19147	60	+
chr1	45681276	45681277	A00758:247:H2MVHDSX3:1:1247:13205:1720/1	60	+
chr1	45737074	45737075	A00758:247:H2MVHDSX3:1:1144:5005:6590/1	60	+
chr1	45801651	45801652	A00758:247:H2MVHDSX3:4:1122:22200:2174/1	60	-
chr1	45810966	45810967	A00758:247:H2MVHDSX3:4:1552:29622:34475	60	+
chr1	45825364	45825365	A00758:247:H2MVHDSX3:1:1555:8106:32597/1	60	+
chr1	45843158	45843159	A00758:247:H2MVHDSX3:1:2377:20609:21746	60	+
chr1	45843159	45843160	A00758:247:H2MVHDSX3:2:1465:32931:15342	60	+
chr1	45862457	45862458	A00758:247:H2MVHDSX3:1:2523:30445:11350	60	-
chr1	45868427	45868428	A00758:247:H2MVHDSX3:1:1102:28366:24189/1	60	-
chr1	45908996	45908997	A00758:247:H2MVHDSX3:1:1263:15447:33379/1	60	+
chr1	45937906	45937907	A00758:247:H2MVHDSX3:1:1214:2121:16971/1	60	+
chr1	45990922	45990923	A00758:247:H2MVHDSX3:1:1277:28113:28009	60	+
chr1	45996647	45996648	A00758:247:H2MVHDSX3:1:2478:15049:16282	60	+
chr1	46065294	46065295	A00758:247:H2MVHDSX3:1:2668:17336:28948/1	60	+
chr1	46253918	46253919	A00758:247:H2MVHDSX3:2:1245:25364:16705/1	60	-
chr1	46254952	46254953	A00758:247:H2MVHDSX3:1:1119:3866:1391/1	60	-
chr1	46256464	46256465	A00758:247:H2MVHDSX3:1:1626:27064:4022/1	60	-
chr1	46268373	46268374	A00758:247:H2MVHDSX3:3:1324:12789:35289/1	60	-
chr1	46677432	46677433	A00758:247:H2MVHDSX3:1:1107:13277:11303/1	60	+
chr1	46677434	46677435	A00758:247:H2MVHDSX3:1:2464:27037:12242	60	+
chr1	46681573	46681574	A00758:247:H2MVHDSX3:1:1133:3766:24236	60	-
chr1	47065195	47065196	A00758:247:H2MVHDSX3:1:1255:12102:34538/1	60	+
chr1	47277024	47277025	A00758:247:H2MVHDSX3:1:1129:14850:15875	60	+
chr1	48637760	48637761	A00758:247:H2MVHDSX3:1:1441:11614:9956	60	-
chr1	49824010	49824011	A00758:247:H2MVHDSX3:1:2633:11523:23923/1	60	-
chr1	50463357	50463358	A00758:247:H2MVHDSX3:1:1665:11650:30874	60	-
chr1	50564522	50564523	A00758:247:H2MVHDSX3:1:1115:23421:29058/1	60	+
chr1	50582806	50582807	A00758:247:H2MVHDSX3:1:1114:31548:32080/1	60	+
chr1	50659120	50659121	A00758:247:H2MVHDSX3:4:1573:11686:32565	60	-
chr1	50841476	50841477	A00758:247:H2MVHDSX3:2:1218:15438:24439/1	60	+
chr1	50981646	50981647	A00758:247:H2MVHDSX3:3:2636:11767:16172/1	60	+
chr1	51360556	51360557	A00758:247:H2MVHDSX3:1:1158:4426:14105/1	60	+
chr1	51445856	51445857	A00758:247:H2MVHDSX3:1:1269:28546:5556/1	60	-
chr1	51456980	51456981	A00758:247:H2MVHDSX3:3:1640:12138:5102	60	-
chr1	51461858	51461859	A00758:247:H2MVHDSX3:1:1141:28257:12759/1	60	+
chr1	51468162	51468163	A00758:247:H2MVHDSX3:1:1540:31024:23750/1	60	+
chr1	51498829	51498830	A00758:247:H2MVHDSX3:1:1101:7907:21480/1	60	+
chr1	51498831	51498832	A00758:247:H2MVHDSX3:3:1607:19967:24831	60	+
chr1	51553672	51553673	A00758:247:H2MVHDSX3:2:1609:29514:6417	60	+
chr1	51739910	51739911	A00758:247:H2MVHDSX3:4:2536:13458:17597	60	-
chr1	51819942	51819943	A00758:247:H2MVHDSX3:1:1126:24822:30514/1	60	-
chr1	51826965	51826966	A00758:247:H2MVHDSX3:1:1174:25003:15702/1	60	+
chr1	51836843	51836844	A00758:247:H2MVHDSX3:1:1139:4634:29997/1	60	-
chr1	52050036	52050037	A00758:247:H2MVHDSX3:1:1108:2230:21449/1	60	+
chr1	52050037	52050038	A00758:247:H2MVHDSX3:2:2256:24758:22294/1	60	+
chr1	52089244	52089245	A00758:247:H2MVHDSX3:1:1161:15817:5556	60	-
chr1	52218656	52218657	A00758:247:H2MVHDSX3:3:1637:27968:34773/1	60	+
chr1	52308216	52308217	A00758:247:H2MVHDSX3:1:1174:17707:2472/1	60	+
chr1	52339710	52339711	A00758:247:H2MVHDSX3:1:1228:9896:30968/1	60	+
chr1	52339712	52339713	A00758:247:H2MVHDSX3:3:2173:2537:35446	60	+
chr1	52420325	52420326	A00758:247:H2MVHDSX3:1:2170:12147:28980	60	-
chr1	52425630	52425631	A00758:247:H2MVHDSX3:1:2347:31222:35618/1	60	+
chr1	52430371	52430372	A00758:247:H2MVHDSX3:1:1270:32036:19899	60	-
chr1	52478628	52478629	A00758:247:H2MVHDSX3:1:1236:18123:35415/1	60	+
chr1	52486568	52486569	A00758:247:H2MVHDSX3:1:1362:12355:2879/1	60	-
chr1	52489291	52489292	A00758:247:H2MVHDSX3:1:1142:3197:12007/1	60	-
chr1	52489994	52489995	A00758:247:H2MVHDSX3:1:2264:26621:14152/1	60	-
chr1	52509396	52509397	A00758:247:H2MVHDSX3:1:1327:16495:19225/1	60	-
chr1	52517144	52517145	A00758:247:H2MVHDSX3:1:1104:2266:21762/1	60	-
chr1	52517185	52517186	A00758:247:H2MVHDSX3:2:1629:16559:5932	60	-
chr1	52517187	52517188	A00758:247:H2MVHDSX3:1:1221:25708:10285	60	-
chr1	52784702	52784703	A00758:247:H2MVHDSX3:1:1120:16532:33786	60	-
chr1	52810344	52810345	A00758:247:H2MVHDSX3:1:1104:31412:7200/1	60	+
chr1	52933625	52933626	A00758:247:H2MVHDSX3:1:1426:5023:11412/1	60	+
chr1	53026303	53026304	A00758:247:H2MVHDSX3:2:1623:2474:15608/1	60	+
chr1	53928061	53928062	A00758:247:H2MVHDSX3:1:2115:16875:10989	60	+
chr1	54044925	54044926	A00758:247:H2MVHDSX3:1:1410:12066:9486/1	60	+
chr1	54412805	54412806	A00758:247:H2MVHDSX3:1:1260:14470:2127	60	+
chr1	54619360	54619361	A00758:247:H2MVHDSX3:1:1302:25825:29716	60	-
chr1	54720262	54720263	A00758:247:H2MVHDSX3:2:2627:29677:22075	60	+
chr1	55077285	55077286	A00758:247:H2MVHDSX3:1:1641:24225:11882/1	60	+
chr1	55140488	55140489	A00758:247:H2MVHDSX3:2:2420:14814:3192	60	-
chr1	55152428	55152429	A00758:247:H2MVHDSX3:1:1103:28890:10723/1	60	+
chr1	56859535	56859536	A00758:247:H2MVHDSX3:3:2111:1542:26553	60	+
chr1	57127097	57127098	A00758:247:H2MVHDSX3:1:1134:18448:14810/1	60	+
chr1	58497190	58497191	A00758:247:H2MVHDSX3:1:1129:25870:4398/1	60	+
chr1	58526889	58526890	A00758:247:H2MVHDSX3:1:1276:23547:12023/1	60	+
chr1	58526893	58526894	A00758:247:H2MVHDSX3:1:1163:3125:19867/1	60	-
chr1	58664168	58664169	A00758:247:H2MVHDSX3:4:2608:13114:16564	60	-
chr1	58664170	58664171	A00758:247:H2MVHDSX3:1:1225:23800:7576	60	-
chr1	58671957	58671958	A00758:247:H2MVHDSX3:2:1174:26838:3286	60	-
chr1	61101181	61101182	A00758:247:H2MVHDSX3:1:1301:6008:2065/1	60	+
chr1	61108811	61108812	A00758:247:H2MVHDSX3:1:1120:20573:3051/1	60	+
chr1	61373963	61373964	A00758:247:H2MVHDSX3:1:1107:14588:11945/1	60	+
chr1	61373965	61373966	A00758:247:H2MVHDSX3:4:1244:1271:28557/1	60	+
chr1	61373966	61373967	A00758:247:H2MVHDSX3:3:2173:27787:24690	60	+
chr1	61420101	61420102	A00758:247:H2MVHDSX3:1:1134:27091:20823/1	60	+
chr1	61711018	61711019	A00758:247:H2MVHDSX3:1:2109:5547:33520	60	-
chr1	61799632	61799633	A00758:247:H2MVHDSX3:1:1114:20039:14967/1	60	+
chr1	62224262	62224263	A00758:247:H2MVHDSX3:1:1378:20464:21433/1	60	+
chr1	62494502	62494503	A00758:247:H2MVHDSX3:3:1506:14425:20431	60	+
chr1	62572059	62572060	A00758:247:H2MVHDSX3:1:1149:24334:1986	60	-
chr1	63282524	63282525	A00758:247:H2MVHDSX3:2:1570:20546:25144/1	60	-
chr1	63531056	63531057	A00758:247:H2MVHDSX3:1:1161:13015:6903/1	60	+
chr1	63536229	63536230	A00758:247:H2MVHDSX3:1:1172:29740:21183/1	60	-
chr1	64762121	64762122	A00758:247:H2MVHDSX3:1:1614:2474:32362/1	60	+
chr1	64812539	64812540	A00758:247:H2MVHDSX3:1:1478:23384:4820/1	60	+
chr1	65330616	65330617	A00758:247:H2MVHDSX3:2:2665:5954:35227/1	60	+
chr1	65623610	65623611	A00758:247:H2MVHDSX3:1:1122:5113:25848/1	60	-
chr1	65916310	65916311	A00758:247:H2MVHDSX3:1:1255:8368:10473/1	60	+
chr1	66427314	66427315	A00758:247:H2MVHDSX3:4:2514:29044:13964/1	60	-
chr1	66472539	66472540	A00758:247:H2MVHDSX3:3:1314:21124:21919/1	60	+
chr1	66838087	66838088	A00758:247:H2MVHDSX3:1:2416:25825:21543	60	-
chr1	66863693	66863694	A00758:247:H2MVHDSX3:1:1607:10022:36229/1	60	+
chr1	66978293	66978294	A00758:247:H2MVHDSX3:1:1259:11053:31939	60	-
chr1	67845856	67845857	A00758:247:H2MVHDSX3:4:1216:26639:35258	60	+
chr1	70232404	70232405	A00758:247:H2MVHDSX3:1:2219:14082:36933	60	+
chr1	70345702	70345703	A00758:247:H2MVHDSX3:2:1642:13241:22169/1	60	+
chr1	70409406	70409407	A00758:247:H2MVHDSX3:2:2412:2293:22999/1	60	+
chr1	71649532	71649533	A00758:247:H2MVHDSX3:1:1266:15329:33113/1	60	+
chr1	72057141	72057142	A00758:247:H2MVHDSX3:1:1631:13033:10441/1	60	-
chr1	72076362	72076363	A00758:247:H2MVHDSX3:1:2373:18285:22200	60	-
chr1	72143784	72143785	A00758:247:H2MVHDSX3:2:2670:9390:24580/1	60	-
chr1	73202270	73202271	A00758:247:H2MVHDSX3:2:1613:13584:13526	60	-
chr1	73509932	73509933	A00758:247:H2MVHDSX3:4:2631:20265:8312/1	60	+
chr1	73740079	73740080	A00758:247:H2MVHDSX3:1:1118:32533:27837/1	60	+
chr1	74822724	74822725	A00758:247:H2MVHDSX3:1:1130:17797:18756/1	60	+
chr1	75161868	75161869	A00758:247:H2MVHDSX3:4:2661:15248:15311/1	60	-
chr1	75180280	75180281	A00758:247:H2MVHDSX3:1:1250:9914:11866/1	60	+
chr1	75611159	75611160	A00758:247:H2MVHDSX3:1:1154:22625:3505	60	-
chr1	75716524	75716525	A00758:247:H2MVHDSX3:1:1118:16423:8108	60	-
chr1	75738726	75738727	A00758:247:H2MVHDSX3:1:1341:8558:26960/1	60	-
chr1	76002893	76002894	A00758:247:H2MVHDSX3:1:1123:21061:34053/1	60	-
chr1	76255379	76255380	A00758:247:H2MVHDSX3:1:1140:11189:24283/1	60	+
chr1	77125622	77125623	A00758:247:H2MVHDSX3:1:1102:15863:16031/1	60	+
chr1	77241539	77241540	A00758:247:H2MVHDSX3:4:1242:6885:18991	60	-
chr1	77631525	77631526	A00758:247:H2MVHDSX3:1:1345:32696:1157/1	60	+
chr1	77968053	77968054	A00758:247:H2MVHDSX3:3:1472:1967:10097	60	-
chr1	81356025	81356026	A00758:247:H2MVHDSX3:1:2368:11189:5995/1	60	-
chr1	81383287	81383288	A00758:247:H2MVHDSX3:1:1126:32570:29434/1	60	-
chr1	82627283	82627284	A00758:247:H2MVHDSX3:1:2269:12174:13182/1	60	+
chr1	83966708	83966709	A00758:247:H2MVHDSX3:4:1307:25608:6605/1	60	-
chr1	84121208	84121209	A00758:247:H2MVHDSX3:1:1554:10936:26537/1	60	-
chr1	84157217	84157218	A00758:247:H2MVHDSX3:1:1164:13160:10567/1	60	-
chr1	84165972	84165973	A00758:247:H2MVHDSX3:2:1574:25744:25848/1	60	+
chr1	84174777	84174778	A00758:247:H2MVHDSX3:1:1427:5023:23030/1	60	-
chr1	84494650	84494651	A00758:247:H2MVHDSX3:1:2560:11297:20870	60	-
chr1	84494652	84494653	A00758:247:H2MVHDSX3:3:1173:15420:9064	60	-
chr1	84545350	84545351	A00758:247:H2MVHDSX3:1:1171:21260:10066	60	+
chr1	84977824	84977825	A00758:247:H2MVHDSX3:2:1654:23176:22780	60	+
chr1	85087170	85087171	A00758:247:H2MVHDSX3:3:2205:6831:9721	60	-
chr1	85361370	85361371	A00758:247:H2MVHDSX3:1:1154:26684:25535/1	60	+
chr1	85455450	85455451	A00758:247:H2MVHDSX3:1:1101:7708:22075/1	60	+
chr1	85455452	85455453	A00758:247:H2MVHDSX3:1:2410:28574:1564/1	60	+
chr1	85654656	85654657	A00758:247:H2MVHDSX3:1:1404:19361:16892/1	60	-
chr1	85667751	85667752	A00758:247:H2MVHDSX3:2:1537:13657:26710/1	60	-
chr1	86101198	86101199	A00758:247:H2MVHDSX3:1:1241:4065:17143	60	+
chr1	86133005	86133006	A00758:247:H2MVHDSX3:3:2271:32570:6762/1	60	-
chr1	86711122	86711123	A00758:247:H2MVHDSX3:1:2319:30219:2628/1	60	-
chr1	86724059	86724060	A00758:247:H2MVHDSX3:2:1242:28501:8609/1	60	+
chr1	86727996	86727997	A00758:247:H2MVHDSX3:1:1123:29297:18881/1	60	+
chr1	86728400	86728401	A00758:247:H2MVHDSX3:3:1666:7166:4257/1	60	+
chr1	86941008	86941009	A00758:247:H2MVHDSX3:1:1146:12988:19977/1	60	+
chr1	87001214	87001215	A00758:247:H2MVHDSX3:2:2571:2989:11866	60	-
chr1	87001216	87001217	A00758:247:H2MVHDSX3:1:1151:31304:24799/1	60	-
chr1	88808454	88808455	A00758:247:H2MVHDSX3:1:1138:23710:32628/1	60	+
chr1	88810366	88810367	A00758:247:H2MVHDSX3:1:1123:31241:14011/1	60	+
chr1	89263440	89263441	A00758:247:H2MVHDSX3:1:1117:18267:36699/1	60	+
chr1	89263442	89263443	A00758:247:H2MVHDSX3:3:1270:28149:18709	60	+
chr1	89584520	89584521	A00758:247:H2MVHDSX3:1:1149:10013:19554/1	60	+
chr1	89584521	89584522	A00758:247:H2MVHDSX3:1:2122:3341:9533	60	+
chr1	89584522	89584523	A00758:247:H2MVHDSX3:3:1147:25120:35634	60	+
chr1	89648019	89648020	A00758:247:H2MVHDSX3:1:1434:22028:20196/1	60	+
chr1	89877049	89877050	A00758:247:H2MVHDSX3:1:1218:8386:26506/1	60	-
chr1	89887645	89887646	A00758:247:H2MVHDSX3:1:1101:13675:12211/1	60	+
chr1	90062526	90062527	A00758:247:H2MVHDSX3:1:1114:1063:28541/1	60	+
chr1	90182807	90182808	A00758:247:H2MVHDSX3:3:2146:20636:32002	60	-
chr1	90784294	90784295	A00758:247:H2MVHDSX3:1:1102:30481:35305/1	60	+
chr1	90925478	90925479	A00758:247:H2MVHDSX3:4:2122:8919:10175	60	-
chr1	90935146	90935147	A00758:247:H2MVHDSX3:1:1123:8757:22232/1	60	+
chr1	90963575	90963576	A00758:247:H2MVHDSX3:1:1403:1922:32095	60	-
chr1	91506840	91506841	A00758:247:H2MVHDSX3:1:1575:17716:7968	60	-
chr1	91955549	91955550	A00758:247:H2MVHDSX3:1:1175:3504:35023/1	60	+
chr1	92311723	92311724	A00758:247:H2MVHDSX3:1:1469:22028:8860/1	60	+
chr1	92333199	92333200	A00758:247:H2MVHDSX3:2:1445:17517:34084	60	-
chr1	92333241	92333242	A00758:247:H2MVHDSX3:1:1130:17481:32268/1	60	-
chr1	92335414	92335415	A00758:247:H2MVHDSX3:1:1331:11026:23156/1	60	-
chr1	92361724	92361725	A00758:247:H2MVHDSX3:1:1126:14018:4257/1	60	-
chr1	92516269	92516270	A00758:247:H2MVHDSX3:1:1461:24641:21559/1	60	+
chr1	92567771	92567772	A00758:247:H2MVHDSX3:2:1325:26973:30326	60	+
chr1	92773841	92773842	A00758:247:H2MVHDSX3:3:1358:3920:29951	60	-
chr1	92945615	92945616	A00758:247:H2MVHDSX3:4:2234:29405:36605/1	60	-
chr1	93082079	93082080	A00758:247:H2MVHDSX3:1:1554:32226:17816/1	60	-
chr1	93111962	93111963	A00758:247:H2MVHDSX3:4:2275:24831:26459	60	+
chr1	93119054	93119055	A00758:247:H2MVHDSX3:1:1162:7066:33677/1	60	+
chr1	93121033	93121034	A00758:247:H2MVHDSX3:1:1367:24713:22310	60	-
chr1	93124030	93124031	A00758:247:H2MVHDSX3:2:2349:8540:33411	60	-
chr1	93184601	93184602	A00758:247:H2MVHDSX3:1:1261:13919:1924/1	60	+
chr1	93190458	93190459	A00758:247:H2MVHDSX3:1:2570:23656:4476/1	60	-
chr1	93193988	93193989	A00758:247:H2MVHDSX3:2:1118:13973:24189/1	60	-
chr1	93355172	93355173	A00758:247:H2MVHDSX3:1:1513:31277:16172	60	-
chr1	93368747	93368748	A00758:247:H2MVHDSX3:1:1242:19180:36933/1	60	+
chr1	94699482	94699483	A00758:247:H2MVHDSX3:4:1406:21151:34272/1	60	+
chr1	95897078	95897079	A00758:247:H2MVHDSX3:1:2337:7826:9283/1	60	+
chr1	97120239	97120240	A00758:247:H2MVHDSX3:1:1146:9100:25488/1	60	-
chr1	97240778	97240779	A00758:247:H2MVHDSX3:1:1107:29884:5776/1	60	-
chr1	97297872	97297873	A00758:247:H2MVHDSX3:1:1276:20247:14951/1	60	+
chr1	97442625	97442626	A00758:247:H2MVHDSX3:1:1546:13268:5149/1	60	+
chr1	97546857	97546858	A00758:247:H2MVHDSX3:4:1403:2365:10316/1	60	+
chr1	97602010	97602011	A00758:247:H2MVHDSX3:1:1206:14389:28980/1	60	+
chr1	97673619	97673620	A00758:247:H2MVHDSX3:1:1130:17906:8547/1	60	+
chr1	97687663	97687664	A00758:247:H2MVHDSX3:1:1466:10791:10316/1	60	+
chr1	97797517	97797518	A00758:247:H2MVHDSX3:1:1121:17526:18161/1	60	+
chr1	97868458	97868459	A00758:247:H2MVHDSX3:1:1602:17689:25332/1	60	+
chr1	98257620	98257621	A00758:247:H2MVHDSX3:1:1132:27995:5384/1	60	-
chr1	99409778	99409779	A00758:247:H2MVHDSX3:1:2117:28827:12806	60	-
chr1	99604480	99604481	A00758:247:H2MVHDSX3:1:1103:4562:32283/1	60	-
chr1	99871382	99871383	A00758:247:H2MVHDSX3:1:1165:11469:13683/1	60	+
chr1	99871383	99871384	A00758:247:H2MVHDSX3:2:2366:15745:13072	60	+
chr1	99887279	99887280	A00758:247:H2MVHDSX3:1:1104:13639:22294/1	60	+
chr1	99925386	99925387	A00758:247:H2MVHDSX3:3:1608:29396:27445	60	+
chr1	100026638	100026639	A00758:247:H2MVHDSX3:1:1122:31322:29058/1	60	-
chr1	100067644	100067645	A00758:247:H2MVHDSX3:2:1127:7853:23766/1	60	-
chr1	100085921	100085922	A00758:247:H2MVHDSX3:1:1273:13123:4899/1	60	+
chr1	100087875	100087876	A00758:247:H2MVHDSX3:3:2233:21667:29027	60	-
chr1	100133832	100133833	A00758:247:H2MVHDSX3:3:1372:7274:30373/1	60	+
chr1	100220992	100220993	A00758:247:H2MVHDSX3:3:1167:6027:17440/1	60	-
chr1	100220993	100220994	A00758:247:H2MVHDSX3:1:1546:19470:34867	60	-
chr1	100232691	100232692	A00758:247:H2MVHDSX3:1:1468:16405:25426/1	60	-
chr1	100276184	100276185	A00758:247:H2MVHDSX3:1:1143:12554:28307/1	60	+
chr1	100358425	100358426	A00758:247:H2MVHDSX3:1:1278:16731:32910/1	60	-
chr1	100470080	100470081	A00758:247:H2MVHDSX3:1:1278:11469:24643/1	60	-
chr1	100806977	100806978	A00758:247:H2MVHDSX3:1:2239:18665:12242/1	60	+
chr1	100900158	100900159	A00758:247:H2MVHDSX3:1:1133:10303:10097/1	60	+
chr1	100907784	100907785	A00758:247:H2MVHDSX3:1:1268:15908:21402/1	60	+
chr1	100934773	100934774	A00758:247:H2MVHDSX3:1:1140:22110:29763/1	60	+
chr1	100951615	100951616	A00758:247:H2MVHDSX3:1:1147:1841:24533/1	60	+
chr1	100968926	100968927	A00758:247:H2MVHDSX3:1:1271:11532:4429/1	60	+
chr1	101082768	101082769	A00758:247:H2MVHDSX3:1:1121:2980:12258/1	60	+
chr1	102304707	102304708	A00758:247:H2MVHDSX3:3:2177:12174:10645	60	+
chr1	102590103	102590104	A00758:247:H2MVHDSX3:1:1637:28836:24314	60	-
chr1	102670389	102670390	A00758:247:H2MVHDSX3:1:2161:14244:33458/1	60	+
chr1	102780479	102780480	A00758:247:H2MVHDSX3:1:2137:30599:31876	60	-
chr1	103536694	103536695	A00758:247:H2MVHDSX3:1:1603:6117:5635/1	60	+
chr1	104232786	104232787	A00758:247:H2MVHDSX3:1:1165:12707:3771/1	60	+
chr1	105152956	105152957	A00758:247:H2MVHDSX3:1:1225:17038:1626/1	60	-
chr1	106102256	106102257	A00758:247:H2MVHDSX3:3:2632:7220:4883/1	60	+
chr1	106642307	106642308	A00758:247:H2MVHDSX3:1:2476:2917:28369/1	60	+
chr1	107609161	107609162	A00758:247:H2MVHDSX3:1:2227:10646:5807/1	60	+
chr1	107797064	107797065	A00758:247:H2MVHDSX3:3:1538:13331:36166/1	60	-
chr1	107858329	107858330	A00758:247:H2MVHDSX3:1:1448:25654:10191/1	60	-
chr1	107917145	107917146	A00758:247:H2MVHDSX3:1:1171:16947:22670	60	-
chr1	107919442	107919443	A00758:247:H2MVHDSX3:1:1359:29921:31046/1	60	+
chr1	108697051	108697052	A00758:247:H2MVHDSX3:1:1238:9489:23970/1	60	+
chr1	108703209	108703210	A00758:247:H2MVHDSX3:3:1111:15980:22028/1	60	-
chr1	108758514	108758515	A00758:247:H2MVHDSX3:1:1257:29035:7059/1	60	+
chr1	108780081	108780082	A00758:247:H2MVHDSX3:1:1369:9634:20964/1	60	-
chr1	108806464	108806465	A00758:247:H2MVHDSX3:1:1109:14389:25755	60	-
chr1	108808676	108808677	A00758:247:H2MVHDSX3:1:2572:31973:11553/1	60	-
chr1	108911105	108911106	A00758:247:H2MVHDSX3:1:1477:20193:25817/1	60	-
chr1	108919368	108919369	A00758:247:H2MVHDSX3:1:1147:20320:5838/1	60	+
chr1	108939525	108939526	A00758:247:H2MVHDSX3:1:1520:12590:32127	60	+
chr1	108983242	108983243	A00758:247:H2MVHDSX3:1:1111:26802:22889/1	60	+
chr1	109002348	109002349	A00758:247:H2MVHDSX3:1:1440:10520:6370/1	60	+
chr1	109003700	109003701	A00758:247:H2MVHDSX3:1:1226:15248:22795/1	60	-
chr1	109221798	109221799	A00758:247:H2MVHDSX3:1:2152:12554:13714	60	-
chr1	109320908	109320909	A00758:247:H2MVHDSX3:3:1270:3405:15248/1	60	+
chr1	109322345	109322346	A00758:247:H2MVHDSX3:1:1331:5692:11475/1	60	+
chr1	109343638	109343639	A00758:247:H2MVHDSX3:1:2646:13548:22639/1	60	+
chr1	109486944	109486945	A00758:247:H2MVHDSX3:1:1119:21630:9048/1	60	-
chr1	109552368	109552369	A00758:247:H2MVHDSX3:1:1170:22715:7388/1	60	-
chr1	109570502	109570503	A00758:247:H2MVHDSX3:3:1102:16667:10817	60	-
chr1	109836428	109836429	A00758:247:H2MVHDSX3:1:1137:32307:23249/1	60	+
chr1	109836429	109836430	A00758:247:H2MVHDSX3:3:1640:7699:30326	60	+
chr1	109908831	109908832	A00758:247:H2MVHDSX3:1:1244:19479:9361/1	60	+
chr1	109997955	109997956	A00758:247:H2MVHDSX3:1:1153:14796:4413/1	60	+
chr1	110006356	110006357	A00758:247:H2MVHDSX3:1:1372:6271:23218/1	60	+
chr1	110022882	110022883	A00758:247:H2MVHDSX3:2:1644:15257:9220/1	60	-
chr1	110349678	110349679	A00758:247:H2MVHDSX3:2:1603:16315:7263/1	60	-
chr1	110354109	110354110	A00758:247:H2MVHDSX3:1:2220:25473:12602/1	60	+
chr1	110358058	110358059	A00758:247:H2MVHDSX3:1:1103:32262:20040/1	60	+
chr1	110358060	110358061	A00758:247:H2MVHDSX3:2:1261:6560:11256	60	+
chr1	110954390	110954391	A00758:247:H2MVHDSX3:1:1118:17960:22263/1	60	+
chr1	111121584	111121585	A00758:247:H2MVHDSX3:1:2177:1407:1830/1	60	-
chr1	111129706	111129707	A00758:247:H2MVHDSX3:1:2148:31367:9314/1	60	-
chr1	111145614	111145615	A00758:247:H2MVHDSX3:1:1232:7997:30279	60	-
chr1	111154802	111154803	A00758:247:H2MVHDSX3:1:1211:5782:13228/1	60	-
chr1	111157681	111157682	A00758:247:H2MVHDSX3:4:2215:18466:36761	60	-
chr1	111158737	111158738	A00758:247:H2MVHDSX3:2:1465:3938:10191/1	60	+
chr1	111163681	111163682	A00758:247:H2MVHDSX3:2:1429:17969:29262/1	60	-
chr1	111164754	111164755	A00758:247:H2MVHDSX3:1:2366:14678:14544/1	60	-
chr1	111173676	111173677	A00758:247:H2MVHDSX3:1:2441:23674:24768	60	-
chr1	111174040	111174041	A00758:247:H2MVHDSX3:2:2376:8269:33066/1	60	+
chr1	111181911	111181912	A00758:247:H2MVHDSX3:3:2174:9787:12054	60	+
chr1	111386185	111386186	A00758:247:H2MVHDSX3:4:2476:8323:16845/1	60	-
chr1	111461511	111461512	A00758:247:H2MVHDSX3:1:1461:25889:13197/1	60	-
chr1	111637743	111637744	A00758:247:H2MVHDSX3:1:1311:25211:29089/1	60	+
chr1	111664978	111664979	A00758:247:H2MVHDSX3:1:1134:3206:16658/1	60	+
chr1	111702731	111702732	A00758:247:H2MVHDSX3:1:1101:8377:32941	60	+
chr1	112573169	112573170	A00758:247:H2MVHDSX3:2:1429:24686:31970/1	60	+
chr1	112598679	112598680	A00758:247:H2MVHDSX3:1:1146:16613:24471/1	60	+
chr1	112634954	112634955	A00758:247:H2MVHDSX3:1:1335:4725:3630/1	60	+
chr1	112663167	112663168	A00758:247:H2MVHDSX3:1:1318:13386:18662	60	+
chr1	112792868	112792869	A00758:247:H2MVHDSX3:3:2553:20645:5776/1	60	+
chr1	112909477	112909478	A00758:247:H2MVHDSX3:1:1675:20871:36166/1	60	+
chr1	112919048	112919049	A00758:247:H2MVHDSX3:4:1656:2763:21590/1	60	+
chr1	112946754	112946755	A00758:247:H2MVHDSX3:1:1247:14660:32612/1	60	+
chr1	112973245	112973246	A00758:247:H2MVHDSX3:2:2301:26160:20212	60	-
chr1	113713758	113713759	A00758:247:H2MVHDSX3:2:2173:25509:12101	60	-
chr1	113772560	113772561	A00758:247:H2MVHDSX3:1:1555:2356:26616/1	60	-
chr1	113777330	113777331	A00758:247:H2MVHDSX3:2:1558:28031:34256/1	60	-
chr1	113792439	113792440	A00758:247:H2MVHDSX3:1:1226:11044:7592/1	60	+
chr1	113796618	113796619	A00758:247:H2MVHDSX3:2:1506:27905:29215/1	60	+
chr1	113952630	113952631	A00758:247:H2MVHDSX3:1:1269:12319:27649/1	60	+
chr1	114180935	114180936	A00758:247:H2MVHDSX3:3:2173:14507:26396	60	+
chr1	114180936	114180937	A00758:247:H2MVHDSX3:1:1435:24397:14653/1	60	+
chr1	114395494	114395495	A00758:247:H2MVHDSX3:1:1104:18204:25504/1	60	-
chr1	114400619	114400620	A00758:247:H2MVHDSX3:1:1156:24288:23077/1	60	+
chr1	114413254	114413255	A00758:247:H2MVHDSX3:2:2372:2103:27242	60	-
chr1	114414913	114414914	A00758:247:H2MVHDSX3:3:1432:24677:2018/1	60	-
chr1	114438322	114438323	A00758:247:H2MVHDSX3:3:2144:24270:28745/1	60	-
chr1	114487241	114487242	A00758:247:H2MVHDSX3:1:1126:10493:6355/1	60	-
chr1	114733138	114733139	A00758:247:H2MVHDSX3:1:1130:26440:17347/1	60	+
chr1	114735396	114735397	A00758:247:H2MVHDSX3:1:2358:2546:4899/1	60	+
chr1	114747406	114747407	A00758:247:H2MVHDSX3:1:1101:4029:9439/1	60	+
chr1	114752233	114752234	A00758:247:H2MVHDSX3:2:1666:1814:21261/1	60	+
chr1	115087475	115087476	A00758:247:H2MVHDSX3:1:1453:12364:12038/1	60	+
chr1	115570566	115570567	A00758:247:H2MVHDSX3:2:1313:19560:32487	60	+
chr1	115676570	115676571	A00758:247:H2MVHDSX3:1:1215:12165:34491/1	60	-
chr1	115989599	115989600	A00758:247:H2MVHDSX3:4:2618:3296:29747/1	60	+
chr1	116812884	116812885	A00758:247:H2MVHDSX3:2:2469:31530:30514/1	60	-
chr1	117008289	117008290	A00758:247:H2MVHDSX3:2:1111:3332:27649	60	-
chr1	117376835	117376836	A00758:247:H2MVHDSX3:1:1319:24433:12555/1	60	-
chr1	117407892	117407893	A00758:247:H2MVHDSX3:4:2438:7581:7232	60	+
chr1	117408366	117408367	A00758:247:H2MVHDSX3:3:2471:32904:3364/1	60	-
chr1	117413558	117413559	A00758:247:H2MVHDSX3:1:2107:26612:19554/1	60	+
chr1	117459789	117459790	A00758:247:H2MVHDSX3:1:2620:4987:27946	60	-
chr1	117887886	117887887	A00758:247:H2MVHDSX3:1:2364:27977:2159	60	-
chr1	117889028	117889029	A00758:247:H2MVHDSX3:1:1369:20609:4867	60	-
chr1	117889381	117889382	A00758:247:H2MVHDSX3:1:1276:29749:31720/1	60	-
chr1	118619724	118619725	A00758:247:H2MVHDSX3:1:2566:24252:20071/1	60	+
chr1	120056461	120056462	A00758:247:H2MVHDSX3:3:2235:6876:13056/1	60	+
chr1	120756115	120756116	A00758:247:H2MVHDSX3:1:2124:2383:21433/1	60	+
chr1	120778309	120778310	A00758:247:H2MVHDSX3:1:2361:25789:5509/1	60	-
chr1	121470171	121470172	A00758:247:H2MVHDSX3:1:1227:19171:8516/1	60	+
chr1	121543957	121543958	A00758:247:H2MVHDSX3:1:1618:6641:21950/1	60	+
chr1	121559589	121559590	A00758:247:H2MVHDSX3:1:1629:1868:9173/1	60	+
chr1	121566319	121566320	A00758:247:H2MVHDSX3:1:1169:29767:31814/1	60	-
chr1	144071021	144071022	A00758:247:H2MVHDSX3:2:1271:15890:12915/1	60	+
chr1	144889494	144889495	A00758:247:H2MVHDSX3:2:1146:3893:16063/1	60	-
chr1	145029413	145029414	A00758:247:H2MVHDSX3:3:2147:18421:9690	60	+
chr1	145632287	145632288	A00758:247:H2MVHDSX3:4:1601:2338:7576/1	60	+
chr1	145665248	145665249	A00758:247:H2MVHDSX3:4:2443:31720:19539/1	60	-
chr1	145748664	145748665	A00758:247:H2MVHDSX3:1:1123:20030:35524/1	60	-
chr1	145769667	145769668	A00758:247:H2MVHDSX3:1:1144:22173:10520/1	60	+
chr1	145777120	145777121	A00758:247:H2MVHDSX3:1:1547:14018:3756	60	-
chr1	145777122	145777123	A00758:247:H2MVHDSX3:1:1240:1136:34303/1	60	-
chr1	145786786	145786787	A00758:247:H2MVHDSX3:4:2346:21178:8390	60	-
chr1	145935738	145935739	A00758:247:H2MVHDSX3:1:1126:26820:4194/1	60	-
chr1	145936932	145936933	A00758:247:H2MVHDSX3:1:1212:15257:1016/1	60	-
chr1	145938465	145938466	A00758:247:H2MVHDSX3:1:1211:2663:36761/1	60	-
chr1	145947626	145947627	A00758:247:H2MVHDSX3:1:2158:2672:11099	60	-
chr1	145955116	145955117	A00758:247:H2MVHDSX3:1:1124:32515:15374/1	60	+
chr1	146006931	146006932	A00758:247:H2MVHDSX3:4:2636:31385:7592	60	-
chr1	146084092	146084093	A00758:247:H2MVHDSX3:1:2643:2935:29684/1	60	+
chr1	146150384	146150385	A00758:247:H2MVHDSX3:4:1360:30508:18912/1	60	+
chr1	146381955	146381956	A00758:247:H2MVHDSX3:1:1124:11677:26381/1	60	+
chr1	147258476	147258477	A00758:247:H2MVHDSX3:1:1162:19461:10958/1	60	+
chr1	147259724	147259725	A00758:247:H2MVHDSX3:1:1477:2718:25081/1	60	-
chr1	147266052	147266053	A00758:247:H2MVHDSX3:1:1162:18141:17378	60	+
chr1	147282797	147282798	A00758:247:H2MVHDSX3:1:1451:27579:6699/1	60	-
chr1	147955009	147955010	A00758:247:H2MVHDSX3:1:2266:19614:5776/1	60	+
chr1	147958425	147958426	A00758:247:H2MVHDSX3:4:2448:32488:26600/1	60	+
chr1	147981159	147981160	A00758:247:H2MVHDSX3:1:1239:29279:22075/1	60	+
chr1	148620271	148620272	A00758:247:H2MVHDSX3:2:1613:19714:32722/1	60	-
chr1	148627655	148627656	A00758:247:H2MVHDSX3:1:1110:32669:15984/1	60	+
chr1	149394966	149394967	A00758:247:H2MVHDSX3:1:1110:11921:29653/1	60	+
chr1	149402108	149402109	A00758:247:H2MVHDSX3:3:2667:4227:3082	60	-
chr1	149453356	149453357	A00758:247:H2MVHDSX3:2:2112:22616:29074/1	60	+
chr1	149468330	149468331	A00758:247:H2MVHDSX3:2:1549:17490:34507/1	60	-
chr1	149495396	149495397	A00758:247:H2MVHDSX3:1:1159:17924:12555/1	60	-
chr1	149819808	149819809	A00758:247:H2MVHDSX3:3:1519:5846:19038	60	-
chr1	149925058	149925059	A00758:247:H2MVHDSX3:1:1228:14904:18881/1	60	-
chr1	149948176	149948177	A00758:247:H2MVHDSX3:3:1128:10384:25113	60	+
chr1	149971282	149971283	A00758:247:H2MVHDSX3:1:1141:5403:19335/1	60	+
chr1	149975791	149975792	A00758:247:H2MVHDSX3:2:2224:19253:2581/1	60	+
chr1	149975841	149975842	A00758:247:H2MVHDSX3:1:1428:11143:35509/1	60	+
chr1	150057613	150057614	A00758:247:H2MVHDSX3:1:1128:24026:27477/1	60	+
chr1	150071642	150071643	A00758:247:H2MVHDSX3:3:2143:18710:27477	60	+
chr1	150074748	150074749	A00758:247:H2MVHDSX3:1:1233:32127:24345/1	60	+
chr1	150081613	150081614	A00758:247:H2MVHDSX3:1:1308:30391:17769/1	60	+
chr1	150085707	150085708	A00758:247:H2MVHDSX3:1:1110:27010:26725/1	60	+
chr1	150087358	150087359	A00758:247:H2MVHDSX3:1:1206:1805:34648/1	60	-
chr1	150109338	150109339	A00758:247:H2MVHDSX3:1:1107:5565:20838/1	60	+
chr1	150130184	150130185	A00758:247:H2MVHDSX3:1:1138:12400:15013/1	60	+
chr1	150131848	150131849	A00758:247:H2MVHDSX3:3:1412:13955:12383	60	-
chr1	150131850	150131851	A00758:247:H2MVHDSX3:2:1154:28185:22717	60	-
chr1	150230516	150230517	A00758:247:H2MVHDSX3:4:1640:2700:25457	60	-
chr1	150230995	150230996	A00758:247:H2MVHDSX3:1:1120:7075:5384/1	60	+
chr1	150276748	150276749	A00758:247:H2MVHDSX3:2:1623:21305:18881/1	60	-
chr1	150299743	150299744	A00758:247:H2MVHDSX3:1:1132:4915:10003/1	60	+
chr1	150343676	150343677	A00758:247:H2MVHDSX3:2:1556:8350:36370	60	-
chr1	150344853	150344854	A00758:247:H2MVHDSX3:1:1609:1271:36573/1	60	-
chr1	150345794	150345795	A00758:247:H2MVHDSX3:1:1146:30581:23985/1	60	-
chr1	150361341	150361342	A00758:247:H2MVHDSX3:1:1433:8214:18443/1	60	-
chr1	150374186	150374187	A00758:247:H2MVHDSX3:1:1253:28727:2926	60	-
chr1	150374548	150374549	A00758:247:H2MVHDSX3:3:2455:9362:7592	60	-
chr1	150384574	150384575	A00758:247:H2MVHDSX3:2:1355:9453:13761	60	+
chr1	150399359	150399360	A00758:247:H2MVHDSX3:1:1355:6958:34867/1	60	-
chr1	150426243	150426244	A00758:247:H2MVHDSX3:1:1162:16324:11569/1	60	+
chr1	150439527	150439528	A00758:247:H2MVHDSX3:1:1249:7672:8140/1	60	-
chr1	150444730	150444731	A00758:247:H2MVHDSX3:1:2155:30544:34663/1	60	+
chr1	150463110	150463111	A00758:247:H2MVHDSX3:1:1175:5059:6778/1	60	+
chr1	150518974	150518975	A00758:247:H2MVHDSX3:1:2255:5475:21371/1	60	+
chr1	150664983	150664984	A00758:247:H2MVHDSX3:1:1253:24460:23375	60	-
chr1	150678315	150678316	A00758:247:H2MVHDSX3:1:1670:27543:25520/1	60	+
chr1	150681512	150681513	A00758:247:H2MVHDSX3:1:1313:18629:25144/1	60	-
chr1	150689975	150689976	A00758:247:H2MVHDSX3:1:1125:6072:2863/1	60	-
chr1	150695807	150695808	A00758:247:H2MVHDSX3:3:2338:8901:27837/1	60	+
chr1	150699845	150699846	A00758:247:H2MVHDSX3:1:1233:25635:4961/1	60	+
chr1	150722337	150722338	A00758:247:H2MVHDSX3:1:1628:1497:35493	60	+
chr1	150784755	150784756	A00758:247:H2MVHDSX3:4:2632:1651:33505/1	60	-
chr1	150830823	150830824	A00758:247:H2MVHDSX3:1:1144:20971:29168/1	60	+
chr1	150831121	150831122	A00758:247:H2MVHDSX3:1:1104:11162:29183/1	60	+
chr1	150839829	150839830	A00758:247:H2MVHDSX3:1:1412:32443:31563	60	+
chr1	150848118	150848119	A00758:247:H2MVHDSX3:1:1359:31602:34491	60	+
chr1	150857068	150857069	A00758:247:H2MVHDSX3:1:2461:22272:19993	60	-
chr1	150938127	150938128	A00758:247:H2MVHDSX3:1:2335:15709:15702	60	-
chr1	150940392	150940393	A00758:247:H2MVHDSX3:1:1177:16984:5228/1	60	-
chr1	151113579	151113580	A00758:247:H2MVHDSX3:1:2530:1334:1830	60	+
chr1	151121629	151121630	A00758:247:H2MVHDSX3:1:2310:12943:21746	60	-
chr1	151124946	151124947	A00758:247:H2MVHDSX3:1:1349:28944:26256/1	60	-
chr1	151177886	151177887	A00758:247:H2MVHDSX3:3:1415:8486:11710	60	-
chr1	151177888	151177889	A00758:247:H2MVHDSX3:1:2658:10375:31861/1	60	-
chr1	151236981	151236982	A00758:247:H2MVHDSX3:1:2549:6578:10379/1	60	+
chr1	151237971	151237972	A00758:247:H2MVHDSX3:3:1109:22064:34569/1	60	-
chr1	151237972	151237973	A00758:247:H2MVHDSX3:1:1106:16098:30561/1	60	-
chr1	151252587	151252588	A00758:247:H2MVHDSX3:4:2532:32606:5165	60	+
chr1	151403323	151403324	A00758:247:H2MVHDSX3:1:2169:14751:36432/1	60	+
chr1	151620610	151620611	A00758:247:H2MVHDSX3:1:1112:2772:15749/1	60	+
chr1	151630099	151630100	A00758:247:H2MVHDSX3:3:1225:20184:33098	60	+
chr1	151640182	151640183	A00758:247:H2MVHDSX3:2:1578:32172:35790/1	60	-
chr1	151641140	151641141	A00758:247:H2MVHDSX3:1:1158:12373:25833	60	-
chr1	151654446	151654447	A00758:247:H2MVHDSX3:1:1431:10041:30968	60	+
chr1	151675504	151675505	A00758:247:H2MVHDSX3:1:2368:1841:2268/1	60	+
chr1	151690984	151690985	A00758:247:H2MVHDSX3:2:1644:25391:26459/1	60	-
chr1	151759850	151759851	A00758:247:H2MVHDSX3:2:1636:7871:29904/1	60	-
chr1	152010773	152010774	A00758:247:H2MVHDSX3:1:2253:26567:14716/1	60	+
chr1	152059263	152059264	A00758:247:H2MVHDSX3:2:2648:4200:31720/1	60	-
chr1	153075105	153075106	A00758:247:H2MVHDSX3:4:1624:21287:10144/1	60	+
chr1	153645109	153645110	A00758:247:H2MVHDSX3:1:2201:26449:31641	60	-
chr1	153664134	153664135	A00758:247:H2MVHDSX3:1:1127:3025:6887/1	60	+
chr1	153821548	153821549	A00758:247:H2MVHDSX3:2:2576:17336:23281/1	60	-
chr1	153879756	153879757	A00758:247:H2MVHDSX3:1:1566:8341:10332	60	-
chr1	153894111	153894112	A00758:247:H2MVHDSX3:4:1127:19533:29528	60	+
chr1	153895315	153895316	A00758:247:H2MVHDSX3:2:2111:2157:5478	60	+
chr1	153899548	153899549	A00758:247:H2MVHDSX3:1:1127:1904:29465/1	60	-
chr1	153899687	153899688	A00758:247:H2MVHDSX3:1:1174:32958:10160/1	60	-
chr1	153915641	153915642	A00758:247:H2MVHDSX3:4:2541:9227:31845	60	-
chr1	153917732	153917733	A00758:247:H2MVHDSX3:4:2248:19397:21151	60	+
chr1	153943672	153943673	A00758:247:H2MVHDSX3:1:2139:20943:25958/1	60	-
chr1	153981942	153981943	A00758:247:H2MVHDSX3:1:1368:22959:16110	60	+
chr1	153983975	153983976	A00758:247:H2MVHDSX3:3:2136:12283:29841/1	60	+
chr1	154172193	154172194	A00758:247:H2MVHDSX3:3:2355:20726:22608/1	60	-
chr1	154172195	154172196	A00758:247:H2MVHDSX3:1:1171:1253:34131/1	60	-
chr1	154223072	154223073	A00758:247:H2MVHDSX3:1:1526:23430:7623/1	60	-
chr1	154227583	154227584	A00758:247:H2MVHDSX3:2:2520:10818:11835/1	60	-
chr1	154237191	154237192	A00758:247:H2MVHDSX3:1:1609:25120:9298/1	60	-
chr1	154240671	154240672	A00758:247:H2MVHDSX3:1:1141:1371:13260/1	60	-
chr1	154241293	154241294	A00758:247:H2MVHDSX3:1:1217:2700:36636/1	60	+
chr1	154243880	154243881	A00758:247:H2MVHDSX3:1:1120:28004:26694/1	60	-
chr1	154244136	154244137	A00758:247:H2MVHDSX3:1:1109:19524:27539/1	60	+
chr1	154599693	154599694	A00758:247:H2MVHDSX3:3:2266:1949:29669/1	60	-
chr1	154605410	154605411	A00758:247:H2MVHDSX3:1:1347:23475:1752/1	60	+
chr1	154617046	154617047	A00758:247:H2MVHDSX3:4:1517:22643:6073	60	-
chr1	154617104	154617105	A00758:247:H2MVHDSX3:1:1148:15293:35493/1	60	-
chr1	154921234	154921235	A00758:247:H2MVHDSX3:4:2216:16423:20885	60	-
chr1	154981870	154981871	A00758:247:H2MVHDSX3:2:1306:9010:14841/1	60	-
chr1	155161973	155161974	A00758:247:H2MVHDSX3:1:1103:12590:27899/1	60	+
chr1	155177908	155177909	A00758:247:H2MVHDSX3:2:2261:29668:27101/1	60	+
chr1	155310540	155310541	A00758:247:H2MVHDSX3:3:1602:7518:37027	60	-
chr1	155317164	155317165	A00758:247:H2MVHDSX3:1:2109:20103:3865	60	-
chr1	155338648	155338649	A00758:247:H2MVHDSX3:2:1324:9109:7905	60	+
chr1	155346865	155346866	A00758:247:H2MVHDSX3:1:1121:31593:3349	60	-
chr1	155354345	155354346	A00758:247:H2MVHDSX3:1:1120:22996:29450/1	60	-
chr1	155354365	155354366	A00758:247:H2MVHDSX3:1:1128:29984:22138	60	-
chr1	155367725	155367726	A00758:247:H2MVHDSX3:1:1152:5710:28635/1	60	+
chr1	155375684	155375685	A00758:247:H2MVHDSX3:2:1323:22706:14763	60	-
chr1	155378939	155378940	A00758:247:H2MVHDSX3:1:1131:21115:2581/1	60	-
chr1	155395510	155395511	A00758:247:H2MVHDSX3:1:1171:9561:23312/1	60	-
chr1	155407963	155407964	A00758:247:H2MVHDSX3:1:1105:20491:3255	60	-
chr1	155413948	155413949	A00758:247:H2MVHDSX3:1:1438:12581:3834/1	60	+
chr1	155414360	155414361	A00758:247:H2MVHDSX3:4:2213:31268:10770	60	-
chr1	155416300	155416301	A00758:247:H2MVHDSX3:1:1103:30996:30185/1	60	+
chr1	155439606	155439607	A00758:247:H2MVHDSX3:1:1266:25744:30765/1	60	-
chr1	155442063	155442064	A00758:247:H2MVHDSX3:1:1222:14452:10144/1	60	+
chr1	155446263	155446264	A00758:247:H2MVHDSX3:2:1116:23113:14465/1	60	+
chr1	155447324	155447325	A00758:247:H2MVHDSX3:1:1417:1687:30436/1	60	-
chr1	155457326	155457327	A00758:247:H2MVHDSX3:2:1416:6216:25347/1	60	-
chr1	155460751	155460752	A00758:247:H2MVHDSX3:3:1526:26467:13949/1	60	-
chr1	155462465	155462466	A00758:247:H2MVHDSX3:1:1424:9462:6981/1	60	+
chr1	155471280	155471281	A00758:247:H2MVHDSX3:1:1103:9670:21433	60	+
chr1	155481628	155481629	A00758:247:H2MVHDSX3:1:1214:32407:14528/1	60	-
chr1	155482124	155482125	A00758:247:H2MVHDSX3:4:1528:24370:17989	60	-
chr1	155500092	155500093	A00758:247:H2MVHDSX3:1:1111:5692:32487/1	60	+
chr1	155505509	155505510	A00758:247:H2MVHDSX3:1:1302:19605:17691/1	60	+
chr1	155515483	155515484	A00758:247:H2MVHDSX3:1:1323:9543:28479/1	60	-
chr1	155526318	155526319	A00758:247:H2MVHDSX3:1:2228:13566:27680	60	-
chr1	155526320	155526321	A00758:247:H2MVHDSX3:2:2562:26503:17989	60	-
chr1	155534993	155534994	A00758:247:H2MVHDSX3:1:1126:19343:14074/1	60	+
chr1	155542133	155542134	A00758:247:H2MVHDSX3:1:1125:17707:21418/1	60	+
chr1	155543931	155543932	A00758:247:H2MVHDSX3:1:1332:15573:11303	60	+
chr1	155557074	155557075	A00758:247:H2MVHDSX3:1:2129:17779:9017/1	60	-
chr1	155613608	155613609	A00758:247:H2MVHDSX3:1:1166:3432:7247/1	60	-
chr1	155639903	155639904	A00758:247:H2MVHDSX3:1:1121:29830:24251/1	60	+
chr1	155664411	155664412	A00758:247:H2MVHDSX3:1:1102:20175:32268	60	+
chr1	155669901	155669902	A00758:247:H2MVHDSX3:3:1319:1750:4210/1	60	+
chr1	155676587	155676588	A00758:247:H2MVHDSX3:4:2501:31901:23265	60	-
chr1	155677404	155677405	A00758:247:H2MVHDSX3:2:1339:8269:22983/1	60	+
chr1	155677408	155677409	A00758:247:H2MVHDSX3:1:1148:22064:29528/1	60	-
chr1	155677432	155677433	A00758:247:H2MVHDSX3:1:2161:13521:26631/1	60	+
chr1	155712375	155712376	A00758:247:H2MVHDSX3:3:2265:23104:17863	60	-
chr1	155722013	155722014	A00758:247:H2MVHDSX3:1:2608:3956:19335/1	60	+
chr1	155777079	155777080	A00758:247:H2MVHDSX3:1:1164:29631:9471/1	60	+
chr1	155778491	155778492	A00758:247:H2MVHDSX3:1:1308:19343:12947/1	60	+
chr1	155801127	155801128	A00758:247:H2MVHDSX3:3:1233:2501:8609/1	60	-
chr1	155801129	155801130	A00758:247:H2MVHDSX3:2:2160:6506:22654	60	-
chr1	155801130	155801131	A00758:247:H2MVHDSX3:2:2119:25337:9987/1	60	-
chr1	155801131	155801132	A00758:247:H2MVHDSX3:1:1276:4508:36980/1	60	-
chr1	155801132	155801133	A00758:247:H2MVHDSX3:1:1572:2320:21512/1	60	-
chr1	155805236	155805237	A00758:247:H2MVHDSX3:1:2507:18964:18270/1	60	+
chr1	155813842	155813843	A00758:247:H2MVHDSX3:1:1252:15356:11365/1	60	+
chr1	155826565	155826566	A00758:247:H2MVHDSX3:1:1369:12961:32205/1	60	-
chr1	155827213	155827214	A00758:247:H2MVHDSX3:1:1220:11966:16297/1	60	-
chr1	155829342	155829343	A00758:247:H2MVHDSX3:1:1421:18168:20995/1	60	-
chr1	155839913	155839914	A00758:247:H2MVHDSX3:1:1273:2220:30608/1	60	-
chr1	155841417	155841418	A00758:247:H2MVHDSX3:1:1254:22733:1532/1	60	+
chr1	155921196	155921197	A00758:247:H2MVHDSX3:1:1625:19253:24283	60	-
chr1	155963328	155963329	A00758:247:H2MVHDSX3:1:1436:1488:17848/1	60	-
chr1	156012959	156012960	A00758:247:H2MVHDSX3:1:2224:13259:12806/1	60	+
chr1	156016488	156016489	A00758:247:H2MVHDSX3:1:1107:30463:22091/1	60	+
chr1	156040788	156040789	A00758:247:H2MVHDSX3:3:2577:12002:1579	60	+
chr1	156196363	156196364	A00758:247:H2MVHDSX3:2:1349:6244:22451	60	+
chr1	156201852	156201853	A00758:247:H2MVHDSX3:3:2219:32045:12179	60	-
chr1	156203466	156203467	A00758:247:H2MVHDSX3:1:1272:9037:7279/1	60	+
chr1	156218544	156218545	A00758:247:H2MVHDSX3:1:2633:28809:23015	60	-
chr1	156287939	156287940	A00758:247:H2MVHDSX3:3:1641:15148:7279	60	+
chr1	156289289	156289290	A00758:247:H2MVHDSX3:1:1115:18747:30044/1	60	-
chr1	156502790	156502791	A00758:247:H2MVHDSX3:2:1418:11107:11898/1	60	-
chr1	156540180	156540181	A00758:247:H2MVHDSX3:3:2246:24189:25379/1	60	+
chr1	156547399	156547400	A00758:247:H2MVHDSX3:2:1175:22670:26443/1	60	-
chr1	156547401	156547402	A00758:247:H2MVHDSX3:3:2373:24948:26068	60	-
chr1	156547405	156547406	A00758:247:H2MVHDSX3:1:1143:30915:19022	60	-
chr1	156556303	156556304	A00758:247:H2MVHDSX3:1:1105:22164:34240/1	60	+
chr1	156569099	156569100	A00758:247:H2MVHDSX3:1:1465:22553:31062	60	-
chr1	156748691	156748692	A00758:247:H2MVHDSX3:1:1166:6361:2080/1	60	+
chr1	156757614	156757615	A00758:247:H2MVHDSX3:2:1117:30445:18646	60	+
chr1	156770358	156770359	A00758:247:H2MVHDSX3:1:1153:7898:19179/1	60	-
chr1	156777954	156777955	A00758:247:H2MVHDSX3:4:1419:10673:4288	60	-
chr1	156979519	156979520	A00758:247:H2MVHDSX3:4:1334:1868:7294/1	60	+
chr1	159006502	159006503	A00758:247:H2MVHDSX3:1:1410:4381:6668	60	+
chr1	160234209	160234210	A00758:247:H2MVHDSX3:4:2506:24487:36605/1	60	-
chr1	160234433	160234434	A00758:247:H2MVHDSX3:1:1265:20085:16830/1	60	+
chr1	160254440	160254441	A00758:247:H2MVHDSX3:1:2306:19886:25504/1	60	-
chr1	160254809	160254810	A00758:247:H2MVHDSX3:3:1632:21875:3834	60	-
chr1	160319758	160319759	A00758:247:H2MVHDSX3:1:1242:22742:18427/1	60	+
chr1	160321104	160321105	A00758:247:H2MVHDSX3:1:1278:21531:3928/1	60	-
chr1	160323388	160323389	A00758:247:H2MVHDSX3:1:1363:6225:14685	60	+
chr1	160328415	160328416	A00758:247:H2MVHDSX3:1:2318:10954:8688/1	60	-
chr1	160328756	160328757	A00758:247:H2MVHDSX3:1:1272:21251:34162/1	60	+
chr1	160434678	160434679	A00758:247:H2MVHDSX3:1:1242:4110:20102/1	60	+
chr1	160449023	160449024	A00758:247:H2MVHDSX3:4:2240:7979:19038/1	60	-
chr1	160466722	160466723	A00758:247:H2MVHDSX3:1:1238:20076:22420/1	60	+
chr1	160468434	160468435	A00758:247:H2MVHDSX3:1:1127:7636:18756/1	60	-
chr1	160471420	160471421	A00758:247:H2MVHDSX3:1:1110:21341:34225/1	60	+
chr1	160506524	160506525	A00758:247:H2MVHDSX3:2:2529:2320:12555	60	-
chr1	160516647	160516648	A00758:247:H2MVHDSX3:1:1254:10158:25504/1	60	+
chr1	160517058	160517059	A00758:247:H2MVHDSX3:1:1115:21811:35884/1	60	+
chr1	160542382	160542383	A00758:247:H2MVHDSX3:1:1171:1949:10473/1	60	+
chr1	160554367	160554368	A00758:247:H2MVHDSX3:1:1221:29604:26741/1	60	+
chr1	160556948	160556949	A00758:247:H2MVHDSX3:1:1344:13901:35243/1	60	+
chr1	160559542	160559543	A00758:247:H2MVHDSX3:2:2220:19795:28886	60	-
chr1	160564945	160564946	A00758:247:H2MVHDSX3:1:2370:6180:25254	60	-
chr1	160574858	160574859	A00758:247:H2MVHDSX3:1:1121:23077:15217/1	60	-
chr1	160633178	160633179	A00758:247:H2MVHDSX3:3:2533:25220:22780/1	60	-
chr1	160633179	160633180	A00758:247:H2MVHDSX3:2:2130:17490:28056/1	60	-
chr1	160675764	160675765	A00758:247:H2MVHDSX3:4:1471:3351:23359	60	-
chr1	160919821	160919822	A00758:247:H2MVHDSX3:3:2174:27317:13917/1	60	+
chr1	161030789	161030790	A00758:247:H2MVHDSX3:4:2347:30147:16532	60	-
chr1	161113213	161113214	A00758:247:H2MVHDSX3:2:2164:28447:31031	60	-
chr1	161113394	161113395	A00758:247:H2MVHDSX3:4:1617:31891:4366	60	-
chr1	161425705	161425706	A00758:247:H2MVHDSX3:1:1137:18502:35258	60	+
chr1	161425706	161425707	A00758:247:H2MVHDSX3:2:2366:28131:14168	60	+
chr1	161780819	161780820	A00758:247:H2MVHDSX3:1:1126:31720:7983/1	60	+
chr1	161784373	161784374	A00758:247:H2MVHDSX3:1:1107:6533:12774/1	60	-
chr1	161845287	161845288	A00758:247:H2MVHDSX3:1:1226:10700:32769/1	60	+
chr1	161846700	161846701	A00758:247:H2MVHDSX3:4:2109:24044:27352	60	-
chr1	161875719	161875720	A00758:247:H2MVHDSX3:1:1470:20726:36886/1	60	+
chr1	161903692	161903693	A00758:247:H2MVHDSX3:1:1174:3983:9799/1	60	+
chr1	161911823	161911824	A00758:247:H2MVHDSX3:3:2563:15212:27524/1	60	+
chr1	161911824	161911825	A00758:247:H2MVHDSX3:1:1139:19922:19022/1	60	+
chr1	161911825	161911826	A00758:247:H2MVHDSX3:3:1307:31123:34663/1	60	+
chr1	162515574	162515575	A00758:247:H2MVHDSX3:1:1311:5204:11663/1	60	+
chr1	162526903	162526904	A00758:247:H2MVHDSX3:3:1278:13675:29496	60	-
chr1	163918477	163918478	A00758:247:H2MVHDSX3:1:1156:18674:5212/1	60	+
chr1	164030107	164030108	A00758:247:H2MVHDSX3:1:1350:20943:3787/1	60	+
chr1	164278295	164278296	A00758:247:H2MVHDSX3:4:1601:12617:23907	60	-
chr1	164616881	164616882	A00758:247:H2MVHDSX3:2:2323:30165:21512/1	60	-
chr1	165726663	165726664	A00758:247:H2MVHDSX3:1:1638:24551:9878/1	60	+
chr1	167100802	167100803	A00758:247:H2MVHDSX3:1:1607:16758:20556/1	60	+
chr1	167148367	167148368	A00758:247:H2MVHDSX3:1:1105:15573:13933/1	60	+
chr1	167225434	167225435	A00758:247:H2MVHDSX3:1:1271:17228:35744/1	60	+
chr1	167226770	167226771	A00758:247:H2MVHDSX3:3:1131:18466:27273	60	-
chr1	167230343	167230344	A00758:247:H2MVHDSX3:2:1211:16595:36464	60	-
chr1	167272232	167272233	A00758:247:H2MVHDSX3:1:2254:10719:32518/1	60	-
chr1	167390443	167390444	A00758:247:H2MVHDSX3:2:1128:2112:1830/1	60	-
chr1	167399112	167399113	A00758:247:H2MVHDSX3:1:1111:25518:19100	60	-
chr1	167727458	167727459	A00758:247:H2MVHDSX3:1:1578:2691:6840/1	60	+
chr1	167994506	167994507	A00758:247:H2MVHDSX3:3:1502:20826:24659/1	60	-
chr1	168016427	168016428	A00758:247:H2MVHDSX3:2:1219:21739:1939/1	60	-
chr1	168045877	168045878	A00758:247:H2MVHDSX3:1:1350:6786:23109	60	-
chr1	169244457	169244458	A00758:247:H2MVHDSX3:3:2304:16486:1297/1	60	-
chr1	169676039	169676040	A00758:247:H2MVHDSX3:1:1430:9444:11804	60	+
chr1	169971784	169971785	A00758:247:H2MVHDSX3:2:2126:6849:9220/1	60	+
chr1	170066927	170066928	A00758:247:H2MVHDSX3:2:1273:2148:8281/1	60	-
chr1	171491611	171491612	A00758:247:H2MVHDSX3:1:1414:9688:11350/1	60	+
chr1	171524173	171524174	A00758:247:H2MVHDSX3:1:1412:8205:12759	60	-
chr1	171888782	171888783	A00758:247:H2MVHDSX3:1:1570:6361:6934/1	60	-
chr1	172217064	172217065	A00758:247:H2MVHDSX3:1:1152:13946:17566/1	60	+
chr1	172553477	172553478	A00758:247:H2MVHDSX3:1:1238:26603:14090/1	60	+
chr1	172557270	172557271	A00758:247:H2MVHDSX3:1:1249:7627:10066/1	60	-
chr1	172557984	172557985	A00758:247:H2MVHDSX3:1:2245:27832:30812	60	-
chr1	172558903	172558904	A00758:247:H2MVHDSX3:2:2539:14452:1752	60	-
chr1	172586464	172586465	A00758:247:H2MVHDSX3:1:2203:26241:21856	60	+
chr1	172602621	172602622	A00758:247:H2MVHDSX3:1:1452:29857:15468/1	60	+
chr1	172604051	172604052	A00758:247:H2MVHDSX3:1:1404:25717:8015/1	60	+
chr1	172619684	172619685	A00758:247:H2MVHDSX3:1:1529:16007:11240/1	60	+
chr1	173747341	173747342	A00758:247:H2MVHDSX3:1:1367:29152:12461/1	60	-
chr1	173768694	173768695	A00758:247:H2MVHDSX3:1:1173:28492:37027/1	60	-
chr1	173785485	173785486	A00758:247:H2MVHDSX3:1:1457:32163:18552/1	60	-
chr1	173820988	173820989	A00758:247:H2MVHDSX3:1:1105:17752:3364/1	60	+
chr1	173828402	173828403	A00758:247:H2MVHDSX3:2:1629:3839:35947	60	-
chr1	173840853	173840854	A00758:247:H2MVHDSX3:4:1104:15537:32565/1	60	-
chr1	173853988	173853989	A00758:247:H2MVHDSX3:1:2345:14561:22169	60	+
chr1	173853989	173853990	A00758:247:H2MVHDSX3:1:1530:10402:26647	60	+
chr1	173900672	173900673	A00758:247:H2MVHDSX3:1:1224:16947:25551/1	60	+
chr1	173937176	173937177	A00758:247:H2MVHDSX3:1:1121:29677:36260/1	60	-
chr1	173942976	173942977	A00758:247:H2MVHDSX3:1:1272:3134:26741/1	60	-
chr1	173960671	173960672	A00758:247:H2MVHDSX3:1:2605:2654:5462	60	+
chr1	173968586	173968587	A00758:247:H2MVHDSX3:1:1118:17065:35900/1	60	+
chr1	173968590	173968591	A00758:247:H2MVHDSX3:4:1436:2456:32049	60	-
chr1	173972040	173972041	A00758:247:H2MVHDSX3:1:1219:12689:35180	60	-
chr1	173996931	173996932	A00758:247:H2MVHDSX3:2:2234:21468:11616/1	60	-
chr1	173998746	173998747	A00758:247:H2MVHDSX3:1:1346:23014:20713/1	60	-
chr1	174000572	174000573	A00758:247:H2MVHDSX3:1:1117:30825:7341/1	60	+
chr1	174167617	174167618	A00758:247:H2MVHDSX3:1:1118:1217:21480/1	60	-
chr1	174270876	174270877	A00758:247:H2MVHDSX3:1:1123:13042:20071/1	60	-
chr1	174273148	174273149	A00758:247:H2MVHDSX3:1:1354:24587:29450/1	60	+
chr1	174278914	174278915	A00758:247:H2MVHDSX3:2:2328:20880:1172	60	-
chr1	174859318	174859319	A00758:247:H2MVHDSX3:4:1530:19949:2691	60	+
chr1	176036561	176036562	A00758:247:H2MVHDSX3:1:1649:28320:23672/1	60	-
chr1	176114666	176114667	A00758:247:H2MVHDSX3:2:1213:23466:10034	60	-
chr1	176132243	176132244	A00758:247:H2MVHDSX3:1:2334:9742:12320/1	60	+
chr1	176141302	176141303	A00758:247:H2MVHDSX3:1:1125:17246:23782	60	-
chr1	177295589	177295590	A00758:247:H2MVHDSX3:1:2452:16839:13589/1	60	-
chr1	178891778	178891779	A00758:247:H2MVHDSX3:2:1229:17562:25551/1	60	-
chr1	179133859	179133860	A00758:247:H2MVHDSX3:1:1332:22987:2816/1	60	-
chr1	179410321	179410322	A00758:247:H2MVHDSX3:4:2116:7383:5603/1	60	+
chr1	179617281	179617282	A00758:247:H2MVHDSX3:4:2656:27281:33395/1	60	+
chr1	179914877	179914878	A00758:247:H2MVHDSX3:1:1174:17065:16172/1	60	+
chr1	179999293	179999294	A00758:247:H2MVHDSX3:4:1134:31250:19852/1	60	+
chr1	180005377	180005378	A00758:247:H2MVHDSX3:1:1271:5810:11459/1	60	-
chr1	180042525	180042526	A00758:247:H2MVHDSX3:1:1119:20971:11256/1	60	+
chr1	180069571	180069572	A00758:247:H2MVHDSX3:1:1369:14805:34428/1	60	+
chr1	180100457	180100458	A00758:247:H2MVHDSX3:1:1421:26973:19836/1	60	+
chr1	180409901	180409902	A00758:247:H2MVHDSX3:1:1607:27127:27430/1	60	-
chr1	180411460	180411461	A00758:247:H2MVHDSX3:1:1109:30174:20306	60	+
chr1	180473498	180473499	A00758:247:H2MVHDSX3:1:1107:20826:29199/1	60	+
chr1	180795877	180795878	A00758:247:H2MVHDSX3:3:2644:14669:24893/1	60	+
chr1	180817724	180817725	A00758:247:H2MVHDSX3:1:1226:32542:12007/1	60	-
chr1	180993098	180993099	A00758:247:H2MVHDSX3:1:1128:1181:12524/1	60	+
chr1	182692994	182692995	A00758:247:H2MVHDSX3:1:1624:11532:34992/1	60	+
chr1	182847413	182847414	A00758:247:H2MVHDSX3:1:1124:18313:27132/1	60	+
chr1	182847415	182847416	A00758:247:H2MVHDSX3:2:2674:15989:22263/1	60	+
chr1	182851439	182851440	A00758:247:H2MVHDSX3:1:1121:22010:13182/1	60	+
chr1	183522885	183522886	A00758:247:H2MVHDSX3:1:1117:6244:21010	60	+
chr1	183984381	183984382	A00758:247:H2MVHDSX3:3:1362:31060:11537/1	60	-
chr1	184533278	184533279	A00758:247:H2MVHDSX3:1:1112:23900:18803/1	60	+
chr1	184713243	184713244	A00758:247:H2MVHDSX3:2:2372:16966:3004	60	+
chr1	184714981	184714982	A00758:247:H2MVHDSX3:1:1220:31774:9580/1	60	-
chr1	184723661	184723662	A00758:247:H2MVHDSX3:2:1525:12147:19460	60	-
chr1	184735436	184735437	A00758:247:H2MVHDSX3:1:2505:12481:22795	60	-
chr1	184735438	184735439	A00758:247:H2MVHDSX3:4:1238:16523:19429	60	-
chr1	185119289	185119290	A00758:247:H2MVHDSX3:1:1612:9281:9204/1	60	+
chr1	185296674	185296675	A00758:247:H2MVHDSX3:2:1576:6551:1971	60	+
chr1	185397884	185397885	A00758:247:H2MVHDSX3:1:2622:22480:35978	60	-
chr1	185485056	185485057	A00758:247:H2MVHDSX3:2:1377:32768:17347	60	-
chr1	186311050	186311051	A00758:247:H2MVHDSX3:1:1168:3115:16125/1	60	+
chr1	186364675	186364676	A00758:247:H2MVHDSX3:1:1113:16224:33191/1	60	+
chr1	186364676	186364677	A00758:247:H2MVHDSX3:2:1254:2230:21042/1	60	+
chr1	186364677	186364678	A00758:247:H2MVHDSX3:2:2571:10493:20979	60	+
chr1	186421344	186421345	A00758:247:H2MVHDSX3:1:2176:27064:12007	60	+
chr1	186452666	186452667	A00758:247:H2MVHDSX3:1:1157:2691:17644	60	-
chr1	186455024	186455025	A00758:247:H2MVHDSX3:1:1131:9986:10300/1	60	+
chr1	186563613	186563614	A00758:247:H2MVHDSX3:3:2557:21603:10755	60	+
chr1	186817688	186817689	A00758:247:H2MVHDSX3:3:1221:24433:9111	60	-
chr1	187041163	187041164	A00758:247:H2MVHDSX3:1:1222:20419:6010/1	60	-
chr1	189192815	189192816	A00758:247:H2MVHDSX3:1:1230:15655:16548/1	60	-
chr1	190288803	190288804	A00758:247:H2MVHDSX3:1:1106:22706:7936/1	60	+
chr1	190418767	190418768	A00758:247:H2MVHDSX3:1:1207:17074:12743/1	60	+
chr1	190748293	190748294	A00758:247:H2MVHDSX3:3:2177:14181:36104	60	-
chr1	191055953	191055954	A00758:247:H2MVHDSX3:2:2608:28574:35415	60	-
chr1	192163565	192163566	A00758:247:H2MVHDSX3:1:1209:22652:4335/1	60	-
chr1	193522082	193522083	A00758:247:H2MVHDSX3:3:1353:18801:3552	60	+
chr1	193797464	193797465	A00758:247:H2MVHDSX3:1:1210:1506:8766/1	60	-
chr1	193849558	193849559	A00758:247:H2MVHDSX3:1:1222:2320:25739/1	60	+
chr1	194049829	194049830	A00758:247:H2MVHDSX3:1:1230:8070:4131/1	60	-
chr1	194192290	194192291	A00758:247:H2MVHDSX3:1:2260:17607:30013	60	+
chr1	194717135	194717136	A00758:247:H2MVHDSX3:3:1607:29984:9392	60	-
chr1	194944433	194944434	A00758:247:H2MVHDSX3:2:1518:6262:6042/1	60	-
chr1	195162930	195162931	A00758:247:H2MVHDSX3:1:2559:16848:4993/1	60	+
chr1	195348047	195348048	A00758:247:H2MVHDSX3:1:2357:3938:11005/1	60	+
chr1	195501412	195501413	A00758:247:H2MVHDSX3:2:2113:23068:13604/1	60	+
chr1	195682126	195682127	A00758:247:H2MVHDSX3:1:1214:15284:15687/1	60	-
chr1	195711927	195711928	A00758:247:H2MVHDSX3:1:1345:27425:29982/1	60	+
chr1	196109129	196109130	A00758:247:H2MVHDSX3:4:2341:9968:21480	60	-
chr1	196109130	196109131	A00758:247:H2MVHDSX3:1:1104:13612:1360/1	60	-
chr1	196486637	196486638	A00758:247:H2MVHDSX3:1:1659:19452:33520/1	60	-
chr1	197285258	197285259	A00758:247:H2MVHDSX3:3:1429:16848:13730/1	60	-
chr1	197539732	197539733	A00758:247:H2MVHDSX3:3:2678:19470:10410	60	-
chr1	197593772	197593773	A00758:247:H2MVHDSX3:1:1124:7672:13401/1	60	-
chr1	197646221	197646222	A00758:247:H2MVHDSX3:1:1139:1253:9768/1	60	+
chr1	198276929	198276930	A00758:247:H2MVHDSX3:1:2451:32362:29011	60	+
chr1	198285621	198285622	A00758:247:H2MVHDSX3:2:2540:29333:1282	60	+
chr1	198292731	198292732	A00758:247:H2MVHDSX3:1:1212:30698:31798/1	60	-
chr1	198350783	198350784	A00758:247:H2MVHDSX3:1:1201:12698:27524/1	60	-
chr1	198921810	198921811	A00758:247:H2MVHDSX3:1:1536:32750:2910/1	60	+
chr1	198961086	198961087	A00758:247:H2MVHDSX3:2:1449:25201:19774	60	-
chr1	199035440	199035441	A00758:247:H2MVHDSX3:1:1318:17842:21684/1	60	-
chr1	199067986	199067987	A00758:247:H2MVHDSX3:1:1266:23556:32111/1	60	-
chr1	199075221	199075222	A00758:247:H2MVHDSX3:1:1108:25690:4648/1	60	+
chr1	199119952	199119953	A00758:247:H2MVHDSX3:1:1349:2094:4335/1	60	-
chr1	199121712	199121713	A00758:247:H2MVHDSX3:1:1136:20311:23390/1	60	-
chr1	199132779	199132780	A00758:247:H2MVHDSX3:1:1122:14253:3286/1	60	-
chr1	199141364	199141365	A00758:247:H2MVHDSX3:3:1335:16215:15389/1	60	+
chr1	199154449	199154450	A00758:247:H2MVHDSX3:1:1306:20826:17362/1	60	+
chr1	199238356	199238357	A00758:247:H2MVHDSX3:2:2516:21793:18756/1	60	-
chr1	199318881	199318882	A00758:247:H2MVHDSX3:1:1228:13946:22138/1	60	+
chr1	200060736	200060737	A00758:247:H2MVHDSX3:1:2548:17888:32503	60	-
chr1	200595930	200595931	A00758:247:H2MVHDSX3:4:1542:3558:1141/1	60	-
chr1	200609603	200609604	A00758:247:H2MVHDSX3:1:1142:13114:23891	60	-
chr1	200828364	200828365	A00758:247:H2MVHDSX3:1:1314:32452:11537/1	60	+
chr1	200997282	200997283	A00758:247:H2MVHDSX3:4:2506:18620:32769/1	60	-
chr1	201844596	201844597	A00758:247:H2MVHDSX3:1:1126:18891:31579/1	60	+
chr1	201851928	201851929	A00758:247:H2MVHDSX3:1:1104:8992:4225/1	60	-
chr1	201861369	201861370	A00758:247:H2MVHDSX3:1:2202:19090:25817/1	60	+
chr1	201957686	201957687	A00758:247:H2MVHDSX3:3:2473:8983:13135/1	60	+
chr1	202004233	202004234	A00758:247:H2MVHDSX3:3:1517:2347:37027/1	60	-
chr1	202149477	202149478	A00758:247:H2MVHDSX3:1:1106:14895:2926/1	60	+
chr1	202253393	202253394	A00758:247:H2MVHDSX3:2:1175:2853:8500/1	60	-
chr1	202475319	202475320	A00758:247:H2MVHDSX3:1:2601:13666:15045	60	+
chr1	202496287	202496288	A00758:247:H2MVHDSX3:1:1156:10447:35399/1	60	+
chr1	202499863	202499864	A00758:247:H2MVHDSX3:1:1521:4490:17033/1	60	-
chr1	202579648	202579649	A00758:247:H2MVHDSX3:1:1207:2980:1360/1	60	+
chr1	202579649	202579650	A00758:247:H2MVHDSX3:2:2303:3676:7451/1	60	+
chr1	202736530	202736531	A00758:247:H2MVHDSX3:1:1308:4508:29309/1	60	+
chr1	202752341	202752342	A00758:247:H2MVHDSX3:1:1159:21414:37043/1	60	+
chr1	202757946	202757947	A00758:247:H2MVHDSX3:1:1175:31765:8155/1	60	+
chr1	202909269	202909270	A00758:247:H2MVHDSX3:1:1165:20555:4398/1	60	-
chr1	203011649	203011650	A00758:247:H2MVHDSX3:1:1327:26286:33144/1	60	+
chr1	203510099	203510100	A00758:247:H2MVHDSX3:2:1414:5077:16360	60	-
chr1	203658461	203658462	A00758:247:H2MVHDSX3:2:1634:30481:19993/1	60	-
chr1	203776560	203776561	A00758:247:H2MVHDSX3:1:2214:11189:34741	60	-
chr1	204406312	204406313	A00758:247:H2MVHDSX3:1:1256:18213:36949/1	60	-
chr1	204543818	204543819	A00758:247:H2MVHDSX3:1:1367:20076:28745/1	60	-
chr1	204549257	204549258	A00758:247:H2MVHDSX3:1:2531:2492:28698	60	-
chr1	204794010	204794011	A00758:247:H2MVHDSX3:4:1514:10782:32753/1	60	+
chr1	204978168	204978169	A00758:247:H2MVHDSX3:2:1671:10791:31015	60	-
chr1	205018733	205018734	A00758:247:H2MVHDSX3:1:1253:18493:14544/1	60	+
chr1	205102356	205102357	A00758:247:H2MVHDSX3:1:1353:20166:14528/1	60	-
chr1	205104636	205104637	A00758:247:H2MVHDSX3:3:2631:25211:16376/1	60	-
chr1	205467595	205467596	A00758:247:H2MVHDSX3:2:1323:15980:30170	60	+
chr1	205616365	205616366	A00758:247:H2MVHDSX3:1:2211:20193:35462/1	60	+
chr1	205724737	205724738	A00758:247:H2MVHDSX3:2:2113:4761:12774/1	60	-
chr1	205732126	205732127	A00758:247:H2MVHDSX3:3:2425:23583:1501/1	60	-
chr1	205736181	205736182	A00758:247:H2MVHDSX3:1:1447:21486:29089/1	60	-
chr1	205755573	205755574	A00758:247:H2MVHDSX3:1:1466:31222:20087	60	-
chr1	206043213	206043214	A00758:247:H2MVHDSX3:1:2114:32307:26663/1	60	+
chr1	206044502	206044503	A00758:247:H2MVHDSX3:1:1118:31611:34225/1	60	+
chr1	206053119	206053120	A00758:247:H2MVHDSX3:1:1104:26910:36135/1	60	+
chr1	206053830	206053831	A00758:247:H2MVHDSX3:3:2246:13928:36166	60	-
chr1	206089680	206089681	A00758:247:H2MVHDSX3:1:1230:7482:9283/1	60	+
chr1	206096586	206096587	A00758:247:H2MVHDSX3:1:1253:1895:35430/1	60	-
chr1	206198401	206198402	A00758:247:H2MVHDSX3:1:2573:19976:25661	60	-
chr1	206504040	206504041	A00758:247:H2MVHDSX3:1:1140:17833:13870/1	60	+
chr1	206597369	206597370	A00758:247:H2MVHDSX3:1:1262:13838:10676/1	60	-
chr1	206728020	206728021	A00758:247:H2MVHDSX3:1:1126:4137:24533/1	60	-
chr1	206759198	206759199	A00758:247:H2MVHDSX3:4:2229:20048:11506	60	-
chr1	207759436	207759437	A00758:247:H2MVHDSX3:1:1103:24713:30921/1	60	+
chr1	207951722	207951723	A00758:247:H2MVHDSX3:1:1132:16432:13448/1	60	-
chr1	208089529	208089530	A00758:247:H2MVHDSX3:1:1455:21947:11725/1	60	+
chr1	209705848	209705849	A00758:247:H2MVHDSX3:4:2353:30752:1078	60	+
chr1	211397640	211397641	A00758:247:H2MVHDSX3:2:2247:28492:25191	60	-
chr1	211715419	211715420	A00758:247:H2MVHDSX3:2:1171:3206:20791/1	60	+
chr1	211762283	211762284	A00758:247:H2MVHDSX3:1:1171:19813:23249/1	60	-
chr1	211780054	211780055	A00758:247:H2MVHDSX3:4:2535:27082:3834/1	60	+
chr1	211783493	211783494	A00758:247:H2MVHDSX3:1:1660:25075:15452/1	60	+
chr1	211950592	211950593	A00758:247:H2MVHDSX3:1:1153:29984:31563/1	60	+
chr1	211966546	211966547	A00758:247:H2MVHDSX3:1:1150:1045:5431/1	60	-
chr1	211994783	211994784	A00758:247:H2MVHDSX3:1:1415:19018:33520/1	60	-
chr1	212005388	212005389	A00758:247:H2MVHDSX3:1:1106:5855:23719/1	60	+
chr1	212005970	212005971	A00758:247:H2MVHDSX3:1:1301:11379:18975/1	60	-
chr1	212038258	212038259	A00758:247:H2MVHDSX3:1:1369:17300:6840/1	60	+
chr1	212340852	212340853	A00758:247:H2MVHDSX3:1:1128:19660:17347/1	60	+
chr1	212643979	212643980	A00758:247:H2MVHDSX3:4:2155:4499:27853	60	-
chr1	212643981	212643982	A00758:247:H2MVHDSX3:4:2555:3143:35806/1	60	-
chr1	212649087	212649088	A00758:247:H2MVHDSX3:1:1561:6931:29309/1	60	+
chr1	212801511	212801512	A00758:247:H2MVHDSX3:1:1543:15103:7764	60	-
chr1	212881547	212881548	A00758:247:H2MVHDSX3:1:2560:7907:18349	60	-
chr1	212881549	212881550	A00758:247:H2MVHDSX3:1:1101:31864:28181/1	60	-
chr1	213105809	213105810	A00758:247:H2MVHDSX3:1:1404:1823:30232/1	60	+
chr1	213183304	213183305	A00758:247:H2MVHDSX3:1:1256:5150:21120/1	60	+
chr1	213266771	213266772	A00758:247:H2MVHDSX3:2:1470:1633:19507	60	+
chr1	213813159	213813160	A00758:247:H2MVHDSX3:2:1366:31593:33943/1	60	+
chr1	213937670	213937671	A00758:247:H2MVHDSX3:3:2171:10402:17691	60	+
chr1	214197066	214197067	A00758:247:H2MVHDSX3:3:2370:24912:5963/1	60	+
chr1	214279541	214279542	A00758:247:H2MVHDSX3:2:1360:13033:1548/1	60	+
chr1	215963908	215963909	A00758:247:H2MVHDSX3:1:1137:21811:17691/1	60	+
chr1	215994469	215994470	A00758:247:H2MVHDSX3:1:1465:29595:24314/1	60	-
chr1	216509333	216509334	A00758:247:H2MVHDSX3:1:1546:25364:29951/1	60	+
chr1	216519653	216519654	A00758:247:H2MVHDSX3:1:1136:26458:11616/1	60	+
chr1	216605312	216605313	A00758:247:H2MVHDSX3:2:1612:14018:1031	60	-
chr1	216628648	216628649	A00758:247:H2MVHDSX3:1:1132:17797:13839/1	60	+
chr1	218870596	218870597	A00758:247:H2MVHDSX3:1:2420:26630:4304	60	-
chr1	219125485	219125486	A00758:247:H2MVHDSX3:2:2254:24153:15671	60	-
chr1	219184449	219184450	A00758:247:H2MVHDSX3:1:1144:10728:16407/1	60	+
chr1	219185230	219185231	A00758:247:H2MVHDSX3:1:1330:21251:14873/1	60	+
chr1	219982403	219982404	A00758:247:H2MVHDSX3:3:2338:3766:35008/1	60	-
chr1	220110405	220110406	A00758:247:H2MVHDSX3:1:1103:17960:9831/1	60	-
chr1	220164727	220164728	A00758:247:H2MVHDSX3:1:1126:8440:21590/1	60	+
chr1	220195414	220195415	A00758:247:H2MVHDSX3:1:2107:22625:28275	60	+
chr1	220206996	220206997	A00758:247:H2MVHDSX3:3:2267:16893:27336/1	60	+
chr1	220229473	220229474	A00758:247:H2MVHDSX3:1:2333:16450:32957/1	60	-
chr1	220266853	220266854	A00758:247:H2MVHDSX3:2:2550:13033:14544/1	60	-
chr1	220644222	220644223	A00758:247:H2MVHDSX3:1:2664:25030:26835	60	-
chr1	221618866	221618867	A00758:247:H2MVHDSX3:1:1110:15194:14967/1	60	-
chr1	221722838	221722839	A00758:247:H2MVHDSX3:1:1170:8404:21966/1	60	+
chr1	221752272	221752273	A00758:247:H2MVHDSX3:4:2670:32136:32221	60	-
chr1	221763388	221763389	A00758:247:H2MVHDSX3:3:1538:3821:12555/1	60	+
chr1	222637887	222637888	A00758:247:H2MVHDSX3:2:2326:2094:5901	60	-
chr1	222694437	222694438	A00758:247:H2MVHDSX3:1:1123:32606:10927/1	60	+
chr1	222702447	222702448	A00758:247:H2MVHDSX3:1:1242:29604:25708/1	60	+
chr1	223790194	223790195	A00758:247:H2MVHDSX3:2:2415:6795:17456/1	60	-
chr1	223811357	223811358	A00758:247:H2MVHDSX3:1:1109:24659:20149/1	60	-
chr1	223815328	223815329	A00758:247:H2MVHDSX3:1:1474:1542:25113	60	-
chr1	224116965	224116966	A00758:247:H2MVHDSX3:1:1126:31693:9157/1	60	-
chr1	224164110	224164111	A00758:247:H2MVHDSX3:2:1245:15365:23813/1	60	+
chr1	224203284	224203285	A00758:247:H2MVHDSX3:1:1107:29197:28980/1	60	+
chr1	224259559	224259560	A00758:247:H2MVHDSX3:1:1272:21513:27258/1	60	+
chr1	224260037	224260038	A00758:247:H2MVHDSX3:4:1469:20871:35728/1	60	-
chr1	224316941	224316942	A00758:247:H2MVHDSX3:1:1135:3287:4335	60	+
chr1	224316945	224316946	A00758:247:H2MVHDSX3:4:1139:17210:22561	60	+
chr1	224316946	224316947	A00758:247:H2MVHDSX3:3:1362:7563:34507	60	+
chr1	224316948	224316949	A00758:247:H2MVHDSX3:1:1126:5385:28354/1	60	+
chr1	224398311	224398312	A00758:247:H2MVHDSX3:1:2111:19669:19805/1	60	-
chr1	224398478	224398479	A00758:247:H2MVHDSX3:1:1314:26051:6433/1	60	-
chr1	224401818	224401819	A00758:247:H2MVHDSX3:1:1273:32633:29888/1	60	+
chr1	224404372	224404373	A00758:247:H2MVHDSX3:1:1151:7880:2863/1	60	+
chr1	224419341	224419342	A00758:247:H2MVHDSX3:1:1456:17499:21371	60	-
chr1	224569030	224569031	A00758:247:H2MVHDSX3:4:1642:25075:30076/1	60	-
chr1	225232814	225232815	A00758:247:H2MVHDSX3:3:2173:5339:31845	60	-
chr1	225232816	225232817	A00758:247:H2MVHDSX3:1:1123:14154:4272	60	-
chr1	225324881	225324882	A00758:247:H2MVHDSX3:1:2675:18412:35227/1	60	+
chr1	225488509	225488510	A00758:247:H2MVHDSX3:2:1137:21847:2628/1	60	-
chr1	225500303	225500304	A00758:247:H2MVHDSX3:1:1111:7075:6511/1	60	-
chr1	225523273	225523274	A00758:247:H2MVHDSX3:1:1159:17571:9032/1	60	-
chr1	225550674	225550675	A00758:247:H2MVHDSX3:1:1205:32344:30044/1	60	+
chr1	225590619	225590620	A00758:247:H2MVHDSX3:1:1142:22426:30874/1	60	+
chr1	225600089	225600090	A00758:247:H2MVHDSX3:1:1133:18258:15765	60	-
chr1	225612777	225612778	A00758:247:H2MVHDSX3:1:1306:4020:32346/1	60	-
chr1	225706047	225706048	A00758:247:H2MVHDSX3:2:2450:8567:13448/1	60	-
chr1	225781878	225781879	A00758:247:H2MVHDSX3:1:2164:5032:32440/1	60	-
chr1	225786404	225786405	A00758:247:H2MVHDSX3:3:2277:10113:1157	60	-
chr1	225872432	225872433	A00758:247:H2MVHDSX3:2:1535:32334:29810/1	60	+
chr1	226067056	226067057	A00758:247:H2MVHDSX3:1:1121:32081:35509/1	60	-
chr1	226131392	226131393	A00758:247:H2MVHDSX3:3:2110:1805:29512/1	60	-
chr1	226145708	226145709	A00758:247:H2MVHDSX3:1:1405:25608:16595/1	60	-
chr1	226149728	226149729	A00758:247:H2MVHDSX3:1:1173:14335:36182/1	60	+
chr1	226191436	226191437	A00758:247:H2MVHDSX3:3:1350:1371:11631	60	-
chr1	226236087	226236088	A00758:247:H2MVHDSX3:1:1666:18448:28338/1	60	+
chr1	226249593	226249594	A00758:247:H2MVHDSX3:1:2443:15772:9392/1	60	+
chr1	226252369	226252370	A00758:247:H2MVHDSX3:1:1275:18945:22999/1	60	+
chr1	226258291	226258292	A00758:247:H2MVHDSX3:2:1115:14181:24017/1	60	-
chr1	226259890	226259891	A00758:247:H2MVHDSX3:2:1466:21504:2503/1	60	+
chr1	226259891	226259892	A00758:247:H2MVHDSX3:2:2568:16170:30655	60	+
chr1	226261045	226261046	A00758:247:H2MVHDSX3:1:2219:24035:5071/1	60	+
chr1	226261165	226261166	A00758:247:H2MVHDSX3:2:2440:27742:27085	60	-
chr1	226263389	226263390	A00758:247:H2MVHDSX3:2:2523:17011:12070/1	60	+
chr1	226266147	226266148	A00758:247:H2MVHDSX3:1:1132:20292:7764/1	60	-
chr1	226267608	226267609	A00758:247:H2MVHDSX3:2:1360:3079:1313	60	-
chr1	226270028	226270029	A00758:247:H2MVHDSX3:1:1140:20437:34914/1	60	+
chr1	226270255	226270256	A00758:247:H2MVHDSX3:2:2457:6940:13792	60	+
chr1	226275004	226275005	A00758:247:H2MVHDSX3:1:1235:13630:1830/1	60	-
chr1	226283683	226283684	A00758:247:H2MVHDSX3:3:2411:19226:34381/1	60	+
chr1	226285977	226285978	A00758:247:H2MVHDSX3:1:1120:31946:32268/1	60	-
chr1	226286775	226286776	A00758:247:H2MVHDSX3:1:1318:26006:36855/1	60	+
chr1	226287756	226287757	A00758:247:H2MVHDSX3:2:1602:24198:35477/1	60	+
chr1	226290021	226290022	A00758:247:H2MVHDSX3:1:1139:4616:26177/1	60	+
chr1	226428083	226428084	A00758:247:H2MVHDSX3:4:1263:7844:13416/1	60	-
chr1	226667496	226667497	A00758:247:H2MVHDSX3:2:1643:2899:1689	60	-
chr1	226678865	226678866	A00758:247:H2MVHDSX3:2:2240:18683:34037/1	60	-
chr1	226689314	226689315	A00758:247:H2MVHDSX3:1:1167:2781:15076/1	60	+
chr1	226691873	226691874	A00758:247:H2MVHDSX3:1:1101:27986:2707/1	60	+
chr1	226728967	226728968	A00758:247:H2MVHDSX3:2:1264:4887:7294/1	60	-
chr1	226729959	226729960	A00758:247:H2MVHDSX3:1:1125:17291:32002/1	60	+
chr1	226732736	226732737	A00758:247:H2MVHDSX3:4:2517:20998:31093	60	-
chr1	226735199	226735200	A00758:247:H2MVHDSX3:1:2167:31801:31391	60	-
chr1	227750938	227750939	A00758:247:H2MVHDSX3:1:2214:26512:5102/1	60	-
chr1	227750939	227750940	A00758:247:H2MVHDSX3:3:2174:5376:19069/1	60	-
chr1	227750940	227750941	A00758:247:H2MVHDSX3:1:1601:16423:28056/1	60	-
chr1	227771878	227771879	A00758:247:H2MVHDSX3:1:2265:24578:14779	60	-
chr1	228086348	228086349	A00758:247:H2MVHDSX3:2:1136:22444:22952	60	-
chr1	228086979	228086980	A00758:247:H2MVHDSX3:1:1152:8938:13056/1	60	+
chr1	228087202	228087203	A00758:247:H2MVHDSX3:1:1108:18566:17487/1	60	+
chr1	228088082	228088083	A00758:247:H2MVHDSX3:1:1117:17128:21292	60	-
chr1	228091067	228091068	A00758:247:H2MVHDSX3:3:2312:20338:30733/1	60	+
chr1	228095134	228095135	A00758:247:H2MVHDSX3:1:1103:26539:10034/1	60	+
chr1	228096901	228096902	A00758:247:H2MVHDSX3:1:1107:4960:21731/1	60	+
chr1	228098803	228098804	A00758:247:H2MVHDSX3:1:1667:21341:36323	60	+
chr1	228101334	228101335	A00758:247:H2MVHDSX3:1:1104:24867:35039/1	60	+
chr1	228118777	228118778	A00758:247:H2MVHDSX3:1:2203:29053:5901/1	60	-
chr1	228169145	228169146	A00758:247:H2MVHDSX3:1:2649:28971:10394/1	60	+
chr1	228176005	228176006	A00758:247:H2MVHDSX3:1:1335:13801:2409/1	60	+
chr1	228222050	228222051	A00758:247:H2MVHDSX3:1:1175:14389:32518/1	60	-
chr1	228225780	228225781	A00758:247:H2MVHDSX3:2:1225:14642:16924/1	60	-
chr1	228226131	228226132	A00758:247:H2MVHDSX3:1:1152:16866:6151/1	60	+
chr1	228230687	228230688	A00758:247:H2MVHDSX3:1:1127:25699:3161/1	60	+
chr1	228230961	228230962	A00758:247:H2MVHDSX3:1:2559:20799:1501	60	-
chr1	228230962	228230963	A00758:247:H2MVHDSX3:1:1378:12915:18850/1	60	-
chr1	228232119	228232120	A00758:247:H2MVHDSX3:1:2101:10429:25160/1	60	-
chr1	228232174	228232175	A00758:247:H2MVHDSX3:1:1104:9399:10473	60	+
chr1	228233344	228233345	A00758:247:H2MVHDSX3:1:2261:10122:19053	60	-
chr1	228233347	228233348	A00758:247:H2MVHDSX3:1:2573:31385:13823/1	60	+
chr1	228235516	228235517	A00758:247:H2MVHDSX3:1:1201:11198:34851/1	60	+
chr1	228248279	228248280	A00758:247:H2MVHDSX3:2:2463:31964:33113/1	60	+
chr1	228248592	228248593	A00758:247:H2MVHDSX3:4:2157:31765:12070/1	60	-
chr1	228254628	228254629	A00758:247:H2MVHDSX3:1:1337:15157:23672	60	-
chr1	228256091	228256092	A00758:247:H2MVHDSX3:1:1255:7401:20697/1	60	-
chr1	228261469	228261470	A00758:247:H2MVHDSX3:1:2370:24234:28964	60	+
chr1	228261867	228261868	A00758:247:H2MVHDSX3:1:1112:17074:24893/1	60	+
chr1	228262812	228262813	A00758:247:H2MVHDSX3:1:1545:2627:11083/1	60	-
chr1	228266698	228266699	A00758:247:H2MVHDSX3:2:1160:6967:10614	60	-
chr1	228267533	228267534	A00758:247:H2MVHDSX3:1:1105:13512:30311/1	60	-
chr1	228286172	228286173	A00758:247:H2MVHDSX3:4:1165:20410:31735	60	+
chr1	228325368	228325369	A00758:247:H2MVHDSX3:2:2369:3748:22357	60	+
chr1	228325474	228325475	A00758:247:H2MVHDSX3:1:2351:1226:23124	60	-
chr1	228326241	228326242	A00758:247:H2MVHDSX3:1:1201:15185:36245/1	60	+
chr1	228326900	228326901	A00758:247:H2MVHDSX3:1:1603:25165:8500/1	60	-
chr1	228403132	228403133	A00758:247:H2MVHDSX3:1:1452:6352:1470	60	-
chr1	228412744	228412745	A00758:247:H2MVHDSX3:1:1168:22806:27774	60	+
chr1	228490035	228490036	A00758:247:H2MVHDSX3:1:1115:22055:31579/1	60	+
chr1	228490453	228490454	A00758:247:H2MVHDSX3:1:1437:1081:22028	60	+
chr1	228490647	228490648	A00758:247:H2MVHDSX3:1:1113:1461:32205/1	60	+
chr1	228490655	228490656	A00758:247:H2MVHDSX3:3:2173:22381:36401	60	+
chr1	228491476	228491477	A00758:247:H2MVHDSX3:4:2136:24587:24565	60	-
chr1	228491905	228491906	A00758:247:H2MVHDSX3:1:1128:21504:6324/1	60	+
chr1	228492239	228492240	A00758:247:H2MVHDSX3:4:1116:4517:16141/1	60	+
chr1	228496284	228496285	A00758:247:H2MVHDSX3:1:1261:13765:32722/1	60	-
chr1	228496481	228496482	A00758:247:H2MVHDSX3:1:1267:12771:33755/1	60	+
chr1	228496482	228496483	A00758:247:H2MVHDSX3:2:1621:6605:6793/1	60	+
chr1	228496602	228496603	A00758:247:H2MVHDSX3:1:1116:26612:12853/1	60	+
chr1	228497381	228497382	A00758:247:H2MVHDSX3:2:2372:15429:7607/1	60	-
chr1	228499256	228499257	A00758:247:H2MVHDSX3:2:1127:8621:12759	60	-
chr1	228652953	228652954	A00758:247:H2MVHDSX3:2:2339:23710:24079/1	60	-
chr1	228654616	228654617	A00758:247:H2MVHDSX3:1:2409:10782:34601/1	60	+
chr1	228926533	228926534	A00758:247:H2MVHDSX3:1:1118:4996:8860/1	60	+
chr1	229140950	229140951	A00758:247:H2MVHDSX3:1:1278:26467:16705/1	60	+
chr1	229140951	229140952	A00758:247:H2MVHDSX3:1:1217:17056:19132	60	+
chr1	229152766	229152767	A00758:247:H2MVHDSX3:1:1203:19868:13385/1	60	+
chr1	229287393	229287394	A00758:247:H2MVHDSX3:1:1102:2230:36699	60	+
chr1	229288261	229288262	A00758:247:H2MVHDSX3:2:2539:19425:21512/1	60	-
chr1	229297650	229297651	A00758:247:H2MVHDSX3:1:1668:12418:15608/1	60	+
chr1	229300331	229300332	A00758:247:H2MVHDSX3:1:1209:18394:6637	60	-
chr1	229302015	229302016	A00758:247:H2MVHDSX3:1:2103:13810:34021	60	-
chr1	229302763	229302764	A00758:247:H2MVHDSX3:1:1129:6677:32503/1	60	+
chr1	229304583	229304584	A00758:247:H2MVHDSX3:1:1354:22408:7294/1	60	-
chr1	229306112	229306113	A00758:247:H2MVHDSX3:3:1270:6397:31266	60	-
chr1	229306113	229306114	A00758:247:H2MVHDSX3:3:1502:8838:6120	60	-
chr1	229306114	229306115	A00758:247:H2MVHDSX3:3:1626:15013:26396	60	-
chr1	229308323	229308324	A00758:247:H2MVHDSX3:1:1129:29839:23296	60	+
chr1	229314985	229314986	A00758:247:H2MVHDSX3:1:1126:31358:14935/1	60	+
chr1	229320719	229320720	A00758:247:H2MVHDSX3:1:1133:9245:20259/1	60	+
chr1	229320933	229320934	A00758:247:H2MVHDSX3:1:1344:13621:17691/1	60	+
chr1	229322613	229322614	A00758:247:H2MVHDSX3:1:1413:3197:14794/1	60	+
chr1	229323085	229323086	A00758:247:H2MVHDSX3:1:1129:26259:4225/1	60	+
chr1	229333937	229333938	A00758:247:H2MVHDSX3:1:1219:11107:23359/1	60	+
chr1	229337452	229337453	A00758:247:H2MVHDSX3:1:1140:13376:33646	60	-
chr1	229339731	229339732	A00758:247:H2MVHDSX3:1:1454:5819:32675/1	60	-
chr1	229449166	229449167	A00758:247:H2MVHDSX3:1:2275:29686:12508/1	60	+
chr1	229455954	229455955	A00758:247:H2MVHDSX3:1:1120:11397:8108/1	60	-
chr1	229458013	229458014	A00758:247:H2MVHDSX3:1:1166:30391:1736/1	60	-
chr1	229458750	229458751	A00758:247:H2MVHDSX3:4:2444:7274:28588	60	-
chr1	229459742	229459743	A00758:247:H2MVHDSX3:3:2205:2401:2707	60	-
chr1	229462208	229462209	A00758:247:H2MVHDSX3:2:1313:27661:20306	60	-
chr1	229462487	229462488	A00758:247:H2MVHDSX3:1:2230:29279:28401/1	60	-
chr1	229466313	229466314	A00758:247:H2MVHDSX3:1:2143:12337:10676/1	60	-
chr1	229471984	229471985	A00758:247:H2MVHDSX3:4:2477:26205:7138	60	-
chr1	229473420	229473421	A00758:247:H2MVHDSX3:1:1110:30481:35274	60	+
chr1	229473749	229473750	A00758:247:H2MVHDSX3:1:2213:15067:32002/1	60	-
chr1	229487745	229487746	A00758:247:H2MVHDSX3:4:1305:21278:13792/1	60	-
chr1	229518473	229518474	A00758:247:H2MVHDSX3:2:1261:19009:2973/1	60	-
chr1	229518475	229518476	A00758:247:H2MVHDSX3:4:1135:25536:19257/1	60	-
chr1	229525217	229525218	A00758:247:H2MVHDSX3:1:1127:31159:36104/1	60	+
chr1	229527876	229527877	A00758:247:H2MVHDSX3:1:1211:10031:19272/1	60	+
chr1	229528520	229528521	A00758:247:H2MVHDSX3:1:1266:25934:6136/1	60	+
chr1	229535649	229535650	A00758:247:H2MVHDSX3:1:1153:19081:31000/1	60	-
chr1	229536103	229536104	A00758:247:H2MVHDSX3:2:1336:22498:17628	60	+
chr1	229538234	229538235	A00758:247:H2MVHDSX3:1:1162:28022:16892	60	+
chr1	229539504	229539505	A00758:247:H2MVHDSX3:3:2217:30825:2801/1	60	+
chr1	229539973	229539974	A00758:247:H2MVHDSX3:3:2477:13358:18364/1	60	-
chr1	229540932	229540933	A00758:247:H2MVHDSX3:1:1533:11306:28620/1	60	+
chr1	229598680	229598681	A00758:247:H2MVHDSX3:1:1136:28854:20995/1	60	-
chr1	229602303	229602304	A00758:247:H2MVHDSX3:1:1137:10908:14716/1	60	-
chr1	229612547	229612548	A00758:247:H2MVHDSX3:1:1234:17445:10191/1	60	+
chr1	229612549	229612550	A00758:247:H2MVHDSX3:2:2266:7030:23657/1	60	+
chr1	229651201	229651202	A00758:247:H2MVHDSX3:2:1529:31060:11475	60	+
chr1	230090889	230090890	A00758:247:H2MVHDSX3:1:1108:20609:13792/1	60	+
chr1	230100685	230100686	A00758:247:H2MVHDSX3:1:1332:8929:18991/1	60	+
chr1	230141123	230141124	A00758:247:H2MVHDSX3:1:1107:19985:29027/1	60	+
chr1	230180125	230180126	A00758:247:H2MVHDSX3:1:1121:17978:5666/1	60	+
chr1	230212336	230212337	A00758:247:H2MVHDSX3:1:1323:19081:29747/1	60	+
chr1	230222144	230222145	A00758:247:H2MVHDSX3:3:1368:19732:12994	60	-
chr1	230237756	230237757	A00758:247:H2MVHDSX3:2:2247:11885:31657/1	60	-
chr1	230239975	230239976	A00758:247:H2MVHDSX3:1:1326:5312:22247/1	60	+
chr1	230260667	230260668	A00758:247:H2MVHDSX3:1:1128:13449:9377/1	60	+
chr1	230659287	230659288	A00758:247:H2MVHDSX3:1:2670:25816:13072/1	60	-
chr1	230936664	230936665	A00758:247:H2MVHDSX3:2:2457:3974:34616/1	60	-
chr1	230937669	230937670	A00758:247:H2MVHDSX3:1:1147:9173:25144/1	60	+
chr1	231030800	231030801	A00758:247:H2MVHDSX3:1:2254:10366:22294/1	60	-
chr1	231372774	231372775	A00758:247:H2MVHDSX3:1:1421:25039:15984	60	-
chr1	231404261	231404262	A00758:247:H2MVHDSX3:1:1133:4300:1986/1	60	-
chr1	231533533	231533534	A00758:247:H2MVHDSX3:1:2406:4544:29434/1	60	+
chr1	231547110	231547111	A00758:247:H2MVHDSX3:3:2119:32316:10927	60	-
chr1	231563380	231563381	A00758:247:H2MVHDSX3:1:1125:27425:35775/1	60	+
chr1	231565474	231565475	A00758:247:H2MVHDSX3:4:2364:18258:21903	60	-
chr1	231665477	231665478	A00758:247:H2MVHDSX3:1:1338:19045:11303/1	60	+
chr1	231825954	231825955	A00758:247:H2MVHDSX3:1:1119:23457:30217/1	60	+
chr1	231894263	231894264	A00758:247:H2MVHDSX3:2:1516:1949:18302	60	+
chr1	231898660	231898661	A00758:247:H2MVHDSX3:1:1254:18448:5760	60	+
chr1	232173664	232173665	A00758:247:H2MVHDSX3:1:2660:28791:27117/1	60	+
chr1	232197632	232197633	A00758:247:H2MVHDSX3:1:2677:23113:10989/1	60	-
chr1	232407634	232407635	A00758:247:H2MVHDSX3:1:2367:3622:3756	60	-
chr1	232624415	232624416	A00758:247:H2MVHDSX3:1:1126:15555:4288	60	-
chr1	233074153	233074154	A00758:247:H2MVHDSX3:2:2232:17725:26240/1	60	-
chr1	233092834	233092835	A00758:247:H2MVHDSX3:1:1109:29857:31720	60	-
chr1	233106815	233106816	A00758:247:H2MVHDSX3:1:1311:15908:18959/1	60	-
chr1	233195797	233195798	A00758:247:H2MVHDSX3:1:1452:24885:20353	60	-
chr1	233256740	233256741	A00758:247:H2MVHDSX3:1:1346:2013:1658	60	-
chr1	234306346	234306347	A00758:247:H2MVHDSX3:2:1620:3884:8437/1	60	+
chr1	234326445	234326446	A00758:247:H2MVHDSX3:1:1146:20763:33630/1	60	+
chr1	234406778	234406779	A00758:247:H2MVHDSX3:1:2203:14796:13683/1	60	-
chr1	234434735	234434736	A00758:247:H2MVHDSX3:1:1107:11532:17456/1	60	+
chr1	234446254	234446255	A00758:247:H2MVHDSX3:1:1152:18322:6574/1	60	-
chr1	234512828	234512829	A00758:247:H2MVHDSX3:1:1410:5168:23657/1	60	+
chr1	235166289	235166290	A00758:247:H2MVHDSX3:1:1116:20048:29669/1	60	-
chr1	235175770	235175771	A00758:247:H2MVHDSX3:1:1326:18747:22936/1	60	+
chr1	235178210	235178211	A00758:247:H2MVHDSX3:1:1304:4227:29168/1	60	-
chr1	235178462	235178463	A00758:247:H2MVHDSX3:1:1117:3920:24690	60	+
chr1	235202306	235202307	A00758:247:H2MVHDSX3:1:2410:8820:36526	60	-
chr1	235219988	235219989	A00758:247:H2MVHDSX3:2:2523:21278:5869	60	-
chr1	235225864	235225865	A00758:247:H2MVHDSX3:1:1244:4878:24189/1	60	+
chr1	235253448	235253449	A00758:247:H2MVHDSX3:4:2135:24017:8108	60	-
chr1	235253449	235253450	A00758:247:H2MVHDSX3:4:1541:18502:13463/1	60	-
chr1	235260839	235260840	A00758:247:H2MVHDSX3:1:1112:1063:21151/1	60	+
chr1	235262556	235262557	A00758:247:H2MVHDSX3:4:2224:27127:11710	60	-
chr1	235273172	235273173	A00758:247:H2MVHDSX3:1:1118:19542:28573/1	60	+
chr1	235273173	235273174	A00758:247:H2MVHDSX3:2:1253:22770:13964/1	60	+
chr1	235292715	235292716	A00758:247:H2MVHDSX3:1:1429:29631:32362/1	60	+
chr1	235319485	235319486	A00758:247:H2MVHDSX3:1:2560:21621:20619	60	-
chr1	235319487	235319488	A00758:247:H2MVHDSX3:2:1104:6479:3129/1	60	-
chr1	235380430	235380431	A00758:247:H2MVHDSX3:1:1273:2899:30342/1	60	-
chr1	235482504	235482505	A00758:247:H2MVHDSX3:1:2423:25898:13745/1	60	+
chr1	235485209	235485210	A00758:247:H2MVHDSX3:1:1103:3604:22733/1	60	-
chr1	235493818	235493819	A00758:247:H2MVHDSX3:2:1332:21621:3583	60	-
chr1	235494967	235494968	A00758:247:H2MVHDSX3:1:2471:28384:26631/1	60	+
chr1	235750714	235750715	A00758:247:H2MVHDSX3:1:1119:28881:25175/1	60	+
chr1	235900070	235900071	A00758:247:H2MVHDSX3:3:2213:17571:30138	60	+
chr1	236193877	236193878	A00758:247:H2MVHDSX3:1:1219:8232:35634/1	60	-
chr1	236580727	236580728	A00758:247:H2MVHDSX3:2:1305:10321:35305/1	60	-
chr1	236816912	236816913	A00758:247:H2MVHDSX3:1:1111:8531:23782/1	60	+
chr1	236816913	236816914	A00758:247:H2MVHDSX3:2:1427:23628:3865	60	+
chr1	237035683	237035684	A00758:247:H2MVHDSX3:4:1365:4273:33348	60	-
chr1	237490018	237490019	A00758:247:H2MVHDSX3:1:1105:6198:6026/1	60	-
chr1	237490019	237490020	A00758:247:H2MVHDSX3:3:2142:27272:35822/1	60	-
chr1	237554292	237554293	A00758:247:H2MVHDSX3:1:1622:19208:8202/1	60	-
chr1	238265205	238265206	A00758:247:H2MVHDSX3:1:1124:15067:17440/1	60	-
chr1	239357183	239357184	A00758:247:H2MVHDSX3:3:2578:14082:7654/1	60	+
chr1	239651280	239651281	A00758:247:H2MVHDSX3:1:1144:7681:35650/1	60	+
chr1	240106910	240106911	A00758:247:H2MVHDSX3:1:2410:15058:30859	60	-
chr1	241245938	241245939	A00758:247:H2MVHDSX3:3:2413:17237:4726	60	-
chr1	241511198	241511199	A00758:247:H2MVHDSX3:1:1555:8395:4852/1	60	-
chr1	242369498	242369499	A00758:247:H2MVHDSX3:2:1609:30897:6558/1	60	-
chr1	242927592	242927593	A00758:247:H2MVHDSX3:2:2470:3983:17409	60	+
chr1	244219395	244219396	A00758:247:H2MVHDSX3:2:1569:1759:4257/1	60	-
chr1	244445736	244445737	A00758:247:H2MVHDSX3:1:1111:3016:11663/1	60	-
chr1	244678716	244678717	A00758:247:H2MVHDSX3:1:1429:10972:29105/1	60	+
chr1	244685918	244685919	A00758:247:H2MVHDSX3:1:1462:32334:15687/1	60	-
chr1	244688455	244688456	A00758:247:H2MVHDSX3:2:2612:28537:2033/1	60	-
chr1	244688456	244688457	A00758:247:H2MVHDSX3:1:1107:4987:14888/1	60	-
chr1	245922031	245922032	A00758:247:H2MVHDSX3:1:1204:2067:17816/1	60	-
chr1	246084179	246084180	A00758:247:H2MVHDSX3:2:2144:11641:14105	60	-
chr1	246208571	246208572	A00758:247:H2MVHDSX3:4:1555:9263:17754/1	60	+
chr1	246251210	246251211	A00758:247:H2MVHDSX3:1:1411:16396:29763	60	+
chr1	246290250	246290251	A00758:247:H2MVHDSX3:4:1148:29767:27743/1	60	-
chr1	246541413	246541414	A00758:247:H2MVHDSX3:1:1447:23493:21136/1	60	-
chr1	246615605	246615606	A00758:247:H2MVHDSX3:1:1174:15664:22983/1	60	-
chr1	246841691	246841692	A00758:247:H2MVHDSX3:1:1352:20193:15608/1	60	-
chr1	246877407	246877408	A00758:247:H2MVHDSX3:1:1658:18096:6120/1	60	+
chr1	246897883	246897884	A00758:247:H2MVHDSX3:1:1222:7265:25848	60	-
chr1	246897885	246897886	A00758:247:H2MVHDSX3:1:1106:25509:27320	60	-
chr1	246919066	246919067	A00758:247:H2MVHDSX3:1:1157:27543:2065/1	60	+
chr1	247297326	247297327	A00758:247:H2MVHDSX3:3:2467:14109:17002/1	60	+
chr1	247726532	247726533	A00758:247:H2MVHDSX3:1:1369:15338:8923/1	60	+
chr10	58151	58152	A00758:247:H2MVHDSX3:1:1120:5990:13244/1	60	+
chr10	156548	156549	A00758:247:H2MVHDSX3:1:1227:2691:22404/1	60	+
chr10	177718	177719	A00758:247:H2MVHDSX3:1:1407:30255:15875/1	60	+
chr10	189399	189400	A00758:247:H2MVHDSX3:1:2574:30156:5525/1	60	+
chr10	220816	220817	A00758:247:H2MVHDSX3:1:1306:10393:11193/1	60	-
chr10	834023	834024	A00758:247:H2MVHDSX3:1:1671:19325:17644/1	60	+
chr10	1074232	1074233	A00758:247:H2MVHDSX3:2:2115:18828:17942	60	-
chr10	1078078	1078079	A00758:247:H2MVHDSX3:1:1232:16405:34914/1	60	+
chr10	2767009	2767010	A00758:247:H2MVHDSX3:3:2340:4155:1924/1	60	-
chr10	3667927	3667928	A00758:247:H2MVHDSX3:2:2630:2537:25958/1	60	+
chr10	5424433	5424434	A00758:247:H2MVHDSX3:1:2639:12563:28948	60	-
chr10	5733195	5733196	A00758:247:H2MVHDSX3:3:2273:27516:24126/1	60	-
chr10	5734520	5734521	A00758:247:H2MVHDSX3:1:2373:5864:3192/1	60	-
chr10	6507596	6507597	A00758:247:H2MVHDSX3:1:1150:9887:7341/1	60	+
chr10	6922654	6922655	A00758:247:H2MVHDSX3:1:1152:20292:34287/1	60	+
chr10	6971619	6971620	A00758:247:H2MVHDSX3:1:1109:22254:26882/1	60	-
chr10	7309974	7309975	A00758:247:H2MVHDSX3:2:1471:14733:28228/1	60	+
chr10	7384573	7384574	A00758:247:H2MVHDSX3:1:1150:32497:36730/1	60	+
chr10	7717107	7717108	A00758:247:H2MVHDSX3:4:1118:25572:12524	60	+
chr10	7794604	7794605	A00758:247:H2MVHDSX3:1:2120:18331:11851/1	60	+
chr10	7923622	7923623	A00758:247:H2MVHDSX3:1:1571:30599:21762/1	60	-
chr10	7928599	7928600	A00758:247:H2MVHDSX3:2:1527:17662:32330/1	60	-
chr10	8318435	8318436	A00758:247:H2MVHDSX3:1:2352:22110:17080/1	60	-
chr10	9023302	9023303	A00758:247:H2MVHDSX3:1:1624:4761:15593/1	60	-
chr10	11115633	11115634	A00758:247:H2MVHDSX3:1:1326:8829:3349/1	60	-
chr10	11466592	11466593	A00758:247:H2MVHDSX3:1:1525:22670:21245/1	60	-
chr10	11584418	11584419	A00758:247:H2MVHDSX3:2:2169:16830:4304	60	-
chr10	11933852	11933853	A00758:247:H2MVHDSX3:1:1111:26377:18020/1	60	-
chr10	12006389	12006390	A00758:247:H2MVHDSX3:1:1151:4906:27962/1	60	-
chr10	12020639	12020640	A00758:247:H2MVHDSX3:1:1150:21052:21543/1	60	+
chr10	12179189	12179190	A00758:247:H2MVHDSX3:1:1101:3703:12007/1	60	+
chr10	12215255	12215256	A00758:247:H2MVHDSX3:1:2240:28754:1438/1	60	+
chr10	12215646	12215647	A00758:247:H2MVHDSX3:1:1108:11306:2503/1	60	+
chr10	12306754	12306755	A00758:247:H2MVHDSX3:2:2432:29649:30984	60	-
chr10	13199380	13199381	A00758:247:H2MVHDSX3:1:1147:20609:22561/1	60	+
chr10	13310122	13310123	A00758:247:H2MVHDSX3:2:1205:18475:8782	60	+
chr10	13340695	13340696	A00758:247:H2MVHDSX3:1:2544:18340:22232	60	+
chr10	14858154	14858155	A00758:247:H2MVHDSX3:1:1250:8730:29919/1	60	-
chr10	15792841	15792842	A00758:247:H2MVHDSX3:1:1102:8350:10629/1	60	+
chr10	16513930	16513931	A00758:247:H2MVHDSX3:1:2410:19108:19586/1	60	-
chr10	16709376	16709377	A00758:247:H2MVHDSX3:4:2567:32353:30561	60	-
chr10	17122231	17122232	A00758:247:H2MVHDSX3:1:1173:8088:34162/1	60	+
chr10	17671156	17671157	A00758:247:H2MVHDSX3:1:1231:10366:16564/1	60	-
chr10	17681157	17681158	A00758:247:H2MVHDSX3:1:1125:27462:13917/1	60	+
chr10	17686240	17686241	A00758:247:H2MVHDSX3:1:2362:3179:11005/1	60	+
chr10	17702530	17702531	A00758:247:H2MVHDSX3:1:1524:7536:36151	60	-
chr10	17964987	17964988	A00758:247:H2MVHDSX3:1:2441:20509:15248/1	60	-
chr10	18251453	18251454	A00758:247:H2MVHDSX3:4:1157:24044:18521/1	60	-
chr10	18502149	18502150	A00758:247:H2MVHDSX3:1:1206:20356:3897/1	60	-
chr10	18507057	18507058	A00758:247:H2MVHDSX3:3:1612:7618:17816	60	-
chr10	18668421	18668422	A00758:247:H2MVHDSX3:1:2631:1515:19680/1	60	-
chr10	20034465	20034466	A00758:247:H2MVHDSX3:1:1224:9525:11725/1	60	+
chr10	21557397	21557398	A00758:247:H2MVHDSX3:1:1270:31611:17691/1	60	-
chr10	21645212	21645213	A00758:247:H2MVHDSX3:1:1247:20311:20102/1	60	+
chr10	21645213	21645214	A00758:247:H2MVHDSX3:2:2520:2112:8155/1	60	+
chr10	21650851	21650852	A00758:247:H2MVHDSX3:1:1556:5918:23766	60	+
chr10	21677546	21677547	A00758:247:H2MVHDSX3:1:1278:15320:17315/1	60	-
chr10	21767489	21767490	A00758:247:H2MVHDSX3:1:1143:29875:13839/1	60	-
chr10	21920807	21920808	A00758:247:H2MVHDSX3:1:1214:14669:3756/1	60	-
chr10	21930001	21930002	A00758:247:H2MVHDSX3:1:1229:32072:2049/1	60	+
chr10	22292141	22292142	A00758:247:H2MVHDSX3:4:2373:31394:31876/1	60	-
chr10	22551700	22551701	A00758:247:H2MVHDSX3:1:1161:2745:31140	60	-
chr10	22817390	22817391	A00758:247:H2MVHDSX3:1:1230:9335:32878/1	60	+
chr10	24606542	24606543	A00758:247:H2MVHDSX3:1:1141:8015:27179/1	60	+
chr10	24606544	24606545	A00758:247:H2MVHDSX3:1:1421:7102:13604	60	+
chr10	24606553	24606554	A00758:247:H2MVHDSX3:1:1243:31042:24314/1	60	+
chr10	26567765	26567766	A00758:247:H2MVHDSX3:2:1121:27254:9799	60	-
chr10	26771257	26771258	A00758:247:H2MVHDSX3:1:1607:25970:4852/1	60	+
chr10	26816346	26816347	A00758:247:H2MVHDSX3:1:1178:4300:34178/1	60	+
chr10	26855012	26855013	A00758:247:H2MVHDSX3:2:1327:16577:33113/1	60	-
chr10	27050306	27050307	A00758:247:H2MVHDSX3:1:1146:27769:28291/1	60	+
chr10	27087110	27087111	A00758:247:H2MVHDSX3:1:1171:25084:36886/1	60	+
chr10	27144204	27144205	A00758:247:H2MVHDSX3:1:1129:21323:11459/1	60	-
chr10	27260982	27260983	A00758:247:H2MVHDSX3:1:1165:29197:11162/1	60	-
chr10	28198461	28198462	A00758:247:H2MVHDSX3:4:2608:31376:10113/1	60	+
chr10	28540952	28540953	A00758:247:H2MVHDSX3:1:1120:31512:21465/1	60	+
chr10	28541622	28541623	A00758:247:H2MVHDSX3:1:1523:5457:25347/1	60	-
chr10	28564052	28564053	A00758:247:H2MVHDSX3:2:2225:7581:15029/1	60	+
chr10	28593103	28593104	A00758:247:H2MVHDSX3:1:1125:13395:15608/1	60	+
chr10	28608007	28608008	A00758:247:H2MVHDSX3:2:2129:17237:23046	60	+
chr10	28609947	28609948	A00758:247:H2MVHDSX3:1:1103:12644:16125	60	+
chr10	28612493	28612494	A00758:247:H2MVHDSX3:1:1226:19334:36730/1	60	+
chr10	28679437	28679438	A00758:247:H2MVHDSX3:1:1237:31042:14857/1	60	+
chr10	28960258	28960259	A00758:247:H2MVHDSX3:1:1103:19370:16219/1	60	-
chr10	29035615	29035616	A00758:247:H2MVHDSX3:1:2206:23348:19820/1	60	+
chr10	29264417	29264418	A00758:247:H2MVHDSX3:3:1574:20057:19225/1	60	-
chr10	30526020	30526021	A00758:247:H2MVHDSX3:3:1627:30807:9345	60	+
chr10	30974367	30974368	A00758:247:H2MVHDSX3:3:2174:31620:18552	60	-
chr10	31025808	31025809	A00758:247:H2MVHDSX3:2:2673:31295:32706/1	60	+
chr10	31093728	31093729	A00758:247:H2MVHDSX3:1:1133:3477:35446/1	60	+
chr10	31800890	31800891	A00758:247:H2MVHDSX3:1:1353:5674:14199	60	-
chr10	31828425	31828426	A00758:247:H2MVHDSX3:2:2618:3441:7545	60	-
chr10	31890946	31890947	A00758:247:H2MVHDSX3:1:1545:12093:10817/1	60	-
chr10	31951985	31951986	A00758:247:H2MVHDSX3:1:1111:14832:35540	60	+
chr10	32018954	32018955	A00758:247:H2MVHDSX3:2:2678:1163:36072/1	60	-
chr10	32022665	32022666	A00758:247:H2MVHDSX3:1:1361:21332:12665	60	-
chr10	32022667	32022668	A00758:247:H2MVHDSX3:3:2149:25907:26475	60	-
chr10	32028193	32028194	A00758:247:H2MVHDSX3:1:1149:19651:36245/1	60	+
chr10	32053133	32053134	A00758:247:H2MVHDSX3:4:1514:16468:7310	60	-
chr10	32280144	32280145	A00758:247:H2MVHDSX3:1:1309:31213:13307/1	60	+
chr10	32325301	32325302	A00758:247:H2MVHDSX3:1:1170:10673:21480/1	60	+
chr10	32928176	32928177	A00758:247:H2MVHDSX3:1:1145:2944:25379/1	60	+
chr10	33420208	33420209	A00758:247:H2MVHDSX3:2:1604:26937:20400/1	60	-
chr10	33959531	33959532	A00758:247:H2MVHDSX3:1:2248:28212:35571	60	-
chr10	34797582	34797583	A00758:247:H2MVHDSX3:2:2178:14823:35086/1	60	-
chr10	35008616	35008617	A00758:247:H2MVHDSX3:1:1155:11794:15655/1	60	-
chr10	35564051	35564052	A00758:247:H2MVHDSX3:4:2204:24903:3035/1	60	+
chr10	35612126	35612127	A00758:247:H2MVHDSX3:1:1626:2040:11725/1	60	-
chr10	35854161	35854162	A00758:247:H2MVHDSX3:1:1261:7970:3114	60	-
chr10	35907791	35907792	A00758:247:H2MVHDSX3:1:1121:7844:15671/1	60	+
chr10	35907792	35907793	A00758:247:H2MVHDSX3:3:2375:8440:30264	60	+
chr10	35907793	35907794	A00758:247:H2MVHDSX3:1:1347:22996:19085/1	60	+
chr10	36483163	36483164	A00758:247:H2MVHDSX3:1:1569:19280:27524/1	60	-
chr10	36987334	36987335	A00758:247:H2MVHDSX3:1:2355:17427:32769/1	60	+
chr10	39173701	39173702	A00758:247:H2MVHDSX3:2:1602:20265:8343	60	-
chr10	42545363	42545364	A00758:247:H2MVHDSX3:4:2449:26241:4977/1	60	+
chr10	43346085	43346086	A00758:247:H2MVHDSX3:1:2225:31919:9267	60	+
chr10	43601620	43601621	A00758:247:H2MVHDSX3:1:1241:26069:14450/1	60	+
chr10	44836608	44836609	A00758:247:H2MVHDSX3:2:2313:2022:10379/1	60	-
chr10	44899699	44899700	A00758:247:H2MVHDSX3:2:1162:12409:9831/1	60	-
chr10	45619210	45619211	A00758:247:H2MVHDSX3:1:1243:16721:32518	60	-
chr10	45634990	45634991	A00758:247:H2MVHDSX3:1:1368:19108:19179/1	60	+
chr10	45663380	45663381	A00758:247:H2MVHDSX3:3:2245:5276:14074/1	60	-
chr10	45880148	45880149	A00758:247:H2MVHDSX3:1:1129:16911:21793/1	60	+
chr10	46648714	46648715	A00758:247:H2MVHDSX3:4:1324:12237:20431/1	60	+
chr10	47074416	47074417	A00758:247:H2MVHDSX3:1:2117:2121:8108	60	+
chr10	47543804	47543805	A00758:247:H2MVHDSX3:1:1470:25418:30264/1	60	-
chr10	48396137	48396138	A00758:247:H2MVHDSX3:3:2629:18231:20447	60	-
chr10	49435865	49435866	A00758:247:H2MVHDSX3:2:2362:13521:10848/1	60	-
chr10	49842432	49842433	A00758:247:H2MVHDSX3:1:1150:25048:28682/1	60	-
chr10	50410064	50410065	A00758:247:H2MVHDSX3:2:1263:30174:27821	60	-
chr10	50410779	50410780	A00758:247:H2MVHDSX3:4:2427:24451:17503/1	60	-
chr10	50411783	50411784	A00758:247:H2MVHDSX3:1:1129:27037:15906/1	60	+
chr10	50411787	50411788	A00758:247:H2MVHDSX3:3:2174:1497:2487	60	+
chr10	50513937	50513938	A00758:247:H2MVHDSX3:1:1234:6361:18145/1	60	+
chr10	50592367	50592368	A00758:247:H2MVHDSX3:1:1153:17707:10081/1	60	+
chr10	50592369	50592370	A00758:247:H2MVHDSX3:3:2362:8802:27383	60	+
chr10	52519359	52519360	A00758:247:H2MVHDSX3:1:1116:1090:23171/1	60	+
chr10	53315192	53315193	A00758:247:H2MVHDSX3:1:1240:30156:34428/1	60	+
chr10	55108561	55108562	A00758:247:H2MVHDSX3:3:2156:5014:22263	60	-
chr10	56623547	56623548	A00758:247:H2MVHDSX3:1:1229:28899:20854/1	60	+
chr10	58371171	58371172	A00758:247:H2MVHDSX3:1:1512:14326:10927/1	60	-
chr10	58775735	58775736	A00758:247:H2MVHDSX3:1:1450:2618:2957/1	60	-
chr10	58907965	58907966	A00758:247:H2MVHDSX3:1:1658:14299:23813/1	60	-
chr10	58907967	58907968	A00758:247:H2MVHDSX3:1:1228:10511:28369/1	60	-
chr10	59734794	59734795	A00758:247:H2MVHDSX3:1:2265:28474:30295/1	60	-
chr10	59829233	59829234	A00758:247:H2MVHDSX3:1:1221:26530:34726/1	60	+
chr10	59928589	59928590	A00758:247:H2MVHDSX3:4:1207:19886:20212	60	-
chr10	61113117	61113118	A00758:247:H2MVHDSX3:2:1353:22679:20134/1	60	-
chr10	61217629	61217630	A00758:247:H2MVHDSX3:1:1165:1353:35712/1	60	-
chr10	61413919	61413920	A00758:247:H2MVHDSX3:1:1116:13196:28604/1	60	+
chr10	61430924	61430925	A00758:247:H2MVHDSX3:1:1144:20799:4382/1	60	+
chr10	61836536	61836537	A00758:247:H2MVHDSX3:1:1626:7473:18411/1	60	+
chr10	61841925	61841926	A00758:247:H2MVHDSX3:1:1301:21459:31923/1	60	-
chr10	61866003	61866004	A00758:247:H2MVHDSX3:2:1502:18105:10802	60	+
chr10	61918570	61918571	A00758:247:H2MVHDSX3:1:1319:1796:29027/1	60	+
chr10	61922225	61922226	A00758:247:H2MVHDSX3:1:1113:27145:2378	60	-
chr10	61971177	61971178	A00758:247:H2MVHDSX3:4:1148:31783:19492	60	-
chr10	62218863	62218864	A00758:247:H2MVHDSX3:1:1633:28655:30921/1	60	+
chr10	62221528	62221529	A00758:247:H2MVHDSX3:1:2615:8540:11835	60	-
chr10	62237002	62237003	A00758:247:H2MVHDSX3:1:1105:17915:29700/1	60	+
chr10	62239374	62239375	A00758:247:H2MVHDSX3:1:1123:14398:4351/1	60	-
chr10	62411638	62411639	A00758:247:H2MVHDSX3:1:1237:19849:25661/1	60	+
chr10	63239641	63239642	A00758:247:H2MVHDSX3:4:1462:21269:16313/1	60	-
chr10	63404449	63404450	A00758:247:H2MVHDSX3:1:1211:29423:26991/1	60	-
chr10	65797651	65797652	A00758:247:H2MVHDSX3:1:1637:22752:15060	60	+
chr10	67011178	67011179	A00758:247:H2MVHDSX3:2:2675:24044:34898/1	60	-
chr10	67346595	67346596	A00758:247:H2MVHDSX3:1:1134:31367:35900/1	60	+
chr10	67827230	67827231	A00758:247:H2MVHDSX3:2:1258:32669:5838/1	60	-
chr10	67970572	67970573	A00758:247:H2MVHDSX3:3:2559:3839:7482	60	+
chr10	67980426	67980427	A00758:247:H2MVHDSX3:3:2558:19985:4570/1	60	-
chr10	68024769	68024770	A00758:247:H2MVHDSX3:1:1218:3875:31845/1	60	+
chr10	68031323	68031324	A00758:247:H2MVHDSX3:1:2130:11198:14027	60	-
chr10	68252150	68252151	A00758:247:H2MVHDSX3:1:1120:9462:24079/1	60	-
chr10	68378982	68378983	A00758:247:H2MVHDSX3:1:1206:30861:26944/1	60	+
chr10	68396351	68396352	A00758:247:H2MVHDSX3:3:1220:26142:33708/1	60	+
chr10	68590595	68590596	A00758:247:H2MVHDSX3:3:2324:10655:29496	60	-
chr10	68670089	68670090	A00758:247:H2MVHDSX3:1:1318:20790:9659/1	60	+
chr10	68734560	68734561	A00758:247:H2MVHDSX3:2:2245:5556:32784/1	60	-
chr10	68903268	68903269	A00758:247:H2MVHDSX3:3:2203:17354:28009/1	60	-
chr10	68910831	68910832	A00758:247:H2MVHDSX3:1:1106:16468:27571/1	60	+
chr10	69002214	69002215	A00758:247:H2MVHDSX3:1:1416:22824:27398/1	60	-
chr10	69007152	69007153	A00758:247:H2MVHDSX3:1:1119:31539:26741/1	60	-
chr10	69014173	69014174	A00758:247:H2MVHDSX3:1:1416:13819:27273/1	60	-
chr10	69302702	69302703	A00758:247:H2MVHDSX3:1:2330:27543:17284	60	-
chr10	70097766	70097767	A00758:247:H2MVHDSX3:1:1347:21612:18067/1	60	+
chr10	70216014	70216015	A00758:247:H2MVHDSX3:1:2318:6759:17738	60	-
chr10	70822387	70822388	A00758:247:H2MVHDSX3:2:1120:8323:20322	60	-
chr10	70836776	70836777	A00758:247:H2MVHDSX3:1:1137:21070:4131/1	60	+
chr10	70863562	70863563	A00758:247:H2MVHDSX3:1:1120:20320:8187/1	60	+
chr10	71857859	71857860	A00758:247:H2MVHDSX3:1:1674:1407:6809	60	-
chr10	71901650	71901651	A00758:247:H2MVHDSX3:3:1309:14552:4210/1	60	-
chr10	72125052	72125053	A00758:247:H2MVHDSX3:1:1145:18792:25300/1	60	+
chr10	72141831	72141832	A00758:247:H2MVHDSX3:1:1269:15239:22592/1	60	+
chr10	72148331	72148332	A00758:247:H2MVHDSX3:1:1104:18421:6496/1	60	+
chr10	72155760	72155761	A00758:247:H2MVHDSX3:1:1123:2419:7623/1	60	+
chr10	72177245	72177246	A00758:247:H2MVHDSX3:1:1106:14877:9471/1	60	+
chr10	72186480	72186481	A00758:247:H2MVHDSX3:3:1241:8865:24893/1	60	+
chr10	72190168	72190169	A00758:247:H2MVHDSX3:1:2560:26440:21543	60	-
chr10	72190169	72190170	A00758:247:H2MVHDSX3:2:1266:32877:13088/1	60	-
chr10	72190170	72190171	A00758:247:H2MVHDSX3:2:2236:12843:11992	60	-
chr10	72192125	72192126	A00758:247:H2MVHDSX3:1:1269:17653:1783	60	-
chr10	72214398	72214399	A00758:247:H2MVHDSX3:1:1106:18502:15374/1	60	+
chr10	72229794	72229795	A00758:247:H2MVHDSX3:2:1248:28556:32784/1	60	+
chr10	72229796	72229797	A00758:247:H2MVHDSX3:1:2560:25726:21308	60	+
chr10	72252858	72252859	A00758:247:H2MVHDSX3:1:1109:28438:32268/1	60	+
chr10	72348130	72348131	A00758:247:H2MVHDSX3:3:1666:8974:35822/1	60	+
chr10	72471958	72471959	A00758:247:H2MVHDSX3:4:2565:21477:24940	60	-
chr10	72522164	72522165	A00758:247:H2MVHDSX3:1:1276:28953:7451/1	60	+
chr10	72523596	72523597	A00758:247:H2MVHDSX3:3:1431:6506:33927/1	60	-
chr10	72528896	72528897	A00758:247:H2MVHDSX3:2:1616:15121:34851/1	60	-
chr10	72533598	72533599	A00758:247:H2MVHDSX3:1:1103:10529:23077/1	60	+
chr10	72732356	72732357	A00758:247:H2MVHDSX3:1:1202:20998:18944/1	60	+
chr10	73045497	73045498	A00758:247:H2MVHDSX3:1:1415:2076:3865/1	60	-
chr10	73046398	73046399	A00758:247:H2MVHDSX3:4:1406:22327:16266	60	+
chr10	73051680	73051681	A00758:247:H2MVHDSX3:1:1131:26693:17503/1	60	+
chr10	73085305	73085306	A00758:247:H2MVHDSX3:1:1122:4182:14278/1	60	-
chr10	73113005	73113006	A00758:247:H2MVHDSX3:2:2329:28519:1814	60	-
chr10	73132712	73132713	A00758:247:H2MVHDSX3:1:1145:5475:28510/1	60	-
chr10	73134111	73134112	A00758:247:H2MVHDSX3:1:1272:26024:8766/1	60	+
chr10	73241453	73241454	A00758:247:H2MVHDSX3:1:1113:10303:34178/1	60	+
chr10	73434940	73434941	A00758:247:H2MVHDSX3:2:1121:5059:35806	60	+
chr10	73438790	73438791	A00758:247:H2MVHDSX3:3:2177:26440:28839	60	-
chr10	73470691	73470692	A00758:247:H2MVHDSX3:1:1152:30861:14575/1	60	-
chr10	73478885	73478886	A00758:247:H2MVHDSX3:1:1106:16794:6684/1	60	+
chr10	73527488	73527489	A00758:247:H2MVHDSX3:2:1134:19271:12226	60	-
chr10	73565108	73565109	A00758:247:H2MVHDSX3:1:1326:26440:10426/1	60	-
chr10	73571606	73571607	A00758:247:H2MVHDSX3:1:2246:13639:34976/1	60	+
chr10	73700151	73700152	A00758:247:H2MVHDSX3:4:2627:22851:5650	60	-
chr10	73718146	73718147	A00758:247:H2MVHDSX3:1:1372:2546:20682/1	60	-
chr10	73795462	73795463	A00758:247:H2MVHDSX3:2:2433:29830:24784/1	60	+
chr10	73847347	73847348	A00758:247:H2MVHDSX3:3:2466:3486:18959	60	-
chr10	74049074	74049075	A00758:247:H2MVHDSX3:3:1333:26820:20635	60	-
chr10	74066265	74066266	A00758:247:H2MVHDSX3:1:1145:21576:3286/1	60	+
chr10	74310342	74310343	A00758:247:H2MVHDSX3:1:1107:3703:31829/1	60	-
chr10	74323297	74323298	A00758:247:H2MVHDSX3:1:1345:6271:21778/1	60	+
chr10	74380500	74380501	A00758:247:H2MVHDSX3:2:2365:18105:19570/1	60	+
chr10	74421832	74421833	A00758:247:H2MVHDSX3:1:2675:7708:27743/1	60	+
chr10	74449439	74449440	A00758:247:H2MVHDSX3:4:2168:26829:32831	60	-
chr10	74490049	74490050	A00758:247:H2MVHDSX3:1:1504:31042:18991	60	-
chr10	74549326	74549327	A00758:247:H2MVHDSX3:1:1137:3070:5682/1	60	+
chr10	74576528	74576529	A00758:247:H2MVHDSX3:1:1111:24876:30577/1	60	+
chr10	74636370	74636371	A00758:247:H2MVHDSX3:1:2375:6171:21230/1	60	+
chr10	74953965	74953966	A00758:247:H2MVHDSX3:1:1262:27290:10895/1	60	-
chr10	74969488	74969489	A00758:247:H2MVHDSX3:1:1266:10737:35681/1	60	+
chr10	74971682	74971683	A00758:247:H2MVHDSX3:1:1603:30020:34976/1	60	-
chr10	75140345	75140346	A00758:247:H2MVHDSX3:1:1150:16667:12759/1	60	-
chr10	76782687	76782688	A00758:247:H2MVHDSX3:1:1676:9118:21825	60	-
chr10	76817990	76817991	A00758:247:H2MVHDSX3:1:1142:20112:31281	60	+
chr10	77261666	77261667	A00758:247:H2MVHDSX3:2:1127:11451:1689/1	60	-
chr10	77407879	77407880	A00758:247:H2MVHDSX3:1:1113:8467:9862/1	60	+
chr10	78380466	78380467	A00758:247:H2MVHDSX3:4:1670:10321:16924	60	+
chr10	78872480	78872481	A00758:247:H2MVHDSX3:2:1323:24686:29872/1	60	+
chr10	79138958	79138959	A00758:247:H2MVHDSX3:2:2419:3757:26976/1	60	+
chr10	80482506	80482507	A00758:247:H2MVHDSX3:3:1439:16107:3020	60	-
chr10	82016094	82016095	A00758:247:H2MVHDSX3:1:1221:27019:4445/1	60	-
chr10	84150143	84150144	A00758:247:H2MVHDSX3:3:1141:31946:13260/1	60	-
chr10	84150145	84150146	A00758:247:H2MVHDSX3:3:2139:27597:1344/1	60	-
chr10	84172390	84172391	A00758:247:H2MVHDSX3:3:1441:32696:13495	60	-
chr10	84298998	84298999	A00758:247:H2MVHDSX3:4:1407:24641:33646/1	60	-
chr10	84451192	84451193	A00758:247:H2MVHDSX3:2:1265:3287:25535	60	+
chr10	84475374	84475375	A00758:247:H2MVHDSX3:1:1330:20799:19507	60	-
chr10	85378966	85378967	A00758:247:H2MVHDSX3:1:2352:18945:9784	60	+
chr10	85486880	85486881	A00758:247:H2MVHDSX3:4:1117:10899:15264/1	60	+
chr10	86497806	86497807	A00758:247:H2MVHDSX3:1:2428:17526:22639	60	+
chr10	87068310	87068311	A00758:247:H2MVHDSX3:1:1124:13268:27352/1	60	+
chr10	87325014	87325015	A00758:247:H2MVHDSX3:1:1114:5963:7122/1	60	+
chr10	87552042	87552043	A00758:247:H2MVHDSX3:1:1139:19334:36667/1	60	+
chr10	87757323	87757324	A00758:247:H2MVHDSX3:1:1109:14787:15045/1	60	+
chr10	87813650	87813651	A00758:247:H2MVHDSX3:1:1159:3947:34444	60	-
chr10	87947645	87947646	A00758:247:H2MVHDSX3:1:1114:28257:25786/1	60	+
chr10	87952730	87952731	A00758:247:H2MVHDSX3:1:1327:5891:16297/1	60	+
chr10	87952921	87952922	A00758:247:H2MVHDSX3:1:1255:5240:25410	60	-
chr10	87960941	87960942	A00758:247:H2MVHDSX3:1:1373:5502:34475/1	60	+
chr10	88165143	88165144	A00758:247:H2MVHDSX3:1:1136:22028:6950	60	-
chr10	88291232	88291233	A00758:247:H2MVHDSX3:1:2302:5050:3161	60	+
chr10	88352599	88352600	A00758:247:H2MVHDSX3:1:2231:14516:7999	60	-
chr10	88360415	88360416	A00758:247:H2MVHDSX3:1:1169:4607:14951/1	60	-
chr10	88373753	88373754	A00758:247:H2MVHDSX3:2:1417:4110:10895/1	60	-
chr10	88373761	88373762	A00758:247:H2MVHDSX3:1:1353:24831:17127/1	60	-
[truncated: 15,468 more rows]
