# Supplementary material for: HIV-1 capsid stability enables inositol phosphate-independent infection of target cells and promotes integration into genes
Source: PLoS Pathog. 2023 Jun 2;19(6):e1011423. doi: 10.1371/journal.ppat.1011423 (PMC10266667; doi:10.1371/journal.ppat.1011423)
Supplement: S2 Data — (TAR.GZ) [file ppat.1011423.s013.tar.gz › CEM_WT_B/CA_P207A/Unique_hg38_integration_sites/7845-GS-17.bed]

chr1	775242	775243	A01177:42:HHKNYDSX3:1:1653:23737:31892	60	-
chr1	783301	783302	A01177:42:HHKNYDSX3:1:2238:18828:2754/1	60	+
chr1	785476	785477	A01177:42:HHKNYDSX3:1:1348:4363:20760/1	60	+
chr1	807790	807791	A01177:42:HHKNYDSX3:1:1245:2067:29810/1	60	-
chr1	831339	831340	A01177:42:HHKNYDSX3:1:1528:21920:3349/1	60	+
chr1	834464	834465	A01177:42:HHKNYDSX3:1:1110:5782:16047/1	60	+
chr1	965713	965714	A01177:42:HHKNYDSX3:1:2563:30707:4257	60	+
chr1	1225342	1225343	A01177:42:HHKNYDSX3:1:2642:4951:12320	60	-
chr1	1225344	1225345	A01177:42:HHKNYDSX3:1:1221:30725:13307/1	60	-
chr1	1254975	1254976	A01177:42:HHKNYDSX3:1:1168:17562:30373/1	60	+
chr1	1258042	1258043	A01177:42:HHKNYDSX3:1:1140:21359:11365	60	+
chr1	1259703	1259704	A01177:42:HHKNYDSX3:1:1170:4164:22200/1	60	+
chr1	1263860	1263861	A01177:42:HHKNYDSX3:1:1125:31250:21793/1	60	-
chr1	1265654	1265655	A01177:42:HHKNYDSX3:1:1545:24948:25629/1	60	-
chr1	1266000	1266001	A01177:42:HHKNYDSX3:2:1560:31819:8155	60	-
chr1	1266240	1266241	A01177:42:HHKNYDSX3:1:1323:4689:24205/1	60	+
chr1	1268434	1268435	A01177:42:HHKNYDSX3:1:1352:20844:23437/1	60	-
chr1	1279813	1279814	A01177:42:HHKNYDSX3:1:1163:26928:21512	60	-
chr1	1309528	1309529	A01177:42:HHKNYDSX3:1:1112:26286:12352	60	-
chr1	1310238	1310239	A01177:42:HHKNYDSX3:1:1476:31494:3176/1	60	-
chr1	1314627	1314628	A01177:42:HHKNYDSX3:1:1213:1344:13150/1	60	-
chr1	1316995	1316996	A01177:42:HHKNYDSX3:1:1105:17535:19523/1	60	+
chr1	1316996	1316997	A01177:42:HHKNYDSX3:1:1249:19334:5415	60	+
chr1	1316997	1316998	A01177:42:HHKNYDSX3:1:2140:1108:32784	60	+
chr1	1317115	1317116	A01177:42:HHKNYDSX3:1:1108:21368:3396	60	+
chr1	1317798	1317799	A01177:42:HHKNYDSX3:1:1119:30129:28338/1	60	+
chr1	1318739	1318740	A01177:42:HHKNYDSX3:1:1651:2944:28761/1	60	+
chr1	1378655	1378656	A01177:42:HHKNYDSX3:2:2224:17119:25661/1	60	+
chr1	1378656	1378657	A01177:42:HHKNYDSX3:2:1125:1443:8938/1	60	+
chr1	1387772	1387773	A01177:42:HHKNYDSX3:1:2667:12988:33004	60	+
chr1	1391060	1391061	A01177:42:HHKNYDSX3:2:1633:28565:36432/1	60	-
chr1	1391131	1391132	A01177:42:HHKNYDSX3:1:1227:21070:31156/1	60	+
chr1	1391361	1391362	A01177:42:HHKNYDSX3:1:2375:14696:36401/1	60	-
chr1	1391618	1391619	A01177:42:HHKNYDSX3:1:1157:23466:4961/1	60	+
chr1	1392594	1392595	A01177:42:HHKNYDSX3:1:1551:12879:26021/1	60	-
chr1	1393779	1393780	A01177:42:HHKNYDSX3:2:1144:18439:26443	60	-
chr1	1394408	1394409	A01177:42:HHKNYDSX3:1:1224:17354:7717/1	60	+
chr1	1403813	1403814	A01177:42:HHKNYDSX3:1:2332:30662:33865/1	60	+
chr1	1483593	1483594	A01177:42:HHKNYDSX3:1:2222:16179:13698/1	60	+
chr1	1495239	1495240	A01177:42:HHKNYDSX3:1:1115:11858:27759/1	60	+
chr1	1522771	1522772	A01177:42:HHKNYDSX3:1:1209:7627:12289	60	+
chr1	1565243	1565244	A01177:42:HHKNYDSX3:1:1178:23502:4272/1	60	-
chr1	1569539	1569540	A01177:42:HHKNYDSX3:1:2323:20537:22028/1	60	-
chr1	1570042	1570043	A01177:42:HHKNYDSX3:1:1125:19379:24752/1	60	-
chr1	1572219	1572220	A01177:42:HHKNYDSX3:1:2460:27100:4648	60	-
chr1	1638644	1638645	A01177:42:HHKNYDSX3:2:2332:24162:14465	60	+
chr1	1650464	1650465	A01177:42:HHKNYDSX3:1:1113:23176:25379/1	60	-
chr1	1655376	1655377	A01177:42:HHKNYDSX3:1:1168:24343:1470/1	60	+
chr1	1715842	1715843	A01177:42:HHKNYDSX3:1:1140:14009:14982	60	+
chr1	1719807	1719808	A01177:42:HHKNYDSX3:1:1538:30101:26819	60	-
chr1	1721485	1721486	A01177:42:HHKNYDSX3:1:1101:4616:11741	60	-
chr1	1733420	1733421	A01177:42:HHKNYDSX3:1:1444:8359:22545/1	60	+
chr1	1769472	1769473	A01177:42:HHKNYDSX3:1:1325:20030:19586	60	-
chr1	1772682	1772683	A01177:42:HHKNYDSX3:1:1315:2591:16000/1	60	-
chr1	1802706	1802707	A01177:42:HHKNYDSX3:1:1130:30011:6684/1	60	+
chr1	1809163	1809164	A01177:42:HHKNYDSX3:1:1251:31060:17268/1	60	-
chr1	1810525	1810526	A01177:42:HHKNYDSX3:1:1249:31177:12305	60	-
chr1	1810526	1810527	A01177:42:HHKNYDSX3:1:1345:13304:27946/1	60	-
chr1	1813358	1813359	A01177:42:HHKNYDSX3:2:1522:4679:3458	60	-
chr1	1820570	1820571	A01177:42:HHKNYDSX3:1:1165:5855:27195/1	60	-
chr1	1821633	1821634	A01177:42:HHKNYDSX3:1:2543:10041:5541	60	-
chr1	1828808	1828809	A01177:42:HHKNYDSX3:2:2163:25129:17675	60	-
chr1	1834136	1834137	A01177:42:HHKNYDSX3:2:1260:9616:30420	60	-
chr1	1835603	1835604	A01177:42:HHKNYDSX3:1:1129:25400:17018/1	60	-
chr1	1878246	1878247	A01177:42:HHKNYDSX3:1:1313:13503:9627/1	60	+
chr1	1882411	1882412	A01177:42:HHKNYDSX3:1:1106:4110:3443/1	60	-
chr1	3648266	3648267	A01177:42:HHKNYDSX3:1:1106:15194:19413/1	60	+
chr1	3834454	3834455	A01177:42:HHKNYDSX3:1:1225:30680:5212/1	60	+
chr1	6123599	6123600	A01177:42:HHKNYDSX3:2:1473:2718:35008	60	+
chr1	6195535	6195536	A01177:42:HHKNYDSX3:1:1138:3821:6793/1	60	+
chr1	6202891	6202892	A01177:42:HHKNYDSX3:1:1661:7301:6057	60	-
chr1	6324472	6324473	A01177:42:HHKNYDSX3:1:1129:21495:24815/1	60	+
chr1	6605929	6605930	A01177:42:HHKNYDSX3:1:1152:19144:34366/1	60	-
chr1	6819802	6819803	A01177:42:HHKNYDSX3:2:1503:4562:35665/1	60	-
chr1	6827525	6827526	A01177:42:HHKNYDSX3:1:1150:22055:25692/1	60	-
chr1	6857707	6857708	A01177:42:HHKNYDSX3:1:1275:14977:21324/1	60	+
chr1	7059610	7059611	A01177:42:HHKNYDSX3:1:1119:25446:16845	60	-
chr1	7797432	7797433	A01177:42:HHKNYDSX3:1:1238:10845:33207/1	60	+
chr1	8093493	8093494	A01177:42:HHKNYDSX3:1:1426:3504:7404/1	60	-
chr1	8256971	8256972	A01177:42:HHKNYDSX3:2:1352:1551:9752/1	60	+
chr1	8541938	8541939	A01177:42:HHKNYDSX3:1:2263:9182:3427/1	60	+
chr1	8635490	8635491	A01177:42:HHKNYDSX3:1:1104:24840:13385/1	60	+
chr1	8796204	8796205	A01177:42:HHKNYDSX3:1:2361:23845:14137	60	-
chr1	8877337	8877338	A01177:42:HHKNYDSX3:2:2630:27028:8844/1	60	+
chr1	9146899	9146900	A01177:42:HHKNYDSX3:2:1337:30400:25144/1	60	-
chr1	9554905	9554906	A01177:42:HHKNYDSX3:1:1130:17201:20165/1	60	+
chr1	9568032	9568033	A01177:42:HHKNYDSX3:2:1465:24659:28729/1	60	+
chr1	9581167	9581168	A01177:42:HHKNYDSX3:2:2213:11198:15781	60	-
chr1	9635094	9635095	A01177:42:HHKNYDSX3:2:1318:14841:24815/1	60	-
chr1	9661048	9661049	A01177:42:HHKNYDSX3:1:2342:13223:17879/1	60	-
chr1	9728901	9728902	A01177:42:HHKNYDSX3:2:2363:24361:1626	60	-
chr1	9728903	9728904	A01177:42:HHKNYDSX3:1:2623:3287:31391	60	-
chr1	10054738	10054739	A01177:42:HHKNYDSX3:1:2150:5294:23281	60	+
chr1	10120209	10120210	A01177:42:HHKNYDSX3:1:2552:13521:26287/1	60	+
chr1	10128624	10128625	A01177:42:HHKNYDSX3:1:1140:16170:1188/1	60	+
chr1	10149806	10149807	A01177:42:HHKNYDSX3:1:1160:31286:9173/1	60	-
chr1	10232436	10232437	A01177:42:HHKNYDSX3:2:2435:1163:12367/1	60	-
chr1	10293192	10293193	A01177:42:HHKNYDSX3:1:2221:3323:8406	60	+
chr1	10327274	10327275	A01177:42:HHKNYDSX3:1:1635:9896:19069/1	60	+
chr1	10515478	10515479	A01177:42:HHKNYDSX3:1:2525:3540:8688/1	60	-
chr1	10515677	10515678	A01177:42:HHKNYDSX3:1:2235:23068:6308/1	60	+
chr1	11093706	11093707	A01177:42:HHKNYDSX3:2:2436:29812:7279/1	60	-
chr1	11096626	11096627	A01177:42:HHKNYDSX3:2:2159:32877:36292	60	-
chr1	11096628	11096629	A01177:42:HHKNYDSX3:1:1117:17436:1971/1	60	-
chr1	11118504	11118505	A01177:42:HHKNYDSX3:2:2456:24008:32894/1	60	+
chr1	11144966	11144967	A01177:42:HHKNYDSX3:1:2114:25626:14935	60	-
chr1	11182318	11182319	A01177:42:HHKNYDSX3:1:1156:29360:19241/1	60	-
chr1	11216413	11216414	A01177:42:HHKNYDSX3:1:1118:11668:16407/1	60	+
chr1	11225013	11225014	A01177:42:HHKNYDSX3:1:1144:9109:9627/1	60	+
chr1	11225648	11225649	A01177:42:HHKNYDSX3:1:1550:11993:14372/1	60	+
chr1	11225649	11225650	A01177:42:HHKNYDSX3:1:2635:22001:28197	60	+
chr1	11241962	11241963	A01177:42:HHKNYDSX3:2:2362:28881:23484	60	-
chr1	11255243	11255244	A01177:42:HHKNYDSX3:1:1164:29984:31438	60	+
chr1	11276145	11276146	A01177:42:HHKNYDSX3:1:1127:26205:12242/1	60	+
chr1	11284897	11284898	A01177:42:HHKNYDSX3:2:2304:14995:8703/1	60	+
chr1	11817847	11817848	A01177:42:HHKNYDSX3:1:1270:11279:18458/1	60	-
chr1	11984795	11984796	A01177:42:HHKNYDSX3:1:1104:29026:2440/1	60	+
chr1	12132579	12132580	A01177:42:HHKNYDSX3:1:1328:21829:34162/1	60	+
chr1	12132836	12132837	A01177:42:HHKNYDSX3:1:1114:8712:34240/1	60	-
chr1	12294390	12294391	A01177:42:HHKNYDSX3:1:1601:9950:1971/1	60	+
chr1	12295808	12295809	A01177:42:HHKNYDSX3:1:1127:16541:26224/1	60	+
chr1	12333760	12333761	A01177:42:HHKNYDSX3:1:1201:32208:1971/1	60	-
chr1	12370645	12370646	A01177:42:HHKNYDSX3:1:1432:28980:33176/1	60	+
chr1	12370646	12370647	A01177:42:HHKNYDSX3:1:2155:10185:31782/1	60	+
chr1	12378303	12378304	A01177:42:HHKNYDSX3:1:1171:32371:9706/1	60	+
chr1	13734734	13734735	A01177:42:HHKNYDSX3:1:1114:6822:19006/1	60	+
chr1	15342998	15342999	A01177:42:HHKNYDSX3:1:1546:6108:3239/1	60	+
chr1	15655046	15655047	A01177:42:HHKNYDSX3:1:2175:31060:28103/1	60	+
chr1	15661517	15661518	A01177:42:HHKNYDSX3:1:1136:30147:33191/1	60	-
chr1	15875526	15875527	A01177:42:HHKNYDSX3:1:1234:18738:33223/1	60	-
chr1	15917221	15917222	A01177:42:HHKNYDSX3:1:2336:13838:32597	60	-
chr1	15918751	15918752	A01177:42:HHKNYDSX3:1:1113:4056:34319/1	60	+
chr1	16270047	16270048	A01177:42:HHKNYDSX3:2:1241:11397:19413	60	+
chr1	16291959	16291960	A01177:42:HHKNYDSX3:1:1129:25265:10457/1	60	+
chr1	16292081	16292082	A01177:42:HHKNYDSX3:1:1450:14913:13949/1	60	+
chr1	16312145	16312146	A01177:42:HHKNYDSX3:1:1125:28510:31923/1	60	+
chr1	16369360	16369361	A01177:42:HHKNYDSX3:1:1145:1868:12461/1	60	-
chr1	16579590	16579591	A01177:42:HHKNYDSX3:1:1137:28049:1720/1	60	+
chr1	17003196	17003197	A01177:42:HHKNYDSX3:2:1255:29288:15640/1	60	+
chr1	17050616	17050617	A01177:42:HHKNYDSX3:1:1134:15067:30530/1	60	+
chr1	17842142	17842143	A01177:42:HHKNYDSX3:1:2642:13666:16642/1	60	-
chr1	17853190	17853191	A01177:42:HHKNYDSX3:1:1409:25572:24987	60	-
chr1	18042597	18042598	A01177:42:HHKNYDSX3:2:1625:12635:34867	60	+
chr1	19134685	19134686	A01177:42:HHKNYDSX3:1:1102:16749:9424	60	-
chr1	19159638	19159639	A01177:42:HHKNYDSX3:1:1234:8404:19272/1	60	+
chr1	19201910	19201911	A01177:42:HHKNYDSX3:1:2673:25328:22279	60	+
chr1	19356780	19356781	A01177:42:HHKNYDSX3:1:1129:15040:17863/1	60	+
chr1	19409501	19409502	A01177:42:HHKNYDSX3:2:2661:22688:32612/1	60	-
chr1	19409502	19409503	A01177:42:HHKNYDSX3:1:1475:6958:29262/1	60	-
chr1	19601797	19601798	A01177:42:HHKNYDSX3:1:1143:3070:34303/1	60	-
chr1	19712550	19712551	A01177:42:HHKNYDSX3:1:1608:29089:1266	60	-
chr1	19892089	19892090	A01177:42:HHKNYDSX3:1:1141:28212:32315/1	60	+
chr1	19892090	19892091	A01177:42:HHKNYDSX3:1:2249:13413:14450	60	+
chr1	19892091	19892092	A01177:42:HHKNYDSX3:2:2469:1579:2096	60	+
chr1	20763442	20763443	A01177:42:HHKNYDSX3:1:1123:31250:29121/1	60	+
chr1	20930199	20930200	A01177:42:HHKNYDSX3:2:1645:29640:18756	60	-
chr1	20995669	20995670	A01177:42:HHKNYDSX3:1:1427:10990:28698	60	+
chr1	21043297	21043298	A01177:42:HHKNYDSX3:1:1152:25599:27101/1	60	+
chr1	21058194	21058195	A01177:42:HHKNYDSX3:1:1124:1850:24737/1	60	-
chr1	21074404	21074405	A01177:42:HHKNYDSX3:1:1101:19651:20619/1	60	+
chr1	21133589	21133590	A01177:42:HHKNYDSX3:1:1214:18819:33552/1	60	+
chr1	21461405	21461406	A01177:42:HHKNYDSX3:1:1126:11035:14967	60	-
chr1	21463686	21463687	A01177:42:HHKNYDSX3:1:1142:13729:14497/1	60	+
chr1	22541004	22541005	A01177:42:HHKNYDSX3:1:2448:9787:16501/1	60	+
chr1	22697421	22697422	A01177:42:HHKNYDSX3:1:2367:17725:1188	60	+
chr1	23031515	23031516	A01177:42:HHKNYDSX3:1:1151:18105:30968/1	60	+
chr1	23043977	23043978	A01177:42:HHKNYDSX3:2:1325:23167:34976/1	60	-
chr1	23044924	23044925	A01177:42:HHKNYDSX3:1:1624:9887:3302/1	60	-
chr1	23065927	23065928	A01177:42:HHKNYDSX3:1:1117:18295:1454/1	60	+
chr1	23071626	23071627	A01177:42:HHKNYDSX3:1:1132:6560:18333/1	60	-
chr1	23127236	23127237	A01177:42:HHKNYDSX3:2:1554:4327:30123/1	60	-
chr1	23135855	23135856	A01177:42:HHKNYDSX3:1:1268:6858:13119/1	60	+
chr1	23306272	23306273	A01177:42:HHKNYDSX3:1:1546:14516:24408/1	60	-
chr1	23308516	23308517	A01177:42:HHKNYDSX3:1:2258:2546:8656/1	60	+
chr1	23318405	23318406	A01177:42:HHKNYDSX3:1:1155:32145:6590/1	60	-
chr1	23340199	23340200	A01177:42:HHKNYDSX3:1:1122:22001:9064/1	60	+
chr1	23404945	23404946	A01177:42:HHKNYDSX3:1:1275:32533:16157/1	60	-
chr1	23637045	23637046	A01177:42:HHKNYDSX3:2:1368:2311:8938	60	+
chr1	23702834	23702835	A01177:42:HHKNYDSX3:1:1314:22019:13009/1	60	+
chr1	23762201	23762202	A01177:42:HHKNYDSX3:2:1434:11704:15624	60	-
chr1	23817999	23818000	A01177:42:HHKNYDSX3:1:1347:17228:1736/1	60	+
chr1	23969523	23969524	A01177:42:HHKNYDSX3:2:2241:15420:25410	60	+
chr1	24651500	24651501	A01177:42:HHKNYDSX3:1:1231:8350:12759	60	-
chr1	24671629	24671630	A01177:42:HHKNYDSX3:1:1429:26413:13197/1	60	+
chr1	24775861	24775862	A01177:42:HHKNYDSX3:1:1116:16170:28307/1	60	-
chr1	25244011	25244012	A01177:42:HHKNYDSX3:1:1118:30960:10520/1	60	-
chr1	25350008	25350009	A01177:42:HHKNYDSX3:1:1147:20663:21621/1	60	-
chr1	25446838	25446839	A01177:42:HHKNYDSX3:1:1352:26332:1313/1	60	+
chr1	25448183	25448184	A01177:42:HHKNYDSX3:1:1144:20754:25347/1	60	-
chr1	25463542	25463543	A01177:42:HHKNYDSX3:1:1606:2121:10113/1	60	+
chr1	25480863	25480864	A01177:42:HHKNYDSX3:2:2340:16315:3912	60	-
chr1	25903791	25903792	A01177:42:HHKNYDSX3:1:1103:22083:15123/1	60	-
chr1	26254560	26254561	A01177:42:HHKNYDSX3:1:2172:20356:21621/1	60	-
chr1	26455389	26455390	A01177:42:HHKNYDSX3:1:2212:24352:24377	60	-
chr1	26470302	26470303	A01177:42:HHKNYDSX3:1:1446:7220:26960	60	+
chr1	26715646	26715647	A01177:42:HHKNYDSX3:1:1109:26313:20478	60	-
chr1	26729353	26729354	A01177:42:HHKNYDSX3:2:1109:21061:3803/1	60	+
chr1	26735427	26735428	A01177:42:HHKNYDSX3:1:2175:9878:28651/1	60	+
chr1	26735849	26735850	A01177:42:HHKNYDSX3:1:1105:25464:24455/1	60	+
chr1	26750338	26750339	A01177:42:HHKNYDSX3:1:1365:29939:29794	60	-
chr1	26833122	26833123	A01177:42:HHKNYDSX3:1:1272:17300:14606/1	60	+
chr1	26909319	26909320	A01177:42:HHKNYDSX3:1:1130:9064:26209/1	60	+
chr1	26925098	26925099	A01177:42:HHKNYDSX3:1:1569:31765:5087/1	60	-
chr1	27002528	27002529	A01177:42:HHKNYDSX3:1:1109:20048:28322	60	+
chr1	27278627	27278628	A01177:42:HHKNYDSX3:2:1425:8838:8938/1	60	+
chr1	27325393	27325394	A01177:42:HHKNYDSX3:1:1258:1868:18411	60	-
chr1	27330648	27330649	A01177:42:HHKNYDSX3:1:1272:10809:8938/1	60	+
chr1	27465586	27465587	A01177:42:HHKNYDSX3:1:1324:11469:15468	60	-
chr1	27473521	27473522	A01177:42:HHKNYDSX3:1:2562:16179:18427	60	+
chr1	27792643	27792644	A01177:42:HHKNYDSX3:1:1119:8495:15546/1	60	-
chr1	27801816	27801817	A01177:42:HHKNYDSX3:1:2165:16586:35133	60	-
chr1	27804144	27804145	A01177:42:HHKNYDSX3:1:1135:29288:21840/1	60	+
chr1	27819721	27819722	A01177:42:HHKNYDSX3:1:1174:17833:35383/1	60	+
chr1	27891862	27891863	A01177:42:HHKNYDSX3:1:1101:4716:20713/1	60	-
chr1	27898008	27898009	A01177:42:HHKNYDSX3:1:1354:4417:8703/1	60	+
chr1	28034174	28034175	A01177:42:HHKNYDSX3:1:1117:13051:13166/1	60	+
chr1	28059341	28059342	A01177:42:HHKNYDSX3:1:1135:6876:3255/1	60	-
chr1	28064201	28064202	A01177:42:HHKNYDSX3:1:1237:2103:27398	60	+
chr1	28209284	28209285	A01177:42:HHKNYDSX3:1:1152:3269:9439/1	60	+
chr1	28214371	28214372	A01177:42:HHKNYDSX3:1:1211:22073:16423	60	-
chr1	28237171	28237172	A01177:42:HHKNYDSX3:1:1225:17345:16939/1	60	+
chr1	28393104	28393105	A01177:42:HHKNYDSX3:1:2409:25328:22498/1	60	+
chr1	28419033	28419034	A01177:42:HHKNYDSX3:1:1572:24288:19257/1	60	-
chr1	28424985	28424986	A01177:42:HHKNYDSX3:1:1101:25997:2394	60	+
chr1	28439476	28439477	A01177:42:HHKNYDSX3:1:1130:23077:25614/1	60	+
chr1	28554742	28554743	A01177:42:HHKNYDSX3:1:1235:27434:8390/1	60	-
chr1	28609130	28609131	A01177:42:HHKNYDSX3:1:1102:31729:9064	60	+
chr1	28621110	28621111	A01177:42:HHKNYDSX3:1:1212:12445:7451/1	60	+
chr1	28647230	28647231	A01177:42:HHKNYDSX3:1:1255:31756:28087/1	60	-
chr1	28692815	28692816	A01177:42:HHKNYDSX3:2:1344:26521:29324	60	-
chr1	28748721	28748722	A01177:42:HHKNYDSX3:1:1128:12653:20807/1	60	+
chr1	28753110	28753111	A01177:42:HHKNYDSX3:1:1162:30915:1235/1	60	+
chr1	28955147	28955148	A01177:42:HHKNYDSX3:2:1321:28375:23046/1	60	+
chr1	29002857	29002858	A01177:42:HHKNYDSX3:1:1242:25952:23015/1	60	+
chr1	29093622	29093623	A01177:42:HHKNYDSX3:1:1461:23945:17503/1	60	-
chr1	29170098	29170099	A01177:42:HHKNYDSX3:1:1277:24334:25786	60	+
chr1	29172536	29172537	A01177:42:HHKNYDSX3:1:1153:12029:36010	60	-
chr1	30228866	30228867	A01177:42:HHKNYDSX3:1:1269:16938:14575/1	60	-
chr1	30966797	30966798	A01177:42:HHKNYDSX3:1:1478:16278:36229/1	60	+
chr1	30987688	30987689	A01177:42:HHKNYDSX3:1:2335:15935:36511/1	60	+
chr1	31012982	31012983	A01177:42:HHKNYDSX3:1:1457:19795:20807/1	60	+
chr1	31035373	31035374	A01177:42:HHKNYDSX3:1:1214:11632:20384/1	60	-
chr1	31278563	31278564	A01177:42:HHKNYDSX3:1:2629:14443:18771	60	-
chr1	31356177	31356178	A01177:42:HHKNYDSX3:2:1339:2040:14512	60	+
chr1	31822204	31822205	A01177:42:HHKNYDSX3:2:1310:5466:13182/1	60	+
chr1	31891451	31891452	A01177:42:HHKNYDSX3:1:1263:5222:32487	60	-
chr1	31897323	31897324	A01177:42:HHKNYDSX3:1:1276:11595:24361/1	60	+
chr1	31912933	31912934	A01177:42:HHKNYDSX3:1:1108:25599:33771/1	60	+
chr1	31913603	31913604	A01177:42:HHKNYDSX3:1:1278:2374:3912/1	60	+
chr1	31916795	31916796	A01177:42:HHKNYDSX3:1:2156:5954:24737/1	60	+
chr1	31920373	31920374	A01177:42:HHKNYDSX3:1:1151:30472:19758/1	60	+
chr1	31924372	31924373	A01177:42:HHKNYDSX3:1:1139:7826:20337/1	60	-
chr1	31925362	31925363	A01177:42:HHKNYDSX3:1:1319:4915:2425/1	60	+
chr1	32030388	32030389	A01177:42:HHKNYDSX3:1:1201:24668:28213/1	60	-
chr1	32125194	32125195	A01177:42:HHKNYDSX3:1:1130:4770:14920/1	60	+
chr1	32186405	32186406	A01177:42:HHKNYDSX3:1:2463:32633:11788/1	60	-
chr1	32258896	32258897	A01177:42:HHKNYDSX3:1:1235:12418:1642	60	-
chr1	32629153	32629154	A01177:42:HHKNYDSX3:2:2624:14642:28385/1	60	+
chr1	32821464	32821465	A01177:42:HHKNYDSX3:1:1135:14534:16986	60	+
chr1	32828028	32828029	A01177:42:HHKNYDSX3:2:1342:14922:20509	60	+
chr1	32831228	32831229	A01177:42:HHKNYDSX3:1:1469:13756:8187/1	60	+
chr1	32850472	32850473	A01177:42:HHKNYDSX3:1:1253:20238:12837/1	60	-
chr1	32855597	32855598	A01177:42:HHKNYDSX3:1:1260:7844:2895/1	60	-
chr1	33016033	33016034	A01177:42:HHKNYDSX3:1:1127:14931:26068/1	60	-
chr1	33131959	33131960	A01177:42:HHKNYDSX3:1:1104:8305:32471/1	60	-
chr1	35015197	35015198	A01177:42:HHKNYDSX3:2:2369:8015:14935	60	+
chr1	35024541	35024542	A01177:42:HHKNYDSX3:1:2221:6650:31704/1	60	+
chr1	35030113	35030114	A01177:42:HHKNYDSX3:1:1241:15411:13182/1	60	+
chr1	35314746	35314747	A01177:42:HHKNYDSX3:1:1548:3902:35618	60	+
chr1	35372030	35372031	A01177:42:HHKNYDSX3:1:1252:27896:1548/1	60	-
chr1	35381864	35381865	A01177:42:HHKNYDSX3:1:1630:4164:36886/1	60	-
chr1	35390348	35390349	A01177:42:HHKNYDSX3:1:1305:28366:36902/1	60	-
chr1	35394073	35394074	A01177:42:HHKNYDSX3:1:1154:14660:27164/1	60	-
chr1	35406019	35406020	A01177:42:HHKNYDSX3:1:2468:15781:15546/1	60	+
chr1	35523313	35523314	A01177:42:HHKNYDSX3:1:1172:26332:8453/1	60	-
chr1	35761689	35761690	A01177:42:HHKNYDSX3:1:1171:12789:18850/1	60	+
chr1	36003250	36003251	A01177:42:HHKNYDSX3:1:1267:23863:22341/1	60	+
chr1	36279961	36279962	A01177:42:HHKNYDSX3:1:1312:23086:21245/1	60	+
chr1	36295647	36295648	A01177:42:HHKNYDSX3:1:2317:23276:34632/1	60	+
chr1	36396010	36396011	A01177:42:HHKNYDSX3:1:1456:1660:36088/1	60	-
chr1	36457078	36457079	A01177:42:HHKNYDSX3:1:1153:19325:11287/1	60	-
chr1	37832078	37832079	A01177:42:HHKNYDSX3:1:1137:11225:35618/1	60	-
chr1	37833348	37833349	A01177:42:HHKNYDSX3:1:1632:2013:21887/1	60	+
chr1	39217722	39217723	A01177:42:HHKNYDSX3:1:2136:10465:35869/1	60	+
chr1	39268638	39268639	A01177:42:HHKNYDSX3:1:1117:20003:25645/1	60	-
chr1	39312730	39312731	A01177:42:HHKNYDSX3:1:2202:18150:23750	60	-
chr1	39321551	39321552	A01177:42:HHKNYDSX3:1:1370:11541:19633	60	-
chr1	39362747	39362748	A01177:42:HHKNYDSX3:1:1442:23728:13213/1	60	-
chr1	39377268	39377269	A01177:42:HHKNYDSX3:1:1245:6506:34616/1	60	-
chr1	39425917	39425918	A01177:42:HHKNYDSX3:1:1469:5294:16078/1	60	-
chr1	39428924	39428925	A01177:42:HHKNYDSX3:1:1139:32045:11490/1	60	+
chr1	40192269	40192270	A01177:42:HHKNYDSX3:1:1139:27290:8202/1	60	-
chr1	40210543	40210544	A01177:42:HHKNYDSX3:1:1542:3088:16579/1	60	-
chr1	40221319	40221320	A01177:42:HHKNYDSX3:2:1118:5828:11240/1	60	-
chr1	40222746	40222747	A01177:42:HHKNYDSX3:1:1556:26829:28009/1	60	+
chr1	40231520	40231521	A01177:42:HHKNYDSX3:1:1522:16297:32440/1	60	-
chr1	40696506	40696507	A01177:42:HHKNYDSX3:1:1502:25789:24486/1	60	-
chr1	40736181	40736182	A01177:42:HHKNYDSX3:2:2549:30400:10207	60	+
chr1	41009953	41009954	A01177:42:HHKNYDSX3:1:1645:5448:24392/1	60	+
chr1	41124088	41124089	A01177:42:HHKNYDSX3:2:2646:2998:21715/1	60	-
chr1	41138304	41138305	A01177:42:HHKNYDSX3:2:1154:5674:13667	60	-
chr1	41194202	41194203	A01177:42:HHKNYDSX3:1:1666:29785:32189/1	60	-
chr1	41196335	41196336	A01177:42:HHKNYDSX3:1:1215:28574:15029	60	+
chr1	42695016	42695017	A01177:42:HHKNYDSX3:1:1410:28863:8046/1	60	+
chr1	42695340	42695341	A01177:42:HHKNYDSX3:1:1106:32796:12633/1	60	+
chr1	42769656	42769657	A01177:42:HHKNYDSX3:1:1346:1172:7968/1	60	+
chr1	42840021	42840022	A01177:42:HHKNYDSX3:1:1115:18918:8390/1	60	-
chr1	42949582	42949583	A01177:42:HHKNYDSX3:2:2530:8467:23954/1	60	+
chr1	43127478	43127479	A01177:42:HHKNYDSX3:2:1534:18954:10520/1	60	-
chr1	43404076	43404077	A01177:42:HHKNYDSX3:2:2154:14073:28682	60	+
chr1	43678260	43678261	A01177:42:HHKNYDSX3:1:1127:4146:22983/1	60	+
chr1	43711096	43711097	A01177:42:HHKNYDSX3:1:1221:12717:36041/1	60	-
chr1	43748180	43748181	A01177:42:HHKNYDSX3:1:2630:28040:25629/1	60	+
chr1	43751740	43751741	A01177:42:HHKNYDSX3:1:1620:30969:24940	60	-
chr1	43822709	43822710	A01177:42:HHKNYDSX3:1:2178:17960:23140/1	60	-
chr1	43822710	43822711	A01177:42:HHKNYDSX3:1:1167:11116:16924/1	60	-
chr1	43846490	43846491	A01177:42:HHKNYDSX3:1:1443:16342:29168/1	60	+
chr1	43857627	43857628	A01177:42:HHKNYDSX3:1:1220:16794:16579/1	60	+
chr1	43890420	43890421	A01177:42:HHKNYDSX3:1:1206:30897:21966/1	60	+
chr1	43925156	43925157	A01177:42:HHKNYDSX3:1:1229:27570:27696	60	-
chr1	44026449	44026450	A01177:42:HHKNYDSX3:2:2452:17770:25535/1	60	-
chr1	44324681	44324682	A01177:42:HHKNYDSX3:2:2564:29143:32017/1	60	+
chr1	44335294	44335295	A01177:42:HHKNYDSX3:1:1105:18349:19492	60	-
chr1	44761986	44761987	A01177:42:HHKNYDSX3:1:1166:7961:12680/1	60	-
chr1	44806600	44806601	A01177:42:HHKNYDSX3:1:1106:2573:34194/1	60	+
chr1	44953463	44953464	A01177:42:HHKNYDSX3:1:1343:6325:8375/1	60	+
chr1	45231087	45231088	A01177:42:HHKNYDSX3:1:1326:29134:10833	60	+
chr1	45505244	45505245	A01177:42:HHKNYDSX3:1:2516:21251:14309	60	+
chr1	45626563	45626564	A01177:42:HHKNYDSX3:2:1273:30291:23703/1	60	+
chr1	45685068	45685069	A01177:42:HHKNYDSX3:1:1275:10321:3740	60	+
chr1	45730218	45730219	A01177:42:HHKNYDSX3:2:1319:23529:34068/1	60	-
chr1	45839898	45839899	A01177:42:HHKNYDSX3:1:1252:19524:29700/1	60	+
chr1	45839899	45839900	A01177:42:HHKNYDSX3:1:1573:12834:22999/1	60	+
chr1	46059311	46059312	A01177:42:HHKNYDSX3:1:1205:28510:25880/1	60	-
chr1	46074558	46074559	A01177:42:HHKNYDSX3:2:2672:24126:25739/1	60	+
chr1	46117243	46117244	A01177:42:HHKNYDSX3:1:1153:8594:19038/1	60	-
chr1	46293091	46293092	A01177:42:HHKNYDSX3:1:1511:31702:21981/1	60	-
chr1	46429784	46429785	A01177:42:HHKNYDSX3:1:1153:12301:35446	60	+
chr1	46663832	46663833	A01177:42:HHKNYDSX3:1:1257:19370:5509	60	-
chr1	46680911	46680912	A01177:42:HHKNYDSX3:1:1524:10375:24220	60	-
chr1	47102794	47102795	A01177:42:HHKNYDSX3:1:1247:19099:5603/1	60	-
chr1	47298536	47298537	A01177:42:HHKNYDSX3:1:1650:31132:6496/1	60	+
chr1	50538030	50538031	A01177:42:HHKNYDSX3:1:1158:4833:36135/1	60	+
chr1	50666245	50666246	A01177:42:HHKNYDSX3:1:1211:3251:11412/1	60	+
chr1	50931217	50931218	A01177:42:HHKNYDSX3:1:1460:31955:14465/1	60	-
chr1	51254693	51254694	A01177:42:HHKNYDSX3:1:1269:13874:19351	60	+
chr1	51440548	51440549	A01177:42:HHKNYDSX3:1:1511:17201:26083/1	60	-
chr1	51455260	51455261	A01177:42:HHKNYDSX3:1:1259:11216:14779/1	60	-
chr1	51838510	51838511	A01177:42:HHKNYDSX3:2:2672:23484:3145/1	60	+
chr1	52434980	52434981	A01177:42:HHKNYDSX3:1:1110:30734:25974/1	60	+
chr1	52472101	52472102	A01177:42:HHKNYDSX3:1:1476:26729:17221/1	60	+
chr1	52518144	52518145	A01177:42:HHKNYDSX3:1:1111:14859:33019/1	60	+
chr1	52789181	52789182	A01177:42:HHKNYDSX3:1:1667:20537:4867	60	-
chr1	52798150	52798151	A01177:42:HHKNYDSX3:1:1524:25554:5384/1	60	+
chr1	53337872	53337873	A01177:42:HHKNYDSX3:1:2130:32886:26318	60	-
chr1	53375098	53375099	A01177:42:HHKNYDSX3:1:1450:28302:26240	60	+
chr1	53422874	53422875	A01177:42:HHKNYDSX3:1:1203:29731:24674	60	-
chr1	54045087	54045088	A01177:42:HHKNYDSX3:1:1315:20862:2613/1	60	+
chr1	54871070	54871071	A01177:42:HHKNYDSX3:1:1376:10339:32988	60	-
chr1	54871071	54871072	A01177:42:HHKNYDSX3:1:2312:7518:30013	60	-
chr1	55192697	55192698	A01177:42:HHKNYDSX3:1:1162:8847:12336/1	60	-
chr1	55263370	55263371	A01177:42:HHKNYDSX3:1:2512:18701:7983	60	-
chr1	57313851	57313852	A01177:42:HHKNYDSX3:2:1243:19126:28416	60	-
chr1	57476051	57476052	A01177:42:HHKNYDSX3:1:2663:1108:5478	60	+
chr1	58328824	58328825	A01177:42:HHKNYDSX3:1:1522:25780:24032/1	60	-
chr1	59643487	59643488	A01177:42:HHKNYDSX3:1:2110:7952:3239	60	-
chr1	61108498	61108499	A01177:42:HHKNYDSX3:1:1337:24957:16031/1	60	-
chr1	62048408	62048409	A01177:42:HHKNYDSX3:1:2166:23411:25097	60	-
chr1	62150465	62150466	A01177:42:HHKNYDSX3:1:1107:29722:31955/1	60	+
chr1	62150467	62150468	A01177:42:HHKNYDSX3:2:1533:10484:22467/1	60	+
chr1	62234595	62234596	A01177:42:HHKNYDSX3:1:1102:19678:10708	60	-
chr1	62377386	62377387	A01177:42:HHKNYDSX3:2:1341:13160:21245/1	60	+
chr1	62414362	62414363	A01177:42:HHKNYDSX3:2:2478:1154:25786/1	60	-
chr1	62799638	62799639	A01177:42:HHKNYDSX3:2:1414:29279:33348/1	60	+
chr1	62815920	62815921	A01177:42:HHKNYDSX3:2:1423:14434:12117	60	+
chr1	62828568	62828569	A01177:42:HHKNYDSX3:1:2517:21820:35211	60	-
chr1	62833258	62833259	A01177:42:HHKNYDSX3:1:2123:21025:6558/1	60	+
chr1	63408716	63408717	A01177:42:HHKNYDSX3:2:1122:30779:25019	60	-
chr1	63582822	63582823	A01177:42:HHKNYDSX3:1:2416:7898:32550/1	60	-
chr1	63582823	63582824	A01177:42:HHKNYDSX3:2:2172:4481:11757/1	60	-
chr1	64326127	64326128	A01177:42:HHKNYDSX3:1:1363:7509:33035	60	-
chr1	64512122	64512123	A01177:42:HHKNYDSX3:1:1415:6262:27273	60	-
chr1	66890116	66890117	A01177:42:HHKNYDSX3:2:2423:22092:33771/1	60	-
chr1	66968556	66968557	A01177:42:HHKNYDSX3:1:1418:2600:21120	60	+
chr1	67422076	67422077	A01177:42:HHKNYDSX3:1:2504:2555:26240	60	-
chr1	70736254	70736255	A01177:42:HHKNYDSX3:1:1230:4797:27461/1	60	-
chr1	71688651	71688652	A01177:42:HHKNYDSX3:1:1577:32127:10942/1	60	+
chr1	72141220	72141221	A01177:42:HHKNYDSX3:1:1127:26205:36949	60	-
chr1	74009320	74009321	A01177:42:HHKNYDSX3:2:1537:26865:33332/1	60	+
chr1	74543146	74543147	A01177:42:HHKNYDSX3:2:2442:23683:20181	60	-
chr1	75668359	75668360	A01177:42:HHKNYDSX3:2:2349:18502:12900/1	60	+
chr1	75898863	75898864	A01177:42:HHKNYDSX3:1:2622:2085:2722/1	60	-
chr1	77211434	77211435	A01177:42:HHKNYDSX3:1:1544:20311:35383/1	60	+
chr1	77485143	77485144	A01177:42:HHKNYDSX3:1:1576:32949:6981/1	60	-
chr1	77713602	77713603	A01177:42:HHKNYDSX3:2:1661:17291:1752/1	60	+
chr1	77944495	77944496	A01177:42:HHKNYDSX3:1:1166:25563:24627	60	-
chr1	77944634	77944635	A01177:42:HHKNYDSX3:1:2159:3369:5729/1	60	+
chr1	82574681	82574682	A01177:42:HHKNYDSX3:1:1432:29541:31641	60	+
chr1	82629216	82629217	A01177:42:HHKNYDSX3:1:1131:17743:1282	60	+
chr1	83161712	83161713	A01177:42:HHKNYDSX3:1:2357:28194:6073/1	60	-
chr1	84202743	84202744	A01177:42:HHKNYDSX3:1:1220:30029:18458/1	60	+
chr1	84376837	84376838	A01177:42:HHKNYDSX3:1:2105:10095:5290/1	60	+
chr1	85697370	85697371	A01177:42:HHKNYDSX3:1:1365:15049:31407/1	60	+
chr1	88754763	88754764	A01177:42:HHKNYDSX3:1:1106:29695:2347/1	60	-
chr1	89255948	89255949	A01177:42:HHKNYDSX3:2:1201:4517:5619	60	+
chr1	89581888	89581889	A01177:42:HHKNYDSX3:1:1163:7952:12226/1	60	+
chr1	89717935	89717936	A01177:42:HHKNYDSX3:1:1542:15130:20337/1	60	+
chr1	92169855	92169856	A01177:42:HHKNYDSX3:1:2128:17770:6778	60	-
chr1	92220525	92220526	A01177:42:HHKNYDSX3:1:1424:7328:32377/1	60	-
chr1	92344322	92344323	A01177:42:HHKNYDSX3:1:1366:1570:24659	60	+
chr1	92531764	92531765	A01177:42:HHKNYDSX3:1:1103:16920:2268/1	60	+
chr1	92531766	92531767	A01177:42:HHKNYDSX3:2:2320:14271:21010/1	60	+
chr1	92534531	92534532	A01177:42:HHKNYDSX3:1:1469:3920:1611	60	+
chr1	92610872	92610873	A01177:42:HHKNYDSX3:1:1110:26187:26428/1	60	+
chr1	92875542	92875543	A01177:42:HHKNYDSX3:2:2165:21748:20870	60	+
chr1	93318771	93318772	A01177:42:HHKNYDSX3:1:1449:28899:21010/1	60	-
chr1	93549288	93549289	A01177:42:HHKNYDSX3:1:1125:30318:31046/1	60	+
chr1	94465941	94465942	A01177:42:HHKNYDSX3:1:2466:4191:25723/1	60	-
chr1	96004564	96004565	A01177:42:HHKNYDSX3:1:1101:26964:17910	60	-
chr1	97487711	97487712	A01177:42:HHKNYDSX3:1:2350:19506:3928	60	-
chr1	98838844	98838845	A01177:42:HHKNYDSX3:1:2440:20735:1986/1	60	+
chr1	99890489	99890490	A01177:42:HHKNYDSX3:1:1109:13178:5055/1	60	+
chr1	99891698	99891699	A01177:42:HHKNYDSX3:1:1104:31684:22106/1	60	+
chr1	100114835	100114836	A01177:42:HHKNYDSX3:2:2618:17246:23406/1	60	-
chr1	100228317	100228318	A01177:42:HHKNYDSX3:1:2457:15646:25488/1	60	-
chr1	100228318	100228319	A01177:42:HHKNYDSX3:1:1110:10303:28166/1	60	-
chr1	100275120	100275121	A01177:42:HHKNYDSX3:1:1127:15763:10379/1	60	-
chr1	100355138	100355139	A01177:42:HHKNYDSX3:1:1118:17544:15311/1	60	+
chr1	100941340	100941341	A01177:42:HHKNYDSX3:2:2268:1181:2754/1	60	+
chr1	101070199	101070200	A01177:42:HHKNYDSX3:1:1109:31015:29089/1	60	+
chr1	102717243	102717244	A01177:42:HHKNYDSX3:1:2133:2555:35352/1	60	+
chr1	102727678	102727679	A01177:42:HHKNYDSX3:1:1223:9833:20744/1	60	+
chr1	103782622	103782623	A01177:42:HHKNYDSX3:2:2340:30906:1282	60	+
chr1	105827155	105827156	A01177:42:HHKNYDSX3:1:2418:14326:3850/1	60	+
chr1	107918046	107918047	A01177:42:HHKNYDSX3:1:2442:18611:4758/1	60	-
chr1	108695965	108695966	A01177:42:HHKNYDSX3:1:1218:12427:27179/1	60	-
chr1	108758107	108758108	A01177:42:HHKNYDSX3:1:1102:11162:21355/1	60	-
chr1	108999013	108999014	A01177:42:HHKNYDSX3:1:1656:16893:35352/1	60	-
chr1	109008461	109008462	A01177:42:HHKNYDSX3:1:1109:1922:23547/1	60	-
chr1	109579973	109579974	A01177:42:HHKNYDSX3:1:2478:24252:10770/1	60	+
chr1	110002972	110002973	A01177:42:HHKNYDSX3:1:1136:24487:17816/1	60	+
chr1	110361984	110361985	A01177:42:HHKNYDSX3:1:1227:17644:22467/1	60	+
chr1	110361985	110361986	A01177:42:HHKNYDSX3:1:1271:22092:16673	60	+
chr1	111165839	111165840	A01177:42:HHKNYDSX3:1:1464:18602:12696/1	60	+
chr1	111263578	111263579	A01177:42:HHKNYDSX3:1:1236:21811:3693/1	60	-
chr1	111557316	111557317	A01177:42:HHKNYDSX3:2:2104:17806:10786/1	60	+
chr1	111623236	111623237	A01177:42:HHKNYDSX3:1:1150:15230:19946/1	60	-
chr1	111626879	111626880	A01177:42:HHKNYDSX3:1:1233:11722:25989/1	60	-
chr1	111631938	111631939	A01177:42:HHKNYDSX3:1:1304:5466:19100/1	60	+
chr1	111633246	111633247	A01177:42:HHKNYDSX3:2:1408:26756:24158/1	60	+
chr1	111694843	111694844	A01177:42:HHKNYDSX3:1:1150:9155:33536/1	60	+
chr1	112628233	112628234	A01177:42:HHKNYDSX3:1:1110:3161:18333	60	+
chr1	112636560	112636561	A01177:42:HHKNYDSX3:1:2218:9254:35149/1	60	-
chr1	112649230	112649231	A01177:42:HHKNYDSX3:1:1236:5918:29121	60	-
chr1	112706461	112706462	A01177:42:HHKNYDSX3:1:2664:13060:23484	60	+
chr1	112933804	112933805	A01177:42:HHKNYDSX3:1:1243:21206:28009	60	-
chr1	112935014	112935015	A01177:42:HHKNYDSX3:1:1544:20030:31485/1	60	-
chr1	112938329	112938330	A01177:42:HHKNYDSX3:1:1152:3504:31234/1	60	+
chr1	113606324	113606325	A01177:42:HHKNYDSX3:2:1563:16812:14669/1	60	-
chr1	113765622	113765623	A01177:42:HHKNYDSX3:1:1236:30553:1861/1	60	-
chr1	113771558	113771559	A01177:42:HHKNYDSX3:1:1665:27416:14465/1	60	+
chr1	113946784	113946785	A01177:42:HHKNYDSX3:1:1368:23918:15702/1	60	-
chr1	114400021	114400022	A01177:42:HHKNYDSX3:1:1142:18304:13745/1	60	-
chr1	114400049	114400050	A01177:42:HHKNYDSX3:2:1247:3658:27931	60	-
chr1	114419947	114419948	A01177:42:HHKNYDSX3:1:2632:27841:11663/1	60	-
chr1	114484090	114484091	A01177:42:HHKNYDSX3:1:1223:14796:20228/1	60	+
chr1	114503828	114503829	A01177:42:HHKNYDSX3:2:1210:18991:7607/1	60	-
chr1	114773554	114773555	A01177:42:HHKNYDSX3:1:2154:12500:28870/1	60	+
chr1	115650396	115650397	A01177:42:HHKNYDSX3:1:1471:16622:1313/1	60	+
chr1	115907594	115907595	A01177:42:HHKNYDSX3:1:1142:24415:24205	60	+
chr1	116378086	116378087	A01177:42:HHKNYDSX3:2:2339:4264:20682/1	60	-
chr1	116647893	116647894	A01177:42:HHKNYDSX3:2:1274:32958:15546/1	60	-
chr1	117232269	117232270	A01177:42:HHKNYDSX3:1:1103:12906:21277/1	60	+
chr1	117232272	117232273	A01177:42:HHKNYDSX3:2:1158:7663:32675/1	60	+
chr1	117871938	117871939	A01177:42:HHKNYDSX3:1:1208:9607:13088/1	60	+
chr1	117933954	117933955	A01177:42:HHKNYDSX3:1:2329:21052:10927/1	60	-
chr1	119192269	119192270	A01177:42:HHKNYDSX3:1:1614:9417:26944	60	-
chr1	120427392	120427393	A01177:42:HHKNYDSX3:1:1556:10276:36667/1	60	+
chr1	121549989	121549990	A01177:42:HHKNYDSX3:1:2570:2962:31015/1	60	-
chr1	121589042	121589043	A01177:42:HHKNYDSX3:1:1405:21495:15796/1	60	-
chr1	121589707	121589708	A01177:42:HHKNYDSX3:1:1260:27073:31720	60	+
chr1	143920113	143920114	A01177:42:HHKNYDSX3:1:1370:20500:2080/1	60	-
chr1	144419284	144419285	A01177:42:HHKNYDSX3:1:1174:12346:11663/1	60	+
chr1	145031827	145031828	A01177:42:HHKNYDSX3:2:2422:27624:36871	60	-
chr1	145619207	145619208	A01177:42:HHKNYDSX3:2:1119:25644:12211	60	-
chr1	145635748	145635749	A01177:42:HHKNYDSX3:2:2301:5927:12258/1	60	-
chr1	145640496	145640497	A01177:42:HHKNYDSX3:1:2307:25021:16297	60	-
chr1	145776980	145776981	A01177:42:HHKNYDSX3:1:1315:22815:12289/1	60	-
chr1	145946703	145946704	A01177:42:HHKNYDSX3:1:1146:23466:6120	60	+
chr1	145946704	145946705	A01177:42:HHKNYDSX3:2:2271:11008:29042	60	+
chr1	145946824	145946825	A01177:42:HHKNYDSX3:1:1266:20283:21496/1	60	+
chr1	145952933	145952934	A01177:42:HHKNYDSX3:1:1320:26205:31000/1	60	+
chr1	145974315	145974316	A01177:42:HHKNYDSX3:1:1120:32588:32784/1	60	-
chr1	147228983	147228984	A01177:42:HHKNYDSX3:1:1332:8269:28870	60	-
chr1	147298831	147298832	A01177:42:HHKNYDSX3:1:1221:11903:33285	60	-
chr1	147606598	147606599	A01177:42:HHKNYDSX3:1:1114:24912:23719/1	60	+
chr1	148304405	148304406	A01177:42:HHKNYDSX3:1:1125:5249:29403/1	60	+
chr1	148365889	148365890	A01177:42:HHKNYDSX3:1:2355:12219:36996/1	60	+
chr1	149447850	149447851	A01177:42:HHKNYDSX3:1:1147:24740:29528/1	60	-
chr1	149609973	149609974	A01177:42:HHKNYDSX3:1:1126:14624:28103/1	60	-
chr1	149881213	149881214	A01177:42:HHKNYDSX3:1:1362:9760:14418/1	60	+
chr1	149976379	149976380	A01177:42:HHKNYDSX3:1:1660:28483:5509	60	-
chr1	149995255	149995256	A01177:42:HHKNYDSX3:1:2114:19416:28197	60	+
chr1	149997373	149997374	A01177:42:HHKNYDSX3:1:2420:15899:28620	60	-
chr1	150075718	150075719	A01177:42:HHKNYDSX3:1:2362:15094:9596	60	+
chr1	150085946	150085947	A01177:42:HHKNYDSX3:1:1137:13024:28839	60	-
chr1	150092796	150092797	A01177:42:HHKNYDSX3:1:1273:7889:2253/1	60	-
chr1	150093840	150093841	A01177:42:HHKNYDSX3:1:1331:8856:13416/1	60	+
chr1	150109802	150109803	A01177:42:HHKNYDSX3:1:1120:2311:31610	60	-
chr1	150122223	150122224	A01177:42:HHKNYDSX3:1:1150:23936:36714	60	-
chr1	150338578	150338579	A01177:42:HHKNYDSX3:1:1108:31855:11569	60	+
chr1	150346207	150346208	A01177:42:HHKNYDSX3:1:1345:4716:31297/1	60	+
chr1	150379631	150379632	A01177:42:HHKNYDSX3:1:2568:14977:24424	60	-
chr1	150425849	150425850	A01177:42:HHKNYDSX3:2:1120:2862:5666	60	+
chr1	150627080	150627081	A01177:42:HHKNYDSX3:1:1453:8467:3818	60	-
chr1	150672683	150672684	A01177:42:HHKNYDSX3:1:1413:4761:9424/1	60	+
chr1	150679880	150679881	A01177:42:HHKNYDSX3:1:2323:25111:31391/1	60	-
chr1	150689971	150689972	A01177:42:HHKNYDSX3:1:1350:13105:24533	60	-
chr1	150935900	150935901	A01177:42:HHKNYDSX3:1:2515:25925:25974/1	60	-
chr1	150955097	150955098	A01177:42:HHKNYDSX3:1:1271:12707:6120	60	-
chr1	151021566	151021567	A01177:42:HHKNYDSX3:1:1465:27344:8484/1	60	-
chr1	151111850	151111851	A01177:42:HHKNYDSX3:1:1277:22959:12070/1	60	+
chr1	151462997	151462998	A01177:42:HHKNYDSX3:2:1102:11767:13385	60	-
chr1	151636143	151636144	A01177:42:HHKNYDSX3:1:1252:2175:20071	60	+
chr1	151667858	151667859	A01177:42:HHKNYDSX3:1:1117:14823:3991/1	60	+
chr1	152097316	152097317	A01177:42:HHKNYDSX3:2:1251:14443:6339/1	60	-
chr1	152097317	152097318	A01177:42:HHKNYDSX3:1:1243:5005:11036/1	60	-
chr1	153263981	153263982	A01177:42:HHKNYDSX3:2:1129:11568:32080/1	60	+
chr1	153644234	153644235	A01177:42:HHKNYDSX3:1:1320:17987:24690/1	60	-
chr1	153865892	153865893	A01177:42:HHKNYDSX3:2:1159:13657:2503	60	-
chr1	153865894	153865895	A01177:42:HHKNYDSX3:2:1301:25527:2550	60	-
chr1	153891467	153891468	A01177:42:HHKNYDSX3:1:1440:23818:13182	60	+
chr1	153906167	153906168	A01177:42:HHKNYDSX3:1:1355:1118:16705/1	60	+
chr1	153916743	153916744	A01177:42:HHKNYDSX3:1:1663:4896:15389/1	60	-
chr1	154246821	154246822	A01177:42:HHKNYDSX3:2:2643:3830:18552/1	60	-
chr1	154366788	154366789	A01177:42:HHKNYDSX3:1:1271:1949:23719/1	60	-
chr1	154605532	154605533	A01177:42:HHKNYDSX3:1:1278:20130:32753/1	60	-
chr1	154926573	154926574	A01177:42:HHKNYDSX3:1:1145:6741:22122/1	60	+
chr1	154934390	154934391	A01177:42:HHKNYDSX3:1:2357:26332:23641/1	60	+
chr1	155314492	155314493	A01177:42:HHKNYDSX3:1:1150:28420:14199/1	60	+
chr1	155314494	155314495	A01177:42:HHKNYDSX3:2:1511:11134:19867/1	60	+
chr1	155365931	155365932	A01177:42:HHKNYDSX3:2:2109:10230:10598	60	+
chr1	155367803	155367804	A01177:42:HHKNYDSX3:1:1122:23366:9706/1	60	+
chr1	155367804	155367805	A01177:42:HHKNYDSX3:2:2343:12228:13839	60	+
chr1	155385514	155385515	A01177:42:HHKNYDSX3:1:1211:1958:26678/1	60	+
chr1	155470451	155470452	A01177:42:HHKNYDSX3:1:1241:31828:14810/1	60	+
chr1	155488320	155488321	A01177:42:HHKNYDSX3:1:1159:4779:14841/1	60	+
chr1	155502556	155502557	A01177:42:HHKNYDSX3:1:1262:6135:11866/1	60	+
chr1	155565655	155565656	A01177:42:HHKNYDSX3:1:1343:1976:32784/1	60	-
chr1	155662803	155662804	A01177:42:HHKNYDSX3:1:1575:6967:4758	60	-
chr1	155675473	155675474	A01177:42:HHKNYDSX3:2:1511:3604:5760/1	60	+
chr1	155712403	155712404	A01177:42:HHKNYDSX3:1:1111:14181:12712	60	-
chr1	155768093	155768094	A01177:42:HHKNYDSX3:2:2556:29803:15436	60	-
chr1	155802240	155802241	A01177:42:HHKNYDSX3:1:2661:14163:33599/1	60	-
chr1	155809124	155809125	A01177:42:HHKNYDSX3:1:1375:25247:22482/1	60	-
chr1	155809377	155809378	A01177:42:HHKNYDSX3:1:1201:23439:21449/1	60	+
chr1	155815163	155815164	A01177:42:HHKNYDSX3:1:2504:9435:23970/1	60	-
chr1	155822953	155822954	A01177:42:HHKNYDSX3:2:2148:4381:9142	60	+
chr1	155823124	155823125	A01177:42:HHKNYDSX3:1:2372:29713:10019	60	+
chr1	155932276	155932277	A01177:42:HHKNYDSX3:1:2234:2853:12164/1	60	+
chr1	156003302	156003303	A01177:42:HHKNYDSX3:1:1463:7193:4773/1	60	+
chr1	156015058	156015059	A01177:42:HHKNYDSX3:1:1135:28492:4460/1	60	-
chr1	156019911	156019912	A01177:42:HHKNYDSX3:1:1539:9516:14278/1	60	-
chr1	156206160	156206161	A01177:42:HHKNYDSX3:1:1562:20184:13119/1	60	-
chr1	156218602	156218603	A01177:42:HHKNYDSX3:1:1435:29514:27367/1	60	-
chr1	156271476	156271477	A01177:42:HHKNYDSX3:2:1507:31430:31375	60	+
chr1	156274266	156274267	A01177:42:HHKNYDSX3:2:2578:28953:16031/1	60	+
chr1	156278664	156278665	A01177:42:HHKNYDSX3:2:2536:23194:17895/1	60	-
chr1	156278665	156278666	A01177:42:HHKNYDSX3:2:1365:26341:12258/1	60	-
chr1	156317156	156317157	A01177:42:HHKNYDSX3:1:1113:1425:34554	60	+
chr1	156332825	156332826	A01177:42:HHKNYDSX3:2:1111:14859:31172/1	60	+
chr1	156334883	156334884	A01177:42:HHKNYDSX3:1:2216:22589:3192/1	60	+
chr1	156502117	156502118	A01177:42:HHKNYDSX3:1:1557:13395:12602	60	+
chr1	156777495	156777496	A01177:42:HHKNYDSX3:1:1515:21567:16266/1	60	+
chr1	156777503	156777504	A01177:42:HHKNYDSX3:1:1321:3812:33583	60	-
chr1	156780097	156780098	A01177:42:HHKNYDSX3:1:1256:30156:17080/1	60	+
chr1	158424335	158424336	A01177:42:HHKNYDSX3:1:1157:16125:8594	60	-
chr1	160305400	160305401	A01177:42:HHKNYDSX3:1:1470:3577:33646	60	-
chr1	160305416	160305417	A01177:42:HHKNYDSX3:2:1339:9932:25645/1	60	-
chr1	160305494	160305495	A01177:42:HHKNYDSX3:1:1146:3794:22592/1	60	-
chr1	160440881	160440882	A01177:42:HHKNYDSX3:2:1240:13150:18035/1	60	-
chr1	160486160	160486161	A01177:42:HHKNYDSX3:1:1223:10583:3724	60	-
chr1	160547252	160547253	A01177:42:HHKNYDSX3:1:2162:4562:35352	60	-
chr1	160557202	160557203	A01177:42:HHKNYDSX3:2:1410:22173:12273/1	60	+
chr1	160574497	160574498	A01177:42:HHKNYDSX3:1:2406:31313:2581/1	60	+
chr1	161104738	161104739	A01177:42:HHKNYDSX3:1:2672:4282:7216/1	60	-
chr1	161811549	161811550	A01177:42:HHKNYDSX3:1:1441:22950:36385/1	60	+
chr1	162153630	162153631	A01177:42:HHKNYDSX3:1:2314:14959:22388/1	60	+
chr1	162573053	162573054	A01177:42:HHKNYDSX3:1:1155:17065:19335/1	60	+
chr1	162642107	162642108	A01177:42:HHKNYDSX3:2:2338:18123:17190	60	+
chr1	163555324	163555325	A01177:42:HHKNYDSX3:1:1133:17273:34381/1	60	-
chr1	165682751	165682752	A01177:42:HHKNYDSX3:1:1138:3007:22889/1	60	+
chr1	165938274	165938275	A01177:42:HHKNYDSX3:2:1416:18267:20603	60	-
chr1	166325314	166325315	A01177:42:HHKNYDSX3:1:1673:5837:23469	60	+
chr1	166994941	166994942	A01177:42:HHKNYDSX3:1:2471:15953:31125	60	+
chr1	167121047	167121048	A01177:42:HHKNYDSX3:1:1209:16595:32643/1	60	+
chr1	167244809	167244810	A01177:42:HHKNYDSX3:1:1156:3269:15139/1	60	+
chr1	167288083	167288084	A01177:42:HHKNYDSX3:1:2444:31358:2848/1	60	-
chr1	167363898	167363899	A01177:42:HHKNYDSX3:1:1205:19533:25269/1	60	-
chr1	167375581	167375582	A01177:42:HHKNYDSX3:1:1105:17300:28291	60	-
chr1	167383423	167383424	A01177:42:HHKNYDSX3:1:2364:5538:16658/1	60	-
chr1	167722788	167722789	A01177:42:HHKNYDSX3:1:1126:7229:17863	60	+
chr1	168010423	168010424	A01177:42:HHKNYDSX3:1:1105:32398:34491/1	60	+
chr1	168042503	168042504	A01177:42:HHKNYDSX3:1:1140:20211:5118/1	60	+
chr1	168042939	168042940	A01177:42:HHKNYDSX3:2:1611:19533:16376/1	60	+
chr1	168414523	168414524	A01177:42:HHKNYDSX3:1:2232:24632:3787	60	-
chr1	169354414	169354415	A01177:42:HHKNYDSX3:1:1255:14389:17331	60	+
chr1	169379738	169379739	A01177:42:HHKNYDSX3:1:1113:32253:5055/1	60	+
chr1	169836784	169836785	A01177:42:HHKNYDSX3:1:1451:25554:27242/1	60	-
chr1	170044143	170044144	A01177:42:HHKNYDSX3:1:2225:8015:1344/1	60	+
chr1	171530946	171530947	A01177:42:HHKNYDSX3:1:1234:9118:3411/1	60	-
chr1	171546909	171546910	A01177:42:HHKNYDSX3:1:1309:24406:3396/1	60	-
chr1	172565648	172565649	A01177:42:HHKNYDSX3:2:1440:16197:28134	60	-
chr1	172575126	172575127	A01177:42:HHKNYDSX3:2:1267:9561:6621/1	60	+
chr1	172575814	172575815	A01177:42:HHKNYDSX3:1:1674:25147:6809/1	60	+
chr1	172578571	172578572	A01177:42:HHKNYDSX3:1:2154:6804:31219	60	-
chr1	173271146	173271147	A01177:42:HHKNYDSX3:1:2345:10031:29011/1	60	-
chr1	174015751	174015752	A01177:42:HHKNYDSX3:1:1146:29134:35415	60	+
chr1	174479988	174479989	A01177:42:HHKNYDSX3:1:1246:31774:21887	60	+
chr1	176196537	176196538	A01177:42:HHKNYDSX3:1:1130:19696:33536/1	60	+
chr1	178855518	178855519	A01177:42:HHKNYDSX3:2:1512:14488:1251	60	-
chr1	178997727	178997728	A01177:42:HHKNYDSX3:1:1178:19705:21872/1	60	-
chr1	179119212	179119213	A01177:42:HHKNYDSX3:2:1664:17164:15562/1	60	+
chr1	179208623	179208624	A01177:42:HHKNYDSX3:1:2204:30120:15170/1	60	-
chr1	179311307	179311308	A01177:42:HHKNYDSX3:1:1105:24442:33332/1	60	+
chr1	179357397	179357398	A01177:42:HHKNYDSX3:1:1124:20428:33051/1	60	+
chr1	179370303	179370304	A01177:42:HHKNYDSX3:1:1461:14407:7310	60	+
chr1	180288224	180288225	A01177:42:HHKNYDSX3:1:1356:10800:16282/1	60	-
chr1	180413661	180413662	A01177:42:HHKNYDSX3:1:1111:25256:33708/1	60	-
chr1	180440008	180440009	A01177:42:HHKNYDSX3:1:2216:9381:9251/1	60	-
chr1	180468091	180468092	A01177:42:HHKNYDSX3:1:1551:16432:14763/1	60	-
chr1	180618712	180618713	A01177:42:HHKNYDSX3:1:2122:18620:3302/1	60	+
chr1	180639117	180639118	A01177:42:HHKNYDSX3:1:2254:18819:13636	60	+
chr1	180691106	180691107	A01177:42:HHKNYDSX3:2:1118:1226:6903/1	60	+
chr1	180972067	180972068	A01177:42:HHKNYDSX3:1:1547:6623:25207	60	-
chr1	181461354	181461355	A01177:42:HHKNYDSX3:1:2550:1488:12399/1	60	-
chr1	182268466	182268467	A01177:42:HHKNYDSX3:1:1346:16866:32518/1	60	-
chr1	182275064	182275065	A01177:42:HHKNYDSX3:1:1375:7817:26209	60	-
chr1	182849662	182849663	A01177:42:HHKNYDSX3:1:1113:11379:36855/1	60	+
chr1	183601770	183601771	A01177:42:HHKNYDSX3:2:1662:24162:36323/1	60	-
chr1	184897628	184897629	A01177:42:HHKNYDSX3:1:2545:31304:28150	60	-
chr1	185078986	185078987	A01177:42:HHKNYDSX3:1:1539:1325:1313/1	60	-
chr1	186331496	186331497	A01177:42:HHKNYDSX3:1:1169:5231:29716/1	60	+
chr1	186331498	186331499	A01177:42:HHKNYDSX3:2:1470:4399:4413/1	60	+
chr1	186983249	186983250	A01177:42:HHKNYDSX3:1:1203:17788:16673/1	60	-
chr1	189819569	189819570	A01177:42:HHKNYDSX3:1:1153:11433:23641/1	60	+
chr1	191103728	191103729	A01177:42:HHKNYDSX3:1:1157:22815:21120/1	60	+
chr1	191681125	191681126	A01177:42:HHKNYDSX3:1:2437:21902:31313	60	-
chr1	192176291	192176292	A01177:42:HHKNYDSX3:1:1104:22571:18004/1	60	+
chr1	193254449	193254450	A01177:42:HHKNYDSX3:1:2172:29487:11005/1	60	-
chr1	193420441	193420442	A01177:42:HHKNYDSX3:1:1174:11785:24251/1	60	+
chr1	193420442	193420443	A01177:42:HHKNYDSX3:2:1659:8440:33207/1	60	+
chr1	194168868	194168869	A01177:42:HHKNYDSX3:1:1235:2383:2394	60	-
chr1	194308726	194308727	A01177:42:HHKNYDSX3:1:1161:31819:27164	60	-
chr1	195880635	195880636	A01177:42:HHKNYDSX3:1:2108:15374:21104	60	+
chr1	196834849	196834850	A01177:42:HHKNYDSX3:2:2629:27534:31234	60	+
chr1	197175877	197175878	A01177:42:HHKNYDSX3:1:1351:7591:18145/1	60	+
chr1	197304451	197304452	A01177:42:HHKNYDSX3:1:1560:3658:29841/1	60	-
chr1	197595779	197595780	A01177:42:HHKNYDSX3:1:2652:6316:15468/1	60	-
chr1	197694900	197694901	A01177:42:HHKNYDSX3:1:1322:11659:16078/1	60	-
chr1	197739610	197739611	A01177:42:HHKNYDSX3:1:1158:21278:29731	60	-
chr1	197739611	197739612	A01177:42:HHKNYDSX3:2:1408:23601:35822	60	-
chr1	197747698	197747699	A01177:42:HHKNYDSX3:1:2127:11668:7795/1	60	-
chr1	198998637	198998638	A01177:42:HHKNYDSX3:2:2333:21947:18991/1	60	+
chr1	199060650	199060651	A01177:42:HHKNYDSX3:1:1373:23321:29418	60	+
chr1	199070417	199070418	A01177:42:HHKNYDSX3:1:1532:25229:27336/1	60	-
chr1	199160102	199160103	A01177:42:HHKNYDSX3:1:1304:30779:14434/1	60	+
chr1	199227932	199227933	A01177:42:HHKNYDSX3:2:1258:24171:8563/1	60	-
chr1	199259143	199259144	A01177:42:HHKNYDSX3:2:2515:4182:20854	60	-
chr1	199306021	199306022	A01177:42:HHKNYDSX3:1:2408:10710:11334	60	-
chr1	201855755	201855756	A01177:42:HHKNYDSX3:1:1135:6705:25222/1	60	+
chr1	202151054	202151055	A01177:42:HHKNYDSX3:1:1527:26901:9533	60	+
chr1	202334552	202334553	A01177:42:HHKNYDSX3:1:1226:2076:12727	60	-
chr1	202509442	202509443	A01177:42:HHKNYDSX3:1:1142:23222:2910	60	+
chr1	202538911	202538912	A01177:42:HHKNYDSX3:1:1346:19786:27023/1	60	-
chr1	202758109	202758110	A01177:42:HHKNYDSX3:1:1141:19425:36417/1	60	-
chr1	202764262	202764263	A01177:42:HHKNYDSX3:2:1149:1904:24017/1	60	+
chr1	202782778	202782779	A01177:42:HHKNYDSX3:1:1305:23032:14794/1	60	+
chr1	203156418	203156419	A01177:42:HHKNYDSX3:1:2334:17363:18975/1	60	+
chr1	203526414	203526415	A01177:42:HHKNYDSX3:1:1101:19361:17957/1	60	-
chr1	203658521	203658522	A01177:42:HHKNYDSX3:1:1304:22453:29669/1	60	-
chr1	204534077	204534078	A01177:42:HHKNYDSX3:2:1351:25690:3176	60	-
chr1	205087450	205087451	A01177:42:HHKNYDSX3:1:1147:2022:15201/1	60	+
chr1	205222758	205222759	A01177:42:HHKNYDSX3:1:2175:19813:17769/1	60	-
chr1	205602395	205602396	A01177:42:HHKNYDSX3:1:1205:25283:4288/1	60	-
chr1	205629399	205629400	A01177:42:HHKNYDSX3:1:1105:18602:12508/1	60	-
chr1	205747719	205747720	A01177:42:HHKNYDSX3:2:2478:29324:31892	60	+
chr1	206026416	206026417	A01177:42:HHKNYDSX3:1:1306:18792:23171	60	+
chr1	206078002	206078003	A01177:42:HHKNYDSX3:1:1137:16884:22717/1	60	+
chr1	206644020	206644021	A01177:42:HHKNYDSX3:1:2165:21441:9502/1	60	+
chr1	207763940	207763941	A01177:42:HHKNYDSX3:1:1369:26323:14450/1	60	-
chr1	207794151	207794152	A01177:42:HHKNYDSX3:1:1111:27407:9690/1	60	-
chr1	211366972	211366973	A01177:42:HHKNYDSX3:1:1308:7473:19288/1	60	-
chr1	211759144	211759145	A01177:42:HHKNYDSX3:1:2670:30391:27383/1	60	+
chr1	212060079	212060080	A01177:42:HHKNYDSX3:1:1168:24316:18114	60	-
chr1	213375616	213375617	A01177:42:HHKNYDSX3:1:1106:26603:11115/1	60	+
chr1	214782337	214782338	A01177:42:HHKNYDSX3:1:2648:16143:9471	60	-
chr1	215368313	215368314	A01177:42:HHKNYDSX3:2:1148:30671:12962	60	+
chr1	215396974	215396975	A01177:42:HHKNYDSX3:2:1119:12671:7091/1	60	-
chr1	216395557	216395558	A01177:42:HHKNYDSX3:1:1520:3341:36965/1	60	+
chr1	216650568	216650569	A01177:42:HHKNYDSX3:1:1331:28266:25488/1	60	+
chr1	216902410	216902411	A01177:42:HHKNYDSX3:2:2620:20772:25285	60	+
chr1	217053374	217053375	A01177:42:HHKNYDSX3:1:1142:19587:22608/1	60	-
chr1	217577976	217577977	A01177:42:HHKNYDSX3:2:2266:14832:9424	60	-
chr1	219946176	219946177	A01177:42:HHKNYDSX3:1:2464:8241:27759/1	60	-
chr1	220114167	220114168	A01177:42:HHKNYDSX3:1:2237:22055:20838	60	-
chr1	220232424	220232425	A01177:42:HHKNYDSX3:1:1116:28637:23719/1	60	+
chr1	222511088	222511089	A01177:42:HHKNYDSX3:2:1174:11035:11459/1	60	-
chr1	222676323	222676324	A01177:42:HHKNYDSX3:1:1673:16342:16548	60	-
chr1	223834211	223834212	A01177:42:HHKNYDSX3:1:1248:4119:28823/1	60	+
chr1	224286119	224286120	A01177:42:HHKNYDSX3:1:1461:5674:32362/1	60	-
chr1	224307450	224307451	A01177:42:HHKNYDSX3:2:1675:6858:22075/1	60	+
chr1	224307585	224307586	A01177:42:HHKNYDSX3:2:1346:24352:12320	60	+
chr1	225379563	225379564	A01177:42:HHKNYDSX3:2:1640:12644:31845	60	+
chr1	225403161	225403162	A01177:42:HHKNYDSX3:1:1149:13982:13150	60	-
chr1	225534256	225534257	A01177:42:HHKNYDSX3:1:1118:11894:27007/1	60	-
chr1	225534578	225534579	A01177:42:HHKNYDSX3:1:1141:24632:28025/1	60	-
chr1	225664274	225664275	A01177:42:HHKNYDSX3:2:2159:27570:26694/1	60	+
chr1	226085611	226085612	A01177:42:HHKNYDSX3:1:1546:27236:10676/1	60	+
chr1	226144630	226144631	A01177:42:HHKNYDSX3:1:1556:10764:14121/1	60	+
chr1	226264534	226264535	A01177:42:HHKNYDSX3:1:1111:23421:33818/1	60	-
chr1	226285178	226285179	A01177:42:HHKNYDSX3:1:1403:19416:18114/1	60	-
chr1	226297949	226297950	A01177:42:HHKNYDSX3:1:1373:6569:28150/1	60	+
chr1	226299186	226299187	A01177:42:HHKNYDSX3:1:1159:23122:17394/1	60	+
chr1	226375289	226375290	A01177:42:HHKNYDSX3:1:1175:14253:4883/1	60	-
chr1	226732022	226732023	A01177:42:HHKNYDSX3:1:1578:15085:19727	60	+
chr1	226751892	226751893	A01177:42:HHKNYDSX3:1:2124:16215:36025/1	60	+
chr1	226971794	226971795	A01177:42:HHKNYDSX3:1:1354:23194:17989	60	+
chr1	227782800	227782801	A01177:42:HHKNYDSX3:2:2177:6479:1219/1	60	+
chr1	228223224	228223225	A01177:42:HHKNYDSX3:2:1435:32244:2879	60	-
chr1	228228884	228228885	A01177:42:HHKNYDSX3:1:1101:29523:20964	60	+
chr1	228228886	228228887	A01177:42:HHKNYDSX3:1:1412:16559:7780	60	+
chr1	228231346	228231347	A01177:42:HHKNYDSX3:2:1434:13648:31140/1	60	-
chr1	228232065	228232066	A01177:42:HHKNYDSX3:1:1403:19578:23030	60	-
chr1	228233823	228233824	A01177:42:HHKNYDSX3:1:1231:14036:24643	60	+
chr1	228234707	228234708	A01177:42:HHKNYDSX3:1:1254:21206:23030/1	60	+
chr1	228242955	228242956	A01177:42:HHKNYDSX3:1:1309:21558:11710/1	60	-
chr1	228255306	228255307	A01177:42:HHKNYDSX3:1:1120:21359:22858/1	60	+
chr1	228268364	228268365	A01177:42:HHKNYDSX3:2:2366:14922:21104/1	60	-
chr1	228285247	228285248	A01177:42:HHKNYDSX3:1:1625:18023:16203	60	-
chr1	228285249	228285250	A01177:42:HHKNYDSX3:1:1117:25509:26788	60	-
chr1	228294726	228294727	A01177:42:HHKNYDSX3:1:1322:9778:26130/1	60	-
chr1	228323831	228323832	A01177:42:HHKNYDSX3:1:2146:3902:15201/1	60	-
chr1	228324529	228324530	A01177:42:HHKNYDSX3:1:1118:28619:32612	60	+
chr1	228326352	228326353	A01177:42:HHKNYDSX3:1:1332:24731:15358/1	60	+
chr1	228327173	228327174	A01177:42:HHKNYDSX3:1:1143:4887:4319/1	60	+
chr1	228328434	228328435	A01177:42:HHKNYDSX3:1:2611:7536:36714/1	60	+
chr1	228328565	228328566	A01177:42:HHKNYDSX3:1:1136:23647:7153/1	60	+
chr1	228328737	228328738	A01177:42:HHKNYDSX3:1:1324:10276:19664/1	60	-
chr1	228329401	228329402	A01177:42:HHKNYDSX3:1:1452:20030:32518/1	60	+
chr1	228396771	228396772	A01177:42:HHKNYDSX3:1:1343:11550:16203/1	60	-
chr1	228396772	228396773	A01177:42:HHKNYDSX3:1:1540:31340:24455/1	60	-
chr1	228404104	228404105	A01177:42:HHKNYDSX3:1:2131:24514:30232	60	+
chr1	228478232	228478233	A01177:42:HHKNYDSX3:1:1651:19244:33536	60	+
chr1	228489773	228489774	A01177:42:HHKNYDSX3:1:1449:12924:30107	60	-
chr1	228490399	228490400	A01177:42:HHKNYDSX3:1:1173:12292:14732/1	60	-
chr1	228493346	228493347	A01177:42:HHKNYDSX3:1:1148:30599:9706/1	60	-
chr1	228499066	228499067	A01177:42:HHKNYDSX3:1:1322:21142:8202	60	-
chr1	228672227	228672228	A01177:42:HHKNYDSX3:2:1677:17381:30655/1	60	-
chr1	228739388	228739389	A01177:42:HHKNYDSX3:1:1414:22697:18380/1	60	-
chr1	229008354	229008355	A01177:42:HHKNYDSX3:1:2661:2356:20572	60	+
chr1	229280515	229280516	A01177:42:HHKNYDSX3:1:1114:19162:2174/1	60	+
chr1	229284424	229284425	A01177:42:HHKNYDSX3:1:1106:15682:31594/1	60	+
chr1	229286694	229286695	A01177:42:HHKNYDSX3:1:1314:8820:7498/1	60	-
chr1	229287788	229287789	A01177:42:HHKNYDSX3:2:2116:2293:14826/1	60	-
chr1	229296549	229296550	A01177:42:HHKNYDSX3:1:2342:28384:36589	60	-
chr1	229298949	229298950	A01177:42:HHKNYDSX3:1:2162:11849:8359	60	-
chr1	229305344	229305345	A01177:42:HHKNYDSX3:1:1122:20636:10989	60	+
chr1	229305499	229305500	A01177:42:HHKNYDSX3:1:1101:28574:28244/1	60	-
chr1	229306842	229306843	A01177:42:HHKNYDSX3:2:1267:4526:25081/1	60	-
chr1	229311059	229311060	A01177:42:HHKNYDSX3:1:1164:24587:8469/1	60	+
chr1	229317438	229317439	A01177:42:HHKNYDSX3:2:1657:15817:36526	60	+
chr1	229339385	229339386	A01177:42:HHKNYDSX3:1:2611:1298:32205	60	-
chr1	229339386	229339387	A01177:42:HHKNYDSX3:1:1107:32289:3114	60	-
chr1	229440925	229440926	A01177:42:HHKNYDSX3:2:1458:26124:24314/1	60	+
chr1	229443622	229443623	A01177:42:HHKNYDSX3:1:1132:9254:25692/1	60	-
chr1	229465675	229465676	A01177:42:HHKNYDSX3:1:1218:31087:13182/1	60	+
chr1	229501315	229501316	A01177:42:HHKNYDSX3:1:1156:19117:33599/1	60	+
chr1	229501668	229501669	A01177:42:HHKNYDSX3:1:1435:19407:36511	60	+
chr1	229542848	229542849	A01177:42:HHKNYDSX3:1:1137:9769:1532/1	60	-
chr1	229591503	229591504	A01177:42:HHKNYDSX3:1:1121:12102:31657/1	60	+
chr1	229607791	229607792	A01177:42:HHKNYDSX3:1:1577:1524:32628/1	60	-
chr1	229608130	229608131	A01177:42:HHKNYDSX3:1:1408:3034:28729/1	60	-
chr1	229616631	229616632	A01177:42:HHKNYDSX3:1:1433:15474:13228/1	60	-
chr1	230663613	230663614	A01177:42:HHKNYDSX3:1:1448:14498:17206/1	60	+
chr1	230989595	230989596	A01177:42:HHKNYDSX3:1:1111:7563:32033/1	60	-
chr1	231223959	231223960	A01177:42:HHKNYDSX3:1:1232:2275:15734/1	60	+
chr1	231393390	231393391	A01177:42:HHKNYDSX3:1:1571:2826:25457/1	60	-
chr1	231401304	231401305	A01177:42:HHKNYDSX3:1:1132:7871:2127/1	60	-
chr1	231702251	231702252	A01177:42:HHKNYDSX3:1:1448:22128:14763/1	60	-
chr1	231735136	231735137	A01177:42:HHKNYDSX3:2:2460:8232:19852	60	-
chr1	231816094	231816095	A01177:42:HHKNYDSX3:1:1178:20464:3490/1	60	+
chr1	232465759	232465760	A01177:42:HHKNYDSX3:1:1112:13584:30373/1	60	-
chr1	232583887	232583888	A01177:42:HHKNYDSX3:1:1106:1389:28009/1	60	+
chr1	233064548	233064549	A01177:42:HHKNYDSX3:1:1112:10456:5854/1	60	+
chr1	233175198	233175199	A01177:42:HHKNYDSX3:1:1206:15953:15875/1	60	+
chr1	233196590	233196591	A01177:42:HHKNYDSX3:2:1665:5321:1939	60	+
chr1	233239749	233239750	A01177:42:HHKNYDSX3:1:1343:12933:13557/1	60	+
chr1	233256676	233256677	A01177:42:HHKNYDSX3:2:1647:2365:22122/1	60	+
chr1	233598359	233598360	A01177:42:HHKNYDSX3:2:1651:4182:28964	60	-
chr1	235210476	235210477	A01177:42:HHKNYDSX3:1:1115:24957:36292/1	60	-
chr1	235245187	235245188	A01177:42:HHKNYDSX3:1:1114:6054:35274/1	60	-
chr1	235273661	235273662	A01177:42:HHKNYDSX3:1:1336:20735:36182/1	60	-
chr1	235273662	235273663	A01177:42:HHKNYDSX3:1:1224:13431:16799/1	60	-
chr1	235306644	235306645	A01177:42:HHKNYDSX3:1:1128:19298:5854/1	60	-
chr1	235991417	235991418	A01177:42:HHKNYDSX3:1:2234:27326:3317/1	60	-
chr1	236054339	236054340	A01177:42:HHKNYDSX3:2:1658:25192:4225/1	60	+
chr1	236230045	236230046	A01177:42:HHKNYDSX3:1:1605:26756:26443/1	60	+
chr1	237495046	237495047	A01177:42:HHKNYDSX3:1:2650:13955:6997	60	-
chr1	237519618	237519619	A01177:42:HHKNYDSX3:1:1104:28140:16752/1	60	-
chr1	239562335	239562336	A01177:42:HHKNYDSX3:1:1141:7337:13636/1	60	-
chr1	241032444	241032445	A01177:42:HHKNYDSX3:1:1576:18593:29465/1	60	-
chr1	241791276	241791277	A01177:42:HHKNYDSX3:1:2360:24876:17801	60	-
chr1	244429598	244429599	A01177:42:HHKNYDSX3:1:2164:18114:30765	60	-
chr1	244792102	244792103	A01177:42:HHKNYDSX3:2:2241:26910:17409/1	60	-
chr1	244853092	244853093	A01177:42:HHKNYDSX3:1:1255:6524:4930/1	60	+
chr1	244856016	244856017	A01177:42:HHKNYDSX3:1:1334:4237:15687/1	60	+
chr1	245964903	245964904	A01177:42:HHKNYDSX3:1:2374:26811:4993/1	60	+
chr1	246476852	246476853	A01177:42:HHKNYDSX3:1:1343:5412:27211/1	60	+
chr1	246650595	246650596	A01177:42:HHKNYDSX3:1:1174:3992:27884/1	60	+
chr1	247051665	247051666	A01177:42:HHKNYDSX3:2:1132:21350:23124	60	+
chr10	58004	58005	A01177:42:HHKNYDSX3:2:2524:31756:28275/1	60	+
chr10	153472	153473	A01177:42:HHKNYDSX3:1:1346:9697:15468	60	+
chr10	196823	196824	A01177:42:HHKNYDSX3:1:1570:19795:3771	60	+
chr10	591322	591323	A01177:42:HHKNYDSX3:2:1108:7012:9157/1	60	+
chr10	779842	779843	A01177:42:HHKNYDSX3:1:1678:18087:34350	60	+
chr10	1081123	1081124	A01177:42:HHKNYDSX3:1:1178:14886:5196/1	60	-
chr10	2778726	2778727	A01177:42:HHKNYDSX3:1:2616:29026:11710/1	60	+
chr10	3623133	3623134	A01177:42:HHKNYDSX3:2:2349:14832:36699/1	60	-
chr10	4301137	4301138	A01177:42:HHKNYDSX3:1:1338:30038:1595/1	60	-
chr10	5722081	5722082	A01177:42:HHKNYDSX3:1:1178:5267:12806/1	60	-
chr10	6278544	6278545	A01177:42:HHKNYDSX3:1:2271:12463:20290	60	+
chr10	6519680	6519681	A01177:42:HHKNYDSX3:1:1374:8169:34835/1	60	+
chr10	6555172	6555173	A01177:42:HHKNYDSX3:1:1215:6632:12007	60	-
chr10	7008344	7008345	A01177:42:HHKNYDSX3:1:1112:10194:4836/1	60	-
chr10	7010093	7010094	A01177:42:HHKNYDSX3:1:1261:6894:24079	60	+
chr10	7250407	7250408	A01177:42:HHKNYDSX3:1:1349:28845:29684	60	+
chr10	7878929	7878930	A01177:42:HHKNYDSX3:1:2568:3007:34726/1	60	+
chr10	7911616	7911617	A01177:42:HHKNYDSX3:1:1533:11659:15515/1	60	-
chr10	8352355	8352356	A01177:42:HHKNYDSX3:1:1109:12834:5024/1	60	-
chr10	10465298	10465299	A01177:42:HHKNYDSX3:2:2639:28845:20885/1	60	-
chr10	11589709	11589710	A01177:42:HHKNYDSX3:1:1366:23104:28197/1	60	+
chr10	11933065	11933066	A01177:42:HHKNYDSX3:1:2351:12816:35180/1	60	+
chr10	12368062	12368063	A01177:42:HHKNYDSX3:1:2144:30138:21746	60	-
chr10	12562097	12562098	A01177:42:HHKNYDSX3:1:1116:7084:10316/1	60	+
chr10	12562098	12562099	A01177:42:HHKNYDSX3:2:1467:10357:3082/1	60	+
chr10	14235686	14235687	A01177:42:HHKNYDSX3:1:1109:2944:6809/1	60	+
chr10	14868509	14868510	A01177:42:HHKNYDSX3:1:1108:32524:4836/1	60	-
chr10	16374698	16374699	A01177:42:HHKNYDSX3:1:2264:28320:12148	60	+
chr10	16786563	16786564	A01177:42:HHKNYDSX3:1:1113:32353:26522/1	60	+
chr10	16786564	16786565	A01177:42:HHKNYDSX3:1:1252:15176:22576/1	60	+
chr10	17056055	17056056	A01177:42:HHKNYDSX3:1:1560:3604:14121/1	60	+
chr10	18150450	18150451	A01177:42:HHKNYDSX3:2:1127:13123:14074	60	+
chr10	20806928	20806929	A01177:42:HHKNYDSX3:1:2248:15664:25770/1	60	+
chr10	20993037	20993038	A01177:42:HHKNYDSX3:1:2605:21766:23375/1	60	+
chr10	21657122	21657123	A01177:42:HHKNYDSX3:2:1120:29234:11005/1	60	-
chr10	21841696	21841697	A01177:42:HHKNYDSX3:2:1359:8034:18035/1	60	-
chr10	22262392	22262393	A01177:42:HHKNYDSX3:2:1517:24126:23735/1	60	-
chr10	22278232	22278233	A01177:42:HHKNYDSX3:2:2140:5593:21919/1	60	-
chr10	22607531	22607532	A01177:42:HHKNYDSX3:1:2671:16432:10848/1	60	-
chr10	24936345	24936346	A01177:42:HHKNYDSX3:2:1176:27335:37027	60	+
chr10	25453280	25453281	A01177:42:HHKNYDSX3:2:2113:6840:29935/1	60	-
chr10	26811503	26811504	A01177:42:HHKNYDSX3:1:1646:27606:14951/1	60	-
chr10	27220301	27220302	A01177:42:HHKNYDSX3:1:1169:26756:24345/1	60	+
chr10	28575524	28575525	A01177:42:HHKNYDSX3:1:1162:24062:29230	60	-
chr10	28880653	28880654	A01177:42:HHKNYDSX3:1:1329:4598:16376/1	60	+
chr10	28952850	28952851	A01177:42:HHKNYDSX3:1:1145:6406:6825/1	60	+
chr10	30090423	30090424	A01177:42:HHKNYDSX3:1:2472:26775:16955	60	-
chr10	31346273	31346274	A01177:42:HHKNYDSX3:1:1234:4679:22028/1	60	+
chr10	31427516	31427517	A01177:42:HHKNYDSX3:1:1548:22607:20071/1	60	-
chr10	31833671	31833672	A01177:42:HHKNYDSX3:2:1509:18177:25363	60	-
chr10	31856525	31856526	A01177:42:HHKNYDSX3:1:2105:10104:5087/1	60	-
chr10	32027789	32027790	A01177:42:HHKNYDSX3:1:1156:8088:1188/1	60	+
chr10	32670669	32670670	A01177:42:HHKNYDSX3:1:1369:13756:15984	60	-
chr10	32884791	32884792	A01177:42:HHKNYDSX3:2:2518:18819:24659/1	60	+
chr10	34070611	34070612	A01177:42:HHKNYDSX3:1:1460:24505:28432/1	60	-
chr10	34343714	34343715	A01177:42:HHKNYDSX3:2:2208:8666:22044	60	+
chr10	34379813	34379814	A01177:42:HHKNYDSX3:1:1260:25572:35070/1	60	-
chr10	34541861	34541862	A01177:42:HHKNYDSX3:1:1120:22173:1407/1	60	+
chr10	36331981	36331982	A01177:42:HHKNYDSX3:1:1627:1651:5259/1	60	-
chr10	37841127	37841128	A01177:42:HHKNYDSX3:1:1132:22661:21950/1	60	-
chr10	39245806	39245807	A01177:42:HHKNYDSX3:1:2131:13874:20322/1	60	-
chr10	39708689	39708690	A01177:42:HHKNYDSX3:2:2259:26585:23578/1	60	+
chr10	40246857	40246858	A01177:42:HHKNYDSX3:1:1114:11134:8719/1	60	-
chr10	40731689	40731690	A01177:42:HHKNYDSX3:2:2140:17770:25410	60	-
chr10	41125480	41125481	A01177:42:HHKNYDSX3:1:1360:28040:12915/1	60	-
chr10	41408438	41408439	A01177:42:HHKNYDSX3:2:1161:4589:12195/1	60	-
chr10	42622808	42622809	A01177:42:HHKNYDSX3:1:1217:30852:7451/1	60	+
chr10	43412658	43412659	A01177:42:HHKNYDSX3:1:1265:28800:9314/1	60	+
chr10	45013035	45013036	A01177:42:HHKNYDSX3:1:1101:26910:12367/1	60	-
chr10	45651780	45651781	A01177:42:HHKNYDSX3:1:1246:3170:5979/1	60	+
chr10	46200296	46200297	A01177:42:HHKNYDSX3:1:1130:22851:19179/1	60	-
chr10	48430909	48430910	A01177:42:HHKNYDSX3:1:1207:5339:17284/1	60	-
chr10	49219964	49219965	A01177:42:HHKNYDSX3:1:1423:32226:33630/1	60	-
chr10	49219965	49219966	A01177:42:HHKNYDSX3:1:1120:26087:25786/1	60	-
chr10	49952202	49952203	A01177:42:HHKNYDSX3:1:1210:11207:24408	60	+
chr10	50459767	50459768	A01177:42:HHKNYDSX3:1:1215:9091:35274/1	60	+
chr10	52593934	52593935	A01177:42:HHKNYDSX3:1:1122:27552:15264	60	+
chr10	52660840	52660841	A01177:42:HHKNYDSX3:1:1110:15619:4836	60	-
chr10	52816408	52816409	A01177:42:HHKNYDSX3:1:1255:18927:35305/1	60	+
chr10	52987534	52987535	A01177:42:HHKNYDSX3:1:1518:4074:19069/1	60	+
chr10	59699725	59699726	A01177:42:HHKNYDSX3:1:1306:4318:21465/1	60	+
chr10	59764402	59764403	A01177:42:HHKNYDSX3:1:1239:2347:4366/1	60	+
chr10	60931300	60931301	A01177:42:HHKNYDSX3:1:2529:9498:5071/1	60	-
chr10	60931301	60931302	A01177:42:HHKNYDSX3:2:2120:17490:34350/1	60	-
chr10	61397367	61397368	A01177:42:HHKNYDSX3:2:1661:19524:14512	60	-
chr10	61775335	61775336	A01177:42:HHKNYDSX3:2:2177:17481:1391	60	-
chr10	61840391	61840392	A01177:42:HHKNYDSX3:1:1232:6027:7106/1	60	+
chr10	63108037	63108038	A01177:42:HHKNYDSX3:1:1131:23592:7592/1	60	-
chr10	63310558	63310559	A01177:42:HHKNYDSX3:1:2301:25418:37027	60	-
chr10	63356593	63356594	A01177:42:HHKNYDSX3:1:1148:1009:10504/1	60	+
chr10	63449617	63449618	A01177:42:HHKNYDSX3:1:1303:27434:30279/1	60	-
chr10	63779701	63779702	A01177:42:HHKNYDSX3:1:2356:31322:5822/1	60	-
chr10	63785626	63785627	A01177:42:HHKNYDSX3:2:1223:19922:14293	60	-
chr10	63828605	63828606	A01177:42:HHKNYDSX3:1:1310:25283:27712	60	-
chr10	66524813	66524814	A01177:42:HHKNYDSX3:2:1461:2175:28714	60	-
chr10	67840754	67840755	A01177:42:HHKNYDSX3:1:1651:6388:12618	60	+
chr10	68032550	68032551	A01177:42:HHKNYDSX3:1:2573:7509:25958/1	60	-
chr10	68040184	68040185	A01177:42:HHKNYDSX3:1:2344:26720:9408/1	60	-
chr10	68365623	68365624	A01177:42:HHKNYDSX3:1:2165:31358:10645/1	60	+
chr10	68537666	68537667	A01177:42:HHKNYDSX3:2:1344:4616:35164/1	60	-
chr10	68979151	68979152	A01177:42:HHKNYDSX3:1:2132:14977:6417/1	60	-
chr10	69132712	69132713	A01177:42:HHKNYDSX3:1:1264:20012:15170/1	60	+
chr10	70073909	70073910	A01177:42:HHKNYDSX3:1:1437:15438:13761	60	+
chr10	72122181	72122182	A01177:42:HHKNYDSX3:1:2363:25708:14011/1	60	-
chr10	72538751	72538752	A01177:42:HHKNYDSX3:1:1104:11225:26694/1	60	+
chr10	73089528	73089529	A01177:42:HHKNYDSX3:1:1136:15139:5165/1	60	+
chr10	73127068	73127069	A01177:42:HHKNYDSX3:1:1663:18864:36354/1	60	-
chr10	73140156	73140157	A01177:42:HHKNYDSX3:1:2554:3848:20181	60	+
chr10	73174061	73174062	A01177:42:HHKNYDSX3:2:1212:5990:12179/1	60	+
chr10	73193706	73193707	A01177:42:HHKNYDSX3:1:1106:26051:25347/1	60	-
chr10	73242202	73242203	A01177:42:HHKNYDSX3:1:1101:21576:36385/1	60	+
chr10	73383484	73383485	A01177:42:HHKNYDSX3:2:1132:30355:9095/1	60	+
chr10	73404331	73404332	A01177:42:HHKNYDSX3:1:1146:5837:33990/1	60	+
chr10	73404333	73404334	A01177:42:HHKNYDSX3:2:2327:32615:16172	60	+
chr10	73464511	73464512	A01177:42:HHKNYDSX3:2:2434:29053:17675	60	+
chr10	73489183	73489184	A01177:42:HHKNYDSX3:1:1416:24641:12665/1	60	-
chr10	73692626	73692627	A01177:42:HHKNYDSX3:1:1110:2211:21418/1	60	-
chr10	73711806	73711807	A01177:42:HHKNYDSX3:1:1404:4101:26475/1	60	+
chr10	73711908	73711909	A01177:42:HHKNYDSX3:2:1267:17969:28948	60	-
chr10	73804938	73804939	A01177:42:HHKNYDSX3:1:1315:16260:35196/1	60	-
chr10	74042602	74042603	A01177:42:HHKNYDSX3:2:1403:14109:5854/1	60	+
chr10	74270718	74270719	A01177:42:HHKNYDSX3:1:1576:22978:11506/1	60	+
chr10	74333851	74333852	A01177:42:HHKNYDSX3:1:1101:10330:14528/1	60	-
chr10	74398123	74398124	A01177:42:HHKNYDSX3:1:1121:24569:1517/1	60	+
chr10	74446262	74446263	A01177:42:HHKNYDSX3:1:1109:13584:25895/1	60	+
chr10	74446263	74446264	A01177:42:HHKNYDSX3:2:2616:3522:9846/1	60	+
chr10	74493919	74493920	A01177:42:HHKNYDSX3:1:1433:30617:20478/1	60	-
chr10	74538845	74538846	A01177:42:HHKNYDSX3:1:1109:21224:33176/1	60	-
chr10	74918626	74918627	A01177:42:HHKNYDSX3:1:1117:5864:14622/1	60	+
chr10	75171565	75171566	A01177:42:HHKNYDSX3:1:1132:1895:20055/1	60	-
chr10	75216570	75216571	A01177:42:HHKNYDSX3:1:1112:9860:29904/1	60	+
chr10	75220640	75220641	A01177:42:HHKNYDSX3:1:1120:1985:20995/1	60	+
chr10	77492732	77492733	A01177:42:HHKNYDSX3:1:1167:11686:21449/1	60	-
chr10	78299222	78299223	A01177:42:HHKNYDSX3:1:2347:6885:2895	60	+
chr10	79105723	79105724	A01177:42:HHKNYDSX3:1:1334:14660:33802/1	60	-
chr10	79263124	79263125	A01177:42:HHKNYDSX3:2:2361:26458:31344/1	60	+
chr10	79761199	79761200	A01177:42:HHKNYDSX3:2:1422:11840:4116/1	60	-
chr10	80565858	80565859	A01177:42:HHKNYDSX3:1:2641:25545:1548	60	+
chr10	80824312	80824313	A01177:42:HHKNYDSX3:1:1442:29351:11522/1	60	-
chr10	84207766	84207767	A01177:42:HHKNYDSX3:1:1103:4010:9220/1	60	+
chr10	85381727	85381728	A01177:42:HHKNYDSX3:1:1125:3568:28933/1	60	+
chr10	87062691	87062692	A01177:42:HHKNYDSX3:1:1139:9399:21746/1	60	+
chr10	87955820	87955821	A01177:42:HHKNYDSX3:1:1258:17580:17440/1	60	-
chr10	88326139	88326140	A01177:42:HHKNYDSX3:2:2276:13169:22827	60	-
chr10	88342603	88342604	A01177:42:HHKNYDSX3:1:1468:11035:37043/1	60	+
chr10	88382431	88382432	A01177:42:HHKNYDSX3:1:2161:27633:36542/1	60	+
chr10	88550352	88550353	A01177:42:HHKNYDSX3:1:1543:20148:23797/1	60	+
chr10	89605654	89605655	A01177:42:HHKNYDSX3:1:1106:19361:11381/1	60	+
chr10	89779374	89779375	A01177:42:HHKNYDSX3:1:2128:10285:35869/1	60	+
chr10	89779376	89779377	A01177:42:HHKNYDSX3:1:2451:11858:9032	60	+
chr10	90988388	90988389	A01177:42:HHKNYDSX3:2:2255:21377:14090	60	-
chr10	91369993	91369994	A01177:42:HHKNYDSX3:1:1478:31114:33489/1	60	+
chr10	92006243	92006244	A01177:42:HHKNYDSX3:2:1445:18412:25864	60	+
chr10	92191161	92191162	A01177:42:HHKNYDSX3:1:1268:3369:31438/1	60	+
chr10	92502625	92502626	A01177:42:HHKNYDSX3:1:1513:8748:10848	60	+
chr10	92835767	92835768	A01177:42:HHKNYDSX3:1:1439:7636:17127/1	60	+
chr10	92956682	92956683	A01177:42:HHKNYDSX3:1:1375:30915:12132/1	60	+
chr10	93671092	93671093	A01177:42:HHKNYDSX3:1:1222:18557:33098/1	60	-
chr10	94554320	94554321	A01177:42:HHKNYDSX3:1:1269:20247:29512/1	60	-
chr10	94583388	94583389	A01177:42:HHKNYDSX3:1:1509:6605:31375/1	60	+
chr10	94611274	94611275	A01177:42:HHKNYDSX3:1:1136:13566:23578/1	60	+
chr10	96054486	96054487	A01177:42:HHKNYDSX3:1:1140:24135:15984/1	60	-
chr10	96292713	96292714	A01177:42:HHKNYDSX3:1:1625:23095:12649/1	60	-
chr10	96549058	96549059	A01177:42:HHKNYDSX3:1:2342:4255:5415/1	60	-
chr10	96697399	96697400	A01177:42:HHKNYDSX3:2:1456:21929:11350	60	+
chr10	97171681	97171682	A01177:42:HHKNYDSX3:2:2432:30933:21433/1	60	-
chr10	97271253	97271254	A01177:42:HHKNYDSX3:1:2229:6659:3411/1	60	-
chr10	97296564	97296565	A01177:42:HHKNYDSX3:1:1121:6677:14246	60	+
chr10	97326768	97326769	A01177:42:HHKNYDSX3:1:1531:11867:10739/1	60	+
chr10	99474846	99474847	A01177:42:HHKNYDSX3:2:2347:30816:5916/1	60	-
chr10	99662510	99662511	A01177:42:HHKNYDSX3:1:2551:27868:24956/1	60	+
chr10	99768224	99768225	A01177:42:HHKNYDSX3:1:1140:31720:35258	60	-
chr10	100171317	100171318	A01177:42:HHKNYDSX3:1:2603:1931:17550/1	60	+
chr10	100178884	100178885	A01177:42:HHKNYDSX3:2:1403:5855:23719/1	60	-
chr10	100500248	100500249	A01177:42:HHKNYDSX3:2:1459:5909:20431	60	-
chr10	100777642	100777643	A01177:42:HHKNYDSX3:1:2470:11333:11475/1	60	+
chr10	101335807	101335808	A01177:42:HHKNYDSX3:2:1637:29143:31829/1	60	+
chr10	101399411	101399412	A01177:42:HHKNYDSX3:1:1357:9805:3944/1	60	-
chr10	101424666	101424667	A01177:42:HHKNYDSX3:1:1233:26612:25911	60	-
chr10	101525515	101525516	A01177:42:HHKNYDSX3:1:1473:19361:2738/1	60	+
chr10	101793821	101793822	A01177:42:HHKNYDSX3:1:1109:27208:28291/1	60	+
chr10	101802126	101802127	A01177:42:HHKNYDSX3:1:1507:19253:24659/1	60	+
chr10	101807616	101807617	A01177:42:HHKNYDSX3:1:2654:26232:3114/1	60	+
chr10	101933510	101933511	A01177:42:HHKNYDSX3:1:1103:21169:18834/1	60	+
chr10	101933558	101933559	A01177:42:HHKNYDSX3:1:1123:19859:30123/1	60	+
chr10	101933559	101933560	A01177:42:HHKNYDSX3:2:2118:18521:2722/1	60	+
chr10	101978541	101978542	A01177:42:HHKNYDSX3:1:1465:4381:5384	60	+
chr10	101987309	101987310	A01177:42:HHKNYDSX3:1:1353:7789:1391	60	-
chr10	102137778	102137779	A01177:42:HHKNYDSX3:1:1220:6207:35509/1	60	-
chr10	102702858	102702859	A01177:42:HHKNYDSX3:1:2269:17038:13620/1	60	-
chr10	102992014	102992015	A01177:42:HHKNYDSX3:1:1107:31439:32174/1	60	+
chr10	103121068	103121069	A01177:42:HHKNYDSX3:1:2574:24569:3771/1	60	-
chr10	103146121	103146122	A01177:42:HHKNYDSX3:1:1426:21531:28447/1	60	-
chr10	103147731	103147732	A01177:42:HHKNYDSX3:1:2360:26847:12132/1	60	+
chr10	103149468	103149469	A01177:42:HHKNYDSX3:2:2215:21160:17096	60	-
chr10	103152194	103152195	A01177:42:HHKNYDSX3:1:1143:32452:26475/1	60	+
chr10	103191917	103191918	A01177:42:HHKNYDSX3:1:1226:6479:4758/1	60	+
chr10	103376571	103376572	A01177:42:HHKNYDSX3:1:2573:22806:23641/1	60	-
chr10	103411583	103411584	A01177:42:HHKNYDSX3:1:1111:30147:22169	60	-
chr10	104441238	104441239	A01177:42:HHKNYDSX3:1:2278:27444:10786/1	60	+
chr10	104461993	104461994	A01177:42:HHKNYDSX3:2:1445:20889:6136/1	60	-
chr10	104461994	104461995	A01177:42:HHKNYDSX3:1:1609:3631:4460/1	60	-
chr10	106635884	106635885	A01177:42:HHKNYDSX3:2:2203:23475:36824	60	-
chr10	107146524	107146525	A01177:42:HHKNYDSX3:1:1265:20175:35368/1	60	-
chr10	107652451	107652452	A01177:42:HHKNYDSX3:1:2225:29722:19085	60	+
chr10	110303404	110303405	A01177:42:HHKNYDSX3:1:1168:31259:24940/1	60	-
chr10	110882400	110882401	A01177:42:HHKNYDSX3:1:2110:30734:33207/1	60	-
chr10	110992980	110992981	A01177:42:HHKNYDSX3:1:2414:16577:15201/1	60	+
chr10	112476677	112476678	A01177:42:HHKNYDSX3:1:1275:30689:1595/1	60	-
chr10	114966299	114966300	A01177:42:HHKNYDSX3:1:1139:8965:16266/1	60	-
chr10	115568248	115568249	A01177:42:HHKNYDSX3:2:2225:27299:32487	60	-
chr10	115568249	115568250	A01177:42:HHKNYDSX3:1:2268:17589:23938	60	-
chr10	118320838	118320839	A01177:42:HHKNYDSX3:1:1461:23032:16548/1	60	+
chr10	118336200	118336201	A01177:42:HHKNYDSX3:1:1366:11740:7169/1	60	+
chr10	118695891	118695892	A01177:42:HHKNYDSX3:1:1429:23294:18192/1	60	+
chr10	118722034	118722035	A01177:42:HHKNYDSX3:1:1131:2998:8907/1	60	+
chr10	119038131	119038132	A01177:42:HHKNYDSX3:1:1334:2627:29183/1	60	+
chr10	119057144	119057145	A01177:42:HHKNYDSX3:1:2477:7247:18145	60	-
chr10	119057690	119057691	A01177:42:HHKNYDSX3:2:1432:28194:23578	60	-
chr10	119062774	119062775	A01177:42:HHKNYDSX3:2:1149:27507:22952/1	60	+
chr10	119500678	119500679	A01177:42:HHKNYDSX3:1:1328:22453:24565/1	60	+
chr10	119544993	119544994	A01177:42:HHKNYDSX3:1:1357:25455:36996/1	60	+
chr10	119576704	119576705	A01177:42:HHKNYDSX3:1:2629:4734:36558/1	60	+
chr10	119584397	119584398	A01177:42:HHKNYDSX3:1:1246:2139:24486	60	+
chr10	119870816	119870817	A01177:42:HHKNYDSX3:1:1141:8929:33896	60	-
chr10	121795419	121795420	A01177:42:HHKNYDSX3:1:1308:17183:36041/1	60	+
chr10	122936013	122936014	A01177:42:HHKNYDSX3:1:1344:13530:34162/1	60	-
chr10	123157493	123157494	A01177:42:HHKNYDSX3:1:2331:27037:31156/1	60	+
chr10	124756529	124756530	A01177:42:HHKNYDSX3:1:1166:1551:16767/1	60	-
chr10	124765884	124765885	A01177:42:HHKNYDSX3:2:1676:28528:13322/1	60	-
chr10	130031186	130031187	A01177:42:HHKNYDSX3:2:1544:11704:27085/1	60	-
chr10	131906025	131906026	A01177:42:HHKNYDSX3:1:1208:7220:26929/1	60	-
chr10	131910709	131910710	A01177:42:HHKNYDSX3:2:2358:13395:24752/1	60	-
chr10	132618446	132618447	A01177:42:HHKNYDSX3:1:1270:26106:13385/1	60	+
chr10	133311485	133311486	A01177:42:HHKNYDSX3:2:1207:24560:9017/1	60	-
chr10	133407974	133407975	A01177:42:HHKNYDSX3:2:1202:12970:29027	60	-
chr10	133408813	133408814	A01177:42:HHKNYDSX3:1:1315:30255:20134/1	60	+
chr10	133410521	133410522	A01177:42:HHKNYDSX3:1:1454:25003:12602/1	60	-
chr10	133460979	133460980	A01177:42:HHKNYDSX3:2:2575:25880:33098	60	-
chr10	133468951	133468952	A01177:42:HHKNYDSX3:1:1213:18041:12853/1	60	-
chr10	133470925	133470926	A01177:42:HHKNYDSX3:1:1336:22191:30311/1	60	-
chr10	133474511	133474512	A01177:42:HHKNYDSX3:1:1310:16441:2378	60	-
chr10	133474513	133474514	A01177:42:HHKNYDSX3:2:2645:20853:18474/1	60	-
chr10	133483050	133483051	A01177:42:HHKNYDSX3:1:2577:15763:17394/1	60	+
chr10	133506739	133506740	A01177:42:HHKNYDSX3:1:1307:4372:36871	60	-
chr10	133508383	133508384	A01177:42:HHKNYDSX3:1:1259:24270:22764	60	-
chr10	133515173	133515174	A01177:42:HHKNYDSX3:1:1138:22761:19398/1	60	-
chr11	244876	244877	A01177:42:HHKNYDSX3:1:2318:23375:3364	60	+
chr11	249394	249395	A01177:42:HHKNYDSX3:1:1137:3531:1031/1	60	-
chr11	249887	249888	A01177:42:HHKNYDSX3:1:1402:32651:13542	60	+
chr11	251607	251608	A01177:42:HHKNYDSX3:1:1635:14290:3192/1	60	-
chr11	316753	316754	A01177:42:HHKNYDSX3:1:1147:17598:6449/1	60	-
chr11	325820	325821	A01177:42:HHKNYDSX3:1:1349:31819:17550/1	60	-
chr11	327865	327866	A01177:42:HHKNYDSX3:1:2128:5312:12320	60	-
chr11	328189	328190	A01177:42:HHKNYDSX3:1:1154:21630:5729/1	60	+
chr11	336905	336906	A01177:42:HHKNYDSX3:1:2230:17264:12759	60	-
chr11	338448	338449	A01177:42:HHKNYDSX3:2:2469:30716:28604	60	-
chr11	340116	340117	A01177:42:HHKNYDSX3:1:1301:9182:7748/1	60	+
chr11	342610	342611	A01177:42:HHKNYDSX3:1:1146:21658:10316	60	+
chr11	432723	432724	A01177:42:HHKNYDSX3:1:1341:18521:16720/1	60	+
chr11	458782	458783	A01177:42:HHKNYDSX3:1:1473:18475:24439/1	60	+
chr11	649578	649579	A01177:42:HHKNYDSX3:2:1526:2519:9111/1	60	+
chr11	658789	658790	A01177:42:HHKNYDSX3:1:2665:14877:25034/1	60	+
chr11	673111	673112	A01177:42:HHKNYDSX3:1:2213:31539:7921/1	60	-
chr11	674530	674531	A01177:42:HHKNYDSX3:1:1130:22761:28823/1	60	+
chr11	684528	684529	A01177:42:HHKNYDSX3:1:1129:19470:20619/1	60	-
chr11	685822	685823	A01177:42:HHKNYDSX3:1:1153:29252:29669/1	60	+
chr11	751438	751439	A01177:42:HHKNYDSX3:1:2218:4381:25833	60	+
chr11	754919	754920	A01177:42:HHKNYDSX3:1:2564:28646:7294/1	60	+
chr11	801953	801954	A01177:42:HHKNYDSX3:1:2375:17526:19789	60	+
chr11	810639	810640	A01177:42:HHKNYDSX3:2:2145:18005:6558/1	60	+
chr11	836827	836828	A01177:42:HHKNYDSX3:1:2474:11062:34554	60	-
chr11	837726	837727	A01177:42:HHKNYDSX3:1:1218:5068:13589	60	+
chr11	880508	880509	A01177:42:HHKNYDSX3:2:1544:20790:14606	60	+
chr11	901917	901918	A01177:42:HHKNYDSX3:1:1102:3604:22075/1	60	+
chr11	906073	906074	A01177:42:HHKNYDSX3:1:1231:12355:12211/1	60	+
chr11	930723	930724	A01177:42:HHKNYDSX3:1:1127:22941:5431/1	60	+
chr11	1910426	1910427	A01177:42:HHKNYDSX3:2:1247:11369:18740	60	+
chr11	3040123	3040124	A01177:42:HHKNYDSX3:2:1577:10818:19225/1	60	-
chr11	3351991	3351992	A01177:42:HHKNYDSX3:1:1227:27914:5149/1	60	+
chr11	3375457	3375458	A01177:42:HHKNYDSX3:1:2106:23113:16626	60	-
chr11	3709551	3709552	A01177:42:HHKNYDSX3:1:1123:30083:16172	60	-
chr11	3723518	3723519	A01177:42:HHKNYDSX3:1:1301:17173:29637/1	60	-
chr11	3727305	3727306	A01177:42:HHKNYDSX3:1:1440:20871:20635/1	60	-
chr11	3754608	3754609	A01177:42:HHKNYDSX3:1:1665:13286:20369/1	60	-
chr11	3926545	3926546	A01177:42:HHKNYDSX3:2:1351:29848:9001/1	60	+
chr11	3954696	3954697	A01177:42:HHKNYDSX3:1:2426:1714:2581	60	+
chr11	3960854	3960855	A01177:42:HHKNYDSX3:1:1262:31458:15984/1	60	+
chr11	3968644	3968645	A01177:42:HHKNYDSX3:1:1129:7301:9659/1	60	+
chr11	4067860	4067861	A01177:42:HHKNYDSX3:1:1271:22182:7936/1	60	-
chr11	6412949	6412950	A01177:42:HHKNYDSX3:1:1158:2953:34475/1	60	+
chr11	7589518	7589519	A01177:42:HHKNYDSX3:1:1301:16080:33755	60	-
chr11	7769361	7769362	A01177:42:HHKNYDSX3:1:2408:19614:2300	60	+
chr11	8164873	8164874	A01177:42:HHKNYDSX3:1:1109:28727:24408/1	60	-
chr11	8667478	8667479	A01177:42:HHKNYDSX3:2:1172:14172:16611	60	-
chr11	9868129	9868130	A01177:42:HHKNYDSX3:1:1142:27570:32706/1	60	+
chr11	10115723	10115724	A01177:42:HHKNYDSX3:1:1668:23041:13777/1	60	+
chr11	10516200	10516201	A01177:42:HHKNYDSX3:1:1214:9236:36370/1	60	+
chr11	10523507	10523508	A01177:42:HHKNYDSX3:1:1136:2917:9518/1	60	-
chr11	10768865	10768866	A01177:42:HHKNYDSX3:1:1128:14977:32283/1	60	+
chr11	11894439	11894440	A01177:42:HHKNYDSX3:1:1234:26829:15421	60	+
chr11	12145497	12145498	A01177:42:HHKNYDSX3:1:1414:5005:16924	60	-
chr11	12146739	12146740	A01177:42:HHKNYDSX3:1:1337:4110:8453/1	60	+
chr11	12214575	12214576	A01177:42:HHKNYDSX3:2:1445:9362:2863	60	-
chr11	12309769	12309770	A01177:42:HHKNYDSX3:1:1414:23312:11804	60	-
chr11	12310073	12310074	A01177:42:HHKNYDSX3:1:1138:18204:31798/1	60	+
chr11	13713337	13713338	A01177:42:HHKNYDSX3:1:1176:25039:5243/1	60	+
chr11	14311499	14311500	A01177:42:HHKNYDSX3:2:1369:29649:4272	60	-
chr11	14657378	14657379	A01177:42:HHKNYDSX3:1:1111:25220:8563/1	60	-
chr11	16410091	16410092	A01177:42:HHKNYDSX3:1:1306:8504:19914	60	+
chr11	17168386	17168387	A01177:42:HHKNYDSX3:1:1176:3450:12070/1	60	+
chr11	17283865	17283866	A01177:42:HHKNYDSX3:1:1142:23402:4914/1	60	+
chr11	17317297	17317298	A01177:42:HHKNYDSX3:1:1113:29966:13056/1	60	+
chr11	17321336	17321337	A01177:42:HHKNYDSX3:1:1470:17110:31187	60	+
chr11	17329862	17329863	A01177:42:HHKNYDSX3:2:2366:18964:20619	60	-
chr11	17329863	17329864	A01177:42:HHKNYDSX3:1:1573:3649:28980/1	60	-
chr11	17470551	17470552	A01177:42:HHKNYDSX3:1:1566:27606:22185	60	+
chr11	18355840	18355841	A01177:42:HHKNYDSX3:1:1122:13512:9048/1	60	-
chr11	19154925	19154926	A01177:42:HHKNYDSX3:2:2367:18719:7576	60	-
chr11	19154926	19154927	A01177:42:HHKNYDSX3:1:1354:3486:2957	60	-
chr11	19170618	19170619	A01177:42:HHKNYDSX3:2:2651:9607:5885	60	-
chr11	20270388	20270389	A01177:42:HHKNYDSX3:1:1601:30789:21997/1	60	+
chr11	20401617	20401618	A01177:42:HHKNYDSX3:1:1436:5954:2503/1	60	+
chr11	20706138	20706139	A01177:42:HHKNYDSX3:2:1372:11704:14497/1	60	-
chr11	21455002	21455003	A01177:42:HHKNYDSX3:1:1450:31033:18443	60	-
chr11	23443552	23443553	A01177:42:HHKNYDSX3:2:1625:21423:22122	60	+
chr11	23577722	23577723	A01177:42:HHKNYDSX3:2:2526:6008:30029/1	60	-
chr11	28122705	28122706	A01177:42:HHKNYDSX3:1:1101:6298:34475/1	60	+
chr11	28244917	28244918	A01177:42:HHKNYDSX3:1:1639:32560:16767	60	-
chr11	30364168	30364169	A01177:42:HHKNYDSX3:1:1172:6497:14309/1	60	-
chr11	31422916	31422917	A01177:42:HHKNYDSX3:1:1154:32958:13792/1	60	-
chr11	31561027	31561028	A01177:42:HHKNYDSX3:1:1113:25834:11663	60	-
chr11	31590567	31590568	A01177:42:HHKNYDSX3:1:1171:14552:17550/1	60	-
chr11	32303633	32303634	A01177:42:HHKNYDSX3:2:1372:31141:29340	60	-
chr11	32488691	32488692	A01177:42:HHKNYDSX3:2:1369:19723:35430	60	+
chr11	32882257	32882258	A01177:42:HHKNYDSX3:2:1118:17002:15562	60	-
chr11	32905196	32905197	A01177:42:HHKNYDSX3:1:1342:21594:1470/1	60	-
chr11	33117053	33117054	A01177:42:HHKNYDSX3:1:1117:13512:12305/1	60	-
chr11	33139888	33139889	A01177:42:HHKNYDSX3:1:1157:28619:23625/1	60	-
chr11	33140497	33140498	A01177:42:HHKNYDSX3:1:2203:29432:16673/1	60	+
chr11	33758152	33758153	A01177:42:HHKNYDSX3:1:1125:22354:7451/1	60	+
chr11	34006188	34006189	A01177:42:HHKNYDSX3:2:1558:24433:27680	60	+
chr11	34083031	34083032	A01177:42:HHKNYDSX3:1:1155:20880:8249/1	60	+
chr11	34148005	34148006	A01177:42:HHKNYDSX3:1:1220:10294:13651/1	60	+
chr11	34453936	34453937	A01177:42:HHKNYDSX3:1:1339:15230:8359/1	60	-
chr11	34940338	34940339	A01177:42:HHKNYDSX3:1:1111:21811:6480	60	-
chr11	36600024	36600025	A01177:42:HHKNYDSX3:1:2559:8983:6214/1	60	+
chr11	36621965	36621966	A01177:42:HHKNYDSX3:1:2274:19208:6856/1	60	+
chr11	37343995	37343996	A01177:42:HHKNYDSX3:1:1119:28040:6339	60	+
chr11	37830187	37830188	A01177:42:HHKNYDSX3:2:1508:27597:10363/1	60	+
chr11	38712364	38712365	A01177:42:HHKNYDSX3:1:1446:21811:17597/1	60	+
chr11	42679792	42679793	A01177:42:HHKNYDSX3:1:1122:7581:9831/1	60	+
chr11	42982054	42982055	A01177:42:HHKNYDSX3:1:1145:11668:22576	60	+
chr11	43743839	43743840	A01177:42:HHKNYDSX3:1:1221:20627:2926/1	60	-
chr11	43826236	43826237	A01177:42:HHKNYDSX3:1:2204:24948:32800	60	+
chr11	43841296	43841297	A01177:42:HHKNYDSX3:2:2646:30282:36119	60	-
chr11	44227318	44227319	A01177:42:HHKNYDSX3:1:1206:20085:4993	60	+
chr11	44606304	44606305	A01177:42:HHKNYDSX3:2:2569:28736:4319/1	60	-
chr11	44781519	44781520	A01177:42:HHKNYDSX3:1:1107:20645:15546/1	60	-
chr11	45990881	45990882	A01177:42:HHKNYDSX3:1:2546:4137:35055	60	-
chr11	46077611	46077612	A01177:42:HHKNYDSX3:1:1205:15863:11083/1	60	-
chr11	46337453	46337454	A01177:42:HHKNYDSX3:1:1378:29830:18834/1	60	-
chr11	46440284	46440285	A01177:42:HHKNYDSX3:1:1109:19578:26725/1	60	+
chr11	46496432	46496433	A01177:42:HHKNYDSX3:1:1336:24849:3756/1	60	+
chr11	46526514	46526515	A01177:42:HHKNYDSX3:1:1328:32832:32894	60	-
chr11	46644189	46644190	A01177:42:HHKNYDSX3:1:1129:26666:33708/1	60	+
chr11	46646585	46646586	A01177:42:HHKNYDSX3:1:1528:21658:7748/1	60	-
chr11	46777626	46777627	A01177:42:HHKNYDSX3:2:1650:14959:36573/1	60	+
chr11	46802945	46802946	A01177:42:HHKNYDSX3:1:1342:31069:6887/1	60	-
chr11	46948089	46948090	A01177:42:HHKNYDSX3:1:1315:25753:13620/1	60	+
chr11	46971495	46971496	A01177:42:HHKNYDSX3:1:1105:25039:3677	60	-
chr11	46980527	46980528	A01177:42:HHKNYDSX3:1:1462:16893:21449	60	+
chr11	47002926	47002927	A01177:42:HHKNYDSX3:1:1517:5511:18114/1	60	-
chr11	47018743	47018744	A01177:42:HHKNYDSX3:1:1340:27543:13526/1	60	+
chr11	47277468	47277469	A01177:42:HHKNYDSX3:2:2439:32371:34444/1	60	+
chr11	47321251	47321252	A01177:42:HHKNYDSX3:1:1620:13015:32424/1	60	+
chr11	47472666	47472667	A01177:42:HHKNYDSX3:1:1252:11306:28526/1	60	+
chr11	47495938	47495939	A01177:42:HHKNYDSX3:1:1332:1606:1642/1	60	-
chr11	47531806	47531807	A01177:42:HHKNYDSX3:1:1136:7102:30452/1	60	-
chr11	47785336	47785337	A01177:42:HHKNYDSX3:2:1408:19868:32299	60	-
chr11	47860280	47860281	A01177:42:HHKNYDSX3:1:1175:25943:31485/1	60	+
chr11	50236590	50236591	A01177:42:HHKNYDSX3:2:2137:30219:34068/1	60	-
chr11	50299581	50299582	A01177:42:HHKNYDSX3:1:2127:4942:2472/1	60	-
chr11	57401906	57401907	A01177:42:HHKNYDSX3:1:1664:9959:13698/1	60	-
chr11	57416310	57416311	A01177:42:HHKNYDSX3:1:1151:18982:12665/1	60	+
chr11	57421766	57421767	A01177:42:HHKNYDSX3:1:1151:31286:22044/1	60	+
chr11	57691638	57691639	A01177:42:HHKNYDSX3:1:1232:30689:19601	60	-
chr11	58556458	58556459	A01177:42:HHKNYDSX3:1:2133:8856:1892/1	60	+
chr11	58584049	58584050	A01177:42:HHKNYDSX3:1:1106:19361:36839/1	60	+
chr11	59599938	59599939	A01177:42:HHKNYDSX3:1:1158:18710:10598/1	60	-
chr11	59603646	59603647	A01177:42:HHKNYDSX3:2:2119:8802:14951	60	-
chr11	59639417	59639418	A01177:42:HHKNYDSX3:1:1512:17345:23484/1	60	-
chr11	59652151	59652152	A01177:42:HHKNYDSX3:1:1103:32289:7842/1	60	+
chr11	59773293	59773294	A01177:42:HHKNYDSX3:1:1433:2302:32597	60	+
chr11	61317204	61317205	A01177:42:HHKNYDSX3:1:1130:12545:3396/1	60	+
chr11	61319298	61319299	A01177:42:HHKNYDSX3:1:1115:20491:4445/1	60	+
chr11	61330769	61330770	A01177:42:HHKNYDSX3:1:1268:28420:25661/1	60	+
chr11	61348192	61348193	A01177:42:HHKNYDSX3:1:1121:8006:28667	60	+
chr11	61843804	61843805	A01177:42:HHKNYDSX3:1:2254:30219:36699/1	60	+
chr11	62100497	62100498	A01177:42:HHKNYDSX3:1:2511:22742:16579/1	60	-
chr11	62127144	62127145	A01177:42:HHKNYDSX3:1:1175:8856:27477/1	60	-
chr11	62351083	62351084	A01177:42:HHKNYDSX3:1:1104:20048:19523/1	60	+
chr11	62352939	62352940	A01177:42:HHKNYDSX3:2:1523:3106:3615/1	60	-
chr11	62569593	62569594	A01177:42:HHKNYDSX3:1:1271:12138:12023/1	60	-
chr11	62579156	62579157	A01177:42:HHKNYDSX3:1:1109:2826:9518/1	60	+
chr11	62582477	62582478	A01177:42:HHKNYDSX3:2:1604:5122:17190/1	60	-
chr11	62584439	62584440	A01177:42:HHKNYDSX3:1:1145:11162:32503/1	60	-
chr11	62593579	62593580	A01177:42:HHKNYDSX3:1:1155:7274:8985/1	60	+
chr11	62607269	62607270	A01177:42:HHKNYDSX3:1:1418:24858:27352/1	60	+
chr11	62635112	62635113	A01177:42:HHKNYDSX3:1:1106:22987:25520/1	60	-
chr11	62719860	62719861	A01177:42:HHKNYDSX3:1:1612:8214:15405	60	-
chr11	62720496	62720497	A01177:42:HHKNYDSX3:2:1340:28908:16767	60	-
chr11	62720498	62720499	A01177:42:HHKNYDSX3:1:1106:15383:36839	60	-
chr11	62723954	62723955	A01177:42:HHKNYDSX3:1:1607:18783:23813	60	-
chr11	62737519	62737520	A01177:42:HHKNYDSX3:1:2540:28872:4366/1	60	+
chr11	62764251	62764252	A01177:42:HHKNYDSX3:1:1120:6370:5729	60	-
chr11	62843913	62843914	A01177:42:HHKNYDSX3:1:1516:7202:20196/1	60	-
chr11	62851390	62851391	A01177:42:HHKNYDSX3:1:2234:21793:2253/1	60	+
chr11	62861204	62861205	A01177:42:HHKNYDSX3:1:2520:6967:9455	60	+
chr11	62865142	62865143	A01177:42:HHKNYDSX3:1:1158:6334:22545	60	+
chr11	62866207	62866208	A01177:42:HHKNYDSX3:1:2511:5041:19711	60	-
chr11	62867483	62867484	A01177:42:HHKNYDSX3:1:1539:21323:18286/1	60	-
chr11	62872793	62872794	A01177:42:HHKNYDSX3:1:1105:16920:4805/1	60	+
chr11	62874653	62874654	A01177:42:HHKNYDSX3:2:2131:30843:23594	60	-
chr11	62876815	62876816	A01177:42:HHKNYDSX3:1:2669:15004:35524/1	60	+
chr11	62914337	62914338	A01177:42:HHKNYDSX3:1:1256:19063:25927/1	60	+
chr11	63405452	63405453	A01177:42:HHKNYDSX3:1:1252:14814:17503	60	-
chr11	63481791	63481792	A01177:42:HHKNYDSX3:2:2143:29369:20415	60	+
chr11	63503908	63503909	A01177:42:HHKNYDSX3:1:1141:18738:12023/1	60	+
chr11	63508028	63508029	A01177:42:HHKNYDSX3:1:1116:5285:15875/1	60	+
chr11	63570710	63570711	A01177:42:HHKNYDSX3:1:1154:5005:4085/1	60	+
chr11	63633332	63633333	A01177:42:HHKNYDSX3:2:2159:15609:31594	60	-
chr11	63639161	63639162	A01177:42:HHKNYDSX3:1:1129:24071:8703	60	+
chr11	63646911	63646912	A01177:42:HHKNYDSX3:1:2633:18123:1846/1	60	-
chr11	63647994	63647995	A01177:42:HHKNYDSX3:2:2419:15745:14606	60	+
chr11	63656372	63656373	A01177:42:HHKNYDSX3:1:1127:8097:4899	60	+
chr11	63660472	63660473	A01177:42:HHKNYDSX3:2:1401:20971:26443/1	60	+
chr11	63686893	63686894	A01177:42:HHKNYDSX3:1:1150:3929:25645/1	60	-
chr11	63690225	63690226	A01177:42:HHKNYDSX3:1:1310:11505:4664/1	60	-
chr11	63692248	63692249	A01177:42:HHKNYDSX3:1:1202:24677:7059	60	+
chr11	63708548	63708549	A01177:42:HHKNYDSX3:1:2621:27742:21981/1	60	-
chr11	63723170	63723171	A01177:42:HHKNYDSX3:1:2363:28492:31454/1	60	+
chr11	63723171	63723172	A01177:42:HHKNYDSX3:1:2620:15989:11146	60	+
chr11	63758649	63758650	A01177:42:HHKNYDSX3:1:1232:13503:31422/1	60	-
chr11	63853734	63853735	A01177:42:HHKNYDSX3:1:1143:8332:3865/1	60	+
chr11	64195032	64195033	A01177:42:HHKNYDSX3:1:1552:27218:7952/1	60	-
chr11	64196051	64196052	A01177:42:HHKNYDSX3:1:2454:24804:31203	60	+
chr11	64199798	64199799	A01177:42:HHKNYDSX3:1:1109:7545:26240/1	60	+
chr11	64201360	64201361	A01177:42:HHKNYDSX3:2:2646:2492:16423/1	60	-
chr11	64214480	64214481	A01177:42:HHKNYDSX3:1:1103:27941:30812	60	+
chr11	64215000	64215001	A01177:42:HHKNYDSX3:1:1307:24551:16266/1	60	+
chr11	64217615	64217616	A01177:42:HHKNYDSX3:1:2235:14805:29136/1	60	-
chr11	64222447	64222448	A01177:42:HHKNYDSX3:1:1469:24786:13542	60	-
chr11	64258941	64258942	A01177:42:HHKNYDSX3:1:1231:14199:4977	60	-
chr11	64259991	64259992	A01177:42:HHKNYDSX3:1:1450:12717:4006	60	+
chr11	64277033	64277034	A01177:42:HHKNYDSX3:1:1135:22083:12117/1	60	+
chr11	64279414	64279415	A01177:42:HHKNYDSX3:1:1446:28275:11068	60	-
chr11	64311009	64311010	A01177:42:HHKNYDSX3:2:1217:23276:8829/1	60	-
chr11	64311011	64311012	A01177:42:HHKNYDSX3:1:1329:15230:13996/1	60	-
chr11	64732777	64732778	A01177:42:HHKNYDSX3:1:1175:11171:34334	60	-
chr11	64733639	64733640	A01177:42:HHKNYDSX3:1:1109:11071:32283	60	-
chr11	64768002	64768003	A01177:42:HHKNYDSX3:1:1102:10890:26365	60	-
chr11	64770133	64770134	A01177:42:HHKNYDSX3:2:2254:5430:13683/1	60	-
chr11	64770849	64770850	A01177:42:HHKNYDSX3:2:2615:15365:19210	60	-
chr11	64773615	64773616	A01177:42:HHKNYDSX3:2:1137:25599:3834/1	60	-
chr11	64774095	64774096	A01177:42:HHKNYDSX3:1:1144:9082:25457	60	-
chr11	64774207	64774208	A01177:42:HHKNYDSX3:1:1149:26015:34898/1	60	+
chr11	64777070	64777071	A01177:42:HHKNYDSX3:1:1260:26675:10113/1	60	+
chr11	64904710	64904711	A01177:42:HHKNYDSX3:1:1178:6931:11365/1	60	-
chr11	65019249	65019250	A01177:42:HHKNYDSX3:1:1560:13928:1532/1	60	-
chr11	65019260	65019261	A01177:42:HHKNYDSX3:1:1348:17734:19586/1	60	-
chr11	65037645	65037646	A01177:42:HHKNYDSX3:1:2407:5764:8594/1	60	+
chr11	65079040	65079041	A01177:42:HHKNYDSX3:2:1256:18484:5509/1	60	-
chr11	65079041	65079042	A01177:42:HHKNYDSX3:1:1153:30635:10113/1	60	-
chr11	65081160	65081161	A01177:42:HHKNYDSX3:1:1107:4716:32894/1	60	+
chr11	65081162	65081163	A01177:42:HHKNYDSX3:1:2436:24397:8234/1	60	+
chr11	65103208	65103209	A01177:42:HHKNYDSX3:1:2152:5547:26725/1	60	+
chr11	65103625	65103626	A01177:42:HHKNYDSX3:1:1108:5900:31407	60	-
chr11	65194757	65194758	A01177:42:HHKNYDSX3:2:1534:30816:26334	60	+
chr11	65195690	65195691	A01177:42:HHKNYDSX3:1:2612:18295:2331	60	-
chr11	65198338	65198339	A01177:42:HHKNYDSX3:1:1158:20636:24831	60	-
chr11	65270046	65270047	A01177:42:HHKNYDSX3:1:1163:22688:9283/1	60	+
chr11	65274767	65274768	A01177:42:HHKNYDSX3:1:2330:21676:15358/1	60	-
chr11	65279564	65279565	A01177:42:HHKNYDSX3:1:1123:15501:21386/1	60	+
chr11	65288053	65288054	A01177:42:HHKNYDSX3:2:2162:21630:10739	60	+
chr11	65296362	65296363	A01177:42:HHKNYDSX3:1:1227:24171:21089/1	60	+
chr11	65339525	65339526	A01177:42:HHKNYDSX3:1:2408:11550:19554/1	60	-
chr11	65351985	65351986	A01177:42:HHKNYDSX3:1:1159:10384:22576/1	60	+
chr11	65402939	65402940	A01177:42:HHKNYDSX3:1:1207:26883:13855/1	60	-
chr11	65425155	65425156	A01177:42:HHKNYDSX3:1:1228:10158:34021/1	60	+
chr11	65430476	65430477	A01177:42:HHKNYDSX3:1:2207:13033:28260/1	60	+
chr11	65436757	65436758	A01177:42:HHKNYDSX3:1:1502:27371:33583	60	-
chr11	65436759	65436760	A01177:42:HHKNYDSX3:2:2431:1922:9643/1	60	-
chr11	65502383	65502384	A01177:42:HHKNYDSX3:2:1427:21585:5932	60	+
chr11	65606895	65606896	A01177:42:HHKNYDSX3:1:1112:24270:31939/1	60	-
chr11	65619618	65619619	A01177:42:HHKNYDSX3:1:1338:4417:12712	60	+
chr11	65623317	65623318	A01177:42:HHKNYDSX3:1:1111:10493:22701/1	60	-
chr11	65632644	65632645	A01177:42:HHKNYDSX3:1:1107:10664:30671	60	-
chr11	65718073	65718074	A01177:42:HHKNYDSX3:1:1230:1814:16783/1	60	+
chr11	65862204	65862205	A01177:42:HHKNYDSX3:1:2667:11858:25786/1	60	+
chr11	65862205	65862206	A01177:42:HHKNYDSX3:2:1221:27190:29951/1	60	+
chr11	65864529	65864530	A01177:42:HHKNYDSX3:2:1557:31096:30953	60	+
chr11	65865774	65865775	A01177:42:HHKNYDSX3:1:1106:21784:4711/1	60	-
chr11	65925394	65925395	A01177:42:HHKNYDSX3:1:1363:30418:35790/1	60	+
chr11	65993967	65993968	A01177:42:HHKNYDSX3:1:1462:32967:2096	60	-
chr11	65996849	65996850	A01177:42:HHKNYDSX3:1:1462:19533:5415	60	-
chr11	65998526	65998527	A01177:42:HHKNYDSX3:1:1138:26106:11882/1	60	+
chr11	66054962	66054963	A01177:42:HHKNYDSX3:1:1111:31729:5243/1	60	-
chr11	66061997	66061998	A01177:42:HHKNYDSX3:1:1323:11008:20087/1	60	+
chr11	66063295	66063296	A01177:42:HHKNYDSX3:2:2157:21739:11021	60	-
chr11	66073094	66073095	A01177:42:HHKNYDSX3:1:1153:1814:12085/1	60	+
chr11	66119695	66119696	A01177:42:HHKNYDSX3:1:1311:32606:10989/1	60	-
chr11	66119696	66119697	A01177:42:HHKNYDSX3:1:1311:3405:26584/1	60	-
chr11	66119768	66119769	A01177:42:HHKNYDSX3:1:2401:29297:10927/1	60	+
chr11	66129024	66129025	A01177:42:HHKNYDSX3:1:1646:17607:6809/1	60	-
chr11	66129313	66129314	A01177:42:HHKNYDSX3:1:1158:25147:30483	60	-
chr11	66140437	66140438	A01177:42:HHKNYDSX3:1:1105:29532:35697/1	60	+
chr11	66354962	66354963	A01177:42:HHKNYDSX3:1:2128:6614:22435/1	60	+
chr11	66358046	66358047	A01177:42:HHKNYDSX3:1:1142:25283:5635/1	60	+
chr11	66497916	66497917	A01177:42:HHKNYDSX3:1:1572:1868:24017	60	-
chr11	66523143	66523144	A01177:42:HHKNYDSX3:1:1338:16523:27759/1	60	-
chr11	66629029	66629030	A01177:42:HHKNYDSX3:1:1111:19199:25661/1	60	+
chr11	66649748	66649749	A01177:42:HHKNYDSX3:2:2678:14995:31125/1	60	+
chr11	66666460	66666461	A01177:42:HHKNYDSX3:1:1112:13883:15828/1	60	-
chr11	66675107	66675108	A01177:42:HHKNYDSX3:2:2425:14968:32518	60	-
chr11	66708946	66708947	A01177:42:HHKNYDSX3:1:1105:24578:5259/1	60	-
chr11	66756424	66756425	A01177:42:HHKNYDSX3:1:2473:8594:16063	60	+
chr11	66757229	66757230	A01177:42:HHKNYDSX3:1:2237:14253:10363	60	-
chr11	66764051	66764052	A01177:42:HHKNYDSX3:1:1348:16080:26240/1	60	-
chr11	66776674	66776675	A01177:42:HHKNYDSX3:1:2442:27227:24283/1	60	-
chr11	66782742	66782743	A01177:42:HHKNYDSX3:1:1139:24496:14325/1	60	+
chr11	66787282	66787283	A01177:42:HHKNYDSX3:1:1138:15637:17895/1	60	+
chr11	66792026	66792027	A01177:42:HHKNYDSX3:1:1331:24062:18928	60	+
chr11	66806135	66806136	A01177:42:HHKNYDSX3:1:1164:24731:5024/1	60	+
chr11	67131147	67131148	A01177:42:HHKNYDSX3:1:2540:24966:7936	60	+
chr11	67135969	67135970	A01177:42:HHKNYDSX3:1:1240:7157:33583/1	60	-
chr11	67146953	67146954	A01177:42:HHKNYDSX3:1:2319:6442:18286/1	60	-
chr11	67148979	67148980	A01177:42:HHKNYDSX3:1:1115:16586:10394/1	60	+
chr11	67148981	67148982	A01177:42:HHKNYDSX3:2:1472:23384:13902	60	+
chr11	67151523	67151524	A01177:42:HHKNYDSX3:2:1331:10176:26913/1	60	+
chr11	67175504	67175505	A01177:42:HHKNYDSX3:1:1146:3441:4946/1	60	+
chr11	67175993	67175994	A01177:42:HHKNYDSX3:1:2230:17526:21261/1	60	-
chr11	67176612	67176613	A01177:42:HHKNYDSX3:1:1659:16776:10034/1	60	-
chr11	67180580	67180581	A01177:42:HHKNYDSX3:1:1306:14751:28823/1	60	+
chr11	67180581	67180582	A01177:42:HHKNYDSX3:2:1432:19732:5541/1	60	+
chr11	67180688	67180689	A01177:42:HHKNYDSX3:2:1243:11921:3129	60	+
chr11	67182067	67182068	A01177:42:HHKNYDSX3:1:2374:21820:14231	60	-
chr11	67186690	67186691	A01177:42:HHKNYDSX3:1:1224:31476:11913/1	60	+
chr11	67187001	67187002	A01177:42:HHKNYDSX3:1:2438:26160:34992/1	60	-
chr11	67191217	67191218	A01177:42:HHKNYDSX3:2:1447:22417:12289	60	+
chr11	67195348	67195349	A01177:42:HHKNYDSX3:1:1172:20889:10739	60	+
chr11	67198154	67198155	A01177:42:HHKNYDSX3:1:1251:32407:22326/1	60	-
chr11	67198402	67198403	A01177:42:HHKNYDSX3:2:2559:25961:2519	60	-
chr11	67204248	67204249	A01177:42:HHKNYDSX3:1:1127:15872:31485/1	60	+
chr11	67204779	67204780	A01177:42:HHKNYDSX3:1:1114:25527:13322/1	60	+
chr11	67206972	67206973	A01177:42:HHKNYDSX3:1:1259:5059:16642/1	60	+
chr11	67210120	67210121	A01177:42:HHKNYDSX3:1:1446:4381:8453/1	60	+
chr11	67211876	67211877	A01177:42:HHKNYDSX3:2:2103:21576:13088/1	60	-
chr11	67212588	67212589	A01177:42:HHKNYDSX3:1:1477:16929:25332/1	60	+
chr11	67233719	67233720	A01177:42:HHKNYDSX3:1:1110:1145:19570/1	60	+
chr11	67242629	67242630	A01177:42:HHKNYDSX3:1:2521:25988:33442	60	+
chr11	67243386	67243387	A01177:42:HHKNYDSX3:1:1161:23475:5979/1	60	+
chr11	67246065	67246066	A01177:42:HHKNYDSX3:2:1173:19027:26804	60	-
chr11	67270868	67270869	A01177:42:HHKNYDSX3:1:1520:32298:28651	60	-
chr11	67270874	67270875	A01177:42:HHKNYDSX3:1:2575:6894:12242	60	-
chr11	67270875	67270876	A01177:42:HHKNYDSX3:1:1623:25509:18302	60	-
chr11	67281475	67281476	A01177:42:HHKNYDSX3:2:2342:18177:31375	60	+
chr11	67283461	67283462	A01177:42:HHKNYDSX3:1:1128:14498:23312/1	60	-
chr11	67293161	67293162	A01177:42:HHKNYDSX3:1:1544:19190:1251/1	60	+
chr11	67293356	67293357	A01177:42:HHKNYDSX3:1:1246:27317:22561/1	60	-
chr11	67393306	67393307	A01177:42:HHKNYDSX3:2:1366:5990:22608	60	+
chr11	67492526	67492527	A01177:42:HHKNYDSX3:1:1423:16604:11741	60	+
chr11	67500604	67500605	A01177:42:HHKNYDSX3:1:1209:21178:25488/1	60	+
chr11	67623559	67623560	A01177:42:HHKNYDSX3:1:1156:12816:14638/1	60	+
chr11	67624884	67624885	A01177:42:HHKNYDSX3:2:1143:24867:9173/1	60	+
chr11	67624885	67624886	A01177:42:HHKNYDSX3:1:1209:21242:32581/1	60	+
chr11	68068009	68068010	A01177:42:HHKNYDSX3:1:1109:13205:22326/1	60	+
chr11	68086566	68086567	A01177:42:HHKNYDSX3:1:1437:16089:8437/1	60	-
chr11	68088673	68088674	A01177:42:HHKNYDSX3:1:1162:30996:31845/1	60	+
chr11	68092877	68092878	A01177:42:HHKNYDSX3:1:1676:12771:20697	60	-
chr11	68093159	68093160	A01177:42:HHKNYDSX3:2:2203:9173:35509/1	60	+
chr11	68110190	68110191	A01177:42:HHKNYDSX3:1:1471:10773:7874/1	60	+
chr11	68110425	68110426	A01177:42:HHKNYDSX3:1:1458:18602:6872/1	60	+
chr11	68110685	68110686	A01177:42:HHKNYDSX3:1:1106:15320:22576/1	60	-
chr11	68114793	68114794	A01177:42:HHKNYDSX3:1:1204:25111:26944/1	60	+
chr11	68115080	68115081	A01177:42:HHKNYDSX3:2:2344:18557:24236/1	60	-
chr11	68171643	68171644	A01177:42:HHKNYDSX3:1:1242:17987:29262/1	60	-
chr11	68173515	68173516	A01177:42:HHKNYDSX3:2:2657:14859:4022	60	-
chr11	68504832	68504833	A01177:42:HHKNYDSX3:1:2229:7844:24940/1	60	+
chr11	68506773	68506774	A01177:42:HHKNYDSX3:1:1235:32127:16579	60	-
chr11	68520547	68520548	A01177:42:HHKNYDSX3:1:1154:19226:24173/1	60	+
chr11	68535619	68535620	A01177:42:HHKNYDSX3:2:2639:13928:12774	60	-
chr11	68535620	68535621	A01177:42:HHKNYDSX3:1:1113:3134:35164/1	60	-
chr11	68548041	68548042	A01177:42:HHKNYDSX3:1:1137:5611:17597/1	60	+
chr11	68554203	68554204	A01177:42:HHKNYDSX3:1:1307:4490:17660/1	60	+
chr11	68554468	68554469	A01177:42:HHKNYDSX3:1:1514:29794:24001/1	60	+
chr11	68571383	68571384	A01177:42:HHKNYDSX3:1:2211:16839:29997/1	60	+
chr11	68579883	68579884	A01177:42:HHKNYDSX3:1:1630:17056:37043/1	60	-
chr11	68752628	68752629	A01177:42:HHKNYDSX3:1:2278:13232:25316/1	60	+
chr11	68798967	68798968	A01177:42:HHKNYDSX3:1:1138:28131:28354	60	+
chr11	70278705	70278706	A01177:42:HHKNYDSX3:1:1266:16857:19288/1	60	-
chr11	70330486	70330487	A01177:42:HHKNYDSX3:1:1146:28140:26334/1	60	+
chr11	71137076	71137077	A01177:42:HHKNYDSX3:1:2509:8079:33144	60	-
chr11	71447317	71447318	A01177:42:HHKNYDSX3:1:1101:21504:2190/1	60	-
chr11	71493080	71493081	A01177:42:HHKNYDSX3:1:1104:4797:19946/1	60	+
chr11	71917199	71917200	A01177:42:HHKNYDSX3:1:1116:27326:26929/1	60	+
chr11	71972139	71972140	A01177:42:HHKNYDSX3:1:1337:8983:31767/1	60	-
chr11	71984088	71984089	A01177:42:HHKNYDSX3:1:1629:10050:26256	60	-
chr11	72030006	72030007	A01177:42:HHKNYDSX3:1:1309:24044:25003/1	60	+
chr11	72053900	72053901	A01177:42:HHKNYDSX3:1:1510:19831:29136/1	60	+
chr11	72058116	72058117	A01177:42:HHKNYDSX3:1:2173:25699:8422/1	60	+
chr11	72058921	72058922	A01177:42:HHKNYDSX3:1:2412:12129:19867/1	60	+
chr11	72067676	72067677	A01177:42:HHKNYDSX3:1:1120:31729:19867/1	60	+
chr11	72067677	72067678	A01177:42:HHKNYDSX3:2:1408:8395:11428	60	+
chr11	72937155	72937156	A01177:42:HHKNYDSX3:1:1147:9082:8954/1	60	-
chr11	72996742	72996743	A01177:42:HHKNYDSX3:2:2301:9073:31829	60	-
chr11	73046823	73046824	A01177:42:HHKNYDSX3:1:1228:21576:17910/1	60	+
chr11	73080323	73080324	A01177:42:HHKNYDSX3:1:1106:6072:12853/1	60	+
chr11	73094128	73094129	A01177:42:HHKNYDSX3:1:2541:32054:35744	60	+
chr11	73122163	73122164	A01177:42:HHKNYDSX3:1:1438:2618:35744/1	60	-
chr11	73140352	73140353	A01177:42:HHKNYDSX3:1:1469:5240:2644	60	+
chr11	73517889	73517890	A01177:42:HHKNYDSX3:1:1257:14977:27931/1	60	-
chr11	73546870	73546871	A01177:42:HHKNYDSX3:1:1133:15203:36839/1	60	-
chr11	73576993	73576994	A01177:42:HHKNYDSX3:1:2239:8350:27946	60	-
chr11	73721493	73721494	A01177:42:HHKNYDSX3:1:2453:4227:22529	60	+
chr11	73729231	73729232	A01177:42:HHKNYDSX3:2:1234:21016:30248/1	60	-
chr11	73734660	73734661	A01177:42:HHKNYDSX3:1:1134:18828:13182/1	60	+
chr11	73734662	73734663	A01177:42:HHKNYDSX3:2:2232:16098:16250	60	+
chr11	73804367	73804368	A01177:42:HHKNYDSX3:1:1116:16586:15969/1	60	+
chr11	73932662	73932663	A01177:42:HHKNYDSX3:1:2337:3513:29089/1	60	-
chr11	74081757	74081758	A01177:42:HHKNYDSX3:1:2114:15347:27258	60	+
chr11	74085178	74085179	A01177:42:HHKNYDSX3:1:1376:13982:35321/1	60	+
chr11	74095271	74095272	A01177:42:HHKNYDSX3:1:1102:10140:29356/1	60	-
chr11	74098225	74098226	A01177:42:HHKNYDSX3:1:2452:9851:11099/1	60	-
chr11	74098273	74098274	A01177:42:HHKNYDSX3:1:1136:28827:16626/1	60	+
chr11	74108549	74108550	A01177:42:HHKNYDSX3:1:1107:10158:35274/1	60	+
chr11	74108550	74108551	A01177:42:HHKNYDSX3:2:2507:8314:34867	60	+
chr11	74108551	74108552	A01177:42:HHKNYDSX3:2:1526:10366:13589	60	+
chr11	74145653	74145654	A01177:42:HHKNYDSX3:1:1114:9796:32769/1	60	-
chr11	74146491	74146492	A01177:42:HHKNYDSX3:1:2419:17734:4805/1	60	-
chr11	74153631	74153632	A01177:42:HHKNYDSX3:1:1160:20681:32518/1	60	+
chr11	74173556	74173557	A01177:42:HHKNYDSX3:1:1517:3007:5290/1	60	+
chr11	74390828	74390829	A01177:42:HHKNYDSX3:1:2336:11957:28056/1	60	+
chr11	74626130	74626131	A01177:42:HHKNYDSX3:1:1269:30779:36855	60	-
chr11	74640858	74640859	A01177:42:HHKNYDSX3:1:1457:26033:19961/1	60	+
chr11	74863429	74863430	A01177:42:HHKNYDSX3:1:1507:25437:33927	60	-
chr11	75960056	75960057	A01177:42:HHKNYDSX3:1:1332:31177:1564/1	60	+
chr11	75964556	75964557	A01177:42:HHKNYDSX3:1:1105:16342:1924/1	60	+
chr11	75964558	75964559	A01177:42:HHKNYDSX3:2:2656:28339:15499/1	60	+
chr11	75965878	75965879	A01177:42:HHKNYDSX3:1:1212:20817:8516/1	60	+
chr11	76010721	76010722	A01177:42:HHKNYDSX3:1:1115:23267:6903/1	60	+
chr11	76140212	76140213	A01177:42:HHKNYDSX3:2:2211:23791:25880	60	-
chr11	76377343	76377344	A01177:42:HHKNYDSX3:1:1202:10917:8970/1	60	-
chr11	76458544	76458545	A01177:42:HHKNYDSX3:1:1309:9986:33442/1	60	+
chr11	76532904	76532905	A01177:42:HHKNYDSX3:1:1106:9796:11725/1	60	+
chr11	77013170	77013171	A01177:42:HHKNYDSX3:1:1123:23149:30154/1	60	+
chr11	77491350	77491351	A01177:42:HHKNYDSX3:2:1217:28447:7169/1	60	-
chr11	77686714	77686715	A01177:42:HHKNYDSX3:2:2424:26494:12336	60	-
chr11	77746584	77746585	A01177:42:HHKNYDSX3:1:1110:23800:2096/1	60	+
chr11	78111747	78111748	A01177:42:HHKNYDSX3:2:1131:15157:21324/1	60	-
chr11	78295581	78295582	A01177:42:HHKNYDSX3:1:2208:3857:17409	60	+
chr11	78346972	78346973	A01177:42:HHKNYDSX3:1:1101:32660:7858/1	60	+
chr11	80977785	80977786	A01177:42:HHKNYDSX3:1:2241:3522:34804	60	+
chr11	83558646	83558647	A01177:42:HHKNYDSX3:1:1117:13955:10441/1	60	+
chr11	86247207	86247208	A01177:42:HHKNYDSX3:1:1116:22652:12477/1	60	+
chr11	86273302	86273303	A01177:42:HHKNYDSX3:1:1121:18828:7106/1	60	-
chr11	86615844	86615845	A01177:42:HHKNYDSX3:1:1142:22987:15749	60	-
chr11	87197842	87197843	A01177:42:HHKNYDSX3:1:1110:8070:2691/1	60	-
chr11	87310658	87310659	A01177:42:HHKNYDSX3:2:2421:25111:30232/1	60	-
chr11	88335238	88335239	A01177:42:HHKNYDSX3:1:2573:26711:15342/1	60	+
chr11	90537364	90537365	A01177:42:HHKNYDSX3:1:1106:7383:14090/1	60	-
chr11	90806851	90806852	A01177:42:HHKNYDSX3:1:1257:9281:18630/1	60	+
chr11	92867008	92867009	A01177:42:HHKNYDSX3:1:1420:20862:5744/1	60	-
chr11	94898408	94898409	A01177:42:HHKNYDSX3:1:1539:17237:17691/1	60	+
chr11	95843561	95843562	A01177:42:HHKNYDSX3:1:1428:23448:27195/1	60	+
chr11	96019939	96019940	A01177:42:HHKNYDSX3:1:2132:10854:19664/1	60	-
chr11	96385627	96385628	A01177:42:HHKNYDSX3:1:1669:4282:10160/1	60	-
chr11	97262843	97262844	A01177:42:HHKNYDSX3:1:1103:16767:26021/1	60	+
chr11	97716985	97716986	A01177:42:HHKNYDSX3:1:2471:28040:22122/1	60	+
chr11	98523008	98523009	A01177:42:HHKNYDSX3:2:2439:5746:34616	60	-
chr11	100193071	100193072	A01177:42:HHKNYDSX3:1:1208:14895:2143/1	60	-
chr11	101295204	101295205	A01177:42:HHKNYDSX3:1:1455:21151:8782/1	60	+
chr11	101364840	101364841	A01177:42:HHKNYDSX3:1:1675:10321:29011/1	60	+
chr11	102065238	102065239	A01177:42:HHKNYDSX3:2:1543:17273:15248	60	-
chr11	102131976	102131977	A01177:42:HHKNYDSX3:2:1134:12518:29340/1	60	-
chr11	103083058	103083059	A01177:42:HHKNYDSX3:1:1410:14859:17394/1	60	+
chr11	103302489	103302490	A01177:42:HHKNYDSX3:1:1122:8956:29465/1	60	+
chr11	106589797	106589798	A01177:42:HHKNYDSX3:1:1159:8034:18724/1	60	+
chr11	106992519	106992520	A01177:42:HHKNYDSX3:2:1665:24442:11631/1	60	+
chr11	107252526	107252527	A01177:42:HHKNYDSX3:1:1113:6470:21559/1	60	-
chr11	107427769	107427770	A01177:42:HHKNYDSX3:1:1248:21043:1423/1	60	-
chr11	107813440	107813441	A01177:42:HHKNYDSX3:1:1547:13657:26991/1	60	-
chr11	107836752	107836753	A01177:42:HHKNYDSX3:1:1128:19388:30279/1	60	+
chr11	107836754	107836755	A01177:42:HHKNYDSX3:2:2216:3088:2644	60	+
chr11	108225389	108225390	A01177:42:HHKNYDSX3:1:1204:19190:26897	60	-
chr11	108259594	108259595	A01177:42:HHKNYDSX3:1:1315:30165:11240/1	60	-
chr11	108342378	108342379	A01177:42:HHKNYDSX3:1:1102:22797:1673/1	60	-
chr11	108590780	108590781	A01177:42:HHKNYDSX3:2:1647:2528:35368/1	60	-
chr11	108679875	108679876	A01177:42:HHKNYDSX3:1:1601:3468:4930/1	60	+
chr11	108721707	108721708	A01177:42:HHKNYDSX3:1:2536:15013:25676/1	60	-
chr11	109855648	109855649	A01177:42:HHKNYDSX3:1:1139:27227:8938/1	60	-
chr11	110233181	110233182	A01177:42:HHKNYDSX3:1:1145:6696:19006	60	+
chr11	110910116	110910117	A01177:42:HHKNYDSX3:1:1106:19452:24314/1	60	-
chr11	113314261	113314262	A01177:42:HHKNYDSX3:2:1123:18069:10332/1	60	-
chr11	116906239	116906240	A01177:42:HHKNYDSX3:1:1108:14100:26663/1	60	+
chr11	116906946	116906947	A01177:42:HHKNYDSX3:1:1115:28140:11647	60	+
chr11	116923918	116923919	A01177:42:HHKNYDSX3:1:1338:12138:34695/1	60	-
chr11	116958065	116958066	A01177:42:HHKNYDSX3:1:2222:12762:31548	60	-
chr11	117034015	117034016	A01177:42:HHKNYDSX3:2:2334:27245:28886/1	60	+
chr11	117036194	117036195	A01177:42:HHKNYDSX3:1:1214:29089:25535	60	-
chr11	117073390	117073391	A01177:42:HHKNYDSX3:2:2126:19877:4570/1	60	-
chr11	117083140	117083141	A01177:42:HHKNYDSX3:1:1147:27326:15248/1	60	+
chr11	117257791	117257792	A01177:42:HHKNYDSX3:1:1152:31566:18176	60	+
chr11	117267250	117267251	A01177:42:HHKNYDSX3:1:1201:27651:8390/1	60	+
chr11	117350812	117350813	A01177:42:HHKNYDSX3:1:1374:25807:15624/1	60	+
chr11	118310167	118310168	A01177:42:HHKNYDSX3:1:1473:13593:1266/1	60	+
chr11	118314928	118314929	A01177:42:HHKNYDSX3:2:1517:26747:33254/1	60	-
chr11	118377594	118377595	A01177:42:HHKNYDSX3:1:1155:22679:15154/1	60	-
chr11	118442005	118442006	A01177:42:HHKNYDSX3:1:1122:19795:20055/1	60	-
chr11	118480588	118480589	A01177:42:HHKNYDSX3:1:1111:24442:17018/1	60	-
chr11	118501515	118501516	A01177:42:HHKNYDSX3:1:1606:18647:35383	60	+
chr11	118558356	118558357	A01177:42:HHKNYDSX3:1:1231:9471:31641/1	60	+
chr11	118573759	118573760	A01177:42:HHKNYDSX3:1:1535:32624:2816/1	60	-
chr11	118578570	118578571	A01177:42:HHKNYDSX3:1:1107:16902:18803/1	60	+
chr11	118589560	118589561	A01177:42:HHKNYDSX3:1:1201:12536:13150/1	60	-
chr11	118664837	118664838	A01177:42:HHKNYDSX3:2:1147:3974:24064	60	+
chr11	118756726	118756727	A01177:42:HHKNYDSX3:1:2324:7735:21872/1	60	+
chr11	118767906	118767907	A01177:42:HHKNYDSX3:1:1238:10917:16799	60	-
chr11	119021855	119021856	A01177:42:HHKNYDSX3:2:2644:3278:10144	60	-
chr11	119022914	119022915	A01177:42:HHKNYDSX3:1:2171:11577:16188/1	60	-
chr11	119087901	119087902	A01177:42:HHKNYDSX3:1:1442:19777:30827/1	60	-
chr11	119175782	119175783	A01177:42:HHKNYDSX3:1:1111:6225:18881/1	60	-
chr11	119215690	119215691	A01177:42:HHKNYDSX3:1:2311:18421:29418/1	60	+
chr11	119222338	119222339	A01177:42:HHKNYDSX3:1:1143:21061:14638/1	60	-
chr11	119544808	119544809	A01177:42:HHKNYDSX3:1:1516:32678:1094	60	+
chr11	122708389	122708390	A01177:42:HHKNYDSX3:1:1553:2989:15593/1	60	-
chr11	122794359	122794360	A01177:42:HHKNYDSX3:1:1166:10303:3364/1	60	+
chr11	124970681	124970682	A01177:42:HHKNYDSX3:1:1103:6036:3082/1	60	+
chr11	124991968	124991969	A01177:42:HHKNYDSX3:1:1241:20618:9455	60	-
chr11	125005173	125005174	A01177:42:HHKNYDSX3:1:1119:18123:11866/1	60	+
chr11	125005174	125005175	A01177:42:HHKNYDSX3:1:1569:27959:32346	60	+
chr11	125012159	125012160	A01177:42:HHKNYDSX3:2:1210:3061:21856	60	+
chr11	125012166	125012167	A01177:42:HHKNYDSX3:1:2641:23891:19507	60	+
chr11	125632829	125632830	A01177:42:HHKNYDSX3:2:2567:10908:21480	60	+
chr11	125642861	125642862	A01177:42:HHKNYDSX3:1:1527:19623:2973/1	60	-
chr11	125649075	125649076	A01177:42:HHKNYDSX3:1:2238:15293:30326	60	-
chr11	125653009	125653010	A01177:42:HHKNYDSX3:1:1535:19488:16485/1	60	-
chr11	125892173	125892174	A01177:42:HHKNYDSX3:2:1158:25554:10238/1	60	-
chr11	125895068	125895069	A01177:42:HHKNYDSX3:1:1126:14018:22169	60	+
chr11	125915960	125915961	A01177:42:HHKNYDSX3:1:1122:6225:20509/1	60	+
chr11	126247541	126247542	A01177:42:HHKNYDSX3:1:1313:4074:20635/1	60	+
chr11	128308049	128308050	A01177:42:HHKNYDSX3:1:2331:2501:9298	60	+
chr11	128406369	128406370	A01177:42:HHKNYDSX3:1:2333:11351:31015/1	60	-
chr11	128414464	128414465	A01177:42:HHKNYDSX3:1:1670:18837:29512/1	60	+
chr11	128446652	128446653	A01177:42:HHKNYDSX3:1:1162:30029:28510/1	60	+
chr11	128479738	128479739	A01177:42:HHKNYDSX3:2:1233:12048:32941	60	-
chr11	128481301	128481302	A01177:42:HHKNYDSX3:1:1137:4453:13777/1	60	+
chr11	128487897	128487898	A01177:42:HHKNYDSX3:1:1343:25952:20572/1	60	+
chr11	128816993	128816994	A01177:42:HHKNYDSX3:1:1178:26359:29387/1	60	-
chr11	130228338	130228339	A01177:42:HHKNYDSX3:1:1156:17635:34319/1	60	+
chr11	130230342	130230343	A01177:42:HHKNYDSX3:1:1310:4010:28510/1	60	-
chr11	130245905	130245906	A01177:42:HHKNYDSX3:1:1202:9905:33113/1	60	-
chr11	130284597	130284598	A01177:42:HHKNYDSX3:1:1247:7066:16517/1	60	+
chr11	130368478	130368479	A01177:42:HHKNYDSX3:1:1502:5891:12571/1	60	-
chr11	130805671	130805672	A01177:42:HHKNYDSX3:1:1553:8883:18129/1	60	-
chr11	130935317	130935318	A01177:42:HHKNYDSX3:2:1333:32217:14888	60	+
chr11	131642478	131642479	A01177:42:HHKNYDSX3:1:1114:21856:21778/1	60	-
chr11	133290036	133290037	A01177:42:HHKNYDSX3:1:2475:1606:30545	60	-
chr11	134177322	134177323	A01177:42:HHKNYDSX3:1:1505:4833:21512/1	60	+
chr11	134202977	134202978	A01177:42:HHKNYDSX3:1:1157:26946:4789/1	60	-
chr11	134211419	134211420	A01177:42:HHKNYDSX3:1:1156:24849:36354/1	60	-
chr11	134214033	134214034	A01177:42:HHKNYDSX3:1:1360:4264:24095/1	60	+
chr11	134249264	134249265	A01177:42:HHKNYDSX3:1:1105:14136:27445/1	60	+
chr11	134353620	134353621	A01177:42:HHKNYDSX3:1:2268:16658:32784/1	60	+
chr11	134373513	134373514	A01177:42:HHKNYDSX3:1:1227:5348:24752/1	60	-
chr12	290231	290232	A01177:42:HHKNYDSX3:1:1121:8458:15640/1	60	+
chr12	291553	291554	A01177:42:HHKNYDSX3:1:1171:13910:6292/1	60	+
chr12	328387	328388	A01177:42:HHKNYDSX3:1:1403:7618:25300/1	60	+
chr12	356703	356704	A01177:42:HHKNYDSX3:2:1344:14760:8703	60	-
chr12	415173	415174	A01177:42:HHKNYDSX3:1:1560:7726:7294	60	-
chr12	756316	756317	A01177:42:HHKNYDSX3:2:1370:22535:16689	60	-
chr12	779091	779092	A01177:42:HHKNYDSX3:1:2376:5719:27649/1	60	+
chr12	794038	794039	A01177:42:HHKNYDSX3:1:1208:23194:7842/1	60	-
chr12	811498	811499	A01177:42:HHKNYDSX3:1:1112:22525:13573/1	60	+
chr12	822797	822798	A01177:42:HHKNYDSX3:1:1106:7826:15671/1	60	-
chr12	836830	836831	A01177:42:HHKNYDSX3:1:1136:9986:20666/1	60	+
chr12	844350	844351	A01177:42:HHKNYDSX3:1:2572:4698:4523	60	+
chr12	851194	851195	A01177:42:HHKNYDSX3:1:1404:24740:25645/1	60	+
chr12	864644	864645	A01177:42:HHKNYDSX3:1:1622:27525:21887/1	60	+
chr12	870841	870842	A01177:42:HHKNYDSX3:1:1173:5674:23970/1	60	+
chr12	1174731	1174732	A01177:42:HHKNYDSX3:1:1474:2401:16235/1	60	-
chr12	1196166	1196167	A01177:42:HHKNYDSX3:1:1135:28619:12508	60	+
chr12	1205710	1205711	A01177:42:HHKNYDSX3:1:1115:26323:17738/1	60	-
chr12	1222790	1222791	A01177:42:HHKNYDSX3:1:1139:3703:32800/1	60	+
chr12	1286284	1286285	A01177:42:HHKNYDSX3:1:2353:5348:11506/1	60	-
chr12	1377049	1377050	A01177:42:HHKNYDSX3:2:2317:15194:26616	60	-
chr12	1715085	1715086	A01177:42:HHKNYDSX3:1:1168:9200:14982/1	60	-
chr12	1718853	1718854	A01177:42:HHKNYDSX3:1:1460:12933:17816/1	60	+
chr12	1739629	1739630	A01177:42:HHKNYDSX3:1:2421:20419:9017/1	60	-
chr12	1760930	1760931	A01177:42:HHKNYDSX3:1:1107:28221:34522/1	60	-
chr12	1762435	1762436	A01177:42:HHKNYDSX3:2:2664:2338:16094/1	60	-
chr12	1768456	1768457	A01177:42:HHKNYDSX3:1:2154:28556:6355	60	-
chr12	1962088	1962089	A01177:42:HHKNYDSX3:2:1472:23538:17675	60	+
chr12	2850160	2850161	A01177:42:HHKNYDSX3:1:1215:26982:34225/1	60	-
chr12	2921893	2921894	A01177:42:HHKNYDSX3:1:1114:29767:12367/1	60	+
chr12	2921894	2921895	A01177:42:HHKNYDSX3:2:1330:32705:2832	60	+
chr12	3651981	3651982	A01177:42:HHKNYDSX3:1:1303:28076:24345	60	+
chr12	3685659	3685660	A01177:42:HHKNYDSX3:1:2176:23339:11256/1	60	+
chr12	3711713	3711714	A01177:42:HHKNYDSX3:1:1245:32570:32095/1	60	-
chr12	3711714	3711715	A01177:42:HHKNYDSX3:1:1104:6072:13072/1	60	-
chr12	4347811	4347812	A01177:42:HHKNYDSX3:2:2139:21142:13307	60	-
chr12	4430488	4430489	A01177:42:HHKNYDSX3:2:2164:3007:30217	60	+
chr12	4515383	4515384	A01177:42:HHKNYDSX3:1:1114:20681:10473/1	60	-
chr12	4526218	4526219	A01177:42:HHKNYDSX3:1:1249:20754:11287/1	60	+
chr12	4527831	4527832	A01177:42:HHKNYDSX3:1:2414:28935:7451/1	60	-
chr12	4542907	4542908	A01177:42:HHKNYDSX3:1:2357:1145:33254/1	60	+
chr12	4786230	4786231	A01177:42:HHKNYDSX3:1:1203:21730:13354/1	60	+
chr12	5770028	5770029	A01177:42:HHKNYDSX3:1:2164:5575:30029/1	60	+
chr12	6301480	6301481	A01177:42:HHKNYDSX3:1:2449:9932:6198	60	+
chr12	6331590	6331591	A01177:42:HHKNYDSX3:1:2410:26775:20525	60	-
chr12	6464464	6464465	A01177:42:HHKNYDSX3:1:1134:8223:28134/1	60	+
chr12	6500666	6500667	A01177:42:HHKNYDSX3:2:1602:15103:20541/1	60	+
chr12	6503535	6503536	A01177:42:HHKNYDSX3:1:1524:10257:4382/1	60	-
chr12	6506187	6506188	A01177:42:HHKNYDSX3:1:1147:15537:25394/1	60	-
chr12	6509035	6509036	A01177:42:HHKNYDSX3:1:1475:1353:15859/1	60	+
chr12	6509150	6509151	A01177:42:HHKNYDSX3:1:1670:6415:22404	60	-
chr12	6515928	6515929	A01177:42:HHKNYDSX3:1:1159:26115:25019	60	-
chr12	6517272	6517273	A01177:42:HHKNYDSX3:1:1456:10655:15248/1	60	+
chr12	6519225	6519226	A01177:42:HHKNYDSX3:1:1117:21423:17738/1	60	+
chr12	6520651	6520652	A01177:42:HHKNYDSX3:1:1521:9209:30185	60	-
chr12	6521048	6521049	A01177:42:HHKNYDSX3:1:1134:25102:31281/1	60	-
chr12	6543228	6543229	A01177:42:HHKNYDSX3:2:2242:17671:26428/1	60	-
chr12	6552794	6552795	A01177:42:HHKNYDSX3:1:1160:13431:21872/1	60	+
chr12	6575533	6575534	A01177:42:HHKNYDSX3:1:1325:16550:29528/1	60	+
chr12	6576282	6576283	A01177:42:HHKNYDSX3:2:2461:21432:34287/1	60	-
chr12	6577517	6577518	A01177:42:HHKNYDSX3:1:1458:29857:15436	60	-
chr12	6577951	6577952	A01177:42:HHKNYDSX3:1:1123:30734:6746	60	+
chr12	6579139	6579140	A01177:42:HHKNYDSX3:1:1210:29080:30248	60	-
chr12	6584586	6584587	A01177:42:HHKNYDSX3:1:1157:5231:7639/1	60	+
chr12	6592914	6592915	A01177:42:HHKNYDSX3:1:1530:19226:28526/1	60	+
chr12	6596158	6596159	A01177:42:HHKNYDSX3:1:1221:7554:28855	60	-
chr12	6596472	6596473	A01177:42:HHKNYDSX3:1:1468:1226:32988	60	-
chr12	6610629	6610630	A01177:42:HHKNYDSX3:1:1269:8187:28761	60	+
chr12	6655706	6655707	A01177:42:HHKNYDSX3:1:1443:2067:15593	60	-
chr12	6671017	6671018	A01177:42:HHKNYDSX3:1:1176:32199:31704	60	+
chr12	6678383	6678384	A01177:42:HHKNYDSX3:1:1503:2257:3646/1	60	-
chr12	6681954	6681955	A01177:42:HHKNYDSX3:1:1402:25708:13510/1	60	-
chr12	6749788	6749789	A01177:42:HHKNYDSX3:2:2463:21784:8500/1	60	-
chr12	6784612	6784613	A01177:42:HHKNYDSX3:1:1110:26106:10191/1	60	+
chr12	6785160	6785161	A01177:42:HHKNYDSX3:1:1353:31204:28134/1	60	-
chr12	6785984	6785985	A01177:42:HHKNYDSX3:1:1153:14235:10144/1	60	+
chr12	6791991	6791992	A01177:42:HHKNYDSX3:1:1267:4372:3176	60	+
chr12	6801763	6801764	A01177:42:HHKNYDSX3:1:1367:29894:28181/1	60	+
chr12	6811532	6811533	A01177:42:HHKNYDSX3:1:1217:24397:23265	60	-
chr12	6815656	6815657	A01177:42:HHKNYDSX3:1:1159:24930:15922/1	60	+
chr12	6853523	6853524	A01177:42:HHKNYDSX3:1:1224:31512:4773/1	60	+
chr12	6857979	6857980	A01177:42:HHKNYDSX3:1:1125:27760:12806/1	60	+
chr12	6889229	6889230	A01177:42:HHKNYDSX3:1:2527:21938:3098/1	60	-
chr12	6889230	6889231	A01177:42:HHKNYDSX3:2:1475:23213:28604/1	60	-
chr12	6918779	6918780	A01177:42:HHKNYDSX3:1:2178:2230:2660/1	60	+
chr12	6932807	6932808	A01177:42:HHKNYDSX3:1:1309:30273:7169/1	60	-
chr12	6933029	6933030	A01177:42:HHKNYDSX3:1:2329:7256:34162/1	60	+
chr12	6967363	6967364	A01177:42:HHKNYDSX3:1:1132:4589:21057	60	-
chr12	6984833	6984834	A01177:42:HHKNYDSX3:1:1118:1380:6449/1	60	+
chr12	6989415	6989416	A01177:42:HHKNYDSX3:1:1428:3134:34256/1	60	-
chr12	7004016	7004017	A01177:42:HHKNYDSX3:2:2303:23439:29496	60	-
chr12	7004935	7004936	A01177:42:HHKNYDSX3:2:2432:15655:13354	60	+
chr12	7009551	7009552	A01177:42:HHKNYDSX3:1:2574:2555:36323/1	60	-
chr12	7009699	7009700	A01177:42:HHKNYDSX3:2:2414:22336:18850	60	+
chr12	7145366	7145367	A01177:42:HHKNYDSX3:1:2223:9914:26083	60	+
chr12	7198651	7198652	A01177:42:HHKNYDSX3:2:2378:27453:22889	60	-
chr12	7205493	7205494	A01177:42:HHKNYDSX3:2:1205:10095:16939	60	+
chr12	7206469	7206470	A01177:42:HHKNYDSX3:1:2565:19877:36166/1	60	+
chr12	7228221	7228222	A01177:42:HHKNYDSX3:1:1460:1425:8312	60	-
chr12	7690979	7690980	A01177:42:HHKNYDSX3:1:2356:30544:16908/1	60	-
chr12	7762228	7762229	A01177:42:HHKNYDSX3:2:2560:19551:6198/1	60	-
chr12	7814991	7814992	A01177:42:HHKNYDSX3:1:1359:9227:36573/1	60	+
chr12	7883090	7883091	A01177:42:HHKNYDSX3:2:1612:15311:22216/1	60	-
chr12	8138243	8138244	A01177:42:HHKNYDSX3:1:1259:10321:10285/1	60	+
chr12	8749002	8749003	A01177:42:HHKNYDSX3:2:1677:28556:26741	60	-
chr12	8756247	8756248	A01177:42:HHKNYDSX3:2:1174:25328:9471/1	60	+
chr12	8921823	8921824	A01177:42:HHKNYDSX3:2:1339:4752:9220	60	+
chr12	9373900	9373901	A01177:42:HHKNYDSX3:1:1212:11749:20149/1	60	-
chr12	9398779	9398780	A01177:42:HHKNYDSX3:1:1112:18656:29919/1	60	+
chr12	9444944	9444945	A01177:42:HHKNYDSX3:1:1101:31955:3004/1	60	+
chr12	9657570	9657571	A01177:42:HHKNYDSX3:1:1272:18466:34820/1	60	-
chr12	9768667	9768668	A01177:42:HHKNYDSX3:1:1104:3784:31093/1	60	+
chr12	9852484	9852485	A01177:42:HHKNYDSX3:2:1472:31123:13275	60	+
chr12	9869369	9869370	A01177:42:HHKNYDSX3:1:1127:29432:6715/1	60	-
chr12	10609934	10609935	A01177:42:HHKNYDSX3:2:2316:1732:25692/1	60	-
chr12	11409609	11409610	A01177:42:HHKNYDSX3:1:1301:14714:32612/1	60	+
chr12	11729206	11729207	A01177:42:HHKNYDSX3:1:1120:25708:33082/1	60	+
chr12	11729208	11729209	A01177:42:HHKNYDSX3:2:1172:1163:32565	60	+
chr12	11735382	11735383	A01177:42:HHKNYDSX3:1:1152:8422:1078/1	60	-
chr12	11767480	11767481	A01177:42:HHKNYDSX3:1:2526:7256:29403/1	60	-
chr12	11806634	11806635	A01177:42:HHKNYDSX3:1:1274:13078:28087/1	60	-
chr12	11866382	11866383	A01177:42:HHKNYDSX3:1:1633:14516:3302	60	-
chr12	11870706	11870707	A01177:42:HHKNYDSX3:1:1116:9588:6950/1	60	+
chr12	11935510	11935511	A01177:42:HHKNYDSX3:1:1102:10682:14763	60	+
chr12	12457110	12457111	A01177:42:HHKNYDSX3:1:1241:20672:27148/1	60	-
chr12	12806508	12806509	A01177:42:HHKNYDSX3:1:2210:1588:9314/1	60	-
chr12	14411941	14411942	A01177:42:HHKNYDSX3:1:1171:13774:4053/1	60	-
chr12	14461998	14461999	A01177:42:HHKNYDSX3:1:1101:7581:28808/1	60	+
chr12	19419855	19419856	A01177:42:HHKNYDSX3:2:1430:31792:18067/1	60	-
chr12	19577836	19577837	A01177:42:HHKNYDSX3:2:1570:12129:11318	60	-
chr12	21769193	21769194	A01177:42:HHKNYDSX3:1:1545:29649:28604/1	60	+
chr12	24491956	24491957	A01177:42:HHKNYDSX3:1:1546:7898:19272	60	-
chr12	24729315	24729316	A01177:42:HHKNYDSX3:2:2218:21766:27195	60	-
chr12	25027201	25027202	A01177:42:HHKNYDSX3:1:1652:26666:9345/1	60	-
chr12	25219256	25219257	A01177:42:HHKNYDSX3:1:1430:2031:14465	60	-
chr12	25360457	25360458	A01177:42:HHKNYDSX3:2:1143:25346:25347	60	+
chr12	26522103	26522104	A01177:42:HHKNYDSX3:1:1156:11243:3740/1	60	+
chr12	26820353	26820354	A01177:42:HHKNYDSX3:1:1136:20130:21731/1	60	+
chr12	26923938	26923939	A01177:42:HHKNYDSX3:1:1162:23674:23077/1	60	-
chr12	27177649	27177650	A01177:42:HHKNYDSX3:1:1314:3152:14403/1	60	-
chr12	27366183	27366184	A01177:42:HHKNYDSX3:1:1226:32172:4445/1	60	-
chr12	27482573	27482574	A01177:42:HHKNYDSX3:1:1608:11677:20682/1	60	+
chr12	28282188	28282189	A01177:42:HHKNYDSX3:1:1311:14190:10911/1	60	+
chr12	28312134	28312135	A01177:42:HHKNYDSX3:1:1264:4146:18912/1	60	-
chr12	28953448	28953449	A01177:42:HHKNYDSX3:1:1478:5692:16924	60	-
chr12	29211799	29211800	A01177:42:HHKNYDSX3:1:1569:22878:11616/1	60	-
chr12	29277153	29277154	A01177:42:HHKNYDSX3:1:1619:29161:3771	60	+
chr12	29277325	29277326	A01177:42:HHKNYDSX3:1:1405:30327:1125	60	+
chr12	29291330	29291331	A01177:42:HHKNYDSX3:1:2170:18819:8030/1	60	-
chr12	30854717	30854718	A01177:42:HHKNYDSX3:1:1232:17770:10817	60	-
chr12	31672343	31672344	A01177:42:HHKNYDSX3:1:1117:21224:14794/1	60	+
chr12	31833995	31833996	A01177:42:HHKNYDSX3:2:2257:20528:18411/1	60	-
chr12	31980369	31980370	A01177:42:HHKNYDSX3:2:2244:27670:27524/1	60	-
chr12	31991381	31991382	A01177:42:HHKNYDSX3:2:1548:10502:17018	60	-
chr12	32348151	32348152	A01177:42:HHKNYDSX3:1:1125:23656:15812/1	60	+
chr12	32561143	32561144	A01177:42:HHKNYDSX3:1:2530:28103:1157/1	60	+
chr12	37246498	37246499	A01177:42:HHKNYDSX3:1:2305:8458:34992	60	+
chr12	37253103	37253104	A01177:42:HHKNYDSX3:1:1365:26467:3740/1	60	+
chr12	38434616	38434617	A01177:42:HHKNYDSX3:1:1313:27118:21621/1	60	-
chr12	41533366	41533367	A01177:42:HHKNYDSX3:1:2164:3902:23625/1	60	+
chr12	42102101	42102102	A01177:42:HHKNYDSX3:1:1250:1976:22889/1	60	+
chr12	42135009	42135010	A01177:42:HHKNYDSX3:1:1367:14868:8923/1	60	-
chr12	42183898	42183899	A01177:42:HHKNYDSX3:2:1413:1334:11757	60	-
chr12	42505661	42505662	A01177:42:HHKNYDSX3:1:1555:13232:22936/1	60	+
chr12	43741203	43741204	A01177:42:HHKNYDSX3:2:2331:30581:25989	60	+
chr12	44161461	44161462	A01177:42:HHKNYDSX3:1:2541:16134:13495	60	-
chr12	45292586	45292587	A01177:42:HHKNYDSX3:1:1220:4453:3161/1	60	-
chr12	45906902	45906903	A01177:42:HHKNYDSX3:1:1133:10502:24283/1	60	+
chr12	47672695	47672696	A01177:42:HHKNYDSX3:1:1662:15121:24236/1	60	-
chr12	48041396	48041397	A01177:42:HHKNYDSX3:1:1105:4779:10363/1	60	+
chr12	48041397	48041398	A01177:42:HHKNYDSX3:1:1451:10248:5525/1	60	+
chr12	48086971	48086972	A01177:42:HHKNYDSX3:1:1540:6822:31594/1	60	-
chr12	48662140	48662141	A01177:42:HHKNYDSX3:1:1501:4264:1924/1	60	+
chr12	48677041	48677042	A01177:42:HHKNYDSX3:1:1105:8983:29763/1	60	-
chr12	48689619	48689620	A01177:42:HHKNYDSX3:1:1334:24099:17174/1	60	-
chr12	48849237	48849238	A01177:42:HHKNYDSX3:1:1119:16514:19727/1	60	-
chr12	48923073	48923074	A01177:42:HHKNYDSX3:1:1206:6289:27790/1	60	-
chr12	48947277	48947278	A01177:42:HHKNYDSX3:1:1548:27868:17127	60	+
chr12	48954886	48954887	A01177:42:HHKNYDSX3:2:1623:11731:9846/1	60	+
chr12	49010352	49010353	A01177:42:HHKNYDSX3:1:1561:11369:11663	60	-
chr12	49013060	49013061	A01177:42:HHKNYDSX3:1:2165:14281:6026/1	60	-
chr12	49025747	49025748	A01177:42:HHKNYDSX3:1:1461:8006:21872/1	60	+
chr12	49035899	49035900	A01177:42:HHKNYDSX3:1:1119:21820:19554/1	60	-
chr12	49042299	49042300	A01177:42:HHKNYDSX3:2:1468:28411:7701/1	60	-
chr12	49042301	49042302	A01177:42:HHKNYDSX3:1:1319:17074:2597/1	60	-
chr12	49058520	49058521	A01177:42:HHKNYDSX3:1:1162:28492:8124/1	60	-
chr12	49098681	49098682	A01177:42:HHKNYDSX3:1:2358:29116:20071/1	60	-
chr12	49139599	49139600	A01177:42:HHKNYDSX3:1:1201:4670:27085/1	60	+
chr12	49143255	49143256	A01177:42:HHKNYDSX3:2:1202:15420:36432	60	+
chr12	49143258	49143259	A01177:42:HHKNYDSX3:2:2456:12626:21042	60	+
chr12	49144384	49144385	A01177:42:HHKNYDSX3:1:1143:7780:7044	60	-
chr12	49156167	49156168	A01177:42:HHKNYDSX3:1:2167:19551:35133/1	60	-
chr12	49325124	49325125	A01177:42:HHKNYDSX3:1:1210:1452:15718/1	60	+
chr12	49384043	49384044	A01177:42:HHKNYDSX3:1:1122:8504:13557/1	60	+
chr12	49411845	49411846	A01177:42:HHKNYDSX3:1:1412:10384:18599/1	60	-
chr12	49417027	49417028	A01177:42:HHKNYDSX3:2:2458:24867:16376/1	60	-
chr12	49442511	49442512	A01177:42:HHKNYDSX3:1:1167:24623:14920	60	-
chr12	49442515	49442516	A01177:42:HHKNYDSX3:1:1160:29686:28667	60	-
chr12	49443310	49443311	A01177:42:HHKNYDSX3:2:2411:10719:20556/1	60	-
chr12	49470261	49470262	A01177:42:HHKNYDSX3:1:2303:17363:9017/1	60	-
chr12	49484841	49484842	A01177:42:HHKNYDSX3:1:1250:18792:17566/1	60	-
chr12	49494630	49494631	A01177:42:HHKNYDSX3:1:1446:7509:32377/1	60	-
chr12	49500209	49500210	A01177:42:HHKNYDSX3:1:1165:8314:30232/1	60	-
chr12	49690209	49690210	A01177:42:HHKNYDSX3:1:1345:31476:15671/1	60	+
chr12	49741139	49741140	A01177:42:HHKNYDSX3:1:1120:5141:2033	60	-
chr12	49744541	49744542	A01177:42:HHKNYDSX3:1:1119:4707:22200	60	+
chr12	49758451	49758452	A01177:42:HHKNYDSX3:1:1230:8115:34773/1	60	+
chr12	50128026	50128027	A01177:42:HHKNYDSX3:1:1308:22824:20541/1	60	-
chr12	50140174	50140175	A01177:42:HHKNYDSX3:1:2134:23375:21371/1	60	-
chr12	50200681	50200682	A01177:42:HHKNYDSX3:1:1617:6949:24643/1	60	+
chr12	50438471	50438472	A01177:42:HHKNYDSX3:1:1409:13051:11412/1	60	-
chr12	50448375	50448376	A01177:42:HHKNYDSX3:1:1263:9598:1266/1	60	-
chr12	50676012	50676013	A01177:42:HHKNYDSX3:1:1505:29053:34992/1	60	+
chr12	50681822	50681823	A01177:42:HHKNYDSX3:1:1624:27914:5306/1	60	-
chr12	50690672	50690673	A01177:42:HHKNYDSX3:1:1426:9977:33739/1	60	-
chr12	50724132	50724133	A01177:42:HHKNYDSX3:1:1111:27950:12070/1	60	+
chr12	51004178	51004179	A01177:42:HHKNYDSX3:2:1327:9019:5932/1	60	+
chr12	51012014	51012015	A01177:42:HHKNYDSX3:1:2213:21893:8970	60	+
chr12	51069834	51069835	A01177:42:HHKNYDSX3:1:2128:27181:4257/1	60	+
chr12	51105153	51105154	A01177:42:HHKNYDSX3:2:1512:3902:19053/1	60	-
chr12	51108346	51108347	A01177:42:HHKNYDSX3:1:1475:8865:34757/1	60	+
chr12	51118017	51118018	A01177:42:HHKNYDSX3:1:1120:9399:28166/1	60	-
chr12	51130894	51130895	A01177:42:HHKNYDSX3:1:2208:13313:8891	60	-
chr12	51164706	51164707	A01177:42:HHKNYDSX3:1:1444:13096:15405/1	60	-
chr12	51715359	51715360	A01177:42:HHKNYDSX3:1:1264:18023:3552/1	60	+
chr12	52588025	52588026	A01177:42:HHKNYDSX3:1:1217:28583:5619/1	60	+
chr12	52594586	52594587	A01177:42:HHKNYDSX3:1:1445:14362:22451/1	60	-
chr12	52621160	52621161	A01177:42:HHKNYDSX3:1:1102:17083:6621	60	+
chr12	52623873	52623874	A01177:42:HHKNYDSX3:1:2501:15438:31391/1	60	+
chr12	52624142	52624143	A01177:42:HHKNYDSX3:1:1402:23402:34726/1	60	+
chr12	52624659	52624660	A01177:42:HHKNYDSX3:1:1261:16676:8891	60	+
chr12	52626412	52626413	A01177:42:HHKNYDSX3:1:1104:18204:9126/1	60	+
chr12	52668561	52668562	A01177:42:HHKNYDSX3:1:1104:18258:5118	60	+
chr12	52677544	52677545	A01177:42:HHKNYDSX3:1:1261:13232:22686/1	60	+
chr12	52726296	52726297	A01177:42:HHKNYDSX3:1:1557:30083:36933/1	60	+
chr12	53386235	53386236	A01177:42:HHKNYDSX3:1:1152:1895:2143/1	60	-
chr12	53389827	53389828	A01177:42:HHKNYDSX3:1:2256:24035:24612	60	-
chr12	53392084	53392085	A01177:42:HHKNYDSX3:1:2466:32371:20509/1	60	+
chr12	53398122	53398123	A01177:42:HHKNYDSX3:1:1369:11586:20055/1	60	-
chr12	53459486	53459487	A01177:42:HHKNYDSX3:1:1207:22553:21574/1	60	-
chr12	53673642	53673643	A01177:42:HHKNYDSX3:1:2328:30798:23015/1	60	+
chr12	54235056	54235057	A01177:42:HHKNYDSX3:2:1333:26521:5963	60	-
chr12	54257336	54257337	A01177:42:HHKNYDSX3:1:1136:20446:30639	60	+
chr12	54259244	54259245	A01177:42:HHKNYDSX3:1:1118:14543:30373/1	60	+
chr12	54273180	54273181	A01177:42:HHKNYDSX3:1:1173:5511:24878/1	60	-
chr12	54274449	54274450	A01177:42:HHKNYDSX3:1:1121:5918:3505/1	60	+
chr12	54282306	54282307	A01177:42:HHKNYDSX3:2:2514:29577:24471	60	+
chr12	54338570	54338571	A01177:42:HHKNYDSX3:1:1128:2085:4351/1	60	+
chr12	54411348	54411349	A01177:42:HHKNYDSX3:1:1612:22634:18928/1	60	-
chr12	54440257	54440258	A01177:42:HHKNYDSX3:2:1667:28926:23719/1	60	+
chr12	54459540	54459541	A01177:42:HHKNYDSX3:1:1171:29432:25128	60	+
chr12	54501341	54501342	A01177:42:HHKNYDSX3:1:1211:10330:26866/1	60	+
chr12	54956463	54956464	A01177:42:HHKNYDSX3:2:2250:5520:13463	60	-
chr12	54972153	54972154	A01177:42:HHKNYDSX3:1:1216:14281:32111/1	60	-
chr12	54972910	54972911	A01177:42:HHKNYDSX3:1:2336:28176:28588/1	60	-
chr12	55757173	55757174	A01177:42:HHKNYDSX3:1:1334:8675:15640	60	-
chr12	55780940	55780941	A01177:42:HHKNYDSX3:1:1112:3549:4977/1	60	-
chr12	55795317	55795318	A01177:42:HHKNYDSX3:1:1102:14678:26694/1	60	-
chr12	55810032	55810033	A01177:42:HHKNYDSX3:1:1241:9959:3646/1	60	+
chr12	55810998	55810999	A01177:42:HHKNYDSX3:2:1238:25735:8328/1	60	+
chr12	55815581	55815582	A01177:42:HHKNYDSX3:1:1545:7265:16830/1	60	+
chr12	55919114	55919115	A01177:42:HHKNYDSX3:1:1110:8983:15984/1	60	+
chr12	55939405	55939406	A01177:42:HHKNYDSX3:1:1105:2573:29465/1	60	+
chr12	55982423	55982424	A01177:42:HHKNYDSX3:1:1210:23059:12305/1	60	-
chr12	56108217	56108218	A01177:42:HHKNYDSX3:1:1360:7925:30217	60	-
chr12	56108258	56108259	A01177:42:HHKNYDSX3:1:1203:13892:22545/1	60	+
chr12	56109196	56109197	A01177:42:HHKNYDSX3:1:2340:15302:13088	60	+
chr12	56110524	56110525	A01177:42:HHKNYDSX3:1:1418:3721:36652/1	60	-
chr12	56125336	56125337	A01177:42:HHKNYDSX3:2:2366:21350:12790	60	-
chr12	56135252	56135253	A01177:42:HHKNYDSX3:1:1155:20500:33144	60	+
chr12	56140682	56140683	A01177:42:HHKNYDSX3:1:2352:11089:2378/1	60	+
chr12	56175212	56175213	A01177:42:HHKNYDSX3:1:1401:19180:32330/1	60	+
chr12	56186865	56186866	A01177:42:HHKNYDSX3:1:1102:14733:7780/1	60	-
chr12	56225069	56225070	A01177:42:HHKNYDSX3:1:1540:7057:28369/1	60	-
chr12	56271987	56271988	A01177:42:HHKNYDSX3:1:1635:25880:21198/1	60	+
chr12	56278380	56278381	A01177:42:HHKNYDSX3:1:2465:30056:21825/1	60	-
chr12	56286938	56286939	A01177:42:HHKNYDSX3:1:2177:29478:19570	60	-
chr12	56293821	56293822	A01177:42:HHKNYDSX3:1:1103:14208:31422/1	60	-
chr12	56296952	56296953	A01177:42:HHKNYDSX3:1:1460:22652:20369/1	60	-
chr12	56297302	56297303	A01177:42:HHKNYDSX3:1:2542:32226:24079	60	-
chr12	56305470	56305471	A01177:42:HHKNYDSX3:1:1131:10972:34115/1	60	+
chr12	56344806	56344807	A01177:42:HHKNYDSX3:1:1423:21730:20713/1	60	-
chr12	56347920	56347921	A01177:42:HHKNYDSX3:1:1209:20356:2519	60	-
chr12	56440853	56440854	A01177:42:HHKNYDSX3:1:1240:14154:8563/1	60	+
chr12	56609011	56609012	A01177:42:HHKNYDSX3:1:1158:31973:31407/1	60	+
chr12	56745371	56745372	A01177:42:HHKNYDSX3:1:1104:19840:28651/1	60	-
chr12	57285034	57285035	A01177:42:HHKNYDSX3:1:1538:4589:26287/1	60	+
chr12	57299455	57299456	A01177:42:HHKNYDSX3:1:1147:20916:31391/1	60	+
chr12	57315350	57315351	A01177:42:HHKNYDSX3:1:1215:26096:2378/1	60	+
chr12	57340576	57340577	A01177:42:HHKNYDSX3:1:1166:5891:26256	60	+
chr12	57353202	57353203	A01177:42:HHKNYDSX3:2:1109:19072:20838	60	-
chr12	57357931	57357932	A01177:42:HHKNYDSX3:1:1263:3558:17581/1	60	-
chr12	57365558	57365559	A01177:42:HHKNYDSX3:1:1450:32497:32503/1	60	-
chr12	57384274	57384275	A01177:42:HHKNYDSX3:1:1371:24505:20854	60	+
chr12	57421429	57421430	A01177:42:HHKNYDSX3:1:1313:21151:28197/1	60	+
chr12	57678848	57678849	A01177:42:HHKNYDSX3:2:2273:19714:26459	60	+
chr12	58454605	58454606	A01177:42:HHKNYDSX3:2:2376:1931:26569/1	60	-
chr12	59787342	59787343	A01177:42:HHKNYDSX3:1:1405:21884:21324/1	60	-
chr12	60403606	60403607	A01177:42:HHKNYDSX3:1:1106:29957:25661	60	+
chr12	60535122	60535123	A01177:42:HHKNYDSX3:1:2677:6506:23124	60	+
chr12	61772602	61772603	A01177:42:HHKNYDSX3:1:1144:26937:28886/1	60	-
chr12	62494283	62494284	A01177:42:HHKNYDSX3:1:1176:28094:27352/1	60	+
chr12	62565327	62565328	A01177:42:HHKNYDSX3:1:1675:26729:4100	60	-
chr12	62896722	62896723	A01177:42:HHKNYDSX3:1:2249:29541:20055/1	60	-
chr12	63783023	63783024	A01177:42:HHKNYDSX3:1:1140:24867:14998	60	+
chr12	64661482	64661483	A01177:42:HHKNYDSX3:1:1313:8784:23813/1	60	-
chr12	68292530	68292531	A01177:42:HHKNYDSX3:1:1265:2799:18865/1	60	-
chr12	68314294	68314295	A01177:42:HHKNYDSX3:1:1572:13395:2362	60	-
chr12	68741233	68741234	A01177:42:HHKNYDSX3:1:1250:7274:36010/1	60	-
chr12	69495307	69495308	A01177:42:HHKNYDSX3:1:2218:7572:26193/1	60	+
chr12	69558763	69558764	A01177:42:HHKNYDSX3:1:1274:9787:12054/1	60	-
chr12	69897456	69897457	A01177:42:HHKNYDSX3:1:1140:8567:21214/1	60	+
chr12	70326885	70326886	A01177:42:HHKNYDSX3:1:1168:25617:4523/1	60	-
chr12	70335657	70335658	A01177:42:HHKNYDSX3:1:2631:12798:26130/1	60	-
chr12	70345198	70345199	A01177:42:HHKNYDSX3:1:2250:16893:12117	60	-
chr12	70345199	70345200	A01177:42:HHKNYDSX3:1:1111:3640:26772/1	60	-
chr12	74291822	74291823	A01177:42:HHKNYDSX3:2:1645:16658:16282/1	60	+
chr12	74806161	74806162	A01177:42:HHKNYDSX3:1:1501:7455:12712/1	60	-
chr12	76456509	76456510	A01177:42:HHKNYDSX3:1:1133:17499:11600/1	60	+
chr12	76475357	76475358	A01177:42:HHKNYDSX3:1:1543:23520:13197/1	60	-
chr12	76814046	76814047	A01177:42:HHKNYDSX3:1:1158:13223:35227/1	60	-
chr12	79047704	79047705	A01177:42:HHKNYDSX3:1:1239:16893:2534/1	60	-
chr12	79334096	79334097	A01177:42:HHKNYDSX3:1:1355:30535:18051/1	60	+
chr12	79588152	79588153	A01177:42:HHKNYDSX3:1:1136:8377:29872/1	60	+
chr12	79613268	79613269	A01177:42:HHKNYDSX3:1:2444:3061:20729	60	-
chr12	79793287	79793288	A01177:42:HHKNYDSX3:1:1151:13349:28964	60	+
chr12	81354829	81354830	A01177:42:HHKNYDSX3:1:1559:27245:3239	60	+
chr12	82571746	82571747	A01177:42:HHKNYDSX3:2:1464:6578:13479/1	60	-
chr12	82571748	82571749	A01177:42:HHKNYDSX3:1:1519:30056:23328/1	60	-
chr12	83018870	83018871	A01177:42:HHKNYDSX3:1:1465:5457:12477/1	60	+
chr12	83853217	83853218	A01177:42:HHKNYDSX3:2:1205:6949:27806/1	60	-
chr12	85876963	85876964	A01177:42:HHKNYDSX3:1:1111:32226:22701/1	60	+
chr12	87330851	87330852	A01177:42:HHKNYDSX3:1:1157:20880:28416/1	60	+
chr12	88088483	88088484	A01177:42:HHKNYDSX3:2:1140:28556:5165/1	60	-
chr12	88148935	88148936	A01177:42:HHKNYDSX3:2:1144:19587:24424/1	60	+
chr12	88962836	88962837	A01177:42:HHKNYDSX3:2:2128:19334:29027	60	-
chr12	91991728	91991729	A01177:42:HHKNYDSX3:2:1347:6135:29590	60	+
chr12	92779292	92779293	A01177:42:HHKNYDSX3:1:1466:3857:8547/1	60	+
chr12	92810178	92810179	A01177:42:HHKNYDSX3:1:1176:2284:20572/1	60	+
chr12	93485472	93485473	A01177:42:HHKNYDSX3:1:1220:23972:31109/1	60	-
chr12	94103904	94103905	A01177:42:HHKNYDSX3:1:1437:1859:27414	60	+
chr12	94139798	94139799	A01177:42:HHKNYDSX3:1:1165:10836:1313/1	60	+
chr12	94717672	94717673	A01177:42:HHKNYDSX3:1:2662:19840:26522/1	60	+
chr12	94725181	94725182	A01177:42:HHKNYDSX3:1:2372:8232:4914/1	60	-
chr12	94780086	94780087	A01177:42:HHKNYDSX3:1:1669:24026:13917/1	60	-
chr12	95034525	95034526	A01177:42:HHKNYDSX3:1:1118:32515:10394/1	60	-
chr12	95082404	95082405	A01177:42:HHKNYDSX3:1:2467:26051:7780/1	60	-
chr12	95263973	95263974	A01177:42:HHKNYDSX3:1:1372:15456:5431	60	-
chr12	95345455	95345456	A01177:42:HHKNYDSX3:2:1657:12048:36824	60	-
chr12	95486466	95486467	A01177:42:HHKNYDSX3:1:1555:6352:37012/1	60	+
chr12	96396259	96396260	A01177:42:HHKNYDSX3:1:2112:10050:20243	60	+
chr12	97651427	97651428	A01177:42:HHKNYDSX3:2:1171:3007:11209	60	+
chr12	100107537	100107538	A01177:42:HHKNYDSX3:2:2308:5846:24706	60	-
chr12	100316030	100316031	A01177:42:HHKNYDSX3:2:2510:28076:17895/1	60	+
chr12	101307764	101307765	A01177:42:HHKNYDSX3:1:1661:24288:4319/1	60	+
chr12	101319337	101319338	A01177:42:HHKNYDSX3:1:1219:2275:35994/1	60	-
chr12	101693603	101693604	A01177:42:HHKNYDSX3:2:2131:15447:13369/1	60	-
chr12	102081353	102081354	A01177:42:HHKNYDSX3:1:1116:15899:24643/1	60	+
chr12	102190055	102190056	A01177:42:HHKNYDSX3:1:2633:28375:22921/1	60	-
chr12	102194644	102194645	A01177:42:HHKNYDSX3:2:1616:26684:9220	60	-
chr12	103804134	103804135	A01177:42:HHKNYDSX3:1:1175:26838:27837/1	60	+
chr12	103839732	103839733	A01177:42:HHKNYDSX3:1:2605:10022:9706	60	-
chr12	104325710	104325711	A01177:42:HHKNYDSX3:1:2409:1723:9737/1	60	+
chr12	105034909	105034910	A01177:42:HHKNYDSX3:1:2231:6623:13996/1	60	-
chr12	105139049	105139050	A01177:42:HHKNYDSX3:1:1162:15754:25394/1	60	-
chr12	105141589	105141590	A01177:42:HHKNYDSX3:1:1151:20663:22122/1	60	-
chr12	105147384	105147385	A01177:42:HHKNYDSX3:1:1178:22245:33254	60	-
chr12	105154638	105154639	A01177:42:HHKNYDSX3:1:2153:30391:6934/1	60	-
chr12	105889375	105889376	A01177:42:HHKNYDSX3:2:2418:20274:22858/1	60	-
chr12	106423182	106423183	A01177:42:HHKNYDSX3:1:1121:22724:26287/1	60	-
chr12	106842955	106842956	A01177:42:HHKNYDSX3:1:1220:15040:24909/1	60	+
chr12	106993877	106993878	A01177:42:HHKNYDSX3:1:1318:25726:35963/1	60	-
chr12	107052091	107052092	A01177:42:HHKNYDSX3:1:1353:18918:14591/1	60	+
chr12	107056382	107056383	A01177:42:HHKNYDSX3:1:2334:30472:11992	60	-
chr12	108532242	108532243	A01177:42:HHKNYDSX3:2:1303:10890:18630	60	+
chr12	109451818	109451819	A01177:42:HHKNYDSX3:1:2450:8287:21292/1	60	+
chr12	109944178	109944179	A01177:42:HHKNYDSX3:1:1525:32389:21574/1	60	-
chr12	109974801	109974802	A01177:42:HHKNYDSX3:2:2661:20311:14278	60	-
chr12	110182176	110182177	A01177:42:HHKNYDSX3:1:1156:6985:24737	60	-
chr12	110222079	110222080	A01177:42:HHKNYDSX3:1:1165:25138:3662/1	60	-
chr12	110292455	110292456	A01177:42:HHKNYDSX3:1:1122:3332:19382/1	60	+
chr12	110308140	110308141	A01177:42:HHKNYDSX3:1:1551:2211:2002/1	60	-
chr12	110324067	110324068	A01177:42:HHKNYDSX3:1:1122:9525:24909	60	-
chr12	110451061	110451062	A01177:42:HHKNYDSX3:1:1146:10357:24784	60	-
chr12	110682414	110682415	A01177:42:HHKNYDSX3:1:2113:9263:7451	60	+
chr12	111468068	111468069	A01177:42:HHKNYDSX3:2:1371:14850:30154	60	-
chr12	111486774	111486775	A01177:42:HHKNYDSX3:1:1416:17074:17534/1	60	+
chr12	111501889	111501890	A01177:42:HHKNYDSX3:1:1439:16984:6981/1	60	-
chr12	111509034	111509035	A01177:42:HHKNYDSX3:1:2261:31195:28588/1	60	+
chr12	111509465	111509466	A01177:42:HHKNYDSX3:1:1117:22553:6668/1	60	-
chr12	111554034	111554035	A01177:42:HHKNYDSX3:1:1253:22652:1517/1	60	+
chr12	111556967	111556968	A01177:42:HHKNYDSX3:1:1328:22444:24956	60	+
chr12	112075823	112075824	A01177:42:HHKNYDSX3:1:1214:32217:28729/1	60	-
chr12	112261428	112261429	A01177:42:HHKNYDSX3:1:1131:1859:27790/1	60	-
chr12	112261767	112261768	A01177:42:HHKNYDSX3:1:1330:9887:16235/1	60	+
chr12	112262094	112262095	A01177:42:HHKNYDSX3:1:1336:12807:9173/1	60	-
chr12	112327531	112327532	A01177:42:HHKNYDSX3:1:1125:15890:35900/1	60	-
chr12	112435210	112435211	A01177:42:HHKNYDSX3:1:1249:9010:30123	60	+
chr12	113060745	113060746	A01177:42:HHKNYDSX3:1:1372:16107:16391	60	-
chr12	113060749	113060750	A01177:42:HHKNYDSX3:1:1435:5348:27477	60	-
chr12	113160607	113160608	A01177:42:HHKNYDSX3:2:1605:7464:35650/1	60	-
chr12	113331619	113331620	A01177:42:HHKNYDSX3:1:1235:4255:33035	60	-
chr12	113970557	113970558	A01177:42:HHKNYDSX3:1:1358:7093:30843/1	60	-
chr12	114727013	114727014	A01177:42:HHKNYDSX3:2:2560:16821:28275/1	60	-
[truncated: 6,869 more rows]
