# Supplementary material for: HIV-1 capsid stability enables inositol phosphate-independent infection of target cells and promotes integration into genes
Source: PLoS Pathog. 2023 Jun 2;19(6):e1011423. doi: 10.1371/journal.ppat.1011423 (PMC10266667; doi:10.1371/journal.ppat.1011423)
Supplement: S2 Data — (TAR.GZ) [file ppat.1011423.s013.tar.gz › CEM_WT_B/CA_P207A/Unique_hg38_integration_sites/7845-GS-22.bed]

chr1	762662	762663	A01177:42:HHKNYDSX3:1:1432:31629:29872/1	60	-
chr1	809755	809756	A01177:42:HHKNYDSX3:1:1270:11885:16564/1	60	-
chr1	812935	812936	A01177:42:HHKNYDSX3:1:1435:13169:19445/1	60	-
chr1	1103756	1103757	A01177:42:HHKNYDSX3:1:1152:12346:7435/1	60	-
chr1	1218473	1218474	A01177:42:HHKNYDSX3:1:1112:15338:20509/1	60	-
chr1	1258013	1258014	A01177:42:HHKNYDSX3:1:1670:16984:20541	60	-
chr1	1262325	1262326	A01177:42:HHKNYDSX3:1:2115:2745:12665	60	+
chr1	1263807	1263808	A01177:42:HHKNYDSX3:1:2244:5701:11146	60	-
chr1	1265718	1265719	A01177:42:HHKNYDSX3:1:2122:5936:7263/1	60	+
chr1	1266381	1266382	A01177:42:HHKNYDSX3:1:1348:24026:10379	60	-
chr1	1277471	1277472	A01177:42:HHKNYDSX3:1:1114:3034:14293/1	60	+
chr1	1318689	1318690	A01177:42:HHKNYDSX3:1:1215:9941:11976/1	60	+
chr1	1339451	1339452	A01177:42:HHKNYDSX3:1:1232:12789:3724/1	60	-
chr1	1388956	1388957	A01177:42:HHKNYDSX3:1:1613:17626:24408	60	-
chr1	1388957	1388958	A01177:42:HHKNYDSX3:2:2459:2691:28166	60	-
chr1	1390536	1390537	A01177:42:HHKNYDSX3:2:1305:7744:6167/1	60	+
chr1	1390842	1390843	A01177:42:HHKNYDSX3:1:1124:2211:5040/1	60	-
chr1	1391070	1391071	A01177:42:HHKNYDSX3:1:1437:24532:1297/1	60	-
chr1	1391360	1391361	A01177:42:HHKNYDSX3:1:1243:6497:5948/1	60	-
chr1	1391599	1391600	A01177:42:HHKNYDSX3:1:1149:32931:18474/1	60	-
chr1	1392353	1392354	A01177:42:HHKNYDSX3:1:2141:30472:6543	60	+
chr1	1392595	1392596	A01177:42:HHKNYDSX3:1:1520:18050:15749/1	60	-
chr1	1392784	1392785	A01177:42:HHKNYDSX3:1:2518:27914:10723	60	-
chr1	1393963	1393964	A01177:42:HHKNYDSX3:1:2217:10375:31078/1	60	-
chr1	1394240	1394241	A01177:42:HHKNYDSX3:1:2134:11704:10614	60	-
chr1	1397487	1397488	A01177:42:HHKNYDSX3:1:2464:24225:13009	60	+
chr1	1655341	1655342	A01177:42:HHKNYDSX3:1:1309:20708:20228/1	60	+
chr1	1655460	1655461	A01177:42:HHKNYDSX3:1:1210:27462:36777/1	60	-
chr1	1690317	1690318	A01177:42:HHKNYDSX3:1:1101:22978:32393/1	60	+
chr1	1770472	1770473	A01177:42:HHKNYDSX3:1:1140:15248:26804/1	60	-
chr1	1773878	1773879	A01177:42:HHKNYDSX3:1:1359:7600:17221/1	60	-
chr1	1815594	1815595	A01177:42:HHKNYDSX3:1:2629:8142:33066/1	60	-
chr1	1817978	1817979	A01177:42:HHKNYDSX3:1:1219:15329:21465/1	60	-
chr1	1818516	1818517	A01177:42:HHKNYDSX3:2:1135:18756:35446	60	-
chr1	1825553	1825554	A01177:42:HHKNYDSX3:1:1578:18159:16188/1	60	+
chr1	1826938	1826939	A01177:42:HHKNYDSX3:1:1132:3115:18568/1	60	-
chr1	1843838	1843839	A01177:42:HHKNYDSX3:1:2114:30481:33552	60	-
chr1	1843840	1843841	A01177:42:HHKNYDSX3:1:2256:11840:23782	60	-
chr1	1886820	1886821	A01177:42:HHKNYDSX3:1:1106:26241:10614/1	60	+
chr1	1887706	1887707	A01177:42:HHKNYDSX3:1:1135:2808:4257/1	60	+
chr1	2309389	2309390	A01177:42:HHKNYDSX3:1:1515:12825:26710/1	60	+
chr1	2367858	2367859	A01177:42:HHKNYDSX3:1:1149:1949:33332/1	60	+
chr1	2393814	2393815	A01177:42:HHKNYDSX3:1:2170:6632:17268	60	-
chr1	2396088	2396089	A01177:42:HHKNYDSX3:1:2108:30020:34037	60	-
chr1	3663528	3663529	A01177:42:HHKNYDSX3:2:2437:25364:22185	60	+
chr1	3849299	3849300	A01177:42:HHKNYDSX3:1:2340:9842:31908/1	60	+
chr1	3880924	3880925	A01177:42:HHKNYDSX3:1:1223:13042:25207	60	-
chr1	6389536	6389537	A01177:42:HHKNYDSX3:1:1110:20808:31641/1	60	-
chr1	6619534	6619535	A01177:42:HHKNYDSX3:1:1567:32796:20494	60	-
chr1	6791175	6791176	A01177:42:HHKNYDSX3:1:1407:17707:5603/1	60	+
chr1	6854432	6854433	A01177:42:HHKNYDSX3:2:1401:21224:25786/1	60	-
chr1	6865768	6865769	A01177:42:HHKNYDSX3:1:1357:32018:24972/1	60	+
chr1	8065972	8065973	A01177:42:HHKNYDSX3:1:1341:13196:15452/1	60	+
chr1	8543405	8543406	A01177:42:HHKNYDSX3:1:2560:8070:21699	60	-
chr1	8571651	8571652	A01177:42:HHKNYDSX3:1:1233:27570:27164/1	60	+
chr1	8620608	8620609	A01177:42:HHKNYDSX3:2:1435:28221:17895/1	60	+
chr1	8633196	8633197	A01177:42:HHKNYDSX3:1:1135:22950:12273/1	60	+
chr1	8754337	8754338	A01177:42:HHKNYDSX3:1:1672:5638:7748	60	-
chr1	8754760	8754761	A01177:42:HHKNYDSX3:1:1318:11722:13495/1	60	-
chr1	8767675	8767676	A01177:42:HHKNYDSX3:1:2206:24370:12477/1	60	-
chr1	8786208	8786209	A01177:42:HHKNYDSX3:1:2228:1850:8422/1	60	-
chr1	9541606	9541607	A01177:42:HHKNYDSX3:1:1110:26205:12524/1	60	+
chr1	10067944	10067945	A01177:42:HHKNYDSX3:2:1212:9552:4100	60	+
chr1	10129974	10129975	A01177:42:HHKNYDSX3:2:1605:28809:14747	60	+
chr1	10299784	10299785	A01177:42:HHKNYDSX3:1:1270:23204:12305/1	60	+
chr1	10325332	10325333	A01177:42:HHKNYDSX3:1:1134:3495:7357/1	60	+
chr1	10390224	10390225	A01177:42:HHKNYDSX3:2:2237:28637:25817/1	60	-
chr1	10529960	10529961	A01177:42:HHKNYDSX3:1:2653:7925:31563/1	60	-
chr1	11058267	11058268	A01177:42:HHKNYDSX3:1:1475:21540:36041/1	60	-
chr1	11217598	11217599	A01177:42:HHKNYDSX3:1:2157:26747:17754/1	60	-
chr1	11225124	11225125	A01177:42:HHKNYDSX3:1:1133:16685:16924/1	60	+
chr1	11821621	11821622	A01177:42:HHKNYDSX3:1:2259:7066:5181	60	+
chr1	11843258	11843259	A01177:42:HHKNYDSX3:2:2629:15266:31501	60	+
chr1	12362316	12362317	A01177:42:HHKNYDSX3:1:1131:29930:28307/1	60	+
chr1	12455840	12455841	A01177:42:HHKNYDSX3:1:1406:5068:28964/1	60	+
chr1	13729819	13729820	A01177:42:HHKNYDSX3:1:2435:30391:34867/1	60	+
chr1	13785021	13785022	A01177:42:HHKNYDSX3:1:1136:6144:35243/1	60	+
chr1	14016859	14016860	A01177:42:HHKNYDSX3:1:2361:6795:17331	60	-
chr1	14929612	14929613	A01177:42:HHKNYDSX3:1:1643:24216:31939/1	60	-
chr1	15552505	15552506	A01177:42:HHKNYDSX3:1:2549:14787:3552	60	+
chr1	15873280	15873281	A01177:42:HHKNYDSX3:1:2174:2889:18552	60	+
chr1	15900323	15900324	A01177:42:HHKNYDSX3:1:1119:2944:7999/1	60	-
chr1	15972498	15972499	A01177:42:HHKNYDSX3:1:1557:10348:30373/1	60	-
chr1	16255148	16255149	A01177:42:HHKNYDSX3:1:2462:22290:33238	60	+
chr1	16291632	16291633	A01177:42:HHKNYDSX3:1:2463:26313:33473/1	60	-
chr1	16304371	16304372	A01177:42:HHKNYDSX3:1:1464:7084:28980/1	60	-
chr1	16354497	16354498	A01177:42:HHKNYDSX3:1:1110:27597:34381/1	60	+
chr1	16370894	16370895	A01177:42:HHKNYDSX3:2:1356:19515:8641	60	-
chr1	16457059	16457060	A01177:42:HHKNYDSX3:1:2601:3531:14591	60	-
chr1	16550110	16550111	A01177:42:HHKNYDSX3:1:2114:30201:14152/1	60	+
chr1	16611324	16611325	A01177:42:HHKNYDSX3:2:1308:20437:18286/1	60	-
chr1	19103271	19103272	A01177:42:HHKNYDSX3:1:1142:5837:10222/1	60	-
chr1	19133302	19133303	A01177:42:HHKNYDSX3:1:2558:20573:14262	60	+
chr1	19147339	19147340	A01177:42:HHKNYDSX3:1:1349:28067:31563/1	60	-
chr1	19187520	19187521	A01177:42:HHKNYDSX3:1:1111:21576:34413/1	60	+
chr1	19187522	19187523	A01177:42:HHKNYDSX3:1:2434:22363:23688	60	+
chr1	19190989	19190990	A01177:42:HHKNYDSX3:1:2158:4924:22200/1	60	-
chr1	19201033	19201034	A01177:42:HHKNYDSX3:1:1524:5972:13463/1	60	+
chr1	19245011	19245012	A01177:42:HHKNYDSX3:1:1103:14968:27414/1	60	-
chr1	19606342	19606343	A01177:42:HHKNYDSX3:1:1168:4399:22326/1	60	+
chr1	19895185	19895186	A01177:42:HHKNYDSX3:2:1423:29324:35744/1	60	-
chr1	19895186	19895187	A01177:42:HHKNYDSX3:1:1125:11668:6950/1	60	-
chr1	20745149	20745150	A01177:42:HHKNYDSX3:1:1235:9751:25300/1	60	+
chr1	20755352	20755353	A01177:42:HHKNYDSX3:2:1116:12264:25708	60	-
chr1	20781120	20781121	A01177:42:HHKNYDSX3:1:1664:26521:25285/1	60	+
chr1	20879277	20879278	A01177:42:HHKNYDSX3:1:2159:10384:3035	60	+
chr1	20879278	20879279	A01177:42:HHKNYDSX3:1:2414:9471:2926	60	+
chr1	20933037	20933038	A01177:42:HHKNYDSX3:1:1527:28528:20744/1	60	-
chr1	20967230	20967231	A01177:42:HHKNYDSX3:1:1365:28085:2848/1	60	+
chr1	20980333	20980334	A01177:42:HHKNYDSX3:1:1248:6967:4852/1	60	-
chr1	21005949	21005950	A01177:42:HHKNYDSX3:1:1530:24614:16344/1	60	+
chr1	21008676	21008677	A01177:42:HHKNYDSX3:1:1439:11460:9565/1	60	+
chr1	21039971	21039972	A01177:42:HHKNYDSX3:1:2426:7898:33426/1	60	-
chr1	21082711	21082712	A01177:42:HHKNYDSX3:1:2634:26386:31939	60	-
chr1	21272499	21272500	A01177:42:HHKNYDSX3:1:2265:12481:9079	60	+
chr1	21442348	21442349	A01177:42:HHKNYDSX3:1:1226:10167:17754/1	60	+
chr1	21706775	21706776	A01177:42:HHKNYDSX3:1:2521:31195:11992	60	-
chr1	21761612	21761613	A01177:42:HHKNYDSX3:2:1562:12328:9972	60	-
chr1	21761617	21761618	A01177:42:HHKNYDSX3:1:1130:18249:4883/1	60	-
chr1	22028199	22028200	A01177:42:HHKNYDSX3:1:1140:7762:6198	60	+
chr1	22088571	22088572	A01177:42:HHKNYDSX3:1:1258:30680:18677/1	60	+
chr1	23034572	23034573	A01177:42:HHKNYDSX3:2:2253:6985:13557/1	60	+
chr1	23055687	23055688	A01177:42:HHKNYDSX3:1:1138:19153:9017/1	60	-
chr1	23056696	23056697	A01177:42:HHKNYDSX3:1:1157:21052:34663/1	60	+
chr1	23146777	23146778	A01177:42:HHKNYDSX3:1:2168:25654:8218	60	-
chr1	23294275	23294276	A01177:42:HHKNYDSX3:1:1126:11162:8390/1	60	+
chr1	23297384	23297385	A01177:42:HHKNYDSX3:1:2331:8006:9064/1	60	-
chr1	23318918	23318919	A01177:42:HHKNYDSX3:1:1654:12961:16892/1	60	-
chr1	23407867	23407868	A01177:42:HHKNYDSX3:1:1316:21739:25708	60	-
chr1	23411896	23411897	A01177:42:HHKNYDSX3:1:2606:19497:12712	60	-
chr1	23700749	23700750	A01177:42:HHKNYDSX3:2:2141:11306:32753	60	+
chr1	23749858	23749859	A01177:42:HHKNYDSX3:1:1149:19660:34068/1	60	-
chr1	23814461	23814462	A01177:42:HHKNYDSX3:1:1527:24795:35509	60	+
chr1	23964727	23964728	A01177:42:HHKNYDSX3:1:1230:32877:10708/1	60	-
chr1	23968508	23968509	A01177:42:HHKNYDSX3:1:1219:27859:12947/1	60	-
chr1	24660713	24660714	A01177:42:HHKNYDSX3:2:2325:27407:36683/1	60	-
chr1	25347737	25347738	A01177:42:HHKNYDSX3:1:1114:11017:20666/1	60	-
chr1	25438369	25438370	A01177:42:HHKNYDSX3:1:2221:23981:16157	60	+
chr1	25475854	25475855	A01177:42:HHKNYDSX3:2:1328:12644:15906/1	60	+
chr1	26012341	26012342	A01177:42:HHKNYDSX3:1:1662:22914:9612	60	+
chr1	26236630	26236631	A01177:42:HHKNYDSX3:1:1334:20573:24627/1	60	-
chr1	26727297	26727298	A01177:42:HHKNYDSX3:1:2230:2790:34413/1	60	-
chr1	26727877	26727878	A01177:42:HHKNYDSX3:1:1532:30535:35994/1	60	+
chr1	26727983	26727984	A01177:42:HHKNYDSX3:1:2671:28664:2127	60	+
chr1	26730288	26730289	A01177:42:HHKNYDSX3:1:1227:28836:19241/1	60	+
chr1	26736147	26736148	A01177:42:HHKNYDSX3:1:1127:9037:37027	60	-
chr1	26751270	26751271	A01177:42:HHKNYDSX3:1:1165:23583:19257/1	60	+
chr1	27440799	27440800	A01177:42:HHKNYDSX3:1:1101:8675:13604/1	60	-
chr1	27792650	27792651	A01177:42:HHKNYDSX3:1:2568:1298:12226/1	60	+
chr1	27832177	27832178	A01177:42:HHKNYDSX3:2:2230:31069:23109/1	60	+
chr1	27905432	27905433	A01177:42:HHKNYDSX3:1:2502:15537:34068	60	-
chr1	28014775	28014776	A01177:42:HHKNYDSX3:1:1574:30228:17895/1	60	-
chr1	28038652	28038653	A01177:42:HHKNYDSX3:1:2435:17336:25347/1	60	-
chr1	28049307	28049308	A01177:42:HHKNYDSX3:2:2326:29107:9032	60	+
chr1	28081184	28081185	A01177:42:HHKNYDSX3:1:1302:21007:16297	60	+
chr1	28372773	28372774	A01177:42:HHKNYDSX3:1:2106:30110:13870/1	60	+
chr1	28394282	28394283	A01177:42:HHKNYDSX3:1:2202:18123:21668	60	-
chr1	28403033	28403034	A01177:42:HHKNYDSX3:1:1171:2329:31485/1	60	-
chr1	28413664	28413665	A01177:42:HHKNYDSX3:1:2418:19135:13119/1	60	-
chr1	28414799	28414800	A01177:42:HHKNYDSX3:1:1111:29821:24643/1	60	+
chr1	28415024	28415025	A01177:42:HHKNYDSX3:1:2165:26765:7012	60	+
chr1	28435391	28435392	A01177:42:HHKNYDSX3:1:2109:3947:35571/1	60	+
chr1	28461670	28461671	A01177:42:HHKNYDSX3:1:1305:3043:27367/1	60	-
chr1	28468614	28468615	A01177:42:HHKNYDSX3:1:1158:11089:27273/1	60	+
chr1	28704631	28704632	A01177:42:HHKNYDSX3:1:1137:18484:15280/1	60	+
chr1	28747163	28747164	A01177:42:HHKNYDSX3:1:1112:14868:22514/1	60	+
chr1	28918709	28918710	A01177:42:HHKNYDSX3:1:1169:11767:33051/1	60	+
chr1	28938132	28938133	A01177:42:HHKNYDSX3:1:1466:27109:22013/1	60	+
chr1	29032534	29032535	A01177:42:HHKNYDSX3:1:1378:8034:2879	60	+
chr1	30919319	30919320	A01177:42:HHKNYDSX3:2:2166:21676:1924/1	60	+
chr1	30983057	30983058	A01177:42:HHKNYDSX3:1:1531:24505:20635/1	60	-
chr1	31007506	31007507	A01177:42:HHKNYDSX3:1:1107:2094:30953/1	60	-
chr1	31139829	31139830	A01177:42:HHKNYDSX3:1:1250:29668:35869	60	+
chr1	31278336	31278337	A01177:42:HHKNYDSX3:1:1365:20907:24987	60	-
chr1	31283683	31283684	A01177:42:HHKNYDSX3:1:1102:16523:33802/1	60	+
chr1	31853317	31853318	A01177:42:HHKNYDSX3:1:1505:23601:8422/1	60	+
chr1	31915881	31915882	A01177:42:HHKNYDSX3:1:1164:30951:28416	60	+
chr1	31917331	31917332	A01177:42:HHKNYDSX3:1:1627:17029:15013/1	60	+
chr1	31925790	31925791	A01177:42:HHKNYDSX3:1:1531:16957:20619/1	60	+
chr1	31926484	31926485	A01177:42:HHKNYDSX3:1:1229:25654:21809/1	60	+
chr1	31926677	31926678	A01177:42:HHKNYDSX3:1:1615:30879:31955/1	60	+
chr1	31934087	31934088	A01177:42:HHKNYDSX3:1:1118:15799:11099/1	60	-
chr1	32123263	32123264	A01177:42:HHKNYDSX3:1:2537:22426:11146	60	-
chr1	32136805	32136806	A01177:42:HHKNYDSX3:1:2312:9146:3364/1	60	+
chr1	32158261	32158262	A01177:42:HHKNYDSX3:1:2170:28546:12414	60	-
chr1	32175606	32175607	A01177:42:HHKNYDSX3:2:1408:26648:6746	60	-
chr1	32182208	32182209	A01177:42:HHKNYDSX3:2:2326:16143:19272	60	-
chr1	32304591	32304592	A01177:42:HHKNYDSX3:1:1121:21305:30686/1	60	+
chr1	32312701	32312702	A01177:42:HHKNYDSX3:1:1640:27624:9126/1	60	+
chr1	32353491	32353492	A01177:42:HHKNYDSX3:1:1106:25491:1579/1	60	-
chr1	32644571	32644572	A01177:42:HHKNYDSX3:2:2503:1570:26256/1	60	-
chr1	32653161	32653162	A01177:42:HHKNYDSX3:1:1128:18159:22044	60	-
chr1	32732939	32732940	A01177:42:HHKNYDSX3:1:2573:25238:7279/1	60	+
chr1	32793244	32793245	A01177:42:HHKNYDSX3:2:2277:28330:13510	60	-
chr1	32837957	32837958	A01177:42:HHKNYDSX3:1:2231:10710:7921/1	60	+
chr1	32852684	32852685	A01177:42:HHKNYDSX3:2:1107:11433:17973	60	-
chr1	32955016	32955017	A01177:42:HHKNYDSX3:1:1266:15266:5603/1	60	+
chr1	33332427	33332428	A01177:42:HHKNYDSX3:1:2668:26006:27774	60	-
chr1	33964073	33964074	A01177:42:HHKNYDSX3:1:1611:27335:12727/1	60	-
chr1	34891978	34891979	A01177:42:HHKNYDSX3:1:2137:22272:31360/1	60	-
chr1	35001354	35001355	A01177:42:HHKNYDSX3:1:1101:28284:25238/1	60	+
chr1	35101689	35101690	A01177:42:HHKNYDSX3:1:1114:6442:6543/1	60	-
chr1	35187956	35187957	A01177:42:HHKNYDSX3:2:1574:27796:31814/1	60	-
chr1	35307121	35307122	A01177:42:HHKNYDSX3:1:1133:2962:21308/1	60	-
chr1	35309630	35309631	A01177:42:HHKNYDSX3:1:1648:31096:31673/1	60	-
chr1	35367458	35367459	A01177:42:HHKNYDSX3:1:1164:22914:29183/1	60	-
chr1	35368689	35368690	A01177:42:HHKNYDSX3:1:1131:12111:26663/1	60	+
chr1	35375030	35375031	A01177:42:HHKNYDSX3:1:1657:27859:20995/1	60	-
chr1	35399050	35399051	A01177:42:HHKNYDSX3:1:1171:28736:23766/1	60	+
chr1	35755597	35755598	A01177:42:HHKNYDSX3:1:1114:22209:18035/1	60	+
chr1	35946059	35946060	A01177:42:HHKNYDSX3:1:1209:8106:33317/1	60	-
chr1	35967892	35967893	A01177:42:HHKNYDSX3:2:1278:31910:24846/1	60	-
chr1	35973930	35973931	A01177:42:HHKNYDSX3:1:1124:6768:16877/1	60	-
chr1	35996426	35996427	A01177:42:HHKNYDSX3:2:1273:11677:21872	60	-
chr1	36274866	36274867	A01177:42:HHKNYDSX3:1:1105:4282:14512/1	60	+
chr1	36283452	36283453	A01177:42:HHKNYDSX3:1:1239:3088:34867/1	60	-
chr1	38959965	38959966	A01177:42:HHKNYDSX3:1:1228:25898:4507	60	+
chr1	39176979	39176980	A01177:42:HHKNYDSX3:1:1553:17508:29403/1	60	-
chr1	39203126	39203127	A01177:42:HHKNYDSX3:1:2170:15320:12461/1	60	+
chr1	39262907	39262908	A01177:42:HHKNYDSX3:2:2154:18014:14278	60	+
chr1	39311074	39311075	A01177:42:HHKNYDSX3:2:2109:16414:36965	60	-
chr1	39319096	39319097	A01177:42:HHKNYDSX3:2:1168:3956:35055/1	60	+
chr1	39325268	39325269	A01177:42:HHKNYDSX3:1:1104:31467:23891/1	60	-
chr1	39372637	39372638	A01177:42:HHKNYDSX3:1:1137:15989:11052/1	60	+
chr1	39378283	39378284	A01177:42:HHKNYDSX3:1:1137:24370:31548/1	60	+
chr1	39395420	39395421	A01177:42:HHKNYDSX3:1:1438:13123:14137/1	60	-
chr1	39420312	39420313	A01177:42:HHKNYDSX3:1:1146:4273:29340/1	60	+
chr1	39420314	39420315	A01177:42:HHKNYDSX3:2:1457:1750:26099/1	60	+
chr1	39424194	39424195	A01177:42:HHKNYDSX3:1:1666:7283:25535/1	60	+
chr1	40061687	40061688	A01177:42:HHKNYDSX3:1:2514:11867:27618	60	-
chr1	40204138	40204139	A01177:42:HHKNYDSX3:1:1221:9742:3583/1	60	+
chr1	40711784	40711785	A01177:42:HHKNYDSX3:1:2260:1497:8531	60	-
chr1	40717653	40717654	A01177:42:HHKNYDSX3:1:1104:8648:11146/1	60	-
chr1	41063303	41063304	A01177:42:HHKNYDSX3:2:1565:18656:34929/1	60	-
chr1	41068418	41068419	A01177:42:HHKNYDSX3:1:1128:30626:31986/1	60	+
chr1	41103854	41103855	A01177:42:HHKNYDSX3:1:1173:7256:5415/1	60	-
chr1	42145219	42145220	A01177:42:HHKNYDSX3:1:1615:24939:33661/1	60	+
chr1	42197423	42197424	A01177:42:HHKNYDSX3:1:1166:2446:20384/1	60	+
chr1	42247507	42247508	A01177:42:HHKNYDSX3:1:1629:21585:17550/1	60	-
chr1	42268752	42268753	A01177:42:HHKNYDSX3:1:1112:27344:30968/1	60	+
chr1	42458113	42458114	A01177:42:HHKNYDSX3:1:1550:3097:35102/1	60	+
chr1	42691620	42691621	A01177:42:HHKNYDSX3:1:2324:5385:2581/1	60	+
chr1	42804740	42804741	A01177:42:HHKNYDSX3:1:1511:14922:10614	60	+
chr1	42940506	42940507	A01177:42:HHKNYDSX3:1:2115:23863:29857	60	+
chr1	43396045	43396046	A01177:42:HHKNYDSX3:2:2431:28718:10927/1	60	+
chr1	43431268	43431269	A01177:42:HHKNYDSX3:1:2219:23601:8954	60	-
chr1	43555838	43555839	A01177:42:HHKNYDSX3:1:1110:27579:5885/1	60	+
chr1	43571211	43571212	A01177:42:HHKNYDSX3:1:2226:8477:18991	60	-
chr1	43683842	43683843	A01177:42:HHKNYDSX3:1:2242:31213:36699	60	-
chr1	43683844	43683845	A01177:42:HHKNYDSX3:2:1515:22489:6527	60	-
chr1	43715197	43715198	A01177:42:HHKNYDSX3:2:1113:7383:31501	60	-
chr1	43750345	43750346	A01177:42:HHKNYDSX3:1:1201:20961:7764/1	60	+
chr1	43820193	43820194	A01177:42:HHKNYDSX3:1:2109:7988:7404/1	60	+
chr1	43825628	43825629	A01177:42:HHKNYDSX3:1:1274:8531:34898/1	60	+
chr1	43828710	43828711	A01177:42:HHKNYDSX3:1:1334:26295:15530/1	60	-
chr1	43842982	43842983	A01177:42:HHKNYDSX3:1:2402:13503:22623/1	60	+
chr1	43849230	43849231	A01177:42:HHKNYDSX3:2:2208:29451:5149/1	60	+
chr1	44232574	44232575	A01177:42:HHKNYDSX3:1:2173:6677:26240	60	+
chr1	44741638	44741639	A01177:42:HHKNYDSX3:2:2327:9100:3129	60	-
chr1	44760289	44760290	A01177:42:HHKNYDSX3:1:1160:22245:35728	60	+
chr1	44779002	44779003	A01177:42:HHKNYDSX3:1:1671:16034:14262	60	-
chr1	44919275	44919276	A01177:42:HHKNYDSX3:2:2533:24713:32299	60	-
chr1	44937402	44937403	A01177:42:HHKNYDSX3:1:1215:13485:18490/1	60	-
chr1	44950057	44950058	A01177:42:HHKNYDSX3:1:1333:7220:25363/1	60	-
chr1	44950974	44950975	A01177:42:HHKNYDSX3:1:1129:1452:29716/1	60	+
chr1	44976259	44976260	A01177:42:HHKNYDSX3:1:1371:19271:32393/1	60	-
chr1	45446498	45446499	A01177:42:HHKNYDSX3:1:1431:10574:8719/1	60	-
chr1	45449367	45449368	A01177:42:HHKNYDSX3:1:1236:24695:26099/1	60	+
chr1	45600115	45600116	A01177:42:HHKNYDSX3:2:1315:12102:24831/1	60	+
chr1	45634093	45634094	A01177:42:HHKNYDSX3:2:2649:20446:21214/1	60	+
chr1	45642641	45642642	A01177:42:HHKNYDSX3:1:1175:27552:23625/1	60	+
chr1	45681515	45681516	A01177:42:HHKNYDSX3:1:1108:14850:14653/1	60	-
chr1	45682749	45682750	A01177:42:HHKNYDSX3:1:1512:17616:8140/1	60	-
chr1	45777635	45777636	A01177:42:HHKNYDSX3:2:2609:26928:5259	60	+
chr1	45808912	45808913	A01177:42:HHKNYDSX3:1:1313:5990:18912/1	60	+
chr1	45901282	45901283	A01177:42:HHKNYDSX3:2:2578:11225:1329/1	60	+
chr1	45909901	45909902	A01177:42:HHKNYDSX3:1:2364:16893:25363	60	-
chr1	46048016	46048017	A01177:42:HHKNYDSX3:2:1305:32271:25911/1	60	+
chr1	46081082	46081083	A01177:42:HHKNYDSX3:1:1152:26738:35712/1	60	-
chr1	46083493	46083494	A01177:42:HHKNYDSX3:1:1268:25735:6386/1	60	-
chr1	46256055	46256056	A01177:42:HHKNYDSX3:1:2125:19144:6245/1	60	-
chr1	46379397	46379398	A01177:42:HHKNYDSX3:2:1666:4336:2112	60	-
chr1	46712008	46712009	A01177:42:HHKNYDSX3:1:1112:32777:3771	60	-
chr1	47281738	47281739	A01177:42:HHKNYDSX3:2:1415:1877:5682/1	60	-
chr1	48200132	48200133	A01177:42:HHKNYDSX3:1:1211:5511:5682/1	60	+
chr1	51414605	51414606	A01177:42:HHKNYDSX3:1:2212:17201:3067	60	+
chr1	51442219	51442220	A01177:42:HHKNYDSX3:2:2303:31665:24956	60	-
chr1	51512006	51512007	A01177:42:HHKNYDSX3:1:2621:13196:28197/1	60	+
chr1	51772190	51772191	A01177:42:HHKNYDSX3:1:1258:26431:10535/1	60	-
chr1	51861795	51861796	A01177:42:HHKNYDSX3:1:2352:11171:36495	60	-
chr1	52091119	52091120	A01177:42:HHKNYDSX3:1:1214:20292:5102/1	60	-
chr1	52263990	52263991	A01177:42:HHKNYDSX3:1:2245:20094:10113	60	-
chr1	52786262	52786263	A01177:42:HHKNYDSX3:2:1147:4915:19554/1	60	+
chr1	53053335	53053336	A01177:42:HHKNYDSX3:2:1327:6533:35697/1	60	-
chr1	54381973	54381974	A01177:42:HHKNYDSX3:1:2158:9579:28541	60	-
chr1	55099977	55099978	A01177:42:HHKNYDSX3:2:1656:25292:6872/1	60	-
chr1	55371419	55371420	A01177:42:HHKNYDSX3:1:2523:26657:1689	60	-
chr1	57052344	57052345	A01177:42:HHKNYDSX3:1:2304:19931:7263	60	-
chr1	57105414	57105415	A01177:42:HHKNYDSX3:2:2575:19605:8547/1	60	-
chr1	62332921	62332922	A01177:42:HHKNYDSX3:1:1238:1660:22529/1	60	-
chr1	62639390	62639391	A01177:42:HHKNYDSX3:1:1649:31349:12070/1	60	-
chr1	62662097	62662098	A01177:42:HHKNYDSX3:1:2224:14868:23891	60	+
chr1	62673272	62673273	A01177:42:HHKNYDSX3:1:1232:19126:34366/1	60	+
chr1	62806929	62806930	A01177:42:HHKNYDSX3:1:1117:12011:7294/1	60	+
chr1	63253342	63253343	A01177:42:HHKNYDSX3:2:1370:10158:24596/1	60	-
chr1	63507865	63507866	A01177:42:HHKNYDSX3:1:1269:31349:29199/1	60	-
chr1	63586867	63586868	A01177:42:HHKNYDSX3:1:2365:31729:3521	60	-
chr1	63621248	63621249	A01177:42:HHKNYDSX3:1:1212:16631:12258/1	60	-
chr1	66865224	66865225	A01177:42:HHKNYDSX3:2:2455:4137:26005	60	-
chr1	73262488	73262489	A01177:42:HHKNYDSX3:1:1434:29559:10723/1	60	+
chr1	74831059	74831060	A01177:42:HHKNYDSX3:1:2106:21766:30358	60	+
chr1	75674741	75674742	A01177:42:HHKNYDSX3:1:1170:30680:34585/1	60	-
chr1	77837725	77837726	A01177:42:HHKNYDSX3:1:1223:20193:10598	60	-
chr1	77956869	77956870	A01177:42:HHKNYDSX3:1:1678:12717:9956/1	60	-
chr1	80834424	80834425	A01177:42:HHKNYDSX3:2:2234:18611:33818/1	60	-
chr1	84159417	84159418	A01177:42:HHKNYDSX3:1:1258:16649:17832	60	+
chr1	84185073	84185074	A01177:42:HHKNYDSX3:2:1627:19922:28604/1	60	-
chr1	84678464	84678465	A01177:42:HHKNYDSX3:1:2448:29776:31172	60	+
chr1	89264113	89264114	A01177:42:HHKNYDSX3:1:2141:7157:32268/1	60	-
chr1	89715723	89715724	A01177:42:HHKNYDSX3:1:2555:31177:35790/1	60	+
chr1	89833865	89833866	A01177:42:HHKNYDSX3:1:2164:21260:25128/1	60	+
chr1	91025978	91025979	A01177:42:HHKNYDSX3:1:1537:9697:18599	60	-
chr1	91520245	91520246	A01177:42:HHKNYDSX3:1:1203:13395:17112/1	60	-
chr1	92305676	92305677	A01177:42:HHKNYDSX3:2:1250:30255:26678/1	60	-
chr1	92305677	92305678	A01177:42:HHKNYDSX3:1:1670:6298:29966/1	60	-
chr1	92521256	92521257	A01177:42:HHKNYDSX3:1:1109:8169:24471/1	60	+
chr1	92583101	92583102	A01177:42:HHKNYDSX3:1:1175:8992:2879/1	60	-
chr1	92903984	92903985	A01177:42:HHKNYDSX3:1:1135:14877:15828/1	60	-
chr1	93131603	93131604	A01177:42:HHKNYDSX3:1:1274:19262:20071/1	60	+
chr1	93135630	93135631	A01177:42:HHKNYDSX3:1:1601:9362:17832/1	60	-
chr1	93184894	93184895	A01177:42:HHKNYDSX3:1:1160:12445:14810/1	60	-
chr1	93204562	93204563	A01177:42:HHKNYDSX3:1:1256:6081:31469/1	60	-
chr1	94206707	94206708	A01177:42:HHKNYDSX3:2:1624:14805:18646/1	60	-
chr1	94959840	94959841	A01177:42:HHKNYDSX3:1:1356:4924:27273/1	60	+
chr1	96439816	96439817	A01177:42:HHKNYDSX3:1:1153:27679:29794	60	+
chr1	96727838	96727839	A01177:42:HHKNYDSX3:1:1134:28971:28964/1	60	-
chr1	96748545	96748546	A01177:42:HHKNYDSX3:1:2613:1479:7279	60	-
chr1	96749698	96749699	A01177:42:HHKNYDSX3:1:1156:16595:10379/1	60	+
chr1	97491797	97491798	A01177:42:HHKNYDSX3:1:2340:25825:4883/1	60	-
chr1	97713560	97713561	A01177:42:HHKNYDSX3:2:1541:11324:23140/1	60	+
chr1	98032785	98032786	A01177:42:HHKNYDSX3:1:1106:14488:26522/1	60	+
chr1	99917211	99917212	A01177:42:HHKNYDSX3:1:1602:18819:7028/1	60	-
chr1	100212183	100212184	A01177:42:HHKNYDSX3:1:1162:12789:5384/1	60	-
chr1	101055114	101055115	A01177:42:HHKNYDSX3:1:2368:31403:11725/1	60	-
chr1	101345032	101345033	A01177:42:HHKNYDSX3:1:1537:22788:16407/1	60	+
chr1	101687425	101687426	A01177:42:HHKNYDSX3:1:2175:4851:23516/1	60	+
chr1	101687426	101687427	A01177:42:HHKNYDSX3:2:1132:2329:12226	60	+
chr1	104936535	104936536	A01177:42:HHKNYDSX3:1:1107:30246:25755/1	60	+
chr1	105517635	105517636	A01177:42:HHKNYDSX3:1:2324:19596:3865	60	+
chr1	106972558	106972559	A01177:42:HHKNYDSX3:1:2243:10863:4899/1	60	+
chr1	107680145	107680146	A01177:42:HHKNYDSX3:1:1672:5466:20791	60	+
chr1	107681126	107681127	A01177:42:HHKNYDSX3:1:1455:11767:25692	60	-
chr1	107933987	107933988	A01177:42:HHKNYDSX3:1:1301:22480:34882/1	60	+
chr1	107941994	107941995	A01177:42:HHKNYDSX3:1:1221:6822:21825/1	60	+
chr1	107957924	107957925	A01177:42:HHKNYDSX3:1:1447:9688:25567/1	60	-
chr1	107957942	107957943	A01177:42:HHKNYDSX3:1:1105:15582:12258/1	60	-
chr1	108751925	108751926	A01177:42:HHKNYDSX3:1:1419:13847:3521/1	60	+
chr1	108754361	108754362	A01177:42:HHKNYDSX3:1:2442:11442:5306	60	+
chr1	108988354	108988355	A01177:42:HHKNYDSX3:1:1130:7229:11819/1	60	+
chr1	109424933	109424934	A01177:42:HHKNYDSX3:1:2277:20365:29371	60	-
chr1	109600316	109600317	A01177:42:HHKNYDSX3:1:2454:31521:34068	60	-
chr1	109787798	109787799	A01177:42:HHKNYDSX3:1:1261:21947:36902/1	60	+
chr1	109800555	109800556	A01177:42:HHKNYDSX3:1:2147:24505:5603	60	+
chr1	109805595	109805596	A01177:42:HHKNYDSX3:1:1106:20934:8594/1	60	-
chr1	109815424	109815425	A01177:42:HHKNYDSX3:1:1253:3405:7827/1	60	-
chr1	110401546	110401547	A01177:42:HHKNYDSX3:1:1140:17255:11866/1	60	+
chr1	110791170	110791171	A01177:42:HHKNYDSX3:1:1211:17318:27352/1	60	-
chr1	110948279	110948280	A01177:42:HHKNYDSX3:2:2667:14326:12743/1	60	+
chr1	110952578	110952579	A01177:42:HHKNYDSX3:1:1260:13566:17973/1	60	+
chr1	111172158	111172159	A01177:42:HHKNYDSX3:2:2609:23728:10989/1	60	+
chr1	112529704	112529705	A01177:42:HHKNYDSX3:1:1523:30391:4398/1	60	-
chr1	112555688	112555689	A01177:42:HHKNYDSX3:1:2522:31792:26584	60	-
chr1	112568650	112568651	A01177:42:HHKNYDSX3:1:1152:14235:25175/1	60	+
chr1	112935469	112935470	A01177:42:HHKNYDSX3:1:1172:21187:7560/1	60	+
chr1	113080982	113080983	A01177:42:HHKNYDSX3:2:1150:8712:7467	60	-
chr1	113456217	113456218	A01177:42:HHKNYDSX3:1:2669:5773:23484/1	60	+
chr1	113794335	113794336	A01177:42:HHKNYDSX3:1:1234:20311:16501/1	60	+
chr1	114476571	114476572	A01177:42:HHKNYDSX3:1:2131:21305:32816/1	60	-
chr1	114709638	114709639	A01177:42:HHKNYDSX3:1:1110:22860:35133/1	60	+
chr1	115554908	115554909	A01177:42:HHKNYDSX3:1:2278:7609:28447	60	+
chr1	116380826	116380827	A01177:42:HHKNYDSX3:1:1652:12165:8813/1	60	+
chr1	116780953	116780954	A01177:42:HHKNYDSX3:1:1157:5565:5807/1	60	+
chr1	117085995	117085996	A01177:42:HHKNYDSX3:2:2604:8983:30514/1	60	-
chr1	117440463	117440464	A01177:42:HHKNYDSX3:1:1459:22336:24424/1	60	+
chr1	117881044	117881045	A01177:42:HHKNYDSX3:1:1104:23348:22608	60	+
chr1	118121968	118121969	A01177:42:HHKNYDSX3:1:1254:12689:6245/1	60	-
chr1	118822846	118822847	A01177:42:HHKNYDSX3:2:1537:29975:2237	60	+
chr1	119987412	119987413	A01177:42:HHKNYDSX3:1:1629:18873:35556/1	60	+
chr1	120015133	120015134	A01177:42:HHKNYDSX3:1:1373:8034:26240/1	60	+
chr1	120555403	120555404	A01177:42:HHKNYDSX3:1:1136:15573:13182/1	60	+
chr1	120921943	120921944	A01177:42:HHKNYDSX3:1:1228:29206:20196	60	-
chr1	121571161	121571162	A01177:42:HHKNYDSX3:2:1678:17400:31062/1	60	-
chr1	145828168	145828169	A01177:42:HHKNYDSX3:1:1136:24180:1438/1	60	+
chr1	145840652	145840653	A01177:42:HHKNYDSX3:1:2442:14100:6527/1	60	+
chr1	145942331	145942332	A01177:42:HHKNYDSX3:1:1228:7139:1986/1	60	+
chr1	145944339	145944340	A01177:42:HHKNYDSX3:2:2211:5312:33865	60	-
chr1	146180710	146180711	A01177:42:HHKNYDSX3:2:1242:28709:29825	60	-
chr1	146967128	146967129	A01177:42:HHKNYDSX3:1:2235:20627:35368/1	60	+
chr1	147631252	147631253	A01177:42:HHKNYDSX3:1:2418:7853:4100/1	60	-
chr1	148583967	148583968	A01177:42:HHKNYDSX3:2:2268:3115:21324	60	-
chr1	149448846	149448847	A01177:42:HHKNYDSX3:1:2225:2682:29997/1	60	+
chr1	149880386	149880387	A01177:42:HHKNYDSX3:1:2261:3568:27148/1	60	-
chr1	150385134	150385135	A01177:42:HHKNYDSX3:1:1176:21730:2832/1	60	-
chr1	150392883	150392884	A01177:42:HHKNYDSX3:1:2218:4652:33599	60	+
chr1	150438609	150438610	A01177:42:HHKNYDSX3:1:1605:11831:25144/1	60	-
chr1	150444845	150444846	A01177:42:HHKNYDSX3:1:1427:30291:1908/1	60	+
chr1	150657838	150657839	A01177:42:HHKNYDSX3:1:2450:29387:23829	60	-
chr1	150689687	150689688	A01177:42:HHKNYDSX3:1:2428:18213:30029	60	+
chr1	150830136	150830137	A01177:42:HHKNYDSX3:1:2170:13566:14027	60	-
chr1	150847649	150847650	A01177:42:HHKNYDSX3:2:1255:3070:13761/1	60	+
chr1	150884019	150884020	A01177:42:HHKNYDSX3:2:1348:12147:7122/1	60	-
chr1	150935249	150935250	A01177:42:HHKNYDSX3:1:1102:30418:14246/1	60	+
chr1	150956777	150956778	A01177:42:HHKNYDSX3:2:2477:26377:11788/1	60	-
chr1	151017778	151017779	A01177:42:HHKNYDSX3:1:1316:6153:25582/1	60	-
chr1	151073535	151073536	A01177:42:HHKNYDSX3:1:1513:30228:16141/1	60	+
chr1	151218569	151218570	A01177:42:HHKNYDSX3:1:1112:2998:4773/1	60	-
chr1	151265080	151265081	A01177:42:HHKNYDSX3:1:2557:30237:24643/1	60	+
chr1	151414286	151414287	A01177:42:HHKNYDSX3:1:1454:20898:10598/1	60	+
chr1	151428700	151428701	A01177:42:HHKNYDSX3:1:1120:16306:14888/1	60	-
chr1	151676602	151676603	A01177:42:HHKNYDSX3:1:1175:10447:15389/1	60	+
chr1	151890085	151890086	A01177:42:HHKNYDSX3:2:1566:10375:1830	60	+
chr1	153891142	153891143	A01177:42:HHKNYDSX3:2:2217:20537:30827	60	-
chr1	153893107	153893108	A01177:42:HHKNYDSX3:1:1631:26729:31782/1	60	+
chr1	153899670	153899671	A01177:42:HHKNYDSX3:1:2101:29342:6746	60	-
chr1	154161920	154161921	A01177:42:HHKNYDSX3:1:1115:11740:28087/1	60	+
chr1	154238306	154238307	A01177:42:HHKNYDSX3:1:2160:22923:9909/1	60	-
chr1	154250308	154250309	A01177:42:HHKNYDSX3:2:1373:22191:23860/1	60	-
chr1	154254517	154254518	A01177:42:HHKNYDSX3:1:2302:1470:26083	60	-
chr1	154976727	154976728	A01177:42:HHKNYDSX3:1:1104:7527:18662/1	60	-
chr1	154978451	154978452	A01177:42:HHKNYDSX3:1:1274:13910:32189/1	60	+
chr1	154978647	154978648	A01177:42:HHKNYDSX3:1:2248:1226:9220/1	60	+
chr1	154980504	154980505	A01177:42:HHKNYDSX3:2:1554:18647:25394/1	60	-
chr1	155341859	155341860	A01177:42:HHKNYDSX3:1:1170:16640:14215/1	60	+
chr1	155345720	155345721	A01177:42:HHKNYDSX3:2:2627:24677:21652	60	-
chr1	155348672	155348673	A01177:42:HHKNYDSX3:1:1119:3803:22795/1	60	-
chr1	155388496	155388497	A01177:42:HHKNYDSX3:1:1132:26503:35869/1	60	-
chr1	155414283	155414284	A01177:42:HHKNYDSX3:1:1409:17092:3912/1	60	+
chr1	155445962	155445963	A01177:42:HHKNYDSX3:1:1370:6045:2002/1	60	-
chr1	155458079	155458080	A01177:42:HHKNYDSX3:1:1406:23683:32894/1	60	-
chr1	155461595	155461596	A01177:42:HHKNYDSX3:1:1122:19226:15718/1	60	-
chr1	155465025	155465026	A01177:42:HHKNYDSX3:2:1350:20989:1329/1	60	-
chr1	155468592	155468593	A01177:42:HHKNYDSX3:1:2238:11586:34334	60	+
chr1	155469107	155469108	A01177:42:HHKNYDSX3:1:1138:19162:16548/1	60	+
chr1	155471453	155471454	A01177:42:HHKNYDSX3:1:1546:23384:32690	60	+
chr1	155483768	155483769	A01177:42:HHKNYDSX3:2:1457:13964:26428/1	60	+
chr1	155504917	155504918	A01177:42:HHKNYDSX3:1:1161:6976:2268/1	60	+
chr1	155513596	155513597	A01177:42:HHKNYDSX3:2:2576:4191:31861/1	60	+
chr1	155514127	155514128	A01177:42:HHKNYDSX3:2:1516:11885:8484	60	-
chr1	155521065	155521066	A01177:42:HHKNYDSX3:1:1674:20211:3051/1	60	-
chr1	155541174	155541175	A01177:42:HHKNYDSX3:1:1217:20428:36119/1	60	+
chr1	155541426	155541427	A01177:42:HHKNYDSX3:1:2334:31259:22216	60	-
chr1	155668697	155668698	A01177:42:HHKNYDSX3:1:1278:28474:12665/1	60	-
chr1	155678066	155678067	A01177:42:HHKNYDSX3:1:1155:15212:28119/1	60	+
chr1	155692279	155692280	A01177:42:HHKNYDSX3:1:2360:1660:7529	60	+
chr1	155710622	155710623	A01177:42:HHKNYDSX3:1:2473:6940:30514/1	60	+
chr1	155805647	155805648	A01177:42:HHKNYDSX3:1:1439:27679:23312/1	60	-
chr1	155818764	155818765	A01177:42:HHKNYDSX3:1:1403:25789:27211/1	60	-
chr1	155837953	155837954	A01177:42:HHKNYDSX3:2:2526:20085:18082/1	60	-
chr1	155902114	155902115	A01177:42:HHKNYDSX3:1:1342:28384:3897/1	60	+
chr1	155932371	155932372	A01177:42:HHKNYDSX3:2:1606:23077:23390	60	+
chr1	156011872	156011873	A01177:42:HHKNYDSX3:1:1164:6985:27743/1	60	+
chr1	156038069	156038070	A01177:42:HHKNYDSX3:1:1225:25256:26099/1	60	-
chr1	156167246	156167247	A01177:42:HHKNYDSX3:1:1241:22037:10598/1	60	+
chr1	156205854	156205855	A01177:42:HHKNYDSX3:1:1128:3803:37012/1	60	+
chr1	156287831	156287832	A01177:42:HHKNYDSX3:2:2542:14226:3176	60	+
chr1	156312021	156312022	A01177:42:HHKNYDSX3:1:2177:8368:19617/1	60	+
chr1	156313617	156313618	A01177:42:HHKNYDSX3:1:2665:22471:26976/1	60	-
chr1	156322822	156322823	A01177:42:HHKNYDSX3:1:1139:19126:21778/1	60	-
chr1	156524182	156524183	A01177:42:HHKNYDSX3:2:1124:11017:28056/1	60	+
chr1	156782501	156782502	A01177:42:HHKNYDSX3:1:1176:14696:4586/1	60	+
chr1	156791831	156791832	A01177:42:HHKNYDSX3:1:1209:25500:18474/1	60	+
chr1	159022786	159022787	A01177:42:HHKNYDSX3:1:1101:16080:28745/1	60	-
chr1	160436036	160436037	A01177:42:HHKNYDSX3:1:2529:5430:27054/1	60	+
chr1	160506140	160506141	A01177:42:HHKNYDSX3:1:1129:6334:28275/1	60	+
chr1	160514519	160514520	A01177:42:HHKNYDSX3:1:1103:26449:22968/1	60	+
chr1	160580030	160580031	A01177:42:HHKNYDSX3:2:2506:22525:15295/1	60	+
chr1	161860551	161860552	A01177:42:HHKNYDSX3:1:2227:5620:35305/1	60	-
chr1	161862669	161862670	A01177:42:HHKNYDSX3:1:1158:25129:30107	60	-
chr1	161874997	161874998	A01177:42:HHKNYDSX3:1:1617:13024:12837/1	60	+
chr1	163345774	163345775	A01177:42:HHKNYDSX3:1:1130:25889:14231/1	60	+
chr1	163919043	163919044	A01177:42:HHKNYDSX3:1:1146:17056:3129/1	60	-
chr1	163982433	163982434	A01177:42:HHKNYDSX3:1:1435:14271:13056	60	+
chr1	164299891	164299892	A01177:42:HHKNYDSX3:1:1178:14498:3740	60	+
chr1	167136110	167136111	A01177:42:HHKNYDSX3:2:1102:12671:24690	60	-
chr1	167227209	167227210	A01177:42:HHKNYDSX3:1:1467:21504:35102/1	60	-
chr1	167235674	167235675	A01177:42:HHKNYDSX3:1:1111:1497:26068/1	60	-
chr1	167308157	167308158	A01177:42:HHKNYDSX3:2:1423:15962:33771	60	+
chr1	167445135	167445136	A01177:42:HHKNYDSX3:2:1573:29496:10582	60	-
chr1	168015955	168015956	A01177:42:HHKNYDSX3:1:1124:3893:13275/1	60	-
chr1	168188204	168188205	A01177:42:HHKNYDSX3:1:1221:11740:32722/1	60	-
chr1	168501806	168501807	A01177:42:HHKNYDSX3:1:1206:12852:9846/1	60	-
chr1	169373445	169373446	A01177:42:HHKNYDSX3:1:1362:26042:1532/1	60	+
chr1	169377886	169377887	A01177:42:HHKNYDSX3:1:1457:6840:3129/1	60	-
chr1	169382396	169382397	A01177:42:HHKNYDSX3:1:2422:4996:11866/1	60	-
chr1	169697463	169697464	A01177:42:HHKNYDSX3:1:1414:1551:36996/1	60	+
chr1	169845000	169845001	A01177:42:HHKNYDSX3:1:2205:19235:2926	60	-
chr1	170114191	170114192	A01177:42:HHKNYDSX3:2:1333:2772:32690/1	60	+
chr1	172136269	172136270	A01177:42:HHKNYDSX3:1:2529:17083:19460/1	60	+
chr1	172713088	172713089	A01177:42:HHKNYDSX3:1:1114:5159:23328/1	60	+
chr1	173744455	173744456	A01177:42:HHKNYDSX3:1:1255:22842:33912/1	60	-
chr1	173749587	173749588	A01177:42:HHKNYDSX3:1:1249:17445:22498/1	60	-
chr1	173883759	173883760	A01177:42:HHKNYDSX3:1:1501:2293:9690/1	60	+
chr1	173890885	173890886	A01177:42:HHKNYDSX3:1:2456:16640:17566	60	+
chr1	173934505	173934506	A01177:42:HHKNYDSX3:2:2422:17951:18051/1	60	-
chr1	173974738	173974739	A01177:42:HHKNYDSX3:1:1341:31159:33348/1	60	-
chr1	173983502	173983503	A01177:42:HHKNYDSX3:1:1439:24487:26897/1	60	-
chr1	174329998	174329999	A01177:42:HHKNYDSX3:1:2219:18475:32894/1	60	+
chr1	175036830	175036831	A01177:42:HHKNYDSX3:1:1214:11894:5869	60	-
chr1	176050719	176050720	A01177:42:HHKNYDSX3:1:1277:1570:36213/1	60	-
chr1	176145532	176145533	A01177:42:HHKNYDSX3:1:1540:25744:36871/1	60	-
chr1	176147965	176147966	A01177:42:HHKNYDSX3:1:2167:20220:29434	60	-
chr1	177991280	177991281	A01177:42:HHKNYDSX3:1:2425:15872:14137	60	+
chr1	178809189	178809190	A01177:42:HHKNYDSX3:1:2364:15998:25034	60	+
chr1	179192711	179192712	A01177:42:HHKNYDSX3:1:2647:17273:5509	60	-
chr1	179719353	179719354	A01177:42:HHKNYDSX3:1:1105:20980:9330/1	60	+
chr1	179996689	179996690	A01177:42:HHKNYDSX3:1:2523:19316:18223	60	-
chr1	180000799	180000800	A01177:42:HHKNYDSX3:1:1228:20274:19664/1	60	+
chr1	180001928	180001929	A01177:42:HHKNYDSX3:1:1107:3938:14857/1	60	+
chr1	180024165	180024166	A01177:42:HHKNYDSX3:1:1132:31168:1297/1	60	+
chr1	180184007	180184008	A01177:42:HHKNYDSX3:1:2620:24948:22060/1	60	-
chr1	180774646	180774647	A01177:42:HHKNYDSX3:2:2572:26413:7874	60	-
chr1	181817741	181817742	A01177:42:HHKNYDSX3:1:1140:12120:35446/1	60	-
chr1	182240155	182240156	A01177:42:HHKNYDSX3:1:1103:1768:25661/1	60	-
chr1	184599659	184599660	A01177:42:HHKNYDSX3:2:2322:17381:28275	60	+
chr1	184698276	184698277	A01177:42:HHKNYDSX3:1:2209:28402:16642/1	60	-
chr1	184733979	184733980	A01177:42:HHKNYDSX3:2:1447:27914:7341	60	-
chr1	184739642	184739643	A01177:42:HHKNYDSX3:2:2266:26404:18505/1	60	+
chr1	184879044	184879045	A01177:42:HHKNYDSX3:1:1144:20329:27962/1	60	+
chr1	184961323	184961324	A01177:42:HHKNYDSX3:1:2533:1506:23359/1	60	+
chr1	186411075	186411076	A01177:42:HHKNYDSX3:1:2659:3332:10144/1	60	+
chr1	190129758	190129759	A01177:42:HHKNYDSX3:1:1134:29776:5901	60	-
chr1	191479716	191479717	A01177:42:HHKNYDSX3:1:2169:25192:7138/1	60	+
chr1	191636490	191636491	A01177:42:HHKNYDSX3:1:2176:22336:18067/1	60	+
chr1	192000863	192000864	A01177:42:HHKNYDSX3:1:1214:3296:21574/1	60	-
chr1	192071854	192071855	A01177:42:HHKNYDSX3:1:1219:27995:20102/1	60	+
chr1	192134373	192134374	A01177:42:HHKNYDSX3:2:2177:21784:11506	60	-
chr1	192175913	192175914	A01177:42:HHKNYDSX3:1:1665:6424:10645/1	60	+
chr1	192365766	192365767	A01177:42:HHKNYDSX3:1:1146:14760:20885/1	60	+
chr1	192372342	192372343	A01177:42:HHKNYDSX3:2:1508:24189:28072/1	60	-
chr1	193029018	193029019	A01177:42:HHKNYDSX3:1:2378:5439:12070/1	60	-
chr1	194798995	194798996	A01177:42:HHKNYDSX3:2:1677:10547:34100/1	60	-
chr1	195289591	195289592	A01177:42:HHKNYDSX3:1:1123:9335:12273/1	60	-
chr1	196750712	196750713	A01177:42:HHKNYDSX3:2:1444:15465:20040	60	+
chr1	197660890	197660891	A01177:42:HHKNYDSX3:1:1163:8811:7607/1	60	-
chr1	197665275	197665276	A01177:42:HHKNYDSX3:1:2243:18647:8453/1	60	-
chr1	197670559	197670560	A01177:42:HHKNYDSX3:1:2522:16396:29763/1	60	+
chr1	197674620	197674621	A01177:42:HHKNYDSX3:1:1211:24722:23453/1	60	+
chr1	197745146	197745147	A01177:42:HHKNYDSX3:1:1446:11451:7639	60	+
chr1	197749449	197749450	A01177:42:HHKNYDSX3:1:1556:12445:21198/1	60	+
chr1	197812881	197812882	A01177:42:HHKNYDSX3:1:1278:16640:4382	60	-
chr1	197824555	197824556	A01177:42:HHKNYDSX3:1:2150:1316:19429	60	+
chr1	198124729	198124730	A01177:42:HHKNYDSX3:1:1123:32560:16078/1	60	+
chr1	198277700	198277701	A01177:42:HHKNYDSX3:1:1107:2202:29919/1	60	-
chr1	198287440	198287441	A01177:42:HHKNYDSX3:2:2278:5168:13823	60	+
chr1	198893308	198893309	A01177:42:HHKNYDSX3:1:1160:3034:12070/1	60	+
chr1	198928880	198928881	A01177:42:HHKNYDSX3:2:2204:8287:6355	60	-
chr1	198968459	198968460	A01177:42:HHKNYDSX3:1:1470:4047:1204/1	60	-
chr1	200394344	200394345	A01177:42:HHKNYDSX3:1:2161:17571:15765/1	60	+
chr1	200605324	200605325	A01177:42:HHKNYDSX3:1:1133:19434:3991/1	60	-
chr1	200890451	200890452	A01177:42:HHKNYDSX3:2:1671:16432:24408	60	+
chr1	201265300	201265301	A01177:42:HHKNYDSX3:2:2249:22381:6026	60	-
chr1	201732851	201732852	A01177:42:HHKNYDSX3:1:1269:16947:17816/1	60	-
chr1	201848381	201848382	A01177:42:HHKNYDSX3:1:1431:20338:25097	60	+
chr1	202440989	202440990	A01177:42:HHKNYDSX3:1:1102:29234:16861/1	60	+
chr1	202478910	202478911	A01177:42:HHKNYDSX3:1:2562:27688:30248/1	60	-
chr1	202518761	202518762	A01177:42:HHKNYDSX3:1:1129:20030:20901/1	60	+
chr1	202520650	202520651	A01177:42:HHKNYDSX3:1:2610:7337:21840	60	-
chr1	202531746	202531747	A01177:42:HHKNYDSX3:2:2670:20781:9486	60	-
chr1	202746571	202746572	A01177:42:HHKNYDSX3:2:1514:21983:29105	60	-
chr1	202770932	202770933	A01177:42:HHKNYDSX3:2:2149:9561:14387/1	60	-
chr1	202778975	202778976	A01177:42:HHKNYDSX3:1:1676:25274:4492	60	+
chr1	202799788	202799789	A01177:42:HHKNYDSX3:1:1446:10682:20682/1	60	+
chr1	203643440	203643441	A01177:42:HHKNYDSX3:2:1314:21332:28792	60	-
chr1	203655940	203655941	A01177:42:HHKNYDSX3:2:1167:3405:9518	60	+
chr1	203670765	203670766	A01177:42:HHKNYDSX3:1:1170:2049:29058/1	60	+
chr1	203686029	203686030	A01177:42:HHKNYDSX3:2:2528:3748:3411	60	-
chr1	203686489	203686490	A01177:42:HHKNYDSX3:1:2421:2989:20071/1	60	-
chr1	203739826	203739827	A01177:42:HHKNYDSX3:1:1469:14633:7576/1	60	+
chr1	204405251	204405252	A01177:42:HHKNYDSX3:1:1132:24216:9392/1	60	+
chr1	205168189	205168190	A01177:42:HHKNYDSX3:1:1267:25382:23281	60	-
chr1	205727874	205727875	A01177:42:HHKNYDSX3:1:1153:31268:3380/1	60	+
chr1	206054992	206054993	A01177:42:HHKNYDSX3:1:1230:24623:29951/1	60	-
chr1	206088742	206088743	A01177:42:HHKNYDSX3:1:1316:30535:11819/1	60	+
chr1	206089316	206089317	A01177:42:HHKNYDSX3:1:1554:13322:12226/1	60	-
chr1	206553016	206553017	A01177:42:HHKNYDSX3:2:1649:10737:4773	60	-
chr1	206577988	206577989	A01177:42:HHKNYDSX3:1:2157:1796:4758	60	+
chr1	206892535	206892536	A01177:42:HHKNYDSX3:1:1463:9625:25520/1	60	+
chr1	207662009	207662010	A01177:42:HHKNYDSX3:2:2427:31747:6778/1	60	+
chr1	207786243	207786244	A01177:42:HHKNYDSX3:1:1575:27055:28933/1	60	+
chr1	209850605	209850606	A01177:42:HHKNYDSX3:1:2377:21612:8422	60	-
chr1	210505053	210505054	A01177:42:HHKNYDSX3:1:2306:9959:18865/1	60	+
chr1	211314726	211314727	A01177:42:HHKNYDSX3:1:2538:5764:16203	60	-
chr1	211314727	211314728	A01177:42:HHKNYDSX3:1:1210:28519:20729/1	60	-
chr1	212349715	212349716	A01177:42:HHKNYDSX3:2:1578:25952:28150/1	60	+
chr1	212759581	212759582	A01177:42:HHKNYDSX3:1:2110:12970:14998	60	+
chr1	212782132	212782133	A01177:42:HHKNYDSX3:1:1110:2311:30483/1	60	+
chr1	212782134	212782135	A01177:42:HHKNYDSX3:1:1311:1127:6480	60	+
chr1	212784442	212784443	A01177:42:HHKNYDSX3:1:1136:28239:20024/1	60	-
chr1	213003212	213003213	A01177:42:HHKNYDSX3:1:2375:29478:34507	60	-
chr1	216025165	216025166	A01177:42:HHKNYDSX3:1:2451:29884:31203/1	60	-
chr1	216778838	216778839	A01177:42:HHKNYDSX3:1:1147:22752:7701/1	60	+
chr1	218933255	218933256	A01177:42:HHKNYDSX3:1:1373:18656:18302/1	60	+
chr1	219023875	219023876	A01177:42:HHKNYDSX3:1:1412:18014:23985/1	60	+
chr1	220224766	220224767	A01177:42:HHKNYDSX3:1:2540:26205:7764/1	60	-
chr1	220234765	220234766	A01177:42:HHKNYDSX3:2:1273:25021:14826/1	60	+
chr1	222657960	222657961	A01177:42:HHKNYDSX3:1:1421:19642:18129/1	60	-
chr1	224023529	224023530	A01177:42:HHKNYDSX3:1:1139:24388:12571/1	60	-
chr1	224046710	224046711	A01177:42:HHKNYDSX3:2:1429:9688:4930	60	-
chr1	224283620	224283621	A01177:42:HHKNYDSX3:1:1143:25726:5494/1	60	+
chr1	224369374	224369375	A01177:42:HHKNYDSX3:1:2442:27281:22435/1	60	-
chr1	224390925	224390926	A01177:42:HHKNYDSX3:1:1234:1841:28823/1	60	-
chr1	224398099	224398100	A01177:42:HHKNYDSX3:1:2157:8766:5400	60	-
chr1	224398791	224398792	A01177:42:HHKNYDSX3:2:2275:29577:30295/1	60	+
chr1	225410353	225410354	A01177:42:HHKNYDSX3:1:1237:26982:16783/1	60	+
chr1	225494400	225494401	A01177:42:HHKNYDSX3:1:1205:9561:30107/1	60	-
chr1	225928435	225928436	A01177:42:HHKNYDSX3:1:1143:3007:17722/1	60	-
chr1	226070039	226070040	A01177:42:HHKNYDSX3:1:2135:4933:32831	60	+
chr1	226070041	226070042	A01177:42:HHKNYDSX3:1:2653:12825:15906	60	+
chr1	226255471	226255472	A01177:42:HHKNYDSX3:1:1275:18159:18693/1	60	-
chr1	226280419	226280420	A01177:42:HHKNYDSX3:1:1417:5728:32612/1	60	-
chr1	226289735	226289736	A01177:42:HHKNYDSX3:1:1122:16884:11193/1	60	+
chr1	226297432	226297433	A01177:42:HHKNYDSX3:1:2346:22905:36933/1	60	-
chr1	226297467	226297468	A01177:42:HHKNYDSX3:2:2127:28583:17738	60	-
chr1	226299041	226299042	A01177:42:HHKNYDSX3:1:1219:8513:4272/1	60	+
chr1	226383730	226383731	A01177:42:HHKNYDSX3:1:2125:5240:14481/1	60	-
chr1	226668964	226668965	A01177:42:HHKNYDSX3:1:1123:6985:34162/1	60	-
chr1	226694206	226694207	A01177:42:HHKNYDSX3:2:1572:8160:5353/1	60	-
chr1	226717150	226717151	A01177:42:HHKNYDSX3:1:2238:21974:4883/1	60	-
chr1	226728486	226728487	A01177:42:HHKNYDSX3:1:1217:10113:27148/1	60	-
chr1	226729084	226729085	A01177:42:HHKNYDSX3:1:2269:30156:1579	60	+
chr1	226730907	226730908	A01177:42:HHKNYDSX3:1:1128:13566:12900/1	60	+
chr1	227291344	227291345	A01177:42:HHKNYDSX3:1:1423:11605:23343/1	60	-
chr1	227750104	227750105	A01177:42:HHKNYDSX3:1:2234:14950:8750/1	60	-
chr1	227760903	227760904	A01177:42:HHKNYDSX3:1:1162:9932:2816/1	60	+
chr1	228086416	228086417	A01177:42:HHKNYDSX3:1:2416:14118:30264/1	60	-
chr1	228086440	228086441	A01177:42:HHKNYDSX3:1:1345:23457:15092/1	60	-
chr1	228087784	228087785	A01177:42:HHKNYDSX3:1:1214:22471:20807/1	60	+
chr1	228090165	228090166	A01177:42:HHKNYDSX3:1:1231:24514:15139/1	60	+
chr1	228118984	228118985	A01177:42:HHKNYDSX3:1:1130:3794:24064/1	60	+
chr1	228143821	228143822	A01177:42:HHKNYDSX3:1:2463:27380:15154	60	-
chr1	228229002	228229003	A01177:42:HHKNYDSX3:1:2220:18059:1799	60	+
chr1	228230481	228230482	A01177:42:HHKNYDSX3:1:1303:19397:6652/1	60	-
chr1	228230829	228230830	A01177:42:HHKNYDSX3:1:1235:27579:12555/1	60	+
chr1	228231562	228231563	A01177:42:HHKNYDSX3:2:2601:9426:8735/1	60	+
chr1	228232396	228232397	A01177:42:HHKNYDSX3:2:1339:18819:29888	60	-
chr1	228233911	228233912	A01177:42:HHKNYDSX3:2:1247:32967:36605/1	60	-
chr1	228234610	228234611	A01177:42:HHKNYDSX3:1:1111:21649:6386/1	60	-
chr1	228235233	228235234	A01177:42:HHKNYDSX3:1:2647:1118:29168/1	60	-
chr1	228244684	228244685	A01177:42:HHKNYDSX3:2:1457:6325:6402/1	60	-
chr1	228248243	228248244	A01177:42:HHKNYDSX3:1:1140:14262:7560/1	60	+
chr1	228249030	228249031	A01177:42:HHKNYDSX3:1:2105:10429:36182	60	-
chr1	228253208	228253209	A01177:42:HHKNYDSX3:1:1255:31078:29418/1	60	-
chr1	228258034	228258035	A01177:42:HHKNYDSX3:1:1574:22019:7028/1	60	+
chr1	228265531	228265532	A01177:42:HHKNYDSX3:1:2115:11695:22811	60	+
chr1	228266037	228266038	A01177:42:HHKNYDSX3:1:2311:25536:5071/1	60	-
chr1	228270816	228270817	A01177:42:HHKNYDSX3:1:1517:18864:1971/1	60	+
chr1	228324936	228324937	A01177:42:HHKNYDSX3:1:1129:20726:18975	60	-
chr1	228325068	228325069	A01177:42:HHKNYDSX3:1:2243:19036:19867	60	-
chr1	228325070	228325071	A01177:42:HHKNYDSX3:1:2330:19370:11553/1	60	-
chr1	228325565	228325566	A01177:42:HHKNYDSX3:1:1102:16215:33238/1	60	+
chr1	228325566	228325567	A01177:42:HHKNYDSX3:1:1364:26955:28541/1	60	+
chr1	228325965	228325966	A01177:42:HHKNYDSX3:1:1101:2058:33865/1	60	+
chr1	228326642	228326643	A01177:42:HHKNYDSX3:1:1126:24713:23437/1	60	+
chr1	228327570	228327571	A01177:42:HHKNYDSX3:2:2346:17725:14747	60	+
chr1	228327717	228327718	A01177:42:HHKNYDSX3:1:1571:24632:1689/1	60	+
chr1	228328842	228328843	A01177:42:HHKNYDSX3:1:1264:24777:16313	60	-
chr1	228329353	228329354	A01177:42:HHKNYDSX3:1:2614:5367:28698/1	60	+
chr1	228329367	228329368	A01177:42:HHKNYDSX3:1:1238:5719:6104/1	60	-
chr1	228355495	228355496	A01177:42:HHKNYDSX3:1:2138:15040:29857	60	+
chr1	228395167	228395168	A01177:42:HHKNYDSX3:2:1533:25599:11913	60	-
chr1	228397875	228397876	A01177:42:HHKNYDSX3:1:2362:7690:13745/1	60	-
chr1	228402466	228402467	A01177:42:HHKNYDSX3:1:2138:29912:7921	60	+
chr1	228489346	228489347	A01177:42:HHKNYDSX3:1:1128:4490:4570/1	60	+
chr1	228489352	228489353	A01177:42:HHKNYDSX3:2:2468:6931:10488/1	60	+
chr1	228489823	228489824	A01177:42:HHKNYDSX3:2:1402:13051:19366/1	60	-
chr1	228497387	228497388	A01177:42:HHKNYDSX3:1:1216:26160:3771/1	60	+
chr1	228498025	228498026	A01177:42:HHKNYDSX3:1:2420:16541:1297/1	60	-
chr1	229152448	229152449	A01177:42:HHKNYDSX3:2:2230:29704:2362/1	60	+
chr1	229279552	229279553	A01177:42:HHKNYDSX3:1:1266:19551:19946/1	60	-
chr1	229287704	229287705	A01177:42:HHKNYDSX3:1:2201:27832:3630	60	+
chr1	229288206	229288207	A01177:42:HHKNYDSX3:1:1420:23384:27242/1	60	-
chr1	229298065	229298066	A01177:42:HHKNYDSX3:2:1358:28718:21449/1	60	+
chr1	229298677	229298678	A01177:42:HHKNYDSX3:1:1245:27407:13197/1	60	-
chr1	229307573	229307574	A01177:42:HHKNYDSX3:1:1446:21748:20087/1	60	+
chr1	229314576	229314577	A01177:42:HHKNYDSX3:1:1667:22182:35055/1	60	+
chr1	229320168	229320169	A01177:42:HHKNYDSX3:1:1118:6090:4523/1	60	+
chr1	229322052	229322053	A01177:42:HHKNYDSX3:2:1359:5602:19429/1	60	+
chr1	229324737	229324738	A01177:42:HHKNYDSX3:1:2578:1163:27680/1	60	-
chr1	229337240	229337241	A01177:42:HHKNYDSX3:1:1313:10113:15311/1	60	-
chr1	229338098	229338099	A01177:42:HHKNYDSX3:1:1129:28429:11459/1	60	-
chr1	229452833	229452834	A01177:42:HHKNYDSX3:2:1124:12002:11913/1	60	-
chr1	229452978	229452979	A01177:42:HHKNYDSX3:1:2527:31132:15702/1	60	-
chr1	229457836	229457837	A01177:42:HHKNYDSX3:1:1150:5466:9330/1	60	-
chr1	229462319	229462320	A01177:42:HHKNYDSX3:1:1302:14136:35368/1	60	-
chr1	229502838	229502839	A01177:42:HHKNYDSX3:1:2643:30165:21637/1	60	-
chr1	229518929	229518930	A01177:42:HHKNYDSX3:1:2537:7102:5181	60	-
chr1	229521429	229521430	A01177:42:HHKNYDSX3:1:1103:31033:30499/1	60	-
chr1	229530396	229530397	A01177:42:HHKNYDSX3:1:1376:26096:35196/1	60	+
chr1	229600201	229600202	A01177:42:HHKNYDSX3:1:1161:11442:22623/1	60	-
chr1	229610724	229610725	A01177:42:HHKNYDSX3:1:1221:29008:9424/1	60	-
chr1	229615053	229615054	A01177:42:HHKNYDSX3:1:1237:18837:18458/1	60	-
chr1	229651112	229651113	A01177:42:HHKNYDSX3:2:1167:9742:7623	60	-
chr1	230102222	230102223	A01177:42:HHKNYDSX3:1:1553:25066:32690/1	60	-
chr1	230168621	230168622	A01177:42:HHKNYDSX3:2:1425:10077:13182/1	60	+
chr1	230227037	230227038	A01177:42:HHKNYDSX3:1:1449:32027:21480/1	60	+
chr1	230238347	230238348	A01177:42:HHKNYDSX3:1:1268:26431:15295/1	60	+
chr1	230238505	230238506	A01177:42:HHKNYDSX3:1:1559:29432:7341/1	60	-
chr1	230240395	230240396	A01177:42:HHKNYDSX3:1:2202:25220:1548	60	-
chr1	230659734	230659735	A01177:42:HHKNYDSX3:1:2628:3803:36730	60	-
chr1	230675356	230675357	A01177:42:HHKNYDSX3:1:1125:25328:22905/1	60	+
chr1	230953558	230953559	A01177:42:HHKNYDSX3:1:1112:12527:29387/1	60	-
chr1	230966630	230966631	A01177:42:HHKNYDSX3:2:1417:22010:31407/1	60	-
chr1	230994871	230994872	A01177:42:HHKNYDSX3:1:1146:18882:29089/1	60	+
chr1	231332943	231332944	A01177:42:HHKNYDSX3:1:1103:13132:15530/1	60	+
chr1	231412457	231412458	A01177:42:HHKNYDSX3:1:2317:26784:34194	60	-
chr1	231413017	231413018	A01177:42:HHKNYDSX3:1:1104:2971:14528/1	60	+
chr1	231414207	231414208	A01177:42:HHKNYDSX3:1:1245:16134:13839/1	60	+
chr1	231448170	231448171	A01177:42:HHKNYDSX3:2:1642:22752:18317	60	-
chr1	231531367	231531368	A01177:42:HHKNYDSX3:1:1407:1063:30326/1	60	-
chr1	231537672	231537673	A01177:42:HHKNYDSX3:1:2145:7003:22326	60	+
chr1	231537674	231537675	A01177:42:HHKNYDSX3:2:2164:6777:20337	60	+
chr1	231539067	231539068	A01177:42:HHKNYDSX3:1:1158:30147:19445/1	60	-
chr1	231788400	231788401	A01177:42:HHKNYDSX3:1:1415:23032:9345/1	60	+
chr1	233158202	233158203	A01177:42:HHKNYDSX3:2:2105:18159:31845	60	-
chr1	233867758	233867759	A01177:42:HHKNYDSX3:1:2352:17797:36198	60	+
chr1	234331107	234331108	A01177:42:HHKNYDSX3:2:2178:22507:25567/1	60	+
chr1	234961692	234961693	A01177:42:HHKNYDSX3:1:1106:8169:5118/1	60	+
chr1	235194682	235194683	A01177:42:HHKNYDSX3:1:2213:28999:1705/1	60	+
chr1	235441362	235441363	A01177:42:HHKNYDSX3:1:1121:12201:28291/1	60	+
chr1	235716613	235716614	A01177:42:HHKNYDSX3:1:1119:19316:17033/1	60	+
chr1	236068772	236068773	A01177:42:HHKNYDSX3:1:2250:15673:21465	60	+
chr1	237262350	237262351	A01177:42:HHKNYDSX3:2:2654:30653:34945	60	-
chr1	244423118	244423119	A01177:42:HHKNYDSX3:1:1512:28293:5149/1	60	+
chr1	244437157	244437158	A01177:42:HHKNYDSX3:1:1112:27579:13495/1	60	+
chr1	244446355	244446356	A01177:42:HHKNYDSX3:1:1440:14244:8782/1	60	+
chr1	244688092	244688093	A01177:42:HHKNYDSX3:1:1326:23357:32111/1	60	-
chr1	244849301	244849302	A01177:42:HHKNYDSX3:1:1305:23529:1626/1	60	+
chr1	244849326	244849327	A01177:42:HHKNYDSX3:1:1116:19868:26349/1	60	+
chr1	244856645	244856646	A01177:42:HHKNYDSX3:1:1358:13964:32033/1	60	+
chr1	246252403	246252404	A01177:42:HHKNYDSX3:1:1502:14371:28072	60	-
chr1	246309967	246309968	A01177:42:HHKNYDSX3:1:1369:11677:4366/1	60	+
chr10	58905	58906	A01177:42:HHKNYDSX3:1:2439:19036:15045	60	-
chr10	63587	63588	A01177:42:HHKNYDSX3:2:1268:18936:27461/1	60	+
chr10	1075540	1075541	A01177:42:HHKNYDSX3:1:1227:7166:17754/1	60	+
chr10	1078876	1078877	A01177:42:HHKNYDSX3:1:1475:23475:30592/1	60	+
chr10	2891227	2891228	A01177:42:HHKNYDSX3:1:1209:31819:22748/1	60	-
chr10	5905133	5905134	A01177:42:HHKNYDSX3:1:1604:8196:19758/1	60	+
chr10	6508775	6508776	A01177:42:HHKNYDSX3:2:1363:14660:19304	60	-
chr10	6508907	6508908	A01177:42:HHKNYDSX3:2:2237:26196:21966	60	-
chr10	6508908	6508909	A01177:42:HHKNYDSX3:1:1504:11351:19836/1	60	-
chr10	6517834	6517835	A01177:42:HHKNYDSX3:1:2150:15917:13996	60	+
chr10	6965293	6965294	A01177:42:HHKNYDSX3:1:1123:22779:5838/1	60	-
chr10	7008214	7008215	A01177:42:HHKNYDSX3:1:2440:29713:9674	60	-
chr10	7268550	7268551	A01177:42:HHKNYDSX3:1:2523:15085:29778	60	-
chr10	7306975	7306976	A01177:42:HHKNYDSX3:1:1173:10257:26083/1	60	-
chr10	7955521	7955522	A01177:42:HHKNYDSX3:1:1654:9082:26804/1	60	-
chr10	7990567	7990568	A01177:42:HHKNYDSX3:1:1176:25455:29418/1	60	-
chr10	11060262	11060263	A01177:42:HHKNYDSX3:1:2331:1985:2957/1	60	-
chr10	11459668	11459669	A01177:42:HHKNYDSX3:2:2376:16821:6292	60	-
chr10	12604895	12604896	A01177:42:HHKNYDSX3:1:2317:32018:22216	60	+
chr10	13225095	13225096	A01177:42:HHKNYDSX3:1:1629:14000:28776	60	+
chr10	14525454	14525455	A01177:42:HHKNYDSX3:1:1112:23276:17190/1	60	+
chr10	15513544	15513545	A01177:42:HHKNYDSX3:1:2460:11125:7545	60	-
chr10	17049705	17049706	A01177:42:HHKNYDSX3:2:2554:29984:20509/1	60	-
chr10	17176805	17176806	A01177:42:HHKNYDSX3:1:1106:8024:17613/1	60	+
chr10	17177986	17177987	A01177:42:HHKNYDSX3:1:2329:21504:19758	60	-
chr10	17588909	17588910	A01177:42:HHKNYDSX3:1:1678:27516:34303/1	60	-
chr10	17642671	17642672	A01177:42:HHKNYDSX3:1:1204:14615:17691/1	60	-
chr10	17746651	17746652	A01177:42:HHKNYDSX3:1:1438:26919:17926	60	-
chr10	18114458	18114459	A01177:42:HHKNYDSX3:2:1268:18032:29622	60	-
chr10	18642113	18642114	A01177:42:HHKNYDSX3:1:1109:2953:22608/1	60	+
chr10	18674407	18674408	A01177:42:HHKNYDSX3:1:1242:25934:6918/1	60	+
chr10	21621681	21621682	A01177:42:HHKNYDSX3:1:1434:21314:33207/1	60	+
chr10	21657493	21657494	A01177:42:HHKNYDSX3:1:1112:7934:21590/1	60	+
chr10	21932261	21932262	A01177:42:HHKNYDSX3:2:1258:25934:12900	60	+
chr10	22326383	22326384	A01177:42:HHKNYDSX3:1:1674:25834:22968/1	60	-
chr10	24414544	24414545	A01177:42:HHKNYDSX3:2:2553:29839:31093	60	+
chr10	25197758	25197759	A01177:42:HHKNYDSX3:1:1251:32976:28260/1	60	-
chr10	26456605	26456606	A01177:42:HHKNYDSX3:1:1103:19144:5306/1	60	+
chr10	26466993	26466994	A01177:42:HHKNYDSX3:1:1106:6153:25081/1	60	+
chr10	28289222	28289223	A01177:42:HHKNYDSX3:2:2428:6460:5196	60	+
chr10	28680260	28680261	A01177:42:HHKNYDSX3:1:1237:12952:12587/1	60	-
chr10	28803153	28803154	A01177:42:HHKNYDSX3:1:2574:8223:22592/1	60	+
chr10	28804055	28804056	A01177:42:HHKNYDSX3:1:1134:5737:18818/1	60	-
chr10	28825818	28825819	A01177:42:HHKNYDSX3:1:2143:8820:36338/1	60	-
chr10	31378984	31378985	A01177:42:HHKNYDSX3:1:1552:14913:7529/1	60	+
chr10	31400125	31400126	A01177:42:HHKNYDSX3:1:2242:8513:14951/1	60	-
chr10	32009668	32009669	A01177:42:HHKNYDSX3:1:1529:31928:26819/1	60	-
chr10	32272110	32272111	A01177:42:HHKNYDSX3:1:2139:15311:34554	60	-
chr10	32286472	32286473	A01177:42:HHKNYDSX3:1:2122:21956:1282	60	-
chr10	32905973	32905974	A01177:42:HHKNYDSX3:1:1178:2130:7686/1	60	-
chr10	32917823	32917824	A01177:42:HHKNYDSX3:1:1108:8693:4304	60	+
chr10	32927828	32927829	A01177:42:HHKNYDSX3:1:1243:22788:11083	60	+
chr10	33146461	33146462	A01177:42:HHKNYDSX3:1:1461:3775:4429/1	60	+
chr10	34239627	34239628	A01177:42:HHKNYDSX3:2:1251:3893:6073/1	60	-
chr10	34450252	34450253	A01177:42:HHKNYDSX3:1:1417:19895:23171/1	60	-
chr10	34872652	34872653	A01177:42:HHKNYDSX3:1:1358:4255:8390/1	60	+
chr10	35015565	35015566	A01177:42:HHKNYDSX3:1:1152:5068:36198/1	60	-
chr10	35023814	35023815	A01177:42:HHKNYDSX3:1:1203:4625:12038/1	60	+
chr10	35366800	35366801	A01177:42:HHKNYDSX3:1:2417:2302:7921/1	60	+
chr10	35385447	35385448	A01177:42:HHKNYDSX3:1:1475:21169:5776/1	60	-
chr10	43364528	43364529	A01177:42:HHKNYDSX3:2:2514:23818:7075	60	+
chr10	45502139	45502140	A01177:42:HHKNYDSX3:1:1667:22679:35665	60	-
chr10	45878430	45878431	A01177:42:HHKNYDSX3:1:2441:16242:4758/1	60	-
chr10	50556206	50556207	A01177:42:HHKNYDSX3:1:1137:4806:9064/1	60	-
chr10	50926183	50926184	A01177:42:HHKNYDSX3:2:1201:31241:20838	60	-
chr10	52712006	52712007	A01177:42:HHKNYDSX3:1:2111:24948:36088	60	-
chr10	56043480	56043481	A01177:42:HHKNYDSX3:1:1123:29107:4178/1	60	+
chr10	58368786	58368787	A01177:42:HHKNYDSX3:1:1605:15447:14278	60	+
chr10	61309164	61309165	A01177:42:HHKNYDSX3:1:1345:28890:30326/1	60	+
chr10	61309165	61309166	A01177:42:HHKNYDSX3:1:1461:16649:36652/1	60	+
chr10	61749123	61749124	A01177:42:HHKNYDSX3:1:1256:15275:14481/1	60	-
chr10	61774123	61774124	A01177:42:HHKNYDSX3:1:1276:10863:13479/1	60	-
chr10	62242344	62242345	A01177:42:HHKNYDSX3:1:1150:6976:15922/1	60	-
chr10	62835544	62835545	A01177:42:HHKNYDSX3:1:1525:15040:34334	60	-
chr10	63559879	63559880	A01177:42:HHKNYDSX3:1:1216:10881:35837/1	60	+
chr10	64786760	64786761	A01177:42:HHKNYDSX3:1:1209:21242:23187/1	60	+
chr10	65443746	65443747	A01177:42:HHKNYDSX3:1:2170:6641:36417	60	-
chr10	67127378	67127379	A01177:42:HHKNYDSX3:2:1537:9706:31798/1	60	-
chr10	68070339	68070340	A01177:42:HHKNYDSX3:2:1525:25201:27978	60	+
chr10	68358164	68358165	A01177:42:HHKNYDSX3:1:2343:23421:1908/1	60	+
chr10	68920336	68920337	A01177:42:HHKNYDSX3:2:1431:6307:24784	60	+
chr10	68941514	68941515	A01177:42:HHKNYDSX3:1:1244:16116:12900/1	60	-
chr10	68943623	68943624	A01177:42:HHKNYDSX3:2:1342:27082:26694/1	60	+
chr10	69105965	69105966	A01177:42:HHKNYDSX3:2:2355:24641:9909	60	-
chr10	70159829	70159830	A01177:42:HHKNYDSX3:1:1221:3803:6887/1	60	-
chr10	70338886	70338887	A01177:42:HHKNYDSX3:1:1565:4725:4413/1	60	+
chr10	70750042	70750043	A01177:42:HHKNYDSX3:1:2210:28809:2534	60	+
chr10	72030158	72030159	A01177:42:HHKNYDSX3:2:2456:7392:29481	60	-
chr10	72159281	72159282	A01177:42:HHKNYDSX3:1:1112:30725:1658/1	60	-
chr10	72165619	72165620	A01177:42:HHKNYDSX3:1:1122:3314:33160/1	60	+
chr10	72244793	72244794	A01177:42:HHKNYDSX3:2:1366:32244:29622/1	60	+
chr10	72398877	72398878	A01177:42:HHKNYDSX3:1:1215:31801:15953/1	60	+
chr10	73059949	73059950	A01177:42:HHKNYDSX3:2:2244:30282:5838	60	+
chr10	73145321	73145322	A01177:42:HHKNYDSX3:1:1363:25229:10645	60	-
chr10	73239956	73239957	A01177:42:HHKNYDSX3:1:2341:28275:25911/1	60	-
chr10	73242568	73242569	A01177:42:HHKNYDSX3:1:1117:3857:28526/1	60	+
chr10	73447848	73447849	A01177:42:HHKNYDSX3:2:1454:4490:36260/1	60	-
chr10	73447973	73447974	A01177:42:HHKNYDSX3:1:1202:14525:24956/1	60	+
chr10	73479483	73479484	A01177:42:HHKNYDSX3:1:1115:9652:31391/1	60	+
chr10	73682038	73682039	A01177:42:HHKNYDSX3:2:2408:25283:14058/1	60	-
chr10	73777773	73777774	A01177:42:HHKNYDSX3:1:2246:18982:34209/1	60	-
chr10	74135773	74135774	A01177:42:HHKNYDSX3:1:1341:1371:3897/1	60	-
chr10	74196937	74196938	A01177:42:HHKNYDSX3:2:1558:8386:27101/1	60	-
chr10	74202245	74202246	A01177:42:HHKNYDSX3:1:1208:24939:30154/1	60	+
chr10	74304816	74304817	A01177:42:HHKNYDSX3:1:1157:9191:35884/1	60	+
chr10	74386976	74386977	A01177:42:HHKNYDSX3:2:1138:19660:12211/1	60	-
chr10	74414919	74414920	A01177:42:HHKNYDSX3:1:2234:22507:33802/1	60	+
chr10	74507762	74507763	A01177:42:HHKNYDSX3:1:1250:31159:7357/1	60	+
chr10	74567171	74567172	A01177:42:HHKNYDSX3:1:2105:10755:26068/1	60	-
chr10	75691343	75691344	A01177:42:HHKNYDSX3:1:1128:13856:10802/1	60	+
chr10	77200127	77200128	A01177:42:HHKNYDSX3:1:2261:14968:12258/1	60	+
chr10	78309853	78309854	A01177:42:HHKNYDSX3:1:1304:1777:8140/1	60	-
chr10	79757190	79757191	A01177:42:HHKNYDSX3:2:1635:4101:30859/1	60	+
chr10	79796542	79796543	A01177:42:HHKNYDSX3:1:2339:27208:16799/1	60	+
chr10	80063545	80063546	A01177:42:HHKNYDSX3:1:2577:12545:33677	60	+
chr10	80233533	80233534	A01177:42:HHKNYDSX3:2:1231:29152:20102/1	60	+
chr10	86469932	86469933	A01177:42:HHKNYDSX3:1:1237:21649:19069/1	60	-
chr10	86486494	86486495	A01177:42:HHKNYDSX3:1:2103:17264:32268/1	60	+
chr10	86590369	86590370	A01177:42:HHKNYDSX3:2:1663:16550:8296	60	-
chr10	87328846	87328847	A01177:42:HHKNYDSX3:1:2515:29586:22608	60	-
chr10	87451195	87451196	A01177:42:HHKNYDSX3:1:2453:20392:13072	60	+
chr10	87960337	87960338	A01177:42:HHKNYDSX3:1:1548:20383:21574/1	60	+
chr10	88139989	88139990	A01177:42:HHKNYDSX3:1:1348:12680:34882/1	60	-
chr10	88396780	88396781	A01177:42:HHKNYDSX3:1:1360:3531:18161/1	60	+
chr10	88422581	88422582	A01177:42:HHKNYDSX3:1:2329:24153:12884	60	+
chr10	88827498	88827499	A01177:42:HHKNYDSX3:1:1364:2401:6339/1	60	+
chr10	92022262	92022263	A01177:42:HHKNYDSX3:1:1375:21441:7592/1	60	-
chr10	92317001	92317002	A01177:42:HHKNYDSX3:2:2578:22905:36245/1	60	-
chr10	92626149	92626150	A01177:42:HHKNYDSX3:1:1147:10474:19382/1	60	-
chr10	92754316	92754317	A01177:42:HHKNYDSX3:1:1459:23041:6574/1	60	-
chr10	92768973	92768974	A01177:42:HHKNYDSX3:2:1534:3875:34726	60	+
chr10	92856267	92856268	A01177:42:HHKNYDSX3:1:1103:8757:7545/1	60	+
chr10	92932956	92932957	A01177:42:HHKNYDSX3:1:2263:14977:27774/1	60	+
chr10	93503262	93503263	A01177:42:HHKNYDSX3:1:2105:12346:36464	60	+
chr10	93503606	93503607	A01177:42:HHKNYDSX3:1:1466:29686:26443/1	60	-
chr10	94577423	94577424	A01177:42:HHKNYDSX3:2:1668:2609:33724/1	60	-
chr10	95676286	95676287	A01177:42:HHKNYDSX3:1:1641:17680:14857/1	60	+
chr10	95954490	95954491	A01177:42:HHKNYDSX3:2:1258:1380:23015/1	60	-
chr10	96898140	96898141	A01177:42:HHKNYDSX3:1:2155:14488:33191/1	60	-
chr10	96917795	96917796	A01177:42:HHKNYDSX3:1:2105:13756:21089	60	-
chr10	96931799	96931800	A01177:42:HHKNYDSX3:2:1628:19397:25191	60	+
chr10	96958248	96958249	A01177:42:HHKNYDSX3:1:1519:19506:36683/1	60	+
chr10	97156237	97156238	A01177:42:HHKNYDSX3:1:1105:29677:21762/1	60	-
chr10	97202165	97202166	A01177:42:HHKNYDSX3:1:1670:14109:18818	60	-
chr10	97248060	97248061	A01177:42:HHKNYDSX3:1:2561:31611:8296	60	-
chr10	97448201	97448202	A01177:42:HHKNYDSX3:1:1454:15076:13604/1	60	-
chr10	97471901	97471902	A01177:42:HHKNYDSX3:1:1225:22959:23281/1	60	+
chr10	98193751	98193752	A01177:42:HHKNYDSX3:1:2123:29333:12399	60	-
chr10	98440799	98440800	A01177:42:HHKNYDSX3:1:1107:20808:23312/1	60	-
chr10	98662074	98662075	A01177:42:HHKNYDSX3:1:1539:9824:10269/1	60	+
chr10	99433334	99433335	A01177:42:HHKNYDSX3:1:2132:30129:35102	60	-
chr10	99662952	99662953	A01177:42:HHKNYDSX3:1:1668:16423:18975/1	60	-
chr10	100177914	100177915	A01177:42:HHKNYDSX3:1:2403:25355:22138	60	+
chr10	100190852	100190853	A01177:42:HHKNYDSX3:1:1245:21594:17879/1	60	-
chr10	100193507	100193508	A01177:42:HHKNYDSX3:1:1603:23249:3364/1	60	-
chr10	100207109	100207110	A01177:42:HHKNYDSX3:1:1135:13141:13322/1	60	+
chr10	100281266	100281267	A01177:42:HHKNYDSX3:1:1140:17029:21026/1	60	+
chr10	100355258	100355259	A01177:42:HHKNYDSX3:1:1327:26883:25128	60	-
chr10	100524376	100524377	A01177:42:HHKNYDSX3:2:1174:26214:4742/1	60	+
chr10	100915785	100915786	A01177:42:HHKNYDSX3:1:1147:28791:20541/1	60	-
chr10	100931501	100931502	A01177:42:HHKNYDSX3:2:1149:2682:31000/1	60	+
chr10	101402023	101402024	A01177:42:HHKNYDSX3:2:1111:23972:31140/1	60	+
chr10	101448459	101448460	A01177:42:HHKNYDSX3:2:2651:15510:9157	60	-
chr10	101451757	101451758	A01177:42:HHKNYDSX3:1:1154:20157:17394/1	60	-
chr10	101492829	101492830	A01177:42:HHKNYDSX3:1:1117:8974:6762/1	60	-
chr10	101671182	101671183	A01177:42:HHKNYDSX3:1:2156:13503:30420	60	+
chr10	101804582	101804583	A01177:42:HHKNYDSX3:1:1177:6352:20917	60	-
chr10	101869716	101869717	A01177:42:HHKNYDSX3:1:1259:24822:25222/1	60	+
chr10	101918020	101918021	A01177:42:HHKNYDSX3:1:1119:25373:34507/1	60	-
chr10	101925044	101925045	A01177:42:HHKNYDSX3:1:1143:6940:9627/1	60	+
chr10	101970757	101970758	A01177:42:HHKNYDSX3:2:1449:13593:11631/1	60	-
chr10	101990994	101990995	A01177:42:HHKNYDSX3:1:1262:29704:36839/1	60	+
chr10	101990995	101990996	A01177:42:HHKNYDSX3:1:1438:31177:15969	60	+
chr10	101996830	101996831	A01177:42:HHKNYDSX3:1:2318:28320:10144	60	+
chr10	102009975	102009976	A01177:42:HHKNYDSX3:1:2125:26404:4225	60	-
chr10	102109695	102109696	A01177:42:HHKNYDSX3:1:1361:3251:10441/1	60	+
chr10	102490438	102490439	A01177:42:HHKNYDSX3:1:2666:3522:34522	60	-
chr10	103036141	103036142	A01177:42:HHKNYDSX3:2:2459:21368:11443/1	60	-
chr10	103036143	103036144	A01177:42:HHKNYDSX3:1:1272:16857:27273/1	60	-
chr10	103036147	103036148	A01177:42:HHKNYDSX3:2:2601:7509:25520/1	60	-
chr10	103157350	103157351	A01177:42:HHKNYDSX3:1:1102:1904:13870/1	60	+
chr10	103179380	103179381	A01177:42:HHKNYDSX3:1:1548:3287:1047/1	60	-
chr10	103383488	103383489	A01177:42:HHKNYDSX3:2:1321:32886:30013	60	-
chr10	103903651	103903652	A01177:42:HHKNYDSX3:1:2146:21856:36213	60	-
chr10	104001729	104001730	A01177:42:HHKNYDSX3:1:1344:27326:30248/1	60	-
chr10	104001997	104001998	A01177:42:HHKNYDSX3:1:1443:17273:13777	60	-
chr10	105820559	105820560	A01177:42:HHKNYDSX3:1:2254:15257:25723/1	60	+
chr10	106805934	106805935	A01177:42:HHKNYDSX3:2:2174:10339:34773	60	+
chr10	110242013	110242014	A01177:42:HHKNYDSX3:2:2530:14335:12164/1	60	-
chr10	110700010	110700011	A01177:42:HHKNYDSX3:1:2101:7672:12962	60	-
chr10	110863397	110863398	A01177:42:HHKNYDSX3:1:1252:17987:7435/1	60	-
chr10	110866917	110866918	A01177:42:HHKNYDSX3:1:1104:23909:30091/1	60	+
chr10	110955450	110955451	A01177:42:HHKNYDSX3:2:1647:20021:32941/1	60	+
chr10	111008438	111008439	A01177:42:HHKNYDSX3:1:1247:9715:3380/1	60	+
chr10	112464370	112464371	A01177:42:HHKNYDSX3:1:1125:22200:16579/1	60	-
chr10	114751813	114751814	A01177:42:HHKNYDSX3:1:2101:11369:10410	60	-
chr10	114835649	114835650	A01177:42:HHKNYDSX3:1:1373:19434:6245/1	60	+
chr10	115469180	115469181	A01177:42:HHKNYDSX3:1:1519:12852:28573/1	60	-
chr10	118691550	118691551	A01177:42:HHKNYDSX3:1:1144:6605:2065/1	60	-
chr10	121006658	121006659	A01177:42:HHKNYDSX3:1:2146:14959:29246/1	60	+
chr10	121841263	121841264	A01177:42:HHKNYDSX3:1:1123:26485:20306/1	60	+
chr10	121932557	121932558	A01177:42:HHKNYDSX3:2:1449:10529:8891/1	60	+
chr10	122963207	122963208	A01177:42:HHKNYDSX3:1:1218:24939:20572/1	60	-
chr10	123161992	123161993	A01177:42:HHKNYDSX3:1:1155:3278:19695/1	60	-
chr10	123173676	123173677	A01177:42:HHKNYDSX3:1:2574:15528:4398	60	-
chr10	124760183	124760184	A01177:42:HHKNYDSX3:1:1247:9896:8891/1	60	+
chr10	124973205	124973206	A01177:42:HHKNYDSX3:1:1577:4562:35853	60	+
chr10	131934603	131934604	A01177:42:HHKNYDSX3:1:2557:20139:6245/1	60	+
chr10	133404167	133404168	A01177:42:HHKNYDSX3:2:1551:31855:23187	60	-
chr10	133471438	133471439	A01177:42:HHKNYDSX3:1:1147:31295:7153/1	60	-
chr10	133485671	133485672	A01177:42:HHKNYDSX3:1:1665:31195:28244/1	60	-
chr10	133493204	133493205	A01177:42:HHKNYDSX3:1:1208:31647:25144/1	60	-
chr10	133501673	133501674	A01177:42:HHKNYDSX3:1:1111:27534:1235/1	60	-
chr10	133502554	133502555	A01177:42:HHKNYDSX3:1:1365:16676:31438/1	60	-
chr10	133517739	133517740	A01177:42:HHKNYDSX3:1:1223:5945:14043/1	60	+
chr11	120732	120733	A01177:42:HHKNYDSX3:1:2448:6135:24674	60	+
chr11	235051	235052	A01177:42:HHKNYDSX3:2:2208:25988:27993/1	60	+
chr11	242207	242208	A01177:42:HHKNYDSX3:1:1248:3983:28588/1	60	-
chr11	247379	247380	A01177:42:HHKNYDSX3:1:1153:17680:14951/1	60	+
chr11	248234	248235	A01177:42:HHKNYDSX3:1:1145:18213:8171/1	60	-
chr11	249272	249273	A01177:42:HHKNYDSX3:1:1461:2347:34992	60	-
chr11	293486	293487	A01177:42:HHKNYDSX3:1:1676:23059:27492	60	+
chr11	317573	317574	A01177:42:HHKNYDSX3:2:1263:7952:24909	60	-
chr11	325704	325705	A01177:42:HHKNYDSX3:2:1226:5448:25645/1	60	-
chr11	327746	327747	A01177:42:HHKNYDSX3:1:1305:15564:9001/1	60	+
chr11	333792	333793	A01177:42:HHKNYDSX3:1:2141:20799:28181/1	60	-
chr11	334828	334829	A01177:42:HHKNYDSX3:2:2654:10791:10379/1	60	+
chr11	341385	341386	A01177:42:HHKNYDSX3:1:2662:7346:27712/1	60	+
chr11	342023	342024	A01177:42:HHKNYDSX3:1:2206:32868:9596	60	-
chr11	422557	422558	A01177:42:HHKNYDSX3:2:1335:2971:13338	60	+
chr11	452029	452030	A01177:42:HHKNYDSX3:1:2568:24840:24126	60	-
chr11	454198	454199	A01177:42:HHKNYDSX3:1:1548:23439:9236/1	60	+
chr11	679994	679995	A01177:42:HHKNYDSX3:1:1105:24171:36652/1	60	+
chr11	683881	683882	A01177:42:HHKNYDSX3:1:1276:4915:14262/1	60	-
chr11	684219	684220	A01177:42:HHKNYDSX3:1:2645:6144:3521	60	+
chr11	688247	688248	A01177:42:HHKNYDSX3:1:1377:14651:5290/1	60	-
chr11	758892	758893	A01177:42:HHKNYDSX3:1:1344:15094:28009/1	60	-
chr11	812990	812991	A01177:42:HHKNYDSX3:2:1674:23050:18928	60	+
chr11	839093	839094	A01177:42:HHKNYDSX3:1:1613:4110:36511/1	60	+
chr11	861869	861870	A01177:42:HHKNYDSX3:2:1265:19922:13573/1	60	-
chr11	930167	930168	A01177:42:HHKNYDSX3:1:1513:16215:13009/1	60	+
chr11	1758967	1758968	A01177:42:HHKNYDSX3:1:2347:3739:7498	60	+
chr11	3686214	3686215	A01177:42:HHKNYDSX3:2:2564:31159:12336/1	60	-
chr11	3700471	3700472	A01177:42:HHKNYDSX3:1:1322:13765:3192/1	60	-
chr11	3713604	3713605	A01177:42:HHKNYDSX3:1:1116:7581:6793/1	60	-
chr11	3714575	3714576	A01177:42:HHKNYDSX3:1:2162:18105:31908/1	60	-
chr11	3760537	3760538	A01177:42:HHKNYDSX3:1:2253:1425:32142/1	60	-
chr11	3924235	3924236	A01177:42:HHKNYDSX3:1:1411:24975:33285	60	+
chr11	3955294	3955295	A01177:42:HHKNYDSX3:1:1357:11704:29684	60	+
chr11	3955432	3955433	A01177:42:HHKNYDSX3:1:1204:19361:33865/1	60	-
chr11	3972968	3972969	A01177:42:HHKNYDSX3:1:1627:28221:30326/1	60	-
chr11	5638881	5638882	A01177:42:HHKNYDSX3:1:2270:5421:20650	60	-
chr11	6488606	6488607	A01177:42:HHKNYDSX3:1:1165:13223:7639/1	60	-
chr11	6517415	6517416	A01177:42:HHKNYDSX3:1:1213:18322:31845/1	60	-
chr11	6853311	6853312	A01177:42:HHKNYDSX3:2:2177:1696:28134/1	60	-
chr11	8674938	8674939	A01177:42:HHKNYDSX3:1:1117:19886:26694/1	60	+
chr11	9359353	9359354	A01177:42:HHKNYDSX3:1:1453:9652:13698	60	-
chr11	9437773	9437774	A01177:42:HHKNYDSX3:1:1216:20627:12884/1	60	-
chr11	9584434	9584435	A01177:42:HHKNYDSX3:1:1351:14018:3067/1	60	+
chr11	9809736	9809737	A01177:42:HHKNYDSX3:1:1123:1470:18035/1	60	+
chr11	10030354	10030355	A01177:42:HHKNYDSX3:1:1172:3983:14215/1	60	-
chr11	10119276	10119277	A01177:42:HHKNYDSX3:2:2322:29866:10379/1	60	+
chr11	10770553	10770554	A01177:42:HHKNYDSX3:1:1145:25482:1626/1	60	+
chr11	10811372	10811373	A01177:42:HHKNYDSX3:1:1271:31078:4335/1	60	-
chr11	11792740	11792741	A01177:42:HHKNYDSX3:1:1329:19804:28839/1	60	+
chr11	11854246	11854247	A01177:42:HHKNYDSX3:1:1172:31213:16219/1	60	-
chr11	11906045	11906046	A01177:42:HHKNYDSX3:1:2246:6596:6778/1	60	+
chr11	11907208	11907209	A01177:42:HHKNYDSX3:1:1302:27760:2159/1	60	+
chr11	12176457	12176458	A01177:42:HHKNYDSX3:1:1311:12481:4820/1	60	+
chr11	12238802	12238803	A01177:42:HHKNYDSX3:1:1110:28149:28729/1	60	-
chr11	13630364	13630365	A01177:42:HHKNYDSX3:2:1468:6650:35055	60	-
chr11	13728954	13728955	A01177:42:HHKNYDSX3:1:1222:20256:26334/1	60	-
chr11	14496419	14496420	A01177:42:HHKNYDSX3:2:1221:1524:36229/1	60	+
chr11	14530103	14530104	A01177:42:HHKNYDSX3:1:1218:24117:32330/1	60	+
chr11	14564578	14564579	A01177:42:HHKNYDSX3:1:1152:4878:13886/1	60	+
chr11	14590398	14590399	A01177:42:HHKNYDSX3:1:1331:16794:22623/1	60	+
chr11	14612769	14612770	A01177:42:HHKNYDSX3:1:2576:32904:26631	60	-
chr11	14853552	14853553	A01177:42:HHKNYDSX3:1:1135:13639:23453/1	60	+
chr11	15223566	15223567	A01177:42:HHKNYDSX3:1:2253:5493:19930/1	60	-
chr11	16834231	16834232	A01177:42:HHKNYDSX3:1:2417:21079:4178	60	+
chr11	17130250	17130251	A01177:42:HHKNYDSX3:1:1314:2980:4961/1	60	+
chr11	17294450	17294451	A01177:42:HHKNYDSX3:2:2537:21730:33739	60	+
chr11	17336787	17336788	A01177:42:HHKNYDSX3:2:1526:19750:15530/1	60	+
chr11	17884414	17884415	A01177:42:HHKNYDSX3:1:2465:6560:17581/1	60	+
chr11	18296319	18296320	A01177:42:HHKNYDSX3:1:1257:14335:13573/1	60	+
chr11	18347492	18347493	A01177:42:HHKNYDSX3:1:1110:8549:2738/1	60	+
chr11	18497857	18497858	A01177:42:HHKNYDSX3:1:1233:11017:23610/1	60	-
chr11	18828950	18828951	A01177:42:HHKNYDSX3:2:2606:30897:1986	60	-
chr11	19992767	19992768	A01177:42:HHKNYDSX3:1:1323:5963:6840/1	60	+
chr11	25404821	25404822	A01177:42:HHKNYDSX3:1:1125:7618:14215/1	60	-
chr11	28328689	28328690	A01177:42:HHKNYDSX3:1:2657:23077:20322/1	60	-
chr11	31631256	31631257	A01177:42:HHKNYDSX3:1:1212:25563:13917/1	60	+
chr11	33123214	33123215	A01177:42:HHKNYDSX3:1:1225:25825:3161/1	60	+
chr11	33126349	33126350	A01177:42:HHKNYDSX3:1:1101:10357:10629/1	60	-
chr11	33184727	33184728	A01177:42:HHKNYDSX3:1:2154:2691:35117/1	60	-
chr11	33286052	33286053	A01177:42:HHKNYDSX3:1:1232:3757:26381/1	60	+
chr11	34056806	34056807	A01177:42:HHKNYDSX3:1:1118:9236:32800/1	60	+
chr11	34452786	34452787	A01177:42:HHKNYDSX3:2:2164:17490:24392/1	60	-
chr11	34970124	34970125	A01177:42:HHKNYDSX3:1:2558:17119:21026	60	+
chr11	34988853	34988854	A01177:42:HHKNYDSX3:1:2204:25744:12007/1	60	-
chr11	38709035	38709036	A01177:42:HHKNYDSX3:1:1162:7066:29794/1	60	+
chr11	43438300	43438301	A01177:42:HHKNYDSX3:1:1232:18701:16470/1	60	-
chr11	44222737	44222738	A01177:42:HHKNYDSX3:1:2123:28763:5901	60	+
chr11	45997979	45997980	A01177:42:HHKNYDSX3:2:1372:10267:22310/1	60	+
chr11	46085195	46085196	A01177:42:HHKNYDSX3:1:1449:17092:8296/1	60	-
chr11	46093249	46093250	A01177:42:HHKNYDSX3:1:1140:6912:7357/1	60	-
chr11	46096142	46096143	A01177:42:HHKNYDSX3:1:1241:24840:8688	60	-
chr11	46115432	46115433	A01177:42:HHKNYDSX3:1:1161:25554:33974/1	60	-
chr11	46435189	46435190	A01177:42:HHKNYDSX3:1:1172:29161:26412	60	-
chr11	46649711	46649712	A01177:42:HHKNYDSX3:1:1534:17870:26334/1	60	-
chr11	46743037	46743038	A01177:42:HHKNYDSX3:1:2143:24035:21762	60	+
chr11	46800425	46800426	A01177:42:HHKNYDSX3:1:2127:26232:32424	60	-
chr11	46804708	46804709	A01177:42:HHKNYDSX3:1:1226:7988:28260/1	60	+
chr11	46973397	46973398	A01177:42:HHKNYDSX3:1:2416:25898:5071/1	60	-
chr11	46999324	46999325	A01177:42:HHKNYDSX3:1:1174:24623:31422/1	60	+
chr11	47228033	47228034	A01177:42:HHKNYDSX3:1:1324:10746:13150	60	-
chr11	47411530	47411531	A01177:42:HHKNYDSX3:2:2353:31964:34741/1	60	-
chr11	47498872	47498873	A01177:42:HHKNYDSX3:1:2226:26865:3646	60	+
chr11	47805309	47805310	A01177:42:HHKNYDSX3:2:1139:3604:8891/1	60	-
chr11	47805311	47805312	A01177:42:HHKNYDSX3:2:2314:31946:9596	60	-
chr11	47815874	47815875	A01177:42:HHKNYDSX3:1:2204:28040:30326	60	-
chr11	50590667	50590668	A01177:42:HHKNYDSX3:1:1101:1796:32189/1	60	-
chr11	54799350	54799351	A01177:42:HHKNYDSX3:2:1244:31720:15060/1	60	+
chr11	54799351	54799352	A01177:42:HHKNYDSX3:1:1356:9525:5087/1	60	+
chr11	55740049	55740050	A01177:42:HHKNYDSX3:1:2650:27199:15969/1	60	-
chr11	57415267	57415268	A01177:42:HHKNYDSX3:1:1353:10375:1423/1	60	+
chr11	57602686	57602687	A01177:42:HHKNYDSX3:2:1501:27127:29403	60	-
chr11	57738539	57738540	A01177:42:HHKNYDSX3:1:2165:1904:21324	60	+
chr11	58584206	58584207	A01177:42:HHKNYDSX3:1:1331:30553:33051/1	60	-
chr11	58599704	58599705	A01177:42:HHKNYDSX3:1:2537:2230:8046/1	60	+
chr11	58601426	58601427	A01177:42:HHKNYDSX3:1:2136:15619:34366	60	-
chr11	58611040	58611041	A01177:42:HHKNYDSX3:2:1111:16134:34413/1	60	-
chr11	59138584	59138585	A01177:42:HHKNYDSX3:1:1158:23348:16752/1	60	-
chr11	59590822	59590823	A01177:42:HHKNYDSX3:1:1104:31340:35227/1	60	+
chr11	59855730	59855731	A01177:42:HHKNYDSX3:1:1121:29794:17456/1	60	+
chr11	60847755	60847756	A01177:42:HHKNYDSX3:2:1246:8232:2347/1	60	-
chr11	60847757	60847758	A01177:42:HHKNYDSX3:1:1115:20320:30890/1	60	-
chr11	61320045	61320046	A01177:42:HHKNYDSX3:1:1137:2781:5869/1	60	+
chr11	61407232	61407233	A01177:42:HHKNYDSX3:1:2316:9787:14403	60	-
chr11	61421382	61421383	A01177:42:HHKNYDSX3:1:1441:3106:29919/1	60	-
chr11	61425597	61425598	A01177:42:HHKNYDSX3:1:1260:7853:33755/1	60	-
chr11	62126664	62126665	A01177:42:HHKNYDSX3:1:1326:31566:32581/1	60	-
chr11	62351307	62351308	A01177:42:HHKNYDSX3:1:1404:2600:34491/1	60	-
chr11	62359957	62359958	A01177:42:HHKNYDSX3:2:1602:18123:18098/1	60	-
chr11	62583400	62583401	A01177:42:HHKNYDSX3:1:2363:12337:23985	60	-
chr11	62589812	62589813	A01177:42:HHKNYDSX3:1:1661:11659:23062/1	60	-
chr11	62599647	62599648	A01177:42:HHKNYDSX3:2:1247:24939:29747/1	60	-
chr11	62635126	62635127	A01177:42:HHKNYDSX3:1:1406:12129:26819/1	60	-
chr11	62638856	62638857	A01177:42:HHKNYDSX3:1:1233:14479:34240/1	60	+
chr11	62666991	62666992	A01177:42:HHKNYDSX3:1:2538:14371:28322	60	+
chr11	62713947	62713948	A01177:42:HHKNYDSX3:1:1224:14109:28933/1	60	-
chr11	62766652	62766653	A01177:42:HHKNYDSX3:1:2516:3504:7968	60	+
chr11	62797768	62797769	A01177:42:HHKNYDSX3:1:1124:9498:36260/1	60	-
chr11	62802520	62802521	A01177:42:HHKNYDSX3:1:2272:29017:8876	60	-
chr11	62836537	62836538	A01177:42:HHKNYDSX3:1:1155:26874:20854/1	60	+
chr11	62837516	62837517	A01177:42:HHKNYDSX3:1:1617:25382:34898	60	+
chr11	62837518	62837519	A01177:42:HHKNYDSX3:1:1431:10529:15875	60	+
chr11	62860998	62860999	A01177:42:HHKNYDSX3:1:1123:17526:22169/1	60	-
chr11	62866678	62866679	A01177:42:HHKNYDSX3:1:1352:13440:32816	60	+
chr11	62870045	62870046	A01177:42:HHKNYDSX3:2:1113:8133:24909	60	-
chr11	62872304	62872305	A01177:42:HHKNYDSX3:1:1450:4589:32643/1	60	-
chr11	62874745	62874746	A01177:42:HHKNYDSX3:1:1108:23185:21512/1	60	-
chr11	62885501	62885502	A01177:42:HHKNYDSX3:1:1227:7943:1532/1	60	-
chr11	63529020	63529021	A01177:42:HHKNYDSX3:2:2664:6325:31297	60	-
chr11	63535160	63535161	A01177:42:HHKNYDSX3:2:2565:22733:15718/1	60	-
chr11	63642744	63642745	A01177:42:HHKNYDSX3:1:2230:4372:31516	60	+
chr11	63647847	63647848	A01177:42:HHKNYDSX3:1:1252:30825:36245/1	60	-
chr11	63649937	63649938	A01177:42:HHKNYDSX3:1:2435:2437:4679	60	+
chr11	63651095	63651096	A01177:42:HHKNYDSX3:2:2175:20916:33739/1	60	-
chr11	63653445	63653446	A01177:42:HHKNYDSX3:1:2322:30635:14873/1	60	+
chr11	63658445	63658446	A01177:42:HHKNYDSX3:1:1244:29288:5713/1	60	+
chr11	63658595	63658596	A01177:42:HHKNYDSX3:1:1129:16351:35258/1	60	-
chr11	63686597	63686598	A01177:42:HHKNYDSX3:2:2215:26639:23453/1	60	+
chr11	63687297	63687298	A01177:42:HHKNYDSX3:1:1137:1931:8907/1	60	-
chr11	63690505	63690506	A01177:42:HHKNYDSX3:1:1653:21016:3662/1	60	+
chr11	63702384	63702385	A01177:42:HHKNYDSX3:1:1656:2401:13823/1	60	-
chr11	63704307	63704308	A01177:42:HHKNYDSX3:2:1645:29107:11162/1	60	+
chr11	63706936	63706937	A01177:42:HHKNYDSX3:2:1549:15501:13745	60	-
chr11	63707755	63707756	A01177:42:HHKNYDSX3:1:1157:26992:13385/1	60	+
chr11	63721847	63721848	A01177:42:HHKNYDSX3:2:1536:16504:9189	60	+
chr11	63723153	63723154	A01177:42:HHKNYDSX3:1:1378:7880:36401/1	60	+
chr11	63748407	63748408	A01177:42:HHKNYDSX3:1:1104:29631:1861/1	60	-
chr11	63751924	63751925	A01177:42:HHKNYDSX3:1:2318:21450:23015	60	-
chr11	63851483	63851484	A01177:42:HHKNYDSX3:1:1455:31810:18035/1	60	-
chr11	63854709	63854710	A01177:42:HHKNYDSX3:1:2432:31611:7795/1	60	-
chr11	63859615	63859616	A01177:42:HHKNYDSX3:2:2347:8666:1877	60	+
chr11	64188739	64188740	A01177:42:HHKNYDSX3:1:1330:11713:24471/1	60	-
chr11	64188746	64188747	A01177:42:HHKNYDSX3:1:1120:11930:2425/1	60	+
chr11	64188748	64188749	A01177:42:HHKNYDSX3:1:1608:9435:36714	60	+
chr11	64189726	64189727	A01177:42:HHKNYDSX3:1:2337:32913:32753	60	+
chr11	64190664	64190665	A01177:42:HHKNYDSX3:1:2147:16957:20024	60	+
chr11	64191197	64191198	A01177:42:HHKNYDSX3:2:1502:25247:24173/1	60	-
chr11	64191990	64191991	A01177:42:HHKNYDSX3:1:1224:25021:13542/1	60	-
chr11	64195943	64195944	A01177:42:HHKNYDSX3:1:1169:24695:33771/1	60	+
chr11	64197072	64197073	A01177:42:HHKNYDSX3:1:1112:20952:34961	60	+
chr11	64200952	64200953	A01177:42:HHKNYDSX3:1:1312:4001:14058/1	60	+
chr11	64213981	64213982	A01177:42:HHKNYDSX3:1:1145:19452:33802/1	60	+
chr11	64215867	64215868	A01177:42:HHKNYDSX3:2:1478:8196:20322/1	60	+
chr11	64216168	64216169	A01177:42:HHKNYDSX3:1:1132:32714:13213/1	60	-
chr11	64278535	64278536	A01177:42:HHKNYDSX3:1:1152:5249:1689/1	60	+
chr11	64310944	64310945	A01177:42:HHKNYDSX3:1:1504:32154:20071/1	60	+
chr11	64311152	64311153	A01177:42:HHKNYDSX3:2:1415:29017:26005	60	-
chr11	64367580	64367581	A01177:42:HHKNYDSX3:1:1117:10050:8124/1	60	+
chr11	64729030	64729031	A01177:42:HHKNYDSX3:1:1631:11749:10316	60	+
chr11	64771407	64771408	A01177:42:HHKNYDSX3:1:2602:11198:28526	60	-
chr11	64771702	64771703	A01177:42:HHKNYDSX3:1:1139:22281:15749/1	60	+
chr11	64772501	64772502	A01177:42:HHKNYDSX3:2:1467:28085:24330	60	-
chr11	64772629	64772630	A01177:42:HHKNYDSX3:1:2316:12753:9768/1	60	-
chr11	64773907	64773908	A01177:42:HHKNYDSX3:1:1251:2383:26913/1	60	+
chr11	64774091	64774092	A01177:42:HHKNYDSX3:1:1622:20202:8766/1	60	-
chr11	64871263	64871264	A01177:42:HHKNYDSX3:1:1645:30789:18771/1	60	+
chr11	65021315	65021316	A01177:42:HHKNYDSX3:1:1117:13991:4492/1	60	+
chr11	65044063	65044064	A01177:42:HHKNYDSX3:1:1113:12816:14356/1	60	+
chr11	65044064	65044065	A01177:42:HHKNYDSX3:1:2138:17390:8155/1	60	+
chr11	65086937	65086938	A01177:42:HHKNYDSX3:2:1108:3414:8312/1	60	-
chr11	65100717	65100718	A01177:42:HHKNYDSX3:1:1678:8549:21966	60	+
chr11	65127699	65127700	A01177:42:HHKNYDSX3:2:2207:17309:31939	60	-
chr11	65168427	65168428	A01177:42:HHKNYDSX3:2:1377:10664:5055	60	-
chr11	65190607	65190608	A01177:42:HHKNYDSX3:1:1103:28709:17895/1	60	-
chr11	65191517	65191518	A01177:42:HHKNYDSX3:1:1542:19940:13886/1	60	-
chr11	65195079	65195080	A01177:42:HHKNYDSX3:2:1262:32560:8594/1	60	-
chr11	65195260	65195261	A01177:42:HHKNYDSX3:1:1233:25907:1673/1	60	-
chr11	65195712	65195713	A01177:42:HHKNYDSX3:1:1321:7383:31845	60	-
chr11	65196381	65196382	A01177:42:HHKNYDSX3:1:1146:11216:19852/1	60	-
chr11	65196996	65196997	A01177:42:HHKNYDSX3:1:1149:26738:13980/1	60	-
chr11	65266269	65266270	A01177:42:HHKNYDSX3:1:1345:16676:26772/1	60	-
chr11	65266705	65266706	A01177:42:HHKNYDSX3:1:2108:28944:36965	60	+
chr11	65266706	65266707	A01177:42:HHKNYDSX3:2:1415:21658:18615	60	+
chr11	65272502	65272503	A01177:42:HHKNYDSX3:1:1107:25518:31031/1	60	-
chr11	65274845	65274846	A01177:42:HHKNYDSX3:1:1158:28836:20525/1	60	+
chr11	65276468	65276469	A01177:42:HHKNYDSX3:1:1178:15212:7764/1	60	+
chr11	65278351	65278352	A01177:42:HHKNYDSX3:1:2256:27371:4429	60	-
chr11	65280309	65280310	A01177:42:HHKNYDSX3:1:2453:16423:3537	60	-
chr11	65284137	65284138	A01177:42:HHKNYDSX3:2:1561:8449:33630	60	+
chr11	65294507	65294508	A01177:42:HHKNYDSX3:1:2233:18584:16830	60	+
chr11	65295249	65295250	A01177:42:HHKNYDSX3:1:2437:20500:32049	60	+
chr11	65338045	65338046	A01177:42:HHKNYDSX3:1:1303:20473:2660/1	60	-
chr11	65342887	65342888	A01177:42:HHKNYDSX3:1:1272:22363:12821/1	60	-
chr11	65351220	65351221	A01177:42:HHKNYDSX3:2:1530:18014:33066/1	60	+
chr11	65408576	65408577	A01177:42:HHKNYDSX3:1:1272:17472:14184/1	60	+
chr11	65410146	65410147	A01177:42:HHKNYDSX3:1:2122:15573:24518/1	60	-
chr11	65425986	65425987	A01177:42:HHKNYDSX3:1:2527:16504:4523	60	+
chr11	65429958	65429959	A01177:42:HHKNYDSX3:1:1169:19551:3693/1	60	-
chr11	65431561	65431562	A01177:42:HHKNYDSX3:1:2255:30318:20055	60	-
chr11	65433522	65433523	A01177:42:HHKNYDSX3:1:1206:14787:12884/1	60	+
chr11	65435120	65435121	A01177:42:HHKNYDSX3:1:1437:24623:10848	60	-
chr11	65435718	65435719	A01177:42:HHKNYDSX3:2:1274:13494:24925/1	60	+
chr11	65439405	65439406	A01177:42:HHKNYDSX3:1:1109:9344:14700/1	60	-
chr11	65440090	65440091	A01177:42:HHKNYDSX3:1:1556:24062:33646	60	-
chr11	65441140	65441141	A01177:42:HHKNYDSX3:1:1262:2718:23390/1	60	-
chr11	65495043	65495044	A01177:42:HHKNYDSX3:2:1225:13955:29481/1	60	-
chr11	65502004	65502005	A01177:42:HHKNYDSX3:1:1331:16785:23829/1	60	+
chr11	65502187	65502188	A01177:42:HHKNYDSX3:1:1230:20690:6355/1	60	+
chr11	65502189	65502190	A01177:42:HHKNYDSX3:2:1663:23339:19554/1	60	+
chr11	65503673	65503674	A01177:42:HHKNYDSX3:1:1157:25256:7153/1	60	+
chr11	65505174	65505175	A01177:42:HHKNYDSX3:1:1101:16396:6370/1	60	+
chr11	65605089	65605090	A01177:42:HHKNYDSX3:1:2631:14479:11976/1	60	-
chr11	65642808	65642809	A01177:42:HHKNYDSX3:2:2315:2808:8954	60	-
chr11	65657608	65657609	A01177:42:HHKNYDSX3:2:1256:14018:33223	60	-
chr11	65657610	65657611	A01177:42:HHKNYDSX3:1:2260:1145:26584/1	60	-
chr11	65713676	65713677	A01177:42:HHKNYDSX3:1:1407:13982:22294/1	60	+
chr11	65719561	65719562	A01177:42:HHKNYDSX3:1:2614:16812:26725	60	+
chr11	65865882	65865883	A01177:42:HHKNYDSX3:1:1677:19009:32690	60	+
chr11	65884170	65884171	A01177:42:HHKNYDSX3:1:1274:13123:7028/1	60	+
chr11	65886255	65886256	A01177:42:HHKNYDSX3:1:1475:15609:4758	60	-
chr11	65922914	65922915	A01177:42:HHKNYDSX3:1:2176:6524:25535	60	-
chr11	65960188	65960189	A01177:42:HHKNYDSX3:2:2347:8766:33364	60	-
chr11	66061292	66061293	A01177:42:HHKNYDSX3:1:1125:19407:16157/1	60	+
chr11	66061869	66061870	A01177:42:HHKNYDSX3:1:2469:31159:21261	60	-
chr11	66066268	66066269	A01177:42:HHKNYDSX3:1:2105:16550:3630	60	-
chr11	66079277	66079278	A01177:42:HHKNYDSX3:1:2343:20464:8312/1	60	+
chr11	66115510	66115511	A01177:42:HHKNYDSX3:1:1168:23194:19492/1	60	+
chr11	66116246	66116247	A01177:42:HHKNYDSX3:1:1665:12491:16830/1	60	-
chr11	66124063	66124064	A01177:42:HHKNYDSX3:1:1611:2257:8938/1	60	-
chr11	66137628	66137629	A01177:42:HHKNYDSX3:1:2164:17671:33880	60	-
chr11	66137794	66137795	A01177:42:HHKNYDSX3:1:1105:8693:9909/1	60	-
chr11	66184027	66184028	A01177:42:HHKNYDSX3:1:1446:5701:1689	60	-
chr11	66184029	66184030	A01177:42:HHKNYDSX3:1:2250:17824:15452	60	-
chr11	66273385	66273386	A01177:42:HHKNYDSX3:1:1675:11379:5666	60	-
chr11	66351803	66351804	A01177:42:HHKNYDSX3:1:1155:1416:32565/1	60	+
chr11	66354711	66354712	A01177:42:HHKNYDSX3:1:2360:11261:21652	60	-
chr11	66355994	66355995	A01177:42:HHKNYDSX3:1:2172:17951:11350	60	+
chr11	66502204	66502205	A01177:42:HHKNYDSX3:1:1269:17580:14497	60	+
chr11	66503397	66503398	A01177:42:HHKNYDSX3:1:1138:21007:17112/1	60	-
chr11	66618597	66618598	A01177:42:HHKNYDSX3:1:1139:10836:19069/1	60	-
chr11	66618986	66618987	A01177:42:HHKNYDSX3:1:1147:9923:9064/1	60	+
chr11	66621946	66621947	A01177:42:HHKNYDSX3:1:2159:3631:2018	60	+
chr11	66631885	66631886	A01177:42:HHKNYDSX3:1:2618:24939:9706	60	-
chr11	66645063	66645064	A01177:42:HHKNYDSX3:2:2353:15067:10300	60	+
chr11	66670546	66670547	A01177:42:HHKNYDSX3:1:2248:16062:7921	60	+
chr11	66675282	66675283	A01177:42:HHKNYDSX3:1:1168:30689:30592/1	60	+
chr11	66675283	66675284	A01177:42:HHKNYDSX3:2:2346:31042:22623/1	60	+
chr11	66769147	66769148	A01177:42:HHKNYDSX3:1:2323:15076:11005/1	60	-
chr11	66815641	66815642	A01177:42:HHKNYDSX3:1:1143:1172:3270/1	60	-
chr11	67121679	67121680	A01177:42:HHKNYDSX3:1:1151:6162:33426/1	60	+
chr11	67128647	67128648	A01177:42:HHKNYDSX3:1:1126:4851:13714/1	60	+
chr11	67130945	67130946	A01177:42:HHKNYDSX3:2:1150:10728:31125	60	+
chr11	67138794	67138795	A01177:42:HHKNYDSX3:2:1422:30192:28385/1	60	+
chr11	67148966	67148967	A01177:42:HHKNYDSX3:1:1342:28320:12430/1	60	+
chr11	67151013	67151014	A01177:42:HHKNYDSX3:2:1204:17327:13902/1	60	-
chr11	67151537	67151538	A01177:42:HHKNYDSX3:1:1350:15989:27023/1	60	+
chr11	67153553	67153554	A01177:42:HHKNYDSX3:1:1153:2392:24267/1	60	-
chr11	67153607	67153608	A01177:42:HHKNYDSX3:1:1175:7283:1329	60	-
chr11	67175687	67175688	A01177:42:HHKNYDSX3:1:1569:19913:35477/1	60	-
chr11	67182115	67182116	A01177:42:HHKNYDSX3:1:1343:31557:4852/1	60	-
chr11	67185939	67185940	A01177:42:HHKNYDSX3:1:1672:2085:6042/1	60	-
chr11	67188981	67188982	A01177:42:HHKNYDSX3:1:1459:15736:13275/1	60	+
chr11	67188982	67188983	A01177:42:HHKNYDSX3:1:2507:9760:32456	60	+
chr11	67189641	67189642	A01177:42:HHKNYDSX3:1:2531:23421:20447/1	60	-
chr11	67219304	67219305	A01177:42:HHKNYDSX3:1:1249:14733:24314/1	60	+
chr11	67220989	67220990	A01177:42:HHKNYDSX3:2:1103:3242:3756/1	60	+
chr11	67223785	67223786	A01177:42:HHKNYDSX3:1:1110:12048:10645/1	60	+
chr11	67245754	67245755	A01177:42:HHKNYDSX3:1:2443:7003:31720	60	-
chr11	67270997	67270998	A01177:42:HHKNYDSX3:1:1213:15664:26115/1	60	+
chr11	67274971	67274972	A01177:42:HHKNYDSX3:1:1148:27028:19022/1	60	-
chr11	67279755	67279756	A01177:42:HHKNYDSX3:2:1108:31873:27790	60	-
chr11	67293478	67293479	A01177:42:HHKNYDSX3:1:1148:23755:36213/1	60	-
chr11	67293642	67293643	A01177:42:HHKNYDSX3:1:1314:21097:21809/1	60	-
chr11	67294923	67294924	A01177:42:HHKNYDSX3:1:1623:8567:36495/1	60	-
chr11	67296631	67296632	A01177:42:HHKNYDSX3:1:1220:5005:35399/1	60	+
chr11	67398575	67398576	A01177:42:HHKNYDSX3:1:2470:26973:24815	60	+
chr11	67406407	67406408	A01177:42:HHKNYDSX3:1:2104:15591:4820	60	+
chr11	67431314	67431315	A01177:42:HHKNYDSX3:2:2630:30165:28213	60	-
chr11	67491198	67491199	A01177:42:HHKNYDSX3:2:2269:31566:19492	60	+
chr11	67834310	67834311	A01177:42:HHKNYDSX3:1:1625:22462:28526/1	60	+
chr11	68089822	68089823	A01177:42:HHKNYDSX3:2:2229:15429:7764	60	+
chr11	68090957	68090958	A01177:42:HHKNYDSX3:1:2252:24406:5744	60	-
chr11	68093573	68093574	A01177:42:HHKNYDSX3:1:2667:21676:20870/1	60	+
chr11	68093575	68093576	A01177:42:HHKNYDSX3:1:1534:11849:23077	60	+
chr11	68096917	68096918	A01177:42:HHKNYDSX3:1:1359:16523:10723/1	60	-
chr11	68098604	68098605	A01177:42:HHKNYDSX3:1:1318:6759:14418	60	-
chr11	68168781	68168782	A01177:42:HHKNYDSX3:1:2254:14552:26162/1	60	-
chr11	68171604	68171605	A01177:42:HHKNYDSX3:1:1102:31684:2065/1	60	-
chr11	68179405	68179406	A01177:42:HHKNYDSX3:1:1206:8386:3834/1	60	+
chr11	68246881	68246882	A01177:42:HHKNYDSX3:1:1509:28311:32612/1	60	-
chr11	68505608	68505609	A01177:42:HHKNYDSX3:1:1369:21016:29590/1	60	-
chr11	68559500	68559501	A01177:42:HHKNYDSX3:1:1242:6045:23641/1	60	-
chr11	68605770	68605771	A01177:42:HHKNYDSX3:1:2672:24804:30013	60	+
chr11	68759567	68759568	A01177:42:HHKNYDSX3:1:1316:7817:20729/1	60	-
chr11	68765458	68765459	A01177:42:HHKNYDSX3:1:1153:4074:34162/1	60	+
chr11	68801103	68801104	A01177:42:HHKNYDSX3:2:1174:9950:23296/1	60	-
chr11	68823666	68823667	A01177:42:HHKNYDSX3:2:2303:6922:9815	60	+
chr11	68917708	68917709	A01177:42:HHKNYDSX3:1:1172:21287:22138/1	60	-
chr11	69971611	69971612	A01177:42:HHKNYDSX3:2:1606:1949:35086/1	60	-
chr11	70091219	70091220	A01177:42:HHKNYDSX3:2:1175:17662:33771/1	60	-
chr11	70287373	70287374	A01177:42:HHKNYDSX3:1:1111:4770:20181/1	60	-
chr11	70317470	70317471	A01177:42:HHKNYDSX3:1:1363:31232:22639/1	60	-
chr11	70333061	70333062	A01177:42:HHKNYDSX3:1:1616:2790:9236/1	60	-
chr11	70348839	70348840	A01177:42:HHKNYDSX3:1:2149:12617:34491/1	60	-
chr11	70353809	70353810	A01177:42:HHKNYDSX3:1:1208:2410:1219/1	60	+
chr11	71059042	71059043	A01177:42:HHKNYDSX3:2:1402:6578:18771/1	60	-
chr11	71964467	71964468	A01177:42:HHKNYDSX3:2:2302:27127:32158	60	+
chr11	71972100	71972101	A01177:42:HHKNYDSX3:1:1104:1994:10676/1	60	+
chr11	72062575	72062576	A01177:42:HHKNYDSX3:1:1522:12879:24862/1	60	+
chr11	72069268	72069269	A01177:42:HHKNYDSX3:1:2378:31331:22185/1	60	+
chr11	72265526	72265527	A01177:42:HHKNYDSX3:1:1567:5430:22326/1	60	-
chr11	72323618	72323619	A01177:42:HHKNYDSX3:2:2524:6849:1517	60	-
chr11	72801928	72801929	A01177:42:HHKNYDSX3:1:2622:10926:23797	60	-
chr11	72809060	72809061	A01177:42:HHKNYDSX3:1:1537:22896:33599/1	60	-
chr11	72862275	72862276	A01177:42:HHKNYDSX3:1:1113:14281:5494/1	60	-
chr11	72894566	72894567	A01177:42:HHKNYDSX3:1:1160:23863:19272/1	60	-
chr11	72925630	72925631	A01177:42:HHKNYDSX3:1:1273:18819:32487	60	-
chr11	72963113	72963114	A01177:42:HHKNYDSX3:1:1222:4354:27477/1	60	+
chr11	72987895	72987896	A01177:42:HHKNYDSX3:1:1166:27923:29340	60	-
chr11	73000615	73000616	A01177:42:HHKNYDSX3:2:1207:7229:6120/1	60	-
chr11	73016043	73016044	A01177:42:HHKNYDSX3:1:1102:2121:18129/1	60	-
chr11	73040968	73040969	A01177:42:HHKNYDSX3:1:1322:13096:16282/1	60	-
chr11	73054713	73054714	A01177:42:HHKNYDSX3:2:2525:2121:33317	60	-
chr11	73054715	73054716	A01177:42:HHKNYDSX3:2:1431:9218:4523/1	60	-
chr11	73074946	73074947	A01177:42:HHKNYDSX3:2:2476:11840:33144	60	-
chr11	73080454	73080455	A01177:42:HHKNYDSX3:2:2517:19633:7028	60	-
chr11	73084826	73084827	A01177:42:HHKNYDSX3:1:2201:14461:10066/1	60	-
chr11	73105045	73105046	A01177:42:HHKNYDSX3:2:1178:10728:26897/1	60	-
chr11	73115272	73115273	A01177:42:HHKNYDSX3:2:2337:20401:35571	60	-
chr11	73120691	73120692	A01177:42:HHKNYDSX3:1:2154:27516:11819	60	-
chr11	73696963	73696964	A01177:42:HHKNYDSX3:1:1151:7835:19132/1	60	-
chr11	73716774	73716775	A01177:42:HHKNYDSX3:1:1166:3450:31109/1	60	+
chr11	73820373	73820374	A01177:42:HHKNYDSX3:1:1302:23484:35963/1	60	-
chr11	73888078	73888079	A01177:42:HHKNYDSX3:2:2227:24108:5134/1	60	-
chr11	73919846	73919847	A01177:42:HHKNYDSX3:1:1148:30282:12477/1	60	+
chr11	73984632	73984633	A01177:42:HHKNYDSX3:1:1534:7355:26162/1	60	-
chr11	74090235	74090236	A01177:42:HHKNYDSX3:1:1209:15808:5196/1	60	-
chr11	74097640	74097641	A01177:42:HHKNYDSX3:1:1332:4463:19899/1	60	-
chr11	74159942	74159943	A01177:42:HHKNYDSX3:1:1477:7572:35211	60	-
chr11	74199866	74199867	A01177:42:HHKNYDSX3:1:1621:32570:28087/1	60	+
chr11	74226966	74226967	A01177:42:HHKNYDSX3:1:1135:27887:19132/1	60	+
chr11	74238886	74238887	A01177:42:HHKNYDSX3:1:2645:1434:17409/1	60	-
chr11	74450861	74450862	A01177:42:HHKNYDSX3:1:1145:15826:4476/1	60	+
chr11	74620620	74620621	A01177:42:HHKNYDSX3:1:1103:11026:9032/1	60	+
chr11	74645708	74645709	A01177:42:HHKNYDSX3:1:1360:28320:28432/1	60	-
chr11	74951597	74951598	A01177:42:HHKNYDSX3:1:2205:16459:33098	60	-
chr11	75903634	75903635	A01177:42:HHKNYDSX3:1:1565:9498:28776/1	60	-
chr11	76008893	76008894	A01177:42:HHKNYDSX3:1:2228:32506:33207/1	60	-
chr11	76073871	76073872	A01177:42:HHKNYDSX3:1:1233:28393:15342/1	60	-
chr11	76452737	76452738	A01177:42:HHKNYDSX3:1:1131:3739:31485/1	60	-
chr11	77336695	77336696	A01177:42:HHKNYDSX3:2:2431:5584:31454/1	60	+
chr11	77432486	77432487	A01177:42:HHKNYDSX3:1:1445:13132:10582/1	60	-
chr11	77715094	77715095	A01177:42:HHKNYDSX3:1:1651:7256:13432/1	60	-
chr11	77966633	77966634	A01177:42:HHKNYDSX3:2:1170:17083:2550/1	60	-
chr11	78443222	78443223	A01177:42:HHKNYDSX3:1:1461:1108:17002	60	+
chr11	78508672	78508673	A01177:42:HHKNYDSX3:1:1677:26946:9674	60	+
chr11	78538565	78538566	A01177:42:HHKNYDSX3:2:2641:6207:25582	60	+
chr11	81218398	81218399	A01177:42:HHKNYDSX3:1:1174:30716:19648/1	60	+
chr11	82280060	82280061	A01177:42:HHKNYDSX3:1:1145:14127:33912/1	60	-
chr11	83007879	83007880	A01177:42:HHKNYDSX3:1:1305:23321:36714/1	60	-
chr11	83173550	83173551	A01177:42:HHKNYDSX3:2:2113:17734:17394/1	60	+
chr11	83262720	83262721	A01177:42:HHKNYDSX3:1:1145:10077:35008/1	60	+
chr11	84999456	84999457	A01177:42:HHKNYDSX3:1:2650:2121:5822/1	60	-
chr11	85999061	85999062	A01177:42:HHKNYDSX3:2:1338:25346:31172/1	60	-
chr11	86040664	86040665	A01177:42:HHKNYDSX3:2:1613:14832:11365/1	60	+
chr11	89273871	89273872	A01177:42:HHKNYDSX3:1:1148:10285:19554/1	60	+
chr11	90214802	90214803	A01177:42:HHKNYDSX3:1:1473:25581:27101/1	60	+
chr11	90361547	90361548	A01177:42:HHKNYDSX3:1:2136:29261:30029	60	+
chr11	90638305	90638306	A01177:42:HHKNYDSX3:1:1126:8558:18787/1	60	+
chr11	91918127	91918128	A01177:42:HHKNYDSX3:2:1659:17020:24549	60	+
chr11	93163545	93163546	A01177:42:HHKNYDSX3:1:1138:7446:3364/1	60	+
chr11	94992981	94992982	A01177:42:HHKNYDSX3:1:2513:30174:7404/1	60	+
chr11	95100267	95100268	A01177:42:HHKNYDSX3:1:2169:4463:3897/1	60	+
chr11	96386696	96386697	A01177:42:HHKNYDSX3:1:2421:3332:18630/1	60	+
chr11	96712520	96712521	A01177:42:HHKNYDSX3:1:1160:19840:31407/1	60	+
chr11	97386449	97386450	A01177:42:HHKNYDSX3:2:1524:5348:19711	60	-
chr11	102679262	102679263	A01177:42:HHKNYDSX3:1:1123:24017:9486/1	60	+
chr11	102679263	102679264	A01177:42:HHKNYDSX3:2:2322:4634:4883/1	60	+
chr11	103152722	103152723	A01177:42:HHKNYDSX3:1:1540:22345:26318/1	60	+
chr11	103152726	103152727	A01177:42:HHKNYDSX3:1:1458:2537:7451	60	+
chr11	103255876	103255877	A01177:42:HHKNYDSX3:1:1330:14922:8453/1	60	+
chr11	103319239	103319240	A01177:42:HHKNYDSX3:1:1463:1967:26224/1	60	+
chr11	107304791	107304792	A01177:42:HHKNYDSX3:2:1125:11577:9737	60	-
chr11	107429122	107429123	A01177:42:HHKNYDSX3:1:1127:6054:12414/1	60	-
chr11	108067455	108067456	A01177:42:HHKNYDSX3:1:1411:12255:15671/1	60	-
chr11	108307351	108307352	A01177:42:HHKNYDSX3:1:2471:30201:13401/1	60	+
chr11	108696543	108696544	A01177:42:HHKNYDSX3:1:2656:4860:34460	60	+
chr11	108849249	108849250	A01177:42:HHKNYDSX3:1:2568:7735:6872/1	60	+
chr11	109476751	109476752	A01177:42:HHKNYDSX3:1:1153:23493:2002/1	60	-
chr11	111608850	111608851	A01177:42:HHKNYDSX3:1:1231:16523:33802/1	60	+
chr11	111651003	111651004	A01177:42:HHKNYDSX3:1:1217:25907:13636/1	60	+
chr11	112028185	112028186	A01177:42:HHKNYDSX3:1:2417:3242:35822	60	+
chr11	113749421	113749422	A01177:42:HHKNYDSX3:1:1239:5547:4648/1	60	-
chr11	114097192	114097193	A01177:42:HHKNYDSX3:1:1229:14579:7764/1	60	+
chr11	114406048	114406049	A01177:42:HHKNYDSX3:1:2621:10221:14747	60	+
chr11	115204863	115204864	A01177:42:HHKNYDSX3:1:1550:14100:10504/1	60	-
chr11	116883199	116883200	A01177:42:HHKNYDSX3:2:1604:31638:11412/1	60	-
chr11	116953091	116953092	A01177:42:HHKNYDSX3:1:1174:20419:26428/1	60	-
chr11	117058611	117058612	A01177:42:HHKNYDSX3:1:1568:28999:12101/1	60	+
chr11	117060372	117060373	A01177:42:HHKNYDSX3:1:1136:29631:21966/1	60	-
chr11	117064598	117064599	A01177:42:HHKNYDSX3:1:1235:28980:10504/1	60	-
chr11	118463574	118463575	A01177:42:HHKNYDSX3:1:1132:16812:36307/1	60	-
chr11	118466012	118466013	A01177:42:HHKNYDSX3:1:2114:4372:4178	60	-
chr11	118485239	118485240	A01177:42:HHKNYDSX3:1:1341:26313:32471/1	60	+
chr11	118485846	118485847	A01177:42:HHKNYDSX3:1:1214:25816:31297/1	60	-
chr11	118549183	118549184	A01177:42:HHKNYDSX3:2:2562:20826:1141/1	60	-
chr11	118593689	118593690	A01177:42:HHKNYDSX3:1:2135:26756:4930	60	-
chr11	118699086	118699087	A01177:42:HHKNYDSX3:2:2419:20754:33959/1	60	-
chr11	118752156	118752157	A01177:42:HHKNYDSX3:1:1219:25391:21449/1	60	+
chr11	119000988	119000989	A01177:42:HHKNYDSX3:2:1653:31186:36777	60	-
chr11	119005698	119005699	A01177:42:HHKNYDSX3:1:1138:31991:17973/1	60	-
chr11	119050209	119050210	A01177:42:HHKNYDSX3:1:1571:10248:19899	60	-
chr11	119079930	119079931	A01177:42:HHKNYDSX3:1:1641:4309:9486	60	-
chr11	119126860	119126861	A01177:42:HHKNYDSX3:2:1509:3577:18991/1	60	+
chr11	119207683	119207684	A01177:42:HHKNYDSX3:1:1127:5683:7169/1	60	-
chr11	119243041	119243042	A01177:42:HHKNYDSX3:1:2542:15329:12821	60	+
chr11	119248015	119248016	A01177:42:HHKNYDSX3:1:1561:6433:10629/1	60	+
chr11	120377971	120377972	A01177:42:HHKNYDSX3:1:1511:9426:33880	60	+
chr11	121061786	121061787	A01177:42:HHKNYDSX3:1:2140:21549:32706	60	+
chr11	122634033	122634034	A01177:42:HHKNYDSX3:1:1471:31919:33599	60	-
chr11	122681882	122681883	A01177:42:HHKNYDSX3:1:2601:30544:24142/1	60	+
chr11	122687984	122687985	A01177:42:HHKNYDSX3:1:1166:18340:1783/1	60	-
chr11	122688267	122688268	A01177:42:HHKNYDSX3:1:1474:11659:1861	60	-
chr11	122706678	122706679	A01177:42:HHKNYDSX3:1:1632:15031:15937/1	60	-
chr11	122714443	122714444	A01177:42:HHKNYDSX3:2:2156:29487:6245	60	-
chr11	123708691	123708692	A01177:42:HHKNYDSX3:2:2126:9561:3427/1	60	+
chr11	124631750	124631751	A01177:42:HHKNYDSX3:2:1417:16269:20369/1	60	-
chr11	125636413	125636414	A01177:42:HHKNYDSX3:2:2464:8404:21872	60	-
chr11	125897710	125897711	A01177:42:HHKNYDSX3:1:1111:3595:29731/1	60	+
chr11	126511781	126511782	A01177:42:HHKNYDSX3:1:1101:9010:30060/1	60	+
chr11	127193476	127193477	A01177:42:HHKNYDSX3:2:2252:18231:21825/1	60	-
chr11	128330911	128330912	A01177:42:HHKNYDSX3:1:1435:14895:25817/1	60	+
chr11	128334276	128334277	A01177:42:HHKNYDSX3:1:1611:29225:27117/1	60	+
chr11	128372144	128372145	A01177:42:HHKNYDSX3:2:1143:21414:32847/1	60	-
chr11	128372270	128372271	A01177:42:HHKNYDSX3:1:1207:1624:12132/1	60	+
chr11	128373968	128373969	A01177:42:HHKNYDSX3:1:1169:23936:29481/1	60	+
chr11	128399023	128399024	A01177:42:HHKNYDSX3:1:1119:3803:27586/1	60	-
chr11	128435332	128435333	A01177:42:HHKNYDSX3:1:2138:23276:13964	60	+
chr11	128439912	128439913	A01177:42:HHKNYDSX3:1:1177:29884:14982/1	60	-
chr11	128486346	128486347	A01177:42:HHKNYDSX3:1:2343:29984:25927	60	-
chr11	128498982	128498983	A01177:42:HHKNYDSX3:2:1313:22263:24893/1	60	-
chr11	128526444	128526445	A01177:42:HHKNYDSX3:1:1475:32660:15374/1	60	+
chr11	128535171	128535172	A01177:42:HHKNYDSX3:1:1144:9688:31735	60	-
chr11	128583322	128583323	A01177:42:HHKNYDSX3:1:2201:6605:18411	60	-
chr11	130311656	130311657	A01177:42:HHKNYDSX3:1:1110:5077:27978/1	60	-
chr11	131704683	131704684	A01177:42:HHKNYDSX3:1:1247:2474:30483/1	60	+
chr11	132433930	132433931	A01177:42:HHKNYDSX3:1:2326:21007:29262	60	+
chr11	132750798	132750799	A01177:42:HHKNYDSX3:2:2203:14154:5525	60	+
chr12	295131	295132	A01177:42:HHKNYDSX3:1:1314:25048:1219/1	60	-
chr12	321090	321091	A01177:42:HHKNYDSX3:1:2658:2799:14418/1	60	-
chr12	324138	324139	A01177:42:HHKNYDSX3:1:1449:12084:27586/1	60	-
chr12	356679	356680	A01177:42:HHKNYDSX3:1:1403:28908:31391/1	60	+
chr12	363031	363032	A01177:42:HHKNYDSX3:1:1104:17074:31563/1	60	+
chr12	382753	382754	A01177:42:HHKNYDSX3:1:1161:7111:21355/1	60	+
chr12	385296	385297	A01177:42:HHKNYDSX3:1:1508:24080:15984/1	60	-
chr12	638257	638258	A01177:42:HHKNYDSX3:2:1418:31620:31986	60	+
chr12	648645	648646	A01177:42:HHKNYDSX3:1:1260:27380:13088/1	60	-
chr12	666286	666287	A01177:42:HHKNYDSX3:2:1169:12020:18740/1	60	+
chr12	676435	676436	A01177:42:HHKNYDSX3:1:1109:26865:17863/1	60	+
chr12	762774	762775	A01177:42:HHKNYDSX3:2:1465:21992:18505	60	-
chr12	780087	780088	A01177:42:HHKNYDSX3:2:1457:17318:28322/1	60	-
chr12	824724	824725	A01177:42:HHKNYDSX3:1:1245:21685:35790/1	60	-
chr12	827821	827822	A01177:42:HHKNYDSX3:1:1255:13268:29481	60	-
chr12	830257	830258	A01177:42:HHKNYDSX3:1:2475:10917:26537	60	+
chr12	855220	855221	A01177:42:HHKNYDSX3:1:1132:21576:18067	60	-
chr12	860132	860133	A01177:42:HHKNYDSX3:1:2107:20998:16376/1	60	+
chr12	870036	870037	A01177:42:HHKNYDSX3:2:1138:1922:16157/1	60	-
chr12	1013319	1013320	A01177:42:HHKNYDSX3:2:2154:19831:3082	60	-
chr12	1143778	1143779	A01177:42:HHKNYDSX3:2:1111:10547:23328/1	60	+
chr12	1182114	1182115	A01177:42:HHKNYDSX3:1:1124:17155:19210/1	60	+
chr12	1187198	1187199	A01177:42:HHKNYDSX3:1:2562:25328:22404/1	60	+
chr12	1205598	1205599	A01177:42:HHKNYDSX3:1:2602:2501:3443/1	60	-
chr12	1207294	1207295	A01177:42:HHKNYDSX3:1:2136:12283:15123/1	60	-
chr12	1223934	1223935	A01177:42:HHKNYDSX3:2:2667:16984:4006/1	60	+
chr12	1694138	1694139	A01177:42:HHKNYDSX3:1:1136:1181:11021/1	60	+
chr12	1773006	1773007	A01177:42:HHKNYDSX3:1:2239:29821:27148	60	-
chr12	1778738	1778739	A01177:42:HHKNYDSX3:1:2222:10691:4570	60	+
chr12	1859250	1859251	A01177:42:HHKNYDSX3:2:1443:3016:19116	60	+
chr12	3678932	3678933	A01177:42:HHKNYDSX3:2:1156:4137:7341/1	60	+
chr12	3749961	3749962	A01177:42:HHKNYDSX3:1:2452:12292:1141	60	+
chr12	4517910	4517911	A01177:42:HHKNYDSX3:1:1115:5321:28745/1	60	+
chr12	4525054	4525055	A01177:42:HHKNYDSX3:1:2516:9164:4022/1	60	+
chr12	4552753	4552754	A01177:42:HHKNYDSX3:1:1218:9507:30201/1	60	-
chr12	4671452	4671453	A01177:42:HHKNYDSX3:1:1653:16215:12884/1	60	+
chr12	6331658	6331659	A01177:42:HHKNYDSX3:1:1274:18837:19147	60	+
chr12	6457984	6457985	A01177:42:HHKNYDSX3:1:2101:17635:18004/1	60	+
chr12	6549250	6549251	A01177:42:HHKNYDSX3:1:1125:32190:17754/1	60	-
chr12	6565479	6565480	A01177:42:HHKNYDSX3:1:1107:4128:4163/1	60	-
chr12	6589823	6589824	A01177:42:HHKNYDSX3:2:1507:17490:9142/1	60	-
chr12	6591718	6591719	A01177:42:HHKNYDSX3:2:1623:32117:14935/1	60	-
chr12	6592915	6592916	A01177:42:HHKNYDSX3:1:1252:26476:22013/1	60	+
chr12	6654356	6654357	A01177:42:HHKNYDSX3:2:1578:7970:12289	60	-
chr12	6677388	6677389	A01177:42:HHKNYDSX3:1:1640:17770:20870	60	-
chr12	6680249	6680250	A01177:42:HHKNYDSX3:2:1125:22797:36401	60	+
chr12	6800534	6800535	A01177:42:HHKNYDSX3:1:2536:15817:37059	60	-
chr12	6804415	6804416	A01177:42:HHKNYDSX3:1:1143:22083:29904/1	60	+
chr12	6805357	6805358	A01177:42:HHKNYDSX3:2:1224:32814:21527	60	+
chr12	6806573	6806574	A01177:42:HHKNYDSX3:1:1201:29975:10755/1	60	+
chr12	6807397	6807398	A01177:42:HHKNYDSX3:2:2103:8793:22420/1	60	+
chr12	6808191	6808192	A01177:42:HHKNYDSX3:2:2230:28782:24408/1	60	-
chr12	6859620	6859621	A01177:42:HHKNYDSX3:2:1671:30617:11397	60	-
chr12	6935050	6935051	A01177:42:HHKNYDSX3:1:1216:28022:35556/1	60	+
chr12	6956183	6956184	A01177:42:HHKNYDSX3:1:1217:5041:27821	60	-
chr12	6967139	6967140	A01177:42:HHKNYDSX3:1:1361:8269:15593/1	60	+
chr12	6984552	6984553	A01177:42:HHKNYDSX3:1:1216:12463:16313/1	60	-
chr12	6992108	6992109	A01177:42:HHKNYDSX3:1:2667:5737:20008/1	60	-
chr12	6992966	6992967	A01177:42:HHKNYDSX3:1:2228:25301:14372/1	60	-
chr12	7003454	7003455	A01177:42:HHKNYDSX3:1:1207:5990:8171/1	60	-
chr12	7006372	7006373	A01177:42:HHKNYDSX3:1:2417:32850:13322/1	60	+
chr12	7006373	7006374	A01177:42:HHKNYDSX3:2:1577:18539:2221	60	+
chr12	7007440	7007441	A01177:42:HHKNYDSX3:1:2556:11966:27101	60	-
chr12	7008549	7008550	A01177:42:HHKNYDSX3:1:1103:26729:23797/1	60	+
chr12	7014409	7014410	A01177:42:HHKNYDSX3:1:2132:24532:28134	60	+
chr12	7116578	7116579	A01177:42:HHKNYDSX3:1:1210:7247:15890	60	+
chr12	7150915	7150916	A01177:42:HHKNYDSX3:1:2614:4300:12226/1	60	-
chr12	7194562	7194563	A01177:42:HHKNYDSX3:1:2534:29894:21950/1	60	+
chr12	8716120	8716121	A01177:42:HHKNYDSX3:1:2321:4743:23015	60	-
chr12	8716235	8716236	A01177:42:HHKNYDSX3:1:2619:26684:5744	60	-
chr12	8959075	8959076	A01177:42:HHKNYDSX3:1:1526:16468:34961/1	60	-
chr12	9368992	9368993	A01177:42:HHKNYDSX3:1:1666:3558:30326/1	60	+
chr12	9519896	9519897	A01177:42:HHKNYDSX3:2:1609:18141:14121/1	60	-
chr12	9655150	9655151	A01177:42:HHKNYDSX3:1:1158:24957:25300/1	60	+
chr12	9664220	9664221	A01177:42:HHKNYDSX3:1:1219:28908:17394/1	60	-
chr12	9690730	9690731	A01177:42:HHKNYDSX3:1:1442:30255:29622/1	60	+
chr12	9756144	9756145	A01177:42:HHKNYDSX3:1:1455:4788:6120/1	60	+
chr12	9853541	9853542	A01177:42:HHKNYDSX3:1:1147:11695:32894/1	60	+
chr12	10599148	10599149	A01177:42:HHKNYDSX3:2:1370:18973:5134	60	+
chr12	11737011	11737012	A01177:42:HHKNYDSX3:1:1177:29912:19539/1	60	+
chr12	11750854	11750855	A01177:42:HHKNYDSX3:1:1673:12671:12383	60	-
chr12	11787198	11787199	A01177:42:HHKNYDSX3:2:2275:22553:30123/1	60	+
chr12	11803825	11803826	A01177:42:HHKNYDSX3:1:1257:25617:15170/1	60	-
chr12	11852452	11852453	A01177:42:HHKNYDSX3:1:1269:31684:18975/1	60	-
chr12	11899408	11899409	A01177:42:HHKNYDSX3:1:2269:10257:20666	60	+
chr12	12632463	12632464	A01177:42:HHKNYDSX3:1:1331:28890:9251/1	60	-
chr12	12719635	12719636	A01177:42:HHKNYDSX3:2:2356:11297:5807	60	-
chr12	12823637	12823638	A01177:42:HHKNYDSX3:2:1607:13485:21684/1	60	-
chr12	13767704	13767705	A01177:42:HHKNYDSX3:2:1327:30481:28855	60	-
chr12	14355175	14355176	A01177:42:HHKNYDSX3:2:2375:2654:29763	60	-
chr12	14380002	14380003	A01177:42:HHKNYDSX3:2:1348:25192:18818	60	-
chr12	19490421	19490422	A01177:42:HHKNYDSX3:1:1106:21432:5916/1	60	-
chr12	22497035	22497036	A01177:42:HHKNYDSX3:1:2548:15754:20071	60	-
chr12	22521127	22521128	A01177:42:HHKNYDSX3:2:2165:14181:10582	60	-
chr12	24150909	24150910	A01177:42:HHKNYDSX3:2:1445:24297:27195/1	60	+
chr12	25071393	25071394	A01177:42:HHKNYDSX3:1:1529:13865:4429/1	60	+
chr12	25209579	25209580	A01177:42:HHKNYDSX3:1:2310:15284:5697	60	+
chr12	26404914	26404915	A01177:42:HHKNYDSX3:1:2635:29631:14043	60	-
chr12	26511663	26511664	A01177:42:HHKNYDSX3:1:2562:25880:30624	60	+
chr12	26570359	26570360	A01177:42:HHKNYDSX3:1:1339:4390:14231/1	60	-
chr12	26587556	26587557	A01177:42:HHKNYDSX3:1:2116:20998:30843	60	+
chr12	26709123	26709124	A01177:42:HHKNYDSX3:1:2256:18267:8108	60	+
chr12	27238389	27238390	A01177:42:HHKNYDSX3:1:1670:7997:22921	60	+
chr12	27243311	27243312	A01177:42:HHKNYDSX3:1:2237:22688:15421/1	60	-
chr12	27243314	27243315	A01177:42:HHKNYDSX3:1:2109:10538:5838/1	60	-
chr12	27528038	27528039	A01177:42:HHKNYDSX3:1:2260:3224:35509/1	60	-
chr12	28127426	28127427	A01177:42:HHKNYDSX3:1:1676:5981:33896	60	+
chr12	28139962	28139963	A01177:42:HHKNYDSX3:1:1508:30662:19680/1	60	+
chr12	28249928	28249929	A01177:42:HHKNYDSX3:1:1219:12373:22106/1	60	-
chr12	28296012	28296013	A01177:42:HHKNYDSX3:1:1322:7708:36448/1	60	+
chr12	28302011	28302012	A01177:42:HHKNYDSX3:2:2217:32117:30499/1	60	-
chr12	28336874	28336875	A01177:42:HHKNYDSX3:1:1551:20410:15734/1	60	+
chr12	28360954	28360955	A01177:42:HHKNYDSX3:1:2528:7581:2816	60	+
chr12	28451374	28451375	A01177:42:HHKNYDSX3:1:1140:13865:14951	60	-
chr12	29082844	29082845	A01177:42:HHKNYDSX3:1:1315:18141:24205/1	60	-
chr12	29575800	29575801	A01177:42:HHKNYDSX3:1:2601:12780:20149/1	60	-
chr12	30648518	30648519	A01177:42:HHKNYDSX3:2:2507:11080:34835	60	-
chr12	31022108	31022109	A01177:42:HHKNYDSX3:1:2157:4707:9674/1	60	-
chr12	31963318	31963319	A01177:42:HHKNYDSX3:1:2316:30960:4820	60	+
chr12	32408326	32408327	A01177:42:HHKNYDSX3:1:1214:24605:15984/1	60	-
chr12	32706588	32706589	A01177:42:HHKNYDSX3:1:2566:3766:14434	60	-
chr12	32723468	32723469	A01177:42:HHKNYDSX3:1:2173:10474:30906	60	-
chr12	36173390	36173391	A01177:42:HHKNYDSX3:1:2471:17743:29747	60	-
chr12	38437406	38437407	A01177:42:HHKNYDSX3:1:1426:30581:7138/1	60	+
chr12	38748234	38748235	A01177:42:HHKNYDSX3:1:1649:25373:27305	60	+
chr12	39229573	39229574	A01177:42:HHKNYDSX3:1:1525:12355:35289	60	+
chr12	39302191	39302192	A01177:42:HHKNYDSX3:1:1138:26106:15671/1	60	-
chr12	39628239	39628240	A01177:42:HHKNYDSX3:2:1304:6099:29434/1	60	-
chr12	42440520	42440521	A01177:42:HHKNYDSX3:1:1105:11089:30592/1	60	+
chr12	42848964	42848965	A01177:42:HHKNYDSX3:1:1569:8603:3583/1	60	+
chr12	43800169	43800170	A01177:42:HHKNYDSX3:1:1560:11686:14246/1	60	+
chr12	43839566	43839567	A01177:42:HHKNYDSX3:1:1111:25220:6464/1	60	-
chr12	43916300	43916301	A01177:42:HHKNYDSX3:1:1575:12572:24549/1	60	+
chr12	44283480	44283481	A01177:42:HHKNYDSX3:1:1103:28818:22686/1	60	+
chr12	45740517	45740518	A01177:42:HHKNYDSX3:1:1114:13033:32831/1	60	+
chr12	45894000	45894001	A01177:42:HHKNYDSX3:1:1206:23656:18505/1	60	+
chr12	45950063	45950064	A01177:42:HHKNYDSX3:1:1506:25762:11882	60	-
chr12	46338435	46338436	A01177:42:HHKNYDSX3:1:2249:10402:11240/1	60	+
chr12	46509204	46509205	A01177:42:HHKNYDSX3:1:1230:15483:24580/1	60	+
chr12	47027722	47027723	A01177:42:HHKNYDSX3:1:2250:14651:6511	60	+
chr12	47194829	47194830	A01177:42:HHKNYDSX3:1:1224:2663:35540/1	60	+
chr12	47661024	47661025	A01177:42:HHKNYDSX3:1:1419:5177:33379/1	60	-
chr12	47662034	47662035	A01177:42:HHKNYDSX3:2:1563:7500:2613/1	60	-
chr12	47680066	47680067	A01177:42:HHKNYDSX3:2:1668:31611:26177	60	+
chr12	47696777	47696778	A01177:42:HHKNYDSX3:2:1236:14434:17065/1	60	-
chr12	48065610	48065611	A01177:42:HHKNYDSX3:1:1117:30246:5118/1	60	+
chr12	48071477	48071478	A01177:42:HHKNYDSX3:1:1169:17219:9518/1	60	-
chr12	48094957	48094958	A01177:42:HHKNYDSX3:1:1214:6732:30749/1	60	+
chr12	48324411	48324412	A01177:42:HHKNYDSX3:2:1325:29496:26271	60	+
chr12	48667660	48667661	A01177:42:HHKNYDSX3:1:1103:20410:6464/1	60	-
chr12	48700460	48700461	A01177:42:HHKNYDSX3:1:1273:6994:30013/1	60	+
chr12	48704416	48704417	A01177:42:HHKNYDSX3:2:1629:18023:13761	60	-
chr12	48710183	48710184	A01177:42:HHKNYDSX3:2:1365:18828:26866	60	-
chr12	48710184	48710185	A01177:42:HHKNYDSX3:1:1103:7428:30514/1	60	-
chr12	48951814	48951815	A01177:42:HHKNYDSX3:1:1140:24713:36119/1	60	+
chr12	49007350	49007351	A01177:42:HHKNYDSX3:1:1104:28067:21919/1	60	+
chr12	49008250	49008251	A01177:42:HHKNYDSX3:1:1202:31006:34053/1	60	-
chr12	49010135	49010136	A01177:42:HHKNYDSX3:1:2417:6795:15515/1	60	+
chr12	49010573	49010574	A01177:42:HHKNYDSX3:1:2458:12807:28964/1	60	+
chr12	49014778	49014779	A01177:42:HHKNYDSX3:1:1411:2808:8578/1	60	+
chr12	49025253	49025254	A01177:42:HHKNYDSX3:1:1249:9480:12493	60	-
chr12	49025254	49025255	A01177:42:HHKNYDSX3:1:2344:9869:27665	60	-
chr12	49045096	49045097	A01177:42:HHKNYDSX3:1:1367:19723:5650/1	60	+
chr12	49063465	49063466	A01177:42:HHKNYDSX3:1:1208:31322:11428/1	60	-
chr12	49383695	49383696	A01177:42:HHKNYDSX3:1:1101:21856:30201/1	60	+
chr12	49409953	49409954	A01177:42:HHKNYDSX3:1:1101:6433:19648/1	60	-
chr12	49428132	49428133	A01177:42:HHKNYDSX3:1:1220:9670:19899/1	60	+
chr12	49444799	49444800	A01177:42:HHKNYDSX3:2:1355:3667:23312	60	-
chr12	49501004	49501005	A01177:42:HHKNYDSX3:1:1453:5348:19053/1	60	+
chr12	49503037	49503038	A01177:42:HHKNYDSX3:1:2102:18973:24643	60	-
chr12	49509197	49509198	A01177:42:HHKNYDSX3:1:2539:17336:18114	60	-
chr12	49532378	49532379	A01177:42:HHKNYDSX3:1:1463:2338:7451/1	60	+
chr12	49750968	49750969	A01177:42:HHKNYDSX3:2:1132:31521:4883/1	60	-
chr12	49753716	49753717	A01177:42:HHKNYDSX3:1:1376:4101:21746/1	60	+
chr12	49757901	49757902	A01177:42:HHKNYDSX3:1:2243:29026:10614/1	60	-
chr12	50001081	50001082	A01177:42:HHKNYDSX3:1:1112:29252:15828/1	60	+
chr12	50008166	50008167	A01177:42:HHKNYDSX3:1:2624:18204:22968/1	60	-
chr12	50012242	50012243	A01177:42:HHKNYDSX3:1:2232:15049:7827	60	+
chr12	50016339	50016340	A01177:42:HHKNYDSX3:2:1169:4670:34037	60	-
chr12	50197005	50197006	A01177:42:HHKNYDSX3:1:1454:17454:8296/1	60	-
chr12	50325438	50325439	A01177:42:HHKNYDSX3:1:1472:2853:17300/1	60	-
chr12	50403318	50403319	A01177:42:HHKNYDSX3:2:2632:20112:6136	60	-
chr12	50454159	50454160	A01177:42:HHKNYDSX3:1:1424:13521:22811	60	-
chr12	50467508	50467509	A01177:42:HHKNYDSX3:1:1107:5556:15812/1	60	-
chr12	50472757	50472758	A01177:42:HHKNYDSX3:1:2502:4408:30765	60	+
chr12	50476810	50476811	A01177:42:HHKNYDSX3:1:1343:1316:10191/1	60	+
chr12	50570425	50570426	A01177:42:HHKNYDSX3:1:1147:26892:6042	60	+
chr12	50641895	50641896	A01177:42:HHKNYDSX3:1:1530:24804:11162/1	60	+
chr12	50667610	50667611	A01177:42:HHKNYDSX3:1:1207:12970:12085/1	60	+
chr12	50675516	50675517	A01177:42:HHKNYDSX3:1:1108:11134:30545/1	60	-
chr12	50696697	50696698	A01177:42:HHKNYDSX3:1:1338:29360:32706/1	60	-
chr12	50712883	50712884	A01177:42:HHKNYDSX3:1:1244:14687:23797/1	60	+
chr12	50734307	50734308	A01177:42:HHKNYDSX3:1:1274:14642:35869/1	60	-
chr12	50810690	50810691	A01177:42:HHKNYDSX3:2:1315:2437:22561	60	+
chr12	50817104	50817105	A01177:42:HHKNYDSX3:1:2550:2347:12352	60	-
chr12	50818619	50818620	A01177:42:HHKNYDSX3:1:1574:16902:23938/1	60	-
chr12	51106884	51106885	A01177:42:HHKNYDSX3:1:1402:10990:19993/1	60	-
chr12	51242796	51242797	A01177:42:HHKNYDSX3:1:1405:21187:35117	60	-
chr12	51410638	51410639	A01177:42:HHKNYDSX3:2:1112:9254:2456	60	+
chr12	51412307	51412308	A01177:42:HHKNYDSX3:1:2124:12346:31203/1	60	-
chr12	51595222	51595223	A01177:42:HHKNYDSX3:1:1423:23375:27258/1	60	+
chr12	51610612	51610613	A01177:42:HHKNYDSX3:1:2247:23511:4382	60	-
chr12	51618062	51618063	A01177:42:HHKNYDSX3:1:1313:19370:13526/1	60	+
chr12	51659381	51659382	A01177:42:HHKNYDSX3:1:1255:12536:25175/1	60	+
chr12	51708268	51708269	A01177:42:HHKNYDSX3:1:1102:14913:23437/1	60	-
chr12	51968967	51968968	A01177:42:HHKNYDSX3:1:1375:8449:21887/1	60	+
chr12	52624889	52624890	A01177:42:HHKNYDSX3:1:1233:3459:30968/1	60	-
chr12	52625667	52625668	A01177:42:HHKNYDSX3:1:1143:3441:27962	60	-
chr12	52646603	52646604	A01177:42:HHKNYDSX3:1:1133:32081:20259/1	60	-
chr12	52648667	52648668	A01177:42:HHKNYDSX3:1:1151:11822:26287/1	60	-
chr12	52656196	52656197	A01177:42:HHKNYDSX3:1:1110:1253:24298/1	60	+
chr12	52672329	52672330	A01177:42:HHKNYDSX3:1:1647:26585:19038/1	60	-
chr12	52675736	52675737	A01177:42:HHKNYDSX3:1:1257:12436:2456/1	60	+
chr12	52678688	52678689	A01177:42:HHKNYDSX3:1:1176:28935:23766/1	60	+
chr12	52932322	52932323	A01177:42:HHKNYDSX3:1:1301:28800:22216/1	60	+
chr12	53019838	53019839	A01177:42:HHKNYDSX3:1:1339:26765:22357/1	60	+
chr12	53020656	53020657	A01177:42:HHKNYDSX3:1:2511:21441:11976	60	+
chr12	53390780	53390781	A01177:42:HHKNYDSX3:1:1209:14714:32988/1	60	+
chr12	53394191	53394192	A01177:42:HHKNYDSX3:1:1355:27218:32972/1	60	+
chr12	53398264	53398265	A01177:42:HHKNYDSX3:2:2165:17400:23703	60	-
chr12	53458599	53458600	A01177:42:HHKNYDSX3:1:1278:21974:35634/1	60	+
chr12	53469793	53469794	A01177:42:HHKNYDSX3:1:1178:29866:1485/1	60	+
chr12	53532504	53532505	A01177:42:HHKNYDSX3:1:1117:32741:19742/1	60	+
chr12	53580657	53580658	A01177:42:HHKNYDSX3:2:2269:2148:5368/1	60	-
chr12	53599803	53599804	A01177:42:HHKNYDSX3:1:1138:6072:9784/1	60	+
chr12	54240433	54240434	A01177:42:HHKNYDSX3:1:1335:4960:7326/1	60	+
chr12	54241385	54241386	A01177:42:HHKNYDSX3:1:1146:26241:33066/1	60	+
chr12	54256443	54256444	A01177:42:HHKNYDSX3:1:1205:12943:16579/1	60	-
chr12	54500591	54500592	A01177:42:HHKNYDSX3:1:2237:13169:13902	60	-
chr12	54507343	54507344	A01177:42:HHKNYDSX3:1:2341:31575:36886/1	60	+
chr12	54507554	54507555	A01177:42:HHKNYDSX3:1:1518:5674:28667/1	60	-
chr12	54515302	54515303	A01177:42:HHKNYDSX3:1:2262:22670:7059/1	60	+
chr12	55755854	55755855	A01177:42:HHKNYDSX3:1:1236:7482:25723/1	60	+
chr12	55800207	55800208	A01177:42:HHKNYDSX3:2:1414:19244:35133/1	60	+
chr12	55804278	55804279	A01177:42:HHKNYDSX3:1:1147:9299:23703/1	60	+
chr12	55968820	55968821	A01177:42:HHKNYDSX3:1:1569:15754:35008/1	60	-
chr12	55985161	55985162	A01177:42:HHKNYDSX3:2:1309:10890:13495/1	60	+
chr12	56107618	56107619	A01177:42:HHKNYDSX3:2:2461:22028:20885/1	60	+
chr12	56110837	56110838	A01177:42:HHKNYDSX3:1:1111:13819:24987/1	60	+
chr12	56111101	56111102	A01177:42:HHKNYDSX3:1:2104:17815:7357	60	+
chr12	56111639	56111640	A01177:42:HHKNYDSX3:1:1113:1570:26694/1	60	+
chr12	56165848	56165849	A01177:42:HHKNYDSX3:1:1201:1823:23406/1	60	+
chr12	56166646	56166647	A01177:42:HHKNYDSX3:1:1102:6741:22780/1	60	+
chr12	56168135	56168136	A01177:42:HHKNYDSX3:1:1204:9751:6198/1	60	+
chr12	56184103	56184104	A01177:42:HHKNYDSX3:2:2558:11469:15217	60	-
chr12	56216515	56216516	A01177:42:HHKNYDSX3:1:1331:25048:11584/1	60	+
chr12	56250502	56250503	A01177:42:HHKNYDSX3:1:1638:1190:32049/1	60	-
chr12	56269910	56269911	A01177:42:HHKNYDSX3:1:1436:26585:11960/1	60	-
chr12	56283129	56283130	A01177:42:HHKNYDSX3:1:1326:24795:13307/1	60	+
chr12	56283981	56283982	A01177:42:HHKNYDSX3:1:1170:17490:14090/1	60	+
chr12	56295445	56295446	A01177:42:HHKNYDSX3:2:1154:19461:17065	60	-
chr12	56329012	56329013	A01177:42:HHKNYDSX3:1:1352:7184:31939/1	60	-
chr12	56354451	56354452	A01177:42:HHKNYDSX3:2:1374:14778:29434/1	60	+
chr12	56583222	56583223	A01177:42:HHKNYDSX3:1:1144:8910:2550/1	60	+
chr12	56583842	56583843	A01177:42:HHKNYDSX3:1:1170:8612:35540/1	60	+
chr12	56621690	56621691	A01177:42:HHKNYDSX3:1:2318:9661:33536	60	+
chr12	56621948	56621949	A01177:42:HHKNYDSX3:1:1211:2709:22091	60	-
chr12	56669570	56669571	A01177:42:HHKNYDSX3:1:2614:9182:4178/1	60	-
chr12	56675617	56675618	A01177:42:HHKNYDSX3:2:1432:25762:6621	60	-
chr12	56676381	56676382	A01177:42:HHKNYDSX3:2:1410:5801:13135/1	60	+
chr12	56677855	56677856	A01177:42:HHKNYDSX3:1:1505:24026:29951/1	60	-
chr12	56720064	56720065	A01177:42:HHKNYDSX3:1:1153:6470:25848/1	60	-
chr12	56740137	56740138	A01177:42:HHKNYDSX3:2:1672:11261:34366	60	+
chr12	56742359	56742360	A01177:42:HHKNYDSX3:1:1675:9805:11271	60	-
chr12	56746298	56746299	A01177:42:HHKNYDSX3:1:2345:30761:13088/1	60	-
chr12	56749555	56749556	A01177:42:HHKNYDSX3:1:1202:18394:25864/1	60	-
chr12	57064052	57064053	A01177:42:HHKNYDSX3:1:1608:21007:33364/1	60	+
chr12	57066388	57066389	A01177:42:HHKNYDSX3:1:2260:4300:7216/1	60	+
chr12	57074640	57074641	A01177:42:HHKNYDSX3:1:1373:28149:31829/1	60	-
chr12	57249410	57249411	A01177:42:HHKNYDSX3:1:1458:16188:1063/1	60	-
chr12	57301305	57301306	A01177:42:HHKNYDSX3:2:1639:4074:31563/1	60	-
chr12	57301607	57301608	A01177:42:HHKNYDSX3:1:2459:15447:33536/1	60	+
chr12	57362235	57362236	A01177:42:HHKNYDSX3:1:1109:17933:25128/1	60	+
chr12	57370257	57370258	A01177:42:HHKNYDSX3:1:1110:32479:13557/1	60	+
chr12	57390474	57390475	A01177:42:HHKNYDSX3:2:2518:7500:22498	60	+
chr12	57410260	57410261	A01177:42:HHKNYDSX3:1:1545:3784:9831/1	60	-
chr12	57702945	57702946	A01177:42:HHKNYDSX3:2:1406:2917:33786/1	60	-
chr12	58110127	58110128	A01177:42:HHKNYDSX3:2:1174:10474:29340/1	60	-
chr12	60136725	60136726	A01177:42:HHKNYDSX3:1:1162:11849:27461/1	60	+
chr12	61091641	61091642	A01177:42:HHKNYDSX3:1:1335:27914:7780/1	60	+
chr12	62279242	62279243	A01177:42:HHKNYDSX3:1:1168:21305:32221/1	60	-
chr12	62372456	62372457	A01177:42:HHKNYDSX3:2:1145:6225:29371/1	60	-
chr12	62382825	62382826	A01177:42:HHKNYDSX3:1:1242:1434:21668/1	60	+
chr12	62529374	62529375	A01177:42:HHKNYDSX3:1:2409:14109:29277/1	60	+
chr12	62890868	62890869	A01177:42:HHKNYDSX3:1:2532:27534:9471	60	+
chr12	64119962	64119963	A01177:42:HHKNYDSX3:1:1621:29640:17848/1	60	+
chr12	64724876	64724877	A01177:42:HHKNYDSX3:1:1201:4453:21167/1	60	+
chr12	65743773	65743774	A01177:42:HHKNYDSX3:1:2327:2899:12367	60	-
chr12	66971830	66971831	A01177:42:HHKNYDSX3:1:1263:27679:33301/1	60	+
chr12	67028006	67028007	A01177:42:HHKNYDSX3:2:2365:20365:24048/1	60	+
chr12	68727059	68727060	A01177:42:HHKNYDSX3:1:1131:9715:14810/1	60	+
chr12	69484022	69484023	A01177:42:HHKNYDSX3:1:1137:11641:9752/1	60	+
chr12	69502546	69502547	A01177:42:HHKNYDSX3:1:1161:22905:20650/1	60	+
chr12	69513453	69513454	A01177:42:HHKNYDSX3:1:2116:4273:33411	60	-
chr12	70256609	70256610	A01177:42:HHKNYDSX3:1:1269:7102:7216/1	60	+
chr12	70274165	70274166	A01177:42:HHKNYDSX3:1:1328:27561:28526/1	60	-
chr12	70338400	70338401	A01177:42:HHKNYDSX3:1:1307:2428:19570/1	60	-
chr12	70718452	70718453	A01177:42:HHKNYDSX3:2:1345:15935:21198	60	+
chr12	71644746	71644747	A01177:42:HHKNYDSX3:2:2306:21395:25645/1	60	+
chr12	71778454	71778455	A01177:42:HHKNYDSX3:1:1105:24352:11725/1	60	+
chr12	71783200	71783201	A01177:42:HHKNYDSX3:1:1138:20645:34084/1	60	+
chr12	72603545	72603546	A01177:42:HHKNYDSX3:1:2351:9579:14387/1	60	+
chr12	76372410	76372411	A01177:42:HHKNYDSX3:1:1453:20437:34100/1	60	+
chr12	76588576	76588577	A01177:42:HHKNYDSX3:2:2555:26431:13291	60	+
chr12	76819814	76819815	A01177:42:HHKNYDSX3:1:2340:29668:34147/1	60	+
chr12	77377998	77377999	A01177:42:HHKNYDSX3:1:2315:30752:2237	60	-
chr12	78896322	78896323	A01177:42:HHKNYDSX3:1:2524:20672:22952	60	-
chr12	78911139	78911140	A01177:42:HHKNYDSX3:1:2311:21630:5040/1	60	-
chr12	79666031	79666032	A01177:42:HHKNYDSX3:1:1141:8693:8124/1	60	-
chr12	79933256	79933257	A01177:42:HHKNYDSX3:1:1273:32669:24189/1	60	-
chr12	80376564	80376565	A01177:42:HHKNYDSX3:1:1213:27877:16423/1	60	-
chr12	82434306	82434307	A01177:42:HHKNYDSX3:1:1174:2257:15608/1	60	+
chr12	82811545	82811546	A01177:42:HHKNYDSX3:1:1466:4896:21026/1	60	+
chr12	86321959	86321960	A01177:42:HHKNYDSX3:1:2104:29532:30843	60	-
chr12	87641126	87641127	A01177:42:HHKNYDSX3:1:1128:25446:1595/1	60	+
chr12	87641128	87641129	A01177:42:HHKNYDSX3:1:1543:7636:8077	60	+
chr12	88116774	88116775	A01177:42:HHKNYDSX3:2:2545:25012:21887/1	60	-
chr12	88191041	88191042	A01177:42:HHKNYDSX3:1:1216:29514:26553/1	60	+
chr12	89201517	89201518	A01177:42:HHKNYDSX3:1:1232:22598:9251/1	60	-
chr12	89460011	89460012	A01177:42:HHKNYDSX3:1:1546:19614:24126/1	60	+
chr12	90062500	90062501	A01177:42:HHKNYDSX3:1:1616:19542:34021	60	-
chr12	92138581	92138582	A01177:42:HHKNYDSX3:1:1125:28917:25739/1	60	+
chr12	92845689	92845690	A01177:42:HHKNYDSX3:1:1119:22525:31548/1	60	+
chr12	93501705	93501706	A01177:42:HHKNYDSX3:1:2233:5801:36871	60	-
chr12	94388498	94388499	A01177:42:HHKNYDSX3:1:1507:27199:32283/1	60	+
chr12	95052065	95052066	A01177:42:HHKNYDSX3:1:2346:11903:27179	60	-
chr12	95275409	95275410	A01177:42:HHKNYDSX3:1:1647:31629:28025	60	-
chr12	95511397	95511398	A01177:42:HHKNYDSX3:2:1606:32163:7529/1	60	-
chr12	95511398	95511399	A01177:42:HHKNYDSX3:1:2348:21368:23719	60	-
chr12	95511399	95511400	A01177:42:HHKNYDSX3:1:2368:10872:5948/1	60	-
chr12	95511400	95511401	A01177:42:HHKNYDSX3:1:1573:28736:32534	60	-
chr12	96307116	96307117	A01177:42:HHKNYDSX3:2:1114:2437:31140/1	60	+
chr12	96911901	96911902	A01177:42:HHKNYDSX3:1:1160:1344:12367/1	60	+
chr12	96936328	96936329	A01177:42:HHKNYDSX3:1:2305:11415:17096	60	-
chr12	97289702	97289703	A01177:42:HHKNYDSX3:1:1122:28827:2127	60	+
chr12	100317284	100317285	A01177:42:HHKNYDSX3:1:1102:3631:20682/1	60	+
chr12	100391467	100391468	A01177:42:HHKNYDSX3:2:2461:13232:28197	60	+
chr12	101721191	101721192	A01177:42:HHKNYDSX3:1:1443:5837:22592/1	60	+
chr12	101725472	101725473	A01177:42:HHKNYDSX3:1:1101:28655:27445/1	60	+
chr12	102152329	102152330	A01177:42:HHKNYDSX3:1:1102:7175:2143/1	60	-
chr12	102160939	102160940	A01177:42:HHKNYDSX3:2:1649:27362:15624/1	60	-
chr12	104126440	104126441	A01177:42:HHKNYDSX3:1:2124:10963:18787	60	+
chr12	105005611	105005612	A01177:42:HHKNYDSX3:1:1244:30092:24862/1	60	+
chr12	105119626	105119627	A01177:42:HHKNYDSX3:1:1449:20591:12070/1	60	-
chr12	105122970	105122971	A01177:42:HHKNYDSX3:1:2252:17173:20024	60	-
chr12	105347259	105347260	A01177:42:HHKNYDSX3:2:2352:19497:8296	60	-
chr12	106226564	106226565	A01177:42:HHKNYDSX3:1:1308:23656:16157	60	-
chr12	106999052	106999053	A01177:42:HHKNYDSX3:2:1402:8070:6668/1	60	-
chr12	107028151	107028152	A01177:42:HHKNYDSX3:1:1116:10592:36370/1	60	-
chr12	107613044	107613045	A01177:42:HHKNYDSX3:2:1325:21016:25958	60	+
chr12	109084462	109084463	A01177:42:HHKNYDSX3:1:1176:7229:16235/1	60	+
chr12	109576361	109576362	A01177:42:HHKNYDSX3:1:2558:20437:10144/1	60	-
chr12	109988196	109988197	A01177:42:HHKNYDSX3:1:1136:13675:6668/1	60	+
chr12	110011500	110011501	A01177:42:HHKNYDSX3:1:2658:24478:7560/1	60	+
chr12	110036975	110036976	A01177:42:HHKNYDSX3:1:2243:1271:34914/1	60	+
chr12	110199712	110199713	A01177:42:HHKNYDSX3:1:1157:13702:34209/1	60	+
chr12	110284351	110284352	A01177:42:HHKNYDSX3:1:1223:1606:2300/1	60	+
chr12	110447498	110447499	A01177:42:HHKNYDSX3:2:1217:2428:15123/1	60	+
chr12	110473178	110473179	A01177:42:HHKNYDSX3:1:1562:15953:14935	60	+
chr12	110479705	110479706	A01177:42:HHKNYDSX3:1:1356:6406:2534/1	60	+
chr12	110483472	110483473	A01177:42:HHKNYDSX3:1:1177:3477:31187/1	60	-
chr12	110727436	110727437	A01177:42:HHKNYDSX3:1:1120:16938:5995/1	60	+
chr12	110737076	110737077	A01177:42:HHKNYDSX3:1:1352:30011:27007/1	60	-
chr12	111476544	111476545	A01177:42:HHKNYDSX3:1:2448:32841:17691/1	60	+
chr12	111587488	111587489	A01177:42:HHKNYDSX3:1:1125:3531:7983/1	60	-
chr12	111702358	111702359	A01177:42:HHKNYDSX3:1:1123:6379:12320/1	60	+
chr12	111984826	111984827	A01177:42:HHKNYDSX3:1:1227:10502:4961	60	-
chr12	112038411	112038412	A01177:42:HHKNYDSX3:1:1267:11632:3756/1	60	+
chr12	112046776	112046777	A01177:42:HHKNYDSX3:1:2473:22417:33927/1	60	+
chr12	112068848	112068849	A01177:42:HHKNYDSX3:2:2543:32217:6809	60	+
chr12	112077393	112077394	A01177:42:HHKNYDSX3:1:1427:25870:6245	60	+
chr12	112077394	112077395	A01177:42:HHKNYDSX3:1:1232:6153:22858/1	60	+
chr12	112085820	112085821	A01177:42:HHKNYDSX3:1:1530:18005:31704	60	-
chr12	112308542	112308543	A01177:42:HHKNYDSX3:1:1103:9326:29230/1	60	-
chr12	112450706	112450707	A01177:42:HHKNYDSX3:2:1338:30011:24001/1	60	-
chr12	113590529	113590530	A01177:42:HHKNYDSX3:2:1339:4327:33129	60	+
chr12	113937670	113937671	A01177:42:HHKNYDSX3:1:2361:17381:17879	60	+
chr12	115997510	115997511	A01177:42:HHKNYDSX3:2:1276:26910:19977	60	-
chr12	116038437	116038438	A01177:42:HHKNYDSX3:1:2458:9082:24925/1	60	-
chr12	116117334	116117335	A01177:42:HHKNYDSX3:2:2675:27471:12242	60	-
chr12	116239405	116239406	A01177:42:HHKNYDSX3:1:1347:20518:8375	60	-
chr12	116252202	116252203	A01177:42:HHKNYDSX3:1:1115:8838:4429/1	60	-
chr12	116252266	116252267	A01177:42:HHKNYDSX3:1:2329:31828:11992/1	60	-
chr12	118163645	118163646	A01177:42:HHKNYDSX3:1:2667:27100:32925	60	-
chr12	118188027	118188028	A01177:42:HHKNYDSX3:1:2626:16993:31829	60	-
chr12	118190743	118190744	A01177:42:HHKNYDSX3:1:1103:20817:6762/1	60	+
chr12	118204581	118204582	A01177:42:HHKNYDSX3:1:1173:23493:1407	60	+
chr12	118227973	118227974	A01177:42:HHKNYDSX3:2:1601:31557:1814/1	60	-
chr12	118232567	118232568	A01177:42:HHKNYDSX3:1:1174:27706:17440/1	60	-
chr12	118250706	118250707	A01177:42:HHKNYDSX3:1:1112:32253:6183/1	60	-
chr12	118302544	118302545	A01177:42:HHKNYDSX3:1:2376:12436:36464/1	60	-
chr12	118314294	118314295	A01177:42:HHKNYDSX3:1:1415:26368:36166/1	60	-
chr12	118360373	118360374	A01177:42:HHKNYDSX3:1:1546:3423:21887/1	60	-
chr12	119505584	119505585	A01177:42:HHKNYDSX3:1:1120:3694:29653/1	60	+
chr12	119758761	119758762	A01177:42:HHKNYDSX3:1:2540:4869:4351/1	60	-
chr12	119823963	119823964	A01177:42:HHKNYDSX3:2:2303:16405:22921/1	60	-
chr12	119824754	119824755	A01177:42:HHKNYDSX3:1:2470:21441:27038/1	60	+
chr12	119832698	119832699	A01177:42:HHKNYDSX3:1:2108:9236:10535	60	+
chr12	120010464	120010465	A01177:42:HHKNYDSX3:1:1324:17680:31360/1	60	-
chr12	120031574	120031575	A01177:42:HHKNYDSX3:1:1418:30942:1783/1	60	+
chr12	120065273	120065274	A01177:42:HHKNYDSX3:1:2154:20826:23625	60	-
chr12	120065274	120065275	A01177:42:HHKNYDSX3:1:1147:4137:20870	60	-
chr12	120065275	120065276	A01177:42:HHKNYDSX3:2:1208:19777:36620	60	-
chr12	120148245	120148246	A01177:42:HHKNYDSX3:1:2109:10926:27179	60	+
chr12	120172300	120172301	A01177:42:HHKNYDSX3:1:1326:18376:21480/1	60	-
chr12	120188133	120188134	A01177:42:HHKNYDSX3:1:1167:15185:4429/1	60	-
chr12	120272148	120272149	A01177:42:HHKNYDSX3:1:2209:22797:16297	60	-
chr12	120450076	120450077	A01177:42:HHKNYDSX3:1:1136:3305:20619/1	60	+
chr12	120552366	120552367	A01177:42:HHKNYDSX3:1:1677:7609:26099	60	-
chr12	120553143	120553144	A01177:42:HHKNYDSX3:2:2132:18168:32925	60	-
chr12	120559475	120559476	A01177:42:HHKNYDSX3:1:1665:25437:15515/1	60	+
chr12	120564008	120564009	A01177:42:HHKNYDSX3:1:1157:7229:10191/1	60	+
chr12	120803938	120803939	A01177:42:HHKNYDSX3:2:2207:24478:18803/1	60	+
chr12	120816457	120816458	A01177:42:HHKNYDSX3:1:1135:19135:25645/1	60	+
chr12	120869682	120869683	A01177:42:HHKNYDSX3:1:1130:9878:22200/1	60	+
chr12	121213100	121213101	A01177:42:HHKNYDSX3:1:1101:21748:32017/1	60	-
chr12	121270622	121270623	A01177:42:HHKNYDSX3:1:1409:6460:10582/1	60	+
chr12	121314897	121314898	A01177:42:HHKNYDSX3:1:1131:21603:6370/1	60	+
chr12	121315190	121315191	A01177:42:HHKNYDSX3:2:1359:7672:29183/1	60	+
chr12	121319909	121319910	A01177:42:HHKNYDSX3:1:1263:32199:16454/1	60	-
chr12	121330407	121330408	A01177:42:HHKNYDSX3:1:2360:19849:33614/1	60	-
chr12	121342953	121342954	A01177:42:HHKNYDSX3:2:2315:26720:2675	60	-
chr12	121351181	121351182	A01177:42:HHKNYDSX3:1:2107:31042:27477	60	+
chr12	121568336	121568337	A01177:42:HHKNYDSX3:1:2647:12129:27289	60	+
chr12	121628901	121628902	A01177:42:HHKNYDSX3:1:2475:32416:10003	60	-
chr12	121758992	121758993	A01177:42:HHKNYDSX3:2:1459:11460:15515/1	60	+
chr12	121780433	121780434	A01177:42:HHKNYDSX3:1:1406:4707:15562/1	60	-
chr12	121906012	121906013	A01177:42:HHKNYDSX3:1:2242:28673:12727	60	-
chr12	121907372	121907373	A01177:42:HHKNYDSX3:1:2578:10411:32518	60	-
chr12	122101318	122101319	A01177:42:HHKNYDSX3:1:2230:9625:34507	60	+
chr12	122233919	122233920	A01177:42:HHKNYDSX3:1:1113:4797:35884/1	60	+
chr12	122260132	122260133	A01177:42:HHKNYDSX3:1:2317:1380:11866/1	60	-
chr12	122283046	122283047	A01177:42:HHKNYDSX3:1:2118:15058:5055	60	+
chr12	122376851	122376852	A01177:42:HHKNYDSX3:1:1215:17879:31610/1	60	+
chr12	122492745	122492746	A01177:42:HHKNYDSX3:1:1556:19316:5916	60	+
chr12	122566133	122566134	A01177:42:HHKNYDSX3:1:2619:32615:22122	60	+
chr12	122572264	122572265	A01177:42:HHKNYDSX3:1:2126:10863:27602/1	60	+
chr12	122584242	122584243	A01177:42:HHKNYDSX3:1:1540:31919:9392/1	60	+
chr12	122588115	122588116	A01177:42:HHKNYDSX3:1:2438:2031:36041/1	60	-
chr12	122591235	122591236	A01177:42:HHKNYDSX3:1:1227:32389:34601	60	-
chr12	122603165	122603166	A01177:42:HHKNYDSX3:1:1572:10592:18114/1	60	+
chr12	122770782	122770783	A01177:42:HHKNYDSX3:1:1160:28854:30514/1	60	+
chr12	122812253	122812254	A01177:42:HHKNYDSX3:2:2104:25870:21809/1	60	-
chr12	122879786	122879787	A01177:42:HHKNYDSX3:2:1501:29604:3004/1	60	+
chr12	122882325	122882326	A01177:42:HHKNYDSX3:1:1442:6216:22498/1	60	+
chr12	122884742	122884743	A01177:42:HHKNYDSX3:1:1160:5692:23876/1	60	-
chr12	122891743	122891744	A01177:42:HHKNYDSX3:1:1445:1940:33473	60	+
chr12	123160501	123160502	A01177:42:HHKNYDSX3:1:2110:24062:9408	60	-
chr12	123180775	123180776	A01177:42:HHKNYDSX3:1:1117:12635:29794/1	60	+
chr12	123201445	123201446	A01177:42:HHKNYDSX3:1:1165:10529:15562/1	60	-
chr12	123315125	123315126	A01177:42:HHKNYDSX3:1:1134:30210:19867/1	60	-
chr12	123342736	123342737	A01177:42:HHKNYDSX3:1:1144:1027:6684/1	60	-
chr12	123348098	123348099	A01177:42:HHKNYDSX3:1:1101:20509:22138/1	60	-
chr12	123700121	123700122	A01177:42:HHKNYDSX3:1:1134:17273:8202	60	+
chr12	123720608	123720609	A01177:42:HHKNYDSX3:1:1126:15411:12743/1	60	+
chr12	124009269	124009270	A01177:42:HHKNYDSX3:2:2522:25536:7952	60	-
chr12	124012131	124012132	A01177:42:HHKNYDSX3:1:2275:21016:7232	60	-
chr12	125023318	125023319	A01177:42:HHKNYDSX3:1:1108:12210:1376/1	60	+
chr12	126034933	126034934	A01177:42:HHKNYDSX3:1:1501:6533:34882/1	60	-
chr12	126629774	126629775	A01177:42:HHKNYDSX3:2:1528:14705:15029	60	+
chr12	126767489	126767490	A01177:42:HHKNYDSX3:2:2665:14199:6637	60	-
chr12	129004357	129004358	A01177:42:HHKNYDSX3:2:2125:32515:31720/1	60	+
chr12	129243006	129243007	A01177:42:HHKNYDSX3:1:1263:4318:6089/1	60	+
chr12	129327313	129327314	A01177:42:HHKNYDSX3:1:1467:11143:32002/1	60	+
chr12	129416033	129416034	A01177:42:HHKNYDSX3:2:1671:8712:32268/1	60	-
chr12	129455105	129455106	A01177:42:HHKNYDSX3:1:1154:29351:3787/1	60	+
chr12	129484307	129484308	A01177:42:HHKNYDSX3:1:1118:4372:9001/1	60	+
chr12	129506469	129506470	A01177:42:HHKNYDSX3:1:1109:28583:16110/1	60	+
chr12	130270841	130270842	A01177:42:HHKNYDSX3:2:1444:32949:29434	60	-
chr12	130794902	130794903	A01177:42:HHKNYDSX3:1:1338:3821:19601/1	60	+
chr12	130809494	130809495	A01177:42:HHKNYDSX3:1:1219:10945:18192/1	60	-
chr12	131215775	131215776	A01177:42:HHKNYDSX3:1:1135:24361:20196/1	60	+
chr12	131721986	131721987	A01177:42:HHKNYDSX3:1:1618:14968:17832/1	60	+
chr12	131722819	131722820	A01177:42:HHKNYDSX3:1:1627:11035:37043	60	-
chr12	131932848	131932849	A01177:42:HHKNYDSX3:1:2173:8829:27555	60	+
chr12	132015472	132015473	A01177:42:HHKNYDSX3:1:1168:18195:11490/1	60	+
chr12	132023483	132023484	A01177:42:HHKNYDSX3:2:2621:24487:22889	60	-
chr12	132058781	132058782	A01177:42:HHKNYDSX3:1:1121:14190:16517/1	60	+
chr12	132090492	132090493	A01177:42:HHKNYDSX3:1:1117:25644:26960	60	+
chr12	132106315	132106316	A01177:42:HHKNYDSX3:1:2132:11162:23766/1	60	+
chr12	132107717	132107718	A01177:42:HHKNYDSX3:2:1667:3441:31720/1	60	+
chr12	132108731	132108732	A01177:42:HHKNYDSX3:1:2159:26738:21966	60	+
chr12	132514900	132514901	A01177:42:HHKNYDSX3:1:1304:32036:10629/1	60	-
chr12	132652263	132652264	A01177:42:HHKNYDSX3:1:2620:3477:25238	60	+
chr12	132652656	132652657	A01177:42:HHKNYDSX3:2:1137:30563:29559/1	60	-
chr12	132654121	132654122	A01177:42:HHKNYDSX3:1:1678:17246:12821/1	60	-
chr12	132654235	132654236	A01177:42:HHKNYDSX3:1:1154:18665:30937/1	60	-
chr12	132655844	132655845	A01177:42:HHKNYDSX3:1:1660:8305:25708	60	-
chr12	132665844	132665845	A01177:42:HHKNYDSX3:1:1113:24261:11130/1	60	+
chr12	132672305	132672306	A01177:42:HHKNYDSX3:2:2543:8648:22514/1	60	-
chr12	132675386	132675387	A01177:42:HHKNYDSX3:1:2252:15429:1125	60	+
chr12	132696803	132696804	A01177:42:HHKNYDSX3:1:1316:23357:15358	60	-
chr12	132697862	132697863	A01177:42:HHKNYDSX3:1:1347:26386:25551/1	60	+
chr12	132700000	132700001	A01177:42:HHKNYDSX3:2:1274:2627:4883	60	-
chr12	132716824	132716825	A01177:42:HHKNYDSX3:1:1435:3468:12164/1	60	-
chr12	132722483	132722484	A01177:42:HHKNYDSX3:1:2649:24623:28729/1	60	+
chr12	132723865	132723866	A01177:42:HHKNYDSX3:1:1114:8612:27117/1	60	+
chr12	132724276	132724277	A01177:42:HHKNYDSX3:1:1365:25635:36902/1	60	+
chr12	132743186	132743187	A01177:42:HHKNYDSX3:1:2151:5945:36714/1	60	+
chr12	132754019	132754020	A01177:42:HHKNYDSX3:1:1632:15673:33270/1	60	+
chr12	133133779	133133780	A01177:42:HHKNYDSX3:1:2159:13449:32550	60	-
chr13	19700892	19700893	A01177:42:HHKNYDSX3:1:1142:18936:3349/1	60	+
chr13	19724045	19724046	A01177:42:HHKNYDSX3:1:2165:20980:28307	60	-
chr13	19733232	19733233	A01177:42:HHKNYDSX3:1:1103:5141:5729/1	60	-
chr13	19764080	19764081	A01177:42:HHKNYDSX3:1:1244:17978:18098	60	-
chr13	19821327	19821328	A01177:42:HHKNYDSX3:2:1504:5692:18020/1	60	-
chr13	19969917	19969918	A01177:42:HHKNYDSX3:1:1358:2654:19836/1	60	+
chr13	20073854	20073855	A01177:42:HHKNYDSX3:1:1128:15248:13526/1	60	-
chr13	20866523	20866524	A01177:42:HHKNYDSX3:1:1367:3513:17127/1	60	+
chr13	21162664	21162665	A01177:42:HHKNYDSX3:1:2401:22471:16391/1	60	+
chr13	21952030	21952031	A01177:42:HHKNYDSX3:2:1553:15022:18396/1	60	-
chr13	23931741	23931742	A01177:42:HHKNYDSX3:1:1565:30517:31172/1	60	+
chr13	24436695	24436696	A01177:42:HHKNYDSX3:1:1623:6506:28228/1	60	-
chr13	25323167	25323168	A01177:42:HHKNYDSX3:1:1665:19307:30953/1	60	-
chr13	25641833	25641834	A01177:42:HHKNYDSX3:2:2247:22408:7921	60	-
chr13	27104387	27104388	A01177:42:HHKNYDSX3:1:1146:10601:27837/1	60	-
chr13	27137457	27137458	A01177:42:HHKNYDSX3:2:1237:22733:18756	60	-
chr13	28386971	28386972	A01177:42:HHKNYDSX3:1:2410:24451:9831	60	+
chr13	30201166	30201167	A01177:42:HHKNYDSX3:1:2116:28854:30044	60	+
chr13	30353406	30353407	A01177:42:HHKNYDSX3:1:1526:29089:21652/1	60	-
chr13	30634696	30634697	A01177:42:HHKNYDSX3:1:1268:16414:11757/1	60	+
chr13	31148033	31148034	A01177:42:HHKNYDSX3:1:1155:17987:27007	60	-
chr13	31253148	31253149	A01177:42:HHKNYDSX3:1:1210:14109:27148/1	60	+
chr13	32513496	32513497	A01177:42:HHKNYDSX3:1:1175:17011:34741/1	60	-
chr13	34053284	34053285	A01177:42:HHKNYDSX3:1:1137:27073:28056/1	60	+
chr13	35159336	35159337	A01177:42:HHKNYDSX3:2:2618:9833:15139	60	-
chr13	37678560	37678561	A01177:42:HHKNYDSX3:1:1140:16378:10254/1	60	-
chr13	38399806	38399807	A01177:42:HHKNYDSX3:1:1322:24858:18302/1	60	-
chr13	40765721	40765722	A01177:42:HHKNYDSX3:1:1264:30517:10911/1	60	-
chr13	41178913	41178914	A01177:42:HHKNYDSX3:2:1205:8938:21637	60	-
chr13	41251885	41251886	A01177:42:HHKNYDSX3:1:1625:6289:2707/1	60	-
chr13	41361161	41361162	A01177:42:HHKNYDSX3:1:1140:7898:35994/1	60	+
chr13	42252744	42252745	A01177:42:HHKNYDSX3:1:1110:16477:30060/1	60	+
chr13	44544622	44544623	A01177:42:HHKNYDSX3:1:2569:28393:10363/1	60	+
chr13	45482641	45482642	A01177:42:HHKNYDSX3:1:1656:1090:22169/1	60	-
chr13	46032116	46032117	A01177:42:HHKNYDSX3:1:2113:17173:7498	60	+
chr13	46032117	46032118	A01177:42:HHKNYDSX3:2:2237:24786:28040	60	+
chr13	46147101	46147102	A01177:42:HHKNYDSX3:1:1242:14868:10551/1	60	-
chr13	48333696	48333697	A01177:42:HHKNYDSX3:2:1355:21956:33442/1	60	+
chr13	48343661	48343662	A01177:42:HHKNYDSX3:1:1121:1588:19899/1	60	-
chr13	48350074	48350075	A01177:42:HHKNYDSX3:1:2304:18493:34679/1	60	-
chr13	48359946	48359947	A01177:42:HHKNYDSX3:2:1163:24777:19476/1	60	-
chr13	48409823	48409824	A01177:42:HHKNYDSX3:1:1170:30346:4288/1	60	+
chr13	49770658	49770659	A01177:42:HHKNYDSX3:2:2612:31982:8218	60	-
chr13	49838026	49838027	A01177:42:HHKNYDSX3:2:1341:21341:7795/1	60	+
chr13	49932104	49932105	A01177:42:HHKNYDSX3:1:1236:8431:1689/1	60	+
chr13	50110001	50110002	A01177:42:HHKNYDSX3:1:1154:31774:16783/1	60	+
chr13	50393358	50393359	A01177:42:HHKNYDSX3:2:2371:13566:13964	60	+
chr13	50642603	50642604	A01177:42:HHKNYDSX3:2:1171:22544:32957/1	60	-
chr13	50734622	50734623	A01177:42:HHKNYDSX3:2:2169:7826:29575	60	+
chr13	50868546	50868547	A01177:42:HHKNYDSX3:1:1122:15881:32346/1	60	+
chr13	51441470	51441471	A01177:42:HHKNYDSX3:2:1113:9941:3208	60	-
chr13	52629714	52629715	A01177:42:HHKNYDSX3:1:1252:17996:20384/1	60	+
chr13	55532518	55532519	A01177:42:HHKNYDSX3:2:2410:5240:28573/1	60	+
chr13	55904449	55904450	A01177:42:HHKNYDSX3:1:1154:9824:28870/1	60	+
chr13	58487317	58487318	A01177:42:HHKNYDSX3:2:1327:10348:35258/1	60	-
chr13	58815562	58815563	A01177:42:HHKNYDSX3:1:1344:18023:29230	60	+
chr13	59911069	59911070	A01177:42:HHKNYDSX3:2:1624:28818:24502/1	60	+
chr13	59923846	59923847	A01177:42:HHKNYDSX3:1:1527:22670:17769	60	-
chr13	59923848	59923849	A01177:42:HHKNYDSX3:1:1148:12355:25394/1	60	-
chr13	60037890	60037891	A01177:42:HHKNYDSX3:2:1635:18584:17707/1	60	-
chr13	60085507	60085508	A01177:42:HHKNYDSX3:1:1141:21585:15295/1	60	+
chr13	61641548	61641549	A01177:42:HHKNYDSX3:2:2135:29505:2957/1	60	+
chr13	62427391	62427392	A01177:42:HHKNYDSX3:1:1260:14064:27070/1	60	+
chr13	63537722	63537723	A01177:42:HHKNYDSX3:1:1413:8558:9204/1	60	-
chr13	63894899	63894900	A01177:42:HHKNYDSX3:2:1213:28483:23923	60	+
[truncated: 5,690 more rows]
