# Supplementary material for: HIV-1 capsid stability enables inositol phosphate-independent infection of target cells and promotes integration into genes
Source: PLoS Pathog. 2023 Jun 2;19(6):e1011423. doi: 10.1371/journal.ppat.1011423 (PMC10266667; doi:10.1371/journal.ppat.1011423)
Supplement: S2 Data — (TAR.GZ) [file ppat.1011423.s013.tar.gz › CEM_WT_B/CA_P38A-T200I/Unique_hg38_integration_sites/8806-GS-10.bed]

chr1	784490	784491	A00252:294:H3YWTDSX5:4:1148:11379:1595	60	-
chr1	784491	784492	A00252:294:H3YWTDSX5:4:1112:24985:12947/1	60	-
chr1	801836	801837	A00252:294:H3YWTDSX5:4:2151:24044:2362	60	-
chr1	801837	801838	A00252:294:H3YWTDSX5:4:2167:9272:7905/1	60	-
chr1	801838	801839	A00252:294:H3YWTDSX5:4:1126:23701:19617/1	60	-
chr1	819040	819041	A00252:294:H3YWTDSX5:4:1276:17128:7263	60	+
chr1	847256	847257	A00252:294:H3YWTDSX5:4:1126:23773:14920/1	60	-
chr1	1254787	1254788	A00252:294:H3YWTDSX5:4:1266:30110:10394/1	60	+
chr1	1256990	1256991	A00252:294:H3YWTDSX5:4:1258:14109:1626	60	-
chr1	1261048	1261049	A00252:294:H3YWTDSX5:4:1563:23538:31297	60	+
chr1	1263354	1263355	A00252:294:H3YWTDSX5:4:1142:2691:34366/1	60	-
chr1	1275897	1275898	A00252:294:H3YWTDSX5:4:1142:18611:23046/1	60	-
chr1	1275898	1275899	A00252:294:H3YWTDSX5:4:1355:23502:31735/1	60	-
chr1	1316375	1316376	A00252:294:H3YWTDSX5:4:1318:30906:8422/1	60	+
chr1	1317252	1317253	A00252:294:H3YWTDSX5:4:2448:12454:8594/1	60	+
chr1	1317669	1317670	A00252:294:H3YWTDSX5:4:1150:13584:33692/1	60	-
chr1	1318531	1318532	A00252:294:H3YWTDSX5:4:1126:7672:22263/1	60	+
chr1	1321762	1321763	A00252:294:H3YWTDSX5:4:1106:8341:10676/1	60	-
chr1	1391010	1391011	A00252:294:H3YWTDSX5:4:1434:16206:2127/1	60	-
chr1	1392136	1392137	A00252:294:H3YWTDSX5:4:1206:18738:25238/1	60	-
chr1	1395602	1395603	A00252:294:H3YWTDSX5:4:2431:21685:29465/1	60	+
chr1	1395650	1395651	A00252:294:H3YWTDSX5:4:1253:12355:5729/1	60	+
chr1	1404835	1404836	A00252:294:H3YWTDSX5:4:2518:7844:32142	60	-
chr1	1490092	1490093	A00252:294:H3YWTDSX5:4:1660:27606:10128	60	+
chr1	1650737	1650738	A00252:294:H3YWTDSX5:4:2431:19289:35931	60	-
chr1	1650738	1650739	A00252:294:H3YWTDSX5:4:1102:10456:20008/1	60	-
chr1	1653770	1653771	A00252:294:H3YWTDSX5:4:1226:26666:21746	60	+
chr1	1668979	1668980	A00252:294:H3YWTDSX5:4:2513:16731:34287	60	+
chr1	1767443	1767444	A00252:294:H3YWTDSX5:4:1669:17770:19523/1	60	-
chr1	1767444	1767445	A00252:294:H3YWTDSX5:4:2415:13521:32706/1	60	-
chr1	1767445	1767446	A00252:294:H3YWTDSX5:4:1421:4833:21355/1	60	-
chr1	1806693	1806694	A00252:294:H3YWTDSX5:4:1105:5728:34397/1	60	+
chr1	1806694	1806695	A00252:294:H3YWTDSX5:4:2324:2446:26052/1	60	+
chr1	1813914	1813915	A00252:294:H3YWTDSX5:4:1111:29441:18818/1	60	+
chr1	1818069	1818070	A00252:294:H3YWTDSX5:4:1158:9444:11616/1	60	+
chr1	1819502	1819503	A00252:294:H3YWTDSX5:4:1260:30960:18568/1	60	+
chr1	1821107	1821108	A00252:294:H3YWTDSX5:4:1118:12653:11882/1	60	+
chr1	1823066	1823067	A00252:294:H3YWTDSX5:4:1104:14859:2895/1	60	-
chr1	1841518	1841519	A00252:294:H3YWTDSX5:4:1141:16288:23844/1	60	-
chr1	1851608	1851609	A00252:294:H3YWTDSX5:4:1503:9182:1485/1	60	-
chr1	1857244	1857245	A00252:294:H3YWTDSX5:4:1110:28628:27586/1	60	-
chr1	1876123	1876124	A00252:294:H3YWTDSX5:4:1252:8630:18474/1	60	-
chr1	1882419	1882420	A00252:294:H3YWTDSX5:4:2429:11071:8296/1	60	-
chr1	2241017	2241018	A00252:294:H3YWTDSX5:4:1202:29848:27602	60	+
chr1	3834316	3834317	A00252:294:H3YWTDSX5:4:1131:1805:4022/1	60	+
chr1	3834317	3834318	A00252:294:H3YWTDSX5:4:2647:18511:3897/1	60	+
chr1	3846298	3846299	A00252:294:H3YWTDSX5:4:1311:32054:13636	60	-
chr1	6755210	6755211	A00252:294:H3YWTDSX5:4:1648:1678:23594/1	60	-
chr1	8547009	8547010	A00252:294:H3YWTDSX5:4:2458:14190:20838	60	-
chr1	8623166	8623167	A00252:294:H3YWTDSX5:4:1614:24551:4805/1	60	+
chr1	8641419	8641420	A00252:294:H3YWTDSX5:4:1111:9471:19867/1	60	-
chr1	8666355	8666356	A00252:294:H3YWTDSX5:4:1171:18982:4492/1	60	-
chr1	8699298	8699299	A00252:294:H3YWTDSX5:4:1107:2058:9220/1	60	-
chr1	8757284	8757285	A00252:294:H3YWTDSX5:4:1459:24352:21840/1	60	+
chr1	8812731	8812732	A00252:294:H3YWTDSX5:4:1104:18738:31563/1	60	-
chr1	9727473	9727474	A00252:294:H3YWTDSX5:4:1139:2374:3474/1	60	+
chr1	9773447	9773448	A00252:294:H3YWTDSX5:4:1372:15112:1736/1	60	-
chr1	10360467	10360468	A00252:294:H3YWTDSX5:4:1613:20808:24471	60	+
chr1	10548551	10548552	A00252:294:H3YWTDSX5:4:1210:3595:18239	60	-
chr1	10566953	10566954	A00252:294:H3YWTDSX5:4:2122:15438:26944	60	-
chr1	10599337	10599338	A00252:294:H3YWTDSX5:4:1215:1416:19633	60	+
chr1	10599340	10599341	A00252:294:H3YWTDSX5:4:1108:28510:1767	60	+
chr1	11224432	11224433	A00252:294:H3YWTDSX5:4:1107:32597:11224/1	60	+
chr1	11278821	11278822	A00252:294:H3YWTDSX5:4:1472:4237:7232	60	-
chr1	11988106	11988107	A00252:294:H3YWTDSX5:4:2630:15438:28385/1	60	-
chr1	11988113	11988114	A00252:294:H3YWTDSX5:4:1126:8260:6214/1	60	-
chr1	12277222	12277223	A00252:294:H3YWTDSX5:4:1134:27227:36714/1	60	+
chr1	12301599	12301600	A00252:294:H3YWTDSX5:4:1412:24849:22013/1	60	-
chr1	12304804	12304805	A00252:294:H3YWTDSX5:4:1101:14507:2628/1	60	+
chr1	12440693	12440694	A00252:294:H3YWTDSX5:4:2408:1994:33098/1	60	-
chr1	13756072	13756073	A00252:294:H3YWTDSX5:4:1165:29107:1767/1	60	-
chr1	15875522	15875523	A00252:294:H3YWTDSX5:4:1459:31006:27539/1	60	+
chr1	15899818	15899819	A00252:294:H3YWTDSX5:4:2574:7726:25488/1	60	-
chr1	15922112	15922113	A00252:294:H3YWTDSX5:4:1120:7609:10629/1	60	-
chr1	16266219	16266220	A00252:294:H3YWTDSX5:4:1569:24017:19914	60	-
chr1	16334703	16334704	A00252:294:H3YWTDSX5:4:1116:11008:4022/1	60	+
chr1	16451170	16451171	A00252:294:H3YWTDSX5:4:2340:26458:27712	60	-
chr1	16451171	16451172	A00252:294:H3YWTDSX5:4:1604:26549:31062	60	-
chr1	17051788	17051789	A00252:294:H3YWTDSX5:4:1120:27218:28307/1	60	+
chr1	19102760	19102761	A00252:294:H3YWTDSX5:4:1110:4092:2096/1	60	+
chr1	19123450	19123451	A00252:294:H3YWTDSX5:4:2169:31846:35258	60	-
chr1	19130262	19130263	A00252:294:H3YWTDSX5:4:1120:22028:29371/1	60	-
chr1	19131218	19131219	A00252:294:H3YWTDSX5:4:1114:20862:4053/1	60	-
chr1	19131559	19131560	A00252:294:H3YWTDSX5:4:1104:11207:12915/1	60	-
chr1	19135843	19135844	A00252:294:H3YWTDSX5:4:1306:25943:9408	60	-
chr1	19444556	19444557	A00252:294:H3YWTDSX5:4:1655:15519:16000/1	60	-
chr1	19488465	19488466	A00252:294:H3YWTDSX5:4:2414:27651:14653/1	60	+
chr1	20016706	20016707	A00252:294:H3YWTDSX5:4:1158:4607:14231/1	60	-
chr1	20771586	20771587	A00252:294:H3YWTDSX5:4:1109:13458:34882/1	60	-
chr1	20886916	20886917	A00252:294:H3YWTDSX5:4:1114:18584:36401/1	60	+
chr1	20894198	20894199	A00252:294:H3YWTDSX5:4:1112:2781:20243/1	60	+
chr1	20952862	20952863	A00252:294:H3YWTDSX5:4:2564:10113:23547	60	-
chr1	20956649	20956650	A00252:294:H3YWTDSX5:4:1634:13792:5619	60	-
chr1	21098838	21098839	A00252:294:H3YWTDSX5:4:1125:4761:32753/1	60	+
chr1	21115929	21115930	A00252:294:H3YWTDSX5:4:1401:26585:31876	60	-
chr1	21723494	21723495	A00252:294:H3YWTDSX5:4:1111:20790:18176/1	60	+
chr1	21725790	21725791	A00252:294:H3YWTDSX5:4:1116:20591:4586/1	60	+
chr1	22515315	22515316	A00252:294:H3YWTDSX5:4:1137:1461:34021	60	-
chr1	23035214	23035215	A00252:294:H3YWTDSX5:4:1569:12762:18208/1	60	+
chr1	23055832	23055833	A00252:294:H3YWTDSX5:4:1255:29008:33129/1	60	-
chr1	23342055	23342056	A00252:294:H3YWTDSX5:4:1645:18258:5838/1	60	+
chr1	24674223	24674224	A00252:294:H3YWTDSX5:4:1105:17879:36714/1	60	+
chr1	24818908	24818909	A00252:294:H3YWTDSX5:4:1359:7139:23437	60	+
chr1	25446250	25446251	A00252:294:H3YWTDSX5:4:1114:15420:14011/1	60	+
chr1	25496573	25496574	A00252:294:H3YWTDSX5:4:1202:32461:21981/1	60	-
chr1	25974315	25974316	A00252:294:H3YWTDSX5:4:1311:15004:22592	60	+
chr1	26703107	26703108	A00252:294:H3YWTDSX5:4:1238:10167:12085/1	60	-
chr1	26710821	26710822	A00252:294:H3YWTDSX5:4:1165:29234:27696/1	60	+
chr1	26724942	26724943	A00252:294:H3YWTDSX5:4:1521:6876:8171	60	-
chr1	27458056	27458057	A00252:294:H3YWTDSX5:4:1625:29894:29997/1	60	-
chr1	28010924	28010925	A00252:294:H3YWTDSX5:4:2655:17743:26271	60	-
chr1	28021254	28021255	A00252:294:H3YWTDSX5:4:1103:1606:18490/1	60	+
chr1	28057091	28057092	A00252:294:H3YWTDSX5:4:1111:20338:29356	60	-
chr1	28063826	28063827	A00252:294:H3YWTDSX5:4:1104:19506:4679/1	60	-
chr1	28411677	28411678	A00252:294:H3YWTDSX5:4:1108:13901:34053/1	60	-
chr1	28971204	28971205	A00252:294:H3YWTDSX5:4:1119:8766:34741/1	60	+
chr1	29007993	29007994	A00252:294:H3YWTDSX5:4:1154:22046:34820/1	60	-
chr1	30992054	30992055	A00252:294:H3YWTDSX5:4:1109:7139:8155/1	60	+
chr1	31046111	31046112	A00252:294:H3YWTDSX5:4:2173:17698:20932/1	60	+
chr1	31194529	31194530	A00252:294:H3YWTDSX5:4:1373:14407:2550	60	-
chr1	31488203	31488204	A00252:294:H3YWTDSX5:4:1110:20356:21371/1	60	+
chr1	31488204	31488205	A00252:294:H3YWTDSX5:4:2419:20952:26913	60	+
chr1	31912015	31912016	A00252:294:H3YWTDSX5:4:1129:13268:6715	60	+
chr1	32026651	32026652	A00252:294:H3YWTDSX5:4:1501:19551:27962/1	60	-
chr1	32154803	32154804	A00252:294:H3YWTDSX5:4:1119:9046:31594	60	-
chr1	32958633	32958634	A00252:294:H3YWTDSX5:4:1203:28266:36104/1	60	+
chr1	33591261	33591262	A00252:294:H3YWTDSX5:4:2621:14507:10081/1	60	-
chr1	35016984	35016985	A00252:294:H3YWTDSX5:4:1639:3577:26913	60	-
chr1	35016985	35016986	A00252:294:H3YWTDSX5:4:1467:15293:8281/1	60	-
chr1	35331451	35331452	A00252:294:H3YWTDSX5:4:1367:10728:33755	60	-
chr1	35366260	35366261	A00252:294:H3YWTDSX5:4:1102:16242:16939/1	60	+
chr1	35375429	35375430	A00252:294:H3YWTDSX5:4:1373:1787:4523/1	60	-
chr1	35402432	35402433	A00252:294:H3YWTDSX5:4:2265:24885:12774	60	-
chr1	35631209	35631210	A00252:294:H3YWTDSX5:4:1215:10954:18521/1	60	+
chr1	35763768	35763769	A00252:294:H3YWTDSX5:4:1204:3152:33317/1	60	+
chr1	35978162	35978163	A00252:294:H3YWTDSX5:4:1122:29740:22153	60	-
chr1	36007725	36007726	A00252:294:H3YWTDSX5:4:1103:23637:8578/1	60	+
chr1	36038905	36038906	A00252:294:H3YWTDSX5:4:1146:28845:14403/1	60	-
chr1	36071317	36071318	A00252:294:H3YWTDSX5:4:1416:12346:4429	60	-
chr1	36272009	36272010	A00252:294:H3YWTDSX5:4:1104:21404:10254	60	-
chr1	37971487	37971488	A00252:294:H3YWTDSX5:4:1101:24768:1767/1	60	-
chr1	38010925	38010926	A00252:294:H3YWTDSX5:4:1103:26964:4820/1	60	+
chr1	38976362	38976363	A00252:294:H3YWTDSX5:4:1108:31738:16971/1	60	+
chr1	39142783	39142784	A00252:294:H3YWTDSX5:4:1104:31322:5040/1	60	+
chr1	39142784	39142785	A00252:294:H3YWTDSX5:4:2278:30960:20854/1	60	+
chr1	39331226	39331227	A00252:294:H3YWTDSX5:4:1136:2492:17613	60	-
chr1	39427000	39427001	A00252:294:H3YWTDSX5:4:1103:7880:16767/1	60	-
chr1	40233764	40233765	A00252:294:H3YWTDSX5:4:1131:1081:33364/1	60	+
chr1	40240279	40240280	A00252:294:H3YWTDSX5:4:1566:16242:33223	60	-
chr1	40972054	40972055	A00252:294:H3YWTDSX5:4:1510:16206:31720/1	60	-
chr1	41153800	41153801	A00252:294:H3YWTDSX5:4:1173:6840:3349	60	-
chr1	42242303	42242304	A00252:294:H3YWTDSX5:4:2462:9742:26224	60	-
chr1	42263970	42263971	A00252:294:H3YWTDSX5:4:1564:22381:11256/1	60	-
chr1	42279879	42279880	A00252:294:H3YWTDSX5:4:1119:25346:20243/1	60	+
chr1	42782646	42782647	A00252:294:H3YWTDSX5:4:2304:13006:31626/1	60	-
chr1	42782647	42782648	A00252:294:H3YWTDSX5:4:1106:6985:21762/1	60	-
chr1	42812018	42812019	A00252:294:H3YWTDSX5:4:1122:10646:21715/1	60	+
chr1	42942127	42942128	A00252:294:H3YWTDSX5:4:1107:1759:13933/1	60	+
chr1	42942128	42942129	A00252:294:H3YWTDSX5:4:1143:14525:19132	60	+
chr1	42947334	42947335	A00252:294:H3YWTDSX5:4:2127:10673:6825	60	-
chr1	43408372	43408373	A00252:294:H3YWTDSX5:4:1121:14995:2284/1	60	+
chr1	43408374	43408375	A00252:294:H3YWTDSX5:4:2151:28583:9283	60	+
chr1	43683254	43683255	A00252:294:H3YWTDSX5:4:1220:20247:32737	60	-
chr1	43738637	43738638	A00252:294:H3YWTDSX5:4:1109:7093:9017/1	60	+
chr1	43773030	43773031	A00252:294:H3YWTDSX5:4:1161:26404:7075/1	60	+
chr1	44276823	44276824	A00252:294:H3YWTDSX5:4:1140:17291:2284/1	60	+
chr1	44700055	44700056	A00252:294:H3YWTDSX5:4:1417:18864:30561/1	60	+
chr1	44748688	44748689	A00252:294:H3YWTDSX5:4:1563:30662:33708/1	60	+
chr1	44939623	44939624	A00252:294:H3YWTDSX5:4:1141:19759:10629/1	60	-
chr1	45609019	45609020	A00252:294:H3YWTDSX5:4:1213:19569:34381/1	60	+
chr1	45659388	45659389	A00252:294:H3YWTDSX5:4:1125:6949:13275/1	60	-
chr1	45865515	45865516	A00252:294:H3YWTDSX5:4:1511:10004:12618	60	-
chr1	46065143	46065144	A00252:294:H3YWTDSX5:4:1101:1985:20494/1	60	+
chr1	46323896	46323897	A00252:294:H3YWTDSX5:4:1201:23384:5541	60	+
chr1	47282474	47282475	A00252:294:H3YWTDSX5:4:1105:24813:1752/1	60	-
chr1	47366991	47366992	A00252:294:H3YWTDSX5:4:1150:32036:7091/1	60	+
chr1	51561133	51561134	A00252:294:H3YWTDSX5:4:1134:18150:12508	60	+
chr1	51808871	51808872	A00252:294:H3YWTDSX5:4:1377:18747:27195	60	-
chr1	51825592	51825593	A00252:294:H3YWTDSX5:4:1147:15429:17879/1	60	+
chr1	52082891	52082892	A00252:294:H3YWTDSX5:4:1406:6488:29888/1	60	+
chr1	52333610	52333611	A00252:294:H3YWTDSX5:4:1242:14262:35055	60	-
chr1	52495279	52495280	A00252:294:H3YWTDSX5:4:1377:24605:17112/1	60	-
chr1	52501022	52501023	A00252:294:H3YWTDSX5:4:2437:12228:15123	60	+
chr1	52734269	52734270	A00252:294:H3YWTDSX5:4:2666:11650:26052	60	-
chr1	53901889	53901890	A00252:294:H3YWTDSX5:4:1570:26359:32612	60	+
chr1	55147234	55147235	A00252:294:H3YWTDSX5:4:1509:2220:32142/1	60	-
chr1	55174307	55174308	A00252:294:H3YWTDSX5:4:1108:29080:34726/1	60	+
chr1	56988467	56988468	A00252:294:H3YWTDSX5:4:1112:12807:27962/1	60	+
chr1	56992692	56992693	A00252:294:H3YWTDSX5:4:1112:10465:22623/1	60	-
chr1	57138862	57138863	A00252:294:H3YWTDSX5:4:1452:10890:7921	60	-
chr1	57138863	57138864	A00252:294:H3YWTDSX5:4:2376:15591:22827/1	60	-
chr1	57856607	57856608	A00252:294:H3YWTDSX5:4:1154:19162:16705	60	-
chr1	61097541	61097542	A00252:294:H3YWTDSX5:4:1157:11306:30561/1	60	+
chr1	61205952	61205953	A00252:294:H3YWTDSX5:4:1104:24478:25410/1	60	+
chr1	61205954	61205955	A00252:294:H3YWTDSX5:4:1570:18014:1752	60	+
chr1	63528337	63528338	A00252:294:H3YWTDSX5:4:2656:2627:8860	60	-
chr1	63531737	63531738	A00252:294:H3YWTDSX5:4:1420:17002:34225/1	60	-
chr1	64803930	64803931	A00252:294:H3YWTDSX5:4:1328:28302:35039/1	60	-
chr1	67475099	67475100	A00252:294:H3YWTDSX5:4:1103:16468:18615/1	60	+
chr1	67475100	67475101	A00252:294:H3YWTDSX5:4:1529:26268:15702	60	+
chr1	67569307	67569308	A00252:294:H3YWTDSX5:4:2619:6488:10316/1	60	+
chr1	71167539	71167540	A00252:294:H3YWTDSX5:4:1135:28420:14794/1	60	+
chr1	71498256	71498257	A00252:294:H3YWTDSX5:4:1256:17291:36824/1	60	-
chr1	72462607	72462608	A00252:294:H3YWTDSX5:4:1105:20772:24032/1	60	+
chr1	75365798	75365799	A00252:294:H3YWTDSX5:4:1218:6885:24502/1	60	-
chr1	75864491	75864492	A00252:294:H3YWTDSX5:4:2426:29234:7404/1	60	-
chr1	81962388	81962389	A00252:294:H3YWTDSX5:4:1306:16848:30389/1	60	+
chr1	82870429	82870430	A00252:294:H3YWTDSX5:4:1115:2618:5243/1	60	-
chr1	84196516	84196517	A00252:294:H3YWTDSX5:4:1135:24108:9549/1	60	-
chr1	84662694	84662695	A00252:294:H3YWTDSX5:4:2614:31123:2472	60	-
chr1	86726024	86726025	A00252:294:H3YWTDSX5:4:2322:24234:9674	60	-
chr1	90911636	90911637	A00252:294:H3YWTDSX5:4:1115:31168:22341/1	60	+
chr1	92666687	92666688	A00252:294:H3YWTDSX5:4:1109:23574:22216/1	60	+
chr1	92920511	92920512	A00252:294:H3YWTDSX5:4:1364:16197:32111	60	-
chr1	93129034	93129035	A00252:294:H3YWTDSX5:4:2644:14724:34914	60	-
chr1	93257048	93257049	A00252:294:H3YWTDSX5:4:1166:6912:9424	60	-
chr1	93498035	93498036	A00252:294:H3YWTDSX5:4:1171:15365:8437/1	60	+
chr1	93680023	93680024	A00252:294:H3YWTDSX5:4:1153:13214:3396/1	60	+
chr1	96805517	96805518	A00252:294:H3YWTDSX5:4:1134:9697:15749	60	-
chr1	97362844	97362845	A00252:294:H3YWTDSX5:4:1147:30228:29919/1	60	+
chr1	97408053	97408054	A00252:294:H3YWTDSX5:4:2617:19786:21449/1	60	-
chr1	97408055	97408056	A00252:294:H3YWTDSX5:4:1112:13729:28087/1	60	-
chr1	97785312	97785313	A00252:294:H3YWTDSX5:4:1406:12481:14622/1	60	+
chr1	98408047	98408048	A00252:294:H3YWTDSX5:4:1115:17083:2080/1	60	+
chr1	98483647	98483648	A00252:294:H3YWTDSX5:4:1101:11785:13009/1	60	+
chr1	100707490	100707491	A00252:294:H3YWTDSX5:4:2265:4182:4257	60	-
chr1	101120148	101120149	A00252:294:H3YWTDSX5:4:1308:30761:9768	60	-
chr1	101389357	101389358	A00252:294:H3YWTDSX5:4:1121:26765:18756/1	60	-
chr1	103314699	103314700	A00252:294:H3YWTDSX5:4:1158:7274:12649/1	60	-
chr1	103563003	103563004	A00252:294:H3YWTDSX5:4:1133:18611:19946/1	60	+
chr1	106325723	106325724	A00252:294:H3YWTDSX5:4:1259:16016:23375/1	60	-
chr1	107874589	107874590	A00252:294:H3YWTDSX5:4:1120:5159:5916/1	60	+
chr1	107911023	107911024	A00252:294:H3YWTDSX5:4:1103:18991:14998/1	60	-
chr1	108005340	108005341	A00252:294:H3YWTDSX5:4:1120:1570:10160/1	60	+
chr1	109573049	109573050	A00252:294:H3YWTDSX5:4:2127:13449:30765	60	-
chr1	109573050	109573051	A00252:294:H3YWTDSX5:4:1118:3613:28886/1	60	-
chr1	110372350	110372351	A00252:294:H3YWTDSX5:4:1222:24343:35477/1	60	-
chr1	111164606	111164607	A00252:294:H3YWTDSX5:4:1118:9326:26349/1	60	-
chr1	111642683	111642684	A00252:294:H3YWTDSX5:4:1249:32479:14653/1	60	-
chr1	112583342	112583343	A00252:294:H3YWTDSX5:4:2449:7952:31422/1	60	-
chr1	112594194	112594195	A00252:294:H3YWTDSX5:4:2612:5864:23265	60	+
chr1	117464738	117464739	A00252:294:H3YWTDSX5:4:1447:19551:3662/1	60	+
chr1	117499887	117499888	A00252:294:H3YWTDSX5:4:1207:11071:10175	60	-
chr1	117885889	117885890	A00252:294:H3YWTDSX5:4:1301:28311:19961/1	60	+
chr1	117888780	117888781	A00252:294:H3YWTDSX5:4:1430:15908:9314/1	60	+
chr1	117937410	117937411	A00252:294:H3YWTDSX5:4:1107:21567:31923/1	60	+
chr1	118152036	118152037	A00252:294:H3YWTDSX5:4:1627:20302:6433/1	60	-
chr1	143735956	143735957	A00252:294:H3YWTDSX5:4:1115:5050:7952	60	-
chr1	144956836	144956837	A00252:294:H3YWTDSX5:4:1314:1479:6652/1	60	+
chr1	145779079	145779080	A00252:294:H3YWTDSX5:4:1531:9173:14465	60	-
chr1	145793605	145793606	A00252:294:H3YWTDSX5:4:1631:18412:14465	60	-
chr1	149615923	149615924	A00252:294:H3YWTDSX5:4:2256:3405:21230/1	60	-
chr1	149615924	149615925	A00252:294:H3YWTDSX5:4:1120:13205:7294/1	60	-
chr1	150111292	150111293	A00252:294:H3YWTDSX5:4:1109:14217:28369/1	60	+
chr1	150120261	150120262	A00252:294:H3YWTDSX5:4:1177:13114:1814/1	60	-
chr1	150122131	150122132	A00252:294:H3YWTDSX5:4:1157:10637:3756/1	60	+
chr1	150380138	150380139	A00252:294:H3YWTDSX5:4:1538:9715:31469	60	-
chr1	150385585	150385586	A00252:294:H3YWTDSX5:4:1101:21712:10473/1	60	+
chr1	150421494	150421495	A00252:294:H3YWTDSX5:4:2539:9010:27993	60	-
chr1	150660637	150660638	A00252:294:H3YWTDSX5:4:1278:18801:25692/1	60	+
chr1	150662223	150662224	A00252:294:H3YWTDSX5:4:1137:11677:2957/1	60	+
chr1	150820647	150820648	A00252:294:H3YWTDSX5:4:1113:28293:33364/1	60	-
chr1	150824674	150824675	A00252:294:H3YWTDSX5:4:1253:10248:29857/1	60	+
chr1	151077347	151077348	A00252:294:H3YWTDSX5:4:2220:15329:29888/1	60	-
chr1	151077348	151077349	A00252:294:H3YWTDSX5:4:1101:29234:8656/1	60	-
chr1	151095190	151095191	A00252:294:H3YWTDSX5:4:1305:26549:8516/1	60	+
chr1	151268300	151268301	A00252:294:H3YWTDSX5:4:2274:31575:7701/1	60	+
chr1	151423288	151423289	A00252:294:H3YWTDSX5:4:2646:1994:4476/1	60	-
chr1	151423289	151423290	A00252:294:H3YWTDSX5:4:2117:15998:8249	60	-
chr1	151429604	151429605	A00252:294:H3YWTDSX5:4:1461:32560:28072/1	60	-
chr1	151671003	151671004	A00252:294:H3YWTDSX5:4:1210:2148:23343	60	+
chr1	152254539	152254540	A00252:294:H3YWTDSX5:4:2660:3423:23891	60	+
chr1	153735446	153735447	A00252:294:H3YWTDSX5:4:2651:22299:13119/1	60	+
chr1	155338300	155338301	A00252:294:H3YWTDSX5:4:1252:28772:24017	60	+
chr1	155369771	155369772	A00252:294:H3YWTDSX5:4:1132:19208:3881/1	60	-
chr1	155384854	155384855	A00252:294:H3YWTDSX5:4:1114:7491:20008/1	60	+
chr1	155466924	155466925	A00252:294:H3YWTDSX5:4:1202:12870:25097/1	60	+
chr1	155474621	155474622	A00252:294:H3YWTDSX5:4:1163:9643:21292/1	60	+
chr1	155496061	155496062	A00252:294:H3YWTDSX5:4:1101:11867:35196/1	60	-
chr1	155498257	155498258	A00252:294:H3YWTDSX5:4:1151:28366:3834/1	60	-
chr1	155539303	155539304	A00252:294:H3YWTDSX5:4:1623:27218:31688/1	60	-
chr1	155699450	155699451	A00252:294:H3YWTDSX5:4:1103:13467:20462/1	60	+
chr1	155699452	155699453	A00252:294:H3YWTDSX5:4:1234:32796:30577	60	+
chr1	155786864	155786865	A00252:294:H3YWTDSX5:4:2611:26286:16579/1	60	-
chr1	155788477	155788478	A00252:294:H3YWTDSX5:4:1323:18457:16485	60	+
chr1	155905281	155905282	A00252:294:H3YWTDSX5:4:2605:5999:27571/1	60	+
chr1	155948138	155948139	A00252:294:H3YWTDSX5:4:2456:16966:1626/1	60	-
chr1	156270772	156270773	A00252:294:H3YWTDSX5:4:1354:9299:24486	60	-
chr1	156275854	156275855	A00252:294:H3YWTDSX5:4:1118:14353:15796	60	+
chr1	156536119	156536120	A00252:294:H3YWTDSX5:4:1101:20961:35540/1	60	-
chr1	156640697	156640698	A00252:294:H3YWTDSX5:4:2606:17662:5713	60	+
chr1	157121195	157121196	A00252:294:H3YWTDSX5:4:2127:1533:15828/1	60	-
chr1	157121197	157121198	A00252:294:H3YWTDSX5:4:1241:16071:15045/1	60	-
chr1	157121198	157121199	A00252:294:H3YWTDSX5:4:2626:10113:12868/1	60	-
chr1	157923136	157923137	A00252:294:H3YWTDSX5:4:1102:18728:31923/1	60	+
chr1	159032070	159032071	A00252:294:H3YWTDSX5:4:1122:23909:11678	60	+
chr1	159032412	159032413	A00252:294:H3YWTDSX5:4:1265:27480:27853/1	60	+
chr1	159215962	159215963	A00252:294:H3YWTDSX5:4:1509:21441:12978	60	+
chr1	160302459	160302460	A00252:294:H3YWTDSX5:4:1103:8549:12446/1	60	+
chr1	160469751	160469752	A00252:294:H3YWTDSX5:4:2365:32777:7373	60	-
chr1	160562340	160562341	A00252:294:H3YWTDSX5:4:1205:29197:32174/1	60	+
chr1	160571231	160571232	A00252:294:H3YWTDSX5:4:1107:2980:35524	60	+
chr1	160573517	160573518	A00252:294:H3YWTDSX5:4:1105:27850:14622	60	-
chr1	160576421	160576422	A00252:294:H3YWTDSX5:4:1553:5990:21449/1	60	+
chr1	161330386	161330387	A00252:294:H3YWTDSX5:4:1233:10511:13683/1	60	-
chr1	161786629	161786630	A00252:294:H3YWTDSX5:4:1108:7346:28808/1	60	+
chr1	162567934	162567935	A00252:294:H3YWTDSX5:4:1115:28149:5682/1	60	-
chr1	162578038	162578039	A00252:294:H3YWTDSX5:4:2160:23240:30248/1	60	+
chr1	163553997	163553998	A00252:294:H3YWTDSX5:4:1469:10917:35806/1	60	-
chr1	163795851	163795852	A00252:294:H3YWTDSX5:4:2451:9010:6574	60	-
chr1	163798772	163798773	A00252:294:H3YWTDSX5:4:1574:32651:27915	60	-
chr1	165866588	165866589	A00252:294:H3YWTDSX5:4:2633:14009:6872	60	+
chr1	168026607	168026608	A00252:294:H3YWTDSX5:4:1150:18313:2456/1	60	+
chr1	168500014	168500015	A00252:294:H3YWTDSX5:4:1102:29252:24189/1	60	-
chr1	169711466	169711467	A00252:294:H3YWTDSX5:4:1515:19370:7232	60	-
chr1	169836742	169836743	A00252:294:H3YWTDSX5:4:1308:11071:27305/1	60	+
chr1	171097374	171097375	A00252:294:H3YWTDSX5:4:2651:13259:21543/1	60	-
chr1	171477901	171477902	A00252:294:H3YWTDSX5:4:1176:1344:17942/1	60	-
chr1	172409112	172409113	A00252:294:H3YWTDSX5:4:1556:20781:8328/1	60	+
chr1	172585856	172585857	A00252:294:H3YWTDSX5:4:2359:6406:34413	60	+
chr1	173963376	173963377	A00252:294:H3YWTDSX5:4:1314:25075:3145	60	-
chr1	173973106	173973107	A00252:294:H3YWTDSX5:4:1104:25491:16579/1	60	+
chr1	173973107	173973108	A00252:294:H3YWTDSX5:4:2435:7970:27665	60	+
chr1	174329981	174329982	A00252:294:H3YWTDSX5:4:2414:28257:1986	60	-
chr1	174991111	174991112	A00252:294:H3YWTDSX5:4:1414:10239:1595/1	60	+
chr1	178750472	178750473	A00252:294:H3YWTDSX5:4:1160:10402:21981/1	60	+
chr1	178869730	178869731	A00252:294:H3YWTDSX5:4:2151:11125:1689	60	-
chr1	179205861	179205862	A00252:294:H3YWTDSX5:4:1423:28221:19993/1	60	+
chr1	179634004	179634005	A00252:294:H3YWTDSX5:4:1459:16721:3396	60	-
chr1	179853133	179853134	A00252:294:H3YWTDSX5:4:1126:30101:24001/1	60	-
chr1	179897319	179897320	A00252:294:H3YWTDSX5:4:1118:1624:31140	60	+
chr1	180041079	180041080	A00252:294:H3YWTDSX5:4:1322:30816:27993/1	60	-
chr1	180840608	180840609	A00252:294:H3YWTDSX5:4:1116:26069:32706/1	60	+
chr1	183482823	183482824	A00252:294:H3YWTDSX5:4:1304:4020:29747/1	60	+
chr1	183527243	183527244	A00252:294:H3YWTDSX5:4:1220:30382:1908/1	60	+
chr1	184054281	184054282	A00252:294:H3YWTDSX5:4:1103:11297:13792/1	60	+
chr1	184061759	184061760	A00252:294:H3YWTDSX5:4:1611:5358:36918	60	-
chr1	186313033	186313034	A00252:294:H3YWTDSX5:4:1147:3441:24893/1	60	-
chr1	191757301	191757302	A00252:294:H3YWTDSX5:4:1165:24108:10175/1	60	+
chr1	191930560	191930561	A00252:294:H3YWTDSX5:4:1121:18276:3803/1	60	-
chr1	192093564	192093565	A00252:294:H3YWTDSX5:4:1168:23972:27477/1	60	+
chr1	192369310	192369311	A00252:294:H3YWTDSX5:4:1638:16098:3067	60	-
chr1	195457604	195457605	A00252:294:H3YWTDSX5:4:1149:9742:33646/1	60	-
chr1	196355560	196355561	A00252:294:H3YWTDSX5:4:2348:31096:12508/1	60	-
chr1	196457151	196457152	A00252:294:H3YWTDSX5:4:1319:7274:32002/1	60	+
chr1	197057625	197057626	A00252:294:H3YWTDSX5:4:1109:5538:11835	60	+
chr1	198231109	198231110	A00252:294:H3YWTDSX5:4:2611:6460:2002	60	-
chr1	198866066	198866067	A00252:294:H3YWTDSX5:4:1173:17183:8359/1	60	-
chr1	199121803	199121804	A00252:294:H3YWTDSX5:4:1220:3360:12446/1	60	+
chr1	199129944	199129945	A00252:294:H3YWTDSX5:4:1141:12807:11052/1	60	+
chr1	199922356	199922357	A00252:294:H3YWTDSX5:4:2647:1768:6308	60	+
chr1	200400444	200400445	A00252:294:H3YWTDSX5:4:1122:9498:33943/1	60	-
chr1	200551755	200551756	A00252:294:H3YWTDSX5:4:1140:27615:1939/1	60	+
chr1	200672439	200672440	A00252:294:H3YWTDSX5:4:1106:11713:17018	60	+
chr1	200672441	200672442	A00252:294:H3YWTDSX5:4:2150:32045:32972	60	+
chr1	201220453	201220454	A00252:294:H3YWTDSX5:4:2356:20681:4147/1	60	-
chr1	202491495	202491496	A00252:294:H3YWTDSX5:4:2566:19994:23124	60	-
chr1	202546668	202546669	A00252:294:H3YWTDSX5:4:1119:9462:15781/1	60	+
chr1	204198097	204198098	A00252:294:H3YWTDSX5:4:1673:5728:7748/1	60	+
chr1	204397635	204397636	A00252:294:H3YWTDSX5:4:1105:5059:30107/1	60	-
chr1	204404212	204404213	A00252:294:H3YWTDSX5:4:1126:1814:27179/1	60	-
chr1	205167375	205167376	A00252:294:H3YWTDSX5:4:2633:28429:14184/1	60	-
chr1	207326428	207326429	A00252:294:H3YWTDSX5:4:1229:32967:21292/1	60	+
chr1	207782234	207782235	A00252:294:H3YWTDSX5:4:1114:16071:23406/1	60	+
chr1	207786608	207786609	A00252:294:H3YWTDSX5:4:1129:25807:27524/1	60	-
chr1	212020050	212020051	A00252:294:H3YWTDSX5:4:1157:11894:7717	60	-
chr1	212293773	212293774	A00252:294:H3YWTDSX5:4:2339:7735:7247/1	60	+
chr1	216197311	216197312	A00252:294:H3YWTDSX5:4:1159:24135:21590/1	60	-
chr1	220179771	220179772	A00252:294:H3YWTDSX5:4:1152:8675:32299/1	60	+
chr1	220226769	220226770	A00252:294:H3YWTDSX5:4:2108:8269:32847	60	-
chr1	220241329	220241330	A00252:294:H3YWTDSX5:4:2645:30635:35759	60	-
chr1	220241330	220241331	A00252:294:H3YWTDSX5:4:1159:12771:4789	60	-
chr1	221633677	221633678	A00252:294:H3YWTDSX5:4:1138:17336:9283	60	-
chr1	221687079	221687080	A00252:294:H3YWTDSX5:4:1137:31024:17644/1	60	-
chr1	222565471	222565472	A00252:294:H3YWTDSX5:4:1117:21106:27712/1	60	+
chr1	222578367	222578368	A00252:294:H3YWTDSX5:4:1341:12246:9925	60	-
chr1	222830147	222830148	A00252:294:H3YWTDSX5:4:1106:30038:31845/1	60	-
chr1	223789979	223789980	A00252:294:H3YWTDSX5:4:1105:25057:17769	60	-
chr1	224121375	224121376	A00252:294:H3YWTDSX5:4:2430:20094:20165	60	-
chr1	224258667	224258668	A00252:294:H3YWTDSX5:4:1241:17146:13526	60	-
chr1	224279525	224279526	A00252:294:H3YWTDSX5:4:1201:17969:10034/1	60	+
chr1	224362876	224362877	A00252:294:H3YWTDSX5:4:1454:11505:36511	60	-
chr1	225545065	225545066	A00252:294:H3YWTDSX5:4:1139:12924:36057/1	60	+
chr1	225545066	225545067	A00252:294:H3YWTDSX5:4:2646:20699:32988/1	60	+
chr1	225781968	225781969	A00252:294:H3YWTDSX5:4:1111:16703:30702/1	60	+
chr1	226265563	226265564	A00252:294:H3YWTDSX5:4:1309:25672:30796	60	-
chr1	226296204	226296205	A00252:294:H3YWTDSX5:4:1128:22959:16141/1	60	+
chr1	226296205	226296206	A00252:294:H3YWTDSX5:4:2452:17906:2691	60	+
chr1	226394011	226394012	A00252:294:H3YWTDSX5:4:1124:20419:26584/1	60	-
chr1	226727772	226727773	A00252:294:H3YWTDSX5:4:1250:11026:9189	60	+
chr1	226731597	226731598	A00252:294:H3YWTDSX5:4:1525:24514:27978	60	-
chr1	228087035	228087036	A00252:294:H3YWTDSX5:4:1156:16830:7842/1	60	+
chr1	228098912	228098913	A00252:294:H3YWTDSX5:4:1145:32172:7012/1	60	-
chr1	228149124	228149125	A00252:294:H3YWTDSX5:4:1109:24912:35086	60	+
chr1	228218441	228218442	A00252:294:H3YWTDSX5:4:2609:15004:7310	60	-
chr1	228221209	228221210	A00252:294:H3YWTDSX5:4:1106:3396:9502/1	60	+
chr1	228230063	228230064	A00252:294:H3YWTDSX5:4:1175:22643:8578/1	60	+
chr1	228232058	228232059	A00252:294:H3YWTDSX5:4:1261:31439:24596	60	-
chr1	228232399	228232400	A00252:294:H3YWTDSX5:4:1345:1705:14184	60	-
chr1	228232400	228232401	A00252:294:H3YWTDSX5:4:1314:8214:31375/1	60	-
chr1	228232406	228232407	A00252:294:H3YWTDSX5:4:1648:21432:8171	60	+
chr1	228234048	228234049	A00252:294:H3YWTDSX5:4:1550:9824:2691/1	60	-
chr1	228235558	228235559	A00252:294:H3YWTDSX5:4:1435:8142:26146/1	60	+
chr1	228245632	228245633	A00252:294:H3YWTDSX5:4:1477:3667:18834/1	60	+
chr1	228246216	228246217	A00252:294:H3YWTDSX5:4:1101:27082:27070/1	60	-
chr1	228247977	228247978	A00252:294:H3YWTDSX5:4:1264:11704:14465/1	60	+
chr1	228254549	228254550	A00252:294:H3YWTDSX5:4:1274:17725:20541/1	60	-
chr1	228254640	228254641	A00252:294:H3YWTDSX5:4:1358:5032:27837/1	60	-
chr1	228271576	228271577	A00252:294:H3YWTDSX5:4:1119:10474:6010/1	60	+
chr1	228324298	228324299	A00252:294:H3YWTDSX5:4:1105:20500:26443/1	60	-
chr1	228325523	228325524	A00252:294:H3YWTDSX5:4:1174:24279:34522/1	60	-
chr1	228326082	228326083	A00252:294:H3YWTDSX5:4:2459:18738:21480	60	-
chr1	228327777	228327778	A00252:294:H3YWTDSX5:4:1210:7934:22936/1	60	+
chr1	228404974	228404975	A00252:294:H3YWTDSX5:4:1104:14986:12602/1	60	+
chr1	228466798	228466799	A00252:294:H3YWTDSX5:4:1167:13648:2644	60	+
chr1	228490671	228490672	A00252:294:H3YWTDSX5:4:1223:29487:8970/1	60	-
chr1	228491665	228491666	A00252:294:H3YWTDSX5:4:1103:4607:10128/1	60	+
chr1	228491666	228491667	A00252:294:H3YWTDSX5:4:2645:16875:33473	60	+
chr1	228493482	228493483	A00252:294:H3YWTDSX5:4:1127:22788:12211	60	-
chr1	228496577	228496578	A00252:294:H3YWTDSX5:4:1121:29875:35289/1	60	+
chr1	228654392	228654393	A00252:294:H3YWTDSX5:4:1120:10294:24518/1	60	-
chr1	228655265	228655266	A00252:294:H3YWTDSX5:4:1573:14733:2425	60	-
chr1	228666588	228666589	A00252:294:H3YWTDSX5:4:1101:28113:25786/1	60	-
chr1	229140144	229140145	A00252:294:H3YWTDSX5:4:1104:31232:22921/1	60	+
chr1	229143379	229143380	A00252:294:H3YWTDSX5:4:2448:12075:29669	60	-
chr1	229284889	229284890	A00252:294:H3YWTDSX5:4:1103:9751:29277	60	-
chr1	229290519	229290520	A00252:294:H3YWTDSX5:4:1222:15564:29606/1	60	-
chr1	229302718	229302719	A00252:294:H3YWTDSX5:4:1237:18376:23202/1	60	+
chr1	229308941	229308942	A00252:294:H3YWTDSX5:4:1567:5909:25504	60	-
chr1	229310157	229310158	A00252:294:H3YWTDSX5:4:1234:14977:22545/1	60	-
chr1	229321078	229321079	A00252:294:H3YWTDSX5:4:1168:32344:21872/1	60	+
chr1	229322201	229322202	A00252:294:H3YWTDSX5:4:1205:10936:29293/1	60	-
chr1	229490866	229490867	A00252:294:H3YWTDSX5:4:1377:27651:8453/1	60	-
chr1	229499598	229499599	A00252:294:H3YWTDSX5:4:2646:5556:14215/1	60	-
chr1	229499599	229499600	A00252:294:H3YWTDSX5:4:1150:2230:31438/1	60	-
chr1	229607962	229607963	A00252:294:H3YWTDSX5:4:1110:25816:2049/1	60	+
chr1	229619048	229619049	A00252:294:H3YWTDSX5:4:1646:14434:7263/1	60	+
chr1	230173027	230173028	A00252:294:H3YWTDSX5:4:1114:11234:9987/1	60	-
chr1	230181185	230181186	A00252:294:H3YWTDSX5:4:1108:2239:11193/1	60	+
chr1	230209266	230209267	A00252:294:H3YWTDSX5:4:1327:26521:34460/1	60	-
chr1	230217066	230217067	A00252:294:H3YWTDSX5:4:1611:22634:3208/1	60	-
chr1	230241224	230241225	A00252:294:H3YWTDSX5:4:1645:20509:26334	60	+
chr1	230955773	230955774	A00252:294:H3YWTDSX5:4:1150:16224:36667/1	60	+
chr1	230982791	230982792	A00252:294:H3YWTDSX5:4:1169:31322:36761/1	60	+
chr1	231249609	231249610	A00252:294:H3YWTDSX5:4:1269:25066:35415/1	60	-
chr1	231349559	231349560	A00252:294:H3YWTDSX5:4:1610:20934:35900	60	+
chr1	231350007	231350008	A00252:294:H3YWTDSX5:4:1137:30599:26835/1	60	+
chr1	231661335	231661336	A00252:294:H3YWTDSX5:4:1208:14217:13463/1	60	-
chr1	232459873	232459874	A00252:294:H3YWTDSX5:4:1112:23936:18427/1	60	+
chr1	232808718	232808719	A00252:294:H3YWTDSX5:4:1241:6641:13839/1	60	-
chr1	233225207	233225208	A00252:294:H3YWTDSX5:4:1122:20311:22326/1	60	-
chr1	233250999	233251000	A00252:294:H3YWTDSX5:4:1122:31385:17487/1	60	-
chr1	233266662	233266663	A00252:294:H3YWTDSX5:4:1207:24704:36135/1	60	+
chr1	235175774	235175775	A00252:294:H3YWTDSX5:4:1125:28131:29637/1	60	-
chr1	235221152	235221153	A00252:294:H3YWTDSX5:4:1122:5403:7279/1	60	+
chr1	235245881	235245882	A00252:294:H3YWTDSX5:4:1120:16631:6965/1	60	+
chr1	235408563	235408564	A00252:294:H3YWTDSX5:4:1128:32136:13369/1	60	-
chr1	236227020	236227021	A00252:294:H3YWTDSX5:4:2573:11541:22827	60	+
chr1	236893608	236893609	A00252:294:H3YWTDSX5:4:1104:6316:36072/1	60	+
chr1	238929713	238929714	A00252:294:H3YWTDSX5:4:2141:15845:22889/1	60	-
chr1	244420955	244420956	A00252:294:H3YWTDSX5:4:2229:31611:36949	60	+
chr1	244427548	244427549	A00252:294:H3YWTDSX5:4:1262:12283:23109	60	+
chr1	244470440	244470441	A00252:294:H3YWTDSX5:4:1256:11595:1125	60	-
chr1	244852371	244852372	A00252:294:H3YWTDSX5:4:1636:17155:29262	60	+
chr1	245004712	245004713	A00252:294:H3YWTDSX5:4:1538:24017:28432	60	-
chr1	245061714	245061715	A00252:294:H3YWTDSX5:4:1247:14290:12054/1	60	+
chr1	246031242	246031243	A00252:294:H3YWTDSX5:4:1144:25617:1830	60	+
chr1	246647088	246647089	A00252:294:H3YWTDSX5:4:2316:17264:15546/1	60	-
chr1	246863863	246863864	A00252:294:H3YWTDSX5:4:1245:9579:13667	60	+
chr1	247322886	247322887	A00252:294:H3YWTDSX5:4:2206:28320:27085	60	-
chr10	57743	57744	A00252:294:H3YWTDSX5:4:1646:13132:1251	60	+
chr10	996627	996628	A00252:294:H3YWTDSX5:4:1161:29188:21731/1	60	+
chr10	5426051	5426052	A00252:294:H3YWTDSX5:4:1167:13286:31391/1	60	+
chr10	6501039	6501040	A00252:294:H3YWTDSX5:4:1565:29044:29496/1	60	+
chr10	6516776	6516777	A00252:294:H3YWTDSX5:4:1127:10248:8155/1	60	+
chr10	11168871	11168872	A00252:294:H3YWTDSX5:4:1101:32796:28604/1	60	+
chr10	12000237	12000238	A00252:294:H3YWTDSX5:4:1104:25599:28447/1	60	+
chr10	12000482	12000483	A00252:294:H3YWTDSX5:4:1457:27796:1908/1	60	-
chr10	12713176	12713177	A00252:294:H3YWTDSX5:4:1220:1985:19053/1	60	+
chr10	14577715	14577716	A00252:294:H3YWTDSX5:4:1104:2257:21245/1	60	+
chr10	16683606	16683607	A00252:294:H3YWTDSX5:4:1359:1181:1407/1	60	+
chr10	21708715	21708716	A00252:294:H3YWTDSX5:4:1452:15700:14747	60	+
chr10	21942117	21942118	A00252:294:H3YWTDSX5:4:1118:28691:31798/1	60	-
chr10	24687706	24687707	A00252:294:H3YWTDSX5:4:1145:1705:19601/1	60	+
chr10	26648602	26648603	A00252:294:H3YWTDSX5:4:1177:14362:5196/1	60	-
chr10	27090209	27090210	A00252:294:H3YWTDSX5:4:1359:28845:22326/1	60	-
chr10	28871076	28871077	A00252:294:H3YWTDSX5:4:1119:11632:10394/1	60	+
chr10	28983488	28983489	A00252:294:H3YWTDSX5:4:2615:27887:20541	60	+
chr10	29745759	29745760	A00252:294:H3YWTDSX5:4:1471:16215:32863	60	-
chr10	31198794	31198795	A00252:294:H3YWTDSX5:4:1104:22218:21339/1	60	+
chr10	31252524	31252525	A00252:294:H3YWTDSX5:4:1119:26775:12884/1	60	+
chr10	31344544	31344545	A00252:294:H3YWTDSX5:4:1120:26196:8719/1	60	+
chr10	31400484	31400485	A00252:294:H3YWTDSX5:4:1407:32877:33786/1	60	-
chr10	31807347	31807348	A00252:294:H3YWTDSX5:4:1513:4399:35008	60	-
chr10	32930968	32930969	A00252:294:H3YWTDSX5:4:1309:23818:6198/1	60	+
chr10	34207125	34207126	A00252:294:H3YWTDSX5:4:1312:14534:14356	60	-
chr10	34349131	34349132	A00252:294:H3YWTDSX5:4:1564:13593:25379/1	60	-
chr10	35527609	35527610	A00252:294:H3YWTDSX5:4:1121:16450:1517/1	60	+
chr10	35527611	35527612	A00252:294:H3YWTDSX5:4:1278:32307:6057/1	60	+
chr10	38045496	38045497	A00252:294:H3YWTDSX5:4:1149:31033:28745/1	60	+
chr10	38102547	38102548	A00252:294:H3YWTDSX5:4:1126:18683:30718/1	60	-
chr10	43185165	43185166	A00252:294:H3YWTDSX5:4:1469:27317:27258	60	-
chr10	47907132	47907133	A00252:294:H3YWTDSX5:4:1255:32452:14826/1	60	+
chr10	50450207	50450208	A00252:294:H3YWTDSX5:4:1543:4237:12461/1	60	-
chr10	52894390	52894391	A00252:294:H3YWTDSX5:4:1311:22625:36886/1	60	-
chr10	58265443	58265444	A00252:294:H3YWTDSX5:4:1147:25066:2033/1	60	+
chr10	58274364	58274365	A00252:294:H3YWTDSX5:4:1457:13783:12148	60	-
chr10	61619900	61619901	A00252:294:H3YWTDSX5:4:1215:9399:21245/1	60	+
chr10	61683589	61683590	A00252:294:H3YWTDSX5:4:1138:19253:12164/1	60	-
chr10	61958232	61958233	A00252:294:H3YWTDSX5:4:2659:5719:34757	60	+
chr10	62034806	62034807	A00252:294:H3YWTDSX5:4:2371:16441:36542	60	-
chr10	62071313	62071314	A00252:294:H3YWTDSX5:4:1121:23104:36119/1	60	+
chr10	62074697	62074698	A00252:294:H3YWTDSX5:4:1105:20826:15233/1	60	-
chr10	63962142	63962143	A00252:294:H3YWTDSX5:4:2262:22471:19304	60	+
chr10	67001163	67001164	A00252:294:H3YWTDSX5:4:2377:29270:12853/1	60	-
chr10	68037550	68037551	A00252:294:H3YWTDSX5:4:1141:23900:28635/1	60	+
chr10	68443442	68443443	A00252:294:H3YWTDSX5:4:2151:30662:6214	60	+
chr10	68638279	68638280	A00252:294:H3YWTDSX5:4:1160:27028:10629/1	60	+
chr10	68685540	68685541	A00252:294:H3YWTDSX5:4:2312:26847:35117/1	60	-
chr10	70827992	70827993	A00252:294:H3YWTDSX5:4:1118:1651:23860/1	60	-
chr10	72243236	72243237	A00252:294:H3YWTDSX5:4:2661:2166:14638/1	60	+
chr10	72455649	72455650	A00252:294:H3YWTDSX5:4:2448:18078:20243/1	60	-
chr10	72791317	72791318	A00252:294:H3YWTDSX5:4:1343:10664:8500	60	-
chr10	72861537	72861538	A00252:294:H3YWTDSX5:4:2647:4951:8844	60	-
chr10	73462990	73462991	A00252:294:H3YWTDSX5:4:2241:3224:16219	60	+
chr10	73832986	73832987	A00252:294:H3YWTDSX5:4:1125:10954:27414/1	60	+
chr10	74124725	74124726	A00252:294:H3YWTDSX5:4:1153:29839:12931/1	60	-
chr10	74248395	74248396	A00252:294:H3YWTDSX5:4:1545:10465:24565	60	-
chr10	74307498	74307499	A00252:294:H3YWTDSX5:4:1533:9435:22686/1	60	-
chr10	74386309	74386310	A00252:294:H3YWTDSX5:4:1665:8865:17816	60	-
chr10	74388866	74388867	A00252:294:H3YWTDSX5:4:1205:14082:27289/1	60	+
chr10	74503171	74503172	A00252:294:H3YWTDSX5:4:2248:16052:22842/1	60	-
chr10	74529092	74529093	A00252:294:H3YWTDSX5:4:1643:24099:5462/1	60	+
chr10	74597646	74597647	A00252:294:H3YWTDSX5:4:1115:4942:21825/1	60	+
chr10	74597648	74597649	A00252:294:H3YWTDSX5:4:1523:3088:15045	60	+
chr10	74811108	74811109	A00252:294:H3YWTDSX5:4:2632:20057:30937/1	60	-
chr10	74917010	74917011	A00252:294:H3YWTDSX5:4:1126:12463:18004/1	60	+
chr10	74917011	74917012	A00252:294:H3YWTDSX5:4:2646:20645:22748/1	60	+
chr10	79472564	79472565	A00252:294:H3YWTDSX5:4:1318:7039:4946/1	60	-
chr10	79762485	79762486	A00252:294:H3YWTDSX5:4:1355:26440:33505/1	60	+
chr10	81852290	81852291	A00252:294:H3YWTDSX5:4:2632:9742:6840/1	60	-
chr10	84494764	84494765	A00252:294:H3YWTDSX5:4:1131:31403:1329/1	60	-
chr10	86826270	86826271	A00252:294:H3YWTDSX5:4:1169:31195:25582/1	60	-
chr10	87726292	87726293	A00252:294:H3YWTDSX5:4:1674:13657:12054/1	60	-
chr10	87785846	87785847	A00252:294:H3YWTDSX5:4:1163:5312:31422/1	60	-
chr10	87962158	87962159	A00252:294:H3YWTDSX5:4:1174:27597:16094/1	60	+
chr10	88298209	88298210	A00252:294:H3YWTDSX5:4:1328:25373:18161	60	-
chr10	88373464	88373465	A00252:294:H3YWTDSX5:4:1343:13982:31187/1	60	+
chr10	89718582	89718583	A00252:294:H3YWTDSX5:4:1125:9227:22200/1	60	+
chr10	91461051	91461052	A00252:294:H3YWTDSX5:4:1103:10221:26021/1	60	+
chr10	91845032	91845033	A00252:294:H3YWTDSX5:4:2536:23023:24925	60	-
chr10	91940040	91940041	A00252:294:H3YWTDSX5:4:1273:11577:15405	60	-
chr10	91940041	91940042	A00252:294:H3YWTDSX5:4:1555:7193:20713	60	-
chr10	92143466	92143467	A00252:294:H3YWTDSX5:4:1503:5050:32221	60	+
chr10	92206973	92206974	A00252:294:H3YWTDSX5:4:1142:31584:1861/1	60	-
chr10	92317788	92317789	A00252:294:H3YWTDSX5:4:1271:32407:18349/1	60	-
chr10	92894304	92894305	A00252:294:H3YWTDSX5:4:1101:24252:14278/1	60	+
chr10	92894306	92894307	A00252:294:H3YWTDSX5:4:2151:19488:1924	60	+
chr10	92912131	92912132	A00252:294:H3YWTDSX5:4:1109:2284:35008/1	60	+
chr10	92935896	92935897	A00252:294:H3YWTDSX5:4:1246:29333:13557/1	60	-
chr10	92949297	92949298	A00252:294:H3YWTDSX5:4:1118:13648:36401/1	60	+
chr10	93690775	93690776	A00252:294:H3YWTDSX5:4:1276:8757:10394	60	-
chr10	96922836	96922837	A00252:294:H3YWTDSX5:4:1125:6506:29262/1	60	+
chr10	96952993	96952994	A00252:294:H3YWTDSX5:4:2608:7789:31798	60	-
chr10	97179278	97179279	A00252:294:H3YWTDSX5:4:1145:25644:27461/1	60	+
chr10	99510047	99510048	A00252:294:H3YWTDSX5:4:1136:17942:10958	60	+
chr10	99616704	99616705	A00252:294:H3YWTDSX5:4:1670:27968:31454	60	-
chr10	100162345	100162346	A00252:294:H3YWTDSX5:4:2239:30843:12915/1	60	-
chr10	100162715	100162716	A00252:294:H3YWTDSX5:4:1342:14778:12712/1	60	+
chr10	100368081	100368082	A00252:294:H3YWTDSX5:4:2621:7139:11224	60	-
chr10	100839820	100839821	A00252:294:H3YWTDSX5:4:1465:31123:11866/1	60	-
chr10	100921608	100921609	A00252:294:H3YWTDSX5:4:2427:17842:9251	60	-
chr10	100925486	100925487	A00252:294:H3YWTDSX5:4:1127:23140:32800/1	60	+
chr10	101367283	101367284	A00252:294:H3YWTDSX5:4:1111:27218:21981	60	+
chr10	101423591	101423592	A00252:294:H3YWTDSX5:4:1153:26503:34240/1	60	+
chr10	101430178	101430179	A00252:294:H3YWTDSX5:4:1105:7645:20713/1	60	-
chr10	101433639	101433640	A00252:294:H3YWTDSX5:4:1529:7148:6762	60	-
chr10	101438658	101438659	A00252:294:H3YWTDSX5:4:2275:22896:32440	60	-
chr10	101809201	101809202	A00252:294:H3YWTDSX5:4:1113:17535:29074/1	60	-
chr10	101969196	101969197	A00252:294:H3YWTDSX5:4:2208:31250:12931	60	+
chr10	101974276	101974277	A00252:294:H3YWTDSX5:4:1270:30255:15468/1	60	+
chr10	101979514	101979515	A00252:294:H3YWTDSX5:4:1157:16025:33379/1	60	+
chr10	102274323	102274324	A00252:294:H3YWTDSX5:4:1109:22083:29089/1	60	-
chr10	102286249	102286250	A00252:294:H3YWTDSX5:4:1105:4562:21167/1	60	+
chr10	102694405	102694406	A00252:294:H3YWTDSX5:4:2172:28872:23093	60	-
chr10	102694406	102694407	A00252:294:H3YWTDSX5:4:1132:19768:36417/1	60	-
chr10	102775562	102775563	A00252:294:H3YWTDSX5:4:1107:7771:29262/1	60	-
chr10	102858383	102858384	A00252:294:H3YWTDSX5:4:2458:19831:8437	60	-
chr10	103100424	103100425	A00252:294:H3YWTDSX5:4:1126:29640:2816/1	60	+
chr10	103333384	103333385	A00252:294:H3YWTDSX5:4:1238:13792:19085/1	60	-
chr10	105551913	105551914	A00252:294:H3YWTDSX5:4:1306:28185:6934	60	-
chr10	110953552	110953553	A00252:294:H3YWTDSX5:4:2657:17571:18427	60	-
chr10	110968665	110968666	A00252:294:H3YWTDSX5:4:1130:23176:26130/1	60	-
chr10	110986702	110986703	A00252:294:H3YWTDSX5:4:1466:12011:11365/1	60	+
chr10	111008704	111008705	A00252:294:H3YWTDSX5:4:2153:17562:33442	60	+
chr10	112392366	112392367	A00252:294:H3YWTDSX5:4:2109:15483:19695/1	60	+
chr10	113905774	113905775	A00252:294:H3YWTDSX5:4:1129:11189:6370/1	60	+
chr10	114454438	114454439	A00252:294:H3YWTDSX5:4:1101:9417:18803/1	60	+
chr10	114454439	114454440	A00252:294:H3YWTDSX5:4:1355:7690:15749/1	60	+
chr10	114838162	114838163	A00252:294:H3YWTDSX5:4:2554:24406:10817	60	+
chr10	115564135	115564136	A00252:294:H3YWTDSX5:4:1106:26684:14450/1	60	+
chr10	117102683	117102684	A00252:294:H3YWTDSX5:4:1263:22028:29559/1	60	+
chr10	117157531	117157532	A00252:294:H3YWTDSX5:4:1121:18819:11412/1	60	-
chr10	117360145	117360146	A00252:294:H3YWTDSX5:4:1101:20238:21856/1	60	+
chr10	118006224	118006225	A00252:294:H3YWTDSX5:4:1102:22788:12587/1	60	-
chr10	118039400	118039401	A00252:294:H3YWTDSX5:4:2341:23674:29152	60	-
chr10	118152517	118152518	A00252:294:H3YWTDSX5:4:1668:9860:32221/1	60	-
chr10	119061283	119061284	A00252:294:H3YWTDSX5:4:2227:26422:12305	60	-
chr10	119830552	119830553	A00252:294:H3YWTDSX5:4:1132:18050:6918/1	60	+
chr10	119910646	119910647	A00252:294:H3YWTDSX5:4:1117:13602:5478/1	60	-
chr10	120867353	120867354	A00252:294:H3YWTDSX5:4:2233:27371:17581/1	60	+
chr10	120876615	120876616	A00252:294:H3YWTDSX5:4:1103:27841:18458	60	+
chr10	123095988	123095989	A00252:294:H3YWTDSX5:4:1414:7292:16188/1	60	+
chr10	123158790	123158791	A00252:294:H3YWTDSX5:4:1462:26585:31657	60	-
chr10	123158793	123158794	A00252:294:H3YWTDSX5:4:1107:10212:21590/1	60	-
chr10	124776047	124776048	A00252:294:H3YWTDSX5:4:1415:6912:29309	60	+
chr10	124779033	124779034	A00252:294:H3YWTDSX5:4:1113:30725:21762/1	60	-
chr10	128147260	128147261	A00252:294:H3YWTDSX5:4:2403:21486:16031	60	+
chr10	130123081	130123082	A00252:294:H3YWTDSX5:4:2261:26106:12853	60	-
chr10	133488048	133488049	A00252:294:H3YWTDSX5:4:1102:19958:19961/1	60	+
chr10	133500978	133500979	A00252:294:H3YWTDSX5:4:2478:3595:5024	60	-
chr10	133501088	133501089	A00252:294:H3YWTDSX5:4:1111:14488:13870/1	60	-
chr11	226275	226276	A00252:294:H3YWTDSX5:4:1136:19741:17143/1	60	-
chr11	228570	228571	A00252:294:H3YWTDSX5:4:1149:13259:30499/1	60	-
chr11	244554	244555	A00252:294:H3YWTDSX5:4:1105:15582:33207/1	60	+
chr11	244578	244579	A00252:294:H3YWTDSX5:4:1362:16577:35869	60	-
chr11	245212	245213	A00252:294:H3YWTDSX5:4:1107:11125:13964/1	60	+
chr11	245213	245214	A00252:294:H3YWTDSX5:4:2261:12183:29543	60	+
chr11	246943	246944	A00252:294:H3YWTDSX5:4:1144:26603:14967/1	60	-
chr11	247082	247083	A00252:294:H3YWTDSX5:4:2468:3504:12101	60	-
chr11	261352	261353	A00252:294:H3YWTDSX5:4:2662:19859:4914	60	-
chr11	324248	324249	A00252:294:H3YWTDSX5:4:1613:18873:5619/1	60	+
chr11	333693	333694	A00252:294:H3YWTDSX5:4:1248:26521:9314/1	60	-
chr11	340139	340140	A00252:294:H3YWTDSX5:4:1126:14877:4022/1	60	-
chr11	341004	341005	A00252:294:H3YWTDSX5:4:1662:17173:27696	60	+
chr11	692629	692630	A00252:294:H3YWTDSX5:4:1416:14154:18521/1	60	+
chr11	752503	752504	A00252:294:H3YWTDSX5:4:1235:18918:19319/1	60	+
chr11	757098	757099	A00252:294:H3YWTDSX5:4:2209:14814:14559	60	-
chr11	758586	758587	A00252:294:H3YWTDSX5:4:1134:30563:4225/1	60	+
chr11	783399	783400	A00252:294:H3YWTDSX5:4:1213:20726:11115/1	60	+
chr11	802522	802523	A00252:294:H3YWTDSX5:4:1341:7672:8359	60	-
chr11	802523	802524	A00252:294:H3YWTDSX5:4:1436:2085:1814	60	-
chr11	928201	928202	A00252:294:H3YWTDSX5:4:1103:15980:5713/1	60	-
chr11	3388181	3388182	A00252:294:H3YWTDSX5:4:1126:29830:31579/1	60	+
chr11	3984155	3984156	A00252:294:H3YWTDSX5:4:1431:23511:19820	60	+
chr11	4019921	4019922	A00252:294:H3YWTDSX5:4:1240:31810:20071	60	-
chr11	9685789	9685790	A00252:294:H3YWTDSX5:4:1318:10149:11584/1	60	-
chr11	9951859	9951860	A00252:294:H3YWTDSX5:4:1159:20283:11475/1	60	+
chr11	9953970	9953971	A00252:294:H3YWTDSX5:4:1178:31349:28729/1	60	+
chr11	10051346	10051347	A00252:294:H3YWTDSX5:4:1450:18114:1736	60	-
chr11	10126746	10126747	A00252:294:H3YWTDSX5:4:1369:18358:34507	60	-
chr11	10801707	10801708	A00252:294:H3YWTDSX5:4:1111:1407:4961/1	60	+
chr11	11926874	11926875	A00252:294:H3YWTDSX5:4:2642:3540:17675	60	-
chr11	11950578	11950579	A00252:294:H3YWTDSX5:4:1126:21748:34460/1	60	+
chr11	14767342	14767343	A00252:294:H3YWTDSX5:4:1358:19352:2002/1	60	+
chr11	18347534	18347535	A00252:294:H3YWTDSX5:4:1218:19614:26412	60	-
chr11	26581614	26581615	A00252:294:H3YWTDSX5:4:2642:22290:26099	60	-
chr11	28116579	28116580	A00252:294:H3YWTDSX5:4:1167:8648:32252/1	60	-
chr11	28124540	28124541	A00252:294:H3YWTDSX5:4:1106:8784:22341/1	60	+
chr11	31137517	31137518	A00252:294:H3YWTDSX5:4:1522:27760:16532/1	60	+
chr11	31603618	31603619	A00252:294:H3YWTDSX5:4:1144:19804:6167	60	-
chr11	32882715	32882716	A00252:294:H3YWTDSX5:4:2306:3016:20838	60	+
chr11	32926887	32926888	A00252:294:H3YWTDSX5:4:1110:1316:13448/1	60	+
chr11	32927420	32927421	A00252:294:H3YWTDSX5:4:2604:9625:22764	60	+
chr11	32929225	32929226	A00252:294:H3YWTDSX5:4:1220:28845:20447/1	60	+
chr11	33153293	33153294	A00252:294:H3YWTDSX5:4:1176:9769:10708/1	60	+
chr11	33187424	33187425	A00252:294:H3YWTDSX5:4:1271:27371:14074/1	60	+
chr11	33982153	33982154	A00252:294:H3YWTDSX5:4:1458:8992:4570/1	60	+
chr11	34054387	34054388	A00252:294:H3YWTDSX5:4:1128:13503:4429/1	60	+
chr11	34972922	34972923	A00252:294:H3YWTDSX5:4:1115:5457:29637/1	60	+
chr11	34999299	34999300	A00252:294:H3YWTDSX5:4:1130:16514:6355/1	60	+
chr11	36404311	36404312	A00252:294:H3YWTDSX5:4:1153:1904:23390	60	-
chr11	36663094	36663095	A00252:294:H3YWTDSX5:4:1108:2700:8422/1	60	-
chr11	40891959	40891960	A00252:294:H3YWTDSX5:4:1316:28004:22874/1	60	-
chr11	42761537	42761538	A00252:294:H3YWTDSX5:4:1140:6949:21136	60	-
chr11	43442714	43442715	A00252:294:H3YWTDSX5:4:1211:6334:28369/1	60	-
chr11	43454274	43454275	A00252:294:H3YWTDSX5:4:1262:27208:17456/1	60	+
chr11	44012478	44012479	A00252:294:H3YWTDSX5:4:2124:16432:12038/1	60	+
chr11	46032273	46032274	A00252:294:H3YWTDSX5:4:1514:9299:3474/1	60	+
chr11	46082082	46082083	A00252:294:H3YWTDSX5:4:1204:1226:15170	60	-
chr11	46082904	46082905	A00252:294:H3YWTDSX5:4:2662:25192:1877/1	60	+
chr11	46263646	46263647	A00252:294:H3YWTDSX5:4:2205:16794:7592/1	60	+
chr11	46677846	46677847	A00252:294:H3YWTDSX5:4:1642:30074:34757/1	60	+
chr11	46958095	46958096	A00252:294:H3YWTDSX5:4:1532:22083:34976/1	60	-
chr11	46971850	46971851	A00252:294:H3YWTDSX5:4:1168:16631:20118/1	60	+
chr11	46981920	46981921	A00252:294:H3YWTDSX5:4:1103:11903:29872/1	60	+
chr11	47081202	47081203	A00252:294:H3YWTDSX5:4:2347:14651:27774/1	60	+
chr11	50085914	50085915	A00252:294:H3YWTDSX5:4:1151:16116:36292	60	+
chr11	57178942	57178943	A00252:294:H3YWTDSX5:4:1143:16369:21198/1	60	-
chr11	59695634	59695635	A00252:294:H3YWTDSX5:4:1155:15727:33771/1	60	-
chr11	60836319	60836320	A00252:294:H3YWTDSX5:4:2203:8178:6292	60	-
chr11	61403668	61403669	A00252:294:H3YWTDSX5:4:1116:6912:4820	60	-
chr11	61442789	61442790	A00252:294:H3YWTDSX5:4:1104:24144:24111/1	60	+
chr11	61442790	61442791	A00252:294:H3YWTDSX5:4:1166:26883:7623/1	60	+
chr11	61442791	61442792	A00252:294:H3YWTDSX5:4:2151:29875:3192/1	60	+
chr11	61794626	61794627	A00252:294:H3YWTDSX5:4:1105:20130:29872/1	60	+
chr11	61995984	61995985	A00252:294:H3YWTDSX5:4:1129:16984:23672/1	60	-
chr11	62357340	62357341	A00252:294:H3YWTDSX5:4:1219:25807:10363	60	+
chr11	62579489	62579490	A00252:294:H3YWTDSX5:4:2427:4625:19147/1	60	+
chr11	62639684	62639685	A00252:294:H3YWTDSX5:4:1109:19488:17550/1	60	-
chr11	62662892	62662893	A00252:294:H3YWTDSX5:4:2141:8015:36605	60	-
chr11	62666518	62666519	A00252:294:H3YWTDSX5:4:2541:30047:10034/1	60	-
chr11	62721075	62721076	A00252:294:H3YWTDSX5:4:1152:15094:31328/1	60	+
chr11	62721526	62721527	A00252:294:H3YWTDSX5:4:1147:16622:26741/1	60	+
chr11	62730993	62730994	A00252:294:H3YWTDSX5:4:1117:8784:34648/1	60	+
chr11	62732997	62732998	A00252:294:H3YWTDSX5:4:1102:24831:27524/1	60	+
chr11	62732998	62732999	A00252:294:H3YWTDSX5:4:2647:10854:6261	60	+
chr11	62732999	62733000	A00252:294:H3YWTDSX5:4:1651:5602:23688	60	+
chr11	62734625	62734626	A00252:294:H3YWTDSX5:4:1118:18855:11287	60	+
chr11	62809560	62809561	A00252:294:H3YWTDSX5:4:2201:30318:15577/1	60	-
chr11	62815728	62815729	A00252:294:H3YWTDSX5:4:1163:30337:17049/1	60	+
chr11	62857779	62857780	A00252:294:H3YWTDSX5:4:1101:8151:25629/1	60	+
chr11	62857781	62857782	A00252:294:H3YWTDSX5:4:1374:17698:11976	60	+
chr11	62859496	62859497	A00252:294:H3YWTDSX5:4:1207:3911:23641/1	60	-
chr11	62876290	62876291	A00252:294:H3YWTDSX5:4:1659:7581:27367/1	60	+
chr11	62883229	62883230	A00252:294:H3YWTDSX5:4:1445:18882:2315/1	60	-
chr11	63073710	63073711	A00252:294:H3YWTDSX5:4:1575:24352:30827	60	-
chr11	63531920	63531921	A00252:294:H3YWTDSX5:4:2151:26295:5134/1	60	-
chr11	63531922	63531923	A00252:294:H3YWTDSX5:4:1110:16468:28291/1	60	-
chr11	63643183	63643184	A00252:294:H3YWTDSX5:4:1667:20265:8625/1	60	-
chr11	63644380	63644381	A00252:294:H3YWTDSX5:4:1211:14922:8985	60	-
chr11	63668908	63668909	A00252:294:H3YWTDSX5:4:1376:15971:8265/1	60	-
chr11	63690931	63690932	A00252:294:H3YWTDSX5:4:2550:27633:20948	60	-
chr11	63705160	63705161	A00252:294:H3YWTDSX5:4:1425:21983:8750/1	60	+
chr11	63714102	63714103	A00252:294:H3YWTDSX5:4:1115:10583:10708/1	60	-
chr11	63723507	63723508	A00252:294:H3YWTDSX5:4:1108:13304:21277/1	60	+
chr11	63724783	63724784	A00252:294:H3YWTDSX5:4:1614:14724:30937/1	60	-
chr11	63755468	63755469	A00252:294:H3YWTDSX5:4:2115:1561:26647/1	60	-
chr11	63755470	63755471	A00252:294:H3YWTDSX5:4:1105:10664:28166/1	60	-
chr11	63756681	63756682	A00252:294:H3YWTDSX5:4:1111:32443:17534/1	60	+
chr11	63855744	63855745	A00252:294:H3YWTDSX5:4:1230:14651:13683/1	60	-
chr11	63858954	63858955	A00252:294:H3YWTDSX5:4:1327:11306:36573/1	60	-
chr11	64190641	64190642	A00252:294:H3YWTDSX5:4:1115:11351:33051/1	60	+
chr11	64198875	64198876	A00252:294:H3YWTDSX5:4:1111:17300:13448/1	60	+
chr11	64365724	64365725	A00252:294:H3YWTDSX5:4:1166:14326:23829/1	60	-
chr11	64771315	64771316	A00252:294:H3YWTDSX5:4:1130:24994:2597/1	60	-
chr11	64773873	64773874	A00252:294:H3YWTDSX5:4:1467:2682:34037/1	60	-
chr11	64774694	64774695	A00252:294:H3YWTDSX5:4:1104:18195:12211	60	-
chr11	64873369	64873370	A00252:294:H3YWTDSX5:4:2321:13566:12085	60	-
chr11	64900153	64900154	A00252:294:H3YWTDSX5:4:1560:28772:8672/1	60	-
chr11	65019256	65019257	A00252:294:H3YWTDSX5:4:1107:32154:14121	60	+
chr11	65124600	65124601	A00252:294:H3YWTDSX5:4:2104:26964:15342/1	60	+
chr11	65194734	65194735	A00252:294:H3YWTDSX5:4:1255:7229:29825/1	60	+
chr11	65196049	65196050	A00252:294:H3YWTDSX5:4:1103:29966:2065/1	60	+
chr11	65197334	65197335	A00252:294:H3YWTDSX5:4:1103:15591:8234/1	60	+
chr11	65289791	65289792	A00252:294:H3YWTDSX5:4:1117:26069:1329/1	60	-
chr11	65428198	65428199	A00252:294:H3YWTDSX5:4:2436:29017:31767	60	-
chr11	65428200	65428201	A00252:294:H3YWTDSX5:4:2602:31819:35086	60	-
chr11	65429782	65429783	A00252:294:H3YWTDSX5:4:2373:12834:6684	60	-
chr11	65430187	65430188	A00252:294:H3YWTDSX5:4:1167:7048:2425/1	60	+
chr11	65430639	65430640	A00252:294:H3YWTDSX5:4:1245:6253:3396/1	60	-
chr11	65433480	65433481	A00252:294:H3YWTDSX5:4:2263:26069:25848	60	-
chr11	65433526	65433527	A00252:294:H3YWTDSX5:4:1153:12120:26334/1	60	-
chr11	65434298	65434299	A00252:294:H3YWTDSX5:4:1144:8015:13025/1	60	-
chr11	65502752	65502753	A00252:294:H3YWTDSX5:4:1126:28791:18662/1	60	+
chr11	65503467	65503468	A00252:294:H3YWTDSX5:4:1252:23701:22310/1	60	+
chr11	65505482	65505483	A00252:294:H3YWTDSX5:4:2530:12807:28025	60	+
chr11	65505483	65505484	A00252:294:H3YWTDSX5:4:2151:31340:4225	60	+
chr11	65621291	65621292	A00252:294:H3YWTDSX5:4:1536:13449:9659/1	60	+
chr11	65968394	65968395	A00252:294:H3YWTDSX5:4:2647:8160:5603	60	+
chr11	65968395	65968396	A00252:294:H3YWTDSX5:4:1306:16966:34882	60	+
chr11	65995389	65995390	A00252:294:H3YWTDSX5:4:1105:15691:21652/1	60	+
chr11	66061952	66061953	A00252:294:H3YWTDSX5:4:1153:10881:15076/1	60	+
chr11	66062131	66062132	A00252:294:H3YWTDSX5:4:1127:14073:27054/1	60	+
chr11	66063146	66063147	A00252:294:H3YWTDSX5:4:1263:24650:23140/1	60	-
chr11	66065129	66065130	A00252:294:H3YWTDSX5:4:2134:1452:29246	60	-
chr11	66153348	66153349	A00252:294:H3YWTDSX5:4:1153:8278:12821/1	60	-
chr11	66173330	66173331	A00252:294:H3YWTDSX5:4:1167:10348:20917/1	60	+
chr11	66270848	66270849	A00252:294:H3YWTDSX5:4:1103:1913:34053	60	-
chr11	66352634	66352635	A00252:294:H3YWTDSX5:4:1105:19199:26506/1	60	-
chr11	66536134	66536135	A00252:294:H3YWTDSX5:4:1104:11017:29622/1	60	+
chr11	66536135	66536136	A00252:294:H3YWTDSX5:4:2368:2501:1908	60	+
chr11	66622172	66622173	A00252:294:H3YWTDSX5:4:2638:14226:15452/1	60	-
chr11	66766453	66766454	A00252:294:H3YWTDSX5:4:2234:18475:26349	60	-
chr11	66768206	66768207	A00252:294:H3YWTDSX5:4:1104:28519:33818/1	60	+
chr11	66792273	66792274	A00252:294:H3YWTDSX5:4:1527:31476:22247	60	-
chr11	66812314	66812315	A00252:294:H3YWTDSX5:4:1135:26250:9565/1	60	-
chr11	67137567	67137568	A00252:294:H3YWTDSX5:4:1139:19144:11287/1	60	+
chr11	67141080	67141081	A00252:294:H3YWTDSX5:4:1460:26521:36746/1	60	+
chr11	67150777	67150778	A00252:294:H3YWTDSX5:4:1320:30309:24455/1	60	+
chr11	67158259	67158260	A00252:294:H3YWTDSX5:4:1123:20491:5572/1	60	-
chr11	67160575	67160576	A00252:294:H3YWTDSX5:4:1377:31394:22200	60	-
chr11	67176606	67176607	A00252:294:H3YWTDSX5:4:2319:18774:22388	60	-
chr11	67176981	67176982	A00252:294:H3YWTDSX5:4:1174:17083:30326/1	60	-
chr11	67196351	67196352	A00252:294:H3YWTDSX5:4:1104:13955:36276/1	60	+
chr11	67207784	67207785	A00252:294:H3YWTDSX5:4:1515:29062:1094/1	60	+
chr11	67209828	67209829	A00252:294:H3YWTDSX5:4:1106:24388:8469/1	60	+
chr11	67209830	67209831	A00252:294:H3YWTDSX5:4:1350:2654:21966	60	+
chr11	67218890	67218891	A00252:294:H3YWTDSX5:4:1405:3947:3129/1	60	+
chr11	67219304	67219305	A00252:294:H3YWTDSX5:4:1101:27805:23907/1	60	+
chr11	67249071	67249072	A00252:294:H3YWTDSX5:4:1125:7898:21621/1	60	-
chr11	67293554	67293555	A00252:294:H3YWTDSX5:4:1101:13006:36667/1	60	-
chr11	67297237	67297238	A00252:294:H3YWTDSX5:4:1149:6605:18850/1	60	-
chr11	67587683	67587684	A00252:294:H3YWTDSX5:4:1123:22878:10895/1	60	+
chr11	68094507	68094508	A00252:294:H3YWTDSX5:4:1144:1922:36198/1	60	+
chr11	68110559	68110560	A00252:294:H3YWTDSX5:4:1169:26657:31313/1	60	+
chr11	68175174	68175175	A00252:294:H3YWTDSX5:4:1102:19633:20024/1	60	+
chr11	68175176	68175177	A00252:294:H3YWTDSX5:4:2606:19877:25833/1	60	+
chr11	68183245	68183246	A00252:294:H3YWTDSX5:4:2409:2230:15655/1	60	+
chr11	68485734	68485735	A00252:294:H3YWTDSX5:4:1150:26205:25113/1	60	-
chr11	68492860	68492861	A00252:294:H3YWTDSX5:4:1320:24316:33739/1	60	+
chr11	68506094	68506095	A00252:294:H3YWTDSX5:4:1165:24523:16689/1	60	-
chr11	68559140	68559141	A00252:294:H3YWTDSX5:4:1156:17996:4319/1	60	-
chr11	68559389	68559390	A00252:294:H3YWTDSX5:4:1239:30391:9659/1	60	+
chr11	68564663	68564664	A00252:294:H3YWTDSX5:4:1144:21612:22232/1	60	+
chr11	68569712	68569713	A00252:294:H3YWTDSX5:4:1202:27525:36072/1	60	+
chr11	71970587	71970588	A00252:294:H3YWTDSX5:4:1424:26106:24972	60	-
chr11	72304269	72304270	A00252:294:H3YWTDSX5:4:1176:6587:21136/1	60	+
chr11	72368628	72368629	A00252:294:H3YWTDSX5:4:1431:25590:30906/1	60	-
chr11	72728098	72728099	A00252:294:H3YWTDSX5:4:1547:7925:17534	60	-
chr11	72855353	72855354	A00252:294:H3YWTDSX5:4:1219:9860:26960	60	+
chr11	72855355	72855356	A00252:294:H3YWTDSX5:4:2151:27019:11083	60	+
chr11	72886293	72886294	A00252:294:H3YWTDSX5:4:1131:26124:17143/1	60	+
chr11	72950297	72950298	A00252:294:H3YWTDSX5:4:2535:16586:27242	60	+
chr11	72961823	72961824	A00252:294:H3YWTDSX5:4:1117:26558:29105/1	60	+
chr11	73051839	73051840	A00252:294:H3YWTDSX5:4:1303:15058:10066	60	+
chr11	73069816	73069817	A00252:294:H3YWTDSX5:4:1162:10050:25848/1	60	-
chr11	73476020	73476021	A00252:294:H3YWTDSX5:4:1108:15619:14168/1	60	+
chr11	73628682	73628683	A00252:294:H3YWTDSX5:4:1345:18439:11443/1	60	+
chr11	73711358	73711359	A00252:294:H3YWTDSX5:4:1123:21187:19429/1	60	+
chr11	73740414	73740415	A00252:294:H3YWTDSX5:4:1552:1398:8547/1	60	+
chr11	74094636	74094637	A00252:294:H3YWTDSX5:4:1558:14733:35650/1	60	+
chr11	74193290	74193291	A00252:294:H3YWTDSX5:4:1137:23167:2472/1	60	-
chr11	74594230	74594231	A00252:294:H3YWTDSX5:4:1101:19723:24001/1	60	+
chr11	74776745	74776746	A00252:294:H3YWTDSX5:4:1311:25364:4022	60	+
chr11	74900145	74900146	A00252:294:H3YWTDSX5:4:1101:29894:31657/1	60	-
chr11	75912938	75912939	A00252:294:H3YWTDSX5:4:1150:28094:4617/1	60	+
chr11	77521411	77521412	A00252:294:H3YWTDSX5:4:1226:29731:26021/1	60	+
chr11	77710098	77710099	A00252:294:H3YWTDSX5:4:1273:18114:10817/1	60	+
chr11	77924775	77924776	A00252:294:H3YWTDSX5:4:1621:1642:30890/1	60	-
chr11	77967174	77967175	A00252:294:H3YWTDSX5:4:1144:31168:33802/1	60	+
chr11	78534777	78534778	A00252:294:H3YWTDSX5:4:1165:10122:29700/1	60	-
chr11	82925560	82925561	A00252:294:H3YWTDSX5:4:1414:30174:29919/1	60	+
chr11	86016387	86016388	A00252:294:H3YWTDSX5:4:1110:27064:4961/1	60	+
chr11	86028345	86028346	A00252:294:H3YWTDSX5:4:1101:20085:6370/1	60	-
chr11	87239313	87239314	A00252:294:H3YWTDSX5:4:1105:14868:2190/1	60	-
chr11	87496806	87496807	A00252:294:H3YWTDSX5:4:1128:19235:8343/1	60	+
chr11	90840012	90840013	A00252:294:H3YWTDSX5:4:1111:14416:19946/1	60	+
chr11	94584888	94584889	A00252:294:H3YWTDSX5:4:2369:14678:11381/1	60	-
chr11	94807043	94807044	A00252:294:H3YWTDSX5:4:1631:3260:7200	60	-
chr11	95821445	95821446	A00252:294:H3YWTDSX5:4:1259:10059:5447/1	60	-
chr11	95887832	95887833	A00252:294:H3YWTDSX5:4:1174:7211:16235/1	60	+
chr11	100364163	100364164	A00252:294:H3YWTDSX5:4:2643:10502:1892/1	60	-
chr11	102164188	102164189	A00252:294:H3YWTDSX5:4:1666:21676:33301	60	+
chr11	103210954	103210955	A00252:294:H3YWTDSX5:4:1242:8115:20431/1	60	-
chr11	105001466	105001467	A00252:294:H3YWTDSX5:4:2602:15248:11177/1	60	-
chr11	105224831	105224832	A00252:294:H3YWTDSX5:4:1143:25699:12524	60	-
chr11	107136806	107136807	A00252:294:H3YWTDSX5:4:2115:13232:10848	60	-
chr11	107407758	107407759	A00252:294:H3YWTDSX5:4:1429:30671:12336/1	60	+
chr11	107830934	107830935	A00252:294:H3YWTDSX5:4:1203:7066:23688/1	60	-
chr11	108104610	108104611	A00252:294:H3YWTDSX5:4:1129:19822:15060/1	60	-
chr11	108346107	108346108	A00252:294:H3YWTDSX5:4:1151:25997:2268/1	60	-
chr11	109658358	109658359	A00252:294:H3YWTDSX5:4:2158:14009:5400/1	60	+
chr11	109666528	109666529	A00252:294:H3YWTDSX5:4:1659:19849:11475	60	-
chr11	110240891	110240892	A00252:294:H3YWTDSX5:4:2567:8703:23171/1	60	+
chr11	115618762	115618763	A00252:294:H3YWTDSX5:4:2227:30074:25739/1	60	-
chr11	115618763	115618764	A00252:294:H3YWTDSX5:4:2523:2790:17722	60	-
chr11	116683328	116683329	A00252:294:H3YWTDSX5:4:1129:8576:6324/1	60	+
chr11	116894813	116894814	A00252:294:H3YWTDSX5:4:1406:27787:36276	60	-
chr11	116962960	116962961	A00252:294:H3YWTDSX5:4:2141:11885:12618	60	+
chr11	117079846	117079847	A00252:294:H3YWTDSX5:4:1168:18719:10394/1	60	+
chr11	117318800	117318801	A00252:294:H3YWTDSX5:4:1123:11460:33959/1	60	+
chr11	118448222	118448223	A00252:294:H3YWTDSX5:4:1109:27380:33567/1	60	+
chr11	118448223	118448224	A00252:294:H3YWTDSX5:4:2327:31503:34006	60	+
chr11	118466004	118466005	A00252:294:H3YWTDSX5:4:1105:3495:25081/1	60	+
chr11	118486209	118486210	A00252:294:H3YWTDSX5:4:1402:26431:16611	60	-
chr11	118553232	118553233	A00252:294:H3YWTDSX5:4:1628:14181:18161/1	60	-
chr11	118575383	118575384	A00252:294:H3YWTDSX5:4:2648:16089:4679	60	-
chr11	118582453	118582454	A00252:294:H3YWTDSX5:4:1158:21169:10692/1	60	+
chr11	118775776	118775777	A00252:294:H3YWTDSX5:4:1118:29234:28729/1	60	-
chr11	118783414	118783415	A00252:294:H3YWTDSX5:4:1105:28076:9439/1	60	+
chr11	119010568	119010569	A00252:294:H3YWTDSX5:4:2461:26078:16438	60	+
chr11	119045293	119045294	A00252:294:H3YWTDSX5:4:1112:31403:10974/1	60	+
chr11	119054878	119054879	A00252:294:H3YWTDSX5:4:1103:8296:2519/1	60	+
chr11	119054882	119054883	A00252:294:H3YWTDSX5:4:1175:17454:26553/1	60	+
chr11	119064390	119064391	A00252:294:H3YWTDSX5:4:1138:32443:17284/1	60	+
chr11	119096210	119096211	A00252:294:H3YWTDSX5:4:1108:7437:33004/1	60	-
chr11	119254493	119254494	A00252:294:H3YWTDSX5:4:1177:16477:6668/1	60	+
chr11	120605000	120605001	A00252:294:H3YWTDSX5:4:2124:28113:25723	60	+
chr11	121884196	121884197	A00252:294:H3YWTDSX5:4:1463:12472:28291/1	60	-
chr11	122810865	122810866	A00252:294:H3YWTDSX5:4:1125:24704:18818/1	60	-
chr11	124351759	124351760	A00252:294:H3YWTDSX5:4:1444:11216:6731	60	+
chr11	125636969	125636970	A00252:294:H3YWTDSX5:4:1124:10203:28902/1	60	-
chr11	125656483	125656484	A00252:294:H3YWTDSX5:4:1121:1624:2237/1	60	+
chr11	125663849	125663850	A00252:294:H3YWTDSX5:4:1541:12472:2801/1	60	+
chr11	127491633	127491634	A00252:294:H3YWTDSX5:4:1635:11812:11146	60	-
chr11	128221203	128221204	A00252:294:H3YWTDSX5:4:2545:2799:36088	60	+
chr11	128277179	128277180	A00252:294:H3YWTDSX5:4:1104:10719:11851/1	60	+
chr11	128304752	128304753	A00252:294:H3YWTDSX5:4:1107:19488:10848/1	60	+
chr11	128374974	128374975	A00252:294:H3YWTDSX5:4:1334:5710:31892/1	60	+
chr11	129020555	129020556	A00252:294:H3YWTDSX5:4:1378:17020:16783/1	60	-
chr11	131925661	131925662	A00252:294:H3YWTDSX5:4:1545:13621:10175/1	60	-
chr11	134232415	134232416	A00252:294:H3YWTDSX5:4:1138:15157:21981/1	60	+
chr12	283326	283327	A00252:294:H3YWTDSX5:4:1113:29966:5353/1	60	-
chr12	329068	329069	A00252:294:H3YWTDSX5:4:1134:6912:25207/1	60	+
chr12	438067	438068	A00252:294:H3YWTDSX5:4:1104:23674:9236/1	60	-
chr12	760019	760020	A00252:294:H3YWTDSX5:4:1105:5927:29575	60	-
chr12	775125	775126	A00252:294:H3YWTDSX5:4:1109:11279:34929/1	60	-
chr12	789915	789916	A00252:294:H3YWTDSX5:4:1119:17481:6684	60	+
chr12	802649	802650	A00252:294:H3YWTDSX5:4:1106:5484:25332/1	60	+
chr12	878262	878263	A00252:294:H3YWTDSX5:4:1272:6623:19225/1	60	+
chr12	910888	910889	A00252:294:H3YWTDSX5:4:1112:20229:26569/1	60	+
chr12	939996	939997	A00252:294:H3YWTDSX5:4:1228:21504:18724/1	60	+
chr12	1022395	1022396	A00252:294:H3YWTDSX5:4:1320:25238:22341/1	60	+
chr12	1034130	1034131	A00252:294:H3YWTDSX5:4:2218:7274:6230/1	60	-
chr12	1312722	1312723	A00252:294:H3YWTDSX5:4:1518:32967:33786	60	-
chr12	1439719	1439720	A00252:294:H3YWTDSX5:4:1131:15835:6057/1	60	+
chr12	1705232	1705233	A00252:294:H3YWTDSX5:4:1111:11360:26741/1	60	-
chr12	1761580	1761581	A00252:294:H3YWTDSX5:4:1328:26838:28181/1	60	-
chr12	1766101	1766102	A00252:294:H3YWTDSX5:4:1340:27787:8281	60	-
chr12	1768160	1768161	A00252:294:H3YWTDSX5:4:1131:26919:34491/1	60	+
chr12	1768172	1768173	A00252:294:H3YWTDSX5:4:1123:20374:34303/1	60	+
chr12	1778369	1778370	A00252:294:H3YWTDSX5:4:1101:5367:6527/1	60	+
chr12	1964714	1964715	A00252:294:H3YWTDSX5:4:2628:3206:34757/1	60	-
chr12	1967727	1967728	A00252:294:H3YWTDSX5:4:1142:3125:28792/1	60	-
chr12	1968711	1968712	A00252:294:H3YWTDSX5:4:1157:29559:15327/1	60	+
chr12	2810430	2810431	A00252:294:H3YWTDSX5:4:1107:5710:11475	60	-
chr12	2941010	2941011	A00252:294:H3YWTDSX5:4:1408:1208:24471/1	60	-
chr12	2941011	2941012	A00252:294:H3YWTDSX5:4:1442:6506:18208	60	-
chr12	3844557	3844558	A00252:294:H3YWTDSX5:4:1105:26901:17237/1	60	+
chr12	4193986	4193987	A00252:294:H3YWTDSX5:4:2604:31693:10441	60	+
chr12	4492635	4492636	A00252:294:H3YWTDSX5:4:1144:32904:2644/1	60	-
chr12	4891769	4891770	A00252:294:H3YWTDSX5:4:1148:16721:27289	60	+
chr12	6456251	6456252	A00252:294:H3YWTDSX5:4:1103:4544:1814	60	-
chr12	6512390	6512391	A00252:294:H3YWTDSX5:4:1564:3658:13463/1	60	+
chr12	6685076	6685077	A00252:294:H3YWTDSX5:4:1135:32452:32800/1	60	+
chr12	6788988	6788989	A00252:294:H3YWTDSX5:4:1114:22697:6825/1	60	+
chr12	6810378	6810379	A00252:294:H3YWTDSX5:4:1105:12536:29904/1	60	+
chr12	6835240	6835241	A00252:294:H3YWTDSX5:4:1101:23827:28072/1	60	-
chr12	6847758	6847759	A00252:294:H3YWTDSX5:4:1405:29098:3474/1	60	-
chr12	6856728	6856729	A00252:294:H3YWTDSX5:4:1101:6750:25269/1	60	+
chr12	6856729	6856730	A00252:294:H3YWTDSX5:4:2123:21215:31000/1	60	+
chr12	6932410	6932411	A00252:294:H3YWTDSX5:4:1411:26558:35305	60	-
chr12	7000233	7000234	A00252:294:H3YWTDSX5:4:1102:22137:14873/1	60	+
chr12	7006539	7006540	A00252:294:H3YWTDSX5:4:1114:12102:15436/1	60	+
chr12	7009061	7009062	A00252:294:H3YWTDSX5:4:1124:10682:14982	60	-
chr12	7652049	7652050	A00252:294:H3YWTDSX5:4:1459:3143:35869/1	60	+
chr12	8331908	8331909	A00252:294:H3YWTDSX5:4:1109:17011:9157	60	+
chr12	9083678	9083679	A00252:294:H3YWTDSX5:4:1404:27724:6731/1	60	-
chr12	9338587	9338588	A00252:294:H3YWTDSX5:4:1111:16830:10034/1	60	-
chr12	9374006	9374007	A00252:294:H3YWTDSX5:4:1419:22037:3615	60	+
chr12	10498212	10498213	A00252:294:H3YWTDSX5:4:1106:11297:9439/1	60	+
chr12	11883756	11883757	A00252:294:H3YWTDSX5:4:1128:19976:13604/1	60	-
chr12	11885633	11885634	A00252:294:H3YWTDSX5:4:1143:5999:22341/1	60	-
chr12	12608348	12608349	A00252:294:H3YWTDSX5:4:2210:7798:35947	60	-
chr12	14363239	14363240	A00252:294:H3YWTDSX5:4:1410:25898:32534	60	+
chr12	14445983	14445984	A00252:294:H3YWTDSX5:4:1102:4860:11350	60	-
chr12	17866285	17866286	A00252:294:H3YWTDSX5:4:1521:6397:15734	60	-
chr12	21866221	21866222	A00252:294:H3YWTDSX5:4:1145:1036:5603/1	60	+
chr12	22510417	22510418	A00252:294:H3YWTDSX5:4:1130:23375:14356/1	60	+
chr12	22514212	22514213	A00252:294:H3YWTDSX5:4:1103:10511:19914/1	60	+
chr12	22654031	22654032	A00252:294:H3YWTDSX5:4:1111:13756:24439/1	60	+
chr12	22664386	22664387	A00252:294:H3YWTDSX5:4:1146:2338:22701/1	60	-
chr12	22836419	22836420	A00252:294:H3YWTDSX5:4:2433:22878:36448	60	+
chr12	23513691	23513692	A00252:294:H3YWTDSX5:4:1125:5819:7686/1	60	-
chr12	24237759	24237760	A00252:294:H3YWTDSX5:4:1547:20021:29121/1	60	-
chr12	24825016	24825017	A00252:294:H3YWTDSX5:4:1577:5891:8469/1	60	-
chr12	26795789	26795790	A00252:294:H3YWTDSX5:4:1104:18891:5212/1	60	+
chr12	26795790	26795791	A00252:294:H3YWTDSX5:4:2645:27661:32737	60	+
chr12	26906404	26906405	A00252:294:H3YWTDSX5:4:1158:7211:33959	60	-
chr12	26957244	26957245	A00252:294:H3YWTDSX5:4:1107:3721:18490/1	60	-
chr12	27299508	27299509	A00252:294:H3YWTDSX5:4:1239:5873:6809/1	60	+
chr12	28296009	28296010	A00252:294:H3YWTDSX5:4:1244:30590:27226/1	60	+
chr12	28595043	28595044	A00252:294:H3YWTDSX5:4:1424:27154:4304	60	-
chr12	29195412	29195413	A00252:294:H3YWTDSX5:4:1110:11098:11412/1	60	-
chr12	29857571	29857572	A00252:294:H3YWTDSX5:4:1244:32325:14920/1	60	-
chr12	30909592	30909593	A00252:294:H3YWTDSX5:4:1164:13431:18458/1	60	-
chr12	32144820	32144821	A00252:294:H3YWTDSX5:4:1108:23122:22905/1	60	-
chr12	32593719	32593720	A00252:294:H3YWTDSX5:4:1114:9146:21997/1	60	+
chr12	32868419	32868420	A00252:294:H3YWTDSX5:4:2409:28040:35023/1	60	+
chr12	42240158	42240159	A00252:294:H3YWTDSX5:4:2609:27642:4617	60	-
chr12	42240159	42240160	A00252:294:H3YWTDSX5:4:1126:17047:15201	60	-
chr12	42949282	42949283	A00252:294:H3YWTDSX5:4:2544:10682:7153	60	-
chr12	43636364	43636365	A00252:294:H3YWTDSX5:4:1220:25798:4554	60	-
chr12	44570355	44570356	A00252:294:H3YWTDSX5:4:2202:18819:24345/1	60	-
chr12	45311028	45311029	A00252:294:H3YWTDSX5:4:1176:21224:35180/1	60	+
chr12	45358197	45358198	A00252:294:H3YWTDSX5:4:1109:16740:4993/1	60	+
chr12	45757486	45757487	A00252:294:H3YWTDSX5:4:1138:15185:2487/1	60	+
chr12	45814059	45814060	A00252:294:H3YWTDSX5:4:1114:32154:6762/1	60	+
chr12	46766267	46766268	A00252:294:H3YWTDSX5:4:2663:8106:33254	60	+
chr12	47211462	47211463	A00252:294:H3YWTDSX5:4:2463:27037:13964/1	60	+
chr12	47688032	47688033	A00252:294:H3YWTDSX5:4:2101:26494:21418	60	-
chr12	47700291	47700292	A00252:294:H3YWTDSX5:4:2455:9182:33019	60	-
chr12	48661752	48661753	A00252:294:H3YWTDSX5:4:1342:30129:29841/1	60	+
chr12	48666010	48666011	A00252:294:H3YWTDSX5:4:1118:24460:9064/1	60	+
chr12	48673637	48673638	A00252:294:H3YWTDSX5:4:1102:14479:20212/1	60	+
chr12	48678762	48678763	A00252:294:H3YWTDSX5:4:1170:29586:30592/1	60	-
chr12	48694363	48694364	A00252:294:H3YWTDSX5:4:1516:15917:26678/1	60	+
chr12	49057805	49057806	A00252:294:H3YWTDSX5:4:1435:31494:10379	60	+
chr12	49144183	49144184	A00252:294:H3YWTDSX5:4:1170:13449:16110/1	60	-
chr12	49270817	49270818	A00252:294:H3YWTDSX5:4:1307:18394:15311/1	60	+
chr12	49420824	49420825	A00252:294:H3YWTDSX5:4:1206:12545:10755/1	60	+
chr12	49427121	49427122	A00252:294:H3YWTDSX5:4:1160:10863:19680/1	60	+
chr12	49575587	49575588	A00252:294:H3YWTDSX5:4:1151:15817:33739/1	60	-
chr12	49686115	49686116	A00252:294:H3YWTDSX5:4:1442:4038:33912	60	-
chr12	49749460	49749461	A00252:294:H3YWTDSX5:4:1539:1443:1548/1	60	-
chr12	50004760	50004761	A00252:294:H3YWTDSX5:4:1102:15817:27352/1	60	-
chr12	50008775	50008776	A00252:294:H3YWTDSX5:4:1104:31611:1877	60	-
chr12	50108988	50108989	A00252:294:H3YWTDSX5:4:2428:27010:25817/1	60	-
chr12	50698874	50698875	A00252:294:H3YWTDSX5:4:1142:1371:18114/1	60	+
chr12	51021323	51021324	A00252:294:H3YWTDSX5:4:2265:6216:5869/1	60	+
chr12	51074138	51074139	A00252:294:H3YWTDSX5:4:1213:10809:13291	60	+
chr12	51096526	51096527	A00252:294:H3YWTDSX5:4:1127:16414:11036/1	60	-
chr12	51411191	51411192	A00252:294:H3YWTDSX5:4:1101:24487:35196/1	60	+
chr12	51604445	51604446	A00252:294:H3YWTDSX5:4:1148:29134:5134/1	60	+
chr12	51656767	51656768	A00252:294:H3YWTDSX5:4:2550:9453:3176/1	60	-
chr12	51701541	51701542	A00252:294:H3YWTDSX5:4:2118:1253:14747	60	-
chr12	52627009	52627010	A00252:294:H3YWTDSX5:4:1141:9543:9596/1	60	+
chr12	53024975	53024976	A00252:294:H3YWTDSX5:4:1470:27887:22263	60	+
chr12	53386762	53386763	A00252:294:H3YWTDSX5:4:1111:3097:35571	60	-
chr12	53444208	53444209	A00252:294:H3YWTDSX5:4:1124:23529:23328/1	60	-
chr12	54991146	54991147	A00252:294:H3YWTDSX5:4:1105:17734:32049/1	60	+
chr12	55810645	55810646	A00252:294:H3YWTDSX5:4:1436:14226:13135/1	60	+
chr12	56111472	56111473	A00252:294:H3YWTDSX5:4:1125:15266:2440/1	60	+
chr12	56185966	56185967	A00252:294:H3YWTDSX5:4:1307:3613:29669/1	60	-
chr12	56307982	56307983	A00252:294:H3YWTDSX5:4:1119:21495:5807/1	60	+
chr12	56619819	56619820	A00252:294:H3YWTDSX5:4:1171:11731:2143/1	60	+
chr12	56664881	56664882	A00252:294:H3YWTDSX5:4:1520:32072:29293/1	60	+
chr12	56670634	56670635	A00252:294:H3YWTDSX5:4:1107:19596:10034/1	60	+
chr12	56670796	56670797	A00252:294:H3YWTDSX5:4:2107:25192:1251	60	-
chr12	56675555	56675556	A00252:294:H3YWTDSX5:4:1172:23656:34851	60	-
chr12	56678367	56678368	A00252:294:H3YWTDSX5:4:1331:15718:23140/1	60	-
chr12	57000056	57000057	A00252:294:H3YWTDSX5:4:2651:12346:34366	60	-
chr12	57059504	57059505	A00252:294:H3YWTDSX5:4:1118:16920:25942/1	60	-
chr12	57095542	57095543	A00252:294:H3YWTDSX5:4:1224:21368:12633/1	60	+
chr12	57271003	57271004	A00252:294:H3YWTDSX5:4:1119:25030:21104/1	60	-
chr12	57303214	57303215	A00252:294:H3YWTDSX5:4:1104:32253:8656/1	60	+
chr12	57505612	57505613	A00252:294:H3YWTDSX5:4:2235:29613:10222/1	60	-
chr12	57709610	57709611	A00252:294:H3YWTDSX5:4:1101:14507:34601/1	60	-
chr12	59659280	59659281	A00252:294:H3YWTDSX5:4:1617:28546:34554/1	60	+
chr12	59745387	59745388	A00252:294:H3YWTDSX5:4:1165:26892:5447/1	60	+
chr12	61708485	61708486	A00252:294:H3YWTDSX5:4:2647:31855:23093/1	60	-
chr12	62468432	62468433	A00252:294:H3YWTDSX5:4:1135:8594:1532/1	60	-
chr12	63788981	63788982	A00252:294:H3YWTDSX5:4:1330:4716:25441/1	60	-
chr12	66585686	66585687	A00252:294:H3YWTDSX5:4:1326:1561:33348/1	60	-
chr12	66633438	66633439	A00252:294:H3YWTDSX5:4:2361:12933:32064/1	60	-
chr12	70678076	70678077	A00252:294:H3YWTDSX5:4:2224:12997:31078/1	60	+
chr12	76407492	76407493	A00252:294:H3YWTDSX5:4:1109:26802:19445/1	60	+
chr12	76407493	76407494	A00252:294:H3YWTDSX5:4:2162:27190:36025/1	60	+
chr12	76809155	76809156	A00252:294:H3YWTDSX5:4:2656:1886:8108	60	-
chr12	78147444	78147445	A00252:294:H3YWTDSX5:4:2357:24361:20948	60	-
chr12	78637754	78637755	A00252:294:H3YWTDSX5:4:1122:15628:4695/1	60	+
chr12	78637755	78637756	A00252:294:H3YWTDSX5:4:1562:25491:19116	60	+
chr12	81252147	81252148	A00252:294:H3YWTDSX5:4:1137:14760:20823/1	60	-
chr12	81750962	81750963	A00252:294:H3YWTDSX5:4:2119:31702:26804/1	60	-
chr12	82477731	82477732	A00252:294:H3YWTDSX5:4:1109:19018:33927/1	60	+
chr12	82943359	82943360	A00252:294:H3YWTDSX5:4:1665:24605:15515	60	-
chr12	82943361	82943362	A00252:294:H3YWTDSX5:4:1107:9570:20509/1	60	-
chr12	85624998	85624999	A00252:294:H3YWTDSX5:4:2638:20627:16203/1	60	+
chr12	85677739	85677740	A00252:294:H3YWTDSX5:4:1168:20139:15859/1	60	-
chr12	88190972	88190973	A00252:294:H3YWTDSX5:4:1218:9136:27430/1	60	-
chr12	89359210	89359211	A00252:294:H3YWTDSX5:4:1378:7365:17534	60	-
chr12	92861279	92861280	A00252:294:H3YWTDSX5:4:2162:6198:25974	60	-
chr12	93732480	93732481	A00252:294:H3YWTDSX5:4:1366:26612:18396/1	60	-
chr12	94308139	94308140	A00252:294:H3YWTDSX5:4:2520:19831:18928	60	-
chr12	94403892	94403893	A00252:294:H3YWTDSX5:4:1218:19434:29450/1	60	-
chr12	95461330	95461331	A00252:294:H3YWTDSX5:4:1621:17074:22200	60	-
chr12	96304055	96304056	A00252:294:H3YWTDSX5:4:1137:10267:18771/1	60	+
chr12	99639651	99639652	A00252:294:H3YWTDSX5:4:1137:20844:29731/1	60	-
chr12	100209163	100209164	A00252:294:H3YWTDSX5:4:1265:7744:19413/1	60	-
chr12	100331416	100331417	A00252:294:H3YWTDSX5:4:1604:29451:32049/1	60	-
chr12	101297991	101297992	A00252:294:H3YWTDSX5:4:1357:28836:18584/1	60	+
chr12	101751027	101751028	A00252:294:H3YWTDSX5:4:1604:6732:4633/1	60	-
chr12	102425240	102425241	A00252:294:H3YWTDSX5:4:1154:20600:35884/1	60	-
chr12	105167649	105167650	A00252:294:H3YWTDSX5:4:1174:2546:6527/1	60	-
chr12	108722945	108722946	A00252:294:H3YWTDSX5:4:1109:32470:25316/1	60	+
chr12	110008587	110008588	A00252:294:H3YWTDSX5:4:1341:30327:34695/1	60	+
chr12	110077341	110077342	A00252:294:H3YWTDSX5:4:2371:4300:27445/1	60	+
chr12	110211117	110211118	A00252:294:H3YWTDSX5:4:1227:11487:36699/1	60	-
chr12	110384772	110384773	A00252:294:H3YWTDSX5:4:1232:25726:13416/1	60	-
chr12	110531085	110531086	A00252:294:H3YWTDSX5:4:1161:27263:9721/1	60	+
chr12	111402839	111402840	A00252:294:H3YWTDSX5:4:1640:15628:20165	60	+
chr12	111552876	111552877	A00252:294:H3YWTDSX5:4:1159:19931:2409/1	60	+
chr12	112668582	112668583	A00252:294:H3YWTDSX5:4:1540:21359:34663	60	+
chr12	116091589	116091590	A00252:294:H3YWTDSX5:4:1102:1705:11835/1	60	+
chr12	116102422	116102423	A00252:294:H3YWTDSX5:4:1167:25464:26897/1	60	+
chr12	116143354	116143355	A00252:294:H3YWTDSX5:4:2636:16369:33880/1	60	-
chr12	116190813	116190814	A00252:294:H3YWTDSX5:4:1148:30707:24956	60	-
chr12	116195096	116195097	A00252:294:H3YWTDSX5:4:1171:32099:2284	60	-
chr12	118289752	118289753	A00252:294:H3YWTDSX5:4:1278:7229:7247	60	+
chr12	118313790	118313791	A00252:294:H3YWTDSX5:4:1208:18069:1157/1	60	-
chr12	118314514	118314515	A00252:294:H3YWTDSX5:4:1604:27425:36839	60	-
chr12	119948284	119948285	A00252:294:H3YWTDSX5:4:1126:17870:7983/1	60	+
chr12	120003220	120003221	A00252:294:H3YWTDSX5:4:1112:25238:1924/1	60	+
chr12	120196753	120196754	A00252:294:H3YWTDSX5:4:2614:10248:1423	60	-
chr12	120503546	120503547	A00252:294:H3YWTDSX5:4:1106:24108:25300/1	60	-
chr12	120538185	120538186	A00252:294:H3YWTDSX5:4:1544:21197:11553/1	60	+
chr12	120549840	120549841	A00252:294:H3YWTDSX5:4:1101:26901:12602/1	60	+
chr12	120549843	120549844	A00252:294:H3YWTDSX5:4:1431:26820:22232	60	+
chr12	120952288	120952289	A00252:294:H3YWTDSX5:4:2146:5620:17456	60	-
chr12	121314001	121314002	A00252:294:H3YWTDSX5:4:1105:9308:28667/1	60	+
chr12	121316713	121316714	A00252:294:H3YWTDSX5:4:1301:20175:33802/1	60	-
chr12	121340698	121340699	A00252:294:H3YWTDSX5:4:2505:30770:2456	60	-
chr12	121411958	121411959	A00252:294:H3YWTDSX5:4:1250:29586:17127/1	60	+
chr12	121632685	121632686	A00252:294:H3YWTDSX5:4:1524:17002:30843/1	60	-
chr12	121797732	121797733	A00252:294:H3YWTDSX5:4:1106:16188:12837/1	60	-
chr12	122106042	122106043	A00252:294:H3YWTDSX5:4:1107:25256:6746/1	60	+
chr12	122106043	122106044	A00252:294:H3YWTDSX5:4:1333:31105:18599/1	60	+
chr12	122489760	122489761	A00252:294:H3YWTDSX5:4:1404:21884:34444/1	60	-
chr12	122507835	122507836	A00252:294:H3YWTDSX5:4:1258:19786:27179/1	60	-
chr12	122516609	122516610	A00252:294:H3YWTDSX5:4:1230:21540:18818/1	60	+
chr12	122569082	122569083	A00252:294:H3YWTDSX5:4:1124:31494:20776/1	60	+
chr12	122587745	122587746	A00252:294:H3YWTDSX5:4:1465:7283:13479/1	60	+
chr12	122594621	122594622	A00252:294:H3YWTDSX5:4:1333:28610:2879/1	60	+
chr12	122598117	122598118	A00252:294:H3YWTDSX5:4:1127:24496:19899/1	60	-
chr12	122600700	122600701	A00252:294:H3YWTDSX5:4:1121:16604:28557/1	60	-
chr12	122604837	122604838	A00252:294:H3YWTDSX5:4:1145:13964:11083/1	60	+
chr12	122626111	122626112	A00252:294:H3YWTDSX5:4:1140:24831:15280/1	60	-
chr12	122637472	122637473	A00252:294:H3YWTDSX5:4:1550:30291:28964	60	-
chr12	122669127	122669128	A00252:294:H3YWTDSX5:4:1524:20283:36151	60	+
chr12	122762039	122762040	A00252:294:H3YWTDSX5:4:1361:3097:3912/1	60	+
chr12	122767608	122767609	A00252:294:H3YWTDSX5:4:2242:12509:30420/1	60	-
chr12	123163431	123163432	A00252:294:H3YWTDSX5:4:1208:24758:27806/1	60	+
chr12	123183938	123183939	A00252:294:H3YWTDSX5:4:1211:29948:35446/1	60	+
chr12	123227571	123227572	A00252:294:H3YWTDSX5:4:1158:28908:19241/1	60	+
chr12	123643578	123643579	A00252:294:H3YWTDSX5:4:1416:31783:7874/1	60	+
chr12	123736255	123736256	A00252:294:H3YWTDSX5:4:1543:19027:27492	60	-
chr12	129327886	129327887	A00252:294:H3YWTDSX5:4:1167:2763:20306/1	60	-
chr12	129664414	129664415	A00252:294:H3YWTDSX5:4:1111:9146:16799/1	60	-
chr12	129670070	129670071	A00252:294:H3YWTDSX5:4:1101:11333:18490	60	+
chr12	129670071	129670072	A00252:294:H3YWTDSX5:4:2143:3595:10535	60	+
chr12	130798745	130798746	A00252:294:H3YWTDSX5:4:1138:3965:16063/1	60	+
chr12	131957380	131957381	A00252:294:H3YWTDSX5:4:1303:32597:13510/1	60	-
chr12	131967991	131967992	A00252:294:H3YWTDSX5:4:1260:25075:11725/1	60	+
chr12	131974651	131974652	A00252:294:H3YWTDSX5:4:2623:1244:7122	60	-
chr12	132092432	132092433	A00252:294:H3YWTDSX5:4:1153:2031:24142/1	60	-
chr12	132107273	132107274	A00252:294:H3YWTDSX5:4:1106:4969:28166/1	60	+
chr12	132126229	132126230	A00252:294:H3YWTDSX5:4:1162:12707:26349/1	60	+
chr12	132146168	132146169	A00252:294:H3YWTDSX5:4:1668:3613:7185/1	60	+
chr12	132613808	132613809	A00252:294:H3YWTDSX5:4:2277:2049:4914	60	-
chr12	132651987	132651988	A00252:294:H3YWTDSX5:4:2264:11171:30953/1	60	-
chr12	132651989	132651990	A00252:294:H3YWTDSX5:4:2228:18575:16282	60	-
chr12	132652263	132652264	A00252:294:H3YWTDSX5:4:1611:19217:22060/1	60	+
chr12	132655197	132655198	A00252:294:H3YWTDSX5:4:1344:23149:24612/1	60	-
chr12	132658998	132658999	A00252:294:H3YWTDSX5:4:2418:17969:20212	60	-
chr12	132660593	132660594	A00252:294:H3YWTDSX5:4:1115:6388:27931/1	60	-
chr12	132677517	132677518	A00252:294:H3YWTDSX5:4:1151:8802:16642/1	60	+
chr12	132683457	132683458	A00252:294:H3YWTDSX5:4:2647:29884:2394/1	60	-
chr12	132683458	132683459	A00252:294:H3YWTDSX5:4:1118:6659:7200/1	60	-
chr12	132741440	132741441	A00252:294:H3YWTDSX5:4:1547:16803:17785	60	-
chr12	132801499	132801500	A00252:294:H3YWTDSX5:4:1103:32425:16125/1	60	+
chr12	132801500	132801501	A00252:294:H3YWTDSX5:4:2209:19217:13604/1	60	+
chr12	132803473	132803474	A00252:294:H3YWTDSX5:4:2375:28067:33285	60	-
chr12	133010666	133010667	A00252:294:H3YWTDSX5:4:1118:11216:24768/1	60	+
chr12	133016269	133016270	A00252:294:H3YWTDSX5:4:1121:30282:12258	60	+
chr13	19700813	19700814	A00252:294:H3YWTDSX5:4:1121:20518:1517/1	60	+
chr13	20025813	20025814	A00252:294:H3YWTDSX5:4:1127:32696:8328/1	60	-
chr13	20057502	20057503	A00252:294:H3YWTDSX5:4:1128:30129:4758/1	60	-
chr13	20071144	20071145	A00252:294:H3YWTDSX5:4:2243:27887:17127	60	+
chr13	20208503	20208504	A00252:294:H3YWTDSX5:4:2144:31539:2597	60	+
chr13	21425558	21425559	A00252:294:H3YWTDSX5:4:1502:30364:34006	60	-
chr13	26439252	26439253	A00252:294:H3YWTDSX5:4:2636:15781:5963/1	60	+
chr13	27603946	27603947	A00252:294:H3YWTDSX5:4:1650:7057:6167	60	-
chr13	27931494	27931495	A00252:294:H3YWTDSX5:4:1156:29441:36573	60	-
chr13	28256180	28256181	A00252:294:H3YWTDSX5:4:1262:25030:32597	60	-
chr13	28273525	28273526	A00252:294:H3YWTDSX5:4:2646:17788:11099/1	60	-
chr13	28273526	28273527	A00252:294:H3YWTDSX5:4:2537:31195:16814/1	60	-
chr13	29847020	29847021	A00252:294:H3YWTDSX5:4:1203:17852:33630/1	60	+
chr13	30219577	30219578	A00252:294:H3YWTDSX5:4:1254:30219:5729/1	60	+
chr13	30232499	30232500	A00252:294:H3YWTDSX5:4:1101:22209:12806/1	60	+
chr13	30232500	30232501	A00252:294:H3YWTDSX5:4:2171:25355:14622	60	+
chr13	30232501	30232502	A00252:294:H3YWTDSX5:4:1253:17146:35509	60	+
chr13	30366488	30366489	A00252:294:H3YWTDSX5:4:2448:2492:18803/1	60	-
chr13	30469092	30469093	A00252:294:H3YWTDSX5:4:1666:1452:5635/1	60	+
chr13	30621493	30621494	A00252:294:H3YWTDSX5:4:1167:19226:12587/1	60	-
chr13	30648034	30648035	A00252:294:H3YWTDSX5:4:2118:2672:5525	60	-
chr13	32687219	32687220	A00252:294:H3YWTDSX5:4:1511:14931:23312/1	60	+
chr13	32729184	32729185	A00252:294:H3YWTDSX5:4:2648:20699:3991/1	60	-
chr13	36684193	36684194	A00252:294:H3YWTDSX5:4:2269:6379:13573/1	60	+
chr13	36830212	36830213	A00252:294:H3YWTDSX5:4:1118:24424:5619/1	60	+
chr13	38169713	38169714	A00252:294:H3YWTDSX5:4:1133:31638:30577/1	60	+
chr13	39702784	39702785	A00252:294:H3YWTDSX5:4:2642:8440:4586	60	-
chr13	40979985	40979986	A00252:294:H3YWTDSX5:4:2656:1669:12931	60	-
chr13	41669392	41669393	A00252:294:H3YWTDSX5:4:1272:6524:8531/1	60	-
chr13	41780577	41780578	A00252:294:H3YWTDSX5:4:2146:4951:13542	60	-
chr13	42529978	42529979	A00252:294:H3YWTDSX5:4:2532:1289:3035/1	60	-
chr13	44503234	44503235	A00252:294:H3YWTDSX5:4:1154:1452:1971/1	60	-
chr13	44567829	44567830	A00252:294:H3YWTDSX5:4:2244:1723:20040	60	-
chr13	44999724	44999725	A00252:294:H3YWTDSX5:4:2269:16233:18082	60	+
chr13	45213477	45213478	A00252:294:H3YWTDSX5:4:1116:16288:29919/1	60	+
chr13	46010558	46010559	A00252:294:H3YWTDSX5:4:1109:25789:4319/1	60	+
chr13	48347279	48347280	A00252:294:H3YWTDSX5:4:1103:22290:16611/1	60	+
chr13	48436993	48436994	A00252:294:H3YWTDSX5:4:1114:31485:22357/1	60	-
chr13	49080236	49080237	A00252:294:H3YWTDSX5:4:2130:30264:32142	60	-
chr13	50008273	50008274	A00252:294:H3YWTDSX5:4:1367:8757:1219/1	60	+
chr13	50180880	50180881	A00252:294:H3YWTDSX5:4:1120:32651:1047/1	60	-
chr13	50281323	50281324	A00252:294:H3YWTDSX5:4:1111:14100:20494/1	60	-
chr13	50484133	50484134	A00252:294:H3YWTDSX5:4:1309:10565:20635	60	+
chr13	51437565	51437566	A00252:294:H3YWTDSX5:4:1103:15971:21668/1	60	-
chr13	51445314	51445315	A00252:294:H3YWTDSX5:4:1107:17038:30530/1	60	+
chr13	51611411	51611412	A00252:294:H3YWTDSX5:4:1208:16568:25332/1	60	-
chr13	52633771	52633772	A00252:294:H3YWTDSX5:4:1231:28420:31516/1	60	+
chr13	52633772	52633773	A00252:294:H3YWTDSX5:4:2359:7193:16391	60	+
chr13	59523313	59523314	A00252:294:H3YWTDSX5:4:1110:1678:2300/1	60	+
chr13	59637425	59637426	A00252:294:H3YWTDSX5:4:1409:20961:27398/1	60	-
chr13	60688434	60688435	A00252:294:H3YWTDSX5:4:1378:12463:25739	60	-
chr13	61520453	61520454	A00252:294:H3YWTDSX5:4:1129:5520:33379/1	60	-
chr13	61849348	61849349	A00252:294:H3YWTDSX5:4:1356:8015:31532/1	60	+
chr13	63044371	63044372	A00252:294:H3YWTDSX5:4:1121:7880:10347/1	60	+
chr13	63066499	63066500	A00252:294:H3YWTDSX5:4:1119:9489:16266/1	60	-
chr13	63224786	63224787	A00252:294:H3YWTDSX5:4:1142:17318:22592/1	60	-
chr13	64032451	64032452	A00252:294:H3YWTDSX5:4:1125:17806:23312/1	60	+
chr13	64146441	64146442	A00252:294:H3YWTDSX5:4:1365:14678:2988/1	60	-
chr13	64146443	64146444	A00252:294:H3YWTDSX5:4:1154:7844:8750/1	60	-
chr13	65076346	65076347	A00252:294:H3YWTDSX5:4:1415:23267:21496	60	-
chr13	65575932	65575933	A00252:294:H3YWTDSX5:4:1158:29288:1986/1	60	-
chr13	66607138	66607139	A00252:294:H3YWTDSX5:4:1103:7482:18051/1	60	+
chr13	67007939	67007940	A00252:294:H3YWTDSX5:4:1155:29197:31986/1	60	-
chr13	68859370	68859371	A00252:294:H3YWTDSX5:4:1261:29848:3208/1	60	+
chr13	69067381	69067382	A00252:294:H3YWTDSX5:4:1104:19108:25848/1	60	-
chr13	72759021	72759022	A00252:294:H3YWTDSX5:4:2378:19388:33379	60	-
chr13	72804055	72804056	A00252:294:H3YWTDSX5:4:1138:10330:5384/1	60	+
chr13	72978096	72978097	A00252:294:H3YWTDSX5:4:1312:15393:22232/1	60	+
chr13	73905620	73905621	A00252:294:H3YWTDSX5:4:2404:32615:31360	60	-
chr13	75449951	75449952	A00252:294:H3YWTDSX5:4:2316:20066:29888/1	60	-
chr13	75449953	75449954	A00252:294:H3YWTDSX5:4:2577:6741:25191	60	-
chr13	77242263	77242264	A00252:294:H3YWTDSX5:4:2608:11234:16407/1	60	+
chr13	78619093	78619094	A00252:294:H3YWTDSX5:4:2442:17806:36432	60	+
chr13	80948175	80948176	A00252:294:H3YWTDSX5:4:1122:20076:1908/1	60	-
chr13	82250857	82250858	A00252:294:H3YWTDSX5:4:1258:17418:25551/1	60	-
chr13	85728877	85728878	A00252:294:H3YWTDSX5:4:1101:13756:33520/1	60	+
chr13	86795438	86795439	A00252:294:H3YWTDSX5:4:2612:1714:16110	60	+
chr13	100861476	100861477	A00252:294:H3YWTDSX5:4:1201:2483:4163/1	60	-
chr13	101052760	101052761	A00252:294:H3YWTDSX5:4:2673:20157:27258	60	-
chr13	105550468	105550469	A00252:294:H3YWTDSX5:4:1106:9652:23719/1	60	-
chr13	108229987	108229988	A00252:294:H3YWTDSX5:4:1124:8296:9846/1	60	+
chr13	113072061	113072062	A00252:294:H3YWTDSX5:4:1104:10502:13792/1	60	+
chr13	113478554	113478555	A00252:294:H3YWTDSX5:4:1303:20464:8187/1	60	+
chr13	114326150	114326151	A00252:294:H3YWTDSX5:4:1134:21233:20635/1	60	+
chr14	20348310	20348311	A00252:294:H3YWTDSX5:4:1120:17219:24518/1	60	+
chr14	21253123	21253124	A00252:294:H3YWTDSX5:4:1102:23430:1110/1	60	+
chr14	21417443	21417444	A00252:294:H3YWTDSX5:4:2262:5638:29700	60	-
chr14	22647402	22647403	A00252:294:H3YWTDSX5:4:2207:19651:31955/1	60	+
chr14	22747658	22747659	A00252:294:H3YWTDSX5:4:1102:20166:30718/1	60	+
chr14	23268174	23268175	A00252:294:H3YWTDSX5:4:1138:5258:13542/1	60	+
chr14	23297340	23297341	A00252:294:H3YWTDSX5:4:1360:7157:5024/1	60	-
chr14	23615245	23615246	A00252:294:H3YWTDSX5:4:1171:9381:17581/1	60	+
chr14	24220992	24220993	A00252:294:H3YWTDSX5:4:1110:3016:28792/1	60	+
chr14	26583393	26583394	A00252:294:H3YWTDSX5:4:1105:15917:14685/1	60	-
chr14	30624075	30624076	A00252:294:H3YWTDSX5:4:2454:17291:8077/1	60	-
chr14	30936307	30936308	A00252:294:H3YWTDSX5:4:1203:15004:35837/1	60	+
chr14	30995801	30995802	A00252:294:H3YWTDSX5:4:2371:23873:27179/1	60	+
chr14	32109872	32109873	A00252:294:H3YWTDSX5:4:1164:13413:24001/1	60	-
chr14	32210917	32210918	A00252:294:H3YWTDSX5:4:2544:11641:18490	60	-
chr14	34608096	34608097	A00252:294:H3YWTDSX5:4:1433:11550:13573	60	-
chr14	34693284	34693285	A00252:294:H3YWTDSX5:4:1546:2112:35462/1	60	-
chr14	34788799	34788800	A00252:294:H3YWTDSX5:4:1477:23990:27414/1	60	+
chr14	34788800	34788801	A00252:294:H3YWTDSX5:4:1369:20636:27712	60	+
chr14	34884602	34884603	A00252:294:H3YWTDSX5:4:2134:10167:3912	60	-
chr14	35093478	35093479	A00252:294:H3YWTDSX5:4:1606:11957:35947	60	+
chr14	35297338	35297339	A00252:294:H3YWTDSX5:4:1444:28113:35618	60	+
chr14	35482373	35482374	A00252:294:H3YWTDSX5:4:1132:30409:22529/1	60	-
chr14	35565614	35565615	A00252:294:H3YWTDSX5:4:1136:30436:32189	60	-
chr14	35683492	35683493	A00252:294:H3YWTDSX5:4:1172:25608:34569/1	60	+
chr14	35775813	35775814	A00252:294:H3YWTDSX5:4:1105:16098:27586/1	60	+
chr14	36312633	36312634	A00252:294:H3YWTDSX5:4:1121:18213:34100/1	60	+
chr14	39157524	39157525	A00252:294:H3YWTDSX5:4:1111:17020:8484/1	60	+
chr14	39157525	39157526	A00252:294:H3YWTDSX5:4:2340:4336:18521/1	60	+
chr14	39157526	39157527	A00252:294:H3YWTDSX5:4:2673:1777:36605/1	60	+
chr14	40341366	40341367	A00252:294:H3YWTDSX5:4:1363:9100:9330/1	60	+
chr14	40730797	40730798	A00252:294:H3YWTDSX5:4:2666:25427:17253/1	60	+
chr14	41765302	41765303	A00252:294:H3YWTDSX5:4:2409:12717:3818/1	60	-
chr14	42591138	42591139	A00252:294:H3YWTDSX5:4:1108:20971:28322/1	60	-
chr14	45005405	45005406	A00252:294:H3YWTDSX5:4:2601:27353:10441	60	-
chr14	45009849	45009850	A00252:294:H3YWTDSX5:4:2616:12436:14544	60	-
chr14	47752710	47752711	A00252:294:H3YWTDSX5:4:1117:18774:37012/1	60	-
chr14	47883691	47883692	A00252:294:H3YWTDSX5:4:1109:15429:9768/1	60	-
chr14	48023296	48023297	A00252:294:H3YWTDSX5:4:1105:26702:8938/1	60	-
chr14	48077083	48077084	A00252:294:H3YWTDSX5:4:1125:29279:23703/1	60	+
chr14	49618963	49618964	A00252:294:H3YWTDSX5:4:1309:3974:30389	60	-
chr14	49618964	49618965	A00252:294:H3YWTDSX5:4:2467:12689:22748/1	60	-
chr14	49846359	49846360	A00252:294:H3YWTDSX5:4:1146:19352:28526/1	60	-
chr14	49862836	49862837	A00252:294:H3YWTDSX5:4:2605:21893:6496/1	60	-
chr14	49862839	49862840	A00252:294:H3YWTDSX5:4:1110:32307:34804/1	60	-
chr14	49862841	49862842	A00252:294:H3YWTDSX5:4:2229:9489:14982/1	60	-
chr14	50162504	50162505	A00252:294:H3YWTDSX5:4:1215:7645:31986/1	60	-
chr14	50501122	50501123	A00252:294:H3YWTDSX5:4:1154:13684:21371/1	60	-
chr14	50716145	50716146	A00252:294:H3YWTDSX5:4:1110:16161:8218/1	60	-
chr14	50735015	50735016	A00252:294:H3YWTDSX5:4:1130:17761:1658/1	60	+
chr14	50749356	50749357	A00252:294:H3YWTDSX5:4:2330:31557:13964	60	-
chr14	51128353	51128354	A00252:294:H3YWTDSX5:4:1208:32696:24142/1	60	+
chr14	52415734	52415735	A00252:294:H3YWTDSX5:4:2616:10429:36432	60	+
chr14	53098280	53098281	A00252:294:H3YWTDSX5:4:1119:24496:28447/1	60	+
chr14	53098640	53098641	A00252:294:H3YWTDSX5:4:1118:4408:26036/1	60	-
chr14	53099233	53099234	A00252:294:H3YWTDSX5:4:1154:16957:17174/1	60	+
chr14	53099593	53099594	A00252:294:H3YWTDSX5:4:1107:6135:6167/1	60	+
chr14	54943904	54943905	A00252:294:H3YWTDSX5:4:1415:24722:5979	60	-
chr14	54943905	54943906	A00252:294:H3YWTDSX5:4:1105:12590:24768	60	-
chr14	55658774	55658775	A00252:294:H3YWTDSX5:4:2118:32642:31093/1	60	+
chr14	55674770	55674771	A00252:294:H3YWTDSX5:4:2239:23258:26428/1	60	-
chr14	55674771	55674772	A00252:294:H3YWTDSX5:4:2275:32307:1767	60	-
chr14	57207382	57207383	A00252:294:H3YWTDSX5:4:1219:8712:20243	60	-
chr14	58292654	58292655	A00252:294:H3YWTDSX5:4:2217:31250:5071/1	60	-
chr14	60288447	60288448	A00252:294:H3YWTDSX5:4:1109:20943:17910/1	60	-
chr14	63912120	63912121	A00252:294:H3YWTDSX5:4:2263:25599:37027	60	-
chr14	63912121	63912122	A00252:294:H3YWTDSX5:4:1104:25500:21637/1	60	-
chr14	63939598	63939599	A00252:294:H3YWTDSX5:4:1110:17797:8672	60	-
chr14	64523916	64523917	A00252:294:H3YWTDSX5:4:1122:21603:10880/1	60	-
chr14	66973791	66973792	A00252:294:H3YWTDSX5:4:1154:27389:33238/1	60	+
chr14	67387176	67387177	A00252:294:H3YWTDSX5:4:1107:9941:29700/1	60	+
chr14	68054786	68054787	A00252:294:H3YWTDSX5:4:1133:29432:9439/1	60	+
chr14	68118609	68118610	A00252:294:H3YWTDSX5:4:1125:16089:28635/1	60	+
chr14	68453416	68453417	A00252:294:H3YWTDSX5:4:1115:7084:9408/1	60	+
chr14	69230994	69230995	A00252:294:H3YWTDSX5:4:2575:15257:17018	60	-
chr14	69386349	69386350	A00252:294:H3YWTDSX5:4:1207:32732:9361/1	60	+
chr14	70024862	70024863	A00252:294:H3YWTDSX5:4:1238:28700:24674/1	60	+
chr14	70415154	70415155	A00252:294:H3YWTDSX5:4:1635:14714:12947/1	60	-
chr14	70589511	70589512	A00252:294:H3YWTDSX5:4:1338:16812:10598/1	60	+
chr14	70934318	70934319	A00252:294:H3YWTDSX5:4:2503:11686:31219	60	-
chr14	70961106	70961107	A00252:294:H3YWTDSX5:4:1516:30065:27445/1	60	-
chr14	71015017	71015018	A00252:294:H3YWTDSX5:4:1123:28673:22686/1	60	-
chr14	71023856	71023857	A00252:294:H3YWTDSX5:4:1108:18295:16297/1	60	-
chr14	71431336	71431337	A00252:294:H3YWTDSX5:4:1122:13485:4805/1	60	+
chr14	71643046	71643047	A00252:294:H3YWTDSX5:4:1403:7808:1016/1	60	-
chr14	72240979	72240980	A00252:294:H3YWTDSX5:4:1338:17128:27524/1	60	-
chr14	73336701	73336702	A00252:294:H3YWTDSX5:4:1319:3947:21136/1	60	+
chr14	73395094	73395095	A00252:294:H3YWTDSX5:4:1114:19009:27054/1	60	-
chr14	74720439	74720440	A00252:294:H3YWTDSX5:4:1133:30165:19100/1	60	+
chr14	75748191	75748192	A00252:294:H3YWTDSX5:4:1422:1506:29904	60	-
chr14	76622900	76622901	A00252:294:H3YWTDSX5:4:2447:22797:2832/1	60	-
chr14	76988638	76988639	A00252:294:H3YWTDSX5:4:2132:14172:8563	60	+
chr14	81007885	81007886	A00252:294:H3YWTDSX5:4:1229:31430:36699/1	60	+
chr14	81538751	81538752	A00252:294:H3YWTDSX5:4:1160:15248:22576/1	60	+
chr14	81811315	81811316	A00252:294:H3YWTDSX5:4:1227:12536:34475	60	+
chr14	88011397	88011398	A00252:294:H3YWTDSX5:4:1223:26621:27993/1	60	+
chr14	88396499	88396500	A00252:294:H3YWTDSX5:4:1165:15998:12195/1	60	+
chr14	89988384	89988385	A00252:294:H3YWTDSX5:4:2441:26187:21167/1	60	-
chr14	90893510	90893511	A00252:294:H3YWTDSX5:4:1146:19940:2675/1	60	+
chr14	91009794	91009795	A00252:294:H3YWTDSX5:4:1572:29505:9408/1	60	-
chr14	91015478	91015479	A00252:294:H3YWTDSX5:4:1262:18078:10097/1	60	-
chr14	92828883	92828884	A00252:294:H3YWTDSX5:4:1655:31467:23516	60	+
chr14	95131519	95131520	A00252:294:H3YWTDSX5:4:2614:13286:1266	60	+
chr14	95143147	95143148	A00252:294:H3YWTDSX5:4:1145:31665:2065/1	60	-
chr14	96542851	96542852	A00252:294:H3YWTDSX5:4:1111:12717:2221/1	60	+
chr14	96548349	96548350	A00252:294:H3YWTDSX5:4:1205:2745:4993/1	60	-
chr14	96859776	96859777	A00252:294:H3YWTDSX5:4:1111:25373:27211/1	60	+
chr14	97622564	97622565	A00252:294:H3YWTDSX5:4:1117:29405:20635/1	60	+
chr14	97786526	97786527	A00252:294:H3YWTDSX5:4:2437:9028:21950	60	-
chr14	98010742	98010743	A00252:294:H3YWTDSX5:4:1134:11261:20149/1	60	+
chr14	98155829	98155830	A00252:294:H3YWTDSX5:4:1125:18186:22717/1	60	+
chr14	98315549	98315550	A00252:294:H3YWTDSX5:4:1474:13413:5181/1	60	-
chr14	98428025	98428026	A00252:294:H3YWTDSX5:4:1639:18593:30373	60	-
chr14	98428026	98428027	A00252:294:H3YWTDSX5:4:1166:16278:6355	60	-
chr14	99989910	99989911	A00252:294:H3YWTDSX5:4:1141:15646:25770/1	60	-
chr14	99990675	99990676	A00252:294:H3YWTDSX5:4:1228:28565:31360	60	-
chr14	100034727	100034728	A00252:294:H3YWTDSX5:4:2124:19759:28228	60	-
chr14	100034729	100034730	A00252:294:H3YWTDSX5:4:2519:29713:25895/1	60	-
chr14	100053359	100053360	A00252:294:H3YWTDSX5:4:1105:30626:26412	60	+
chr14	100359712	100359713	A00252:294:H3YWTDSX5:4:1120:14959:12493/1	60	-
chr14	102080814	102080815	A00252:294:H3YWTDSX5:4:1102:31394:30686/1	60	+
chr14	102082751	102082752	A00252:294:H3YWTDSX5:4:1114:30789:11976/1	60	-
chr14	102633768	102633769	A00252:294:H3YWTDSX5:4:1127:20157:9251/1	60	-
chr14	102659699	102659700	A00252:294:H3YWTDSX5:4:1247:22128:15483/1	60	-
chr14	102714612	102714613	A00252:294:H3YWTDSX5:4:1102:2564:14481/1	60	+
chr14	102805996	102805997	A00252:294:H3YWTDSX5:4:2478:12527:12226	60	-
chr14	102848857	102848858	A00252:294:H3YWTDSX5:4:1113:2437:25066/1	60	-
chr14	102852676	102852677	A00252:294:H3YWTDSX5:4:1110:25319:15906/1	60	-
chr14	103403636	103403637	A00252:294:H3YWTDSX5:4:2651:26928:3286	60	-
chr14	103422101	103422102	A00252:294:H3YWTDSX5:4:2426:12364:7811	60	-
chr14	103450531	103450532	A00252:294:H3YWTDSX5:4:1147:26684:29512/1	60	-
chr14	103470609	103470610	A00252:294:H3YWTDSX5:4:1130:1063:18959/1	60	+
chr14	103668024	103668025	A00252:294:H3YWTDSX5:4:1111:15727:29700/1	60	-
chr14	103669513	103669514	A00252:294:H3YWTDSX5:4:2675:26395:10191	60	-
chr14	103674206	103674207	A00252:294:H3YWTDSX5:4:1209:2094:35837	60	+
chr14	103748799	103748800	A00252:294:H3YWTDSX5:4:1172:12174:2597	60	+
chr14	104764950	104764951	A00252:294:H3YWTDSX5:4:1356:19090:11506	60	+
chr14	105015293	105015294	A00252:294:H3YWTDSX5:4:1104:16477:24893/1	60	-
chr14	105223303	105223304	A00252:294:H3YWTDSX5:4:1527:5520:27962/1	60	-
chr15	24970724	24970725	A00252:294:H3YWTDSX5:4:1637:16288:10285	60	-
chr15	35478006	35478007	A00252:294:H3YWTDSX5:4:1102:3667:2425/1	60	+
chr15	35511593	35511594	A00252:294:H3YWTDSX5:4:1135:11505:2503/1	60	+
chr15	38472586	38472587	A00252:294:H3YWTDSX5:4:1152:10637:4069/1	60	+
chr15	40202976	40202977	A00252:294:H3YWTDSX5:4:1110:26512:8923/1	60	-
chr15	40701031	40701032	A00252:294:H3YWTDSX5:4:1206:26874:18505/1	60	+
chr15	41255194	41255195	A00252:294:H3YWTDSX5:4:1233:10872:14653/1	60	+
chr15	41299988	41299989	A00252:294:H3YWTDSX5:4:1108:25120:34976/1	60	+
chr15	41680823	41680824	A00252:294:H3YWTDSX5:4:1101:1452:2910/1	60	-
chr15	41730514	41730515	A00252:294:H3YWTDSX5:4:1106:1000:27680/1	60	-
chr15	42240425	42240426	A00252:294:H3YWTDSX5:4:1330:1434:8077/1	60	-
chr15	42355231	42355232	A00252:294:H3YWTDSX5:4:2274:32416:3521	60	+
chr15	42480442	42480443	A00252:294:H3YWTDSX5:4:2536:16233:25535	60	+
chr15	42809441	42809442	A00252:294:H3YWTDSX5:4:1212:26928:36166/1	60	+
chr15	43015760	43015761	A00252:294:H3YWTDSX5:4:1263:7292:35352/1	60	-
chr15	43036694	43036695	A00252:294:H3YWTDSX5:4:2644:19840:7513	60	-
chr15	43752062	43752063	A00252:294:H3YWTDSX5:4:2310:20274:8234/1	60	-
chr15	43764308	43764309	A00252:294:H3YWTDSX5:4:2357:4336:5588	60	-
chr15	44623575	44623576	A00252:294:H3YWTDSX5:4:1103:4246:28761/1	60	+
chr15	45705527	45705528	A00252:294:H3YWTDSX5:4:1101:21630:18912/1	60	-
chr15	46554164	46554165	A00252:294:H3YWTDSX5:4:1101:26648:35775	60	-
chr15	47971853	47971854	A00252:294:H3YWTDSX5:4:2566:17210:32236	60	-
chr15	48480265	48480266	A00252:294:H3YWTDSX5:4:1112:17327:28401/1	60	-
chr15	48510317	48510318	A00252:294:H3YWTDSX5:4:1336:6234:23688/1	60	-
chr15	49085431	49085432	A00252:294:H3YWTDSX5:4:1216:13874:32189	60	-
chr15	49194820	49194821	A00252:294:H3YWTDSX5:4:1125:25880:25708/1	60	-
chr15	49566346	49566347	A00252:294:H3YWTDSX5:4:1122:21630:27398/1	60	+
chr15	50443293	50443294	A00252:294:H3YWTDSX5:4:1363:14597:15749	60	+
chr15	50599442	50599443	A00252:294:H3YWTDSX5:4:1667:1036:15405	60	-
chr15	55780176	55780177	A00252:294:H3YWTDSX5:4:1515:9706:36871/1	60	-
chr15	55859263	55859264	A00252:294:H3YWTDSX5:4:1102:27190:24001/1	60	+
chr15	56142407	56142408	A00252:294:H3YWTDSX5:4:1218:19587:14497/1	60	+
chr15	56667994	56667995	A00252:294:H3YWTDSX5:4:1136:10945:15123/1	60	-
chr15	56926538	56926539	A00252:294:H3YWTDSX5:4:1410:16884:19460	60	-
chr15	57010017	57010018	A00252:294:H3YWTDSX5:4:1135:21522:21543/1	60	+
chr15	57129656	57129657	A00252:294:H3YWTDSX5:4:1475:22697:31626	60	-
chr15	58661630	58661631	A00252:294:H3YWTDSX5:4:1114:13268:36996/1	60	-
chr15	58859477	58859478	A00252:294:H3YWTDSX5:4:1135:28872:30232/1	60	-
chr15	59090024	59090025	A00252:294:H3YWTDSX5:4:1312:24144:29872/1	60	+
chr15	59972308	59972309	A00252:294:H3YWTDSX5:4:1452:24505:21198	60	-
chr15	60112204	60112205	A00252:294:H3YWTDSX5:4:1118:28013:20322	60	+
chr15	60464372	60464373	A00252:294:H3YWTDSX5:4:1125:10908:23328	60	-
chr15	62044770	62044771	A00252:294:H3YWTDSX5:4:1105:23665:36088/1	60	+
chr15	63565926	63565927	A00252:294:H3YWTDSX5:4:1136:30617:16470/1	60	+
chr15	63756344	63756345	A00252:294:H3YWTDSX5:4:1112:16260:7983/1	60	-
chr15	64324516	64324517	A00252:294:H3YWTDSX5:4:1345:5032:36385/1	60	-
chr15	64325920	64325921	A00252:294:H3YWTDSX5:4:2517:2392:3317/1	60	-
chr15	64648296	64648297	A00252:294:H3YWTDSX5:4:1116:6804:19382/1	60	+
chr15	65522746	65522747	A00252:294:H3YWTDSX5:4:1338:9408:36542	60	+
chr15	65662557	65662558	A00252:294:H3YWTDSX5:4:1157:9588:5165	60	+
chr15	67777893	67777894	A00252:294:H3YWTDSX5:4:1116:20853:4507	60	+
chr15	67777895	67777896	A00252:294:H3YWTDSX5:4:2115:5565:31955	60	+
chr15	68146869	68146870	A00252:294:H3YWTDSX5:4:1410:9516:36166/1	60	-
chr15	71561862	71561863	A00252:294:H3YWTDSX5:4:2425:11867:10300	60	+
chr15	72515655	72515656	A00252:294:H3YWTDSX5:4:2152:19777:28322	60	-
chr15	72585654	72585655	A00252:294:H3YWTDSX5:4:1124:25527:28604/1	60	+
chr15	72699062	72699063	A00252:294:H3YWTDSX5:4:1111:17987:19429/1	60	+
chr15	75333086	75333087	A00252:294:H3YWTDSX5:4:2215:21187:13667/1	60	-
chr15	75425029	75425030	A00252:294:H3YWTDSX5:4:1578:21793:11616/1	60	+
chr15	75430958	75430959	A00252:294:H3YWTDSX5:4:2163:16089:27383/1	60	-
chr15	75873643	75873644	A00252:294:H3YWTDSX5:4:1104:14461:28354/1	60	+
chr15	76288274	76288275	A00252:294:H3YWTDSX5:4:1228:17870:35540	60	-
chr15	76531176	76531177	A00252:294:H3YWTDSX5:4:1115:3730:11835/1	60	-
chr15	76731655	76731656	A00252:294:H3YWTDSX5:4:1114:4345:27899/1	60	+
chr15	76758198	76758199	A00252:294:H3YWTDSX5:4:1132:13223:27305/1	60	+
chr15	76767221	76767222	A00252:294:H3YWTDSX5:4:2325:4679:27477/1	60	-
chr15	76875564	76875565	A00252:294:H3YWTDSX5:4:2227:24288:2472/1	60	+
chr15	76880459	76880460	A00252:294:H3YWTDSX5:4:1168:9778:26256/1	60	-
chr15	80087755	80087756	A00252:294:H3YWTDSX5:4:1513:8296:9878/1	60	-
chr15	82256244	82256245	A00252:294:H3YWTDSX5:4:1115:16043:18286/1	60	-
chr15	89259044	89259045	A00252:294:H3YWTDSX5:4:1161:31295:34053/1	60	-
chr15	89273699	89273700	A00252:294:H3YWTDSX5:4:1605:5701:28776	60	-
chr15	90764064	90764065	A00252:294:H3YWTDSX5:4:1126:8730:15264/1	60	+
chr15	91288903	91288904	A00252:294:H3YWTDSX5:4:1464:32651:19022/1	60	+
chr15	91415230	91415231	A00252:294:H3YWTDSX5:4:2535:16459:7326	60	-
chr15	91415232	91415233	A00252:294:H3YWTDSX5:4:1367:17327:30718/1	60	-
chr15	91473806	91473807	A00252:294:H3YWTDSX5:4:1334:29785:7012/1	60	-
chr15	92891764	92891765	A00252:294:H3YWTDSX5:4:1138:2772:15906	60	+
chr15	92963622	92963623	A00252:294:H3YWTDSX5:4:1463:16785:16564/1	60	-
chr15	98975653	98975654	A00252:294:H3YWTDSX5:4:2445:16929:20165/1	60	-
chr15	99677683	99677684	A00252:294:H3YWTDSX5:4:1301:13141:11663/1	60	+
chr15	99821517	99821518	A00252:294:H3YWTDSX5:4:1613:6759:10723/1	60	+
chr15	100433122	100433123	A00252:294:H3YWTDSX5:4:2520:24659:6496	60	-
chr15	100590446	100590447	A00252:294:H3YWTDSX5:4:1136:24343:32659/1	60	+
chr15	100590449	100590450	A00252:294:H3YWTDSX5:4:2627:29604:2566	60	+
chr15	101432442	101432443	A00252:294:H3YWTDSX5:4:1475:23222:18349	60	-
chr15	101661909	101661910	A00252:294:H3YWTDSX5:4:1107:10493:13745/1	60	-
chr16	47982	47983	A00252:294:H3YWTDSX5:4:1225:1425:1360/1	60	+
chr16	100626	100627	A00252:294:H3YWTDSX5:4:1103:23601:25081/1	60	+
chr16	124067	124068	A00252:294:H3YWTDSX5:4:1355:22842:2628	60	+
chr16	128099	128100	A00252:294:H3YWTDSX5:4:1644:16441:33755/1	60	-
chr16	204852	204853	A00252:294:H3YWTDSX5:4:1462:31946:23750/1	60	+
chr16	209792	209793	A00252:294:H3YWTDSX5:4:1360:14118:19492/1	60	-
chr16	212891	212892	A00252:294:H3YWTDSX5:4:2153:29315:3474	60	-
chr16	218556	218557	A00252:294:H3YWTDSX5:4:2143:1244:1892	60	+
chr16	219310	219311	A00252:294:H3YWTDSX5:4:1514:29179:36683	60	+
chr16	220563	220564	A00252:294:H3YWTDSX5:4:1164:30219:7952/1	60	+
chr16	221410	221411	A00252:294:H3YWTDSX5:4:2407:29749:10645/1	60	+
chr16	224238	224239	A00252:294:H3YWTDSX5:4:1102:6325:9721/1	60	-
chr16	225948	225949	A00252:294:H3YWTDSX5:4:1106:28058:13667/1	60	+
chr16	250510	250511	A00252:294:H3YWTDSX5:4:2647:11442:1799	60	-
chr16	250511	250512	A00252:294:H3YWTDSX5:4:1109:10728:4131	60	-
chr16	332221	332222	A00252:294:H3YWTDSX5:4:1105:17842:20337/1	60	-
chr16	499174	499175	A00252:294:H3YWTDSX5:4:2364:26829:20964/1	60	+
chr16	572044	572045	A00252:294:H3YWTDSX5:4:1338:9353:2096	60	-
chr16	572046	572047	A00252:294:H3YWTDSX5:4:2317:11424:5525/1	60	-
chr16	587965	587966	A00252:294:H3YWTDSX5:4:2612:19407:6042	60	-
chr16	627117	627118	A00252:294:H3YWTDSX5:4:1317:18530:6621/1	60	-
chr16	632875	632876	A00252:294:H3YWTDSX5:4:1303:15736:30342	60	-
chr16	644935	644936	A00252:294:H3YWTDSX5:4:1377:16333:7889/1	60	-
chr16	678536	678537	A00252:294:H3YWTDSX5:4:2108:6750:24173	60	-
chr16	723055	723056	A00252:294:H3YWTDSX5:4:1144:7247:11694/1	60	-
chr16	736127	736128	A00252:294:H3YWTDSX5:4:1208:27760:18599/1	60	+
chr16	737074	737075	A00252:294:H3YWTDSX5:4:2168:27389:3740/1	60	+
chr16	737859	737860	A00252:294:H3YWTDSX5:4:1543:12726:17300	60	+
chr16	737860	737861	A00252:294:H3YWTDSX5:4:1638:18665:9831	60	+
chr16	738960	738961	A00252:294:H3YWTDSX5:4:1114:2248:21919/1	60	+
chr16	1316018	1316019	A00252:294:H3YWTDSX5:4:1307:12952:15843/1	60	-
chr16	1317899	1317900	A00252:294:H3YWTDSX5:4:1101:9805:17127/1	60	+
chr16	1418428	1418429	A00252:294:H3YWTDSX5:4:1342:23827:34679/1	60	+
chr16	1419789	1419790	A00252:294:H3YWTDSX5:4:1226:23484:33238/1	60	-
chr16	1503059	1503060	A00252:294:H3YWTDSX5:4:1103:30689:15092/1	60	+
chr16	1503060	1503061	A00252:294:H3YWTDSX5:4:2162:18810:14215/1	60	+
chr16	1521031	1521032	A00252:294:H3YWTDSX5:4:1341:24388:14638/1	60	+
chr16	1650568	1650569	A00252:294:H3YWTDSX5:4:2423:10664:33552	60	-
chr16	1681706	1681707	A00252:294:H3YWTDSX5:4:1110:2772:14967/1	60	-
chr16	1682593	1682594	A00252:294:H3YWTDSX5:4:1254:27163:23484	60	+
chr16	1683969	1683970	A00252:294:H3YWTDSX5:4:1227:28528:16485	60	-
chr16	1684108	1684109	A00252:294:H3YWTDSX5:4:1101:14904:27837/1	60	+
chr16	1684110	1684111	A00252:294:H3YWTDSX5:4:1343:6334:4883	60	+
chr16	1685684	1685685	A00252:294:H3YWTDSX5:4:1111:7383:29935/1	60	-
chr16	1687678	1687679	A00252:294:H3YWTDSX5:4:1178:17689:30561/1	60	-
chr16	1687793	1687794	A00252:294:H3YWTDSX5:4:1124:13015:20462	60	+
chr16	1688479	1688480	A00252:294:H3YWTDSX5:4:1241:31213:4163/1	60	+
chr16	1688517	1688518	A00252:294:H3YWTDSX5:4:2502:32859:11992	60	-
chr16	1688878	1688879	A00252:294:H3YWTDSX5:4:1512:7654:3724	60	-
chr16	1689624	1689625	A00252:294:H3YWTDSX5:4:1122:31204:36307	60	+
chr16	1695133	1695134	A00252:294:H3YWTDSX5:4:2611:16297:18161	60	-
chr16	1712313	1712314	A00252:294:H3YWTDSX5:4:1114:21468:18286/1	60	+
chr16	1714957	1714958	A00252:294:H3YWTDSX5:4:1143:18819:21809/1	60	-
chr16	1714995	1714996	A00252:294:H3YWTDSX5:4:1150:28673:18208/1	60	-
chr16	1717767	1717768	A00252:294:H3YWTDSX5:4:1142:5484:33223/1	60	+
chr16	1719155	1719156	A00252:294:H3YWTDSX5:4:1101:17065:5588/1	60	+
chr16	1719156	1719157	A00252:294:H3YWTDSX5:4:2646:25165:10160/1	60	+
chr16	1719666	1719667	A00252:294:H3YWTDSX5:4:1116:8594:8077	60	-
chr16	1728503	1728504	A00252:294:H3YWTDSX5:4:1115:30391:2331/1	60	+
chr16	1749665	1749666	A00252:294:H3YWTDSX5:4:1107:4643:33426/1	60	+
chr16	1753200	1753201	A00252:294:H3YWTDSX5:4:1615:12662:1939	60	-
chr16	1804337	1804338	A00252:294:H3YWTDSX5:4:1106:15221:32988/1	60	-
chr16	1805567	1805568	A00252:294:H3YWTDSX5:4:1101:19162:31234/1	60	+
chr16	1813400	1813401	A00252:294:H3YWTDSX5:4:2330:16541:11381/1	60	-
chr16	1814265	1814266	A00252:294:H3YWTDSX5:4:1207:23800:29966/1	60	-
chr16	1814623	1814624	A00252:294:H3YWTDSX5:4:1102:30074:10582	60	+
chr16	1995358	1995359	A00252:294:H3YWTDSX5:4:1120:6072:24909/1	60	-
chr16	1999564	1999565	A00252:294:H3YWTDSX5:4:2646:23466:8375/1	60	-
chr16	2051747	2051748	A00252:294:H3YWTDSX5:4:1114:16875:23578/1	60	+
chr16	2068266	2068267	A00252:294:H3YWTDSX5:4:1242:8350:1266/1	60	+
chr16	2112683	2112684	A00252:294:H3YWTDSX5:4:1509:13883:29888	60	-
chr16	2207465	2207466	A00252:294:H3YWTDSX5:4:2532:25003:21621/1	60	+
chr16	2217190	2217191	A00252:294:H3YWTDSX5:4:1136:21820:20055/1	60	+
chr16	2217191	2217192	A00252:294:H3YWTDSX5:4:1251:2410:14904/1	60	+
chr16	2226167	2226168	A00252:294:H3YWTDSX5:4:1319:30273:3599/1	60	-
chr16	2241067	2241068	A00252:294:H3YWTDSX5:4:2551:19705:27038	60	-
chr16	2247982	2247983	A00252:294:H3YWTDSX5:4:2110:21404:25347	60	-
chr16	2248355	2248356	A00252:294:H3YWTDSX5:4:2115:15835:26631/1	60	-
chr16	2257885	2257886	A00252:294:H3YWTDSX5:4:1170:11921:22608/1	60	-
chr16	2258007	2258008	A00252:294:H3YWTDSX5:4:2607:24921:33849	60	-
chr16	2258667	2258668	A00252:294:H3YWTDSX5:4:2542:13006:33818/1	60	-
chr16	2259044	2259045	A00252:294:H3YWTDSX5:4:2151:13630:22529/1	60	+
chr16	2259215	2259216	A00252:294:H3YWTDSX5:4:2148:9290:33583	60	-
chr16	2259806	2259807	A00252:294:H3YWTDSX5:4:1102:16269:5619/1	60	+
chr16	2260544	2260545	A00252:294:H3YWTDSX5:4:1432:32172:17347/1	60	-
chr16	2260704	2260705	A00252:294:H3YWTDSX5:4:1465:12735:8108	60	-
chr16	2261371	2261372	A00252:294:H3YWTDSX5:4:1103:24370:1611/1	60	+
chr16	2261415	2261416	A00252:294:H3YWTDSX5:4:1106:31177:25426/1	60	+
chr16	2261416	2261417	A00252:294:H3YWTDSX5:4:1336:15474:24408	60	+
chr16	2261721	2261722	A00252:294:H3YWTDSX5:4:1117:29152:28620/1	60	+
chr16	2264561	2264562	A00252:294:H3YWTDSX5:4:1639:15628:31970/1	60	+
chr16	2264828	2264829	A00252:294:H3YWTDSX5:4:1122:24930:10066/1	60	+
chr16	2264829	2264830	A00252:294:H3YWTDSX5:4:1235:22336:16188/1	60	+
chr16	2265232	2265233	A00252:294:H3YWTDSX5:4:1104:1949:18740/1	60	+
chr16	2434018	2434019	A00252:294:H3YWTDSX5:4:1106:8567:26256/1	60	+
chr16	2492804	2492805	A00252:294:H3YWTDSX5:4:1323:19325:21465	60	-
chr16	2590798	2590799	A00252:294:H3YWTDSX5:4:1347:12418:28322/1	60	-
chr16	2756464	2756465	A00252:294:H3YWTDSX5:4:1120:3540:20556/1	60	+
chr16	2759305	2759306	A00252:294:H3YWTDSX5:4:2119:29206:33880/1	60	-
chr16	2759853	2759854	A00252:294:H3YWTDSX5:4:1121:31693:10942/1	60	+
chr16	2759854	2759855	A00252:294:H3YWTDSX5:4:2223:16541:35931/1	60	+
chr16	2760383	2760384	A00252:294:H3YWTDSX5:4:1248:2880:33317	60	+
chr16	2760886	2760887	A00252:294:H3YWTDSX5:4:1113:6262:3818/1	60	+
chr16	2978350	2978351	A00252:294:H3YWTDSX5:4:1329:9932:20854/1	60	+
chr16	3605872	3605873	A00252:294:H3YWTDSX5:4:1104:25943:27352/1	60	-
chr16	3636238	3636239	A00252:294:H3YWTDSX5:4:1209:4589:19742/1	60	+
chr16	3688005	3688006	A00252:294:H3YWTDSX5:4:1178:18249:10645/1	60	+
chr16	3751582	3751583	A00252:294:H3YWTDSX5:4:1115:20808:35274/1	60	+
chr16	3753416	3753417	A00252:294:H3YWTDSX5:4:1108:24343:16501/1	60	+
chr16	3753572	3753573	A00252:294:H3YWTDSX5:4:1127:28031:34037/1	60	+
chr16	3757620	3757621	A00252:294:H3YWTDSX5:4:1249:27389:24846	60	-
chr16	3757621	3757622	A00252:294:H3YWTDSX5:4:1101:3097:11710/1	60	-
chr16	3758208	3758209	A00252:294:H3YWTDSX5:4:1603:32316:18411/1	60	-
chr16	3759331	3759332	A00252:294:H3YWTDSX5:4:1371:15772:22983/1	60	+
chr16	3810502	3810503	A00252:294:H3YWTDSX5:4:1443:14154:14231	60	-
chr16	3828848	3828849	A00252:294:H3YWTDSX5:4:2409:23439:9048/1	60	-
chr16	3830602	3830603	A00252:294:H3YWTDSX5:4:1161:13078:13964/1	60	-
chr16	3838511	3838512	A00252:294:H3YWTDSX5:4:1139:27706:21136/1	60	+
chr16	3847430	3847431	A00252:294:H3YWTDSX5:4:2532:10429:17895	60	+
chr16	3870356	3870357	A00252:294:H3YWTDSX5:4:1510:9805:27899	60	-
chr16	4796468	4796469	A00252:294:H3YWTDSX5:4:2662:27877:25191	60	-
chr16	9104581	9104582	A00252:294:H3YWTDSX5:4:1102:24722:5885/1	60	+
chr16	10109203	10109204	A00252:294:H3YWTDSX5:4:1573:22978:21371/1	60	-
chr16	10952131	10952132	A00252:294:H3YWTDSX5:4:1321:7365:15781/1	60	+
chr16	11358990	11358991	A00252:294:H3YWTDSX5:4:1612:17381:25269/1	60	-
chr16	11732714	11732715	A00252:294:H3YWTDSX5:4:1427:3848:8876	60	-
chr16	11732716	11732717	A00252:294:H3YWTDSX5:4:1310:14281:34554	60	-
chr16	11768727	11768728	A00252:294:H3YWTDSX5:4:1427:3341:14544/1	60	-
chr16	11936306	11936307	A00252:294:H3YWTDSX5:4:1114:12029:34194/1	60	+
chr16	14158052	14158053	A00252:294:H3YWTDSX5:4:1277:9010:5196/1	60	-
chr16	14178896	14178897	A00252:294:H3YWTDSX5:4:1219:4029:10786/1	60	-
chr16	15871307	15871308	A00252:294:H3YWTDSX5:4:1107:24768:24220	60	+
chr16	16254697	16254698	A00252:294:H3YWTDSX5:4:2366:23285:34240/1	60	-
chr16	17027916	17027917	A00252:294:H3YWTDSX5:4:1108:12635:12383/1	60	+
chr16	17046236	17046237	A00252:294:H3YWTDSX5:4:2643:1090:17253	60	+
chr16	17049026	17049027	A00252:294:H3YWTDSX5:4:1244:15980:28354/1	60	+
chr16	17398880	17398881	A00252:294:H3YWTDSX5:4:2171:2022:15233/1	60	+
chr16	18555610	18555611	A00252:294:H3YWTDSX5:4:1152:8983:21402/1	60	-
chr16	18798065	18798066	A00252:294:H3YWTDSX5:4:1107:29215:7247/1	60	+
chr16	18809734	18809735	A00252:294:H3YWTDSX5:4:2647:19361:9909	60	-
chr16	18809735	18809736	A00252:294:H3YWTDSX5:4:1110:2862:21386/1	60	-
chr16	18840017	18840018	A00252:294:H3YWTDSX5:4:2667:26332:16125/1	60	-
chr16	18882667	18882668	A00252:294:H3YWTDSX5:4:1474:24641:29669	60	-
chr16	18896590	18896591	A00252:294:H3YWTDSX5:4:1125:22263:2660/1	60	+
chr16	19548566	19548567	A00252:294:H3YWTDSX5:4:1435:23104:12665	60	+
chr16	20804210	20804211	A00252:294:H3YWTDSX5:4:1203:30011:22748/1	60	+
chr16	20920563	20920564	A00252:294:H3YWTDSX5:4:1119:14018:8140/1	60	-
chr16	21061449	21061450	A00252:294:H3YWTDSX5:4:1125:24017:19539/1	60	+
chr16	21911535	21911536	A00252:294:H3YWTDSX5:4:1151:30752:36933/1	60	-
chr16	21956737	21956738	A00252:294:H3YWTDSX5:4:1103:32081:26021/1	60	+
chr16	21956738	21956739	A00252:294:H3YWTDSX5:4:1458:19180:18270	60	+
chr16	22031318	22031319	A00252:294:H3YWTDSX5:4:1147:28339:4413/1	60	-
chr16	22349237	22349238	A00252:294:H3YWTDSX5:4:1171:25708:30639	60	+
chr16	22384973	22384974	A00252:294:H3YWTDSX5:4:1157:18602:19053	60	+
chr16	22446511	22446512	A00252:294:H3YWTDSX5:4:2643:6198:24940	60	-
chr16	22474563	22474564	A00252:294:H3YWTDSX5:4:2604:9182:14763/1	60	+
chr16	23656203	23656204	A00252:294:H3YWTDSX5:4:1102:10474:28588/1	60	+
chr16	23656205	23656206	A00252:294:H3YWTDSX5:4:2338:1551:4742	60	+
chr16	23918931	23918932	A00252:294:H3YWTDSX5:4:1267:21757:36511/1	60	+
chr16	24263741	24263742	A00252:294:H3YWTDSX5:4:1648:4842:26600	60	-
chr16	24552034	24552035	A00252:294:H3YWTDSX5:4:1123:15926:25974/1	60	+
chr16	25021476	25021477	A00252:294:H3YWTDSX5:4:1153:27805:10786	60	+
chr16	25307669	25307670	A00252:294:H3YWTDSX5:4:1676:1488:1094	60	-
chr16	27263217	27263218	A00252:294:H3YWTDSX5:4:1214:11062:4429/1	60	+
chr16	27421475	27421476	A00252:294:H3YWTDSX5:4:1372:2446:9768/1	60	+
chr16	27965288	27965289	A00252:294:H3YWTDSX5:4:2367:25147:32612	60	-
chr16	28156193	28156194	A00252:294:H3YWTDSX5:4:1204:9968:25895/1	60	+
chr16	28168577	28168578	A00252:294:H3YWTDSX5:4:1270:11550:17456/1	60	+
chr16	28177286	28177287	A00252:294:H3YWTDSX5:4:1226:29631:15765/1	60	+
chr16	28195201	28195202	A00252:294:H3YWTDSX5:4:1134:19687:7623/1	60	-
chr16	28725877	28725878	A00252:294:H3YWTDSX5:4:2524:31331:16736/1	60	-
chr16	28917647	28917648	A00252:294:H3YWTDSX5:4:1543:20112:31876/1	60	+
chr16	29022122	29022123	A00252:294:H3YWTDSX5:4:1101:6750:19445/1	60	+
chr16	29408506	29408507	A00252:294:H3YWTDSX5:4:1111:22761:31986/1	60	+
chr16	29408507	29408508	A00252:294:H3YWTDSX5:4:1374:6406:25645	60	+
chr16	29424582	29424583	A00252:294:H3YWTDSX5:4:1117:24406:8719/1	60	+
chr16	29437947	29437948	A00252:294:H3YWTDSX5:4:1104:23457:19539/1	60	+
chr16	29438063	29438064	A00252:294:H3YWTDSX5:4:1202:17716:22936/1	60	-
chr16	29443186	29443187	A00252:294:H3YWTDSX5:4:1252:22345:21652/1	60	-
chr16	29545994	29545995	A00252:294:H3YWTDSX5:4:1458:28935:21543	60	-
chr16	29583743	29583744	A00252:294:H3YWTDSX5:4:1107:8377:28119/1	60	-
chr16	29673581	29673582	A00252:294:H3YWTDSX5:4:1202:15808:21261	60	-
chr16	30277375	30277376	A00252:294:H3YWTDSX5:4:1212:21992:16157/1	60	+
chr16	30314139	30314140	A00252:294:H3YWTDSX5:4:1133:29053:16016/1	60	+
chr16	30322479	30322480	A00252:294:H3YWTDSX5:4:1203:8585:15577/1	60	+
chr16	30700870	30700871	A00252:294:H3YWTDSX5:4:1177:12653:26757/1	60	+
chr16	30939851	30939852	A00252:294:H3YWTDSX5:4:2150:23393:36965	60	-
chr16	31027409	31027410	A00252:294:H3YWTDSX5:4:2335:16378:35681	60	+
chr16	31449824	31449825	A00252:294:H3YWTDSX5:4:1173:7844:23500/1	60	-
chr16	34586825	34586826	A00252:294:H3YWTDSX5:4:2166:12264:15843	60	+
chr16	46390426	46390427	A00252:294:H3YWTDSX5:4:1173:12798:5682/1	60	+
chr16	46891443	46891444	A00252:294:H3YWTDSX5:4:1152:26756:3051	60	-
chr16	50072955	50072956	A00252:294:H3YWTDSX5:4:1101:19108:2801/1	60	+
chr16	52450078	52450079	A00252:294:H3YWTDSX5:4:2245:11885:36573	60	+
chr16	53237497	53237498	A00252:294:H3YWTDSX5:4:1239:9037:7059/1	60	-
chr16	53287112	53287113	A00252:294:H3YWTDSX5:4:1204:6008:26804/1	60	-
chr16	53474976	53474977	A00252:294:H3YWTDSX5:4:1102:19090:1611/1	60	-
chr16	53655007	53655008	A00252:294:H3YWTDSX5:4:1239:31430:19883/1	60	+
chr16	53974955	53974956	A00252:294:H3YWTDSX5:4:1117:6813:29450/1	60	+
chr16	53975558	53975559	A00252:294:H3YWTDSX5:4:1656:18964:10692/1	60	+
chr16	53978126	53978127	A00252:294:H3YWTDSX5:4:1265:29839:17722/1	60	-
chr16	62519061	62519062	A00252:294:H3YWTDSX5:4:1372:20130:3818/1	60	+
chr16	66736406	66736407	A00252:294:H3YWTDSX5:4:1102:15845:28307/1	60	+
chr16	67099962	67099963	A00252:294:H3YWTDSX5:4:1246:17852:20791/1	60	+
chr16	67195248	67195249	A00252:294:H3YWTDSX5:4:1650:31593:4789/1	60	+
chr16	67601857	67601858	A00252:294:H3YWTDSX5:4:1329:26096:26616	60	-
chr16	67616727	67616728	A00252:294:H3YWTDSX5:4:2665:5575:21073	60	-
chr16	67619168	67619169	A00252:294:H3YWTDSX5:4:1127:6641:35728/1	60	-
chr16	67621909	67621910	A00252:294:H3YWTDSX5:4:1127:21992:26490/1	60	+
chr16	68090735	68090736	A00252:294:H3YWTDSX5:4:1106:16541:23844/1	60	+
chr16	68092935	68092936	A00252:294:H3YWTDSX5:4:1126:24831:24706/1	60	+
chr16	68140751	68140752	A00252:294:H3YWTDSX5:4:1110:27887:29653/1	60	+
chr16	68145510	68145511	A00252:294:H3YWTDSX5:4:1450:26359:32675/1	60	-
chr16	68147032	68147033	A00252:294:H3YWTDSX5:4:1328:2356:12336/1	60	-
chr16	68169454	68169455	A00252:294:H3YWTDSX5:4:1115:20645:10848/1	60	+
chr16	68318755	68318756	A00252:294:H3YWTDSX5:4:1101:29695:3756	60	+
chr16	69285554	69285555	A00252:294:H3YWTDSX5:4:1123:10294:29340	60	-
chr16	69383860	69383861	A00252:294:H3YWTDSX5:4:1141:26657:10332/1	60	+
chr16	69447875	69447876	A00252:294:H3YWTDSX5:4:2508:28691:17801	60	-
chr16	69633030	69633031	A00252:294:H3YWTDSX5:4:1106:5728:31798/1	60	+
chr16	69633032	69633033	A00252:294:H3YWTDSX5:4:2221:1796:27993	60	+
chr16	70119008	70119009	A00252:294:H3YWTDSX5:4:2161:13675:17973/1	60	-
chr16	70119009	70119010	A00252:294:H3YWTDSX5:4:1103:10601:25708/1	60	-
chr16	70304783	70304784	A00252:294:H3YWTDSX5:4:2222:11975:3505/1	60	-
chr16	70672971	70672972	A00252:294:H3YWTDSX5:4:1157:20148:25081	60	+
chr16	71080099	71080100	A00252:294:H3YWTDSX5:4:2411:13765:28933	60	+
chr16	74347232	74347233	A00252:294:H3YWTDSX5:4:2476:22507:8218	60	-
chr16	75012386	75012387	A00252:294:H3YWTDSX5:4:1108:5611:32503/1	60	-
chr16	75033883	75033884	A00252:294:H3YWTDSX5:4:1241:25310:17487	60	-
chr16	76198441	76198442	A00252:294:H3YWTDSX5:4:2166:18466:3787	60	-
chr16	77140037	77140038	A00252:294:H3YWTDSX5:4:1311:28763:27602	60	+
chr16	77707440	77707441	A00252:294:H3YWTDSX5:4:1421:2682:15499	60	-
chr16	78572767	78572768	A00252:294:H3YWTDSX5:4:2322:1325:18349	60	-
chr16	81253099	81253100	A00252:294:H3YWTDSX5:4:2320:25527:3771/1	60	-
chr16	81338860	81338861	A00252:294:H3YWTDSX5:4:1239:25997:21778/1	60	+
chr16	81377287	81377288	A00252:294:H3YWTDSX5:4:2647:18105:3850	60	-
chr16	81377288	81377289	A00252:294:H3YWTDSX5:4:1229:17318:7153	60	-
chr16	84741193	84741194	A00252:294:H3YWTDSX5:4:1109:1985:25880/1	60	-
chr16	87500467	87500468	A00252:294:H3YWTDSX5:4:2242:15989:35008/1	60	-
chr16	87742130	87742131	A00252:294:H3YWTDSX5:4:1118:18421:36933/1	60	-
chr16	87983443	87983444	A00252:294:H3YWTDSX5:4:1523:31665:22545/1	60	+
chr16	88584109	88584110	A00252:294:H3YWTDSX5:4:1126:22028:3255/1	60	-
chr16	88587414	88587415	A00252:294:H3YWTDSX5:4:1116:8558:29904/1	60	-
chr16	88588593	88588594	A00252:294:H3YWTDSX5:4:2413:4652:23610	60	-
chr16	88588595	88588596	A00252:294:H3YWTDSX5:4:1102:6198:26287/1	60	-
chr16	88611258	88611259	A00252:294:H3YWTDSX5:4:1107:3296:5666/1	60	-
chr16	88620745	88620746	A00252:294:H3YWTDSX5:4:2555:29125:14074	60	+
chr16	88777272	88777273	A00252:294:H3YWTDSX5:4:1153:8214:27085/1	60	+
chr16	88795200	88795201	A00252:294:H3YWTDSX5:4:1105:6198:34147/1	60	-
chr16	89107590	89107591	A00252:294:H3YWTDSX5:4:2504:16604:30780/1	60	+
chr16	89107634	89107635	A00252:294:H3YWTDSX5:4:1234:9851:6903/1	60	+
chr16	89110192	89110193	A00252:294:H3YWTDSX5:4:1112:12572:9236/1	60	+
chr16	89110194	89110195	A00252:294:H3YWTDSX5:4:1229:31439:23938	60	+
chr16	89110267	89110268	A00252:294:H3YWTDSX5:4:1102:28736:36260/1	60	+
chr16	89125792	89125793	A00252:294:H3YWTDSX5:4:1101:28311:26944/1	60	-
chr16	89127826	89127827	A00252:294:H3YWTDSX5:4:1221:1353:26913	60	-
chr16	89130343	89130344	A00252:294:H3YWTDSX5:4:2545:29116:29089	60	+
chr16	89311412	89311413	A00252:294:H3YWTDSX5:4:1269:27172:9064/1	60	-
chr16	89327624	89327625	A00252:294:H3YWTDSX5:4:1230:14127:31908/1	60	-
chr16	89348797	89348798	A00252:294:H3YWTDSX5:4:1259:12979:1579/1	60	+
chr16	89454859	89454860	A00252:294:H3YWTDSX5:4:1508:15971:4194/1	60	-
chr16	89487293	89487294	A00252:294:H3YWTDSX5:4:2148:13349:27492	60	-
chr16	89496228	89496229	A00252:294:H3YWTDSX5:4:2570:16306:33458	60	+
chr16	89562590	89562591	A00252:294:H3YWTDSX5:4:1307:19723:13072/1	60	+
chr16	89654342	89654343	A00252:294:H3YWTDSX5:4:1103:1922:4445/1	60	+
chr16	89654343	89654344	A00252:294:H3YWTDSX5:4:1143:2754:33692	60	+
chr16	89654344	89654345	A00252:294:H3YWTDSX5:4:2251:31593:28463	60	+
chr16	89656154	89656155	A00252:294:H3YWTDSX5:4:2532:28944:14732	60	+
chr16	89677405	89677406	A00252:294:H3YWTDSX5:4:1360:28393:1532	60	+
chr16	89740730	89740731	A00252:294:H3YWTDSX5:4:1178:28863:16939	60	-
chr16	89756734	89756735	A00252:294:H3YWTDSX5:4:1120:16866:16235/1	60	+
chr16	89762230	89762231	A00252:294:H3YWTDSX5:4:1114:27814:5384/1	60	+
chr16	89771086	89771087	A00252:294:H3YWTDSX5:4:1628:25843:4445	60	+
chr16	89783530	89783531	A00252:294:H3YWTDSX5:4:2647:2880:6605	60	-
chr16	89783531	89783532	A00252:294:H3YWTDSX5:4:1153:10728:20572/1	60	-
chr16	89792791	89792792	A00252:294:H3YWTDSX5:4:1168:29396:21277/1	60	-
chr16	89805947	89805948	A00252:294:H3YWTDSX5:4:2111:18078:24627/1	60	-
chr16	89807073	89807074	A00252:294:H3YWTDSX5:4:1104:15239:8155/1	60	-
chr16	89810208	89810209	A00252:294:H3YWTDSX5:4:1139:12997:22842/1	60	-
chr16	89880355	89880356	A00252:294:H3YWTDSX5:4:2632:3929:32784	60	-
chr16	89890818	89890819	A00252:294:H3YWTDSX5:4:1601:4300:12038	60	-
chr16	89897575	89897576	A00252:294:H3YWTDSX5:4:1114:2899:5979/1	60	+
chr17	676203	676204	A00252:294:H3YWTDSX5:4:2667:23411:22028	60	-
chr17	681616	681617	A00252:294:H3YWTDSX5:4:1513:9155:15687	60	+
chr17	1506781	1506782	A00252:294:H3YWTDSX5:4:1167:5945:37059/1	60	-
chr17	1506782	1506783	A00252:294:H3YWTDSX5:4:1267:9869:8813/1	60	-
chr17	1841530	1841531	A00252:294:H3YWTDSX5:4:1104:2383:15577/1	60	+
chr17	1849328	1849329	A00252:294:H3YWTDSX5:4:2259:2157:8766	60	-
chr17	1849722	1849723	A00252:294:H3YWTDSX5:4:1312:15393:28463/1	60	-
chr17	1853743	1853744	A00252:294:H3YWTDSX5:4:1177:32506:7717/1	60	+
chr17	1874538	1874539	A00252:294:H3YWTDSX5:4:2524:19913:26616	60	+
chr17	1882107	1882108	A00252:294:H3YWTDSX5:4:2528:6108:3427/1	60	+
chr17	2115320	2115321	A00252:294:H3YWTDSX5:4:1212:17680:5212	60	-
chr17	2241448	2241449	A00252:294:H3YWTDSX5:4:1107:11134:33270/1	60	+
chr17	2249722	2249723	A00252:294:H3YWTDSX5:4:1138:24243:29731/1	60	+
chr17	2289226	2289227	A00252:294:H3YWTDSX5:4:1136:18114:10473/1	60	+
chr17	2328729	2328730	A00252:294:H3YWTDSX5:4:1255:26124:11882	60	+
chr17	2444895	2444896	A00252:294:H3YWTDSX5:4:1561:11216:27555/1	60	+
chr17	2449228	2449229	A00252:294:H3YWTDSX5:4:1107:23728:17785/1	60	+
chr17	2477885	2477886	A00252:294:H3YWTDSX5:4:1226:24234:13589/1	60	+
chr17	2504132	2504133	A00252:294:H3YWTDSX5:4:1129:22643:10394/1	60	+
chr17	2586710	2586711	A00252:294:H3YWTDSX5:4:2665:31051:36730/1	60	-
chr17	2629119	2629120	A00252:294:H3YWTDSX5:4:1569:3857:31375/1	60	-
chr17	2648580	2648581	A00252:294:H3YWTDSX5:4:1121:31439:1110/1	60	+
chr17	2650997	2650998	A00252:294:H3YWTDSX5:4:1105:4788:22310/1	60	+
chr17	2665831	2665832	A00252:294:H3YWTDSX5:4:1268:16152:31062	60	-
chr17	2672561	2672562	A00252:294:H3YWTDSX5:4:1504:24713:12821	60	-
chr17	3475445	3475446	A00252:294:H3YWTDSX5:4:1333:2510:35117	60	-
chr17	3475449	3475450	A00252:294:H3YWTDSX5:4:1130:11044:8907	60	-
chr17	3719481	3719482	A00252:294:H3YWTDSX5:4:1262:29360:25473/1	60	+
chr17	3720149	3720150	A00252:294:H3YWTDSX5:4:1103:25211:4382/1	60	+
chr17	3822177	3822178	A00252:294:H3YWTDSX5:4:1115:18855:18082/1	60	-
chr17	3822801	3822802	A00252:294:H3YWTDSX5:4:1126:1389:17832/1	60	+
chr17	4015269	4015270	A00252:294:H3YWTDSX5:4:1101:19578:35462/1	60	+
chr17	4031199	4031200	A00252:294:H3YWTDSX5:4:1104:18674:16297/1	60	+
chr17	4061976	4061977	A00252:294:H3YWTDSX5:4:1226:25581:14575/1	60	+
chr17	4105744	4105745	A00252:294:H3YWTDSX5:4:1158:30680:28573	60	-
chr17	4115285	4115286	A00252:294:H3YWTDSX5:4:1135:6994:29105/1	60	-
chr17	4115909	4115910	A00252:294:H3YWTDSX5:4:1156:14290:2503/1	60	-
chr17	4147735	4147736	A00252:294:H3YWTDSX5:4:1221:18285:9831/1	60	+
chr17	4213808	4213809	A00252:294:H3YWTDSX5:4:1119:15022:35837/1	60	+
chr17	4213809	4213810	A00252:294:H3YWTDSX5:4:2364:20482:22435/1	60	+
chr17	4223246	4223247	A00252:294:H3YWTDSX5:4:1117:27823:11851/1	60	+
chr17	4226195	4226196	A00252:294:H3YWTDSX5:4:1108:12590:17785/1	60	+
chr17	4238225	4238226	A00252:294:H3YWTDSX5:4:2217:8142:27492/1	60	+
chr17	4282812	4282813	A00252:294:H3YWTDSX5:4:1113:10041:32753/1	60	+
chr17	4282814	4282815	A00252:294:H3YWTDSX5:4:2549:30870:3317	60	+
chr17	4297401	4297402	A00252:294:H3YWTDSX5:4:1141:32669:31266/1	60	-
chr17	4332436	4332437	A00252:294:H3YWTDSX5:4:1101:7907:16501/1	60	+
chr17	4350519	4350520	A00252:294:H3YWTDSX5:4:1166:21468:27179/1	60	+
chr17	4357039	4357040	A00252:294:H3YWTDSX5:4:1649:2817:29794	60	-
chr17	4680754	4680755	A00252:294:H3YWTDSX5:4:1235:23249:30765/1	60	-
chr17	4684582	4684583	A00252:294:H3YWTDSX5:4:1404:26015:5149/1	60	-
chr17	4927535	4927536	A00252:294:H3YWTDSX5:4:2174:31828:30091	60	-
chr17	4968926	4968927	A00252:294:H3YWTDSX5:4:1128:24180:36198	60	+
chr17	5006990	5006991	A00252:294:H3YWTDSX5:4:1407:4942:14779/1	60	+
chr17	5006991	5006992	A00252:294:H3YWTDSX5:4:2149:28239:15233	60	+
chr17	5193600	5193601	A00252:294:H3YWTDSX5:4:1329:31358:12305	60	+
chr17	5335938	5335939	A00252:294:H3YWTDSX5:4:2364:18358:8609/1	60	+
chr17	5346532	5346533	A00252:294:H3YWTDSX5:4:2426:32958:33395	60	-
chr17	5361867	5361868	A00252:294:H3YWTDSX5:4:1153:6343:35931	60	-
chr17	5361869	5361870	A00252:294:H3YWTDSX5:4:1101:30291:35258	60	-
chr17	5375275	5375276	A00252:294:H3YWTDSX5:4:1665:25446:6073	60	-
chr17	5410164	5410165	A00252:294:H3YWTDSX5:4:2661:5584:9815/1	60	+
chr17	5462305	5462306	A00252:294:H3YWTDSX5:4:2172:24966:23750	60	-
chr17	5480250	5480251	A00252:294:H3YWTDSX5:4:2660:23475:2033	60	-
chr17	6588180	6588181	A00252:294:H3YWTDSX5:4:1219:26359:17801/1	60	+
chr17	6598254	6598255	A00252:294:H3YWTDSX5:4:1213:11867:32064/1	60	+
chr17	6609218	6609219	A00252:294:H3YWTDSX5:4:2532:2636:22999/1	60	-
chr17	6624140	6624141	A00252:294:H3YWTDSX5:4:1340:4092:33442	60	-
chr17	7235999	7236000	A00252:294:H3YWTDSX5:4:1111:21531:26318/1	60	+
chr17	7236000	7236001	A00252:294:H3YWTDSX5:4:2122:24822:35931/1	60	+
chr17	7489574	7489575	A00252:294:H3YWTDSX5:4:1147:24876:6903/1	60	-
chr17	7504232	7504233	A00252:294:H3YWTDSX5:4:1462:25889:3709/1	60	-
chr17	7507802	7507803	A00252:294:H3YWTDSX5:4:2350:1949:27790	60	-
chr17	7610658	7610659	A00252:294:H3YWTDSX5:4:1138:30761:21543	60	-
chr17	7864336	7864337	A00252:294:H3YWTDSX5:4:1307:23448:15890	60	+
chr17	7864337	7864338	A00252:294:H3YWTDSX5:4:2631:30092:15718	60	+
chr17	7873636	7873637	A00252:294:H3YWTDSX5:4:2645:12970:35978	60	-
chr17	7873637	7873638	A00252:294:H3YWTDSX5:4:1109:5692:22122	60	-
chr17	7876218	7876219	A00252:294:H3YWTDSX5:4:1142:9516:36573	60	-
chr17	7877015	7877016	A00252:294:H3YWTDSX5:4:1267:28004:2268/1	60	-
chr17	7878804	7878805	A00252:294:H3YWTDSX5:4:1133:27896:36839	60	-
chr17	7937206	7937207	A00252:294:H3YWTDSX5:4:1155:32425:5635/1	60	-
chr17	7942335	7942336	A00252:294:H3YWTDSX5:4:1339:32660:15342	60	+
chr17	7949167	7949168	A00252:294:H3YWTDSX5:4:1233:27272:6167/1	60	-
chr17	8242158	8242159	A00252:294:H3YWTDSX5:4:1562:21341:26303/1	60	-
chr17	8329336	8329337	A00252:294:H3YWTDSX5:4:2207:7563:34287	60	-
chr17	8370752	8370753	A00252:294:H3YWTDSX5:4:1346:29939:24721	60	-
chr17	8531214	8531215	A00252:294:H3YWTDSX5:4:1105:24397:11866/1	60	+
chr17	8594582	8594583	A00252:294:H3YWTDSX5:4:1102:24731:33708/1	60	-
chr17	8986301	8986302	A00252:294:H3YWTDSX5:4:1407:1705:21887	60	+
chr17	10079343	10079344	A00252:294:H3YWTDSX5:4:1551:21902:8766	60	-
chr17	10681724	10681725	A00252:294:H3YWTDSX5:4:1371:24496:36495/1	60	+
chr17	10691588	10691589	A00252:294:H3YWTDSX5:4:1116:3956:30545/1	60	-
chr17	11063614	11063615	A00252:294:H3YWTDSX5:4:1120:11478:6057/1	60	-
chr17	14127810	14127811	A00252:294:H3YWTDSX5:4:1108:8015:11303/1	60	-
chr17	15530948	15530949	A00252:294:H3YWTDSX5:4:1209:19633:13103/1	60	-
chr17	16003310	16003311	A00252:294:H3YWTDSX5:4:1211:29875:21543/1	60	-
chr17	16080932	16080933	A00252:294:H3YWTDSX5:4:1128:19135:31375/1	60	+
chr17	16206001	16206002	A00252:294:H3YWTDSX5:4:1121:2103:26835/1	60	+
chr17	16276126	16276127	A00252:294:H3YWTDSX5:4:1430:7075:35039/1	60	+
chr17	17059800	17059801	A00252:294:H3YWTDSX5:4:1110:8088:35258/1	60	+
chr17	17341113	17341114	A00252:294:H3YWTDSX5:4:1641:10303:31892	60	+
chr17	17935555	17935556	A00252:294:H3YWTDSX5:4:1108:7012:20055/1	60	-
chr17	18887230	18887231	A00252:294:H3YWTDSX5:4:2115:8232:26897/1	60	-
chr17	18889749	18889750	A00252:294:H3YWTDSX5:4:1361:27787:3208/1	60	+
chr17	19352744	19352745	A00252:294:H3YWTDSX5:4:1232:8712:33708	60	-
chr17	27043976	27043977	A00252:294:H3YWTDSX5:4:2117:18783:26224/1	60	+
chr17	27282663	27282664	A00252:294:H3YWTDSX5:4:1131:21169:19335/1	60	-
chr17	28139851	28139852	A00252:294:H3YWTDSX5:4:1104:31150:25504/1	60	+
chr17	28709802	28709803	A00252:294:H3YWTDSX5:4:1376:28357:13432/1	60	-
chr17	28923964	28923965	A00252:294:H3YWTDSX5:4:1344:12518:7639	60	-
chr17	29442144	29442145	A00252:294:H3YWTDSX5:4:1207:7446:16986	60	+
chr17	29444095	29444096	A00252:294:H3YWTDSX5:4:1126:21748:12571/1	60	+
chr17	29452330	29452331	A00252:294:H3YWTDSX5:4:1229:16550:34413/1	60	-
chr17	29475737	29475738	A00252:294:H3YWTDSX5:4:1115:12617:32957/1	60	-
chr17	29478690	29478691	A00252:294:H3YWTDSX5:4:1378:4264:34554	60	+
chr17	29485358	29485359	A00252:294:H3YWTDSX5:4:1101:7012:9189/1	60	+
chr17	29509798	29509799	A00252:294:H3YWTDSX5:4:1122:17517:31923/1	60	+
chr17	29552146	29552147	A00252:294:H3YWTDSX5:4:2664:27398:21010	60	-
chr17	29827686	29827687	A00252:294:H3YWTDSX5:4:2358:5150:33395	60	-
chr17	30169037	30169038	A00252:294:H3YWTDSX5:4:1232:1036:33129/1	60	-
chr17	30381543	30381544	A00252:294:H3YWTDSX5:4:1112:32334:27680/1	60	+
chr17	30384300	30384301	A00252:294:H3YWTDSX5:4:1101:18150:22968/1	60	+
chr17	30436090	30436091	A00252:294:H3YWTDSX5:4:1107:8919:34162/1	60	-
chr17	30502608	30502609	A00252:294:H3YWTDSX5:4:1176:13648:13855/1	60	-
chr17	30763424	30763425	A00252:294:H3YWTDSX5:4:1114:13648:20243/1	60	+
chr17	30993781	30993782	A00252:294:H3YWTDSX5:4:1151:17047:23970/1	60	+
chr17	31135637	31135638	A00252:294:H3YWTDSX5:4:2673:26684:8312	60	-
chr17	31205836	31205837	A00252:294:H3YWTDSX5:4:1112:2519:25801/1	60	+
chr17	31253545	31253546	A00252:294:H3YWTDSX5:4:1268:18105:22482	60	+
chr17	31257110	31257111	A00252:294:H3YWTDSX5:4:2137:27281:16517/1	60	+
chr17	31274508	31274509	A00252:294:H3YWTDSX5:4:1255:27416:3630	60	-
chr17	31274510	31274511	A00252:294:H3YWTDSX5:4:1106:23863:2331	60	-
chr17	31398089	31398090	A00252:294:H3YWTDSX5:4:2340:29107:32581	60	-
chr17	31979002	31979003	A00252:294:H3YWTDSX5:4:1460:12246:32534/1	60	+
chr17	32031419	32031420	A00252:294:H3YWTDSX5:4:1162:29306:36558/1	60	-
chr17	32166352	32166353	A00252:294:H3YWTDSX5:4:1246:1271:28557/1	60	-
chr17	32209449	32209450	A00252:294:H3YWTDSX5:4:1128:18701:32941/1	60	-
chr17	32211457	32211458	A00252:294:H3YWTDSX5:4:1360:18204:29857/1	60	+
chr17	35100041	35100042	A00252:294:H3YWTDSX5:4:1106:15329:25629/1	60	+
chr17	35216779	35216780	A00252:294:H3YWTDSX5:4:1123:24921:5760/1	60	+
chr17	35694745	35694746	A00252:294:H3YWTDSX5:4:1251:23231:31485/1	60	-
chr17	39465926	39465927	A00252:294:H3YWTDSX5:4:1107:25391:35509/1	60	-
chr17	39646708	39646709	A00252:294:H3YWTDSX5:4:1352:23737:12352	60	-
chr17	40134941	40134942	A00252:294:H3YWTDSX5:4:1423:1651:21574	60	+
chr17	40135929	40135930	A00252:294:H3YWTDSX5:4:1656:22652:3521	60	+
chr17	40153592	40153593	A00252:294:H3YWTDSX5:4:1148:12020:7623/1	60	+
chr17	40226536	40226537	A00252:294:H3YWTDSX5:4:1107:21178:20478/1	60	+
chr17	40413457	40413458	A00252:294:H3YWTDSX5:4:2360:27100:25316/1	60	+
chr17	41189451	41189452	A00252:294:H3YWTDSX5:4:1622:1398:3756	60	-
chr17	41851105	41851106	A00252:294:H3YWTDSX5:4:1255:24695:25222	60	-
chr17	41853881	41853882	A00252:294:H3YWTDSX5:4:1401:7798:7576/1	60	-
chr17	41884675	41884676	A00252:294:H3YWTDSX5:4:1107:16007:30530/1	60	-
chr17	42015778	42015779	A00252:294:H3YWTDSX5:4:1377:21052:33442/1	60	-
chr17	42262528	42262529	A00252:294:H3YWTDSX5:4:1118:4896:16830/1	60	+
chr17	42269578	42269579	A00252:294:H3YWTDSX5:4:1463:24180:12743	60	+
chr17	42271902	42271903	A00252:294:H3YWTDSX5:4:2263:23023:36041	60	-
chr17	42382040	42382041	A00252:294:H3YWTDSX5:4:2454:19425:13526	60	-
chr17	42470562	42470563	A00252:294:H3YWTDSX5:4:1112:16830:3270/1	60	+
chr17	42476229	42476230	A00252:294:H3YWTDSX5:4:1170:16749:24236/1	60	-
chr17	42490262	42490263	A00252:294:H3YWTDSX5:4:2309:26973:22404	60	-
chr17	42498561	42498562	A00252:294:H3YWTDSX5:4:1150:19090:25222/1	60	-
chr17	42498643	42498644	A00252:294:H3YWTDSX5:4:1304:5746:22905	60	-
chr17	42499056	42499057	A00252:294:H3YWTDSX5:4:1143:18430:23265	60	-
chr17	42580430	42580431	A00252:294:H3YWTDSX5:4:1357:4417:31031/1	60	-
chr17	42605130	42605131	A00252:294:H3YWTDSX5:4:1227:15826:36479/1	60	+
chr17	43044499	43044500	A00252:294:H3YWTDSX5:4:1314:31403:3239/1	60	-
chr17	43083382	43083383	A00252:294:H3YWTDSX5:4:1119:27290:36636/1	60	+
chr17	43088004	43088005	A00252:294:H3YWTDSX5:4:1648:4408:11036/1	60	-
chr17	44438622	44438623	A00252:294:H3YWTDSX5:4:1618:6388:11459	60	+
chr17	44679156	44679157	A00252:294:H3YWTDSX5:4:1104:24795:11021	60	-
chr17	44686385	44686386	A00252:294:H3YWTDSX5:4:2117:29894:34350	60	+
chr17	44860146	44860147	A00252:294:H3YWTDSX5:4:2328:12292:17331	60	+
chr17	44886823	44886824	A00252:294:H3YWTDSX5:4:1114:3839:4476/1	60	+
chr17	44890920	44890921	A00252:294:H3YWTDSX5:4:1126:12328:9815/1	60	+
chr17	44935789	44935790	A00252:294:H3YWTDSX5:4:1137:31973:31720/1	60	-
chr17	45218803	45218804	A00252:294:H3YWTDSX5:4:1473:6903:18396	60	-
chr17	47578222	47578223	A00252:294:H3YWTDSX5:4:1222:9489:14011	60	+
chr17	47599974	47599975	A00252:294:H3YWTDSX5:4:1121:24966:26694/1	60	-
chr17	47919025	47919026	A00252:294:H3YWTDSX5:4:1257:30074:34256/1	60	-
chr17	48408989	48408990	A00252:294:H3YWTDSX5:4:1101:21034:26741/1	60	+
chr17	48418024	48418025	A00252:294:H3YWTDSX5:4:1104:21233:4257/1	60	+
chr17	48427335	48427336	A00252:294:H3YWTDSX5:4:1549:18511:11725	60	+
chr17	49047849	49047850	A00252:294:H3YWTDSX5:4:2314:23619:3443	60	-
chr17	49806057	49806058	A00252:294:H3YWTDSX5:4:1170:5575:18004	60	-
chr17	49806059	49806060	A00252:294:H3YWTDSX5:4:1316:10700:22968	60	-
chr17	49813819	49813820	A00252:294:H3YWTDSX5:4:1103:19416:10848	60	-
chr17	50752281	50752282	A00252:294:H3YWTDSX5:4:1113:20799:26553/1	60	-
chr17	56166996	56166997	A00252:294:H3YWTDSX5:4:1248:12680:33880/1	60	-
chr17	56282653	56282654	A00252:294:H3YWTDSX5:4:1116:12952:8766/1	60	+
chr17	56840581	56840582	A00252:294:H3YWTDSX5:4:1101:29686:7968	60	-
chr17	56845295	56845296	A00252:294:H3YWTDSX5:4:1228:21649:21261/1	60	-
chr17	56853106	56853107	A00252:294:H3YWTDSX5:4:1104:26982:21950/1	60	+
chr17	56863180	56863181	A00252:294:H3YWTDSX5:4:1403:8938:20228/1	60	-
chr17	56865951	56865952	A00252:294:H3YWTDSX5:4:1451:17327:17816/1	60	+
chr17	56888427	56888428	A00252:294:H3YWTDSX5:4:1170:6253:10441/1	60	-
chr17	57974461	57974462	A00252:294:H3YWTDSX5:4:1152:16649:5588/1	60	-
chr17	58211120	58211121	A00252:294:H3YWTDSX5:4:1417:23610:30358	60	+
chr17	58725854	58725855	A00252:294:H3YWTDSX5:4:1601:4562:34757	60	-
chr17	59030522	59030523	A00252:294:H3YWTDSX5:4:1127:17354:13135/1	60	-
chr17	59060904	59060905	A00252:294:H3YWTDSX5:4:1236:6659:14121/1	60	+
chr17	59662434	59662435	A00252:294:H3YWTDSX5:4:1425:13440:18599/1	60	-
chr17	60647018	60647019	A00252:294:H3YWTDSX5:4:2644:32597:15702	60	-
chr17	61467199	61467200	A00252:294:H3YWTDSX5:4:1127:6225:15624/1	60	+
chr17	61467201	61467202	A00252:294:H3YWTDSX5:4:1521:8079:25661/1	60	+
chr17	61801361	61801362	A00252:294:H3YWTDSX5:4:1414:28565:2456/1	60	-
chr17	61818828	61818829	A00252:294:H3YWTDSX5:4:1364:22137:7576/1	60	-
chr17	61844182	61844183	A00252:294:H3YWTDSX5:4:1113:28854:2519/1	60	+
chr17	61943742	61943743	A00252:294:H3YWTDSX5:4:2143:28999:21778/1	60	+
chr17	61998447	61998448	A00252:294:H3YWTDSX5:4:1134:20699:4711/1	60	+
chr17	62533030	62533031	A00252:294:H3YWTDSX5:4:1101:20654:12461/1	60	-
chr17	63043973	63043974	A00252:294:H3YWTDSX5:4:1105:29044:15655/1	60	-
chr17	63094344	63094345	A00252:294:H3YWTDSX5:4:1101:7383:10426/1	60	+
chr17	63633976	63633977	A00252:294:H3YWTDSX5:4:1131:31421:4178/1	60	+
chr17	63969033	63969034	A00252:294:H3YWTDSX5:4:1572:14606:24377/1	60	+
chr17	64010710	64010711	A00252:294:H3YWTDSX5:4:1410:10366:5228/1	60	-
chr17	64016202	64016203	A00252:294:H3YWTDSX5:4:1606:26332:1157/1	60	-
chr17	64563691	64563692	A00252:294:H3YWTDSX5:4:1577:32479:9862/1	60	-
chr17	64619133	64619134	A00252:294:H3YWTDSX5:4:1118:1687:35070	60	-
chr17	65044082	65044083	A00252:294:H3YWTDSX5:4:1378:3251:24408/1	60	+
chr17	65801830	65801831	A00252:294:H3YWTDSX5:4:2362:12228:18912/1	60	+
chr17	67109600	67109601	A00252:294:H3YWTDSX5:4:1143:15989:13182/1	60	-
chr17	67124538	67124539	A00252:294:H3YWTDSX5:4:1102:15881:16877/1	60	+
chr17	67124539	67124540	A00252:294:H3YWTDSX5:4:2135:13639:25175	60	+
chr17	67785693	67785694	A00252:294:H3YWTDSX5:4:1114:8513:19993/1	60	-
chr17	68125621	68125622	A00252:294:H3YWTDSX5:4:1447:25590:3662/1	60	+
chr17	68427726	68427727	A00252:294:H3YWTDSX5:4:1142:13648:33019	60	-
chr17	73310748	73310749	A00252:294:H3YWTDSX5:4:1477:26169:35916/1	60	+
chr17	74317988	74317989	A00252:294:H3YWTDSX5:4:1227:21034:36448	60	+
chr17	75163815	75163816	A00252:294:H3YWTDSX5:4:1206:4444:27289	60	-
chr17	75178942	75178943	A00252:294:H3YWTDSX5:4:1269:19633:6840/1	60	+
chr17	75263614	75263615	A00252:294:H3YWTDSX5:4:1101:17897:17581/1	60	+
chr17	75333022	75333023	A00252:294:H3YWTDSX5:4:2658:22516:7764	60	-
chr17	75333024	75333025	A00252:294:H3YWTDSX5:4:1410:14570:35368	60	-
chr17	75355759	75355760	A00252:294:H3YWTDSX5:4:1102:30409:25974/1	60	-
chr17	75360805	75360806	A00252:294:H3YWTDSX5:4:1174:2962:14011/1	60	-
chr17	75365593	75365594	A00252:294:H3YWTDSX5:4:1149:21730:9283/1	60	+
chr17	75365594	75365595	A00252:294:H3YWTDSX5:4:2172:12563:25347	60	+
chr17	75379224	75379225	A00252:294:H3YWTDSX5:4:1550:23782:19727	60	-
chr17	75388706	75388707	A00252:294:H3YWTDSX5:4:1231:17164:10332/1	60	+
chr17	75889855	75889856	A00252:294:H3YWTDSX5:4:1544:20880:2832/1	60	+
chr17	75955878	75955879	A00252:294:H3YWTDSX5:4:1101:29324:9752/1	60	+
chr17	75956140	75956141	A00252:294:H3YWTDSX5:4:1151:29903:14544/1	60	+
chr17	75962315	75962316	A00252:294:H3YWTDSX5:4:1245:9182:24752/1	60	-
chr17	75973378	75973379	A00252:294:H3YWTDSX5:4:1370:7482:4586/1	60	-
chr17	75974314	75974315	A00252:294:H3YWTDSX5:4:1526:23393:34115	60	-
chr17	75975035	75975036	A00252:294:H3YWTDSX5:4:1119:32461:30937/1	60	-
chr17	75986184	75986185	A00252:294:H3YWTDSX5:4:1113:23493:15969/1	60	+
chr17	75991355	75991356	A00252:294:H3YWTDSX5:4:1120:18918:6543/1	60	+
chr17	76100077	76100078	A00252:294:H3YWTDSX5:4:1113:23222:15374/1	60	+
chr17	76340041	76340042	A00252:294:H3YWTDSX5:4:1159:21386:11506/1	60	+
chr17	76351981	76351982	A00252:294:H3YWTDSX5:4:1208:7030:13761/1	60	+
chr17	76433678	76433679	A00252:294:H3YWTDSX5:4:1142:29134:23829/1	60	+
chr17	76742440	76742441	A00252:294:H3YWTDSX5:4:1205:20907:10958/1	60	-
chr17	77976615	77976616	A00252:294:H3YWTDSX5:4:1228:31367:33207	60	-
chr17	77978013	77978014	A00252:294:H3YWTDSX5:4:1228:2519:4100/1	60	+
chr17	78059145	78059146	A00252:294:H3YWTDSX5:4:1205:24930:34303/1	60	-
chr17	78066156	78066157	A00252:294:H3YWTDSX5:4:1137:16405:25520/1	60	-
chr17	78086192	78086193	A00252:294:H3YWTDSX5:4:1112:23294:16532/1	60	-
chr17	78090415	78090416	A00252:294:H3YWTDSX5:4:2527:27995:19006/1	60	+
chr17	78195726	78195727	A00252:294:H3YWTDSX5:4:2478:8486:11490/1	60	+
chr17	78220877	78220878	A00252:294:H3YWTDSX5:4:1129:21278:17613/1	60	+
chr17	78696520	78696521	A00252:294:H3YWTDSX5:4:1131:10484:2957/1	60	+
[truncated: 2,507 more rows]
