# Supplementary material for: HIV-1 capsid stability enables inositol phosphate-independent infection of target cells and promotes integration into genes
Source: PLoS Pathog. 2023 Jun 2;19(6):e1011423. doi: 10.1371/journal.ppat.1011423 (PMC10266667; doi:10.1371/journal.ppat.1011423)
Supplement: S2 Data — (TAR.GZ) [file ppat.1011423.s013.tar.gz › CEM_WT_B/CA_P38A-T200I/Unique_hg38_integration_sites/8806-GS-11.bed]

chr1	737848	737849	A00252:294:H3YWTDSX5:4:1206:11812:7138/1	60	-
chr1	782246	782247	A00252:294:H3YWTDSX5:4:1120:2392:6762/1	60	-
chr1	782974	782975	A00252:294:H3YWTDSX5:4:1320:15628:26553/1	60	-
chr1	804736	804737	A00252:294:H3YWTDSX5:4:2622:21206:36464	60	-
chr1	805500	805501	A00252:294:H3YWTDSX5:4:1106:9462:30405/1	60	+
chr1	806478	806479	A00252:294:H3YWTDSX5:4:1173:30454:8296/1	60	-
chr1	807853	807854	A00252:294:H3YWTDSX5:4:1333:28908:28103/1	60	+
chr1	808250	808251	A00252:294:H3YWTDSX5:4:2627:16966:31970	60	-
chr1	809932	809933	A00252:294:H3YWTDSX5:4:1541:12093:9377/1	60	+
chr1	809960	809961	A00252:294:H3YWTDSX5:4:2153:20148:10739/1	60	+
chr1	812162	812163	A00252:294:H3YWTDSX5:4:1101:1172:24596/1	60	+
chr1	839691	839692	A00252:294:H3YWTDSX5:4:1104:12472:9690/1	60	+
chr1	840186	840187	A00252:294:H3YWTDSX5:4:1548:25518:24893/1	60	-
chr1	846857	846858	A00252:294:H3YWTDSX5:4:1409:29234:11600/1	60	+
chr1	847157	847158	A00252:294:H3YWTDSX5:4:1103:8657:6057/1	60	-
chr1	1095686	1095687	A00252:294:H3YWTDSX5:4:1435:18105:6010/1	60	+
chr1	1099664	1099665	A00252:294:H3YWTDSX5:4:1110:19452:23594/1	60	+
chr1	1099665	1099666	A00252:294:H3YWTDSX5:4:1563:12744:11882	60	+
chr1	1215866	1215867	A00252:294:H3YWTDSX5:4:1366:9453:26130/1	60	-
chr1	1254174	1254175	A00252:294:H3YWTDSX5:4:1322:1226:19899/1	60	-
chr1	1255563	1255564	A00252:294:H3YWTDSX5:4:1465:32606:32972	60	-
chr1	1263417	1263418	A00252:294:H3YWTDSX5:4:1204:15049:10676/1	60	-
chr1	1263543	1263544	A00252:294:H3YWTDSX5:4:1102:19705:34428/1	60	+
chr1	1264983	1264984	A00252:294:H3YWTDSX5:4:2511:17228:27383/1	60	-
chr1	1270023	1270024	A00252:294:H3YWTDSX5:4:1262:10456:27993/1	60	-
chr1	1271403	1271404	A00252:294:H3YWTDSX5:4:1103:10917:8437/1	60	+
chr1	1271404	1271405	A00252:294:H3YWTDSX5:4:2647:14986:3364	60	+
chr1	1310212	1310213	A00252:294:H3YWTDSX5:4:1118:24659:34491/1	60	+
chr1	1316038	1316039	A00252:294:H3YWTDSX5:4:1144:27905:18756/1	60	+
chr1	1317668	1317669	A00252:294:H3YWTDSX5:4:1115:16206:26177/1	60	-
chr1	1319053	1319054	A00252:294:H3YWTDSX5:4:1644:19280:4695/1	60	-
chr1	1319054	1319055	A00252:294:H3YWTDSX5:4:1111:24035:26710/1	60	-
chr1	1319055	1319056	A00252:294:H3YWTDSX5:4:1225:28384:13698/1	60	-
chr1	1383264	1383265	A00252:294:H3YWTDSX5:4:2303:16143:36276/1	60	-
chr1	1386214	1386215	A00252:294:H3YWTDSX5:4:2540:24713:17456	60	+
chr1	1390975	1390976	A00252:294:H3YWTDSX5:4:2262:13684:25191/1	60	-
chr1	1391203	1391204	A00252:294:H3YWTDSX5:4:2471:4309:23077	60	-
chr1	1392014	1392015	A00252:294:H3YWTDSX5:4:1128:20528:20791/1	60	+
chr1	1393523	1393524	A00252:294:H3YWTDSX5:4:1109:27868:20290/1	60	+
chr1	1393524	1393525	A00252:294:H3YWTDSX5:4:1531:20446:35086/1	60	+
chr1	1393525	1393526	A00252:294:H3YWTDSX5:4:1127:18240:22842/1	60	+
chr1	1394159	1394160	A00252:294:H3YWTDSX5:4:2553:25057:32706/1	60	-
chr1	1394821	1394822	A00252:294:H3YWTDSX5:4:1510:16324:32894	60	-
chr1	1397107	1397108	A00252:294:H3YWTDSX5:4:1105:13566:4351/1	60	+
chr1	1397649	1397650	A00252:294:H3YWTDSX5:4:1505:23267:7467/1	60	-
chr1	1405223	1405224	A00252:294:H3YWTDSX5:4:1439:32560:35650	60	-
chr1	1521711	1521712	A00252:294:H3YWTDSX5:4:1112:21721:10426/1	60	+
chr1	1573706	1573707	A00252:294:H3YWTDSX5:4:2254:6451:25692	60	-
chr1	1643711	1643712	A00252:294:H3YWTDSX5:4:2537:6795:26130/1	60	-
chr1	1650401	1650402	A00252:294:H3YWTDSX5:4:1434:25843:7044	60	-
chr1	1656248	1656249	A00252:294:H3YWTDSX5:4:1116:17183:31594/1	60	-
chr1	1657700	1657701	A00252:294:H3YWTDSX5:4:1101:8721:14027/1	60	-
chr1	1668693	1668694	A00252:294:H3YWTDSX5:4:1120:16098:18537/1	60	+
chr1	1668695	1668696	A00252:294:H3YWTDSX5:4:1550:19226:27179/1	60	+
chr1	1722126	1722127	A00252:294:H3YWTDSX5:4:1127:22119:3474/1	60	+
chr1	1722260	1722261	A00252:294:H3YWTDSX5:4:2641:5882:9392	60	-
chr1	1728149	1728150	A00252:294:H3YWTDSX5:4:1120:24089:16470/1	60	+
chr1	1762536	1762537	A00252:294:H3YWTDSX5:4:1214:11767:29450/1	60	-
chr1	1800648	1800649	A00252:294:H3YWTDSX5:4:1548:26521:19398	60	+
chr1	1801725	1801726	A00252:294:H3YWTDSX5:4:1233:22290:16297/1	60	+
chr1	1802106	1802107	A00252:294:H3YWTDSX5:4:1105:32344:8594/1	60	-
chr1	1809978	1809979	A00252:294:H3YWTDSX5:4:1625:22309:16673/1	60	-
chr1	1813023	1813024	A00252:294:H3YWTDSX5:4:1109:26865:14982/1	60	+
chr1	1820594	1820595	A00252:294:H3YWTDSX5:4:1103:32551:11177/1	60	-
chr1	1822496	1822497	A00252:294:H3YWTDSX5:4:1107:11098:15045/1	60	+
chr1	1823112	1823113	A00252:294:H3YWTDSX5:4:1104:15085:21543/1	60	-
chr1	1828966	1828967	A00252:294:H3YWTDSX5:4:1208:31385:33113/1	60	-
chr1	1835282	1835283	A00252:294:H3YWTDSX5:4:2167:6795:15515	60	-
chr1	1838149	1838150	A00252:294:H3YWTDSX5:4:1109:15393:8860	60	+
chr1	1845758	1845759	A00252:294:H3YWTDSX5:4:2237:15546:33458/1	60	+
chr1	1877810	1877811	A00252:294:H3YWTDSX5:4:1108:3803:19038/1	60	-
chr1	1877885	1877886	A00252:294:H3YWTDSX5:4:1142:12952:19132/1	60	-
chr1	1879241	1879242	A00252:294:H3YWTDSX5:4:1108:26386:18129/1	60	+
chr1	1880346	1880347	A00252:294:H3YWTDSX5:4:1466:8594:35321	60	-
chr1	1880347	1880348	A00252:294:H3YWTDSX5:4:1553:6705:29011	60	-
chr1	4946820	4946821	A00252:294:H3YWTDSX5:4:1110:8386:2675/1	60	+
chr1	4946821	4946822	A00252:294:H3YWTDSX5:4:2337:18123:14904/1	60	+
chr1	6775285	6775286	A00252:294:H3YWTDSX5:4:1428:31159:24862/1	60	+
chr1	6800380	6800381	A00252:294:H3YWTDSX5:4:1136:25211:4413/1	60	+
chr1	6885760	6885761	A00252:294:H3YWTDSX5:4:1114:31575:14121	60	-
chr1	7618117	7618118	A00252:294:H3YWTDSX5:4:1235:1244:35650/1	60	+
chr1	7618118	7618119	A00252:294:H3YWTDSX5:4:1167:26576:4899	60	+
chr1	7618119	7618120	A00252:294:H3YWTDSX5:4:1147:31982:15890	60	+
chr1	7824424	7824425	A00252:294:H3YWTDSX5:4:1173:19009:15029/1	60	-
chr1	8394972	8394973	A00252:294:H3YWTDSX5:4:1427:32054:8030	60	-
chr1	8493746	8493747	A00252:294:H3YWTDSX5:4:2244:4761:1752	60	-
chr1	8569726	8569727	A00252:294:H3YWTDSX5:4:1111:20148:7106/1	60	-
chr1	8572201	8572202	A00252:294:H3YWTDSX5:4:1422:27588:34804	60	+
chr1	8617423	8617424	A00252:294:H3YWTDSX5:4:1405:29731:27336	60	+
chr1	8628008	8628009	A00252:294:H3YWTDSX5:4:1124:17761:27273/1	60	+
chr1	8636193	8636194	A00252:294:H3YWTDSX5:4:1150:8241:28855/1	60	+
chr1	8648850	8648851	A00252:294:H3YWTDSX5:4:1123:31439:29857/1	60	+
chr1	8724727	8724728	A00252:294:H3YWTDSX5:4:1132:26621:18255/1	60	-
chr1	8750579	8750580	A00252:294:H3YWTDSX5:4:1201:18511:30639/1	60	-
chr1	8874218	8874219	A00252:294:H3YWTDSX5:4:2622:9679:4100	60	+
chr1	9816650	9816651	A00252:294:H3YWTDSX5:4:1175:18728:12320	60	+
chr1	9982379	9982380	A00252:294:H3YWTDSX5:4:1317:1868:10833	60	+
chr1	10145598	10145599	A00252:294:H3YWTDSX5:4:1106:16215:25128/1	60	-
chr1	10170783	10170784	A00252:294:H3YWTDSX5:4:1168:5891:27320/1	60	-
chr1	10275366	10275367	A00252:294:H3YWTDSX5:4:1136:23267:18302/1	60	+
chr1	10287690	10287691	A00252:294:H3YWTDSX5:4:2455:15103:6981/1	60	+
chr1	10287691	10287692	A00252:294:H3YWTDSX5:4:1218:11650:2660	60	+
chr1	10307276	10307277	A00252:294:H3YWTDSX5:4:1165:17987:3709/1	60	-
chr1	10348214	10348215	A00252:294:H3YWTDSX5:4:1106:26350:18756/1	60	+
chr1	10357432	10357433	A00252:294:H3YWTDSX5:4:2520:14696:35900	60	-
chr1	10433511	10433512	A00252:294:H3YWTDSX5:4:1125:11379:19695/1	60	+
chr1	10525412	10525413	A00252:294:H3YWTDSX5:4:1262:25843:10394/1	60	-
chr1	10550374	10550375	A00252:294:H3YWTDSX5:4:1217:16613:34334/1	60	+
chr1	10572183	10572184	A00252:294:H3YWTDSX5:4:1128:24343:16564/1	60	+
chr1	10572185	10572186	A00252:294:H3YWTDSX5:4:2123:29640:1626/1	60	+
chr1	10576623	10576624	A00252:294:H3YWTDSX5:4:2170:11460:21903	60	-
chr1	10576624	10576625	A00252:294:H3YWTDSX5:4:1109:16043:26772/1	60	-
chr1	11118067	11118068	A00252:294:H3YWTDSX5:4:1231:1823:20588/1	60	+
chr1	11177189	11177190	A00252:294:H3YWTDSX5:4:2341:1588:11005	60	-
chr1	11177191	11177192	A00252:294:H3YWTDSX5:4:1544:1949:29293	60	-
chr1	11184055	11184056	A00252:294:H3YWTDSX5:4:1571:19922:13103	60	-
chr1	11204310	11204311	A00252:294:H3YWTDSX5:4:1159:16640:7952/1	60	+
chr1	11219795	11219796	A00252:294:H3YWTDSX5:4:1212:11306:20196	60	-
chr1	12239477	12239478	A00252:294:H3YWTDSX5:4:1175:31810:5259/1	60	+
chr1	12302683	12302684	A00252:294:H3YWTDSX5:4:1227:15835:24377	60	-
chr1	12346520	12346521	A00252:294:H3YWTDSX5:4:1216:13584:5102/1	60	-
chr1	12346656	12346657	A00252:294:H3YWTDSX5:4:1642:13069:33144	60	-
chr1	12347409	12347410	A00252:294:H3YWTDSX5:4:2653:8115:37027	60	-
chr1	12354012	12354013	A00252:294:H3YWTDSX5:4:1101:17562:24987/1	60	-
chr1	12449702	12449703	A00252:294:H3YWTDSX5:4:1421:18059:33489	60	+
chr1	12501302	12501303	A00252:294:H3YWTDSX5:4:2677:2166:1141	60	+
chr1	13707859	13707860	A00252:294:H3YWTDSX5:4:1114:13449:12289/1	60	+
chr1	15657335	15657336	A00252:294:H3YWTDSX5:4:1147:25229:26146	60	+
chr1	15852257	15852258	A00252:294:H3YWTDSX5:4:1413:21133:33552	60	-
chr1	15875651	15875652	A00252:294:H3YWTDSX5:4:1667:28754:5478/1	60	-
chr1	15878371	15878372	A00252:294:H3YWTDSX5:4:1262:31331:7936	60	-
chr1	15887756	15887757	A00252:294:H3YWTDSX5:4:1119:13313:29559/1	60	-
chr1	15907786	15907787	A00252:294:H3YWTDSX5:4:1334:7102:4116/1	60	+
chr1	15911217	15911218	A00252:294:H3YWTDSX5:4:1260:19117:24486/1	60	+
chr1	15913548	15913549	A00252:294:H3YWTDSX5:4:1106:7229:11443/1	60	-
chr1	15922219	15922220	A00252:294:H3YWTDSX5:4:1161:29234:4429/1	60	+
chr1	16307573	16307574	A00252:294:H3YWTDSX5:4:2136:15772:31720	60	-
chr1	16312486	16312487	A00252:294:H3YWTDSX5:4:1107:29279:3067/1	60	-
chr1	16316522	16316523	A00252:294:H3YWTDSX5:4:1530:3911:12493/1	60	-
chr1	16321407	16321408	A00252:294:H3YWTDSX5:4:1320:9869:16861/1	60	+
chr1	18600637	18600638	A00252:294:H3YWTDSX5:4:1230:7401:2033/1	60	-
chr1	19125223	19125224	A00252:294:H3YWTDSX5:4:2562:5005:17550	60	-
chr1	19134476	19134477	A00252:294:H3YWTDSX5:4:1160:10212:21559/1	60	-
chr1	19135670	19135671	A00252:294:H3YWTDSX5:4:1102:23240:24518/1	60	+
chr1	19162945	19162946	A00252:294:H3YWTDSX5:4:1618:4553:35618	60	+
chr1	19196032	19196033	A00252:294:H3YWTDSX5:4:1151:14018:29496	60	-
chr1	19414485	19414486	A00252:294:H3YWTDSX5:4:1104:6497:5885/1	60	-
chr1	19612811	19612812	A00252:294:H3YWTDSX5:4:1103:32289:29888/1	60	+
chr1	20295997	20295998	A00252:294:H3YWTDSX5:4:1266:10737:26256/1	60	+
chr1	20746128	20746129	A00252:294:H3YWTDSX5:4:1119:11433:34256/1	60	+
chr1	20746129	20746130	A00252:294:H3YWTDSX5:4:2547:32036:6715/1	60	+
chr1	20746130	20746131	A00252:294:H3YWTDSX5:4:2405:14570:25003/1	60	+
chr1	20816941	20816942	A00252:294:H3YWTDSX5:4:1324:26738:28886/1	60	+
chr1	20835339	20835340	A00252:294:H3YWTDSX5:4:1620:28791:18474	60	-
chr1	20906862	20906863	A00252:294:H3YWTDSX5:4:1435:23701:6151/1	60	+
chr1	20957871	20957872	A00252:294:H3YWTDSX5:4:1118:4924:19006/1	60	+
chr1	20959199	20959200	A00252:294:H3YWTDSX5:4:1521:23791:9126	60	-
chr1	20959200	20959201	A00252:294:H3YWTDSX5:4:1571:13087:4961	60	-
chr1	20994397	20994398	A00252:294:H3YWTDSX5:4:1116:8901:6825/1	60	+
chr1	20998670	20998671	A00252:294:H3YWTDSX5:4:1139:18783:19742/1	60	+
chr1	20998671	20998672	A00252:294:H3YWTDSX5:4:2249:13792:13009	60	+
chr1	20999226	20999227	A00252:294:H3YWTDSX5:4:1123:2211:18599	60	-
chr1	21006378	21006379	A00252:294:H3YWTDSX5:4:1232:28890:27258	60	-
chr1	21007398	21007399	A00252:294:H3YWTDSX5:4:1123:27453:4319/1	60	+
chr1	21008872	21008873	A00252:294:H3YWTDSX5:4:1149:1687:17722/1	60	+
chr1	21016952	21016953	A00252:294:H3YWTDSX5:4:2528:6641:6668/1	60	-
chr1	21072240	21072241	A00252:294:H3YWTDSX5:4:2439:22390:5102/1	60	-
chr1	21156700	21156701	A00252:294:H3YWTDSX5:4:1112:14624:11381/1	60	+
chr1	21706779	21706780	A00252:294:H3YWTDSX5:4:1103:25708:24815	60	-
chr1	21724910	21724911	A00252:294:H3YWTDSX5:4:1138:24306:11741/1	60	-
chr1	21729146	21729147	A00252:294:H3YWTDSX5:4:2448:10872:36793	60	-
chr1	21732550	21732551	A00252:294:H3YWTDSX5:4:1201:26549:11052/1	60	+
chr1	21734505	21734506	A00252:294:H3YWTDSX5:4:1139:31512:3865/1	60	+
chr1	21752951	21752952	A00252:294:H3YWTDSX5:4:1229:30644:21277	60	-
chr1	23028054	23028055	A00252:294:H3YWTDSX5:4:1102:28076:23281/1	60	+
chr1	23034777	23034778	A00252:294:H3YWTDSX5:4:1438:1081:24158	60	-
chr1	23050046	23050047	A00252:294:H3YWTDSX5:4:1202:25346:32142	60	-
chr1	23050735	23050736	A00252:294:H3YWTDSX5:4:1218:17635:7858/1	60	+
chr1	23289941	23289942	A00252:294:H3YWTDSX5:4:1102:13340:30358/1	60	+
chr1	23289943	23289944	A00252:294:H3YWTDSX5:4:2453:13738:11068	60	+
chr1	23290253	23290254	A00252:294:H3YWTDSX5:4:2114:24523:9017	60	-
chr1	23312921	23312922	A00252:294:H3YWTDSX5:4:2252:11984:25410/1	60	+
chr1	23314267	23314268	A00252:294:H3YWTDSX5:4:1348:20817:1501/1	60	-
chr1	23327092	23327093	A00252:294:H3YWTDSX5:4:1101:26901:8406/1	60	+
chr1	23327221	23327222	A00252:294:H3YWTDSX5:4:1204:27670:11052/1	60	+
chr1	23341512	23341513	A00252:294:H3YWTDSX5:4:1101:14642:10661/1	60	+
chr1	23363169	23363170	A00252:294:H3YWTDSX5:4:1104:18864:13495/1	60	-
chr1	23419259	23419260	A00252:294:H3YWTDSX5:4:1120:27127:5885/1	60	+
chr1	23419260	23419261	A00252:294:H3YWTDSX5:4:2646:17526:16720/1	60	+
chr1	23951818	23951819	A00252:294:H3YWTDSX5:4:2570:27091:11177	60	+
chr1	23951819	23951820	A00252:294:H3YWTDSX5:4:1109:7111:23422/1	60	+
chr1	23951821	23951822	A00252:294:H3YWTDSX5:4:2546:18620:1892	60	+
chr1	23968934	23968935	A00252:294:H3YWTDSX5:4:1376:13955:31735	60	-
chr1	23976449	23976450	A00252:294:H3YWTDSX5:4:1444:23032:19867	60	+
chr1	23997518	23997519	A00252:294:H3YWTDSX5:4:2458:23213:33364	60	-
chr1	24660123	24660124	A00252:294:H3YWTDSX5:4:1105:28456:29731/1	60	+
chr1	24670128	24670129	A00252:294:H3YWTDSX5:4:1527:10619:32503/1	60	-
chr1	24777091	24777092	A00252:294:H3YWTDSX5:4:1678:20772:12915	60	-
chr1	24804760	24804761	A00252:294:H3YWTDSX5:4:1110:9381:35650/1	60	-
chr1	25125906	25125907	A00252:294:H3YWTDSX5:4:2373:19922:9502	60	+
chr1	25446575	25446576	A00252:294:H3YWTDSX5:4:1104:20021:27837/1	60	+
chr1	25448805	25448806	A00252:294:H3YWTDSX5:4:2254:20518:1423	60	+
chr1	25450870	25450871	A00252:294:H3YWTDSX5:4:1101:19994:27665/1	60	+
chr1	25452371	25452372	A00252:294:H3YWTDSX5:4:1137:30309:33567/1	60	+
chr1	25491125	25491126	A00252:294:H3YWTDSX5:4:2120:28031:29590	60	-
chr1	25671122	25671123	A00252:294:H3YWTDSX5:4:1514:7283:33771	60	+
chr1	26116501	26116502	A00252:294:H3YWTDSX5:4:1102:20274:1188/1	60	+
chr1	26252343	26252344	A00252:294:H3YWTDSX5:4:1674:13928:11898	60	-
chr1	26639726	26639727	A00252:294:H3YWTDSX5:4:1311:3323:36996	60	-
chr1	26703627	26703628	A00252:294:H3YWTDSX5:4:1127:12201:1767/1	60	-
chr1	26715498	26715499	A00252:294:H3YWTDSX5:4:2369:25373:3724	60	-
chr1	26729281	26729282	A00252:294:H3YWTDSX5:4:1310:23005:21574/1	60	-
chr1	26740662	26740663	A00252:294:H3YWTDSX5:4:1107:18909:4272/1	60	+
chr1	26778384	26778385	A00252:294:H3YWTDSX5:4:2520:22101:20102	60	-
chr1	27559772	27559773	A00252:294:H3YWTDSX5:4:1107:14163:22608/1	60	-
chr1	27795511	27795512	A00252:294:H3YWTDSX5:4:1114:5981:29857/1	60	-
chr1	27803668	27803669	A00252:294:H3YWTDSX5:4:1234:30237:12587/1	60	-
chr1	27821159	27821160	A00252:294:H3YWTDSX5:4:2637:24207:14011/1	60	-
chr1	27893436	27893437	A00252:294:H3YWTDSX5:4:1131:19759:33426/1	60	-
chr1	27975333	27975334	A00252:294:H3YWTDSX5:4:2678:17363:34225	60	+
chr1	28039350	28039351	A00252:294:H3YWTDSX5:4:1125:17481:19460/1	60	-
chr1	28044459	28044460	A00252:294:H3YWTDSX5:4:1111:30183:33066/1	60	-
chr1	28053291	28053292	A00252:294:H3YWTDSX5:4:1130:22092:23156/1	60	-
chr1	28056404	28056405	A00252:294:H3YWTDSX5:4:1303:13440:31125/1	60	+
chr1	28063110	28063111	A00252:294:H3YWTDSX5:4:1160:16016:11851/1	60	-
chr1	28068290	28068291	A00252:294:H3YWTDSX5:4:1505:27805:30890/1	60	-
chr1	28241962	28241963	A00252:294:H3YWTDSX5:4:1375:9082:16564/1	60	-
chr1	28412258	28412259	A00252:294:H3YWTDSX5:4:1132:6244:30686	60	+
chr1	28412259	28412260	A00252:294:H3YWTDSX5:4:1123:13521:24251	60	+
chr1	28435099	28435100	A00252:294:H3YWTDSX5:4:1107:5556:13714	60	+
chr1	28439866	28439867	A00252:294:H3YWTDSX5:4:1301:4255:8860	60	+
chr1	28619257	28619258	A00252:294:H3YWTDSX5:4:1640:24008:10128	60	-
chr1	28745219	28745220	A00252:294:H3YWTDSX5:4:2152:16911:11710/1	60	-
chr1	28769209	28769210	A00252:294:H3YWTDSX5:4:1171:1696:9095/1	60	-
chr1	28976811	28976812	A00252:294:H3YWTDSX5:4:1124:6144:20619	60	-
chr1	28993173	28993174	A00252:294:H3YWTDSX5:4:1301:4399:20979	60	-
chr1	29023220	29023221	A00252:294:H3YWTDSX5:4:1130:12961:21778	60	+
chr1	29023221	29023222	A00252:294:H3YWTDSX5:4:2647:24279:4586	60	+
chr1	29065515	29065516	A00252:294:H3YWTDSX5:4:1107:4526:8703/1	60	+
chr1	29065516	29065517	A00252:294:H3YWTDSX5:4:1429:19515:20353	60	+
chr1	29157383	29157384	A00252:294:H3YWTDSX5:4:1355:6117:1094	60	-
chr1	29307587	29307588	A00252:294:H3YWTDSX5:4:1368:14118:3427/1	60	+
chr1	30960881	30960882	A00252:294:H3YWTDSX5:4:1146:13404:19633/1	60	+
chr1	31031433	31031434	A00252:294:H3YWTDSX5:4:1107:2790:9831/1	60	+
chr1	31034916	31034917	A00252:294:H3YWTDSX5:4:1228:25147:4867/1	60	+
chr1	31039130	31039131	A00252:294:H3YWTDSX5:4:1119:8883:26146/1	60	+
chr1	31523485	31523486	A00252:294:H3YWTDSX5:4:1659:9679:19977	60	+
chr1	31912739	31912740	A00252:294:H3YWTDSX5:4:1104:24569:30608/1	60	+
chr1	31914517	31914518	A00252:294:H3YWTDSX5:4:1135:22643:24799/1	60	+
chr1	31917375	31917376	A00252:294:H3YWTDSX5:4:1136:20672:6605/1	60	+
chr1	31917554	31917555	A00252:294:H3YWTDSX5:4:2308:2745:17957/1	60	+
chr1	31918425	31918426	A00252:294:H3YWTDSX5:4:1134:16233:3051	60	-
chr1	31918682	31918683	A00252:294:H3YWTDSX5:4:1330:17906:20979	60	-
chr1	31921363	31921364	A00252:294:H3YWTDSX5:4:1332:23854:9298/1	60	+
chr1	31925322	31925323	A00252:294:H3YWTDSX5:4:1106:14552:22060/1	60	+
chr1	31925323	31925324	A00252:294:H3YWTDSX5:4:2647:28519:3756	60	+
chr1	31925781	31925782	A00252:294:H3YWTDSX5:4:1178:30264:12289/1	60	+
chr1	31926361	31926362	A00252:294:H3YWTDSX5:4:1634:9118:31031	60	+
chr1	31929401	31929402	A00252:294:H3YWTDSX5:4:1132:1172:19210	60	-
chr1	31934130	31934131	A00252:294:H3YWTDSX5:4:1116:3884:33520/1	60	-
chr1	31982864	31982865	A00252:294:H3YWTDSX5:4:1358:30391:32049/1	60	-
chr1	32021092	32021093	A00252:294:H3YWTDSX5:4:1104:29270:1329/1	60	-
chr1	32023009	32023010	A00252:294:H3YWTDSX5:4:1316:13476:30311/1	60	+
chr1	32111986	32111987	A00252:294:H3YWTDSX5:4:1108:2989:6574/1	60	+
chr1	32115961	32115962	A00252:294:H3YWTDSX5:4:2275:31747:14105/1	60	-
chr1	32115962	32115963	A00252:294:H3YWTDSX5:4:1111:8576:2221/1	60	-
chr1	32144573	32144574	A00252:294:H3YWTDSX5:4:1107:18502:30217/1	60	+
chr1	32188406	32188407	A00252:294:H3YWTDSX5:4:1560:20012:14920/1	60	+
chr1	32305045	32305046	A00252:294:H3YWTDSX5:4:1334:1579:2002/1	60	-
chr1	32462128	32462129	A00252:294:H3YWTDSX5:4:2462:24062:2644	60	-
chr1	32629943	32629944	A00252:294:H3YWTDSX5:4:1111:18258:36933/1	60	+
chr1	32824295	32824296	A00252:294:H3YWTDSX5:4:1121:21875:34428/1	60	+
chr1	32833309	32833310	A00252:294:H3YWTDSX5:4:2122:28049:21574/1	60	+
chr1	32949192	32949193	A00252:294:H3YWTDSX5:4:1107:29767:32503/1	60	-
chr1	33019428	33019429	A00252:294:H3YWTDSX5:4:2101:11261:12790/1	60	-
chr1	33345069	33345070	A00252:294:H3YWTDSX5:4:1115:23927:30436/1	60	+
chr1	33485352	33485353	A00252:294:H3YWTDSX5:4:1102:9426:16595/1	60	-
chr1	35184488	35184489	A00252:294:H3YWTDSX5:4:1141:20455:33755/1	60	+
chr1	35184490	35184491	A00252:294:H3YWTDSX5:4:1646:32298:17660/1	60	+
chr1	35185796	35185797	A00252:294:H3YWTDSX5:4:1360:11442:13792	60	-
chr1	35358188	35358189	A00252:294:H3YWTDSX5:4:1210:2790:1125/1	60	+
chr1	35381864	35381865	A00252:294:H3YWTDSX5:4:1474:29704:32863	60	-
chr1	35387096	35387097	A00252:294:H3YWTDSX5:4:1524:30219:20008/1	60	+
chr1	35395376	35395377	A00252:294:H3YWTDSX5:4:1239:26060:14841	60	-
chr1	35411551	35411552	A00252:294:H3YWTDSX5:4:1523:19135:18693/1	60	+
chr1	35481297	35481298	A00252:294:H3YWTDSX5:4:2630:21775:28494	60	+
chr1	35550896	35550897	A00252:294:H3YWTDSX5:4:1105:11894:19930/1	60	+
chr1	35749465	35749466	A00252:294:H3YWTDSX5:4:1169:6207:23829	60	-
chr1	35960474	35960475	A00252:294:H3YWTDSX5:4:2265:25943:18928/1	60	+
chr1	35985725	35985726	A00252:294:H3YWTDSX5:4:1110:31747:21684/1	60	+
chr1	35999989	35999990	A00252:294:H3YWTDSX5:4:1174:21920:29684	60	-
chr1	36016629	36016630	A00252:294:H3YWTDSX5:4:2655:11623:3552	60	-
chr1	36022678	36022679	A00252:294:H3YWTDSX5:4:2474:19180:29731	60	-
chr1	36263907	36263908	A00252:294:H3YWTDSX5:4:1160:15881:31532/1	60	-
chr1	36269211	36269212	A00252:294:H3YWTDSX5:4:2310:25889:1204	60	-
chr1	36281389	36281390	A00252:294:H3YWTDSX5:4:2614:11216:19695	60	-
chr1	37496807	37496808	A00252:294:H3YWTDSX5:4:1103:26404:3599/1	60	+
chr1	37496809	37496810	A00252:294:H3YWTDSX5:4:2424:13602:2597	60	+
chr1	37508065	37508066	A00252:294:H3YWTDSX5:4:1258:10809:8531/1	60	-
chr1	37543424	37543425	A00252:294:H3YWTDSX5:4:2529:6126:17080	60	-
chr1	37568704	37568705	A00252:294:H3YWTDSX5:4:1116:17056:29403/1	60	-
chr1	37822399	37822400	A00252:294:H3YWTDSX5:4:2115:28899:18411/1	60	-
chr1	37889217	37889218	A00252:294:H3YWTDSX5:4:2102:11451:9267/1	60	-
chr1	37981475	37981476	A00252:294:H3YWTDSX5:4:2614:32362:7811	60	-
chr1	39036939	39036940	A00252:294:H3YWTDSX5:4:2531:23258:31688	60	+
chr1	39108538	39108539	A00252:294:H3YWTDSX5:4:1121:13937:13009/1	60	+
chr1	39308941	39308942	A00252:294:H3YWTDSX5:4:1102:2736:10645/1	60	-
chr1	39313543	39313544	A00252:294:H3YWTDSX5:4:1332:1624:36276	60	-
chr1	39313545	39313546	A00252:294:H3YWTDSX5:4:1178:19452:13166/1	60	-
chr1	39316135	39316136	A00252:294:H3YWTDSX5:4:1105:21459:28761/1	60	+
chr1	39342664	39342665	A00252:294:H3YWTDSX5:4:1204:31268:32283/1	60	+
chr1	39376209	39376210	A00252:294:H3YWTDSX5:4:1422:5312:26819	60	-
chr1	39433236	39433237	A00252:294:H3YWTDSX5:4:1115:5620:34679/1	60	+
chr1	39481184	39481185	A00252:294:H3YWTDSX5:4:1104:7817:4194/1	60	+
chr1	39880853	39880854	A00252:294:H3YWTDSX5:4:1101:1380:36417/1	60	+
chr1	39961593	39961594	A00252:294:H3YWTDSX5:4:1441:29297:32722/1	60	+
chr1	40047973	40047974	A00252:294:H3YWTDSX5:4:1619:31439:27038	60	-
chr1	40116275	40116276	A00252:294:H3YWTDSX5:4:1507:2718:18662	60	+
chr1	40218013	40218014	A00252:294:H3YWTDSX5:4:1122:11930:13479/1	60	-
chr1	40226091	40226092	A00252:294:H3YWTDSX5:4:2615:19434:12038	60	+
chr1	40281634	40281635	A00252:294:H3YWTDSX5:4:1201:30337:10817/1	60	-
chr1	40541361	40541362	A00252:294:H3YWTDSX5:4:1110:18195:2722/1	60	-
chr1	40712042	40712043	A00252:294:H3YWTDSX5:4:1174:2645:17378/1	60	+
chr1	40741745	40741746	A00252:294:H3YWTDSX5:4:1102:32624:14278/1	60	+
chr1	40746114	40746115	A00252:294:H3YWTDSX5:4:2362:23113:32628/1	60	-
chr1	40992726	40992727	A00252:294:H3YWTDSX5:4:1101:27606:15295/1	60	+
chr1	41115237	41115238	A00252:294:H3YWTDSX5:4:2341:21070:8422	60	-
chr1	41137054	41137055	A00252:294:H3YWTDSX5:4:1108:2465:12618/1	60	-
chr1	41223461	41223462	A00252:294:H3YWTDSX5:4:1120:12843:34601/1	60	-
chr1	41225553	41225554	A00252:294:H3YWTDSX5:4:1106:25183:29324/1	60	-
chr1	41677370	41677371	A00252:294:H3YWTDSX5:4:1474:12020:24158	60	-
chr1	41677375	41677376	A00252:294:H3YWTDSX5:4:1128:7310:20791	60	-
chr1	42262918	42262919	A00252:294:H3YWTDSX5:4:1238:21748:9345/1	60	-
chr1	42266062	42266063	A00252:294:H3YWTDSX5:4:1425:1362:25958	60	-
chr1	42267906	42267907	A00252:294:H3YWTDSX5:4:1126:9525:30639/1	60	+
chr1	42278757	42278758	A00252:294:H3YWTDSX5:4:1512:12120:33849	60	+
chr1	42282182	42282183	A00252:294:H3YWTDSX5:4:2276:7654:8609	60	-
chr1	42289952	42289953	A00252:294:H3YWTDSX5:4:1116:27064:33990/1	60	-
chr1	42387460	42387461	A00252:294:H3YWTDSX5:4:1125:15121:19601/1	60	+
chr1	42662083	42662084	A00252:294:H3YWTDSX5:4:1615:7545:21355/1	60	-
chr1	42687137	42687138	A00252:294:H3YWTDSX5:4:1114:8829:31688/1	60	+
chr1	42687138	42687139	A00252:294:H3YWTDSX5:4:1278:7464:20243	60	+
chr1	42759471	42759472	A00252:294:H3YWTDSX5:4:1266:5737:18474/1	60	+
chr1	42775552	42775553	A00252:294:H3YWTDSX5:4:1130:7699:25191/1	60	+
chr1	42775553	42775554	A00252:294:H3YWTDSX5:4:1627:10041:25050	60	+
chr1	43354435	43354436	A00252:294:H3YWTDSX5:4:1105:7030:26412/1	60	-
chr1	43406333	43406334	A00252:294:H3YWTDSX5:4:1101:25690:32424/1	60	+
chr1	43406334	43406335	A00252:294:H3YWTDSX5:4:1534:1759:5509	60	+
chr1	43408274	43408275	A00252:294:H3YWTDSX5:4:2428:16685:20650/1	60	-
chr1	43447812	43447813	A00252:294:H3YWTDSX5:4:1405:24858:10911/1	60	-
chr1	43573123	43573124	A00252:294:H3YWTDSX5:4:1123:17454:1626/1	60	-
chr1	43610681	43610682	A00252:294:H3YWTDSX5:4:1309:22761:7185	60	-
chr1	43719985	43719986	A00252:294:H3YWTDSX5:4:1134:9335:30780	60	+
chr1	43726819	43726820	A00252:294:H3YWTDSX5:4:1104:32036:9314/1	60	+
chr1	43731600	43731601	A00252:294:H3YWTDSX5:4:1143:25663:21010/1	60	+
chr1	43755420	43755421	A00252:294:H3YWTDSX5:4:1342:12753:1595/1	60	-
chr1	43758878	43758879	A00252:294:H3YWTDSX5:4:1139:30183:16407/1	60	-
chr1	43821138	43821139	A00252:294:H3YWTDSX5:4:1375:23032:5932/1	60	+
chr1	43846313	43846314	A00252:294:H3YWTDSX5:4:1170:17969:34867/1	60	-
chr1	44806727	44806728	A00252:294:H3YWTDSX5:4:2610:20690:9267/1	60	+
chr1	44864218	44864219	A00252:294:H3YWTDSX5:4:1527:16468:4523	60	-
chr1	44931763	44931764	A00252:294:H3YWTDSX5:4:1424:11650:6073	60	+
chr1	44940264	44940265	A00252:294:H3YWTDSX5:4:1158:12554:11992/1	60	-
chr1	45593737	45593738	A00252:294:H3YWTDSX5:4:1133:16324:7968/1	60	-
chr1	45597026	45597027	A00252:294:H3YWTDSX5:4:1172:8043:33552/1	60	-
chr1	45645052	45645053	A00252:294:H3YWTDSX5:4:1304:4915:12821/1	60	+
chr1	45659866	45659867	A00252:294:H3YWTDSX5:4:2410:14163:24205	60	-
chr1	45838123	45838124	A00252:294:H3YWTDSX5:4:1139:15112:11412/1	60	-
chr1	45844722	45844723	A00252:294:H3YWTDSX5:4:1111:29930:27023/1	60	-
chr1	45895958	45895959	A00252:294:H3YWTDSX5:4:1203:23276:32221/1	60	-
chr1	46008365	46008366	A00252:294:H3YWTDSX5:4:1364:10945:17127/1	60	-
chr1	46077694	46077695	A00252:294:H3YWTDSX5:4:2537:4110:9549/1	60	+
chr1	46087566	46087567	A00252:294:H3YWTDSX5:4:1644:18521:29747	60	+
chr1	46253142	46253143	A00252:294:H3YWTDSX5:4:1113:26811:11882/1	60	-
chr1	46296026	46296027	A00252:294:H3YWTDSX5:4:1116:13096:3787/1	60	+
chr1	46657603	46657604	A00252:294:H3YWTDSX5:4:1142:27561:9987/1	60	-
chr1	46690194	46690195	A00252:294:H3YWTDSX5:4:1109:18114:28322	60	-
chr1	47289321	47289322	A00252:294:H3YWTDSX5:4:1432:26756:34240/1	60	-
chr1	47293748	47293749	A00252:294:H3YWTDSX5:4:1476:21802:31046	60	+
chr1	47387554	47387555	A00252:294:H3YWTDSX5:4:1103:7265:32550	60	+
chr1	48892372	48892373	A00252:294:H3YWTDSX5:4:1408:3287:28980/1	60	-
chr1	50546870	50546871	A00252:294:H3YWTDSX5:4:1105:3305:4617	60	-
chr1	50698450	50698451	A00252:294:H3YWTDSX5:4:1539:19416:6809	60	+
chr1	50974277	50974278	A00252:294:H3YWTDSX5:4:1126:24388:10347/1	60	+
chr1	51045385	51045386	A00252:294:H3YWTDSX5:4:1112:8739:9799/1	60	+
chr1	51255530	51255531	A00252:294:H3YWTDSX5:4:1259:29523:11506	60	-
chr1	51415968	51415969	A00252:294:H3YWTDSX5:4:1250:27507:28150/1	60	+
chr1	51425327	51425328	A00252:294:H3YWTDSX5:4:1226:23981:11209/1	60	-
chr1	51440076	51440077	A00252:294:H3YWTDSX5:4:2607:18511:12540	60	+
chr1	51467681	51467682	A00252:294:H3YWTDSX5:4:1156:21721:27993/1	60	-
chr1	51492580	51492581	A00252:294:H3YWTDSX5:4:1124:24659:1423/1	60	+
chr1	51695064	51695065	A00252:294:H3YWTDSX5:4:1174:32913:26991/1	60	+
chr1	51756962	51756963	A00252:294:H3YWTDSX5:4:2252:10529:5541/1	60	-
chr1	51782541	51782542	A00252:294:H3YWTDSX5:4:1176:30517:13667/1	60	+
chr1	51798178	51798179	A00252:294:H3YWTDSX5:4:1136:31033:32941/1	60	+
chr1	51815477	51815478	A00252:294:H3YWTDSX5:4:1110:26648:26506/1	60	-
chr1	51823623	51823624	A00252:294:H3YWTDSX5:4:1518:25310:6183	60	+
chr1	51865353	51865354	A00252:294:H3YWTDSX5:4:1463:19416:8750/1	60	+
chr1	51996207	51996208	A00252:294:H3YWTDSX5:4:1225:20491:13432	60	-
chr1	52060643	52060644	A00252:294:H3YWTDSX5:4:1173:29215:3082/1	60	-
chr1	52311056	52311057	A00252:294:H3YWTDSX5:4:1344:21504:6010/1	60	+
chr1	52421128	52421129	A00252:294:H3YWTDSX5:4:1637:6623:12712/1	60	+
chr1	52423162	52423163	A00252:294:H3YWTDSX5:4:1245:26530:22075/1	60	+
chr1	52465490	52465491	A00252:294:H3YWTDSX5:4:2225:19542:5181/1	60	-
chr1	52479614	52479615	A00252:294:H3YWTDSX5:4:2425:21531:36119	60	-
chr1	52482640	52482641	A00252:294:H3YWTDSX5:4:2239:8820:5494	60	-
chr1	52492009	52492010	A00252:294:H3YWTDSX5:4:1361:11957:35916/1	60	-
chr1	52519391	52519392	A00252:294:H3YWTDSX5:4:1531:19949:17942	60	+
chr1	52527473	52527474	A00252:294:H3YWTDSX5:4:2235:2121:12023	60	+
chr1	52658254	52658255	A00252:294:H3YWTDSX5:4:1150:31439:12352	60	+
chr1	52747174	52747175	A00252:294:H3YWTDSX5:4:1113:18032:6605/1	60	+
chr1	52803965	52803966	A00252:294:H3YWTDSX5:4:2220:31901:11146	60	-
chr1	52825911	52825912	A00252:294:H3YWTDSX5:4:1135:25690:14732	60	-
chr1	53941825	53941826	A00252:294:H3YWTDSX5:4:1157:27299:10629/1	60	-
chr1	54039685	54039686	A00252:294:H3YWTDSX5:4:1231:14470:5290/1	60	-
chr1	54488622	54488623	A00252:294:H3YWTDSX5:4:1633:30147:11960/1	60	+
chr1	55143341	55143342	A00252:294:H3YWTDSX5:4:1206:16288:30358	60	-
chr1	55202105	55202106	A00252:294:H3YWTDSX5:4:1117:21251:22075/1	60	+
chr1	55902072	55902073	A00252:294:H3YWTDSX5:4:2446:17291:29496	60	+
chr1	58526207	58526208	A00252:294:H3YWTDSX5:4:1233:32172:9173/1	60	-
chr1	58963568	58963569	A00252:294:H3YWTDSX5:4:1107:26485:16611/1	60	+
chr1	59002413	59002414	A00252:294:H3YWTDSX5:4:1537:12500:3286/1	60	+
chr1	61035747	61035748	A00252:294:H3YWTDSX5:4:1352:14317:5556/1	60	-
chr1	62362553	62362554	A00252:294:H3YWTDSX5:4:1160:11984:34554/1	60	+
chr1	62454852	62454853	A00252:294:H3YWTDSX5:4:1165:25943:30264	60	-
chr1	62474074	62474075	A00252:294:H3YWTDSX5:4:1117:11722:9737/1	60	+
chr1	62508581	62508582	A00252:294:H3YWTDSX5:4:1138:1633:14152/1	60	+
chr1	62514581	62514582	A00252:294:H3YWTDSX5:4:2550:3441:17347	60	+
chr1	62628064	62628065	A00252:294:H3YWTDSX5:4:1112:7862:27320/1	60	+
chr1	62696321	62696322	A00252:294:H3YWTDSX5:4:1108:30029:30389/1	60	-
chr1	62788585	62788586	A00252:294:H3YWTDSX5:4:1351:5394:26835/1	60	-
chr1	62835329	62835330	A00252:294:H3YWTDSX5:4:1156:1832:3537/1	60	+
chr1	63310078	63310079	A00252:294:H3YWTDSX5:4:2522:5132:9189	60	-
chr1	63480219	63480220	A00252:294:H3YWTDSX5:4:1170:18909:3771	60	-
chr1	63994388	63994389	A00252:294:H3YWTDSX5:4:1546:17806:25128/1	60	-
chr1	64824020	64824021	A00252:294:H3YWTDSX5:4:1102:9372:14747	60	+
chr1	64920416	64920417	A00252:294:H3YWTDSX5:4:1101:19895:28401/1	60	+
chr1	64920420	64920421	A00252:294:H3YWTDSX5:4:2476:10619:31407	60	+
chr1	64954138	64954139	A00252:294:H3YWTDSX5:4:1102:1325:12211/1	60	-
chr1	65280951	65280952	A00252:294:H3YWTDSX5:4:1108:21486:12868/1	60	-
chr1	65337802	65337803	A00252:294:H3YWTDSX5:4:1116:24758:29215/1	60	-
chr1	65540251	65540252	A00252:294:H3YWTDSX5:4:1118:29423:20478/1	60	-
chr1	65667454	65667455	A00252:294:H3YWTDSX5:4:1311:32768:11271/1	60	+
chr1	66716699	66716700	A00252:294:H3YWTDSX5:4:2458:24704:9956/1	60	+
chr1	66974982	66974983	A00252:294:H3YWTDSX5:4:1221:13422:23296	60	-
chr1	70117724	70117725	A00252:294:H3YWTDSX5:4:1107:11849:33066/1	60	+
chr1	70336332	70336333	A00252:294:H3YWTDSX5:4:1157:18240:27289/1	60	+
chr1	70385223	70385224	A00252:294:H3YWTDSX5:4:1110:32145:35149/1	60	-
chr1	71648027	71648028	A00252:294:H3YWTDSX5:4:1105:27950:18865/1	60	-
chr1	72569586	72569587	A00252:294:H3YWTDSX5:4:1211:28456:17206/1	60	-
chr1	72596793	72596794	A00252:294:H3YWTDSX5:4:1134:4255:4445/1	60	-
chr1	72674541	72674542	A00252:294:H3YWTDSX5:4:1157:12924:6339/1	60	+
chr1	73069679	73069680	A00252:294:H3YWTDSX5:4:2118:27190:4335	60	-
chr1	74206600	74206601	A00252:294:H3YWTDSX5:4:1455:32579:16767/1	60	-
chr1	74591098	74591099	A00252:294:H3YWTDSX5:4:1235:24496:10441/1	60	+
chr1	75301748	75301749	A00252:294:H3YWTDSX5:4:1101:26078:22451/1	60	+
chr1	75734823	75734824	A00252:294:H3YWTDSX5:4:1115:24352:9220/1	60	-
chr1	75879561	75879562	A00252:294:H3YWTDSX5:4:1505:8368:27445/1	60	-
chr1	77352565	77352566	A00252:294:H3YWTDSX5:4:1106:15655:9157/1	60	+
chr1	77595609	77595610	A00252:294:H3YWTDSX5:4:1452:32859:14810	60	-
chr1	77741648	77741649	A00252:294:H3YWTDSX5:4:2652:13756:20243/1	60	-
chr1	77958796	77958797	A00252:294:H3YWTDSX5:4:1173:1850:16720/1	60	-
chr1	77966506	77966507	A00252:294:H3YWTDSX5:4:1204:27398:7983/1	60	+
chr1	79607954	79607955	A00252:294:H3YWTDSX5:4:2635:27245:18020	60	+
chr1	79607955	79607956	A00252:294:H3YWTDSX5:4:1240:21151:18646	60	+
chr1	80969798	80969799	A00252:294:H3YWTDSX5:4:2234:16749:29966/1	60	+
chr1	84136038	84136039	A00252:294:H3YWTDSX5:4:1143:24532:34867	60	+
chr1	84176185	84176186	A00252:294:H3YWTDSX5:4:1273:8531:1892	60	+
chr1	84189971	84189972	A00252:294:H3YWTDSX5:4:1212:3685:23813/1	60	-
chr1	84207302	84207303	A00252:294:H3YWTDSX5:4:2474:24352:14418/1	60	+
chr1	84249109	84249110	A00252:294:H3YWTDSX5:4:1149:14181:10175/1	60	-
chr1	84623952	84623953	A00252:294:H3YWTDSX5:4:1557:25319:31532/1	60	-
chr1	86895360	86895361	A00252:294:H3YWTDSX5:4:1116:18882:19758/1	60	+
chr1	86895361	86895362	A00252:294:H3YWTDSX5:4:2402:15347:13667	60	+
chr1	86938270	86938271	A00252:294:H3YWTDSX5:4:1107:26133:18317/1	60	-
chr1	87023447	87023448	A00252:294:H3YWTDSX5:4:1117:22797:16705/1	60	-
chr1	88437776	88437777	A00252:294:H3YWTDSX5:4:1272:6316:28714	60	-
chr1	88570406	88570407	A00252:294:H3YWTDSX5:4:1259:14660:2613/1	60	-
chr1	88696566	88696567	A00252:294:H3YWTDSX5:4:1469:27615:34475/1	60	+
chr1	88759868	88759869	A00252:294:H3YWTDSX5:4:1121:7446:2018/1	60	-
chr1	88816364	88816365	A00252:294:H3YWTDSX5:4:2555:24912:22842/1	60	+
chr1	88831266	88831267	A00252:294:H3YWTDSX5:4:1112:13141:15483/1	60	-
chr1	88859684	88859685	A00252:294:H3YWTDSX5:4:1555:18466:14278/1	60	-
chr1	88940449	88940450	A00252:294:H3YWTDSX5:4:2425:6244:21731	60	-
chr1	89641325	89641326	A00252:294:H3YWTDSX5:4:1519:24026:20682	60	+
chr1	90002545	90002546	A00252:294:H3YWTDSX5:4:1105:19732:33004/1	60	-
chr1	90002571	90002572	A00252:294:H3YWTDSX5:4:1107:12807:26772/1	60	-
chr1	90010233	90010234	A00252:294:H3YWTDSX5:4:1478:21875:22153	60	+
chr1	90012594	90012595	A00252:294:H3YWTDSX5:4:1162:8531:33051/1	60	+
chr1	91504650	91504651	A00252:294:H3YWTDSX5:4:1524:1931:3051	60	-
chr1	92303519	92303520	A00252:294:H3YWTDSX5:4:1202:24894:21840/1	60	+
chr1	92319081	92319082	A00252:294:H3YWTDSX5:4:1125:12906:2112/1	60	-
chr1	92488424	92488425	A00252:294:H3YWTDSX5:4:1133:24361:17973/1	60	+
chr1	92701557	92701558	A00252:294:H3YWTDSX5:4:1603:28935:17065	60	-
chr1	92887401	92887402	A00252:294:H3YWTDSX5:4:1221:19298:8516/1	60	-
chr1	93105499	93105500	A00252:294:H3YWTDSX5:4:1316:28284:25050	60	-
chr1	93187001	93187002	A00252:294:H3YWTDSX5:4:2176:2944:21308/1	60	-
chr1	93212640	93212641	A00252:294:H3YWTDSX5:4:1139:11993:14184/1	60	-
chr1	93213686	93213687	A00252:294:H3YWTDSX5:4:1109:27326:24862/1	60	+
chr1	93362251	93362252	A00252:294:H3YWTDSX5:4:1101:13675:32158/1	60	-
chr1	93534395	93534396	A00252:294:H3YWTDSX5:4:1136:27941:5040/1	60	+
chr1	93959611	93959612	A00252:294:H3YWTDSX5:4:1103:6949:37043/1	60	+
chr1	94191516	94191517	A00252:294:H3YWTDSX5:4:1101:2266:19038/1	60	+
chr1	96581549	96581550	A00252:294:H3YWTDSX5:4:1317:15817:26162/1	60	+
chr1	97226418	97226419	A00252:294:H3YWTDSX5:4:1160:6849:31923/1	60	-
chr1	97408352	97408353	A00252:294:H3YWTDSX5:4:2156:8269:13401	60	+
chr1	97500143	97500144	A00252:294:H3YWTDSX5:4:1409:8088:34068	60	-
chr1	97566167	97566168	A00252:294:H3YWTDSX5:4:1556:27290:31000/1	60	-
chr1	97566169	97566170	A00252:294:H3YWTDSX5:4:1139:13901:20306/1	60	-
chr1	97665985	97665986	A00252:294:H3YWTDSX5:4:1223:20790:21120/1	60	+
chr1	97678547	97678548	A00252:294:H3YWTDSX5:4:1332:6985:24330/1	60	+
chr1	97678552	97678553	A00252:294:H3YWTDSX5:4:2346:16441:18035	60	+
chr1	97768141	97768142	A00252:294:H3YWTDSX5:4:1104:23204:16470/1	60	+
chr1	97867152	97867153	A00252:294:H3YWTDSX5:4:1162:17436:9236/1	60	+
chr1	98262965	98262966	A00252:294:H3YWTDSX5:4:1101:6316:33599/1	60	+
chr1	98266571	98266572	A00252:294:H3YWTDSX5:4:1130:24207:1454/1	60	+
chr1	98296924	98296925	A00252:294:H3YWTDSX5:4:1155:5602:24471/1	60	+
chr1	98371639	98371640	A00252:294:H3YWTDSX5:4:1144:24089:36699	60	-
chr1	98392339	98392340	A00252:294:H3YWTDSX5:4:1105:8214:30718/1	60	+
chr1	98392346	98392347	A00252:294:H3YWTDSX5:4:2668:26892:20102/1	60	+
chr1	99553839	99553840	A00252:294:H3YWTDSX5:4:2105:11107:28839	60	-
chr1	100934149	100934150	A00252:294:H3YWTDSX5:4:2418:14479:1673	60	-
chr1	100970815	100970816	A00252:294:H3YWTDSX5:4:1129:18394:33724/1	60	+
chr1	100976198	100976199	A00252:294:H3YWTDSX5:4:1213:19678:23046/1	60	-
chr1	101478670	101478671	A00252:294:H3YWTDSX5:4:1133:7835:1407	60	+
chr1	101478673	101478674	A00252:294:H3YWTDSX5:4:2606:18313:7780	60	+
chr1	101604937	101604938	A00252:294:H3YWTDSX5:4:2309:23565:15029	60	-
chr1	104452205	104452206	A00252:294:H3YWTDSX5:4:1247:21847:20948	60	-
chr1	106862517	106862518	A00252:294:H3YWTDSX5:4:2635:32588:17534	60	+
chr1	107080767	107080768	A00252:294:H3YWTDSX5:4:1102:23068:32393/1	60	+
chr1	108788212	108788213	A00252:294:H3YWTDSX5:4:2566:14841:27696	60	-
chr1	108803703	108803704	A00252:294:H3YWTDSX5:4:1125:9127:32769/1	60	+
chr1	108897287	108897288	A00252:294:H3YWTDSX5:4:1252:16749:22764/1	60	+
chr1	108923455	108923456	A00252:294:H3YWTDSX5:4:1108:25509:3771/1	60	+
chr1	108968044	108968045	A00252:294:H3YWTDSX5:4:2525:29839:13307	60	+
chr1	109380404	109380405	A00252:294:H3YWTDSX5:4:1108:15438:22936/1	60	-
chr1	109381182	109381183	A00252:294:H3YWTDSX5:4:1143:30391:36370	60	+
chr1	109582082	109582083	A00252:294:H3YWTDSX5:4:1208:20292:21574	60	-
chr1	109582429	109582430	A00252:294:H3YWTDSX5:4:2425:24406:32518	60	-
chr1	109592869	109592870	A00252:294:H3YWTDSX5:4:1450:6171:32628/1	60	+
chr1	110344209	110344210	A00252:294:H3YWTDSX5:4:1117:14597:30248/1	60	+
chr1	110344567	110344568	A00252:294:H3YWTDSX5:4:1338:12689:35524/1	60	+
chr1	110363287	110363288	A00252:294:H3YWTDSX5:4:1232:16468:2550/1	60	-
chr1	111158422	111158423	A00252:294:H3YWTDSX5:4:1557:24840:7341	60	-
chr1	111163808	111163809	A00252:294:H3YWTDSX5:4:1129:29062:3286/1	60	+
chr1	111178516	111178517	A00252:294:H3YWTDSX5:4:1320:19352:15593	60	+
chr1	111641600	111641601	A00252:294:H3YWTDSX5:4:1112:7627:15233/1	60	+
chr1	112496621	112496622	A00252:294:H3YWTDSX5:4:2318:26485:34240/1	60	-
chr1	112591841	112591842	A00252:294:H3YWTDSX5:4:1564:12798:30264	60	-
chr1	112630834	112630835	A00252:294:H3YWTDSX5:4:1304:11315:14481/1	60	-
chr1	112636831	112636832	A00252:294:H3YWTDSX5:4:2415:6994:25441	60	-
chr1	112928201	112928202	A00252:294:H3YWTDSX5:4:1227:17300:10097/1	60	-
chr1	113107434	113107435	A00252:294:H3YWTDSX5:4:1523:24795:28432/1	60	-
chr1	113435304	113435305	A00252:294:H3YWTDSX5:4:1103:16830:23719/1	60	-
chr1	113615612	113615613	A00252:294:H3YWTDSX5:4:1108:32886:11350/1	60	+
chr1	113718999	113719000	A00252:294:H3YWTDSX5:4:2414:28574:21324/1	60	-
chr1	113765536	113765537	A00252:294:H3YWTDSX5:4:1338:30680:14231/1	60	+
chr1	113766524	113766525	A00252:294:H3YWTDSX5:4:1302:26241:25144/1	60	-
chr1	113766649	113766650	A00252:294:H3YWTDSX5:4:1118:17571:30076/1	60	-
chr1	113767187	113767188	A00252:294:H3YWTDSX5:4:1225:27968:5869	60	+
chr1	114259374	114259375	A00252:294:H3YWTDSX5:4:1102:17833:12336/1	60	+
chr1	114259375	114259376	A00252:294:H3YWTDSX5:4:1442:12246:29528	60	+
chr1	114394930	114394931	A00252:294:H3YWTDSX5:4:1124:25852:29042/1	60	-
chr1	114397763	114397764	A00252:294:H3YWTDSX5:4:2343:23764:21605	60	-
chr1	114401378	114401379	A00252:294:H3YWTDSX5:4:1112:12662:25739/1	60	-
chr1	114745182	114745183	A00252:294:H3YWTDSX5:4:1178:15845:4194/1	60	+
chr1	114922292	114922293	A00252:294:H3YWTDSX5:4:1106:27923:12242/1	60	+
chr1	116757143	116757144	A00252:294:H3YWTDSX5:4:1204:25672:28322/1	60	-
chr1	117619331	117619332	A00252:294:H3YWTDSX5:4:1102:7753:19241/1	60	-
chr1	118579510	118579511	A00252:294:H3YWTDSX5:4:1170:2148:8281	60	+
chr1	118944731	118944732	A00252:294:H3YWTDSX5:4:1610:32841:18255/1	60	-
chr1	119975405	119975406	A00252:294:H3YWTDSX5:4:1133:26250:29450/1	60	+
chr1	121192556	121192557	A00252:294:H3YWTDSX5:4:1119:19407:16094/1	60	+
chr1	143203573	143203574	A00252:294:H3YWTDSX5:4:2405:11478:33865	60	+
chr1	144952844	144952845	A00252:294:H3YWTDSX5:4:2646:17038:7388/1	60	-
chr1	145017794	145017795	A00252:294:H3YWTDSX5:4:2611:3812:15170/1	60	-
chr1	145105304	145105305	A00252:294:H3YWTDSX5:4:1214:12572:34914/1	60	-
chr1	145625378	145625379	A00252:294:H3YWTDSX5:4:1315:21558:30373/1	60	-
chr1	146624645	146624646	A00252:294:H3YWTDSX5:4:1136:30789:29512/1	60	+
chr1	147348586	147348587	A00252:294:H3YWTDSX5:4:1306:24768:10254	60	+
chr1	148215235	148215236	A00252:294:H3YWTDSX5:4:2655:10393:5243	60	-
chr1	149410289	149410290	A00252:294:H3YWTDSX5:4:1122:30264:31297/1	60	+
chr1	149621085	149621086	A00252:294:H3YWTDSX5:4:1107:1895:33301/1	60	-
chr1	149623071	149623072	A00252:294:H3YWTDSX5:4:1316:10348:15029	60	-
chr1	149845148	149845149	A00252:294:H3YWTDSX5:4:1359:20989:4116/1	60	+
chr1	149845249	149845250	A00252:294:H3YWTDSX5:4:2129:17210:24815/1	60	+
chr1	149875891	149875892	A00252:294:H3YWTDSX5:4:2367:3568:5822/1	60	+
chr1	150075749	150075750	A00252:294:H3YWTDSX5:4:2106:19560:33583/1	60	-
chr1	150077286	150077287	A00252:294:H3YWTDSX5:4:1127:29622:27899/1	60	+
chr1	150081951	150081952	A00252:294:H3YWTDSX5:4:2566:14073:29590/1	60	+
chr1	150085528	150085529	A00252:294:H3YWTDSX5:4:2203:2519:12931/1	60	-
chr1	150086550	150086551	A00252:294:H3YWTDSX5:4:1107:19831:17613/1	60	-
chr1	150087596	150087597	A00252:294:H3YWTDSX5:4:1222:14461:21872	60	-
chr1	150088300	150088301	A00252:294:H3YWTDSX5:4:1134:2085:31000/1	60	+
chr1	150096582	150096583	A00252:294:H3YWTDSX5:4:2628:32262:23109	60	-
chr1	150098215	150098216	A00252:294:H3YWTDSX5:4:1431:24758:21324/1	60	+
chr1	150100580	150100581	A00252:294:H3YWTDSX5:4:1122:24578:6136	60	-
chr1	150117934	150117935	A00252:294:H3YWTDSX5:4:1104:11939:20447/1	60	+
chr1	150412284	150412285	A00252:294:H3YWTDSX5:4:1128:24505:4100/1	60	-
chr1	150417440	150417441	A00252:294:H3YWTDSX5:4:2466:26404:32252	60	-
chr1	150419549	150419550	A00252:294:H3YWTDSX5:4:1118:9326:8312/1	60	+
chr1	150444712	150444713	A00252:294:H3YWTDSX5:4:1463:30391:7467	60	-
chr1	150452582	150452583	A00252:294:H3YWTDSX5:4:1125:25500:34882	60	+
chr1	150659920	150659921	A00252:294:H3YWTDSX5:4:1572:19334:18443/1	60	+
chr1	150662613	150662614	A00252:294:H3YWTDSX5:4:1173:20790:16266/1	60	-
chr1	150692579	150692580	A00252:294:H3YWTDSX5:4:1105:10863:16391/1	60	+
chr1	150814120	150814121	A00252:294:H3YWTDSX5:4:1323:23484:21590	60	-
chr1	150828616	150828617	A00252:294:H3YWTDSX5:4:1101:30915:26381/1	60	+
chr1	150829525	150829526	A00252:294:H3YWTDSX5:4:2671:22679:6355	60	+
chr1	150843789	150843790	A00252:294:H3YWTDSX5:4:1132:25482:35759/1	60	+
chr1	150853915	150853916	A00252:294:H3YWTDSX5:4:2374:26476:11522/1	60	+
chr1	151082374	151082375	A00252:294:H3YWTDSX5:4:1405:19696:14184/1	60	+
chr1	151202108	151202109	A00252:294:H3YWTDSX5:4:1122:1949:26036/1	60	-
chr1	151206460	151206461	A00252:294:H3YWTDSX5:4:2151:24777:6417	60	-
chr1	151206462	151206463	A00252:294:H3YWTDSX5:4:2462:16450:21527	60	-
chr1	151388154	151388155	A00252:294:H3YWTDSX5:4:1253:25907:11694	60	-
chr1	151627437	151627438	A00252:294:H3YWTDSX5:4:1102:17390:22561/1	60	+
chr1	151841275	151841276	A00252:294:H3YWTDSX5:4:1110:25527:31955/1	60	-
chr1	152368519	152368520	A00252:294:H3YWTDSX5:4:1132:30074:24424/1	60	-
chr1	153583824	153583825	A00252:294:H3YWTDSX5:4:2175:25364:34741	60	-
chr1	153646597	153646598	A00252:294:H3YWTDSX5:4:1359:11180:34882/1	60	-
chr1	153665041	153665042	A00252:294:H3YWTDSX5:4:2227:12310:18834/1	60	+
chr1	153665872	153665873	A00252:294:H3YWTDSX5:4:1112:2329:18646/1	60	+
chr1	153884651	153884652	A00252:294:H3YWTDSX5:4:1113:16260:28463/1	60	+
chr1	154169850	154169851	A00252:294:H3YWTDSX5:4:1129:27868:36385/1	60	-
chr1	154211259	154211260	A00252:294:H3YWTDSX5:4:1546:12020:13260/1	60	-
chr1	154232540	154232541	A00252:294:H3YWTDSX5:4:1471:24216:23610	60	+
chr1	154233080	154233081	A00252:294:H3YWTDSX5:4:1262:17743:21825/1	60	-
chr1	154978469	154978470	A00252:294:H3YWTDSX5:4:1109:21395:7388/1	60	+
chr1	155023236	155023237	A00252:294:H3YWTDSX5:4:2621:5068:18035/1	60	-
chr1	155311628	155311629	A00252:294:H3YWTDSX5:4:1344:11984:23124	60	+
chr1	155317833	155317834	A00252:294:H3YWTDSX5:4:1101:23746:22889/1	60	-
chr1	155341570	155341571	A00252:294:H3YWTDSX5:4:2115:5656:33301	60	-
chr1	155341572	155341573	A00252:294:H3YWTDSX5:4:1113:18909:19899/1	60	-
chr1	155355313	155355314	A00252:294:H3YWTDSX5:4:2668:25780:31610/1	60	-
chr1	155385126	155385127	A00252:294:H3YWTDSX5:4:1130:19099:19601/1	60	-
chr1	155436577	155436578	A00252:294:H3YWTDSX5:4:2621:13160:17644	60	-
chr1	155459563	155459564	A00252:294:H3YWTDSX5:4:1104:8648:2409/1	60	-
chr1	155467468	155467469	A00252:294:H3YWTDSX5:4:1132:10176:3302/1	60	+
chr1	155469374	155469375	A00252:294:H3YWTDSX5:4:1110:18774:36542/1	60	+
chr1	155509589	155509590	A00252:294:H3YWTDSX5:4:1364:6605:11115	60	-
chr1	155512605	155512606	A00252:294:H3YWTDSX5:4:1109:24126:1344/1	60	+
chr1	155517019	155517020	A00252:294:H3YWTDSX5:4:1331:24297:1924/1	60	+
chr1	155540958	155540959	A00252:294:H3YWTDSX5:4:1121:13015:1767/1	60	-
chr1	155664965	155664966	A00252:294:H3YWTDSX5:4:1108:3866:36714/1	60	+
chr1	155727538	155727539	A00252:294:H3YWTDSX5:4:1159:9028:10426/1	60	+
chr1	155734309	155734310	A00252:294:H3YWTDSX5:4:1250:11695:32957	60	-
chr1	155783306	155783307	A00252:294:H3YWTDSX5:4:1138:26205:36198/1	60	+
chr1	155796704	155796705	A00252:294:H3YWTDSX5:4:1136:25608:8860/1	60	+
chr1	155806962	155806963	A00252:294:H3YWTDSX5:4:1269:26033:22122	60	+
chr1	155808384	155808385	A00252:294:H3YWTDSX5:4:1225:16324:8719	60	-
chr1	155914725	155914726	A00252:294:H3YWTDSX5:4:1263:26630:7059/1	60	-
chr1	155920487	155920488	A00252:294:H3YWTDSX5:4:1446:30174:30264/1	60	-
chr1	155921804	155921805	A00252:294:H3YWTDSX5:4:1266:23728:11428/1	60	+
chr1	156459461	156459462	A00252:294:H3YWTDSX5:4:1249:27588:11600	60	+
chr1	156521565	156521566	A00252:294:H3YWTDSX5:4:1664:30210:18771/1	60	-
chr1	156549399	156549400	A00252:294:H3YWTDSX5:4:1304:28221:9721/1	60	+
chr1	156555157	156555158	A00252:294:H3YWTDSX5:4:1249:10547:32095	60	-
chr1	156567788	156567789	A00252:294:H3YWTDSX5:4:1404:18078:8563/1	60	+
chr1	156569149	156569150	A00252:294:H3YWTDSX5:4:1106:1669:28902/1	60	+
chr1	156774088	156774089	A00252:294:H3YWTDSX5:4:1105:10637:3443/1	60	+
chr1	156800669	156800670	A00252:294:H3YWTDSX5:4:1109:23990:5838	60	+
chr1	157010696	157010697	A00252:294:H3YWTDSX5:4:2635:6551:34444/1	60	-
chr1	157936104	157936105	A00252:294:H3YWTDSX5:4:1343:16731:34726/1	60	-
chr1	160253110	160253111	A00252:294:H3YWTDSX5:4:1164:11505:7106/1	60	+
chr1	160319717	160319718	A00252:294:H3YWTDSX5:4:1110:4010:24752/1	60	+
chr1	160471684	160471685	A00252:294:H3YWTDSX5:4:1669:26910:5729/1	60	-
chr1	160544860	160544861	A00252:294:H3YWTDSX5:4:1337:29315:36980	60	-
chr1	160560068	160560069	A00252:294:H3YWTDSX5:4:1214:18304:20635	60	+
chr1	160576710	160576711	A00252:294:H3YWTDSX5:4:1233:32145:11976/1	60	+
chr1	160576714	160576715	A00252:294:H3YWTDSX5:4:1430:26485:9220	60	+
chr1	160588489	160588490	A00252:294:H3YWTDSX5:4:1269:20980:11553/1	60	-
chr1	161410355	161410356	A00252:294:H3YWTDSX5:4:1101:10321:7936/1	60	+
chr1	161790062	161790063	A00252:294:H3YWTDSX5:4:1128:1768:15859/1	60	-
chr1	161860125	161860126	A00252:294:H3YWTDSX5:4:1152:17282:32988/1	60	+
chr1	161875970	161875971	A00252:294:H3YWTDSX5:4:1433:11984:5682	60	-
chr1	162506301	162506302	A00252:294:H3YWTDSX5:4:1150:8522:23860/1	60	+
chr1	162565363	162565364	A00252:294:H3YWTDSX5:4:1266:14172:35368/1	60	-
chr1	163159806	163159807	A00252:294:H3YWTDSX5:4:1133:30825:33270/1	60	-
chr1	163856695	163856696	A00252:294:H3YWTDSX5:4:1108:28854:23938/1	60	-
chr1	163920729	163920730	A00252:294:H3YWTDSX5:4:1101:13503:32518/1	60	+
chr1	163939100	163939101	A00252:294:H3YWTDSX5:4:2655:27516:31610	60	-
chr1	164661642	164661643	A00252:294:H3YWTDSX5:4:2555:31141:15530	60	+
chr1	165745941	165745942	A00252:294:H3YWTDSX5:4:1212:4571:30295/1	60	-
chr1	165759672	165759673	A00252:294:H3YWTDSX5:4:1101:24777:12931/1	60	+
chr1	165759673	165759674	A00252:294:H3YWTDSX5:4:1442:21956:2597	60	+
chr1	165867028	165867029	A00252:294:H3YWTDSX5:4:1166:8187:21652/1	60	+
chr1	166823337	166823338	A00252:294:H3YWTDSX5:4:1331:5122:27148	60	-
chr1	166944538	166944539	A00252:294:H3YWTDSX5:4:1656:22146:13448	60	-
chr1	167001753	167001754	A00252:294:H3YWTDSX5:4:1121:18864:3912/1	60	-
chr1	167098948	167098949	A00252:294:H3YWTDSX5:4:1119:17635:19633/1	60	+
chr1	167102508	167102509	A00252:294:H3YWTDSX5:4:1244:32217:34209	60	+
chr1	167175453	167175454	A00252:294:H3YWTDSX5:4:1107:18186:15389/1	60	+
chr1	167175454	167175455	A00252:294:H3YWTDSX5:4:2647:16423:5008/1	60	+
chr1	167245907	167245908	A00252:294:H3YWTDSX5:4:1473:27932:18552/1	60	-
chr1	167328117	167328118	A00252:294:H3YWTDSX5:4:1106:25626:23359/1	60	-
chr1	167388871	167388872	A00252:294:H3YWTDSX5:4:2642:17363:29747	60	-
chr1	167520860	167520861	A00252:294:H3YWTDSX5:4:1549:2446:11553	60	+
chr1	167753015	167753016	A00252:294:H3YWTDSX5:4:2368:11017:28808/1	60	+
chr1	167906387	167906388	A00252:294:H3YWTDSX5:4:1151:27407:13573/1	60	+
chr1	167974381	167974382	A00252:294:H3YWTDSX5:4:1140:32841:8484	60	+
chr1	167975521	167975522	A00252:294:H3YWTDSX5:4:1274:1886:10770/1	60	+
chr1	167987895	167987896	A00252:294:H3YWTDSX5:4:1641:16640:27273/1	60	+
chr1	167994887	167994888	A00252:294:H3YWTDSX5:4:1126:15718:10927/1	60	-
chr1	168012330	168012331	A00252:294:H3YWTDSX5:4:1115:31819:36338/1	60	+
chr1	168041442	168041443	A00252:294:H3YWTDSX5:4:1236:9733:21856/1	60	-
chr1	168048375	168048376	A00252:294:H3YWTDSX5:4:1102:11767:2237/1	60	+
chr1	169273010	169273011	A00252:294:H3YWTDSX5:4:2649:13503:30859/1	60	-
chr1	169480456	169480457	A00252:294:H3YWTDSX5:4:1121:15872:10066/1	60	-
chr1	171517041	171517042	A00252:294:H3YWTDSX5:4:1130:29188:19100/1	60	+
chr1	171724596	171724597	A00252:294:H3YWTDSX5:4:1144:13575:29481/1	60	+
chr1	172140292	172140293	A00252:294:H3YWTDSX5:4:1115:21441:33677/1	60	-
chr1	172176315	172176316	A00252:294:H3YWTDSX5:4:1205:14886:25614/1	60	-
chr1	172362511	172362512	A00252:294:H3YWTDSX5:4:2534:9878:2378/1	60	-
chr1	172374846	172374847	A00252:294:H3YWTDSX5:4:1250:27245:11819/1	60	-
chr1	172379730	172379731	A00252:294:H3YWTDSX5:4:1112:1271:18537/1	60	+
chr1	172581114	172581115	A00252:294:H3YWTDSX5:4:1406:15112:12352	60	-
chr1	172588280	172588281	A00252:294:H3YWTDSX5:4:1235:25663:11365/1	60	-
chr1	172588392	172588393	A00252:294:H3YWTDSX5:4:1343:18774:36479/1	60	+
chr1	172651770	172651771	A00252:294:H3YWTDSX5:4:1147:6822:27179/1	60	+
chr1	173016800	173016801	A00252:294:H3YWTDSX5:4:1106:10999:15311/1	60	+
chr1	173523235	173523236	A00252:294:H3YWTDSX5:4:1659:4209:33395/1	60	-
chr1	173726672	173726673	A00252:294:H3YWTDSX5:4:1221:32570:19977/1	60	-
chr1	173771270	173771271	A00252:294:H3YWTDSX5:4:1103:20039:15969/1	60	+
chr1	173784866	173784867	A00252:294:H3YWTDSX5:4:1670:1443:33144/1	60	+
chr1	173896673	173896674	A00252:294:H3YWTDSX5:4:1102:19813:13792/1	60	+
chr1	174697839	174697840	A00252:294:H3YWTDSX5:4:1112:16152:11992/1	60	+
chr1	175012222	175012223	A00252:294:H3YWTDSX5:4:2101:21242:17769	60	-
chr1	176023543	176023544	A00252:294:H3YWTDSX5:4:2442:29152:5916	60	-
chr1	176108885	176108886	A00252:294:H3YWTDSX5:4:2448:4770:33927/1	60	-
chr1	176145528	176145529	A00252:294:H3YWTDSX5:4:1274:14579:7827/1	60	+
chr1	178595389	178595390	A00252:294:H3YWTDSX5:4:1211:2410:36949/1	60	+
chr1	178856426	178856427	A00252:294:H3YWTDSX5:4:1149:14045:29324/1	60	+
chr1	178890451	178890452	A00252:294:H3YWTDSX5:4:1167:10610:19272	60	-
chr1	178911189	178911190	A00252:294:H3YWTDSX5:4:1553:24722:27367/1	60	+
chr1	179208082	179208083	A00252:294:H3YWTDSX5:4:1149:26015:5744/1	60	+
chr1	179211281	179211282	A00252:294:H3YWTDSX5:4:2449:6741:17644	60	-
chr1	179223800	179223801	A00252:294:H3YWTDSX5:4:2472:25708:8469	60	+
chr1	179904662	179904663	A00252:294:H3YWTDSX5:4:1118:18864:23453/1	60	+
chr1	179993669	179993670	A00252:294:H3YWTDSX5:4:1122:1325:30499	60	+
chr1	180029373	180029374	A00252:294:H3YWTDSX5:4:1105:3513:25394/1	60	-
chr1	180054239	180054240	A00252:294:H3YWTDSX5:4:1160:24415:21198/1	60	+
chr1	180083334	180083335	A00252:294:H3YWTDSX5:4:2651:22354:16125	60	-
chr1	180096318	180096319	A00252:294:H3YWTDSX5:4:2215:31684:33661	60	-
chr1	180403716	180403717	A00252:294:H3YWTDSX5:4:1101:13829:35086/1	60	+
chr1	180689213	180689214	A00252:294:H3YWTDSX5:4:1115:31087:19539/1	60	+
chr1	180737832	180737833	A00252:294:H3YWTDSX5:4:1102:18692:24220/1	60	-
chr1	181032637	181032638	A00252:294:H3YWTDSX5:4:1105:8449:9204/1	60	-
chr1	181083707	181083708	A00252:294:H3YWTDSX5:4:1475:27010:13604/1	60	-
chr1	181134397	181134398	A00252:294:H3YWTDSX5:4:1507:28040:35493	60	-
chr1	182841168	182841169	A00252:294:H3YWTDSX5:4:2430:7536:36777/1	60	-
chr1	183503180	183503181	A00252:294:H3YWTDSX5:4:1472:5249:32252	60	-
chr1	183508916	183508917	A00252:294:H3YWTDSX5:4:1103:16848:12070/1	60	-
chr1	183509403	183509404	A00252:294:H3YWTDSX5:4:2372:15465:8609	60	-
chr1	183530794	183530795	A00252:294:H3YWTDSX5:4:2651:14615:6605	60	-
chr1	184244386	184244387	A00252:294:H3YWTDSX5:4:1247:21215:20572/1	60	+
chr1	184347768	184347769	A00252:294:H3YWTDSX5:4:1149:1181:16532/1	60	+
chr1	184519347	184519348	A00252:294:H3YWTDSX5:4:1166:19895:6449/1	60	-
chr1	184714416	184714417	A00252:294:H3YWTDSX5:4:2141:15284:24236	60	-
chr1	184714417	184714418	A00252:294:H3YWTDSX5:4:1446:12029:24017/1	60	-
chr1	184894791	184894792	A00252:294:H3YWTDSX5:4:1204:30798:15781/1	60	+
chr1	185125482	185125483	A00252:294:H3YWTDSX5:4:2237:28655:23062	60	+
chr1	186092622	186092623	A00252:294:H3YWTDSX5:4:1437:5810:13244/1	60	-
chr1	186275643	186275644	A00252:294:H3YWTDSX5:4:1163:21784:17237	60	+
chr1	187212165	187212166	A00252:294:H3YWTDSX5:4:2123:10456:9204	60	+
chr1	188938556	188938557	A00252:294:H3YWTDSX5:4:1105:19162:13197/1	60	+
chr1	190960098	190960099	A00252:294:H3YWTDSX5:4:1376:21314:1360/1	60	+
chr1	191177099	191177100	A00252:294:H3YWTDSX5:4:1124:11659:30389/1	60	+
chr1	191185906	191185907	A00252:294:H3YWTDSX5:4:1214:16794:21652/1	60	+
chr1	191766873	191766874	A00252:294:H3YWTDSX5:4:2308:28872:19429/1	60	-
chr1	192175388	192175389	A00252:294:H3YWTDSX5:4:1159:29857:15781/1	60	+
chr1	192636455	192636456	A00252:294:H3YWTDSX5:4:2357:17824:7059	60	-
chr1	194307171	194307172	A00252:294:H3YWTDSX5:4:1275:25536:28119/1	60	-
chr1	194829636	194829637	A00252:294:H3YWTDSX5:4:1668:21242:22874/1	60	-
chr1	195150017	195150018	A00252:294:H3YWTDSX5:4:1250:19777:6120/1	60	+
chr1	195330940	195330941	A00252:294:H3YWTDSX5:4:1120:15510:4523/1	60	+
chr1	195844019	195844020	A00252:294:H3YWTDSX5:4:2504:5810:20040	60	-
chr1	197111189	197111190	A00252:294:H3YWTDSX5:4:1122:9498:28025/1	60	+
chr1	197584105	197584106	A00252:294:H3YWTDSX5:4:2143:18991:27367/1	60	-
chr1	197618195	197618196	A00252:294:H3YWTDSX5:4:1264:24144:3630/1	60	+
chr1	197656614	197656615	A00252:294:H3YWTDSX5:4:1109:10728:4695/1	60	+
chr1	197748920	197748921	A00252:294:H3YWTDSX5:4:2473:1280:14293	60	+
chr1	197892464	197892465	A00252:294:H3YWTDSX5:4:2228:1624:5494/1	60	-
chr1	198222366	198222367	A00252:294:H3YWTDSX5:4:1132:25527:14920/1	60	-
chr1	198993366	198993367	A00252:294:H3YWTDSX5:4:1350:11026:27665	60	-
chr1	199072915	199072916	A00252:294:H3YWTDSX5:4:1439:26630:16266/1	60	+
chr1	199147284	199147285	A00252:294:H3YWTDSX5:4:1104:7374:10254/1	60	+
chr1	199228549	199228550	A00252:294:H3YWTDSX5:4:1105:32533:32659/1	60	+
chr1	199228550	199228551	A00252:294:H3YWTDSX5:4:2647:13783:8359	60	+
chr1	200586352	200586353	A00252:294:H3YWTDSX5:4:1103:14290:5353/1	60	-
chr1	200606658	200606659	A00252:294:H3YWTDSX5:4:2164:21287:14403	60	-
chr1	200641860	200641861	A00252:294:H3YWTDSX5:4:1160:31982:34178	60	-
chr1	202336537	202336538	A00252:294:H3YWTDSX5:4:1316:4815:19100/1	60	-
chr1	202408254	202408255	A00252:294:H3YWTDSX5:4:2513:7075:12461/1	60	-
chr1	202424118	202424119	A00252:294:H3YWTDSX5:4:1429:16432:16016/1	60	+
chr1	202429767	202429768	A00252:294:H3YWTDSX5:4:2436:24460:31454	60	-
chr1	202440879	202440880	A00252:294:H3YWTDSX5:4:2131:31801:9439	60	-
chr1	202773096	202773097	A00252:294:H3YWTDSX5:4:1257:5565:2112/1	60	+
chr1	202895594	202895595	A00252:294:H3YWTDSX5:4:2133:1036:1407	60	-
chr1	202895595	202895596	A00252:294:H3YWTDSX5:4:1353:27489:3161/1	60	-
chr1	202917333	202917334	A00252:294:H3YWTDSX5:4:1109:13575:33646/1	60	+
chr1	203441358	203441359	A00252:294:H3YWTDSX5:4:1116:21621:24251/1	60	-
chr1	203441360	203441361	A00252:294:H3YWTDSX5:4:2212:24560:36636/1	60	-
chr1	203633072	203633073	A00252:294:H3YWTDSX5:4:1141:24397:16438/1	60	+
chr1	203685948	203685949	A00252:294:H3YWTDSX5:4:1103:19262:16939/1	60	+
chr1	203829700	203829701	A00252:294:H3YWTDSX5:4:1103:22634:36464/1	60	+
chr1	203842725	203842726	A00252:294:H3YWTDSX5:4:1369:2682:25551/1	60	-
chr1	203844110	203844111	A00252:294:H3YWTDSX5:4:1113:22191:33818	60	+
chr1	203861322	203861323	A00252:294:H3YWTDSX5:4:1509:31222:28510	60	+
chr1	204406979	204406980	A00252:294:H3YWTDSX5:4:1217:6117:2566/1	60	-
chr1	204407850	204407851	A00252:294:H3YWTDSX5:4:1104:27218:33599/1	60	-
chr1	204459199	204459200	A00252:294:H3YWTDSX5:4:1506:31584:1517/1	60	+
chr1	204540739	204540740	A00252:294:H3YWTDSX5:4:1623:15537:6042/1	60	+
chr1	205098174	205098175	A00252:294:H3YWTDSX5:4:1122:16034:33833/1	60	+
chr1	205288969	205288970	A00252:294:H3YWTDSX5:4:1313:10303:14356/1	60	+
chr1	205613284	205613285	A00252:294:H3YWTDSX5:4:1145:18159:36980/1	60	+
chr1	205728429	205728430	A00252:294:H3YWTDSX5:4:1232:24433:19100/1	60	+
chr1	205738434	205738435	A00252:294:H3YWTDSX5:4:1636:6442:12493/1	60	-
chr1	206036064	206036065	A00252:294:H3YWTDSX5:4:1166:33003:37012	60	-
chr1	206044044	206044045	A00252:294:H3YWTDSX5:4:1107:2645:7075/1	60	-
chr1	206408550	206408551	A00252:294:H3YWTDSX5:4:1252:13132:6292/1	60	+
chr1	206597351	206597352	A00252:294:H3YWTDSX5:4:1169:32488:28729/1	60	-
chr1	207326999	207327000	A00252:294:H3YWTDSX5:4:2612:27317:15045	60	-
chr1	207617415	207617416	A00252:294:H3YWTDSX5:4:2622:20166:24173	60	-
chr1	207767981	207767982	A00252:294:H3YWTDSX5:4:1204:2094:2895/1	60	-
chr1	208376734	208376735	A00252:294:H3YWTDSX5:4:1131:29803:26240	60	-
chr1	209293280	209293281	A00252:294:H3YWTDSX5:4:1453:26811:28573/1	60	+
chr1	209981872	209981873	A00252:294:H3YWTDSX5:4:2660:30391:13322/1	60	-
chr1	211358109	211358110	A00252:294:H3YWTDSX5:4:2463:15374:6543	60	-
chr1	211750603	211750604	A00252:294:H3YWTDSX5:4:1202:15998:28980/1	60	+
chr1	211780858	211780859	A00252:294:H3YWTDSX5:4:1607:15989:24298/1	60	+
chr1	211828918	211828919	A00252:294:H3YWTDSX5:4:1435:20754:29731/1	60	-
chr1	211990801	211990802	A00252:294:H3YWTDSX5:4:1128:29622:33191/1	60	-
chr1	212075562	212075563	A00252:294:H3YWTDSX5:4:1104:17336:34272/1	60	+
chr1	212077851	212077852	A00252:294:H3YWTDSX5:4:1109:27778:3881/1	60	-
chr1	212102785	212102786	A00252:294:H3YWTDSX5:4:1104:29839:30499/1	60	-
chr1	212341423	212341424	A00252:294:H3YWTDSX5:4:1119:32398:34710/1	60	-
chr1	212373633	212373634	A00252:294:H3YWTDSX5:4:1148:16242:26866/1	60	-
chr1	212676794	212676795	A00252:294:H3YWTDSX5:4:2622:6424:6950/1	60	+
chr1	212730148	212730149	A00252:294:H3YWTDSX5:4:2156:23746:36072/1	60	+
chr1	212759584	212759585	A00252:294:H3YWTDSX5:4:1149:13060:11083/1	60	-
chr1	213247914	213247915	A00252:294:H3YWTDSX5:4:1624:31494:36808/1	60	+
chr1	214298464	214298465	A00252:294:H3YWTDSX5:4:1254:23213:35618	60	+
chr1	215596519	215596520	A00252:294:H3YWTDSX5:4:1108:32660:25989/1	60	+
chr1	216542461	216542462	A00252:294:H3YWTDSX5:4:1112:27172:1517/1	60	+
chr1	216542462	216542463	A00252:294:H3YWTDSX5:4:1605:17273:33348/1	60	+
chr1	216554083	216554084	A00252:294:H3YWTDSX5:4:1105:5710:27320/1	60	+
chr1	216554085	216554086	A00252:294:H3YWTDSX5:4:1168:2121:11115	60	+
chr1	216912756	216912757	A00252:294:H3YWTDSX5:4:1105:17779:1344/1	60	+
chr1	217019345	217019346	A00252:294:H3YWTDSX5:4:1114:11605:36182/1	60	-
chr1	218865472	218865473	A00252:294:H3YWTDSX5:4:1110:14461:2112/1	60	+
chr1	219185577	219185578	A00252:294:H3YWTDSX5:4:1208:6777:14074/1	60	+
chr1	220195418	220195419	A00252:294:H3YWTDSX5:4:1239:16938:11506/1	60	-
chr1	220229131	220229132	A00252:294:H3YWTDSX5:4:1107:25717:20635/1	60	+
chr1	221626452	221626453	A00252:294:H3YWTDSX5:4:2339:29234:12571/1	60	-
chr1	221647353	221647354	A00252:294:H3YWTDSX5:4:1442:14479:9846/1	60	-
chr1	222660180	222660181	A00252:294:H3YWTDSX5:4:1433:12301:14528	60	-
chr1	222706102	222706103	A00252:294:H3YWTDSX5:4:1174:20320:7529/1	60	-
chr1	222720691	222720692	A00252:294:H3YWTDSX5:4:1164:28438:9283/1	60	+
chr1	222835131	222835132	A00252:294:H3YWTDSX5:4:1545:12509:18991	60	+
chr1	223792545	223792546	A00252:294:H3YWTDSX5:4:2647:21468:5165	60	-
chr1	223802971	223802972	A00252:294:H3YWTDSX5:4:1128:17562:25269/1	60	+
chr1	223825948	223825949	A00252:294:H3YWTDSX5:4:1113:27570:24408/1	60	+
chr1	223829779	223829780	A00252:294:H3YWTDSX5:4:1240:13169:24079/1	60	-
chr1	224249407	224249408	A00252:294:H3YWTDSX5:4:1129:5584:25598/1	60	+
chr1	224277014	224277015	A00252:294:H3YWTDSX5:4:1110:6723:29512/1	60	+
chr1	224285768	224285769	A00252:294:H3YWTDSX5:4:1114:1090:26490/1	60	+
chr1	224398500	224398501	A00252:294:H3YWTDSX5:4:1104:14181:35352/1	60	+
chr1	224402275	224402276	A00252:294:H3YWTDSX5:4:1259:12084:19601/1	60	+
chr1	224413686	224413687	A00252:294:H3YWTDSX5:4:1112:14995:7294/1	60	-
chr1	224877215	224877216	A00252:294:H3YWTDSX5:4:1148:18159:14653	60	-
chr1	225410082	225410083	A00252:294:H3YWTDSX5:4:1603:4951:18865	60	-
chr1	225415433	225415434	A00252:294:H3YWTDSX5:4:1137:31024:16924/1	60	+
chr1	225419861	225419862	A00252:294:H3YWTDSX5:4:1136:23854:29277/1	60	+
chr1	225422553	225422554	A00252:294:H3YWTDSX5:4:1542:23421:18317	60	+
chr1	225434528	225434529	A00252:294:H3YWTDSX5:4:2147:13675:6511/1	60	-
chr1	225502650	225502651	A00252:294:H3YWTDSX5:4:1269:27977:28150/1	60	-
chr1	225505889	225505890	A00252:294:H3YWTDSX5:4:1532:10474:13964/1	60	-
chr1	225531536	225531537	A00252:294:H3YWTDSX5:4:1108:7473:30843/1	60	-
chr1	225613365	225613366	A00252:294:H3YWTDSX5:4:1121:18638:5149/1	60	+
chr1	225659653	225659654	A00252:294:H3YWTDSX5:4:1424:31855:35274/1	60	-
chr1	225781205	225781206	A00252:294:H3YWTDSX5:4:2158:26784:5509	60	-
chr1	225781453	225781454	A00252:294:H3YWTDSX5:4:2444:23809:4679	60	+
chr1	226105509	226105510	A00252:294:H3YWTDSX5:4:1159:6054:15671/1	60	+
chr1	226144545	226144546	A00252:294:H3YWTDSX5:4:2506:17381:16595/1	60	-
chr1	226168501	226168502	A00252:294:H3YWTDSX5:4:1157:6804:25019/1	60	+
chr1	226168502	226168503	A00252:294:H3YWTDSX5:4:1618:21350:36902/1	60	+
chr1	226172404	226172405	A00252:294:H3YWTDSX5:4:1160:1868:12524/1	60	-
chr1	226182355	226182356	A00252:294:H3YWTDSX5:4:1118:16504:28197/1	60	+
chr1	226231842	226231843	A00252:294:H3YWTDSX5:4:2513:24071:28964/1	60	-
chr1	226235778	226235779	A00252:294:H3YWTDSX5:4:1165:9534:22733/1	60	+
chr1	226256658	226256659	A00252:294:H3YWTDSX5:4:2412:2772:3975/1	60	+
chr1	226266051	226266052	A00252:294:H3YWTDSX5:4:1132:10095:16971/1	60	-
chr1	226266244	226266245	A00252:294:H3YWTDSX5:4:1169:11668:31939/1	60	+
chr1	226274999	226275000	A00252:294:H3YWTDSX5:4:2408:13241:30185	60	+
chr1	226287858	226287859	A00252:294:H3YWTDSX5:4:1103:19931:7482/1	60	-
chr1	226288454	226288455	A00252:294:H3YWTDSX5:4:1620:11885:4539/1	60	+
chr1	226666274	226666275	A00252:294:H3YWTDSX5:4:2247:17318:31203	60	-
chr1	226666276	226666277	A00252:294:H3YWTDSX5:4:2541:2645:16470	60	-
chr1	227732550	227732551	A00252:294:H3YWTDSX5:4:1109:17770:29512/1	60	+
chr1	227732551	227732552	A00252:294:H3YWTDSX5:4:2622:19922:7654/1	60	+
chr1	227984076	227984077	A00252:294:H3YWTDSX5:4:2544:32786:4257/1	60	+
chr1	228091478	228091479	A00252:294:H3YWTDSX5:4:1551:24306:31688/1	60	-
chr1	228096958	228096959	A00252:294:H3YWTDSX5:4:1305:27534:36182/1	60	-
chr1	228106509	228106510	A00252:294:H3YWTDSX5:4:1102:12689:13135/1	60	+
chr1	228106510	228106511	A00252:294:H3YWTDSX5:4:2646:11849:31782/1	60	+
chr1	228181341	228181342	A00252:294:H3YWTDSX5:4:1103:26133:36323/1	60	-
chr1	228187326	228187327	A00252:294:H3YWTDSX5:4:1226:17553:6778/1	60	-
chr1	228199410	228199411	A00252:294:H3YWTDSX5:4:2622:16098:9173	60	-
chr1	228202240	228202241	A00252:294:H3YWTDSX5:4:1116:17155:36965/1	60	+
chr1	228222898	228222899	A00252:294:H3YWTDSX5:4:1239:30752:5181/1	60	+
chr1	228229462	228229463	A00252:294:H3YWTDSX5:4:1313:31024:9439/1	60	+
chr1	228230418	228230419	A00252:294:H3YWTDSX5:4:1112:28013:4852/1	60	+
chr1	228230540	228230541	A00252:294:H3YWTDSX5:4:1667:6714:31125/1	60	+
chr1	228230601	228230602	A00252:294:H3YWTDSX5:4:1224:6189:15718	60	-
chr1	228233338	228233339	A00252:294:H3YWTDSX5:4:2244:31828:26866/1	60	-
chr1	228233441	228233442	A00252:294:H3YWTDSX5:4:1101:31901:23296/1	60	-
chr1	228233999	228234000	A00252:294:H3YWTDSX5:4:1108:30047:1579/1	60	+
chr1	228234196	228234197	A00252:294:H3YWTDSX5:4:1444:21441:33238/1	60	+
chr1	228234328	228234329	A00252:294:H3YWTDSX5:4:2416:27887:12962/1	60	-
chr1	228235360	228235361	A00252:294:H3YWTDSX5:4:2129:6352:31062/1	60	+
chr1	228246563	228246564	A00252:294:H3YWTDSX5:4:2565:24279:30671/1	60	+
chr1	228252530	228252531	A00252:294:H3YWTDSX5:4:1103:1172:15358/1	60	+
chr1	228253836	228253837	A00252:294:H3YWTDSX5:4:1109:7211:23970/1	60	+
chr1	228261595	228261596	A00252:294:H3YWTDSX5:4:1661:28782:18427/1	60	+
chr1	228261881	228261882	A00252:294:H3YWTDSX5:4:1134:26395:7028/1	60	-
chr1	228266322	228266323	A00252:294:H3YWTDSX5:4:1102:10755:6496/1	60	+
chr1	228267637	228267638	A00252:294:H3YWTDSX5:4:1368:21856:19523	60	-
chr1	228269495	228269496	A00252:294:H3YWTDSX5:4:1167:18295:18239/1	60	-
chr1	228297937	228297938	A00252:294:H3YWTDSX5:4:2646:4878:25567/1	60	-
chr1	228297938	228297939	A00252:294:H3YWTDSX5:4:1118:18602:28103/1	60	-
chr1	228323225	228323226	A00252:294:H3YWTDSX5:4:1117:8675:20807/1	60	+
chr1	228325463	228325464	A00252:294:H3YWTDSX5:4:1109:27389:28354/1	60	+
chr1	228326011	228326012	A00252:294:H3YWTDSX5:4:2137:7636:9549	60	-
chr1	228326488	228326489	A00252:294:H3YWTDSX5:4:1138:19452:22247	60	-
chr1	228327210	228327211	A00252:294:H3YWTDSX5:4:1325:7780:10238/1	60	-
chr1	228327419	228327420	A00252:294:H3YWTDSX5:4:1164:2139:31970/1	60	-
chr1	228328039	228328040	A00252:294:H3YWTDSX5:4:1148:21224:27414/1	60	-
chr1	228328520	228328521	A00252:294:H3YWTDSX5:4:1344:18213:10927/1	60	-
chr1	228328614	228328615	A00252:294:H3YWTDSX5:4:1108:14163:4069/1	60	-
chr1	228329081	228329082	A00252:294:H3YWTDSX5:4:2603:17390:17206/1	60	-
chr1	228331809	228331810	A00252:294:H3YWTDSX5:4:1154:24117:12195/1	60	+
chr1	228393248	228393249	A00252:294:H3YWTDSX5:4:1101:23701:34084/1	60	+
chr1	228403217	228403218	A00252:294:H3YWTDSX5:4:1102:19578:20650/1	60	-
chr1	228489432	228489433	A00252:294:H3YWTDSX5:4:2268:19569:22013/1	60	-
chr1	228490099	228490100	A00252:294:H3YWTDSX5:4:1156:18973:8046/1	60	-
chr1	228490455	228490456	A00252:294:H3YWTDSX5:4:1103:18159:3317/1	60	-
chr1	228490818	228490819	A00252:294:H3YWTDSX5:4:1235:31105:3599/1	60	+
chr1	228490819	228490820	A00252:294:H3YWTDSX5:4:2646:11605:11381/1	60	+
chr1	228491191	228491192	A00252:294:H3YWTDSX5:4:1177:13566:27085	60	-
chr1	228491498	228491499	A00252:294:H3YWTDSX5:4:1102:3387:20196/1	60	+
chr1	228491499	228491500	A00252:294:H3YWTDSX5:4:1411:26413:19836/1	60	+
chr1	228495775	228495776	A00252:294:H3YWTDSX5:4:1124:32090:21997/1	60	+
chr1	228499360	228499361	A00252:294:H3YWTDSX5:4:1108:23375:11005/1	60	-
chr1	228650397	228650398	A00252:294:H3YWTDSX5:4:1105:17363:7639/1	60	-
chr1	228652876	228652877	A00252:294:H3YWTDSX5:4:1127:26793:3458	60	+
chr1	228653919	228653920	A00252:294:H3YWTDSX5:4:1251:20943:36636/1	60	-
chr1	228654743	228654744	A00252:294:H3YWTDSX5:4:1108:5999:4836/1	60	+
chr1	228654877	228654878	A00252:294:H3YWTDSX5:4:1416:10068:30201/1	60	+
chr1	228931176	228931177	A00252:294:H3YWTDSX5:4:2544:9679:26459/1	60	-
chr1	229011296	229011297	A00252:294:H3YWTDSX5:4:2169:5086:29716/1	60	+
chr1	229020958	229020959	A00252:294:H3YWTDSX5:4:1125:26404:15969	60	-
chr1	229131318	229131319	A00252:294:H3YWTDSX5:4:1107:5466:13620/1	60	+
chr1	229131320	229131321	A00252:294:H3YWTDSX5:4:1402:18683:7044	60	+
chr1	229274460	229274461	A00252:294:H3YWTDSX5:4:1107:13955:19899/1	60	-
chr1	229280109	229280110	A00252:294:H3YWTDSX5:4:1154:26060:7263/1	60	+
chr1	229280406	229280407	A00252:294:H3YWTDSX5:4:1104:24053:8672	60	-
chr1	229284058	229284059	A00252:294:H3YWTDSX5:4:1114:11451:22514/1	60	-
chr1	229286216	229286217	A00252:294:H3YWTDSX5:4:1216:6126:9815/1	60	+
chr1	229287308	229287309	A00252:294:H3YWTDSX5:4:1535:12653:21903	60	-
chr1	229287736	229287737	A00252:294:H3YWTDSX5:4:1116:16893:32597/1	60	-
chr1	229289479	229289480	A00252:294:H3YWTDSX5:4:1140:29478:22075/1	60	+
chr1	229290664	229290665	A00252:294:H3YWTDSX5:4:1109:12680:33505/1	60	+
chr1	229302891	229302892	A00252:294:H3YWTDSX5:4:1101:9471:10598/1	60	+
chr1	229304106	229304107	A00252:294:H3YWTDSX5:4:1651:29622:27085	60	-
chr1	229304550	229304551	A00252:294:H3YWTDSX5:4:1113:2654:16924/1	60	-
chr1	229305640	229305641	A00252:294:H3YWTDSX5:4:1110:8657:15076/1	60	+
chr1	229305781	229305782	A00252:294:H3YWTDSX5:4:2546:30716:33144	60	-
chr1	229306114	229306115	A00252:294:H3YWTDSX5:4:1110:24822:3646/1	60	-
chr1	229306855	229306856	A00252:294:H3YWTDSX5:4:1124:1895:32299/1	60	-
chr1	229312731	229312732	A00252:294:H3YWTDSX5:4:1155:5665:19257/1	60	+
chr1	229315811	229315812	A00252:294:H3YWTDSX5:4:1631:17951:34272	60	-
chr1	229316575	229316576	A00252:294:H3YWTDSX5:4:2151:21829:4288/1	60	-
chr1	229316577	229316578	A00252:294:H3YWTDSX5:4:1257:28013:18630/1	60	-
chr1	229321210	229321211	A00252:294:H3YWTDSX5:4:1334:31901:20948	60	+
chr1	229321330	229321331	A00252:294:H3YWTDSX5:4:2565:16541:9940	60	-
chr1	229322319	229322320	A00252:294:H3YWTDSX5:4:1122:13566:31187	60	-
chr1	229323639	229323640	A00252:294:H3YWTDSX5:4:1151:25437:12038/1	60	-
chr1	229325279	229325280	A00252:294:H3YWTDSX5:4:1263:29270:29356/1	60	+
chr1	229338181	229338182	A00252:294:H3YWTDSX5:4:1217:31684:3787	60	-
chr1	229443632	229443633	A00252:294:H3YWTDSX5:4:1127:29803:2754/1	60	+
chr1	229452603	229452604	A00252:294:H3YWTDSX5:4:1225:16785:34225/1	60	+
chr1	229452646	229452647	A00252:294:H3YWTDSX5:4:1211:27208:35963/1	60	+
chr1	229454856	229454857	A00252:294:H3YWTDSX5:4:1126:14895:4930/1	60	-
chr1	229463562	229463563	A00252:294:H3YWTDSX5:4:1107:15040:28980/1	60	-
chr1	229468064	229468065	A00252:294:H3YWTDSX5:4:1112:21468:6825/1	60	-
chr1	229487102	229487103	A00252:294:H3YWTDSX5:4:1522:17861:12289/1	60	-
chr1	229492509	229492510	A00252:294:H3YWTDSX5:4:1143:2555:28025	60	-
chr1	229497876	229497877	A00252:294:H3YWTDSX5:4:1103:4390:6120/1	60	+
chr1	229527073	229527074	A00252:294:H3YWTDSX5:4:1103:13512:17534/1	60	+
chr1	229527074	229527075	A00252:294:H3YWTDSX5:4:2647:18521:9674	60	+
chr1	229527075	229527076	A00252:294:H3YWTDSX5:4:2256:1325:26209	60	+
chr1	229531187	229531188	A00252:294:H3YWTDSX5:4:1106:13521:29105	60	+
chr1	229537455	229537456	A00252:294:H3YWTDSX5:4:1236:25147:20369/1	60	+
chr1	229539926	229539927	A00252:294:H3YWTDSX5:4:2242:8341:13683	60	-
chr1	229553113	229553114	A00252:294:H3YWTDSX5:4:1169:30978:36886/1	60	+
chr1	229604374	229604375	A00252:294:H3YWTDSX5:4:2312:31720:9799	60	-
chr1	229616553	229616554	A00252:294:H3YWTDSX5:4:1123:31421:35180/1	60	+
chr1	229616554	229616555	A00252:294:H3YWTDSX5:4:2212:1416:8328	60	+
chr1	229617740	229617741	A00252:294:H3YWTDSX5:4:1107:25084:6449/1	60	+
chr1	229618080	229618081	A00252:294:H3YWTDSX5:4:1203:5475:16579/1	60	+
chr1	229628700	229628701	A00252:294:H3YWTDSX5:4:1170:25373:4664	60	+
chr1	229632686	229632687	A00252:294:H3YWTDSX5:4:1104:1461:28510	60	-
chr1	229654606	229654607	A00252:294:H3YWTDSX5:4:1308:21350:7717/1	60	-
chr1	230089820	230089821	A00252:294:H3YWTDSX5:4:1122:31964:16423/1	60	-
chr1	230111516	230111517	A00252:294:H3YWTDSX5:4:1101:23882:2237/1	60	+
chr1	230180343	230180344	A00252:294:H3YWTDSX5:4:1565:23430:32174	60	-
chr1	230219754	230219755	A00252:294:H3YWTDSX5:4:1109:12798:12947/1	60	+
chr1	230231902	230231903	A00252:294:H3YWTDSX5:4:1631:13738:11412/1	60	-
chr1	230241083	230241084	A00252:294:H3YWTDSX5:4:1109:30798:34131/1	60	+
chr1	230241338	230241339	A00252:294:H3YWTDSX5:4:1310:15420:35430/1	60	+
chr1	230241560	230241561	A00252:294:H3YWTDSX5:4:1231:15374:20415/1	60	-
chr1	230660953	230660954	A00252:294:H3YWTDSX5:4:1214:28176:29904	60	+
chr1	230967638	230967639	A00252:294:H3YWTDSX5:4:1332:12626:21480/1	60	-
chr1	230988773	230988774	A00252:294:H3YWTDSX5:4:1109:18502:22701/1	60	-
chr1	230994477	230994478	A00252:294:H3YWTDSX5:4:1106:24080:1047/1	60	+
chr1	231404164	231404165	A00252:294:H3YWTDSX5:4:1103:26901:9533/1	60	-
chr1	231411866	231411867	A00252:294:H3YWTDSX5:4:2215:27868:22576	60	+
chr1	231416310	231416311	A00252:294:H3YWTDSX5:4:1117:8296:14857/1	60	-
chr1	231536464	231536465	A00252:294:H3YWTDSX5:4:1108:17879:15577/1	60	+
chr1	231570287	231570288	A00252:294:H3YWTDSX5:4:1114:16504:16266	60	+
chr1	231816014	231816015	A00252:294:H3YWTDSX5:4:1108:30825:35462/1	60	+
chr1	232002611	232002612	A00252:294:H3YWTDSX5:4:1134:26359:14826	60	+
chr1	232518739	232518740	A00252:294:H3YWTDSX5:4:1120:21694:1266/1	60	+
chr1	232852036	232852037	A00252:294:H3YWTDSX5:4:1672:13702:32142/1	60	-
chr1	233038112	233038113	A00252:294:H3YWTDSX5:4:1139:16468:23375/1	60	+
chr1	233072061	233072062	A00252:294:H3YWTDSX5:4:1243:28908:2456	60	-
chr1	233175627	233175628	A00252:294:H3YWTDSX5:4:1235:11984:6339/1	60	-
chr1	233284577	233284578	A00252:294:H3YWTDSX5:4:1102:13765:20791/1	60	+
chr1	233656962	233656963	A00252:294:H3YWTDSX5:4:1169:13521:24001/1	60	+
chr1	234135524	234135525	A00252:294:H3YWTDSX5:4:2625:11586:32487	60	+
chr1	234461149	234461150	A00252:294:H3YWTDSX5:4:2119:13503:17018	60	-
chr1	234722149	234722150	A00252:294:H3YWTDSX5:4:1109:24053:28463/1	60	+
chr1	234722153	234722154	A00252:294:H3YWTDSX5:4:1553:31096:29418	60	-
chr1	235190261	235190262	A00252:294:H3YWTDSX5:4:2350:8666:19163/1	60	-
chr1	235198303	235198304	A00252:294:H3YWTDSX5:4:1168:26115:6355/1	60	+
chr1	235229192	235229193	A00252:294:H3YWTDSX5:4:1307:8223:21559	60	-
chr1	235246521	235246522	A00252:294:H3YWTDSX5:4:1256:11369:13354	60	-
chr1	235246730	235246731	A00252:294:H3YWTDSX5:4:2136:30653:1344/1	60	-
chr1	235349231	235349232	A00252:294:H3YWTDSX5:4:2261:10854:12305/1	60	-
chr1	235689030	235689031	A00252:294:H3YWTDSX5:4:1117:24325:36385/1	60	+
chr1	235757093	235757094	A00252:294:H3YWTDSX5:4:2604:6677:20603	60	-
chr1	236202423	236202424	A00252:294:H3YWTDSX5:4:2443:19687:21903/1	60	-
chr1	236230712	236230713	A00252:294:H3YWTDSX5:4:1133:18340:20071/1	60	+
chr1	236491342	236491343	A00252:294:H3YWTDSX5:4:2214:4463:4272/1	60	+
chr1	236586033	236586034	A00252:294:H3YWTDSX5:4:1126:15619:3396/1	60	-
chr1	237531212	237531213	A00252:294:H3YWTDSX5:4:1520:17155:3991	60	-
chr1	237699574	237699575	A00252:294:H3YWTDSX5:4:1145:7238:6042/1	60	-
chr1	237753682	237753683	A00252:294:H3YWTDSX5:4:2574:22724:36245/1	60	+
chr1	241500102	241500103	A00252:294:H3YWTDSX5:4:1121:16007:21762/1	60	+
chr1	241877837	241877838	A00252:294:H3YWTDSX5:4:1270:12210:11021	60	+
chr1	244858766	244858767	A00252:294:H3YWTDSX5:4:2124:30237:23891	60	-
chr1	245026014	245026015	A00252:294:H3YWTDSX5:4:2526:7934:7028/1	60	+
chr1	245199164	245199165	A00252:294:H3YWTDSX5:4:1442:22336:19820	60	+
chr1	245808936	245808937	A00252:294:H3YWTDSX5:4:2134:3296:23015	60	+
chr1	246408731	246408732	A00252:294:H3YWTDSX5:4:1226:10899:5619/1	60	+
chr1	246467072	246467073	A00252:294:H3YWTDSX5:4:1107:28519:4664/1	60	-
chr1	246630035	246630036	A00252:294:H3YWTDSX5:4:1117:30960:34569/1	60	+
chr1	246854487	246854488	A00252:294:H3YWTDSX5:4:1103:27552:27853/1	60	+
chr1	248909522	248909523	A00252:294:H3YWTDSX5:4:1114:23529:33411/1	60	+
chr10	61451	61452	A00252:294:H3YWTDSX5:4:2644:3622:25958	60	-
chr10	197986	197987	A00252:294:H3YWTDSX5:4:1134:13892:28181/1	60	+
chr10	221588	221589	A00252:294:H3YWTDSX5:4:1136:2528:14700/1	60	-
chr10	224838	224839	A00252:294:H3YWTDSX5:4:1311:12807:32440/1	60	-
chr10	242779	242780	A00252:294:H3YWTDSX5:4:1569:24279:9126	60	-
chr10	254282	254283	A00252:294:H3YWTDSX5:4:1426:32796:23281	60	+
chr10	5280868	5280869	A00252:294:H3YWTDSX5:4:1206:25382:11099/1	60	+
chr10	5304123	5304124	A00252:294:H3YWTDSX5:4:2216:8919:33599/1	60	-
chr10	5304124	5304125	A00252:294:H3YWTDSX5:4:1125:28863:31062/1	60	-
chr10	5456372	5456373	A00252:294:H3YWTDSX5:4:1115:19180:15483/1	60	-
chr10	6935482	6935483	A00252:294:H3YWTDSX5:4:1139:13729:16720/1	60	-
chr10	7191088	7191089	A00252:294:H3YWTDSX5:4:1547:17996:29183	60	-
chr10	7349379	7349380	A00252:294:H3YWTDSX5:4:2651:5095:25441	60	-
chr10	7834028	7834029	A00252:294:H3YWTDSX5:4:1104:22046:11146	60	-
chr10	8195697	8195698	A00252:294:H3YWTDSX5:4:1156:12373:27806/1	60	+
chr10	8558273	8558274	A00252:294:H3YWTDSX5:4:2310:27606:13291/1	60	-
chr10	9152077	9152078	A00252:294:H3YWTDSX5:4:1113:17101:31798/1	60	+
chr10	9747617	9747618	A00252:294:H3YWTDSX5:4:1132:31675:33583/1	60	-
chr10	11264817	11264818	A00252:294:H3YWTDSX5:4:1429:2302:28808/1	60	-
chr10	11571816	11571817	A00252:294:H3YWTDSX5:4:1177:30825:3615/1	60	-
chr10	11604981	11604982	A00252:294:H3YWTDSX5:4:1117:18548:36151/1	60	+
chr10	11892245	11892246	A00252:294:H3YWTDSX5:4:1104:16604:5384/1	60	+
chr10	11950753	11950754	A00252:294:H3YWTDSX5:4:1143:28935:20228/1	60	+
chr10	11985710	11985711	A00252:294:H3YWTDSX5:4:1103:18638:33176/1	60	+
chr10	11985711	11985712	A00252:294:H3YWTDSX5:4:2143:25183:7122	60	+
chr10	12133380	12133381	A00252:294:H3YWTDSX5:4:1317:20374:19774/1	60	+
chr10	12607028	12607029	A00252:294:H3YWTDSX5:4:2478:5810:23641/1	60	-
chr10	12895892	12895893	A00252:294:H3YWTDSX5:4:1601:4571:33739/1	60	+
chr10	13191249	13191250	A00252:294:H3YWTDSX5:4:1174:24162:4726	60	-
chr10	13191250	13191251	A00252:294:H3YWTDSX5:4:1175:11731:8625	60	-
chr10	14550768	14550769	A00252:294:H3YWTDSX5:4:1103:32127:20400/1	60	+
chr10	15541792	15541793	A00252:294:H3YWTDSX5:4:1351:4517:36808	60	+
chr10	15816668	15816669	A00252:294:H3YWTDSX5:4:1117:18195:30937/1	60	+
chr10	17174660	17174661	A00252:294:H3YWTDSX5:4:1126:10782:16532/1	60	-
chr10	17683931	17683932	A00252:294:H3YWTDSX5:4:1314:18882:19319/1	60	+
chr10	17698221	17698222	A00252:294:H3YWTDSX5:4:1102:11550:32706/1	60	+
chr10	17706775	17706776	A00252:294:H3YWTDSX5:4:2657:32163:8813	60	-
chr10	20423566	20423567	A00252:294:H3YWTDSX5:4:2316:27841:1329	60	+
chr10	20495804	20495805	A00252:294:H3YWTDSX5:4:1115:24677:26788	60	-
chr10	21617431	21617432	A00252:294:H3YWTDSX5:4:1102:4463:6965/1	60	-
chr10	21619889	21619890	A00252:294:H3YWTDSX5:4:1107:5493:17206/1	60	+
chr10	21924589	21924590	A00252:294:H3YWTDSX5:4:1630:18159:35446	60	+
chr10	21944678	21944679	A00252:294:H3YWTDSX5:4:1105:20021:8453/1	60	+
chr10	21982273	21982274	A00252:294:H3YWTDSX5:4:2164:32362:30138	60	-
chr10	24667412	24667413	A00252:294:H3YWTDSX5:4:1473:23873:19727/1	60	-
chr10	25240238	25240239	A00252:294:H3YWTDSX5:4:1470:16568:20196/1	60	+
chr10	26164553	26164554	A00252:294:H3YWTDSX5:4:1125:11333:30138/1	60	-
chr10	26778498	26778499	A00252:294:H3YWTDSX5:4:1602:13078:6355	60	+
chr10	26792620	26792621	A00252:294:H3YWTDSX5:4:1548:29378:8343/1	60	+
chr10	26800800	26800801	A00252:294:H3YWTDSX5:4:1124:7889:27148/1	60	+
chr10	26816720	26816721	A00252:294:H3YWTDSX5:4:1470:24126:31375/1	60	-
chr10	27009304	27009305	A00252:294:H3YWTDSX5:4:1340:16604:26991/1	60	+
chr10	27033412	27033413	A00252:294:H3YWTDSX5:4:1204:1651:5196/1	60	-
chr10	27126943	27126944	A00252:294:H3YWTDSX5:4:1147:23882:29450/1	60	+
chr10	27127158	27127159	A00252:294:H3YWTDSX5:4:1343:18493:3521/1	60	+
chr10	27127159	27127160	A00252:294:H3YWTDSX5:4:2143:4942:3975	60	+
chr10	27189088	27189089	A00252:294:H3YWTDSX5:4:1133:29749:23923	60	-
chr10	27230068	27230069	A00252:294:H3YWTDSX5:4:1103:9010:34538/1	60	-
chr10	27513817	27513818	A00252:294:H3YWTDSX5:4:1101:17273:29058/1	60	-
chr10	27958367	27958368	A00252:294:H3YWTDSX5:4:1104:28818:30358/1	60	+
chr10	27958368	27958369	A00252:294:H3YWTDSX5:4:2551:17002:18380	60	+
chr10	28114333	28114334	A00252:294:H3YWTDSX5:4:1601:6090:26913/1	60	+
chr10	28194249	28194250	A00252:294:H3YWTDSX5:4:1649:18719:2534/1	60	+
chr10	28445488	28445489	A00252:294:H3YWTDSX5:4:1475:6126:16360	60	-
chr10	28589592	28589593	A00252:294:H3YWTDSX5:4:1217:19831:21966	60	+
chr10	28608438	28608439	A00252:294:H3YWTDSX5:4:1257:2880:20666/1	60	-
chr10	28742237	28742238	A00252:294:H3YWTDSX5:4:1619:32741:25254/1	60	+
chr10	28904804	28904805	A00252:294:H3YWTDSX5:4:1133:30228:30076/1	60	+
chr10	28944488	28944489	A00252:294:H3YWTDSX5:4:1119:6732:32597/1	60	+
chr10	29024092	29024093	A00252:294:H3YWTDSX5:4:1103:31150:16454/1	60	+
chr10	29916173	29916174	A00252:294:H3YWTDSX5:4:1627:20302:29262/1	60	-
chr10	30897423	30897424	A00252:294:H3YWTDSX5:4:2241:23565:34256	60	-
chr10	31337940	31337941	A00252:294:H3YWTDSX5:4:1102:14136:27696	60	+
chr10	31404925	31404926	A00252:294:H3YWTDSX5:4:1106:31955:22013/1	60	+
chr10	31807518	31807519	A00252:294:H3YWTDSX5:4:2538:12057:26819/1	60	+
chr10	32013050	32013051	A00252:294:H3YWTDSX5:4:1159:25039:28354/1	60	+
chr10	32310266	32310267	A00252:294:H3YWTDSX5:4:1471:12879:24392/1	60	+
chr10	32318281	32318282	A00252:294:H3YWTDSX5:4:1229:4987:23844/1	60	+
chr10	32322134	32322135	A00252:294:H3YWTDSX5:4:1101:9480:15342/1	60	+
chr10	32652944	32652945	A00252:294:H3YWTDSX5:4:1101:14009:16986	60	+
chr10	33842218	33842219	A00252:294:H3YWTDSX5:4:1103:19795:21590/1	60	+
chr10	34145635	34145636	A00252:294:H3YWTDSX5:4:1569:4978:23610/1	60	-
chr10	34380963	34380964	A00252:294:H3YWTDSX5:4:1101:8278:15890/1	60	-
chr10	34384307	34384308	A00252:294:H3YWTDSX5:4:2663:9616:24189	60	-
chr10	34751269	34751270	A00252:294:H3YWTDSX5:4:1111:21079:18114	60	+
chr10	35183365	35183366	A00252:294:H3YWTDSX5:4:1101:14253:17284/1	60	+
chr10	35316994	35316995	A00252:294:H3YWTDSX5:4:1327:3658:24017/1	60	-
chr10	35400460	35400461	A00252:294:H3YWTDSX5:4:1104:20193:17957/1	60	+
chr10	36225218	36225219	A00252:294:H3YWTDSX5:4:1234:20898:27445	60	-
chr10	38102950	38102951	A00252:294:H3YWTDSX5:4:1175:3188:29496/1	60	-
chr10	39335260	39335261	A00252:294:H3YWTDSX5:4:2533:6578:23750/1	60	-
chr10	40314565	40314566	A00252:294:H3YWTDSX5:4:2139:14588:2362	60	+
chr10	42138906	42138907	A00252:294:H3YWTDSX5:4:2109:27037:26115/1	60	-
chr10	42545285	42545286	A00252:294:H3YWTDSX5:4:1563:26413:31360/1	60	+
chr10	42545287	42545288	A00252:294:H3YWTDSX5:4:1359:30120:15421/1	60	+
chr10	42632138	42632139	A00252:294:H3YWTDSX5:4:1267:27462:5744	60	+
chr10	43376360	43376361	A00252:294:H3YWTDSX5:4:2214:10484:27383	60	-
chr10	44411325	44411326	A00252:294:H3YWTDSX5:4:1131:1904:24799	60	+
chr10	45598573	45598574	A00252:294:H3YWTDSX5:4:1134:9326:25817/1	60	+
chr10	45640148	45640149	A00252:294:H3YWTDSX5:4:1243:19081:2942/1	60	-
chr10	45657713	45657714	A00252:294:H3YWTDSX5:4:2278:5403:11882	60	-
chr10	45657714	45657715	A00252:294:H3YWTDSX5:4:1242:4218:37043/1	60	-
chr10	45948653	45948654	A00252:294:H3YWTDSX5:4:1608:23981:16783	60	-
chr10	47636181	47636182	A00252:294:H3YWTDSX5:4:1358:2826:31845/1	60	-
chr10	48296631	48296632	A00252:294:H3YWTDSX5:4:1341:8576:12367/1	60	-
chr10	49832566	49832567	A00252:294:H3YWTDSX5:4:2323:17110:32597/1	60	+
chr10	50893232	50893233	A00252:294:H3YWTDSX5:4:1321:15022:35055/1	60	-
chr10	51711217	51711218	A00252:294:H3YWTDSX5:4:1116:1253:17754/1	60	+
chr10	53625644	53625645	A00252:294:H3YWTDSX5:4:2660:11134:10473/1	60	+
chr10	55202219	55202220	A00252:294:H3YWTDSX5:4:1264:20256:31908/1	60	-
chr10	55612001	55612002	A00252:294:H3YWTDSX5:4:1249:20057:9079/1	60	-
chr10	58349980	58349981	A00252:294:H3YWTDSX5:4:1140:10312:36229/1	60	-
chr10	58436454	58436455	A00252:294:H3YWTDSX5:4:1307:5728:7153/1	60	-
chr10	59104386	59104387	A00252:294:H3YWTDSX5:4:1101:15112:11381/1	60	+
chr10	60459647	60459648	A00252:294:H3YWTDSX5:4:1118:29604:35916	60	+
chr10	61168375	61168376	A00252:294:H3YWTDSX5:4:1451:31837:19742/1	60	-
chr10	61321645	61321646	A00252:294:H3YWTDSX5:4:1135:21621:27352/1	60	-
chr10	61347096	61347097	A00252:294:H3YWTDSX5:4:1460:11867:25833/1	60	-
chr10	61368509	61368510	A00252:294:H3YWTDSX5:4:2644:25373:13557	60	-
chr10	61445997	61445998	A00252:294:H3YWTDSX5:4:1345:26160:11318/1	60	-
chr10	61447147	61447148	A00252:294:H3YWTDSX5:4:1249:19045:6198/1	60	-
chr10	61789804	61789805	A00252:294:H3YWTDSX5:4:1314:26883:9001	60	-
chr10	62219757	62219758	A00252:294:H3YWTDSX5:4:1415:15899:21981/1	60	-
chr10	62502706	62502707	A00252:294:H3YWTDSX5:4:2237:27670:36072	60	+
chr10	63343124	63343125	A00252:294:H3YWTDSX5:4:2645:16206:33285	60	-
chr10	63343125	63343126	A00252:294:H3YWTDSX5:4:1102:2799:31391/1	60	-
chr10	63376567	63376568	A00252:294:H3YWTDSX5:4:1123:23791:10848/1	60	-
chr10	65024281	65024282	A00252:294:H3YWTDSX5:4:1114:30852:14184/1	60	-
chr10	67571036	67571037	A00252:294:H3YWTDSX5:4:1435:23764:3411/1	60	+
chr10	67941902	67941903	A00252:294:H3YWTDSX5:4:1101:23683:10911/1	60	+
chr10	67991604	67991605	A00252:294:H3YWTDSX5:4:1108:8495:36182/1	60	+
chr10	68364162	68364163	A00252:294:H3YWTDSX5:4:2113:17490:10895	60	+
chr10	68648881	68648882	A00252:294:H3YWTDSX5:4:1513:17128:24392/1	60	-
chr10	68766917	68766918	A00252:294:H3YWTDSX5:4:1110:18593:15969	60	+
chr10	68790623	68790624	A00252:294:H3YWTDSX5:4:1524:23068:19022/1	60	-
chr10	68935684	68935685	A00252:294:H3YWTDSX5:4:1607:8531:4053/1	60	+
chr10	68938663	68938664	A00252:294:H3YWTDSX5:4:2541:12409:3568	60	+
chr10	68963216	68963217	A00252:294:H3YWTDSX5:4:1112:31647:10739/1	60	-
chr10	69146657	69146658	A00252:294:H3YWTDSX5:4:1653:1316:10786	60	-
chr10	69161625	69161626	A00252:294:H3YWTDSX5:4:1269:28122:24111	60	+
chr10	69172463	69172464	A00252:294:H3YWTDSX5:4:1118:8422:4241/1	60	+
chr10	69198910	69198911	A00252:294:H3YWTDSX5:4:1121:27416:19351/1	60	-
chr10	69340590	69340591	A00252:294:H3YWTDSX5:4:1121:9073:7185/1	60	-
chr10	70023024	70023025	A00252:294:H3YWTDSX5:4:2160:17942:33098/1	60	-
chr10	70202922	70202923	A00252:294:H3YWTDSX5:4:1378:11171:1642/1	60	-
chr10	70219967	70219968	A00252:294:H3YWTDSX5:4:2457:31304:28557	60	-
chr10	70228041	70228042	A00252:294:H3YWTDSX5:4:1123:25762:15515/1	60	+
chr10	71204048	71204049	A00252:294:H3YWTDSX5:4:1352:15402:4085	60	-
chr10	71282899	71282900	A00252:294:H3YWTDSX5:4:1262:11586:27853	60	+
chr10	72153155	72153156	A00252:294:H3YWTDSX5:4:1162:32633:13385/1	60	-
chr10	72162756	72162757	A00252:294:H3YWTDSX5:4:1508:10330:7607	60	-
chr10	72162757	72162758	A00252:294:H3YWTDSX5:4:1431:1443:29418/1	60	-
chr10	72187253	72187254	A00252:294:H3YWTDSX5:4:1110:16242:9486/1	60	-
chr10	72228375	72228376	A00252:294:H3YWTDSX5:4:1325:27425:34460	60	-
chr10	72501488	72501489	A00252:294:H3YWTDSX5:4:1520:9552:6981/1	60	-
chr10	72538076	72538077	A00252:294:H3YWTDSX5:4:1106:4788:9283/1	60	-
chr10	72799317	72799318	A00252:294:H3YWTDSX5:4:1107:24722:4820/1	60	+
chr10	72868201	72868202	A00252:294:H3YWTDSX5:4:1226:17201:19351/1	60	+
chr10	72868202	72868203	A00252:294:H3YWTDSX5:4:2455:18909:30295	60	+
chr10	73049103	73049104	A00252:294:H3YWTDSX5:4:1115:3341:26788	60	+
chr10	73057278	73057279	A00252:294:H3YWTDSX5:4:1127:32588:14215	60	-
chr10	73389159	73389160	A00252:294:H3YWTDSX5:4:1110:5249:34663/1	60	+
chr10	73403548	73403549	A00252:294:H3YWTDSX5:4:1118:27362:22388/1	60	+
chr10	73403550	73403551	A00252:294:H3YWTDSX5:4:2151:25482:6230	60	+
chr10	73451548	73451549	A00252:294:H3YWTDSX5:4:1211:3387:13745/1	60	-
chr10	73474453	73474454	A00252:294:H3YWTDSX5:4:1429:6867:18771/1	60	+
chr10	73479116	73479117	A00252:294:H3YWTDSX5:4:1124:8775:24236/1	60	+
chr10	73503105	73503106	A00252:294:H3YWTDSX5:4:1103:4463:18803/1	60	+
chr10	73503106	73503107	A00252:294:H3YWTDSX5:4:1312:21450:3098	60	+
chr10	73561617	73561618	A00252:294:H3YWTDSX5:4:1163:23782:27398	60	+
chr10	73584582	73584583	A00252:294:H3YWTDSX5:4:1331:9046:25520/1	60	+
chr10	73746716	73746717	A00252:294:H3YWTDSX5:4:2412:24180:8234	60	-
chr10	73756052	73756053	A00252:294:H3YWTDSX5:4:2265:5222:13604/1	60	-
chr10	73834445	73834446	A00252:294:H3YWTDSX5:4:1105:4490:19539/1	60	+
chr10	74088847	74088848	A00252:294:H3YWTDSX5:4:1125:5348:20650/1	60	+
chr10	74243443	74243444	A00252:294:H3YWTDSX5:4:1414:8124:12117/1	60	+
chr10	74268815	74268816	A00252:294:H3YWTDSX5:4:1151:32958:34992/1	60	+
chr10	74304820	74304821	A00252:294:H3YWTDSX5:4:1146:13160:29857/1	60	-
chr10	74316024	74316025	A00252:294:H3YWTDSX5:4:1459:8693:5713/1	60	+
chr10	74320033	74320034	A00252:294:H3YWTDSX5:4:1101:13313:2722/1	60	+
chr10	74320034	74320035	A00252:294:H3YWTDSX5:4:1134:16342:30107	60	+
chr10	74451637	74451638	A00252:294:H3YWTDSX5:4:1246:12870:20181/1	60	-
chr10	74454521	74454522	A00252:294:H3YWTDSX5:4:1109:13006:29121/1	60	+
chr10	74508732	74508733	A00252:294:H3YWTDSX5:4:1142:19388:34444/1	60	+
chr10	74548218	74548219	A00252:294:H3YWTDSX5:4:1359:20184:16595/1	60	+
chr10	74553599	74553600	A00252:294:H3YWTDSX5:4:1409:17653:14340/1	60	+
chr10	74618429	74618430	A00252:294:H3YWTDSX5:4:1320:31810:18223	60	-
chr10	74624280	74624281	A00252:294:H3YWTDSX5:4:2151:30590:2487	60	+
chr10	74632800	74632801	A00252:294:H3YWTDSX5:4:1218:15248:2221/1	60	-
chr10	74646232	74646233	A00252:294:H3YWTDSX5:4:1121:13250:13009/1	60	-
chr10	74647041	74647042	A00252:294:H3YWTDSX5:4:1107:20446:10974/1	60	+
chr10	74681370	74681371	A00252:294:H3YWTDSX5:4:1117:7048:9283/1	60	-
chr10	74960483	74960484	A00252:294:H3YWTDSX5:4:2559:21603:5055	60	+
chr10	74995189	74995190	A00252:294:H3YWTDSX5:4:1477:1877:31892	60	-
chr10	76264384	76264385	A00252:294:H3YWTDSX5:4:2617:4001:17378/1	60	-
chr10	79807376	79807377	A00252:294:H3YWTDSX5:4:1129:25852:28761/1	60	-
chr10	80956623	80956624	A00252:294:H3YWTDSX5:4:1108:32199:15828/1	60	+
chr10	81308135	81308136	A00252:294:H3YWTDSX5:4:2256:27055:31407/1	60	+
chr10	82851878	82851879	A00252:294:H3YWTDSX5:4:2675:2483:1344	60	-
chr10	84128209	84128210	A00252:294:H3YWTDSX5:4:1107:2889:22373/1	60	+
chr10	84338117	84338118	A00252:294:H3YWTDSX5:4:1370:29270:34961/1	60	-
chr10	84500545	84500546	A00252:294:H3YWTDSX5:4:1115:31729:7811/1	60	-
chr10	87345888	87345889	A00252:294:H3YWTDSX5:4:1160:24777:4883/1	60	+
chr10	87345889	87345890	A00252:294:H3YWTDSX5:4:2647:17725:1720	60	+
chr10	87345904	87345905	A00252:294:H3YWTDSX5:4:1114:30798:11240/1	60	+
chr10	87778039	87778040	A00252:294:H3YWTDSX5:4:1124:16857:32597/1	60	+
chr10	87779295	87779296	A00252:294:H3YWTDSX5:4:1244:17029:16172	60	-
chr10	87782386	87782387	A00252:294:H3YWTDSX5:4:2318:13874:32722/1	60	+
chr10	87837691	87837692	A00252:294:H3YWTDSX5:4:2645:12997:33552	60	-
chr10	87837692	87837693	A00252:294:H3YWTDSX5:4:1634:1027:27226/1	60	-
chr10	88292370	88292371	A00252:294:H3YWTDSX5:4:1320:20094:28933/1	60	+
chr10	88333568	88333569	A00252:294:H3YWTDSX5:4:2614:24388:19241	60	-
chr10	88338068	88338069	A00252:294:H3YWTDSX5:4:2178:3983:20541	60	-
chr10	88361702	88361703	A00252:294:H3YWTDSX5:4:1307:12888:25755	60	-
chr10	88371672	88371673	A00252:294:H3YWTDSX5:4:1151:23854:30906/1	60	+
chr10	88373935	88373936	A00252:294:H3YWTDSX5:4:1170:3052:35430/1	60	+
chr10	88383278	88383279	A00252:294:H3YWTDSX5:4:1106:28176:6543/1	60	+
chr10	88558604	88558605	A00252:294:H3YWTDSX5:4:1101:7401:17221	60	-
chr10	88712355	88712356	A00252:294:H3YWTDSX5:4:1116:1054:16407/1	60	+
chr10	88717208	88717209	A00252:294:H3YWTDSX5:4:1130:7880:34491/1	60	-
chr10	88744959	88744960	A00252:294:H3YWTDSX5:4:1128:29378:26068/1	60	-
chr10	88751356	88751357	A00252:294:H3YWTDSX5:4:2574:16613:13917/1	60	+
chr10	89009759	89009760	A00252:294:H3YWTDSX5:4:1160:8549:27633	60	+
chr10	89043623	89043624	A00252:294:H3YWTDSX5:4:1143:32940:32612/1	60	+
chr10	89119448	89119449	A00252:294:H3YWTDSX5:4:1352:23520:2049/1	60	+
chr10	89758000	89758001	A00252:294:H3YWTDSX5:4:1413:6470:33395	60	+
chr10	90883683	90883684	A00252:294:H3YWTDSX5:4:1133:7979:33661/1	60	+
chr10	91514426	91514427	A00252:294:H3YWTDSX5:4:1112:26431:13354/1	60	+
chr10	91955778	91955779	A00252:294:H3YWTDSX5:4:1652:11252:7827	60	-
chr10	91963456	91963457	A00252:294:H3YWTDSX5:4:1124:10212:10504/1	60	-
chr10	91983931	91983932	A00252:294:H3YWTDSX5:4:1154:5990:9173/1	60	+
chr10	91986148	91986149	A00252:294:H3YWTDSX5:4:2353:8793:8860	60	-
chr10	92093065	92093066	A00252:294:H3YWTDSX5:4:1151:14443:29199/1	60	+
chr10	92132449	92132450	A00252:294:H3YWTDSX5:4:1101:9055:19492/1	60	+
chr10	92335834	92335835	A00252:294:H3YWTDSX5:4:1241:12952:30436/1	60	+
chr10	92479996	92479997	A00252:294:H3YWTDSX5:4:2437:28122:8484/1	60	+
chr10	92505633	92505634	A00252:294:H3YWTDSX5:4:1137:32633:28823/1	60	-
chr10	92518886	92518887	A00252:294:H3YWTDSX5:4:1106:28248:14152/1	60	-
chr10	92598055	92598056	A00252:294:H3YWTDSX5:4:2573:20636:7482	60	-
chr10	92613838	92613839	A00252:294:H3YWTDSX5:4:2341:15501:11522/1	60	-
chr10	92666479	92666480	A00252:294:H3YWTDSX5:4:1222:14308:12931/1	60	+
chr10	92707307	92707308	A00252:294:H3YWTDSX5:4:1121:22164:34178/1	60	+
chr10	92938605	92938606	A00252:294:H3YWTDSX5:4:1620:6714:31062/1	60	-
chr10	94303552	94303553	A00252:294:H3YWTDSX5:4:1130:18909:6715/1	60	+
chr10	94367993	94367994	A00252:294:H3YWTDSX5:4:1558:26756:33364	60	+
chr10	94585193	94585194	A00252:294:H3YWTDSX5:4:1127:27715:3176/1	60	-
chr10	94590742	94590743	A00252:294:H3YWTDSX5:4:1377:29342:7717/1	60	+
chr10	94591352	94591353	A00252:294:H3YWTDSX5:4:1142:12915:34444/1	60	+
chr10	96136274	96136275	A00252:294:H3YWTDSX5:4:1528:30590:23813	60	-
chr10	96332685	96332686	A00252:294:H3YWTDSX5:4:1102:11143:3161/1	60	+
chr10	96566944	96566945	A00252:294:H3YWTDSX5:4:1102:1127:35415/1	60	-
chr10	96896390	96896391	A00252:294:H3YWTDSX5:4:1140:31232:19977/1	60	-
chr10	96949349	96949350	A00252:294:H3YWTDSX5:4:2124:11406:29543/1	60	-
chr10	96953279	96953280	A00252:294:H3YWTDSX5:4:1415:3631:7028	60	-
chr10	96953284	96953285	A00252:294:H3YWTDSX5:4:1520:7464:32831	60	-
chr10	96957149	96957150	A00252:294:H3YWTDSX5:4:1166:30572:31360/1	60	+
chr10	96958160	96958161	A00252:294:H3YWTDSX5:4:1155:27498:34272/1	60	+
chr10	97441305	97441306	A00252:294:H3YWTDSX5:4:1112:31765:11569/1	60	-
chr10	97487897	97487898	A00252:294:H3YWTDSX5:4:1315:21233:1908	60	-
chr10	97842379	97842380	A00252:294:H3YWTDSX5:4:1306:15826:23171	60	-
chr10	98139953	98139954	A00252:294:H3YWTDSX5:4:1633:17752:14387	60	-
chr10	98172985	98172986	A00252:294:H3YWTDSX5:4:2517:26151:31688/1	60	+
chr10	98578246	98578247	A00252:294:H3YWTDSX5:4:2135:2230:1157/1	60	-
chr10	99747357	99747358	A00252:294:H3YWTDSX5:4:2115:17571:33176/1	60	-
chr10	99747358	99747359	A00252:294:H3YWTDSX5:4:2647:26874:11741	60	-
chr10	99747359	99747360	A00252:294:H3YWTDSX5:4:1341:19877:17472	60	-
chr10	100202284	100202285	A00252:294:H3YWTDSX5:4:2653:23710:32659	60	-
chr10	100215342	100215343	A00252:294:H3YWTDSX5:4:1103:17752:3959/1	60	-
chr10	100491032	100491033	A00252:294:H3YWTDSX5:4:1109:20130:6386/1	60	+
chr10	100955570	100955571	A00252:294:H3YWTDSX5:4:1110:5665:37012/1	60	+
chr10	100955571	100955572	A00252:294:H3YWTDSX5:4:2458:18005:20149	60	+
chr10	101436446	101436447	A00252:294:H3YWTDSX5:4:1273:13259:28933/1	60	-
chr10	101440369	101440370	A00252:294:H3YWTDSX5:4:1120:30129:10050/1	60	+
chr10	101636298	101636299	A00252:294:H3YWTDSX5:4:1256:13792:27258/1	60	-
chr10	101956664	101956665	A00252:294:H3YWTDSX5:4:1133:7961:26240/1	60	+
chr10	101996650	101996651	A00252:294:H3YWTDSX5:4:2108:28348:2707/1	60	-
chr10	102105803	102105804	A00252:294:H3YWTDSX5:4:1154:29387:36135/1	60	-
chr10	102179212	102179213	A00252:294:H3YWTDSX5:4:2627:2609:27211	60	-
chr10	102290710	102290711	A00252:294:H3YWTDSX5:4:1257:10357:29982/1	60	-
chr10	102303166	102303167	A00252:294:H3YWTDSX5:4:2659:11017:26459	60	+
chr10	102320466	102320467	A00252:294:H3YWTDSX5:4:1228:6714:9392/1	60	-
chr10	102376048	102376049	A00252:294:H3YWTDSX5:4:1170:7202:29152	60	+
chr10	102699174	102699175	A00252:294:H3YWTDSX5:4:1103:1967:20964/1	60	-
chr10	102702053	102702054	A00252:294:H3YWTDSX5:4:2507:13747:1063	60	-
chr10	103014439	103014440	A00252:294:H3YWTDSX5:4:1106:26431:25723/1	60	+
chr10	103085442	103085443	A00252:294:H3YWTDSX5:4:1161:17978:16501/1	60	+
chr10	103097930	103097931	A00252:294:H3YWTDSX5:4:2135:10493:29027	60	-
chr10	103141021	103141022	A00252:294:H3YWTDSX5:4:1230:19325:8406	60	-
chr10	103142061	103142062	A00252:294:H3YWTDSX5:4:2627:9842:8797	60	-
chr10	103189491	103189492	A00252:294:H3YWTDSX5:4:1128:13584:21668	60	+
chr10	103345194	103345195	A00252:294:H3YWTDSX5:4:1228:21206:17174/1	60	+
chr10	103940520	103940521	A00252:294:H3YWTDSX5:4:1101:14922:15906	60	+
chr10	104026957	104026958	A00252:294:H3YWTDSX5:4:1102:6027:2942/1	60	+
chr10	105419822	105419823	A00252:294:H3YWTDSX5:4:1556:12409:21762	60	-
chr10	105690681	105690682	A00252:294:H3YWTDSX5:4:1509:31141:28870/1	60	+
chr10	108500862	108500863	A00252:294:H3YWTDSX5:4:1175:23439:6104/1	60	+
chr10	108745406	108745407	A00252:294:H3YWTDSX5:4:1369:24758:4413	60	-
chr10	110066466	110066467	A00252:294:H3YWTDSX5:4:2516:1678:20275/1	60	-
chr10	110240220	110240221	A00252:294:H3YWTDSX5:4:1305:1750:1329/1	60	+
chr10	110241613	110241614	A00252:294:H3YWTDSX5:4:1127:14516:9439/1	60	+
chr10	110969981	110969982	A00252:294:H3YWTDSX5:4:1269:27154:12038/1	60	+
chr10	111176908	111176909	A00252:294:H3YWTDSX5:4:1150:11586:28040/1	60	+
chr10	112390000	112390001	A00252:294:H3YWTDSX5:4:1106:8115:33520/1	60	-
chr10	112563746	112563747	A00252:294:H3YWTDSX5:4:2167:9607:9706	60	+
chr10	113838483	113838484	A00252:294:H3YWTDSX5:4:1103:15619:15702/1	60	-
chr10	113911079	113911080	A00252:294:H3YWTDSX5:4:1241:19379:2362/1	60	-
chr10	114955453	114955454	A00252:294:H3YWTDSX5:4:1115:25319:20040/1	60	+
chr10	114958505	114958506	A00252:294:H3YWTDSX5:4:1118:28827:8891/1	60	-
chr10	114965963	114965964	A00252:294:H3YWTDSX5:4:1123:21621:29293/1	60	+
chr10	114965965	114965966	A00252:294:H3YWTDSX5:4:2305:11080:31485	60	+
chr10	114983414	114983415	A00252:294:H3YWTDSX5:4:2342:8531:24784	60	-
chr10	115194875	115194876	A00252:294:H3YWTDSX5:4:1143:27290:36198/1	60	-
chr10	116682215	116682216	A00252:294:H3YWTDSX5:4:1463:7283:23782/1	60	+
chr10	117288599	117288600	A00252:294:H3YWTDSX5:4:1302:1787:10441/1	60	+
chr10	117289378	117289379	A00252:294:H3YWTDSX5:4:1504:4707:29277/1	60	-
chr10	117292978	117292979	A00252:294:H3YWTDSX5:4:2212:17644:17112	60	+
chr10	117297636	117297637	A00252:294:H3YWTDSX5:4:1126:21875:28792/1	60	+
chr10	118032154	118032155	A00252:294:H3YWTDSX5:4:1171:14922:1877	60	+
chr10	118032859	118032860	A00252:294:H3YWTDSX5:4:1101:15112:11569/1	60	-
chr10	118067545	118067546	A00252:294:H3YWTDSX5:4:1656:5077:14356	60	+
chr10	119048680	119048681	A00252:294:H3YWTDSX5:4:2224:24505:28682/1	60	-
chr10	119048681	119048682	A00252:294:H3YWTDSX5:4:1148:8269:24173/1	60	-
chr10	119048686	119048687	A00252:294:H3YWTDSX5:4:1119:10041:22514/1	60	-
chr10	119063008	119063009	A00252:294:H3YWTDSX5:4:2257:3577:36213/1	60	+
chr10	119064954	119064955	A00252:294:H3YWTDSX5:4:2567:8034:14622	60	+
chr10	119067578	119067579	A00252:294:H3YWTDSX5:4:2410:25500:6230/1	60	-
chr10	119584030	119584031	A00252:294:H3YWTDSX5:4:2315:15275:9596/1	60	-
chr10	119790210	119790211	A00252:294:H3YWTDSX5:4:1101:25030:25081/1	60	+
chr10	119810950	119810951	A00252:294:H3YWTDSX5:4:1331:26639:36636	60	-
chr10	119821812	119821813	A00252:294:H3YWTDSX5:4:1503:26286:33113	60	-
chr10	119913349	119913350	A00252:294:H3YWTDSX5:4:1323:20338:33614/1	60	-
chr10	121530447	121530448	A00252:294:H3YWTDSX5:4:1412:8124:29089/1	60	-
chr10	121843683	121843684	A00252:294:H3YWTDSX5:4:1556:30020:20353/1	60	-
chr10	122886739	122886740	A00252:294:H3YWTDSX5:4:1161:32624:6386/1	60	+
chr10	122889055	122889056	A00252:294:H3YWTDSX5:4:1630:31575:25457/1	60	-
chr10	123158883	123158884	A00252:294:H3YWTDSX5:4:1141:17734:4930/1	60	+
chr10	124760923	124760924	A00252:294:H3YWTDSX5:4:2621:2284:21136/1	60	-
chr10	124762055	124762056	A00252:294:H3YWTDSX5:4:1110:10809:12508/1	60	+
chr10	124774973	124774974	A00252:294:H3YWTDSX5:4:1172:9353:30091/1	60	-
chr10	124939853	124939854	A00252:294:H3YWTDSX5:4:1142:13747:30780/1	60	-
chr10	124960415	124960416	A00252:294:H3YWTDSX5:4:1101:20537:17487/1	60	+
chr10	125853575	125853576	A00252:294:H3YWTDSX5:4:2647:22824:12931	60	-
chr10	125853576	125853577	A00252:294:H3YWTDSX5:4:1109:9688:28917/1	60	-
chr10	128376690	128376691	A00252:294:H3YWTDSX5:4:2435:29288:8656	60	+
chr10	131257395	131257396	A00252:294:H3YWTDSX5:4:1103:30499:23719/1	60	+
chr10	131905781	131905782	A00252:294:H3YWTDSX5:4:2646:24460:19053/1	60	+
chr10	131905782	131905783	A00252:294:H3YWTDSX5:4:1451:1081:19429/1	60	+
chr10	132581023	132581024	A00252:294:H3YWTDSX5:4:1225:27778:3098/1	60	+
chr10	132637008	132637009	A00252:294:H3YWTDSX5:4:1565:17011:35587/1	60	+
chr10	133410808	133410809	A00252:294:H3YWTDSX5:4:1125:5330:29731/1	60	+
chr10	133412107	133412108	A00252:294:H3YWTDSX5:4:2161:19081:29309/1	60	+
chr10	133412177	133412178	A00252:294:H3YWTDSX5:4:1354:29496:2472/1	60	+
chr10	133457462	133457463	A00252:294:H3YWTDSX5:4:2115:4490:35884/1	60	-
chr10	133457464	133457465	A00252:294:H3YWTDSX5:4:2469:21784:1329/1	60	-
chr10	133463169	133463170	A00252:294:H3YWTDSX5:4:1107:10203:5321/1	60	+
chr10	133463398	133463399	A00252:294:H3YWTDSX5:4:1103:30174:26819/1	60	-
chr10	133464071	133464072	A00252:294:H3YWTDSX5:4:2656:23674:26115	60	-
chr10	133490680	133490681	A00252:294:H3YWTDSX5:4:1155:2465:6417/1	60	-
chr10	133492385	133492386	A00252:294:H3YWTDSX5:4:1145:21531:10473/1	60	-
chr10	133501502	133501503	A00252:294:H3YWTDSX5:4:2505:28745:26600	60	+
chr11	229324	229325	A00252:294:H3YWTDSX5:4:2444:25120:12618	60	+
chr11	240495	240496	A00252:294:H3YWTDSX5:4:1620:13440:23641	60	-
chr11	241860	241861	A00252:294:H3YWTDSX5:4:1232:6931:30373/1	60	-
chr11	242439	242440	A00252:294:H3YWTDSX5:4:1204:31331:22780/1	60	+
chr11	244648	244649	A00252:294:H3YWTDSX5:4:2148:11885:23015	60	-
chr11	244672	244673	A00252:294:H3YWTDSX5:4:1171:28718:18693/1	60	+
chr11	244673	244674	A00252:294:H3YWTDSX5:4:1607:8919:25614	60	+
chr11	244674	244675	A00252:294:H3YWTDSX5:4:1160:7636:21762	60	+
chr11	244756	244757	A00252:294:H3YWTDSX5:4:1102:15148:5588/1	60	-
chr11	244910	244911	A00252:294:H3YWTDSX5:4:2672:20094:27430	60	-
chr11	245279	245280	A00252:294:H3YWTDSX5:4:1102:19407:4633/1	60	+
chr11	245281	245282	A00252:294:H3YWTDSX5:4:1555:11297:1297	60	+
chr11	246296	246297	A00252:294:H3YWTDSX5:4:1172:23656:32597/1	60	-
chr11	247304	247305	A00252:294:H3YWTDSX5:4:2174:29098:9674/1	60	+
chr11	292069	292070	A00252:294:H3YWTDSX5:4:1104:5565:34053/1	60	+
chr11	292071	292072	A00252:294:H3YWTDSX5:4:2632:30418:21136	60	+
chr11	338362	338363	A00252:294:H3YWTDSX5:4:1157:6795:24565	60	+
chr11	338749	338750	A00252:294:H3YWTDSX5:4:1469:3025:11678/1	60	+
chr11	339150	339151	A00252:294:H3YWTDSX5:4:2154:4806:7560	60	-
chr11	342792	342793	A00252:294:H3YWTDSX5:4:1103:23692:24549/1	60	-
chr11	342959	342960	A00252:294:H3YWTDSX5:4:1132:28646:28056/1	60	+
chr11	342963	342964	A00252:294:H3YWTDSX5:4:1335:15998:19366/1	60	-
chr11	445174	445175	A00252:294:H3YWTDSX5:4:1343:25482:26177/1	60	-
chr11	493199	493200	A00252:294:H3YWTDSX5:4:2127:26006:30874/1	60	+
chr11	675355	675356	A00252:294:H3YWTDSX5:4:1141:31485:22795	60	+
chr11	681801	681802	A00252:294:H3YWTDSX5:4:1105:18195:28714/1	60	+
chr11	681803	681804	A00252:294:H3YWTDSX5:4:1330:29469:13542	60	+
chr11	682337	682338	A00252:294:H3YWTDSX5:4:1421:21142:20384/1	60	+
chr11	683253	683254	A00252:294:H3YWTDSX5:4:2231:17436:36667/1	60	-
chr11	838064	838065	A00252:294:H3YWTDSX5:4:2647:5348:4679	60	-
chr11	929669	929670	A00252:294:H3YWTDSX5:4:1647:20980:36573	60	-
chr11	3744932	3744933	A00252:294:H3YWTDSX5:4:1114:30852:29904/1	60	+
chr11	3918420	3918421	A00252:294:H3YWTDSX5:4:1232:7753:20494/1	60	+
chr11	3918424	3918425	A00252:294:H3YWTDSX5:4:1309:25391:27555/1	60	+
chr11	3968423	3968424	A00252:294:H3YWTDSX5:4:1173:23592:10410/1	60	+
chr11	4053210	4053211	A00252:294:H3YWTDSX5:4:1130:20735:21026/1	60	+
chr11	6228182	6228183	A00252:294:H3YWTDSX5:4:2104:13747:5071/1	60	-
chr11	6588339	6588340	A00252:294:H3YWTDSX5:4:1103:3766:29403/1	60	+
chr11	6669204	6669205	A00252:294:H3YWTDSX5:4:1139:19958:9283/1	60	-
chr11	6853311	6853312	A00252:294:H3YWTDSX5:4:1378:3477:19163/1	60	-
chr11	7341452	7341453	A00252:294:H3YWTDSX5:4:2567:5511:8750/1	60	+
chr11	7994165	7994166	A00252:294:H3YWTDSX5:4:1104:20844:17550/1	60	+
chr11	8950391	8950392	A00252:294:H3YWTDSX5:4:1533:16288:13667/1	60	+
chr11	9502346	9502347	A00252:294:H3YWTDSX5:4:2106:32054:12132	60	-
chr11	9904271	9904272	A00252:294:H3YWTDSX5:4:1103:15763:32675/1	60	-
chr11	10030124	10030125	A00252:294:H3YWTDSX5:4:1166:9896:5165/1	60	-
chr11	10144709	10144710	A00252:294:H3YWTDSX5:4:1101:26350:17503/1	60	+
chr11	10853995	10853996	A00252:294:H3YWTDSX5:4:1110:13241:5196/1	60	+
chr11	11262324	11262325	A00252:294:H3YWTDSX5:4:1156:24279:35618/1	60	-
chr11	11820824	11820825	A00252:294:H3YWTDSX5:4:1110:9182:13009/1	60	-
chr11	11900092	11900093	A00252:294:H3YWTDSX5:4:1449:8097:6965/1	60	-
chr11	11918120	11918121	A00252:294:H3YWTDSX5:4:1119:11153:29919/1	60	-
chr11	11950341	11950342	A00252:294:H3YWTDSX5:4:2169:32949:18568/1	60	+
chr11	12221570	12221571	A00252:294:H3YWTDSX5:4:1111:8684:14403/1	60	-
chr11	13417516	13417517	A00252:294:H3YWTDSX5:4:1145:1579:12117/1	60	+
chr11	13421321	13421322	A00252:294:H3YWTDSX5:4:1160:19886:22686	60	-
chr11	14513851	14513852	A00252:294:H3YWTDSX5:4:1104:28646:3161/1	60	+
chr11	14690572	14690573	A00252:294:H3YWTDSX5:4:1476:9995:5776/1	60	+
chr11	14832377	14832378	A00252:294:H3YWTDSX5:4:1111:25907:9471/1	60	-
chr11	16342109	16342110	A00252:294:H3YWTDSX5:4:1103:12310:25911/1	60	+
chr11	16752966	16752967	A00252:294:H3YWTDSX5:4:2665:21097:34554	60	-
chr11	17294309	17294310	A00252:294:H3YWTDSX5:4:1110:8929:22936/1	60	+
chr11	17659797	17659798	A00252:294:H3YWTDSX5:4:1107:4698:35493/1	60	+
chr11	19228715	19228716	A00252:294:H3YWTDSX5:4:1669:29939:20776/1	60	+
chr11	20489677	20489678	A00252:294:H3YWTDSX5:4:1168:13991:15640/1	60	-
chr11	20496505	20496506	A00252:294:H3YWTDSX5:4:1526:16116:12117	60	-
chr11	21609711	21609712	A00252:294:H3YWTDSX5:4:2104:28845:26960/1	60	-
chr11	21791697	21791698	A00252:294:H3YWTDSX5:4:1563:27642:13416	60	-
chr11	23315955	23315956	A00252:294:H3YWTDSX5:4:1105:20292:7639/1	60	+
chr11	23315958	23315959	A00252:294:H3YWTDSX5:4:2417:14118:21527/1	60	+
chr11	26435226	26435227	A00252:294:H3YWTDSX5:4:1113:27389:20964/1	60	+
chr11	27488170	27488171	A00252:294:H3YWTDSX5:4:2447:24822:36965	60	-
chr11	28050826	28050827	A00252:294:H3YWTDSX5:4:2669:11351:35055/1	60	+
chr11	28067511	28067512	A00252:294:H3YWTDSX5:4:1124:5584:24408/1	60	-
chr11	28115771	28115772	A00252:294:H3YWTDSX5:4:2239:8974:35571/1	60	+
chr11	28340619	28340620	A00252:294:H3YWTDSX5:4:1469:31458:28197/1	60	+
chr11	31461480	31461481	A00252:294:H3YWTDSX5:4:1103:17056:6198/1	60	+
chr11	31528676	31528677	A00252:294:H3YWTDSX5:4:1112:21748:12727/1	60	-
chr11	31559074	31559075	A00252:294:H3YWTDSX5:4:1128:27923:35540/1	60	-
chr11	31652759	31652760	A00252:294:H3YWTDSX5:4:1104:32597:33677/1	60	+
chr11	31949388	31949389	A00252:294:H3YWTDSX5:4:1439:11026:20462/1	60	-
chr11	32954580	32954581	A00252:294:H3YWTDSX5:4:1150:14271:24831/1	60	+
chr11	33138831	33138832	A00252:294:H3YWTDSX5:4:1239:14940:25708/1	60	+
chr11	33185245	33185246	A00252:294:H3YWTDSX5:4:2370:7862:35712/1	60	+
chr11	33390270	33390271	A00252:294:H3YWTDSX5:4:1204:30653:35665/1	60	+
chr11	33758870	33758871	A00252:294:H3YWTDSX5:4:1172:8133:15421/1	60	+
chr11	33901368	33901369	A00252:294:H3YWTDSX5:4:1309:3287:23625	60	+
chr11	34060428	34060429	A00252:294:H3YWTDSX5:4:2248:8965:19304	60	-
chr11	34811799	34811800	A00252:294:H3YWTDSX5:4:1165:22670:4711/1	60	+
chr11	34944738	34944739	A00252:294:H3YWTDSX5:4:1113:20274:28651/1	60	-
chr11	34957829	34957830	A00252:294:H3YWTDSX5:4:1170:24822:15546/1	60	-
chr11	34993889	34993890	A00252:294:H3YWTDSX5:4:1371:13069:33677/1	60	+
chr11	35155882	35155883	A00252:294:H3YWTDSX5:4:1116:18991:22733/1	60	+
chr11	35197608	35197609	A00252:294:H3YWTDSX5:4:1378:17264:6433/1	60	+
chr11	35732755	35732756	A00252:294:H3YWTDSX5:4:2325:28248:31281	60	-
chr11	36025613	36025614	A00252:294:H3YWTDSX5:4:2172:21856:33614/1	60	+
chr11	36389605	36389606	A00252:294:H3YWTDSX5:4:1422:3396:18208/1	60	-
chr11	36389606	36389607	A00252:294:H3YWTDSX5:4:1102:17400:3098/1	60	-
chr11	36499334	36499335	A00252:294:H3YWTDSX5:4:1238:25554:34726/1	60	-
chr11	37043708	37043709	A00252:294:H3YWTDSX5:4:1102:4363:22169/1	60	+
chr11	37043709	37043710	A00252:294:H3YWTDSX5:4:1151:12753:31814	60	+
chr11	37575182	37575183	A00252:294:H3YWTDSX5:4:2552:3143:26944/1	60	+
chr11	38033297	38033298	A00252:294:H3YWTDSX5:4:1628:22128:26631/1	60	-
chr11	38092793	38092794	A00252:294:H3YWTDSX5:4:2109:30852:15217	60	+
chr11	38561637	38561638	A00252:294:H3YWTDSX5:4:1123:28230:24079/1	60	+
chr11	39182589	39182590	A00252:294:H3YWTDSX5:4:1106:8287:26303/1	60	-
chr11	41802068	41802069	A00252:294:H3YWTDSX5:4:1231:10963:16845	60	-
chr11	43382642	43382643	A00252:294:H3YWTDSX5:4:1320:30002:19914/1	60	+
chr11	43707667	43707668	A00252:294:H3YWTDSX5:4:1230:17074:35164/1	60	-
chr11	43735927	43735928	A00252:294:H3YWTDSX5:4:2338:25283:13307	60	-
chr11	45976684	45976685	A00252:294:H3YWTDSX5:4:1178:12274:11350/1	60	-
chr11	46002361	46002362	A00252:294:H3YWTDSX5:4:1116:13286:16986/1	60	+
chr11	46013267	46013268	A00252:294:H3YWTDSX5:4:1114:21070:30154/1	60	+
chr11	46019071	46019072	A00252:294:H3YWTDSX5:4:2505:18032:5321	60	-
chr11	46019072	46019073	A00252:294:H3YWTDSX5:4:1546:8232:7607	60	-
chr11	46033283	46033284	A00252:294:H3YWTDSX5:4:1129:19208:23171/1	60	-
chr11	46063289	46063290	A00252:294:H3YWTDSX5:4:1218:20076:14403/1	60	+
chr11	46087466	46087467	A00252:294:H3YWTDSX5:4:1104:1561:12117/1	60	+
chr11	46090026	46090027	A00252:294:H3YWTDSX5:4:1159:22182:36464	60	+
chr11	46090088	46090089	A00252:294:H3YWTDSX5:4:1570:26539:21746/1	60	-
chr11	46102413	46102414	A00252:294:H3YWTDSX5:4:2160:22869:25974	60	+
chr11	46441778	46441779	A00252:294:H3YWTDSX5:4:1120:24089:8609/1	60	+
chr11	46443847	46443848	A00252:294:H3YWTDSX5:4:1141:8323:21981/1	60	+
chr11	46468392	46468393	A00252:294:H3YWTDSX5:4:1326:13693:13620/1	60	+
chr11	46554696	46554697	A00252:294:H3YWTDSX5:4:1137:19759:8469	60	-
chr11	46555626	46555627	A00252:294:H3YWTDSX5:4:1208:9100:36135/1	60	+
chr11	46555627	46555628	A00252:294:H3YWTDSX5:4:2442:15058:31923/1	60	+
chr11	46630169	46630170	A00252:294:H3YWTDSX5:4:1108:6768:11428/1	60	+
chr11	46763650	46763651	A00252:294:H3YWTDSX5:4:1276:1796:8797/1	60	+
chr11	46777467	46777468	A00252:294:H3YWTDSX5:4:1101:32090:10723/1	60	+
chr11	46777468	46777469	A00252:294:H3YWTDSX5:4:1330:17418:13369	60	+
chr11	46810869	46810870	A00252:294:H3YWTDSX5:4:1133:5674:33238/1	60	-
chr11	46818001	46818002	A00252:294:H3YWTDSX5:4:1115:27272:30874/1	60	+
chr11	46819605	46819606	A00252:294:H3YWTDSX5:4:1610:7256:9173	60	-
chr11	46962879	46962880	A00252:294:H3YWTDSX5:4:1102:28067:15655	60	-
chr11	46965811	46965812	A00252:294:H3YWTDSX5:4:1118:23737:25191/1	60	-
chr11	46967569	46967570	A00252:294:H3YWTDSX5:4:1110:1226:8406/1	60	-
chr11	46973727	46973728	A00252:294:H3YWTDSX5:4:1541:31105:23328	60	-
chr11	46975127	46975128	A00252:294:H3YWTDSX5:4:1124:7346:2879/1	60	+
chr11	47002371	47002372	A00252:294:H3YWTDSX5:4:1103:21296:34272/1	60	+
chr11	47031156	47031157	A00252:294:H3YWTDSX5:4:1102:18421:11350/1	60	+
chr11	47062094	47062095	A00252:294:H3YWTDSX5:4:1429:8684:22326	60	-
chr11	47068162	47068163	A00252:294:H3YWTDSX5:4:1111:7744:29559/1	60	+
chr11	47150209	47150210	A00252:294:H3YWTDSX5:4:1103:17734:11381/1	60	+
chr11	47150210	47150211	A00252:294:H3YWTDSX5:4:1207:6506:33896	60	+
chr11	47503613	47503614	A00252:294:H3YWTDSX5:4:1116:15727:18834	60	-
chr11	47669397	47669398	A00252:294:H3YWTDSX5:4:1243:18837:3176/1	60	+
chr11	47793553	47793554	A00252:294:H3YWTDSX5:4:1374:13087:26036	60	-
chr11	47831570	47831571	A00252:294:H3YWTDSX5:4:2177:32479:14215/1	60	-
chr11	49138368	49138369	A00252:294:H3YWTDSX5:4:1112:28474:2049/1	60	-
chr11	57504677	57504678	A00252:294:H3YWTDSX5:4:1439:5963:7560/1	60	+
chr11	57556001	57556002	A00252:294:H3YWTDSX5:4:1112:31259:13698	60	-
chr11	57722371	57722372	A00252:294:H3YWTDSX5:4:1164:1868:32534/1	60	-
chr11	57726673	57726674	A00252:294:H3YWTDSX5:4:1102:20157:32268/1	60	+
chr11	58558646	58558647	A00252:294:H3YWTDSX5:4:1557:16134:25520/1	60	-
chr11	58586599	58586600	A00252:294:H3YWTDSX5:4:1101:8892:21652	60	-
chr11	58602300	58602301	A00252:294:H3YWTDSX5:4:2308:9769:23860	60	-
chr11	58610257	58610258	A00252:294:H3YWTDSX5:4:1173:29830:23406/1	60	-
chr11	58611121	58611122	A00252:294:H3YWTDSX5:4:1118:28076:4053/1	60	-
chr11	58613516	58613517	A00252:294:H3YWTDSX5:4:1102:32316:14184	60	-
chr11	58626027	58626028	A00252:294:H3YWTDSX5:4:1115:25319:32346/1	60	+
chr11	58806760	58806761	A00252:294:H3YWTDSX5:4:1212:13838:9768/1	60	+
chr11	60039343	60039344	A00252:294:H3YWTDSX5:4:1202:14127:26866/1	60	+
chr11	60605454	60605455	A00252:294:H3YWTDSX5:4:1139:8874:34209/1	60	+
chr11	60893750	60893751	A00252:294:H3YWTDSX5:4:2145:24207:31360	60	-
chr11	61319519	61319520	A00252:294:H3YWTDSX5:4:1127:21658:25880/1	60	-
chr11	61411111	61411112	A00252:294:H3YWTDSX5:4:1470:21359:28557	60	+
chr11	61414819	61414820	A00252:294:H3YWTDSX5:4:1104:15971:13119/1	60	+
chr11	61424210	61424211	A00252:294:H3YWTDSX5:4:2163:25111:29105/1	60	-
chr11	61425632	61425633	A00252:294:H3YWTDSX5:4:1137:16297:13589/1	60	+
chr11	61824153	61824154	A00252:294:H3YWTDSX5:4:1227:27308:24737	60	-
chr11	62341734	62341735	A00252:294:H3YWTDSX5:4:2406:12744:11882/1	60	+
chr11	62342962	62342963	A00252:294:H3YWTDSX5:4:1104:18475:17519/1	60	-
chr11	62358741	62358742	A00252:294:H3YWTDSX5:4:1618:13819:34663	60	-
chr11	62358742	62358743	A00252:294:H3YWTDSX5:4:1104:11053:15029/1	60	-
chr11	62360907	62360908	A00252:294:H3YWTDSX5:4:1425:6967:36072	60	+
chr11	62361915	62361916	A00252:294:H3YWTDSX5:4:1128:13955:2425/1	60	-
chr11	62583714	62583715	A00252:294:H3YWTDSX5:4:1439:14172:26506/1	60	+
chr11	62598394	62598395	A00252:294:H3YWTDSX5:4:1606:25834:22153/1	60	+
chr11	62635453	62635454	A00252:294:H3YWTDSX5:4:2677:24361:35634	60	-
chr11	62640730	62640731	A00252:294:H3YWTDSX5:4:1107:18213:4820/1	60	-
chr11	62666516	62666517	A00252:294:H3YWTDSX5:4:1164:28284:26553/1	60	-
chr11	62669788	62669789	A00252:294:H3YWTDSX5:4:1118:31855:26506/1	60	+
chr11	62669805	62669806	A00252:294:H3YWTDSX5:4:1135:30409:7874	60	+
chr11	62711049	62711050	A00252:294:H3YWTDSX5:4:2647:21287:15468/1	60	-
chr11	62711050	62711051	A00252:294:H3YWTDSX5:4:2431:32624:26396/1	60	-
chr11	62719817	62719818	A00252:294:H3YWTDSX5:4:2644:20745:36354	60	-
chr11	62722348	62722349	A00252:294:H3YWTDSX5:4:2538:26684:1955	60	-
chr11	62722350	62722351	A00252:294:H3YWTDSX5:4:1411:3097:28839/1	60	-
chr11	62733804	62733805	A00252:294:H3YWTDSX5:4:1322:18991:9079	60	-
chr11	62733805	62733806	A00252:294:H3YWTDSX5:4:1246:28474:7780	60	-
chr11	62733806	62733807	A00252:294:H3YWTDSX5:4:1530:17752:27477	60	-
chr11	62738357	62738358	A00252:294:H3YWTDSX5:4:2164:25690:21872	60	-
chr11	62738358	62738359	A00252:294:H3YWTDSX5:4:1525:11433:23703/1	60	-
chr11	62803444	62803445	A00252:294:H3YWTDSX5:4:2516:9435:3740	60	-
chr11	62852137	62852138	A00252:294:H3YWTDSX5:4:1111:30300:7153/1	60	+
chr11	62852139	62852140	A00252:294:H3YWTDSX5:4:1640:9046:11271/1	60	+
chr11	62862977	62862978	A00252:294:H3YWTDSX5:4:2548:13006:18474/1	60	+
chr11	62874273	62874274	A00252:294:H3YWTDSX5:4:1129:10728:11115/1	60	+
chr11	62961910	62961911	A00252:294:H3YWTDSX5:4:2178:24623:33896/1	60	-
chr11	63185207	63185208	A00252:294:H3YWTDSX5:4:2147:18457:33458/1	60	-
chr11	63521088	63521089	A00252:294:H3YWTDSX5:4:1102:23719:13260/1	60	+
chr11	63569716	63569717	A00252:294:H3YWTDSX5:4:1124:6551:14716/1	60	+
chr11	63576177	63576178	A00252:294:H3YWTDSX5:4:1569:28646:34225/1	60	-
chr11	63577211	63577212	A00252:294:H3YWTDSX5:4:1108:28791:3850/1	60	-
chr11	63644898	63644899	A00252:294:H3YWTDSX5:4:1201:20419:9674/1	60	-
chr11	63652622	63652623	A00252:294:H3YWTDSX5:4:1105:15420:34522/1	60	+
chr11	63653901	63653902	A00252:294:H3YWTDSX5:4:2274:2311:22561/1	60	-
chr11	63670648	63670649	A00252:294:H3YWTDSX5:4:1128:30870:18161/1	60	-
chr11	63694585	63694586	A00252:294:H3YWTDSX5:4:2654:3197:17863	60	-
chr11	63694586	63694587	A00252:294:H3YWTDSX5:4:1107:16297:8860	60	-
chr11	63701996	63701997	A00252:294:H3YWTDSX5:4:1132:13449:3458/1	60	-
chr11	63714172	63714173	A00252:294:H3YWTDSX5:4:1174:14714:21026/1	60	+
chr11	63721920	63721921	A00252:294:H3YWTDSX5:4:1111:9588:27179/1	60	+
chr11	63733482	63733483	A00252:294:H3YWTDSX5:4:1474:11957:33630/1	60	+
chr11	63756259	63756260	A00252:294:H3YWTDSX5:4:1124:25843:15718/1	60	+
chr11	63841915	63841916	A00252:294:H3YWTDSX5:4:1136:20799:27273/1	60	-
chr11	63853582	63853583	A00252:294:H3YWTDSX5:4:1457:10791:36620/1	60	+
chr11	63854281	63854282	A00252:294:H3YWTDSX5:4:2116:2365:1235	60	-
chr11	63854282	63854283	A00252:294:H3YWTDSX5:4:1520:27046:12915	60	-
chr11	63854283	63854284	A00252:294:H3YWTDSX5:4:2607:31024:21402	60	-
chr11	63857564	63857565	A00252:294:H3YWTDSX5:4:1341:5837:23187/1	60	+
chr11	63878560	63878561	A00252:294:H3YWTDSX5:4:1227:21160:7513	60	-
chr11	64170519	64170520	A00252:294:H3YWTDSX5:4:1409:26856:22608/1	60	+
chr11	64198635	64198636	A00252:294:H3YWTDSX5:4:1107:13367:16908/1	60	+
chr11	64201838	64201839	A00252:294:H3YWTDSX5:4:1129:12210:29997	60	+
chr11	64257333	64257334	A00252:294:H3YWTDSX5:4:1123:18475:23437/1	60	+
chr11	64276126	64276127	A00252:294:H3YWTDSX5:4:2677:13205:22169/1	60	-
chr11	64308334	64308335	A00252:294:H3YWTDSX5:4:1104:6668:17456/1	60	-
chr11	64367205	64367206	A00252:294:H3YWTDSX5:4:1119:19226:26553/1	60	-
chr11	64732112	64732113	A00252:294:H3YWTDSX5:4:2614:24433:8672	60	+
chr11	64772197	64772198	A00252:294:H3YWTDSX5:4:1105:1325:14653/1	60	-
chr11	64772302	64772303	A00252:294:H3YWTDSX5:4:1507:5394:35446	60	-
chr11	64772411	64772412	A00252:294:H3YWTDSX5:4:1519:4878:34835/1	60	-
chr11	64772933	64772934	A00252:294:H3YWTDSX5:4:1126:23529:5979/1	60	+
chr11	64773030	64773031	A00252:294:H3YWTDSX5:4:1123:31421:29763/1	60	-
chr11	64776007	64776008	A00252:294:H3YWTDSX5:4:2228:29695:17534	60	-
chr11	64776851	64776852	A00252:294:H3YWTDSX5:4:1101:12735:7357/1	60	+
chr11	64782520	64782521	A00252:294:H3YWTDSX5:4:1116:29595:22936/1	60	-
chr11	64786627	64786628	A00252:294:H3YWTDSX5:4:2644:5656:1861	60	-
chr11	65103072	65103073	A00252:294:H3YWTDSX5:4:1565:22815:33552	60	+
chr11	65126526	65126527	A00252:294:H3YWTDSX5:4:1278:11939:21261	60	+
chr11	65192794	65192795	A00252:294:H3YWTDSX5:4:1151:8784:30702	60	-
chr11	65196394	65196395	A00252:294:H3YWTDSX5:4:2464:19470:2675/1	60	-
chr11	65196461	65196462	A00252:294:H3YWTDSX5:4:1146:25039:29105/1	60	+
chr11	65196997	65196998	A00252:294:H3YWTDSX5:4:2643:20509:17534	60	-
chr11	65197796	65197797	A00252:294:H3YWTDSX5:4:1433:7157:5525	60	+
chr11	65199645	65199646	A00252:294:H3YWTDSX5:4:2642:3586:31501	60	-
chr11	65200368	65200369	A00252:294:H3YWTDSX5:4:1101:10710:27774/1	60	+
chr11	65200373	65200374	A00252:294:H3YWTDSX5:4:1353:13051:2613	60	+
chr11	65269945	65269946	A00252:294:H3YWTDSX5:4:1265:31232:10363	60	+
chr11	65271537	65271538	A00252:294:H3YWTDSX5:4:1448:17481:7905/1	60	-
chr11	65273971	65273972	A00252:294:H3YWTDSX5:4:1120:30382:6731/1	60	-
chr11	65277847	65277848	A00252:294:H3YWTDSX5:4:1417:12274:26381	60	-
chr11	65282156	65282157	A00252:294:H3YWTDSX5:4:1109:15573:12242/1	60	-
chr11	65282905	65282906	A00252:294:H3YWTDSX5:4:1122:5936:21010/1	60	+
chr11	65283031	65283032	A00252:294:H3YWTDSX5:4:2643:7283:12978	60	-
chr11	65297065	65297066	A00252:294:H3YWTDSX5:4:1104:31910:37027/1	60	+
chr11	65297067	65297068	A00252:294:H3YWTDSX5:4:2401:3233:7905/1	60	+
chr11	65330991	65330992	A00252:294:H3YWTDSX5:4:1518:1244:3865	60	-
chr11	65341903	65341904	A00252:294:H3YWTDSX5:4:1518:5719:29340	60	+
chr11	65348359	65348360	A00252:294:H3YWTDSX5:4:2261:23421:20447/1	60	-
chr11	65353071	65353072	A00252:294:H3YWTDSX5:4:1178:25843:13964/1	60	+
chr11	65432258	65432259	A00252:294:H3YWTDSX5:4:1206:1570:33051/1	60	+
chr11	65435162	65435163	A00252:294:H3YWTDSX5:4:1105:9525:9408/1	60	+
chr11	65435163	65435164	A00252:294:H3YWTDSX5:4:2538:11550:12821	60	+
chr11	65437378	65437379	A00252:294:H3YWTDSX5:4:1142:12373:18505/1	60	-
chr11	65493881	65493882	A00252:294:H3YWTDSX5:4:1118:28149:32737/1	60	-
chr11	65501557	65501558	A00252:294:H3YWTDSX5:4:1123:9661:4601/1	60	+
chr11	65503233	65503234	A00252:294:H3YWTDSX5:4:1341:7039:8954	60	-
chr11	65504064	65504065	A00252:294:H3YWTDSX5:4:2559:31738:30624	60	-
chr11	65504980	65504981	A00252:294:H3YWTDSX5:4:2551:25039:1172	60	-
chr11	65505115	65505116	A00252:294:H3YWTDSX5:4:1104:26160:31579/1	60	+
chr11	65549152	65549153	A00252:294:H3YWTDSX5:4:1103:4110:12117/1	60	+
chr11	65566633	65566634	A00252:294:H3YWTDSX5:4:1107:23565:13683/1	60	+
chr11	65567845	65567846	A00252:294:H3YWTDSX5:4:2135:3332:5666/1	60	+
chr11	65567846	65567847	A00252:294:H3YWTDSX5:4:2415:17915:30671	60	+
chr11	65568073	65568074	A00252:294:H3YWTDSX5:4:1415:9064:33254/1	60	-
chr11	65601700	65601701	A00252:294:H3YWTDSX5:4:2647:25373:6104	60	-
chr11	65601701	65601702	A00252:294:H3YWTDSX5:4:2264:14561:1532	60	-
chr11	65605154	65605155	A00252:294:H3YWTDSX5:4:1141:26811:16673/1	60	-
chr11	65609402	65609403	A00252:294:H3YWTDSX5:4:2672:3974:23782	60	+
chr11	65611043	65611044	A00252:294:H3YWTDSX5:4:1138:12997:19179/1	60	+
chr11	65620773	65620774	A00252:294:H3YWTDSX5:4:2343:4933:21527/1	60	+
chr11	65621348	65621349	A00252:294:H3YWTDSX5:4:2610:14434:10207	60	-
chr11	65715376	65715377	A00252:294:H3YWTDSX5:4:1127:5014:32409/1	60	+
chr11	65856403	65856404	A00252:294:H3YWTDSX5:4:1130:2058:3364	60	-
chr11	65992037	65992038	A00252:294:H3YWTDSX5:4:1108:12029:20040/1	60	+
chr11	65994544	65994545	A00252:294:H3YWTDSX5:4:1638:23592:11663/1	60	+
chr11	66061272	66061273	A00252:294:H3YWTDSX5:4:1108:21197:3787/1	60	+
chr11	66062792	66062793	A00252:294:H3YWTDSX5:4:1105:13241:35759	60	+
chr11	66063698	66063699	A00252:294:H3YWTDSX5:4:1475:11487:34037/1	60	-
chr11	66074540	66074541	A00252:294:H3YWTDSX5:4:1111:29505:15264/1	60	+
chr11	66104334	66104335	A00252:294:H3YWTDSX5:4:1559:7726:8923	60	-
chr11	66107894	66107895	A00252:294:H3YWTDSX5:4:1575:13304:36683	60	-
chr11	66110798	66110799	A00252:294:H3YWTDSX5:4:2450:15854:32550	60	-
chr11	66119221	66119222	A00252:294:H3YWTDSX5:4:2478:17463:5901/1	60	+
chr11	66124674	66124675	A00252:294:H3YWTDSX5:4:1123:6072:27038/1	60	-
chr11	66130563	66130564	A00252:294:H3YWTDSX5:4:1126:32452:10316	60	-
chr11	66155452	66155453	A00252:294:H3YWTDSX5:4:1101:9824:8234/1	60	+
chr11	66168133	66168134	A00252:294:H3YWTDSX5:4:1151:6569:36135/1	60	+
chr11	66168369	66168370	A00252:294:H3YWTDSX5:4:1109:12165:23625/1	60	+
chr11	66168370	66168371	A00252:294:H3YWTDSX5:4:2647:11306:7764	60	+
chr11	66170099	66170100	A00252:294:H3YWTDSX5:4:1106:9435:16266/1	60	+
chr11	66187438	66187439	A00252:294:H3YWTDSX5:4:1247:25898:3787/1	60	+
chr11	66201358	66201359	A00252:294:H3YWTDSX5:4:1108:16749:2284/1	60	-
chr11	66202354	66202355	A00252:294:H3YWTDSX5:4:1117:21160:29590/1	60	+
chr11	66270008	66270009	A00252:294:H3YWTDSX5:4:1172:9941:4116/1	60	-
chr11	66271687	66271688	A00252:294:H3YWTDSX5:4:1106:6225:21386/1	60	+
chr11	66271689	66271690	A00252:294:H3YWTDSX5:4:2150:21260:33771	60	+
chr11	66275238	66275239	A00252:294:H3YWTDSX5:4:1111:27290:6104/1	60	+
chr11	66275240	66275241	A00252:294:H3YWTDSX5:4:1665:5249:14058/1	60	+
chr11	66351468	66351469	A00252:294:H3YWTDSX5:4:1213:6316:2973	60	+
chr11	66354645	66354646	A00252:294:H3YWTDSX5:4:1116:12563:11945/1	60	+
chr11	66367278	66367279	A00252:294:H3YWTDSX5:4:1101:22598:31829/1	60	+
chr11	66621326	66621327	A00252:294:H3YWTDSX5:4:1305:10764:21198	60	+
chr11	66627184	66627185	A00252:294:H3YWTDSX5:4:1112:25961:7968	60	-
chr11	66629906	66629907	A00252:294:H3YWTDSX5:4:1268:19940:33301/1	60	-
chr11	66630876	66630877	A00252:294:H3YWTDSX5:4:1201:3965:31313/1	60	-
chr11	66641911	66641912	A00252:294:H3YWTDSX5:4:1478:6723:5118	60	-
chr11	66662731	66662732	A00252:294:H3YWTDSX5:4:1154:8612:4194/1	60	+
chr11	66667290	66667291	A00252:294:H3YWTDSX5:4:1102:13205:29371/1	60	+
chr11	66753298	66753299	A00252:294:H3YWTDSX5:4:1104:30138:15358/1	60	-
chr11	66769181	66769182	A00252:294:H3YWTDSX5:4:1214:6967:23359/1	60	-
chr11	66793199	66793200	A00252:294:H3YWTDSX5:4:1110:13982:36793/1	60	+
chr11	66993446	66993447	A00252:294:H3YWTDSX5:4:2574:26684:1924/1	60	-
chr11	67125923	67125924	A00252:294:H3YWTDSX5:4:2412:20338:8155	60	-
chr11	67140470	67140471	A00252:294:H3YWTDSX5:4:1103:15157:19507/1	60	-
chr11	67151013	67151014	A00252:294:H3YWTDSX5:4:1104:14841:12821/1	60	-
chr11	67151258	67151259	A00252:294:H3YWTDSX5:4:1101:23213:1078/1	60	+
chr11	67164366	67164367	A00252:294:H3YWTDSX5:4:1101:14769:21778/1	60	-
chr11	67166762	67166763	A00252:294:H3YWTDSX5:4:2645:13367:33035	60	-
chr11	67166763	67166764	A00252:294:H3YWTDSX5:4:1112:20220:5102/1	60	-
chr11	67174897	67174898	A00252:294:H3YWTDSX5:4:1159:17680:7216/1	60	+
chr11	67178090	67178091	A00252:294:H3YWTDSX5:4:2464:20175:26318	60	-
chr11	67183072	67183073	A00252:294:H3YWTDSX5:4:1117:19714:25864/1	60	+
chr11	67189629	67189630	A00252:294:H3YWTDSX5:4:1601:27715:21433/1	60	-
chr11	67192217	67192218	A00252:294:H3YWTDSX5:4:1102:32389:26209/1	60	-
chr11	67196290	67196291	A00252:294:H3YWTDSX5:4:1112:10520:17989/1	60	+
chr11	67207064	67207065	A00252:294:H3YWTDSX5:4:1127:18105:1031/1	60	-
chr11	67211821	67211822	A00252:294:H3YWTDSX5:4:2530:11966:29418	60	-
chr11	67212020	67212021	A00252:294:H3YWTDSX5:4:1106:1814:7670/1	60	+
chr11	67215428	67215429	A00252:294:H3YWTDSX5:4:1115:32443:27586/1	60	+
chr11	67215429	67215430	A00252:294:H3YWTDSX5:4:1635:1606:4930/1	60	+
chr11	67215854	67215855	A00252:294:H3YWTDSX5:4:1101:16034:33270	60	-
chr11	67215873	67215874	A00252:294:H3YWTDSX5:4:2526:23032:9784/1	60	-
chr11	67220521	67220522	A00252:294:H3YWTDSX5:4:1106:14525:15937/1	60	+
chr11	67246848	67246849	A00252:294:H3YWTDSX5:4:1135:13612:8437/1	60	+
chr11	67249637	67249638	A00252:294:H3YWTDSX5:4:1105:9028:16720/1	60	+
chr11	67284720	67284721	A00252:294:H3YWTDSX5:4:2262:28772:21919	60	-
chr11	67293434	67293435	A00252:294:H3YWTDSX5:4:1211:14371:33270/1	60	-
chr11	67294873	67294874	A00252:294:H3YWTDSX5:4:1534:5077:9251/1	60	+
chr11	67296404	67296405	A00252:294:H3YWTDSX5:4:1250:12671:33865	60	+
chr11	67431852	67431853	A00252:294:H3YWTDSX5:4:1121:29225:8422/1	60	+
chr11	67435570	67435571	A00252:294:H3YWTDSX5:4:1220:32958:16423	60	-
chr11	67501475	67501476	A00252:294:H3YWTDSX5:4:1130:17237:35383/1	60	+
chr11	67503028	67503029	A00252:294:H3YWTDSX5:4:2626:31575:6292/1	60	+
chr11	67503029	67503030	A00252:294:H3YWTDSX5:4:1114:14434:13777/1	60	+
chr11	67590364	67590365	A00252:294:H3YWTDSX5:4:1353:16514:25488/1	60	-
chr11	68059563	68059564	A00252:294:H3YWTDSX5:4:1303:23077:6292	60	+
chr11	68066176	68066177	A00252:294:H3YWTDSX5:4:1122:25220:36714/1	60	-
chr11	68084588	68084589	A00252:294:H3YWTDSX5:4:1114:8015:25269/1	60	+
chr11	68084816	68084817	A00252:294:H3YWTDSX5:4:1335:25003:24721/1	60	-
chr11	68085589	68085590	A00252:294:H3YWTDSX5:4:1216:2971:29528/1	60	+
chr11	68091896	68091897	A00252:294:H3YWTDSX5:4:1128:23547:18850/1	60	-
chr11	68092600	68092601	A00252:294:H3YWTDSX5:4:1109:18466:14152/1	60	+
chr11	68092601	68092602	A00252:294:H3YWTDSX5:4:1475:2067:26710	60	+
chr11	68103462	68103463	A00252:294:H3YWTDSX5:4:2230:7844:17143/1	60	-
chr11	68171336	68171337	A00252:294:H3YWTDSX5:4:1303:16604:9706/1	60	+
chr11	68183374	68183375	A00252:294:H3YWTDSX5:4:2540:10239:28338	60	-
chr11	68194948	68194949	A00252:294:H3YWTDSX5:4:1216:32669:10034/1	60	+
chr11	68195821	68195822	A00252:294:H3YWTDSX5:4:1137:9480:26177/1	60	+
chr11	68473884	68473885	A00252:294:H3YWTDSX5:4:1360:7437:2033	60	-
chr11	68480422	68480423	A00252:294:H3YWTDSX5:4:1103:30047:1767/1	60	+
chr11	68480424	68480425	A00252:294:H3YWTDSX5:4:2151:17598:7388	60	+
chr11	68493720	68493721	A00252:294:H3YWTDSX5:4:1221:14850:2785/1	60	+
chr11	68505581	68505582	A00252:294:H3YWTDSX5:4:1503:17897:13228	60	-
chr11	68510335	68510336	A00252:294:H3YWTDSX5:4:1111:21287:15123/1	60	+
chr11	68524562	68524563	A00252:294:H3YWTDSX5:4:1411:32063:34287/1	60	+
chr11	68553072	68553073	A00252:294:H3YWTDSX5:4:1114:31213:8390/1	60	+
chr11	68553494	68553495	A00252:294:H3YWTDSX5:4:1103:18150:29606/1	60	+
chr11	68553777	68553778	A00252:294:H3YWTDSX5:4:1102:20039:5666/1	60	+
chr11	68561979	68561980	A00252:294:H3YWTDSX5:4:1102:1443:4085/1	60	+
chr11	68583218	68583219	A00252:294:H3YWTDSX5:4:1102:14299:35336/1	60	+
chr11	70272027	70272028	A00252:294:H3YWTDSX5:4:2131:5376:34287	60	-
chr11	70307508	70307509	A00252:294:H3YWTDSX5:4:1222:19144:18615/1	60	+
chr11	70324989	70324990	A00252:294:H3YWTDSX5:4:1120:12698:32565/1	60	-
chr11	70366289	70366290	A00252:294:H3YWTDSX5:4:1450:14163:12962/1	60	+
chr11	70377757	70377758	A00252:294:H3YWTDSX5:4:1110:19642:19132/1	60	-
chr11	70456653	70456654	A00252:294:H3YWTDSX5:4:1604:29387:18255/1	60	-
chr11	70719907	70719908	A00252:294:H3YWTDSX5:4:1459:13132:18067	60	-
chr11	71444127	71444128	A00252:294:H3YWTDSX5:4:1145:31810:32534/1	60	+
chr11	71878771	71878772	A00252:294:H3YWTDSX5:4:1555:8169:10160	60	-
chr11	71959202	71959203	A00252:294:H3YWTDSX5:4:1166:21585:11443/1	60	+
chr11	71991574	71991575	A00252:294:H3YWTDSX5:4:1108:27010:2988/1	60	+
chr11	71991575	71991576	A00252:294:H3YWTDSX5:4:2218:20582:10300	60	+
chr11	72048241	72048242	A00252:294:H3YWTDSX5:4:1118:14045:21339/1	60	+
chr11	72061890	72061891	A00252:294:H3YWTDSX5:4:1124:12283:26553/1	60	+
chr11	72062475	72062476	A00252:294:H3YWTDSX5:4:2552:17164:13182	60	-
chr11	72065823	72065824	A00252:294:H3YWTDSX5:4:1356:22426:19633/1	60	-
chr11	72071567	72071568	A00252:294:H3YWTDSX5:4:1119:20636:33442/1	60	+
chr11	72088549	72088550	A00252:294:H3YWTDSX5:4:2267:18050:14716/1	60	-
chr11	72252282	72252283	A00252:294:H3YWTDSX5:4:1128:12762:28228	60	+
chr11	72365204	72365205	A00252:294:H3YWTDSX5:4:1111:32199:6277/1	60	+
chr11	72688611	72688612	A00252:294:H3YWTDSX5:4:2558:5294:31861	60	-
chr11	72877065	72877066	A00252:294:H3YWTDSX5:4:1236:23384:12524/1	60	+
chr11	72885573	72885574	A00252:294:H3YWTDSX5:4:2316:19560:6652/1	60	-
chr11	72901966	72901967	A00252:294:H3YWTDSX5:4:2214:20654:30279/1	60	+
chr11	72917876	72917877	A00252:294:H3YWTDSX5:4:2278:18285:10989/1	60	-
chr11	72921763	72921764	A00252:294:H3YWTDSX5:4:1334:13937:23750/1	60	+
chr11	72922197	72922198	A00252:294:H3YWTDSX5:4:1104:17436:23484/1	60	+
chr11	72923287	72923288	A00252:294:H3YWTDSX5:4:1455:21260:3583/1	60	-
chr11	72949392	72949393	A00252:294:H3YWTDSX5:4:1155:11379:36198/1	60	+
chr11	72975339	72975340	A00252:294:H3YWTDSX5:4:1110:20826:12195/1	60	+
chr11	72981670	72981671	A00252:294:H3YWTDSX5:4:1127:31693:12540/1	60	+
chr11	73013155	73013156	A00252:294:H3YWTDSX5:4:1242:25102:15186/1	60	-
chr11	73049903	73049904	A00252:294:H3YWTDSX5:4:1106:23493:6731/1	60	+
chr11	73074818	73074819	A00252:294:H3YWTDSX5:4:1148:13910:16250/1	60	-
chr11	73082789	73082790	A00252:294:H3YWTDSX5:4:2606:11605:28322	60	-
chr11	73084610	73084611	A00252:294:H3YWTDSX5:4:2277:14543:10019	60	-
chr11	73434747	73434748	A00252:294:H3YWTDSX5:4:2318:26485:2926	60	+
chr11	73439987	73439988	A00252:294:H3YWTDSX5:4:1147:32678:21825/1	60	+
chr11	73449812	73449813	A00252:294:H3YWTDSX5:4:1334:23366:35415	60	+
chr11	73511670	73511671	A00252:294:H3YWTDSX5:4:1115:29930:20729/1	60	+
chr11	73532454	73532455	A00252:294:H3YWTDSX5:4:2306:25590:29246	60	-
chr11	73532455	73532456	A00252:294:H3YWTDSX5:4:2647:9408:6136	60	-
chr11	73532456	73532457	A00252:294:H3YWTDSX5:4:2512:3115:33786	60	-
chr11	73558581	73558582	A00252:294:H3YWTDSX5:4:1246:18900:21230	60	+
chr11	73715444	73715445	A00252:294:H3YWTDSX5:4:1110:12527:34334/1	60	+
chr11	73720095	73720096	A00252:294:H3YWTDSX5:4:1142:17047:32769/1	60	+
chr11	73727664	73727665	A00252:294:H3YWTDSX5:4:1268:30969:19617/1	60	+
chr11	73846561	73846562	A00252:294:H3YWTDSX5:4:2536:8621:26099/1	60	+
chr11	73853692	73853693	A00252:294:H3YWTDSX5:4:1430:3043:20603/1	60	+
chr11	74155499	74155500	A00252:294:H3YWTDSX5:4:1211:1316:2456/1	60	-
chr11	74157915	74157916	A00252:294:H3YWTDSX5:4:1104:14570:24471/1	60	-
chr11	74236165	74236166	A00252:294:H3YWTDSX5:4:1106:6524:26036/1	60	+
chr11	74380479	74380480	A00252:294:H3YWTDSX5:4:1216:12952:6010/1	60	+
chr11	74614765	74614766	A00252:294:H3YWTDSX5:4:2150:14036:26522/1	60	-
chr11	74775562	74775563	A00252:294:H3YWTDSX5:4:1102:7699:30232/1	60	-
chr11	74784773	74784774	A00252:294:H3YWTDSX5:4:2116:1606:3709	60	+
chr11	74973866	74973867	A00252:294:H3YWTDSX5:4:2224:31702:20885/1	60	-
chr11	74999629	74999630	A00252:294:H3YWTDSX5:4:1111:21567:5431/1	60	+
chr11	75329807	75329808	A00252:294:H3YWTDSX5:4:1157:26512:14591	60	-
chr11	75906802	75906803	A00252:294:H3YWTDSX5:4:1104:18466:31688/1	60	+
chr11	75912081	75912082	A00252:294:H3YWTDSX5:4:1122:5430:1564/1	60	-
chr11	75994014	75994015	A00252:294:H3YWTDSX5:4:1113:14913:24533/1	60	+
chr11	75994016	75994017	A00252:294:H3YWTDSX5:4:1336:17680:35618/1	60	+
chr11	76032198	76032199	A00252:294:H3YWTDSX5:4:1116:24966:19586/1	60	-
chr11	76462857	76462858	A00252:294:H3YWTDSX5:4:1125:5927:8187/1	60	+
chr11	76470180	76470181	A00252:294:H3YWTDSX5:4:1126:16586:12242/1	60	+
chr11	76497236	76497237	A00252:294:H3YWTDSX5:4:2546:17255:20008/1	60	-
chr11	76497237	76497238	A00252:294:H3YWTDSX5:4:1115:14995:23703/1	60	-
chr11	76498808	76498809	A00252:294:H3YWTDSX5:4:2438:28999:18771/1	60	+
chr11	76516224	76516225	A00252:294:H3YWTDSX5:4:1112:2573:7263/1	60	+
chr11	76874764	76874765	A00252:294:H3YWTDSX5:4:1125:3188:11490/1	60	+
chr11	76920513	76920514	A00252:294:H3YWTDSX5:4:1115:1416:7639/1	60	+
chr11	77702129	77702130	A00252:294:H3YWTDSX5:4:1115:24704:15311/1	60	+
chr11	77709511	77709512	A00252:294:H3YWTDSX5:4:1133:10827:3176/1	60	+
chr11	77729002	77729003	A00252:294:H3YWTDSX5:4:1121:1841:29794/1	60	+
chr11	77809507	77809508	A00252:294:H3YWTDSX5:4:1508:31864:36385	60	-
chr11	78459556	78459557	A00252:294:H3YWTDSX5:4:1443:4860:9846	60	+
chr11	80020252	80020253	A00252:294:H3YWTDSX5:4:1406:16324:25942/1	60	-
chr11	83238631	83238632	A00252:294:H3YWTDSX5:4:2571:7591:35211/1	60	-
chr11	84376265	84376266	A00252:294:H3YWTDSX5:4:1318:22110:33238/1	60	+
chr11	85141349	85141350	A00252:294:H3YWTDSX5:4:2646:11876:6214/1	60	+
chr11	85252371	85252372	A00252:294:H3YWTDSX5:4:2411:1344:25050	60	+
chr11	85703820	85703821	A00252:294:H3YWTDSX5:4:1105:28302:30906/1	60	-
chr11	86011459	86011460	A00252:294:H3YWTDSX5:4:1121:29966:20008/1	60	-
chr11	86121967	86121968	A00252:294:H3YWTDSX5:4:1632:25211:4601/1	60	+
chr11	86265590	86265591	A00252:294:H3YWTDSX5:4:1101:27859:3364/1	60	+
chr11	87055285	87055286	A00252:294:H3YWTDSX5:4:1621:28890:4366	60	-
chr11	87163003	87163004	A00252:294:H3YWTDSX5:4:1357:2293:31297/1	60	+
chr11	87199954	87199955	A00252:294:H3YWTDSX5:4:1117:27218:31313	60	+
chr11	87199955	87199956	A00252:294:H3YWTDSX5:4:1315:14516:19492	60	+
chr11	87245495	87245496	A00252:294:H3YWTDSX5:4:1131:11650:34194	60	+
chr11	87266313	87266314	A00252:294:H3YWTDSX5:4:1269:10429:1141/1	60	-
chr11	88075068	88075069	A00252:294:H3YWTDSX5:4:1104:32777:33896/1	60	+
chr11	88407150	88407151	A00252:294:H3YWTDSX5:4:2475:32425:9737	60	+
chr11	88823596	88823597	A00252:294:H3YWTDSX5:4:2417:20356:2832	60	-
chr11	90204982	90204983	A00252:294:H3YWTDSX5:4:1113:20898:21778/1	60	+
chr11	90216524	90216525	A00252:294:H3YWTDSX5:4:1120:13729:10019/1	60	-
chr11	90360139	90360140	A00252:294:H3YWTDSX5:4:1250:19162:36620/1	60	-
chr11	90512221	90512222	A00252:294:H3YWTDSX5:4:1106:19117:25269/1	60	+
chr11	90542877	90542878	A00252:294:H3YWTDSX5:4:1137:6334:12054/1	60	+
chr11	90542878	90542879	A00252:294:H3YWTDSX5:4:2645:18710:36620	60	+
chr11	92109103	92109104	A00252:294:H3YWTDSX5:4:1105:20681:5650/1	60	+
chr11	92109105	92109106	A00252:294:H3YWTDSX5:4:1372:6108:2206	60	+
chr11	92985796	92985797	A00252:294:H3YWTDSX5:4:1105:9272:28541/1	60	-
chr11	93171678	93171679	A00252:294:H3YWTDSX5:4:1138:7021:3818/1	60	-
chr11	93676847	93676848	A00252:294:H3YWTDSX5:4:1601:7202:16188	60	-
chr11	94454519	94454520	A00252:294:H3YWTDSX5:4:2549:5575:36104/1	60	+
chr11	94571357	94571358	A00252:294:H3YWTDSX5:4:2125:2862:15906/1	60	-
chr11	95095009	95095010	A00252:294:H3YWTDSX5:4:1246:16712:29434/1	60	+
chr11	95216023	95216024	A00252:294:H3YWTDSX5:4:1560:26042:18474	60	-
chr11	95216753	95216754	A00252:294:H3YWTDSX5:4:2559:1506:28494	60	+
chr11	95981788	95981789	A00252:294:H3YWTDSX5:4:1656:30861:17769/1	60	-
chr11	96361374	96361375	A00252:294:H3YWTDSX5:4:1108:32506:26349/1	60	-
chr11	96370233	96370234	A00252:294:H3YWTDSX5:4:1469:1280:36558	60	-
chr11	96381648	96381649	A00252:294:H3YWTDSX5:4:1163:16803:7012/1	60	-
chr11	98496825	98496826	A00252:294:H3YWTDSX5:4:2638:18638:3552/1	60	-
chr11	100275727	100275728	A00252:294:H3YWTDSX5:4:1341:8820:33458/1	60	-
chr11	102046767	102046768	A00252:294:H3YWTDSX5:4:1460:1226:16767	60	-
chr11	102053522	102053523	A00252:294:H3YWTDSX5:4:1108:5620:23688/1	60	-
chr11	103053933	103053934	A00252:294:H3YWTDSX5:4:1148:19723:4429/1	60	+
chr11	103071136	103071137	A00252:294:H3YWTDSX5:4:1559:5773:15562	60	-
chr11	103116074	103116075	A00252:294:H3YWTDSX5:4:1202:27787:6433	60	+
chr11	103208899	103208900	A00252:294:H3YWTDSX5:4:1157:24117:10723/1	60	+
chr11	103237204	103237205	A00252:294:H3YWTDSX5:4:2169:20591:20901	60	-
chr11	103387588	103387589	A00252:294:H3YWTDSX5:4:2107:7337:10410	60	-
chr11	106967794	106967795	A00252:294:H3YWTDSX5:4:1204:10484:18615/1	60	-
chr11	107288519	107288520	A00252:294:H3YWTDSX5:4:1675:12563:13792/1	60	+
chr11	107434357	107434358	A00252:294:H3YWTDSX5:4:1122:23149:1939/1	60	-
chr11	108070185	108070186	A00252:294:H3YWTDSX5:4:1171:18322:6887/1	60	+
chr11	108154950	108154951	A00252:294:H3YWTDSX5:4:2671:22489:16767	60	-
chr11	108413448	108413449	A00252:294:H3YWTDSX5:4:1147:8151:32268/1	60	-
chr11	108627943	108627944	A00252:294:H3YWTDSX5:4:1664:27679:34147	60	-
chr11	108760071	108760072	A00252:294:H3YWTDSX5:4:1254:20609:14231	60	-
chr11	109229341	109229342	A00252:294:H3YWTDSX5:4:1108:10990:7968/1	60	-
chr11	109331485	109331486	A00252:294:H3YWTDSX5:4:1107:21206:11443/1	60	+
chr11	109331486	109331487	A00252:294:H3YWTDSX5:4:1435:32371:33285	60	+
chr11	109998357	109998358	A00252:294:H3YWTDSX5:4:1617:5312:28761/1	60	-
chr11	110453881	110453882	A00252:294:H3YWTDSX5:4:1217:28492:34209/1	60	+
chr11	111611620	111611621	A00252:294:H3YWTDSX5:4:2170:28375:24142	60	-
chr11	111684659	111684660	A00252:294:H3YWTDSX5:4:1105:22236:10066/1	60	+
chr11	112077208	112077209	A00252:294:H3YWTDSX5:4:1105:6759:7185/1	60	-
chr11	112202471	112202472	A00252:294:H3YWTDSX5:4:2323:12436:19680/1	60	+
chr11	114458691	114458692	A00252:294:H3YWTDSX5:4:1108:30707:2347/1	60	+
chr11	114458693	114458694	A00252:294:H3YWTDSX5:4:2524:28565:33144/1	60	+
chr11	116740353	116740354	A00252:294:H3YWTDSX5:4:2258:6587:15655	60	-
chr11	116761590	116761591	A00252:294:H3YWTDSX5:4:1402:20003:29058/1	60	+
chr11	116911298	116911299	A00252:294:H3YWTDSX5:4:1557:3504:31203/1	60	-
chr11	116925915	116925916	A00252:294:H3YWTDSX5:4:2621:2003:16986	60	-
chr11	117033918	117033919	A00252:294:H3YWTDSX5:4:1558:30779:27837	60	-
chr11	117033919	117033920	A00252:294:H3YWTDSX5:4:1130:24288:31062	60	-
chr11	117033920	117033921	A00252:294:H3YWTDSX5:4:1658:1551:14387	60	-
chr11	117035996	117035997	A00252:294:H3YWTDSX5:4:1102:1633:9298/1	60	+
chr11	117035997	117035998	A00252:294:H3YWTDSX5:4:2137:22987:22701	60	+
chr11	117044591	117044592	A00252:294:H3YWTDSX5:4:1155:14434:29215	60	+
chr11	117093955	117093956	A00252:294:H3YWTDSX5:4:1168:8368:28447/1	60	+
chr11	117152619	117152620	A00252:294:H3YWTDSX5:4:1119:12020:14794/1	60	+
chr11	117258498	117258499	A00252:294:H3YWTDSX5:4:1173:19334:12336/1	60	+
chr11	118333118	118333119	A00252:294:H3YWTDSX5:4:1429:29125:21057	60	-
chr11	118385677	118385678	A00252:294:H3YWTDSX5:4:1114:19253:20431/1	60	+
chr11	118403025	118403026	A00252:294:H3YWTDSX5:4:2135:4264:7310/1	60	-
chr11	118403026	118403027	A00252:294:H3YWTDSX5:4:1305:29948:22795	60	-
chr11	118419930	118419931	A00252:294:H3YWTDSX5:4:1102:27163:11616/1	60	-
chr11	118423613	118423614	A00252:294:H3YWTDSX5:4:1541:22083:17440/1	60	-
chr11	118453245	118453246	A00252:294:H3YWTDSX5:4:2456:22932:6010	60	-
chr11	118453246	118453247	A00252:294:H3YWTDSX5:4:1106:14606:14920/1	60	-
chr11	118466310	118466311	A00252:294:H3YWTDSX5:4:2639:26024:9518/1	60	-
chr11	118474579	118474580	A00252:294:H3YWTDSX5:4:2453:1136:3897/1	60	+
chr11	118478177	118478178	A00252:294:H3YWTDSX5:4:1124:29297:12837/1	60	+
chr11	118478995	118478996	A00252:294:H3YWTDSX5:4:1106:2103:14747/1	60	+
chr11	118755561	118755562	A00252:294:H3YWTDSX5:4:2212:7645:10441	60	-
chr11	118755562	118755563	A00252:294:H3YWTDSX5:4:2531:25807:25332/1	60	-
chr11	118774236	118774237	A00252:294:H3YWTDSX5:4:1129:25771:13401/1	60	-
chr11	118788108	118788109	A00252:294:H3YWTDSX5:4:1119:6596:17268/1	60	+
chr11	119000757	119000758	A00252:294:H3YWTDSX5:4:2256:23574:17519/1	60	+
chr11	119002841	119002842	A00252:294:H3YWTDSX5:4:1174:10122:24721/1	60	+
chr11	119006270	119006271	A00252:294:H3YWTDSX5:4:2404:15555:34726	60	-
chr11	119175468	119175469	A00252:294:H3YWTDSX5:4:1410:21332:11036	60	+
chr11	119239775	119239776	A00252:294:H3YWTDSX5:4:2150:22444:22388/1	60	+
chr11	119242332	119242333	A00252:294:H3YWTDSX5:4:2212:28980:13917	60	-
chr11	119265947	119265948	A00252:294:H3YWTDSX5:4:1241:12500:26083	60	-
chr11	119268019	119268020	A00252:294:H3YWTDSX5:4:2119:14082:8218/1	60	+
chr11	119268021	119268022	A00252:294:H3YWTDSX5:4:2175:13160:25254	60	+
chr11	119275091	119275092	A00252:294:H3YWTDSX5:4:1148:20889:29966/1	60	-
chr11	119288743	119288744	A00252:294:H3YWTDSX5:4:1255:21739:32534/1	60	+
chr11	119576298	119576299	A00252:294:H3YWTDSX5:4:1524:7889:32941/1	60	+
chr11	119702598	119702599	A00252:294:H3YWTDSX5:4:1108:5376:24518/1	60	+
[truncated: 8,440 more rows]
