# Supplementary material for: HIV-1 capsid stability enables inositol phosphate-independent infection of target cells and promotes integration into genes
Source: PLoS Pathog. 2023 Jun 2;19(6):e1011423. doi: 10.1371/journal.ppat.1011423 (PMC10266667; doi:10.1371/journal.ppat.1011423)
Supplement: S2 Data — (TAR.GZ) [file ppat.1011423.s013.tar.gz › CEM_WT_B/CA_P38A-T200I/Unique_hg38_integration_sites/8806-GS-12.bed]

chr1	514098	514099	A00252:294:H3YWTDSX5:4:2632:32226:4038	60	+
chr1	734375	734376	A00252:294:H3YWTDSX5:4:2646:21694:11350/1	60	-
chr1	734376	734377	A00252:294:H3YWTDSX5:4:2330:10673:4570/1	60	-
chr1	802488	802489	A00252:294:H3YWTDSX5:4:1365:31006:20181	60	-
chr1	805485	805486	A00252:294:H3YWTDSX5:4:1109:31078:24126/1	60	+
chr1	809532	809533	A00252:294:H3YWTDSX5:4:1105:18575:17942/1	60	+
chr1	963100	963101	A00252:294:H3YWTDSX5:4:1118:24505:18380	60	+
chr1	1112931	1112932	A00252:294:H3YWTDSX5:4:2123:3170:8390	60	-
chr1	1225131	1225132	A00252:294:H3YWTDSX5:4:1355:2573:6480	60	+
chr1	1264978	1264979	A00252:294:H3YWTDSX5:4:2250:9399:14481/1	60	-
chr1	1269900	1269901	A00252:294:H3YWTDSX5:4:1638:21676:14418	60	-
chr1	1391577	1391578	A00252:294:H3YWTDSX5:4:1219:3061:34162/1	60	-
chr1	1392050	1392051	A00252:294:H3YWTDSX5:4:1272:12888:3208/1	60	-
chr1	1392426	1392427	A00252:294:H3YWTDSX5:4:1109:17888:32315/1	60	+
chr1	1392433	1392434	A00252:294:H3YWTDSX5:4:2115:7111:33223	60	-
chr1	1393243	1393244	A00252:294:H3YWTDSX5:4:1133:18240:30608/1	60	+
chr1	1393738	1393739	A00252:294:H3YWTDSX5:4:2143:4598:9079	60	+
chr1	1476794	1476795	A00252:294:H3YWTDSX5:4:1342:21142:31313	60	-
chr1	1483281	1483282	A00252:294:H3YWTDSX5:4:2624:18701:9017/1	60	-
chr1	1545585	1545586	A00252:294:H3YWTDSX5:4:1646:26494:14622	60	-
chr1	1646816	1646817	A00252:294:H3YWTDSX5:4:1264:26549:22701/1	60	+
chr1	1650188	1650189	A00252:294:H3YWTDSX5:4:1114:32009:8046	60	+
chr1	1674008	1674009	A00252:294:H3YWTDSX5:4:1142:25238:6245/1	60	+
chr1	1684308	1684309	A00252:294:H3YWTDSX5:4:1670:28357:12774/1	60	+
chr1	1684309	1684310	A00252:294:H3YWTDSX5:4:2151:17155:2331/1	60	+
chr1	1710120	1710121	A00252:294:H3YWTDSX5:4:1177:15637:34554/1	60	+
chr1	1710985	1710986	A00252:294:H3YWTDSX5:4:1267:13033:10254/1	60	-
chr1	1721603	1721604	A00252:294:H3YWTDSX5:4:1103:21612:5071/1	60	+
chr1	1735126	1735127	A00252:294:H3YWTDSX5:4:1461:21296:2174	60	-
chr1	1735127	1735128	A00252:294:H3YWTDSX5:4:1229:28836:23062	60	-
chr1	1768307	1768308	A00252:294:H3YWTDSX5:4:2422:30544:26115/1	60	-
chr1	1794568	1794569	A00252:294:H3YWTDSX5:4:1224:1940:16971/1	60	-
chr1	1797054	1797055	A00252:294:H3YWTDSX5:4:1409:7654:3098/1	60	-
chr1	1797055	1797056	A00252:294:H3YWTDSX5:4:1313:11369:35837/1	60	-
chr1	1801464	1801465	A00252:294:H3YWTDSX5:4:1541:1461:29951	60	-
chr1	1805865	1805866	A00252:294:H3YWTDSX5:4:2272:4716:14356	60	-
chr1	1808849	1808850	A00252:294:H3YWTDSX5:4:2408:31105:30467	60	-
chr1	1813340	1813341	A00252:294:H3YWTDSX5:4:1466:2383:21652	60	-
chr1	1823781	1823782	A00252:294:H3YWTDSX5:4:1638:5629:15749	60	-
chr1	1839965	1839966	A00252:294:H3YWTDSX5:4:2168:13060:16250	60	-
chr1	1886142	1886143	A00252:294:H3YWTDSX5:4:1112:17219:36824/1	60	+
chr1	2192686	2192687	A00252:294:H3YWTDSX5:4:1101:17842:20650/1	60	+
chr1	3367134	3367135	A00252:294:H3YWTDSX5:4:2445:25708:19335/1	60	-
chr1	4120518	4120519	A00252:294:H3YWTDSX5:4:1561:4001:27837/1	60	-
chr1	6288559	6288560	A00252:294:H3YWTDSX5:4:1430:20356:17425	60	-
chr1	6288560	6288561	A00252:294:H3YWTDSX5:4:1453:27073:27586	60	-
chr1	6288561	6288562	A00252:294:H3YWTDSX5:4:1230:32741:34585	60	-
chr1	6832527	6832528	A00252:294:H3YWTDSX5:4:1566:16215:6496	60	+
chr1	6833521	6833522	A00252:294:H3YWTDSX5:4:1151:17065:20776/1	60	+
chr1	7911741	7911742	A00252:294:H3YWTDSX5:4:2228:31232:16376/1	60	-
chr1	8645853	8645854	A00252:294:H3YWTDSX5:4:1171:33003:30342/1	60	-
chr1	8666011	8666012	A00252:294:H3YWTDSX5:4:1108:19081:20635/1	60	+
chr1	8716755	8716756	A00252:294:H3YWTDSX5:4:1573:11406:6621/1	60	+
chr1	8903583	8903584	A00252:294:H3YWTDSX5:4:1560:21278:18490/1	60	-
chr1	9242997	9242998	A00252:294:H3YWTDSX5:4:1166:29396:11788/1	60	-
chr1	9555212	9555213	A00252:294:H3YWTDSX5:4:2565:25301:28714	60	-
chr1	9900207	9900208	A00252:294:H3YWTDSX5:4:2449:14588:19523	60	-
chr1	10076459	10076460	A00252:294:H3YWTDSX5:4:1126:13657:29528/1	60	-
chr1	10224306	10224307	A00252:294:H3YWTDSX5:4:1259:16703:6151	60	-
chr1	10438538	10438539	A00252:294:H3YWTDSX5:4:2123:24587:27539	60	-
chr1	10438540	10438541	A00252:294:H3YWTDSX5:4:1116:27742:22670	60	-
chr1	10532404	10532405	A00252:294:H3YWTDSX5:4:1102:13476:18756/1	60	+
chr1	10532405	10532406	A00252:294:H3YWTDSX5:4:2376:2220:12226/1	60	+
chr1	10954792	10954793	A00252:294:H3YWTDSX5:4:2220:32497:37012/1	60	+
chr1	11020129	11020130	A00252:294:H3YWTDSX5:4:1143:28727:7560	60	+
chr1	11124736	11124737	A00252:294:H3YWTDSX5:4:2355:32841:11835	60	-
chr1	11149807	11149808	A00252:294:H3YWTDSX5:4:1268:23863:13636/1	60	-
chr1	11163251	11163252	A00252:294:H3YWTDSX5:4:1105:13584:34475/1	60	+
chr1	11217902	11217903	A00252:294:H3YWTDSX5:4:1103:25373:32972/1	60	-
chr1	11816510	11816511	A00252:294:H3YWTDSX5:4:1102:28646:28025/1	60	+
chr1	11817225	11817226	A00252:294:H3YWTDSX5:4:2143:2736:1125	60	-
chr1	11841786	11841787	A00252:294:H3YWTDSX5:4:1420:2781:8656	60	+
chr1	12287593	12287594	A00252:294:H3YWTDSX5:4:2244:2338:9612	60	+
chr1	12298871	12298872	A00252:294:H3YWTDSX5:4:1205:29975:24314	60	+
chr1	12305083	12305084	A00252:294:H3YWTDSX5:4:1116:13530:30749/1	60	-
chr1	12339549	12339550	A00252:294:H3YWTDSX5:4:1237:1805:2049/1	60	+
chr1	12339826	12339827	A00252:294:H3YWTDSX5:4:1120:4833:14027/1	60	+
chr1	15570856	15570857	A00252:294:H3YWTDSX5:4:1672:13521:19523/1	60	-
chr1	15775109	15775110	A00252:294:H3YWTDSX5:4:2542:14579:23516	60	-
chr1	15893307	15893308	A00252:294:H3YWTDSX5:4:1330:8449:16000/1	60	+
chr1	15914470	15914471	A00252:294:H3YWTDSX5:4:1141:30273:22169/1	60	+
chr1	15914472	15914473	A00252:294:H3YWTDSX5:4:1337:14009:17237/1	60	+
chr1	16565540	16565541	A00252:294:H3YWTDSX5:4:2446:20356:34710/1	60	-
chr1	16578878	16578879	A00252:294:H3YWTDSX5:4:1230:28230:14340/1	60	+
chr1	16793599	16793600	A00252:294:H3YWTDSX5:4:1605:20148:5948	60	+
chr1	18367592	18367593	A00252:294:H3YWTDSX5:4:1520:21712:30358	60	+
chr1	18378614	18378615	A00252:294:H3YWTDSX5:4:1625:12084:32095/1	60	+
chr1	19172207	19172208	A00252:294:H3YWTDSX5:4:2243:14660:34209	60	+
chr1	19189680	19189681	A00252:294:H3YWTDSX5:4:2117:7383:35509	60	+
chr1	19414154	19414155	A00252:294:H3YWTDSX5:4:2253:16188:18098/1	60	-
chr1	19414155	19414156	A00252:294:H3YWTDSX5:4:1101:15655:30326/1	60	-
chr1	20671516	20671517	A00252:294:H3YWTDSX5:4:1208:32588:2409/1	60	+
chr1	20780650	20780651	A00252:294:H3YWTDSX5:4:1510:24985:25535/1	60	+
chr1	20877794	20877795	A00252:294:H3YWTDSX5:4:1220:10899:8249	60	+
chr1	20895785	20895786	A00252:294:H3YWTDSX5:4:1105:29686:2394/1	60	-
chr1	21008544	21008545	A00252:294:H3YWTDSX5:4:1105:20066:1454	60	+
chr1	21083843	21083844	A00252:294:H3YWTDSX5:4:1112:7753:23907	60	+
chr1	21096807	21096808	A00252:294:H3YWTDSX5:4:1436:21079:36213	60	-
chr1	21115925	21115926	A00252:294:H3YWTDSX5:4:1106:27028:5682/1	60	+
chr1	21118644	21118645	A00252:294:H3YWTDSX5:4:1112:14244:30984/1	60	+
chr1	21758074	21758075	A00252:294:H3YWTDSX5:4:1103:12590:16783/1	60	+
chr1	22063649	22063650	A00252:294:H3YWTDSX5:4:1127:25229:33160/1	60	+
chr1	22081008	22081009	A00252:294:H3YWTDSX5:4:1459:16758:3521/1	60	-
chr1	22082565	22082566	A00252:294:H3YWTDSX5:4:1101:32334:27962/1	60	+
chr1	22987090	22987091	A00252:294:H3YWTDSX5:4:2133:7916:21402	60	+
chr1	23033122	23033123	A00252:294:H3YWTDSX5:4:1319:28149:19836	60	-
chr1	23050125	23050126	A00252:294:H3YWTDSX5:4:1138:21178:36949/1	60	+
chr1	23061583	23061584	A00252:294:H3YWTDSX5:4:2114:5005:13667	60	-
chr1	23073715	23073716	A00252:294:H3YWTDSX5:4:1106:16107:2331/1	60	+
chr1	23319452	23319453	A00252:294:H3YWTDSX5:4:1158:28971:36323/1	60	+
chr1	23549873	23549874	A00252:294:H3YWTDSX5:4:2259:23222:30843/1	60	+
chr1	24634329	24634330	A00252:294:H3YWTDSX5:4:1369:19940:2174/1	60	-
chr1	24657061	24657062	A00252:294:H3YWTDSX5:4:1667:14986:18552/1	60	-
chr1	24770780	24770781	A00252:294:H3YWTDSX5:4:1162:20374:13636/1	60	-
chr1	25111196	25111197	A00252:294:H3YWTDSX5:4:2517:6081:29810	60	+
chr1	25436477	25436478	A00252:294:H3YWTDSX5:4:1121:11306:16689/1	60	+
chr1	25467998	25467999	A00252:294:H3YWTDSX5:4:1130:28926:1391/1	60	+
chr1	26122784	26122785	A00252:294:H3YWTDSX5:4:1202:11351:11725	60	-
chr1	26254250	26254251	A00252:294:H3YWTDSX5:4:2652:4661:32142	60	+
chr1	26819996	26819997	A00252:294:H3YWTDSX5:4:1575:20961:34287/1	60	+
chr1	26933608	26933609	A00252:294:H3YWTDSX5:4:1167:21224:13479/1	60	-
chr1	26933609	26933610	A00252:294:H3YWTDSX5:4:2428:11162:18067/1	60	-
chr1	27417870	27417871	A00252:294:H3YWTDSX5:4:1418:9941:30389	60	-
chr1	27460151	27460152	A00252:294:H3YWTDSX5:4:1133:11351:19272	60	+
chr1	27488840	27488841	A00252:294:H3YWTDSX5:4:1104:26332:31438/1	60	+
chr1	27660751	27660752	A00252:294:H3YWTDSX5:4:2152:3504:25974/1	60	+
chr1	27859728	27859729	A00252:294:H3YWTDSX5:4:2521:12536:30812/1	60	-
chr1	28007452	28007453	A00252:294:H3YWTDSX5:4:1101:25274:17863/1	60	-
chr1	28049125	28049126	A00252:294:H3YWTDSX5:4:1116:14796:1313/1	60	+
chr1	28372798	28372799	A00252:294:H3YWTDSX5:4:1639:4915:17989/1	60	-
chr1	28469792	28469793	A00252:294:H3YWTDSX5:4:1516:18882:3349/1	60	-
chr1	28487576	28487577	A00252:294:H3YWTDSX5:4:1120:2654:12884/1	60	+
chr1	28489284	28489285	A00252:294:H3YWTDSX5:4:2206:18747:12947/1	60	+
chr1	28489996	28489997	A00252:294:H3YWTDSX5:4:1321:26567:15530	60	-
chr1	29002018	29002019	A00252:294:H3YWTDSX5:4:1124:14299:25942	60	-
chr1	29021403	29021404	A00252:294:H3YWTDSX5:4:1101:16414:11725/1	60	+
chr1	29038279	29038280	A00252:294:H3YWTDSX5:4:1553:6180:31986	60	+
chr1	29039035	29039036	A00252:294:H3YWTDSX5:4:1157:6985:11678/1	60	+
chr1	29063738	29063739	A00252:294:H3YWTDSX5:4:1212:12671:26005/1	60	-
chr1	29064000	29064001	A00252:294:H3YWTDSX5:4:1101:31105:32784/1	60	-
chr1	29645964	29645965	A00252:294:H3YWTDSX5:4:1114:16857:4131	60	+
chr1	30497035	30497036	A00252:294:H3YWTDSX5:4:2431:6397:19210/1	60	-
chr1	30953448	30953449	A00252:294:H3YWTDSX5:4:1319:26594:4523	60	+
chr1	30988244	30988245	A00252:294:H3YWTDSX5:4:1101:18421:5055/1	60	+
chr1	31344669	31344670	A00252:294:H3YWTDSX5:4:1246:17833:13808	60	+
chr1	31833157	31833158	A00252:294:H3YWTDSX5:4:1126:8151:1736/1	60	+
chr1	31875457	31875458	A00252:294:H3YWTDSX5:4:1102:29432:34397/1	60	+
chr1	31875458	31875459	A00252:294:H3YWTDSX5:4:2506:8486:13275	60	+
chr1	31911783	31911784	A00252:294:H3YWTDSX5:4:1102:12048:33755/1	60	+
chr1	31912808	31912809	A00252:294:H3YWTDSX5:4:1113:27480:28416/1	60	-
chr1	31913290	31913291	A00252:294:H3YWTDSX5:4:1105:17526:28025/1	60	-
chr1	31925087	31925088	A00252:294:H3YWTDSX5:4:1105:5095:25191/1	60	+
chr1	31925088	31925089	A00252:294:H3YWTDSX5:4:1147:5466:11177/1	60	+
chr1	32029494	32029495	A00252:294:H3YWTDSX5:4:2618:7898:18020/1	60	-
chr1	32133619	32133620	A00252:294:H3YWTDSX5:4:1420:28357:9549	60	-
chr1	32305753	32305754	A00252:294:H3YWTDSX5:4:1356:30752:22874	60	+
chr1	32835673	32835674	A00252:294:H3YWTDSX5:4:1112:27642:9659/1	60	+
chr1	32835675	32835676	A00252:294:H3YWTDSX5:4:1531:9760:14951	60	+
chr1	35113166	35113167	A00252:294:H3YWTDSX5:4:1506:26856:21668/1	60	-
chr1	35366116	35366117	A00252:294:H3YWTDSX5:4:1120:15402:33113/1	60	+
chr1	35371900	35371901	A00252:294:H3YWTDSX5:4:1134:30138:26913/1	60	-
chr1	35386692	35386693	A00252:294:H3YWTDSX5:4:1111:6614:11475/1	60	+
chr1	35393315	35393316	A00252:294:H3YWTDSX5:4:1128:20139:24627/1	60	+
chr1	35397863	35397864	A00252:294:H3YWTDSX5:4:1501:1832:36104	60	+
chr1	35469576	35469577	A00252:294:H3YWTDSX5:4:1108:18502:16157	60	+
chr1	35548474	35548475	A00252:294:H3YWTDSX5:4:1105:8214:22106/1	60	+
chr1	35619429	35619430	A00252:294:H3YWTDSX5:4:1507:28176:10144	60	+
chr1	35636651	35636652	A00252:294:H3YWTDSX5:4:1105:32380:28197/1	60	+
chr1	35760036	35760037	A00252:294:H3YWTDSX5:4:2558:6985:1971	60	+
chr1	35760037	35760038	A00252:294:H3YWTDSX5:4:1346:14082:12195	60	+
chr1	35973752	35973753	A00252:294:H3YWTDSX5:4:2652:2591:31782	60	+
chr1	36031554	36031555	A00252:294:H3YWTDSX5:4:2153:8956:29465	60	-
chr1	36471220	36471221	A00252:294:H3YWTDSX5:4:2660:2076:6809	60	+
chr1	37499059	37499060	A00252:294:H3YWTDSX5:4:1121:13720:16673/1	60	+
chr1	37602157	37602158	A00252:294:H3YWTDSX5:4:1678:20112:22138/1	60	-
chr1	37646408	37646409	A00252:294:H3YWTDSX5:4:2409:15772:10426/1	60	+
chr1	37701707	37701708	A00252:294:H3YWTDSX5:4:1110:6244:8077/1	60	-
chr1	37812576	37812577	A00252:294:H3YWTDSX5:4:1101:8160:32690	60	+
chr1	37915634	37915635	A00252:294:H3YWTDSX5:4:1129:22670:21245	60	+
chr1	38951288	38951289	A00252:294:H3YWTDSX5:4:2512:17409:34992	60	+
chr1	39226930	39226931	A00252:294:H3YWTDSX5:4:2124:4444:19210	60	-
chr1	39300152	39300153	A00252:294:H3YWTDSX5:4:1113:15808:34882/1	60	+
chr1	39300153	39300154	A00252:294:H3YWTDSX5:4:1548:5511:3709	60	+
chr1	39305195	39305196	A00252:294:H3YWTDSX5:4:1164:26133:34757/1	60	-
chr1	39377369	39377370	A00252:294:H3YWTDSX5:4:1104:17969:29700/1	60	-
chr1	39429528	39429529	A00252:294:H3YWTDSX5:4:1109:29541:32456/1	60	+
chr1	39452069	39452070	A00252:294:H3YWTDSX5:4:1211:1036:18098/1	60	+
chr1	39470004	39470005	A00252:294:H3YWTDSX5:4:1264:17689:15624/1	60	-
chr1	39508032	39508033	A00252:294:H3YWTDSX5:4:1370:29640:16877/1	60	-
chr1	40271501	40271502	A00252:294:H3YWTDSX5:4:1102:25708:28009/1	60	+
chr1	41892037	41892038	A00252:294:H3YWTDSX5:4:1568:7997:14935	60	-
chr1	42265945	42265946	A00252:294:H3YWTDSX5:4:1103:7907:26083/1	60	+
chr1	42291892	42291893	A00252:294:H3YWTDSX5:4:1308:29866:19335/1	60	+
chr1	42312287	42312288	A00252:294:H3YWTDSX5:4:1132:32777:27633	60	-
chr1	42481378	42481379	A00252:294:H3YWTDSX5:4:2227:28248:13683	60	-
chr1	42687799	42687800	A00252:294:H3YWTDSX5:4:1234:29143:19899	60	+
chr1	43357725	43357726	A00252:294:H3YWTDSX5:4:1112:10456:1157/1	60	+
chr1	43408381	43408382	A00252:294:H3YWTDSX5:4:2647:19153:8797	60	+
chr1	43408969	43408970	A00252:294:H3YWTDSX5:4:1531:10267:18458/1	60	-
chr1	43421812	43421813	A00252:294:H3YWTDSX5:4:2646:32859:11741/1	60	-
chr1	43421813	43421814	A00252:294:H3YWTDSX5:4:1110:3748:15186/1	60	-
chr1	43427504	43427505	A00252:294:H3YWTDSX5:4:1401:25825:17096/1	60	+
chr1	43612133	43612134	A00252:294:H3YWTDSX5:4:1103:12472:6527	60	-
chr1	43710875	43710876	A00252:294:H3YWTDSX5:4:2647:4327:10927	60	-
chr1	43750431	43750432	A00252:294:H3YWTDSX5:4:1129:19027:6480	60	-
chr1	43801342	43801343	A00252:294:H3YWTDSX5:4:1649:2754:30405	60	-
chr1	44348009	44348010	A00252:294:H3YWTDSX5:4:1673:23357:34366	60	-
chr1	44348010	44348011	A00252:294:H3YWTDSX5:4:1119:8006:25629	60	-
chr1	44753833	44753834	A00252:294:H3YWTDSX5:4:1513:17282:36746	60	+
chr1	44753834	44753835	A00252:294:H3YWTDSX5:4:2442:1904:1313	60	+
chr1	44863453	44863454	A00252:294:H3YWTDSX5:4:1105:14724:22200/1	60	+
chr1	44950058	44950059	A00252:294:H3YWTDSX5:4:1262:27841:10692	60	-
chr1	44969302	44969303	A00252:294:H3YWTDSX5:4:2309:29225:1626/1	60	+
chr1	45659403	45659404	A00252:294:H3YWTDSX5:4:1501:25482:28620	60	-
chr1	45807530	45807531	A00252:294:H3YWTDSX5:4:1116:21269:14152/1	60	-
chr1	45818998	45818999	A00252:294:H3YWTDSX5:4:2519:31557:24643/1	60	-
chr1	45968114	45968115	A00252:294:H3YWTDSX5:4:1421:24017:3380	60	-
chr1	46088747	46088748	A00252:294:H3YWTDSX5:4:1117:10719:32550/1	60	-
chr1	50482821	50482822	A00252:294:H3YWTDSX5:4:2540:27787:15389	60	-
chr1	50503432	50503433	A00252:294:H3YWTDSX5:4:1108:5204:5181/1	60	+
chr1	50513524	50513525	A00252:294:H3YWTDSX5:4:2646:25310:24032/1	60	-
chr1	50513525	50513526	A00252:294:H3YWTDSX5:4:1119:13756:26130/1	60	-
chr1	50607662	50607663	A00252:294:H3YWTDSX5:4:1156:9245:15562/1	60	+
chr1	50823407	50823408	A00252:294:H3YWTDSX5:4:1508:31241:14481/1	60	-
chr1	50823409	50823410	A00252:294:H3YWTDSX5:4:1657:3206:3098/1	60	-
chr1	51437847	51437848	A00252:294:H3YWTDSX5:4:1147:1642:21715/1	60	+
chr1	51445541	51445542	A00252:294:H3YWTDSX5:4:1175:13277:27993/1	60	-
chr1	51487826	51487827	A00252:294:H3YWTDSX5:4:1112:15393:34413/1	60	+
chr1	51656603	51656604	A00252:294:H3YWTDSX5:4:1133:26042:15217	60	+
chr1	52490636	52490637	A00252:294:H3YWTDSX5:4:1254:16875:30436	60	-
chr1	52496550	52496551	A00252:294:H3YWTDSX5:4:1207:24822:2769/1	60	+
chr1	52511474	52511475	A00252:294:H3YWTDSX5:4:1104:31024:10535/1	60	-
chr1	53232062	53232063	A00252:294:H3YWTDSX5:4:2534:11975:6198	60	-
chr1	53773765	53773766	A00252:294:H3YWTDSX5:4:1101:24985:25316/1	60	+
chr1	53773766	53773767	A00252:294:H3YWTDSX5:4:2221:7735:22216	60	+
chr1	53773767	53773768	A00252:294:H3YWTDSX5:4:1424:19135:24768	60	+
chr1	57590287	57590288	A00252:294:H3YWTDSX5:4:2607:27444:10692/1	60	-
chr1	58622415	58622416	A00252:294:H3YWTDSX5:4:1101:16414:19554	60	+
chr1	58923801	58923802	A00252:294:H3YWTDSX5:4:1659:19651:27289/1	60	-
chr1	59528976	59528977	A00252:294:H3YWTDSX5:4:1106:24451:10551/1	60	+
chr1	59627941	59627942	A00252:294:H3YWTDSX5:4:1106:32371:9768/1	60	-
chr1	61091649	61091650	A00252:294:H3YWTDSX5:4:1161:6036:17112	60	+
chr1	62488128	62488129	A00252:294:H3YWTDSX5:4:1112:20473:18693/1	60	+
chr1	62488129	62488130	A00252:294:H3YWTDSX5:4:2438:11641:23062/1	60	+
chr1	62493325	62493326	A00252:294:H3YWTDSX5:4:2151:30499:5118	60	+
chr1	62752707	62752708	A00252:294:H3YWTDSX5:4:1404:21459:1861/1	60	-
chr1	63480344	63480345	A00252:294:H3YWTDSX5:4:1215:26639:19288	60	+
chr1	63630896	63630897	A00252:294:H3YWTDSX5:4:1112:29568:33348/1	60	+
chr1	63630897	63630898	A00252:294:H3YWTDSX5:4:1107:8431:25801	60	+
chr1	65602837	65602838	A00252:294:H3YWTDSX5:4:1203:17770:8563/1	60	-
chr1	66745528	66745529	A00252:294:H3YWTDSX5:4:1109:9218:7435/1	60	+
chr1	68922819	68922820	A00252:294:H3YWTDSX5:4:1657:9860:28119/1	60	+
chr1	71649165	71649166	A00252:294:H3YWTDSX5:4:1157:26359:22153	60	+
chr1	72590951	72590952	A00252:294:H3YWTDSX5:4:1111:32524:31140	60	-
chr1	72822434	72822435	A00252:294:H3YWTDSX5:4:1113:15194:23923/1	60	-
chr1	74893631	74893632	A00252:294:H3YWTDSX5:4:2645:9381:36526	60	-
chr1	74893632	74893633	A00252:294:H3YWTDSX5:4:1313:24198:13025	60	-
chr1	75428428	75428429	A00252:294:H3YWTDSX5:4:2401:30544:1313/1	60	-
chr1	75560575	75560576	A00252:294:H3YWTDSX5:4:1118:32515:24486/1	60	+
chr1	77921468	77921469	A00252:294:H3YWTDSX5:4:1464:13458:34788/1	60	+
chr1	82536059	82536060	A00252:294:H3YWTDSX5:4:1234:4851:10426/1	60	-
chr1	82655414	82655415	A00252:294:H3YWTDSX5:4:1304:7789:28948	60	-
chr1	83159011	83159012	A00252:294:H3YWTDSX5:4:1672:2031:2910/1	60	-
chr1	84063184	84063185	A00252:294:H3YWTDSX5:4:1437:19859:2033	60	+
chr1	84184498	84184499	A00252:294:H3YWTDSX5:4:1142:10456:29465/1	60	+
chr1	86078536	86078537	A00252:294:H3YWTDSX5:4:2651:5801:32643	60	-
chr1	89022884	89022885	A00252:294:H3YWTDSX5:4:1375:15546:9815	60	+
chr1	89675081	89675082	A00252:294:H3YWTDSX5:4:2403:21359:18223	60	-
chr1	89838043	89838044	A00252:294:H3YWTDSX5:4:1223:14082:30295/1	60	-
chr1	89887986	89887987	A00252:294:H3YWTDSX5:4:1119:6262:32346/1	60	-
chr1	90924056	90924057	A00252:294:H3YWTDSX5:4:1516:5556:32722/1	60	+
chr1	90966005	90966006	A00252:294:H3YWTDSX5:4:1109:12020:34867/1	60	+
chr1	90966006	90966007	A00252:294:H3YWTDSX5:4:2647:16532:11083	60	+
chr1	91036417	91036418	A00252:294:H3YWTDSX5:4:1450:1723:9831	60	-
chr1	91923849	91923850	A00252:294:H3YWTDSX5:4:2176:4146:32189	60	-
chr1	92085600	92085601	A00252:294:H3YWTDSX5:4:1662:11116:34115/1	60	+
chr1	92143231	92143232	A00252:294:H3YWTDSX5:4:1274:14570:19774	60	-
chr1	92336166	92336167	A00252:294:H3YWTDSX5:4:1101:13765:28025/1	60	+
chr1	92336167	92336168	A00252:294:H3YWTDSX5:4:2113:21386:2237	60	+
chr1	92693044	92693045	A00252:294:H3YWTDSX5:4:1158:29360:11443	60	+
chr1	92766077	92766078	A00252:294:H3YWTDSX5:4:2154:16712:5447/1	60	-
chr1	92945491	92945492	A00252:294:H3YWTDSX5:4:2275:11966:31704	60	-
chr1	92945493	92945494	A00252:294:H3YWTDSX5:4:1202:10429:15358	60	-
chr1	93096722	93096723	A00252:294:H3YWTDSX5:4:1103:3360:17832/1	60	-
chr1	93121958	93121959	A00252:294:H3YWTDSX5:4:2238:25364:14888	60	-
chr1	93236863	93236864	A00252:294:H3YWTDSX5:4:1101:20528:25833/1	60	+
chr1	93236864	93236865	A00252:294:H3YWTDSX5:4:1409:9986:22420	60	+
chr1	93236865	93236866	A00252:294:H3YWTDSX5:4:2151:28827:9173	60	+
chr1	94216330	94216331	A00252:294:H3YWTDSX5:4:1468:23475:33035/1	60	+
chr1	95156984	95156985	A00252:294:H3YWTDSX5:4:1326:4761:32346/1	60	+
chr1	96494189	96494190	A00252:294:H3YWTDSX5:4:1636:10438:15123/1	60	-
chr1	96697884	96697885	A00252:294:H3YWTDSX5:4:1102:27552:3646/1	60	-
chr1	96818421	96818422	A00252:294:H3YWTDSX5:4:2147:14543:4257	60	+
chr1	97339187	97339188	A00252:294:H3YWTDSX5:4:1117:22254:27633/1	60	+
chr1	97591434	97591435	A00252:294:H3YWTDSX5:4:2209:8377:7607	60	-
chr1	97668286	97668287	A00252:294:H3YWTDSX5:4:1129:14959:32346	60	+
chr1	97861560	97861561	A00252:294:H3YWTDSX5:4:2266:9534:7639/1	60	+
chr1	99879210	99879211	A00252:294:H3YWTDSX5:4:1114:9769:8985/1	60	+
chr1	99908908	99908909	A00252:294:H3YWTDSX5:4:1347:10348:32941	60	+
chr1	100029974	100029975	A00252:294:H3YWTDSX5:4:1119:8377:3818/1	60	-
chr1	100087608	100087609	A00252:294:H3YWTDSX5:4:2655:7907:18004	60	-
chr1	103029627	103029628	A00252:294:H3YWTDSX5:4:1303:7365:25113	60	-
chr1	103029628	103029629	A00252:294:H3YWTDSX5:4:1152:28004:13855/1	60	-
chr1	107877299	107877300	A00252:294:H3YWTDSX5:4:1115:15402:2832/1	60	+
chr1	107948087	107948088	A00252:294:H3YWTDSX5:4:1270:31250:17973	60	-
chr1	108632966	108632967	A00252:294:H3YWTDSX5:4:1309:19262:36417/1	60	+
chr1	108775889	108775890	A00252:294:H3YWTDSX5:4:1146:20175:30452	60	+
chr1	109370367	109370368	A00252:294:H3YWTDSX5:4:1106:10890:5822/1	60	+
chr1	109424586	109424587	A00252:294:H3YWTDSX5:4:1542:4291:18662	60	+
chr1	109424900	109424901	A00252:294:H3YWTDSX5:4:2159:19325:35618/1	60	-
chr1	110008746	110008747	A00252:294:H3YWTDSX5:4:1101:10917:28197/1	60	-
chr1	110056910	110056911	A00252:294:H3YWTDSX5:4:1116:26368:14309/1	60	+
chr1	110056912	110056913	A00252:294:H3YWTDSX5:4:1143:6081:7294/1	60	+
chr1	110349113	110349114	A00252:294:H3YWTDSX5:4:1164:17852:16000/1	60	+
chr1	110355863	110355864	A00252:294:H3YWTDSX5:4:1103:28447:20603/1	60	+
chr1	110369852	110369853	A00252:294:H3YWTDSX5:4:1343:25672:12633/1	60	-
chr1	110459107	110459108	A00252:294:H3YWTDSX5:4:1367:14145:28181	60	-
chr1	111171319	111171320	A00252:294:H3YWTDSX5:4:1101:24478:27884/1	60	+
chr1	111179039	111179040	A00252:294:H3YWTDSX5:4:1374:32949:9706	60	-
chr1	111180176	111180177	A00252:294:H3YWTDSX5:4:1568:10339:10755	60	-
chr1	111446202	111446203	A00252:294:H3YWTDSX5:4:2339:31783:24095	60	+
chr1	112554827	112554828	A00252:294:H3YWTDSX5:4:1104:18539:28432/1	60	-
chr1	112568427	112568428	A00252:294:H3YWTDSX5:4:2274:8956:8140	60	+
chr1	112666884	112666885	A00252:294:H3YWTDSX5:4:2647:8386:5274	60	-
chr1	112666885	112666886	A00252:294:H3YWTDSX5:4:1471:17074:18881	60	-
chr1	113326926	113326927	A00252:294:H3YWTDSX5:4:1326:4598:27461/1	60	-
chr1	113507968	113507969	A00252:294:H3YWTDSX5:4:1106:10619:4445/1	60	+
chr1	113796071	113796072	A00252:294:H3YWTDSX5:4:1102:13386:19695/1	60	+
chr1	113974750	113974751	A00252:294:H3YWTDSX5:4:1424:12463:20259	60	-
chr1	114397479	114397480	A00252:294:H3YWTDSX5:4:1424:10628:33865/1	60	-
chr1	114554368	114554369	A00252:294:H3YWTDSX5:4:1348:29894:28025/1	60	-
chr1	117420731	117420732	A00252:294:H3YWTDSX5:4:2108:10402:10770	60	-
chr1	119066292	119066293	A00252:294:H3YWTDSX5:4:2607:21088:12242	60	+
chr1	119072952	119072953	A00252:294:H3YWTDSX5:4:1302:27877:2049/1	60	+
chr1	120462599	120462600	A00252:294:H3YWTDSX5:4:2335:2365:2769/1	60	+
chr1	145971323	145971324	A00252:294:H3YWTDSX5:4:1330:26657:6887	60	+
chr1	146744427	146744428	A00252:294:H3YWTDSX5:4:1226:2130:1454	60	+
chr1	147164840	147164841	A00252:294:H3YWTDSX5:4:1154:29053:6840/1	60	+
chr1	147450111	147450112	A00252:294:H3YWTDSX5:4:1311:11478:11256	60	+
chr1	149408625	149408626	A00252:294:H3YWTDSX5:4:1101:13612:33489/1	60	-
chr1	149572951	149572952	A00252:294:H3YWTDSX5:4:1140:29505:16736/1	60	-
chr1	149845909	149845910	A00252:294:H3YWTDSX5:4:1342:12572:11303	60	-
chr1	149881372	149881373	A00252:294:H3YWTDSX5:4:1132:29550:35603/1	60	+
chr1	149960231	149960232	A00252:294:H3YWTDSX5:4:1104:30264:7623/1	60	+
chr1	149960233	149960234	A00252:294:H3YWTDSX5:4:1204:2157:30154	60	+
chr1	150083861	150083862	A00252:294:H3YWTDSX5:4:1245:4616:17065	60	-
chr1	150084390	150084391	A00252:294:H3YWTDSX5:4:1171:30228:12195/1	60	+
chr1	150086224	150086225	A00252:294:H3YWTDSX5:4:1369:1045:32831/1	60	+
chr1	150087573	150087574	A00252:294:H3YWTDSX5:4:1162:12780:34178	60	-
chr1	150095817	150095818	A00252:294:H3YWTDSX5:4:2345:31430:33254	60	-
chr1	150127732	150127733	A00252:294:H3YWTDSX5:4:2454:29586:21010	60	-
chr1	150131625	150131626	A00252:294:H3YWTDSX5:4:2513:1063:23594	60	-
chr1	150366857	150366858	A00252:294:H3YWTDSX5:4:1151:25427:9925	60	-
chr1	150381180	150381181	A00252:294:H3YWTDSX5:4:1103:24026:23563/1	60	+
chr1	150381181	150381182	A00252:294:H3YWTDSX5:4:1376:11894:35837/1	60	+
chr1	150408992	150408993	A00252:294:H3YWTDSX5:4:2166:3043:29622	60	+
chr1	150410633	150410634	A00252:294:H3YWTDSX5:4:2656:12897:35133	60	-
chr1	150434184	150434185	A00252:294:H3YWTDSX5:4:1130:32045:8641/1	60	-
chr1	150496195	150496196	A00252:294:H3YWTDSX5:4:1104:13964:24956/1	60	+
chr1	150496196	150496197	A00252:294:H3YWTDSX5:4:1378:27462:2080/1	60	+
chr1	150577273	150577274	A00252:294:H3YWTDSX5:4:1264:31928:34460	60	+
chr1	150577274	150577275	A00252:294:H3YWTDSX5:4:1119:12527:32174/1	60	+
chr1	150661423	150661424	A00252:294:H3YWTDSX5:4:1234:19940:4116/1	60	+
chr1	150661882	150661883	A00252:294:H3YWTDSX5:4:2226:32768:20635	60	-
chr1	150675270	150675271	A00252:294:H3YWTDSX5:4:1636:20799:29183/1	60	-
chr1	150675271	150675272	A00252:294:H3YWTDSX5:4:2108:19687:32142	60	-
chr1	150675272	150675273	A00252:294:H3YWTDSX5:4:2219:11568:23719/1	60	-
chr1	150675278	150675279	A00252:294:H3YWTDSX5:4:2206:10104:4679	60	-
chr1	150691293	150691294	A00252:294:H3YWTDSX5:4:1106:19759:34084/1	60	+
chr1	150691294	150691295	A00252:294:H3YWTDSX5:4:2474:11614:35697/1	60	+
chr1	150691295	150691296	A00252:294:H3YWTDSX5:4:1454:13575:7310/1	60	+
chr1	150707488	150707489	A00252:294:H3YWTDSX5:4:2115:6867:30733	60	-
chr1	150707490	150707491	A00252:294:H3YWTDSX5:4:2548:8296:25066/1	60	-
chr1	150715773	150715774	A00252:294:H3YWTDSX5:4:1219:8250:11553/1	60	+
chr1	150738601	150738602	A00252:294:H3YWTDSX5:4:2316:16929:30780/1	60	+
chr1	150818699	150818700	A00252:294:H3YWTDSX5:4:1138:12735:22733/1	60	+
chr1	150857520	150857521	A00252:294:H3YWTDSX5:4:2151:22978:7968	60	+
chr1	150929106	150929107	A00252:294:H3YWTDSX5:4:1151:29441:5885	60	-
chr1	150948167	150948168	A00252:294:H3YWTDSX5:4:1204:20437:16000	60	-
chr1	150948168	150948169	A00252:294:H3YWTDSX5:4:1101:31530:15922/1	60	-
chr1	151108114	151108115	A00252:294:H3YWTDSX5:4:1542:10972:11757	60	-
chr1	151242736	151242737	A00252:294:H3YWTDSX5:4:1105:16920:4053/1	60	+
chr1	151242737	151242738	A00252:294:H3YWTDSX5:4:1637:19940:15076	60	+
chr1	151242738	151242739	A00252:294:H3YWTDSX5:4:1124:19705:16767	60	+
chr1	151322270	151322271	A00252:294:H3YWTDSX5:4:2677:9534:24424	60	+
chr1	151323991	151323992	A00252:294:H3YWTDSX5:4:2608:14452:12994	60	-
chr1	151431580	151431581	A00252:294:H3YWTDSX5:4:1128:20311:12931	60	-
chr1	151441263	151441264	A00252:294:H3YWTDSX5:4:2529:2465:27993	60	+
chr1	151454274	151454275	A00252:294:H3YWTDSX5:4:1215:30237:1188/1	60	+
chr1	153908215	153908216	A00252:294:H3YWTDSX5:4:1367:13132:20415	60	-
chr1	153908219	153908220	A00252:294:H3YWTDSX5:4:2674:32298:22263	60	-
chr1	154239297	154239298	A00252:294:H3YWTDSX5:4:1164:19117:33191/1	60	-
chr1	154402296	154402297	A00252:294:H3YWTDSX5:4:1235:26196:14481	60	-
chr1	154938324	154938325	A00252:294:H3YWTDSX5:4:1154:17101:5838	60	+
chr1	155341318	155341319	A00252:294:H3YWTDSX5:4:1104:24469:17472/1	60	+
chr1	155415783	155415784	A00252:294:H3YWTDSX5:4:1101:25626:12931/1	60	+
chr1	155429612	155429613	A00252:294:H3YWTDSX5:4:1129:26286:6214/1	60	+
chr1	155465632	155465633	A00252:294:H3YWTDSX5:4:1421:19434:5431	60	-
chr1	155475254	155475255	A00252:294:H3YWTDSX5:4:1101:18258:20181/1	60	+
chr1	155475255	155475256	A00252:294:H3YWTDSX5:4:1241:9191:24987/1	60	+
chr1	155475256	155475257	A00252:294:H3YWTDSX5:4:1143:24108:16313/1	60	+
chr1	155599360	155599361	A00252:294:H3YWTDSX5:4:1401:21468:18693/1	60	-
chr1	155703085	155703086	A00252:294:H3YWTDSX5:4:1143:23439:17284/1	60	+
chr1	155703086	155703087	A00252:294:H3YWTDSX5:4:2645:20039:31876/1	60	+
chr1	155714114	155714115	A00252:294:H3YWTDSX5:4:1104:12771:16626/1	60	+
chr1	155753650	155753651	A00252:294:H3YWTDSX5:4:1172:32768:12179/1	60	+
chr1	155796431	155796432	A00252:294:H3YWTDSX5:4:1146:31051:19382/1	60	-
chr1	155799545	155799546	A00252:294:H3YWTDSX5:4:1203:4444:16767	60	-
chr1	155813464	155813465	A00252:294:H3YWTDSX5:4:1211:32371:17033/1	60	+
chr1	155899501	155899502	A00252:294:H3YWTDSX5:4:2647:27670:14497/1	60	-
chr1	155923418	155923419	A00252:294:H3YWTDSX5:4:1123:30951:24502	60	-
chr1	156275885	156275886	A00252:294:H3YWTDSX5:4:2546:2636:21778	60	+
chr1	156333008	156333009	A00252:294:H3YWTDSX5:4:1356:32353:15311/1	60	-
chr1	158265678	158265679	A00252:294:H3YWTDSX5:4:1677:18195:12555	60	+
chr1	160319304	160319305	A00252:294:H3YWTDSX5:4:2443:15320:20697/1	60	-
chr1	160463412	160463413	A00252:294:H3YWTDSX5:4:1201:18973:35603	60	-
chr1	160466464	160466465	A00252:294:H3YWTDSX5:4:1166:9796:12258	60	+
chr1	160466465	160466466	A00252:294:H3YWTDSX5:4:2456:27706:22075	60	+
chr1	160556334	160556335	A00252:294:H3YWTDSX5:4:1304:11469:5040	60	-
chr1	160558387	160558388	A00252:294:H3YWTDSX5:4:1242:28528:11099/1	60	+
chr1	161366839	161366840	A00252:294:H3YWTDSX5:4:1340:4634:20697	60	-
chr1	161785042	161785043	A00252:294:H3YWTDSX5:4:1604:1334:15796/1	60	-
chr1	161842626	161842627	A00252:294:H3YWTDSX5:4:1136:16206:25332/1	60	+
chr1	163843065	163843066	A00252:294:H3YWTDSX5:4:1334:6271:26913	60	-
chr1	164924152	164924153	A00252:294:H3YWTDSX5:4:1648:4924:16877/1	60	-
chr1	165705344	165705345	A00252:294:H3YWTDSX5:4:1639:8612:11647	60	+
chr1	166061810	166061811	A00252:294:H3YWTDSX5:4:1154:6225:14747	60	-
chr1	166365790	166365791	A00252:294:H3YWTDSX5:4:1316:5963:1986	60	+
chr1	166857930	166857931	A00252:294:H3YWTDSX5:4:1110:14859:27978/1	60	+
chr1	166857931	166857932	A00252:294:H3YWTDSX5:4:2478:4291:15405	60	+
chr1	166857932	166857933	A00252:294:H3YWTDSX5:4:2151:20907:1720	60	+
chr1	167056160	167056161	A00252:294:H3YWTDSX5:4:1609:1479:26850	60	-
chr1	167140369	167140370	A00252:294:H3YWTDSX5:4:1120:10330:22701/1	60	-
chr1	167241133	167241134	A00252:294:H3YWTDSX5:4:1544:23656:34287	60	-
chr1	167296869	167296870	A00252:294:H3YWTDSX5:4:1448:5457:5243	60	+
chr1	167307287	167307288	A00252:294:H3YWTDSX5:4:2245:17481:7153	60	-
chr1	167395205	167395206	A00252:294:H3YWTDSX5:4:1110:20871:1783/1	60	+
chr1	167411092	167411093	A00252:294:H3YWTDSX5:4:1165:15302:19163	60	-
chr1	167974800	167974801	A00252:294:H3YWTDSX5:4:1325:22299:29152/1	60	-
chr1	168000276	168000277	A00252:294:H3YWTDSX5:4:2274:29686:34710/1	60	-
chr1	168018816	168018817	A00252:294:H3YWTDSX5:4:1106:24424:16391/1	60	+
chr1	168018817	168018818	A00252:294:H3YWTDSX5:4:2646:16550:19539/1	60	+
chr1	168067990	168067991	A00252:294:H3YWTDSX5:4:1106:15203:6903/1	60	+
chr1	168067991	168067992	A00252:294:H3YWTDSX5:4:1539:18376:22357	60	+
chr1	169869038	169869039	A00252:294:H3YWTDSX5:4:1162:24026:34867/1	60	-
chr1	169869039	169869040	A00252:294:H3YWTDSX5:4:2621:30689:14779/1	60	-
chr1	171589773	171589774	A00252:294:H3YWTDSX5:4:1173:6307:22592/1	60	+
chr1	172410987	172410988	A00252:294:H3YWTDSX5:4:1212:10655:22576/1	60	-
chr1	172568093	172568094	A00252:294:H3YWTDSX5:4:1147:30563:21981/1	60	-
chr1	172588167	172588168	A00252:294:H3YWTDSX5:4:1160:22824:19789	60	+
chr1	173746475	173746476	A00252:294:H3YWTDSX5:4:1275:29966:11490/1	60	+
chr1	173948859	173948860	A00252:294:H3YWTDSX5:4:1105:21233:9799	60	-
chr1	174025844	174025845	A00252:294:H3YWTDSX5:4:1416:14479:7842/1	60	-
chr1	174477062	174477063	A00252:294:H3YWTDSX5:4:1421:28863:1971	60	-
chr1	174572516	174572517	A00252:294:H3YWTDSX5:4:2674:11026:15107/1	60	+
chr1	176174138	176174139	A00252:294:H3YWTDSX5:4:1436:28854:11945	60	-
chr1	176991338	176991339	A00252:294:H3YWTDSX5:4:2616:14416:24486	60	-
chr1	177762485	177762486	A00252:294:H3YWTDSX5:4:2425:14498:4930/1	60	+
chr1	178368632	178368633	A00252:294:H3YWTDSX5:4:1626:1325:25676	60	+
chr1	179063067	179063068	A00252:294:H3YWTDSX5:4:2319:21875:24690	60	-
chr1	179194188	179194189	A00252:294:H3YWTDSX5:4:1113:20500:14794/1	60	+
chr1	179204707	179204708	A00252:294:H3YWTDSX5:4:2552:9326:1799	60	-
chr1	179980254	179980255	A00252:294:H3YWTDSX5:4:1327:12192:21512	60	-
chr1	180100974	180100975	A00252:294:H3YWTDSX5:4:1623:1289:21418	60	-
chr1	180395231	180395232	A00252:294:H3YWTDSX5:4:1222:32362:34303	60	-
chr1	180669738	180669739	A00252:294:H3YWTDSX5:4:1105:11605:32737/1	60	+
chr1	180733625	180733626	A00252:294:H3YWTDSX5:4:2414:9570:28588/1	60	-
chr1	182487055	182487056	A00252:294:H3YWTDSX5:4:1132:9353:30874/1	60	-
chr1	183586124	183586125	A00252:294:H3YWTDSX5:4:2409:3577:17832	60	+
chr1	184723894	184723895	A00252:294:H3YWTDSX5:4:1120:3097:11021/1	60	+
chr1	184857297	184857298	A00252:294:H3YWTDSX5:4:1339:24578:20008/1	60	-
chr1	186120583	186120584	A00252:294:H3YWTDSX5:4:2276:3830:14920	60	-
chr1	190288483	190288484	A00252:294:H3YWTDSX5:4:1405:24487:19601	60	-
chr1	190426798	190426799	A00252:294:H3YWTDSX5:4:2156:16821:34882	60	-
chr1	191644113	191644114	A00252:294:H3YWTDSX5:4:1133:25256:33301/1	60	+
chr1	191953076	191953077	A00252:294:H3YWTDSX5:4:1161:21721:25269/1	60	-
chr1	192193567	192193568	A00252:294:H3YWTDSX5:4:2506:1461:14418	60	-
chr1	194145060	194145061	A00252:294:H3YWTDSX5:4:2267:16712:3380	60	-
chr1	194696170	194696171	A00252:294:H3YWTDSX5:4:1246:18756:21731	60	-
chr1	195292791	195292792	A00252:294:H3YWTDSX5:4:1376:25825:4758	60	+
chr1	195292792	195292793	A00252:294:H3YWTDSX5:4:2151:20898:8500	60	+
chr1	195454135	195454136	A00252:294:H3YWTDSX5:4:2170:14244:18208	60	+
chr1	195520242	195520243	A00252:294:H3YWTDSX5:4:1110:10203:2785/1	60	+
chr1	195654716	195654717	A00252:294:H3YWTDSX5:4:1167:16360:22748/1	60	-
chr1	196387546	196387547	A00252:294:H3YWTDSX5:4:2206:28094:13855	60	-
chr1	197142649	197142650	A00252:294:H3YWTDSX5:4:1263:19461:14184/1	60	+
chr1	197653292	197653293	A00252:294:H3YWTDSX5:4:1103:24135:36495/1	60	+
chr1	197653864	197653865	A00252:294:H3YWTDSX5:4:1603:22001:35994	60	+
chr1	198147340	198147341	A00252:294:H3YWTDSX5:4:2645:4788:36464	60	-
chr1	198147341	198147342	A00252:294:H3YWTDSX5:4:1321:1976:36699	60	-
chr1	198171537	198171538	A00252:294:H3YWTDSX5:4:2147:30662:19210/1	60	-
chr1	198264239	198264240	A00252:294:H3YWTDSX5:4:1352:5719:31062/1	60	-
chr1	198280361	198280362	A00252:294:H3YWTDSX5:4:1209:31123:11115	60	+
chr1	198423978	198423979	A00252:294:H3YWTDSX5:4:1561:11921:26897/1	60	+
chr1	199056971	199056972	A00252:294:H3YWTDSX5:4:1102:6569:14372/1	60	+
chr1	199101839	199101840	A00252:294:H3YWTDSX5:4:2326:1958:21887	60	+
chr1	199120122	199120123	A00252:294:H3YWTDSX5:4:1642:21793:18881	60	+
chr1	199214035	199214036	A00252:294:H3YWTDSX5:4:1161:16947:11240/1	60	-
chr1	200405481	200405482	A00252:294:H3YWTDSX5:4:1242:28926:24377	60	-
chr1	200591115	200591116	A00252:294:H3YWTDSX5:4:1153:23140:36871/1	60	+
chr1	200761308	200761309	A00252:294:H3YWTDSX5:4:2140:20247:10285	60	-
chr1	200806151	200806152	A00252:294:H3YWTDSX5:4:1101:23692:9831/1	60	+
chr1	200806152	200806153	A00252:294:H3YWTDSX5:4:2405:18964:33896/1	60	+
chr1	201771759	201771760	A00252:294:H3YWTDSX5:4:1418:21052:3568	60	+
chr1	201851827	201851828	A00252:294:H3YWTDSX5:4:1118:1497:17112/1	60	+
chr1	203798753	203798754	A00252:294:H3YWTDSX5:4:1227:19515:21418/1	60	+
chr1	203814761	203814762	A00252:294:H3YWTDSX5:4:1103:6533:20509/1	60	-
chr1	204458478	204458479	A00252:294:H3YWTDSX5:4:1157:25617:15984/1	60	-
chr1	206075285	206075286	A00252:294:H3YWTDSX5:4:1659:16523:10097/1	60	-
chr1	206090989	206090990	A00252:294:H3YWTDSX5:4:1323:25708:27853	60	-
chr1	211138821	211138822	A00252:294:H3YWTDSX5:4:2207:29008:18067	60	-
chr1	211686788	211686789	A00252:294:H3YWTDSX5:4:1144:23827:30326	60	+
chr1	211772081	211772082	A00252:294:H3YWTDSX5:4:1213:11532:36182/1	60	+
chr1	212019231	212019232	A00252:294:H3YWTDSX5:4:1126:31024:10723/1	60	-
chr1	212064570	212064571	A00252:294:H3YWTDSX5:4:1250:10474:10113/1	60	+
chr1	212786992	212786993	A00252:294:H3YWTDSX5:4:1109:18430:33630/1	60	-
chr1	212787825	212787826	A00252:294:H3YWTDSX5:4:1112:15257:28228/1	60	-
chr1	213118058	213118059	A00252:294:H3YWTDSX5:4:1126:31367:17613/1	60	+
chr1	215199098	215199099	A00252:294:H3YWTDSX5:4:1660:17553:32957	60	-
chr1	216367402	216367403	A00252:294:H3YWTDSX5:4:1123:9109:32988/1	60	-
chr1	216995427	216995428	A00252:294:H3YWTDSX5:4:1537:31322:25113	60	+
chr1	217642338	217642339	A00252:294:H3YWTDSX5:4:1110:11939:22764/1	60	+
chr1	220223042	220223043	A00252:294:H3YWTDSX5:4:1273:31006:30733/1	60	+
chr1	220223043	220223044	A00252:294:H3YWTDSX5:4:2213:1072:25175/1	60	+
chr1	221533980	221533981	A00252:294:H3YWTDSX5:4:1170:24813:34444/1	60	+
chr1	222584683	222584684	A00252:294:H3YWTDSX5:4:1149:13169:28213/1	60	-
chr1	222689690	222689691	A00252:294:H3YWTDSX5:4:1250:20573:9752	60	-
chr1	223794497	223794498	A00252:294:H3YWTDSX5:4:1108:23176:17519/1	60	+
chr1	223794808	223794809	A00252:294:H3YWTDSX5:4:1134:10936:9752/1	60	-
chr1	223973721	223973722	A00252:294:H3YWTDSX5:4:2168:21866:16376	60	+
chr1	224310818	224310819	A00252:294:H3YWTDSX5:4:1115:5068:27305/1	60	-
chr1	224384034	224384035	A00252:294:H3YWTDSX5:4:1108:14525:3004/1	60	+
chr1	224394494	224394495	A00252:294:H3YWTDSX5:4:1463:25220:15013	60	-
chr1	224411956	224411957	A00252:294:H3YWTDSX5:4:2320:12852:1892/1	60	+
chr1	224905442	224905443	A00252:294:H3YWTDSX5:4:1439:11243:5776/1	60	+
chr1	225415490	225415491	A00252:294:H3YWTDSX5:4:1510:26811:31454	60	-
chr1	225531626	225531627	A00252:294:H3YWTDSX5:4:1115:7699:26850	60	-
chr1	225676733	225676734	A00252:294:H3YWTDSX5:4:1438:6705:7310	60	+
chr1	225789615	225789616	A00252:294:H3YWTDSX5:4:2523:28456:15076/1	60	-
chr1	225789834	225789835	A00252:294:H3YWTDSX5:4:1315:11379:18818/1	60	+
chr1	225928195	225928196	A00252:294:H3YWTDSX5:4:2219:2211:28244/1	60	-
chr1	225928196	225928197	A00252:294:H3YWTDSX5:4:1354:19397:34867	60	-
chr1	226068473	226068474	A00252:294:H3YWTDSX5:4:1419:14452:25864/1	60	-
chr1	226161174	226161175	A00252:294:H3YWTDSX5:4:1105:32199:14450	60	+
chr1	226164427	226164428	A00252:294:H3YWTDSX5:4:1101:18810:35164/1	60	+
chr1	226247826	226247827	A00252:294:H3YWTDSX5:4:1150:32958:24940	60	+
chr1	226249731	226249732	A00252:294:H3YWTDSX5:4:1140:9272:28604	60	+
chr1	226269314	226269315	A00252:294:H3YWTDSX5:4:1423:29767:32784	60	-
chr1	226284275	226284276	A00252:294:H3YWTDSX5:4:1101:23384:18944/1	60	+
chr1	226287138	226287139	A00252:294:H3YWTDSX5:4:1259:17653:27023/1	60	-
chr1	226297713	226297714	A00252:294:H3YWTDSX5:4:1131:25500:15436/1	60	+
chr1	226731029	226731030	A00252:294:H3YWTDSX5:4:2421:21187:21057/1	60	-
chr1	226732388	226732389	A00252:294:H3YWTDSX5:4:2463:24758:35227/1	60	-
chr1	226830004	226830005	A00252:294:H3YWTDSX5:4:2575:27335:23625/1	60	+
chr1	228180795	228180796	A00252:294:H3YWTDSX5:4:2243:4643:27508	60	-
chr1	228231716	228231717	A00252:294:H3YWTDSX5:4:1118:28393:25113/1	60	+
chr1	228231718	228231719	A00252:294:H3YWTDSX5:4:2150:26467:33865/1	60	+
chr1	228233872	228233873	A00252:294:H3YWTDSX5:4:1547:31060:18803/1	60	+
chr1	228324825	228324826	A00252:294:H3YWTDSX5:4:1226:24795:31908/1	60	-
chr1	228324826	228324827	A00252:294:H3YWTDSX5:4:1567:15926:12602/1	60	-
chr1	228324827	228324828	A00252:294:H3YWTDSX5:4:1432:13286:12727/1	60	-
chr1	228325881	228325882	A00252:294:H3YWTDSX5:4:2131:32687:15421	60	+
chr1	228328086	228328087	A00252:294:H3YWTDSX5:4:1142:15781:1235/1	60	+
chr1	228328207	228328208	A00252:294:H3YWTDSX5:4:1134:4408:1611/1	60	-
chr1	228328587	228328588	A00252:294:H3YWTDSX5:4:2535:3495:26459	60	-
chr1	228339649	228339650	A00252:294:H3YWTDSX5:4:2329:3323:33896	60	-
chr1	228404458	228404459	A00252:294:H3YWTDSX5:4:2113:32262:24486	60	+
chr1	228404459	228404460	A00252:294:H3YWTDSX5:4:1570:19623:15530	60	+
chr1	228404527	228404528	A00252:294:H3YWTDSX5:4:1102:18475:22435/1	60	+
chr1	228489833	228489834	A00252:294:H3YWTDSX5:4:2151:30517:2080/1	60	+
chr1	228491682	228491683	A00252:294:H3YWTDSX5:4:1331:14561:37012/1	60	-
chr1	228496573	228496574	A00252:294:H3YWTDSX5:4:1105:13349:15812/1	60	+
chr1	228497789	228497790	A00252:294:H3YWTDSX5:4:1107:32398:7122/1	60	-
chr1	228652968	228652969	A00252:294:H3YWTDSX5:4:1231:24768:14669/1	60	-
chr1	228655261	228655262	A00252:294:H3YWTDSX5:4:1353:1226:7028	60	-
chr1	228674633	228674634	A00252:294:H3YWTDSX5:4:1437:1325:33567	60	-
chr1	228713749	228713750	A00252:294:H3YWTDSX5:4:2257:6867:11381	60	+
chr1	228738065	228738066	A00252:294:H3YWTDSX5:4:1126:18213:15311/1	60	+
chr1	229242435	229242436	A00252:294:H3YWTDSX5:4:1134:32344:24690	60	-
chr1	229242437	229242438	A00252:294:H3YWTDSX5:4:1151:21106:12493	60	-
chr1	229286769	229286770	A00252:294:H3YWTDSX5:4:1525:10158:1141	60	-
chr1	229300028	229300029	A00252:294:H3YWTDSX5:4:2122:3694:3693/1	60	-
chr1	229309131	229309132	A00252:294:H3YWTDSX5:4:1627:28574:13119/1	60	+
chr1	229450144	229450145	A00252:294:H3YWTDSX5:4:1108:11993:16658/1	60	+
chr1	229459538	229459539	A00252:294:H3YWTDSX5:4:1446:7365:22232	60	-
chr1	229459706	229459707	A00252:294:H3YWTDSX5:4:1407:30942:33098/1	60	+
chr1	229464758	229464759	A00252:294:H3YWTDSX5:4:1340:24695:35399	60	-
chr1	229499234	229499235	A00252:294:H3YWTDSX5:4:2212:20609:5807/1	60	-
chr1	229500874	229500875	A00252:294:H3YWTDSX5:4:1449:26142:15608	60	-
chr1	229517964	229517965	A00252:294:H3YWTDSX5:4:1644:29252:17425	60	-
chr1	229617271	229617272	A00252:294:H3YWTDSX5:4:1122:8910:19993/1	60	-
chr1	230098655	230098656	A00252:294:H3YWTDSX5:4:1422:3649:3051	60	-
chr1	230162432	230162433	A00252:294:H3YWTDSX5:4:1557:14344:5321/1	60	+
chr1	230206958	230206959	A00252:294:H3YWTDSX5:4:1107:31006:24345	60	-
chr1	230660432	230660433	A00252:294:H3YWTDSX5:4:1576:17146:9424/1	60	-
chr1	231236339	231236340	A00252:294:H3YWTDSX5:4:1105:9245:29058	60	+
chr1	231260180	231260181	A00252:294:H3YWTDSX5:4:1134:21540:11710/1	60	+
chr1	231340577	231340578	A00252:294:H3YWTDSX5:4:2115:5547:33771	60	-
chr1	231340579	231340580	A00252:294:H3YWTDSX5:4:1505:16830:13886	60	-
chr1	231551045	231551046	A00252:294:H3YWTDSX5:4:2559:12554:12868/1	60	-
chr1	231763862	231763863	A00252:294:H3YWTDSX5:4:2623:4227:35180	60	+
chr1	232159375	232159376	A00252:294:H3YWTDSX5:4:1110:16278:30686/1	60	+
chr1	233195029	233195030	A00252:294:H3YWTDSX5:4:1657:23375:23375/1	60	-
chr1	233195033	233195034	A00252:294:H3YWTDSX5:4:1174:15022:18270/1	60	-
chr1	233195043	233195044	A00252:294:H3YWTDSX5:4:1234:21739:27618/1	60	-
chr1	234381637	234381638	A00252:294:H3YWTDSX5:4:1235:25111:20337/1	60	+
chr1	234385673	234385674	A00252:294:H3YWTDSX5:4:1652:16523:17989/1	60	+
chr1	234448051	234448052	A00252:294:H3YWTDSX5:4:2178:6424:17660	60	-
chr1	234448052	234448053	A00252:294:H3YWTDSX5:4:1442:29514:24048	60	-
chr1	234604268	234604269	A00252:294:H3YWTDSX5:4:1123:22001:11851/1	60	+
chr1	234604672	234604673	A00252:294:H3YWTDSX5:4:2643:28664:10739	60	-
chr1	235110752	235110753	A00252:294:H3YWTDSX5:4:1419:26811:33301/1	60	+
chr1	235271929	235271930	A00252:294:H3YWTDSX5:4:1341:2311:19241/1	60	-
chr1	236585580	236585581	A00252:294:H3YWTDSX5:4:1225:6253:31172/1	60	+
chr1	237478319	237478320	A00252:294:H3YWTDSX5:4:1535:15266:24205/1	60	-
chr1	237736331	237736332	A00252:294:H3YWTDSX5:4:1315:13006:33849/1	60	+
chr1	237808172	237808173	A00252:294:H3YWTDSX5:4:1249:15763:23719	60	-
chr1	237922452	237922453	A00252:294:H3YWTDSX5:4:1263:14633:35884/1	60	+
chr1	238298431	238298432	A00252:294:H3YWTDSX5:4:1111:23538:21057	60	+
chr1	241491533	241491534	A00252:294:H3YWTDSX5:4:1450:13006:16532/1	60	+
chr1	241866359	241866360	A00252:294:H3YWTDSX5:4:2450:1434:3098	60	+
chr1	244654001	244654002	A00252:294:H3YWTDSX5:4:2328:22010:21261/1	60	+
chr1	246271732	246271733	A00252:294:H3YWTDSX5:4:1627:11822:1924/1	60	+
chr1	246575421	246575422	A00252:294:H3YWTDSX5:4:2461:19623:3411/1	60	+
chr1	246648890	246648891	A00252:294:H3YWTDSX5:4:1614:6063:24831	60	-
chr1	246881366	246881367	A00252:294:H3YWTDSX5:4:1428:13675:27054	60	-
chr1	246891210	246891211	A00252:294:H3YWTDSX5:4:1107:23014:33395/1	60	+
chr1	247325700	247325701	A00252:294:H3YWTDSX5:4:1105:30535:19179	60	-
chr10	163874	163875	A00252:294:H3YWTDSX5:4:2258:31684:2127	60	-
chr10	997469	997470	A00252:294:H3YWTDSX5:4:2115:7591:32518	60	-
chr10	997471	997472	A00252:294:H3YWTDSX5:4:1121:21097:12164	60	-
chr10	1042837	1042838	A00252:294:H3YWTDSX5:4:1104:8079:15201/1	60	+
chr10	5668579	5668580	A00252:294:H3YWTDSX5:4:1432:24180:18223	60	-
chr10	6503062	6503063	A00252:294:H3YWTDSX5:4:2647:21630:3850	60	-
chr10	6503063	6503064	A00252:294:H3YWTDSX5:4:1101:2193:22013	60	-
chr10	6822942	6822943	A00252:294:H3YWTDSX5:4:2652:9534:7952/1	60	-
chr10	7268369	7268370	A00252:294:H3YWTDSX5:4:2129:18222:34522	60	+
chr10	8422208	8422209	A00252:294:H3YWTDSX5:4:2636:28628:32189	60	-
chr10	9070823	9070824	A00252:294:H3YWTDSX5:4:1465:6036:26349	60	-
chr10	10176034	10176035	A00252:294:H3YWTDSX5:4:1457:18213:20509	60	-
chr10	10495084	10495085	A00252:294:H3YWTDSX5:4:1673:26431:29857	60	+
chr10	11526053	11526054	A00252:294:H3YWTDSX5:4:1647:20356:29575/1	60	-
chr10	11553555	11553556	A00252:294:H3YWTDSX5:4:1333:22417:6934/1	60	-
chr10	13108383	13108384	A00252:294:H3YWTDSX5:4:1350:3323:17832	60	-
chr10	13187359	13187360	A00252:294:H3YWTDSX5:4:1605:14796:18537/1	60	-
chr10	13258358	13258359	A00252:294:H3YWTDSX5:4:2411:10004:35728/1	60	+
chr10	14376528	14376529	A00252:294:H3YWTDSX5:4:1429:23321:10473	60	+
chr10	16486613	16486614	A00252:294:H3YWTDSX5:4:1109:18376:31250/1	60	+
chr10	17665582	17665583	A00252:294:H3YWTDSX5:4:2657:14371:20400	60	-
chr10	21189555	21189556	A00252:294:H3YWTDSX5:4:2140:23891:2409	60	+
chr10	21594773	21594774	A00252:294:H3YWTDSX5:4:1207:3332:27430	60	-
chr10	21839741	21839742	A00252:294:H3YWTDSX5:4:2446:7518:16955/1	60	-
chr10	21916042	21916043	A00252:294:H3YWTDSX5:4:1103:1597:15436/1	60	+
chr10	22329937	22329938	A00252:294:H3YWTDSX5:4:1338:19651:34366	60	-
chr10	26772019	26772020	A00252:294:H3YWTDSX5:4:1342:24008:36025	60	-
chr10	27076777	27076778	A00252:294:H3YWTDSX5:4:1134:8458:14794/1	60	+
chr10	27126694	27126695	A00252:294:H3YWTDSX5:4:1513:16568:1313/1	60	-
chr10	27136364	27136365	A00252:294:H3YWTDSX5:4:1116:11749:18865/1	60	+
chr10	27140126	27140127	A00252:294:H3YWTDSX5:4:2166:14516:2331/1	60	+
chr10	28372008	28372009	A00252:294:H3YWTDSX5:4:1149:18864:6543/1	60	+
chr10	28658563	28658564	A00252:294:H3YWTDSX5:4:1620:3296:7733	60	+
chr10	28839896	28839897	A00252:294:H3YWTDSX5:4:1109:23764:12649/1	60	-
chr10	30315131	30315132	A00252:294:H3YWTDSX5:4:1105:24370:36057	60	+
chr10	30962505	30962506	A00252:294:H3YWTDSX5:4:1116:9281:9111	60	-
chr10	31399224	31399225	A00252:294:H3YWTDSX5:4:1136:21386:9846/1	60	-
chr10	31402362	31402363	A00252:294:H3YWTDSX5:4:1102:29225:10457/1	60	+
chr10	31402363	31402364	A00252:294:H3YWTDSX5:4:2323:2962:36307	60	+
chr10	31493012	31493013	A00252:294:H3YWTDSX5:4:1418:2446:2221/1	60	-
chr10	31515638	31515639	A00252:294:H3YWTDSX5:4:1109:7003:14465/1	60	+
chr10	31515639	31515640	A00252:294:H3YWTDSX5:4:1343:23583:25551	60	+
chr10	31638153	31638154	A00252:294:H3YWTDSX5:4:1146:25617:17613/1	60	-
chr10	31821238	31821239	A00252:294:H3YWTDSX5:4:1447:2003:12665/1	60	+
chr10	32304195	32304196	A00252:294:H3YWTDSX5:4:1142:23511:18537	60	+
chr10	34091589	34091590	A00252:294:H3YWTDSX5:4:2235:28709:29230/1	60	+
chr10	34217158	34217159	A00252:294:H3YWTDSX5:4:1203:18765:29011	60	+
chr10	34417477	34417478	A00252:294:H3YWTDSX5:4:1121:19714:29935/1	60	+
chr10	34745974	34745975	A00252:294:H3YWTDSX5:4:1606:12255:7122	60	+
chr10	35024593	35024594	A00252:294:H3YWTDSX5:4:1102:12093:6277/1	60	+
chr10	35525897	35525898	A00252:294:H3YWTDSX5:4:1104:12509:19930/1	60	+
chr10	43644089	43644090	A00252:294:H3YWTDSX5:4:2474:1108:3129	60	-
chr10	45551432	45551433	A00252:294:H3YWTDSX5:4:1118:18882:8046	60	-
chr10	45612716	45612717	A00252:294:H3YWTDSX5:4:1104:11812:21668/1	60	+
chr10	45634641	45634642	A00252:294:H3YWTDSX5:4:1278:2790:35509	60	-
chr10	45977822	45977823	A00252:294:H3YWTDSX5:4:1302:3486:16454	60	-
chr10	46181453	46181454	A00252:294:H3YWTDSX5:4:1251:9444:1939/1	60	+
chr10	46689793	46689794	A00252:294:H3YWTDSX5:4:2459:29478:28526	60	+
chr10	46969616	46969617	A00252:294:H3YWTDSX5:4:2447:3143:2331	60	-
chr10	48423161	48423162	A00252:294:H3YWTDSX5:4:1141:17951:8375	60	-
chr10	53367978	53367979	A00252:294:H3YWTDSX5:4:1427:24587:15828	60	-
chr10	53473456	53473457	A00252:294:H3YWTDSX5:4:1146:12463:8171	60	-
chr10	57995475	57995476	A00252:294:H3YWTDSX5:4:1504:1344:8609	60	-
chr10	58924902	58924903	A00252:294:H3YWTDSX5:4:2113:18629:8923	60	-
chr10	60784881	60784882	A00252:294:H3YWTDSX5:4:1204:8404:21997/1	60	+
chr10	60973161	60973162	A00252:294:H3YWTDSX5:4:2213:22110:28698	60	+
chr10	61819414	61819415	A00252:294:H3YWTDSX5:4:2125:16450:23970	60	-
chr10	61819415	61819416	A00252:294:H3YWTDSX5:4:1368:9878:31031/1	60	-
chr10	62340425	62340426	A00252:294:H3YWTDSX5:4:1619:6216:27884/1	60	+
chr10	62340426	62340427	A00252:294:H3YWTDSX5:4:1124:1398:19946/1	60	+
chr10	62874459	62874460	A00252:294:H3YWTDSX5:4:1156:23457:11334/1	60	+
chr10	62874460	62874461	A00252:294:H3YWTDSX5:4:2245:18123:6793	60	+
chr10	63258635	63258636	A00252:294:H3YWTDSX5:4:2331:3667:2988	60	+
chr10	63260584	63260585	A00252:294:H3YWTDSX5:4:1571:28637:10723	60	-
chr10	66048033	66048034	A00252:294:H3YWTDSX5:4:2149:17490:21512	60	-
chr10	67260949	67260950	A00252:294:H3YWTDSX5:4:1639:19669:16892/1	60	+
chr10	67908292	67908293	A00252:294:H3YWTDSX5:4:1363:8223:35931	60	-
chr10	68057497	68057498	A00252:294:H3YWTDSX5:4:2149:9290:31015	60	-
chr10	68058855	68058856	A00252:294:H3YWTDSX5:4:1103:4472:36104/1	60	+
chr10	68389714	68389715	A00252:294:H3YWTDSX5:4:2164:26323:36558/1	60	+
chr10	68622879	68622880	A00252:294:H3YWTDSX5:4:1326:24523:27712	60	-
chr10	68649972	68649973	A00252:294:H3YWTDSX5:4:1101:19551:5603/1	60	-
chr10	68967618	68967619	A00252:294:H3YWTDSX5:4:1105:11261:15358/1	60	-
chr10	70204885	70204886	A00252:294:H3YWTDSX5:4:2103:20600:6699	60	-
chr10	70228124	70228125	A00252:294:H3YWTDSX5:4:1107:8422:2769	60	-
chr10	72179187	72179188	A00252:294:H3YWTDSX5:4:1131:17418:36010	60	+
chr10	72182906	72182907	A00252:294:H3YWTDSX5:4:1103:19587:24111/1	60	+
chr10	72315116	72315117	A00252:294:H3YWTDSX5:4:2512:32416:15734	60	-
chr10	72537536	72537537	A00252:294:H3YWTDSX5:4:2272:6741:12258/1	60	-
chr10	72798927	72798928	A00252:294:H3YWTDSX5:4:1103:15519:15843/1	60	-
chr10	73045326	73045327	A00252:294:H3YWTDSX5:4:1105:9164:27696/1	60	-
chr10	73077887	73077888	A00252:294:H3YWTDSX5:4:2142:10013:11318	60	+
chr10	73551407	73551408	A00252:294:H3YWTDSX5:4:2137:32551:29434	60	-
chr10	73561134	73561135	A00252:294:H3YWTDSX5:4:1245:11171:33865/1	60	+
chr10	73597919	73597920	A00252:294:H3YWTDSX5:4:1258:27887:33630	60	-
chr10	74080719	74080720	A00252:294:H3YWTDSX5:4:2655:25916:35258	60	-
chr10	74258910	74258911	A00252:294:H3YWTDSX5:4:1107:24189:31610/1	60	-
chr10	74278244	74278245	A00252:294:H3YWTDSX5:4:1139:21712:29575/1	60	+
chr10	74986749	74986750	A00252:294:H3YWTDSX5:4:1104:29767:5102/1	60	+
chr10	75221413	75221414	A00252:294:H3YWTDSX5:4:1176:9950:1125/1	60	+
chr10	79807206	79807207	A00252:294:H3YWTDSX5:4:1106:32389:8891/1	60	-
chr10	84138631	84138632	A00252:294:H3YWTDSX5:4:1445:17264:8970	60	+
chr10	86506507	86506508	A00252:294:H3YWTDSX5:4:1101:7057:3161/1	60	+
chr10	87193509	87193510	A00252:294:H3YWTDSX5:4:1103:14253:27586/1	60	+
chr10	87320411	87320412	A00252:294:H3YWTDSX5:4:2416:16947:12242/1	60	-
chr10	87778524	87778525	A00252:294:H3YWTDSX5:4:1122:15808:4038/1	60	+
chr10	87787058	87787059	A00252:294:H3YWTDSX5:4:1331:13693:12868/1	60	-
chr10	87954401	87954402	A00252:294:H3YWTDSX5:4:1102:23457:25582/1	60	+
chr10	88254125	88254126	A00252:294:H3YWTDSX5:4:1122:26883:24220/1	60	+
chr10	88346059	88346060	A00252:294:H3YWTDSX5:4:1641:20871:10802	60	-
chr10	88696490	88696491	A00252:294:H3YWTDSX5:4:1104:14895:12540/1	60	+
chr10	89009803	89009804	A00252:294:H3YWTDSX5:4:1275:32271:36119/1	60	+
chr10	89607110	89607111	A00252:294:H3YWTDSX5:4:1108:7175:34773/1	60	+
chr10	89607111	89607112	A00252:294:H3YWTDSX5:4:1478:27914:33552	60	+
chr10	89728596	89728597	A00252:294:H3YWTDSX5:4:1107:18502:8923/1	60	+
chr10	92002829	92002830	A00252:294:H3YWTDSX5:4:1116:16324:26349/1	60	+
chr10	92005969	92005970	A00252:294:H3YWTDSX5:4:2108:21531:12383	60	-
chr10	92330590	92330591	A00252:294:H3YWTDSX5:4:1127:17164:18756/1	60	+
chr10	92330591	92330592	A00252:294:H3YWTDSX5:4:1321:26829:7748	60	+
chr10	92508379	92508380	A00252:294:H3YWTDSX5:4:1450:31702:35196/1	60	+
chr10	92631452	92631453	A00252:294:H3YWTDSX5:4:1501:22788:6981/1	60	+
chr10	92631456	92631457	A00252:294:H3YWTDSX5:4:2233:8901:22013/1	60	+
chr10	92638597	92638598	A00252:294:H3YWTDSX5:4:1105:19596:22091/1	60	+
chr10	93006112	93006113	A00252:294:H3YWTDSX5:4:1104:25409:16626/1	60	-
chr10	94585093	94585094	A00252:294:H3YWTDSX5:4:1103:21197:15186/1	60	+
chr10	95320565	95320566	A00252:294:H3YWTDSX5:4:1365:17029:23688/1	60	-
chr10	96300241	96300242	A00252:294:H3YWTDSX5:4:1114:29984:22795/1	60	-
chr10	96527279	96527280	A00252:294:H3YWTDSX5:4:1340:4951:35493/1	60	-
chr10	96565358	96565359	A00252:294:H3YWTDSX5:4:1209:11912:32236/1	60	+
chr10	96697883	96697884	A00252:294:H3YWTDSX5:4:1132:9842:17503/1	60	-
chr10	96945264	96945265	A00252:294:H3YWTDSX5:4:1103:17815:35352/1	60	+
chr10	96945265	96945266	A00252:294:H3YWTDSX5:4:2647:28113:1673	60	+
chr10	96950811	96950812	A00252:294:H3YWTDSX5:4:2349:31087:29027	60	-
chr10	97269116	97269117	A00252:294:H3YWTDSX5:4:2147:21441:35023	60	-
chr10	98159344	98159345	A00252:294:H3YWTDSX5:4:1114:31485:14935/1	60	+
chr10	98227875	98227876	A00252:294:H3YWTDSX5:4:1569:6144:15702	60	-
chr10	100189213	100189214	A00252:294:H3YWTDSX5:4:1103:31801:8281/1	60	-
chr10	100543078	100543079	A00252:294:H3YWTDSX5:4:1172:18828:2002	60	-
chr10	101407692	101407693	A00252:294:H3YWTDSX5:4:1612:6008:35884/1	60	-
chr10	101433208	101433209	A00252:294:H3YWTDSX5:4:1177:26404:13777/1	60	+
chr10	101433886	101433887	A00252:294:H3YWTDSX5:4:1102:22959:9752/1	60	+
chr10	102283965	102283966	A00252:294:H3YWTDSX5:4:1640:19768:3818	60	-
chr10	102283966	102283967	A00252:294:H3YWTDSX5:4:1166:7798:5948	60	-
chr10	102301688	102301689	A00252:294:H3YWTDSX5:4:1470:26521:1329/1	60	-
chr10	102417931	102417932	A00252:294:H3YWTDSX5:4:2103:2627:25708	60	-
chr10	103190079	103190080	A00252:294:H3YWTDSX5:4:1263:20121:21120/1	60	+
chr10	103386818	103386819	A00252:294:H3YWTDSX5:4:1137:14217:36448	60	-
chr10	105553706	105553707	A00252:294:H3YWTDSX5:4:1660:9842:3568/1	60	-
chr10	107134511	107134512	A00252:294:H3YWTDSX5:4:2503:30888:26897	60	+
chr10	109575156	109575157	A00252:294:H3YWTDSX5:4:1105:16034:30232/1	60	+
chr10	109575158	109575159	A00252:294:H3YWTDSX5:4:2144:17463:4523/1	60	+
chr10	110152234	110152235	A00252:294:H3YWTDSX5:4:1272:1877:19805/1	60	+
chr10	110279058	110279059	A00252:294:H3YWTDSX5:4:1105:18991:29966/1	60	+
chr10	112922175	112922176	A00252:294:H3YWTDSX5:4:1549:7889:14027/1	60	-
chr10	114777773	114777774	A00252:294:H3YWTDSX5:4:2130:27335:8155	60	+
chr10	114777774	114777775	A00252:294:H3YWTDSX5:4:2151:25681:9518	60	+
chr10	114835333	114835334	A00252:294:H3YWTDSX5:4:1101:26395:35556/1	60	+
chr10	114835334	114835335	A00252:294:H3YWTDSX5:4:2242:6885:4523	60	+
chr10	115235943	115235944	A00252:294:H3YWTDSX5:4:1370:18322:24706/1	60	+
chr10	115519374	115519375	A00252:294:H3YWTDSX5:4:1104:17463:17487/1	60	+
chr10	117288704	117288705	A00252:294:H3YWTDSX5:4:1110:30454:28933/1	60	+
chr10	117369452	117369453	A00252:294:H3YWTDSX5:4:1102:17906:10175/1	60	+
chr10	117371541	117371542	A00252:294:H3YWTDSX5:4:1101:20103:4147/1	60	+
chr10	118725880	118725881	A00252:294:H3YWTDSX5:4:1108:6786:12430/1	60	+
chr10	119071297	119071298	A00252:294:H3YWTDSX5:4:1228:1823:24189	60	+
chr10	119858277	119858278	A00252:294:H3YWTDSX5:4:1178:15872:11569/1	60	+
chr10	121841857	121841858	A00252:294:H3YWTDSX5:4:1473:28745:7686/1	60	-
chr10	121962055	121962056	A00252:294:H3YWTDSX5:4:2477:19813:31266	60	+
chr10	127520885	127520886	A00252:294:H3YWTDSX5:4:2536:23176:21277/1	60	+
chr10	129297998	129297999	A00252:294:H3YWTDSX5:4:2321:30553:8343/1	60	+
chr10	130151021	130151022	A00252:294:H3YWTDSX5:4:2371:17598:18662	60	+
chr10	130367537	130367538	A00252:294:H3YWTDSX5:4:1454:28302:23046/1	60	-
chr10	132695404	132695405	A00252:294:H3YWTDSX5:4:1333:29514:11741/1	60	+
chr10	133410266	133410267	A00252:294:H3YWTDSX5:4:1132:24496:30702/1	60	+
chr10	133462572	133462573	A00252:294:H3YWTDSX5:4:1573:32045:20948/1	60	+
chr11	227263	227264	A00252:294:H3YWTDSX5:4:1525:15438:2988	60	+
chr11	228310	228311	A00252:294:H3YWTDSX5:4:1669:8956:3380	60	-
chr11	243793	243794	A00252:294:H3YWTDSX5:4:1530:20934:9314/1	60	-
chr11	244783	244784	A00252:294:H3YWTDSX5:4:1101:10610:9283	60	-
chr11	254736	254737	A00252:294:H3YWTDSX5:4:1108:14018:3286/1	60	-
chr11	333317	333318	A00252:294:H3YWTDSX5:4:1228:25247:4382	60	+
chr11	339732	339733	A00252:294:H3YWTDSX5:4:1461:15944:26663	60	-
chr11	341026	341027	A00252:294:H3YWTDSX5:4:1171:11198:20040/1	60	+
chr11	457703	457704	A00252:294:H3YWTDSX5:4:1217:30572:17362/1	60	-
chr11	458782	458783	A00252:294:H3YWTDSX5:4:1111:12545:26162/1	60	+
chr11	458784	458785	A00252:294:H3YWTDSX5:4:1312:19027:4695/1	60	+
chr11	463750	463751	A00252:294:H3YWTDSX5:4:2203:15022:14700	60	+
chr11	464982	464983	A00252:294:H3YWTDSX5:4:1254:12337:7764/1	60	+
chr11	674388	674389	A00252:294:H3YWTDSX5:4:1527:23746:27618/1	60	+
chr11	685124	685125	A00252:294:H3YWTDSX5:4:1339:29469:26287	60	-
chr11	760156	760157	A00252:294:H3YWTDSX5:4:1177:23891:17722/1	60	+
chr11	784675	784676	A00252:294:H3YWTDSX5:4:2368:30897:1986/1	60	+
chr11	823200	823201	A00252:294:H3YWTDSX5:4:1104:14344:25457/1	60	+
chr11	1890353	1890354	A00252:294:H3YWTDSX5:4:1138:12554:21386/1	60	+
chr11	3789329	3789330	A00252:294:H3YWTDSX5:4:1203:21160:30436/1	60	+
chr11	3792935	3792936	A00252:294:H3YWTDSX5:4:1541:21531:5462/1	60	-
chr11	4021844	4021845	A00252:294:H3YWTDSX5:4:2614:6352:26741	60	-
chr11	4273181	4273182	A00252:294:H3YWTDSX5:4:1275:20591:11882	60	+
chr11	4857714	4857715	A00252:294:H3YWTDSX5:4:2642:25427:22921/1	60	-
chr11	5009727	5009728	A00252:294:H3YWTDSX5:4:1576:23231:29418	60	+
chr11	5161279	5161280	A00252:294:H3YWTDSX5:4:2532:20491:31751	60	+
chr11	6228138	6228139	A00252:294:H3YWTDSX5:4:1639:4752:11224/1	60	-
chr11	9360148	9360149	A00252:294:H3YWTDSX5:4:1660:23972:32581/1	60	+
chr11	9884448	9884449	A00252:294:H3YWTDSX5:4:2121:14534:6464	60	+
chr11	10821756	10821757	A00252:294:H3YWTDSX5:4:2355:5240:7999	60	-
chr11	11691172	11691173	A00252:294:H3YWTDSX5:4:1138:25211:14090	60	+
chr11	11847176	11847177	A00252:294:H3YWTDSX5:4:1126:27959:22294/1	60	+
chr11	11921902	11921903	A00252:294:H3YWTDSX5:4:1315:2618:3991/1	60	+
chr11	12190348	12190349	A00252:294:H3YWTDSX5:4:1248:20980:29747/1	60	+
chr11	12822959	12822960	A00252:294:H3YWTDSX5:4:1634:27416:18912/1	60	+
chr11	13439630	13439631	A00252:294:H3YWTDSX5:4:1227:1787:31735/1	60	+
chr11	13445289	13445290	A00252:294:H3YWTDSX5:4:1101:29550:14246/1	60	+
chr11	13446618	13446619	A00252:294:H3YWTDSX5:4:1352:8739:6511/1	60	-
chr11	13723738	13723739	A00252:294:H3YWTDSX5:4:1430:28510:15577	60	+
chr11	14522562	14522563	A00252:294:H3YWTDSX5:4:2276:3468:18051	60	+
chr11	14704593	14704594	A00252:294:H3YWTDSX5:4:1624:6958:27414	60	+
chr11	14833920	14833921	A00252:294:H3YWTDSX5:4:1517:8666:36542	60	+
chr11	17150137	17150138	A00252:294:H3YWTDSX5:4:1164:31693:30890/1	60	+
chr11	17341837	17341838	A00252:294:H3YWTDSX5:4:1627:14461:30608/1	60	+
chr11	18333149	18333150	A00252:294:H3YWTDSX5:4:1158:7762:23891/1	60	-
chr11	25169140	25169141	A00252:294:H3YWTDSX5:4:1254:22064:7827/1	60	+
chr11	25169141	25169142	A00252:294:H3YWTDSX5:4:1104:21612:15280/1	60	+
chr11	28092875	28092876	A00252:294:H3YWTDSX5:4:1101:13621:5384/1	60	+
chr11	28804185	28804186	A00252:294:H3YWTDSX5:4:1121:20446:16767	60	+
chr11	29738147	29738148	A00252:294:H3YWTDSX5:4:1546:7817:13213	60	+
chr11	30337404	30337405	A00252:294:H3YWTDSX5:4:2209:20754:14325	60	-
chr11	30337407	30337408	A00252:294:H3YWTDSX5:4:1217:9941:35368/1	60	-
chr11	32914438	32914439	A00252:294:H3YWTDSX5:4:1157:20961:3662/1	60	-
chr11	33345434	33345435	A00252:294:H3YWTDSX5:4:1113:2790:12023/1	60	-
chr11	34221152	34221153	A00252:294:H3YWTDSX5:4:2674:17969:11381	60	+
chr11	34805046	34805047	A00252:294:H3YWTDSX5:4:1118:20636:35196/1	60	+
chr11	34954845	34954846	A00252:294:H3YWTDSX5:4:1277:16215:4993/1	60	-
chr11	34978175	34978176	A00252:294:H3YWTDSX5:4:2377:1235:27649	60	-
chr11	36478370	36478371	A00252:294:H3YWTDSX5:4:2527:8504:27555/1	60	-
chr11	36593836	36593837	A00252:294:H3YWTDSX5:4:1124:16297:1282	60	-
chr11	36636117	36636118	A00252:294:H3YWTDSX5:4:1116:20916:7247	60	+
chr11	36868972	36868973	A00252:294:H3YWTDSX5:4:1339:26576:4836/1	60	-
chr11	37602031	37602032	A00252:294:H3YWTDSX5:4:1643:24659:18771	60	-
chr11	37617459	37617460	A00252:294:H3YWTDSX5:4:1111:31982:14544	60	-
chr11	38365765	38365766	A00252:294:H3YWTDSX5:4:1133:19180:18302/1	60	+
chr11	38365767	38365768	A00252:294:H3YWTDSX5:4:2237:13340:2487	60	+
chr11	39091429	39091430	A00252:294:H3YWTDSX5:4:1113:8865:26052/1	60	+
chr11	42321440	42321441	A00252:294:H3YWTDSX5:4:1249:30644:3051/1	60	-
chr11	43009897	43009898	A00252:294:H3YWTDSX5:4:2408:24686:27586	60	+
chr11	43366394	43366395	A00252:294:H3YWTDSX5:4:1317:10827:20932	60	-
chr11	43366395	43366396	A00252:294:H3YWTDSX5:4:1116:3812:4147	60	-
chr11	43409987	43409988	A00252:294:H3YWTDSX5:4:1103:2754:28119/1	60	+
chr11	43456002	43456003	A00252:294:H3YWTDSX5:4:1463:26521:11663	60	-
chr11	43458196	43458197	A00252:294:H3YWTDSX5:4:1230:28827:24612	60	+
chr11	43458197	43458198	A00252:294:H3YWTDSX5:4:1613:5014:34006	60	+
chr11	43738513	43738514	A00252:294:H3YWTDSX5:4:1141:31159:32346/1	60	+
chr11	43751234	43751235	A00252:294:H3YWTDSX5:4:1264:17309:22263/1	60	+
chr11	43842422	43842423	A00252:294:H3YWTDSX5:4:1130:21052:28651/1	60	-
chr11	44171019	44171020	A00252:294:H3YWTDSX5:4:1111:17255:4633/1	60	-
chr11	44788625	44788626	A00252:294:H3YWTDSX5:4:1567:10384:7889/1	60	+
chr11	45954734	45954735	A00252:294:H3YWTDSX5:4:1242:24379:32503/1	60	+
chr11	46056208	46056209	A00252:294:H3YWTDSX5:4:1109:1090:10802/1	60	+
chr11	46099354	46099355	A00252:294:H3YWTDSX5:4:2402:29595:30639	60	-
chr11	46099355	46099356	A00252:294:H3YWTDSX5:4:1439:28357:5415	60	-
chr11	46215658	46215659	A00252:294:H3YWTDSX5:4:2235:25355:16689/1	60	-
chr11	46436887	46436888	A00252:294:H3YWTDSX5:4:1107:32434:7654/1	60	+
chr11	46440956	46440957	A00252:294:H3YWTDSX5:4:1247:9200:28635/1	60	+
chr11	46441082	46441083	A00252:294:H3YWTDSX5:4:1141:18882:26991	60	+
chr11	46504971	46504972	A00252:294:H3YWTDSX5:4:2304:12283:1846/1	60	-
chr11	46591465	46591466	A00252:294:H3YWTDSX5:4:1103:4960:26835/1	60	+
chr11	46591467	46591468	A00252:294:H3YWTDSX5:4:2150:23728:35070	60	+
chr11	46659238	46659239	A00252:294:H3YWTDSX5:4:1538:7545:24142/1	60	+
chr11	46765840	46765841	A00252:294:H3YWTDSX5:4:1101:7636:16094/1	60	+
chr11	46805806	46805807	A00252:294:H3YWTDSX5:4:1575:3558:14325	60	+
chr11	46981073	46981074	A00252:294:H3YWTDSX5:4:1106:25708:32550/1	60	-
chr11	47754943	47754944	A00252:294:H3YWTDSX5:4:1112:12988:8985/1	60	-
chr11	47776138	47776139	A00252:294:H3YWTDSX5:4:1226:23863:29794	60	-
chr11	47818464	47818465	A00252:294:H3YWTDSX5:4:2377:13602:32471	60	-
chr11	47821718	47821719	A00252:294:H3YWTDSX5:4:2416:3712:11804	60	+
chr11	57291055	57291056	A00252:294:H3YWTDSX5:4:2567:12011:10802/1	60	-
chr11	57419661	57419662	A00252:294:H3YWTDSX5:4:1145:18629:29559/1	60	-
chr11	57764278	57764279	A00252:294:H3YWTDSX5:4:1119:11785:29230/1	60	+
chr11	58566674	58566675	A00252:294:H3YWTDSX5:4:1150:25581:12007	60	-
chr11	59560410	59560411	A00252:294:H3YWTDSX5:4:2231:12445:12179/1	60	-
chr11	59593661	59593662	A00252:294:H3YWTDSX5:4:1554:1669:31250	60	-
chr11	59816622	59816623	A00252:294:H3YWTDSX5:4:1429:14868:30561/1	60	+
chr11	60919524	60919525	A00252:294:H3YWTDSX5:4:1160:29595:1360/1	60	+
chr11	61079055	61079056	A00252:294:H3YWTDSX5:4:2374:2022:26162/1	60	+
chr11	62363378	62363379	A00252:294:H3YWTDSX5:4:1265:32985:3192/1	60	+
chr11	62635409	62635410	A00252:294:H3YWTDSX5:4:1476:3278:7232	60	-
chr11	62643414	62643415	A00252:294:H3YWTDSX5:4:2440:18367:14325	60	+
chr11	62712716	62712717	A00252:294:H3YWTDSX5:4:1152:31792:14935/1	60	-
chr11	62722839	62722840	A00252:294:H3YWTDSX5:4:1128:18900:19069/1	60	+
chr11	62837056	62837057	A00252:294:H3YWTDSX5:4:1103:30065:34867/1	60	+
chr11	62840992	62840993	A00252:294:H3YWTDSX5:4:1350:17454:36761/1	60	-
chr11	62861404	62861405	A00252:294:H3YWTDSX5:4:2647:1895:6558	60	-
chr11	62861405	62861406	A00252:294:H3YWTDSX5:4:1103:32877:27743/1	60	-
chr11	62872527	62872528	A00252:294:H3YWTDSX5:4:1136:17842:19366/1	60	+
chr11	62873387	62873388	A00252:294:H3YWTDSX5:4:1119:11966:7811/1	60	+
chr11	62874680	62874681	A00252:294:H3YWTDSX5:4:1107:27850:34444/1	60	-
chr11	63529458	63529459	A00252:294:H3YWTDSX5:4:1101:13883:17581/1	60	+
chr11	63529459	63529460	A00252:294:H3YWTDSX5:4:2174:27416:22482/1	60	+
chr11	63566437	63566438	A00252:294:H3YWTDSX5:4:1614:29487:34867	60	-
chr11	63576410	63576411	A00252:294:H3YWTDSX5:4:1220:6912:10614/1	60	+
chr11	63692961	63692962	A00252:294:H3YWTDSX5:4:2122:4444:28948	60	-
chr11	63701818	63701819	A00252:294:H3YWTDSX5:4:1553:7437:18161	60	-
chr11	63704961	63704962	A00252:294:H3YWTDSX5:4:1264:12527:28291/1	60	-
chr11	63705203	63705204	A00252:294:H3YWTDSX5:4:1135:28646:10175/1	60	+
chr11	63720282	63720283	A00252:294:H3YWTDSX5:4:1113:17074:35415	60	+
chr11	63721847	63721848	A00252:294:H3YWTDSX5:4:1104:14317:22717/1	60	+
chr11	63721849	63721850	A00252:294:H3YWTDSX5:4:2411:26476:17566	60	+
chr11	63728763	63728764	A00252:294:H3YWTDSX5:4:1269:5150:1360/1	60	+
chr11	63744348	63744349	A00252:294:H3YWTDSX5:4:1102:25708:3458/1	60	+
chr11	63749707	63749708	A00252:294:H3YWTDSX5:4:2645:27064:22060	60	+
chr11	63853281	63853282	A00252:294:H3YWTDSX5:4:2511:32289:5024/1	60	-
chr11	63942046	63942047	A00252:294:H3YWTDSX5:4:1278:12472:14199/1	60	-
chr11	64194345	64194346	A00252:294:H3YWTDSX5:4:2647:29577:10817	60	-
chr11	64219999	64220000	A00252:294:H3YWTDSX5:4:1148:11306:35571/1	60	+
chr11	64220000	64220001	A00252:294:H3YWTDSX5:4:1513:18412:31187/1	60	+
chr11	64244595	64244596	A00252:294:H3YWTDSX5:4:1406:25635:26631	60	-
chr11	64863480	64863481	A00252:294:H3YWTDSX5:4:2326:20961:21574/1	60	-
chr11	65196559	65196560	A00252:294:H3YWTDSX5:4:1102:16197:1548/1	60	+
chr11	65196752	65196753	A00252:294:H3YWTDSX5:4:1101:18249:25864/1	60	+
chr11	65196753	65196754	A00252:294:H3YWTDSX5:4:2325:8124:5885	60	+
chr11	65264096	65264097	A00252:294:H3YWTDSX5:4:1115:15320:5509	60	+
chr11	65269611	65269612	A00252:294:H3YWTDSX5:4:1555:17309:32346/1	60	-
chr11	65278809	65278810	A00252:294:H3YWTDSX5:4:1632:24569:22592	60	-
chr11	65282919	65282920	A00252:294:H3YWTDSX5:4:2162:16405:23766/1	60	-
chr11	65436214	65436215	A00252:294:H3YWTDSX5:4:1102:24903:26897/1	60	+
chr11	65436215	65436216	A00252:294:H3YWTDSX5:4:1115:18575:26772/1	60	+
chr11	65455831	65455832	A00252:294:H3YWTDSX5:4:2376:4173:30733	60	-
chr11	65501606	65501607	A00252:294:H3YWTDSX5:4:1113:32045:22576	60	-
chr11	65505296	65505297	A00252:294:H3YWTDSX5:4:1101:20754:36495/1	60	+
chr11	65610327	65610328	A00252:294:H3YWTDSX5:4:2108:13783:18004	60	+
chr11	65816656	65816657	A00252:294:H3YWTDSX5:4:1106:4336:29481	60	+
chr11	65885935	65885936	A00252:294:H3YWTDSX5:4:1102:1642:14512/1	60	+
chr11	65970681	65970682	A00252:294:H3YWTDSX5:4:1107:4336:21746	60	-
chr11	65997412	65997413	A00252:294:H3YWTDSX5:4:2651:21938:25614	60	-
chr11	66085519	66085520	A00252:294:H3YWTDSX5:4:1160:20961:25488	60	+
chr11	66085520	66085521	A00252:294:H3YWTDSX5:4:2352:25030:18630	60	+
chr11	66091144	66091145	A00252:294:H3YWTDSX5:4:1652:24921:27367	60	-
chr11	66113553	66113554	A00252:294:H3YWTDSX5:4:1104:28727:16736/1	60	+
chr11	66122065	66122066	A00252:294:H3YWTDSX5:4:2163:5132:8500/1	60	-
chr11	66138064	66138065	A00252:294:H3YWTDSX5:4:1115:3269:17769/1	60	-
chr11	66164200	66164201	A00252:294:H3YWTDSX5:4:2401:2727:23531	60	-
chr11	66169913	66169914	A00252:294:H3YWTDSX5:4:1101:23493:31031/1	60	+
chr11	66169915	66169916	A00252:294:H3YWTDSX5:4:2151:17472:5916	60	+
chr11	66171292	66171293	A00252:294:H3YWTDSX5:4:2666:31873:5995	60	-
chr11	66212036	66212037	A00252:294:H3YWTDSX5:4:1102:2157:16845/1	60	+
chr11	66212037	66212038	A00252:294:H3YWTDSX5:4:2647:22932:1814	60	+
chr11	66351271	66351272	A00252:294:H3YWTDSX5:4:1110:30011:18584/1	60	-
chr11	66527202	66527203	A00252:294:H3YWTDSX5:4:1449:9408:28119	60	+
chr11	66632073	66632074	A00252:294:H3YWTDSX5:4:2172:24008:34460	60	-
chr11	66641804	66641805	A00252:294:H3YWTDSX5:4:1102:29333:3004/1	60	+
chr11	66641805	66641806	A00252:294:H3YWTDSX5:4:1348:31557:16344	60	+
chr11	66641808	66641809	A00252:294:H3YWTDSX5:4:1245:7925:20603/1	60	+
chr11	66766986	66766987	A00252:294:H3YWTDSX5:4:1105:18340:35102/1	60	+
chr11	66810155	66810156	A00252:294:H3YWTDSX5:4:1102:13042:29121/1	60	+
chr11	66992789	66992790	A00252:294:H3YWTDSX5:4:1133:18123:30467/1	60	+
chr11	67149180	67149181	A00252:294:H3YWTDSX5:4:1103:26711:24549/1	60	-
chr11	67150612	67150613	A00252:294:H3YWTDSX5:4:1207:20419:12649/1	60	+
chr11	67161586	67161587	A00252:294:H3YWTDSX5:4:1141:19551:14121/1	60	-
chr11	67163064	67163065	A00252:294:H3YWTDSX5:4:1207:9417:20525/1	60	+
chr11	67163281	67163282	A00252:294:H3YWTDSX5:4:1152:18629:3818/1	60	-
chr11	67166946	67166947	A00252:294:H3YWTDSX5:4:1432:9778:23876/1	60	-
chr11	67176893	67176894	A00252:294:H3YWTDSX5:4:1106:12798:23938/1	60	+
chr11	67179044	67179045	A00252:294:H3YWTDSX5:4:1229:1344:6574	60	-
chr11	67184749	67184750	A00252:294:H3YWTDSX5:4:2115:10936:30295	60	+
chr11	67185615	67185616	A00252:294:H3YWTDSX5:4:1228:30147:21324/1	60	+
chr11	67191245	67191246	A00252:294:H3YWTDSX5:4:1306:16721:23782/1	60	-
chr11	67194413	67194414	A00252:294:H3YWTDSX5:4:1214:29026:23484	60	-
chr11	67195731	67195732	A00252:294:H3YWTDSX5:4:1218:21739:10739/1	60	+
chr11	67207673	67207674	A00252:294:H3YWTDSX5:4:2444:15646:8516	60	+
chr11	67211360	67211361	A00252:294:H3YWTDSX5:4:1103:1425:14669	60	-
chr11	67218316	67218317	A00252:294:H3YWTDSX5:4:1103:1967:36245/1	60	+
chr11	67218753	67218754	A00252:294:H3YWTDSX5:4:1102:10990:6746/1	60	+
chr11	67224702	67224703	A00252:294:H3YWTDSX5:4:2246:31448:11960/1	60	+
chr11	67228207	67228208	A00252:294:H3YWTDSX5:4:1138:21314:10567/1	60	-
chr11	67231968	67231969	A00252:294:H3YWTDSX5:4:2459:30219:3067	60	+
chr11	67294803	67294804	A00252:294:H3YWTDSX5:4:1101:19840:35289/1	60	+
chr11	67406760	67406761	A00252:294:H3YWTDSX5:4:2530:30671:18035	60	-
chr11	67420206	67420207	A00252:294:H3YWTDSX5:4:1105:12328:12759/1	60	+
chr11	68115500	68115501	A00252:294:H3YWTDSX5:4:1145:23674:35728/1	60	-
chr11	68177916	68177917	A00252:294:H3YWTDSX5:4:1110:6289:25379/1	60	+
chr11	68181802	68181803	A00252:294:H3YWTDSX5:4:1424:12427:30968	60	-
chr11	68534474	68534475	A00252:294:H3YWTDSX5:4:1226:25925:15264	60	-
chr11	68535622	68535623	A00252:294:H3YWTDSX5:4:1640:21142:14058	60	-
chr11	68845944	68845945	A00252:294:H3YWTDSX5:4:1531:18448:12524	60	-
chr11	69151340	69151341	A00252:294:H3YWTDSX5:4:2306:25247:19225/1	60	-
chr11	70315287	70315288	A00252:294:H3YWTDSX5:4:2122:15356:17503/1	60	-
chr11	70315288	70315289	A00252:294:H3YWTDSX5:4:1102:19732:17879/1	60	-
chr11	71960035	71960036	A00252:294:H3YWTDSX5:4:1539:22110:27383/1	60	-
chr11	71962171	71962172	A00252:294:H3YWTDSX5:4:1124:24433:15060/1	60	+
chr11	72058069	72058070	A00252:294:H3YWTDSX5:4:2646:15700:18881/1	60	-
chr11	72058070	72058071	A00252:294:H3YWTDSX5:4:1130:17996:6731/1	60	-
chr11	72063639	72063640	A00252:294:H3YWTDSX5:4:1102:24713:26443/1	60	+
chr11	72063640	72063641	A00252:294:H3YWTDSX5:4:1443:15998:27038	60	+
chr11	72352123	72352124	A00252:294:H3YWTDSX5:4:1113:10538:1642/1	60	+
chr11	72885790	72885791	A00252:294:H3YWTDSX5:4:2133:7401:11522	60	+
chr11	73002194	73002195	A00252:294:H3YWTDSX5:4:1548:8531:6433/1	60	+
chr11	73032573	73032574	A00252:294:H3YWTDSX5:4:1138:12789:27242/1	60	+
chr11	73050925	73050926	A00252:294:H3YWTDSX5:4:1247:17409:3771/1	60	-
chr11	73053447	73053448	A00252:294:H3YWTDSX5:4:1108:17653:7889/1	60	+
chr11	73082514	73082515	A00252:294:H3YWTDSX5:4:1103:5358:3004/1	60	+
chr11	73116608	73116609	A00252:294:H3YWTDSX5:4:1515:7446:32800	60	-
chr11	73587975	73587976	A00252:294:H3YWTDSX5:4:1259:32660:4382	60	+
chr11	73685078	73685079	A00252:294:H3YWTDSX5:4:1117:9236:28354/1	60	+
chr11	73717447	73717448	A00252:294:H3YWTDSX5:4:1202:30933:20149	60	-
chr11	73719046	73719047	A00252:294:H3YWTDSX5:4:2346:21549:6277/1	60	+
chr11	73803121	73803122	A00252:294:H3YWTDSX5:4:1136:8061:32612/1	60	-
chr11	74097669	74097670	A00252:294:H3YWTDSX5:4:1109:13801:27743/1	60	+
chr11	74153277	74153278	A00252:294:H3YWTDSX5:4:1201:32931:24737	60	+
chr11	74156073	74156074	A00252:294:H3YWTDSX5:4:1141:18692:3521/1	60	+
chr11	74156074	74156075	A00252:294:H3YWTDSX5:4:1627:11342:26490/1	60	+
chr11	74185764	74185765	A00252:294:H3YWTDSX5:4:2468:2058:3396/1	60	-
chr11	74194319	74194320	A00252:294:H3YWTDSX5:4:2647:16459:8860	60	+
chr11	74228768	74228769	A00252:294:H3YWTDSX5:4:1130:29134:13714/1	60	+
chr11	74810444	74810445	A00252:294:H3YWTDSX5:4:1106:4101:22529	60	-
chr11	74964720	74964721	A00252:294:H3YWTDSX5:4:2223:3161:11631	60	+
chr11	75179640	75179641	A00252:294:H3YWTDSX5:4:2351:29984:19163/1	60	+
chr11	75983623	75983624	A00252:294:H3YWTDSX5:4:1119:31060:5118/1	60	-
chr11	76528497	76528498	A00252:294:H3YWTDSX5:4:1455:32235:34554	60	-
chr11	77305954	77305955	A00252:294:H3YWTDSX5:4:2504:31901:32221	60	+
chr11	77711899	77711900	A00252:294:H3YWTDSX5:4:1125:31928:32925/1	60	-
chr11	77806474	77806475	A00252:294:H3YWTDSX5:4:1237:26973:35399/1	60	+
chr11	78459764	78459765	A00252:294:H3YWTDSX5:4:1101:11767:10160/1	60	+
chr11	78498569	78498570	A00252:294:H3YWTDSX5:4:1113:18430:21230/1	60	-
chr11	78530115	78530116	A00252:294:H3YWTDSX5:4:1101:4933:22028/1	60	+
chr11	78566202	78566203	A00252:294:H3YWTDSX5:4:1110:30716:20149/1	60	+
chr11	79347870	79347871	A00252:294:H3YWTDSX5:4:1251:14064:13103/1	60	+
chr11	83174714	83174715	A00252:294:H3YWTDSX5:4:1677:29197:2738/1	60	-
chr11	83174715	83174716	A00252:294:H3YWTDSX5:4:1253:31720:31219	60	-
chr11	85098171	85098172	A00252:294:H3YWTDSX5:4:1305:14696:25285/1	60	-
chr11	85747226	85747227	A00252:294:H3YWTDSX5:4:2121:31476:6590/1	60	-
chr11	86770267	86770268	A00252:294:H3YWTDSX5:4:2649:27407:24032/1	60	+
chr11	87101264	87101265	A00252:294:H3YWTDSX5:4:1352:15926:35712	60	-
chr11	87312845	87312846	A00252:294:H3YWTDSX5:4:2343:8775:31626	60	-
chr11	89024013	89024014	A00252:294:H3YWTDSX5:4:2208:6334:29246/1	60	+
chr11	90511753	90511754	A00252:294:H3YWTDSX5:4:1431:4860:21934	60	+
chr11	94482776	94482777	A00252:294:H3YWTDSX5:4:2456:29975:5055/1	60	-
chr11	94629318	94629319	A00252:294:H3YWTDSX5:4:2453:22833:32643	60	-
chr11	97705777	97705778	A00252:294:H3YWTDSX5:4:1209:30337:14387/1	60	+
chr11	100465525	100465526	A00252:294:H3YWTDSX5:4:1106:30092:29810/1	60	+
chr11	103066022	103066023	A00252:294:H3YWTDSX5:4:1111:31467:22451/1	60	+
chr11	104296925	104296926	A00252:294:H3YWTDSX5:4:1564:17915:12665/1	60	-
chr11	106016548	106016549	A00252:294:H3YWTDSX5:4:1167:1931:17738/1	60	+
chr11	106589210	106589211	A00252:294:H3YWTDSX5:4:2613:13440:17597	60	-
chr11	107425457	107425458	A00252:294:H3YWTDSX5:4:1168:30156:3020/1	60	-
chr11	107575734	107575735	A00252:294:H3YWTDSX5:4:1437:20311:15655/1	60	-
chr11	108325599	108325600	A00252:294:H3YWTDSX5:4:1124:1018:2159/1	60	-
chr11	108689085	108689086	A00252:294:H3YWTDSX5:4:1154:9453:21590	60	+
chr11	108727149	108727150	A00252:294:H3YWTDSX5:4:1113:28393:19006/1	60	+
chr11	110257202	110257203	A00252:294:H3YWTDSX5:4:1167:14769:24878/1	60	+
chr11	111620270	111620271	A00252:294:H3YWTDSX5:4:1124:30282:18333/1	60	-
chr11	111692272	111692273	A00252:294:H3YWTDSX5:4:1226:19913:19445	60	+
chr11	111750352	111750353	A00252:294:H3YWTDSX5:4:1173:29930:31031/1	60	+
chr11	111790287	111790288	A00252:294:H3YWTDSX5:4:1456:9417:36746	60	-
chr11	116957655	116957656	A00252:294:H3YWTDSX5:4:1116:23502:20337/1	60	-
chr11	117034525	117034526	A00252:294:H3YWTDSX5:4:1102:23647:8124/1	60	+
chr11	117044610	117044611	A00252:294:H3YWTDSX5:4:2656:3794:6339	60	-
chr11	117071632	117071633	A00252:294:H3YWTDSX5:4:1527:6216:11600/1	60	-
chr11	117244269	117244270	A00252:294:H3YWTDSX5:4:1105:29767:4914/1	60	+
chr11	118392226	118392227	A00252:294:H3YWTDSX5:4:1109:9579:14325	60	+
chr11	118447686	118447687	A00252:294:H3YWTDSX5:4:1114:25690:31234/1	60	+
chr11	118456047	118456048	A00252:294:H3YWTDSX5:4:1149:8449:30342	60	-
chr11	118470240	118470241	A00252:294:H3YWTDSX5:4:1110:2474:24158/1	60	+
chr11	118480241	118480242	A00252:294:H3YWTDSX5:4:1136:30101:1360	60	-
chr11	118493944	118493945	A00252:294:H3YWTDSX5:4:1678:10474:30154	60	+
chr11	118578518	118578519	A00252:294:H3YWTDSX5:4:1578:30490:24580	60	-
chr11	118578519	118578520	A00252:294:H3YWTDSX5:4:2640:25690:20995/1	60	-
chr11	118579195	118579196	A00252:294:H3YWTDSX5:4:1102:30101:3834	60	-
chr11	118759957	118759958	A00252:294:H3YWTDSX5:4:1113:19162:32236/1	60	+
chr11	118759959	118759960	A00252:294:H3YWTDSX5:4:2412:13693:22889	60	+
chr11	119071488	119071489	A00252:294:H3YWTDSX5:4:2650:17698:15577/1	60	+
chr11	119255347	119255348	A00252:294:H3YWTDSX5:4:1518:2130:27915/1	60	-
chr11	119255348	119255349	A00252:294:H3YWTDSX5:4:2606:14705:22701/1	60	-
chr11	119255349	119255350	A00252:294:H3YWTDSX5:4:1210:19379:26663/1	60	-
chr11	121531233	121531234	A00252:294:H3YWTDSX5:4:1349:15546:6965/1	60	-
chr11	122809735	122809736	A00252:294:H3YWTDSX5:4:1107:23592:11193/1	60	+
chr11	123996472	123996473	A00252:294:H3YWTDSX5:4:2612:10854:26396	60	+
chr11	124975831	124975832	A00252:294:H3YWTDSX5:4:1109:13069:2425/1	60	-
chr11	125011664	125011665	A00252:294:H3YWTDSX5:4:1102:16116:17284/1	60	-
chr11	125806445	125806446	A00252:294:H3YWTDSX5:4:1220:27272:22827	60	+
chr11	126370000	126370001	A00252:294:H3YWTDSX5:4:1312:20907:11209	60	+
chr11	128114411	128114412	A00252:294:H3YWTDSX5:4:2329:14181:11678	60	-
chr11	128144786	128144787	A00252:294:H3YWTDSX5:4:2249:18792:15593/1	60	+
chr11	128444175	128444176	A00252:294:H3YWTDSX5:4:2645:9661:32221	60	-
chr11	128444176	128444177	A00252:294:H3YWTDSX5:4:1103:17481:1360	60	-
chr11	128460940	128460941	A00252:294:H3YWTDSX5:4:1108:30825:8437	60	-
chr11	128711220	128711221	A00252:294:H3YWTDSX5:4:1102:28330:31360/1	60	-
chr11	131951324	131951325	A00252:294:H3YWTDSX5:4:1109:27001:11397/1	60	-
chr11	131951326	131951327	A00252:294:H3YWTDSX5:4:1557:3884:2926/1	60	-
chr11	132784939	132784940	A00252:294:H3YWTDSX5:4:2152:11080:5869/1	60	-
chr11	134183771	134183772	A00252:294:H3YWTDSX5:4:1251:18719:19319/1	60	+
chr11	134189210	134189211	A00252:294:H3YWTDSX5:4:1120:12961:14512/1	60	+
chr11	134195374	134195375	A00252:294:H3YWTDSX5:4:1101:19397:1047/1	60	+
chr11	134195375	134195376	A00252:294:H3YWTDSX5:4:2645:6596:30733	60	+
chr11	134266389	134266390	A00252:294:H3YWTDSX5:4:2206:25500:10958	60	+
chr11	134266390	134266391	A00252:294:H3YWTDSX5:4:1674:2826:18975/1	60	+
chr12	323506	323507	A00252:294:H3YWTDSX5:4:1149:24126:9831/1	60	+
chr12	323507	323508	A00252:294:H3YWTDSX5:4:2434:25572:8046	60	+
chr12	383985	383986	A00252:294:H3YWTDSX5:4:1109:19524:25598/1	60	+
chr12	730172	730173	A00252:294:H3YWTDSX5:4:2413:10664:12195/1	60	-
chr12	755087	755088	A00252:294:H3YWTDSX5:4:1135:14091:24111	60	-
chr12	770843	770844	A00252:294:H3YWTDSX5:4:1107:21856:27508/1	60	+
chr12	779819	779820	A00252:294:H3YWTDSX5:4:2113:11306:21449	60	-
chr12	787442	787443	A00252:294:H3YWTDSX5:4:1244:16541:33270/1	60	-
chr12	797158	797159	A00252:294:H3YWTDSX5:4:2138:8684:31187	60	+
chr12	817359	817360	A00252:294:H3YWTDSX5:4:1119:9923:16110/1	60	+
chr12	1171107	1171108	A00252:294:H3YWTDSX5:4:1117:15311:13667/1	60	+
chr12	1187194	1187195	A00252:294:H3YWTDSX5:4:1152:14805:35806/1	60	+
chr12	1281918	1281919	A00252:294:H3YWTDSX5:4:1117:32262:13839/1	60	-
chr12	1698559	1698560	A00252:294:H3YWTDSX5:4:1111:12391:17315/1	60	+
chr12	1738207	1738208	A00252:294:H3YWTDSX5:4:2420:31060:23469/1	60	-
chr12	1752318	1752319	A00252:294:H3YWTDSX5:4:1407:29315:17002	60	-
chr12	1767304	1767305	A00252:294:H3YWTDSX5:4:2163:9860:30436	60	-
chr12	1782446	1782447	A00252:294:H3YWTDSX5:4:1651:4987:23938	60	-
chr12	2806633	2806634	A00252:294:H3YWTDSX5:4:2477:18801:14137	60	+
chr12	2806635	2806636	A00252:294:H3YWTDSX5:4:2151:29279:9831	60	+
chr12	2898587	2898588	A00252:294:H3YWTDSX5:4:1121:7572:24533	60	-
chr12	2907263	2907264	A00252:294:H3YWTDSX5:4:1225:29469:9157/1	60	-
chr12	3023622	3023623	A00252:294:H3YWTDSX5:4:1439:14127:17378/1	60	-
chr12	3821066	3821067	A00252:294:H3YWTDSX5:4:1555:11749:15421	60	-
chr12	3871012	3871013	A00252:294:H3YWTDSX5:4:1265:28736:13463	60	+
chr12	6506049	6506050	A00252:294:H3YWTDSX5:4:1106:7003:25300/1	60	+
chr12	6508525	6508526	A00252:294:H3YWTDSX5:4:1511:13693:26490/1	60	+
chr12	6517807	6517808	A00252:294:H3YWTDSX5:4:1107:9462:28307/1	60	+
chr12	6521749	6521750	A00252:294:H3YWTDSX5:4:1173:28049:34663/1	60	+
chr12	6565806	6565807	A00252:294:H3YWTDSX5:4:2263:7600:30405/1	60	-
chr12	6579139	6579140	A00252:294:H3YWTDSX5:4:2217:30789:20275	60	-
chr12	6583055	6583056	A00252:294:H3YWTDSX5:4:2210:14895:21183	60	+
chr12	6585426	6585427	A00252:294:H3YWTDSX5:4:2432:30029:18991/1	60	-
chr12	6666529	6666530	A00252:294:H3YWTDSX5:4:1519:23836:7357/1	60	-
chr12	6675188	6675189	A00252:294:H3YWTDSX5:4:1160:18900:23766/1	60	-
chr12	6755425	6755426	A00252:294:H3YWTDSX5:4:1534:17770:26193	60	+
chr12	6805867	6805868	A00252:294:H3YWTDSX5:4:1214:23411:31015	60	-
chr12	6807397	6807398	A00252:294:H3YWTDSX5:4:1111:12726:36307/1	60	+
chr12	6808142	6808143	A00252:294:H3YWTDSX5:4:1211:11632:8328	60	-
chr12	6933106	6933107	A00252:294:H3YWTDSX5:4:2573:17942:28682/1	60	-
chr12	6933554	6933555	A00252:294:H3YWTDSX5:4:1410:21884:20948	60	+
chr12	6986456	6986457	A00252:294:H3YWTDSX5:4:2654:13711:30843	60	-
chr12	6997663	6997664	A00252:294:H3YWTDSX5:4:1115:24487:13620/1	60	+
chr12	7006221	7006222	A00252:294:H3YWTDSX5:4:1352:11207:17926/1	60	+
chr12	7006520	7006521	A00252:294:H3YWTDSX5:4:1374:20437:22013	60	-
chr12	7203989	7203990	A00252:294:H3YWTDSX5:4:1212:17418:20729/1	60	+
chr12	7506389	7506390	A00252:294:H3YWTDSX5:4:1567:5674:24126/1	60	-
chr12	7984161	7984162	A00252:294:H3YWTDSX5:4:2160:18502:4351	60	-
chr12	8708951	8708952	A00252:294:H3YWTDSX5:4:2626:13169:24205/1	60	-
chr12	8713464	8713465	A00252:294:H3YWTDSX5:4:1461:22634:15702	60	+
chr12	8777745	8777746	A00252:294:H3YWTDSX5:4:1108:11541:6230/1	60	+
chr12	8777746	8777747	A00252:294:H3YWTDSX5:4:2647:15329:3239	60	+
chr12	9594910	9594911	A00252:294:H3YWTDSX5:4:1510:2157:9643	60	-
chr12	9594912	9594913	A00252:294:H3YWTDSX5:4:2124:31358:20823/1	60	-
chr12	9656297	9656298	A00252:294:H3YWTDSX5:4:2364:11650:10582	60	-
chr12	10527672	10527673	A00252:294:H3YWTDSX5:4:1130:30454:3850	60	+
chr12	11700500	11700501	A00252:294:H3YWTDSX5:4:2134:14624:27038/1	60	-
chr12	12054484	12054485	A00252:294:H3YWTDSX5:4:1277:20763:30185/1	60	-
chr12	12531846	12531847	A00252:294:H3YWTDSX5:4:1109:25798:2926/1	60	-
chr12	12532246	12532247	A00252:294:H3YWTDSX5:4:1103:24505:33661/1	60	+
chr12	12545812	12545813	A00252:294:H3YWTDSX5:4:1123:12698:28714	60	+
chr12	13128151	13128152	A00252:294:H3YWTDSX5:4:2220:3676:19507	60	+
chr12	14375019	14375020	A00252:294:H3YWTDSX5:4:1307:8784:17957	60	-
chr12	14499896	14499897	A00252:294:H3YWTDSX5:4:1342:16143:31829	60	-
chr12	14756594	14756595	A00252:294:H3YWTDSX5:4:1106:24957:12837/1	60	+
chr12	14756595	14756596	A00252:294:H3YWTDSX5:4:2315:6858:9893	60	+
chr12	14765963	14765964	A00252:294:H3YWTDSX5:4:1109:6931:21856/1	60	-
chr12	14911389	14911390	A00252:294:H3YWTDSX5:4:1306:11532:27226/1	60	+
chr12	14931887	14931888	A00252:294:H3YWTDSX5:4:1264:23954:4617	60	-
chr12	15914796	15914797	A00252:294:H3YWTDSX5:4:2571:31882:29309/1	60	+
chr12	16293117	16293118	A00252:294:H3YWTDSX5:4:1113:10972:23907/1	60	+
chr12	18222266	18222267	A00252:294:H3YWTDSX5:4:2241:2727:13823	60	-
chr12	18831311	18831312	A00252:294:H3YWTDSX5:4:1107:29532:20572/1	60	+
chr12	19160291	19160292	A00252:294:H3YWTDSX5:4:1132:13006:25801/1	60	+
chr12	21658255	21658256	A00252:294:H3YWTDSX5:4:2443:26142:11694	60	+
chr12	21712445	21712446	A00252:294:H3YWTDSX5:4:1120:18213:36824/1	60	+
chr12	22517068	22517069	A00252:294:H3YWTDSX5:4:1101:23945:4100/1	60	-
chr12	22646840	22646841	A00252:294:H3YWTDSX5:4:1212:8440:15765	60	-
chr12	22680383	22680384	A00252:294:H3YWTDSX5:4:1164:25672:13354/1	60	+
chr12	24633191	24633192	A00252:294:H3YWTDSX5:4:2502:18927:1047	60	-
chr12	24813155	24813156	A00252:294:H3YWTDSX5:4:1103:6686:31892/1	60	-
chr12	25217653	25217654	A00252:294:H3YWTDSX5:4:1370:17146:10238/1	60	+
chr12	26702426	26702427	A00252:294:H3YWTDSX5:4:1245:20274:33098/1	60	+
chr12	26904840	26904841	A00252:294:H3YWTDSX5:4:2150:29595:36526/1	60	-
chr12	26904842	26904843	A00252:294:H3YWTDSX5:4:1122:11523:19633/1	60	-
chr12	26925116	26925117	A00252:294:H3YWTDSX5:4:1235:32362:24126	60	-
chr12	27576027	27576028	A00252:294:H3YWTDSX5:4:2150:25509:35023	60	+
chr12	27788579	27788580	A00252:294:H3YWTDSX5:4:2475:3441:33066/1	60	+
chr12	28301995	28301996	A00252:294:H3YWTDSX5:4:1143:31485:15311/1	60	+
chr12	28819743	28819744	A00252:294:H3YWTDSX5:4:2417:26919:1861	60	+
chr12	28840140	28840141	A00252:294:H3YWTDSX5:4:2625:18819:34585/1	60	+
chr12	29219204	29219205	A00252:294:H3YWTDSX5:4:1229:32072:13260	60	-
chr12	29219205	29219206	A00252:294:H3YWTDSX5:4:1143:23854:31939	60	-
chr12	29351092	29351093	A00252:294:H3YWTDSX5:4:1310:30752:19022	60	-
chr12	30648184	30648185	A00252:294:H3YWTDSX5:4:1131:25355:19163/1	60	-
chr12	30720604	30720605	A00252:294:H3YWTDSX5:4:1104:29966:25081/1	60	-
chr12	33303560	33303561	A00252:294:H3YWTDSX5:4:1239:19578:23531	60	-
chr12	35261313	35261314	A00252:294:H3YWTDSX5:4:2650:30924:6543	60	-
chr12	39893376	39893377	A00252:294:H3YWTDSX5:4:2615:5493:13479	60	+
chr12	42271615	42271616	A00252:294:H3YWTDSX5:4:2676:1181:11772/1	60	+
chr12	42392771	42392772	A00252:294:H3YWTDSX5:4:1639:3459:30780	60	+
chr12	42653851	42653852	A00252:294:H3YWTDSX5:4:2666:13557:34303/1	60	+
chr12	45232294	45232295	A00252:294:H3YWTDSX5:4:1370:2465:28119/1	60	-
chr12	45742296	45742297	A00252:294:H3YWTDSX5:4:1202:16676:19695/1	60	-
chr12	45780566	45780567	A00252:294:H3YWTDSX5:4:2151:12445:4445	60	-
chr12	45806512	45806513	A00252:294:H3YWTDSX5:4:1161:11171:29888/1	60	-
chr12	45822026	45822027	A00252:294:H3YWTDSX5:4:1235:23511:10802/1	60	+
chr12	45845781	45845782	A00252:294:H3YWTDSX5:4:1107:20202:2848/1	60	+
chr12	45845782	45845783	A00252:294:H3YWTDSX5:4:2459:16333:7012	60	+
chr12	45846335	45846336	A00252:294:H3YWTDSX5:4:1117:7826:7467/1	60	+
chr12	46484353	46484354	A00252:294:H3YWTDSX5:4:1135:27462:34084/1	60	+
chr12	46572917	46572918	A00252:294:H3YWTDSX5:4:1512:11966:30420	60	+
chr12	47508569	47508570	A00252:294:H3YWTDSX5:4:2451:12698:24048	60	+
chr12	47681166	47681167	A00252:294:H3YWTDSX5:4:1342:13268:31454	60	+
chr12	47688771	47688772	A00252:294:H3YWTDSX5:4:2651:32705:21402	60	-
chr12	48099596	48099597	A00252:294:H3YWTDSX5:4:1248:21947:13322/1	60	-
chr12	48675415	48675416	A00252:294:H3YWTDSX5:4:1446:22309:7185/1	60	+
chr12	48678750	48678751	A00252:294:H3YWTDSX5:4:1108:25762:20838/1	60	+
chr12	48678752	48678753	A00252:294:H3YWTDSX5:4:2368:18719:19695/1	60	+
chr12	48699613	48699614	A00252:294:H3YWTDSX5:4:1104:11605:24377/1	60	+
chr12	48702839	48702840	A00252:294:H3YWTDSX5:4:1243:8097:8343/1	60	+
chr12	48933305	48933306	A00252:294:H3YWTDSX5:4:1101:25211:5259	60	+
chr12	48953281	48953282	A00252:294:H3YWTDSX5:4:2216:8061:11819/1	60	+
chr12	49184674	49184675	A00252:294:H3YWTDSX5:4:1112:20211:10598/1	60	+
chr12	49381620	49381621	A00252:294:H3YWTDSX5:4:1108:23285:3302/1	60	+
chr12	49430684	49430685	A00252:294:H3YWTDSX5:4:1570:3947:29121/1	60	+
chr12	49459373	49459374	A00252:294:H3YWTDSX5:4:1112:32823:21699/1	60	+
chr12	49472389	49472390	A00252:294:H3YWTDSX5:4:1153:26738:18521/1	60	+
chr12	49474045	49474046	A00252:294:H3YWTDSX5:4:2311:22019:30420/1	60	-
chr12	49496539	49496540	A00252:294:H3YWTDSX5:4:1324:20790:30671	60	-
chr12	49496540	49496541	A00252:294:H3YWTDSX5:4:1408:21866:35790/1	60	-
chr12	49691843	49691844	A00252:294:H3YWTDSX5:4:2222:24243:25473	60	-
chr12	49696595	49696596	A00252:294:H3YWTDSX5:4:2131:12798:16830	60	+
chr12	49745705	49745706	A00252:294:H3YWTDSX5:4:1122:12183:15452/1	60	-
chr12	49750115	49750116	A00252:294:H3YWTDSX5:4:2645:31033:36010	60	-
chr12	49750116	49750117	A00252:294:H3YWTDSX5:4:1441:18539:25332	60	-
chr12	49813373	49813374	A00252:294:H3YWTDSX5:4:1551:28583:31548/1	60	-
chr12	49813450	49813451	A00252:294:H3YWTDSX5:4:2151:26747:10708	60	-
chr12	49813452	49813453	A00252:294:H3YWTDSX5:4:1144:21233:21292	60	-
chr12	49991052	49991053	A00252:294:H3YWTDSX5:4:2320:14109:2691	60	+
chr12	50140972	50140973	A00252:294:H3YWTDSX5:4:1133:6750:26083/1	60	-
chr12	50196910	50196911	A00252:294:H3YWTDSX5:4:1258:6126:23469/1	60	-
chr12	50478337	50478338	A00252:294:H3YWTDSX5:4:2647:5638:8093	60	-
chr12	50478338	50478339	A00252:294:H3YWTDSX5:4:1501:20383:22764	60	-
chr12	50673235	50673236	A00252:294:H3YWTDSX5:4:1119:19877:18693/1	60	+
chr12	51112603	51112604	A00252:294:H3YWTDSX5:4:1457:23077:26334	60	-
chr12	51236227	51236228	A00252:294:H3YWTDSX5:4:1667:22860:28620	60	+
chr12	51385591	51385592	A00252:294:H3YWTDSX5:4:1221:30590:21339/1	60	-
chr12	51614519	51614520	A00252:294:H3YWTDSX5:4:1106:30047:6590/1	60	-
chr12	51640133	51640134	A00252:294:H3YWTDSX5:4:2520:5918:7420/1	60	-
chr12	51703307	51703308	A00252:294:H3YWTDSX5:4:1623:7220:27899/1	60	-
chr12	52414582	52414583	A00252:294:H3YWTDSX5:4:1364:14624:5243	60	+
chr12	52625479	52625480	A00252:294:H3YWTDSX5:4:1143:20103:22341	60	+
chr12	52638554	52638555	A00252:294:H3YWTDSX5:4:1166:21766:32863/1	60	-
chr12	53022066	53022067	A00252:294:H3YWTDSX5:4:1239:11731:27383/1	60	-
chr12	53078323	53078324	A00252:294:H3YWTDSX5:4:2658:28239:23187/1	60	-
chr12	53132925	53132926	A00252:294:H3YWTDSX5:4:2262:26295:4131	60	+
chr12	53283817	53283818	A00252:294:H3YWTDSX5:4:1605:25771:12430/1	60	+
chr12	53299336	53299337	A00252:294:H3YWTDSX5:4:2110:18846:3756/1	60	-
chr12	53388543	53388544	A00252:294:H3YWTDSX5:4:1111:27444:31172/1	60	-
chr12	53461320	53461321	A00252:294:H3YWTDSX5:4:2104:27145:15812	60	+
chr12	53604118	53604119	A00252:294:H3YWTDSX5:4:1120:17327:12618	60	-
chr12	53615910	53615911	A00252:294:H3YWTDSX5:4:2353:17562:15562	60	+
chr12	54270759	54270760	A00252:294:H3YWTDSX5:4:1107:23755:15922/1	60	-
chr12	54286424	54286425	A00252:294:H3YWTDSX5:4:2349:29306:28729/1	60	+
chr12	54335283	54335284	A00252:294:H3YWTDSX5:4:1110:24234:21261/1	60	+
chr12	54463665	54463666	A00252:294:H3YWTDSX5:4:1137:27896:16297/1	60	+
chr12	54503491	54503492	A00252:294:H3YWTDSX5:4:1140:32768:18693/1	60	+
chr12	54526810	54526811	A00252:294:H3YWTDSX5:4:2658:11234:21637/1	60	-
chr12	55794274	55794275	A00252:294:H3YWTDSX5:4:1211:20943:19758/1	60	+
chr12	56250651	56250652	A00252:294:H3YWTDSX5:4:1103:10583:2159/1	60	+
chr12	56276556	56276557	A00252:294:H3YWTDSX5:4:1176:23240:28244/1	60	+
chr12	56287591	56287592	A00252:294:H3YWTDSX5:4:1451:31259:8469	60	+
chr12	56424526	56424527	A00252:294:H3YWTDSX5:4:1152:5810:35133/1	60	+
chr12	56684888	56684889	A00252:294:H3YWTDSX5:4:1103:4517:20619/1	60	+
chr12	56684889	56684890	A00252:294:H3YWTDSX5:4:1307:14163:30123/1	60	+
chr12	56684890	56684891	A00252:294:H3YWTDSX5:4:2562:2148:32205/1	60	+
chr12	57298210	57298211	A00252:294:H3YWTDSX5:4:1108:22715:11678/1	60	+
chr12	57298212	57298213	A00252:294:H3YWTDSX5:4:2443:22055:15796	60	+
chr12	57301280	57301281	A00252:294:H3YWTDSX5:4:2262:25988:18067	60	-
chr12	57301281	57301282	A00252:294:H3YWTDSX5:4:1101:32289:33552	60	-
chr12	57301643	57301644	A00252:294:H3YWTDSX5:4:2432:18918:30906	60	+
chr12	57351140	57351141	A00252:294:H3YWTDSX5:4:1515:19307:12289	60	-
chr12	57389888	57389889	A00252:294:H3YWTDSX5:4:2113:25825:32941/1	60	-
chr12	57501684	57501685	A00252:294:H3YWTDSX5:4:2543:8169:2895	60	-
chr12	57531305	57531306	A00252:294:H3YWTDSX5:4:1355:14398:25394/1	60	+
chr12	58145322	58145323	A00252:294:H3YWTDSX5:4:1345:18656:5274	60	-
chr12	60262538	60262539	A00252:294:H3YWTDSX5:4:1335:31295:13542	60	+
chr12	60328150	60328151	A00252:294:H3YWTDSX5:4:1103:23005:29089/1	60	+
chr12	62310205	62310206	A00252:294:H3YWTDSX5:4:1336:22028:24142/1	60	+
chr12	62326611	62326612	A00252:294:H3YWTDSX5:4:1124:19343:18176	60	-
chr12	62327918	62327919	A00252:294:H3YWTDSX5:4:2424:21956:23672	60	+
chr12	62352169	62352170	A00252:294:H3YWTDSX5:4:1106:26503:18176/1	60	-
chr12	62358857	62358858	A00252:294:H3YWTDSX5:4:1663:6198:9001/1	60	+
chr12	62408338	62408339	A00252:294:H3YWTDSX5:4:2655:15103:23954	60	+
chr12	62537815	62537816	A00252:294:H3YWTDSX5:4:1146:8160:35665/1	60	-
chr12	62560126	62560127	A00252:294:H3YWTDSX5:4:1264:22155:14184/1	60	+
chr12	62590652	62590653	A00252:294:H3YWTDSX5:4:1272:13566:5916/1	60	-
chr12	63865305	63865306	A00252:294:H3YWTDSX5:4:2154:21658:8594	60	-
chr12	64413399	64413400	A00252:294:H3YWTDSX5:4:2316:31503:14873	60	+
chr12	65182330	65182331	A00252:294:H3YWTDSX5:4:1152:19072:8656	60	-
chr12	65241413	65241414	A00252:294:H3YWTDSX5:4:2368:26006:28275	60	-
chr12	66636279	66636280	A00252:294:H3YWTDSX5:4:1349:14353:6120/1	60	-
chr12	67299446	67299447	A00252:294:H3YWTDSX5:4:1376:26865:21778	60	-
chr12	68490954	68490955	A00252:294:H3YWTDSX5:4:1475:9146:37027/1	60	+
chr12	69597664	69597665	A00252:294:H3YWTDSX5:4:1511:28248:18662	60	+
chr12	70278346	70278347	A00252:294:H3YWTDSX5:4:1108:4698:12915/1	60	+
chr12	70511914	70511915	A00252:294:H3YWTDSX5:4:1137:17128:20322/1	60	+
chr12	76408517	76408518	A00252:294:H3YWTDSX5:4:1103:14470:1063/1	60	+
chr12	76571189	76571190	A00252:294:H3YWTDSX5:4:2442:27136:25285	60	-
chr12	76644026	76644027	A00252:294:H3YWTDSX5:4:1205:8287:16125/1	60	-
chr12	76915204	76915205	A00252:294:H3YWTDSX5:4:2169:26811:16986	60	-
chr12	79080083	79080084	A00252:294:H3YWTDSX5:4:1104:5990:15875/1	60	+
chr12	79201831	79201832	A00252:294:H3YWTDSX5:4:1454:17680:15013	60	-
chr12	79388804	79388805	A00252:294:H3YWTDSX5:4:1120:18584:2957/1	60	+
chr12	79388805	79388806	A00252:294:H3YWTDSX5:4:1108:32434:34178/1	60	+
chr12	79388809	79388810	A00252:294:H3YWTDSX5:4:2606:15655:6308	60	+
chr12	79791363	79791364	A00252:294:H3YWTDSX5:4:1105:18195:23985/1	60	+
chr12	79977433	79977434	A00252:294:H3YWTDSX5:4:1407:15971:9706	60	+
chr12	80403117	80403118	A00252:294:H3YWTDSX5:4:1440:17427:16172	60	+
chr12	81514645	81514646	A00252:294:H3YWTDSX5:4:2505:9896:19664	60	+
chr12	82621247	82621248	A00252:294:H3YWTDSX5:4:2436:4679:3646	60	+
chr12	85197331	85197332	A00252:294:H3YWTDSX5:4:2233:6569:33004/1	60	+
chr12	86395738	86395739	A00252:294:H3YWTDSX5:4:1447:15926:16297	60	-
chr12	88092831	88092832	A00252:294:H3YWTDSX5:4:1115:24397:8923	60	-
chr12	89085648	89085649	A00252:294:H3YWTDSX5:4:1436:27579:22608/1	60	-
chr12	89974840	89974841	A00252:294:H3YWTDSX5:4:2405:12138:30686/1	60	-
chr12	91922928	91922929	A00252:294:H3YWTDSX5:4:1107:16794:24189/1	60	-
chr12	92849010	92849011	A00252:294:H3YWTDSX5:4:1141:32922:22404/1	60	+
chr12	92864092	92864093	A00252:294:H3YWTDSX5:4:2206:23014:7373	60	-
chr12	92923111	92923112	A00252:294:H3YWTDSX5:4:1127:28393:23077/1	60	-
chr12	94877237	94877238	A00252:294:H3YWTDSX5:4:1648:11315:5087/1	60	-
chr12	96303168	96303169	A00252:294:H3YWTDSX5:4:1153:10420:10895/1	60	+
chr12	96330009	96330010	A00252:294:H3YWTDSX5:4:1110:24162:5196/1	60	+
chr12	96330010	96330011	A00252:294:H3YWTDSX5:4:1537:18295:28009	60	+
chr12	96386220	96386221	A00252:294:H3YWTDSX5:4:2350:14443:11663	60	-
chr12	100108555	100108556	A00252:294:H3YWTDSX5:4:1125:4182:25708/1	60	+
chr12	100273514	100273515	A00252:294:H3YWTDSX5:4:1349:5810:12837/1	60	-
chr12	101777063	101777064	A00252:294:H3YWTDSX5:4:1109:27986:1454/1	60	+
chr12	101813912	101813913	A00252:294:H3YWTDSX5:4:1345:18810:13338	60	-
chr12	102109398	102109399	A00252:294:H3YWTDSX5:4:1244:28592:23954	60	-
chr12	104119631	104119632	A00252:294:H3YWTDSX5:4:1171:32325:1110/1	60	+
chr12	105003266	105003267	A00252:294:H3YWTDSX5:4:2421:30870:36072	60	-
chr12	105126074	105126075	A00252:294:H3YWTDSX5:4:1378:5213:11303	60	-
chr12	105149522	105149523	A00252:294:H3YWTDSX5:4:2607:6352:34131	60	-
chr12	105159613	105159614	A00252:294:H3YWTDSX5:4:1133:5801:12759	60	+
chr12	106407525	106407526	A00252:294:H3YWTDSX5:4:2204:25120:4257	60	+
chr12	106451480	106451481	A00252:294:H3YWTDSX5:4:2175:13069:28855/1	60	+
chr12	109388970	109388971	A00252:294:H3YWTDSX5:4:1267:32136:5666/1	60	-
chr12	110214458	110214459	A00252:294:H3YWTDSX5:4:1101:18367:11162/1	60	+
chr12	110214459	110214460	A00252:294:H3YWTDSX5:4:2647:18358:12837	60	+
chr12	110214491	110214492	A00252:294:H3YWTDSX5:4:2647:21847:11146	60	+
chr12	110214492	110214493	A00252:294:H3YWTDSX5:4:1117:10031:17206	60	+
chr12	110218279	110218280	A00252:294:H3YWTDSX5:4:1317:26006:7921/1	60	+
chr12	110302041	110302042	A00252:294:H3YWTDSX5:4:1102:29161:33583/1	60	+
chr12	110302043	110302044	A00252:294:H3YWTDSX5:4:2151:20283:3959	60	+
chr12	110317995	110317996	A00252:294:H3YWTDSX5:4:1107:30228:5525/1	60	-
chr12	110922017	110922018	A00252:294:H3YWTDSX5:4:2658:4264:22623/1	60	-
chr12	111479767	111479768	A00252:294:H3YWTDSX5:4:1124:18430:6292/1	60	+
chr12	111544173	111544174	A00252:294:H3YWTDSX5:4:1152:21341:5008/1	60	+
chr12	112041180	112041181	A00252:294:H3YWTDSX5:4:1324:6786:18223/1	60	-
chr12	112043868	112043869	A00252:294:H3YWTDSX5:4:1523:11849:5791	60	-
chr12	112087190	112087191	A00252:294:H3YWTDSX5:4:1244:29161:21590/1	60	-
chr12	112245682	112245683	A00252:294:H3YWTDSX5:4:1278:11731:3364	60	-
chr12	112460662	112460663	A00252:294:H3YWTDSX5:4:1154:31439:4147/1	60	+
chr12	112646239	112646240	A00252:294:H3YWTDSX5:4:1128:23484:25003/1	60	+
chr12	116019759	116019760	A00252:294:H3YWTDSX5:4:1138:19895:1689	60	-
chr12	116053109	116053110	A00252:294:H3YWTDSX5:4:1134:25635:10504/1	60	+
chr12	116094185	116094186	A00252:294:H3YWTDSX5:4:2534:28999:18396	60	-
chr12	116193643	116193644	A00252:294:H3YWTDSX5:4:1626:25916:35509/1	60	+
chr12	116953227	116953228	A00252:294:H3YWTDSX5:4:2151:24198:16752/1	60	-
chr12	117268424	117268425	A00252:294:H3YWTDSX5:4:1577:1913:36338/1	60	+
chr12	117866640	117866641	A00252:294:H3YWTDSX5:4:2609:29668:27571/1	60	+
chr12	118183989	118183990	A00252:294:H3YWTDSX5:4:1436:15239:34554/1	60	-
chr12	118202586	118202587	A00252:294:H3YWTDSX5:4:1443:19759:19680	60	+
chr12	119736207	119736208	A00252:294:H3YWTDSX5:4:1122:18412:19727/1	60	+
chr12	119737590	119737591	A00252:294:H3YWTDSX5:4:1174:18078:23625/1	60	-
chr12	119775898	119775899	A00252:294:H3YWTDSX5:4:1108:5990:23422/1	60	+
chr12	119827115	119827116	A00252:294:H3YWTDSX5:4:2169:9905:31109/1	60	+
chr12	119872342	119872343	A00252:294:H3YWTDSX5:4:1437:10529:20259/1	60	+
chr12	120009737	120009738	A00252:294:H3YWTDSX5:4:1148:11433:12117	60	+
chr12	120048602	120048603	A00252:294:H3YWTDSX5:4:2330:15221:8813/1	60	+
chr12	120048603	120048604	A00252:294:H3YWTDSX5:4:2151:18801:5462	60	+
chr12	120101870	120101871	A00252:294:H3YWTDSX5:4:2647:10764:5822/1	60	+
chr12	120101871	120101872	A00252:294:H3YWTDSX5:4:1101:17228:13792/1	60	+
chr12	120114862	120114863	A00252:294:H3YWTDSX5:4:1331:6171:28275/1	60	-
chr12	120164587	120164588	A00252:294:H3YWTDSX5:4:2115:2682:32784/1	60	-
chr12	120164588	120164589	A00252:294:H3YWTDSX5:4:1431:24388:5118/1	60	-
chr12	120171883	120171884	A00252:294:H3YWTDSX5:4:1104:2103:16783/1	60	-
chr12	120208234	120208235	A00252:294:H3YWTDSX5:4:2227:28339:6731	60	-
chr12	120777478	120777479	A00252:294:H3YWTDSX5:4:1110:11966:2613/1	60	+
chr12	120792913	120792914	A00252:294:H3YWTDSX5:4:1105:28185:36370/1	60	+
chr12	120816229	120816230	A00252:294:H3YWTDSX5:4:1102:29613:27665/1	60	+
chr12	120816230	120816231	A00252:294:H3YWTDSX5:4:1142:25256:24283	60	+
chr12	120870904	120870905	A00252:294:H3YWTDSX5:4:2616:9064:30217/1	60	+
chr12	120873469	120873470	A00252:294:H3YWTDSX5:4:2574:25102:10770/1	60	+
chr12	120873476	120873477	A00252:294:H3YWTDSX5:4:2246:21414:9204/1	60	+
chr12	120901421	120901422	A00252:294:H3YWTDSX5:4:2377:4779:37012	60	-
chr12	121179012	121179013	A00252:294:H3YWTDSX5:4:1112:12183:6214/1	60	+
chr12	121220101	121220102	A00252:294:H3YWTDSX5:4:1156:15474:8469/1	60	-
chr12	121326654	121326655	A00252:294:H3YWTDSX5:4:1149:25229:24392/1	60	+
chr12	121333672	121333673	A00252:294:H3YWTDSX5:4:2301:15176:6605	60	-
chr12	122310537	122310538	A00252:294:H3YWTDSX5:4:1120:25437:25504/1	60	+
chr12	122345350	122345351	A00252:294:H3YWTDSX5:4:2149:3658:14528	60	-
chr12	122345352	122345353	A00252:294:H3YWTDSX5:4:1129:24659:2362/1	60	-
chr12	122483987	122483988	A00252:294:H3YWTDSX5:4:1571:21603:4711/1	60	-
chr12	122498612	122498613	A00252:294:H3YWTDSX5:4:1102:8287:3912/1	60	+
chr12	122510513	122510514	A00252:294:H3YWTDSX5:4:1150:2564:11913	60	-
chr12	122512318	122512319	A00252:294:H3YWTDSX5:4:1106:16504:1423/1	60	+
chr12	122573907	122573908	A00252:294:H3YWTDSX5:4:1148:32009:34695/1	60	+
chr12	122573909	122573910	A00252:294:H3YWTDSX5:4:1625:3884:26788	60	+
chr12	122624135	122624136	A00252:294:H3YWTDSX5:4:1154:10827:35994/1	60	+
chr12	122881879	122881880	A00252:294:H3YWTDSX5:4:1453:7410:22498	60	-
chr12	122882678	122882679	A00252:294:H3YWTDSX5:4:1350:21278:8531	60	-
chr12	122882680	122882681	A00252:294:H3YWTDSX5:4:1107:23158:11068/1	60	-
chr12	122892268	122892269	A00252:294:H3YWTDSX5:4:1105:6334:27586/1	60	+
chr12	123164033	123164034	A00252:294:H3YWTDSX5:4:1621:11867:19476	60	+
chr12	123321295	123321296	A00252:294:H3YWTDSX5:4:1410:24587:21872	60	-
chr12	123324467	123324468	A00252:294:H3YWTDSX5:4:1311:22625:11271/1	60	+
chr12	123456873	123456874	A00252:294:H3YWTDSX5:4:2477:6840:10708/1	60	-
chr12	123503829	123503830	A00252:294:H3YWTDSX5:4:2631:23764:24298	60	+
chr12	123718847	123718848	A00252:294:H3YWTDSX5:4:2314:30120:26757	60	-
chr12	123986492	123986493	A00252:294:H3YWTDSX5:4:1102:16857:12900/1	60	+
chr12	123986493	123986494	A00252:294:H3YWTDSX5:4:1601:24343:8985/1	60	+
chr12	124408745	124408746	A00252:294:H3YWTDSX5:4:1149:17155:17049/1	60	-
chr12	124477327	124477328	A00252:294:H3YWTDSX5:4:1115:24777:34350/1	60	+
chr12	129324507	129324508	A00252:294:H3YWTDSX5:4:1104:22290:11318/1	60	-
chr12	131725035	131725036	A00252:294:H3YWTDSX5:4:2646:3206:16250/1	60	-
chr12	131725036	131725037	A00252:294:H3YWTDSX5:4:1207:19687:27978/1	60	-
chr12	131932117	131932118	A00252:294:H3YWTDSX5:4:1112:16034:30295/1	60	-
chr12	131968595	131968596	A00252:294:H3YWTDSX5:4:1309:17390:30013	60	+
chr12	131968597	131968598	A00252:294:H3YWTDSX5:4:2151:23665:9377	60	+
chr12	131970800	131970801	A00252:294:H3YWTDSX5:4:1102:12897:9079/1	60	+
chr12	131970801	131970802	A00252:294:H3YWTDSX5:4:1630:16758:18333	60	+
chr12	131973977	131973978	A00252:294:H3YWTDSX5:4:1636:5972:8860/1	60	+
chr12	132003086	132003087	A00252:294:H3YWTDSX5:4:1415:7898:35211/1	60	+
chr12	132043420	132043421	A00252:294:H3YWTDSX5:4:1138:9191:28432/1	60	+
chr12	132043422	132043423	A00252:294:H3YWTDSX5:4:2115:10746:34444/1	60	+
chr12	132064028	132064029	A00252:294:H3YWTDSX5:4:2147:25373:6825	60	-
chr12	132088279	132088280	A00252:294:H3YWTDSX5:4:1118:9399:16830	60	+
chr12	132097155	132097156	A00252:294:H3YWTDSX5:4:1606:14208:33238/1	60	+
chr12	132123713	132123714	A00252:294:H3YWTDSX5:4:1463:2338:6230/1	60	+
chr12	132648262	132648263	A00252:294:H3YWTDSX5:4:1571:3215:26162/1	60	-
chr12	132653203	132653204	A00252:294:H3YWTDSX5:4:1126:10845:18803	60	+
chr12	132653474	132653475	A00252:294:H3YWTDSX5:4:2151:26576:3646/1	60	-
chr12	132653476	132653477	A00252:294:H3YWTDSX5:4:1412:3405:22952/1	60	-
chr12	132655466	132655467	A00252:294:H3YWTDSX5:4:2540:31006:13573/1	60	-
chr12	132661317	132661318	A00252:294:H3YWTDSX5:4:2647:11903:3380/1	60	-
chr12	132661318	132661319	A00252:294:H3YWTDSX5:4:1266:9869:15201/1	60	-
chr12	132725254	132725255	A00252:294:H3YWTDSX5:4:1102:5963:28479/1	60	+
chr12	132779746	132779747	A00252:294:H3YWTDSX5:4:1102:4056:28494/1	60	-
chr12	132821544	132821545	A00252:294:H3YWTDSX5:4:2429:19895:19758	60	-
chr12	132821545	132821546	A00252:294:H3YWTDSX5:4:1154:17192:8249	60	-
chr13	19543561	19543562	A00252:294:H3YWTDSX5:4:2272:22770:2440/1	60	-
chr13	19729279	19729280	A00252:294:H3YWTDSX5:4:2155:32452:6245	60	+
chr13	19748004	19748005	A00252:294:H3YWTDSX5:4:2160:20121:3333/1	60	-
chr13	20011204	20011205	A00252:294:H3YWTDSX5:4:1155:1533:6496/1	60	-
chr13	20011209	20011210	A00252:294:H3YWTDSX5:4:1606:15637:6903/1	60	-
chr13	20034755	20034756	A00252:294:H3YWTDSX5:4:1216:7907:27899	60	-
chr13	21233515	21233516	A00252:294:H3YWTDSX5:4:1101:7835:9486/1	60	+
chr13	21233516	21233517	A00252:294:H3YWTDSX5:4:1221:10465:14325	60	+
chr13	21416348	21416349	A00252:294:H3YWTDSX5:4:1130:21423:18771/1	60	+
chr13	21474333	21474334	A00252:294:H3YWTDSX5:4:2538:21558:29935	60	+
chr13	21493849	21493850	A00252:294:H3YWTDSX5:4:1568:32380:27790/1	60	+
chr13	21515189	21515190	A00252:294:H3YWTDSX5:4:2528:12689:19429/1	60	-
chr13	21520971	21520972	A00252:294:H3YWTDSX5:4:1176:29451:36213/1	60	-
chr13	21537080	21537081	A00252:294:H3YWTDSX5:4:1110:12301:29121/1	60	+
chr13	25320799	25320800	A00252:294:H3YWTDSX5:4:2615:21477:26913	60	-
chr13	26875586	26875587	A00252:294:H3YWTDSX5:4:2327:16911:34538	60	-
chr13	27003087	27003088	A00252:294:H3YWTDSX5:4:2203:25762:1172	60	+
chr13	27332824	27332825	A00252:294:H3YWTDSX5:4:1608:24749:14700/1	60	+
chr13	27548685	27548686	A00252:294:H3YWTDSX5:4:1104:1443:12132/1	60	+
chr13	28112026	28112027	A00252:294:H3YWTDSX5:4:1340:16749:35352	60	+
chr13	28162627	28162628	A00252:294:H3YWTDSX5:4:1373:16577:4836/1	60	-
chr13	28220144	28220145	A00252:294:H3YWTDSX5:4:1115:31882:10332/1	60	-
chr13	28273382	28273383	A00252:294:H3YWTDSX5:4:2617:19560:14544/1	60	-
chr13	28737935	28737936	A00252:294:H3YWTDSX5:4:2174:23701:35524/1	60	-
chr13	29620177	29620178	A00252:294:H3YWTDSX5:4:1117:19831:33990/1	60	-
chr13	29813703	29813704	A00252:294:H3YWTDSX5:4:1114:27896:18396	60	+
chr13	30276145	30276146	A00252:294:H3YWTDSX5:4:1101:9435:30639/1	60	+
chr13	30276146	30276147	A00252:294:H3YWTDSX5:4:2647:31928:10254	60	+
chr13	30278599	30278600	A00252:294:H3YWTDSX5:4:1355:10041:4225/1	60	-
chr13	32388520	32388521	A00252:294:H3YWTDSX5:4:1326:30978:21261	60	+
chr13	32770783	32770784	A00252:294:H3YWTDSX5:4:1254:2311:22216/1	60	+
chr13	33726056	33726057	A00252:294:H3YWTDSX5:4:2552:13187:31563	60	-
chr13	33820159	33820160	A00252:294:H3YWTDSX5:4:2222:3115:2973/1	60	-
chr13	34995035	34995036	A00252:294:H3YWTDSX5:4:2315:27896:14951	60	-
chr13	34995036	34995037	A00252:294:H3YWTDSX5:4:1132:27561:7075	60	-
chr13	35097284	35097285	A00252:294:H3YWTDSX5:4:1154:1723:19695/1	60	-
chr13	35126628	35126629	A00252:294:H3YWTDSX5:4:1246:32398:20369/1	60	-
chr13	35433057	35433058	A00252:294:H3YWTDSX5:4:1176:9878:5008	60	-
chr13	35612828	35612829	A00252:294:H3YWTDSX5:4:1151:27236:33912/1	60	+
chr13	36440334	36440335	A00252:294:H3YWTDSX5:4:1108:5177:15060/1	60	-
chr13	36997291	36997292	A00252:294:H3YWTDSX5:4:1460:17960:26083	60	-
chr13	37865705	37865706	A00252:294:H3YWTDSX5:4:1221:16866:14481/1	60	+
chr13	39020618	39020619	A00252:294:H3YWTDSX5:4:1257:8730:22122/1	60	-
chr13	39040526	39040527	A00252:294:H3YWTDSX5:4:1124:28049:32722	60	+
chr13	41068893	41068894	A00252:294:H3YWTDSX5:4:2353:21215:34538	60	-
chr13	41649019	41649020	A00252:294:H3YWTDSX5:4:1563:15510:27070	60	-
chr13	41662956	41662957	A00252:294:H3YWTDSX5:4:1569:3351:1094	60	-
chr13	41662957	41662958	A00252:294:H3YWTDSX5:4:1112:30843:26725/1	60	-
chr13	41761294	41761295	A00252:294:H3YWTDSX5:4:1124:32560:8907/1	60	+
chr13	41761296	41761297	A00252:294:H3YWTDSX5:4:2115:4336:36526	60	+
chr13	41884894	41884895	A00252:294:H3YWTDSX5:4:1101:31060:31015/1	60	+
chr13	41884898	41884899	A00252:294:H3YWTDSX5:4:1123:16577:29825/1	60	+
chr13	43366401	43366402	A00252:294:H3YWTDSX5:4:2453:15275:28823	60	+
chr13	45241829	45241830	A00252:294:H3YWTDSX5:4:1130:21540:5415/1	60	-
chr13	45493615	45493616	A00252:294:H3YWTDSX5:4:2568:26033:4398	60	+
chr13	46010562	46010563	A00252:294:H3YWTDSX5:4:1307:17083:22654	60	-
chr13	46018097	46018098	A00252:294:H3YWTDSX5:4:2151:18900:4225	60	-
chr13	46023114	46023115	A00252:294:H3YWTDSX5:4:2226:15402:17112	60	-
chr13	48324371	48324372	A00252:294:H3YWTDSX5:4:1647:17978:18255	60	-
chr13	49251704	49251705	A00252:294:H3YWTDSX5:4:1132:29559:28948/1	60	-
chr13	49697390	49697391	A00252:294:H3YWTDSX5:4:1108:26268:14606/1	60	+
chr13	49764440	49764441	A00252:294:H3YWTDSX5:4:1128:21567:18897/1	60	+
chr13	50322401	50322402	A00252:294:H3YWTDSX5:4:1119:30644:10066/1	60	-
chr13	50322402	50322403	A00252:294:H3YWTDSX5:4:1144:7301:14137/1	60	-
chr13	50913049	50913050	A00252:294:H3YWTDSX5:4:1103:24804:16454/1	60	+
chr13	50913050	50913051	A00252:294:H3YWTDSX5:4:2647:28040:12727	60	+
chr13	50938713	50938714	A00252:294:H3YWTDSX5:4:1131:5846:7733/1	60	+
chr13	51367815	51367816	A00252:294:H3YWTDSX5:4:1436:32515:1063	60	-
chr13	51424265	51424266	A00252:294:H3YWTDSX5:4:1139:13666:15546/1	60	-
chr13	51437511	51437512	A00252:294:H3YWTDSX5:4:2137:30807:13510/1	60	-
chr13	51681984	51681985	A00252:294:H3YWTDSX5:4:1102:6677:30906/1	60	+
chr13	52183876	52183877	A00252:294:H3YWTDSX5:4:2141:9914:31720/1	60	-
chr13	52418221	52418222	A00252:294:H3YWTDSX5:4:1109:13178:25410	60	+
chr13	52418222	52418223	A00252:294:H3YWTDSX5:4:1157:27706:14716	60	+
chr13	58847344	58847345	A00252:294:H3YWTDSX5:4:2242:26106:4836	60	+
chr13	59549737	59549738	A00252:294:H3YWTDSX5:4:1465:26937:31798/1	60	+
chr13	61630459	61630460	A00252:294:H3YWTDSX5:4:1452:32199:1391	60	-
chr13	62144319	62144320	A00252:294:H3YWTDSX5:4:1113:25925:22686/1	60	+
chr13	62171907	62171908	A00252:294:H3YWTDSX5:4:1113:5990:36730	60	-
chr13	62855152	62855153	A00252:294:H3YWTDSX5:4:1274:27742:35665/1	60	+
chr13	63897922	63897923	A00252:294:H3YWTDSX5:4:1415:24975:24267	60	-
chr13	65319773	65319774	A00252:294:H3YWTDSX5:4:1109:16568:32753/1	60	+
chr13	65531921	65531922	A00252:294:H3YWTDSX5:4:1103:7274:6010/1	60	+
chr13	65960234	65960235	A00252:294:H3YWTDSX5:4:1114:31747:13792/1	60	-
chr13	65962294	65962295	A00252:294:H3YWTDSX5:4:1414:5773:29747	60	+
chr13	65966629	65966630	A00252:294:H3YWTDSX5:4:1318:26503:3458/1	60	-
chr13	66086640	66086641	A00252:294:H3YWTDSX5:4:2363:32398:31297/1	60	+
chr13	66115603	66115604	A00252:294:H3YWTDSX5:4:1312:9444:10019/1	60	-
chr13	67068969	67068970	A00252:294:H3YWTDSX5:4:2644:5764:15546	60	-
chr13	68365099	68365100	A00252:294:H3YWTDSX5:4:1601:31828:31970/1	60	+
chr13	71600317	71600318	A00252:294:H3YWTDSX5:4:1102:28085:24862/1	60	+
chr13	71600319	71600320	A00252:294:H3YWTDSX5:4:2115:1506:27524	60	+
chr13	75093569	75093570	A00252:294:H3YWTDSX5:4:2417:27073:1344	60	-
chr13	77117599	77117600	A00252:294:H3YWTDSX5:4:1558:20509:36761/1	60	-
chr13	77117600	77117601	A00252:294:H3YWTDSX5:4:1125:11677:33395	60	-
chr13	77174902	77174903	A00252:294:H3YWTDSX5:4:1438:26603:37043	60	-
chr13	79357247	79357248	A00252:294:H3YWTDSX5:4:2606:6072:22654	60	-
chr13	79548334	79548335	A00252:294:H3YWTDSX5:4:1120:26702:30890/1	60	+
chr13	84099952	84099953	A00252:294:H3YWTDSX5:4:1107:29577:20744	60	-
chr13	84988563	84988564	A00252:294:H3YWTDSX5:4:1152:15537:26271/1	60	+
chr13	85448047	85448048	A00252:294:H3YWTDSX5:4:1109:26476:26991/1	60	+
chr13	85479996	85479997	A00252:294:H3YWTDSX5:4:2436:32524:3865	60	-
chr13	85479997	85479998	A00252:294:H3YWTDSX5:4:1102:31024:35963/1	60	-
chr13	87548265	87548266	A00252:294:H3YWTDSX5:4:1208:14244:36683/1	60	+
chr13	87724767	87724768	A00252:294:H3YWTDSX5:4:2106:25961:31955	60	+
chr13	87724768	87724769	A00252:294:H3YWTDSX5:4:1150:13901:25473/1	60	+
chr13	87830795	87830796	A00252:294:H3YWTDSX5:4:2141:9127:28541/1	60	+
chr13	88936076	88936077	A00252:294:H3YWTDSX5:4:1105:3875:14810/1	60	-
chr13	89201409	89201410	A00252:294:H3YWTDSX5:4:1219:12726:36777/1	60	+
chr13	90961788	90961789	A00252:294:H3YWTDSX5:4:2564:11379:3662/1	60	+
chr13	91972710	91972711	A00252:294:H3YWTDSX5:4:2267:27272:20040/1	60	+
chr13	92814404	92814405	A00252:294:H3YWTDSX5:4:2576:18502:35102/1	60	+
chr13	95072359	95072360	A00252:294:H3YWTDSX5:4:1656:23945:31156/1	60	+
chr13	95310563	95310564	A00252:294:H3YWTDSX5:4:1503:2772:4570	60	+
chr13	98912710	98912711	A00252:294:H3YWTDSX5:4:1118:4291:33661/1	60	+
chr13	99335038	99335039	A00252:294:H3YWTDSX5:4:1604:2790:2628	60	+
chr13	99549750	99549751	A00252:294:H3YWTDSX5:4:1108:29026:20290/1	60	+
chr13	99549752	99549753	A00252:294:H3YWTDSX5:4:2151:25889:1423/1	60	+
chr13	100282079	100282080	A00252:294:H3YWTDSX5:4:1303:3992:24752	60	-
chr13	102771944	102771945	A00252:294:H3YWTDSX5:4:2625:4065:34741	60	-
chr13	102771945	102771946	A00252:294:H3YWTDSX5:4:2142:9091:29199	60	-
chr13	102771952	102771953	A00252:294:H3YWTDSX5:4:2116:19904:36025/1	60	-
chr13	104333094	104333095	A00252:294:H3YWTDSX5:4:2675:19379:35368	60	-
chr13	104420833	104420834	A00252:294:H3YWTDSX5:4:1201:23827:27195/1	60	+
chr13	107965181	107965182	A00252:294:H3YWTDSX5:4:2138:5213:32283	60	+
chr13	108164024	108164025	A00252:294:H3YWTDSX5:4:2357:21856:3302	60	+
chr13	111275711	111275712	A00252:294:H3YWTDSX5:4:1105:20717:1611/1	60	+
chr13	112165990	112165991	A00252:294:H3YWTDSX5:4:1151:13602:27242/1	60	-
chr13	113216980	113216981	A00252:294:H3YWTDSX5:4:1120:25807:36354/1	60	+
chr13	113216981	113216982	A00252:294:H3YWTDSX5:4:2559:13386:11397	60	+
chr13	113498710	113498711	A00252:294:H3YWTDSX5:4:1116:16622:2190	60	-
chr14	19309809	19309810	A00252:294:H3YWTDSX5:4:1347:15365:5525	60	+
chr14	21409183	21409184	A00252:294:H3YWTDSX5:4:1129:6659:33912/1	60	+
chr14	21430361	21430362	A00252:294:H3YWTDSX5:4:2176:19569:11365/1	60	+
chr14	21632277	21632278	A00252:294:H3YWTDSX5:4:2228:7039:6699	60	+
chr14	22934475	22934476	A00252:294:H3YWTDSX5:4:2103:21350:25034/1	60	-
chr14	22991421	22991422	A00252:294:H3YWTDSX5:4:2168:18313:3427/1	60	+
chr14	23081061	23081062	A00252:294:H3YWTDSX5:4:1540:12472:15608/1	60	+
chr14	23081062	23081063	A00252:294:H3YWTDSX5:4:1105:14118:9095/1	60	+
chr14	23081063	23081064	A00252:294:H3YWTDSX5:4:1431:1479:7216	60	+
chr14	23088492	23088493	A00252:294:H3YWTDSX5:4:2360:9335:17190	60	+
chr14	23474678	23474679	A00252:294:H3YWTDSX5:4:1114:11098:33896/1	60	+
chr14	24493610	24493611	A00252:294:H3YWTDSX5:4:1158:22417:30514	60	+
chr14	29631921	29631922	A00252:294:H3YWTDSX5:4:1332:28402:30639	60	-
chr14	31151982	31151983	A00252:294:H3YWTDSX5:4:1105:31575:6386/1	60	+
chr14	31736963	31736964	A00252:294:H3YWTDSX5:4:1507:25283:26459	60	-
chr14	32093945	32093946	A00252:294:H3YWTDSX5:4:1139:20112:26052	60	+
chr14	32129761	32129762	A00252:294:H3YWTDSX5:4:2242:6207:16344	60	-
chr14	33991654	33991655	A00252:294:H3YWTDSX5:4:1551:18123:22044/1	60	-
chr14	34774123	34774124	A00252:294:H3YWTDSX5:4:1115:21956:20854/1	60	+
chr14	34782760	34782761	A00252:294:H3YWTDSX5:4:1276:13928:6292/1	60	+
chr14	34824047	34824048	A00252:294:H3YWTDSX5:4:1104:31647:28714/1	60	+
chr14	34833165	34833166	A00252:294:H3YWTDSX5:4:2150:23836:35916	60	-
chr14	34833167	34833168	A00252:294:H3YWTDSX5:4:1135:14868:9706	60	-
chr14	34868571	34868572	A00252:294:H3YWTDSX5:4:1634:21531:24752	60	-
chr14	35133478	35133479	A00252:294:H3YWTDSX5:4:1102:15085:21230	60	-
chr14	35309555	35309556	A00252:294:H3YWTDSX5:4:1309:16911:9392/1	60	-
chr14	35348722	35348723	A00252:294:H3YWTDSX5:4:2143:3287:9909	60	-
chr14	35567943	35567944	A00252:294:H3YWTDSX5:4:1369:9010:8735/1	60	+
chr14	39080631	39080632	A00252:294:H3YWTDSX5:4:1275:1344:8923/1	60	+
chr14	39119634	39119635	A00252:294:H3YWTDSX5:4:2457:2320:31031/1	60	-
chr14	45028613	45028614	A00252:294:H3YWTDSX5:4:2403:7627:12915/1	60	-
chr14	45104136	45104137	A00252:294:H3YWTDSX5:4:1178:30671:13902/1	60	+
chr14	46660089	46660090	A00252:294:H3YWTDSX5:4:2157:7265:25692	60	+
chr14	47087101	47087102	A00252:294:H3YWTDSX5:4:1355:20880:7905	60	-
chr14	47930837	47930838	A00252:294:H3YWTDSX5:4:1649:9579:5306	60	-
chr14	47953806	47953807	A00252:294:H3YWTDSX5:4:1362:26169:23484	60	-
chr14	48098008	48098009	A00252:294:H3YWTDSX5:4:2455:8449:25332	60	-
chr14	49420783	49420784	A00252:294:H3YWTDSX5:4:2448:15356:17816/1	60	+
chr14	49862848	49862849	A00252:294:H3YWTDSX5:4:1121:16360:11443	60	-
chr14	50455739	50455740	A00252:294:H3YWTDSX5:4:1106:19144:36338/1	60	-
chr14	50469780	50469781	A00252:294:H3YWTDSX5:4:1117:10230:25598/1	60	+
chr14	50469781	50469782	A00252:294:H3YWTDSX5:4:2647:13747:1063	60	+
chr14	50484067	50484068	A00252:294:H3YWTDSX5:4:1210:2944:5274/1	60	+
chr14	51832301	51832302	A00252:294:H3YWTDSX5:4:1208:17933:2675/1	60	-
chr14	52444312	52444313	A00252:294:H3YWTDSX5:4:1208:2573:27837/1	60	-
chr14	52541072	52541073	A00252:294:H3YWTDSX5:4:2361:14380:23954/1	60	-
chr14	52542129	52542130	A00252:294:H3YWTDSX5:4:2601:25391:9111	60	-
chr14	52542130	52542131	A00252:294:H3YWTDSX5:4:1123:16468:17300/1	60	-
chr14	52600807	52600808	A00252:294:H3YWTDSX5:4:1236:31268:7701	60	-
chr14	52658514	52658515	A00252:294:H3YWTDSX5:4:1165:15845:22952	60	-
chr14	52674343	52674344	A00252:294:H3YWTDSX5:4:1124:8947:31704	60	-
chr14	52745680	52745681	A00252:294:H3YWTDSX5:4:2644:19678:14058	60	-
chr14	52753247	52753248	A00252:294:H3YWTDSX5:4:1665:13141:31297/1	60	-
chr14	53103997	53103998	A00252:294:H3YWTDSX5:4:1174:9525:24721/1	60	+
chr14	54414487	54414488	A00252:294:H3YWTDSX5:4:2321:13729:23077	60	+
chr14	54415894	54415895	A00252:294:H3YWTDSX5:4:1110:8115:10692/1	60	-
chr14	54431980	54431981	A00252:294:H3YWTDSX5:4:1122:12897:9862/1	60	+
chr14	54978103	54978104	A00252:294:H3YWTDSX5:4:1431:30978:17033	60	-
chr14	55296768	55296769	A00252:294:H3YWTDSX5:4:1101:12563:2080/1	60	+
chr14	56134952	56134953	A00252:294:H3YWTDSX5:4:1272:23140:11819/1	60	+
chr14	56928105	56928106	A00252:294:H3YWTDSX5:4:1525:19741:20682	60	-
chr14	57231777	57231778	A00252:294:H3YWTDSX5:4:1110:27109:19319/1	60	+
chr14	57231778	57231779	A00252:294:H3YWTDSX5:4:1264:12174:5134	60	+
chr14	60270886	60270887	A00252:294:H3YWTDSX5:4:1102:27100:33364/1	60	+
chr14	60725450	60725451	A00252:294:H3YWTDSX5:4:2362:13096:32471	60	-
chr14	60822943	60822944	A00252:294:H3YWTDSX5:4:2143:1434:16626	60	+
chr14	63667418	63667419	A00252:294:H3YWTDSX5:4:2653:2040:14982/1	60	+
chr14	64687767	64687768	A00252:294:H3YWTDSX5:4:2605:4969:5118/1	60	-
chr14	65098513	65098514	A00252:294:H3YWTDSX5:4:1403:26304:10567/1	60	+
chr14	65625870	65625871	A00252:294:H3YWTDSX5:4:1106:14407:36464/1	60	+
chr14	65625871	65625872	A00252:294:H3YWTDSX5:4:1317:1732:4241	60	+
chr14	66554485	66554486	A00252:294:H3YWTDSX5:4:1366:20898:29262/1	60	-
chr14	66554487	66554488	A00252:294:H3YWTDSX5:4:1319:5303:36417	60	-
chr14	66720414	66720415	A00252:294:H3YWTDSX5:4:2122:28574:26052/1	60	+
chr14	66720415	66720416	A00252:294:H3YWTDSX5:4:2669:8675:22623/1	60	+
chr14	66830917	66830918	A00252:294:H3YWTDSX5:4:1110:29731:15468/1	60	-
chr14	66847373	66847374	A00252:294:H3YWTDSX5:4:1137:24062:16548/1	60	+
chr14	66995053	66995054	A00252:294:H3YWTDSX5:4:2428:19633:11663	60	+
chr14	67115207	67115208	A00252:294:H3YWTDSX5:4:2459:7337:24940/1	60	-
chr14	67600754	67600755	A00252:294:H3YWTDSX5:4:2524:15935:15123/1	60	+
chr14	67863568	67863569	A00252:294:H3YWTDSX5:4:1105:5728:3771/1	60	+
chr14	67972953	67972954	A00252:294:H3YWTDSX5:4:1432:8793:19601/1	60	-
chr14	68013099	68013100	A00252:294:H3YWTDSX5:4:1417:9824:35164/1	60	-
chr14	68083656	68083657	A00252:294:H3YWTDSX5:4:1633:20193:29543	60	-
chr14	68192342	68192343	A00252:294:H3YWTDSX5:4:1107:4155:15859/1	60	+
chr14	68192343	68192344	A00252:294:H3YWTDSX5:4:2502:6271:8469	60	+
chr14	69390896	69390897	A00252:294:H3YWTDSX5:4:1102:19750:6449/1	60	+
chr14	69884052	69884053	A00252:294:H3YWTDSX5:4:1211:15646:29434/1	60	-
chr14	70411086	70411087	A00252:294:H3YWTDSX5:4:1231:13829:8656/1	60	-
chr14	70826417	70826418	A00252:294:H3YWTDSX5:4:1642:31394:28651/1	60	+
chr14	70934193	70934194	A00252:294:H3YWTDSX5:4:2526:21603:13103	60	+
chr14	70981101	70981102	A00252:294:H3YWTDSX5:4:1157:27859:9878/1	60	-
chr14	71007512	71007513	A00252:294:H3YWTDSX5:4:1133:24677:27759/1	60	-
chr14	71413508	71413509	A00252:294:H3YWTDSX5:4:1413:5529:24251	60	+
chr14	71504347	71504348	A00252:294:H3YWTDSX5:4:1108:10312:11835/1	60	+
chr14	71584824	71584825	A00252:294:H3YWTDSX5:4:1103:17761:22388/1	60	+
chr14	71948729	71948730	A00252:294:H3YWTDSX5:4:1119:30463:21997	60	+
chr14	73084134	73084135	A00252:294:H3YWTDSX5:4:2306:19750:10833	60	-
chr14	73345141	73345142	A00252:294:H3YWTDSX5:4:1103:17852:11522/1	60	+
chr14	73899015	73899016	A00252:294:H3YWTDSX5:4:2559:31548:25379	60	-
chr14	73899017	73899018	A00252:294:H3YWTDSX5:4:1103:26720:12602	60	-
chr14	73920016	73920017	A00252:294:H3YWTDSX5:4:1258:13006:12367	60	+
chr14	73922391	73922392	A00252:294:H3YWTDSX5:4:2228:5773:17347/1	60	+
chr14	74355574	74355575	A00252:294:H3YWTDSX5:4:2567:1136:32205	60	-
chr14	74472742	74472743	A00252:294:H3YWTDSX5:4:1105:10484:29794/1	60	+
chr14	74745617	74745618	A00252:294:H3YWTDSX5:4:1111:8639:13291	60	-
chr14	74772782	74772783	A00252:294:H3YWTDSX5:4:2172:14271:12305/1	60	-
chr14	74772784	74772785	A00252:294:H3YWTDSX5:4:2335:7464:8155	60	-
chr14	74772785	74772786	A00252:294:H3YWTDSX5:4:1153:18882:31876	60	-
chr14	74809900	74809901	A00252:294:H3YWTDSX5:4:1152:8323:23923/1	60	+
chr14	74823961	74823962	A00252:294:H3YWTDSX5:4:1174:24894:6715/1	60	+
chr14	75815863	75815864	A00252:294:H3YWTDSX5:4:1104:13792:35744/1	60	+
chr14	76836960	76836961	A00252:294:H3YWTDSX5:4:2622:11460:29356/1	60	-
chr14	77357866	77357867	A00252:294:H3YWTDSX5:4:1336:14226:30013	60	+
chr14	77745280	77745281	A00252:294:H3YWTDSX5:4:1666:28501:26177/1	60	-
chr14	88703547	88703548	A00252:294:H3YWTDSX5:4:1102:18403:1423/1	60	+
chr14	88703548	88703549	A00252:294:H3YWTDSX5:4:1321:12274:14638/1	60	+
chr14	88703549	88703550	A00252:294:H3YWTDSX5:4:2116:6632:1736	60	+
chr14	88855823	88855824	A00252:294:H3YWTDSX5:4:2222:29875:25175	60	+
chr14	89369532	89369533	A00252:294:H3YWTDSX5:4:1102:2049:15937	60	-
chr14	89928735	89928736	A00252:294:H3YWTDSX5:4:1339:17752:18991/1	60	-
chr14	90137503	90137504	A00252:294:H3YWTDSX5:4:1408:11586:24846	60	+
chr14	91471345	91471346	A00252:294:H3YWTDSX5:4:1160:30002:23547/1	60	+
chr14	92098367	92098368	A00252:294:H3YWTDSX5:4:2415:1958:29496/1	60	-
chr14	92164234	92164235	A00252:294:H3YWTDSX5:4:2115:4526:35571	60	-
chr14	92164236	92164237	A00252:294:H3YWTDSX5:4:1424:14588:3145	60	-
chr14	92187218	92187219	A00252:294:H3YWTDSX5:4:1143:21088:13495	60	+
chr14	92654294	92654295	A00252:294:H3YWTDSX5:4:1169:8847:8296	60	-
chr14	92805422	92805423	A00252:294:H3YWTDSX5:4:1125:25183:20055/1	60	+
chr14	92805423	92805424	A00252:294:H3YWTDSX5:4:2144:19307:19711/1	60	+
chr14	94695986	94695987	A00252:294:H3YWTDSX5:4:1221:24985:7686/1	60	+
chr14	94725506	94725507	A00252:294:H3YWTDSX5:4:2339:11921:29277/1	60	-
chr14	94847710	94847711	A00252:294:H3YWTDSX5:4:2110:15302:29058/1	60	+
chr14	96007054	96007055	A00252:294:H3YWTDSX5:4:1310:19443:7764	60	-
chr14	96310427	96310428	A00252:294:H3YWTDSX5:4:2167:29984:35790/1	60	-
chr14	96310947	96310948	A00252:294:H3YWTDSX5:4:1111:29225:30279	60	-
chr14	96312207	96312208	A00252:294:H3YWTDSX5:4:2463:32895:7545/1	60	-
chr14	96312209	96312210	A00252:294:H3YWTDSX5:4:1319:30400:9674/1	60	-
chr14	96440193	96440194	A00252:294:H3YWTDSX5:4:1364:16179:35305/1	60	-
chr14	96510837	96510838	A00252:294:H3YWTDSX5:4:1147:11342:18443/1	60	+
chr14	96858830	96858831	A00252:294:H3YWTDSX5:4:1142:19967:20228	60	-
chr14	97714643	97714644	A00252:294:H3YWTDSX5:4:1133:2103:24236/1	60	+
chr14	97738678	97738679	A00252:294:H3YWTDSX5:4:2178:1741:24142/1	60	-
chr14	97738682	97738683	A00252:294:H3YWTDSX5:4:1126:29731:16814/1	60	-
chr14	98050375	98050376	A00252:294:H3YWTDSX5:4:1171:16297:22169/1	60	+
chr14	98089479	98089480	A00252:294:H3YWTDSX5:4:1467:11822:2801	60	+
chr14	98115479	98115480	A00252:294:H3YWTDSX5:4:1205:18828:2816	60	-
chr14	98115481	98115482	A00252:294:H3YWTDSX5:4:1478:30246:29450/1	60	-
chr14	98149475	98149476	A00252:294:H3YWTDSX5:4:1105:15863:30217/1	60	+
chr14	98151825	98151826	A00252:294:H3YWTDSX5:4:1121:9905:27539/1	60	+
chr14	98220058	98220059	A00252:294:H3YWTDSX5:4:1149:25382:5274	60	+
chr14	98252013	98252014	A00252:294:H3YWTDSX5:4:1469:21757:22576	60	-
chr14	98317057	98317058	A00252:294:H3YWTDSX5:4:1408:11469:13589	60	-
chr14	98483664	98483665	A00252:294:H3YWTDSX5:4:1171:18728:28072/1	60	-
chr14	98484648	98484649	A00252:294:H3YWTDSX5:4:1107:18710:26036	60	+
chr14	98485291	98485292	A00252:294:H3YWTDSX5:4:1101:22137:33317/1	60	+
chr14	99453409	99453410	A00252:294:H3YWTDSX5:4:1343:25961:31266	60	+
chr14	99642741	99642742	A00252:294:H3YWTDSX5:4:2111:14136:21840	60	+
chr14	99986678	99986679	A00252:294:H3YWTDSX5:4:1105:16514:32910/1	60	-
chr14	100042687	100042688	A00252:294:H3YWTDSX5:4:1103:18376:36135/1	60	+
chr14	100061758	100061759	A00252:294:H3YWTDSX5:4:1103:32687:3427/1	60	-
chr14	100075051	100075052	A00252:294:H3YWTDSX5:4:1276:24162:11522/1	60	-
chr14	100075052	100075053	A00252:294:H3YWTDSX5:4:1111:32895:2722/1	60	-
chr14	100083421	100083422	A00252:294:H3YWTDSX5:4:1102:21911:14669/1	60	+
chr14	100083422	100083423	A00252:294:H3YWTDSX5:4:1214:9787:12367	60	+
chr14	100365385	100365386	A00252:294:H3YWTDSX5:4:1576:5529:10285/1	60	+
chr14	100699783	100699784	A00252:294:H3YWTDSX5:4:1505:31539:19914/1	60	-
chr14	101821669	101821670	A00252:294:H3YWTDSX5:4:1120:11939:3568/1	60	-
chr14	101970045	101970046	A00252:294:H3YWTDSX5:4:1101:28709:35462/1	60	+
chr14	101975196	101975197	A00252:294:H3YWTDSX5:4:1110:4960:9706/1	60	+
chr14	101976765	101976766	A00252:294:H3YWTDSX5:4:1147:29206:36573/1	60	-
chr14	101979125	101979126	A00252:294:H3YWTDSX5:4:1105:13015:9502/1	60	+
chr14	101993635	101993636	A00252:294:H3YWTDSX5:4:1102:10556:16642/1	60	+
chr14	102174612	102174613	A00252:294:H3YWTDSX5:4:1102:25545:14231/1	60	+
chr14	102174614	102174615	A00252:294:H3YWTDSX5:4:1577:28122:1564	60	+
chr14	102175397	102175398	A00252:294:H3YWTDSX5:4:1324:12906:35462/1	60	-
chr14	102194967	102194968	A00252:294:H3YWTDSX5:4:2678:32823:26960/1	60	+
chr14	102194968	102194969	A00252:294:H3YWTDSX5:4:1513:16993:31923	60	+
chr14	102595762	102595763	A00252:294:H3YWTDSX5:4:1108:29161:10911	60	+
chr14	102622169	102622170	A00252:294:H3YWTDSX5:4:1404:30752:15734	60	-
chr14	102671393	102671394	A00252:294:H3YWTDSX5:4:2151:19217:7654	60	-
chr14	102671395	102671396	A00252:294:H3YWTDSX5:4:2107:30074:6825/1	60	-
chr14	102783764	102783765	A00252:294:H3YWTDSX5:4:1122:16161:24815/1	60	-
chr14	102832960	102832961	A00252:294:H3YWTDSX5:4:1632:13512:35978	60	-
chr14	103341489	103341490	A00252:294:H3YWTDSX5:4:2130:28022:36338	60	-
chr14	103406642	103406643	A00252:294:H3YWTDSX5:4:1169:26187:19758	60	-
chr14	103417298	103417299	A00252:294:H3YWTDSX5:4:2424:17562:16094	60	+
chr14	103442544	103442545	A00252:294:H3YWTDSX5:4:1329:28085:7670/1	60	+
chr14	103446796	103446797	A00252:294:H3YWTDSX5:4:1651:28565:25347	60	+
chr14	103469479	103469480	A00252:294:H3YWTDSX5:4:1128:8422:9189/1	60	+
chr14	103632128	103632129	A00252:294:H3YWTDSX5:4:1452:31385:13448	60	-
chr14	103638213	103638214	A00252:294:H3YWTDSX5:4:1108:23773:18396/1	60	-
chr14	103662770	103662771	A00252:294:H3YWTDSX5:4:2646:21793:9048/1	60	+
chr14	103673761	103673762	A00252:294:H3YWTDSX5:4:2177:29839:20228	60	-
chr14	103674351	103674352	A00252:294:H3YWTDSX5:4:2137:21603:11569	60	-
chr14	103759791	103759792	A00252:294:H3YWTDSX5:4:1147:28546:11224/1	60	+
chr14	104761644	104761645	A00252:294:H3YWTDSX5:4:2645:5367:36276	60	+
chr14	104761645	104761646	A00252:294:H3YWTDSX5:4:1477:14027:27821	60	+
chr14	104761648	104761649	A00252:294:H3YWTDSX5:4:1109:29857:24706/1	60	+
chr14	104762478	104762479	A00252:294:H3YWTDSX5:4:1108:28682:8703	60	+
chr14	104765172	104765173	A00252:294:H3YWTDSX5:4:2427:7880:3991/1	60	-
chr14	105453588	105453589	A00252:294:H3YWTDSX5:4:2150:12906:18239/1	60	-
chr14	105453590	105453591	A00252:294:H3YWTDSX5:4:1117:30888:7263/1	60	-
chr14	105455586	105455587	A00252:294:H3YWTDSX5:4:1101:24849:25300/1	60	-
chr14	105995514	105995515	A00252:294:H3YWTDSX5:4:2629:26603:10081	60	-
chr14	106641879	106641880	A00252:294:H3YWTDSX5:4:1242:1145:15154/1	60	-
chr14	106769261	106769262	A00252:294:H3YWTDSX5:4:1114:32081:30311/1	60	+
chr14	106769262	106769263	A00252:294:H3YWTDSX5:4:2476:28339:2597	60	+
chr15	20461816	20461817	A00252:294:H3YWTDSX5:4:1109:26341:24251/1	60	+
chr15	20471638	20471639	A00252:294:H3YWTDSX5:4:2138:2908:34835/1	60	-
chr15	24968597	24968598	A00252:294:H3YWTDSX5:4:1105:32226:35884/1	60	+
chr15	25367421	25367422	A00252:294:H3YWTDSX5:4:1101:19868:7435/1	60	+
chr15	25367422	25367423	A00252:294:H3YWTDSX5:4:2645:23014:33207	60	+
chr15	25367423	25367424	A00252:294:H3YWTDSX5:4:1215:8558:30060	60	+
chr15	25441387	25441388	A00252:294:H3YWTDSX5:4:1356:12228:14528/1	60	-
chr15	32102221	32102222	A00252:294:H3YWTDSX5:4:1418:8974:15812/1	60	+
chr15	34031050	34031051	A00252:294:H3YWTDSX5:4:2157:20202:2221	60	-
chr15	35506882	35506883	A00252:294:H3YWTDSX5:4:1110:23149:13683/1	60	+
chr15	36670514	36670515	A00252:294:H3YWTDSX5:4:2655:1389:21997	60	-
chr15	38260704	38260705	A00252:294:H3YWTDSX5:4:2140:16206:4413/1	60	+
chr15	39951196	39951197	A00252:294:H3YWTDSX5:4:1255:6488:32487	60	-
chr15	40007394	40007395	A00252:294:H3YWTDSX5:4:1327:19660:13088/1	60	-
chr15	40179318	40179319	A00252:294:H3YWTDSX5:4:1118:26594:8750/1	60	+
chr15	40390991	40390992	A00252:294:H3YWTDSX5:4:1152:6912:2096/1	60	+
chr15	40631378	40631379	A00252:294:H3YWTDSX5:4:1102:4345:11083/1	60	+
chr15	40631379	40631380	A00252:294:H3YWTDSX5:4:1154:25382:29794	60	+
chr15	40631380	40631381	A00252:294:H3YWTDSX5:4:1622:7048:11381	60	+
chr15	40714261	40714262	A00252:294:H3YWTDSX5:4:1176:16405:27649/1	60	-
chr15	40717712	40717713	A00252:294:H3YWTDSX5:4:1105:22643:33661	60	-
chr15	41089166	41089167	A00252:294:H3YWTDSX5:4:1351:1777:35947	60	+
chr15	41094765	41094766	A00252:294:H3YWTDSX5:4:2136:32542:23907	60	-
chr15	41262963	41262964	A00252:294:H3YWTDSX5:4:1101:24876:17425/1	60	+
chr15	41574058	41574059	A00252:294:H3YWTDSX5:4:1158:27670:4100	60	+
chr15	41719635	41719636	A00252:294:H3YWTDSX5:4:1667:16523:2206	60	+
chr15	41723332	41723333	A00252:294:H3YWTDSX5:4:2554:20148:8359	60	+
chr15	41725442	41725443	A00252:294:H3YWTDSX5:4:2360:20754:32925	60	+
chr15	41733717	41733718	A00252:294:H3YWTDSX5:4:1102:13584:25895/1	60	+
chr15	42503575	42503576	A00252:294:H3YWTDSX5:4:1467:14498:34428	60	-
chr15	42505290	42505291	A00252:294:H3YWTDSX5:4:1226:7346:32941/1	60	+
chr15	42511558	42511559	A00252:294:H3YWTDSX5:4:1114:3215:23625/1	60	+
chr15	42557939	42557940	A00252:294:H3YWTDSX5:4:1140:17246:3521/1	60	-
chr15	42965817	42965818	A00252:294:H3YWTDSX5:4:1649:7175:34428	60	+
chr15	42994333	42994334	A00252:294:H3YWTDSX5:4:2624:32443:34569	60	+
chr15	43022462	43022463	A00252:294:H3YWTDSX5:4:1101:6777:22780/1	60	+
chr15	43026153	43026154	A00252:294:H3YWTDSX5:4:1240:18123:33505	60	+
chr15	43030852	43030853	A00252:294:H3YWTDSX5:4:2417:8666:23641/1	60	-
chr15	43032352	43032353	A00252:294:H3YWTDSX5:4:1177:12192:7670/1	60	-
chr15	43081969	43081970	A00252:294:H3YWTDSX5:4:1105:32099:20541/1	60	+
chr15	43097188	43097189	A00252:294:H3YWTDSX5:4:2645:19190:37012	60	+
chr15	43224207	43224208	A00252:294:H3YWTDSX5:4:1315:3866:14575	60	-
chr15	43224208	43224209	A00252:294:H3YWTDSX5:4:2627:19235:5400	60	-
chr15	43425894	43425895	A00252:294:H3YWTDSX5:4:2431:12445:32878	60	+
chr15	43433772	43433773	A00252:294:H3YWTDSX5:4:1327:28022:21465/1	60	-
chr15	43433773	43433774	A00252:294:H3YWTDSX5:4:2324:21477:25880/1	60	-
chr15	43840193	43840194	A00252:294:H3YWTDSX5:4:2161:32687:3051	60	+
chr15	44373891	44373892	A00252:294:H3YWTDSX5:4:1106:12138:12868	60	-
chr15	44383212	44383213	A00252:294:H3YWTDSX5:4:1105:31322:9330/1	60	+
chr15	44383214	44383215	A00252:294:H3YWTDSX5:4:2634:23547:5916	60	+
chr15	44452972	44452973	A00252:294:H3YWTDSX5:4:1101:29857:2440/1	60	+
chr15	48761060	48761061	A00252:294:H3YWTDSX5:4:1146:16839:26209/1	60	+
chr15	49678430	49678431	A00252:294:H3YWTDSX5:4:2633:10086:36777/1	60	+
chr15	50349694	50349695	A00252:294:H3YWTDSX5:4:1101:18358:19257/1	60	+
chr15	50896580	50896581	A00252:294:H3YWTDSX5:4:2550:2636:23375/1	60	-
chr15	52051901	52051902	A00252:294:H3YWTDSX5:4:1118:26539:16767/1	60	+
chr15	52907601	52907602	A00252:294:H3YWTDSX5:4:2173:27823:24439/1	60	-
chr15	54780903	54780904	A00252:294:H3YWTDSX5:4:2520:5954:15843	60	+
chr15	55863734	55863735	A00252:294:H3YWTDSX5:4:1508:28899:2378	60	-
chr15	55951374	55951375	A00252:294:H3YWTDSX5:4:1406:13602:6104/1	60	-
chr15	56649318	56649319	A00252:294:H3YWTDSX5:4:2110:30038:4225	60	-
chr15	56679185	56679186	A00252:294:H3YWTDSX5:4:1106:7654:8609/1	60	+
chr15	56686489	56686490	A00252:294:H3YWTDSX5:4:1170:16839:36104/1	60	+
chr15	56700306	56700307	A00252:294:H3YWTDSX5:4:1112:10719:14231/1	60	+
chr15	57112530	57112531	A00252:294:H3YWTDSX5:4:1375:25807:34976/1	60	+
chr15	57281226	57281227	A00252:294:H3YWTDSX5:4:1225:32262:35728/1	60	-
chr15	57470924	57470925	A00252:294:H3YWTDSX5:4:2529:6614:16579	60	+
chr15	58649029	58649030	A00252:294:H3YWTDSX5:4:2655:27055:31845	60	-
chr15	59093879	59093880	A00252:294:H3YWTDSX5:4:2271:31855:29105/1	60	-
chr15	60494742	60494743	A00252:294:H3YWTDSX5:4:1115:23610:15264/1	60	+
chr15	61881714	61881715	A00252:294:H3YWTDSX5:4:2359:11614:25989/1	60	+
chr15	61905790	61905791	A00252:294:H3YWTDSX5:4:1116:20057:14967/1	60	+
chr15	61960000	61960001	A00252:294:H3YWTDSX5:4:2663:6560:23312	60	-
chr15	63266906	63266907	A00252:294:H3YWTDSX5:4:1546:10574:26475	60	-
chr15	63582236	63582237	A00252:294:H3YWTDSX5:4:1152:32461:12743	60	-
chr15	63628205	63628206	A00252:294:H3YWTDSX5:4:2676:23710:27273/1	60	-
chr15	63672126	63672127	A00252:294:H3YWTDSX5:4:1101:25075:32456/1	60	-
chr15	63772879	63772880	A00252:294:H3YWTDSX5:4:1134:13313:25551/1	60	+
chr15	64102186	64102187	A00252:294:H3YWTDSX5:4:1158:10050:34272/1	60	-
chr15	64455948	64455949	A00252:294:H3YWTDSX5:4:2126:11722:33066	60	-
chr15	64523102	64523103	A00252:294:H3YWTDSX5:4:1216:18620:28103	60	+
chr15	64872121	64872122	A00252:294:H3YWTDSX5:4:2671:9200:31548/1	60	-
chr15	64905906	64905907	A00252:294:H3YWTDSX5:4:1170:14669:17284/1	60	+
chr15	64982185	64982186	A00252:294:H3YWTDSX5:4:1512:18792:36041/1	60	-
chr15	65507637	65507638	A00252:294:H3YWTDSX5:4:1411:21187:2143/1	60	-
chr15	65610322	65610323	A00252:294:H3YWTDSX5:4:1356:11053:5353	60	-
chr15	66535117	66535118	A00252:294:H3YWTDSX5:4:1139:15311:3490	60	-
chr15	67275858	67275859	A00252:294:H3YWTDSX5:4:1316:8612:8296/1	60	-
chr15	67275859	67275860	A00252:294:H3YWTDSX5:4:1536:19497:3818	60	-
chr15	67275860	67275861	A00252:294:H3YWTDSX5:4:1629:23511:21543/1	60	-
chr15	67527126	67527127	A00252:294:H3YWTDSX5:4:1108:12066:6918/1	60	+
chr15	67658800	67658801	A00252:294:H3YWTDSX5:4:1122:17698:4961/1	60	+
chr15	67721414	67721415	A00252:294:H3YWTDSX5:4:1102:12066:3818/1	60	+
chr15	68131288	68131289	A00252:294:H3YWTDSX5:4:2177:13657:31626	60	+
chr15	68140707	68140708	A00252:294:H3YWTDSX5:4:2614:14751:17675	60	-
chr15	68144031	68144032	A00252:294:H3YWTDSX5:4:1104:21594:11271/1	60	+
chr15	72215241	72215242	A00252:294:H3YWTDSX5:4:1612:8947:7341	60	+
chr15	73168455	73168456	A00252:294:H3YWTDSX5:4:1639:9751:18756	60	-
chr15	73587920	73587921	A00252:294:H3YWTDSX5:4:1103:12852:2581/1	60	-
chr15	73619160	73619161	A00252:294:H3YWTDSX5:4:1110:30635:11146/1	60	+
chr15	74456421	74456422	A00252:294:H3YWTDSX5:4:1424:30861:25723	60	+
chr15	74933846	74933847	A00252:294:H3YWTDSX5:4:2366:9381:29356/1	60	-
chr15	75424752	75424753	A00252:294:H3YWTDSX5:4:1121:1931:12571/1	60	+
chr15	75518149	75518150	A00252:294:H3YWTDSX5:4:2440:9001:20087/1	60	-
chr15	75571638	75571639	A00252:294:H3YWTDSX5:4:1112:23059:1407/1	60	-
chr15	75856741	75856742	A00252:294:H3YWTDSX5:4:2118:10203:16313	60	+
chr15	75892587	75892588	A00252:294:H3YWTDSX5:4:1151:18177:14090/1	60	-
chr15	76233532	76233533	A00252:294:H3YWTDSX5:4:1477:6650:3583	60	+
chr15	76233533	76233534	A00252:294:H3YWTDSX5:4:2151:26847:3521	60	+
chr15	76233536	76233537	A00252:294:H3YWTDSX5:4:2670:32606:32471	60	+
chr15	76684929	76684930	A00252:294:H3YWTDSX5:4:1413:24722:6668/1	60	-
chr15	76693785	76693786	A00252:294:H3YWTDSX5:4:1258:10863:29512/1	60	-
chr15	78154310	78154311	A00252:294:H3YWTDSX5:4:1327:1967:28761/1	60	-
chr15	78464893	78464894	A00252:294:H3YWTDSX5:4:1108:14633:36448/1	60	-
chr15	78488420	78488421	A00252:294:H3YWTDSX5:4:1102:1506:17253/1	60	+
chr15	78498487	78498488	A00252:294:H3YWTDSX5:4:1106:27995:12555/1	60	+
chr15	78498489	78498490	A00252:294:H3YWTDSX5:4:2236:29514:4633	60	+
chr15	79393877	79393878	A00252:294:H3YWTDSX5:4:1203:2492:21465/1	60	+
chr15	80016112	80016113	A00252:294:H3YWTDSX5:4:2415:14470:12211	60	-
chr15	80100634	80100635	A00252:294:H3YWTDSX5:4:1574:3414:23750	60	-
chr15	81445502	81445503	A00252:294:H3YWTDSX5:4:2510:22480:3380	60	+
chr15	82174229	82174230	A00252:294:H3YWTDSX5:4:2646:21106:20353/1	60	+
chr15	82589748	82589749	A00252:294:H3YWTDSX5:4:1652:7084:16736/1	60	-
chr15	82910150	82910151	A00252:294:H3YWTDSX5:4:1407:24469:7858	60	-
chr15	84125420	84125421	A00252:294:H3YWTDSX5:4:1541:29062:18818	60	-
chr15	84547810	84547811	A00252:294:H3YWTDSX5:4:1108:13937:16861/1	60	+
chr15	84673960	84673961	A00252:294:H3YWTDSX5:4:1105:1099:10160/1	60	+
chr15	85120646	85120647	A00252:294:H3YWTDSX5:4:2470:21414:9330	60	-
chr15	85138603	85138604	A00252:294:H3YWTDSX5:4:1102:28113:26694/1	60	+
chr15	85138604	85138605	A00252:294:H3YWTDSX5:4:2647:21847:2848	60	+
chr15	85401744	85401745	A00252:294:H3YWTDSX5:4:1103:29270:7435/1	60	+
chr15	85415856	85415857	A00252:294:H3YWTDSX5:4:1102:1515:17613/1	60	+
chr15	85506320	85506321	A00252:294:H3YWTDSX5:4:2133:3414:26600	60	-
chr15	85665466	85665467	A00252:294:H3YWTDSX5:4:1112:30535:21872	60	+
chr15	85737583	85737584	A00252:294:H3YWTDSX5:4:1107:6280:12524/1	60	+
chr15	89264357	89264358	A00252:294:H3YWTDSX5:4:2151:19678:2096	60	+
chr15	89275432	89275433	A00252:294:H3YWTDSX5:4:1103:10203:1783/1	60	-
chr15	89291451	89291452	A00252:294:H3YWTDSX5:4:2463:6705:30264	60	-
chr15	89291453	89291454	A00252:294:H3YWTDSX5:4:1101:30906:27273	60	-
chr15	89720314	89720315	A00252:294:H3YWTDSX5:4:2332:6777:19680	60	+
chr15	90403258	90403259	A00252:294:H3YWTDSX5:4:1118:31738:5259/1	60	-
chr15	90584651	90584652	A00252:294:H3YWTDSX5:4:2418:1398:25708/1	60	+
chr15	90754827	90754828	A00252:294:H3YWTDSX5:4:1305:26323:24439	60	+
chr15	90760226	90760227	A00252:294:H3YWTDSX5:4:1102:12933:36198/1	60	+
chr15	90792582	90792583	A00252:294:H3YWTDSX5:4:1268:24261:13291/1	60	+
chr15	90963578	90963579	A00252:294:H3YWTDSX5:4:1105:24216:19852	60	-
chr15	90983930	90983931	A00252:294:H3YWTDSX5:4:2355:27651:18724	60	-
chr15	91395008	91395009	A00252:294:H3YWTDSX5:4:2106:25491:30201	60	-
chr15	91459407	91459408	A00252:294:H3YWTDSX5:4:1103:14868:25520/1	60	+
chr15	91459408	91459409	A00252:294:H3YWTDSX5:4:2647:27127:14152/1	60	+
chr15	91459409	91459410	A00252:294:H3YWTDSX5:4:2646:6144:11694/1	60	+
chr15	92517068	92517069	A00252:294:H3YWTDSX5:4:1234:29948:2848	60	+
chr15	95878092	95878093	A00252:294:H3YWTDSX5:4:2365:28881:9298	60	-
chr15	96093065	96093066	A00252:294:H3YWTDSX5:4:1107:13729:29966/1	60	+
chr15	99285635	99285636	A00252:294:H3YWTDSX5:4:1110:28655:21840/1	60	-
chr15	99430725	99430726	A00252:294:H3YWTDSX5:4:1150:1262:21057/1	60	+
chr15	99649302	99649303	A00252:294:H3YWTDSX5:4:1102:25039:2926/1	60	+
chr15	99658709	99658710	A00252:294:H3YWTDSX5:4:1623:8106:13589/1	60	-
chr15	99668500	99668501	A00252:294:H3YWTDSX5:4:2417:8531:26287	60	-
chr15	99668501	99668502	A00252:294:H3YWTDSX5:4:1261:10764:9862	60	-
chr16	41761	41762	A00252:294:H3YWTDSX5:4:1232:8223:16705/1	60	-
chr16	47226	47227	A00252:294:H3YWTDSX5:4:1529:24975:4695/1	60	+
chr16	47418	47419	A00252:294:H3YWTDSX5:4:1104:30752:14951/1	60	+
chr16	50278	50279	A00252:294:H3YWTDSX5:4:1101:9697:26115/1	60	+
chr16	50279	50280	A00252:294:H3YWTDSX5:4:1271:7148:34413	60	+
chr16	51209	51210	A00252:294:H3YWTDSX5:4:1102:14733:11506	60	-
chr16	110081	110082	A00252:294:H3YWTDSX5:4:1243:16884:31892/1	60	+
chr16	110082	110083	A00252:294:H3YWTDSX5:4:1217:26856:19413	60	+
chr16	199282	199283	A00252:294:H3YWTDSX5:4:1613:16432:24502/1	60	-
chr16	199819	199820	A00252:294:H3YWTDSX5:4:2330:9435:31704	60	-
chr16	209583	209584	A00252:294:H3YWTDSX5:4:1306:12509:13322/1	60	+
chr16	215156	215157	A00252:294:H3YWTDSX5:4:1113:6081:10207/1	60	+
chr16	216844	216845	A00252:294:H3YWTDSX5:4:1124:22336:32377/1	60	-
chr16	220442	220443	A00252:294:H3YWTDSX5:4:2253:30228:10974	60	-
chr16	224587	224588	A00252:294:H3YWTDSX5:4:1343:7545:20165/1	60	+
chr16	224620	224621	A00252:294:H3YWTDSX5:4:2356:12491:36432/1	60	-
chr16	225267	225268	A00252:294:H3YWTDSX5:4:1348:14597:1344/1	60	-
chr16	225268	225269	A00252:294:H3YWTDSX5:4:1108:8052:27461/1	60	-
chr16	226838	226839	A00252:294:H3YWTDSX5:4:1102:26594:11130/1	60	+
chr16	227187	227188	A00252:294:H3YWTDSX5:4:1216:22336:31093/1	60	-
chr16	227822	227823	A00252:294:H3YWTDSX5:4:1120:10420:18474/1	60	-
chr16	249846	249847	A00252:294:H3YWTDSX5:4:1459:27688:23578/1	60	+
chr16	252868	252869	A00252:294:H3YWTDSX5:4:2407:29568:33317	60	+
chr16	277817	277818	A00252:294:H3YWTDSX5:4:2205:28040:19335/1	60	+
chr16	311760	311761	A00252:294:H3YWTDSX5:4:1164:6867:20400/1	60	-
chr16	312117	312118	A00252:294:H3YWTDSX5:4:1112:19416:9377/1	60	+
[truncated: 4,205 more rows]
