# Supplementary material for: HIV-1 capsid stability enables inositol phosphate-independent infection of target cells and promotes integration into genes
Source: PLoS Pathog. 2023 Jun 2;19(6):e1011423. doi: 10.1371/journal.ppat.1011423 (PMC10266667; doi:10.1371/journal.ppat.1011423)
Supplement: S2 Data — (TAR.GZ) [file ppat.1011423.s013.tar.gz › CEM_WT_B/CA_P38A-T200I/Unique_hg38_integration_sites/9035-GS-18.bed]

chr1	786723	786724	A01177:95:HFCNFDSX5:4:1644:9453:36746	60	-
chr1	807944	807945	A01177:95:HFCNFDSX5:4:1113:13087:23281	60	+
chr1	812351	812352	A01177:95:HFCNFDSX5:4:1118:18566:23437	60	+
chr1	812873	812874	A01177:95:HFCNFDSX5:4:2264:1163:22044/1	60	-
chr1	812970	812971	A01177:95:HFCNFDSX5:4:1110:6650:23563/1	60	+
chr1	823705	823706	A01177:95:HFCNFDSX5:4:1314:26955:24032/1	60	+
chr1	831580	831581	A01177:95:HFCNFDSX5:4:1453:16857:19476	60	-
chr1	849217	849218	A01177:95:HFCNFDSX5:4:1146:13648:28322/1	60	+
chr1	849698	849699	A01177:95:HFCNFDSX5:4:2175:23077:8077	60	+
chr1	956676	956677	A01177:95:HFCNFDSX5:4:1154:14479:18646	60	-
chr1	1175077	1175078	A01177:95:HFCNFDSX5:4:2238:9046:1877	60	+
chr1	1265999	1266000	A01177:95:HFCNFDSX5:4:2249:28890:5431/1	60	+
chr1	1266036	1266037	A01177:95:HFCNFDSX5:4:1144:24442:33677/1	60	+
chr1	1390802	1390803	A01177:95:HFCNFDSX5:4:1265:11062:33113/1	60	-
chr1	1391135	1391136	A01177:95:HFCNFDSX5:4:1167:6994:21151	60	-
chr1	1391316	1391317	A01177:95:HFCNFDSX5:4:1163:9489:34240	60	-
chr1	1652253	1652254	A01177:95:HFCNFDSX5:4:1137:5222:23312	60	-
chr1	1652434	1652435	A01177:95:HFCNFDSX5:4:1315:16116:1125/1	60	+
chr1	1653940	1653941	A01177:95:HFCNFDSX5:4:1229:5258:20431/1	60	-
chr1	1686586	1686587	A01177:95:HFCNFDSX5:4:1441:3224:29684/1	60	+
chr1	1816029	1816030	A01177:95:HFCNFDSX5:4:1121:32208:18098	60	+
chr1	1817466	1817467	A01177:95:HFCNFDSX5:4:1475:2962:20776	60	-
chr1	1818927	1818928	A01177:95:HFCNFDSX5:4:2116:21829:28056/1	60	+
chr1	1820594	1820595	A01177:95:HFCNFDSX5:4:1112:18620:13354/1	60	-
chr1	1821463	1821464	A01177:95:HFCNFDSX5:4:1122:19614:4867/1	60	-
chr1	1825557	1825558	A01177:95:HFCNFDSX5:4:1164:14470:1689/1	60	+
chr1	1835352	1835353	A01177:95:HFCNFDSX5:4:2649:3658:19382/1	60	-
chr1	1835362	1835363	A01177:95:HFCNFDSX5:4:1647:19135:3411/1	60	-
chr1	1840292	1840293	A01177:95:HFCNFDSX5:4:2251:4978:2722/1	60	-
chr1	1845949	1845950	A01177:95:HFCNFDSX5:4:1316:8956:27806	60	-
chr1	1886742	1886743	A01177:95:HFCNFDSX5:4:1424:14940:20447/1	60	+
chr1	5640773	5640774	A01177:95:HFCNFDSX5:4:1273:18909:28886	60	-
chr1	6398636	6398637	A01177:95:HFCNFDSX5:4:1477:29649:21778/1	60	+
chr1	6671257	6671258	A01177:95:HFCNFDSX5:4:1313:31620:8907	60	+
chr1	6868995	6868996	A01177:95:HFCNFDSX5:4:1112:1479:31986/1	60	+
chr1	6869742	6869743	A01177:95:HFCNFDSX5:4:1101:17942:27179	60	+
chr1	6871504	6871505	A01177:95:HFCNFDSX5:4:1112:7220:21981/1	60	+
chr1	7744376	7744377	A01177:95:HFCNFDSX5:4:1416:26115:3129/1	60	-
chr1	7802521	7802522	A01177:95:HFCNFDSX5:4:1578:20175:8907/1	60	-
chr1	7949762	7949763	A01177:95:HFCNFDSX5:4:2309:11134:3740/1	60	+
chr1	8493147	8493148	A01177:95:HFCNFDSX5:4:2276:26151:26991	60	-
chr1	8493700	8493701	A01177:95:HFCNFDSX5:4:1365:1416:18756	60	-
chr1	8574011	8574012	A01177:95:HFCNFDSX5:4:1561:17788:28541	60	-
chr1	8578115	8578116	A01177:95:HFCNFDSX5:4:1364:3577:34522/1	60	-
chr1	8613513	8613514	A01177:95:HFCNFDSX5:4:1548:23249:9565/1	60	-
chr1	8639634	8639635	A01177:95:HFCNFDSX5:4:1134:20039:26115/1	60	+
chr1	8712000	8712001	A01177:95:HFCNFDSX5:4:1359:29107:17206/1	60	+
chr1	9243938	9243939	A01177:95:HFCNFDSX5:4:1126:30237:31281/1	60	+
chr1	9544037	9544038	A01177:95:HFCNFDSX5:4:2513:29107:13448/1	60	-
chr1	9557042	9557043	A01177:95:HFCNFDSX5:4:1165:3766:6417/1	60	+
chr1	9913776	9913777	A01177:95:HFCNFDSX5:4:1324:23592:30765/1	60	+
chr1	10527010	10527011	A01177:95:HFCNFDSX5:4:1547:18258:6339	60	-
chr1	10769718	10769719	A01177:95:HFCNFDSX5:4:2245:30861:22842	60	+
chr1	11212580	11212581	A01177:95:HFCNFDSX5:4:2240:3604:24111	60	-
chr1	11283484	11283485	A01177:95:HFCNFDSX5:4:1151:21513:36777/1	60	-
chr1	12246460	12246461	A01177:95:HFCNFDSX5:4:1114:16595:6965/1	60	-
chr1	12256104	12256105	A01177:95:HFCNFDSX5:4:1277:32000:1141	60	-
chr1	12295554	12295555	A01177:95:HFCNFDSX5:4:2272:13874:28150	60	-
chr1	12359624	12359625	A01177:95:HFCNFDSX5:4:1267:31177:37012	60	-
chr1	12418507	12418508	A01177:95:HFCNFDSX5:4:1126:15266:25520/1	60	-
chr1	13665450	13665451	A01177:95:HFCNFDSX5:4:2152:18873:24314/1	60	+
chr1	14873565	14873566	A01177:95:HFCNFDSX5:4:1134:22625:33599/1	60	+
chr1	15434336	15434337	A01177:95:HFCNFDSX5:4:1649:16966:34820/1	60	+
chr1	15544838	15544839	A01177:95:HFCNFDSX5:4:1125:17562:11741/1	60	-
chr1	15910983	15910984	A01177:95:HFCNFDSX5:4:1101:20907:29559/1	60	-
chr1	16296346	16296347	A01177:95:HFCNFDSX5:4:1135:19949:26021/1	60	-
chr1	16309585	16309586	A01177:95:HFCNFDSX5:4:2214:7645:36839/1	60	-
chr1	16342399	16342400	A01177:95:HFCNFDSX5:4:1171:20618:31250	60	-
chr1	17040206	17040207	A01177:95:HFCNFDSX5:4:2333:15971:34538	60	-
chr1	19120968	19120969	A01177:95:HFCNFDSX5:4:1443:31973:34851	60	+
chr1	19128760	19128761	A01177:95:HFCNFDSX5:4:1112:7175:6433/1	60	+
chr1	19194226	19194227	A01177:95:HFCNFDSX5:4:1210:26124:34867/1	60	-
chr1	20806533	20806534	A01177:95:HFCNFDSX5:4:1122:20591:1360/1	60	-
chr1	20879310	20879311	A01177:95:HFCNFDSX5:4:1130:22318:1939/1	60	+
chr1	20896556	20896557	A01177:95:HFCNFDSX5:4:1207:6569:5854/1	60	+
chr1	20898332	20898333	A01177:95:HFCNFDSX5:4:1129:25861:10426/1	60	+
chr1	20978117	20978118	A01177:95:HFCNFDSX5:4:1110:19325:12821/1	60	+
chr1	21033155	21033156	A01177:95:HFCNFDSX5:4:2606:10321:5274/1	60	+
chr1	21114049	21114050	A01177:95:HFCNFDSX5:4:1127:27425:32456/1	60	+
chr1	21131520	21131521	A01177:95:HFCNFDSX5:4:2630:25373:31281/1	60	+
chr1	21704557	21704558	A01177:95:HFCNFDSX5:4:2332:20735:21778	60	-
chr1	21747353	21747354	A01177:95:HFCNFDSX5:4:1209:20754:3427	60	+
chr1	21755956	21755957	A01177:95:HFCNFDSX5:4:1416:9715:25394	60	-
chr1	22062263	22062264	A01177:95:HFCNFDSX5:4:1377:32127:9909	60	+
chr1	23062337	23062338	A01177:95:HFCNFDSX5:4:1652:9796:2926/1	60	+
chr1	23304608	23304609	A01177:95:HFCNFDSX5:4:1143:19759:20682/1	60	+
chr1	23313701	23313702	A01177:95:HFCNFDSX5:4:1101:8938:6793/1	60	+
chr1	25343063	25343064	A01177:95:HFCNFDSX5:4:1353:32362:7717/1	60	+
chr1	25446935	25446936	A01177:95:HFCNFDSX5:4:1110:30807:28761/1	60	+
chr1	25453488	25453489	A01177:95:HFCNFDSX5:4:2557:13060:1564	60	+
chr1	25901806	25901807	A01177:95:HFCNFDSX5:4:2436:3667:36370/1	60	-
chr1	26251628	26251629	A01177:95:HFCNFDSX5:4:1145:3929:11177	60	+
chr1	26441927	26441928	A01177:95:HFCNFDSX5:4:1249:19723:21339/1	60	-
chr1	26701992	26701993	A01177:95:HFCNFDSX5:4:1103:21278:10347/1	60	+
chr1	26701997	26701998	A01177:95:HFCNFDSX5:4:2623:6153:20196/1	60	+
chr1	26705382	26705383	A01177:95:HFCNFDSX5:4:2235:9869:13886/1	60	-
chr1	26711759	26711760	A01177:95:HFCNFDSX5:4:1168:4146:14810/1	60	+
chr1	26740471	26740472	A01177:95:HFCNFDSX5:4:2524:25220:4398/1	60	+
chr1	26740541	26740542	A01177:95:HFCNFDSX5:4:2675:17363:7200	60	+
chr1	26759225	26759226	A01177:95:HFCNFDSX5:4:2311:8250:35634	60	+
chr1	26764455	26764456	A01177:95:HFCNFDSX5:4:2464:21748:33990	60	-
chr1	26988941	26988942	A01177:95:HFCNFDSX5:4:2423:25455:8782/1	60	-
chr1	27469825	27469826	A01177:95:HFCNFDSX5:4:1657:25870:33270	60	-
chr1	27771055	27771056	A01177:95:HFCNFDSX5:4:2171:15094:9972	60	-
chr1	28013742	28013743	A01177:95:HFCNFDSX5:4:1131:9317:28119/1	60	-
chr1	28026781	28026782	A01177:95:HFCNFDSX5:4:1105:12897:35978	60	+
chr1	28033424	28033425	A01177:95:HFCNFDSX5:4:1154:26124:36871/1	60	-
chr1	28060480	28060481	A01177:95:HFCNFDSX5:4:1147:21748:13667/1	60	-
chr1	28065080	28065081	A01177:95:HFCNFDSX5:4:1117:22381:28886/1	60	-
chr1	28068018	28068019	A01177:95:HFCNFDSX5:4:1116:14931:24314/1	60	+
chr1	28074684	28074685	A01177:95:HFCNFDSX5:4:1101:31277:12540/1	60	+
chr1	28084327	28084328	A01177:95:HFCNFDSX5:4:1122:16938:15483/1	60	+
chr1	28416755	28416756	A01177:95:HFCNFDSX5:4:2475:6488:11350/1	60	-
chr1	28425652	28425653	A01177:95:HFCNFDSX5:4:1152:13313:15468/1	60	-
chr1	28437138	28437139	A01177:95:HFCNFDSX5:4:2120:7509:17315	60	-
chr1	28440426	28440427	A01177:95:HFCNFDSX5:4:1158:2826:8609/1	60	+
chr1	28490963	28490964	A01177:95:HFCNFDSX5:4:1108:9552:34287/1	60	+
chr1	28769782	28769783	A01177:95:HFCNFDSX5:4:2674:27425:28698	60	-
chr1	28940863	28940864	A01177:95:HFCNFDSX5:4:1131:15718:2378/1	60	-
chr1	28946936	28946937	A01177:95:HFCNFDSX5:4:1120:20157:8750/1	60	+
chr1	29174288	29174289	A01177:95:HFCNFDSX5:4:1104:10863:6778/1	60	-
chr1	29715338	29715339	A01177:95:HFCNFDSX5:4:1234:18096:31829	60	+
chr1	30976961	30976962	A01177:95:HFCNFDSX5:4:1101:14787:1016/1	60	+
chr1	30976963	30976964	A01177:95:HFCNFDSX5:4:1269:32931:7482	60	+
chr1	30977200	30977201	A01177:95:HFCNFDSX5:4:1202:2410:19476/1	60	-
chr1	31019089	31019090	A01177:95:HFCNFDSX5:4:1104:11984:21433/1	60	-
chr1	31271112	31271113	A01177:95:HFCNFDSX5:4:1101:27019:29246/1	60	+
chr1	31318391	31318392	A01177:95:HFCNFDSX5:4:1138:13937:1110	60	+
chr1	31871367	31871368	A01177:95:HFCNFDSX5:4:1236:15194:28745/1	60	+
chr1	31915968	31915969	A01177:95:HFCNFDSX5:4:1109:18756:1376/1	60	-
chr1	31916605	31916606	A01177:95:HFCNFDSX5:4:1159:31937:3818/1	60	+
chr1	31928305	31928306	A01177:95:HFCNFDSX5:4:1442:25165:17143/1	60	+
chr1	31934021	31934022	A01177:95:HFCNFDSX5:4:1110:16920:26976/1	60	+
chr1	32139015	32139016	A01177:95:HFCNFDSX5:4:1216:10999:20666	60	-
chr1	32258605	32258606	A01177:95:HFCNFDSX5:4:1265:3893:25394/1	60	-
chr1	32323096	32323097	A01177:95:HFCNFDSX5:4:1356:9598:24408/1	60	-
chr1	32333247	32333248	A01177:95:HFCNFDSX5:4:1354:14687:19351	60	-
chr1	32344460	32344461	A01177:95:HFCNFDSX5:4:2448:17553:27508/1	60	+
chr1	32385156	32385157	A01177:95:HFCNFDSX5:4:1132:14308:2754/1	60	+
chr1	32422407	32422408	A01177:95:HFCNFDSX5:4:2464:17219:20447	60	-
chr1	32831484	32831485	A01177:95:HFCNFDSX5:4:1122:7229:12101	60	-
chr1	33033848	33033849	A01177:95:HFCNFDSX5:4:1259:23430:35086/1	60	+
chr1	35016309	35016310	A01177:95:HFCNFDSX5:4:1114:32000:24627/1	60	-
chr1	35401699	35401700	A01177:95:HFCNFDSX5:4:1134:30789:27821/1	60	-
chr1	35788960	35788961	A01177:95:HFCNFDSX5:4:2453:20916:36057/1	60	-
chr1	35899398	35899399	A01177:95:HFCNFDSX5:4:1122:6027:13150/1	60	+
chr1	35899530	35899531	A01177:95:HFCNFDSX5:4:1201:17562:31563/1	60	-
chr1	35946080	35946081	A01177:95:HFCNFDSX5:4:1142:16749:32784/1	60	+
chr1	35973355	35973356	A01177:95:HFCNFDSX5:4:1519:26169:1814	60	-
chr1	35975430	35975431	A01177:95:HFCNFDSX5:4:1153:29912:5384/1	60	-
chr1	35976495	35976496	A01177:95:HFCNFDSX5:4:1119:5520:20290/1	60	+
chr1	35978108	35978109	A01177:95:HFCNFDSX5:4:1329:26621:23829	60	-
chr1	35983192	35983193	A01177:95:HFCNFDSX5:4:1109:14199:36448/1	60	+
chr1	36254984	36254985	A01177:95:HFCNFDSX5:4:2141:3269:18771/1	60	+
chr1	36291682	36291683	A01177:95:HFCNFDSX5:4:1404:28040:32894/1	60	-
chr1	37556187	37556188	A01177:95:HFCNFDSX5:4:1538:4363:20196	60	-
chr1	39168612	39168613	A01177:95:HFCNFDSX5:4:1537:11342:33317/1	60	+
chr1	39193239	39193240	A01177:95:HFCNFDSX5:4:1528:27100:22373/1	60	+
chr1	39264325	39264326	A01177:95:HFCNFDSX5:4:1541:1398:24236/1	60	-
chr1	39324291	39324292	A01177:95:HFCNFDSX5:4:1362:6741:16016/1	60	+
chr1	39343267	39343268	A01177:95:HFCNFDSX5:4:1101:22471:1047/1	60	+
chr1	39363393	39363394	A01177:95:HFCNFDSX5:4:1140:31114:29888/1	60	+
chr1	40053770	40053771	A01177:95:HFCNFDSX5:4:1132:16405:25864/1	60	+
chr1	40229574	40229575	A01177:95:HFCNFDSX5:4:2663:30553:30201	60	+
chr1	40262562	40262563	A01177:95:HFCNFDSX5:4:1156:30662:14669/1	60	+
chr1	40277121	40277122	A01177:95:HFCNFDSX5:4:1224:21558:27680/1	60	+
chr1	40277701	40277702	A01177:95:HFCNFDSX5:4:1121:24749:30827/1	60	-
chr1	40284811	40284812	A01177:95:HFCNFDSX5:4:1456:12246:20948/1	60	-
chr1	40412199	40412200	A01177:95:HFCNFDSX5:4:1138:24288:16000/1	60	-
chr1	40995097	40995098	A01177:95:HFCNFDSX5:4:1106:17219:19225/1	60	+
chr1	41079119	41079120	A01177:95:HFCNFDSX5:4:1303:30219:31219/1	60	-
chr1	41102294	41102295	A01177:95:HFCNFDSX5:4:1121:26268:5963/1	60	+
chr1	41112902	41112903	A01177:95:HFCNFDSX5:4:1449:4218:30968/1	60	+
chr1	41114259	41114260	A01177:95:HFCNFDSX5:4:1322:32922:4773	60	-
chr1	41153459	41153460	A01177:95:HFCNFDSX5:4:1122:8603:1423/1	60	-
chr1	41183799	41183800	A01177:95:HFCNFDSX5:4:2135:20229:19085	60	-
chr1	41224391	41224392	A01177:95:HFCNFDSX5:4:2224:1805:32769	60	-
chr1	42247137	42247138	A01177:95:HFCNFDSX5:4:1229:18511:3239/1	60	-
chr1	42281980	42281981	A01177:95:HFCNFDSX5:4:2537:16676:13244/1	60	+
chr1	42305536	42305537	A01177:95:HFCNFDSX5:4:2469:15374:34601/1	60	+
chr1	42691549	42691550	A01177:95:HFCNFDSX5:4:1111:17761:22357/1	60	+
chr1	42694679	42694680	A01177:95:HFCNFDSX5:4:1111:17146:24424	60	-
chr1	43392196	43392197	A01177:95:HFCNFDSX5:4:1112:14859:15170/1	60	+
chr1	43400494	43400495	A01177:95:HFCNFDSX5:4:1145:14100:4742/1	60	-
chr1	43750300	43750301	A01177:95:HFCNFDSX5:4:1109:15483:28275/1	60	+
chr1	43768951	43768952	A01177:95:HFCNFDSX5:4:1474:10773:21214/1	60	-
chr1	43792020	43792021	A01177:95:HFCNFDSX5:4:1330:7572:31610/1	60	-
chr1	43843274	43843275	A01177:95:HFCNFDSX5:4:1418:27814:25363/1	60	+
chr1	43845814	43845815	A01177:95:HFCNFDSX5:4:1570:10447:16642/1	60	-
chr1	44664616	44664617	A01177:95:HFCNFDSX5:4:1101:18511:35587/1	60	-
chr1	44934595	44934596	A01177:95:HFCNFDSX5:4:1160:20274:20353/1	60	+
chr1	44954310	44954311	A01177:95:HFCNFDSX5:4:1452:24026:28729/1	60	+
chr1	44973433	44973434	A01177:95:HFCNFDSX5:4:1124:18936:16470/1	60	-
chr1	45549648	45549649	A01177:95:HFCNFDSX5:4:1454:9833:11130/1	60	-
chr1	45635897	45635898	A01177:95:HFCNFDSX5:4:1261:5819:22247/1	60	+
chr1	45657984	45657985	A01177:95:HFCNFDSX5:4:1120:22878:7701/1	60	-
chr1	45870984	45870985	A01177:95:HFCNFDSX5:4:2239:31638:13980/1	60	-
chr1	45910205	45910206	A01177:95:HFCNFDSX5:4:1133:29568:5478/1	60	-
chr1	46872606	46872607	A01177:95:HFCNFDSX5:4:1233:20835:26647/1	60	+
chr1	47361402	47361403	A01177:95:HFCNFDSX5:4:1638:7148:10363/1	60	+
chr1	50055434	50055435	A01177:95:HFCNFDSX5:4:2176:3649:21872	60	+
chr1	50477868	50477869	A01177:95:HFCNFDSX5:4:2171:14714:21245/1	60	-
chr1	50536406	50536407	A01177:95:HFCNFDSX5:4:1106:24343:23891/1	60	+
chr1	50650287	50650288	A01177:95:HFCNFDSX5:4:1210:28519:5102/1	60	-
chr1	50780062	50780063	A01177:95:HFCNFDSX5:4:1167:13901:15515/1	60	+
chr1	51774712	51774713	A01177:95:HFCNFDSX5:4:1218:28935:34601	60	-
chr1	52028263	52028264	A01177:95:HFCNFDSX5:4:2108:27606:13823	60	-
chr1	52028275	52028276	A01177:95:HFCNFDSX5:4:1173:19397:21120/1	60	-
chr1	52194434	52194435	A01177:95:HFCNFDSX5:4:1473:8115:1172	60	-
chr1	52291702	52291703	A01177:95:HFCNFDSX5:4:1673:6686:8406/1	60	-
chr1	52436981	52436982	A01177:95:HFCNFDSX5:4:1349:17146:28432/1	60	+
chr1	52468778	52468779	A01177:95:HFCNFDSX5:4:1120:18620:23312/1	60	-
chr1	52486158	52486159	A01177:95:HFCNFDSX5:4:1106:15863:13714/1	60	+
chr1	52789097	52789098	A01177:95:HFCNFDSX5:4:1106:32407:22545/1	60	-
chr1	53965154	53965155	A01177:95:HFCNFDSX5:4:2569:9308:19053/1	60	+
chr1	55172174	55172175	A01177:95:HFCNFDSX5:4:1103:17779:18787/1	60	-
chr1	58662356	58662357	A01177:95:HFCNFDSX5:4:1102:25039:24972/1	60	-
chr1	58720251	58720252	A01177:95:HFCNFDSX5:4:1125:1136:31861/1	60	+
chr1	59095329	59095330	A01177:95:HFCNFDSX5:4:2177:32759:2268/1	60	+
chr1	61120449	61120450	A01177:95:HFCNFDSX5:4:2225:27489:10676	60	-
chr1	61156093	61156094	A01177:95:HFCNFDSX5:4:1175:27489:7701/1	60	-
chr1	61230545	61230546	A01177:95:HFCNFDSX5:4:1103:17400:8265/1	60	-
chr1	61825305	61825306	A01177:95:HFCNFDSX5:4:2553:32000:28886	60	-
chr1	62232771	62232772	A01177:95:HFCNFDSX5:4:1304:25084:15687	60	+
chr1	62496983	62496984	A01177:95:HFCNFDSX5:4:1412:11207:21057/1	60	-
chr1	63482302	63482303	A01177:95:HFCNFDSX5:4:1110:18331:18615	60	+
chr1	67018701	67018702	A01177:95:HFCNFDSX5:4:1210:24126:26772/1	60	-
chr1	67072542	67072543	A01177:95:HFCNFDSX5:4:1149:1588:15640/1	60	+
chr1	71505516	71505517	A01177:95:HFCNFDSX5:4:2340:20754:7404/1	60	+
chr1	72146541	72146542	A01177:95:HFCNFDSX5:4:1421:1823:4961/1	60	-
chr1	74310918	74310919	A01177:95:HFCNFDSX5:4:1147:29921:18020/1	60	+
chr1	75371786	75371787	A01177:95:HFCNFDSX5:4:1508:12662:6480	60	+
chr1	75753809	75753810	A01177:95:HFCNFDSX5:4:1244:1868:8829	60	+
chr1	77122078	77122079	A01177:95:HFCNFDSX5:4:1518:16034:6277/1	60	-
chr1	77579181	77579182	A01177:95:HFCNFDSX5:4:2275:5385:34710	60	-
chr1	77579182	77579183	A01177:95:HFCNFDSX5:4:1314:6822:5008/1	60	-
chr1	79367192	79367193	A01177:95:HFCNFDSX5:4:1175:7410:5838/1	60	-
chr1	82599395	82599396	A01177:95:HFCNFDSX5:4:1152:28185:1705/1	60	-
chr1	82712861	82712862	A01177:95:HFCNFDSX5:4:2536:18385:23625	60	-
chr1	83392203	83392204	A01177:95:HFCNFDSX5:4:1163:22661:34569/1	60	+
chr1	84150184	84150185	A01177:95:HFCNFDSX5:4:1409:28085:25332/1	60	-
chr1	84152885	84152886	A01177:95:HFCNFDSX5:4:1469:22516:22106/1	60	-
chr1	85222062	85222063	A01177:95:HFCNFDSX5:4:1228:21640:33113/1	60	+
chr1	86723812	86723813	A01177:95:HFCNFDSX5:4:1237:12283:11052/1	60	+
chr1	87050544	87050545	A01177:95:HFCNFDSX5:4:1148:8820:34053/1	60	+
chr1	89727174	89727175	A01177:95:HFCNFDSX5:4:1427:5258:18928/1	60	-
chr1	91514022	91514023	A01177:95:HFCNFDSX5:4:1101:4345:19351/1	60	+
chr1	92469323	92469324	A01177:95:HFCNFDSX5:4:1127:16161:20118/1	60	+
chr1	92529753	92529754	A01177:95:HFCNFDSX5:4:1130:14814:31688/1	60	+
chr1	93091883	93091884	A01177:95:HFCNFDSX5:4:2220:32759:25598/1	60	+
chr1	93132416	93132417	A01177:95:HFCNFDSX5:4:1360:26666:3928/1	60	-
chr1	93153060	93153061	A01177:95:HFCNFDSX5:4:1315:19578:12915	60	-
chr1	93156034	93156035	A01177:95:HFCNFDSX5:4:2440:20184:31407/1	60	+
chr1	93368040	93368041	A01177:95:HFCNFDSX5:4:1133:9109:31172	60	+
chr1	94466163	94466164	A01177:95:HFCNFDSX5:4:1235:15854:28761/1	60	+
chr1	97123563	97123564	A01177:95:HFCNFDSX5:4:1155:26747:20666/1	60	+
chr1	97506157	97506158	A01177:95:HFCNFDSX5:4:1105:16731:14716/1	60	+
chr1	97506159	97506160	A01177:95:HFCNFDSX5:4:1158:7808:33176/1	60	+
chr1	97573746	97573747	A01177:95:HFCNFDSX5:4:1132:16803:24017/1	60	-
chr1	97620512	97620513	A01177:95:HFCNFDSX5:4:2140:28429:29747/1	60	-
chr1	97697945	97697946	A01177:95:HFCNFDSX5:4:1320:5701:16313/1	60	-
chr1	97898839	97898840	A01177:95:HFCNFDSX5:4:1206:13331:15342/1	60	+
chr1	98855166	98855167	A01177:95:HFCNFDSX5:4:1114:17291:3630/1	60	+
chr1	99935405	99935406	A01177:95:HFCNFDSX5:4:1163:11234:9893/1	60	+
chr1	99979848	99979849	A01177:95:HFCNFDSX5:4:2319:6180:24471	60	-
chr1	100950898	100950899	A01177:95:HFCNFDSX5:4:1103:21124:3662/1	60	+
chr1	100950899	100950900	A01177:95:HFCNFDSX5:4:2224:3920:35430	60	+
chr1	100966906	100966907	A01177:95:HFCNFDSX5:4:1135:1425:9032/1	60	+
chr1	100980645	100980646	A01177:95:HFCNFDSX5:4:1169:12228:32377/1	60	+
chr1	101399098	101399099	A01177:95:HFCNFDSX5:4:2153:14000:9111/1	60	-
chr1	101433455	101433456	A01177:95:HFCNFDSX5:4:1115:2862:12931/1	60	-
chr1	103547976	103547977	A01177:95:HFCNFDSX5:4:1124:23122:36902/1	60	+
chr1	105829096	105829097	A01177:95:HFCNFDSX5:4:1471:21748:24095/1	60	-
chr1	106305659	106305660	A01177:95:HFCNFDSX5:4:2172:5782:20431/1	60	+
chr1	107930308	107930309	A01177:95:HFCNFDSX5:4:1171:30653:11240	60	-
chr1	108751309	108751310	A01177:95:HFCNFDSX5:4:2341:26313:30248/1	60	-
chr1	109100780	109100781	A01177:95:HFCNFDSX5:4:1258:29170:15624/1	60	+
chr1	109358928	109358929	A01177:95:HFCNFDSX5:4:1317:12427:3067	60	-
chr1	109367046	109367047	A01177:95:HFCNFDSX5:4:1140:10746:22889/1	60	+
chr1	111143644	111143645	A01177:95:HFCNFDSX5:4:2664:18195:34788	60	-
chr1	111146272	111146273	A01177:95:HFCNFDSX5:4:1109:6361:32299/1	60	+
chr1	111154618	111154619	A01177:95:HFCNFDSX5:4:1155:20500:31172/1	60	+
chr1	111167997	111167998	A01177:95:HFCNFDSX5:4:1111:3685:18458/1	60	+
chr1	111170200	111170201	A01177:95:HFCNFDSX5:4:1102:2085:8578/1	60	-
chr1	111625772	111625773	A01177:95:HFCNFDSX5:4:1127:11207:37027/1	60	+
chr1	111625774	111625775	A01177:95:HFCNFDSX5:4:1363:10511:10645/1	60	+
chr1	112327901	112327902	A01177:95:HFCNFDSX5:4:2539:17011:25160	60	-
chr1	112538456	112538457	A01177:95:HFCNFDSX5:4:2442:11812:35446/1	60	-
chr1	112543397	112543398	A01177:95:HFCNFDSX5:4:2468:18765:28354/1	60	-
chr1	112939869	112939870	A01177:95:HFCNFDSX5:4:1104:32859:12085/1	60	+
chr1	112941508	112941509	A01177:95:HFCNFDSX5:4:1344:8350:7686	60	+
chr1	113092457	113092458	A01177:95:HFCNFDSX5:4:1158:23375:34898	60	-
chr1	113685535	113685536	A01177:95:HFCNFDSX5:4:1125:30861:27352/1	60	-
chr1	113772829	113772830	A01177:95:HFCNFDSX5:4:2229:11397:17722	60	-
chr1	113960207	113960208	A01177:95:HFCNFDSX5:4:1222:23782:35008/1	60	+
chr1	114359920	114359921	A01177:95:HFCNFDSX5:4:1342:6714:10144/1	60	+
chr1	114423306	114423307	A01177:95:HFCNFDSX5:4:1103:20916:19648/1	60	+
chr1	114438621	114438622	A01177:95:HFCNFDSX5:4:1132:14118:26663/1	60	+
chr1	114568046	114568047	A01177:95:HFCNFDSX5:4:1132:31801:2425/1	60	-
chr1	116044854	116044855	A01177:95:HFCNFDSX5:4:2534:7057:5572/1	60	+
chr1	117055380	117055381	A01177:95:HFCNFDSX5:4:1602:28058:7341/1	60	-
chr1	117085965	117085966	A01177:95:HFCNFDSX5:4:1140:10077:22044/1	60	+
chr1	117098082	117098083	A01177:95:HFCNFDSX5:4:1121:31159:8484/1	60	+
chr1	117453967	117453968	A01177:95:HFCNFDSX5:4:1614:1081:15734	60	-
chr1	118017741	118017742	A01177:95:HFCNFDSX5:4:1149:16306:7811/1	60	-
chr1	120732330	120732331	A01177:95:HFCNFDSX5:4:1156:22625:29434/1	60	+
chr1	145657210	145657211	A01177:95:HFCNFDSX5:4:1408:25617:35055	60	-
chr1	145657212	145657213	A01177:95:HFCNFDSX5:4:1106:28311:1078/1	60	-
chr1	145807735	145807736	A01177:95:HFCNFDSX5:4:1212:5755:9925/1	60	+
chr1	146560170	146560171	A01177:95:HFCNFDSX5:4:2178:5412:20729	60	-
chr1	147562064	147562065	A01177:95:HFCNFDSX5:4:1361:24108:31187	60	+
chr1	149845114	149845115	A01177:95:HFCNFDSX5:4:1536:22598:25974/1	60	-
chr1	150077205	150077206	A01177:95:HFCNFDSX5:4:1346:9977:3208/1	60	-
chr1	150085105	150085106	A01177:95:HFCNFDSX5:4:1101:9742:29919/1	60	+
chr1	150094068	150094069	A01177:95:HFCNFDSX5:4:1107:20609:10911/1	60	-
chr1	150129744	150129745	A01177:95:HFCNFDSX5:4:1114:4218:32847/1	60	+
chr1	150232964	150232965	A01177:95:HFCNFDSX5:4:1153:12961:4993/1	60	-
chr1	150407108	150407109	A01177:95:HFCNFDSX5:4:1424:10547:36980/1	60	+
chr1	150427917	150427918	A01177:95:HFCNFDSX5:4:1138:26323:3208/1	60	-
chr1	150441250	150441251	A01177:95:HFCNFDSX5:4:1107:9805:27148/1	60	-
chr1	150588027	150588028	A01177:95:HFCNFDSX5:4:1252:22661:21512/1	60	-
chr1	150623146	150623147	A01177:95:HFCNFDSX5:4:1105:9209:18067/1	60	+
chr1	150623147	150623148	A01177:95:HFCNFDSX5:4:2230:8124:19977/1	60	+
chr1	150694730	150694731	A01177:95:HFCNFDSX5:4:1638:7735:7216	60	+
chr1	150757543	150757544	A01177:95:HFCNFDSX5:4:1241:32226:10708/1	60	+
chr1	150833907	150833908	A01177:95:HFCNFDSX5:4:1164:16812:4742/1	60	-
chr1	150947683	150947684	A01177:95:HFCNFDSX5:4:2306:9317:34256/1	60	-
chr1	150947684	150947685	A01177:95:HFCNFDSX5:4:2553:24768:10942/1	60	-
chr1	151235618	151235619	A01177:95:HFCNFDSX5:4:1102:22535:36636/1	60	-
chr1	151409238	151409239	A01177:95:HFCNFDSX5:4:1158:30544:32753/1	60	-
chr1	151414069	151414070	A01177:95:HFCNFDSX5:4:1174:7292:29778/1	60	+
chr1	151424783	151424784	A01177:95:HFCNFDSX5:4:1119:25364:34522/1	60	+
chr1	151427273	151427274	A01177:95:HFCNFDSX5:4:2112:12554:11898	60	-
chr1	151675709	151675710	A01177:95:HFCNFDSX5:4:2345:25084:14121	60	-
chr1	151777837	151777838	A01177:95:HFCNFDSX5:4:1335:12102:4038/1	60	-
chr1	153875555	153875556	A01177:95:HFCNFDSX5:4:1239:26820:35321/1	60	-
chr1	153897639	153897640	A01177:95:HFCNFDSX5:4:1549:3088:25786	60	-
chr1	153899198	153899199	A01177:95:HFCNFDSX5:4:1343:15519:16219	60	-
chr1	153900090	153900091	A01177:95:HFCNFDSX5:4:1523:4770:3490/1	60	+
chr1	153911213	153911214	A01177:95:HFCNFDSX5:4:1131:6325:14481/1	60	+
chr1	153954928	153954929	A01177:95:HFCNFDSX5:4:1122:17653:5478	60	-
chr1	154173987	154173988	A01177:95:HFCNFDSX5:4:1526:5240:3521	60	-
chr1	154228858	154228859	A01177:95:HFCNFDSX5:4:1216:7274:23390/1	60	+
chr1	154237374	154237375	A01177:95:HFCNFDSX5:4:1346:15130:15984/1	60	+
chr1	154244089	154244090	A01177:95:HFCNFDSX5:4:1256:15736:18630/1	60	+
chr1	154247134	154247135	A01177:95:HFCNFDSX5:4:1174:13928:33129/1	60	+
chr1	155314206	155314207	A01177:95:HFCNFDSX5:4:2472:7654:20917	60	+
chr1	155376581	155376582	A01177:95:HFCNFDSX5:4:1220:13991:8218/1	60	-
chr1	155444630	155444631	A01177:95:HFCNFDSX5:4:1417:13928:14591/1	60	-
chr1	155457086	155457087	A01177:95:HFCNFDSX5:4:1105:29360:36276/1	60	+
chr1	155458697	155458698	A01177:95:HFCNFDSX5:4:1148:25870:36338/1	60	+
chr1	155500153	155500154	A01177:95:HFCNFDSX5:4:2435:24388:8844	60	+
chr1	155508023	155508024	A01177:95:HFCNFDSX5:4:1101:25825:32033/1	60	+
chr1	155534687	155534688	A01177:95:HFCNFDSX5:4:1145:14416:10238/1	60	+
chr1	155570744	155570745	A01177:95:HFCNFDSX5:4:1115:22724:36495/1	60	+
chr1	155789115	155789116	A01177:95:HFCNFDSX5:4:1124:26530:16157/1	60	+
chr1	155800538	155800539	A01177:95:HFCNFDSX5:4:2464:13964:11960/1	60	-
chr1	155803200	155803201	A01177:95:HFCNFDSX5:4:1654:1470:2127	60	-
chr1	155814040	155814041	A01177:95:HFCNFDSX5:4:1339:3685:14669/1	60	-
chr1	155916200	155916201	A01177:95:HFCNFDSX5:4:1245:17363:36260/1	60	-
chr1	155948746	155948747	A01177:95:HFCNFDSX5:4:1115:10484:26882/1	60	+
chr1	156255321	156255322	A01177:95:HFCNFDSX5:4:2249:30553:29825	60	-
chr1	156309959	156309960	A01177:95:HFCNFDSX5:4:1633:28546:15264	60	+
chr1	156613648	156613649	A01177:95:HFCNFDSX5:4:1344:12491:21746	60	+
chr1	156779186	156779187	A01177:95:HFCNFDSX5:4:1215:18096:12007	60	+
chr1	158189000	158189001	A01177:95:HFCNFDSX5:4:1161:24189:25535/1	60	+
chr1	158263183	158263184	A01177:95:HFCNFDSX5:4:1328:31629:13870	60	-
chr1	158955438	158955439	A01177:95:HFCNFDSX5:4:1108:11107:13870/1	60	+
chr1	159039926	159039927	A01177:95:HFCNFDSX5:4:2533:31060:24878/1	60	-
chr1	160229584	160229585	A01177:95:HFCNFDSX5:4:1510:18719:34131/1	60	+
chr1	160322374	160322375	A01177:95:HFCNFDSX5:4:1164:30427:16767/1	60	+
chr1	160334869	160334870	A01177:95:HFCNFDSX5:4:1111:13829:32831/1	60	-
chr1	160543824	160543825	A01177:95:HFCNFDSX5:4:1109:3215:10410/1	60	-
chr1	160557127	160557128	A01177:95:HFCNFDSX5:4:1102:20329:17033/1	60	+
chr1	160577445	160577446	A01177:95:HFCNFDSX5:4:1305:2329:16454	60	-
chr1	160846429	160846430	A01177:95:HFCNFDSX5:4:2260:18304:35790	60	-
chr1	161105364	161105365	A01177:95:HFCNFDSX5:4:2352:16179:22999/1	60	-
chr1	161796242	161796243	A01177:95:HFCNFDSX5:4:1149:23258:4539/1	60	+
chr1	161856843	161856844	A01177:95:HFCNFDSX5:4:1214:20184:13996/1	60	+
chr1	161883613	161883614	A01177:95:HFCNFDSX5:4:1171:13928:6073/1	60	+
chr1	161884834	161884835	A01177:95:HFCNFDSX5:4:1125:32045:13777/1	60	-
chr1	162200735	162200736	A01177:95:HFCNFDSX5:4:1169:14109:24706	60	-
chr1	162806277	162806278	A01177:95:HFCNFDSX5:4:1212:19614:36714/1	60	-
chr1	163081653	163081654	A01177:95:HFCNFDSX5:4:1362:10357:3740	60	+
chr1	165835902	165835903	A01177:95:HFCNFDSX5:4:1108:27308:11616/1	60	-
chr1	166714902	166714903	A01177:95:HFCNFDSX5:4:1552:31259:6684/1	60	+
chr1	166866193	166866194	A01177:95:HFCNFDSX5:4:1107:2654:36307/1	60	+
chr1	167123256	167123257	A01177:95:HFCNFDSX5:4:2647:6244:1470	60	-
chr1	167283487	167283488	A01177:95:HFCNFDSX5:4:1102:26060:13651/1	60	+
chr1	167404082	167404083	A01177:95:HFCNFDSX5:4:1136:30454:23109/1	60	+
chr1	167613721	167613722	A01177:95:HFCNFDSX5:4:1373:8178:17284/1	60	+
chr1	168015202	168015203	A01177:95:HFCNFDSX5:4:1155:32353:16250/1	60	+
chr1	168023667	168023668	A01177:95:HFCNFDSX5:4:1235:19289:3364/1	60	+
chr1	168023669	168023670	A01177:95:HFCNFDSX5:4:2464:32651:9314/1	60	+
chr1	168243845	168243846	A01177:95:HFCNFDSX5:4:1256:8892:11569/1	60	-
chr1	169627669	169627670	A01177:95:HFCNFDSX5:4:1158:15962:9815/1	60	+
chr1	169678140	169678141	A01177:95:HFCNFDSX5:4:1130:12816:12070/1	60	+
chr1	169824400	169824401	A01177:95:HFCNFDSX5:4:1140:30047:5212/1	60	+
chr1	172258565	172258566	A01177:95:HFCNFDSX5:4:1338:16260:31782	60	-
chr1	172661666	172661667	A01177:95:HFCNFDSX5:4:1108:10936:33238/1	60	+
chr1	172669653	172669654	A01177:95:HFCNFDSX5:4:1466:21368:18897	60	-
chr1	174304633	174304634	A01177:95:HFCNFDSX5:4:1101:15980:7341/1	60	+
chr1	174458856	174458857	A01177:95:HFCNFDSX5:4:1119:18358:28213/1	60	+
chr1	174607026	174607027	A01177:95:HFCNFDSX5:4:1367:5656:8281/1	60	+
chr1	174639912	174639913	A01177:95:HFCNFDSX5:4:1139:24189:5995/1	60	+
chr1	176116920	176116921	A01177:95:HFCNFDSX5:4:1239:5999:23093/1	60	+
chr1	176143274	176143275	A01177:95:HFCNFDSX5:4:1116:21088:20791/1	60	-
chr1	176156328	176156329	A01177:95:HFCNFDSX5:4:1537:18421:24533/1	60	+
chr1	176337615	176337616	A01177:95:HFCNFDSX5:4:2674:8178:36949	60	+
chr1	180011664	180011665	A01177:95:HFCNFDSX5:4:1126:22083:9768/1	60	+
chr1	180012035	180012036	A01177:95:HFCNFDSX5:4:1110:25880:17816/1	60	-
chr1	180032788	180032789	A01177:95:HFCNFDSX5:4:1211:26503:15577/1	60	+
chr1	180042582	180042583	A01177:95:HFCNFDSX5:4:1118:32696:24424/1	60	-
chr1	180408613	180408614	A01177:95:HFCNFDSX5:4:1218:16712:17472/1	60	-
chr1	181746651	181746652	A01177:95:HFCNFDSX5:4:1226:30626:19366/1	60	+
chr1	182859676	182859677	A01177:95:HFCNFDSX5:4:1211:32253:2738/1	60	+
chr1	182860769	182860770	A01177:95:HFCNFDSX5:4:1130:14733:6590	60	+
chr1	183532889	183532890	A01177:95:HFCNFDSX5:4:1330:26594:6370/1	60	-
chr1	184725042	184725043	A01177:95:HFCNFDSX5:4:1102:2474:11882	60	-
chr1	186136152	186136153	A01177:95:HFCNFDSX5:4:1651:20338:19210/1	60	-
chr1	187285544	187285545	A01177:95:HFCNFDSX5:4:1132:29568:24862/1	60	+
chr1	189533447	189533448	A01177:95:HFCNFDSX5:4:1155:21124:4633/1	60	+
chr1	189972047	189972048	A01177:95:HFCNFDSX5:4:1102:13295:31563/1	60	+
chr1	190399444	190399445	A01177:95:HFCNFDSX5:4:2112:14742:11209/1	60	-
chr1	190637647	190637648	A01177:95:HFCNFDSX5:4:1417:16622:30906/1	60	+
chr1	191639658	191639659	A01177:95:HFCNFDSX5:4:1102:8350:14606	60	+
chr1	191812127	191812128	A01177:95:HFCNFDSX5:4:1318:18964:22780/1	60	-
chr1	192370427	192370428	A01177:95:HFCNFDSX5:4:1119:21097:30295/1	60	-
chr1	192374116	192374117	A01177:95:HFCNFDSX5:4:1563:14154:4178/1	60	+
chr1	193076628	193076629	A01177:95:HFCNFDSX5:4:1469:12852:32643/1	60	-
chr1	195636857	195636858	A01177:95:HFCNFDSX5:4:1341:18222:16955	60	-
chr1	196395775	196395776	A01177:95:HFCNFDSX5:4:1344:4065:31078/1	60	-
chr1	196588795	196588796	A01177:95:HFCNFDSX5:4:1110:31593:3067/1	60	+
chr1	197141038	197141039	A01177:95:HFCNFDSX5:4:1431:24623:24784/1	60	+
chr1	197141044	197141045	A01177:95:HFCNFDSX5:4:1251:16441:36511/1	60	+
chr1	197190993	197190994	A01177:95:HFCNFDSX5:4:1177:3839:13244/1	60	+
chr1	197582775	197582776	A01177:95:HFCNFDSX5:4:1448:22788:5040	60	+
chr1	199072684	199072685	A01177:95:HFCNFDSX5:4:1247:17644:26976/1	60	-
chr1	199118098	199118099	A01177:95:HFCNFDSX5:4:1213:20817:16595	60	+
chr1	199148014	199148015	A01177:95:HFCNFDSX5:4:1142:19605:14810/1	60	+
chr1	199189185	199189186	A01177:95:HFCNFDSX5:4:1216:4544:2597/1	60	-
chr1	199316487	199316488	A01177:95:HFCNFDSX5:4:1162:12373:13620/1	60	+
chr1	199370976	199370977	A01177:95:HFCNFDSX5:4:1210:16423:9330/1	60	-
chr1	199437638	199437639	A01177:95:HFCNFDSX5:4:2266:26196:6934	60	-
chr1	200402059	200402060	A01177:95:HFCNFDSX5:4:1347:23285:36213/1	60	-
chr1	201849790	201849791	A01177:95:HFCNFDSX5:4:1106:16071:15671/1	60	+
chr1	201867494	201867495	A01177:95:HFCNFDSX5:4:2629:6280:7889/1	60	+
chr1	202338906	202338907	A01177:95:HFCNFDSX5:4:1210:2917:4131/1	60	+
chr1	202481243	202481244	A01177:95:HFCNFDSX5:4:1674:15257:23156/1	60	+
chr1	202767304	202767305	A01177:95:HFCNFDSX5:4:2260:24352:3239	60	-
chr1	202905328	202905329	A01177:95:HFCNFDSX5:4:1114:24180:33818/1	60	+
chr1	203648184	203648185	A01177:95:HFCNFDSX5:4:1120:5475:36088/1	60	+
chr1	203770198	203770199	A01177:95:HFCNFDSX5:4:1365:12798:4617/1	60	-
chr1	203816207	203816208	A01177:95:HFCNFDSX5:4:1104:7428:19366/1	60	+
chr1	204406251	204406252	A01177:95:HFCNFDSX5:4:1123:16595:11600/1	60	-
chr1	204537299	204537300	A01177:95:HFCNFDSX5:4:2148:31168:2080/1	60	+
chr1	205610583	205610584	A01177:95:HFCNFDSX5:4:1111:11867:4570/1	60	+
chr1	205610827	205610828	A01177:95:HFCNFDSX5:4:2552:2085:20917/1	60	-
chr1	205620462	205620463	A01177:95:HFCNFDSX5:4:1136:29568:28494/1	60	+
chr1	205723184	205723185	A01177:95:HFCNFDSX5:4:1113:25617:34679/1	60	+
chr1	205733194	205733195	A01177:95:HFCNFDSX5:4:1140:4562:34287/1	60	+
chr1	206040540	206040541	A01177:95:HFCNFDSX5:4:1104:20952:3552/1	60	+
chr1	206645245	206645246	A01177:95:HFCNFDSX5:4:1433:6451:34240	60	+
chr1	207341510	207341511	A01177:95:HFCNFDSX5:4:1640:4381:29810	60	-
chr1	207353755	207353756	A01177:95:HFCNFDSX5:4:1140:30246:11162/1	60	-
chr1	209287736	209287737	A01177:95:HFCNFDSX5:4:1216:8296:11788/1	60	-
chr1	209564048	209564049	A01177:95:HFCNFDSX5:4:1170:7808:19085	60	+
chr1	211191993	211191994	A01177:95:HFCNFDSX5:4:1658:23601:30091/1	60	-
chr1	211279322	211279323	A01177:95:HFCNFDSX5:4:1159:17598:16689/1	60	+
chr1	211301259	211301260	A01177:95:HFCNFDSX5:4:1144:30138:17362/1	60	-
chr1	211309480	211309481	A01177:95:HFCNFDSX5:4:1247:14886:20572	60	+
chr1	211984063	211984064	A01177:95:HFCNFDSX5:4:2132:9299:35571	60	+
chr1	212064886	212064887	A01177:95:HFCNFDSX5:4:1277:28131:29637	60	+
chr1	212081967	212081968	A01177:95:HFCNFDSX5:4:2544:4625:21621	60	-
chr1	212233018	212233019	A01177:95:HFCNFDSX5:4:1422:30698:13792/1	60	+
chr1	212336060	212336061	A01177:95:HFCNFDSX5:4:1101:11351:18552/1	60	-
chr1	212649753	212649754	A01177:95:HFCNFDSX5:4:1115:21956:32002/1	60	+
chr1	216268495	216268496	A01177:95:HFCNFDSX5:4:1122:23411:23876/1	60	-
chr1	216784286	216784287	A01177:95:HFCNFDSX5:4:1106:19099:2848/1	60	+
chr1	217606703	217606704	A01177:95:HFCNFDSX5:4:1105:26350:33912/1	60	+
chr1	219970507	219970508	A01177:95:HFCNFDSX5:4:2161:16812:35305/1	60	+
chr1	220099372	220099373	A01177:95:HFCNFDSX5:4:1128:2871:15421/1	60	-
chr1	220237322	220237323	A01177:95:HFCNFDSX5:4:1160:3676:9799/1	60	+
chr1	221360281	221360282	A01177:95:HFCNFDSX5:4:1336:8377:33254/1	60	+
chr1	221627208	221627209	A01177:95:HFCNFDSX5:4:1178:6705:25942/1	60	+
chr1	222655844	222655845	A01177:95:HFCNFDSX5:4:1165:26142:9283/1	60	-
chr1	222829845	222829846	A01177:95:HFCNFDSX5:4:1115:32931:27430/1	60	+
chr1	222882647	222882648	A01177:95:HFCNFDSX5:4:1336:30951:1673/1	60	+
chr1	222882648	222882649	A01177:95:HFCNFDSX5:4:1352:8522:13589	60	+
chr1	223810392	223810393	A01177:95:HFCNFDSX5:4:1424:5864:36511/1	60	+
chr1	224289346	224289347	A01177:95:HFCNFDSX5:4:1119:16043:21010/1	60	-
chr1	224333133	224333134	A01177:95:HFCNFDSX5:4:1261:6686:22498/1	60	+
chr1	224393727	224393728	A01177:95:HFCNFDSX5:4:1111:4842:19836/1	60	-
chr1	224397029	224397030	A01177:95:HFCNFDSX5:4:2152:7554:15859	60	-
chr1	224428276	224428277	A01177:95:HFCNFDSX5:4:1632:32461:8453	60	-
chr1	225419268	225419269	A01177:95:HFCNFDSX5:4:1311:26377:36526	60	+
chr1	225749209	225749210	A01177:95:HFCNFDSX5:4:1150:28013:28213/1	60	+
chr1	226156760	226156761	A01177:95:HFCNFDSX5:4:1133:29324:10160/1	60	-
chr1	226164873	226164874	A01177:95:HFCNFDSX5:4:1222:32452:13322/1	60	+
chr1	226182472	226182473	A01177:95:HFCNFDSX5:4:1570:30391:34679	60	+
chr1	226250922	226250923	A01177:95:HFCNFDSX5:4:1108:1434:18161/1	60	+
chr1	226274754	226274755	A01177:95:HFCNFDSX5:4:1670:23574:12978/1	60	-
chr1	226669066	226669067	A01177:95:HFCNFDSX5:4:1160:25030:15781/1	60	-
chr1	226730199	226730200	A01177:95:HFCNFDSX5:4:1116:24279:19711/1	60	-
chr1	228094877	228094878	A01177:95:HFCNFDSX5:4:1231:5005:20588/1	60	+
chr1	228226796	228226797	A01177:95:HFCNFDSX5:4:1141:4616:20071	60	+
chr1	228228302	228228303	A01177:95:HFCNFDSX5:4:1128:23683:24095/1	60	-
chr1	228232066	228232067	A01177:95:HFCNFDSX5:4:1146:19768:17190	60	-
chr1	228234551	228234552	A01177:95:HFCNFDSX5:4:1123:11505:25958/1	60	+
chr1	228234660	228234661	A01177:95:HFCNFDSX5:4:1178:17363:18818/1	60	-
chr1	228234899	228234900	A01177:95:HFCNFDSX5:4:1374:9146:12289	60	-
chr1	228235857	228235858	A01177:95:HFCNFDSX5:4:2426:9833:9189	60	-
chr1	228245998	228245999	A01177:95:HFCNFDSX5:4:1278:25464:25770	60	+
chr1	228254481	228254482	A01177:95:HFCNFDSX5:4:1307:20039:30342/1	60	+
chr1	228266731	228266732	A01177:95:HFCNFDSX5:4:1122:25536:18349	60	+
chr1	228326517	228326518	A01177:95:HFCNFDSX5:4:1435:11523:36104/1	60	+
chr1	228327163	228327164	A01177:95:HFCNFDSX5:4:1533:29342:23469	60	+
chr1	228328182	228328183	A01177:95:HFCNFDSX5:4:1120:7446:20337	60	-
chr1	228491131	228491132	A01177:95:HFCNFDSX5:4:1334:18005:29763/1	60	+
chr1	228496269	228496270	A01177:95:HFCNFDSX5:4:1119:18421:28385/1	60	+
chr1	228497333	228497334	A01177:95:HFCNFDSX5:4:1161:30897:9784/1	60	-
chr1	228649927	228649928	A01177:95:HFCNFDSX5:4:1147:4499:5932/1	60	+
chr1	228655689	228655690	A01177:95:HFCNFDSX5:4:2344:8784:9533	60	+
chr1	228677149	228677150	A01177:95:HFCNFDSX5:4:2674:29053:15327/1	60	-
chr1	229281929	229281930	A01177:95:HFCNFDSX5:4:2352:7672:9017	60	-
chr1	229294801	229294802	A01177:95:HFCNFDSX5:4:1108:24876:23062/1	60	+
chr1	229294815	229294816	A01177:95:HFCNFDSX5:4:1103:14452:29935/1	60	+
chr1	229314162	229314163	A01177:95:HFCNFDSX5:4:1123:4128:18004/1	60	+
chr1	229461989	229461990	A01177:95:HFCNFDSX5:4:1259:24126:20071/1	60	-
chr1	229532691	229532692	A01177:95:HFCNFDSX5:4:1126:13223:2910/1	60	+
chr1	229539926	229539927	A01177:95:HFCNFDSX5:4:1664:2971:35759	60	-
chr1	229609301	229609302	A01177:95:HFCNFDSX5:4:1136:23484:26976	60	-
chr1	229650973	229650974	A01177:95:HFCNFDSX5:4:1141:15510:5838/1	60	+
chr1	230077923	230077924	A01177:95:HFCNFDSX5:4:1427:6054:17863/1	60	+
chr1	230093207	230093208	A01177:95:HFCNFDSX5:4:1110:3115:13463/1	60	-
chr1	230168183	230168184	A01177:95:HFCNFDSX5:4:1133:21829:27712/1	60	+
chr1	230182482	230182483	A01177:95:HFCNFDSX5:4:1149:29008:5259/1	60	+
chr1	230191438	230191439	A01177:95:HFCNFDSX5:4:1366:25418:24565/1	60	+
chr1	230686775	230686776	A01177:95:HFCNFDSX5:4:1146:27624:17957/1	60	+
chr1	230989226	230989227	A01177:95:HFCNFDSX5:4:1507:24062:4116/1	60	-
chr1	231078692	231078693	A01177:95:HFCNFDSX5:4:1413:19388:17033	60	+
chr1	231368449	231368450	A01177:95:HFCNFDSX5:4:1220:18195:18850/1	60	-
chr1	231534890	231534891	A01177:95:HFCNFDSX5:4:1505:28989:22075	60	+
chr1	231555504	231555505	A01177:95:HFCNFDSX5:4:1421:3179:16110/1	60	-
chr1	231939782	231939783	A01177:95:HFCNFDSX5:4:1667:17824:18427	60	-
chr1	232574741	232574742	A01177:95:HFCNFDSX5:4:1105:12897:21543/1	60	-
chr1	232588791	232588792	A01177:95:HFCNFDSX5:4:1646:16062:14528/1	60	-
chr1	232661581	232661582	A01177:95:HFCNFDSX5:4:2172:18530:20431	60	-
chr1	233255826	233255827	A01177:95:HFCNFDSX5:4:1357:12400:15170/1	60	+
chr1	233333241	233333242	A01177:95:HFCNFDSX5:4:1438:10972:9533	60	+
chr1	235080127	235080128	A01177:95:HFCNFDSX5:4:1131:14136:31360/1	60	+
chr1	235080129	235080130	A01177:95:HFCNFDSX5:4:1572:3495:25551	60	+
chr1	235203523	235203524	A01177:95:HFCNFDSX5:4:1120:23845:12101/1	60	+
chr1	235240164	235240165	A01177:95:HFCNFDSX5:4:1232:11641:23312/1	60	-
chr1	235243934	235243935	A01177:95:HFCNFDSX5:4:1241:31783:15608/1	60	+
chr1	235337449	235337450	A01177:95:HFCNFDSX5:4:1452:20555:1110	60	-
chr1	235337450	235337451	A01177:95:HFCNFDSX5:4:1121:6198:32268/1	60	-
chr1	235698688	235698689	A01177:95:HFCNFDSX5:4:2134:24225:6934/1	60	-
chr1	236586373	236586374	A01177:95:HFCNFDSX5:4:2364:1434:8672/1	60	-
chr1	240723499	240723500	A01177:95:HFCNFDSX5:4:2428:22598:24565	60	-
chr1	241829104	241829105	A01177:95:HFCNFDSX5:4:1130:3025:23015/1	60	+
chr1	243913440	243913441	A01177:95:HFCNFDSX5:4:1268:14615:26835/1	60	-
chr1	244374632	244374633	A01177:95:HFCNFDSX5:4:1576:18756:16845/1	60	+
chr1	244385120	244385121	A01177:95:HFCNFDSX5:4:1444:6017:25128/1	60	+
chr1	244686016	244686017	A01177:95:HFCNFDSX5:4:1232:16025:19445/1	60	-
chr1	244743800	244743801	A01177:95:HFCNFDSX5:4:1307:27633:5321/1	60	+
chr1	246212265	246212266	A01177:95:HFCNFDSX5:4:1118:13548:31031/1	60	-
chr1	246736839	246736840	A01177:95:HFCNFDSX5:4:1106:5602:25723/1	60	+
chr1	246884934	246884935	A01177:95:HFCNFDSX5:4:1228:26657:6136/1	60	-
chr10	188302	188303	A01177:95:HFCNFDSX5:4:1271:20627:26976/1	60	+
chr10	868704	868705	A01177:95:HFCNFDSX5:4:1112:21043:17926/1	60	+
chr10	1079520	1079521	A01177:95:HFCNFDSX5:4:1501:12798:31328/1	60	-
chr10	1079521	1079522	A01177:95:HFCNFDSX5:4:1336:11424:35399/1	60	-
chr10	1466982	1466983	A01177:95:HFCNFDSX5:4:2454:11098:8124/1	60	-
chr10	2976361	2976362	A01177:95:HFCNFDSX5:4:2377:26259:3912/1	60	-
chr10	4609081	4609082	A01177:95:HFCNFDSX5:4:1268:13196:9972/1	60	-
chr10	5286195	5286196	A01177:95:HFCNFDSX5:4:1124:14353:27633/1	60	-
chr10	5426305	5426306	A01177:95:HFCNFDSX5:4:1475:13340:31641/1	60	-
chr10	5735726	5735727	A01177:95:HFCNFDSX5:4:1107:22299:9424/1	60	+
chr10	6462265	6462266	A01177:95:HFCNFDSX5:4:1129:12735:35509/1	60	+
chr10	7008662	7008663	A01177:95:HFCNFDSX5:4:2417:18493:36871	60	+
chr10	7773023	7773024	A01177:95:HFCNFDSX5:4:1468:23954:7373	60	-
chr10	7991781	7991782	A01177:95:HFCNFDSX5:4:2256:29821:24111	60	-
chr10	8872137	8872138	A01177:95:HFCNFDSX5:4:1172:20356:30827/1	60	+
chr10	10261830	10261831	A01177:95:HFCNFDSX5:4:1347:2618:14074/1	60	+
chr10	11485005	11485006	A01177:95:HFCNFDSX5:4:1103:25446:2409/1	60	-
chr10	11486449	11486450	A01177:95:HFCNFDSX5:4:1101:22887:13291/1	60	-
chr10	11998242	11998243	A01177:95:HFCNFDSX5:4:2138:14326:10864/1	60	+
chr10	11998243	11998244	A01177:95:HFCNFDSX5:4:2561:11053:32878/1	60	+
chr10	12184843	12184844	A01177:95:HFCNFDSX5:4:1221:30038:8891/1	60	+
chr10	13725583	13725584	A01177:95:HFCNFDSX5:4:1252:19325:20306	60	-
chr10	14301199	14301200	A01177:95:HFCNFDSX5:4:2166:25861:23766	60	-
chr10	14902617	14902618	A01177:95:HFCNFDSX5:4:1336:25807:14184/1	60	+
chr10	15469807	15469808	A01177:95:HFCNFDSX5:4:1174:22679:2378/1	60	+
chr10	15816678	15816679	A01177:95:HFCNFDSX5:4:1104:1145:2910/1	60	-
chr10	17660030	17660031	A01177:95:HFCNFDSX5:4:1150:4246:35556/1	60	+
chr10	17668230	17668231	A01177:95:HFCNFDSX5:4:1355:27046:29763	60	-
chr10	17682812	17682813	A01177:95:HFCNFDSX5:4:1229:12481:29496/1	60	+
chr10	19390976	19390977	A01177:95:HFCNFDSX5:4:1107:16532:19445/1	60	-
chr10	21067958	21067959	A01177:95:HFCNFDSX5:4:1145:4191:16767/1	60	-
chr10	21349132	21349133	A01177:95:HFCNFDSX5:4:1534:17228:9627/1	60	-
chr10	21691637	21691638	A01177:95:HFCNFDSX5:4:1144:26946:10958/1	60	+
chr10	22625439	22625440	A01177:95:HFCNFDSX5:4:1168:8793:13996	60	-
chr10	23553750	23553751	A01177:95:HFCNFDSX5:4:1516:2781:24251/1	60	+
chr10	26794078	26794079	A01177:95:HFCNFDSX5:4:1274:9308:10254	60	-
chr10	27124999	27125000	A01177:95:HFCNFDSX5:4:2418:6696:7921	60	+
chr10	27202214	27202215	A01177:95:HFCNFDSX5:4:1129:25382:7122/1	60	+
chr10	28349205	28349206	A01177:95:HFCNFDSX5:4:1650:22598:12007/1	60	+
chr10	28602213	28602214	A01177:95:HFCNFDSX5:4:2240:26033:26631	60	-
chr10	30217994	30217995	A01177:95:HFCNFDSX5:4:2357:17987:24878	60	+
chr10	31877328	31877329	A01177:95:HFCNFDSX5:4:1228:23339:4805	60	-
chr10	32036067	32036068	A01177:95:HFCNFDSX5:4:1140:2989:9361/1	60	+
chr10	32039055	32039056	A01177:95:HFCNFDSX5:4:1122:9037:31704/1	60	+
chr10	32315346	32315347	A01177:95:HFCNFDSX5:4:1128:13973:25786/1	60	+
chr10	32589366	32589367	A01177:95:HFCNFDSX5:4:1116:30707:18944/1	60	-
chr10	35553425	35553426	A01177:95:HFCNFDSX5:4:1135:13358:20870/1	60	-
chr10	38039937	38039938	A01177:95:HFCNFDSX5:4:1450:18728:6308	60	-
chr10	41862632	41862633	A01177:95:HFCNFDSX5:4:1167:14281:23030	60	+
chr10	42547052	42547053	A01177:95:HFCNFDSX5:4:2141:5954:19413/1	60	-
chr10	44699374	44699375	A01177:95:HFCNFDSX5:4:1113:2184:32174/1	60	-
chr10	45670112	45670113	A01177:95:HFCNFDSX5:4:1118:22770:2033/1	60	+
chr10	46069688	46069689	A01177:95:HFCNFDSX5:4:2360:23484:22341	60	-
chr10	47343307	47343308	A01177:95:HFCNFDSX5:4:2567:22607:6198/1	60	-
chr10	48437545	48437546	A01177:95:HFCNFDSX5:4:2570:5846:9298/1	60	-
chr10	49047139	49047140	A01177:95:HFCNFDSX5:4:1137:28646:17660/1	60	+
chr10	49868203	49868204	A01177:95:HFCNFDSX5:4:1115:26350:25488	60	+
chr10	49868205	49868206	A01177:95:HFCNFDSX5:4:2461:17888:17284	60	+
chr10	50316517	50316518	A01177:95:HFCNFDSX5:4:1112:19840:32722/1	60	-
chr10	50375685	50375686	A01177:95:HFCNFDSX5:4:2553:28601:7811	60	+
chr10	58199684	58199685	A01177:95:HFCNFDSX5:4:1118:23294:4382/1	60	+
chr10	58276741	58276742	A01177:95:HFCNFDSX5:4:1110:32922:12038	60	-
chr10	61402565	61402566	A01177:95:HFCNFDSX5:4:1112:9245:2253/1	60	+
chr10	61668161	61668162	A01177:95:HFCNFDSX5:4:1173:18982:9846/1	60	+
chr10	63372940	63372941	A01177:95:HFCNFDSX5:4:2238:4960:20979/1	60	+
chr10	66390251	66390252	A01177:95:HFCNFDSX5:4:1101:24288:9236/1	60	+
chr10	68337633	68337634	A01177:95:HFCNFDSX5:4:2139:22471:11005/1	60	-
chr10	68517642	68517643	A01177:95:HFCNFDSX5:4:1106:14371:13479/1	60	+
chr10	72141631	72141632	A01177:95:HFCNFDSX5:4:1143:25211:21919/1	60	-
chr10	72154321	72154322	A01177:95:HFCNFDSX5:4:1108:1533:31297/1	60	+
chr10	72158041	72158042	A01177:95:HFCNFDSX5:4:2261:31675:2769/1	60	+
chr10	72165539	72165540	A01177:95:HFCNFDSX5:4:1130:22037:30577	60	+
chr10	72194195	72194196	A01177:95:HFCNFDSX5:4:1341:32958:17268/1	60	+
chr10	72531448	72531449	A01177:95:HFCNFDSX5:4:2263:17833:20259/1	60	+
chr10	72535065	72535066	A01177:95:HFCNFDSX5:4:1339:2880:34788/1	60	+
chr10	72554677	72554678	A01177:95:HFCNFDSX5:4:1220:32777:31548/1	60	-
chr10	74044691	74044692	A01177:95:HFCNFDSX5:4:2353:11785:28447/1	60	+
chr10	74070355	74070356	A01177:95:HFCNFDSX5:4:1101:2003:19930/1	60	-
chr10	74203933	74203934	A01177:95:HFCNFDSX5:4:2524:25174:6355/1	60	-
chr10	74214567	74214568	A01177:95:HFCNFDSX5:4:1103:26214:1736/1	60	+
chr10	74290639	74290640	A01177:95:HFCNFDSX5:4:1219:1796:27492/1	60	-
chr10	74321012	74321013	A01177:95:HFCNFDSX5:4:1278:7365:29872/1	60	+
chr10	74324775	74324776	A01177:95:HFCNFDSX5:4:1507:22245:37012	60	-
chr10	74387555	74387556	A01177:95:HFCNFDSX5:4:1561:25852:8375	60	-
chr10	74395021	74395022	A01177:95:HFCNFDSX5:4:1235:26738:32737	60	+
chr10	74395022	74395023	A01177:95:HFCNFDSX5:4:2251:21025:17425	60	+
chr10	74419453	74419454	A01177:95:HFCNFDSX5:4:1109:15257:13573/1	60	+
chr10	74440745	74440746	A01177:95:HFCNFDSX5:4:1201:22227:15843/1	60	-
chr10	74444259	74444260	A01177:95:HFCNFDSX5:4:1122:3911:1595/1	60	+
chr10	74885726	74885727	A01177:95:HFCNFDSX5:4:1122:29360:33458	60	+
chr10	74944626	74944627	A01177:95:HFCNFDSX5:4:1136:25400:7654/1	60	-
chr10	78299362	78299363	A01177:95:HFCNFDSX5:4:1333:25156:21950/1	60	+
chr10	86458314	86458315	A01177:95:HFCNFDSX5:4:1549:22173:27273/1	60	+
chr10	88331431	88331432	A01177:95:HFCNFDSX5:4:1504:12011:28307	60	-
chr10	88341932	88341933	A01177:95:HFCNFDSX5:4:1178:8278:28479/1	60	+
chr10	88345383	88345384	A01177:95:HFCNFDSX5:4:1103:26973:7623/1	60	+
chr10	88737325	88737326	A01177:95:HFCNFDSX5:4:2677:25898:20603/1	60	+
chr10	91333268	91333269	A01177:95:HFCNFDSX5:4:1570:9742:22717	60	-
chr10	92316242	92316243	A01177:95:HFCNFDSX5:4:1121:22959:14544/1	60	+
chr10	92644782	92644783	A01177:95:HFCNFDSX5:4:1126:29035:15389/1	60	+
chr10	92908694	92908695	A01177:95:HFCNFDSX5:4:1460:24822:25347/1	60	-
chr10	93019053	93019054	A01177:95:HFCNFDSX5:4:1103:30816:21637/1	60	-
chr10	93531438	93531439	A01177:95:HFCNFDSX5:4:2104:28266:21887/1	60	-
chr10	94084091	94084092	A01177:95:HFCNFDSX5:4:1116:7229:31579/1	60	+
chr10	94540368	94540369	A01177:95:HFCNFDSX5:4:2504:16568:11271	60	-
chr10	94620383	94620384	A01177:95:HFCNFDSX5:4:1561:8169:26224/1	60	+
chr10	96546783	96546784	A01177:95:HFCNFDSX5:4:1146:24153:34616/1	60	-
chr10	96922004	96922005	A01177:95:HFCNFDSX5:4:1119:26024:25895/1	60	+
chr10	98175294	98175295	A01177:95:HFCNFDSX5:4:1134:24153:18677/1	60	+
chr10	98194367	98194368	A01177:95:HFCNFDSX5:4:2234:28339:29590	60	-
chr10	99954477	99954478	A01177:95:HFCNFDSX5:4:2673:25753:27931	60	+
chr10	100165940	100165941	A01177:95:HFCNFDSX5:4:2218:23421:16845/1	60	+
chr10	100169283	100169284	A01177:95:HFCNFDSX5:4:1128:10113:34037/1	60	-
chr10	100172269	100172270	A01177:95:HFCNFDSX5:4:1206:6144:25692/1	60	+
chr10	100517325	100517326	A01177:95:HFCNFDSX5:4:1104:18864:10676/1	60	-
chr10	100923668	100923669	A01177:95:HFCNFDSX5:4:1107:16423:31720/1	60	-
chr10	100927208	100927209	A01177:95:HFCNFDSX5:4:1108:22272:34616/1	60	+
chr10	101213300	101213301	A01177:95:HFCNFDSX5:4:1170:24062:20713/1	60	+
chr10	101525045	101525046	A01177:95:HFCNFDSX5:4:1154:2121:14935/1	60	+
chr10	101930307	101930308	A01177:95:HFCNFDSX5:4:1329:13503:9502/1	60	+
chr10	101957333	101957334	A01177:95:HFCNFDSX5:4:1203:4020:13996	60	-
chr10	102031397	102031398	A01177:95:HFCNFDSX5:4:1368:12445:23484	60	-
chr10	102284352	102284353	A01177:95:HFCNFDSX5:4:1448:3848:36401	60	-
chr10	102375390	102375391	A01177:95:HFCNFDSX5:4:1120:30544:7670/1	60	+
chr10	102703479	102703480	A01177:95:HFCNFDSX5:4:1123:12427:19445/1	60	+
chr10	103074089	103074090	A01177:95:HFCNFDSX5:4:1620:17472:25363/1	60	-
chr10	103184621	103184622	A01177:95:HFCNFDSX5:4:2669:20600:2660	60	+
chr10	103995113	103995114	A01177:95:HFCNFDSX5:4:1118:10836:33786/1	60	-
chr10	103996890	103996891	A01177:95:HFCNFDSX5:4:1240:17128:31093/1	60	+
chr10	109874786	109874787	A01177:95:HFCNFDSX5:4:2164:30074:11741/1	60	-
chr10	110227907	110227908	A01177:95:HFCNFDSX5:4:1630:12861:1282	60	-
chr10	110258882	110258883	A01177:95:HFCNFDSX5:4:1146:24939:24768/1	60	+
chr10	110307496	110307497	A01177:95:HFCNFDSX5:4:2648:4218:4852/1	60	-
chr10	110687873	110687874	A01177:95:HFCNFDSX5:4:1105:8730:19711/1	60	-
chr10	112546875	112546876	A01177:95:HFCNFDSX5:4:1114:19488:24815/1	60	+
chr10	112728689	112728690	A01177:95:HFCNFDSX5:4:1375:29903:26193/1	60	-
chr10	113856501	113856502	A01177:95:HFCNFDSX5:4:1373:27118:31078/1	60	+
chr10	113873840	113873841	A01177:95:HFCNFDSX5:4:1237:1669:10238/1	60	-
chr10	113883099	113883100	A01177:95:HFCNFDSX5:4:1309:18557:15311/1	60	-
chr10	114977785	114977786	A01177:95:HFCNFDSX5:4:1136:19180:17237/1	60	-
chr10	115567949	115567950	A01177:95:HFCNFDSX5:4:1101:28953:36573/1	60	-
chr10	118037489	118037490	A01177:95:HFCNFDSX5:4:1171:32994:31829/1	60	-
chr10	118466053	118466054	A01177:95:HFCNFDSX5:4:1340:23782:23109/1	60	+
chr10	118590606	118590607	A01177:95:HFCNFDSX5:4:1145:28980:36401/1	60	+
chr10	119584099	119584100	A01177:95:HFCNFDSX5:4:2271:20139:16517/1	60	+
chr10	119858151	119858152	A01177:95:HFCNFDSX5:4:1102:5077:30890/1	60	-
chr10	120573112	120573113	A01177:95:HFCNFDSX5:4:1659:1823:4492	60	-
chr10	120864363	120864364	A01177:95:HFCNFDSX5:4:1472:31295:5462/1	60	-
chr10	120886539	120886540	A01177:95:HFCNFDSX5:4:1122:9552:16532/1	60	-
chr10	121871937	121871938	A01177:95:HFCNFDSX5:4:1110:1859:24408/1	60	-
chr10	121934293	121934294	A01177:95:HFCNFDSX5:4:1552:31629:30906	60	-
chr10	122889396	122889397	A01177:95:HFCNFDSX5:4:1150:15700:19633/1	60	+
chr10	123164343	123164344	A01177:95:HFCNFDSX5:4:1142:20365:30342/1	60	-
chr10	125268592	125268593	A01177:95:HFCNFDSX5:4:1161:17508:3630/1	60	+
chr10	125760194	125760195	A01177:95:HFCNFDSX5:4:1519:7211:25817/1	60	-
chr10	128142633	128142634	A01177:95:HFCNFDSX5:4:1106:12255:8938/1	60	-
chr10	129676970	129676971	A01177:95:HFCNFDSX5:4:1132:6849:24596/1	60	-
chr10	130283958	130283959	A01177:95:HFCNFDSX5:4:2568:5999:22247/1	60	+
chr10	133410812	133410813	A01177:95:HFCNFDSX5:4:2641:5647:20948	60	-
chr10	133508069	133508070	A01177:95:HFCNFDSX5:4:2209:26847:25974/1	60	+
chr10	133515890	133515891	A01177:95:HFCNFDSX5:4:1145:30861:17174/1	60	-
chr11	218651	218652	A01177:95:HFCNFDSX5:4:1372:26142:11162	60	-
chr11	220623	220624	A01177:95:HFCNFDSX5:4:1102:4182:1846/1	60	-
chr11	224294	224295	A01177:95:HFCNFDSX5:4:1103:13910:20760/1	60	+
chr11	240792	240793	A01177:95:HFCNFDSX5:4:1163:27742:14841/1	60	-
chr11	244695	244696	A01177:95:HFCNFDSX5:4:1111:13666:7686	60	-
chr11	245942	245943	A01177:95:HFCNFDSX5:4:1129:13376:12853/1	60	-
chr11	247670	247671	A01177:95:HFCNFDSX5:4:1573:17508:3443/1	60	-
chr11	249637	249638	A01177:95:HFCNFDSX5:4:1258:14651:14528	60	+
chr11	292663	292664	A01177:95:HFCNFDSX5:4:2668:32931:25614	60	-
chr11	339173	339174	A01177:95:HFCNFDSX5:4:1256:16423:22451	60	-
chr11	339926	339927	A01177:95:HFCNFDSX5:4:1175:17381:33912/1	60	+
chr11	340158	340159	A01177:95:HFCNFDSX5:4:1115:26449:17644/1	60	+
chr11	690667	690668	A01177:95:HFCNFDSX5:4:1126:15492:22717	60	+
chr11	767186	767187	A01177:95:HFCNFDSX5:4:2476:7835:14184	60	-
chr11	2984868	2984869	A01177:95:HFCNFDSX5:4:1211:17815:9643/1	60	-
chr11	3363972	3363973	A01177:95:HFCNFDSX5:4:1133:23258:12023/1	60	+
chr11	3713167	3713168	A01177:95:HFCNFDSX5:4:1520:1949:17863/1	60	+
chr11	4021824	4021825	A01177:95:HFCNFDSX5:4:1111:26973:6872/1	60	-
chr11	4039610	4039611	A01177:95:HFCNFDSX5:4:1370:13901:27821/1	60	+
chr11	4139292	4139293	A01177:95:HFCNFDSX5:4:1616:11849:9267/1	60	+
chr11	4216594	4216595	A01177:95:HFCNFDSX5:4:1437:5159:1595/1	60	+
chr11	8675708	8675709	A01177:95:HFCNFDSX5:4:1241:26603:24580/1	60	+
chr11	9415086	9415087	A01177:95:HFCNFDSX5:4:1105:12319:27837/1	60	+
chr11	9415088	9415089	A01177:95:HFCNFDSX5:4:1143:9724:36338	60	+
chr11	9430100	9430101	A01177:95:HFCNFDSX5:4:1117:29568:27524/1	60	-
chr11	9916619	9916620	A01177:95:HFCNFDSX5:4:1159:14380:23390/1	60	+
chr11	9978209	9978210	A01177:95:HFCNFDSX5:4:2427:10456:11303	60	-
chr11	10153890	10153891	A01177:95:HFCNFDSX5:4:1127:2266:21950/1	60	+
chr11	10254674	10254675	A01177:95:HFCNFDSX5:4:1214:1127:6543/1	60	+
chr11	11893305	11893306	A01177:95:HFCNFDSX5:4:1127:21124:6042/1	60	+
chr11	13710314	13710315	A01177:95:HFCNFDSX5:4:1326:18439:14544/1	60	+
chr11	14473549	14473550	A01177:95:HFCNFDSX5:4:1122:3522:36182/1	60	-
chr11	14561175	14561176	A01177:95:HFCNFDSX5:4:1160:15980:5619/1	60	-
chr11	14789811	14789812	A01177:95:HFCNFDSX5:4:1116:3794:25034/1	60	+
chr11	14803872	14803873	A01177:95:HFCNFDSX5:4:1564:19868:14512/1	60	+
chr11	14809602	14809603	A01177:95:HFCNFDSX5:4:1137:3549:24111/1	60	+
chr11	14842895	14842896	A01177:95:HFCNFDSX5:4:1101:20826:14262/1	60	+
chr11	16330899	16330900	A01177:95:HFCNFDSX5:4:1118:7057:7576/1	60	-
chr11	17305999	17306000	A01177:95:HFCNFDSX5:4:1251:24442:27790/1	60	+
chr11	17321060	17321061	A01177:95:HFCNFDSX5:4:1160:10095:11553/1	60	+
chr11	20443884	20443885	A01177:95:HFCNFDSX5:4:1643:4490:2002	60	+
chr11	23979042	23979043	A01177:95:HFCNFDSX5:4:1230:6524:16517/1	60	-
chr11	27913457	27913458	A01177:95:HFCNFDSX5:4:1348:10583:33505	60	-
chr11	28296552	28296553	A01177:95:HFCNFDSX5:4:2335:23619:33379	60	-
chr11	32961510	32961511	A01177:95:HFCNFDSX5:4:1269:18005:8093/1	60	+
chr11	33123329	33123330	A01177:95:HFCNFDSX5:4:1202:12970:20322/1	60	+
chr11	33404305	33404306	A01177:95:HFCNFDSX5:4:1106:20726:7545	60	-
chr11	34057464	34057465	A01177:95:HFCNFDSX5:4:1104:28935:8359/1	60	+
chr11	34088434	34088435	A01177:95:HFCNFDSX5:4:1129:16622:15969/1	60	+
chr11	34225546	34225547	A01177:95:HFCNFDSX5:4:1166:26178:6464	60	+
chr11	34255675	34255676	A01177:95:HFCNFDSX5:4:1464:7563:4789/1	60	-
chr11	34992970	34992971	A01177:95:HFCNFDSX5:4:1104:23122:21371/1	60	+
chr11	34995479	34995480	A01177:95:HFCNFDSX5:4:1119:12346:10379/1	60	-
chr11	35947375	35947376	A01177:95:HFCNFDSX5:4:2277:15402:9533/1	60	-
chr11	36382187	36382188	A01177:95:HFCNFDSX5:4:2440:3658:9236	60	-
chr11	36600213	36600214	A01177:95:HFCNFDSX5:4:1101:22092:23688/1	60	+
chr11	36787973	36787974	A01177:95:HFCNFDSX5:4:2662:14190:1329/1	60	+
chr11	37337498	37337499	A01177:95:HFCNFDSX5:4:2113:6325:24220	60	-
chr11	38314428	38314429	A01177:95:HFCNFDSX5:4:1626:21178:23891	60	+
chr11	38442666	38442667	A01177:95:HFCNFDSX5:4:1129:11306:18380/1	60	+
chr11	38790774	38790775	A01177:95:HFCNFDSX5:4:1121:18882:16250	60	-
chr11	39060398	39060399	A01177:95:HFCNFDSX5:4:1113:3875:8891/1	60	+
chr11	43415769	43415770	A01177:95:HFCNFDSX5:4:1138:29469:17425/1	60	+
chr11	46079858	46079859	A01177:95:HFCNFDSX5:4:2232:20112:2127	60	-
chr11	46801315	46801316	A01177:95:HFCNFDSX5:4:1344:18656:12195/1	60	-
chr11	46811201	46811202	A01177:95:HFCNFDSX5:4:1101:9037:4679/1	60	+
chr11	46986495	46986496	A01177:95:HFCNFDSX5:4:1247:1344:18912	60	+
chr11	47419923	47419924	A01177:95:HFCNFDSX5:4:1562:1389:4085/1	60	+
chr11	47726742	47726743	A01177:95:HFCNFDSX5:4:1109:9625:14653/1	60	-
chr11	47730270	47730271	A01177:95:HFCNFDSX5:4:1503:25635:17644/1	60	-
chr11	47754870	47754871	A01177:95:HFCNFDSX5:4:1150:6406:33285/1	60	+
chr11	47800593	47800594	A01177:95:HFCNFDSX5:4:1654:10610:16861	60	+
chr11	49191735	49191736	A01177:95:HFCNFDSX5:4:2537:26829:1861	60	-
chr11	56145662	56145663	A01177:95:HFCNFDSX5:4:1457:29179:31955	60	-
chr11	58565136	58565137	A01177:95:HFCNFDSX5:4:1654:8404:17801	60	+
chr11	58613213	58613214	A01177:95:HFCNFDSX5:4:1378:5755:7764/1	60	-
chr11	59562207	59562208	A01177:95:HFCNFDSX5:4:1458:5638:31610	60	-
chr11	59590091	59590092	A01177:95:HFCNFDSX5:4:1569:13630:21277/1	60	-
chr11	59636611	59636612	A01177:95:HFCNFDSX5:4:1101:26955:5869/1	60	-
chr11	61370448	61370449	A01177:95:HFCNFDSX5:4:1119:9986:35477/1	60	+
chr11	61552496	61552497	A01177:95:HFCNFDSX5:4:1454:23240:25739/1	60	-
chr11	62565438	62565439	A01177:95:HFCNFDSX5:4:1128:28556:20541/1	60	+
chr11	62638254	62638255	A01177:95:HFCNFDSX5:4:1638:9344:16517/1	60	+
chr11	62643380	62643381	A01177:95:HFCNFDSX5:4:2223:5882:3881/1	60	+
chr11	62644346	62644347	A01177:95:HFCNFDSX5:4:1103:13422:26146	60	+
chr11	62723816	62723817	A01177:95:HFCNFDSX5:4:1210:13404:21042/1	60	-
chr11	62795869	62795870	A01177:95:HFCNFDSX5:4:1107:23900:16986/1	60	+
chr11	62817708	62817709	A01177:95:HFCNFDSX5:4:1132:8829:18630/1	60	+
chr11	63499873	63499874	A01177:95:HFCNFDSX5:4:1247:5186:3552/1	60	-
chr11	63547336	63547337	A01177:95:HFCNFDSX5:4:2309:25536:13244	60	-
chr11	63569564	63569565	A01177:95:HFCNFDSX5:4:1224:24677:35994	60	+
chr11	63643233	63643234	A01177:95:HFCNFDSX5:4:2255:14163:6324/1	60	-
chr11	63650772	63650773	A01177:95:HFCNFDSX5:4:2163:10682:20682	60	+
chr11	63652236	63652237	A01177:95:HFCNFDSX5:4:1214:20455:27211/1	60	-
chr11	63652415	63652416	A01177:95:HFCNFDSX5:4:1101:29098:6449/1	60	-
chr11	63652556	63652557	A01177:95:HFCNFDSX5:4:1320:10294:31657/1	60	-
chr11	63656251	63656252	A01177:95:HFCNFDSX5:4:1145:9173:32221/1	60	+
chr11	63658631	63658632	A01177:95:HFCNFDSX5:4:1177:3866:22122/1	60	-
chr11	63692718	63692719	A01177:95:HFCNFDSX5:4:1114:15646:33974	60	-
chr11	63703014	63703015	A01177:95:HFCNFDSX5:4:1470:9073:7874/1	60	+
chr11	63707499	63707500	A01177:95:HFCNFDSX5:4:1535:29984:9111	60	-
chr11	63715751	63715752	A01177:95:HFCNFDSX5:4:1106:18177:34882/1	60	+
chr11	63729228	63729229	A01177:95:HFCNFDSX5:4:1369:26856:27461	60	-
chr11	63732294	63732295	A01177:95:HFCNFDSX5:4:1438:5439:32111/1	60	-
chr11	63855209	63855210	A01177:95:HFCNFDSX5:4:1119:9986:15530	60	+
chr11	63856007	63856008	A01177:95:HFCNFDSX5:4:1153:25491:24439/1	60	-
chr11	63863832	63863833	A01177:95:HFCNFDSX5:4:2235:8585:5118/1	60	-
chr11	64012762	64012763	A01177:95:HFCNFDSX5:4:2455:18756:22670	60	+
chr11	64189844	64189845	A01177:95:HFCNFDSX5:4:2434:30987:1391	60	-
chr11	64194333	64194334	A01177:95:HFCNFDSX5:4:1133:22715:24737/1	60	+
chr11	64201554	64201555	A01177:95:HFCNFDSX5:4:1614:17752:14763/1	60	+
chr11	64274680	64274681	A01177:95:HFCNFDSX5:4:1637:31629:11115/1	60	+
chr11	64281806	64281807	A01177:95:HFCNFDSX5:4:1503:17345:11271/1	60	+
chr11	64769985	64769986	A01177:95:HFCNFDSX5:4:1148:17390:31892/1	60	-
chr11	64771179	64771180	A01177:95:HFCNFDSX5:4:1136:30490:29966/1	60	+
chr11	64772459	64772460	A01177:95:HFCNFDSX5:4:2533:4155:20055	60	-
chr11	64773267	64773268	A01177:95:HFCNFDSX5:4:1358:13141:7936/1	60	-
chr11	64964189	64964190	A01177:95:HFCNFDSX5:4:1444:20781:36448/1	60	+
chr11	65102743	65102744	A01177:95:HFCNFDSX5:4:1173:5575:36417/1	60	-
chr11	65196310	65196311	A01177:95:HFCNFDSX5:4:1205:20609:15389/1	60	+
chr11	65269623	65269624	A01177:95:HFCNFDSX5:4:1135:31729:37059/1	60	+
chr11	65274520	65274521	A01177:95:HFCNFDSX5:4:2116:26051:10003	60	+
chr11	65278072	65278073	A01177:95:HFCNFDSX5:4:1104:4652:17221/1	60	+
chr11	65280145	65280146	A01177:95:HFCNFDSX5:4:1265:30553:33051	60	-
chr11	65285893	65285894	A01177:95:HFCNFDSX5:4:1116:23836:33160/1	60	-
chr11	65289333	65289334	A01177:95:HFCNFDSX5:4:1321:17101:33144	60	+
chr11	65292387	65292388	A01177:95:HFCNFDSX5:4:1504:18629:14215	60	+
chr11	65341887	65341888	A01177:95:HFCNFDSX5:4:1636:14172:8437/1	60	+
chr11	65402014	65402015	A01177:95:HFCNFDSX5:4:1112:18602:2394/1	60	-
chr11	65437791	65437792	A01177:95:HFCNFDSX5:4:1103:9218:9377	60	-
chr11	65504757	65504758	A01177:95:HFCNFDSX5:4:1114:3586:33473/1	60	-
chr11	65531196	65531197	A01177:95:HFCNFDSX5:4:1176:22742:22717	60	+
chr11	65588328	65588329	A01177:95:HFCNFDSX5:4:1111:10330:16814/1	60	-
chr11	65657875	65657876	A01177:95:HFCNFDSX5:4:1173:15094:36025/1	60	+
chr11	65661070	65661071	A01177:95:HFCNFDSX5:4:2309:22878:19758	60	-
chr11	66061110	66061111	A01177:95:HFCNFDSX5:4:1204:20745:17973/1	60	+
chr11	66064256	66064257	A01177:95:HFCNFDSX5:4:2409:16143:20306/1	60	+
chr11	66065021	66065022	A01177:95:HFCNFDSX5:4:2170:27064:25817	60	-
chr11	66085062	66085063	A01177:95:HFCNFDSX5:4:1565:29912:12054/1	60	-
chr11	66168547	66168548	A01177:95:HFCNFDSX5:4:1114:1687:2879	60	-
chr11	66198829	66198830	A01177:95:HFCNFDSX5:4:2472:28302:5666	60	-
chr11	66351387	66351388	A01177:95:HFCNFDSX5:4:1435:18575:3192/1	60	+
chr11	66351622	66351623	A01177:95:HFCNFDSX5:4:2568:2709:17049	60	-
chr11	66352371	66352372	A01177:95:HFCNFDSX5:4:1671:24261:2988/1	60	+
chr11	66663871	66663872	A01177:95:HFCNFDSX5:4:1319:9408:22733	60	-
chr11	66747947	66747948	A01177:95:HFCNFDSX5:4:1105:4381:8108/1	60	+
chr11	66749302	66749303	A01177:95:HFCNFDSX5:4:1150:5791:18255	60	+
chr11	66753060	66753061	A01177:95:HFCNFDSX5:4:1423:14163:23860/1	60	+
chr11	66764863	66764864	A01177:95:HFCNFDSX5:4:1169:5439:35462	60	+
chr11	66766971	66766972	A01177:95:HFCNFDSX5:4:1133:32353:14121/1	60	+
chr11	66768163	66768164	A01177:95:HFCNFDSX5:4:1269:8657:33833	60	+
chr11	66805014	66805015	A01177:95:HFCNFDSX5:4:1535:22164:12759/1	60	-
chr11	67126811	67126812	A01177:95:HFCNFDSX5:4:1112:3803:12587	60	+
chr11	67127979	67127980	A01177:95:HFCNFDSX5:4:1127:6858:18067	60	+
chr11	67132378	67132379	A01177:95:HFCNFDSX5:4:1115:24840:14888/1	60	-
chr11	67147159	67147160	A01177:95:HFCNFDSX5:4:1250:2058:12821	60	+
chr11	67148416	67148417	A01177:95:HFCNFDSX5:4:1302:31693:26036/1	60	-
chr11	67150159	67150160	A01177:95:HFCNFDSX5:4:1204:1651:18317/1	60	-
chr11	67163134	67163135	A01177:95:HFCNFDSX5:4:1102:5312:5306/1	60	+
chr11	67172929	67172930	A01177:95:HFCNFDSX5:4:1158:2049:11240/1	60	-
chr11	67175028	67175029	A01177:95:HFCNFDSX5:4:1116:20112:6386/1	60	+
chr11	67177773	67177774	A01177:95:HFCNFDSX5:4:1155:21775:15562	60	-
chr11	67192248	67192249	A01177:95:HFCNFDSX5:4:1103:12409:8516/1	60	+
chr11	67194139	67194140	A01177:95:HFCNFDSX5:4:1112:3604:36699/1	60	+
chr11	67194456	67194457	A01177:95:HFCNFDSX5:4:1348:30481:13166	60	+
chr11	67206972	67206973	A01177:95:HFCNFDSX5:4:1107:3043:21668/1	60	+
chr11	67207186	67207187	A01177:95:HFCNFDSX5:4:2329:20582:6449/1	60	-
chr11	67207595	67207596	A01177:95:HFCNFDSX5:4:2408:27859:27477/1	60	-
chr11	67213617	67213618	A01177:95:HFCNFDSX5:4:1352:18276:14168/1	60	+
chr11	67214592	67214593	A01177:95:HFCNFDSX5:4:1576:16586:23234	60	+
chr11	67215301	67215302	A01177:95:HFCNFDSX5:4:1120:11632:17190/1	60	-
chr11	67218023	67218024	A01177:95:HFCNFDSX5:4:1212:4435:32972/1	60	-
chr11	67218261	67218262	A01177:95:HFCNFDSX5:4:2259:26576:5650	60	+
chr11	67221473	67221474	A01177:95:HFCNFDSX5:4:1157:7102:32925/1	60	+
chr11	67226698	67226699	A01177:95:HFCNFDSX5:4:1126:25427:2221/1	60	+
chr11	67231518	67231519	A01177:95:HFCNFDSX5:4:1156:15826:10645/1	60	+
chr11	67246949	67246950	A01177:95:HFCNFDSX5:4:1224:21495:34961/1	60	-
chr11	67273880	67273881	A01177:95:HFCNFDSX5:4:1355:9082:2566/1	60	+
chr11	67292838	67292839	A01177:95:HFCNFDSX5:4:1363:31467:34194/1	60	-
chr11	67295972	67295973	A01177:95:HFCNFDSX5:4:1106:12888:34115/1	60	+
chr11	67296118	67296119	A01177:95:HFCNFDSX5:4:1273:30861:24064/1	60	-
chr11	67326391	67326392	A01177:95:HFCNFDSX5:4:1107:14597:16564/1	60	+
chr11	67412623	67412624	A01177:95:HFCNFDSX5:4:1124:32443:30060/1	60	+
chr11	67625209	67625210	A01177:95:HFCNFDSX5:4:1124:7184:1658/1	60	+
chr11	68088971	68088972	A01177:95:HFCNFDSX5:4:1114:22318:11334/1	60	+
chr11	68089637	68089638	A01177:95:HFCNFDSX5:4:1263:11505:34225/1	60	-
chr11	68089919	68089920	A01177:95:HFCNFDSX5:4:1120:1660:5525/1	60	+
chr11	68093939	68093940	A01177:95:HFCNFDSX5:4:1101:1787:24940/1	60	-
chr11	68117431	68117432	A01177:95:HFCNFDSX5:4:2266:16875:22169/1	60	+
chr11	68532372	68532373	A01177:95:HFCNFDSX5:4:1519:13991:34616/1	60	-
chr11	69695968	69695969	A01177:95:HFCNFDSX5:4:2125:22806:21010	60	+
chr11	70035390	70035391	A01177:95:HFCNFDSX5:4:1436:21359:12806/1	60	+
chr11	70370534	70370535	A01177:95:HFCNFDSX5:4:2577:19822:25081/1	60	-
chr11	71627959	71627960	A01177:95:HFCNFDSX5:4:1574:19434:6245	60	+
chr11	71948283	71948284	A01177:95:HFCNFDSX5:4:1460:28311:8970	60	-
chr11	72067867	72067868	A01177:95:HFCNFDSX5:4:1137:3115:1752/1	60	+
chr11	72077175	72077176	A01177:95:HFCNFDSX5:4:1114:31494:29857/1	60	-
chr11	72521562	72521563	A01177:95:HFCNFDSX5:4:1456:27896:36276	60	-
chr11	72888459	72888460	A01177:95:HFCNFDSX5:4:1130:28103:31970/1	60	+
chr11	72919749	72919750	A01177:95:HFCNFDSX5:4:1369:13584:2722/1	60	-
chr11	72921749	72921750	A01177:95:HFCNFDSX5:4:1134:19208:16752/1	60	+
chr11	72922201	72922202	A01177:95:HFCNFDSX5:4:2338:6424:32628	60	-
chr11	72926120	72926121	A01177:95:HFCNFDSX5:4:1360:4906:15248	60	+
chr11	72933669	72933670	A01177:95:HFCNFDSX5:4:1329:11107:6793/1	60	+
chr11	72949570	72949571	A01177:95:HFCNFDSX5:4:1103:22254:7905/1	60	-
chr11	73007861	73007862	A01177:95:HFCNFDSX5:4:1164:17662:24095	60	+
chr11	73047385	73047386	A01177:95:HFCNFDSX5:4:1251:10248:17174/1	60	+
chr11	73074951	73074952	A01177:95:HFCNFDSX5:4:1127:27154:3082/1	60	+
chr11	73082766	73082767	A01177:95:HFCNFDSX5:4:1177:5674:28385/1	60	+
chr11	73545894	73545895	A01177:95:HFCNFDSX5:4:1113:22164:33708/1	60	+
chr11	73723287	73723288	A01177:95:HFCNFDSX5:4:2319:30065:30671/1	60	-
chr11	73792364	73792365	A01177:95:HFCNFDSX5:4:1171:25075:15201/1	60	+
chr11	73917379	73917380	A01177:95:HFCNFDSX5:4:1106:25572:24205/1	60	+
chr11	73926296	73926297	A01177:95:HFCNFDSX5:4:2375:10899:17895/1	60	+
chr11	73996280	73996281	A01177:95:HFCNFDSX5:4:1132:13160:28072/1	60	+
chr11	74138543	74138544	A01177:95:HFCNFDSX5:4:1148:14389:16297/1	60	-
chr11	74241492	74241493	A01177:95:HFCNFDSX5:4:1233:32154:17096/1	60	+
chr11	74359967	74359968	A01177:95:HFCNFDSX5:4:1158:25409:18599/1	60	-
chr11	74377170	74377171	A01177:95:HFCNFDSX5:4:1156:30535:35117/1	60	+
chr11	75985044	75985045	A01177:95:HFCNFDSX5:4:1315:4806:26068/1	60	-
chr11	76011483	76011484	A01177:95:HFCNFDSX5:4:1222:3061:25833/1	60	+
chr11	76079701	76079702	A01177:95:HFCNFDSX5:4:1318:30463:12164/1	60	+
chr11	76467395	76467396	A01177:95:HFCNFDSX5:4:1126:12391:1595/1	60	-
chr11	76525993	76525994	A01177:95:HFCNFDSX5:4:2378:25617:25786	60	-
chr11	77278187	77278188	A01177:95:HFCNFDSX5:4:1369:7220:17096	60	-
chr11	77356025	77356026	A01177:95:HFCNFDSX5:4:2377:27416:35916	60	+
chr11	77481529	77481530	A01177:95:HFCNFDSX5:4:2578:23167:22733/1	60	-
chr11	79058311	79058312	A01177:95:HFCNFDSX5:4:1676:10185:25645/1	60	-
chr11	85477206	85477207	A01177:95:HFCNFDSX5:4:1535:24560:32503/1	60	-
chr11	86034703	86034704	A01177:95:HFCNFDSX5:4:1314:4806:32424	60	+
chr11	86274851	86274852	A01177:95:HFCNFDSX5:4:1616:32814:16767	60	+
chr11	86274853	86274854	A01177:95:HFCNFDSX5:4:1120:10691:9017	60	+
chr11	87252540	87252541	A01177:95:HFCNFDSX5:4:1307:24460:9627	60	+
chr11	89816827	89816828	A01177:95:HFCNFDSX5:4:1102:18855:33927/1	60	+
chr11	90658831	90658832	A01177:95:HFCNFDSX5:4:1161:21296:4492	60	-
chr11	92194017	92194018	A01177:95:HFCNFDSX5:4:2157:10339:15170	60	-
chr11	92671240	92671241	A01177:95:HFCNFDSX5:4:2457:12319:19883	60	-
chr11	94829454	94829455	A01177:95:HFCNFDSX5:4:2234:13440:31751/1	60	-
chr11	95172058	95172059	A01177:95:HFCNFDSX5:4:1108:11080:13166/1	60	-
chr11	95201402	95201403	A01177:95:HFCNFDSX5:4:1143:3224:22952/1	60	+
chr11	96139534	96139535	A01177:95:HFCNFDSX5:4:1124:22996:26631	60	+
chr11	96362916	96362917	A01177:95:HFCNFDSX5:4:1109:8061:20870/1	60	-
chr11	100691953	100691954	A01177:95:HFCNFDSX5:4:2346:29026:33974	60	-
chr11	100962856	100962857	A01177:95:HFCNFDSX5:4:1320:29704:13730/1	60	-
chr11	101205369	101205370	A01177:95:HFCNFDSX5:4:1152:17291:28181	60	+
chr11	103080817	103080818	A01177:95:HFCNFDSX5:4:1107:12102:34319/1	60	+
chr11	103220140	103220141	A01177:95:HFCNFDSX5:4:1530:26503:23312/1	60	+
chr11	107426722	107426723	A01177:95:HFCNFDSX5:4:1213:2374:6981/1	60	+
chr11	108003049	108003050	A01177:95:HFCNFDSX5:4:1556:13946:2691/1	60	+
chr11	108286731	108286732	A01177:95:HFCNFDSX5:4:1114:2338:32597/1	60	+
chr11	108293528	108293529	A01177:95:HFCNFDSX5:4:1222:19596:33739/1	60	+
chr11	108307516	108307517	A01177:95:HFCNFDSX5:4:1167:30020:11584/1	60	-
chr11	108712143	108712144	A01177:95:HFCNFDSX5:4:1328:19831:35243/1	60	-
chr11	108805252	108805253	A01177:95:HFCNFDSX5:4:1477:15953:19539/1	60	+
chr11	108832286	108832287	A01177:95:HFCNFDSX5:4:1177:21730:12195/1	60	-
chr11	109107844	109107845	A01177:95:HFCNFDSX5:4:1237:28248:26146/1	60	+
chr11	110230505	110230506	A01177:95:HFCNFDSX5:4:1310:29017:26976/1	60	-
chr11	112358575	112358576	A01177:95:HFCNFDSX5:4:1630:21513:34773	60	-
chr11	113854135	113854136	A01177:95:HFCNFDSX5:4:1544:1199:13964/1	60	-
chr11	117020018	117020019	A01177:95:HFCNFDSX5:4:2552:26829:10755/1	60	-
chr11	117067657	117067658	A01177:95:HFCNFDSX5:4:1127:25762:28917/1	60	+
chr11	117077032	117077033	A01177:95:HFCNFDSX5:4:1425:27145:32597/1	60	-
chr11	118383068	118383069	A01177:95:HFCNFDSX5:4:1305:23086:36307/1	60	-
chr11	118463881	118463882	A01177:95:HFCNFDSX5:4:2525:7346:10207/1	60	+
chr11	118468405	118468406	A01177:95:HFCNFDSX5:4:1129:26639:2347/1	60	-
chr11	118470778	118470779	A01177:95:HFCNFDSX5:4:1116:24388:26725/1	60	+
chr11	118755064	118755065	A01177:95:HFCNFDSX5:4:1119:25735:11772/1	60	+
chr11	119006271	119006272	A01177:95:HFCNFDSX5:4:1144:6189:24017	60	+
chr11	119015920	119015921	A01177:95:HFCNFDSX5:4:1116:8287:19820/1	60	+
chr11	119020554	119020555	A01177:95:HFCNFDSX5:4:1114:3613:7435	60	+
chr11	119230841	119230842	A01177:95:HFCNFDSX5:4:1231:17996:12837	60	+
chr11	119264237	119264238	A01177:95:HFCNFDSX5:4:1105:13494:4225/1	60	+
chr11	119264240	119264241	A01177:95:HFCNFDSX5:4:1531:19859:34006	60	+
chr11	122699432	122699433	A01177:95:HFCNFDSX5:4:1123:13928:17754/1	60	+
chr11	122699434	122699435	A01177:95:HFCNFDSX5:4:1619:28872:7435	60	+
chr11	124275862	124275863	A01177:95:HFCNFDSX5:4:1111:25301:22138/1	60	+
chr11	124947832	124947833	A01177:95:HFCNFDSX5:4:1203:23240:7482/1	60	+
chr11	124947834	124947835	A01177:95:HFCNFDSX5:4:1334:22299:12649	60	+
chr11	125021568	125021569	A01177:95:HFCNFDSX5:4:2367:6307:9095	60	-
chr11	125631549	125631550	A01177:95:HFCNFDSX5:4:1140:15736:27148/1	60	-
chr11	125895506	125895507	A01177:95:HFCNFDSX5:4:1164:5638:22153/1	60	+
chr11	126301429	126301430	A01177:95:HFCNFDSX5:4:1363:23095:34068	60	-
chr11	126370865	126370866	A01177:95:HFCNFDSX5:4:1130:18105:5259	60	-
chr11	128313237	128313238	A01177:95:HFCNFDSX5:4:1113:25418:6558/1	60	-
chr11	128511232	128511233	A01177:95:HFCNFDSX5:4:1366:5773:3443/1	60	+
chr11	128579012	128579013	A01177:95:HFCNFDSX5:4:1116:12852:14544/1	60	+
chr11	128601390	128601391	A01177:95:HFCNFDSX5:4:1102:12879:11177/1	60	+
chr11	131615571	131615572	A01177:95:HFCNFDSX5:4:1175:2672:3991/1	60	+
chr11	134066982	134066983	A01177:95:HFCNFDSX5:4:2258:17300:18584/1	60	-
chr11	134192580	134192581	A01177:95:HFCNFDSX5:4:1128:9308:9189/1	60	+
chr11	134208898	134208899	A01177:95:HFCNFDSX5:4:1116:3034:6590/1	60	+
chr12	328803	328804	A01177:95:HFCNFDSX5:4:1226:32551:34162/1	60	-
chr12	356087	356088	A01177:95:HFCNFDSX5:4:1412:7581:13275	60	-
chr12	756472	756473	A01177:95:HFCNFDSX5:4:1115:29803:11115/1	60	+
chr12	781274	781275	A01177:95:HFCNFDSX5:4:1131:24297:31861/1	60	-
chr12	781522	781523	A01177:95:HFCNFDSX5:4:2536:19623:10332	60	-
chr12	824563	824564	A01177:95:HFCNFDSX5:4:2102:30924:32972/1	60	+
chr12	836692	836693	A01177:95:HFCNFDSX5:4:1542:4318:35149/1	60	-
chr12	986120	986121	A01177:95:HFCNFDSX5:4:1271:19958:11287/1	60	+
chr12	1205880	1205881	A01177:95:HFCNFDSX5:4:1106:11225:32456/1	60	-
chr12	1207294	1207295	A01177:95:HFCNFDSX5:4:1112:2682:10989/1	60	-
chr12	1255478	1255479	A01177:95:HFCNFDSX5:4:1172:30156:12414	60	-
chr12	1307267	1307268	A01177:95:HFCNFDSX5:4:1205:25518:6825	60	-
chr12	1700791	1700792	A01177:95:HFCNFDSX5:4:1125:7979:29277/1	60	-
chr12	1717530	1717531	A01177:95:HFCNFDSX5:4:2240:18023:14043	60	+
chr12	1723723	1723724	A01177:95:HFCNFDSX5:4:1105:30373:9471/1	60	+
chr12	1771357	1771358	A01177:95:HFCNFDSX5:4:1427:7003:20791	60	-
chr12	1782556	1782557	A01177:95:HFCNFDSX5:4:1130:17571:9784/1	60	+
chr12	1980638	1980639	A01177:95:HFCNFDSX5:4:1369:27037:8077/1	60	-
chr12	2911379	2911380	A01177:95:HFCNFDSX5:4:1444:32768:34820	60	-
chr12	3122211	3122212	A01177:95:HFCNFDSX5:4:1446:20292:35258/1	60	+
chr12	3804678	3804679	A01177:95:HFCNFDSX5:4:1363:9362:29136	60	-
chr12	4330708	4330709	A01177:95:HFCNFDSX5:4:1126:21676:29481/1	60	-
chr12	4518672	4518673	A01177:95:HFCNFDSX5:4:1224:28158:35321/1	60	-
chr12	4519038	4519039	A01177:95:HFCNFDSX5:4:1141:8278:5274/1	60	-
chr12	4546125	4546126	A01177:95:HFCNFDSX5:4:2355:31033:1783/1	60	-
chr12	4763567	4763568	A01177:95:HFCNFDSX5:4:1212:6334:15123	60	-
chr12	6453967	6453968	A01177:95:HFCNFDSX5:4:1465:4670:15812	60	-
chr12	6500626	6500627	A01177:95:HFCNFDSX5:4:1163:31846:6042	60	+
chr12	6503561	6503562	A01177:95:HFCNFDSX5:4:1152:1434:31438/1	60	+
chr12	6504712	6504713	A01177:95:HFCNFDSX5:4:1128:16043:34757/1	60	-
chr12	6508396	6508397	A01177:95:HFCNFDSX5:4:1176:16468:7341/1	60	+
chr12	6510201	6510202	A01177:95:HFCNFDSX5:4:1221:2148:22091/1	60	-
chr12	6512899	6512900	A01177:95:HFCNFDSX5:4:1102:2365:5024/1	60	+
chr12	6518105	6518106	A01177:95:HFCNFDSX5:4:1106:10185:15186/1	60	+
chr12	6521085	6521086	A01177:95:HFCNFDSX5:4:1176:18747:21089/1	60	+
chr12	6788526	6788527	A01177:95:HFCNFDSX5:4:1643:32407:35697	60	+
chr12	6803483	6803484	A01177:95:HFCNFDSX5:4:2423:18059:8155/1	60	-
chr12	6804411	6804412	A01177:95:HFCNFDSX5:4:1278:3369:28463/1	60	+
chr12	6806866	6806867	A01177:95:HFCNFDSX5:4:1255:4318:32111/1	60	-
chr12	6880577	6880578	A01177:95:HFCNFDSX5:4:2457:14633:32941	60	+
chr12	6981205	6981206	A01177:95:HFCNFDSX5:4:1305:27236:13369	60	+
chr12	6991209	6991210	A01177:95:HFCNFDSX5:4:1274:14100:25128/1	60	+
chr12	6992246	6992247	A01177:95:HFCNFDSX5:4:1126:29451:22153/1	60	+
chr12	7004193	7004194	A01177:95:HFCNFDSX5:4:1120:1181:8860/1	60	+
chr12	7004628	7004629	A01177:95:HFCNFDSX5:4:1218:32506:26381/1	60	+
chr12	7204811	7204812	A01177:95:HFCNFDSX5:4:1152:6198:20838/1	60	-
chr12	7793763	7793764	A01177:95:HFCNFDSX5:4:1131:8260:22247	60	-
chr12	8273753	8273754	A01177:95:HFCNFDSX5:4:1561:27362:13933/1	60	+
chr12	9255026	9255027	A01177:95:HFCNFDSX5:4:2229:19370:35352	60	-
chr12	9408376	9408377	A01177:95:HFCNFDSX5:4:1141:22544:32236/1	60	+
chr12	9617508	9617509	A01177:95:HFCNFDSX5:4:1108:21133:10097/1	60	+
chr12	9657683	9657684	A01177:95:HFCNFDSX5:4:1112:13973:10817/1	60	+
chr12	9661123	9661124	A01177:95:HFCNFDSX5:4:1118:29595:5776	60	-
chr12	9769964	9769965	A01177:95:HFCNFDSX5:4:1162:30309:3818/1	60	+
chr12	9777326	9777327	A01177:95:HFCNFDSX5:4:1111:17960:9486/1	60	-
chr12	9883099	9883100	A01177:95:HFCNFDSX5:4:1156:12111:3834/1	60	-
chr12	11633812	11633813	A01177:95:HFCNFDSX5:4:2221:27633:4288/1	60	-
chr12	11782919	11782920	A01177:95:HFCNFDSX5:4:2136:7491:7169	60	-
chr12	11806164	11806165	A01177:95:HFCNFDSX5:4:1256:28754:3004/1	60	+
chr12	11833780	11833781	A01177:95:HFCNFDSX5:4:2556:3586:17409	60	+
chr12	11835642	11835643	A01177:95:HFCNFDSX5:4:1460:16821:5760	60	-
chr12	11859237	11859238	A01177:95:HFCNFDSX5:4:1110:6388:34788/1	60	+
chr12	13049413	13049414	A01177:95:HFCNFDSX5:4:2678:31394:23641/1	60	-
chr12	13739205	13739206	A01177:95:HFCNFDSX5:4:2341:3414:35462/1	60	-
chr12	13871120	13871121	A01177:95:HFCNFDSX5:4:2140:4562:16939/1	60	-
chr12	14556965	14556966	A01177:95:HFCNFDSX5:4:2233:6506:24878/1	60	-
chr12	17346197	17346198	A01177:95:HFCNFDSX5:4:2135:10926:11303	60	-
chr12	19342537	19342538	A01177:95:HFCNFDSX5:4:1178:3812:18364/1	60	-
chr12	22485567	22485568	A01177:95:HFCNFDSX5:4:1207:17987:14043/1	60	-
chr12	22517758	22517759	A01177:95:HFCNFDSX5:4:1118:11071:12837/1	60	+
chr12	22518430	22518431	A01177:95:HFCNFDSX5:4:1572:27190:15327/1	60	-
chr12	22664838	22664839	A01177:95:HFCNFDSX5:4:1654:14769:24439/1	60	-
chr12	22664839	22664840	A01177:95:HFCNFDSX5:4:1560:15076:36307	60	-
chr12	22683679	22683680	A01177:95:HFCNFDSX5:4:1134:4390:29857	60	+
chr12	24046921	24046922	A01177:95:HFCNFDSX5:4:1612:32931:22889	60	-
chr12	24335474	24335475	A01177:95:HFCNFDSX5:4:1104:29595:17425/1	60	+
chr12	26931021	26931022	A01177:95:HFCNFDSX5:4:1110:26205:6731/1	60	-
chr12	27638566	27638567	A01177:95:HFCNFDSX5:4:1101:1063:15953/1	60	+
chr12	28337175	28337176	A01177:95:HFCNFDSX5:4:1118:23710:25019/1	60	-
chr12	28457620	28457621	A01177:95:HFCNFDSX5:4:1115:25409:20228/1	60	+
chr12	29177943	29177944	A01177:95:HFCNFDSX5:4:1251:3522:30107/1	60	-
chr12	29238543	29238544	A01177:95:HFCNFDSX5:4:1256:22770:13777/1	60	-
chr12	29357948	29357949	A01177:95:HFCNFDSX5:4:1108:19000:36902/1	60	+
chr12	29357950	29357951	A01177:95:HFCNFDSX5:4:1521:2175:13651	60	+
chr12	29711822	29711823	A01177:95:HFCNFDSX5:4:1470:4906:25300	60	-
chr12	32433146	32433147	A01177:95:HFCNFDSX5:4:2578:30327:12743/1	60	+
chr12	38320804	38320805	A01177:95:HFCNFDSX5:4:1147:30825:2394	60	+
chr12	39350626	39350627	A01177:95:HFCNFDSX5:4:1105:24813:28150/1	60	-
chr12	40045819	40045820	A01177:95:HFCNFDSX5:4:1578:31575:33880	60	-
chr12	43372392	43372393	A01177:95:HFCNFDSX5:4:2135:8992:11522/1	60	+
chr12	43565601	43565602	A01177:95:HFCNFDSX5:4:1127:19153:1626/1	60	-
chr12	43803131	43803132	A01177:95:HFCNFDSX5:4:1175:24162:34413/1	60	-
chr12	44485895	44485896	A01177:95:HFCNFDSX5:4:1231:6686:20964/1	60	-
chr12	45340598	45340599	A01177:95:HFCNFDSX5:4:1239:22878:11365/1	60	+
chr12	45796994	45796995	A01177:95:HFCNFDSX5:4:1325:27326:34319/1	60	+
chr12	45859681	45859682	A01177:95:HFCNFDSX5:4:1108:3188:13808/1	60	-
chr12	45943549	45943550	A01177:95:HFCNFDSX5:4:1317:16938:20964	60	-
chr12	45971630	45971631	A01177:95:HFCNFDSX5:4:2604:19262:13275	60	+
chr12	45981737	45981738	A01177:95:HFCNFDSX5:4:1122:18964:7905/1	60	+
chr12	46239860	46239861	A01177:95:HFCNFDSX5:4:1311:18403:3333/1	60	+
chr12	46239862	46239863	A01177:95:HFCNFDSX5:4:2241:31711:14105	60	+
chr12	47418850	47418851	A01177:95:HFCNFDSX5:4:1213:13322:16673/1	60	-
chr12	47502279	47502280	A01177:95:HFCNFDSX5:4:1252:28284:28119	60	-
chr12	47698059	47698060	A01177:95:HFCNFDSX5:4:1141:3604:24925/1	60	+
chr12	48617139	48617140	A01177:95:HFCNFDSX5:4:2513:25473:26663/1	60	-
chr12	48650076	48650077	A01177:95:HFCNFDSX5:4:1117:23366:30561	60	+
chr12	48650077	48650078	A01177:95:HFCNFDSX5:4:1604:17571:23312	60	+
chr12	48671336	48671337	A01177:95:HFCNFDSX5:4:1559:8006:19304/1	60	+
chr12	48676106	48676107	A01177:95:HFCNFDSX5:4:1103:19732:20415/1	60	-
chr12	48692821	48692822	A01177:95:HFCNFDSX5:4:1111:9923:28103/1	60	+
chr12	48709244	48709245	A01177:95:HFCNFDSX5:4:1110:2636:36213/1	60	+
chr12	49147460	49147461	A01177:95:HFCNFDSX5:4:1213:8730:11287/1	60	-
chr12	49403882	49403883	A01177:95:HFCNFDSX5:4:1129:18267:25895/1	60	+
chr12	49442552	49442553	A01177:95:HFCNFDSX5:4:2318:31882:4633/1	60	-
chr12	49465041	49465042	A01177:95:HFCNFDSX5:4:1134:7012:29951/1	60	+
chr12	49470965	49470966	A01177:95:HFCNFDSX5:4:1119:11632:1908/1	60	-
chr12	49495396	49495397	A01177:95:HFCNFDSX5:4:1234:8919:24048/1	60	+
chr12	49514427	49514428	A01177:95:HFCNFDSX5:4:2409:32904:24784/1	60	-
chr12	49750444	49750445	A01177:95:HFCNFDSX5:4:1122:18647:29747/1	60	-
chr12	49753487	49753488	A01177:95:HFCNFDSX5:4:1118:3233:22185	60	+
chr12	50006131	50006132	A01177:95:HFCNFDSX5:4:1103:14163:7576/1	60	-
chr12	50011314	50011315	A01177:95:HFCNFDSX5:4:1218:23240:31814/1	60	-
chr12	50013578	50013579	A01177:95:HFCNFDSX5:4:2171:5900:15937/1	60	-
chr12	50017041	50017042	A01177:95:HFCNFDSX5:4:1105:20934:10692	60	-
chr12	50457989	50457990	A01177:95:HFCNFDSX5:4:1176:20247:17425/1	60	+
chr12	50645383	50645384	A01177:95:HFCNFDSX5:4:1103:18349:14638/1	60	+
chr12	50668166	50668167	A01177:95:HFCNFDSX5:4:1219:32497:8954/1	60	+
chr12	51122943	51122944	A01177:95:HFCNFDSX5:4:1127:19678:29215/1	60	+
chr12	51460681	51460682	A01177:95:HFCNFDSX5:4:1152:11180:13432	60	-
chr12	51668659	51668660	A01177:95:HFCNFDSX5:4:1114:2636:30326/1	60	+
chr12	51786732	51786733	A01177:95:HFCNFDSX5:4:2431:7500:12101	60	-
chr12	52627074	52627075	A01177:95:HFCNFDSX5:4:1216:16631:35086	60	+
chr12	52636696	52636697	A01177:95:HFCNFDSX5:4:1116:1154:2331/1	60	+
chr12	52639904	52639905	A01177:95:HFCNFDSX5:4:1141:11080:32612/1	60	+
chr12	52663462	52663463	A01177:95:HFCNFDSX5:4:1115:1380:17879/1	60	+
chr12	52673352	52673353	A01177:95:HFCNFDSX5:4:2404:27832:25300/1	60	-
chr12	53447470	53447471	A01177:95:HFCNFDSX5:4:2263:26413:7498/1	60	-
chr12	53550257	53550258	A01177:95:HFCNFDSX5:4:1171:24099:29387/1	60	-
chr12	53607126	53607127	A01177:95:HFCNFDSX5:4:1261:2329:18364/1	60	-
chr12	53607825	53607826	A01177:95:HFCNFDSX5:4:1211:21911:1673/1	60	-
chr12	53618292	53618293	A01177:95:HFCNFDSX5:4:1148:26250:5901/1	60	+
chr12	53717883	53717884	A01177:95:HFCNFDSX5:4:1228:5150:17863/1	60	-
chr12	54236632	54236633	A01177:95:HFCNFDSX5:4:1332:6578:19554/1	60	+
chr12	54274126	54274127	A01177:95:HFCNFDSX5:4:1255:23882:28573/1	60	+
chr12	54340102	54340103	A01177:95:HFCNFDSX5:4:1404:12228:20572	60	+
chr12	54456395	54456396	A01177:95:HFCNFDSX5:4:1106:13557:32424/1	60	+
chr12	54459639	54459640	A01177:95:HFCNFDSX5:4:1140:26973:5337/1	60	-
chr12	54460765	54460766	A01177:95:HFCNFDSX5:4:1160:25301:6543/1	60	-
chr12	55777562	55777563	A01177:95:HFCNFDSX5:4:1106:32624:14653/1	60	+
chr12	55793651	55793652	A01177:95:HFCNFDSX5:4:1112:20952:23907/1	60	+
chr12	55798599	55798600	A01177:95:HFCNFDSX5:4:1337:18945:4899/1	60	+
chr12	56285189	56285190	A01177:95:HFCNFDSX5:4:2657:28158:30405/1	60	+
chr12	56419836	56419837	A01177:95:HFCNFDSX5:4:1117:32226:32722/1	60	-
chr12	57058540	57058541	A01177:95:HFCNFDSX5:4:1140:28022:10535/1	60	-
chr12	57249718	57249719	A01177:95:HFCNFDSX5:4:1119:7618:22420/1	60	-
chr12	57397381	57397382	A01177:95:HFCNFDSX5:4:1107:20076:13777/1	60	-
chr12	57402314	57402315	A01177:95:HFCNFDSX5:4:1323:27941:14841	60	-
chr12	57506671	57506672	A01177:95:HFCNFDSX5:4:1125:20202:12900/1	60	-
chr12	57515779	57515780	A01177:95:HFCNFDSX5:4:1103:5981:2832/1	60	+
chr12	60139526	60139527	A01177:95:HFCNFDSX5:4:1122:27579:22514/1	60	+
chr12	62335963	62335964	A01177:95:HFCNFDSX5:4:1176:7753:1266/1	60	-
chr12	62361502	62361503	A01177:95:HFCNFDSX5:4:1118:30183:13870/1	60	+
chr12	62520240	62520241	A01177:95:HFCNFDSX5:4:1107:32289:20556/1	60	+
chr12	62545325	62545326	A01177:95:HFCNFDSX5:4:1102:31150:19805/1	60	-
chr12	62545596	62545597	A01177:95:HFCNFDSX5:4:1316:12852:32737/1	60	-
chr12	62794474	62794475	A01177:95:HFCNFDSX5:4:1101:31060:21245/1	60	-
chr12	62863854	62863855	A01177:95:HFCNFDSX5:4:1328:13367:35352/1	60	+
chr12	64332129	64332130	A01177:95:HFCNFDSX5:4:2341:13973:13041/1	60	-
chr12	64464017	64464018	A01177:95:HFCNFDSX5:4:1134:6641:10081/1	60	+
chr12	66624994	66624995	A01177:95:HFCNFDSX5:4:2226:22381:3552	60	+
chr12	68070060	68070061	A01177:95:HFCNFDSX5:4:1434:6985:7263	60	+
chr12	68580063	68580064	A01177:95:HFCNFDSX5:4:1545:28926:5274	60	-
chr12	68642230	68642231	A01177:95:HFCNFDSX5:4:1660:21377:34350/1	60	+
chr12	68812686	68812687	A01177:95:HFCNFDSX5:4:1241:17164:30937/1	60	+
chr12	69277627	69277628	A01177:95:HFCNFDSX5:4:1155:27796:13463/1	60	-
chr12	69533016	69533017	A01177:95:HFCNFDSX5:4:1649:20636:28307/1	60	-
chr12	69539416	69539417	A01177:95:HFCNFDSX5:4:1163:27507:8703	60	+
chr12	69742839	69742840	A01177:95:HFCNFDSX5:4:1156:21233:33191	60	+
chr12	70352606	70352607	A01177:95:HFCNFDSX5:4:1105:21757:9455/1	60	-
chr12	71491037	71491038	A01177:95:HFCNFDSX5:4:1239:18430:29966	60	+
chr12	71787331	71787332	A01177:95:HFCNFDSX5:4:1108:29758:32518/1	60	-
chr12	71866960	71866961	A01177:95:HFCNFDSX5:4:1651:13404:29872/1	60	-
chr12	76405088	76405089	A01177:95:HFCNFDSX5:4:1361:23113:20322/1	60	-
chr12	76439981	76439982	A01177:95:HFCNFDSX5:4:1111:2103:20259/1	60	+
chr12	77310357	77310358	A01177:95:HFCNFDSX5:4:1230:25780:22529/1	60	+
chr12	78077754	78077755	A01177:95:HFCNFDSX5:4:1444:32108:13260	60	+
chr12	79087623	79087624	A01177:95:HFCNFDSX5:4:1107:14950:3991/1	60	+
chr12	79823092	79823093	A01177:95:HFCNFDSX5:4:1170:11207:15045/1	60	-
chr12	79900217	79900218	A01177:95:HFCNFDSX5:4:2517:5412:26177	60	-
chr12	81966368	81966369	A01177:95:HFCNFDSX5:4:1245:2718:6386	60	+
chr12	82390315	82390316	A01177:95:HFCNFDSX5:4:1120:19958:2300/1	60	-
chr12	82834936	82834937	A01177:95:HFCNFDSX5:4:1364:20889:18098/1	60	-
chr12	82978510	82978511	A01177:95:HFCNFDSX5:4:2244:22959:22341	60	+
chr12	83380540	83380541	A01177:95:HFCNFDSX5:4:2551:19352:29841/1	60	-
chr12	84572083	84572084	A01177:95:HFCNFDSX5:4:1110:6813:5306/1	60	-
chr12	88081081	88081082	A01177:95:HFCNFDSX5:4:1114:30825:33583/1	60	-
chr12	88159314	88159315	A01177:95:HFCNFDSX5:4:1157:6813:36338/1	60	-
chr12	88166414	88166415	A01177:95:HFCNFDSX5:4:1101:27208:14262/1	60	-
chr12	89389583	89389584	A01177:95:HFCNFDSX5:4:2352:4291:17973/1	60	+
chr12	90051394	90051395	A01177:95:HFCNFDSX5:4:1106:10456:24549/1	60	+
chr12	93670606	93670607	A01177:95:HFCNFDSX5:4:2563:25807:12054/1	60	-
chr12	93728066	93728067	A01177:95:HFCNFDSX5:4:1106:7681:32330/1	60	+
chr12	93730906	93730907	A01177:95:HFCNFDSX5:4:2232:13874:35916/1	60	-
chr12	94378060	94378061	A01177:95:HFCNFDSX5:4:2537:29297:14904	60	+
chr12	95533369	95533370	A01177:95:HFCNFDSX5:4:1127:28772:2190/1	60	-
chr12	95946066	95946067	A01177:95:HFCNFDSX5:4:1211:20971:1892	60	+
chr12	96311783	96311784	A01177:95:HFCNFDSX5:4:2447:28565:19867	60	+
chr12	96392808	96392809	A01177:95:HFCNFDSX5:4:1130:2591:9643/1	60	-
chr12	98543614	98543615	A01177:95:HFCNFDSX5:4:1124:16658:4539/1	60	+
chr12	100136721	100136722	A01177:95:HFCNFDSX5:4:2643:1389:22279/1	60	+
chr12	100256829	100256830	A01177:95:HFCNFDSX5:4:2217:25789:21355/1	60	+
chr12	100275624	100275625	A01177:95:HFCNFDSX5:4:1118:32597:15452/1	60	+
chr12	103268516	103268517	A01177:95:HFCNFDSX5:4:1146:19813:18615	60	-
chr12	104475752	104475753	A01177:95:HFCNFDSX5:4:1155:28763:4335/1	60	-
chr12	105337708	105337709	A01177:95:HFCNFDSX5:4:1120:15555:4977	60	+
chr12	106417986	106417987	A01177:95:HFCNFDSX5:4:1126:3712:21762/1	60	+
chr12	106996811	106996812	A01177:95:HFCNFDSX5:4:1377:20311:31532/1	60	+
chr12	107022707	107022708	A01177:95:HFCNFDSX5:4:1278:21658:15013/1	60	-
chr12	108685143	108685144	A01177:95:HFCNFDSX5:4:1204:28519:4319/1	60	-
chr12	109583218	109583219	A01177:95:HFCNFDSX5:4:1623:24026:26537/1	60	+
chr12	109960182	109960183	A01177:95:HFCNFDSX5:4:1469:17074:29778	60	+
chr12	110323526	110323527	A01177:95:HFCNFDSX5:4:1118:1958:32784/1	60	+
chr12	111541612	111541613	A01177:95:HFCNFDSX5:4:1105:19271:12947/1	60	+
chr12	112021180	112021181	A01177:95:HFCNFDSX5:4:1250:8296:20744/1	60	+
chr12	112029626	112029627	A01177:95:HFCNFDSX5:4:1124:11930:8469/1	60	+
chr12	112060932	112060933	A01177:95:HFCNFDSX5:4:1216:28727:4460	60	+
chr12	112257699	112257700	A01177:95:HFCNFDSX5:4:2577:28619:32988	60	+
chr12	112277123	112277124	A01177:95:HFCNFDSX5:4:2211:26558:5776/1	60	+
chr12	112278369	112278370	A01177:95:HFCNFDSX5:4:1104:4463:15013/1	60	-
chr12	112306673	112306674	A01177:95:HFCNFDSX5:4:1106:2853:1016/1	60	+
chr12	112374983	112374984	A01177:95:HFCNFDSX5:4:1107:16269:6057/1	60	-
chr12	115979697	115979698	A01177:95:HFCNFDSX5:4:1260:22761:35149/1	60	-
chr12	116238156	116238157	A01177:95:HFCNFDSX5:4:1137:30888:4288/1	60	+
chr12	116755919	116755920	A01177:95:HFCNFDSX5:4:1108:12753:24612	60	+
chr12	116950141	116950142	A01177:95:HFCNFDSX5:4:2233:25889:25848	60	-
chr12	117626736	117626737	A01177:95:HFCNFDSX5:4:2232:16251:27539/1	60	-
chr12	118121964	118121965	A01177:95:HFCNFDSX5:4:1345:5276:17613	60	-
chr12	118345923	118345924	A01177:95:HFCNFDSX5:4:1138:31250:2315/1	60	+
chr12	118349696	118349697	A01177:95:HFCNFDSX5:4:1213:32696:18818/1	60	+
chr12	119768751	119768752	A01177:95:HFCNFDSX5:4:1105:24487:16814/1	60	-
chr12	120005401	120005402	A01177:95:HFCNFDSX5:4:1337:1868:1344/1	60	+
chr12	120005402	120005403	A01177:95:HFCNFDSX5:4:2429:3757:21089	60	+
chr12	120032009	120032010	A01177:95:HFCNFDSX5:4:2545:12373:25801	60	+
chr12	120052724	120052725	A01177:95:HFCNFDSX5:4:2152:5755:14246/1	60	-
chr12	120187326	120187327	A01177:95:HFCNFDSX5:4:1317:27896:7153/1	60	+
chr12	120285169	120285170	A01177:95:HFCNFDSX5:4:2376:15501:36448/1	60	-
chr12	120410183	120410184	A01177:95:HFCNFDSX5:4:2147:19922:6464/1	60	-
chr12	120441702	120441703	A01177:95:HFCNFDSX5:4:1102:8142:25582/1	60	+
chr12	120464559	120464560	A01177:95:HFCNFDSX5:4:1172:17842:31328/1	60	+
chr12	120507634	120507635	A01177:95:HFCNFDSX5:4:1367:27028:21433	60	-
chr12	120538448	120538449	A01177:95:HFCNFDSX5:4:1115:14651:7326	60	+
chr12	120550963	120550964	A01177:95:HFCNFDSX5:4:1133:12852:2926/1	60	-
chr12	120791232	120791233	A01177:95:HFCNFDSX5:4:1353:11306:35759/1	60	+
chr12	120803277	120803278	A01177:95:HFCNFDSX5:4:1129:17210:21872/1	60	-
chr12	120804093	120804094	A01177:95:HFCNFDSX5:4:1244:16911:28620/1	60	+
chr12	120850428	120850429	A01177:95:HFCNFDSX5:4:1271:21649:34287/1	60	+
chr12	120877517	120877518	A01177:95:HFCNFDSX5:4:1251:22019:5181/1	60	+
chr12	121318684	121318685	A01177:95:HFCNFDSX5:4:1125:31638:19460/1	60	+
chr12	121407759	121407760	A01177:95:HFCNFDSX5:4:1469:14516:30358/1	60	-
chr12	121953723	121953724	A01177:95:HFCNFDSX5:4:1246:17354:22623/1	60	+
chr12	122514850	122514851	A01177:95:HFCNFDSX5:4:1125:10890:17472/1	60	+
chr12	122517232	122517233	A01177:95:HFCNFDSX5:4:1118:15582:30452	60	+
chr12	122596614	122596615	A01177:95:HFCNFDSX5:4:1525:27896:24408/1	60	-
chr12	122602359	122602360	A01177:95:HFCNFDSX5:4:2219:27145:14090	60	+
chr12	122606052	122606053	A01177:95:HFCNFDSX5:4:1101:14416:33567/1	60	-
chr12	122607047	122607048	A01177:95:HFCNFDSX5:4:1162:23565:12555/1	60	+
chr12	122627450	122627451	A01177:95:HFCNFDSX5:4:1560:2709:34679	60	-
chr12	122756270	122756271	A01177:95:HFCNFDSX5:4:1466:12943:19711/1	60	+
chr12	122766164	122766165	A01177:95:HFCNFDSX5:4:1115:27715:34272/1	60	+
chr12	122881497	122881498	A01177:95:HFCNFDSX5:4:1122:4915:4899/1	60	-
chr12	122890115	122890116	A01177:95:HFCNFDSX5:4:1141:6343:26913/1	60	-
chr12	123177087	123177088	A01177:95:HFCNFDSX5:4:1106:20329:36354/1	60	-
chr12	123177489	123177490	A01177:95:HFCNFDSX5:4:2340:3287:29982	60	-
chr12	123188745	123188746	A01177:95:HFCNFDSX5:4:2165:7274:18035	60	+
chr12	123191760	123191761	A01177:95:HFCNFDSX5:4:1259:2067:9518/1	60	-
chr12	123224696	123224697	A01177:95:HFCNFDSX5:4:1137:12563:3208/1	60	-
chr12	123225708	123225709	A01177:95:HFCNFDSX5:4:1104:4237:1000/1	60	+
chr12	123227462	123227463	A01177:95:HFCNFDSX5:4:1257:29568:1971/1	60	-
chr12	123334629	123334630	A01177:95:HFCNFDSX5:4:1175:32154:9111/1	60	+
chr12	123335575	123335576	A01177:95:HFCNFDSX5:4:1113:23782:20603/1	60	+
chr12	123658363	123658364	A01177:95:HFCNFDSX5:4:1110:14832:14465/1	60	-
chr12	123760729	123760730	A01177:95:HFCNFDSX5:4:1144:15311:22811/1	60	-
chr12	123997052	123997053	A01177:95:HFCNFDSX5:4:1241:17526:10958/1	60	+
chr12	124003118	124003119	A01177:95:HFCNFDSX5:4:1114:8567:16799/1	60	+
chr12	124711006	124711007	A01177:95:HFCNFDSX5:4:1320:12744:21840	60	-
chr12	124823928	124823929	A01177:95:HFCNFDSX5:4:1322:30129:35822/1	60	-
chr12	128815244	128815245	A01177:95:HFCNFDSX5:4:1114:2356:1063/1	60	-
chr12	129174803	129174804	A01177:95:HFCNFDSX5:4:1455:14461:31391/1	60	-
chr12	129411998	129411999	A01177:95:HFCNFDSX5:4:1104:15067:7012/1	60	-
chr12	129421647	129421648	A01177:95:HFCNFDSX5:4:1172:30870:18850/1	60	+
chr12	129519981	129519982	A01177:95:HFCNFDSX5:4:1139:26232:24721/1	60	+
chr12	129596006	129596007	A01177:95:HFCNFDSX5:4:1137:14154:4366	60	+
chr12	129885901	129885902	A01177:95:HFCNFDSX5:4:1427:10619:13589/1	60	-
chr12	131311985	131311986	A01177:95:HFCNFDSX5:4:2376:14199:33912	60	-
chr12	131727807	131727808	A01177:95:HFCNFDSX5:4:2131:31846:8891	60	-
chr12	131965750	131965751	A01177:95:HFCNFDSX5:4:1129:16143:8030/1	60	+
chr12	131970936	131970937	A01177:95:HFCNFDSX5:4:1128:16125:29418/1	60	+
chr12	131972950	131972951	A01177:95:HFCNFDSX5:4:1109:4390:30358	60	-
chr12	131999833	131999834	A01177:95:HFCNFDSX5:4:2555:10004:7075/1	60	-
chr12	132036898	132036899	A01177:95:HFCNFDSX5:4:1103:24876:15922/1	60	+
chr12	132048324	132048325	A01177:95:HFCNFDSX5:4:1244:16260:22263	60	-
chr12	132087913	132087914	A01177:95:HFCNFDSX5:4:1172:6433:20588	60	-
chr12	132091215	132091216	A01177:95:HFCNFDSX5:4:1143:14018:34068/1	60	+
chr12	132091619	132091620	A01177:95:HFCNFDSX5:4:1154:16676:28150	60	+
chr12	132097424	132097425	A01177:95:HFCNFDSX5:4:1247:27046:15045	60	+
chr12	132099218	132099219	A01177:95:HFCNFDSX5:4:1102:2392:36761	60	-
chr12	132657330	132657331	A01177:95:HFCNFDSX5:4:1147:1235:6136/1	60	+
chr12	132971811	132971812	A01177:95:HFCNFDSX5:4:1268:12762:19116/1	60	+
chr12	133050738	133050739	A01177:95:HFCNFDSX5:4:1110:18114:19210/1	60	-
chr12	133086490	133086491	A01177:95:HFCNFDSX5:4:1139:2284:33724/1	60	-
chr12	133102236	133102237	A01177:95:HFCNFDSX5:4:1239:1750:2738/1	60	-
chr13	19699654	19699655	A01177:95:HFCNFDSX5:4:1104:28637:22654/1	60	-
chr13	20030389	20030390	A01177:95:HFCNFDSX5:4:1178:24858:3897/1	60	-
chr13	20825090	20825091	A01177:95:HFCNFDSX5:4:1410:14199:31782/1	60	+
chr13	21468788	21468789	A01177:95:HFCNFDSX5:4:1420:20175:23657/1	60	+
chr13	21507596	21507597	A01177:95:HFCNFDSX5:4:2135:30454:1939/1	60	+
chr13	21548962	21548963	A01177:95:HFCNFDSX5:4:1175:8874:7028/1	60	+
chr13	24179739	24179740	A01177:95:HFCNFDSX5:4:1114:24569:29888/1	60	-
chr13	24464257	24464258	A01177:95:HFCNFDSX5:4:1355:12337:17472/1	60	+
chr13	25262366	25262367	A01177:95:HFCNFDSX5:4:1166:1579:17253/1	60	+
chr13	25308196	25308197	A01177:95:HFCNFDSX5:4:1214:20274:35415/1	60	-
chr13	25475031	25475032	A01177:95:HFCNFDSX5:4:1122:26747:34726	60	-
chr13	26347807	26347808	A01177:95:HFCNFDSX5:4:1602:30400:13996	60	-
chr13	28205974	28205975	A01177:95:HFCNFDSX5:4:1348:5755:34976/1	60	+
chr13	28253173	28253174	A01177:95:HFCNFDSX5:4:1132:21359:20008/1	60	-
chr13	28375521	28375522	A01177:95:HFCNFDSX5:4:1108:8838:17769/1	60	+
chr13	28380104	28380105	A01177:95:HFCNFDSX5:4:2146:28058:17581/1	60	-
chr13	28425018	28425019	A01177:95:HFCNFDSX5:4:1161:21558:4539/1	60	+
chr13	29808257	29808258	A01177:95:HFCNFDSX5:4:1129:27814:31469/1	60	+
chr13	29811032	29811033	A01177:95:HFCNFDSX5:4:1109:29577:6746/1	60	-
chr13	30571563	30571564	A01177:95:HFCNFDSX5:4:1548:2266:21543/1	60	+
chr13	30624976	30624977	A01177:95:HFCNFDSX5:4:1137:23845:8061/1	60	-
chr13	31984105	31984106	A01177:95:HFCNFDSX5:4:2630:9607:12774/1	60	-
chr13	32366167	32366168	A01177:95:HFCNFDSX5:4:1115:11017:18223/1	60	-
chr13	32510891	32510892	A01177:95:HFCNFDSX5:4:1117:2736:32690/1	60	-
chr13	33522404	33522405	A01177:95:HFCNFDSX5:4:1136:7735:24095	60	-
chr13	34956259	34956260	A01177:95:HFCNFDSX5:4:1122:9697:7952/1	60	-
chr13	36962508	36962509	A01177:95:HFCNFDSX5:4:2152:24840:34240/1	60	+
chr13	41014590	41014591	A01177:95:HFCNFDSX5:4:1101:4571:11631/1	60	+
chr13	41117032	41117033	A01177:95:HFCNFDSX5:4:1537:29686:32675/1	60	+
chr13	41336755	41336756	A01177:95:HFCNFDSX5:4:2505:4987:5744	60	-
chr13	41358812	41358813	A01177:95:HFCNFDSX5:4:2217:6705:1110/1	60	+
chr13	41798939	41798940	A01177:95:HFCNFDSX5:4:1130:11071:16063/1	60	-
chr13	41858426	41858427	A01177:95:HFCNFDSX5:4:1134:17616:36072/1	60	+
chr13	41895201	41895202	A01177:95:HFCNFDSX5:4:2322:3034:6558/1	60	-
chr13	41956709	41956710	A01177:95:HFCNFDSX5:4:2456:28447:27492/1	60	-
chr13	42085079	42085080	A01177:95:HFCNFDSX5:4:2552:25021:13166	60	-
chr13	42168413	42168414	A01177:95:HFCNFDSX5:4:1311:2103:18067/1	60	-
chr13	42205466	42205467	A01177:95:HFCNFDSX5:4:1135:24903:17127	60	-
chr13	42744700	42744701	A01177:95:HFCNFDSX5:4:1250:1506:31156/1	60	+
chr13	44568063	44568064	A01177:95:HFCNFDSX5:4:1648:21287:33818	60	+
chr13	44569080	44569081	A01177:95:HFCNFDSX5:4:1441:21866:34444/1	60	-
chr13	45028023	45028024	A01177:95:HFCNFDSX5:4:1540:3387:14873/1	60	-
chr13	46204665	46204666	A01177:95:HFCNFDSX5:4:2458:6497:20040	60	-
chr13	46228879	46228880	A01177:95:HFCNFDSX5:4:1263:28320:29246/1	60	+
chr13	46712464	46712465	A01177:95:HFCNFDSX5:4:1148:17490:7138	60	-
chr13	46790492	46790493	A01177:95:HFCNFDSX5:4:1159:8477:36119/1	60	-
chr13	48312408	48312409	A01177:95:HFCNFDSX5:4:1174:9878:12367/1	60	+
chr13	48362436	48362437	A01177:95:HFCNFDSX5:4:1513:29179:15107	60	-
chr13	48364427	48364428	A01177:95:HFCNFDSX5:4:1137:27055:5353/1	60	-
chr13	48386807	48386808	A01177:95:HFCNFDSX5:4:1125:17228:28948/1	60	+
chr13	48521821	48521822	A01177:95:HFCNFDSX5:4:1148:13693:10833/1	60	+
chr13	48531917	48531918	A01177:95:HFCNFDSX5:4:1102:5936:21981/1	60	-
chr13	49285927	49285928	A01177:95:HFCNFDSX5:4:1326:19940:33176/1	60	-
chr13	50075903	50075904	A01177:95:HFCNFDSX5:4:1213:21603:4304/1	60	-
chr13	50964496	50964497	A01177:95:HFCNFDSX5:4:1145:24361:32127/1	60	-
chr13	51391596	51391597	A01177:95:HFCNFDSX5:4:1106:28592:7513/1	60	-
chr13	52166987	52166988	A01177:95:HFCNFDSX5:4:1175:31494:6402	60	-
chr13	52436334	52436335	A01177:95:HFCNFDSX5:4:1377:5737:18850	60	-
chr13	52670268	52670269	A01177:95:HFCNFDSX5:4:1108:15736:27993/1	60	-
chr13	53403136	53403137	A01177:95:HFCNFDSX5:4:2541:15058:4961/1	60	-
chr13	54056060	54056061	A01177:95:HFCNFDSX5:4:1252:2808:35697/1	60	+
chr13	55839263	55839264	A01177:95:HFCNFDSX5:4:1253:2989:36949	60	-
chr13	60007814	60007815	A01177:95:HFCNFDSX5:4:1252:6605:3004/1	60	+
chr13	60007815	60007816	A01177:95:HFCNFDSX5:4:1120:16414:1423/1	60	+
chr13	60072449	60072450	A01177:95:HFCNFDSX5:4:1133:19633:36182/1	60	+
chr13	60072450	60072451	A01177:95:HFCNFDSX5:4:2435:29252:11475/1	60	+
chr13	60413847	60413848	A01177:95:HFCNFDSX5:4:1164:9155:31814/1	60	+
chr13	61166750	61166751	A01177:95:HFCNFDSX5:4:1130:23692:5071/1	60	-
chr13	63228446	63228447	A01177:95:HFCNFDSX5:4:1678:11767:9627	60	-
chr13	63929213	63929214	A01177:95:HFCNFDSX5:4:1337:7563:14152	60	-
chr13	64045327	64045328	A01177:95:HFCNFDSX5:4:1664:16523:33082/1	60	+
chr13	66605386	66605387	A01177:95:HFCNFDSX5:4:1105:1154:6715/1	60	-
chr13	66931984	66931985	A01177:95:HFCNFDSX5:4:2348:26539:18646/1	60	+
chr13	67072007	67072008	A01177:95:HFCNFDSX5:4:2319:31485:15812/1	60	-
chr13	67202373	67202374	A01177:95:HFCNFDSX5:4:1262:27353:22153/1	60	-
chr13	67448680	67448681	A01177:95:HFCNFDSX5:4:1253:18195:4664/1	60	-
chr13	67620511	67620512	A01177:95:HFCNFDSX5:4:1172:10411:35931/1	60	+
chr13	68569106	68569107	A01177:95:HFCNFDSX5:4:1111:10565:27242/1	60	-
chr13	69478986	69478987	A01177:95:HFCNFDSX5:4:1225:24885:25864/1	60	-
chr13	71703076	71703077	A01177:95:HFCNFDSX5:4:1252:27037:2190/1	60	-
chr13	71858213	71858214	A01177:95:HFCNFDSX5:4:1132:24912:14481	60	+
chr13	73799744	73799745	A01177:95:HFCNFDSX5:4:1416:31828:35884/1	60	-
chr13	75592261	75592262	A01177:95:HFCNFDSX5:4:1136:7355:22435/1	60	+
chr13	77067435	77067436	A01177:95:HFCNFDSX5:4:1164:13132:26960/1	60	+
chr13	77279806	77279807	A01177:95:HFCNFDSX5:4:2631:27932:10034/1	60	+
chr13	89378757	89378758	A01177:95:HFCNFDSX5:4:2662:24722:8453	60	+
chr13	90758685	90758686	A01177:95:HFCNFDSX5:4:1168:5457:33019/1	60	+
chr13	95201802	95201803	A01177:95:HFCNFDSX5:4:2227:11153:33771	60	-
chr13	99294426	99294427	A01177:95:HFCNFDSX5:4:1142:28646:7169	60	+
chr13	99294430	99294431	A01177:95:HFCNFDSX5:4:1612:31313:11757	60	+
chr13	103618521	103618522	A01177:95:HFCNFDSX5:4:2232:23764:36605/1	60	+
chr13	104832156	104832157	A01177:95:HFCNFDSX5:4:2644:15456:28573/1	60	-
chr13	104970835	104970836	A01177:95:HFCNFDSX5:4:1451:4562:26021/1	60	-
chr13	108276296	108276297	A01177:95:HFCNFDSX5:4:2215:3468:17049	60	+
chr13	108394410	108394411	A01177:95:HFCNFDSX5:4:1112:12283:10645/1	60	+
chr13	111138081	111138082	A01177:95:HFCNFDSX5:4:1411:19777:27038/1	60	-
chr13	112909924	112909925	A01177:95:HFCNFDSX5:4:1549:7789:22592/1	60	-
chr13	113195408	113195409	A01177:95:HFCNFDSX5:4:1377:12228:27743/1	60	+
chr13	113220149	113220150	A01177:95:HFCNFDSX5:4:1342:26639:28119	60	-
chr13	113499592	113499593	A01177:95:HFCNFDSX5:4:1206:25355:13213/1	60	+
chr13	114244511	114244512	A01177:95:HFCNFDSX5:4:1554:15501:3411	60	-
chr13	114247962	114247963	A01177:95:HFCNFDSX5:4:1122:13187:19382/1	60	-
chr13	114251817	114251818	A01177:95:HFCNFDSX5:4:1258:25220:27696/1	60	-
chr13	114274854	114274855	A01177:95:HFCNFDSX5:4:1605:10185:5040/1	60	-
chr14	20288587	20288588	A01177:95:HFCNFDSX5:4:1617:12355:9204	60	+
chr14	21248774	21248775	A01177:95:HFCNFDSX5:4:1214:18231:27680/1	60	-
chr14	21259083	21259084	A01177:95:HFCNFDSX5:4:1207:19633:30953	60	-
chr14	21259288	21259289	A01177:95:HFCNFDSX5:4:1661:32814:34334	60	+
chr14	22077721	22077722	A01177:95:HFCNFDSX5:4:1138:29713:28526/1	60	-
chr14	22097549	22097550	A01177:95:HFCNFDSX5:4:1319:27190:29731/1	60	-
chr14	22504464	22504465	A01177:95:HFCNFDSX5:4:1146:12735:1157	60	-
chr14	22940410	22940411	A01177:95:HFCNFDSX5:4:2316:32190:12524/1	60	+
chr14	24013002	24013003	A01177:95:HFCNFDSX5:4:1127:8703:17378/1	60	+
chr14	25973867	25973868	A01177:95:HFCNFDSX5:4:1154:12707:8061/1	60	+
chr14	30650977	30650978	A01177:95:HFCNFDSX5:4:1612:19298:34726	60	-
chr14	30650978	30650979	A01177:95:HFCNFDSX5:4:1102:10330:19476/1	60	-
chr14	31144207	31144208	A01177:95:HFCNFDSX5:4:1265:29604:4319	60	-
chr14	33145491	33145492	A01177:95:HFCNFDSX5:4:1676:27615:24737/1	60	+
chr14	34446402	34446403	A01177:95:HFCNFDSX5:4:1355:25934:4852/1	60	-
chr14	34821009	34821010	A01177:95:HFCNFDSX5:4:1104:29785:31093/1	60	+
chr14	35277622	35277623	A01177:95:HFCNFDSX5:4:2173:14877:34961/1	60	+
chr14	35329127	35329128	A01177:95:HFCNFDSX5:4:1166:1407:14450/1	60	+
chr14	35947193	35947194	A01177:95:HFCNFDSX5:4:1112:31910:15076/1	60	+
chr14	35989693	35989694	A01177:95:HFCNFDSX5:4:1675:21612:28181/1	60	+
chr14	37178575	37178576	A01177:95:HFCNFDSX5:4:1539:1976:26209/1	60	+
chr14	37433774	37433775	A01177:95:HFCNFDSX5:4:1227:20428:20556	60	-
chr14	39087845	39087846	A01177:95:HFCNFDSX5:4:1169:31901:20729/1	60	+
chr14	39348173	39348174	A01177:95:HFCNFDSX5:4:1249:10664:31015/1	60	+
chr14	39364002	39364003	A01177:95:HFCNFDSX5:4:1145:23194:21527/1	60	+
chr14	45183535	45183536	A01177:95:HFCNFDSX5:4:1220:26937:4742/1	60	-
chr14	46840118	46840119	A01177:95:HFCNFDSX5:4:1153:24686:32659/1	60	-
chr14	46861888	46861889	A01177:95:HFCNFDSX5:4:1342:27905:2534/1	60	+
chr14	49681802	49681803	A01177:95:HFCNFDSX5:4:2215:6108:30170	60	-
chr14	50434689	50434690	A01177:95:HFCNFDSX5:4:1209:10502:30326/1	60	+
chr14	50754864	50754865	A01177:95:HFCNFDSX5:4:1136:28628:19539/1	60	+
chr14	51083125	51083126	A01177:95:HFCNFDSX5:4:1367:23520:14794/1	60	+
chr14	51086025	51086026	A01177:95:HFCNFDSX5:4:2362:1362:3004/1	60	+
chr14	51248617	51248618	A01177:95:HFCNFDSX5:4:1142:20256:8766/1	60	-
chr14	51252733	51252734	A01177:95:HFCNFDSX5:4:1105:3323:24690/1	60	+
chr14	51252734	51252735	A01177:95:HFCNFDSX5:4:1449:18358:18818/1	60	+
chr14	51274807	51274808	A01177:95:HFCNFDSX5:4:1130:26838:5603	60	+
chr14	52709916	52709917	A01177:95:HFCNFDSX5:4:1107:28989:12399/1	60	-
chr14	52713563	52713564	A01177:95:HFCNFDSX5:4:1417:4833:6324	60	-
chr14	52781580	52781581	A01177:95:HFCNFDSX5:4:1138:29152:2065/1	60	+
chr14	52929832	52929833	A01177:95:HFCNFDSX5:4:2533:8404:24095	60	-
chr14	53123918	53123919	A01177:95:HFCNFDSX5:4:1130:29116:23453/1	60	-
chr14	55012506	55012507	A01177:95:HFCNFDSX5:4:1504:31222:2206/1	60	-
chr14	55176448	55176449	A01177:95:HFCNFDSX5:4:2462:23891:23985	60	-
chr14	55662206	55662207	A01177:95:HFCNFDSX5:4:2343:10420:18724/1	60	-
chr14	55675027	55675028	A01177:95:HFCNFDSX5:4:1158:31430:23610/1	60	-
chr14	56185316	56185317	A01177:95:HFCNFDSX5:4:1106:22462:9549/1	60	-
chr14	56185745	56185746	A01177:95:HFCNFDSX5:4:1102:7952:1235/1	60	+
chr14	56616566	56616567	A01177:95:HFCNFDSX5:4:1113:21676:8844/1	60	+
chr14	57243222	57243223	A01177:95:HFCNFDSX5:4:2260:21124:14372/1	60	+
chr14	58373248	58373249	A01177:95:HFCNFDSX5:4:2430:30237:35415	60	-
chr14	58460758	58460759	A01177:95:HFCNFDSX5:4:1248:26964:16532/1	60	-
chr14	58537743	58537744	A01177:95:HFCNFDSX5:4:2461:9652:33113	60	+
chr14	60108054	60108055	A01177:95:HFCNFDSX5:4:2249:27787:20588/1	60	-
chr14	60660027	60660028	A01177:95:HFCNFDSX5:4:2126:27434:32534	60	-
chr14	60781812	60781813	A01177:95:HFCNFDSX5:4:1172:21187:23500	60	+
chr14	60818799	60818800	A01177:95:HFCNFDSX5:4:1133:22245:29215/1	60	+
chr14	61406858	61406859	A01177:95:HFCNFDSX5:4:1164:19967:36385	60	+
chr14	62587044	62587045	A01177:95:HFCNFDSX5:4:1409:14904:3850	60	+
chr14	65439588	65439589	A01177:95:HFCNFDSX5:4:1130:28339:28557/1	60	-
chr14	65440915	65440916	A01177:95:HFCNFDSX5:4:1235:3441:33786/1	60	+
chr14	65575230	65575231	A01177:95:HFCNFDSX5:4:2558:5629:22983	60	-
chr14	65585730	65585731	A01177:95:HFCNFDSX5:4:1340:9769:17691/1	60	+
chr14	65604361	65604362	A01177:95:HFCNFDSX5:4:1533:7319:36714/1	60	-
chr14	66530546	66530547	A01177:95:HFCNFDSX5:4:1463:25310:14137	60	-
chr14	66994683	66994684	A01177:95:HFCNFDSX5:4:2369:6045:10676	60	-
chr14	66999870	66999871	A01177:95:HFCNFDSX5:4:1443:10511:1188/1	60	-
chr14	67209720	67209721	A01177:95:HFCNFDSX5:4:2273:14371:32487	60	-
chr14	67654090	67654091	A01177:95:HFCNFDSX5:4:1377:16315:3161/1	60	+
chr14	67992953	67992954	A01177:95:HFCNFDSX5:4:1131:12237:36495/1	60	+
chr14	68033925	68033926	A01177:95:HFCNFDSX5:4:1339:30255:24580/1	60	+
chr14	68042119	68042120	A01177:95:HFCNFDSX5:4:1221:4390:11819/1	60	-
chr14	68165881	68165882	A01177:95:HFCNFDSX5:4:1108:8250:17754/1	60	+
chr14	68178504	68178505	A01177:95:HFCNFDSX5:4:1103:25075:36777/1	60	+
chr14	69147969	69147970	A01177:95:HFCNFDSX5:4:2345:4137:32236	60	-
chr14	70950629	70950630	A01177:95:HFCNFDSX5:4:1158:18213:5353/1	60	-
chr14	70994982	70994983	A01177:95:HFCNFDSX5:4:1320:30933:16454	60	+
chr14	70999372	70999373	A01177:95:HFCNFDSX5:4:1222:17987:1047	60	-
chr14	71074946	71074947	A01177:95:HFCNFDSX5:4:1141:1615:28401	60	+
chr14	71246981	71246982	A01177:95:HFCNFDSX5:4:1212:30644:32487/1	60	+
chr14	71390037	71390038	A01177:95:HFCNFDSX5:4:1162:4453:4820/1	60	-
chr14	72960253	72960254	A01177:95:HFCNFDSX5:4:2550:31322:36041	60	+
chr14	73076057	73076058	A01177:95:HFCNFDSX5:4:1124:15854:26162/1	60	-
chr14	73083340	73083341	A01177:95:HFCNFDSX5:4:2357:7012:32456	60	-
chr14	73099963	73099964	A01177:95:HFCNFDSX5:4:1127:15935:29089/1	60	-
chr14	73100164	73100165	A01177:95:HFCNFDSX5:4:2103:11053:34319/1	60	-
chr14	73205293	73205294	A01177:95:HFCNFDSX5:4:1104:15637:18020/1	60	-
chr14	73321251	73321252	A01177:95:HFCNFDSX5:4:1141:1298:2394/1	60	+
chr14	73773086	73773087	A01177:95:HFCNFDSX5:4:2166:13277:19789/1	60	+
chr14	73875112	73875113	A01177:95:HFCNFDSX5:4:1105:30689:5415/1	60	+
chr14	74817420	74817421	A01177:95:HFCNFDSX5:4:1164:16821:36010/1	60	+
chr14	74825974	74825975	A01177:95:HFCNFDSX5:4:1134:8386:25974/1	60	-
chr14	75324748	75324749	A01177:95:HFCNFDSX5:4:1342:27959:14152/1	60	+
chr14	75812766	75812767	A01177:95:HFCNFDSX5:4:1101:20039:27211	60	+
chr14	75918935	75918936	A01177:95:HFCNFDSX5:4:1458:20907:15374	60	+
chr14	77112573	77112574	A01177:95:HFCNFDSX5:4:1104:14543:26271/1	60	-
chr14	77151145	77151146	A01177:95:HFCNFDSX5:4:2233:21603:3991	60	-
chr14	77667911	77667912	A01177:95:HFCNFDSX5:4:1237:25138:25770/1	60	-
chr14	79778163	79778164	A01177:95:HFCNFDSX5:4:1378:13169:36104	60	-
chr14	88431366	88431367	A01177:95:HFCNFDSX5:4:2326:1597:9079	60	-
chr14	90253383	90253384	A01177:95:HFCNFDSX5:4:1166:28239:31798	60	+
chr14	91466576	91466577	A01177:95:HFCNFDSX5:4:2665:20112:3693/1	60	+
chr14	91470001	91470002	A01177:95:HFCNFDSX5:4:1120:12753:6918/1	60	+
chr14	91470084	91470085	A01177:95:HFCNFDSX5:4:1110:19940:9690/1	60	+
chr14	91497920	91497921	A01177:95:HFCNFDSX5:4:2446:11695:35399/1	60	+
chr14	91976436	91976437	A01177:95:HFCNFDSX5:4:1107:7148:21355/1	60	-
chr14	92066215	92066216	A01177:95:HFCNFDSX5:4:1104:11397:32377/1	60	+
chr14	92138124	92138125	A01177:95:HFCNFDSX5:4:1304:6334:12712/1	60	+
chr14	92822378	92822379	A01177:95:HFCNFDSX5:4:1129:30291:27743	60	+
chr14	93254412	93254413	A01177:95:HFCNFDSX5:4:1361:25464:15029/1	60	+
chr14	95961113	95961114	A01177:95:HFCNFDSX5:4:2237:18936:21950/1	60	-
chr14	96541859	96541860	A01177:95:HFCNFDSX5:4:1601:31132:7623/1	60	+
chr14	96564303	96564304	A01177:95:HFCNFDSX5:4:1104:25491:19680	60	+
chr14	96876272	96876273	A01177:95:HFCNFDSX5:4:2143:18665:13526	60	+
chr14	97597507	97597508	A01177:95:HFCNFDSX5:4:1166:1063:23312/1	60	+
chr14	97669248	97669249	A01177:95:HFCNFDSX5:4:2256:25681:34914/1	60	-
chr14	97760097	97760098	A01177:95:HFCNFDSX5:4:1127:8603:34867	60	+
chr14	97760802	97760803	A01177:95:HFCNFDSX5:4:1229:9643:11083/1	60	+
chr14	97966288	97966289	A01177:95:HFCNFDSX5:4:1253:14796:23077/1	60	-
chr14	98009914	98009915	A01177:95:HFCNFDSX5:4:1360:10384:36949/1	60	+
chr14	98054395	98054396	A01177:95:HFCNFDSX5:4:2130:28402:5494/1	60	+
chr14	98144969	98144970	A01177:95:HFCNFDSX5:4:1118:4553:29763/1	60	-
chr14	98150326	98150327	A01177:95:HFCNFDSX5:4:1104:15402:4460/1	60	+
chr14	98150328	98150329	A01177:95:HFCNFDSX5:4:1629:14262:32769/1	60	+
chr14	98157254	98157255	A01177:95:HFCNFDSX5:4:2156:16016:26569/1	60	+
chr14	98157435	98157436	A01177:95:HFCNFDSX5:4:1117:18105:32503/1	60	+
chr14	98182412	98182413	A01177:95:HFCNFDSX5:4:2235:10818:30279	60	+
chr14	98202809	98202810	A01177:95:HFCNFDSX5:4:1106:26621:25144/1	60	+
chr14	98261456	98261457	A01177:95:HFCNFDSX5:4:1105:28429:4789/1	60	+
chr14	98304238	98304239	A01177:95:HFCNFDSX5:4:1354:27145:1532	60	+
chr14	98308900	98308901	A01177:95:HFCNFDSX5:4:1301:15528:35931/1	60	-
chr14	98357559	98357560	A01177:95:HFCNFDSX5:4:1105:21712:12070/1	60	-
chr14	98455575	98455576	A01177:95:HFCNFDSX5:4:1265:5493:5243/1	60	-
chr14	98483415	98483416	A01177:95:HFCNFDSX5:4:1123:29044:30561/1	60	-
chr14	98483703	98483704	A01177:95:HFCNFDSX5:4:2137:23430:21402/1	60	-
chr14	98487013	98487014	A01177:95:HFCNFDSX5:4:1560:13259:29183/1	60	-
chr14	98515489	98515490	A01177:95:HFCNFDSX5:4:2450:24252:28150/1	60	+
chr14	98659928	98659929	A01177:95:HFCNFDSX5:4:1147:10402:20917/1	60	+
chr14	98815041	98815042	A01177:95:HFCNFDSX5:4:2360:22535:9799/1	60	-
chr14	100049828	100049829	A01177:95:HFCNFDSX5:4:1145:28727:23657/1	60	+
chr14	100056089	100056090	A01177:95:HFCNFDSX5:4:1522:26630:25535	60	+
chr14	100247559	100247560	A01177:95:HFCNFDSX5:4:1127:9661:23954/1	60	+
chr14	100274838	100274839	A01177:95:HFCNFDSX5:4:1127:18267:9706/1	60	-
chr14	100357408	100357409	A01177:95:HFCNFDSX5:4:1111:2166:33144/1	60	+
chr14	102143089	102143090	A01177:95:HFCNFDSX5:4:2475:21142:13557	60	-
chr14	102597059	102597060	A01177:95:HFCNFDSX5:4:1558:20980:14090	60	+
chr14	102604133	102604134	A01177:95:HFCNFDSX5:4:1103:6054:23563/1	60	+
chr14	102628979	102628980	A01177:95:HFCNFDSX5:4:2675:10746:28119	60	-
chr14	102709812	102709813	A01177:95:HFCNFDSX5:4:1111:2537:12743/1	60	+
chr14	102710565	102710566	A01177:95:HFCNFDSX5:4:1154:30707:2409/1	60	-
chr14	102711318	102711319	A01177:95:HFCNFDSX5:4:1143:24686:17816/1	60	+
chr14	102715458	102715459	A01177:95:HFCNFDSX5:4:1133:22435:28260/1	60	+
chr14	102829567	102829568	A01177:95:HFCNFDSX5:4:1125:17580:19695/1	60	+
chr14	103426596	103426597	A01177:95:HFCNFDSX5:4:1215:20103:6778/1	60	-
chr14	103429967	103429968	A01177:95:HFCNFDSX5:4:1154:29152:5196/1	60	-
chr14	103453029	103453030	A01177:95:HFCNFDSX5:4:1117:8287:1595/1	60	+
chr14	103466015	103466016	A01177:95:HFCNFDSX5:4:1128:25997:25755/1	60	-
chr14	103481421	103481422	A01177:95:HFCNFDSX5:4:1426:23466:19492	60	+
chr14	103634650	103634651	A01177:95:HFCNFDSX5:4:1112:32886:11569/1	60	-
chr14	103657691	103657692	A01177:95:HFCNFDSX5:4:1119:25373:7889/1	60	+
chr14	103752983	103752984	A01177:95:HFCNFDSX5:4:1142:20021:29434/1	60	+
chr14	103912208	103912209	A01177:95:HFCNFDSX5:4:1103:8630:12367/1	60	+
chr14	103933613	103933614	A01177:95:HFCNFDSX5:4:2674:27254:23109	60	+
chr14	105019399	105019400	A01177:95:HFCNFDSX5:4:1121:30915:25567	60	+
chr14	105393261	105393262	A01177:95:HFCNFDSX5:4:1164:3414:36526/1	60	+
chr14	105423011	105423012	A01177:95:HFCNFDSX5:4:1104:5141:20008/1	60	+
chr14	106769195	106769196	A01177:95:HFCNFDSX5:4:1125:32615:24940/1	60	+
chr15	20038220	20038221	A01177:95:HFCNFDSX5:4:2314:22598:5337/1	60	-
chr15	22798487	22798488	A01177:95:HFCNFDSX5:4:1155:32777:11256/1	60	+
chr15	23974020	23974021	A01177:95:HFCNFDSX5:4:1203:27371:13228/1	60	-
chr15	24529853	24529854	A01177:95:HFCNFDSX5:4:1133:23647:12352/1	60	-
chr15	25430344	25430345	A01177:95:HFCNFDSX5:4:1208:22896:1188	60	+
chr15	25635951	25635952	A01177:95:HFCNFDSX5:4:2461:28980:4022/1	60	+
chr15	27066920	27066921	A01177:95:HFCNFDSX5:4:1106:7401:20760/1	60	-
chr15	35077587	35077588	A01177:95:HFCNFDSX5:4:1469:22941:26725	60	-
chr15	40008789	40008790	A01177:95:HFCNFDSX5:4:1104:10963:5572/1	60	-
chr15	40415764	40415765	A01177:95:HFCNFDSX5:4:1137:18918:36041/1	60	-
chr15	40551307	40551308	A01177:95:HFCNFDSX5:4:1123:28637:30671/1	60	-
chr15	40625994	40625995	A01177:95:HFCNFDSX5:4:1135:8594:21605	60	-
chr15	41583165	41583166	A01177:95:HFCNFDSX5:4:1622:19153:23766/1	60	+
chr15	41646463	41646464	A01177:95:HFCNFDSX5:4:2314:20799:13056/1	60	-
chr15	41717086	41717087	A01177:95:HFCNFDSX5:4:2138:3830:25723	60	-
chr15	41723808	41723809	A01177:95:HFCNFDSX5:4:1114:22290:31548/1	60	+
chr15	41733896	41733897	A01177:95:HFCNFDSX5:4:1117:26015:22529/1	60	-
chr15	42536038	42536039	A01177:95:HFCNFDSX5:4:1621:27444:21809/1	60	-
chr15	42742895	42742896	A01177:95:HFCNFDSX5:4:1101:4056:12054/1	60	+
chr15	42782650	42782651	A01177:95:HFCNFDSX5:4:2123:31530:23876	60	+
chr15	42922454	42922455	A01177:95:HFCNFDSX5:4:1672:21486:36417/1	60	-
chr15	42971362	42971363	A01177:95:HFCNFDSX5:4:1538:13042:12179	60	-
chr15	43048215	43048216	A01177:95:HFCNFDSX5:4:2217:27236:19006	60	-
chr15	43111724	43111725	A01177:95:HFCNFDSX5:4:2543:16333:10238/1	60	-
chr15	43171181	43171182	A01177:95:HFCNFDSX5:4:1401:5412:24674/1	60	+
chr15	43341168	43341169	A01177:95:HFCNFDSX5:4:1228:22679:27273/1	60	+
chr15	43381172	43381173	A01177:95:HFCNFDSX5:4:2608:17842:27633	60	-
chr15	43381434	43381435	A01177:95:HFCNFDSX5:4:1148:5656:32550/1	60	-
chr15	43892846	43892847	A01177:95:HFCNFDSX5:4:1621:17047:20744	60	+
chr15	44491792	44491793	A01177:95:HFCNFDSX5:4:2557:17815:15749/1	60	+
chr15	44526247	44526248	A01177:95:HFCNFDSX5:4:1115:19117:20979/1	60	+
chr15	44526248	44526249	A01177:95:HFCNFDSX5:4:1345:16360:30984/1	60	+
chr15	48311065	48311066	A01177:95:HFCNFDSX5:4:2316:26521:27539	60	+
chr15	48577558	48577559	A01177:95:HFCNFDSX5:4:1113:27570:27508/1	60	-
chr15	48793189	48793190	A01177:95:HFCNFDSX5:4:1132:6081:31313	60	+
chr15	49018465	49018466	A01177:95:HFCNFDSX5:4:2326:19614:2801/1	60	+
chr15	50348534	50348535	A01177:95:HFCNFDSX5:4:2514:4526:20760	60	-
chr15	51071815	51071816	A01177:95:HFCNFDSX5:4:1160:14552:20932/1	60	+
chr15	51537973	51537974	A01177:95:HFCNFDSX5:4:1102:24352:28667/1	60	-
chr15	51562843	51562844	A01177:95:HFCNFDSX5:4:1455:8965:3646/1	60	-
chr15	51574624	51574625	A01177:95:HFCNFDSX5:4:1131:8133:36746/1	60	-
chr15	51901456	51901457	A01177:95:HFCNFDSX5:4:2545:14091:5447	60	-
chr15	51937130	51937131	A01177:95:HFCNFDSX5:4:2642:4038:32440	60	+
chr15	55376882	55376883	A01177:95:HFCNFDSX5:4:1120:14308:7921/1	60	-
chr15	56628365	56628366	A01177:95:HFCNFDSX5:4:1530:2040:3396/1	60	+
chr15	56639251	56639252	A01177:95:HFCNFDSX5:4:1110:13006:32033/1	60	+
chr15	56645475	56645476	A01177:95:HFCNFDSX5:4:2650:7283:27571	60	-
chr15	56712287	56712288	A01177:95:HFCNFDSX5:4:1132:17146:28933/1	60	+
chr15	56985571	56985572	A01177:95:HFCNFDSX5:4:1208:32145:23876/1	60	+
chr15	57004558	57004559	A01177:95:HFCNFDSX5:4:1608:9860:24298/1	60	+
chr15	57037834	57037835	A01177:95:HFCNFDSX5:4:1138:25626:10770/1	60	-
chr15	57191728	57191729	A01177:95:HFCNFDSX5:4:2275:20229:25034/1	60	-
chr15	58610107	58610108	A01177:95:HFCNFDSX5:4:2176:29206:9486/1	60	-
chr15	58661808	58661809	A01177:95:HFCNFDSX5:4:1431:32117:33912/1	60	-
chr15	58681524	58681525	A01177:95:HFCNFDSX5:4:1106:12943:31485/1	60	-
chr15	58858982	58858983	A01177:95:HFCNFDSX5:4:1134:23348:6417/1	60	+
chr15	59042313	59042314	A01177:95:HFCNFDSX5:4:2356:17653:36166/1	60	+
chr15	59044208	59044209	A01177:95:HFCNFDSX5:4:2232:21224:8312	60	+
chr15	59047485	59047486	A01177:95:HFCNFDSX5:4:1102:3387:36699/1	60	-
chr15	59050468	59050469	A01177:95:HFCNFDSX5:4:2247:1931:31391/1	60	-
chr15	61878621	61878622	A01177:95:HFCNFDSX5:4:2575:18032:9142	60	-
chr15	61977731	61977732	A01177:95:HFCNFDSX5:4:1151:24478:5776/1	60	+
chr15	62377291	62377292	A01177:95:HFCNFDSX5:4:2562:16721:28260	60	-
chr15	63555685	63555686	A01177:95:HFCNFDSX5:4:1213:10248:23218	60	-
chr15	63563171	63563172	A01177:95:HFCNFDSX5:4:1322:6379:21621/1	60	+
chr15	63618196	63618197	A01177:95:HFCNFDSX5:4:1665:25021:5243/1	60	+
chr15	63725793	63725794	A01177:95:HFCNFDSX5:4:1102:9353:14184/1	60	-
chr15	64576240	64576241	A01177:95:HFCNFDSX5:4:1127:30436:30968/1	60	+
chr15	64765600	64765601	A01177:95:HFCNFDSX5:4:1620:30626:19648	60	-
chr15	65161291	65161292	A01177:95:HFCNFDSX5:4:1176:22318:2284/1	60	+
chr15	65477722	65477723	A01177:95:HFCNFDSX5:4:1514:16052:14920/1	60	-
chr15	65692086	65692087	A01177:95:HFCNFDSX5:4:1106:32063:7169/1	60	+
chr15	65699143	65699144	A01177:95:HFCNFDSX5:4:1164:12735:30749/1	60	-
chr15	65749965	65749966	A01177:95:HFCNFDSX5:4:1107:10402:29528/1	60	+
chr15	65749966	65749967	A01177:95:HFCNFDSX5:4:1151:4815:35383/1	60	+
chr15	66537844	66537845	A01177:95:HFCNFDSX5:4:2625:31656:29794	60	-
chr15	67161083	67161084	A01177:95:HFCNFDSX5:4:1534:3965:25144	60	-
chr15	67560382	67560383	A01177:95:HFCNFDSX5:4:1321:15230:9518/1	60	-
chr15	67703762	67703763	A01177:95:HFCNFDSX5:4:1128:4209:6652/1	60	+
chr15	67803462	67803463	A01177:95:HFCNFDSX5:4:1322:32859:6261	60	+
chr15	68079159	68079160	A01177:95:HFCNFDSX5:4:1123:14127:11146/1	60	+
chr15	69436628	69436629	A01177:95:HFCNFDSX5:4:1104:7636:3975/1	60	+
chr15	70553164	70553165	A01177:95:HFCNFDSX5:4:1331:14488:2942/1	60	+
chr15	72519671	72519672	A01177:95:HFCNFDSX5:4:2366:20130:1689/1	60	+
chr15	72521754	72521755	A01177:95:HFCNFDSX5:4:1105:27480:15922/1	60	-
chr15	72572959	72572960	A01177:95:HFCNFDSX5:4:1229:29008:9236	60	-
chr15	73110088	73110089	A01177:95:HFCNFDSX5:4:1155:14262:1579/1	60	+
chr15	73118175	73118176	A01177:95:HFCNFDSX5:4:2457:12481:14215	60	-
chr15	74002259	74002260	A01177:95:HFCNFDSX5:4:1111:30418:25520/1	60	-
chr15	74465714	74465715	A01177:95:HFCNFDSX5:4:1204:25644:27492	60	-
chr15	74560428	74560429	A01177:95:HFCNFDSX5:4:1212:5303:23046/1	60	-
chr15	74676146	74676147	A01177:95:HFCNFDSX5:4:1135:10890:11397/1	60	+
chr15	74928033	74928034	A01177:95:HFCNFDSX5:4:1238:30056:16407/1	60	+
chr15	75407367	75407368	A01177:95:HFCNFDSX5:4:1143:11207:13072	60	+
chr15	75851067	75851068	A01177:95:HFCNFDSX5:4:1176:17137:27195/1	60	-
chr15	75865425	75865426	A01177:95:HFCNFDSX5:4:1232:26919:15671/1	60	-
chr15	75866165	75866166	A01177:95:HFCNFDSX5:4:1130:23312:25426/1	60	+
chr15	75866283	75866284	A01177:95:HFCNFDSX5:4:1509:15564:16235	60	+
chr15	75873306	75873307	A01177:95:HFCNFDSX5:4:1247:16116:36166/1	60	+
chr15	76695197	76695198	A01177:95:HFCNFDSX5:4:1110:23430:24126/1	60	+
chr15	76751940	76751941	A01177:95:HFCNFDSX5:4:1139:28348:27258/1	60	+
chr15	76872236	76872237	A01177:95:HFCNFDSX5:4:1140:6949:26240	60	+
chr15	77063855	77063856	A01177:95:HFCNFDSX5:4:1257:5177:36542/1	60	+
chr15	82206141	82206142	A01177:95:HFCNFDSX5:4:1309:20085:3490	60	-
chr15	82257271	82257272	A01177:95:HFCNFDSX5:4:1169:28682:35759/1	60	-
chr15	83645375	83645376	A01177:95:HFCNFDSX5:4:1305:27832:13275	60	+
chr15	89106116	89106117	A01177:95:HFCNFDSX5:4:2459:2085:10332	60	-
chr15	90025944	90025945	A01177:95:HFCNFDSX5:4:2168:25943:9721	60	-
chr15	90400349	90400350	A01177:95:HFCNFDSX5:4:1105:5846:11365/1	60	-
chr15	90423863	90423864	A01177:95:HFCNFDSX5:4:2120:9905:11819/1	60	-
chr15	90445650	90445651	A01177:95:HFCNFDSX5:4:1422:9272:3114/1	60	-
chr15	90458931	90458932	A01177:95:HFCNFDSX5:4:1243:11288:3474/1	60	+
chr15	90483292	90483293	A01177:95:HFCNFDSX5:4:1215:21694:35837/1	60	+
chr15	90735553	90735554	A01177:95:HFCNFDSX5:4:1105:27868:15405/1	60	+
chr15	90749957	90749958	A01177:95:HFCNFDSX5:4:1112:17273:21887/1	60	-
chr15	92941268	92941269	A01177:95:HFCNFDSX5:4:1101:8314:15984/1	60	+
chr15	92962774	92962775	A01177:95:HFCNFDSX5:4:1108:30201:28275/1	60	-
chr15	92965325	92965326	A01177:95:HFCNFDSX5:4:1165:30816:6261	60	+
chr15	96497907	96497908	A01177:95:HFCNFDSX5:4:1671:30617:12023/1	60	-
chr15	97059210	97059211	A01177:95:HFCNFDSX5:4:1368:28248:32503/1	60	+
chr15	98742616	98742617	A01177:95:HFCNFDSX5:4:1352:9914:3067	60	-
chr15	98795562	98795563	A01177:95:HFCNFDSX5:4:1460:2383:30420	60	-
chr15	99229151	99229152	A01177:95:HFCNFDSX5:4:1109:24008:21089/1	60	+
chr16	43372	43373	A01177:95:HFCNFDSX5:4:1147:13738:18552/1	60	-
chr16	134084	134085	A01177:95:HFCNFDSX5:4:1635:8712:8249/1	60	+
chr16	201779	201780	A01177:95:HFCNFDSX5:4:1402:26304:17018/1	60	+
chr16	207134	207135	A01177:95:HFCNFDSX5:4:1667:22182:11475	60	-
chr16	211460	211461	A01177:95:HFCNFDSX5:4:1116:7184:24768/1	60	+
chr16	213165	213166	A01177:95:HFCNFDSX5:4:2160:25138:27931	60	-
chr16	220980	220981	A01177:95:HFCNFDSX5:4:1142:13250:18834/1	60	+
chr16	223222	223223	A01177:95:HFCNFDSX5:4:1245:29740:26287/1	60	-
chr16	223814	223815	A01177:95:HFCNFDSX5:4:1206:4779:7451/1	60	-
chr16	224971	224972	A01177:95:HFCNFDSX5:4:1130:2700:11397/1	60	+
chr16	226085	226086	A01177:95:HFCNFDSX5:4:1103:28791:13119/1	60	+
chr16	243844	243845	A01177:95:HFCNFDSX5:4:2329:5348:20964/1	60	+
chr16	254180	254181	A01177:95:HFCNFDSX5:4:2541:2618:35744	60	-
chr16	299162	299163	A01177:95:HFCNFDSX5:4:1101:16920:20212/1	60	+
chr16	330985	330986	A01177:95:HFCNFDSX5:4:1144:23809:8970/1	60	+
chr16	487877	487878	A01177:95:HFCNFDSX5:4:1157:10393:27884/1	60	+
chr16	600775	600776	A01177:95:HFCNFDSX5:4:1102:31711:10504/1	60	+
chr16	603329	603330	A01177:95:HFCNFDSX5:4:1170:11541:15248/1	60	-
chr16	643686	643687	A01177:95:HFCNFDSX5:4:1113:1018:3975/1	60	+
chr16	644133	644134	A01177:95:HFCNFDSX5:4:1148:32298:12587/1	60	-
chr16	672577	672578	A01177:95:HFCNFDSX5:4:2213:24162:9737	60	+
chr16	687326	687327	A01177:95:HFCNFDSX5:4:1234:16740:17362/1	60	-
chr16	735765	735766	A01177:95:HFCNFDSX5:4:1104:19190:27586/1	60	+
chr16	736655	736656	A01177:95:HFCNFDSX5:4:2628:5701:3881	60	+
chr16	956312	956313	A01177:95:HFCNFDSX5:4:1452:7175:22717/1	60	+
chr16	1317210	1317211	A01177:95:HFCNFDSX5:4:1275:1868:33505/1	60	-
chr16	1501654	1501655	A01177:95:HFCNFDSX5:4:1157:10529:34507	60	-
chr16	1522041	1522042	A01177:95:HFCNFDSX5:4:1506:12454:27978/1	60	+
chr16	1557618	1557619	A01177:95:HFCNFDSX5:4:1110:1832:31469	60	+
chr16	1558364	1558365	A01177:95:HFCNFDSX5:4:1302:27127:25050/1	60	-
chr16	1615235	1615236	A01177:95:HFCNFDSX5:4:1134:25220:22247	60	-
chr16	1630114	1630115	A01177:95:HFCNFDSX5:4:1148:8043:4867/1	60	+
chr16	1640624	1640625	A01177:95:HFCNFDSX5:4:1267:5095:23719/1	60	+
chr16	1645217	1645218	A01177:95:HFCNFDSX5:4:1112:25482:15092/1	60	-
chr16	1645555	1645556	A01177:95:HFCNFDSX5:4:1651:30237:2002	60	-
chr16	1650224	1650225	A01177:95:HFCNFDSX5:4:1570:31584:32863	60	-
chr16	1663389	1663390	A01177:95:HFCNFDSX5:4:1266:17463:34522/1	60	+
chr16	1663425	1663426	A01177:95:HFCNFDSX5:4:1536:23891:9768	60	-
chr16	1663709	1663710	A01177:95:HFCNFDSX5:4:1139:4173:21214/1	60	-
chr16	1676540	1676541	A01177:95:HFCNFDSX5:4:1457:14669:3756	60	-
chr16	1689190	1689191	A01177:95:HFCNFDSX5:4:1151:17508:20854/1	60	+
chr16	1689191	1689192	A01177:95:HFCNFDSX5:4:1121:1732:25160/1	60	+
chr16	1689591	1689592	A01177:95:HFCNFDSX5:4:1106:6696:9737/1	60	+
chr16	1691510	1691511	A01177:95:HFCNFDSX5:4:1103:25382:33959/1	60	+
chr16	1693345	1693346	A01177:95:HFCNFDSX5:4:2305:18069:20854/1	60	-
chr16	1693512	1693513	A01177:95:HFCNFDSX5:4:1247:32307:13479	60	+
chr16	1696090	1696091	A01177:95:HFCNFDSX5:4:1178:3983:8516/1	60	-
chr16	1702689	1702690	A01177:95:HFCNFDSX5:4:2360:27742:17660	60	+
chr16	1749801	1749802	A01177:95:HFCNFDSX5:4:1117:31738:31720/1	60	+
chr16	1750923	1750924	A01177:95:HFCNFDSX5:4:2644:14733:35869	60	-
chr16	1754158	1754159	A01177:95:HFCNFDSX5:4:1216:17327:31281/1	60	-
chr16	1807873	1807874	A01177:95:HFCNFDSX5:4:1158:20039:9643/1	60	-
chr16	1812859	1812860	A01177:95:HFCNFDSX5:4:1153:21233:22138/1	60	-
chr16	1813000	1813001	A01177:95:HFCNFDSX5:4:2140:16993:11694	60	+
chr16	1963497	1963498	A01177:95:HFCNFDSX5:4:1606:4155:28823	60	-
chr16	1977577	1977578	A01177:95:HFCNFDSX5:4:1161:7970:30076	60	-
chr16	1997992	1997993	A01177:95:HFCNFDSX5:4:2117:26964:20384/1	60	-
chr16	2002370	2002371	A01177:95:HFCNFDSX5:4:1373:11333:23938	60	-
chr16	2002371	2002372	A01177:95:HFCNFDSX5:4:1312:14262:6308	60	-
chr16	2059449	2059450	A01177:95:HFCNFDSX5:4:1143:12228:4382/1	60	+
chr16	2168204	2168205	A01177:95:HFCNFDSX5:4:1120:10474:22889	60	+
chr16	2247172	2247173	A01177:95:HFCNFDSX5:4:1261:23972:32487	60	+
chr16	2249241	2249242	A01177:95:HFCNFDSX5:4:1103:7464:3521	60	+
chr16	2255232	2255233	A01177:95:HFCNFDSX5:4:1152:11849:16000/1	60	-
chr16	2255234	2255235	A01177:95:HFCNFDSX5:4:1111:7202:2315/1	60	-
chr16	2258232	2258233	A01177:95:HFCNFDSX5:4:1112:30635:29371/1	60	+
chr16	2259665	2259666	A01177:95:HFCNFDSX5:4:1209:18285:15468/1	60	+
chr16	2264712	2264713	A01177:95:HFCNFDSX5:4:1173:22101:10332/1	60	+
chr16	2265915	2265916	A01177:95:HFCNFDSX5:4:1116:32154:20635/1	60	+
chr16	2430650	2430651	A01177:95:HFCNFDSX5:4:1122:26006:21825	60	-
chr16	2433876	2433877	A01177:95:HFCNFDSX5:4:1328:4987:33301/1	60	+
chr16	2434733	2434734	A01177:95:HFCNFDSX5:4:1124:3332:9330/1	60	+
chr16	2436087	2436088	A01177:95:HFCNFDSX5:4:1137:26169:3724/1	60	-
chr16	2440655	2440656	A01177:95:HFCNFDSX5:4:1103:14163:33567	60	+
chr16	2441900	2441901	A01177:95:HFCNFDSX5:4:1452:12753:11992/1	60	-
chr16	2443281	2443282	A01177:95:HFCNFDSX5:4:1407:28718:21042	60	-
chr16	2457659	2457660	A01177:95:HFCNFDSX5:4:1346:27977:32315/1	60	+
chr16	2545512	2545513	A01177:95:HFCNFDSX5:4:1454:21242:3959	60	+
chr16	2756718	2756719	A01177:95:HFCNFDSX5:4:1103:20518:12665/1	60	+
chr16	2757410	2757411	A01177:95:HFCNFDSX5:4:1101:21947:7373/1	60	+
chr16	2759532	2759533	A01177:95:HFCNFDSX5:4:1170:3694:34100	60	-
chr16	2760584	2760585	A01177:95:HFCNFDSX5:4:1225:20392:28228/1	60	-
chr16	2762275	2762276	A01177:95:HFCNFDSX5:4:1223:24180:36699	60	+
chr16	2916873	2916874	A01177:95:HFCNFDSX5:4:1102:15501:9361/1	60	-
chr16	2920755	2920756	A01177:95:HFCNFDSX5:4:1103:16405:10582/1	60	+
chr16	2978676	2978677	A01177:95:HFCNFDSX5:4:2169:20500:28479/1	60	+
chr16	3082819	3082820	A01177:95:HFCNFDSX5:4:2201:19705:32236/1	60	-
chr16	3085868	3085869	A01177:95:HFCNFDSX5:4:1133:11388:23719/1	60	+
chr16	3226427	3226428	A01177:95:HFCNFDSX5:4:1127:4363:14497/1	60	-
chr16	3228589	3228590	A01177:95:HFCNFDSX5:4:2240:9100:9862	60	-
chr16	3231354	3231355	A01177:95:HFCNFDSX5:4:1106:31485:26209	60	+
chr16	3388933	3388934	A01177:95:HFCNFDSX5:4:1263:7545:7044/1	60	-
chr16	3398606	3398607	A01177:95:HFCNFDSX5:4:1139:18249:3724	60	-
chr16	3398608	3398609	A01177:95:HFCNFDSX5:4:1139:18304:2722/1	60	-
chr16	3514141	3514142	A01177:95:HFCNFDSX5:4:1462:19461:6010/1	60	-
chr16	3560010	3560011	A01177:95:HFCNFDSX5:4:1503:10655:25457	60	-
chr16	3566281	3566282	A01177:95:HFCNFDSX5:4:2155:26648:19836	60	-
chr16	3573224	3573225	A01177:95:HFCNFDSX5:4:1131:30852:7858/1	60	-
chr16	3605239	3605240	A01177:95:HFCNFDSX5:4:1148:4634:24048/1	60	-
chr16	3605381	3605382	A01177:95:HFCNFDSX5:4:1208:8106:3349/1	60	+
chr16	3617848	3617849	A01177:95:HFCNFDSX5:4:1216:21034:36918	60	-
chr16	3622730	3622731	A01177:95:HFCNFDSX5:4:2227:19822:21136/1	60	-
chr16	3668062	3668063	A01177:95:HFCNFDSX5:4:1518:21377:27524/1	60	+
chr16	3742005	3742006	A01177:95:HFCNFDSX5:4:1121:19687:5274	60	-
chr16	3750467	3750468	A01177:95:HFCNFDSX5:4:2441:8260:17863	60	-
chr16	3768898	3768899	A01177:95:HFCNFDSX5:4:1168:32145:14575	60	+
chr16	3830309	3830310	A01177:95:HFCNFDSX5:4:1527:31720:2660/1	60	+
chr16	3844365	3844366	A01177:95:HFCNFDSX5:4:1113:25274:12164/1	60	-
chr16	4032506	4032507	A01177:95:HFCNFDSX5:4:1161:15248:13870	60	-
chr16	4078650	4078651	A01177:95:HFCNFDSX5:4:2207:22733:31000/1	60	+
chr16	4584382	4584383	A01177:95:HFCNFDSX5:4:1541:27290:3067/1	60	+
chr16	4621222	4621223	A01177:95:HFCNFDSX5:4:2322:9435:29982/1	60	-
chr16	4852355	4852356	A01177:95:HFCNFDSX5:4:1131:26711:17315/1	60	+
chr16	4908819	4908820	A01177:95:HFCNFDSX5:4:2238:25843:31062/1	60	-
chr16	5813121	5813122	A01177:95:HFCNFDSX5:4:2443:20826:6778/1	60	+
chr16	9096959	9096960	A01177:95:HFCNFDSX5:4:1374:31675:12853	60	+
chr16	11735732	11735733	A01177:95:HFCNFDSX5:4:1111:1705:5979/1	60	-
chr16	11903611	11903612	A01177:95:HFCNFDSX5:4:1669:19614:35086/1	60	-
chr16	12397139	12397140	A01177:95:HFCNFDSX5:4:1661:32696:17347/1	60	+
chr16	14212286	14212287	A01177:95:HFCNFDSX5:4:1154:31611:8641/1	60	+
chr16	15009032	15009033	A01177:95:HFCNFDSX5:4:2650:17770:28823/1	60	-
chr16	16312863	16312864	A01177:95:HFCNFDSX5:4:2572:27932:15327/1	60	-
chr16	17035576	17035577	A01177:95:HFCNFDSX5:4:1107:32913:18912/1	60	+
chr16	17368085	17368086	A01177:95:HFCNFDSX5:4:1329:31711:27727/1	60	-
chr16	17465719	17465720	A01177:95:HFCNFDSX5:4:1124:20292:10927/1	60	-
chr16	18743854	18743855	A01177:95:HFCNFDSX5:4:1232:9534:18975/1	60	+
chr16	18791937	18791938	A01177:95:HFCNFDSX5:4:1145:24885:36573/1	60	+
chr16	18850848	18850849	A01177:95:HFCNFDSX5:4:1110:20157:3302/1	60	-
chr16	18872648	18872649	A01177:95:HFCNFDSX5:4:1104:19813:7341/1	60	-
chr16	18879308	18879309	A01177:95:HFCNFDSX5:4:1323:23312:15092	60	+
chr16	18880524	18880525	A01177:95:HFCNFDSX5:4:1445:16251:16078/1	60	-
chr16	18888747	18888748	A01177:95:HFCNFDSX5:4:1162:12500:36166/1	60	+
chr16	18947609	18947610	A01177:95:HFCNFDSX5:4:1419:19144:13041/1	60	-
chr16	19533282	19533283	A01177:95:HFCNFDSX5:4:1108:1958:30561/1	60	-
chr16	19546389	19546390	A01177:95:HFCNFDSX5:4:1117:20410:23343/1	60	-
chr16	19683722	19683723	A01177:95:HFCNFDSX5:4:1441:10637:13275/1	60	+
chr16	20624957	20624958	A01177:95:HFCNFDSX5:4:2522:25057:34961/1	60	+
chr16	20808978	20808979	A01177:95:HFCNFDSX5:4:1113:5348:18114/1	60	+
chr16	20825028	20825029	A01177:95:HFCNFDSX5:4:1123:15799:26005/1	60	+
chr16	21466735	21466736	A01177:95:HFCNFDSX5:4:2318:1488:29559	60	+
chr16	21958902	21958903	A01177:95:HFCNFDSX5:4:1111:7952:35243/1	60	-
chr16	21966282	21966283	A01177:95:HFCNFDSX5:4:1623:30409:24784/1	60	+
chr16	22473453	22473454	A01177:95:HFCNFDSX5:4:2338:29441:36573/1	60	-
chr16	23472815	23472816	A01177:95:HFCNFDSX5:4:2177:10863:8688/1	60	-
chr16	23561902	23561903	A01177:95:HFCNFDSX5:4:1114:13476:1157/1	60	-
chr16	23849275	23849276	A01177:95:HFCNFDSX5:4:1323:1145:16188/1	60	-
chr16	23849993	23849994	A01177:95:HFCNFDSX5:4:1242:9489:2174/1	60	+
chr16	23895874	23895875	A01177:95:HFCNFDSX5:4:1127:12617:28948/1	60	+
chr16	23956336	23956337	A01177:95:HFCNFDSX5:4:1128:28085:3756/1	60	+
chr16	24127941	24127942	A01177:95:HFCNFDSX5:4:1149:22119:9392/1	60	-
chr16	24554123	24554124	A01177:95:HFCNFDSX5:4:2172:1796:17002/1	60	+
chr16	25260177	25260178	A01177:95:HFCNFDSX5:4:1160:28094:29168/1	60	-
chr16	27411737	27411738	A01177:95:HFCNFDSX5:4:2270:31132:6684	60	-
chr16	27525352	27525353	A01177:95:HFCNFDSX5:4:1105:10628:8469/1	60	+
chr16	28141693	28141694	A01177:95:HFCNFDSX5:4:2135:16984:13369	60	+
chr16	28146856	28146857	A01177:95:HFCNFDSX5:4:1102:19542:2801/1	60	+
chr16	28154681	28154682	A01177:95:HFCNFDSX5:4:1145:2573:10019/1	60	-
chr16	28159494	28159495	A01177:95:HFCNFDSX5:4:1216:19434:33833/1	60	+
chr16	28170504	28170505	A01177:95:HFCNFDSX5:4:1339:16387:10269/1	60	+
chr16	28195014	28195015	A01177:95:HFCNFDSX5:4:2677:24261:34741	60	-
chr16	28197288	28197289	A01177:95:HFCNFDSX5:4:2537:3685:5650/1	60	-
chr16	28197290	28197291	A01177:95:HFCNFDSX5:4:1105:26955:31328/1	60	-
chr16	28398221	28398222	A01177:95:HFCNFDSX5:4:1127:12210:20979/1	60	+
chr16	28511613	28511614	A01177:95:HFCNFDSX5:4:1262:24551:32236	60	-
chr16	28576249	28576250	A01177:95:HFCNFDSX5:4:1176:31855:31579/1	60	+
chr16	28634800	28634801	A01177:95:HFCNFDSX5:4:1437:20365:20635	60	-
chr16	28717082	28717083	A01177:95:HFCNFDSX5:4:1105:23836:36385/1	60	-
chr16	28820777	28820778	A01177:95:HFCNFDSX5:4:1272:17128:8140/1	60	-
chr16	28826980	28826981	A01177:95:HFCNFDSX5:4:1243:9471:16172/1	60	-
chr16	28831693	28831694	A01177:95:HFCNFDSX5:4:2219:4761:29747/1	60	+
chr16	29001390	29001391	A01177:95:HFCNFDSX5:4:1128:31114:5901	60	+
chr16	29087184	29087185	A01177:95:HFCNFDSX5:4:1103:22914:26021/1	60	+
chr16	29124366	29124367	A01177:95:HFCNFDSX5:4:1110:17879:35869/1	60	-
chr16	29408967	29408968	A01177:95:HFCNFDSX5:4:2669:13431:23343	60	+
chr16	29432621	29432622	A01177:95:HFCNFDSX5:4:2313:18304:17534	60	-
chr16	29433195	29433196	A01177:95:HFCNFDSX5:4:1478:9905:13103/1	60	-
chr16	29445680	29445681	A01177:95:HFCNFDSX5:4:1248:22444:19695/1	60	-
chr16	29446615	29446616	A01177:95:HFCNFDSX5:4:1542:13458:13150/1	60	+
chr16	29546530	29546531	A01177:95:HFCNFDSX5:4:1657:11478:15608/1	60	-
chr16	29585626	29585627	A01177:95:HFCNFDSX5:4:1671:9724:4429	60	-
chr16	29604998	29604999	A01177:95:HFCNFDSX5:4:1663:3134:31563	60	-
chr16	29832063	29832064	A01177:95:HFCNFDSX5:4:2126:12662:26835	60	-
chr16	29917245	29917246	A01177:95:HFCNFDSX5:4:1237:17264:31955	60	-
chr16	29919663	29919664	A01177:95:HFCNFDSX5:4:1269:17074:14027/1	60	-
chr16	29976753	29976754	A01177:95:HFCNFDSX5:4:1227:14760:32565/1	60	+
chr16	30080405	30080406	A01177:95:HFCNFDSX5:4:1126:16170:20729/1	60	+
chr16	31017327	31017328	A01177:95:HFCNFDSX5:4:1576:27290:23891	60	-
chr16	31035433	31035434	A01177:95:HFCNFDSX5:4:2529:15447:10426/1	60	+
chr16	31036373	31036374	A01177:95:HFCNFDSX5:4:1173:17110:14309/1	60	-
chr16	31154831	31154832	A01177:95:HFCNFDSX5:4:1201:17942:33692/1	60	+
chr16	31187237	31187238	A01177:95:HFCNFDSX5:4:2147:26982:28494	60	-
chr16	31192035	31192036	A01177:95:HFCNFDSX5:4:1248:13241:33505	60	+
chr16	31511948	31511949	A01177:95:HFCNFDSX5:4:2462:32922:9878	60	-
chr16	34192083	34192084	A01177:95:HFCNFDSX5:4:1115:30183:28463/1	60	+
chr16	38276615	38276616	A01177:95:HFCNFDSX5:4:1202:24894:15452	60	+
chr16	46584439	46584440	A01177:95:HFCNFDSX5:4:1124:23023:28244/1	60	-
chr16	47130945	47130946	A01177:95:HFCNFDSX5:4:2516:26946:26772	60	-
chr16	47408986	47408987	A01177:95:HFCNFDSX5:4:1177:4652:9111/1	60	-
chr16	47661165	47661166	A01177:95:HFCNFDSX5:4:2458:27055:19507/1	60	-
chr16	48069579	48069580	A01177:95:HFCNFDSX5:4:2670:7925:21261/1	60	+
chr16	48290745	48290746	A01177:95:HFCNFDSX5:4:1123:23493:3975/1	60	-
chr16	48626900	48626901	A01177:95:HFCNFDSX5:4:2155:24352:11819	60	+
chr16	50087435	50087436	A01177:95:HFCNFDSX5:4:1145:11433:3599/1	60	+
chr16	50186364	50186365	A01177:95:HFCNFDSX5:4:1105:18466:36761/1	60	-
chr16	53225349	53225350	A01177:95:HFCNFDSX5:4:1121:6180:19930/1	60	+
chr16	53266850	53266851	A01177:95:HFCNFDSX5:4:1122:12301:7138/1	60	-
chr16	53416946	53416947	A01177:95:HFCNFDSX5:4:1339:20274:19257	60	-
chr16	53681795	53681796	A01177:95:HFCNFDSX5:4:1147:12120:8516	60	+
chr16	53973102	53973103	A01177:95:HFCNFDSX5:4:2377:11605:2331/1	60	+
chr16	54672228	54672229	A01177:95:HFCNFDSX5:4:1131:11306:2284/1	60	+
chr16	55311723	55311724	A01177:95:HFCNFDSX5:4:1428:14669:25113/1	60	+
chr16	56196531	56196532	A01177:95:HFCNFDSX5:4:1118:17499:24439/1	60	+
chr16	56436276	56436277	A01177:95:HFCNFDSX5:4:1107:10357:4711/1	60	+
chr16	56436278	56436279	A01177:95:HFCNFDSX5:4:1214:23836:11459/1	60	+
chr16	56500601	56500602	A01177:95:HFCNFDSX5:4:1306:14733:15796	60	+
chr16	56510785	56510786	A01177:95:HFCNFDSX5:4:1137:26847:27258	60	+
chr16	56747037	56747038	A01177:95:HFCNFDSX5:4:1157:12762:36558	60	+
chr16	56943282	56943283	A01177:95:HFCNFDSX5:4:1115:17354:16297/1	60	+
chr16	57212706	57212707	A01177:95:HFCNFDSX5:4:2460:28574:35352	60	-
chr16	57214607	57214608	A01177:95:HFCNFDSX5:4:1165:18728:7592/1	60	+
chr16	58550797	58550798	A01177:95:HFCNFDSX5:4:1349:32271:24815/1	60	+
chr16	58596999	58597000	A01177:95:HFCNFDSX5:4:1373:27941:15311	60	-
chr16	60576809	60576810	A01177:95:HFCNFDSX5:4:2346:4616:25113/1	60	+
chr16	66557285	66557286	A01177:95:HFCNFDSX5:4:1132:17354:36088/1	60	-
chr16	66705010	66705011	A01177:95:HFCNFDSX5:4:1172:8486:14591/1	60	+
chr16	67037283	67037284	A01177:95:HFCNFDSX5:4:1202:8739:20791/1	60	-
chr16	67039034	67039035	A01177:95:HFCNFDSX5:4:1254:9661:15374/1	60	-
chr16	67041188	67041189	A01177:95:HFCNFDSX5:4:2407:17363:24142	60	+
chr16	67050069	67050070	A01177:95:HFCNFDSX5:4:1104:19660:9956/1	60	-
chr16	67050148	67050149	A01177:95:HFCNFDSX5:4:2344:31304:23077/1	60	-
chr16	67061996	67061997	A01177:95:HFCNFDSX5:4:1646:23619:30467/1	60	-
chr16	67063016	67063017	A01177:95:HFCNFDSX5:4:1441:27208:28228/1	60	-
chr16	67076423	67076424	A01177:95:HFCNFDSX5:4:1255:30047:8938/1	60	+
chr16	67078219	67078220	A01177:95:HFCNFDSX5:4:1604:1787:25191/1	60	+
chr16	67232280	67232281	A01177:95:HFCNFDSX5:4:2257:12436:29230/1	60	-
chr16	67585399	67585400	A01177:95:HFCNFDSX5:4:1132:7970:33614/1	60	-
chr16	67620000	67620001	A01177:95:HFCNFDSX5:4:2220:3558:31767	60	+
chr16	67649147	67649148	A01177:95:HFCNFDSX5:4:1173:26024:34914/1	60	+
chr16	68090386	68090387	A01177:95:HFCNFDSX5:4:1311:21947:4773	60	-
chr16	68132926	68132927	A01177:95:HFCNFDSX5:4:1163:23538:33739/1	60	+
chr16	68214301	68214302	A01177:95:HFCNFDSX5:4:2575:18629:17534/1	60	+
chr16	68317033	68317034	A01177:95:HFCNFDSX5:4:1477:9272:6183/1	60	-
chr16	68340541	68340542	A01177:95:HFCNFDSX5:4:1169:28284:25019	60	-
chr16	68885512	68885513	A01177:95:HFCNFDSX5:4:1139:16731:16282/1	60	+
chr16	68925354	68925355	A01177:95:HFCNFDSX5:4:1108:12246:29841/1	60	+
chr16	68954041	68954042	A01177:95:HFCNFDSX5:4:2231:22634:2675	60	-
chr16	69380650	69380651	A01177:95:HFCNFDSX5:4:1173:27326:5697	60	-
chr16	69445060	69445061	A01177:95:HFCNFDSX5:4:2451:14714:4899/1	60	+
chr16	69460315	69460316	A01177:95:HFCNFDSX5:4:1153:13693:24111/1	60	+
chr16	69581621	69581622	A01177:95:HFCNFDSX5:4:1137:22670:35681/1	60	-
chr16	69614061	69614062	A01177:95:HFCNFDSX5:4:1128:24117:1110/1	60	-
chr16	69638910	69638911	A01177:95:HFCNFDSX5:4:1163:6144:12226/1	60	-
chr16	69644916	69644917	A01177:95:HFCNFDSX5:4:1114:16694:2033/1	60	-
chr16	69656248	69656249	A01177:95:HFCNFDSX5:4:2341:9643:12774	60	-
chr16	69659864	69659865	A01177:95:HFCNFDSX5:4:1128:32777:26381/1	60	+
chr16	69670716	69670717	A01177:95:HFCNFDSX5:4:1666:29478:18693/1	60	-
chr16	69677178	69677179	A01177:95:HFCNFDSX5:4:1131:5484:6731/1	60	-
chr16	70035932	70035933	A01177:95:HFCNFDSX5:4:1245:23791:7717/1	60	-
chr16	70081953	70081954	A01177:95:HFCNFDSX5:4:1439:5475:7654/1	60	+
chr16	70238958	70238959	A01177:95:HFCNFDSX5:4:1110:1859:10097/1	60	+
chr16	71765117	71765118	A01177:95:HFCNFDSX5:4:1112:25925:30796	60	-
chr16	72560059	72560060	A01177:95:HFCNFDSX5:4:1320:20708:6324/1	60	-
chr16	72566725	72566726	A01177:95:HFCNFDSX5:4:1106:24930:32518/1	60	+
chr16	74485324	74485325	A01177:95:HFCNFDSX5:4:1430:10068:28855/1	60	+
chr16	75017873	75017874	A01177:95:HFCNFDSX5:4:1111:11984:18114/1	60	+
chr16	75576934	75576935	A01177:95:HFCNFDSX5:4:1101:17734:15327/1	60	+
chr16	76498179	76498180	A01177:95:HFCNFDSX5:4:2541:24713:22216	60	+
chr16	81454565	81454566	A01177:95:HFCNFDSX5:4:1120:17508:22420/1	60	+
chr16	83030524	83030525	A01177:95:HFCNFDSX5:4:1519:12626:24518	60	-
chr16	83055812	83055813	A01177:95:HFCNFDSX5:4:1355:22923:24784/1	60	+
chr16	83909393	83909394	A01177:95:HFCNFDSX5:4:1378:7563:31970/1	60	+
chr16	84691168	84691169	A01177:95:HFCNFDSX5:4:1445:4906:22764/1	60	-
chr16	84721450	84721451	A01177:95:HFCNFDSX5:4:1201:28348:7686/1	60	-
chr16	84724459	84724460	A01177:95:HFCNFDSX5:4:1312:20103:25848/1	60	-
[truncated: 3,195 more rows]
