# Supplementary material for: HIV-1 capsid stability enables inositol phosphate-independent infection of target cells and promotes integration into genes
Source: PLoS Pathog. 2023 Jun 2;19(6):e1011423. doi: 10.1371/journal.ppat.1011423 (PMC10266667; doi:10.1371/journal.ppat.1011423)
Supplement: S2 Data — (TAR.GZ) [file ppat.1011423.s013.tar.gz › CEM_WT_B/CA_P38A-T200I/Unique_hg38_integration_sites/9035-GS-19.bed]

chr1	777369	777370	A01177:95:HFCNFDSX5:4:1226:29215:27414	60	-
chr1	785783	785784	A01177:95:HFCNFDSX5:4:2148:28248:35196	60	-
chr1	786757	786758	A01177:95:HFCNFDSX5:4:1312:28230:10144	60	-
chr1	839088	839089	A01177:95:HFCNFDSX5:4:1115:16957:9283	60	-
chr1	907460	907461	A01177:95:HFCNFDSX5:4:1249:16649:33301	60	-
chr1	1265872	1265873	A01177:95:HFCNFDSX5:4:2124:17409:17895	60	-
chr1	1277215	1277216	A01177:95:HFCNFDSX5:4:1108:8015:34068	60	-
chr1	1277355	1277356	A01177:95:HFCNFDSX5:4:1152:2998:13980	60	+
chr1	1394570	1394571	A01177:95:HFCNFDSX5:4:1152:26621:27555	60	+
chr1	1569824	1569825	A01177:95:HFCNFDSX5:4:1551:29803:16063	60	+
chr1	1571827	1571828	A01177:95:HFCNFDSX5:4:2473:9833:25504	60	-
chr1	1652249	1652250	A01177:95:HFCNFDSX5:4:1277:20247:18709	60	+
chr1	1810112	1810113	A01177:95:HFCNFDSX5:4:1545:20283:21402	60	+
chr1	1826907	1826908	A01177:95:HFCNFDSX5:4:2132:25870:24533	60	+
chr1	1884667	1884668	A01177:95:HFCNFDSX5:4:1103:11677:6496	60	+
chr1	2402015	2402016	A01177:95:HFCNFDSX5:4:1656:31855:22091	60	-
chr1	6203636	6203637	A01177:95:HFCNFDSX5:4:2128:24180:10457	60	-
chr1	7411849	7411850	A01177:95:HFCNFDSX5:4:1356:15718:3255	60	-
chr1	8585396	8585397	A01177:95:HFCNFDSX5:4:1104:24388:10598	60	-
chr1	8635479	8635480	A01177:95:HFCNFDSX5:4:2160:14742:5509	60	-
chr1	8653522	8653523	A01177:95:HFCNFDSX5:4:1273:30969:24377	60	+
chr1	8910142	8910143	A01177:95:HFCNFDSX5:4:1550:5556:4194	60	-
chr1	9756095	9756096	A01177:95:HFCNFDSX5:4:1118:13123:11913	60	-
chr1	9790960	9790961	A01177:95:HFCNFDSX5:4:1112:13169:21574	60	+
chr1	10036245	10036246	A01177:95:HFCNFDSX5:4:1244:32696:20885	60	+
chr1	10534885	10534886	A01177:95:HFCNFDSX5:4:1156:28212:8703	60	-
chr1	10601676	10601677	A01177:95:HFCNFDSX5:4:1108:7193:5462	60	+
chr1	11119137	11119138	A01177:95:HFCNFDSX5:4:1103:4010:13197	60	-
chr1	11220733	11220734	A01177:95:HFCNFDSX5:4:1101:24795:30373	60	+
chr1	11220734	11220735	A01177:95:HFCNFDSX5:4:1150:23854:8422	60	+
chr1	11220873	11220874	A01177:95:HFCNFDSX5:4:1152:4146:18693	60	+
chr1	11715954	11715955	A01177:95:HFCNFDSX5:4:2378:7392:7091	60	-
chr1	12292320	12292321	A01177:95:HFCNFDSX5:4:1317:9191:21198	60	+
chr1	12303154	12303155	A01177:95:HFCNFDSX5:4:1203:30138:13949	60	-
chr1	12342307	12342308	A01177:95:HFCNFDSX5:4:1106:4336:10222	60	+
chr1	12597631	12597632	A01177:95:HFCNFDSX5:4:1122:31584:7560	60	-
chr1	13381094	13381095	A01177:95:HFCNFDSX5:4:2447:20003:7044	60	-
chr1	13773905	13773906	A01177:95:HFCNFDSX5:4:1401:5611:33505	60	+
chr1	14943862	14943863	A01177:95:HFCNFDSX5:4:2167:11993:33223	60	-
chr1	15839887	15839888	A01177:95:HFCNFDSX5:4:1202:6940:22529	60	+
chr1	15910502	15910503	A01177:95:HFCNFDSX5:4:2650:2410:28714	60	-
chr1	16197330	16197331	A01177:95:HFCNFDSX5:4:1408:25409:18129	60	+
chr1	17036510	17036511	A01177:95:HFCNFDSX5:4:1104:32741:10880	60	+
chr1	19145929	19145930	A01177:95:HFCNFDSX5:4:2218:9408:33880	60	+
chr1	19201210	19201211	A01177:95:HFCNFDSX5:4:1154:23945:20603	60	-
chr1	19212331	19212332	A01177:95:HFCNFDSX5:4:2138:10077:8860	60	-
chr1	19427278	19427279	A01177:95:HFCNFDSX5:4:1156:7075:17910	60	+
chr1	19458366	19458367	A01177:95:HFCNFDSX5:4:2655:27199:4413	60	+
chr1	20753486	20753487	A01177:95:HFCNFDSX5:4:1228:19253:7373	60	+
chr1	20771290	20771291	A01177:95:HFCNFDSX5:4:1106:20473:4977	60	+
chr1	20776912	20776913	A01177:95:HFCNFDSX5:4:1158:22435:33458	60	+
chr1	20837246	20837247	A01177:95:HFCNFDSX5:4:1169:3125:18552	60	-
chr1	21058056	21058057	A01177:95:HFCNFDSX5:4:1349:32759:13761	60	+
chr1	21172736	21172737	A01177:95:HFCNFDSX5:4:1327:23737:14231	60	+
chr1	21545384	21545385	A01177:95:HFCNFDSX5:4:1220:28827:17253	60	+
chr1	21714919	21714920	A01177:95:HFCNFDSX5:4:1140:19913:16438	60	-
chr1	21751389	21751390	A01177:95:HFCNFDSX5:4:1525:20311:25833	60	-
chr1	22102925	22102926	A01177:95:HFCNFDSX5:4:1105:22996:1830	60	+
chr1	23264312	23264313	A01177:95:HFCNFDSX5:4:2276:18295:21465	60	+
chr1	23465595	23465596	A01177:95:HFCNFDSX5:4:1423:20564:22326	60	+
chr1	23518214	23518215	A01177:95:HFCNFDSX5:4:1124:18593:9549	60	-
chr1	23716097	23716098	A01177:95:HFCNFDSX5:4:1227:31819:5274	60	-
chr1	23968095	23968096	A01177:95:HFCNFDSX5:4:1537:26630:34992	60	-
chr1	23968220	23968221	A01177:95:HFCNFDSX5:4:1160:23267:1924	60	-
chr1	23991549	23991550	A01177:95:HFCNFDSX5:4:1130:14940:36229	60	-
chr1	24291322	24291323	A01177:95:HFCNFDSX5:4:1202:32678:2754	60	+
chr1	24360467	24360468	A01177:95:HFCNFDSX5:4:1132:4255:5729	60	+
chr1	24487599	24487600	A01177:95:HFCNFDSX5:4:1464:30761:33536	60	+
chr1	24661514	24661515	A01177:95:HFCNFDSX5:4:1120:25744:28510	60	-
chr1	25345235	25345236	A01177:95:HFCNFDSX5:4:1377:26413:12884	60	-
chr1	25456242	25456243	A01177:95:HFCNFDSX5:4:1102:4101:18458	60	-
chr1	25504243	25504244	A01177:95:HFCNFDSX5:4:1543:12581:10347	60	+
chr1	26124111	26124112	A01177:95:HFCNFDSX5:4:2238:14904:6856	60	-
chr1	26237562	26237563	A01177:95:HFCNFDSX5:4:1330:13593:21840	60	-
chr1	26440395	26440396	A01177:95:HFCNFDSX5:4:2305:14199:8171	60	+
chr1	26477199	26477200	A01177:95:HFCNFDSX5:4:1103:24795:18599	60	+
chr1	26477200	26477201	A01177:95:HFCNFDSX5:4:2135:3143:5462	60	+
chr1	26705223	26705224	A01177:95:HFCNFDSX5:4:1210:4372:23124	60	+
chr1	26713883	26713884	A01177:95:HFCNFDSX5:4:2349:18295:5087	60	+
chr1	26726331	26726332	A01177:95:HFCNFDSX5:4:1155:19786:27774	60	-
chr1	26986562	26986563	A01177:95:HFCNFDSX5:4:1617:29875:14528	60	+
chr1	27453072	27453073	A01177:95:HFCNFDSX5:4:2325:19027:1063	60	+
chr1	27807614	27807615	A01177:95:HFCNFDSX5:4:1313:32136:28808	60	-
chr1	28977378	28977379	A01177:95:HFCNFDSX5:4:1316:25599:27633	60	-
chr1	28998502	28998503	A01177:95:HFCNFDSX5:4:1432:29649:26694	60	-
chr1	29002752	29002753	A01177:95:HFCNFDSX5:4:1460:1759:12931	60	+
chr1	31821182	31821183	A01177:95:HFCNFDSX5:4:2131:20292:33599	60	-
chr1	32064591	32064592	A01177:95:HFCNFDSX5:4:1256:30273:27649	60	+
chr1	32121517	32121518	A01177:95:HFCNFDSX5:4:1110:17852:2409	60	-
chr1	32282454	32282455	A01177:95:HFCNFDSX5:4:1106:10682:31986	60	+
chr1	32297118	32297119	A01177:95:HFCNFDSX5:4:1115:26323:3583	60	+
chr1	32669167	32669168	A01177:95:HFCNFDSX5:4:1545:20826:15013	60	-
chr1	32669168	32669169	A01177:95:HFCNFDSX5:4:1102:1262:28166	60	-
chr1	32729887	32729888	A01177:95:HFCNFDSX5:4:1468:20835:20823	60	+
chr1	35019143	35019144	A01177:95:HFCNFDSX5:4:1121:16324:30765	60	+
chr1	35285701	35285702	A01177:95:HFCNFDSX5:4:1163:20799:20134	60	+
chr1	35372518	35372519	A01177:95:HFCNFDSX5:4:2144:31259:3740	60	-
chr1	35397744	35397745	A01177:95:HFCNFDSX5:4:1169:5782:32800	60	-
chr1	35953200	35953201	A01177:95:HFCNFDSX5:4:1207:19135:7451	60	+
chr1	36019983	36019984	A01177:95:HFCNFDSX5:4:1235:1551:6746	60	+
chr1	39217721	39217722	A01177:95:HFCNFDSX5:4:2108:24053:12211	60	-
chr1	39235976	39235977	A01177:95:HFCNFDSX5:4:2330:12156:22639	60	-
chr1	39261354	39261355	A01177:95:HFCNFDSX5:4:1348:9634:13667	60	-
chr1	39321237	39321238	A01177:95:HFCNFDSX5:4:1476:30897:9502	60	-
chr1	39336483	39336484	A01177:95:HFCNFDSX5:4:1325:30490:32095	60	-
chr1	39418687	39418688	A01177:95:HFCNFDSX5:4:1116:11180:12242	60	-
chr1	40069315	40069316	A01177:95:HFCNFDSX5:4:1145:18096:29074	60	+
chr1	42282878	42282879	A01177:95:HFCNFDSX5:4:2171:16640:23265	60	-
chr1	42938254	42938255	A01177:95:HFCNFDSX5:4:1143:26829:1673	60	+
chr1	42997390	42997391	A01177:95:HFCNFDSX5:4:2255:13358:25316	60	-
chr1	43413208	43413209	A01177:95:HFCNFDSX5:4:2646:17029:1830	60	+
chr1	43657935	43657936	A01177:95:HFCNFDSX5:4:2563:1877:12320	60	+
chr1	43665070	43665071	A01177:95:HFCNFDSX5:4:1559:18439:29731	60	-
chr1	43723964	43723965	A01177:95:HFCNFDSX5:4:1144:22761:2738	60	+
chr1	43798174	43798175	A01177:95:HFCNFDSX5:4:1220:7771:29669	60	-
chr1	43825846	43825847	A01177:95:HFCNFDSX5:4:1108:18738:14215	60	-
chr1	43846045	43846046	A01177:95:HFCNFDSX5:4:1257:5159:20196	60	-
chr1	44780070	44780071	A01177:95:HFCNFDSX5:4:2265:23014:23406	60	+
chr1	44883857	44883858	A01177:95:HFCNFDSX5:4:2347:21233:8108	60	+
chr1	44904671	44904672	A01177:95:HFCNFDSX5:4:1652:14389:35243	60	+
chr1	44919321	44919322	A01177:95:HFCNFDSX5:4:1264:20491:12931	60	+
chr1	45614112	45614113	A01177:95:HFCNFDSX5:4:1110:2175:11052	60	-
chr1	45850444	45850445	A01177:95:HFCNFDSX5:4:2273:14895:36808	60	+
chr1	45852030	45852031	A01177:95:HFCNFDSX5:4:1605:24858:26663	60	-
chr1	45883139	45883140	A01177:95:HFCNFDSX5:4:1102:25283:30718	60	+
chr1	46077482	46077483	A01177:95:HFCNFDSX5:4:1233:16315:10833	60	+
chr1	50564618	50564619	A01177:95:HFCNFDSX5:4:1123:18059:14199	60	+
chr1	50870417	50870418	A01177:95:HFCNFDSX5:4:1372:20690:24956	60	-
chr1	50981106	50981107	A01177:95:HFCNFDSX5:4:1101:23918:34491	60	+
chr1	51718761	51718762	A01177:95:HFCNFDSX5:4:1122:8856:25128	60	+
chr1	52082566	52082567	A01177:95:HFCNFDSX5:4:1148:12879:15217	60	-
chr1	52158934	52158935	A01177:95:HFCNFDSX5:4:1402:6117:3474	60	+
chr1	52653686	52653687	A01177:95:HFCNFDSX5:4:1213:6262:11052	60	+
chr1	52865364	52865365	A01177:95:HFCNFDSX5:4:1205:16034:11757	60	+
chr1	53516637	53516638	A01177:95:HFCNFDSX5:4:1459:6795:20494	60	+
chr1	55151254	55151255	A01177:95:HFCNFDSX5:4:1326:9561:12790	60	+
chr1	56448104	56448105	A01177:95:HFCNFDSX5:4:1115:25825:9111	60	+
chr1	59494783	59494784	A01177:95:HFCNFDSX5:4:1164:7048:1297	60	+
chr1	61086480	61086481	A01177:95:HFCNFDSX5:4:1446:4173:6433	60	-
chr1	61103065	61103066	A01177:95:HFCNFDSX5:4:1124:31195:34695	60	-
chr1	62014026	62014027	A01177:95:HFCNFDSX5:4:2378:28076:33520	60	+
chr1	62659487	62659488	A01177:95:HFCNFDSX5:4:1145:30074:29215	60	+
chr1	69206429	69206430	A01177:95:HFCNFDSX5:4:2555:26856:31219	60	-
chr1	70096169	70096170	A01177:95:HFCNFDSX5:4:1439:8133:25347	60	+
chr1	70241308	70241309	A01177:95:HFCNFDSX5:4:1101:17381:23578	60	+
chr1	77688521	77688522	A01177:95:HFCNFDSX5:4:1103:20500:15859	60	+
chr1	81390202	81390203	A01177:95:HFCNFDSX5:4:1345:18376:6355	60	+
chr1	83441611	83441612	A01177:95:HFCNFDSX5:4:1112:16206:12931	60	-
chr1	84991566	84991567	A01177:95:HFCNFDSX5:4:1144:30508:28463	60	-
chr1	87603124	87603125	A01177:95:HFCNFDSX5:4:1137:26151:10394	60	+
chr1	92251423	92251424	A01177:95:HFCNFDSX5:4:2503:27317:16673	60	-
chr1	93026633	93026634	A01177:95:HFCNFDSX5:4:2235:11984:25410	60	-
chr1	93088660	93088661	A01177:95:HFCNFDSX5:4:1307:15465:34037	60	-
chr1	93091720	93091721	A01177:95:HFCNFDSX5:4:1520:30526:3035	60	-
chr1	93236437	93236438	A01177:95:HFCNFDSX5:4:1101:20482:11945	60	+
chr1	93359398	93359399	A01177:95:HFCNFDSX5:4:1151:17906:17440	60	-
chr1	93573865	93573866	A01177:95:HFCNFDSX5:4:2224:4589:18114	60	+
chr1	94419990	94419991	A01177:95:HFCNFDSX5:4:1231:12228:3912	60	-
chr1	95053119	95053120	A01177:95:HFCNFDSX5:4:1103:29550:21950	60	+
chr1	98442543	98442544	A01177:95:HFCNFDSX5:4:1101:3839:10864	60	+
chr1	98442544	98442545	A01177:95:HFCNFDSX5:4:2548:13241:14904	60	+
chr1	107799436	107799437	A01177:95:HFCNFDSX5:4:1214:16342:16830	60	-
chr1	108074626	108074627	A01177:95:HFCNFDSX5:4:2151:2691:36338	60	-
chr1	108809293	108809294	A01177:95:HFCNFDSX5:4:1107:32759:3176	60	+
chr1	110350893	110350894	A01177:95:HFCNFDSX5:4:1127:27082:29418	60	-
chr1	111146813	111146814	A01177:95:HFCNFDSX5:4:1113:16523:32236	60	-
chr1	111164953	111164954	A01177:95:HFCNFDSX5:4:1358:11388:34115	60	+
chr1	112910703	112910704	A01177:95:HFCNFDSX5:4:1101:20329:35790	60	+
chr1	112962310	112962311	A01177:95:HFCNFDSX5:4:2573:26124:17080	60	+
chr1	113044155	113044156	A01177:95:HFCNFDSX5:4:1530:15076:33927	60	-
chr1	113967237	113967238	A01177:95:HFCNFDSX5:4:1103:4716:3521	60	-
chr1	114476450	114476451	A01177:95:HFCNFDSX5:4:1130:17273:16595	60	+
chr1	115304442	115304443	A01177:95:HFCNFDSX5:4:1544:32009:35477	60	-
chr1	115689409	115689410	A01177:95:HFCNFDSX5:4:2174:19199:20118	60	+
chr1	115933308	115933309	A01177:95:HFCNFDSX5:4:1114:32298:5478	60	-
chr1	115988556	115988557	A01177:95:HFCNFDSX5:4:1266:8847:19570	60	+
chr1	116491547	116491548	A01177:95:HFCNFDSX5:4:2613:13982:12367	60	-
chr1	116773184	116773185	A01177:95:HFCNFDSX5:4:1149:14145:32440	60	-
chr1	116778779	116778780	A01177:95:HFCNFDSX5:4:1128:19000:17112	60	+
chr1	117413501	117413502	A01177:95:HFCNFDSX5:4:1129:11062:31297	60	-
chr1	118520155	118520156	A01177:95:HFCNFDSX5:4:1121:32244:18881	60	-
chr1	118661933	118661934	A01177:95:HFCNFDSX5:4:2438:10999:28776	60	-
chr1	119145471	119145472	A01177:95:HFCNFDSX5:4:1173:4499:6089	60	+
chr1	119654340	119654341	A01177:95:HFCNFDSX5:4:1228:25635:32831	60	+
chr1	121567660	121567661	A01177:95:HFCNFDSX5:4:1617:28800:26412	60	-
chr1	125167907	125167908	A01177:95:HFCNFDSX5:4:2201:18511:3239	60	+
chr1	145287801	145287802	A01177:95:HFCNFDSX5:4:2359:5484:12430	60	+
chr1	145756642	145756643	A01177:95:HFCNFDSX5:4:1263:32606:19695	60	-
chr1	146339304	146339305	A01177:95:HFCNFDSX5:4:1330:17472:7701	60	-
chr1	146394343	146394344	A01177:95:HFCNFDSX5:4:1472:23131:8359	60	+
chr1	147116164	147116165	A01177:95:HFCNFDSX5:4:1156:25771:19069	60	+
chr1	147393233	147393234	A01177:95:HFCNFDSX5:4:2511:25988:20791	60	+
chr1	148343910	148343911	A01177:95:HFCNFDSX5:4:1110:12509:17957	60	-
chr1	149414739	149414740	A01177:95:HFCNFDSX5:4:1178:20419:15186	60	-
chr1	150110496	150110497	A01177:95:HFCNFDSX5:4:1661:21341:29904	60	-
chr1	150716315	150716316	A01177:95:HFCNFDSX5:4:1234:32389:17597	60	+
chr1	150931170	150931171	A01177:95:HFCNFDSX5:4:2170:7211:32894	60	-
chr1	151214525	151214526	A01177:95:HFCNFDSX5:4:1141:24180:7357	60	+
chr1	151215372	151215373	A01177:95:HFCNFDSX5:4:1114:18647:12555	60	+
chr1	151234493	151234494	A01177:95:HFCNFDSX5:4:2264:2998:20369	60	-
chr1	151341379	151341380	A01177:95:HFCNFDSX5:4:1524:8992:3975	60	+
chr1	151414656	151414657	A01177:95:HFCNFDSX5:4:2562:15835:7091	60	+
chr1	151635256	151635257	A01177:95:HFCNFDSX5:4:1103:22191:36886	60	+
chr1	151635257	151635258	A01177:95:HFCNFDSX5:4:1676:8097:1266	60	+
chr1	153898333	153898334	A01177:95:HFCNFDSX5:4:1361:26558:22654	60	+
chr1	154253175	154253176	A01177:95:HFCNFDSX5:4:2634:19895:30060	60	+
chr1	155517689	155517690	A01177:95:HFCNFDSX5:4:2226:20735:29606	60	+
chr1	155566063	155566064	A01177:95:HFCNFDSX5:4:2121:11957:36793	60	+
chr1	155792114	155792115	A01177:95:HFCNFDSX5:4:1123:7491:21324	60	+
chr1	155992819	155992820	A01177:95:HFCNFDSX5:4:1333:4652:20948	60	-
chr1	156256922	156256923	A01177:95:HFCNFDSX5:4:2536:5963:15922	60	+
chr1	156443008	156443009	A01177:95:HFCNFDSX5:4:2662:12436:12853	60	-
chr1	157934254	157934255	A01177:95:HFCNFDSX5:4:1530:13919:21277	60	-
chr1	158028305	158028306	A01177:95:HFCNFDSX5:4:1358:1479:6339	60	+
chr1	160559637	160559638	A01177:95:HFCNFDSX5:4:2365:27661:19304	60	-
chr1	161278971	161278972	A01177:95:HFCNFDSX5:4:1603:22489:36871	60	+
chr1	161342543	161342544	A01177:95:HFCNFDSX5:4:2441:13051:27696	60	-
chr1	162495319	162495320	A01177:95:HFCNFDSX5:4:1534:29875:36918	60	+
chr1	165660368	165660369	A01177:95:HFCNFDSX5:4:1501:32470:18145	60	-
chr1	165748691	165748692	A01177:95:HFCNFDSX5:4:2255:4074:9392	60	-
chr1	167266524	167266525	A01177:95:HFCNFDSX5:4:2333:29523:27132	60	-
chr1	167399091	167399092	A01177:95:HFCNFDSX5:4:1628:17987:26600	60	+
chr1	168005221	168005222	A01177:95:HFCNFDSX5:4:2471:32741:16485	60	-
chr1	168045179	168045180	A01177:95:HFCNFDSX5:4:1267:12635:27320	60	-
chr1	168047123	168047124	A01177:95:HFCNFDSX5:4:2153:31195:32346	60	-
chr1	168329822	168329823	A01177:95:HFCNFDSX5:4:2669:12735:24267	60	+
chr1	171406343	171406344	A01177:95:HFCNFDSX5:4:2567:3595:16485	60	-
chr1	171570604	171570605	A01177:95:HFCNFDSX5:4:1124:12274:29042	60	+
chr1	171591547	171591548	A01177:95:HFCNFDSX5:4:1125:9625:25081	60	-
chr1	172138467	172138468	A01177:95:HFCNFDSX5:4:1227:21585:22247	60	+
chr1	173622583	173622584	A01177:95:HFCNFDSX5:4:1328:4146:19194	60	+
chr1	173960968	173960969	A01177:95:HFCNFDSX5:4:2419:27877:31454	60	-
chr1	174017188	174017189	A01177:95:HFCNFDSX5:4:1114:22978:1204	60	+
chr1	174027649	174027650	A01177:95:HFCNFDSX5:4:1514:2166:16078	60	+
chr1	174704823	174704824	A01177:95:HFCNFDSX5:4:1124:27805:8437	60	+
chr1	175448400	175448401	A01177:95:HFCNFDSX5:4:2465:30210:22561	60	+
chr1	176105496	176105497	A01177:95:HFCNFDSX5:4:2345:2076:24815	60	-
chr1	176370777	176370778	A01177:95:HFCNFDSX5:4:2201:29170:35383	60	-
chr1	177664848	177664849	A01177:95:HFCNFDSX5:4:1178:20591:27790	60	+
chr1	179854847	179854848	A01177:95:HFCNFDSX5:4:1103:22715:10175	60	+
chr1	180031287	180031288	A01177:95:HFCNFDSX5:4:2436:11071:9048	60	-
chr1	180079168	180079169	A01177:95:HFCNFDSX5:4:1313:26657:9580	60	+
chr1	182058918	182058919	A01177:95:HFCNFDSX5:4:2669:5584:4742	60	-
chr1	182215242	182215243	A01177:95:HFCNFDSX5:4:2349:22806:31438	60	+
chr1	182862435	182862436	A01177:95:HFCNFDSX5:4:2532:23023:5541	60	-
chr1	184522467	184522468	A01177:95:HFCNFDSX5:4:1522:30129:27649	60	+
chr1	185138178	185138179	A01177:95:HFCNFDSX5:4:2155:22001:34147	60	-
chr1	186948509	186948510	A01177:95:HFCNFDSX5:4:1408:2528:32111	60	+
chr1	190723505	190723506	A01177:95:HFCNFDSX5:4:1208:7346:1939	60	-
chr1	192180608	192180609	A01177:95:HFCNFDSX5:4:1109:5412:10739	60	-
chr1	192186916	192186917	A01177:95:HFCNFDSX5:4:1129:29631:25848	60	+
chr1	195456067	195456068	A01177:95:HFCNFDSX5:4:1577:20085:14231	60	-
chr1	199328170	199328171	A01177:95:HFCNFDSX5:4:2314:5584:31798	60	+
chr1	199971238	199971239	A01177:95:HFCNFDSX5:4:1368:10601:19789	60	-
chr1	200555013	200555014	A01177:95:HFCNFDSX5:4:1115:17400:4852	60	+
chr1	202911299	202911300	A01177:95:HFCNFDSX5:4:1102:26006:26052	60	+
chr1	204167120	204167121	A01177:95:HFCNFDSX5:4:1474:18936:27492	60	-
chr1	204506756	204506757	A01177:95:HFCNFDSX5:4:1515:24225:9533/1	60	+
chr1	204543316	204543317	A01177:95:HFCNFDSX5:4:1150:4860:20650	60	+
chr1	205728568	205728569	A01177:95:HFCNFDSX5:4:1451:14805:32581	60	-
chr1	206054386	206054387	A01177:95:HFCNFDSX5:4:1133:9778:22874	60	+
chr1	206087870	206087871	A01177:95:HFCNFDSX5:4:1129:16966:23202	60	+
chr1	210360335	210360336	A01177:95:HFCNFDSX5:4:2405:19018:12665	60	+
chr1	211942970	211942971	A01177:95:HFCNFDSX5:4:1137:11360:15311	60	+
chr1	212330139	212330140	A01177:95:HFCNFDSX5:4:1275:14262:2174	60	-
chr1	212511454	212511455	A01177:95:HFCNFDSX5:4:2278:9426:31125	60	-
chr1	212765663	212765664	A01177:95:HFCNFDSX5:4:2522:32434:16297	60	-
chr1	213025226	213025227	A01177:95:HFCNFDSX5:4:1177:10013:27289	60	+
chr1	213173752	213173753	A01177:95:HFCNFDSX5:4:1239:5231:27367	60	-
chr1	213247288	213247289	A01177:95:HFCNFDSX5:4:2154:5819:25347	60	+
chr1	214533648	214533649	A01177:95:HFCNFDSX5:4:1207:13331:18505	60	-
chr1	214598512	214598513	A01177:95:HFCNFDSX5:4:1236:5927:4085	60	+
chr1	214628029	214628030	A01177:95:HFCNFDSX5:4:1135:8187:34428	60	+
chr1	214839088	214839089	A01177:95:HFCNFDSX5:4:1313:20745:24768	60	+
chr1	216392331	216392332	A01177:95:HFCNFDSX5:4:2531:14977:21762	60	-
chr1	216689323	216689324	A01177:95:HFCNFDSX5:4:1376:13666:24784	60	-
chr1	216693090	216693091	A01177:95:HFCNFDSX5:4:1213:22110:2456	60	+
chr1	219842293	219842294	A01177:95:HFCNFDSX5:4:2161:9607:32784	60	-
chr1	220124359	220124360	A01177:95:HFCNFDSX5:4:2254:13187:6324	60	+
chr1	220240952	220240953	A01177:95:HFCNFDSX5:4:1241:20726:8171	60	+
chr1	220532843	220532844	A01177:95:HFCNFDSX5:4:1638:3595:23688	60	+
chr1	221714358	221714359	A01177:95:HFCNFDSX5:4:1174:7292:16407	60	+
chr1	223051129	223051130	A01177:95:HFCNFDSX5:4:1304:4616:17221	60	-
chr1	223681732	223681733	A01177:95:HFCNFDSX5:4:1445:22318:5196	60	-
chr1	223805086	223805087	A01177:95:HFCNFDSX5:4:1212:21612:4131	60	+
chr1	224350028	224350029	A01177:95:HFCNFDSX5:4:2155:23891:22200	60	+
chr1	225759485	225759486	A01177:95:HFCNFDSX5:4:1663:21757:36104	60	+
chr1	226232531	226232532	A01177:95:HFCNFDSX5:4:1101:18096:31923	60	+
chr1	226393330	226393331	A01177:95:HFCNFDSX5:4:2221:31684:4883	60	-
chr1	226694949	226694950	A01177:95:HFCNFDSX5:4:1247:18792:30530	60	-
chr1	228084544	228084545	A01177:95:HFCNFDSX5:4:1459:15383:14857	60	-
chr1	228088047	228088048	A01177:95:HFCNFDSX5:4:1161:28004:16642	60	-
chr1	228228068	228228069	A01177:95:HFCNFDSX5:4:2638:16333:34632	60	-
chr1	228229551	228229552	A01177:95:HFCNFDSX5:4:1111:23945:33599	60	+
chr1	228255759	228255760	A01177:95:HFCNFDSX5:4:1339:20754:2644	60	-
chr1	228261268	228261269	A01177:95:HFCNFDSX5:4:1505:25057:13510	60	-
chr1	228266160	228266161	A01177:95:HFCNFDSX5:4:1631:13765:37012	60	+
chr1	228405073	228405074	A01177:95:HFCNFDSX5:4:2460:29894:31720	60	+
chr1	228491846	228491847	A01177:95:HFCNFDSX5:4:1112:4562:20478	60	+
chr1	229313555	229313556	A01177:95:HFCNFDSX5:4:1110:19669:33896	60	+
chr1	229321334	229321335	A01177:95:HFCNFDSX5:4:1103:21594:33661	60	+
chr1	229337263	229337264	A01177:95:HFCNFDSX5:4:1108:32108:23844	60	-
chr1	229340327	229340328	A01177:95:HFCNFDSX5:4:1110:24623:18333	60	+
chr1	229483574	229483575	A01177:95:HFCNFDSX5:4:1338:21404:10097	60	-
chr1	229504045	229504046	A01177:95:HFCNFDSX5:4:1128:32533:25833	60	-
chr1	229600701	229600702	A01177:95:HFCNFDSX5:4:1109:6352:8578	60	-
chr1	230182788	230182789	A01177:95:HFCNFDSX5:4:1163:1434:6668	60	+
chr1	230225258	230225259	A01177:95:HFCNFDSX5:4:2536:14109:9142	60	-
chr1	230668587	230668588	A01177:95:HFCNFDSX5:4:1311:2736:10833	60	-
chr1	230942393	230942394	A01177:95:HFCNFDSX5:4:1455:16676:9236	60	-
chr1	231053411	231053412	A01177:95:HFCNFDSX5:4:1542:28085:27993	60	+
chr1	231365975	231365976	A01177:95:HFCNFDSX5:4:1166:18050:35759	60	+
chr1	231406926	231406927	A01177:95:HFCNFDSX5:4:1220:2202:19335	60	+
chr1	231484092	231484093	A01177:95:HFCNFDSX5:4:1416:9146:35900	60	-
chr1	231484093	231484094	A01177:95:HFCNFDSX5:4:1109:21043:10880	60	-
chr1	231543160	231543161	A01177:95:HFCNFDSX5:4:2250:13141:10254	60	-
chr1	231558968	231558969	A01177:95:HFCNFDSX5:4:1119:22643:24549	60	+
chr1	232411365	232411366	A01177:95:HFCNFDSX5:4:1337:2157:13933	60	+
chr1	235269417	235269418	A01177:95:HFCNFDSX5:4:1329:30418:21449	60	-
chr1	235884218	235884219	A01177:95:HFCNFDSX5:4:1641:1678:22247	60	-
chr1	238397817	238397818	A01177:95:HFCNFDSX5:4:2528:9326:33458	60	-
chr1	239377479	239377480	A01177:95:HFCNFDSX5:4:2272:10691:6793	60	-
chr1	241108177	241108178	A01177:95:HFCNFDSX5:4:2577:24704:34350	60	+
chr1	244393848	244393849	A01177:95:HFCNFDSX5:4:2345:28999:4492	60	+
chr1	246137444	246137445	A01177:95:HFCNFDSX5:4:1259:24975:23390	60	-
chr1	246305582	246305583	A01177:95:HFCNFDSX5:4:1356:20582:12117	60	+
chr1	246365301	246365302	A01177:95:HFCNFDSX5:4:2167:11984:9721	60	-
chr1	246570603	246570604	A01177:95:HFCNFDSX5:4:1162:14543:32784	60	+
chr1	248833399	248833400	A01177:95:HFCNFDSX5:4:2565:14470:22639	60	-
chr10	65549	65550	A01177:95:HFCNFDSX5:4:1103:7627:32988	60	+
chr10	204538	204539	A01177:95:HFCNFDSX5:4:2608:21694:20494	60	+
chr10	996028	996029	A01177:95:HFCNFDSX5:4:1101:25192:21324	60	+
chr10	2233029	2233030	A01177:95:HFCNFDSX5:4:1114:30346:37012	60	-
chr10	7682233	7682234	A01177:95:HFCNFDSX5:4:2144:25825:1720	60	+
chr10	10599023	10599024	A01177:95:HFCNFDSX5:4:1472:18891:15107	60	-
chr10	11928543	11928544	A01177:95:HFCNFDSX5:4:2170:17110:28432	60	+
chr10	14815204	14815205	A01177:95:HFCNFDSX5:4:1238:8395:6104	60	-
chr10	17295001	17295002	A01177:95:HFCNFDSX5:4:2112:10348:13338	60	+
chr10	17659866	17659867	A01177:95:HFCNFDSX5:4:1573:18864:29465	60	-
chr10	19197287	19197288	A01177:95:HFCNFDSX5:4:1635:18909:17832	60	-
chr10	23452962	23452963	A01177:95:HFCNFDSX5:4:1338:29794:15045	60	+
chr10	23610572	23610573	A01177:95:HFCNFDSX5:4:1423:26784:8672	60	+
chr10	26154276	26154277	A01177:95:HFCNFDSX5:4:1545:31711:11443	60	-
chr10	26817094	26817095	A01177:95:HFCNFDSX5:4:1470:15474:30765	60	-
chr10	27109522	27109523	A01177:95:HFCNFDSX5:4:1170:3296:7983	60	-
chr10	27141185	27141186	A01177:95:HFCNFDSX5:4:1227:27299:5650	60	-
chr10	27571562	27571563	A01177:95:HFCNFDSX5:4:1463:11885:19319	60	-
chr10	28494208	28494209	A01177:95:HFCNFDSX5:4:1165:14696:27477	60	-
chr10	31863119	31863120	A01177:95:HFCNFDSX5:4:1354:17201:35039	60	-
chr10	32075323	32075324	A01177:95:HFCNFDSX5:4:2354:2112:2018	60	-
chr10	32292287	32292288	A01177:95:HFCNFDSX5:4:2559:22923:17895	60	-
chr10	32293647	32293648	A01177:95:HFCNFDSX5:4:1128:23023:11866	60	-
chr10	32642941	32642942	A01177:95:HFCNFDSX5:4:1319:12463:21355	60	-
chr10	34957531	34957532	A01177:95:HFCNFDSX5:4:1432:19696:16845	60	+
chr10	35106684	35106685	A01177:95:HFCNFDSX5:4:2150:9552:9111	60	-
chr10	36098873	36098874	A01177:95:HFCNFDSX5:4:1472:16170:9142	60	+
chr10	36835305	36835306	A01177:95:HFCNFDSX5:4:1438:13358:34773	60	-
chr10	37849969	37849970	A01177:95:HFCNFDSX5:4:1122:6976:3490	60	+
chr10	37885209	37885210	A01177:95:HFCNFDSX5:4:2424:26160:2926	60	+
chr10	38050647	38050648	A01177:95:HFCNFDSX5:4:1153:24569:25598	60	+
chr10	40427892	40427893	A01177:95:HFCNFDSX5:4:1446:5484:18662	60	-
chr10	43189462	43189463	A01177:95:HFCNFDSX5:4:1658:11668:13557	60	-
chr10	45622820	45622821	A01177:95:HFCNFDSX5:4:1103:25654:3145	60	+
chr10	45622821	45622822	A01177:95:HFCNFDSX5:4:2114:23800:30185	60	+
chr10	47134918	47134919	A01177:95:HFCNFDSX5:4:2357:29134:11741	60	-
chr10	48766920	48766921	A01177:95:HFCNFDSX5:4:1104:23538:11913	60	+
chr10	49952548	49952549	A01177:95:HFCNFDSX5:4:1346:24469:16752	60	-
chr10	50077219	50077220	A01177:95:HFCNFDSX5:4:2135:29794:10535	60	+
chr10	52522211	52522212	A01177:95:HFCNFDSX5:4:1475:12192:34663	60	-
chr10	52927253	52927254	A01177:95:HFCNFDSX5:4:1231:1398:34194	60	+
chr10	54026217	54026218	A01177:95:HFCNFDSX5:4:1407:6216:4523	60	+
chr10	58343558	58343559	A01177:95:HFCNFDSX5:4:1330:2618:8124	60	+
chr10	59511208	59511209	A01177:95:HFCNFDSX5:4:2334:9805:17660	60	+
chr10	63180865	63180866	A01177:95:HFCNFDSX5:4:1337:5104:29058	60	-
chr10	64447598	64447599	A01177:95:HFCNFDSX5:4:1676:19994:20494	60	-
chr10	68041049	68041050	A01177:95:HFCNFDSX5:4:1110:1777:12806	60	-
chr10	68646196	68646197	A01177:95:HFCNFDSX5:4:1115:25437:19554	60	+
chr10	68733475	68733476	A01177:95:HFCNFDSX5:4:1118:3694:34381	60	+
chr10	68805756	68805757	A01177:95:HFCNFDSX5:4:2549:29089:31454	60	+
chr10	69220948	69220949	A01177:95:HFCNFDSX5:4:2215:22679:6449	60	+
chr10	70225813	70225814	A01177:95:HFCNFDSX5:4:2208:24288:18850	60	-
chr10	70826685	70826686	A01177:95:HFCNFDSX5:4:1109:14959:5259	60	-
chr10	72143357	72143358	A01177:95:HFCNFDSX5:4:2427:6632:33301	60	-
chr10	72176161	72176162	A01177:95:HFCNFDSX5:4:2343:8594:31344	60	-
chr10	72227263	72227264	A01177:95:HFCNFDSX5:4:2446:13982:22858	60	-
chr10	72290475	72290476	A01177:95:HFCNFDSX5:4:1254:1868:4946	60	+
chr10	72530625	72530626	A01177:95:HFCNFDSX5:4:1120:28745:20995	60	-
chr10	72602313	72602314	A01177:95:HFCNFDSX5:4:1675:5159:22764	60	-
chr10	72615212	72615213	A01177:95:HFCNFDSX5:4:1211:20464:16830	60	-
chr10	73051140	73051141	A01177:95:HFCNFDSX5:4:1457:30870:6793	60	+
chr10	73076185	73076186	A01177:95:HFCNFDSX5:4:1104:15483:8328	60	+
chr10	73183168	73183169	A01177:95:HFCNFDSX5:4:1153:29053:36839	60	+
chr10	73454842	73454843	A01177:95:HFCNFDSX5:4:1246:6280:11584	60	-
chr10	73470528	73470529	A01177:95:HFCNFDSX5:4:1111:8160:34663	60	+
chr10	74311521	74311522	A01177:95:HFCNFDSX5:4:1323:27588:36495	60	-
chr10	74397464	74397465	A01177:95:HFCNFDSX5:4:1159:27887:34100	60	+
chr10	74402394	74402395	A01177:95:HFCNFDSX5:4:1131:10194:22404	60	+
chr10	77995156	77995157	A01177:95:HFCNFDSX5:4:1147:30065:16235	60	+
chr10	78036875	78036876	A01177:95:HFCNFDSX5:4:1143:15790:13745	60	+
chr10	78521879	78521880	A01177:95:HFCNFDSX5:4:2565:27380:21010	60	-
chr10	79806396	79806397	A01177:95:HFCNFDSX5:4:2334:32922:22999	60	-
chr10	84442754	84442755	A01177:95:HFCNFDSX5:4:2437:25635:32236	60	+
chr10	86433847	86433848	A01177:95:HFCNFDSX5:4:1353:23131:16188	60	-
chr10	87076481	87076482	A01177:95:HFCNFDSX5:4:1102:28357:1658	60	+
chr10	87790851	87790852	A01177:95:HFCNFDSX5:4:1126:5231:23610	60	+
chr10	87793854	87793855	A01177:95:HFCNFDSX5:4:1508:27145:33254	60	-
chr10	88007802	88007803	A01177:95:HFCNFDSX5:4:2174:29414:17080	60	+
chr10	88360452	88360453	A01177:95:HFCNFDSX5:4:1662:9082:29684	60	+
chr10	88381381	88381382	A01177:95:HFCNFDSX5:4:1362:26666:29293	60	-
chr10	88399897	88399898	A01177:95:HFCNFDSX5:4:1118:17517:10473	60	-
chr10	88432590	88432591	A01177:95:HFCNFDSX5:4:1105:10493:31876	60	+
chr10	88886827	88886828	A01177:95:HFCNFDSX5:4:2461:32316:13463	60	-
chr10	89179647	89179648	A01177:95:HFCNFDSX5:4:2314:25870:28729	60	+
chr10	89708912	89708913	A01177:95:HFCNFDSX5:4:1176:24080:16799	60	+
chr10	92626586	92626587	A01177:95:HFCNFDSX5:4:1319:14552:16016	60	-
chr10	92646682	92646683	A01177:95:HFCNFDSX5:4:2477:21495:26506	60	-
chr10	92986192	92986193	A01177:95:HFCNFDSX5:4:1112:31033:33035	60	-
chr10	93110267	93110268	A01177:95:HFCNFDSX5:4:2239:21459:7654	60	+
chr10	95977217	95977218	A01177:95:HFCNFDSX5:4:1631:4291:12493	60	-
chr10	96059970	96059971	A01177:95:HFCNFDSX5:4:1119:32967:32064	60	+
chr10	96797747	96797748	A01177:95:HFCNFDSX5:4:2134:12906:14168	60	+
chr10	97212805	97212806	A01177:95:HFCNFDSX5:4:2155:23719:3740	60	-
chr10	100068355	100068356	A01177:95:HFCNFDSX5:4:1236:19750:19382	60	+
chr10	100169499	100169500	A01177:95:HFCNFDSX5:4:1104:13973:22028	60	+
chr10	100928148	100928149	A01177:95:HFCNFDSX5:4:2641:18954:10113	60	-
chr10	101658806	101658807	A01177:95:HFCNFDSX5:4:1103:7961:30812	60	+
chr10	101697599	101697600	A01177:95:HFCNFDSX5:4:1608:22390:33567	60	-
chr10	101930408	101930409	A01177:95:HFCNFDSX5:4:1114:4770:28792	60	+
chr10	102053116	102053117	A01177:95:HFCNFDSX5:4:2245:29984:19069	60	+
chr10	102101754	102101755	A01177:95:HFCNFDSX5:4:1574:11740:34287	60	+
chr10	102180641	102180642	A01177:95:HFCNFDSX5:4:1154:12825:26741	60	-
chr10	102958743	102958744	A01177:95:HFCNFDSX5:4:2538:29740:11287	60	-
chr10	103640111	103640112	A01177:95:HFCNFDSX5:4:2404:17752:27759	60	-
chr10	108165028	108165029	A01177:95:HFCNFDSX5:4:1164:1425:15515	60	-
chr10	108692656	108692657	A01177:95:HFCNFDSX5:4:1110:18954:26334	60	+
chr10	115214430	115214431	A01177:95:HFCNFDSX5:4:1336:17616:17628	60	-
chr10	115482808	115482809	A01177:95:HFCNFDSX5:4:1301:1805:1485	60	-
chr10	116999711	116999712	A01177:95:HFCNFDSX5:4:1114:9896:8077	60	+
chr10	117284408	117284409	A01177:95:HFCNFDSX5:4:1154:27914:28917	60	-
chr10	118318194	118318195	A01177:95:HFCNFDSX5:4:2115:29369:14716	60	-
chr10	119060826	119060827	A01177:95:HFCNFDSX5:4:1617:29695:16877	60	-
chr10	119591906	119591907	A01177:95:HFCNFDSX5:4:1162:3269:13479	60	+
chr10	119756557	119756558	A01177:95:HFCNFDSX5:4:2605:15763:23093	60	+
chr10	119804095	119804096	A01177:95:HFCNFDSX5:4:1109:2257:14199	60	-
chr10	119831685	119831686	A01177:95:HFCNFDSX5:4:1277:29695:15875	60	+
chr10	119918607	119918608	A01177:95:HFCNFDSX5:4:1323:3604:3223	60	-
chr10	119918608	119918609	A01177:95:HFCNFDSX5:4:1149:19542:34053	60	-
chr10	119934226	119934227	A01177:95:HFCNFDSX5:4:1455:21585:28072	60	-
chr10	121793910	121793911	A01177:95:HFCNFDSX5:4:2242:9616:23312	60	+
chr10	122021209	122021210	A01177:95:HFCNFDSX5:4:1520:4761:35070	60	-
chr10	124731097	124731098	A01177:95:HFCNFDSX5:4:1121:3739:8312	60	-
chr10	126925597	126925598	A01177:95:HFCNFDSX5:4:1278:5737:27524	60	+
chr10	130144782	130144783	A01177:95:HFCNFDSX5:4:1105:13313:2409	60	-
chr10	130475175	130475176	A01177:95:HFCNFDSX5:4:1361:9073:17613	60	-
chr10	131861526	131861527	A01177:95:HFCNFDSX5:4:2654:25211:18787	60	-
chr10	133408511	133408512	A01177:95:HFCNFDSX5:4:1101:25816:29356	60	+
chr11	228540	228541	A01177:95:HFCNFDSX5:4:1109:19108:30107	60	+
chr11	242112	242113	A01177:95:HFCNFDSX5:4:1178:7744:31814	60	+
chr11	243396	243397	A01177:95:HFCNFDSX5:4:1107:29794:8844	60	+
chr11	457103	457104	A01177:95:HFCNFDSX5:4:1120:29134:12587	60	-
chr11	675247	675248	A01177:95:HFCNFDSX5:4:1107:32253:13385	60	+
chr11	675249	675250	A01177:95:HFCNFDSX5:4:1305:4996:10050	60	+
chr11	683692	683693	A01177:95:HFCNFDSX5:4:1308:6198:17550	60	-
chr11	749425	749426	A01177:95:HFCNFDSX5:4:1118:10474:31000	60	+
chr11	754427	754428	A01177:95:HFCNFDSX5:4:2521:24939:9079	60	+
chr11	867442	867443	A01177:95:HFCNFDSX5:4:2524:4643:3396	60	-
chr11	3363706	3363707	A01177:95:HFCNFDSX5:4:1123:27046:26725	60	-
chr11	3734598	3734599	A01177:95:HFCNFDSX5:4:2120:10131:18693	60	-
chr11	3926152	3926153	A01177:95:HFCNFDSX5:4:1222:15492:19053	60	+
chr11	4005569	4005570	A01177:95:HFCNFDSX5:4:1202:10104:10755	60	+
chr11	4005570	4005571	A01177:95:HFCNFDSX5:4:1667:1515:19617	60	+
chr11	8462595	8462596	A01177:95:HFCNFDSX5:4:1341:16803:1939	60	-
chr11	9051076	9051077	A01177:95:HFCNFDSX5:4:1326:6885:2206	60	-
chr11	9302574	9302575	A01177:95:HFCNFDSX5:4:1148:12111:33364	60	+
chr11	9436518	9436519	A01177:95:HFCNFDSX5:4:1332:26024:27899	60	-
chr11	9551669	9551670	A01177:95:HFCNFDSX5:4:2512:22227:17503	60	-
chr11	10064049	10064050	A01177:95:HFCNFDSX5:4:1166:32434:28667	60	-
chr11	10722382	10722383	A01177:95:HFCNFDSX5:4:1569:23701:23437	60	+
chr11	12126611	12126612	A01177:95:HFCNFDSX5:4:1255:12029:32440	60	-
chr11	12173067	12173068	A01177:95:HFCNFDSX5:4:2571:19922:5024	60	+
chr11	16802691	16802692	A01177:95:HFCNFDSX5:4:1242:16486:36464	60	-
chr11	17288307	17288308	A01177:95:HFCNFDSX5:4:2403:7726:3756	60	+
chr11	18313681	18313682	A01177:95:HFCNFDSX5:4:1636:5864:6010	60	-
chr11	19986434	19986435	A01177:95:HFCNFDSX5:4:2308:23312:25144	60	-
chr11	20634045	20634046	A01177:95:HFCNFDSX5:4:1251:25726:7216	60	+
chr11	26678001	26678002	A01177:95:HFCNFDSX5:4:1148:3369:11365	60	-
chr11	27210195	27210196	A01177:95:HFCNFDSX5:4:2129:27263:35399	60	+
chr11	28320928	28320929	A01177:95:HFCNFDSX5:4:1103:15935:23735	60	+
chr11	31660028	31660029	A01177:95:HFCNFDSX5:4:1352:21612:36041	60	-
chr11	33141014	33141015	A01177:95:HFCNFDSX5:4:1271:3233:1892	60	+
chr11	33220617	33220618	A01177:95:HFCNFDSX5:4:2214:15899:14246	60	+
chr11	33355099	33355100	A01177:95:HFCNFDSX5:4:2650:21721:7889	60	-
chr11	33840412	33840413	A01177:95:HFCNFDSX5:4:1141:6189:24486	60	+
chr11	34591087	34591088	A01177:95:HFCNFDSX5:4:1568:31448:29152	60	-
chr11	35845624	35845625	A01177:95:HFCNFDSX5:4:1469:12292:18865	60	+
chr11	43345560	43345561	A01177:95:HFCNFDSX5:4:2467:26612:6809	60	+
chr11	43480998	43480999	A01177:95:HFCNFDSX5:4:1272:13874:25457	60	+
chr11	46042116	46042117	A01177:95:HFCNFDSX5:4:2114:22498:16564	60	-
chr11	46074464	46074465	A01177:95:HFCNFDSX5:4:1215:1307:12680	60	-
chr11	46798355	46798356	A01177:95:HFCNFDSX5:4:1105:9353:11271	60	-
chr11	46805683	46805684	A01177:95:HFCNFDSX5:4:2475:15501:27774	60	-
chr11	46820410	46820411	A01177:95:HFCNFDSX5:4:1101:10484:7529	60	-
chr11	46941449	46941450	A01177:95:HFCNFDSX5:4:2225:28890:8876	60	+
chr11	46965993	46965994	A01177:95:HFCNFDSX5:4:2338:25355:2159	60	-
chr11	46971704	46971705	A01177:95:HFCNFDSX5:4:1117:8739:20823	60	+
chr11	47574261	47574262	A01177:95:HFCNFDSX5:4:2445:25997:10629	60	-
chr11	47600752	47600753	A01177:95:HFCNFDSX5:4:1147:1488:13182	60	+
chr11	48038678	48038679	A01177:95:HFCNFDSX5:4:1661:23836:17002	60	-
chr11	48289664	48289665	A01177:95:HFCNFDSX5:4:1109:28275:10003	60	-
chr11	49217718	49217719	A01177:95:HFCNFDSX5:4:1164:26539:7905	60	+
chr11	57889785	57889786	A01177:95:HFCNFDSX5:4:1136:10809:18803	60	-
chr11	58558033	58558034	A01177:95:HFCNFDSX5:4:1171:18575:2033	60	+
chr11	59589654	59589655	A01177:95:HFCNFDSX5:4:1612:25825:20666	60	+
chr11	59644035	59644036	A01177:95:HFCNFDSX5:4:1157:19461:18004	60	+
chr11	61289823	61289824	A01177:95:HFCNFDSX5:4:1141:29279:11334	60	-
chr11	61804680	61804681	A01177:95:HFCNFDSX5:4:1668:11559:10300	60	-
chr11	62030986	62030987	A01177:95:HFCNFDSX5:4:2323:10447:17675	60	+
chr11	62349666	62349667	A01177:95:HFCNFDSX5:4:1542:19678:29778	60	-
chr11	62360370	62360371	A01177:95:HFCNFDSX5:4:1337:7699:18082	60	+
chr11	62583537	62583538	A01177:95:HFCNFDSX5:4:1127:11758:2409	60	-
chr11	62640068	62640069	A01177:95:HFCNFDSX5:4:1338:22553:16564/1	60	-
chr11	62732736	62732737	A01177:95:HFCNFDSX5:4:2225:2582:11443	60	-
chr11	62749826	62749827	A01177:95:HFCNFDSX5:4:1255:20012:31015	60	+
chr11	62810873	62810874	A01177:95:HFCNFDSX5:4:1111:17409:5055	60	-
chr11	62859761	62859762	A01177:95:HFCNFDSX5:4:2275:24325:5885	60	+
chr11	62882668	62882669	A01177:95:HFCNFDSX5:4:2168:24849:28401	60	+
chr11	63525900	63525901	A01177:95:HFCNFDSX5:4:1367:5141:22388	60	-
chr11	63577811	63577812	A01177:95:HFCNFDSX5:4:1121:26350:17221	60	+
chr11	63643887	63643888	A01177:95:HFCNFDSX5:4:1160:28085:21480	60	+
chr11	63643888	63643889	A01177:95:HFCNFDSX5:4:2340:28058:14763	60	+
chr11	63646383	63646384	A01177:95:HFCNFDSX5:4:1360:5249:4664	60	+
chr11	63663163	63663164	A01177:95:HFCNFDSX5:4:1330:26160:1892	60	-
chr11	63704217	63704218	A01177:95:HFCNFDSX5:4:1204:17056:32910	60	+
chr11	63750756	63750757	A01177:95:HFCNFDSX5:4:2311:29586:7388	60	+
chr11	63811473	63811474	A01177:95:HFCNFDSX5:4:1215:14687:35383	60	+
chr11	63854632	63854633	A01177:95:HFCNFDSX5:4:2663:13150:31720	60	+
chr11	63863807	63863808	A01177:95:HFCNFDSX5:4:1102:4137:20932	60	-
chr11	64215335	64215336	A01177:95:HFCNFDSX5:4:1239:11333:3803	60	+
chr11	64771702	64771703	A01177:95:HFCNFDSX5:4:1109:6903:17080	60	+
chr11	64774399	64774400	A01177:95:HFCNFDSX5:4:1140:30779:22075	60	-
chr11	65100766	65100767	A01177:95:HFCNFDSX5:4:1108:21658:12038	60	+
chr11	65195556	65195557	A01177:95:HFCNFDSX5:4:1119:9796:32487	60	-
chr11	65198203	65198204	A01177:95:HFCNFDSX5:4:2375:24044:18584	60	-
chr11	65341719	65341720	A01177:95:HFCNFDSX5:4:1417:3866:17957	60	-
chr11	65351490	65351491	A01177:95:HFCNFDSX5:4:2116:12463:4726	60	-
chr11	65426435	65426436	A01177:95:HFCNFDSX5:4:1566:14751:15515	60	+
chr11	65433053	65433054	A01177:95:HFCNFDSX5:4:1105:5764:14137	60	+
chr11	65434085	65434086	A01177:95:HFCNFDSX5:4:1367:1108:4006	60	-
chr11	65436697	65436698	A01177:95:HFCNFDSX5:4:1603:15854:13479	60	+
chr11	65438115	65438116	A01177:95:HFCNFDSX5:4:1214:30933:10723	60	+
chr11	65503381	65503382	A01177:95:HFCNFDSX5:4:1103:30138:29825	60	+
chr11	65618830	65618831	A01177:95:HFCNFDSX5:4:1102:13901:8844	60	+
chr11	65618831	65618832	A01177:95:HFCNFDSX5:4:2159:11053:4131	60	+
chr11	65618832	65618833	A01177:95:HFCNFDSX5:4:1256:3278:31594	60	+
chr11	65677258	65677259	A01177:95:HFCNFDSX5:4:1461:8630:9674	60	-
chr11	65964417	65964418	A01177:95:HFCNFDSX5:4:1116:11026:30827	60	-
chr11	66354707	66354708	A01177:95:HFCNFDSX5:4:2636:29631:11443	60	+
chr11	66365097	66365098	A01177:95:HFCNFDSX5:4:1205:3323:9815	60	-
chr11	66629644	66629645	A01177:95:HFCNFDSX5:4:1212:15474:21527	60	-
chr11	66633375	66633376	A01177:95:HFCNFDSX5:4:1135:2130:35524	60	-
chr11	66653397	66653398	A01177:95:HFCNFDSX5:4:1238:8919:28902	60	+
chr11	66760894	66760895	A01177:95:HFCNFDSX5:4:2357:25500:22263	60	-
chr11	67090330	67090331	A01177:95:HFCNFDSX5:4:2542:31584:19961	60	-
chr11	67138288	67138289	A01177:95:HFCNFDSX5:4:1102:11333:26349	60	-
chr11	67142100	67142101	A01177:95:HFCNFDSX5:4:1110:16532:5165	60	-
chr11	67152657	67152658	A01177:95:HFCNFDSX5:4:1253:20564:9706	60	+
chr11	67182144	67182145	A01177:95:HFCNFDSX5:4:1270:20772:5650	60	+
chr11	67185129	67185130	A01177:95:HFCNFDSX5:4:1674:23014:2331	60	+
chr11	67191780	67191781	A01177:95:HFCNFDSX5:4:2569:14271:3161	60	+
chr11	67194896	67194897	A01177:95:HFCNFDSX5:4:1132:18475:4523	60	-
chr11	67195895	67195896	A01177:95:HFCNFDSX5:4:1330:13114:1564	60	+
chr11	67195986	67195987	A01177:95:HFCNFDSX5:4:2174:13367:34287	60	-
chr11	67271999	67272000	A01177:95:HFCNFDSX5:4:1429:8061:7091	60	-
chr11	67399184	67399185	A01177:95:HFCNFDSX5:4:1247:9607:17002	60	+
chr11	67399925	67399926	A01177:95:HFCNFDSX5:4:1233:1506:4789	60	-
chr11	67608411	67608412	A01177:95:HFCNFDSX5:4:1403:17246:9502	60	-
chr11	67802126	67802127	A01177:95:HFCNFDSX5:4:1163:19434:12947	60	-
chr11	68063153	68063154	A01177:95:HFCNFDSX5:4:1103:6524:31673	60	-
chr11	68089582	68089583	A01177:95:HFCNFDSX5:4:1110:8612:18662	60	+
chr11	68178461	68178462	A01177:95:HFCNFDSX5:4:1268:25066:31000	60	-
chr11	68444346	68444347	A01177:95:HFCNFDSX5:4:1603:16125:1892	60	-
chr11	68562083	68562084	A01177:95:HFCNFDSX5:4:2116:20274:13213	60	-
chr11	68607193	68607194	A01177:95:HFCNFDSX5:4:1369:3125:8312	60	-
chr11	68797422	68797423	A01177:95:HFCNFDSX5:4:1470:22724:32957	60	-
chr11	70281508	70281509	A01177:95:HFCNFDSX5:4:1650:21224:3583	60	-
chr11	71425211	71425212	A01177:95:HFCNFDSX5:4:2609:30779:17315	60	+
chr11	72063638	72063639	A01177:95:HFCNFDSX5:4:1108:20500:20807	60	+
chr11	72161691	72161692	A01177:95:HFCNFDSX5:4:1120:8549:26130	60	+
chr11	72836986	72836987	A01177:95:HFCNFDSX5:4:1104:23701:3709	60	+
chr11	72836987	72836988	A01177:95:HFCNFDSX5:4:2511:16062:25144	60	+
chr11	72872570	72872571	A01177:95:HFCNFDSX5:4:2256:13530:13964	60	-
chr11	72872572	72872573	A01177:95:HFCNFDSX5:4:1134:28456:13855	60	-
chr11	72891506	72891507	A01177:95:HFCNFDSX5:4:1121:8169:23124	60	-
chr11	73074788	73074789	A01177:95:HFCNFDSX5:4:1128:1561:21136	60	-
chr11	73526010	73526011	A01177:95:HFCNFDSX5:4:1367:26485:35211	60	-
chr11	73788246	73788247	A01177:95:HFCNFDSX5:4:1520:12789:20572	60	+
chr11	74237495	74237496	A01177:95:HFCNFDSX5:4:1670:22887:32236	60	-
chr11	74846364	74846365	A01177:95:HFCNFDSX5:4:2328:29405:29152	60	-
chr11	75370353	75370354	A01177:95:HFCNFDSX5:4:2536:29686:28855	60	+
chr11	76101383	76101384	A01177:95:HFCNFDSX5:4:1603:17598:2628	60	-
chr11	77674771	77674772	A01177:95:HFCNFDSX5:4:2268:23909:35822	60	-
chr11	78136478	78136479	A01177:95:HFCNFDSX5:4:1115:7645:17581	60	+
chr11	81611098	81611099	A01177:95:HFCNFDSX5:4:2515:4571:2049	60	-
chr11	83165594	83165595	A01177:95:HFCNFDSX5:4:1105:22824:15248	60	-
chr11	86188288	86188289	A01177:95:HFCNFDSX5:4:2268:16007:33348	60	-
chr11	87078813	87078814	A01177:95:HFCNFDSX5:4:2607:26937:18145	60	+
chr11	90211548	90211549	A01177:95:HFCNFDSX5:4:1536:11794:5885	60	-
chr11	90216212	90216213	A01177:95:HFCNFDSX5:4:1104:3134:6887	60	+
chr11	93675868	93675869	A01177:95:HFCNFDSX5:4:1112:13241:2127	60	-
chr11	94213326	94213327	A01177:95:HFCNFDSX5:4:2269:2058:33019	60	+
chr11	94611958	94611959	A01177:95:HFCNFDSX5:4:1332:1154:3646	60	-
chr11	97084219	97084220	A01177:95:HFCNFDSX5:4:2557:14109:17033	60	+
chr11	98312511	98312512	A01177:95:HFCNFDSX5:4:1124:19587:19319	60	-
chr11	98461129	98461130	A01177:95:HFCNFDSX5:4:2364:28040:2988	60	-
chr11	103071796	103071797	A01177:95:HFCNFDSX5:4:1103:31204:14669	60	+
chr11	103071798	103071799	A01177:95:HFCNFDSX5:4:1316:17300:36996	60	+
chr11	104164582	104164583	A01177:95:HFCNFDSX5:4:1516:28411:24643	60	-
chr11	104333651	104333652	A01177:95:HFCNFDSX5:4:2450:21640:20713	60	+
chr11	104723994	104723995	A01177:95:HFCNFDSX5:4:1627:29197:31579	60	+
chr11	106094922	106094923	A01177:95:HFCNFDSX5:4:2463:18059:31579	60	-
chr11	106591553	106591554	A01177:95:HFCNFDSX5:4:1230:29342:17425	60	+
chr11	108062806	108062807	A01177:95:HFCNFDSX5:4:1239:4535:3991	60	-
chr11	108231349	108231350	A01177:95:HFCNFDSX5:4:2132:16423:2566	60	-
chr11	108930002	108930003	A01177:95:HFCNFDSX5:4:1646:10556:29543	60	-
chr11	113769437	113769438	A01177:95:HFCNFDSX5:4:1129:15763:28197	60	-
chr11	115261872	115261873	A01177:95:HFCNFDSX5:4:2622:15826:30248	60	+
chr11	116032317	116032318	A01177:95:HFCNFDSX5:4:2458:10194:1110	60	+
chr11	117080815	117080816	A01177:95:HFCNFDSX5:4:1101:10375:18208	60	-
chr11	117083181	117083182	A01177:95:HFCNFDSX5:4:1113:26368:15562	60	+
chr11	117149667	117149668	A01177:95:HFCNFDSX5:4:1147:16324:34710	60	+
chr11	118787429	118787430	A01177:95:HFCNFDSX5:4:1155:10529:6073	60	-
chr11	119227378	119227379	A01177:95:HFCNFDSX5:4:1124:5113:7091	60	+
chr11	119297909	119297910	A01177:95:HFCNFDSX5:4:1106:32777:5838	60	+
chr11	120450789	120450790	A01177:95:HFCNFDSX5:4:2136:3803:32628	60	-
chr11	121010309	121010310	A01177:95:HFCNFDSX5:4:2145:14118:22091	60	+
chr11	122702874	122702875	A01177:95:HFCNFDSX5:4:1126:12988:28808	60	-
chr11	123043643	123043644	A01177:95:HFCNFDSX5:4:2151:23005:28588	60	-
chr11	128033244	128033245	A01177:95:HFCNFDSX5:4:2227:6262:24580	60	-
chr11	129311595	129311596	A01177:95:HFCNFDSX5:4:1570:26214:17143	60	-
chr11	129956887	129956888	A01177:95:HFCNFDSX5:4:1105:32461:34037	60	+
chr11	131615389	131615390	A01177:95:HFCNFDSX5:4:1366:23339:24126	60	+
chr11	132745437	132745438	A01177:95:HFCNFDSX5:4:1101:8106:26897	60	+
chr11	134088240	134088241	A01177:95:HFCNFDSX5:4:1132:5493:26788	60	+
chr12	311901	311902	A01177:95:HFCNFDSX5:4:1154:25626:12806	60	+
chr12	350000	350001	A01177:95:HFCNFDSX5:4:2520:4218:7075	60	+
chr12	355141	355142	A01177:95:HFCNFDSX5:4:2504:28266:28432	60	+
chr12	781381	781382	A01177:95:HFCNFDSX5:4:2625:19569:21042	60	+
chr12	781704	781705	A01177:95:HFCNFDSX5:4:1148:4761:29371	60	-
chr12	834551	834552	A01177:95:HFCNFDSX5:4:1104:6840:1783	60	+
chr12	860659	860660	A01177:95:HFCNFDSX5:4:1110:8431:19695	60	+
chr12	876770	876771	A01177:95:HFCNFDSX5:4:1110:29234:25410	60	+
chr12	944119	944120	A01177:95:HFCNFDSX5:4:2646:10176:19711	60	+
chr12	1044214	1044215	A01177:95:HFCNFDSX5:4:1101:29649:24032	60	-
chr12	1045985	1045986	A01177:95:HFCNFDSX5:4:1109:18493:6370	60	-
chr12	1309632	1309633	A01177:95:HFCNFDSX5:4:1571:20546:33004	60	-
chr12	1701151	1701152	A01177:95:HFCNFDSX5:4:1144:5249:27931	60	-
chr12	1708026	1708027	A01177:95:HFCNFDSX5:4:1212:27624:11757	60	+
chr12	1773543	1773544	A01177:95:HFCNFDSX5:4:1606:30129:6731	60	-
chr12	3370035	3370036	A01177:95:HFCNFDSX5:4:1477:24207:4116	60	+
chr12	5916090	5916091	A01177:95:HFCNFDSX5:4:2261:22571:32878	60	+
chr12	6069780	6069781	A01177:95:HFCNFDSX5:4:1119:16495:18129	60	+
chr12	6573830	6573831	A01177:95:HFCNFDSX5:4:1123:7609:17300	60	+
chr12	6682865	6682866	A01177:95:HFCNFDSX5:4:1101:5647:29997	60	-
chr12	6802584	6802585	A01177:95:HFCNFDSX5:4:1103:9679:7952	60	+
chr12	6810657	6810658	A01177:95:HFCNFDSX5:4:1116:30897:13072	60	-
chr12	6810658	6810659	A01177:95:HFCNFDSX5:4:1144:1045:28886	60	-
chr12	6879892	6879893	A01177:95:HFCNFDSX5:4:2612:19099:18912	60	-
chr12	6966112	6966113	A01177:95:HFCNFDSX5:4:1102:29432:22310	60	-
chr12	6966804	6966805	A01177:95:HFCNFDSX5:4:1130:9986:18850	60	-
chr12	6987838	6987839	A01177:95:HFCNFDSX5:4:1103:15176:22169	60	+
chr12	7006255	7006256	A01177:95:HFCNFDSX5:4:1366:15374:16031	60	-
chr12	7668967	7668968	A01177:95:HFCNFDSX5:4:2260:5403:15640	60	+
chr12	8706289	8706290	A01177:95:HFCNFDSX5:4:2216:24198:13182	60	+
chr12	8716567	8716568	A01177:95:HFCNFDSX5:4:1106:23511:6292	60	-
chr12	8716569	8716570	A01177:95:HFCNFDSX5:4:1566:29378:32988	60	-
chr12	8727574	8727575	A01177:95:HFCNFDSX5:4:1538:6343:9878	60	+
chr12	8727575	8727576	A01177:95:HFCNFDSX5:4:1115:18701:32002	60	+
chr12	8767593	8767594	A01177:95:HFCNFDSX5:4:1130:1940:21010	60	+
chr12	8779084	8779085	A01177:95:HFCNFDSX5:4:1115:23185:12085	60	+
chr12	9373938	9373939	A01177:95:HFCNFDSX5:4:1260:18421:23124	60	-
chr12	9770202	9770203	A01177:95:HFCNFDSX5:4:1404:23909:33786	60	-
chr12	9770419	9770420	A01177:95:HFCNFDSX5:4:1212:8196:27273	60	-
chr12	9830185	9830186	A01177:95:HFCNFDSX5:4:1101:2275:29951	60	+
chr12	10490130	10490131	A01177:95:HFCNFDSX5:4:1403:13602:10802	60	+
chr12	11796161	11796162	A01177:95:HFCNFDSX5:4:1141:21097:29669	60	+
chr12	11810429	11810430	A01177:95:HFCNFDSX5:4:1128:30183:34632	60	+
chr12	11824826	11824827	A01177:95:HFCNFDSX5:4:1126:2718:13870	60	-
chr12	12382524	12382525	A01177:95:HFCNFDSX5:4:2625:2049:3255	60	-
chr12	12570943	12570944	A01177:95:HFCNFDSX5:4:2425:22336:11992	60	+
chr12	13139646	13139647	A01177:95:HFCNFDSX5:4:1528:15411:12994	60	-
chr12	14402467	14402468	A01177:95:HFCNFDSX5:4:1134:31168:24439	60	-
chr12	14475402	14475403	A01177:95:HFCNFDSX5:4:1102:3134:4695	60	-
chr12	14798240	14798241	A01177:95:HFCNFDSX5:4:2575:4544:18724	60	-
chr12	14798241	14798242	A01177:95:HFCNFDSX5:4:2120:30463:6433	60	-
chr12	15805268	15805269	A01177:95:HFCNFDSX5:4:2172:12002:9596	60	-
chr12	19364309	19364310	A01177:95:HFCNFDSX5:4:1534:3251:18646	60	-
chr12	19516482	19516483	A01177:95:HFCNFDSX5:4:1106:2944:33489	60	+
chr12	21451189	21451190	A01177:95:HFCNFDSX5:4:1254:23728:21856	60	-
chr12	24752582	24752583	A01177:95:HFCNFDSX5:4:1276:29279:29747	60	-
chr12	25234511	25234512	A01177:95:HFCNFDSX5:4:1116:29921:26882	60	+
chr12	25354006	25354007	A01177:95:HFCNFDSX5:4:1473:9471:26162	60	-
chr12	25915526	25915527	A01177:95:HFCNFDSX5:4:2123:8241:7560	60	+
chr12	26366920	26366921	A01177:95:HFCNFDSX5:4:2111:29677:29590	60	+
chr12	27051936	27051937	A01177:95:HFCNFDSX5:4:2260:15998:30170	60	-
chr12	27992442	27992443	A01177:95:HFCNFDSX5:4:1235:8766:8281	60	+
chr12	29275766	29275767	A01177:95:HFCNFDSX5:4:1136:12463:21762	60	-
chr12	29663604	29663605	A01177:95:HFCNFDSX5:4:2544:14398:29277	60	-
chr12	29907435	29907436	A01177:95:HFCNFDSX5:4:1558:31105:20635	60	-
chr12	32181609	32181610	A01177:95:HFCNFDSX5:4:2536:18846:34162	60	-
chr12	32347448	32347449	A01177:95:HFCNFDSX5:4:1124:3088:35712	60	+
chr12	40895852	40895853	A01177:95:HFCNFDSX5:4:1538:32832:19179	60	-
chr12	42174283	42174284	A01177:95:HFCNFDSX5:4:1110:3115:4820	60	+
chr12	42975098	42975099	A01177:95:HFCNFDSX5:4:2472:32786:20729	60	-
chr12	42975100	42975101	A01177:95:HFCNFDSX5:4:1377:21450:23954	60	-
chr12	45337127	45337128	A01177:95:HFCNFDSX5:4:1105:29478:9486	60	+
chr12	45779411	45779412	A01177:95:HFCNFDSX5:4:1237:13123:4398	60	-
chr12	45823186	45823187	A01177:95:HFCNFDSX5:4:1207:26250:3959	60	-
chr12	45854163	45854164	A01177:95:HFCNFDSX5:4:2123:11849:28463	60	+
chr12	45859922	45859923	A01177:95:HFCNFDSX5:4:2131:25834:17926	60	-
chr12	45861916	45861917	A01177:95:HFCNFDSX5:4:2270:32868:25254	60	+
chr12	45941592	45941593	A01177:95:HFCNFDSX5:4:1108:29405:29684	60	-
chr12	45963433	45963434	A01177:95:HFCNFDSX5:4:1375:12753:32127	60	+
chr12	46229143	46229144	A01177:95:HFCNFDSX5:4:1325:32651:34115	60	+
chr12	46381282	46381283	A01177:95:HFCNFDSX5:4:1113:10610:15702	60	+
chr12	48089435	48089436	A01177:95:HFCNFDSX5:4:1103:6262:1125	60	+
chr12	48494224	48494225	A01177:95:HFCNFDSX5:4:1135:2908:1767	60	-
chr12	48660927	48660928	A01177:95:HFCNFDSX5:4:1130:17960:13996	60	+
chr12	48697349	48697350	A01177:95:HFCNFDSX5:4:1201:23005:4820	60	-
chr12	48955806	48955807	A01177:95:HFCNFDSX5:4:1656:10303:20024	60	-
chr12	49006411	49006412	A01177:95:HFCNFDSX5:4:1118:3179:10316	60	-
chr12	49008976	49008977	A01177:95:HFCNFDSX5:4:1202:7346:23046	60	+
chr12	49032275	49032276	A01177:95:HFCNFDSX5:4:1406:2058:2300	60	+
chr12	49142138	49142139	A01177:95:HFCNFDSX5:4:1107:8079:12727	60	+
chr12	49157976	49157977	A01177:95:HFCNFDSX5:4:1614:22923:36746	60	-
chr12	49390865	49390866	A01177:95:HFCNFDSX5:4:1105:21513:22498	60	-
chr12	49414149	49414150	A01177:95:HFCNFDSX5:4:1102:9200:9439	60	+
chr12	49420750	49420751	A01177:95:HFCNFDSX5:4:1152:11505:5697	60	+
chr12	49470645	49470646	A01177:95:HFCNFDSX5:4:1177:21061:35368	60	-
chr12	49562599	49562600	A01177:95:HFCNFDSX5:4:1377:21757:35415	60	-
chr12	49589902	49589903	A01177:95:HFCNFDSX5:4:2240:18828:1094	60	+
chr12	49818369	49818370	A01177:95:HFCNFDSX5:4:1109:20311:10144	60	-
chr12	50002527	50002528	A01177:95:HFCNFDSX5:4:1101:7853:26303	60	+
chr12	50014395	50014396	A01177:95:HFCNFDSX5:4:1171:7139:9439	60	-
chr12	50421048	50421049	A01177:95:HFCNFDSX5:4:1151:15628:7576	60	-
chr12	50686613	50686614	A01177:95:HFCNFDSX5:4:1120:20003:29215	60	+
chr12	50699875	50699876	A01177:95:HFCNFDSX5:4:1161:3242:36385	60	-
chr12	50699877	50699878	A01177:95:HFCNFDSX5:4:2243:7789:30827	60	-
chr12	51017590	51017591	A01177:95:HFCNFDSX5:4:1211:18493:17237	60	+
chr12	51206240	51206241	A01177:95:HFCNFDSX5:4:1462:32606:2472	60	-
chr12	51315187	51315188	A01177:95:HFCNFDSX5:4:1566:9778:31892	60	+
chr12	51504684	51504685	A01177:95:HFCNFDSX5:4:2570:9037:18208	60	+
chr12	51688106	51688107	A01177:95:HFCNFDSX5:4:1147:6162:23249	60	-
chr12	52376853	52376854	A01177:95:HFCNFDSX5:4:1123:15076:17613	60	-
chr12	52612013	52612014	A01177:95:HFCNFDSX5:4:1107:31693:30859	60	+
chr12	52628030	52628031	A01177:95:HFCNFDSX5:4:1107:18575:35227	60	-
chr12	52641105	52641106	A01177:95:HFCNFDSX5:4:1111:20582:9424	60	+
chr12	52670235	52670236	A01177:95:HFCNFDSX5:4:1234:5791:27336	60	+
chr12	52680461	52680462	A01177:95:HFCNFDSX5:4:1142:3396:28823	60	-
chr12	53176342	53176343	A01177:95:HFCNFDSX5:4:2320:8241:10410	60	-
chr12	53278573	53278574	A01177:95:HFCNFDSX5:4:1533:4038:17347	60	-
chr12	53386467	53386468	A01177:95:HFCNFDSX5:4:1112:26576:8907	60	+
chr12	53550992	53550993	A01177:95:HFCNFDSX5:4:1538:22535:4633	60	-
chr12	53557441	53557442	A01177:95:HFCNFDSX5:4:1453:18973:25676	60	+
chr12	53593025	53593026	A01177:95:HFCNFDSX5:4:1266:20094:32346	60	+
chr12	53609042	53609043	A01177:95:HFCNFDSX5:4:1102:22444:26772	60	+
chr12	54447280	54447281	A01177:95:HFCNFDSX5:4:1349:32398:33364	60	-
chr12	54474058	54474059	A01177:95:HFCNFDSX5:4:2170:7536:30013	60	-
chr12	54493393	54493394	A01177:95:HFCNFDSX5:4:1525:15230:27492	60	+
chr12	54506235	54506236	A01177:95:HFCNFDSX5:4:1111:9064:16188	60	+
chr12	54972799	54972800	A01177:95:HFCNFDSX5:4:1215:32678:22106	60	+
chr12	55944542	55944543	A01177:95:HFCNFDSX5:4:1355:4670:16376	60	-
chr12	56145473	56145474	A01177:95:HFCNFDSX5:4:1103:30761:31375	60	-
chr12	56169090	56169091	A01177:95:HFCNFDSX5:4:2351:14335:36714	60	-
chr12	56183547	56183548	A01177:95:HFCNFDSX5:4:1118:10366:24205	60	+
chr12	56211430	56211431	A01177:95:HFCNFDSX5:4:1177:32018:23688	60	-
chr12	56281605	56281606	A01177:95:HFCNFDSX5:4:1155:31928:19993	60	+
chr12	56422408	56422409	A01177:95:HFCNFDSX5:4:1103:11668:10363	60	+
chr12	56607754	56607755	A01177:95:HFCNFDSX5:4:1228:15176:26522	60	-
chr12	56622404	56622405	A01177:95:HFCNFDSX5:4:1607:23113:8422	60	+
chr12	56826446	56826447	A01177:95:HFCNFDSX5:4:2224:21640:12383	60	+
chr12	57060715	57060716	A01177:95:HFCNFDSX5:4:1129:32814:35900	60	+
chr12	57067426	57067427	A01177:95:HFCNFDSX5:4:1564:8314:6277	60	-
chr12	57139220	57139221	A01177:95:HFCNFDSX5:4:1342:18276:33489	60	+
chr12	57260855	57260856	A01177:95:HFCNFDSX5:4:1271:31494:30232	60	+
chr12	57350500	57350501	A01177:95:HFCNFDSX5:4:1117:20130:10081	60	-
chr12	57700925	57700926	A01177:95:HFCNFDSX5:4:1123:15700:7451	60	-
chr12	57801720	57801721	A01177:95:HFCNFDSX5:4:1212:30743:33411	60	-
chr12	62520241	62520242	A01177:95:HFCNFDSX5:4:2268:32805:5854	60	+
chr12	64307460	64307461	A01177:95:HFCNFDSX5:4:2213:16550:32158	60	+
chr12	64328480	64328481	A01177:95:HFCNFDSX5:4:1536:8015:23234	60	-
chr12	64462410	64462411	A01177:95:HFCNFDSX5:4:1107:5538:15123	60	+
chr12	67524421	67524422	A01177:95:HFCNFDSX5:4:1107:2474:34021	60	+
chr12	67524423	67524424	A01177:95:HFCNFDSX5:4:1112:30364:31532	60	+
chr12	68307847	68307848	A01177:95:HFCNFDSX5:4:2427:30029:32769	60	+
chr12	68631606	68631607	A01177:95:HFCNFDSX5:4:1558:17544:19225	60	-
chr12	69567037	69567038	A01177:95:HFCNFDSX5:4:1154:26612:18834	60	-
chr12	73931756	73931757	A01177:95:HFCNFDSX5:4:1154:3613:25160	60	+
chr12	75646698	75646699	A01177:95:HFCNFDSX5:4:2562:9118:30655	60	+
chr12	78247824	78247825	A01177:95:HFCNFDSX5:4:2452:32633:4554	60	-
chr12	79845609	79845610	A01177:95:HFCNFDSX5:4:2169:20057:17159	60	-
chr12	81962451	81962452	A01177:95:HFCNFDSX5:4:1105:9399:7467	60	-
chr12	82424286	82424287	A01177:95:HFCNFDSX5:4:2439:16188:24799	60	-
chr12	82466218	82466219	A01177:95:HFCNFDSX5:4:2540:14597:32346	60	+
chr12	82926175	82926176	A01177:95:HFCNFDSX5:4:2329:6198:14512	60	-
chr12	85349992	85349993	A01177:95:HFCNFDSX5:4:2409:19804:11898	60	+
chr12	85429077	85429078	A01177:95:HFCNFDSX5:4:1359:13865:22654	60	-
chr12	88161261	88161262	A01177:95:HFCNFDSX5:4:2533:17192:26694	60	-
chr12	89632542	89632543	A01177:95:HFCNFDSX5:4:1108:28845:8108	60	+
chr12	92886794	92886795	A01177:95:HFCNFDSX5:4:2542:25156:32753	60	+
chr12	93597157	93597158	A01177:95:HFCNFDSX5:4:1122:32958:36495	60	+
chr12	93801590	93801591	A01177:95:HFCNFDSX5:4:2527:21784:29637	60	+
chr12	94301662	94301663	A01177:95:HFCNFDSX5:4:2175:26214:26819	60	+
chr12	95041751	95041752	A01177:95:HFCNFDSX5:4:1128:23656:23140	60	-
chr12	96289856	96289857	A01177:95:HFCNFDSX5:4:1425:21260:3834	60	-
chr12	96290391	96290392	A01177:95:HFCNFDSX5:4:1149:25138:30561	60	+
chr12	99814135	99814136	A01177:95:HFCNFDSX5:4:2316:12961:1204	60	-
chr12	100238345	100238346	A01177:95:HFCNFDSX5:4:2105:7437:8077	60	+
chr12	102125518	102125519	A01177:95:HFCNFDSX5:4:1226:5972:9111	60	-
chr12	105137641	105137642	A01177:95:HFCNFDSX5:4:1215:14624:26256	60	-
chr12	105145326	105145327	A01177:95:HFCNFDSX5:4:1224:30156:36652	60	-
chr12	105146897	105146898	A01177:95:HFCNFDSX5:4:1119:20871:20322	60	+
chr12	105146898	105146899	A01177:95:HFCNFDSX5:4:2109:21377:8703	60	+
chr12	105169304	105169305	A01177:95:HFCNFDSX5:4:1147:30544:5635	60	+
chr12	105435108	105435109	A01177:95:HFCNFDSX5:4:2167:10845:13260	60	-
chr12	106407995	106407996	A01177:95:HFCNFDSX5:4:1215:13087:31861	60	+
chr12	108663681	108663682	A01177:95:HFCNFDSX5:4:2437:24071:36605	60	-
chr12	108824096	108824097	A01177:95:HFCNFDSX5:4:1102:18114:9126	60	-
chr12	110015549	110015550	A01177:95:HFCNFDSX5:4:1112:15402:1204	60	+
chr12	110015550	110015551	A01177:95:HFCNFDSX5:4:2223:15203:12633	60	+
chr12	110330066	110330067	A01177:95:HFCNFDSX5:4:1107:4191:30796	60	+
chr12	110536583	110536584	A01177:95:HFCNFDSX5:4:1273:12255:3176	60	-
chr12	111373668	111373669	A01177:95:HFCNFDSX5:4:1225:9082:25614	60	+
chr12	111469240	111469241	A01177:95:HFCNFDSX5:4:1107:10484:8437	60	+
chr12	111485492	111485493	A01177:95:HFCNFDSX5:4:2376:31385:32988	60	+
chr12	111549559	111549560	A01177:95:HFCNFDSX5:4:1101:20437:3286	60	-
chr12	112202204	112202205	A01177:95:HFCNFDSX5:4:1117:8965:14794	60	-
chr12	112247828	112247829	A01177:95:HFCNFDSX5:4:1113:27769:33489	60	-
chr12	112309597	112309598	A01177:95:HFCNFDSX5:4:1343:15266:5541	60	-
chr12	112501491	112501492	A01177:95:HFCNFDSX5:4:1218:6171:32095	60	+
chr12	112910289	112910290	A01177:95:HFCNFDSX5:4:2548:18331:8594	60	+
chr12	112935394	112935395	A01177:95:HFCNFDSX5:4:1554:30047:34334	60	-
chr12	113536190	113536191	A01177:95:HFCNFDSX5:4:1175:13765:21699	60	+
chr12	116057471	116057472	A01177:95:HFCNFDSX5:4:1633:7636:20885	60	-
chr12	116058242	116058243	A01177:95:HFCNFDSX5:4:1136:6153:19695	60	-
chr12	116186857	116186858	A01177:95:HFCNFDSX5:4:1147:14696:2018	60	+
chr12	116235915	116235916	A01177:95:HFCNFDSX5:4:1108:19895:8140	60	+
chr12	116413888	116413889	A01177:95:HFCNFDSX5:4:2626:28546:7842	60	+
chr12	116777119	116777120	A01177:95:HFCNFDSX5:4:2517:16414:33708	60	+
chr12	118248230	118248231	A01177:95:HFCNFDSX5:4:1308:29234:23281	60	-
chr12	118315836	118315837	A01177:95:HFCNFDSX5:4:1610:11740:35070	60	+
chr12	118323646	118323647	A01177:95:HFCNFDSX5:4:1174:6036:12007	60	+
chr12	118340583	118340584	A01177:95:HFCNFDSX5:4:1131:12509:28322	60	+
chr12	118652324	118652325	A01177:95:HFCNFDSX5:4:1122:8079:6089	60	+
chr12	119634996	119634997	A01177:95:HFCNFDSX5:4:1108:23330:25050	60	+
chr12	120554051	120554052	A01177:95:HFCNFDSX5:4:2472:22471:32612	60	-
chr12	120864313	120864314	A01177:95:HFCNFDSX5:4:1164:5846:31407	60	-
chr12	121896627	121896628	A01177:95:HFCNFDSX5:4:2132:18141:26115	60	-
chr12	121903677	121903678	A01177:95:HFCNFDSX5:4:1102:25934:19601	60	+
chr12	122111690	122111691	A01177:95:HFCNFDSX5:4:2110:2953:14372	60	+
chr12	122216124	122216125	A01177:95:HFCNFDSX5:4:1119:2130:29356	60	+
chr12	122290897	122290898	A01177:95:HFCNFDSX5:4:1528:26639:7983	60	+
chr12	122381230	122381231	A01177:95:HFCNFDSX5:4:1110:8106:10770	60	-
chr12	122493456	122493457	A01177:95:HFCNFDSX5:4:1402:11071:31657	60	+
chr12	122497693	122497694	A01177:95:HFCNFDSX5:4:2358:22553:10363	60	-
chr12	122499028	122499029	A01177:95:HFCNFDSX5:4:1127:12635:3991	60	-
chr12	122541328	122541329	A01177:95:HFCNFDSX5:4:1247:10845:36370	60	-
chr12	122541332	122541333	A01177:95:HFCNFDSX5:4:1101:14362:9017	60	-
chr12	122541333	122541334	A01177:95:HFCNFDSX5:4:2428:25880:12273	60	-
chr12	122565316	122565317	A01177:95:HFCNFDSX5:4:1570:26368:5603	60	-
chr12	122572214	122572215	A01177:95:HFCNFDSX5:4:1245:15103:5572	60	+
chr12	122591147	122591148	A01177:95:HFCNFDSX5:4:1150:13386:24643	60	+
chr12	123180482	123180483	A01177:95:HFCNFDSX5:4:2565:29957:29011	60	-
chr12	123381723	123381724	A01177:95:HFCNFDSX5:4:2629:24361:32628	60	+
chr12	123990857	123990858	A01177:95:HFCNFDSX5:4:1124:14488:13902	60	+
chr12	124861161	124861162	A01177:95:HFCNFDSX5:4:1237:6216:26788	60	-
chr12	129030558	129030559	A01177:95:HFCNFDSX5:4:1150:10502:5087	60	-
chr12	132011538	132011539	A01177:95:HFCNFDSX5:4:1136:20112:24893	60	+
chr12	132024450	132024451	A01177:95:HFCNFDSX5:4:1101:7699:21214	60	+
chr12	132024452	132024453	A01177:95:HFCNFDSX5:4:1118:29017:19366	60	+
chr12	132096280	132096281	A01177:95:HFCNFDSX5:4:2552:31051:1877	60	-
chr12	132657724	132657725	A01177:95:HFCNFDSX5:4:1132:32145:31015	60	+
chr12	132660803	132660804	A01177:95:HFCNFDSX5:4:1448:10267:16391	60	+
chr12	132753455	132753456	A01177:95:HFCNFDSX5:4:1227:23665:29951	60	-
chr13	20016616	20016617	A01177:95:HFCNFDSX5:4:1116:30978:17409	60	+
chr13	20590113	20590114	A01177:95:HFCNFDSX5:4:2654:28203:12352	60	-
chr13	21395724	21395725	A01177:95:HFCNFDSX5:4:2675:17400:30248	60	+
chr13	21909893	21909894	A01177:95:HFCNFDSX5:4:2536:30355:32550	60	-
chr13	22733699	22733700	A01177:95:HFCNFDSX5:4:1266:11180:15687	60	+
chr13	23907431	23907432	A01177:95:HFCNFDSX5:4:1101:7148:31845	60	-
chr13	24378747	24378748	A01177:95:HFCNFDSX5:4:1552:11803:10254	60	+
chr13	25144362	25144363	A01177:95:HFCNFDSX5:4:1118:10031:2018	60	+
chr13	25269914	25269915	A01177:95:HFCNFDSX5:4:1439:3016:28291	60	-
chr13	25329523	25329524	A01177:95:HFCNFDSX5:4:1223:30617:26177	60	+
chr13	27654146	27654147	A01177:95:HFCNFDSX5:4:1158:19108:31234	60	-
chr13	28177360	28177361	A01177:95:HFCNFDSX5:4:1141:17689:26365	60	-
chr13	28254926	28254927	A01177:95:HFCNFDSX5:4:1244:6931:26960	60	-
chr13	28274570	28274571	A01177:95:HFCNFDSX5:4:1536:1181:11303	60	+
chr13	28393741	28393742	A01177:95:HFCNFDSX5:4:1631:5674:35055	60	+
chr13	28449488	28449489	A01177:95:HFCNFDSX5:4:1426:14678:5337	60	+
chr13	29407080	29407081	A01177:95:HFCNFDSX5:4:2528:28863:2503	60	-
chr13	29774580	29774581	A01177:95:HFCNFDSX5:4:1124:6741:5431	60	-
chr13	30299168	30299169	A01177:95:HFCNFDSX5:4:1122:23891:31939	60	-
chr13	33832481	33832482	A01177:95:HFCNFDSX5:4:1315:5891:27759	60	-
chr13	39802436	39802437	A01177:95:HFCNFDSX5:4:2168:22779:25911	60	-
chr13	40661549	40661550	A01177:95:HFCNFDSX5:4:2450:6677:13432	60	+
chr13	40994564	40994565	A01177:95:HFCNFDSX5:4:1333:32687:17863	60	+
chr13	41029026	41029027	A01177:95:HFCNFDSX5:4:1365:11686:14278	60	-
chr13	41367710	41367711	A01177:95:HFCNFDSX5:4:1152:27109:32409	60	-
chr13	41849867	41849868	A01177:95:HFCNFDSX5:4:1625:3242:12837	60	-
chr13	41940698	41940699	A01177:95:HFCNFDSX5:4:1101:25780:33896	60	+
chr13	42217439	42217440	A01177:95:HFCNFDSX5:4:1473:12075:16141	60	+
chr13	44561707	44561708	A01177:95:HFCNFDSX5:4:2656:32940:19523	60	-
chr13	45356331	45356332	A01177:95:HFCNFDSX5:4:1236:26820:9330	60	+
chr13	45505639	45505640	A01177:95:HFCNFDSX5:4:1211:13096:4131	60	+
chr13	47643503	47643504	A01177:95:HFCNFDSX5:4:1104:22544:26819	60	+
chr13	48378919	48378920	A01177:95:HFCNFDSX5:4:1232:30608:22153	60	+
chr13	48525656	48525657	A01177:95:HFCNFDSX5:4:1221:13160:29011	60	+
chr13	48959863	48959864	A01177:95:HFCNFDSX5:4:1302:4444:36464	60	-
chr13	48992608	48992609	A01177:95:HFCNFDSX5:4:1119:3920:35117	60	+
chr13	49078369	49078370	A01177:95:HFCNFDSX5:4:1105:3097:26929	60	+
chr13	49699572	49699573	A01177:95:HFCNFDSX5:4:1108:19958:5462	60	+
chr13	50191771	50191772	A01177:95:HFCNFDSX5:4:1107:10131:20165	60	+
chr13	50202033	50202034	A01177:95:HFCNFDSX5:4:1205:26576:36808	60	-
chr13	51478141	51478142	A01177:95:HFCNFDSX5:4:1135:13476:1689	60	+
chr13	51673676	51673677	A01177:95:HFCNFDSX5:4:1161:19569:34695	60	-
chr13	52115167	52115168	A01177:95:HFCNFDSX5:4:1535:17653:7952	60	+
chr13	52141009	52141010	A01177:95:HFCNFDSX5:4:1142:22092:17801	60	-
chr13	53002742	53002743	A01177:95:HFCNFDSX5:4:2541:25400:5212	60	+
chr13	53482294	53482295	A01177:95:HFCNFDSX5:4:1421:24487:12618	60	-
chr13	62878149	62878150	A01177:95:HFCNFDSX5:4:1408:6316:27398	60	-
chr13	63358245	63358246	A01177:95:HFCNFDSX5:4:1326:10728:29434	60	-
chr13	66333483	66333484	A01177:95:HFCNFDSX5:4:1151:5963:17237	60	+
chr13	67078939	67078940	A01177:95:HFCNFDSX5:4:1107:28899:6793	60	+
chr13	67961370	67961371	A01177:95:HFCNFDSX5:4:1265:23194:2425	60	-
chr13	69379069	69379070	A01177:95:HFCNFDSX5:4:1132:32678:20290	60	+
chr13	72487209	72487210	A01177:95:HFCNFDSX5:4:1112:19533:17253	60	+
chr13	72904689	72904690	A01177:95:HFCNFDSX5:4:2245:6759:1047	60	+
chr13	72921472	72921473	A01177:95:HFCNFDSX5:4:2567:4264:33771	60	+
chr13	73500956	73500957	A01177:95:HFCNFDSX5:4:1247:29984:26929	60	+
chr13	77267359	77267360	A01177:95:HFCNFDSX5:4:1476:29197:23281	60	-
chr13	80634657	80634658	A01177:95:HFCNFDSX5:4:1238:19976:4773	60	+
chr13	82555409	82555410	A01177:95:HFCNFDSX5:4:1104:24514:17487	60	-
chr13	85383950	85383951	A01177:95:HFCNFDSX5:4:1175:8070:11992	60	-
chr13	85558867	85558868	A01177:95:HFCNFDSX5:4:1148:19642:32002	60	+
chr13	86777458	86777459	A01177:95:HFCNFDSX5:4:1657:24740:11052	60	-
chr13	88693916	88693917	A01177:95:HFCNFDSX5:4:2624:1723:27492	60	-
chr13	99057903	99057904	A01177:95:HFCNFDSX5:4:1111:12310:2206	60	+
chr13	102625971	102625972	A01177:95:HFCNFDSX5:4:1107:6686:1548	60	+
chr13	104888986	104888987	A01177:95:HFCNFDSX5:4:1121:26458:26021	60	+
chr13	105261910	105261911	A01177:95:HFCNFDSX5:4:2159:27371:4930	60	-
chr13	107329765	107329766	A01177:95:HFCNFDSX5:4:2503:32732:31407	60	+
chr13	108949381	108949382	A01177:95:HFCNFDSX5:4:1617:21829:12336	60	-
chr13	110737051	110737052	A01177:95:HFCNFDSX5:4:1354:30942:10488	60	-
chr13	113242031	113242032	A01177:95:HFCNFDSX5:4:2578:32081:26334	60	+
chr13	114149385	114149386	A01177:95:HFCNFDSX5:4:2353:21115:31673	60	-
chr14	20377150	20377151	A01177:95:HFCNFDSX5:4:2273:23656:34820	60	+
chr14	21237194	21237195	A01177:95:HFCNFDSX5:4:1101:2365:11851	60	+
chr14	21249437	21249438	A01177:95:HFCNFDSX5:4:1112:9173:4601	60	+
chr14	21378763	21378764	A01177:95:HFCNFDSX5:4:1101:21486:30029	60	+
chr14	21414286	21414287	A01177:95:HFCNFDSX5:4:1131:3947:24925	60	+
chr14	21416489	21416490	A01177:95:HFCNFDSX5:4:1316:30246:19179	60	+
chr14	22729918	22729919	A01177:95:HFCNFDSX5:4:2214:15347:30984	60	+
chr14	24167268	24167269	A01177:95:HFCNFDSX5:4:1346:15510:6057	60	+
chr14	24219916	24219917	A01177:95:HFCNFDSX5:4:1108:27299:24909	60	+
chr14	24226511	24226512	A01177:95:HFCNFDSX5:4:2601:5873:27727	60	+
chr14	24560076	24560077	A01177:95:HFCNFDSX5:4:2321:7446:6026	60	+
chr14	26474244	26474245	A01177:95:HFCNFDSX5:4:1415:17544:10927	60	+
chr14	26606397	26606398	A01177:95:HFCNFDSX5:4:1222:19551:30561	60	-
chr14	29095261	29095262	A01177:95:HFCNFDSX5:4:2114:27887:34475	60	+
chr14	29744664	29744665	A01177:95:HFCNFDSX5:4:2672:13874:33411	60	-
chr14	30660912	30660913	A01177:95:HFCNFDSX5:4:1229:8250:16157	60	+
chr14	30661022	30661023	A01177:95:HFCNFDSX5:4:2140:13024:36354	60	-
chr14	31416317	31416318	A01177:95:HFCNFDSX5:4:1247:13964:5635	60	-
chr14	31823393	31823394	A01177:95:HFCNFDSX5:4:1102:10402:29089	60	+
chr14	34818096	34818097	A01177:95:HFCNFDSX5:4:1213:30264:21402	60	-
chr14	35609626	35609627	A01177:95:HFCNFDSX5:4:1109:17400:8390	60	+
chr14	36432109	36432110	A01177:95:HFCNFDSX5:4:1436:31159:10989	60	-
chr14	39926901	39926902	A01177:95:HFCNFDSX5:4:1220:7916:29450	60	-
chr14	46819990	46819991	A01177:95:HFCNFDSX5:4:2405:30147:5321	60	+
chr14	47226106	47226107	A01177:95:HFCNFDSX5:4:1407:8178:9580	60	-
chr14	47259790	47259791	A01177:95:HFCNFDSX5:4:1233:8043:36057	60	+
chr14	49586876	49586877	A01177:95:HFCNFDSX5:4:2218:3143:26631	60	-
chr14	49676955	49676956	A01177:95:HFCNFDSX5:4:1560:30843:22122	60	+
chr14	50212069	50212070	A01177:95:HFCNFDSX5:4:1214:11876:32111	60	-
chr14	50331058	50331059	A01177:95:HFCNFDSX5:4:2211:10330:3443	60	-
chr14	50436048	50436049	A01177:95:HFCNFDSX5:4:1123:5575:8829	60	+
chr14	50721053	50721054	A01177:95:HFCNFDSX5:4:1119:10393:11036	60	+
chr14	52468932	52468933	A01177:95:HFCNFDSX5:4:1434:11261:36839	60	-
chr14	52468933	52468934	A01177:95:HFCNFDSX5:4:2554:19533:4570	60	-
chr14	52690298	52690299	A01177:95:HFCNFDSX5:4:1211:18087:31062	60	+
chr14	53181833	53181834	A01177:95:HFCNFDSX5:4:1332:24650:4852	60	+
chr14	54269262	54269263	A01177:95:HFCNFDSX5:4:2532:10954:3521	60	+
chr14	54774448	54774449	A01177:95:HFCNFDSX5:4:1541:25825:29966	60	+
chr14	54869078	54869079	A01177:95:HFCNFDSX5:4:2359:3486:34929	60	+
chr14	55638574	55638575	A01177:95:HFCNFDSX5:4:1105:26078:7858	60	+
chr14	56155669	56155670	A01177:95:HFCNFDSX5:4:1438:22860:22827	60	-
chr14	56204864	56204865	A01177:95:HFCNFDSX5:4:2563:2745:22780	60	-
chr14	56278170	56278171	A01177:95:HFCNFDSX5:4:1125:15845:6355	60	-
chr14	57288235	57288236	A01177:95:HFCNFDSX5:4:2212:31439:13197	60	+
chr14	57552981	57552982	A01177:95:HFCNFDSX5:4:1264:10294:26804	60	-
chr14	58205299	58205300	A01177:95:HFCNFDSX5:4:1623:14091:28244	60	-
chr14	58219216	58219217	A01177:95:HFCNFDSX5:4:2531:5032:8516	60	-
chr14	58219217	58219218	A01177:95:HFCNFDSX5:4:1503:25816:28980	60	-
chr14	58781234	58781235	A01177:95:HFCNFDSX5:4:1140:9778:18396	60	-
chr14	60517609	60517610	A01177:95:HFCNFDSX5:4:2321:21649:7451	60	+
chr14	60851194	60851195	A01177:95:HFCNFDSX5:4:2524:8956:10269/1	60	+
chr14	60928976	60928977	A01177:95:HFCNFDSX5:4:1577:17110:19664	60	-
chr14	61436784	61436785	A01177:95:HFCNFDSX5:4:2561:13593:10598	60	+
chr14	66516266	66516267	A01177:95:HFCNFDSX5:4:2157:22318:3474	60	-
chr14	67681554	67681555	A01177:95:HFCNFDSX5:4:2224:18267:13463	60	-
chr14	67803527	67803528	A01177:95:HFCNFDSX5:4:2475:21956:17409	60	+
chr14	68812050	68812051	A01177:95:HFCNFDSX5:4:2618:5150:30295	60	+
chr14	69887912	69887913	A01177:95:HFCNFDSX5:4:2320:29713:9612	60	+
chr14	69887914	69887915	A01177:95:HFCNFDSX5:4:1135:29559:36933	60	+
chr14	70998248	70998249	A01177:95:HFCNFDSX5:4:1113:11098:16986	60	+
chr14	71045507	71045508	A01177:95:HFCNFDSX5:4:1132:5285:32941	60	+
chr14	71045508	71045509	A01177:95:HFCNFDSX5:4:1304:7247:31923	60	+
chr14	71045509	71045510	A01177:95:HFCNFDSX5:4:1424:8250:3411	60	+
chr14	72390227	72390228	A01177:95:HFCNFDSX5:4:2255:24117:36652	60	-
chr14	73076846	73076847	A01177:95:HFCNFDSX5:4:1648:5918:15875	60	+
chr14	73364454	73364455	A01177:95:HFCNFDSX5:4:1102:13756:33176	60	+
chr14	73427295	73427296	A01177:95:HFCNFDSX5:4:1616:26332:36135	60	-
chr14	73782592	73782593	A01177:95:HFCNFDSX5:4:1571:10077:34507	60	+
chr14	74098804	74098805	A01177:95:HFCNFDSX5:4:2423:3712:18161	60	-
chr14	74495083	74495084	A01177:95:HFCNFDSX5:4:1316:19271:16830	60	+
chr14	74829691	74829692	A01177:95:HFCNFDSX5:4:2551:24587:25316	60	-
chr14	74892722	74892723	A01177:95:HFCNFDSX5:4:1469:14534:7592	60	-
chr14	75049105	75049106	A01177:95:HFCNFDSX5:4:2201:1759:25363	60	+
chr14	75286266	75286267	A01177:95:HFCNFDSX5:4:1110:4065:26882	60	+
chr14	78077339	78077340	A01177:95:HFCNFDSX5:4:1642:10194:8187	60	-
chr14	80860469	80860470	A01177:95:HFCNFDSX5:4:1430:26702:22905	60	+
chr14	88738589	88738590	A01177:95:HFCNFDSX5:4:1109:11731:28980	60	-
chr14	90237273	90237274	A01177:95:HFCNFDSX5:4:1306:13621:21104	60	-
chr14	90516501	90516502	A01177:95:HFCNFDSX5:4:1215:28384:30514	60	-
chr14	94804525	94804526	A01177:95:HFCNFDSX5:4:1138:9941:8187	60	+
chr14	96380874	96380875	A01177:95:HFCNFDSX5:4:1407:26160:35869	60	-
chr14	96556582	96556583	A01177:95:HFCNFDSX5:4:2134:6451:31548	60	+
chr14	96875623	96875624	A01177:95:HFCNFDSX5:4:1107:4273:14559	60	+
chr14	97110159	97110160	A01177:95:HFCNFDSX5:4:2272:2311:22999	60	-
chr14	97110194	97110195	A01177:95:HFCNFDSX5:4:2370:17192:28541/1	60	-
chr14	97623576	97623577	A01177:95:HFCNFDSX5:4:1102:7618:11522	60	-
chr14	98106570	98106571	A01177:95:HFCNFDSX5:4:1105:25364:5619	60	+
chr14	98111879	98111880	A01177:95:HFCNFDSX5:4:2523:27073:21198	60	-
chr14	98117212	98117213	A01177:95:HFCNFDSX5:4:1526:14805:2801	60	+
chr14	98333735	98333736	A01177:95:HFCNFDSX5:4:2427:6316:31782	60	-
chr14	98428588	98428589	A01177:95:HFCNFDSX5:4:1167:14579:27430	60	-
chr14	98475396	98475397	A01177:95:HFCNFDSX5:4:2444:7690:5290	60	+
chr14	99591925	99591926	A01177:95:HFCNFDSX5:4:2467:30337:7247	60	+
chr14	99629592	99629593	A01177:95:HFCNFDSX5:4:1162:12707:5525	60	-
chr14	99993068	99993069	A01177:95:HFCNFDSX5:4:2567:10493:6762	60	-
chr14	99993069	99993070	A01177:95:HFCNFDSX5:4:1258:26250:23062	60	-
chr14	99993073	99993074	A01177:95:HFCNFDSX5:4:1205:20464:28541	60	-
chr14	100093908	100093909	A01177:95:HFCNFDSX5:4:1172:29912:3380	60	+
chr14	101946582	101946583	A01177:95:HFCNFDSX5:4:1562:13937:9627	60	+
chr14	102023877	102023878	A01177:95:HFCNFDSX5:4:1113:14317:21872	60	+
chr14	102081400	102081401	A01177:95:HFCNFDSX5:4:1102:21206:7592	60	-
chr14	102081820	102081821	A01177:95:HFCNFDSX5:4:1175:13829:35837	60	-
chr14	102163608	102163609	A01177:95:HFCNFDSX5:4:1341:11659:26506	60	-
chr14	102183079	102183080	A01177:95:HFCNFDSX5:4:1202:21133:10379	60	+
chr14	102660459	102660460	A01177:95:HFCNFDSX5:4:1105:16758:28823	60	+
chr14	103336906	103336907	A01177:95:HFCNFDSX5:4:1102:11822:19492	60	+
chr14	103342444	103342445	A01177:95:HFCNFDSX5:4:1355:24713:33144	60	+
chr14	103371350	103371351	A01177:95:HFCNFDSX5:4:2565:5945:11725	60	-
chr14	103448474	103448475	A01177:95:HFCNFDSX5:4:1119:11605:28510	60	-
chr14	103640007	103640008	A01177:95:HFCNFDSX5:4:1105:9118:33661	60	+
chr14	104765064	104765065	A01177:95:HFCNFDSX5:4:1162:17589:9909	60	+
chr14	104792007	104792008	A01177:95:HFCNFDSX5:4:1263:28537:4507	60	+
chr14	104909566	104909567	A01177:95:HFCNFDSX5:4:2207:4797:4131	60	+
chr14	105016707	105016708	A01177:95:HFCNFDSX5:4:2157:18611:2065	60	+
chr15	27263156	27263157	A01177:95:HFCNFDSX5:4:1104:29514:27179	60	+
chr15	27263157	27263158	A01177:95:HFCNFDSX5:4:2544:31855:31078	60	+
chr15	33323143	33323144	A01177:95:HFCNFDSX5:4:2104:21649:27085	60	+
chr15	34355871	34355872	A01177:95:HFCNFDSX5:4:2109:29939:5087	60	-
chr15	34361900	34361901	A01177:95:HFCNFDSX5:4:2309:2121:20729	60	+
chr15	35371706	35371707	A01177:95:HFCNFDSX5:4:1470:6379:12258	60	+
chr15	38288774	38288775	A01177:95:HFCNFDSX5:4:1435:1371:22153	60	+
chr15	38291508	38291509	A01177:95:HFCNFDSX5:4:1104:1976:15530	60	+
chr15	41036045	41036046	A01177:95:HFCNFDSX5:4:1163:26702:17863	60	-
chr15	41131196	41131197	A01177:95:HFCNFDSX5:4:1614:4842:14043	60	-
chr15	41743937	41743938	A01177:95:HFCNFDSX5:4:1514:24885:16344	60	-
chr15	43466995	43466996	A01177:95:HFCNFDSX5:4:2506:14253:20635	60	+
chr15	44476148	44476149	A01177:95:HFCNFDSX5:4:1103:24478:29418	60	+
chr15	44650552	44650553	A01177:95:HFCNFDSX5:4:1102:21404:23218	60	+
chr15	45640970	45640971	A01177:95:HFCNFDSX5:4:1112:13160:22310	60	+
chr15	48333591	48333592	A01177:95:HFCNFDSX5:4:1105:29315:36824	60	+
chr15	48754998	48754999	A01177:95:HFCNFDSX5:4:1215:12707:18458	60	+
chr15	50601253	50601254	A01177:95:HFCNFDSX5:4:1103:31882:27743	60	+
chr15	50616360	50616361	A01177:95:HFCNFDSX5:4:2219:21775:36260	60	-
chr15	50762133	50762134	A01177:95:HFCNFDSX5:4:1331:20437:9643	60	-
chr15	51516216	51516217	A01177:95:HFCNFDSX5:4:1514:1660:20525	60	-
chr15	51518605	51518606	A01177:95:HFCNFDSX5:4:1649:16342:21778	60	+
chr15	51933525	51933526	A01177:95:HFCNFDSX5:4:2564:26087:31767	60	-
chr15	51963101	51963102	A01177:95:HFCNFDSX5:4:1612:27914:4116	60	-
chr15	52022926	52022927	A01177:95:HFCNFDSX5:4:1476:14425:32518	60	-
chr15	56352437	56352438	A01177:95:HFCNFDSX5:4:1224:20148:11146	60	+
chr15	56688704	56688705	A01177:95:HFCNFDSX5:4:1163:7862:24627	60	+
chr15	56690406	56690407	A01177:95:HFCNFDSX5:4:1148:5294:24627	60	-
chr15	57404131	57404132	A01177:95:HFCNFDSX5:4:1150:5791:20040	60	-
chr15	58436515	58436516	A01177:95:HFCNFDSX5:4:1118:21206:5118	60	+
chr15	58681263	58681264	A01177:95:HFCNFDSX5:4:1109:18150:26443	60	+
chr15	58930501	58930502	A01177:95:HFCNFDSX5:4:1265:14769:12947	60	+
chr15	59149059	59149060	A01177:95:HFCNFDSX5:4:1131:11966:27414	60	+
chr15	61933889	61933890	A01177:95:HFCNFDSX5:4:1124:22327:23249	60	-
chr15	62041155	62041156	A01177:95:HFCNFDSX5:4:2132:13829:24815	60	-
chr15	62046143	62046144	A01177:95:HFCNFDSX5:4:1308:15438:14325	60	+
chr15	63575101	63575102	A01177:95:HFCNFDSX5:4:1112:12120:19445	60	-
chr15	63717328	63717329	A01177:95:HFCNFDSX5:4:1614:16179:25567	60	-
chr15	63732546	63732547	A01177:95:HFCNFDSX5:4:2268:24930:8469	60	+
chr15	64970489	64970490	A01177:95:HFCNFDSX5:4:1118:4815:7607	60	-
chr15	69119693	69119694	A01177:95:HFCNFDSX5:4:1105:9579:25441	60	+
chr15	72862324	72862325	A01177:95:HFCNFDSX5:4:1424:9787:22106	60	-
chr15	73096082	73096083	A01177:95:HFCNFDSX5:4:1326:14344:20791	60	-
chr15	74462868	74462869	A01177:95:HFCNFDSX5:4:1103:22553:32690	60	+
chr15	74663938	74663939	A01177:95:HFCNFDSX5:4:2132:25057:9314	60	+
chr15	74923969	74923970	A01177:95:HFCNFDSX5:4:1106:28926:5462	60	-
chr15	75379710	75379711	A01177:95:HFCNFDSX5:4:2430:9769:3223	60	-
chr15	75573237	75573238	A01177:95:HFCNFDSX5:4:1341:32515:21261	60	+
chr15	75865655	75865656	A01177:95:HFCNFDSX5:4:1119:31259:8249	60	+
chr15	76434856	76434857	A01177:95:HFCNFDSX5:4:1456:11487:20791	60	+
chr15	76767856	76767857	A01177:95:HFCNFDSX5:4:1132:9480:17660	60	-
chr15	76772620	76772621	A01177:95:HFCNFDSX5:4:2464:30978:14058	60	-
chr15	76938654	76938655	A01177:95:HFCNFDSX5:4:1110:19443:8954	60	-
chr15	78032150	78032151	A01177:95:HFCNFDSX5:4:1625:5394:19914	60	-
chr15	78465488	78465489	A01177:95:HFCNFDSX5:4:1308:17698:2206	60	-
chr15	78569563	78569564	A01177:95:HFCNFDSX5:4:2344:31738:13996	60	+
chr15	82087954	82087955	A01177:95:HFCNFDSX5:4:1271:29848:22185	60	+
chr15	84531919	84531920	A01177:95:HFCNFDSX5:4:1120:2383:22874	60	-
chr15	85521350	85521351	A01177:95:HFCNFDSX5:4:1366:17616:14935	60	+
chr15	85682691	85682692	A01177:95:HFCNFDSX5:4:1154:18150:20024	60	+
chr15	88514715	88514716	A01177:95:HFCNFDSX5:4:1307:12707:1391	60	-
chr15	89007712	89007713	A01177:95:HFCNFDSX5:4:2366:23538:33520	60	-
chr15	89151134	89151135	A01177:95:HFCNFDSX5:4:2529:26006:13808	60	-
chr15	89151136	89151137	A01177:95:HFCNFDSX5:4:1131:12310:24784	60	-
chr15	89595645	89595646	A01177:95:HFCNFDSX5:4:1112:26919:14857	60	-
chr15	89950959	89950960	A01177:95:HFCNFDSX5:4:2573:7717:16705	60	+
chr15	90285908	90285909	A01177:95:HFCNFDSX5:4:2259:6361:21151	60	+
chr15	90426826	90426827	A01177:95:HFCNFDSX5:4:1473:5891:28698	60	+
chr15	90740592	90740593	A01177:95:HFCNFDSX5:4:1114:30653:28181	60	+
chr15	91216759	91216760	A01177:95:HFCNFDSX5:4:1174:22905:14387	60	+
chr15	91605313	91605314	A01177:95:HFCNFDSX5:4:2621:30237:12837	60	-
chr15	92898447	92898448	A01177:95:HFCNFDSX5:4:2340:10691:7670	60	-
chr15	94337582	94337583	A01177:95:HFCNFDSX5:4:2333:21215:31438	60	-
chr15	94800300	94800301	A01177:95:HFCNFDSX5:4:2672:14904:35227	60	-
chr15	95080762	95080763	A01177:95:HFCNFDSX5:4:2661:4978:15906	60	+
chr15	96476355	96476356	A01177:95:HFCNFDSX5:4:1605:29740:10316	60	+
chr15	100154106	100154107	A01177:95:HFCNFDSX5:4:1548:1289:19382	60	+
chr15	100319802	100319803	A01177:95:HFCNFDSX5:4:2662:25039:22247	60	+
chr15	100758681	100758682	A01177:95:HFCNFDSX5:4:2530:17309:28025	60	+
chr16	211435	211436	A01177:95:HFCNFDSX5:4:2442:30382:14403	60	+
chr16	218591	218592	A01177:95:HFCNFDSX5:4:1223:7934:30452	60	-
chr16	220155	220156	A01177:95:HFCNFDSX5:4:2176:1533:25191	60	+
chr16	224262	224263	A01177:95:HFCNFDSX5:4:1419:19795:30295	60	+
chr16	226805	226806	A01177:95:HFCNFDSX5:4:1155:8034:21292	60	+
chr16	228181	228182	A01177:95:HFCNFDSX5:4:1101:9362:32643	60	-
chr16	252995	252996	A01177:95:HFCNFDSX5:4:1129:8486:21699	60	-
chr16	336137	336138	A01177:95:HFCNFDSX5:4:1105:13503:36151	60	-
chr16	593419	593420	A01177:95:HFCNFDSX5:4:1619:32570:19695	60	-
chr16	623831	623832	A01177:95:HFCNFDSX5:4:1108:24433:35196	60	-
chr16	623996	623997	A01177:95:HFCNFDSX5:4:1348:29423:21167	60	+
chr16	686654	686655	A01177:95:HFCNFDSX5:4:1443:32859:16814	60	-
chr16	735540	735541	A01177:95:HFCNFDSX5:4:1123:2537:14152	60	+
chr16	735677	735678	A01177:95:HFCNFDSX5:4:2178:26675:27117	60	+
chr16	934230	934231	A01177:95:HFCNFDSX5:4:1120:12536:11428	60	+
chr16	1315953	1315954	A01177:95:HFCNFDSX5:4:1106:5629:19132	60	-
chr16	1390419	1390420	A01177:95:HFCNFDSX5:4:1215:29930:36730	60	+
chr16	1416173	1416174	A01177:95:HFCNFDSX5:4:1132:14281:17331	60	+
chr16	1509741	1509742	A01177:95:HFCNFDSX5:4:1112:11776:33442	60	+
chr16	1578764	1578765	A01177:95:HFCNFDSX5:4:1119:16595:21151	60	-
chr16	1650581	1650582	A01177:95:HFCNFDSX5:4:1110:15456:18333	60	-
chr16	1652535	1652536	A01177:95:HFCNFDSX5:4:1345:11785:21809	60	+
chr16	1688927	1688928	A01177:95:HFCNFDSX5:4:2118:7672:34225	60	-
chr16	1703006	1703007	A01177:95:HFCNFDSX5:4:1154:4282:35900	60	+
chr16	1718556	1718557	A01177:95:HFCNFDSX5:4:2235:18132:36057	60	-
chr16	1733116	1733117	A01177:95:HFCNFDSX5:4:1145:27434:32753	60	-
chr16	1778189	1778190	A01177:95:HFCNFDSX5:4:2203:18177:23985	60	+
chr16	1778874	1778875	A01177:95:HFCNFDSX5:4:1313:17833:15781	60	-
chr16	1781327	1781328	A01177:95:HFCNFDSX5:4:2258:30463:14325	60	-
chr16	1804728	1804729	A01177:95:HFCNFDSX5:4:1244:10104:32393	60	+
chr16	1806326	1806327	A01177:95:HFCNFDSX5:4:1236:16884:25692	60	-
chr16	1811867	1811868	A01177:95:HFCNFDSX5:4:1208:20021:19820	60	+
chr16	1963656	1963657	A01177:95:HFCNFDSX5:4:2433:17933:21778	60	+
chr16	1997301	1997302	A01177:95:HFCNFDSX5:4:1640:26422:11083	60	+
chr16	2029940	2029941	A01177:95:HFCNFDSX5:4:1124:18611:34507	60	+
chr16	2067037	2067038	A01177:95:HFCNFDSX5:4:1104:23014:18176	60	+
chr16	2069848	2069849	A01177:95:HFCNFDSX5:4:1640:25391:31000	60	+
chr16	2096540	2096541	A01177:95:HFCNFDSX5:4:1243:30978:16564	60	+
chr16	2245970	2245971	A01177:95:HFCNFDSX5:4:1527:7563:23891	60	-
chr16	2257627	2257628	A01177:95:HFCNFDSX5:4:1452:15528:27070	60	-
chr16	2260606	2260607	A01177:95:HFCNFDSX5:4:1324:22173:24893	60	+
chr16	2260687	2260688	A01177:95:HFCNFDSX5:4:1105:11442:30639	60	+
chr16	2436325	2436326	A01177:95:HFCNFDSX5:4:1213:17508:1407	60	+
chr16	2440205	2440206	A01177:95:HFCNFDSX5:4:1278:9082:9956	60	-
chr16	2442194	2442195	A01177:95:HFCNFDSX5:4:1266:26115:29966	60	+
chr16	2443701	2443702	A01177:95:HFCNFDSX5:4:1146:4191:3740	60	+
chr16	2759499	2759500	A01177:95:HFCNFDSX5:4:1319:12075:34898	60	+
chr16	2764434	2764435	A01177:95:HFCNFDSX5:4:1166:12427:24298	60	-
chr16	2764435	2764436	A01177:95:HFCNFDSX5:4:1546:17734:25598	60	-
chr16	2977506	2977507	A01177:95:HFCNFDSX5:4:1116:23936:9565	60	-
chr16	3301846	3301847	A01177:95:HFCNFDSX5:4:1108:11451:27054	60	+
chr16	3473492	3473493	A01177:95:HFCNFDSX5:4:2265:11243:13009	60	+
chr16	3568365	3568366	A01177:95:HFCNFDSX5:4:1145:20066:29512	60	+
chr16	3620804	3620805	A01177:95:HFCNFDSX5:4:1271:3595:9752	60	+
chr16	3794727	3794728	A01177:95:HFCNFDSX5:4:1114:13096:3568	60	+
chr16	3804105	3804106	A01177:95:HFCNFDSX5:4:1122:18005:15264	60	-
chr16	3832469	3832470	A01177:95:HFCNFDSX5:4:1270:2275:10254	60	-
chr16	3845989	3845990	A01177:95:HFCNFDSX5:4:2239:24451:28588	60	-
chr16	3853531	3853532	A01177:95:HFCNFDSX5:4:1445:6171:20040	60	+
chr16	4706800	4706801	A01177:95:HFCNFDSX5:4:1116:23050:28917	60	+
chr16	4865694	4865695	A01177:95:HFCNFDSX5:4:1129:28113:10410	60	-
chr16	5225857	5225858	A01177:95:HFCNFDSX5:4:1243:25834:31798	60	+
chr16	5482308	5482309	A01177:95:HFCNFDSX5:4:2178:17201:30279	60	-
chr16	6959763	6959764	A01177:95:HFCNFDSX5:4:2573:15031:22200	60	-
chr16	8875008	8875009	A01177:95:HFCNFDSX5:4:2342:27371:35211	60	+
chr16	8918339	8918340	A01177:95:HFCNFDSX5:4:1564:10203:30592	60	-
chr16	10585800	10585801	A01177:95:HFCNFDSX5:4:1517:28402:4178	60	+
chr16	11266043	11266044	A01177:95:HFCNFDSX5:4:1163:31213:17253	60	-
chr16	11781654	11781655	A01177:95:HFCNFDSX5:4:1126:18728:3145	60	-
chr16	11884414	11884415	A01177:95:HFCNFDSX5:4:2413:8648:32221	60	-
chr16	12443638	12443639	A01177:95:HFCNFDSX5:4:1445:4218:23046	60	+
chr16	12614998	12614999	A01177:95:HFCNFDSX5:4:1449:21106:13683	60	+
chr16	13983368	13983369	A01177:95:HFCNFDSX5:4:2345:16559:8312	60	-
chr16	14094164	14094165	A01177:95:HFCNFDSX5:4:1104:9607:19351	60	+
chr16	17031631	17031632	A01177:95:HFCNFDSX5:4:1406:31665:30968	60	-
chr16	18868209	18868210	A01177:95:HFCNFDSX5:4:2238:26820:26678	60	-
chr16	21318024	21318025	A01177:95:HFCNFDSX5:4:1650:14082:2988	60	+
chr16	21318026	21318027	A01177:95:HFCNFDSX5:4:1123:24433:9455	60	+
chr16	21318028	21318029	A01177:95:HFCNFDSX5:4:1119:21802:13479	60	+
chr16	21318030	21318031	A01177:95:HFCNFDSX5:4:1127:7310:27461	60	+
chr16	21378516	21378517	A01177:95:HFCNFDSX5:4:2444:6623:11052	60	+
chr16	21556460	21556461	A01177:95:HFCNFDSX5:4:1107:10899:8281	60	+
chr16	21616574	21616575	A01177:95:HFCNFDSX5:4:1211:9055:4679	60	+
chr16	22301143	22301144	A01177:95:HFCNFDSX5:4:1205:3251:11663	60	-
chr16	22362290	22362291	A01177:95:HFCNFDSX5:4:2529:11062:8876	60	-
chr16	22473735	22473736	A01177:95:HFCNFDSX5:4:1147:1841:21527	60	-
chr16	22500000	22500001	A01177:95:HFCNFDSX5:4:1526:25247:3443	60	-
chr16	23621072	23621073	A01177:95:HFCNFDSX5:4:1158:4906:33661	60	-
chr16	23840103	23840104	A01177:95:HFCNFDSX5:4:1273:28718:26271	60	+
chr16	23895573	23895574	A01177:95:HFCNFDSX5:4:1147:5547:18270	60	+
chr16	24787045	24787046	A01177:95:HFCNFDSX5:4:2557:2483:29747	60	+
chr16	25113749	25113750	A01177:95:HFCNFDSX5:4:2605:10990:20400	60	-
chr16	25457560	25457561	A01177:95:HFCNFDSX5:4:1231:7654:19695	60	-
chr16	27335137	27335138	A01177:95:HFCNFDSX5:4:1422:30391:27132	60	-
chr16	28184514	28184515	A01177:95:HFCNFDSX5:4:1359:10149:35540	60	+
chr16	28716560	28716561	A01177:95:HFCNFDSX5:4:2269:22236:1955	60	-
chr16	28987771	28987772	A01177:95:HFCNFDSX5:4:2429:6479:1251	60	-
chr16	29104191	29104192	A01177:95:HFCNFDSX5:4:1202:31882:8703	60	-
chr16	29426993	29426994	A01177:95:HFCNFDSX5:4:1607:23005:22138	60	+
chr16	29567252	29567253	A01177:95:HFCNFDSX5:4:1378:22101:10864	60	-
chr16	29581255	29581256	A01177:95:HFCNFDSX5:4:2460:12210:31751	60	-
chr16	29917623	29917624	A01177:95:HFCNFDSX5:4:1143:24053:8672	60	-
chr16	29958765	29958766	A01177:95:HFCNFDSX5:4:1561:16188:15875	60	+
chr16	29965736	29965737	A01177:95:HFCNFDSX5:4:1107:18801:9627	60	-
chr16	30072259	30072260	A01177:95:HFCNFDSX5:4:1106:9254:33990	60	+
chr16	30072260	30072261	A01177:95:HFCNFDSX5:4:2326:5041:15139	60	+
chr16	30293918	30293919	A01177:95:HFCNFDSX5:4:1136:26422:17566	60	+
chr16	30309031	30309032	A01177:95:HFCNFDSX5:4:1115:18783:20024	60	+
chr16	30578017	30578018	A01177:95:HFCNFDSX5:4:1273:19388:4413	60	-
chr16	30731004	30731005	A01177:95:HFCNFDSX5:4:1549:29053:25723	60	+
chr16	30768173	30768174	A01177:95:HFCNFDSX5:4:2664:14597:9361	60	+
chr16	31173869	31173870	A01177:95:HFCNFDSX5:4:2321:17725:19351	60	-
chr16	31271447	31271448	A01177:95:HFCNFDSX5:4:1447:31575:20196	60	-
chr16	46704329	46704330	A01177:95:HFCNFDSX5:4:1269:20356:6402	60	+
chr16	46814972	46814973	A01177:95:HFCNFDSX5:4:1137:17969:10034	60	-
chr16	47484734	47484735	A01177:95:HFCNFDSX5:4:1127:17499:24784	60	-
chr16	48199698	48199699	A01177:95:HFCNFDSX5:4:2554:24207:34554	60	+
chr16	50357907	50357908	A01177:95:HFCNFDSX5:4:1175:30346:7764	60	+
chr16	50659085	50659086	A01177:95:HFCNFDSX5:4:2631:10393:4993	60	-
chr16	53669764	53669765	A01177:95:HFCNFDSX5:4:1106:2193:35415	60	+
chr16	53670659	53670660	A01177:95:HFCNFDSX5:4:1108:4300:9126	60	+
chr16	53739462	53739463	A01177:95:HFCNFDSX5:4:2336:5068:30937	60	-
chr16	54925609	54925610	A01177:95:HFCNFDSX5:4:1118:32081:31501	60	+
chr16	54925857	54925858	A01177:95:HFCNFDSX5:4:1328:26982:30655	60	-
chr16	56170404	56170405	A01177:95:HFCNFDSX5:4:2551:20048:5087	60	+
chr16	58612685	58612686	A01177:95:HFCNFDSX5:4:1443:31946:16861	60	-
chr16	66683386	66683387	A01177:95:HFCNFDSX5:4:2625:19072:13416	60	-
chr16	67329747	67329748	A01177:95:HFCNFDSX5:4:1454:32805:16971	60	-
chr16	67389282	67389283	A01177:95:HFCNFDSX5:4:1455:15040:3114	60	+
chr16	67937934	67937935	A01177:95:HFCNFDSX5:4:2420:15402:24408	60	-
chr16	68129918	68129919	A01177:95:HFCNFDSX5:4:1248:26567:10739	60	+
chr16	68131374	68131375	A01177:95:HFCNFDSX5:4:1348:5755:34444	60	-
chr16	68341665	68341666	A01177:95:HFCNFDSX5:4:2454:12481:3004	60	-
chr16	68616253	68616254	A01177:95:HFCNFDSX5:4:1614:3115:17722	60	+
chr16	69270850	69270851	A01177:95:HFCNFDSX5:4:1531:22037:30389	60	-
chr16	69344444	69344445	A01177:95:HFCNFDSX5:4:2116:11388:13917	60	-
chr16	69642387	69642388	A01177:95:HFCNFDSX5:4:2423:17002:33724	60	-
chr16	69649362	69649363	A01177:95:HFCNFDSX5:4:1101:25997:14920	60	+
chr16	69912115	69912116	A01177:95:HFCNFDSX5:4:2137:30382:21480	60	-
chr16	70034038	70034039	A01177:95:HFCNFDSX5:4:1208:24731:22279	60	-
chr16	70123507	70123508	A01177:95:HFCNFDSX5:4:1250:14968:22529	60	-
chr16	70268474	70268475	A01177:95:HFCNFDSX5:4:1675:2446:20447	60	-
chr16	70515513	70515514	A01177:95:HFCNFDSX5:4:2341:7826:32268	60	+
chr16	71219736	71219737	A01177:95:HFCNFDSX5:4:1307:1488:27336	60	+
chr16	71219740	71219741	A01177:95:HFCNFDSX5:4:2348:16152:11929	60	+
chr16	71285455	71285456	A01177:95:HFCNFDSX5:4:1223:16016:1955	60	+
chr16	71693263	71693264	A01177:95:HFCNFDSX5:4:1153:30174:1297	60	+
chr16	72347124	72347125	A01177:95:HFCNFDSX5:4:1355:12762:32487	60	+
chr16	72347126	72347127	A01177:95:HFCNFDSX5:4:2175:4227:36589	60	+
chr16	72714183	72714184	A01177:95:HFCNFDSX5:4:1314:22887:6778	60	-
chr16	74644977	74644978	A01177:95:HFCNFDSX5:4:1121:14488:34413	60	-
chr16	74894723	74894724	A01177:95:HFCNFDSX5:4:1155:30373:27946	60	+
chr16	74967114	74967115	A01177:95:HFCNFDSX5:4:2248:19868:5932	60	-
chr16	75017134	75017135	A01177:95:HFCNFDSX5:4:1102:26467:15640	60	+
chr16	75730041	75730042	A01177:95:HFCNFDSX5:4:1529:25816:5274	60	+
chr16	78012419	78012420	A01177:95:HFCNFDSX5:4:1376:20609:23970	60	+
chr16	78710879	78710880	A01177:95:HFCNFDSX5:4:2118:15239:1266	60	+
chr16	79049602	79049603	A01177:95:HFCNFDSX5:4:1148:1542:26459	60	-
chr16	79389446	79389447	A01177:95:HFCNFDSX5:4:2660:9136:11898	60	+
chr16	81027799	81027800	A01177:95:HFCNFDSX5:4:1135:21811:17284	60	-
chr16	81095630	81095631	A01177:95:HFCNFDSX5:4:2358:22770:1157	60	-
chr16	84621024	84621025	A01177:95:HFCNFDSX5:4:1145:23131:22514	60	+
chr16	84979293	84979294	A01177:95:HFCNFDSX5:4:1334:29713:10582	60	-
chr16	85343741	85343742	A01177:95:HFCNFDSX5:4:1505:14091:17033	60	-
chr16	87145608	87145609	A01177:95:HFCNFDSX5:4:2345:29487:21089	60	-
chr16	88039802	88039803	A01177:95:HFCNFDSX5:4:2122:4327:20134	60	-
chr16	88624810	88624811	A01177:95:HFCNFDSX5:4:1204:23936:15389	60	-
chr16	88667048	88667049	A01177:95:HFCNFDSX5:4:1178:23999:8108	60	+
chr16	88707828	88707829	A01177:95:HFCNFDSX5:4:1355:15700:14622	60	+
chr16	89382710	89382711	A01177:95:HFCNFDSX5:4:2178:26223:29778	60	-
chr16	89427462	89427463	A01177:95:HFCNFDSX5:4:1473:32054:8500	60	-
chr16	89458920	89458921	A01177:95:HFCNFDSX5:4:2645:13431:2613	60	+
chr16	89727789	89727790	A01177:95:HFCNFDSX5:4:1110:19488:27320	60	-
chr16	89746709	89746710	A01177:95:HFCNFDSX5:4:1105:2040:18396	60	+
chr16	89750259	89750260	A01177:95:HFCNFDSX5:4:2107:13919:1799	60	-
chr16	89763895	89763896	A01177:95:HFCNFDSX5:4:1131:19705:36902	60	+
chr16	89773853	89773854	A01177:95:HFCNFDSX5:4:1126:17544:36166	60	+
chr16	89776591	89776592	A01177:95:HFCNFDSX5:4:1653:28113:15608	60	-
chr16	89781664	89781665	A01177:95:HFCNFDSX5:4:2206:9118:13432	60	+
chr16	89786923	89786924	A01177:95:HFCNFDSX5:4:1137:12382:22435	60	-
chr16	89794180	89794181	A01177:95:HFCNFDSX5:4:1123:13241:9392	60	+
chr16	89794946	89794947	A01177:95:HFCNFDSX5:4:2405:25048:27148	60	+
chr16	89801371	89801372	A01177:95:HFCNFDSX5:4:1221:9796:29074	60	+
chr16	89875664	89875665	A01177:95:HFCNFDSX5:4:1226:26006:12868	60	+
chr16	89888023	89888024	A01177:95:HFCNFDSX5:4:1233:7057:26584	60	+
chr16	89989313	89989314	A01177:95:HFCNFDSX5:4:1232:10719:5368	60	-
chr17	528439	528440	A01177:95:HFCNFDSX5:4:1201:19099:6449	60	+
chr17	666905	666906	A01177:95:HFCNFDSX5:4:1110:27055:11553	60	+
chr17	681433	681434	A01177:95:HFCNFDSX5:4:2111:8829:7889	60	+
chr17	780861	780862	A01177:95:HFCNFDSX5:4:1345:6876:14904	60	-
chr17	1452551	1452552	A01177:95:HFCNFDSX5:4:1223:11153:32362	60	-
chr17	1810898	1810899	A01177:95:HFCNFDSX5:4:1140:5972:1783	60	+
chr17	1838960	1838961	A01177:95:HFCNFDSX5:4:1146:10077:8891	60	-
chr17	1841285	1841286	A01177:95:HFCNFDSX5:4:2465:27552:17863	60	-
chr17	1843863	1843864	A01177:95:HFCNFDSX5:4:2270:17020:27524	60	+
chr17	1844808	1844809	A01177:95:HFCNFDSX5:4:1104:26720:15890	60	+
chr17	1851560	1851561	A01177:95:HFCNFDSX5:4:1106:2275:21214	60	+
chr17	2110666	2110667	A01177:95:HFCNFDSX5:4:2163:1217:5948	60	-
chr17	2120014	2120015	A01177:95:HFCNFDSX5:4:1244:19497:33066	60	-
chr17	2120018	2120019	A01177:95:HFCNFDSX5:4:2660:32353:4758	60	-
chr17	2161677	2161678	A01177:95:HFCNFDSX5:4:1262:11279:29731	60	+
chr17	2163943	2163944	A01177:95:HFCNFDSX5:4:1606:5448:6637	60	-
chr17	2194378	2194379	A01177:95:HFCNFDSX5:4:2462:22715:13526	60	-
chr17	2210496	2210497	A01177:95:HFCNFDSX5:4:1154:10230:18427	60	+
chr17	2262632	2262633	A01177:95:HFCNFDSX5:4:1101:1353:3020	60	+
chr17	2472962	2472963	A01177:95:HFCNFDSX5:4:1130:23041:12117	60	+
chr17	2473917	2473918	A01177:95:HFCNFDSX5:4:2243:17237:19319	60	+
chr17	2477898	2477899	A01177:95:HFCNFDSX5:4:1148:17978:2472	60	+
chr17	2611130	2611131	A01177:95:HFCNFDSX5:4:1150:21757:9956	60	-
chr17	2618771	2618772	A01177:95:HFCNFDSX5:4:1203:19081:16877	60	-
chr17	2683337	2683338	A01177:95:HFCNFDSX5:4:1555:5647:18599	60	-
chr17	3710253	3710254	A01177:95:HFCNFDSX5:4:1604:13440:20478	60	-
chr17	3717576	3717577	A01177:95:HFCNFDSX5:4:2116:15103:16877	60	+
chr17	3743894	3743895	A01177:95:HFCNFDSX5:4:2128:25635:25942	60	+
chr17	4031703	4031704	A01177:95:HFCNFDSX5:4:1146:30138:34741	60	+
chr17	4039595	4039596	A01177:95:HFCNFDSX5:4:1127:4643:16579	60	+
chr17	4069497	4069498	A01177:95:HFCNFDSX5:4:2140:29866:36526	60	-
chr17	4106339	4106340	A01177:95:HFCNFDSX5:4:2577:15727:11068	60	-
chr17	4106340	4106341	A01177:95:HFCNFDSX5:4:2218:21287:3474	60	-
chr17	4106649	4106650	A01177:95:HFCNFDSX5:4:1114:17128:11678	60	-
chr17	4109085	4109086	A01177:95:HFCNFDSX5:4:2418:8603:35712	60	-
chr17	4147683	4147684	A01177:95:HFCNFDSX5:4:1174:31385:19899	60	+
chr17	4219391	4219392	A01177:95:HFCNFDSX5:4:1547:29487:5494	60	-
chr17	4233342	4233343	A01177:95:HFCNFDSX5:4:1176:28492:9189	60	+
chr17	4282971	4282972	A01177:95:HFCNFDSX5:4:1114:6451:8782	60	+
chr17	4315008	4315009	A01177:95:HFCNFDSX5:4:1328:32334:26522	60	+
chr17	4321933	4321934	A01177:95:HFCNFDSX5:4:1176:13178:8750	60	+
chr17	4331172	4331173	A01177:95:HFCNFDSX5:4:2238:31204:32330	60	-
chr17	4332195	4332196	A01177:95:HFCNFDSX5:4:1539:18069:27054	60	-
chr17	4699792	4699793	A01177:95:HFCNFDSX5:4:1104:16052:27946	60	-
chr17	5316127	5316128	A01177:95:HFCNFDSX5:4:1127:18222:29042	60	-
chr17	5320008	5320009	A01177:95:HFCNFDSX5:4:1469:10059:36198	60	+
chr17	5333893	5333894	A01177:95:HFCNFDSX5:4:1131:8730:15828	60	+
chr17	5337108	5337109	A01177:95:HFCNFDSX5:4:1203:10655:3537	60	-
chr17	6585786	6585787	A01177:95:HFCNFDSX5:4:1121:19153:25238	60	+
chr17	6595593	6595594	A01177:95:HFCNFDSX5:4:1616:6949:27993	60	+
chr17	6597326	6597327	A01177:95:HFCNFDSX5:4:1136:1542:30217	60	-
chr17	6598980	6598981	A01177:95:HFCNFDSX5:4:1116:16378:23688	60	+
chr17	6601032	6601033	A01177:95:HFCNFDSX5:4:1109:22200:6590	60	+
chr17	6630941	6630942	A01177:95:HFCNFDSX5:4:1665:24080:15796	60	-
chr17	6634294	6634295	A01177:95:HFCNFDSX5:4:2148:10963:9486	60	+
chr17	7340770	7340771	A01177:95:HFCNFDSX5:4:1278:22146:25974	60	-
chr17	7497626	7497627	A01177:95:HFCNFDSX5:4:1132:15953:16188	60	-
chr17	7602654	7602655	A01177:95:HFCNFDSX5:4:2114:12156:35571	60	-
chr17	7682631	7682632	A01177:95:HFCNFDSX5:4:1328:11532:27414	60	-
chr17	7682632	7682633	A01177:95:HFCNFDSX5:4:1470:20654:29716	60	-
chr17	7879141	7879142	A01177:95:HFCNFDSX5:4:1506:30056:6010	60	+
chr17	8259256	8259257	A01177:95:HFCNFDSX5:4:1446:12635:34460	60	+
chr17	8259829	8259830	A01177:95:HFCNFDSX5:4:1473:18530:31266	60	+
chr17	8260528	8260529	A01177:95:HFCNFDSX5:4:1437:31358:24956	60	-
chr17	8260938	8260939	A01177:95:HFCNFDSX5:4:1111:12599:2707	60	+
chr17	8484603	8484604	A01177:95:HFCNFDSX5:4:1101:8648:3724	60	+
chr17	11464863	11464864	A01177:95:HFCNFDSX5:4:2241:11098:19272	60	+
chr17	13836100	13836101	A01177:95:HFCNFDSX5:4:1613:20076:29277	60	-
chr17	15550157	15550158	A01177:95:HFCNFDSX5:4:2122:22101:20572	60	+
chr17	15679733	15679734	A01177:95:HFCNFDSX5:4:2662:28022:5932	60	+
chr17	16143199	16143200	A01177:95:HFCNFDSX5:4:1111:18041:36151	60	-
chr17	17270207	17270208	A01177:95:HFCNFDSX5:4:1136:4689:23422	60	+
chr17	17307022	17307023	A01177:95:HFCNFDSX5:4:1209:31024:12633	60	-
chr17	17778331	17778332	A01177:95:HFCNFDSX5:4:1518:15293:8375	60	+
chr17	17920727	17920728	A01177:95:HFCNFDSX5:4:2372:4110:30436	60	-
chr17	18252342	18252343	A01177:95:HFCNFDSX5:4:2449:19940:5087	60	-
chr17	18310917	18310918	A01177:95:HFCNFDSX5:4:1236:3631:3208	60	-
chr17	18353171	18353172	A01177:95:HFCNFDSX5:4:1116:21911:23563	60	-
chr17	18358833	18358834	A01177:95:HFCNFDSX5:4:1556:18801:11851	60	+
chr17	18885909	18885910	A01177:95:HFCNFDSX5:4:1102:4851:12430	60	+
chr17	18886546	18886547	A01177:95:HFCNFDSX5:4:2234:18376:29121	60	-
chr17	19388324	19388325	A01177:95:HFCNFDSX5:4:1236:13584:31751	60	-
chr17	19388326	19388327	A01177:95:HFCNFDSX5:4:1540:3766:25833	60	-
chr17	28589534	28589535	A01177:95:HFCNFDSX5:4:1111:18105:5729	60	-
chr17	28602246	28602247	A01177:95:HFCNFDSX5:4:1151:5575:17973	60	+
chr17	28826207	28826208	A01177:95:HFCNFDSX5:4:2335:15148:22153	60	-
chr17	29478393	29478394	A01177:95:HFCNFDSX5:4:1245:14064:15796	60	+
chr17	29610691	29610692	A01177:95:HFCNFDSX5:4:1117:22715:20196	60	-
chr17	29673118	29673119	A01177:95:HFCNFDSX5:4:1449:22227:24142	60	-
chr17	29872973	29872974	A01177:95:HFCNFDSX5:4:2473:11505:36699	60	-
chr17	30763124	30763125	A01177:95:HFCNFDSX5:4:1249:18656:4022	60	-
chr17	30955521	30955522	A01177:95:HFCNFDSX5:4:2352:25364:19899	60	-
chr17	31124472	31124473	A01177:95:HFCNFDSX5:4:1102:28176:26428	60	-
chr17	31126368	31126369	A01177:95:HFCNFDSX5:4:2214:2654:7122	60	-
chr17	31128925	31128926	A01177:95:HFCNFDSX5:4:1475:14398:12211	60	-
chr17	31299941	31299942	A01177:95:HFCNFDSX5:4:1102:31946:10191	60	-
chr17	31374455	31374456	A01177:95:HFCNFDSX5:4:1107:15483:5447	60	+
chr17	31975599	31975600	A01177:95:HFCNFDSX5:4:1161:16278:31782	60	-
chr17	32037644	32037645	A01177:95:HFCNFDSX5:4:2423:30445:26349	60	-
chr17	32044429	32044430	A01177:95:HFCNFDSX5:4:1643:23402:9643	60	-
chr17	32365732	32365733	A01177:95:HFCNFDSX5:4:1269:25400:30859	60	-
chr17	32548794	32548795	A01177:95:HFCNFDSX5:4:2568:28103:27837	60	+
chr17	34995679	34995680	A01177:95:HFCNFDSX5:4:1316:8847:6104	60	-
chr17	35084403	35084404	A01177:95:HFCNFDSX5:4:2250:17924:5822	60	-
chr17	35227350	35227351	A01177:95:HFCNFDSX5:4:2275:17164:18411	60	+
chr17	35651377	35651378	A01177:95:HFCNFDSX5:4:1238:17128:25363	60	-
chr17	35671434	35671435	A01177:95:HFCNFDSX5:4:1108:16649:2957	60	+
chr17	37265308	37265309	A01177:95:HFCNFDSX5:4:1240:15356:31814	60	+
chr17	38387867	38387868	A01177:95:HFCNFDSX5:4:1224:18014:27305	60	-
chr17	38894952	38894953	A01177:95:HFCNFDSX5:4:1129:14308:35383	60	+
chr17	39235284	39235285	A01177:95:HFCNFDSX5:4:1513:6958:7310	60	-
chr17	39325189	39325190	A01177:95:HFCNFDSX5:4:1327:22309:11443	60	-
chr17	39388657	39388658	A01177:95:HFCNFDSX5:4:2655:3694:34820	60	+
chr17	39467700	39467701	A01177:95:HFCNFDSX5:4:1156:17987:6965	60	+
chr17	39477861	39477862	A01177:95:HFCNFDSX5:4:1440:32136:16877	60	+
chr17	40129119	40129120	A01177:95:HFCNFDSX5:4:1371:20473:17973	60	+
chr17	40226536	40226537	A01177:95:HFCNFDSX5:4:1557:15311:1924	60	-
chr17	40391930	40391931	A01177:95:HFCNFDSX5:4:1269:29912:13213	60	-
chr17	40397216	40397217	A01177:95:HFCNFDSX5:4:2646:4942:28401	60	-
chr17	40628821	40628822	A01177:95:HFCNFDSX5:4:1135:2654:5932	60	+
chr17	41856182	41856183	A01177:95:HFCNFDSX5:4:1449:11180:28870	60	+
chr17	42271510	42271511	A01177:95:HFCNFDSX5:4:1324:18069:26584	60	+
chr17	42335928	42335929	A01177:95:HFCNFDSX5:4:2528:4815:10175	60	+
chr17	42342612	42342613	A01177:95:HFCNFDSX5:4:1317:16703:28228	60	-
chr17	42348467	42348468	A01177:95:HFCNFDSX5:4:2120:32660:34569	60	-
chr17	42714412	42714413	A01177:95:HFCNFDSX5:4:1359:31774:16814	60	+
chr17	42820786	42820787	A01177:95:HFCNFDSX5:4:2127:30553:17581	60	-
chr17	42837076	42837077	A01177:95:HFCNFDSX5:4:1436:14127:11741	60	+
chr17	43071109	43071110	A01177:95:HFCNFDSX5:4:1109:27389:12038	60	-
chr17	43084947	43084948	A01177:95:HFCNFDSX5:4:1270:11469:20509	60	-
chr17	43087841	43087842	A01177:95:HFCNFDSX5:4:1275:27579:13964	60	+
chr17	43145003	43145004	A01177:95:HFCNFDSX5:4:1355:5439:13761	60	-
chr17	43320610	43320611	A01177:95:HFCNFDSX5:4:2326:18249:11490	60	-
chr17	43688863	43688864	A01177:95:HFCNFDSX5:4:1378:16306:5776	60	-
chr17	44055206	44055207	A01177:95:HFCNFDSX5:4:1123:14127:6825	60	-
chr17	44088168	44088169	A01177:95:HFCNFDSX5:4:2121:1877:31610	60	+
chr17	44158862	44158863	A01177:95:HFCNFDSX5:4:1103:6560:28573	60	+
chr17	44419270	44419271	A01177:95:HFCNFDSX5:4:1251:24108:20071	60	-
chr17	44468312	44468313	A01177:95:HFCNFDSX5:4:1342:10574:17331	60	+
chr17	44470076	44470077	A01177:95:HFCNFDSX5:4:1101:19307:17707	60	+
chr17	44475525	44475526	A01177:95:HFCNFDSX5:4:1453:21233:9674	60	+
chr17	44596576	44596577	A01177:95:HFCNFDSX5:4:1425:30273:35603	60	+
chr17	44684560	44684561	A01177:95:HFCNFDSX5:4:2370:27642:35086	60	-
chr17	44800717	44800718	A01177:95:HFCNFDSX5:4:1110:23267:7498	60	+
chr17	45160360	45160361	A01177:95:HFCNFDSX5:4:2427:14371:13761	60	-
chr17	45253659	45253660	A01177:95:HFCNFDSX5:4:1346:11831:10833	60	+
chr17	47162384	47162385	A01177:95:HFCNFDSX5:4:1101:24939:27305	60	+
chr17	47182668	47182669	A01177:95:HFCNFDSX5:4:1212:4227:16329	60	-
chr17	47404788	47404789	A01177:95:HFCNFDSX5:4:1674:11668:8735	60	-
chr17	47422131	47422132	A01177:95:HFCNFDSX5:4:1469:20220:34475	60	-
chr17	47504657	47504658	A01177:95:HFCNFDSX5:4:2110:16043:18129	60	-
chr17	49644897	49644898	A01177:95:HFCNFDSX5:4:1105:22191:20415	60	+
chr17	51012072	51012073	A01177:95:HFCNFDSX5:4:1110:32570:35477	60	+
chr17	51033077	51033078	A01177:95:HFCNFDSX5:4:1560:21477:13636	60	-
chr17	52556395	52556396	A01177:95:HFCNFDSX5:4:1260:3803:6167	60	-
chr17	52556397	52556398	A01177:95:HFCNFDSX5:4:1108:1154:17237	60	-
chr17	52620031	52620032	A01177:95:HFCNFDSX5:4:2330:27642:25441	60	-
chr17	55472416	55472417	A01177:95:HFCNFDSX5:4:2638:28483:23797	60	+
chr17	55472419	55472420	A01177:95:HFCNFDSX5:4:1561:26720:34084	60	+
chr17	56841947	56841948	A01177:95:HFCNFDSX5:4:1114:20491:6981	60	-
chr17	58003872	58003873	A01177:95:HFCNFDSX5:4:2313:30707:23202	60	-
chr17	58992142	58992143	A01177:95:HFCNFDSX5:4:1113:20862:3615	60	-
chr17	59152102	59152103	A01177:95:HFCNFDSX5:4:2205:11605:26318	60	-
chr17	59152103	59152104	A01177:95:HFCNFDSX5:4:1339:32316:16188	60	-
chr17	59376457	59376458	A01177:95:HFCNFDSX5:4:1256:26829:27727	60	-
chr17	59637447	59637448	A01177:95:HFCNFDSX5:4:2362:29008:35039	60	+
chr17	59655601	59655602	A01177:95:HFCNFDSX5:4:1247:25138:18380	60	+
chr17	59656909	59656910	A01177:95:HFCNFDSX5:4:1509:11650:5603	60	-
chr17	59656910	59656911	A01177:95:HFCNFDSX5:4:2671:4291:20979	60	-
chr17	59672338	59672339	A01177:95:HFCNFDSX5:4:1375:29677:8077	60	+
chr17	59947786	59947787	A01177:95:HFCNFDSX5:4:2404:20392:3646	60	-
chr17	59950227	59950228	A01177:95:HFCNFDSX5:4:1374:21875:8625	60	-
chr17	60253120	60253121	A01177:95:HFCNFDSX5:4:2201:15501:36135	60	+
chr17	61772384	61772385	A01177:95:HFCNFDSX5:4:1264:22092:7185	60	+
chr17	61892444	61892445	A01177:95:HFCNFDSX5:4:1242:17038:31814	60	+
chr17	61944166	61944167	A01177:95:HFCNFDSX5:4:1174:21567:31172	60	-
chr17	62000178	62000179	A01177:95:HFCNFDSX5:4:1465:7265:25817	60	-
chr17	62043101	62043102	A01177:95:HFCNFDSX5:4:2309:21432:26396	60	-
chr17	62483543	62483544	A01177:95:HFCNFDSX5:4:1310:10086:5995	60	+
chr17	62581162	62581163	A01177:95:HFCNFDSX5:4:1124:13883:2456	60	-
chr17	62583739	62583740	A01177:95:HFCNFDSX5:4:1138:31973:3975	60	+
chr17	62650060	62650061	A01177:95:HFCNFDSX5:4:1260:19027:36385	60	-
chr17	63155902	63155903	A01177:95:HFCNFDSX5:4:2242:6768:12117	60	-
chr17	63758131	63758132	A01177:95:HFCNFDSX5:4:1468:1687:8296	60	-
chr17	63781787	63781788	A01177:95:HFCNFDSX5:4:1467:16957:20682	60	+
chr17	64558802	64558803	A01177:95:HFCNFDSX5:4:1146:16514:35634	60	-
chr17	64576735	64576736	A01177:95:HFCNFDSX5:4:1107:25409:32753	60	+
chr17	64616727	64616728	A01177:95:HFCNFDSX5:4:1108:12219:4836	60	-
chr17	66913316	66913317	A01177:95:HFCNFDSX5:4:1114:8919:12712	60	-
chr17	67904975	67904976	A01177:95:HFCNFDSX5:4:1103:22950:1063	60	+
chr17	67915194	67915195	A01177:95:HFCNFDSX5:4:1117:22073:6464	60	+
chr17	68116633	68116634	A01177:95:HFCNFDSX5:4:2617:22525:35462	60	+
chr17	68416393	68416394	A01177:95:HFCNFDSX5:4:1239:9670:9784	60	+
chr17	69284969	69284970	A01177:95:HFCNFDSX5:4:2150:31602:25285	60	+
chr17	72989561	72989562	A01177:95:HFCNFDSX5:4:1133:2573:26960	60	+
chr17	73229852	73229853	A01177:95:HFCNFDSX5:4:1651:1515:7153	60	-
chr17	73453588	73453589	A01177:95:HFCNFDSX5:4:1456:26919:30608	60	+
chr17	75161620	75161621	A01177:95:HFCNFDSX5:4:1128:3061:31093	60	+
chr17	75177161	75177162	A01177:95:HFCNFDSX5:4:2250:16848:32737	60	-
chr17	75178266	75178267	A01177:95:HFCNFDSX5:4:2343:18738:2691	60	-
chr17	75380997	75380998	A01177:95:HFCNFDSX5:4:1113:22625:12962	60	+
chr17	75381410	75381411	A01177:95:HFCNFDSX5:4:2649:21884:11177	60	-
chr17	75383084	75383085	A01177:95:HFCNFDSX5:4:1274:26675:6230	60	-
chr17	75702176	75702177	A01177:95:HFCNFDSX5:4:1222:22101:3505	60	+
chr17	75811104	75811105	A01177:95:HFCNFDSX5:4:1156:30960:21668	60	+
chr17	75825127	75825128	A01177:95:HFCNFDSX5:4:1178:5593:12085	60	+
chr17	75967367	75967368	A01177:95:HFCNFDSX5:4:1168:6840:31093	60	+
chr17	75991653	75991654	A01177:95:HFCNFDSX5:4:2261:20699:1423	60	-
chr17	76060267	76060268	A01177:95:HFCNFDSX5:4:2413:8332:21245	60	-
chr17	76319966	76319967	A01177:95:HFCNFDSX5:4:1276:28248:31313	60	-
chr17	76347291	76347292	A01177:95:HFCNFDSX5:4:1149:9191:18537	60	+
chr17	76721969	76721970	A01177:95:HFCNFDSX5:4:1546:13910:32002	60	+
chr17	76747267	76747268	A01177:95:HFCNFDSX5:4:1148:3351:8516	60	+
chr17	76754321	76754322	A01177:95:HFCNFDSX5:4:1105:25590:27743	60	+
chr17	76775486	76775487	A01177:95:HFCNFDSX5:4:1613:23104:25911	60	+
chr17	76781377	76781378	A01177:95:HFCNFDSX5:4:2665:24487:22482	60	-
chr17	76786306	76786307	A01177:95:HFCNFDSX5:4:2659:14389:15828	60	+
chr17	77367795	77367796	A01177:95:HFCNFDSX5:4:2338:12653:28917	60	-
chr17	77411471	77411472	A01177:95:HFCNFDSX5:4:1106:30463:29919	60	+
chr17	77973789	77973790	A01177:95:HFCNFDSX5:4:1109:17924:11835	60	+
chr17	78024793	78024794	A01177:95:HFCNFDSX5:4:1273:17282:21590	60	-
chr17	78032849	78032850	A01177:95:HFCNFDSX5:4:1137:25807:34131	60	-
chr17	78046082	78046083	A01177:95:HFCNFDSX5:4:1417:4960:33411	60	-
chr17	78061369	78061370	A01177:95:HFCNFDSX5:4:1138:25238:13636	60	+
chr17	78065641	78065642	A01177:95:HFCNFDSX5:4:1360:11134:31673	60	-
chr17	78070500	78070501	A01177:95:HFCNFDSX5:4:1129:15863:16407	60	+
chr17	78070799	78070800	A01177:95:HFCNFDSX5:4:1150:19289:32049	60	+
chr17	78078755	78078756	A01177:95:HFCNFDSX5:4:1456:23882:24502	60	-
chr17	78082354	78082355	A01177:95:HFCNFDSX5:4:1505:31358:11584	60	+
chr17	78222361	78222362	A01177:95:HFCNFDSX5:4:1460:12075:16360	60	-
chr17	78712714	78712715	A01177:95:HFCNFDSX5:4:1142:9733:33724	60	+
chr17	78713038	78713039	A01177:95:HFCNFDSX5:4:2144:25708:10003	60	-
chr17	78731831	78731832	A01177:95:HFCNFDSX5:4:1123:14534:32142	60	+
chr17	79781488	79781489	A01177:95:HFCNFDSX5:4:1306:2329:15796	60	-
chr17	80416062	80416063	A01177:95:HFCNFDSX5:4:2671:10429:26537	60	-
chr17	80819359	80819360	A01177:95:HFCNFDSX5:4:1115:16233:29199	60	-
chr17	80822839	80822840	A01177:95:HFCNFDSX5:4:2366:25861:33599	60	+
chr17	81214346	81214347	A01177:95:HFCNFDSX5:4:1136:15402:24533	60	-
chr17	81403886	81403887	A01177:95:HFCNFDSX5:4:2123:28040:23406	60	+
chr17	81584650	81584651	A01177:95:HFCNFDSX5:4:1274:9155:9580	60	-
chr17	81589213	81589214	A01177:95:HFCNFDSX5:4:1336:28465:11021	60	-
chr17	81593269	81593270	A01177:95:HFCNFDSX5:4:1110:19976:13855	60	+
chr17	81603546	81603547	A01177:95:HFCNFDSX5:4:1523:18285:28745	60	+
chr17	81605202	81605203	A01177:95:HFCNFDSX5:4:2172:2537:17002	60	-
chr17	81611110	81611111	A01177:95:HFCNFDSX5:4:1448:7030:1955	60	-
chr17	81730712	81730713	A01177:95:HFCNFDSX5:4:1648:8540:14873	60	-
chr17	81857772	81857773	A01177:95:HFCNFDSX5:4:1157:1678:21559	60	-
chr17	81866148	81866149	A01177:95:HFCNFDSX5:4:1140:31304:34350	60	+
chr17	81866150	81866151	A01177:95:HFCNFDSX5:4:1202:29604:23484	60	+
chr17	81882058	81882059	A01177:95:HFCNFDSX5:4:1109:25943:20682	60	-
chr17	81894526	81894527	A01177:95:HFCNFDSX5:4:2606:28266:35728	60	+
chr17	81897245	81897246	A01177:95:HFCNFDSX5:4:2558:25916:27712	60	+
chr17	82095810	82095811	A01177:95:HFCNFDSX5:4:1428:20066:35023	60	-
chr17	82123789	82123790	A01177:95:HFCNFDSX5:4:1103:19470:10755	60	-
chr17	82142511	82142512	A01177:95:HFCNFDSX5:4:1658:32027:5071	60	+
chr17	82162355	82162356	A01177:95:HFCNFDSX5:4:2674:2636:36526	60	-
chr17	82166436	82166437	A01177:95:HFCNFDSX5:4:1102:5972:8422	60	+
chr17	82243127	82243128	A01177:95:HFCNFDSX5:4:1101:22019:23249	60	+
chr17	82402809	82402810	A01177:95:HFCNFDSX5:4:1114:19687:3803	60	+
chr17	82405368	82405369	A01177:95:HFCNFDSX5:4:2140:9164:4523	60	+
chr17	82530321	82530322	A01177:95:HFCNFDSX5:4:1349:12608:36605	60	+
chr17	82544011	82544012	A01177:95:HFCNFDSX5:4:1146:6858:11271	60	+
chr17	82548541	82548542	A01177:95:HFCNFDSX5:4:1151:13702:3020	60	+
chr17	82572426	82572427	A01177:95:HFCNFDSX5:4:1406:11559:3630	60	+
chr17	82632154	82632155	A01177:95:HFCNFDSX5:4:2322:14335:19335	60	+
chr17	82757850	82757851	A01177:95:HFCNFDSX5:4:1105:5276:32925/1	60	+
chr18	186220	186221	A01177:95:HFCNFDSX5:4:1102:9751:16501	60	+
chr18	253186	253187	A01177:95:HFCNFDSX5:4:1124:14281:19554	60	+
chr18	4639704	4639705	A01177:95:HFCNFDSX5:4:1146:21305:29747	60	+
chr18	4639707	4639708	A01177:95:HFCNFDSX5:4:2175:17662:28354	60	+
chr18	9626089	9626090	A01177:95:HFCNFDSX5:4:2345:12744:24596	60	+
chr18	13033917	13033918	A01177:95:HFCNFDSX5:4:1137:20699:21715	60	+
chr18	13150866	13150867	A01177:95:HFCNFDSX5:4:1529:31060:7968	60	-
chr18	21799220	21799221	A01177:95:HFCNFDSX5:4:1667:14036:10927	60	+
chr18	22942767	22942768	A01177:95:HFCNFDSX5:4:1228:30129:13714	60	+
chr18	23742044	23742045	A01177:95:HFCNFDSX5:4:1651:8730:30921	60	+
chr18	24721566	24721567	A01177:95:HFCNFDSX5:4:1114:6017:32017	60	+
chr18	26047973	26047974	A01177:95:HFCNFDSX5:4:1109:17626:35963	60	-
chr18	29497668	29497669	A01177:95:HFCNFDSX5:4:1103:26178:25441	60	+
chr18	29935170	29935171	A01177:95:HFCNFDSX5:4:1165:9652:24471	60	+
chr18	31599319	31599320	A01177:95:HFCNFDSX5:4:2521:16107:17989	60	+
chr18	31625648	31625649	A01177:95:HFCNFDSX5:4:1113:11134:5118	60	+
chr18	35977199	35977200	A01177:95:HFCNFDSX5:4:1209:19768:30499	60	-
chr18	44684657	44684658	A01177:95:HFCNFDSX5:4:1536:10230:34491	60	+
chr18	46911594	46911595	A01177:95:HFCNFDSX5:4:1263:1606:22561	60	-
chr18	47922366	47922367	A01177:95:HFCNFDSX5:4:1157:14326:29371	60	+
chr18	48587272	48587273	A01177:95:HFCNFDSX5:4:2266:9182:21183	60	+
chr18	49054336	49054337	A01177:95:HFCNFDSX5:4:2346:28284:16971	60	-
chr18	49389728	49389729	A01177:95:HFCNFDSX5:4:2519:32642:4131	60	+
chr18	60255019	60255020	A01177:95:HFCNFDSX5:4:1127:25934:17785	60	+
chr18	68118796	68118797	A01177:95:HFCNFDSX5:4:1254:32904:27414	60	+
chr18	69090291	69090292	A01177:95:HFCNFDSX5:4:2139:6361:1548	60	+
chr18	75928858	75928859	A01177:95:HFCNFDSX5:4:2548:9200:25504	60	+
chr18	79728155	79728156	A01177:95:HFCNFDSX5:4:1660:27932:16141	60	+
chr18	80124358	80124359	A01177:95:HFCNFDSX5:4:1610:1750:14606	60	+
chr19	656232	656233	A01177:95:HFCNFDSX5:4:1120:25997:12947	60	-
chr19	1041893	1041894	A01177:95:HFCNFDSX5:4:1430:14127:35227	60	+
chr19	1083989	1083990	A01177:95:HFCNFDSX5:4:2134:32416:8813	60	-
chr19	1084275	1084276	A01177:95:HFCNFDSX5:4:1229:18701:24549	60	-
chr19	1204264	1204265	A01177:95:HFCNFDSX5:4:1105:12617:23093	60	+
chr19	1210734	1210735	A01177:95:HFCNFDSX5:4:1103:19171:31062	60	+
chr19	1212369	1212370	A01177:95:HFCNFDSX5:4:2261:4472:1564	60	-
chr19	1270797	1270798	A01177:95:HFCNFDSX5:4:1147:28673:5118	60	+
chr19	1273679	1273680	A01177:95:HFCNFDSX5:4:1507:3079:16031	60	-
chr19	1367313	1367314	A01177:95:HFCNFDSX5:4:1121:27055:19382	60	-
chr19	1372655	1372656	A01177:95:HFCNFDSX5:4:1116:23502:5713	60	+
chr19	1373302	1373303	A01177:95:HFCNFDSX5:4:1254:18240:19648	60	+
chr19	1378044	1378045	A01177:95:HFCNFDSX5:4:1111:22046:16720	60	+
chr19	1952004	1952005	A01177:95:HFCNFDSX5:4:1354:25572:8484	60	+
chr19	1996240	1996241	A01177:95:HFCNFDSX5:4:1113:26187:5228	60	+
chr19	2001730	2001731	A01177:95:HFCNFDSX5:4:1422:23502:28823	60	+
chr19	2003912	2003913	A01177:95:HFCNFDSX5:4:1539:15058:14450	60	+
chr19	2089009	2089010	A01177:95:HFCNFDSX5:4:1238:31602:14418	60	-
chr19	2107391	2107392	A01177:95:HFCNFDSX5:4:1105:9561:25254	60	-
chr19	2180023	2180024	A01177:95:HFCNFDSX5:4:2676:10800:33755	60	-
chr19	2192261	2192262	A01177:95:HFCNFDSX5:4:1144:4029:3082	60	+
chr19	2759902	2759903	A01177:95:HFCNFDSX5:4:1453:29595:25441	60	+
chr19	3037109	3037110	A01177:95:HFCNFDSX5:4:2605:27715:31548	60	+
chr19	3127210	3127211	A01177:95:HFCNFDSX5:4:1207:16007:6324	60	+
chr19	3129352	3129353	A01177:95:HFCNFDSX5:4:1204:17842:21934	60	-
chr19	3181456	3181457	A01177:95:HFCNFDSX5:4:1132:8422:18740	60	-
chr19	3981152	3981153	A01177:95:HFCNFDSX5:4:1103:27308:18317	60	-
chr19	4107206	4107207	A01177:95:HFCNFDSX5:4:1238:28122:5008	60	+
chr19	4249178	4249179	A01177:95:HFCNFDSX5:4:1206:6063:34945	60	-
chr19	4387031	4387032	A01177:95:HFCNFDSX5:4:1551:5638:8187	60	-
chr19	4392189	4392190	A01177:95:HFCNFDSX5:4:1168:27019:36542	60	+
chr19	4404630	4404631	A01177:95:HFCNFDSX5:4:1114:29125:8312	60	+
chr19	4411673	4411674	A01177:95:HFCNFDSX5:4:2121:4110:28714	60	+
chr19	4422872	4422873	A01177:95:HFCNFDSX5:4:1436:32235:10254	60	-
chr19	4675925	4675926	A01177:95:HFCNFDSX5:4:2116:23339:25441	60	+
chr19	5605357	5605358	A01177:95:HFCNFDSX5:4:2440:29695:28933	60	+
chr19	5633763	5633764	A01177:95:HFCNFDSX5:4:1129:12518:3944	60	+
chr19	5655641	5655642	A01177:95:HFCNFDSX5:4:1111:31575:15154	60	+
chr19	5655975	5655976	A01177:95:HFCNFDSX5:4:1207:25283:1407	60	+
chr19	5714972	5714973	A01177:95:HFCNFDSX5:4:1568:26323:20901	60	-
chr19	6038252	6038253	A01177:95:HFCNFDSX5:4:1648:22200:23030	60	-
chr19	6257677	6257678	A01177:95:HFCNFDSX5:4:1222:1344:20509	60	-
chr19	6748598	6748599	A01177:95:HFCNFDSX5:4:2669:12671:1861	60	+
chr19	6748714	6748715	A01177:95:HFCNFDSX5:4:1171:11740:14372	60	+
chr19	6852839	6852840	A01177:95:HFCNFDSX5:4:2241:16423:1908	60	+
chr19	7426628	7426629	A01177:95:HFCNFDSX5:4:1216:14950:4586	60	-
chr19	7565395	7565396	A01177:95:HFCNFDSX5:4:2521:18620:36432	60	-
chr19	7938632	7938633	A01177:95:HFCNFDSX5:4:2451:5828:3192	60	-
chr19	8456909	8456910	A01177:95:HFCNFDSX5:4:1120:32515:35634	60	-
chr19	9813394	9813395	A01177:95:HFCNFDSX5:4:1153:4273:25019	60	-
chr19	10101795	10101796	A01177:95:HFCNFDSX5:4:1554:27480:20901	60	-
chr19	10134340	10134341	A01177:95:HFCNFDSX5:4:1208:11487:3693	60	+
chr19	10156988	10156989	A01177:95:HFCNFDSX5:4:1556:1579:30499	60	+
chr19	10170449	10170450	A01177:95:HFCNFDSX5:4:1217:12038:5838	60	-
chr19	10175773	10175774	A01177:95:HFCNFDSX5:4:2562:12237:11945	60	-
chr19	10179671	10179672	A01177:95:HFCNFDSX5:4:1503:20030:3427	60	-
chr19	10180945	10180946	A01177:95:HFCNFDSX5:4:2273:12454:9032	60	-
chr19	10498031	10498032	A01177:95:HFCNFDSX5:4:1161:26937:9251	60	-
chr19	10656185	10656186	A01177:95:HFCNFDSX5:4:2149:18548:5838	60	-
chr19	10659951	10659952	A01177:95:HFCNFDSX5:4:1439:14742:30530	60	+
chr19	10673863	10673864	A01177:95:HFCNFDSX5:4:1124:30346:15624	60	-
chr19	10779044	10779045	A01177:95:HFCNFDSX5:4:2223:20853:8265	60	+
chr19	10802075	10802076	A01177:95:HFCNFDSX5:4:1144:12454:9064	60	+
chr19	11056317	11056318	A01177:95:HFCNFDSX5:4:2523:19461:17628	60	-
chr19	11061138	11061139	A01177:95:HFCNFDSX5:4:2527:24334:29324	60	+
chr19	11110112	11110113	A01177:95:HFCNFDSX5:4:1539:28176:5509	60	+
chr19	11609558	11609559	A01177:95:HFCNFDSX5:4:1160:11116:14450	60	+
chr19	11718421	11718422	A01177:95:HFCNFDSX5:4:1109:2971:26021	60	+
chr19	11828840	11828841	A01177:95:HFCNFDSX5:4:1223:15347:6809	60	-
chr19	11863702	11863703	A01177:95:HFCNFDSX5:4:2164:6234:21402	60	+
chr19	11937151	11937152	A01177:95:HFCNFDSX5:4:1510:14362:21355	60	+
chr19	12040308	12040309	A01177:95:HFCNFDSX5:4:1407:32434:14951	60	+
chr19	12081539	12081540	A01177:95:HFCNFDSX5:4:1333:21070:9330	60	+
chr19	12112495	12112496	A01177:95:HFCNFDSX5:4:1304:6551:8202	60	-
chr19	12596403	12596404	A01177:95:HFCNFDSX5:4:2270:23357:13135	60	+
chr19	12721604	12721605	A01177:95:HFCNFDSX5:4:2513:20256:30154	60	+
chr19	12855159	12855160	A01177:95:HFCNFDSX5:4:2214:30264:17895	60	-
chr19	13127832	13127833	A01177:95:HFCNFDSX5:4:1360:3070:12007	60	+
chr19	13148491	13148492	A01177:95:HFCNFDSX5:4:1426:10357:3270	60	+
chr19	13246668	13246669	A01177:95:HFCNFDSX5:4:1235:2465:14904	60	+
chr19	13998704	13998705	A01177:95:HFCNFDSX5:4:1242:2311:35712	60	-
chr19	14458653	14458654	A01177:95:HFCNFDSX5:4:2218:21965:13322	60	+
chr19	14521999	14522000	A01177:95:HFCNFDSX5:4:1452:27471:15342	60	+
chr19	15286168	15286169	A01177:95:HFCNFDSX5:4:2457:20202:11866	60	-
chr19	15304374	15304375	A01177:95:HFCNFDSX5:4:1415:18792:12774	60	-
chr19	15406502	15406503	A01177:95:HFCNFDSX5:4:1213:30373:36338	60	+
chr19	15407749	15407750	A01177:95:HFCNFDSX5:4:1125:24605:33865	60	-
chr19	15523653	15523654	A01177:95:HFCNFDSX5:4:2240:30544:1470	60	-
chr19	16390303	16390304	A01177:95:HFCNFDSX5:4:1114:20048:7185	60	+
chr19	16409703	16409704	A01177:95:HFCNFDSX5:4:2659:32136:4695	60	-
chr19	16506223	16506224	A01177:95:HFCNFDSX5:4:1548:18945:25535	60	-
chr19	16508332	16508333	A01177:95:HFCNFDSX5:4:1416:31982:30076	60	-
chr19	16955049	16955050	A01177:95:HFCNFDSX5:4:1363:15682:17722	60	+
chr19	17165273	17165274	A01177:95:HFCNFDSX5:4:1145:5520:31626	60	-
chr19	17165274	17165275	A01177:95:HFCNFDSX5:4:1205:21115:8907	60	-
chr19	17202249	17202250	A01177:95:HFCNFDSX5:4:2318:32208:30530	60	-
chr19	17354393	17354394	A01177:95:HFCNFDSX5:4:1157:19922:5181	60	-
chr19	17502446	17502447	A01177:95:HFCNFDSX5:4:2274:17644:7936	60	-
chr19	17767599	17767600	A01177:95:HFCNFDSX5:4:1206:18123:22075	60	+
chr19	17930203	17930204	A01177:95:HFCNFDSX5:4:1569:28953:19727	60	+
chr19	18166828	18166829	A01177:95:HFCNFDSX5:4:1109:26982:33536	60	+
chr19	18191741	18191742	A01177:95:HFCNFDSX5:4:2344:9869:14606	60	+
chr19	19015977	19015978	A01177:95:HFCNFDSX5:4:2658:7527:7545	60	-
chr19	19412337	19412338	A01177:95:HFCNFDSX5:4:1203:7120:12696	60	-
chr19	19596172	19596173	A01177:95:HFCNFDSX5:4:2569:10285:19116	60	-
chr19	21174428	21174429	A01177:95:HFCNFDSX5:4:1138:11930:3677	60	-
chr19	21639086	21639087	A01177:95:HFCNFDSX5:4:1142:29830:36871	60	+
chr19	22750797	22750798	A01177:95:HFCNFDSX5:4:1101:24316:3677	60	+
chr19	24105140	24105141	A01177:95:HFCNFDSX5:4:1108:6108:22748	60	+
chr19	30003238	30003239	A01177:95:HFCNFDSX5:4:1663:23014:6151	60	-
chr19	30050811	30050812	A01177:95:HFCNFDSX5:4:1556:8486:2284	60	+
chr19	30313333	30313334	A01177:95:HFCNFDSX5:4:1438:25861:25238	60	-
chr19	30313339	30313340	A01177:95:HFCNFDSX5:4:1272:11044:25254	60	-
chr19	32261060	32261061	A01177:95:HFCNFDSX5:4:2619:3920:25723	60	-
chr19	32367725	32367726	A01177:95:HFCNFDSX5:4:1120:30355:24377	60	-
chr19	34328061	34328062	A01177:95:HFCNFDSX5:4:2276:31259:20055	60	-
chr19	34427820	34427821	A01177:95:HFCNFDSX5:4:1155:1805:28354	60	-
chr19	35779365	35779366	A01177:95:HFCNFDSX5:4:1106:17725:3756	60	+
chr19	36021475	36021476	A01177:95:HFCNFDSX5:4:1366:7853:24925	60	-
chr19	36042906	36042907	A01177:95:HFCNFDSX5:4:1576:7600:26584	60	+
chr19	36080449	36080450	A01177:95:HFCNFDSX5:4:1138:27968:9721	60	+
chr19	36097078	36097079	A01177:95:HFCNFDSX5:4:2309:29758:3427	60	+
chr19	36176639	36176640	A01177:95:HFCNFDSX5:4:1463:17418:33599	60	-
chr19	37224815	37224816	A01177:95:HFCNFDSX5:4:2154:17698:1642	60	+
chr19	38276093	38276094	A01177:95:HFCNFDSX5:4:1527:18502:2785	60	+
chr19	38674217	38674218	A01177:95:HFCNFDSX5:4:2473:20555:4053	60	+
chr19	38694485	38694486	A01177:95:HFCNFDSX5:4:1411:31584:3803	60	+
chr19	39143406	39143407	A01177:95:HFCNFDSX5:4:1376:17671:27242	60	+
chr19	39809138	39809139	A01177:95:HFCNFDSX5:4:1450:11279:17957	60	+
chr19	39950142	39950143	A01177:95:HFCNFDSX5:4:2205:19515:22388	60	-
chr19	40000662	40000663	A01177:95:HFCNFDSX5:4:1123:18132:5306	60	+
chr19	40076147	40076148	A01177:95:HFCNFDSX5:4:1101:7102:5055	60	-
chr19	40088092	40088093	A01177:95:HFCNFDSX5:4:1341:6686:33552	60	-
chr19	40305989	40305990	A01177:95:HFCNFDSX5:4:1503:18005:22936	60	-
chr19	40583669	40583670	A01177:95:HFCNFDSX5:4:1129:14009:24439	60	-
chr19	40730035	40730036	A01177:95:HFCNFDSX5:4:1360:1561:8422	60	-
chr19	41190244	41190245	A01177:95:HFCNFDSX5:4:1653:7346:12524	60	-
chr19	41269681	41269682	A01177:95:HFCNFDSX5:4:1215:11822:8938	60	+
chr19	41338017	41338018	A01177:95:HFCNFDSX5:4:2115:26793:23187	60	-
chr19	41338318	41338319	A01177:95:HFCNFDSX5:4:2613:17616:25113	60	-
chr19	41338319	41338320	A01177:95:HFCNFDSX5:4:1211:32786:15655	60	-
chr19	41380544	41380545	A01177:95:HFCNFDSX5:4:2546:30626:7122	60	-
chr19	41550546	41550547	A01177:95:HFCNFDSX5:4:1669:21486:33630	60	-
chr19	41552485	41552486	A01177:95:HFCNFDSX5:4:1123:5755:36761	60	+
chr19	41738251	41738252	A01177:95:HFCNFDSX5:4:1241:27272:14497	60	-
chr19	41803915	41803916	A01177:95:HFCNFDSX5:4:2211:29631:25535	60	-
chr19	41866362	41866363	A01177:95:HFCNFDSX5:4:1134:26313:8108	60	+
chr19	42234835	42234836	A01177:95:HFCNFDSX5:4:1103:20482:30201	60	+
chr19	42418006	42418007	A01177:95:HFCNFDSX5:4:2371:17607:8876	60	+
chr19	43919967	43919968	A01177:95:HFCNFDSX5:4:1201:18837:18239	60	+
chr19	44393909	44393910	A01177:95:HFCNFDSX5:4:1532:13476:17409	60	+
chr19	44965731	44965732	A01177:95:HFCNFDSX5:4:1127:18747:5306	60	+
chr19	45412834	45412835	A01177:95:HFCNFDSX5:4:1214:17400:3912	60	-
chr19	45446823	45446824	A01177:95:HFCNFDSX5:4:1251:24596:3505	60	-
chr19	45834159	45834160	A01177:95:HFCNFDSX5:4:1103:14443:23437	60	-
chr19	45845025	45845026	A01177:95:HFCNFDSX5:4:2437:7735:7373	60	-
chr19	45855656	45855657	A01177:95:HFCNFDSX5:4:2124:9308:28573	60	+
chr19	46364880	46364881	A01177:95:HFCNFDSX5:4:2226:10592:18991	60	+
chr19	46523725	46523726	A01177:95:HFCNFDSX5:4:1154:25654:26819	60	-
chr19	47161655	47161656	A01177:95:HFCNFDSX5:4:1141:2546:17707	60	-
chr19	47162102	47162103	A01177:95:HFCNFDSX5:4:1532:24957:10019	60	-
chr19	47162922	47162923	A01177:95:HFCNFDSX5:4:1178:3061:1251	60	+
chr19	47176108	47176109	A01177:95:HFCNFDSX5:4:1114:7952:9784	60	-
chr19	47195079	47195080	A01177:95:HFCNFDSX5:4:1669:4806:7435	60	+
chr19	47578776	47578777	A01177:95:HFCNFDSX5:4:2133:32443:31563	60	-
chr19	48210250	48210251	A01177:95:HFCNFDSX5:4:2237:23032:4272	60	-
chr19	48243149	48243150	A01177:95:HFCNFDSX5:4:2448:17002:1689	60	+
chr19	48245361	48245362	A01177:95:HFCNFDSX5:4:1458:26449:35243	60	-
chr19	48845001	48845002	A01177:95:HFCNFDSX5:4:2578:24957:37012	60	+
chr19	48973030	48973031	A01177:95:HFCNFDSX5:4:1410:30183:35603	60	-
chr19	49091748	49091749	A01177:95:HFCNFDSX5:4:1142:27444:33458	60	-
chr19	49092470	49092471	A01177:95:HFCNFDSX5:4:1113:8250:23390	60	+
chr19	49093034	49093035	A01177:95:HFCNFDSX5:4:1118:22372:21010	60	+
chr19	49097170	49097171	A01177:95:HFCNFDSX5:4:1163:7319:3427	60	+
chr19	49313697	49313698	A01177:95:HFCNFDSX5:4:1337:32615:11130	60	-
chr19	49535661	49535662	A01177:95:HFCNFDSX5:4:2121:27642:23594	60	-
chr19	49605312	49605313	A01177:95:HFCNFDSX5:4:1134:14950:1642	60	+
chr19	49606926	49606927	A01177:95:HFCNFDSX5:4:1173:20365:29904	60	+
chr19	49777062	49777063	A01177:95:HFCNFDSX5:4:2222:29369:11459	60	-
chr19	49832768	49832769	A01177:95:HFCNFDSX5:4:1101:13865:21214	60	-
chr19	49839410	49839411	A01177:95:HFCNFDSX5:4:2140:26657:3944	60	-
chr19	50017843	50017844	A01177:95:HFCNFDSX5:4:1101:24831:20979	60	+
chr19	50070561	50070562	A01177:95:HFCNFDSX5:4:1443:15564:31798	60	-
chr19	50160577	50160578	A01177:95:HFCNFDSX5:4:1226:23475:17816	60	-
chr19	52122383	52122384	A01177:95:HFCNFDSX5:4:1348:20835:6637	60	+
chr19	52543782	52543783	A01177:95:HFCNFDSX5:4:1169:8015:33317	60	+
chr19	52872605	52872606	A01177:95:HFCNFDSX5:4:1459:24062:15890	60	+
chr19	53005929	53005930	A01177:95:HFCNFDSX5:4:1365:26820:26991	60	-
chr19	53234473	53234474	A01177:95:HFCNFDSX5:4:1101:11288:24737	60	+
chr19	55253021	55253022	A01177:95:HFCNFDSX5:4:2657:18005:35931	60	-
chr19	55403545	55403546	A01177:95:HFCNFDSX5:4:1143:5267:4664	60	-
chr19	55404707	55404708	A01177:95:HFCNFDSX5:4:1112:10086:20055	60	+
chr19	55657182	55657183	A01177:95:HFCNFDSX5:4:2156:31421:18709	60	-
chr19	55657394	55657395	A01177:95:HFCNFDSX5:4:1143:24099:36902	60	+
chr19	55673192	55673193	A01177:95:HFCNFDSX5:4:1128:22245:1783	60	-
chr19	56298244	56298245	A01177:95:HFCNFDSX5:4:1128:1579:17221	60	+
chr19	57294035	57294036	A01177:95:HFCNFDSX5:4:1352:6831:34585	60	-
chr19	57387816	57387817	A01177:95:HFCNFDSX5:4:1448:28122:14559	60	+
chr19	58072519	58072520	A01177:95:HFCNFDSX5:4:2152:5692:22279	60	+
chr19	58306659	58306660	A01177:95:HFCNFDSX5:4:1131:1597:29653	60	+
chr19	58484263	58484264	A01177:95:HFCNFDSX5:4:1238:14904:2754	60	-
chr19	58493078	58493079	A01177:95:HFCNFDSX5:4:1319:16052:34835/1	60	-
chr2	4431521	4431522	A01177:95:HFCNFDSX5:4:2536:6894:26052	60	+
chr2	6775653	6775654	A01177:95:HFCNFDSX5:4:2551:21920:27712	60	+
chr2	9402211	9402212	A01177:95:HFCNFDSX5:4:2256:16839:8641	60	+
chr2	9522817	9522818	A01177:95:HFCNFDSX5:4:2652:6985:2347	60	+
chr2	9591391	9591392	A01177:95:HFCNFDSX5:4:1109:3721:3771	60	+
chr2	10117389	10117390	A01177:95:HFCNFDSX5:4:2167:24966:23312	60	+
chr2	11563008	11563009	A01177:95:HFCNFDSX5:4:1141:3025:33473	60	+
chr2	13156110	13156111	A01177:95:HFCNFDSX5:4:1274:5873:17926	60	+
chr2	15397266	15397267	A01177:95:HFCNFDSX5:4:2303:23348:32127	60	-
chr2	16310605	16310606	A01177:95:HFCNFDSX5:4:1220:30852:26553	60	-
chr2	23676417	23676418	A01177:95:HFCNFDSX5:4:1275:14163:4131	60	+
chr2	23709268	23709269	A01177:95:HFCNFDSX5:4:1277:12201:7811	60	-
chr2	23904606	23904607	A01177:95:HFCNFDSX5:4:1102:27642:9565	60	-
chr2	24249929	24249930	A01177:95:HFCNFDSX5:4:1105:25780:7341	60	+
chr2	24654473	24654474	A01177:95:HFCNFDSX5:4:1110:20708:5196	60	+
chr2	24716065	24716066	A01177:95:HFCNFDSX5:4:2157:15474:9001	60	-
chr2	25563680	25563681	A01177:95:HFCNFDSX5:4:1149:13648:32236	60	+
chr2	25620378	25620379	A01177:95:HFCNFDSX5:4:1110:26494:7764	60	+
chr2	25752408	25752409	A01177:95:HFCNFDSX5:4:1103:18701:1564	60	+
chr2	26166935	26166936	A01177:95:HFCNFDSX5:4:2277:13602:9862	60	+
chr2	27241871	27241872	A01177:95:HFCNFDSX5:4:2159:32063:3129	60	+
chr2	27400154	27400155	A01177:95:HFCNFDSX5:4:2129:19569:21825	60	+
chr2	27598144	27598145	A01177:95:HFCNFDSX5:4:1251:13738:24220	60	+
chr2	27785495	27785496	A01177:95:HFCNFDSX5:4:2138:17580:20666	60	+
chr2	27951440	27951441	A01177:95:HFCNFDSX5:4:2308:30065:26318	60	-
chr2	28397493	28397494	A01177:95:HFCNFDSX5:4:1133:22498:31313	60	+
chr2	28913308	28913309	A01177:95:HFCNFDSX5:4:1202:16541:33959	60	-
chr2	29034936	29034937	A01177:95:HFCNFDSX5:4:1339:21151:8343	60	+
chr2	30580305	30580306	A01177:95:HFCNFDSX5:4:1311:18331:16924	60	+
chr2	32282527	32282528	A01177:95:HFCNFDSX5:4:2541:31765:36182	60	-
chr2	32439136	32439137	A01177:95:HFCNFDSX5:4:1103:26241:23015	60	-
chr2	32523118	32523119	A01177:95:HFCNFDSX5:4:1216:6867:28510	60	+
chr2	32527184	32527185	A01177:95:HFCNFDSX5:4:2348:28320:10676	60	-
chr2	33831548	33831549	A01177:95:HFCNFDSX5:4:1225:17987:19085	60	-
chr2	34207484	34207485	A01177:95:HFCNFDSX5:4:1526:20139:14168	60	+
chr2	37314121	37314122	A01177:95:HFCNFDSX5:4:1523:6813:17957	60	-
chr2	37843397	37843398	A01177:95:HFCNFDSX5:4:1450:19669:5055	60	-
chr2	38576064	38576065	A01177:95:HFCNFDSX5:4:1465:2049:17628	60	+
chr2	38919977	38919978	A01177:95:HFCNFDSX5:4:1234:14118:26913	60	-
chr2	39055475	39055476	A01177:95:HFCNFDSX5:4:1114:10303:27759	60	+
chr2	39172818	39172819	A01177:95:HFCNFDSX5:4:1214:17020:34507	60	+
chr2	40357350	40357351	A01177:95:HFCNFDSX5:4:1603:32353:30937	60	+
chr2	41520198	41520199	A01177:95:HFCNFDSX5:4:2169:23276:36198	60	-
chr2	42553656	42553657	A01177:95:HFCNFDSX5:4:1555:26286:18991	60	+
chr2	43959297	43959298	A01177:95:HFCNFDSX5:4:1145:27679:10285	60	+
chr2	45663579	45663580	A01177:95:HFCNFDSX5:4:2256:20274:23015	60	+
chr2	46745587	46745588	A01177:95:HFCNFDSX5:4:1119:13765:2347	60	+
chr2	48538051	48538052	A01177:95:HFCNFDSX5:4:2676:20555:36620	60	-
chr2	49942649	49942650	A01177:95:HFCNFDSX5:4:1167:21748:23719	60	-
chr2	54989106	54989107	A01177:95:HFCNFDSX5:4:1173:2257:10379	60	+
chr2	55583867	55583868	A01177:95:HFCNFDSX5:4:1128:25880:21668	60	+
chr2	55742760	55742761	A01177:95:HFCNFDSX5:4:1261:15682:35759	60	+
chr2	60667594	60667595	A01177:95:HFCNFDSX5:4:1268:18014:2879	60	-
chr2	61211114	61211115	A01177:95:HFCNFDSX5:4:1604:8196:5321	60	-
chr2	61311668	61311669	A01177:95:HFCNFDSX5:4:1101:31150:36464	60	+
chr2	62690428	62690429	A01177:95:HFCNFDSX5:4:2130:3323:6464	60	-
chr2	63006923	63006924	A01177:95:HFCNFDSX5:4:1140:32380:24345	60	+
chr2	63311320	63311321	A01177:95:HFCNFDSX5:4:1120:19633:22185	60	-
chr2	64113271	64113272	A01177:95:HFCNFDSX5:4:1668:15700:31219	60	-
chr2	65257270	65257271	A01177:95:HFCNFDSX5:4:1418:28474:8312	60	-
chr2	68192293	68192294	A01177:95:HFCNFDSX5:4:1160:13666:2863	60	-
chr2	68882620	68882621	A01177:95:HFCNFDSX5:4:1138:29225:14559	60	-
chr2	68959872	68959873	A01177:95:HFCNFDSX5:4:1328:9796:30765	60	+
chr2	69317551	69317552	A01177:95:HFCNFDSX5:4:2647:30798:33912	60	+
chr2	69839341	69839342	A01177:95:HFCNFDSX5:4:1610:29514:22482	60	-
chr2	69860724	69860725	A01177:95:HFCNFDSX5:4:1111:7835:29528	60	-
chr2	71135890	71135891	A01177:95:HFCNFDSX5:4:2462:23547:22106	60	+
chr2	71378212	71378213	A01177:95:HFCNFDSX5:4:1176:29514:27148	60	+
chr2	72386229	72386230	A01177:95:HFCNFDSX5:4:1111:16098:35383	60	+
chr2	73015145	73015146	A01177:95:HFCNFDSX5:4:1321:28275:31234	60	+
chr2	73417317	73417318	A01177:95:HFCNFDSX5:4:1140:20220:13683	60	+
chr2	74068815	74068816	A01177:95:HFCNFDSX5:4:2457:31946:7936	60	-
chr2	74068817	74068818	A01177:95:HFCNFDSX5:4:1125:27037:12367	60	-
chr2	74088483	74088484	A01177:95:HFCNFDSX5:4:1233:12906:20275	60	-
chr2	74762298	74762299	A01177:95:HFCNFDSX5:4:1301:14027:30545	60	+
chr2	82795811	82795812	A01177:95:HFCNFDSX5:4:2270:4679:35462	60	-
chr2	82876436	82876437	A01177:95:HFCNFDSX5:4:1110:22245:19476	60	-
chr2	85286253	85286254	A01177:95:HFCNFDSX5:4:2572:7355:23500	60	+
chr2	85620352	85620353	A01177:95:HFCNFDSX5:4:1107:20437:17785	60	-
chr2	85868810	85868811	A01177:95:HFCNFDSX5:4:2449:29912:10488	60	+
chr2	86183738	86183739	A01177:95:HFCNFDSX5:4:2660:29993:33489	60	+
chr2	88598682	88598683	A01177:95:HFCNFDSX5:4:1101:4869:28025	60	+
chr2	95983977	95983978	A01177:95:HFCNFDSX5:4:1102:8874:25817	60	+
chr2	96202252	96202253	A01177:95:HFCNFDSX5:4:2466:27507:29622	60	-
chr2	96229075	96229076	A01177:95:HFCNFDSX5:4:1133:2338:10989	60	+
chr2	96347029	96347030	A01177:95:HFCNFDSX5:4:1301:12509:28385	60	+
chr2	96987157	96987158	A01177:95:HFCNFDSX5:4:2413:30264:13291	60	-
chr2	97121295	97121296	A01177:95:HFCNFDSX5:4:1176:21739:20917	60	-
chr2	98660834	98660835	A01177:95:HFCNFDSX5:4:1104:4318:20055	60	+
chr2	99389312	99389313	A01177:95:HFCNFDSX5:4:1154:6795:31829	60	+
chr2	99442823	99442824	A01177:95:HFCNFDSX5:4:1503:25238:18615	60	+
chr2	99792908	99792909	A01177:95:HFCNFDSX5:4:2336:20256:19382	60	-
chr2	100058928	100058929	A01177:95:HFCNFDSX5:4:1112:27697:4178	60	+
chr2	101701464	101701465	A01177:95:HFCNFDSX5:4:1674:28510:35399	60	-
chr2	107458359	107458360	A01177:95:HFCNFDSX5:4:1378:15402:29230	60	+
chr2	108685154	108685155	A01177:95:HFCNFDSX5:4:2578:28601:1517	60	-
chr2	108746452	108746453	A01177:95:HFCNFDSX5:4:1119:29026:5228	60	-
chr2	109819437	109819438	A01177:95:HFCNFDSX5:4:2362:8386:23594	60	-
chr2	112237202	112237203	A01177:95:HFCNFDSX5:4:1102:11089:11678	60	+
chr2	112255471	112255472	A01177:95:HFCNFDSX5:4:1474:15691:14168	60	-
chr2	119848695	119848696	A01177:95:HFCNFDSX5:4:2156:7310:2534	60	-
chr2	127521394	127521395	A01177:95:HFCNFDSX5:4:1145:4707:28463	60	-
chr2	131350537	131350538	A01177:95:HFCNFDSX5:4:2218:2636:34929	60	+
chr2	132714643	132714644	A01177:95:HFCNFDSX5:4:2665:12762:19711	60	-
chr2	133761033	133761034	A01177:95:HFCNFDSX5:4:1607:6578:14951	60	+
chr2	135407678	135407679	A01177:95:HFCNFDSX5:4:1111:30192:18803	60	+
chr2	138398147	138398148	A01177:95:HFCNFDSX5:4:1101:18566:20462	60	+
chr2	142112196	142112197	A01177:95:HFCNFDSX5:4:1277:2763:16110	60	-
chr2	148004981	148004982	A01177:95:HFCNFDSX5:4:1146:22788:32878	60	+
chr2	151414132	151414133	A01177:95:HFCNFDSX5:4:1166:5005:5869	60	-
chr2	153524084	153524085	A01177:95:HFCNFDSX5:4:1263:5638:1861	60	-
chr2	155389743	155389744	A01177:95:HFCNFDSX5:4:1164:2202:11005	60	+
chr2	156487437	156487438	A01177:95:HFCNFDSX5:4:1431:1334:10191	60	+
chr2	158560119	158560120	A01177:95:HFCNFDSX5:4:2133:24370:21245	60	+
chr2	159609161	159609162	A01177:95:HFCNFDSX5:4:2547:20274:3505	60	+
chr2	161373511	161373512	A01177:95:HFCNFDSX5:4:1102:9787:11397	60	+
chr2	162694739	162694740	A01177:95:HFCNFDSX5:4:1434:24379:20008	60	+
chr2	170033721	170033722	A01177:95:HFCNFDSX5:4:1133:3676:10958	60	-
chr2	170441054	170441055	A01177:95:HFCNFDSX5:4:2533:31991:9079	60	+
chr2	171056377	171056378	A01177:95:HFCNFDSX5:4:2425:10248:3458	60	+
chr2	171106252	171106253	A01177:95:HFCNFDSX5:4:1257:13096:32722	60	+
chr2	174526430	174526431	A01177:95:HFCNFDSX5:4:2252:6596:17080	60	-
chr2	174549672	174549673	A01177:95:HFCNFDSX5:4:1122:18647:17848	60	-
chr2	174715461	174715462	A01177:95:HFCNFDSX5:4:1131:23692:11647	60	-
chr2	176327505	176327506	A01177:95:HFCNFDSX5:4:2426:18159:22983	60	-
chr2	176328201	176328202	A01177:95:HFCNFDSX5:4:1136:1136:5055	60	+
chr2	177487003	177487004	A01177:95:HFCNFDSX5:4:1148:5231:4038	60	+
chr2	179872298	179872299	A01177:95:HFCNFDSX5:4:1110:21748:7686	60	+
chr2	181439548	181439549	A01177:95:HFCNFDSX5:4:1117:28836:26349	60	-
chr2	181905042	181905043	A01177:95:HFCNFDSX5:4:1112:19199:16517	60	-
chr2	183904671	183904672	A01177:95:HFCNFDSX5:4:1123:5945:4492	60	+
chr2	186505457	186505458	A01177:95:HFCNFDSX5:4:1171:19108:19147	60	-
chr2	188467830	188467831	A01177:95:HFCNFDSX5:4:1107:14335:12540	60	+
chr2	189298033	189298034	A01177:95:HFCNFDSX5:4:2633:8666:34475	60	+
chr2	190369953	190369954	A01177:95:HFCNFDSX5:4:1267:22444:4382	60	-
chr2	191548171	191548172	A01177:95:HFCNFDSX5:4:1275:2772:17127	60	-
chr2	191578869	191578870	A01177:95:HFCNFDSX5:4:2376:26964:14591	60	-
chr2	191578871	191578872	A01177:95:HFCNFDSX5:4:1108:9607:17284	60	-
chr2	195126881	195126882	A01177:95:HFCNFDSX5:4:2366:5195:35415	60	-
chr2	196715471	196715472	A01177:95:HFCNFDSX5:4:1110:26458:4257	60	+
chr2	196716955	196716956	A01177:95:HFCNFDSX5:4:1629:8992:11083	60	-
chr2	196754220	196754221	A01177:95:HFCNFDSX5:4:1258:19533:8046	60	-
chr2	197410517	197410518	A01177:95:HFCNFDSX5:4:1446:31946:24972	60	+
chr2	202470329	202470330	A01177:95:HFCNFDSX5:4:1111:24939:35039	60	+
chr2	202774684	202774685	A01177:95:HFCNFDSX5:4:2349:15727:11193	60	+
chr2	202827382	202827383	A01177:95:HFCNFDSX5:4:2225:21097:35368	60	+
chr2	206855022	206855023	A01177:95:HFCNFDSX5:4:1127:23863:10410	60	-
chr2	206957145	206957146	A01177:95:HFCNFDSX5:4:1449:22435:20682	60	+
chr2	207799189	207799190	A01177:95:HFCNFDSX5:4:2313:2302:3505	60	+
chr2	207922636	207922637	A01177:95:HFCNFDSX5:4:2253:30752:6934	60	+
chr2	212729965	212729966	A01177:95:HFCNFDSX5:4:1105:32922:13322	60	+
chr2	212952610	212952611	A01177:95:HFCNFDSX5:4:1137:28393:35227	60	-
chr2	213241641	213241642	A01177:95:HFCNFDSX5:4:1371:22444:15029	60	-
chr2	214424826	214424827	A01177:95:HFCNFDSX5:4:1273:18367:9596	60	+
chr2	214728772	214728773	A01177:95:HFCNFDSX5:4:2324:2889:26694	60	+
chr2	218014874	218014875	A01177:95:HFCNFDSX5:4:2651:19108:28792	60	+
chr2	218514315	218514316	A01177:95:HFCNFDSX5:4:1163:12400:29074	60	-
chr2	221454033	221454034	A01177:95:HFCNFDSX5:4:1647:5150:23907	60	+
chr2	225660866	225660867	A01177:95:HFCNFDSX5:4:1118:15582:19617	60	+
chr2	226836755	226836756	A01177:95:HFCNFDSX5:4:2149:11369:33332	60	+
chr2	228124572	228124573	A01177:95:HFCNFDSX5:4:1115:23637:28119	60	+
chr2	228537532	228537533	A01177:95:HFCNFDSX5:4:1120:20455:17378	60	-
chr2	229808746	229808747	A01177:95:HFCNFDSX5:4:1442:9787:12587	60	+
chr2	230841853	230841854	A01177:95:HFCNFDSX5:4:2360:3685:21339	60	+
chr2	232160303	232160304	A01177:95:HFCNFDSX5:4:1124:7012:20181	60	+
chr2	232719129	232719130	A01177:95:HFCNFDSX5:4:2326:12201:32362	60	-
chr2	232759975	232759976	A01177:95:HFCNFDSX5:4:1341:12038:8782	60	+
chr2	232828346	232828347	A01177:95:HFCNFDSX5:4:1128:21287:28432	60	-
chr2	232849988	232849989	A01177:95:HFCNFDSX5:4:1213:24433:19069	60	-
[truncated: 1,415 more rows]
