# Supplementary material for: HIV-1 capsid stability enables inositol phosphate-independent infection of target cells and promotes integration into genes
Source: PLoS Pathog. 2023 Jun 2;19(6):e1011423. doi: 10.1371/journal.ppat.1011423 (PMC10266667; doi:10.1371/journal.ppat.1011423)
Supplement: S2 Data — (TAR.GZ) [file ppat.1011423.s013.tar.gz › CEM_WT_B/CA_P38A-T200I/Unique_hg38_integration_sites/9035-GS-20.bed]

chr1	716258	716259	A01177:95:HFCNFDSX5:4:1437:31069:9267/1	60	-
chr1	782867	782868	A01177:95:HFCNFDSX5:4:2204:3351:28181	60	+
chr1	841198	841199	A01177:95:HFCNFDSX5:4:2250:16486:4210	60	+
chr1	963536	963537	A01177:95:HFCNFDSX5:4:2201:18638:19116/1	60	-
chr1	1104810	1104811	A01177:95:HFCNFDSX5:4:1251:14335:5337	60	-
chr1	1110192	1110193	A01177:95:HFCNFDSX5:4:1101:28917:20071/1	60	-
chr1	1253920	1253921	A01177:95:HFCNFDSX5:4:1123:13874:20478/1	60	+
chr1	1266807	1266808	A01177:95:HFCNFDSX5:4:2453:29179:7373/1	60	+
chr1	1267388	1267389	A01177:95:HFCNFDSX5:4:2335:12509:22686	60	+
chr1	1270577	1270578	A01177:95:HFCNFDSX5:4:2333:19072:17425	60	-
chr1	1317446	1317447	A01177:95:HFCNFDSX5:4:2337:21630:36699/1	60	+
chr1	1319642	1319643	A01177:95:HFCNFDSX5:4:1130:29297:15154	60	+
chr1	1385349	1385350	A01177:95:HFCNFDSX5:4:1106:3378:18302/1	60	+
chr1	1390542	1390543	A01177:95:HFCNFDSX5:4:1104:22182:4022/1	60	+
chr1	1391159	1391160	A01177:95:HFCNFDSX5:4:1116:4309:13119/1	60	+
chr1	1393641	1393642	A01177:95:HFCNFDSX5:4:1101:24433:29027	60	+
chr1	1395313	1395314	A01177:95:HFCNFDSX5:4:2444:24171:21151/1	60	+
chr1	1416922	1416923	A01177:95:HFCNFDSX5:4:2342:10348:35697/1	60	-
chr1	1484652	1484653	A01177:95:HFCNFDSX5:4:1106:29315:27993/1	60	-
chr1	1573151	1573152	A01177:95:HFCNFDSX5:4:2631:5746:8844/1	60	-
chr1	1650128	1650129	A01177:95:HFCNFDSX5:4:1114:2899:23140	60	+
chr1	1650925	1650926	A01177:95:HFCNFDSX5:4:2373:6524:28103/1	60	-
chr1	1653469	1653470	A01177:95:HFCNFDSX5:4:1116:28655:12571/1	60	+
chr1	1656897	1656898	A01177:95:HFCNFDSX5:4:1110:7021:11898/1	60	-
chr1	1713602	1713603	A01177:95:HFCNFDSX5:4:1350:24433:27931/1	60	-
chr1	1793005	1793006	A01177:95:HFCNFDSX5:4:2329:3857:28275/1	60	+
chr1	1793044	1793045	A01177:95:HFCNFDSX5:4:1102:19542:14544/1	60	+
chr1	1800731	1800732	A01177:95:HFCNFDSX5:4:1140:26775:8281/1	60	+
chr1	1822182	1822183	A01177:95:HFCNFDSX5:4:2140:19027:16532/1	60	-
chr1	1822184	1822185	A01177:95:HFCNFDSX5:4:1139:19144:9126/1	60	-
chr1	1883339	1883340	A01177:95:HFCNFDSX5:4:1106:19334:14779/1	60	+
chr1	4211314	4211315	A01177:95:HFCNFDSX5:4:1411:22128:13448	60	-
chr1	6714612	6714613	A01177:95:HFCNFDSX5:4:1450:23990:24565/1	60	-
chr1	6805920	6805921	A01177:95:HFCNFDSX5:4:1201:4381:23296	60	-
chr1	6806810	6806811	A01177:95:HFCNFDSX5:4:1125:19190:21418/1	60	-
chr1	6827969	6827970	A01177:95:HFCNFDSX5:4:1106:16658:25614/1	60	+
chr1	6872954	6872955	A01177:95:HFCNFDSX5:4:1215:18032:27023/1	60	+
chr1	7168023	7168024	A01177:95:HFCNFDSX5:4:2320:32814:22842/1	60	-
chr1	8290024	8290025	A01177:95:HFCNFDSX5:4:1445:9462:30812/1	60	-
chr1	8407813	8407814	A01177:95:HFCNFDSX5:4:1306:30526:24831	60	+
chr1	8558611	8558612	A01177:95:HFCNFDSX5:4:1101:13602:12399/1	60	+
chr1	8583951	8583952	A01177:95:HFCNFDSX5:4:2320:21305:2848	60	-
chr1	8620707	8620708	A01177:95:HFCNFDSX5:4:1115:26485:21966/1	60	-
chr1	8629611	8629612	A01177:95:HFCNFDSX5:4:2239:17725:27743	60	-
chr1	8674272	8674273	A01177:95:HFCNFDSX5:4:1113:3125:20619/1	60	+
chr1	8752722	8752723	A01177:95:HFCNFDSX5:4:1460:27507:35164	60	-
chr1	9244762	9244763	A01177:95:HFCNFDSX5:4:1261:10348:28557	60	-
chr1	9408340	9408341	A01177:95:HFCNFDSX5:4:1130:24713:7122	60	+
chr1	9556403	9556404	A01177:95:HFCNFDSX5:4:1110:22806:2127	60	-
chr1	9556732	9556733	A01177:95:HFCNFDSX5:4:1120:20302:29951/1	60	+
chr1	9794141	9794142	A01177:95:HFCNFDSX5:4:1168:12762:19961/1	60	-
chr1	10063424	10063425	A01177:95:HFCNFDSX5:4:1116:31349:32299/1	60	+
chr1	10171649	10171650	A01177:95:HFCNFDSX5:4:1448:25120:8547/1	60	+
chr1	10280947	10280948	A01177:95:HFCNFDSX5:4:1119:26702:22310	60	-
chr1	10294937	10294938	A01177:95:HFCNFDSX5:4:1178:29866:3897	60	+
chr1	10295363	10295364	A01177:95:HFCNFDSX5:4:2374:11153:7404/1	60	-
chr1	10440701	10440702	A01177:95:HFCNFDSX5:4:1126:2103:13244/1	60	+
chr1	10570423	10570424	A01177:95:HFCNFDSX5:4:1124:2157:35853/1	60	+
chr1	11119149	11119150	A01177:95:HFCNFDSX5:4:1239:19280:13557	60	-
chr1	11153585	11153586	A01177:95:HFCNFDSX5:4:1171:6632:1579/1	60	-
chr1	11206222	11206223	A01177:95:HFCNFDSX5:4:1141:11605:4366	60	+
chr1	11207810	11207811	A01177:95:HFCNFDSX5:4:1426:25057:4617/1	60	-
chr1	11220639	11220640	A01177:95:HFCNFDSX5:4:1107:5321:29935/1	60	-
chr1	11251466	11251467	A01177:95:HFCNFDSX5:4:1368:16324:32612/1	60	+
chr1	11639836	11639837	A01177:95:HFCNFDSX5:4:1142:32515:5040/1	60	-
chr1	11831025	11831026	A01177:95:HFCNFDSX5:4:2524:26756:10347	60	+
chr1	11983163	11983164	A01177:95:HFCNFDSX5:4:2415:12355:34068/1	60	-
chr1	12118243	12118244	A01177:95:HFCNFDSX5:4:1613:2148:6621/1	60	+
chr1	12280485	12280486	A01177:95:HFCNFDSX5:4:2236:21748:8563	60	+
chr1	12281842	12281843	A01177:95:HFCNFDSX5:4:1150:16242:15499/1	60	-
chr1	12285995	12285996	A01177:95:HFCNFDSX5:4:1438:16938:21590/1	60	-
chr1	12286000	12286001	A01177:95:HFCNFDSX5:4:2430:27959:7357	60	-
chr1	12295629	12295630	A01177:95:HFCNFDSX5:4:1113:11993:21637/1	60	-
chr1	12298193	12298194	A01177:95:HFCNFDSX5:4:1115:5421:19053/1	60	-
chr1	12348513	12348514	A01177:95:HFCNFDSX5:4:1675:19054:27821	60	-
chr1	12350371	12350372	A01177:95:HFCNFDSX5:4:1105:24198:19100/1	60	+
chr1	12369224	12369225	A01177:95:HFCNFDSX5:4:2238:26549:26835/1	60	+
chr1	12393643	12393644	A01177:95:HFCNFDSX5:4:2474:14488:33254/1	60	+
chr1	12478588	12478589	A01177:95:HFCNFDSX5:4:2426:32117:17065	60	-
chr1	13790141	13790142	A01177:95:HFCNFDSX5:4:1132:25455:5776/1	60	+
chr1	13881167	13881168	A01177:95:HFCNFDSX5:4:2360:21540:2722/1	60	-
chr1	14981260	14981261	A01177:95:HFCNFDSX5:4:2348:16694:35916/1	60	-
chr1	15656351	15656352	A01177:95:HFCNFDSX5:4:1104:27841:36808/1	60	+
chr1	15782180	15782181	A01177:95:HFCNFDSX5:4:1135:16098:17785/1	60	-
chr1	15855197	15855198	A01177:95:HFCNFDSX5:4:2232:2103:26772	60	+
chr1	15875829	15875830	A01177:95:HFCNFDSX5:4:2118:2148:5963	60	-
chr1	15876804	15876805	A01177:95:HFCNFDSX5:4:1177:15402:18521/1	60	-
chr1	15878244	15878245	A01177:95:HFCNFDSX5:4:1103:5656:8594/1	60	+
chr1	15903295	15903296	A01177:95:HFCNFDSX5:4:1114:10113:12743/1	60	-
chr1	15921153	15921154	A01177:95:HFCNFDSX5:4:2356:6732:3693/1	60	-
chr1	15923411	15923412	A01177:95:HFCNFDSX5:4:1141:30165:18380/1	60	+
chr1	15924265	15924266	A01177:95:HFCNFDSX5:4:1127:26232:19554/1	60	+
chr1	19189937	19189938	A01177:95:HFCNFDSX5:4:1103:22001:29293/1	60	-
chr1	20107148	20107149	A01177:95:HFCNFDSX5:4:1112:9869:33082/1	60	+
chr1	20879321	20879322	A01177:95:HFCNFDSX5:4:2221:23981:16000	60	-
chr1	20909630	20909631	A01177:95:HFCNFDSX5:4:1326:11008:18709/1	60	+
chr1	20930397	20930398	A01177:95:HFCNFDSX5:4:1556:12744:5055	60	-
chr1	20968304	20968305	A01177:95:HFCNFDSX5:4:1218:15501:24298/1	60	-
chr1	20994187	20994188	A01177:95:HFCNFDSX5:4:1356:12861:24862/1	60	-
chr1	21047824	21047825	A01177:95:HFCNFDSX5:4:2219:15293:30264/1	60	-
chr1	21120148	21120149	A01177:95:HFCNFDSX5:4:1147:21784:3302/1	60	+
chr1	21202860	21202861	A01177:95:HFCNFDSX5:4:2122:19723:9752/1	60	+
chr1	21644053	21644054	A01177:95:HFCNFDSX5:4:1104:3920:2174/1	60	+
chr1	21724738	21724739	A01177:95:HFCNFDSX5:4:2165:28999:13792/1	60	-
chr1	21727710	21727711	A01177:95:HFCNFDSX5:4:1107:30129:22921/1	60	+
chr1	22058849	22058850	A01177:95:HFCNFDSX5:4:2322:13250:33019/1	60	+
chr1	22080129	22080130	A01177:95:HFCNFDSX5:4:2149:13756:30702	60	-
chr1	22081067	22081068	A01177:95:HFCNFDSX5:4:1325:11098:18114/1	60	-
chr1	22106464	22106465	A01177:95:HFCNFDSX5:4:1104:27832:25551/1	60	-
chr1	22492740	22492741	A01177:95:HFCNFDSX5:4:2455:22281:36699	60	-
chr1	22549218	22549219	A01177:95:HFCNFDSX5:4:1502:29821:28401	60	+
chr1	22768550	22768551	A01177:95:HFCNFDSX5:4:1229:8874:27539	60	+
chr1	23072152	23072153	A01177:95:HFCNFDSX5:4:1164:5936:35446/1	60	+
chr1	23109552	23109553	A01177:95:HFCNFDSX5:4:1105:18828:26804/1	60	-
chr1	23135998	23135999	A01177:95:HFCNFDSX5:4:1518:4544:24298	60	-
chr1	23138627	23138628	A01177:95:HFCNFDSX5:4:1106:5764:26569/1	60	-
chr1	23257271	23257272	A01177:95:HFCNFDSX5:4:1319:6876:11271	60	-
chr1	23308298	23308299	A01177:95:HFCNFDSX5:4:2415:18521:25300	60	-
chr1	23975458	23975459	A01177:95:HFCNFDSX5:4:1108:2645:29434/1	60	+
chr1	24047526	24047527	A01177:95:HFCNFDSX5:4:1170:22028:9424/1	60	-
chr1	24650453	24650454	A01177:95:HFCNFDSX5:4:1105:8359:22106	60	-
chr1	24778074	24778075	A01177:95:HFCNFDSX5:4:1128:9561:13573/1	60	+
chr1	25222051	25222052	A01177:95:HFCNFDSX5:4:2363:22715:2691/1	60	-
chr1	25347431	25347432	A01177:95:HFCNFDSX5:4:2428:16938:17362	60	-
chr1	25450778	25450779	A01177:95:HFCNFDSX5:4:1106:23637:34726/1	60	+
chr1	25453247	25453248	A01177:95:HFCNFDSX5:4:1177:30572:29011	60	-
chr1	25476335	25476336	A01177:95:HFCNFDSX5:4:1374:16984:29496	60	-
chr1	25850910	25850911	A01177:95:HFCNFDSX5:4:1204:15582:9189/1	60	-
chr1	26237990	26237991	A01177:95:HFCNFDSX5:4:1120:26332:12430/1	60	+
chr1	26438075	26438076	A01177:95:HFCNFDSX5:4:1364:2546:34021	60	-
chr1	26491017	26491018	A01177:95:HFCNFDSX5:4:1378:3604:24173/1	60	+
chr1	26701611	26701612	A01177:95:HFCNFDSX5:4:1377:2654:8500/1	60	+
chr1	26702038	26702039	A01177:95:HFCNFDSX5:4:1110:28872:32800	60	-
chr1	26729277	26729278	A01177:95:HFCNFDSX5:4:1166:26205:31688/1	60	+
chr1	26901602	26901603	A01177:95:HFCNFDSX5:4:2541:20428:34585/1	60	+
chr1	27453869	27453870	A01177:95:HFCNFDSX5:4:1140:26585:13526/1	60	+
chr1	27803376	27803377	A01177:95:HFCNFDSX5:4:1176:11424:18897/1	60	-
chr1	28036760	28036761	A01177:95:HFCNFDSX5:4:1110:26576:19492/1	60	+
chr1	28408549	28408550	A01177:95:HFCNFDSX5:4:1124:17797:30843/1	60	-
chr1	28412604	28412605	A01177:95:HFCNFDSX5:4:1169:4255:21699/1	60	+
chr1	28440705	28440706	A01177:95:HFCNFDSX5:4:2338:16034:27070	60	-
chr1	28467281	28467282	A01177:95:HFCNFDSX5:4:1253:19940:25441	60	-
chr1	28755214	28755215	A01177:95:HFCNFDSX5:4:1119:31720:36417/1	60	+
chr1	29017671	29017672	A01177:95:HFCNFDSX5:4:1526:29143:5807/1	60	+
chr1	29019601	29019602	A01177:95:HFCNFDSX5:4:1332:4779:28275	60	-
chr1	29048484	29048485	A01177:95:HFCNFDSX5:4:1440:28700:36292/1	60	-
chr1	29059750	29059751	A01177:95:HFCNFDSX5:4:1104:12879:30342/1	60	+
chr1	29063911	29063912	A01177:95:HFCNFDSX5:4:1144:26612:35274/1	60	+
chr1	29065618	29065619	A01177:95:HFCNFDSX5:4:1156:25681:36166/1	60	-
chr1	30266811	30266812	A01177:95:HFCNFDSX5:4:1354:7988:28322/1	60	+
chr1	30669655	30669656	A01177:95:HFCNFDSX5:4:1407:7826:8970/1	60	-
chr1	30960865	30960866	A01177:95:HFCNFDSX5:4:1626:32913:18098	60	-
chr1	30994218	30994219	A01177:95:HFCNFDSX5:4:1112:6741:18364/1	60	-
chr1	31005593	31005594	A01177:95:HFCNFDSX5:4:1136:14036:28964/1	60	-
chr1	31039141	31039142	A01177:95:HFCNFDSX5:4:1116:8151:30545/1	60	+
chr1	31057139	31057140	A01177:95:HFCNFDSX5:4:1432:7880:6089	60	-
chr1	31333801	31333802	A01177:95:HFCNFDSX5:4:1104:32470:35556/1	60	+
chr1	31347211	31347212	A01177:95:HFCNFDSX5:4:1114:16215:20556/1	60	+
chr1	31353243	31353244	A01177:95:HFCNFDSX5:4:1173:6578:7842	60	-
chr1	31904777	31904778	A01177:95:HFCNFDSX5:4:2227:16179:26757	60	+
chr1	31913071	31913072	A01177:95:HFCNFDSX5:4:1105:28465:21887/1	60	-
chr1	31915158	31915159	A01177:95:HFCNFDSX5:4:1155:9860:13714/1	60	-
chr1	31915924	31915925	A01177:95:HFCNFDSX5:4:1105:28447:20290/1	60	+
chr1	31916908	31916909	A01177:95:HFCNFDSX5:4:1104:17951:13260/1	60	-
chr1	31918582	31918583	A01177:95:HFCNFDSX5:4:1350:27091:10300/1	60	-
chr1	31920538	31920539	A01177:95:HFCNFDSX5:4:1107:4824:1767	60	+
chr1	31920539	31920540	A01177:95:HFCNFDSX5:4:1146:14633:15217	60	+
chr1	31922474	31922475	A01177:95:HFCNFDSX5:4:1636:9073:18145/1	60	-
chr1	31926346	31926347	A01177:95:HFCNFDSX5:4:1436:30978:7169/1	60	+
chr1	31932103	31932104	A01177:95:HFCNFDSX5:4:1127:11397:3662/1	60	-
chr1	31935145	31935146	A01177:95:HFCNFDSX5:4:1123:18358:6230/1	60	+
chr1	32020890	32020891	A01177:95:HFCNFDSX5:4:1115:10257:7921/1	60	-
chr1	32032756	32032757	A01177:95:HFCNFDSX5:4:1159:18123:3004/1	60	+
chr1	32263948	32263949	A01177:95:HFCNFDSX5:4:1163:16514:31219	60	-
chr1	32328889	32328890	A01177:95:HFCNFDSX5:4:1101:7862:30452	60	+
chr1	32515371	32515372	A01177:95:HFCNFDSX5:4:1127:30327:23954/1	60	-
chr1	32662416	32662417	A01177:95:HFCNFDSX5:4:1115:25861:9831/1	60	-
chr1	32668001	32668002	A01177:95:HFCNFDSX5:4:1515:7437:31626	60	-
chr1	32794122	32794123	A01177:95:HFCNFDSX5:4:2340:8486:9518	60	+
chr1	32794507	32794508	A01177:95:HFCNFDSX5:4:1136:14525:34538/1	60	-
chr1	32835629	32835630	A01177:95:HFCNFDSX5:4:1124:30680:31986/1	60	-
chr1	32841455	32841456	A01177:95:HFCNFDSX5:4:1139:1099:27853/1	60	-
chr1	32860362	32860363	A01177:95:HFCNFDSX5:4:2505:22399:23156/1	60	-
chr1	33017717	33017718	A01177:95:HFCNFDSX5:4:1545:12861:31563/1	60	+
chr1	33154906	33154907	A01177:95:HFCNFDSX5:4:2561:19741:28823	60	-
chr1	35305079	35305080	A01177:95:HFCNFDSX5:4:1105:1470:16626/1	60	+
chr1	35338361	35338362	A01177:95:HFCNFDSX5:4:1313:27932:27477/1	60	-
chr1	35359128	35359129	A01177:95:HFCNFDSX5:4:1444:23809:1423/1	60	-
chr1	35367481	35367482	A01177:95:HFCNFDSX5:4:1115:22869:24471/1	60	+
chr1	35378246	35378247	A01177:95:HFCNFDSX5:4:1628:16504:25441/1	60	-
chr1	35386411	35386412	A01177:95:HFCNFDSX5:4:1237:30056:22670	60	-
chr1	35398444	35398445	A01177:95:HFCNFDSX5:4:2620:8910:29042/1	60	+
chr1	35401499	35401500	A01177:95:HFCNFDSX5:4:1161:23484:27633/1	60	+
chr1	35401655	35401656	A01177:95:HFCNFDSX5:4:2309:22525:11068/1	60	-
chr1	35401657	35401658	A01177:95:HFCNFDSX5:4:1246:4128:5541	60	-
chr1	35535158	35535159	A01177:95:HFCNFDSX5:4:1444:32244:34663	60	-
chr1	35621514	35621515	A01177:95:HFCNFDSX5:4:1255:14516:29857/1	60	-
chr1	35779769	35779770	A01177:95:HFCNFDSX5:4:1525:10574:36714	60	+
chr1	35854979	35854980	A01177:95:HFCNFDSX5:4:1147:14986:1266/1	60	-
chr1	35940181	35940182	A01177:95:HFCNFDSX5:4:2545:15781:6026	60	+
chr1	35974705	35974706	A01177:95:HFCNFDSX5:4:2558:16143:2362	60	-
chr1	36006856	36006857	A01177:95:HFCNFDSX5:4:2410:22498:5165	60	-
chr1	36062639	36062640	A01177:95:HFCNFDSX5:4:1124:25825:30248/1	60	-
chr1	36234719	36234720	A01177:95:HFCNFDSX5:4:1603:2085:32033	60	-
chr1	37747365	37747366	A01177:95:HFCNFDSX5:4:2617:31819:29356	60	-
chr1	37836433	37836434	A01177:95:HFCNFDSX5:4:1111:16938:16047	60	-
chr1	37889485	37889486	A01177:95:HFCNFDSX5:4:1132:32217:17957	60	-
chr1	38996569	38996570	A01177:95:HFCNFDSX5:4:1121:22779:20901/1	60	-
chr1	39227875	39227876	A01177:95:HFCNFDSX5:4:1433:12066:29716	60	+
chr1	39241650	39241651	A01177:95:HFCNFDSX5:4:1261:18575:3505/1	60	-
chr1	39267057	39267058	A01177:95:HFCNFDSX5:4:1104:32145:15890	60	-
chr1	39325108	39325109	A01177:95:HFCNFDSX5:4:2267:18295:9846	60	-
chr1	39427823	39427824	A01177:95:HFCNFDSX5:4:1260:1696:34961	60	-
chr1	39436002	39436003	A01177:95:HFCNFDSX5:4:1304:20582:29559/1	60	-
chr1	39855106	39855107	A01177:95:HFCNFDSX5:4:1118:32877:20854/1	60	+
chr1	40075027	40075028	A01177:95:HFCNFDSX5:4:1639:20202:15937/1	60	-
chr1	40094301	40094302	A01177:95:HFCNFDSX5:4:1102:8106:31313/1	60	+
chr1	40094302	40094303	A01177:95:HFCNFDSX5:4:2173:9308:12571/1	60	+
chr1	40100284	40100285	A01177:95:HFCNFDSX5:4:1303:2248:14653/1	60	+
chr1	40227523	40227524	A01177:95:HFCNFDSX5:4:1224:18412:19413/1	60	-
chr1	40236823	40236824	A01177:95:HFCNFDSX5:4:1118:10926:7420/1	60	+
chr1	40264469	40264470	A01177:95:HFCNFDSX5:4:1270:30544:5196	60	-
chr1	40383729	40383730	A01177:95:HFCNFDSX5:4:1133:25301:33317	60	+
chr1	40386348	40386349	A01177:95:HFCNFDSX5:4:1152:2211:8860/1	60	+
chr1	40387284	40387285	A01177:95:HFCNFDSX5:4:1111:7500:31641/1	60	-
chr1	40413161	40413162	A01177:95:HFCNFDSX5:4:1246:6623:3756/1	60	-
chr1	40706232	40706233	A01177:95:HFCNFDSX5:4:1146:22462:8891/1	60	-
chr1	40713268	40713269	A01177:95:HFCNFDSX5:4:1102:24614:20134	60	+
chr1	41186269	41186270	A01177:95:HFCNFDSX5:4:1126:27082:10942	60	-
chr1	41912803	41912804	A01177:95:HFCNFDSX5:4:1103:22616:17707/1	60	-
chr1	42228170	42228171	A01177:95:HFCNFDSX5:4:2326:15573:21637/1	60	+
chr1	42250517	42250518	A01177:95:HFCNFDSX5:4:1106:23122:3145/1	60	-
chr1	42290455	42290456	A01177:95:HFCNFDSX5:4:1375:1036:25739/1	60	+
chr1	42636402	42636403	A01177:95:HFCNFDSX5:4:1214:21178:4163/1	60	-
chr1	42663194	42663195	A01177:95:HFCNFDSX5:4:1230:19135:31407/1	60	-
chr1	42689492	42689493	A01177:95:HFCNFDSX5:4:2563:5285:1626	60	-
chr1	42693676	42693677	A01177:95:HFCNFDSX5:4:1107:12644:1344/1	60	+
chr1	42761567	42761568	A01177:95:HFCNFDSX5:4:2308:20844:29857	60	-
chr1	43128537	43128538	A01177:95:HFCNFDSX5:4:2220:27661:32518	60	+
chr1	43414393	43414394	A01177:95:HFCNFDSX5:4:2162:22281:10802	60	-
chr1	43447359	43447360	A01177:95:HFCNFDSX5:4:2273:31060:13761	60	-
chr1	43729559	43729560	A01177:95:HFCNFDSX5:4:1121:32488:31328/1	60	-
chr1	43804940	43804941	A01177:95:HFCNFDSX5:4:1105:14705:24643/1	60	-
chr1	43846608	43846609	A01177:95:HFCNFDSX5:4:1426:18159:21324/1	60	+
chr1	43847319	43847320	A01177:95:HFCNFDSX5:4:1202:29342:4304/1	60	+
chr1	44026502	44026503	A01177:95:HFCNFDSX5:4:2469:11388:9032/1	60	-
chr1	44743447	44743448	A01177:95:HFCNFDSX5:4:1402:3712:4038	60	+
chr1	44746852	44746853	A01177:95:HFCNFDSX5:4:1102:32886:18302	60	-
chr1	44892642	44892643	A01177:95:HFCNFDSX5:4:1108:27805:24064	60	-
chr1	44936721	44936722	A01177:95:HFCNFDSX5:4:1602:26901:36370/1	60	+
chr1	44949987	44949988	A01177:95:HFCNFDSX5:4:1154:13313:27837/1	60	-
chr1	45255483	45255484	A01177:95:HFCNFDSX5:4:1401:29288:7247/1	60	+
chr1	45600360	45600361	A01177:95:HFCNFDSX5:4:1143:22815:12665	60	-
chr1	45601352	45601353	A01177:95:HFCNFDSX5:4:1369:6253:24627/1	60	+
chr1	45605938	45605939	A01177:95:HFCNFDSX5:4:1460:10095:14372/1	60	+
chr1	45638079	45638080	A01177:95:HFCNFDSX5:4:1130:4670:7795/1	60	+
chr1	45684234	45684235	A01177:95:HFCNFDSX5:4:1556:11415:34976	60	+
chr1	45864911	45864912	A01177:95:HFCNFDSX5:4:1433:12879:10520/1	60	+
chr1	45993354	45993355	A01177:95:HFCNFDSX5:4:1149:26277:24079/1	60	+
chr1	46098218	46098219	A01177:95:HFCNFDSX5:4:1424:12255:26318/1	60	+
chr1	46111099	46111100	A01177:95:HFCNFDSX5:4:1114:19940:18364/1	60	-
chr1	46122787	46122788	A01177:95:HFCNFDSX5:4:1125:3513:28275/1	60	-
chr1	46292586	46292587	A01177:95:HFCNFDSX5:4:1130:31105:22701/1	60	+
chr1	46710173	46710174	A01177:95:HFCNFDSX5:4:1176:8160:25801/1	60	+
chr1	48486902	48486903	A01177:95:HFCNFDSX5:4:2573:22679:27524/1	60	+
chr1	48897869	48897870	A01177:95:HFCNFDSX5:4:2272:32741:13322/1	60	-
chr1	50641601	50641602	A01177:95:HFCNFDSX5:4:2323:29270:23187	60	-
chr1	51273071	51273072	A01177:95:HFCNFDSX5:4:1103:30418:24173/1	60	+
chr1	51422987	51422988	A01177:95:HFCNFDSX5:4:2114:11207:18208/1	60	-
chr1	51423713	51423714	A01177:95:HFCNFDSX5:4:1110:3097:20353/1	60	+
chr1	51498173	51498174	A01177:95:HFCNFDSX5:4:1150:15383:10034/1	60	+
chr1	51735821	51735822	A01177:95:HFCNFDSX5:4:1112:7355:9690	60	-
chr1	51826100	51826101	A01177:95:HFCNFDSX5:4:2164:21486:22889/1	60	+
chr1	51827496	51827497	A01177:95:HFCNFDSX5:4:1374:21260:20306/1	60	+
chr1	51937701	51937702	A01177:95:HFCNFDSX5:4:1138:11731:9972/1	60	+
chr1	52084314	52084315	A01177:95:HFCNFDSX5:4:1501:29857:22639/1	60	+
chr1	52284654	52284655	A01177:95:HFCNFDSX5:4:1101:23014:25191/1	60	+
chr1	52463504	52463505	A01177:95:HFCNFDSX5:4:1351:19452:3051/1	60	+
chr1	52471853	52471854	A01177:95:HFCNFDSX5:4:2637:32524:33739	60	+
chr1	52472923	52472924	A01177:95:HFCNFDSX5:4:1101:12147:33301/1	60	+
chr1	52475064	52475065	A01177:95:HFCNFDSX5:4:1544:28302:2284/1	60	-
chr1	52509285	52509286	A01177:95:HFCNFDSX5:4:1615:25364:19523	60	-
chr1	52509630	52509631	A01177:95:HFCNFDSX5:4:1142:12183:11162/1	60	-
chr1	52512664	52512665	A01177:95:HFCNFDSX5:4:1651:20066:21746/1	60	-
chr1	52523246	52523247	A01177:95:HFCNFDSX5:4:1146:4237:6668/1	60	+
chr1	53771332	53771333	A01177:95:HFCNFDSX5:4:1107:2889:17487	60	-
chr1	53809003	53809004	A01177:95:HFCNFDSX5:4:1647:29695:15186	60	-
chr1	54041714	54041715	A01177:95:HFCNFDSX5:4:1175:7048:2769	60	+
chr1	55123549	55123550	A01177:95:HFCNFDSX5:4:1159:27887:31156	60	-
chr1	55142695	55142696	A01177:95:HFCNFDSX5:4:1101:22498:10520/1	60	+
chr1	55149602	55149603	A01177:95:HFCNFDSX5:4:1173:23321:35274/1	60	-
chr1	56458822	56458823	A01177:95:HFCNFDSX5:4:1312:1118:32205/1	60	+
chr1	57844170	57844171	A01177:95:HFCNFDSX5:4:1109:3396:27258/1	60	-
chr1	58678848	58678849	A01177:95:HFCNFDSX5:4:1606:29451:23938	60	+
chr1	59281627	59281628	A01177:95:HFCNFDSX5:4:1435:1796:36229	60	-
chr1	60107349	60107350	A01177:95:HFCNFDSX5:4:1665:1750:9846/1	60	-
chr1	62176678	62176679	A01177:95:HFCNFDSX5:4:1212:26775:33301/1	60	+
chr1	62658040	62658041	A01177:95:HFCNFDSX5:4:1105:1904:21887/1	60	+
chr1	63353668	63353669	A01177:95:HFCNFDSX5:4:1244:4038:26929/1	60	-
chr1	63407231	63407232	A01177:95:HFCNFDSX5:4:1423:26187:7607/1	60	+
chr1	63489254	63489255	A01177:95:HFCNFDSX5:4:1102:2618:28134/1	60	+
chr1	64953480	64953481	A01177:95:HFCNFDSX5:4:1159:17689:30436/1	60	-
chr1	66355589	66355590	A01177:95:HFCNFDSX5:4:1118:26142:25880	60	-
chr1	66378198	66378199	A01177:95:HFCNFDSX5:4:2541:27001:33974	60	-
chr1	66958626	66958627	A01177:95:HFCNFDSX5:4:1566:32117:32033	60	-
chr1	66987095	66987096	A01177:95:HFCNFDSX5:4:1356:7256:3568/1	60	-
chr1	67423637	67423638	A01177:95:HFCNFDSX5:4:1107:1461:10692/1	60	+
chr1	67438256	67438257	A01177:95:HFCNFDSX5:4:1264:30888:9298	60	-
chr1	68373050	68373051	A01177:95:HFCNFDSX5:4:2670:19108:36652/1	60	-
chr1	69219749	69219750	A01177:95:HFCNFDSX5:4:1132:13792:12289/1	60	+
chr1	70302077	70302078	A01177:95:HFCNFDSX5:4:1120:9019:28573/1	60	+
chr1	70302079	70302080	A01177:95:HFCNFDSX5:4:2369:5367:8437	60	+
chr1	70312470	70312471	A01177:95:HFCNFDSX5:4:2333:14570:7310	60	-
chr1	70784170	70784171	A01177:95:HFCNFDSX5:4:1207:24279:29982/1	60	+
chr1	71427080	71427081	A01177:95:HFCNFDSX5:4:2175:6569:35822/1	60	-
chr1	72609923	72609924	A01177:95:HFCNFDSX5:4:1251:32470:19961/1	60	+
chr1	73089038	73089039	A01177:95:HFCNFDSX5:4:1339:16007:20290/1	60	+
chr1	75545645	75545646	A01177:95:HFCNFDSX5:4:1450:32289:32017	60	-
chr1	77734197	77734198	A01177:95:HFCNFDSX5:4:1234:21368:16830/1	60	-
chr1	77735747	77735748	A01177:95:HFCNFDSX5:4:1161:2962:35931/1	60	-
chr1	78018210	78018211	A01177:95:HFCNFDSX5:4:1130:26323:25347/1	60	+
chr1	78562732	78562733	A01177:95:HFCNFDSX5:4:1108:20790:12289/1	60	+
chr1	80558579	80558580	A01177:95:HFCNFDSX5:4:1304:4318:16454	60	+
chr1	81972696	81972697	A01177:95:HFCNFDSX5:4:2166:23014:11506/1	60	-
chr1	82106504	82106505	A01177:95:HFCNFDSX5:4:1328:15411:19476/1	60	+
chr1	84165773	84165774	A01177:95:HFCNFDSX5:4:1110:21847:22200/1	60	+
chr1	84202828	84202829	A01177:95:HFCNFDSX5:4:1316:9860:11647/1	60	+
chr1	84752767	84752768	A01177:95:HFCNFDSX5:4:2460:5575:34131/1	60	+
chr1	86689563	86689564	A01177:95:HFCNFDSX5:4:2657:14398:33536/1	60	+
chr1	86984782	86984783	A01177:95:HFCNFDSX5:4:1675:31168:1673	60	-
chr1	88706196	88706197	A01177:95:HFCNFDSX5:4:1273:19777:28729/1	60	+
chr1	89920191	89920192	A01177:95:HFCNFDSX5:4:1533:20555:24565/1	60	-
chr1	89969022	89969023	A01177:95:HFCNFDSX5:4:1135:4761:13025/1	60	-
chr1	91321302	91321303	A01177:95:HFCNFDSX5:4:1123:22146:13197	60	+
chr1	92282382	92282383	A01177:95:HFCNFDSX5:4:1125:13069:26725/1	60	+
chr1	92545435	92545436	A01177:95:HFCNFDSX5:4:1333:11035:22232/1	60	+
chr1	92943744	92943745	A01177:95:HFCNFDSX5:4:1103:17345:16188/1	60	+
chr1	93123236	93123237	A01177:95:HFCNFDSX5:4:1224:17707:4288/1	60	+
chr1	93128672	93128673	A01177:95:HFCNFDSX5:4:1141:11496:10786	60	-
chr1	93573864	93573865	A01177:95:HFCNFDSX5:4:1278:28718:36292	60	+
chr1	93979956	93979957	A01177:95:HFCNFDSX5:4:1431:6714:2785	60	-
chr1	94068947	94068948	A01177:95:HFCNFDSX5:4:1111:29875:4131/1	60	+
chr1	94191568	94191569	A01177:95:HFCNFDSX5:4:1376:2736:2973	60	+
chr1	94403708	94403709	A01177:95:HFCNFDSX5:4:1138:8648:8328	60	+
chr1	94800391	94800392	A01177:95:HFCNFDSX5:4:2153:29839:21324	60	-
chr1	97634261	97634262	A01177:95:HFCNFDSX5:4:1230:28339:8453	60	-
chr1	98025238	98025239	A01177:95:HFCNFDSX5:4:1111:21423:27164/1	60	-
chr1	98192275	98192276	A01177:95:HFCNFDSX5:4:2234:14615:15562/1	60	-
chr1	98379280	98379281	A01177:95:HFCNFDSX5:4:1106:24053:2127	60	-
chr1	98385274	98385275	A01177:95:HFCNFDSX5:4:1123:1298:21183/1	60	-
chr1	100015813	100015814	A01177:95:HFCNFDSX5:4:1552:32515:17440	60	-
chr1	100280765	100280766	A01177:95:HFCNFDSX5:4:2149:21043:20995	60	-
chr1	100932071	100932072	A01177:95:HFCNFDSX5:4:1106:2609:21230/1	60	+
chr1	101121687	101121688	A01177:95:HFCNFDSX5:4:1410:17327:36166/1	60	-
chr1	107733982	107733983	A01177:95:HFCNFDSX5:4:1107:31937:13589/1	60	+
chr1	107756427	107756428	A01177:95:HFCNFDSX5:4:1320:1063:34616	60	-
chr1	107810033	107810034	A01177:95:HFCNFDSX5:4:1203:16839:17534	60	-
chr1	108758009	108758010	A01177:95:HFCNFDSX5:4:1101:18674:3646/1	60	+
chr1	109377412	109377413	A01177:95:HFCNFDSX5:4:1372:7970:19241	60	-
chr1	109583175	109583176	A01177:95:HFCNFDSX5:4:1464:27091:18349	60	-
chr1	109781176	109781177	A01177:95:HFCNFDSX5:4:1132:16595:16767	60	-
chr1	109799294	109799295	A01177:95:HFCNFDSX5:4:2464:13033:15765	60	+
chr1	109801751	109801752	A01177:95:HFCNFDSX5:4:1140:10917:18615/1	60	+
chr1	110349491	110349492	A01177:95:HFCNFDSX5:4:1440:21911:2675/1	60	-
chr1	110360783	110360784	A01177:95:HFCNFDSX5:4:1131:3360:20776/1	60	+
chr1	110372960	110372961	A01177:95:HFCNFDSX5:4:1138:15953:25708/1	60	+
chr1	111117243	111117244	A01177:95:HFCNFDSX5:4:2317:9381:27978	60	-
chr1	111130963	111130964	A01177:95:HFCNFDSX5:4:1569:7988:16329	60	+
chr1	111152363	111152364	A01177:95:HFCNFDSX5:4:1319:1371:9659	60	+
chr1	111156059	111156060	A01177:95:HFCNFDSX5:4:1175:22923:11318/1	60	+
chr1	111670662	111670663	A01177:95:HFCNFDSX5:4:1134:10176:31328/1	60	-
chr1	112560327	112560328	A01177:95:HFCNFDSX5:4:1165:12581:7654/1	60	-
chr1	112650950	112650951	A01177:95:HFCNFDSX5:4:1530:8829:1595	60	-
chr1	112667930	112667931	A01177:95:HFCNFDSX5:4:1320:15275:32205	60	-
chr1	112938968	112938969	A01177:95:HFCNFDSX5:4:1106:12183:37027/1	60	+
chr1	112952028	112952029	A01177:95:HFCNFDSX5:4:2347:24966:6308	60	+
chr1	113778973	113778974	A01177:95:HFCNFDSX5:4:2369:28727:20212	60	-
chr1	113795466	113795467	A01177:95:HFCNFDSX5:4:1174:24180:21731	60	-
chr1	113800898	113800899	A01177:95:HFCNFDSX5:4:1215:22354:16939/1	60	+
chr1	113956189	113956190	A01177:95:HFCNFDSX5:4:2119:28754:20134	60	+
chr1	114275743	114275744	A01177:95:HFCNFDSX5:4:1103:10438:36135/1	60	+
chr1	114396920	114396921	A01177:95:HFCNFDSX5:4:2241:11433:6605	60	-
chr1	114405934	114405935	A01177:95:HFCNFDSX5:4:1406:1976:9361/1	60	-
chr1	114509528	114509529	A01177:95:HFCNFDSX5:4:1101:12075:13228	60	-
chr1	116715039	116715040	A01177:95:HFCNFDSX5:4:1530:6940:1955/1	60	-
chr1	117408748	117408749	A01177:95:HFCNFDSX5:4:2545:22562:14512	60	-
chr1	121170472	121170473	A01177:95:HFCNFDSX5:4:2213:15112:16517/1	60	-
chr1	143977761	143977762	A01177:95:HFCNFDSX5:4:1621:32768:27931/1	60	-
chr1	144970705	144970706	A01177:95:HFCNFDSX5:4:1157:20871:15154/1	60	-
chr1	145639622	145639623	A01177:95:HFCNFDSX5:4:1663:7563:15405/1	60	+
chr1	145799838	145799839	A01177:95:HFCNFDSX5:4:1462:10122:36276	60	+
chr1	146166940	146166941	A01177:95:HFCNFDSX5:4:1129:10936:13416/1	60	-
chr1	146225103	146225104	A01177:95:HFCNFDSX5:4:1470:8287:26866/1	60	-
chr1	146632903	146632904	A01177:95:HFCNFDSX5:4:2624:12228:21793/1	60	-
chr1	147553136	147553137	A01177:95:HFCNFDSX5:4:1109:4463:9251/1	60	-
chr1	147626139	147626140	A01177:95:HFCNFDSX5:4:1521:19994:26631	60	-
chr1	148632346	148632347	A01177:95:HFCNFDSX5:4:2637:18584:7467/1	60	-
chr1	149472167	149472168	A01177:95:HFCNFDSX5:4:1505:25409:12399/1	60	-
chr1	149482728	149482729	A01177:95:HFCNFDSX5:4:1278:16875:26772/1	60	+
chr1	149846547	149846548	A01177:95:HFCNFDSX5:4:1216:4770:4241/1	60	+
chr1	149846548	149846549	A01177:95:HFCNFDSX5:4:2174:17201:7795/1	60	+
chr1	150082830	150082831	A01177:95:HFCNFDSX5:4:1116:5177:8578	60	+
chr1	150084390	150084391	A01177:95:HFCNFDSX5:4:1415:20871:27993/1	60	+
chr1	150085352	150085353	A01177:95:HFCNFDSX5:4:1239:31991:8797	60	-
chr1	150131456	150131457	A01177:95:HFCNFDSX5:4:1237:9579:11569/1	60	+
chr1	150134331	150134332	A01177:95:HFCNFDSX5:4:1131:25907:28260/1	60	+
chr1	150260854	150260855	A01177:95:HFCNFDSX5:4:1318:2962:10285	60	-
chr1	150327898	150327899	A01177:95:HFCNFDSX5:4:1120:22092:1517/1	60	+
chr1	150396164	150396165	A01177:95:HFCNFDSX5:4:1113:18783:18959/1	60	-
chr1	150419549	150419550	A01177:95:HFCNFDSX5:4:1272:29604:4977/1	60	+
chr1	150689975	150689976	A01177:95:HFCNFDSX5:4:1105:1108:1752/1	60	-
chr1	150797937	150797938	A01177:95:HFCNFDSX5:4:1127:32958:20870/1	60	-
chr1	150821325	150821326	A01177:95:HFCNFDSX5:4:1122:26630:11099/1	60	+
chr1	150844939	150844940	A01177:95:HFCNFDSX5:4:1463:2365:18552/1	60	-
chr1	150946668	150946669	A01177:95:HFCNFDSX5:4:1639:18059:20400	60	+
chr1	151103878	151103879	A01177:95:HFCNFDSX5:4:2368:15383:1517/1	60	+
chr1	151183914	151183915	A01177:95:HFCNFDSX5:4:1164:8006:27759/1	60	+
chr1	151235661	151235662	A01177:95:HFCNFDSX5:4:1639:31232:29403/1	60	+
chr1	151647098	151647099	A01177:95:HFCNFDSX5:4:2223:24433:4163	60	+
chr1	151684432	151684433	A01177:95:HFCNFDSX5:4:2374:10899:6308/1	60	-
chr1	151684433	151684434	A01177:95:HFCNFDSX5:4:2647:2022:9972/1	60	-
chr1	153818986	153818987	A01177:95:HFCNFDSX5:4:1632:31530:11318/1	60	-
chr1	153826137	153826138	A01177:95:HFCNFDSX5:4:2312:15754:27586/1	60	+
chr1	153852995	153852996	A01177:95:HFCNFDSX5:4:2209:17743:19006/1	60	-
chr1	153883365	153883366	A01177:95:HFCNFDSX5:4:1217:29496:14497/1	60	-
chr1	153897127	153897128	A01177:95:HFCNFDSX5:4:1308:31792:29810	60	-
chr1	153897512	153897513	A01177:95:HFCNFDSX5:4:1565:8666:13088/1	60	-
chr1	153964363	153964364	A01177:95:HFCNFDSX5:4:1135:32524:34898/1	60	+
chr1	154240068	154240069	A01177:95:HFCNFDSX5:4:1133:19696:6950/1	60	+
chr1	154244323	154244324	A01177:95:HFCNFDSX5:4:2156:5303:1376/1	60	-
chr1	154244325	154244326	A01177:95:HFCNFDSX5:4:1257:20989:26882/1	60	-
chr1	154252708	154252709	A01177:95:HFCNFDSX5:4:1112:7428:36338	60	-
chr1	154615639	154615640	A01177:95:HFCNFDSX5:4:1105:3224:18787/1	60	+
chr1	154976479	154976480	A01177:95:HFCNFDSX5:4:2466:10384:1251	60	-
chr1	154978329	154978330	A01177:95:HFCNFDSX5:4:1165:31656:18709/1	60	+
chr1	154980176	154980177	A01177:95:HFCNFDSX5:4:1124:8820:33771/1	60	-
chr1	155413011	155413012	A01177:95:HFCNFDSX5:4:1510:8531:17394/1	60	-
chr1	155444520	155444521	A01177:95:HFCNFDSX5:4:1251:18258:9878	60	-
chr1	155461238	155461239	A01177:95:HFCNFDSX5:4:1375:32344:23093	60	-
chr1	155467162	155467163	A01177:95:HFCNFDSX5:4:1503:13991:30420/1	60	-
chr1	155486701	155486702	A01177:95:HFCNFDSX5:4:1131:13928:14152/1	60	+
chr1	155526118	155526119	A01177:95:HFCNFDSX5:4:1107:12798:5494/1	60	+
chr1	155531150	155531151	A01177:95:HFCNFDSX5:4:1117:26096:12211/1	60	-
chr1	155531991	155531992	A01177:95:HFCNFDSX5:4:1116:23240:22169/1	60	+
chr1	155667294	155667295	A01177:95:HFCNFDSX5:4:1118:16839:35853/1	60	-
chr1	155671739	155671740	A01177:95:HFCNFDSX5:4:1157:22634:21057/1	60	+
chr1	155683623	155683624	A01177:95:HFCNFDSX5:4:2553:2709:4523	60	-
chr1	155817557	155817558	A01177:95:HFCNFDSX5:4:1175:4589:19272/1	60	-
chr1	155932344	155932345	A01177:95:HFCNFDSX5:4:2228:11577:8422/1	60	+
chr1	155956611	155956612	A01177:95:HFCNFDSX5:4:1166:6388:18255/1	60	-
chr1	156176268	156176269	A01177:95:HFCNFDSX5:4:2445:7771:4586/1	60	-
chr1	156528600	156528601	A01177:95:HFCNFDSX5:4:1128:5882:11772	60	-
chr1	156780294	156780295	A01177:95:HFCNFDSX5:4:1134:28085:30467/1	60	+
chr1	156780296	156780297	A01177:95:HFCNFDSX5:4:1264:27995:11240	60	+
chr1	156815854	156815855	A01177:95:HFCNFDSX5:4:1118:8169:16579/1	60	+
chr1	159034820	159034821	A01177:95:HFCNFDSX5:4:1350:28881:14998	60	-
chr1	159095005	159095006	A01177:95:HFCNFDSX5:4:1221:15383:10661	60	+
chr1	159164040	159164041	A01177:95:HFCNFDSX5:4:1304:31430:18662	60	+
chr1	159710701	159710702	A01177:95:HFCNFDSX5:4:1261:21757:30749	60	-
chr1	160225443	160225444	A01177:95:HFCNFDSX5:4:2247:4038:31031	60	-
chr1	160234717	160234718	A01177:95:HFCNFDSX5:4:1128:16640:30342/1	60	+
chr1	160234718	160234719	A01177:95:HFCNFDSX5:4:2472:22083:18129/1	60	+
chr1	160318971	160318972	A01177:95:HFCNFDSX5:4:1101:3161:15045/1	60	-
chr1	160495936	160495937	A01177:95:HFCNFDSX5:4:1110:27453:10551/1	60	+
chr1	160561689	160561690	A01177:95:HFCNFDSX5:4:2419:26449:25285/1	60	+
chr1	160590947	160590948	A01177:95:HFCNFDSX5:4:1611:21359:34851	60	+
chr1	161343885	161343886	A01177:95:HFCNFDSX5:4:1277:6578:31548/1	60	-
chr1	161518806	161518807	A01177:95:HFCNFDSX5:4:1332:9489:19805	60	-
chr1	161789109	161789110	A01177:95:HFCNFDSX5:4:1175:28845:20541/1	60	+
chr1	161800248	161800249	A01177:95:HFCNFDSX5:4:1111:27887:10332/1	60	-
chr1	161846922	161846923	A01177:95:HFCNFDSX5:4:1104:19506:25880/1	60	+
chr1	161859819	161859820	A01177:95:HFCNFDSX5:4:1110:20184:5509/1	60	-
chr1	163347775	163347776	A01177:95:HFCNFDSX5:4:1128:27389:14920/1	60	+
chr1	167139908	167139909	A01177:95:HFCNFDSX5:4:1118:5023:13792/1	60	+
chr1	167346372	167346373	A01177:95:HFCNFDSX5:4:1129:18982:22435/1	60	-
chr1	167410781	167410782	A01177:95:HFCNFDSX5:4:1107:4779:29810/1	60	+
chr1	167900568	167900569	A01177:95:HFCNFDSX5:4:1547:23556:35055	60	+
chr1	168014238	168014239	A01177:95:HFCNFDSX5:4:1106:21739:1438/1	60	-
chr1	168020879	168020880	A01177:95:HFCNFDSX5:4:1102:28302:24862/1	60	-
chr1	169617650	169617651	A01177:95:HFCNFDSX5:4:1130:23285:35681/1	60	+
chr1	169689865	169689866	A01177:95:HFCNFDSX5:4:1212:21314:5024	60	+
chr1	171591173	171591174	A01177:95:HFCNFDSX5:4:1174:19352:22952/1	60	-
chr1	172141222	172141223	A01177:95:HFCNFDSX5:4:1159:15980:34147/1	60	+
chr1	172328233	172328234	A01177:95:HFCNFDSX5:4:1101:26313:17628/1	60	-
chr1	172537821	172537822	A01177:95:HFCNFDSX5:4:1320:21395:32659	60	-
chr1	172553344	172553345	A01177:95:HFCNFDSX5:4:1314:11433:3537/1	60	+
chr1	172871840	172871841	A01177:95:HFCNFDSX5:4:1523:4173:34240	60	-
chr1	173192098	173192099	A01177:95:HFCNFDSX5:4:1613:9200:5494/1	60	+
chr1	173784866	173784867	A01177:95:HFCNFDSX5:4:1253:22679:15655/1	60	+
chr1	173947408	173947409	A01177:95:HFCNFDSX5:4:1529:17164:13432	60	-
chr1	173964945	173964946	A01177:95:HFCNFDSX5:4:1136:5556:31782/1	60	-
chr1	173970406	173970407	A01177:95:HFCNFDSX5:4:1656:13096:36949/1	60	-
chr1	174016449	174016450	A01177:95:HFCNFDSX5:4:1246:4508:24737	60	+
chr1	174599086	174599087	A01177:95:HFCNFDSX5:4:1436:19515:9142	60	+
chr1	174917675	174917676	A01177:95:HFCNFDSX5:4:1114:1334:2550/1	60	+
chr1	175354469	175354470	A01177:95:HFCNFDSX5:4:2257:24840:34585/1	60	-
chr1	176016652	176016653	A01177:95:HFCNFDSX5:4:1546:4679:29136/1	60	+
chr1	176022999	176023000	A01177:95:HFCNFDSX5:4:1468:20211:10285	60	-
chr1	176119890	176119891	A01177:95:HFCNFDSX5:4:1608:17354:35305/1	60	+
chr1	179380088	179380089	A01177:95:HFCNFDSX5:4:1531:4191:20870/1	60	-
chr1	179837700	179837701	A01177:95:HFCNFDSX5:4:2376:11180:27712	60	-
chr1	179876315	179876316	A01177:95:HFCNFDSX5:4:1103:2211:6887/1	60	-
chr1	180003685	180003686	A01177:95:HFCNFDSX5:4:1246:4426:25786/1	60	+
chr1	180011576	180011577	A01177:95:HFCNFDSX5:4:1121:1588:16986/1	60	+
chr1	180012043	180012044	A01177:95:HFCNFDSX5:4:1140:30047:6965/1	60	-
chr1	180096661	180096662	A01177:95:HFCNFDSX5:4:1165:17553:17895/1	60	+
chr1	180292699	180292700	A01177:95:HFCNFDSX5:4:1618:2410:18035	60	-
chr1	180364985	180364986	A01177:95:HFCNFDSX5:4:2560:18087:13870/1	60	+
chr1	180710306	180710307	A01177:95:HFCNFDSX5:4:1563:31042:4930/1	60	-
chr1	180743553	180743554	A01177:95:HFCNFDSX5:4:1655:23981:15812	60	+
chr1	180995913	180995914	A01177:95:HFCNFDSX5:4:1405:1777:23328/1	60	+
chr1	181069585	181069586	A01177:95:HFCNFDSX5:4:1103:6063:23265/1	60	-
chr1	181314854	181314855	A01177:95:HFCNFDSX5:4:1450:19407:9204	60	-
chr1	181699477	181699478	A01177:95:HFCNFDSX5:4:2175:26946:33786	60	-
chr1	181990231	181990232	A01177:95:HFCNFDSX5:4:1438:23990:35963/1	60	+
chr1	182605653	182605654	A01177:95:HFCNFDSX5:4:1102:27236:30467/1	60	-
chr1	182861907	182861908	A01177:95:HFCNFDSX5:4:2261:30553:23437	60	-
chr1	182887208	182887209	A01177:95:HFCNFDSX5:4:1652:14597:11522/1	60	-
chr1	183505826	183505827	A01177:95:HFCNFDSX5:4:1117:10800:25895/1	60	+
chr1	184736650	184736651	A01177:95:HFCNFDSX5:4:1134:23963:14246/1	60	-
chr1	184740457	184740458	A01177:95:HFCNFDSX5:4:1111:8666:11428/1	60	-
chr1	184749921	184749922	A01177:95:HFCNFDSX5:4:1331:8784:27132/1	60	-
chr1	186317737	186317738	A01177:95:HFCNFDSX5:4:1144:24523:34945/1	60	-
chr1	186358186	186358187	A01177:95:HFCNFDSX5:4:1235:19262:23453/1	60	-
chr1	191841401	191841402	A01177:95:HFCNFDSX5:4:1123:11939:13933/1	60	-
chr1	192142464	192142465	A01177:95:HFCNFDSX5:4:2618:16486:6715	60	-
chr1	192843624	192843625	A01177:95:HFCNFDSX5:4:1367:5801:2957	60	+
chr1	193668581	193668582	A01177:95:HFCNFDSX5:4:1312:22589:25895	60	+
chr1	194081224	194081225	A01177:95:HFCNFDSX5:4:1201:10728:13088/1	60	+
chr1	194650117	194650118	A01177:95:HFCNFDSX5:4:1117:14461:26224/1	60	+
chr1	195836284	195836285	A01177:95:HFCNFDSX5:4:1127:7238:35133/1	60	-
chr1	196035364	196035365	A01177:95:HFCNFDSX5:4:1255:8368:26443/1	60	+
chr1	196128015	196128016	A01177:95:HFCNFDSX5:4:1108:6623:25958/1	60	+
chr1	196448040	196448041	A01177:95:HFCNFDSX5:4:1255:1208:17644	60	+
chr1	197195187	197195188	A01177:95:HFCNFDSX5:4:1143:8250:18975/1	60	+
chr1	197388906	197388907	A01177:95:HFCNFDSX5:4:1117:17942:6324	60	+
chr1	197586581	197586582	A01177:95:HFCNFDSX5:4:1159:5999:23563/1	60	+
chr1	197640283	197640284	A01177:95:HFCNFDSX5:4:2636:3387:13589	60	-
chr1	197666802	197666803	A01177:95:HFCNFDSX5:4:1264:28845:34726	60	-
chr1	197670999	197671000	A01177:95:HFCNFDSX5:4:1108:21052:33505/1	60	+
chr1	197712311	197712312	A01177:95:HFCNFDSX5:4:1444:30987:12414	60	-
chr1	198187870	198187871	A01177:95:HFCNFDSX5:4:1104:31991:12242/1	60	+
chr1	198291812	198291813	A01177:95:HFCNFDSX5:4:1175:24768:36401/1	60	+
chr1	198299129	198299130	A01177:95:HFCNFDSX5:4:2231:18014:4006/1	60	-
chr1	200175112	200175113	A01177:95:HFCNFDSX5:4:1111:29225:36479/1	60	-
chr1	200585800	200585801	A01177:95:HFCNFDSX5:4:1131:22516:18098/1	60	+
chr1	200586348	200586349	A01177:95:HFCNFDSX5:4:1107:6316:30467/1	60	+
chr1	200840744	200840745	A01177:95:HFCNFDSX5:4:1116:6750:14309/1	60	+
chr1	200840745	200840746	A01177:95:HFCNFDSX5:4:2640:31286:27211	60	+
chr1	201847454	201847455	A01177:95:HFCNFDSX5:4:2158:3052:17487/1	60	+
chr1	201975454	201975455	A01177:95:HFCNFDSX5:4:1176:1524:24706	60	+
chr1	201975458	201975459	A01177:95:HFCNFDSX5:4:1532:17047:17425/1	60	+
chr1	202490338	202490339	A01177:95:HFCNFDSX5:4:1254:20220:31532/1	60	+
chr1	203575841	203575842	A01177:95:HFCNFDSX5:4:2615:19759:4398	60	-
chr1	203835942	203835943	A01177:95:HFCNFDSX5:4:1102:7880:34961/1	60	+
chr1	204407231	204407232	A01177:95:HFCNFDSX5:4:1145:18602:34961/1	60	+
chr1	204407454	204407455	A01177:95:HFCNFDSX5:4:1123:11993:6825/1	60	+
chr1	204538187	204538188	A01177:95:HFCNFDSX5:4:1120:14226:15796/1	60	+
chr1	204541593	204541594	A01177:95:HFCNFDSX5:4:1672:2564:27539	60	-
chr1	205609685	205609686	A01177:95:HFCNFDSX5:4:1132:9652:30671/1	60	-
chr1	206075567	206075568	A01177:95:HFCNFDSX5:4:1527:31268:20509	60	-
chr1	206092505	206092506	A01177:95:HFCNFDSX5:4:1164:32470:5744/1	60	+
chr1	206209738	206209739	A01177:95:HFCNFDSX5:4:1327:23421:18662/1	60	-
chr1	206423392	206423393	A01177:95:HFCNFDSX5:4:1170:19280:29309/1	60	+
chr1	207339930	207339931	A01177:95:HFCNFDSX5:4:1132:3531:4413/1	60	-
chr1	207767105	207767106	A01177:95:HFCNFDSX5:4:1559:28302:24580/1	60	-
chr1	207767642	207767643	A01177:95:HFCNFDSX5:4:1320:22453:4899/1	60	+
chr1	207781644	207781645	A01177:95:HFCNFDSX5:4:2152:11279:2738/1	60	-
chr1	210134172	210134173	A01177:95:HFCNFDSX5:4:1425:17372:32456	60	+
chr1	210195991	210195992	A01177:95:HFCNFDSX5:4:1313:8856:35336/1	60	-
chr1	210559678	210559679	A01177:95:HFCNFDSX5:4:1571:32389:5447/1	60	+
chr1	211957783	211957784	A01177:95:HFCNFDSX5:4:1142:25672:25128/1	60	+
chr1	211957785	211957786	A01177:95:HFCNFDSX5:4:1103:1416:33505	60	+
chr1	212087273	212087274	A01177:95:HFCNFDSX5:4:1109:25192:14278	60	+
chr1	212737562	212737563	A01177:95:HFCNFDSX5:4:1112:15356:7200/1	60	-
chr1	212895399	212895400	A01177:95:HFCNFDSX5:4:1174:26404:7420/1	60	-
chr1	214434393	214434394	A01177:95:HFCNFDSX5:4:1110:14479:4805	60	+
chr1	216112486	216112487	A01177:95:HFCNFDSX5:4:1120:3305:10848/1	60	+
chr1	217490777	217490778	A01177:95:HFCNFDSX5:4:1113:24822:8656/1	60	+
chr1	218429176	218429177	A01177:95:HFCNFDSX5:4:1633:29315:20948	60	-
chr1	220185244	220185245	A01177:95:HFCNFDSX5:4:1226:10022:11240/1	60	+
chr1	220235393	220235394	A01177:95:HFCNFDSX5:4:1122:8621:16454/1	60	-
chr1	220242040	220242041	A01177:95:HFCNFDSX5:4:1112:4038:27712/1	60	+
chr1	221160897	221160898	A01177:95:HFCNFDSX5:4:1668:10438:19319/1	60	+
chr1	221610293	221610294	A01177:95:HFCNFDSX5:4:1101:4426:5682/1	60	-
chr1	221734599	221734600	A01177:95:HFCNFDSX5:4:2308:9362:15076	60	-
chr1	222561363	222561364	A01177:95:HFCNFDSX5:4:2467:32533:19006/1	60	+
chr1	222649224	222649225	A01177:95:HFCNFDSX5:4:1563:1615:12806	60	-
chr1	222722865	222722866	A01177:95:HFCNFDSX5:4:1128:9344:34773/1	60	-
chr1	222846267	222846268	A01177:95:HFCNFDSX5:4:1109:31286:4758/1	60	-
chr1	222847991	222847992	A01177:95:HFCNFDSX5:4:1113:20672:17347/1	60	-
chr1	222895450	222895451	A01177:95:HFCNFDSX5:4:1118:12888:35650/1	60	+
chr1	222908499	222908500	A01177:95:HFCNFDSX5:4:1207:14036:27117/1	60	-
chr1	222929401	222929402	A01177:95:HFCNFDSX5:4:1507:32181:36871	60	+
chr1	223794441	223794442	A01177:95:HFCNFDSX5:4:2143:3812:16517	60	-
chr1	224039498	224039499	A01177:95:HFCNFDSX5:4:1222:8169:33646/1	60	-
chr1	224039866	224039867	A01177:95:HFCNFDSX5:4:1566:18801:12414/1	60	-
chr1	224131716	224131717	A01177:95:HFCNFDSX5:4:1527:9833:35524	60	-
chr1	224267266	224267267	A01177:95:HFCNFDSX5:4:1238:22119:36855/1	60	+
chr1	224315764	224315765	A01177:95:HFCNFDSX5:4:1101:23005:4288/1	60	-
chr1	224350221	224350222	A01177:95:HFCNFDSX5:4:2578:8278:24909	60	+
chr1	224396228	224396229	A01177:95:HFCNFDSX5:4:1147:32271:18584	60	-
chr1	224398259	224398260	A01177:95:HFCNFDSX5:4:2522:25690:18521/1	60	-
chr1	224419681	224419682	A01177:95:HFCNFDSX5:4:1127:25292:31328/1	60	-
chr1	224432334	224432335	A01177:95:HFCNFDSX5:4:2612:26901:17738/1	60	+
chr1	225507866	225507867	A01177:95:HFCNFDSX5:4:2649:16947:21010/1	60	-
chr1	225524342	225524343	A01177:95:HFCNFDSX5:4:1107:6714:34976/1	60	+
chr1	226269137	226269138	A01177:95:HFCNFDSX5:4:1104:19967:3098/1	60	+
chr1	226284831	226284832	A01177:95:HFCNFDSX5:4:1265:4770:12759	60	+
chr1	226294872	226294873	A01177:95:HFCNFDSX5:4:1101:25663:10551/1	60	+
chr1	226732127	226732128	A01177:95:HFCNFDSX5:4:1142:17996:35540/1	60	+
chr1	227607347	227607348	A01177:95:HFCNFDSX5:4:1117:3287:20964/1	60	+
chr1	228098890	228098891	A01177:95:HFCNFDSX5:4:1104:1841:29825	60	-
chr1	228098891	228098892	A01177:95:HFCNFDSX5:4:1368:12491:18051	60	-
chr1	228167586	228167587	A01177:95:HFCNFDSX5:4:1618:31277:22529/1	60	-
chr1	228186469	228186470	A01177:95:HFCNFDSX5:4:1128:22697:15812/1	60	+
chr1	228230305	228230306	A01177:95:HFCNFDSX5:4:1105:18285:7670/1	60	-
chr1	228231252	228231253	A01177:95:HFCNFDSX5:4:1565:31458:11631/1	60	-
chr1	228232887	228232888	A01177:95:HFCNFDSX5:4:1370:26277:20165/1	60	-
chr1	228233240	228233241	A01177:95:HFCNFDSX5:4:1129:8043:36370/1	60	-
chr1	228239073	228239074	A01177:95:HFCNFDSX5:4:2121:30228:8312	60	-
chr1	228242418	228242419	A01177:95:HFCNFDSX5:4:1115:6189:20917/1	60	+
chr1	228253692	228253693	A01177:95:HFCNFDSX5:4:1414:20934:12070/1	60	+
chr1	228259024	228259025	A01177:95:HFCNFDSX5:4:1108:20998:34632/1	60	+
chr1	228259025	228259026	A01177:95:HFCNFDSX5:4:2657:5493:10285	60	+
chr1	228301406	228301407	A01177:95:HFCNFDSX5:4:1101:5132:7467	60	-
chr1	228327769	228327770	A01177:95:HFCNFDSX5:4:1139:11623:4930	60	+
chr1	228328131	228328132	A01177:95:HFCNFDSX5:4:1563:9570:33129	60	-
chr1	228403037	228403038	A01177:95:HFCNFDSX5:4:1101:3604:13557/1	60	+
chr1	228490277	228490278	A01177:95:HFCNFDSX5:4:2435:31241:36151	60	-
chr1	228490791	228490792	A01177:95:HFCNFDSX5:4:1376:8721:14841/1	60	+
chr1	228495415	228495416	A01177:95:HFCNFDSX5:4:1121:14977:8234/1	60	+
chr1	228652857	228652858	A01177:95:HFCNFDSX5:4:1110:11677:2174/1	60	-
chr1	229101486	229101487	A01177:95:HFCNFDSX5:4:1124:3079:28369/1	60	+
chr1	229287826	229287827	A01177:95:HFCNFDSX5:4:1153:16034:30358/1	60	+
chr1	229298306	229298307	A01177:95:HFCNFDSX5:4:1309:2754:32534/1	60	-
chr1	229301934	229301935	A01177:95:HFCNFDSX5:4:1101:29116:36198/1	60	+
chr1	229321290	229321291	A01177:95:HFCNFDSX5:4:1121:10086:30170/1	60	+
chr1	229323065	229323066	A01177:95:HFCNFDSX5:4:1103:19931:11804/1	60	-
chr1	229324859	229324860	A01177:95:HFCNFDSX5:4:1313:11351:28729/1	60	-
chr1	229454786	229454787	A01177:95:HFCNFDSX5:4:1446:29197:30107/1	60	+
chr1	229462999	229463000	A01177:95:HFCNFDSX5:4:1110:5999:7498/1	60	-
chr1	229474728	229474729	A01177:95:HFCNFDSX5:4:1103:32353:30780/1	60	+
chr1	229485308	229485309	A01177:95:HFCNFDSX5:4:1310:13123:34115	60	+
chr1	229486769	229486770	A01177:95:HFCNFDSX5:4:1112:5249:20040/1	60	+
chr1	229608516	229608517	A01177:95:HFCNFDSX5:4:1472:31756:31501	60	-
chr1	229618967	229618968	A01177:95:HFCNFDSX5:4:1442:2474:7623	60	-
chr1	230182900	230182901	A01177:95:HFCNFDSX5:4:1102:7193:23187/1	60	+
chr1	230233035	230233036	A01177:95:HFCNFDSX5:4:1107:30445:22091/1	60	-
chr1	230240027	230240028	A01177:95:HFCNFDSX5:4:1226:28637:28354/1	60	+
chr1	230949827	230949828	A01177:95:HFCNFDSX5:4:1120:26630:13917	60	-
chr1	230953492	230953493	A01177:95:HFCNFDSX5:4:1102:10746:30937	60	-
chr1	231335710	231335711	A01177:95:HFCNFDSX5:4:1212:32750:13557	60	-
chr1	231384471	231384472	A01177:95:HFCNFDSX5:4:1460:26558:21934/1	60	-
chr1	231416236	231416237	A01177:95:HFCNFDSX5:4:2217:9643:31344/1	60	-
chr1	231416238	231416239	A01177:95:HFCNFDSX5:4:1517:4010:7874	60	-
chr1	231534340	231534341	A01177:95:HFCNFDSX5:4:1277:17490:12305/1	60	+
chr1	231536924	231536925	A01177:95:HFCNFDSX5:4:1113:5602:20400/1	60	+
chr1	232476897	232476898	A01177:95:HFCNFDSX5:4:1104:28565:22216/1	60	+
chr1	232938168	232938169	A01177:95:HFCNFDSX5:4:1162:7066:15608/1	60	+
chr1	232963057	232963058	A01177:95:HFCNFDSX5:4:1107:13973:12195/1	60	+
chr1	234099533	234099534	A01177:95:HFCNFDSX5:4:2242:28339:6324/1	60	-
chr1	235176266	235176267	A01177:95:HFCNFDSX5:4:2572:19018:18615	60	-
chr1	235216824	235216825	A01177:95:HFCNFDSX5:4:2313:31078:35869	60	-
chr1	235218108	235218109	A01177:95:HFCNFDSX5:4:1369:7708:23453/1	60	-
chr1	235244422	235244423	A01177:95:HFCNFDSX5:4:1111:16993:34460/1	60	+
chr1	235248029	235248030	A01177:95:HFCNFDSX5:4:2207:1750:5682/1	60	+
chr1	235248904	235248905	A01177:95:HFCNFDSX5:4:2145:22507:11506	60	+
chr1	235271172	235271173	A01177:95:HFCNFDSX5:4:2550:15338:36793	60	-
chr1	235483319	235483320	A01177:95:HFCNFDSX5:4:1108:24334:26130/1	60	+
chr1	235497344	235497345	A01177:95:HFCNFDSX5:4:1614:9118:19914/1	60	-
chr1	235497346	235497347	A01177:95:HFCNFDSX5:4:2232:3667:33614/1	60	-
chr1	236020793	236020794	A01177:95:HFCNFDSX5:4:1110:21323:9612	60	+
chr1	236597344	236597345	A01177:95:HFCNFDSX5:4:2263:2157:14246	60	+
chr1	237714766	237714767	A01177:95:HFCNFDSX5:4:2240:20943:32095/1	60	+
chr1	237745520	237745521	A01177:95:HFCNFDSX5:4:2163:14064:22498/1	60	-
chr1	241406476	241406477	A01177:95:HFCNFDSX5:4:2575:21730:19774/1	60	-
chr1	241732640	241732641	A01177:95:HFCNFDSX5:4:2108:29622:31438	60	+
chr1	243515118	243515119	A01177:95:HFCNFDSX5:4:2316:32669:13917/1	60	+
chr1	244073579	244073580	A01177:95:HFCNFDSX5:4:2517:18195:3349	60	-
chr1	245970633	245970634	A01177:95:HFCNFDSX5:4:2114:2844:22420	60	-
chr1	246614834	246614835	A01177:95:HFCNFDSX5:4:1672:30671:17221	60	+
chr1	246853147	246853148	A01177:95:HFCNFDSX5:4:1651:2121:20134/1	60	-
chr1	247102316	247102317	A01177:95:HFCNFDSX5:4:2208:20121:34710	60	+
chr1	247145001	247145002	A01177:95:HFCNFDSX5:4:1345:29333:32064	60	+
chr1	247246867	247246868	A01177:95:HFCNFDSX5:4:1308:19759:22686/1	60	-
chr10	59087	59088	A01177:95:HFCNFDSX5:4:1125:28085:6292/1	60	+
chr10	65006	65007	A01177:95:HFCNFDSX5:4:1235:13792:23907	60	+
chr10	210213	210214	A01177:95:HFCNFDSX5:4:1105:20383:15812/1	60	-
chr10	1098345	1098346	A01177:95:HFCNFDSX5:4:1362:28908:5650	60	+
chr10	3089550	3089551	A01177:95:HFCNFDSX5:4:1129:30327:9799/1	60	-
chr10	5175277	5175278	A01177:95:HFCNFDSX5:4:2323:19877:7513/1	60	+
chr10	5457465	5457466	A01177:95:HFCNFDSX5:4:1130:8296:30232/1	60	+
chr10	5724421	5724422	A01177:95:HFCNFDSX5:4:1352:6045:14998/1	60	+
chr10	5734705	5734706	A01177:95:HFCNFDSX5:4:2348:22327:2456	60	-
chr10	5832302	5832303	A01177:95:HFCNFDSX5:4:1313:7636:22106	60	+
chr10	6661480	6661481	A01177:95:HFCNFDSX5:4:1249:23204:31031/1	60	+
chr10	6990578	6990579	A01177:95:HFCNFDSX5:4:1670:25093:26757/1	60	+
chr10	8242791	8242792	A01177:95:HFCNFDSX5:4:1103:26982:10426/1	60	+
chr10	8445252	8445253	A01177:95:HFCNFDSX5:4:1119:10194:29700/1	60	+
chr10	11555887	11555888	A01177:95:HFCNFDSX5:4:1134:12961:17613/1	60	-
chr10	11795018	11795019	A01177:95:HFCNFDSX5:4:1450:20980:11553/1	60	-
chr10	11991775	11991776	A01177:95:HFCNFDSX5:4:1114:25283:27649	60	-
chr10	12138388	12138389	A01177:95:HFCNFDSX5:4:2130:25093:34585	60	-
chr10	14591262	14591263	A01177:95:HFCNFDSX5:4:1106:5367:9502	60	-
chr10	14853238	14853239	A01177:95:HFCNFDSX5:4:1114:10972:29074/1	60	+
chr10	16550409	16550410	A01177:95:HFCNFDSX5:4:1405:24487:10676/1	60	+
chr10	17686827	17686828	A01177:95:HFCNFDSX5:4:1141:23909:6825/1	60	-
chr10	17702002	17702003	A01177:95:HFCNFDSX5:4:1104:30716:32424/1	60	-
chr10	18267464	18267465	A01177:95:HFCNFDSX5:4:2353:21432:24361/1	60	+
chr10	21397960	21397961	A01177:95:HFCNFDSX5:4:2434:16052:35180	60	-
chr10	21530293	21530294	A01177:95:HFCNFDSX5:4:1616:9480:11835	60	-
chr10	21538492	21538493	A01177:95:HFCNFDSX5:4:1252:31738:26177/1	60	-
chr10	21696699	21696700	A01177:95:HFCNFDSX5:4:1123:27516:27978/1	60	-
chr10	21811546	21811547	A01177:95:HFCNFDSX5:4:2511:32615:13322	60	-
chr10	23421498	23421499	A01177:95:HFCNFDSX5:4:1303:12572:21324/1	60	+
chr10	25122145	25122146	A01177:95:HFCNFDSX5:4:1404:30318:5212/1	60	+
chr10	26118821	26118822	A01177:95:HFCNFDSX5:4:1366:16586:11929/1	60	-
chr10	26530640	26530641	A01177:95:HFCNFDSX5:4:1160:13711:22889/1	60	-
chr10	26764434	26764435	A01177:95:HFCNFDSX5:4:2424:6876:29935/1	60	-
chr10	26992001	26992002	A01177:95:HFCNFDSX5:4:2267:15944:18584	60	+
chr10	27510483	27510484	A01177:95:HFCNFDSX5:4:2454:3097:7044/1	60	+
chr10	28611773	28611774	A01177:95:HFCNFDSX5:4:1117:27606:17206/1	60	-
chr10	29770524	29770525	A01177:95:HFCNFDSX5:4:1413:7274:12931/1	60	-
chr10	31101856	31101857	A01177:95:HFCNFDSX5:4:2276:27208:27414/1	60	+
chr10	31272989	31272990	A01177:95:HFCNFDSX5:4:1126:16884:28980/1	60	+
chr10	33122482	33122483	A01177:95:HFCNFDSX5:4:1101:7319:11663/1	60	-
chr10	33839270	33839271	A01177:95:HFCNFDSX5:4:2631:23755:10003	60	+
chr10	34568134	34568135	A01177:95:HFCNFDSX5:4:1203:11840:15201	60	-
chr10	35097754	35097755	A01177:95:HFCNFDSX5:4:2462:4155:21840/1	60	-
chr10	35104981	35104982	A01177:95:HFCNFDSX5:4:2441:3920:25504/1	60	+
chr10	35449936	35449937	A01177:95:HFCNFDSX5:4:1622:1244:15702	60	+
chr10	36129107	36129108	A01177:95:HFCNFDSX5:4:1169:30454:23985/1	60	-
chr10	38028669	38028670	A01177:95:HFCNFDSX5:4:1568:2058:28134/1	60	+
chr10	40441213	40441214	A01177:95:HFCNFDSX5:4:2367:10981:1532/1	60	-
chr10	42469366	42469367	A01177:95:HFCNFDSX5:4:1247:30300:18928/1	60	-
chr10	42656226	42656227	A01177:95:HFCNFDSX5:4:1149:27199:20635/1	60	-
chr10	43419248	43419249	A01177:95:HFCNFDSX5:4:2421:14579:34507/1	60	+
chr10	43615183	43615184	A01177:95:HFCNFDSX5:4:1209:4634:29215	60	-
chr10	45692788	45692789	A01177:95:HFCNFDSX5:4:1112:23918:11569/1	60	+
chr10	48399470	48399471	A01177:95:HFCNFDSX5:4:1109:29649:3677/1	60	-
chr10	48785676	48785677	A01177:95:HFCNFDSX5:4:1569:6885:2519	60	-
chr10	56687049	56687050	A01177:95:HFCNFDSX5:4:2237:21332:14231	60	-
chr10	57267621	57267622	A01177:95:HFCNFDSX5:4:1212:6415:5588/1	60	-
chr10	59798026	59798027	A01177:95:HFCNFDSX5:4:2617:1705:13714	60	-
chr10	61776649	61776650	A01177:95:HFCNFDSX5:4:1101:14226:26882/1	60	+
chr10	61881442	61881443	A01177:95:HFCNFDSX5:4:2136:29704:9157	60	+
chr10	62220529	62220530	A01177:95:HFCNFDSX5:4:1147:18457:21872/1	60	+
chr10	63429697	63429698	A01177:95:HFCNFDSX5:4:1147:24749:22623/1	60	+
chr10	63498695	63498696	A01177:95:HFCNFDSX5:4:1176:29984:15812/1	60	+
chr10	68018927	68018928	A01177:95:HFCNFDSX5:4:1229:3531:12399	60	-
chr10	68441029	68441030	A01177:95:HFCNFDSX5:4:1227:12771:14434/1	60	+
chr10	68582170	68582171	A01177:95:HFCNFDSX5:4:1112:29062:5321/1	60	+
chr10	68602710	68602711	A01177:95:HFCNFDSX5:4:1669:27733:33426/1	60	+
chr10	68771763	68771764	A01177:95:HFCNFDSX5:4:1104:6325:11945/1	60	-
chr10	68927184	68927185	A01177:95:HFCNFDSX5:4:2405:31123:29528	60	+
chr10	69160002	69160003	A01177:95:HFCNFDSX5:4:1106:5448:17879/1	60	-
chr10	69297930	69297931	A01177:95:HFCNFDSX5:4:2149:5828:26146	60	-
chr10	69359933	69359934	A01177:95:HFCNFDSX5:4:1312:18954:16626	60	-
chr10	69443783	69443784	A01177:95:HFCNFDSX5:4:1638:1045:25034	60	+
chr10	71835700	71835701	A01177:95:HFCNFDSX5:4:1110:2609:8923/1	60	-
chr10	72125800	72125801	A01177:95:HFCNFDSX5:4:1105:32814:16924/1	60	-
chr10	72499833	72499834	A01177:95:HFCNFDSX5:4:1117:23918:16172/1	60	+
chr10	72841787	72841788	A01177:95:HFCNFDSX5:4:1128:17128:9111/1	60	+
chr10	72865134	72865135	A01177:95:HFCNFDSX5:4:2401:5819:24251/1	60	+
chr10	73023939	73023940	A01177:95:HFCNFDSX5:4:1114:1868:11804	60	-
chr10	73070694	73070695	A01177:95:HFCNFDSX5:4:1204:20238:27430/1	60	+
chr10	73195243	73195244	A01177:95:HFCNFDSX5:4:1110:26259:23202/1	60	+
chr10	73233285	73233286	A01177:95:HFCNFDSX5:4:1114:27905:21699/1	60	+
chr10	73718196	73718197	A01177:95:HFCNFDSX5:4:1108:12319:29778	60	+
chr10	73755454	73755455	A01177:95:HFCNFDSX5:4:1653:12816:2425	60	+
chr10	73777352	73777353	A01177:95:HFCNFDSX5:4:1143:10149:12305/1	60	+
chr10	74041228	74041229	A01177:95:HFCNFDSX5:4:2369:25834:34835	60	-
chr10	74201335	74201336	A01177:95:HFCNFDSX5:4:1320:3703:23750/1	60	-
chr10	74256941	74256942	A01177:95:HFCNFDSX5:4:1134:16848:17801/1	60	+
chr10	74259268	74259269	A01177:95:HFCNFDSX5:4:1211:26196:8375/1	60	+
chr10	74265176	74265177	A01177:95:HFCNFDSX5:4:1405:19162:36464	60	-
chr10	74314639	74314640	A01177:95:HFCNFDSX5:4:1123:12879:25520/1	60	+
chr10	74367048	74367049	A01177:95:HFCNFDSX5:4:2570:23204:28213	60	-
chr10	74406302	74406303	A01177:95:HFCNFDSX5:4:1148:29017:14606/1	60	-
chr10	74415737	74415738	A01177:95:HFCNFDSX5:4:1144:8495:25034	60	-
chr10	74548196	74548197	A01177:95:HFCNFDSX5:4:2255:4164:12336/1	60	-
chr10	74591956	74591957	A01177:95:HFCNFDSX5:4:1132:21658:33238/1	60	-
chr10	74593312	74593313	A01177:95:HFCNFDSX5:4:1133:15826:8390	60	+
chr10	74772018	74772019	A01177:95:HFCNFDSX5:4:2335:25816:20212	60	+
chr10	75246857	75246858	A01177:95:HFCNFDSX5:4:1419:5385:10254/1	60	-
chr10	80057058	80057059	A01177:95:HFCNFDSX5:4:1262:4634:24455	60	+
chr10	80215411	80215412	A01177:95:HFCNFDSX5:4:2616:1217:6981	60	-
chr10	84769385	84769386	A01177:95:HFCNFDSX5:4:2117:18756:18380/1	60	+
chr10	87754527	87754528	A01177:95:HFCNFDSX5:4:2552:13087:35368/1	60	-
chr10	87793798	87793799	A01177:95:HFCNFDSX5:4:2342:25898:7858	60	-
chr10	88240576	88240577	A01177:95:HFCNFDSX5:4:1118:2546:35399/1	60	+
chr10	88275166	88275167	A01177:95:HFCNFDSX5:4:1661:1470:13964/1	60	-
chr10	88312374	88312375	A01177:95:HFCNFDSX5:4:1116:26747:25958/1	60	-
chr10	88368803	88368804	A01177:95:HFCNFDSX5:4:1106:18656:12164/1	60	+
chr10	89067724	89067725	A01177:95:HFCNFDSX5:4:1172:2492:5525/1	60	+
chr10	89710351	89710352	A01177:95:HFCNFDSX5:4:1312:3441:32377/1	60	-
chr10	89726695	89726696	A01177:95:HFCNFDSX5:4:1141:16052:29293/1	60	+
chr10	89815684	89815685	A01177:95:HFCNFDSX5:4:2344:9372:24862	60	+
chr10	90065526	90065527	A01177:95:HFCNFDSX5:4:1261:3947:32346	60	-
chr10	91542191	91542192	A01177:95:HFCNFDSX5:4:1123:26775:22435/1	60	+
chr10	91921947	91921948	A01177:95:HFCNFDSX5:4:1110:15203:33708/1	60	-
chr10	91942780	91942781	A01177:95:HFCNFDSX5:4:1123:22299:18787/1	60	+
chr10	92095370	92095371	A01177:95:HFCNFDSX5:4:1135:1759:29966/1	60	+
chr10	92163236	92163237	A01177:95:HFCNFDSX5:4:2569:5755:13088	60	-
chr10	92477950	92477951	A01177:95:HFCNFDSX5:4:1169:15691:17268/1	60	+
chr10	92620062	92620063	A01177:95:HFCNFDSX5:4:1518:24713:6214	60	-
chr10	92637715	92637716	A01177:95:HFCNFDSX5:4:1150:13250:18364	60	-
chr10	92924341	92924342	A01177:95:HFCNFDSX5:4:1156:10547:20478/1	60	+
chr10	92961136	92961137	A01177:95:HFCNFDSX5:4:1139:21585:33739/1	60	+
chr10	93018929	93018930	A01177:95:HFCNFDSX5:4:1103:5457:17394/1	60	-
chr10	93189789	93189790	A01177:95:HFCNFDSX5:4:2524:22535:1438	60	-
chr10	93687269	93687270	A01177:95:HFCNFDSX5:4:1206:5900:20478/1	60	+
chr10	94520367	94520368	A01177:95:HFCNFDSX5:4:1529:27534:6370/1	60	-
chr10	95968770	95968771	A01177:95:HFCNFDSX5:4:2602:11360:36886	60	-
chr10	96149386	96149387	A01177:95:HFCNFDSX5:4:1552:1099:6464/1	60	-
chr10	96571298	96571299	A01177:95:HFCNFDSX5:4:1102:4788:9878	60	-
chr10	96927393	96927394	A01177:95:HFCNFDSX5:4:2423:27905:21887	60	+
chr10	96946355	96946356	A01177:95:HFCNFDSX5:4:1145:30671:7576/1	60	+
chr10	96962693	96962694	A01177:95:HFCNFDSX5:4:1344:28402:10942/1	60	+
chr10	97191470	97191471	A01177:95:HFCNFDSX5:4:2442:11713:15671/1	60	-
chr10	97547659	97547660	A01177:95:HFCNFDSX5:4:1563:25247:17942/1	60	-
chr10	98207766	98207767	A01177:95:HFCNFDSX5:4:1252:25464:23516/1	60	-
chr10	98241190	98241191	A01177:95:HFCNFDSX5:4:2507:8079:8688	60	-
chr10	99118481	99118482	A01177:95:HFCNFDSX5:4:2524:19217:1454/1	60	+
chr10	99422377	99422378	A01177:95:HFCNFDSX5:4:2544:19407:33599/1	60	+
chr10	99745024	99745025	A01177:95:HFCNFDSX5:4:1477:17327:11209	60	-
chr10	99745066	99745067	A01177:95:HFCNFDSX5:4:1236:6768:10833/1	60	-
chr10	99758112	99758113	A01177:95:HFCNFDSX5:4:1103:16893:18349/1	60	+
chr10	100162811	100162812	A01177:95:HFCNFDSX5:4:2423:22110:5368	60	-
chr10	100203494	100203495	A01177:95:HFCNFDSX5:4:1137:15917:16470/1	60	-
chr10	100914431	100914432	A01177:95:HFCNFDSX5:4:1140:10836:2096/1	60	-
chr10	101281202	101281203	A01177:95:HFCNFDSX5:4:2677:22318:36636/1	60	+
chr10	101391466	101391467	A01177:95:HFCNFDSX5:4:1218:3857:35164/1	60	-
chr10	101447514	101447515	A01177:95:HFCNFDSX5:4:1112:29405:22952/1	60	-
chr10	101447515	101447516	A01177:95:HFCNFDSX5:4:1473:15537:20917/1	60	-
chr10	101809169	101809170	A01177:95:HFCNFDSX5:4:1128:6334:1313/1	60	-
chr10	101814938	101814939	A01177:95:HFCNFDSX5:4:2303:13756:18145/1	60	+
chr10	101862691	101862692	A01177:95:HFCNFDSX5:4:2228:27037:9111	60	-
chr10	101870011	101870012	A01177:95:HFCNFDSX5:4:1566:13783:18568/1	60	+
chr10	101907805	101907806	A01177:95:HFCNFDSX5:4:2329:2618:30765/1	60	+
chr10	102022486	102022487	A01177:95:HFCNFDSX5:4:2629:32723:23343/1	60	-
chr10	102286186	102286187	A01177:95:HFCNFDSX5:4:1152:27272:22013/1	60	-
chr10	102289708	102289709	A01177:95:HFCNFDSX5:4:1124:10420:18380/1	60	+
chr10	102290860	102290861	A01177:95:HFCNFDSX5:4:2126:15112:25473	60	-
chr10	102864439	102864440	A01177:95:HFCNFDSX5:4:1121:7292:8891/1	60	-
chr10	103101762	103101763	A01177:95:HFCNFDSX5:4:1140:15835:10598	60	-
chr10	103113855	103113856	A01177:95:HFCNFDSX5:4:2264:9787:15562/1	60	+
chr10	103116307	103116308	A01177:95:HFCNFDSX5:4:1147:18602:34021/1	60	-
chr10	103146601	103146602	A01177:95:HFCNFDSX5:4:1115:4906:29340/1	60	-
chr10	103180096	103180097	A01177:95:HFCNFDSX5:4:1144:2573:24361/1	60	-
chr10	103254839	103254840	A01177:95:HFCNFDSX5:4:2318:9625:16031/1	60	-
chr10	103335564	103335565	A01177:95:HFCNFDSX5:4:1678:14678:3583	60	+
chr10	103780618	103780619	A01177:95:HFCNFDSX5:4:1449:20012:12571/1	60	-
chr10	104221122	104221123	A01177:95:HFCNFDSX5:4:2245:10737:20619/1	60	-
chr10	110034853	110034854	A01177:95:HFCNFDSX5:4:2570:26232:10567	60	-
chr10	110583657	110583658	A01177:95:HFCNFDSX5:4:1124:16414:32049/1	60	+
chr10	110961377	110961378	A01177:95:HFCNFDSX5:4:2135:31837:12759	60	+
chr10	112532976	112532977	A01177:95:HFCNFDSX5:4:1134:21486:14716/1	60	+
chr10	112954248	112954249	A01177:95:HFCNFDSX5:4:1641:21079:3270	60	-
chr10	113830462	113830463	A01177:95:HFCNFDSX5:4:1104:29866:19179/1	60	-
chr10	113879440	113879441	A01177:95:HFCNFDSX5:4:1125:14714:7279/1	60	+
chr10	114742375	114742376	A01177:95:HFCNFDSX5:4:1144:16423:12430/1	60	+
chr10	114854044	114854045	A01177:95:HFCNFDSX5:4:1212:22390:8328	60	-
chr10	118529905	118529906	A01177:95:HFCNFDSX5:4:1626:14271:1814/1	60	-
chr10	118711716	118711717	A01177:95:HFCNFDSX5:4:1101:10809:34460/1	60	+
chr10	119108256	119108257	A01177:95:HFCNFDSX5:4:1208:20094:11584/1	60	-
chr10	119858187	119858188	A01177:95:HFCNFDSX5:4:1108:31277:3302/1	60	-
chr10	121785568	121785569	A01177:95:HFCNFDSX5:4:2123:20320:8375/1	60	-
chr10	121831676	121831677	A01177:95:HFCNFDSX5:4:1546:20338:33019/1	60	+
chr10	122090539	122090540	A01177:95:HFCNFDSX5:4:1336:2627:36417/1	60	-
chr10	122940052	122940053	A01177:95:HFCNFDSX5:4:1123:5385:27853/1	60	-
chr10	122995101	122995102	A01177:95:HFCNFDSX5:4:1111:5945:33238/1	60	+
chr10	124759557	124759558	A01177:95:HFCNFDSX5:4:2415:21522:24549	60	+
chr10	124761364	124761365	A01177:95:HFCNFDSX5:4:1132:31792:21104	60	-
chr10	124764287	124764288	A01177:95:HFCNFDSX5:4:1228:22073:5525/1	60	-
chr10	125473034	125473035	A01177:95:HFCNFDSX5:4:1120:22670:29575/1	60	-
chr10	125749319	125749320	A01177:95:HFCNFDSX5:4:1176:12463:27586/1	60	-
chr10	126109511	126109512	A01177:95:HFCNFDSX5:4:1268:31232:7044/1	60	+
chr10	126290943	126290944	A01177:95:HFCNFDSX5:4:1201:30969:23218/1	60	-
chr10	132566921	132566922	A01177:95:HFCNFDSX5:4:2260:24379:26334	60	-
chr10	132723488	132723489	A01177:95:HFCNFDSX5:4:1443:12771:16094/1	60	+
chr10	133296965	133296966	A01177:95:HFCNFDSX5:4:2562:15501:28588	60	-
chr10	133405914	133405915	A01177:95:HFCNFDSX5:4:1349:8079:20337/1	60	+
chr10	133408588	133408589	A01177:95:HFCNFDSX5:4:2342:26286:27007/1	60	-
chr10	133408589	133408590	A01177:95:HFCNFDSX5:4:2455:26820:12148/1	60	-
chr11	115832	115833	A01177:95:HFCNFDSX5:4:1603:5828:19100/1	60	+
chr11	144232	144233	A01177:95:HFCNFDSX5:4:1325:16378:28040/1	60	+
chr11	244429	244430	A01177:95:HFCNFDSX5:4:1118:29604:36292	60	+
chr11	244644	244645	A01177:95:HFCNFDSX5:4:1160:1425:24846/1	60	+
chr11	245371	245372	A01177:95:HFCNFDSX5:4:1102:19840:20572/1	60	-
chr11	245844	245845	A01177:95:HFCNFDSX5:4:1202:1235:31688	60	-
chr11	247997	247998	A01177:95:HFCNFDSX5:4:1118:2275:10661/1	60	-
chr11	250994	250995	A01177:95:HFCNFDSX5:4:1148:8395:19445	60	-
chr11	312830	312831	A01177:95:HFCNFDSX5:4:1153:6162:18051/1	60	+
chr11	328523	328524	A01177:95:HFCNFDSX5:4:1130:15582:20149	60	+
chr11	424685	424686	A01177:95:HFCNFDSX5:4:1133:27932:10316/1	60	+
chr11	463961	463962	A01177:95:HFCNFDSX5:4:1249:22290:24909	60	-
chr11	681657	681658	A01177:95:HFCNFDSX5:4:1431:24243:29919	60	-
chr11	753203	753204	A01177:95:HFCNFDSX5:4:2539:24587:32456/1	60	-
chr11	758990	758991	A01177:95:HFCNFDSX5:4:1208:8034:23860/1	60	-
chr11	767699	767700	A01177:95:HFCNFDSX5:4:2103:28311:4648	60	-
chr11	802347	802348	A01177:95:HFCNFDSX5:4:1102:18783:15734	60	+
chr11	816227	816228	A01177:95:HFCNFDSX5:4:1262:28800:28948	60	-
chr11	3716220	3716221	A01177:95:HFCNFDSX5:4:1103:10285:31078/1	60	+
chr11	3726630	3726631	A01177:95:HFCNFDSX5:4:1320:32045:24486/1	60	-
chr11	3773834	3773835	A01177:95:HFCNFDSX5:4:2417:28709:7153	60	+
chr11	3905311	3905312	A01177:95:HFCNFDSX5:4:1537:32777:36495	60	-
chr11	3924182	3924183	A01177:95:HFCNFDSX5:4:1160:19470:34835/1	60	-
chr11	3935041	3935042	A01177:95:HFCNFDSX5:4:1104:9941:24158/1	60	+
chr11	3960065	3960066	A01177:95:HFCNFDSX5:4:1218:20925:4726/1	60	+
chr11	3960153	3960154	A01177:95:HFCNFDSX5:4:1207:11496:12821	60	-
chr11	3962733	3962734	A01177:95:HFCNFDSX5:4:1118:22046:16689	60	+
chr11	4023430	4023431	A01177:95:HFCNFDSX5:4:2352:26856:28902	60	-
chr11	4031267	4031268	A01177:95:HFCNFDSX5:4:1429:15031:30561/1	60	+
chr11	7526698	7526699	A01177:95:HFCNFDSX5:4:1665:31955:34632/1	60	-
chr11	8057126	8057127	A01177:95:HFCNFDSX5:4:1608:5602:29888/1	60	+
chr11	9213579	9213580	A01177:95:HFCNFDSX5:4:2525:10755:13072	60	-
chr11	9441613	9441614	A01177:95:HFCNFDSX5:4:1124:27579:8484	60	+
chr11	10096179	10096180	A01177:95:HFCNFDSX5:4:1110:24279:35931/1	60	+
chr11	10154918	10154919	A01177:95:HFCNFDSX5:4:1107:2862:22294/1	60	+
chr11	10517808	10517809	A01177:95:HFCNFDSX5:4:1513:22119:13025	60	-
chr11	10802356	10802357	A01177:95:HFCNFDSX5:4:1104:32253:3583/1	60	+
chr11	10867118	10867119	A01177:95:HFCNFDSX5:4:2602:2754:30060	60	-
chr11	11358531	11358532	A01177:95:HFCNFDSX5:4:1126:19425:3317/1	60	-
chr11	11906601	11906602	A01177:95:HFCNFDSX5:4:1344:24306:4038/1	60	+
chr11	11924060	11924061	A01177:95:HFCNFDSX5:4:1630:17879:24596/1	60	-
chr11	12179350	12179351	A01177:95:HFCNFDSX5:4:1309:3360:7122/1	60	+
chr11	12989247	12989248	A01177:95:HFCNFDSX5:4:1153:9805:7044	60	+
chr11	13434128	13434129	A01177:95:HFCNFDSX5:4:1158:17363:36573/1	60	-
chr11	14551217	14551218	A01177:95:HFCNFDSX5:4:2329:15700:11710	60	-
chr11	14606299	14606300	A01177:95:HFCNFDSX5:4:1120:26567:17534/1	60	-
chr11	14788089	14788090	A01177:95:HFCNFDSX5:4:1110:17987:35712/1	60	+
chr11	14788093	14788094	A01177:95:HFCNFDSX5:4:1542:4824:12947/1	60	+
chr11	17290432	17290433	A01177:95:HFCNFDSX5:4:2323:15121:7388/1	60	+
chr11	20403921	20403922	A01177:95:HFCNFDSX5:4:1155:15872:23062/1	60	+
chr11	20413255	20413256	A01177:95:HFCNFDSX5:4:1239:17888:14747	60	-
chr11	22133432	22133433	A01177:95:HFCNFDSX5:4:2675:28727:34460/1	60	+
chr11	22827144	22827145	A01177:95:HFCNFDSX5:4:1635:30517:19304	60	-
chr11	24323698	24323699	A01177:95:HFCNFDSX5:4:1152:7093:17253/1	60	+
chr11	24716835	24716836	A01177:95:HFCNFDSX5:4:1529:18050:23610/1	60	-
chr11	28321191	28321192	A01177:95:HFCNFDSX5:4:1102:22607:12430/1	60	+
chr11	31533575	31533576	A01177:95:HFCNFDSX5:4:2452:15420:11945/1	60	+
chr11	31604298	31604299	A01177:95:HFCNFDSX5:4:1369:2501:12179/1	60	-
chr11	32815625	32815626	A01177:95:HFCNFDSX5:4:1102:32579:29481	60	-
chr11	32971390	32971391	A01177:95:HFCNFDSX5:4:2619:7030:7654/1	60	+
chr11	33115063	33115064	A01177:95:HFCNFDSX5:4:1144:26323:6621/1	60	-
chr11	33125876	33125877	A01177:95:HFCNFDSX5:4:1261:24306:29309	60	+
chr11	33329048	33329049	A01177:95:HFCNFDSX5:4:1242:2736:15655	60	+
chr11	33719602	33719603	A01177:95:HFCNFDSX5:4:1169:9236:14325	60	-
chr11	33758625	33758626	A01177:95:HFCNFDSX5:4:2365:14877:12164	60	-
chr11	34097980	34097981	A01177:95:HFCNFDSX5:4:1163:8124:32189	60	-
chr11	34475443	34475444	A01177:95:HFCNFDSX5:4:1515:22290:8844/1	60	-
chr11	34971327	34971328	A01177:95:HFCNFDSX5:4:2141:5014:13025	60	-
chr11	35072640	35072641	A01177:95:HFCNFDSX5:4:1511:6605:32221	60	+
chr11	35213864	35213865	A01177:95:HFCNFDSX5:4:1107:31882:33912/1	60	+
chr11	35727134	35727135	A01177:95:HFCNFDSX5:4:1204:1425:29418	60	+
chr11	35915642	35915643	A01177:95:HFCNFDSX5:4:1208:29857:27680	60	+
chr11	36395463	36395464	A01177:95:HFCNFDSX5:4:1130:3360:10285/1	60	-
chr11	43399468	43399469	A01177:95:HFCNFDSX5:4:1301:20735:14638/1	60	+
chr11	44118552	44118553	A01177:95:HFCNFDSX5:4:1150:6442:33849/1	60	+
chr11	44272770	44272771	A01177:95:HFCNFDSX5:4:2660:28610:22921/1	60	+
chr11	44345911	44345912	A01177:95:HFCNFDSX5:4:2650:8458:36620/1	60	-
chr11	46002081	46002082	A01177:95:HFCNFDSX5:4:1368:14271:35822/1	60	-
chr11	46044452	46044453	A01177:95:HFCNFDSX5:4:2648:9625:24518	60	-
chr11	46044453	46044454	A01177:95:HFCNFDSX5:4:1327:11098:36401/1	60	-
chr11	46288396	46288397	A01177:95:HFCNFDSX5:4:1113:13277:36886/1	60	+
chr11	46627565	46627566	A01177:95:HFCNFDSX5:4:1248:7464:19648/1	60	-
chr11	46780912	46780913	A01177:95:HFCNFDSX5:4:1108:8666:33411/1	60	+
chr11	46959624	46959625	A01177:95:HFCNFDSX5:4:2216:32823:14090	60	-
chr11	47000763	47000764	A01177:95:HFCNFDSX5:4:1132:28528:18615/1	60	+
chr11	47032871	47032872	A01177:95:HFCNFDSX5:4:2155:5321:10958	60	-
chr11	47059477	47059478	A01177:95:HFCNFDSX5:4:1324:32805:4507/1	60	+
chr11	47134886	47134887	A01177:95:HFCNFDSX5:4:1110:21178:23610/1	60	+
chr11	47196658	47196659	A01177:95:HFCNFDSX5:4:1515:26259:7889/1	60	-
chr11	47725285	47725286	A01177:95:HFCNFDSX5:4:1419:5475:33677	60	-
chr11	51329293	51329294	A01177:95:HFCNFDSX5:4:1153:21386:27539	60	-
chr11	51675122	51675123	A01177:95:HFCNFDSX5:4:1516:28393:20228	60	-
chr11	52333155	52333156	A01177:95:HFCNFDSX5:4:2552:23375:28917	60	-
chr11	53461595	53461596	A01177:95:HFCNFDSX5:4:1214:2230:10989	60	-
chr11	53631206	53631207	A01177:95:HFCNFDSX5:4:2425:24578:8641	60	-
chr11	54154780	54154781	A01177:95:HFCNFDSX5:4:1616:10059:6825	60	-
chr11	55378922	55378923	A01177:95:HFCNFDSX5:4:2432:1181:15655/1	60	-
chr11	57601228	57601229	A01177:95:HFCNFDSX5:4:1409:14443:17394	60	-
chr11	57696289	57696290	A01177:95:HFCNFDSX5:4:1114:29225:36980/1	60	+
chr11	58555774	58555775	A01177:95:HFCNFDSX5:4:1320:12029:2691/1	60	+
chr11	58571068	58571069	A01177:95:HFCNFDSX5:4:1560:14317:10347/1	60	-
chr11	58838413	58838414	A01177:95:HFCNFDSX5:4:1262:25608:14591/1	60	+
chr11	59113390	59113391	A01177:95:HFCNFDSX5:4:1106:13386:30436/1	60	+
chr11	59660188	59660189	A01177:95:HFCNFDSX5:4:1105:15935:6230/1	60	+
chr11	60895005	60895006	A01177:95:HFCNFDSX5:4:1214:28890:3740/1	60	-
chr11	61315085	61315086	A01177:95:HFCNFDSX5:4:1530:5104:33974/1	60	-
chr11	61324810	61324811	A01177:95:HFCNFDSX5:4:1271:14018:21825/1	60	-
chr11	61794571	61794572	A01177:95:HFCNFDSX5:4:2518:31331:3771	60	-
chr11	61806344	61806345	A01177:95:HFCNFDSX5:4:1551:27841:21809/1	60	-
chr11	61806346	61806347	A01177:95:HFCNFDSX5:4:1156:32823:20134/1	60	-
chr11	62359885	62359886	A01177:95:HFCNFDSX5:4:1408:19895:30874/1	60	+
chr11	62631962	62631963	A01177:95:HFCNFDSX5:4:1102:9896:23954/1	60	+
chr11	62635199	62635200	A01177:95:HFCNFDSX5:4:2124:17897:8093	60	-
chr11	62635205	62635206	A01177:95:HFCNFDSX5:4:2517:8440:11381/1	60	-
chr11	62711395	62711396	A01177:95:HFCNFDSX5:4:1228:15085:23359/1	60	-
chr11	62720303	62720304	A01177:95:HFCNFDSX5:4:1146:20636:24048/1	60	+
chr11	62723657	62723658	A01177:95:HFCNFDSX5:4:2340:5032:9706/1	60	-
chr11	62730277	62730278	A01177:95:HFCNFDSX5:4:1477:18249:23328/1	60	-
chr11	62742119	62742120	A01177:95:HFCNFDSX5:4:1151:15546:10817/1	60	+
chr11	62802288	62802289	A01177:95:HFCNFDSX5:4:1374:10990:5494/1	60	-
chr11	62817272	62817273	A01177:95:HFCNFDSX5:4:2252:16297:30655	60	-
chr11	62825452	62825453	A01177:95:HFCNFDSX5:4:1258:15067:27524/1	60	-
chr11	62859850	62859851	A01177:95:HFCNFDSX5:4:1141:12762:8688/1	60	-
chr11	62874351	62874352	A01177:95:HFCNFDSX5:4:2550:27335:26569/1	60	+
chr11	63233551	63233552	A01177:95:HFCNFDSX5:4:1247:6470:11193/1	60	+
chr11	63520973	63520974	A01177:95:HFCNFDSX5:4:1108:32407:28119/1	60	+
chr11	63543294	63543295	A01177:95:HFCNFDSX5:4:2166:8513:23938/1	60	-
chr11	63647166	63647167	A01177:95:HFCNFDSX5:4:1120:11885:18912/1	60	+
chr11	63660472	63660473	A01177:95:HFCNFDSX5:4:1104:18385:12195/1	60	+
chr11	63689439	63689440	A01177:95:HFCNFDSX5:4:1147:6677:29778/1	60	+
chr11	63701913	63701914	A01177:95:HFCNFDSX5:4:1142:11532:28479/1	60	+
chr11	63704580	63704581	A01177:95:HFCNFDSX5:4:1633:32904:13103	60	+
chr11	63718014	63718015	A01177:95:HFCNFDSX5:4:1105:11080:2801/1	60	-
chr11	63718645	63718646	A01177:95:HFCNFDSX5:4:1213:22914:18255/1	60	-
chr11	63734381	63734382	A01177:95:HFCNFDSX5:4:1240:26404:13589	60	-
chr11	63842314	63842315	A01177:95:HFCNFDSX5:4:1118:11053:19570/1	60	+
chr11	63851640	63851641	A01177:95:HFCNFDSX5:4:1266:6135:36699/1	60	-
chr11	63855624	63855625	A01177:95:HFCNFDSX5:4:1108:6388:11083/1	60	+
chr11	64200065	64200066	A01177:95:HFCNFDSX5:4:2409:4652:1689/1	60	-
chr11	64277250	64277251	A01177:95:HFCNFDSX5:4:2418:3188:5447	60	+
chr11	64408785	64408786	A01177:95:HFCNFDSX5:4:1276:26494:31031/1	60	+
chr11	64729355	64729356	A01177:95:HFCNFDSX5:4:1106:15230:33849/1	60	+
chr11	64769565	64769566	A01177:95:HFCNFDSX5:4:2152:21965:5932	60	-
chr11	64770735	64770736	A01177:95:HFCNFDSX5:4:1160:32226:36198	60	-
chr11	64771895	64771896	A01177:95:HFCNFDSX5:4:2260:18376:16250	60	-
chr11	64772305	64772306	A01177:95:HFCNFDSX5:4:2549:8205:26349	60	+
chr11	64776697	64776698	A01177:95:HFCNFDSX5:4:1105:4038:31313/1	60	+
chr11	65102280	65102281	A01177:95:HFCNFDSX5:4:1641:16703:36182/1	60	-
chr11	65104743	65104744	A01177:95:HFCNFDSX5:4:1177:23312:6073/1	60	-
chr11	65179759	65179760	A01177:95:HFCNFDSX5:4:2547:29984:28682/1	60	+
chr11	65194265	65194266	A01177:95:HFCNFDSX5:4:1212:10655:30561/1	60	+
chr11	65198061	65198062	A01177:95:HFCNFDSX5:4:1166:27661:9032/1	60	+
chr11	65200582	65200583	A01177:95:HFCNFDSX5:4:1245:6180:1642/1	60	-
chr11	65277019	65277020	A01177:95:HFCNFDSX5:4:2520:22616:8594/1	60	-
chr11	65277494	65277495	A01177:95:HFCNFDSX5:4:2310:23818:13275/1	60	-
chr11	65279292	65279293	A01177:95:HFCNFDSX5:4:1315:19940:27696/1	60	+
chr11	65283557	65283558	A01177:95:HFCNFDSX5:4:1168:24279:20243/1	60	+
chr11	65432845	65432846	A01177:95:HFCNFDSX5:4:2218:19497:19758	60	-
chr11	65434780	65434781	A01177:95:HFCNFDSX5:4:1128:15501:24267/1	60	-
chr11	65439930	65439931	A01177:95:HFCNFDSX5:4:1674:25346:12477/1	60	-
chr11	65495883	65495884	A01177:95:HFCNFDSX5:4:2533:32018:19398	60	-
chr11	65502385	65502386	A01177:95:HFCNFDSX5:4:1112:3830:36558/1	60	+
chr11	65606720	65606721	A01177:95:HFCNFDSX5:4:1120:16206:9549/1	60	-
chr11	65622465	65622466	A01177:95:HFCNFDSX5:4:1115:18421:3239	60	+
chr11	65901933	65901934	A01177:95:HFCNFDSX5:4:1563:9507:8719/1	60	-
chr11	65926546	65926547	A01177:95:HFCNFDSX5:4:1111:15917:16188	60	-
chr11	65968864	65968865	A01177:95:HFCNFDSX5:4:1104:23375:17581/1	60	+
chr11	65973230	65973231	A01177:95:HFCNFDSX5:4:1210:32226:10081/1	60	-
chr11	66054827	66054828	A01177:95:HFCNFDSX5:4:1108:19560:34773	60	-
chr11	66064749	66064750	A01177:95:HFCNFDSX5:4:1157:3323:20588/1	60	+
chr11	66074502	66074503	A01177:95:HFCNFDSX5:4:1252:26811:29731	60	-
chr11	66160357	66160358	A01177:95:HFCNFDSX5:4:1113:2465:1376/1	60	+
chr11	66171125	66171126	A01177:95:HFCNFDSX5:4:1126:30472:30185/1	60	+
chr11	66180059	66180060	A01177:95:HFCNFDSX5:4:2172:22354:4476/1	60	-
chr11	66196711	66196712	A01177:95:HFCNFDSX5:4:1116:27896:21966/1	60	+
chr11	66227795	66227796	A01177:95:HFCNFDSX5:4:1113:7798:23484/1	60	+
chr11	66519949	66519950	A01177:95:HFCNFDSX5:4:1125:16902:34428/1	60	+
chr11	66634992	66634993	A01177:95:HFCNFDSX5:4:2217:23122:22341	60	-
chr11	66634994	66634995	A01177:95:HFCNFDSX5:4:1456:29713:25739	60	-
chr11	66640910	66640911	A01177:95:HFCNFDSX5:4:1148:29017:32142/1	60	+
chr11	66670461	66670462	A01177:95:HFCNFDSX5:4:2117:17155:24001	60	-
chr11	66723870	66723871	A01177:95:HFCNFDSX5:4:2224:10700:30608	60	+
chr11	67083733	67083734	A01177:95:HFCNFDSX5:4:2428:11125:20509	60	+
chr11	67124988	67124989	A01177:95:HFCNFDSX5:4:1145:30770:27727/1	60	-
chr11	67126167	67126168	A01177:95:HFCNFDSX5:4:1343:12337:30780	60	+
chr11	67126753	67126754	A01177:95:HFCNFDSX5:4:1105:11044:5744/1	60	+
chr11	67126755	67126756	A01177:95:HFCNFDSX5:4:1538:23321:23093	60	+
chr11	67126980	67126981	A01177:95:HFCNFDSX5:4:1154:19135:13964/1	60	+
chr11	67143008	67143009	A01177:95:HFCNFDSX5:4:1204:8024:20431/1	60	-
chr11	67155652	67155653	A01177:95:HFCNFDSX5:4:2326:17309:32628/1	60	+
chr11	67157797	67157798	A01177:95:HFCNFDSX5:4:1444:13376:9627/1	60	-
chr11	67163147	67163148	A01177:95:HFCNFDSX5:4:1116:16893:30749	60	-
chr11	67172477	67172478	A01177:95:HFCNFDSX5:4:1102:16884:8625/1	60	+
chr11	67180625	67180626	A01177:95:HFCNFDSX5:4:1361:4038:26678/1	60	+
chr11	67180685	67180686	A01177:95:HFCNFDSX5:4:1375:20347:13526/1	60	+
chr11	67181174	67181175	A01177:95:HFCNFDSX5:4:1103:15718:16282	60	-
chr11	67181246	67181247	A01177:95:HFCNFDSX5:4:1564:7744:4789	60	-
chr11	67181691	67181692	A01177:95:HFCNFDSX5:4:1176:21160:30060/1	60	-
chr11	67181980	67181981	A01177:95:HFCNFDSX5:4:1105:31096:2456/1	60	+
chr11	67193350	67193351	A01177:95:HFCNFDSX5:4:1111:4047:7560/1	60	+
chr11	67205820	67205821	A01177:95:HFCNFDSX5:4:1548:30499:28354/1	60	+
chr11	67211273	67211274	A01177:95:HFCNFDSX5:4:2425:6912:24737	60	+
chr11	67211297	67211298	A01177:95:HFCNFDSX5:4:1127:14335:31861/1	60	+
chr11	67243897	67243898	A01177:95:HFCNFDSX5:4:1145:16523:35900/1	60	+
chr11	67274087	67274088	A01177:95:HFCNFDSX5:4:1228:2754:28651	60	-
chr11	67294532	67294533	A01177:95:HFCNFDSX5:4:1260:20256:27868/1	60	-
chr11	67295981	67295982	A01177:95:HFCNFDSX5:4:1113:15899:9017	60	-
chr11	67296253	67296254	A01177:95:HFCNFDSX5:4:2176:16333:11929/1	60	-
chr11	67298634	67298635	A01177:95:HFCNFDSX5:4:1104:32344:30514/1	60	+
chr11	67324420	67324421	A01177:95:HFCNFDSX5:4:1101:27281:33176/1	60	+
chr11	67324422	67324423	A01177:95:HFCNFDSX5:4:1661:21739:1689	60	+
chr11	67430578	67430579	A01177:95:HFCNFDSX5:4:2247:21549:28729/1	60	+
chr11	67617435	67617436	A01177:95:HFCNFDSX5:4:1104:16839:35321/1	60	+
chr11	67699203	67699204	A01177:95:HFCNFDSX5:4:1160:6343:28980/1	60	+
chr11	68090708	68090709	A01177:95:HFCNFDSX5:4:2360:30879:35963	60	+
chr11	68173427	68173428	A01177:95:HFCNFDSX5:4:1208:1018:13902/1	60	+
chr11	68179240	68179241	A01177:95:HFCNFDSX5:4:1205:20636:7795/1	60	-
chr11	68573006	68573007	A01177:95:HFCNFDSX5:4:1109:21233:34256/1	60	+
chr11	68576560	68576561	A01177:95:HFCNFDSX5:4:1107:18719:34914/1	60	-
chr11	68585638	68585639	A01177:95:HFCNFDSX5:4:1227:2899:8453/1	60	-
chr11	68593807	68593808	A01177:95:HFCNFDSX5:4:2645:27154:14168/1	60	+
chr11	69426714	69426715	A01177:95:HFCNFDSX5:4:1467:8847:17566/1	60	+
chr11	70361659	70361660	A01177:95:HFCNFDSX5:4:1105:24180:6010/1	60	+
chr11	71879730	71879731	A01177:95:HFCNFDSX5:4:2419:4047:36213/1	60	+
chr11	72057797	72057798	A01177:95:HFCNFDSX5:4:1116:18132:36182/1	60	-
chr11	72084212	72084213	A01177:95:HFCNFDSX5:4:1347:31096:26005/1	60	+
chr11	72332148	72332149	A01177:95:HFCNFDSX5:4:1109:5945:25629/1	60	+
chr11	72410394	72410395	A01177:95:HFCNFDSX5:4:1107:31602:18082/1	60	+
chr11	72417628	72417629	A01177:95:HFCNFDSX5:4:1548:26838:11960	60	-
chr11	72856878	72856879	A01177:95:HFCNFDSX5:4:1149:3667:26913/1	60	-
chr11	72874438	72874439	A01177:95:HFCNFDSX5:4:1150:30047:16517/1	60	-
chr11	72880858	72880859	A01177:95:HFCNFDSX5:4:1113:20663:5682/1	60	-
chr11	72902993	72902994	A01177:95:HFCNFDSX5:4:1113:22299:30718/1	60	+
chr11	72923510	72923511	A01177:95:HFCNFDSX5:4:1105:28583:28541/1	60	+
chr11	72969190	72969191	A01177:95:HFCNFDSX5:4:1130:30906:29027/1	60	+
chr11	72975003	72975004	A01177:95:HFCNFDSX5:4:1137:24071:32127/1	60	+
chr11	72994327	72994328	A01177:95:HFCNFDSX5:4:1142:15980:24439/1	60	-
chr11	72999692	72999693	A01177:95:HFCNFDSX5:4:1102:3613:18771/1	60	-
chr11	73047981	73047982	A01177:95:HFCNFDSX5:4:1431:29396:36057	60	+
chr11	73080506	73080507	A01177:95:HFCNFDSX5:4:2143:29478:36855	60	+
chr11	73084027	73084028	A01177:95:HFCNFDSX5:4:2221:7310:18850/1	60	+
chr11	73109379	73109380	A01177:95:HFCNFDSX5:4:1159:2908:28917	60	+
chr11	73135976	73135977	A01177:95:HFCNFDSX5:4:1529:24397:7044/1	60	-
chr11	73466535	73466536	A01177:95:HFCNFDSX5:4:1278:24080:33833/1	60	-
chr11	73517675	73517676	A01177:95:HFCNFDSX5:4:1135:25617:14137/1	60	+
chr11	73719952	73719953	A01177:95:HFCNFDSX5:4:1152:27362:5572/1	60	+
chr11	73820332	73820333	A01177:95:HFCNFDSX5:4:2564:31096:9815/1	60	-
chr11	73829007	73829008	A01177:95:HFCNFDSX5:4:1105:29432:30107/1	60	-
chr11	74127606	74127607	A01177:95:HFCNFDSX5:4:1375:25093:21151/1	60	-
chr11	74153472	74153473	A01177:95:HFCNFDSX5:4:1324:8196:34413	60	-
chr11	74168381	74168382	A01177:95:HFCNFDSX5:4:1258:9109:29230	60	+
chr11	74186865	74186866	A01177:95:HFCNFDSX5:4:1115:8739:8609/1	60	+
chr11	74624762	74624763	A01177:95:HFCNFDSX5:4:1127:29677:12837/1	60	+
chr11	74803382	74803383	A01177:95:HFCNFDSX5:4:1508:19162:23500	60	+
chr11	74814932	74814933	A01177:95:HFCNFDSX5:4:1139:29053:21590/1	60	-
chr11	74958711	74958712	A01177:95:HFCNFDSX5:4:1154:27227:6746/1	60	+
chr11	74958713	74958714	A01177:95:HFCNFDSX5:4:1619:26187:28087/1	60	+
chr11	74972507	74972508	A01177:95:HFCNFDSX5:4:1303:6822:2534	60	-
chr11	75973745	75973746	A01177:95:HFCNFDSX5:4:1231:20311:20102/1	60	+
chr11	75993124	75993125	A01177:95:HFCNFDSX5:4:1130:9164:13667/1	60	+
chr11	76085271	76085272	A01177:95:HFCNFDSX5:4:2516:10619:18599/1	60	-
chr11	76290404	76290405	A01177:95:HFCNFDSX5:4:1605:9878:11334	60	-
chr11	76515763	76515764	A01177:95:HFCNFDSX5:4:1116:7554:4335/1	60	-
chr11	76528792	76528793	A01177:95:HFCNFDSX5:4:2105:29288:11631	60	-
chr11	77356210	77356211	A01177:95:HFCNFDSX5:4:2416:11487:5447	60	+
chr11	77697273	77697274	A01177:95:HFCNFDSX5:4:2265:12888:28447/1	60	-
chr11	77904275	77904276	A01177:95:HFCNFDSX5:4:2126:8910:12978/1	60	-
chr11	78124270	78124271	A01177:95:HFCNFDSX5:4:1441:31042:30138/1	60	-
chr11	78518230	78518231	A01177:95:HFCNFDSX5:4:1230:29387:30530/1	60	+
chr11	79776399	79776400	A01177:95:HFCNFDSX5:4:1212:30662:9314/1	60	-
chr11	83177282	83177283	A01177:95:HFCNFDSX5:4:1202:15040:19272/1	60	+
chr11	86006073	86006074	A01177:95:HFCNFDSX5:4:1101:21386:4554/1	60	+
chr11	86250643	86250644	A01177:95:HFCNFDSX5:4:2111:3658:32565/1	60	-
chr11	86334330	86334331	A01177:95:HFCNFDSX5:4:1124:18864:11710	60	+
chr11	87855047	87855048	A01177:95:HFCNFDSX5:4:2335:7636:22169/1	60	+
chr11	89011094	89011095	A01177:95:HFCNFDSX5:4:1557:14000:22357/1	60	-
chr11	90474030	90474031	A01177:95:HFCNFDSX5:4:1108:24768:27978/1	60	-
chr11	90533980	90533981	A01177:95:HFCNFDSX5:4:2248:23647:34334/1	60	+
chr11	92664585	92664586	A01177:95:HFCNFDSX5:4:1118:20292:8516/1	60	+
chr11	93156623	93156624	A01177:95:HFCNFDSX5:4:2638:23647:28604	60	-
chr11	93600464	93600465	A01177:95:HFCNFDSX5:4:1259:7916:3082/1	60	-
chr11	94410011	94410012	A01177:95:HFCNFDSX5:4:1276:7075:28964/1	60	+
chr11	97220203	97220204	A01177:95:HFCNFDSX5:4:1460:11993:22169/1	60	+
chr11	98468782	98468783	A01177:95:HFCNFDSX5:4:1104:5204:16235/1	60	-
chr11	99311482	99311483	A01177:95:HFCNFDSX5:4:1108:25129:11663	60	-
chr11	102403196	102403197	A01177:95:HFCNFDSX5:4:1113:12255:24721	60	+
chr11	103059759	103059760	A01177:95:HFCNFDSX5:4:1132:8929:29262/1	60	+
chr11	103692341	103692342	A01177:95:HFCNFDSX5:4:1169:9435:15546/1	60	+
chr11	105306007	105306008	A01177:95:HFCNFDSX5:4:1314:13042:2315/1	60	-
chr11	105762229	105762230	A01177:95:HFCNFDSX5:4:2601:11008:19022/1	60	-
chr11	106949311	106949312	A01177:95:HFCNFDSX5:4:1142:7744:25019/1	60	+
chr11	107917397	107917398	A01177:95:HFCNFDSX5:4:1254:1154:11600/1	60	-
chr11	108288598	108288599	A01177:95:HFCNFDSX5:4:1101:12572:18349/1	60	+
chr11	113749968	113749969	A01177:95:HFCNFDSX5:4:1114:32271:24815/1	60	+
chr11	113814918	113814919	A01177:95:HFCNFDSX5:4:1213:22055:33144/1	60	+
chr11	113964450	113964451	A01177:95:HFCNFDSX5:4:2152:9498:8829/1	60	-
chr11	115260881	115260882	A01177:95:HFCNFDSX5:4:1651:22028:29997/1	60	+
chr11	115774053	115774054	A01177:95:HFCNFDSX5:4:1123:9408:4445/1	60	+
chr11	116378722	116378723	A01177:95:HFCNFDSX5:4:1352:3387:31845/1	60	-
chr11	116763741	116763742	A01177:95:HFCNFDSX5:4:1608:9227:27931	60	-
chr11	116964167	116964168	A01177:95:HFCNFDSX5:4:1103:14796:31845/1	60	+
chr11	117169711	117169712	A01177:95:HFCNFDSX5:4:1108:12319:28745/1	60	+
chr11	118491532	118491533	A01177:95:HFCNFDSX5:4:1110:31430:35947/1	60	+
chr11	118766921	118766922	A01177:95:HFCNFDSX5:4:1111:3305:15515/1	60	+
chr11	119230788	119230789	A01177:95:HFCNFDSX5:4:1123:27742:2127/1	60	+
chr11	119232496	119232497	A01177:95:HFCNFDSX5:4:1106:23041:11929/1	60	-
chr11	119271217	119271218	A01177:95:HFCNFDSX5:4:1626:13340:16830/1	60	+
chr11	121924983	121924984	A01177:95:HFCNFDSX5:4:1358:27136:24314/1	60	+
chr11	122560020	122560021	A01177:95:HFCNFDSX5:4:1654:24162:9298/1	60	-
chr11	122726134	122726135	A01177:95:HFCNFDSX5:4:1166:16378:5744	60	-
chr11	124707186	124707187	A01177:95:HFCNFDSX5:4:2310:16242:10802/1	60	-
chr11	124858293	124858294	A01177:95:HFCNFDSX5:4:2178:18674:18740/1	60	-
chr11	124972277	124972278	A01177:95:HFCNFDSX5:4:1121:5195:31782/1	60	-
chr11	124974847	124974848	A01177:95:HFCNFDSX5:4:1305:22182:19961	60	-
chr11	124999527	124999528	A01177:95:HFCNFDSX5:4:1151:19298:4820	60	-
chr11	125004463	125004464	A01177:95:HFCNFDSX5:4:1276:11360:11115	60	+
chr11	125007320	125007321	A01177:95:HFCNFDSX5:4:1502:17833:24017/1	60	-
chr11	125051379	125051380	A01177:95:HFCNFDSX5:4:1354:18168:6026/1	60	+
chr11	125632621	125632622	A01177:95:HFCNFDSX5:4:1102:30101:35587/1	60	-
chr11	125668296	125668297	A01177:95:HFCNFDSX5:4:1503:15736:34100/1	60	-
chr11	125669853	125669854	A01177:95:HFCNFDSX5:4:1170:2754:16188/1	60	-
chr11	125897651	125897652	A01177:95:HFCNFDSX5:4:1155:11659:9972/1	60	-
chr11	128256735	128256736	A01177:95:HFCNFDSX5:4:1131:13729:28494/1	60	-
chr11	128267306	128267307	A01177:95:HFCNFDSX5:4:1110:14724:21512/1	60	+
chr11	128306156	128306157	A01177:95:HFCNFDSX5:4:1330:28682:7545	60	-
chr11	128401892	128401893	A01177:95:HFCNFDSX5:4:1134:7618:14841/1	60	+
chr11	128557734	128557735	A01177:95:HFCNFDSX5:4:1574:13476:9048/1	60	-
chr11	129029551	129029552	A01177:95:HFCNFDSX5:4:2223:30255:29810/1	60	-
chr11	129328126	129328127	A01177:95:HFCNFDSX5:4:2475:17065:30953/1	60	+
chr11	129864170	129864171	A01177:95:HFCNFDSX5:4:1603:26567:3474/1	60	-
chr11	130082940	130082941	A01177:95:HFCNFDSX5:4:1125:9146:15546	60	-
chr11	130279695	130279696	A01177:95:HFCNFDSX5:4:1607:2663:5854	60	-
chr11	130659036	130659037	A01177:95:HFCNFDSX5:4:1109:9182:23876	60	-
chr11	131515759	131515760	A01177:95:HFCNFDSX5:4:2113:9281:9674/1	60	-
chr11	132495930	132495931	A01177:95:HFCNFDSX5:4:1112:20021:27211/1	60	+
chr11	134211292	134211293	A01177:95:HFCNFDSX5:4:2304:9019:23970	60	-
chr11	134238974	134238975	A01177:95:HFCNFDSX5:4:1234:10637:20854/1	60	+
chr12	290393	290394	A01177:95:HFCNFDSX5:4:1170:11225:12477/1	60	-
chr12	332261	332262	A01177:95:HFCNFDSX5:4:1208:24822:17581	60	+
chr12	728752	728753	A01177:95:HFCNFDSX5:4:1170:15528:24846/1	60	+
chr12	762365	762366	A01177:95:HFCNFDSX5:4:1416:23647:2769/1	60	+
chr12	763672	763673	A01177:95:HFCNFDSX5:4:2132:6325:34710/1	60	+
chr12	771772	771773	A01177:95:HFCNFDSX5:4:1112:17363:6731/1	60	+
chr12	771773	771774	A01177:95:HFCNFDSX5:4:1628:2239:33959	60	+
chr12	784953	784954	A01177:95:HFCNFDSX5:4:1206:11252:12493/1	60	-
chr12	793016	793017	A01177:95:HFCNFDSX5:4:1233:2419:7874	60	+
chr12	801456	801457	A01177:95:HFCNFDSX5:4:1466:31720:31250/1	60	-
chr12	801460	801461	A01177:95:HFCNFDSX5:4:2336:5855:6684/1	60	-
chr12	825772	825773	A01177:95:HFCNFDSX5:4:1104:11333:12821/1	60	+
chr12	826119	826120	A01177:95:HFCNFDSX5:4:1518:27877:10379/1	60	-
chr12	852428	852429	A01177:95:HFCNFDSX5:4:1105:1551:15483/1	60	+
chr12	869967	869968	A01177:95:HFCNFDSX5:4:1123:13865:15076/1	60	-
chr12	872775	872776	A01177:95:HFCNFDSX5:4:1126:15763:6057/1	60	-
chr12	875310	875311	A01177:95:HFCNFDSX5:4:1104:15257:2675/1	60	+
chr12	910701	910702	A01177:95:HFCNFDSX5:4:1159:31458:22122/1	60	-
chr12	1011747	1011748	A01177:95:HFCNFDSX5:4:1127:21160:16250/1	60	+
chr12	1099869	1099870	A01177:95:HFCNFDSX5:4:1506:7301:25222/1	60	+
chr12	1187334	1187335	A01177:95:HFCNFDSX5:4:1348:6605:21856/1	60	+
chr12	1206860	1206861	A01177:95:HFCNFDSX5:4:2448:11623:5431	60	+
chr12	1237596	1237597	A01177:95:HFCNFDSX5:4:1403:18882:36354	60	+
chr12	1239768	1239769	A01177:95:HFCNFDSX5:4:1235:15420:25661/1	60	-
chr12	1256411	1256412	A01177:95:HFCNFDSX5:4:1107:28592:10488/1	60	-
chr12	1344076	1344077	A01177:95:HFCNFDSX5:4:2113:8142:29747/1	60	+
chr12	1552770	1552771	A01177:95:HFCNFDSX5:4:2237:30120:36652/1	60	+
chr12	1707147	1707148	A01177:95:HFCNFDSX5:4:1108:14244:7748/1	60	+
chr12	1733873	1733874	A01177:95:HFCNFDSX5:4:1239:10601:18599	60	+
chr12	1753251	1753252	A01177:95:HFCNFDSX5:4:1101:17888:13119/1	60	+
chr12	2671282	2671283	A01177:95:HFCNFDSX5:4:2355:2428:18537/1	60	+
chr12	2863859	2863860	A01177:95:HFCNFDSX5:4:1121:2148:10755/1	60	+
chr12	2911053	2911054	A01177:95:HFCNFDSX5:4:2122:32877:30561/1	60	-
chr12	3158595	3158596	A01177:95:HFCNFDSX5:4:1302:17861:4022	60	-
chr12	3706249	3706250	A01177:95:HFCNFDSX5:4:1229:1334:14168/1	60	+
chr12	3746531	3746532	A01177:95:HFCNFDSX5:4:1131:29559:20462	60	+
chr12	4559220	4559221	A01177:95:HFCNFDSX5:4:1315:26747:23985/1	60	+
chr12	4609670	4609671	A01177:95:HFCNFDSX5:4:1103:6831:7122/1	60	+
chr12	6455246	6455247	A01177:95:HFCNFDSX5:4:1127:5276:33458	60	-
chr12	6472856	6472857	A01177:95:HFCNFDSX5:4:2652:8368:8563	60	+
chr12	6512062	6512063	A01177:95:HFCNFDSX5:4:1610:18114:22529	60	-
chr12	6514744	6514745	A01177:95:HFCNFDSX5:4:1305:5918:10050	60	+
chr12	6545678	6545679	A01177:95:HFCNFDSX5:4:1114:29044:21167/1	60	-
chr12	6574533	6574534	A01177:95:HFCNFDSX5:4:1166:10429:13041/1	60	-
chr12	6590636	6590637	A01177:95:HFCNFDSX5:4:2654:20094:21104/1	60	-
chr12	6629839	6629840	A01177:95:HFCNFDSX5:4:1110:21414:7326	60	+
chr12	6667956	6667957	A01177:95:HFCNFDSX5:4:1452:21323:5384	60	+
chr12	6676629	6676630	A01177:95:HFCNFDSX5:4:1138:19886:24752/1	60	-
chr12	6683453	6683454	A01177:95:HFCNFDSX5:4:1235:26422:32753/1	60	-
chr12	6807691	6807692	A01177:95:HFCNFDSX5:4:2123:12608:32753	60	+
chr12	6860111	6860112	A01177:95:HFCNFDSX5:4:1118:10276:21887/1	60	+
chr12	6931285	6931286	A01177:95:HFCNFDSX5:4:2524:29469:33144/1	60	-
chr12	7003433	7003434	A01177:95:HFCNFDSX5:4:1106:10393:24314/1	60	-
chr12	7007178	7007179	A01177:95:HFCNFDSX5:4:1120:16658:10457/1	60	+
chr12	7007179	7007180	A01177:95:HFCNFDSX5:4:1276:26476:14246/1	60	+
chr12	7716033	7716034	A01177:95:HFCNFDSX5:4:1142:11261:20525	60	+
chr12	7924359	7924360	A01177:95:HFCNFDSX5:4:1104:20835:10269/1	60	+
chr12	8069512	8069513	A01177:95:HFCNFDSX5:4:1573:31448:24643	60	-
chr12	8087645	8087646	A01177:95:HFCNFDSX5:4:2175:27480:18051	60	-
chr12	8711967	8711968	A01177:95:HFCNFDSX5:4:1107:21929:21026/1	60	+
chr12	8721121	8721122	A01177:95:HFCNFDSX5:4:1122:15772:12868/1	60	+
chr12	8721123	8721124	A01177:95:HFCNFDSX5:4:1520:21495:4679/1	60	+
chr12	9154521	9154522	A01177:95:HFCNFDSX5:4:1109:16993:11945/1	60	-
chr12	9344962	9344963	A01177:95:HFCNFDSX5:4:1215:11279:23281/1	60	+
chr12	9668133	9668134	A01177:95:HFCNFDSX5:4:1211:22607:22388/1	60	-
chr12	9781288	9781289	A01177:95:HFCNFDSX5:4:1675:27923:32941	60	-
chr12	9971612	9971613	A01177:95:HFCNFDSX5:4:2119:7654:34287	60	-
chr12	10600207	10600208	A01177:95:HFCNFDSX5:4:1151:17409:7592/1	60	-
chr12	10605936	10605937	A01177:95:HFCNFDSX5:4:1408:20799:12524/1	60	-
chr12	10699701	10699702	A01177:95:HFCNFDSX5:4:2404:29396:12821	60	-
chr12	11779702	11779703	A01177:95:HFCNFDSX5:4:1166:4119:31234/1	60	-
chr12	11787337	11787338	A01177:95:HFCNFDSX5:4:1349:21667:14434/1	60	+
chr12	11860947	11860948	A01177:95:HFCNFDSX5:4:1120:2672:17957/1	60	+
chr12	11904264	11904265	A01177:95:HFCNFDSX5:4:1148:12816:5431/1	60	+
chr12	14372174	14372175	A01177:95:HFCNFDSX5:4:1114:13621:20259/1	60	-
chr12	14449796	14449797	A01177:95:HFCNFDSX5:4:1120:24532:32393/1	60	+
chr12	14787193	14787194	A01177:95:HFCNFDSX5:4:1458:22073:12038	60	+
chr12	17272051	17272052	A01177:95:HFCNFDSX5:4:1164:7618:30467/1	60	+
chr12	19234194	19234195	A01177:95:HFCNFDSX5:4:1102:22028:32972/1	60	+
chr12	19266322	19266323	A01177:95:HFCNFDSX5:4:2118:10493:6762/1	60	+
chr12	21642095	21642096	A01177:95:HFCNFDSX5:4:1122:23827:15264/1	60	+
chr12	22064868	22064869	A01177:95:HFCNFDSX5:4:1253:15022:7059/1	60	-
chr12	22510013	22510014	A01177:95:HFCNFDSX5:4:1421:29179:13761/1	60	-
chr12	22652599	22652600	A01177:95:HFCNFDSX5:4:1446:28899:15937/1	60	+
chr12	24355056	24355057	A01177:95:HFCNFDSX5:4:1615:24135:33332/1	60	+
chr12	25217057	25217058	A01177:95:HFCNFDSX5:4:1114:17662:9220/1	60	+
chr12	26789750	26789751	A01177:95:HFCNFDSX5:4:1538:16866:13291/1	60	+
chr12	26922744	26922745	A01177:95:HFCNFDSX5:4:1235:30327:12461/1	60	-
chr12	26927136	26927137	A01177:95:HFCNFDSX5:4:1107:8522:17065/1	60	+
chr12	26927258	26927259	A01177:95:HFCNFDSX5:4:1101:21685:27806/1	60	+
chr12	27324177	27324178	A01177:95:HFCNFDSX5:4:1120:7355:16172/1	60	+
chr12	27412637	27412638	A01177:95:HFCNFDSX5:4:1427:26178:7028	60	-
chr12	28227250	28227251	A01177:95:HFCNFDSX5:4:1119:32814:21402/1	60	+
chr12	28344260	28344261	A01177:95:HFCNFDSX5:4:1106:28601:15765/1	60	+
chr12	28451138	28451139	A01177:95:HFCNFDSX5:4:1108:14859:10598/1	60	-
chr12	28888788	28888789	A01177:95:HFCNFDSX5:4:1259:27751:21245/1	60	+
chr12	29219987	29219988	A01177:95:HFCNFDSX5:4:1120:28763:36620/1	60	-
chr12	29869191	29869192	A01177:95:HFCNFDSX5:4:1121:29188:27993/1	60	+
chr12	32301371	32301372	A01177:95:HFCNFDSX5:4:1137:28908:23187	60	-
chr12	39371950	39371951	A01177:95:HFCNFDSX5:4:1320:32588:15906/1	60	+
chr12	40016111	40016112	A01177:95:HFCNFDSX5:4:1141:32416:34240/1	60	-
chr12	40020720	40020721	A01177:95:HFCNFDSX5:4:1556:32895:7106	60	-
chr12	42090395	42090396	A01177:95:HFCNFDSX5:4:2535:3269:30765	60	+
chr12	42392988	42392989	A01177:95:HFCNFDSX5:4:1426:15519:4100	60	+
chr12	43765611	43765612	A01177:95:HFCNFDSX5:4:2512:1814:8735/1	60	-
chr12	44873523	44873524	A01177:95:HFCNFDSX5:4:1232:3766:25488/1	60	-
chr12	45541545	45541546	A01177:95:HFCNFDSX5:4:2530:11388:1830/1	60	-
chr12	45541546	45541547	A01177:95:HFCNFDSX5:4:1149:32732:26209/1	60	-
chr12	45761530	45761531	A01177:95:HFCNFDSX5:4:1152:31928:2863/1	60	-
chr12	45794956	45794957	A01177:95:HFCNFDSX5:4:1173:6931:5384/1	60	+
chr12	45819838	45819839	A01177:95:HFCNFDSX5:4:1249:6596:16705	60	-
chr12	45962445	45962446	A01177:95:HFCNFDSX5:4:1646:31756:2472	60	-
chr12	46876795	46876796	A01177:95:HFCNFDSX5:4:1117:16098:14246/1	60	+
chr12	48083758	48083759	A01177:95:HFCNFDSX5:4:2543:17300:7435	60	-
chr12	48084361	48084362	A01177:95:HFCNFDSX5:4:1439:4327:10676	60	-
chr12	48433577	48433578	A01177:95:HFCNFDSX5:4:2261:15781:21684	60	+
chr12	48605853	48605854	A01177:95:HFCNFDSX5:4:1611:30382:8703	60	+
chr12	48779119	48779120	A01177:95:HFCNFDSX5:4:2243:5584:36902/1	60	+
chr12	49008250	49008251	A01177:95:HFCNFDSX5:4:1136:11532:6151/1	60	-
chr12	49009159	49009160	A01177:95:HFCNFDSX5:4:1313:3721:21245/1	60	+
chr12	49013007	49013008	A01177:95:HFCNFDSX5:4:1265:3441:5447	60	-
chr12	49022837	49022838	A01177:95:HFCNFDSX5:4:2554:11605:26537/1	60	+
chr12	49133314	49133315	A01177:95:HFCNFDSX5:4:1121:15067:2127	60	+
chr12	49144126	49144127	A01177:95:HFCNFDSX5:4:1109:30074:24173/1	60	+
chr12	49446964	49446965	A01177:95:HFCNFDSX5:4:2267:7202:30655/1	60	-
chr12	49485727	49485728	A01177:95:HFCNFDSX5:4:1321:1072:6637	60	-
chr12	49496242	49496243	A01177:95:HFCNFDSX5:4:1104:6912:33035/1	60	-
chr12	49502113	49502114	A01177:95:HFCNFDSX5:4:2218:31530:26475/1	60	+
chr12	49569998	49569999	A01177:95:HFCNFDSX5:4:1124:19795:30138/1	60	+
chr12	49572580	49572581	A01177:95:HFCNFDSX5:4:1134:12084:34882/1	60	-
chr12	49745705	49745706	A01177:95:HFCNFDSX5:4:1106:22715:22482	60	+
chr12	49747933	49747934	A01177:95:HFCNFDSX5:4:1147:17562:1752/1	60	-
chr12	49749833	49749834	A01177:95:HFCNFDSX5:4:1363:14787:14293	60	-
chr12	49758715	49758716	A01177:95:HFCNFDSX5:4:2108:8703:4100	60	-
chr12	50004460	50004461	A01177:95:HFCNFDSX5:4:1425:3215:15201	60	-
chr12	50128538	50128539	A01177:95:HFCNFDSX5:4:1142:10104:31892/1	60	+
chr12	50140186	50140187	A01177:95:HFCNFDSX5:4:1201:22064:1595/1	60	-
chr12	50286101	50286102	A01177:95:HFCNFDSX5:4:1556:28863:22889	60	-
chr12	50435727	50435728	A01177:95:HFCNFDSX5:4:1114:4896:3771/1	60	+
chr12	50449495	50449496	A01177:95:HFCNFDSX5:4:1125:7310:17472/1	60	-
chr12	50586865	50586866	A01177:95:HFCNFDSX5:4:1166:32786:4664/1	60	+
chr12	50712829	50712830	A01177:95:HFCNFDSX5:4:1138:4553:22060/1	60	+
chr12	50915164	50915165	A01177:95:HFCNFDSX5:4:2575:8657:14356/1	60	+
chr12	51051228	51051229	A01177:95:HFCNFDSX5:4:2333:32018:23594	60	-
chr12	51111977	51111978	A01177:95:HFCNFDSX5:4:1164:27037:17754/1	60	+
chr12	51390228	51390229	A01177:95:HFCNFDSX5:4:2513:18421:25911	60	+
chr12	51684672	51684673	A01177:95:HFCNFDSX5:4:1114:4490:36886/1	60	+
chr12	51725507	51725508	A01177:95:HFCNFDSX5:4:1150:4481:2801	60	+
chr12	51762838	51762839	A01177:95:HFCNFDSX5:4:1121:3061:8547/1	60	+
chr12	51956083	51956084	A01177:95:HFCNFDSX5:4:1412:32967:25019/1	60	-
chr12	52162721	52162722	A01177:95:HFCNFDSX5:4:2110:30933:4304/1	60	+
chr12	52596356	52596357	A01177:95:HFCNFDSX5:4:1453:3206:6198/1	60	+
chr12	52623458	52623459	A01177:95:HFCNFDSX5:4:2514:2067:35853/1	60	-
chr12	52623707	52623708	A01177:95:HFCNFDSX5:4:1311:6099:14935/1	60	-
chr12	52625363	52625364	A01177:95:HFCNFDSX5:4:1132:12771:33004/1	60	+
chr12	52639217	52639218	A01177:95:HFCNFDSX5:4:2166:9959:13416	60	-
chr12	52639404	52639405	A01177:95:HFCNFDSX5:4:1140:4924:14465/1	60	-
chr12	52639583	52639584	A01177:95:HFCNFDSX5:4:1132:22363:26913/1	60	+
chr12	52642643	52642644	A01177:95:HFCNFDSX5:4:1332:20076:5541	60	-
chr12	52649374	52649375	A01177:95:HFCNFDSX5:4:1104:11577:14027/1	60	+
chr12	52649375	52649376	A01177:95:HFCNFDSX5:4:1506:19325:24940/1	60	+
chr12	52649376	52649377	A01177:95:HFCNFDSX5:4:2253:8721:32565	60	+
chr12	52668562	52668563	A01177:95:HFCNFDSX5:4:1122:23547:30123	60	+
chr12	52678338	52678339	A01177:95:HFCNFDSX5:4:1202:10393:23437/1	60	+
chr12	53024610	53024611	A01177:95:HFCNFDSX5:4:1167:24135:26944/1	60	-
chr12	53025769	53025770	A01177:95:HFCNFDSX5:4:1165:5050:26772/1	60	+
chr12	53399084	53399085	A01177:95:HFCNFDSX5:4:1145:13205:6731/1	60	-
chr12	53561915	53561916	A01177:95:HFCNFDSX5:4:2577:7337:29543/1	60	-
chr12	53596828	53596829	A01177:95:HFCNFDSX5:4:1141:2365:7279/1	60	+
chr12	53618799	53618800	A01177:95:HFCNFDSX5:4:1205:18566:31767/1	60	-
chr12	54204709	54204710	A01177:95:HFCNFDSX5:4:2559:32669:35462	60	-
chr12	54239512	54239513	A01177:95:HFCNFDSX5:4:1101:30653:27899/1	60	+
chr12	54242003	54242004	A01177:95:HFCNFDSX5:4:2540:7708:33379	60	-
chr12	54246050	54246051	A01177:95:HFCNFDSX5:4:1102:30770:16924/1	60	+
chr12	54246964	54246965	A01177:95:HFCNFDSX5:4:2125:17237:21919	60	-
chr12	54266070	54266071	A01177:95:HFCNFDSX5:4:1166:9941:4304/1	60	-
chr12	54344451	54344452	A01177:95:HFCNFDSX5:4:1620:5647:32346	60	-
chr12	54503261	54503262	A01177:95:HFCNFDSX5:4:1243:26069:27539	60	-
chr12	54515138	54515139	A01177:95:HFCNFDSX5:4:1133:23411:1485/1	60	-
chr12	54517316	54517317	A01177:95:HFCNFDSX5:4:1324:25319:1564/1	60	+
chr12	54970819	54970820	A01177:95:HFCNFDSX5:4:1261:7735:7874/1	60	-
chr12	54980975	54980976	A01177:95:HFCNFDSX5:4:1520:30445:11663/1	60	-
chr12	55771696	55771697	A01177:95:HFCNFDSX5:4:1106:11767:12790/1	60	+
chr12	55777823	55777824	A01177:95:HFCNFDSX5:4:1118:27145:10113/1	60	-
chr12	55784029	55784030	A01177:95:HFCNFDSX5:4:1517:27082:14199/1	60	-
chr12	55967704	55967705	A01177:95:HFCNFDSX5:4:1375:19144:8155/1	60	-
chr12	56065050	56065051	A01177:95:HFCNFDSX5:4:1320:7175:28980	60	+
chr12	56297462	56297463	A01177:95:HFCNFDSX5:4:1112:2492:27070/1	60	-
chr12	56353401	56353402	A01177:95:HFCNFDSX5:4:1271:9570:32565/1	60	-
chr12	56428431	56428432	A01177:95:HFCNFDSX5:4:1107:28293:1078/1	60	-
chr12	56730264	56730265	A01177:95:HFCNFDSX5:4:1146:14877:23625	60	+
chr12	57310783	57310784	A01177:95:HFCNFDSX5:4:2630:24921:19038/1	60	-
chr12	57331695	57331696	A01177:95:HFCNFDSX5:4:1103:27679:16579/1	60	-
chr12	57370045	57370046	A01177:95:HFCNFDSX5:4:1121:15781:19805/1	60	-
chr12	57390933	57390934	A01177:95:HFCNFDSX5:4:1261:22869:28134	60	+
chr12	57406119	57406120	A01177:95:HFCNFDSX5:4:1575:3712:4820/1	60	+
chr12	60174819	60174820	A01177:95:HFCNFDSX5:4:1415:32714:26490	60	+
chr12	61097336	61097337	A01177:95:HFCNFDSX5:4:1667:3911:19633	60	-
chr12	61528314	61528315	A01177:95:HFCNFDSX5:4:1146:9435:25535/1	60	-
chr12	61617346	61617347	A01177:95:HFCNFDSX5:4:1332:14326:26052	60	+
chr12	62303409	62303410	A01177:95:HFCNFDSX5:4:1119:26603:25582/1	60	+
chr12	62309961	62309962	A01177:95:HFCNFDSX5:4:2126:1850:23578	60	+
chr12	62335123	62335124	A01177:95:HFCNFDSX5:4:1119:7337:19492	60	+
chr12	62357008	62357009	A01177:95:HFCNFDSX5:4:1119:18014:7545/1	60	-
chr12	62361736	62361737	A01177:95:HFCNFDSX5:4:1161:8350:29387/1	60	-
chr12	62487811	62487812	A01177:95:HFCNFDSX5:4:2154:4625:9972/1	60	+
chr12	62530971	62530972	A01177:95:HFCNFDSX5:4:1147:14199:28119/1	60	-
chr12	62572892	62572893	A01177:95:HFCNFDSX5:4:1118:1226:4053/1	60	+
chr12	62576538	62576539	A01177:95:HFCNFDSX5:4:1156:16297:29904/1	60	+
chr12	62580073	62580074	A01177:95:HFCNFDSX5:4:1115:29225:5916	60	-
chr12	62664079	62664080	A01177:95:HFCNFDSX5:4:1250:31620:32769	60	-
chr12	64559538	64559539	A01177:95:HFCNFDSX5:4:1324:8097:25347/1	60	+
chr12	64924214	64924215	A01177:95:HFCNFDSX5:4:1128:20518:2801	60	-
chr12	65179154	65179155	A01177:95:HFCNFDSX5:4:1540:32371:25332	60	-
chr12	65232776	65232777	A01177:95:HFCNFDSX5:4:1119:18159:9298/1	60	+
chr12	66137726	66137727	A01177:95:HFCNFDSX5:4:1106:11713:12164/1	60	+
chr12	66524436	66524437	A01177:95:HFCNFDSX5:4:2538:25708:19742	60	+
chr12	68725815	68725816	A01177:95:HFCNFDSX5:4:1669:27579:13307/1	60	-
chr12	68817482	68817483	A01177:95:HFCNFDSX5:4:1101:31810:19727/1	60	-
chr12	69395010	69395011	A01177:95:HFCNFDSX5:4:1221:7988:18552	60	-
chr12	69759937	69759938	A01177:95:HFCNFDSX5:4:1259:20256:27899	60	+
chr12	70280288	70280289	A01177:95:HFCNFDSX5:4:1406:31268:24768/1	60	+
chr12	71497295	71497296	A01177:95:HFCNFDSX5:4:1675:9534:6699/1	60	-
chr12	79103497	79103498	A01177:95:HFCNFDSX5:4:1213:16767:26835/1	60	-
chr12	79423322	79423323	A01177:95:HFCNFDSX5:4:2241:2139:15374	60	-
chr12	79683591	79683592	A01177:95:HFCNFDSX5:4:1142:24768:2581/1	60	+
chr12	80447815	80447816	A01177:95:HFCNFDSX5:4:2669:11894:27258/1	60	+
chr12	82403259	82403260	A01177:95:HFCNFDSX5:4:1147:8657:4210/1	60	+
chr12	82434482	82434483	A01177:95:HFCNFDSX5:4:1366:28971:2848/1	60	-
chr12	82437791	82437792	A01177:95:HFCNFDSX5:4:1120:31928:2832/1	60	-
chr12	83629483	83629484	A01177:95:HFCNFDSX5:4:1127:32127:20807/1	60	+
chr12	88189862	88189863	A01177:95:HFCNFDSX5:4:1140:28257:24158/1	60	+
chr12	89292996	89292997	A01177:95:HFCNFDSX5:4:1120:25644:25708/1	60	+
chr12	92766751	92766752	A01177:95:HFCNFDSX5:4:2428:24487:2848/1	60	+
chr12	92824742	92824743	A01177:95:HFCNFDSX5:4:1115:2121:11584/1	60	-
chr12	92832236	92832237	A01177:95:HFCNFDSX5:4:1117:23077:30373/1	60	-
chr12	94372141	94372142	A01177:95:HFCNFDSX5:4:1273:24713:26318/1	60	+
chr12	94404672	94404673	A01177:95:HFCNFDSX5:4:1126:21712:21402/1	60	+
chr12	95220047	95220048	A01177:95:HFCNFDSX5:4:1411:16107:20431	60	-
chr12	95268368	95268369	A01177:95:HFCNFDSX5:4:1171:20410:25535/1	60	-
chr12	95303685	95303686	A01177:95:HFCNFDSX5:4:1106:11831:30405/1	60	+
chr12	95510062	95510063	A01177:95:HFCNFDSX5:4:1130:32678:3380/1	60	+
chr12	98848929	98848930	A01177:95:HFCNFDSX5:4:2332:26223:18349/1	60	-
chr12	99111365	99111366	A01177:95:HFCNFDSX5:4:1118:11469:33818/1	60	+
chr12	99453101	99453102	A01177:95:HFCNFDSX5:4:1665:5692:2112	60	+
chr12	102159578	102159579	A01177:95:HFCNFDSX5:4:1231:32072:5306/1	60	-
chr12	105145329	105145330	A01177:95:HFCNFDSX5:4:1531:32154:7983/1	60	-
chr12	105145331	105145332	A01177:95:HFCNFDSX5:4:1108:10610:2300/1	60	-
chr12	105485054	105485055	A01177:95:HFCNFDSX5:4:1438:4182:21042	60	-
chr12	106809338	106809339	A01177:95:HFCNFDSX5:4:2429:8015:30467/1	60	-
chr12	106810334	106810335	A01177:95:HFCNFDSX5:4:1375:19108:28416	60	-
chr12	107007209	107007210	A01177:95:HFCNFDSX5:4:1178:18810:29528/1	60	-
chr12	107057974	107057975	A01177:95:HFCNFDSX5:4:1465:32009:5321/1	60	+
chr12	107769921	107769922	A01177:95:HFCNFDSX5:4:1501:3486:10723/1	60	-
chr12	108537285	108537286	A01177:95:HFCNFDSX5:4:1120:16170:17503/1	60	+
chr12	108537286	108537287	A01177:95:HFCNFDSX5:4:2126:22625:3411/1	60	+
chr12	110024672	110024673	A01177:95:HFCNFDSX5:4:1101:32081:4382/1	60	+
chr12	110284913	110284914	A01177:95:HFCNFDSX5:4:1346:31412:22075	60	-
chr12	110389712	110389713	A01177:95:HFCNFDSX5:4:1118:4092:27117/1	60	-
chr12	110392296	110392297	A01177:95:HFCNFDSX5:4:1231:13187:1125/1	60	+
chr12	110536157	110536158	A01177:95:HFCNFDSX5:4:2309:23601:34006/1	60	-
chr12	110577923	110577924	A01177:95:HFCNFDSX5:4:1322:17065:16235/1	60	-
chr12	110577928	110577929	A01177:95:HFCNFDSX5:4:2402:25120:18818/1	60	-
chr12	111502785	111502786	A01177:95:HFCNFDSX5:4:1219:20500:22028/1	60	+
chr12	111524588	111524589	A01177:95:HFCNFDSX5:4:1415:9127:4116/1	60	-
chr12	111552853	111552854	A01177:95:HFCNFDSX5:4:1232:16215:26193/1	60	+
chr12	111659161	111659162	A01177:95:HFCNFDSX5:4:1635:32362:8938	60	-
chr12	111859893	111859894	A01177:95:HFCNFDSX5:4:2256:22146:1360	60	+
chr12	112051875	112051876	A01177:95:HFCNFDSX5:4:1154:17824:12947/1	60	+
chr12	112054337	112054338	A01177:95:HFCNFDSX5:4:1118:20952:11318/1	60	-
chr12	112062585	112062586	A01177:95:HFCNFDSX5:4:1329:20745:12054	60	+
chr12	112091730	112091731	A01177:95:HFCNFDSX5:4:1407:32723:9721	60	-
chr12	112104938	112104939	A01177:95:HFCNFDSX5:4:2225:31991:12305	60	+
chr12	112180457	112180458	A01177:95:HFCNFDSX5:4:2374:12961:12195/1	60	+
chr12	112224416	112224417	A01177:95:HFCNFDSX5:4:1107:9842:13213/1	60	-
chr12	112352268	112352269	A01177:95:HFCNFDSX5:4:1210:4698:8750/1	60	-
chr12	112483914	112483915	A01177:95:HFCNFDSX5:4:1116:30689:20165/1	60	-
chr12	113184137	113184138	A01177:95:HFCNFDSX5:4:2637:21929:2080	60	+
chr12	113254847	113254848	A01177:95:HFCNFDSX5:4:1104:10565:1595/1	60	-
chr12	113258005	113258006	A01177:95:HFCNFDSX5:4:1520:32470:16454	60	+
chr12	113603832	113603833	A01177:95:HFCNFDSX5:4:2171:1551:7310/1	60	+
chr12	113603834	113603835	A01177:95:HFCNFDSX5:4:1101:20980:5760/1	60	+
chr12	113603836	113603837	A01177:95:HFCNFDSX5:4:1106:8097:19930/1	60	+
chr12	115019348	115019349	A01177:95:HFCNFDSX5:4:1270:12943:7467	60	+
chr12	116113058	116113059	A01177:95:HFCNFDSX5:4:1163:12355:4413/1	60	+
chr12	116191511	116191512	A01177:95:HFCNFDSX5:4:1103:19642:11647/1	60	+
chr12	116204953	116204954	A01177:95:HFCNFDSX5:4:1103:20211:13823/1	60	-
chr12	118161009	118161010	A01177:95:HFCNFDSX5:4:1156:32786:22795/1	60	+
chr12	118213079	118213080	A01177:95:HFCNFDSX5:4:2461:28528:6370	60	-
chr12	118312415	118312416	A01177:95:HFCNFDSX5:4:1140:13295:17472/1	60	-
chr12	118340545	118340546	A01177:95:HFCNFDSX5:4:1104:7545:34444/1	60	+
chr12	118374960	118374961	A01177:95:HFCNFDSX5:4:1101:3441:13056	60	-
chr12	118768939	118768940	A01177:95:HFCNFDSX5:4:2560:1099:7059	60	+
chr12	119717147	119717148	A01177:95:HFCNFDSX5:4:2521:6515:11209/1	60	-
chr12	120141581	120141582	A01177:95:HFCNFDSX5:4:1130:19904:30545/1	60	-
chr12	120209003	120209004	A01177:95:HFCNFDSX5:4:1131:14371:19241/1	60	+
chr12	120567774	120567775	A01177:95:HFCNFDSX5:4:1203:6533:26866/1	60	+
chr12	120695758	120695759	A01177:95:HFCNFDSX5:4:1346:5927:31046/1	60	-
chr12	120790590	120790591	A01177:95:HFCNFDSX5:4:1660:10691:35978	60	-
chr12	120811080	120811081	A01177:95:HFCNFDSX5:4:1354:22914:10927/1	60	+
chr12	120888535	120888536	A01177:95:HFCNFDSX5:4:1102:17363:29309/1	60	+
chr12	121322902	121322903	A01177:95:HFCNFDSX5:4:1130:30056:31594/1	60	+
chr12	121421351	121421352	A01177:95:HFCNFDSX5:4:1102:16541:14011/1	60	-
chr12	121426290	121426291	A01177:95:HFCNFDSX5:4:1124:21612:6918/1	60	+
chr12	121630927	121630928	A01177:95:HFCNFDSX5:4:1322:31882:17660/1	60	-
chr12	121646904	121646905	A01177:95:HFCNFDSX5:4:2669:4815:34413/1	60	-
chr12	121687867	121687868	A01177:95:HFCNFDSX5:4:1229:14968:1329/1	60	+
chr12	121781421	121781422	A01177:95:HFCNFDSX5:4:1477:19687:33051	60	-
chr12	122045252	122045253	A01177:95:HFCNFDSX5:4:2506:21197:9424	60	-
chr12	122324375	122324376	A01177:95:HFCNFDSX5:4:2541:23249:18584/1	60	+
chr12	122367716	122367717	A01177:95:HFCNFDSX5:4:1121:10926:7921/1	60	+
chr12	122367808	122367809	A01177:95:HFCNFDSX5:4:2633:31548:36589/1	60	-
chr12	122484090	122484091	A01177:95:HFCNFDSX5:4:1121:3143:28541	60	-
chr12	122495351	122495352	A01177:95:HFCNFDSX5:4:1212:29577:8312/1	60	+
chr12	122497819	122497820	A01177:95:HFCNFDSX5:4:1342:17201:2127	60	+
chr12	122550178	122550179	A01177:95:HFCNFDSX5:4:1149:8079:29481/1	60	+
chr12	122575815	122575816	A01177:95:HFCNFDSX5:4:1108:6641:6449/1	60	+
chr12	122608625	122608626	A01177:95:HFCNFDSX5:4:1113:3513:8328/1	60	-
chr12	122766717	122766718	A01177:95:HFCNFDSX5:4:1420:30463:29105/1	60	-
chr12	123161912	123161913	A01177:95:HFCNFDSX5:4:1349:13367:13745	60	+
chr12	123171176	123171177	A01177:95:HFCNFDSX5:4:1125:32542:17613/1	60	-
chr12	123205730	123205731	A01177:95:HFCNFDSX5:4:1555:24415:15937	60	+
chr12	123216410	123216411	A01177:95:HFCNFDSX5:4:2258:18629:12931	60	-
chr12	123229214	123229215	A01177:95:HFCNFDSX5:4:1111:15329:30671/1	60	+
chr12	123229746	123229747	A01177:95:HFCNFDSX5:4:1405:21197:18255/1	60	-
chr12	123326343	123326344	A01177:95:HFCNFDSX5:4:2349:2528:10504	60	-
chr12	123609358	123609359	A01177:95:HFCNFDSX5:4:1101:6008:13651	60	+
chr12	123655783	123655784	A01177:95:HFCNFDSX5:4:1104:23836:18349/1	60	+
chr12	123979737	123979738	A01177:95:HFCNFDSX5:4:1104:5665:35070/1	60	+
chr12	125779149	125779150	A01177:95:HFCNFDSX5:4:1622:7636:8641	60	-
chr12	129433985	129433986	A01177:95:HFCNFDSX5:4:1508:9869:15796	60	+
chr12	129518059	129518060	A01177:95:HFCNFDSX5:4:1115:26919:36714/1	60	+
chr12	129596184	129596185	A01177:95:HFCNFDSX5:4:1103:21974:30530/1	60	-
chr12	131986963	131986964	A01177:95:HFCNFDSX5:4:1256:17029:7623	60	-
chr12	132003160	132003161	A01177:95:HFCNFDSX5:4:1430:29595:9502/1	60	-
chr12	132077425	132077426	A01177:95:HFCNFDSX5:4:2116:15139:30123/1	60	-
chr12	132090289	132090290	A01177:95:HFCNFDSX5:4:1220:20302:14418/1	60	+
chr12	132091277	132091278	A01177:95:HFCNFDSX5:4:1261:5330:12915	60	-
chr12	132093156	132093157	A01177:95:HFCNFDSX5:4:1110:10041:36949/1	60	+
chr12	132108443	132108444	A01177:95:HFCNFDSX5:4:1145:4463:31548	60	+
chr12	132638997	132638998	A01177:95:HFCNFDSX5:4:1316:9977:26443/1	60	+
chr12	132654074	132654075	A01177:95:HFCNFDSX5:4:1135:12762:11851/1	60	+
chr12	132654109	132654110	A01177:95:HFCNFDSX5:4:1101:20039:18630/1	60	-
chr12	132665948	132665949	A01177:95:HFCNFDSX5:4:1260:30906:11553	60	-
chr12	132676715	132676716	A01177:95:HFCNFDSX5:4:1101:20989:20870/1	60	+
chr12	132751795	132751796	A01177:95:HFCNFDSX5:4:2231:15664:2002	60	+
chr12	133139055	133139056	A01177:95:HFCNFDSX5:4:1118:17481:16986/1	60	-
chr13	19954275	19954276	A01177:95:HFCNFDSX5:4:2667:3866:21872	60	-
chr13	20358496	20358497	A01177:95:HFCNFDSX5:4:2435:29423:19163/1	60	+
chr13	20826143	20826144	A01177:95:HFCNFDSX5:4:1447:10474:35571	60	-
chr13	20842353	20842354	A01177:95:HFCNFDSX5:4:1136:27778:9956/1	60	-
chr13	20985564	20985565	A01177:95:HFCNFDSX5:4:1311:24985:5525/1	60	+
chr13	21550293	21550294	A01177:95:HFCNFDSX5:4:1473:10773:24940/1	60	+
chr13	24528425	24528426	A01177:95:HFCNFDSX5:4:1139:19931:28526/1	60	+
chr13	26340356	26340357	A01177:95:HFCNFDSX5:4:1114:8269:7545	60	+
chr13	27096505	27096506	A01177:95:HFCNFDSX5:4:1238:17390:29669	60	+
chr13	27190253	27190254	A01177:95:HFCNFDSX5:4:1163:7139:33959/1	60	+
chr13	27557356	27557357	A01177:95:HFCNFDSX5:4:1118:21043:21590/1	60	-
chr13	27558097	27558098	A01177:95:HFCNFDSX5:4:1139:20862:36432/1	60	-
chr13	27592377	27592378	A01177:95:HFCNFDSX5:4:1119:9570:28463/1	60	-
chr13	27595413	27595414	A01177:95:HFCNFDSX5:4:1113:25427:25019/1	60	+
chr13	28184970	28184971	A01177:95:HFCNFDSX5:4:1104:11107:11710	60	-
chr13	28198764	28198765	A01177:95:HFCNFDSX5:4:1634:17734:16078	60	-
chr13	28285719	28285720	A01177:95:HFCNFDSX5:4:1161:6397:1297/1	60	-
chr13	28340093	28340094	A01177:95:HFCNFDSX5:4:2123:1570:31861	60	+
chr13	28403963	28403964	A01177:95:HFCNFDSX5:4:1205:20537:13322/1	60	+
chr13	29814914	29814915	A01177:95:HFCNFDSX5:4:1147:4472:12743/1	60	-
chr13	30280885	30280886	A01177:95:HFCNFDSX5:4:1115:28854:26130/1	60	+
chr13	30549884	30549885	A01177:95:HFCNFDSX5:4:2429:27181:11271	60	+
chr13	32353149	32353150	A01177:95:HFCNFDSX5:4:1115:18810:3129/1	60	+
chr13	32691713	32691714	A01177:95:HFCNFDSX5:4:1137:9426:3255/1	60	-
chr13	32694417	32694418	A01177:95:HFCNFDSX5:4:1121:22905:11537/1	60	+
chr13	32700720	32700721	A01177:95:HFCNFDSX5:4:2159:23457:10050/1	60	+
chr13	35976680	35976681	A01177:95:HFCNFDSX5:4:1509:17635:22138/1	60	-
chr13	37001193	37001194	A01177:95:HFCNFDSX5:4:1109:3649:6621/1	60	-
chr13	37775036	37775037	A01177:95:HFCNFDSX5:4:1225:8838:24846	60	+
chr13	39016853	39016854	A01177:95:HFCNFDSX5:4:1144:10185:16626/1	60	+
chr13	40119219	40119220	A01177:95:HFCNFDSX5:4:1456:2392:24925	60	-
chr13	40937970	40937971	A01177:95:HFCNFDSX5:4:1108:9173:26083/1	60	+
chr13	41045031	41045032	A01177:95:HFCNFDSX5:4:1124:11351:26005	60	-
chr13	41333274	41333275	A01177:95:HFCNFDSX5:4:1109:9462:23735/1	60	-
chr13	41334026	41334027	A01177:95:HFCNFDSX5:4:1401:19696:2566/1	60	-
chr13	42199837	42199838	A01177:95:HFCNFDSX5:4:2459:31602:29387	60	+
chr13	45815015	45815016	A01177:95:HFCNFDSX5:4:1664:1163:2190	60	-
chr13	45850666	45850667	A01177:95:HFCNFDSX5:4:1627:19623:22169	60	-
chr13	46008795	46008796	A01177:95:HFCNFDSX5:4:1103:18747:35556/1	60	+
chr13	46019063	46019064	A01177:95:HFCNFDSX5:4:1214:31259:26349	60	-
chr13	46647427	46647428	A01177:95:HFCNFDSX5:4:1602:27670:10864/1	60	+
chr13	46796953	46796954	A01177:95:HFCNFDSX5:4:1134:23176:19241	60	+
chr13	47435340	47435341	A01177:95:HFCNFDSX5:4:1409:12328:14700/1	60	-
chr13	47550609	47550610	A01177:95:HFCNFDSX5:4:2258:6858:17910	60	-
chr13	48346664	48346665	A01177:95:HFCNFDSX5:4:1113:3260:6010	60	+
chr13	48525114	48525115	A01177:95:HFCNFDSX5:4:1130:19578:32393/1	60	+
chr13	49173334	49173335	A01177:95:HFCNFDSX5:4:1147:16360:32518/1	60	-
chr13	49708691	49708692	A01177:95:HFCNFDSX5:4:1108:17119:35336/1	60	+
chr13	49715733	49715734	A01177:95:HFCNFDSX5:4:1153:8513:25629/1	60	+
chr13	50060615	50060616	A01177:95:HFCNFDSX5:4:1133:10239:33160/1	60	-
chr13	50154766	50154767	A01177:95:HFCNFDSX5:4:1320:31222:1423	60	-
chr13	50286164	50286165	A01177:95:HFCNFDSX5:4:1108:9751:16845	60	-
chr13	50358025	50358026	A01177:95:HFCNFDSX5:4:1122:6325:12258/1	60	+
chr13	50958355	50958356	A01177:95:HFCNFDSX5:4:1121:5918:32033/1	60	-
chr13	51376512	51376513	A01177:95:HFCNFDSX5:4:1150:25780:12477/1	60	-
chr13	51387471	51387472	A01177:95:HFCNFDSX5:4:1106:18484:17253/1	60	+
chr13	51389638	51389639	A01177:95:HFCNFDSX5:4:1112:29396:7623/1	60	+
chr13	51408108	51408109	A01177:95:HFCNFDSX5:4:1132:23854:2221/1	60	-
chr13	51432075	51432076	A01177:95:HFCNFDSX5:4:2428:25572:5259	60	+
chr13	51657356	51657357	A01177:95:HFCNFDSX5:4:1327:21459:33113/1	60	+
chr13	52665073	52665074	A01177:95:HFCNFDSX5:4:1145:19596:2957	60	-
chr13	54974141	54974142	A01177:95:HFCNFDSX5:4:1647:28474:27414	60	+
chr13	57439752	57439753	A01177:95:HFCNFDSX5:4:2163:7410:7842	60	+
chr13	59830323	59830324	A01177:95:HFCNFDSX5:4:1329:16676:23140/1	60	-
chr13	59894964	59894965	A01177:95:HFCNFDSX5:4:2125:4173:20275	60	-
chr13	59918715	59918716	A01177:95:HFCNFDSX5:4:1258:25455:9815/1	60	-
chr13	59966469	59966470	A01177:95:HFCNFDSX5:4:1137:2465:12367/1	60	+
chr13	60593497	60593498	A01177:95:HFCNFDSX5:4:2313:3369:23015	60	+
chr13	64007879	64007880	A01177:95:HFCNFDSX5:4:1310:3314:20008/1	60	-
chr13	64567612	64567613	A01177:95:HFCNFDSX5:4:1157:26060:17347/1	60	-
chr13	65510894	65510895	A01177:95:HFCNFDSX5:4:1318:30770:34084/1	60	-
chr13	65710855	65710856	A01177:95:HFCNFDSX5:4:1162:25554:14653/1	60	+
chr13	66353594	66353595	A01177:95:HFCNFDSX5:4:1118:20039:12587/1	60	+
chr13	66446235	66446236	A01177:95:HFCNFDSX5:4:1356:29017:32142/1	60	-
chr13	66729198	66729199	A01177:95:HFCNFDSX5:4:1107:6795:4022/1	60	+
chr13	67140530	67140531	A01177:95:HFCNFDSX5:4:1107:21197:13401/1	60	+
chr13	67323913	67323914	A01177:95:HFCNFDSX5:4:1105:21947:1830/1	60	+
chr13	68881972	68881973	A01177:95:HFCNFDSX5:4:1275:30608:3521/1	60	-
chr13	69335928	69335929	A01177:95:HFCNFDSX5:4:2151:3260:34475	60	-
chr13	69845205	69845206	A01177:95:HFCNFDSX5:4:1472:1316:24345	60	-
chr13	71619768	71619769	A01177:95:HFCNFDSX5:4:1510:30074:14497/1	60	+
chr13	74023403	74023404	A01177:95:HFCNFDSX5:4:1115:22263:34068/1	60	-
chr13	74055365	74055366	A01177:95:HFCNFDSX5:4:1112:10384:14215/1	60	-
chr13	75324333	75324334	A01177:95:HFCNFDSX5:4:1168:20871:25175/1	60	-
chr13	76913335	76913336	A01177:95:HFCNFDSX5:4:1212:8115:25222	60	+
chr13	77137141	77137142	A01177:95:HFCNFDSX5:4:2522:15293:5243/1	60	-
chr13	79215740	79215741	A01177:95:HFCNFDSX5:4:1422:11379:22670/1	60	+
chr13	79377515	79377516	A01177:95:HFCNFDSX5:4:1103:24361:2002/1	60	-
chr13	79498112	79498113	A01177:95:HFCNFDSX5:4:1107:14217:34381/1	60	+
chr13	82944954	82944955	A01177:95:HFCNFDSX5:4:2442:25979:11224	60	-
chr13	85537728	85537729	A01177:95:HFCNFDSX5:4:1501:14181:21699/1	60	+
chr13	85793158	85793159	A01177:95:HFCNFDSX5:4:1104:16550:15405/1	60	+
chr13	86771946	86771947	A01177:95:HFCNFDSX5:4:1165:17255:34381/1	60	+
chr13	95089462	95089463	A01177:95:HFCNFDSX5:4:2675:14479:35806/1	60	-
chr13	95336606	95336607	A01177:95:HFCNFDSX5:4:1112:23836:5040/1	60	+
chr13	96938146	96938147	A01177:95:HFCNFDSX5:4:1559:27534:14888/1	60	-
chr13	98801835	98801836	A01177:95:HFCNFDSX5:4:1131:11008:17362/1	60	-
chr13	98938536	98938537	A01177:95:HFCNFDSX5:4:1144:20202:9236/1	60	+
chr13	99259445	99259446	A01177:95:HFCNFDSX5:4:1118:28348:16767/1	60	-
chr13	100384164	100384165	A01177:95:HFCNFDSX5:4:1102:9914:30874/1	60	-
chr13	103369913	103369914	A01177:95:HFCNFDSX5:4:1133:31069:8672	60	-
chr13	104806120	104806121	A01177:95:HFCNFDSX5:4:2548:4725:10582/1	60	-
chr13	104889476	104889477	A01177:95:HFCNFDSX5:4:1146:15420:28886/1	60	-
chr13	104971654	104971655	A01177:95:HFCNFDSX5:4:1178:10321:30796/1	60	+
chr13	105195130	105195131	A01177:95:HFCNFDSX5:4:1106:15420:1892/1	60	-
chr13	106639937	106639938	A01177:95:HFCNFDSX5:4:1112:3115:3129/1	60	-
chr13	108358761	108358762	A01177:95:HFCNFDSX5:4:1104:32560:26757/1	60	+
chr13	113288544	113288545	A01177:95:HFCNFDSX5:4:2423:7663:3114	60	-
chr13	113482932	113482933	A01177:95:HFCNFDSX5:4:1563:26250:34867/1	60	-
chr13	114256348	114256349	A01177:95:HFCNFDSX5:4:1104:25030:20979/1	60	-
chr13	114299141	114299142	A01177:95:HFCNFDSX5:4:1612:13612:33708	60	-
chr13	114321498	114321499	A01177:95:HFCNFDSX5:4:1141:21404:18584/1	60	+
chr14	20323134	20323135	A01177:95:HFCNFDSX5:4:1148:21441:11412/1	60	+
chr14	20471512	20471513	A01177:95:HFCNFDSX5:4:1527:30210:30326/1	60	-
chr14	21185389	21185390	A01177:95:HFCNFDSX5:4:1112:14443:20870/1	60	-
chr14	21207246	21207247	A01177:95:HFCNFDSX5:4:1465:29044:32690/1	60	-
chr14	21261778	21261779	A01177:95:HFCNFDSX5:4:1111:21567:24032/1	60	+
chr14	21261779	21261780	A01177:95:HFCNFDSX5:4:1261:31241:35618	60	+
chr14	21371798	21371799	A01177:95:HFCNFDSX5:4:1331:32045:19601/1	60	-
chr14	21406136	21406137	A01177:95:HFCNFDSX5:4:1134:27950:16705/1	60	-
chr14	21468224	21468225	A01177:95:HFCNFDSX5:4:1111:27950:26443/1	60	-
chr14	22562609	22562610	A01177:95:HFCNFDSX5:4:1655:25183:27539/1	60	+
chr14	22567553	22567554	A01177:95:HFCNFDSX5:4:1143:32063:15154/1	60	-
chr14	24011638	24011639	A01177:95:HFCNFDSX5:4:1419:29333:10457/1	60	+
chr14	24300819	24300820	A01177:95:HFCNFDSX5:4:2443:27661:17613/1	60	+
chr14	24746696	24746697	A01177:95:HFCNFDSX5:4:1618:24153:30671	60	-
chr14	26521397	26521398	A01177:95:HFCNFDSX5:4:1152:27082:5963/1	60	+
chr14	26521399	26521400	A01177:95:HFCNFDSX5:4:1415:18973:21950/1	60	+
chr14	26792464	26792465	A01177:95:HFCNFDSX5:4:1255:7319:33959/1	60	+
chr14	27775382	27775383	A01177:95:HFCNFDSX5:4:1222:11912:25410	60	+
chr14	30574060	30574061	A01177:95:HFCNFDSX5:4:1620:31494:16517/1	60	-
chr14	30574267	30574268	A01177:95:HFCNFDSX5:4:2328:24532:5807/1	60	-
chr14	30574269	30574270	A01177:95:HFCNFDSX5:4:2437:6442:9549	60	-
chr14	30593415	30593416	A01177:95:HFCNFDSX5:4:1120:3468:23594/1	60	+
chr14	30633310	30633311	A01177:95:HFCNFDSX5:4:1101:21007:13573/1	60	-
chr14	30870157	30870158	A01177:95:HFCNFDSX5:4:1325:10493:24549/1	60	+
chr14	30888524	30888525	A01177:95:HFCNFDSX5:4:1625:27769:14137/1	60	+
chr14	30903972	30903973	A01177:95:HFCNFDSX5:4:2252:3052:18427/1	60	-
chr14	30916102	30916103	A01177:95:HFCNFDSX5:4:1106:4273:7388/1	60	-
chr14	31100834	31100835	A01177:95:HFCNFDSX5:4:1103:4562:6261/1	60	-
chr14	31148669	31148670	A01177:95:HFCNFDSX5:4:1509:11098:28322/1	60	+
chr14	31154517	31154518	A01177:95:HFCNFDSX5:4:2636:16134:14027/1	60	+
chr14	32402078	32402079	A01177:95:HFCNFDSX5:4:1103:22932:32033/1	60	+
chr14	33411345	33411346	A01177:95:HFCNFDSX5:4:2452:13937:14293/1	60	+
chr14	34578837	34578838	A01177:95:HFCNFDSX5:4:1405:31720:28995/1	60	+
chr14	35103222	35103223	A01177:95:HFCNFDSX5:4:1351:32886:32737	60	+
chr14	35162928	35162929	A01177:95:HFCNFDSX5:4:2253:19280:36573	60	-
chr14	35311620	35311621	A01177:95:HFCNFDSX5:4:1103:25527:7028/1	60	+
chr14	35346042	35346043	A01177:95:HFCNFDSX5:4:2510:8006:21183/1	60	+
chr14	35423134	35423135	A01177:95:HFCNFDSX5:4:1451:10655:6825	60	+
chr14	35581425	35581426	A01177:95:HFCNFDSX5:4:1140:31213:24205/1	60	-
chr14	35686911	35686912	A01177:95:HFCNFDSX5:4:1108:17897:9721/1	60	-
chr14	35750873	35750874	A01177:95:HFCNFDSX5:4:1125:22634:32174/1	60	+
chr14	35775352	35775353	A01177:95:HFCNFDSX5:4:1534:12274:19460/1	60	-
chr14	35988370	35988371	A01177:95:HFCNFDSX5:4:1312:14163:20979	60	-
chr14	36673072	36673073	A01177:95:HFCNFDSX5:4:1220:31277:17644/1	60	+
chr14	39062224	39062225	A01177:95:HFCNFDSX5:4:1132:21441:6089/1	60	+
chr14	41885782	41885783	A01177:95:HFCNFDSX5:4:1552:8594:35665	60	+
chr14	44925632	44925633	A01177:95:HFCNFDSX5:4:1126:9724:3145/1	60	+
chr14	46210718	46210719	A01177:95:HFCNFDSX5:4:1311:32127:26788/1	60	-
chr14	47743732	47743733	A01177:95:HFCNFDSX5:4:1103:3875:26960/1	60	+
chr14	47895422	47895423	A01177:95:HFCNFDSX5:4:1177:28836:25128/1	60	+
chr14	49439641	49439642	A01177:95:HFCNFDSX5:4:1209:15130:23437/1	60	+
chr14	49622525	49622526	A01177:95:HFCNFDSX5:4:1243:11614:13088/1	60	+
chr14	49803731	49803732	A01177:95:HFCNFDSX5:4:2344:32271:19586	60	-
chr14	50424036	50424037	A01177:95:HFCNFDSX5:4:1552:14805:17613/1	60	+
chr14	50455982	50455983	A01177:95:HFCNFDSX5:4:1126:13367:25582/1	60	+
chr14	50907684	50907685	A01177:95:HFCNFDSX5:4:2260:22562:33426/1	60	-
chr14	52401818	52401819	A01177:95:HFCNFDSX5:4:1474:4499:19899/1	60	+
chr14	52779688	52779689	A01177:95:HFCNFDSX5:4:2262:20085:12352	60	-
chr14	53104377	53104378	A01177:95:HFCNFDSX5:4:1102:14823:32800/1	60	+
chr14	53816806	53816807	A01177:95:HFCNFDSX5:4:1130:2474:13416	60	-
chr14	54530195	54530196	A01177:95:HFCNFDSX5:4:1105:14705:26396/1	60	-
chr14	54570450	54570451	A01177:95:HFCNFDSX5:4:2217:32208:30029	60	-
chr14	54987615	54987616	A01177:95:HFCNFDSX5:4:1112:27335:1391/1	60	+
chr14	55007996	55007997	A01177:95:HFCNFDSX5:4:1328:24587:36777/1	60	-
chr14	55147910	55147911	A01177:95:HFCNFDSX5:4:1532:19108:34428	60	+
chr14	55158152	55158153	A01177:95:HFCNFDSX5:4:1110:31114:18082/1	60	+
chr14	55172549	55172550	A01177:95:HFCNFDSX5:4:1105:8061:10535/1	60	+
chr14	55172550	55172551	A01177:95:HFCNFDSX5:4:2121:14000:26083/1	60	+
chr14	55632260	55632261	A01177:95:HFCNFDSX5:4:2547:25997:27853	60	-
chr14	55632261	55632262	A01177:95:HFCNFDSX5:4:1363:25934:7044	60	-
chr14	55732707	55732708	A01177:95:HFCNFDSX5:4:2126:5186:28729/1	60	+
chr14	56184008	56184009	A01177:95:HFCNFDSX5:4:1136:23981:16470	60	-
chr14	56287281	56287282	A01177:95:HFCNFDSX5:4:1164:4300:22561/1	60	+
chr14	56587010	56587011	A01177:95:HFCNFDSX5:4:1101:16667:23469/1	60	-
chr14	56872954	56872955	A01177:95:HFCNFDSX5:4:2368:15655:9377/1	60	-
chr14	56938427	56938428	A01177:95:HFCNFDSX5:4:1648:2446:4977/1	60	+
chr14	58288806	58288807	A01177:95:HFCNFDSX5:4:1556:7717:35336/1	60	+
chr14	58322752	58322753	A01177:95:HFCNFDSX5:4:2539:30752:8124/1	60	-
chr14	58352295	58352296	A01177:95:HFCNFDSX5:4:1138:15980:23688/1	60	+
chr14	58466882	58466883	A01177:95:HFCNFDSX5:4:1121:28619:23563/1	60	+
chr14	58466883	58466884	A01177:95:HFCNFDSX5:4:1449:18050:1814	60	+
chr14	58494136	58494137	A01177:95:HFCNFDSX5:4:1107:22987:33160/1	60	+
chr14	58681666	58681667	A01177:95:HFCNFDSX5:4:1610:11035:17848	60	-
chr14	59486188	59486189	A01177:95:HFCNFDSX5:4:1105:2709:35493/1	60	-
chr14	60120851	60120852	A01177:95:HFCNFDSX5:4:1204:8386:35931/1	60	+
chr14	60131665	60131666	A01177:95:HFCNFDSX5:4:1168:3902:18145	60	-
chr14	60815101	60815102	A01177:95:HFCNFDSX5:4:1114:31955:3568/1	60	+
chr14	60819196	60819197	A01177:95:HFCNFDSX5:4:1160:4996:11365/1	60	+
chr14	65459361	65459362	A01177:95:HFCNFDSX5:4:1417:4942:19038	60	+
chr14	65563192	65563193	A01177:95:HFCNFDSX5:4:1101:7238:12524/1	60	-
chr14	65832239	65832240	A01177:95:HFCNFDSX5:4:2350:7997:35884	60	-
chr14	65848838	65848839	A01177:95:HFCNFDSX5:4:2265:27498:20870/1	60	+
chr14	66327812	66327813	A01177:95:HFCNFDSX5:4:2628:30752:36996/1	60	-
chr14	66636452	66636453	A01177:95:HFCNFDSX5:4:1107:27254:3662/1	60	-
chr14	66873385	66873386	A01177:95:HFCNFDSX5:4:1607:21694:31923/1	60	+
chr14	66979718	66979719	A01177:95:HFCNFDSX5:4:2242:29396:30545	60	+
chr14	67090875	67090876	A01177:95:HFCNFDSX5:4:1163:23836:34162/1	60	+
chr14	67261802	67261803	A01177:95:HFCNFDSX5:4:1136:16197:6339/1	60	+
chr14	67384354	67384355	A01177:95:HFCNFDSX5:4:1111:23430:36151/1	60	-
chr14	67509800	67509801	A01177:95:HFCNFDSX5:4:1241:31421:11600/1	60	-
chr14	68008336	68008337	A01177:95:HFCNFDSX5:4:1306:13530:5165/1	60	+
chr14	68128947	68128948	A01177:95:HFCNFDSX5:4:1134:5168:11631	60	-
chr14	68332676	68332677	A01177:95:HFCNFDSX5:4:1628:10963:8641	60	+
chr14	69070323	69070324	A01177:95:HFCNFDSX5:4:1170:24062:24439/1	60	+
chr14	70272342	70272343	A01177:95:HFCNFDSX5:4:2450:21395:4633	60	-
chr14	70529503	70529504	A01177:95:HFCNFDSX5:4:1253:12933:10019/1	60	+
chr14	70978966	70978967	A01177:95:HFCNFDSX5:4:2357:2374:27398	60	-
chr14	70996777	70996778	A01177:95:HFCNFDSX5:4:1132:17716:2174/1	60	+
chr14	71026527	71026528	A01177:95:HFCNFDSX5:4:1133:28393:30091/1	60	+
chr14	71114789	71114790	A01177:95:HFCNFDSX5:4:2471:30581:7639	60	-
chr14	71429064	71429065	A01177:95:HFCNFDSX5:4:1123:2935:17065/1	60	-
chr14	71520879	71520880	A01177:95:HFCNFDSX5:4:1520:32823:32283	60	+
chr14	71583128	71583129	A01177:95:HFCNFDSX5:4:1145:19407:15687/1	60	+
chr14	71648114	71648115	A01177:95:HFCNFDSX5:4:1232:19370:23046	60	-
chr14	72570440	72570441	A01177:95:HFCNFDSX5:4:1105:20329:2503/1	60	-
chr14	72682930	72682931	A01177:95:HFCNFDSX5:4:1137:17255:19163/1	60	-
chr14	73000970	73000971	A01177:95:HFCNFDSX5:4:2132:32036:29136/1	60	+
chr14	73326529	73326530	A01177:95:HFCNFDSX5:4:2268:30499:11694	60	-
chr14	73379890	73379891	A01177:95:HFCNFDSX5:4:1220:31114:28667/1	60	+
chr14	73926675	73926676	A01177:95:HFCNFDSX5:4:1112:14588:12633/1	60	+
chr14	74789174	74789175	A01177:95:HFCNFDSX5:4:1203:31141:26741	60	+
chr14	74823855	74823856	A01177:95:HFCNFDSX5:4:1666:9643:8641	60	-
chr14	75300059	75300060	A01177:95:HFCNFDSX5:4:2133:4734:36683	60	+
chr14	75781350	75781351	A01177:95:HFCNFDSX5:4:1623:18304:31407	60	-
chr14	76019362	76019363	A01177:95:HFCNFDSX5:4:1124:11605:4272/1	60	-
chr14	76692269	76692270	A01177:95:HFCNFDSX5:4:1241:29930:7232	60	+
chr14	77045086	77045087	A01177:95:HFCNFDSX5:4:2321:19524:26788/1	60	-
chr14	77357567	77357568	A01177:95:HFCNFDSX5:4:1266:14724:15248/1	60	-
chr14	77506551	77506552	A01177:95:HFCNFDSX5:4:1165:13783:18881/1	60	+
chr14	77725896	77725897	A01177:95:HFCNFDSX5:4:1372:13729:19570/1	60	-
chr14	84545015	84545016	A01177:95:HFCNFDSX5:4:1138:26928:30467/1	60	-
chr14	89926169	89926170	A01177:95:HFCNFDSX5:4:2312:11812:23860/1	60	+
chr14	90871414	90871415	A01177:95:HFCNFDSX5:4:1131:20473:8390/1	60	-
chr14	90893698	90893699	A01177:95:HFCNFDSX5:4:1142:6976:4836/1	60	-
chr14	90976315	90976316	A01177:95:HFCNFDSX5:4:1112:14371:3552/1	60	-
chr14	91361268	91361269	A01177:95:HFCNFDSX5:4:1101:13494:20384/1	60	+
chr14	91468299	91468300	A01177:95:HFCNFDSX5:4:1209:6180:15076/1	60	+
chr14	91917385	91917386	A01177:95:HFCNFDSX5:4:1422:18991:12493/1	60	-
chr14	92534544	92534545	A01177:95:HFCNFDSX5:4:1160:21332:17049	60	+
chr14	92836178	92836179	A01177:95:HFCNFDSX5:4:1224:11234:32158/1	60	+
chr14	96384901	96384902	A01177:95:HFCNFDSX5:4:1104:12861:23140/1	60	+
chr14	96538895	96538896	A01177:95:HFCNFDSX5:4:1104:18719:24267/1	60	+
chr14	96540327	96540328	A01177:95:HFCNFDSX5:4:1141:20817:4507/1	60	+
chr14	96559420	96559421	A01177:95:HFCNFDSX5:4:1104:28501:14841/1	60	+
chr14	96850742	96850743	A01177:95:HFCNFDSX5:4:1108:1253:30311/1	60	-
chr14	96866712	96866713	A01177:95:HFCNFDSX5:4:1103:14127:8328/1	60	-
chr14	96869081	96869082	A01177:95:HFCNFDSX5:4:1116:2465:11616/1	60	+
chr14	97294508	97294509	A01177:95:HFCNFDSX5:4:1103:31177:35634/1	60	+
chr14	97410197	97410198	A01177:95:HFCNFDSX5:4:1111:20754:36307/1	60	-
chr14	97616090	97616091	A01177:95:HFCNFDSX5:4:1509:28447:6480/1	60	+
chr14	97743766	97743767	A01177:95:HFCNFDSX5:4:1212:1750:11913/1	60	+
chr14	97824768	97824769	A01177:95:HFCNFDSX5:4:1135:30418:5415	60	+
chr14	97943866	97943867	A01177:95:HFCNFDSX5:4:1110:14760:28181/1	60	+
chr14	98011739	98011740	A01177:95:HFCNFDSX5:4:1101:7952:2519/1	60	+
chr14	98013625	98013626	A01177:95:HFCNFDSX5:4:1102:24948:7654/1	60	+
chr14	98051648	98051649	A01177:95:HFCNFDSX5:4:1231:3513:24580/1	60	+
chr14	98084187	98084188	A01177:95:HFCNFDSX5:4:2444:32280:13025/1	60	-
chr14	98090226	98090227	A01177:95:HFCNFDSX5:4:1101:29740:12101/1	60	+
chr14	98100380	98100381	A01177:95:HFCNFDSX5:4:1335:13810:9627	60	-
chr14	98101285	98101286	A01177:95:HFCNFDSX5:4:1249:9173:10457/1	60	+
chr14	98117253	98117254	A01177:95:HFCNFDSX5:4:1104:11143:14591/1	60	+
chr14	98141693	98141694	A01177:95:HFCNFDSX5:4:1114:29297:14278/1	60	-
chr14	98157437	98157438	A01177:95:HFCNFDSX5:4:1125:26386:34256/1	60	+
chr14	98164977	98164978	A01177:95:HFCNFDSX5:4:1106:3504:18176	60	-
chr14	98218839	98218840	A01177:95:HFCNFDSX5:4:1105:11369:4398/1	60	+
chr14	98221602	98221603	A01177:95:HFCNFDSX5:4:1108:8531:4930/1	60	+
chr14	98234904	98234905	A01177:95:HFCNFDSX5:4:1178:10203:14497/1	60	+
chr14	98234908	98234909	A01177:95:HFCNFDSX5:4:1340:1823:6339/1	60	+
chr14	98301616	98301617	A01177:95:HFCNFDSX5:4:1122:7844:16047/1	60	-
chr14	98303473	98303474	A01177:95:HFCNFDSX5:4:1114:2962:26694/1	60	-
chr14	98317652	98317653	A01177:95:HFCNFDSX5:4:1234:31891:11788/1	60	-
chr14	98333081	98333082	A01177:95:HFCNFDSX5:4:1214:12988:14747/1	60	+
chr14	98484574	98484575	A01177:95:HFCNFDSX5:4:1147:11189:21903/1	60	-
chr14	98487168	98487169	A01177:95:HFCNFDSX5:4:1124:4689:30686	60	-
chr14	98487781	98487782	A01177:95:HFCNFDSX5:4:2328:22073:8876	60	+
chr14	98531182	98531183	A01177:95:HFCNFDSX5:4:1659:26657:5572/1	60	+
chr14	98643857	98643858	A01177:95:HFCNFDSX5:4:1116:22372:25864/1	60	+
chr14	99464784	99464785	A01177:95:HFCNFDSX5:4:1577:14950:10222	60	-
chr14	99478478	99478479	A01177:95:HFCNFDSX5:4:1233:19642:33379/1	60	+
chr14	99495666	99495667	A01177:95:HFCNFDSX5:4:1145:21974:26866	60	-
chr14	99974226	99974227	A01177:95:HFCNFDSX5:4:1101:17842:18803/1	60	-
chr14	99987456	99987457	A01177:95:HFCNFDSX5:4:1132:19072:4648/1	60	-
chr14	99990528	99990529	A01177:95:HFCNFDSX5:4:1115:10221:26115/1	60	-
chr14	100003239	100003240	A01177:95:HFCNFDSX5:4:2114:30264:15452	60	-
chr14	100071210	100071211	A01177:95:HFCNFDSX5:4:1107:24948:30295/1	60	+
chr14	100092140	100092141	A01177:95:HFCNFDSX5:4:1168:13521:18427/1	60	+
chr14	100273007	100273008	A01177:95:HFCNFDSX5:4:1309:29912:20948/1	60	+
chr14	101769627	101769628	A01177:95:HFCNFDSX5:4:1146:28275:22341/1	60	+
chr14	101820659	101820660	A01177:95:HFCNFDSX5:4:2265:1750:35149	60	-
chr14	101827397	101827398	A01177:95:HFCNFDSX5:4:1117:25201:23688/1	60	-
chr14	101873619	101873620	A01177:95:HFCNFDSX5:4:1639:19587:21324/1	60	-
chr14	102030579	102030580	A01177:95:HFCNFDSX5:4:1316:7690:34882/1	60	+
chr14	102036838	102036839	A01177:95:HFCNFDSX5:4:1444:24695:33927	60	-
chr14	102168226	102168227	A01177:95:HFCNFDSX5:4:1109:4978:35759/1	60	-
chr14	102327332	102327333	A01177:95:HFCNFDSX5:4:2159:7337:11976/1	60	+
chr14	102637958	102637959	A01177:95:HFCNFDSX5:4:1122:9652:14325/1	60	+
chr14	102711847	102711848	A01177:95:HFCNFDSX5:4:1212:9254:11945/1	60	-
chr14	102803725	102803726	A01177:95:HFCNFDSX5:4:1113:30897:34898	60	-
chr14	102836657	102836658	A01177:95:HFCNFDSX5:4:1110:21224:20650/1	60	+
chr14	102846880	102846881	A01177:95:HFCNFDSX5:4:1546:32127:7185/1	60	+
chr14	103337776	103337777	A01177:95:HFCNFDSX5:4:1107:5032:10488/1	60	+
chr14	103403842	103403843	A01177:95:HFCNFDSX5:4:2229:30427:7780/1	60	-
chr14	103404047	103404048	A01177:95:HFCNFDSX5:4:1113:5990:1125/1	60	+
chr14	103440168	103440169	A01177:95:HFCNFDSX5:4:1128:1036:21198/1	60	+
chr14	103442553	103442554	A01177:95:HFCNFDSX5:4:1101:28763:29230/1	60	-
chr14	103449716	103449717	A01177:95:HFCNFDSX5:4:1102:29794:4022/1	60	+
chr14	103449718	103449719	A01177:95:HFCNFDSX5:4:1361:11406:25285	60	+
chr14	103451427	103451428	A01177:95:HFCNFDSX5:4:1215:7084:14826/1	60	+
chr14	103452342	103452343	A01177:95:HFCNFDSX5:4:1632:1741:20259	60	-
chr14	103453938	103453939	A01177:95:HFCNFDSX5:4:1153:21151:29543/1	60	+
chr14	103497656	103497657	A01177:95:HFCNFDSX5:4:1110:5059:3646/1	60	+
chr14	103636921	103636922	A01177:95:HFCNFDSX5:4:1101:13819:28150/1	60	+
chr14	103637639	103637640	A01177:95:HFCNFDSX5:4:1107:11993:21605/1	60	-
chr14	103648995	103648996	A01177:95:HFCNFDSX5:4:1104:24749:18584	60	+
chr14	103749938	103749939	A01177:95:HFCNFDSX5:4:1121:28791:10551/1	60	+
chr14	103774318	103774319	A01177:95:HFCNFDSX5:4:1156:25391:26804/1	60	+
chr14	105015385	105015386	A01177:95:HFCNFDSX5:4:1254:18114:10441/1	60	-
chr14	105462095	105462096	A01177:95:HFCNFDSX5:4:1671:10854:20102/1	60	-
chr14	106113253	106113254	A01177:95:HFCNFDSX5:4:1225:17173:7467/1	60	+
chr14	106120574	106120575	A01177:95:HFCNFDSX5:4:1103:31882:3317/1	60	+
chr15	24664468	24664469	A01177:95:HFCNFDSX5:4:1117:26621:35571/1	60	+
chr15	25360951	25360952	A01177:95:HFCNFDSX5:4:1164:28700:8140/1	60	+
chr15	36729227	36729228	A01177:95:HFCNFDSX5:4:1147:20645:34272/1	60	+
chr15	37032752	37032753	A01177:95:HFCNFDSX5:4:1114:25455:13604/1	60	+
chr15	37083899	37083900	A01177:95:HFCNFDSX5:4:1356:32244:29089	60	-
chr15	37743506	37743507	A01177:95:HFCNFDSX5:4:1134:26286:30984/1	60	+
chr15	38260035	38260036	A01177:95:HFCNFDSX5:4:2273:27697:31610	60	-
chr15	40184673	40184674	A01177:95:HFCNFDSX5:4:1245:2645:23891/1	60	-
chr15	40244467	40244468	A01177:95:HFCNFDSX5:4:2558:32325:3364	60	-
chr15	40625794	40625795	A01177:95:HFCNFDSX5:4:2443:4788:33552	60	-
chr15	40648716	40648717	A01177:95:HFCNFDSX5:4:1109:18087:30467/1	60	+
chr15	40712298	40712299	A01177:95:HFCNFDSX5:4:1363:11252:32972/1	60	+
chr15	40988576	40988577	A01177:95:HFCNFDSX5:4:1157:11008:34115	60	-
chr15	41376688	41376689	A01177:95:HFCNFDSX5:4:2137:28592:24706	60	-
chr15	41678916	41678917	A01177:95:HFCNFDSX5:4:2342:28501:24893/1	60	+
chr15	41683835	41683836	A01177:95:HFCNFDSX5:4:1139:5773:13683/1	60	+
chr15	41687463	41687464	A01177:95:HFCNFDSX5:4:1411:24713:5181/1	60	+
chr15	41758339	41758340	A01177:95:HFCNFDSX5:4:1107:4987:32643/1	60	-
chr15	41780960	41780961	A01177:95:HFCNFDSX5:4:2104:10746:29559/1	60	-
chr15	42235344	42235345	A01177:95:HFCNFDSX5:4:1131:4878:37027	60	-
chr15	42235674	42235675	A01177:95:HFCNFDSX5:4:1124:26341:35243/1	60	-
chr15	42270464	42270465	A01177:95:HFCNFDSX5:4:1320:29604:27148/1	60	+
chr15	42546037	42546038	A01177:95:HFCNFDSX5:4:1110:18078:8907/1	60	+
chr15	42546039	42546040	A01177:95:HFCNFDSX5:4:2321:13024:31031/1	60	+
chr15	42619375	42619376	A01177:95:HFCNFDSX5:4:1103:31277:19961/1	60	+
chr15	42811943	42811944	A01177:95:HFCNFDSX5:4:1108:32081:9017	60	+
chr15	42823564	42823565	A01177:95:HFCNFDSX5:4:1360:26901:3521/1	60	-
chr15	42989992	42989993	A01177:95:HFCNFDSX5:4:1345:26756:5838/1	60	-
chr15	43031020	43031021	A01177:95:HFCNFDSX5:4:1173:17065:35775/1	60	-
chr15	43082083	43082084	A01177:95:HFCNFDSX5:4:1120:25446:26209/1	60	+
chr15	43086625	43086626	A01177:95:HFCNFDSX5:4:1117:24795:31876/1	60	+
chr15	43178034	43178035	A01177:95:HFCNFDSX5:4:1460:10565:20979	60	-
chr15	43469486	43469487	A01177:95:HFCNFDSX5:4:1159:1353:27884	60	-
chr15	43478768	43478769	A01177:95:HFCNFDSX5:4:2163:23710:34131	60	-
chr15	43803661	43803662	A01177:95:HFCNFDSX5:4:1508:13602:22232	60	+
chr15	43822592	43822593	A01177:95:HFCNFDSX5:4:2274:23457:32377/1	60	+
chr15	44339464	44339465	A01177:95:HFCNFDSX5:4:1157:4535:8312/1	60	+
chr15	44539587	44539588	A01177:95:HFCNFDSX5:4:1411:5873:4335	60	+
chr15	44551039	44551040	A01177:95:HFCNFDSX5:4:2654:12183:6746/1	60	+
chr15	44635648	44635649	A01177:95:HFCNFDSX5:4:1368:22815:34053	60	-
chr15	48749699	48749700	A01177:95:HFCNFDSX5:4:1162:21332:4805	60	-
chr15	48762643	48762644	A01177:95:HFCNFDSX5:4:1202:5222:32487/1	60	-
chr15	49033673	49033674	A01177:95:HFCNFDSX5:4:1430:8124:7106/1	60	+
chr15	49109486	49109487	A01177:95:HFCNFDSX5:4:1130:30852:31626/1	60	+
chr15	49218231	49218232	A01177:95:HFCNFDSX5:4:2263:17589:18396	60	+
chr15	50498824	50498825	A01177:95:HFCNFDSX5:4:1168:20528:31657/1	60	+
chr15	50733663	50733664	A01177:95:HFCNFDSX5:4:1137:23827:32393/1	60	-
chr15	50736791	50736792	A01177:95:HFCNFDSX5:4:2206:26955:25034/1	60	-
chr15	51925988	51925989	A01177:95:HFCNFDSX5:4:1115:22996:27101/1	60	+
chr15	52547086	52547087	A01177:95:HFCNFDSX5:4:1374:31259:21465	60	+
chr15	56103645	56103646	A01177:95:HFCNFDSX5:4:1136:18177:23829/1	60	+
chr15	56103646	56103647	A01177:95:HFCNFDSX5:4:1107:32542:24001/1	60	+
chr15	56103647	56103648	A01177:95:HFCNFDSX5:4:2208:31729:10786/1	60	+
chr15	56682252	56682253	A01177:95:HFCNFDSX5:4:2450:8386:19492	60	-
chr15	56940043	56940044	A01177:95:HFCNFDSX5:4:2324:14109:3067	60	-
chr15	57142138	57142139	A01177:95:HFCNFDSX5:4:1139:11379:8516/1	60	+
chr15	57196819	57196820	A01177:95:HFCNFDSX5:4:1153:21757:2065	60	-
chr15	58429648	58429649	A01177:95:HFCNFDSX5:4:2377:2058:32299/1	60	-
chr15	58557577	58557578	A01177:95:HFCNFDSX5:4:1121:21007:31829	60	+
chr15	58557578	58557579	A01177:95:HFCNFDSX5:4:1171:12255:6590	60	+
chr15	58683385	58683386	A01177:95:HFCNFDSX5:4:1314:11153:17863/1	60	-
chr15	59040422	59040423	A01177:95:HFCNFDSX5:4:1109:24044:14763/1	60	+
chr15	59058499	59058500	A01177:95:HFCNFDSX5:4:1150:9182:16485/1	60	+
chr15	60419706	60419707	A01177:95:HFCNFDSX5:4:1108:15998:13228/1	60	+
chr15	60430042	60430043	A01177:95:HFCNFDSX5:4:1157:13729:17691	60	-
chr15	60438757	60438758	A01177:95:HFCNFDSX5:4:1307:9209:20697/1	60	-
chr15	60628670	60628671	A01177:95:HFCNFDSX5:4:1235:19723:13385/1	60	+
chr15	61961870	61961871	A01177:95:HFCNFDSX5:4:2560:26223:29277/1	60	+
chr15	62001406	62001407	A01177:95:HFCNFDSX5:4:2473:28212:16564/1	60	-
chr15	62041495	62041496	A01177:95:HFCNFDSX5:4:1345:6280:14246/1	60	-
chr15	63253584	63253585	A01177:95:HFCNFDSX5:4:1118:31765:16047	60	+
chr15	63275009	63275010	A01177:95:HFCNFDSX5:4:2665:2437:8281/1	60	+
chr15	63737803	63737804	A01177:95:HFCNFDSX5:4:1468:17463:35524	60	+
chr15	63749537	63749538	A01177:95:HFCNFDSX5:4:1116:6605:11929/1	60	-
chr15	64210899	64210900	A01177:95:HFCNFDSX5:4:1102:31801:34648/1	60	-
chr15	64345250	64345251	A01177:95:HFCNFDSX5:4:1170:20112:3537/1	60	+
chr15	65158329	65158330	A01177:95:HFCNFDSX5:4:2430:1859:24001	60	-
chr15	65662426	65662427	A01177:95:HFCNFDSX5:4:1663:18584:15671	60	+
chr15	65669850	65669851	A01177:95:HFCNFDSX5:4:1103:13847:2738/1	60	+
chr15	65729175	65729176	A01177:95:HFCNFDSX5:4:1403:17644:3145/1	60	-
chr15	65882229	65882230	A01177:95:HFCNFDSX5:4:1172:6406:31031	60	-
chr15	65895275	65895276	A01177:95:HFCNFDSX5:4:1315:5502:6950	60	-
chr15	66335594	66335595	A01177:95:HFCNFDSX5:4:1114:12129:20807	60	-
chr15	67722412	67722413	A01177:95:HFCNFDSX5:4:1113:30047:28761/1	60	+
chr15	68067372	68067373	A01177:95:HFCNFDSX5:4:1249:26530:13745/1	60	+
chr15	68123498	68123499	A01177:95:HFCNFDSX5:4:1158:11767:23970/1	60	+
chr15	68144802	68144803	A01177:95:HFCNFDSX5:4:2176:9525:19179	60	-
chr15	68145186	68145187	A01177:95:HFCNFDSX5:4:1213:3794:34585/1	60	-
chr15	69227759	69227760	A01177:95:HFCNFDSX5:4:1118:8847:17691/1	60	-
chr15	69421871	69421872	A01177:95:HFCNFDSX5:4:1104:32868:14043/1	60	+
chr15	70075023	70075024	A01177:95:HFCNFDSX5:4:1102:26765:1877/1	60	-
chr15	72595600	72595601	A01177:95:HFCNFDSX5:4:1164:2275:33270	60	-
chr15	72710393	72710394	A01177:95:HFCNFDSX5:4:1110:9326:8625	60	+
chr15	74514431	74514432	A01177:95:HFCNFDSX5:4:1446:1280:35744	60	-
chr15	74914188	74914189	A01177:95:HFCNFDSX5:4:1178:23240:17002/1	60	+
chr15	75408068	75408069	A01177:95:HFCNFDSX5:4:1125:6343:15953/1	60	-
chr15	75409302	75409303	A01177:95:HFCNFDSX5:4:1121:9570:16845/1	60	+
chr15	75413287	75413288	A01177:95:HFCNFDSX5:4:1115:30680:25379/1	60	+
[truncated: 4,249 more rows]
