# Supplementary material for: HIV-1 capsid stability enables inositol phosphate-independent infection of target cells and promotes integration into genes
Source: PLoS Pathog. 2023 Jun 2;19(6):e1011423. doi: 10.1371/journal.ppat.1011423 (PMC10266667; doi:10.1371/journal.ppat.1011423)
Supplement: S2 Data — (TAR.GZ) [file ppat.1011423.s013.tar.gz › CEM_WT_B/CA_P38A-T216I/Unique_hg38_integration_sites/6884-GS-4.bed]

chr1	808235	808236	A00758:224:HLY2FDSX2:3:1104:27082:32236/1	60	-
chr1	831807	831808	A00758:224:HLY2FDSX2:3:1131:14543:12524/1	60	+
chr1	840010	840011	A00758:224:HLY2FDSX2:3:1302:28872:23281/1	60	-
chr1	1100738	1100739	A00758:224:HLY2FDSX2:3:2342:27959:36135/1	60	-
chr1	1269870	1269871	A00758:224:HLY2FDSX2:3:1152:9173:28651/1	60	-
chr1	1277733	1277734	A00758:219:HLTGFDSX2:1:1365:10547:16971/1	60	-
chr1	1314115	1314116	A00758:224:HLY2FDSX2:3:1107:24505:15217/1	60	-
chr1	1317428	1317429	A00758:224:HLY2FDSX2:3:1408:6433:22216/1	60	-
chr1	1318573	1318574	A00758:224:HLY2FDSX2:3:1476:27407:21715/1	60	-
chr1	1385643	1385644	A00758:224:HLY2FDSX2:3:1239:7600:26929/1	60	+
chr1	1390657	1390658	A00758:224:HLY2FDSX2:3:1250:10700:35149/1	60	-
chr1	1391287	1391288	A00758:219:HLTGFDSX2:1:2667:15863:7764/1	60	-
chr1	1392905	1392906	A00758:224:HLY2FDSX2:3:1448:10520:24815/1	60	-
chr1	1396857	1396858	A00758:224:HLY2FDSX2:3:2166:22896:10238/1	60	+
chr1	1404219	1404220	A00758:224:HLY2FDSX2:3:1130:22281:23860/1	60	+
chr1	1557648	1557649	A00758:224:HLY2FDSX2:3:1449:28022:7216/1	60	+
chr1	1617418	1617419	A00758:224:HLY2FDSX2:3:1102:9570:16783/1	60	+
chr1	1655085	1655086	A00758:224:HLY2FDSX2:3:1316:7871:9549/1	60	+
chr1	1794401	1794402	A00758:224:HLY2FDSX2:3:1259:32262:19695/1	60	-
chr1	1808406	1808407	A00758:224:HLY2FDSX2:3:2174:29830:32017/1	60	+
chr1	2242725	2242726	A00758:224:HLY2FDSX2:3:1255:23167:31156/1	60	-
chr1	6620593	6620594	A00758:224:HLY2FDSX2:3:1115:32371:27743/1	60	-
chr1	8481134	8481135	A00758:224:HLY2FDSX2:3:1212:24144:18067/1	60	-
chr1	8484899	8484900	A00758:224:HLY2FDSX2:3:2629:30246:2988/1	60	-
chr1	8759086	8759087	A00758:224:HLY2FDSX2:3:2643:25455:1235/1	60	+
chr1	8864587	8864588	A00758:224:HLY2FDSX2:3:1104:10700:34804/1	60	+
chr1	9563543	9563544	A00758:224:HLY2FDSX2:4:2240:29071:13197	60	-
chr1	9735146	9735147	A00758:224:HLY2FDSX2:3:1225:22137:5040/1	60	-
chr1	9759845	9759846	A00758:224:HLY2FDSX2:3:1238:19470:28009/1	60	-
chr1	9778741	9778742	A00758:224:HLY2FDSX2:3:1145:9353:10770/1	60	-
chr1	10296204	10296205	A00758:224:HLY2FDSX2:3:2239:6804:36761/1	60	-
chr1	10491446	10491447	A00758:224:HLY2FDSX2:3:1416:20446:28761/1	60	+
chr1	10522153	10522154	A00758:219:HLTGFDSX2:1:2530:18575:11647/1	60	-
chr1	10608769	10608770	A00758:224:HLY2FDSX2:3:1301:30870:29997/1	60	-
chr1	10861114	10861115	A00758:224:HLY2FDSX2:3:1155:3857:28933/1	60	+
chr1	11275937	11275938	A00758:224:HLY2FDSX2:3:2331:28113:29982/1	60	+
chr1	12316370	12316371	A00758:224:HLY2FDSX2:3:1216:4426:26913	60	+
chr1	12369464	12369465	A00758:224:HLY2FDSX2:4:1176:5168:35305	60	-
chr1	12418663	12418664	A00758:224:HLY2FDSX2:3:1330:13946:20322	60	-
chr1	13757446	13757447	A00758:224:HLY2FDSX2:3:1108:14895:24471/1	60	+
chr1	13773025	13773026	A00758:224:HLY2FDSX2:4:2354:2736:27242	60	-
chr1	15547385	15547386	A00758:224:HLY2FDSX2:3:2306:3739:25504	60	-
chr1	15561933	15561934	A00758:224:HLY2FDSX2:3:1620:29649:26757/1	60	+
chr1	15912830	15912831	A00758:224:HLY2FDSX2:3:1433:23393:36464	60	-
chr1	17032936	17032937	A00758:224:HLY2FDSX2:3:1103:1976:1752/1	60	-
chr1	17529098	17529099	A00758:224:HLY2FDSX2:3:1455:2718:11772/1	60	-
chr1	19128748	19128749	A00758:224:HLY2FDSX2:3:1218:3242:9768/1	60	+
chr1	19129238	19129239	A00758:224:HLY2FDSX2:3:1131:4354:7592/1	60	+
chr1	19133192	19133193	A00758:224:HLY2FDSX2:3:1463:16613:7091/1	60	+
chr1	19264362	19264363	A00758:224:HLY2FDSX2:4:1348:31919:12900	60	+
chr1	20770855	20770856	A00758:224:HLY2FDSX2:3:1344:13105:32988/1	60	-
chr1	20823631	20823632	A00758:224:HLY2FDSX2:3:1213:9724:25473/1	60	-
chr1	20878020	20878021	A00758:224:HLY2FDSX2:3:1176:2917:21261/1	60	+
chr1	20887468	20887469	A00758:219:HLTGFDSX2:4:2426:29098:27524/1	60	+
chr1	20896416	20896417	A00758:224:HLY2FDSX2:3:2510:8865:27085/1	60	-
chr1	21003855	21003856	A00758:224:HLY2FDSX2:3:1103:32678:23109/1	60	-
chr1	21684583	21684584	A00758:224:HLY2FDSX2:3:1276:17960:26772/1	60	-
chr1	21726223	21726224	A00758:224:HLY2FDSX2:4:2662:20419:10081/1	60	-
chr1	23046773	23046774	A00758:224:HLY2FDSX2:3:1673:1325:29340/1	60	-
chr1	23077392	23077393	A00758:224:HLY2FDSX2:3:1266:8486:29590	60	-
chr1	23305115	23305116	A00758:224:HLY2FDSX2:3:1356:1298:4711/1	60	-
chr1	23309006	23309007	A00758:224:HLY2FDSX2:3:1203:30065:17801/1	60	-
chr1	23313646	23313647	A00758:224:HLY2FDSX2:3:1456:3748:9330/1	60	-
chr1	23785766	23785767	A00758:224:HLY2FDSX2:3:1157:2003:2707/1	60	+
chr1	23962197	23962198	A00758:224:HLY2FDSX2:3:1540:30083:5181/1	60	-
chr1	25197038	25197039	A00758:224:HLY2FDSX2:3:1268:7066:13166/1	60	-
chr1	25349202	25349203	A00758:224:HLY2FDSX2:3:1130:14696:27759/1	60	+
chr1	25354997	25354998	A00758:224:HLY2FDSX2:3:1360:27796:6042/1	60	+
chr1	25473581	25473582	A00758:224:HLY2FDSX2:3:1424:1904:17315/1	60	+
chr1	25843811	25843812	A00758:224:HLY2FDSX2:3:1670:30680:20400/1	60	+
chr1	26123863	26123864	A00758:224:HLY2FDSX2:3:1125:6415:21496	60	-
chr1	26175809	26175810	A00758:224:HLY2FDSX2:4:2356:5068:20979/1	60	+
chr1	26272991	26272992	A00758:224:HLY2FDSX2:3:1137:2926:34115/1	60	+
chr1	26274148	26274149	A00758:224:HLY2FDSX2:3:1409:32624:9424/1	60	+
chr1	26275213	26275214	A00758:224:HLY2FDSX2:3:1275:16640:6668/1	60	+
chr1	26729665	26729666	A00758:224:HLY2FDSX2:3:1268:11740:1939/1	60	-
chr1	26744973	26744974	A00758:224:HLY2FDSX2:3:1548:2917:1188/1	60	+
chr1	26753981	26753982	A00758:224:HLY2FDSX2:3:1371:11162:22420/1	60	+
chr1	27798332	27798333	A00758:224:HLY2FDSX2:3:1108:22191:15154/1	60	-
chr1	27991421	27991422	A00758:224:HLY2FDSX2:3:1456:31385:13135/1	60	+
chr1	28056373	28056374	A00758:219:HLTGFDSX2:3:2363:16541:24502/1	60	+
chr1	28617937	28617938	A00758:224:HLY2FDSX2:3:1463:26567:21762	60	+
chr1	28768927	28768928	A00758:224:HLY2FDSX2:3:1447:21160:31125/1	60	-
chr1	29063577	29063578	A00758:224:HLY2FDSX2:3:1450:32235:10160/1	60	-
chr1	29124876	29124877	A00758:224:HLY2FDSX2:3:1165:28022:6965	60	-
chr1	29588308	29588309	A00758:224:HLY2FDSX2:3:1402:29993:20087/1	60	+
chr1	30942114	30942115	A00758:224:HLY2FDSX2:3:1170:6858:25551/1	60	-
chr1	32020690	32020691	A00758:224:HLY2FDSX2:3:1632:18087:13870/1	60	+
chr1	32028872	32028873	A00758:224:HLY2FDSX2:3:1335:5195:30843/1	60	-
chr1	32045034	32045035	A00758:224:HLY2FDSX2:4:1556:30065:20713	60	-
chr1	32045036	32045037	A00758:224:HLY2FDSX2:3:1106:30987:30984/1	60	-
chr1	32659354	32659355	A00758:224:HLY2FDSX2:3:1550:15745:18897	60	+
chr1	33028595	33028596	A00758:224:HLY2FDSX2:3:1509:5556:7545/1	60	+
chr1	35014548	35014549	A00758:224:HLY2FDSX2:3:1624:7166:27305/1	60	-
chr1	35344690	35344691	A00758:224:HLY2FDSX2:3:1312:31747:5024/1	60	-
chr1	35406026	35406027	A00758:224:HLY2FDSX2:3:2570:15817:2080/1	60	+
chr1	35638594	35638595	A00758:224:HLY2FDSX2:3:1601:28293:22842/1	60	+
chr1	35977502	35977503	A00758:224:HLY2FDSX2:3:2303:28700:1689	60	+
chr1	35984907	35984908	A00758:224:HLY2FDSX2:3:1574:6406:1564/1	60	-
chr1	38878253	38878254	A00758:224:HLY2FDSX2:3:2627:28917:20008	60	+
chr1	39207675	39207676	A00758:224:HLY2FDSX2:3:1660:28257:32925/1	60	+
chr1	39319188	39319189	A00758:224:HLY2FDSX2:3:1106:26060:6918/1	60	+
chr1	39442013	39442014	A00758:224:HLY2FDSX2:3:1230:20229:4366/1	60	-
chr1	39851175	39851176	A00758:224:HLY2FDSX2:3:1146:19831:20525/1	60	+
chr1	39852447	39852448	A00758:224:HLY2FDSX2:4:1670:17354:27633/1	60	-
chr1	40203922	40203923	A00758:224:HLY2FDSX2:3:1162:14091:27962/1	60	+
chr1	40212677	40212678	A00758:224:HLY2FDSX2:3:1133:6578:14043	60	+
chr1	40227477	40227478	A00758:224:HLY2FDSX2:3:1419:29197:33019/1	60	+
chr1	42357528	42357529	A00758:224:HLY2FDSX2:4:2361:15212:29027/1	60	-
chr1	42692276	42692277	A00758:224:HLY2FDSX2:3:1442:29369:3662/1	60	+
chr1	43417051	43417052	A00758:224:HLY2FDSX2:3:2365:18882:32597/1	60	+
chr1	43716025	43716026	A00758:224:HLY2FDSX2:3:1228:17644:8155/1	60	-
chr1	43736904	43736905	A00758:224:HLY2FDSX2:3:1651:27787:17018/1	60	-
chr1	43750040	43750041	A00758:224:HLY2FDSX2:3:1373:26738:25817/1	60	+
chr1	43751339	43751340	A00758:224:HLY2FDSX2:3:2467:29993:12446/1	60	-
chr1	43800595	43800596	A00758:224:HLY2FDSX2:4:2348:8214:26428	60	+
chr1	44166351	44166352	A00758:224:HLY2FDSX2:3:1207:17020:18818	60	+
chr1	44748733	44748734	A00758:224:HLY2FDSX2:3:1470:12228:31313/1	60	+
chr1	44901321	44901322	A00758:224:HLY2FDSX2:3:1408:15582:10567/1	60	-
chr1	45073326	45073327	A00758:219:HLTGFDSX2:2:2558:8413:11866	60	+
chr1	46079166	46079167	A00758:224:HLY2FDSX2:3:1116:10583:13557/1	60	+
chr1	46374139	46374140	A00758:224:HLY2FDSX2:3:1436:31575:30154	60	+
chr1	48320091	48320092	A00758:224:HLY2FDSX2:3:1632:25916:21449/1	60	+
chr1	50799981	50799982	A00758:224:HLY2FDSX2:3:2466:23674:26772/1	60	-
chr1	50898006	50898007	A00758:224:HLY2FDSX2:3:1271:11641:11287/1	60	+
chr1	51738315	51738316	A00758:224:HLY2FDSX2:4:2428:14308:30091	60	+
chr1	52085854	52085855	A00758:224:HLY2FDSX2:3:2546:15899:27148/1	60	+
chr1	52391903	52391904	A00758:224:HLY2FDSX2:3:2346:29550:1658	60	-
chr1	52490726	52490727	A00758:224:HLY2FDSX2:3:2662:19370:25864/1	60	-
chr1	53035019	53035020	A00758:224:HLY2FDSX2:3:2508:6650:5024/1	60	+
chr1	54801127	54801128	A00758:224:HLY2FDSX2:3:1154:20961:4445	60	-
chr1	55412909	55412910	A00758:224:HLY2FDSX2:3:1239:25753:13244/1	60	+
chr1	61536811	61536812	A00758:224:HLY2FDSX2:3:1511:25500:34914/1	60	+
chr1	62489745	62489746	A00758:224:HLY2FDSX2:3:1222:6903:10535/1	60	-
chr1	63454927	63454928	A00758:224:HLY2FDSX2:3:1571:14217:4445/1	60	-
chr1	65194406	65194407	A00758:224:HLY2FDSX2:4:1357:32823:31501/1	60	-
chr1	67222343	67222344	A00758:224:HLY2FDSX2:4:2102:31096:16360	60	+
chr1	67690005	67690006	A00758:224:HLY2FDSX2:3:2303:28673:17550/1	60	+
chr1	71780467	71780468	A00758:224:HLY2FDSX2:3:1159:5873:24846/1	60	+
chr1	72265212	72265213	A00758:224:HLY2FDSX2:3:1170:30590:34679/1	60	-
chr1	74173218	74173219	A00758:224:HLY2FDSX2:4:2177:32434:17863	60	+
chr1	76002862	76002863	A00758:224:HLY2FDSX2:3:1369:23222:13025/1	60	+
chr1	78103981	78103982	A00758:224:HLY2FDSX2:3:1138:8811:15530	60	+
chr1	88781946	88781947	A00758:224:HLY2FDSX2:3:1109:6912:12023/1	60	+
chr1	89593626	89593627	A00758:224:HLY2FDSX2:3:1153:25310:15170/1	60	-
chr1	89855541	89855542	A00758:224:HLY2FDSX2:3:1256:30798:36479/1	60	-
chr1	90002630	90002631	A00758:224:HLY2FDSX2:3:1209:27136:7247/1	60	+
chr1	90839234	90839235	A00758:224:HLY2FDSX2:3:1153:12463:4570/1	60	+
chr1	90960754	90960755	A00758:224:HLY2FDSX2:4:1408:23041:28995/1	60	-
chr1	92256077	92256078	A00758:224:HLY2FDSX2:3:1539:3341:6464/1	60	+
chr1	92359619	92359620	A00758:224:HLY2FDSX2:3:2466:11903:10269	60	-
chr1	92954427	92954428	A00758:224:HLY2FDSX2:3:1207:24026:28197	60	+
chr1	93115280	93115281	A00758:224:HLY2FDSX2:3:1204:31747:35180/1	60	-
chr1	95073321	95073322	A00758:224:HLY2FDSX2:4:2554:26883:23375/1	60	+
chr1	96779599	96779600	A00758:219:HLTGFDSX2:1:2106:6506:35274	60	-
chr1	97780576	97780577	A00758:224:HLY2FDSX2:3:1150:31494:36746/1	60	-
chr1	98029650	98029651	A00758:224:HLY2FDSX2:3:1360:4571:1297/1	60	-
chr1	101269366	101269367	A00758:224:HLY2FDSX2:3:1156:5267:5509/1	60	+
chr1	101438229	101438230	A00758:224:HLY2FDSX2:3:1212:18973:30373/1	60	-
chr1	107687969	107687970	A00758:224:HLY2FDSX2:4:1233:2682:18192/1	60	+
chr1	107894283	107894284	A00758:224:HLY2FDSX2:3:1164:21866:5134/1	60	+
chr1	108093209	108093210	A00758:224:HLY2FDSX2:3:1366:25654:1548/1	60	+
chr1	108755847	108755848	A00758:224:HLY2FDSX2:3:2159:9570:26021/1	60	+
chr1	109807931	109807932	A00758:224:HLY2FDSX2:3:1169:22679:10989	60	+
chr1	109990716	109990717	A00758:224:HLY2FDSX2:3:1475:7663:27633	60	+
chr1	109992627	109992628	A00758:224:HLY2FDSX2:4:1312:15772:19288	60	-
chr1	110008759	110008760	A00758:224:HLY2FDSX2:3:1122:25147:18396/1	60	-
chr1	110016232	110016233	A00758:224:HLY2FDSX2:4:2378:27425:2675/1	60	+
chr1	110365365	110365366	A00758:224:HLY2FDSX2:3:1133:7609:18333/1	60	+
chr1	110952813	110952814	A00758:224:HLY2FDSX2:3:1235:9959:23062	60	-
chr1	111147504	111147505	A00758:224:HLY2FDSX2:3:1240:32750:27899/1	60	-
chr1	113042419	113042420	A00758:224:HLY2FDSX2:3:1265:27236:2221	60	+
chr1	114188673	114188674	A00758:224:HLY2FDSX2:4:2671:7527:4131	60	+
chr1	114413842	114413843	A00758:224:HLY2FDSX2:3:1274:18285:12179/1	60	-
chr1	115657135	115657136	A00758:224:HLY2FDSX2:3:1142:13169:34068/1	60	+
chr1	116118196	116118197	A00758:224:HLY2FDSX2:4:1348:32090:1266	60	+
chr1	117891027	117891028	A00758:224:HLY2FDSX2:3:1551:21106:4288/1	60	-
chr1	119319810	119319811	A00758:224:HLY2FDSX2:3:1142:9426:27242/1	60	-
chr1	121741956	121741957	A00758:224:HLY2FDSX2:3:1334:8883:2002	60	+
chr1	143254404	143254405	A00758:224:HLY2FDSX2:3:1424:8061:23625	60	+
chr1	145287840	145287841	A00758:224:HLY2FDSX2:3:1168:25626:10081	60	-
chr1	145760196	145760197	A00758:224:HLY2FDSX2:3:1516:1190:28635/1	60	+
chr1	145796302	145796303	A00758:224:HLY2FDSX2:4:1153:17472:4914	60	-
chr1	147252394	147252395	A00758:224:HLY2FDSX2:3:1115:22028:7451/1	60	-
chr1	150084708	150084709	A00758:224:HLY2FDSX2:4:2540:23637:19476/1	60	-
chr1	150123574	150123575	A00758:224:HLY2FDSX2:3:1603:11279:18803	60	-
chr1	150266116	150266117	A00758:224:HLY2FDSX2:4:1678:10357:28322	60	-
chr1	150301484	150301485	A00758:224:HLY2FDSX2:4:2278:25988:32659/1	60	+
chr1	150662006	150662007	A00758:224:HLY2FDSX2:3:1341:20726:33317/1	60	-
chr1	150670914	150670915	A00758:224:HLY2FDSX2:4:2510:1353:36370/1	60	-
chr1	150689979	150689980	A00758:224:HLY2FDSX2:3:1130:1425:3051/1	60	-
chr1	150837682	150837683	A00758:224:HLY2FDSX2:3:1440:26295:12524/1	60	-
chr1	151238186	151238187	A00758:224:HLY2FDSX2:3:1114:17815:31939	60	+
chr1	151646302	151646303	A00758:224:HLY2FDSX2:3:2207:29921:33771/1	60	-
chr1	151649115	151649116	A00758:224:HLY2FDSX2:4:1546:15013:24956/1	60	+
chr1	151692320	151692321	A00758:224:HLY2FDSX2:3:1421:12174:19163	60	-
chr1	153914866	153914867	A00758:224:HLY2FDSX2:3:1341:23845:21120/1	60	-
chr1	153972847	153972848	A00758:224:HLY2FDSX2:3:1147:8730:19930/1	60	-
chr1	154976810	154976811	A00758:224:HLY2FDSX2:4:1675:11659:18176/1	60	-
chr1	155457068	155457069	A00758:224:HLY2FDSX2:3:1151:2962:2738/1	60	+
chr1	155679707	155679708	A00758:224:HLY2FDSX2:3:1128:13367:27774/1	60	+
chr1	155731629	155731630	A00758:224:HLY2FDSX2:3:1244:29559:18208/1	60	-
chr1	155794995	155794996	A00758:224:HLY2FDSX2:3:2618:30689:5134/1	60	-
chr1	155948668	155948669	A00758:224:HLY2FDSX2:3:2174:24153:25316/1	60	-
chr1	156160051	156160052	A00758:224:HLY2FDSX2:3:1116:22516:9518	60	-
chr1	156318471	156318472	A00758:224:HLY2FDSX2:3:1209:3540:19961/1	60	+
chr1	156497858	156497859	A00758:224:HLY2FDSX2:3:1657:11026:6245/1	60	-
chr1	160334559	160334560	A00758:224:HLY2FDSX2:3:2333:30770:11412/1	60	+
chr1	160437102	160437103	A00758:224:HLY2FDSX2:3:1406:7093:13526/1	60	+
chr1	160440071	160440072	A00758:224:HLY2FDSX2:3:1554:11134:29199/1	60	-
chr1	160565523	160565524	A00758:224:HLY2FDSX2:3:1325:18719:15499/1	60	+
chr1	160588726	160588727	A00758:224:HLY2FDSX2:4:2563:10203:10175/1	60	+
chr1	161788873	161788874	A00758:224:HLY2FDSX2:4:2271:7609:35368/1	60	+
chr1	161875586	161875587	A00758:224:HLY2FDSX2:3:1211:2709:16454/1	60	-
chr1	162860606	162860607	A00758:224:HLY2FDSX2:4:1635:4182:15718	60	+
chr1	162860652	162860653	A00758:219:HLTGFDSX2:3:1510:13096:4570/1	60	-
chr1	167232793	167232794	A00758:224:HLY2FDSX2:3:1304:25048:9330	60	+
chr1	167344243	167344244	A00758:224:HLY2FDSX2:3:1216:28293:1517/1	60	+
chr1	167371328	167371329	A00758:224:HLY2FDSX2:3:1125:24975:1251/1	60	-
chr1	167410580	167410581	A00758:224:HLY2FDSX2:3:1149:7401:13338/1	60	-
chr1	167973748	167973749	A00758:224:HLY2FDSX2:3:2439:2040:21527/1	60	+
chr1	167987235	167987236	A00758:224:HLY2FDSX2:3:1205:12762:27946/1	60	-
chr1	168037930	168037931	A00758:224:HLY2FDSX2:3:1201:25952:14434/1	60	+
chr1	168529265	168529266	A00758:224:HLY2FDSX2:3:1651:12717:9392/1	60	-
chr1	169345425	169345426	A00758:224:HLY2FDSX2:3:1350:4209:8938/1	60	+
chr1	171567702	171567703	A00758:224:HLY2FDSX2:3:1654:21902:34225/1	60	+
chr1	172580243	172580244	A00758:219:HLTGFDSX2:3:2258:8829:36918/1	60	-
chr1	173981163	173981164	A00758:224:HLY2FDSX2:3:2560:7039:2722/1	60	+
chr1	176149414	176149415	A00758:224:HLY2FDSX2:3:1135:29812:6433	60	+
chr1	176163610	176163611	A00758:224:HLY2FDSX2:3:1154:24089:20509	60	+
chr1	179150959	179150960	A00758:219:HLTGFDSX2:3:1220:24713:13949/1	60	+
chr1	179980749	179980750	A00758:224:HLY2FDSX2:4:2411:28700:16564	60	-
chr1	180053699	180053700	A00758:224:HLY2FDSX2:3:1276:8495:9940	60	+
chr1	180078730	180078731	A00758:224:HLY2FDSX2:3:2478:10068:9721/1	60	+
chr1	180080322	180080323	A00758:224:HLY2FDSX2:3:1322:6542:3583/1	60	+
chr1	180797402	180797403	A00758:224:HLY2FDSX2:3:1513:24939:27962/1	60	-
chr1	185296168	185296169	A00758:224:HLY2FDSX2:3:1343:17743:24925/1	60	-
chr1	186320759	186320760	A00758:224:HLY2FDSX2:3:1105:5394:10582/1	60	+
chr1	186325992	186325993	A00758:224:HLY2FDSX2:3:1608:27362:20447/1	60	-
chr1	189505176	189505177	A00758:224:HLY2FDSX2:3:1540:16450:13886/1	60	+
chr1	191088388	191088389	A00758:224:HLY2FDSX2:3:1648:31955:16282/1	60	-
chr1	193743851	193743852	A00758:224:HLY2FDSX2:3:1658:15555:18756/1	60	-
chr1	194366867	194366868	A00758:224:HLY2FDSX2:3:1361:26323:30107/1	60	-
chr1	195824059	195824060	A00758:224:HLY2FDSX2:3:1173:21531:7936/1	60	-
chr1	195830675	195830676	A00758:224:HLY2FDSX2:3:1141:13530:33692/1	60	+
chr1	196234098	196234099	A00758:224:HLY2FDSX2:4:2376:23628:3114/1	60	-
chr1	197139938	197139939	A00758:224:HLY2FDSX2:3:1157:1796:10864/1	60	+
chr1	197649482	197649483	A00758:224:HLY2FDSX2:3:1439:1787:31735/1	60	-
chr1	198770009	198770010	A00758:224:HLY2FDSX2:3:1245:13675:37043	60	-
chr1	199833801	199833802	A00758:224:HLY2FDSX2:3:1106:9869:36151/1	60	+
chr1	200661984	200661985	A00758:224:HLY2FDSX2:3:2327:2627:35227/1	60	+
chr1	201795138	201795139	A00758:224:HLY2FDSX2:3:1330:8440:1955/1	60	+
chr1	202430171	202430172	A00758:224:HLY2FDSX2:4:1155:31322:1752/1	60	-
chr1	203663810	203663811	A00758:224:HLY2FDSX2:3:1376:29206:7420/1	60	-
chr1	205189009	205189010	A00758:224:HLY2FDSX2:3:1452:29939:8563/1	60	+
chr1	205613005	205613006	A00758:224:HLY2FDSX2:4:1474:5267:3756/1	60	+
chr1	205737394	205737395	A00758:224:HLY2FDSX2:3:2407:20112:28808/1	60	+
chr1	205737789	205737790	A00758:224:HLY2FDSX2:3:1501:15447:6230/1	60	+
chr1	206646499	206646500	A00758:224:HLY2FDSX2:3:1106:3414:26099/1	60	-
chr1	207326714	207326715	A00758:224:HLY2FDSX2:3:1261:18032:29089/1	60	+
chr1	207332863	207332864	A00758:224:HLY2FDSX2:3:1423:2700:3881/1	60	+
chr1	207790944	207790945	A00758:224:HLY2FDSX2:3:1152:26946:24361/1	60	-
chr1	209995214	209995215	A00758:224:HLY2FDSX2:4:1476:16052:29575	60	+
chr1	211276422	211276423	A00758:224:HLY2FDSX2:3:2148:30364:8296/1	60	-
chr1	211764016	211764017	A00758:219:HLTGFDSX2:2:2374:19976:25097	60	-
chr1	211773485	211773486	A00758:224:HLY2FDSX2:3:1370:11785:18615/1	60	+
chr1	212074539	212074540	A00758:224:HLY2FDSX2:3:2619:24099:8030/1	60	+
chr1	212084614	212084615	A00758:224:HLY2FDSX2:3:1144:15112:17331/1	60	-
chr1	214837963	214837964	A00758:224:HLY2FDSX2:3:1454:16134:23328/1	60	+
chr1	215957645	215957646	A00758:224:HLY2FDSX2:3:1418:15085:33098/1	60	-
chr1	216073985	216073986	A00758:224:HLY2FDSX2:3:1371:10592:23500/1	60	+
chr1	217017763	217017764	A00758:224:HLY2FDSX2:3:1104:14615:33974/1	60	+
chr1	218903300	218903301	A00758:224:HLY2FDSX2:3:1175:32560:12759/1	60	-
chr1	219187572	219187573	A00758:224:HLY2FDSX2:3:1619:23366:11647/1	60	-
chr1	221715838	221715839	A00758:224:HLY2FDSX2:3:1106:23619:34194/1	60	-
chr1	221717767	221717768	A00758:224:HLY2FDSX2:3:2651:12979:13291	60	+
chr1	222692801	222692802	A00758:224:HLY2FDSX2:3:2558:17273:4100/1	60	+
chr1	222877067	222877068	A00758:224:HLY2FDSX2:3:1340:12509:20337/1	60	-
chr1	224266045	224266046	A00758:224:HLY2FDSX2:3:2333:20347:19351/1	60	-
chr1	225408275	225408276	A00758:224:HLY2FDSX2:3:1144:10411:6433/1	60	-
chr1	225634332	225634333	A00758:224:HLY2FDSX2:3:1528:6650:25629/1	60	-
chr1	226273383	226273384	A00758:224:HLY2FDSX2:4:1530:20500:32612/1	60	+
chr1	226284831	226284832	A00758:224:HLY2FDSX2:4:2140:31629:18944/1	60	+
chr1	226290101	226290102	A00758:224:HLY2FDSX2:4:2563:9914:23015/1	60	-
chr1	226679528	226679529	A00758:224:HLY2FDSX2:3:1560:28483:15436/1	60	+
chr1	226730195	226730196	A00758:224:HLY2FDSX2:3:1219:17002:23610/1	60	+
chr1	226951568	226951569	A00758:224:HLY2FDSX2:4:2318:25446:9799	60	-
chr1	227133877	227133878	A00758:224:HLY2FDSX2:3:1452:13838:34507/1	60	-
chr1	227566250	227566251	A00758:224:HLY2FDSX2:4:1567:10538:28385/1	60	+
chr1	227739273	227739274	A00758:219:HLTGFDSX2:1:2411:14443:32080/1	60	+
chr1	227752124	227752125	A00758:224:HLY2FDSX2:3:1447:2094:15139/1	60	-
chr1	227762899	227762900	A00758:224:HLY2FDSX2:3:2522:26350:31751/1	60	+
chr1	228087622	228087623	A00758:224:HLY2FDSX2:3:2313:5629:10708/1	60	-
chr1	228244195	228244196	A00758:219:HLTGFDSX2:2:1578:30779:23453/1	60	-
chr1	228270554	228270555	A00758:219:HLTGFDSX2:3:1420:32877:23359/1	60	-
chr1	228325855	228325856	A00758:224:HLY2FDSX2:3:1449:28565:37027/1	60	-
chr1	228326241	228326242	A00758:224:HLY2FDSX2:3:1312:18141:2628	60	-
chr1	228326645	228326646	A00758:224:HLY2FDSX2:3:2215:21269:2754/1	60	+
chr1	228326773	228326774	A00758:219:HLTGFDSX2:1:1636:23637:15781/1	60	-
chr1	228491935	228491936	A00758:224:HLY2FDSX2:3:1318:32642:4883/1	60	+
chr1	228504373	228504374	A00758:224:HLY2FDSX2:3:1370:20591:10661/1	60	+
chr1	228551697	228551698	A00758:224:HLY2FDSX2:3:1228:28863:9737/1	60	+
chr1	228653003	228653004	A00758:224:HLY2FDSX2:3:1549:3197:28197/1	60	-
chr1	229297489	229297490	A00758:224:HLY2FDSX2:3:2126:12861:28463/1	60	-
chr1	229299449	229299450	A00758:224:HLY2FDSX2:3:2419:28339:24048/1	60	+
chr1	229322365	229322366	A00758:224:HLY2FDSX2:3:1137:8386:6496	60	+
chr1	229441911	229441912	A00758:224:HLY2FDSX2:3:2119:16911:32189/1	60	+
chr1	229468229	229468230	A00758:224:HLY2FDSX2:3:1276:29044:13964/1	60	+
chr1	229468993	229468994	A00758:224:HLY2FDSX2:3:1428:20591:34460/1	60	+
chr1	229485977	229485978	A00758:224:HLY2FDSX2:3:1131:2917:27211	60	-
chr1	229546237	229546238	A00758:224:HLY2FDSX2:4:2356:24171:5807/1	60	-
chr1	230089976	230089977	A00758:224:HLY2FDSX2:3:1130:27633:28275/1	60	-
chr1	230090875	230090876	A00758:224:HLY2FDSX2:3:1209:2835:1955/1	60	+
chr1	230206552	230206553	A00758:224:HLY2FDSX2:3:1603:16215:34773/1	60	-
chr1	230650767	230650768	A00758:224:HLY2FDSX2:3:1509:30327:35853/1	60	+
chr1	230661113	230661114	A00758:224:HLY2FDSX2:3:1162:26558:18646/1	60	-
chr1	230925578	230925579	A00758:224:HLY2FDSX2:3:1442:10140:19335/1	60	-
chr1	230944100	230944101	A00758:224:HLY2FDSX2:3:1415:14651:30749/1	60	-
chr1	232609692	232609693	A00758:224:HLY2FDSX2:3:1538:26711:3881	60	-
chr1	233106695	233106696	A00758:224:HLY2FDSX2:3:1508:5150:30044	60	-
chr1	233335160	233335161	A00758:224:HLY2FDSX2:3:1118:30698:23719/1	60	-
chr1	234422390	234422391	A00758:224:HLY2FDSX2:3:1324:29957:11381/1	60	-
chr1	235049043	235049044	A00758:224:HLY2FDSX2:4:1508:13069:32612	60	+
chr1	235197230	235197231	A00758:224:HLY2FDSX2:3:2256:15682:6731/1	60	+
chr1	235218243	235218244	A00758:224:HLY2FDSX2:3:1472:1452:32409/1	60	+
chr1	235224744	235224745	A00758:224:HLY2FDSX2:3:1231:4842:17080	60	+
chr1	235247505	235247506	A00758:224:HLY2FDSX2:4:1415:9408:18004/1	60	+
chr1	236866766	236866767	A00758:224:HLY2FDSX2:4:1105:32163:23688/1	60	-
chr1	240496094	240496095	A00758:224:HLY2FDSX2:3:2310:17237:34444	60	+
chr1	241505804	241505805	A00758:224:HLY2FDSX2:3:2229:17029:10347/1	60	+
chr1	245920002	245920003	A00758:224:HLY2FDSX2:3:1232:14561:32440/1	60	-
chr1	246880230	246880231	A00758:224:HLY2FDSX2:3:1626:13792:7999/1	60	-
chr10	208215	208216	A00758:224:HLY2FDSX2:4:1449:3152:26804	60	-
chr10	1122778	1122779	A00758:224:HLY2FDSX2:3:2212:32922:2988/1	60	+
chr10	1614762	1614763	A00758:224:HLY2FDSX2:4:2630:31430:30342	60	+
chr10	5422144	5422145	A00758:224:HLY2FDSX2:4:2131:31584:18176/1	60	-
chr10	5843429	5843430	A00758:224:HLY2FDSX2:4:2603:17508:11303/1	60	-
chr10	6893071	6893072	A00758:224:HLY2FDSX2:4:2171:1696:4993	60	-
chr10	7755176	7755177	A00758:224:HLY2FDSX2:3:1649:24225:18521/1	60	-
chr10	8899504	8899505	A00758:224:HLY2FDSX2:3:1167:5303:21668/1	60	+
chr10	11182827	11182828	A00758:224:HLY2FDSX2:3:1221:32334:35383/1	60	+
chr10	11236941	11236942	A00758:224:HLY2FDSX2:3:1229:13829:14763/1	60	+
chr10	11607281	11607282	A00758:224:HLY2FDSX2:4:1131:8115:4554/1	60	-
chr10	12000356	12000357	A00758:224:HLY2FDSX2:3:1310:2917:33943/1	60	-
chr10	12026768	12026769	A00758:224:HLY2FDSX2:4:2558:26431:29481/1	60	+
chr10	13682023	13682024	A00758:224:HLY2FDSX2:4:2325:25988:15655	60	-
chr10	16789707	16789708	A00758:224:HLY2FDSX2:3:1166:23900:8625/1	60	-
chr10	19572768	19572769	A00758:224:HLY2FDSX2:4:1235:20971:13855	60	-
chr10	22541542	22541543	A00758:224:HLY2FDSX2:3:1140:13973:19429/1	60	+
chr10	26442820	26442821	A00758:224:HLY2FDSX2:3:1541:5113:34272/1	60	-
chr10	27053373	27053374	A00758:224:HLY2FDSX2:3:2369:15320:13808/1	60	-
chr10	27135334	27135335	A00758:224:HLY2FDSX2:3:1315:7817:13620/1	60	-
chr10	28590353	28590354	A00758:224:HLY2FDSX2:3:1105:24469:35070/1	60	+
chr10	31401187	31401188	A00758:224:HLY2FDSX2:3:1351:30138:8312/1	60	+
chr10	32292103	32292104	A00758:224:HLY2FDSX2:3:1123:2645:22138/1	60	-
chr10	32312042	32312043	A00758:224:HLY2FDSX2:3:1259:10438:24111/1	60	-
chr10	32923463	32923464	A00758:224:HLY2FDSX2:3:1230:5782:32393/1	60	+
chr10	34692308	34692309	A00758:224:HLY2FDSX2:3:1369:4752:3615/1	60	+
chr10	34717851	34717852	A00758:224:HLY2FDSX2:4:1201:16170:3129/1	60	-
chr10	34729825	34729826	A00758:224:HLY2FDSX2:4:1670:20482:36276	60	-
chr10	42950128	42950129	A00758:224:HLY2FDSX2:3:1356:22417:20337	60	-
chr10	48395736	48395737	A00758:224:HLY2FDSX2:3:1344:17363:3286/1	60	+
chr10	48399467	48399468	A00758:224:HLY2FDSX2:3:2250:13602:11647/1	60	+
chr10	48938663	48938664	A00758:224:HLY2FDSX2:4:1524:2691:31297	60	-
chr10	51817473	51817474	A00758:224:HLY2FDSX2:4:1229:11930:4492	60	-
chr10	61414812	61414813	A00758:224:HLY2FDSX2:3:1131:29017:19554/1	60	+
chr10	61746728	61746729	A00758:224:HLY2FDSX2:3:1240:25174:2848/1	60	-
chr10	61818951	61818952	A00758:224:HLY2FDSX2:3:1159:27001:18693/1	60	-
chr10	61836717	61836718	A00758:224:HLY2FDSX2:3:1260:32497:17942/1	60	+
chr10	62199154	62199155	A00758:224:HLY2FDSX2:3:1115:25608:10113/1	60	+
chr10	64534099	64534100	A00758:224:HLY2FDSX2:3:1239:24216:25050/1	60	+
chr10	67485558	67485559	A00758:224:HLY2FDSX2:3:2163:20636:20823/1	60	-
chr10	68024386	68024387	A00758:224:HLY2FDSX2:4:1176:14543:13745/1	60	+
chr10	68038953	68038954	A00758:224:HLY2FDSX2:3:1463:14281:5368/1	60	-
chr10	68515008	68515009	A00758:224:HLY2FDSX2:3:1129:31937:3724/1	60	+
chr10	72145977	72145978	A00758:224:HLY2FDSX2:3:1546:23086:27978/1	60	+
chr10	72721200	72721201	A00758:224:HLY2FDSX2:3:1169:2293:27195/1	60	-
chr10	72847751	72847752	A00758:224:HLY2FDSX2:3:1353:9688:23813/1	60	+
chr10	73464750	73464751	A00758:224:HLY2FDSX2:3:1176:10682:18364/1	60	-
chr10	73770674	73770675	A00758:224:HLY2FDSX2:4:1339:14778:21825/1	60	+
chr10	74999241	74999242	A00758:224:HLY2FDSX2:3:1156:27615:32064/1	60	+
chr10	75066568	75066569	A00758:224:HLY2FDSX2:3:1375:10176:24001/1	60	-
chr10	78020573	78020574	A00758:224:HLY2FDSX2:4:2415:8440:15734	60	-
chr10	78087886	78087887	A00758:224:HLY2FDSX2:4:1559:25852:30201	60	-
chr10	79304202	79304203	A00758:224:HLY2FDSX2:3:1126:5132:34554/1	60	+
chr10	81179952	81179953	A00758:224:HLY2FDSX2:3:1101:11053:20979/1	60	+
chr10	84104706	84104707	A00758:224:HLY2FDSX2:4:2644:29839:6261	60	-
chr10	84757896	84757897	A00758:224:HLY2FDSX2:4:1231:20175:17018/1	60	+
chr10	85417763	85417764	A00758:224:HLY2FDSX2:3:1343:21377:31751	60	+
chr10	87737942	87737943	A00758:224:HLY2FDSX2:3:1103:32786:14027/1	60	+
chr10	88374857	88374858	A00758:224:HLY2FDSX2:3:1645:29776:12070	60	-
chr10	88651192	88651193	A00758:219:HLTGFDSX2:1:2514:28935:13432	60	-
chr10	91048329	91048330	A00758:224:HLY2FDSX2:3:1158:9688:5650/1	60	+
chr10	91541306	91541307	A00758:224:HLY2FDSX2:3:1414:25220:2206	60	-
chr10	91832683	91832684	A00758:224:HLY2FDSX2:4:1105:9173:34256	60	-
chr10	92112693	92112694	A00758:224:HLY2FDSX2:4:1549:25979:26631	60	+
chr10	92157778	92157779	A00758:224:HLY2FDSX2:3:1136:26087:27759/1	60	-
chr10	92523009	92523010	A00758:219:HLTGFDSX2:1:2461:9118:2253/1	60	-
chr10	93252726	93252727	A00758:224:HLY2FDSX2:4:1549:9742:2926/1	60	-
chr10	93676143	93676144	A00758:224:HLY2FDSX2:3:1451:13141:26412/1	60	-
chr10	94570443	94570444	A00758:224:HLY2FDSX2:3:2453:20238:33223/1	60	+
chr10	96054565	96054566	A00758:224:HLY2FDSX2:3:1112:26350:30123/1	60	+
chr10	96923735	96923736	A00758:224:HLY2FDSX2:3:2501:31051:22044/1	60	-
chr10	96946220	96946221	A00758:224:HLY2FDSX2:4:2330:5728:25786/1	60	-
chr10	96969290	96969291	A00758:224:HLY2FDSX2:3:1204:19904:3082/1	60	+
chr10	97280957	97280958	A00758:224:HLY2FDSX2:4:1644:1895:36902/1	60	-
chr10	97318483	97318484	A00758:224:HLY2FDSX2:3:1216:14805:27571/1	60	+
chr10	97487863	97487864	A00758:224:HLY2FDSX2:4:1412:20555:16705	60	-
chr10	98217678	98217679	A00758:224:HLY2FDSX2:3:1222:9136:21543/1	60	-
chr10	98237973	98237974	A00758:224:HLY2FDSX2:3:2672:15989:2534/1	60	-
chr10	99739959	99739960	A00758:224:HLY2FDSX2:3:1216:5927:35493/1	60	+
chr10	99750168	99750169	A00758:224:HLY2FDSX2:3:1211:2139:8077/1	60	-
chr10	100159264	100159265	A00758:224:HLY2FDSX2:4:2122:25021:3490/1	60	+
chr10	101496987	101496988	A00758:224:HLY2FDSX2:3:1441:6488:22686/1	60	-
chr10	101502561	101502562	A00758:224:HLY2FDSX2:3:1117:29089:3834	60	+
chr10	101963042	101963043	A00758:224:HLY2FDSX2:3:2623:13856:31501	60	-
chr10	102006494	102006495	A00758:224:HLY2FDSX2:3:1176:10511:16626/1	60	-
chr10	102157803	102157804	A00758:224:HLY2FDSX2:3:2542:9661:29496/1	60	+
chr10	102320462	102320463	A00758:219:HLTGFDSX2:4:2269:14398:8891	60	-
chr10	102761365	102761366	A00758:224:HLY2FDSX2:3:1169:5737:34632/1	60	+
chr10	103101676	103101677	A00758:224:HLY2FDSX2:3:1556:3477:21355/1	60	+
chr10	103144394	103144395	A00758:224:HLY2FDSX2:3:2607:18611:15342/1	60	-
chr10	103165400	103165401	A00758:224:HLY2FDSX2:3:1449:31033:1689/1	60	-
chr10	106307462	106307463	A00758:224:HLY2FDSX2:3:1144:9661:18474/1	60	+
chr10	110264829	110264830	A00758:224:HLY2FDSX2:3:2669:10167:1313/1	60	+
chr10	118825180	118825181	A00758:224:HLY2FDSX2:4:1533:32551:36417	60	+
chr10	118979484	118979485	A00758:224:HLY2FDSX2:3:1316:9390:27430/1	60	-
chr10	119048648	119048649	A00758:224:HLY2FDSX2:3:1465:31792:5384/1	60	-
chr10	119127868	119127869	A00758:224:HLY2FDSX2:3:1155:14452:14935/1	60	+
chr10	119534783	119534784	A00758:224:HLY2FDSX2:4:1571:22797:21339	60	+
chr10	119580658	119580659	A00758:224:HLY2FDSX2:3:1472:7003:33630/1	60	-
chr10	121098828	121098829	A00758:224:HLY2FDSX2:3:1630:31729:19429/1	60	+
chr10	122219828	122219829	A00758:224:HLY2FDSX2:3:1601:23882:3583	60	-
chr10	124681560	124681561	A00758:224:HLY2FDSX2:3:1171:29523:23124	60	+
chr10	125567283	125567284	A00758:224:HLY2FDSX2:3:1407:9986:5635/1	60	+
chr10	125870813	125870814	A00758:224:HLY2FDSX2:4:1309:7591:13573	60	-
chr10	126194423	126194424	A00758:224:HLY2FDSX2:3:1457:28537:13401/1	60	+
chr10	127650522	127650523	A00758:224:HLY2FDSX2:4:1513:18954:3787	60	-
chr10	129511531	129511532	A00758:224:HLY2FDSX2:3:1109:2230:31563/1	60	+
chr10	129543958	129543959	A00758:224:HLY2FDSX2:3:1171:21522:2973/1	60	+
chr10	129720825	129720826	A00758:224:HLY2FDSX2:3:1141:27661:33927/1	60	-
chr10	131673291	131673292	A00758:224:HLY2FDSX2:3:1642:5990:12931	60	-
chr10	133222151	133222152	A00758:219:HLTGFDSX2:3:1625:26115:29935/1	60	+
chr10	133594954	133594955	A00758:224:HLY2FDSX2:3:1665:8449:4038/1	60	+
chr11	228948	228949	A00758:224:HLY2FDSX2:3:1562:21847:27148	60	+
chr11	672661	672662	A00758:224:HLY2FDSX2:3:1245:23258:18568/1	60	-
chr11	983071	983072	A00758:224:HLY2FDSX2:4:2106:21432:25958/1	60	+
chr11	1300587	1300588	A00758:224:HLY2FDSX2:3:1143:24560:14403	60	-
chr11	1476677	1476678	A00758:224:HLY2FDSX2:3:1108:4155:23531/1	60	+
chr11	1897941	1897942	A00758:224:HLY2FDSX2:3:1126:6903:8938/1	60	-
chr11	2238267	2238268	A00758:224:HLY2FDSX2:3:1138:24813:13839/1	60	+
chr11	3367734	3367735	A00758:224:HLY2FDSX2:4:1506:27796:15436/1	60	-
chr11	3745666	3745667	A00758:224:HLY2FDSX2:3:1237:26648:30138/1	60	-
chr11	4595690	4595691	A00758:224:HLY2FDSX2:4:1202:14073:12273/1	60	-
chr11	4761155	4761156	A00758:224:HLY2FDSX2:3:1630:9200:25097/1	60	+
chr11	6588992	6588993	A00758:224:HLY2FDSX2:3:2620:20148:1313	60	-
chr11	7078613	7078614	A00758:224:HLY2FDSX2:4:1277:22209:3349	60	-
chr11	10759613	10759614	A00758:224:HLY2FDSX2:3:1277:5999:36182/1	60	+
chr11	11881253	11881254	A00758:224:HLY2FDSX2:3:2564:20356:28698/1	60	-
chr11	11925722	11925723	A00758:224:HLY2FDSX2:3:1656:26096:16689/1	60	+
chr11	11925724	11925725	A00758:224:HLY2FDSX2:3:1439:26612:36902/1	60	+
chr11	12201180	12201181	A00758:224:HLY2FDSX2:3:2378:23095:7639/1	60	+
chr11	14438079	14438080	A00758:224:HLY2FDSX2:3:1577:29062:25081	60	-
chr11	16277907	16277908	A00758:224:HLY2FDSX2:3:1601:17861:23750/1	60	+
chr11	16422057	16422058	A00758:224:HLY2FDSX2:4:1541:26765:23703	60	+
chr11	16479876	16479877	A00758:224:HLY2FDSX2:4:1366:15176:25144/1	60	+
chr11	17309060	17309061	A00758:224:HLY2FDSX2:4:2653:20672:26021	60	-
chr11	18195995	18195996	A00758:224:HLY2FDSX2:3:1115:12554:2973	60	-
chr11	18349969	18349970	A00758:224:HLY2FDSX2:4:1312:15763:27539/1	60	-
chr11	19645284	19645285	A00758:224:HLY2FDSX2:3:1215:2844:16877	60	+
chr11	20310295	20310296	A00758:224:HLY2FDSX2:4:1537:4887:26929/1	60	+
chr11	20415487	20415488	A00758:219:HLTGFDSX2:3:2672:29297:15123/1	60	-
chr11	24541107	24541108	A00758:224:HLY2FDSX2:4:2275:9019:6872	60	-
chr11	27057518	27057519	A00758:224:HLY2FDSX2:3:1246:8440:2519/1	60	-
chr11	33137298	33137299	A00758:224:HLY2FDSX2:3:1218:12509:2895/1	60	+
chr11	34821570	34821571	A00758:224:HLY2FDSX2:3:1302:3495:22952/1	60	+
chr11	36092134	36092135	A00758:224:HLY2FDSX2:3:1427:7636:21104/1	60	+
chr11	37887975	37887976	A00758:224:HLY2FDSX2:4:1108:30002:36793/1	60	-
chr11	41776793	41776794	A00758:224:HLY2FDSX2:3:1321:10438:9987/1	60	-
chr11	44113548	44113549	A00758:224:HLY2FDSX2:3:1141:27480:32236/1	60	-
chr11	45152186	45152187	A00758:224:HLY2FDSX2:3:1613:30653:15937	60	+
chr11	46040696	46040697	A00758:224:HLY2FDSX2:3:1235:24713:28541/1	60	+
chr11	46507763	46507764	A00758:224:HLY2FDSX2:3:1362:25409:33129	60	-
chr11	46971759	46971760	A00758:224:HLY2FDSX2:3:1243:32416:4178	60	-
chr11	47128399	47128400	A00758:224:HLY2FDSX2:3:2356:1325:5885/1	60	+
chr11	49261918	49261919	A00758:224:HLY2FDSX2:3:1262:15094:16736/1	60	+
chr11	57518137	57518138	A00758:224:HLY2FDSX2:3:2418:26033:25128	60	+
chr11	57520720	57520721	A00758:224:HLY2FDSX2:4:2144:14335:34710	60	-
chr11	57609025	57609026	A00758:224:HLY2FDSX2:3:1158:11641:3959/1	60	-
chr11	57624830	57624831	A00758:224:HLY2FDSX2:3:1442:19750:10770	60	-
chr11	57671482	57671483	A00758:219:HLTGFDSX2:4:2322:28854:1485/1	60	-
chr11	58544119	58544120	A00758:224:HLY2FDSX2:3:1172:13150:36041/1	60	+
chr11	58582461	58582462	A00758:224:HLY2FDSX2:4:2542:24379:18223	60	-
chr11	58583310	58583311	A00758:224:HLY2FDSX2:3:2165:15655:16016	60	+
chr11	59560334	59560335	A00758:224:HLY2FDSX2:4:2664:16966:35947	60	+
chr11	59647650	59647651	A00758:224:HLY2FDSX2:3:2315:10068:17738/1	60	-
chr11	60684148	60684149	A00758:219:HLTGFDSX2:2:1565:24325:14873/1	60	+
chr11	62713729	62713730	A00758:224:HLY2FDSX2:3:1147:18539:12117/1	60	-
chr11	62718816	62718817	A00758:224:HLY2FDSX2:3:2150:25337:30686/1	60	-
chr11	62816378	62816379	A00758:224:HLY2FDSX2:3:1213:23863:20243/1	60	-
chr11	62817411	62817412	A00758:224:HLY2FDSX2:3:1634:12933:19288/1	60	-
chr11	63543099	63543100	A00758:224:HLY2FDSX2:3:1146:12680:16501/1	60	+
chr11	63650850	63650851	A00758:224:HLY2FDSX2:3:1129:20437:8547/1	60	+
chr11	63658010	63658011	A00758:224:HLY2FDSX2:3:1112:5439:21778/1	60	+
chr11	63659562	63659563	A00758:224:HLY2FDSX2:3:2521:4698:32863/1	60	-
chr11	63687600	63687601	A00758:224:HLY2FDSX2:3:2534:21893:3239	60	-
chr11	63706674	63706675	A00758:224:HLY2FDSX2:4:1323:25075:17456/1	60	+
chr11	63708043	63708044	A00758:224:HLY2FDSX2:4:1408:12102:31501/1	60	-
chr11	63709291	63709292	A00758:224:HLY2FDSX2:3:2523:5475:34272/1	60	+
chr11	63721436	63721437	A00758:224:HLY2FDSX2:3:1214:26431:4867	60	-
chr11	63730727	63730728	A00758:224:HLY2FDSX2:3:1150:16929:29904/1	60	-
chr11	63842952	63842953	A00758:224:HLY2FDSX2:3:1421:26060:12587	60	-
chr11	63850933	63850934	A00758:224:HLY2FDSX2:3:2332:11469:17221/1	60	+
chr11	63851074	63851075	A00758:224:HLY2FDSX2:3:1174:5972:19163	60	-
chr11	64200852	64200853	A00758:224:HLY2FDSX2:3:1571:10728:29246/1	60	+
chr11	64201735	64201736	A00758:224:HLY2FDSX2:3:1157:27959:3505/1	60	+
chr11	64281165	64281166	A00758:224:HLY2FDSX2:3:2164:30165:23578/1	60	+
chr11	64773280	64773281	A00758:224:HLY2FDSX2:3:1157:29215:24878/1	60	-
chr11	64781538	64781539	A00758:224:HLY2FDSX2:4:2443:22580:12258	60	+
chr11	65105115	65105116	A00758:224:HLY2FDSX2:4:1475:6289:31641	60	+
chr11	65192310	65192311	A00758:224:HLY2FDSX2:3:2631:25220:29074/1	60	+
chr11	65196374	65196375	A00758:224:HLY2FDSX2:3:2135:3450:13291/1	60	-
chr11	65196560	65196561	A00758:224:HLY2FDSX2:3:1668:15067:17691/1	60	-
chr11	65353158	65353159	A00758:224:HLY2FDSX2:3:1107:22019:23907/1	60	+
chr11	65437978	65437979	A00758:219:HLTGFDSX2:4:2371:8531:37027/1	60	+
chr11	65503121	65503122	A00758:224:HLY2FDSX2:3:1453:21893:19711	60	-
chr11	65865929	65865930	A00758:224:HLY2FDSX2:3:1104:24740:26616/1	60	+
chr11	65966351	65966352	A00758:224:HLY2FDSX2:3:1215:28664:2378	60	+
chr11	66064434	66064435	A00758:224:HLY2FDSX2:3:1159:20989:26725/1	60	-
chr11	66064702	66064703	A00758:224:HLY2FDSX2:3:1105:25391:11741/1	60	-
chr11	66169856	66169857	A00758:224:HLY2FDSX2:3:1416:31051:2159/1	60	-
chr11	66191599	66191600	A00758:224:HLY2FDSX2:3:1206:25427:32064/1	60	+
chr11	66192424	66192425	A00758:224:HLY2FDSX2:3:2202:31159:10958/1	60	-
chr11	66497516	66497517	A00758:224:HLY2FDSX2:3:2108:20735:8312/1	60	-
chr11	66523653	66523654	A00758:224:HLY2FDSX2:3:1170:10664:2394/1	60	+
chr11	66523654	66523655	A00758:224:HLY2FDSX2:3:1440:24108:28526/1	60	+
chr11	66523655	66523656	A00758:224:HLY2FDSX2:4:2455:24089:7921/1	60	+
chr11	66597259	66597260	A00758:224:HLY2FDSX2:3:1109:14724:26741/1	60	-
chr11	66648877	66648878	A00758:224:HLY2FDSX2:3:1551:10836:23703/1	60	-
chr11	66785588	66785589	A00758:224:HLY2FDSX2:3:1539:8919:21042/1	60	-
chr11	66790520	66790521	A00758:224:HLY2FDSX2:3:2604:11397:20823/1	60	+
chr11	66800827	66800828	A00758:224:HLY2FDSX2:3:1364:29640:10551/1	60	+
chr11	67164971	67164972	A00758:224:HLY2FDSX2:3:1170:30798:3787/1	60	+
chr11	67178910	67178911	A00758:224:HLY2FDSX2:4:1339:20808:10504/1	60	-
chr11	67186730	67186731	A00758:224:HLY2FDSX2:3:1232:7654:15186/1	60	-
chr11	67193960	67193961	A00758:224:HLY2FDSX2:3:1150:14461:16642/1	60	+
chr11	67207120	67207121	A00758:224:HLY2FDSX2:4:1242:26892:31156	60	+
chr11	67211942	67211943	A00758:224:HLY2FDSX2:3:1412:2076:5869	60	-
chr11	67214198	67214199	A00758:224:HLY2FDSX2:3:1639:11008:20212/1	60	-
chr11	67220074	67220075	A00758:224:HLY2FDSX2:4:1665:5611:7326	60	-
chr11	67283570	67283571	A00758:224:HLY2FDSX2:3:1146:22372:32346/1	60	-
chr11	67295976	67295977	A00758:224:HLY2FDSX2:3:2154:28917:31344	60	-
chr11	67398086	67398087	A00758:224:HLY2FDSX2:3:1628:20455:16219/1	60	+
chr11	67406383	67406384	A00758:224:HLY2FDSX2:3:1252:11388:28166	60	+
chr11	67435754	67435755	A00758:224:HLY2FDSX2:4:2554:16007:20635/1	60	-
chr11	68097093	68097094	A00758:219:HLTGFDSX2:1:2653:15239:33583/1	60	-
chr11	68097095	68097096	A00758:224:HLY2FDSX2:3:1221:23050:8907/1	60	-
chr11	68182576	68182577	A00758:224:HLY2FDSX2:3:1317:14534:18364	60	-
chr11	68183515	68183516	A00758:219:HLTGFDSX2:2:2232:4725:13182	60	+
chr11	68505701	68505702	A00758:224:HLY2FDSX2:3:1102:24171:12947/1	60	+
chr11	68920272	68920273	A00758:224:HLY2FDSX2:3:1163:8232:17378/1	60	-
chr11	70062243	70062244	A00758:224:HLY2FDSX2:3:1230:11035:6762	60	-
chr11	71991602	71991603	A00758:224:HLY2FDSX2:3:1275:10294:18411	60	-
chr11	72032086	72032087	A00758:224:HLY2FDSX2:3:1452:25979:31955	60	+
chr11	72894433	72894434	A00758:224:HLY2FDSX2:4:2519:22544:27258/1	60	+
chr11	72901305	72901306	A00758:219:HLTGFDSX2:2:2473:15646:9768	60	-
chr11	72901307	72901308	A00758:224:HLY2FDSX2:3:1234:30472:20917	60	-
chr11	72922374	72922375	A00758:224:HLY2FDSX2:4:1403:14588:13761/1	60	-
chr11	73089573	73089574	A00758:219:HLTGFDSX2:1:2440:29496:35164	60	-
chr11	73985159	73985160	A00758:224:HLY2FDSX2:4:2275:22083:7326	60	-
chr11	74158902	74158903	A00758:224:HLY2FDSX2:3:2267:16920:31391/1	60	+
chr11	74192846	74192847	A00758:224:HLY2FDSX2:3:1146:22399:14857/1	60	+
chr11	75105124	75105125	A00758:224:HLY2FDSX2:4:1442:13621:5916	60	+
chr11	75660255	75660256	A00758:224:HLY2FDSX2:3:1452:20781:27837/1	60	-
chr11	75863208	75863209	A00758:219:HLTGFDSX2:1:2203:23312:23077/1	60	+
chr11	75946550	75946551	A00758:224:HLY2FDSX2:3:2339:15022:4867/1	60	-
chr11	75955086	75955087	A00758:224:HLY2FDSX2:3:1259:1298:24846/1	60	+
chr11	75978605	75978606	A00758:224:HLY2FDSX2:3:1116:2691:2394/1	60	+
chr11	76476976	76476977	A00758:224:HLY2FDSX2:3:1115:32651:32831/1	60	-
chr11	76520280	76520281	A00758:224:HLY2FDSX2:3:1176:24731:9345/1	60	-
chr11	77699933	77699934	A00758:224:HLY2FDSX2:3:1174:25500:29872/1	60	+
chr11	78117999	78118000	A00758:224:HLY2FDSX2:3:1621:28103:18787/1	60	+
chr11	82620973	82620974	A00758:224:HLY2FDSX2:3:1235:28311:4272/1	60	+
chr11	87523215	87523216	A00758:224:HLY2FDSX2:3:1329:31159:3630	60	-
chr11	94470749	94470750	A00758:224:HLY2FDSX2:3:1169:10357:13103/1	60	-
chr11	94697668	94697669	A00758:224:HLY2FDSX2:3:1335:18837:12508/1	60	-
chr11	99373542	99373543	A00758:224:HLY2FDSX2:4:2419:31358:30436/1	60	+
chr11	101937962	101937963	A00758:224:HLY2FDSX2:4:2515:25473:32456/1	60	+
chr11	102401415	102401416	A00758:224:HLY2FDSX2:3:1101:7202:30123/1	60	+
chr11	102711445	102711446	A00758:219:HLTGFDSX2:3:1541:31439:31798/1	60	-
chr11	103083760	103083761	A00758:224:HLY2FDSX2:3:1526:28745:14700/1	60	+
chr11	103445714	103445715	A00758:224:HLY2FDSX2:3:2301:4481:6558	60	+
chr11	104359115	104359116	A00758:224:HLY2FDSX2:3:1570:26449:10942/1	60	-
chr11	108069720	108069721	A00758:224:HLY2FDSX2:3:1146:24786:7623/1	60	+
chr11	110953717	110953718	A00758:224:HLY2FDSX2:3:2623:9471:8061	60	+
chr11	111614264	111614265	A00758:224:HLY2FDSX2:3:2131:18096:12821/1	60	+
chr11	111858382	111858383	A00758:224:HLY2FDSX2:3:1132:15519:18255/1	60	+
chr11	112490279	112490280	A00758:224:HLY2FDSX2:3:1255:15953:11616/1	60	+
chr11	113686644	113686645	A00758:224:HLY2FDSX2:4:1638:7798:31000	60	+
chr11	116867323	116867324	A00758:224:HLY2FDSX2:3:1211:18855:32205/1	60	+
chr11	116916730	116916731	A00758:224:HLY2FDSX2:3:1314:13458:11177	60	-
chr11	117021230	117021231	A00758:224:HLY2FDSX2:3:1429:20329:6230/1	60	+
chr11	117036134	117036135	A00758:224:HLY2FDSX2:3:1138:3143:15984/1	60	-
chr11	117278420	117278421	A00758:224:HLY2FDSX2:3:1625:2338:22169/1	60	+
chr11	118444894	118444895	A00758:224:HLY2FDSX2:3:1203:1145:11146/1	60	+
chr11	118759015	118759016	A00758:224:HLY2FDSX2:3:2271:31042:4805/1	60	-
chr11	119233436	119233437	A00758:224:HLY2FDSX2:3:1167:1904:23547/1	60	+
chr11	121379726	121379727	A00758:224:HLY2FDSX2:3:1528:6216:36589/1	60	+
chr11	122718264	122718265	A00758:224:HLY2FDSX2:3:1133:13530:19946/1	60	-
chr11	124035428	124035429	A00758:224:HLY2FDSX2:3:1234:10113:36010/1	60	-
chr11	125602770	125602771	A00758:224:HLY2FDSX2:3:1140:12961:10880/1	60	+
chr11	125646124	125646125	A00758:224:HLY2FDSX2:3:2453:4273:5603/1	60	-
chr11	128312627	128312628	A00758:224:HLY2FDSX2:3:1229:7862:26819/1	60	+
chr11	128444806	128444807	A00758:224:HLY2FDSX2:3:2273:1651:35634/1	60	+
chr11	129924225	129924226	A00758:224:HLY2FDSX2:3:1208:22137:21793/1	60	-
chr11	130011892	130011893	A00758:219:HLTGFDSX2:1:1238:21332:30358	60	-
chr11	130117517	130117518	A00758:224:HLY2FDSX2:3:1548:17806:32894/1	60	-
chr11	134085584	134085585	A00758:224:HLY2FDSX2:3:1539:14145:14998/1	60	+
chr11	134175776	134175777	A00758:224:HLY2FDSX2:3:1110:31204:36432/1	60	+
chr11	134192714	134192715	A00758:224:HLY2FDSX2:3:2546:22119:33536/1	60	+
chr12	328526	328527	A00758:224:HLY2FDSX2:3:1458:10809:7686/1	60	-
chr12	773183	773184	A00758:224:HLY2FDSX2:3:1136:20003:30342	60	-
chr12	775465	775466	A00758:224:HLY2FDSX2:3:1435:27561:12900/1	60	+
chr12	775466	775467	A00758:224:HLY2FDSX2:3:2271:11966:26318	60	+
chr12	844538	844539	A00758:224:HLY2FDSX2:3:1222:2003:12633/1	60	+
chr12	922671	922672	A00758:224:HLY2FDSX2:4:1226:11505:24455	60	-
chr12	1205182	1205183	A00758:224:HLY2FDSX2:3:2631:18367:20149	60	+
chr12	1235936	1235937	A00758:224:HLY2FDSX2:3:1154:20871:35759/1	60	+
chr12	1756802	1756803	A00758:224:HLY2FDSX2:3:1131:32325:1266/1	60	+
chr12	2201542	2201543	A00758:224:HLY2FDSX2:3:2306:14868:33411/1	60	-
chr12	3151643	3151644	A00758:219:HLTGFDSX2:2:2111:23176:19116/1	60	+
chr12	4805732	4805733	A00758:224:HLY2FDSX2:3:1217:20446:23343	60	-
chr12	6344549	6344550	A00758:224:HLY2FDSX2:3:1641:29776:19272/1	60	+
chr12	6456692	6456693	A00758:224:HLY2FDSX2:3:1126:7609:9878/1	60	-
chr12	6500785	6500786	A00758:224:HLY2FDSX2:3:1202:24704:23202/1	60	-
chr12	6509056	6509057	A00758:224:HLY2FDSX2:3:1515:11243:10379/1	60	+
chr12	6512535	6512536	A00758:224:HLY2FDSX2:3:1103:7844:26193/1	60	+
chr12	6518296	6518297	A00758:224:HLY2FDSX2:3:1207:29170:17942/1	60	-
chr12	6577284	6577285	A00758:224:HLY2FDSX2:3:1215:12463:1689/1	60	-
chr12	6580613	6580614	A00758:224:HLY2FDSX2:3:2129:22010:22514	60	-
chr12	6679400	6679401	A00758:224:HLY2FDSX2:3:1101:28745:1861	60	+
chr12	6803378	6803379	A00758:224:HLY2FDSX2:3:1213:25735:11929	60	-
chr12	6834717	6834718	A00758:219:HLTGFDSX2:3:1122:19859:16470	60	-
chr12	6865342	6865343	A00758:224:HLY2FDSX2:3:1277:12662:7670	60	+
chr12	6874711	6874712	A00758:224:HLY2FDSX2:3:2163:19343:8563	60	+
chr12	6882821	6882822	A00758:224:HLY2FDSX2:3:2167:14859:11631/1	60	-
chr12	6887888	6887889	A00758:224:HLY2FDSX2:3:1607:3251:35368	60	-
chr12	6939838	6939839	A00758:224:HLY2FDSX2:4:1536:30924:13244	60	-
chr12	6989793	6989794	A00758:224:HLY2FDSX2:3:2126:14479:24502/1	60	+
chr12	6998990	6998991	A00758:224:HLY2FDSX2:3:1101:22336:16219/1	60	+
chr12	7004848	7004849	A00758:224:HLY2FDSX2:3:2241:29487:15233/1	60	+
chr12	7925733	7925734	A00758:224:HLY2FDSX2:3:2135:19940:26475/1	60	-
chr12	9093826	9093827	A00758:224:HLY2FDSX2:3:1428:23194:19586	60	-
chr12	10387589	10387590	A00758:224:HLY2FDSX2:4:1129:12807:27899	60	+
chr12	11828367	11828368	A00758:224:HLY2FDSX2:3:1212:31439:23594/1	60	-
chr12	11922938	11922939	A00758:224:HLY2FDSX2:3:1229:12210:34538	60	-
chr12	14229629	14229630	A00758:224:HLY2FDSX2:4:2435:11948:4492	60	-
chr12	14370278	14370279	A00758:224:HLY2FDSX2:4:1119:27154:16673/1	60	+
chr12	14401191	14401192	A00758:224:HLY2FDSX2:3:1320:32669:5431/1	60	-
chr12	14800641	14800642	A00758:224:HLY2FDSX2:3:2522:15546:1611/1	60	+
chr12	15045228	15045229	A00758:219:HLTGFDSX2:4:2220:6741:22091/1	60	+
chr12	15970328	15970329	A00758:224:HLY2FDSX2:3:1148:3251:19147/1	60	+
chr12	17920487	17920488	A00758:224:HLY2FDSX2:3:1168:31584:12821	60	+
chr12	19361428	19361429	A00758:224:HLY2FDSX2:4:2339:6180:26944	60	-
chr12	19519287	19519288	A00758:224:HLY2FDSX2:3:1144:4372:28510/1	60	+
chr12	19723359	19723360	A00758:224:HLY2FDSX2:3:1305:26802:16971/1	60	+
chr12	21456470	21456471	A00758:224:HLY2FDSX2:3:1665:26549:15687/1	60	-
chr12	24511759	24511760	A00758:224:HLY2FDSX2:4:1553:23095:13777	60	-
chr12	24518266	24518267	A00758:224:HLY2FDSX2:3:1135:25373:31626	60	+
chr12	25670422	25670423	A00758:224:HLY2FDSX2:4:2317:29839:6073/1	60	-
chr12	25670424	25670425	A00758:224:HLY2FDSX2:3:1445:7934:15796/1	60	-
chr12	26412163	26412164	A00758:224:HLY2FDSX2:3:1206:19009:28682/1	60	+
chr12	26715942	26715943	A00758:224:HLY2FDSX2:3:2144:9353:10113/1	60	+
chr12	26748961	26748962	A00758:224:HLY2FDSX2:3:1405:10140:30264/1	60	-
chr12	28301707	28301708	A00758:224:HLY2FDSX2:3:1232:22833:32049/1	60	+
chr12	28549188	28549189	A00758:224:HLY2FDSX2:3:1272:4815:36573/1	60	-
chr12	29224634	29224635	A00758:224:HLY2FDSX2:3:1411:25283:33630/1	60	+
chr12	31941642	31941643	A00758:224:HLY2FDSX2:4:1619:27444:29575/1	60	-
chr12	39247719	39247720	A00758:224:HLY2FDSX2:3:1233:18674:18490	60	-
chr12	40562943	40562944	A00758:224:HLY2FDSX2:3:1260:28438:3364	60	-
chr12	43728594	43728595	A00758:224:HLY2FDSX2:4:1128:15139:6480/1	60	-
chr12	44113554	44113555	A00758:224:HLY2FDSX2:3:1626:27263:17362/1	60	+
chr12	45758405	45758406	A00758:224:HLY2FDSX2:4:2352:27353:23844/1	60	+
chr12	46238025	46238026	A00758:224:HLY2FDSX2:4:2428:31864:31688/1	60	+
chr12	47482509	47482510	A00758:224:HLY2FDSX2:3:1440:8919:31594/1	60	-
chr12	47668455	47668456	A00758:224:HLY2FDSX2:3:1161:5358:10989/1	60	-
chr12	48088636	48088637	A00758:224:HLY2FDSX2:4:2235:32777:17895	60	-
chr12	48655374	48655375	A00758:224:HLY2FDSX2:3:1277:14018:3192	60	+
chr12	48665895	48665896	A00758:224:HLY2FDSX2:3:1125:1163:9987/1	60	+
chr12	48676772	48676773	A00758:224:HLY2FDSX2:3:1176:31286:4257/1	60	-
chr12	48706048	48706049	A00758:224:HLY2FDSX2:3:1423:3911:17534/1	60	+
chr12	48945186	48945187	A00758:224:HLY2FDSX2:4:2144:7175:8030	60	+
chr12	49007630	49007631	A00758:224:HLY2FDSX2:3:1211:15230:7576/1	60	+
chr12	49008895	49008896	A00758:219:HLTGFDSX2:2:1219:27697:25786/1	60	+
chr12	49009309	49009310	A00758:224:HLY2FDSX2:3:1163:29315:8954/1	60	-
chr12	49011415	49011416	A00758:224:HLY2FDSX2:3:1439:31105:1282	60	+
chr12	49013740	49013741	A00758:219:HLTGFDSX2:3:2268:10655:4539/1	60	+
chr12	49015550	49015551	A00758:224:HLY2FDSX2:3:1141:9182:2080/1	60	-
chr12	49025001	49025002	A00758:224:HLY2FDSX2:3:1140:31439:30671/1	60	+
chr12	49573801	49573802	A00758:224:HLY2FDSX2:3:1170:15691:21559/1	60	+
chr12	49685725	49685726	A00758:224:HLY2FDSX2:3:1259:28302:36448/1	60	-
chr12	49743635	49743636	A00758:224:HLY2FDSX2:3:2232:6244:23703/1	60	-
chr12	49991225	49991226	A00758:224:HLY2FDSX2:3:1457:5439:4398/1	60	+
chr12	50013997	50013998	A00758:224:HLY2FDSX2:3:2507:17246:12038/1	60	-
chr12	50017021	50017022	A00758:224:HLY2FDSX2:4:1174:26856:32158/1	60	-
chr12	50139695	50139696	A00758:224:HLY2FDSX2:4:2622:28266:21574/1	60	+
chr12	50161660	50161661	A00758:224:HLY2FDSX2:4:1212:24813:18662/1	60	-
chr12	50442765	50442766	A00758:224:HLY2FDSX2:3:2473:3558:16955/1	60	+
chr12	50447286	50447287	A00758:224:HLY2FDSX2:4:2311:31557:36793/1	60	+
chr12	50447288	50447289	A00758:224:HLY2FDSX2:3:2205:28935:22263	60	+
chr12	50478598	50478599	A00758:224:HLY2FDSX2:4:1333:28339:18317	60	-
chr12	50677324	50677325	A00758:224:HLY2FDSX2:3:1273:22833:16423/1	60	-
chr12	51018239	51018240	A00758:224:HLY2FDSX2:3:1121:20907:7075/1	60	-
chr12	51118772	51118773	A00758:224:HLY2FDSX2:3:1309:18195:12273/1	60	-
chr12	51123638	51123639	A00758:224:HLY2FDSX2:3:1105:10402:18756/1	60	+
chr12	51497245	51497246	A00758:224:HLY2FDSX2:3:1116:19307:26976	60	-
chr12	52626116	52626117	A00758:224:HLY2FDSX2:3:1341:8883:22545/1	60	+
chr12	53301895	53301896	A00758:224:HLY2FDSX2:3:2125:18050:5102/1	60	-
chr12	53374674	53374675	A00758:224:HLY2FDSX2:4:1566:11632:12493/1	60	-
chr12	53665335	53665336	A00758:224:HLY2FDSX2:3:2344:14534:31735/1	60	-
chr12	54964757	54964758	A00758:224:HLY2FDSX2:3:1221:7500:35023/1	60	+
chr12	55781335	55781336	A00758:219:HLTGFDSX2:3:2452:31313:1204	60	-
chr12	55794294	55794295	A00758:224:HLY2FDSX2:4:1112:21721:6637/1	60	-
chr12	55914319	55914320	A00758:224:HLY2FDSX2:4:1462:5683:12587/1	60	-
chr12	55926116	55926117	A00758:224:HLY2FDSX2:3:2123:24957:21981	60	-
chr12	56176060	56176061	A00758:224:HLY2FDSX2:3:2158:10737:7592	60	-
chr12	56250554	56250555	A00758:224:HLY2FDSX2:4:2123:15637:23750/1	60	+
chr12	56610306	56610307	A00758:224:HLY2FDSX2:3:1111:16812:27007/1	60	+
chr12	56620121	56620122	A00758:224:HLY2FDSX2:3:1326:25437:21621/1	60	+
chr12	56641496	56641497	A00758:224:HLY2FDSX2:4:1144:6659:21731/1	60	+
chr12	56732587	56732588	A00758:224:HLY2FDSX2:3:1254:13304:11819/1	60	-
chr12	56732752	56732753	A00758:224:HLY2FDSX2:3:2507:3468:27007/1	60	-
chr12	57285651	57285652	A00758:224:HLY2FDSX2:3:1111:27245:14137/1	60	+
chr12	57308090	57308091	A00758:224:HLY2FDSX2:4:2416:18692:9471	60	+
chr12	57343796	57343797	A00758:224:HLY2FDSX2:3:2556:9109:13792/1	60	-
chr12	57390488	57390489	A00758:224:HLY2FDSX2:4:2107:7021:28714/1	60	-
chr12	57420754	57420755	A00758:224:HLY2FDSX2:3:1276:30490:22044/1	60	-
chr12	57502392	57502393	A00758:224:HLY2FDSX2:4:2216:15447:21292/1	60	-
chr12	57502393	57502394	A00758:224:HLY2FDSX2:3:1218:10212:9690/1	60	-
chr12	57704909	57704910	A00758:219:HLTGFDSX2:2:1646:26585:6010/1	60	-
chr12	62571459	62571460	A00758:224:HLY2FDSX2:4:2377:20717:1110/1	60	+
chr12	62660835	62660836	A00758:224:HLY2FDSX2:3:1360:17381:12430/1	60	+
chr12	64210211	64210212	A00758:224:HLY2FDSX2:3:2661:16387:2628/1	60	+
chr12	64493607	64493608	A00758:224:HLY2FDSX2:4:2147:32027:23390	60	-
chr12	67666533	67666534	A00758:224:HLY2FDSX2:3:1341:1217:29371/1	60	-
chr12	69258269	69258270	A00758:224:HLY2FDSX2:3:2323:12246:17127/1	60	-
chr12	69795671	69795672	A00758:224:HLY2FDSX2:3:1133:8269:17879/1	60	-
chr12	71123004	71123005	A00758:224:HLY2FDSX2:4:2270:10095:33912	60	+
chr12	71849112	71849113	A00758:224:HLY2FDSX2:3:1241:28809:26083/1	60	+
chr12	72361222	72361223	A00758:224:HLY2FDSX2:3:2123:15700:3286/1	60	-
chr12	72361223	72361224	A00758:224:HLY2FDSX2:3:1246:7889:33379/1	60	-
chr12	74052395	74052396	A00758:224:HLY2FDSX2:4:1624:1768:24095	60	-
chr12	74444297	74444298	A00758:224:HLY2FDSX2:3:1523:15727:24314/1	60	-
chr12	74488201	74488202	A00758:224:HLY2FDSX2:3:1456:3052:33332	60	-
chr12	75661914	75661915	A00758:224:HLY2FDSX2:3:1145:11216:26052/1	60	-
chr12	76544118	76544119	A00758:224:HLY2FDSX2:3:1253:6949:21355/1	60	+
chr12	80927807	80927808	A00758:224:HLY2FDSX2:3:1450:11713:21746/1	60	-
chr12	82763693	82763694	A00758:224:HLY2FDSX2:4:1456:31729:21652/1	60	-
chr12	82874456	82874457	A00758:224:HLY2FDSX2:4:1276:19262:35321/1	60	+
chr12	86270759	86270760	A00758:224:HLY2FDSX2:3:2215:13322:17738/1	60	-
chr12	86473182	86473183	A00758:224:HLY2FDSX2:3:2444:2790:10050/1	60	+
chr12	89584130	89584131	A00758:224:HLY2FDSX2:3:1224:30662:24345/1	60	-
chr12	93771545	93771546	A00758:224:HLY2FDSX2:3:1209:28718:16063/1	60	-
chr12	95036167	95036168	A00758:224:HLY2FDSX2:3:1174:20256:1438/1	60	-
chr12	95065819	95065820	A00758:224:HLY2FDSX2:3:2337:12888:24659	60	+
chr12	96338854	96338855	A00758:224:HLY2FDSX2:4:1419:22959:10692/1	60	+
chr12	100070615	100070616	A00758:224:HLY2FDSX2:3:1104:26521:14575/1	60	+
chr12	100291187	100291188	A00758:224:HLY2FDSX2:4:1653:1850:20259/1	60	+
chr12	100889814	100889815	A00758:224:HLY2FDSX2:4:1363:27841:20744/1	60	+
chr12	103728246	103728247	A00758:224:HLY2FDSX2:4:2469:17499:6527	60	-
chr12	104695166	104695167	A00758:224:HLY2FDSX2:3:2344:3323:23500/1	60	+
chr12	105118666	105118667	A00758:224:HLY2FDSX2:3:1253:29722:18427	60	+
chr12	108681042	108681043	A00758:224:HLY2FDSX2:3:1201:29695:2190/1	60	-
chr12	108957149	108957150	A00758:224:HLY2FDSX2:4:1366:26802:20509/1	60	-
chr12	109415417	109415418	A00758:224:HLY2FDSX2:3:2133:13756:20744	60	+
chr12	110140636	110140637	A00758:224:HLY2FDSX2:3:1240:4472:3568/1	60	-
chr12	110150228	110150229	A00758:224:HLY2FDSX2:3:1335:10773:24408	60	-
chr12	111461595	111461596	A00758:224:HLY2FDSX2:3:1252:16306:5588/1	60	+
chr12	111605726	111605727	A00758:219:HLTGFDSX2:4:1321:23836:20917/1	60	+
chr12	111916709	111916710	A00758:224:HLY2FDSX2:3:1321:11641:24846/1	60	+
chr12	111917185	111917186	A00758:224:HLY2FDSX2:4:1321:12979:19930/1	60	+
chr12	112076456	112076457	A00758:224:HLY2FDSX2:3:2346:17472:3756/1	60	+
chr12	112082304	112082305	A00758:224:HLY2FDSX2:3:1133:32235:22936/1	60	+
chr12	112088302	112088303	A00758:224:HLY2FDSX2:3:1574:8486:18630/1	60	-
chr12	112089855	112089856	A00758:224:HLY2FDSX2:3:1155:13765:7012/1	60	-
chr12	112213111	112213112	A00758:224:HLY2FDSX2:3:1105:15691:29168/1	60	+
chr12	113264493	113264494	A00758:224:HLY2FDSX2:4:1454:10077:35853	60	-
chr12	118319620	118319621	A00758:224:HLY2FDSX2:3:1271:32289:25191/1	60	+
chr12	118380412	118380413	A00758:224:HLY2FDSX2:4:1254:27489:12305/1	60	-
chr12	119125046	119125047	A00758:224:HLY2FDSX2:3:2423:5746:7185/1	60	+
chr12	119731182	119731183	A00758:224:HLY2FDSX2:3:2408:28402:15358	60	-
chr12	119858190	119858191	A00758:224:HLY2FDSX2:3:1374:20455:6981/1	60	-
chr12	119867188	119867189	A00758:224:HLY2FDSX2:3:1129:32027:20948/1	60	-
chr12	120171121	120171122	A00758:224:HLY2FDSX2:4:1318:3296:5071/1	60	-
chr12	120175293	120175294	A00758:224:HLY2FDSX2:3:1142:11975:3724/1	60	+
chr12	120175295	120175296	A00758:224:HLY2FDSX2:3:1451:29541:15671	60	+
chr12	120440554	120440555	A00758:224:HLY2FDSX2:3:1114:9462:6167/1	60	+
chr12	120440555	120440556	A00758:224:HLY2FDSX2:3:2415:7871:12305	60	+
chr12	120513882	120513883	A00758:224:HLY2FDSX2:3:1103:6958:4711/1	60	+
chr12	120789931	120789932	A00758:224:HLY2FDSX2:4:2141:4743:35258/1	60	+
chr12	120813692	120813693	A00758:224:HLY2FDSX2:3:1553:13566:10426/1	60	-
chr12	120816801	120816802	A00758:224:HLY2FDSX2:3:1115:31747:34178/1	60	-
chr12	121336093	121336094	A00758:224:HLY2FDSX2:3:1470:26051:6903/1	60	-
chr12	121492810	121492811	A00758:224:HLY2FDSX2:3:2462:13702:35994/1	60	+
chr12	121715483	121715484	A00758:224:HLY2FDSX2:3:1307:14534:23688/1	60	-
chr12	122114544	122114545	A00758:224:HLY2FDSX2:3:1170:15763:13041/1	60	-
chr12	122319925	122319926	A00758:224:HLY2FDSX2:3:1233:22453:2988/1	60	-
chr12	122365833	122365834	A00758:224:HLY2FDSX2:3:1250:29315:21825	60	-
chr12	122481760	122481761	A00758:224:HLY2FDSX2:3:1115:29568:21856/1	60	-
chr12	122504414	122504415	A00758:224:HLY2FDSX2:3:1212:19696:16564	60	+
chr12	122512590	122512591	A00758:224:HLY2FDSX2:3:1113:12481:17879	60	+
chr12	122539551	122539552	A00758:224:HLY2FDSX2:3:1642:11315:7279/1	60	+
chr12	122576168	122576169	A00758:224:HLY2FDSX2:3:1357:32217:17957	60	+
chr12	122584790	122584791	A00758:224:HLY2FDSX2:3:1611:23194:33207/1	60	+
chr12	122624798	122624799	A00758:224:HLY2FDSX2:3:1475:19262:4319/1	60	-
chr12	123595662	123595663	A00758:224:HLY2FDSX2:3:1115:26838:25081/1	60	+
chr12	123656298	123656299	A00758:224:HLY2FDSX2:3:1522:21829:17002/1	60	+
chr12	123975407	123975408	A00758:219:HLTGFDSX2:3:1646:24108:32690/1	60	-
chr12	123986646	123986647	A00758:224:HLY2FDSX2:3:1317:29568:2816	60	-
chr12	124803550	124803551	A00758:224:HLY2FDSX2:3:1558:9733:19225/1	60	-
chr12	129498757	129498758	A00758:224:HLY2FDSX2:3:1256:11975:28682/1	60	+
chr12	129510516	129510517	A00758:224:HLY2FDSX2:3:1205:28809:21919/1	60	-
chr12	129510753	129510754	A00758:224:HLY2FDSX2:4:1658:23981:26678	60	-
chr12	129661471	129661472	A00758:224:HLY2FDSX2:3:2267:30924:19664/1	60	+
chr12	130625945	130625946	A00758:224:HLY2FDSX2:3:2403:21929:34773/1	60	+
chr12	131971973	131971974	A00758:224:HLY2FDSX2:3:1529:14959:20635/1	60	-
chr12	131978429	131978430	A00758:224:HLY2FDSX2:3:1618:4209:15515	60	+
chr12	132022490	132022491	A00758:224:HLY2FDSX2:3:1335:26684:31046/1	60	+
chr12	132071703	132071704	A00758:224:HLY2FDSX2:4:2443:7509:32033/1	60	-
chr12	132093337	132093338	A00758:224:HLY2FDSX2:4:1408:24334:12947/1	60	-
chr12	132095934	132095935	A00758:224:HLY2FDSX2:3:1219:4300:27821/1	60	-
chr12	132126302	132126303	A00758:224:HLY2FDSX2:3:1238:12897:35258	60	-
chr12	132653480	132653481	A00758:224:HLY2FDSX2:3:2571:26964:21731/1	60	-
chr12	132819758	132819759	A00758:224:HLY2FDSX2:3:1557:28610:31563/1	60	+
chr12	133045261	133045262	A00758:224:HLY2FDSX2:3:1170:9688:31485/1	60	-
chr13	19693656	19693657	A00758:224:HLY2FDSX2:3:1236:30418:12399/1	60	+
chr13	20866644	20866645	A00758:224:HLY2FDSX2:3:1174:5213:15499/1	60	+
chr13	21425462	21425463	A00758:224:HLY2FDSX2:3:1545:9453:32487/1	60	-
chr13	24169398	24169399	A00758:224:HLY2FDSX2:3:1107:6605:17691/1	60	-
chr13	25851543	25851544	A00758:224:HLY2FDSX2:4:1127:21920:23672	60	-
chr13	27559066	27559067	A00758:224:HLY2FDSX2:3:1408:14380:35383/1	60	-
chr13	30279386	30279387	A00758:224:HLY2FDSX2:3:1369:5086:16971/1	60	-
chr13	32691505	32691506	A00758:224:HLY2FDSX2:4:2145:4246:21496/1	60	+
chr13	33849081	33849082	A00758:224:HLY2FDSX2:4:2238:13612:14888	60	+
chr13	34423229	34423230	A00758:224:HLY2FDSX2:3:1305:7446:1611/1	60	+
chr13	35066075	35066076	A00758:224:HLY2FDSX2:3:2303:29604:16626/1	60	+
chr13	36977294	36977295	A00758:219:HLTGFDSX2:2:1552:16007:8046/1	60	+
chr13	40581447	40581448	A00758:224:HLY2FDSX2:3:1456:3305:29074/1	60	-
chr13	41008050	41008051	A00758:224:HLY2FDSX2:3:1261:14525:2691/1	60	+
chr13	43541308	43541309	A00758:224:HLY2FDSX2:3:2403:5113:14544	60	-
chr13	44995494	44995495	A00758:224:HLY2FDSX2:3:1227:27624:10160/1	60	+
chr13	45858710	45858711	A00758:224:HLY2FDSX2:4:1265:3143:31266/1	60	-
chr13	45956878	45956879	A00758:224:HLY2FDSX2:4:1404:9209:24893	60	+
chr13	46520960	46520961	A00758:219:HLTGFDSX2:2:2207:23357:34554	60	+
chr13	48173154	48173155	A00758:224:HLY2FDSX2:3:1374:24813:18881	60	+
chr13	48384178	48384179	A00758:219:HLTGFDSX2:1:2219:23809:15608/1	60	+
chr13	48401006	48401007	A00758:224:HLY2FDSX2:3:2232:31222:23437/1	60	-
chr13	49207107	49207108	A00758:224:HLY2FDSX2:3:1102:27208:7185/1	60	-
chr13	49712862	49712863	A00758:224:HLY2FDSX2:3:1674:7907:36886	60	-
chr13	50039166	50039167	A00758:224:HLY2FDSX2:3:1645:27208:1360	60	-
chr13	50039176	50039177	A00758:224:HLY2FDSX2:3:1645:27118:1423	60	-
chr13	50874670	50874671	A00758:224:HLY2FDSX2:4:2614:11559:12305/1	60	-
chr13	51168828	51168829	A00758:224:HLY2FDSX2:3:1439:26205:11052/1	60	+
chr13	51362031	51362032	A00758:224:HLY2FDSX2:3:2278:14027:2174/1	60	+
chr13	51384630	51384631	A00758:224:HLY2FDSX2:4:2531:13322:33051/1	60	-
chr13	51435252	51435253	A00758:224:HLY2FDSX2:3:1241:20238:21136/1	60	-
chr13	51658737	51658738	A00758:219:HLTGFDSX2:2:1556:2591:31720	60	-
chr13	54666668	54666669	A00758:224:HLY2FDSX2:3:1171:8703:32565/1	60	-
chr13	54872061	54872062	A00758:224:HLY2FDSX2:3:1129:22905:12195	60	+
chr13	59895637	59895638	A00758:224:HLY2FDSX2:3:1413:23683:7686/1	60	-
chr13	62248739	62248740	A00758:219:HLTGFDSX2:3:1102:29713:21919/1	60	-
chr13	64487841	64487842	A00758:224:HLY2FDSX2:3:1272:21513:35994/1	60	-
chr13	66173110	66173111	A00758:224:HLY2FDSX2:4:1127:28854:36213	60	+
chr13	66248160	66248161	A00758:219:HLTGFDSX2:3:2614:14579:27148	60	+
chr13	68965181	68965182	A00758:224:HLY2FDSX2:3:2623:7762:36072/1	60	-
chr13	70208273	70208274	A00758:224:HLY2FDSX2:3:2312:6099:20008/1	60	-
chr13	71462092	71462093	A00758:219:HLTGFDSX2:3:1624:27100:15201/1	60	-
chr13	72982966	72982967	A00758:224:HLY2FDSX2:3:1151:29225:29841/1	60	+
chr13	73080087	73080088	A00758:224:HLY2FDSX2:3:1401:5095:35587/1	60	+
chr13	73836144	73836145	A00758:224:HLY2FDSX2:3:2633:17372:16047/1	60	+
chr13	76884369	76884370	A00758:224:HLY2FDSX2:4:2659:22679:5415	60	-
chr13	77232724	77232725	A00758:224:HLY2FDSX2:3:1331:22959:2926/1	60	-
chr13	77769921	77769922	A00758:224:HLY2FDSX2:3:1501:20898:8343	60	-
chr13	78679421	78679422	A00758:224:HLY2FDSX2:3:1168:9426:8234/1	60	+
chr13	79522476	79522477	A00758:224:HLY2FDSX2:3:1208:18403:5650/1	60	-
chr13	79546091	79546092	A00758:224:HLY2FDSX2:4:2425:14208:23970/1	60	+
chr13	80215689	80215690	A00758:224:HLY2FDSX2:3:1134:23927:15311/1	60	+
chr13	81268767	81268768	A00758:224:HLY2FDSX2:3:1208:11559:7294/1	60	-
chr13	84534524	84534525	A00758:224:HLY2FDSX2:4:1261:26494:36573/1	60	-
chr13	85787421	85787422	A00758:224:HLY2FDSX2:4:1353:19515:2816/1	60	-
chr13	94748825	94748826	A00758:224:HLY2FDSX2:3:1251:15013:3818/1	60	+
chr13	95696895	95696896	A00758:224:HLY2FDSX2:3:1659:14968:12320	60	-
chr13	98496867	98496868	A00758:224:HLY2FDSX2:3:2269:18466:9017/1	60	+
chr13	99313485	99313486	A00758:224:HLY2FDSX2:3:1125:3260:13651/1	60	-
chr13	99369438	99369439	A00758:224:HLY2FDSX2:4:2366:5755:33974	60	+
chr13	100652400	100652401	A00758:224:HLY2FDSX2:3:1154:16369:24267/1	60	+
chr13	104947637	104947638	A00758:224:HLY2FDSX2:3:1539:20166:27336/1	60	+
chr13	107624695	107624696	A00758:224:HLY2FDSX2:3:1312:14561:23390/1	60	+
chr13	108566841	108566842	A00758:224:HLY2FDSX2:3:2536:29830:20901/1	60	-
chr13	108840858	108840859	A00758:224:HLY2FDSX2:3:1663:7979:31093/1	60	-
chr13	111011698	111011699	A00758:224:HLY2FDSX2:3:1645:9516:23516	60	-
chr13	112540713	112540714	A00758:224:HLY2FDSX2:3:1106:1687:1376/1	60	+
chr13	112549521	112549522	A00758:224:HLY2FDSX2:3:1426:13196:34867/1	60	+
chr13	113478383	113478384	A00758:224:HLY2FDSX2:3:1314:21640:11631	60	+
chr13	113481511	113481512	A00758:224:HLY2FDSX2:4:2439:20139:3709/1	60	-
chr13	113530347	113530348	A00758:224:HLY2FDSX2:3:1320:15790:20071/1	60	+
chr14	20288442	20288443	A00758:224:HLY2FDSX2:4:1508:5511:15327	60	+
chr14	20387532	20387533	A00758:224:HLY2FDSX2:3:1173:5846:3443/1	60	-
chr14	21240677	21240678	A00758:224:HLY2FDSX2:3:1344:17951:30827/1	60	+
chr14	21406745	21406746	A00758:224:HLY2FDSX2:3:1333:3794:10880/1	60	+
chr14	22775362	22775363	A00758:224:HLY2FDSX2:3:1218:9399:1642/1	60	-
chr14	22887665	22887666	A00758:224:HLY2FDSX2:3:1559:7003:7169/1	60	+
chr14	22925554	22925555	A00758:224:HLY2FDSX2:3:1173:32307:25755/1	60	+
chr14	22958831	22958832	A00758:224:HLY2FDSX2:4:1670:14751:19366	60	-
chr14	23075984	23075985	A00758:224:HLY2FDSX2:3:1133:1651:8202/1	60	+
chr14	23080119	23080120	A00758:224:HLY2FDSX2:4:1172:4878:22498	60	-
chr14	23088612	23088613	A00758:224:HLY2FDSX2:3:1513:15826:27712/1	60	+
chr14	23203538	23203539	A00758:224:HLY2FDSX2:3:1525:7220:21324	60	+
chr14	26214172	26214173	A00758:219:HLTGFDSX2:1:2168:27100:10441/1	60	-
chr14	26670658	26670659	A00758:224:HLY2FDSX2:4:2612:17047:17080/1	60	-
chr14	27594520	27594521	A00758:224:HLY2FDSX2:3:1106:4128:26428/1	60	+
chr14	30422043	30422044	A00758:224:HLY2FDSX2:4:1448:16577:36620/1	60	-
chr14	30511556	30511557	A00758:224:HLY2FDSX2:3:1254:26232:16955/1	60	-
chr14	30711870	30711871	A00758:224:HLY2FDSX2:3:1136:25491:25629/1	60	+
chr14	31155905	31155906	A00758:224:HLY2FDSX2:3:1540:25690:21590/1	60	+
chr14	31186502	31186503	A00758:224:HLY2FDSX2:3:1376:3549:16188/1	60	-
chr14	31236836	31236837	A00758:224:HLY2FDSX2:4:2546:30535:13197/1	60	-
chr14	33880449	33880450	A00758:219:HLTGFDSX2:2:1353:19434:4586	60	-
chr14	34780562	34780563	A00758:224:HLY2FDSX2:4:1418:8486:32878/1	60	-
chr14	35860634	35860635	A00758:224:HLY2FDSX2:3:1473:3631:17049/1	60	-
chr14	45135648	45135649	A00758:224:HLY2FDSX2:3:1620:22110:1642/1	60	-
chr14	47072398	47072399	A00758:219:HLTGFDSX2:2:1121:29912:20384	60	-
chr14	47334920	47334921	A00758:224:HLY2FDSX2:3:2122:6931:28087/1	60	-
chr14	47591779	47591780	A00758:224:HLY2FDSX2:3:1478:32551:32440/1	60	-
chr14	49097159	49097160	A00758:224:HLY2FDSX2:3:1177:4056:22138	60	+
chr14	49586878	49586879	A00758:219:HLTGFDSX2:1:1665:31467:20509	60	-
chr14	50379011	50379012	A00758:224:HLY2FDSX2:3:1168:16495:10739/1	60	+
chr14	50382315	50382316	A00758:224:HLY2FDSX2:4:2462:30327:10645/1	60	-
chr14	50482375	50482376	A00758:224:HLY2FDSX2:3:1527:29803:10927/1	60	-
chr14	51875075	51875076	A00758:224:HLY2FDSX2:3:2656:25482:23202/1	60	+
chr14	52936829	52936830	A00758:224:HLY2FDSX2:3:2204:22959:17300/1	60	-
chr14	54455037	54455038	A00758:224:HLY2FDSX2:3:1633:8495:14043	60	+
chr14	54475706	54475707	A00758:224:HLY2FDSX2:3:1573:8938:10864/1	60	+
chr14	54969159	54969160	A00758:224:HLY2FDSX2:4:1433:1967:9408	60	-
chr14	55586469	55586470	A00758:224:HLY2FDSX2:3:1403:31738:24706	60	-
chr14	55607311	55607312	A00758:224:HLY2FDSX2:4:1346:4842:30170/1	60	-
chr14	55610284	55610285	A00758:224:HLY2FDSX2:3:1465:2202:26193/1	60	+
chr14	56589059	56589060	A00758:224:HLY2FDSX2:3:1322:24514:10222/1	60	+
chr14	57240624	57240625	A00758:224:HLY2FDSX2:3:1107:11614:20040/1	60	+
chr14	58295191	58295192	A00758:224:HLY2FDSX2:3:1169:24442:34053/1	60	+
chr14	59743390	59743391	A00758:224:HLY2FDSX2:3:1143:31566:33865/1	60	-
chr14	60109895	60109896	A00758:224:HLY2FDSX2:3:1516:13404:11772	60	+
chr14	60760852	60760853	A00758:224:HLY2FDSX2:4:2652:29658:9674	60	-
chr14	60771080	60771081	A00758:224:HLY2FDSX2:3:1112:29288:24095/1	60	-
chr14	62895522	62895523	A00758:219:HLTGFDSX2:2:2630:30951:18646/1	60	+
chr14	63424613	63424614	A00758:219:HLTGFDSX2:3:1142:12264:12618/1	60	-
chr14	64198613	64198614	A00758:224:HLY2FDSX2:3:1552:13838:19476/1	60	-
chr14	64211180	64211181	A00758:224:HLY2FDSX2:3:2414:18023:7122	60	+
chr14	65322976	65322977	A00758:219:HLTGFDSX2:3:2644:32181:13009	60	-
chr14	65329498	65329499	A00758:219:HLTGFDSX2:2:2531:25310:24064/1	60	+
chr14	65382593	65382594	A00758:224:HLY2FDSX2:4:1116:30915:1767/1	60	+
chr14	65479991	65479992	A00758:224:HLY2FDSX2:4:1415:24957:13557/1	60	-
chr14	65559225	65559226	A00758:224:HLY2FDSX2:3:1644:16441:9330/1	60	-
chr14	65640301	65640302	A00758:219:HLTGFDSX2:3:2567:2446:15499/1	60	+
chr14	66920802	66920803	A00758:224:HLY2FDSX2:3:1150:14407:35806/1	60	+
chr14	67231124	67231125	A00758:224:HLY2FDSX2:3:1412:30147:32941/1	60	-
chr14	67835490	67835491	A00758:224:HLY2FDSX2:4:1551:3504:1391/1	60	-
chr14	68919602	68919603	A00758:224:HLY2FDSX2:3:2348:15230:31031/1	60	+
chr14	68946005	68946006	A00758:224:HLY2FDSX2:3:1257:23457:26584/1	60	-
chr14	68976129	68976130	A00758:224:HLY2FDSX2:3:1277:11568:36933/1	60	-
chr14	69083084	69083085	A00758:224:HLY2FDSX2:3:1177:6054:12352/1	60	-
chr14	69387729	69387730	A00758:224:HLY2FDSX2:3:2278:2618:6527/1	60	+
chr14	69821599	69821600	A00758:224:HLY2FDSX2:3:2120:21612:33379/1	60	-
chr14	70779049	70779050	A00758:224:HLY2FDSX2:4:1230:12029:36229/1	60	+
chr14	71007965	71007966	A00758:224:HLY2FDSX2:4:2625:25283:22106	60	-
chr14	71484348	71484349	A00758:224:HLY2FDSX2:4:2510:24234:1532/1	60	-
chr14	71527429	71527430	A00758:224:HLY2FDSX2:3:1255:32560:21934/1	60	-
chr14	72789147	72789148	A00758:219:HLTGFDSX2:4:2455:27290:15060	60	-
chr14	73004278	73004279	A00758:224:HLY2FDSX2:4:1357:10167:22858/1	60	+
chr14	73087972	73087973	A00758:224:HLY2FDSX2:3:1558:21757:10175/1	60	-
chr14	74885628	74885629	A00758:224:HLY2FDSX2:3:2214:29179:19210/1	60	+
chr14	75777680	75777681	A00758:224:HLY2FDSX2:3:1128:32407:35665/1	60	+
chr14	77106527	77106528	A00758:224:HLY2FDSX2:3:2238:22968:22795/1	60	-
chr14	77152870	77152871	A00758:219:HLTGFDSX2:2:1648:24985:21652	60	+
chr14	77359852	77359853	A00758:224:HLY2FDSX2:4:1570:29622:7106/1	60	+
chr14	79458204	79458205	A00758:224:HLY2FDSX2:3:1624:25427:19225/1	60	-
chr14	80639045	80639046	A00758:224:HLY2FDSX2:3:2519:6090:32174	60	-
chr14	81370770	81370771	A00758:224:HLY2FDSX2:3:1364:11659:4742	60	+
chr14	82529262	82529263	A00758:219:HLTGFDSX2:1:2438:31575:34162/1	60	+
chr14	83199835	83199836	A00758:224:HLY2FDSX2:3:2170:2790:4225/1	60	+
chr14	88645483	88645484	A00758:224:HLY2FDSX2:3:1252:2736:2754/1	60	-
chr14	89242847	89242848	A00758:224:HLY2FDSX2:3:1618:8639:2112/1	60	-
chr14	89666525	89666526	A00758:224:HLY2FDSX2:3:1618:5963:13542	60	-
chr14	90317143	90317144	A00758:224:HLY2FDSX2:3:1256:27281:4085/1	60	-
chr14	90718993	90718994	A00758:224:HLY2FDSX2:4:2377:16920:35462	60	+
chr14	91346179	91346180	A00758:224:HLY2FDSX2:3:1161:3188:7075/1	60	-
chr14	91947615	91947616	A00758:224:HLY2FDSX2:3:1376:29026:21731	60	-
chr14	91984889	91984890	A00758:224:HLY2FDSX2:3:1250:13476:30123/1	60	-
chr14	94729974	94729975	A00758:224:HLY2FDSX2:4:1450:11207:4836	60	-
chr14	95829322	95829323	A00758:224:HLY2FDSX2:3:1231:32823:19319/1	60	+
chr14	96528783	96528784	A00758:224:HLY2FDSX2:3:1632:10917:34648/1	60	-
chr14	96806570	96806571	A00758:224:HLY2FDSX2:3:1453:25771:21856/1	60	+
chr14	96885825	96885826	A00758:224:HLY2FDSX2:3:1168:18918:31908/1	60	-
chr14	97062445	97062446	A00758:224:HLY2FDSX2:3:1403:4173:21308/1	60	-
chr14	97557014	97557015	A00758:224:HLY2FDSX2:3:1148:19705:4867/1	60	+
chr14	98143559	98143560	A00758:224:HLY2FDSX2:3:1139:11342:5071/1	60	+
chr14	98147300	98147301	A00758:224:HLY2FDSX2:3:1407:17237:7701/1	60	+
chr14	98152569	98152570	A00758:224:HLY2FDSX2:3:1538:18349:2801/1	60	+
chr14	98213019	98213020	A00758:224:HLY2FDSX2:3:1402:18647:33943/1	60	+
chr14	98304163	98304164	A00758:224:HLY2FDSX2:3:1560:23411:14418/1	60	-
chr14	98312637	98312638	A00758:224:HLY2FDSX2:3:1444:20473:8202/1	60	+
chr14	98487164	98487165	A00758:224:HLY2FDSX2:3:1108:8666:15749/1	60	+
chr14	98668880	98668881	A00758:224:HLY2FDSX2:3:2154:29758:2174/1	60	-
chr14	98839337	98839338	A00758:219:HLTGFDSX2:3:1445:3992:14168	60	-
chr14	100008276	100008277	A00758:219:HLTGFDSX2:1:1607:19633:35931	60	-
chr14	100207049	100207050	A00758:224:HLY2FDSX2:3:2361:7021:20040/1	60	-
chr14	101406423	101406424	A00758:224:HLY2FDSX2:3:2364:22580:15358	60	-
chr14	101815179	101815180	A00758:224:HLY2FDSX2:3:1143:9661:7169	60	+
chr14	101821370	101821371	A00758:224:HLY2FDSX2:4:1412:14344:8265	60	-
chr14	101984037	101984038	A00758:224:HLY2FDSX2:3:1506:1805:26537	60	+
chr14	101992364	101992365	A00758:224:HLY2FDSX2:3:1111:25952:5916/1	60	-
chr14	102011481	102011482	A00758:224:HLY2FDSX2:3:1256:2103:21104/1	60	+
chr14	102080063	102080064	A00758:224:HLY2FDSX2:3:1170:3956:27821/1	60	+
chr14	102201569	102201570	A00758:224:HLY2FDSX2:3:1244:11523:30686/1	60	-
chr14	102610190	102610191	A00758:224:HLY2FDSX2:3:1114:29107:12727/1	60	-
chr14	102701764	102701765	A00758:224:HLY2FDSX2:3:2677:15573:1532/1	60	-
chr14	102709696	102709697	A00758:224:HLY2FDSX2:4:1139:23637:27117/1	60	-
chr14	102710284	102710285	A00758:224:HLY2FDSX2:3:1111:28330:31140/1	60	+
chr14	102711403	102711404	A00758:224:HLY2FDSX2:3:1165:13376:28040/1	60	+
chr14	102716245	102716246	A00758:224:HLY2FDSX2:4:2304:4616:25989	60	+
chr14	102716732	102716733	A00758:224:HLY2FDSX2:3:1309:28140:8015/1	60	+
chr14	103341615	103341616	A00758:224:HLY2FDSX2:4:2149:24740:18255/1	60	-
chr14	103405844	103405845	A00758:224:HLY2FDSX2:3:2348:29053:25598/1	60	-
chr14	103417469	103417470	A00758:224:HLY2FDSX2:3:1128:24135:27915/1	60	-
chr14	103493226	103493227	A00758:224:HLY2FDSX2:3:1215:29441:18474/1	60	+
chr14	103660169	103660170	A00758:224:HLY2FDSX2:3:2528:2320:23234	60	-
chr15	23569749	23569750	A00758:224:HLY2FDSX2:3:1118:9697:1658	60	+
chr15	25010034	25010035	A00758:224:HLY2FDSX2:3:1350:15745:29011/1	60	-
chr15	25821629	25821630	A00758:224:HLY2FDSX2:3:1136:5773:28401/1	60	-
chr15	26432431	26432432	A00758:224:HLY2FDSX2:3:1341:13792:29042	60	-
chr15	35985920	35985921	A00758:224:HLY2FDSX2:3:1140:30400:35008/1	60	+
chr15	39911303	39911304	A00758:224:HLY2FDSX2:3:1334:27263:21684/1	60	-
chr15	40167654	40167655	A00758:224:HLY2FDSX2:3:2425:5168:19774/1	60	+
chr15	40168964	40168965	A00758:224:HLY2FDSX2:3:2218:8034:34131	60	+
chr15	41704240	41704241	A00758:224:HLY2FDSX2:3:2427:6189:17785/1	60	-
chr15	41948122	41948123	A00758:224:HLY2FDSX2:3:1643:17580:11271	60	-
chr15	43065418	43065419	A00758:224:HLY2FDSX2:3:1165:14271:15875/1	60	-
chr15	43459818	43459819	A00758:224:HLY2FDSX2:4:2309:14353:22748/1	60	-
chr15	43852223	43852224	A00758:224:HLY2FDSX2:4:2538:11595:18161/1	60	-
chr15	44606586	44606587	A00758:224:HLY2FDSX2:4:2103:24795:30718/1	60	-
chr15	45652541	45652542	A00758:219:HLTGFDSX2:4:1540:18412:36542	60	+
chr15	48765752	48765753	A00758:224:HLY2FDSX2:3:2207:25762:7341	60	-
chr15	49194351	49194352	A00758:224:HLY2FDSX2:3:2646:16034:36307	60	-
chr15	50621298	50621299	A00758:224:HLY2FDSX2:3:2627:16043:29027	60	+
chr15	51490065	51490066	A00758:224:HLY2FDSX2:3:2559:10041:12649/1	60	-
chr15	55255831	55255832	A00758:224:HLY2FDSX2:3:1128:15628:20040/1	60	+
chr15	56145266	56145267	A00758:224:HLY2FDSX2:3:2641:31503:3098/1	60	+
chr15	56228440	56228441	A00758:224:HLY2FDSX2:3:1612:22318:18693/1	60	+
chr15	56450071	56450072	A00758:224:HLY2FDSX2:3:2359:6922:18114/1	60	-
chr15	58007577	58007578	A00758:224:HLY2FDSX2:3:1162:19162:9846/1	60	-
chr15	58630861	58630862	A00758:224:HLY2FDSX2:3:1419:27516:21746/1	60	+
chr15	61967893	61967894	A00758:224:HLY2FDSX2:3:1604:27263:20149	60	-
chr15	61976193	61976194	A00758:219:HLTGFDSX2:3:2411:16839:8578/1	60	-
chr15	62031360	62031361	A00758:224:HLY2FDSX2:3:1214:32533:3975/1	60	-
chr15	62054934	62054935	A00758:224:HLY2FDSX2:3:1626:5457:21997/1	60	+
chr15	63542224	63542225	A00758:224:HLY2FDSX2:3:1438:19316:28870/1	60	+
chr15	64512773	64512774	A00758:224:HLY2FDSX2:3:1460:30020:25394/1	60	-
chr15	65595966	65595967	A00758:224:HLY2FDSX2:3:1332:12011:36323/1	60	+
chr15	65700451	65700452	A00758:224:HLY2FDSX2:3:1547:16902:5556/1	60	+
chr15	65727370	65727371	A00758:224:HLY2FDSX2:3:1136:25798:34741/1	60	+
chr15	65832358	65832359	A00758:224:HLY2FDSX2:3:1212:10113:4038/1	60	+
chr15	67504799	67504800	A00758:224:HLY2FDSX2:4:2509:18177:21449/1	60	-
chr15	67600859	67600860	A00758:224:HLY2FDSX2:3:1178:2492:12947/1	60	+
chr15	67642544	67642545	A00758:224:HLY2FDSX2:3:1213:15899:31532/1	60	-
chr15	68137684	68137685	A00758:224:HLY2FDSX2:3:1256:24288:26396/1	60	+
chr15	68631721	68631722	A00758:219:HLTGFDSX2:2:2648:10601:30091	60	-
chr15	69219268	69219269	A00758:224:HLY2FDSX2:3:1166:23303:19993/1	60	-
chr15	69420684	69420685	A00758:224:HLY2FDSX2:3:2307:21893:26193/1	60	+
chr15	72010344	72010345	A00758:224:HLY2FDSX2:3:1457:21278:19272/1	60	-
chr15	72521307	72521308	A00758:224:HLY2FDSX2:3:1524:4860:34021	60	-
chr15	72568270	72568271	A00758:224:HLY2FDSX2:3:1617:9073:30013	60	+
chr15	73233243	73233244	A00758:224:HLY2FDSX2:3:1606:27136:23406/1	60	-
chr15	75527913	75527914	A00758:224:HLY2FDSX2:3:1512:1750:28040/1	60	-
chr15	75847835	75847836	A00758:224:HLY2FDSX2:3:1473:26937:8406/1	60	-
chr15	75869242	75869243	A00758:224:HLY2FDSX2:3:1471:29062:7012/1	60	+
chr15	75880802	75880803	A00758:224:HLY2FDSX2:3:1545:17806:31485/1	60	-
chr15	75889463	75889464	A00758:224:HLY2FDSX2:3:1255:11840:12477/1	60	-
chr15	76750790	76750791	A00758:224:HLY2FDSX2:3:1347:11098:5807/1	60	+
chr15	76938839	76938840	A00758:224:HLY2FDSX2:3:1278:26386:17065	60	+
chr15	78169604	78169605	A00758:224:HLY2FDSX2:3:2505:30924:16000/1	60	-
chr15	79889664	79889665	A00758:224:HLY2FDSX2:3:1421:23240:11804/1	60	-
chr15	80055561	80055562	A00758:219:HLTGFDSX2:3:1355:21667:28432/1	60	+
chr15	81487396	81487397	A00758:224:HLY2FDSX2:3:1157:1588:4053/1	60	-
chr15	82235215	82235216	A00758:224:HLY2FDSX2:3:1145:1615:26866/1	60	-
chr15	83076108	83076109	A00758:224:HLY2FDSX2:4:2324:24080:18302/1	60	+
chr15	85049184	85049185	A00758:224:HLY2FDSX2:3:1329:15374:25050/1	60	+
chr15	85403087	85403088	A00758:219:HLTGFDSX2:1:1575:5584:19492/1	60	+
chr15	85414372	85414373	A00758:224:HLY2FDSX2:3:1547:16875:7858/1	60	-
chr15	87258080	87258081	A00758:219:HLTGFDSX2:3:1429:19072:11099/1	60	-
chr15	89288450	89288451	A00758:224:HLY2FDSX2:3:1453:22679:16564/1	60	-
chr15	89610735	89610736	A00758:224:HLY2FDSX2:3:1366:19298:2002/1	60	-
chr15	90745715	90745716	A00758:224:HLY2FDSX2:3:2231:23701:20932/1	60	+
chr15	92998177	92998178	A00758:224:HLY2FDSX2:3:1263:30101:6339/1	60	+
chr15	95784719	95784720	A00758:224:HLY2FDSX2:3:1149:18765:6151/1	60	-
chr15	96712454	96712455	A00758:224:HLY2FDSX2:3:1149:2257:6684/1	60	-
chr15	97520204	97520205	A00758:224:HLY2FDSX2:3:1343:25617:17707/1	60	-
chr15	98462480	98462481	A00758:219:HLTGFDSX2:3:1627:19443:6887/1	60	+
chr15	99309575	99309576	A00758:219:HLTGFDSX2:2:1409:13160:22153	60	-
chr15	99582083	99582084	A00758:224:HLY2FDSX2:3:1253:22290:16078/1	60	+
chr15	100015234	100015235	A00758:224:HLY2FDSX2:4:1227:7536:20306	60	-
chr16	99317	99318	A00758:224:HLY2FDSX2:3:1171:7654:2002/1	60	-
chr16	133466	133467	A00758:224:HLY2FDSX2:3:1327:31973:34350/1	60	+
chr16	196525	196526	A00758:224:HLY2FDSX2:3:1141:1588:23782/1	60	-
chr16	197941	197942	A00758:224:HLY2FDSX2:3:1146:29423:10770/1	60	+
chr16	206437	206438	A00758:224:HLY2FDSX2:3:1130:2826:2628/1	60	-
chr16	215530	215531	A00758:224:HLY2FDSX2:4:1137:9570:9017/1	60	-
chr16	218269	218270	A00758:224:HLY2FDSX2:3:1220:6162:32111/1	60	+
chr16	219555	219556	A00758:224:HLY2FDSX2:3:1158:15320:35039/1	60	+
chr16	220572	220573	A00758:224:HLY2FDSX2:3:2241:32036:32330/1	60	+
chr16	223861	223862	A00758:219:HLTGFDSX2:3:1474:30861:23375/1	60	-
chr16	301548	301549	A00758:224:HLY2FDSX2:3:1102:19949:2816/1	60	-
chr16	315449	315450	A00758:219:HLTGFDSX2:2:1607:5927:10191	60	-
chr16	319802	319803	A00758:224:HLY2FDSX2:3:1142:16405:8265/1	60	+
chr16	596152	596153	A00758:224:HLY2FDSX2:3:1107:11369:2988/1	60	-
chr16	597175	597176	A00758:224:HLY2FDSX2:4:2632:6551:30311	60	-
chr16	652845	652846	A00758:224:HLY2FDSX2:3:1162:18819:5901	60	-
chr16	659393	659394	A00758:224:HLY2FDSX2:3:1133:19271:23563	60	+
chr16	731844	731845	A00758:224:HLY2FDSX2:3:2564:31376:35477	60	+
chr16	735513	735514	A00758:224:HLY2FDSX2:3:1205:17616:29966	60	-
chr16	735676	735677	A00758:224:HLY2FDSX2:3:1102:11315:6715	60	+
chr16	907644	907645	A00758:224:HLY2FDSX2:3:1115:2266:25676/1	60	+
chr16	1558488	1558489	A00758:224:HLY2FDSX2:3:1171:8675:28479/1	60	+
chr16	1571577	1571578	A00758:224:HLY2FDSX2:3:1219:14362:7639	60	-
chr16	1576723	1576724	A00758:224:HLY2FDSX2:3:1203:22064:17785/1	60	-
chr16	1603308	1603309	A00758:224:HLY2FDSX2:4:1406:19660:6543/1	60	-
chr16	1631859	1631860	A00758:224:HLY2FDSX2:3:2333:1452:24048/1	60	+
chr16	1680842	1680843	A00758:224:HLY2FDSX2:3:1613:12915:20509/1	60	-
chr16	1688028	1688029	A00758:224:HLY2FDSX2:3:1604:2248:35227/1	60	+
chr16	1688266	1688267	A00758:224:HLY2FDSX2:3:1124:21739:4100/1	60	+
chr16	1694377	1694378	A00758:224:HLY2FDSX2:3:1146:18747:1391/1	60	+
chr16	1701807	1701808	A00758:224:HLY2FDSX2:4:2630:31322:8140	60	-
chr16	1717806	1717807	A00758:224:HLY2FDSX2:4:1141:31891:20776/1	60	-
chr16	1751280	1751281	A00758:224:HLY2FDSX2:3:1117:16206:9392/1	60	+
chr16	1754303	1754304	A00758:224:HLY2FDSX2:3:1216:21260:32894/1	60	-
chr16	1805907	1805908	A00758:224:HLY2FDSX2:3:2103:16251:17206/1	60	-
chr16	1974547	1974548	A00758:224:HLY2FDSX2:3:2147:20961:8171	60	-
chr16	1974549	1974550	A00758:224:HLY2FDSX2:3:2161:6262:36354	60	-
chr16	1975345	1975346	A00758:224:HLY2FDSX2:3:2159:31882:31031	60	-
chr16	1978658	1978659	A00758:224:HLY2FDSX2:3:1143:1823:5055	60	+
chr16	1996551	1996552	A00758:224:HLY2FDSX2:3:1121:18873:21183	60	-
chr16	1997550	1997551	A00758:224:HLY2FDSX2:3:1225:8024:34648/1	60	-
chr16	1998262	1998263	A00758:224:HLY2FDSX2:3:1341:5981:15201/1	60	+
chr16	2005749	2005750	A00758:224:HLY2FDSX2:3:1109:22155:29340/1	60	+
chr16	2008232	2008233	A00758:224:HLY2FDSX2:3:1465:22309:1579	60	+
chr16	2077635	2077636	A00758:224:HLY2FDSX2:3:1220:2727:3928/1	60	-
chr16	2098440	2098441	A00758:224:HLY2FDSX2:3:1547:9055:23844	60	-
chr16	2100966	2100967	A00758:219:HLTGFDSX2:1:2263:16378:28447	60	+
chr16	2207201	2207202	A00758:224:HLY2FDSX2:4:1660:5529:16454/1	60	-
chr16	2207207	2207208	A00758:224:HLY2FDSX2:3:1224:20871:36448/1	60	-
chr16	2207210	2207211	A00758:224:HLY2FDSX2:4:1269:5737:17848/1	60	-
chr16	2207212	2207213	A00758:224:HLY2FDSX2:3:2351:9959:22811/1	60	-
chr16	2247008	2247009	A00758:224:HLY2FDSX2:3:2142:28004:9940/1	60	+
chr16	2253607	2253608	A00758:224:HLY2FDSX2:4:2336:7211:34115	60	-
chr16	2255077	2255078	A00758:224:HLY2FDSX2:3:1311:22562:30827/1	60	-
chr16	2257573	2257574	A00758:224:HLY2FDSX2:3:1110:14796:24831/1	60	+
chr16	2258249	2258250	A00758:224:HLY2FDSX2:3:1109:30418:30311/1	60	+
chr16	2258648	2258649	A00758:224:HLY2FDSX2:3:1255:8721:5729/1	60	-
chr16	2260246	2260247	A00758:224:HLY2FDSX2:3:1252:12210:35728/1	60	+
chr16	2261166	2261167	A00758:224:HLY2FDSX2:3:1137:14127:14090	60	-
chr16	2261818	2261819	A00758:224:HLY2FDSX2:3:2309:28366:15671/1	60	-
chr16	2434605	2434606	A00758:224:HLY2FDSX2:4:2108:23791:33739/1	60	+
chr16	2441703	2441704	A00758:224:HLY2FDSX2:3:1244:21703:36793/1	60	+
chr16	2523579	2523580	A00758:224:HLY2FDSX2:3:1168:3423:14278/1	60	-
chr16	2586901	2586902	A00758:224:HLY2FDSX2:3:1160:5556:21981	60	-
chr16	2754195	2754196	A00758:224:HLY2FDSX2:3:1178:26512:22106/1	60	-
chr16	2886039	2886040	A00758:224:HLY2FDSX2:3:1148:6207:15969/1	60	-
chr16	2887374	2887375	A00758:224:HLY2FDSX2:4:2566:13512:8672	60	+
chr16	2893812	2893813	A00758:224:HLY2FDSX2:3:1112:20202:27837	60	+
chr16	2902117	2902118	A00758:224:HLY2FDSX2:4:1461:7762:5541/1	60	-
chr16	2919537	2919538	A00758:224:HLY2FDSX2:3:2446:4354:5995	60	-
chr16	3058260	3058261	A00758:224:HLY2FDSX2:3:1131:16622:4977	60	+
chr16	3079148	3079149	A00758:224:HLY2FDSX2:3:1157:1027:13542/1	60	-
chr16	3080254	3080255	A00758:224:HLY2FDSX2:3:2669:25437:1110/1	60	-
chr16	3302490	3302491	A00758:224:HLY2FDSX2:4:1325:2085:29465/1	60	+
chr16	3392785	3392786	A00758:224:HLY2FDSX2:3:2247:25165:12414	60	-
chr16	3462632	3462633	A00758:224:HLY2FDSX2:3:1120:21558:18067/1	60	-
chr16	3609398	3609399	A00758:224:HLY2FDSX2:3:1251:22399:4742/1	60	-
chr16	3632811	3632812	A00758:224:HLY2FDSX2:3:1114:25500:12305/1	60	+
chr16	3772412	3772413	A00758:224:HLY2FDSX2:3:1129:17797:34225/1	60	+
chr16	3783224	3783225	A00758:224:HLY2FDSX2:3:1123:12798:23813/1	60	+
chr16	3807376	3807377	A00758:224:HLY2FDSX2:3:1230:7410:7373	60	-
chr16	3829974	3829975	A00758:224:HLY2FDSX2:4:1668:11686:8766/1	60	-
chr16	3845989	3845990	A00758:224:HLY2FDSX2:3:2365:10411:9157/1	60	-
chr16	3851096	3851097	A00758:224:HLY2FDSX2:3:1121:2528:8437/1	60	+
chr16	3859545	3859546	A00758:224:HLY2FDSX2:3:1117:6406:7420/1	60	+
chr16	3866464	3866465	A00758:224:HLY2FDSX2:3:1376:2998:18082/1	60	+
chr16	4637583	4637584	A00758:224:HLY2FDSX2:3:1226:12979:29731/1	60	-
chr16	5949704	5949705	A00758:224:HLY2FDSX2:3:1524:11812:9737/1	60	+
chr16	8609996	8609997	A00758:224:HLY2FDSX2:4:2331:15347:28573/1	60	-
chr16	8963200	8963201	A00758:224:HLY2FDSX2:3:1107:14696:7404	60	-
chr16	11729526	11729527	A00758:224:HLY2FDSX2:3:2425:5095:21308/1	60	-
chr16	11845934	11845935	A00758:224:HLY2FDSX2:3:1161:8639:32518/1	60	+
chr16	12022493	12022494	A00758:224:HLY2FDSX2:4:2358:24306:7232/1	60	-
chr16	14327849	14327850	A00758:219:HLTGFDSX2:1:1221:6903:4836	60	-
chr16	17151235	17151236	A00758:224:HLY2FDSX2:4:2113:4878:30232	60	-
chr16	17332557	17332558	A00758:224:HLY2FDSX2:4:2642:23827:14669/1	60	+
chr16	18788110	18788111	A00758:224:HLY2FDSX2:3:1177:5656:10003/1	60	+
chr16	18862945	18862946	A00758:224:HLY2FDSX2:3:1303:32868:5619/1	60	-
chr16	18865269	18865270	A00758:224:HLY2FDSX2:3:2677:6253:18584/1	60	+
chr16	18866782	18866783	A00758:224:HLY2FDSX2:3:2637:9046:4319/1	60	-
chr16	19546417	19546418	A00758:224:HLY2FDSX2:4:2326:32859:27211/1	60	-
chr16	19636025	19636026	A00758:219:HLTGFDSX2:2:2202:8657:28479/1	60	-
chr16	19702184	19702185	A00758:224:HLY2FDSX2:3:1450:1759:14027/1	60	+
chr16	21614684	21614685	A00758:224:HLY2FDSX2:3:2236:9914:11678/1	60	+
chr16	22489758	22489759	A00758:224:HLY2FDSX2:4:1146:13946:33098	60	-
chr16	23396719	23396720	A00758:224:HLY2FDSX2:4:1649:23791:29512/1	60	+
chr16	23650688	23650689	A00758:224:HLY2FDSX2:3:2351:6714:21574	60	-
chr16	23741997	23741998	A00758:224:HLY2FDSX2:3:1361:6307:32330/1	60	+
chr16	24562229	24562230	A00758:224:HLY2FDSX2:3:1127:17526:9298	60	-
chr16	24675583	24675584	A00758:224:HLY2FDSX2:4:2136:25870:23938	60	-
chr16	24762300	24762301	A00758:224:HLY2FDSX2:3:1225:11966:15452/1	60	-
chr16	24808028	24808029	A00758:224:HLY2FDSX2:3:1142:11153:1548/1	60	-
chr16	25389568	25389569	A00758:224:HLY2FDSX2:3:1314:22101:28682/1	60	-
chr16	25977651	25977652	A00758:224:HLY2FDSX2:3:2370:15103:1188/1	60	-
chr16	26937931	26937932	A00758:224:HLY2FDSX2:3:1224:22516:14090/1	60	+
chr16	27088763	27088764	A00758:224:HLY2FDSX2:4:2601:26684:21496	60	+
chr16	27712613	27712614	A00758:224:HLY2FDSX2:3:1158:16758:8406/1	60	-
chr16	28832111	28832112	A00758:224:HLY2FDSX2:3:1137:10493:35853/1	60	-
chr16	28832272	28832273	A00758:224:HLY2FDSX2:4:2550:31494:11506	60	+
chr16	29003498	29003499	A00758:224:HLY2FDSX2:3:1107:31150:6840/1	60	-
chr16	29088651	29088652	A00758:224:HLY2FDSX2:3:1624:14687:28714/1	60	+
chr16	29427863	29427864	A00758:224:HLY2FDSX2:4:1451:31006:14325/1	60	-
chr16	29550454	29550455	A00758:219:HLTGFDSX2:1:2471:28637:30796	60	+
chr16	29564142	29564143	A00758:224:HLY2FDSX2:3:2312:4761:28119/1	60	+
chr16	29797251	29797252	A00758:224:HLY2FDSX2:3:2343:11288:18818/1	60	+
chr16	29919663	29919664	A00758:224:HLY2FDSX2:3:1304:12834:14293/1	60	-
chr16	30554224	30554225	A00758:224:HLY2FDSX2:4:2405:29143:29387/1	60	-
chr16	30717305	30717306	A00758:224:HLY2FDSX2:3:1352:8892:35869/1	60	+
chr16	30731007	30731008	A00758:224:HLY2FDSX2:3:1206:24496:32706/1	60	-
chr16	31145531	31145532	A00758:224:HLY2FDSX2:4:2469:31665:13088/1	60	-
chr16	47498196	47498197	A00758:224:HLY2FDSX2:3:1123:14959:6825/1	60	+
chr16	47602752	47602753	A00758:224:HLY2FDSX2:3:1263:11324:32784/1	60	-
chr16	48581610	48581611	A00758:224:HLY2FDSX2:3:2351:12418:20901/1	60	-
chr16	50188051	50188052	A00758:224:HLY2FDSX2:3:1214:3215:15859/1	60	-
chr16	52444730	52444731	A00758:224:HLY2FDSX2:3:1177:25916:35884	60	-
chr16	53258865	53258866	A00758:224:HLY2FDSX2:3:1354:31033:13996/1	60	+
chr16	53293180	53293181	A00758:224:HLY2FDSX2:4:2359:30291:31187/1	60	+
chr16	53673345	53673346	A00758:224:HLY2FDSX2:4:1171:13548:24987	60	+
chr16	53849850	53849851	A00758:224:HLY2FDSX2:3:1505:9082:25394/1	60	+
chr16	53977230	53977231	A00758:224:HLY2FDSX2:3:1518:5575:1407/1	60	-
chr16	66561739	66561740	A00758:224:HLY2FDSX2:3:2454:7464:7310/1	60	-
chr16	67037553	67037554	A00758:224:HLY2FDSX2:4:1419:13440:24361/1	60	-
chr16	67064843	67064844	A00758:224:HLY2FDSX2:3:1463:16577:4085	60	+
chr16	67087765	67087766	A00758:224:HLY2FDSX2:3:1633:11930:35837	60	-
chr16	67582685	67582686	A00758:224:HLY2FDSX2:3:1122:12373:8422/1	60	+
chr16	67604629	67604630	A00758:224:HLY2FDSX2:3:1472:26241:4163/1	60	+
chr16	67613183	67613184	A00758:224:HLY2FDSX2:3:2403:4698:3114	60	+
chr16	67619260	67619261	A00758:224:HLY2FDSX2:4:2202:31901:22514/1	60	-
chr16	67704345	67704346	A00758:224:HLY2FDSX2:3:2230:26711:20196/1	60	-
chr16	67926949	67926950	A00758:224:HLY2FDSX2:4:2254:20229:26475	60	-
chr16	68091596	68091597	A00758:224:HLY2FDSX2:3:1672:15519:36980/1	60	+
chr16	68091637	68091638	A00758:224:HLY2FDSX2:3:2131:16414:17331/1	60	+
chr16	68095568	68095569	A00758:224:HLY2FDSX2:3:2532:17571:34272/1	60	+
chr16	68127263	68127264	A00758:224:HLY2FDSX2:3:1225:30915:5525/1	60	+
chr16	68132461	68132462	A00758:224:HLY2FDSX2:3:1110:9146:1736/1	60	+
chr16	68134816	68134817	A00758:224:HLY2FDSX2:3:1130:5502:7701/1	60	+
chr16	68212422	68212423	A00758:224:HLY2FDSX2:3:1640:11957:24486/1	60	-
chr16	69000920	69000921	A00758:224:HLY2FDSX2:3:1174:6976:25003/1	60	+
chr16	69441342	69441343	A00758:219:HLTGFDSX2:1:1354:16477:1094	60	+
chr16	69442765	69442766	A00758:224:HLY2FDSX2:3:1437:31611:8015/1	60	+
chr16	69446264	69446265	A00758:224:HLY2FDSX2:3:2141:25030:18349/1	60	-
chr16	69461852	69461853	A00758:224:HLY2FDSX2:4:1643:19334:25739	60	-
chr16	69590531	69590532	A00758:224:HLY2FDSX2:3:2409:32922:10473/1	60	-
chr16	69640038	69640039	A00758:224:HLY2FDSX2:3:1301:25455:34992/1	60	+
chr16	69651242	69651243	A00758:224:HLY2FDSX2:3:1462:14859:21559/1	60	-
chr16	69681482	69681483	A00758:224:HLY2FDSX2:3:1151:16152:34131/1	60	+
chr16	70243436	70243437	A00758:224:HLY2FDSX2:3:1267:1172:8249/1	60	+
chr16	70555108	70555109	A00758:224:HLY2FDSX2:3:1439:19569:28150/1	60	-
chr16	71770362	71770363	A00758:224:HLY2FDSX2:4:2645:28131:4805	60	-
chr16	72469334	72469335	A00758:224:HLY2FDSX2:3:1422:14507:9956/1	60	+
chr16	72663274	72663275	A00758:224:HLY2FDSX2:3:1652:30092:27555/1	60	+
chr16	74027345	74027346	A00758:224:HLY2FDSX2:4:1214:12834:23030/1	60	-
chr16	74499033	74499034	A00758:224:HLY2FDSX2:3:1113:29432:14168/1	60	-
chr16	74743804	74743805	A00758:224:HLY2FDSX2:3:1117:20048:26036/1	60	+
chr16	74933128	74933129	A00758:224:HLY2FDSX2:3:1659:14841:4241/1	60	+
chr16	74939640	74939641	A00758:224:HLY2FDSX2:3:1328:20672:13119/1	60	-
chr16	75370937	75370938	A00758:224:HLY2FDSX2:4:2514:26964:24706	60	-
chr16	77811691	77811692	A00758:224:HLY2FDSX2:3:1205:26286:26318/1	60	+
chr16	78515010	78515011	A00758:224:HLY2FDSX2:4:2403:3577:21465/1	60	-
chr16	79112262	79112263	A00758:224:HLY2FDSX2:3:1232:17029:34741/1	60	-
chr16	84757154	84757155	A00758:224:HLY2FDSX2:3:2441:17128:12931/1	60	-
chr16	84842408	84842409	A00758:224:HLY2FDSX2:3:1230:3577:5682	60	+
chr16	87799144	87799145	A00758:224:HLY2FDSX2:3:1114:13178:9314/1	60	+
chr16	87988862	87988863	A00758:224:HLY2FDSX2:3:1222:9435:12790/1	60	+
chr16	88572793	88572794	A00758:224:HLY2FDSX2:3:1263:15501:13651	60	+
chr16	88587901	88587902	A00758:224:HLY2FDSX2:3:2311:32443:11365/1	60	+
chr16	88595744	88595745	A00758:224:HLY2FDSX2:3:1634:11342:18944/1	60	-
chr16	88608734	88608735	A00758:224:HLY2FDSX2:3:1162:8486:5165/1	60	+
chr16	88795554	88795555	A00758:224:HLY2FDSX2:3:1104:15881:36354/1	60	-
chr16	88808814	88808815	A00758:224:HLY2FDSX2:3:2127:24749:19241/1	60	-
chr16	88844072	88844073	A00758:224:HLY2FDSX2:4:2668:19370:7701/1	60	-
chr16	89127969	89127970	A00758:224:HLY2FDSX2:3:1642:26539:6120/1	60	-
chr16	89129961	89129962	A00758:224:HLY2FDSX2:3:1247:19352:35884/1	60	-
chr16	89348675	89348676	A00758:224:HLY2FDSX2:3:1111:7446:8249/1	60	-
chr16	89348747	89348748	A00758:224:HLY2FDSX2:3:1347:13114:12305/1	60	+
chr16	89392357	89392358	A00758:224:HLY2FDSX2:3:1205:18584:13980/1	60	-
chr16	89438751	89438752	A00758:224:HLY2FDSX2:3:2429:3613:20462	60	-
chr16	89451198	89451199	A00758:224:HLY2FDSX2:3:1262:30300:23719/1	60	+
chr16	89525094	89525095	A00758:224:HLY2FDSX2:3:1107:2040:10441/1	60	+
chr16	89729841	89729842	A00758:224:HLY2FDSX2:3:1661:1199:19319/1	60	+
chr16	89742685	89742686	A00758:224:HLY2FDSX2:4:1437:11198:16094/1	60	+
chr16	89756294	89756295	A00758:224:HLY2FDSX2:3:1251:31873:6965/1	60	+
chr16	89777116	89777117	A00758:224:HLY2FDSX2:3:1106:7355:13479	60	+
chr16	89779386	89779387	A00758:224:HLY2FDSX2:3:1368:27127:13401	60	-
chr16	89784278	89784279	A00758:224:HLY2FDSX2:3:1365:30463:30921/1	60	-
chr16	89787773	89787774	A00758:224:HLY2FDSX2:3:1458:27425:35806/1	60	+
chr16	89792758	89792759	A00758:224:HLY2FDSX2:3:1474:28311:29763/1	60	-
chr16	89796726	89796727	A00758:224:HLY2FDSX2:3:1210:11803:4617/1	60	+
chr16	89812632	89812633	A00758:224:HLY2FDSX2:4:2152:26621:34663	60	-
chr16	89812782	89812783	A00758:224:HLY2FDSX2:3:1678:6225:4163/1	60	-
chr16	89976062	89976063	A00758:224:HLY2FDSX2:3:1260:10972:36307	60	+
chr17	535525	535526	A00758:224:HLY2FDSX2:3:1259:9796:1705/1	60	+
chr17	538444	538445	A00758:224:HLY2FDSX2:3:1207:27642:20964/1	60	-
chr17	628376	628377	A00758:224:HLY2FDSX2:3:1149:27362:11083	60	-
chr17	680747	680748	A00758:224:HLY2FDSX2:3:1122:22697:11397/1	60	+
chr17	758418	758419	A00758:224:HLY2FDSX2:3:2104:23936:32456/1	60	+
chr17	1257346	1257347	A00758:224:HLY2FDSX2:3:1232:10628:29450	60	+
chr17	1794391	1794392	A00758:224:HLY2FDSX2:3:2407:10755:24095/1	60	+
chr17	1815763	1815764	A00758:224:HLY2FDSX2:3:1115:25590:21261/1	60	+
chr17	1852420	1852421	A00758:224:HLY2FDSX2:3:2524:32054:32236/1	60	-
chr17	1995605	1995606	A00758:224:HLY2FDSX2:3:1645:11460:31579	60	+
chr17	2203765	2203766	A00758:224:HLY2FDSX2:3:1104:23529:22106/1	60	+
chr17	2205418	2205419	A00758:224:HLY2FDSX2:3:1128:3450:5650	60	+
chr17	2207724	2207725	A00758:224:HLY2FDSX2:4:2570:11397:36417/1	60	+
chr17	2228646	2228647	A00758:224:HLY2FDSX2:3:1128:29152:29058	60	-
chr17	2325850	2325851	A00758:219:HLTGFDSX2:3:2425:23014:2675	60	-
chr17	2464917	2464918	A00758:224:HLY2FDSX2:3:2268:13078:29027/1	60	-
chr17	2604625	2604626	A00758:224:HLY2FDSX2:3:1230:28791:3349/1	60	-
chr17	2661780	2661781	A00758:224:HLY2FDSX2:3:1250:23059:27211/1	60	-
chr17	2684248	2684249	A00758:224:HLY2FDSX2:3:1170:30020:23015/1	60	-
chr17	2714982	2714983	A00758:219:HLTGFDSX2:3:2632:23592:12696	60	-
chr17	3670169	3670170	A00758:224:HLY2FDSX2:3:1237:10366:32659/1	60	-
chr17	3691176	3691177	A00758:224:HLY2FDSX2:3:1163:3956:17112	60	-
chr17	3708764	3708765	A00758:224:HLY2FDSX2:3:1126:24587:2581/1	60	-
chr17	3721173	3721174	A00758:224:HLY2FDSX2:4:1549:27236:32095	60	+
chr17	4071855	4071856	A00758:224:HLY2FDSX2:4:1228:31828:34914/1	60	-
chr17	4108791	4108792	A00758:224:HLY2FDSX2:3:1105:13458:5948/1	60	+
chr17	4171744	4171745	A00758:224:HLY2FDSX2:3:1101:19515:12211/1	60	-
chr17	4278394	4278395	A00758:224:HLY2FDSX2:4:2244:13801:29622	60	-
chr17	4682754	4682755	A00758:224:HLY2FDSX2:3:2631:8531:14544/1	60	+
chr17	4687193	4687194	A00758:224:HLY2FDSX2:3:1657:3956:28040/1	60	+
chr17	4696153	4696154	A00758:224:HLY2FDSX2:4:1574:22173:17096/1	60	-
chr17	4937476	4937477	A00758:224:HLY2FDSX2:3:1121:2700:2973/1	60	-
chr17	4959054	4959055	A00758:224:HLY2FDSX2:3:1249:22562:15984/1	60	+
chr17	5125831	5125832	A00758:224:HLY2FDSX2:3:1308:9796:11882	60	+
chr17	5228094	5228095	A00758:224:HLY2FDSX2:3:2360:16550:30185	60	-
chr17	5296061	5296062	A00758:224:HLY2FDSX2:3:1130:6723:27289/1	60	-
chr17	5317142	5317143	A00758:224:HLY2FDSX2:3:1608:7039:12837/1	60	+
chr17	5318325	5318326	A00758:224:HLY2FDSX2:3:1328:6072:18208/1	60	-
chr17	5326147	5326148	A00758:224:HLY2FDSX2:3:1527:22245:8359	60	-
chr17	5335493	5335494	A00758:224:HLY2FDSX2:3:1210:24569:17300/1	60	-
chr17	5397233	5397234	A00758:224:HLY2FDSX2:3:1103:15609:3599/1	60	+
chr17	5401160	5401161	A00758:224:HLY2FDSX2:3:2538:14461:6339	60	+
chr17	5409155	5409156	A00758:224:HLY2FDSX2:3:1268:14163:9424/1	60	-
chr17	6946513	6946514	A00758:224:HLY2FDSX2:4:2548:14299:29481/1	60	+
chr17	7463581	7463582	A00758:224:HLY2FDSX2:3:1120:14931:10848/1	60	+
chr17	7498581	7498582	A00758:224:HLY2FDSX2:3:1312:19045:28150/1	60	-
chr17	7499587	7499588	A00758:224:HLY2FDSX2:3:1109:9417:13479/1	60	+
chr17	7595032	7595033	A00758:224:HLY2FDSX2:4:2134:8486:20008/1	60	+
chr17	7603429	7603430	A00758:219:HLTGFDSX2:3:2609:30924:22921/1	60	-
chr17	7869761	7869762	A00758:224:HLY2FDSX2:4:1572:13883:19961	60	-
chr17	7878489	7878490	A00758:224:HLY2FDSX2:3:1601:8757:21981/1	60	-
chr17	7882706	7882707	A00758:219:HLTGFDSX2:3:1555:24261:16517/1	60	-
chr17	7943109	7943110	A00758:219:HLTGFDSX2:1:2503:31665:12837	60	+
chr17	8238068	8238069	A00758:224:HLY2FDSX2:3:1125:18322:10645/1	60	+
chr17	8282779	8282780	A00758:224:HLY2FDSX2:3:1114:25364:27258/1	60	+
chr17	8578523	8578524	A00758:224:HLY2FDSX2:3:1137:23213:12884	60	+
chr17	8595960	8595961	A00758:224:HLY2FDSX2:3:1116:28583:11725/1	60	+
chr17	8605153	8605154	A00758:224:HLY2FDSX2:3:2132:17779:11209/1	60	+
chr17	8610658	8610659	A00758:224:HLY2FDSX2:3:1278:25039:13228/1	60	-
chr17	8616228	8616229	A00758:224:HLY2FDSX2:3:1610:3314:6104/1	60	-
chr17	8895827	8895828	A00758:224:HLY2FDSX2:3:1611:2727:35900/1	60	+
chr17	9093419	9093420	A00758:224:HLY2FDSX2:3:1227:14724:7889/1	60	+
chr17	11316515	11316516	A00758:219:HLTGFDSX2:4:2170:1678:13260	60	-
chr17	13316882	13316883	A00758:224:HLY2FDSX2:3:1122:16324:36777/1	60	+
chr17	14709922	14709923	A00758:224:HLY2FDSX2:4:1218:8160:23923	60	+
chr17	16093227	16093228	A00758:224:HLY2FDSX2:3:1149:6578:31704/1	60	-
chr17	16106397	16106398	A00758:224:HLY2FDSX2:4:2168:23710:33254/1	60	+
chr17	16118941	16118942	A00758:224:HLY2FDSX2:3:1342:23267:10097/1	60	-
chr17	16118942	16118943	A00758:224:HLY2FDSX2:3:1127:25003:10974/1	60	-
chr17	18027677	18027678	A00758:224:HLY2FDSX2:3:1142:19199:29387/1	60	-
chr17	18893005	18893006	A00758:224:HLY2FDSX2:3:1576:29441:19288/1	60	-
chr17	26580555	26580556	A00758:224:HLY2FDSX2:3:1322:12590:23390/1	60	-
chr17	27139118	27139119	A00758:224:HLY2FDSX2:4:1241:28519:30561/1	60	-
chr17	28064808	28064809	A00758:224:HLY2FDSX2:3:1155:7392:30358/1	60	-
chr17	28605903	28605904	A00758:219:HLTGFDSX2:3:1624:1307:11240	60	+
chr17	28618624	28618625	A00758:224:HLY2FDSX2:4:1546:4942:4977/1	60	-
chr17	28637118	28637119	A00758:224:HLY2FDSX2:3:1224:30346:6261/1	60	+
chr17	28670157	28670158	A00758:224:HLY2FDSX2:3:1123:20853:12774/1	60	-
chr17	28792765	28792766	A00758:224:HLY2FDSX2:3:1103:30572:30859/1	60	-
chr17	28945317	28945318	A00758:224:HLY2FDSX2:4:2311:1163:17378/1	60	-
chr17	29485014	29485015	A00758:224:HLY2FDSX2:3:2205:23710:22639/1	60	-
chr17	29740653	29740654	A00758:224:HLY2FDSX2:3:1206:23764:25833/1	60	+
chr17	29753954	29753955	A00758:224:HLY2FDSX2:3:1505:27552:8907/1	60	+
chr17	29911426	29911427	A00758:224:HLY2FDSX2:4:1367:23348:1908/1	60	-
chr17	30185698	30185699	A00758:224:HLY2FDSX2:3:1603:19081:12962/1	60	-
chr17	30391520	30391521	A00758:224:HLY2FDSX2:3:1152:29948:8609/1	60	+
chr17	30478723	30478724	A00758:224:HLY2FDSX2:4:2225:17056:30123	60	-
chr17	30870941	30870942	A00758:224:HLY2FDSX2:3:1412:16803:1407/1	60	+
chr17	31160429	31160430	A00758:224:HLY2FDSX2:3:1320:18213:15624/1	60	-
chr17	31331060	31331061	A00758:224:HLY2FDSX2:3:1210:18448:25614/1	60	+
chr17	32263569	32263570	A00758:224:HLY2FDSX2:3:2564:30273:14528/1	60	+
chr17	32373217	32373218	A00758:224:HLY2FDSX2:3:1267:6741:1423/1	60	+
chr17	32455523	32455524	A00758:224:HLY2FDSX2:3:1110:18828:5916/1	60	-
chr17	32951197	32951198	A00758:224:HLY2FDSX2:3:2207:23466:31454	60	+
chr17	33156318	33156319	A00758:224:HLY2FDSX2:3:1144:28646:33129/1	60	-
chr17	38880424	38880425	A00758:224:HLY2FDSX2:4:2242:1226:17644	60	-
chr17	38944571	38944572	A00758:224:HLY2FDSX2:4:1366:19000:4053/1	60	+
chr17	38953367	38953368	A00758:224:HLY2FDSX2:3:2175:13774:7404	60	+
chr17	39268329	39268330	A00758:224:HLY2FDSX2:4:2248:31412:6167/1	60	+
chr17	39430433	39430434	A00758:224:HLY2FDSX2:4:2548:3450:23844/1	60	+
chr17	39500943	39500944	A00758:224:HLY2FDSX2:4:1528:5240:15045/1	60	+
chr17	40013530	40013531	A00758:224:HLY2FDSX2:3:1108:17951:31735	60	-
chr17	40132102	40132103	A00758:224:HLY2FDSX2:3:1131:8522:15749/1	60	-
chr17	40136112	40136113	A00758:224:HLY2FDSX2:3:1549:13810:5494/1	60	+
chr17	40136261	40136262	A00758:224:HLY2FDSX2:3:1234:6560:6684/1	60	+
chr17	40143319	40143320	A00758:219:HLTGFDSX2:1:2247:7075:11052	60	-
chr17	40225518	40225519	A00758:224:HLY2FDSX2:3:1120:27127:19194/1	60	-
chr17	40278039	40278040	A00758:224:HLY2FDSX2:3:1233:15040:28479/1	60	-
chr17	40279377	40279378	A00758:224:HLY2FDSX2:3:1526:28673:9784	60	-
chr17	40407450	40407451	A00758:224:HLY2FDSX2:3:2354:4237:21136/1	60	-
chr17	40413253	40413254	A00758:224:HLY2FDSX2:3:1317:9191:18537	60	+
chr17	40627578	40627579	A00758:224:HLY2FDSX2:3:1528:8874:6527/1	60	+
chr17	40837752	40837753	A00758:224:HLY2FDSX2:3:1326:10538:20807/1	60	-
chr17	42004284	42004285	A00758:224:HLY2FDSX2:3:1106:32244:16720/1	60	-
chr17	42144713	42144714	A00758:224:HLY2FDSX2:3:1145:25861:7138/1	60	-
chr17	42226181	42226182	A00758:224:HLY2FDSX2:3:1123:15655:6934/1	60	+
chr17	42329817	42329818	A00758:224:HLY2FDSX2:3:1207:24279:2895/1	60	+
chr17	42334737	42334738	A00758:224:HLY2FDSX2:3:1257:14353:20525/1	60	+
chr17	42349679	42349680	A00758:224:HLY2FDSX2:3:2578:25626:22294	60	-
chr17	42381146	42381147	A00758:224:HLY2FDSX2:3:1139:18222:4805/1	60	-
chr17	42473783	42473784	A00758:224:HLY2FDSX2:3:2115:8323:5321/1	60	-
chr17	42511805	42511806	A00758:224:HLY2FDSX2:3:1475:29351:8140/1	60	-
chr17	42602311	42602312	A00758:224:HLY2FDSX2:3:2550:30291:11741/1	60	+
chr17	42736697	42736698	A00758:224:HLY2FDSX2:3:1325:17146:26459/1	60	-
chr17	42901481	42901482	A00758:224:HLY2FDSX2:4:2261:6307:36902/1	60	-
chr17	42901483	42901484	A00758:224:HLY2FDSX2:3:1302:7374:35493/1	60	-
chr17	43097125	43097126	A00758:224:HLY2FDSX2:3:1235:3866:22467/1	60	+
chr17	43104786	43104787	A00758:224:HLY2FDSX2:3:2551:20971:19241/1	60	+
chr17	43506278	43506279	A00758:224:HLY2FDSX2:3:1640:4029:7028/1	60	-
chr17	44148760	44148761	A00758:224:HLY2FDSX2:3:1611:12038:6527	60	-
chr17	44442500	44442501	A00758:219:HLTGFDSX2:4:1463:4128:9549	60	+
chr17	44881742	44881743	A00758:224:HLY2FDSX2:3:1545:4255:32878/1	60	+
chr17	44915900	44915901	A00758:224:HLY2FDSX2:3:1566:11532:1423/1	60	-
chr17	44946414	44946415	A00758:224:HLY2FDSX2:4:2436:12174:10144	60	-
chr17	45177049	45177050	A00758:224:HLY2FDSX2:3:1461:10330:15280	60	+
chr17	47577835	47577836	A00758:224:HLY2FDSX2:3:2273:28158:28651/1	60	-
chr17	47667491	47667492	A00758:224:HLY2FDSX2:3:1236:6081:21104/1	60	-
chr17	48061736	48061737	A00758:224:HLY2FDSX2:3:1210:10041:6605/1	60	-
chr17	48343148	48343149	A00758:224:HLY2FDSX2:3:1138:30779:12931/1	60	-
chr17	48386172	48386173	A00758:224:HLY2FDSX2:4:1119:1289:9298/1	60	+
chr17	48688525	48688526	A00758:219:HLTGFDSX2:4:1361:8621:25974/1	60	-
chr17	49299307	49299308	A00758:224:HLY2FDSX2:3:1119:3061:18912/1	60	+
chr17	49626832	49626833	A00758:224:HLY2FDSX2:4:2423:3088:25191	60	+
chr17	49630188	49630189	A00758:224:HLY2FDSX2:3:1501:1561:23422/1	60	+
chr17	49636753	49636754	A00758:224:HLY2FDSX2:3:1548:1461:1548/1	60	-
chr17	49820132	49820133	A00758:224:HLY2FDSX2:3:1170:5538:17159/1	60	-
chr17	49918088	49918089	A00758:224:HLY2FDSX2:4:1121:27299:16141	60	-
chr17	50490598	50490599	A00758:224:HLY2FDSX2:4:1371:27507:7639/1	60	-
chr17	54909139	54909140	A00758:224:HLY2FDSX2:3:1109:17255:25614/1	60	+
chr17	55397913	55397914	A00758:224:HLY2FDSX2:3:1112:9109:6245/1	60	-
chr17	56198446	56198447	A00758:224:HLY2FDSX2:3:1516:18267:15843/1	60	+
chr17	56205669	56205670	A00758:224:HLY2FDSX2:3:1268:11523:35383/1	60	+
chr17	56235901	56235902	A00758:224:HLY2FDSX2:3:1242:29423:33348/1	60	+
chr17	56267099	56267100	A00758:224:HLY2FDSX2:3:1101:27814:18255/1	60	+
chr17	56272645	56272646	A00758:224:HLY2FDSX2:4:1118:5584:32925/1	60	+
chr17	56841687	56841688	A00758:224:HLY2FDSX2:3:1330:28474:15953/1	60	-
chr17	56845418	56845419	A00758:224:HLY2FDSX2:3:1270:9064:22388/1	60	-
chr17	56851901	56851902	A00758:224:HLY2FDSX2:4:1156:28980:33990/1	60	-
chr17	57087666	57087667	A00758:224:HLY2FDSX2:3:1217:24080:3427/1	60	+
chr17	57087668	57087669	A00758:224:HLY2FDSX2:3:1216:22968:36135/1	60	+
chr17	58973765	58973766	A00758:219:HLTGFDSX2:2:2415:7012:31923/1	60	-
chr17	59782138	59782139	A00758:224:HLY2FDSX2:3:1268:12228:24893	60	-
chr17	59878546	59878547	A00758:224:HLY2FDSX2:3:1505:29966:21793	60	+
chr17	60103996	60103997	A00758:224:HLY2FDSX2:4:1531:5294:16767	60	-
chr17	60890765	60890766	A00758:224:HLY2FDSX2:3:2376:22706:36620/1	60	+
chr17	61810819	61810820	A00758:224:HLY2FDSX2:4:2471:29451:6120/1	60	+
chr17	61831711	61831712	A00758:224:HLY2FDSX2:3:1155:10176:20807/1	60	-
chr17	62027495	62027496	A00758:224:HLY2FDSX2:3:1233:15094:27508/1	60	+
chr17	63039361	63039362	A00758:224:HLY2FDSX2:3:1153:6316:8735/1	60	+
chr17	63039362	63039363	A00758:224:HLY2FDSX2:3:2162:22860:36229/1	60	+
chr17	63118945	63118946	A00758:224:HLY2FDSX2:3:1546:21052:11647	60	-
chr17	63151904	63151905	A00758:224:HLY2FDSX2:3:1356:10086:26287/1	60	-
chr17	63801689	63801690	A00758:224:HLY2FDSX2:3:1203:1199:4100/1	60	+
chr17	64087673	64087674	A00758:219:HLTGFDSX2:4:2115:21404:22153	60	-
chr17	64094908	64094909	A00758:224:HLY2FDSX2:3:2550:15908:4022/1	60	+
chr17	64100620	64100621	A00758:224:HLY2FDSX2:4:1226:23800:9173	60	+
chr17	66399616	66399617	A00758:224:HLY2FDSX2:4:1276:20320:29543/1	60	-
chr17	69319143	69319144	A00758:224:HLY2FDSX2:4:1625:13214:17206/1	60	+
chr17	71324361	71324362	A00758:224:HLY2FDSX2:3:1204:5692:32518/1	60	-
chr17	73062134	73062135	A00758:224:HLY2FDSX2:3:2170:4517:9533	60	-
chr17	75019765	75019766	A00758:224:HLY2FDSX2:3:1224:14290:13463/1	60	+
chr17	75045792	75045793	A00758:224:HLY2FDSX2:3:1213:18096:16329/1	60	+
chr17	75138767	75138768	A00758:224:HLY2FDSX2:4:2156:10737:19085/1	60	+
chr17	75149721	75149722	A00758:224:HLY2FDSX2:3:1231:15347:24251/1	60	-
chr17	75334770	75334771	A00758:224:HLY2FDSX2:3:1106:13178:27164/1	60	-
chr17	75390833	75390834	A00758:224:HLY2FDSX2:3:1235:24225:30796/1	60	-
chr17	75407196	75407197	A00758:224:HLY2FDSX2:4:1304:15881:31845/1	60	+
chr17	75793376	75793377	A00758:224:HLY2FDSX2:3:2222:26720:33802/1	60	-
chr17	75817083	75817084	A00758:224:HLY2FDSX2:3:1236:7609:23156	60	-
chr17	75891778	75891779	A00758:219:HLTGFDSX2:3:1155:5810:17754/1	60	-
chr17	75957561	75957562	A00758:224:HLY2FDSX2:3:1258:12798:28886/1	60	+
chr17	76056583	76056584	A00758:224:HLY2FDSX2:3:1364:9100:2065/1	60	+
chr17	76099756	76099757	A00758:224:HLY2FDSX2:3:1102:1958:26083/1	60	+
chr17	76325954	76325955	A00758:224:HLY2FDSX2:3:1546:4273:36354/1	60	+
chr17	76331002	76331003	A00758:224:HLY2FDSX2:3:1144:21142:29810/1	60	-
chr17	76717338	76717339	A00758:224:HLY2FDSX2:3:1150:15953:20353/1	60	-
chr17	76717340	76717341	A00758:224:HLY2FDSX2:3:1230:29460:36573/1	60	-
chr17	76728602	76728603	A00758:224:HLY2FDSX2:3:1104:4915:13009/1	60	+
chr17	76744163	76744164	A00758:224:HLY2FDSX2:3:1124:14371:30953/1	60	+
chr17	76748504	76748505	A00758:224:HLY2FDSX2:3:1532:28944:23218/1	60	+
chr17	76774436	76774437	A00758:224:HLY2FDSX2:3:1129:26078:28620/1	60	-
chr17	77143535	77143536	A00758:224:HLY2FDSX2:3:1472:24894:33301/1	60	+
chr17	78012587	78012588	A00758:224:HLY2FDSX2:3:1675:32461:8766/1	60	-
chr17	78031011	78031012	A00758:224:HLY2FDSX2:3:1146:7618:19038/1	60	+
chr17	78070672	78070673	A00758:224:HLY2FDSX2:3:1409:6081:19883/1	60	-
chr17	78079282	78079283	A00758:224:HLY2FDSX2:3:2213:10637:29622	60	-
chr17	78079283	78079284	A00758:224:HLY2FDSX2:3:2653:4734:28729	60	-
chr17	78086654	78086655	A00758:224:HLY2FDSX2:3:1314:1145:7482/1	60	+
chr17	78091896	78091897	A00758:224:HLY2FDSX2:3:1447:21920:33599/1	60	+
chr17	78690740	78690741	A00758:224:HLY2FDSX2:3:1337:12400:13667/1	60	+
chr17	78794146	78794147	A00758:224:HLY2FDSX2:3:1165:18557:3881/1	60	-
chr17	78829217	78829218	A00758:224:HLY2FDSX2:3:1161:18683:17472/1	60	-
chr17	78830605	78830606	A00758:224:HLY2FDSX2:3:2611:4146:29215/1	60	+
chr17	79781309	79781310	A00758:224:HLY2FDSX2:3:1169:27001:28087/1	60	+
chr17	80144571	80144572	A00758:224:HLY2FDSX2:4:1152:13548:4570/1	60	+
chr17	80371770	80371771	A00758:224:HLY2FDSX2:3:1264:20925:27305/1	60	-
chr17	80377876	80377877	A00758:224:HLY2FDSX2:3:2472:24975:32690	60	-
chr17	80624205	80624206	A00758:224:HLY2FDSX2:3:1217:26594:8970/1	60	+
chr17	80626913	80626914	A00758:224:HLY2FDSX2:3:1608:23466:35587/1	60	-
chr17	80640476	80640477	A00758:224:HLY2FDSX2:3:1620:4562:2440	60	-
chr17	80643154	80643155	A00758:224:HLY2FDSX2:3:1612:26323:17237/1	60	+
chr17	80732230	80732231	A00758:224:HLY2FDSX2:3:1335:30445:28447	60	-
chr17	80732821	80732822	A00758:224:HLY2FDSX2:3:1264:8639:26162	60	-
chr17	80735543	80735544	A00758:224:HLY2FDSX2:3:1364:11270:35947/1	60	-
chr17	80760024	80760025	A00758:224:HLY2FDSX2:3:2508:5755:24298	60	+
chr17	80768601	80768602	A00758:224:HLY2FDSX2:3:1267:13919:32863/1	60	+
chr17	80787974	80787975	A00758:224:HLY2FDSX2:3:1316:17011:13041/1	60	-
chr17	80867255	80867256	A00758:224:HLY2FDSX2:3:1437:2022:13416/1	60	+
chr17	81269519	81269520	A00758:224:HLY2FDSX2:3:1141:6750:33505	60	-
chr17	81462183	81462184	A00758:224:HLY2FDSX2:3:1371:19877:13808/1	60	+
chr17	81588709	81588710	A00758:224:HLY2FDSX2:3:1230:19940:34992/1	60	+
chr17	81592878	81592879	A00758:224:HLY2FDSX2:3:1461:28058:11381/1	60	+
chr17	81593162	81593163	A00758:224:HLY2FDSX2:3:2503:14895:21527/1	60	-
chr17	81596494	81596495	A00758:224:HLY2FDSX2:4:1642:19217:27978/1	60	+
chr17	81599421	81599422	A00758:224:HLY2FDSX2:3:1154:9082:29340/1	60	+
chr17	81599980	81599981	A00758:224:HLY2FDSX2:4:1656:26304:24815/1	60	-
chr17	81603925	81603926	A00758:224:HLY2FDSX2:3:1313:4517:27320/1	60	+
chr17	81604788	81604789	A00758:224:HLY2FDSX2:3:1314:30590:29199/1	60	+
chr17	81617670	81617671	A00758:224:HLY2FDSX2:4:1313:25084:32315	60	-
chr17	81706202	81706203	A00758:224:HLY2FDSX2:3:1175:2663:18129/1	60	-
chr17	81851993	81851994	A00758:224:HLY2FDSX2:3:1340:21920:19664/1	60	+
chr17	81851997	81851998	A00758:219:HLTGFDSX2:3:2349:27082:16329	60	-
chr17	81852064	81852065	A00758:224:HLY2FDSX2:3:1408:5737:16094/1	60	-
chr17	81856142	81856143	A00758:224:HLY2FDSX2:3:2163:18882:4257	60	-
chr17	81862885	81862886	A00758:224:HLY2FDSX2:3:2470:30617:21104/1	60	-
chr17	81879214	81879215	A00758:224:HLY2FDSX2:3:1116:32597:6746/1	60	+
chr17	81879332	81879333	A00758:224:HLY2FDSX2:3:1158:5086:31344/1	60	-
chr17	81879447	81879448	A00758:224:HLY2FDSX2:3:1176:8540:20541/1	60	+
chr17	81882528	81882529	A00758:224:HLY2FDSX2:3:1558:28718:14622/1	60	-
chr17	82142814	82142815	A00758:224:HLY2FDSX2:4:1441:10610:7717	60	+
chr17	82159633	82159634	A00758:224:HLY2FDSX2:3:1114:17427:15608/1	60	-
chr17	82164477	82164478	A00758:224:HLY2FDSX2:4:1323:26024:26522	60	-
chr17	82166381	82166382	A00758:224:HLY2FDSX2:3:1331:5701:21136	60	+
chr17	82181636	82181637	A00758:224:HLY2FDSX2:3:1313:14552:30358/1	60	+
chr17	82521260	82521261	A00758:224:HLY2FDSX2:3:2175:25979:4836/1	60	-
chr17	82526061	82526062	A00758:224:HLY2FDSX2:3:1321:19434:13823/1	60	+
chr17	82533596	82533597	A00758:224:HLY2FDSX2:3:1448:24560:10207	60	-
chr17	82840048	82840049	A00758:224:HLY2FDSX2:3:1145:3450:14920/1	60	-
chr17	82862509	82862510	A00758:219:HLTGFDSX2:3:2448:7934:27790	60	+
chr17	82908699	82908700	A00758:224:HLY2FDSX2:3:2136:10176:9846	60	-
chr18	739961	739962	A00758:219:HLTGFDSX2:1:2312:7473:19695/1	60	-
chr18	4298906	4298907	A00758:224:HLY2FDSX2:3:1461:22851:17613/1	60	+
chr18	7047490	7047491	A00758:224:HLY2FDSX2:3:1226:22299:28808/1	60	-
chr18	8773190	8773191	A00758:224:HLY2FDSX2:3:1252:21206:19210	60	+
chr18	9203991	9203992	A00758:224:HLY2FDSX2:4:2302:8522:29340	60	-
chr18	11005490	11005491	A00758:224:HLY2FDSX2:4:2457:9851:27539	60	-
chr18	11768498	11768499	A00758:224:HLY2FDSX2:4:2439:30599:26115	60	+
chr18	13025809	13025810	A00758:224:HLY2FDSX2:3:1215:28827:23390/1	60	+
chr18	20990077	20990078	A00758:224:HLY2FDSX2:4:2375:12870:18865	60	-
chr18	21069984	21069985	A00758:224:HLY2FDSX2:3:1472:19361:11600/1	60	+
chr18	22946789	22946790	A00758:224:HLY2FDSX2:3:1221:23023:21699/1	60	-
chr18	23604586	23604587	A00758:224:HLY2FDSX2:4:1232:13856:10770	60	+
chr18	24707533	24707534	A00758:224:HLY2FDSX2:3:1527:25852:27821/1	60	-
chr18	26873871	26873872	A00758:224:HLY2FDSX2:4:1102:11433:18317	60	+
chr18	40303108	40303109	A00758:224:HLY2FDSX2:3:1262:10737:3051/1	60	+
chr18	45273460	45273461	A00758:224:HLY2FDSX2:4:1360:5104:27899	60	+
chr18	46080212	46080213	A00758:224:HLY2FDSX2:3:1221:18638:31735/1	60	-
chr18	46242697	46242698	A00758:224:HLY2FDSX2:3:2619:29396:26193/1	60	+
chr18	46307578	46307579	A00758:224:HLY2FDSX2:4:1610:2211:8202/1	60	+
chr18	46513416	46513417	A00758:224:HLY2FDSX2:3:1232:24153:31203/1	60	+
chr18	46844964	46844965	A00758:224:HLY2FDSX2:3:1120:19687:23813/1	60	+
chr18	48952183	48952184	A00758:224:HLY2FDSX2:3:1559:26115:29403/1	60	+
chr18	49334922	49334923	A00758:224:HLY2FDSX2:4:1168:28601:11068	60	-
chr18	51999385	51999386	A00758:224:HLY2FDSX2:3:1259:30056:30655/1	60	+
chr18	58129868	58129869	A00758:224:HLY2FDSX2:3:1659:4725:32002/1	60	-
chr18	58421830	58421831	A00758:224:HLY2FDSX2:3:1571:24316:18208/1	60	+
chr18	59064598	59064599	A00758:219:HLTGFDSX2:1:1573:6216:14450/1	60	-
chr18	69031821	69031822	A00758:224:HLY2FDSX2:3:1212:15266:31093/1	60	-
chr18	71893633	71893634	A00758:224:HLY2FDSX2:4:2645:19370:9204	60	+
chr18	77593426	77593427	A00758:224:HLY2FDSX2:3:2301:23791:29418/1	60	-
chr18	79150804	79150805	A00758:224:HLY2FDSX2:3:1109:23348:32784	60	-
chr18	80126199	80126200	A00758:224:HLY2FDSX2:3:1366:14362:17910/1	60	-
chr19	315111	315112	A00758:224:HLY2FDSX2:3:1320:3685:34710/1	60	-
chr19	811009	811010	A00758:224:HLY2FDSX2:3:1101:6849:28792/1	60	-
chr19	812317	812318	A00758:224:HLY2FDSX2:3:1152:28935:32315/1	60	-
chr19	948035	948036	A00758:224:HLY2FDSX2:3:2133:6632:27101/1	60	-
chr19	988831	988832	A00758:224:HLY2FDSX2:3:1152:19732:12054/1	60	+
chr19	1071874	1071875	A00758:224:HLY2FDSX2:4:1675:15040:5901/1	60	+
chr19	1092448	1092449	A00758:224:HLY2FDSX2:3:1402:6587:24298	60	-
chr19	1210663	1210664	A00758:224:HLY2FDSX2:4:1229:22878:2910	60	-
chr19	1254744	1254745	A00758:224:HLY2FDSX2:3:1233:12961:31829/1	60	-
chr19	1272396	1272397	A00758:224:HLY2FDSX2:3:1102:13910:6637/1	60	+
chr19	1357150	1357151	A00758:224:HLY2FDSX2:3:1110:19298:30906/1	60	+
chr19	1358837	1358838	A00758:224:HLY2FDSX2:3:1149:24035:32910/1	60	+
chr19	1359598	1359599	A00758:224:HLY2FDSX2:4:2571:18267:6981/1	60	-
chr19	1360187	1360188	A00758:224:HLY2FDSX2:4:2626:5502:1720/1	60	-
chr19	1371587	1371588	A00758:224:HLY2FDSX2:3:1133:8540:26052/1	60	-
chr19	1371652	1371653	A00758:224:HLY2FDSX2:3:1510:29387:13025/1	60	-
chr19	1374848	1374849	A00758:224:HLY2FDSX2:3:1102:29270:6778/1	60	+
chr19	1415229	1415230	A00758:224:HLY2FDSX2:3:1654:26883:9220	60	-
chr19	1416744	1416745	A00758:224:HLY2FDSX2:4:1202:9082:21167	60	-
chr19	1580207	1580208	A00758:224:HLY2FDSX2:3:1444:9733:32409/1	60	-
chr19	1583635	1583636	A00758:224:HLY2FDSX2:4:1230:25102:12587/1	60	-
chr19	1596712	1596713	A00758:224:HLY2FDSX2:3:1266:13376:13855/1	60	+
chr19	1615785	1615786	A00758:224:HLY2FDSX2:3:1365:13105:5932/1	60	-
chr19	2000938	2000939	A00758:224:HLY2FDSX2:3:1132:12689:33959	60	-
chr19	2043493	2043494	A00758:224:HLY2FDSX2:3:1403:23565:19413/1	60	+
chr19	2043519	2043520	A00758:224:HLY2FDSX2:3:1157:26657:32221/1	60	+
chr19	2043521	2043522	A00758:224:HLY2FDSX2:3:1546:16794:22122/1	60	+
chr19	2071474	2071475	A00758:224:HLY2FDSX2:3:1602:28076:33833	60	-
chr19	2144440	2144441	A00758:224:HLY2FDSX2:3:1265:8693:17206/1	60	+
chr19	2146617	2146618	A00758:224:HLY2FDSX2:3:2526:21685:35665/1	60	+
chr19	2238312	2238313	A00758:224:HLY2FDSX2:3:1163:21603:18396	60	+
chr19	2787912	2787913	A00758:224:HLY2FDSX2:3:2159:23249:28354/1	60	-
chr19	3128448	3128449	A00758:224:HLY2FDSX2:3:1263:13874:7451/1	60	+
chr19	3685119	3685120	A00758:224:HLY2FDSX2:3:1356:10375:18396/1	60	-
chr19	3962427	3962428	A00758:224:HLY2FDSX2:3:2320:24388:21465	60	-
chr19	4099982	4099983	A00758:224:HLY2FDSX2:3:1111:22227:28275/1	60	-
chr19	4120557	4120558	A00758:219:HLTGFDSX2:1:1119:9489:9784	60	-
chr19	4268228	4268229	A00758:224:HLY2FDSX2:3:1304:13928:30906	60	-
chr19	4364793	4364794	A00758:224:HLY2FDSX2:3:1615:10710:7607	60	-
chr19	5630274	5630275	A00758:224:HLY2FDSX2:3:2532:12075:12414/1	60	+
chr19	5633773	5633774	A00758:224:HLY2FDSX2:3:2122:28004:6934	60	+
chr19	5633779	5633780	A00758:224:HLY2FDSX2:4:2536:1307:28839/1	60	+
chr19	5634690	5634691	A00758:224:HLY2FDSX2:4:1475:29206:25895/1	60	-
chr19	5635595	5635596	A00758:224:HLY2FDSX2:3:1110:23448:36683/1	60	+
chr19	5699624	5699625	A00758:224:HLY2FDSX2:4:1332:5068:21324/1	60	-
chr19	5716492	5716493	A00758:224:HLY2FDSX2:3:1129:3748:4852/1	60	+
chr19	5717824	5717825	A00758:224:HLY2FDSX2:4:2541:1796:10614/1	60	+
chr19	5968784	5968785	A00758:224:HLY2FDSX2:3:1101:31467:28995/1	60	-
chr19	6052132	6052133	A00758:224:HLY2FDSX2:3:1342:12129:34053/1	60	-
chr19	6257339	6257340	A00758:224:HLY2FDSX2:3:1635:25093:26349/1	60	-
chr19	6258456	6258457	A00758:224:HLY2FDSX2:3:1130:8061:17300	60	+
chr19	6264503	6264504	A00758:224:HLY2FDSX2:3:1109:25427:25833	60	-
chr19	6351856	6351857	A00758:224:HLY2FDSX2:3:1107:25663:19100/1	60	-
chr19	6413149	6413150	A00758:224:HLY2FDSX2:3:1345:26268:34648/1	60	+
chr19	6748211	6748212	A00758:224:HLY2FDSX2:3:1457:27181:17660/1	60	-
chr19	6813355	6813356	A00758:224:HLY2FDSX2:3:1217:5141:12837/1	60	+
chr19	7366687	7366688	A00758:224:HLY2FDSX2:3:1108:11767:3145/1	60	-
chr19	7557581	7557582	A00758:224:HLY2FDSX2:4:2533:16405:6762	60	-
chr19	7997564	7997565	A00758:224:HLY2FDSX2:3:1209:4327:22608/1	60	+
chr19	8449479	8449480	A00758:224:HLY2FDSX2:3:1107:14615:36793/1	60	-
chr19	9498402	9498403	A00758:224:HLY2FDSX2:3:2331:6479:32315	60	-
chr19	10127242	10127243	A00758:219:HLTGFDSX2:1:1373:9986:28401/1	60	-
chr19	10132838	10132839	A00758:224:HLY2FDSX2:3:2256:1154:21339/1	60	+
chr19	10181991	10181992	A00758:224:HLY2FDSX2:3:1208:7238:27179/1	60	+
chr19	10315440	10315441	A00758:224:HLY2FDSX2:4:2151:23475:1282/1	60	+
chr19	10324739	10324740	A00758:224:HLY2FDSX2:3:1242:11225:15608/1	60	+
chr19	10355616	10355617	A00758:219:HLTGFDSX2:3:1553:13051:14231	60	-
chr19	10496643	10496644	A00758:224:HLY2FDSX2:3:1333:18014:14152	60	-
chr19	10658052	10658053	A00758:224:HLY2FDSX2:3:2369:9173:36260/1	60	+
chr19	10664953	10664954	A00758:224:HLY2FDSX2:3:1322:5719:20823/1	60	-
chr19	10734410	10734411	A00758:224:HLY2FDSX2:4:2146:15980:6026/1	60	-
chr19	10907000	10907001	A00758:224:HLY2FDSX2:4:1628:31150:15984/1	60	+
chr19	10964218	10964219	A00758:224:HLY2FDSX2:3:2365:32877:25989/1	60	-
chr19	11801553	11801554	A00758:224:HLY2FDSX2:3:1422:15971:32315/1	60	+
chr19	11867835	11867836	A00758:219:HLTGFDSX2:2:2245:17300:31516	60	-
chr19	12132427	12132428	A00758:224:HLY2FDSX2:3:1202:16161:14418/1	60	-
chr19	12395823	12395824	A00758:224:HLY2FDSX2:3:1501:3568:5321/1	60	+
chr19	12434060	12434061	A00758:224:HLY2FDSX2:3:1269:12364:8844/1	60	+
chr19	12435820	12435821	A00758:224:HLY2FDSX2:3:1344:30526:5321/1	60	-
chr19	12621571	12621572	A00758:224:HLY2FDSX2:3:1162:13548:27806/1	60	-
chr19	12716954	12716955	A00758:224:HLY2FDSX2:3:1158:24153:6183/1	60	-
chr19	12719248	12719249	A00758:224:HLY2FDSX2:3:1125:17978:12054	60	+
chr19	12808971	12808972	A00758:219:HLTGFDSX2:3:2612:21459:6433	60	+
chr19	12811210	12811211	A00758:224:HLY2FDSX2:3:1258:21621:32957	60	+
chr19	12840166	12840167	A00758:224:HLY2FDSX2:3:1355:14633:14998	60	+
chr19	12854652	12854653	A00758:224:HLY2FDSX2:3:2449:19108:6527/1	60	-
chr19	12856587	12856588	A00758:224:HLY2FDSX2:3:2374:15176:22795/1	60	+
chr19	12877334	12877335	A00758:224:HLY2FDSX2:3:1403:27326:9173	60	-
chr19	13037349	13037350	A00758:224:HLY2FDSX2:3:1114:3522:34147/1	60	-
chr19	13042721	13042722	A00758:224:HLY2FDSX2:3:1115:16532:8265/1	60	-
chr19	13138840	13138841	A00758:224:HLY2FDSX2:3:1447:17101:8343/1	60	-
chr19	14000725	14000726	A00758:224:HLY2FDSX2:3:1213:10384:36072/1	60	+
chr19	14142281	14142282	A00758:224:HLY2FDSX2:3:1219:17074:9674	60	-
chr19	15318634	15318635	A00758:224:HLY2FDSX2:3:1102:16269:14857/1	60	-
chr19	15411193	15411194	A00758:224:HLY2FDSX2:3:1345:32081:4445/1	60	+
chr19	15411599	15411600	A00758:224:HLY2FDSX2:3:1377:27543:17127/1	60	+
chr19	15413444	15413445	A00758:224:HLY2FDSX2:3:1429:24930:20462/1	60	+
chr19	15872215	15872216	A00758:224:HLY2FDSX2:4:1304:10673:11459/1	60	+
chr19	15891048	15891049	A00758:224:HLY2FDSX2:3:1167:10267:13416/1	60	+
chr19	16424944	16424945	A00758:224:HLY2FDSX2:3:1520:5412:14967/1	60	+
chr19	16505863	16505864	A00758:224:HLY2FDSX2:3:1614:7681:7279	60	+
chr19	17175635	17175636	A00758:224:HLY2FDSX2:3:1347:23547:9017/1	60	-
chr19	17310487	17310488	A00758:224:HLY2FDSX2:3:1648:1624:32925	60	+
chr19	17912863	17912864	A00758:224:HLY2FDSX2:4:1233:2456:28635	60	-
chr19	18566853	18566854	A00758:219:HLTGFDSX2:4:1509:25012:22608	60	+
chr19	19641280	19641281	A00758:224:HLY2FDSX2:3:1221:24126:11835/1	60	+
chr19	19804514	19804515	A00758:219:HLTGFDSX2:3:1154:26937:10629/1	60	-
chr19	20311165	20311166	A00758:219:HLTGFDSX2:4:2160:1633:24298/1	60	+
chr19	21374447	21374448	A00758:224:HLY2FDSX2:3:1252:5168:2143/1	60	+
chr19	23749861	23749862	A00758:224:HLY2FDSX2:3:2541:6216:32612/1	60	+
chr19	27992888	27992889	A00758:224:HLY2FDSX2:3:1202:31873:30890/1	60	-
chr19	28373262	28373263	A00758:224:HLY2FDSX2:3:1349:13874:1376/1	60	+
chr19	28539412	28539413	A00758:224:HLY2FDSX2:4:2277:10158:32299	60	+
chr19	29434652	29434653	A00758:224:HLY2FDSX2:4:1270:10655:35352/1	60	-
chr19	30001887	30001888	A00758:224:HLY2FDSX2:3:1137:15727:18646/1	60	+
chr19	32271238	32271239	A00758:224:HLY2FDSX2:4:1275:20998:16094/1	60	+
chr19	32362834	32362835	A00758:224:HLY2FDSX2:4:1241:2971:29966/1	60	-
chr19	32523554	32523555	A00758:219:HLTGFDSX2:3:2224:18611:16094	60	+
chr19	32665746	32665747	A00758:224:HLY2FDSX2:4:1239:21911:18490	60	-
chr19	32667614	32667615	A00758:224:HLY2FDSX2:3:1447:21983:14262/1	60	+
chr19	34328114	34328115	A00758:224:HLY2FDSX2:3:2467:8052:16282/1	60	-
chr19	34418992	34418993	A00758:224:HLY2FDSX2:3:1370:31964:9471/1	60	+
chr19	34430366	34430367	A00758:224:HLY2FDSX2:3:1118:25735:20666/1	60	+
chr19	34431006	34431007	A00758:224:HLY2FDSX2:4:2159:12653:10880/1	60	-
chr19	35274482	35274483	A00758:224:HLY2FDSX2:3:2209:25283:16407/1	60	+
chr19	35279252	35279253	A00758:224:HLY2FDSX2:4:2458:11333:36245	60	+
chr19	35660761	35660762	A00758:224:HLY2FDSX2:3:1105:11541:13870	60	+
chr19	35770376	35770377	A00758:224:HLY2FDSX2:3:1434:29170:22889/1	60	+
chr19	36000263	36000264	A00758:224:HLY2FDSX2:3:1373:28320:5885/1	60	-
chr19	36080924	36080925	A00758:224:HLY2FDSX2:3:1123:3287:10911/1	60	-
chr19	36083112	36083113	A00758:224:HLY2FDSX2:3:2168:1063:11350/1	60	+
chr19	36137845	36137846	A00758:224:HLY2FDSX2:4:2137:23185:26240/1	60	+
chr19	36558391	36558392	A00758:224:HLY2FDSX2:4:1278:12518:36511/1	60	+
chr19	37468672	37468673	A00758:224:HLY2FDSX2:3:1157:6379:7467/1	60	-
chr19	37926195	37926196	A00758:224:HLY2FDSX2:3:1152:16866:22999/1	60	+
chr19	38112911	38112912	A00758:224:HLY2FDSX2:3:1146:24496:6590/1	60	+
chr19	38275273	38275274	A00758:224:HLY2FDSX2:3:1153:8449:34820/1	60	-
chr19	38674964	38674965	A00758:219:HLTGFDSX2:2:1404:6460:11052/1	60	+
chr19	38676042	38676043	A00758:224:HLY2FDSX2:3:2353:29776:18396/1	60	+
chr19	38841277	38841278	A00758:224:HLY2FDSX2:3:1146:6433:18740/1	60	-
chr19	38848533	38848534	A00758:224:HLY2FDSX2:3:1118:6533:3067/1	60	+
chr19	39366084	39366085	A00758:224:HLY2FDSX2:3:1136:18023:9972/1	60	+
chr19	39381745	39381746	A00758:224:HLY2FDSX2:3:1518:14380:32346/1	60	-
chr19	39450541	39450542	A00758:224:HLY2FDSX2:3:1243:5882:22044	60	-
chr19	39453475	39453476	A00758:224:HLY2FDSX2:3:1316:6470:35681/1	60	-
chr19	39844170	39844171	A00758:224:HLY2FDSX2:3:1163:28836:10974/1	60	-
chr19	40294167	40294168	A00758:224:HLY2FDSX2:4:2206:16929:17065	60	+
chr19	40586215	40586216	A00758:224:HLY2FDSX2:3:1340:15872:13636/1	60	-
chr19	40759915	40759916	A00758:224:HLY2FDSX2:3:1108:24352:25285/1	60	+
chr19	40766147	40766148	A00758:224:HLY2FDSX2:3:1667:10655:35665/1	60	+
chr19	41275797	41275798	A00758:224:HLY2FDSX2:3:2112:7735:28416/1	60	-
chr19	41275799	41275800	A00758:224:HLY2FDSX2:4:2321:20808:2080/1	60	-
chr19	41806102	41806103	A00758:224:HLY2FDSX2:3:2512:8015:7952	60	-
chr19	42145894	42145895	A00758:219:HLTGFDSX2:4:2509:30318:26349	60	-
chr19	42209945	42209946	A00758:224:HLY2FDSX2:3:2410:28040:20964/1	60	+
chr19	42232894	42232895	A00758:224:HLY2FDSX2:3:1240:13331:1157/1	60	+
chr19	44219272	44219273	A00758:224:HLY2FDSX2:4:1411:18032:27868/1	60	-
chr19	44486449	44486450	A00758:224:HLY2FDSX2:3:1274:10583:14309/1	60	+
chr19	45120299	45120300	A00758:224:HLY2FDSX2:3:1106:29044:2785	60	+
chr19	45282058	45282059	A00758:224:HLY2FDSX2:3:1121:2501:18129/1	60	-
chr19	45334952	45334953	A00758:219:HLTGFDSX2:2:2444:23502:17769/1	60	-
chr19	45364311	45364312	A00758:224:HLY2FDSX2:3:1667:23493:14779	60	-
chr19	45478601	45478602	A00758:219:HLTGFDSX2:4:2449:11677:2550	60	+
chr19	45546086	45546087	A00758:224:HLY2FDSX2:3:1476:8621:33395/1	60	+
chr19	45623348	45623349	A00758:224:HLY2FDSX2:3:1122:28818:2206/1	60	+
chr19	45832790	45832791	A00758:224:HLY2FDSX2:3:1160:25256:19147/1	60	-
chr19	46364652	46364653	A00758:224:HLY2FDSX2:3:1521:7419:13244/1	60	+
chr19	46864981	46864982	A00758:224:HLY2FDSX2:4:1627:10755:9408	60	-
chr19	46910124	46910125	A00758:224:HLY2FDSX2:3:1101:4689:32784/1	60	+
chr19	46910125	46910126	A00758:224:HLY2FDSX2:3:2424:14543:2754	60	+
chr19	46910126	46910127	A00758:224:HLY2FDSX2:4:2650:13602:1000/1	60	+
chr19	46911245	46911246	A00758:224:HLY2FDSX2:3:1223:6397:3145/1	60	+
chr19	46913833	46913834	A00758:224:HLY2FDSX2:3:1672:10574:13416/1	60	-
chr19	46934818	46934819	A00758:224:HLY2FDSX2:3:1551:7256:12962/1	60	+
chr19	46949973	46949974	A00758:224:HLY2FDSX2:3:1178:16631:2112/1	60	-
chr19	47082414	47082415	A00758:224:HLY2FDSX2:3:1228:19949:29841/1	60	+
chr19	47101539	47101540	A00758:224:HLY2FDSX2:3:1136:19687:25880/1	60	-
chr19	47109610	47109611	A00758:224:HLY2FDSX2:3:1164:18557:23359/1	60	+
chr19	47150978	47150979	A00758:224:HLY2FDSX2:3:2405:17852:29810/1	60	-
chr19	47152252	47152253	A00758:224:HLY2FDSX2:3:1471:17390:6402/1	60	+
chr19	47162470	47162471	A00758:224:HLY2FDSX2:4:2653:23167:34569/1	60	+
chr19	47179527	47179528	A00758:224:HLY2FDSX2:3:2537:6216:5682	60	+
chr19	47180897	47180898	A00758:224:HLY2FDSX2:3:2361:23113:9048/1	60	-
chr19	47355920	47355921	A00758:224:HLY2FDSX2:3:1219:12834:10817/1	60	+
chr19	47361072	47361073	A00758:224:HLY2FDSX2:4:1241:27154:32581	60	+
chr19	48659722	48659723	A00758:224:HLY2FDSX2:3:1108:14073:16595/1	60	-
chr19	48978733	48978734	A00758:224:HLY2FDSX2:4:1204:13141:17895	60	+
chr19	49003281	49003282	A00758:224:HLY2FDSX2:3:2243:15257:13698/1	60	-
chr19	49093029	49093030	A00758:224:HLY2FDSX2:3:1464:9263:27242	60	+
chr19	49096944	49096945	A00758:224:HLY2FDSX2:3:1657:13865:17895/1	60	-
chr19	49144950	49144951	A00758:224:HLY2FDSX2:3:1103:19551:16939/1	60	+
chr19	49275086	49275087	A00758:224:HLY2FDSX2:3:1424:15727:25567/1	60	+
chr19	49467524	49467525	A00758:219:HLTGFDSX2:1:2447:11089:4914	60	+
chr19	49485393	49485394	A00758:224:HLY2FDSX2:4:1552:29622:35196	60	-
chr19	49574526	49574527	A00758:224:HLY2FDSX2:3:1138:18041:20650	60	-
chr19	49575102	49575103	A00758:219:HLTGFDSX2:1:1628:12861:30812	60	-
chr19	49598510	49598511	A00758:224:HLY2FDSX2:3:1153:7283:3521/1	60	-
chr19	49603755	49603756	A00758:224:HLY2FDSX2:3:1201:4869:8077/1	60	+
chr19	49604441	49604442	A00758:224:HLY2FDSX2:3:2240:4978:15655/1	60	-
chr19	49605480	49605481	A00758:224:HLY2FDSX2:3:2553:3070:11945	60	-
chr19	49669754	49669755	A00758:224:HLY2FDSX2:3:1168:20256:16532/1	60	+
chr19	49684389	49684390	A00758:224:HLY2FDSX2:3:1101:20600:12524	60	+
chr19	49780559	49780560	A00758:224:HLY2FDSX2:3:1148:11089:27023	60	+
chr19	49786153	49786154	A00758:224:HLY2FDSX2:3:1111:10908:22764/1	60	-
chr19	49790560	49790561	A00758:224:HLY2FDSX2:3:1121:24985:6308/1	60	+
chr19	49823039	49823040	A00758:224:HLY2FDSX2:3:1337:6551:4601/1	60	+
chr19	49824115	49824116	A00758:224:HLY2FDSX2:3:1346:15817:22748/1	60	+
chr19	49831609	49831610	A00758:224:HLY2FDSX2:3:1175:27190:13228/1	60	+
chr19	49839623	49839624	A00758:224:HLY2FDSX2:4:1319:21395:9518	60	-
chr19	49872007	49872008	A00758:224:HLY2FDSX2:3:1401:11424:35368/1	60	+
chr19	49921248	49921249	A00758:224:HLY2FDSX2:3:1156:32805:36104/1	60	-
chr19	49924021	49924022	A00758:224:HLY2FDSX2:3:1630:26919:25003/1	60	-
chr19	50034556	50034557	A00758:224:HLY2FDSX2:4:1503:29658:27899	60	+
chr19	50037635	50037636	A00758:224:HLY2FDSX2:3:1111:24795:16720	60	-
chr19	50391595	50391596	A00758:224:HLY2FDSX2:4:2433:1371:3082/1	60	+
chr19	52022295	52022296	A00758:224:HLY2FDSX2:3:1225:19614:19179/1	60	+
chr19	52331907	52331908	A00758:224:HLY2FDSX2:3:1633:21296:26725	60	+
chr19	52679296	52679297	A00758:224:HLY2FDSX2:3:1151:32443:34538/1	60	-
chr19	53342466	53342467	A00758:219:HLTGFDSX2:4:2157:5457:22498/1	60	-
chr19	53533040	53533041	A00758:224:HLY2FDSX2:3:1272:10230:3552/1	60	-
chr19	55102948	55102949	A00758:224:HLY2FDSX2:3:1159:18295:11475/1	60	-
chr19	55233936	55233937	A00758:224:HLY2FDSX2:3:1412:28782:18458/1	60	-
chr19	55238088	55238089	A00758:224:HLY2FDSX2:3:1102:24415:30499/1	60	+
chr19	55267918	55267919	A00758:224:HLY2FDSX2:3:2462:31973:33880/1	60	+
chr19	55404887	55404888	A00758:224:HLY2FDSX2:3:1162:12156:20322	60	-
chr19	55459111	55459112	A00758:219:HLTGFDSX2:2:1329:32280:14309/1	60	+
chr19	55647128	55647129	A00758:219:HLTGFDSX2:4:1108:26775:30608	60	-
chr19	56414805	56414806	A00758:224:HLY2FDSX2:3:1413:30210:17362	60	-
chr19	56770916	56770917	A00758:224:HLY2FDSX2:3:2157:19994:13510/1	60	-
chr19	57297496	57297497	A00758:224:HLY2FDSX2:3:1138:31864:13495/1	60	-
chr19	57345785	57345786	A00758:224:HLY2FDSX2:3:1653:1579:3129/1	60	-
chr19	57755853	57755854	A00758:224:HLY2FDSX2:3:1118:16676:10269	60	+
chr19	57803126	57803127	A00758:224:HLY2FDSX2:3:1661:10728:12806/1	60	+
chr19	58376474	58376475	A00758:224:HLY2FDSX2:3:1119:1796:9737	60	+
chr19	58376475	58376476	A00758:224:HLY2FDSX2:3:2178:11894:11976	60	+
chr19	58376476	58376477	A00758:224:HLY2FDSX2:3:2465:23999:15374	60	+
chr19	58393887	58393888	A00758:219:HLTGFDSX2:3:1255:7726:19319/1	60	-
chr19	58414317	58414318	A00758:224:HLY2FDSX2:3:1162:23158:6026/1	60	-
chr19	58416153	58416154	A00758:224:HLY2FDSX2:3:1173:5231:33849/1	60	+
chr19	58491751	58491752	A00758:224:HLY2FDSX2:4:1373:1922:17190/1	60	+
chr19	58566692	58566693	A00758:224:HLY2FDSX2:3:1121:18204:27289/1	60	+
chr2	269753	269754	A00758:224:HLY2FDSX2:3:1175:4372:20369/1	60	+
chr2	4148191	4148192	A00758:224:HLY2FDSX2:3:1318:22661:14622/1	60	+
chr2	4928977	4928978	A00758:224:HLY2FDSX2:3:2658:2682:11490/1	60	-
chr2	5141457	5141458	A00758:224:HLY2FDSX2:3:1346:23619:30624	60	+
chr2	5239968	5239969	A00758:224:HLY2FDSX2:3:1241:7690:31187/1	60	+
chr2	8825045	8825046	A00758:224:HLY2FDSX2:3:2526:3405:34100/1	60	-
chr2	9285359	9285360	A00758:224:HLY2FDSX2:3:1522:7039:3129/1	60	-
chr2	10627564	10627565	A00758:224:HLY2FDSX2:3:1304:20184:31814	60	-
chr2	14078111	14078112	A00758:224:HLY2FDSX2:3:1139:2627:14340/1	60	-
chr2	14273883	14273884	A00758:224:HLY2FDSX2:3:1426:13277:25989/1	60	-
chr2	15266685	15266686	A00758:224:HLY2FDSX2:3:1135:19226:32753/1	60	+
chr2	17075156	17075157	A00758:224:HLY2FDSX2:3:1371:9815:13510	60	+
chr2	20741329	20741330	A00758:224:HLY2FDSX2:3:2678:27344:17566/1	60	-
chr2	23476100	23476101	A00758:224:HLY2FDSX2:4:1307:9643:35415	60	+
chr2	23801742	23801743	A00758:224:HLY2FDSX2:3:1445:8205:1110/1	60	+
chr2	24238964	24238965	A00758:224:HLY2FDSX2:3:2627:2573:16908/1	60	+
chr2	24354462	24354463	A00758:224:HLY2FDSX2:4:1306:19280:14090/1	60	-
chr2	24734713	24734714	A00758:224:HLY2FDSX2:3:1647:29505:9502/1	60	-
chr2	25623021	25623022	A00758:224:HLY2FDSX2:3:1134:25201:16047/1	60	-
chr2	25788690	25788691	A00758:224:HLY2FDSX2:3:1273:15826:9392/1	60	-
chr2	26357973	26357974	A00758:224:HLY2FDSX2:3:1113:25599:33708/1	60	+
chr2	26791009	26791010	A00758:224:HLY2FDSX2:3:1476:3070:5650/1	60	+
chr2	27219105	27219106	A00758:224:HLY2FDSX2:3:1109:5828:22451/1	60	-
chr2	27227997	27227998	A00758:224:HLY2FDSX2:3:1270:19831:2613/1	60	+
chr2	27230115	27230116	A00758:224:HLY2FDSX2:3:1359:1904:30029/1	60	+
chr2	27327115	27327116	A00758:224:HLY2FDSX2:3:2514:23375:29512/1	60	+
chr2	27335208	27335209	A00758:224:HLY2FDSX2:4:1376:24334:35556/1	60	-
chr2	27345246	27345247	A00758:219:HLTGFDSX2:1:1558:7446:3145/1	60	+
chr2	27396622	27396623	A00758:224:HLY2FDSX2:3:1636:4417:10708/1	60	-
chr2	27396624	27396625	A00758:224:HLY2FDSX2:4:2642:28971:4539	60	-
chr2	27403611	27403612	A00758:224:HLY2FDSX2:3:1422:21043:31861/1	60	+
chr2	27660266	27660267	A00758:224:HLY2FDSX2:3:2617:29125:5337/1	60	+
chr2	27948313	27948314	A00758:219:HLTGFDSX2:4:1312:23999:15687/1	60	+
chr2	28397442	28397443	A00758:224:HLY2FDSX2:3:1123:31168:8155/1	60	-
chr2	28765653	28765654	A00758:224:HLY2FDSX2:3:1301:28800:18521	60	-
chr2	28795162	28795163	A00758:224:HLY2FDSX2:3:1170:23384:36104/1	60	+
chr2	28795400	28795401	A00758:224:HLY2FDSX2:3:1417:20464:21496/1	60	+
chr2	28843087	28843088	A00758:224:HLY2FDSX2:3:1116:12481:33066/1	60	+
chr2	29971907	29971908	A00758:224:HLY2FDSX2:4:1313:20980:34914	60	-
chr2	31587687	31587688	A00758:224:HLY2FDSX2:3:1245:26115:21386/1	60	+
chr2	32216496	32216497	A00758:224:HLY2FDSX2:4:2457:14271:14904	60	-
chr2	32241893	32241894	A00758:224:HLY2FDSX2:3:1116:15311:11162/1	60	+
chr2	32458437	32458438	A00758:224:HLY2FDSX2:3:2556:8847:7482/1	60	-
chr2	32510896	32510897	A00758:224:HLY2FDSX2:3:1612:5466:8829/1	60	-
chr2	32548876	32548877	A00758:224:HLY2FDSX2:4:2130:19379:36589/1	60	-
chr2	32789235	32789236	A00758:224:HLY2FDSX2:3:1233:29080:26271/1	60	+
chr2	35741649	35741650	A00758:224:HLY2FDSX2:3:2653:29206:1251/1	60	+
chr2	36567552	36567553	A00758:224:HLY2FDSX2:4:1464:24966:5807	60	-
chr2	37220007	37220008	A00758:224:HLY2FDSX2:3:1512:13304:28761/1	60	-
chr2	37261629	37261630	A00758:219:HLTGFDSX2:4:1639:12472:6934	60	+
chr2	38581620	38581621	A00758:224:HLY2FDSX2:3:1231:20338:1047/1	60	-
chr2	39022724	39022725	A00758:224:HLY2FDSX2:3:1519:28881:27649/1	60	-
chr2	39075701	39075702	A00758:219:HLTGFDSX2:1:1347:25572:32095	60	+
chr2	39119001	39119002	A00758:219:HLTGFDSX2:1:2267:27896:12352/1	60	-
chr2	39299962	39299963	A00758:224:HLY2FDSX2:3:2559:3522:19805/1	60	-
chr2	39514759	39514760	A00758:224:HLY2FDSX2:3:1109:2383:18709	60	-
chr2	41584559	41584560	A00758:224:HLY2FDSX2:3:1110:26024:32127	60	-
chr2	44497803	44497804	A00758:224:HLY2FDSX2:3:1452:27887:31845/1	60	+
chr2	44986005	44986006	A00758:219:HLTGFDSX2:4:2160:3549:14465/1	60	+
chr2	45524115	45524116	A00758:224:HLY2FDSX2:3:1372:27805:9659/1	60	+
chr2	46450713	46450714	A00758:224:HLY2FDSX2:3:2235:2419:3552/1	60	-
chr2	46592769	46592770	A00758:224:HLY2FDSX2:3:1311:16315:16626/1	60	-
chr2	48333092	48333093	A00758:224:HLY2FDSX2:3:1461:7744:10551/1	60	-
chr2	55037168	55037169	A00758:224:HLY2FDSX2:3:1614:31259:2018/1	60	-
chr2	59711575	59711576	A00758:224:HLY2FDSX2:4:2255:26494:13996/1	60	-
chr2	59984860	59984861	A00758:224:HLY2FDSX2:3:1542:6976:24940	60	+
chr2	60289492	60289493	A00758:224:HLY2FDSX2:3:1542:2347:31610/1	60	+
chr2	61384317	61384318	A00758:219:HLTGFDSX2:4:1266:16667:25723/1	60	-
chr2	63485663	63485664	A00758:224:HLY2FDSX2:3:1537:8486:34475/1	60	-
chr2	64756377	64756378	A00758:224:HLY2FDSX2:3:1654:18177:11303/1	60	-
chr2	68505617	68505618	A00758:224:HLY2FDSX2:3:2104:31385:32800/1	60	-
chr2	69502917	69502918	A00758:224:HLY2FDSX2:3:1278:2166:34240/1	60	+
chr2	71084130	71084131	A00758:224:HLY2FDSX2:4:1270:1696:27445	60	+
chr2	73446826	73446827	A00758:224:HLY2FDSX2:3:1135:1967:31015/1	60	+
chr2	74012091	74012092	A00758:224:HLY2FDSX2:3:1229:25464:15311/1	60	+
chr2	74067428	74067429	A00758:224:HLY2FDSX2:3:1271:13783:34413/1	60	+
chr2	75653437	75653438	A00758:224:HLY2FDSX2:3:1469:31656:1423/1	60	-
chr2	82763381	82763382	A00758:224:HLY2FDSX2:4:1557:32533:35383/1	60	-
chr2	84559169	84559170	A00758:224:HLY2FDSX2:3:1143:6976:6684/1	60	+
chr2	84784391	84784392	A00758:224:HLY2FDSX2:3:2120:23321:15546/1	60	-
chr2	85005257	85005258	A00758:224:HLY2FDSX2:3:1148:28772:8328/1	60	-
chr2	88570715	88570716	A00758:224:HLY2FDSX2:3:1141:19397:16297/1	60	+
chr2	91836569	91836570	A00758:224:HLY2FDSX2:4:2343:10366:8547/1	60	+
chr2	97199537	97199538	A00758:224:HLY2FDSX2:3:1276:1750:35775/1	60	-
chr2	97210681	97210682	A00758:224:HLY2FDSX2:3:1543:1606:7404/1	60	+
chr2	97563091	97563092	A00758:224:HLY2FDSX2:3:2437:16667:17018/1	60	+
chr2	97858748	97858749	A00758:224:HLY2FDSX2:3:1112:2917:35603/1	60	-
chr2	99387528	99387529	A00758:224:HLY2FDSX2:3:1368:22137:18630/1	60	-
chr2	101715321	101715322	A00758:224:HLY2FDSX2:4:1165:11912:30984	60	-
chr2	102798692	102798693	A00758:224:HLY2FDSX2:3:1104:14895:27070/1	60	+
chr2	102798695	102798696	A00758:224:HLY2FDSX2:4:2405:18078:32550	60	+
chr2	103699804	103699805	A00758:224:HLY2FDSX2:3:1229:32741:30076/1	60	-
chr2	105277957	105277958	A00758:224:HLY2FDSX2:3:1371:30129:18568/1	60	-
chr2	105814090	105814091	A00758:224:HLY2FDSX2:3:1117:25717:15875/1	60	+
chr2	106019116	106019117	A00758:224:HLY2FDSX2:3:1515:30038:24580/1	60	-
chr2	108729399	108729400	A00758:224:HLY2FDSX2:4:2468:8938:23077/1	60	+
chr2	110653969	110653970	A00758:224:HLY2FDSX2:3:2314:27254:25269/1	60	-
chr2	112309160	112309161	A00758:224:HLY2FDSX2:3:1560:6894:8359/1	60	-
chr2	113371095	113371096	A00758:224:HLY2FDSX2:3:1551:10357:3677/1	60	+
chr2	113714633	113714634	A00758:224:HLY2FDSX2:3:2326:10131:35477/1	60	-
chr2	114385027	114385028	A00758:224:HLY2FDSX2:3:1359:4472:20415/1	60	-
chr2	120100177	120100178	A00758:224:HLY2FDSX2:3:1515:23836:30686/1	60	+
chr2	121765303	121765304	A00758:224:HLY2FDSX2:3:1345:21992:17942/1	60	+
chr2	122195287	122195288	A00758:224:HLY2FDSX2:3:1243:11641:9878/1	60	+
chr2	124653530	124653531	A00758:224:HLY2FDSX2:3:1220:22580:26506/1	60	+
chr2	125427272	125427273	A00758:224:HLY2FDSX2:3:1217:23023:9799/1	60	-
chr2	127234596	127234597	A00758:224:HLY2FDSX2:3:2375:3332:11710/1	60	-
chr2	127508848	127508849	A00758:224:HLY2FDSX2:4:1178:12554:35415	60	-
chr2	127743362	127743363	A00758:224:HLY2FDSX2:3:1132:15203:6684/1	60	-
chr2	128160857	128160858	A00758:224:HLY2FDSX2:3:1449:20961:29371/1	60	+
chr2	129036659	129036660	A00758:224:HLY2FDSX2:4:1250:22137:23234/1	60	-
chr2	129403124	129403125	A00758:219:HLTGFDSX2:1:1606:15510:17832/1	60	-
chr2	129960674	129960675	A00758:219:HLTGFDSX2:2:1178:2709:31391/1	60	-
chr2	130388405	130388406	A00758:224:HLY2FDSX2:3:1203:7789:7341/1	60	-
chr2	135649986	135649987	A00758:224:HLY2FDSX2:4:1147:6234:32675	60	-
chr2	138358403	138358404	A00758:224:HLY2FDSX2:3:1256:14651:30906/1	60	+
chr2	140264455	140264456	A00758:224:HLY2FDSX2:3:1352:9218:6903/1	60	+
chr2	140543088	140543089	A00758:224:HLY2FDSX2:3:2313:24786:24220/1	60	-
chr2	143198340	143198341	A00758:224:HLY2FDSX2:3:1159:31015:26428/1	60	-
chr2	146735220	146735221	A00758:224:HLY2FDSX2:3:1103:4128:26209/1	60	-
chr2	148843419	148843420	A00758:224:HLY2FDSX2:4:1512:7491:19038/1	60	-
chr2	156421461	156421462	A00758:224:HLY2FDSX2:3:1103:20356:28604/1	60	+
chr2	157497075	157497076	A00758:224:HLY2FDSX2:4:2628:17327:20979	60	+
chr2	158366725	158366726	A00758:224:HLY2FDSX2:3:1259:8395:13557	60	-
chr2	159002833	159002834	A00758:224:HLY2FDSX2:3:2370:2239:17613/1	60	+
chr2	159490342	159490343	A00758:224:HLY2FDSX2:3:2236:16297:30624/1	60	-
chr2	163493428	163493429	A00758:224:HLY2FDSX2:3:1228:3206:13777/1	60	-
chr2	164660664	164660665	A00758:224:HLY2FDSX2:3:1508:20464:3897/1	60	-
chr2	165364183	165364184	A00758:224:HLY2FDSX2:3:1123:31232:24205/1	60	+
chr2	165886085	165886086	A00758:224:HLY2FDSX2:3:1276:10267:35587/1	60	+
chr2	166764975	166764976	A00758:224:HLY2FDSX2:3:1108:9462:28369/1	60	-
chr2	169550163	169550164	A00758:224:HLY2FDSX2:3:1106:4246:7185/1	60	-
chr2	169622126	169622127	A00758:224:HLY2FDSX2:3:1114:25672:1517/1	60	-
chr2	169910936	169910937	A00758:219:HLTGFDSX2:3:1173:6090:1830	60	-
chr2	170046809	170046810	A00758:224:HLY2FDSX2:3:2612:32931:23359/1	60	-
chr2	171965169	171965170	A00758:224:HLY2FDSX2:3:1438:32823:29528	60	+
chr2	173237182	173237183	A00758:224:HLY2FDSX2:3:1303:15953:32628/1	60	+
chr2	173876383	173876384	A00758:224:HLY2FDSX2:3:2125:4372:27226	60	-
chr2	173934610	173934611	A00758:224:HLY2FDSX2:3:1125:12201:17863/1	60	+
chr2	174477950	174477951	A00758:224:HLY2FDSX2:3:1423:22788:36636/1	60	+
chr2	175070292	175070293	A00758:224:HLY2FDSX2:3:1132:17065:21559	60	-
chr2	175073574	175073575	A00758:224:HLY2FDSX2:4:1303:4842:16986/1	60	+
chr2	175096014	175096015	A00758:224:HLY2FDSX2:3:2444:32570:34162/1	60	-
chr2	175113934	175113935	A00758:224:HLY2FDSX2:3:1119:11279:7435/1	60	+
chr2	175232575	175232576	A00758:224:HLY2FDSX2:4:1120:25491:27727/1	60	+
chr2	175932362	175932363	A00758:224:HLY2FDSX2:3:1460:26449:21559/1	60	+
[truncated: 1,447 more rows]
