# Supplementary material for: HIV-1 capsid stability enables inositol phosphate-independent infection of target cells and promotes integration into genes
Source: PLoS Pathog. 2023 Jun 2;19(6):e1011423. doi: 10.1371/journal.ppat.1011423 (PMC10266667; doi:10.1371/journal.ppat.1011423)
Supplement: S2 Data — (TAR.GZ) [file ppat.1011423.s013.tar.gz › CEM_WT_B/CA_P38A-T216I/Unique_hg38_integration_sites/7076-GS-4.bed]

chr1	15930	15931	A00758:226:HLWW7DSX2:3:2572:24722:35446	60	-
chr1	708482	708483	A00758:226:HLWW7DSX2:4:1669:16902:14575	60	-
chr1	715909	715910	A00758:226:HLWW7DSX2:1:1106:30798:36448	60	-
chr1	737676	737677	A00758:226:HLWW7DSX2:1:1104:32579:15170/1	60	-
chr1	753575	753576	A00758:226:HLWW7DSX2:1:1317:8124:33912/1	60	-
chr1	765767	765768	A00758:226:HLWW7DSX2:3:1117:1940:4100/1	60	-
chr1	781817	781818	A00758:226:HLWW7DSX2:4:1618:26892:36072/1	60	+
chr1	782172	782173	A00758:226:HLWW7DSX2:4:1445:32886:28948	60	-
chr1	787784	787785	A00758:226:HLWW7DSX2:2:1627:18964:11318/1	60	+
chr1	794690	794691	A00758:226:HLWW7DSX2:1:1263:25816:35931/1	60	+
chr1	796779	796780	A00758:226:HLWW7DSX2:1:1110:23023:25833	60	-
chr1	800389	800390	A00758:226:HLWW7DSX2:3:1437:10230:9940/1	60	-
chr1	802338	802339	A00758:226:HLWW7DSX2:4:1342:22173:35884/1	60	-
chr1	804472	804473	A00758:226:HLWW7DSX2:1:1665:14516:1141	60	-
chr1	804746	804747	A00758:226:HLWW7DSX2:1:2404:12572:25426	60	-
chr1	808238	808239	A00758:226:HLWW7DSX2:1:1256:26549:5415/1	60	-
chr1	809349	809350	A00758:226:HLWW7DSX2:1:1618:20003:31594/1	60	+
chr1	809491	809492	A00758:226:HLWW7DSX2:1:1336:22155:33943	60	+
chr1	809856	809857	A00758:226:HLWW7DSX2:1:1129:5312:14105/1	60	-
chr1	809988	809989	A00758:226:HLWW7DSX2:3:1166:10972:35274/1	60	+
chr1	810819	810820	A00758:226:HLWW7DSX2:1:1478:30427:1955/1	60	+
chr1	811442	811443	A00758:226:HLWW7DSX2:2:1153:20808:13667	60	-
chr1	813404	813405	A00758:226:HLWW7DSX2:2:1466:26241:14935/1	60	+
chr1	813483	813484	A00758:226:HLWW7DSX2:1:1659:4761:4445/1	60	+
chr1	814560	814561	A00758:226:HLWW7DSX2:4:2259:27679:25473/1	60	-
chr1	817120	817121	A00758:226:HLWW7DSX2:1:1537:12943:26694/1	60	+
chr1	831906	831907	A00758:226:HLWW7DSX2:3:2637:14434:5353	60	+
chr1	836879	836880	A00758:226:HLWW7DSX2:2:2665:28583:21057	60	-
chr1	837171	837172	A00758:226:HLWW7DSX2:2:1513:24496:25441/1	60	+
chr1	838671	838672	A00758:226:HLWW7DSX2:2:1603:10574:15546/1	60	-
chr1	838690	838691	A00758:226:HLWW7DSX2:1:1523:23339:7529/1	60	-
chr1	838807	838808	A00758:226:HLWW7DSX2:1:1128:25834:36839/1	60	+
chr1	838966	838967	A00758:226:HLWW7DSX2:2:1167:31675:20024	60	+
chr1	839635	839636	A00758:226:HLWW7DSX2:1:1349:29866:16078/1	60	+
chr1	840319	840320	A00758:226:HLWW7DSX2:2:2211:4734:12070/1	60	-
chr1	841198	841199	A00758:226:HLWW7DSX2:1:1121:32750:23735/1	60	+
chr1	844791	844792	A00758:226:HLWW7DSX2:2:1554:26521:3740/1	60	-
chr1	845813	845814	A00758:226:HLWW7DSX2:1:1230:2230:27931/1	60	-
chr1	846645	846646	A00758:226:HLWW7DSX2:1:1419:3784:34601/1	60	-
chr1	848108	848109	A00758:226:HLWW7DSX2:1:1569:25726:3583	60	-
chr1	848413	848414	A00758:226:HLWW7DSX2:2:1458:20311:7138/1	60	-
chr1	848703	848704	A00758:226:HLWW7DSX2:1:1521:18267:1814	60	+
chr1	849217	849218	A00758:226:HLWW7DSX2:1:2468:3125:31704/1	60	+
chr1	849876	849877	A00758:226:HLWW7DSX2:1:2330:3558:29136/1	60	+
chr1	852851	852852	A00758:226:HLWW7DSX2:1:2501:8540:25269/1	60	-
chr1	907095	907096	A00758:226:HLWW7DSX2:1:1123:14507:16344	60	-
chr1	963948	963949	A00758:226:HLWW7DSX2:1:1507:21884:6136/1	60	-
chr1	1102345	1102346	A00758:226:HLWW7DSX2:1:2616:3577:23030/1	60	+
chr1	1105610	1105611	A00758:226:HLWW7DSX2:1:1220:4065:18396/1	60	+
chr1	1221281	1221282	A00758:226:HLWW7DSX2:2:1360:22634:10441/1	60	-
chr1	1255290	1255291	A00758:226:HLWW7DSX2:1:1207:11270:32910/1	60	+
chr1	1255319	1255320	A00758:226:HLWW7DSX2:1:1105:1624:26788/1	60	+
chr1	1256663	1256664	A00758:226:HLWW7DSX2:1:1527:7048:26443/1	60	-
chr1	1257260	1257261	A00758:226:HLWW7DSX2:1:1267:32560:32174/1	60	-
chr1	1258009	1258010	A00758:226:HLWW7DSX2:2:1244:15338:22200/1	60	+
chr1	1263282	1263283	A00758:226:HLWW7DSX2:1:1377:7808:20870/1	60	-
chr1	1263643	1263644	A00758:226:HLWW7DSX2:1:2341:30852:24486/1	60	+
chr1	1263648	1263649	A00758:226:HLWW7DSX2:1:2150:15781:16517/1	60	+
chr1	1263707	1263708	A00758:226:HLWW7DSX2:1:2275:30391:21778	60	+
chr1	1264543	1264544	A00758:226:HLWW7DSX2:2:2453:32045:25050	60	+
chr1	1265743	1265744	A00758:226:HLWW7DSX2:1:1260:19045:25175/1	60	+
chr1	1266177	1266178	A00758:226:HLWW7DSX2:1:2260:28131:25880/1	60	-
chr1	1266590	1266591	A00758:226:HLWW7DSX2:2:1673:12644:25958/1	60	-
chr1	1269110	1269111	A00758:226:HLWW7DSX2:1:1168:18367:13354/1	60	-
chr1	1269871	1269872	A00758:226:HLWW7DSX2:1:1106:7473:18944	60	-
chr1	1275949	1275950	A00758:226:HLWW7DSX2:2:1458:28384:36151	60	+
chr1	1276126	1276127	A00758:226:HLWW7DSX2:1:2463:27489:29747/1	60	-
chr1	1278015	1278016	A00758:226:HLWW7DSX2:1:1311:1271:8766/1	60	-
chr1	1279809	1279810	A00758:226:HLWW7DSX2:1:1424:5547:2613/1	60	+
chr1	1296476	1296477	A00758:226:HLWW7DSX2:2:2564:5231:36605/1	60	-
chr1	1309948	1309949	A00758:226:HLWW7DSX2:1:1107:5231:3067	60	+
chr1	1316207	1316208	A00758:226:HLWW7DSX2:1:1317:28763:21214/1	60	-
chr1	1316418	1316419	A00758:226:HLWW7DSX2:1:1367:32452:26287	60	-
chr1	1316817	1316818	A00758:226:HLWW7DSX2:1:1408:2555:28526/1	60	-
chr1	1316995	1316996	A00758:226:HLWW7DSX2:1:1370:21911:27477/1	60	+
chr1	1317496	1317497	A00758:226:HLWW7DSX2:1:1158:29451:4460/1	60	-
chr1	1317782	1317783	A00758:226:HLWW7DSX2:1:1369:13530:15468/1	60	+
chr1	1317783	1317784	A00758:226:HLWW7DSX2:1:1277:8377:6731/1	60	+
chr1	1318046	1318047	A00758:226:HLWW7DSX2:1:2217:22390:29716/1	60	-
chr1	1318477	1318478	A00758:226:HLWW7DSX2:4:1674:26024:29215	60	+
chr1	1318597	1318598	A00758:226:HLWW7DSX2:1:2323:20157:3145/1	60	-
chr1	1319013	1319014	A00758:226:HLWW7DSX2:1:1105:28556:21887/1	60	-
chr1	1319135	1319136	A00758:226:HLWW7DSX2:1:1319:29649:34209/1	60	-
chr1	1319355	1319356	A00758:226:HLWW7DSX2:1:1363:31159:30812	60	+
chr1	1321528	1321529	A00758:226:HLWW7DSX2:1:1174:29351:13902/1	60	-
chr1	1339919	1339920	A00758:226:HLWW7DSX2:1:1261:29984:10833	60	-
chr1	1387013	1387014	A00758:226:HLWW7DSX2:1:1105:11415:35227/1	60	-
chr1	1388032	1388033	A00758:226:HLWW7DSX2:1:1576:26775:6057/1	60	+
chr1	1388214	1388215	A00758:226:HLWW7DSX2:1:1372:25825:27179/1	60	-
chr1	1388340	1388341	A00758:226:HLWW7DSX2:1:1124:7907:22733/1	60	-
chr1	1389294	1389295	A00758:226:HLWW7DSX2:4:1444:26160:15640	60	-
chr1	1390360	1390361	A00758:226:HLWW7DSX2:1:1625:7853:21856	60	+
chr1	1390536	1390537	A00758:226:HLWW7DSX2:1:2573:5204:32393/1	60	-
chr1	1390568	1390569	A00758:226:HLWW7DSX2:4:2663:27082:21559	60	+
chr1	1391502	1391503	A00758:226:HLWW7DSX2:1:1410:18964:36276/1	60	-
chr1	1391973	1391974	A00758:226:HLWW7DSX2:1:2431:6732:25989/1	60	-
chr1	1392014	1392015	A00758:226:HLWW7DSX2:3:1138:9525:9345/1	60	-
chr1	1392595	1392596	A00758:226:HLWW7DSX2:1:1128:3830:25692/1	60	+
chr1	1392708	1392709	A00758:226:HLWW7DSX2:4:2258:6144:5462	60	-
chr1	1392827	1392828	A00758:226:HLWW7DSX2:4:1640:4390:16924/1	60	-
chr1	1392988	1392989	A00758:226:HLWW7DSX2:1:1229:22489:30859/1	60	-
chr1	1393358	1393359	A00758:226:HLWW7DSX2:2:2358:23185:34569	60	+
chr1	1394211	1394212	A00758:226:HLWW7DSX2:3:1130:28528:22717/1	60	+
chr1	1394511	1394512	A00758:226:HLWW7DSX2:1:2311:10719:20212/1	60	-
chr1	1395229	1395230	A00758:226:HLWW7DSX2:2:2651:22978:31360/1	60	+
chr1	1395599	1395600	A00758:226:HLWW7DSX2:2:2416:26874:3255	60	-
chr1	1396732	1396733	A00758:226:HLWW7DSX2:1:1137:14488:4946	60	-
chr1	1397247	1397248	A00758:226:HLWW7DSX2:1:1114:29441:35790/1	60	-
chr1	1398213	1398214	A00758:226:HLWW7DSX2:1:1475:5692:6308/1	60	-
chr1	1402119	1402120	A00758:226:HLWW7DSX2:1:1647:28926:4147	60	+
chr1	1404134	1404135	A00758:226:HLWW7DSX2:1:1476:21332:23500/1	60	+
chr1	1404697	1404698	A00758:226:HLWW7DSX2:3:2429:21169:27571/1	60	-
chr1	1408888	1408889	A00758:226:HLWW7DSX2:1:1434:23005:21637	60	+
chr1	1515077	1515078	A00758:226:HLWW7DSX2:1:1359:28302:29309/1	60	+
chr1	1520096	1520097	A00758:226:HLWW7DSX2:3:2361:30309:13401	60	-
chr1	1521726	1521727	A00758:226:HLWW7DSX2:1:1671:12599:3364/1	60	+
chr1	1527841	1527842	A00758:226:HLWW7DSX2:1:1266:29677:21449/1	60	+
chr1	1528192	1528193	A00758:226:HLWW7DSX2:1:2340:32452:4178	60	-
chr1	1559505	1559506	A00758:226:HLWW7DSX2:4:2362:11966:2707/1	60	-
chr1	1560477	1560478	A00758:226:HLWW7DSX2:1:1156:18249:7169/1	60	-
chr1	1562557	1562558	A00758:226:HLWW7DSX2:2:1206:4191:32299	60	+
chr1	1563198	1563199	A00758:226:HLWW7DSX2:1:1423:12292:25347/1	60	-
chr1	1564152	1564153	A00758:226:HLWW7DSX2:1:1307:9896:17096/1	60	+
chr1	1565298	1565299	A00758:226:HLWW7DSX2:1:1105:27642:18897/1	60	-
chr1	1565644	1565645	A00758:226:HLWW7DSX2:4:1418:29342:17487	60	-
chr1	1565650	1565651	A00758:226:HLWW7DSX2:1:1158:15365:16329/1	60	-
chr1	1566624	1566625	A00758:226:HLWW7DSX2:1:1377:11451:2190/1	60	-
chr1	1569063	1569064	A00758:226:HLWW7DSX2:1:1114:9299:3317	60	-
chr1	1571583	1571584	A00758:226:HLWW7DSX2:1:1136:14977:32972/1	60	+
chr1	1571599	1571600	A00758:226:HLWW7DSX2:2:2313:22553:2065	60	-
chr1	1572301	1572302	A00758:226:HLWW7DSX2:1:1219:15980:27132/1	60	-
chr1	1617163	1617164	A00758:226:HLWW7DSX2:1:2402:14073:34538/1	60	+
chr1	1645778	1645779	A00758:226:HLWW7DSX2:1:1214:30843:21621/1	60	-
chr1	1645874	1645875	A00758:226:HLWW7DSX2:3:2431:1859:15076/1	60	+
chr1	1645987	1645988	A00758:226:HLWW7DSX2:1:1651:8395:26303/1	60	+
chr1	1645992	1645993	A00758:226:HLWW7DSX2:1:1378:16550:20447/1	60	+
chr1	1646401	1646402	A00758:226:HLWW7DSX2:2:1434:16351:3317/1	60	-
chr1	1646822	1646823	A00758:226:HLWW7DSX2:1:2106:10520:8124/1	60	+
chr1	1650191	1650192	A00758:226:HLWW7DSX2:3:2238:23402:28745/1	60	-
chr1	1652992	1652993	A00758:226:HLWW7DSX2:1:1103:20708:21136	60	+
chr1	1653478	1653479	A00758:226:HLWW7DSX2:1:2118:19886:21872/1	60	+
chr1	1654040	1654041	A00758:226:HLWW7DSX2:1:1345:18647:2785/1	60	+
chr1	1655012	1655013	A00758:226:HLWW7DSX2:2:1224:30264:22874	60	+
chr1	1655067	1655068	A00758:226:HLWW7DSX2:1:1123:8684:30342/1	60	-
chr1	1656109	1656110	A00758:226:HLWW7DSX2:1:1377:12599:24251/1	60	-
chr1	1657067	1657068	A00758:226:HLWW7DSX2:1:1178:25084:18662/1	60	+
chr1	1657306	1657307	A00758:226:HLWW7DSX2:2:2452:15754:23109/1	60	-
chr1	1664855	1664856	A00758:226:HLWW7DSX2:1:1169:23809:10880	60	+
chr1	1666650	1666651	A00758:226:HLWW7DSX2:1:1457:3983:21010/1	60	-
chr1	1674236	1674237	A00758:226:HLWW7DSX2:1:1157:26196:2331/1	60	+
chr1	1674243	1674244	A00758:226:HLWW7DSX2:1:1130:2239:7999/1	60	+
chr1	1685525	1685526	A00758:226:HLWW7DSX2:1:2677:11451:16407	60	+
chr1	1685650	1685651	A00758:226:HLWW7DSX2:2:1123:15908:35117	60	-
chr1	1688084	1688085	A00758:226:HLWW7DSX2:1:1142:1678:24752	60	-
chr1	1689263	1689264	A00758:226:HLWW7DSX2:1:1233:18819:28823/1	60	+
chr1	1689885	1689886	A00758:226:HLWW7DSX2:1:1509:5602:20243/1	60	+
chr1	1690022	1690023	A00758:226:HLWW7DSX2:1:1221:32886:19335	60	-
chr1	1713508	1713509	A00758:226:HLWW7DSX2:3:2302:20139:33301/1	60	-
chr1	1714763	1714764	A00758:226:HLWW7DSX2:2:2551:7075:13463/1	60	-
chr1	1719522	1719523	A00758:226:HLWW7DSX2:1:1244:2880:24580/1	60	+
chr1	1729720	1729721	A00758:226:HLWW7DSX2:1:1566:28384:24533	60	-
chr1	1729833	1729834	A00758:226:HLWW7DSX2:1:2421:1579:13526/1	60	+
chr1	1733419	1733420	A00758:226:HLWW7DSX2:1:1158:25093:33051/1	60	+
chr1	1765117	1765118	A00758:226:HLWW7DSX2:1:2326:18421:11256	60	-
chr1	1765147	1765148	A00758:226:HLWW7DSX2:1:1450:32588:31000/1	60	+
chr1	1767197	1767198	A00758:226:HLWW7DSX2:1:2469:9824:8453/1	60	+
chr1	1773366	1773367	A00758:226:HLWW7DSX2:1:1153:29188:8140/1	60	+
chr1	1773537	1773538	A00758:226:HLWW7DSX2:1:1137:28040:4304/1	60	+
chr1	1774384	1774385	A00758:226:HLWW7DSX2:1:1215:24731:36370/1	60	+
chr1	1777218	1777219	A00758:226:HLWW7DSX2:1:1102:6732:6668/1	60	+
chr1	1777219	1777220	A00758:226:HLWW7DSX2:1:1402:8549:3427	60	+
chr1	1786289	1786290	A00758:226:HLWW7DSX2:1:1259:7997:27367/1	60	-
chr1	1786654	1786655	A00758:226:HLWW7DSX2:1:2152:6370:15812/1	60	+
chr1	1793239	1793240	A00758:226:HLWW7DSX2:2:1357:8748:28761	60	-
chr1	1794884	1794885	A00758:226:HLWW7DSX2:4:1207:10899:8907/1	60	-
chr1	1801618	1801619	A00758:226:HLWW7DSX2:2:1145:17870:31751/1	60	-
chr1	1802720	1802721	A00758:226:HLWW7DSX2:1:1212:5575:22889/1	60	+
chr1	1802722	1802723	A00758:226:HLWW7DSX2:2:1364:24786:13636	60	+
chr1	1803747	1803748	A00758:226:HLWW7DSX2:1:1502:3595:22717	60	-
chr1	1804810	1804811	A00758:226:HLWW7DSX2:1:1317:27389:33458/1	60	+
chr1	1807332	1807333	A00758:226:HLWW7DSX2:1:1212:9191:14121/1	60	-
chr1	1809556	1809557	A00758:226:HLWW7DSX2:1:1665:28664:14559/1	60	-
chr1	1811704	1811705	A00758:226:HLWW7DSX2:2:1210:5629:15186/1	60	+
chr1	1811948	1811949	A00758:226:HLWW7DSX2:1:1205:5222:9189/1	60	+
chr1	1813476	1813477	A00758:226:HLWW7DSX2:1:1603:12292:18959/1	60	-
chr1	1813696	1813697	A00758:226:HLWW7DSX2:1:2551:21359:16658/1	60	-
chr1	1813831	1813832	A00758:226:HLWW7DSX2:3:1324:4463:35524/1	60	+
chr1	1814342	1814343	A00758:226:HLWW7DSX2:1:1639:27109:18568/1	60	-
chr1	1815384	1815385	A00758:226:HLWW7DSX2:1:2315:29243:2315/1	60	+
chr1	1816264	1816265	A00758:226:HLWW7DSX2:2:2221:24044:18646/1	60	+
chr1	1819328	1819329	A00758:226:HLWW7DSX2:4:1568:18602:29387/1	60	+
chr1	1820452	1820453	A00758:226:HLWW7DSX2:2:1372:15130:29481/1	60	+
chr1	1821057	1821058	A00758:226:HLWW7DSX2:1:2413:25789:29058	60	+
chr1	1821611	1821612	A00758:226:HLWW7DSX2:1:1454:13702:33802/1	60	-
chr1	1821631	1821632	A00758:226:HLWW7DSX2:1:1259:6262:6480/1	60	+
chr1	1822073	1822074	A00758:226:HLWW7DSX2:2:2504:28013:1564	60	+
chr1	1822791	1822792	A00758:226:HLWW7DSX2:1:2575:26955:27884/1	60	+
chr1	1825084	1825085	A00758:226:HLWW7DSX2:1:1572:9417:32831/1	60	-
chr1	1826342	1826343	A00758:226:HLWW7DSX2:4:2330:5728:5744/1	60	-
chr1	1827936	1827937	A00758:226:HLWW7DSX2:1:1164:10691:16376/1	60	+
chr1	1828875	1828876	A00758:226:HLWW7DSX2:1:2159:28989:4413/1	60	+
chr1	1830148	1830149	A00758:226:HLWW7DSX2:1:1174:22417:33865/1	60	+
chr1	1835095	1835096	A00758:226:HLWW7DSX2:2:1110:6506:29105/1	60	+
chr1	1835270	1835271	A00758:226:HLWW7DSX2:2:1113:32488:33489	60	-
chr1	1837686	1837687	A00758:226:HLWW7DSX2:1:1131:8865:36761/1	60	+
chr1	1838820	1838821	A00758:226:HLWW7DSX2:4:1545:20971:9752	60	+
chr1	1841078	1841079	A00758:226:HLWW7DSX2:1:1206:9182:19335/1	60	+
chr1	1842724	1842725	A00758:226:HLWW7DSX2:1:1274:2103:14434	60	-
chr1	1844854	1844855	A00758:226:HLWW7DSX2:1:1224:19434:14951/1	60	-
chr1	1853466	1853467	A00758:226:HLWW7DSX2:1:1121:13313:7701/1	60	-
chr1	1857607	1857608	A00758:226:HLWW7DSX2:1:1605:11153:6558/1	60	+
chr1	1862435	1862436	A00758:226:HLWW7DSX2:1:1217:10484:7905/1	60	-
chr1	1869836	1869837	A00758:226:HLWW7DSX2:2:1424:18304:29590	60	+
chr1	1877882	1877883	A00758:226:HLWW7DSX2:1:1433:27932:16297	60	+
chr1	1879202	1879203	A00758:226:HLWW7DSX2:1:1232:6008:22200/1	60	+
chr1	1880466	1880467	A00758:226:HLWW7DSX2:1:2274:30816:8108/1	60	-
chr1	1883736	1883737	A00758:226:HLWW7DSX2:1:1122:4689:13432/1	60	-
chr1	1883779	1883780	A00758:226:HLWW7DSX2:2:2576:8133:6997	60	-
chr1	1884591	1884592	A00758:226:HLWW7DSX2:1:1649:8820:17707/1	60	-
chr1	1887076	1887077	A00758:226:HLWW7DSX2:1:1127:5376:26209/1	60	+
chr1	1995690	1995691	A00758:226:HLWW7DSX2:1:1555:21983:6151/1	60	-
chr1	3565376	3565377	A00758:226:HLWW7DSX2:1:1260:25409:2347	60	+
chr1	3797558	3797559	A00758:226:HLWW7DSX2:2:1245:19434:36370/1	60	+
chr1	3824164	3824165	A00758:226:HLWW7DSX2:3:1265:2284:14309/1	60	-
chr1	3835531	3835532	A00758:226:HLWW7DSX2:4:1272:11098:7654	60	+
chr1	3840942	3840943	A00758:226:HLWW7DSX2:1:1125:24668:12555/1	60	+
chr1	3842920	3842921	A00758:226:HLWW7DSX2:1:1146:13612:35430/1	60	-
chr1	3878300	3878301	A00758:226:HLWW7DSX2:2:2371:12472:20212/1	60	-
chr1	4683077	4683078	A00758:226:HLWW7DSX2:1:1217:30409:3991/1	60	+
chr1	4786363	4786364	A00758:226:HLWW7DSX2:1:1333:29939:29168/1	60	+
chr1	5903487	5903488	A00758:226:HLWW7DSX2:2:1448:8458:25755	60	-
chr1	5955842	5955843	A00758:226:HLWW7DSX2:1:1306:13132:31970/1	60	-
chr1	5987921	5987922	A00758:226:HLWW7DSX2:4:2411:15845:34538/1	60	-
chr1	6187838	6187839	A00758:226:HLWW7DSX2:1:1377:19542:8375/1	60	+
chr1	6191140	6191141	A00758:226:HLWW7DSX2:1:2203:11207:7811/1	60	-
chr1	6192297	6192298	A00758:226:HLWW7DSX2:1:1339:11722:30843/1	60	-
chr1	6317021	6317022	A00758:226:HLWW7DSX2:1:1164:32280:22075	60	+
chr1	6531666	6531667	A00758:226:HLWW7DSX2:1:1413:18566:26569/1	60	-
chr1	6535717	6535718	A00758:226:HLWW7DSX2:1:1127:11614:16814/1	60	-
chr1	6551118	6551119	A00758:226:HLWW7DSX2:1:1265:14262:22936/1	60	+
chr1	6560146	6560147	A00758:226:HLWW7DSX2:3:2366:16749:20165	60	+
chr1	6584277	6584278	A00758:226:HLWW7DSX2:2:2546:21721:1063/1	60	-
chr1	6688539	6688540	A00758:226:HLWW7DSX2:1:1201:13160:2394/1	60	+
chr1	6695929	6695930	A00758:226:HLWW7DSX2:3:1409:22155:5415/1	60	-
chr1	6792900	6792901	A00758:226:HLWW7DSX2:3:1605:5611:7889/1	60	-
chr1	6806522	6806523	A00758:226:HLWW7DSX2:2:1155:28881:14309/1	60	-
chr1	6818797	6818798	A00758:226:HLWW7DSX2:1:1260:27371:12884/1	60	-
chr1	6819558	6819559	A00758:226:HLWW7DSX2:1:1615:10827:28823/1	60	+
chr1	6821667	6821668	A00758:226:HLWW7DSX2:1:1336:32759:17989/1	60	-
chr1	6822188	6822189	A00758:226:HLWW7DSX2:1:2115:17300:7498/1	60	+
chr1	6822992	6822993	A00758:226:HLWW7DSX2:1:1565:11840:10661/1	60	+
chr1	6823983	6823984	A00758:226:HLWW7DSX2:1:2456:21685:19789	60	+
chr1	6825416	6825417	A00758:226:HLWW7DSX2:1:1423:5801:25410/1	60	-
chr1	6830880	6830881	A00758:226:HLWW7DSX2:1:1328:14217:15843/1	60	+
chr1	6832775	6832776	A00758:226:HLWW7DSX2:1:1546:2392:18161/1	60	-
chr1	6866111	6866112	A00758:226:HLWW7DSX2:2:1243:28293:12038/1	60	-
chr1	6870896	6870897	A00758:226:HLWW7DSX2:3:1415:2220:33927/1	60	-
chr1	6873310	6873311	A00758:226:HLWW7DSX2:3:2334:27308:22608	60	-
chr1	6874582	6874583	A00758:226:HLWW7DSX2:1:2437:17761:13369	60	-
chr1	6887396	6887397	A00758:226:HLWW7DSX2:1:1315:30011:33458/1	60	+
chr1	7023427	7023428	A00758:226:HLWW7DSX2:2:1130:9570:10676/1	60	-
chr1	7023429	7023430	A00758:226:HLWW7DSX2:1:1345:24659:7780/1	60	-
chr1	7122154	7122155	A00758:226:HLWW7DSX2:1:2473:20338:6934/1	60	+
chr1	7801626	7801627	A00758:226:HLWW7DSX2:1:1671:15772:34287/1	60	+
chr1	7809201	7809202	A00758:226:HLWW7DSX2:4:1156:19461:29403	60	+
chr1	7815494	7815495	A00758:226:HLWW7DSX2:2:2471:8079:2080/1	60	+
chr1	7826101	7826102	A00758:226:HLWW7DSX2:2:1666:22959:21089/1	60	+
chr1	7960672	7960673	A00758:226:HLWW7DSX2:1:1203:26069:16579/1	60	+
chr1	7964338	7964339	A00758:226:HLWW7DSX2:1:1330:13042:34413/1	60	+
chr1	7967368	7967369	A00758:226:HLWW7DSX2:1:1660:13313:35509/1	60	+
chr1	8063885	8063886	A00758:226:HLWW7DSX2:1:1343:28275:30420/1	60	-
chr1	8164298	8164299	A00758:226:HLWW7DSX2:2:1605:29451:22310	60	-
chr1	8414647	8414648	A00758:226:HLWW7DSX2:1:2115:16541:28729/1	60	+
chr1	8479599	8479600	A00758:226:HLWW7DSX2:4:1351:4517:23187	60	-
chr1	8484325	8484326	A00758:226:HLWW7DSX2:1:1269:25292:12759/1	60	-
chr1	8486910	8486911	A00758:226:HLWW7DSX2:1:2461:32850:2237	60	+
chr1	8529478	8529479	A00758:226:HLWW7DSX2:1:1177:26413:28823/1	60	+
chr1	8537591	8537592	A00758:226:HLWW7DSX2:1:1426:25373:29778/1	60	-
chr1	8546999	8547000	A00758:226:HLWW7DSX2:3:2236:22715:16720/1	60	+
chr1	8554588	8554589	A00758:226:HLWW7DSX2:1:1266:13639:8985/1	60	-
chr1	8571081	8571082	A00758:226:HLWW7DSX2:1:1125:9317:35321/1	60	+
chr1	8571488	8571489	A00758:226:HLWW7DSX2:1:1527:4390:22717/1	60	-
chr1	8571669	8571670	A00758:226:HLWW7DSX2:1:2142:31521:7075/1	60	-
chr1	8573261	8573262	A00758:226:HLWW7DSX2:1:1368:24569:26757/1	60	+
chr1	8597127	8597128	A00758:226:HLWW7DSX2:1:1307:7789:12571/1	60	-
chr1	8622280	8622281	A00758:226:HLWW7DSX2:1:1136:7808:18270/1	60	-
chr1	8627096	8627097	A00758:226:HLWW7DSX2:1:1236:24849:33599	60	-
chr1	8631110	8631111	A00758:226:HLWW7DSX2:2:1163:16251:23312/1	60	+
chr1	8631117	8631118	A00758:226:HLWW7DSX2:2:1274:9851:9878/1	60	+
chr1	8638472	8638473	A00758:226:HLWW7DSX2:1:1335:24587:10661/1	60	+
chr1	8639937	8639938	A00758:226:HLWW7DSX2:1:2158:8929:19805/1	60	+
chr1	8643010	8643011	A00758:226:HLWW7DSX2:3:1618:3757:18490/1	60	-
chr1	8643012	8643013	A00758:226:HLWW7DSX2:1:1176:21395:24424/1	60	-
chr1	8644254	8644255	A00758:226:HLWW7DSX2:1:1554:14787:31140	60	-
chr1	8668916	8668917	A00758:226:HLWW7DSX2:2:2407:31286:25895/1	60	+
chr1	8674669	8674670	A00758:226:HLWW7DSX2:2:1226:10004:32127/1	60	+
chr1	8679184	8679185	A00758:226:HLWW7DSX2:1:1355:11171:31360/1	60	-
chr1	8685059	8685060	A00758:226:HLWW7DSX2:3:2161:21866:20071/1	60	+
chr1	8693362	8693363	A00758:226:HLWW7DSX2:1:1168:32452:12727/1	60	-
chr1	8695368	8695369	A00758:226:HLWW7DSX2:1:1219:4716:31986/1	60	+
chr1	8713276	8713277	A00758:226:HLWW7DSX2:1:1111:9353:2409/1	60	-
chr1	8720065	8720066	A00758:226:HLWW7DSX2:4:2301:30373:21120	60	-
chr1	8750198	8750199	A00758:226:HLWW7DSX2:1:1209:12680:5353/1	60	+
chr1	8756988	8756989	A00758:226:HLWW7DSX2:2:1504:8024:3991	60	+
chr1	8758933	8758934	A00758:226:HLWW7DSX2:2:2428:5683:11334/1	60	-
chr1	8768195	8768196	A00758:226:HLWW7DSX2:3:1141:20799:16000/1	60	+
chr1	8773049	8773050	A00758:226:HLWW7DSX2:4:1216:4887:26459/1	60	+
chr1	8782366	8782367	A00758:226:HLWW7DSX2:3:1645:17300:14732/1	60	+
chr1	8792155	8792156	A00758:226:HLWW7DSX2:1:1153:14443:5963/1	60	+
chr1	8797371	8797372	A00758:226:HLWW7DSX2:1:2669:9381:23907	60	-
chr1	8816418	8816419	A00758:226:HLWW7DSX2:1:1502:19045:16626/1	60	-
chr1	8867577	8867578	A00758:226:HLWW7DSX2:1:1215:3161:16235/1	60	+
chr1	8867876	8867877	A00758:226:HLWW7DSX2:1:2622:10474:3161/1	60	-
chr1	8868783	8868784	A00758:226:HLWW7DSX2:3:1374:18991:23797	60	-
chr1	8875062	8875063	A00758:226:HLWW7DSX2:2:2160:26350:29215/1	60	+
chr1	8906558	8906559	A00758:226:HLWW7DSX2:1:2476:18105:33473/1	60	-
chr1	8940491	8940492	A00758:226:HLWW7DSX2:1:2458:29677:21355/1	60	-
chr1	9253527	9253528	A00758:226:HLWW7DSX2:2:1332:3938:6872/1	60	-
chr1	9542407	9542408	A00758:226:HLWW7DSX2:3:2318:32452:27790	60	-
chr1	9565794	9565795	A00758:226:HLWW7DSX2:4:1661:25446:18505/1	60	+
chr1	9568517	9568518	A00758:226:HLWW7DSX2:4:1251:16007:10207/1	60	-
chr1	9569836	9569837	A00758:226:HLWW7DSX2:1:2277:31403:28103/1	60	+
chr1	9575435	9575436	A00758:226:HLWW7DSX2:1:1366:7301:31579/1	60	+
chr1	9576989	9576990	A00758:226:HLWW7DSX2:1:1127:30228:24345/1	60	-
chr1	9592993	9592994	A00758:226:HLWW7DSX2:1:1402:22733:20102/1	60	+
chr1	9669798	9669799	A00758:226:HLWW7DSX2:1:2233:21341:30624/1	60	+
chr1	9670540	9670541	A00758:226:HLWW7DSX2:3:2241:19036:19554/1	60	+
chr1	9671757	9671758	A00758:226:HLWW7DSX2:1:2447:18855:1391/1	60	-
chr1	9706219	9706220	A00758:226:HLWW7DSX2:1:1429:5104:16470/1	60	-
chr1	9728828	9728829	A00758:226:HLWW7DSX2:3:1474:1732:24909/1	60	+
chr1	9743235	9743236	A00758:226:HLWW7DSX2:1:2269:13919:26506/1	60	-
chr1	9750647	9750648	A00758:226:HLWW7DSX2:4:1156:17842:33865	60	-
chr1	9774546	9774547	A00758:226:HLWW7DSX2:1:1311:29396:35055/1	60	-
chr1	9794567	9794568	A00758:226:HLWW7DSX2:1:1511:3929:8328/1	60	+
chr1	9802983	9802984	A00758:226:HLWW7DSX2:1:1275:32117:6261/1	60	+
chr1	9803063	9803064	A00758:226:HLWW7DSX2:1:1126:11026:31767/1	60	-
chr1	9805374	9805375	A00758:226:HLWW7DSX2:1:1221:23194:19586	60	+
chr1	9808443	9808444	A00758:226:HLWW7DSX2:3:2533:16188:19820/1	60	-
chr1	9813672	9813673	A00758:226:HLWW7DSX2:1:1241:13087:18082/1	60	+
chr1	9817251	9817252	A00758:226:HLWW7DSX2:1:1611:6470:6402/1	60	-
chr1	9819399	9819400	A00758:226:HLWW7DSX2:1:1509:23683:24846/1	60	-
chr1	9864563	9864564	A00758:226:HLWW7DSX2:2:1446:25301:18756/1	60	+
chr1	9879022	9879023	A00758:226:HLWW7DSX2:3:1506:24216:34319/1	60	-
chr1	10000204	10000205	A00758:226:HLWW7DSX2:3:1269:9905:21559/1	60	+
chr1	10060966	10060967	A00758:226:HLWW7DSX2:4:1112:26458:10332/1	60	+
chr1	10082329	10082330	A00758:226:HLWW7DSX2:1:2354:32054:5087/1	60	-
chr1	10089672	10089673	A00758:226:HLWW7DSX2:1:1446:5801:22905/1	60	-
chr1	10125708	10125709	A00758:226:HLWW7DSX2:1:2608:29215:17080	60	-
chr1	10127139	10127140	A00758:226:HLWW7DSX2:1:2149:9308:34648/1	60	-
chr1	10128904	10128905	A00758:226:HLWW7DSX2:1:2212:25355:8296/1	60	+
chr1	10131519	10131520	A00758:226:HLWW7DSX2:2:2238:4580:1031/1	60	+
chr1	10133167	10133168	A00758:226:HLWW7DSX2:1:1107:21594:30874/1	60	-
chr1	10139882	10139883	A00758:226:HLWW7DSX2:1:1119:19750:16188/1	60	+
chr1	10140214	10140215	A00758:226:HLWW7DSX2:1:1645:17951:29356/1	60	-
chr1	10161978	10161979	A00758:226:HLWW7DSX2:1:2333:6813:35274/1	60	-
chr1	10232826	10232827	A00758:226:HLWW7DSX2:1:1641:6325:28792/1	60	-
chr1	10253103	10253104	A00758:226:HLWW7DSX2:2:1347:7455:2315	60	-
chr1	10258339	10258340	A00758:226:HLWW7DSX2:1:1458:16821:34444/1	60	+
chr1	10264165	10264166	A00758:226:HLWW7DSX2:2:1214:18756:10081/1	60	-
chr1	10268612	10268613	A00758:226:HLWW7DSX2:1:1434:31647:8578/1	60	-
chr1	10272815	10272816	A00758:226:HLWW7DSX2:1:1215:27642:8719/1	60	-
chr1	10278116	10278117	A00758:226:HLWW7DSX2:4:2267:14380:36104	60	-
chr1	10278117	10278118	A00758:226:HLWW7DSX2:1:1136:13340:11537/1	60	-
chr1	10292097	10292098	A00758:226:HLWW7DSX2:2:2135:6876:6136	60	-
chr1	10297913	10297914	A00758:226:HLWW7DSX2:1:1173:28528:9784	60	-
chr1	10302578	10302579	A00758:226:HLWW7DSX2:1:1161:9896:29653/1	60	+
chr1	10330633	10330634	A00758:226:HLWW7DSX2:1:1133:32199:25629/1	60	+
chr1	10331502	10331503	A00758:226:HLWW7DSX2:1:2648:11641:21120/1	60	+
chr1	10348218	10348219	A00758:226:HLWW7DSX2:2:2211:9362:34741	60	-
chr1	10381773	10381774	A00758:226:HLWW7DSX2:4:2556:21649:24706/1	60	-
chr1	10407122	10407123	A00758:226:HLWW7DSX2:1:1470:8956:27680/1	60	-
chr1	10414252	10414253	A00758:226:HLWW7DSX2:1:2631:30770:32831	60	+
chr1	10418933	10418934	A00758:226:HLWW7DSX2:2:2608:32506:28604	60	-
chr1	10438733	10438734	A00758:226:HLWW7DSX2:4:1105:2049:34945/1	60	-
chr1	10442014	10442015	A00758:226:HLWW7DSX2:1:1364:17354:25003/1	60	+
chr1	10455498	10455499	A00758:226:HLWW7DSX2:4:2372:2320:34945	60	+
chr1	10455499	10455500	A00758:226:HLWW7DSX2:2:2533:22770:24173	60	+
chr1	10455500	10455501	A00758:226:HLWW7DSX2:1:1175:27805:25316	60	+
chr1	10512616	10512617	A00758:226:HLWW7DSX2:3:1301:24713:25629	60	-
chr1	10513537	10513538	A00758:226:HLWW7DSX2:2:1137:15347:2519/1	60	+
chr1	10517674	10517675	A00758:226:HLWW7DSX2:1:2403:17906:14904/1	60	+
chr1	10521635	10521636	A00758:226:HLWW7DSX2:1:1366:19895:32252/1	60	-
chr1	10521872	10521873	A00758:226:HLWW7DSX2:4:1103:22245:4946	60	-
chr1	10522353	10522354	A00758:226:HLWW7DSX2:1:2139:20103:18584/1	60	-
chr1	10524327	10524328	A00758:226:HLWW7DSX2:1:1209:25229:15906/1	60	+
chr1	10538727	10538728	A00758:226:HLWW7DSX2:1:1113:21838:33896	60	-
chr1	10548002	10548003	A00758:226:HLWW7DSX2:1:2616:9634:27884	60	+
chr1	10548463	10548464	A00758:226:HLWW7DSX2:3:2468:21124:10708	60	-
chr1	10555299	10555300	A00758:226:HLWW7DSX2:3:2125:28492:20149/1	60	-
chr1	10559278	10559279	A00758:226:HLWW7DSX2:1:1218:28908:11600/1	60	-
chr1	10566195	10566196	A00758:226:HLWW7DSX2:3:2162:7500:35744	60	+
chr1	10569471	10569472	A00758:226:HLWW7DSX2:4:1202:7491:18693/1	60	-
chr1	10569778	10569779	A00758:226:HLWW7DSX2:1:2240:5611:4351/1	60	+
chr1	10571339	10571340	A00758:226:HLWW7DSX2:1:1475:6994:30702	60	+
chr1	10575033	10575034	A00758:226:HLWW7DSX2:1:1573:29062:24205/1	60	+
chr1	10576417	10576418	A00758:226:HLWW7DSX2:1:1566:6560:35869/1	60	+
chr1	10584338	10584339	A00758:226:HLWW7DSX2:1:2625:7771:20932/1	60	-
chr1	10608033	10608034	A00758:226:HLWW7DSX2:1:1113:26431:26099/1	60	+
chr1	10621847	10621848	A00758:226:HLWW7DSX2:1:2119:12165:24283/1	60	+
chr1	11023261	11023262	A00758:226:HLWW7DSX2:1:1569:18927:12195	60	-
chr1	11024196	11024197	A00758:226:HLWW7DSX2:1:2553:11297:19366	60	-
chr1	11078686	11078687	A00758:226:HLWW7DSX2:3:2609:27597:18443	60	+
chr1	11087794	11087795	A00758:226:HLWW7DSX2:4:2241:26178:21872/1	60	-
chr1	11095414	11095415	A00758:226:HLWW7DSX2:2:2260:19750:20572/1	60	-
chr1	11146389	11146390	A00758:226:HLWW7DSX2:1:2321:7798:16908	60	-
chr1	11148575	11148576	A00758:226:HLWW7DSX2:1:1429:11107:29027/1	60	-
chr1	11152443	11152444	A00758:226:HLWW7DSX2:2:2176:9272:12446/1	60	-
chr1	11154344	11154345	A00758:226:HLWW7DSX2:1:1314:14461:16517/1	60	+
chr1	11156085	11156086	A00758:226:HLWW7DSX2:4:2348:14705:29716	60	-
chr1	11158152	11158153	A00758:226:HLWW7DSX2:1:1225:31078:6965/1	60	+
chr1	11169940	11169941	A00758:226:HLWW7DSX2:1:2434:31476:22060/1	60	+
chr1	11179285	11179286	A00758:226:HLWW7DSX2:1:1141:14525:14372/1	60	-
chr1	11196177	11196178	A00758:226:HLWW7DSX2:1:2271:29749:29277/1	60	-
chr1	11202580	11202581	A00758:226:HLWW7DSX2:2:1362:27326:8516/1	60	+
chr1	11204240	11204241	A00758:226:HLWW7DSX2:3:1107:19117:2597/1	60	+
chr1	11210054	11210055	A00758:226:HLWW7DSX2:1:2655:12653:20995	60	+
chr1	11214760	11214761	A00758:226:HLWW7DSX2:1:2377:11433:35728/1	60	-
chr1	11219355	11219356	A00758:226:HLWW7DSX2:1:1121:28094:26788/1	60	-
chr1	11219834	11219835	A00758:226:HLWW7DSX2:1:1434:2130:30483/1	60	+
chr1	11221354	11221355	A00758:226:HLWW7DSX2:1:1371:2510:21183/1	60	+
chr1	11221912	11221913	A00758:226:HLWW7DSX2:1:1335:20085:2362	60	-
chr1	11223688	11223689	A00758:226:HLWW7DSX2:1:1327:5475:26725/1	60	+
chr1	11224188	11224189	A00758:226:HLWW7DSX2:1:1129:4779:30311/1	60	+
chr1	11224365	11224366	A00758:226:HLWW7DSX2:1:1614:9652:22341/1	60	+
chr1	11224431	11224432	A00758:226:HLWW7DSX2:1:1320:1615:22670/1	60	-
chr1	11225750	11225751	A00758:226:HLWW7DSX2:1:1464:27896:29387/1	60	+
chr1	11226553	11226554	A00758:226:HLWW7DSX2:1:1101:9516:25770/1	60	-
chr1	11227034	11227035	A00758:226:HLWW7DSX2:3:1435:18891:19836/1	60	-
chr1	11229618	11229619	A00758:226:HLWW7DSX2:2:1324:6876:32816/1	60	+
chr1	11238269	11238270	A00758:226:HLWW7DSX2:1:1645:23945:28494/1	60	+
chr1	11246173	11246174	A00758:226:HLWW7DSX2:1:1447:24469:25958/1	60	-
chr1	11272362	11272363	A00758:226:HLWW7DSX2:3:1272:7518:33144/1	60	+
chr1	11276640	11276641	A00758:226:HLWW7DSX2:3:1665:28438:11506/1	60	+
chr1	11288726	11288727	A00758:226:HLWW7DSX2:3:1639:17291:18443/1	60	-
chr1	11290578	11290579	A00758:226:HLWW7DSX2:1:1362:31268:13808/1	60	+
chr1	11537933	11537934	A00758:226:HLWW7DSX2:1:1217:10854:7138/1	60	-
chr1	11676309	11676310	A00758:226:HLWW7DSX2:1:1648:10239:27931/1	60	+
chr1	11707592	11707593	A00758:226:HLWW7DSX2:1:1641:30011:25755/1	60	-
chr1	11713549	11713550	A00758:226:HLWW7DSX2:3:1558:31331:29356/1	60	-
chr1	11716091	11716092	A00758:226:HLWW7DSX2:4:1441:26567:7388/1	60	-
chr1	11764250	11764251	A00758:226:HLWW7DSX2:1:1155:19614:6496/1	60	+
chr1	11801442	11801443	A00758:226:HLWW7DSX2:1:2157:1551:23156/1	60	-
chr1	11815582	11815583	A00758:226:HLWW7DSX2:4:1262:4544:7420/1	60	-
chr1	11816909	11816910	A00758:226:HLWW7DSX2:2:1519:4336:12947/1	60	+
chr1	11817487	11817488	A00758:226:HLWW7DSX2:1:1108:22742:2456/1	60	+
chr1	11832139	11832140	A00758:226:HLWW7DSX2:4:1162:27245:9189	60	-
chr1	11967785	11967786	A00758:226:HLWW7DSX2:3:2511:6424:17033/1	60	-
chr1	11987111	11987112	A00758:226:HLWW7DSX2:3:1258:23448:24627/1	60	-
chr1	11989378	11989379	A00758:226:HLWW7DSX2:1:1328:28094:33771/1	60	-
chr1	11994854	11994855	A00758:226:HLWW7DSX2:1:1371:10004:4507/1	60	+
chr1	12066963	12066964	A00758:226:HLWW7DSX2:1:1153:31964:8844	60	-
chr1	12242302	12242303	A00758:226:HLWW7DSX2:1:2277:8097:14544	60	+
chr1	12255464	12255465	A00758:226:HLWW7DSX2:1:1245:28366:34334/1	60	-
chr1	12279954	12279955	A00758:226:HLWW7DSX2:1:2251:6262:30780/1	60	-
chr1	12281347	12281348	A00758:226:HLWW7DSX2:4:1519:16559:15170	60	-
chr1	12288631	12288632	A00758:226:HLWW7DSX2:2:1346:30074:2159/1	60	+
chr1	12292769	12292770	A00758:226:HLWW7DSX2:3:1312:20781:2159/1	60	+
chr1	12293828	12293829	A00758:226:HLWW7DSX2:1:2345:31557:19852/1	60	+
chr1	12294831	12294832	A00758:226:HLWW7DSX2:1:1614:31557:21418/1	60	-
chr1	12295725	12295726	A00758:226:HLWW7DSX2:1:2639:22191:7607/1	60	-
chr1	12296537	12296538	A00758:226:HLWW7DSX2:3:1615:23285:9471/1	60	+
chr1	12297084	12297085	A00758:226:HLWW7DSX2:1:2439:9561:26663/1	60	-
chr1	12298309	12298310	A00758:226:HLWW7DSX2:2:1326:15266:33849/1	60	-
chr1	12298728	12298729	A00758:226:HLWW7DSX2:1:1636:13196:33113/1	60	+
chr1	12299543	12299544	A00758:226:HLWW7DSX2:2:2247:26901:31892/1	60	+
chr1	12301131	12301132	A00758:226:HLWW7DSX2:1:1527:15619:32957/1	60	-
chr1	12310046	12310047	A00758:226:HLWW7DSX2:3:2547:11388:27602	60	+
chr1	12312914	12312915	A00758:226:HLWW7DSX2:1:1203:19859:33599	60	-
chr1	12322070	12322071	A00758:226:HLWW7DSX2:3:1546:18936:28307/1	60	-
chr1	12330820	12330821	A00758:226:HLWW7DSX2:1:1320:16577:1141	60	+
chr1	12332673	12332674	A00758:226:HLWW7DSX2:1:2118:4725:26396/1	60	+
chr1	12335416	12335417	A00758:226:HLWW7DSX2:2:1334:8296:2049/1	60	+
chr1	12338734	12338735	A00758:226:HLWW7DSX2:3:2377:13449:24126/1	60	-
chr1	12339867	12339868	A00758:226:HLWW7DSX2:1:1109:25129:25285/1	60	-
chr1	12342461	12342462	A00758:226:HLWW7DSX2:4:1642:10574:14606/1	60	+
chr1	12343697	12343698	A00758:226:HLWW7DSX2:1:2345:16821:22514/1	60	+
chr1	12347572	12347573	A00758:226:HLWW7DSX2:1:2330:30156:18020	60	-
chr1	12348710	12348711	A00758:226:HLWW7DSX2:2:1501:19976:36683/1	60	-
chr1	12349437	12349438	A00758:226:HLWW7DSX2:1:1177:9588:2378/1	60	-
chr1	12350371	12350372	A00758:226:HLWW7DSX2:1:1214:13792:12007/1	60	+
chr1	12354296	12354297	A00758:226:HLWW7DSX2:1:2412:2971:33661/1	60	+
chr1	12354586	12354587	A00758:226:HLWW7DSX2:1:2530:29089:33332/1	60	+
chr1	12360091	12360092	A00758:226:HLWW7DSX2:1:2645:21359:13651/1	60	-
chr1	12370818	12370819	A00758:226:HLWW7DSX2:2:1310:10031:6872/1	60	-
chr1	12375510	12375511	A00758:226:HLWW7DSX2:1:1672:15329:21183/1	60	-
chr1	12382328	12382329	A00758:226:HLWW7DSX2:1:2403:18674:24940/1	60	+
chr1	12387077	12387078	A00758:226:HLWW7DSX2:3:2266:30490:17002	60	-
chr1	12388175	12388176	A00758:226:HLWW7DSX2:1:1103:7735:28792/1	60	+
chr1	12409899	12409900	A00758:226:HLWW7DSX2:2:2103:17400:5040	60	-
chr1	12420064	12420065	A00758:226:HLWW7DSX2:1:2268:31159:3975/1	60	-
chr1	12423865	12423866	A00758:226:HLWW7DSX2:1:1465:1967:18145/1	60	-
chr1	12424619	12424620	A00758:226:HLWW7DSX2:1:1114:15718:6417/1	60	+
chr1	12425491	12425492	A00758:226:HLWW7DSX2:1:1246:11921:28056/1	60	-
chr1	12454433	12454434	A00758:226:HLWW7DSX2:1:1402:27489:24173/1	60	-
chr1	12483559	12483560	A00758:226:HLWW7DSX2:2:2613:24325:35697/1	60	+
chr1	12569042	12569043	A00758:226:HLWW7DSX2:2:2164:24514:22811	60	+
chr1	13345324	13345325	A00758:226:HLWW7DSX2:1:1461:13169:24862/1	60	-
chr1	13488387	13488388	A00758:226:HLWW7DSX2:1:1302:15727:26600/1	60	+
chr1	13667398	13667399	A00758:226:HLWW7DSX2:3:1674:4137:17738	60	-
chr1	13721958	13721959	A00758:226:HLWW7DSX2:1:1555:20012:3771/1	60	-
chr1	13723534	13723535	A00758:226:HLWW7DSX2:1:1433:8865:31626/1	60	+
chr1	13726406	13726407	A00758:226:HLWW7DSX2:1:1125:10212:1892/1	60	+
chr1	13737663	13737664	A00758:226:HLWW7DSX2:1:1176:3016:34397/1	60	+
chr1	13744956	13744957	A00758:226:HLWW7DSX2:1:2222:1488:26522	60	-
chr1	13752969	13752970	A00758:226:HLWW7DSX2:1:1457:32714:1282/1	60	-
chr1	13753014	13753015	A00758:226:HLWW7DSX2:1:1103:6831:33927/1	60	+
chr1	13754846	13754847	A00758:226:HLWW7DSX2:3:2576:21441:10942/1	60	-
chr1	13759764	13759765	A00758:226:HLWW7DSX2:1:1403:4598:7451/1	60	-
chr1	13760736	13760737	A00758:226:HLWW7DSX2:1:1665:4860:13228/1	60	+
chr1	13769403	13769404	A00758:226:HLWW7DSX2:3:1422:20916:33426	60	-
chr1	13770943	13770944	A00758:226:HLWW7DSX2:2:1414:22616:14418/1	60	+
chr1	14354994	14354995	A00758:226:HLWW7DSX2:2:2368:15148:17707/1	60	+
chr1	14759221	14759222	A00758:226:HLWW7DSX2:1:1314:18864:29465/1	60	-
chr1	14921862	14921863	A00758:226:HLWW7DSX2:4:1326:17291:17879	60	+
chr1	14936438	14936439	A00758:226:HLWW7DSX2:3:1521:32398:12853/1	60	+
chr1	15254025	15254026	A00758:226:HLWW7DSX2:2:2332:14208:32393	60	-
chr1	15534000	15534001	A00758:226:HLWW7DSX2:1:1538:19714:29716	60	+
chr1	15546644	15546645	A00758:226:HLWW7DSX2:1:1210:29975:3490/1	60	-
chr1	15549116	15549117	A00758:226:HLWW7DSX2:1:1249:6207:4601/1	60	+
chr1	15551897	15551898	A00758:226:HLWW7DSX2:1:1474:32759:33708/1	60	-
chr1	15612947	15612948	A00758:226:HLWW7DSX2:1:2359:30463:4773/1	60	-
chr1	15626933	15626934	A00758:226:HLWW7DSX2:1:1142:4824:14857/1	60	+
chr1	15629012	15629013	A00758:226:HLWW7DSX2:4:2513:18964:27352	60	+
chr1	15633818	15633819	A00758:226:HLWW7DSX2:1:1150:29640:30467/1	60	-
chr1	15640307	15640308	A00758:226:HLWW7DSX2:4:1572:19515:18129/1	60	-
chr1	15646686	15646687	A00758:226:HLWW7DSX2:3:2335:1976:32753	60	-
chr1	15648994	15648995	A00758:226:HLWW7DSX2:1:1469:21359:37043/1	60	-
chr1	15649779	15649780	A00758:226:HLWW7DSX2:3:1607:7970:24251	60	-
chr1	15652018	15652019	A00758:226:HLWW7DSX2:1:1469:29668:5368/1	60	-
chr1	15654838	15654839	A00758:226:HLWW7DSX2:1:1332:19578:20369/1	60	+
chr1	15657370	15657371	A00758:226:HLWW7DSX2:1:2205:4761:9330/1	60	+
chr1	15658235	15658236	A00758:226:HLWW7DSX2:4:1673:32452:18834/1	60	+
chr1	15659415	15659416	A00758:226:HLWW7DSX2:1:1566:17020:20948/1	60	-
chr1	15659842	15659843	A00758:226:HLWW7DSX2:1:1134:9299:28839/1	60	-
chr1	15687965	15687966	A00758:226:HLWW7DSX2:2:1516:9688:14481	60	+
chr1	15702746	15702747	A00758:226:HLWW7DSX2:4:2271:13584:21449/1	60	+
chr1	15806087	15806088	A00758:226:HLWW7DSX2:2:1315:14100:24972	60	-
chr1	15851727	15851728	A00758:226:HLWW7DSX2:3:1515:5656:4366/1	60	+
chr1	15852605	15852606	A00758:226:HLWW7DSX2:1:2262:18358:27899/1	60	+
chr1	15862737	15862738	A00758:226:HLWW7DSX2:1:1307:7184:20071	60	+
chr1	15871319	15871320	A00758:226:HLWW7DSX2:1:2257:31467:28025/1	60	-
chr1	15872940	15872941	A00758:226:HLWW7DSX2:1:1124:24062:2112	60	+
chr1	15874115	15874116	A00758:226:HLWW7DSX2:1:2168:12798:2080/1	60	+
chr1	15883540	15883541	A00758:226:HLWW7DSX2:2:1502:32443:17628/1	60	-
chr1	15884173	15884174	A00758:226:HLWW7DSX2:1:1330:10628:34147/1	60	+
chr1	15886158	15886159	A00758:226:HLWW7DSX2:2:1126:12138:19852/1	60	-
chr1	15887650	15887651	A00758:226:HLWW7DSX2:1:2456:5014:4319/1	60	-
chr1	15894424	15894425	A00758:226:HLWW7DSX2:1:1129:5810:29309/1	60	-
chr1	15900466	15900467	A00758:226:HLWW7DSX2:1:1141:13132:13119/1	60	+
chr1	15901287	15901288	A00758:226:HLWW7DSX2:1:1446:4607:18208/1	60	-
chr1	15906276	15906277	A00758:226:HLWW7DSX2:1:1168:16866:15796/1	60	-
chr1	15907799	15907800	A00758:226:HLWW7DSX2:4:2546:27154:11287/1	60	+
chr1	15911238	15911239	A00758:226:HLWW7DSX2:4:2461:20618:7764/1	60	+
chr1	15911499	15911500	A00758:226:HLWW7DSX2:1:2202:2600:31078/1	60	-
chr1	15912448	15912449	A00758:226:HLWW7DSX2:1:1565:30680:16203/1	60	-
chr1	15912537	15912538	A00758:226:HLWW7DSX2:2:2319:25798:23813/1	60	+
chr1	15916010	15916011	A00758:226:HLWW7DSX2:2:2151:22191:29496/1	60	+
chr1	15916834	15916835	A00758:226:HLWW7DSX2:1:2314:14507:35509/1	60	-
chr1	15919390	15919391	A00758:226:HLWW7DSX2:1:1313:7048:27946/1	60	+
chr1	15919436	15919437	A00758:226:HLWW7DSX2:1:1325:30653:23547/1	60	+
chr1	15926545	15926546	A00758:226:HLWW7DSX2:1:1108:29234:8437/1	60	+
chr1	15927557	15927558	A00758:226:HLWW7DSX2:3:2252:4137:24627/1	60	-
chr1	15932221	15932222	A00758:226:HLWW7DSX2:1:1215:3947:14090/1	60	-
chr1	15940372	15940373	A00758:226:HLWW7DSX2:2:2560:7030:10191/1	60	-
chr1	16250184	16250185	A00758:226:HLWW7DSX2:2:2519:8296:5713/1	60	+
chr1	16253259	16253260	A00758:226:HLWW7DSX2:1:1178:12952:22733	60	-
chr1	16280374	16280375	A00758:226:HLWW7DSX2:4:1132:6831:36933	60	+
chr1	16288468	16288469	A00758:226:HLWW7DSX2:3:1272:11388:22185/1	60	+
chr1	16292693	16292694	A00758:226:HLWW7DSX2:2:1122:21088:34475/1	60	-
chr1	16295059	16295060	A00758:226:HLWW7DSX2:3:1358:24614:18035/1	60	+
chr1	16297550	16297551	A00758:226:HLWW7DSX2:4:2468:6090:9596	60	-
chr1	16298663	16298664	A00758:226:HLWW7DSX2:1:1235:15628:22545/1	60	+
chr1	16305165	16305166	A00758:226:HLWW7DSX2:1:1174:14959:25958/1	60	-
chr1	16311770	16311771	A00758:226:HLWW7DSX2:1:2646:7663:20024/1	60	-
chr1	16325140	16325141	A00758:226:HLWW7DSX2:1:1138:14335:34491/1	60	+
chr1	16328848	16328849	A00758:226:HLWW7DSX2:1:1263:5475:11569	60	-
chr1	16386974	16386975	A00758:226:HLWW7DSX2:3:2141:26567:6887/1	60	+
chr1	16583279	16583280	A00758:226:HLWW7DSX2:1:1364:2175:30843	60	-
chr1	16599603	16599604	A00758:226:HLWW7DSX2:4:1147:22779:28698	60	-
chr1	16605985	16605986	A00758:226:HLWW7DSX2:3:2330:19886:4178/1	60	-
chr1	16610104	16610105	A00758:226:HLWW7DSX2:4:2170:9670:27477/1	60	+
chr1	16956835	16956836	A00758:226:HLWW7DSX2:1:1228:20166:11960/1	60	-
chr1	17024522	17024523	A00758:226:HLWW7DSX2:3:1343:8169:24471/1	60	-
chr1	17025615	17025616	A00758:226:HLWW7DSX2:1:2573:6831:24752/1	60	-
chr1	17026570	17026571	A00758:226:HLWW7DSX2:1:1463:4896:23938/1	60	-
chr1	17031819	17031820	A00758:226:HLWW7DSX2:1:2164:31078:17957/1	60	-
chr1	17043244	17043245	A00758:226:HLWW7DSX2:1:1447:12762:14074/1	60	+
chr1	17044721	17044722	A00758:226:HLWW7DSX2:1:2262:4390:32643/1	60	+
chr1	17789374	17789375	A00758:226:HLWW7DSX2:2:2470:12219:13103/1	60	+
chr1	17952615	17952616	A00758:226:HLWW7DSX2:2:2505:17716:15608/1	60	-
chr1	17992628	17992629	A00758:226:HLWW7DSX2:1:1222:3215:9815	60	+
chr1	17992632	17992633	A00758:226:HLWW7DSX2:1:2242:20663:5807	60	+
chr1	18001688	18001689	A00758:226:HLWW7DSX2:1:2504:27218:12179/1	60	+
chr1	18159708	18159709	A00758:226:HLWW7DSX2:1:2260:8079:18396	60	+
chr1	18834293	18834294	A00758:226:HLWW7DSX2:1:1368:15492:17895	60	+
chr1	18880374	18880375	A00758:226:HLWW7DSX2:4:2134:21820:34648	60	-
chr1	18934147	18934148	A00758:226:HLWW7DSX2:1:1103:20717:32424/1	60	+
chr1	19101387	19101388	A00758:226:HLWW7DSX2:1:1126:8151:18208/1	60	-
chr1	19107989	19107990	A00758:226:HLWW7DSX2:1:1228:14163:22075/1	60	-
chr1	19119892	19119893	A00758:226:HLWW7DSX2:1:1277:10854:4413/1	60	-
chr1	19128109	19128110	A00758:226:HLWW7DSX2:3:2213:16369:25895	60	-
chr1	19129595	19129596	A00758:226:HLWW7DSX2:2:1344:9001:24502	60	-
chr1	19129652	19129653	A00758:226:HLWW7DSX2:1:1129:29668:10974	60	-
chr1	19131269	19131270	A00758:226:HLWW7DSX2:1:1160:10936:5306/1	60	+
chr1	19131348	19131349	A00758:226:HLWW7DSX2:2:1424:11017:32095/1	60	+
chr1	19132112	19132113	A00758:226:HLWW7DSX2:1:1320:32199:29011/1	60	+
chr1	19133483	19133484	A00758:226:HLWW7DSX2:1:1675:20175:14325/1	60	+
chr1	19134664	19134665	A00758:226:HLWW7DSX2:1:1110:18855:33739/1	60	+
chr1	19135452	19135453	A00758:226:HLWW7DSX2:1:1437:6677:30937/1	60	+
chr1	19142485	19142486	A00758:226:HLWW7DSX2:4:1176:9236:27727	60	-
chr1	19144169	19144170	A00758:226:HLWW7DSX2:1:1245:4779:7827/1	60	+
chr1	19144715	19144716	A00758:226:HLWW7DSX2:2:2634:2067:7952/1	60	-
chr1	19157805	19157806	A00758:226:HLWW7DSX2:1:1309:19379:8375/1	60	+
chr1	19165319	19165320	A00758:226:HLWW7DSX2:1:2418:19063:10144/1	60	+
chr1	19175279	19175280	A00758:226:HLWW7DSX2:1:1109:23077:36573/1	60	-
chr1	19178113	19178114	A00758:226:HLWW7DSX2:2:1147:24948:23750/1	60	+
chr1	19188005	19188006	A00758:226:HLWW7DSX2:1:1576:20690:15718/1	60	+
chr1	19193704	19193705	A00758:226:HLWW7DSX2:1:1353:20835:2722/1	60	-
chr1	19200227	19200228	A00758:226:HLWW7DSX2:1:1462:12554:9987/1	60	-
chr1	19214534	19214535	A00758:226:HLWW7DSX2:3:1250:8820:18677/1	60	-
chr1	19216193	19216194	A00758:226:HLWW7DSX2:3:2528:3179:5274/1	60	+
chr1	19349743	19349744	A00758:226:HLWW7DSX2:1:1655:11731:22310/1	60	-
chr1	19458978	19458979	A00758:226:HLWW7DSX2:1:1523:29478:4131	60	-
chr1	19459308	19459309	A00758:226:HLWW7DSX2:1:1101:20537:31140/1	60	-
chr1	19610637	19610638	A00758:226:HLWW7DSX2:1:1634:2835:28917/1	60	-
chr1	19618915	19618916	A00758:226:HLWW7DSX2:2:1543:13530:36385	60	-
chr1	19692995	19692996	A00758:226:HLWW7DSX2:3:2621:8883:10332/1	60	-
chr1	19900391	19900392	A00758:226:HLWW7DSX2:1:1148:32506:32581/1	60	+
chr1	19900393	19900394	A00758:226:HLWW7DSX2:1:1148:32497:32597	60	+
chr1	20669783	20669784	A00758:226:HLWW7DSX2:1:1656:11424:6934	60	+
chr1	20741386	20741387	A00758:226:HLWW7DSX2:3:2115:14977:14967	60	+
chr1	20752203	20752204	A00758:226:HLWW7DSX2:1:2477:26178:28573	60	-
chr1	20756939	20756940	A00758:226:HLWW7DSX2:2:1206:26106:21433/1	60	-
chr1	20771569	20771570	A00758:226:HLWW7DSX2:2:1263:23312:18881/1	60	-
chr1	20772176	20772177	A00758:226:HLWW7DSX2:1:1223:32353:9549	60	-
chr1	20774524	20774525	A00758:226:HLWW7DSX2:1:2164:4996:12461/1	60	+
chr1	20775345	20775346	A00758:226:HLWW7DSX2:1:1176:27145:5822/1	60	-
chr1	20779601	20779602	A00758:226:HLWW7DSX2:1:1375:14678:5650/1	60	-
chr1	20826417	20826418	A00758:226:HLWW7DSX2:2:1433:9977:35211	60	-
chr1	20830765	20830766	A00758:226:HLWW7DSX2:3:2518:24135:20400/1	60	+
chr1	20840361	20840362	A00758:226:HLWW7DSX2:1:1364:20600:32659/1	60	-
chr1	20853262	20853263	A00758:226:HLWW7DSX2:1:2260:10746:13902/1	60	-
chr1	20860257	20860258	A00758:226:HLWW7DSX2:1:1339:14488:33379/1	60	+
chr1	20878529	20878530	A00758:226:HLWW7DSX2:1:1169:1063:5682	60	+
chr1	20880116	20880117	A00758:226:HLWW7DSX2:1:1676:21133:20588/1	60	-
chr1	20888123	20888124	A00758:226:HLWW7DSX2:1:1128:18900:36198/1	60	-
chr1	20888631	20888632	A00758:226:HLWW7DSX2:1:2227:2808:19601/1	60	-
chr1	20896887	20896888	A00758:226:HLWW7DSX2:1:1146:13259:26835/1	60	+
chr1	20897719	20897720	A00758:226:HLWW7DSX2:3:2104:32642:11177/1	60	+
chr1	20898092	20898093	A00758:226:HLWW7DSX2:1:2108:1949:27539/1	60	-
chr1	20898291	20898292	A00758:226:HLWW7DSX2:1:1170:24551:20995/1	60	-
chr1	20898450	20898451	A00758:226:HLWW7DSX2:1:1132:20247:28980/1	60	-
chr1	20901658	20901659	A00758:226:HLWW7DSX2:4:1627:13150:11772/1	60	-
chr1	20903905	20903906	A00758:226:HLWW7DSX2:2:1608:23746:2347/1	60	+
chr1	20904039	20904040	A00758:226:HLWW7DSX2:1:1641:18539:34194/1	60	+
chr1	20904120	20904121	A00758:226:HLWW7DSX2:1:1534:32054:13197	60	-
chr1	20909368	20909369	A00758:226:HLWW7DSX2:2:2115:13792:30765/1	60	-
chr1	20916859	20916860	A00758:226:HLWW7DSX2:4:2360:32533:1125/1	60	+
chr1	20916921	20916922	A00758:226:HLWW7DSX2:2:2675:29396:34929/1	60	+
chr1	20934148	20934149	A00758:226:HLWW7DSX2:1:2158:7410:6339/1	60	-
chr1	20936301	20936302	A00758:226:HLWW7DSX2:1:1113:12662:6574/1	60	+
chr1	20936446	20936447	A00758:226:HLWW7DSX2:1:2167:29315:36511	60	-
chr1	20941022	20941023	A00758:226:HLWW7DSX2:1:2170:7663:17613/1	60	-
chr1	20941316	20941317	A00758:226:HLWW7DSX2:1:1522:24062:24314	60	-
chr1	20943859	20943860	A00758:226:HLWW7DSX2:4:2664:5593:19727	60	-
chr1	20948514	20948515	A00758:226:HLWW7DSX2:3:1552:32823:2190/1	60	+
chr1	20949921	20949922	A00758:226:HLWW7DSX2:1:1359:27389:14325/1	60	+
chr1	20954037	20954038	A00758:226:HLWW7DSX2:2:1155:14290:19758/1	60	+
chr1	20954618	20954619	A00758:226:HLWW7DSX2:1:1236:32859:23860/1	60	-
chr1	20955654	20955655	A00758:226:HLWW7DSX2:1:1252:26313:2190/1	60	+
chr1	20956900	20956901	A00758:226:HLWW7DSX2:1:1569:24451:20322/1	60	+
chr1	20961586	20961587	A00758:226:HLWW7DSX2:2:2163:28999:29951/1	60	-
chr1	20962828	20962829	A00758:226:HLWW7DSX2:1:2102:12129:10848/1	60	+
chr1	20963971	20963972	A00758:226:HLWW7DSX2:1:1159:24849:32847/1	60	-
chr1	20964253	20964254	A00758:226:HLWW7DSX2:1:2505:22923:35837/1	60	-
chr1	20965281	20965282	A00758:226:HLWW7DSX2:2:1521:29505:3176/1	60	+
chr1	20966484	20966485	A00758:226:HLWW7DSX2:1:2172:26124:14043	60	-
chr1	20966485	20966486	A00758:226:HLWW7DSX2:2:1303:11297:29324	60	-
chr1	20971506	20971507	A00758:226:HLWW7DSX2:1:2626:26033:6433	60	+
chr1	20973041	20973042	A00758:226:HLWW7DSX2:1:2520:11162:19413/1	60	+
chr1	20979221	20979222	A00758:226:HLWW7DSX2:4:1210:14136:31454/1	60	+
chr1	20982068	20982069	A00758:226:HLWW7DSX2:1:1128:16794:18677/1	60	-
chr1	20985927	20985928	A00758:226:HLWW7DSX2:1:1447:15609:8860/1	60	+
chr1	20988782	20988783	A00758:226:HLWW7DSX2:3:2146:29559:7999	60	-
chr1	20993091	20993092	A00758:226:HLWW7DSX2:1:1304:30743:22701/1	60	+
chr1	20995065	20995066	A00758:226:HLWW7DSX2:1:1233:29206:16219/1	60	+
chr1	20997475	20997476	A00758:226:HLWW7DSX2:1:1264:9706:2425/1	60	+
chr1	20998045	20998046	A00758:226:HLWW7DSX2:1:1176:13042:28244/1	60	-
chr1	20999131	20999132	A00758:226:HLWW7DSX2:1:1165:20265:20243/1	60	+
chr1	21001075	21001076	A00758:226:HLWW7DSX2:2:1365:13069:22561/1	60	-
chr1	21006500	21006501	A00758:226:HLWW7DSX2:2:1354:20446:26224	60	-
chr1	21009544	21009545	A00758:226:HLWW7DSX2:1:1170:24939:28338/1	60	-
chr1	21037910	21037911	A00758:226:HLWW7DSX2:1:2502:3070:22435/1	60	+
chr1	21037911	21037912	A00758:226:HLWW7DSX2:2:1327:14534:35712	60	+
chr1	21040170	21040171	A00758:226:HLWW7DSX2:1:1607:30445:25316/1	60	-
chr1	21043253	21043254	A00758:226:HLWW7DSX2:1:2573:14353:26005/1	60	+
chr1	21044102	21044103	A00758:226:HLWW7DSX2:1:1443:25599:21966/1	60	+
chr1	21044166	21044167	A00758:226:HLWW7DSX2:2:1267:20862:9377/1	60	-
chr1	21046626	21046627	A00758:226:HLWW7DSX2:2:2210:24361:33630	60	+
chr1	21048594	21048595	A00758:226:HLWW7DSX2:4:1358:29432:30013	60	+
chr1	21049442	21049443	A00758:226:HLWW7DSX2:2:2425:16911:11490/1	60	-
chr1	21056119	21056120	A00758:226:HLWW7DSX2:1:1343:28357:8265/1	60	-
chr1	21056468	21056469	A00758:226:HLWW7DSX2:1:1431:19849:23531/1	60	-
chr1	21058168	21058169	A00758:226:HLWW7DSX2:1:1130:28040:5744/1	60	-
chr1	21059576	21059577	A00758:226:HLWW7DSX2:2:1146:3794:25817/1	60	+
chr1	21064729	21064730	A00758:226:HLWW7DSX2:1:1263:18521:11678/1	60	+
chr1	21068267	21068268	A00758:226:HLWW7DSX2:1:1130:25780:33144/1	60	+
chr1	21070651	21070652	A00758:226:HLWW7DSX2:2:1361:14633:34225/1	60	+
chr1	21071882	21071883	A00758:226:HLWW7DSX2:1:1452:28782:1673/1	60	-
chr1	21072593	21072594	A00758:226:HLWW7DSX2:1:1112:7934:27383/1	60	+
chr1	21077386	21077387	A00758:226:HLWW7DSX2:1:2308:32687:5494	60	+
chr1	21080752	21080753	A00758:226:HLWW7DSX2:1:1402:27444:19272/1	60	+
chr1	21096160	21096161	A00758:226:HLWW7DSX2:1:1345:21395:24799/1	60	-
chr1	21100395	21100396	A00758:226:HLWW7DSX2:2:1453:21350:20650/1	60	+
chr1	21101756	21101757	A00758:226:HLWW7DSX2:1:2545:11641:20087	60	+
chr1	21102489	21102490	A00758:226:HLWW7DSX2:1:2461:8712:22654/1	60	+
chr1	21111739	21111740	A00758:226:HLWW7DSX2:1:1116:11623:10066/1	60	+
chr1	21116385	21116386	A00758:226:HLWW7DSX2:3:1407:19217:20024/1	60	-
chr1	21117606	21117607	A00758:226:HLWW7DSX2:2:1119:19379:25661/1	60	-
chr1	21118007	21118008	A00758:226:HLWW7DSX2:1:1552:9381:14168/1	60	-
chr1	21118210	21118211	A00758:226:HLWW7DSX2:1:2567:19425:31501/1	60	+
chr1	21125253	21125254	A00758:226:HLWW7DSX2:1:1322:6840:15342/1	60	+
chr1	21138315	21138316	A00758:226:HLWW7DSX2:1:1406:30617:13213/1	60	-
chr1	21141747	21141748	A00758:226:HLWW7DSX2:1:2103:12463:30592/1	60	-
chr1	21155367	21155368	A00758:226:HLWW7DSX2:1:1272:12310:13072/1	60	+
chr1	21390226	21390227	A00758:226:HLWW7DSX2:3:2251:8260:13072/1	60	+
chr1	21448915	21448916	A00758:226:HLWW7DSX2:2:1675:29107:32049/1	60	-
chr1	21457010	21457011	A00758:226:HLWW7DSX2:3:1345:10402:14779/1	60	-
chr1	21459499	21459500	A00758:226:HLWW7DSX2:1:1263:25138:22013/1	60	+
chr1	21476881	21476882	A00758:226:HLWW7DSX2:1:1364:3360:15139/1	60	+
chr1	21552368	21552369	A00758:226:HLWW7DSX2:1:1463:26847:33395	60	-
chr1	21637265	21637266	A00758:226:HLWW7DSX2:3:1155:11369:6308/1	60	+
chr1	21703110	21703111	A00758:226:HLWW7DSX2:4:1260:7798:16814/1	60	-
chr1	21704292	21704293	A00758:226:HLWW7DSX2:2:1467:15709:25034/1	60	+
chr1	21704533	21704534	A00758:226:HLWW7DSX2:1:1340:8838:2487/1	60	-
chr1	21706262	21706263	A00758:226:HLWW7DSX2:3:2641:18882:33536	60	+
chr1	21707477	21707478	A00758:226:HLWW7DSX2:1:2374:28782:32236/1	60	+
chr1	21709623	21709624	A00758:226:HLWW7DSX2:4:1358:14479:1673	60	-
chr1	21709880	21709881	A00758:226:HLWW7DSX2:4:2551:21838:31328/1	60	+
chr1	21709906	21709907	A00758:226:HLWW7DSX2:1:2161:20265:23406/1	60	-
chr1	21709946	21709947	A00758:226:HLWW7DSX2:2:1633:30843:17738	60	-
chr1	21728401	21728402	A00758:226:HLWW7DSX2:1:1148:4734:35055/1	60	+
chr1	21743738	21743739	A00758:226:HLWW7DSX2:2:1663:19352:21950/1	60	+
chr1	21751351	21751352	A00758:226:HLWW7DSX2:1:1134:10899:4241/1	60	-
chr1	21753939	21753940	A00758:226:HLWW7DSX2:1:1219:27778:17754/1	60	+
chr1	22069073	22069074	A00758:226:HLWW7DSX2:1:2278:28782:6590/1	60	-
chr1	22070569	22070570	A00758:226:HLWW7DSX2:2:2653:30391:16673/1	60	+
chr1	22077653	22077654	A00758:226:HLWW7DSX2:2:1124:23854:33912/1	60	-
chr1	22078987	22078988	A00758:226:HLWW7DSX2:1:1428:24939:36511	60	+
chr1	22081362	22081363	A00758:226:HLWW7DSX2:2:1133:31864:11741	60	+
chr1	22084180	22084181	A00758:226:HLWW7DSX2:1:1310:5448:33599/1	60	+
chr1	22085873	22085874	A00758:226:HLWW7DSX2:1:2350:29532:10269/1	60	-
chr1	22086303	22086304	A00758:226:HLWW7DSX2:3:1507:3640:16532/1	60	-
chr1	22088391	22088392	A00758:226:HLWW7DSX2:1:1319:26341:8249/1	60	-
chr1	22088482	22088483	A00758:226:HLWW7DSX2:1:1439:4227:10880/1	60	-
chr1	22095010	22095011	A00758:226:HLWW7DSX2:2:2160:11550:27508/1	60	+
chr1	22480836	22480837	A00758:226:HLWW7DSX2:2:1457:20772:16799/1	60	-
chr1	22481094	22481095	A00758:226:HLWW7DSX2:1:1131:4200:17503/1	60	-
chr1	22491757	22491758	A00758:226:HLWW7DSX2:3:1236:1660:1548/1	60	-
chr1	22537334	22537335	A00758:226:HLWW7DSX2:1:1102:3902:30702	60	-
chr1	22815523	22815524	A00758:226:HLWW7DSX2:1:1243:22110:28416/1	60	+
chr1	23023267	23023268	A00758:226:HLWW7DSX2:1:1404:2691:20243	60	+
chr1	23025963	23025964	A00758:226:HLWW7DSX2:1:1147:2564:19711/1	60	+
chr1	23031421	23031422	A00758:226:HLWW7DSX2:1:1160:2013:18098/1	60	+
chr1	23031919	23031920	A00758:226:HLWW7DSX2:2:2462:32560:31015/1	60	+
chr1	23034690	23034691	A00758:226:HLWW7DSX2:1:1453:19000:34053/1	60	-
chr1	23036839	23036840	A00758:226:HLWW7DSX2:2:1356:20048:10786/1	60	-
chr1	23044716	23044717	A00758:226:HLWW7DSX2:2:1342:31539:18818/1	60	+
chr1	23046720	23046721	A00758:226:HLWW7DSX2:1:1315:19343:20337/1	60	+
chr1	23047581	23047582	A00758:226:HLWW7DSX2:4:1158:22950:7169/1	60	-
chr1	23050418	23050419	A00758:226:HLWW7DSX2:2:1236:29812:21057	60	-
chr1	23050884	23050885	A00758:226:HLWW7DSX2:2:1661:11614:32002/1	60	+
chr1	23053247	23053248	A00758:226:HLWW7DSX2:1:1239:25816:28134	60	-
chr1	23054881	23054882	A00758:226:HLWW7DSX2:1:1149:17526:34225	60	-
chr1	23059346	23059347	A00758:226:HLWW7DSX2:1:2123:5113:9157/1	60	-
chr1	23062540	23062541	A00758:226:HLWW7DSX2:4:1627:10330:34444	60	-
chr1	23063056	23063057	A00758:226:HLWW7DSX2:1:2130:19804:15812/1	60	+
chr1	23065124	23065125	A00758:226:HLWW7DSX2:1:1262:7166:15530/1	60	-
chr1	23065871	23065872	A00758:226:HLWW7DSX2:1:1168:28836:27539/1	60	-
chr1	23074825	23074826	A00758:226:HLWW7DSX2:1:1510:25617:14325/1	60	-
chr1	23075294	23075295	A00758:226:HLWW7DSX2:1:2430:9182:32957	60	+
chr1	23105243	23105244	A00758:226:HLWW7DSX2:1:1352:7609:31986	60	+
chr1	23127039	23127040	A00758:226:HLWW7DSX2:4:2236:17806:32988/1	60	-
chr1	23131176	23131177	A00758:226:HLWW7DSX2:1:2212:8178:1720/1	60	-
chr1	23287604	23287605	A00758:226:HLWW7DSX2:1:1110:32768:36135/1	60	+
chr1	23291477	23291478	A00758:226:HLWW7DSX2:1:1471:19443:10269/1	60	+
chr1	23293922	23293923	A00758:226:HLWW7DSX2:1:1643:17210:14638	60	-
chr1	23301223	23301224	A00758:226:HLWW7DSX2:3:1178:16866:33771/1	60	-
chr1	23306250	23306251	A00758:226:HLWW7DSX2:3:1619:6632:36777/1	60	+
chr1	23306937	23306938	A00758:226:HLWW7DSX2:2:1143:14588:9251/1	60	+
chr1	23307384	23307385	A00758:226:HLWW7DSX2:1:1668:28447:22670/1	60	-
chr1	23308154	23308155	A00758:226:HLWW7DSX2:1:1550:23656:22294/1	60	+
chr1	23308298	23308299	A00758:226:HLWW7DSX2:1:2337:22507:24408/1	60	-
chr1	23309045	23309046	A00758:226:HLWW7DSX2:1:1132:1199:13401/1	60	+
chr1	23312189	23312190	A00758:226:HLWW7DSX2:1:1354:28908:23375/1	60	+
chr1	23312676	23312677	A00758:226:HLWW7DSX2:1:2159:6985:9079/1	60	-
chr1	23312795	23312796	A00758:226:HLWW7DSX2:4:1347:3956:25817/1	60	+
chr1	23312796	23312797	A00758:226:HLWW7DSX2:4:1374:12572:22827/1	60	+
chr1	23312814	23312815	A00758:226:HLWW7DSX2:1:2118:23583:28745	60	+
chr1	23313054	23313055	A00758:226:HLWW7DSX2:2:1441:19714:36667	60	-
chr1	23313778	23313779	A00758:226:HLWW7DSX2:4:1116:30409:21120/1	60	-
chr1	23319017	23319018	A00758:226:HLWW7DSX2:1:1529:7220:31532	60	+
chr1	23322050	23322051	A00758:226:HLWW7DSX2:1:1103:21025:36589/1	60	+
chr1	23322917	23322918	A00758:226:HLWW7DSX2:1:1226:30174:15327/1	60	+
chr1	23323157	23323158	A00758:226:HLWW7DSX2:1:1422:32705:4272/1	60	+
chr1	23323532	23323533	A00758:226:HLWW7DSX2:1:1349:25373:28494/1	60	-
chr1	23341590	23341591	A00758:226:HLWW7DSX2:2:2259:9118:25676/1	60	-
chr1	23341714	23341715	A00758:226:HLWW7DSX2:2:2478:4472:29277	60	-
chr1	23343372	23343373	A00758:226:HLWW7DSX2:1:1474:23131:2754	60	+
chr1	23349714	23349715	A00758:226:HLWW7DSX2:3:2429:21965:18584/1	60	-
chr1	23411676	23411677	A00758:226:HLWW7DSX2:1:1667:25870:21465/1	60	-
chr1	23412524	23412525	A00758:226:HLWW7DSX2:1:1608:29170:9048	60	+
chr1	23415963	23415964	A00758:226:HLWW7DSX2:1:1140:13440:29622/1	60	-
chr1	23421662	23421663	A00758:226:HLWW7DSX2:1:1259:22824:2879	60	+
chr1	23487132	23487133	A00758:226:HLWW7DSX2:2:1673:3821:4257/1	60	+
chr1	23717504	23717505	A00758:226:HLWW7DSX2:1:2171:7265:2675/1	60	-
chr1	23744734	23744735	A00758:226:HLWW7DSX2:1:1269:19705:26443/1	60	-
chr1	23749648	23749649	A00758:226:HLWW7DSX2:1:2378:3839:32753/1	60	+
chr1	23754035	23754036	A00758:226:HLWW7DSX2:1:1162:11216:29027/1	60	+
chr1	23764809	23764810	A00758:226:HLWW7DSX2:3:1104:10384:26365/1	60	-
chr1	23782200	23782201	A00758:226:HLWW7DSX2:1:1371:17969:5337	60	-
chr1	23784079	23784080	A00758:226:HLWW7DSX2:1:1469:1696:13855/1	60	-
chr1	23814877	23814878	A00758:226:HLWW7DSX2:1:1129:31720:12023/1	60	+
chr1	23820409	23820410	A00758:226:HLWW7DSX2:1:1169:31702:18912	60	-
chr1	23966534	23966535	A00758:226:HLWW7DSX2:2:1415:31982:9565/1	60	+
chr1	23967321	23967322	A00758:226:HLWW7DSX2:1:1205:20916:20369/1	60	-
chr1	23967410	23967411	A00758:226:HLWW7DSX2:1:1326:32316:31845	60	+
chr1	23968516	23968517	A00758:226:HLWW7DSX2:1:1321:16260:36166/1	60	-
chr1	23969541	23969542	A00758:226:HLWW7DSX2:1:2173:15185:7717/1	60	-
chr1	23970000	23970001	A00758:226:HLWW7DSX2:4:1248:24415:18724/1	60	+
chr1	23970474	23970475	A00758:226:HLWW7DSX2:1:1304:25075:14826	60	+
chr1	23974706	23974707	A00758:226:HLWW7DSX2:2:1306:20925:12524/1	60	+
chr1	23975268	23975269	A00758:226:HLWW7DSX2:1:2315:21359:3724/1	60	-
chr1	23975392	23975393	A00758:226:HLWW7DSX2:2:1241:11198:13182/1	60	+
chr1	23976006	23976007	A00758:226:HLWW7DSX2:1:1131:25220:14606	60	-
chr1	24425373	24425374	A00758:226:HLWW7DSX2:2:1315:11840:23469/1	60	-
chr1	24534597	24534598	A00758:226:HLWW7DSX2:1:1642:11659:2300	60	-
chr1	24648377	24648378	A00758:226:HLWW7DSX2:3:2501:25500:33599/1	60	+
chr1	24650917	24650918	A00758:226:HLWW7DSX2:1:1510:31439:33865/1	60	+
chr1	24655933	24655934	A00758:226:HLWW7DSX2:1:2117:25536:25050/1	60	-
chr1	24660274	24660275	A00758:226:HLWW7DSX2:1:1570:17400:16908/1	60	+
chr1	24661119	24661120	A00758:226:HLWW7DSX2:1:2271:9959:8907/1	60	+
chr1	24661896	24661897	A00758:226:HLWW7DSX2:2:2621:29188:19633/1	60	+
chr1	24668980	24668981	A00758:226:HLWW7DSX2:1:1571:20898:25723/1	60	+
chr1	24669053	24669054	A00758:226:HLWW7DSX2:1:1263:29939:1391/1	60	-
chr1	24672912	24672913	A00758:226:HLWW7DSX2:1:1556:8874:8938/1	60	+
chr1	24769712	24769713	A00758:226:HLWW7DSX2:1:2316:14443:35681/1	60	+
chr1	24770289	24770290	A00758:226:HLWW7DSX2:1:1115:12617:14857/1	60	-
chr1	24771159	24771160	A00758:226:HLWW7DSX2:1:2133:6262:5854/1	60	+
chr1	24772362	24772363	A00758:226:HLWW7DSX2:1:1175:23755:9940/1	60	+
chr1	24773121	24773122	A00758:226:HLWW7DSX2:1:1271:16703:16141/1	60	-
chr1	24774799	24774800	A00758:226:HLWW7DSX2:1:1120:20609:30044/1	60	+
chr1	24775974	24775975	A00758:226:HLWW7DSX2:1:1119:10710:25207/1	60	+
chr1	24784693	24784694	A00758:226:HLWW7DSX2:1:1506:15212:16564/1	60	-
chr1	24789051	24789052	A00758:226:HLWW7DSX2:1:1435:23357:10034/1	60	-
chr1	24798230	24798231	A00758:226:HLWW7DSX2:2:1172:32913:14935/1	60	+
chr1	24811965	24811966	A00758:226:HLWW7DSX2:1:2505:15908:11851/1	60	-
chr1	24831729	24831730	A00758:226:HLWW7DSX2:1:1226:31105:6637/1	60	+
chr1	24927415	24927416	A00758:226:HLWW7DSX2:1:1106:28727:13166/1	60	-
chr1	24980520	24980521	A00758:226:HLWW7DSX2:1:1270:9290:1235/1	60	-
chr1	25228020	25228021	A00758:226:HLWW7DSX2:1:1342:7862:5525/1	60	-
chr1	25234791	25234792	A00758:226:HLWW7DSX2:3:2662:14660:14763/1	60	-
chr1	25244595	25244596	A00758:226:HLWW7DSX2:2:1565:19614:17581/1	60	+
chr1	25259403	25259404	A00758:226:HLWW7DSX2:1:1318:17960:25238/1	60	-
chr1	25263840	25263841	A00758:226:HLWW7DSX2:1:1101:16595:5744/1	60	-
chr1	25342843	25342844	A00758:226:HLWW7DSX2:1:1278:25201:36714/1	60	+
chr1	25345560	25345561	A00758:226:HLWW7DSX2:1:1112:6659:19288/1	60	-
chr1	25346434	25346435	A00758:226:HLWW7DSX2:4:2244:21703:11083/1	60	-
chr1	25348289	25348290	A00758:226:HLWW7DSX2:1:1575:20835:32565/1	60	+
chr1	25355041	25355042	A00758:226:HLWW7DSX2:2:1272:21287:22576/1	60	+
chr1	25359933	25359934	A00758:226:HLWW7DSX2:2:1233:13521:11882/1	60	-
chr1	25436600	25436601	A00758:226:HLWW7DSX2:1:1165:4906:25895/1	60	+
chr1	25437486	25437487	A00758:226:HLWW7DSX2:2:1662:7554:12790/1	60	+
chr1	25439210	25439211	A00758:226:HLWW7DSX2:1:1630:12915:13119/1	60	-
chr1	25445008	25445009	A00758:226:HLWW7DSX2:1:1236:4038:10582/1	60	+
chr1	25446001	25446002	A00758:226:HLWW7DSX2:1:1121:19533:21731/1	60	+
chr1	25447049	25447050	A00758:226:HLWW7DSX2:1:2404:12861:10269/1	60	-
chr1	25447257	25447258	A00758:226:HLWW7DSX2:1:1450:12255:19836/1	60	+
chr1	25447337	25447338	A00758:226:HLWW7DSX2:2:1609:29496:32910/1	60	-
chr1	25450778	25450779	A00758:226:HLWW7DSX2:1:2468:29351:33473/1	60	+
chr1	25456657	25456658	A00758:226:HLWW7DSX2:1:1357:10465:27445/1	60	+
chr1	25458859	25458860	A00758:226:HLWW7DSX2:1:1613:14841:31923/1	60	-
chr1	25461575	25461576	A00758:226:HLWW7DSX2:1:1674:29270:15577/1	60	-
chr1	25465523	25465524	A00758:226:HLWW7DSX2:1:1272:32597:21559/1	60	+
chr1	25468394	25468395	A00758:226:HLWW7DSX2:1:2116:15573:25488/1	60	+
chr1	25468870	25468871	A00758:226:HLWW7DSX2:1:1316:11659:17112	60	-
chr1	25474626	25474627	A00758:226:HLWW7DSX2:1:1368:2022:32706/1	60	-
chr1	25475519	25475520	A00758:226:HLWW7DSX2:1:1552:10655:2002/1	60	+
chr1	25476410	25476411	A00758:226:HLWW7DSX2:1:1144:23267:24627/1	60	+
chr1	25478468	25478469	A00758:226:HLWW7DSX2:4:2554:17363:12587/1	60	+
chr1	25481288	25481289	A00758:226:HLWW7DSX2:2:1570:14027:20650	60	-
chr1	25572485	25572486	A00758:226:HLWW7DSX2:1:1175:6216:31892/1	60	+
chr1	25611376	25611377	A00758:226:HLWW7DSX2:1:1139:2401:2206/1	60	+
chr1	25831559	25831560	A00758:226:HLWW7DSX2:4:1456:19099:10238	60	-
chr1	25842581	25842582	A00758:226:HLWW7DSX2:2:1315:11794:2503	60	-
chr1	25844538	25844539	A00758:226:HLWW7DSX2:2:2605:14751:34961/1	60	+
chr1	25853850	25853851	A00758:226:HLWW7DSX2:1:2502:3577:14920/1	60	+
chr1	25854634	25854635	A00758:226:HLWW7DSX2:1:1158:7301:17707/1	60	+
chr1	25869876	25869877	A00758:226:HLWW7DSX2:2:1142:12219:28917	60	+
chr1	25902473	25902474	A00758:226:HLWW7DSX2:1:1320:25970:36542/1	60	-
chr1	25902742	25902743	A00758:226:HLWW7DSX2:3:2115:22435:4836/1	60	-
chr1	25979914	25979915	A00758:226:HLWW7DSX2:1:1125:9037:8249/1	60	+
chr1	25993308	25993309	A00758:226:HLWW7DSX2:1:1129:21730:27946/1	60	+
chr1	26015908	26015909	A00758:226:HLWW7DSX2:4:1458:18014:13056/1	60	-
chr1	26108084	26108085	A00758:226:HLWW7DSX2:3:2646:11749:33896/1	60	+
chr1	26115839	26115840	A00758:226:HLWW7DSX2:2:2552:22453:3771	60	-
chr1	26117474	26117475	A00758:226:HLWW7DSX2:1:1215:7735:6402/1	60	-
chr1	26121004	26121005	A00758:226:HLWW7DSX2:4:1112:6533:17597	60	-
chr1	26121455	26121456	A00758:226:HLWW7DSX2:4:1378:19000:28635/1	60	-
chr1	26122197	26122198	A00758:226:HLWW7DSX2:1:1269:8712:31548/1	60	-
chr1	26122328	26122329	A00758:226:HLWW7DSX2:1:1237:16902:9189	60	+
chr1	26123423	26123424	A00758:226:HLWW7DSX2:1:1124:27462:5932/1	60	-
chr1	26236373	26236374	A00758:226:HLWW7DSX2:3:1504:24804:14888/1	60	+
chr1	26239557	26239558	A00758:226:HLWW7DSX2:1:1372:25762:30796/1	60	+
chr1	26240464	26240465	A00758:226:HLWW7DSX2:1:1107:18295:29825	60	+
chr1	26242612	26242613	A00758:226:HLWW7DSX2:1:1443:22797:3114/1	60	+
chr1	26245462	26245463	A00758:226:HLWW7DSX2:3:2657:1895:4523	60	-
chr1	26247600	26247601	A00758:226:HLWW7DSX2:1:1576:30987:20212/1	60	+
chr1	26249439	26249440	A00758:226:HLWW7DSX2:1:1308:19307:29105/1	60	-
chr1	26249671	26249672	A00758:226:HLWW7DSX2:1:1220:31241:19272/1	60	-
chr1	26253818	26253819	A00758:226:HLWW7DSX2:1:1274:8495:2863/1	60	+
chr1	26267321	26267322	A00758:226:HLWW7DSX2:1:1577:17508:3161/1	60	-
chr1	26268111	26268112	A00758:226:HLWW7DSX2:3:1315:17110:12649/1	60	-
chr1	26269679	26269680	A00758:226:HLWW7DSX2:1:2123:8269:30843/1	60	-
chr1	26276849	26276850	A00758:226:HLWW7DSX2:1:1444:7681:6558	60	+
chr1	26448732	26448733	A00758:226:HLWW7DSX2:1:1251:16342:37027/1	60	+
chr1	26449049	26449050	A00758:226:HLWW7DSX2:3:1201:5086:33505/1	60	-
chr1	26452257	26452258	A00758:226:HLWW7DSX2:1:2571:30761:13432	60	+
chr1	26454044	26454045	A00758:226:HLWW7DSX2:2:2421:29188:5008/1	60	+
chr1	26454434	26454435	A00758:226:HLWW7DSX2:1:1549:3278:28808	60	-
chr1	26455976	26455977	A00758:226:HLWW7DSX2:3:1101:6533:5541	60	-
chr1	26476503	26476504	A00758:226:HLWW7DSX2:1:2249:1994:30311/1	60	-
chr1	26483808	26483809	A00758:226:HLWW7DSX2:2:1504:5303:6324	60	-
chr1	26559716	26559717	A00758:226:HLWW7DSX2:1:1219:7563:7670/1	60	+
chr1	26564590	26564591	A00758:226:HLWW7DSX2:1:1120:4752:13479/1	60	-
chr1	26564781	26564782	A00758:226:HLWW7DSX2:1:1172:20573:26725/1	60	-
chr1	26666131	26666132	A00758:226:HLWW7DSX2:3:1257:3269:26005	60	-
chr1	26693940	26693941	A00758:226:HLWW7DSX2:2:1206:3721:8061/1	60	-
chr1	26699027	26699028	A00758:226:HLWW7DSX2:3:1164:16667:4554/1	60	+
chr1	26700960	26700961	A00758:226:HLWW7DSX2:1:1106:28076:35681	60	+
chr1	26701499	26701500	A00758:226:HLWW7DSX2:1:1158:28718:36417/1	60	+
chr1	26701639	26701640	A00758:226:HLWW7DSX2:2:2311:6325:23688	60	-
chr1	26701965	26701966	A00758:226:HLWW7DSX2:1:1259:5755:32503/1	60	+
chr1	26703078	26703079	A00758:226:HLWW7DSX2:2:1365:22797:12696/1	60	-
chr1	26704038	26704039	A00758:226:HLWW7DSX2:1:1539:28601:9157/1	60	+
chr1	26704973	26704974	A00758:226:HLWW7DSX2:1:1525:13295:12868/1	60	-
chr1	26705506	26705507	A00758:226:HLWW7DSX2:1:1336:3577:27508	60	+
chr1	26705581	26705582	A00758:226:HLWW7DSX2:1:2408:24071:9079/1	60	+
chr1	26706347	26706348	A00758:226:HLWW7DSX2:1:1106:14407:4492/1	60	-
chr1	26712735	26712736	A00758:226:HLWW7DSX2:1:1207:9209:29653/1	60	+
chr1	26713885	26713886	A00758:226:HLWW7DSX2:1:2360:12726:21684/1	60	-
chr1	26717241	26717242	A00758:226:HLWW7DSX2:1:2622:12292:14199	60	+
chr1	26719011	26719012	A00758:226:HLWW7DSX2:1:1143:10755:6277/1	60	+
chr1	26719159	26719160	A00758:226:HLWW7DSX2:1:1127:26630:9752/1	60	-
chr1	26726267	26726268	A00758:226:HLWW7DSX2:1:2663:8675:26600/1	60	-
chr1	26728636	26728637	A00758:226:HLWW7DSX2:2:1530:8684:12273/1	60	+
chr1	26734710	26734711	A00758:226:HLWW7DSX2:2:1471:30282:4993/1	60	-
chr1	26739523	26739524	A00758:226:HLWW7DSX2:1:2117:20681:4304/1	60	+
chr1	26739692	26739693	A00758:226:HLWW7DSX2:1:1265:4598:6104/1	60	-
chr1	26747606	26747607	A00758:226:HLWW7DSX2:1:1109:5846:15843/1	60	-
chr1	26752081	26752082	A00758:226:HLWW7DSX2:2:1229:31675:22247/1	60	-
chr1	26759210	26759211	A00758:226:HLWW7DSX2:2:2226:1235:18255	60	-
chr1	26780283	26780284	A00758:226:HLWW7DSX2:1:1248:22706:31579	60	+
chr1	26783400	26783401	A00758:226:HLWW7DSX2:2:1154:29984:10958/1	60	-
chr1	26844007	26844008	A00758:226:HLWW7DSX2:2:1343:7663:7279/1	60	-
chr1	26922556	26922557	A00758:226:HLWW7DSX2:4:2253:26829:14137	60	-
chr1	26940954	26940955	A00758:226:HLWW7DSX2:1:1503:31467:16125/1	60	+
chr1	27108706	27108707	A00758:226:HLWW7DSX2:1:1168:21875:22498/1	60	+
chr1	27114933	27114934	A00758:226:HLWW7DSX2:1:1212:19479:34194/1	60	-
chr1	27139433	27139434	A00758:226:HLWW7DSX2:2:2527:12509:12383/1	60	-
chr1	27148682	27148683	A00758:226:HLWW7DSX2:1:2308:32208:11616	60	+
chr1	27176779	27176780	A00758:226:HLWW7DSX2:1:1120:5050:10864/1	60	+
chr1	27429701	27429702	A00758:226:HLWW7DSX2:1:1435:27796:17973/1	60	-
chr1	27444710	27444711	A00758:226:HLWW7DSX2:1:1471:2889:10128/1	60	-
chr1	27444967	27444968	A00758:226:HLWW7DSX2:1:1155:30156:22654/1	60	-
chr1	27445683	27445684	A00758:226:HLWW7DSX2:1:1150:23158:10817/1	60	-
chr1	27446349	27446350	A00758:226:HLWW7DSX2:1:1219:1316:14387/1	60	-
chr1	27447356	27447357	A00758:226:HLWW7DSX2:3:1562:2953:24987/1	60	-
chr1	27453114	27453115	A00758:226:HLWW7DSX2:1:1126:32551:1219/1	60	+
chr1	27453345	27453346	A00758:226:HLWW7DSX2:4:1658:24424:17863/1	60	-
chr1	27460780	27460781	A00758:226:HLWW7DSX2:2:2366:24216:21637	60	+
chr1	27473618	27473619	A00758:226:HLWW7DSX2:1:1117:26829:6778/1	60	+
chr1	27474932	27474933	A00758:226:HLWW7DSX2:3:1142:18846:5353	60	-
chr1	27479910	27479911	A00758:226:HLWW7DSX2:1:1167:23176:17143/1	60	+
chr1	27591966	27591967	A00758:226:HLWW7DSX2:1:1323:10782:32221/1	60	+
chr1	27730381	27730382	A00758:226:HLWW7DSX2:1:2576:28845:34507/1	60	-
chr1	27750005	27750006	A00758:226:HLWW7DSX2:1:1573:20699:12352/1	60	-
chr1	27750738	27750739	A00758:226:HLWW7DSX2:1:1410:24596:22639/1	60	-
chr1	27753276	27753277	A00758:226:HLWW7DSX2:1:1131:22923:14325/1	60	+
chr1	27753560	27753561	A00758:226:HLWW7DSX2:1:2201:22842:27931	60	-
chr1	27759905	27759906	A00758:226:HLWW7DSX2:2:1108:26440:27899/1	60	-
chr1	27781758	27781759	A00758:226:HLWW7DSX2:1:1617:27561:13557/1	60	+
chr1	27792505	27792506	A00758:226:HLWW7DSX2:1:1349:21721:8985/1	60	+
chr1	27793696	27793697	A00758:226:HLWW7DSX2:3:2236:15628:10019/1	60	+
chr1	27794471	27794472	A00758:226:HLWW7DSX2:1:1131:8585:15515/1	60	-
chr1	27796356	27796357	A00758:226:HLWW7DSX2:1:1131:19226:32534	60	+
chr1	27805413	27805414	A00758:226:HLWW7DSX2:1:1645:8449:34851/1	60	-
chr1	27821876	27821877	A00758:226:HLWW7DSX2:1:2101:28420:8907	60	+
chr1	27823463	27823464	A00758:226:HLWW7DSX2:1:2242:24270:2190/1	60	+
chr1	27829887	27829888	A00758:226:HLWW7DSX2:1:1156:12301:31501/1	60	+
chr1	27897384	27897385	A00758:226:HLWW7DSX2:1:2214:27480:2519	60	-
chr1	27993937	27993938	A00758:226:HLWW7DSX2:1:2606:12554:16031/1	60	+
chr1	27995953	27995954	A00758:226:HLWW7DSX2:1:1446:6216:35744/1	60	+
chr1	28008375	28008376	A00758:226:HLWW7DSX2:2:2262:31467:13557/1	60	+
chr1	28009768	28009769	A00758:226:HLWW7DSX2:1:1231:25626:11052	60	-
chr1	28010924	28010925	A00758:226:HLWW7DSX2:1:1401:15085:18067/1	60	-
chr1	28012455	28012456	A00758:226:HLWW7DSX2:1:1578:29758:35712/1	60	-
chr1	28017923	28017924	A00758:226:HLWW7DSX2:1:1168:2772:10739/1	60	-
chr1	28018266	28018267	A00758:226:HLWW7DSX2:1:1442:26567:14090/1	60	+
chr1	28020518	28020519	A00758:226:HLWW7DSX2:1:2434:7202:3787/1	60	-
chr1	28027759	28027760	A00758:226:HLWW7DSX2:1:1164:13548:28087/1	60	+
chr1	28028907	28028908	A00758:226:HLWW7DSX2:1:2260:28782:35305/1	60	+
chr1	28029930	28029931	A00758:226:HLWW7DSX2:1:2167:6876:3161/1	60	-
chr1	28032851	28032852	A00758:226:HLWW7DSX2:1:2341:21106:22576	60	+
chr1	28036219	28036220	A00758:226:HLWW7DSX2:1:1350:9326:34961/1	60	+
chr1	28040446	28040447	A00758:226:HLWW7DSX2:1:2271:9579:32957/1	60	+
chr1	28040749	28040750	A00758:226:HLWW7DSX2:2:1130:8467:11021/1	60	-
chr1	28040750	28040751	A00758:226:HLWW7DSX2:3:2366:28266:14058/1	60	-
chr1	28040751	28040752	A00758:226:HLWW7DSX2:1:2173:30373:23782/1	60	-
chr1	28044176	28044177	A00758:226:HLWW7DSX2:1:1135:23981:27899/1	60	-
chr1	28045374	28045375	A00758:226:HLWW7DSX2:4:2575:22661:14027/1	60	-
chr1	28049097	28049098	A00758:226:HLWW7DSX2:2:1303:17173:12978/1	60	-
chr1	28049467	28049468	A00758:226:HLWW7DSX2:1:1224:16712:12493/1	60	-
chr1	28053268	28053269	A00758:226:HLWW7DSX2:1:1464:10746:8140/1	60	+
chr1	28053538	28053539	A00758:226:HLWW7DSX2:1:1273:14904:4695/1	60	+
chr1	28053656	28053657	A00758:226:HLWW7DSX2:1:1147:25021:33739/1	60	-
chr1	28054186	28054187	A00758:226:HLWW7DSX2:2:1106:19416:32111/1	60	+
chr1	28054745	28054746	A00758:226:HLWW7DSX2:3:2159:29423:36918	60	+
chr1	28057328	28057329	A00758:226:HLWW7DSX2:1:1347:15555:18850/1	60	-
chr1	28058337	28058338	A00758:226:HLWW7DSX2:1:1253:22399:15264/1	60	+
chr1	28059442	28059443	A00758:226:HLWW7DSX2:2:1353:32931:2973/1	60	+
chr1	28062665	28062666	A00758:226:HLWW7DSX2:4:1324:20184:19507	60	+
chr1	28068016	28068017	A00758:226:HLWW7DSX2:1:1120:17047:35086/1	60	+
chr1	28068571	28068572	A00758:226:HLWW7DSX2:1:1357:14308:34882/1	60	+
chr1	28071842	28071843	A00758:226:HLWW7DSX2:2:1326:24460:18991/1	60	-
chr1	28072222	28072223	A00758:226:HLWW7DSX2:1:1469:30237:27305/1	60	+
chr1	28074662	28074663	A00758:226:HLWW7DSX2:1:1346:26304:35336/1	60	+
chr1	28075302	28075303	A00758:226:HLWW7DSX2:1:1132:32009:4570/1	60	+
chr1	28078757	28078758	A00758:226:HLWW7DSX2:1:2361:32551:29089/1	60	+
chr1	28080320	28080321	A00758:226:HLWW7DSX2:1:1533:10221:28494/1	60	-
chr1	28082578	28082579	A00758:226:HLWW7DSX2:1:1341:30906:22420/1	60	-
chr1	28094543	28094544	A00758:226:HLWW7DSX2:1:2328:7175:24502/1	60	-
chr1	28156245	28156246	A00758:226:HLWW7DSX2:4:2501:23701:18677	60	-
chr1	28227736	28227737	A00758:226:HLWW7DSX2:1:1175:21242:17268/1	60	-
chr1	28231034	28231035	A00758:226:HLWW7DSX2:1:1629:5990:17440/1	60	-
chr1	28244457	28244458	A00758:226:HLWW7DSX2:1:1308:6207:23829/1	60	+
chr1	28270384	28270385	A00758:226:HLWW7DSX2:1:1119:1570:28291/1	60	+
chr1	28380393	28380394	A00758:226:HLWW7DSX2:2:1136:15772:6762/1	60	+
chr1	28397514	28397515	A00758:226:HLWW7DSX2:3:1422:25265:17033	60	-
chr1	28399141	28399142	A00758:226:HLWW7DSX2:1:1220:17508:15530/1	60	-
chr1	28406318	28406319	A00758:226:HLWW7DSX2:1:1625:9986:35070/1	60	+
chr1	28406639	28406640	A00758:226:HLWW7DSX2:1:1469:32488:35180	60	-
chr1	28406777	28406778	A00758:226:HLWW7DSX2:1:2148:17472:14653/1	60	-
chr1	28418253	28418254	A00758:226:HLWW7DSX2:4:2359:6054:9627/1	60	-
chr1	28430450	28430451	A00758:226:HLWW7DSX2:1:1168:10945:15248/1	60	-
chr1	28438700	28438701	A00758:226:HLWW7DSX2:2:1538:31982:23813/1	60	-
chr1	28440672	28440673	A00758:226:HLWW7DSX2:2:1577:20103:21433	60	+
chr1	28449631	28449632	A00758:226:HLWW7DSX2:1:1674:25843:29277/1	60	-
chr1	28450007	28450008	A00758:226:HLWW7DSX2:1:1654:13331:18568/1	60	+
chr1	28455220	28455221	A00758:226:HLWW7DSX2:3:1218:11776:20729/1	60	+
chr1	28461072	28461073	A00758:226:HLWW7DSX2:1:2171:1099:32863	60	+
chr1	28461658	28461659	A00758:226:HLWW7DSX2:3:1112:2618:30201	60	-
chr1	28475490	28475491	A00758:226:HLWW7DSX2:1:1250:4679:7717/1	60	+
chr1	28490870	28490871	A00758:226:HLWW7DSX2:2:1641:26015:20588	60	-
chr1	28564729	28564730	A00758:226:HLWW7DSX2:1:1264:22914:29027	60	-
chr1	28572965	28572966	A00758:226:HLWW7DSX2:1:2454:17924:20760/1	60	+
chr1	28609902	28609903	A00758:226:HLWW7DSX2:2:2646:26404:11021	60	-
chr1	28631640	28631641	A00758:226:HLWW7DSX2:4:1625:12834:33552/1	60	+
chr1	28640606	28640607	A00758:226:HLWW7DSX2:1:2240:26530:30467/1	60	-
chr1	28699756	28699757	A00758:226:HLWW7DSX2:1:1452:30472:10614/1	60	+
chr1	28711876	28711877	A00758:226:HLWW7DSX2:1:1641:9046:8422/1	60	+
chr1	28751467	28751468	A00758:226:HLWW7DSX2:1:2626:26946:9361/1	60	-
chr1	28931185	28931186	A00758:226:HLWW7DSX2:4:1510:5095:2581/1	60	+
chr1	28950608	28950609	A00758:226:HLWW7DSX2:1:1513:24840:21308/1	60	+
chr1	28961872	28961873	A00758:226:HLWW7DSX2:1:1442:29297:6699/1	60	+
chr1	28981224	28981225	A00758:226:HLWW7DSX2:1:1350:2853:12477/1	60	+
chr1	28982620	28982621	A00758:226:HLWW7DSX2:1:2253:7075:30812/1	60	+
chr1	28984091	28984092	A00758:226:HLWW7DSX2:1:1225:6641:5635	60	+
chr1	28987575	28987576	A00758:226:HLWW7DSX2:2:2542:30092:36605/1	60	+
chr1	29001808	29001809	A00758:226:HLWW7DSX2:2:1139:4237:33004/1	60	+
chr1	29003503	29003504	A00758:226:HLWW7DSX2:2:1354:1380:15812/1	60	+
chr1	29005629	29005630	A00758:226:HLWW7DSX2:2:1136:6786:16658/1	60	-
chr1	29006225	29006226	A00758:226:HLWW7DSX2:1:1242:27272:23985/1	60	-
chr1	29019573	29019574	A00758:226:HLWW7DSX2:2:1242:3405:32315/1	60	+
chr1	29022920	29022921	A00758:226:HLWW7DSX2:1:1652:21549:5619/1	60	-
chr1	29028168	29028169	A00758:226:HLWW7DSX2:1:2557:4725:9017/1	60	-
chr1	29028972	29028973	A00758:226:HLWW7DSX2:1:1228:10719:2957/1	60	+
chr1	29044456	29044457	A00758:226:HLWW7DSX2:1:1235:26811:6089	60	-
chr1	29054386	29054387	A00758:226:HLWW7DSX2:1:2673:14100:11819/1	60	-
chr1	29057861	29057862	A00758:226:HLWW7DSX2:1:1212:10131:18255/1	60	-
chr1	29064145	29064146	A00758:226:HLWW7DSX2:1:1449:28113:27258/1	60	+
chr1	29064228	29064229	A00758:226:HLWW7DSX2:1:2534:30120:21465	60	-
chr1	29065599	29065600	A00758:226:HLWW7DSX2:1:1168:19813:7341/1	60	-
chr1	29069181	29069182	A00758:226:HLWW7DSX2:1:2664:12355:8829/1	60	-
chr1	29083841	29083842	A00758:226:HLWW7DSX2:2:1434:5358:13275/1	60	+
chr1	29097103	29097104	A00758:226:HLWW7DSX2:1:1113:14154:5838	60	-
chr1	29158191	29158192	A00758:226:HLWW7DSX2:2:1166:2257:6433	60	-
chr1	29163230	29163231	A00758:226:HLWW7DSX2:1:2367:27597:15405/1	60	+
chr1	29213080	29213081	A00758:226:HLWW7DSX2:1:2215:29288:32863/1	60	+
chr1	29464169	29464170	A00758:226:HLWW7DSX2:1:1354:19660:13495	60	-
chr1	29735608	29735609	A00758:226:HLWW7DSX2:3:2405:4128:14622	60	+
chr1	30062334	30062335	A00758:226:HLWW7DSX2:1:1556:7735:6809	60	-
chr1	30249464	30249465	A00758:226:HLWW7DSX2:3:2275:29894:34882/1	60	-
chr1	30611562	30611563	A00758:226:HLWW7DSX2:2:2172:27588:1110/1	60	-
chr1	30755466	30755467	A00758:226:HLWW7DSX2:1:1505:18430:14215/1	60	+
chr1	30918218	30918219	A00758:226:HLWW7DSX2:1:2566:15103:17472/1	60	+
chr1	30943994	30943995	A00758:226:HLWW7DSX2:1:1529:26395:14450/1	60	+
chr1	30944478	30944479	A00758:226:HLWW7DSX2:1:1617:4128:6856	60	+
chr1	30950186	30950187	A00758:226:HLWW7DSX2:1:1127:27814:29183/1	60	-
chr1	30951332	30951333	A00758:226:HLWW7DSX2:1:1544:32362:23750	60	+
chr1	30951811	30951812	A00758:226:HLWW7DSX2:1:1140:6668:33614/1	60	+
chr1	30958835	30958836	A00758:226:HLWW7DSX2:2:1655:30761:36385	60	+
chr1	30961728	30961729	A00758:226:HLWW7DSX2:4:1651:9399:6715/1	60	-
chr1	30963012	30963013	A00758:226:HLWW7DSX2:1:1242:22010:2785/1	60	-
chr1	30965130	30965131	A00758:226:HLWW7DSX2:1:2178:1181:14372/1	60	+
chr1	30965301	30965302	A00758:226:HLWW7DSX2:1:1369:8332:3677/1	60	-
chr1	30965752	30965753	A00758:226:HLWW7DSX2:1:1147:28402:6214/1	60	-
chr1	30966290	30966291	A00758:226:HLWW7DSX2:2:1346:13241:34882/1	60	-
chr1	30969543	30969544	A00758:226:HLWW7DSX2:1:2522:5900:25300/1	60	-
chr1	30971384	30971385	A00758:226:HLWW7DSX2:2:1105:12789:26929/1	60	+
chr1	30974239	30974240	A00758:226:HLWW7DSX2:1:1365:8359:36636/1	60	-
chr1	30983129	30983130	A00758:226:HLWW7DSX2:2:1278:14986:27164/1	60	-
chr1	30987291	30987292	A00758:226:HLWW7DSX2:1:1120:32732:19445/1	60	-
chr1	30987940	30987941	A00758:226:HLWW7DSX2:1:1568:18457:25003/1	60	-
chr1	30994863	30994864	A00758:226:HLWW7DSX2:1:1221:28637:25285/1	60	+
chr1	31001971	31001972	A00758:226:HLWW7DSX2:2:2213:2112:25723/1	60	+
chr1	31002299	31002300	A00758:226:HLWW7DSX2:1:1437:12491:10441/1	60	-
chr1	31004008	31004009	A00758:226:HLWW7DSX2:1:1350:7093:10269/1	60	+
chr1	31004671	31004672	A00758:226:HLWW7DSX2:2:1225:17345:24580	60	-
chr1	31008021	31008022	A00758:226:HLWW7DSX2:2:1466:4227:36902/1	60	-
chr1	31013272	31013273	A00758:226:HLWW7DSX2:4:1262:8901:32095	60	-
chr1	31027132	31027133	A00758:226:HLWW7DSX2:1:1115:14805:16673/1	60	-
chr1	31038149	31038150	A00758:226:HLWW7DSX2:1:1105:27172:25128/1	60	+
chr1	31038704	31038705	A00758:226:HLWW7DSX2:1:1168:17888:23672/1	60	+
chr1	31215178	31215179	A00758:226:HLWW7DSX2:1:1523:12029:4006	60	-
chr1	31261463	31261464	A00758:226:HLWW7DSX2:1:2674:22318:21167/1	60	+
chr1	31266568	31266569	A00758:226:HLWW7DSX2:1:1338:31638:32957	60	+
chr1	31268986	31268987	A00758:226:HLWW7DSX2:1:2119:19253:26506	60	-
chr1	31292537	31292538	A00758:226:HLWW7DSX2:1:1660:32705:24001	60	-
chr1	31301419	31301420	A00758:226:HLWW7DSX2:4:2448:1389:31140/1	60	+
chr1	31302829	31302830	A00758:226:HLWW7DSX2:1:1475:7383:18944/1	60	+
chr1	31344868	31344869	A00758:226:HLWW7DSX2:1:1338:5773:28588/1	60	-
chr1	31356218	31356219	A00758:226:HLWW7DSX2:2:2267:15058:18928/1	60	+
chr1	31362665	31362666	A00758:226:HLWW7DSX2:1:1274:3929:14622	60	+
chr1	31423135	31423136	A00758:226:HLWW7DSX2:1:1235:30138:3959/1	60	+
chr1	31484662	31484663	A00758:226:HLWW7DSX2:4:1142:4182:6731/1	60	-
chr1	31524585	31524586	A00758:226:HLWW7DSX2:1:2436:7355:34115/1	60	-
chr1	31562291	31562292	A00758:226:HLWW7DSX2:4:2254:11722:20979/1	60	+
chr1	31629534	31629535	A00758:226:HLWW7DSX2:3:1419:6605:32628/1	60	+
chr1	31825234	31825235	A00758:226:HLWW7DSX2:1:1142:24189:22028/1	60	-
chr1	31876032	31876033	A00758:226:HLWW7DSX2:1:1415:31150:26443/1	60	+
chr1	31886710	31886711	A00758:226:HLWW7DSX2:1:1150:30969:32299/1	60	+
chr1	31906867	31906868	A00758:226:HLWW7DSX2:2:2623:11650:32409/1	60	-
chr1	31907636	31907637	A00758:226:HLWW7DSX2:1:2639:29143:8970/1	60	+
chr1	31909530	31909531	A00758:226:HLWW7DSX2:1:1353:16640:24862	60	+
chr1	31910840	31910841	A00758:226:HLWW7DSX2:1:1548:18973:17628/1	60	-
chr1	31911191	31911192	A00758:226:HLWW7DSX2:1:1350:1479:32330/1	60	+
chr1	31912123	31912124	A00758:226:HLWW7DSX2:3:1401:27010:13479/1	60	-
chr1	31912312	31912313	A00758:226:HLWW7DSX2:1:1119:12861:5572/1	60	+
chr1	31912885	31912886	A00758:226:HLWW7DSX2:1:1121:3079:8390/1	60	+
chr1	31913004	31913005	A00758:226:HLWW7DSX2:1:2235:4092:9580	60	-
chr1	31913866	31913867	A00758:226:HLWW7DSX2:2:1105:2401:21245/1	60	+
chr1	31913874	31913875	A00758:226:HLWW7DSX2:1:1444:2781:8343/1	60	+
chr1	31914501	31914502	A00758:226:HLWW7DSX2:1:1142:2564:26913/1	60	-
chr1	31914669	31914670	A00758:226:HLWW7DSX2:2:1233:19886:35931/1	60	+
chr1	31915096	31915097	A00758:226:HLWW7DSX2:1:1144:28890:22310/1	60	-
chr1	31915606	31915607	A00758:226:HLWW7DSX2:3:2213:2926:31422	60	-
chr1	31915850	31915851	A00758:226:HLWW7DSX2:1:2404:11424:25504/1	60	+
chr1	31915924	31915925	A00758:226:HLWW7DSX2:1:2646:3604:32784/1	60	+
chr1	31916269	31916270	A00758:226:HLWW7DSX2:4:2142:24478:16266	60	-
chr1	31916498	31916499	A00758:226:HLWW7DSX2:2:1215:3604:7952/1	60	-
chr1	31916555	31916556	A00758:226:HLWW7DSX2:1:2472:11478:9064/1	60	-
chr1	31917002	31917003	A00758:226:HLWW7DSX2:1:2110:5502:21480/1	60	+
chr1	31920951	31920952	A00758:226:HLWW7DSX2:1:1408:8657:20400/1	60	-
chr1	31920975	31920976	A00758:226:HLWW7DSX2:1:1557:32208:28244/1	60	-
chr1	31923135	31923136	A00758:226:HLWW7DSX2:1:1469:19614:9471/1	60	-
chr1	31925172	31925173	A00758:226:HLWW7DSX2:1:1640:28881:10238	60	-
chr1	31925557	31925558	A00758:226:HLWW7DSX2:1:1248:19786:16157/1	60	-
chr1	31926006	31926007	A00758:226:HLWW7DSX2:2:1345:29875:5603	60	+
chr1	31926044	31926045	A00758:226:HLWW7DSX2:1:1414:19388:28745/1	60	-
chr1	31926484	31926485	A00758:226:HLWW7DSX2:2:1416:13810:26850/1	60	+
chr1	31926748	31926749	A00758:226:HLWW7DSX2:3:1541:25147:9940	60	+
chr1	31927039	31927040	A00758:226:HLWW7DSX2:3:2247:23167:33160/1	60	+
chr1	31927606	31927607	A00758:226:HLWW7DSX2:1:1458:7835:28933/1	60	+
chr1	31927892	31927893	A00758:226:HLWW7DSX2:1:1668:5945:30076/1	60	+
chr1	31931011	31931012	A00758:226:HLWW7DSX2:1:1258:8504:7263/1	60	-
chr1	31931277	31931278	A00758:226:HLWW7DSX2:1:1262:9444:31720/1	60	-
chr1	31931996	31931997	A00758:226:HLWW7DSX2:1:1659:18195:18129/1	60	+
chr1	31932434	31932435	A00758:226:HLWW7DSX2:1:1151:5068:12994/1	60	+
chr1	31932582	31932583	A00758:226:HLWW7DSX2:1:1116:21902:21355/1	60	-
chr1	31932751	31932752	A00758:226:HLWW7DSX2:1:1216:20455:4225/1	60	+
chr1	31933823	31933824	A00758:226:HLWW7DSX2:1:1432:6542:2738/1	60	-
chr1	31933940	31933941	A00758:226:HLWW7DSX2:1:2451:31584:17362/1	60	+
chr1	31934329	31934330	A00758:226:HLWW7DSX2:1:2526:26404:21104/1	60	+
chr1	32015899	32015900	A00758:226:HLWW7DSX2:2:1609:21224:17268	60	-
chr1	32023800	32023801	A00758:226:HLWW7DSX2:1:2241:29125:8625/1	60	-
chr1	32029793	32029794	A00758:226:HLWW7DSX2:1:1429:28980:36025/1	60	+
chr1	32030166	32030167	A00758:226:HLWW7DSX2:1:2215:1588:22153/1	60	-
chr1	32038371	32038372	A00758:226:HLWW7DSX2:1:1355:25129:13228/1	60	+
chr1	32046971	32046972	A00758:226:HLWW7DSX2:1:1362:13141:35524	60	-
chr1	32047563	32047564	A00758:226:HLWW7DSX2:4:2572:26359:16892/1	60	+
chr1	32048646	32048647	A00758:226:HLWW7DSX2:4:1423:14271:25958	60	+
chr1	32060866	32060867	A00758:226:HLWW7DSX2:1:1477:15094:7905/1	60	-
chr1	32078231	32078232	A00758:226:HLWW7DSX2:3:1226:17183:34851/1	60	-
chr1	32088150	32088151	A00758:226:HLWW7DSX2:1:2410:17662:21308	60	-
chr1	32137800	32137801	A00758:226:HLWW7DSX2:1:1264:32768:7607/1	60	+
chr1	32139259	32139260	A00758:226:HLWW7DSX2:1:1214:11966:10848/1	60	-
chr1	32142600	32142601	A00758:226:HLWW7DSX2:1:1316:22182:32142/1	60	-
chr1	32146339	32146340	A00758:226:HLWW7DSX2:1:2522:4399:19006/1	60	+
chr1	32153908	32153909	A00758:226:HLWW7DSX2:1:2366:9923:6715	60	-
chr1	32177202	32177203	A00758:226:HLWW7DSX2:1:1117:22715:23766/1	60	+
chr1	32180161	32180162	A00758:226:HLWW7DSX2:1:1173:23882:29450/1	60	+
chr1	32256518	32256519	A00758:226:HLWW7DSX2:1:1204:3025:1251/1	60	+
chr1	32256519	32256520	A00758:226:HLWW7DSX2:1:1142:5412:1438/1	60	+
chr1	32258097	32258098	A00758:226:HLWW7DSX2:1:1135:28827:25520/1	60	-
chr1	32258234	32258235	A00758:226:HLWW7DSX2:2:2458:12581:30827/1	60	+
chr1	32259082	32259083	A00758:226:HLWW7DSX2:1:2440:14498:4523/1	60	-
chr1	32259550	32259551	A00758:226:HLWW7DSX2:1:2511:18466:19883	60	-
chr1	32302120	32302121	A00758:226:HLWW7DSX2:1:1478:12445:29747/1	60	-
chr1	32304715	32304716	A00758:226:HLWW7DSX2:1:1150:18114:30827/1	60	+
chr1	32305960	32305961	A00758:226:HLWW7DSX2:1:1121:17662:13041/1	60	+
chr1	32307387	32307388	A00758:226:HLWW7DSX2:1:1115:12165:7341	60	-
chr1	32307500	32307501	A00758:226:HLWW7DSX2:1:2160:24397:33880	60	-
chr1	32317560	32317561	A00758:226:HLWW7DSX2:1:2272:5358:3975/1	60	-
chr1	32317685	32317686	A00758:226:HLWW7DSX2:1:1110:16703:18959/1	60	+
chr1	32319608	32319609	A00758:226:HLWW7DSX2:1:1351:24587:33458/1	60	-
chr1	32320518	32320519	A00758:226:HLWW7DSX2:1:1439:29378:8594/1	60	-
chr1	32326614	32326615	A00758:226:HLWW7DSX2:1:1246:26295:6042/1	60	+
chr1	32330770	32330771	A00758:226:HLWW7DSX2:1:1627:4001:3474/1	60	+
chr1	32630190	32630191	A00758:226:HLWW7DSX2:1:1455:5122:17534/1	60	+
chr1	32632692	32632693	A00758:226:HLWW7DSX2:3:1310:29451:18521/1	60	-
chr1	32639336	32639337	A00758:226:HLWW7DSX2:1:2425:11532:5055/1	60	-
chr1	32640545	32640546	A00758:226:HLWW7DSX2:1:1104:20708:16094	60	+
chr1	32644359	32644360	A00758:226:HLWW7DSX2:1:1461:22146:32675/1	60	+
chr1	32659254	32659255	A00758:226:HLWW7DSX2:3:2333:10999:17253	60	+
chr1	32662572	32662573	A00758:226:HLWW7DSX2:1:1216:9733:21104/1	60	+
chr1	32680867	32680868	A00758:226:HLWW7DSX2:1:1311:12066:14309	60	-
chr1	32795664	32795665	A00758:226:HLWW7DSX2:1:2568:23285:4492/1	60	+
chr1	32798563	32798564	A00758:226:HLWW7DSX2:4:2536:28411:10363/1	60	+
chr1	32828336	32828337	A00758:226:HLWW7DSX2:2:1250:32497:19633/1	60	+
chr1	32830219	32830220	A00758:226:HLWW7DSX2:1:1210:4408:10567/1	60	+
chr1	32832390	32832391	A00758:226:HLWW7DSX2:1:1428:26106:31172/1	60	+
chr1	32833354	32833355	A00758:226:HLWW7DSX2:2:1112:1705:2910/1	60	+
chr1	32833452	32833453	A00758:226:HLWW7DSX2:1:1157:17291:3098/1	60	+
chr1	32836252	32836253	A00758:226:HLWW7DSX2:1:2439:7220:20259	60	-
chr1	32838129	32838130	A00758:226:HLWW7DSX2:1:1248:26973:13823/1	60	-
chr1	32839486	32839487	A00758:226:HLWW7DSX2:1:1544:11044:30326/1	60	-
chr1	32842547	32842548	A00758:226:HLWW7DSX2:1:1126:2248:19225/1	60	+
chr1	32849043	32849044	A00758:226:HLWW7DSX2:3:2303:19985:36292/1	60	-
chr1	32856215	32856216	A00758:226:HLWW7DSX2:1:1459:7681:17675/1	60	+
chr1	32939329	32939330	A00758:226:HLWW7DSX2:2:1464:8160:27054/1	60	+
chr1	32944309	32944310	A00758:226:HLWW7DSX2:1:1404:6207:2440	60	+
chr1	32951688	32951689	A00758:226:HLWW7DSX2:1:1168:29288:29199/1	60	-
chr1	33152133	33152134	A00758:226:HLWW7DSX2:3:1501:24731:6903	60	-
chr1	33194095	33194096	A00758:226:HLWW7DSX2:1:2622:13847:24784/1	60	-
chr1	33334680	33334681	A00758:226:HLWW7DSX2:2:2274:24939:23422/1	60	+
chr1	33347568	33347569	A00758:226:HLWW7DSX2:1:1677:24460:26443/1	60	+
chr1	33539150	33539151	A00758:226:HLWW7DSX2:1:1509:31774:27430	60	-
chr1	33766976	33766977	A00758:226:HLWW7DSX2:2:2168:8440:25786	60	-
chr1	34054290	34054291	A00758:226:HLWW7DSX2:1:2243:3088:5963/1	60	+
chr1	34179457	34179458	A00758:226:HLWW7DSX2:1:1342:13322:36996/1	60	+
chr1	34198887	34198888	A00758:226:HLWW7DSX2:3:1114:8513:30170	60	-
chr1	34409147	34409148	A00758:226:HLWW7DSX2:1:1308:9824:23046	60	+
chr1	34441827	34441828	A00758:226:HLWW7DSX2:1:1435:15609:15154/1	60	-
chr1	34491161	34491162	A00758:226:HLWW7DSX2:2:1567:25319:19539	60	+
chr1	34543816	34543817	A00758:226:HLWW7DSX2:3:1307:15474:14074/1	60	-
chr1	34769833	34769834	A00758:226:HLWW7DSX2:1:1335:5791:28526/1	60	+
chr1	34823407	34823408	A00758:226:HLWW7DSX2:1:1476:15826:35383/1	60	+
chr1	34864008	34864009	A00758:226:HLWW7DSX2:1:1361:22218:3865/1	60	-
chr1	34997405	34997406	A00758:226:HLWW7DSX2:1:1108:16586:20979/1	60	+
chr1	34999850	34999851	A00758:226:HLWW7DSX2:1:1463:3043:8516/1	60	-
chr1	35004055	35004056	A00758:226:HLWW7DSX2:4:1358:16966:14559/1	60	-
chr1	35012923	35012924	A00758:226:HLWW7DSX2:1:1240:12843:6136/1	60	-
chr1	35015180	35015181	A00758:226:HLWW7DSX2:1:2224:31349:36933/1	60	-
chr1	35017207	35017208	A00758:226:HLWW7DSX2:3:1422:15293:20369/1	60	+
chr1	35018662	35018663	A00758:226:HLWW7DSX2:1:1170:2944:25723/1	60	-
chr1	35019143	35019144	A00758:226:HLWW7DSX2:3:1409:9643:29277/1	60	+
chr1	35020721	35020722	A00758:226:HLWW7DSX2:1:1371:32895:14246/1	60	+
chr1	35026675	35026676	A00758:226:HLWW7DSX2:2:1264:18466:28808/1	60	-
chr1	35103929	35103930	A00758:226:HLWW7DSX2:1:1345:8386:12226/1	60	+
chr1	35104345	35104346	A00758:226:HLWW7DSX2:1:2210:30472:17848/1	60	-
chr1	35111337	35111338	A00758:226:HLWW7DSX2:1:1354:19687:28354/1	60	+
chr1	35179342	35179343	A00758:226:HLWW7DSX2:1:2240:12735:15687/1	60	+
chr1	35181130	35181131	A00758:226:HLWW7DSX2:2:1578:9498:7200	60	+
chr1	35182542	35182543	A00758:226:HLWW7DSX2:1:1354:27335:13135/1	60	-
chr1	35183885	35183886	A00758:226:HLWW7DSX2:2:2352:5502:26678/1	60	+
chr1	35185714	35185715	A00758:226:HLWW7DSX2:1:1153:17101:31892/1	60	-
chr1	35284867	35284868	A00758:226:HLWW7DSX2:1:1128:5267:19100/1	60	+
chr1	35289244	35289245	A00758:226:HLWW7DSX2:1:2142:19931:16971/1	60	-
chr1	35295179	35295180	A00758:226:HLWW7DSX2:1:1132:13376:14074/1	60	+
chr1	35301807	35301808	A00758:226:HLWW7DSX2:2:1118:24370:19930/1	60	+
chr1	35305124	35305125	A00758:226:HLWW7DSX2:1:1575:23619:31939/1	60	+
chr1	35306015	35306016	A00758:226:HLWW7DSX2:1:1325:21197:20259/1	60	+
chr1	35316141	35316142	A00758:226:HLWW7DSX2:1:1651:26964:13401/1	60	-
chr1	35328760	35328761	A00758:226:HLWW7DSX2:1:1339:26422:29496/1	60	+
chr1	35337836	35337837	A00758:226:HLWW7DSX2:2:2520:1461:25128	60	-
chr1	35339379	35339380	A00758:226:HLWW7DSX2:3:1619:17562:8891	60	+
chr1	35341190	35341191	A00758:226:HLWW7DSX2:1:1311:15365:26162/1	60	-
chr1	35342600	35342601	A00758:226:HLWW7DSX2:1:1411:24605:14794/1	60	+
chr1	35345423	35345424	A00758:226:HLWW7DSX2:3:2361:5086:5071/1	60	+
chr1	35352902	35352903	A00758:226:HLWW7DSX2:1:1101:14561:27712/1	60	-
chr1	35355841	35355842	A00758:226:HLWW7DSX2:1:1610:9905:7467/1	60	-
chr1	35364064	35364065	A00758:226:HLWW7DSX2:1:1444:3305:8594/1	60	+
chr1	35364858	35364859	A00758:226:HLWW7DSX2:1:2240:2058:34084/1	60	+
chr1	35365925	35365926	A00758:226:HLWW7DSX2:3:1643:17011:7686/1	60	+
chr1	35366857	35366858	A00758:226:HLWW7DSX2:1:1112:19352:16313/1	60	-
chr1	35367311	35367312	A00758:226:HLWW7DSX2:1:1244:20283:8218	60	-
chr1	35368451	35368452	A00758:226:HLWW7DSX2:1:1443:12753:20760/1	60	+
chr1	35368699	35368700	A00758:226:HLWW7DSX2:1:2329:7636:3662/1	60	+
chr1	35372383	35372384	A00758:226:HLWW7DSX2:1:1537:27959:20917/1	60	+
chr1	35372841	35372842	A00758:226:HLWW7DSX2:1:1640:18521:4006/1	60	+
chr1	35380561	35380562	A00758:226:HLWW7DSX2:1:1615:5746:14074/1	60	+
chr1	35398135	35398136	A00758:226:HLWW7DSX2:1:1238:13078:12524/1	60	+
chr1	35398138	35398139	A00758:226:HLWW7DSX2:4:1326:23656:10989/1	60	-
chr1	35399279	35399280	A00758:226:HLWW7DSX2:1:1112:29577:18396/1	60	-
chr1	35401337	35401338	A00758:226:HLWW7DSX2:1:1276:6524:14450/1	60	-
chr1	35404295	35404296	A00758:226:HLWW7DSX2:1:1530:29785:2002/1	60	-
chr1	35405652	35405653	A00758:226:HLWW7DSX2:1:1124:2736:17127/1	60	-
chr1	35406292	35406293	A00758:226:HLWW7DSX2:2:1370:9986:8672/1	60	+
chr1	35416819	35416820	A00758:226:HLWW7DSX2:4:1341:24162:29434	60	-
chr1	35419044	35419045	A00758:226:HLWW7DSX2:2:1436:8287:20196/1	60	-
chr1	35419465	35419466	A00758:226:HLWW7DSX2:1:1104:31647:7138/1	60	+
chr1	35419827	35419828	A00758:226:HLWW7DSX2:4:1554:11858:31109	60	+
chr1	35513729	35513730	A00758:226:HLWW7DSX2:3:1676:28989:5165/1	60	+
chr1	35535881	35535882	A00758:226:HLWW7DSX2:4:2143:28293:19085	60	+
chr1	35544685	35544686	A00758:226:HLWW7DSX2:1:1171:32732:29841/1	60	+
chr1	35546410	35546411	A00758:226:HLWW7DSX2:3:2136:28212:11115/1	60	+
chr1	35549867	35549868	A00758:226:HLWW7DSX2:1:1371:19759:29074/1	60	+
chr1	35611243	35611244	A00758:226:HLWW7DSX2:1:1104:23619:6825/1	60	-
chr1	35629026	35629027	A00758:226:HLWW7DSX2:1:1146:23972:17268	60	+
chr1	35631086	35631087	A00758:226:HLWW7DSX2:1:1137:2266:10551/1	60	+
chr1	35631518	35631519	A00758:226:HLWW7DSX2:4:1503:28339:25833/1	60	-
chr1	35635442	35635443	A00758:226:HLWW7DSX2:1:1160:5882:1783/1	60	-
chr1	35636971	35636972	A00758:226:HLWW7DSX2:2:1436:13331:22420/1	60	+
chr1	35739217	35739218	A00758:226:HLWW7DSX2:1:1622:19605:13526	60	+
chr1	35741079	35741080	A00758:226:HLWW7DSX2:2:2532:22752:30718/1	60	-
chr1	35745826	35745827	A00758:226:HLWW7DSX2:4:1102:13160:28541/1	60	-
chr1	35754148	35754149	A00758:226:HLWW7DSX2:1:1139:15383:2362/1	60	-
chr1	35756476	35756477	A00758:226:HLWW7DSX2:1:1513:23863:19366	60	+
chr1	35891055	35891056	A00758:226:HLWW7DSX2:2:1243:30870:25144/1	60	+
chr1	35895543	35895544	A00758:226:HLWW7DSX2:2:1362:23556:34804/1	60	-
chr1	35896440	35896441	A00758:226:HLWW7DSX2:1:1325:3803:30373/1	60	+
chr1	35918644	35918645	A00758:226:HLWW7DSX2:2:1562:8603:11162/1	60	+
chr1	35936888	35936889	A00758:226:HLWW7DSX2:2:1329:21124:25332/1	60	+
chr1	35939555	35939556	A00758:226:HLWW7DSX2:3:2626:15094:32863	60	-
chr1	35955112	35955113	A00758:226:HLWW7DSX2:2:1634:17879:8469/1	60	+
chr1	35955524	35955525	A00758:226:HLWW7DSX2:1:1213:21124:9862/1	60	-
chr1	35962974	35962975	A00758:226:HLWW7DSX2:3:2552:3893:8453	60	-
chr1	35965083	35965084	A00758:226:HLWW7DSX2:1:1105:4209:5431/1	60	+
chr1	35969593	35969594	A00758:226:HLWW7DSX2:1:2277:8449:7388/1	60	-
chr1	35972117	35972118	A00758:226:HLWW7DSX2:1:1336:20085:3897/1	60	+
chr1	35972662	35972663	A00758:226:HLWW7DSX2:1:1312:5611:20165/1	60	-
chr1	35974207	35974208	A00758:226:HLWW7DSX2:2:2624:30653:9236/1	60	-
chr1	35975354	35975355	A00758:226:HLWW7DSX2:1:1640:15962:9471/1	60	-
chr1	35976472	35976473	A00758:226:HLWW7DSX2:1:1242:17544:9236/1	60	+
chr1	35981273	35981274	A00758:226:HLWW7DSX2:2:1365:28330:14356	60	-
chr1	35983504	35983505	A00758:226:HLWW7DSX2:2:2449:17083:11757	60	-
chr1	35985732	35985733	A00758:226:HLWW7DSX2:1:1164:13539:15295/1	60	+
chr1	35993436	35993437	A00758:226:HLWW7DSX2:1:1373:13792:35243/1	60	-
chr1	35993474	35993475	A00758:226:HLWW7DSX2:1:2225:5367:21746/1	60	+
chr1	35998646	35998647	A00758:226:HLWW7DSX2:3:1139:16206:25426/1	60	-
chr1	36008135	36008136	A00758:226:HLWW7DSX2:1:1334:24985:17143/1	60	-
chr1	36011056	36011057	A00758:226:HLWW7DSX2:1:1533:15148:33802/1	60	+
chr1	36035647	36035648	A00758:226:HLWW7DSX2:1:1207:6777:2988/1	60	-
chr1	36042445	36042446	A00758:226:HLWW7DSX2:1:2222:1787:26349	60	+
chr1	36059899	36059900	A00758:226:HLWW7DSX2:1:1165:17517:5400/1	60	-
chr1	36139966	36139967	A00758:226:HLWW7DSX2:1:2163:28221:12132/1	60	+
chr1	36163184	36163185	A00758:226:HLWW7DSX2:3:2632:19940:18270/1	60	+
chr1	36165483	36165484	A00758:226:HLWW7DSX2:3:1116:9561:7122/1	60	-
chr1	36172373	36172374	A00758:226:HLWW7DSX2:1:1266:28248:7513/1	60	-
chr1	36228821	36228822	A00758:226:HLWW7DSX2:1:1628:22688:30420/1	60	-
chr1	36235285	36235286	A00758:226:HLWW7DSX2:1:2544:22200:8124/1	60	+
chr1	36238068	36238069	A00758:226:HLWW7DSX2:1:1310:3983:25050/1	60	+
chr1	36245127	36245128	A00758:226:HLWW7DSX2:3:2272:29451:18615	60	-
chr1	36247997	36247998	A00758:226:HLWW7DSX2:1:2242:31711:25692/1	60	-
chr1	36250539	36250540	A00758:226:HLWW7DSX2:1:1418:30183:3599/1	60	+
chr1	36253166	36253167	A00758:226:HLWW7DSX2:1:1262:32425:12336/1	60	+
chr1	36253559	36253560	A00758:226:HLWW7DSX2:1:1135:29225:6887/1	60	+
chr1	36254988	36254989	A00758:226:HLWW7DSX2:2:1133:9588:23422	60	-
chr1	36265319	36265320	A00758:226:HLWW7DSX2:3:1632:11849:18474	60	-
chr1	36273386	36273387	A00758:226:HLWW7DSX2:2:2446:10267:26725	60	+
chr1	36275167	36275168	A00758:226:HLWW7DSX2:4:1554:20428:21966/1	60	-
chr1	36279158	36279159	A00758:226:HLWW7DSX2:3:1662:13386:2190/1	60	+
chr1	36296312	36296313	A00758:226:HLWW7DSX2:1:1606:1280:29481/1	60	+
chr1	36343413	36343414	A00758:226:HLWW7DSX2:1:1116:24551:5368	60	-
chr1	36355928	36355929	A00758:226:HLWW7DSX2:1:1104:29360:21652/1	60	-
chr1	37169662	37169663	A00758:226:HLWW7DSX2:1:1111:9833:28479/1	60	+
chr1	37492403	37492404	A00758:226:HLWW7DSX2:1:1148:31051:17409/1	60	-
chr1	37501015	37501016	A00758:226:HLWW7DSX2:1:2504:19099:1094/1	60	-
chr1	37501126	37501127	A00758:226:HLWW7DSX2:1:1165:28339:9925/1	60	-
chr1	37563342	37563343	A00758:226:HLWW7DSX2:1:1165:28782:6840/1	60	-
chr1	37570357	37570358	A00758:226:HLWW7DSX2:2:1137:6244:24361/1	60	-
chr1	37574522	37574523	A00758:226:HLWW7DSX2:2:1631:12472:26475/1	60	-
chr1	37575608	37575609	A00758:226:HLWW7DSX2:1:1670:10059:26991/1	60	+
chr1	37696273	37696274	A00758:226:HLWW7DSX2:1:1228:1353:24377/1	60	+
chr1	37705021	37705022	A00758:226:HLWW7DSX2:1:1466:2519:3255/1	60	-
chr1	37817924	37817925	A00758:226:HLWW7DSX2:1:1120:18891:10786/1	60	+
chr1	37823430	37823431	A00758:226:HLWW7DSX2:1:1227:11116:12414/1	60	+
chr1	37825370	37825371	A00758:226:HLWW7DSX2:1:1565:20889:10614/1	60	+
chr1	37840909	37840910	A00758:226:HLWW7DSX2:1:1557:18557:34287/1	60	-
chr1	37925517	37925518	A00758:226:HLWW7DSX2:1:1529:16089:3709/1	60	+
chr1	37966039	37966040	A00758:226:HLWW7DSX2:1:1123:30309:18129	60	+
chr1	38081271	38081272	A00758:226:HLWW7DSX2:4:1577:27353:33677/1	60	+
chr1	38419151	38419152	A00758:226:HLWW7DSX2:1:1213:15438:14920/1	60	+
chr1	38796512	38796513	A00758:226:HLWW7DSX2:3:1550:25400:12070/1	60	+
chr1	38997010	38997011	A00758:226:HLWW7DSX2:1:1162:13078:20447/1	60	+
chr1	38999626	38999627	A00758:226:HLWW7DSX2:1:1153:28266:31688/1	60	+
chr1	39011323	39011324	A00758:226:HLWW7DSX2:4:1362:31584:11537	60	-
chr1	39036984	39036985	A00758:226:HLWW7DSX2:1:1312:30834:2503	60	-
chr1	39172915	39172916	A00758:226:HLWW7DSX2:1:1245:10990:2268/1	60	-
chr1	39174476	39174477	A00758:226:HLWW7DSX2:3:2602:17246:35023	60	-
chr1	39225123	39225124	A00758:226:HLWW7DSX2:1:1434:7609:4836/1	60	-
chr1	39226294	39226295	A00758:226:HLWW7DSX2:1:2174:30743:21950/1	60	-
chr1	39231505	39231506	A00758:226:HLWW7DSX2:1:2512:24406:31266/1	60	+
chr1	39236658	39236659	A00758:226:HLWW7DSX2:1:1140:28908:21590	60	+
chr1	39238791	39238792	A00758:226:HLWW7DSX2:1:2660:17897:36965/1	60	-
chr1	39243621	39243622	A00758:226:HLWW7DSX2:3:2415:30174:12790/1	60	-
chr1	39248724	39248725	A00758:226:HLWW7DSX2:1:2624:5339:2096/1	60	+
chr1	39248913	39248914	A00758:226:HLWW7DSX2:4:1670:25319:5572	60	+
chr1	39250744	39250745	A00758:226:HLWW7DSX2:1:1375:11342:16000/1	60	+
chr1	39263339	39263340	A00758:226:HLWW7DSX2:4:2314:26874:28494	60	-
chr1	39265950	39265951	A00758:226:HLWW7DSX2:1:1215:9561:36589/1	60	+
chr1	39273596	39273597	A00758:226:HLWW7DSX2:3:1260:16116:4257/1	60	+
chr1	39279515	39279516	A00758:226:HLWW7DSX2:1:2241:27136:23187/1	60	-
chr1	39280792	39280793	A00758:226:HLWW7DSX2:1:1420:19099:15468/1	60	+
chr1	39296757	39296758	A00758:226:HLWW7DSX2:3:1226:19831:29293/1	60	-
chr1	39298097	39298098	A00758:226:HLWW7DSX2:1:1557:11071:11334	60	+
chr1	39299126	39299127	A00758:226:HLWW7DSX2:1:1563:6334:26396/1	60	+
chr1	39299248	39299249	A00758:226:HLWW7DSX2:3:2303:15347:3427	60	-
chr1	39300421	39300422	A00758:226:HLWW7DSX2:1:1118:27208:14857/1	60	-
chr1	39305401	39305402	A00758:226:HLWW7DSX2:3:2429:3170:5384/1	60	+
chr1	39305996	39305997	A00758:226:HLWW7DSX2:1:1401:15664:16376/1	60	-
chr1	39310566	39310567	A00758:226:HLWW7DSX2:1:1673:21404:32643	60	+
chr1	39310814	39310815	A00758:226:HLWW7DSX2:1:1205:11035:12430/1	60	+
chr1	39313144	39313145	A00758:226:HLWW7DSX2:1:1203:7979:29590/1	60	-
chr1	39316139	39316140	A00758:226:HLWW7DSX2:1:1508:14172:24784/1	60	+
chr1	39320110	39320111	A00758:226:HLWW7DSX2:1:1446:16405:12524/1	60	+
chr1	39322202	39322203	A00758:226:HLWW7DSX2:1:1307:17707:19413/1	60	-
chr1	39322562	39322563	A00758:226:HLWW7DSX2:1:1204:1289:13557/1	60	+
chr1	39323052	39323053	A00758:226:HLWW7DSX2:1:1228:22209:12148	60	-
chr1	39324274	39324275	A00758:226:HLWW7DSX2:1:1256:1515:24752/1	60	-
chr1	39325045	39325046	A00758:226:HLWW7DSX2:1:2136:6858:2315/1	60	+
chr1	39329987	39329988	A00758:226:HLWW7DSX2:1:1405:18638:25598/1	60	+
chr1	39335225	39335226	A00758:226:HLWW7DSX2:1:1652:13838:16157/1	60	+
chr1	39350159	39350160	A00758:226:HLWW7DSX2:1:1146:1072:6261/1	60	+
chr1	39351801	39351802	A00758:226:HLWW7DSX2:1:2103:12554:13307	60	+
chr1	39363815	39363816	A00758:226:HLWW7DSX2:1:1109:30047:25848	60	-
chr1	39366165	39366166	A00758:226:HLWW7DSX2:3:2532:9625:1939	60	-
chr1	39370200	39370201	A00758:226:HLWW7DSX2:2:1642:17996:16344/1	60	+
chr1	39372313	39372314	A00758:226:HLWW7DSX2:3:2120:25364:10661/1	60	+
chr1	39372582	39372583	A00758:226:HLWW7DSX2:1:1442:8892:8249/1	60	-
chr1	39375633	39375634	A00758:226:HLWW7DSX2:1:1466:19660:11992/1	60	+
chr1	39390111	39390112	A00758:226:HLWW7DSX2:2:1419:5448:4445/1	60	-
chr1	39420369	39420370	A00758:226:HLWW7DSX2:1:1260:1416:5666/1	60	+
chr1	39426616	39426617	A00758:226:HLWW7DSX2:1:2439:15230:11929/1	60	-
chr1	39429833	39429834	A00758:226:HLWW7DSX2:1:1214:6180:27853/1	60	-
chr1	39430017	39430018	A00758:226:HLWW7DSX2:1:1563:31277:14074/1	60	+
chr1	39456708	39456709	A00758:226:HLWW7DSX2:1:1549:23927:7294/1	60	+
chr1	39465738	39465739	A00758:226:HLWW7DSX2:1:1108:6596:29199/1	60	+
chr1	39470157	39470158	A00758:226:HLWW7DSX2:2:1434:27127:26772/1	60	+
chr1	39479295	39479296	A00758:226:HLWW7DSX2:2:1236:13810:13479/1	60	+
chr1	39561277	39561278	A00758:226:HLWW7DSX2:1:1201:23954:15295	60	-
chr1	39574165	39574166	A00758:226:HLWW7DSX2:1:1240:23312:29246/1	60	+
chr1	39841204	39841205	A00758:226:HLWW7DSX2:4:2319:8395:6918/1	60	-
chr1	39856539	39856540	A00758:226:HLWW7DSX2:4:2411:14588:3803/1	60	+
chr1	39858002	39858003	A00758:226:HLWW7DSX2:2:1225:13503:22341	60	+
chr1	39860959	39860960	A00758:226:HLWW7DSX2:2:1156:5791:9111/1	60	-
chr1	39863546	39863547	A00758:226:HLWW7DSX2:1:1261:8639:9408/1	60	-
chr1	39871803	39871804	A00758:226:HLWW7DSX2:2:1372:9127:10880	60	+
chr1	39880177	39880178	A00758:226:HLWW7DSX2:2:2359:18493:2300	60	-
chr1	39987051	39987052	A00758:226:HLWW7DSX2:2:2266:18620:29418	60	+
chr1	40046610	40046611	A00758:226:HLWW7DSX2:1:1269:11822:36526/1	60	-
chr1	40048005	40048006	A00758:226:HLWW7DSX2:1:1276:4607:8375/1	60	-
chr1	40053255	40053256	A00758:226:HLWW7DSX2:1:1171:2935:30561/1	60	+
chr1	40054174	40054175	A00758:226:HLWW7DSX2:1:1227:26756:16391	60	+
chr1	40064027	40064028	A00758:226:HLWW7DSX2:1:1254:6307:35055/1	60	+
chr1	40143944	40143945	A00758:226:HLWW7DSX2:1:1145:27181:21637/1	60	-
chr1	40187010	40187011	A00758:226:HLWW7DSX2:2:2167:17969:18991/1	60	-
chr1	40187681	40187682	A00758:226:HLWW7DSX2:4:1250:18575:9549/1	60	+
chr1	40191730	40191731	A00758:226:HLWW7DSX2:2:1366:31015:25645	60	-
chr1	40192279	40192280	A00758:226:HLWW7DSX2:3:2656:8910:1329/1	60	+
chr1	40193201	40193202	A00758:226:HLWW7DSX2:4:1536:19822:6887	60	-
chr1	40194603	40194604	A00758:226:HLWW7DSX2:2:2603:15085:30436	60	+
chr1	40197742	40197743	A00758:226:HLWW7DSX2:1:1118:18629:35477/1	60	-
chr1	40199091	40199092	A00758:226:HLWW7DSX2:1:1345:24641:13542/1	60	-
chr1	40199221	40199222	A00758:226:HLWW7DSX2:1:1545:23131:25864/1	60	-
chr1	40202407	40202408	A00758:226:HLWW7DSX2:2:2227:26738:21652/1	60	+
chr1	40202692	40202693	A00758:226:HLWW7DSX2:1:1561:8368:3615/1	60	+
chr1	40206334	40206335	A00758:226:HLWW7DSX2:1:1206:16848:19398/1	60	-
chr1	40209578	40209579	A00758:226:HLWW7DSX2:1:2250:17029:4711/1	60	+
chr1	40215518	40215519	A00758:226:HLWW7DSX2:1:1103:6677:20196/1	60	+
chr1	40219418	40219419	A00758:226:HLWW7DSX2:4:2673:11939:16282/1	60	+
chr1	40221014	40221015	A00758:226:HLWW7DSX2:4:2351:23755:9502/1	60	-
chr1	40221694	40221695	A00758:226:HLWW7DSX2:1:1620:12183:2206	60	-
chr1	40222404	40222405	A00758:226:HLWW7DSX2:2:1374:18602:24408/1	60	-
chr1	40227543	40227544	A00758:226:HLWW7DSX2:3:1149:24668:19163/1	60	+
chr1	40229343	40229344	A00758:226:HLWW7DSX2:2:1231:10221:17910/1	60	+
chr1	40233433	40233434	A00758:226:HLWW7DSX2:1:2657:23176:22467/1	60	+
chr1	40234568	40234569	A00758:226:HLWW7DSX2:1:1668:8287:31219/1	60	-
chr1	40264894	40264895	A00758:226:HLWW7DSX2:4:2266:29686:24314/1	60	-
chr1	40270147	40270148	A00758:226:HLWW7DSX2:3:1502:5981:12101	60	+
chr1	40271595	40271596	A00758:226:HLWW7DSX2:2:1138:16034:31172/1	60	+
chr1	40281421	40281422	A00758:226:HLWW7DSX2:1:2677:5791:18599/1	60	-
chr1	40337891	40337892	A00758:226:HLWW7DSX2:1:1662:4562:5509/1	60	-
chr1	40380147	40380148	A00758:226:HLWW7DSX2:2:2133:28899:17722/1	60	-
chr1	40397677	40397678	A00758:226:HLWW7DSX2:1:1129:16902:24752/1	60	-
chr1	40410971	40410972	A00758:226:HLWW7DSX2:3:1557:10845:17268/1	60	+
chr1	40412709	40412710	A00758:226:HLWW7DSX2:1:1102:29179:17707/1	60	+
chr1	40441791	40441792	A00758:226:HLWW7DSX2:3:1303:3197:10097/1	60	+
chr1	40450852	40450853	A00758:226:HLWW7DSX2:1:1120:28510:11913/1	60	+
chr1	40544105	40544106	A00758:226:HLWW7DSX2:1:1508:26350:17691/1	60	+
chr1	40584749	40584750	A00758:226:HLWW7DSX2:2:1364:27037:7138/1	60	-
chr1	40619393	40619394	A00758:226:HLWW7DSX2:4:2367:21630:19695/1	60	-
chr1	40635397	40635398	A00758:226:HLWW7DSX2:2:1207:9742:8030/1	60	-
chr1	40645839	40645840	A00758:226:HLWW7DSX2:1:1240:19235:35493/1	60	+
chr1	40694863	40694864	A00758:226:HLWW7DSX2:1:2109:21875:1266/1	60	+
chr1	40698952	40698953	A00758:226:HLWW7DSX2:1:1331:13530:6668/1	60	-
chr1	40700259	40700260	A00758:226:HLWW7DSX2:1:1101:10041:30874/1	60	+
chr1	40710656	40710657	A00758:226:HLWW7DSX2:4:1164:2618:30483/1	60	-
chr1	40712912	40712913	A00758:226:HLWW7DSX2:1:1415:18927:3051/1	60	-
chr1	40720401	40720402	A00758:226:HLWW7DSX2:1:1169:24505:35070/1	60	-
chr1	40733594	40733595	A00758:226:HLWW7DSX2:1:1122:19642:8516/1	60	+
chr1	40735041	40735042	A00758:226:HLWW7DSX2:1:1128:6795:16548/1	60	+
chr1	40739698	40739699	A00758:226:HLWW7DSX2:1:1361:16134:12242	60	+
chr1	40739710	40739711	A00758:226:HLWW7DSX2:3:1173:25012:16250/1	60	-
chr1	40745795	40745796	A00758:226:HLWW7DSX2:1:1140:6596:34992/1	60	+
chr1	40745796	40745797	A00758:226:HLWW7DSX2:4:2119:26775:32925	60	+
chr1	40746441	40746442	A00758:226:HLWW7DSX2:3:1304:17978:12555	60	+
chr1	40821922	40821923	A00758:226:HLWW7DSX2:3:2345:26576:14199	60	+
chr1	40852558	40852559	A00758:226:HLWW7DSX2:1:1368:26169:5165/1	60	+
chr1	40998499	40998500	A00758:226:HLWW7DSX2:1:1450:27516:23124	60	-
chr1	41010941	41010942	A00758:226:HLWW7DSX2:1:1126:3974:13479	60	-
chr1	41010942	41010943	A00758:226:HLWW7DSX2:1:1126:3649:8218/1	60	-
chr1	41046092	41046093	A00758:226:HLWW7DSX2:1:1249:32081:21324/1	60	-
chr1	41052067	41052068	A00758:226:HLWW7DSX2:1:2565:8341:14027/1	60	-
chr1	41068081	41068082	A00758:226:HLWW7DSX2:1:2550:29044:30530	60	-
chr1	41073049	41073050	A00758:226:HLWW7DSX2:1:1137:18982:11443/1	60	+
chr1	41073603	41073604	A00758:226:HLWW7DSX2:1:1339:14534:31829	60	-
chr1	41086268	41086269	A00758:226:HLWW7DSX2:2:1403:26205:17065	60	-
chr1	41087267	41087268	A00758:226:HLWW7DSX2:2:1441:11071:21386/1	60	+
chr1	41088951	41088952	A00758:226:HLWW7DSX2:1:1678:26259:15906/1	60	+
chr1	41089736	41089737	A00758:226:HLWW7DSX2:1:1434:25789:17942	60	+
chr1	41097069	41097070	A00758:226:HLWW7DSX2:2:2566:31765:32174/1	60	-
chr1	41099551	41099552	A00758:226:HLWW7DSX2:1:2146:29288:5149/1	60	-
chr1	41105397	41105398	A00758:226:HLWW7DSX2:4:2416:1588:35806	60	-
chr1	41110834	41110835	A00758:226:HLWW7DSX2:1:1211:19795:25880	60	-
chr1	41127918	41127919	A00758:226:HLWW7DSX2:1:1172:28330:12759/1	60	-
chr1	41128601	41128602	A00758:226:HLWW7DSX2:1:1611:17870:14309/1	60	-
chr1	41131331	41131332	A00758:226:HLWW7DSX2:1:1158:5981:32769	60	-
chr1	41141117	41141118	A00758:226:HLWW7DSX2:3:2574:29803:2816/1	60	-
chr1	41146590	41146591	A00758:226:HLWW7DSX2:1:2358:31494:3114	60	-
chr1	41186354	41186355	A00758:226:HLWW7DSX2:1:1258:4390:24533/1	60	+
chr1	41193228	41193229	A00758:226:HLWW7DSX2:1:1353:6822:12242	60	-
chr1	41195433	41195434	A00758:226:HLWW7DSX2:3:1470:1913:24846/1	60	+
chr1	41195876	41195877	A00758:226:HLWW7DSX2:1:2232:8079:14732/1	60	-
chr1	41196177	41196178	A00758:226:HLWW7DSX2:1:2527:24334:9721/1	60	+
chr1	41197999	41198000	A00758:226:HLWW7DSX2:1:1215:5611:25175/1	60	+
chr1	41208859	41208860	A00758:226:HLWW7DSX2:4:1613:30987:1705	60	-
chr1	41211664	41211665	A00758:226:HLWW7DSX2:1:1426:6090:28322/1	60	+
chr1	41214418	41214419	A00758:226:HLWW7DSX2:1:1351:16170:17033/1	60	-
chr1	42149434	42149435	A00758:226:HLWW7DSX2:3:2327:31141:13182	60	-
chr1	42188067	42188068	A00758:226:HLWW7DSX2:3:2609:4074:22983	60	+
chr1	42188363	42188364	A00758:226:HLWW7DSX2:1:1143:15962:2926/1	60	-
chr1	42203645	42203646	A00758:226:HLWW7DSX2:1:1163:17933:21778/1	60	+
chr1	42204865	42204866	A00758:226:HLWW7DSX2:1:1273:31638:18302	60	-
chr1	42227212	42227213	A00758:226:HLWW7DSX2:1:1209:7988:9314/1	60	+
chr1	42228170	42228171	A00758:226:HLWW7DSX2:1:1634:18484:6167	60	+
chr1	42255213	42255214	A00758:226:HLWW7DSX2:1:1153:31891:23688/1	60	-
chr1	42263139	42263140	A00758:226:HLWW7DSX2:4:1348:17047:15890/1	60	+
chr1	42264226	42264227	A00758:226:HLWW7DSX2:3:2129:10746:25207/1	60	+
chr1	42270570	42270571	A00758:226:HLWW7DSX2:4:2216:24885:14434/1	60	-
chr1	42271634	42271635	A00758:226:HLWW7DSX2:1:2125:20419:12555/1	60	-
chr1	42279989	42279990	A00758:226:HLWW7DSX2:2:2569:18123:27868/1	60	+
chr1	42280729	42280730	A00758:226:HLWW7DSX2:2:1612:20103:18239/1	60	+
chr1	42283574	42283575	A00758:226:HLWW7DSX2:1:1231:17933:9345/1	60	+
chr1	42284598	42284599	A00758:226:HLWW7DSX2:1:1542:19732:27774/1	60	-
chr1	42286881	42286882	A00758:226:HLWW7DSX2:1:1510:3875:13964/1	60	+
chr1	42288312	42288313	A00758:226:HLWW7DSX2:1:1507:2483:13025/1	60	+
chr1	42290283	42290284	A00758:226:HLWW7DSX2:1:1505:28872:28510/1	60	+
chr1	42305813	42305814	A00758:226:HLWW7DSX2:1:1306:32579:18803/1	60	-
chr1	42317522	42317523	A00758:226:HLWW7DSX2:1:1374:23086:4648/1	60	+
chr1	42317523	42317524	A00758:226:HLWW7DSX2:3:2605:7220:12994/1	60	+
chr1	42318633	42318634	A00758:226:HLWW7DSX2:1:1237:30237:12023/1	60	+
chr1	42503646	42503647	A00758:226:HLWW7DSX2:1:1335:7898:5400/1	60	-
chr1	42686563	42686564	A00758:226:HLWW7DSX2:1:1417:21007:17362	60	-
chr1	42689471	42689472	A00758:226:HLWW7DSX2:1:1262:15736:1313/1	60	+
chr1	42690223	42690224	A00758:226:HLWW7DSX2:3:1311:18629:26522/1	60	+
chr1	42691960	42691961	A00758:226:HLWW7DSX2:1:1238:15456:23844/1	60	+
chr1	42692683	42692684	A00758:226:HLWW7DSX2:1:1138:32416:25034/1	60	+
chr1	42692839	42692840	A00758:226:HLWW7DSX2:3:1148:14769:8844/1	60	-
chr1	42694412	42694413	A00758:226:HLWW7DSX2:1:1120:18222:27195/1	60	+
chr1	42699377	42699378	A00758:226:HLWW7DSX2:2:1170:27091:26459	60	+
chr1	42772846	42772847	A00758:226:HLWW7DSX2:1:1252:25165:17895/1	60	+
chr1	42773007	42773008	A00758:226:HLWW7DSX2:1:1355:6560:2394/1	60	+
chr1	42775214	42775215	A00758:226:HLWW7DSX2:1:2658:30779:17347/1	60	+
chr1	42820682	42820683	A00758:226:HLWW7DSX2:2:1626:5475:20776/1	60	-
chr1	42823107	42823108	A00758:226:HLWW7DSX2:1:1527:4806:5212/1	60	-
chr1	42827947	42827948	A00758:226:HLWW7DSX2:2:1168:17137:9064	60	-
chr1	42831979	42831980	A00758:226:HLWW7DSX2:1:1350:22553:25081/1	60	-
chr1	42840119	42840120	A00758:226:HLWW7DSX2:1:1229:18747:20462	60	+
chr1	43296053	43296054	A00758:226:HLWW7DSX2:1:1242:31114:12633/1	60	-
chr1	43361771	43361772	A00758:226:HLWW7DSX2:1:1105:5204:9659	60	+
chr1	43361830	43361831	A00758:226:HLWW7DSX2:1:1328:4264:21465/1	60	+
chr1	43362148	43362149	A00758:226:HLWW7DSX2:4:1313:23592:9439/1	60	+
chr1	43364507	43364508	A00758:226:HLWW7DSX2:1:2112:6433:10974	60	-
chr1	43377401	43377402	A00758:226:HLWW7DSX2:1:1428:10384:24580	60	-
chr1	43380080	43380081	A00758:226:HLWW7DSX2:3:1603:25717:25770	60	-
chr1	43383366	43383367	A00758:226:HLWW7DSX2:2:1252:25925:6402	60	-
chr1	43393824	43393825	A00758:226:HLWW7DSX2:4:1130:8983:19366	60	-
chr1	43396926	43396927	A00758:226:HLWW7DSX2:1:2534:11767:24659/1	60	+
chr1	43397075	43397076	A00758:226:HLWW7DSX2:1:2109:18349:31548	60	-
chr1	43399897	43399898	A00758:226:HLWW7DSX2:1:1158:5520:6073/1	60	-
chr1	43401183	43401184	A00758:226:HLWW7DSX2:1:1214:25816:17863/1	60	-
chr1	43402085	43402086	A00758:226:HLWW7DSX2:1:2424:25735:15718/1	60	+
chr1	43406478	43406479	A00758:226:HLWW7DSX2:1:1667:10420:30968/1	60	+
chr1	43407906	43407907	A00758:226:HLWW7DSX2:3:1177:16640:29966	60	-
chr1	43408215	43408216	A00758:226:HLWW7DSX2:2:2657:5855:7028	60	+
chr1	43408451	43408452	A00758:226:HLWW7DSX2:1:2173:6931:36417/1	60	+
chr1	43410333	43410334	A00758:226:HLWW7DSX2:4:2665:1063:4178	60	-
chr1	43421554	43421555	A00758:226:HLWW7DSX2:1:1110:9381:24565/1	60	+
chr1	43421558	43421559	A00758:226:HLWW7DSX2:1:1153:14217:30718/1	60	-
chr1	43433042	43433043	A00758:226:HLWW7DSX2:1:1210:19868:22279/1	60	+
chr1	43433044	43433045	A00758:226:HLWW7DSX2:1:1463:29875:36824/1	60	+
chr1	43433571	43433572	A00758:226:HLWW7DSX2:1:1318:6894:20165/1	60	+
chr1	43436116	43436117	A00758:226:HLWW7DSX2:1:1457:26973:23375/1	60	-
chr1	43575259	43575260	A00758:226:HLWW7DSX2:1:2612:24171:23594	60	+
chr1	43653982	43653983	A00758:226:HLWW7DSX2:1:1115:17128:6261/1	60	+
chr1	43654307	43654308	A00758:226:HLWW7DSX2:1:2439:3242:9580/1	60	-
chr1	43666181	43666182	A00758:226:HLWW7DSX2:2:1630:22471:10661/1	60	-
chr1	43675511	43675512	A00758:226:HLWW7DSX2:1:1230:11379:29841	60	-
chr1	43712620	43712621	A00758:226:HLWW7DSX2:1:2101:17580:16939	60	-
chr1	43715863	43715864	A00758:226:HLWW7DSX2:1:1227:26711:6793	60	-
chr1	43725835	43725836	A00758:226:HLWW7DSX2:2:1423:7021:18505	60	+
chr1	43727987	43727988	A00758:226:HLWW7DSX2:1:1175:15447:4288	60	+
chr1	43729689	43729690	A00758:226:HLWW7DSX2:2:1525:25319:2159/1	60	+
chr1	43732790	43732791	A00758:226:HLWW7DSX2:3:1232:7464:18552	60	+
chr1	43749429	43749430	A00758:226:HLWW7DSX2:1:2317:21558:32377/1	60	+
chr1	43749627	43749628	A00758:226:HLWW7DSX2:4:1656:26350:21856/1	60	-
chr1	43755217	43755218	A00758:226:HLWW7DSX2:2:1647:30535:5963/1	60	+
chr1	43759139	43759140	A00758:226:HLWW7DSX2:3:1121:31566:36808	60	+
chr1	43768885	43768886	A00758:226:HLWW7DSX2:1:1629:6325:5149/1	60	-
chr1	43771658	43771659	A00758:226:HLWW7DSX2:1:1227:31584:29669/1	60	+
chr1	43771875	43771876	A00758:226:HLWW7DSX2:1:2645:1108:33066/1	60	-
chr1	43772742	43772743	A00758:226:HLWW7DSX2:1:1126:14045:30138/1	60	-
chr1	43775610	43775611	A00758:226:HLWW7DSX2:1:1521:21350:34334/1	60	+
chr1	43777277	43777278	A00758:226:HLWW7DSX2:1:1427:28800:26443/1	60	-
chr1	43783693	43783694	A00758:226:HLWW7DSX2:1:1161:9923:24314/1	60	+
chr1	43786722	43786723	A00758:226:HLWW7DSX2:1:2350:25527:26976/1	60	-
chr1	43793897	43793898	A00758:226:HLWW7DSX2:2:2606:1922:22169	60	-
chr1	43794828	43794829	A00758:226:HLWW7DSX2:1:1333:30933:29512/1	60	-
chr1	43796459	43796460	A00758:226:HLWW7DSX2:1:2241:12002:7905/1	60	-
chr1	43797892	43797893	A00758:226:HLWW7DSX2:1:2250:23231:7905/1	60	+
chr1	43806279	43806280	A00758:226:HLWW7DSX2:1:2649:32271:3709/1	60	+
chr1	43819604	43819605	A00758:226:HLWW7DSX2:1:2157:7572:10254/1	60	-
chr1	43825127	43825128	A00758:226:HLWW7DSX2:1:1340:28149:2581/1	60	-
chr1	43826450	43826451	A00758:226:HLWW7DSX2:1:2275:11062:33771/1	60	+
chr1	43827128	43827129	A00758:226:HLWW7DSX2:1:2273:1967:13385/1	60	+
chr1	43829884	43829885	A00758:226:HLWW7DSX2:4:1204:19895:13182/1	60	-
chr1	43831747	43831748	A00758:226:HLWW7DSX2:1:1151:19642:19789/1	60	+
chr1	43836558	43836559	A00758:226:HLWW7DSX2:2:1158:18584:15546/1	60	+
chr1	43842953	43842954	A00758:226:HLWW7DSX2:1:2275:13865:21966/1	60	+
chr1	43844454	43844455	A00758:226:HLWW7DSX2:1:1128:29884:31454/1	60	+
chr1	43845946	43845947	A00758:226:HLWW7DSX2:4:2356:20211:24220/1	60	-
chr1	43847778	43847779	A00758:226:HLWW7DSX2:1:2347:22254:10222/1	60	-
chr1	43847853	43847854	A00758:226:HLWW7DSX2:1:1434:30599:33473/1	60	-
chr1	43847897	43847898	A00758:226:HLWW7DSX2:4:2227:31277:19993	60	-
chr1	43852098	43852099	A00758:226:HLWW7DSX2:1:1257:10511:5134/1	60	-
chr1	43937922	43937923	A00758:226:HLWW7DSX2:2:1403:11840:5368/1	60	+
chr1	43943002	43943003	A00758:226:HLWW7DSX2:1:1107:8956:8797/1	60	-
chr1	44210620	44210621	A00758:226:HLWW7DSX2:1:2241:7744:11146	60	+
chr1	44284654	44284655	A00758:226:HLWW7DSX2:1:2328:25916:2347	60	-
chr1	44298799	44298800	A00758:226:HLWW7DSX2:2:1135:19533:23077	60	-
chr1	44299335	44299336	A00758:226:HLWW7DSX2:1:1136:25699:21512/1	60	-
chr1	44424521	44424522	A00758:226:HLWW7DSX2:1:1574:23520:24095/1	60	-
chr1	44579375	44579376	A00758:226:HLWW7DSX2:1:1102:27227:32612/1	60	-
chr1	44647247	44647248	A00758:226:HLWW7DSX2:2:2347:6967:27618/1	60	+
chr1	44728934	44728935	A00758:226:HLWW7DSX2:3:1308:6705:3051	60	-
chr1	44746465	44746466	A00758:226:HLWW7DSX2:2:2523:1217:29183	60	-
chr1	44760627	44760628	A00758:226:HLWW7DSX2:1:1625:2510:5055	60	+
chr1	44764246	44764247	A00758:226:HLWW7DSX2:1:1304:3414:5024/1	60	+
chr1	44859433	44859434	A00758:226:HLWW7DSX2:1:1322:13874:33254/1	60	+
chr1	44859445	44859446	A00758:226:HLWW7DSX2:3:2513:19081:13275	60	-
chr1	44871295	44871296	A00758:226:HLWW7DSX2:1:1262:27498:3646/1	60	-
chr1	44879672	44879673	A00758:226:HLWW7DSX2:1:1211:5421:23437/1	60	+
chr1	44882589	44882590	A00758:226:HLWW7DSX2:1:1278:8965:14262/1	60	-
chr1	44894825	44894826	A00758:226:HLWW7DSX2:1:1670:20844:30013/1	60	+
chr1	44896909	44896910	A00758:226:HLWW7DSX2:1:1261:15465:2221/1	60	+
chr1	44907483	44907484	A00758:226:HLWW7DSX2:1:2365:20419:31344/1	60	-
chr1	44916945	44916946	A00758:226:HLWW7DSX2:1:2521:11731:21151/1	60	+
chr1	44937290	44937291	A00758:226:HLWW7DSX2:1:1647:18430:23672/1	60	-
chr1	44939755	44939756	A00758:226:HLWW7DSX2:1:1629:9851:19899/1	60	+
chr1	44944094	44944095	A00758:226:HLWW7DSX2:1:2138:19226:8641/1	60	+
chr1	44950182	44950183	A00758:226:HLWW7DSX2:1:1354:16315:16595/1	60	+
chr1	44969200	44969201	A00758:226:HLWW7DSX2:1:1411:21459:31798/1	60	+
chr1	45094356	45094357	A00758:226:HLWW7DSX2:1:2644:21395:25801/1	60	+
chr1	45324831	45324832	A00758:226:HLWW7DSX2:2:2450:12662:24424/1	60	-
chr1	45414014	45414015	A00758:226:HLWW7DSX2:1:1335:29912:31313/1	60	+
chr1	45443394	45443395	A00758:226:HLWW7DSX2:1:1617:7798:33755/1	60	-
chr1	45455871	45455872	A00758:226:HLWW7DSX2:2:1669:9995:12414/1	60	+
chr1	45456649	45456650	A00758:226:HLWW7DSX2:1:1478:4924:10175/1	60	-
chr1	45489276	45489277	A00758:226:HLWW7DSX2:2:2106:19895:2002	60	-
chr1	45489282	45489283	A00758:226:HLWW7DSX2:4:1333:11523:11303/1	60	-
chr1	45508344	45508345	A00758:226:HLWW7DSX2:1:1127:4029:29575	60	+
chr1	45510087	45510088	A00758:226:HLWW7DSX2:4:1140:17264:15859	60	-
chr1	45554792	45554793	A00758:226:HLWW7DSX2:2:2334:29487:6370/1	60	+
chr1	45555294	45555295	A00758:226:HLWW7DSX2:2:1604:7039:4257	60	+
chr1	45563438	45563439	A00758:226:HLWW7DSX2:1:1138:25545:17456/1	60	+
chr1	45587580	45587581	A00758:226:HLWW7DSX2:1:1374:20772:31485/1	60	-
chr1	45596311	45596312	A00758:226:HLWW7DSX2:4:1326:8540:14841/1	60	+
chr1	45598201	45598202	A00758:226:HLWW7DSX2:2:2472:14027:25285	60	+
chr1	45600598	45600599	A00758:226:HLWW7DSX2:3:1613:28176:9643/1	60	-
chr1	45603993	45603994	A00758:226:HLWW7DSX2:1:1125:10068:8030/1	60	-
chr1	45604948	45604949	A00758:226:HLWW7DSX2:2:1627:21386:28886	60	+
chr1	45605207	45605208	A00758:226:HLWW7DSX2:1:1568:11749:28447/1	60	+
chr1	45634456	45634457	A00758:226:HLWW7DSX2:3:2614:25409:34413/1	60	+
chr1	45636779	45636780	A00758:226:HLWW7DSX2:1:2270:7030:28886/1	60	-
chr1	45642372	45642373	A00758:226:HLWW7DSX2:1:1672:1461:6746/1	60	+
chr1	45648954	45648955	A00758:226:HLWW7DSX2:1:2409:16098:34726/1	60	+
chr1	45669315	45669316	A00758:226:HLWW7DSX2:1:1138:19560:25911/1	60	+
chr1	45670213	45670214	A00758:226:HLWW7DSX2:1:1428:8332:21339/1	60	+
chr1	45680898	45680899	A00758:226:HLWW7DSX2:2:2163:20392:2143/1	60	-
chr1	45680995	45680996	A00758:226:HLWW7DSX2:1:2543:8486:24831	60	+
chr1	45684586	45684587	A00758:226:HLWW7DSX2:3:1535:14000:15374/1	60	+
chr1	45700491	45700492	A00758:226:HLWW7DSX2:1:1168:21540:12743/1	60	+
chr1	45715089	45715090	A00758:226:HLWW7DSX2:1:1633:26476:13589/1	60	-
chr1	45720289	45720290	A00758:226:HLWW7DSX2:4:2340:14841:10003/1	60	-
chr1	45721625	45721626	A00758:226:HLWW7DSX2:1:2121:29017:12978/1	60	+
chr1	45735073	45735074	A00758:226:HLWW7DSX2:4:1340:23158:32330/1	60	+
chr1	45828340	45828341	A00758:226:HLWW7DSX2:1:1441:23764:31031	60	-
chr1	45836763	45836764	A00758:226:HLWW7DSX2:1:1102:8413:20353/1	60	-
chr1	45843365	45843366	A00758:226:HLWW7DSX2:3:2477:20898:8688	60	-
chr1	45844644	45844645	A00758:226:HLWW7DSX2:1:1166:8495:27038/1	60	+
chr1	45849347	45849348	A00758:226:HLWW7DSX2:1:1247:21929:9314	60	+
chr1	45868559	45868560	A00758:226:HLWW7DSX2:1:1632:32280:34381/1	60	+
chr1	45871201	45871202	A00758:226:HLWW7DSX2:4:2256:29839:23578/1	60	+
chr1	45894094	45894095	A00758:226:HLWW7DSX2:1:1112:1886:12900/1	60	+
chr1	45913256	45913257	A00758:226:HLWW7DSX2:1:1364:7346:11334	60	-
chr1	45916086	45916087	A00758:226:HLWW7DSX2:1:2641:1732:3458/1	60	-
chr1	45920805	45920806	A00758:226:HLWW7DSX2:1:2343:26558:5776/1	60	+
chr1	45950765	45950766	A00758:226:HLWW7DSX2:2:1623:12491:22435/1	60	-
chr1	45952162	45952163	A00758:226:HLWW7DSX2:2:1105:27805:1110/1	60	+
chr1	45969237	45969238	A00758:226:HLWW7DSX2:1:1266:8486:5885/1	60	-
chr1	45983244	45983245	A00758:226:HLWW7DSX2:1:1514:15076:21778/1	60	-
chr1	46041661	46041662	A00758:226:HLWW7DSX2:1:1278:23692:30248/1	60	+
chr1	46042772	46042773	A00758:226:HLWW7DSX2:1:1278:21242:31861/1	60	+
chr1	46056810	46056811	A00758:226:HLWW7DSX2:1:1207:8223:9189/1	60	+
chr1	46069696	46069697	A00758:226:HLWW7DSX2:1:1534:3893:11271/1	60	-
chr1	46070994	46070995	A00758:226:HLWW7DSX2:1:1552:22399:33739/1	60	+
chr1	46075496	46075497	A00758:226:HLWW7DSX2:1:1459:7871:31594/1	60	-
chr1	46077389	46077390	A00758:226:HLWW7DSX2:1:2412:29360:11976	60	-
chr1	46079142	46079143	A00758:226:HLWW7DSX2:1:1403:6542:27070/1	60	+
chr1	46098916	46098917	A00758:226:HLWW7DSX2:3:1327:7274:32283/1	60	+
chr1	46117712	46117713	A00758:226:HLWW7DSX2:1:2169:2112:31078/1	60	-
chr1	46257985	46257986	A00758:226:HLWW7DSX2:1:1202:22815:15859/1	60	-
chr1	46277043	46277044	A00758:226:HLWW7DSX2:2:2321:14733:8813/1	60	-
chr1	46305588	46305589	A00758:226:HLWW7DSX2:3:1368:25003:1517	60	-
chr1	46337118	46337119	A00758:226:HLWW7DSX2:1:2337:32407:2315	60	-
chr1	46654254	46654255	A00758:226:HLWW7DSX2:1:2404:31096:24502/1	60	-
chr1	46659867	46659868	A00758:226:HLWW7DSX2:1:1661:27380:10081	60	+
chr1	46706214	46706215	A00758:226:HLWW7DSX2:1:1250:12771:9862/1	60	-
chr1	46708272	46708273	A00758:226:HLWW7DSX2:1:1162:26404:8860	60	+
chr1	46982897	46982898	A00758:226:HLWW7DSX2:2:1370:25500:34319/1	60	+
chr1	47103392	47103393	A00758:226:HLWW7DSX2:3:1311:26304:27696	60	+
chr1	47191895	47191896	A00758:226:HLWW7DSX2:4:2125:11514:23813	60	-
chr1	47218584	47218585	A00758:226:HLWW7DSX2:1:1245:27932:6652	60	-
chr1	47259311	47259312	A00758:226:HLWW7DSX2:4:2467:9218:4147/1	60	+
chr1	47287819	47287820	A00758:226:HLWW7DSX2:4:1468:17806:35744/1	60	-
chr1	47292742	47292743	A00758:226:HLWW7DSX2:1:2526:27814:10394	60	-
chr1	47330882	47330883	A00758:226:HLWW7DSX2:4:1640:1823:32612	60	+
chr1	47348745	47348746	A00758:226:HLWW7DSX2:3:1323:8929:11130/1	60	+
chr1	47373367	47373368	A00758:226:HLWW7DSX2:1:1403:3314:8797/1	60	-
chr1	47374935	47374936	A00758:226:HLWW7DSX2:1:2109:18412:26741/1	60	-
chr1	47377017	47377018	A00758:226:HLWW7DSX2:1:1369:11867:3223/1	60	+
chr1	47377368	47377369	A00758:226:HLWW7DSX2:2:2113:8404:22310/1	60	+
chr1	47486695	47486696	A00758:226:HLWW7DSX2:1:1145:18593:2440/1	60	+
chr1	47543358	47543359	A00758:226:HLWW7DSX2:1:2537:17870:3850/1	60	+
chr1	47667199	47667200	A00758:226:HLWW7DSX2:1:1106:6289:16266/1	60	+
chr1	47976137	47976138	A00758:226:HLWW7DSX2:1:1536:30364:12211	60	-
chr1	47976138	47976139	A00758:226:HLWW7DSX2:1:1473:13322:23437	60	-
chr1	48668232	48668233	A00758:226:HLWW7DSX2:1:2307:30526:19413/1	60	+
chr1	48840337	48840338	A00758:226:HLWW7DSX2:1:1548:14371:28416/1	60	-
chr1	48940413	48940414	A00758:226:HLWW7DSX2:1:1213:2338:24768/1	60	+
chr1	49683480	49683481	A00758:226:HLWW7DSX2:2:1452:29243:33223/1	60	-
chr1	50368550	50368551	A00758:226:HLWW7DSX2:1:1117:7762:15154/1	60	-
chr1	50445657	50445658	A00758:226:HLWW7DSX2:1:1511:10095:34663/1	60	+
chr1	50453471	50453472	A00758:226:HLWW7DSX2:2:2175:30065:8437/1	60	+
chr1	50487174	50487175	A00758:226:HLWW7DSX2:3:1474:5584:25441	60	-
chr1	50557070	50557071	A00758:226:HLWW7DSX2:1:1548:22742:8938	60	+
chr1	50586362	50586363	A00758:226:HLWW7DSX2:1:1401:16306:9721/1	60	+
chr1	50587144	50587145	A00758:226:HLWW7DSX2:1:1560:27344:5666/1	60	-
chr1	50599911	50599912	A00758:226:HLWW7DSX2:2:2122:21350:29825	60	-
chr1	50640931	50640932	A00758:226:HLWW7DSX2:1:1649:5538:8829	60	-
chr1	50699225	50699226	A00758:226:HLWW7DSX2:2:1551:28131:17206/1	60	-
chr1	50767477	50767478	A00758:226:HLWW7DSX2:1:2228:27905:19695/1	60	-
chr1	50782802	50782803	A00758:226:HLWW7DSX2:1:1573:4345:35227/1	60	+
chr1	50784741	50784742	A00758:226:HLWW7DSX2:1:1152:31159:21167/1	60	-
chr1	50803765	50803766	A00758:226:HLWW7DSX2:1:1159:27624:32111/1	60	-
chr1	50851312	50851313	A00758:226:HLWW7DSX2:1:1226:26992:5494/1	60	-
chr1	50852187	50852188	A00758:226:HLWW7DSX2:1:2568:3432:15045/1	60	+
chr1	50853536	50853537	A00758:226:HLWW7DSX2:1:2210:12536:2816/1	60	+
chr1	50853538	50853539	A00758:226:HLWW7DSX2:2:2430:7346:5071	60	+
chr1	50859919	50859920	A00758:226:HLWW7DSX2:3:2529:8974:18568	60	+
chr1	50882325	50882326	A00758:226:HLWW7DSX2:1:1202:32560:27915/1	60	+
chr1	50888661	50888662	A00758:226:HLWW7DSX2:1:1216:17128:19163/1	60	-
chr1	50903328	50903329	A00758:226:HLWW7DSX2:1:2239:20808:33959/1	60	-
chr1	50984497	50984498	A00758:226:HLWW7DSX2:1:2519:28456:30452/1	60	+
chr1	51000392	51000393	A00758:226:HLWW7DSX2:1:1561:6008:15593/1	60	+
chr1	51144138	51144139	A00758:226:HLWW7DSX2:1:2321:2356:27993/1	60	+
chr1	51144145	51144146	A00758:226:HLWW7DSX2:1:2121:2799:14606/1	60	+
chr1	51283683	51283684	A00758:226:HLWW7DSX2:1:1657:6198:25034	60	+
chr1	51415844	51415845	A00758:226:HLWW7DSX2:4:1247:16206:23860	60	-
chr1	51429002	51429003	A00758:226:HLWW7DSX2:4:2404:4182:30561	60	-
chr1	51429005	51429006	A00758:226:HLWW7DSX2:1:1318:2049:12587/1	60	-
chr1	51434812	51434813	A00758:226:HLWW7DSX2:1:1117:22715:8516/1	60	+
chr1	51440475	51440476	A00758:226:HLWW7DSX2:3:2169:18611:36542/1	60	-
chr1	51441643	51441644	A00758:226:HLWW7DSX2:4:1642:1660:25191	60	-
chr1	51467493	51467494	A00758:226:HLWW7DSX2:2:2309:10068:25066/1	60	-
chr1	51468772	51468773	A00758:226:HLWW7DSX2:1:1532:11803:30514/1	60	+
chr1	51471934	51471935	A00758:226:HLWW7DSX2:1:1153:18964:19774/1	60	+
chr1	51472600	51472601	A00758:226:HLWW7DSX2:1:1305:1470:25175/1	60	-
chr1	51487119	51487120	A00758:226:HLWW7DSX2:4:1249:18566:7435/1	60	+
chr1	51488003	51488004	A00758:226:HLWW7DSX2:1:2628:2338:28682/1	60	-
chr1	51488336	51488337	A00758:226:HLWW7DSX2:3:1369:1136:14982/1	60	-
chr1	51514450	51514451	A00758:226:HLWW7DSX2:3:1149:23773:25066/1	60	-
chr1	51738653	51738654	A00758:226:HLWW7DSX2:1:1408:22290:12383/1	60	+
chr1	51752194	51752195	A00758:226:HLWW7DSX2:1:1636:1398:11553/1	60	-
chr1	51756911	51756912	A00758:226:HLWW7DSX2:1:1139:11812:21292	60	-
chr1	51816123	51816124	A00758:226:HLWW7DSX2:1:1155:2239:6652/1	60	+
chr1	51824930	51824931	A00758:226:HLWW7DSX2:2:2349:1533:12352/1	60	+
chr1	51827430	51827431	A00758:226:HLWW7DSX2:3:1275:6072:26663/1	60	-
chr1	51837502	51837503	A00758:226:HLWW7DSX2:1:1550:20329:26772/1	60	+
chr1	51848722	51848723	A00758:226:HLWW7DSX2:2:1204:30553:9721/1	60	-
chr1	52044115	52044116	A00758:226:HLWW7DSX2:4:1671:12662:35039/1	60	+
chr1	52070123	52070124	A00758:226:HLWW7DSX2:1:2129:19931:26616	60	-
chr1	52085390	52085391	A00758:226:HLWW7DSX2:1:2212:23131:36104/1	60	+
chr1	52202482	52202483	A00758:226:HLWW7DSX2:1:2105:13928:32033/1	60	+
chr1	52242807	52242808	A00758:226:HLWW7DSX2:1:2323:13783:5603/1	60	+
chr1	52263990	52263991	A00758:226:HLWW7DSX2:1:1159:1570:20776	60	-
chr1	52264578	52264579	A00758:226:HLWW7DSX2:3:1629:7120:16297/1	60	+
chr1	52265609	52265610	A00758:226:HLWW7DSX2:2:2168:10628:25222	60	+
chr1	52265678	52265679	A00758:226:HLWW7DSX2:1:1420:20256:20603/1	60	-
chr1	52267251	52267252	A00758:226:HLWW7DSX2:1:2117:32316:34507/1	60	+
chr1	52269498	52269499	A00758:226:HLWW7DSX2:3:1235:3197:11631/1	60	+
chr1	52269734	52269735	A00758:226:HLWW7DSX2:1:1454:7997:19100/1	60	+
chr1	52274346	52274347	A00758:226:HLWW7DSX2:1:1114:13196:36902/1	60	+
chr1	52278288	52278289	A00758:226:HLWW7DSX2:1:1203:21965:10880/1	60	+
chr1	52314888	52314889	A00758:226:HLWW7DSX2:2:1645:29767:6605/1	60	-
chr1	52393175	52393176	A00758:226:HLWW7DSX2:1:1614:26666:30608/1	60	+
chr1	52419093	52419094	A00758:226:HLWW7DSX2:4:1314:25201:11099	60	+
chr1	52430656	52430657	A00758:226:HLWW7DSX2:2:1424:23818:22357/1	60	+
chr1	52430665	52430666	A00758:226:HLWW7DSX2:3:1215:21486:23641/1	60	-
chr1	52445816	52445817	A00758:226:HLWW7DSX2:2:2440:19542:25160/1	60	-
chr1	52450845	52450846	A00758:226:HLWW7DSX2:1:1261:10954:20149/1	60	-
chr1	52468824	52468825	A00758:226:HLWW7DSX2:1:1556:8910:4272/1	60	-
chr1	52470045	52470046	A00758:226:HLWW7DSX2:1:1251:5403:17331/1	60	+
chr1	52471444	52471445	A00758:226:HLWW7DSX2:2:1669:24542:29622/1	60	-
chr1	52471966	52471967	A00758:226:HLWW7DSX2:1:1618:8829:9706/1	60	+
chr1	52472509	52472510	A00758:226:HLWW7DSX2:1:1302:12852:13636/1	60	-
chr1	52475561	52475562	A00758:226:HLWW7DSX2:1:1440:3441:18756/1	60	-
chr1	52489196	52489197	A00758:226:HLWW7DSX2:3:1522:24144:18067/1	60	-
chr1	52490730	52490731	A00758:226:HLWW7DSX2:1:2418:19822:32690/1	60	-
chr1	52490801	52490802	A00758:226:HLWW7DSX2:3:1102:26793:35806/1	60	-
chr1	52493468	52493469	A00758:226:HLWW7DSX2:2:1572:32099:21230	60	+
chr1	52494225	52494226	A00758:226:HLWW7DSX2:1:1661:11017:6417/1	60	+
chr1	52495218	52495219	A00758:226:HLWW7DSX2:1:1428:15040:5901/1	60	-
chr1	52497637	52497638	A00758:226:HLWW7DSX2:2:2547:26919:25504/1	60	+
chr1	52510500	52510501	A00758:226:HLWW7DSX2:3:2670:11876:7279	60	-
chr1	52513716	52513717	A00758:226:HLWW7DSX2:3:1130:17164:23860/1	60	-
chr1	52525959	52525960	A00758:226:HLWW7DSX2:1:1544:8386:36714/1	60	+
chr1	52536081	52536082	A00758:226:HLWW7DSX2:1:1536:26865:11976/1	60	+
chr1	52606378	52606379	A00758:226:HLWW7DSX2:1:1514:20347:8735/1	60	+
chr1	52755690	52755691	A00758:226:HLWW7DSX2:1:1126:16721:27727	60	-
chr1	52763233	52763234	A00758:226:HLWW7DSX2:1:1506:18864:5979/1	60	-
chr1	52781706	52781707	A00758:226:HLWW7DSX2:1:1350:9941:5869/1	60	+
chr1	52800336	52800337	A00758:226:HLWW7DSX2:1:2121:25599:26099/1	60	+
chr1	52801552	52801553	A00758:226:HLWW7DSX2:2:1459:6488:1172/1	60	-
chr1	52806788	52806789	A00758:226:HLWW7DSX2:1:1676:4508:28651/1	60	+
chr1	53028582	53028583	A00758:226:HLWW7DSX2:3:2230:8133:1297/1	60	-
chr1	53028966	53028967	A00758:226:HLWW7DSX2:1:1374:21070:16438/1	60	-
chr1	53029836	53029837	A00758:226:HLWW7DSX2:3:2413:29930:31375/1	60	-
chr1	53253044	53253045	A00758:226:HLWW7DSX2:1:1410:13476:28025/1	60	+
chr1	53367654	53367655	A00758:226:HLWW7DSX2:2:1335:1561:25801/1	60	-
chr1	53656016	53656017	A00758:226:HLWW7DSX2:1:1216:14488:5760/1	60	+
chr1	53802393	53802394	A00758:226:HLWW7DSX2:1:1622:28718:2315/1	60	-
chr1	53810022	53810023	A00758:226:HLWW7DSX2:1:1331:32488:23249/1	60	-
chr1	53815256	53815257	A00758:226:HLWW7DSX2:2:1424:24325:5447/1	60	-
chr1	53835400	53835401	A00758:226:HLWW7DSX2:2:1566:3812:36965/1	60	-
chr1	53931233	53931234	A00758:226:HLWW7DSX2:1:2325:8160:31814/1	60	-
chr1	53943943	53943944	A00758:226:HLWW7DSX2:1:1161:20509:6605/1	60	+
chr1	54033939	54033940	A00758:226:HLWW7DSX2:1:2408:30526:2065/1	60	-
chr1	54045158	54045159	A00758:226:HLWW7DSX2:1:1267:23176:17331/1	60	-
chr1	54045657	54045658	A00758:226:HLWW7DSX2:3:2311:23421:29465/1	60	-
chr1	54062218	54062219	A00758:226:HLWW7DSX2:1:1337:11035:15436/1	60	-
chr1	54400511	54400512	A00758:226:HLWW7DSX2:4:1575:11822:1548	60	-
chr1	54402749	54402750	A00758:226:HLWW7DSX2:2:2309:18819:9126/1	60	+
chr1	54652131	54652132	A00758:226:HLWW7DSX2:3:2350:13539:30389	60	-
chr1	54880485	54880486	A00758:226:HLWW7DSX2:1:1261:31620:6903/1	60	+
chr1	54939277	54939278	A00758:226:HLWW7DSX2:1:1206:16604:29058/1	60	+
chr1	55096641	55096642	A00758:226:HLWW7DSX2:4:1359:17861:33520/1	60	-
chr1	55104877	55104878	A00758:226:HLWW7DSX2:1:1411:3486:7686/1	60	-
chr1	55110885	55110886	A00758:226:HLWW7DSX2:1:1365:3875:20635/1	60	-
chr1	55147218	55147219	A00758:226:HLWW7DSX2:3:2345:2356:16094/1	60	-
chr1	55151666	55151667	A00758:226:HLWW7DSX2:1:1146:19054:13886/1	60	-
chr1	55154336	55154337	A00758:226:HLWW7DSX2:1:1446:24831:36448/1	60	-
chr1	55160330	55160331	A00758:226:HLWW7DSX2:1:1505:2736:8766/1	60	-
chr1	55171248	55171249	A00758:226:HLWW7DSX2:1:1226:29604:8923/1	60	-
chr1	55175553	55175554	A00758:226:HLWW7DSX2:2:1445:15058:12446/1	60	+
chr1	55175680	55175681	A00758:226:HLWW7DSX2:1:1202:6949:13777/1	60	+
chr1	55203631	55203632	A00758:226:HLWW7DSX2:1:1367:23439:20760/1	60	+
chr1	55206327	55206328	A00758:226:HLWW7DSX2:1:2525:7545:25457	60	-
chr1	56243226	56243227	A00758:226:HLWW7DSX2:1:1439:2709:25598	60	-
chr1	56522799	56522800	A00758:226:HLWW7DSX2:1:1317:27905:4257/1	60	-
chr1	56638143	56638144	A00758:226:HLWW7DSX2:1:2301:4074:20353/1	60	-
chr1	56695820	56695821	A00758:226:HLWW7DSX2:4:1559:31512:32330/1	60	+
chr1	56715905	56715906	A00758:226:HLWW7DSX2:2:2134:4987:22435/1	60	-
chr1	57061713	57061714	A00758:226:HLWW7DSX2:1:1214:25590:14215/1	60	+
chr1	57087656	57087657	A00758:226:HLWW7DSX2:1:2360:19940:6026	60	+
chr1	57113947	57113948	A00758:226:HLWW7DSX2:1:2133:22887:14356	60	-
chr1	57127508	57127509	A00758:226:HLWW7DSX2:1:2418:8919:10019/1	60	-
chr1	57175213	57175214	A00758:226:HLWW7DSX2:2:2662:23827:11694/1	60	-
chr1	57224502	57224503	A00758:226:HLWW7DSX2:4:1269:22064:10520	60	-
chr1	57228701	57228702	A00758:226:HLWW7DSX2:1:1409:4282:1297/1	60	-
chr1	57265246	57265247	A00758:226:HLWW7DSX2:3:1251:2528:5650/1	60	-
chr1	57358814	57358815	A00758:226:HLWW7DSX2:3:1236:1452:7451	60	-
chr1	57358815	57358816	A00758:226:HLWW7DSX2:1:1334:21043:11757/1	60	-
chr1	57366732	57366733	A00758:226:HLWW7DSX2:1:1459:18295:33927/1	60	+
chr1	57584013	57584014	A00758:226:HLWW7DSX2:1:2539:9561:26412/1	60	-
chr1	57881599	57881600	A00758:226:HLWW7DSX2:4:1639:1054:33066	60	-
chr1	58064244	58064245	A00758:226:HLWW7DSX2:2:1249:31168:18270/1	60	-
chr1	58487671	58487672	A00758:226:HLWW7DSX2:1:1164:24388:9471/1	60	-
chr1	58528923	58528924	A00758:226:HLWW7DSX2:4:2342:31340:5384/1	60	+
chr1	58664386	58664387	A00758:226:HLWW7DSX2:1:2144:17888:28902/1	60	+
chr1	58668630	58668631	A00758:226:HLWW7DSX2:2:2640:30716:13135	60	-
chr1	58677595	58677596	A00758:226:HLWW7DSX2:4:1231:7889:33317	60	-
chr1	58679709	58679710	A00758:226:HLWW7DSX2:4:1152:27561:13902/1	60	-
chr1	58681844	58681845	A00758:226:HLWW7DSX2:1:1543:6180:5274/1	60	-
chr1	58682902	58682903	A00758:226:HLWW7DSX2:4:1226:21603:30984	60	-
chr1	58687198	58687199	A00758:226:HLWW7DSX2:1:1549:7066:1235/1	60	-
chr1	58711882	58711883	A00758:226:HLWW7DSX2:1:1246:15383:20149/1	60	+
chr1	58767560	58767561	A00758:226:HLWW7DSX2:1:1673:24261:8218/1	60	-
chr1	58859069	58859070	A00758:226:HLWW7DSX2:1:1107:27579:33818/1	60	+
chr1	58901514	58901515	A00758:226:HLWW7DSX2:1:1540:30798:27179/1	60	-
chr1	58935064	58935065	A00758:226:HLWW7DSX2:3:2148:16875:3380/1	60	-
chr1	59344439	59344440	A00758:226:HLWW7DSX2:1:2320:3070:2801	60	-
chr1	59385574	59385575	A00758:226:HLWW7DSX2:1:1109:1515:12853/1	60	-
chr1	59487360	59487361	A00758:226:HLWW7DSX2:2:1568:4381:14779	60	-
chr1	59865131	59865132	A00758:226:HLWW7DSX2:1:1537:31322:17315/1	60	+
chr1	60546102	60546103	A00758:226:HLWW7DSX2:1:1555:21730:3145/1	60	+
chr1	60712335	60712336	A00758:226:HLWW7DSX2:1:2451:19542:34491/1	60	-
chr1	61106339	61106340	A00758:226:HLWW7DSX2:1:1470:25834:34147	60	+
chr1	61111155	61111156	A00758:226:HLWW7DSX2:1:2677:21133:16016	60	+
chr1	61240309	61240310	A00758:226:HLWW7DSX2:1:1149:27462:8281/1	60	-
chr1	61689986	61689987	A00758:226:HLWW7DSX2:1:1160:3703:21339/1	60	+
chr1	61882509	61882510	A00758:226:HLWW7DSX2:1:1132:3622:33943/1	60	+
chr1	62112285	62112286	A00758:226:HLWW7DSX2:1:1176:23312:12931/1	60	-
chr1	62182194	62182195	A00758:226:HLWW7DSX2:1:2525:13621:12649/1	60	+
chr1	62261530	62261531	A00758:226:HLWW7DSX2:1:1412:24080:3928/1	60	-
chr1	62283715	62283716	A00758:226:HLWW7DSX2:1:1107:32027:33098/1	60	+
chr1	62370223	62370224	A00758:226:HLWW7DSX2:2:2603:18511:17832/1	60	+
chr1	62389115	62389116	A00758:226:HLWW7DSX2:1:2670:1678:11224/1	60	+
chr1	62441242	62441243	A00758:226:HLWW7DSX2:2:2319:14000:24079	60	-
chr1	62477090	62477091	A00758:226:HLWW7DSX2:4:2467:20862:23750/1	60	+
chr1	62477815	62477816	A00758:226:HLWW7DSX2:1:1209:25581:35869/1	60	+
chr1	62486939	62486940	A00758:226:HLWW7DSX2:2:1650:28465:13369/1	60	-
chr1	62489234	62489235	A00758:226:HLWW7DSX2:1:1111:14118:24690	60	+
chr1	62511001	62511002	A00758:226:HLWW7DSX2:1:1139:10963:27962/1	60	-
chr1	62543563	62543564	A00758:226:HLWW7DSX2:1:2570:19162:34961/1	60	+
chr1	62600178	62600179	A00758:226:HLWW7DSX2:1:1662:23538:14794/1	60	+
chr1	62600390	62600391	A00758:226:HLWW7DSX2:2:2259:19361:18458/1	60	+
chr1	62606684	62606685	A00758:226:HLWW7DSX2:3:1236:25409:32033/1	60	-
chr1	62615038	62615039	A00758:226:HLWW7DSX2:1:1242:6524:34773/1	60	-
chr1	62770057	62770058	A00758:226:HLWW7DSX2:1:1216:28556:20259	60	+
chr1	62773701	62773702	A00758:226:HLWW7DSX2:1:1171:27760:22576/1	60	+
chr1	62834715	62834716	A00758:226:HLWW7DSX2:1:2308:10429:30013	60	-
chr1	62838692	62838693	A00758:226:HLWW7DSX2:2:1527:14226:16110/1	60	-
chr1	62873669	62873670	A00758:226:HLWW7DSX2:3:1109:18041:9972/1	60	-
chr1	62904871	62904872	A00758:226:HLWW7DSX2:1:1565:12581:17080/1	60	+
chr1	63207530	63207531	A00758:226:HLWW7DSX2:2:2558:15329:31328/1	60	-
chr1	63304825	63304826	A00758:226:HLWW7DSX2:2:2106:17607:24001/1	60	-
chr1	63328234	63328235	A00758:226:HLWW7DSX2:3:2673:17201:13964	60	+
chr1	63453730	63453731	A00758:226:HLWW7DSX2:2:1427:5132:25567/1	60	-
chr1	63481372	63481373	A00758:226:HLWW7DSX2:1:1459:30418:4664/1	60	+
chr1	63533115	63533116	A00758:226:HLWW7DSX2:1:1156:17544:21386/1	60	-
chr1	63828316	63828317	A00758:226:HLWW7DSX2:2:1108:6198:8563/1	60	-
chr1	64205627	64205628	A00758:226:HLWW7DSX2:4:2202:31873:6339/1	60	+
chr1	64452291	64452292	A00758:226:HLWW7DSX2:4:2164:27597:15749/1	60	+
chr1	64784773	64784774	A00758:226:HLWW7DSX2:1:1271:19614:33051	60	+
chr1	64925843	64925844	A00758:226:HLWW7DSX2:1:1424:16242:6292/1	60	+
chr1	65253292	65253293	A00758:226:HLWW7DSX2:3:1441:32723:22999	60	+
chr1	65272938	65272939	A00758:226:HLWW7DSX2:1:1102:8377:36417/1	60	-
chr1	65289004	65289005	A00758:226:HLWW7DSX2:1:2204:4526:2002/1	60	+
chr1	65312264	65312265	A00758:226:HLWW7DSX2:1:1442:28556:15749/1	60	-
chr1	65334450	65334451	A00758:226:HLWW7DSX2:1:1448:3170:33160/1	60	-
chr1	65404297	65404298	A00758:226:HLWW7DSX2:1:1476:31801:11537/1	60	+
chr1	65534734	65534735	A00758:226:HLWW7DSX2:2:2340:29315:26083/1	60	+
chr1	65588199	65588200	A00758:226:HLWW7DSX2:1:1370:25147:34835/1	60	-
chr1	66057601	66057602	A00758:226:HLWW7DSX2:4:1668:28049:10676	60	-
chr1	66171825	66171826	A00758:226:HLWW7DSX2:1:1126:19199:4554/1	60	+
chr1	66747871	66747872	A00758:226:HLWW7DSX2:3:1374:9498:19038/1	60	+
chr1	66748966	66748967	A00758:226:HLWW7DSX2:1:1446:28510:29324/1	60	+
[truncated: 43,443 more rows]
