# Supplementary material for: HIV-1 capsid stability enables inositol phosphate-independent infection of target cells and promotes integration into genes
Source: PLoS Pathog. 2023 Jun 2;19(6):e1011423. doi: 10.1371/journal.ppat.1011423 (PMC10266667; doi:10.1371/journal.ppat.1011423)
Supplement: S2 Data — (TAR.GZ) [file ppat.1011423.s013.tar.gz › CEM_WT_B/CA_P38A-T216I/Unique_hg38_integration_sites/7399-GS-20.bed]

chr1	629994	629995	A01177:23:H2L2FDSX3:2:1442:6894:35634	60	-
chr1	734269	734270	A01177:23:H2L2FDSX3:2:2614:30671:23359	60	-
chr1	735359	735360	A01177:23:H2L2FDSX3:1:2444:3025:11929	60	-
chr1	740806	740807	A01177:23:H2L2FDSX3:2:2560:6388:8046	60	+
chr1	781765	781766	A01177:23:H2L2FDSX3:4:1357:6542:22654	60	+
chr1	784225	784226	A01177:23:H2L2FDSX3:3:1638:6488:14544	60	+
chr1	787167	787168	A01177:23:H2L2FDSX3:1:2148:30517:2769	60	-
chr1	801546	801547	A01177:23:H2L2FDSX3:1:1656:14959:18599	60	-
chr1	803058	803059	A01177:23:H2L2FDSX3:1:1552:14009:30483	60	+
chr1	803487	803488	A01177:23:H2L2FDSX3:1:1149:10945:10895	60	+
chr1	809663	809664	A01177:23:H2L2FDSX3:1:1148:8929:32236	60	-
chr1	809691	809692	A01177:23:H2L2FDSX3:2:2317:19587:17409	60	-
chr1	812404	812405	A01177:23:H2L2FDSX3:1:2572:15040:3458	60	-
chr1	817245	817246	A01177:23:H2L2FDSX3:1:1550:22101:13307	60	-
chr1	829854	829855	A01177:23:H2L2FDSX3:1:1328:8160:27743	60	-
chr1	836844	836845	A01177:23:H2L2FDSX3:1:1111:23683:22279	60	-
chr1	837244	837245	A01177:23:H2L2FDSX3:2:1470:14678:21057	60	+
chr1	838388	838389	A01177:23:H2L2FDSX3:1:1125:18276:31829	60	+
chr1	839621	839622	A01177:23:H2L2FDSX3:2:1275:4137:35650	60	+
chr1	845367	845368	A01177:23:H2L2FDSX3:1:2434:29577:20431	60	-
chr1	848510	848511	A01177:23:H2L2FDSX3:1:1215:29604:36260	60	+
chr1	952424	952425	A01177:23:H2L2FDSX3:1:2455:29414:25911	60	-
chr1	1016494	1016495	A01177:23:H2L2FDSX3:1:2542:28537:9518	60	+
chr1	1098826	1098827	A01177:23:H2L2FDSX3:2:1424:16902:32957	60	+
chr1	1100313	1100314	A01177:23:H2L2FDSX3:1:1228:8847:23171	60	-
chr1	1100847	1100848	A01177:23:H2L2FDSX3:1:2427:7057:22983	60	+
chr1	1103337	1103338	A01177:23:H2L2FDSX3:1:1124:30120:23625	60	-
chr1	1112853	1112854	A01177:23:H2L2FDSX3:1:1168:7383:9643	60	+
chr1	1225400	1225401	A01177:23:H2L2FDSX3:1:2131:6198:22185	60	+
chr1	1254335	1254336	A01177:23:H2L2FDSX3:1:2501:5945:11913	60	+
chr1	1255188	1255189	A01177:23:H2L2FDSX3:1:1132:13449:36714	60	-
chr1	1256158	1256159	A01177:23:H2L2FDSX3:1:1369:28989:31908	60	-
chr1	1256659	1256660	A01177:23:H2L2FDSX3:1:2672:2492:9533	60	+
chr1	1256807	1256808	A01177:23:H2L2FDSX3:1:1161:1732:10347	60	-
chr1	1260294	1260295	A01177:23:H2L2FDSX3:1:2555:8757:27680	60	-
chr1	1262015	1262016	A01177:23:H2L2FDSX3:1:2324:15709:20525	60	+
chr1	1264980	1264981	A01177:23:H2L2FDSX3:1:1366:9200:22842	60	+
chr1	1266382	1266383	A01177:23:H2L2FDSX3:3:1141:20546:1407	60	-
chr1	1266416	1266417	A01177:23:H2L2FDSX3:2:1114:24912:7780	60	-
chr1	1267883	1267884	A01177:23:H2L2FDSX3:1:1142:17047:30921	60	+
chr1	1270176	1270177	A01177:23:H2L2FDSX3:1:1333:13910:11271	60	-
chr1	1270749	1270750	A01177:23:H2L2FDSX3:1:1108:11704:34569	60	-
chr1	1276687	1276688	A01177:23:H2L2FDSX3:1:1638:22752:4883	60	-
chr1	1277089	1277090	A01177:23:H2L2FDSX3:1:1566:13937:17174	60	-
chr1	1292644	1292645	A01177:23:H2L2FDSX3:2:2230:26964:30029	60	-
chr1	1313931	1313932	A01177:23:H2L2FDSX3:1:1118:19651:15640	60	+
chr1	1314099	1314100	A01177:23:H2L2FDSX3:1:1130:4065:4523	60	+
chr1	1314101	1314102	A01177:23:H2L2FDSX3:3:1408:29839:14434	60	+
chr1	1316286	1316287	A01177:23:H2L2FDSX3:1:1129:32506:9502	60	-
chr1	1317672	1317673	A01177:23:H2L2FDSX3:2:2332:16260:9643	60	-
chr1	1318390	1318391	A01177:23:H2L2FDSX3:1:1412:11867:26459	60	-
chr1	1318536	1318537	A01177:23:H2L2FDSX3:2:1645:10050:16548	60	+
chr1	1318693	1318694	A01177:23:H2L2FDSX3:1:2604:8856:22842	60	-
chr1	1318704	1318705	A01177:23:H2L2FDSX3:3:2507:21721:28181	60	+
chr1	1319257	1319258	A01177:23:H2L2FDSX3:3:1133:3269:23750	60	-
chr1	1339114	1339115	A01177:23:H2L2FDSX3:1:1210:24207:17895	60	+
chr1	1347150	1347151	A01177:23:H2L2FDSX3:1:2535:1108:34068	60	-
chr1	1388210	1388211	A01177:23:H2L2FDSX3:2:1431:9209:36417	60	-
chr1	1388764	1388765	A01177:23:H2L2FDSX3:1:1101:15655:6778	60	-
chr1	1389560	1389561	A01177:23:H2L2FDSX3:1:1316:19940:13510	60	-
chr1	1389628	1389629	A01177:23:H2L2FDSX3:2:2309:11125:3443	60	+
chr1	1390932	1390933	A01177:23:H2L2FDSX3:2:1557:19904:28072	60	+
chr1	1391283	1391284	A01177:23:H2L2FDSX3:1:1157:23746:4351	60	-
chr1	1391337	1391338	A01177:23:H2L2FDSX3:1:1216:24641:12727	60	+
chr1	1391476	1391477	A01177:23:H2L2FDSX3:1:1232:1759:13683	60	+
chr1	1392541	1392542	A01177:23:H2L2FDSX3:1:1453:8838:4429	60	-
chr1	1393079	1393080	A01177:23:H2L2FDSX3:1:2248:15555:14685	60	-
chr1	1393469	1393470	A01177:23:H2L2FDSX3:1:1565:23845:17080	60	+
chr1	1393779	1393780	A01177:23:H2L2FDSX3:2:1575:28474:20087	60	-
chr1	1395098	1395099	A01177:23:H2L2FDSX3:1:1112:18276:28416	60	+
chr1	1395535	1395536	A01177:23:H2L2FDSX3:1:1403:14452:13244	60	+
chr1	1397140	1397141	A01177:23:H2L2FDSX3:1:1224:27516:33364	60	-
chr1	1397296	1397297	A01177:23:H2L2FDSX3:1:1131:22959:3490	60	-
chr1	1402538	1402539	A01177:23:H2L2FDSX3:1:1106:14181:21637	60	+
chr1	1402896	1402897	A01177:23:H2L2FDSX3:1:2216:14154:27320	60	+
chr1	1403479	1403480	A01177:23:H2L2FDSX3:1:1327:24975:3912	60	+
chr1	1404406	1404407	A01177:23:H2L2FDSX3:2:1567:22290:29951	60	-
chr1	1411072	1411073	A01177:23:H2L2FDSX3:1:1357:21269:10426	60	+
chr1	1483174	1483175	A01177:23:H2L2FDSX3:4:2628:9652:2519	60	-
chr1	1483597	1483598	A01177:23:H2L2FDSX3:4:1302:3314:29434	60	+
chr1	1520096	1520097	A01177:23:H2L2FDSX3:4:2363:12943:14293	60	-
chr1	1565135	1565136	A01177:23:H2L2FDSX3:1:1254:25446:34663	60	-
chr1	1565617	1565618	A01177:23:H2L2FDSX3:1:1423:15302:5948	60	-
chr1	1568715	1568716	A01177:23:H2L2FDSX3:1:1134:26675:28776	60	-
chr1	1569522	1569523	A01177:23:H2L2FDSX3:1:1105:20591:1955	60	+
chr1	1569916	1569917	A01177:23:H2L2FDSX3:1:1336:18502:30749	60	+
chr1	1642097	1642098	A01177:23:H2L2FDSX3:1:1275:15239:32518	60	+
chr1	1642162	1642163	A01177:23:H2L2FDSX3:2:1334:1371:17394	60	-
chr1	1645874	1645875	A01177:23:H2L2FDSX3:3:1676:30834:18881	60	-
chr1	1645878	1645879	A01177:23:H2L2FDSX3:3:1668:15365:20870	60	-
chr1	1645933	1645934	A01177:23:H2L2FDSX3:2:1150:23294:24862	60	+
chr1	1646325	1646326	A01177:23:H2L2FDSX3:1:2405:14217:30874	60	-
chr1	1650748	1650749	A01177:23:H2L2FDSX3:1:1241:1072:25426	60	+
chr1	1651133	1651134	A01177:23:H2L2FDSX3:1:1558:4273:14685	60	-
chr1	1652503	1652504	A01177:23:H2L2FDSX3:1:1267:1045:17644	60	+
chr1	1652634	1652635	A01177:23:H2L2FDSX3:1:1124:15139:22795	60	+
chr1	1652848	1652849	A01177:23:H2L2FDSX3:1:2309:25545:11381	60	-
chr1	1654752	1654753	A01177:23:H2L2FDSX3:2:1549:20446:12226	60	+
chr1	1656882	1656883	A01177:23:H2L2FDSX3:1:1443:11632:7733	60	-
chr1	1666609	1666610	A01177:23:H2L2FDSX3:1:1245:18123:26929	60	+
chr1	1668766	1668767	A01177:23:H2L2FDSX3:1:1463:14687:16564	60	+
chr1	1672899	1672900	A01177:23:H2L2FDSX3:1:1133:1777:6167	60	+
chr1	1687895	1687896	A01177:23:H2L2FDSX3:1:1476:15854:25191	60	-
chr1	1717158	1717159	A01177:23:H2L2FDSX3:3:2438:20112:21762	60	+
chr1	1721187	1721188	A01177:23:H2L2FDSX3:1:1126:24505:33035	60	+
chr1	1722139	1722140	A01177:23:H2L2FDSX3:1:1503:25229:30154	60	-
chr1	1722293	1722294	A01177:23:H2L2FDSX3:2:2410:26892:34945	60	-
chr1	1725133	1725134	A01177:23:H2L2FDSX3:1:1128:19623:22576	60	+
chr1	1735503	1735504	A01177:23:H2L2FDSX3:1:1228:13774:22561	60	+
chr1	1765411	1765412	A01177:23:H2L2FDSX3:1:1632:25229:26835	60	-
chr1	1769274	1769275	A01177:23:H2L2FDSX3:1:1142:17897:33520	60	-
chr1	1791242	1791243	A01177:23:H2L2FDSX3:2:1515:20989:17362	60	+
chr1	1793572	1793573	A01177:23:H2L2FDSX3:1:1250:5520:6981	60	-
chr1	1802141	1802142	A01177:23:H2L2FDSX3:1:2417:18810:32503	60	+
chr1	1812181	1812182	A01177:23:H2L2FDSX3:2:1320:19913:26115	60	+
chr1	1812526	1812527	A01177:23:H2L2FDSX3:3:1552:13033:2832	60	-
chr1	1813360	1813361	A01177:23:H2L2FDSX3:1:1515:21676:29731	60	-
chr1	1814478	1814479	A01177:23:H2L2FDSX3:2:2468:5647:1188	60	+
chr1	1815188	1815189	A01177:23:H2L2FDSX3:1:1105:4924:33160	60	+
chr1	1817597	1817598	A01177:23:H2L2FDSX3:1:1217:8178:16157	60	-
chr1	1819353	1819354	A01177:23:H2L2FDSX3:1:1344:11071:11146	60	-
chr1	1821582	1821583	A01177:23:H2L2FDSX3:1:1339:3351:20040	60	+
chr1	1821815	1821816	A01177:23:H2L2FDSX3:4:2644:30671:13025	60	-
chr1	1822507	1822508	A01177:23:H2L2FDSX3:1:2351:27100:4805	60	+
chr1	1823607	1823608	A01177:23:H2L2FDSX3:2:2233:27489:18787	60	-
chr1	1823904	1823905	A01177:23:H2L2FDSX3:4:1329:3866:21465	60	-
chr1	1827501	1827502	A01177:23:H2L2FDSX3:1:2126:9173:25958	60	-
chr1	1828777	1828778	A01177:23:H2L2FDSX3:1:1304:30400:14152	60	-
chr1	1834113	1834114	A01177:23:H2L2FDSX3:4:2573:27525:27211	60	-
chr1	1834276	1834277	A01177:23:H2L2FDSX3:3:2518:1434:29559	60	-
chr1	1836586	1836587	A01177:23:H2L2FDSX3:1:1147:24026:10473	60	+
chr1	1839030	1839031	A01177:23:H2L2FDSX3:1:2134:6253:28635	60	+
chr1	1839830	1839831	A01177:23:H2L2FDSX3:1:2562:31186:20713	60	+
chr1	1841851	1841852	A01177:23:H2L2FDSX3:2:1277:2600:10974	60	+
chr1	1844500	1844501	A01177:23:H2L2FDSX3:4:1516:5575:8578	60	+
chr1	1845707	1845708	A01177:23:H2L2FDSX3:1:1176:2835:20055	60	-
chr1	1850491	1850492	A01177:23:H2L2FDSX3:1:2120:1515:1892	60	+
chr1	1851815	1851816	A01177:23:H2L2FDSX3:1:1223:26042:29058	60	-
chr1	1865062	1865063	A01177:23:H2L2FDSX3:1:1223:11975:32252	60	-
chr1	1873118	1873119	A01177:23:H2L2FDSX3:1:1136:28610:36605	60	+
chr1	1876028	1876029	A01177:23:H2L2FDSX3:1:1144:29767:5979	60	-
chr1	1881553	1881554	A01177:23:H2L2FDSX3:2:2652:32633:24064	60	+
chr1	1889312	1889313	A01177:23:H2L2FDSX3:1:2453:26160:7529	60	+
chr1	2396189	2396190	A01177:23:H2L2FDSX3:4:1535:14452:32377	60	-
chr1	2398081	2398082	A01177:23:H2L2FDSX3:2:1316:2374:11898	60	+
chr1	2403612	2403613	A01177:23:H2L2FDSX3:1:1335:28438:22874	60	+
chr1	3785427	3785428	A01177:23:H2L2FDSX3:2:2327:23023:17472	60	+
chr1	3829413	3829414	A01177:23:H2L2FDSX3:4:2258:20925:19413	60	-
chr1	3847171	3847172	A01177:23:H2L2FDSX3:1:2555:9661:19789	60	-
chr1	3895216	3895217	A01177:23:H2L2FDSX3:1:1157:14181:5321	60	+
chr1	3933721	3933722	A01177:23:H2L2FDSX3:4:2311:9489:32330	60	-
chr1	4376640	4376641	A01177:23:H2L2FDSX3:2:1408:21233:13369	60	-
chr1	4653036	4653037	A01177:23:H2L2FDSX3:1:1145:24740:28181	60	-
chr1	5294591	5294592	A01177:23:H2L2FDSX3:1:1171:29288:32863	60	+
chr1	5928640	5928641	A01177:23:H2L2FDSX3:2:2431:17653:12837	60	+
chr1	5955702	5955703	A01177:23:H2L2FDSX3:1:2334:7609:11851	60	-
chr1	6667235	6667236	A01177:23:H2L2FDSX3:2:1233:15917:34788	60	-
chr1	6687988	6687989	A01177:23:H2L2FDSX3:1:1145:24189:22028	60	-
chr1	6794921	6794922	A01177:23:H2L2FDSX3:3:1218:3694:23265	60	+
chr1	6816322	6816323	A01177:23:H2L2FDSX3:1:1248:20618:5165	60	+
chr1	6816324	6816325	A01177:23:H2L2FDSX3:3:1558:32262:28964	60	+
chr1	6820539	6820540	A01177:23:H2L2FDSX3:1:1103:23873:34882	60	+
chr1	6820986	6820987	A01177:23:H2L2FDSX3:1:1278:24966:23657	60	+
chr1	6830731	6830732	A01177:23:H2L2FDSX3:1:1126:7039:10895	60	-
chr1	6872589	6872590	A01177:23:H2L2FDSX3:2:1466:4038:34256	60	-
chr1	6887859	6887860	A01177:23:H2L2FDSX3:1:1428:26784:25989	60	-
chr1	6933474	6933475	A01177:23:H2L2FDSX3:1:1260:11523:21042	60	+
chr1	7077731	7077732	A01177:23:H2L2FDSX3:1:1325:21124:18568	60	-
chr1	7353808	7353809	A01177:23:H2L2FDSX3:1:2310:2953:19038	60	+
chr1	7472778	7472779	A01177:23:H2L2FDSX3:4:2141:9073:29450	60	-
chr1	7798526	7798527	A01177:23:H2L2FDSX3:2:2376:27914:20744	60	+
chr1	7801047	7801048	A01177:23:H2L2FDSX3:1:1324:18918:35477	60	+
chr1	7818761	7818762	A01177:23:H2L2FDSX3:1:1220:25418:7028	60	-
chr1	7836319	7836320	A01177:23:H2L2FDSX3:1:1272:23258:29027	60	+
chr1	7966138	7966139	A01177:23:H2L2FDSX3:1:1170:10773:24377	60	-
chr1	7970628	7970629	A01177:23:H2L2FDSX3:1:2659:5086:23359	60	+
chr1	7975822	7975823	A01177:23:H2L2FDSX3:1:1573:7780:18067	60	+
chr1	8415633	8415634	A01177:23:H2L2FDSX3:1:1375:27335:21809	60	+
chr1	8416018	8416019	A01177:23:H2L2FDSX3:1:1119:7129:36072	60	+
chr1	8418118	8418119	A01177:23:H2L2FDSX3:1:1101:11143:13463	60	+
chr1	8442171	8442172	A01177:23:H2L2FDSX3:1:1175:17842:3270	60	+
chr1	8442173	8442174	A01177:23:H2L2FDSX3:4:1552:7247:13730	60	+
chr1	8484362	8484363	A01177:23:H2L2FDSX3:1:1234:29532:36166	60	+
chr1	8485655	8485656	A01177:23:H2L2FDSX3:1:2248:14235:32972	60	+
chr1	8492807	8492808	A01177:23:H2L2FDSX3:1:2128:29460:24424	60	-
chr1	8505696	8505697	A01177:23:H2L2FDSX3:4:1552:32633:31829	60	-
chr1	8505697	8505698	A01177:23:H2L2FDSX3:1:2307:1750:22467	60	-
chr1	8538316	8538317	A01177:23:H2L2FDSX3:1:1465:29722:23343	60	+
chr1	8543295	8543296	A01177:23:H2L2FDSX3:1:2637:16848:35712	60	+
chr1	8543438	8543439	A01177:23:H2L2FDSX3:1:1207:3007:28714	60	-
chr1	8555282	8555283	A01177:23:H2L2FDSX3:2:2578:21676:21715	60	-
chr1	8558886	8558887	A01177:23:H2L2FDSX3:1:1573:4860:30295	60	+
chr1	8584091	8584092	A01177:23:H2L2FDSX3:3:2514:10764:17973	60	+
chr1	8622245	8622246	A01177:23:H2L2FDSX3:1:1128:31177:35289	60	-
chr1	8623918	8623919	A01177:23:H2L2FDSX3:1:1167:18466:18286	60	-
chr1	8630514	8630515	A01177:23:H2L2FDSX3:2:1441:31819:35963	60	+
chr1	8630661	8630662	A01177:23:H2L2FDSX3:2:1101:27317:1204	60	+
chr1	8637684	8637685	A01177:23:H2L2FDSX3:1:1409:27462:11631	60	-
chr1	8637880	8637881	A01177:23:H2L2FDSX3:3:1545:29713:24956	60	+
chr1	8639805	8639806	A01177:23:H2L2FDSX3:1:2464:10710:17942	60	+
chr1	8640496	8640497	A01177:23:H2L2FDSX3:1:2105:20998:27868	60	-
chr1	8642128	8642129	A01177:23:H2L2FDSX3:1:2229:7563:32878	60	+
chr1	8645878	8645879	A01177:23:H2L2FDSX3:2:1138:27543:21386	60	+
chr1	8647413	8647414	A01177:23:H2L2FDSX3:1:2433:14624:21183	60	+
chr1	8657831	8657832	A01177:23:H2L2FDSX3:3:1121:12020:8406	60	-
chr1	8670668	8670669	A01177:23:H2L2FDSX3:1:1360:8034:35571	60	+
chr1	8680471	8680472	A01177:23:H2L2FDSX3:1:1442:14290:33599	60	+
chr1	8693194	8693195	A01177:23:H2L2FDSX3:1:2559:8730:23719	60	+
chr1	8697459	8697460	A01177:23:H2L2FDSX3:2:1124:21938:25645	60	-
chr1	8699477	8699478	A01177:23:H2L2FDSX3:1:2336:24270:16595	60	+
chr1	8750640	8750641	A01177:23:H2L2FDSX3:1:1526:11514:18928	60	-
chr1	8765025	8765026	A01177:23:H2L2FDSX3:1:1252:29776:19554	60	+
chr1	8773361	8773362	A01177:23:H2L2FDSX3:1:2112:22688:21402	60	-
chr1	8776485	8776486	A01177:23:H2L2FDSX3:1:1166:26738:4648	60	+
chr1	8776680	8776681	A01177:23:H2L2FDSX3:2:1317:20057:9361	60	+
chr1	8781262	8781263	A01177:23:H2L2FDSX3:3:1476:14525:33066	60	-
chr1	8792064	8792065	A01177:23:H2L2FDSX3:1:1210:22290:2707	60	+
chr1	9427669	9427670	A01177:23:H2L2FDSX3:1:2167:27941:16376	60	+
chr1	9460742	9460743	A01177:23:H2L2FDSX3:2:1360:3884:23594	60	+
chr1	9537496	9537497	A01177:23:H2L2FDSX3:1:1121:4110:9142	60	-
chr1	9558808	9558809	A01177:23:H2L2FDSX3:1:1101:4996:20917	60	+
chr1	9561163	9561164	A01177:23:H2L2FDSX3:4:2258:19723:20118	60	-
chr1	9563451	9563452	A01177:23:H2L2FDSX3:2:1159:24542:20008	60	-
chr1	9563742	9563743	A01177:23:H2L2FDSX3:1:1366:23493:4664	60	+
chr1	9568065	9568066	A01177:23:H2L2FDSX3:1:1307:12897:28213	60	-
chr1	9568864	9568865	A01177:23:H2L2FDSX3:1:2353:3730:10207	60	+
chr1	9570903	9570904	A01177:23:H2L2FDSX3:1:1211:14913:36370	60	-
chr1	9571311	9571312	A01177:23:H2L2FDSX3:1:2365:28221:29011	60	+
chr1	9571919	9571920	A01177:23:H2L2FDSX3:1:1230:21206:12226	60	-
chr1	9705536	9705537	A01177:23:H2L2FDSX3:4:1278:10113:12743	60	+
chr1	9705698	9705699	A01177:23:H2L2FDSX3:1:1277:10303:22498	60	-
chr1	9741025	9741026	A01177:23:H2L2FDSX3:2:1471:13819:34538	60	+
chr1	9744786	9744787	A01177:23:H2L2FDSX3:1:1106:23990:15076	60	+
chr1	9746104	9746105	A01177:23:H2L2FDSX3:1:1159:20066:10755	60	+
chr1	9751105	9751106	A01177:23:H2L2FDSX3:1:1439:31069:35070	60	+
chr1	9751682	9751683	A01177:23:H2L2FDSX3:1:1447:10511:2691	60	+
chr1	9781277	9781278	A01177:23:H2L2FDSX3:1:2353:5150:22310	60	-
chr1	9782571	9782572	A01177:23:H2L2FDSX3:1:1408:8024:31485	60	-
chr1	9803306	9803307	A01177:23:H2L2FDSX3:1:1154:10619:27179	60	+
chr1	9809053	9809054	A01177:23:H2L2FDSX3:1:1115:19542:3490	60	+
chr1	9809054	9809055	A01177:23:H2L2FDSX3:1:1219:8919:17660	60	+
chr1	9809055	9809056	A01177:23:H2L2FDSX3:1:1545:12436:13135	60	+
chr1	9816346	9816347	A01177:23:H2L2FDSX3:1:1516:22905:18020	60	+
chr1	9816935	9816936	A01177:23:H2L2FDSX3:2:1170:3459:17065	60	-
chr1	9834578	9834579	A01177:23:H2L2FDSX3:2:1520:11993:3004	60	+
chr1	10005788	10005789	A01177:23:H2L2FDSX3:2:1638:9643:30279	60	+
chr1	10085260	10085261	A01177:23:H2L2FDSX3:1:1165:30915:18114	60	+
chr1	10098353	10098354	A01177:23:H2L2FDSX3:1:2162:2076:15358	60	+
chr1	10100448	10100449	A01177:23:H2L2FDSX3:1:1269:1796:31751	60	-
chr1	10105873	10105874	A01177:23:H2L2FDSX3:1:1210:12762:15045	60	-
chr1	10136507	10136508	A01177:23:H2L2FDSX3:1:1321:20347:17284	60	+
chr1	10137237	10137238	A01177:23:H2L2FDSX3:2:1627:7600:24518	60	+
chr1	10142685	10142686	A01177:23:H2L2FDSX3:3:1521:31322:10989	60	-
chr1	10149862	10149863	A01177:23:H2L2FDSX3:4:1233:28953:19914	60	-
chr1	10231746	10231747	A01177:23:H2L2FDSX3:2:2619:22010:34475	60	+
chr1	10235024	10235025	A01177:23:H2L2FDSX3:1:1435:5565:17801	60	+
chr1	10274305	10274306	A01177:23:H2L2FDSX3:1:1119:25916:18850	60	-
chr1	10286902	10286903	A01177:23:H2L2FDSX3:1:1105:29441:28557	60	+
chr1	10293377	10293378	A01177:23:H2L2FDSX3:3:2625:17381:19570	60	+
chr1	10300481	10300482	A01177:23:H2L2FDSX3:1:2675:19117:3662	60	-
chr1	10300891	10300892	A01177:23:H2L2FDSX3:1:1565:23619:19852	60	-
chr1	10360301	10360302	A01177:23:H2L2FDSX3:1:2401:26946:13182	60	-
chr1	10415990	10415991	A01177:23:H2L2FDSX3:1:1108:1072:21230	60	-
chr1	10466458	10466459	A01177:23:H2L2FDSX3:1:1114:28284:14215	60	+
chr1	10522174	10522175	A01177:23:H2L2FDSX3:2:1322:4833:4351	60	+
chr1	10523262	10523263	A01177:23:H2L2FDSX3:2:1524:12707:22811	60	+
chr1	10523651	10523652	A01177:23:H2L2FDSX3:3:2549:4526:5916	60	-
chr1	10528169	10528170	A01177:23:H2L2FDSX3:1:2430:10113:26334	60	-
chr1	10538439	10538440	A01177:23:H2L2FDSX3:1:1332:15248:23234	60	-
chr1	10538779	10538780	A01177:23:H2L2FDSX3:1:1168:4625:3176	60	-
chr1	10552840	10552841	A01177:23:H2L2FDSX3:1:1678:6795:9439	60	+
chr1	10561517	10561518	A01177:23:H2L2FDSX3:1:2565:9100:14591	60	+
chr1	10601863	10601864	A01177:23:H2L2FDSX3:1:1245:3025:29183	60	+
chr1	11023633	11023634	A01177:23:H2L2FDSX3:1:1330:10565:21605	60	+
chr1	11025088	11025089	A01177:23:H2L2FDSX3:1:2167:7428:21089	60	+
chr1	11082562	11082563	A01177:23:H2L2FDSX3:1:1109:27136:29951	60	+
chr1	11091904	11091905	A01177:23:H2L2FDSX3:1:1261:27724:21449	60	+
chr1	11093598	11093599	A01177:23:H2L2FDSX3:1:2315:28140:28401	60	-
chr1	11112679	11112680	A01177:23:H2L2FDSX3:1:1251:31783:11099	60	-
chr1	11120610	11120611	A01177:23:H2L2FDSX3:1:1111:7889:3599	60	+
chr1	11148762	11148763	A01177:23:H2L2FDSX3:2:2542:29875:15217	60	-
chr1	11167017	11167018	A01177:23:H2L2FDSX3:1:1641:29053:32550	60	-
chr1	11173188	11173189	A01177:23:H2L2FDSX3:4:1501:6298:32690	60	-
chr1	11212797	11212798	A01177:23:H2L2FDSX3:1:1243:13874:4131	60	-
chr1	11220090	11220091	A01177:23:H2L2FDSX3:4:2272:24062:15233	60	-
chr1	11220937	11220938	A01177:23:H2L2FDSX3:1:1245:13919:7999	60	-
chr1	11221305	11221306	A01177:23:H2L2FDSX3:4:1130:22987:18944	60	+
chr1	11224550	11224551	A01177:23:H2L2FDSX3:1:1437:5773:20196	60	+
chr1	11224819	11224820	A01177:23:H2L2FDSX3:1:1219:13937:16799	60	+
chr1	11224873	11224874	A01177:23:H2L2FDSX3:1:2150:16631:22529	60	+
chr1	11275431	11275432	A01177:23:H2L2FDSX3:1:1120:28736:3129	60	+
chr1	11276058	11276059	A01177:23:H2L2FDSX3:4:2136:23149:10739	60	+
chr1	11432214	11432215	A01177:23:H2L2FDSX3:1:1403:30355:12633	60	-
chr1	11557706	11557707	A01177:23:H2L2FDSX3:1:1457:1615:5353	60	+
chr1	11673162	11673163	A01177:23:H2L2FDSX3:1:1104:15185:15734	60	+
chr1	11807933	11807934	A01177:23:H2L2FDSX3:4:2378:3685:7999	60	+
chr1	11809813	11809814	A01177:23:H2L2FDSX3:1:1120:29803:14027	60	+
chr1	11811370	11811371	A01177:23:H2L2FDSX3:2:1517:14669:29496	60	+
chr1	11815173	11815174	A01177:23:H2L2FDSX3:1:2132:5267:16877	60	+
chr1	11816063	11816064	A01177:23:H2L2FDSX3:2:2325:2564:13009	60	-
chr1	12010454	12010455	A01177:23:H2L2FDSX3:1:1259:7952:14356	60	-
chr1	12128514	12128515	A01177:23:H2L2FDSX3:1:1226:2329:34272	60	+
chr1	12233096	12233097	A01177:23:H2L2FDSX3:1:1465:24279:25191	60	+
chr1	12252212	12252213	A01177:23:H2L2FDSX3:1:1417:31946:28009	60	-
chr1	12257599	12257600	A01177:23:H2L2FDSX3:2:2408:29324:3959	60	+
chr1	12276132	12276133	A01177:23:H2L2FDSX3:1:1256:20528:22608	60	+
chr1	12280127	12280128	A01177:23:H2L2FDSX3:1:1163:17164:11678	60	-
chr1	12281571	12281572	A01177:23:H2L2FDSX3:1:1256:31656:26224	60	+
chr1	12288634	12288635	A01177:23:H2L2FDSX3:1:1325:12048:27586	60	-
chr1	12293498	12293499	A01177:23:H2L2FDSX3:1:1154:23945:35446	60	-
chr1	12295725	12295726	A01177:23:H2L2FDSX3:4:1441:9046:22232	60	-
chr1	12295833	12295834	A01177:23:H2L2FDSX3:4:2136:16062:24925	60	-
chr1	12295980	12295981	A01177:23:H2L2FDSX3:1:2439:3468:36182	60	-
chr1	12296862	12296863	A01177:23:H2L2FDSX3:2:1203:13630:25567	60	-
chr1	12300614	12300615	A01177:23:H2L2FDSX3:4:2445:13756:4304	60	-
chr1	12300615	12300616	A01177:23:H2L2FDSX3:1:1609:23222:15280	60	-
chr1	12302010	12302011	A01177:23:H2L2FDSX3:2:1631:5864:5228	60	+
chr1	12314689	12314690	A01177:23:H2L2FDSX3:1:2121:29514:15248	60	-
chr1	12326068	12326069	A01177:23:H2L2FDSX3:1:1669:10357:24502	60	+
chr1	12328787	12328788	A01177:23:H2L2FDSX3:3:1627:21197:24737	60	-
chr1	12332139	12332140	A01177:23:H2L2FDSX3:3:1117:11207:3803	60	+
chr1	12337430	12337431	A01177:23:H2L2FDSX3:1:1424:22399:5901	60	+
chr1	12337584	12337585	A01177:23:H2L2FDSX3:1:2102:15573:21762	60	-
chr1	12338917	12338918	A01177:23:H2L2FDSX3:1:2673:10655:28964	60	-
chr1	12347825	12347826	A01177:23:H2L2FDSX3:1:2249:25057:4679	60	-
chr1	12348581	12348582	A01177:23:H2L2FDSX3:1:1246:32244:35916	60	+
chr1	12350371	12350372	A01177:23:H2L2FDSX3:1:1342:7518:3646	60	+
chr1	12360253	12360254	A01177:23:H2L2FDSX3:1:2534:6967:28275	60	+
chr1	12365413	12365414	A01177:23:H2L2FDSX3:3:1344:11460:28510	60	-
chr1	12366918	12366919	A01177:23:H2L2FDSX3:1:2446:23782:4163	60	-
chr1	12369267	12369268	A01177:23:H2L2FDSX3:2:2173:21088:35728	60	-
chr1	12369779	12369780	A01177:23:H2L2FDSX3:1:1159:1362:11522	60	+
chr1	12374007	12374008	A01177:23:H2L2FDSX3:1:2160:25364:24878	60	-
chr1	12382930	12382931	A01177:23:H2L2FDSX3:2:2213:7328:8609	60	+
chr1	12397266	12397267	A01177:23:H2L2FDSX3:1:1410:1488:2190	60	+
chr1	12401938	12401939	A01177:23:H2L2FDSX3:1:2410:1461:5337	60	+
chr1	12404691	12404692	A01177:23:H2L2FDSX3:2:1163:23005:19789	60	-
chr1	12408582	12408583	A01177:23:H2L2FDSX3:1:2164:5945:24251	60	-
chr1	12443085	12443086	A01177:23:H2L2FDSX3:1:1354:8838:22498	60	+
chr1	12454807	12454808	A01177:23:H2L2FDSX3:1:1508:26259:18349	60	+
chr1	12460798	12460799	A01177:23:H2L2FDSX3:1:1478:2853:3928	60	-
chr1	12520731	12520732	A01177:23:H2L2FDSX3:4:2668:7084:28447	60	+
chr1	12857920	12857921	A01177:23:H2L2FDSX3:1:2452:7753:20682	60	+
chr1	13482937	13482938	A01177:23:H2L2FDSX3:1:2537:20347:27054	60	+
chr1	13503864	13503865	A01177:23:H2L2FDSX3:2:2273:32922:7059	60	+
chr1	13509025	13509026	A01177:23:H2L2FDSX3:1:2409:29686:15201	60	-
chr1	13702576	13702577	A01177:23:H2L2FDSX3:2:1535:3459:32064	60	+
chr1	13733701	13733702	A01177:23:H2L2FDSX3:1:1103:23402:20666	60	+
chr1	13735291	13735292	A01177:23:H2L2FDSX3:2:1401:26268:17707	60	-
chr1	13758611	13758612	A01177:23:H2L2FDSX3:4:1212:23999:31375	60	-
chr1	13761779	13761780	A01177:23:H2L2FDSX3:2:1317:24560:31407	60	-
chr1	13767607	13767608	A01177:23:H2L2FDSX3:2:1372:8983:34741	60	-
chr1	13770069	13770070	A01177:23:H2L2FDSX3:1:2239:10664:24627	60	-
chr1	13772118	13772119	A01177:23:H2L2FDSX3:2:1630:22200:9408	60	+
chr1	14286917	14286918	A01177:23:H2L2FDSX3:1:1344:27118:15264	60	-
chr1	15023721	15023722	A01177:23:H2L2FDSX3:1:1128:32895:10426	60	+
chr1	15532661	15532662	A01177:23:H2L2FDSX3:1:1266:30391:14512	60	-
chr1	15548856	15548857	A01177:23:H2L2FDSX3:4:2656:6090:24189	60	-
chr1	15563354	15563355	A01177:23:H2L2FDSX3:1:1202:25229:12242	60	+
chr1	15626665	15626666	A01177:23:H2L2FDSX3:1:1138:10059:17597	60	-
chr1	15627909	15627910	A01177:23:H2L2FDSX3:1:1135:30626:24784	60	+
chr1	15628959	15628960	A01177:23:H2L2FDSX3:1:1404:20573:36151	60	+
chr1	15639877	15639878	A01177:23:H2L2FDSX3:1:1164:14308:2722	60	+
chr1	15640722	15640723	A01177:23:H2L2FDSX3:1:1607:30526:6981	60	-
chr1	15643386	15643387	A01177:23:H2L2FDSX3:2:2445:15591:14873	60	-
chr1	15648685	15648686	A01177:23:H2L2FDSX3:1:2605:14904:19382	60	+
chr1	15667729	15667730	A01177:23:H2L2FDSX3:1:2557:9462:30029	60	-
chr1	15692282	15692283	A01177:23:H2L2FDSX3:1:1574:15085:11741	60	+
chr1	15850499	15850500	A01177:23:H2L2FDSX3:1:1529:17192:10974	60	+
chr1	15874840	15874841	A01177:23:H2L2FDSX3:4:1417:5565:9001	60	-
chr1	15874893	15874894	A01177:23:H2L2FDSX3:1:2613:12255:19116	60	-
chr1	15876696	15876697	A01177:23:H2L2FDSX3:1:1150:11659:10848	60	+
chr1	15877129	15877130	A01177:23:H2L2FDSX3:1:2309:25943:26287	60	+
chr1	15884884	15884885	A01177:23:H2L2FDSX3:2:1669:27371:13103	60	-
chr1	15885599	15885600	A01177:23:H2L2FDSX3:1:1467:7500:15765	60	+
chr1	15889149	15889150	A01177:23:H2L2FDSX3:3:2270:13250:26475	60	-
chr1	15894103	15894104	A01177:23:H2L2FDSX3:2:2230:9001:34992	60	+
chr1	15903964	15903965	A01177:23:H2L2FDSX3:4:1408:8133:8625	60	+
chr1	15911499	15911500	A01177:23:H2L2FDSX3:1:1464:28601:5744	60	-
chr1	15912538	15912539	A01177:23:H2L2FDSX3:1:1244:25382:1611	60	+
chr1	15913981	15913982	A01177:23:H2L2FDSX3:1:2641:21640:2613	60	+
chr1	15914602	15914603	A01177:23:H2L2FDSX3:2:1373:30346:5447	60	-
chr1	15918441	15918442	A01177:23:H2L2FDSX3:1:1115:7247:28823	60	+
chr1	15922063	15922064	A01177:23:H2L2FDSX3:4:2372:26133:5760	60	-
chr1	15923474	15923475	A01177:23:H2L2FDSX3:1:2659:27444:8343	60	+
chr1	15927553	15927554	A01177:23:H2L2FDSX3:2:1634:19732:3380	60	+
chr1	15956367	15956368	A01177:23:H2L2FDSX3:3:2148:22941:36714	60	-
chr1	15956369	15956370	A01177:23:H2L2FDSX3:2:1314:12879:8860	60	-
chr1	15973870	15973871	A01177:23:H2L2FDSX3:1:1109:7220:35509	60	-
chr1	16242828	16242829	A01177:23:H2L2FDSX3:1:1147:30779:36573	60	-
chr1	16279464	16279465	A01177:23:H2L2FDSX3:1:1432:30825:31297	60	-
chr1	16294024	16294025	A01177:23:H2L2FDSX3:1:2677:27380:6574	60	+
chr1	16294255	16294256	A01177:23:H2L2FDSX3:1:1106:21739:36980	60	+
chr1	16299259	16299260	A01177:23:H2L2FDSX3:1:2542:11216:25113	60	-
chr1	16303981	16303982	A01177:23:H2L2FDSX3:1:2335:26729:12994	60	+
chr1	16308038	16308039	A01177:23:H2L2FDSX3:4:2137:30237:28244	60	+
chr1	16309638	16309639	A01177:23:H2L2FDSX3:1:2273:15293:34867	60	+
chr1	16311602	16311603	A01177:23:H2L2FDSX3:1:2510:19768:17910	60	-
chr1	16346291	16346292	A01177:23:H2L2FDSX3:1:2232:16414:36464	60	+
chr1	16459937	16459938	A01177:23:H2L2FDSX3:1:2363:22652:10347	60	+
chr1	16467393	16467394	A01177:23:H2L2FDSX3:1:2112:25382:17738	60	+
chr1	16470775	16470776	A01177:23:H2L2FDSX3:1:2206:2130:20337	60	-
chr1	16569968	16569969	A01177:23:H2L2FDSX3:2:1247:6696:17534	60	-
chr1	16635392	16635393	A01177:23:H2L2FDSX3:2:1526:17020:31657	60	+
chr1	16641362	16641363	A01177:23:H2L2FDSX3:1:1605:29939:6684	60	+
chr1	16684651	16684652	A01177:23:H2L2FDSX3:4:2207:30635:35321	60	-
chr1	16871320	16871321	A01177:23:H2L2FDSX3:1:1153:29432:17801	60	+
chr1	17035643	17035644	A01177:23:H2L2FDSX3:1:1134:27733:35587	60	-
chr1	17036488	17036489	A01177:23:H2L2FDSX3:2:2445:30337:25003	60	+
chr1	17037357	17037358	A01177:23:H2L2FDSX3:4:2435:12852:2738	60	+
chr1	17042592	17042593	A01177:23:H2L2FDSX3:4:1214:24279:19304	60	-
chr1	17042929	17042930	A01177:23:H2L2FDSX3:2:1343:4327:30906	60	-
chr1	17133949	17133950	A01177:23:H2L2FDSX3:1:1251:9444:25175	60	-
chr1	17415975	17415976	A01177:23:H2L2FDSX3:1:2447:1588:9126	60	-
chr1	17420731	17420732	A01177:23:H2L2FDSX3:3:2239:23637:24361	60	+
chr1	17435727	17435728	A01177:23:H2L2FDSX3:1:1175:31946:19742	60	-
chr1	18055776	18055777	A01177:23:H2L2FDSX3:1:1503:8241:32111	60	-
chr1	18671893	18671894	A01177:23:H2L2FDSX3:1:1110:16920:29230	60	+
chr1	18751594	18751595	A01177:23:H2L2FDSX3:4:1135:18475:29230	60	-
chr1	19027571	19027572	A01177:23:H2L2FDSX3:1:1203:14787:32957	60	+
chr1	19076997	19076998	A01177:23:H2L2FDSX3:2:2537:28772:24455	60	-
chr1	19091995	19091996	A01177:23:H2L2FDSX3:1:2156:6225:27273	60	-
chr1	19094392	19094393	A01177:23:H2L2FDSX3:1:2157:10456:28808	60	+
chr1	19096344	19096345	A01177:23:H2L2FDSX3:1:1246:31168:26757	60	+
chr1	19100259	19100260	A01177:23:H2L2FDSX3:1:1224:16306:21183	60	-
chr1	19109495	19109496	A01177:23:H2L2FDSX3:1:2245:18719:32346	60	-
chr1	19132030	19132031	A01177:23:H2L2FDSX3:1:1521:25644:22795	60	-
chr1	19134737	19134738	A01177:23:H2L2FDSX3:2:1230:29333:6543	60	-
chr1	19135670	19135671	A01177:23:H2L2FDSX3:1:1172:25192:13056	60	+
chr1	19138327	19138328	A01177:23:H2L2FDSX3:1:1457:13141:29042	60	-
chr1	19159418	19159419	A01177:23:H2L2FDSX3:1:1505:24840:8750	60	-
chr1	19160936	19160937	A01177:23:H2L2FDSX3:1:1127:11153:10692	60	-
chr1	19167202	19167203	A01177:23:H2L2FDSX3:2:1219:7256:21104	60	-
chr1	19168800	19168801	A01177:23:H2L2FDSX3:1:2415:21377:10050	60	-
chr1	19169594	19169595	A01177:23:H2L2FDSX3:1:1415:30192:12633	60	+
chr1	19169778	19169779	A01177:23:H2L2FDSX3:1:2669:18882:21324	60	-
chr1	19174776	19174777	A01177:23:H2L2FDSX3:1:1344:16622:31093	60	-
chr1	19175297	19175298	A01177:23:H2L2FDSX3:1:1202:24749:6089	60	+
chr1	19175825	19175826	A01177:23:H2L2FDSX3:1:1163:29360:7435	60	+
chr1	19187504	19187505	A01177:23:H2L2FDSX3:4:2472:4110:35853	60	-
chr1	19189999	19190000	A01177:23:H2L2FDSX3:1:2409:5502:9956	60	-
chr1	19190510	19190511	A01177:23:H2L2FDSX3:1:1326:18159:17879	60	-
chr1	19433072	19433073	A01177:23:H2L2FDSX3:3:1344:13178:14262	60	-
chr1	19450834	19450835	A01177:23:H2L2FDSX3:1:1221:4770:15765	60	-
chr1	19600676	19600677	A01177:23:H2L2FDSX3:2:1161:5276:13823	60	-
chr1	19605659	19605660	A01177:23:H2L2FDSX3:1:1651:19298:34538	60	+
chr1	19608761	19608762	A01177:23:H2L2FDSX3:1:1629:1063:7279	60	-
chr1	19617478	19617479	A01177:23:H2L2FDSX3:1:1201:15646:9236	60	+
chr1	19703199	19703200	A01177:23:H2L2FDSX3:4:1411:8296:15953	60	+
chr1	19781453	19781454	A01177:23:H2L2FDSX3:1:1178:28357:25488	60	-
chr1	19900829	19900830	A01177:23:H2L2FDSX3:3:1113:30617:6324	60	-
chr1	19902363	19902364	A01177:23:H2L2FDSX3:1:2249:12011:27555	60	-
chr1	19931988	19931989	A01177:23:H2L2FDSX3:2:1413:2347:30733	60	-
chr1	20276067	20276068	A01177:23:H2L2FDSX3:1:1464:23692:6762	60	+
chr1	20277216	20277217	A01177:23:H2L2FDSX3:2:2636:32127:2206	60	+
chr1	20631252	20631253	A01177:23:H2L2FDSX3:1:1230:15456:21057	60	-
chr1	20739698	20739699	A01177:23:H2L2FDSX3:1:1304:8901:31156	60	+
chr1	20746299	20746300	A01177:23:H2L2FDSX3:1:1308:20546:21136	60	+
chr1	20755225	20755226	A01177:23:H2L2FDSX3:1:2230:25382:3114	60	+
chr1	20771218	20771219	A01177:23:H2L2FDSX3:4:2128:29767:35509	60	+
chr1	20778308	20778309	A01177:23:H2L2FDSX3:1:1539:4960:9392	60	-
chr1	20842831	20842832	A01177:23:H2L2FDSX3:1:1231:28736:13495	60	+
chr1	20858156	20858157	A01177:23:H2L2FDSX3:1:1133:5837:34679	60	-
chr1	20867001	20867002	A01177:23:H2L2FDSX3:1:1111:13178:31516	60	+
chr1	20876490	20876491	A01177:23:H2L2FDSX3:4:1133:8558:31782	60	+
chr1	20897697	20897698	A01177:23:H2L2FDSX3:2:2259:13132:3787	60	-
chr1	20897854	20897855	A01177:23:H2L2FDSX3:2:2678:27932:6214	60	-
chr1	20898146	20898147	A01177:23:H2L2FDSX3:1:1222:3143:3396	60	+
chr1	20900998	20900999	A01177:23:H2L2FDSX3:1:2159:10972:24471	60	-
chr1	20934660	20934661	A01177:23:H2L2FDSX3:1:2613:28519:29183	60	+
chr1	20937495	20937496	A01177:23:H2L2FDSX3:1:2353:26793:35650	60	-
chr1	20942895	20942896	A01177:23:H2L2FDSX3:2:2459:27887:24925	60	+
chr1	20947822	20947823	A01177:23:H2L2FDSX3:1:2163:29423:11303	60	-
chr1	20947964	20947965	A01177:23:H2L2FDSX3:3:1102:17915:24627	60	+
chr1	20949420	20949421	A01177:23:H2L2FDSX3:2:1658:29414:14481	60	-
chr1	20951298	20951299	A01177:23:H2L2FDSX3:2:2573:28980:14606	60	-
chr1	20953547	20953548	A01177:23:H2L2FDSX3:1:2324:6677:24486	60	+
chr1	20953622	20953623	A01177:23:H2L2FDSX3:2:2223:18448:16313	60	-
chr1	20968337	20968338	A01177:23:H2L2FDSX3:1:1477:1524:6981	60	-
chr1	20972216	20972217	A01177:23:H2L2FDSX3:1:1402:7292:30812	60	-
chr1	20976457	20976458	A01177:23:H2L2FDSX3:4:1135:6542:32017	60	-
chr1	20977703	20977704	A01177:23:H2L2FDSX3:1:2325:3694:22670	60	-
chr1	20978219	20978220	A01177:23:H2L2FDSX3:4:1524:7093:32878	60	+
chr1	20978795	20978796	A01177:23:H2L2FDSX3:1:1575:18991:13714	60	-
chr1	20980266	20980267	A01177:23:H2L2FDSX3:1:1342:13060:28432	60	+
chr1	20994223	20994224	A01177:23:H2L2FDSX3:1:2370:20148:5071	60	-
chr1	20996765	20996766	A01177:23:H2L2FDSX3:1:1315:10257:34068	60	-
chr1	21004278	21004279	A01177:23:H2L2FDSX3:1:1235:4499:23187	60	+
chr1	21005302	21005303	A01177:23:H2L2FDSX3:2:1640:29912:7795	60	+
chr1	21006672	21006673	A01177:23:H2L2FDSX3:1:1410:10719:23375	60	-
chr1	21032358	21032359	A01177:23:H2L2FDSX3:1:1150:15185:11757	60	-
chr1	21050585	21050586	A01177:23:H2L2FDSX3:4:2343:18647:28181	60	+
chr1	21055833	21055834	A01177:23:H2L2FDSX3:1:2342:6072:8813	60	+
chr1	21057348	21057349	A01177:23:H2L2FDSX3:2:2157:14100:2268	60	-
chr1	21058079	21058080	A01177:23:H2L2FDSX3:2:1624:10664:28667	60	+
chr1	21058933	21058934	A01177:23:H2L2FDSX3:1:1312:16658:23829	60	-
chr1	21059330	21059331	A01177:23:H2L2FDSX3:2:1674:9055:9972	60	+
chr1	21059795	21059796	A01177:23:H2L2FDSX3:1:2368:3360:6778	60	-
chr1	21069643	21069644	A01177:23:H2L2FDSX3:1:1378:8431:16595	60	-
chr1	21103898	21103899	A01177:23:H2L2FDSX3:1:1467:18240:13604	60	-
chr1	21111928	21111929	A01177:23:H2L2FDSX3:1:1606:16938:20494	60	-
chr1	21114540	21114541	A01177:23:H2L2FDSX3:1:2361:27751:29356	60	+
chr1	21116216	21116217	A01177:23:H2L2FDSX3:2:2665:24225:30420	60	+
chr1	21117606	21117607	A01177:23:H2L2FDSX3:3:2449:4119:34397	60	-
chr1	21122138	21122139	A01177:23:H2L2FDSX3:1:1613:3685:19523	60	+
chr1	21315953	21315954	A01177:23:H2L2FDSX3:3:1328:24180:24893	60	+
chr1	21417265	21417266	A01177:23:H2L2FDSX3:1:1428:13630:15389	60	+
chr1	21459864	21459865	A01177:23:H2L2FDSX3:4:1207:3631:34209	60	-
chr1	21465422	21465423	A01177:23:H2L2FDSX3:1:1470:7319:24909	60	+
chr1	21687094	21687095	A01177:23:H2L2FDSX3:1:2560:16052:5869	60	-
chr1	21695116	21695117	A01177:23:H2L2FDSX3:1:1158:26901:16642	60	-
chr1	21703232	21703233	A01177:23:H2L2FDSX3:1:1118:25988:35008	60	+
chr1	21722872	21722873	A01177:23:H2L2FDSX3:1:1209:30779:14716	60	+
chr1	21727949	21727950	A01177:23:H2L2FDSX3:1:1434:21007:18521	60	+
chr1	21729617	21729618	A01177:23:H2L2FDSX3:1:1111:8323:15123	60	-
chr1	21735652	21735653	A01177:23:H2L2FDSX3:1:1124:2248:11678	60	-
chr1	21951968	21951969	A01177:23:H2L2FDSX3:1:1129:27127:28056	60	+
chr1	22058747	22058748	A01177:23:H2L2FDSX3:1:1250:22950:21010	60	+
chr1	22075693	22075694	A01177:23:H2L2FDSX3:1:1161:31783:4210	60	-
chr1	22076646	22076647	A01177:23:H2L2FDSX3:3:1540:15501:11929	60	+
chr1	22088758	22088759	A01177:23:H2L2FDSX3:2:1115:18620:9972	60	+
chr1	22089096	22089097	A01177:23:H2L2FDSX3:3:1144:14009:4617	60	-
chr1	22102644	22102645	A01177:23:H2L2FDSX3:2:2558:28926:15327	60	-
chr1	22102648	22102649	A01177:23:H2L2FDSX3:1:1133:13187:24893	60	-
chr1	22464149	22464150	A01177:23:H2L2FDSX3:1:1326:4743:13808	60	-
chr1	22499160	22499161	A01177:23:H2L2FDSX3:2:1101:4987:22968	60	+
chr1	22502449	22502450	A01177:23:H2L2FDSX3:1:1302:11270:15530	60	+
chr1	22526735	22526736	A01177:23:H2L2FDSX3:1:1137:30490:30812	60	+
chr1	22656367	22656368	A01177:23:H2L2FDSX3:1:2102:12735:6010	60	-
chr1	22879614	22879615	A01177:23:H2L2FDSX3:1:1161:14877:30639	60	+
chr1	23033312	23033313	A01177:23:H2L2FDSX3:1:2145:30969:23531	60	-
chr1	23035337	23035338	A01177:23:H2L2FDSX3:1:1639:32714:11898	60	+
chr1	23035855	23035856	A01177:23:H2L2FDSX3:4:1642:5882:14904	60	+
chr1	23038387	23038388	A01177:23:H2L2FDSX3:3:1213:19560:24565	60	+
chr1	23044099	23044100	A01177:23:H2L2FDSX3:1:2108:10230:15483	60	-
chr1	23050637	23050638	A01177:23:H2L2FDSX3:1:1103:28818:4648	60	+
chr1	23051252	23051253	A01177:23:H2L2FDSX3:1:1136:14073:36667	60	+
chr1	23054195	23054196	A01177:23:H2L2FDSX3:1:1148:10393:3552	60	+
chr1	23072206	23072207	A01177:23:H2L2FDSX3:4:1274:13295:2910	60	-
chr1	23106982	23106983	A01177:23:H2L2FDSX3:1:1543:28438:4178	60	-
chr1	23110075	23110076	A01177:23:H2L2FDSX3:1:2268:25563:17707	60	+
chr1	23130608	23130609	A01177:23:H2L2FDSX3:2:1525:15826:25081	60	-
chr1	23135671	23135672	A01177:23:H2L2FDSX3:1:1570:21513:33959	60	-
chr1	23283261	23283262	A01177:23:H2L2FDSX3:1:2644:20618:21418	60	+
chr1	23290253	23290254	A01177:23:H2L2FDSX3:1:1502:2808:2973	60	-
chr1	23295689	23295690	A01177:23:H2L2FDSX3:1:1320:24569:18239	60	+
chr1	23303100	23303101	A01177:23:H2L2FDSX3:1:1367:8603:21465	60	-
chr1	23306320	23306321	A01177:23:H2L2FDSX3:1:1464:12843:13182	60	-
chr1	23307432	23307433	A01177:23:H2L2FDSX3:1:2113:19135:13463	60	+
chr1	23307785	23307786	A01177:23:H2L2FDSX3:4:1204:27742:1219	60	-
chr1	23308258	23308259	A01177:23:H2L2FDSX3:1:1269:13304:26287	60	-
chr1	23312050	23312051	A01177:23:H2L2FDSX3:1:1354:2926:10598	60	-
chr1	23314091	23314092	A01177:23:H2L2FDSX3:1:1226:11794:36886	60	+
chr1	23314868	23314869	A01177:23:H2L2FDSX3:1:1106:28221:17300	60	-
chr1	23319962	23319963	A01177:23:H2L2FDSX3:2:1133:2618:12759	60	-
chr1	23323050	23323051	A01177:23:H2L2FDSX3:1:1518:17237:27430	60	-
chr1	23323913	23323914	A01177:23:H2L2FDSX3:2:1269:4372:30514	60	+
chr1	23331879	23331880	A01177:23:H2L2FDSX3:1:1102:10068:36589	60	+
chr1	23340422	23340423	A01177:23:H2L2FDSX3:1:1336:28212:20071	60	+
chr1	23360873	23360874	A01177:23:H2L2FDSX3:4:1201:4472:24799	60	+
chr1	23685859	23685860	A01177:23:H2L2FDSX3:4:1261:9516:29371	60	+
chr1	23700547	23700548	A01177:23:H2L2FDSX3:2:2540:25545:13510	60	+
chr1	23747746	23747747	A01177:23:H2L2FDSX3:1:1236:9489:34648	60	+
chr1	23759905	23759906	A01177:23:H2L2FDSX3:3:1256:23493:29246	60	+
chr1	23963108	23963109	A01177:23:H2L2FDSX3:1:1415:12843:29152	60	-
chr1	23963580	23963581	A01177:23:H2L2FDSX3:1:1106:7536:33270	60	-
chr1	23965972	23965973	A01177:23:H2L2FDSX3:1:2171:22987:21355	60	+
chr1	23966972	23966973	A01177:23:H2L2FDSX3:1:1363:7762:18317	60	-
chr1	23967169	23967170	A01177:23:H2L2FDSX3:1:1148:27064:24784	60	+
chr1	23968565	23968566	A01177:23:H2L2FDSX3:1:1462:21404:32487	60	-
chr1	23970193	23970194	A01177:23:H2L2FDSX3:1:2431:6985:8046	60	+
chr1	23971546	23971547	A01177:23:H2L2FDSX3:1:2165:29731:14653	60	+
chr1	23971933	23971934	A01177:23:H2L2FDSX3:2:2264:11822:24533	60	-
chr1	23973676	23973677	A01177:23:H2L2FDSX3:2:2128:3992:34898	60	+
chr1	23974108	23974109	A01177:23:H2L2FDSX3:1:1331:22064:34914	60	+
chr1	23976013	23976014	A01177:23:H2L2FDSX3:1:1204:20491:5729	60	+
chr1	24461132	24461133	A01177:23:H2L2FDSX3:2:2540:19660:29622	60	-
chr1	24646902	24646903	A01177:23:H2L2FDSX3:1:2520:23113:4633	60	+
chr1	24652497	24652498	A01177:23:H2L2FDSX3:1:1147:14823:14137	60	+
chr1	24656608	24656609	A01177:23:H2L2FDSX3:4:1227:31186:29418	60	+
chr1	24657057	24657058	A01177:23:H2L2FDSX3:3:1223:12048:11616	60	+
chr1	24657743	24657744	A01177:23:H2L2FDSX3:1:1262:14082:18208	60	+
chr1	24669064	24669065	A01177:23:H2L2FDSX3:3:1548:24424:21057	60	-
chr1	24684745	24684746	A01177:23:H2L2FDSX3:1:1310:13566:29152	60	+
chr1	24770100	24770101	A01177:23:H2L2FDSX3:2:1204:13557:33082	60	-
chr1	25256900	25256901	A01177:23:H2L2FDSX3:1:1129:15365:21840	60	+
chr1	25263077	25263078	A01177:23:H2L2FDSX3:3:2177:3351:19633	60	-
chr1	25349906	25349907	A01177:23:H2L2FDSX3:1:2161:12509:11130	60	-
chr1	25353765	25353766	A01177:23:H2L2FDSX3:2:1451:31376:18818	60	+
chr1	25355120	25355121	A01177:23:H2L2FDSX3:1:1456:12463:4633	60	-
chr1	25438123	25438124	A01177:23:H2L2FDSX3:3:1167:6840:6104	60	+
chr1	25441760	25441761	A01177:23:H2L2FDSX3:1:1152:2139:29810	60	-
chr1	25443223	25443224	A01177:23:H2L2FDSX3:1:1124:12979:36307	60	+
chr1	25444224	25444225	A01177:23:H2L2FDSX3:4:1363:11351:8970	60	-
chr1	25447271	25447272	A01177:23:H2L2FDSX3:1:1510:32389:9768	60	-
chr1	25448440	25448441	A01177:23:H2L2FDSX3:1:2407:28519:4288	60	+
chr1	25451961	25451962	A01177:23:H2L2FDSX3:3:2429:18258:23124	60	+
chr1	25452036	25452037	A01177:23:H2L2FDSX3:1:1107:6316:30342	60	+
chr1	25452688	25452689	A01177:23:H2L2FDSX3:1:2266:8504:4288	60	-
chr1	25465091	25465092	A01177:23:H2L2FDSX3:1:1339:12554:9831	60	-
chr1	25474276	25474277	A01177:23:H2L2FDSX3:1:1141:27932:26412	60	-
chr1	25475509	25475510	A01177:23:H2L2FDSX3:1:1255:10429:8312	60	-
chr1	25476110	25476111	A01177:23:H2L2FDSX3:3:1363:22779:4460	60	+
chr1	25786713	25786714	A01177:23:H2L2FDSX3:1:1101:10990:28980	60	+
chr1	25838714	25838715	A01177:23:H2L2FDSX3:3:1456:24885:5478	60	+
chr1	25850910	25850911	A01177:23:H2L2FDSX3:2:1113:5755:26240	60	-
chr1	25976650	25976651	A01177:23:H2L2FDSX3:2:2444:4128:24893	60	-
chr1	25978163	25978164	A01177:23:H2L2FDSX3:1:1201:11008:20212	60	+
chr1	26121757	26121758	A01177:23:H2L2FDSX3:3:2464:21206:14481	60	+
chr1	26235488	26235489	A01177:23:H2L2FDSX3:1:1216:23411:10848	60	-
chr1	26239690	26239691	A01177:23:H2L2FDSX3:1:2430:27263:20619	60	-
chr1	26245014	26245015	A01177:23:H2L2FDSX3:1:2128:2537:24862	60	-
chr1	26248348	26248349	A01177:23:H2L2FDSX3:1:2671:5358:14967	60	-
chr1	26251762	26251763	A01177:23:H2L2FDSX3:1:1122:17264:14794	60	+
chr1	26252319	26252320	A01177:23:H2L2FDSX3:1:1224:8341:16438	60	+
chr1	26260874	26260875	A01177:23:H2L2FDSX3:1:1423:7798:32221	60	+
chr1	26261214	26261215	A01177:23:H2L2FDSX3:1:1164:31928:34554	60	-
chr1	26267844	26267845	A01177:23:H2L2FDSX3:1:1528:17381:34632	60	-
chr1	26298914	26298915	A01177:23:H2L2FDSX3:1:1307:18304:31814	60	+
chr1	26452707	26452708	A01177:23:H2L2FDSX3:4:1461:15393:9330	60	-
chr1	26455102	26455103	A01177:23:H2L2FDSX3:2:2643:31566:8218	60	-
chr1	26455104	26455105	A01177:23:H2L2FDSX3:1:1104:5846:35571	60	-
chr1	26455461	26455462	A01177:23:H2L2FDSX3:1:2253:31819:7216	60	-
chr1	26456278	26456279	A01177:23:H2L2FDSX3:1:1220:29215:36182	60	-
chr1	26473478	26473479	A01177:23:H2L2FDSX3:1:1161:26964:23610	60	+
chr1	26477516	26477517	A01177:23:H2L2FDSX3:1:1166:22209:30718	60	-
chr1	26477599	26477600	A01177:23:H2L2FDSX3:2:1661:20943:21010	60	-
chr1	26479713	26479714	A01177:23:H2L2FDSX3:1:1341:28926:1172	60	-
chr1	26619260	26619261	A01177:23:H2L2FDSX3:1:2103:31774:33724	60	-
chr1	26703510	26703511	A01177:23:H2L2FDSX3:2:2368:30915:9001	60	-
chr1	26711858	26711859	A01177:23:H2L2FDSX3:3:1242:13169:22044	60	-
chr1	26712129	26712130	A01177:23:H2L2FDSX3:1:1109:29776:9439	60	+
chr1	26712391	26712392	A01177:23:H2L2FDSX3:1:1123:30210:3803	60	+
chr1	26713500	26713501	A01177:23:H2L2FDSX3:1:1422:26060:20760	60	+
chr1	26718970	26718971	A01177:23:H2L2FDSX3:1:2444:11035:25864	60	-
chr1	26721398	26721399	A01177:23:H2L2FDSX3:1:2107:6325:14011	60	+
chr1	26728302	26728303	A01177:23:H2L2FDSX3:2:2162:12138:8547	60	+
chr1	26728395	26728396	A01177:23:H2L2FDSX3:1:1104:7690:2910	60	+
chr1	26729699	26729700	A01177:23:H2L2FDSX3:1:1258:15872:7216	60	+
chr1	26729763	26729764	A01177:23:H2L2FDSX3:1:2438:6072:35712	60	+
chr1	26730264	26730265	A01177:23:H2L2FDSX3:1:1111:14389:28385	60	+
chr1	26743068	26743069	A01177:23:H2L2FDSX3:1:1170:12933:16877	60	-
chr1	26750002	26750003	A01177:23:H2L2FDSX3:2:1628:14733:31203	60	-
chr1	26754705	26754706	A01177:23:H2L2FDSX3:1:1341:1579:8735	60	+
chr1	26756637	26756638	A01177:23:H2L2FDSX3:2:2257:19696:25801	60	-
chr1	26759409	26759410	A01177:23:H2L2FDSX3:1:1129:3947:36605	60	+
chr1	26877525	26877526	A01177:23:H2L2FDSX3:1:1265:13702:13886	60	-
chr1	27266901	27266902	A01177:23:H2L2FDSX3:1:2262:1759:18568	60	-
chr1	27274866	27274867	A01177:23:H2L2FDSX3:1:1417:16324:27101	60	+
chr1	27348498	27348499	A01177:23:H2L2FDSX3:4:2259:22580:15389	60	-
chr1	27452251	27452252	A01177:23:H2L2FDSX3:1:1429:5927:25755	60	-
chr1	27464305	27464306	A01177:23:H2L2FDSX3:1:2651:28058:2268	60	-
chr1	27510884	27510885	A01177:23:H2L2FDSX3:1:1204:20003:25708	60	-
chr1	27526467	27526468	A01177:23:H2L2FDSX3:1:1104:27923:9831	60	+
chr1	27606492	27606493	A01177:23:H2L2FDSX3:2:1601:17228:8907	60	-
chr1	27758949	27758950	A01177:23:H2L2FDSX3:1:2658:30156:28354	60	-
chr1	27794399	27794400	A01177:23:H2L2FDSX3:1:1403:27208:30953	60	-
chr1	27833841	27833842	A01177:23:H2L2FDSX3:1:2652:22046:14246	60	+
chr1	27859780	27859781	A01177:23:H2L2FDSX3:2:2520:26856:11616	60	-
chr1	27905517	27905518	A01177:23:H2L2FDSX3:1:1355:30364:25676	60	+
chr1	27909251	27909252	A01177:23:H2L2FDSX3:1:1102:22119:17409	60	+
chr1	27998998	27998999	A01177:23:H2L2FDSX3:4:2648:2311:34178	60	-
chr1	28009281	28009282	A01177:23:H2L2FDSX3:3:1269:18656:2362	60	+
chr1	28023007	28023008	A01177:23:H2L2FDSX3:4:2361:30436:20008	60	-
chr1	28028560	28028561	A01177:23:H2L2FDSX3:1:1135:1108:27305	60	-
chr1	28029100	28029101	A01177:23:H2L2FDSX3:2:1356:13476:19601	60	-
chr1	28029411	28029412	A01177:23:H2L2FDSX3:4:1359:23737:23813	60	-
chr1	28029628	28029629	A01177:23:H2L2FDSX3:4:2477:31882:27618	60	+
chr1	28030453	28030454	A01177:23:H2L2FDSX3:1:1607:32579:15734	60	-
chr1	28030570	28030571	A01177:23:H2L2FDSX3:1:2535:4282:34428	60	-
chr1	28034147	28034148	A01177:23:H2L2FDSX3:1:2560:16740:4272	60	+
chr1	28037944	28037945	A01177:23:H2L2FDSX3:1:1249:17291:2347	60	+
chr1	28039790	28039791	A01177:23:H2L2FDSX3:4:2160:27570:35869	60	+
chr1	28044609	28044610	A01177:23:H2L2FDSX3:2:1654:26539:10942	60	-
chr1	28045566	28045567	A01177:23:H2L2FDSX3:1:1375:23945:2065	60	+
chr1	28050056	28050057	A01177:23:H2L2FDSX3:2:1329:25229:9455	60	+
chr1	28051194	28051195	A01177:23:H2L2FDSX3:3:1229:10330:35697	60	+
chr1	28051689	28051690	A01177:23:H2L2FDSX3:1:1252:1886:1313	60	+
chr1	28052124	28052125	A01177:23:H2L2FDSX3:1:1125:24162:28025	60	-
chr1	28053738	28053739	A01177:23:H2L2FDSX3:1:1232:21649:13088	60	-
chr1	28057259	28057260	A01177:23:H2L2FDSX3:1:2627:22670:18239	60	+
chr1	28060600	28060601	A01177:23:H2L2FDSX3:1:1133:14082:2394	60	+
chr1	28061135	28061136	A01177:23:H2L2FDSX3:3:1356:9146:8594	60	-
chr1	28066077	28066078	A01177:23:H2L2FDSX3:1:1110:6714:32565	60	-
chr1	28074734	28074735	A01177:23:H2L2FDSX3:1:1273:32081:32221	60	-
chr1	28074793	28074794	A01177:23:H2L2FDSX3:3:2464:25201:21402	60	+
chr1	28203817	28203818	A01177:23:H2L2FDSX3:1:1137:5276:16736	60	+
chr1	28221076	28221077	A01177:23:H2L2FDSX3:1:1227:14045:6527	60	-
chr1	28390408	28390409	A01177:23:H2L2FDSX3:1:2553:10583:16031	60	+
chr1	28416008	28416009	A01177:23:H2L2FDSX3:1:1572:24171:27383	60	+
chr1	28416090	28416091	A01177:23:H2L2FDSX3:1:2641:26051:29387	60	-
chr1	28416615	28416616	A01177:23:H2L2FDSX3:2:1243:30409:1548	60	+
chr1	28436141	28436142	A01177:23:H2L2FDSX3:1:2622:13810:32894	60	-
chr1	28437431	28437432	A01177:23:H2L2FDSX3:1:1303:10285:18490	60	+
chr1	28438698	28438699	A01177:23:H2L2FDSX3:4:2305:22417:35399	60	+
chr1	28439661	28439662	A01177:23:H2L2FDSX3:1:2107:28320:20729	60	+
chr1	28462669	28462670	A01177:23:H2L2FDSX3:1:1212:3287:12915	60	-
chr1	28473285	28473286	A01177:23:H2L2FDSX3:1:2159:31792:18630	60	+
chr1	28488178	28488179	A01177:23:H2L2FDSX3:1:1214:29514:29684	60	+
chr1	28561986	28561987	A01177:23:H2L2FDSX3:1:1633:13612:8500	60	-
chr1	28567832	28567833	A01177:23:H2L2FDSX3:1:2457:20600:28620	60	-
chr1	28613901	28613902	A01177:23:H2L2FDSX3:1:2130:25491:17080	60	+
chr1	28629257	28629258	A01177:23:H2L2FDSX3:2:2502:15582:26788	60	+
chr1	28688723	28688724	A01177:23:H2L2FDSX3:1:1618:25563:29230	60	-
chr1	28694507	28694508	A01177:23:H2L2FDSX3:1:1218:18909:28667	60	+
chr1	28741905	28741906	A01177:23:H2L2FDSX3:1:2270:14633:23390	60	-
chr1	28761956	28761957	A01177:23:H2L2FDSX3:2:1602:24768:4241	60	+
chr1	28764744	28764745	A01177:23:H2L2FDSX3:1:1104:20455:19758	60	+
chr1	28850354	28850355	A01177:23:H2L2FDSX3:1:1312:31693:14826	60	-
chr1	28938066	28938067	A01177:23:H2L2FDSX3:2:1116:12680:36292	60	-
chr1	28938518	28938519	A01177:23:H2L2FDSX3:1:2608:12391:4382	60	-
chr1	28939142	28939143	A01177:23:H2L2FDSX3:4:1225:26142:21371	60	+
chr1	28974622	28974623	A01177:23:H2L2FDSX3:1:1140:31277:34240	60	+
chr1	28991669	28991670	A01177:23:H2L2FDSX3:1:1115:20211:5807	60	-
chr1	28992854	28992855	A01177:23:H2L2FDSX3:4:1105:27914:27696	60	-
chr1	28996915	28996916	A01177:23:H2L2FDSX3:2:1112:11125:25394	60	-
chr1	29010598	29010599	A01177:23:H2L2FDSX3:1:1468:19578:27038	60	-
chr1	29032147	29032148	A01177:23:H2L2FDSX3:1:2316:29713:19539	60	+
chr1	29042613	29042614	A01177:23:H2L2FDSX3:4:1314:24695:33395	60	+
chr1	29060692	29060693	A01177:23:H2L2FDSX3:1:1124:18105:14434	60	+
chr1	29074387	29074388	A01177:23:H2L2FDSX3:1:2414:29939:11443	60	+
chr1	29076513	29076514	A01177:23:H2L2FDSX3:1:1232:20555:30044	60	+
chr1	29085745	29085746	A01177:23:H2L2FDSX3:1:1420:15284:6480	60	+
chr1	29157211	29157212	A01177:23:H2L2FDSX3:1:1103:17680:25222	60	-
chr1	29172493	29172494	A01177:23:H2L2FDSX3:1:1128:23366:1157	60	+
chr1	29172572	29172573	A01177:23:H2L2FDSX3:1:1111:29631:11224	60	+
chr1	29221554	29221555	A01177:23:H2L2FDSX3:1:1127:32452:26569	60	+
chr1	29278261	29278262	A01177:23:H2L2FDSX3:1:1164:3441:25144	60	+
chr1	29353911	29353912	A01177:23:H2L2FDSX3:1:2662:24894:21057	60	-
chr1	29388467	29388468	A01177:23:H2L2FDSX3:1:2632:3522:6840	60	+
chr1	29555964	29555965	A01177:23:H2L2FDSX3:2:2252:20672:16939	60	-
chr1	29743916	29743917	A01177:23:H2L2FDSX3:1:1535:28962:27633	60	-
chr1	29743918	29743919	A01177:23:H2L2FDSX3:2:1254:7283:4648	60	-
chr1	29776123	29776124	A01177:23:H2L2FDSX3:4:2534:16342:26224	60	+
chr1	30208174	30208175	A01177:23:H2L2FDSX3:4:1622:4616:7420	60	+
chr1	30605145	30605146	A01177:23:H2L2FDSX3:1:2573:19108:15295	60	-
chr1	30761061	30761062	A01177:23:H2L2FDSX3:1:1425:23728:4758	60	+
chr1	30801068	30801069	A01177:23:H2L2FDSX3:1:1204:11849:6762	60	+
chr1	30958847	30958848	A01177:23:H2L2FDSX3:2:2452:15076:2362	60	+
chr1	30960165	30960166	A01177:23:H2L2FDSX3:2:1343:3305:34209	60	+
chr1	30975179	30975180	A01177:23:H2L2FDSX3:1:1536:32714:31219	60	+
chr1	30985767	30985768	A01177:23:H2L2FDSX3:1:1172:11379:13557	60	+
chr1	30988760	30988761	A01177:23:H2L2FDSX3:1:1127:13259:15029	60	+
chr1	30996106	30996107	A01177:23:H2L2FDSX3:1:1669:8965:22435	60	-
chr1	30999996	30999997	A01177:23:H2L2FDSX3:1:1323:21893:27132	60	+
chr1	31003543	31003544	A01177:23:H2L2FDSX3:4:1177:27959:26177	60	+
chr1	31008232	31008233	A01177:23:H2L2FDSX3:1:1620:13666:18677	60	+
chr1	31010901	31010902	A01177:23:H2L2FDSX3:1:1644:15872:12821	60	-
chr1	31024621	31024622	A01177:23:H2L2FDSX3:1:1123:19985:19038	60	+
chr1	31025115	31025116	A01177:23:H2L2FDSX3:2:1311:21142:33849	60	+
chr1	31025768	31025769	A01177:23:H2L2FDSX3:1:2629:19967:27712	60	+
chr1	31032623	31032624	A01177:23:H2L2FDSX3:2:1620:1108:33098	60	-
chr1	31035624	31035625	A01177:23:H2L2FDSX3:1:1629:27335:8375	60	+
chr1	31036010	31036011	A01177:23:H2L2FDSX3:3:1323:12599:9189	60	-
chr1	31164966	31164967	A01177:23:H2L2FDSX3:2:1131:32280:30311	60	+
chr1	31261875	31261876	A01177:23:H2L2FDSX3:1:1108:11026:2049	60	-
chr1	31269228	31269229	A01177:23:H2L2FDSX3:1:1315:17101:7341	60	-
chr1	31273088	31273089	A01177:23:H2L2FDSX3:1:1464:26621:34726	60	-
chr1	31275239	31275240	A01177:23:H2L2FDSX3:2:2450:3477:9048	60	+
chr1	31292887	31292888	A01177:23:H2L2FDSX3:1:1131:10963:30968	60	-
chr1	31317670	31317671	A01177:23:H2L2FDSX3:1:1122:6931:1470	60	-
chr1	31326579	31326580	A01177:23:H2L2FDSX3:1:1244:15212:36479	60	+
chr1	31353299	31353300	A01177:23:H2L2FDSX3:1:1604:18078:33395	60	-
chr1	31517516	31517517	A01177:23:H2L2FDSX3:1:1220:8458:18615	60	+
chr1	31517517	31517518	A01177:23:H2L2FDSX3:1:1405:18882:1157	60	+
chr1	31838640	31838641	A01177:23:H2L2FDSX3:1:1378:1090:25332	60	-
chr1	31855538	31855539	A01177:23:H2L2FDSX3:1:1110:26124:31673	60	-
chr1	31876018	31876019	A01177:23:H2L2FDSX3:1:2366:2175:33974	60	+
chr1	31881047	31881048	A01177:23:H2L2FDSX3:1:1157:11758:28213	60	+
chr1	31888844	31888845	A01177:23:H2L2FDSX3:4:2423:16595:3709	60	-
chr1	31907447	31907448	A01177:23:H2L2FDSX3:2:1214:12662:35916	60	-
chr1	31907660	31907661	A01177:23:H2L2FDSX3:1:1338:21016:25019	60	-
chr1	31909545	31909546	A01177:23:H2L2FDSX3:1:1303:14814:16752	60	+
chr1	31910399	31910400	A01177:23:H2L2FDSX3:3:1370:20401:5040	60	-
chr1	31912268	31912269	A01177:23:H2L2FDSX3:2:2125:2401:20870	60	+
chr1	31912786	31912787	A01177:23:H2L2FDSX3:2:2114:2184:12101	60	+
chr1	31913970	31913971	A01177:23:H2L2FDSX3:1:1615:1307:29121	60	+
chr1	31914628	31914629	A01177:23:H2L2FDSX3:1:1522:4481:36652	60	-
chr1	31914639	31914640	A01177:23:H2L2FDSX3:1:1149:3441:34757	60	+
chr1	31915454	31915455	A01177:23:H2L2FDSX3:3:1250:29487:23813	60	-
chr1	31915969	31915970	A01177:23:H2L2FDSX3:1:1651:28013:28933	60	-
chr1	31916795	31916796	A01177:23:H2L2FDSX3:3:2629:20311:20353	60	+
chr1	31918121	31918122	A01177:23:H2L2FDSX3:1:1161:14407:15734	60	-
chr1	31918684	31918685	A01177:23:H2L2FDSX3:1:1357:4200:18818	60	-
chr1	31919086	31919087	A01177:23:H2L2FDSX3:1:1669:7274:5447	60	+
chr1	31920346	31920347	A01177:23:H2L2FDSX3:4:2278:13241:9298	60	+
chr1	31924462	31924463	A01177:23:H2L2FDSX3:2:2334:29875:17910	60	+
chr1	31924712	31924713	A01177:23:H2L2FDSX3:1:1268:4716:26725	60	-
chr1	31925937	31925938	A01177:23:H2L2FDSX3:2:2176:13286:11036	60	-
chr1	31926208	31926209	A01177:23:H2L2FDSX3:2:1477:31539:11898	60	+
chr1	31926278	31926279	A01177:23:H2L2FDSX3:4:1160:16938:27602	60	-
chr1	31926402	31926403	A01177:23:H2L2FDSX3:1:1276:9372:19288	60	-
chr1	31926532	31926533	A01177:23:H2L2FDSX3:2:2541:18376:19413	60	+
chr1	31927141	31927142	A01177:23:H2L2FDSX3:1:1121:7075:2065	60	+
chr1	31930068	31930069	A01177:23:H2L2FDSX3:1:2120:15465:20509	60	+
chr1	31930402	31930403	A01177:23:H2L2FDSX3:1:1309:15727:21872	60	+
chr1	31931042	31931043	A01177:23:H2L2FDSX3:2:1277:4571:5149	60	+
chr1	31932339	31932340	A01177:23:H2L2FDSX3:2:1258:26883:3771	60	+
chr1	32019699	32019700	A01177:23:H2L2FDSX3:1:2161:8178:27430	60	+
chr1	32020297	32020298	A01177:23:H2L2FDSX3:1:1322:9751:31814	60	-
chr1	32021768	32021769	A01177:23:H2L2FDSX3:1:1644:25355:20541	60	-
chr1	32023261	32023262	A01177:23:H2L2FDSX3:2:1633:19587:33755	60	-
chr1	32027484	32027485	A01177:23:H2L2FDSX3:1:1267:9308:24721	60	-
chr1	32038022	32038023	A01177:23:H2L2FDSX3:2:2444:19931:2253	60	-
chr1	32039532	32039533	A01177:23:H2L2FDSX3:2:1543:23339:24345	60	+
chr1	32040428	32040429	A01177:23:H2L2FDSX3:1:1477:2347:14763	60	+
chr1	32043750	32043751	A01177:23:H2L2FDSX3:1:2425:32163:13322	60	-
chr1	32051004	32051005	A01177:23:H2L2FDSX3:2:1574:5728:3145	60	-
chr1	32123227	32123228	A01177:23:H2L2FDSX3:2:1160:18240:33614	60	+
chr1	32127797	32127798	A01177:23:H2L2FDSX3:3:1251:30563:16658	60	-
chr1	32168880	32168881	A01177:23:H2L2FDSX3:1:2160:16052:22811	60	+
chr1	32188753	32188754	A01177:23:H2L2FDSX3:1:1320:3558:1955	60	+
chr1	32254926	32254927	A01177:23:H2L2FDSX3:1:2236:7853:21136	60	-
chr1	32257250	32257251	A01177:23:H2L2FDSX3:1:1541:9118:36104	60	+
chr1	32272284	32272285	A01177:23:H2L2FDSX3:1:1412:16306:12571	60	+
chr1	32277824	32277825	A01177:23:H2L2FDSX3:1:1145:30906:2190	60	+
chr1	32278270	32278271	A01177:23:H2L2FDSX3:1:2633:4878:12258	60	-
chr1	32284892	32284893	A01177:23:H2L2FDSX3:1:2607:8169:1423	60	+
chr1	32299070	32299071	A01177:23:H2L2FDSX3:3:1326:22806:28025	60	-
chr1	32302602	32302603	A01177:23:H2L2FDSX3:1:1548:14027:34053	60	-
chr1	32302626	32302627	A01177:23:H2L2FDSX3:3:1414:20889:29872	60	-
chr1	32304129	32304130	A01177:23:H2L2FDSX3:1:1269:1841:12696	60	-
chr1	32306167	32306168	A01177:23:H2L2FDSX3:2:1242:26205:13933	60	-
chr1	32309187	32309188	A01177:23:H2L2FDSX3:1:1119:20916:17425	60	+
chr1	32312877	32312878	A01177:23:H2L2FDSX3:1:1115:18774:3161	60	+
chr1	32313442	32313443	A01177:23:H2L2FDSX3:1:2364:26603:36793	60	-
chr1	32315073	32315074	A01177:23:H2L2FDSX3:1:1247:13593:28729	60	-
chr1	32579070	32579071	A01177:23:H2L2FDSX3:1:1167:16830:20337	60	-
chr1	32625583	32625584	A01177:23:H2L2FDSX3:4:1163:15736:20196	60	+
chr1	32629197	32629198	A01177:23:H2L2FDSX3:1:1152:18728:25379	60	+
chr1	32629560	32629561	A01177:23:H2L2FDSX3:1:1402:13268:9690	60	+
chr1	32633336	32633337	A01177:23:H2L2FDSX3:1:1367:15447:26271	60	-
chr1	32640609	32640610	A01177:23:H2L2FDSX3:2:2643:4246:27696	60	-
chr1	32640665	32640666	A01177:23:H2L2FDSX3:1:1234:14163:28995	60	-
chr1	32655975	32655976	A01177:23:H2L2FDSX3:1:1342:20085:5963	60	+
chr1	32659656	32659657	A01177:23:H2L2FDSX3:2:1127:24867:30499	60	-
chr1	32672488	32672489	A01177:23:H2L2FDSX3:1:1106:14055:35728	60	+
chr1	32679273	32679274	A01177:23:H2L2FDSX3:4:1320:28465:20603	60	+
chr1	32681441	32681442	A01177:23:H2L2FDSX3:1:1107:20654:21543	60	+
chr1	32697561	32697562	A01177:23:H2L2FDSX3:1:1105:32253:28792	60	+
chr1	32791461	32791462	A01177:23:H2L2FDSX3:1:1364:32759:10786	60	+
chr1	32806601	32806602	A01177:23:H2L2FDSX3:1:1109:22417:35931	60	-
chr1	32827969	32827970	A01177:23:H2L2FDSX3:4:2324:25437:6402	60	-
chr1	32830247	32830248	A01177:23:H2L2FDSX3:1:1202:21224:4523	60	-
chr1	32834579	32834580	A01177:23:H2L2FDSX3:1:1405:21079:36526	60	-
chr1	32853979	32853980	A01177:23:H2L2FDSX3:1:1128:28320:14591	60	+
chr1	33012559	33012560	A01177:23:H2L2FDSX3:2:2358:2211:5196	60	+
chr1	33025596	33025597	A01177:23:H2L2FDSX3:2:2312:8703:14747	60	-
chr1	33034863	33034864	A01177:23:H2L2FDSX3:1:1247:10167:5572	60	-
chr1	33341327	33341328	A01177:23:H2L2FDSX3:1:1220:9805:22200	60	-
chr1	33744347	33744348	A01177:23:H2L2FDSX3:1:1316:26738:10723	60	+
chr1	34068820	34068821	A01177:23:H2L2FDSX3:1:1664:2636:28667	60	-
chr1	34228401	34228402	A01177:23:H2L2FDSX3:2:2524:14570:6590	60	-
chr1	34255447	34255448	A01177:23:H2L2FDSX3:1:2459:31385:20337	60	+
chr1	34434723	34434724	A01177:23:H2L2FDSX3:3:1217:30590:22373	60	-
chr1	34918437	34918438	A01177:23:H2L2FDSX3:1:1155:31322:24987	60	-
chr1	34918439	34918440	A01177:23:H2L2FDSX3:1:1130:3721:3145	60	-
chr1	34991790	34991791	A01177:23:H2L2FDSX3:1:2156:8287:34976	60	-
chr1	34999680	34999681	A01177:23:H2L2FDSX3:1:2462:14470:12900	60	+
chr1	35004928	35004929	A01177:23:H2L2FDSX3:1:1551:8938:35884	60	-
chr1	35019089	35019090	A01177:23:H2L2FDSX3:1:1415:28320:33348	60	-
chr1	35113901	35113902	A01177:23:H2L2FDSX3:1:2370:9254:27445/1	60	+
chr1	35186666	35186667	A01177:23:H2L2FDSX3:2:1218:8431:12367	60	+
chr1	35277564	35277565	A01177:23:H2L2FDSX3:1:1478:17246:6120	60	-
chr1	35315673	35315674	A01177:23:H2L2FDSX3:1:2163:12924:16611	60	-
chr1	35331163	35331164	A01177:23:H2L2FDSX3:1:2309:18087:33974	60	+
chr1	35332995	35332996	A01177:23:H2L2FDSX3:1:1178:3685:27164	60	+
chr1	35348373	35348374	A01177:23:H2L2FDSX3:1:1676:19813:16423	60	+
chr1	35360501	35360502	A01177:23:H2L2FDSX3:1:2346:29975:7999	60	-
chr1	35361305	35361306	A01177:23:H2L2FDSX3:1:1546:25437:24251	60	+
chr1	35364618	35364619	A01177:23:H2L2FDSX3:2:2635:28655:9157	60	+
chr1	35367594	35367595	A01177:23:H2L2FDSX3:1:1532:23954:32518	60	-
chr1	35372188	35372189	A01177:23:H2L2FDSX3:1:1467:7428:33614	60	+
chr1	35372731	35372732	A01177:23:H2L2FDSX3:1:1378:5575:27054	60	-
chr1	35375116	35375117	A01177:23:H2L2FDSX3:3:2453:26729:27461	60	+
chr1	35375389	35375390	A01177:23:H2L2FDSX3:1:1167:4670:32722	60	+
chr1	35375390	35375391	A01177:23:H2L2FDSX3:4:1510:32985:28494	60	+
chr1	35386380	35386381	A01177:23:H2L2FDSX3:2:2237:3287:19179	60	+
chr1	35390935	35390936	A01177:23:H2L2FDSX3:2:2264:18331:21402	60	+
chr1	35393665	35393666	A01177:23:H2L2FDSX3:1:2662:23719:15170	60	+
chr1	35403094	35403095	A01177:23:H2L2FDSX3:1:1446:28537:18380	60	-
chr1	35544713	35544714	A01177:23:H2L2FDSX3:2:1166:16866:36746	60	+
chr1	35549753	35549754	A01177:23:H2L2FDSX3:1:1274:2826:6731	60	-
chr1	35620278	35620279	A01177:23:H2L2FDSX3:2:2173:16215:17707	60	-
chr1	35630520	35630521	A01177:23:H2L2FDSX3:3:2251:22770:21793	60	+
chr1	35751464	35751465	A01177:23:H2L2FDSX3:1:2102:12481:19914	60	+
chr1	35764910	35764911	A01177:23:H2L2FDSX3:1:1619:16613:25692	60	+
chr1	35847830	35847831	A01177:23:H2L2FDSX3:1:1640:4806:18208	60	-
chr1	35899775	35899776	A01177:23:H2L2FDSX3:2:2629:32913:1877	60	-
chr1	35955281	35955282	A01177:23:H2L2FDSX3:3:1124:10212:25598	60	-
chr1	35959894	35959895	A01177:23:H2L2FDSX3:2:2243:27534:35963	60	+
chr1	35961167	35961168	A01177:23:H2L2FDSX3:1:2172:5520:7607	60	+
chr1	35969940	35969941	A01177:23:H2L2FDSX3:1:1318:2103:12806	60	-
chr1	35969948	35969949	A01177:23:H2L2FDSX3:1:1251:19135:22701	60	-
chr1	35970021	35970022	A01177:23:H2L2FDSX3:1:1232:28429:8077	60	-
chr1	35971038	35971039	A01177:23:H2L2FDSX3:4:1473:29776:14920	60	-
chr1	35972702	35972703	A01177:23:H2L2FDSX3:1:1174:14244:4586	60	+
chr1	35972998	35972999	A01177:23:H2L2FDSX3:3:1523:5104:23390	60	-
chr1	35979760	35979761	A01177:23:H2L2FDSX3:1:1428:6497:19382	60	+
chr1	35980806	35980807	A01177:23:H2L2FDSX3:1:1409:10890:12085	60	+
chr1	35989341	35989342	A01177:23:H2L2FDSX3:2:2168:30725:1814	60	-
chr1	36051218	36051219	A01177:23:H2L2FDSX3:2:1641:3360:32518	60	+
chr1	36060754	36060755	A01177:23:H2L2FDSX3:1:2302:14850:27931	60	-
chr1	36061045	36061046	A01177:23:H2L2FDSX3:1:2556:22318:4069	60	-
chr1	36062637	36062638	A01177:23:H2L2FDSX3:2:1554:14913:33739	60	-
chr1	36160225	36160226	A01177:23:H2L2FDSX3:1:1147:23583:8359	60	+
chr1	36231529	36231530	A01177:23:H2L2FDSX3:1:1337:16839:2315	60	-
chr1	36255540	36255541	A01177:23:H2L2FDSX3:1:1407:2627:30749	60	-
chr1	36262418	36262419	A01177:23:H2L2FDSX3:1:1224:19596:22091	60	-
chr1	36264213	36264214	A01177:23:H2L2FDSX3:1:1538:27462:9439	60	+
chr1	36265028	36265029	A01177:23:H2L2FDSX3:1:1616:17553:23907	60	+
chr1	36265830	36265831	A01177:23:H2L2FDSX3:3:1348:14461:32831	60	+
chr1	36268336	36268337	A01177:23:H2L2FDSX3:4:1566:14262:26349	60	+
chr1	36269009	36269010	A01177:23:H2L2FDSX3:1:2271:5873:8688	60	+
chr1	36270035	36270036	A01177:23:H2L2FDSX3:1:1158:29713:10927	60	-
chr1	36555304	36555305	A01177:23:H2L2FDSX3:1:1217:7102:25880	60	+
chr1	37492825	37492826	A01177:23:H2L2FDSX3:1:1170:2130:26287	60	+
chr1	37496348	37496349	A01177:23:H2L2FDSX3:4:2267:7518:1611	60	-
chr1	37501218	37501219	A01177:23:H2L2FDSX3:4:1440:4490:15374	60	+
chr1	37501226	37501227	A01177:23:H2L2FDSX3:4:1428:9480:13651	60	-
chr1	37509272	37509273	A01177:23:H2L2FDSX3:1:2163:6017:23030	60	+
chr1	37512140	37512141	A01177:23:H2L2FDSX3:2:2246:24198:6793	60	+
chr1	37554422	37554423	A01177:23:H2L2FDSX3:3:1471:13964:31438	60	-
chr1	37699300	37699301	A01177:23:H2L2FDSX3:1:1650:18973:11271	60	-
chr1	37843255	37843256	A01177:23:H2L2FDSX3:1:1336:20726:28244	60	+
chr1	37844447	37844448	A01177:23:H2L2FDSX3:1:1302:15600:30514	60	-
chr1	37848874	37848875	A01177:23:H2L2FDSX3:2:2117:31620:5588	60	+
chr1	37879256	37879257	A01177:23:H2L2FDSX3:4:2257:16758:35055	60	-
chr1	37927874	37927875	A01177:23:H2L2FDSX3:1:2474:4679:18865	60	+
chr1	37973011	37973012	A01177:23:H2L2FDSX3:1:1135:8124:12962	60	+
chr1	38594934	38594935	A01177:23:H2L2FDSX3:1:1358:5629:30718	60	+
chr1	38718922	38718923	A01177:23:H2L2FDSX3:2:2620:2058:14325	60	-
chr1	38722830	38722831	A01177:23:H2L2FDSX3:1:2160:4969:26224	60	+
chr1	39038412	39038413	A01177:23:H2L2FDSX3:1:1166:3658:26897	60	-
chr1	39120658	39120659	A01177:23:H2L2FDSX3:2:1423:18801:2550	60	+
chr1	39191485	39191486	A01177:23:H2L2FDSX3:1:2178:30174:2174	60	-
chr1	39193292	39193293	A01177:23:H2L2FDSX3:1:2237:4589:9940	60	+
chr1	39224678	39224679	A01177:23:H2L2FDSX3:3:1217:19072:22091	60	+
chr1	39225555	39225556	A01177:23:H2L2FDSX3:1:2259:20229:13072	60	-
chr1	39226411	39226412	A01177:23:H2L2FDSX3:2:1417:24985:8030	60	+
chr1	39226578	39226579	A01177:23:H2L2FDSX3:2:1471:24306:13808	60	-
chr1	39227570	39227571	A01177:23:H2L2FDSX3:1:2364:32000:35900	60	-
chr1	39233518	39233519	A01177:23:H2L2FDSX3:2:1569:12834:28729	60	+
chr1	39252010	39252011	A01177:23:H2L2FDSX3:1:1359:22182:12633	60	+
chr1	39252039	39252040	A01177:23:H2L2FDSX3:2:1151:18005:7686	60	-
chr1	39254360	39254361	A01177:23:H2L2FDSX3:1:1653:23999:28870	60	-
chr1	39268206	39268207	A01177:23:H2L2FDSX3:2:1628:30129:21637	60	-
chr1	39276690	39276691	A01177:23:H2L2FDSX3:1:2503:25229:26052	60	+
chr1	39287574	39287575	A01177:23:H2L2FDSX3:1:1349:19099:18944	60	-
chr1	39289645	39289646	A01177:23:H2L2FDSX3:4:1624:21269:29152	60	+
chr1	39291414	39291415	A01177:23:H2L2FDSX3:2:2118:20573:25066	60	+
chr1	39297134	39297135	A01177:23:H2L2FDSX3:3:1302:11912:10942	60	-
chr1	39318823	39318824	A01177:23:H2L2FDSX3:1:1132:17173:34992	60	-
chr1	39320054	39320055	A01177:23:H2L2FDSX3:2:2175:5665:33630	60	-
chr1	39325558	39325559	A01177:23:H2L2FDSX3:1:1230:3414:16141	60	+
chr1	39330593	39330594	A01177:23:H2L2FDSX3:1:1668:12301:10144	60	-
chr1	39354194	39354195	A01177:23:H2L2FDSX3:1:1157:1859:26506	60	+
chr1	39354198	39354199	A01177:23:H2L2FDSX3:1:1169:19741:4523	60	-
chr1	39362059	39362060	A01177:23:H2L2FDSX3:1:1513:18385:18364	60	+
chr1	39386784	39386785	A01177:23:H2L2FDSX3:1:2136:5421:6809	60	+
chr1	39425978	39425979	A01177:23:H2L2FDSX3:2:1148:10863:5400	60	+
chr1	39431573	39431574	A01177:23:H2L2FDSX3:1:1502:2094:3709	60	+
chr1	39432888	39432889	A01177:23:H2L2FDSX3:2:2664:26521:34616	60	-
chr1	39433407	39433408	A01177:23:H2L2FDSX3:1:2666:10140:13228	60	-
chr1	39434719	39434720	A01177:23:H2L2FDSX3:1:1454:3631:15264	60	+
chr1	39440182	39440183	A01177:23:H2L2FDSX3:2:2220:28809:3035	60	+
chr1	39442556	39442557	A01177:23:H2L2FDSX3:1:1129:20175:15922	60	-
chr1	39443457	39443458	A01177:23:H2L2FDSX3:1:2303:21215:18818	60	-
chr1	39446851	39446852	A01177:23:H2L2FDSX3:1:1212:26784:23422	60	+
chr1	39453786	39453787	A01177:23:H2L2FDSX3:1:1302:22661:3255	60	-
chr1	39468770	39468771	A01177:23:H2L2FDSX3:1:2334:18548:5995	60	-
chr1	39504583	39504584	A01177:23:H2L2FDSX3:2:2525:12382:20055	60	-
chr1	39515808	39515809	A01177:23:H2L2FDSX3:1:1246:17987:27164	60	-
chr1	39841416	39841417	A01177:23:H2L2FDSX3:1:2572:9182:15233	60	+
chr1	39855121	39855122	A01177:23:H2L2FDSX3:1:1266:3622:35352	60	+
chr1	39859112	39859113	A01177:23:H2L2FDSX3:1:1270:14579:10332	60	+
chr1	39875883	39875884	A01177:23:H2L2FDSX3:1:2128:17842:19930	60	-
chr1	40053486	40053487	A01177:23:H2L2FDSX3:1:2240:22878:27868	60	+
chr1	40076245	40076246	A01177:23:H2L2FDSX3:1:1647:26811:4867	60	-
chr1	40090961	40090962	A01177:23:H2L2FDSX3:1:1527:11758:18129	60	-
chr1	40177186	40177187	A01177:23:H2L2FDSX3:2:2331:19669:22623	60	-
chr1	40184015	40184016	A01177:23:H2L2FDSX3:1:1256:10420:31970	60	+
chr1	40187237	40187238	A01177:23:H2L2FDSX3:1:2623:15727:5337	60	+
chr1	40190748	40190749	A01177:23:H2L2FDSX3:1:2161:13729:19163	60	+
chr1	40190884	40190885	A01177:23:H2L2FDSX3:1:1471:11713:34053	60	+
chr1	40193604	40193605	A01177:23:H2L2FDSX3:1:2127:26033:21997	60	+
chr1	40195705	40195706	A01177:23:H2L2FDSX3:1:1467:21513:18709	60	+
chr1	40197856	40197857	A01177:23:H2L2FDSX3:1:1560:6198:8844	60	-
chr1	40210108	40210109	A01177:23:H2L2FDSX3:2:1326:3260:24643	60	-
chr1	40210200	40210201	A01177:23:H2L2FDSX3:1:2540:4969:29356	60	-
chr1	40214025	40214026	A01177:23:H2L2FDSX3:1:1608:29369:34976	60	-
chr1	40229313	40229314	A01177:23:H2L2FDSX3:1:2234:2320:5384	60	-
chr1	40268340	40268341	A01177:23:H2L2FDSX3:1:1332:11297:31172	60	+
chr1	40270782	40270783	A01177:23:H2L2FDSX3:3:2222:7111:28776	60	-
chr1	40270795	40270796	A01177:23:H2L2FDSX3:1:1171:1624:11945	60	+
chr1	40280631	40280632	A01177:23:H2L2FDSX3:1:1506:1606:36182	60	+
chr1	40280865	40280866	A01177:23:H2L2FDSX3:2:1464:17897:18302	60	+
chr1	40292957	40292958	A01177:23:H2L2FDSX3:1:2260:23294:28651	60	-
chr1	40377701	40377702	A01177:23:H2L2FDSX3:1:1171:23411:36777	60	+
chr1	40378422	40378423	A01177:23:H2L2FDSX3:1:1263:15691:9721	60	+
chr1	40396764	40396765	A01177:23:H2L2FDSX3:3:2523:27805:14262	60	+
chr1	40398615	40398616	A01177:23:H2L2FDSX3:2:1310:28094:15828	60	-
chr1	40411930	40411931	A01177:23:H2L2FDSX3:2:2278:13440:15687	60	-
chr1	40703986	40703987	A01177:23:H2L2FDSX3:1:1124:20573:30358	60	-
chr1	40711849	40711850	A01177:23:H2L2FDSX3:1:2450:4815:21574	60	-
chr1	40739537	40739538	A01177:23:H2L2FDSX3:2:1161:9923:21371	60	-
chr1	40741298	40741299	A01177:23:H2L2FDSX3:2:1232:3577:1360	60	+
chr1	40760649	40760650	A01177:23:H2L2FDSX3:3:2463:17508:23015	60	+
chr1	41136362	41136363	A01177:23:H2L2FDSX3:3:2473:32542:23750	60	-
chr1	41140387	41140388	A01177:23:H2L2FDSX3:1:2170:19235:24283	60	-
chr1	41148808	41148809	A01177:23:H2L2FDSX3:1:1161:17047:33207	60	+
chr1	41158214	41158215	A01177:23:H2L2FDSX3:1:1109:14687:12023	60	+
chr1	41158658	41158659	A01177:23:H2L2FDSX3:1:1207:6017:30420	60	+
chr1	41226962	41226963	A01177:23:H2L2FDSX3:1:1129:2682:13620	60	+
chr1	41226963	41226964	A01177:23:H2L2FDSX3:2:1550:1976:9298	60	+
chr1	41757295	41757296	A01177:23:H2L2FDSX3:4:2359:31015:14967	60	+
chr1	41877768	41877769	A01177:23:H2L2FDSX3:1:1250:2546:14575	60	+
chr1	42198887	42198888	A01177:23:H2L2FDSX3:1:2463:25455:16517	60	+
chr1	42202784	42202785	A01177:23:H2L2FDSX3:2:1637:18141:10645	60	-
chr1	42207214	42207215	A01177:23:H2L2FDSX3:1:1235:2745:21778	60	-
chr1	42212598	42212599	A01177:23:H2L2FDSX3:1:1312:22010:25739	60	+
chr1	42220488	42220489	A01177:23:H2L2FDSX3:1:2474:21730:5556	60	-
chr1	42225104	42225105	A01177:23:H2L2FDSX3:1:2475:26494:20635	60	-
chr1	42230858	42230859	A01177:23:H2L2FDSX3:3:1664:13566:34225	60	-
chr1	42241751	42241752	A01177:23:H2L2FDSX3:1:1124:7057:19539	60	-
chr1	42257275	42257276	A01177:23:H2L2FDSX3:2:1631:18304:27806	60	+
chr1	42261426	42261427	A01177:23:H2L2FDSX3:1:1378:3622:18349	60	+
chr1	42262674	42262675	A01177:23:H2L2FDSX3:1:1263:8296:1861	60	-
chr1	42266711	42266712	A01177:23:H2L2FDSX3:1:1159:10999:6073	60	-
chr1	42268799	42268800	A01177:23:H2L2FDSX3:1:2318:7708:7733	60	+
chr1	42269983	42269984	A01177:23:H2L2FDSX3:1:1331:2799:22091	60	-
chr1	42281745	42281746	A01177:23:H2L2FDSX3:2:1344:22417:32550	60	-
chr1	42288360	42288361	A01177:23:H2L2FDSX3:1:1123:4182:20917	60	-
chr1	42289401	42289402	A01177:23:H2L2FDSX3:1:2133:17372:21089	60	-
chr1	42317206	42317207	A01177:23:H2L2FDSX3:1:1163:9426:32127	60	-
chr1	42394857	42394858	A01177:23:H2L2FDSX3:2:1514:13367:30968	60	+
chr1	42662918	42662919	A01177:23:H2L2FDSX3:1:2320:30074:3098	60	+
chr1	42672264	42672265	A01177:23:H2L2FDSX3:1:1109:3405:33285	60	-
chr1	42683929	42683930	A01177:23:H2L2FDSX3:1:2340:5611:28995	60	+
chr1	42684968	42684969	A01177:23:H2L2FDSX3:1:1409:2383:14857	60	-
chr1	42686680	42686681	A01177:23:H2L2FDSX3:1:2544:20971:16517	60	+
chr1	42687951	42687952	A01177:23:H2L2FDSX3:1:1611:7446:13980	60	+
chr1	42692053	42692054	A01177:23:H2L2FDSX3:1:1625:17535:8907	60	+
chr1	42692214	42692215	A01177:23:H2L2FDSX3:2:2636:22498:14810	60	+
chr1	42694549	42694550	A01177:23:H2L2FDSX3:1:1360:29957:36620	60	+
chr1	42695340	42695341	A01177:23:H2L2FDSX3:2:1243:3414:32643	60	+
chr1	42698234	42698235	A01177:23:H2L2FDSX3:1:1241:8513:25723	60	+
chr1	42700287	42700288	A01177:23:H2L2FDSX3:1:2170:5014:10019	60	+
chr1	42726718	42726719	A01177:23:H2L2FDSX3:1:1348:30346:30686	60	+
chr1	42772157	42772158	A01177:23:H2L2FDSX3:1:1269:9869:9878	60	+
chr1	42821471	42821472	A01177:23:H2L2FDSX3:2:1355:14154:14074	60	-
chr1	42822788	42822789	A01177:23:H2L2FDSX3:1:1322:19750:28056	60	+
chr1	42939859	42939860	A01177:23:H2L2FDSX3:2:1611:5620:9878	60	-
chr1	43010854	43010855	A01177:23:H2L2FDSX3:1:1654:18674:26944	60	-
chr1	43209975	43209976	A01177:23:H2L2FDSX3:2:1413:4707:28494	60	-
chr1	43294944	43294945	A01177:23:H2L2FDSX3:1:1577:11840:31297	60	-
chr1	43362246	43362247	A01177:23:H2L2FDSX3:2:2675:26332:25050	60	+
chr1	43404154	43404155	A01177:23:H2L2FDSX3:3:1534:24523:32346	60	-
chr1	43406077	43406078	A01177:23:H2L2FDSX3:1:1215:15808:6010	60	+
chr1	43419326	43419327	A01177:23:H2L2FDSX3:1:2259:23140:14011	60	-
chr1	43574738	43574739	A01177:23:H2L2FDSX3:1:1159:29143:8813	60	-
chr1	43593894	43593895	A01177:23:H2L2FDSX3:1:1576:20292:17566	60	+
chr1	43593895	43593896	A01177:23:H2L2FDSX3:1:2344:3974:21590	60	+
chr1	43658286	43658287	A01177:23:H2L2FDSX3:1:1462:18304:11177	60	+
chr1	43662755	43662756	A01177:23:H2L2FDSX3:1:1170:6958:28917	60	+
chr1	43681970	43681971	A01177:23:H2L2FDSX3:1:2560:8061:19993	60	-
chr1	43700560	43700561	A01177:23:H2L2FDSX3:1:1270:32642:29810	60	-
chr1	43700848	43700849	A01177:23:H2L2FDSX3:2:1240:4056:36417	60	-
chr1	43709162	43709163	A01177:23:H2L2FDSX3:1:1124:32398:7373	60	+
chr1	43711753	43711754	A01177:23:H2L2FDSX3:1:1424:30056:28056	60	+
chr1	43725101	43725102	A01177:23:H2L2FDSX3:1:1142:11722:15092	60	-
chr1	43729689	43729690	A01177:23:H2L2FDSX3:4:1275:1470:33191	60	+
chr1	43733715	43733716	A01177:23:H2L2FDSX3:4:1170:27326:13307	60	+
chr1	43740083	43740084	A01177:23:H2L2FDSX3:4:2175:19054:31360	60	+
chr1	43741073	43741074	A01177:23:H2L2FDSX3:1:1457:29306:24439	60	-
chr1	43741818	43741819	A01177:23:H2L2FDSX3:1:1137:21603:28823	60	-
chr1	43748476	43748477	A01177:23:H2L2FDSX3:1:1235:23728:8422	60	+
chr1	43750453	43750454	A01177:23:H2L2FDSX3:2:1635:20410:7435	60	+
chr1	43757966	43757967	A01177:23:H2L2FDSX3:2:1308:15148:12665	60	-
chr1	43758235	43758236	A01177:23:H2L2FDSX3:1:2205:4788:4679	60	-
chr1	43759971	43759972	A01177:23:H2L2FDSX3:1:1568:28203:35650	60	-
chr1	43767648	43767649	A01177:23:H2L2FDSX3:1:1465:4336:30796	60	+
chr1	43768502	43768503	A01177:23:H2L2FDSX3:1:1340:15935:23578	60	+
chr1	43769357	43769358	A01177:23:H2L2FDSX3:4:1206:29875:11584	60	-
chr1	43774986	43774987	A01177:23:H2L2FDSX3:1:1253:30716:18615	60	-
chr1	43775014	43775015	A01177:23:H2L2FDSX3:1:2260:3251:28385	60	-
chr1	43775016	43775017	A01177:23:H2L2FDSX3:1:1223:19732:26334	60	-
chr1	43788385	43788386	A01177:23:H2L2FDSX3:4:1624:8260:4993	60	-
chr1	43800564	43800565	A01177:23:H2L2FDSX3:1:1116:18105:27211	60	+
chr1	43823709	43823710	A01177:23:H2L2FDSX3:2:1467:23945:3944	60	+
chr1	43824071	43824072	A01177:23:H2L2FDSX3:1:1345:23131:5697	60	-
chr1	43828288	43828289	A01177:23:H2L2FDSX3:4:2324:31638:20431	60	+
chr1	43846704	43846705	A01177:23:H2L2FDSX3:1:1166:5113:18302	60	-
chr1	43846777	43846778	A01177:23:H2L2FDSX3:1:1178:21133:36182	60	-
chr1	43847850	43847851	A01177:23:H2L2FDSX3:1:2321:27552:14669	60	-
chr1	43850067	43850068	A01177:23:H2L2FDSX3:3:1152:31159:16564	60	-
chr1	43858345	43858346	A01177:23:H2L2FDSX3:1:1106:23656:31031	60	-
chr1	43881563	43881564	A01177:23:H2L2FDSX3:1:1148:6985:23077	60	-
chr1	43959773	43959774	A01177:23:H2L2FDSX3:1:2156:26784:4601	60	+
chr1	43993027	43993028	A01177:23:H2L2FDSX3:3:1606:17987:35556	60	-
chr1	44264516	44264517	A01177:23:H2L2FDSX3:1:1359:18331:13917	60	-
chr1	44270914	44270915	A01177:23:H2L2FDSX3:2:1552:10529:33191	60	-
chr1	44280325	44280326	A01177:23:H2L2FDSX3:3:2202:29261:8547	60	-
chr1	44304449	44304450	A01177:23:H2L2FDSX3:1:1144:21169:24565	60	-
chr1	44700036	44700037	A01177:23:H2L2FDSX3:2:2354:21920:23891	60	+
chr1	44745564	44745565	A01177:23:H2L2FDSX3:1:1245:13123:3928	60	+
chr1	44747912	44747913	A01177:23:H2L2FDSX3:1:2231:10230:13604	60	-
chr1	44753732	44753733	A01177:23:H2L2FDSX3:1:2138:27019:5697	60	-
chr1	44754336	44754337	A01177:23:H2L2FDSX3:2:2345:27380:24361	60	+
chr1	44760876	44760877	A01177:23:H2L2FDSX3:2:1212:15374:18850	60	+
chr1	44805938	44805939	A01177:23:H2L2FDSX3:3:1309:24153:7247	60	+
chr1	44838614	44838615	A01177:23:H2L2FDSX3:1:2143:16206:10300	60	+
chr1	44923512	44923513	A01177:23:H2L2FDSX3:2:2113:8142:14779	60	+
chr1	44932637	44932638	A01177:23:H2L2FDSX3:1:2275:23773:6652	60	-
chr1	44933980	44933981	A01177:23:H2L2FDSX3:2:1409:3152:22169	60	-
chr1	44936097	44936098	A01177:23:H2L2FDSX3:3:1153:14389:34209	60	-
chr1	44938869	44938870	A01177:23:H2L2FDSX3:2:2151:8567:28228	60	-
chr1	44948177	44948178	A01177:23:H2L2FDSX3:1:2511:10538:3740	60	+
chr1	44979278	44979279	A01177:23:H2L2FDSX3:2:1239:9914:29810	60	+
chr1	45377748	45377749	A01177:23:H2L2FDSX3:3:1227:3911:26083	60	-
chr1	45519229	45519230	A01177:23:H2L2FDSX3:1:1446:14570:3991	60	+
chr1	45565587	45565588	A01177:23:H2L2FDSX3:1:1112:28854:35399	60	+
chr1	45577019	45577020	A01177:23:H2L2FDSX3:3:1357:8015:35289	60	+
chr1	45598841	45598842	A01177:23:H2L2FDSX3:1:1225:26078:15593	60	+
chr1	45610175	45610176	A01177:23:H2L2FDSX3:1:1544:29677:4758	60	+
chr1	45646999	45647000	A01177:23:H2L2FDSX3:2:2318:30436:35039	60	-
chr1	45651694	45651695	A01177:23:H2L2FDSX3:1:2472:26087:34961	60	+
chr1	45651931	45651932	A01177:23:H2L2FDSX3:1:1607:29261:35477	60	-
chr1	45660140	45660141	A01177:23:H2L2FDSX3:2:1257:20518:36025	60	-
chr1	45730908	45730909	A01177:23:H2L2FDSX3:1:1573:14461:32142	60	+
chr1	45836322	45836323	A01177:23:H2L2FDSX3:2:1528:24514:31172	60	-
chr1	45838883	45838884	A01177:23:H2L2FDSX3:2:1643:9227:11929	60	+
chr1	45870867	45870868	A01177:23:H2L2FDSX3:1:2602:21775:4601	60	+
chr1	45870920	45870921	A01177:23:H2L2FDSX3:4:1274:25617:5556	60	-
chr1	45882849	45882850	A01177:23:H2L2FDSX3:1:1172:26087:9408	60	+
chr1	45891729	45891730	A01177:23:H2L2FDSX3:1:1304:7337:12853	60	+
chr1	45894678	45894679	A01177:23:H2L2FDSX3:1:1510:5059:8813	60	+
chr1	45907176	45907177	A01177:23:H2L2FDSX3:1:1277:26594:30170	60	-
chr1	45945792	45945793	A01177:23:H2L2FDSX3:1:1309:14859:28604	60	+
chr1	45993485	45993486	A01177:23:H2L2FDSX3:3:2352:10095:24173	60	-
chr1	46041654	46041655	A01177:23:H2L2FDSX3:1:1470:19144:7185	60	-
chr1	46056899	46056900	A01177:23:H2L2FDSX3:1:1569:6388:9142	60	-
chr1	46065398	46065399	A01177:23:H2L2FDSX3:1:1434:14145:17973	60	+
chr1	46073837	46073838	A01177:23:H2L2FDSX3:4:1544:14778:32440	60	+
chr1	46078397	46078398	A01177:23:H2L2FDSX3:1:2215:17598:33254	60	+
chr1	46079816	46079817	A01177:23:H2L2FDSX3:1:1223:20482:2049	60	-
chr1	46087891	46087892	A01177:23:H2L2FDSX3:1:1464:17761:10363	60	-
chr1	46091725	46091726	A01177:23:H2L2FDSX3:3:1577:28420:22153	60	-
chr1	46100706	46100707	A01177:23:H2L2FDSX3:1:1115:17481:9220	60	+
chr1	46100809	46100810	A01177:23:H2L2FDSX3:1:1311:15004:35744	60	+
chr1	46126627	46126628	A01177:23:H2L2FDSX3:2:2253:25247:2691	60	+
chr1	46251029	46251030	A01177:23:H2L2FDSX3:1:1156:13042:11866	60	+
chr1	46296726	46296727	A01177:23:H2L2FDSX3:4:1406:22471:28322	60	+
chr1	46323855	46323856	A01177:23:H2L2FDSX3:1:1426:10031:21402	60	+
chr1	46369618	46369619	A01177:23:H2L2FDSX3:1:2121:19000:25379	60	+
chr1	46542078	46542079	A01177:23:H2L2FDSX3:1:1437:11686:18724	60	-
chr1	46667156	46667157	A01177:23:H2L2FDSX3:1:1606:21820:21183	60	+
chr1	46686211	46686212	A01177:23:H2L2FDSX3:1:1620:21784:31548	60	+
chr1	46700774	46700775	A01177:23:H2L2FDSX3:1:1141:17635:8609	60	+
chr1	47227209	47227210	A01177:23:H2L2FDSX3:1:1223:26332:22420	60	-
chr1	47274215	47274216	A01177:23:H2L2FDSX3:2:1451:18964:1986	60	-
chr1	47287173	47287174	A01177:23:H2L2FDSX3:1:2211:28465:2503	60	+
chr1	47294243	47294244	A01177:23:H2L2FDSX3:2:2266:10257:35571	60	+
chr1	47341864	47341865	A01177:23:H2L2FDSX3:1:2615:19822:32002	60	+
chr1	48624436	48624437	A01177:23:H2L2FDSX3:1:1638:12048:6292	60	-
chr1	48668311	48668312	A01177:23:H2L2FDSX3:1:1323:20772:2581	60	-
chr1	49416194	49416195	A01177:23:H2L2FDSX3:1:2476:30870:24706	60	+
chr1	49808291	49808292	A01177:23:H2L2FDSX3:3:1442:5728:27195	60	+
chr1	49818928	49818929	A01177:23:H2L2FDSX3:1:1271:31250:17033	60	-
chr1	50540181	50540182	A01177:23:H2L2FDSX3:1:1238:28528:14262	60	+
chr1	50551727	50551728	A01177:23:H2L2FDSX3:1:2321:10131:20353	60	-
chr1	50581807	50581808	A01177:23:H2L2FDSX3:2:1422:8766:3709	60	-
chr1	50610970	50610971	A01177:23:H2L2FDSX3:2:1140:32316:25582	60	+
chr1	50696982	50696983	A01177:23:H2L2FDSX3:2:2533:32208:32315	60	+
chr1	50699779	50699780	A01177:23:H2L2FDSX3:1:1232:10637:2065	60	+
chr1	50823307	50823308	A01177:23:H2L2FDSX3:4:2165:11089:24580	60	+
chr1	50880506	50880507	A01177:23:H2L2FDSX3:1:1119:13268:32174	60	+
chr1	50940221	50940222	A01177:23:H2L2FDSX3:1:1318:12481:19006	60	-
chr1	50983217	50983218	A01177:23:H2L2FDSX3:2:2538:14796:5196	60	-
chr1	50994966	50994967	A01177:23:H2L2FDSX3:2:1259:32344:17018	60	+
chr1	51070423	51070424	A01177:23:H2L2FDSX3:1:1178:24985:35681	60	-
chr1	51395491	51395492	A01177:23:H2L2FDSX3:3:1425:32452:19241	60	+
chr1	51399918	51399919	A01177:23:H2L2FDSX3:1:1640:20193:35806	60	-
chr1	51403876	51403877	A01177:23:H2L2FDSX3:2:1521:22598:2206	60	+
chr1	51405292	51405293	A01177:23:H2L2FDSX3:1:1162:11478:23437	60	-
chr1	51442319	51442320	A01177:23:H2L2FDSX3:1:2564:4779:24862	60	-
chr1	51442768	51442769	A01177:23:H2L2FDSX3:1:1539:29414:2112	60	+
chr1	51443472	51443473	A01177:23:H2L2FDSX3:3:2511:30056:28025	60	-
chr1	51445985	51445986	A01177:23:H2L2FDSX3:1:1542:9046:21950	60	-
chr1	51454318	51454319	A01177:23:H2L2FDSX3:1:2213:15555:6104	60	+
chr1	51456957	51456958	A01177:23:H2L2FDSX3:1:2342:27281:18333	60	-
chr1	51464971	51464972	A01177:23:H2L2FDSX3:1:1316:7726:2190	60	+
chr1	51465945	51465946	A01177:23:H2L2FDSX3:1:1107:15365:21872	60	+
chr1	51470914	51470915	A01177:23:H2L2FDSX3:1:1413:5448:7513	60	-
chr1	51502206	51502207	A01177:23:H2L2FDSX3:1:2629:5828:9236	60	+
chr1	51511843	51511844	A01177:23:H2L2FDSX3:1:2227:29197:11757	60	-
chr1	51513040	51513041	A01177:23:H2L2FDSX3:2:1467:13910:34851	60	-
chr1	51690759	51690760	A01177:23:H2L2FDSX3:1:2637:6885:1579	60	+
chr1	51720427	51720428	A01177:23:H2L2FDSX3:1:1353:30626:34867	60	-
chr1	51738067	51738068	A01177:23:H2L2FDSX3:1:2464:20130:2284	60	+
chr1	51739911	51739912	A01177:23:H2L2FDSX3:1:2277:11758:2973	60	+
chr1	51746231	51746232	A01177:23:H2L2FDSX3:1:1148:28239:13385	60	+
chr1	51760569	51760570	A01177:23:H2L2FDSX3:2:1312:7826:30577	60	-
chr1	51763786	51763787	A01177:23:H2L2FDSX3:1:1234:15736:17409	60	+
chr1	51820766	51820767	A01177:23:H2L2FDSX3:2:2621:12554:1752	60	+
chr1	51821434	51821435	A01177:23:H2L2FDSX3:1:2267:30210:11130	60	-
chr1	51835933	51835934	A01177:23:H2L2FDSX3:3:2459:7175:22968	60	-
chr1	51866198	51866199	A01177:23:H2L2FDSX3:1:1260:25437:33144	60	+
chr1	52021213	52021214	A01177:23:H2L2FDSX3:3:2551:15429:21825	60	+
chr1	52090764	52090765	A01177:23:H2L2FDSX3:2:1107:19126:13354	60	-
chr1	52090765	52090766	A01177:23:H2L2FDSX3:2:1367:7618:11835	60	-
chr1	52235028	52235029	A01177:23:H2L2FDSX3:3:2257:14091:34256	60	+
chr1	52247687	52247688	A01177:23:H2L2FDSX3:4:1159:9028:2347	60	-
chr1	52257819	52257820	A01177:23:H2L2FDSX3:1:1133:24397:36260	60	+
chr1	52265498	52265499	A01177:23:H2L2FDSX3:1:1608:11885:31688	60	-
chr1	52265954	52265955	A01177:23:H2L2FDSX3:2:2310:18801:10880	60	+
chr1	52271095	52271096	A01177:23:H2L2FDSX3:1:1334:4435:22514	60	-
chr1	52271734	52271735	A01177:23:H2L2FDSX3:3:1218:32461:23390	60	-
chr1	52282368	52282369	A01177:23:H2L2FDSX3:1:1240:5547:2018	60	+
chr1	52343257	52343258	A01177:23:H2L2FDSX3:1:1418:10908:13964	60	+
chr1	52430434	52430435	A01177:23:H2L2FDSX3:2:2565:23258:7075	60	-
chr1	52449292	52449293	A01177:23:H2L2FDSX3:1:1440:10945:34726	60	+
chr1	52460548	52460549	A01177:23:H2L2FDSX3:1:2238:2437:7936	60	+
chr1	52461396	52461397	A01177:23:H2L2FDSX3:1:1637:14271:16125	60	+
chr1	52468718	52468719	A01177:23:H2L2FDSX3:2:2647:2989:35008	60	-
chr1	52471900	52471901	A01177:23:H2L2FDSX3:1:1641:22037:3646	60	+
chr1	52472606	52472607	A01177:23:H2L2FDSX3:1:2639:10122:5055	60	+
chr1	52473298	52473299	A01177:23:H2L2FDSX3:2:2635:8802:10942	60	-
chr1	52474715	52474716	A01177:23:H2L2FDSX3:3:1573:15989:2785	60	+
chr1	52476559	52476560	A01177:23:H2L2FDSX3:1:1210:18864:15092	60	+
chr1	52478446	52478447	A01177:23:H2L2FDSX3:2:2146:13295:8296	60	+
chr1	52481555	52481556	A01177:23:H2L2FDSX3:1:1150:4327:19351	60	+
chr1	52485653	52485654	A01177:23:H2L2FDSX3:2:1422:26115:6637	60	-
chr1	52486271	52486272	A01177:23:H2L2FDSX3:1:1246:10872:10833	60	+
chr1	52486696	52486697	A01177:23:H2L2FDSX3:1:1264:12228:9737	60	-
chr1	52494681	52494682	A01177:23:H2L2FDSX3:1:1519:16920:36714	60	+
chr1	52497343	52497344	A01177:23:H2L2FDSX3:1:1551:19515:21292	60	+
chr1	52516957	52516958	A01177:23:H2L2FDSX3:4:1636:16731:11052	60	-
chr1	52518190	52518191	A01177:23:H2L2FDSX3:1:1153:16369:8954	60	+
chr1	52522464	52522465	A01177:23:H2L2FDSX3:1:1230:6225:28213	60	-
chr1	52522502	52522503	A01177:23:H2L2FDSX3:1:1519:27172:24439	60	+
chr1	52525957	52525958	A01177:23:H2L2FDSX3:3:1260:20473:11710	60	+
chr1	52529515	52529516	A01177:23:H2L2FDSX3:1:1129:22453:3020	60	+
chr1	52539366	52539367	A01177:23:H2L2FDSX3:1:1264:4408:3396	60	+
chr1	52556805	52556806	A01177:23:H2L2FDSX3:3:2176:11053:25739	60	-
chr1	52747670	52747671	A01177:23:H2L2FDSX3:3:1175:20790:26068	60	+
chr1	52785443	52785444	A01177:23:H2L2FDSX3:1:2250:29713:25645	60	-
chr1	52806555	52806556	A01177:23:H2L2FDSX3:1:1406:7012:15734	60	+
chr1	52948923	52948924	A01177:23:H2L2FDSX3:1:1536:17110:6480	60	-
chr1	53002151	53002152	A01177:23:H2L2FDSX3:3:2642:20735:22842	60	+
chr1	53038991	53038992	A01177:23:H2L2FDSX3:1:1125:15546:26725	60	+
chr1	53296659	53296660	A01177:23:H2L2FDSX3:1:2267:27299:8938	60	+
chr1	53373820	53373821	A01177:23:H2L2FDSX3:1:1642:25545:4304	60	-
chr1	53484010	53484011	A01177:23:H2L2FDSX3:1:1178:3414:17143	60	+
chr1	53494043	53494044	A01177:23:H2L2FDSX3:1:2256:4399:15217	60	+
chr1	53569433	53569434	A01177:23:H2L2FDSX3:3:1647:19967:34851	60	+
chr1	53726375	53726376	A01177:23:H2L2FDSX3:1:2546:23656:6136	60	-
chr1	53778967	53778968	A01177:23:H2L2FDSX3:1:1102:9986:24173	60	+
chr1	53806424	53806425	A01177:23:H2L2FDSX3:1:2401:4761:21887	60	-
chr1	53825690	53825691	A01177:23:H2L2FDSX3:2:2441:19813:6183	60	+
chr1	53942269	53942270	A01177:23:H2L2FDSX3:1:2319:19750:23171	60	+
chr1	54094566	54094567	A01177:23:H2L2FDSX3:1:2562:1208:1705	60	+
chr1	54215415	54215416	A01177:23:H2L2FDSX3:2:2369:15863:34131	60	+
chr1	54359342	54359343	A01177:23:H2L2FDSX3:1:2533:13521:32456	60	-
chr1	54443615	54443616	A01177:23:H2L2FDSX3:1:1640:19162:12727	60	-
chr1	54718167	54718168	A01177:23:H2L2FDSX3:1:1226:24704:20509	60	+
chr1	54833332	54833333	A01177:23:H2L2FDSX3:1:1151:19877:30091	60	+
chr1	55149024	55149025	A01177:23:H2L2FDSX3:2:2423:20121:30326	60	+
chr1	55161479	55161480	A01177:23:H2L2FDSX3:2:1122:13340:31485	60	+
chr1	55162527	55162528	A01177:23:H2L2FDSX3:2:1427:23782:12117	60	-
chr1	55170574	55170575	A01177:23:H2L2FDSX3:1:1224:18249:17942	60	+
chr1	55171114	55171115	A01177:23:H2L2FDSX3:1:1664:1642:8249	60	+
chr1	55171331	55171332	A01177:23:H2L2FDSX3:2:2554:9607:25426	60	-
chr1	55196472	55196473	A01177:23:H2L2FDSX3:1:1544:21621:2707	60	+
chr1	55207433	55207434	A01177:23:H2L2FDSX3:3:1617:3125:13761	60	-
chr1	55741587	55741588	A01177:23:H2L2FDSX3:1:1374:19723:1423	60	+
chr1	55987226	55987227	A01177:23:H2L2FDSX3:1:1624:32217:36213	60	-
chr1	56047089	56047090	A01177:23:H2L2FDSX3:1:1531:8440:34115	60	-
chr1	56807349	56807350	A01177:23:H2L2FDSX3:1:1247:27118:12258	60	+
chr1	56849425	56849426	A01177:23:H2L2FDSX3:1:1153:26630:29105	60	+
chr1	56876362	56876363	A01177:23:H2L2FDSX3:3:1558:23213:9909	60	+
chr1	57361618	57361619	A01177:23:H2L2FDSX3:1:1134:11369:18803	60	+
chr1	57701183	57701184	A01177:23:H2L2FDSX3:2:1630:27805:15389	60	+
chr1	57820135	57820136	A01177:23:H2L2FDSX3:1:1628:28537:26804	60	+
chr1	57820137	57820138	A01177:23:H2L2FDSX3:1:1511:32307:21089	60	+
chr1	58134033	58134034	A01177:23:H2L2FDSX3:1:1309:2528:12915	60	-
chr1	58197981	58197982	A01177:23:H2L2FDSX3:3:2425:6686:3333	60	+
chr1	58480837	58480838	A01177:23:H2L2FDSX3:4:1669:26259:32158	60	-
chr1	58495996	58495997	A01177:23:H2L2FDSX3:1:1549:24325:15969	60	+
chr1	58498900	58498901	A01177:23:H2L2FDSX3:1:1346:11406:33144	60	+
chr1	58531446	58531447	A01177:23:H2L2FDSX3:2:2623:6017:14951	60	+
chr1	58685169	58685170	A01177:23:H2L2FDSX3:1:1454:15573:2002	60	+
chr1	58689861	58689862	A01177:23:H2L2FDSX3:2:2409:12979:12540	60	-
chr1	58693023	58693024	A01177:23:H2L2FDSX3:1:1118:13259:20917	60	+
chr1	58955594	58955595	A01177:23:H2L2FDSX3:1:1534:7545:35978	60	+
chr1	59003369	59003370	A01177:23:H2L2FDSX3:1:1333:24496:35744	60	+
chr1	59211805	59211806	A01177:23:H2L2FDSX3:1:1167:1108:11303	60	-
chr1	59248508	59248509	A01177:23:H2L2FDSX3:1:1259:32425:15280	60	+
chr1	59340056	59340057	A01177:23:H2L2FDSX3:1:1101:15962:13135	60	+
chr1	60077504	60077505	A01177:23:H2L2FDSX3:3:2556:29161:6433	60	+
chr1	60834360	60834361	A01177:23:H2L2FDSX3:4:1113:10664:27320	60	-
chr1	60986297	60986298	A01177:23:H2L2FDSX3:2:1439:25554:28651	60	+
chr1	61011459	61011460	A01177:23:H2L2FDSX3:3:2447:12011:9330	60	+
chr1	61097665	61097666	A01177:23:H2L2FDSX3:1:2340:30807:21934	60	-
chr1	61108941	61108942	A01177:23:H2L2FDSX3:1:2133:21640:31046	60	-
chr1	61129442	61129443	A01177:23:H2L2FDSX3:1:2534:17137:32737	60	-
chr1	61295529	61295530	A01177:23:H2L2FDSX3:1:1335:15438:28604	60	+
chr1	61811789	61811790	A01177:23:H2L2FDSX3:3:1221:32136:7169	60	+
chr1	62088120	62088121	A01177:23:H2L2FDSX3:1:1126:2772:10050	60	-
chr1	62247230	62247231	A01177:23:H2L2FDSX3:1:1515:3441:26678	60	+
chr1	62294009	62294010	A01177:23:H2L2FDSX3:2:2434:9697:9079	60	-
chr1	62311267	62311268	A01177:23:H2L2FDSX3:1:1165:26069:28416	60	-
chr1	62444695	62444696	A01177:23:H2L2FDSX3:1:2202:25654:28134	60	-
chr1	62475098	62475099	A01177:23:H2L2FDSX3:1:1544:19361:10974	60	+
chr1	62515477	62515478	A01177:23:H2L2FDSX3:2:2138:16125:26036	60	-
chr1	62562673	62562674	A01177:23:H2L2FDSX3:1:1445:19795:27602	60	-
chr1	62671684	62671685	A01177:23:H2L2FDSX3:3:1169:17734:10598	60	-
chr1	62703605	62703606	A01177:23:H2L2FDSX3:3:2174:27308:31407	60	-
chr1	62816753	62816754	A01177:23:H2L2FDSX3:1:1218:6479:14559	60	+
chr1	63020911	63020912	A01177:23:H2L2FDSX3:1:1506:15483:17942	60	+
chr1	63178505	63178506	A01177:23:H2L2FDSX3:1:1312:2320:28494	60	-
chr1	63407268	63407269	A01177:23:H2L2FDSX3:1:1119:2853:18490	60	+
chr1	63408877	63408878	A01177:23:H2L2FDSX3:1:1109:2365:23312	60	+
chr1	63411896	63411897	A01177:23:H2L2FDSX3:1:2327:24279:28792	60	+
chr1	63439316	63439317	A01177:23:H2L2FDSX3:3:1137:7970:2519	60	-
chr1	63450951	63450952	A01177:23:H2L2FDSX3:2:1467:31584:18959	60	-
chr1	63451827	63451828	A01177:23:H2L2FDSX3:1:1115:16007:22013	60	-
chr1	63482392	63482393	A01177:23:H2L2FDSX3:1:1334:26395:33552	60	-
chr1	63484525	63484526	A01177:23:H2L2FDSX3:1:1245:28040:2832	60	+
chr1	63542254	63542255	A01177:23:H2L2FDSX3:1:1105:14145:10958	60	-
chr1	63635921	63635922	A01177:23:H2L2FDSX3:1:2609:12255:2425	60	-
chr1	63645669	63645670	A01177:23:H2L2FDSX3:1:1451:21531:29262	60	-
chr1	63721016	63721017	A01177:23:H2L2FDSX3:2:1421:9525:13322	60	+
chr1	63731092	63731093	A01177:23:H2L2FDSX3:1:1136:11812:22013	60	-
chr1	63891477	63891478	A01177:23:H2L2FDSX3:1:1623:7717:4805	60	+
chr1	64148648	64148649	A01177:23:H2L2FDSX3:4:2366:18096:2769	60	+
chr1	64504465	64504466	A01177:23:H2L2FDSX3:1:1221:10420:28056	60	+
chr1	64782634	64782635	A01177:23:H2L2FDSX3:1:1528:16477:4977	60	-
chr1	64785226	64785227	A01177:23:H2L2FDSX3:1:1636:12310:15170	60	+
chr1	64961003	64961004	A01177:23:H2L2FDSX3:1:2374:26286:33583	60	+
chr1	65199273	65199274	A01177:23:H2L2FDSX3:1:2444:21160:26303	60	+
chr1	65475997	65475998	A01177:23:H2L2FDSX3:1:2443:17535:26819	60	-
chr1	65627739	65627740	A01177:23:H2L2FDSX3:1:1355:5701:4758	60	-
chr1	65723616	65723617	A01177:23:H2L2FDSX3:1:2333:11921:20603	60	+
chr1	65727092	65727093	A01177:23:H2L2FDSX3:4:1275:12255:27226	60	+
chr1	66727948	66727949	A01177:23:H2L2FDSX3:2:1159:27615:14904	60	-
chr1	66745421	66745422	A01177:23:H2L2FDSX3:1:1318:20717:22279	60	-
chr1	66938677	66938678	A01177:23:H2L2FDSX3:2:2106:29261:22514	60	-
chr1	66959947	66959948	A01177:23:H2L2FDSX3:1:1330:1985:13823	60	-
chr1	66963259	66963260	A01177:23:H2L2FDSX3:1:1227:14073:10551	60	+
chr1	66972551	66972552	A01177:23:H2L2FDSX3:3:1151:1940:16720	60	+
chr1	67413512	67413513	A01177:23:H2L2FDSX3:1:2660:11351:17425	60	-
chr1	67551516	67551517	A01177:23:H2L2FDSX3:1:1224:25238:18928	60	-
chr1	67830113	67830114	A01177:23:H2L2FDSX3:1:1231:24044:30138	60	+
chr1	68484754	68484755	A01177:23:H2L2FDSX3:3:1645:11993:9330	60	+
chr1	68668138	68668139	A01177:23:H2L2FDSX3:1:1666:1497:12195	60	+
chr1	69994037	69994038	A01177:23:H2L2FDSX3:3:1348:27561:26991	60	+
chr1	69994045	69994046	A01177:23:H2L2FDSX3:4:1335:20943:9737	60	+
chr1	70032298	70032299	A01177:23:H2L2FDSX3:1:2445:11017:18505	60	+
chr1	70275122	70275123	A01177:23:H2L2FDSX3:3:2244:25057:30639	60	+
chr1	70389603	70389604	A01177:23:H2L2FDSX3:1:1650:10303:25410	60	+
chr1	70756810	70756811	A01177:23:H2L2FDSX3:1:2510:26323:14074	60	+
chr1	71078655	71078656	A01177:23:H2L2FDSX3:1:1251:7988:7153	60	+
chr1	71151538	71151539	A01177:23:H2L2FDSX3:1:1641:4878:6339	60	-
chr1	71237455	71237456	A01177:23:H2L2FDSX3:3:2130:28754:29183	60	-
chr1	71616563	71616564	A01177:23:H2L2FDSX3:1:1162:17210:16673	60	+
chr1	71647394	71647395	A01177:23:H2L2FDSX3:1:1568:31349:28228	60	-
chr1	71666405	71666406	A01177:23:H2L2FDSX3:1:1162:11505:20415	60	-
chr1	71679593	71679594	A01177:23:H2L2FDSX3:1:2155:11008:11819	60	+
chr1	72041005	72041006	A01177:23:H2L2FDSX3:1:1228:7455:8735	60	+
chr1	72243872	72243873	A01177:23:H2L2FDSX3:1:1205:8929:4742	60	+
chr1	72286767	72286768	A01177:23:H2L2FDSX3:1:1104:5764:27602	60	-
chr1	72290918	72290919	A01177:23:H2L2FDSX3:4:2305:2347:2174	60	+
chr1	72377480	72377481	A01177:23:H2L2FDSX3:1:1105:7211:20619	60	+
chr1	72455708	72455709	A01177:23:H2L2FDSX3:4:1536:4137:26537	60	-
chr1	72471345	72471346	A01177:23:H2L2FDSX3:2:2552:12689:19210	60	+
chr1	72552091	72552092	A01177:23:H2L2FDSX3:2:1633:28754:27023	60	-
chr1	72620776	72620777	A01177:23:H2L2FDSX3:3:1206:15411:8359	60	+
chr1	72627528	72627529	A01177:23:H2L2FDSX3:1:2553:18285:32972	60	+
chr1	72848541	72848542	A01177:23:H2L2FDSX3:1:1352:9860:28401	60	+
chr1	72864771	72864772	A01177:23:H2L2FDSX3:1:1122:16884:23437	60	-
chr1	73010440	73010441	A01177:23:H2L2FDSX3:2:2263:19569:2754	60	-
chr1	73010441	73010442	A01177:23:H2L2FDSX3:1:2101:5249:29684	60	-
chr1	73307070	73307071	A01177:23:H2L2FDSX3:4:1164:31096:23625	60	+
chr1	73420461	73420462	A01177:23:H2L2FDSX3:1:1638:32099:23985	60	-
chr1	73434123	73434124	A01177:23:H2L2FDSX3:1:1651:15293:22247	60	+
chr1	75319039	75319040	A01177:23:H2L2FDSX3:2:2137:25925:30765	60	-
chr1	75395266	75395267	A01177:23:H2L2FDSX3:3:2140:24415:20384	60	+
chr1	75501107	75501108	A01177:23:H2L2FDSX3:2:1454:31656:9690	60	+
chr1	75749706	75749707	A01177:23:H2L2FDSX3:1:1129:31186:9846	60	-
chr1	75779755	75779756	A01177:23:H2L2FDSX3:1:2529:10836:26209	60	-
chr1	75810922	75810923	A01177:23:H2L2FDSX3:2:1367:30490:11083	60	+
chr1	75819910	75819911	A01177:23:H2L2FDSX3:2:2605:5719:1251	60	-
chr1	75897785	75897786	A01177:23:H2L2FDSX3:1:1362:28176:16313	60	-
chr1	75982038	75982039	A01177:23:H2L2FDSX3:2:1403:9073:3740	60	+
chr1	76047790	76047791	A01177:23:H2L2FDSX3:1:2650:11171:22373	60	-
chr1	76048104	76048105	A01177:23:H2L2FDSX3:1:1269:18123:25833	60	+
chr1	76104692	76104693	A01177:23:H2L2FDSX3:3:2303:20003:17910	60	-
chr1	76542435	76542436	A01177:23:H2L2FDSX3:1:1332:13196:14700	60	-
chr1	77122633	77122634	A01177:23:H2L2FDSX3:1:1471:19289:16548	60	-
chr1	77271038	77271039	A01177:23:H2L2FDSX3:2:1458:11550:34898	60	-
chr1	77576128	77576129	A01177:23:H2L2FDSX3:4:2542:26793:2550	60	-
chr1	77578331	77578332	A01177:23:H2L2FDSX3:1:2628:10592:2801	60	+
chr1	77579932	77579933	A01177:23:H2L2FDSX3:1:1418:5493:13636	60	+
chr1	77582490	77582491	A01177:23:H2L2FDSX3:2:1310:1090:16063	60	+
chr1	77739985	77739986	A01177:23:H2L2FDSX3:3:1253:14769:6746	60	-
chr1	77803577	77803578	A01177:23:H2L2FDSX3:2:2263:13512:22200	60	+
chr1	77808699	77808700	A01177:23:H2L2FDSX3:3:1547:5023:34773	60	-
chr1	77833483	77833484	A01177:23:H2L2FDSX3:1:1548:18023:22028	60	-
chr1	77840139	77840140	A01177:23:H2L2FDSX3:1:2320:20681:20776	60	-
chr1	77877970	77877971	A01177:23:H2L2FDSX3:2:1271:17707:21386	60	+
chr1	77905048	77905049	A01177:23:H2L2FDSX3:4:1370:3115:19225	60	+
chr1	77942389	77942390	A01177:23:H2L2FDSX3:3:1120:8811:2378	60	-
chr1	77947299	77947300	A01177:23:H2L2FDSX3:1:2673:21224:6715	60	-
chr1	77948399	77948400	A01177:23:H2L2FDSX3:1:2103:25690:30545	60	-
chr1	77966984	77966985	A01177:23:H2L2FDSX3:1:1432:9118:8985	60	+
chr1	78007960	78007961	A01177:23:H2L2FDSX3:1:1401:29414:16736	60	-
chr1	78017207	78017208	A01177:23:H2L2FDSX3:1:2462:25726:25222	60	+
chr1	79006406	79006407	A01177:23:H2L2FDSX3:1:1251:28384:15483	60	-
chr1	79010586	79010587	A01177:23:H2L2FDSX3:1:2538:4933:3208	60	-
chr1	79263737	79263738	A01177:23:H2L2FDSX3:3:2165:15628:10864	60	-
chr1	79499462	79499463	A01177:23:H2L2FDSX3:1:1430:12581:1485	60	+
chr1	80041215	80041216	A01177:23:H2L2FDSX3:1:1503:4463:22999	60	-
chr1	80466875	80466876	A01177:23:H2L2FDSX3:1:2127:27010:21684	60	+
chr1	80594688	80594689	A01177:23:H2L2FDSX3:1:1526:29695:32941	60	+
chr1	81411736	81411737	A01177:23:H2L2FDSX3:4:2507:21097:23187	60	+
chr1	81820910	81820911	A01177:23:H2L2FDSX3:1:1355:23565:24486	60	+
chr1	81822064	81822065	A01177:23:H2L2FDSX3:2:1346:29288:2957	60	+
chr1	81921189	81921190	A01177:23:H2L2FDSX3:1:1434:24930:25191	60	-
chr1	82085183	82085184	A01177:23:H2L2FDSX3:1:2563:9706:2769	60	-
chr1	82116710	82116711	A01177:23:H2L2FDSX3:2:1423:16893:35133	60	+
chr1	82201763	82201764	A01177:23:H2L2FDSX3:1:1370:30870:33880	60	+
chr1	82566387	82566388	A01177:23:H2L2FDSX3:1:1263:8513:18521	60	-
chr1	82566949	82566950	A01177:23:H2L2FDSX3:2:2273:17092:32095	60	-
chr1	82628797	82628798	A01177:23:H2L2FDSX3:1:1331:15275:7811	60	-
chr1	83149028	83149029	A01177:23:H2L2FDSX3:1:1552:5692:21402	60	-
chr1	83263749	83263750	A01177:23:H2L2FDSX3:4:2521:22815:36432	60	+
chr1	83628167	83628168	A01177:23:H2L2FDSX3:1:1329:29044:35822	60	+
chr1	83937106	83937107	A01177:23:H2L2FDSX3:2:2442:26006:5384	60	-
chr1	84102923	84102924	A01177:23:H2L2FDSX3:1:1325:15275:32518	60	-
chr1	84146024	84146025	A01177:23:H2L2FDSX3:1:2149:31774:20541	60	+
chr1	84162391	84162392	A01177:23:H2L2FDSX3:2:1458:16161:3490	60	-
chr1	84167576	84167577	A01177:23:H2L2FDSX3:3:1412:20889:27179	60	+
chr1	84176558	84176559	A01177:23:H2L2FDSX3:4:1226:11189:15452	60	-
chr1	84177223	84177224	A01177:23:H2L2FDSX3:1:1332:3558:35023	60	+
chr1	84181475	84181476	A01177:23:H2L2FDSX3:2:1678:7310:21793	60	+
chr1	84183370	84183371	A01177:23:H2L2FDSX3:1:1509:26567:10708	60	-
chr1	84196110	84196111	A01177:23:H2L2FDSX3:1:1120:4300:5055	60	+
chr1	84201339	84201340	A01177:23:H2L2FDSX3:2:1127:14082:10222	60	-
chr1	84616118	84616119	A01177:23:H2L2FDSX3:1:1678:31991:19194	60	-
chr1	84674939	84674940	A01177:23:H2L2FDSX3:1:1129:31783:13135	60	-
chr1	84831480	84831481	A01177:23:H2L2FDSX3:1:1109:5936:16470	60	-
chr1	84956511	84956512	A01177:23:H2L2FDSX3:1:1202:3703:32393	60	+
chr1	85664572	85664573	A01177:23:H2L2FDSX3:2:1259:21197:26553	60	+
chr1	86130413	86130414	A01177:23:H2L2FDSX3:1:2519:27398:8954	60	+
chr1	86368042	86368043	A01177:23:H2L2FDSX3:1:1677:13277:10520	60	-
chr1	86725783	86725784	A01177:23:H2L2FDSX3:1:2532:30255:6950	60	+
chr1	86860339	86860340	A01177:23:H2L2FDSX3:1:1164:23122:37027	60	-
chr1	86876156	86876157	A01177:23:H2L2FDSX3:1:1122:21594:36605	60	-
chr1	86908120	86908121	A01177:23:H2L2FDSX3:2:2373:23402:25582	60	-
chr1	86995489	86995490	A01177:23:H2L2FDSX3:2:2241:17354:25911	60	-
chr1	87751558	87751559	A01177:23:H2L2FDSX3:1:1303:17743:7889	60	-
chr1	87973717	87973718	A01177:23:H2L2FDSX3:1:1534:9787:15342	60	+
chr1	88433066	88433067	A01177:23:H2L2FDSX3:2:1612:23249:13949	60	+
chr1	88702801	88702802	A01177:23:H2L2FDSX3:1:2423:15772:30874	60	+
chr1	88748282	88748283	A01177:23:H2L2FDSX3:2:1173:29830:26757	60	-
chr1	88802736	88802737	A01177:23:H2L2FDSX3:1:2375:21522:17284	60	-
chr1	88807756	88807757	A01177:23:H2L2FDSX3:1:1241:10972:28385	60	-
chr1	88807916	88807917	A01177:23:H2L2FDSX3:2:1516:16631:20650	60	-
chr1	88810391	88810392	A01177:23:H2L2FDSX3:4:1207:8323:35008	60	-
chr1	88826241	88826242	A01177:23:H2L2FDSX3:1:1119:32642:16094	60	+
chr1	88913923	88913924	A01177:23:H2L2FDSX3:1:1119:14281:7654	60	-
chr1	88941438	88941439	A01177:23:H2L2FDSX3:1:2468:22978:2550	60	-
chr1	88947824	88947825	A01177:23:H2L2FDSX3:1:1217:14498:2456	60	+
chr1	89070487	89070488	A01177:23:H2L2FDSX3:1:1151:10131:32346	60	-
chr1	89266180	89266181	A01177:23:H2L2FDSX3:1:2250:27642:12571	60	+
chr1	89266527	89266528	A01177:23:H2L2FDSX3:2:2620:2365:13949	60	+
chr1	89269357	89269358	A01177:23:H2L2FDSX3:1:1140:4987:5807	60	+
chr1	89636936	89636937	A01177:23:H2L2FDSX3:1:1277:15546:10755	60	-
chr1	89858621	89858622	A01177:23:H2L2FDSX3:1:1172:28085:21919	60	-
chr1	90004394	90004395	A01177:23:H2L2FDSX3:1:2360:31521:7044	60	+
chr1	90030808	90030809	A01177:23:H2L2FDSX3:1:2408:30861:5024	60	+
chr1	90923245	90923246	A01177:23:H2L2FDSX3:1:1102:20229:29324	60	+
chr1	90927117	90927118	A01177:23:H2L2FDSX3:1:1178:1714:29825	60	+
chr1	90935465	90935466	A01177:23:H2L2FDSX3:1:2219:2808:11240	60	+
chr1	90957272	90957273	A01177:23:H2L2FDSX3:3:1111:24795:32722	60	+
chr1	90961084	90961085	A01177:23:H2L2FDSX3:2:1407:3712:14434	60	+
chr1	91512791	91512792	A01177:23:H2L2FDSX3:2:1367:16043:18787	60	-
chr1	91529100	91529101	A01177:23:H2L2FDSX3:1:2324:9688:30076	60	-
chr1	91590673	91590674	A01177:23:H2L2FDSX3:1:1414:9688:36025	60	+
chr1	91878710	91878711	A01177:23:H2L2FDSX3:4:1302:10917:2675	60	-
chr1	92156251	92156252	A01177:23:H2L2FDSX3:1:2169:26169:24580	60	+
chr1	92179650	92179651	A01177:23:H2L2FDSX3:1:2331:30951:25786	60	+
chr1	92267830	92267831	A01177:23:H2L2FDSX3:1:2637:19660:28181	60	+
chr1	92271902	92271903	A01177:23:H2L2FDSX3:1:2276:21956:7357	60	+
chr1	92315672	92315673	A01177:23:H2L2FDSX3:4:2167:10700:16830	60	-
chr1	92333667	92333668	A01177:23:H2L2FDSX3:1:1429:7997:22106	60	+
chr1	92333670	92333671	A01177:23:H2L2FDSX3:2:1205:15998:14638	60	-
chr1	92336525	92336526	A01177:23:H2L2FDSX3:3:2266:9028:11303	60	-
chr1	92339665	92339666	A01177:23:H2L2FDSX3:1:2154:17833:2910	60	+
chr1	92346763	92346764	A01177:23:H2L2FDSX3:3:2468:27941:25332	60	+
chr1	92358209	92358210	A01177:23:H2L2FDSX3:1:1276:23077:28745	60	+
chr1	92358211	92358212	A01177:23:H2L2FDSX3:1:1243:17770:26976	60	+
chr1	92363340	92363341	A01177:23:H2L2FDSX3:1:1150:6831:4554	60	-
chr1	92461283	92461284	A01177:23:H2L2FDSX3:1:2420:20021:17002	60	-
chr1	92467247	92467248	A01177:23:H2L2FDSX3:1:2431:28013:1846	60	-
chr1	92515347	92515348	A01177:23:H2L2FDSX3:2:1421:15926:32831	60	-
chr1	92523038	92523039	A01177:23:H2L2FDSX3:1:1126:18403:12383	60	+
chr1	92528746	92528747	A01177:23:H2L2FDSX3:1:1228:28709:1642	60	+
chr1	92572047	92572048	A01177:23:H2L2FDSX3:1:1252:12933:7482	60	+
chr1	92573836	92573837	A01177:23:H2L2FDSX3:1:1502:20907:16564	60	-
chr1	92574969	92574970	A01177:23:H2L2FDSX3:2:2566:8458:28416	60	-
chr1	92575610	92575611	A01177:23:H2L2FDSX3:1:1220:31801:24533	60	+
chr1	92704073	92704074	A01177:23:H2L2FDSX3:2:1541:10637:36323	60	-
chr1	92932485	92932486	A01177:23:H2L2FDSX3:3:2305:27986:3959	60	-
chr1	92948992	92948993	A01177:23:H2L2FDSX3:1:1363:23583:25551	60	+
chr1	92969376	92969377	A01177:23:H2L2FDSX3:3:2529:28239:20619	60	-
chr1	93002591	93002592	A01177:23:H2L2FDSX3:2:1457:30789:2487	60	-
chr1	93043254	93043255	A01177:23:H2L2FDSX3:1:2638:5348:14074	60	-
chr1	93112074	93112075	A01177:23:H2L2FDSX3:4:1119:27245:3552	60	+
chr1	93115505	93115506	A01177:23:H2L2FDSX3:1:2424:26729:18630	60	-
chr1	93129247	93129248	A01177:23:H2L2FDSX3:2:1527:5620:28980	60	-
chr1	93137890	93137891	A01177:23:H2L2FDSX3:1:1176:15745:35837	60	-
chr1	93155537	93155538	A01177:23:H2L2FDSX3:2:2576:3016:1360	60	+
chr1	93155538	93155539	A01177:23:H2L2FDSX3:1:2326:26711:3568	60	+
chr1	93155539	93155540	A01177:23:H2L2FDSX3:1:2622:20166:8484	60	+
chr1	93155541	93155542	A01177:23:H2L2FDSX3:1:1462:7419:27524	60	+
chr1	93155542	93155543	A01177:23:H2L2FDSX3:1:2351:10936:7748	60	+
chr1	93185802	93185803	A01177:23:H2L2FDSX3:2:2125:29387:6887	60	-
chr1	93187623	93187624	A01177:23:H2L2FDSX3:2:2358:12183:35368	60	-
chr1	93187653	93187654	A01177:23:H2L2FDSX3:1:1431:7780:33786	60	-
chr1	93192594	93192595	A01177:23:H2L2FDSX3:2:1232:2175:27774	60	-
chr1	93226332	93226333	A01177:23:H2L2FDSX3:1:1265:5475:30608	60	+
chr1	93350868	93350869	A01177:23:H2L2FDSX3:1:1132:16785:14998	60	+
chr1	93363278	93363279	A01177:23:H2L2FDSX3:2:1245:31629:1157	60	+
chr1	93446511	93446512	A01177:23:H2L2FDSX3:4:2466:31105:31313	60	-
chr1	93535663	93535664	A01177:23:H2L2FDSX3:1:1459:20889:34976	60	+
chr1	93548478	93548479	A01177:23:H2L2FDSX3:2:2272:26069:8563	60	+
chr1	93799475	93799476	A01177:23:H2L2FDSX3:1:2515:17698:29731	60	+
chr1	93876492	93876493	A01177:23:H2L2FDSX3:4:2446:14317:17707	60	-
chr1	94063954	94063955	A01177:23:H2L2FDSX3:3:1554:20772:30170	60	+
chr1	94080399	94080400	A01177:23:H2L2FDSX3:2:1666:3613:3771	60	+
chr1	94146604	94146605	A01177:23:H2L2FDSX3:2:2454:15854:29356	60	+
chr1	94172737	94172738	A01177:23:H2L2FDSX3:1:1132:27679:29543	60	+
chr1	94187884	94187885	A01177:23:H2L2FDSX3:2:2353:30192:20400	60	+
chr1	94217722	94217723	A01177:23:H2L2FDSX3:1:1565:13919:29418	60	+
chr1	94229451	94229452	A01177:23:H2L2FDSX3:1:1409:4553:20243	60	+
chr1	94229638	94229639	A01177:23:H2L2FDSX3:1:2106:6614:14763	60	+
chr1	94342488	94342489	A01177:23:H2L2FDSX3:1:1104:30120:13479	60	+
chr1	94472314	94472315	A01177:23:H2L2FDSX3:4:1150:14633:34162	60	-
chr1	94475212	94475213	A01177:23:H2L2FDSX3:1:1276:20862:29543	60	-
chr1	94475928	94475929	A01177:23:H2L2FDSX3:4:1572:12355:21512	60	-
chr1	94476757	94476758	A01177:23:H2L2FDSX3:1:2236:25066:15562	60	+
chr1	94479427	94479428	A01177:23:H2L2FDSX3:1:2131:29487:13009	60	-
chr1	94502293	94502294	A01177:23:H2L2FDSX3:2:2206:26530:7764	60	-
chr1	95537375	95537376	A01177:23:H2L2FDSX3:1:1415:1542:5603	60	-
chr1	95864519	95864520	A01177:23:H2L2FDSX3:4:1455:30282:32424	60	+
chr1	96751086	96751087	A01177:23:H2L2FDSX3:1:2446:30563:16689	60	-
chr1	96790648	96790649	A01177:23:H2L2FDSX3:1:1556:7726:7889	60	+
chr1	96810622	96810623	A01177:23:H2L2FDSX3:1:1212:25681:5353	60	+
chr1	97371230	97371231	A01177:23:H2L2FDSX3:1:2344:19849:33583	60	+
chr1	97435094	97435095	A01177:23:H2L2FDSX3:1:1251:15257:23469	60	-
chr1	97516060	97516061	A01177:23:H2L2FDSX3:1:2348:30463:19523	60	-
chr1	97595275	97595276	A01177:23:H2L2FDSX3:4:1659:30400:27179	60	+
chr1	97598017	97598018	A01177:23:H2L2FDSX3:1:1672:4526:35227	60	+
chr1	97609906	97609907	A01177:23:H2L2FDSX3:1:1457:8314:5055	60	-
chr1	97651216	97651217	A01177:23:H2L2FDSX3:1:1141:5330:33082	60	+
chr1	97668098	97668099	A01177:23:H2L2FDSX3:2:2321:27407:9408	60	-
chr1	97669615	97669616	A01177:23:H2L2FDSX3:1:2537:9010:13119	60	-
chr1	97722833	97722834	A01177:23:H2L2FDSX3:3:1151:31864:13307	60	-
chr1	97837781	97837782	A01177:23:H2L2FDSX3:1:1416:22345:14606	60	+
chr1	97839828	97839829	A01177:23:H2L2FDSX3:1:2213:9543:2394	60	-
chr1	97875303	97875304	A01177:23:H2L2FDSX3:1:2140:13169:18505	60	+
chr1	97893266	97893267	A01177:23:H2L2FDSX3:1:1249:9191:27712	60	+
chr1	97900388	97900389	A01177:23:H2L2FDSX3:1:1602:28049:5729	60	+
chr1	97905837	97905838	A01177:23:H2L2FDSX3:1:2168:8919:1251	60	-
chr1	97906466	97906467	A01177:23:H2L2FDSX3:1:2224:11577:34444	60	+
chr1	97911537	97911538	A01177:23:H2L2FDSX3:3:1666:17372:18771	60	-
chr1	97976920	97976921	A01177:23:H2L2FDSX3:1:1235:9344:6464	60	+
chr1	98076201	98076202	A01177:23:H2L2FDSX3:1:1318:15682:26177	60	+
chr1	98184758	98184759	A01177:23:H2L2FDSX3:1:2665:32506:18364	60	-
chr1	98229397	98229398	A01177:23:H2L2FDSX3:1:1135:30861:20964	60	+
chr1	98444546	98444547	A01177:23:H2L2FDSX3:1:1141:28375:4633	60	-
chr1	98751104	98751105	A01177:23:H2L2FDSX3:1:1120:8151:28385	60	-
chr1	98772507	98772508	A01177:23:H2L2FDSX3:1:2305:23773:28573	60	-
chr1	99477475	99477476	A01177:23:H2L2FDSX3:1:2274:19054:11099	60	-
chr1	99738782	99738783	A01177:23:H2L2FDSX3:3:2365:17481:11256	60	+
chr1	99812625	99812626	A01177:23:H2L2FDSX3:3:2629:1271:33098	60	+
chr1	99878208	99878209	A01177:23:H2L2FDSX3:1:1124:28700:14904	60	+
chr1	99888067	99888068	A01177:23:H2L2FDSX3:1:1302:2456:20337	60	+
chr1	99913201	99913202	A01177:23:H2L2FDSX3:1:1356:22580:28072	60	+
chr1	99921705	99921706	A01177:23:H2L2FDSX3:2:1553:10248:1924	60	+
chr1	99980469	99980470	A01177:23:H2L2FDSX3:1:2115:8088:33849	60	-
chr1	100041925	100041926	A01177:23:H2L2FDSX3:1:2239:19750:13683	60	+
chr1	100060645	100060646	A01177:23:H2L2FDSX3:1:1210:17987:21465	60	+
chr1	100101637	100101638	A01177:23:H2L2FDSX3:1:1166:26151:26209	60	+
chr1	100134773	100134774	A01177:23:H2L2FDSX3:1:2626:9742:35462	60	+
chr1	100285998	100285999	A01177:23:H2L2FDSX3:1:1244:30517:13636	60	-
chr1	100367992	100367993	A01177:23:H2L2FDSX3:1:1272:24252:15186	60	-
chr1	100458630	100458631	A01177:23:H2L2FDSX3:1:1228:18439:2049	60	-
chr1	100645595	100645596	A01177:23:H2L2FDSX3:1:2525:23448:10473	60	+
chr1	100940687	100940688	A01177:23:H2L2FDSX3:1:2262:15962:16548	60	+
chr1	100955447	100955448	A01177:23:H2L2FDSX3:1:2633:28999:30921	60	-
chr1	100978992	100978993	A01177:23:H2L2FDSX3:3:1321:14181:31814	60	-
chr1	100979796	100979797	A01177:23:H2L2FDSX3:1:1257:14100:30044	60	+
chr1	101002865	101002866	A01177:23:H2L2FDSX3:2:1635:31702:19601	60	+
chr1	101243184	101243185	A01177:23:H2L2FDSX3:2:2163:25907:19993	60	-
chr1	101342175	101342176	A01177:23:H2L2FDSX3:1:2359:6931:3787	60	-
chr1	101680736	101680737	A01177:23:H2L2FDSX3:2:1229:15926:28792	60	-
chr1	102064421	102064422	A01177:23:H2L2FDSX3:1:1422:26467:34084	60	+
chr1	102209272	102209273	A01177:23:H2L2FDSX3:2:1201:29188:11334	60	-
chr1	102839136	102839137	A01177:23:H2L2FDSX3:1:2421:29894:18912	60	+
chr1	102980479	102980480	A01177:23:H2L2FDSX3:1:1520:6867:24565	60	+
chr1	103075500	103075501	A01177:23:H2L2FDSX3:1:1376:25102:28150	60	+
chr1	103205371	103205372	A01177:23:H2L2FDSX3:2:1572:2085:20040	60	+
chr1	103538692	103538693	A01177:23:H2L2FDSX3:3:2346:15239:5055	60	+
chr1	103564377	103564378	A01177:23:H2L2FDSX3:1:2540:4291:27680	60	-
chr1	103564381	103564382	A01177:23:H2L2FDSX3:1:2216:6641:30311	60	-
chr1	103566339	103566340	A01177:23:H2L2FDSX3:2:1313:5150:21746	60	-
chr1	104891699	104891700	A01177:23:H2L2FDSX3:2:2507:28890:21402	60	-
chr1	104929354	104929355	A01177:23:H2L2FDSX3:1:2125:29197:26193	60	-
chr1	105517366	105517367	A01177:23:H2L2FDSX3:1:2110:6343:23156	60	-
chr1	106008454	106008455	A01177:23:H2L2FDSX3:3:1450:20898:19711	60	-
chr1	106624365	106624366	A01177:23:H2L2FDSX3:1:1620:6804:1814	60	-
chr1	106817477	106817478	A01177:23:H2L2FDSX3:1:1274:30798:23390	60	+
chr1	107087700	107087701	A01177:23:H2L2FDSX3:3:2431:24560:34131	60	-
chr1	107584826	107584827	A01177:23:H2L2FDSX3:1:1124:2727:15608	60	-
chr1	107584830	107584831	A01177:23:H2L2FDSX3:1:1628:31693:33927	60	-
chr1	107778978	107778979	A01177:23:H2L2FDSX3:1:1666:23891:1251	60	+
chr1	107798867	107798868	A01177:23:H2L2FDSX3:2:2346:7880:2863	60	-
chr1	107801592	107801593	A01177:23:H2L2FDSX3:1:1113:26006:19633	60	-
chr1	107833402	107833403	A01177:23:H2L2FDSX3:1:2428:2636:21339	60	-
chr1	107905280	107905281	A01177:23:H2L2FDSX3:1:1353:13575:30953	60	+
chr1	107912589	107912590	A01177:23:H2L2FDSX3:1:1334:1009:10755	60	-
chr1	107930067	107930068	A01177:23:H2L2FDSX3:3:2635:18991:33066	60	-
chr1	108096970	108096971	A01177:23:H2L2FDSX3:4:1259:17409:11256	60	-
chr1	108125247	108125248	A01177:23:H2L2FDSX3:2:1107:26142:5462	60	+
chr1	108157413	108157414	A01177:23:H2L2FDSX3:1:1122:10384:30592	60	+
chr1	108181311	108181312	A01177:23:H2L2FDSX3:2:2450:7554:15796	60	+
chr1	108330161	108330162	A01177:23:H2L2FDSX3:1:2128:10113:28494	60	+
chr1	108696189	108696190	A01177:23:H2L2FDSX3:3:2553:21784:29888	60	-
chr1	108756894	108756895	A01177:23:H2L2FDSX3:2:2329:14552:12633	60	-
chr1	108771191	108771192	A01177:23:H2L2FDSX3:1:1253:3857:17785	60	+
chr1	108774094	108774095	A01177:23:H2L2FDSX3:1:2474:30228:4210	60	+
chr1	108778878	108778879	A01177:23:H2L2FDSX3:4:1271:8576:10050	60	+
chr1	108780086	108780087	A01177:23:H2L2FDSX3:1:1124:13883:16266	60	-
chr1	108786168	108786169	A01177:23:H2L2FDSX3:2:2633:18575:9580	60	+
chr1	108795768	108795769	A01177:23:H2L2FDSX3:1:1235:9028:29058	60	+
chr1	108809647	108809648	A01177:23:H2L2FDSX3:1:1274:24388:28917	60	-
chr1	108900112	108900113	A01177:23:H2L2FDSX3:1:1249:15682:4914	60	-
chr1	109182597	109182598	A01177:23:H2L2FDSX3:1:2145:29758:11663	60	+
chr1	109340495	109340496	A01177:23:H2L2FDSX3:1:1433:10773:12477	60	-
chr1	109360997	109360998	A01177:23:H2L2FDSX3:1:1524:25970:11929	60	-
chr1	109363522	109363523	A01177:23:H2L2FDSX3:1:2572:20853:1532	60	+
chr1	109372304	109372305	A01177:23:H2L2FDSX3:1:2278:3549:7858	60	+
chr1	109381663	109381664	A01177:23:H2L2FDSX3:1:1606:32913:22639	60	+
chr1	109383382	109383383	A01177:23:H2L2FDSX3:2:2306:11053:21104	60	+
chr1	109554710	109554711	A01177:23:H2L2FDSX3:3:2120:13413:13385	60	+
chr1	109573311	109573312	A01177:23:H2L2FDSX3:2:2344:2356:1971	60	-
chr1	109577007	109577008	A01177:23:H2L2FDSX3:1:1345:22824:13369	60	-
chr1	109587185	109587186	A01177:23:H2L2FDSX3:2:2528:31675:31798	60	+
chr1	109619273	109619274	A01177:23:H2L2FDSX3:2:1223:7789:13354	60	+
chr1	109837776	109837777	A01177:23:H2L2FDSX3:3:2107:15673:29105	60	+
chr1	109916371	109916372	A01177:23:H2L2FDSX3:1:1447:12301:30029	60	-
chr1	109958770	109958771	A01177:23:H2L2FDSX3:2:1314:13214:7435	60	-
chr1	109965706	109965707	A01177:23:H2L2FDSX3:2:1336:16405:32910	60	-
chr1	109982589	109982590	A01177:23:H2L2FDSX3:1:1356:29749:11960	60	-
chr1	109986984	109986985	A01177:23:H2L2FDSX3:1:2351:28302:26459	60	+
chr1	110001699	110001700	A01177:23:H2L2FDSX3:2:2254:25292:6997	60	+
chr1	110011248	110011249	A01177:23:H2L2FDSX3:1:2256:5113:24001	60	-
chr1	110021108	110021109	A01177:23:H2L2FDSX3:1:1264:21061:22561	60	-
chr1	110038182	110038183	A01177:23:H2L2FDSX3:1:1155:20537:3208	60	+
chr1	110039672	110039673	A01177:23:H2L2FDSX3:1:1542:30608:32017	60	-
chr1	110052178	110052179	A01177:23:H2L2FDSX3:1:2211:23131:20165	60	+
chr1	110352234	110352235	A01177:23:H2L2FDSX3:1:2229:24153:19899	60	+
chr1	110356228	110356229	A01177:23:H2L2FDSX3:2:2358:29939:7592	60	-
chr1	110357153	110357154	A01177:23:H2L2FDSX3:1:2143:11957:21042	60	-
chr1	110359057	110359058	A01177:23:H2L2FDSX3:1:2475:2392:25363	60	-
chr1	110359270	110359271	A01177:23:H2L2FDSX3:1:1125:12463:19570	60	+
chr1	110367043	110367044	A01177:23:H2L2FDSX3:1:1459:28022:17707	60	-
chr1	110483261	110483262	A01177:23:H2L2FDSX3:1:1161:25310:34992	60	-
chr1	110882181	110882182	A01177:23:H2L2FDSX3:2:2345:15845:26991	60	-
chr1	110884703	110884704	A01177:23:H2L2FDSX3:1:1373:11849:12430	60	+
chr1	110886117	110886118	A01177:23:H2L2FDSX3:3:2109:12924:31861	60	+
chr1	110925496	110925497	A01177:23:H2L2FDSX3:2:2664:12599:31485	60	-
chr1	110959352	110959353	A01177:23:H2L2FDSX3:1:1537:14534:8594	60	+
chr1	111124752	111124753	A01177:23:H2L2FDSX3:1:2478:20057:4038	60	-
chr1	111127029	111127030	A01177:23:H2L2FDSX3:2:1240:19289:5744	60	+
chr1	111147524	111147525	A01177:23:H2L2FDSX3:3:1251:3766:28432	60	+
chr1	111151905	111151906	A01177:23:H2L2FDSX3:2:1415:30327:25207	60	-
chr1	111157979	111157980	A01177:23:H2L2FDSX3:4:2664:8115:9377	60	-
chr1	111167072	111167073	A01177:23:H2L2FDSX3:2:1322:9308:20619	60	+
chr1	111169177	111169178	A01177:23:H2L2FDSX3:2:2402:2392:19695	60	-
chr1	111172146	111172147	A01177:23:H2L2FDSX3:1:2530:21224:15515	60	+
chr1	111176545	111176546	A01177:23:H2L2FDSX3:1:2222:31467:10770	60	+
chr1	111182229	111182230	A01177:23:H2L2FDSX3:1:1234:10095:23547	60	+
chr1	111420447	111420448	A01177:23:H2L2FDSX3:1:1406:17445:28385	60	-
chr1	111457833	111457834	A01177:23:H2L2FDSX3:1:1370:15944:17926	60	+
chr1	111556029	111556030	A01177:23:H2L2FDSX3:1:1311:13214:29387	60	-
chr1	111637224	111637225	A01177:23:H2L2FDSX3:1:1455:27724:3850	60	+
chr1	111638041	111638042	A01177:23:H2L2FDSX3:4:1450:21061:3114	60	-
chr1	111691216	111691217	A01177:23:H2L2FDSX3:3:1454:29215:21684	60	+
chr1	111697906	111697907	A01177:23:H2L2FDSX3:2:2141:8567:27445	60	-
chr1	112224043	112224044	A01177:23:H2L2FDSX3:1:1177:6451:9690	60	+
chr1	112419557	112419558	A01177:23:H2L2FDSX3:1:2257:6460:36855	60	-
chr1	112553978	112553979	A01177:23:H2L2FDSX3:1:2617:30960:12305	60	+
chr1	112593892	112593893	A01177:23:H2L2FDSX3:1:1336:25762:35336	60	+
chr1	112636700	112636701	A01177:23:H2L2FDSX3:1:1111:3803:22263	60	+
chr1	112638554	112638555	A01177:23:H2L2FDSX3:1:1148:21667:25645	60	+
chr1	112647163	112647164	A01177:23:H2L2FDSX3:1:2137:2166:3176	60	+
chr1	112647542	112647543	A01177:23:H2L2FDSX3:3:1665:16613:7780	60	-
chr1	112647788	112647789	A01177:23:H2L2FDSX3:3:1354:1226:3803	60	-
chr1	112657513	112657514	A01177:23:H2L2FDSX3:1:1313:29631:24283	60	-
chr1	112664366	112664367	A01177:23:H2L2FDSX3:1:1366:9064:5697	60	-
chr1	112676268	112676269	A01177:23:H2L2FDSX3:1:1244:11803:1924	60	+
chr1	112757471	112757472	A01177:23:H2L2FDSX3:1:1227:11749:9690	60	+
chr1	112866904	112866905	A01177:23:H2L2FDSX3:4:2135:5168:12821	60	-
chr1	112929404	112929405	A01177:23:H2L2FDSX3:4:2518:23448:25817	60	-
chr1	112931820	112931821	A01177:23:H2L2FDSX3:1:1409:21386:8187	60	-
chr1	112933404	112933405	A01177:23:H2L2FDSX3:1:1110:11731:22529	60	+
chr1	113078894	113078895	A01177:23:H2L2FDSX3:2:2324:9507:10880	60	+
chr1	113093284	113093285	A01177:23:H2L2FDSX3:4:1263:2022:35869	60	+
chr1	113181441	113181442	A01177:23:H2L2FDSX3:3:2137:30734:4053	60	-
chr1	113208385	113208386	A01177:23:H2L2FDSX3:1:1470:21748:22654	60	+
chr1	113395845	113395846	A01177:23:H2L2FDSX3:1:1141:31738:31250	60	+
chr1	113545863	113545864	A01177:23:H2L2FDSX3:1:2414:23972:5869	60	+
chr1	113586561	113586562	A01177:23:H2L2FDSX3:1:1629:16242:36010	60	-
chr1	113718747	113718748	A01177:23:H2L2FDSX3:1:1215:22860:15812	60	+
chr1	113754571	113754572	A01177:23:H2L2FDSX3:2:2323:32823:19038	60	-
chr1	113757658	113757659	A01177:23:H2L2FDSX3:1:1259:26169:1595	60	-
chr1	113760389	113760390	A01177:23:H2L2FDSX3:3:1315:18159:5791	60	+
chr1	113770605	113770606	A01177:23:H2L2FDSX3:2:2376:21947:24533	60	+
chr1	113771609	113771610	A01177:23:H2L2FDSX3:2:2531:31828:19664	60	-
chr1	113774207	113774208	A01177:23:H2L2FDSX3:1:1243:29912:16250	60	+
chr1	113794327	113794328	A01177:23:H2L2FDSX3:1:2257:4607:35211	60	-
chr1	113795929	113795930	A01177:23:H2L2FDSX3:1:2336:32054:11945	60	+
chr1	113796198	113796199	A01177:23:H2L2FDSX3:2:2303:9995:3677	60	-
chr1	113798831	113798832	A01177:23:H2L2FDSX3:1:2170:27462:23938	60	-
chr1	113799185	113799186	A01177:23:H2L2FDSX3:4:2177:4752:25848	60	+
chr1	113833457	113833458	A01177:23:H2L2FDSX3:1:1466:1597:37043	60	+
chr1	113949233	113949234	A01177:23:H2L2FDSX3:1:2274:21974:29559	60	-
chr1	113962633	113962634	A01177:23:H2L2FDSX3:1:1302:28537:28150	60	-
chr1	114208790	114208791	A01177:23:H2L2FDSX3:1:1541:4770:33739	60	+
chr1	114360844	114360845	A01177:23:H2L2FDSX3:1:1236:24026:12602	60	-
chr1	114390139	114390140	A01177:23:H2L2FDSX3:2:2523:28131:12383	60	+
chr1	114394836	114394837	A01177:23:H2L2FDSX3:1:1351:16369:15937	60	+
chr1	114405023	114405024	A01177:23:H2L2FDSX3:1:2122:6614:24878	60	+
chr1	114406847	114406848	A01177:23:H2L2FDSX3:1:1113:17146:9392	60	+
chr1	114406848	114406849	A01177:23:H2L2FDSX3:4:1664:16776:14168	60	+
chr1	114410210	114410211	A01177:23:H2L2FDSX3:1:2432:7084:25911	60	+
chr1	114422592	114422593	A01177:23:H2L2FDSX3:1:2470:25391:20854	60	+
chr1	114428222	114428223	A01177:23:H2L2FDSX3:2:2458:8377:18818	60	-
chr1	114436138	114436139	A01177:23:H2L2FDSX3:1:1320:7166:28244	60	-
chr1	114436395	114436396	A01177:23:H2L2FDSX3:2:1220:20989:24565	60	-
chr1	114437912	114437913	A01177:23:H2L2FDSX3:3:1138:1063:27884	60	+
chr1	114442890	114442891	A01177:23:H2L2FDSX3:1:1277:1434:2440	60	-
chr1	114465234	114465235	A01177:23:H2L2FDSX3:1:1135:16622:35289	60	+
chr1	114476326	114476327	A01177:23:H2L2FDSX3:1:2260:28076:30796	60	+
chr1	114477172	114477173	A01177:23:H2L2FDSX3:4:1236:13114:4695	60	+
chr1	114501592	114501593	A01177:23:H2L2FDSX3:3:1621:10041:2002	60	+
chr1	114570875	114570876	A01177:23:H2L2FDSX3:3:2670:22119:26835	60	-
chr1	114725425	114725426	A01177:23:H2L2FDSX3:1:1430:26883:8155	60	-
chr1	114742558	114742559	A01177:23:H2L2FDSX3:2:1572:5348:36839	60	+
chr1	114909729	114909730	A01177:23:H2L2FDSX3:1:2617:7744:32816	60	+
chr1	114954113	114954114	A01177:23:H2L2FDSX3:3:1452:15962:13166	60	-
chr1	115143141	115143142	A01177:23:H2L2FDSX3:4:1672:5122:14653	60	+
chr1	115645545	115645546	A01177:23:H2L2FDSX3:1:2677:19795:21559	60	-
chr1	116015219	116015220	A01177:23:H2L2FDSX3:1:1541:4074:29121	60	-
chr1	116753532	116753533	A01177:23:H2L2FDSX3:3:1178:16676:32878	60	+
chr1	116766930	116766931	A01177:23:H2L2FDSX3:1:1603:6967:19445	60	+
chr1	116776466	116776467	A01177:23:H2L2FDSX3:1:1150:13910:10113	60	+
chr1	117034599	117034600	A01177:23:H2L2FDSX3:1:1161:27317:20838	60	+
chr1	117043851	117043852	A01177:23:H2L2FDSX3:1:2369:9941:22936	60	-
chr1	117235448	117235449	A01177:23:H2L2FDSX3:4:2276:9851:15546	60	-
chr1	117370269	117370270	A01177:23:H2L2FDSX3:2:1554:6696:25833	60	-
chr1	117406908	117406909	A01177:23:H2L2FDSX3:4:2114:25355:34381	60	-
chr1	117419497	117419498	A01177:23:H2L2FDSX3:1:1334:7093:24142	60	+
chr1	117422168	117422169	A01177:23:H2L2FDSX3:1:1171:24343:6699	60	-
chr1	117439940	117439941	A01177:23:H2L2FDSX3:1:2661:13946:16157	60	-
chr1	117738665	117738666	A01177:23:H2L2FDSX3:1:1277:7970:11224	60	+
chr1	117952298	117952299	A01177:23:H2L2FDSX3:1:1234:30508:22514	60	+
chr1	118111480	118111481	A01177:23:H2L2FDSX3:1:1533:29098:19727	60	+
chr1	118331816	118331817	A01177:23:H2L2FDSX3:4:2612:17653:21104	60	-
chr1	118532249	118532250	A01177:23:H2L2FDSX3:1:1252:10764:11741	60	-
chr1	118911007	118911008	A01177:23:H2L2FDSX3:1:2205:8838:18176	60	+
chr1	119731660	119731661	A01177:23:H2L2FDSX3:2:2442:19009:35352	60	-
chr1	121014322	121014323	A01177:23:H2L2FDSX3:1:2659:13783:26365	60	+
chr1	121066377	121066378	A01177:23:H2L2FDSX3:1:1369:28899:11741	60	+
chr1	121598011	121598012	A01177:23:H2L2FDSX3:1:1637:1244:34616	60	-
chr1	145311086	145311087	A01177:23:H2L2FDSX3:3:1113:8269:29904	60	-
chr1	145574710	145574711	A01177:23:H2L2FDSX3:1:1123:15582:29418	60	+
chr1	145632718	145632719	A01177:23:H2L2FDSX3:3:1476:9679:35822	60	-
chr1	145642597	145642598	A01177:23:H2L2FDSX3:1:2434:15573:17315	60	+
chr1	145650971	145650972	A01177:23:H2L2FDSX3:3:1148:14760:35008	60	-
chr1	145747810	145747811	A01177:23:H2L2FDSX3:1:1555:10104:25441	60	+
chr1	145941176	145941177	A01177:23:H2L2FDSX3:3:2422:6723:5713	60	-
chr1	145946554	145946555	A01177:23:H2L2FDSX3:2:1364:15302:14152	60	-
chr1	147259952	147259953	A01177:23:H2L2FDSX3:1:2410:30987:13135	60	-
chr1	147606172	147606173	A01177:23:H2L2FDSX3:2:2265:21061:2801	60	-
chr1	147609735	147609736	A01177:23:H2L2FDSX3:3:1433:8088:29089	60	+
chr1	147654899	147654900	A01177:23:H2L2FDSX3:1:1259:18656:24314	60	-
chr1	147930771	147930772	A01177:23:H2L2FDSX3:2:2106:29215:34992	60	-
chr1	147933792	147933793	A01177:23:H2L2FDSX3:1:1433:22978:35243	60	+
chr1	148475497	148475498	A01177:23:H2L2FDSX3:2:1602:30237:4476	60	-
chr1	148608885	148608886	A01177:23:H2L2FDSX3:1:1368:17924:26334	60	-
chr1	149393427	149393428	A01177:23:H2L2FDSX3:1:1134:5385:26443	60	+
chr1	149400961	149400962	A01177:23:H2L2FDSX3:1:1260:24108:24580	60	-
chr1	149404342	149404343	A01177:23:H2L2FDSX3:1:1572:24632:35039	60	-
chr1	149410326	149410327	A01177:23:H2L2FDSX3:2:1549:8305:28087	60	-
chr1	149436742	149436743	A01177:23:H2L2FDSX3:1:1634:2971:18599	60	-
chr1	149454692	149454693	A01177:23:H2L2FDSX3:1:1219:26838:30906	60	+
chr1	149454758	149454759	A01177:23:H2L2FDSX3:1:1537:3251:10097	60	-
chr1	149613735	149613736	A01177:23:H2L2FDSX3:2:1619:32434:31955	60	-
chr1	149660958	149660959	A01177:23:H2L2FDSX3:1:1573:8784:33082	60	-
chr1	149845818	149845819	A01177:23:H2L2FDSX3:1:1502:27769:9596	60	-
chr1	149847366	149847367	A01177:23:H2L2FDSX3:1:2605:2899:17722	60	+
chr1	149888708	149888709	A01177:23:H2L2FDSX3:1:1101:3830:10191	60	-
chr1	149891338	149891339	A01177:23:H2L2FDSX3:1:1337:32271:17707	60	-
chr1	149926835	149926836	A01177:23:H2L2FDSX3:1:1338:20446:8093	60	+
chr1	149942243	149942244	A01177:23:H2L2FDSX3:2:2674:1434:31657	60	+
chr1	149964183	149964184	A01177:23:H2L2FDSX3:3:2134:15121:34820	60	-
chr1	149975757	149975758	A01177:23:H2L2FDSX3:1:2329:14805:35775	60	+
chr1	149996142	149996143	A01177:23:H2L2FDSX3:2:2138:16884:9439	60	-
chr1	149999392	149999393	A01177:23:H2L2FDSX3:1:1474:17987:17362	60	+
chr1	150002090	150002091	A01177:23:H2L2FDSX3:2:1176:21061:29356	60	+
chr1	150057262	150057263	A01177:23:H2L2FDSX3:3:1506:30951:23938	60	-
chr1	150073794	150073795	A01177:23:H2L2FDSX3:2:1603:1931:1110	60	-
chr1	150075746	150075747	A01177:23:H2L2FDSX3:1:1111:23764:11177	60	+
chr1	150076327	150076328	A01177:23:H2L2FDSX3:1:2343:21233:30185	60	-
chr1	150076389	150076390	A01177:23:H2L2FDSX3:2:2130:1253:21010	60	+
chr1	150081309	150081310	A01177:23:H2L2FDSX3:3:2244:28040:32299	60	-
chr1	150081725	150081726	A01177:23:H2L2FDSX3:2:2119:21432:35321	60	+
chr1	150083527	150083528	A01177:23:H2L2FDSX3:1:1114:15673:23688	60	-
chr1	150084849	150084850	A01177:23:H2L2FDSX3:2:2203:9073:33082	60	+
chr1	150086224	150086225	A01177:23:H2L2FDSX3:1:1126:10691:24142	60	+
chr1	150090684	150090685	A01177:23:H2L2FDSX3:2:1355:13259:35540	60	+
chr1	150092293	150092294	A01177:23:H2L2FDSX3:3:1259:19497:36135	60	-
chr1	150094302	150094303	A01177:23:H2L2FDSX3:1:1442:30716:7905	60	+
chr1	150095377	150095378	A01177:23:H2L2FDSX3:2:2128:20500:22748	60	-
chr1	150098914	150098915	A01177:23:H2L2FDSX3:1:1426:19868:18082	60	+
chr1	150110181	150110182	A01177:23:H2L2FDSX3:2:2404:25771:36072	60	+
chr1	150110509	150110510	A01177:23:H2L2FDSX3:1:2623:20808:28385	60	+
chr1	150110592	150110593	A01177:23:H2L2FDSX3:2:1277:20907:18098	60	-
chr1	150110926	150110927	A01177:23:H2L2FDSX3:1:1342:9209:20322	60	-
chr1	150110996	150110997	A01177:23:H2L2FDSX3:1:1376:31096:3834	60	-
chr1	150112347	150112348	A01177:23:H2L2FDSX3:2:1564:18050:26177	60	-
chr1	150112574	150112575	A01177:23:H2L2FDSX3:1:1378:18774:31313	60	+
chr1	150126976	150126977	A01177:23:H2L2FDSX3:1:1202:27091:33254	60	+
chr1	150126995	150126996	A01177:23:H2L2FDSX3:1:1266:25211:2785	60	+
chr1	150143011	150143012	A01177:23:H2L2FDSX3:1:1463:5529:7059	60	+
chr1	150146518	150146519	A01177:23:H2L2FDSX3:1:1326:16776:23062	60	-
chr1	150285020	150285021	A01177:23:H2L2FDSX3:1:1164:16776:30733	60	-
chr1	150297151	150297152	A01177:23:H2L2FDSX3:3:2364:11415:26522	60	-
chr1	150332358	150332359	A01177:23:H2L2FDSX3:1:1164:8314:29105	60	+
chr1	150340343	150340344	A01177:23:H2L2FDSX3:1:1434:28131:15452	60	-
chr1	150345090	150345091	A01177:23:H2L2FDSX3:1:2576:28754:2284	60	-
chr1	150349724	150349725	A01177:23:H2L2FDSX3:2:2574:13422:23046	60	-
chr1	150387374	150387375	A01177:23:H2L2FDSX3:1:1436:32081:23265	60	-
chr1	150421753	150421754	A01177:23:H2L2FDSX3:1:1127:2085:17378	60	+
chr1	150435217	150435218	A01177:23:H2L2FDSX3:2:1463:1398:11772	60	-
chr1	150437316	150437317	A01177:23:H2L2FDSX3:1:1325:14163:27211	60	+
chr1	150441409	150441410	A01177:23:H2L2FDSX3:4:2440:11360:25833	60	-
chr1	150441577	150441578	A01177:23:H2L2FDSX3:1:1113:6253:14951	60	+
chr1	150442500	150442501	A01177:23:H2L2FDSX3:1:1560:30165:23766	60	+
chr1	150448619	150448620	A01177:23:H2L2FDSX3:1:1531:6198:35149	60	+
chr1	150450236	150450237	A01177:23:H2L2FDSX3:1:1359:26268:7435	60	-
chr1	150456454	150456455	A01177:23:H2L2FDSX3:1:1157:6922:26036	60	+
chr1	150459229	150459230	A01177:23:H2L2FDSX3:2:2217:9643:6574	60	-
chr1	150460317	150460318	A01177:23:H2L2FDSX3:1:1254:16731:34820	60	+
chr1	150461644	150461645	A01177:23:H2L2FDSX3:1:1147:14904:28839	60	+
chr1	150574710	150574711	A01177:23:H2L2FDSX3:1:1152:20645:7122	60	-
chr1	150669582	150669583	A01177:23:H2L2FDSX3:1:2135:22435:26788	60	-
chr1	150671064	150671065	A01177:23:H2L2FDSX3:2:1247:17797:29215	60	-
chr1	150685309	150685310	A01177:23:H2L2FDSX3:2:1202:11487:23985	60	-
chr1	150687815	150687816	A01177:23:H2L2FDSX3:2:1114:29622:15593	60	+
chr1	150812401	150812402	A01177:23:H2L2FDSX3:1:1205:4598:6981	60	+
chr1	150816026	150816027	A01177:23:H2L2FDSX3:2:1172:18367:32988	60	-
chr1	150822460	150822461	A01177:23:H2L2FDSX3:1:1362:30490:2378	60	+
chr1	150823287	150823288	A01177:23:H2L2FDSX3:1:1113:18936:32315	60	+
chr1	150826100	150826101	A01177:23:H2L2FDSX3:1:1128:16776:2581	60	+
chr1	150826694	150826695	A01177:23:H2L2FDSX3:2:1661:12762:10003	60	+
chr1	150826797	150826798	A01177:23:H2L2FDSX3:3:2602:7618:17127	60	-
chr1	150827824	150827825	A01177:23:H2L2FDSX3:1:1521:7500:20713	60	+
chr1	150828056	150828057	A01177:23:H2L2FDSX3:4:2466:28158:24298	60	-
chr1	150828522	150828523	A01177:23:H2L2FDSX3:1:1421:11767:18396	60	+
chr1	150833141	150833142	A01177:23:H2L2FDSX3:1:1175:15908:30545	60	-
chr1	150837540	150837541	A01177:23:H2L2FDSX3:1:1619:13847:8406	60	-
chr1	150837682	150837683	A01177:23:H2L2FDSX3:1:2167:6985:19977	60	-
chr1	150841407	150841408	A01177:23:H2L2FDSX3:2:2453:24370:20118	60	-
chr1	150841776	150841777	A01177:23:H2L2FDSX3:1:2218:25391:16219	60	+
chr1	150848936	150848937	A01177:23:H2L2FDSX3:4:1466:24451:7012	60	-
chr1	150881967	150881968	A01177:23:H2L2FDSX3:2:2428:24966:27007	60	-
chr1	150909436	150909437	A01177:23:H2L2FDSX3:1:1615:24758:13088	60	+
chr1	150930161	150930162	A01177:23:H2L2FDSX3:2:1175:9326:33426	60	+
chr1	150931292	150931293	A01177:23:H2L2FDSX3:3:1249:5864:31281	60	-
chr1	150934598	150934599	A01177:23:H2L2FDSX3:2:1630:26937:32424	60	-
chr1	150939951	150939952	A01177:23:H2L2FDSX3:1:1364:12572:14497	60	-
chr1	150952011	150952012	A01177:23:H2L2FDSX3:1:1136:12201:15546	60	+
chr1	150952694	150952695	A01177:23:H2L2FDSX3:1:1104:26286:14888	60	-
chr1	150956677	150956678	A01177:23:H2L2FDSX3:1:2435:11532:30013	60	-
chr1	150958457	150958458	A01177:23:H2L2FDSX3:1:1624:29243:8735	60	-
chr1	151050431	151050432	A01177:23:H2L2FDSX3:2:1354:24668:15217	60	+
chr1	151062714	151062715	A01177:23:H2L2FDSX3:1:2334:4237:6386	60	+
chr1	151064599	151064600	A01177:23:H2L2FDSX3:4:1255:30915:10222	60	-
chr1	151064601	151064602	A01177:23:H2L2FDSX3:1:2177:25843:28432	60	-
chr1	151090774	151090775	A01177:23:H2L2FDSX3:3:1635:1750:28792	60	-
chr1	151103872	151103873	A01177:23:H2L2FDSX3:1:1172:7365:10864	60	-
chr1	151208354	151208355	A01177:23:H2L2FDSX3:1:1159:17173:6903	60	-
chr1	151214006	151214007	A01177:23:H2L2FDSX3:1:2123:21007:4272	60	-
chr1	151218316	151218317	A01177:23:H2L2FDSX3:1:2573:23529:27837	60	-
chr1	151305174	151305175	A01177:23:H2L2FDSX3:4:2172:30481:25003	60	+
chr1	151320539	151320540	A01177:23:H2L2FDSX3:1:2246:30843:6370	60	+
chr1	151405166	151405167	A01177:23:H2L2FDSX3:1:1136:8630:33223	60	-
chr1	151410438	151410439	A01177:23:H2L2FDSX3:1:1228:23701:26569	60	-
chr1	151415205	151415206	A01177:23:H2L2FDSX3:1:1127:24876:35931	60	-
chr1	151424470	151424471	A01177:23:H2L2FDSX3:1:1139:30834:23516	60	-
chr1	151441103	151441104	A01177:23:H2L2FDSX3:1:1227:28040:10191	60	+
chr1	151441965	151441966	A01177:23:H2L2FDSX3:4:2228:5177:33035	60	-
chr1	151446034	151446035	A01177:23:H2L2FDSX3:3:1603:8874:6026	60	-
chr1	151455043	151455044	A01177:23:H2L2FDSX3:1:2566:11270:12273	60	+
chr1	151455993	151455994	A01177:23:H2L2FDSX3:3:1118:8323:14685	60	-
chr1	151655803	151655804	A01177:23:H2L2FDSX3:1:1245:7690:14372	60	-
chr1	151661760	151661761	A01177:23:H2L2FDSX3:1:2302:29939:2112	60	-
chr1	151665177	151665178	A01177:23:H2L2FDSX3:4:2324:4083:10567	60	+
chr1	151665260	151665261	A01177:23:H2L2FDSX3:1:1254:6813:5462	60	+
chr1	151666211	151666212	A01177:23:H2L2FDSX3:1:1648:14407:30890	60	+
chr1	151666989	151666990	A01177:23:H2L2FDSX3:1:1326:5258:3897	60	-
chr1	151823834	151823835	A01177:23:H2L2FDSX3:4:2511:1380:6292	60	-
chr1	152262252	152262253	A01177:23:H2L2FDSX3:1:2623:32154:10426	60	+
chr1	152334726	152334727	A01177:23:H2L2FDSX3:1:1142:5692:21120	60	+
chr1	152662647	152662648	A01177:23:H2L2FDSX3:4:2470:25825:31375	60	-
chr1	153213931	153213932	A01177:23:H2L2FDSX3:1:2448:27525:24361	60	-
chr1	153328864	153328865	A01177:23:H2L2FDSX3:1:1267:6117:20290	60	+
chr1	153330948	153330949	A01177:23:H2L2FDSX3:2:1545:21495:6809	60	-
chr1	153353625	153353626	A01177:23:H2L2FDSX3:1:1156:19009:1939	60	+
chr1	153474856	153474857	A01177:23:H2L2FDSX3:2:2642:22245:6449	60	+
chr1	153617890	153617891	A01177:23:H2L2FDSX3:1:1610:19334:17221	60	+
chr1	153636185	153636186	A01177:23:H2L2FDSX3:2:2365:11107:29528	60	-
chr1	153636316	153636317	A01177:23:H2L2FDSX3:3:2108:21630:19476	60	+
chr1	153643590	153643591	A01177:23:H2L2FDSX3:2:2314:23095:28870	60	+
chr1	153667220	153667221	A01177:23:H2L2FDSX3:4:2111:23122:7185	60	+
chr1	153867865	153867866	A01177:23:H2L2FDSX3:1:1246:13150:26835	60	-
chr1	153869619	153869620	A01177:23:H2L2FDSX3:1:1432:28275:31266	60	-
chr1	153874428	153874429	A01177:23:H2L2FDSX3:1:2114:11116:5619	60	+
chr1	153882591	153882592	A01177:23:H2L2FDSX3:1:1551:3667:8625	60	-
chr1	153885576	153885577	A01177:23:H2L2FDSX3:1:2530:26630:31548	60	-
chr1	153909063	153909064	A01177:23:H2L2FDSX3:1:1207:19388:18537	60	+
chr1	153914370	153914371	A01177:23:H2L2FDSX3:1:1572:32524:3145	60	-
chr1	153919540	153919541	A01177:23:H2L2FDSX3:2:2435:30662:2957	60	-
chr1	153938042	153938043	A01177:23:H2L2FDSX3:3:1264:19578:2237	60	-
chr1	153949249	153949250	A01177:23:H2L2FDSX3:1:1264:9498:5384	60	-
chr1	153965874	153965875	A01177:23:H2L2FDSX3:4:1305:21576:17284	60	-
chr1	154161776	154161777	A01177:23:H2L2FDSX3:1:2654:3251:16736	60	+
chr1	154167285	154167286	A01177:23:H2L2FDSX3:4:1631:31439:2018	60	+
chr1	154167310	154167311	A01177:23:H2L2FDSX3:1:2361:23285:30326	60	-
chr1	154224280	154224281	A01177:23:H2L2FDSX3:2:1534:3577:30953	60	-
chr1	154224399	154224400	A01177:23:H2L2FDSX3:2:2577:2691:8218	60	+
chr1	154230840	154230841	A01177:23:H2L2FDSX3:1:1625:27679:35274	60	+
chr1	154231777	154231778	A01177:23:H2L2FDSX3:1:2277:26341:4116	60	+
chr1	154234665	154234666	A01177:23:H2L2FDSX3:1:1160:1579:26146	60	+
chr1	154239116	154239117	A01177:23:H2L2FDSX3:1:1244:25925:4210	60	-
chr1	154240766	154240767	A01177:23:H2L2FDSX3:1:1218:7997:18787	60	+
chr1	154243719	154243720	A01177:23:H2L2FDSX3:2:2154:25880:5822	60	-
chr1	154601649	154601650	A01177:23:H2L2FDSX3:1:1305:25527:21527	60	+
chr1	154615700	154615701	A01177:23:H2L2FDSX3:1:2415:4010:12070	60	+
chr1	154617272	154617273	A01177:23:H2L2FDSX3:1:1140:25391:1407	60	+
chr1	154619926	154619927	A01177:23:H2L2FDSX3:1:1147:12816:29951	60	+
chr1	154928335	154928336	A01177:23:H2L2FDSX3:2:1125:28167:14669	60	+
chr1	154979471	154979472	A01177:23:H2L2FDSX3:1:1554:28745:36119	60	-
chr1	154979895	154979896	A01177:23:H2L2FDSX3:3:2264:16306:36401	60	+
chr1	154987719	154987720	A01177:23:H2L2FDSX3:1:1257:18421:17268	60	-
chr1	154991084	154991085	A01177:23:H2L2FDSX3:1:1663:21269:34225	60	-
chr1	154992595	154992596	A01177:23:H2L2FDSX3:1:1242:26277:35164	60	-
chr1	155138058	155138059	A01177:23:H2L2FDSX3:1:1217:28546:15734	60	+
chr1	155159709	155159710	A01177:23:H2L2FDSX3:3:2225:24768:33802	60	+
chr1	155339841	155339842	A01177:23:H2L2FDSX3:1:1140:13123:19179	60	+
chr1	155348348	155348349	A01177:23:H2L2FDSX3:1:1247:3043:17722	60	-
chr1	155349357	155349358	A01177:23:H2L2FDSX3:4:1550:30608:33614	60	-
chr1	155354663	155354664	A01177:23:H2L2FDSX3:2:1303:1696:26819	60	-
chr1	155374492	155374493	A01177:23:H2L2FDSX3:2:1662:12255:35837	60	-
chr1	155377593	155377594	A01177:23:H2L2FDSX3:2:1145:17327:28714	60	-
chr1	155378646	155378647	A01177:23:H2L2FDSX3:1:1413:14995:16188	60	-
chr1	155379407	155379408	A01177:23:H2L2FDSX3:1:1447:28827:14152	60	+
chr1	155379954	155379955	A01177:23:H2L2FDSX3:1:1132:18557:32471	60	+
chr1	155395765	155395766	A01177:23:H2L2FDSX3:1:1676:30490:3662	60	+
chr1	155398302	155398303	A01177:23:H2L2FDSX3:2:1214:21838:14481	60	-
chr1	155407094	155407095	A01177:23:H2L2FDSX3:2:2313:7636:23672	60	-
chr1	155412581	155412582	A01177:23:H2L2FDSX3:1:2236:27480:33896	60	+
chr1	155413117	155413118	A01177:23:H2L2FDSX3:3:1605:2844:4069	60	+
chr1	155413696	155413697	A01177:23:H2L2FDSX3:3:1147:17815:35634	60	+
chr1	155414241	155414242	A01177:23:H2L2FDSX3:1:1564:31738:12085	60	+
chr1	155438566	155438567	A01177:23:H2L2FDSX3:1:1266:5475:36620	60	+
chr1	155439348	155439349	A01177:23:H2L2FDSX3:1:1503:2193:32565	60	-
chr1	155440738	155440739	A01177:23:H2L2FDSX3:1:2509:32814:11882	60	+
chr1	155457436	155457437	A01177:23:H2L2FDSX3:1:1241:3441:19664	60	+
chr1	155463565	155463566	A01177:23:H2L2FDSX3:1:1512:5095:35712	60	-
chr1	155465819	155465820	A01177:23:H2L2FDSX3:1:2446:31394:3380	60	-
chr1	155467074	155467075	A01177:23:H2L2FDSX3:3:2534:11198:30123	60	+
chr1	155467241	155467242	A01177:23:H2L2FDSX3:1:1115:29206:5259	60	+
chr1	155467905	155467906	A01177:23:H2L2FDSX3:4:1303:20898:3646	60	-
[truncated: 29,208 more rows]
