# Supplementary material for: HIV-1 capsid stability enables inositol phosphate-independent infection of target cells and promotes integration into genes
Source: PLoS Pathog. 2023 Jun 2;19(6):e1011423. doi: 10.1371/journal.ppat.1011423 (PMC10266667; doi:10.1371/journal.ppat.1011423)
Supplement: S2 Data — (TAR.GZ) [file ppat.1011423.s013.tar.gz › CEM_WT_B/CA_P38A-T216I/Unique_hg38_integration_sites/7399-GS-9.bed]

chr1	22308	22309	A01177:23:H2L2FDSX3:3:2406:12717:32878/1	60	-
chr1	101957	101958	A01177:23:H2L2FDSX3:3:1333:13277:4789/1	60	-
chr1	633402	633403	A01177:23:H2L2FDSX3:3:2228:23954:4304/1	60	+
chr1	714045	714046	A01177:23:H2L2FDSX3:4:2526:1777:18881/1	60	-
chr1	715818	715819	A01177:23:H2L2FDSX3:1:1123:2555:28181	60	+
chr1	716186	716187	A01177:23:H2L2FDSX3:1:2129:13602:4820	60	+
chr1	762892	762893	A01177:23:H2L2FDSX3:3:2104:22788:22106/1	60	+
chr1	776351	776352	A01177:23:H2L2FDSX3:4:2271:14733:19366/1	60	+
chr1	779639	779640	A01177:23:H2L2FDSX3:4:1409:31358:3192/1	60	+
chr1	782325	782326	A01177:23:H2L2FDSX3:2:1660:24966:11506	60	-
chr1	785254	785255	A01177:23:H2L2FDSX3:4:1335:5159:28870/1	60	+
chr1	785572	785573	A01177:23:H2L2FDSX3:1:1521:29894:11365	60	+
chr1	785576	785577	A01177:23:H2L2FDSX3:2:1303:1886:35697	60	+
chr1	786025	786026	A01177:23:H2L2FDSX3:4:2303:3821:23954	60	+
chr1	797543	797544	A01177:23:H2L2FDSX3:3:1113:15230:23140/1	60	-
chr1	804852	804853	A01177:23:H2L2FDSX3:4:2310:29089:19116/1	60	+
chr1	809394	809395	A01177:23:H2L2FDSX3:4:1337:11360:19257/1	60	-
chr1	809490	809491	A01177:23:H2L2FDSX3:4:2154:13367:12273/1	60	+
chr1	809890	809891	A01177:23:H2L2FDSX3:3:2441:8965:34428/1	60	-
chr1	810518	810519	A01177:23:H2L2FDSX3:3:2461:6433:31391/1	60	+
chr1	810539	810540	A01177:23:H2L2FDSX3:1:2320:22607:25332	60	-
chr1	810559	810560	A01177:23:H2L2FDSX3:3:2411:16414:8093/1	60	-
chr1	810918	810919	A01177:23:H2L2FDSX3:3:1672:23131:21919/1	60	+
chr1	812875	812876	A01177:23:H2L2FDSX3:3:1505:19542:24064/1	60	+
chr1	813682	813683	A01177:23:H2L2FDSX3:3:2358:13783:30405/1	60	+
chr1	814804	814805	A01177:23:H2L2FDSX3:1:2151:27218:7388	60	-
chr1	815282	815283	A01177:23:H2L2FDSX3:2:1153:2239:5650	60	+
chr1	819157	819158	A01177:23:H2L2FDSX3:3:1255:17526:9674/1	60	+
chr1	820148	820149	A01177:23:H2L2FDSX3:1:1257:26359:6934	60	-
chr1	829070	829071	A01177:23:H2L2FDSX3:3:1361:10700:6840/1	60	+
chr1	829115	829116	A01177:23:H2L2FDSX3:1:1308:2076:32894	60	+
chr1	830020	830021	A01177:23:H2L2FDSX3:4:1101:32090:1517/1	60	+
chr1	830155	830156	A01177:23:H2L2FDSX3:3:1131:30183:28150/1	60	+
chr1	830298	830299	A01177:23:H2L2FDSX3:1:1204:19298:7294	60	-
chr1	831557	831558	A01177:23:H2L2FDSX3:3:1343:23231:12226/1	60	+
chr1	831677	831678	A01177:23:H2L2FDSX3:2:2334:2871:7404	60	+
chr1	832357	832358	A01177:23:H2L2FDSX3:3:1471:7636:9643/1	60	-
chr1	834820	834821	A01177:23:H2L2FDSX3:3:2272:24080:26381/1	60	-
chr1	836350	836351	A01177:23:H2L2FDSX3:4:1244:20754:11005	60	-
chr1	838187	838188	A01177:23:H2L2FDSX3:3:1170:32560:12132/1	60	+
chr1	838637	838638	A01177:23:H2L2FDSX3:3:1256:23393:25848/1	60	-
chr1	838994	838995	A01177:23:H2L2FDSX3:4:1134:15817:1485/1	60	+
chr1	848901	848902	A01177:23:H2L2FDSX3:3:1674:6867:9126/1	60	+
chr1	848905	848906	A01177:23:H2L2FDSX3:1:2411:14235:26052	60	-
chr1	849008	849009	A01177:23:H2L2FDSX3:3:1119:7175:1110/1	60	-
chr1	851772	851773	A01177:23:H2L2FDSX3:3:2333:28754:20823/1	60	-
chr1	854556	854557	A01177:23:H2L2FDSX3:3:2432:25400:2300/1	60	+
chr1	862723	862724	A01177:23:H2L2FDSX3:4:2448:3115:6825/1	60	+
chr1	901025	901026	A01177:23:H2L2FDSX3:1:1660:5231:30405	60	-
chr1	946602	946603	A01177:23:H2L2FDSX3:1:1271:13657:12555	60	-
chr1	948895	948896	A01177:23:H2L2FDSX3:2:1551:29387:6010	60	+
chr1	949294	949295	A01177:23:H2L2FDSX3:1:1216:14995:29622	60	+
chr1	1102156	1102157	A01177:23:H2L2FDSX3:2:1560:4887:22921	60	-
chr1	1111653	1111654	A01177:23:H2L2FDSX3:3:1229:32814:27477/1	60	+
chr1	1225431	1225432	A01177:23:H2L2FDSX3:3:1223:30761:3035/1	60	-
chr1	1254949	1254950	A01177:23:H2L2FDSX3:3:1305:26259:35790/1	60	+
chr1	1255241	1255242	A01177:23:H2L2FDSX3:3:1151:27742:31939/1	60	+
chr1	1257244	1257245	A01177:23:H2L2FDSX3:3:2142:29704:18239/1	60	-
chr1	1262143	1262144	A01177:23:H2L2FDSX3:3:1158:23059:22795/1	60	+
chr1	1263543	1263544	A01177:23:H2L2FDSX3:3:1576:23592:27414/1	60	+
chr1	1263736	1263737	A01177:23:H2L2FDSX3:3:2268:27434:37043/1	60	+
chr1	1264631	1264632	A01177:23:H2L2FDSX3:3:1420:8847:8923/1	60	+
chr1	1264684	1264685	A01177:23:H2L2FDSX3:3:1372:30499:10567/1	60	+
chr1	1264703	1264704	A01177:23:H2L2FDSX3:3:1136:2166:35368/1	60	-
chr1	1265009	1265010	A01177:23:H2L2FDSX3:3:1442:20292:17628/1	60	+
chr1	1265479	1265480	A01177:23:H2L2FDSX3:2:2662:5050:16877	60	-
chr1	1265997	1265998	A01177:23:H2L2FDSX3:3:2540:18421:36464/1	60	+
chr1	1266249	1266250	A01177:23:H2L2FDSX3:3:1206:21956:11929/1	60	-
chr1	1267498	1267499	A01177:23:H2L2FDSX3:1:1439:30490:36041	60	+
chr1	1269595	1269596	A01177:23:H2L2FDSX3:3:2151:2555:33661/1	60	+
chr1	1269718	1269719	A01177:23:H2L2FDSX3:3:1513:2609:20447/1	60	+
chr1	1269719	1269720	A01177:23:H2L2FDSX3:3:1345:2003:29794	60	+
chr1	1271090	1271091	A01177:23:H2L2FDSX3:3:1118:20943:3881/1	60	+
chr1	1271261	1271262	A01177:23:H2L2FDSX3:3:1112:4318:21527/1	60	+
chr1	1275804	1275805	A01177:23:H2L2FDSX3:2:2541:9625:8703	60	-
chr1	1276385	1276386	A01177:23:H2L2FDSX3:4:2257:23466:33520/1	60	-
chr1	1310154	1310155	A01177:23:H2L2FDSX3:3:2243:11270:3255/1	60	+
chr1	1310643	1310644	A01177:23:H2L2FDSX3:1:1259:27959:28870	60	+
chr1	1314083	1314084	A01177:23:H2L2FDSX3:3:2103:31069:15060/1	60	-
chr1	1314405	1314406	A01177:23:H2L2FDSX3:3:1452:28700:4758/1	60	-
chr1	1314700	1314701	A01177:23:H2L2FDSX3:3:1158:14588:3959/1	60	-
chr1	1315246	1315247	A01177:23:H2L2FDSX3:1:1368:12129:20932	60	-
chr1	1317136	1317137	A01177:23:H2L2FDSX3:3:2532:8766:26600/1	60	-
chr1	1317330	1317331	A01177:23:H2L2FDSX3:3:1476:10990:28667/1	60	-
chr1	1318044	1318045	A01177:23:H2L2FDSX3:3:1264:20320:20901/1	60	-
chr1	1318523	1318524	A01177:23:H2L2FDSX3:3:1275:26187:30592/1	60	-
chr1	1319188	1319189	A01177:23:H2L2FDSX3:3:1143:10330:26240/1	60	-
chr1	1325756	1325757	A01177:23:H2L2FDSX3:3:1106:7292:32095/1	60	+
chr1	1339255	1339256	A01177:23:H2L2FDSX3:3:1338:19379:20713/1	60	-
chr1	1378714	1378715	A01177:23:H2L2FDSX3:3:1128:15266:30091/1	60	+
chr1	1384503	1384504	A01177:23:H2L2FDSX3:3:1134:16251:9157/1	60	-
chr1	1386925	1386926	A01177:23:H2L2FDSX3:3:2121:14154:14982/1	60	-
chr1	1388184	1388185	A01177:23:H2L2FDSX3:1:1168:9769:34287	60	-
chr1	1390257	1390258	A01177:23:H2L2FDSX3:1:1174:32922:10755	60	+
chr1	1390532	1390533	A01177:23:H2L2FDSX3:3:2252:14859:6997/1	60	+
chr1	1390914	1390915	A01177:23:H2L2FDSX3:1:2511:7446:28228	60	+
chr1	1390927	1390928	A01177:23:H2L2FDSX3:3:1552:31123:28839/1	60	+
chr1	1390952	1390953	A01177:23:H2L2FDSX3:3:1647:9344:17487/1	60	+
chr1	1391111	1391112	A01177:23:H2L2FDSX3:4:1643:15908:34522/1	60	+
chr1	1391536	1391537	A01177:23:H2L2FDSX3:3:1230:9001:10911/1	60	+
chr1	1391895	1391896	A01177:23:H2L2FDSX3:3:2575:15239:8061/1	60	-
chr1	1391973	1391974	A01177:23:H2L2FDSX3:3:2132:24587:7560/1	60	-
chr1	1392052	1392053	A01177:23:H2L2FDSX3:3:2578:23863:37027	60	+
chr1	1392572	1392573	A01177:23:H2L2FDSX3:3:1136:32976:20807/1	60	+
chr1	1392594	1392595	A01177:23:H2L2FDSX3:3:1437:21377:20040/1	60	-
chr1	1392784	1392785	A01177:23:H2L2FDSX3:3:1204:26973:22905/1	60	+
chr1	1392788	1392789	A01177:23:H2L2FDSX3:3:1322:6958:15421/1	60	-
chr1	1392842	1392843	A01177:23:H2L2FDSX3:3:1554:25021:27195/1	60	-
chr1	1393162	1393163	A01177:23:H2L2FDSX3:3:2404:19208:26522/1	60	+
chr1	1393195	1393196	A01177:23:H2L2FDSX3:2:1607:31421:29512	60	+
chr1	1393312	1393313	A01177:23:H2L2FDSX3:3:2236:1325:34538/1	60	+
chr1	1394551	1394552	A01177:23:H2L2FDSX3:1:1449:11785:35681	60	-
chr1	1394801	1394802	A01177:23:H2L2FDSX3:1:2250:24144:35728	60	+
chr1	1394877	1394878	A01177:23:H2L2FDSX3:4:1615:21856:32581	60	+
chr1	1395285	1395286	A01177:23:H2L2FDSX3:3:1657:27661:1830/1	60	+
chr1	1395420	1395421	A01177:23:H2L2FDSX3:3:1566:18810:4977/1	60	-
chr1	1395790	1395791	A01177:23:H2L2FDSX3:2:1535:32289:14512	60	+
chr1	1396056	1396057	A01177:23:H2L2FDSX3:1:2527:14235:7576	60	+
chr1	1396159	1396160	A01177:23:H2L2FDSX3:2:2561:19877:31908	60	+
chr1	1396167	1396168	A01177:23:H2L2FDSX3:1:1617:8522:5916	60	-
chr1	1396442	1396443	A01177:23:H2L2FDSX3:4:2218:13150:2440/1	60	-
chr1	1396732	1396733	A01177:23:H2L2FDSX3:1:2356:23592:30890	60	-
chr1	1396985	1396986	A01177:23:H2L2FDSX3:3:1445:18367:16454/1	60	+
chr1	1397180	1397181	A01177:23:H2L2FDSX3:4:2104:15139:20635/1	60	+
chr1	1402393	1402394	A01177:23:H2L2FDSX3:1:1245:29884:25066	60	+
chr1	1426268	1426269	A01177:23:H2L2FDSX3:3:1158:28881:26021/1	60	-
chr1	1474946	1474947	A01177:23:H2L2FDSX3:3:1432:32570:22639/1	60	-
chr1	1483514	1483515	A01177:23:H2L2FDSX3:4:2269:21106:20228/1	60	+
chr1	1483908	1483909	A01177:23:H2L2FDSX3:3:1145:15772:12618/1	60	-
chr1	1485519	1485520	A01177:23:H2L2FDSX3:3:1277:12879:27837/1	60	+
chr1	1488828	1488829	A01177:23:H2L2FDSX3:2:2151:31955:18756	60	-
chr1	1491046	1491047	A01177:23:H2L2FDSX3:2:1171:13729:13119	60	+
chr1	1519908	1519909	A01177:23:H2L2FDSX3:3:1126:15212:5259/1	60	-
chr1	1522178	1522179	A01177:23:H2L2FDSX3:3:2213:16631:13855/1	60	-
chr1	1522878	1522879	A01177:23:H2L2FDSX3:3:1607:7509:34976/1	60	+
chr1	1525262	1525263	A01177:23:H2L2FDSX3:3:2402:31485:2785	60	-
chr1	1531126	1531127	A01177:23:H2L2FDSX3:1:2325:31195:32315	60	-
chr1	1537522	1537523	A01177:23:H2L2FDSX3:3:1329:13160:20807	60	+
chr1	1553264	1553265	A01177:23:H2L2FDSX3:1:2321:21386:30702	60	-
chr1	1556053	1556054	A01177:23:H2L2FDSX3:4:1355:22290:28855/1	60	+
chr1	1557203	1557204	A01177:23:H2L2FDSX3:3:1171:7482:28103/1	60	-
chr1	1560303	1560304	A01177:23:H2L2FDSX3:4:1123:12084:12117	60	-
chr1	1560402	1560403	A01177:23:H2L2FDSX3:3:1167:32280:21073/1	60	-
chr1	1563862	1563863	A01177:23:H2L2FDSX3:1:1106:17897:32111	60	+
chr1	1564809	1564810	A01177:23:H2L2FDSX3:3:1258:30707:33379/1	60	-
chr1	1564899	1564900	A01177:23:H2L2FDSX3:3:1375:21097:19398/1	60	-
chr1	1565113	1565114	A01177:23:H2L2FDSX3:3:1115:18629:26365/1	60	-
chr1	1568284	1568285	A01177:23:H2L2FDSX3:3:1446:2166:4867/1	60	+
chr1	1568590	1568591	A01177:23:H2L2FDSX3:4:2678:24786:15828	60	-
chr1	1569383	1569384	A01177:23:H2L2FDSX3:4:1163:14561:18944/1	60	+
chr1	1569385	1569386	A01177:23:H2L2FDSX3:3:1336:19271:13886/1	60	-
chr1	1569915	1569916	A01177:23:H2L2FDSX3:1:1431:21621:6026	60	+
chr1	1569917	1569918	A01177:23:H2L2FDSX3:1:2608:25518:15530	60	+
chr1	1569977	1569978	A01177:23:H2L2FDSX3:4:1647:28763:23187/1	60	-
chr1	1570694	1570695	A01177:23:H2L2FDSX3:2:2672:5891:21934	60	-
chr1	1572882	1572883	A01177:23:H2L2FDSX3:4:1570:7274:30373/1	60	-
chr1	1572937	1572938	A01177:23:H2L2FDSX3:4:1137:24198:36104/1	60	-
chr1	1643525	1643526	A01177:23:H2L2FDSX3:3:2426:29451:33082/1	60	+
chr1	1645225	1645226	A01177:23:H2L2FDSX3:1:1357:17960:24330	60	-
chr1	1647355	1647356	A01177:23:H2L2FDSX3:3:1109:16595:29606/1	60	+
chr1	1647674	1647675	A01177:23:H2L2FDSX3:3:1266:32036:4460/1	60	-
chr1	1648841	1648842	A01177:23:H2L2FDSX3:3:2330:23267:29042	60	-
chr1	1649447	1649448	A01177:23:H2L2FDSX3:1:1170:25328:8155	60	+
chr1	1650310	1650311	A01177:23:H2L2FDSX3:3:2143:12653:18646/1	60	-
chr1	1650738	1650739	A01177:23:H2L2FDSX3:3:1141:26684:23312/1	60	-
chr1	1651080	1651081	A01177:23:H2L2FDSX3:4:1120:29568:19038/1	60	+
chr1	1651501	1651502	A01177:23:H2L2FDSX3:2:1572:15302:25645	60	-
chr1	1652534	1652535	A01177:23:H2L2FDSX3:4:1519:24117:21715/1	60	+
chr1	1653713	1653714	A01177:23:H2L2FDSX3:3:1558:22914:11992/1	60	+
chr1	1654313	1654314	A01177:23:H2L2FDSX3:3:2375:10041:17942/1	60	-
chr1	1655884	1655885	A01177:23:H2L2FDSX3:3:2605:9209:29559/1	60	+
chr1	1656244	1656245	A01177:23:H2L2FDSX3:1:2403:28736:27336	60	-
chr1	1656280	1656281	A01177:23:H2L2FDSX3:2:2265:14823:18740	60	-
chr1	1656601	1656602	A01177:23:H2L2FDSX3:3:2464:10375:10191/1	60	+
chr1	1664531	1664532	A01177:23:H2L2FDSX3:4:2669:8404:16673	60	-
chr1	1668768	1668769	A01177:23:H2L2FDSX3:2:2501:21667:3067	60	-
chr1	1669024	1669025	A01177:23:H2L2FDSX3:3:1319:16333:19727/1	60	+
chr1	1669261	1669262	A01177:23:H2L2FDSX3:3:2105:7120:34585/1	60	-
chr1	1672520	1672521	A01177:23:H2L2FDSX3:3:1333:2564:33082/1	60	+
chr1	1674203	1674204	A01177:23:H2L2FDSX3:3:1157:7600:10582/1	60	+
chr1	1674341	1674342	A01177:23:H2L2FDSX3:3:1527:14805:11443/1	60	+
chr1	1674403	1674404	A01177:23:H2L2FDSX3:3:1304:1045:30953/1	60	-
chr1	1682343	1682344	A01177:23:H2L2FDSX3:3:1204:23692:35008/1	60	-
chr1	1683907	1683908	A01177:23:H2L2FDSX3:2:1640:21983:26600	60	-
chr1	1684528	1684529	A01177:23:H2L2FDSX3:3:1532:19515:27712/1	60	-
chr1	1687854	1687855	A01177:23:H2L2FDSX3:2:2454:14290:7200	60	-
chr1	1687935	1687936	A01177:23:H2L2FDSX3:1:1177:15085:18599	60	+
chr1	1690028	1690029	A01177:23:H2L2FDSX3:1:2323:26214:3928	60	-
chr1	1690054	1690055	A01177:23:H2L2FDSX3:1:2447:1904:21825	60	-
chr1	1707130	1707131	A01177:23:H2L2FDSX3:3:1227:1895:30107/1	60	-
chr1	1710801	1710802	A01177:23:H2L2FDSX3:3:2418:19307:10817/1	60	-
chr1	1711399	1711400	A01177:23:H2L2FDSX3:3:2361:26377:36996/1	60	-
chr1	1715614	1715615	A01177:23:H2L2FDSX3:1:2635:5647:8359	60	+
chr1	1719822	1719823	A01177:23:H2L2FDSX3:4:1136:9037:24815/1	60	-
chr1	1720853	1720854	A01177:23:H2L2FDSX3:1:1556:18032:23077	60	-
chr1	1721190	1721191	A01177:23:H2L2FDSX3:1:1677:15031:26647	60	-
chr1	1721580	1721581	A01177:23:H2L2FDSX3:1:1260:13431:35524	60	+
chr1	1721650	1721651	A01177:23:H2L2FDSX3:3:2602:16776:18114/1	60	-
chr1	1737433	1737434	A01177:23:H2L2FDSX3:4:1113:3043:10238/1	60	-
chr1	1742244	1742245	A01177:23:H2L2FDSX3:3:1142:32895:22075/1	60	+
chr1	1742268	1742269	A01177:23:H2L2FDSX3:1:1475:23149:20917	60	+
chr1	1756671	1756672	A01177:23:H2L2FDSX3:1:1609:22318:34757	60	-
chr1	1764445	1764446	A01177:23:H2L2FDSX3:2:2560:30590:35524	60	-
chr1	1765979	1765980	A01177:23:H2L2FDSX3:1:2471:10113:24298	60	-
chr1	1794768	1794769	A01177:23:H2L2FDSX3:3:2378:1886:16344/1	60	+
chr1	1799606	1799607	A01177:23:H2L2FDSX3:3:1561:5023:10285/1	60	-
chr1	1800161	1800162	A01177:23:H2L2FDSX3:3:2223:31503:30780/1	60	+
chr1	1800525	1800526	A01177:23:H2L2FDSX3:1:1626:13865:11350	60	+
chr1	1802216	1802217	A01177:23:H2L2FDSX3:4:1546:13801:33442/1	60	+
chr1	1802498	1802499	A01177:23:H2L2FDSX3:1:1501:1985:18082	60	-
chr1	1802636	1802637	A01177:23:H2L2FDSX3:3:2350:20247:29637/1	60	+
chr1	1803759	1803760	A01177:23:H2L2FDSX3:3:1509:16613:34366/1	60	-
chr1	1806350	1806351	A01177:23:H2L2FDSX3:3:1638:32280:34851/1	60	+
chr1	1807945	1807946	A01177:23:H2L2FDSX3:2:2462:24614:26678	60	+
chr1	1809949	1809950	A01177:23:H2L2FDSX3:3:1166:11397:17785/1	60	+
chr1	1810595	1810596	A01177:23:H2L2FDSX3:4:1243:19678:26365/1	60	+
chr1	1810658	1810659	A01177:23:H2L2FDSX3:3:1577:23086:28072/1	60	+
chr1	1811429	1811430	A01177:23:H2L2FDSX3:3:2368:25409:29966/1	60	+
chr1	1811650	1811651	A01177:23:H2L2FDSX3:3:1670:32669:22936/1	60	+
chr1	1817855	1817856	A01177:23:H2L2FDSX3:1:1263:19840:34131	60	-
chr1	1818178	1818179	A01177:23:H2L2FDSX3:3:1225:27796:31626/1	60	+
chr1	1818687	1818688	A01177:23:H2L2FDSX3:3:2510:31467:7451/1	60	-
chr1	1819932	1819933	A01177:23:H2L2FDSX3:1:1145:2437:21559	60	+
chr1	1821459	1821460	A01177:23:H2L2FDSX3:4:1564:8070:24799/1	60	+
chr1	1821945	1821946	A01177:23:H2L2FDSX3:3:1415:2790:33505/1	60	+
chr1	1823671	1823672	A01177:23:H2L2FDSX3:4:2636:28836:6872/1	60	+
chr1	1825553	1825554	A01177:23:H2L2FDSX3:3:1676:29197:36338/1	60	+
chr1	1827083	1827084	A01177:23:H2L2FDSX3:4:1131:21802:27258/1	60	-
chr1	1827143	1827144	A01177:23:H2L2FDSX3:4:2309:31955:36260/1	60	-
chr1	1828440	1828441	A01177:23:H2L2FDSX3:1:2515:32289:4085	60	+
chr1	1828562	1828563	A01177:23:H2L2FDSX3:4:2113:5484:1689/1	60	-
chr1	1831218	1831219	A01177:23:H2L2FDSX3:1:1345:29035:31172	60	-
chr1	1832271	1832272	A01177:23:H2L2FDSX3:3:1215:29975:25410/1	60	-
chr1	1833461	1833462	A01177:23:H2L2FDSX3:3:1304:2953:27179/1	60	-
chr1	1835787	1835788	A01177:23:H2L2FDSX3:2:2436:5303:30812	60	+
chr1	1839633	1839634	A01177:23:H2L2FDSX3:3:1205:11695:19241/1	60	+
chr1	1840668	1840669	A01177:23:H2L2FDSX3:3:1150:27877:10817/1	60	-
chr1	1841105	1841106	A01177:23:H2L2FDSX3:3:2169:17002:26334/1	60	+
chr1	1841772	1841773	A01177:23:H2L2FDSX3:3:1275:28311:27226/1	60	+
chr1	1841856	1841857	A01177:23:H2L2FDSX3:4:1540:29378:4711/1	60	-
chr1	1843314	1843315	A01177:23:H2L2FDSX3:3:2263:21603:9126/1	60	-
chr1	1846199	1846200	A01177:23:H2L2FDSX3:3:1633:10592:18615/1	60	-
chr1	1847106	1847107	A01177:23:H2L2FDSX3:3:2227:12671:21371/1	60	-
chr1	1847472	1847473	A01177:23:H2L2FDSX3:3:1556:3441:1971/1	60	-
chr1	1848046	1848047	A01177:23:H2L2FDSX3:3:1123:4616:32283/1	60	-
chr1	1848634	1848635	A01177:23:H2L2FDSX3:2:2612:27651:26271	60	+
chr1	1849013	1849014	A01177:23:H2L2FDSX3:2:1135:4878:25535	60	-
chr1	1854209	1854210	A01177:23:H2L2FDSX3:4:1369:3938:27195/1	60	+
chr1	1867831	1867832	A01177:23:H2L2FDSX3:3:1403:15564:22435/1	60	+
chr1	1877886	1877887	A01177:23:H2L2FDSX3:3:1417:27163:2973/1	60	-
chr1	1878344	1878345	A01177:23:H2L2FDSX3:3:2136:26395:7654/1	60	-
chr1	1878362	1878363	A01177:23:H2L2FDSX3:3:2511:26503:5650/1	60	+
chr1	1878770	1878771	A01177:23:H2L2FDSX3:3:1635:6497:18630/1	60	+
chr1	1879312	1879313	A01177:23:H2L2FDSX3:3:2155:1036:16720/1	60	-
chr1	1883572	1883573	A01177:23:H2L2FDSX3:4:1421:19253:34491/1	60	-
chr1	1885341	1885342	A01177:23:H2L2FDSX3:1:2245:3974:21809	60	+
chr1	1886079	1886080	A01177:23:H2L2FDSX3:4:1269:18909:36620/1	60	+
chr1	1886243	1886244	A01177:23:H2L2FDSX3:3:1403:13485:33646/1	60	-
chr1	1960917	1960918	A01177:23:H2L2FDSX3:4:1414:5782:36432/1	60	-
chr1	1976817	1976818	A01177:23:H2L2FDSX3:3:1253:9453:14732/1	60	-
chr1	2117089	2117090	A01177:23:H2L2FDSX3:4:1404:15257:12038/1	60	-
chr1	2221628	2221629	A01177:23:H2L2FDSX3:4:2338:19470:17206/1	60	-
chr1	2233909	2233910	A01177:23:H2L2FDSX3:1:2446:32407:25676	60	+
chr1	2297193	2297194	A01177:23:H2L2FDSX3:3:2364:30237:30968/1	60	-
chr1	2344299	2344300	A01177:23:H2L2FDSX3:3:1453:17960:31469	60	-
chr1	2395411	2395412	A01177:23:H2L2FDSX3:3:1104:21630:16188/1	60	-
chr1	2396245	2396246	A01177:23:H2L2FDSX3:1:1428:5159:6918	60	+
chr1	2402868	2402869	A01177:23:H2L2FDSX3:3:1161:25229:10175/1	60	+
chr1	2439555	2439556	A01177:23:H2L2FDSX3:4:1155:26612:16799/1	60	+
chr1	2853722	2853723	A01177:23:H2L2FDSX3:1:1231:19388:15906	60	-
chr1	3128289	3128290	A01177:23:H2L2FDSX3:2:1128:17960:7012	60	-
chr1	3312700	3312701	A01177:23:H2L2FDSX3:1:1507:29134:11271	60	-
chr1	3518079	3518080	A01177:23:H2L2FDSX3:4:1561:3703:28103/1	60	+
chr1	3636702	3636703	A01177:23:H2L2FDSX3:4:2303:24171:4398/1	60	+
chr1	3686868	3686869	A01177:23:H2L2FDSX3:4:1643:31150:25817/1	60	-
chr1	3782000	3782001	A01177:23:H2L2FDSX3:1:1246:32805:20666	60	+
chr1	3847844	3847845	A01177:23:H2L2FDSX3:4:1161:26359:29857/1	60	-
chr1	3865147	3865148	A01177:23:H2L2FDSX3:4:1672:10294:7075/1	60	+
chr1	3894099	3894100	A01177:23:H2L2FDSX3:2:1241:23647:9032	60	-
chr1	4159928	4159929	A01177:23:H2L2FDSX3:4:2647:15962:13448/1	60	+
chr1	4253418	4253419	A01177:23:H2L2FDSX3:3:1228:31702:19789/1	60	-
chr1	4283482	4283483	A01177:23:H2L2FDSX3:3:1460:20672:7858/1	60	-
chr1	4318490	4318491	A01177:23:H2L2FDSX3:2:1275:28718:37012	60	+
chr1	4452193	4452194	A01177:23:H2L2FDSX3:2:2339:19208:23735	60	-
chr1	4481688	4481689	A01177:23:H2L2FDSX3:3:1173:21956:21574/1	60	-
chr1	4543382	4543383	A01177:23:H2L2FDSX3:3:1138:29595:26694/1	60	-
chr1	4580451	4580452	A01177:23:H2L2FDSX3:1:1337:3730:27242	60	+
chr1	4638668	4638669	A01177:23:H2L2FDSX3:2:2455:3595:28823	60	-
chr1	5154186	5154187	A01177:23:H2L2FDSX3:4:1244:17626:34804/1	60	-
chr1	5346795	5346796	A01177:23:H2L2FDSX3:1:1251:1777:1846	60	+
chr1	5497939	5497940	A01177:23:H2L2FDSX3:3:1117:19262:32409/1	60	-
chr1	5536667	5536668	A01177:23:H2L2FDSX3:3:2315:3477:9580/1	60	-
chr1	5900694	5900695	A01177:23:H2L2FDSX3:1:2672:12328:35900	60	+
chr1	5931413	5931414	A01177:23:H2L2FDSX3:3:1272:3025:24925	60	-
chr1	5934271	5934272	A01177:23:H2L2FDSX3:3:2154:6144:36652/1	60	-
chr1	6520453	6520454	A01177:23:H2L2FDSX3:3:1222:29089:23281/1	60	+
chr1	6537089	6537090	A01177:23:H2L2FDSX3:2:1467:32479:25864	60	+
chr1	6657627	6657628	A01177:23:H2L2FDSX3:3:1413:15935:26741/1	60	+
chr1	6679884	6679885	A01177:23:H2L2FDSX3:1:1444:3251:14669	60	+
chr1	6679886	6679887	A01177:23:H2L2FDSX3:3:2310:27299:34929/1	60	+
chr1	6743241	6743242	A01177:23:H2L2FDSX3:3:1403:5177:8171/1	60	-
chr1	6799205	6799206	A01177:23:H2L2FDSX3:3:1569:2474:7153/1	60	-
chr1	6801985	6801986	A01177:23:H2L2FDSX3:4:1513:13639:32189/1	60	-
chr1	6813889	6813890	A01177:23:H2L2FDSX3:3:1336:17020:34037/1	60	+
chr1	6816001	6816002	A01177:23:H2L2FDSX3:1:1376:28176:33442	60	-
chr1	6821005	6821006	A01177:23:H2L2FDSX3:3:1166:24786:13949/1	60	-
chr1	6822008	6822009	A01177:23:H2L2FDSX3:2:2601:29640:27962	60	+
chr1	6822465	6822466	A01177:23:H2L2FDSX3:1:2545:2871:31955	60	+
chr1	6822469	6822470	A01177:23:H2L2FDSX3:4:1221:23384:30624/1	60	-
chr1	6823938	6823939	A01177:23:H2L2FDSX3:4:2625:30960:9737/1	60	+
chr1	6824187	6824188	A01177:23:H2L2FDSX3:4:1143:31313:19304	60	-
chr1	6824192	6824193	A01177:23:H2L2FDSX3:3:1350:20157:18239/1	60	-
chr1	6841301	6841302	A01177:23:H2L2FDSX3:1:1667:3061:14340	60	+
chr1	6851176	6851177	A01177:23:H2L2FDSX3:1:2648:21802:18396	60	-
chr1	6853661	6853662	A01177:23:H2L2FDSX3:3:1251:31232:31407/1	60	-
chr1	6853880	6853881	A01177:23:H2L2FDSX3:4:1209:23990:20337/1	60	+
chr1	6857505	6857506	A01177:23:H2L2FDSX3:1:2366:19587:4476	60	-
chr1	6860104	6860105	A01177:23:H2L2FDSX3:3:1429:30499:4679/1	60	+
chr1	6867886	6867887	A01177:23:H2L2FDSX3:3:2116:19343:7811/1	60	+
chr1	6873909	6873910	A01177:23:H2L2FDSX3:1:1446:2446:21292	60	+
chr1	6880754	6880755	A01177:23:H2L2FDSX3:2:1217:31241:32612	60	-
chr1	6880756	6880757	A01177:23:H2L2FDSX3:3:1505:23773:19241/1	60	-
chr1	6891583	6891584	A01177:23:H2L2FDSX3:4:1636:15374:12430/1	60	+
chr1	6911643	6911644	A01177:23:H2L2FDSX3:1:1416:21658:34428	60	+
chr1	6959972	6959973	A01177:23:H2L2FDSX3:1:2320:15817:11224	60	+
chr1	7193687	7193688	A01177:23:H2L2FDSX3:1:1440:28465:17534	60	+
chr1	7267563	7267564	A01177:23:H2L2FDSX3:1:1351:11794:33599	60	-
chr1	7826302	7826303	A01177:23:H2L2FDSX3:3:2237:25626:30530/1	60	+
chr1	7829452	7829453	A01177:23:H2L2FDSX3:3:1427:24478:8155/1	60	-
chr1	7829536	7829537	A01177:23:H2L2FDSX3:4:1464:9914:14465/1	60	-
chr1	7835401	7835402	A01177:23:H2L2FDSX3:3:2525:21350:28917/1	60	+
chr1	7925264	7925265	A01177:23:H2L2FDSX3:3:1636:10474:28745/1	60	-
chr1	8410047	8410048	A01177:23:H2L2FDSX3:3:2614:7301:28573/1	60	+
chr1	8416233	8416234	A01177:23:H2L2FDSX3:3:2123:17743:3756/1	60	-
chr1	8443489	8443490	A01177:23:H2L2FDSX3:3:1619:1796:1971/1	60	+
chr1	8457588	8457589	A01177:23:H2L2FDSX3:4:1258:4029:33458/1	60	-
chr1	8475974	8475975	A01177:23:H2L2FDSX3:3:1616:4255:4789/1	60	+
chr1	8486964	8486965	A01177:23:H2L2FDSX3:4:1516:2211:14152/1	60	-
chr1	8487745	8487746	A01177:23:H2L2FDSX3:3:1671:16224:31469	60	+
chr1	8493350	8493351	A01177:23:H2L2FDSX3:4:2535:12292:24189/1	60	-
chr1	8520155	8520156	A01177:23:H2L2FDSX3:3:1315:2284:26459/1	60	+
chr1	8524775	8524776	A01177:23:H2L2FDSX3:1:2154:24596:17127	60	-
chr1	8535469	8535470	A01177:23:H2L2FDSX3:4:1571:8811:29183/1	60	+
chr1	8537693	8537694	A01177:23:H2L2FDSX3:3:1212:7256:18004/1	60	+
chr1	8538513	8538514	A01177:23:H2L2FDSX3:3:2541:31955:1939/1	60	-
chr1	8540694	8540695	A01177:23:H2L2FDSX3:3:2519:2058:14638/1	60	+
chr1	8541012	8541013	A01177:23:H2L2FDSX3:3:1468:32380:13792	60	-
chr1	8556177	8556178	A01177:23:H2L2FDSX3:3:2542:12472:28228/1	60	+
chr1	8566413	8566414	A01177:23:H2L2FDSX3:3:1315:25030:28682/1	60	-
chr1	8573958	8573959	A01177:23:H2L2FDSX3:3:1167:7581:15875/1	60	+
chr1	8577766	8577767	A01177:23:H2L2FDSX3:4:1204:24578:12555/1	60	+
chr1	8581888	8581889	A01177:23:H2L2FDSX3:3:1303:30852:25426/1	60	+
chr1	8586578	8586579	A01177:23:H2L2FDSX3:1:1514:6659:17503	60	+
chr1	8596786	8596787	A01177:23:H2L2FDSX3:4:2251:21757:3818/1	60	+
chr1	8601765	8601766	A01177:23:H2L2FDSX3:4:1112:4625:3740/1	60	-
chr1	8601769	8601770	A01177:23:H2L2FDSX3:3:1571:30409:27383/1	60	-
chr1	8601771	8601772	A01177:23:H2L2FDSX3:1:1125:23276:36949	60	-
chr1	8612808	8612809	A01177:23:H2L2FDSX3:1:2648:6488:10316	60	+
chr1	8615495	8615496	A01177:23:H2L2FDSX3:3:2220:22978:30859/1	60	-
chr1	8615893	8615894	A01177:23:H2L2FDSX3:4:2113:31864:25551/1	60	+
chr1	8622390	8622391	A01177:23:H2L2FDSX3:3:1217:1931:19085/1	60	+
chr1	8623320	8623321	A01177:23:H2L2FDSX3:3:1235:12843:2660/1	60	+
chr1	8633407	8633408	A01177:23:H2L2FDSX3:1:2152:19334:28056	60	-
chr1	8633505	8633506	A01177:23:H2L2FDSX3:1:1478:10059:2754	60	+
chr1	8636273	8636274	A01177:23:H2L2FDSX3:3:1238:30644:26224/1	60	+
chr1	8640469	8640470	A01177:23:H2L2FDSX3:2:2410:11198:28275	60	-
chr1	8641435	8641436	A01177:23:H2L2FDSX3:4:1420:9914:20478/1	60	+
chr1	8641439	8641440	A01177:23:H2L2FDSX3:3:1401:6397:11725/1	60	-
chr1	8641835	8641836	A01177:23:H2L2FDSX3:3:2447:27136:14199/1	60	+
chr1	8641880	8641881	A01177:23:H2L2FDSX3:3:1235:6659:11866/1	60	+
chr1	8643222	8643223	A01177:23:H2L2FDSX3:3:1168:2763:10848/1	60	+
chr1	8645287	8645288	A01177:23:H2L2FDSX3:3:1537:6470:26600/1	60	+
chr1	8645666	8645667	A01177:23:H2L2FDSX3:3:1462:2483:9486/1	60	+
chr1	8647236	8647237	A01177:23:H2L2FDSX3:3:1525:5330:28917/1	60	-
chr1	8648259	8648260	A01177:23:H2L2FDSX3:3:2278:31910:1736/1	60	+
chr1	8649351	8649352	A01177:23:H2L2FDSX3:1:1540:26982:30373	60	-
chr1	8664634	8664635	A01177:23:H2L2FDSX3:4:1548:25238:27790/1	60	+
chr1	8665339	8665340	A01177:23:H2L2FDSX3:1:2169:7762:13714	60	-
chr1	8668400	8668401	A01177:23:H2L2FDSX3:2:2463:20329:21261	60	+
chr1	8670627	8670628	A01177:23:H2L2FDSX3:3:1314:30834:7075/1	60	-
chr1	8671606	8671607	A01177:23:H2L2FDSX3:3:1119:14805:1297/1	60	-
chr1	8673480	8673481	A01177:23:H2L2FDSX3:2:2521:19081:21386	60	-
chr1	8676448	8676449	A01177:23:H2L2FDSX3:3:1238:1099:2863/1	60	+
chr1	8676516	8676517	A01177:23:H2L2FDSX3:3:1444:12500:12305/1	60	-
chr1	8684413	8684414	A01177:23:H2L2FDSX3:4:1259:11243:13604/1	60	+
chr1	8685188	8685189	A01177:23:H2L2FDSX3:2:1368:8703:8202	60	+
chr1	8692829	8692830	A01177:23:H2L2FDSX3:3:1120:23746:13150/1	60	+
chr1	8712334	8712335	A01177:23:H2L2FDSX3:3:2154:27950:3771/1	60	-
chr1	8712342	8712343	A01177:23:H2L2FDSX3:2:1107:11966:15702	60	+
chr1	8717866	8717867	A01177:23:H2L2FDSX3:4:1542:16929:3693/1	60	+
chr1	8723921	8723922	A01177:23:H2L2FDSX3:3:1144:11831:23766/1	60	+
chr1	8724179	8724180	A01177:23:H2L2FDSX3:1:1211:2835:30452	60	+
chr1	8725028	8725029	A01177:23:H2L2FDSX3:4:1131:1027:7435/1	60	+
chr1	8725628	8725629	A01177:23:H2L2FDSX3:4:2323:11442:9846/1	60	+
chr1	8759001	8759002	A01177:23:H2L2FDSX3:3:2174:27091:27712/1	60	+
chr1	8803753	8803754	A01177:23:H2L2FDSX3:3:2571:31250:26271/1	60	+
chr1	8817218	8817219	A01177:23:H2L2FDSX3:1:1637:31693:7968	60	+
chr1	8875666	8875667	A01177:23:H2L2FDSX3:3:1256:11107:27492/1	60	+
chr1	9001141	9001142	A01177:23:H2L2FDSX3:1:1408:2239:8531	60	+
chr1	9001142	9001143	A01177:23:H2L2FDSX3:1:1637:6433:29450	60	+
chr1	9157884	9157885	A01177:23:H2L2FDSX3:3:1110:3658:32158/1	60	+
chr1	9289223	9289224	A01177:23:H2L2FDSX3:3:2166:16830:10598/1	60	-
chr1	9494231	9494232	A01177:23:H2L2FDSX3:3:2316:2763:27727/1	60	-
chr1	9517867	9517868	A01177:23:H2L2FDSX3:1:2320:22643:28588	60	+
chr1	9544208	9544209	A01177:23:H2L2FDSX3:1:2416:5439:12132	60	-
chr1	9545041	9545042	A01177:23:H2L2FDSX3:4:1471:15646:5447/1	60	+
chr1	9552185	9552186	A01177:23:H2L2FDSX3:3:1574:19407:12273/1	60	+
chr1	9555248	9555249	A01177:23:H2L2FDSX3:3:1223:21784:7623	60	-
chr1	9557312	9557313	A01177:23:H2L2FDSX3:2:1220:4182:28964	60	-
chr1	9571855	9571856	A01177:23:H2L2FDSX3:3:1208:10511:5321/1	60	+
chr1	9614318	9614319	A01177:23:H2L2FDSX3:4:1132:10013:15671/1	60	-
chr1	9653539	9653540	A01177:23:H2L2FDSX3:4:2147:20311:26584/1	60	-
chr1	9668224	9668225	A01177:23:H2L2FDSX3:3:1251:5439:2644/1	60	+
chr1	9671092	9671093	A01177:23:H2L2FDSX3:1:2558:1805:26631	60	-
chr1	9685226	9685227	A01177:23:H2L2FDSX3:4:2556:25391:3035/1	60	-
chr1	9736762	9736763	A01177:23:H2L2FDSX3:4:2410:27064:2519	60	-
chr1	9770381	9770382	A01177:23:H2L2FDSX3:1:1259:7961:12273	60	-
chr1	9771827	9771828	A01177:23:H2L2FDSX3:3:2141:24994:29904/1	60	-
chr1	9786064	9786065	A01177:23:H2L2FDSX3:1:2567:12798:34334	60	+
chr1	9792389	9792390	A01177:23:H2L2FDSX3:1:1208:18005:5525	60	+
chr1	9805332	9805333	A01177:23:H2L2FDSX3:3:1359:1759:25144/1	60	-
chr1	9807801	9807802	A01177:23:H2L2FDSX3:3:1411:8124:29904/1	60	-
chr1	10036591	10036592	A01177:23:H2L2FDSX3:3:1313:11288:4852/1	60	-
chr1	10040918	10040919	A01177:23:H2L2FDSX3:3:2241:15962:36746/1	60	+
chr1	10051429	10051430	A01177:23:H2L2FDSX3:3:1424:7907:29340/1	60	-
chr1	10061524	10061525	A01177:23:H2L2FDSX3:3:1507:26323:27320/1	60	-
chr1	10087800	10087801	A01177:23:H2L2FDSX3:3:2604:23656:29058/1	60	-
chr1	10093025	10093026	A01177:23:H2L2FDSX3:2:1414:23113:18505	60	+
chr1	10096272	10096273	A01177:23:H2L2FDSX3:3:1316:29749:27148/1	60	+
chr1	10100440	10100441	A01177:23:H2L2FDSX3:4:2223:30897:22936/1	60	-
chr1	10101712	10101713	A01177:23:H2L2FDSX3:3:1157:32344:7936/1	60	+
chr1	10122598	10122599	A01177:23:H2L2FDSX3:3:1208:24035:14090/1	60	-
chr1	10123931	10123932	A01177:23:H2L2FDSX3:3:1337:31331:12289/1	60	-
chr1	10125161	10125162	A01177:23:H2L2FDSX3:4:2175:28655:27007	60	-
chr1	10126410	10126411	A01177:23:H2L2FDSX3:3:1419:29523:23594/1	60	+
chr1	10134130	10134131	A01177:23:H2L2FDSX3:3:2652:18620:11976/1	60	+
chr1	10135247	10135248	A01177:23:H2L2FDSX3:4:2634:4399:4413/1	60	-
chr1	10139108	10139109	A01177:23:H2L2FDSX3:4:1152:28284:21480/1	60	-
chr1	10139531	10139532	A01177:23:H2L2FDSX3:3:2344:32723:28072/1	60	+
chr1	10175345	10175346	A01177:23:H2L2FDSX3:4:2542:28565:25880/1	60	-
chr1	10233212	10233213	A01177:23:H2L2FDSX3:3:1151:2067:18067	60	+
chr1	10259073	10259074	A01177:23:H2L2FDSX3:4:1651:27172:8155/1	60	-
chr1	10262618	10262619	A01177:23:H2L2FDSX3:4:1506:3685:20556	60	-
chr1	10271842	10271843	A01177:23:H2L2FDSX3:4:1121:26422:9392/1	60	+
chr1	10276064	10276065	A01177:23:H2L2FDSX3:3:1608:7401:28432/1	60	-
chr1	10281769	10281770	A01177:23:H2L2FDSX3:4:2227:2627:3443/1	60	-
chr1	10282165	10282166	A01177:23:H2L2FDSX3:3:2320:2401:21496/1	60	+
chr1	10282633	10282634	A01177:23:H2L2FDSX3:2:2319:28872:33144	60	-
chr1	10293988	10293989	A01177:23:H2L2FDSX3:4:1619:6343:28447/1	60	-
chr1	10296124	10296125	A01177:23:H2L2FDSX3:4:1321:28248:8234/1	60	+
chr1	10306145	10306146	A01177:23:H2L2FDSX3:3:1457:9064:1626/1	60	-
chr1	10321248	10321249	A01177:23:H2L2FDSX3:4:1522:18448:6417/1	60	+
chr1	10332104	10332105	A01177:23:H2L2FDSX3:1:1331:24994:23109	60	-
chr1	10337017	10337018	A01177:23:H2L2FDSX3:3:1230:14470:25488/1	60	+
chr1	10376903	10376904	A01177:23:H2L2FDSX3:3:1111:27199:35978/1	60	-
chr1	10409997	10409998	A01177:23:H2L2FDSX3:2:1475:9950:21355	60	+
chr1	10439182	10439183	A01177:23:H2L2FDSX3:3:1557:16568:18443/1	60	-
chr1	10511118	10511119	A01177:23:H2L2FDSX3:3:1531:18267:32659/1	60	-
chr1	10513816	10513817	A01177:23:H2L2FDSX3:3:1564:13187:27023/1	60	-
chr1	10514576	10514577	A01177:23:H2L2FDSX3:3:1407:9742:14168/1	60	+
chr1	10521687	10521688	A01177:23:H2L2FDSX3:4:1160:10059:19883/1	60	+
chr1	10523093	10523094	A01177:23:H2L2FDSX3:2:2470:2853:31610	60	-
chr1	10524243	10524244	A01177:23:H2L2FDSX3:3:1645:29414:8656/1	60	+
chr1	10528833	10528834	A01177:23:H2L2FDSX3:3:2632:22218:36088/1	60	+
chr1	10547323	10547324	A01177:23:H2L2FDSX3:1:1333:12093:10942	60	+
chr1	10549115	10549116	A01177:23:H2L2FDSX3:1:2302:26422:16188	60	+
chr1	10561896	10561897	A01177:23:H2L2FDSX3:1:1616:25536:11115	60	-
chr1	10575722	10575723	A01177:23:H2L2FDSX3:4:2210:10827:28698/1	60	+
chr1	10575961	10575962	A01177:23:H2L2FDSX3:4:2409:17879:9721/1	60	+
chr1	10576586	10576587	A01177:23:H2L2FDSX3:2:2635:4327:9267	60	+
chr1	10577381	10577382	A01177:23:H2L2FDSX3:2:2470:5719:31031	60	-
chr1	10579874	10579875	A01177:23:H2L2FDSX3:3:1423:2926:35243/1	60	+
chr1	10586112	10586113	A01177:23:H2L2FDSX3:3:2105:28103:32597	60	-
chr1	10600929	10600930	A01177:23:H2L2FDSX3:3:2561:11388:24596/1	60	+
chr1	10602285	10602286	A01177:23:H2L2FDSX3:4:2266:4878:12164	60	-
chr1	10895782	10895783	A01177:23:H2L2FDSX3:3:1236:2772:14465/1	60	+
chr1	11016422	11016423	A01177:23:H2L2FDSX3:1:2561:29315:14403	60	+
chr1	11022738	11022739	A01177:23:H2L2FDSX3:3:1151:13657:27931/1	60	-
chr1	11024137	11024138	A01177:23:H2L2FDSX3:1:1569:5665:35102	60	+
chr1	11026242	11026243	A01177:23:H2L2FDSX3:3:2660:2953:26929/1	60	-
chr1	11074893	11074894	A01177:23:H2L2FDSX3:2:1266:10881:12915	60	-
chr1	11097400	11097401	A01177:23:H2L2FDSX3:2:1506:8142:29027	60	+
chr1	11097854	11097855	A01177:23:H2L2FDSX3:3:2236:16278:14559/1	60	+
chr1	11110679	11110680	A01177:23:H2L2FDSX3:1:1406:7988:3051	60	+
chr1	11113296	11113297	A01177:23:H2L2FDSX3:3:2140:12816:27101/1	60	-
chr1	11124203	11124204	A01177:23:H2L2FDSX3:2:1412:29423:18443	60	-
chr1	11133471	11133472	A01177:23:H2L2FDSX3:4:2337:13792:35900/1	60	+
chr1	11144129	11144130	A01177:23:H2L2FDSX3:2:1365:30978:17942	60	-
chr1	11157076	11157077	A01177:23:H2L2FDSX3:2:1554:30617:32753	60	-
chr1	11158202	11158203	A01177:23:H2L2FDSX3:3:2632:17110:10081/1	60	+
chr1	11159821	11159822	A01177:23:H2L2FDSX3:4:2107:10484:4648	60	+
chr1	11174051	11174052	A01177:23:H2L2FDSX3:2:2265:14398:11741	60	-
chr1	11177294	11177295	A01177:23:H2L2FDSX3:3:1429:20735:36777/1	60	-
chr1	11180536	11180537	A01177:23:H2L2FDSX3:3:1467:22525:17331/1	60	-
chr1	11183473	11183474	A01177:23:H2L2FDSX3:4:2109:6298:10739/1	60	+
chr1	11200565	11200566	A01177:23:H2L2FDSX3:3:1512:5900:23234/1	60	-
chr1	11201134	11201135	A01177:23:H2L2FDSX3:1:2368:25310:23876	60	-
chr1	11209108	11209109	A01177:23:H2L2FDSX3:3:2140:8739:16313/1	60	+
chr1	11216417	11216418	A01177:23:H2L2FDSX3:2:1261:28501:35039	60	-
chr1	11217264	11217265	A01177:23:H2L2FDSX3:1:2113:8847:20447	60	+
chr1	11219854	11219855	A01177:23:H2L2FDSX3:3:1333:2998:12320/1	60	+
chr1	11222629	11222630	A01177:23:H2L2FDSX3:3:1553:20961:15749/1	60	-
chr1	11224506	11224507	A01177:23:H2L2FDSX3:1:1616:24225:20744	60	-
chr1	11226075	11226076	A01177:23:H2L2FDSX3:3:1204:1362:3255/1	60	+
chr1	11228023	11228024	A01177:23:H2L2FDSX3:3:2460:11044:7435/1	60	+
chr1	11232961	11232962	A01177:23:H2L2FDSX3:2:2325:18231:24956	60	+
chr1	11253720	11253721	A01177:23:H2L2FDSX3:2:2217:29441:23860	60	-
chr1	11253722	11253723	A01177:23:H2L2FDSX3:1:1136:32859:13714	60	-
chr1	11258818	11258819	A01177:23:H2L2FDSX3:2:2346:20817:3035	60	+
chr1	11276492	11276493	A01177:23:H2L2FDSX3:1:2578:6081:28933	60	-
chr1	11277683	11277684	A01177:23:H2L2FDSX3:3:1206:12364:27352/1	60	+
chr1	11278038	11278039	A01177:23:H2L2FDSX3:3:1444:13575:5682/1	60	+
chr1	11280835	11280836	A01177:23:H2L2FDSX3:3:1459:15402:27101/1	60	+
chr1	11288087	11288088	A01177:23:H2L2FDSX3:3:1433:29993:30953/1	60	+
chr1	11328995	11328996	A01177:23:H2L2FDSX3:3:1222:8368:29450/1	60	+
chr1	11567418	11567419	A01177:23:H2L2FDSX3:3:1216:22571:8015/1	60	-
chr1	11774925	11774926	A01177:23:H2L2FDSX3:1:1163:16721:16799	60	-
chr1	11808502	11808503	A01177:23:H2L2FDSX3:1:1318:15420:5431	60	+
chr1	11810627	11810628	A01177:23:H2L2FDSX3:3:2370:32054:6840/1	60	+
chr1	11811246	11811247	A01177:23:H2L2FDSX3:3:2575:3775:8500/1	60	-
chr1	11815141	11815142	A01177:23:H2L2FDSX3:4:2276:26142:32643/1	60	-
chr1	11817855	11817856	A01177:23:H2L2FDSX3:1:1546:25391:10207	60	-
chr1	11858271	11858272	A01177:23:H2L2FDSX3:3:1226:18792:15687/1	60	-
chr1	11924880	11924881	A01177:23:H2L2FDSX3:2:2533:2763:17049	60	+
chr1	12171669	12171670	A01177:23:H2L2FDSX3:3:1513:15013:32471/1	60	-
chr1	12239848	12239849	A01177:23:H2L2FDSX3:3:1160:16550:36354/1	60	-
chr1	12288633	12288634	A01177:23:H2L2FDSX3:3:1608:10963:22921	60	-
chr1	12289274	12289275	A01177:23:H2L2FDSX3:3:1231:7925:22576/1	60	+
chr1	12290336	12290337	A01177:23:H2L2FDSX3:3:2414:24650:13088/1	60	-
chr1	12291656	12291657	A01177:23:H2L2FDSX3:3:1459:18936:12493/1	60	-
chr1	12292834	12292835	A01177:23:H2L2FDSX3:4:2316:17390:15045/1	60	+
chr1	12293828	12293829	A01177:23:H2L2FDSX3:3:2667:16288:24189/1	60	+
chr1	12294637	12294638	A01177:23:H2L2FDSX3:3:1114:16703:24189/1	60	-
chr1	12296858	12296859	A01177:23:H2L2FDSX3:2:1157:29261:12273	60	+
chr1	12299848	12299849	A01177:23:H2L2FDSX3:4:1274:13982:8860/1	60	+
chr1	12300163	12300164	A01177:23:H2L2FDSX3:1:1365:9010:29465	60	+
chr1	12300353	12300354	A01177:23:H2L2FDSX3:1:1316:6912:16658	60	+
chr1	12324669	12324670	A01177:23:H2L2FDSX3:3:1630:20247:10629/1	60	-
chr1	12327300	12327301	A01177:23:H2L2FDSX3:3:1306:6433:17174/1	60	-
chr1	12334309	12334310	A01177:23:H2L2FDSX3:1:2474:4282:12320	60	+
chr1	12335712	12335713	A01177:23:H2L2FDSX3:3:1645:14760:17534/1	60	+
chr1	12338808	12338809	A01177:23:H2L2FDSX3:4:2301:12292:26631/1	60	+
chr1	12340809	12340810	A01177:23:H2L2FDSX3:3:1276:30544:16845/1	60	+
chr1	12343052	12343053	A01177:23:H2L2FDSX3:3:2519:25699:7451/1	60	+
chr1	12349330	12349331	A01177:23:H2L2FDSX3:3:1320:6632:35462/1	60	-
chr1	12349433	12349434	A01177:23:H2L2FDSX3:4:1634:2736:35759/1	60	+
chr1	12351872	12351873	A01177:23:H2L2FDSX3:4:2327:26585:28682/1	60	+
chr1	12355622	12355623	A01177:23:H2L2FDSX3:3:2542:9462:27242/1	60	-
chr1	12357773	12357774	A01177:23:H2L2FDSX3:3:1147:3839:21198/1	60	-
chr1	12359524	12359525	A01177:23:H2L2FDSX3:4:2261:5547:20995/1	60	+
chr1	12360235	12360236	A01177:23:H2L2FDSX3:3:1122:27841:18803/1	60	-
chr1	12362659	12362660	A01177:23:H2L2FDSX3:3:1306:14163:33098/1	60	+
chr1	12362712	12362713	A01177:23:H2L2FDSX3:3:1548:13114:3693/1	60	-
chr1	12365833	12365834	A01177:23:H2L2FDSX3:3:2230:25256:11569/1	60	-
chr1	12370015	12370016	A01177:23:H2L2FDSX3:3:1514:11822:28134/1	60	+
chr1	12370019	12370020	A01177:23:H2L2FDSX3:4:2573:8431:24298/1	60	-
chr1	12372705	12372706	A01177:23:H2L2FDSX3:3:1122:5819:8061/1	60	+
chr1	12384264	12384265	A01177:23:H2L2FDSX3:1:2129:2465:4726	60	+
chr1	12405982	12405983	A01177:23:H2L2FDSX3:4:2516:28366:13823	60	-
chr1	12410213	12410214	A01177:23:H2L2FDSX3:3:1257:25346:12226/1	60	+
chr1	12410329	12410330	A01177:23:H2L2FDSX3:1:1172:6705:2895	60	+
chr1	12412378	12412379	A01177:23:H2L2FDSX3:1:1372:23601:2503	60	-
chr1	12416479	12416480	A01177:23:H2L2FDSX3:4:1602:16315:7952/1	60	+
chr1	12430161	12430162	A01177:23:H2L2FDSX3:3:1341:30165:32878/1	60	-
chr1	12447501	12447502	A01177:23:H2L2FDSX3:3:2205:13313:9518/1	60	+
chr1	12453805	12453806	A01177:23:H2L2FDSX3:2:1665:9118:12774	60	-
chr1	12462647	12462648	A01177:23:H2L2FDSX3:4:2450:4173:18646/1	60	+
chr1	12566877	12566878	A01177:23:H2L2FDSX3:1:1544:26051:7529	60	+
chr1	12781315	12781316	A01177:23:H2L2FDSX3:3:1472:11478:26537/1	60	+
chr1	13084082	13084083	A01177:23:H2L2FDSX3:3:1350:29089:19116/1	60	-
chr1	13388575	13388576	A01177:23:H2L2FDSX3:1:1345:8766:19053	60	-
chr1	13419908	13419909	A01177:23:H2L2FDSX3:3:1406:3242:28964/1	60	-
chr1	13552401	13552402	A01177:23:H2L2FDSX3:1:2547:3260:10426	60	+
chr1	13704074	13704075	A01177:23:H2L2FDSX3:4:2135:24939:18317/1	60	-
chr1	13715877	13715878	A01177:23:H2L2FDSX3:4:2264:16523:22748/1	60	+
chr1	13717231	13717232	A01177:23:H2L2FDSX3:3:1415:24948:19085/1	60	-
chr1	13732468	13732469	A01177:23:H2L2FDSX3:1:2523:8422:4554	60	+
chr1	13733179	13733180	A01177:23:H2L2FDSX3:1:2333:26286:24001	60	-
chr1	13735249	13735250	A01177:23:H2L2FDSX3:3:1513:20690:7200/1	60	+
chr1	13742008	13742009	A01177:23:H2L2FDSX3:3:1359:28908:25817/1	60	+
chr1	13744925	13744926	A01177:23:H2L2FDSX3:1:2333:32443:17910	60	-
chr1	13751227	13751228	A01177:23:H2L2FDSX3:3:2303:24523:24079/1	60	-
chr1	13760668	13760669	A01177:23:H2L2FDSX3:1:1236:14470:12900	60	-
chr1	13761209	13761210	A01177:23:H2L2FDSX3:4:1650:19126:2362/1	60	+
chr1	13762426	13762427	A01177:23:H2L2FDSX3:2:1571:7961:14685	60	+
chr1	13771248	13771249	A01177:23:H2L2FDSX3:3:1570:4679:18239/1	60	+
chr1	13771331	13771332	A01177:23:H2L2FDSX3:3:1274:4788:11976/1	60	-
chr1	13784871	13784872	A01177:23:H2L2FDSX3:2:1111:11876:27571	60	-
chr1	13786913	13786914	A01177:23:H2L2FDSX3:3:1632:27444:32737/1	60	-
chr1	13791550	13791551	A01177:23:H2L2FDSX3:3:2319:21884:14622/1	60	+
chr1	13897584	13897585	A01177:23:H2L2FDSX3:3:2650:24686:25019	60	-
chr1	14070126	14070127	A01177:23:H2L2FDSX3:3:1422:29161:31829/1	60	-
chr1	14510841	14510842	A01177:23:H2L2FDSX3:3:1351:25482:18255/1	60	-
chr1	14920102	14920103	A01177:23:H2L2FDSX3:3:1452:32416:15702/1	60	-
chr1	15012680	15012681	A01177:23:H2L2FDSX3:3:1343:16866:20024	60	+
chr1	15177596	15177597	A01177:23:H2L2FDSX3:4:2547:4661:25504/1	60	+
chr1	15244272	15244273	A01177:23:H2L2FDSX3:3:1537:19352:33004/1	60	+
chr1	15425127	15425128	A01177:23:H2L2FDSX3:1:2337:26630:31986	60	-
chr1	15483654	15483655	A01177:23:H2L2FDSX3:3:1154:26431:15233/1	60	-
chr1	15497425	15497426	A01177:23:H2L2FDSX3:4:2541:31765:15452	60	-
chr1	15529250	15529251	A01177:23:H2L2FDSX3:3:2455:22616:35681/1	60	+
chr1	15548290	15548291	A01177:23:H2L2FDSX3:1:1478:15835:17550	60	+
chr1	15620996	15620997	A01177:23:H2L2FDSX3:4:1678:13892:3129	60	-
chr1	15622575	15622576	A01177:23:H2L2FDSX3:1:2406:18792:16125	60	+
chr1	15632688	15632689	A01177:23:H2L2FDSX3:3:1126:25852:3521/1	60	+
chr1	15633703	15633704	A01177:23:H2L2FDSX3:3:2112:23294:19006/1	60	+
chr1	15638350	15638351	A01177:23:H2L2FDSX3:3:2254:23592:14105/1	60	-
chr1	15647599	15647600	A01177:23:H2L2FDSX3:1:2423:13223:25363	60	-
chr1	15651239	15651240	A01177:23:H2L2FDSX3:2:1314:20943:23985	60	+
chr1	15658789	15658790	A01177:23:H2L2FDSX3:3:1115:20220:29340/1	60	-
chr1	15659539	15659540	A01177:23:H2L2FDSX3:1:1101:26847:7028	60	+
chr1	15659762	15659763	A01177:23:H2L2FDSX3:3:2373:9037:23813	60	-
chr1	15661531	15661532	A01177:23:H2L2FDSX3:1:1105:27561:27899	60	-
chr1	15733944	15733945	A01177:23:H2L2FDSX3:2:2218:27118:22748	60	+
chr1	15843919	15843920	A01177:23:H2L2FDSX3:3:1174:13042:20823/1	60	+
chr1	15843920	15843921	A01177:23:H2L2FDSX3:3:2649:5132:22811	60	+
chr1	15844845	15844846	A01177:23:H2L2FDSX3:1:2337:31051:30436	60	-
chr1	15852103	15852104	A01177:23:H2L2FDSX3:3:1640:29830:11350/1	60	-
chr1	15852311	15852312	A01177:23:H2L2FDSX3:3:2616:24768:36839/1	60	-
chr1	15852995	15852996	A01177:23:H2L2FDSX3:3:1124:9326:31704/1	60	-
chr1	15857762	15857763	A01177:23:H2L2FDSX3:3:1663:29234:14450/1	60	+
chr1	15869027	15869028	A01177:23:H2L2FDSX3:1:2405:17463:6997	60	-
chr1	15874295	15874296	A01177:23:H2L2FDSX3:3:2214:31774:25113/1	60	+
chr1	15876099	15876100	A01177:23:H2L2FDSX3:3:1346:24849:2127/1	60	+
chr1	15876790	15876791	A01177:23:H2L2FDSX3:4:1636:3459:36104	60	-
chr1	15881070	15881071	A01177:23:H2L2FDSX3:4:2455:21965:3208/1	60	-
chr1	15881171	15881172	A01177:23:H2L2FDSX3:3:1168:11595:34726/1	60	+
chr1	15881175	15881176	A01177:23:H2L2FDSX3:4:2647:17544:28338/1	60	-
chr1	15881494	15881495	A01177:23:H2L2FDSX3:4:2509:10890:26960/1	60	-
chr1	15883477	15883478	A01177:23:H2L2FDSX3:2:1203:19334:14747	60	+
chr1	15891043	15891044	A01177:23:H2L2FDSX3:3:1515:19714:16157/1	60	-
chr1	15893697	15893698	A01177:23:H2L2FDSX3:3:2127:17228:32643/1	60	-
chr1	15894057	15894058	A01177:23:H2L2FDSX3:3:1237:15320:11960/1	60	+
chr1	15901578	15901579	A01177:23:H2L2FDSX3:2:1530:25373:4194	60	+
chr1	15906036	15906037	A01177:23:H2L2FDSX3:3:1268:7166:5259/1	60	+
chr1	15908269	15908270	A01177:23:H2L2FDSX3:3:1116:21911:3959/1	60	-
chr1	15909582	15909583	A01177:23:H2L2FDSX3:4:2654:18231:26647/1	60	+
chr1	15910526	15910527	A01177:23:H2L2FDSX3:1:1216:7762:21261	60	-
chr1	15910707	15910708	A01177:23:H2L2FDSX3:1:1341:14534:32675	60	-
chr1	15913103	15913104	A01177:23:H2L2FDSX3:4:1308:27941:18944/1	60	+
chr1	15915082	15915083	A01177:23:H2L2FDSX3:4:1466:10954:20744/1	60	+
chr1	15915935	15915936	A01177:23:H2L2FDSX3:3:2414:29532:32158/1	60	+
chr1	15916938	15916939	A01177:23:H2L2FDSX3:1:1325:23475:8453	60	+
chr1	15919210	15919211	A01177:23:H2L2FDSX3:3:1563:23104:21245/1	60	-
chr1	15920025	15920026	A01177:23:H2L2FDSX3:3:1321:1063:27759/1	60	-
chr1	15920649	15920650	A01177:23:H2L2FDSX3:4:1367:6135:2159/1	60	+
chr1	15921370	15921371	A01177:23:H2L2FDSX3:3:1637:5999:27884/1	60	+
chr1	15921704	15921705	A01177:23:H2L2FDSX3:3:1166:19678:27023/1	60	+
chr1	15922190	15922191	A01177:23:H2L2FDSX3:3:2153:14651:14215	60	-
chr1	15923395	15923396	A01177:23:H2L2FDSX3:1:2514:30590:1266	60	+
chr1	15923477	15923478	A01177:23:H2L2FDSX3:3:1456:12237:17863/1	60	-
chr1	15945896	15945897	A01177:23:H2L2FDSX3:1:1677:7780:21762	60	-
chr1	15967181	15967182	A01177:23:H2L2FDSX3:3:1163:17183:22263/1	60	+
chr1	15970639	15970640	A01177:23:H2L2FDSX3:1:2650:13928:26146	60	+
chr1	16273728	16273729	A01177:23:H2L2FDSX3:3:1169:4788:4773/1	60	+
chr1	16290208	16290209	A01177:23:H2L2FDSX3:1:1110:24542:12806	60	-
chr1	16294916	16294917	A01177:23:H2L2FDSX3:3:2354:9155:5760/1	60	+
chr1	16298881	16298882	A01177:23:H2L2FDSX3:3:1206:21721:6324/1	60	+
chr1	16309872	16309873	A01177:23:H2L2FDSX3:1:2651:31891:27727	60	-
chr1	16311325	16311326	A01177:23:H2L2FDSX3:2:1570:29541:23844	60	+
chr1	16314611	16314612	A01177:23:H2L2FDSX3:3:1635:20356:15608/1	60	+
chr1	16319978	16319979	A01177:23:H2L2FDSX3:2:1508:8133:3552	60	-
chr1	16350276	16350277	A01177:23:H2L2FDSX3:4:1539:31937:29277/1	60	+
chr1	16387153	16387154	A01177:23:H2L2FDSX3:3:1375:5086:1532/1	60	+
chr1	16450675	16450676	A01177:23:H2L2FDSX3:1:2219:31286:3067	60	-
chr1	16458615	16458616	A01177:23:H2L2FDSX3:3:1371:16441:16031/1	60	-
chr1	16459229	16459230	A01177:23:H2L2FDSX3:3:1155:25635:8594/1	60	+
chr1	16512350	16512351	A01177:23:H2L2FDSX3:2:1144:20708:13902/1	60	-
chr1	16605089	16605090	A01177:23:H2L2FDSX3:1:2504:8648:29622	60	-
chr1	16605580	16605581	A01177:23:H2L2FDSX3:1:1335:28791:32503	60	+
chr1	16608268	16608269	A01177:23:H2L2FDSX3:4:1330:16721:26349/1	60	+
chr1	16608695	16608696	A01177:23:H2L2FDSX3:3:1175:16242:14591/1	60	+
chr1	16609666	16609667	A01177:23:H2L2FDSX3:4:2623:12744:4523	60	-
chr1	16609673	16609674	A01177:23:H2L2FDSX3:4:1459:31168:12821/1	60	-
chr1	16611887	16611888	A01177:23:H2L2FDSX3:3:1231:19416:6997/1	60	-
chr1	16616679	16616680	A01177:23:H2L2FDSX3:3:1339:26449:34929/1	60	-
chr1	16621251	16621252	A01177:23:H2L2FDSX3:3:2661:3513:30467/1	60	-
chr1	16623107	16623108	A01177:23:H2L2FDSX3:3:1238:23339:27821/1	60	+
chr1	16634340	16634341	A01177:23:H2L2FDSX3:1:1430:13937:33739	60	-
chr1	16634451	16634452	A01177:23:H2L2FDSX3:3:2664:6027:21386	60	-
chr1	16721364	16721365	A01177:23:H2L2FDSX3:1:1508:24207:31422	60	+
chr1	16727386	16727387	A01177:23:H2L2FDSX3:3:1424:22128:28823/1	60	-
chr1	17024517	17024518	A01177:23:H2L2FDSX3:1:1466:6099:16720	60	-
chr1	17034793	17034794	A01177:23:H2L2FDSX3:4:1448:3233:3677/1	60	-
chr1	17035444	17035445	A01177:23:H2L2FDSX3:1:2225:4824:26130	60	-
chr1	17037081	17037082	A01177:23:H2L2FDSX3:4:2430:21938:6386/1	60	+
chr1	17038537	17038538	A01177:23:H2L2FDSX3:3:2355:32886:14732/1	60	-
chr1	17038548	17038549	A01177:23:H2L2FDSX3:3:2611:5764:16203/1	60	-
chr1	17038662	17038663	A01177:23:H2L2FDSX3:3:2233:7202:4038/1	60	-
chr1	17065162	17065163	A01177:23:H2L2FDSX3:4:2175:23204:15655/1	60	+
chr1	17220393	17220394	A01177:23:H2L2FDSX3:3:1315:30129:20008/1	60	+
chr1	17414695	17414696	A01177:23:H2L2FDSX3:1:1158:12717:24925	60	+
chr1	17417175	17417176	A01177:23:H2L2FDSX3:3:1438:20862:7153/1	60	+
chr1	17418679	17418680	A01177:23:H2L2FDSX3:1:1261:4526:15562	60	+
chr1	17423617	17423618	A01177:23:H2L2FDSX3:2:1119:29378:29606	60	+
chr1	17447561	17447562	A01177:23:H2L2FDSX3:3:1406:28528:26224/1	60	+
chr1	18569811	18569812	A01177:23:H2L2FDSX3:3:2264:7645:26349/1	60	-
chr1	18697004	18697005	A01177:23:H2L2FDSX3:3:2565:8052:28995/1	60	+
chr1	18842268	18842269	A01177:23:H2L2FDSX3:3:1203:5132:8750/1	60	+
chr1	18912366	18912367	A01177:23:H2L2FDSX3:3:2615:4481:8312/1	60	-
chr1	18949178	18949179	A01177:23:H2L2FDSX3:3:2362:6994:35430/1	60	-
chr1	18950093	18950094	A01177:23:H2L2FDSX3:3:1616:21124:8766/1	60	-
chr1	19078931	19078932	A01177:23:H2L2FDSX3:2:1510:3956:19335	60	+
chr1	19103869	19103870	A01177:23:H2L2FDSX3:3:1673:26151:22169/1	60	-
chr1	19104391	19104392	A01177:23:H2L2FDSX3:4:1427:31295:30013/1	60	+
chr1	19110560	19110561	A01177:23:H2L2FDSX3:3:2423:16640:20322/1	60	-
chr1	19115156	19115157	A01177:23:H2L2FDSX3:3:1235:23294:19789/1	60	-
chr1	19117635	19117636	A01177:23:H2L2FDSX3:4:2666:17264:33426	60	-
chr1	19121797	19121798	A01177:23:H2L2FDSX3:3:1627:5565:24940/1	60	-
chr1	19121964	19121965	A01177:23:H2L2FDSX3:3:1311:8847:10520/1	60	-
chr1	19127305	19127306	A01177:23:H2L2FDSX3:1:1266:26151:1877	60	-
chr1	19127995	19127996	A01177:23:H2L2FDSX3:3:1264:21332:1611/1	60	-
chr1	19130064	19130065	A01177:23:H2L2FDSX3:1:1525:3902:8061	60	+
chr1	19130264	19130265	A01177:23:H2L2FDSX3:2:2606:16884:25598	60	-
chr1	19135592	19135593	A01177:23:H2L2FDSX3:2:2108:10131:23484	60	-
chr1	19140341	19140342	A01177:23:H2L2FDSX3:3:1625:27227:3458/1	60	+
chr1	19147401	19147402	A01177:23:H2L2FDSX3:3:1254:29261:32440/1	60	+
chr1	19148138	19148139	A01177:23:H2L2FDSX3:4:2539:12020:28855/1	60	+
chr1	19157339	19157340	A01177:23:H2L2FDSX3:3:1120:11071:11397/1	60	+
chr1	19167266	19167267	A01177:23:H2L2FDSX3:2:1158:5502:3129	60	-
chr1	19174039	19174040	A01177:23:H2L2FDSX3:3:2513:21658:1767/1	60	-
chr1	19174337	19174338	A01177:23:H2L2FDSX3:4:1207:25952:18161	60	+
chr1	19174659	19174660	A01177:23:H2L2FDSX3:3:1613:26350:34100/1	60	-
chr1	19176484	19176485	A01177:23:H2L2FDSX3:3:2234:25138:2378/1	60	-
chr1	19182150	19182151	A01177:23:H2L2FDSX3:1:2427:26630:9721	60	-
chr1	19185405	19185406	A01177:23:H2L2FDSX3:3:2502:16631:22060/1	60	+
chr1	19187719	19187720	A01177:23:H2L2FDSX3:4:1416:24840:1235	60	+
chr1	19187941	19187942	A01177:23:H2L2FDSX3:3:1266:19488:14450/1	60	+
chr1	19189213	19189214	A01177:23:H2L2FDSX3:3:1178:11659:3396/1	60	-
chr1	19190337	19190338	A01177:23:H2L2FDSX3:4:2446:15519:32315/1	60	+
chr1	19190634	19190635	A01177:23:H2L2FDSX3:2:2624:24632:27085	60	+
chr1	19194730	19194731	A01177:23:H2L2FDSX3:1:2542:27245:26193	60	+
chr1	19199194	19199195	A01177:23:H2L2FDSX3:4:2415:13349:1783/1	60	-
chr1	19199915	19199916	A01177:23:H2L2FDSX3:1:1355:30843:15953	60	-
chr1	19200099	19200100	A01177:23:H2L2FDSX3:4:2576:22752:15843/1	60	-
chr1	19201749	19201750	A01177:23:H2L2FDSX3:2:2226:2736:24455	60	+
chr1	19208447	19208448	A01177:23:H2L2FDSX3:1:1661:29387:7263	60	-
chr1	19214538	19214539	A01177:23:H2L2FDSX3:4:1631:10303:8437/1	60	+
chr1	19228261	19228262	A01177:23:H2L2FDSX3:4:1619:29957:5212/1	60	+
chr1	19256883	19256884	A01177:23:H2L2FDSX3:1:2168:18385:34773	60	+
chr1	19275368	19275369	A01177:23:H2L2FDSX3:1:1331:16351:24799	60	-
chr1	19287450	19287451	A01177:23:H2L2FDSX3:1:2564:29686:30827	60	-
chr1	19302573	19302574	A01177:23:H2L2FDSX3:3:1228:3043:9048/1	60	+
chr1	19390988	19390989	A01177:23:H2L2FDSX3:3:2116:13069:5932/1	60	-
chr1	19414112	19414113	A01177:23:H2L2FDSX3:3:1131:30355:28729/1	60	+
chr1	19458735	19458736	A01177:23:H2L2FDSX3:2:1125:26205:9987	60	-
chr1	19462100	19462101	A01177:23:H2L2FDSX3:3:1417:6271:16892/1	60	+
chr1	19605119	19605120	A01177:23:H2L2FDSX3:1:1266:7392:33614	60	-
chr1	19606209	19606210	A01177:23:H2L2FDSX3:4:2635:22191:12837	60	-
chr1	19609423	19609424	A01177:23:H2L2FDSX3:2:2512:28971:17127	60	+
chr1	19618973	19618974	A01177:23:H2L2FDSX3:3:1222:5367:8970/1	60	+
chr1	19620552	19620553	A01177:23:H2L2FDSX3:1:1256:32172:3818	60	+
chr1	19624882	19624883	A01177:23:H2L2FDSX3:3:1206:28628:33348/1	60	-
chr1	19624902	19624903	A01177:23:H2L2FDSX3:3:2451:7166:8390/1	60	-
chr1	19625103	19625104	A01177:23:H2L2FDSX3:4:1632:2935:32064/1	60	-
chr1	19780840	19780841	A01177:23:H2L2FDSX3:1:2161:27434:36886	60	+
chr1	19784791	19784792	A01177:23:H2L2FDSX3:3:2253:8612:2942/1	60	-
chr1	19788151	19788152	A01177:23:H2L2FDSX3:3:2574:30246:14763/1	60	+
chr1	19895834	19895835	A01177:23:H2L2FDSX3:2:2671:23773:19053	60	+
chr1	19901292	19901293	A01177:23:H2L2FDSX3:4:1314:20374:28447/1	60	-
chr1	20169348	20169349	A01177:23:H2L2FDSX3:4:1202:26765:17033/1	60	+
chr1	20212609	20212610	A01177:23:H2L2FDSX3:1:1167:21395:28714	60	+
chr1	20382734	20382735	A01177:23:H2L2FDSX3:3:1677:29505:11506/1	60	-
chr1	20420627	20420628	A01177:23:H2L2FDSX3:3:1246:8693:14575/1	60	-
chr1	20720173	20720174	A01177:23:H2L2FDSX3:3:1138:19461:29089/1	60	-
chr1	20720174	20720175	A01177:23:H2L2FDSX3:2:1233:31991:24737	60	-
chr1	20763758	20763759	A01177:23:H2L2FDSX3:4:1257:31593:36918/1	60	-
chr1	20766295	20766296	A01177:23:H2L2FDSX3:1:2434:20925:16470	60	-
chr1	20771836	20771837	A01177:23:H2L2FDSX3:2:1609:8929:36276	60	-
chr1	20772550	20772551	A01177:23:H2L2FDSX3:1:1219:21522:4006	60	+
chr1	20781584	20781585	A01177:23:H2L2FDSX3:3:1128:27462:34303/1	60	-
chr1	20782199	20782200	A01177:23:H2L2FDSX3:3:1175:15673:15890/1	60	-
chr1	20827194	20827195	A01177:23:H2L2FDSX3:1:2666:11876:11569	60	-
chr1	20829149	20829150	A01177:23:H2L2FDSX3:2:2611:20934:23782	60	+
chr1	20831171	20831172	A01177:23:H2L2FDSX3:3:1353:17526:20353/1	60	-
chr1	20841692	20841693	A01177:23:H2L2FDSX3:3:1330:21160:18380/1	60	-
chr1	20842880	20842881	A01177:23:H2L2FDSX3:3:1332:3206:16877/1	60	+
chr1	20847721	20847722	A01177:23:H2L2FDSX3:3:1645:18909:11443/1	60	+
chr1	20848662	20848663	A01177:23:H2L2FDSX3:1:1173:15736:15843	60	-
chr1	20855698	20855699	A01177:23:H2L2FDSX3:3:1251:11451:24079/1	60	+
chr1	20880470	20880471	A01177:23:H2L2FDSX3:3:1163:19153:30405/1	60	-
chr1	20885904	20885905	A01177:23:H2L2FDSX3:2:1475:15465:4069	60	-
chr1	20888738	20888739	A01177:23:H2L2FDSX3:3:1559:22661:31156/1	60	+
chr1	20889109	20889110	A01177:23:H2L2FDSX3:3:1106:9037:11162/1	60	-
chr1	20889205	20889206	A01177:23:H2L2FDSX3:1:1418:8323:4695	60	-
chr1	20890874	20890875	A01177:23:H2L2FDSX3:2:1439:13494:6042	60	-
chr1	20892113	20892114	A01177:23:H2L2FDSX3:1:2530:8965:30765	60	-
chr1	20894254	20894255	A01177:23:H2L2FDSX3:3:1304:20690:16845/1	60	-
chr1	20895190	20895191	A01177:23:H2L2FDSX3:3:1666:4300:32174/1	60	+
chr1	20896835	20896836	A01177:23:H2L2FDSX3:3:1173:28772:13714/1	60	+
chr1	20897386	20897387	A01177:23:H2L2FDSX3:4:2428:28483:32095/1	60	-
chr1	20937701	20937702	A01177:23:H2L2FDSX3:3:1153:21703:27242/1	60	+
chr1	20939353	20939354	A01177:23:H2L2FDSX3:3:2144:8856:12132/1	60	+
chr1	20940720	20940721	A01177:23:H2L2FDSX3:3:2467:8865:9643	60	-
chr1	20948518	20948519	A01177:23:H2L2FDSX3:1:1267:17436:18975	60	-
chr1	20952136	20952137	A01177:23:H2L2FDSX3:2:2468:16052:26788	60	-
chr1	20959217	20959218	A01177:23:H2L2FDSX3:2:2502:22073:9001	60	-
chr1	20959356	20959357	A01177:23:H2L2FDSX3:1:2219:1741:36104	60	-
chr1	20965472	20965473	A01177:23:H2L2FDSX3:3:2546:12174:29841/1	60	-
chr1	20967577	20967578	A01177:23:H2L2FDSX3:3:1215:9661:25332/1	60	-
chr1	20972724	20972725	A01177:23:H2L2FDSX3:1:2419:16432:19805	60	-
chr1	20974048	20974049	A01177:23:H2L2FDSX3:2:1106:24352:31704	60	+
chr1	20980353	20980354	A01177:23:H2L2FDSX3:1:1518:8458:2174	60	-
chr1	20983699	20983700	A01177:23:H2L2FDSX3:3:2533:29107:35524/1	60	+
chr1	20985050	20985051	A01177:23:H2L2FDSX3:4:1602:14615:27211	60	-
chr1	20985128	20985129	A01177:23:H2L2FDSX3:3:1518:5674:4022/1	60	+
chr1	20995514	20995515	A01177:23:H2L2FDSX3:3:1218:7211:31610/1	60	+
chr1	20997694	20997695	A01177:23:H2L2FDSX3:2:2226:25229:23046	60	-
chr1	20997767	20997768	A01177:23:H2L2FDSX3:3:2450:14823:9408/1	60	+
chr1	21000049	21000050	A01177:23:H2L2FDSX3:3:2552:14091:27054/1	60	+
chr1	21005457	21005458	A01177:23:H2L2FDSX3:3:2210:9977:19774/1	60	-
chr1	21008697	21008698	A01177:23:H2L2FDSX3:3:2529:25220:8343/1	60	+
chr1	21009812	21009813	A01177:23:H2L2FDSX3:3:1114:21902:7232/1	60	-
chr1	21015218	21015219	A01177:23:H2L2FDSX3:2:2656:6668:23187	60	-
chr1	21016287	21016288	A01177:23:H2L2FDSX3:4:1436:9670:15890/1	60	-
chr1	21019648	21019649	A01177:23:H2L2FDSX3:3:1458:22101:15499/1	60	-
chr1	21040871	21040872	A01177:23:H2L2FDSX3:3:1120:10972:24846/1	60	-
chr1	21041614	21041615	A01177:23:H2L2FDSX3:2:2142:22788:26866	60	-
chr1	21043306	21043307	A01177:23:H2L2FDSX3:1:1520:8766:21746	60	-
chr1	21044074	21044075	A01177:23:H2L2FDSX3:4:1202:16016:25128/1	60	+
chr1	21047234	21047235	A01177:23:H2L2FDSX3:1:2165:19515:8234	60	+
chr1	21055061	21055062	A01177:23:H2L2FDSX3:4:1266:9200:23719/1	60	+
chr1	21055237	21055238	A01177:23:H2L2FDSX3:1:2563:21594:24518	60	+
chr1	21055648	21055649	A01177:23:H2L2FDSX3:4:1156:1217:2754/1	60	-
chr1	21055979	21055980	A01177:23:H2L2FDSX3:3:2170:29722:9408/1	60	+
chr1	21056286	21056287	A01177:23:H2L2FDSX3:3:1654:32344:14732/1	60	-
chr1	21056638	21056639	A01177:23:H2L2FDSX3:4:2603:17155:34491/1	60	+
chr1	21058032	21058033	A01177:23:H2L2FDSX3:1:1376:22191:2315	60	+
chr1	21059763	21059764	A01177:23:H2L2FDSX3:3:1323:16703:23719/1	60	-
chr1	21062269	21062270	A01177:23:H2L2FDSX3:2:2421:1470:13369	60	-
chr1	21071633	21071634	A01177:23:H2L2FDSX3:1:2412:15320:22420	60	-
chr1	21073784	21073785	A01177:23:H2L2FDSX3:4:1442:9923:19053/1	60	+
chr1	21077318	21077319	A01177:23:H2L2FDSX3:3:1507:9272:12540/1	60	-
chr1	21082562	21082563	A01177:23:H2L2FDSX3:3:1354:25789:28213/1	60	+
chr1	21090172	21090173	A01177:23:H2L2FDSX3:2:1402:22562:1172	60	-
chr1	21090457	21090458	A01177:23:H2L2FDSX3:3:1151:2962:4711/1	60	+
chr1	21097141	21097142	A01177:23:H2L2FDSX3:4:2555:27751:25629/1	60	-
chr1	21118297	21118298	A01177:23:H2L2FDSX3:3:2539:14977:35634/1	60	+
chr1	21118447	21118448	A01177:23:H2L2FDSX3:4:2243:20582:26209/1	60	+
chr1	21118891	21118892	A01177:23:H2L2FDSX3:3:2544:23421:6950/1	60	+
chr1	21119366	21119367	A01177:23:H2L2FDSX3:3:1134:9127:2268	60	-
chr1	21121183	21121184	A01177:23:H2L2FDSX3:3:1318:15953:25927/1	60	+
chr1	21121871	21121872	A01177:23:H2L2FDSX3:4:2636:2654:18051/1	60	-
chr1	21122977	21122978	A01177:23:H2L2FDSX3:2:1171:2193:23046	60	+
chr1	21125461	21125462	A01177:23:H2L2FDSX3:2:1241:29215:19022	60	-
chr1	21135169	21135170	A01177:23:H2L2FDSX3:1:1155:28402:6433	60	+
chr1	21139794	21139795	A01177:23:H2L2FDSX3:3:1230:1325:34945/1	60	+
chr1	21152613	21152614	A01177:23:H2L2FDSX3:3:2433:15139:15969/1	60	+
chr1	21172032	21172033	A01177:23:H2L2FDSX3:3:1232:7157:32800/1	60	-
chr1	21459141	21459142	A01177:23:H2L2FDSX3:3:1508:12635:3364/1	60	+
chr1	21477259	21477260	A01177:23:H2L2FDSX3:4:2408:20238:24956/1	60	-
chr1	21544251	21544252	A01177:23:H2L2FDSX3:3:1112:1633:30561/1	60	-
chr1	21616943	21616944	A01177:23:H2L2FDSX3:3:2550:10719:6746/1	60	+
chr1	21715610	21715611	A01177:23:H2L2FDSX3:3:1675:14100:7874/1	60	+
chr1	21725188	21725189	A01177:23:H2L2FDSX3:3:1224:12780:9032/1	60	+
chr1	21733403	21733404	A01177:23:H2L2FDSX3:2:1458:6497:35133	60	+
chr1	21741910	21741911	A01177:23:H2L2FDSX3:4:1429:26142:7310	60	-
chr1	21745085	21745086	A01177:23:H2L2FDSX3:3:2526:19244:5603/1	60	+
chr1	21980208	21980209	A01177:23:H2L2FDSX3:3:2447:24713:17738/1	60	+
chr1	22057537	22057538	A01177:23:H2L2FDSX3:4:1111:31087:30530/1	60	-
chr1	22074491	22074492	A01177:23:H2L2FDSX3:4:1159:16667:2550/1	60	+
chr1	22078158	22078159	A01177:23:H2L2FDSX3:1:1568:4137:29919	60	-
chr1	22088347	22088348	A01177:23:H2L2FDSX3:3:2343:13756:35556/1	60	-
chr1	22253529	22253530	A01177:23:H2L2FDSX3:3:2130:14452:20008	60	+
chr1	22287706	22287707	A01177:23:H2L2FDSX3:2:2343:18701:11209	60	+
chr1	22392852	22392853	A01177:23:H2L2FDSX3:3:1324:5168:29919	60	-
chr1	22451013	22451014	A01177:23:H2L2FDSX3:1:2649:7202:26490	60	+
chr1	22470087	22470088	A01177:23:H2L2FDSX3:4:1127:4860:33865/1	60	-
chr1	22480836	22480837	A01177:23:H2L2FDSX3:3:2306:13747:19946/1	60	-
chr1	22503103	22503104	A01177:23:H2L2FDSX3:1:1671:23131:25801	60	-
chr1	22512855	22512856	A01177:23:H2L2FDSX3:3:1354:18304:4914/1	60	-
chr1	22527352	22527353	A01177:23:H2L2FDSX3:1:1226:21278:25410	60	-
chr1	22545285	22545286	A01177:23:H2L2FDSX3:1:1105:13738:2331	60	+
chr1	22613761	22613762	A01177:23:H2L2FDSX3:4:1250:16803:7639/1	60	+
chr1	22613763	22613764	A01177:23:H2L2FDSX3:2:1405:10972:20337	60	+
chr1	22709145	22709146	A01177:23:H2L2FDSX3:1:2111:23330:11428	60	+
chr1	22922281	22922282	A01177:23:H2L2FDSX3:1:1369:18584:12195	60	+
chr1	22929073	22929074	A01177:23:H2L2FDSX3:1:1140:10456:16939	60	-
chr1	22990331	22990332	A01177:23:H2L2FDSX3:4:1360:20012:22780/1	60	+
chr1	23026873	23026874	A01177:23:H2L2FDSX3:4:2524:30572:1986/1	60	-
chr1	23029497	23029498	A01177:23:H2L2FDSX3:4:1173:6470:3020/1	60	+
chr1	23033335	23033336	A01177:23:H2L2FDSX3:4:2345:21414:28526/1	60	-
chr1	23034056	23034057	A01177:23:H2L2FDSX3:1:1651:24722:16282	60	+
chr1	23034381	23034382	A01177:23:H2L2FDSX3:3:1505:15031:26835/1	60	+
chr1	23037458	23037459	A01177:23:H2L2FDSX3:4:1152:19849:22404/1	60	+
chr1	23040877	23040878	A01177:23:H2L2FDSX3:3:2651:29432:4742/1	60	+
chr1	23044568	23044569	A01177:23:H2L2FDSX3:3:2213:7817:5885/1	60	+
chr1	23046622	23046623	A01177:23:H2L2FDSX3:4:2451:3757:8312/1	60	-
chr1	23048042	23048043	A01177:23:H2L2FDSX3:2:2266:26684:31360	60	+
chr1	23048574	23048575	A01177:23:H2L2FDSX3:3:1145:31467:28087/1	60	-
chr1	23050761	23050762	A01177:23:H2L2FDSX3:3:1232:24487:7294/1	60	+
chr1	23051834	23051835	A01177:23:H2L2FDSX3:3:1331:16577:34334	60	-
chr1	23054292	23054293	A01177:23:H2L2FDSX3:4:2668:29993:10034/1	60	+
chr1	23054813	23054814	A01177:23:H2L2FDSX3:3:1451:3459:2597/1	60	+
chr1	23055952	23055953	A01177:23:H2L2FDSX3:3:2630:31204:28510/1	60	-
chr1	23056085	23056086	A01177:23:H2L2FDSX3:4:1308:19542:34867/1	60	+
chr1	23059670	23059671	A01177:23:H2L2FDSX3:3:1275:7419:27962/1	60	+
chr1	23059944	23059945	A01177:23:H2L2FDSX3:3:1535:30508:29277/1	60	+
chr1	23060756	23060757	A01177:23:H2L2FDSX3:3:2209:1868:24205/1	60	+
chr1	23061217	23061218	A01177:23:H2L2FDSX3:1:1501:22119:13996	60	-
chr1	23061531	23061532	A01177:23:H2L2FDSX3:3:2649:22073:1736/1	60	+
chr1	23064987	23064988	A01177:23:H2L2FDSX3:3:1124:20320:7811/1	60	-
chr1	23067232	23067233	A01177:23:H2L2FDSX3:1:2152:9245:32346	60	+
chr1	23068297	23068298	A01177:23:H2L2FDSX3:3:1638:10077:19507/1	60	+
chr1	23069227	23069228	A01177:23:H2L2FDSX3:3:2611:26268:1767/1	60	+
chr1	23071376	23071377	A01177:23:H2L2FDSX3:3:2543:31891:26130/1	60	-
chr1	23073583	23073584	A01177:23:H2L2FDSX3:3:1435:29315:12085/1	60	-
chr1	23074588	23074589	A01177:23:H2L2FDSX3:3:1522:30996:1595/1	60	+
chr1	23075555	23075556	A01177:23:H2L2FDSX3:4:1629:23231:16642/1	60	-
chr1	23123472	23123473	A01177:23:H2L2FDSX3:1:1317:8639:24721	60	-
chr1	23131837	23131838	A01177:23:H2L2FDSX3:3:1254:27371:30264/1	60	+
chr1	23142115	23142116	A01177:23:H2L2FDSX3:3:2240:17933:16673/1	60	+
chr1	23146693	23146694	A01177:23:H2L2FDSX3:3:2224:4508:20447/1	60	-
chr1	23149767	23149768	A01177:23:H2L2FDSX3:3:1653:12545:21402	60	+
chr1	23205417	23205418	A01177:23:H2L2FDSX3:1:2322:26476:27712	60	+
chr1	23285062	23285063	A01177:23:H2L2FDSX3:3:1409:21983:23093/1	60	-
chr1	23288621	23288622	A01177:23:H2L2FDSX3:3:2450:19687:31109/1	60	-
chr1	23288737	23288738	A01177:23:H2L2FDSX3:3:1559:31512:34334/1	60	+
chr1	23289525	23289526	A01177:23:H2L2FDSX3:3:2565:6225:5760/1	60	+
chr1	23296211	23296212	A01177:23:H2L2FDSX3:3:2307:24288:25801/1	60	-
chr1	23297495	23297496	A01177:23:H2L2FDSX3:3:2551:19831:17394	60	-
chr1	23298955	23298956	A01177:23:H2L2FDSX3:3:2115:22923:26757/1	60	-
chr1	23305125	23305126	A01177:23:H2L2FDSX3:1:2452:16016:29951	60	+
chr1	23305127	23305128	A01177:23:H2L2FDSX3:4:1214:9426:10207/1	60	-
chr1	23305479	23305480	A01177:23:H2L2FDSX3:3:1424:11641:2425/1	60	-
chr1	23306268	23306269	A01177:23:H2L2FDSX3:3:1666:11243:3583/1	60	-
chr1	23307433	23307434	A01177:23:H2L2FDSX3:1:1648:25581:28354	60	+
chr1	23308791	23308792	A01177:23:H2L2FDSX3:4:2274:9146:18521/1	60	-
chr1	23313708	23313709	A01177:23:H2L2FDSX3:3:1202:7148:25520/1	60	+
chr1	23314740	23314741	A01177:23:H2L2FDSX3:4:1349:2745:27884/1	60	+
chr1	23315880	23315881	A01177:23:H2L2FDSX3:2:2333:8847:27962	60	-
chr1	23315945	23315946	A01177:23:H2L2FDSX3:3:2503:31801:32988/1	60	-
chr1	23318696	23318697	A01177:23:H2L2FDSX3:1:1417:9362:6590	60	+
chr1	23320214	23320215	A01177:23:H2L2FDSX3:2:1656:28492:9001	60	+
chr1	23321538	23321539	A01177:23:H2L2FDSX3:1:1349:13232:18646	60	-
chr1	23381324	23381325	A01177:23:H2L2FDSX3:4:1657:1244:18239/1	60	+
chr1	23410001	23410002	A01177:23:H2L2FDSX3:3:1259:3766:21042/1	60	-
chr1	23506743	23506744	A01177:23:H2L2FDSX3:1:1117:13557:12602	60	-
chr1	23643524	23643525	A01177:23:H2L2FDSX3:3:1237:19913:34037/1	60	+
chr1	23696621	23696622	A01177:23:H2L2FDSX3:3:1301:26955:25504/1	60	+
chr1	23696626	23696627	A01177:23:H2L2FDSX3:3:1111:31141:10019/1	60	+
chr1	23700578	23700579	A01177:23:H2L2FDSX3:3:2247:3694:33818/1	60	-
chr1	23708423	23708424	A01177:23:H2L2FDSX3:3:1450:21070:20290/1	60	+
chr1	23729300	23729301	A01177:23:H2L2FDSX3:3:1117:26829:30076/1	60	-
chr1	23745735	23745736	A01177:23:H2L2FDSX3:3:1314:19596:10347/1	60	-
chr1	23752928	23752929	A01177:23:H2L2FDSX3:1:1312:8919:12430	60	-
chr1	23754929	23754930	A01177:23:H2L2FDSX3:1:1547:10185:8202	60	+
chr1	23761332	23761333	A01177:23:H2L2FDSX3:3:2616:14642:10316/1	60	-
chr1	23785025	23785026	A01177:23:H2L2FDSX3:3:1431:12400:20964/1	60	+
chr1	23786426	23786427	A01177:23:H2L2FDSX3:4:1644:8576:28745/1	60	-
chr1	23791026	23791027	A01177:23:H2L2FDSX3:2:1229:21070:11804	60	-
chr1	23806868	23806869	A01177:23:H2L2FDSX3:1:1268:8865:7232	60	-
chr1	23819287	23819288	A01177:23:H2L2FDSX3:4:1267:18548:2018	60	+
chr1	23963028	23963029	A01177:23:H2L2FDSX3:3:1109:11297:1861/1	60	-
chr1	23963304	23963305	A01177:23:H2L2FDSX3:3:1402:24334:4053/1	60	+
chr1	23963964	23963965	A01177:23:H2L2FDSX3:3:1410:11939:24706/1	60	+
chr1	23964730	23964731	A01177:23:H2L2FDSX3:3:1426:29460:6825/1	60	+
chr1	23970197	23970198	A01177:23:H2L2FDSX3:4:1254:26006:17127/1	60	-
chr1	23974399	23974400	A01177:23:H2L2FDSX3:3:2425:32163:3677/1	60	+
chr1	23975046	23975047	A01177:23:H2L2FDSX3:4:1548:25708:19429/1	60	+
chr1	23975103	23975104	A01177:23:H2L2FDSX3:3:1322:32425:19006/1	60	+
chr1	23975489	23975490	A01177:23:H2L2FDSX3:1:1564:14416:6605	60	-
chr1	23978644	23978645	A01177:23:H2L2FDSX3:3:2133:24144:17253/1	60	-
chr1	23981781	23981782	A01177:23:H2L2FDSX3:4:2606:20826:7780/1	60	+
chr1	24258154	24258155	A01177:23:H2L2FDSX3:2:2331:20898:2738	60	+
chr1	24408579	24408580	A01177:23:H2L2FDSX3:1:1326:30237:24173	60	-
chr1	24423052	24423053	A01177:23:H2L2FDSX3:4:2632:32859:10864/1	60	+
chr1	24462155	24462156	A01177:23:H2L2FDSX3:3:1235:19795:27038/1	60	-
chr1	24505782	24505783	A01177:23:H2L2FDSX3:3:1320:32389:15843/1	60	+
chr1	24519497	24519498	A01177:23:H2L2FDSX3:2:2577:4906:2691	60	-
chr1	24619821	24619822	A01177:23:H2L2FDSX3:3:1315:2501:3286	60	+
chr1	24654660	24654661	A01177:23:H2L2FDSX3:3:2459:13160:4116/1	60	+
chr1	24660610	24660611	A01177:23:H2L2FDSX3:3:1134:28221:14606/1	60	-
chr1	24661889	24661890	A01177:23:H2L2FDSX3:3:2127:19334:32972/1	60	+
chr1	24670488	24670489	A01177:23:H2L2FDSX3:1:1363:27615:27680	60	+
chr1	24720588	24720589	A01177:23:H2L2FDSX3:3:1272:26241:22764/1	60	-
chr1	24729325	24729326	A01177:23:H2L2FDSX3:4:1665:23647:1955/1	60	-
chr1	24769204	24769205	A01177:23:H2L2FDSX3:3:1122:28158:12430/1	60	+
chr1	24772210	24772211	A01177:23:H2L2FDSX3:1:2318:10384:36542	60	+
chr1	24773166	24773167	A01177:23:H2L2FDSX3:4:2270:18620:30483/1	60	-
chr1	24773537	24773538	A01177:23:H2L2FDSX3:3:1530:13313:21136/1	60	-
chr1	24774086	24774087	A01177:23:H2L2FDSX3:3:1250:2573:14215/1	60	+
chr1	24775544	24775545	A01177:23:H2L2FDSX3:3:2430:7717:13354/1	60	+
chr1	24778769	24778770	A01177:23:H2L2FDSX3:4:2668:18313:15264/1	60	+
chr1	24784146	24784147	A01177:23:H2L2FDSX3:4:1438:12635:3396/1	60	+
chr1	24790489	24790490	A01177:23:H2L2FDSX3:4:2528:7645:36777/1	60	-
chr1	24981111	24981112	A01177:23:H2L2FDSX3:3:1544:10809:12195/1	60	-
chr1	24981116	24981117	A01177:23:H2L2FDSX3:3:2333:14326:34037/1	60	-
chr1	25221958	25221959	A01177:23:H2L2FDSX3:3:1205:27091:28808/1	60	+
chr1	25226723	25226724	A01177:23:H2L2FDSX3:1:1527:4833:9925	60	+
chr1	25309768	25309769	A01177:23:H2L2FDSX3:3:1415:31602:23469/1	60	+
chr1	25341570	25341571	A01177:23:H2L2FDSX3:3:2365:29550:30123/1	60	+
chr1	25347895	25347896	A01177:23:H2L2FDSX3:2:2456:6144:25316	60	+
chr1	25353004	25353005	A01177:23:H2L2FDSX3:1:2350:4951:5963	60	+
chr1	25437898	25437899	A01177:23:H2L2FDSX3:3:2306:32515:19006/1	60	+
chr1	25448688	25448689	A01177:23:H2L2FDSX3:3:2619:17852:26428/1	60	+
chr1	25450826	25450827	A01177:23:H2L2FDSX3:3:1617:25437:31234/1	60	+
chr1	25452222	25452223	A01177:23:H2L2FDSX3:3:1572:14118:23970/1	60	-
chr1	25455686	25455687	A01177:23:H2L2FDSX3:4:1266:7365:6543/1	60	+
chr1	25457819	25457820	A01177:23:H2L2FDSX3:2:1346:26521:7059	60	+
chr1	25463782	25463783	A01177:23:H2L2FDSX3:4:1122:24279:7686/1	60	+
chr1	25467176	25467177	A01177:23:H2L2FDSX3:3:1215:5692:2581/1	60	-
chr1	25470506	25470507	A01177:23:H2L2FDSX3:1:1271:18593:5635	60	+
chr1	25473694	25473695	A01177:23:H2L2FDSX3:4:2608:17644:31610/1	60	+
chr1	25474883	25474884	A01177:23:H2L2FDSX3:2:1430:9932:3756	60	-
chr1	25476594	25476595	A01177:23:H2L2FDSX3:3:2478:15673:5212/1	60	-
chr1	25476936	25476937	A01177:23:H2L2FDSX3:3:2176:13060:9518/1	60	-
chr1	25478780	25478781	A01177:23:H2L2FDSX3:3:2633:28348:11663/1	60	-
chr1	25480645	25480646	A01177:23:H2L2FDSX3:3:2228:6325:5055/1	60	+
chr1	25649693	25649694	A01177:23:H2L2FDSX3:2:2231:27480:18803	60	+
chr1	25789421	25789422	A01177:23:H2L2FDSX3:2:1177:12183:24001	60	+
chr1	25807626	25807627	A01177:23:H2L2FDSX3:3:1305:9842:2691/1	60	+
chr1	25833958	25833959	A01177:23:H2L2FDSX3:3:1142:8178:6480/1	60	-
chr1	25840876	25840877	A01177:23:H2L2FDSX3:3:2620:8449:20729/1	60	+
chr1	25841123	25841124	A01177:23:H2L2FDSX3:3:1242:30707:26177/1	60	-
chr1	25847287	25847288	A01177:23:H2L2FDSX3:3:1437:24560:31375/1	60	-
chr1	25887473	25887474	A01177:23:H2L2FDSX3:3:1107:29866:9064/1	60	-
chr1	25899649	25899650	A01177:23:H2L2FDSX3:3:2152:1768:7654/1	60	+
chr1	25901453	25901454	A01177:23:H2L2FDSX3:3:1115:10158:16799/1	60	-
chr1	25904171	25904172	A01177:23:H2L2FDSX3:3:2110:19922:17268/1	60	+
chr1	25965725	25965726	A01177:23:H2L2FDSX3:1:2602:14398:8923	60	-
chr1	25979527	25979528	A01177:23:H2L2FDSX3:2:1249:18647:11960	60	-
chr1	25985877	25985878	A01177:23:H2L2FDSX3:3:1139:14696:28009/1	60	-
chr1	26119233	26119234	A01177:23:H2L2FDSX3:4:1413:9236:17487/1	60	-
chr1	26121087	26121088	A01177:23:H2L2FDSX3:3:1571:21730:21809/1	60	-
chr1	26123146	26123147	A01177:23:H2L2FDSX3:3:2232:16315:26052/1	60	+
chr1	26124107	26124108	A01177:23:H2L2FDSX3:2:1608:16297:24674	60	+
chr1	26240887	26240888	A01177:23:H2L2FDSX3:4:1302:15248:12179/1	60	+
chr1	26249234	26249235	A01177:23:H2L2FDSX3:3:1331:23701:23124/1	60	-
chr1	26262403	26262404	A01177:23:H2L2FDSX3:3:1609:25021:29794/1	60	-
chr1	26264403	26264404	A01177:23:H2L2FDSX3:1:1212:28221:32111	60	+
chr1	26271364	26271365	A01177:23:H2L2FDSX3:3:1118:28818:16266/1	60	+
chr1	26296314	26296315	A01177:23:H2L2FDSX3:4:2222:18991:20228/1	60	+
chr1	26444935	26444936	A01177:23:H2L2FDSX3:1:2472:23800:19100	60	-
chr1	26446391	26446392	A01177:23:H2L2FDSX3:1:1126:21603:4648	60	-
chr1	26450133	26450134	A01177:23:H2L2FDSX3:3:1554:5837:2675/1	60	-
chr1	26458192	26458193	A01177:23:H2L2FDSX3:3:2554:3034:30264	60	+
chr1	26461070	26461071	A01177:23:H2L2FDSX3:1:1406:10728:19633	60	+
chr1	26462950	26462951	A01177:23:H2L2FDSX3:1:1603:22544:12258	60	+
chr1	26476301	26476302	A01177:23:H2L2FDSX3:3:2223:14262:24909/1	60	+
chr1	26486195	26486196	A01177:23:H2L2FDSX3:3:2270:18909:6026	60	+
chr1	26489247	26489248	A01177:23:H2L2FDSX3:1:2323:26368:33974	60	+
chr1	26570066	26570067	A01177:23:H2L2FDSX3:3:1140:31620:37027/1	60	-
chr1	26587313	26587314	A01177:23:H2L2FDSX3:3:1121:6668:32174/1	60	+
chr1	26613311	26613312	A01177:23:H2L2FDSX3:1:2319:29830:33990	60	-
chr1	26618395	26618396	A01177:23:H2L2FDSX3:3:1153:8232:29684/1	60	+
chr1	26687919	26687920	A01177:23:H2L2FDSX3:4:2612:20139:17300/1	60	+
chr1	26698840	26698841	A01177:23:H2L2FDSX3:1:1401:5150:29230	60	+
chr1	26699893	26699894	A01177:23:H2L2FDSX3:4:1602:11116:13980/1	60	-
chr1	26701179	26701180	A01177:23:H2L2FDSX3:4:2371:9706:1955/1	60	-
chr1	26701399	26701400	A01177:23:H2L2FDSX3:3:1152:14498:20275/1	60	+
chr1	26701419	26701420	A01177:23:H2L2FDSX3:3:1358:2220:34240/1	60	+
chr1	26701870	26701871	A01177:23:H2L2FDSX3:4:1153:14714:24878/1	60	+
chr1	26702682	26702683	A01177:23:H2L2FDSX3:3:1326:14940:30185/1	60	+
chr1	26703196	26703197	A01177:23:H2L2FDSX3:3:1373:9561:3145/1	60	-
chr1	26703368	26703369	A01177:23:H2L2FDSX3:3:2630:12120:26021/1	60	+
chr1	26703602	26703603	A01177:23:H2L2FDSX3:3:1312:2148:7247/1	60	+
chr1	26703672	26703673	A01177:23:H2L2FDSX3:3:1644:21685:14434/1	60	+
chr1	26703691	26703692	A01177:23:H2L2FDSX3:4:1439:27715:36182/1	60	-
chr1	26706119	26706120	A01177:23:H2L2FDSX3:3:2629:9670:31767/1	60	+
chr1	26713686	26713687	A01177:23:H2L2FDSX3:3:2433:16604:5697/1	60	+
chr1	26714223	26714224	A01177:23:H2L2FDSX3:3:1503:32949:28494/1	60	+
chr1	26715484	26715485	A01177:23:H2L2FDSX3:3:1342:16134:17065/1	60	-
chr1	26715524	26715525	A01177:23:H2L2FDSX3:2:2206:30011:11694	60	-
chr1	26719866	26719867	A01177:23:H2L2FDSX3:4:1161:2564:14920/1	60	-
chr1	26728591	26728592	A01177:23:H2L2FDSX3:3:1534:31693:2644/1	60	+
chr1	26728824	26728825	A01177:23:H2L2FDSX3:2:1222:10936:13730	60	+
chr1	26728929	26728930	A01177:23:H2L2FDSX3:1:2411:18638:4617	60	+
chr1	26729250	26729251	A01177:23:H2L2FDSX3:1:1238:10167:26240	60	+
chr1	26729659	26729660	A01177:23:H2L2FDSX3:4:1264:25220:25786/1	60	+
chr1	26735427	26735428	A01177:23:H2L2FDSX3:3:1211:20546:35665/1	60	+
chr1	26737527	26737528	A01177:23:H2L2FDSX3:1:1128:27064:10441	60	+
chr1	26738528	26738529	A01177:23:H2L2FDSX3:3:1527:30951:2362/1	60	-
chr1	26746421	26746422	A01177:23:H2L2FDSX3:3:2175:27236:15875/1	60	+
chr1	26752647	26752648	A01177:23:H2L2FDSX3:2:2576:8567:8281	60	+
chr1	26764920	26764921	A01177:23:H2L2FDSX3:3:1410:10655:11929/1	60	-
chr1	26776117	26776118	A01177:23:H2L2FDSX3:3:1109:3568:19038/1	60	+
chr1	26842381	26842382	A01177:23:H2L2FDSX3:3:1468:30273:19006/1	60	-
chr1	26846052	26846053	A01177:23:H2L2FDSX3:1:2260:26015:18082	60	+
chr1	26847266	26847267	A01177:23:H2L2FDSX3:3:1260:20799:11553/1	60	+
chr1	26894148	26894149	A01177:23:H2L2FDSX3:3:2252:8811:5353	60	-
chr1	26928701	26928702	A01177:23:H2L2FDSX3:4:1441:24795:24987/1	60	-
chr1	27034899	27034900	A01177:23:H2L2FDSX3:3:1661:10682:1297/1	60	+
chr1	27192208	27192209	A01177:23:H2L2FDSX3:4:2269:19831:19742	60	+
chr1	27273249	27273250	A01177:23:H2L2FDSX3:3:1109:1371:25567/1	60	+
chr1	27422904	27422905	A01177:23:H2L2FDSX3:1:1255:19967:34663	60	+
chr1	27425513	27425514	A01177:23:H2L2FDSX3:3:1105:7509:23171/1	60	+
chr1	27433598	27433599	A01177:23:H2L2FDSX3:3:2525:12635:14325/1	60	-
chr1	27442231	27442232	A01177:23:H2L2FDSX3:4:2445:30915:22999/1	60	-
chr1	27446477	27446478	A01177:23:H2L2FDSX3:1:2330:16450:1611	60	-
chr1	27446486	27446487	A01177:23:H2L2FDSX3:2:1444:10321:16235	60	-
chr1	27453031	27453032	A01177:23:H2L2FDSX3:3:1436:24695:4272/1	60	+
chr1	27467016	27467017	A01177:23:H2L2FDSX3:1:1612:11523:22232	60	-
chr1	27470325	27470326	A01177:23:H2L2FDSX3:4:2648:29984:17816/1	60	-
chr1	27480582	27480583	A01177:23:H2L2FDSX3:1:2327:16839:12430	60	+
chr1	27482129	27482130	A01177:23:H2L2FDSX3:4:2124:12011:24048/1	60	-
chr1	27484191	27484192	A01177:23:H2L2FDSX3:4:1261:22996:31485	60	-
chr1	27485422	27485423	A01177:23:H2L2FDSX3:3:1149:19072:7968/1	60	-
chr1	27486849	27486850	A01177:23:H2L2FDSX3:3:1448:6325:20275/1	60	-
chr1	27586291	27586292	A01177:23:H2L2FDSX3:4:1631:7319:25723/1	60	+
chr1	27680498	27680499	A01177:23:H2L2FDSX3:2:1512:5032:7232	60	+
chr1	27749038	27749039	A01177:23:H2L2FDSX3:1:2105:27344:13808	60	+
chr1	27787026	27787027	A01177:23:H2L2FDSX3:4:1566:30879:20682/1	60	-
chr1	27791644	27791645	A01177:23:H2L2FDSX3:1:2116:9769:23610	60	+
chr1	27804284	27804285	A01177:23:H2L2FDSX3:4:1229:5258:30044	60	+
chr1	27805269	27805270	A01177:23:H2L2FDSX3:1:1561:19551:15499	60	+
chr1	27833888	27833889	A01177:23:H2L2FDSX3:3:1226:3305:35931/1	60	+
chr1	27840102	27840103	A01177:23:H2L2FDSX3:3:2315:5023:26976/1	60	+
chr1	27865926	27865927	A01177:23:H2L2FDSX3:4:2345:3323:5588/1	60	+
chr1	27893533	27893534	A01177:23:H2L2FDSX3:1:1565:11171:21997	60	-
chr1	27897241	27897242	A01177:23:H2L2FDSX3:3:1169:27968:31328/1	60	+
chr1	27999690	27999691	A01177:23:H2L2FDSX3:4:2121:28501:5040/1	60	-
chr1	28005862	28005863	A01177:23:H2L2FDSX3:1:1145:5448:8077	60	+
chr1	28010159	28010160	A01177:23:H2L2FDSX3:2:1643:24117:7091	60	-
chr1	28010342	28010343	A01177:23:H2L2FDSX3:3:1508:24939:16626/1	60	+
chr1	28015523	28015524	A01177:23:H2L2FDSX3:1:1473:30553:18834	60	-
chr1	28015782	28015783	A01177:23:H2L2FDSX3:4:2546:26630:11036/1	60	+
chr1	28017145	28017146	A01177:23:H2L2FDSX3:4:1268:1850:24612/1	60	+
chr1	28028956	28028957	A01177:23:H2L2FDSX3:4:1436:1108:24205/1	60	+
chr1	28029220	28029221	A01177:23:H2L2FDSX3:3:1333:18340:26052/1	60	+
chr1	28031529	28031530	A01177:23:H2L2FDSX3:2:2320:23330:1877	60	-
chr1	28031597	28031598	A01177:23:H2L2FDSX3:3:2135:29622:11459/1	60	+
chr1	28032339	28032340	A01177:23:H2L2FDSX3:4:1320:27380:9392	60	-
chr1	28038096	28038097	A01177:23:H2L2FDSX3:1:2556:22715:35321	60	-
chr1	28038098	28038099	A01177:23:H2L2FDSX3:3:1116:18954:12806/1	60	-
chr1	28044052	28044053	A01177:23:H2L2FDSX3:3:2408:5846:24862/1	60	+
chr1	28046477	28046478	A01177:23:H2L2FDSX3:3:1553:4092:5321/1	60	+
chr1	28048780	28048781	A01177:23:H2L2FDSX3:3:2227:19931:19914/1	60	-
chr1	28049097	28049098	A01177:23:H2L2FDSX3:3:1534:14977:10488/1	60	-
chr1	28050086	28050087	A01177:23:H2L2FDSX3:3:1135:5421:28729/1	60	-
chr1	28050869	28050870	A01177:23:H2L2FDSX3:4:2570:32506:2644/1	60	-
chr1	28052723	28052724	A01177:23:H2L2FDSX3:3:1432:10276:13088/1	60	-
chr1	28054337	28054338	A01177:23:H2L2FDSX3:4:1515:17517:13886/1	60	-
chr1	28056275	28056276	A01177:23:H2L2FDSX3:3:1242:5077:34209/1	60	+
chr1	28057779	28057780	A01177:23:H2L2FDSX3:1:1112:17562:27336	60	+
chr1	28059213	28059214	A01177:23:H2L2FDSX3:2:1157:4426:8656	60	-
chr1	28060872	28060873	A01177:23:H2L2FDSX3:4:1674:2202:29919/1	60	+
chr1	28061266	28061267	A01177:23:H2L2FDSX3:3:2624:14145:33379/1	60	-
chr1	28062055	28062056	A01177:23:H2L2FDSX3:3:1507:9670:8093/1	60	+
chr1	28064627	28064628	A01177:23:H2L2FDSX3:1:1412:1922:5478	60	-
chr1	28064971	28064972	A01177:23:H2L2FDSX3:4:1241:7355:1204/1	60	+
chr1	28068286	28068287	A01177:23:H2L2FDSX3:3:1156:11614:36667/1	60	+
chr1	28072127	28072128	A01177:23:H2L2FDSX3:1:2226:7175:1924	60	+
chr1	28077063	28077064	A01177:23:H2L2FDSX3:3:1539:29713:36385	60	-
chr1	28082342	28082343	A01177:23:H2L2FDSX3:3:1576:17562:9048/1	60	+
chr1	28083685	28083686	A01177:23:H2L2FDSX3:3:2177:22236:11506/1	60	+
chr1	28191900	28191901	A01177:23:H2L2FDSX3:1:2158:6379:31516	60	-
chr1	28203691	28203692	A01177:23:H2L2FDSX3:3:2218:2356:5008/1	60	+
chr1	28228227	28228228	A01177:23:H2L2FDSX3:1:2461:22742:6370	60	+
chr1	28228369	28228370	A01177:23:H2L2FDSX3:4:1558:31910:12258/1	60	+
chr1	28264440	28264441	A01177:23:H2L2FDSX3:2:1411:19280:22013	60	+
chr1	28395356	28395357	A01177:23:H2L2FDSX3:3:2564:4426:22686/1	60	+
chr1	28404962	28404963	A01177:23:H2L2FDSX3:1:1649:2880:17221	60	-
chr1	28407471	28407472	A01177:23:H2L2FDSX3:3:1574:28727:6652/1	60	-
chr1	28412807	28412808	A01177:23:H2L2FDSX3:3:1621:21133:28729/1	60	-
chr1	28413401	28413402	A01177:23:H2L2FDSX3:4:2546:23176:18834/1	60	-
chr1	28416710	28416711	A01177:23:H2L2FDSX3:3:2145:14651:22952/1	60	+
chr1	28418760	28418761	A01177:23:H2L2FDSX3:3:1464:28510:2769/1	60	-
chr1	28421970	28421971	A01177:23:H2L2FDSX3:3:2130:25599:21715/1	60	-
chr1	28422056	28422057	A01177:23:H2L2FDSX3:3:2153:2112:7028/1	60	-
chr1	28422147	28422148	A01177:23:H2L2FDSX3:1:1560:28519:36135	60	+
chr1	28425873	28425874	A01177:23:H2L2FDSX3:3:1601:28736:1626/1	60	-
chr1	28436437	28436438	A01177:23:H2L2FDSX3:3:2162:18376:19257/1	60	+
chr1	28437736	28437737	A01177:23:H2L2FDSX3:3:1267:28402:31454/1	60	-
chr1	28440270	28440271	A01177:23:H2L2FDSX3:3:2643:3983:29277/1	60	-
chr1	28448960	28448961	A01177:23:H2L2FDSX3:2:1373:32958:23218	60	+
chr1	28449797	28449798	A01177:23:H2L2FDSX3:1:1428:10673:28401	60	+
chr1	28450064	28450065	A01177:23:H2L2FDSX3:4:2201:2193:15718	60	+
chr1	28453800	28453801	A01177:23:H2L2FDSX3:3:2124:5520:29716/1	60	-
chr1	28454049	28454050	A01177:23:H2L2FDSX3:1:2341:18448:12994	60	-
chr1	28459264	28459265	A01177:23:H2L2FDSX3:4:2513:24026:7717/1	60	-
chr1	28460091	28460092	A01177:23:H2L2FDSX3:1:2115:18222:36620	60	-
chr1	28463013	28463014	A01177:23:H2L2FDSX3:4:2626:30608:12853	60	+
chr1	28468215	28468216	A01177:23:H2L2FDSX3:4:1564:31358:26584/1	60	-
chr1	28475932	28475933	A01177:23:H2L2FDSX3:3:2266:18665:29653/1	60	-
chr1	28489240	28489241	A01177:23:H2L2FDSX3:4:1263:6949:36072/1	60	+
chr1	28493691	28493692	A01177:23:H2L2FDSX3:2:2129:26820:22764	60	+
chr1	28493693	28493694	A01177:23:H2L2FDSX3:3:1164:20564:2848	60	+
chr1	28560248	28560249	A01177:23:H2L2FDSX3:4:1532:12500:35884/1	60	+
chr1	28580200	28580201	A01177:23:H2L2FDSX3:3:2640:5032:28494/1	60	-
chr1	28612958	28612959	A01177:23:H2L2FDSX3:2:1503:23204:5729	60	+
chr1	28639522	28639523	A01177:23:H2L2FDSX3:3:1203:25771:3756/1	60	+
chr1	28702170	28702171	A01177:23:H2L2FDSX3:4:1209:28176:9017/1	60	-
chr1	28740273	28740274	A01177:23:H2L2FDSX3:1:1139:26612:2926	60	-
chr1	28742504	28742505	A01177:23:H2L2FDSX3:3:1151:16495:3630/1	60	+
chr1	28749052	28749053	A01177:23:H2L2FDSX3:3:1357:23167:23516/1	60	-
chr1	28750587	28750588	A01177:23:H2L2FDSX3:3:2124:2519:9706	60	+
chr1	28759355	28759356	A01177:23:H2L2FDSX3:1:1648:15854:25441	60	+
chr1	28763114	28763115	A01177:23:H2L2FDSX3:1:2650:9688:32706	60	-
chr1	28767545	28767546	A01177:23:H2L2FDSX3:2:1435:14642:27445	60	+
chr1	28769377	28769378	A01177:23:H2L2FDSX3:3:1566:30770:32174/1	60	+
chr1	28772318	28772319	A01177:23:H2L2FDSX3:4:1173:17237:26804/1	60	+
chr1	28918269	28918270	A01177:23:H2L2FDSX3:2:1148:15718:8234	60	-
chr1	28934826	28934827	A01177:23:H2L2FDSX3:3:1151:30743:26960/1	60	-
chr1	28936133	28936134	A01177:23:H2L2FDSX3:3:1118:3784:11866/1	60	-
chr1	28940763	28940764	A01177:23:H2L2FDSX3:1:2311:30572:27477	60	+
chr1	28955478	28955479	A01177:23:H2L2FDSX3:3:1647:5330:30452/1	60	-
chr1	28970501	28970502	A01177:23:H2L2FDSX3:4:2635:13774:11036/1	60	-
chr1	28974281	28974282	A01177:23:H2L2FDSX3:3:2208:23375:33019/1	60	+
chr1	28977738	28977739	A01177:23:H2L2FDSX3:2:1157:27679:22905	60	-
chr1	28979675	28979676	A01177:23:H2L2FDSX3:3:2144:12020:12414/1	60	+
chr1	28982385	28982386	A01177:23:H2L2FDSX3:4:2263:11686:22482/1	60	-
chr1	28986595	28986596	A01177:23:H2L2FDSX3:2:1519:5005:14481	60	+
chr1	28987098	28987099	A01177:23:H2L2FDSX3:4:2277:10221:12743/1	60	+
chr1	28991654	28991655	A01177:23:H2L2FDSX3:4:2120:11677:14387/1	60	+
chr1	28994025	28994026	A01177:23:H2L2FDSX3:4:1623:9426:12399/1	60	-
chr1	28996540	28996541	A01177:23:H2L2FDSX3:4:2318:19099:30185	60	-
chr1	28996691	28996692	A01177:23:H2L2FDSX3:3:2173:10547:5885	60	-
chr1	29000982	29000983	A01177:23:H2L2FDSX3:3:1352:14479:3677/1	60	-
chr1	29011119	29011120	A01177:23:H2L2FDSX3:1:1404:5068:25520	60	-
chr1	29012525	29012526	A01177:23:H2L2FDSX3:3:1428:10456:13463/1	60	+
chr1	29017121	29017122	A01177:23:H2L2FDSX3:3:1110:27932:3114/1	60	-
chr1	29017413	29017414	A01177:23:H2L2FDSX3:1:1309:16251:33426	60	-
chr1	29018172	29018173	A01177:23:H2L2FDSX3:1:2567:22155:35916	60	+
chr1	29022371	29022372	A01177:23:H2L2FDSX3:4:2320:17427:19648/1	60	-
chr1	29029791	29029792	A01177:23:H2L2FDSX3:1:2235:19533:27492	60	+
chr1	29031988	29031989	A01177:23:H2L2FDSX3:3:1303:20419:16752/1	60	-
chr1	29043728	29043729	A01177:23:H2L2FDSX3:2:2301:12409:11428	60	+
chr1	29056600	29056601	A01177:23:H2L2FDSX3:1:1340:16324:18552	60	-
chr1	29062234	29062235	A01177:23:H2L2FDSX3:4:1205:31910:20525/1	60	+
chr1	29062542	29062543	A01177:23:H2L2FDSX3:4:1456:17282:32612/1	60	-
chr1	29064864	29064865	A01177:23:H2L2FDSX3:4:2608:8865:12461/1	60	-
chr1	29065033	29065034	A01177:23:H2L2FDSX3:3:1368:23511:18474/1	60	+
chr1	29066075	29066076	A01177:23:H2L2FDSX3:3:2666:17924:23328/1	60	-
chr1	29083940	29083941	A01177:23:H2L2FDSX3:1:1413:23294:11146	60	-
chr1	29097554	29097555	A01177:23:H2L2FDSX3:2:2265:25301:32033	60	-
chr1	29169509	29169510	A01177:23:H2L2FDSX3:3:1143:3658:11334/1	60	-
chr1	29169689	29169690	A01177:23:H2L2FDSX3:2:1434:8124:5572	60	-
chr1	29170965	29170966	A01177:23:H2L2FDSX3:2:2325:20302:12915	60	-
chr1	29211938	29211939	A01177:23:H2L2FDSX3:3:2418:3983:26522/1	60	+
chr1	29389021	29389022	A01177:23:H2L2FDSX3:4:1610:14651:12023	60	+
chr1	29418081	29418082	A01177:23:H2L2FDSX3:1:1577:12463:26459	60	+
chr1	29835056	29835057	A01177:23:H2L2FDSX3:3:1511:31711:8625/1	60	+
chr1	29896650	29896651	A01177:23:H2L2FDSX3:3:2556:27968:10441/1	60	+
chr1	29957714	29957715	A01177:23:H2L2FDSX3:2:2523:14633:20979	60	-
chr1	30025647	30025648	A01177:23:H2L2FDSX3:2:2278:29604:11146	60	-
chr1	30221111	30221112	A01177:23:H2L2FDSX3:3:1228:2076:11036/1	60	-
chr1	30481423	30481424	A01177:23:H2L2FDSX3:3:1526:23104:4773/1	60	-
chr1	30641547	30641548	A01177:23:H2L2FDSX3:1:1118:10149:24111	60	+
chr1	30726407	30726408	A01177:23:H2L2FDSX3:2:1236:1524:23453	60	+
chr1	30808053	30808054	A01177:23:H2L2FDSX3:3:1372:4273:7764/1	60	+
chr1	30825856	30825857	A01177:23:H2L2FDSX3:3:1571:20528:12680	60	-
chr1	30825860	30825861	A01177:23:H2L2FDSX3:4:2171:17960:24424	60	-
chr1	30825862	30825863	A01177:23:H2L2FDSX3:4:2378:2103:26772	60	-
chr1	30825864	30825865	A01177:23:H2L2FDSX3:1:2555:30861:31955	60	-
chr1	30944872	30944873	A01177:23:H2L2FDSX3:3:1551:31159:19852/1	60	-
chr1	30958550	30958551	A01177:23:H2L2FDSX3:3:2110:3477:17534/1	60	+
chr1	30959019	30959020	A01177:23:H2L2FDSX3:1:2633:3513:10113	60	-
chr1	30959021	30959022	A01177:23:H2L2FDSX3:1:1110:11659:23093	60	+
chr1	30964004	30964005	A01177:23:H2L2FDSX3:3:2360:2899:2754/1	60	-
chr1	30964005	30964006	A01177:23:H2L2FDSX3:2:2657:2709:35712	60	-
chr1	30979124	30979125	A01177:23:H2L2FDSX3:3:2643:19506:24220/1	60	-
chr1	30979126	30979127	A01177:23:H2L2FDSX3:3:1215:28393:19946/1	60	-
chr1	30981546	30981547	A01177:23:H2L2FDSX3:4:1409:32786:11209/1	60	-
chr1	30982015	30982016	A01177:23:H2L2FDSX3:3:2372:2446:34131/1	60	-
chr1	30988895	30988896	A01177:23:H2L2FDSX3:3:1636:15718:26021/1	60	+
chr1	30990182	30990183	A01177:23:H2L2FDSX3:1:2402:30689:7326	60	-
chr1	30990334	30990335	A01177:23:H2L2FDSX3:3:1527:24234:15060/1	60	-
chr1	30993159	30993160	A01177:23:H2L2FDSX3:3:1113:26286:5807/1	60	-
chr1	30996034	30996035	A01177:23:H2L2FDSX3:2:1612:8250:30217	60	-
chr1	30997799	30997800	A01177:23:H2L2FDSX3:2:1645:26485:34115	60	-
chr1	31000151	31000152	A01177:23:H2L2FDSX3:3:1514:10936:9189/1	60	-
chr1	31017336	31017337	A01177:23:H2L2FDSX3:4:1522:31150:23531/1	60	+
chr1	31020895	31020896	A01177:23:H2L2FDSX3:1:1176:31494:12540	60	+
chr1	31021735	31021736	A01177:23:H2L2FDSX3:3:1367:19614:22874/1	60	+
chr1	31023909	31023910	A01177:23:H2L2FDSX3:3:1326:7283:12633/1	60	-
chr1	31026191	31026192	A01177:23:H2L2FDSX3:3:1313:30779:30467/1	60	+
chr1	31028293	31028294	A01177:23:H2L2FDSX3:2:1527:24939:15687	60	+
chr1	31029144	31029145	A01177:23:H2L2FDSX3:3:1606:29342:23813/1	60	+
chr1	31043283	31043284	A01177:23:H2L2FDSX3:3:1627:29351:26240	60	+
chr1	31172949	31172950	A01177:23:H2L2FDSX3:1:1151:18674:11569	60	-
chr1	31280354	31280355	A01177:23:H2L2FDSX3:3:1148:20663:20306/1	60	+
chr1	31281256	31281257	A01177:23:H2L2FDSX3:4:2445:20428:35055/1	60	-
chr1	31302173	31302174	A01177:23:H2L2FDSX3:3:1314:5032:23923/1	60	+
chr1	31308521	31308522	A01177:23:H2L2FDSX3:3:1141:25491:14794/1	60	-
chr1	31316800	31316801	A01177:23:H2L2FDSX3:4:1428:7708:22294/1	60	-
chr1	31328488	31328489	A01177:23:H2L2FDSX3:3:2302:22715:12179/1	60	-
chr1	31330073	31330074	A01177:23:H2L2FDSX3:3:1153:30156:20212/1	60	+
chr1	31333772	31333773	A01177:23:H2L2FDSX3:3:1538:25554:7482/1	60	-
chr1	31340598	31340599	A01177:23:H2L2FDSX3:4:1202:19208:26052/1	60	+
chr1	31349795	31349796	A01177:23:H2L2FDSX3:1:1402:4562:3129	60	+
chr1	31353842	31353843	A01177:23:H2L2FDSX3:3:2356:4354:35744/1	60	-
chr1	31354543	31354544	A01177:23:H2L2FDSX3:3:1637:8070:14309/1	60	-
chr1	31354592	31354593	A01177:23:H2L2FDSX3:3:1226:7581:22545/1	60	-
chr1	31528833	31528834	A01177:23:H2L2FDSX3:3:1506:7021:3944/1	60	+
chr1	31824821	31824822	A01177:23:H2L2FDSX3:1:1442:4544:27993	60	-
chr1	31845967	31845968	A01177:23:H2L2FDSX3:3:1304:22941:21527/1	60	-
chr1	31875294	31875295	A01177:23:H2L2FDSX3:3:1138:29622:11459/1	60	+
chr1	31875803	31875804	A01177:23:H2L2FDSX3:3:1122:5213:13870/1	60	+
chr1	31893046	31893047	A01177:23:H2L2FDSX3:1:2308:18846:21887	60	+
chr1	31908342	31908343	A01177:23:H2L2FDSX3:3:1153:32054:1736/1	60	-
chr1	31909166	31909167	A01177:23:H2L2FDSX3:1:2113:8052:18192	60	+
chr1	31909494	31909495	A01177:23:H2L2FDSX3:1:2451:13593:34366	60	+
chr1	31910220	31910221	A01177:23:H2L2FDSX3:3:1358:6325:5462/1	60	+
chr1	31910385	31910386	A01177:23:H2L2FDSX3:1:1239:12500:26146	60	+
chr1	31910901	31910902	A01177:23:H2L2FDSX3:2:2366:30282:29387	60	-
chr1	31912095	31912096	A01177:23:H2L2FDSX3:3:2133:15094:11569/1	60	+
chr1	31912354	31912355	A01177:23:H2L2FDSX3:3:1632:27263:21089/1	60	+
chr1	31913472	31913473	A01177:23:H2L2FDSX3:3:2450:14796:26459/1	60	-
chr1	31913478	31913479	A01177:23:H2L2FDSX3:1:1105:32353:11522	60	+
chr1	31914640	31914641	A01177:23:H2L2FDSX3:3:1622:9616:18114/1	60	+
chr1	31914698	31914699	A01177:23:H2L2FDSX3:4:1103:29812:19742/1	60	-
chr1	31915390	31915391	A01177:23:H2L2FDSX3:3:1448:26467:1266/1	60	+
chr1	31915602	31915603	A01177:23:H2L2FDSX3:3:1309:18557:25113/1	60	+
chr1	31917079	31917080	A01177:23:H2L2FDSX3:3:1105:9507:32581/1	60	+
chr1	31917536	31917537	A01177:23:H2L2FDSX3:3:2559:14326:24737/1	60	-
chr1	31918834	31918835	A01177:23:H2L2FDSX3:1:2154:22010:33191	60	+
chr1	31920340	31920341	A01177:23:H2L2FDSX3:2:2436:24605:30044	60	+
chr1	31921255	31921256	A01177:23:H2L2FDSX3:4:2568:23619:32784/1	60	+
chr1	31921473	31921474	A01177:23:H2L2FDSX3:3:1452:14190:2895/1	60	-
chr1	31921793	31921794	A01177:23:H2L2FDSX3:1:2267:28031:25895	60	-
chr1	31925626	31925627	A01177:23:H2L2FDSX3:3:1265:10728:24612/1	60	+
chr1	31927606	31927607	A01177:23:H2L2FDSX3:3:2502:16360:3897/1	60	+
chr1	31928081	31928082	A01177:23:H2L2FDSX3:2:1270:15718:13808	60	+
chr1	31928727	31928728	A01177:23:H2L2FDSX3:3:2142:21540:29653/1	60	+
chr1	31929734	31929735	A01177:23:H2L2FDSX3:1:1474:31213:2409	60	-
chr1	31929757	31929758	A01177:23:H2L2FDSX3:3:2661:30318:35211/1	60	-
chr1	31929954	31929955	A01177:23:H2L2FDSX3:3:1478:27633:23516/1	60	-
chr1	31932756	31932757	A01177:23:H2L2FDSX3:3:2523:15817:23750/1	60	+
chr1	31933536	31933537	A01177:23:H2L2FDSX3:3:1627:21567:10629/1	60	-
chr1	31961127	31961128	A01177:23:H2L2FDSX3:1:1356:30798:30467	60	-
chr1	31999002	31999003	A01177:23:H2L2FDSX3:4:2253:24867:4319/1	60	-
chr1	32002482	32002483	A01177:23:H2L2FDSX3:3:2455:10294:3975/1	60	+
chr1	32019780	32019781	A01177:23:H2L2FDSX3:1:1445:13901:6997	60	+
chr1	32021512	32021513	A01177:23:H2L2FDSX3:1:2245:10122:36025	60	+
chr1	32022478	32022479	A01177:23:H2L2FDSX3:3:1317:1452:31751/1	60	-
chr1	32026296	32026297	A01177:23:H2L2FDSX3:2:1344:6189:2378	60	-
chr1	32030771	32030772	A01177:23:H2L2FDSX3:2:2659:28140:6605	60	-
chr1	32039964	32039965	A01177:23:H2L2FDSX3:3:2237:24831:4413/1	60	-
chr1	32042236	32042237	A01177:23:H2L2FDSX3:3:1359:7916:18834/1	60	-
chr1	32049250	32049251	A01177:23:H2L2FDSX3:2:2638:30074:33661	60	-
chr1	32081799	32081800	A01177:23:H2L2FDSX3:2:1318:2727:4085	60	-
chr1	32081966	32081967	A01177:23:H2L2FDSX3:1:1343:2130:26819	60	-
chr1	32130659	32130660	A01177:23:H2L2FDSX3:3:1136:22697:1626/1	60	-
chr1	32140301	32140302	A01177:23:H2L2FDSX3:3:1367:4625:29168/1	60	+
chr1	32142417	32142418	A01177:23:H2L2FDSX3:3:1309:29912:17534/1	60	-
chr1	32156806	32156807	A01177:23:H2L2FDSX3:3:1317:30499:8594/1	60	-
chr1	32180465	32180466	A01177:23:H2L2FDSX3:3:1609:18954:21073/1	60	+
chr1	32186993	32186994	A01177:23:H2L2FDSX3:4:2148:5538:18662/1	60	-
chr1	32227370	32227371	A01177:23:H2L2FDSX3:1:2365:18620:9596	60	-
chr1	32227807	32227808	A01177:23:H2L2FDSX3:3:2501:9733:33004/1	60	-
chr1	32263954	32263955	A01177:23:H2L2FDSX3:1:2606:31358:13996	60	-
chr1	32277952	32277953	A01177:23:H2L2FDSX3:3:2557:24352:21371/1	60	+
chr1	32288699	32288700	A01177:23:H2L2FDSX3:4:1552:13865:5650/1	60	-
chr1	32299764	32299765	A01177:23:H2L2FDSX3:3:1641:18304:29622/1	60	-
chr1	32303066	32303067	A01177:23:H2L2FDSX3:1:1269:1588:27289	60	+
chr1	32304327	32304328	A01177:23:H2L2FDSX3:3:1646:23990:25410/1	60	-
chr1	32307376	32307377	A01177:23:H2L2FDSX3:3:2201:11171:2268/1	60	+
chr1	32325675	32325676	A01177:23:H2L2FDSX3:3:1403:16676:15060/1	60	+
chr1	32360634	32360635	A01177:23:H2L2FDSX3:3:1258:5755:29747/1	60	+
chr1	32374135	32374136	A01177:23:H2L2FDSX3:1:2148:23448:33207	60	-
chr1	32385159	32385160	A01177:23:H2L2FDSX3:3:1213:3459:3161/1	60	-
chr1	32420011	32420012	A01177:23:H2L2FDSX3:2:1176:21576:23672	60	-
chr1	32441285	32441286	A01177:23:H2L2FDSX3:3:1361:29785:20603/1	60	+
chr1	32542874	32542875	A01177:23:H2L2FDSX3:1:2525:9218:30639	60	-
chr1	32563837	32563838	A01177:23:H2L2FDSX3:3:1631:18638:12038/1	60	+
chr1	32599174	32599175	A01177:23:H2L2FDSX3:4:1418:19244:6292/1	60	+
chr1	32602786	32602787	A01177:23:H2L2FDSX3:3:1226:3477:25989	60	+
chr1	32604683	32604684	A01177:23:H2L2FDSX3:1:1431:30201:2910	60	-
chr1	32632408	32632409	A01177:23:H2L2FDSX3:4:2408:4924:8359/1	60	-
chr1	32632735	32632736	A01177:23:H2L2FDSX3:3:1242:5493:24752/1	60	+
chr1	32633014	32633015	A01177:23:H2L2FDSX3:3:2240:3007:7357/1	60	-
chr1	32637383	32637384	A01177:23:H2L2FDSX3:1:1236:19633:8750	60	+
chr1	32644034	32644035	A01177:23:H2L2FDSX3:2:2552:21585:23563	60	+
chr1	32658218	32658219	A01177:23:H2L2FDSX3:3:2465:3143:23406/1	60	-
chr1	32658777	32658778	A01177:23:H2L2FDSX3:2:2639:8666:3850	60	-
chr1	32661671	32661672	A01177:23:H2L2FDSX3:3:2125:7663:18740/1	60	+
chr1	32662613	32662614	A01177:23:H2L2FDSX3:3:2626:3721:21465/1	60	-
chr1	32667074	32667075	A01177:23:H2L2FDSX3:4:1155:26829:11224	60	+
chr1	32668169	32668170	A01177:23:H2L2FDSX3:1:1362:6885:11600	60	+
chr1	32673205	32673206	A01177:23:H2L2FDSX3:3:2357:25337:15311/1	60	-
chr1	32684170	32684171	A01177:23:H2L2FDSX3:3:1571:9417:34522/1	60	+
chr1	32695759	32695760	A01177:23:H2L2FDSX3:4:1422:12888:4648/1	60	+
chr1	32782871	32782872	A01177:23:H2L2FDSX3:3:1117:7609:22467/1	60	-
chr1	32825852	32825853	A01177:23:H2L2FDSX3:3:1109:17933:25692/1	60	-
chr1	32833697	32833698	A01177:23:H2L2FDSX3:3:1271:16586:11397/1	60	+
chr1	32833800	32833801	A01177:23:H2L2FDSX3:2:1302:21350:24972	60	-
chr1	32836614	32836615	A01177:23:H2L2FDSX3:3:2509:16957:1517/1	60	-
chr1	32839430	32839431	A01177:23:H2L2FDSX3:1:1635:29686:29136	60	-
chr1	32840181	32840182	A01177:23:H2L2FDSX3:2:2169:14281:36558	60	-
chr1	32851235	32851236	A01177:23:H2L2FDSX3:1:1266:15483:20823	60	-
chr1	32854979	32854980	A01177:23:H2L2FDSX3:1:1303:3260:14058	60	+
chr1	32856821	32856822	A01177:23:H2L2FDSX3:3:2176:26648:32017/1	60	+
chr1	32872942	32872943	A01177:23:H2L2FDSX3:3:1254:16523:18897/1	60	+
chr1	32975764	32975765	A01177:23:H2L2FDSX3:2:1135:10194:12947	60	+
chr1	32981475	32981476	A01177:23:H2L2FDSX3:4:1206:30752:16172/1	60	+
chr1	33012162	33012163	A01177:23:H2L2FDSX3:3:1104:24153:26663/1	60	-
chr1	33029328	33029329	A01177:23:H2L2FDSX3:3:2639:4517:24001/1	60	-
chr1	33034776	33034777	A01177:23:H2L2FDSX3:1:1243:10158:5024	60	+
chr1	33177144	33177145	A01177:23:H2L2FDSX3:2:2645:23583:13870	60	+
chr1	33343430	33343431	A01177:23:H2L2FDSX3:3:1246:30427:2080/1	60	-
chr1	33344013	33344014	A01177:23:H2L2FDSX3:2:2236:22263:12868	60	-
chr1	33402590	33402591	A01177:23:H2L2FDSX3:3:1668:8232:24768/1	60	-
chr1	33489879	33489880	A01177:23:H2L2FDSX3:1:1650:17933:9345	60	-
chr1	33612712	33612713	A01177:23:H2L2FDSX3:2:1545:15817:31140	60	+
chr1	33625862	33625863	A01177:23:H2L2FDSX3:3:1155:18394:7733/1	60	-
chr1	33730797	33730798	A01177:23:H2L2FDSX3:4:1669:7817:6386/1	60	+
chr1	34153591	34153592	A01177:23:H2L2FDSX3:4:1218:31448:25927/1	60	-
chr1	34675899	34675900	A01177:23:H2L2FDSX3:4:1266:19696:17691/1	60	+
chr1	34784744	34784745	A01177:23:H2L2FDSX3:4:1455:32407:17472/1	60	-
chr1	34988603	34988604	A01177:23:H2L2FDSX3:1:1678:32651:3928	60	+
chr1	34996209	34996210	A01177:23:H2L2FDSX3:3:2233:28103:30624/1	60	-
chr1	34998646	34998647	A01177:23:H2L2FDSX3:3:2204:4001:7044/1	60	-
chr1	34999553	34999554	A01177:23:H2L2FDSX3:4:1355:32434:6684/1	60	+
chr1	35004239	35004240	A01177:23:H2L2FDSX3:1:1472:31015:19664	60	-
chr1	35004240	35004241	A01177:23:H2L2FDSX3:3:1621:3115:4288/1	60	-
chr1	35006121	35006122	A01177:23:H2L2FDSX3:4:2625:23366:12305/1	60	-
chr1	35010107	35010108	A01177:23:H2L2FDSX3:4:2418:29234:13103/1	60	-
chr1	35010256	35010257	A01177:23:H2L2FDSX3:2:2514:10158:27978	60	+
chr1	35010969	35010970	A01177:23:H2L2FDSX3:2:1253:23873:15875	60	-
chr1	35020560	35020561	A01177:23:H2L2FDSX3:1:1571:11143:9361	60	-
chr1	35086098	35086099	A01177:23:H2L2FDSX3:4:2411:4444:14325/1	60	-
chr1	35098168	35098169	A01177:23:H2L2FDSX3:2:1601:3531:21198	60	-
chr1	35113712	35113713	A01177:23:H2L2FDSX3:1:2150:14290:3568	60	+
chr1	35115177	35115178	A01177:23:H2L2FDSX3:4:2161:3034:33207/1	60	-
chr1	35156113	35156114	A01177:23:H2L2FDSX3:3:1524:26693:10676/1	60	-
chr1	35183640	35183641	A01177:23:H2L2FDSX3:3:1141:26512:5196/1	60	+
chr1	35203792	35203793	A01177:23:H2L2FDSX3:1:1239:4291:22106	60	+
chr1	35264711	35264712	A01177:23:H2L2FDSX3:2:1318:9435:16016	60	+
chr1	35291987	35291988	A01177:23:H2L2FDSX3:1:1401:14163:7827	60	-
chr1	35295772	35295773	A01177:23:H2L2FDSX3:4:1202:20130:20854/1	60	-
chr1	35297608	35297609	A01177:23:H2L2FDSX3:1:2146:3866:20055	60	+
chr1	35309491	35309492	A01177:23:H2L2FDSX3:3:1231:26567:12680/1	60	-
chr1	35315393	35315394	A01177:23:H2L2FDSX3:3:2201:28230:35164/1	60	-
chr1	35323841	35323842	A01177:23:H2L2FDSX3:1:2216:10004:26177	60	-
chr1	35327736	35327737	A01177:23:H2L2FDSX3:4:2317:15519:23359/1	60	+
chr1	35333775	35333776	A01177:23:H2L2FDSX3:3:1412:25427:31093/1	60	+
chr1	35350442	35350443	A01177:23:H2L2FDSX3:4:1456:1298:30765	60	+
chr1	35358051	35358052	A01177:23:H2L2FDSX3:3:1310:9507:18928/1	60	+
chr1	35361671	35361672	A01177:23:H2L2FDSX3:4:2245:5565:11851/1	60	-
chr1	35362637	35362638	A01177:23:H2L2FDSX3:3:1172:22001:12508/1	60	+
chr1	35364882	35364883	A01177:23:H2L2FDSX3:3:2214:3794:12101/1	60	-
chr1	35365908	35365909	A01177:23:H2L2FDSX3:1:2131:20609:4711	60	-
chr1	35366229	35366230	A01177:23:H2L2FDSX3:1:2542:20817:20760	60	-
chr1	35368352	35368353	A01177:23:H2L2FDSX3:3:2318:29713:28463/1	60	-
chr1	35370150	35370151	A01177:23:H2L2FDSX3:3:1654:31494:4805/1	60	+
chr1	35381520	35381521	A01177:23:H2L2FDSX3:4:1634:6777:28761/1	60	-
chr1	35382317	35382318	A01177:23:H2L2FDSX3:4:1644:11930:6120/1	60	+
chr1	35383140	35383141	A01177:23:H2L2FDSX3:2:1354:18276:21496	60	+
chr1	35391862	35391863	A01177:23:H2L2FDSX3:3:1378:27154:24001/1	60	+
chr1	35392065	35392066	A01177:23:H2L2FDSX3:2:2258:9760:13479	60	-
chr1	35393485	35393486	A01177:23:H2L2FDSX3:4:1476:25247:20509/1	60	-
chr1	35396730	35396731	A01177:23:H2L2FDSX3:1:1426:21757:15436	60	+
chr1	35398250	35398251	A01177:23:H2L2FDSX3:3:2142:9489:17268/1	60	+
chr1	35403841	35403842	A01177:23:H2L2FDSX3:4:1307:19244:18443/1	60	-
chr1	35404548	35404549	A01177:23:H2L2FDSX3:3:1177:3007:15186/1	60	+
chr1	35405091	35405092	A01177:23:H2L2FDSX3:1:1136:17056:35383	60	-
chr1	35446452	35446453	A01177:23:H2L2FDSX3:3:1241:13675:1251/1	60	+
chr1	35446895	35446896	A01177:23:H2L2FDSX3:4:1250:4038:36949/1	60	-
chr1	35469520	35469521	A01177:23:H2L2FDSX3:3:2559:24433:23390/1	60	-
chr1	35470702	35470703	A01177:23:H2L2FDSX3:3:1569:19515:12179/1	60	-
chr1	35473006	35473007	A01177:23:H2L2FDSX3:3:2634:31946:27101/1	60	-
chr1	35474888	35474889	A01177:23:H2L2FDSX3:3:1269:27914:27414/1	60	-
chr1	35536430	35536431	A01177:23:H2L2FDSX3:1:2318:10357:13416	60	+
chr1	35540969	35540970	A01177:23:H2L2FDSX3:1:1363:24496:31955	60	-
chr1	35594497	35594498	A01177:23:H2L2FDSX3:2:2464:18421:6183	60	-
chr1	35623497	35623498	A01177:23:H2L2FDSX3:3:1529:27552:24408/1	60	+
chr1	35625469	35625470	A01177:23:H2L2FDSX3:3:1332:1235:11898/1	60	-
chr1	35629344	35629345	A01177:23:H2L2FDSX3:3:2150:11351:23594/1	60	+
chr1	35637007	35637008	A01177:23:H2L2FDSX3:2:1372:4869:8108	60	+
chr1	35637862	35637863	A01177:23:H2L2FDSX3:4:1621:29107:23625/1	60	-
chr1	35735860	35735861	A01177:23:H2L2FDSX3:3:2121:2401:31266/1	60	-
chr1	35737296	35737297	A01177:23:H2L2FDSX3:3:2606:6090:9032/1	60	+
chr1	35749820	35749821	A01177:23:H2L2FDSX3:3:2102:28935:3537/1	60	+
chr1	35759133	35759134	A01177:23:H2L2FDSX3:3:1253:8106:32972/1	60	-
chr1	35822761	35822762	A01177:23:H2L2FDSX3:3:1354:26503:8531/1	60	-
chr1	35826249	35826250	A01177:23:H2L2FDSX3:3:1611:23665:34992/1	60	-
chr1	35900708	35900709	A01177:23:H2L2FDSX3:3:1177:17110:5541/1	60	+
chr1	35930351	35930352	A01177:23:H2L2FDSX3:3:2624:10547:24267	60	-
chr1	35935853	35935854	A01177:23:H2L2FDSX3:1:1645:14217:21605	60	-
chr1	35947016	35947017	A01177:23:H2L2FDSX3:3:2605:12789:20729/1	60	-
chr1	35950549	35950550	A01177:23:H2L2FDSX3:3:1244:15519:3568/1	60	+
chr1	35958711	35958712	A01177:23:H2L2FDSX3:3:2417:7961:25175	60	-
chr1	35966054	35966055	A01177:23:H2L2FDSX3:4:1351:18674:10097/1	60	-
chr1	35966587	35966588	A01177:23:H2L2FDSX3:3:1428:29478:23234/1	60	+
chr1	35972431	35972432	A01177:23:H2L2FDSX3:2:1668:31213:9737	60	+
chr1	35973031	35973032	A01177:23:H2L2FDSX3:4:2336:6307:24565/1	60	-
chr1	35973988	35973989	A01177:23:H2L2FDSX3:4:2629:32606:29183	60	+
chr1	35974122	35974123	A01177:23:H2L2FDSX3:2:2101:26747:20134	60	-
chr1	35974958	35974959	A01177:23:H2L2FDSX3:3:2151:12979:8844/1	60	+
chr1	35978182	35978183	A01177:23:H2L2FDSX3:4:1655:4607:15765/1	60	+
chr1	35980006	35980007	A01177:23:H2L2FDSX3:4:1678:1805:36276/1	60	+
chr1	35985543	35985544	A01177:23:H2L2FDSX3:3:2329:4237:30624/1	60	-
chr1	35991292	35991293	A01177:23:H2L2FDSX3:1:2440:30508:17190	60	-
chr1	35999768	35999769	A01177:23:H2L2FDSX3:4:1520:17589:14450/1	60	+
chr1	36000768	36000769	A01177:23:H2L2FDSX3:1:2525:20320:10880	60	-
chr1	36002086	36002087	A01177:23:H2L2FDSX3:3:1513:18204:7341	60	+
chr1	36002900	36002901	A01177:23:H2L2FDSX3:3:1167:15456:21402/1	60	-
chr1	36003006	36003007	A01177:23:H2L2FDSX3:3:1614:21829:7764/1	60	-
chr1	36003391	36003392	A01177:23:H2L2FDSX3:4:1638:31060:10003/1	60	-
chr1	36003947	36003948	A01177:23:H2L2FDSX3:3:2632:28592:11866/1	60	+
chr1	36007241	36007242	A01177:23:H2L2FDSX3:1:1321:14751:9345	60	+
chr1	36025665	36025666	A01177:23:H2L2FDSX3:3:2303:10990:32236/1	60	-
chr1	36031550	36031551	A01177:23:H2L2FDSX3:3:1118:31458:15515/1	60	+
chr1	36037308	36037309	A01177:23:H2L2FDSX3:3:2609:23728:33379/1	60	+
chr1	36037762	36037763	A01177:23:H2L2FDSX3:3:2423:11080:25410/1	60	+
chr1	36044531	36044532	A01177:23:H2L2FDSX3:1:2639:20094:10488	60	-
chr1	36048892	36048893	A01177:23:H2L2FDSX3:2:2328:7961:34976	60	+
chr1	36073064	36073065	A01177:23:H2L2FDSX3:3:1549:19461:6668/1	60	+
chr1	36138630	36138631	A01177:23:H2L2FDSX3:3:2125:26467:5776/1	60	-
chr1	36172128	36172129	A01177:23:H2L2FDSX3:3:1251:4770:15201/1	60	+
chr1	36228068	36228069	A01177:23:H2L2FDSX3:1:2171:20012:11882	60	+
chr1	36229727	36229728	A01177:23:H2L2FDSX3:2:2572:22996:36620	60	-
chr1	36232653	36232654	A01177:23:H2L2FDSX3:3:1461:30535:27727/1	60	+
chr1	36234013	36234014	A01177:23:H2L2FDSX3:3:1618:25409:1282	60	+
chr1	36235094	36235095	A01177:23:H2L2FDSX3:1:1409:32262:20572	60	-
chr1	36242987	36242988	A01177:23:H2L2FDSX3:4:2662:29848:31892/1	60	-
chr1	36247110	36247111	A01177:23:H2L2FDSX3:3:1173:31828:32659/1	60	+
chr1	36260874	36260875	A01177:23:H2L2FDSX3:3:1116:23674:13557/1	60	+
chr1	36260905	36260906	A01177:23:H2L2FDSX3:4:1217:14968:19554/1	60	+
chr1	36278021	36278022	A01177:23:H2L2FDSX3:3:1269:2148:25942/1	60	-
chr1	36286205	36286206	A01177:23:H2L2FDSX3:2:1648:3803:19883	60	-
chr1	36362671	36362672	A01177:23:H2L2FDSX3:3:2226:10113:1658/1	60	+
chr1	36457458	36457459	A01177:23:H2L2FDSX3:3:1659:18774:3818/1	60	+
chr1	36462647	36462648	A01177:23:H2L2FDSX3:3:1613:8594:4038/1	60	+
chr1	36732636	36732637	A01177:23:H2L2FDSX3:3:1149:18765:30483/1	60	-
chr1	36736298	36736299	A01177:23:H2L2FDSX3:3:1134:1389:7028/1	60	+
chr1	37147378	37147379	A01177:23:H2L2FDSX3:3:2467:2889:4617/1	60	+
chr1	37306321	37306322	A01177:23:H2L2FDSX3:4:1175:30038:13307/1	60	+
chr1	37391014	37391015	A01177:23:H2L2FDSX3:2:1569:9417:16047	60	-
chr1	37403774	37403775	A01177:23:H2L2FDSX3:3:2261:26729:32503/1	60	+
chr1	37426303	37426304	A01177:23:H2L2FDSX3:1:1163:14543:35102	60	-
chr1	37433341	37433342	A01177:23:H2L2FDSX3:3:1109:10312:31594/1	60	-
chr1	37493164	37493165	A01177:23:H2L2FDSX3:3:1507:24551:11287/1	60	-
chr1	37496806	37496807	A01177:23:H2L2FDSX3:2:2328:10827:19304	60	-
chr1	37501296	37501297	A01177:23:H2L2FDSX3:4:2630:8603:24659/1	60	+
chr1	37502925	37502926	A01177:23:H2L2FDSX3:2:2673:5014:9612	60	-
chr1	37504600	37504601	A01177:23:H2L2FDSX3:3:2106:28049:18944/1	60	-
chr1	37506749	37506750	A01177:23:H2L2FDSX3:3:1358:27624:7404/1	60	-
chr1	37508558	37508559	A01177:23:H2L2FDSX3:3:1366:12726:19899/1	60	-
chr1	37518317	37518318	A01177:23:H2L2FDSX3:3:1124:32479:8171/1	60	+
chr1	37543449	37543450	A01177:23:H2L2FDSX3:2:2350:7229:11945	60	-
chr1	37551717	37551718	A01177:23:H2L2FDSX3:3:1463:7193:31548/1	60	+
chr1	37572761	37572762	A01177:23:H2L2FDSX3:4:1276:17888:15655/1	60	-
chr1	37575801	37575802	A01177:23:H2L2FDSX3:3:2302:4164:5040/1	60	+
chr1	37588117	37588118	A01177:23:H2L2FDSX3:3:2235:12617:18302/1	60	+
chr1	37588627	37588628	A01177:23:H2L2FDSX3:3:2263:13503:21872/1	60	-
chr1	37600518	37600519	A01177:23:H2L2FDSX3:2:1668:5665:18537	60	+
chr1	37681923	37681924	A01177:23:H2L2FDSX3:3:1639:4797:28338/1	60	+
chr1	37798093	37798094	A01177:23:H2L2FDSX3:1:2432:17960:11021	60	+
chr1	37830606	37830607	A01177:23:H2L2FDSX3:3:1643:2591:32346/1	60	+
chr1	37835489	37835490	A01177:23:H2L2FDSX3:3:2314:6795:30483/1	60	-
chr1	37850168	37850169	A01177:23:H2L2FDSX3:3:1151:4481:13949/1	60	-
chr1	37850668	37850669	A01177:23:H2L2FDSX3:1:1426:30798:31281	60	+
chr1	37851280	37851281	A01177:23:H2L2FDSX3:4:1328:7536:10974/1	60	-
chr1	37877267	37877268	A01177:23:H2L2FDSX3:1:2406:9796:20149	60	-
chr1	37881287	37881288	A01177:23:H2L2FDSX3:3:2367:9607:32784/1	60	+
chr1	37886250	37886251	A01177:23:H2L2FDSX3:3:2118:21016:25394/1	60	+
chr1	37886915	37886916	A01177:23:H2L2FDSX3:3:2406:8034:29559/1	60	+
chr1	37887996	37887997	A01177:23:H2L2FDSX3:3:1178:31232:36699/1	60	+
chr1	37888370	37888371	A01177:23:H2L2FDSX3:3:1145:9769:15436/1	60	+
chr1	37928268	37928269	A01177:23:H2L2FDSX3:1:1271:9263:28839	60	-
chr1	37953634	37953635	A01177:23:H2L2FDSX3:2:1611:4978:9079	60	-
chr1	38017082	38017083	A01177:23:H2L2FDSX3:2:2143:28827:34475	60	+
chr1	38023157	38023158	A01177:23:H2L2FDSX3:3:1611:18457:10191/1	60	+
chr1	38128400	38128401	A01177:23:H2L2FDSX3:3:2229:11369:13604/1	60	+
chr1	38202700	38202701	A01177:23:H2L2FDSX3:1:1318:7726:32127	60	-
chr1	38276829	38276830	A01177:23:H2L2FDSX3:1:1165:29532:14465	60	-
chr1	38376189	38376190	A01177:23:H2L2FDSX3:4:1569:28465:23516/1	60	-
chr1	38882207	38882208	A01177:23:H2L2FDSX3:3:1148:9353:23484/1	60	+
chr1	39004271	39004272	A01177:23:H2L2FDSX3:4:1578:31051:14967/1	60	+
chr1	39008302	39008303	A01177:23:H2L2FDSX3:3:1327:17888:9518/1	60	+
chr1	39015777	39015778	A01177:23:H2L2FDSX3:3:2614:4969:16297/1	60	+
chr1	39177673	39177674	A01177:23:H2L2FDSX3:4:2517:24867:5228	60	+
chr1	39190942	39190943	A01177:23:H2L2FDSX3:4:2606:30942:20259/1	60	+
chr1	39193475	39193476	A01177:23:H2L2FDSX3:3:2375:13295:23328/1	60	+
chr1	39205583	39205584	A01177:23:H2L2FDSX3:3:1258:9733:12179/1	60	+
chr1	39219291	39219292	A01177:23:H2L2FDSX3:4:2205:4200:30655/1	60	-
chr1	39221926	39221927	A01177:23:H2L2FDSX3:1:1657:6198:22153	60	-
chr1	39222412	39222413	A01177:23:H2L2FDSX3:3:2375:5005:18364/1	60	-
chr1	39223435	39223436	A01177:23:H2L2FDSX3:3:1355:13639:2472/1	60	-
chr1	39224079	39224080	A01177:23:H2L2FDSX3:4:2159:9860:1251/1	60	+
chr1	39224927	39224928	A01177:23:H2L2FDSX3:1:1130:18964:6089	60	+
chr1	39224989	39224990	A01177:23:H2L2FDSX3:1:2558:3025:20134	60	-
chr1	39237370	39237371	A01177:23:H2L2FDSX3:1:1424:15004:17581	60	-
chr1	39250123	39250124	A01177:23:H2L2FDSX3:1:2568:9905:31360	60	-
chr1	39251165	39251166	A01177:23:H2L2FDSX3:4:1142:26549:16908/1	60	-
chr1	39261806	39261807	A01177:23:H2L2FDSX3:3:2610:25979:32330/1	60	-
chr1	39266384	39266385	A01177:23:H2L2FDSX3:3:2170:15085:30405/1	60	+
chr1	39271524	39271525	A01177:23:H2L2FDSX3:3:1571:20130:4539/1	60	+
chr1	39275317	39275318	A01177:23:H2L2FDSX3:1:1264:31105:10175	60	+
chr1	39278557	39278558	A01177:23:H2L2FDSX3:1:1576:22806:31156	60	+
chr1	39279632	39279633	A01177:23:H2L2FDSX3:3:2373:21305:34131/1	60	-
chr1	39282871	39282872	A01177:23:H2L2FDSX3:3:1318:15591:13463/1	60	-
chr1	39283493	39283494	A01177:23:H2L2FDSX3:2:2351:12310:27007	60	+
chr1	39293391	39293392	A01177:23:H2L2FDSX3:3:1403:11333:14325/1	60	-
chr1	39294031	39294032	A01177:23:H2L2FDSX3:3:1640:24749:7717/1	60	-
chr1	39308544	39308545	A01177:23:H2L2FDSX3:1:2505:30590:24596	60	-
chr1	39309377	39309378	A01177:23:H2L2FDSX3:1:2134:21558:15060	60	-
chr1	39313532	39313533	A01177:23:H2L2FDSX3:3:1244:31331:11851/1	60	-
chr1	39313548	39313549	A01177:23:H2L2FDSX3:1:1137:24894:16705	60	-
chr1	39322238	39322239	A01177:23:H2L2FDSX3:2:1103:10041:32910	60	-
chr1	39323437	39323438	A01177:23:H2L2FDSX3:1:1153:8043:6715	60	-
chr1	39328295	39328296	A01177:23:H2L2FDSX3:4:2162:32235:10504/1	60	+
chr1	39331128	39331129	A01177:23:H2L2FDSX3:1:2156:1868:23015	60	+
chr1	39336754	39336755	A01177:23:H2L2FDSX3:4:2322:29975:25441/1	60	-
chr1	39337191	39337192	A01177:23:H2L2FDSX3:3:1161:21124:27054/1	60	+
chr1	39363691	39363692	A01177:23:H2L2FDSX3:4:1236:12509:37027/1	60	-
chr1	39364429	39364430	A01177:23:H2L2FDSX3:4:2362:31765:32706/1	60	-
chr1	39399578	39399579	A01177:23:H2L2FDSX3:3:1127:10845:10817/1	60	+
chr1	39418952	39418953	A01177:23:H2L2FDSX3:3:1512:25201:10504/1	60	-
chr1	39420149	39420150	A01177:23:H2L2FDSX3:4:1404:31810:36104/1	60	+
chr1	39425120	39425121	A01177:23:H2L2FDSX3:3:2512:15049:18599/1	60	-
chr1	39425259	39425260	A01177:23:H2L2FDSX3:4:2305:3233:6715/1	60	-
chr1	39428612	39428613	A01177:23:H2L2FDSX3:1:2376:22887:17049	60	-
chr1	39429865	39429866	A01177:23:H2L2FDSX3:3:2644:29875:15937/1	60	-
chr1	39430724	39430725	A01177:23:H2L2FDSX3:3:2436:25590:30123/1	60	-
chr1	39433643	39433644	A01177:23:H2L2FDSX3:2:1168:26639:14622	60	+
chr1	39433747	39433748	A01177:23:H2L2FDSX3:4:2146:13286:15170/1	60	+
chr1	39436463	39436464	A01177:23:H2L2FDSX3:1:2328:4562:21699	60	+
chr1	39436836	39436837	A01177:23:H2L2FDSX3:3:1370:16622:28119/1	60	+
chr1	39437336	39437337	A01177:23:H2L2FDSX3:2:2573:16116:3756	60	-
chr1	39443929	39443930	A01177:23:H2L2FDSX3:1:1429:19859:3724	60	+
chr1	39445694	39445695	A01177:23:H2L2FDSX3:4:1135:8061:16391	60	-
chr1	39445696	39445697	A01177:23:H2L2FDSX3:3:2160:11225:18615/1	60	-
chr1	39473047	39473048	A01177:23:H2L2FDSX3:2:2648:26106:35681	60	-
chr1	39484034	39484035	A01177:23:H2L2FDSX3:3:1206:10248:10410/1	60	-
chr1	39546392	39546393	A01177:23:H2L2FDSX3:3:1236:14036:14090/1	60	-
chr1	39556243	39556244	A01177:23:H2L2FDSX3:1:2476:24379:29089	60	-
chr1	39609162	39609163	A01177:23:H2L2FDSX3:4:2537:29414:31955/1	60	-
chr1	39746477	39746478	A01177:23:H2L2FDSX3:3:1172:20934:6402/1	60	+
chr1	39816878	39816879	A01177:23:H2L2FDSX3:3:2262:22978:26443/1	60	-
chr1	39844303	39844304	A01177:23:H2L2FDSX3:4:1415:1470:10144/1	60	+
chr1	39848704	39848705	A01177:23:H2L2FDSX3:3:1442:11171:6214/1	60	-
chr1	39855865	39855866	A01177:23:H2L2FDSX3:4:1339:7301:31172/1	60	-
chr1	39856325	39856326	A01177:23:H2L2FDSX3:3:2522:14787:18771	60	-
chr1	39863138	39863139	A01177:23:H2L2FDSX3:3:2209:28592:23578	60	-
chr1	39869096	39869097	A01177:23:H2L2FDSX3:4:1446:9218:36808/1	60	+
chr1	39874410	39874411	A01177:23:H2L2FDSX3:2:2446:3965:23578	60	-
chr1	39875917	39875918	A01177:23:H2L2FDSX3:3:1571:2049:35790/1	60	-
chr1	39936049	39936050	A01177:23:H2L2FDSX3:3:2475:12427:35571/1	60	+
chr1	39940293	39940294	A01177:23:H2L2FDSX3:3:2524:31964:31955/1	60	-
chr1	40045762	40045763	A01177:23:H2L2FDSX3:3:2417:22290:17519/1	60	+
chr1	40051001	40051002	A01177:23:H2L2FDSX3:3:2161:32741:10629/1	60	-
chr1	40055314	40055315	A01177:23:H2L2FDSX3:3:2403:8513:21715/1	60	-
chr1	40055930	40055931	A01177:23:H2L2FDSX3:4:1355:2148:23312/1	60	-
chr1	40062461	40062462	A01177:23:H2L2FDSX3:4:2445:12364:15201/1	60	-
chr1	40069757	40069758	A01177:23:H2L2FDSX3:1:1569:13982:19758	60	+
chr1	40070663	40070664	A01177:23:H2L2FDSX3:3:1551:3721:18333/1	60	-
chr1	40072731	40072732	A01177:23:H2L2FDSX3:3:2270:14570:20149/1	60	-
chr1	40190556	40190557	A01177:23:H2L2FDSX3:3:2533:21278:10285/1	60	+
chr1	40192445	40192446	A01177:23:H2L2FDSX3:4:2124:2148:14043/1	60	-
chr1	40194023	40194024	A01177:23:H2L2FDSX3:3:1506:11966:19993/1	60	-
chr1	40194623	40194624	A01177:23:H2L2FDSX3:2:1103:30644:9533	60	+
chr1	40201314	40201315	A01177:23:H2L2FDSX3:3:1314:2166:32706/1	60	-
chr1	40201992	40201993	A01177:23:H2L2FDSX3:4:2212:13874:2816/1	60	+
chr1	40204447	40204448	A01177:23:H2L2FDSX3:3:1225:14886:14873	60	-
chr1	40208178	40208179	A01177:23:H2L2FDSX3:1:1316:23068:10473	60	+
chr1	40215067	40215068	A01177:23:H2L2FDSX3:4:1145:3504:20682/1	60	+
chr1	40220897	40220898	A01177:23:H2L2FDSX3:3:2226:26078:9173	60	-
chr1	40221388	40221389	A01177:23:H2L2FDSX3:3:2171:7509:31501/1	60	+
chr1	40222037	40222038	A01177:23:H2L2FDSX3:3:2653:7292:20102/1	60	+
chr1	40222959	40222960	A01177:23:H2L2FDSX3:4:2358:6072:22623/1	60	-
chr1	40223052	40223053	A01177:23:H2L2FDSX3:1:1143:12888:9878	60	+
chr1	40226754	40226755	A01177:23:H2L2FDSX3:3:2675:20509:33786/1	60	-
chr1	40232026	40232027	A01177:23:H2L2FDSX3:1:2536:2672:19617	60	+
chr1	40233453	40233454	A01177:23:H2L2FDSX3:1:1523:14018:2691	60	-
chr1	40235587	40235588	A01177:23:H2L2FDSX3:1:1148:25663:9017	60	+
chr1	40268134	40268135	A01177:23:H2L2FDSX3:2:2475:12346:4742	60	+
chr1	40277269	40277270	A01177:23:H2L2FDSX3:3:2423:6542:4805/1	60	+
chr1	40377457	40377458	A01177:23:H2L2FDSX3:3:1155:12002:35462/1	60	-
chr1	40389721	40389722	A01177:23:H2L2FDSX3:1:1425:10773:15107	60	-
chr1	40406646	40406647	A01177:23:H2L2FDSX3:3:1160:8829:3850/1	60	+
chr1	40688516	40688517	A01177:23:H2L2FDSX3:3:2554:17237:29434/1	60	-
chr1	40701047	40701048	A01177:23:H2L2FDSX3:3:1223:20347:26177/1	60	-
chr1	40711055	40711056	A01177:23:H2L2FDSX3:3:2141:25075:27665/1	60	-
chr1	40712758	40712759	A01177:23:H2L2FDSX3:2:1332:31024:32706	60	-
chr1	40720641	40720642	A01177:23:H2L2FDSX3:3:2346:16278:15248/1	60	+
chr1	40720758	40720759	A01177:23:H2L2FDSX3:2:1357:27434:34475	60	-
chr1	40723990	40723991	A01177:23:H2L2FDSX3:4:1315:4553:20713/1	60	+
chr1	40725969	40725970	A01177:23:H2L2FDSX3:2:2320:25102:32409	60	-
chr1	40728338	40728339	A01177:23:H2L2FDSX3:1:1315:10502:23281	60	-
chr1	40733198	40733199	A01177:23:H2L2FDSX3:3:1178:9977:20744/1	60	+
chr1	40736246	40736247	A01177:23:H2L2FDSX3:2:2635:7871:25050	60	-
chr1	40742251	40742252	A01177:23:H2L2FDSX3:3:1244:14326:33004/1	60	+
chr1	40751830	40751831	A01177:23:H2L2FDSX3:1:1430:16441:35728	60	+
chr1	40770158	40770159	A01177:23:H2L2FDSX3:3:1635:13530:12493/1	60	-
chr1	41001724	41001725	A01177:23:H2L2FDSX3:1:2639:11424:4993	60	-
chr1	41049548	41049549	A01177:23:H2L2FDSX3:3:1607:26232:17801/1	60	+
chr1	41079595	41079596	A01177:23:H2L2FDSX3:4:1249:12979:33270/1	60	-
chr1	41083740	41083741	A01177:23:H2L2FDSX3:1:2250:20844:14638	60	+
chr1	41086431	41086432	A01177:23:H2L2FDSX3:1:2330:27606:23531	60	+
chr1	41095981	41095982	A01177:23:H2L2FDSX3:1:1516:25337:8171	60	+
chr1	41112690	41112691	A01177:23:H2L2FDSX3:3:1437:12436:35806/1	60	+
chr1	41113196	41113197	A01177:23:H2L2FDSX3:3:1638:32108:35180/1	60	-
chr1	41122790	41122791	A01177:23:H2L2FDSX3:3:2366:4336:10755/1	60	-
chr1	41127664	41127665	A01177:23:H2L2FDSX3:3:1219:20292:10582/1	60	+
chr1	41128978	41128979	A01177:23:H2L2FDSX3:3:2357:22281:35884/1	60	-
chr1	41138800	41138801	A01177:23:H2L2FDSX3:3:2126:24252:16094/1	60	-
chr1	41142868	41142869	A01177:23:H2L2FDSX3:3:2522:10791:9408/1	60	+
chr1	41145133	41145134	A01177:23:H2L2FDSX3:4:1411:5168:29293/1	60	+
chr1	41148266	41148267	A01177:23:H2L2FDSX3:4:2301:29405:35509/1	60	-
chr1	41165932	41165933	A01177:23:H2L2FDSX3:1:2542:18828:35133	60	-
chr1	41212491	41212492	A01177:23:H2L2FDSX3:2:1472:10755:17237	60	+
chr1	41223108	41223109	A01177:23:H2L2FDSX3:1:1135:5014:33724	60	+
chr1	41225573	41225574	A01177:23:H2L2FDSX3:1:2427:5782:31203	60	+
chr1	41296594	41296595	A01177:23:H2L2FDSX3:1:1307:17418:26710	60	+
chr1	41339733	41339734	A01177:23:H2L2FDSX3:4:2549:20907:6042	60	+
chr1	41362700	41362701	A01177:23:H2L2FDSX3:1:1638:24144:20760	60	+
chr1	41362702	41362703	A01177:23:H2L2FDSX3:1:2643:17933:31798	60	+
chr1	41553146	41553147	A01177:23:H2L2FDSX3:3:1674:8910:27884/1	60	+
chr1	42135290	42135291	A01177:23:H2L2FDSX3:4:1105:5665:36104/1	60	+
chr1	42143589	42143590	A01177:23:H2L2FDSX3:3:1229:25527:33332/1	60	+
chr1	42182647	42182648	A01177:23:H2L2FDSX3:1:1563:22281:19382	60	-
chr1	42188719	42188720	A01177:23:H2L2FDSX3:1:2117:31684:4413	60	+
chr1	42193657	42193658	A01177:23:H2L2FDSX3:4:2109:23032:21277/1	60	-
chr1	42198433	42198434	A01177:23:H2L2FDSX3:4:2347:11559:16971/1	60	-
chr1	42198736	42198737	A01177:23:H2L2FDSX3:4:1501:5999:5306/1	60	+
chr1	42199307	42199308	A01177:23:H2L2FDSX3:4:1430:21016:36229/1	60	-
chr1	42201509	42201510	A01177:23:H2L2FDSX3:4:2248:29161:18208/1	60	-
chr1	42213766	42213767	A01177:23:H2L2FDSX3:1:1267:11071:24518	60	-
chr1	42224707	42224708	A01177:23:H2L2FDSX3:2:2644:30309:6010	60	+
chr1	42226018	42226019	A01177:23:H2L2FDSX3:4:1242:14507:36260/1	60	+
chr1	42226589	42226590	A01177:23:H2L2FDSX3:3:1232:8938:8453/1	60	+
chr1	42227961	42227962	A01177:23:H2L2FDSX3:1:1251:14977:29246	60	+
chr1	42228124	42228125	A01177:23:H2L2FDSX3:2:2653:32054:30013	60	-
chr1	42244408	42244409	A01177:23:H2L2FDSX3:1:1557:8043:8343	60	+
chr1	42262617	42262618	A01177:23:H2L2FDSX3:3:2113:30355:10786/1	60	+
chr1	42262905	42262906	A01177:23:H2L2FDSX3:1:2259:26485:1329	60	-
chr1	42266070	42266071	A01177:23:H2L2FDSX3:3:2639:19434:26287/1	60	+
chr1	42266474	42266475	A01177:23:H2L2FDSX3:3:2353:30445:18615	60	-
chr1	42268333	42268334	A01177:23:H2L2FDSX3:3:2112:27914:35149/1	60	+
chr1	42269663	42269664	A01177:23:H2L2FDSX3:3:1309:3640:25927/1	60	+
chr1	42271082	42271083	A01177:23:H2L2FDSX3:4:2676:26503:31046/1	60	-
chr1	42271704	42271705	A01177:23:H2L2FDSX3:3:2212:27245:24940/1	60	+
chr1	42272034	42272035	A01177:23:H2L2FDSX3:4:2558:14344:14528/1	60	+
chr1	42274664	42274665	A01177:23:H2L2FDSX3:3:2106:21884:9330/1	60	-
chr1	42276336	42276337	A01177:23:H2L2FDSX3:1:2305:3730:15875	60	-
chr1	42278706	42278707	A01177:23:H2L2FDSX3:3:2310:13720:33395/1	60	-
chr1	42278710	42278711	A01177:23:H2L2FDSX3:1:1530:21748:24439	60	-
chr1	42280471	42280472	A01177:23:H2L2FDSX3:3:2109:3558:10661/1	60	+
chr1	42286892	42286893	A01177:23:H2L2FDSX3:3:2264:7066:30076/1	60	+
chr1	42288030	42288031	A01177:23:H2L2FDSX3:3:2277:2682:14497/1	60	+
chr1	42288469	42288470	A01177:23:H2L2FDSX3:4:1243:4354:22122/1	60	+
chr1	42288761	42288762	A01177:23:H2L2FDSX3:4:2573:6271:36401/1	60	-
chr1	42306020	42306021	A01177:23:H2L2FDSX3:2:2453:22580:10128	60	+
chr1	42310923	42310924	A01177:23:H2L2FDSX3:1:1509:23547:12054	60	-
chr1	42311640	42311641	A01177:23:H2L2FDSX3:4:1220:29640:22013/1	60	-
chr1	42311805	42311806	A01177:23:H2L2FDSX3:3:1148:15004:18427/1	60	+
chr1	42316851	42316852	A01177:23:H2L2FDSX3:3:1552:13349:7451/1	60	-
chr1	42660682	42660683	A01177:23:H2L2FDSX3:2:1517:16486:27602	60	+
chr1	42686604	42686605	A01177:23:H2L2FDSX3:3:2241:3097:20447/1	60	+
chr1	42693164	42693165	A01177:23:H2L2FDSX3:3:1118:23556:12884/1	60	-
chr1	42695271	42695272	A01177:23:H2L2FDSX3:3:1611:1208:30044/1	60	-
chr1	42695344	42695345	A01177:23:H2L2FDSX3:3:1501:17101:30639/1	60	-
chr1	42697240	42697241	A01177:23:H2L2FDSX3:4:1160:17553:25097/1	60	+
chr1	42697890	42697891	A01177:23:H2L2FDSX3:3:1453:1967:10692/1	60	+
chr1	42699563	42699564	A01177:23:H2L2FDSX3:4:2164:30355:18615/1	60	+
chr1	42709818	42709819	A01177:23:H2L2FDSX3:4:2566:15022:2832	60	+
chr1	42716787	42716788	A01177:23:H2L2FDSX3:3:1604:5086:34663/1	60	+
chr1	42772212	42772213	A01177:23:H2L2FDSX3:3:2609:29396:10692/1	60	+
chr1	42774076	42774077	A01177:23:H2L2FDSX3:3:1176:1353:12790/1	60	+
chr1	42800817	42800818	A01177:23:H2L2FDSX3:2:1420:20555:19429	60	+
chr1	42802389	42802390	A01177:23:H2L2FDSX3:3:2215:8513:36025/1	60	-
chr1	42811540	42811541	A01177:23:H2L2FDSX3:1:1409:10655:2848	60	-
chr1	42822718	42822719	A01177:23:H2L2FDSX3:1:1324:9534:5603	60	+
chr1	42949500	42949501	A01177:23:H2L2FDSX3:3:2103:19009:2942/1	60	-
chr1	43111503	43111504	A01177:23:H2L2FDSX3:4:1453:24026:7216/1	60	-
chr1	43162199	43162200	A01177:23:H2L2FDSX3:3:2225:21676:36401/1	60	+
chr1	43171223	43171224	A01177:23:H2L2FDSX3:4:1617:30355:24815/1	60	-
chr1	43230782	43230783	A01177:23:H2L2FDSX3:4:1263:14226:19617	60	+
chr1	43255184	43255185	A01177:23:H2L2FDSX3:4:2665:9254:23844/1	60	+
chr1	43334001	43334002	A01177:23:H2L2FDSX3:2:1240:23140:32330	60	+
chr1	43357231	43357232	A01177:23:H2L2FDSX3:3:1409:8079:14669/1	60	-
chr1	43362167	43362168	A01177:23:H2L2FDSX3:1:1202:3224:11271	60	+
chr1	43383242	43383243	A01177:23:H2L2FDSX3:3:1377:13304:30577/1	60	+
chr1	43391673	43391674	A01177:23:H2L2FDSX3:3:2526:16025:4664/1	60	-
chr1	43392589	43392590	A01177:23:H2L2FDSX3:3:1211:12111:19617/1	60	+
chr1	43393609	43393610	A01177:23:H2L2FDSX3:1:1568:11415:4507	60	+
chr1	43404354	43404355	A01177:23:H2L2FDSX3:3:1441:25563:16642/1	60	-
chr1	43406943	43406944	A01177:23:H2L2FDSX3:4:1135:28601:17707/1	60	+
chr1	43407783	43407784	A01177:23:H2L2FDSX3:4:1320:10384:21512/1	60	+
chr1	43409928	43409929	A01177:23:H2L2FDSX3:4:2447:5086:18035/1	60	-
chr1	43411810	43411811	A01177:23:H2L2FDSX3:1:1605:9245:6731	60	+
chr1	43417188	43417189	A01177:23:H2L2FDSX3:3:2178:5095:19492/1	60	-
chr1	43430136	43430137	A01177:23:H2L2FDSX3:2:2567:6958:18051	60	-
chr1	43431385	43431386	A01177:23:H2L2FDSX3:3:1161:23900:35180/1	60	-
chr1	43441793	43441794	A01177:23:H2L2FDSX3:1:1230:31186:19774	60	-
chr1	43447124	43447125	A01177:23:H2L2FDSX3:3:1416:28465:27273/1	60	-
chr1	43451404	43451405	A01177:23:H2L2FDSX3:3:1145:29812:24220/1	60	-
chr1	43529593	43529594	A01177:23:H2L2FDSX3:1:1237:10276:19852	60	+
chr1	43551312	43551313	A01177:23:H2L2FDSX3:4:1358:22254:22467/1	60	+
chr1	43556544	43556545	A01177:23:H2L2FDSX3:3:1602:1642:8218/1	60	+
chr1	43556567	43556568	A01177:23:H2L2FDSX3:3:1327:1561:7545/1	60	+
chr1	43572684	43572685	A01177:23:H2L2FDSX3:1:2238:27290:4946	60	-
chr1	43575006	43575007	A01177:23:H2L2FDSX3:1:1502:11198:1313	60	-
chr1	43653790	43653791	A01177:23:H2L2FDSX3:4:1174:19542:23750/1	60	-
chr1	43660016	43660017	A01177:23:H2L2FDSX3:3:1154:15157:9706/1	60	-
chr1	43660883	43660884	A01177:23:H2L2FDSX3:2:1576:9616:19648	60	+
chr1	43663616	43663617	A01177:23:H2L2FDSX3:2:2446:32497:12367	60	-
chr1	43664302	43664303	A01177:23:H2L2FDSX3:3:1233:19642:6292/1	60	-
chr1	43666607	43666608	A01177:23:H2L2FDSX3:4:1461:1045:11162/1	60	-
chr1	43667162	43667163	A01177:23:H2L2FDSX3:3:1175:31765:30702/1	60	-
chr1	43667294	43667295	A01177:23:H2L2FDSX3:4:1214:11695:5181/1	60	-
chr1	43677899	43677900	A01177:23:H2L2FDSX3:1:2419:3052:12790	60	+
chr1	43678967	43678968	A01177:23:H2L2FDSX3:1:1208:17119:23156	60	+
chr1	43682557	43682558	A01177:23:H2L2FDSX3:2:2612:15474:32831	60	-
chr1	43683519	43683520	A01177:23:H2L2FDSX3:3:1529:11424:36119/1	60	+
chr1	43699476	43699477	A01177:23:H2L2FDSX3:3:1249:28953:27837	60	+
chr1	43709336	43709337	A01177:23:H2L2FDSX3:3:2129:9426:18129/1	60	+
chr1	43709450	43709451	A01177:23:H2L2FDSX3:3:1106:30933:9565/1	60	+
chr1	43710041	43710042	A01177:23:H2L2FDSX3:3:1420:31919:11209/1	60	+
chr1	43714033	43714034	A01177:23:H2L2FDSX3:3:1343:30092:34757/1	60	-
chr1	43716472	43716473	A01177:23:H2L2FDSX3:4:1354:28375:10394/1	60	-
chr1	43725756	43725757	A01177:23:H2L2FDSX3:2:1147:1244:8719	60	+
chr1	43729336	43729337	A01177:23:H2L2FDSX3:2:2661:6189:3004	60	-
chr1	43737999	43738000	A01177:23:H2L2FDSX3:4:1278:23683:6089/1	60	-
chr1	43740410	43740411	A01177:23:H2L2FDSX3:1:1509:8992:19507	60	+
chr1	43741246	43741247	A01177:23:H2L2FDSX3:4:1163:1678:36338/1	60	-
chr1	43741291	43741292	A01177:23:H2L2FDSX3:3:2156:31394:28839/1	60	+
chr1	43753550	43753551	A01177:23:H2L2FDSX3:4:1314:23014:23782/1	60	-
chr1	43757953	43757954	A01177:23:H2L2FDSX3:3:1251:13512:29215/1	60	-
chr1	43768244	43768245	A01177:23:H2L2FDSX3:3:1363:17698:25786/1	60	+
chr1	43770323	43770324	A01177:23:H2L2FDSX3:3:1534:2410:23046/1	60	+
chr1	43776141	43776142	A01177:23:H2L2FDSX3:2:2438:5927:12446	60	-
chr1	43783417	43783418	A01177:23:H2L2FDSX3:3:1108:1687:5196/1	60	-
chr1	43796180	43796181	A01177:23:H2L2FDSX3:2:1465:3125:17331	60	+
chr1	43806486	43806487	A01177:23:H2L2FDSX3:3:1366:5538:24674/1	60	+
chr1	43821324	43821325	A01177:23:H2L2FDSX3:2:2123:3848:12602	60	-
chr1	43822731	43822732	A01177:23:H2L2FDSX3:3:1202:8395:6386/1	60	-
chr1	43823952	43823953	A01177:23:H2L2FDSX3:3:1454:16170:16720/1	60	+
chr1	43826744	43826745	A01177:23:H2L2FDSX3:3:1606:15501:24017/1	60	+
chr1	43828409	43828410	A01177:23:H2L2FDSX3:3:1511:25238:17237/1	60	+
chr1	43829370	43829371	A01177:23:H2L2FDSX3:4:2576:12391:20290/1	60	-
chr1	43829474	43829475	A01177:23:H2L2FDSX3:1:2171:15402:28823	60	+
chr1	43843238	43843239	A01177:23:H2L2FDSX3:1:1277:12644:3443	60	-
chr1	43846637	43846638	A01177:23:H2L2FDSX3:3:1264:16857:17691/1	60	-
chr1	43846791	43846792	A01177:23:H2L2FDSX3:1:2557:12283:20353	60	+
chr1	43847778	43847779	A01177:23:H2L2FDSX3:3:2312:1380:20541/1	60	-
chr1	43849729	43849730	A01177:23:H2L2FDSX3:3:2346:4146:27868/1	60	-
chr1	43851514	43851515	A01177:23:H2L2FDSX3:3:1418:10474:14841/1	60	-
chr1	43853440	43853441	A01177:23:H2L2FDSX3:3:2449:2917:11334/1	60	+
chr1	43861847	43861848	A01177:23:H2L2FDSX3:2:2433:28320:11584	60	-
chr1	43887258	43887259	A01177:23:H2L2FDSX3:1:1426:24261:21872	60	+
chr1	43937537	43937538	A01177:23:H2L2FDSX3:3:1112:20130:34695/1	60	+
chr1	44050735	44050736	A01177:23:H2L2FDSX3:2:2570:12084:30279	60	+
chr1	44123038	44123039	A01177:23:H2L2FDSX3:2:2173:3351:20854	60	-
chr1	44218637	44218638	A01177:23:H2L2FDSX3:3:1126:28854:1986/1	60	+
chr1	44226420	44226421	A01177:23:H2L2FDSX3:3:1423:13548:26240/1	60	-
chr1	44267590	44267591	A01177:23:H2L2FDSX3:1:1302:23077:3912	60	+
chr1	44340838	44340839	A01177:23:H2L2FDSX3:4:1457:13169:9424/1	60	-
chr1	44344570	44344571	A01177:23:H2L2FDSX3:1:2345:19126:36307	60	-
chr1	44558789	44558790	A01177:23:H2L2FDSX3:3:1233:17472:31407/1	60	+
chr1	44616042	44616043	A01177:23:H2L2FDSX3:4:1663:6542:28917/1	60	+
chr1	44685838	44685839	A01177:23:H2L2FDSX3:3:2208:9281:19789	60	-
chr1	44706135	44706136	A01177:23:H2L2FDSX3:3:2529:8088:18129/1	60	-
chr1	44723379	44723380	A01177:23:H2L2FDSX3:3:1351:2121:29904/1	60	-
chr1	44743027	44743028	A01177:23:H2L2FDSX3:1:1246:26901:15170	60	-
chr1	44744415	44744416	A01177:23:H2L2FDSX3:3:1254:29649:24158/1	60	+
chr1	44745860	44745861	A01177:23:H2L2FDSX3:3:1110:21079:5838/1	60	-
chr1	44746396	44746397	A01177:23:H2L2FDSX3:3:2339:2410:10300/1	60	-
chr1	44749223	44749224	A01177:23:H2L2FDSX3:3:1243:7961:26490/1	60	-
chr1	44750968	44750969	A01177:23:H2L2FDSX3:2:1275:26431:12915	60	+
chr1	44753950	44753951	A01177:23:H2L2FDSX3:3:1477:31783:13166/1	60	-
chr1	44754100	44754101	A01177:23:H2L2FDSX3:1:1118:7826:14356	60	-
chr1	44755511	44755512	A01177:23:H2L2FDSX3:3:1119:4182:30499/1	60	-
chr1	44764512	44764513	A01177:23:H2L2FDSX3:1:1418:28583:32330	60	-
chr1	44764516	44764517	A01177:23:H2L2FDSX3:3:1177:27778:36385/1	60	-
chr1	44781908	44781909	A01177:23:H2L2FDSX3:3:1436:18964:27289/1	60	-
chr1	44816006	44816007	A01177:23:H2L2FDSX3:4:1470:2700:12837/1	60	-
chr1	44896449	44896450	A01177:23:H2L2FDSX3:3:1141:9959:8813/1	60	+
chr1	44904159	44904160	A01177:23:H2L2FDSX3:1:1171:16486:1266	60	+
chr1	44927529	44927530	A01177:23:H2L2FDSX3:2:1444:23900:20650	60	-
chr1	44928490	44928491	A01177:23:H2L2FDSX3:3:1672:14769:36088/1	60	+
chr1	44929351	44929352	A01177:23:H2L2FDSX3:3:1359:28528:28948/1	60	+
chr1	44929640	44929641	A01177:23:H2L2FDSX3:3:1458:9634:10786/1	60	+
chr1	44936928	44936929	A01177:23:H2L2FDSX3:1:2506:17842:13260	60	-
chr1	44949123	44949124	A01177:23:H2L2FDSX3:3:1670:31439:34616/1	60	+
chr1	44951813	44951814	A01177:23:H2L2FDSX3:1:2536:18376:3349	60	+
chr1	44954038	44954039	A01177:23:H2L2FDSX3:4:1205:32090:13166/1	60	-
chr1	44960737	44960738	A01177:23:H2L2FDSX3:1:1427:29225:24674	60	+
chr1	44975750	44975751	A01177:23:H2L2FDSX3:3:1205:25861:4695/1	60	-
chr1	44976477	44976478	A01177:23:H2L2FDSX3:3:1637:19868:36119/1	60	-
chr1	44976954	44976955	A01177:23:H2L2FDSX3:1:2656:22399:4930	60	+
chr1	44982995	44982996	A01177:23:H2L2FDSX3:3:1126:8142:9236/1	60	+
chr1	45001576	45001577	A01177:23:H2L2FDSX3:2:2654:25916:16438	60	-
chr1	45230878	45230879	A01177:23:H2L2FDSX3:3:1471:5222:21997/1	60	-
chr1	45305748	45305749	A01177:23:H2L2FDSX3:1:1254:4327:32972	60	-
chr1	45401798	45401799	A01177:23:H2L2FDSX3:4:1378:3034:26349/1	60	-
chr1	45403330	45403331	A01177:23:H2L2FDSX3:3:2369:20699:6965/1	60	+
chr1	45408786	45408787	A01177:23:H2L2FDSX3:1:2276:2293:9533	60	+
chr1	45419687	45419688	A01177:23:H2L2FDSX3:3:1277:3459:20008/1	60	-
chr1	45512921	45512922	A01177:23:H2L2FDSX3:4:2308:29794:7091/1	60	+
chr1	45553697	45553698	A01177:23:H2L2FDSX3:3:1202:13367:18693/1	60	+
chr1	45555599	45555600	A01177:23:H2L2FDSX3:4:1359:1904:5541/1	60	-
chr1	45599622	45599623	A01177:23:H2L2FDSX3:3:2625:31385:12070/1	60	+
chr1	45603595	45603596	A01177:23:H2L2FDSX3:3:1353:14687:30091/1	60	-
chr1	45603723	45603724	A01177:23:H2L2FDSX3:2:1549:17888:11678	60	+
chr1	45603999	45604000	A01177:23:H2L2FDSX3:3:1451:22498:28150/1	60	+
chr1	45607155	45607156	A01177:23:H2L2FDSX3:2:1565:5267:29622	60	+
chr1	45617367	45617368	A01177:23:H2L2FDSX3:3:2115:32163:18646/1	60	+
chr1	45644733	45644734	A01177:23:H2L2FDSX3:4:1215:20582:3411/1	60	-
chr1	45653155	45653156	A01177:23:H2L2FDSX3:2:1527:10854:34726	60	-
chr1	45663386	45663387	A01177:23:H2L2FDSX3:3:1147:29532:15186/1	60	+
chr1	45666047	45666048	A01177:23:H2L2FDSX3:3:2164:11975:24486/1	60	-
chr1	45671371	45671372	A01177:23:H2L2FDSX3:3:1339:8106:7326/1	60	+
chr1	45680728	45680729	A01177:23:H2L2FDSX3:3:2236:26630:23249/1	60	+
chr1	45682594	45682595	A01177:23:H2L2FDSX3:4:2424:20410:29794/1	60	-
chr1	45683080	45683081	A01177:23:H2L2FDSX3:2:2435:28827:14309	60	-
chr1	45690322	45690323	A01177:23:H2L2FDSX3:1:1430:15103:25645	60	+
chr1	45713351	45713352	A01177:23:H2L2FDSX3:3:1146:2446:8829/1	60	-
chr1	45718756	45718757	A01177:23:H2L2FDSX3:3:1369:11749:18928/1	60	-
chr1	45755268	45755269	A01177:23:H2L2FDSX3:3:1319:30391:17863/1	60	+
chr1	45805849	45805850	A01177:23:H2L2FDSX3:4:1226:17508:15781/1	60	+
chr1	45824443	45824444	A01177:23:H2L2FDSX3:4:1468:10185:21793/1	60	-
chr1	45832334	45832335	A01177:23:H2L2FDSX3:4:1433:26738:36370/1	60	-
chr1	45836650	45836651	A01177:23:H2L2FDSX3:2:2362:18267:11303	60	+
chr1	45836654	45836655	A01177:23:H2L2FDSX3:2:2135:30174:23719	60	-
chr1	45838470	45838471	A01177:23:H2L2FDSX3:3:2117:4110:12618/1	60	-
chr1	45840443	45840444	A01177:23:H2L2FDSX3:2:2235:26350:18161	60	-
chr1	45845310	45845311	A01177:23:H2L2FDSX3:4:2176:16559:11412/1	60	+
chr1	45861979	45861980	A01177:23:H2L2FDSX3:3:1163:3088:23437/1	60	-
chr1	45869016	45869017	A01177:23:H2L2FDSX3:4:2626:30879:5431/1	60	-
chr1	45869716	45869717	A01177:23:H2L2FDSX3:3:2112:16080:19382/1	60	+
chr1	45870780	45870781	A01177:23:H2L2FDSX3:3:1503:3983:6918/1	60	+
chr1	45872371	45872372	A01177:23:H2L2FDSX3:4:2133:26820:23015/1	60	-
chr1	45872891	45872892	A01177:23:H2L2FDSX3:1:2645:9724:16736	60	+
chr1	45908031	45908032	A01177:23:H2L2FDSX3:4:1413:8639:36025/1	60	+
chr1	45942725	45942726	A01177:23:H2L2FDSX3:3:2164:29234:34240/1	60	+
chr1	45944192	45944193	A01177:23:H2L2FDSX3:3:1403:29523:10034/1	60	-
chr1	45949522	45949523	A01177:23:H2L2FDSX3:3:1627:19370:13526/1	60	+
chr1	45951440	45951441	A01177:23:H2L2FDSX3:3:1472:31620:26663/1	60	-
chr1	45954356	45954357	A01177:23:H2L2FDSX3:3:1545:21712:3333/1	60	+
chr1	45992394	45992395	A01177:23:H2L2FDSX3:4:2201:26169:2002/1	60	-
chr1	45994384	45994385	A01177:23:H2L2FDSX3:3:1247:4291:34100	60	-
chr1	46051771	46051772	A01177:23:H2L2FDSX3:2:2118:21459:11224	60	+
chr1	46053212	46053213	A01177:23:H2L2FDSX3:3:2404:29179:21809/1	60	-
chr1	46063288	46063289	A01177:23:H2L2FDSX3:3:1355:31250:32064/1	60	-
chr1	46064222	46064223	A01177:23:H2L2FDSX3:3:2102:12264:12148	60	+
chr1	46065319	46065320	A01177:23:H2L2FDSX3:3:1476:20076:22200/1	60	-
chr1	46065886	46065887	A01177:23:H2L2FDSX3:3:1235:28592:12868/1	60	-
chr1	46066092	46066093	A01177:23:H2L2FDSX3:1:1622:13069:30859	60	-
chr1	46066465	46066466	A01177:23:H2L2FDSX3:3:1114:30942:22639/1	60	-
chr1	46071801	46071802	A01177:23:H2L2FDSX3:3:1245:21866:4820/1	60	+
chr1	46072442	46072443	A01177:23:H2L2FDSX3:4:2475:18276:34366/1	60	+
chr1	46076762	46076763	A01177:23:H2L2FDSX3:2:1647:22272:3051	60	+
chr1	46076801	46076802	A01177:23:H2L2FDSX3:3:2429:26106:1297/1	60	-
chr1	46077528	46077529	A01177:23:H2L2FDSX3:3:2327:28745:11193/1	60	+
chr1	46079835	46079836	A01177:23:H2L2FDSX3:3:1172:13693:20040/1	60	-
chr1	46083344	46083345	A01177:23:H2L2FDSX3:1:1455:21206:8437	60	-
chr1	46109462	46109463	A01177:23:H2L2FDSX3:2:1332:22381:18114	60	-
chr1	46111955	46111956	A01177:23:H2L2FDSX3:3:1211:18620:36683/1	60	-
chr1	46255954	46255955	A01177:23:H2L2FDSX3:3:1249:25644:31375/1	60	+
chr1	46268489	46268490	A01177:23:H2L2FDSX3:2:1168:7871:5791	60	+
chr1	46288732	46288733	A01177:23:H2L2FDSX3:3:1504:31394:19507/1	60	+
chr1	46309879	46309880	A01177:23:H2L2FDSX3:3:1406:16586:21699/1	60	+
chr1	46309880	46309881	A01177:23:H2L2FDSX3:1:1336:13910:14653	60	+
chr1	46341557	46341558	A01177:23:H2L2FDSX3:1:1217:16360:7936	60	+
chr1	46362423	46362424	A01177:23:H2L2FDSX3:3:1112:16224:20697/1	60	-
chr1	46664450	46664451	A01177:23:H2L2FDSX3:4:2226:7536:31046/1	60	+
chr1	46697654	46697655	A01177:23:H2L2FDSX3:1:1134:2790:4006	60	-
chr1	46714922	46714923	A01177:23:H2L2FDSX3:3:1125:15212:5885/1	60	+
chr1	47367076	47367077	A01177:23:H2L2FDSX3:3:2161:10809:4867/1	60	-
chr1	47378200	47378201	A01177:23:H2L2FDSX3:3:2556:25192:30185/1	60	-
chr1	47478735	47478736	A01177:23:H2L2FDSX3:2:1429:7030:8938	60	+
chr1	47484398	47484399	A01177:23:H2L2FDSX3:3:2433:29993:21057/1	60	+
chr1	47495439	47495440	A01177:23:H2L2FDSX3:3:1450:5168:11663/1	60	+
chr1	48200467	48200468	A01177:23:H2L2FDSX3:4:1553:21739:7451	60	-
chr1	49274468	49274469	A01177:23:H2L2FDSX3:1:1545:23565:20666	60	-
chr1	49325374	49325375	A01177:23:H2L2FDSX3:1:2336:30644:21151	60	+
chr1	49386062	49386063	A01177:23:H2L2FDSX3:3:1564:18322:18850/1	60	-
chr1	49407191	49407192	A01177:23:H2L2FDSX3:3:1360:23656:18818/1	60	+
chr1	49413214	49413215	A01177:23:H2L2FDSX3:2:2362:28537:34350	60	+
chr1	49423126	49423127	A01177:23:H2L2FDSX3:3:2244:8260:24752/1	60	-
chr1	49607968	49607969	A01177:23:H2L2FDSX3:3:1630:3341:19680/1	60	-
chr1	49615079	49615080	A01177:23:H2L2FDSX3:4:1409:17969:34147/1	60	-
chr1	49634595	49634596	A01177:23:H2L2FDSX3:3:1614:29243:20040/1	60	+
chr1	49691971	49691972	A01177:23:H2L2FDSX3:4:2222:27046:32299/1	60	-
chr1	49814500	49814501	A01177:23:H2L2FDSX3:3:2128:4806:17769/1	60	-
chr1	49908535	49908536	A01177:23:H2L2FDSX3:3:1342:31015:10207/1	60	-
chr1	49970483	49970484	A01177:23:H2L2FDSX3:4:1137:11586:25316/1	60	-
chr1	50194312	50194313	A01177:23:H2L2FDSX3:1:1224:11180:6887	60	+
chr1	50236356	50236357	A01177:23:H2L2FDSX3:3:1471:18231:32189/1	60	-
chr1	50440297	50440298	A01177:23:H2L2FDSX3:3:1337:3405:2253/1	60	-
chr1	50537124	50537125	A01177:23:H2L2FDSX3:2:2346:26756:19680	60	-
chr1	50626653	50626654	A01177:23:H2L2FDSX3:3:1206:14769:9064/1	60	+
chr1	50657909	50657910	A01177:23:H2L2FDSX3:3:1254:27796:28369/1	60	+
chr1	50682444	50682445	A01177:23:H2L2FDSX3:1:1564:29342:23218	60	-
chr1	50700607	50700608	A01177:23:H2L2FDSX3:2:2448:16098:12242	60	-
chr1	50735798	50735799	A01177:23:H2L2FDSX3:3:1245:10710:24017/1	60	-
chr1	50783402	50783403	A01177:23:H2L2FDSX3:2:1646:24677:13792	60	-
chr1	50787260	50787261	A01177:23:H2L2FDSX3:2:1452:24885:35759	60	-
chr1	50802450	50802451	A01177:23:H2L2FDSX3:4:1159:31494:14450/1	60	+
chr1	50814759	50814760	A01177:23:H2L2FDSX3:1:2301:4960:19570	60	-
chr1	50820266	50820267	A01177:23:H2L2FDSX3:3:1467:17562:11021/1	60	-
chr1	50825555	50825556	A01177:23:H2L2FDSX3:1:1160:19895:3286	60	+
chr1	50852338	50852339	A01177:23:H2L2FDSX3:3:1474:10899:23688/1	60	-
chr1	50879902	50879903	A01177:23:H2L2FDSX3:1:1148:1606:34804	60	+
chr1	50928067	50928068	A01177:23:H2L2FDSX3:1:1254:13196:32330	60	+
chr1	50930305	50930306	A01177:23:H2L2FDSX3:4:1203:31222:14074/1	60	+
chr1	50992885	50992886	A01177:23:H2L2FDSX3:3:2639:4887:3693/1	60	+
chr1	51087358	51087359	A01177:23:H2L2FDSX3:4:1117:4463:17895	60	-
chr1	51122337	51122338	A01177:23:H2L2FDSX3:3:1429:31476:13260/1	60	+
chr1	51263667	51263668	A01177:23:H2L2FDSX3:4:2264:17824:23844/1	60	+
chr1	51265755	51265756	A01177:23:H2L2FDSX3:4:1428:17734:34053	60	-
chr1	51269777	51269778	A01177:23:H2L2FDSX3:3:2641:6090:36777	60	-
chr1	51361937	51361938	A01177:23:H2L2FDSX3:3:1254:30210:6934/1	60	+
chr1	51421126	51421127	A01177:23:H2L2FDSX3:3:1166:21612:8015/1	60	-
chr1	51438039	51438040	A01177:23:H2L2FDSX3:3:1131:5575:36135/1	60	-
chr1	51438265	51438266	A01177:23:H2L2FDSX3:1:1462:6180:6809	60	+
[truncated: 52,720 more rows]
