# Supplementary material for: HIV-1 capsid stability enables inositol phosphate-independent infection of target cells and promotes integration into genes
Source: PLoS Pathog. 2023 Jun 2;19(6):e1011423. doi: 10.1371/journal.ppat.1011423 (PMC10266667; doi:10.1371/journal.ppat.1011423)
Supplement: S2 Data — (TAR.GZ) [file ppat.1011423.s013.tar.gz › CEM_WT_B/CA_P38A/Unique_hg38_integration_sites/8806-GS-4.bed]

chr1	809844	809845	A00252:294:H3YWTDSX5:4:1605:2663:7733/1	60	+
chr1	812621	812622	A00252:294:H3YWTDSX5:4:1519:32606:8077/1	60	+
chr1	814205	814206	A00252:294:H3YWTDSX5:4:2269:26567:19820/1	60	-
chr1	848490	848491	A00252:294:H3YWTDSX5:4:1505:11903:28557	60	-
chr1	849551	849552	A00252:294:H3YWTDSX5:4:1168:31675:4961/1	60	-
chr1	1094387	1094388	A00252:294:H3YWTDSX5:4:1176:28284:11459	60	-
chr1	1096842	1096843	A00252:294:H3YWTDSX5:4:1173:21386:18834/1	60	-
chr1	1257252	1257253	A00252:294:H3YWTDSX5:4:2645:10565:31751	60	-
chr1	1257253	1257254	A00252:294:H3YWTDSX5:4:2654:20808:20964	60	-
chr1	1260045	1260046	A00252:294:H3YWTDSX5:4:1109:28058:3364/1	60	+
chr1	1265975	1265976	A00252:294:H3YWTDSX5:4:1616:32253:32737/1	60	+
chr1	1295600	1295601	A00252:294:H3YWTDSX5:4:2469:17716:31360	60	+
chr1	1318555	1318556	A00252:294:H3YWTDSX5:4:1263:16848:16924/1	60	-
chr1	1318557	1318558	A00252:294:H3YWTDSX5:4:1153:13765:4852/1	60	-
chr1	1318626	1318627	A00252:294:H3YWTDSX5:4:1112:30680:18490	60	+
chr1	1386566	1386567	A00252:294:H3YWTDSX5:4:1102:19551:17096/1	60	+
chr1	1391131	1391132	A00252:294:H3YWTDSX5:4:1105:27064:19993/1	60	+
chr1	1391814	1391815	A00252:294:H3YWTDSX5:4:2152:14407:9752	60	-
chr1	1392674	1392675	A00252:294:H3YWTDSX5:4:1105:27272:17816/1	60	+
chr1	1392844	1392845	A00252:294:H3YWTDSX5:4:1121:15157:14309/1	60	-
chr1	1395384	1395385	A00252:294:H3YWTDSX5:4:1111:1090:20102/1	60	+
chr1	1395987	1395988	A00252:294:H3YWTDSX5:4:2364:24270:27712	60	-
chr1	1395990	1395991	A00252:294:H3YWTDSX5:4:2145:19497:14121	60	-
chr1	1395991	1395992	A00252:294:H3YWTDSX5:4:1109:8865:11115/1	60	-
chr1	1558262	1558263	A00252:294:H3YWTDSX5:4:2365:30879:15953	60	+
chr1	1558341	1558342	A00252:294:H3YWTDSX5:4:2252:16893:24893/1	60	+
chr1	1571583	1571584	A00252:294:H3YWTDSX5:4:1110:23448:17018	60	+
chr1	1655623	1655624	A00252:294:H3YWTDSX5:4:2160:27516:4429/1	60	+
chr1	1713538	1713539	A00252:294:H3YWTDSX5:4:1653:28320:1626	60	-
chr1	1774550	1774551	A00252:294:H3YWTDSX5:4:1105:8043:6433/1	60	+
chr1	1774552	1774553	A00252:294:H3YWTDSX5:4:1604:24334:16767/1	60	+
chr1	1774554	1774555	A00252:294:H3YWTDSX5:4:1530:4173:16705	60	+
chr1	1800525	1800526	A00252:294:H3YWTDSX5:4:1152:19651:18521/1	60	+
chr1	1804283	1804284	A00252:294:H3YWTDSX5:4:2236:7075:31563/1	60	-
chr1	1808372	1808373	A00252:294:H3YWTDSX5:4:2646:9353:13683/1	60	-
chr1	1808373	1808374	A00252:294:H3YWTDSX5:4:2339:30373:16986/1	60	-
chr1	1814169	1814170	A00252:294:H3YWTDSX5:4:1106:27489:30060/1	60	+
chr1	1821755	1821756	A00252:294:H3YWTDSX5:4:1276:30174:33364	60	-
chr1	1823939	1823940	A00252:294:H3YWTDSX5:4:2311:8856:1047/1	60	-
chr1	1825396	1825397	A00252:294:H3YWTDSX5:4:1106:6271:21214/1	60	-
chr1	1826049	1826050	A00252:294:H3YWTDSX5:4:1169:24225:30076/1	60	+
chr1	1833562	1833563	A00252:294:H3YWTDSX5:4:2212:11360:5948/1	60	+
chr1	1856438	1856439	A00252:294:H3YWTDSX5:4:1134:6723:33270/1	60	+
chr1	1996175	1996176	A00252:294:H3YWTDSX5:4:1547:11876:31109/1	60	+
chr1	2396820	2396821	A00252:294:H3YWTDSX5:4:2527:30834:5635/1	60	-
chr1	3887512	3887513	A00252:294:H3YWTDSX5:4:2119:2220:3709	60	+
chr1	5116669	5116670	A00252:294:H3YWTDSX5:4:1143:21115:1673/1	60	-
chr1	5917820	5917821	A00252:294:H3YWTDSX5:4:1125:18249:2221/1	60	+
chr1	6791198	6791199	A00252:294:H3YWTDSX5:4:1371:28040:26506/1	60	+
chr1	6850147	6850148	A00252:294:H3YWTDSX5:4:1108:8567:5619/1	60	-
chr1	8535425	8535426	A00252:294:H3YWTDSX5:4:1119:22950:7138/1	60	+
chr1	8632486	8632487	A00252:294:H3YWTDSX5:4:1105:13883:2675/1	60	+
chr1	8632971	8632972	A00252:294:H3YWTDSX5:4:1134:22598:28197/1	60	+
chr1	8636214	8636215	A00252:294:H3YWTDSX5:4:1113:19831:18991/1	60	+
chr1	8674127	8674128	A00252:294:H3YWTDSX5:4:1155:23863:36746/1	60	-
chr1	8726469	8726470	A00252:294:H3YWTDSX5:4:1232:7337:35618/1	60	+
chr1	9550960	9550961	A00252:294:H3YWTDSX5:4:1106:19126:1141/1	60	+
chr1	9550961	9550962	A00252:294:H3YWTDSX5:4:2647:12246:7639	60	+
chr1	9550962	9550963	A00252:294:H3YWTDSX5:4:2368:7084:33082	60	+
chr1	9681945	9681946	A00252:294:H3YWTDSX5:4:2266:25726:6496	60	-
chr1	10175513	10175514	A00252:294:H3YWTDSX5:4:2632:20799:4100	60	-
chr1	10282529	10282530	A00252:294:H3YWTDSX5:4:2440:6497:11365	60	-
chr1	10382683	10382684	A00252:294:H3YWTDSX5:4:2403:24216:14215/1	60	+
chr1	10402738	10402739	A00252:294:H3YWTDSX5:4:1664:20338:24126/1	60	+
chr1	10582033	10582034	A00252:294:H3YWTDSX5:4:1123:16532:21825/1	60	+
chr1	11033308	11033309	A00252:294:H3YWTDSX5:4:1670:10646:25535	60	-
chr1	11205277	11205278	A00252:294:H3YWTDSX5:4:1202:2953:35258	60	-
chr1	11216340	11216341	A00252:294:H3YWTDSX5:4:2530:8603:25160/1	60	+
chr1	11225557	11225558	A00252:294:H3YWTDSX5:4:1143:24126:26804/1	60	+
chr1	12272766	12272767	A00252:294:H3YWTDSX5:4:1132:9968:28557/1	60	+
chr1	12272768	12272769	A00252:294:H3YWTDSX5:4:2150:21793:35446/1	60	+
chr1	12315557	12315558	A00252:294:H3YWTDSX5:4:1138:31033:18662	60	+
chr1	12359741	12359742	A00252:294:H3YWTDSX5:4:1103:22318:13056/1	60	+
chr1	12359742	12359743	A00252:294:H3YWTDSX5:4:2645:6397:33019	60	+
chr1	12405477	12405478	A00252:294:H3YWTDSX5:4:1375:7554:24815	60	+
chr1	13495516	13495517	A00252:294:H3YWTDSX5:4:1118:21016:26115/1	60	+
chr1	14789299	14789300	A00252:294:H3YWTDSX5:4:1539:25599:8218/1	60	+
chr1	15545940	15545941	A00252:294:H3YWTDSX5:4:1356:21124:23422/1	60	+
chr1	15586474	15586475	A00252:294:H3YWTDSX5:4:1443:30789:13792	60	-
chr1	15858325	15858326	A00252:294:H3YWTDSX5:4:1212:10972:32675/1	60	+
chr1	15858326	15858327	A00252:294:H3YWTDSX5:4:1275:15935:17472/1	60	+
chr1	15902610	15902611	A00252:294:H3YWTDSX5:4:2515:17137:29825	60	-
chr1	15919190	15919191	A00252:294:H3YWTDSX5:4:1120:11008:35806/1	60	+
chr1	16273879	16273880	A00252:294:H3YWTDSX5:4:1262:13367:5478/1	60	-
chr1	16295010	16295011	A00252:294:H3YWTDSX5:4:1139:28176:24518	60	-
chr1	16298382	16298383	A00252:294:H3YWTDSX5:4:2115:7166:31970	60	-
chr1	16298383	16298384	A00252:294:H3YWTDSX5:4:2143:9543:8061	60	-
chr1	16307574	16307575	A00252:294:H3YWTDSX5:4:1502:5565:34929	60	-
chr1	16717336	16717337	A00252:294:H3YWTDSX5:4:2237:21947:34898	60	+
chr1	17416946	17416947	A00252:294:H3YWTDSX5:4:2549:31792:24706	60	+
chr1	17435703	17435704	A00252:294:H3YWTDSX5:4:1561:14751:34585/1	60	+
chr1	19129243	19129244	A00252:294:H3YWTDSX5:4:2227:9525:4085	60	+
chr1	19172445	19172446	A00252:294:H3YWTDSX5:4:1355:27588:30827/1	60	+
chr1	19172447	19172448	A00252:294:H3YWTDSX5:4:1644:7328:8046	60	+
chr1	19185404	19185405	A00252:294:H3YWTDSX5:4:1262:12210:22921/1	60	+
chr1	20874816	20874817	A00252:294:H3YWTDSX5:4:1520:7672:4006	60	-
chr1	20892134	20892135	A00252:294:H3YWTDSX5:4:1547:30725:35634	60	-
chr1	20897189	20897190	A00252:294:H3YWTDSX5:4:1105:30282:31234/1	60	+
chr1	20897697	20897698	A00252:294:H3YWTDSX5:4:1601:19768:13213/1	60	-
chr1	20994095	20994096	A00252:294:H3YWTDSX5:4:1159:7997:21480	60	-
chr1	21003233	21003234	A00252:294:H3YWTDSX5:4:1537:22959:2049	60	+
chr1	21057397	21057398	A00252:294:H3YWTDSX5:4:1265:32307:32142/1	60	+
chr1	21109764	21109765	A00252:294:H3YWTDSX5:4:1656:18050:14372	60	-
chr1	22078269	22078270	A00252:294:H3YWTDSX5:4:1162:14290:22858/1	60	+
chr1	22097706	22097707	A00252:294:H3YWTDSX5:4:1514:18322:1188	60	+
chr1	23081399	23081400	A00252:294:H3YWTDSX5:4:1102:30969:18082/1	60	+
chr1	24659006	24659007	A00252:294:H3YWTDSX5:4:2151:18511:9439	60	-
chr1	25342595	25342596	A00252:294:H3YWTDSX5:4:1126:29812:22341/1	60	-
chr1	26281794	26281795	A00252:294:H3YWTDSX5:4:1114:17309:12587/1	60	-
chr1	26700674	26700675	A00252:294:H3YWTDSX5:4:1409:9498:20729/1	60	+
chr1	26714980	26714981	A00252:294:H3YWTDSX5:4:1223:23927:19914/1	60	-
chr1	26729418	26729419	A00252:294:H3YWTDSX5:4:1117:9001:8312/1	60	+
chr1	26734657	26734658	A00252:294:H3YWTDSX5:4:1119:21757:17816	60	+
chr1	26761068	26761069	A00252:294:H3YWTDSX5:4:1439:30355:5024	60	-
chr1	27185566	27185567	A00252:294:H3YWTDSX5:4:1510:12264:11177/1	60	-
chr1	27459636	27459637	A00252:294:H3YWTDSX5:4:1527:28031:23766/1	60	-
chr1	28027008	28027009	A00252:294:H3YWTDSX5:4:1237:29125:19648/1	60	+
chr1	28051944	28051945	A00252:294:H3YWTDSX5:4:1173:24713:23375	60	-
chr1	28054673	28054674	A00252:294:H3YWTDSX5:4:2357:28230:1501/1	60	-
chr1	28068196	28068197	A00252:294:H3YWTDSX5:4:2112:28366:15546/1	60	+
chr1	28440181	28440182	A00252:294:H3YWTDSX5:4:1113:16541:15890/1	60	-
chr1	28440182	28440183	A00252:294:H3YWTDSX5:4:2110:20392:1454/1	60	-
chr1	28440938	28440939	A00252:294:H3YWTDSX5:4:1119:30147:37043/1	60	+
chr1	29034893	29034894	A00252:294:H3YWTDSX5:4:1106:15772:10708/1	60	-
chr1	29087273	29087274	A00252:294:H3YWTDSX5:4:1126:19262:1157	60	-
chr1	30752596	30752597	A00252:294:H3YWTDSX5:4:1537:9127:29700	60	-
chr1	30959996	30959997	A00252:294:H3YWTDSX5:4:1111:20509:3850/1	60	+
chr1	30992148	30992149	A00252:294:H3YWTDSX5:4:2105:27190:22091	60	-
chr1	31264806	31264807	A00252:294:H3YWTDSX5:4:1231:1886:14685	60	+
chr1	31871031	31871032	A00252:294:H3YWTDSX5:4:2233:8124:5321	60	-
chr1	31909346	31909347	A00252:294:H3YWTDSX5:4:1630:26078:17159	60	-
chr1	31909347	31909348	A00252:294:H3YWTDSX5:4:1615:19009:22545/1	60	-
chr1	31913054	31913055	A00252:294:H3YWTDSX5:4:1151:26332:10019/1	60	+
chr1	31914460	31914461	A00252:294:H3YWTDSX5:4:1122:6560:2832/1	60	+
chr1	31915206	31915207	A00252:294:H3YWTDSX5:4:1102:3143:17049/1	60	+
chr1	31916462	31916463	A00252:294:H3YWTDSX5:4:1238:27208:33207	60	-
chr1	31918461	31918462	A00252:294:H3YWTDSX5:4:1252:17409:2206/1	60	+
chr1	31924197	31924198	A00252:294:H3YWTDSX5:4:1150:9878:25394/1	60	+
chr1	31928711	31928712	A00252:294:H3YWTDSX5:4:1347:26558:23531	60	-
chr1	31928712	31928713	A00252:294:H3YWTDSX5:4:1204:6017:5400	60	-
chr1	31928713	31928714	A00252:294:H3YWTDSX5:4:2539:31096:35462	60	-
chr1	31928714	31928715	A00252:294:H3YWTDSX5:4:2168:26286:3364	60	-
chr1	32144708	32144709	A00252:294:H3YWTDSX5:4:1108:32253:21402/1	60	-
chr1	32254660	32254661	A00252:294:H3YWTDSX5:4:1261:28149:9565/1	60	+
chr1	32303905	32303906	A00252:294:H3YWTDSX5:4:1118:5502:29403/1	60	-
chr1	32822707	32822708	A00252:294:H3YWTDSX5:4:1106:15139:32002/1	60	-
chr1	32831673	32831674	A00252:294:H3YWTDSX5:4:2474:14769:7811	60	+
chr1	32831674	32831675	A00252:294:H3YWTDSX5:4:1412:16712:4977	60	+
chr1	32973924	32973925	A00252:294:H3YWTDSX5:4:1144:18927:25379/1	60	-
chr1	33341707	33341708	A00252:294:H3YWTDSX5:4:2241:30472:10269	60	-
chr1	34936724	34936725	A00252:294:H3YWTDSX5:4:1329:2917:5635/1	60	+
chr1	35184046	35184047	A00252:294:H3YWTDSX5:4:2115:8278:29669	60	-
chr1	35184048	35184049	A00252:294:H3YWTDSX5:4:1467:8585:28698	60	-
chr1	35358717	35358718	A00252:294:H3YWTDSX5:4:1106:29252:16611/1	60	+
chr1	35387911	35387912	A00252:294:H3YWTDSX5:4:2657:11559:16814	60	-
chr1	35392182	35392183	A00252:294:H3YWTDSX5:4:1125:7808:11945/1	60	+
chr1	35392184	35392185	A00252:294:H3YWTDSX5:4:2115:7871:35853	60	+
chr1	35399780	35399781	A00252:294:H3YWTDSX5:4:1130:16468:20462/1	60	+
chr1	35632147	35632148	A00252:294:H3YWTDSX5:4:1123:11812:12994/1	60	-
chr1	35829507	35829508	A00252:294:H3YWTDSX5:4:1108:29125:18145/1	60	-
chr1	35916685	35916686	A00252:294:H3YWTDSX5:4:1109:21721:7795/1	60	+
chr1	35960038	35960039	A00252:294:H3YWTDSX5:4:1103:29604:2378/1	60	-
chr1	35978913	35978914	A00252:294:H3YWTDSX5:4:1441:17626:35211	60	+
chr1	35993098	35993099	A00252:294:H3YWTDSX5:4:1153:26051:6464/1	60	-
chr1	36274790	36274791	A00252:294:H3YWTDSX5:4:1321:3730:28369/1	60	-
chr1	36279527	36279528	A00252:294:H3YWTDSX5:4:1415:17942:30592	60	-
chr1	37499339	37499340	A00252:294:H3YWTDSX5:4:1409:24505:36573	60	-
chr1	37850514	37850515	A00252:294:H3YWTDSX5:4:1603:22191:9799	60	+
chr1	37902897	37902898	A00252:294:H3YWTDSX5:4:1123:12075:13041	60	-
chr1	38811925	38811926	A00252:294:H3YWTDSX5:4:1344:32922:9909	60	+
chr1	39246786	39246787	A00252:294:H3YWTDSX5:4:1212:16640:19163	60	+
chr1	39279139	39279140	A00252:294:H3YWTDSX5:4:1261:27254:28150/1	60	-
chr1	39448875	39448876	A00252:294:H3YWTDSX5:4:2507:3902:34334/1	60	-
chr1	39453936	39453937	A00252:294:H3YWTDSX5:4:2243:6587:29778/1	60	-
chr1	39651894	39651895	A00252:294:H3YWTDSX5:4:1237:32000:11506	60	+
chr1	39998467	39998468	A00252:294:H3YWTDSX5:4:2554:3694:11021	60	-
chr1	40207236	40207237	A00252:294:H3YWTDSX5:4:1363:1425:20494	60	-
chr1	40746781	40746782	A00252:294:H3YWTDSX5:4:2476:28899:28714/1	60	-
chr1	41186125	41186126	A00252:294:H3YWTDSX5:4:1135:1976:36667/1	60	+
chr1	42262459	42262460	A00252:294:H3YWTDSX5:4:2475:32154:27555	60	-
chr1	42278719	42278720	A00252:294:H3YWTDSX5:4:1105:31358:14935/1	60	+
chr1	42660565	42660566	A00252:294:H3YWTDSX5:4:1167:9670:36902/1	60	-
chr1	42666590	42666591	A00252:294:H3YWTDSX5:4:1165:22309:8375/1	60	-
chr1	42695344	42695345	A00252:294:H3YWTDSX5:4:2132:14479:7748/1	60	-
chr1	42697747	42697748	A00252:294:H3YWTDSX5:4:1151:27796:12837/1	60	+
chr1	42977174	42977175	A00252:294:H3YWTDSX5:4:2312:3007:16971	60	-
chr1	43162815	43162816	A00252:294:H3YWTDSX5:4:1101:2926:6934/1	60	+
chr1	43787701	43787702	A00252:294:H3YWTDSX5:4:1150:10447:33051	60	-
chr1	43922882	43922883	A00252:294:H3YWTDSX5:4:1331:29875:9737	60	-
chr1	44781942	44781943	A00252:294:H3YWTDSX5:4:1553:28537:36542/1	60	-
chr1	45030306	45030307	A00252:294:H3YWTDSX5:4:1260:27534:3490/1	60	-
chr1	45554104	45554105	A00252:294:H3YWTDSX5:4:2317:16676:3818	60	-
chr1	45717298	45717299	A00252:294:H3YWTDSX5:4:1661:14922:23610	60	+
chr1	45770026	45770027	A00252:294:H3YWTDSX5:4:1315:17716:26913/1	60	+
chr1	45841648	45841649	A00252:294:H3YWTDSX5:4:1112:11776:11522/1	60	+
chr1	45868475	45868476	A00252:294:H3YWTDSX5:4:1435:30029:15546/1	60	-
chr1	45887029	45887030	A00252:294:H3YWTDSX5:4:1123:13566:26616/1	60	+
chr1	45977487	45977488	A00252:294:H3YWTDSX5:4:1418:12246:13463/1	60	-
chr1	46115709	46115710	A00252:294:H3YWTDSX5:4:1113:32850:26725/1	60	-
chr1	46115711	46115712	A00252:294:H3YWTDSX5:4:1103:19949:21825/1	60	-
chr1	46283961	46283962	A00252:294:H3YWTDSX5:4:2224:25427:28714/1	60	-
chr1	51496908	51496909	A00252:294:H3YWTDSX5:4:1263:25925:15640	60	-
chr1	52441132	52441133	A00252:294:H3YWTDSX5:4:1102:22715:32440	60	+
chr1	52476215	52476216	A00252:294:H3YWTDSX5:4:1111:19009:16501/1	60	+
chr1	52492031	52492032	A00252:294:H3YWTDSX5:4:1267:7401:4852/1	60	+
chr1	52518058	52518059	A00252:294:H3YWTDSX5:4:1104:25482:32064/1	60	+
chr1	52582666	52582667	A00252:294:H3YWTDSX5:4:2204:22968:22733	60	-
chr1	52647481	52647482	A00252:294:H3YWTDSX5:4:1359:23502:26882	60	+
chr1	52647482	52647483	A00252:294:H3YWTDSX5:4:1662:5584:22373	60	+
chr1	52789698	52789699	A00252:294:H3YWTDSX5:4:1105:5575:1877/1	60	-
chr1	52964452	52964453	A00252:294:H3YWTDSX5:4:2156:11053:22200/1	60	+
chr1	53046308	53046309	A00252:294:H3YWTDSX5:4:1178:27715:16141/1	60	+
chr1	53330333	53330334	A00252:294:H3YWTDSX5:4:2245:30698:29105	60	-
chr1	54044177	54044178	A00252:294:H3YWTDSX5:4:2230:14687:26365	60	-
chr1	54180474	54180475	A00252:294:H3YWTDSX5:4:1547:31738:15687/1	60	+
chr1	55203903	55203904	A00252:294:H3YWTDSX5:4:1108:17879:6872/1	60	+
chr1	55203904	55203905	A00252:294:H3YWTDSX5:4:2647:30120:4617	60	+
chr1	56988304	56988305	A00252:294:H3YWTDSX5:4:1269:19605:1094	60	+
chr1	59812412	59812413	A00252:294:H3YWTDSX5:4:1106:15637:4554/1	60	+
chr1	61119163	61119164	A00252:294:H3YWTDSX5:4:1111:20916:24189/1	60	+
chr1	61203566	61203567	A00252:294:H3YWTDSX5:4:1105:6370:11710/1	60	-
chr1	61937809	61937810	A00252:294:H3YWTDSX5:4:2611:24930:19742	60	-
chr1	62340757	62340758	A00252:294:H3YWTDSX5:4:2272:2112:3583/1	60	+
chr1	62474796	62474797	A00252:294:H3YWTDSX5:4:1139:21323:30937/1	60	+
chr1	62512755	62512756	A00252:294:H3YWTDSX5:4:1101:29722:15421/1	60	+
chr1	62541651	62541652	A00252:294:H3YWTDSX5:4:1122:7184:25113/1	60	-
chr1	62645361	62645362	A00252:294:H3YWTDSX5:4:1127:19714:7670/1	60	-
chr1	62878899	62878900	A00252:294:H3YWTDSX5:4:2449:6171:29841/1	60	+
chr1	63485063	63485064	A00252:294:H3YWTDSX5:4:1119:31765:30170/1	60	+
chr1	65632187	65632188	A00252:294:H3YWTDSX5:4:1263:17698:29042	60	-
chr1	68558581	68558582	A00252:294:H3YWTDSX5:4:2377:28402:15953	60	-
chr1	70182899	70182900	A00252:294:H3YWTDSX5:4:2172:26341:26569/1	60	+
chr1	71869972	71869973	A00252:294:H3YWTDSX5:4:2311:12780:12665	60	+
chr1	72016948	72016949	A00252:294:H3YWTDSX5:4:1122:13340:5932/1	60	+
chr1	72066546	72066547	A00252:294:H3YWTDSX5:4:2659:5954:32565	60	-
chr1	72066547	72066548	A00252:294:H3YWTDSX5:4:2346:23176:3427	60	-
chr1	72244050	72244051	A00252:294:H3YWTDSX5:4:1103:20573:32925/1	60	-
chr1	75298020	75298021	A00252:294:H3YWTDSX5:4:2410:26802:5572/1	60	-
chr1	75362984	75362985	A00252:294:H3YWTDSX5:4:1112:29640:18474/1	60	+
chr1	75648275	75648276	A00252:294:H3YWTDSX5:4:1103:25319:7044/1	60	-
chr1	75811378	75811379	A00252:294:H3YWTDSX5:4:1104:5656:2300	60	+
chr1	75811380	75811381	A00252:294:H3YWTDSX5:4:2328:27724:4131	60	+
chr1	77118679	77118680	A00252:294:H3YWTDSX5:4:2116:23999:15405	60	-
chr1	77741031	77741032	A00252:294:H3YWTDSX5:4:1103:11089:10645/1	60	+
chr1	77741032	77741033	A00252:294:H3YWTDSX5:4:1372:13657:6417/1	60	+
chr1	77832680	77832681	A00252:294:H3YWTDSX5:4:1318:23764:10520	60	-
chr1	77958523	77958524	A00252:294:H3YWTDSX5:4:1156:12337:3129/1	60	-
chr1	80718952	80718953	A00252:294:H3YWTDSX5:4:1645:22073:34303	60	-
chr1	84179203	84179204	A00252:294:H3YWTDSX5:4:2349:19714:34413	60	-
chr1	85193367	85193368	A00252:294:H3YWTDSX5:4:1253:31403:31422/1	60	+
chr1	86645001	86645002	A00252:294:H3YWTDSX5:4:2575:21269:9017/1	60	-
chr1	86973377	86973378	A00252:294:H3YWTDSX5:4:1321:8061:24032	60	-
chr1	86998738	86998739	A00252:294:H3YWTDSX5:4:1130:2266:19132/1	60	-
chr1	87028630	87028631	A00252:294:H3YWTDSX5:4:2375:5041:12132	60	-
chr1	88814472	88814473	A00252:294:H3YWTDSX5:4:2133:3405:25144	60	-
chr1	88824254	88824255	A00252:294:H3YWTDSX5:4:2157:12888:34084	60	+
chr1	88943239	88943240	A00252:294:H3YWTDSX5:4:1176:19750:25175/1	60	+
chr1	90906660	90906661	A00252:294:H3YWTDSX5:4:1115:8097:27821/1	60	-
chr1	90914553	90914554	A00252:294:H3YWTDSX5:4:2135:27281:21245/1	60	-
chr1	92340434	92340435	A00252:294:H3YWTDSX5:4:2178:3414:12101	60	+
chr1	92537378	92537379	A00252:294:H3YWTDSX5:4:1252:12509:13636/1	60	-
chr1	92570709	92570710	A00252:294:H3YWTDSX5:4:2232:2311:27289	60	-
chr1	92664119	92664120	A00252:294:H3YWTDSX5:4:1324:9109:20588	60	-
chr1	92789560	92789561	A00252:294:H3YWTDSX5:4:2139:22815:10598/1	60	+
chr1	93209394	93209395	A00252:294:H3YWTDSX5:4:1415:2998:11162	60	-
chr1	93229546	93229547	A00252:294:H3YWTDSX5:4:1109:25111:28980/1	60	+
chr1	93229548	93229549	A00252:294:H3YWTDSX5:4:2471:18828:28933/1	60	+
chr1	93252028	93252029	A00252:294:H3YWTDSX5:4:1110:28709:35775/1	60	+
chr1	93479373	93479374	A00252:294:H3YWTDSX5:4:1236:31720:5979/1	60	-
chr1	94224317	94224318	A00252:294:H3YWTDSX5:4:1171:24605:16297/1	60	+
chr1	95144927	95144928	A00252:294:H3YWTDSX5:4:1155:23647:18458/1	60	+
chr1	96037255	96037256	A00252:294:H3YWTDSX5:4:1178:7066:13855/1	60	+
chr1	96757888	96757889	A00252:294:H3YWTDSX5:4:1141:32235:20369/1	60	+
chr1	96771194	96771195	A00252:294:H3YWTDSX5:4:1119:23194:32330/1	60	-
chr1	96773131	96773132	A00252:294:H3YWTDSX5:4:2260:7934:4492/1	60	-
chr1	96782572	96782573	A00252:294:H3YWTDSX5:4:1346:20781:21449	60	-
chr1	96846403	96846404	A00252:294:H3YWTDSX5:4:1678:29451:26349	60	-
chr1	97607903	97607904	A00252:294:H3YWTDSX5:4:1119:1443:35336/1	60	-
chr1	98008292	98008293	A00252:294:H3YWTDSX5:4:1503:8567:21934/1	60	-
chr1	98009113	98009114	A00252:294:H3YWTDSX5:4:1103:21522:6230/1	60	+
chr1	98029385	98029386	A00252:294:H3YWTDSX5:4:1178:7808:13698/1	60	-
chr1	98190874	98190875	A00252:294:H3YWTDSX5:4:1117:5520:34350/1	60	+
chr1	98297302	98297303	A00252:294:H3YWTDSX5:4:1249:30734:2143/1	60	-
chr1	99886541	99886542	A00252:294:H3YWTDSX5:4:2614:10456:31814	60	-
chr1	100015597	100015598	A00252:294:H3YWTDSX5:4:1103:8477:24064/1	60	+
chr1	100364762	100364763	A00252:294:H3YWTDSX5:4:1101:29432:10473/1	60	+
chr1	100942709	100942710	A00252:294:H3YWTDSX5:4:1177:28113:29230/1	60	+
chr1	101001171	101001172	A00252:294:H3YWTDSX5:4:1536:15709:17675/1	60	+
chr1	102915374	102915375	A00252:294:H3YWTDSX5:4:1410:2383:27759	60	-
chr1	103337465	103337466	A00252:294:H3YWTDSX5:4:2557:21368:9345/1	60	-
chr1	105836453	105836454	A00252:294:H3YWTDSX5:4:1102:31087:18818/1	60	+
chr1	107575371	107575372	A00252:294:H3YWTDSX5:4:1123:27661:13886/1	60	-
chr1	107661976	107661977	A00252:294:H3YWTDSX5:4:1136:26711:27618/1	60	+
chr1	107852253	107852254	A00252:294:H3YWTDSX5:4:1128:9073:12258	60	+
chr1	107870050	107870051	A00252:294:H3YWTDSX5:4:1116:31096:28134/1	60	+
chr1	107909493	107909494	A00252:294:H3YWTDSX5:4:1222:5656:22122	60	-
chr1	108615931	108615932	A00252:294:H3YWTDSX5:4:1120:10131:31469/1	60	-
chr1	109583424	109583425	A00252:294:H3YWTDSX5:4:1116:31015:2253/1	60	-
chr1	109586041	109586042	A00252:294:H3YWTDSX5:4:1108:26820:4413/1	60	+
chr1	109810545	109810546	A00252:294:H3YWTDSX5:4:1113:23294:14528/1	60	+
chr1	109810546	109810547	A00252:294:H3YWTDSX5:4:2346:19343:16423	60	+
chr1	110893247	110893248	A00252:294:H3YWTDSX5:4:2260:11143:9799	60	-
chr1	110893248	110893249	A00252:294:H3YWTDSX5:4:1219:15998:8750/1	60	-
chr1	110945170	110945171	A00252:294:H3YWTDSX5:4:1134:25843:17816/1	60	-
chr1	110954099	110954100	A00252:294:H3YWTDSX5:4:1203:15799:19993/1	60	-
chr1	111118106	111118107	A00252:294:H3YWTDSX5:4:1536:8287:3411	60	-
chr1	111125161	111125162	A00252:294:H3YWTDSX5:4:1467:25807:35697	60	-
chr1	111138597	111138598	A00252:294:H3YWTDSX5:4:1411:10963:31563/1	60	+
chr1	111167347	111167348	A00252:294:H3YWTDSX5:4:1104:25048:16814/1	60	+
chr1	113963543	113963544	A00252:294:H3YWTDSX5:4:1658:11532:13009/1	60	+
chr1	114115512	114115513	A00252:294:H3YWTDSX5:4:2303:10465:6715	60	+
chr1	114391422	114391423	A00252:294:H3YWTDSX5:4:2462:29839:5979	60	-
chr1	114722097	114722098	A00252:294:H3YWTDSX5:4:1238:28673:35399/1	60	-
chr1	114754711	114754712	A00252:294:H3YWTDSX5:4:1676:17246:3082	60	+
chr1	115560408	115560409	A00252:294:H3YWTDSX5:4:2320:9408:18161	60	+
chr1	117370688	117370689	A00252:294:H3YWTDSX5:4:1270:5755:6856	60	-
chr1	117409015	117409016	A00252:294:H3YWTDSX5:4:1108:19605:8923/1	60	+
chr1	117409016	117409017	A00252:294:H3YWTDSX5:4:2162:18186:10410	60	+
chr1	117410095	117410096	A00252:294:H3YWTDSX5:4:1413:12924:10379/1	60	-
chr1	117502593	117502594	A00252:294:H3YWTDSX5:4:1131:29577:24283	60	-
chr1	119072908	119072909	A00252:294:H3YWTDSX5:4:2332:3134:21637	60	+
chr1	119118724	119118725	A00252:294:H3YWTDSX5:4:2635:29460:10207	60	+
chr1	119930208	119930209	A00252:294:H3YWTDSX5:4:2335:31376:22138	60	-
chr1	120152613	120152614	A00252:294:H3YWTDSX5:4:1365:27299:20619	60	-
chr1	120779730	120779731	A00252:294:H3YWTDSX5:4:1547:1289:22138	60	-
chr1	121524981	121524982	A00252:294:H3YWTDSX5:4:1264:30590:18458/1	60	+
chr1	145017697	145017698	A00252:294:H3YWTDSX5:4:1318:7817:24205/1	60	-
chr1	146569460	146569461	A00252:294:H3YWTDSX5:4:2651:10520:26318/1	60	-
chr1	147256754	147256755	A00252:294:H3YWTDSX5:4:1121:9625:32784/1	60	-
chr1	148636815	148636816	A00252:294:H3YWTDSX5:4:1308:1461:2112/1	60	+
chr1	149342611	149342612	A00252:294:H3YWTDSX5:4:1520:24288:25708/1	60	+
chr1	149406407	149406408	A00252:294:H3YWTDSX5:4:1423:1588:14450	60	-
chr1	149406408	149406409	A00252:294:H3YWTDSX5:4:1225:32985:9549	60	-
chr1	149422395	149422396	A00252:294:H3YWTDSX5:4:2126:24786:5932/1	60	-
chr1	149618857	149618858	A00252:294:H3YWTDSX5:4:1166:17264:36902	60	-
chr1	149620591	149620592	A00252:294:H3YWTDSX5:4:1104:24442:15170/1	60	-
chr1	149976083	149976084	A00252:294:H3YWTDSX5:4:1101:31403:33771/1	60	-
chr1	150621494	150621495	A00252:294:H3YWTDSX5:4:1442:9480:8860/1	60	+
chr1	150681353	150681354	A00252:294:H3YWTDSX5:4:1209:19018:34867/1	60	-
chr1	150821941	150821942	A00252:294:H3YWTDSX5:4:1362:9977:14418/1	60	-
chr1	150962001	150962002	A00252:294:H3YWTDSX5:4:1245:29930:21981/1	60	+
chr1	151108897	151108898	A00252:294:H3YWTDSX5:4:1406:24804:14418	60	-
chr1	151182403	151182404	A00252:294:H3YWTDSX5:4:1407:12201:22028	60	-
chr1	151293882	151293883	A00252:294:H3YWTDSX5:4:1314:13313:17127/1	60	+
chr1	151323648	151323649	A00252:294:H3YWTDSX5:4:1615:28113:19022/1	60	-
chr1	151336530	151336531	A00252:294:H3YWTDSX5:4:1261:19551:15843/1	60	-
chr1	151336531	151336532	A00252:294:H3YWTDSX5:4:1130:2166:33082/1	60	-
chr1	151625250	151625251	A00252:294:H3YWTDSX5:4:1102:24876:22185/1	60	+
chr1	153881409	153881410	A00252:294:H3YWTDSX5:4:1133:11189:18051/1	60	+
chr1	154133319	154133320	A00252:294:H3YWTDSX5:4:2650:32434:23938	60	-
chr1	154227862	154227863	A00252:294:H3YWTDSX5:4:1106:15573:8453/1	60	+
chr1	154247419	154247420	A00252:294:H3YWTDSX5:4:1102:5945:26412/1	60	-
chr1	154261869	154261870	A00252:294:H3YWTDSX5:4:1101:17463:14074/1	60	+
chr1	154261870	154261871	A00252:294:H3YWTDSX5:4:1141:1479:23062/1	60	+
chr1	154623338	154623339	A00252:294:H3YWTDSX5:4:2236:16495:7952/1	60	-
chr1	155054868	155054869	A00252:294:H3YWTDSX5:4:1204:16486:9909	60	-
chr1	155378634	155378635	A00252:294:H3YWTDSX5:4:1474:28013:6292	60	-
chr1	155414758	155414759	A00252:294:H3YWTDSX5:4:2205:21296:6715/1	60	-
chr1	155513840	155513841	A00252:294:H3YWTDSX5:4:1130:7093:13902/1	60	-
chr1	155530740	155530741	A00252:294:H3YWTDSX5:4:1563:28872:27007/1	60	-
chr1	155575354	155575355	A00252:294:H3YWTDSX5:4:1664:24279:15327	60	+
chr1	155837796	155837797	A00252:294:H3YWTDSX5:4:1267:4481:9846	60	-
chr1	155838100	155838101	A00252:294:H3YWTDSX5:4:2234:27344:36855	60	-
chr1	155838102	155838103	A00252:294:H3YWTDSX5:4:2150:1253:4852/1	60	-
chr1	155916132	155916133	A00252:294:H3YWTDSX5:4:1102:10990:7279/1	60	+
chr1	155916134	155916135	A00252:294:H3YWTDSX5:4:2116:9127:1329	60	+
chr1	156332618	156332619	A00252:294:H3YWTDSX5:4:2145:29830:23531	60	+
chr1	156505724	156505725	A00252:294:H3YWTDSX5:4:1457:24243:22185	60	-
chr1	156543155	156543156	A00252:294:H3YWTDSX5:4:1207:24768:3020/1	60	+
chr1	156597516	156597517	A00252:294:H3YWTDSX5:4:1310:5412:1971/1	60	+
chr1	160293788	160293789	A00252:294:H3YWTDSX5:4:1102:2844:11929/1	60	+
chr1	160324499	160324500	A00252:294:H3YWTDSX5:4:1458:20094:12273/1	60	+
chr1	160326962	160326963	A00252:294:H3YWTDSX5:4:1115:13874:34788/1	60	-
chr1	160344509	160344510	A00252:294:H3YWTDSX5:4:1167:29839:30655/1	60	-
chr1	160444189	160444190	A00252:294:H3YWTDSX5:4:1102:20528:18693	60	-
chr1	160450727	160450728	A00252:294:H3YWTDSX5:4:1128:19361:5274/1	60	+
chr1	161916696	161916697	A00252:294:H3YWTDSX5:4:1106:25690:12727/1	60	+
chr1	163930224	163930225	A00252:294:H3YWTDSX5:4:1111:1759:25582/1	60	-
chr1	164041309	164041310	A00252:294:H3YWTDSX5:4:1323:26304:7874/1	60	-
chr1	166016170	166016171	A00252:294:H3YWTDSX5:4:1111:14868:28588	60	-
chr1	166994248	166994249	A00252:294:H3YWTDSX5:4:2525:3179:17832/1	60	+
chr1	167120578	167120579	A00252:294:H3YWTDSX5:4:1120:16089:13886/1	60	+
chr1	167234984	167234985	A00252:294:H3YWTDSX5:4:1272:27977:30843/1	60	-
chr1	167757071	167757072	A00252:294:H3YWTDSX5:4:1234:25608:34788/1	60	-
chr1	167958021	167958022	A00252:294:H3YWTDSX5:4:1101:15582:6590	60	+
chr1	167958022	167958023	A00252:294:H3YWTDSX5:4:2143:7455:8484	60	+
chr1	167981787	167981788	A00252:294:H3YWTDSX5:4:1130:13838:6511/1	60	-
chr1	168010227	168010228	A00252:294:H3YWTDSX5:4:1105:25834:30921/1	60	+
chr1	168010228	168010229	A00252:294:H3YWTDSX5:4:1145:6370:26929	60	+
chr1	168027732	168027733	A00252:294:H3YWTDSX5:4:1204:15826:27743/1	60	+
chr1	168542931	168542932	A00252:294:H3YWTDSX5:4:1117:27624:32236	60	-
chr1	169354448	169354449	A00252:294:H3YWTDSX5:4:1119:19235:14982	60	-
chr1	169643213	169643214	A00252:294:H3YWTDSX5:4:2116:27254:12211/1	60	+
chr1	171558484	171558485	A00252:294:H3YWTDSX5:4:1361:20862:12571/1	60	+
chr1	172297001	172297002	A00252:294:H3YWTDSX5:4:1449:23493:24737	60	+
chr1	172547106	172547107	A00252:294:H3YWTDSX5:4:1132:24677:15327/1	60	+
chr1	172574725	172574726	A00252:294:H3YWTDSX5:4:1117:12861:23860/1	60	+
chr1	173938920	173938921	A00252:294:H3YWTDSX5:4:1436:11107:6887	60	-
chr1	174457891	174457892	A00252:294:H3YWTDSX5:4:1473:17002:32002/1	60	-
chr1	174906301	174906302	A00252:294:H3YWTDSX5:4:1672:25021:34021	60	+
chr1	175025988	175025989	A00252:294:H3YWTDSX5:4:1236:31015:5415	60	-
chr1	179215253	179215254	A00252:294:H3YWTDSX5:4:1670:21287:8797/1	60	+
chr1	179320218	179320219	A00252:294:H3YWTDSX5:4:1131:21368:12602/1	60	+
chr1	180078217	180078218	A00252:294:H3YWTDSX5:4:1104:2211:6731/1	60	+
chr1	180084330	180084331	A00252:294:H3YWTDSX5:4:1101:7663:16110/1	60	-
chr1	180307750	180307751	A00252:294:H3YWTDSX5:4:1475:27362:11772/1	60	-
chr1	180751092	180751093	A00252:294:H3YWTDSX5:4:2120:6958:14105/1	60	-
chr1	182842647	182842648	A00252:294:H3YWTDSX5:4:2520:16062:12461	60	+
chr1	182874121	182874122	A00252:294:H3YWTDSX5:4:2116:23077:26209/1	60	-
chr1	183432871	183432872	A00252:294:H3YWTDSX5:4:1532:27642:21245/1	60	+
chr1	184960859	184960860	A00252:294:H3YWTDSX5:4:2517:7871:28432/1	60	+
chr1	185385362	185385363	A00252:294:H3YWTDSX5:4:1650:13937:14763/1	60	+
chr1	187586534	187586535	A00252:294:H3YWTDSX5:4:1474:14832:31344/1	60	-
chr1	188095326	188095327	A00252:294:H3YWTDSX5:4:2646:28122:13557/1	60	-
chr1	190288621	190288622	A00252:294:H3YWTDSX5:4:1458:6876:33066/1	60	-
chr1	190846996	190846997	A00252:294:H3YWTDSX5:4:1550:10755:4899/1	60	-
chr1	193087559	193087560	A00252:294:H3YWTDSX5:4:1566:27697:20682	60	+
chr1	194071076	194071077	A00252:294:H3YWTDSX5:4:1223:23791:16391/1	60	+
chr1	194385386	194385387	A00252:294:H3YWTDSX5:4:1452:26386:9612/1	60	-
chr1	194460574	194460575	A00252:294:H3YWTDSX5:4:1118:28040:8719/1	60	+
chr1	194467924	194467925	A00252:294:H3YWTDSX5:4:1106:26223:34319/1	60	+
chr1	195460161	195460162	A00252:294:H3YWTDSX5:4:2537:12228:10895/1	60	-
chr1	196085363	196085364	A00252:294:H3YWTDSX5:4:1135:15483:1438/1	60	+
chr1	196438886	196438887	A00252:294:H3YWTDSX5:4:1165:19461:13088/1	60	+
chr1	197535743	197535744	A00252:294:H3YWTDSX5:4:1109:22019:14700/1	60	+
chr1	197594443	197594444	A00252:294:H3YWTDSX5:4:1110:1172:5556/1	60	-
chr1	197596687	197596688	A00252:294:H3YWTDSX5:4:1414:8278:33082/1	60	-
chr1	197621375	197621376	A00252:294:H3YWTDSX5:4:1138:12192:8766	60	-
chr1	197669033	197669034	A00252:294:H3YWTDSX5:4:1160:15700:8390/1	60	+
chr1	197696122	197696123	A00252:294:H3YWTDSX5:4:1113:17644:4930/1	60	+
chr1	197724452	197724453	A00252:294:H3YWTDSX5:4:1277:26684:22341/1	60	+
chr1	198967633	198967634	A00252:294:H3YWTDSX5:4:1515:18376:27305	60	-
chr1	199139325	199139326	A00252:294:H3YWTDSX5:4:1107:11424:27539/1	60	+
chr1	199184375	199184376	A00252:294:H3YWTDSX5:4:1125:9652:11788/1	60	+
chr1	200612405	200612406	A00252:294:H3YWTDSX5:4:1368:9796:1830/1	60	+
chr1	202387411	202387412	A00252:294:H3YWTDSX5:4:1115:30219:29528/1	60	+
chr1	202486008	202486009	A00252:294:H3YWTDSX5:4:1178:8196:13557/1	60	+
chr1	202498408	202498409	A00252:294:H3YWTDSX5:4:1244:20085:5838/1	60	+
chr1	202765825	202765826	A00252:294:H3YWTDSX5:4:1535:24786:3020	60	-
chr1	203778825	203778826	A00252:294:H3YWTDSX5:4:1613:25229:6793	60	-
chr1	203801551	203801552	A00252:294:H3YWTDSX5:4:1124:6840:23390/1	60	+
chr1	203801907	203801908	A00252:294:H3YWTDSX5:4:1102:9896:8015/1	60	+
chr1	203802524	203802525	A00252:294:H3YWTDSX5:4:1115:6433:10097/1	60	+
chr1	203802525	203802526	A00252:294:H3YWTDSX5:4:2119:24758:35540/1	60	+
chr1	203854638	203854639	A00252:294:H3YWTDSX5:4:1239:6994:24627/1	60	+
chr1	204118577	204118578	A00252:294:H3YWTDSX5:4:2636:11107:28494	60	+
chr1	204409465	204409466	A00252:294:H3YWTDSX5:4:2563:30743:19789	60	-
chr1	205391976	205391977	A00252:294:H3YWTDSX5:4:1659:10022:4883/1	60	+
chr1	206092168	206092169	A00252:294:H3YWTDSX5:4:1524:29695:21230	60	+
chr1	206711135	206711136	A00252:294:H3YWTDSX5:4:1101:27308:7044/1	60	-
chr1	210637857	210637858	A00252:294:H3YWTDSX5:4:2245:28519:28902/1	60	-
chr1	211766150	211766151	A00252:294:H3YWTDSX5:4:1149:31557:10989/1	60	-
chr1	211807644	211807645	A00252:294:H3YWTDSX5:4:2151:26286:5556	60	-
chr1	211807646	211807647	A00252:294:H3YWTDSX5:4:1611:3305:22091	60	-
chr1	211818472	211818473	A00252:294:H3YWTDSX5:4:1101:11659:14669/1	60	+
chr1	211818473	211818474	A00252:294:H3YWTDSX5:4:2645:9362:34585	60	+
chr1	211822079	211822080	A00252:294:H3YWTDSX5:4:1238:6741:26443/1	60	-
chr1	212794265	212794266	A00252:294:H3YWTDSX5:4:2125:23773:2174	60	-
chr1	212878333	212878334	A00252:294:H3YWTDSX5:4:1351:15845:21637/1	60	-
chr1	213629437	213629438	A00252:294:H3YWTDSX5:4:2347:27425:31735	60	+
chr1	214624018	214624019	A00252:294:H3YWTDSX5:4:1110:11541:33191/1	60	+
chr1	216735845	216735846	A00252:294:H3YWTDSX5:4:1401:3134:27680/1	60	-
chr1	216895982	216895983	A00252:294:H3YWTDSX5:4:1206:27145:35884	60	-
chr1	217207543	217207544	A00252:294:H3YWTDSX5:4:1324:29514:16407/1	60	-
chr1	217613404	217613405	A00252:294:H3YWTDSX5:4:2537:32136:29841	60	-
chr1	218993700	218993701	A00252:294:H3YWTDSX5:4:1141:6036:14512/1	60	+
chr1	222841616	222841617	A00252:294:H3YWTDSX5:4:1626:20961:17691	60	-
chr1	224156148	224156149	A00252:294:H3YWTDSX5:4:1157:9787:4038/1	60	+
chr1	224196747	224196748	A00252:294:H3YWTDSX5:4:1110:1127:19633/1	60	+
chr1	224196748	224196749	A00252:294:H3YWTDSX5:4:1227:9435:22185	60	+
chr1	224277388	224277389	A00252:294:H3YWTDSX5:4:1113:30960:27211/1	60	+
chr1	224390583	224390584	A00252:294:H3YWTDSX5:4:1178:7835:15186/1	60	+
chr1	224855643	224855644	A00252:294:H3YWTDSX5:4:1146:14380:18818	60	+
chr1	224988750	224988751	A00252:294:H3YWTDSX5:4:1662:28827:32002/1	60	+
chr1	225405384	225405385	A00252:294:H3YWTDSX5:4:1550:23095:25332	60	+
chr1	225501865	225501866	A00252:294:H3YWTDSX5:4:1116:2591:17785/1	60	+
chr1	225789911	225789912	A00252:294:H3YWTDSX5:4:1130:21992:16564/1	60	-
chr1	226156166	226156167	A00252:294:H3YWTDSX5:4:1120:25075:19930/1	60	+
chr1	226244933	226244934	A00252:294:H3YWTDSX5:4:1577:1868:15687	60	-
chr1	226257713	226257714	A00252:294:H3YWTDSX5:4:1117:12870:15139/1	60	-
chr1	226285308	226285309	A00252:294:H3YWTDSX5:4:1135:20157:3865/1	60	-
chr1	226690273	226690274	A00252:294:H3YWTDSX5:4:1246:9842:15812/1	60	+
chr1	228085052	228085053	A00252:294:H3YWTDSX5:4:1106:28818:30796/1	60	+
chr1	228087618	228087619	A00252:294:H3YWTDSX5:4:1105:30662:6370/1	60	+
chr1	228090734	228090735	A00252:294:H3YWTDSX5:4:2150:18032:4351/1	60	+
chr1	228091799	228091800	A00252:294:H3YWTDSX5:4:2446:15763:25786/1	60	-
chr1	228223598	228223599	A00252:294:H3YWTDSX5:4:1368:26259:24831	60	+
chr1	228239262	228239263	A00252:294:H3YWTDSX5:4:1115:27254:24925/1	60	+
chr1	228243522	228243523	A00252:294:H3YWTDSX5:4:2425:20085:21621	60	-
chr1	228254366	228254367	A00252:294:H3YWTDSX5:4:2474:32443:21386/1	60	+
chr1	228254562	228254563	A00252:294:H3YWTDSX5:4:1304:29053:13730/1	60	-
chr1	228259994	228259995	A00252:294:H3YWTDSX5:4:1543:5990:12085	60	-
chr1	228259995	228259996	A00252:294:H3YWTDSX5:4:1442:18430:17315	60	-
chr1	228291213	228291214	A00252:294:H3YWTDSX5:4:1474:9878:33567/1	60	+
chr1	228325638	228325639	A00252:294:H3YWTDSX5:4:1230:28872:3333	60	-
chr1	228326163	228326164	A00252:294:H3YWTDSX5:4:1364:19786:29246/1	60	-
chr1	228328594	228328595	A00252:294:H3YWTDSX5:4:2508:31132:16016	60	-
chr1	228400578	228400579	A00252:294:H3YWTDSX5:4:1106:16523:5713/1	60	+
chr1	228400579	228400580	A00252:294:H3YWTDSX5:4:1449:18629:12430/1	60	+
chr1	228489292	228489293	A00252:294:H3YWTDSX5:4:1101:15411:32690/1	60	+
chr1	228489293	228489294	A00252:294:H3YWTDSX5:4:1358:32877:7482/1	60	+
chr1	228490958	228490959	A00252:294:H3YWTDSX5:4:1105:11171:26882/1	60	+
chr1	228491176	228491177	A00252:294:H3YWTDSX5:4:1110:15275:36589/1	60	+
chr1	228495551	228495552	A00252:294:H3YWTDSX5:4:1119:28257:17801	60	-
chr1	228499256	228499257	A00252:294:H3YWTDSX5:4:2368:7057:12618	60	-
chr1	228499290	228499291	A00252:294:H3YWTDSX5:4:1557:13006:16313	60	-
chr1	228675854	228675855	A00252:294:H3YWTDSX5:4:1101:9507:36714/1	60	-
chr1	229145431	229145432	A00252:294:H3YWTDSX5:4:1126:23303:27289	60	-
chr1	229287396	229287397	A00252:294:H3YWTDSX5:4:1157:20699:31015/1	60	-
chr1	229287786	229287787	A00252:294:H3YWTDSX5:4:1505:6460:3850	60	+
chr1	229298065	229298066	A00252:294:H3YWTDSX5:4:1122:28791:6449	60	+
chr1	229315517	229315518	A00252:294:H3YWTDSX5:4:2313:5430:10989	60	-
chr1	229315518	229315519	A00252:294:H3YWTDSX5:4:1217:3848:16266/1	60	-
chr1	229321399	229321400	A00252:294:H3YWTDSX5:4:1215:27290:17159/1	60	-
chr1	229321659	229321660	A00252:294:H3YWTDSX5:4:1324:31973:8296/1	60	+
chr1	229468159	229468160	A00252:294:H3YWTDSX5:4:1475:22679:17409	60	-
chr1	229498563	229498564	A00252:294:H3YWTDSX5:4:1137:13494:15280	60	-
chr1	229536917	229536918	A00252:294:H3YWTDSX5:4:1543:25473:14168/1	60	+
chr1	229550272	229550273	A00252:294:H3YWTDSX5:4:1504:7581:16814/1	60	-
chr1	230220059	230220060	A00252:294:H3YWTDSX5:4:1109:31385:16391/1	60	-
chr1	230661588	230661589	A00252:294:H3YWTDSX5:4:1360:25699:18693/1	60	+
chr1	230663713	230663714	A00252:294:H3YWTDSX5:4:1107:23782:36793/1	60	+
chr1	230663714	230663715	A00252:294:H3YWTDSX5:4:2231:16333:29747	60	+
chr1	230911846	230911847	A00252:294:H3YWTDSX5:4:1107:22923:6746/1	60	-
chr1	230929059	230929060	A00252:294:H3YWTDSX5:4:1323:19135:23484	60	+
chr1	230929060	230929061	A00252:294:H3YWTDSX5:4:2512:21215:22795	60	+
chr1	230988428	230988429	A00252:294:H3YWTDSX5:4:2307:2519:22639	60	-
chr1	231084509	231084510	A00252:294:H3YWTDSX5:4:2627:20383:15687	60	-
chr1	231534494	231534495	A00252:294:H3YWTDSX5:4:1107:14895:20838/1	60	+
chr1	231544155	231544156	A00252:294:H3YWTDSX5:4:1114:9335:14653/1	60	+
chr1	231819146	231819147	A00252:294:H3YWTDSX5:4:1102:21621:4586/1	60	+
chr1	232476256	232476257	A00252:294:H3YWTDSX5:4:1107:10637:17566/1	60	+
chr1	232558074	232558075	A00252:294:H3YWTDSX5:4:1105:20175:5869	60	+
chr1	232618436	232618437	A00252:294:H3YWTDSX5:4:1546:7681:6778	60	-
chr1	232964817	232964818	A00252:294:H3YWTDSX5:4:1516:2175:19069/1	60	+
chr1	233907869	233907870	A00252:294:H3YWTDSX5:4:2317:15167:3270	60	-
chr1	234464616	234464617	A00252:294:H3YWTDSX5:4:1144:17580:1783/1	60	+
chr1	235221292	235221293	A00252:294:H3YWTDSX5:4:1114:24379:35947/1	60	-
chr1	235245915	235245916	A00252:294:H3YWTDSX5:4:1131:14959:1313/1	60	+
chr1	235294733	235294734	A00252:294:H3YWTDSX5:4:1242:5782:19304	60	+
chr1	235602091	235602092	A00252:294:H3YWTDSX5:4:1151:13268:35117/1	60	+
chr1	237492179	237492180	A00252:294:H3YWTDSX5:4:2541:9607:36511/1	60	+
chr1	237675918	237675919	A00252:294:H3YWTDSX5:4:1160:3405:15217/1	60	+
chr1	244848637	244848638	A00252:294:H3YWTDSX5:4:1105:2636:12226/1	60	+
chr1	245122070	245122071	A00252:294:H3YWTDSX5:4:2224:28619:32017	60	+
chr1	246134272	246134273	A00252:294:H3YWTDSX5:4:1157:28167:11224/1	60	-
chr1	246309915	246309916	A00252:294:H3YWTDSX5:4:2259:24361:18912	60	+
chr1	246404767	246404768	A00252:294:H3YWTDSX5:4:1101:20103:19648/1	60	+
chr1	246884680	246884681	A00252:294:H3YWTDSX5:4:2647:28944:13949	60	+
chr1	247072109	247072110	A00252:294:H3YWTDSX5:4:1516:4851:17503/1	60	+
chr10	162256	162257	A00252:294:H3YWTDSX5:4:1132:18945:7842/1	60	+
chr10	223900	223901	A00252:294:H3YWTDSX5:4:1456:3143:22028	60	-
chr10	830049	830050	A00252:294:H3YWTDSX5:4:1109:6596:23124/1	60	+
chr10	857438	857439	A00252:294:H3YWTDSX5:4:1126:19135:7952/1	60	+
chr10	943447	943448	A00252:294:H3YWTDSX5:4:2627:11659:7686	60	+
chr10	7972190	7972191	A00252:294:H3YWTDSX5:4:1102:27163:23954/1	60	+
chr10	11523639	11523640	A00252:294:H3YWTDSX5:4:1115:21151:33677/1	60	+
chr10	13331554	13331555	A00252:294:H3YWTDSX5:4:2328:14606:26788/1	60	+
chr10	13735926	13735927	A00252:294:H3YWTDSX5:4:2657:24713:30859/1	60	-
chr10	13767070	13767071	A00252:294:H3YWTDSX5:4:1232:10529:10175/1	60	-
chr10	14898817	14898818	A00252:294:H3YWTDSX5:4:2216:28474:25661	60	-
chr10	15832387	15832388	A00252:294:H3YWTDSX5:4:1144:26630:30201/1	60	+
chr10	15843892	15843893	A00252:294:H3YWTDSX5:4:1107:11044:3615/1	60	+
chr10	18748983	18748984	A00252:294:H3YWTDSX5:4:2344:10972:13510	60	-
chr10	21591459	21591460	A00252:294:H3YWTDSX5:4:1102:7509:7138/1	60	-
chr10	21609490	21609491	A00252:294:H3YWTDSX5:4:1224:28311:27132	60	+
chr10	23779207	23779208	A00252:294:H3YWTDSX5:4:1207:19370:15530	60	+
chr10	24280716	24280717	A00252:294:H3YWTDSX5:4:2235:18285:15311	60	+
chr10	24301922	24301923	A00252:294:H3YWTDSX5:4:1368:32063:19758/1	60	+
chr10	24593433	24593434	A00252:294:H3YWTDSX5:4:2147:31006:24377	60	-
chr10	25431338	25431339	A00252:294:H3YWTDSX5:4:1257:13792:27352/1	60	+
chr10	27233190	27233191	A00252:294:H3YWTDSX5:4:2269:20437:31219/1	60	-
chr10	28376238	28376239	A00252:294:H3YWTDSX5:4:2235:2085:31970/1	60	+
chr10	28565800	28565801	A00252:294:H3YWTDSX5:4:1107:7681:35712/1	60	+
chr10	30309539	30309540	A00252:294:H3YWTDSX5:4:1103:26738:10034/1	60	-
chr10	31498504	31498505	A00252:294:H3YWTDSX5:4:1206:12744:4930/1	60	+
chr10	32279823	32279824	A00252:294:H3YWTDSX5:4:2456:21603:24283	60	+
chr10	33267016	33267017	A00252:294:H3YWTDSX5:4:1456:23882:1423/1	60	-
chr10	35154164	35154165	A00252:294:H3YWTDSX5:4:1143:11803:13604/1	60	+
chr10	35418861	35418862	A00252:294:H3YWTDSX5:4:1252:10420:4163	60	+
chr10	36835338	36835339	A00252:294:H3YWTDSX5:4:1414:23927:10833/1	60	+
chr10	36905221	36905222	A00252:294:H3YWTDSX5:4:2227:4119:27320	60	-
chr10	42820653	42820654	A00252:294:H3YWTDSX5:4:2414:27841:20744	60	+
chr10	45523700	45523701	A00252:294:H3YWTDSX5:4:1120:16071:20243/1	60	+
chr10	45656204	45656205	A00252:294:H3YWTDSX5:4:1677:12201:34460/1	60	+
chr10	45899598	45899599	A00252:294:H3YWTDSX5:4:1317:18313:22279	60	-
chr10	45910113	45910114	A00252:294:H3YWTDSX5:4:2113:3884:21621	60	-
chr10	46182524	46182525	A00252:294:H3YWTDSX5:4:1423:13033:29669/1	60	-
chr10	46643606	46643607	A00252:294:H3YWTDSX5:4:2631:24885:11866/1	60	+
chr10	50594759	50594760	A00252:294:H3YWTDSX5:4:2136:20130:7169/1	60	-
chr10	52960043	52960044	A00252:294:H3YWTDSX5:4:2645:21296:32863	60	+
chr10	52960044	52960045	A00252:294:H3YWTDSX5:4:2545:20039:26146/1	60	+
chr10	55438158	55438159	A00252:294:H3YWTDSX5:4:1206:2555:12305/1	60	+
chr10	58281826	58281827	A00252:294:H3YWTDSX5:4:1126:31792:30311	60	-
chr10	61734526	61734527	A00252:294:H3YWTDSX5:4:1571:26901:3051	60	-
chr10	61772890	61772891	A00252:294:H3YWTDSX5:4:2443:21404:30044	60	-
chr10	62216570	62216571	A00252:294:H3YWTDSX5:4:1662:10366:23296	60	-
chr10	63534727	63534728	A00252:294:H3YWTDSX5:4:1103:28483:26584/1	60	-
chr10	63567166	63567167	A00252:294:H3YWTDSX5:4:1108:24994:27367/1	60	+
chr10	64122455	64122456	A00252:294:H3YWTDSX5:4:1138:16441:35884/1	60	-
chr10	67848543	67848544	A00252:294:H3YWTDSX5:4:2213:5294:10379	60	-
chr10	67950511	67950512	A00252:294:H3YWTDSX5:4:1665:32443:9987/1	60	+
chr10	67989858	67989859	A00252:294:H3YWTDSX5:4:1112:12436:15233/1	60	+
chr10	67989859	67989860	A00252:294:H3YWTDSX5:4:2647:32651:1736	60	+
chr10	68377089	68377090	A00252:294:H3YWTDSX5:4:1219:26449:2425/1	60	-
chr10	68490913	68490914	A00252:294:H3YWTDSX5:4:1417:1985:12195	60	-
chr10	68653768	68653769	A00252:294:H3YWTDSX5:4:1131:15546:6089/1	60	-
chr10	69462370	69462371	A00252:294:H3YWTDSX5:4:2643:14805:12696/1	60	+
chr10	69597954	69597955	A00252:294:H3YWTDSX5:4:2273:3495:25019	60	+
chr10	70846811	70846812	A00252:294:H3YWTDSX5:4:1224:2519:13056	60	+
chr10	72181413	72181414	A00252:294:H3YWTDSX5:4:1105:16432:12508/1	60	+
chr10	72320331	72320332	A00252:294:H3YWTDSX5:4:2570:11379:2942/1	60	-
chr10	72524886	72524887	A00252:294:H3YWTDSX5:4:1160:26684:19210	60	-
chr10	72538621	72538622	A00252:294:H3YWTDSX5:4:1539:26910:21887/1	60	+
chr10	72718485	72718486	A00252:294:H3YWTDSX5:4:1157:24361:6167/1	60	+
chr10	72718487	72718488	A00252:294:H3YWTDSX5:4:1449:11180:31156/1	60	+
chr10	73368636	73368637	A00252:294:H3YWTDSX5:4:2604:22742:29011	60	-
chr10	73436287	73436288	A00252:294:H3YWTDSX5:4:1137:11523:17253/1	60	-
chr10	73455011	73455012	A00252:294:H3YWTDSX5:4:1122:10077:36448/1	60	-
chr10	73489905	73489906	A00252:294:H3YWTDSX5:4:1175:16179:12320	60	-
chr10	73723433	73723434	A00252:294:H3YWTDSX5:4:1107:12753:27273/1	60	+
chr10	74169366	74169367	A00252:294:H3YWTDSX5:4:1123:26449:27759	60	-
chr10	74303018	74303019	A00252:294:H3YWTDSX5:4:1144:17074:12774/1	60	-
chr10	74331460	74331461	A00252:294:H3YWTDSX5:4:2307:31629:3035	60	-
chr10	74400948	74400949	A00252:294:H3YWTDSX5:4:1478:26955:10410	60	-
chr10	74546268	74546269	A00252:294:H3YWTDSX5:4:1102:1036:14403/1	60	-
chr10	74900102	74900103	A00252:294:H3YWTDSX5:4:1111:29695:20415/1	60	+
chr10	76616846	76616847	A00252:294:H3YWTDSX5:4:1262:27706:33442/1	60	+
chr10	78012151	78012152	A00252:294:H3YWTDSX5:4:2611:27651:13870	60	+
chr10	86459735	86459736	A00252:294:H3YWTDSX5:4:1269:19135:5760	60	+
chr10	87346032	87346033	A00252:294:H3YWTDSX5:4:1208:26946:3818	60	+
chr10	87650260	87650261	A00252:294:H3YWTDSX5:4:1120:8648:21605/1	60	+
chr10	87800684	87800685	A00252:294:H3YWTDSX5:4:1102:29785:16407/1	60	+
chr10	88220364	88220365	A00252:294:H3YWTDSX5:4:2120:20799:25300/1	60	+
chr10	88336930	88336931	A00252:294:H3YWTDSX5:4:1107:17400:19038/1	60	-
chr10	89822144	89822145	A00252:294:H3YWTDSX5:4:1235:5602:12289/1	60	-
chr10	89933585	89933586	A00252:294:H3YWTDSX5:4:1441:15293:11224/1	60	-
chr10	91841055	91841056	A00252:294:H3YWTDSX5:4:1119:27841:10191/1	60	-
chr10	92195427	92195428	A00252:294:H3YWTDSX5:4:1158:29803:9706	60	-
chr10	92926739	92926740	A00252:294:H3YWTDSX5:4:1111:32380:28072/1	60	+
chr10	93018399	93018400	A00252:294:H3YWTDSX5:4:1336:31810:27680/1	60	+
chr10	93128594	93128595	A00252:294:H3YWTDSX5:4:1174:12933:2973/1	60	-
chr10	93318554	93318555	A00252:294:H3YWTDSX5:4:2507:23285:21527/1	60	-
chr10	93534073	93534074	A00252:294:H3YWTDSX5:4:1431:30364:17002/1	60	+
chr10	94589779	94589780	A00252:294:H3YWTDSX5:4:2554:30608:32330	60	-
chr10	94589781	94589782	A00252:294:H3YWTDSX5:4:1359:27028:32612	60	-
chr10	96028148	96028149	A00252:294:H3YWTDSX5:4:1560:19325:20024/1	60	+
chr10	96519025	96519026	A00252:294:H3YWTDSX5:4:1166:13738:35931/1	60	+
chr10	96613129	96613130	A00252:294:H3YWTDSX5:4:1338:6949:34695	60	-
chr10	97660158	97660159	A00252:294:H3YWTDSX5:4:1401:19316:32597	60	+
chr10	98166451	98166452	A00252:294:H3YWTDSX5:4:1128:5439:12633	60	-
chr10	98212923	98212924	A00252:294:H3YWTDSX5:4:1621:16324:7874/1	60	+
chr10	99274223	99274224	A00252:294:H3YWTDSX5:4:1611:14317:35618/1	60	+
chr10	99447475	99447476	A00252:294:H3YWTDSX5:4:1401:9760:31203/1	60	+
chr10	99596872	99596873	A00252:294:H3YWTDSX5:4:2439:14253:24549/1	60	-
chr10	99624553	99624554	A00252:294:H3YWTDSX5:4:1234:5647:32095	60	+
chr10	99748863	99748864	A00252:294:H3YWTDSX5:4:1327:13051:18552/1	60	-
chr10	99966453	99966454	A00252:294:H3YWTDSX5:4:1115:20591:4648/1	60	+
chr10	100169698	100169699	A00252:294:H3YWTDSX5:4:1313:29071:19742/1	60	+
chr10	100172113	100172114	A00252:294:H3YWTDSX5:4:1118:32651:25066/1	60	-
chr10	100199024	100199025	A00252:294:H3YWTDSX5:4:2442:5873:33426	60	-
chr10	100206626	100206627	A00252:294:H3YWTDSX5:4:1105:20500:21590	60	+
chr10	100950021	100950022	A00252:294:H3YWTDSX5:4:1110:27127:28964	60	+
chr10	101379022	101379023	A00252:294:H3YWTDSX5:4:1167:11776:13996/1	60	+
chr10	101806871	101806872	A00252:294:H3YWTDSX5:4:1127:21838:29794/1	60	-
chr10	101933753	101933754	A00252:294:H3YWTDSX5:4:1104:17363:9956/1	60	+
chr10	101949509	101949510	A00252:294:H3YWTDSX5:4:1564:8278:21934	60	-
chr10	102130338	102130339	A00252:294:H3YWTDSX5:4:2322:14678:3427	60	+
chr10	102317449	102317450	A00252:294:H3YWTDSX5:4:1662:13413:9909	60	-
chr10	102342951	102342952	A00252:294:H3YWTDSX5:4:2135:31557:31250/1	60	+
chr10	102694944	102694945	A00252:294:H3YWTDSX5:4:1529:10357:33051/1	60	+
chr10	102800833	102800834	A00252:294:H3YWTDSX5:4:1352:6949:27367	60	-
chr10	102922038	102922039	A00252:294:H3YWTDSX5:4:1120:7039:17065/1	60	-
chr10	103085784	103085785	A00252:294:H3YWTDSX5:4:1103:3287:11976/1	60	-
chr10	103099100	103099101	A00252:294:H3YWTDSX5:4:1128:6885:34898/1	60	-
chr10	103166244	103166245	A00252:294:H3YWTDSX5:4:1101:27389:23563/1	60	+
chr10	103166246	103166247	A00252:294:H3YWTDSX5:4:1367:27516:22561	60	+
chr10	103168189	103168190	A00252:294:H3YWTDSX5:4:2644:7898:6151	60	-
chr10	104065989	104065990	A00252:294:H3YWTDSX5:4:1331:15944:29136/1	60	-
chr10	109913928	109913929	A00252:294:H3YWTDSX5:4:1141:14027:26976/1	60	+
chr10	110005157	110005158	A00252:294:H3YWTDSX5:4:2558:13259:18192	60	-
chr10	110083422	110083423	A00252:294:H3YWTDSX5:4:1641:30834:36730	60	+
chr10	110131389	110131390	A00252:294:H3YWTDSX5:4:1118:12346:9940/1	60	+
chr10	111407299	111407300	A00252:294:H3YWTDSX5:4:2222:29215:15577/1	60	-
chr10	112597886	112597887	A00252:294:H3YWTDSX5:4:2339:10429:18584/1	60	+
chr10	112687230	112687231	A00252:294:H3YWTDSX5:4:2565:1985:33771/1	60	+
chr10	114863967	114863968	A00252:294:H3YWTDSX5:4:1643:14000:30812	60	-
chr10	119578802	119578803	A00252:294:H3YWTDSX5:4:2476:30572:34084/1	60	-
chr10	119578805	119578806	A00252:294:H3YWTDSX5:4:2645:8748:34178	60	-
chr10	121877504	121877505	A00252:294:H3YWTDSX5:4:1526:2582:29951/1	60	+
chr10	122935481	122935482	A00252:294:H3YWTDSX5:4:1653:31783:19930	60	-
chr10	123032038	123032039	A00252:294:H3YWTDSX5:4:2622:19289:32925/1	60	+
chr10	123033770	123033771	A00252:294:H3YWTDSX5:4:2429:30544:15969	60	+
chr10	125242141	125242142	A00252:294:H3YWTDSX5:4:1150:21974:2566	60	-
chr10	125743092	125743093	A00252:294:H3YWTDSX5:4:1312:13557:7467/1	60	+
chr10	128602999	128603000	A00252:294:H3YWTDSX5:4:2645:7301:34648/1	60	+
chr10	132316632	132316633	A00252:294:H3YWTDSX5:4:1505:12491:10848	60	-
chr10	132568005	132568006	A00252:294:H3YWTDSX5:4:1618:2130:2049	60	-
chr10	133492045	133492046	A00252:294:H3YWTDSX5:4:1104:6072:10003/1	60	-
chr10	133492959	133492960	A00252:294:H3YWTDSX5:4:1141:24234:13902	60	-
chr11	212579	212580	A00252:294:H3YWTDSX5:4:1137:22110:18928/1	60	-
chr11	225633	225634	A00252:294:H3YWTDSX5:4:1472:8648:36166	60	-
chr11	227097	227098	A00252:294:H3YWTDSX5:4:1461:31403:21277	60	+
chr11	240444	240445	A00252:294:H3YWTDSX5:4:2555:20482:32581	60	-
chr11	243436	243437	A00252:294:H3YWTDSX5:4:2267:26765:35352	60	-
chr11	244414	244415	A00252:294:H3YWTDSX5:4:1263:31150:26569/1	60	-
chr11	245840	245841	A00252:294:H3YWTDSX5:4:1129:17309:35978/1	60	+
chr11	246532	246533	A00252:294:H3YWTDSX5:4:1251:17852:10144/1	60	+
chr11	247183	247184	A00252:294:H3YWTDSX5:4:1573:17201:6637/1	60	+
chr11	247392	247393	A00252:294:H3YWTDSX5:4:1167:9561:19116	60	+
chr11	262887	262888	A00252:294:H3YWTDSX5:4:2663:26304:31955/1	60	-
chr11	309723	309724	A00252:294:H3YWTDSX5:4:1525:19397:5024	60	-
chr11	455508	455509	A00252:294:H3YWTDSX5:4:1526:28908:2707	60	+
chr11	456895	456896	A00252:294:H3YWTDSX5:4:1107:8558:16313/1	60	+
chr11	456896	456897	A00252:294:H3YWTDSX5:4:1314:1054:4038	60	+
chr11	464816	464817	A00252:294:H3YWTDSX5:4:1103:7898:12602/1	60	+
chr11	464869	464870	A00252:294:H3YWTDSX5:4:1149:5764:6621/1	60	-
chr11	750609	750610	A00252:294:H3YWTDSX5:4:1224:7844:10567/1	60	+
chr11	759557	759558	A00252:294:H3YWTDSX5:4:1247:6677:35102/1	60	-
chr11	765605	765606	A00252:294:H3YWTDSX5:4:1235:19126:4742	60	+
chr11	811543	811544	A00252:294:H3YWTDSX5:4:1103:13521:16360/1	60	+
chr11	929492	929493	A00252:294:H3YWTDSX5:4:2211:18340:5321	60	+
chr11	3364424	3364425	A00252:294:H3YWTDSX5:4:1224:2302:8140/1	60	-
chr11	3694568	3694569	A00252:294:H3YWTDSX5:4:1126:30870:24580/1	60	-
chr11	3746068	3746069	A00252:294:H3YWTDSX5:4:2641:20555:13730	60	+
chr11	3752122	3752123	A00252:294:H3YWTDSX5:4:2260:15637:18552/1	60	+
chr11	3758846	3758847	A00252:294:H3YWTDSX5:4:1326:7907:4852/1	60	-
chr11	3758977	3758978	A00252:294:H3YWTDSX5:4:1102:21251:1689/1	60	+
chr11	3868274	3868275	A00252:294:H3YWTDSX5:4:1101:20274:32346/1	60	-
chr11	3952829	3952830	A00252:294:H3YWTDSX5:4:2365:24885:30029	60	-
chr11	6187518	6187519	A00252:294:H3YWTDSX5:4:1538:27968:26443	60	-
chr11	6620355	6620356	A00252:294:H3YWTDSX5:4:1351:18484:1908/1	60	+
chr11	10852608	10852609	A00252:294:H3YWTDSX5:4:1111:26142:12821/1	60	+
chr11	10852609	10852610	A00252:294:H3YWTDSX5:4:1346:29812:35744	60	+
chr11	11878830	11878831	A00252:294:H3YWTDSX5:4:1527:24542:1814	60	-
chr11	11889856	11889857	A00252:294:H3YWTDSX5:4:1142:4670:10019/1	60	+
chr11	11938560	11938561	A00252:294:H3YWTDSX5:4:2119:30309:30655	60	+
chr11	11953174	11953175	A00252:294:H3YWTDSX5:4:2447:4553:27539	60	+
chr11	14476376	14476377	A00252:294:H3YWTDSX5:4:2644:28637:11819	60	+
chr11	14733655	14733656	A00252:294:H3YWTDSX5:4:1223:10845:3270	60	-
chr11	14771517	14771518	A00252:294:H3YWTDSX5:4:2238:21829:10802	60	-
chr11	14787397	14787398	A00252:294:H3YWTDSX5:4:1118:3631:4930/1	60	-
chr11	14855434	14855435	A00252:294:H3YWTDSX5:4:1366:31620:12258/1	60	-
chr11	20446344	20446345	A00252:294:H3YWTDSX5:4:2672:11008:28134/1	60	+
chr11	20458817	20458818	A00252:294:H3YWTDSX5:4:1331:19750:23516	60	+
chr11	20508144	20508145	A00252:294:H3YWTDSX5:4:2242:16007:5008/1	60	-
chr11	27493153	27493154	A00252:294:H3YWTDSX5:4:2276:27516:24189/1	60	+
chr11	27635166	27635167	A00252:294:H3YWTDSX5:4:1177:20745:12148/1	60	+
chr11	28043867	28043868	A00252:294:H3YWTDSX5:4:1252:22028:18881/1	60	-
chr11	28866706	28866707	A00252:294:H3YWTDSX5:4:1270:17508:29590	60	+
chr11	32136032	32136033	A00252:294:H3YWTDSX5:4:1222:10149:11960	60	+
chr11	32977903	32977904	A00252:294:H3YWTDSX5:4:1143:6081:26146	60	-
chr11	33036342	33036343	A00252:294:H3YWTDSX5:4:2203:14452:2440	60	+
chr11	33132674	33132675	A00252:294:H3YWTDSX5:4:2548:24451:13902	60	-
chr11	33344279	33344280	A00252:294:H3YWTDSX5:4:1105:18403:26788/1	60	-
chr11	33977553	33977554	A00252:294:H3YWTDSX5:4:1517:30138:21966/1	60	+
chr11	34058372	34058373	A00252:294:H3YWTDSX5:4:1205:28736:10457	60	+
chr11	34946766	34946767	A00252:294:H3YWTDSX5:4:1102:26919:26256/1	60	+
chr11	34966190	34966191	A00252:294:H3YWTDSX5:4:2603:4372:25191	60	-
chr11	34966192	34966193	A00252:294:H3YWTDSX5:4:1127:5665:24612/1	60	-
chr11	36733628	36733629	A00252:294:H3YWTDSX5:4:2646:3269:30984	60	+
chr11	38360016	38360017	A00252:294:H3YWTDSX5:4:1169:28700:14716/1	60	+
chr11	38761058	38761059	A00252:294:H3YWTDSX5:4:1124:30743:24580/1	60	-
chr11	38967479	38967480	A00252:294:H3YWTDSX5:4:1503:9878:26991/1	60	-
chr11	45188941	45188942	A00252:294:H3YWTDSX5:4:1455:13503:5274/1	60	-
chr11	46081536	46081537	A00252:294:H3YWTDSX5:4:1113:18864:3286/1	60	+
chr11	46081537	46081538	A00252:294:H3YWTDSX5:4:1371:9227:21042	60	+
chr11	46090333	46090334	A00252:294:H3YWTDSX5:4:1148:7265:3364/1	60	+
chr11	46422952	46422953	A00252:294:H3YWTDSX5:4:1431:18304:1344/1	60	-
chr11	46422953	46422954	A00252:294:H3YWTDSX5:4:2647:26621:9674	60	-
chr11	46658875	46658876	A00252:294:H3YWTDSX5:4:1169:15040:35681/1	60	+
chr11	46796036	46796037	A00252:294:H3YWTDSX5:4:1331:4463:19366	60	-
chr11	46804708	46804709	A00252:294:H3YWTDSX5:4:1107:8223:34804/1	60	+
chr11	46821065	46821066	A00252:294:H3YWTDSX5:4:2144:30273:29872/1	60	+
chr11	46965722	46965723	A00252:294:H3YWTDSX5:4:1351:6931:2691/1	60	-
chr11	47024071	47024072	A00252:294:H3YWTDSX5:4:1108:10890:29434/1	60	+
chr11	47241328	47241329	A00252:294:H3YWTDSX5:4:2417:4517:14700	60	-
chr11	47491790	47491791	A00252:294:H3YWTDSX5:4:2412:9344:36119	60	+
chr11	47494461	47494462	A00252:294:H3YWTDSX5:4:1556:20763:20572/1	60	+
chr11	49966055	49966056	A00252:294:H3YWTDSX5:4:2619:16893:8108/1	60	-
chr11	59595558	59595559	A00252:294:H3YWTDSX5:4:1112:19614:33176/1	60	-
chr11	59663644	59663645	A00252:294:H3YWTDSX5:4:1608:14018:23171/1	60	+
chr11	59783450	59783451	A00252:294:H3YWTDSX5:4:1138:28510:16767/1	60	+
chr11	61192045	61192046	A00252:294:H3YWTDSX5:4:2637:28122:24549/1	60	-
chr11	61321134	61321135	A00252:294:H3YWTDSX5:4:1113:1759:22576/1	60	+
chr11	61845931	61845932	A00252:294:H3YWTDSX5:4:1256:11650:1752	60	-
chr11	62144796	62144797	A00252:294:H3YWTDSX5:4:1102:12879:1501/1	60	-
chr11	62240742	62240743	A00252:294:H3YWTDSX5:4:2244:1561:20509/1	60	+
chr11	62357004	62357005	A00252:294:H3YWTDSX5:4:1334:23891:23422/1	60	+
chr11	62513294	62513295	A00252:294:H3YWTDSX5:4:2439:4906:35133/1	60	-
chr11	62606226	62606227	A00252:294:H3YWTDSX5:4:1531:5348:5087	60	-
chr11	62642588	62642589	A00252:294:H3YWTDSX5:4:1231:11885:36542/1	60	+
chr11	62662223	62662224	A00252:294:H3YWTDSX5:4:1122:19307:35462	60	-
chr11	62722064	62722065	A00252:294:H3YWTDSX5:4:1601:4372:15045/1	60	+
chr11	62724721	62724722	A00252:294:H3YWTDSX5:4:1176:32380:35399/1	60	+
chr11	62797523	62797524	A00252:294:H3YWTDSX5:4:1140:28330:13009	60	-
chr11	62872811	62872812	A00252:294:H3YWTDSX5:4:1171:29957:14857/1	60	-
chr11	63637706	63637707	A00252:294:H3YWTDSX5:4:2614:30689:17033	60	+
chr11	63701460	63701461	A00252:294:H3YWTDSX5:4:1113:9498:9392/1	60	-
chr11	63853609	63853610	A00252:294:H3YWTDSX5:4:1178:11740:29872/1	60	+
chr11	63857511	63857512	A00252:294:H3YWTDSX5:4:1235:23529:17910/1	60	+
chr11	63877997	63877998	A00252:294:H3YWTDSX5:4:1371:2700:23328/1	60	-
chr11	64189803	64189804	A00252:294:H3YWTDSX5:4:1143:32145:16924	60	+
chr11	64189804	64189805	A00252:294:H3YWTDSX5:4:1274:12002:19179	60	+
chr11	64190788	64190789	A00252:294:H3YWTDSX5:4:2647:23782:5259	60	+
chr11	64195947	64195948	A00252:294:H3YWTDSX5:4:1101:7166:25645/1	60	-
chr11	64197882	64197883	A00252:294:H3YWTDSX5:4:2154:2636:5556/1	60	-
chr11	64201373	64201374	A00252:294:H3YWTDSX5:4:1627:14154:23688/1	60	-
chr11	64307947	64307948	A00252:294:H3YWTDSX5:4:1133:30237:11710/1	60	-
chr11	64770532	64770533	A00252:294:H3YWTDSX5:4:2151:23556:1861	60	-
chr11	64770533	64770534	A00252:294:H3YWTDSX5:4:1410:15519:11146	60	-
chr11	64770534	64770535	A00252:294:H3YWTDSX5:4:1102:24135:15953	60	-
chr11	64771316	64771317	A00252:294:H3YWTDSX5:4:1626:4020:17816	60	-
chr11	64802086	64802087	A00252:294:H3YWTDSX5:4:1103:9869:17550/1	60	+
chr11	64861947	64861948	A00252:294:H3YWTDSX5:4:1567:20690:23453/1	60	-
chr11	65097631	65097632	A00252:294:H3YWTDSX5:4:2576:17797:9392/1	60	-
chr11	65120012	65120013	A00252:294:H3YWTDSX5:4:1115:7880:29324/1	60	-
chr11	65192140	65192141	A00252:294:H3YWTDSX5:4:1144:18602:10880	60	-
chr11	65194292	65194293	A00252:294:H3YWTDSX5:4:2371:27453:24925/1	60	-
chr11	65195350	65195351	A00252:294:H3YWTDSX5:4:2374:18132:35650	60	-
chr11	65269542	65269543	A00252:294:H3YWTDSX5:4:1678:28429:16595/1	60	-
chr11	65279296	65279297	A00252:294:H3YWTDSX5:4:1260:30915:21308/1	60	-
chr11	65280500	65280501	A00252:294:H3YWTDSX5:4:1458:5186:30295	60	+
chr11	65287312	65287313	A00252:294:H3YWTDSX5:4:1161:14543:9549/1	60	+
chr11	65402082	65402083	A00252:294:H3YWTDSX5:4:1101:6976:14481/1	60	-
chr11	65405995	65405996	A00252:294:H3YWTDSX5:4:1437:21016:13025	60	-
chr11	65426768	65426769	A00252:294:H3YWTDSX5:4:1101:30608:7341	60	+
chr11	65426769	65426770	A00252:294:H3YWTDSX5:4:1671:31647:27680	60	+
chr11	65426811	65426812	A00252:294:H3YWTDSX5:4:1323:26693:16752/1	60	+
chr11	65434405	65434406	A00252:294:H3YWTDSX5:4:1468:32208:3129/1	60	+
chr11	65436666	65436667	A00252:294:H3YWTDSX5:4:1356:8956:36886/1	60	-
chr11	65436759	65436760	A00252:294:H3YWTDSX5:4:1102:20166:17566	60	-
chr11	65436791	65436792	A00252:294:H3YWTDSX5:4:1113:31774:28964/1	60	+
chr11	65437747	65437748	A00252:294:H3YWTDSX5:4:1375:9362:6903	60	-
chr11	65441531	65441532	A00252:294:H3YWTDSX5:4:1137:10610:12070/1	60	+
chr11	65505389	65505390	A00252:294:H3YWTDSX5:4:1142:15474:11945	60	-
chr11	65649101	65649102	A00252:294:H3YWTDSX5:4:1643:28556:31344/1	60	-
chr11	65991343	65991344	A00252:294:H3YWTDSX5:4:2665:16089:35963	60	-
chr11	66062073	66062074	A00252:294:H3YWTDSX5:4:1138:30626:17394/1	60	+
chr11	66062383	66062384	A00252:294:H3YWTDSX5:4:1121:23393:25347	60	-
chr11	66097819	66097820	A00252:294:H3YWTDSX5:4:1173:31512:27414/1	60	+
chr11	66097820	66097821	A00252:294:H3YWTDSX5:4:2323:3052:36119	60	+
chr11	66099333	66099334	A00252:294:H3YWTDSX5:4:1216:3712:5290/1	60	-
chr11	66133082	66133083	A00252:294:H3YWTDSX5:4:2633:5222:17174/1	60	+
chr11	66180641	66180642	A00252:294:H3YWTDSX5:4:1314:30400:20948/1	60	-
chr11	66352395	66352396	A00252:294:H3YWTDSX5:4:1147:8368:23813/1	60	+
chr11	66355334	66355335	A00252:294:H3YWTDSX5:4:1149:21287:24893/1	60	-
chr11	66358094	66358095	A00252:294:H3YWTDSX5:4:1102:13729:3630/1	60	+
chr11	66521369	66521370	A00252:294:H3YWTDSX5:4:1150:20835:18255/1	60	-
chr11	66651892	66651893	A00252:294:H3YWTDSX5:4:1269:5050:3975	60	+
chr11	66674994	66674995	A00252:294:H3YWTDSX5:4:2115:6225:33974	60	+
chr11	66769051	66769052	A00252:294:H3YWTDSX5:4:1211:26323:18834/1	60	+
chr11	66769053	66769054	A00252:294:H3YWTDSX5:4:2115:1777:30561	60	+
chr11	66809864	66809865	A00252:294:H3YWTDSX5:4:1216:11107:9737/1	60	+
chr11	66891484	66891485	A00252:294:H3YWTDSX5:4:1435:2456:27978/1	60	+
chr11	67146328	67146329	A00252:294:H3YWTDSX5:4:1104:10257:22482/1	60	+
chr11	67146954	67146955	A00252:294:H3YWTDSX5:4:1353:9643:7106	60	-
chr11	67148986	67148987	A00252:294:H3YWTDSX5:4:1157:11180:23328/1	60	-
chr11	67161395	67161396	A00252:294:H3YWTDSX5:4:1121:12337:15468/1	60	+
chr11	67161698	67161699	A00252:294:H3YWTDSX5:4:1114:8006:4147/1	60	-
chr11	67168487	67168488	A00252:294:H3YWTDSX5:4:1542:19669:15327/1	60	+
chr11	67174416	67174417	A00252:294:H3YWTDSX5:4:1226:25066:6324/1	60	+
chr11	67191184	67191185	A00252:294:H3YWTDSX5:4:1632:27968:29199/1	60	+
chr11	67195628	67195629	A00252:294:H3YWTDSX5:4:1112:19289:19867/1	60	+
chr11	67208427	67208428	A00252:294:H3YWTDSX5:4:1519:5249:22576	60	-
chr11	67219981	67219982	A00252:294:H3YWTDSX5:4:1111:16107:22874/1	60	+
chr11	67232593	67232594	A00252:294:H3YWTDSX5:4:1414:3396:17206	60	-
chr11	67232596	67232597	A00252:294:H3YWTDSX5:4:2128:21847:29528	60	-
chr11	67233165	67233166	A00252:294:H3YWTDSX5:4:1138:2465:23860/1	60	-
chr11	67244465	67244466	A00252:294:H3YWTDSX5:4:1339:26964:28181	60	+
chr11	67244466	67244467	A00252:294:H3YWTDSX5:4:2235:30843:12132	60	+
chr11	67252146	67252147	A00252:294:H3YWTDSX5:4:2113:32443:3630/1	60	-
chr11	67293474	67293475	A00252:294:H3YWTDSX5:4:1219:19443:24236/1	60	+
chr11	67293932	67293933	A00252:294:H3YWTDSX5:4:1253:24171:27164/1	60	+
chr11	67296126	67296127	A00252:294:H3YWTDSX5:4:1242:15004:15107/1	60	-
chr11	67406467	67406468	A00252:294:H3YWTDSX5:4:1468:18891:1078	60	+
chr11	67407763	67407764	A00252:294:H3YWTDSX5:4:2645:24089:34757/1	60	-
chr11	67432646	67432647	A00252:294:H3YWTDSX5:4:1103:29640:5040/1	60	+
chr11	68087927	68087928	A00252:294:H3YWTDSX5:4:2553:12192:22608	60	-
chr11	68090256	68090257	A00252:294:H3YWTDSX5:4:2102:20184:14622/1	60	-
chr11	68093595	68093596	A00252:294:H3YWTDSX5:4:1165:32633:5055/1	60	+
chr11	68094605	68094606	A00252:294:H3YWTDSX5:4:2649:2266:24111/1	60	-
chr11	68171920	68171921	A00252:294:H3YWTDSX5:4:1144:32759:8281/1	60	+
chr11	68171921	68171922	A00252:294:H3YWTDSX5:4:2647:21703:14246	60	+
chr11	68179278	68179279	A00252:294:H3YWTDSX5:4:2510:26250:25567/1	60	-
chr11	68190995	68190996	A00252:294:H3YWTDSX5:4:1102:32940:19586/1	60	+
chr11	68190998	68190999	A00252:294:H3YWTDSX5:4:2550:24532:8594/1	60	+
chr11	68561125	68561126	A00252:294:H3YWTDSX5:4:1215:16197:17801/1	60	+
chr11	68567313	68567314	A00252:294:H3YWTDSX5:4:1308:31141:14340/1	60	+
chr11	68575833	68575834	A00252:294:H3YWTDSX5:4:1167:5358:7889	60	+
chr11	70276499	70276500	A00252:294:H3YWTDSX5:4:1354:2555:9956	60	-
chr11	70784335	70784336	A00252:294:H3YWTDSX5:4:1550:13702:7122/1	60	-
chr11	71338385	71338386	A00252:294:H3YWTDSX5:4:2637:31159:20478/1	60	+
chr11	71852122	71852123	A00252:294:H3YWTDSX5:4:1333:8070:14935/1	60	-
chr11	71948395	71948396	A00252:294:H3YWTDSX5:4:1119:18014:35822	60	-
chr11	71953837	71953838	A00252:294:H3YWTDSX5:4:1232:28556:10739/1	60	+
chr11	72050248	72050249	A00252:294:H3YWTDSX5:4:1216:16938:17331	60	-
chr11	72177236	72177237	A00252:294:H3YWTDSX5:4:1665:16333:7169	60	-
chr11	72871648	72871649	A00252:294:H3YWTDSX5:4:1144:25952:8923	60	-
chr11	72886804	72886805	A00252:294:H3YWTDSX5:4:1111:13982:26052	60	+
chr11	72895326	72895327	A00252:294:H3YWTDSX5:4:1342:4607:32142/1	60	+
chr11	72895327	72895328	A00252:294:H3YWTDSX5:4:1177:16857:11710/1	60	+
chr11	72919188	72919189	A00252:294:H3YWTDSX5:4:1306:1253:22670/1	60	+
chr11	72922600	72922601	A00252:294:H3YWTDSX5:4:1108:16351:33880/1	60	+
chr11	72933034	72933035	A00252:294:H3YWTDSX5:4:1207:27308:6856/1	60	+
chr11	73083957	73083958	A00252:294:H3YWTDSX5:4:1116:12554:21418/1	60	-
chr11	73770760	73770761	A00252:294:H3YWTDSX5:4:2375:32000:34648	60	+
chr11	73839784	73839785	A00252:294:H3YWTDSX5:4:1127:28926:1204/1	60	-
chr11	74108071	74108072	A00252:294:H3YWTDSX5:4:2474:13449:34961/1	60	+
chr11	74154228	74154229	A00252:294:H3YWTDSX5:4:2222:22715:35164/1	60	-
chr11	74218256	74218257	A00252:294:H3YWTDSX5:4:1101:20193:16266/1	60	+
chr11	74218257	74218258	A00252:294:H3YWTDSX5:4:1620:11650:19758	60	+
chr11	74246174	74246175	A00252:294:H3YWTDSX5:4:1330:5159:32002	60	+
chr11	74308519	74308520	A00252:294:H3YWTDSX5:4:2136:14516:2143/1	60	-
chr11	74338168	74338169	A00252:294:H3YWTDSX5:4:1160:12897:19601/1	60	-
chr11	74339316	74339317	A00252:294:H3YWTDSX5:4:1241:11342:20322	60	-
chr11	74344575	74344576	A00252:294:H3YWTDSX5:4:1120:16414:6590	60	-
chr11	74619952	74619953	A00252:294:H3YWTDSX5:4:1131:26304:5588	60	+
chr11	74751931	74751932	A00252:294:H3YWTDSX5:4:2642:20184:32816	60	-
chr11	74815940	74815941	A00252:294:H3YWTDSX5:4:1220:4336:28197/1	60	+
chr11	76036653	76036654	A00252:294:H3YWTDSX5:4:1646:20229:1548	60	-
chr11	76037439	76037440	A00252:294:H3YWTDSX5:4:1210:31521:18975	60	-
chr11	76496722	76496723	A00252:294:H3YWTDSX5:4:1144:6605:11616/1	60	-
chr11	76906206	76906207	A00252:294:H3YWTDSX5:4:1116:30951:12853	60	-
chr11	77676843	77676844	A00252:294:H3YWTDSX5:4:1320:16613:28980/1	60	-
chr11	86258785	86258786	A00252:294:H3YWTDSX5:4:1160:1380:34945	60	-
chr11	88304248	88304249	A00252:294:H3YWTDSX5:4:1107:11125:25801/1	60	-
chr11	90356733	90356734	A00252:294:H3YWTDSX5:4:2157:29369:8077/1	60	-
chr11	90921641	90921642	A00252:294:H3YWTDSX5:4:1111:15890:33802/1	60	+
chr11	93421068	93421069	A00252:294:H3YWTDSX5:4:2273:19153:3975/1	60	+
chr11	93747088	93747089	A00252:294:H3YWTDSX5:4:1105:1217:32878/1	60	+
chr11	96174555	96174556	A00252:294:H3YWTDSX5:4:2134:24279:26569/1	60	+
chr11	107899728	107899729	A00252:294:H3YWTDSX5:4:2520:1570:7623/1	60	-
chr11	107955731	107955732	A00252:294:H3YWTDSX5:4:2608:25174:25488	60	+
chr11	108107048	108107049	A00252:294:H3YWTDSX5:4:1575:10375:21057/1	60	-
chr11	108184977	108184978	A00252:294:H3YWTDSX5:4:1115:3305:32456/1	60	+
chr11	108727667	108727668	A00252:294:H3YWTDSX5:4:2312:31042:20525	60	-
chr11	114409174	114409175	A00252:294:H3YWTDSX5:4:1114:14705:7827/1	60	+
chr11	117001969	117001970	A00252:294:H3YWTDSX5:4:2652:4146:20948	60	-
chr11	117068321	117068322	A00252:294:H3YWTDSX5:4:1143:19153:14810/1	60	-
chr11	118334864	118334865	A00252:294:H3YWTDSX5:4:1317:12744:15483/1	60	+
chr11	118496927	118496928	A00252:294:H3YWTDSX5:4:1633:7337:23375	60	-
chr11	118579891	118579892	A00252:294:H3YWTDSX5:4:1463:28257:4648	60	+
chr11	118601565	118601566	A00252:294:H3YWTDSX5:4:1109:25192:35383/1	60	+
chr11	118999321	118999322	A00252:294:H3YWTDSX5:4:1103:20356:22842/1	60	-
chr11	119127668	119127669	A00252:294:H3YWTDSX5:4:2429:19271:18552/1	60	+
chr11	119127670	119127671	A00252:294:H3YWTDSX5:4:2370:2320:8516	60	+
chr11	119243367	119243368	A00252:294:H3YWTDSX5:4:2223:32217:21809/1	60	+
chr11	119254968	119254969	A00252:294:H3YWTDSX5:4:1105:4752:18740/1	60	+
chr11	121060495	121060496	A00252:294:H3YWTDSX5:4:1118:5954:36323/1	60	+
chr11	122776741	122776742	A00252:294:H3YWTDSX5:4:1341:21332:15233/1	60	+
chr11	124974192	124974193	A00252:294:H3YWTDSX5:4:2448:22923:31673/1	60	-
chr11	125646662	125646663	A00252:294:H3YWTDSX5:4:1113:23610:17143/1	60	-
chr11	126242649	126242650	A00252:294:H3YWTDSX5:4:2637:7997:6825	60	-
chr11	128265732	128265733	A00252:294:H3YWTDSX5:4:1544:26259:16845/1	60	-
chr11	128490736	128490737	A00252:294:H3YWTDSX5:4:1113:30707:32440/1	60	+
chr11	129909524	129909525	A00252:294:H3YWTDSX5:4:1102:1127:10019/1	60	+
chr11	134496341	134496342	A00252:294:H3YWTDSX5:4:1519:3360:14137	60	-
chr12	344097	344098	A00252:294:H3YWTDSX5:4:1178:6225:18756	60	+
chr12	662137	662138	A00252:294:H3YWTDSX5:4:1366:14000:8046/1	60	+
chr12	783466	783467	A00252:294:H3YWTDSX5:4:2201:30427:4366/1	60	-
chr12	820964	820965	A00252:294:H3YWTDSX5:4:1431:20961:22514	60	+
chr12	822725	822726	A00252:294:H3YWTDSX5:4:1125:11731:17487/1	60	+
chr12	853086	853087	A00252:294:H3YWTDSX5:4:2302:22914:31626	60	-
chr12	863594	863595	A00252:294:H3YWTDSX5:4:1104:10022:11772/1	60	+
chr12	863596	863597	A00252:294:H3YWTDSX5:4:2540:10456:24643	60	+
chr12	1142725	1142726	A00252:294:H3YWTDSX5:4:1161:24532:8218/1	60	-
chr12	1160573	1160574	A00252:294:H3YWTDSX5:4:1110:20564:27211/1	60	-
chr12	1253314	1253315	A00252:294:H3YWTDSX5:4:1114:19479:14935/1	60	-
chr12	1709646	1709647	A00252:294:H3YWTDSX5:4:2106:29866:2331	60	-
chr12	1976340	1976341	A00252:294:H3YWTDSX5:4:1102:14335:30577	60	-
chr12	1990884	1990885	A00252:294:H3YWTDSX5:4:1378:30391:29825	60	-
chr12	2802645	2802646	A00252:294:H3YWTDSX5:4:1331:14588:23218	60	+
chr12	3157336	3157337	A00252:294:H3YWTDSX5:4:2356:6090:10567/1	60	+
chr12	4326789	4326790	A00252:294:H3YWTDSX5:4:1516:20347:26741/1	60	+
chr12	4333392	4333393	A00252:294:H3YWTDSX5:4:1169:9724:27539/1	60	+
chr12	4667537	4667538	A00252:294:H3YWTDSX5:4:1119:11397:9236/1	60	+
chr12	4695355	4695356	A00252:294:H3YWTDSX5:4:1152:19696:9643/1	60	-
chr12	6458317	6458318	A00252:294:H3YWTDSX5:4:1102:24605:28322/1	60	+
chr12	6458318	6458319	A00252:294:H3YWTDSX5:4:2136:16604:36511	60	+
chr12	6458319	6458320	A00252:294:H3YWTDSX5:4:1212:25129:13135/1	60	+
chr12	6464502	6464503	A00252:294:H3YWTDSX5:4:1108:7690:34945/1	60	+
chr12	6464503	6464504	A00252:294:H3YWTDSX5:4:1333:17842:31109	60	+
chr12	6497213	6497214	A00252:294:H3YWTDSX5:4:1376:1307:12336/1	60	-
chr12	6517368	6517369	A00252:294:H3YWTDSX5:4:1370:21260:15671	60	-
chr12	6527596	6527597	A00252:294:H3YWTDSX5:4:1240:7274:15937	60	+
chr12	6527597	6527598	A00252:294:H3YWTDSX5:4:2347:4291:17973	60	+
chr12	6546368	6546369	A00252:294:H3YWTDSX5:4:1138:3007:7106/1	60	-
chr12	6601436	6601437	A00252:294:H3YWTDSX5:4:2115:5168:26788/1	60	-
chr12	6601437	6601438	A00252:294:H3YWTDSX5:4:2646:15935:5697/1	60	-
chr12	6601438	6601439	A00252:294:H3YWTDSX5:4:1436:13657:22701/1	60	-
chr12	6603682	6603683	A00252:294:H3YWTDSX5:4:2362:1886:4664/1	60	+
chr12	6655560	6655561	A00252:294:H3YWTDSX5:4:1125:15257:27352/1	60	-
chr12	6678269	6678270	A00252:294:H3YWTDSX5:4:1514:12373:25582/1	60	+
chr12	6802872	6802873	A00252:294:H3YWTDSX5:4:1148:26106:32142/1	60	-
chr12	6804329	6804330	A00252:294:H3YWTDSX5:4:2178:27462:17206/1	60	+
chr12	6805532	6805533	A00252:294:H3YWTDSX5:4:1269:5502:21637/1	60	+
chr12	6806875	6806876	A00252:294:H3YWTDSX5:4:1203:3667:34961/1	60	-
chr12	6807714	6807715	A00252:294:H3YWTDSX5:4:2274:16586:8797/1	60	+
chr12	6973092	6973093	A00252:294:H3YWTDSX5:4:1103:6533:25332/1	60	+
chr12	6973095	6973096	A00252:294:H3YWTDSX5:4:1505:28800:29450/1	60	+
chr12	6986342	6986343	A00252:294:H3YWTDSX5:4:2467:31403:30702/1	60	-
chr12	6991232	6991233	A00252:294:H3YWTDSX5:4:1109:31168:7435/1	60	+
chr12	6995402	6995403	A00252:294:H3YWTDSX5:4:1103:27236:9111/1	60	+
chr12	6997085	6997086	A00252:294:H3YWTDSX5:4:1107:32316:26271/1	60	+
chr12	7205966	7205967	A00252:294:H3YWTDSX5:4:1269:26169:36980/1	60	+
chr12	7748412	7748413	A00252:294:H3YWTDSX5:4:1366:18069:3912/1	60	-
chr12	8052399	8052400	A00252:294:H3YWTDSX5:4:2567:25382:23343/1	60	+
chr12	8464486	8464487	A00252:294:H3YWTDSX5:4:2621:26901:30264	60	-
chr12	8705234	8705235	A00252:294:H3YWTDSX5:4:2419:15628:34162/1	60	+
chr12	9399763	9399764	A00252:294:H3YWTDSX5:4:2557:11460:11819	60	-
chr12	9439049	9439050	A00252:294:H3YWTDSX5:4:1115:2808:23985/1	60	-
chr12	10609882	10609883	A00252:294:H3YWTDSX5:4:1119:16541:17018/1	60	+
chr12	10609883	10609884	A00252:294:H3YWTDSX5:4:1451:25075:18709	60	+
chr12	11688166	11688167	A00252:294:H3YWTDSX5:4:1330:25988:16501	60	+
chr12	11997524	11997525	A00252:294:H3YWTDSX5:4:1106:26992:21465/1	60	+
chr12	12740437	12740438	A00252:294:H3YWTDSX5:4:1222:18448:13182/1	60	+
chr12	12924933	12924934	A00252:294:H3YWTDSX5:4:1354:10565:4601	60	+
chr12	14405106	14405107	A00252:294:H3YWTDSX5:4:1128:11993:36448	60	-
chr12	14728634	14728635	A00252:294:H3YWTDSX5:4:1205:26268:1892/1	60	+
chr12	14947509	14947510	A00252:294:H3YWTDSX5:4:1118:28076:29700/1	60	+
chr12	19267019	19267020	A00252:294:H3YWTDSX5:4:1250:5547:22811/1	60	+
chr12	21096209	21096210	A00252:294:H3YWTDSX5:4:2418:5602:3583/1	60	-
chr12	21214992	21214993	A00252:294:H3YWTDSX5:4:1602:31439:11412/1	60	-
chr12	22513256	22513257	A00252:294:H3YWTDSX5:4:1439:16613:26349	60	-
chr12	22517669	22517670	A00252:294:H3YWTDSX5:4:1114:23475:11083/1	60	+
chr12	22523420	22523421	A00252:294:H3YWTDSX5:4:1201:10221:28808	60	-
chr12	23791908	23791909	A00252:294:H3YWTDSX5:4:1128:13630:24439/1	60	-
chr12	23883046	23883047	A00252:294:H3YWTDSX5:4:2554:27082:16078	60	+
chr12	24268027	24268028	A00252:294:H3YWTDSX5:4:1103:27046:36777/1	60	+
chr12	26578258	26578259	A00252:294:H3YWTDSX5:4:1119:29523:15859/1	60	+
chr12	26919506	26919507	A00252:294:H3YWTDSX5:4:1102:11125:4695	60	-
chr12	27564862	27564863	A00252:294:H3YWTDSX5:4:2226:1940:12211/1	60	-
chr12	28236108	28236109	A00252:294:H3YWTDSX5:4:1351:20528:1407/1	60	+
chr12	28252772	28252773	A00252:294:H3YWTDSX5:4:1137:6732:5760	60	+
chr12	28435461	28435462	A00252:294:H3YWTDSX5:4:1106:4399:23735/1	60	+
chr12	28485500	28485501	A00252:294:H3YWTDSX5:4:2643:29514:8860	60	-
chr12	28490416	28490417	A00252:294:H3YWTDSX5:4:1156:15393:4319/1	60	-
chr12	28933239	28933240	A00252:294:H3YWTDSX5:4:2140:11668:9674/1	60	-
chr12	29211765	29211766	A00252:294:H3YWTDSX5:4:1161:31367:17769	60	-
chr12	29224252	29224253	A00252:294:H3YWTDSX5:4:1361:13584:2065/1	60	+
chr12	29266532	29266533	A00252:294:H3YWTDSX5:4:1224:10239:3944	60	-
chr12	31083039	31083040	A00252:294:H3YWTDSX5:4:2625:5846:31250/1	60	+
chr12	31380315	31380316	A00252:294:H3YWTDSX5:4:2235:11351:24502/1	60	+
chr12	34107230	34107231	A00252:294:H3YWTDSX5:4:1578:13729:27367/1	60	+
chr12	39603475	39603476	A00252:294:H3YWTDSX5:4:1220:13160:8281/1	60	-
chr12	39664607	39664608	A00252:294:H3YWTDSX5:4:2634:4906:28839	60	-
chr12	40095219	40095220	A00252:294:H3YWTDSX5:4:1118:15962:27665/1	60	+
chr12	42231294	42231295	A00252:294:H3YWTDSX5:4:1412:3323:23218/1	60	+
chr12	42395425	42395426	A00252:294:H3YWTDSX5:4:1138:2636:4178/1	60	+
chr12	42398926	42398927	A00252:294:H3YWTDSX5:4:2154:31340:28150	60	-
chr12	42827977	42827978	A00252:294:H3YWTDSX5:4:1653:21630:36166	60	-
chr12	43797585	43797586	A00252:294:H3YWTDSX5:4:2618:1099:22686/1	60	-
chr12	44085244	44085245	A00252:294:H3YWTDSX5:4:1128:29487:5776/1	60	+
chr12	45208496	45208497	A00252:294:H3YWTDSX5:4:1103:31060:35837/1	60	+
chr12	45962426	45962427	A00252:294:H3YWTDSX5:4:1122:14814:31281/1	60	+
chr12	47247113	47247114	A00252:294:H3YWTDSX5:4:2156:27742:21856	60	-
chr12	47642604	47642605	A00252:294:H3YWTDSX5:4:2647:31168:5181	60	-
chr12	47693711	47693712	A00252:294:H3YWTDSX5:4:1172:15130:31641	60	-
chr12	48045485	48045486	A00252:294:H3YWTDSX5:4:1448:14425:3677	60	-
chr12	48090530	48090531	A00252:294:H3YWTDSX5:4:1112:12391:12743/1	60	+
chr12	48090531	48090532	A00252:294:H3YWTDSX5:4:1226:6180:32581	60	+
chr12	48102661	48102662	A00252:294:H3YWTDSX5:4:2213:32353:31187	60	-
chr12	48154249	48154250	A00252:294:H3YWTDSX5:4:2225:8314:5713/1	60	-
chr12	48663412	48663413	A00252:294:H3YWTDSX5:4:1170:13160:1924/1	60	+
chr12	48663413	48663414	A00252:294:H3YWTDSX5:4:1362:21920:18411	60	+
chr12	48709912	48709913	A00252:294:H3YWTDSX5:4:1102:23294:9424/1	60	+
chr12	48709914	48709915	A00252:294:H3YWTDSX5:4:1239:12436:22153/1	60	+
chr12	48838381	48838382	A00252:294:H3YWTDSX5:4:1175:25165:36276	60	-
chr12	48838382	48838383	A00252:294:H3YWTDSX5:4:1138:20256:27398	60	-
chr12	48917567	48917568	A00252:294:H3YWTDSX5:4:1305:18575:28213/1	60	+
chr12	48922051	48922052	A00252:294:H3YWTDSX5:4:1103:16206:21324/1	60	+
chr12	49011438	49011439	A00252:294:H3YWTDSX5:4:1416:10646:1172	60	+
chr12	49026287	49026288	A00252:294:H3YWTDSX5:4:1106:32226:13777/1	60	+
chr12	49035652	49035653	A00252:294:H3YWTDSX5:4:1414:31060:11882	60	-
chr12	49035653	49035654	A00252:294:H3YWTDSX5:4:1542:24062:30796	60	-
chr12	49136238	49136239	A00252:294:H3YWTDSX5:4:1110:28619:13698	60	-
chr12	49138760	49138761	A00252:294:H3YWTDSX5:4:1263:28212:16063	60	-
chr12	49186177	49186178	A00252:294:H3YWTDSX5:4:1105:21197:35164/1	60	+
chr12	49382140	49382141	A00252:294:H3YWTDSX5:4:2208:32434:20431	60	+
chr12	49433378	49433379	A00252:294:H3YWTDSX5:4:1669:2917:26146/1	60	-
chr12	49498383	49498384	A00252:294:H3YWTDSX5:4:1148:26946:23797/1	60	+
chr12	49694691	49694692	A00252:294:H3YWTDSX5:4:1116:7148:5760/1	60	-
chr12	49718437	49718438	A00252:294:H3YWTDSX5:4:2442:31448:3599	60	-
chr12	49753003	49753004	A00252:294:H3YWTDSX5:4:1232:18376:33066/1	60	-
chr12	50121700	50121701	A00252:294:H3YWTDSX5:4:2358:9200:7404	60	-
chr12	50195329	50195330	A00252:294:H3YWTDSX5:4:1102:30553:7905/1	60	-
chr12	50211185	50211186	A00252:294:H3YWTDSX5:4:1317:26946:19194/1	60	-
chr12	50288285	50288286	A00252:294:H3YWTDSX5:4:1149:8241:3145/1	60	-
chr12	50474736	50474737	A00252:294:H3YWTDSX5:4:1110:19244:8359/1	60	+
chr12	50474737	50474738	A00252:294:H3YWTDSX5:4:1114:29550:12179	60	+
chr12	50499797	50499798	A00252:294:H3YWTDSX5:4:1426:2094:26600	60	+
chr12	50522154	50522155	A00252:294:H3YWTDSX5:4:1222:20537:26162/1	60	+
chr12	50548397	50548398	A00252:294:H3YWTDSX5:4:1642:3504:19993	60	-
chr12	50702764	50702765	A00252:294:H3YWTDSX5:4:1272:18105:31000/1	60	+
chr12	50796047	50796048	A00252:294:H3YWTDSX5:4:1101:7392:33113/1	60	+
chr12	50796049	50796050	A00252:294:H3YWTDSX5:4:1639:32181:11506	60	+
chr12	51298008	51298009	A00252:294:H3YWTDSX5:4:1273:29496:10520/1	60	-
chr12	51712613	51712614	A00252:294:H3YWTDSX5:4:1104:10538:2519	60	+
chr12	51962991	51962992	A00252:294:H3YWTDSX5:4:1167:18539:23516/1	60	+
chr12	52124656	52124657	A00252:294:H3YWTDSX5:4:2571:10285:5431/1	60	+
chr12	52637008	52637009	A00252:294:H3YWTDSX5:4:1118:19036:14074	60	+
chr12	52639314	52639315	A00252:294:H3YWTDSX5:4:1157:16758:34021/1	60	-
chr12	52639530	52639531	A00252:294:H3YWTDSX5:4:1610:19081:10895/1	60	+
chr12	52639566	52639567	A00252:294:H3YWTDSX5:4:1127:13630:26381	60	+
chr12	52652527	52652528	A00252:294:H3YWTDSX5:4:1101:31864:22983/1	60	+
chr12	52660487	52660488	A00252:294:H3YWTDSX5:4:1102:8558:6417/1	60	+
chr12	53021157	53021158	A00252:294:H3YWTDSX5:4:1220:5421:1423	60	+
chr12	53305073	53305074	A00252:294:H3YWTDSX5:4:2461:15555:6073/1	60	+
chr12	53455356	53455357	A00252:294:H3YWTDSX5:4:1101:11306:6762/1	60	+
chr12	53463653	53463654	A00252:294:H3YWTDSX5:4:1101:13756:33238/1	60	-
chr12	53466654	53466655	A00252:294:H3YWTDSX5:4:1137:3784:23578/1	60	-
chr12	53541284	53541285	A00252:294:H3YWTDSX5:4:1503:8621:36683	60	+
chr12	53563318	53563319	A00252:294:H3YWTDSX5:4:1338:9787:31281/1	60	+
chr12	54251377	54251378	A00252:294:H3YWTDSX5:4:1303:28330:31579/1	60	+
chr12	54265655	54265656	A00252:294:H3YWTDSX5:4:1102:11559:28150/1	60	+
chr12	54450058	54450059	A00252:294:H3YWTDSX5:4:1109:11686:2315/1	60	+
chr12	54459677	54459678	A00252:294:H3YWTDSX5:4:1416:10185:9737	60	+
chr12	54460809	54460810	A00252:294:H3YWTDSX5:4:1325:8522:25081	60	+
chr12	54463758	54463759	A00252:294:H3YWTDSX5:4:1114:8404:23938/1	60	+
chr12	54507667	54507668	A00252:294:H3YWTDSX5:4:1121:23330:25864	60	-
chr12	54522394	54522395	A00252:294:H3YWTDSX5:4:1109:18819:20306/1	60	-
chr12	54532018	54532019	A00252:294:H3YWTDSX5:4:1507:12789:24330	60	-
chr12	54974742	54974743	A00252:294:H3YWTDSX5:4:1123:27507:16783/1	60	+
chr12	55724927	55724928	A00252:294:H3YWTDSX5:4:1208:26576:5212	60	-
chr12	55756545	55756546	A00252:294:H3YWTDSX5:4:1106:21703:4883/1	60	+
chr12	55774926	55774927	A00252:294:H3YWTDSX5:4:1613:12988:16094/1	60	+
chr12	56133910	56133911	A00252:294:H3YWTDSX5:4:2418:25608:20697/1	60	+
chr12	56210456	56210457	A00252:294:H3YWTDSX5:4:1164:23113:26459	60	+
chr12	56580055	56580056	A00252:294:H3YWTDSX5:4:1422:26693:36761/1	60	+
chr12	56605154	56605155	A00252:294:H3YWTDSX5:4:2261:4209:32643	60	+
chr12	56682798	56682799	A00252:294:H3YWTDSX5:4:2347:4200:6167	60	-
chr12	56742777	56742778	A00252:294:H3YWTDSX5:4:1450:25690:4178	60	-
chr12	56819951	56819952	A00252:294:H3YWTDSX5:4:1111:14796:19539/1	60	-
chr12	57059052	57059053	A00252:294:H3YWTDSX5:4:1133:12879:25739/1	60	+
chr12	57290691	57290692	A00252:294:H3YWTDSX5:4:1208:2844:8703	60	+
chr12	57297220	57297221	A00252:294:H3YWTDSX5:4:1156:19976:10034/1	60	+
chr12	57311944	57311945	A00252:294:H3YWTDSX5:4:1406:11686:32221/1	60	-
chr12	57363349	57363350	A00252:294:H3YWTDSX5:4:1121:9164:23312/1	60	-
chr12	57363350	57363351	A00252:294:H3YWTDSX5:4:1106:16351:34820/1	60	-
chr12	57366273	57366274	A00252:294:H3YWTDSX5:4:1168:12626:36041/1	60	+
chr12	57388059	57388060	A00252:294:H3YWTDSX5:4:1520:30255:1501	60	-
chr12	57394574	57394575	A00252:294:H3YWTDSX5:4:1117:21576:35258/1	60	-
chr12	57706985	57706986	A00252:294:H3YWTDSX5:4:2406:23050:9251	60	-
chr12	57707428	57707429	A00252:294:H3YWTDSX5:4:1104:5493:27602	60	-
chr12	57748195	57748196	A00252:294:H3YWTDSX5:4:1113:18602:24439/1	60	+
chr12	57748197	57748198	A00252:294:H3YWTDSX5:4:2507:20256:12179/1	60	+
chr12	58806580	58806581	A00252:294:H3YWTDSX5:4:1108:27679:10254/1	60	-
chr12	59786581	59786582	A00252:294:H3YWTDSX5:4:1122:29903:5650/1	60	+
chr12	59786582	59786583	A00252:294:H3YWTDSX5:4:2231:26051:31391/1	60	+
chr12	60916501	60916502	A00252:294:H3YWTDSX5:4:1110:7148:17879/1	60	+
chr12	60916502	60916503	A00252:294:H3YWTDSX5:4:2514:16532:2973	60	+
chr12	62273148	62273149	A00252:294:H3YWTDSX5:4:2131:7509:36980/1	60	+
chr12	62350580	62350581	A00252:294:H3YWTDSX5:4:1108:9453:25629/1	60	+
chr12	62376136	62376137	A00252:294:H3YWTDSX5:4:1167:32570:36855/1	60	-
chr12	62376843	62376844	A00252:294:H3YWTDSX5:4:1108:23773:1297/1	60	+
chr12	62542149	62542150	A00252:294:H3YWTDSX5:4:1251:6271:20901	60	-
chr12	62544101	62544102	A00252:294:H3YWTDSX5:4:1344:11252:19069	60	-
chr12	62588913	62588914	A00252:294:H3YWTDSX5:4:1142:28854:17769/1	60	+
chr12	64423000	64423001	A00252:294:H3YWTDSX5:4:1206:5312:8249/1	60	-
chr12	64750181	64750182	A00252:294:H3YWTDSX5:4:2229:12861:6355/1	60	-
chr12	66323780	66323781	A00252:294:H3YWTDSX5:4:2518:29071:14638	60	-
chr12	66342705	66342706	A00252:294:H3YWTDSX5:4:1111:11822:27195	60	+
chr12	67148917	67148918	A00252:294:H3YWTDSX5:4:1258:20808:29199/1	60	-
chr12	68823296	68823297	A00252:294:H3YWTDSX5:4:1673:6822:11898	60	-
chr12	68823905	68823906	A00252:294:H3YWTDSX5:4:2151:30382:7263	60	-
chr12	69396819	69396820	A00252:294:H3YWTDSX5:4:1130:31747:25598/1	60	-
chr12	70315558	70315559	A00252:294:H3YWTDSX5:4:1605:8386:22467	60	-
chr12	76557452	76557453	A00252:294:H3YWTDSX5:4:2401:4906:5478/1	60	+
chr12	76828352	76828353	A00252:294:H3YWTDSX5:4:1261:15031:4382/1	60	-
chr12	77243095	77243096	A00252:294:H3YWTDSX5:4:2639:10863:12070	60	-
chr12	79521825	79521826	A00252:294:H3YWTDSX5:4:1141:12771:12680	60	-
chr12	79521827	79521828	A00252:294:H3YWTDSX5:4:2463:14642:3208	60	-
chr12	79612808	79612809	A00252:294:H3YWTDSX5:4:1107:25301:31438/1	60	+
chr12	79715795	79715796	A00252:294:H3YWTDSX5:4:2126:29993:20995/1	60	+
chr12	79776979	79776980	A00252:294:H3YWTDSX5:4:1134:3378:31516/1	60	+
chr12	79776981	79776982	A00252:294:H3YWTDSX5:4:2625:7473:18098	60	+
chr12	79825615	79825616	A00252:294:H3YWTDSX5:4:1669:31096:17300	60	-
chr12	79828112	79828113	A00252:294:H3YWTDSX5:4:1608:18647:13996	60	-
chr12	86478661	86478662	A00252:294:H3YWTDSX5:4:2341:21169:9846	60	+
chr12	88089404	88089405	A00252:294:H3YWTDSX5:4:1143:13259:19977	60	-
chr12	88908078	88908079	A00252:294:H3YWTDSX5:4:1309:2537:26553/1	60	+
chr12	89297415	89297416	A00252:294:H3YWTDSX5:4:1128:21043:9972/1	60	+
chr12	89301076	89301077	A00252:294:H3YWTDSX5:4:1145:24044:16830/1	60	+
chr12	90415538	90415539	A00252:294:H3YWTDSX5:4:2109:28447:21104	60	-
chr12	90709851	90709852	A00252:294:H3YWTDSX5:4:2267:28872:25974/1	60	+
chr12	92797714	92797715	A00252:294:H3YWTDSX5:4:2642:10420:4476/1	60	-
chr12	92803632	92803633	A00252:294:H3YWTDSX5:4:1202:13630:11162/1	60	-
chr12	94326160	94326161	A00252:294:H3YWTDSX5:4:1173:22742:10598/1	60	+
chr12	95507840	95507841	A00252:294:H3YWTDSX5:4:1313:2862:31344/1	60	-
chr12	95509298	95509299	A00252:294:H3YWTDSX5:4:1339:8540:18192	60	-
chr12	95803661	95803662	A00252:294:H3YWTDSX5:4:1145:23900:18302/1	60	-
chr12	95831874	95831875	A00252:294:H3YWTDSX5:4:2275:1172:26443	60	+
chr12	96128202	96128203	A00252:294:H3YWTDSX5:4:2419:32877:14873	60	-
chr12	96426853	96426854	A00252:294:H3YWTDSX5:4:2106:1805:10661	60	-
chr12	98682864	98682865	A00252:294:H3YWTDSX5:4:1557:20184:22733/1	60	-
chr12	98682866	98682867	A00252:294:H3YWTDSX5:4:2266:14082:3490	60	-
chr12	100505094	100505095	A00252:294:H3YWTDSX5:4:1142:15067:9612	60	+
chr12	100710699	100710700	A00252:294:H3YWTDSX5:4:1563:19804:25081	60	-
chr12	101714118	101714119	A00252:294:H3YWTDSX5:4:2221:25979:26475/1	60	-
chr12	103981699	103981700	A00252:294:H3YWTDSX5:4:2420:2148:33959/1	60	-
chr12	104474180	104474181	A00252:294:H3YWTDSX5:4:1160:6216:21621	60	-
chr12	104926423	104926424	A00252:294:H3YWTDSX5:4:1560:13304:30796/1	60	+
chr12	105140430	105140431	A00252:294:H3YWTDSX5:4:1120:31485:1783/1	60	+
chr12	106464135	106464136	A00252:294:H3YWTDSX5:4:1557:6623:11021	60	-
chr12	109496956	109496957	A00252:294:H3YWTDSX5:4:1203:32099:29152	60	+
chr12	109991434	109991435	A00252:294:H3YWTDSX5:4:1459:6533:4946/1	60	+
chr12	110442079	110442080	A00252:294:H3YWTDSX5:4:1120:10167:27618	60	+
chr12	110551616	110551617	A00252:294:H3YWTDSX5:4:2157:6958:31798	60	+
chr12	110731305	110731306	A00252:294:H3YWTDSX5:4:1104:20835:3818/1	60	+
chr12	111591096	111591097	A00252:294:H3YWTDSX5:4:2552:25048:18630/1	60	+
chr12	111869812	111869813	A00252:294:H3YWTDSX5:4:2431:28366:34867/1	60	+
chr12	111932562	111932563	A00252:294:H3YWTDSX5:4:1106:7274:17816/1	60	+
chr12	111932564	111932565	A00252:294:H3YWTDSX5:4:2175:29288:20275/1	60	+
chr12	111985278	111985279	A00252:294:H3YWTDSX5:4:1327:19651:15139	60	-
chr12	111985584	111985585	A00252:294:H3YWTDSX5:4:1207:27733:14857/1	60	-
chr12	112028282	112028283	A00252:294:H3YWTDSX5:4:1103:3296:5447/1	60	-
chr12	112045914	112045915	A00252:294:H3YWTDSX5:4:1228:30201:11804/1	60	-
chr12	112096944	112096945	A00252:294:H3YWTDSX5:4:1453:10493:32503/1	60	+
chr12	112280179	112280180	A00252:294:H3YWTDSX5:4:2117:10637:36166	60	-
chr12	112294199	112294200	A00252:294:H3YWTDSX5:4:1550:8314:30264	60	+
chr12	112314455	112314456	A00252:294:H3YWTDSX5:4:1402:15926:22654	60	-
chr12	112326648	112326649	A00252:294:H3YWTDSX5:4:2623:11722:29403/1	60	+
chr12	113425783	113425784	A00252:294:H3YWTDSX5:4:2650:13205:32972	60	-
chr12	116110422	116110423	A00252:294:H3YWTDSX5:4:1125:26404:2253/1	60	+
chr12	116990042	116990043	A00252:294:H3YWTDSX5:4:1142:6560:6997/1	60	-
chr12	117458781	117458782	A00252:294:H3YWTDSX5:4:1151:20076:33724/1	60	+
chr12	118248344	118248345	A00252:294:H3YWTDSX5:4:1101:7093:15593/1	60	+
chr12	118325163	118325164	A00252:294:H3YWTDSX5:4:1105:14931:27759/1	60	-
chr12	119742799	119742800	A00252:294:H3YWTDSX5:4:1149:29704:15107/1	60	-
chr12	119837641	119837642	A00252:294:H3YWTDSX5:4:2160:15221:22654	60	-
chr12	120005071	120005072	A00252:294:H3YWTDSX5:4:2440:19217:18302	60	-
chr12	120547502	120547503	A00252:294:H3YWTDSX5:4:1138:6650:3333/1	60	-
chr12	120777155	120777156	A00252:294:H3YWTDSX5:4:1104:14299:28667/1	60	+
chr12	120784737	120784738	A00252:294:H3YWTDSX5:4:1256:10917:35399/1	60	+
chr12	120821094	120821095	A00252:294:H3YWTDSX5:4:1256:30698:29982/1	60	+
chr12	120824791	120824792	A00252:294:H3YWTDSX5:4:1444:19524:12477	60	+
chr12	120846240	120846241	A00252:294:H3YWTDSX5:4:1257:26124:32518	60	+
chr12	120868368	120868369	A00252:294:H3YWTDSX5:4:1167:8748:32299/1	60	-
chr12	121179631	121179632	A00252:294:H3YWTDSX5:4:1143:15781:23281	60	-
chr12	121315152	121315153	A00252:294:H3YWTDSX5:4:1111:10954:8813/1	60	+
chr12	121315153	121315154	A00252:294:H3YWTDSX5:4:2163:13304:1204	60	+
chr12	121412842	121412843	A00252:294:H3YWTDSX5:4:2457:15890:27445	60	-
chr12	121433239	121433240	A00252:294:H3YWTDSX5:4:2374:23375:13416/1	60	+
chr12	121433240	121433241	A00252:294:H3YWTDSX5:4:1151:6424:8046/1	60	+
chr12	121433241	121433242	A00252:294:H3YWTDSX5:4:1275:22083:6010/1	60	+
chr12	121572412	121572413	A00252:294:H3YWTDSX5:4:2332:25898:1501	60	-
chr12	121643351	121643352	A00252:294:H3YWTDSX5:4:1101:12536:25551	60	-
chr12	121746278	121746279	A00252:294:H3YWTDSX5:4:2441:20419:16939	60	+
chr12	122259471	122259472	A00252:294:H3YWTDSX5:4:1507:3097:22608/1	60	+
chr12	122288906	122288907	A00252:294:H3YWTDSX5:4:1664:14479:5525	60	+
chr12	122336392	122336393	A00252:294:H3YWTDSX5:4:1420:9462:3756/1	60	-
chr12	122337950	122337951	A00252:294:H3YWTDSX5:4:1518:6686:13103/1	60	+
chr12	122353884	122353885	A00252:294:H3YWTDSX5:4:2505:5864:25394/1	60	+
chr12	122399816	122399817	A00252:294:H3YWTDSX5:4:1455:9652:29794/1	60	-
chr12	122482644	122482645	A00252:294:H3YWTDSX5:4:1465:32814:4147	60	-
chr12	122488511	122488512	A00252:294:H3YWTDSX5:4:1172:32868:7905/1	60	-
chr12	122542352	122542353	A00252:294:H3YWTDSX5:4:1108:5692:34209/1	60	+
chr12	122549012	122549013	A00252:294:H3YWTDSX5:4:1139:25247:18630	60	-
chr12	122559915	122559916	A00252:294:H3YWTDSX5:4:1109:11098:27508/1	60	+
chr12	122686971	122686972	A00252:294:H3YWTDSX5:4:2248:28610:29622/1	60	+
chr12	122739256	122739257	A00252:294:H3YWTDSX5:4:1665:14398:3975	60	-
chr12	122746444	122746445	A00252:294:H3YWTDSX5:4:1556:25247:12555/1	60	+
chr12	122881662	122881663	A00252:294:H3YWTDSX5:4:1123:23574:26162/1	60	+
chr12	122882012	122882013	A00252:294:H3YWTDSX5:4:2656:31765:33395	60	-
chr12	123198606	123198607	A00252:294:H3YWTDSX5:4:1176:31069:22075/1	60	-
chr12	123305652	123305653	A00252:294:H3YWTDSX5:4:1105:7129:32221/1	60	+
chr12	123305653	123305654	A00252:294:H3YWTDSX5:4:2111:24008:5149/1	60	+
chr12	123309700	123309701	A00252:294:H3YWTDSX5:4:1133:18575:3599/1	60	+
chr12	123321840	123321841	A00252:294:H3YWTDSX5:4:1105:10945:10927/1	60	-
chr12	123326445	123326446	A00252:294:H3YWTDSX5:4:2659:1054:21637	60	+
chr12	123327931	123327932	A00252:294:H3YWTDSX5:4:1523:30960:21449	60	+
chr12	123550433	123550434	A00252:294:H3YWTDSX5:4:1621:19904:36276/1	60	-
chr12	123617749	123617750	A00252:294:H3YWTDSX5:4:2151:27850:2566	60	+
chr12	123644325	123644326	A00252:294:H3YWTDSX5:4:1111:14353:16266/1	60	+
chr12	123656762	123656763	A00252:294:H3YWTDSX5:4:1211:4652:23390/1	60	-
chr12	124313541	124313542	A00252:294:H3YWTDSX5:4:2603:12029:1125/1	60	-
chr12	126960894	126960895	A00252:294:H3YWTDSX5:4:1611:20681:17801	60	-
chr12	126960895	126960896	A00252:294:H3YWTDSX5:4:2625:19000:36620	60	-
chr12	127431122	127431123	A00252:294:H3YWTDSX5:4:2430:15980:15796/1	60	-
chr12	127776211	127776212	A00252:294:H3YWTDSX5:4:2119:3839:31407	60	+
chr12	129650783	129650784	A00252:294:H3YWTDSX5:4:2668:9146:19022/1	60	-
chr12	129670296	129670297	A00252:294:H3YWTDSX5:4:1136:17427:12508/1	60	+
chr12	129673122	129673123	A00252:294:H3YWTDSX5:4:1109:21938:28275/1	60	-
chr12	131978288	131978289	A00252:294:H3YWTDSX5:4:1105:14308:17221	60	-
chr12	132008127	132008128	A00252:294:H3YWTDSX5:4:2152:5466:33285/1	60	+
chr12	132089348	132089349	A00252:294:H3YWTDSX5:4:1516:6216:16799	60	-
chr12	132092900	132092901	A00252:294:H3YWTDSX5:4:1635:20139:31798/1	60	+
chr12	132096102	132096103	A00252:294:H3YWTDSX5:4:1101:19262:7889/1	60	+
chr12	132096103	132096104	A00252:294:H3YWTDSX5:4:2647:19533:12680	60	+
chr12	132653042	132653043	A00252:294:H3YWTDSX5:4:1103:15157:25081/1	60	-
chr12	132655174	132655175	A00252:294:H3YWTDSX5:4:1407:8621:5055/1	60	-
chr12	132660106	132660107	A00252:294:H3YWTDSX5:4:1367:9417:14982	60	-
chr12	132701987	132701988	A00252:294:H3YWTDSX5:4:1142:31973:20384/1	60	-
chr12	133152788	133152789	A00252:294:H3YWTDSX5:4:1230:28736:16501/1	60	-
chr13	19744977	19744978	A00252:294:H3YWTDSX5:4:2134:20473:8860	60	-
chr13	20027636	20027637	A00252:294:H3YWTDSX5:4:1129:8974:11678/1	60	+
chr13	20203170	20203171	A00252:294:H3YWTDSX5:4:1232:14308:9987/1	60	-
chr13	20597047	20597048	A00252:294:H3YWTDSX5:4:2554:31792:3850/1	60	-
chr13	21372138	21372139	A00252:294:H3YWTDSX5:4:1346:30834:25864/1	60	+
chr13	21386437	21386438	A00252:294:H3YWTDSX5:4:1129:28040:14888/1	60	-
chr13	23726811	23726812	A00252:294:H3YWTDSX5:4:1115:28094:2707/1	60	+
chr13	24622079	24622080	A00252:294:H3YWTDSX5:4:1149:12192:21731/1	60	+
chr13	25316839	25316840	A00252:294:H3YWTDSX5:4:1113:13286:33896	60	-
chr13	25326040	25326041	A00252:294:H3YWTDSX5:4:1101:13702:22999/1	60	+
chr13	25797112	25797113	A00252:294:H3YWTDSX5:4:2563:5240:9064	60	-
chr13	26275860	26275861	A00252:294:H3YWTDSX5:4:1165:21423:33896/1	60	-
chr13	26356022	26356023	A00252:294:H3YWTDSX5:4:1103:10719:26600/1	60	+
chr13	26356023	26356024	A00252:294:H3YWTDSX5:4:2433:10890:25113	60	+
chr13	27105660	27105661	A00252:294:H3YWTDSX5:4:1119:21820:7748/1	60	-
chr13	27106155	27106156	A00252:294:H3YWTDSX5:4:1202:29677:21418	60	-
chr13	28402537	28402538	A00252:294:H3YWTDSX5:4:1107:25120:3317/1	60	-
chr13	28482058	28482059	A00252:294:H3YWTDSX5:4:1156:2772:15624/1	60	+
chr13	29842988	29842989	A00252:294:H3YWTDSX5:4:1102:29830:5118/1	60	-
chr13	31146723	31146724	A00252:294:H3YWTDSX5:4:1110:27453:7200/1	60	+
chr13	31152811	31152812	A00252:294:H3YWTDSX5:4:2136:9534:35697	60	-
chr13	32701047	32701048	A00252:294:H3YWTDSX5:4:1132:10230:31078/1	60	+
chr13	33221046	33221047	A00252:294:H3YWTDSX5:4:1330:8558:29309	60	-
chr13	35211349	35211350	A00252:294:H3YWTDSX5:4:1636:31485:14121/1	60	-
chr13	35606830	35606831	A00252:294:H3YWTDSX5:4:1143:28266:15969/1	60	-
chr13	39691134	39691135	A00252:294:H3YWTDSX5:4:1269:14959:29778/1	60	-
chr13	40637478	40637479	A00252:294:H3YWTDSX5:4:2120:32714:21825	60	-
chr13	41036583	41036584	A00252:294:H3YWTDSX5:4:1138:31765:30138/1	60	+
chr13	41330875	41330876	A00252:294:H3YWTDSX5:4:1124:13150:4131/1	60	-
chr13	41364651	41364652	A00252:294:H3YWTDSX5:4:1226:20437:5321/1	60	-
chr13	41829989	41829990	A00252:294:H3YWTDSX5:4:2555:29957:9283/1	60	-
chr13	42082776	42082777	A00252:294:H3YWTDSX5:4:1314:15917:29215/1	60	+
chr13	43399482	43399483	A00252:294:H3YWTDSX5:4:1207:15266:3724/1	60	+
chr13	44539675	44539676	A00252:294:H3YWTDSX5:4:1113:27037:13808/1	60	+
chr13	44599728	44599729	A00252:294:H3YWTDSX5:4:1147:10682:2550	60	-
chr13	45471823	45471824	A00252:294:H3YWTDSX5:4:1408:32922:10191	60	+
chr13	46021773	46021774	A00252:294:H3YWTDSX5:4:2647:8431:32064/1	60	-
chr13	46032923	46032924	A00252:294:H3YWTDSX5:4:1138:8856:30201/1	60	+
chr13	46036971	46036972	A00252:294:H3YWTDSX5:4:1272:6280:4789	60	+
chr13	48076324	48076325	A00252:294:H3YWTDSX5:4:1203:3179:34992	60	-
chr13	48136271	48136272	A00252:294:H3YWTDSX5:4:2211:26440:10394	60	-
chr13	48355104	48355105	A00252:294:H3YWTDSX5:4:2328:15383:4773	60	+
chr13	48472295	48472296	A00252:294:H3YWTDSX5:4:1415:10267:36526/1	60	+
chr13	48477473	48477474	A00252:294:H3YWTDSX5:4:1121:30472:17816/1	60	-
chr13	50076903	50076904	A00252:294:H3YWTDSX5:4:1102:23077:33379/1	60	-
chr13	50383974	50383975	A00252:294:H3YWTDSX5:4:1109:12102:7326/1	60	+
chr13	52106596	52106597	A00252:294:H3YWTDSX5:4:2161:17607:27633/1	60	-
chr13	55787528	55787529	A00252:294:H3YWTDSX5:4:2331:23583:9549/1	60	+
chr13	60212016	60212017	A00252:294:H3YWTDSX5:4:2418:21142:29340	60	-
chr13	63194204	63194205	A00252:294:H3YWTDSX5:4:2157:19108:5995	60	-
chr13	64084956	64084957	A00252:294:H3YWTDSX5:4:1171:16911:14559/1	60	-
chr13	64464911	64464912	A00252:294:H3YWTDSX5:4:2601:30183:13620	60	+
chr13	64542594	64542595	A00252:294:H3YWTDSX5:4:1173:31494:5682/1	60	+
chr13	65724182	65724183	A00252:294:H3YWTDSX5:4:1128:1181:1031	60	+
chr13	67147100	67147101	A00252:294:H3YWTDSX5:4:1105:32262:23860/1	60	+
chr13	67197314	67197315	A00252:294:H3YWTDSX5:4:1170:30029:15859/1	60	+
chr13	67568037	67568038	A00252:294:H3YWTDSX5:4:1427:5348:23469/1	60	-
chr13	67867734	67867735	A00252:294:H3YWTDSX5:4:1106:6931:36855/1	60	+
chr13	68637392	68637393	A00252:294:H3YWTDSX5:4:1106:12436:26318/1	60	-
chr13	68929450	68929451	A00252:294:H3YWTDSX5:4:1139:11397:28432/1	60	-
chr13	69695175	69695176	A00252:294:H3YWTDSX5:4:1327:1723:3317	60	+
chr13	69868939	69868940	A00252:294:H3YWTDSX5:4:1105:10248:11443/1	60	+
chr13	71761818	71761819	A00252:294:H3YWTDSX5:4:2154:30933:11005	60	-
chr13	72335796	72335797	A00252:294:H3YWTDSX5:4:1210:30445:21402/1	60	-
chr13	72832830	72832831	A00252:294:H3YWTDSX5:4:1228:6451:32550/1	60	-
chr13	74426417	74426418	A00252:294:H3YWTDSX5:4:2563:27172:21308/1	60	+
chr13	77116054	77116055	A00252:294:H3YWTDSX5:4:1213:27977:36699/1	60	+
chr13	77293550	77293551	A00252:294:H3YWTDSX5:4:1105:5810:31657/1	60	-
chr13	80146739	80146740	A00252:294:H3YWTDSX5:4:1154:12581:6934/1	60	-
chr13	82055675	82055676	A00252:294:H3YWTDSX5:4:2232:5159:13275/1	60	+
chr13	84765063	84765064	A00252:294:H3YWTDSX5:4:1107:21160:13557/1	60	+
chr13	85539997	85539998	A00252:294:H3YWTDSX5:4:1230:24695:14137/1	60	-
chr13	86290321	86290322	A00252:294:H3YWTDSX5:4:2226:22905:28604	60	-
chr13	86546472	86546473	A00252:294:H3YWTDSX5:4:1118:3432:22060/1	60	-
chr13	86618029	86618030	A00252:294:H3YWTDSX5:4:1346:25111:1172/1	60	+
chr13	87241410	87241411	A00252:294:H3YWTDSX5:4:1309:6334:33348	60	-
chr13	88252139	88252140	A00252:294:H3YWTDSX5:4:1636:26603:15217	60	-
chr13	91860513	91860514	A00252:294:H3YWTDSX5:4:2549:27308:2440	60	+
chr13	103970133	103970134	A00252:294:H3YWTDSX5:4:1378:28266:22420	60	-
chr13	104513245	104513246	A00252:294:H3YWTDSX5:4:1109:31901:2472	60	+
chr13	104513246	104513247	A00252:294:H3YWTDSX5:4:1109:31964:2519	60	+
chr13	104589909	104589910	A00252:294:H3YWTDSX5:4:1205:10239:29841	60	-
chr13	105098277	105098278	A00252:294:H3YWTDSX5:4:1150:23574:28479	60	-
chr13	110288797	110288798	A00252:294:H3YWTDSX5:4:2628:14371:13041/1	60	-
chr13	110893093	110893094	A00252:294:H3YWTDSX5:4:1148:14968:26694/1	60	-
chr13	112550371	112550372	A00252:294:H3YWTDSX5:4:1202:4906:11271	60	+
chr13	114247692	114247693	A00252:294:H3YWTDSX5:4:1607:4643:11819/1	60	-
chr13	114255002	114255003	A00252:294:H3YWTDSX5:4:1121:32054:2456/1	60	-
chr13	114275594	114275595	A00252:294:H3YWTDSX5:4:1231:6352:13150	60	+
chr13	114284144	114284145	A00252:294:H3YWTDSX5:4:2649:12943:29731	60	-
chr13	114321220	114321221	A00252:294:H3YWTDSX5:4:1109:10818:4445/1	60	+
chr14	19658374	19658375	A00252:294:H3YWTDSX5:4:1258:23791:6652	60	+
chr14	20313216	20313217	A00252:294:H3YWTDSX5:4:1113:15483:1251/1	60	+
chr14	21208575	21208576	A00252:294:H3YWTDSX5:4:1106:26006:27618/1	60	-
chr14	21233780	21233781	A00252:294:H3YWTDSX5:4:1269:20591:27915/1	60	-
chr14	21235723	21235724	A00252:294:H3YWTDSX5:4:1107:8938:34350/1	60	+
chr14	21339005	21339006	A00252:294:H3YWTDSX5:4:1260:26485:25598/1	60	+
chr14	21412166	21412167	A00252:294:H3YWTDSX5:4:2268:3161:9314	60	-
chr14	22073254	22073255	A00252:294:H3YWTDSX5:4:1114:19045:20478/1	60	+
chr14	22949188	22949189	A00252:294:H3YWTDSX5:4:2237:5159:32346	60	-
chr14	23299550	23299551	A00252:294:H3YWTDSX5:4:1138:11740:35603/1	60	+
chr14	23325150	23325151	A00252:294:H3YWTDSX5:4:2432:4634:14622	60	-
chr14	23325721	23325722	A00252:294:H3YWTDSX5:4:1442:29116:13369/1	60	-
chr14	24122034	24122035	A00252:294:H3YWTDSX5:4:1357:19660:15060/1	60	+
chr14	25971714	25971715	A00252:294:H3YWTDSX5:4:1141:30463:23030	60	-
chr14	26586246	26586247	A00252:294:H3YWTDSX5:4:1105:26883:5431/1	60	-
chr14	26593446	26593447	A00252:294:H3YWTDSX5:4:1171:27208:1830/1	60	+
chr14	27022670	27022671	A00252:294:H3YWTDSX5:4:2241:25681:10238	60	+
chr14	30593065	30593066	A00252:294:H3YWTDSX5:4:2108:21820:2362	60	-
chr14	31102794	31102795	A00252:294:H3YWTDSX5:4:1110:1515:27946/1	60	+
chr14	32134035	32134036	A00252:294:H3YWTDSX5:4:1130:19081:18630/1	60	+
chr14	34574162	34574163	A00252:294:H3YWTDSX5:4:1408:19985:10426	60	-
chr14	35146455	35146456	A00252:294:H3YWTDSX5:4:1526:13503:9502	60	+
chr14	35211414	35211415	A00252:294:H3YWTDSX5:4:1423:6858:24987/1	60	-
chr14	35608662	35608663	A00252:294:H3YWTDSX5:4:1121:25572:13056/1	60	+
chr14	35633605	35633606	A00252:294:H3YWTDSX5:4:1255:18927:7999	60	+
chr14	35655809	35655810	A00252:294:H3YWTDSX5:4:1402:7030:8594/1	60	-
chr14	36025015	36025016	A00252:294:H3YWTDSX5:4:2602:1217:33004	60	-
chr14	38009135	38009136	A00252:294:H3YWTDSX5:4:2277:3658:32847/1	60	-
chr14	40322445	40322446	A00252:294:H3YWTDSX5:4:2530:24876:33520	60	-
chr14	41746877	41746878	A00252:294:H3YWTDSX5:4:1261:30219:10144/1	60	+
chr14	46856550	46856551	A00252:294:H3YWTDSX5:4:1110:12066:6167/1	60	+
chr14	47021910	47021911	A00252:294:H3YWTDSX5:4:1515:32913:19194	60	-
chr14	47901276	47901277	A00252:294:H3YWTDSX5:4:1129:13964:21856/1	60	+
chr14	48715335	48715336	A00252:294:H3YWTDSX5:4:1247:13358:4492/1	60	+
chr14	49787089	49787090	A00252:294:H3YWTDSX5:4:1117:15944:22341/1	60	+
chr14	50303330	50303331	A00252:294:H3YWTDSX5:4:1607:7771:11130/1	60	+
chr14	50422362	50422363	A00252:294:H3YWTDSX5:4:1322:9824:3443	60	+
chr14	50658702	50658703	A00252:294:H3YWTDSX5:4:2117:6361:33176/1	60	+
chr14	51088171	51088172	A00252:294:H3YWTDSX5:4:1264:24975:33348	60	+
chr14	51269274	51269275	A00252:294:H3YWTDSX5:4:2245:32651:13792	60	-
chr14	51649782	51649783	A00252:294:H3YWTDSX5:4:1348:1298:31548/1	60	-
chr14	52630593	52630594	A00252:294:H3YWTDSX5:4:1577:1389:9627	60	-
chr14	52927245	52927246	A00252:294:H3YWTDSX5:4:2263:24849:19038/1	60	+
chr14	53060162	53060163	A00252:294:H3YWTDSX5:4:2101:27019:36605	60	-
chr14	54977360	54977361	A00252:294:H3YWTDSX5:4:1101:24686:31814/1	60	+
chr14	54977639	54977640	A00252:294:H3YWTDSX5:4:1101:30662:27132/1	60	-
chr14	55421860	55421861	A00252:294:H3YWTDSX5:4:2604:10104:26443	60	-
chr14	55593482	55593483	A00252:294:H3YWTDSX5:4:1608:21938:33442/1	60	+
chr14	55676853	55676854	A00252:294:H3YWTDSX5:4:2150:27109:35540	60	+
chr14	55678195	55678196	A00252:294:H3YWTDSX5:4:1102:10773:12070/1	60	-
chr14	56204039	56204040	A00252:294:H3YWTDSX5:4:1641:27326:1658	60	-
chr14	56241855	56241856	A00252:294:H3YWTDSX5:4:2140:29912:19695	60	+
chr14	58305586	58305587	A00252:294:H3YWTDSX5:4:1378:32470:3677/1	60	+
chr14	60252615	60252616	A00252:294:H3YWTDSX5:4:1234:15167:6151/1	60	-
chr14	64430454	64430455	A00252:294:H3YWTDSX5:4:1634:31015:26866/1	60	-
chr14	65437969	65437970	A00252:294:H3YWTDSX5:4:1103:25889:13135/1	60	+
chr14	65504520	65504521	A00252:294:H3YWTDSX5:4:1208:7238:33599/1	60	-
chr14	68382217	68382218	A00252:294:H3YWTDSX5:4:2143:25771:8265	60	-
chr14	70452554	70452555	A00252:294:H3YWTDSX5:4:2132:17074:36573/1	60	+
chr14	70995793	70995794	A00252:294:H3YWTDSX5:4:1106:25265:2315/1	60	+
chr14	71015279	71015280	A00252:294:H3YWTDSX5:4:2422:6081:24643/1	60	+
chr14	71109478	71109479	A00252:294:H3YWTDSX5:4:1104:29857:31062/1	60	+
chr14	71600086	71600087	A00252:294:H3YWTDSX5:4:2642:6723:33458/1	60	+
chr14	72893522	72893523	A00252:294:H3YWTDSX5:4:1518:13964:11804/1	60	+
chr14	72935416	72935417	A00252:294:H3YWTDSX5:4:2640:30147:11960	60	-
chr14	73096603	73096604	A00252:294:H3YWTDSX5:4:1171:14823:1705/1	60	-
chr14	73310867	73310868	A00252:294:H3YWTDSX5:4:1101:17354:16579/1	60	+
chr14	73733110	73733111	A00252:294:H3YWTDSX5:4:1557:20799:36824/1	60	+
chr14	74092187	74092188	A00252:294:H3YWTDSX5:4:1331:6017:11350	60	-
chr14	75023810	75023811	A00252:294:H3YWTDSX5:4:1139:8368:4679/1	60	+
chr14	75263393	75263394	A00252:294:H3YWTDSX5:4:2539:26892:28902	60	+
chr14	75757130	75757131	A00252:294:H3YWTDSX5:4:2329:19397:13917/1	60	+
chr14	75793017	75793018	A00252:294:H3YWTDSX5:4:1557:1118:28260/1	60	-
chr14	76529922	76529923	A00252:294:H3YWTDSX5:4:2176:29116:34413/1	60	-
chr14	80541139	80541140	A00252:294:H3YWTDSX5:4:1105:18692:33458	60	+
chr14	80554468	80554469	A00252:294:H3YWTDSX5:4:1119:19913:11271/1	60	+
chr14	80721938	80721939	A00252:294:H3YWTDSX5:4:1102:21920:9173/1	60	+
chr14	81505146	81505147	A00252:294:H3YWTDSX5:4:1105:15682:9455/1	60	+
chr14	85756779	85756780	A00252:294:H3YWTDSX5:4:1425:29993:33113/1	60	+
chr14	87815904	87815905	A00252:294:H3YWTDSX5:4:1633:31693:15953	60	+
chr14	88744806	88744807	A00252:294:H3YWTDSX5:4:1341:29613:11350/1	60	-
chr14	89344082	89344083	A00252:294:H3YWTDSX5:4:1104:29713:33160/1	60	+
chr14	89933272	89933273	A00252:294:H3YWTDSX5:4:1203:8287:5635/1	60	-
chr14	89933273	89933274	A00252:294:H3YWTDSX5:4:1311:17553:4085/1	60	-
chr14	90317760	90317761	A00252:294:H3YWTDSX5:4:1243:29704:35399/1	60	-
chr14	90922910	90922911	A00252:294:H3YWTDSX5:4:1313:19596:27633/1	60	+
chr14	91970140	91970141	A00252:294:H3YWTDSX5:4:1401:27498:32142	60	-
chr14	91970141	91970142	A00252:294:H3YWTDSX5:4:2627:18774:31093	60	-
chr14	92130307	92130308	A00252:294:H3YWTDSX5:4:1453:8693:24251/1	60	-
chr14	92393682	92393683	A00252:294:H3YWTDSX5:4:2678:1072:36980	60	-
chr14	96374611	96374612	A00252:294:H3YWTDSX5:4:1106:8721:24706/1	60	+
chr14	96522058	96522059	A00252:294:H3YWTDSX5:4:2137:22480:19789	60	-
chr14	97733419	97733420	A00252:294:H3YWTDSX5:4:1112:27516:7247/1	60	-
chr14	97848960	97848961	A00252:294:H3YWTDSX5:4:2131:14181:26209/1	60	-
chr14	97848961	97848962	A00252:294:H3YWTDSX5:4:1525:10646:33207/1	60	-
chr14	98050806	98050807	A00252:294:H3YWTDSX5:4:1135:32172:25833/1	60	-
chr14	98051251	98051252	A00252:294:H3YWTDSX5:4:2158:1814:26678	60	-
chr14	98051699	98051700	A00252:294:H3YWTDSX5:4:2110:31955:14465	60	+
chr14	98140319	98140320	A00252:294:H3YWTDSX5:4:1136:26160:8563/1	60	-
chr14	98145656	98145657	A00252:294:H3YWTDSX5:4:1469:28763:21026/1	60	+
chr14	98150190	98150191	A00252:294:H3YWTDSX5:4:2224:28709:6840/1	60	+
chr14	98155720	98155721	A00252:294:H3YWTDSX5:4:1165:20690:10300/1	60	-
chr14	98157821	98157822	A00252:294:H3YWTDSX5:4:1103:26069:2581/1	60	+
chr14	98196548	98196549	A00252:294:H3YWTDSX5:4:2215:10348:17315/1	60	+
chr14	98196598	98196599	A00252:294:H3YWTDSX5:4:2149:19045:8860/1	60	-
chr14	98196600	98196601	A00252:294:H3YWTDSX5:4:1106:17336:5212/1	60	-
chr14	98254504	98254505	A00252:294:H3YWTDSX5:4:1114:6931:34976/1	60	-
chr14	98303742	98303743	A00252:294:H3YWTDSX5:4:1112:24885:7326	60	-
chr14	98310028	98310029	A00252:294:H3YWTDSX5:4:2529:11107:36918	60	+
chr14	98310724	98310725	A00252:294:H3YWTDSX5:4:1112:20835:26710/1	60	-
chr14	98355609	98355610	A00252:294:H3YWTDSX5:4:2305:8639:2863/1	60	+
chr14	98489256	98489257	A00252:294:H3YWTDSX5:4:1110:15393:31219/1	60	+
chr14	98543585	98543586	A00252:294:H3YWTDSX5:4:1122:15420:15076/1	60	+
chr14	99476995	99476996	A00252:294:H3YWTDSX5:4:1137:10565:29997/1	60	-
chr14	100002663	100002664	A00252:294:H3YWTDSX5:4:1133:19822:22357/1	60	+
chr14	100043270	100043271	A00252:294:H3YWTDSX5:4:1276:19849:8030/1	60	-
chr14	100072130	100072131	A00252:294:H3YWTDSX5:4:1111:14082:10786/1	60	-
chr14	100248206	100248207	A00252:294:H3YWTDSX5:4:1158:30942:4445/1	60	+
chr14	100358899	100358900	A00252:294:H3YWTDSX5:4:1315:5638:34898/1	60	+
chr14	101778872	101778873	A00252:294:H3YWTDSX5:4:2240:24361:1470	60	+
chr14	101831512	101831513	A00252:294:H3YWTDSX5:4:1126:31512:3082/1	60	+
chr14	101831513	101831514	A00252:294:H3YWTDSX5:4:2645:27462:33364	60	+
chr14	101978859	101978860	A00252:294:H3YWTDSX5:4:2365:26711:32440/1	60	+
chr14	102016288	102016289	A00252:294:H3YWTDSX5:4:1209:31810:12555/1	60	+
chr14	102162198	102162199	A00252:294:H3YWTDSX5:4:1140:10257:33129	60	+
chr14	102349827	102349828	A00252:294:H3YWTDSX5:4:1469:14064:13354	60	-
chr14	102597127	102597128	A00252:294:H3YWTDSX5:4:1361:8865:17284/1	60	+
chr14	102604527	102604528	A00252:294:H3YWTDSX5:4:2406:1090:1438/1	60	-
chr14	102665586	102665587	A00252:294:H3YWTDSX5:4:1107:29161:16047/1	60	+
chr14	102707970	102707971	A00252:294:H3YWTDSX5:4:2629:21016:33160	60	+
chr14	102819748	102819749	A00252:294:H3YWTDSX5:4:1252:23439:18505/1	60	-
chr14	102846617	102846618	A00252:294:H3YWTDSX5:4:1231:1967:27132	60	-
chr14	103435018	103435019	A00252:294:H3YWTDSX5:4:1504:30002:22451	60	-
chr14	103451458	103451459	A00252:294:H3YWTDSX5:4:2115:6280:34381	60	+
chr14	103451860	103451861	A00252:294:H3YWTDSX5:4:1115:16215:27038	60	+
chr14	103451862	103451863	A00252:294:H3YWTDSX5:4:2359:27633:3255	60	+
chr14	103461486	103461487	A00252:294:H3YWTDSX5:4:1111:21649:4633/1	60	+
chr14	103651819	103651820	A00252:294:H3YWTDSX5:4:1302:32163:31548	60	+
chr14	103669607	103669608	A00252:294:H3YWTDSX5:4:1115:1461:10316/1	60	-
chr14	103707737	103707738	A00252:294:H3YWTDSX5:4:1103:27941:21386	60	+
chr14	103749306	103749307	A00252:294:H3YWTDSX5:4:1104:19633:9752/1	60	+
chr14	104494315	104494316	A00252:294:H3YWTDSX5:4:1242:24135:8907/1	60	-
chr14	104765019	104765020	A00252:294:H3YWTDSX5:4:1346:27697:3176	60	-
chr14	104765020	104765021	A00252:294:H3YWTDSX5:4:1143:27444:8437	60	-
chr14	104765271	104765272	A00252:294:H3YWTDSX5:4:1257:29441:18098/1	60	+
chr14	105256050	105256051	A00252:294:H3YWTDSX5:4:2329:11478:17738/1	60	-
chr14	105256260	105256261	A00252:294:H3YWTDSX5:4:1440:14407:14137	60	-
chr14	105322095	105322096	A00252:294:H3YWTDSX5:4:1661:33022:34287	60	-
chr14	105424022	105424023	A00252:294:H3YWTDSX5:4:1157:19678:14340	60	-
chr14	105435947	105435948	A00252:294:H3YWTDSX5:4:1103:21215:26303/1	60	-
chr15	20438875	20438876	A00252:294:H3YWTDSX5:4:1526:17427:32894/1	60	-
chr15	22684035	22684036	A00252:294:H3YWTDSX5:4:1234:14380:9111/1	60	+
chr15	22846947	22846948	A00252:294:H3YWTDSX5:4:1460:20419:21605/1	60	-
chr15	23712243	23712244	A00252:294:H3YWTDSX5:4:2213:14570:15890/1	60	+
chr15	24534091	24534092	A00252:294:H3YWTDSX5:4:1120:6063:6324/1	60	+
chr15	25367132	25367133	A00252:294:H3YWTDSX5:4:1465:25111:4241	60	-
chr15	34037857	34037858	A00252:294:H3YWTDSX5:4:1530:1904:27367/1	60	-
chr15	36952802	36952803	A00252:294:H3YWTDSX5:4:2164:19108:32894/1	60	-
chr15	40170426	40170427	A00252:294:H3YWTDSX5:4:1305:10122:36558	60	-
chr15	40177750	40177751	A00252:294:H3YWTDSX5:4:1646:19506:20400/1	60	+
chr15	40595332	40595333	A00252:294:H3YWTDSX5:4:1277:5647:25770	60	-
chr15	40641766	40641767	A00252:294:H3YWTDSX5:4:1627:8486:1251/1	60	-
chr15	40647417	40647418	A00252:294:H3YWTDSX5:4:2338:5493:5243	60	-
chr15	40721644	40721645	A00252:294:H3YWTDSX5:4:2409:17689:30029/1	60	-
chr15	41000182	41000183	A00252:294:H3YWTDSX5:4:1223:26096:10394	60	-
chr15	41006717	41006718	A00252:294:H3YWTDSX5:4:1322:2465:3850/1	60	-
chr15	41024853	41024854	A00252:294:H3YWTDSX5:4:1559:11831:26083	60	-
chr15	41078740	41078741	A00252:294:H3YWTDSX5:4:2349:20401:5165/1	60	+
chr15	41742314	41742315	A00252:294:H3YWTDSX5:4:2422:19090:23813	60	-
chr15	41802079	41802080	A00252:294:H3YWTDSX5:4:1121:18891:24909/1	60	+
chr15	42195076	42195077	A00252:294:H3YWTDSX5:4:1244:6949:28682/1	60	-
chr15	42559893	42559894	A00252:294:H3YWTDSX5:4:1114:14235:34350/1	60	-
chr15	42657143	42657144	A00252:294:H3YWTDSX5:4:2529:10031:15264/1	60	+
chr15	42821483	42821484	A00252:294:H3YWTDSX5:4:1109:10456:28526/1	60	+
chr15	42824017	42824018	A00252:294:H3YWTDSX5:4:1108:1172:31673/1	60	+
chr15	43025043	43025044	A00252:294:H3YWTDSX5:4:1325:6225:21355/1	60	-
chr15	43032196	43032197	A00252:294:H3YWTDSX5:4:1103:11415:3787/1	60	-
chr15	43044544	43044545	A00252:294:H3YWTDSX5:4:1111:20790:13103	60	+
chr15	43044545	43044546	A00252:294:H3YWTDSX5:4:1377:14488:7357	60	+
chr15	43348715	43348716	A00252:294:H3YWTDSX5:4:1102:25346:4460/1	60	-
chr15	43429602	43429603	A00252:294:H3YWTDSX5:4:1207:19651:22780/1	60	+
chr15	43435529	43435530	A00252:294:H3YWTDSX5:4:2602:29930:24831	60	-
chr15	43435531	43435532	A00252:294:H3YWTDSX5:4:1304:31530:18051	60	-
chr15	43551629	43551630	A00252:294:H3YWTDSX5:4:1464:32805:11584	60	-
chr15	43555038	43555039	A00252:294:H3YWTDSX5:4:2176:29803:13996	60	+
chr15	44463451	44463452	A00252:294:H3YWTDSX5:4:1614:5358:7983	60	-
chr15	44623986	44623987	A00252:294:H3YWTDSX5:4:1102:32741:2832/1	60	+
chr15	45870321	45870322	A00252:294:H3YWTDSX5:4:1317:5782:13385	60	+
chr15	47800131	47800132	A00252:294:H3YWTDSX5:4:1131:30779:24079/1	60	+
chr15	49025866	49025867	A00252:294:H3YWTDSX5:4:1161:31078:9565	60	+
chr15	49135704	49135705	A00252:294:H3YWTDSX5:4:1476:5385:8813	60	-
chr15	49167555	49167556	A00252:294:H3YWTDSX5:4:2458:16007:29434	60	+
chr15	49382174	49382175	A00252:294:H3YWTDSX5:4:1120:9381:24502/1	60	-
chr15	50750742	50750743	A00252:294:H3YWTDSX5:4:1312:31575:31688	60	-
chr15	52581114	52581115	A00252:294:H3YWTDSX5:4:1103:18258:35931/1	60	-
chr15	55814454	55814455	A00252:294:H3YWTDSX5:4:1110:3224:7921/1	60	-
chr15	56142304	56142305	A00252:294:H3YWTDSX5:4:2444:3423:13996	60	-
chr15	56642255	56642256	A00252:294:H3YWTDSX5:4:1210:26594:23938/1	60	+
chr15	56845819	56845820	A00252:294:H3YWTDSX5:4:1233:17363:37043	60	-
chr15	56845820	56845821	A00252:294:H3YWTDSX5:4:1119:30436:9298/1	60	-
chr15	56945063	56945064	A00252:294:H3YWTDSX5:4:1123:16089:15076/1	60	+
chr15	58016354	58016355	A00252:294:H3YWTDSX5:4:2341:16749:31000/1	60	-
chr15	58609106	58609107	A00252:294:H3YWTDSX5:4:1102:14498:17801/1	60	+
chr15	58636880	58636881	A00252:294:H3YWTDSX5:4:2177:7808:11068	60	+
chr15	58640015	58640016	A00252:294:H3YWTDSX5:4:1109:16288:29199/1	60	+
chr15	58640017	58640018	A00252:294:H3YWTDSX5:4:2151:26910:7983	60	+
chr15	58662152	58662153	A00252:294:H3YWTDSX5:4:1101:30282:35587/1	60	+
chr15	58711054	58711055	A00252:294:H3YWTDSX5:4:1116:26549:2002/1	60	-
chr15	60423223	60423224	A00252:294:H3YWTDSX5:4:2115:19587:27179	60	-
chr15	61080602	61080603	A00252:294:H3YWTDSX5:4:1169:1678:29794/1	60	-
chr15	61938037	61938038	A00252:294:H3YWTDSX5:4:1124:17978:14685/1	60	-
chr15	61963645	61963646	A00252:294:H3YWTDSX5:4:1108:27597:5729/1	60	-
chr15	61975512	61975513	A00252:294:H3YWTDSX5:4:1129:14443:30921/1	60	-
chr15	62479696	62479697	A00252:294:H3YWTDSX5:4:1351:13060:15468	60	-
chr15	63226434	63226435	A00252:294:H3YWTDSX5:4:1110:13105:26850/1	60	+
chr15	64312465	64312466	A00252:294:H3YWTDSX5:4:1126:29035:21089/1	60	+
chr15	64429297	64429298	A00252:294:H3YWTDSX5:4:1424:25617:8187/1	60	-
chr15	64482115	64482116	A00252:294:H3YWTDSX5:4:1132:31123:8140/1	60	+
chr15	64492501	64492502	A00252:294:H3YWTDSX5:4:1107:29857:9267	60	-
chr15	64565801	64565802	A00252:294:H3YWTDSX5:4:1115:8793:4194/1	60	-
chr15	64569659	64569660	A00252:294:H3YWTDSX5:4:1226:1154:25755/1	60	-
chr15	64679556	64679557	A00252:294:H3YWTDSX5:4:1227:32732:4257/1	60	-
chr15	64957368	64957369	A00252:294:H3YWTDSX5:4:1617:23710:36354/1	60	-
chr15	65550720	65550721	A00252:294:H3YWTDSX5:4:1102:21947:16705/1	60	+
chr15	65550722	65550723	A00252:294:H3YWTDSX5:4:2151:30635:8797	60	+
chr15	66314042	66314043	A00252:294:H3YWTDSX5:4:1109:21197:23328/1	60	-
chr15	66498063	66498064	A00252:294:H3YWTDSX5:4:2463:5339:36323/1	60	+
chr15	66498064	66498065	A00252:294:H3YWTDSX5:4:1262:1108:8171	60	+
chr15	67237950	67237951	A00252:294:H3YWTDSX5:4:1267:9164:23406/1	60	+
chr15	67673679	67673680	A00252:294:H3YWTDSX5:4:1118:25409:31782/1	60	-
chr15	68090335	68090336	A00252:294:H3YWTDSX5:4:1105:10312:19100	60	+
chr15	68147357	68147358	A00252:294:H3YWTDSX5:4:1107:6940:4492/1	60	+
chr15	68150227	68150228	A00252:294:H3YWTDSX5:4:1514:24071:23171	60	-
chr15	70076553	70076554	A00252:294:H3YWTDSX5:4:1522:12689:16391	60	-
chr15	70740844	70740845	A00252:294:H3YWTDSX5:4:2203:30725:32503	60	+
chr15	75420616	75420617	A00252:294:H3YWTDSX5:4:2172:26765:35509	60	-
chr15	75425288	75425289	A00252:294:H3YWTDSX5:4:1123:16586:8422/1	60	-
chr15	76732170	76732171	A00252:294:H3YWTDSX5:4:1102:2501:20635/1	60	+
chr15	76732171	76732172	A00252:294:H3YWTDSX5:4:2571:9607:22670	60	+
chr15	76773619	76773620	A00252:294:H3YWTDSX5:4:1103:22914:28745/1	60	-
chr15	76773735	76773736	A00252:294:H3YWTDSX5:4:1106:26476:36166/1	60	+
chr15	76773736	76773737	A00252:294:H3YWTDSX5:4:2442:14859:35712	60	+
chr15	76795230	76795231	A00252:294:H3YWTDSX5:4:1130:11107:32972/1	60	+
chr15	77049799	77049800	A00252:294:H3YWTDSX5:4:1137:1371:19492/1	60	+
chr15	77053508	77053509	A00252:294:H3YWTDSX5:4:1118:4616:11115/1	60	+
chr15	77124597	77124598	A00252:294:H3YWTDSX5:4:1145:11369:13260/1	60	+
chr15	77184711	77184712	A00252:294:H3YWTDSX5:4:2523:25057:1078/1	60	-
chr15	78483132	78483133	A00252:294:H3YWTDSX5:4:2647:24722:13369	60	-
chr15	78483133	78483134	A00252:294:H3YWTDSX5:4:1569:6515:25300	60	-
chr15	80143457	80143458	A00252:294:H3YWTDSX5:4:2543:6786:2096	60	-
chr15	83018909	83018910	A00252:294:H3YWTDSX5:4:1137:28944:34240/1	60	-
chr15	83042869	83042870	A00252:294:H3YWTDSX5:4:2458:13476:35164	60	+
chr15	83129117	83129118	A00252:294:H3YWTDSX5:4:1107:15980:30201/1	60	-
chr15	84102603	84102604	A00252:294:H3YWTDSX5:4:1374:9625:12618/1	60	+
chr15	84134587	84134588	A00252:294:H3YWTDSX5:4:2644:32560:14732	60	-
chr15	84684106	84684107	A00252:294:H3YWTDSX5:4:1134:26359:25160/1	60	-
chr15	88962831	88962832	A00252:294:H3YWTDSX5:4:1656:25599:15702/1	60	+
chr15	89248067	89248068	A00252:294:H3YWTDSX5:4:2352:7916:33927	60	-
chr15	89288591	89288592	A00252:294:H3YWTDSX5:4:1108:26765:31720/1	60	+
chr15	89601015	89601016	A00252:294:H3YWTDSX5:4:2647:6542:3270	60	-
chr15	90391873	90391874	A00252:294:H3YWTDSX5:4:1262:22182:22529/1	60	-
chr15	90436667	90436668	A00252:294:H3YWTDSX5:4:1110:23918:31266/1	60	+
chr15	90571176	90571177	A00252:294:H3YWTDSX5:4:1104:13566:7827	60	+
chr15	90632604	90632605	A00252:294:H3YWTDSX5:4:1105:7581:16219/1	60	-
chr15	90722710	90722711	A00252:294:H3YWTDSX5:4:1667:32199:30765/1	60	-
chr15	90754463	90754464	A00252:294:H3YWTDSX5:4:1122:28899:30185	60	+
chr15	90784073	90784074	A00252:294:H3YWTDSX5:4:1108:28393:5447/1	60	-
chr15	90986023	90986024	A00252:294:H3YWTDSX5:4:2651:5719:12493	60	-
chr15	91473256	91473257	A00252:294:H3YWTDSX5:4:2347:25762:13385/1	60	+
chr15	91579332	91579333	A00252:294:H3YWTDSX5:4:1611:8359:30436/1	60	+
chr15	92369226	92369227	A00252:294:H3YWTDSX5:4:2369:10908:24455/1	60	-
chr15	92408405	92408406	A00252:294:H3YWTDSX5:4:1101:23393:1924/1	60	+
chr15	95717903	95717904	A00252:294:H3YWTDSX5:4:1128:21594:34037	60	-
chr15	96791385	96791386	A00252:294:H3YWTDSX5:4:2227:3061:5071	60	-
chr15	98569952	98569953	A00252:294:H3YWTDSX5:4:2525:14235:34256/1	60	-
chr15	99614439	99614440	A00252:294:H3YWTDSX5:4:1442:26567:30217	60	+
chr15	99646705	99646706	A00252:294:H3YWTDSX5:4:1101:9082:11522/1	60	+
chr15	99695685	99695686	A00252:294:H3YWTDSX5:4:1327:13015:1423/1	60	+
chr15	99888396	99888397	A00252:294:H3YWTDSX5:4:2607:30906:35477	60	-
chr15	101665908	101665909	A00252:294:H3YWTDSX5:4:1235:25681:22263/1	60	-
chr15	101704580	101704581	A00252:294:H3YWTDSX5:4:2233:5348:11162/1	60	-
chr16	44537	44538	A00252:294:H3YWTDSX5:4:2403:19859:17096/1	60	-
chr16	50103	50104	A00252:294:H3YWTDSX5:4:1366:26847:30859	60	+
chr16	115184	115185	A00252:294:H3YWTDSX5:4:1374:6786:10363/1	60	-
chr16	130857	130858	A00252:294:H3YWTDSX5:4:1117:5900:9674/1	60	+
chr16	195710	195711	A00252:294:H3YWTDSX5:4:1105:26603:3693/1	60	-
chr16	199814	199815	A00252:294:H3YWTDSX5:4:1438:1181:2848	60	-
chr16	200118	200119	A00252:294:H3YWTDSX5:4:1116:30174:27790/1	60	+
chr16	205454	205455	A00252:294:H3YWTDSX5:4:1214:30373:12571/1	60	-
chr16	220459	220460	A00252:294:H3YWTDSX5:4:1269:1452:22420/1	60	+
chr16	220543	220544	A00252:294:H3YWTDSX5:4:1133:1307:27712/1	60	+
chr16	221008	221009	A00252:294:H3YWTDSX5:4:1602:25256:2769	60	-
chr16	222452	222453	A00252:294:H3YWTDSX5:4:1102:32416:7717/1	60	-
chr16	222821	222822	A00252:294:H3YWTDSX5:4:1628:4598:2879/1	60	-
chr16	299928	299929	A00252:294:H3YWTDSX5:4:2632:4128:14685	60	-
chr16	320635	320636	A00252:294:H3YWTDSX5:4:2114:2709:7467	60	-
chr16	538566	538567	A00252:294:H3YWTDSX5:4:1434:22309:14982	60	-
chr16	596269	596270	A00252:294:H3YWTDSX5:4:1106:10628:29857/1	60	+
chr16	596270	596271	A00252:294:H3YWTDSX5:4:1168:31448:28526	60	+
chr16	596271	596272	A00252:294:H3YWTDSX5:4:2237:20555:7028/1	60	+
chr16	597452	597453	A00252:294:H3YWTDSX5:4:1123:8874:21402/1	60	+
chr16	597523	597524	A00252:294:H3YWTDSX5:4:1127:16613:18646/1	60	-
chr16	597579	597580	A00252:294:H3YWTDSX5:4:1367:2365:7185	60	-
chr16	597580	597581	A00252:294:H3YWTDSX5:4:2647:26901:16016	60	-
chr16	600704	600705	A00252:294:H3YWTDSX5:4:1112:27498:29888/1	60	-
chr16	602103	602104	A00252:294:H3YWTDSX5:4:1178:6135:22013	60	+
chr16	633848	633849	A00252:294:H3YWTDSX5:4:1536:8856:4867	60	+
chr16	652803	652804	A00252:294:H3YWTDSX5:4:2646:17101:32393/1	60	+
chr16	652804	652805	A00252:294:H3YWTDSX5:4:2115:3577:29105	60	+
chr16	653472	653473	A00252:294:H3YWTDSX5:4:1258:28393:4820	60	+
chr16	653880	653881	A00252:294:H3YWTDSX5:4:1115:1787:18020	60	+
chr16	654900	654901	A00252:294:H3YWTDSX5:4:1260:21974:4539/1	60	-
chr16	667469	667470	A00252:294:H3YWTDSX5:4:1156:17870:15280/1	60	-
chr16	667470	667471	A00252:294:H3YWTDSX5:4:1164:26015:32612/1	60	-
chr16	667471	667472	A00252:294:H3YWTDSX5:4:2656:16884:33739/1	60	-
chr16	674204	674205	A00252:294:H3YWTDSX5:4:1204:5900:8108	60	-
chr16	718198	718199	A00252:294:H3YWTDSX5:4:1144:7292:13182/1	60	+
chr16	718199	718200	A00252:294:H3YWTDSX5:4:1520:14479:15201/1	60	+
chr16	733104	733105	A00252:294:H3YWTDSX5:4:2216:3233:36307	60	-
chr16	733105	733106	A00252:294:H3YWTDSX5:4:2177:13322:32925	60	-
chr16	733419	733420	A00252:294:H3YWTDSX5:4:1316:17164:7388	60	+
chr16	734855	734856	A00252:294:H3YWTDSX5:4:1342:16432:12540	60	+
chr16	734856	734857	A00252:294:H3YWTDSX5:4:1656:32994:18959/1	60	+
chr16	735710	735711	A00252:294:H3YWTDSX5:4:1104:30553:32049/1	60	+
chr16	736073	736074	A00252:294:H3YWTDSX5:4:2672:4074:26710	60	+
chr16	736074	736075	A00252:294:H3YWTDSX5:4:1104:14199:3004/1	60	+
chr16	736126	736127	A00252:294:H3YWTDSX5:4:1134:8811:17910/1	60	-
chr16	738193	738194	A00252:294:H3YWTDSX5:4:1103:18177:17785/1	60	+
chr16	738194	738195	A00252:294:H3YWTDSX5:4:1355:24623:3646	60	+
chr16	786396	786397	A00252:294:H3YWTDSX5:4:1104:14045:20087/1	60	+
chr16	786748	786749	A00252:294:H3YWTDSX5:4:1260:28854:9251	60	-
chr16	787174	787175	A00252:294:H3YWTDSX5:4:1634:15664:8422	60	-
chr16	796364	796365	A00252:294:H3YWTDSX5:4:1103:31367:15922/1	60	+
chr16	796365	796366	A00252:294:H3YWTDSX5:4:2645:10095:34663/1	60	+
chr16	946446	946447	A00252:294:H3YWTDSX5:4:1103:12879:5353/1	60	+
chr16	946447	946448	A00252:294:H3YWTDSX5:4:1373:26775:18959/1	60	+
chr16	946448	946449	A00252:294:H3YWTDSX5:4:1619:3794:8124/1	60	+
chr16	1317764	1317765	A00252:294:H3YWTDSX5:4:1129:23836:19570/1	60	+
chr16	1317765	1317766	A00252:294:H3YWTDSX5:4:2647:27923:10895/1	60	+
chr16	1317766	1317767	A00252:294:H3YWTDSX5:4:1349:2067:12117/1	60	+
chr16	1319056	1319057	A00252:294:H3YWTDSX5:4:2130:24804:13823	60	-
chr16	1364105	1364106	A00252:294:H3YWTDSX5:4:1114:5150:35618/1	60	+
chr16	1398094	1398095	A00252:294:H3YWTDSX5:4:2115:3712:24549	60	+
chr16	1452488	1452489	A00252:294:H3YWTDSX5:4:1345:8621:18709	60	+
chr16	1452864	1452865	A00252:294:H3YWTDSX5:4:1205:5439:17049/1	60	+
chr16	1501654	1501655	A00252:294:H3YWTDSX5:4:1246:30427:5368/1	60	-
chr16	1590274	1590275	A00252:294:H3YWTDSX5:4:2647:4056:4852	60	-
chr16	1602745	1602746	A00252:294:H3YWTDSX5:4:1146:24035:3724	60	+
chr16	1616710	1616711	A00252:294:H3YWTDSX5:4:1105:29351:15060/1	60	+
chr16	1619159	1619160	A00252:294:H3YWTDSX5:4:1419:3016:33614	60	-
chr16	1620605	1620606	A00252:294:H3YWTDSX5:4:1372:20618:18693	60	+
chr16	1628240	1628241	A00252:294:H3YWTDSX5:4:1103:28194:15468/1	60	+
chr16	1628241	1628242	A00252:294:H3YWTDSX5:4:2647:24578:7200	60	+
chr16	1646873	1646874	A00252:294:H3YWTDSX5:4:1530:1208:18396/1	60	+
chr16	1665616	1665617	A00252:294:H3YWTDSX5:4:1101:32868:35149/1	60	+
chr16	1681817	1681818	A00252:294:H3YWTDSX5:4:2647:24334:9815/1	60	-
chr16	1683909	1683910	A00252:294:H3YWTDSX5:4:2229:23963:35822	60	-
chr16	1685700	1685701	A00252:294:H3YWTDSX5:4:1128:6406:4413/1	60	-
chr16	1688645	1688646	A00252:294:H3YWTDSX5:4:1146:1407:6965/1	60	+
chr16	1689054	1689055	A00252:294:H3YWTDSX5:4:1105:32163:3458/1	60	+
chr16	1689255	1689256	A00252:294:H3YWTDSX5:4:2575:11668:19351/1	60	-
chr16	1690176	1690177	A00252:294:H3YWTDSX5:4:1101:19506:17331/1	60	+
chr16	1690177	1690178	A00252:294:H3YWTDSX5:4:1256:10827:28510	60	+
chr16	1690178	1690179	A00252:294:H3YWTDSX5:4:1408:13584:19069	60	+
chr16	1691308	1691309	A00252:294:H3YWTDSX5:4:1116:2917:2002/1	60	+
chr16	1692668	1692669	A00252:294:H3YWTDSX5:4:1341:10285:24345/1	60	+
chr16	1695015	1695016	A00252:294:H3YWTDSX5:4:2265:8929:32769	60	+
chr16	1717509	1717510	A00252:294:H3YWTDSX5:4:1109:30734:34115/1	60	-
chr16	1750667	1750668	A00252:294:H3YWTDSX5:4:1451:26268:34491	60	+
chr16	1752643	1752644	A00252:294:H3YWTDSX5:4:2328:25690:31203/1	60	+
chr16	1752644	1752645	A00252:294:H3YWTDSX5:4:2421:7817:23265	60	+
chr16	1778705	1778706	A00252:294:H3YWTDSX5:4:1173:15980:26130/1	60	-
chr16	1998266	1998267	A00252:294:H3YWTDSX5:4:1103:20663:6214/1	60	+
chr16	1998267	1998268	A00252:294:H3YWTDSX5:4:2137:5773:22889/1	60	+
chr16	1998268	1998269	A00252:294:H3YWTDSX5:4:1211:4155:6684/1	60	+
chr16	1998274	1998275	A00252:294:H3YWTDSX5:4:1548:24840:28166/1	60	+
chr16	2037039	2037040	A00252:294:H3YWTDSX5:4:1102:29297:15468/1	60	+
chr16	2037040	2037041	A00252:294:H3YWTDSX5:4:2664:15492:31203	60	+
chr16	2037041	2037042	A00252:294:H3YWTDSX5:4:1144:18466:5040	60	+
chr16	2059816	2059817	A00252:294:H3YWTDSX5:4:1110:3812:12571/1	60	-
chr16	2065468	2065469	A00252:294:H3YWTDSX5:4:1102:12192:11490	60	+
chr16	2066502	2066503	A00252:294:H3YWTDSX5:4:2224:6922:8249	60	+
chr16	2067695	2067696	A00252:294:H3YWTDSX5:4:2573:19868:25848	60	-
chr16	2067816	2067817	A00252:294:H3YWTDSX5:4:1306:6723:6214/1	60	-
chr16	2076373	2076374	A00252:294:H3YWTDSX5:4:1150:26404:21230/1	60	-
chr16	2208202	2208203	A00252:294:H3YWTDSX5:4:1111:7600:1282/1	60	-
chr16	2248625	2248626	A00252:294:H3YWTDSX5:4:1401:32398:21026/1	60	-
chr16	2255353	2255354	A00252:294:H3YWTDSX5:4:1543:32497:31626/1	60	-
chr16	2255497	2255498	A00252:294:H3YWTDSX5:4:1470:26775:33646/1	60	-
chr16	2257955	2257956	A00252:294:H3YWTDSX5:4:1302:6479:15217/1	60	-
chr16	2258087	2258088	A00252:294:H3YWTDSX5:4:1104:17933:8218/1	60	+
chr16	2258279	2258280	A00252:294:H3YWTDSX5:4:2639:8133:11256	60	-
chr16	2258387	2258388	A00252:294:H3YWTDSX5:4:2612:17752:13667	60	-
chr16	2258767	2258768	A00252:294:H3YWTDSX5:4:2116:6641:7012/1	60	+
chr16	2258795	2258796	A00252:294:H3YWTDSX5:4:2463:16098:21449	60	+
chr16	2259633	2259634	A00252:294:H3YWTDSX5:4:1259:32660:33223/1	60	+
chr16	2259743	2259744	A00252:294:H3YWTDSX5:4:1148:29143:7811/1	60	+
chr16	2259826	2259827	A00252:294:H3YWTDSX5:4:1124:10954:29450/1	60	+
chr16	2260655	2260656	A00252:294:H3YWTDSX5:4:1106:27471:17002/1	60	+
chr16	2260853	2260854	A00252:294:H3YWTDSX5:4:1169:11605:17832	60	-
chr16	2261296	2261297	A00252:294:H3YWTDSX5:4:2352:19651:24314	60	-
chr16	2432673	2432674	A00252:294:H3YWTDSX5:4:2319:9679:22200	60	-
chr16	2432674	2432675	A00252:294:H3YWTDSX5:4:1602:17725:14716/1	60	-
chr16	2432675	2432676	A00252:294:H3YWTDSX5:4:1120:24650:9298/1	60	-
chr16	2435700	2435701	A00252:294:H3YWTDSX5:4:1111:18828:5791/1	60	+
chr16	2443914	2443915	A00252:294:H3YWTDSX5:4:2277:6045:30467/1	60	+
chr16	2607346	2607347	A00252:294:H3YWTDSX5:4:1626:13901:24314/1	60	-
chr16	2703695	2703696	A00252:294:H3YWTDSX5:4:1318:25852:11851/1	60	+
chr16	2755243	2755244	A00252:294:H3YWTDSX5:4:1101:6280:35916/1	60	+
chr16	2755245	2755246	A00252:294:H3YWTDSX5:4:2229:18258:2801	60	+
chr16	2758703	2758704	A00252:294:H3YWTDSX5:4:1104:7600:4883/1	60	+
chr16	2758987	2758988	A00252:294:H3YWTDSX5:4:1250:18385:28197/1	60	+
chr16	2790363	2790364	A00252:294:H3YWTDSX5:4:1604:11632:35884/1	60	-
chr16	2843014	2843015	A00252:294:H3YWTDSX5:4:1567:15094:29669/1	60	+
chr16	2887968	2887969	A00252:294:H3YWTDSX5:4:1122:27218:27211/1	60	+
chr16	2913380	2913381	A00252:294:H3YWTDSX5:4:1445:32488:1579/1	60	+
chr16	2976510	2976511	A00252:294:H3YWTDSX5:4:2151:19587:5040	60	+
chr16	2977545	2977546	A00252:294:H3YWTDSX5:4:2459:3866:29356/1	60	-
chr16	2977547	2977548	A00252:294:H3YWTDSX5:4:1119:27371:36464/1	60	-
chr16	3079082	3079083	A00252:294:H3YWTDSX5:4:1425:20003:21825/1	60	-
chr16	3227888	3227889	A00252:294:H3YWTDSX5:4:1137:6949:9424	60	-
chr16	3303469	3303470	A00252:294:H3YWTDSX5:4:2556:28149:29794	60	-
chr16	3391552	3391553	A00252:294:H3YWTDSX5:4:2336:2582:6746/1	60	-
chr16	3487461	3487462	A00252:294:H3YWTDSX5:4:1508:32714:35665	60	-
chr16	3681040	3681041	A00252:294:H3YWTDSX5:4:2432:32832:15483/1	60	+
chr16	3681041	3681042	A00252:294:H3YWTDSX5:4:1334:16161:5838	60	+
chr16	3702963	3702964	A00252:294:H3YWTDSX5:4:1269:32805:25676	60	+
chr16	3756088	3756089	A00252:294:H3YWTDSX5:4:2328:24858:9596	60	-
chr16	3830276	3830277	A00252:294:H3YWTDSX5:4:1126:18249:19006/1	60	+
chr16	3844203	3844204	A00252:294:H3YWTDSX5:4:1245:28194:16470	60	+
chr16	3876009	3876010	A00252:294:H3YWTDSX5:4:1137:25599:1673/1	60	+
chr16	8803544	8803545	A00252:294:H3YWTDSX5:4:1120:8883:26710/1	60	+
chr16	8803545	8803546	A00252:294:H3YWTDSX5:4:1525:32479:3004	60	+
chr16	8916205	8916206	A00252:294:H3YWTDSX5:4:1212:24171:8750/1	60	+
chr16	11339949	11339950	A00252:294:H3YWTDSX5:4:1553:16559:13354	60	+
chr16	11364025	11364026	A00252:294:H3YWTDSX5:4:1674:13322:30514	60	+
chr16	11702290	11702291	A00252:294:H3YWTDSX5:4:1201:25057:18082/1	60	+
chr16	11733730	11733731	A00252:294:H3YWTDSX5:4:2345:22616:31078	60	+
chr16	11873619	11873620	A00252:294:H3YWTDSX5:4:1325:18132:18771/1	60	+
chr16	12633708	12633709	A00252:294:H3YWTDSX5:4:1350:16568:3850	60	-
chr16	13929588	13929589	A00252:294:H3YWTDSX5:4:2240:9082:28369	60	-
chr16	14203250	14203251	A00252:294:H3YWTDSX5:4:1438:25048:10144	60	-
chr16	14355928	14355929	A00252:294:H3YWTDSX5:4:1354:21820:29293	60	-
chr16	15088897	15088898	A00252:294:H3YWTDSX5:4:2121:16975:26130/1	60	+
chr16	15129021	15129022	A00252:294:H3YWTDSX5:4:1437:1380:27148/1	60	+
chr16	15129022	15129023	A00252:294:H3YWTDSX5:4:2643:29966:8672	60	+
chr16	17383483	17383484	A00252:294:H3YWTDSX5:4:1138:14407:31078/1	60	+
chr16	18856979	18856980	A00252:294:H3YWTDSX5:4:1148:17526:25207/1	60	+
chr16	18874132	18874133	A00252:294:H3YWTDSX5:4:2473:32913:34381	60	+
chr16	18876831	18876832	A00252:294:H3YWTDSX5:4:1102:15438:3458/1	60	+
chr16	18884482	18884483	A00252:294:H3YWTDSX5:4:2247:25536:1908	60	+
chr16	18891053	18891054	A00252:294:H3YWTDSX5:4:2420:15863:14434	60	-
chr16	18893610	18893611	A00252:294:H3YWTDSX5:4:1150:25446:10269/1	60	-
chr16	18895356	18895357	A00252:294:H3YWTDSX5:4:1258:30047:18302/1	60	+
chr16	19304560	19304561	A00252:294:H3YWTDSX5:4:2276:26729:11303/1	60	-
chr16	19531122	19531123	A00252:294:H3YWTDSX5:4:1102:31340:30874/1	60	+
chr16	19531123	19531124	A00252:294:H3YWTDSX5:4:1639:11650:24267	60	+
chr16	19531124	19531125	A00252:294:H3YWTDSX5:4:1116:23882:3333	60	+
chr16	20780557	20780558	A00252:294:H3YWTDSX5:4:1106:14055:20823/1	60	+
chr16	20829262	20829263	A00252:294:H3YWTDSX5:4:1459:28067:32221/1	60	-
chr16	21467969	21467970	A00252:294:H3YWTDSX5:4:2262:30400:16626/1	60	+
chr16	21486582	21486583	A00252:294:H3YWTDSX5:4:2644:23628:2832	60	+
chr16	21602609	21602610	A00252:294:H3YWTDSX5:4:1122:23601:28682/1	60	-
chr16	22042729	22042730	A00252:294:H3YWTDSX5:4:1369:31991:36824/1	60	+
chr16	22046047	22046048	A00252:294:H3YWTDSX5:4:1104:13919:36746/1	60	+
chr16	22049057	22049058	A00252:294:H3YWTDSX5:4:1114:25409:3411/1	60	+
chr16	22235727	22235728	A00252:294:H3YWTDSX5:4:1144:14660:6402/1	60	-
chr16	22345230	22345231	A00252:294:H3YWTDSX5:4:2462:21097:28729	60	+
chr16	22430427	22430428	A00252:294:H3YWTDSX5:4:2648:29017:35931/1	60	-
chr16	22465288	22465289	A00252:294:H3YWTDSX5:4:2103:4571:7373	60	-
chr16	22465588	22465589	A00252:294:H3YWTDSX5:4:1211:32814:6965/1	60	-
chr16	22473659	22473660	A00252:294:H3YWTDSX5:4:2237:28366:20525	60	+
chr16	22475375	22475376	A00252:294:H3YWTDSX5:4:1434:10972:12633	60	-
chr16	22481699	22481700	A00252:294:H3YWTDSX5:4:2650:32208:11898/1	60	-
chr16	22492581	22492582	A00252:294:H3YWTDSX5:4:2150:5529:31172/1	60	-
chr16	24752339	24752340	A00252:294:H3YWTDSX5:4:1250:16893:25019	60	-
chr16	24754478	24754479	A00252:294:H3YWTDSX5:4:1103:27407:31422/1	60	+
chr16	24763738	24763739	A00252:294:H3YWTDSX5:4:2538:20998:16000	60	-
chr16	24960166	24960167	A00252:294:H3YWTDSX5:4:1133:26286:12226	60	-
chr16	25367895	25367896	A00252:294:H3YWTDSX5:4:2658:27172:5306/1	60	+
chr16	25456131	25456132	A00252:294:H3YWTDSX5:4:2174:4372:5462	60	-
chr16	25456133	25456134	A00252:294:H3YWTDSX5:4:1116:19849:30389	60	-
chr16	27250108	27250109	A00252:294:H3YWTDSX5:4:2143:21983:20149/1	60	+
chr16	27259641	27259642	A00252:294:H3YWTDSX5:4:1129:31132:17018/1	60	+
chr16	27339206	27339207	A00252:294:H3YWTDSX5:4:1164:26530:28369/1	60	+
chr16	27764936	27764937	A00252:294:H3YWTDSX5:4:1108:2654:14606/1	60	-
chr16	28137214	28137215	A00252:294:H3YWTDSX5:4:2318:5150:15201	60	+
chr16	28147665	28147666	A00252:294:H3YWTDSX5:4:2105:31991:17534/1	60	-
chr16	28164799	28164800	A00252:294:H3YWTDSX5:4:1432:21197:22858/1	60	-
chr16	28206712	28206713	A00252:294:H3YWTDSX5:4:1104:20184:20102/1	60	-
chr16	28384836	28384837	A00252:294:H3YWTDSX5:4:1147:24731:8500/1	60	+
chr16	28401573	28401574	A00252:294:H3YWTDSX5:4:2242:6099:3693	60	+
chr16	28582762	28582763	A00252:294:H3YWTDSX5:4:1304:26106:20462/1	60	-
chr16	28730471	28730472	A00252:294:H3YWTDSX5:4:1659:20003:32315/1	60	-
chr16	28831580	28831581	A00252:294:H3YWTDSX5:4:1108:1886:26428/1	60	+
chr16	28831582	28831583	A00252:294:H3YWTDSX5:4:2409:21676:16110	60	+
chr16	28954123	28954124	A00252:294:H3YWTDSX5:4:1171:17806:23218	60	+
chr16	29077037	29077038	A00252:294:H3YWTDSX5:4:1109:27308:1626/1	60	+
chr16	29428045	29428046	A00252:294:H3YWTDSX5:4:1324:15311:33865	60	-
chr16	29433159	29433160	A00252:294:H3YWTDSX5:4:1117:18882:2597/1	60	+
chr16	29445791	29445792	A00252:294:H3YWTDSX5:4:2340:6099:21699/1	60	-
chr16	29450273	29450274	A00252:294:H3YWTDSX5:4:1409:28103:17942/1	60	-
chr16	29552117	29552118	A00252:294:H3YWTDSX5:4:2202:26295:22232/1	60	+
chr16	29562067	29562068	A00252:294:H3YWTDSX5:4:1555:25970:15530/1	60	+
chr16	29918160	29918161	A00252:294:H3YWTDSX5:4:2263:14733:2675/1	60	-
chr16	29923078	29923079	A00252:294:H3YWTDSX5:4:2647:31928:13448	60	-
chr16	29923079	29923080	A00252:294:H3YWTDSX5:4:1238:23348:27899	60	-
chr16	29971727	29971728	A00252:294:H3YWTDSX5:4:1676:30300:3552	60	-
chr16	29997991	29997992	A00252:294:H3YWTDSX5:4:2532:24334:7560	60	+
chr16	30281708	30281709	A00252:294:H3YWTDSX5:4:1378:32154:5572/1	60	+
chr16	30287560	30287561	A00252:294:H3YWTDSX5:4:2277:2790:25989/1	60	-
chr16	30606953	30606954	A00252:294:H3YWTDSX5:4:2455:16034:25441/1	60	-
chr16	30706222	30706223	A00252:294:H3YWTDSX5:4:1107:11089:29340	60	-
chr16	30728606	30728607	A00252:294:H3YWTDSX5:4:2665:3613:28009/1	60	-
chr16	30744523	30744524	A00252:294:H3YWTDSX5:4:1101:14950:20275/1	60	+
chr16	30974879	30974880	A00252:294:H3YWTDSX5:4:2403:23845:36151	60	-
chr16	31621375	31621376	A00252:294:H3YWTDSX5:4:2619:14543:33818/1	60	-
chr16	31890896	31890897	A00252:294:H3YWTDSX5:4:1425:22227:31187/1	60	+
chr16	46864958	46864959	A00252:294:H3YWTDSX5:4:1471:29686:7811	60	-
chr16	47176650	47176651	A00252:294:H3YWTDSX5:4:2450:10917:35681/1	60	+
chr16	47458252	47458253	A00252:294:H3YWTDSX5:4:1101:17128:13150/1	60	+
chr16	47523527	47523528	A00252:294:H3YWTDSX5:4:1343:12274:33583	60	+
chr16	47527629	47527630	A00252:294:H3YWTDSX5:4:1566:8621:3740	60	-
chr16	50205816	50205817	A00252:294:H3YWTDSX5:4:1421:6641:31626	60	+
chr16	53269374	53269375	A00252:294:H3YWTDSX5:4:1158:31096:22968/1	60	+
chr16	53438502	53438503	A00252:294:H3YWTDSX5:4:2401:29975:26443	60	-
chr16	53486331	53486332	A00252:294:H3YWTDSX5:4:1122:12147:16892/1	60	+
chr16	53682559	53682560	A00252:294:H3YWTDSX5:4:2131:18240:5118	60	-
chr16	53682560	53682561	A00252:294:H3YWTDSX5:4:1416:3323:3427	60	-
chr16	53682561	53682562	A00252:294:H3YWTDSX5:4:1207:30581:18161	60	-
chr16	53684054	53684055	A00252:294:H3YWTDSX5:4:1106:27941:21825/1	60	-
chr16	54550115	54550116	A00252:294:H3YWTDSX5:4:1360:25545:2707	60	+
chr16	54896350	54896351	A00252:294:H3YWTDSX5:4:2208:1271:17472	60	+
chr16	57446202	57446203	A00252:294:H3YWTDSX5:4:1312:22661:33223/1	60	+
chr16	57811533	57811534	A00252:294:H3YWTDSX5:4:2371:3586:28651	60	-
chr16	58150260	58150261	A00252:294:H3YWTDSX5:4:1260:11333:32800	60	+
chr16	58540806	58540807	A00252:294:H3YWTDSX5:4:1113:27055:2942/1	60	-
chr16	58560093	58560094	A00252:294:H3YWTDSX5:4:1405:15989:9048/1	60	+
chr16	66560727	66560728	A00252:294:H3YWTDSX5:4:2414:32208:22514	60	-
chr16	66560729	66560730	A00252:294:H3YWTDSX5:4:2569:7075:8641	60	-
chr16	67037166	67037167	A00252:294:H3YWTDSX5:4:1134:20365:32002/1	60	+
chr16	67037353	67037354	A00252:294:H3YWTDSX5:4:1102:5367:5963/1	60	+
chr16	67089261	67089262	A00252:294:H3YWTDSX5:4:1120:31385:16203/1	60	+
chr16	67131871	67131872	A00252:294:H3YWTDSX5:4:1141:25364:22060/1	60	+
chr16	67131881	67131882	A00252:294:H3YWTDSX5:4:2266:30644:28917/1	60	+
chr16	67549650	67549651	A00252:294:H3YWTDSX5:4:1229:18041:4335	60	-
chr16	67549651	67549652	A00252:294:H3YWTDSX5:4:1103:23601:11960	60	-
chr16	67561172	67561173	A00252:294:H3YWTDSX5:4:1101:32551:3693/1	60	+
chr16	67575961	67575962	A00252:294:H3YWTDSX5:4:1475:16188:20040/1	60	+
chr16	67595629	67595630	A00252:294:H3YWTDSX5:4:1160:17942:5447	60	-
chr16	67600222	67600223	A00252:294:H3YWTDSX5:4:1149:28348:18396/1	60	-
chr16	67677323	67677324	A00252:294:H3YWTDSX5:4:2311:27679:25316	60	-
chr16	67810424	67810425	A00252:294:H3YWTDSX5:4:1236:30454:2096/1	60	+
chr16	68176452	68176453	A00252:294:H3YWTDSX5:4:1117:2202:28604	60	-
chr16	68336131	68336132	A00252:294:H3YWTDSX5:4:1101:12961:26475/1	60	+
chr16	68343452	68343453	A00252:294:H3YWTDSX5:4:1170:31232:11960/1	60	+
chr16	68376531	68376532	A00252:294:H3YWTDSX5:4:2376:19397:30702/1	60	-
chr16	68376532	68376533	A00252:294:H3YWTDSX5:4:1249:22073:10379/1	60	-
chr16	68869875	68869876	A00252:294:H3YWTDSX5:4:1150:6063:3975	60	-
chr16	68987287	68987288	A00252:294:H3YWTDSX5:4:1103:16179:11318/1	60	+
chr16	68994629	68994630	A00252:294:H3YWTDSX5:4:1142:16676:25269	60	+
chr16	69000730	69000731	A00252:294:H3YWTDSX5:4:2249:14507:8046	60	-
chr16	69381870	69381871	A00252:294:H3YWTDSX5:4:1122:9995:26757/1	60	-
chr16	69593670	69593671	A00252:294:H3YWTDSX5:4:2537:28058:33646	60	+
chr16	70231048	70231049	A00252:294:H3YWTDSX5:4:1178:10429:12915/1	60	+
chr16	71636793	71636794	A00252:294:H3YWTDSX5:4:1374:13720:16266	60	-
chr16	73842077	73842078	A00252:294:H3YWTDSX5:4:2558:28293:14920	60	+
chr16	74906344	74906345	A00252:294:H3YWTDSX5:4:2351:4218:22357/1	60	+
chr16	75081199	75081200	A00252:294:H3YWTDSX5:4:2210:14651:20415	60	-
chr16	81270771	81270772	A00252:294:H3YWTDSX5:4:1663:20717:22498	60	-
chr16	81805853	81805854	A00252:294:H3YWTDSX5:4:1104:11514:35399/1	60	+
chr16	81805855	81805856	A00252:294:H3YWTDSX5:4:1330:27742:6731/1	60	+
chr16	82075057	82075058	A00252:294:H3YWTDSX5:4:2201:3604:2221	60	+
chr16	83962396	83962397	A00252:294:H3YWTDSX5:4:2110:14534:11882	60	+
chr16	84073791	84073792	A00252:294:H3YWTDSX5:4:1510:29008:14559/1	60	+
chr16	84109185	84109186	A00252:294:H3YWTDSX5:4:2324:4770:1861	60	-
chr16	84913838	84913839	A00252:294:H3YWTDSX5:4:1508:15420:35744/1	60	-
chr16	85562602	85562603	A00252:294:H3YWTDSX5:4:1113:16441:2566/1	60	+
chr16	85581173	85581174	A00252:294:H3YWTDSX5:4:1102:24424:35430	60	-
chr16	85675412	85675413	A00252:294:H3YWTDSX5:4:1120:13051:21559/1	60	+
chr16	85675413	85675414	A00252:294:H3YWTDSX5:4:2376:6795:9189	60	+
chr16	85680634	85680635	A00252:294:H3YWTDSX5:4:1259:27407:35336/1	60	+
chr16	87697393	87697394	A00252:294:H3YWTDSX5:4:1431:23547:9298	60	-
chr16	87774791	87774792	A00252:294:H3YWTDSX5:4:1361:2817:33927/1	60	-
chr16	87807921	87807922	A00252:294:H3YWTDSX5:4:2206:17544:3756/1	60	-
chr16	87860550	87860551	A00252:294:H3YWTDSX5:4:1103:30761:21950/1	60	+
chr16	87860551	87860552	A00252:294:H3YWTDSX5:4:1370:5647:30123	60	+
chr16	88578295	88578296	A00252:294:H3YWTDSX5:4:1141:8865:7545/1	60	-
chr16	88590551	88590552	A00252:294:H3YWTDSX5:4:2629:20094:36229	60	+
chr16	88607498	88607499	A00252:294:H3YWTDSX5:4:1423:19226:29935	60	-
chr16	88660406	88660407	A00252:294:H3YWTDSX5:4:1116:18159:20071/1	60	-
chr16	88661410	88661411	A00252:294:H3YWTDSX5:4:1310:24831:30812	60	-
chr16	88729428	88729429	A00252:294:H3YWTDSX5:4:1104:17390:20838	60	+
chr16	88778642	88778643	A00252:294:H3YWTDSX5:4:2151:24343:7858	60	-
chr16	88778643	88778644	A00252:294:H3YWTDSX5:4:1337:30888:24142	60	-
chr16	88802098	88802099	A00252:294:H3YWTDSX5:4:1328:19000:13823	60	+
chr16	88897710	88897711	A00252:294:H3YWTDSX5:4:1247:16884:32330/1	60	+
chr16	89108634	89108635	A00252:294:H3YWTDSX5:4:1106:7437:25144/1	60	-
chr16	89108876	89108877	A00252:294:H3YWTDSX5:4:1105:23366:29215/1	60	+
chr16	89108920	89108921	A00252:294:H3YWTDSX5:4:1207:30156:3740/1	60	-
chr16	89110196	89110197	A00252:294:H3YWTDSX5:4:1103:7464:13354/1	60	-
chr16	89125789	89125790	A00252:294:H3YWTDSX5:4:1103:25138:28588/1	60	+
chr16	89130730	89130731	A00252:294:H3YWTDSX5:4:2252:12653:19836/1	60	+
chr16	89131463	89131464	A00252:294:H3YWTDSX5:4:1114:13440:7326/1	60	+
chr16	89238245	89238246	A00252:294:H3YWTDSX5:4:1501:23972:20369/1	60	-
chr16	89341558	89341559	A00252:294:H3YWTDSX5:4:1108:26567:15655/1	60	+
chr16	89394671	89394672	A00252:294:H3YWTDSX5:4:1272:10194:18928/1	60	+
chr16	89407135	89407136	A00252:294:H3YWTDSX5:4:1119:29875:5353/1	60	-
chr16	89453830	89453831	A00252:294:H3YWTDSX5:4:1366:9914:15436/1	60	-
chr16	89458204	89458205	A00252:294:H3YWTDSX5:4:1111:32398:12571/1	60	-
chr16	89481835	89481836	A00252:294:H3YWTDSX5:4:2247:21251:10332	60	-
chr16	89483501	89483502	A00252:294:H3YWTDSX5:4:1349:31087:30530	60	-
chr16	89518506	89518507	A00252:294:H3YWTDSX5:4:1360:10393:30326/1	60	-
chr16	89551647	89551648	A00252:294:H3YWTDSX5:4:1101:8413:29121/1	60	+
[truncated: 3,387 more rows]
