# Supplementary material for: HIV-1 capsid stability enables inositol phosphate-independent infection of target cells and promotes integration into genes
Source: PLoS Pathog. 2023 Jun 2;19(6):e1011423. doi: 10.1371/journal.ppat.1011423 (PMC10266667; doi:10.1371/journal.ppat.1011423)
Supplement: S2 Data — (TAR.GZ) [file ppat.1011423.s013.tar.gz › CEM_WT_B/CA_P38A/Unique_hg38_integration_sites/8806-GS-5.bed]

chr1	733743	733744	A00252:294:H3YWTDSX5:4:1328:8748:1485/1	60	+
chr1	755156	755157	A00252:294:H3YWTDSX5:4:1110:30463:24095/1	60	+
chr1	810850	810851	A00252:294:H3YWTDSX5:4:1358:23312:5447/1	60	-
chr1	812031	812032	A00252:294:H3YWTDSX5:4:1420:8486:28870/1	60	-
chr1	814251	814252	A00252:294:H3YWTDSX5:4:1243:22715:21950/1	60	+
chr1	831721	831722	A00252:294:H3YWTDSX5:4:1365:24903:1532/1	60	-
chr1	838807	838808	A00252:294:H3YWTDSX5:4:1104:31222:17049/1	60	+
chr1	849104	849105	A00252:294:H3YWTDSX5:4:1114:15447:9643/1	60	+
chr1	854572	854573	A00252:294:H3YWTDSX5:4:1361:29035:10473/1	60	+
chr1	1111911	1111912	A00252:294:H3YWTDSX5:4:2615:18050:12179	60	-
chr1	1265319	1265320	A00252:294:H3YWTDSX5:4:1256:18936:14904	60	-
chr1	1266883	1266884	A00252:294:H3YWTDSX5:4:1213:18295:14074/1	60	-
chr1	1277640	1277641	A00252:294:H3YWTDSX5:4:1109:21278:27226	60	-
chr1	1318804	1318805	A00252:294:H3YWTDSX5:4:1136:11650:17284/1	60	-
chr1	1338078	1338079	A00252:294:H3YWTDSX5:4:2151:28429:8108	60	+
chr1	1339536	1339537	A00252:294:H3YWTDSX5:4:1376:1877:15076	60	-
chr1	1346856	1346857	A00252:294:H3YWTDSX5:4:1101:12454:3521	60	-
chr1	1392590	1392591	A00252:294:H3YWTDSX5:4:1114:11677:26788/1	60	+
chr1	1392905	1392906	A00252:294:H3YWTDSX5:4:2345:13494:24580	60	-
chr1	1393092	1393093	A00252:294:H3YWTDSX5:4:1274:5692:17895/1	60	-
chr1	1393093	1393094	A00252:294:H3YWTDSX5:4:1164:13693:13745/1	60	-
chr1	1393140	1393141	A00252:294:H3YWTDSX5:4:1349:30870:29904/1	60	-
chr1	1394211	1394212	A00252:294:H3YWTDSX5:4:1506:21115:16892/1	60	+
chr1	1394852	1394853	A00252:294:H3YWTDSX5:4:2501:11360:25144	60	-
chr1	1404596	1404597	A00252:294:H3YWTDSX5:4:1149:11550:34679/1	60	-
chr1	1425618	1425619	A00252:294:H3YWTDSX5:4:1646:14968:17989/1	60	-
chr1	1474888	1474889	A00252:294:H3YWTDSX5:4:1264:23122:14732	60	-
chr1	1483023	1483024	A00252:294:H3YWTDSX5:4:1108:23384:13182	60	-
chr1	1484042	1484043	A00252:294:H3YWTDSX5:4:1602:30355:34272/1	60	-
chr1	1562484	1562485	A00252:294:H3YWTDSX5:4:2625:3775:21339/1	60	-
chr1	1568352	1568353	A00252:294:H3YWTDSX5:4:1327:29315:19288/1	60	+
chr1	1617860	1617861	A00252:294:H3YWTDSX5:4:1157:7265:2362/1	60	-
chr1	1617862	1617863	A00252:294:H3YWTDSX5:4:2302:27968:19899	60	-
chr1	1643382	1643383	A00252:294:H3YWTDSX5:4:1228:20708:4038/1	60	+
chr1	1650184	1650185	A00252:294:H3YWTDSX5:4:2235:20564:8578	60	+
chr1	1666516	1666517	A00252:294:H3YWTDSX5:4:2447:8467:28401/1	60	-
chr1	1666518	1666519	A00252:294:H3YWTDSX5:4:1108:2682:27899/1	60	-
chr1	1689885	1689886	A00252:294:H3YWTDSX5:4:1218:7093:13745/1	60	+
chr1	1731537	1731538	A00252:294:H3YWTDSX5:4:1121:9290:15107/1	60	+
chr1	1766124	1766125	A00252:294:H3YWTDSX5:4:2542:12274:2801/1	60	-
chr1	1766401	1766402	A00252:294:H3YWTDSX5:4:1438:20229:31172/1	60	-
chr1	1773770	1773771	A00252:294:H3YWTDSX5:4:1110:25663:29027/1	60	+
chr1	1775750	1775751	A00252:294:H3YWTDSX5:4:1504:7184:34569/1	60	+
chr1	1788769	1788770	A00252:294:H3YWTDSX5:4:1432:21694:11631	60	-
chr1	1800480	1800481	A00252:294:H3YWTDSX5:4:2545:3287:19554	60	-
chr1	1801465	1801466	A00252:294:H3YWTDSX5:4:1101:16477:17973/1	60	+
chr1	1803190	1803191	A00252:294:H3YWTDSX5:4:1156:31801:17331	60	-
chr1	1816772	1816773	A00252:294:H3YWTDSX5:4:1107:24578:19006/1	60	+
chr1	1817846	1817847	A00252:294:H3YWTDSX5:4:1641:26051:25160	60	-
chr1	1823623	1823624	A00252:294:H3YWTDSX5:4:1169:16541:10034/1	60	-
chr1	1832404	1832405	A00252:294:H3YWTDSX5:4:1264:21404:14982/1	60	-
chr1	1832406	1832407	A00252:294:H3YWTDSX5:4:1141:30373:1360/1	60	-
chr1	1840661	1840662	A00252:294:H3YWTDSX5:4:2129:14479:29763	60	-
chr1	1843368	1843369	A00252:294:H3YWTDSX5:4:1367:30355:7936/1	60	-
chr1	1886799	1886800	A00252:294:H3YWTDSX5:4:1101:23782:2660	60	+
chr1	3628994	3628995	A00252:294:H3YWTDSX5:4:1112:12970:25989/1	60	+
chr1	3845774	3845775	A00252:294:H3YWTDSX5:4:1257:17499:13886/1	60	+
chr1	6371903	6371904	A00252:294:H3YWTDSX5:4:1242:17219:18537	60	+
chr1	6814674	6814675	A00252:294:H3YWTDSX5:4:1101:19741:23500/1	60	+
chr1	6831163	6831164	A00252:294:H3YWTDSX5:4:1112:19361:5525/1	60	-
chr1	6853514	6853515	A00252:294:H3YWTDSX5:4:1120:30499:4178/1	60	-
chr1	7786515	7786516	A00252:294:H3YWTDSX5:4:1149:29613:3709/1	60	+
chr1	8460359	8460360	A00252:294:H3YWTDSX5:4:1508:27344:16845	60	+
chr1	8466831	8466832	A00252:294:H3YWTDSX5:4:2158:5647:9925/1	60	-
chr1	8534397	8534398	A00252:294:H3YWTDSX5:4:1154:25961:35211/1	60	+
chr1	8673480	8673481	A00252:294:H3YWTDSX5:4:1142:10990:24189/1	60	-
chr1	8690402	8690403	A00252:294:H3YWTDSX5:4:1136:2908:3646	60	+
chr1	8781726	8781727	A00252:294:H3YWTDSX5:4:1232:30635:12931/1	60	-
chr1	8786109	8786110	A00252:294:H3YWTDSX5:4:1122:14498:34334/1	60	+
chr1	8858889	8858890	A00252:294:H3YWTDSX5:4:1242:1768:13636	60	+
chr1	9063603	9063604	A00252:294:H3YWTDSX5:4:1322:31991:27430	60	-
chr1	9814082	9814083	A00252:294:H3YWTDSX5:4:1362:24641:25441	60	-
chr1	9815119	9815120	A00252:294:H3YWTDSX5:4:2560:29984:8829	60	-
chr1	9815121	9815122	A00252:294:H3YWTDSX5:4:1103:15555:10833/1	60	-
chr1	10289394	10289395	A00252:294:H3YWTDSX5:4:1259:26286:14168/1	60	+
chr1	10526189	10526190	A00252:294:H3YWTDSX5:4:1175:22752:10019	60	+
chr1	10568929	10568930	A00252:294:H3YWTDSX5:4:1403:21884:33160	60	-
chr1	10576146	10576147	A00252:294:H3YWTDSX5:4:1140:9344:15765/1	60	-
chr1	11197695	11197696	A00252:294:H3YWTDSX5:4:1102:5430:26490/1	60	+
chr1	12321106	12321107	A00252:294:H3YWTDSX5:4:1349:25843:17503/1	60	+
chr1	12347907	12347908	A00252:294:H3YWTDSX5:4:1554:19967:16063/1	60	+
chr1	12369492	12369493	A00252:294:H3YWTDSX5:4:1236:1353:19586/1	60	+
chr1	12369494	12369495	A00252:294:H3YWTDSX5:4:2517:1750:8124	60	+
chr1	12370315	12370316	A00252:294:H3YWTDSX5:4:1151:25599:17707/1	60	+
chr1	12370316	12370317	A00252:294:H3YWTDSX5:4:2645:13919:33019	60	+
chr1	12379033	12379034	A00252:294:H3YWTDSX5:4:1150:25970:9424/1	60	-
chr1	12482482	12482483	A00252:294:H3YWTDSX5:4:1110:13187:11710/1	60	-
chr1	12500463	12500464	A00252:294:H3YWTDSX5:4:1125:28348:19554/1	60	-
chr1	12516400	12516401	A00252:294:H3YWTDSX5:4:1356:16378:32831	60	+
chr1	13543274	13543275	A00252:294:H3YWTDSX5:4:1316:17309:19194/1	60	+
chr1	13721142	13721143	A00252:294:H3YWTDSX5:4:1265:9118:30499/1	60	+
chr1	13762113	13762114	A00252:294:H3YWTDSX5:4:1170:21911:3834/1	60	+
chr1	15241383	15241384	A00252:294:H3YWTDSX5:4:1241:11297:6370/1	60	+
chr1	15659154	15659155	A00252:294:H3YWTDSX5:4:1118:32235:16642/1	60	+
chr1	15873557	15873558	A00252:294:H3YWTDSX5:4:1225:2356:22764/1	60	+
chr1	15884449	15884450	A00252:294:H3YWTDSX5:4:1567:26087:36370/1	60	-
chr1	15912734	15912735	A00252:294:H3YWTDSX5:4:1110:27172:29512/1	60	+
chr1	15919675	15919676	A00252:294:H3YWTDSX5:4:1152:25898:8735/1	60	-
chr1	15928950	15928951	A00252:294:H3YWTDSX5:4:1109:26223:27649/1	60	+
chr1	16259521	16259522	A00252:294:H3YWTDSX5:4:1478:31222:25473/1	60	-
chr1	16305463	16305464	A00252:294:H3YWTDSX5:4:1112:10321:32988/1	60	-
chr1	16334045	16334046	A00252:294:H3YWTDSX5:4:1249:24180:10676/1	60	-
chr1	16562279	16562280	A00252:294:H3YWTDSX5:4:2656:3477:36793/1	60	-
chr1	17029004	17029005	A00252:294:H3YWTDSX5:4:1237:26024:28526/1	60	-
chr1	19144064	19144065	A00252:294:H3YWTDSX5:4:1103:7265:22435/1	60	+
chr1	19144065	19144066	A00252:294:H3YWTDSX5:4:2647:30074:11804	60	+
chr1	19183167	19183168	A00252:294:H3YWTDSX5:4:1155:23258:16501/1	60	-
chr1	19213481	19213482	A00252:294:H3YWTDSX5:4:1129:26304:34491/1	60	-
chr1	19217788	19217789	A00252:294:H3YWTDSX5:4:1112:7690:14685/1	60	-
chr1	19619888	19619889	A00252:294:H3YWTDSX5:4:1132:1380:2973/1	60	-
chr1	20742064	20742065	A00252:294:H3YWTDSX5:4:1107:13105:11537/1	60	-
chr1	20872814	20872815	A00252:294:H3YWTDSX5:4:2529:32551:26177	60	-
chr1	20948323	20948324	A00252:294:H3YWTDSX5:4:1113:2374:6230/1	60	-
chr1	20998860	20998861	A00252:294:H3YWTDSX5:4:2320:12698:35258/1	60	-
chr1	21047789	21047790	A00252:294:H3YWTDSX5:4:1221:13024:18098/1	60	+
chr1	21051588	21051589	A00252:294:H3YWTDSX5:4:1104:1606:27007/1	60	-
chr1	21058477	21058478	A00252:294:H3YWTDSX5:4:1650:5728:20619/1	60	+
chr1	21058478	21058479	A00252:294:H3YWTDSX5:4:1413:8811:26334/1	60	+
chr1	21121754	21121755	A00252:294:H3YWTDSX5:4:1160:13268:21371	60	+
chr1	21132245	21132246	A00252:294:H3YWTDSX5:4:2277:17282:15045/1	60	-
chr1	22101269	22101270	A00252:294:H3YWTDSX5:4:1213:27037:14309/1	60	+
chr1	23044400	23044401	A00252:294:H3YWTDSX5:4:1563:1425:6370/1	60	-
chr1	23066171	23066172	A00252:294:H3YWTDSX5:4:1254:23330:7576/1	60	+
chr1	23304942	23304943	A00252:294:H3YWTDSX5:4:2374:4146:25488	60	-
chr1	23312105	23312106	A00252:294:H3YWTDSX5:4:2649:32461:24392/1	60	+
chr1	23312106	23312107	A00252:294:H3YWTDSX5:4:1224:17752:24533/1	60	+
chr1	23337386	23337387	A00252:294:H3YWTDSX5:4:1356:23303:33708/1	60	-
chr1	24654742	24654743	A00252:294:H3YWTDSX5:4:1515:23647:6370	60	-
chr1	24778188	24778189	A00252:294:H3YWTDSX5:4:1157:6451:10316/1	60	+
chr1	24838779	24838780	A00252:294:H3YWTDSX5:4:1417:25861:32315	60	+
chr1	25433455	25433456	A00252:294:H3YWTDSX5:4:1110:26702:23093/1	60	+
chr1	26714528	26714529	A00252:294:H3YWTDSX5:4:2610:16794:24189	60	+
chr1	26718995	26718996	A00252:294:H3YWTDSX5:4:1102:10529:27273/1	60	+
chr1	26718996	26718997	A00252:294:H3YWTDSX5:4:1661:20428:26162/1	60	+
chr1	27144934	27144935	A00252:294:H3YWTDSX5:4:1443:20980:14653/1	60	-
chr1	27443670	27443671	A00252:294:H3YWTDSX5:4:1607:20889:27837	60	-
chr1	27460626	27460627	A00252:294:H3YWTDSX5:4:1409:10465:24784/1	60	-
chr1	27461071	27461072	A00252:294:H3YWTDSX5:4:1315:4110:6480/1	60	-
chr1	27467993	27467994	A00252:294:H3YWTDSX5:4:1150:11270:1188/1	60	-
chr1	27795010	27795011	A00252:294:H3YWTDSX5:4:1120:7003:31062/1	60	+
chr1	27897312	27897313	A00252:294:H3YWTDSX5:4:1214:6451:18897	60	-
chr1	28004824	28004825	A00252:294:H3YWTDSX5:4:1317:21612:22294	60	-
chr1	28004828	28004829	A00252:294:H3YWTDSX5:4:1103:15076:30545/1	60	-
chr1	28008549	28008550	A00252:294:H3YWTDSX5:4:1131:1090:20948/1	60	-
chr1	28012437	28012438	A00252:294:H3YWTDSX5:4:2358:24641:33520/1	60	-
chr1	28024059	28024060	A00252:294:H3YWTDSX5:4:1101:25156:21699/1	60	+
chr1	28024060	28024061	A00252:294:H3YWTDSX5:4:1374:19280:21261	60	+
chr1	28029053	28029054	A00252:294:H3YWTDSX5:4:1273:2329:31485	60	-
chr1	28033612	28033613	A00252:294:H3YWTDSX5:4:1105:20537:29481/1	60	+
chr1	28038880	28038881	A00252:294:H3YWTDSX5:4:1115:15094:13510/1	60	+
chr1	28049342	28049343	A00252:294:H3YWTDSX5:4:1116:7563:12242/1	60	+
chr1	28061885	28061886	A00252:294:H3YWTDSX5:4:2141:7148:2566	60	-
chr1	28075302	28075303	A00252:294:H3YWTDSX5:4:1142:9607:10300/1	60	+
chr1	28408500	28408501	A00252:294:H3YWTDSX5:4:1102:24695:36652/1	60	+
chr1	28413959	28413960	A00252:294:H3YWTDSX5:4:1102:10990:1736/1	60	+
chr1	28430259	28430260	A00252:294:H3YWTDSX5:4:1103:3233:18396/1	60	+
chr1	28435597	28435598	A00252:294:H3YWTDSX5:4:1613:13602:4789/1	60	-
chr1	28435840	28435841	A00252:294:H3YWTDSX5:4:1153:19407:3662	60	-
chr1	28454020	28454021	A00252:294:H3YWTDSX5:4:1641:29866:13385/1	60	-
chr1	28629198	28629199	A00252:294:H3YWTDSX5:4:1266:5565:10285/1	60	-
chr1	28635962	28635963	A00252:294:H3YWTDSX5:4:1101:10086:18427/1	60	-
chr1	28756493	28756494	A00252:294:H3YWTDSX5:4:1114:21368:17863/1	60	+
chr1	28779493	28779494	A00252:294:H3YWTDSX5:4:1527:16089:23844/1	60	-
chr1	28950305	28950306	A00252:294:H3YWTDSX5:4:1221:1615:7733	60	-
chr1	30962378	30962379	A00252:294:H3YWTDSX5:4:1110:12283:17597/1	60	-
chr1	31011372	31011373	A00252:294:H3YWTDSX5:4:1311:21151:6402/1	60	+
chr1	31027918	31027919	A00252:294:H3YWTDSX5:4:1105:19660:20729/1	60	-
chr1	31522159	31522160	A00252:294:H3YWTDSX5:4:1228:32868:16078	60	-
chr1	31820782	31820783	A00252:294:H3YWTDSX5:4:1238:10682:24627/1	60	-
chr1	31917067	31917068	A00252:294:H3YWTDSX5:4:2614:32443:16971	60	-
chr1	31917423	31917424	A00252:294:H3YWTDSX5:4:1149:10357:9846/1	60	-
chr1	31919270	31919271	A00252:294:H3YWTDSX5:4:1113:12572:15530/1	60	-
chr1	31925248	31925249	A00252:294:H3YWTDSX5:4:1115:12156:6167/1	60	+
chr1	31927505	31927506	A00252:294:H3YWTDSX5:4:1529:4472:23046/1	60	-
chr1	32121705	32121706	A00252:294:H3YWTDSX5:4:1224:14588:21527	60	-
chr1	32121782	32121783	A00252:294:H3YWTDSX5:4:1656:8368:23343/1	60	-
chr1	32144410	32144411	A00252:294:H3YWTDSX5:4:1157:18557:1846/1	60	+
chr1	32253502	32253503	A00252:294:H3YWTDSX5:4:1176:29414:16203/1	60	-
chr1	32309327	32309328	A00252:294:H3YWTDSX5:4:1201:13612:28917/1	60	+
chr1	32312657	32312658	A00252:294:H3YWTDSX5:4:1467:23954:18396/1	60	+
chr1	32312658	32312659	A00252:294:H3YWTDSX5:4:1159:7102:36213	60	+
chr1	32633840	32633841	A00252:294:H3YWTDSX5:4:1233:19506:22404	60	-
chr1	32653381	32653382	A00252:294:H3YWTDSX5:4:2620:4255:28620	60	+
chr1	32666396	32666397	A00252:294:H3YWTDSX5:4:1119:23909:1626/1	60	+
chr1	32668895	32668896	A00252:294:H3YWTDSX5:4:1249:13358:31454/1	60	-
chr1	32678972	32678973	A00252:294:H3YWTDSX5:4:1204:9326:8563/1	60	+
chr1	32835629	32835630	A00252:294:H3YWTDSX5:4:1178:13593:12540/1	60	-
chr1	32835693	32835694	A00252:294:H3YWTDSX5:4:1437:1696:4085/1	60	-
chr1	34238703	34238704	A00252:294:H3YWTDSX5:4:2173:24623:7028/1	60	-
chr1	34996133	34996134	A00252:294:H3YWTDSX5:4:1178:23484:27571/1	60	-
chr1	35101780	35101781	A00252:294:H3YWTDSX5:4:1108:5150:18490/1	60	-
chr1	35314686	35314687	A00252:294:H3YWTDSX5:4:1114:24334:23406/1	60	+
chr1	35381229	35381230	A00252:294:H3YWTDSX5:4:1150:25988:23547/1	60	+
chr1	35749592	35749593	A00252:294:H3YWTDSX5:4:1135:18078:12633/1	60	-
chr1	35998992	35998993	A00252:294:H3YWTDSX5:4:1230:32579:29293/1	60	-
chr1	36362085	36362086	A00252:294:H3YWTDSX5:4:1139:13847:10974/1	60	+
chr1	37497117	37497118	A00252:294:H3YWTDSX5:4:1256:20564:30937/1	60	-
chr1	39110480	39110481	A00252:294:H3YWTDSX5:4:2214:9778:5055	60	-
chr1	39233808	39233809	A00252:294:H3YWTDSX5:4:2220:32054:32675/1	60	+
chr1	39277826	39277827	A00252:294:H3YWTDSX5:4:2459:21206:30483	60	-
chr1	39317202	39317203	A00252:294:H3YWTDSX5:4:1159:5873:23281/1	60	+
chr1	39320114	39320115	A00252:294:H3YWTDSX5:4:1168:19660:10394/1	60	-
chr1	39323634	39323635	A00252:294:H3YWTDSX5:4:1118:5367:4742/1	60	-
chr1	39343839	39343840	A00252:294:H3YWTDSX5:4:1111:12735:28526	60	+
chr1	39343840	39343841	A00252:294:H3YWTDSX5:4:1331:31412:19132	60	+
chr1	39356954	39356955	A00252:294:H3YWTDSX5:4:1650:1859:3991	60	-
chr1	39851753	39851754	A00252:294:H3YWTDSX5:4:2274:5737:32095/1	60	+
chr1	39859800	39859801	A00252:294:H3YWTDSX5:4:1448:3595:18490/1	60	+
chr1	39867518	39867519	A00252:294:H3YWTDSX5:4:1304:25039:24784/1	60	+
chr1	40192264	40192265	A00252:294:H3YWTDSX5:4:1173:13286:35524/1	60	+
chr1	40202618	40202619	A00252:294:H3YWTDSX5:4:1124:2546:27038/1	60	+
chr1	40226283	40226284	A00252:294:H3YWTDSX5:4:1112:19253:22373/1	60	+
chr1	40276729	40276730	A00252:294:H3YWTDSX5:4:2450:25988:22388	60	-
chr1	40290427	40290428	A00252:294:H3YWTDSX5:4:1134:9417:22310	60	-
chr1	40379722	40379723	A00252:294:H3YWTDSX5:4:1468:6325:35243	60	-
chr1	40392268	40392269	A00252:294:H3YWTDSX5:4:1107:21504:7827/1	60	+
chr1	40747267	40747268	A00252:294:H3YWTDSX5:4:1106:27561:32033/1	60	+
chr1	40751631	40751632	A00252:294:H3YWTDSX5:4:1233:3875:16219	60	-
chr1	41080417	41080418	A00252:294:H3YWTDSX5:4:1458:7446:22842/1	60	-
chr1	41089389	41089390	A00252:294:H3YWTDSX5:4:2620:27100:24314/1	60	-
chr1	41145003	41145004	A00252:294:H3YWTDSX5:4:1144:18141:29496/1	60	+
chr1	41191076	41191077	A00252:294:H3YWTDSX5:4:2448:7310:27179	60	+
chr1	41396152	41396153	A00252:294:H3YWTDSX5:4:1103:15980:15295/1	60	+
chr1	42199437	42199438	A00252:294:H3YWTDSX5:4:1124:19425:16532/1	60	-
chr1	42248155	42248156	A00252:294:H3YWTDSX5:4:1114:24035:27336/1	60	-
chr1	42277937	42277938	A00252:294:H3YWTDSX5:4:1243:19388:29716	60	-
chr1	42288732	42288733	A00252:294:H3YWTDSX5:4:1108:6659:27931/1	60	-
chr1	42303105	42303106	A00252:294:H3YWTDSX5:4:1104:9408:30342/1	60	-
chr1	42324619	42324620	A00252:294:H3YWTDSX5:4:1107:14660:2331	60	-
chr1	42685445	42685446	A00252:294:H3YWTDSX5:4:1110:10655:2284/1	60	+
chr1	42685446	42685447	A00252:294:H3YWTDSX5:4:1678:31702:34037	60	+
chr1	42691964	42691965	A00252:294:H3YWTDSX5:4:1173:4517:30733/1	60	+
chr1	43360952	43360953	A00252:294:H3YWTDSX5:4:1140:26024:13714	60	+
chr1	43386248	43386249	A00252:294:H3YWTDSX5:4:1566:30599:10520	60	-
chr1	43435729	43435730	A00252:294:H3YWTDSX5:4:1178:31919:18443/1	60	-
chr1	43618052	43618053	A00252:294:H3YWTDSX5:4:1127:2889:25222/1	60	+
chr1	43839593	43839594	A00252:294:H3YWTDSX5:4:2146:27588:35931	60	-
chr1	43846704	43846705	A00252:294:H3YWTDSX5:4:1224:11975:14372/1	60	+
chr1	43849591	43849592	A00252:294:H3YWTDSX5:4:2314:5177:32910	60	-
chr1	44776782	44776783	A00252:294:H3YWTDSX5:4:1222:17752:27539/1	60	-
chr1	44973683	44973684	A00252:294:H3YWTDSX5:4:2669:7871:18944/1	60	-
chr1	45378594	45378595	A00252:294:H3YWTDSX5:4:1540:5819:27132/1	60	-
chr1	45606300	45606301	A00252:294:H3YWTDSX5:4:1529:4698:22028/1	60	-
chr1	45916893	45916894	A00252:294:H3YWTDSX5:4:1117:16071:11412/1	60	-
chr1	45931005	45931006	A00252:294:H3YWTDSX5:4:1102:32371:29966/1	60	+
chr1	46134091	46134092	A00252:294:H3YWTDSX5:4:2359:17707:2879/1	60	-
chr1	46712990	46712991	A00252:294:H3YWTDSX5:4:1227:8205:7560/1	60	+
chr1	47277455	47277456	A00252:294:H3YWTDSX5:4:1106:10013:34428/1	60	-
chr1	48675820	48675821	A00252:294:H3YWTDSX5:4:2203:14751:11036	60	+
chr1	49207993	49207994	A00252:294:H3YWTDSX5:4:2356:24487:3787/1	60	-
chr1	49542711	49542712	A00252:294:H3YWTDSX5:4:1403:25726:11224/1	60	-
chr1	50159432	50159433	A00252:294:H3YWTDSX5:4:2115:29677:29246	60	-
chr1	50593783	50593784	A00252:294:H3YWTDSX5:4:1122:28113:11788/1	60	+
chr1	50658554	50658555	A00252:294:H3YWTDSX5:4:1109:30291:6511/1	60	+
chr1	50718830	50718831	A00252:294:H3YWTDSX5:4:1128:18177:2284/1	60	-
chr1	50822348	50822349	A00252:294:H3YWTDSX5:4:2613:30418:6292	60	-
chr1	50971465	50971466	A00252:294:H3YWTDSX5:4:1121:5837:13385/1	60	+
chr1	51026606	51026607	A00252:294:H3YWTDSX5:4:2244:30834:25019	60	+
chr1	51283900	51283901	A00252:294:H3YWTDSX5:4:1173:26738:23970/1	60	+
chr1	51409248	51409249	A00252:294:H3YWTDSX5:4:2213:29731:22326/1	60	-
chr1	51747206	51747207	A00252:294:H3YWTDSX5:4:1155:7139:5494/1	60	-
chr1	51793966	51793967	A00252:294:H3YWTDSX5:4:2128:3775:9439	60	-
chr1	51793968	51793969	A00252:294:H3YWTDSX5:4:1105:29270:8030/1	60	-
chr1	51814164	51814165	A00252:294:H3YWTDSX5:4:1377:18584:26882/1	60	+
chr1	51827270	51827271	A00252:294:H3YWTDSX5:4:1120:13666:20932/1	60	+
chr1	52282870	52282871	A00252:294:H3YWTDSX5:4:1110:10981:31281/1	60	+
chr1	52436870	52436871	A00252:294:H3YWTDSX5:4:2454:20952:25003	60	+
chr1	52489548	52489549	A00252:294:H3YWTDSX5:4:1576:12590:8672/1	60	-
chr1	52491890	52491891	A00252:294:H3YWTDSX5:4:1105:17029:25003/1	60	+
chr1	52496061	52496062	A00252:294:H3YWTDSX5:4:1164:32362:35149/1	60	-
chr1	52510009	52510010	A00252:294:H3YWTDSX5:4:2655:22932:10332	60	-
chr1	52526015	52526016	A00252:294:H3YWTDSX5:4:1102:17906:36980/1	60	+
chr1	52546571	52546572	A00252:294:H3YWTDSX5:4:1105:31195:9079/1	60	+
chr1	52746773	52746774	A00252:294:H3YWTDSX5:4:1107:27109:11115/1	60	+
chr1	53768286	53768287	A00252:294:H3YWTDSX5:4:1105:32922:29982/1	60	-
chr1	53815567	53815568	A00252:294:H3YWTDSX5:4:2162:14425:3490/1	60	-
chr1	53941696	53941697	A00252:294:H3YWTDSX5:4:2512:25147:3020	60	-
chr1	55176408	55176409	A00252:294:H3YWTDSX5:4:1209:25952:33536/1	60	+
chr1	56102372	56102373	A00252:294:H3YWTDSX5:4:1157:3387:26835/1	60	+
chr1	56711385	56711386	A00252:294:H3YWTDSX5:4:1626:9435:17926/1	60	-
chr1	58671376	58671377	A00252:294:H3YWTDSX5:4:1130:15266:4100/1	60	-
chr1	60719229	60719230	A00252:294:H3YWTDSX5:4:1262:29288:31297/1	60	+
chr1	60901148	60901149	A00252:294:H3YWTDSX5:4:1128:5846:3724	60	+
chr1	61093290	61093291	A00252:294:H3YWTDSX5:4:1138:2446:7701/1	60	-
chr1	61119216	61119217	A00252:294:H3YWTDSX5:4:1103:19642:27837/1	60	+
chr1	61166392	61166393	A00252:294:H3YWTDSX5:4:1101:29089:21057/1	60	+
chr1	61485175	61485176	A00252:294:H3YWTDSX5:4:1370:11333:11287/1	60	-
chr1	61852362	61852363	A00252:294:H3YWTDSX5:4:1210:28899:31626/1	60	+
chr1	61862399	61862400	A00252:294:H3YWTDSX5:4:2111:1081:16955	60	+
chr1	62507181	62507182	A00252:294:H3YWTDSX5:4:1218:31738:9674	60	-
chr1	62555715	62555716	A00252:294:H3YWTDSX5:4:2143:8901:4820	60	-
chr1	64339703	64339704	A00252:294:H3YWTDSX5:4:1554:26476:28432/1	60	-
chr1	65883316	65883317	A00252:294:H3YWTDSX5:4:1258:26892:36260/1	60	-
chr1	66959255	66959256	A00252:294:H3YWTDSX5:4:2248:18692:22874	60	+
chr1	67172759	67172760	A00252:294:H3YWTDSX5:4:1157:28311:15796	60	+
chr1	67413396	67413397	A00252:294:H3YWTDSX5:4:1670:14714:11757	60	-
chr1	67436688	67436689	A00252:294:H3YWTDSX5:4:2615:32940:28573	60	-
chr1	70175724	70175725	A00252:294:H3YWTDSX5:4:1217:31358:15906/1	60	-
chr1	70204029	70204030	A00252:294:H3YWTDSX5:4:1151:15329:1391/1	60	+
chr1	72106397	72106398	A00252:294:H3YWTDSX5:4:1259:8892:19899/1	60	-
chr1	72224757	72224758	A00252:294:H3YWTDSX5:4:1230:1307:8077/1	60	+
chr1	72522592	72522593	A00252:294:H3YWTDSX5:4:2437:11849:7983/1	60	+
chr1	72855347	72855348	A00252:294:H3YWTDSX5:4:1112:32235:20744/1	60	-
chr1	73427235	73427236	A00252:294:H3YWTDSX5:4:1104:29125:23625/1	60	-
chr1	73740696	73740697	A00252:294:H3YWTDSX5:4:1567:20428:1861	60	-
chr1	74242088	74242089	A00252:294:H3YWTDSX5:4:1673:16134:29716	60	-
chr1	75202776	75202777	A00252:294:H3YWTDSX5:4:1226:11559:27524	60	-
chr1	75566626	75566627	A00252:294:H3YWTDSX5:4:1165:22742:25379/1	60	-
chr1	75753162	75753163	A00252:294:H3YWTDSX5:4:2655:30770:29074	60	-
chr1	75858333	75858334	A00252:294:H3YWTDSX5:4:1219:21287:9612/1	60	+
chr1	76222307	76222308	A00252:294:H3YWTDSX5:4:1112:31204:33364/1	60	-
chr1	77837500	77837501	A00252:294:H3YWTDSX5:4:1103:8784:9032/1	60	-
chr1	77965271	77965272	A00252:294:H3YWTDSX5:4:2522:11586:19742	60	-
chr1	79362021	79362022	A00252:294:H3YWTDSX5:4:1110:13503:21277/1	60	-
chr1	82539839	82539840	A00252:294:H3YWTDSX5:4:1475:12744:26944/1	60	-
chr1	82541733	82541734	A00252:294:H3YWTDSX5:4:1130:11324:10394/1	60	-
chr1	82596138	82596139	A00252:294:H3YWTDSX5:4:2264:31494:5400	60	-
chr1	84082844	84082845	A00252:294:H3YWTDSX5:4:2508:8540:17942	60	+
chr1	84121236	84121237	A00252:294:H3YWTDSX5:4:2639:19126:28729/1	60	-
chr1	84166679	84166680	A00252:294:H3YWTDSX5:4:2570:6732:8609	60	-
chr1	84656704	84656705	A00252:294:H3YWTDSX5:4:1166:23719:34084	60	+
chr1	84983857	84983858	A00252:294:H3YWTDSX5:4:2209:24948:5556	60	+
chr1	85835365	85835366	A00252:294:H3YWTDSX5:4:2368:21206:17613/1	60	+
chr1	87009381	87009382	A00252:294:H3YWTDSX5:4:2258:14597:21731	60	-
chr1	88961986	88961987	A00252:294:H3YWTDSX5:4:1106:16776:7310/1	60	+
chr1	89261804	89261805	A00252:294:H3YWTDSX5:4:1114:7554:33990/1	60	+
chr1	89350692	89350693	A00252:294:H3YWTDSX5:4:1120:20410:6527/1	60	+
chr1	89674923	89674924	A00252:294:H3YWTDSX5:4:1174:31376:13933	60	-
chr1	90967464	90967465	A00252:294:H3YWTDSX5:4:1312:28863:31344/1	60	+
chr1	91014315	91014316	A00252:294:H3YWTDSX5:4:1439:29541:9251	60	+
chr1	92174825	92174826	A00252:294:H3YWTDSX5:4:1310:26702:32925/1	60	+
chr1	92303103	92303104	A00252:294:H3YWTDSX5:4:2353:30327:13870	60	-
chr1	92331414	92331415	A00252:294:H3YWTDSX5:4:1105:25247:13808/1	60	+
chr1	92527888	92527889	A00252:294:H3YWTDSX5:4:1170:10294:34601/1	60	+
chr1	92572353	92572354	A00252:294:H3YWTDSX5:4:1107:9760:35681/1	60	-
chr1	92572750	92572751	A00252:294:H3YWTDSX5:4:1112:22101:25113	60	+
chr1	92585180	92585181	A00252:294:H3YWTDSX5:4:2459:2284:26459/1	60	+
chr1	92626074	92626075	A00252:294:H3YWTDSX5:4:1248:21178:15186	60	-
chr1	93147333	93147334	A00252:294:H3YWTDSX5:4:2441:4860:31516/1	60	-
chr1	93190176	93190177	A00252:294:H3YWTDSX5:4:1526:28546:5274/1	60	-
chr1	93203940	93203941	A00252:294:H3YWTDSX5:4:1124:32244:34632/1	60	+
chr1	93230866	93230867	A00252:294:H3YWTDSX5:4:1114:9715:34162/1	60	+
chr1	93230867	93230868	A00252:294:H3YWTDSX5:4:1263:26250:2957	60	+
chr1	93254276	93254277	A00252:294:H3YWTDSX5:4:1131:19271:8531/1	60	+
chr1	93511520	93511521	A00252:294:H3YWTDSX5:4:2643:18105:33379	60	-
chr1	93541300	93541301	A00252:294:H3YWTDSX5:4:1119:27227:24502/1	60	-
chr1	93541675	93541676	A00252:294:H3YWTDSX5:4:1152:27407:33364/1	60	-
chr1	94231393	94231394	A00252:294:H3YWTDSX5:4:1149:13584:11647/1	60	+
chr1	95151788	95151789	A00252:294:H3YWTDSX5:4:1111:16911:2785/1	60	-
chr1	96146734	96146735	A00252:294:H3YWTDSX5:4:1138:30743:31407/1	60	+
chr1	96632132	96632133	A00252:294:H3YWTDSX5:4:1544:20220:36292	60	+
chr1	96769388	96769389	A00252:294:H3YWTDSX5:4:1530:20817:32910/1	60	+
chr1	96769389	96769390	A00252:294:H3YWTDSX5:4:2645:11559:33849	60	+
chr1	96777752	96777753	A00252:294:H3YWTDSX5:4:1637:3568:19194/1	60	-
chr1	96777754	96777755	A00252:294:H3YWTDSX5:4:1143:19976:11819/1	60	-
chr1	97257984	97257985	A00252:294:H3YWTDSX5:4:1315:11930:26443	60	-
chr1	97552977	97552978	A00252:294:H3YWTDSX5:4:1105:29776:35712	60	-
chr1	97743945	97743946	A00252:294:H3YWTDSX5:4:1117:15826:34726/1	60	-
chr1	97804790	97804791	A00252:294:H3YWTDSX5:4:1117:17725:34538/1	60	+
chr1	98325167	98325168	A00252:294:H3YWTDSX5:4:1126:24523:26960/1	60	+
chr1	98743092	98743093	A00252:294:H3YWTDSX5:4:1177:30888:13244/1	60	+
chr1	99854092	99854093	A00252:294:H3YWTDSX5:4:1110:11279:7560	60	+
chr1	100005087	100005088	A00252:294:H3YWTDSX5:4:1303:19958:11005/1	60	+
chr1	100517955	100517956	A00252:294:H3YWTDSX5:4:1101:27344:8860/1	60	+
chr1	100718509	100718510	A00252:294:H3YWTDSX5:4:1124:19913:26303/1	60	+
chr1	100797490	100797491	A00252:294:H3YWTDSX5:4:2570:15203:32518	60	+
chr1	100899716	100899717	A00252:294:H3YWTDSX5:4:1459:28845:20071/1	60	-
chr1	100972239	100972240	A00252:294:H3YWTDSX5:4:2458:11261:18302/1	60	-
chr1	100972240	100972241	A00252:294:H3YWTDSX5:4:2254:29595:1767/1	60	-
chr1	101087724	101087725	A00252:294:H3YWTDSX5:4:1113:31168:8030/1	60	-
chr1	101735344	101735345	A00252:294:H3YWTDSX5:4:1165:16071:3270/1	60	+
chr1	102975798	102975799	A00252:294:H3YWTDSX5:4:2555:26476:27085	60	+
chr1	103841977	103841978	A00252:294:H3YWTDSX5:4:2116:5213:3537	60	-
chr1	107822134	107822135	A00252:294:H3YWTDSX5:4:1130:7726:11522/1	60	+
chr1	108100223	108100224	A00252:294:H3YWTDSX5:4:1138:29170:11490/1	60	+
chr1	108606864	108606865	A00252:294:H3YWTDSX5:4:1270:11134:29512	60	+
chr1	108799412	108799413	A00252:294:H3YWTDSX5:4:1232:19669:34898/1	60	-
chr1	109226086	109226087	A00252:294:H3YWTDSX5:4:2215:22788:31814	60	+
chr1	109227617	109227618	A00252:294:H3YWTDSX5:4:2154:21992:19445	60	+
chr1	109599747	109599748	A00252:294:H3YWTDSX5:4:1106:20781:11553/1	60	+
chr1	109810622	109810623	A00252:294:H3YWTDSX5:4:1147:12707:11631/1	60	-
chr1	110005940	110005941	A00252:294:H3YWTDSX5:4:1156:19316:10300/1	60	+
chr1	110351231	110351232	A00252:294:H3YWTDSX5:4:1124:19397:30170	60	+
chr1	110393654	110393655	A00252:294:H3YWTDSX5:4:1219:29884:16485/1	60	-
chr1	110894915	110894916	A00252:294:H3YWTDSX5:4:1334:20256:18067/1	60	-
chr1	111207505	111207506	A00252:294:H3YWTDSX5:4:2130:22851:7247/1	60	+
chr1	111459377	111459378	A00252:294:H3YWTDSX5:4:2316:13684:5995	60	-
chr1	111829385	111829386	A00252:294:H3YWTDSX5:4:1214:18756:20729/1	60	+
chr1	112784102	112784103	A00252:294:H3YWTDSX5:4:2417:7247:7874/1	60	+
chr1	112942190	112942191	A00252:294:H3YWTDSX5:4:2208:30716:22811/1	60	-
chr1	113029297	113029298	A00252:294:H3YWTDSX5:4:1465:8043:33771/1	60	-
chr1	113087480	113087481	A00252:294:H3YWTDSX5:4:2151:23891:5321	60	-
chr1	113087482	113087483	A00252:294:H3YWTDSX5:4:1110:29098:14967/1	60	-
chr1	113425768	113425769	A00252:294:H3YWTDSX5:4:1213:15347:31172/1	60	+
chr1	113774549	113774550	A00252:294:H3YWTDSX5:4:1415:19199:13228/1	60	-
chr1	113850725	113850726	A00252:294:H3YWTDSX5:4:1227:24505:36824/1	60	+
chr1	113943533	113943534	A00252:294:H3YWTDSX5:4:1219:13937:12915/1	60	+
chr1	114394571	114394572	A00252:294:H3YWTDSX5:4:1112:14217:28056/1	60	+
chr1	114396223	114396224	A00252:294:H3YWTDSX5:4:1210:22299:23516/1	60	+
chr1	114434160	114434161	A00252:294:H3YWTDSX5:4:1422:9570:1063/1	60	+
chr1	114449612	114449613	A00252:294:H3YWTDSX5:4:1322:9073:19554/1	60	-
chr1	114732053	114732054	A00252:294:H3YWTDSX5:4:1164:11270:33880/1	60	+
chr1	117166554	117166555	A00252:294:H3YWTDSX5:4:1362:27796:13902/1	60	-
chr1	117494415	117494416	A00252:294:H3YWTDSX5:4:1577:6641:7545/1	60	+
chr1	121417344	121417345	A00252:294:H3YWTDSX5:4:1133:31946:28510	60	-
chr1	121451730	121451731	A00252:294:H3YWTDSX5:4:2464:20699:5995	60	-
chr1	121540618	121540619	A00252:294:H3YWTDSX5:4:1114:18078:27946/1	60	+
chr1	121571389	121571390	A00252:294:H3YWTDSX5:4:2411:3125:36808	60	-
chr1	145169576	145169577	A00252:294:H3YWTDSX5:4:2517:19325:23500	60	+
chr1	145628025	145628026	A00252:294:H3YWTDSX5:4:1127:18132:15421/1	60	-
chr1	145746527	145746528	A00252:294:H3YWTDSX5:4:1116:20247:33395	60	-
chr1	145751688	145751689	A00252:294:H3YWTDSX5:4:1110:25337:16438/1	60	+
chr1	145751689	145751690	A00252:294:H3YWTDSX5:4:1246:2040:23719	60	+
chr1	145779075	145779076	A00252:294:H3YWTDSX5:4:1352:16604:8578/1	60	-
chr1	145951602	145951603	A00252:294:H3YWTDSX5:4:1241:10059:32033/1	60	-
chr1	147255077	147255078	A00252:294:H3YWTDSX5:4:1543:23764:28244/1	60	-
chr1	147260772	147260773	A00252:294:H3YWTDSX5:4:1236:26829:21057	60	+
chr1	148639551	148639552	A00252:294:H3YWTDSX5:4:1102:26087:7623/1	60	+
chr1	149409650	149409651	A00252:294:H3YWTDSX5:4:1114:25834:17174/1	60	-
chr1	149617240	149617241	A00252:294:H3YWTDSX5:4:1104:14669:22451/1	60	+
chr1	149679691	149679692	A00252:294:H3YWTDSX5:4:1538:32524:32268/1	60	+
chr1	149746118	149746119	A00252:294:H3YWTDSX5:4:1241:31367:28040	60	-
chr1	149942247	149942248	A00252:294:H3YWTDSX5:4:2408:32045:21543	60	-
chr1	150084635	150084636	A00252:294:H3YWTDSX5:4:2563:32723:9940	60	-
chr1	150088348	150088349	A00252:294:H3YWTDSX5:4:1217:25102:7795	60	-
chr1	150095346	150095347	A00252:294:H3YWTDSX5:4:1127:9670:13823	60	-
chr1	150113187	150113188	A00252:294:H3YWTDSX5:4:2656:2871:25942	60	-
chr1	150216976	150216977	A00252:294:H3YWTDSX5:4:1107:25301:29371/1	60	+
chr1	150380117	150380118	A00252:294:H3YWTDSX5:4:1120:20311:13119/1	60	-
chr1	150419596	150419597	A00252:294:H3YWTDSX5:4:1571:13973:31673	60	-
chr1	150443264	150443265	A00252:294:H3YWTDSX5:4:1106:20835:5040/1	60	+
chr1	150443265	150443266	A00252:294:H3YWTDSX5:4:1355:23918:28635	60	+
chr1	150656256	150656257	A00252:294:H3YWTDSX5:4:1138:8929:15890/1	60	+
chr1	150662219	150662220	A00252:294:H3YWTDSX5:4:1238:18059:18114/1	60	+
chr1	150694880	150694881	A00252:294:H3YWTDSX5:4:1352:8775:2910/1	60	+
chr1	150712527	150712528	A00252:294:H3YWTDSX5:4:1113:1841:14262/1	60	+
chr1	150764884	150764885	A00252:294:H3YWTDSX5:4:1274:1118:30796/1	60	+
chr1	150822211	150822212	A00252:294:H3YWTDSX5:4:1150:27633:12493/1	60	+
chr1	150860646	150860647	A00252:294:H3YWTDSX5:4:1635:24813:5102/1	60	-
chr1	151012951	151012952	A00252:294:H3YWTDSX5:4:2475:2682:9173/1	60	-
chr1	151092998	151092999	A00252:294:H3YWTDSX5:4:1131:6542:31391/1	60	-
chr1	151108572	151108573	A00252:294:H3YWTDSX5:4:2138:28094:31673/1	60	+
chr1	151124930	151124931	A00252:294:H3YWTDSX5:4:1231:9932:30029/1	60	+
chr1	151429849	151429850	A00252:294:H3YWTDSX5:4:2521:7365:12524	60	-
chr1	151634439	151634440	A00252:294:H3YWTDSX5:4:1205:26404:11397/1	60	-
chr1	151635526	151635527	A00252:294:H3YWTDSX5:4:2404:6515:18286/1	60	+
chr1	153518491	153518492	A00252:294:H3YWTDSX5:4:1547:22236:9220/1	60	-
chr1	153899812	153899813	A00252:294:H3YWTDSX5:4:1120:17879:5274/1	60	+
chr1	153910168	153910169	A00252:294:H3YWTDSX5:4:1367:2564:28291/1	60	-
chr1	153912722	153912723	A00252:294:H3YWTDSX5:4:1318:2528:5087/1	60	-
chr1	153935712	153935713	A00252:294:H3YWTDSX5:4:2637:30635:34100	60	+
chr1	154226892	154226893	A00252:294:H3YWTDSX5:4:1118:18186:10535/1	60	+
chr1	154242587	154242588	A00252:294:H3YWTDSX5:4:1114:15456:14512/1	60	-
chr1	154246659	154246660	A00252:294:H3YWTDSX5:4:1207:28999:29575/1	60	-
chr1	154462698	154462699	A00252:294:H3YWTDSX5:4:1116:25572:29966/1	60	-
chr1	154620608	154620609	A00252:294:H3YWTDSX5:4:1121:16071:2769	60	-
chr1	154622937	154622938	A00252:294:H3YWTDSX5:4:2319:28736:18380	60	+
chr1	155055584	155055585	A00252:294:H3YWTDSX5:4:1246:31575:9486	60	-
chr1	155353905	155353906	A00252:294:H3YWTDSX5:4:1221:21314:2487	60	-
chr1	155370767	155370768	A00252:294:H3YWTDSX5:4:2368:2446:33755	60	-
chr1	155378419	155378420	A00252:294:H3YWTDSX5:4:1403:29658:35039/1	60	-
chr1	155385244	155385245	A00252:294:H3YWTDSX5:4:2150:18213:27868	60	-
chr1	155437017	155437018	A00252:294:H3YWTDSX5:4:2453:11541:10269	60	-
chr1	155440946	155440947	A00252:294:H3YWTDSX5:4:1251:30400:35603/1	60	+
chr1	155440948	155440949	A00252:294:H3YWTDSX5:4:2430:16586:34006	60	+
chr1	155460751	155460752	A00252:294:H3YWTDSX5:4:1137:5801:6496/1	60	-
chr1	155476388	155476389	A00252:294:H3YWTDSX5:4:1124:31222:34898/1	60	-
chr1	155480363	155480364	A00252:294:H3YWTDSX5:4:1105:12662:9674/1	60	-
chr1	155486282	155486283	A00252:294:H3YWTDSX5:4:2414:23493:15123	60	-
chr1	155487069	155487070	A00252:294:H3YWTDSX5:4:1137:6406:13401	60	+
chr1	155496358	155496359	A00252:294:H3YWTDSX5:4:1101:12255:6277/1	60	-
chr1	155508590	155508591	A00252:294:H3YWTDSX5:4:1143:21576:26866/1	60	-
chr1	155520648	155520649	A00252:294:H3YWTDSX5:4:1131:23059:2253/1	60	+
chr1	155520956	155520957	A00252:294:H3YWTDSX5:4:1105:16441:1783/1	60	-
chr1	155586954	155586955	A00252:294:H3YWTDSX5:4:1108:18484:23077/1	60	+
chr1	155707189	155707190	A00252:294:H3YWTDSX5:4:1311:8015:16282/1	60	-
chr1	155718176	155718177	A00252:294:H3YWTDSX5:4:1143:6198:31046/1	60	-
chr1	155918051	155918052	A00252:294:H3YWTDSX5:4:1111:16062:27242	60	-
chr1	155925694	155925695	A00252:294:H3YWTDSX5:4:1103:4598:25833/1	60	+
chr1	156527495	156527496	A00252:294:H3YWTDSX5:4:1135:24939:23296/1	60	+
chr1	156527496	156527497	A00252:294:H3YWTDSX5:4:1320:30201:11052	60	+
chr1	156599251	156599252	A00252:294:H3YWTDSX5:4:2531:5394:4758	60	-
chr1	160321016	160321017	A00252:294:H3YWTDSX5:4:1276:7898:18239/1	60	-
chr1	160322394	160322395	A00252:294:H3YWTDSX5:4:2106:10719:23218	60	-
chr1	161058751	161058752	A00252:294:H3YWTDSX5:4:2164:32506:7654	60	-
chr1	161207318	161207319	A00252:294:H3YWTDSX5:4:1116:27353:20369/1	60	+
chr1	161207319	161207320	A00252:294:H3YWTDSX5:4:1163:6099:2816	60	+
chr1	161339583	161339584	A00252:294:H3YWTDSX5:4:1136:21712:13667/1	60	+
chr1	161362772	161362773	A00252:294:H3YWTDSX5:4:1225:28682:8516/1	60	-
chr1	161727007	161727008	A00252:294:H3YWTDSX5:4:1556:31792:31469	60	-
chr1	161775633	161775634	A00252:294:H3YWTDSX5:4:2127:22770:4664	60	+
chr1	161802858	161802859	A00252:294:H3YWTDSX5:4:1132:10764:5854/1	60	+
chr1	161814528	161814529	A00252:294:H3YWTDSX5:4:1135:14977:8547/1	60	+
chr1	161814533	161814534	A00252:294:H3YWTDSX5:4:2646:18954:12931/1	60	+
chr1	161949769	161949770	A00252:294:H3YWTDSX5:4:1104:20085:21872/1	60	-
chr1	162528395	162528396	A00252:294:H3YWTDSX5:4:2454:17553:28322	60	-
chr1	162528396	162528397	A00252:294:H3YWTDSX5:4:1106:24985:20462/1	60	-
chr1	162815527	162815528	A00252:294:H3YWTDSX5:4:1405:10791:3176/1	60	-
chr1	163470555	163470556	A00252:294:H3YWTDSX5:4:2225:30490:1157	60	-
chr1	163782897	163782898	A00252:294:H3YWTDSX5:4:1121:11089:2848/1	60	+
chr1	163782898	163782899	A00252:294:H3YWTDSX5:4:2204:16676:16752	60	+
chr1	164133888	164133889	A00252:294:H3YWTDSX5:4:1116:18105:33473/1	60	+
chr1	164229256	164229257	A00252:294:H3YWTDSX5:4:1103:25473:17206/1	60	+
chr1	165128981	165128982	A00252:294:H3YWTDSX5:4:1201:16893:24142/1	60	+
chr1	165734931	165734932	A00252:294:H3YWTDSX5:4:1136:31937:28651/1	60	-
chr1	167224050	167224051	A00252:294:H3YWTDSX5:4:1220:17852:33035/1	60	+
chr1	167237599	167237600	A00252:294:H3YWTDSX5:4:1112:17589:4116/1	60	+
chr1	167384534	167384535	A00252:294:H3YWTDSX5:4:1125:6560:14356/1	60	-
chr1	167405832	167405833	A00252:294:H3YWTDSX5:4:1145:12617:21214/1	60	+
chr1	167514797	167514798	A00252:294:H3YWTDSX5:4:1154:9842:20447/1	60	-
chr1	167642750	167642751	A00252:294:H3YWTDSX5:4:1122:25717:13557/1	60	-
chr1	167966066	167966067	A00252:294:H3YWTDSX5:4:1109:9037:29982	60	-
chr1	168017322	168017323	A00252:294:H3YWTDSX5:4:1409:11668:32189/1	60	+
chr1	168032916	168032917	A00252:294:H3YWTDSX5:4:2250:25762:6872/1	60	-
chr1	169677229	169677230	A00252:294:H3YWTDSX5:4:2308:1271:1125	60	+
chr1	171572959	171572960	A00252:294:H3YWTDSX5:4:1205:20220:28995/1	60	-
chr1	171782548	171782549	A00252:294:H3YWTDSX5:4:2643:28556:11741	60	-
chr1	172104659	172104660	A00252:294:H3YWTDSX5:4:1101:8793:29465/1	60	+
chr1	172229084	172229085	A00252:294:H3YWTDSX5:4:1106:19759:11851/1	60	+
chr1	172326952	172326953	A00252:294:H3YWTDSX5:4:1117:7862:15233/1	60	+
chr1	172551967	172551968	A00252:294:H3YWTDSX5:4:1211:21621:14387	60	+
chr1	172606515	172606516	A00252:294:H3YWTDSX5:4:1110:24017:12774/1	60	+
chr1	172623880	172623881	A00252:294:H3YWTDSX5:4:1110:4246:23375/1	60	+
chr1	172688189	172688190	A00252:294:H3YWTDSX5:4:1112:12762:8437/1	60	+
chr1	173948645	173948646	A00252:294:H3YWTDSX5:4:1112:31132:24752/1	60	+
chr1	173948646	173948647	A00252:294:H3YWTDSX5:4:2643:16938:30796	60	+
chr1	173948647	173948648	A00252:294:H3YWTDSX5:4:1453:14380:8265	60	+
chr1	174072671	174072672	A00252:294:H3YWTDSX5:4:1158:12581:15515/1	60	-
chr1	174286699	174286700	A00252:294:H3YWTDSX5:4:1177:1190:2613/1	60	+
chr1	174450757	174450758	A00252:294:H3YWTDSX5:4:1132:27941:12367/1	60	+
chr1	174450758	174450759	A00252:294:H3YWTDSX5:4:2206:2419:32737	60	+
chr1	174639324	174639325	A00252:294:H3YWTDSX5:4:1109:29532:10895/1	60	+
chr1	174934313	174934314	A00252:294:H3YWTDSX5:4:1144:20537:2550	60	+
chr1	176080460	176080461	A00252:294:H3YWTDSX5:4:1111:12635:29356	60	+
chr1	177712907	177712908	A00252:294:H3YWTDSX5:4:1101:10538:26412/1	60	-
chr1	178430717	178430718	A00252:294:H3YWTDSX5:4:1520:31096:19022	60	+
chr1	179157309	179157310	A00252:294:H3YWTDSX5:4:1311:25780:3583/1	60	-
chr1	179350685	179350686	A00252:294:H3YWTDSX5:4:1515:32145:30389/1	60	-
chr1	179888111	179888112	A00252:294:H3YWTDSX5:4:1113:15239:31328/1	60	-
chr1	179890513	179890514	A00252:294:H3YWTDSX5:4:1127:8639:27477/1	60	-
chr1	180469697	180469698	A00252:294:H3YWTDSX5:4:1133:31946:23156	60	+
chr1	180795728	180795729	A00252:294:H3YWTDSX5:4:1457:27145:15436/1	60	-
chr1	182050852	182050853	A00252:294:H3YWTDSX5:4:2137:13838:33912/1	60	-
chr1	182238198	182238199	A00252:294:H3YWTDSX5:4:1561:7455:24048/1	60	-
chr1	182346300	182346301	A00252:294:H3YWTDSX5:4:1155:24252:3286/1	60	-
chr1	183517248	183517249	A00252:294:H3YWTDSX5:4:1118:28022:30138/1	60	-
chr1	183536495	183536496	A00252:294:H3YWTDSX5:4:1548:13196:29794/1	60	-
chr1	184606600	184606601	A00252:294:H3YWTDSX5:4:2262:32696:24862/1	60	+
chr1	184737728	184737729	A00252:294:H3YWTDSX5:4:1526:17499:1892	60	+
chr1	184737730	184737731	A00252:294:H3YWTDSX5:4:2126:29215:22216	60	+
chr1	184746484	184746485	A00252:294:H3YWTDSX5:4:1332:29170:21762/1	60	+
chr1	185109143	185109144	A00252:294:H3YWTDSX5:4:2354:30906:24831/1	60	+
chr1	185998474	185998475	A00252:294:H3YWTDSX5:4:1107:6686:5431/1	60	+
chr1	185998475	185998476	A00252:294:H3YWTDSX5:4:1269:17815:36511/1	60	+
chr1	187013169	187013170	A00252:294:H3YWTDSX5:4:1123:24306:6511/1	60	+
chr1	187886138	187886139	A00252:294:H3YWTDSX5:4:1106:32199:19272/1	60	-
chr1	190225505	190225506	A00252:294:H3YWTDSX5:4:1252:20961:26428/1	60	+
chr1	190264792	190264793	A00252:294:H3YWTDSX5:4:1605:20600:3129	60	-
chr1	190578027	190578028	A00252:294:H3YWTDSX5:4:1135:30572:26506/1	60	-
chr1	191349258	191349259	A00252:294:H3YWTDSX5:4:1228:8278:4679/1	60	-
chr1	191746171	191746172	A00252:294:H3YWTDSX5:4:1114:18331:32925/1	60	+
chr1	192324361	192324362	A00252:294:H3YWTDSX5:4:1131:26576:7748/1	60	-
chr1	192547420	192547421	A00252:294:H3YWTDSX5:4:2460:7120:11162	60	+
chr1	193704017	193704018	A00252:294:H3YWTDSX5:4:1139:29803:24424	60	-
chr1	194597402	194597403	A00252:294:H3YWTDSX5:4:2658:7075:37043	60	-
chr1	194597973	194597974	A00252:294:H3YWTDSX5:4:1535:13313:11553/1	60	-
chr1	194697391	194697392	A00252:294:H3YWTDSX5:4:1325:19352:31563/1	60	+
chr1	194759237	194759238	A00252:294:H3YWTDSX5:4:2334:32154:26365	60	-
chr1	194857508	194857509	A00252:294:H3YWTDSX5:4:1108:14253:35289/1	60	+
chr1	195538612	195538613	A00252:294:H3YWTDSX5:4:1107:17743:27085/1	60	-
chr1	195676748	195676749	A00252:294:H3YWTDSX5:4:2424:16260:2378	60	-
chr1	197311681	197311682	A00252:294:H3YWTDSX5:4:1103:11577:30060/1	60	+
chr1	197662361	197662362	A00252:294:H3YWTDSX5:4:1120:12400:18991/1	60	-
chr1	197691512	197691513	A00252:294:H3YWTDSX5:4:1105:20302:24032/1	60	+
chr1	198304769	198304770	A00252:294:H3YWTDSX5:4:1329:3459:27179/1	60	-
chr1	198309725	198309726	A00252:294:H3YWTDSX5:4:1231:5963:7936	60	+
chr1	198730402	198730403	A00252:294:H3YWTDSX5:4:1605:15546:2644/1	60	-
chr1	199003432	199003433	A00252:294:H3YWTDSX5:4:1222:2257:34491/1	60	+
chr1	199004278	199004279	A00252:294:H3YWTDSX5:4:1349:27136:36589/1	60	+
chr1	199072727	199072728	A00252:294:H3YWTDSX5:4:2460:29568:33661/1	60	+
chr1	199076219	199076220	A00252:294:H3YWTDSX5:4:1338:21504:30405/1	60	+
chr1	199298934	199298935	A00252:294:H3YWTDSX5:4:1373:8522:15248	60	-
chr1	200556110	200556111	A00252:294:H3YWTDSX5:4:1101:31882:29747/1	60	+
chr1	200579784	200579785	A00252:294:H3YWTDSX5:4:1643:27751:1892/1	60	+
chr1	200646211	200646212	A00252:294:H3YWTDSX5:4:1102:9381:23343/1	60	+
chr1	200651320	200651321	A00252:294:H3YWTDSX5:4:1101:18792:20478/1	60	+
chr1	200660236	200660237	A00252:294:H3YWTDSX5:4:1349:24605:24627/1	60	-
chr1	200788118	200788119	A00252:294:H3YWTDSX5:4:1158:23303:24283/1	60	-
chr1	201849433	201849434	A00252:294:H3YWTDSX5:4:1217:13187:10770/1	60	-
chr1	202448238	202448239	A00252:294:H3YWTDSX5:4:2362:13630:31923/1	60	-
chr1	202486378	202486379	A00252:294:H3YWTDSX5:4:1109:9001:23750/1	60	-
chr1	202492853	202492854	A00252:294:H3YWTDSX5:4:1117:21332:13698/1	60	+
chr1	203657828	203657829	A00252:294:H3YWTDSX5:4:1114:23963:7451/1	60	+
chr1	203813273	203813274	A00252:294:H3YWTDSX5:4:1237:26802:32127/1	60	-
chr1	203847748	203847749	A00252:294:H3YWTDSX5:4:1126:3115:13119/1	60	+
chr1	205107684	205107685	A00252:294:H3YWTDSX5:4:2144:6207:21010	60	-
chr1	205723527	205723528	A00252:294:H3YWTDSX5:4:1149:30653:24267/1	60	-
chr1	205736375	205736376	A00252:294:H3YWTDSX5:4:1108:19443:36886/1	60	+
chr1	206022368	206022369	A00252:294:H3YWTDSX5:4:1115:23710:15405/1	60	+
chr1	206091455	206091456	A00252:294:H3YWTDSX5:4:2247:8061:32831	60	-
chr1	206436301	206436302	A00252:294:H3YWTDSX5:4:1150:21911:35180/1	60	+
chr1	206848749	206848750	A00252:294:H3YWTDSX5:4:1137:22055:18302	60	+
chr1	209990122	209990123	A00252:294:H3YWTDSX5:4:2152:25889:24408/1	60	-
chr1	210338217	210338218	A00252:294:H3YWTDSX5:4:2325:20772:29825/1	60	+
chr1	211287512	211287513	A00252:294:H3YWTDSX5:4:1106:30517:2394/1	60	+
chr1	211287514	211287515	A00252:294:H3YWTDSX5:4:1522:13078:32941/1	60	+
chr1	211787300	211787301	A00252:294:H3YWTDSX5:4:1447:28845:27367/1	60	-
chr1	211795072	211795073	A00252:294:H3YWTDSX5:4:1148:16324:29199/1	60	+
chr1	211986028	211986029	A00252:294:H3YWTDSX5:4:1451:5439:26600/1	60	-
chr1	212349304	212349305	A00252:294:H3YWTDSX5:4:1320:19877:34945/1	60	+
chr1	212805253	212805254	A00252:294:H3YWTDSX5:4:1241:15221:6308/1	60	+
chr1	212959735	212959736	A00252:294:H3YWTDSX5:4:1106:20934:4961/1	60	+
chr1	212959736	212959737	A00252:294:H3YWTDSX5:4:2248:7925:29465/1	60	+
chr1	213245553	213245554	A00252:294:H3YWTDSX5:4:1449:32696:11240	60	-
chr1	215585664	215585665	A00252:294:H3YWTDSX5:4:1149:19452:9439/1	60	+
chr1	215820342	215820343	A00252:294:H3YWTDSX5:4:1101:1832:28902/1	60	+
chr1	216767238	216767239	A00252:294:H3YWTDSX5:4:1519:20726:12430/1	60	+
chr1	217613869	217613870	A00252:294:H3YWTDSX5:4:1117:11125:28870/1	60	+
chr1	217613870	217613871	A00252:294:H3YWTDSX5:4:1572:5439:4398	60	+
chr1	217673538	217673539	A00252:294:H3YWTDSX5:4:1127:11062:6965/1	60	+
chr1	218997529	218997530	A00252:294:H3YWTDSX5:4:1174:8431:26428/1	60	-
chr1	219284512	219284513	A00252:294:H3YWTDSX5:4:2476:4634:24768/1	60	-
chr1	220125042	220125043	A00252:294:H3YWTDSX5:4:1127:28393:28933	60	-
chr1	220178622	220178623	A00252:294:H3YWTDSX5:4:1165:21052:30373/1	60	+
chr1	220216034	220216035	A00252:294:H3YWTDSX5:4:2326:15004:12821/1	60	-
chr1	220232181	220232182	A00252:294:H3YWTDSX5:4:1174:24994:10113/1	60	+
chr1	220241950	220241951	A00252:294:H3YWTDSX5:4:1213:16071:36558/1	60	+
chr1	220250422	220250423	A00252:294:H3YWTDSX5:4:2511:4038:32597/1	60	-
chr1	221353719	221353720	A00252:294:H3YWTDSX5:4:2336:10285:9502/1	60	+
chr1	221415501	221415502	A00252:294:H3YWTDSX5:4:1260:19868:15922	60	-
chr1	221727451	221727452	A00252:294:H3YWTDSX5:4:1331:18376:7858/1	60	-
chr1	221729885	221729886	A00252:294:H3YWTDSX5:4:1456:29179:29951	60	-
chr1	222579876	222579877	A00252:294:H3YWTDSX5:4:1169:2989:8735/1	60	-
chr1	222703476	222703477	A00252:294:H3YWTDSX5:4:1649:9525:17644	60	-
chr1	222820285	222820286	A00252:294:H3YWTDSX5:4:1161:2022:30890/1	60	+
chr1	223788905	223788906	A00252:294:H3YWTDSX5:4:1148:31195:23015/1	60	-
chr1	223796789	223796790	A00252:294:H3YWTDSX5:4:1238:17336:27978/1	60	-
chr1	223823459	223823460	A00252:294:H3YWTDSX5:4:2354:32615:32518	60	-
chr1	224279992	224279993	A00252:294:H3YWTDSX5:4:2172:13187:31062	60	-
chr1	224392976	224392977	A00252:294:H3YWTDSX5:4:1123:13747:5134/1	60	+
chr1	224419929	224419930	A00252:294:H3YWTDSX5:4:1117:18792:28338/1	60	-
chr1	225418772	225418773	A00252:294:H3YWTDSX5:4:1108:9227:7294/1	60	+
chr1	225861640	225861641	A00252:294:H3YWTDSX5:4:2411:8739:9737/1	60	-
chr1	226150564	226150565	A00252:294:H3YWTDSX5:4:2307:9335:2628	60	-
chr1	226177147	226177148	A00252:294:H3YWTDSX5:4:1569:1678:3239	60	+
chr1	226230982	226230983	A00252:294:H3YWTDSX5:4:1134:27308:32972/1	60	-
chr1	226240418	226240419	A00252:294:H3YWTDSX5:4:1445:30065:35368	60	+
chr1	226255208	226255209	A00252:294:H3YWTDSX5:4:1107:19388:34820/1	60	+
chr1	226275127	226275128	A00252:294:H3YWTDSX5:4:1104:11722:23046/1	60	+
chr1	226276100	226276101	A00252:294:H3YWTDSX5:4:1403:25889:18646/1	60	+
chr1	226285131	226285132	A00252:294:H3YWTDSX5:4:1218:10926:29810/1	60	+
chr1	226285373	226285374	A00252:294:H3YWTDSX5:4:1117:17155:12633/1	60	+
chr1	226290780	226290781	A00252:294:H3YWTDSX5:4:1453:25482:2942/1	60	+
chr1	226297498	226297499	A00252:294:H3YWTDSX5:4:1104:2230:6480/1	60	+
chr1	226301954	226301955	A00252:294:H3YWTDSX5:4:1523:32271:13260/1	60	+
chr1	226362489	226362490	A00252:294:H3YWTDSX5:4:1149:6569:12931/1	60	-
chr1	226695726	226695727	A00252:294:H3YWTDSX5:4:2210:8666:21261/1	60	-
chr1	226715254	226715255	A00252:294:H3YWTDSX5:4:1252:21965:11224/1	60	-
chr1	226716020	226716021	A00252:294:H3YWTDSX5:4:2422:7735:4147	60	-
chr1	226727961	226727962	A00252:294:H3YWTDSX5:4:1124:18566:32205/1	60	-
chr1	226731314	226731315	A00252:294:H3YWTDSX5:4:1113:8214:30123/1	60	-
chr1	226731845	226731846	A00252:294:H3YWTDSX5:4:1235:25635:30138	60	+
chr1	227567713	227567714	A00252:294:H3YWTDSX5:4:1328:6379:32957/1	60	-
chr1	227583247	227583248	A00252:294:H3YWTDSX5:4:1123:28402:33489/1	60	+
chr1	227767856	227767857	A00252:294:H3YWTDSX5:4:1116:32199:26757/1	60	+
chr1	228099407	228099408	A00252:294:H3YWTDSX5:4:2377:1416:20447/1	60	-
chr1	228169409	228169410	A00252:294:H3YWTDSX5:4:1105:14714:12947/1	60	-
chr1	228186552	228186553	A00252:294:H3YWTDSX5:4:1166:28574:29403/1	60	+
chr1	228228046	228228047	A00252:294:H3YWTDSX5:4:2312:5367:32706	60	-
chr1	228228048	228228049	A00252:294:H3YWTDSX5:4:1162:32488:36151	60	-
chr1	228230278	228230279	A00252:294:H3YWTDSX5:4:1506:8377:23923	60	-
chr1	228231308	228231309	A00252:294:H3YWTDSX5:4:1113:25816:35931/1	60	-
chr1	228231312	228231313	A00252:294:H3YWTDSX5:4:1142:3694:19664/1	60	-
chr1	228231920	228231921	A00252:294:H3YWTDSX5:4:1346:12210:1282/1	60	-
chr1	228232205	228232206	A00252:294:H3YWTDSX5:4:1107:13367:32095/1	60	+
chr1	228232936	228232937	A00252:294:H3YWTDSX5:4:1123:11134:1736/1	60	+
chr1	228235226	228235227	A00252:294:H3YWTDSX5:4:1126:23457:18035/1	60	+
chr1	228239947	228239948	A00252:294:H3YWTDSX5:4:1163:6551:31782/1	60	-
chr1	228246938	228246939	A00252:294:H3YWTDSX5:4:1440:24505:10958/1	60	+
chr1	228255355	228255356	A00252:294:H3YWTDSX5:4:1129:12210:28338/1	60	-
chr1	228256151	228256152	A00252:294:H3YWTDSX5:4:1103:28167:21339/1	60	+
chr1	228262373	228262374	A00252:294:H3YWTDSX5:4:1345:6280:27868/1	60	-
chr1	228263584	228263585	A00252:294:H3YWTDSX5:4:1326:9769:31970/1	60	-
chr1	228267950	228267951	A00252:294:H3YWTDSX5:4:1328:16667:28166	60	+
chr1	228270092	228270093	A00252:294:H3YWTDSX5:4:2136:19904:34115	60	+
chr1	228325855	228325856	A00252:294:H3YWTDSX5:4:2350:8712:24596	60	-
chr1	228326232	228326233	A00252:294:H3YWTDSX5:4:1123:21567:5055/1	60	-
chr1	228326356	228326357	A00252:294:H3YWTDSX5:4:1119:6686:9752/1	60	-
chr1	228327225	228327226	A00252:294:H3YWTDSX5:4:1263:26413:35712/1	60	-
chr1	228330227	228330228	A00252:294:H3YWTDSX5:4:1108:31982:15765/1	60	+
chr1	228396356	228396357	A00252:294:H3YWTDSX5:4:1272:6207:12242/1	60	+
chr1	228397536	228397537	A00252:294:H3YWTDSX5:4:1171:14760:34882/1	60	+
chr1	228491898	228491899	A00252:294:H3YWTDSX5:4:1153:16269:18584/1	60	+
chr1	228492395	228492396	A00252:294:H3YWTDSX5:4:1119:18475:1360/1	60	+
chr1	228492396	228492397	A00252:294:H3YWTDSX5:4:2355:11189:9596	60	+
chr1	228493011	228493012	A00252:294:H3YWTDSX5:4:1218:17861:2394/1	60	+
chr1	228992634	228992635	A00252:294:H3YWTDSX5:4:1154:1796:32659/1	60	+
chr1	229298752	229298753	A00252:294:H3YWTDSX5:4:1117:24153:25942/1	60	+
chr1	229301517	229301518	A00252:294:H3YWTDSX5:4:1227:7428:7435	60	+
chr1	229336038	229336039	A00252:294:H3YWTDSX5:4:1124:27751:9001/1	60	+
chr1	229452230	229452231	A00252:294:H3YWTDSX5:4:1121:2510:15264/1	60	+
chr1	229453518	229453519	A00252:294:H3YWTDSX5:4:1249:14986:13197/1	60	+
chr1	229453965	229453966	A00252:294:H3YWTDSX5:4:1144:8919:30718/1	60	-
chr1	229462669	229462670	A00252:294:H3YWTDSX5:4:2428:15393:36511	60	-
chr1	229462671	229462672	A00252:294:H3YWTDSX5:4:1108:31241:30545	60	-
chr1	229462708	229462709	A00252:294:H3YWTDSX5:4:1209:5656:9032/1	60	-
chr1	229473891	229473892	A00252:294:H3YWTDSX5:4:1158:11270:37043/1	60	-
chr1	229475179	229475180	A00252:294:H3YWTDSX5:4:1151:6036:5619/1	60	+
chr1	229479483	229479484	A00252:294:H3YWTDSX5:4:1457:30065:8343/1	60	-
chr1	229485976	229485977	A00252:294:H3YWTDSX5:4:1276:32235:29512/1	60	-
chr1	229499651	229499652	A00252:294:H3YWTDSX5:4:2327:31837:26757/1	60	-
chr1	229539089	229539090	A00252:294:H3YWTDSX5:4:1101:22688:17613	60	+
chr1	229539090	229539091	A00252:294:H3YWTDSX5:4:1463:17526:17816	60	+
chr1	229539091	229539092	A00252:294:H3YWTDSX5:4:2151:27706:10582	60	+
chr1	229545462	229545463	A00252:294:H3YWTDSX5:4:1125:1325:4163/1	60	+
chr1	229604841	229604842	A00252:294:H3YWTDSX5:4:2263:17933:16297/1	60	-
chr1	229606805	229606806	A00252:294:H3YWTDSX5:4:1107:9136:35697/1	60	-
chr1	229655206	229655207	A00252:294:H3YWTDSX5:4:2612:5584:18552	60	-
chr1	230079286	230079287	A00252:294:H3YWTDSX5:4:1104:5104:12837/1	60	-
chr1	230185826	230185827	A00252:294:H3YWTDSX5:4:1262:7970:6277/1	60	-
chr1	230659008	230659009	A00252:294:H3YWTDSX5:4:1150:16559:22968/1	60	+
chr1	230663835	230663836	A00252:294:H3YWTDSX5:4:1401:4047:5807/1	60	+
chr1	230951157	230951158	A00252:294:H3YWTDSX5:4:1503:32353:35916/1	60	-
chr1	230958026	230958027	A00252:294:H3YWTDSX5:4:1267:22101:31532/1	60	-
chr1	231353417	231353418	A00252:294:H3YWTDSX5:4:1522:8495:20024/1	60	-
chr1	231396407	231396408	A00252:294:H3YWTDSX5:4:1521:24768:16266/1	60	+
chr1	231396408	231396409	A00252:294:H3YWTDSX5:4:2617:18792:6762/1	60	+
chr1	231407214	231407215	A00252:294:H3YWTDSX5:4:1251:9390:30718/1	60	-
chr1	231565823	231565824	A00252:294:H3YWTDSX5:4:1138:29803:2440/1	60	+
chr1	231667558	231667559	A00252:294:H3YWTDSX5:4:1238:18810:22827	60	-
chr1	232458446	232458447	A00252:294:H3YWTDSX5:4:1126:15402:33270/1	60	+
chr1	232954937	232954938	A00252:294:H3YWTDSX5:4:1103:32579:5243/1	60	+
chr1	232999524	232999525	A00252:294:H3YWTDSX5:4:1114:29586:8015/1	60	+
chr1	233228614	233228615	A00252:294:H3YWTDSX5:4:1117:8269:14873/1	60	+
chr1	233361850	233361851	A00252:294:H3YWTDSX5:4:1540:15673:7467/1	60	-
chr1	234409663	234409664	A00252:294:H3YWTDSX5:4:2640:31069:26741	60	-
chr1	234442491	234442492	A00252:294:H3YWTDSX5:4:1155:21893:4773	60	+
chr1	234604776	234604777	A00252:294:H3YWTDSX5:4:1136:10167:15781/1	60	+
chr1	235178419	235178420	A00252:294:H3YWTDSX5:4:1316:15817:21339/1	60	-
chr1	235251541	235251542	A00252:294:H3YWTDSX5:4:1102:12924:13917/1	60	+
chr1	235460320	235460321	A00252:294:H3YWTDSX5:4:1132:30816:33317/1	60	+
chr1	235725222	235725223	A00252:294:H3YWTDSX5:4:1322:20754:28948/1	60	-
chr1	235757360	235757361	A00252:294:H3YWTDSX5:4:1154:16694:3255	60	-
chr1	235830079	235830080	A00252:294:H3YWTDSX5:4:1133:8106:24925/1	60	+
chr1	236585982	236585983	A00252:294:H3YWTDSX5:4:2243:23574:34209	60	-
chr1	236696760	236696761	A00252:294:H3YWTDSX5:4:1164:1217:16564	60	-
chr1	237235510	237235511	A00252:294:H3YWTDSX5:4:1307:23330:26616/1	60	-
chr1	237467098	237467099	A00252:294:H3YWTDSX5:4:1120:10710:3662/1	60	-
chr1	237486194	237486195	A00252:294:H3YWTDSX5:4:1350:29062:11365/1	60	-
chr1	239721738	239721739	A00252:294:H3YWTDSX5:4:1321:27082:31485/1	60	-
chr1	239809208	239809209	A00252:294:H3YWTDSX5:4:1262:5457:6778	60	+
chr1	243945950	243945951	A00252:294:H3YWTDSX5:4:1240:12002:6934	60	-
chr1	244691291	244691292	A00252:294:H3YWTDSX5:4:1103:31430:31125/1	60	+
chr1	244856368	244856369	A00252:294:H3YWTDSX5:4:2550:16884:13980	60	-
chr1	245040230	245040231	A00252:294:H3YWTDSX5:4:1665:1533:33614	60	-
chr1	245909700	245909701	A00252:294:H3YWTDSX5:4:2633:13078:24361/1	60	+
chr1	245912158	245912159	A00252:294:H3YWTDSX5:4:1260:19352:27367/1	60	-
chr1	246315021	246315022	A00252:294:H3YWTDSX5:4:1546:13819:35603	60	-
chr1	246434515	246434516	A00252:294:H3YWTDSX5:4:1118:13738:30984/1	60	-
chr1	246870781	246870782	A00252:294:H3YWTDSX5:4:1611:6442:1908	60	-
chr1	246887553	246887554	A00252:294:H3YWTDSX5:4:1130:14724:22451/1	60	-
chr1	247197211	247197212	A00252:294:H3YWTDSX5:4:1102:6677:20729/1	60	-
chr1	247315833	247315834	A00252:294:H3YWTDSX5:4:1414:2763:4930/1	60	-
chr10	156786	156787	A00252:294:H3YWTDSX5:4:2170:15546:3239/1	60	-
chr10	184295	184296	A00252:294:H3YWTDSX5:4:1110:22263:17002/1	60	+
chr10	204088	204089	A00252:294:H3YWTDSX5:4:1107:4209:20776/1	60	+
chr10	221207	221208	A00252:294:H3YWTDSX5:4:2338:29857:30185	60	+
chr10	223673	223674	A00252:294:H3YWTDSX5:4:2305:14968:12540	60	+
chr10	890901	890902	A00252:294:H3YWTDSX5:4:1101:20274:23829/1	60	-
chr10	915447	915448	A00252:294:H3YWTDSX5:4:1226:14389:24565	60	-
chr10	925892	925893	A00252:294:H3YWTDSX5:4:1113:29351:28526/1	60	+
chr10	1018670	1018671	A00252:294:H3YWTDSX5:4:1167:28691:11162	60	-
chr10	1065772	1065773	A00252:294:H3YWTDSX5:4:1117:1280:26287/1	60	-
chr10	1078476	1078477	A00252:294:H3YWTDSX5:4:1540:19967:24298	60	-
chr10	4543596	4543597	A00252:294:H3YWTDSX5:4:1662:16893:23390	60	+
chr10	5083757	5083758	A00252:294:H3YWTDSX5:4:1678:31222:3865/1	60	-
chr10	6522951	6522952	A00252:294:H3YWTDSX5:4:1117:26567:18380/1	60	+
chr10	7021229	7021230	A00252:294:H3YWTDSX5:4:1278:22688:6934/1	60	+
chr10	7232160	7232161	A00252:294:H3YWTDSX5:4:1562:6063:14622/1	60	+
chr10	9657256	9657257	A00252:294:H3YWTDSX5:4:2252:12328:30859/1	60	-
chr10	11102856	11102857	A00252:294:H3YWTDSX5:4:1107:3414:26506/1	60	+
chr10	11215357	11215358	A00252:294:H3YWTDSX5:4:1130:27661:28510/1	60	-
chr10	11511344	11511345	A00252:294:H3YWTDSX5:4:1152:25391:23202/1	60	+
chr10	11541007	11541008	A00252:294:H3YWTDSX5:4:1176:9824:15374/1	60	-
chr10	11953546	11953547	A00252:294:H3YWTDSX5:4:1366:25120:35289/1	60	+
chr10	12579859	12579860	A00252:294:H3YWTDSX5:4:1153:26729:13839	60	-
chr10	13191969	13191970	A00252:294:H3YWTDSX5:4:1228:15863:15092/1	60	+
chr10	13191970	13191971	A00252:294:H3YWTDSX5:4:1458:19388:24987	60	+
chr10	14866664	14866665	A00252:294:H3YWTDSX5:4:1338:18276:26193/1	60	-
chr10	15569790	15569791	A00252:294:H3YWTDSX5:4:1115:17155:13041/1	60	+
chr10	16693906	16693907	A00252:294:H3YWTDSX5:4:1132:8486:35853/1	60	+
chr10	17169847	17169848	A00252:294:H3YWTDSX5:4:1115:17192:16767/1	60	+
chr10	17175818	17175819	A00252:294:H3YWTDSX5:4:2207:6858:19852	60	-
chr10	18383728	18383729	A00252:294:H3YWTDSX5:4:2642:19633:25880	60	-
chr10	18444071	18444072	A00252:294:H3YWTDSX5:4:1411:11071:21449/1	60	+
chr10	18535005	18535006	A00252:294:H3YWTDSX5:4:1112:29432:17268/1	60	+
chr10	18674716	18674717	A00252:294:H3YWTDSX5:4:1526:24424:25942/1	60	+
chr10	19059469	19059470	A00252:294:H3YWTDSX5:4:1373:23692:12211	60	+
chr10	21022684	21022685	A00252:294:H3YWTDSX5:4:1178:6894:27085/1	60	+
chr10	21586131	21586132	A00252:294:H3YWTDSX5:4:1160:24921:12837/1	60	+
chr10	24538948	24538949	A00252:294:H3YWTDSX5:4:2176:21124:4852	60	+
chr10	24608369	24608370	A00252:294:H3YWTDSX5:4:2115:9408:37012	60	-
chr10	24608371	24608372	A00252:294:H3YWTDSX5:4:1350:26992:5243	60	-
chr10	24914663	24914664	A00252:294:H3YWTDSX5:4:1114:14145:6386/1	60	+
chr10	25019796	25019797	A00252:294:H3YWTDSX5:4:1201:9453:22153/1	60	+
chr10	25021809	25021810	A00252:294:H3YWTDSX5:4:1109:29604:20572/1	60	+
chr10	26648935	26648936	A00252:294:H3YWTDSX5:4:2441:13015:16329	60	-
chr10	26758260	26758261	A00252:294:H3YWTDSX5:4:1113:26594:36777/1	60	+
chr10	26758261	26758262	A00252:294:H3YWTDSX5:4:1674:24089:17691	60	+
chr10	26776136	26776137	A00252:294:H3YWTDSX5:4:1216:15257:33395	60	+
chr10	27008133	27008134	A00252:294:H3YWTDSX5:4:1147:9037:29919/1	60	-
chr10	27053247	27053248	A00252:294:H3YWTDSX5:4:1101:25310:4961/1	60	+
chr10	27112663	27112664	A00252:294:H3YWTDSX5:4:2133:29966:1564/1	60	-
chr10	28588327	28588328	A00252:294:H3YWTDSX5:4:1124:16098:24455/1	60	+
chr10	28588329	28588330	A00252:294:H3YWTDSX5:4:1527:20971:6151	60	+
chr10	28598020	28598021	A00252:294:H3YWTDSX5:4:1675:14904:17409	60	+
chr10	28877999	28878000	A00252:294:H3YWTDSX5:4:1552:12264:13025	60	-
chr10	30343175	30343176	A00252:294:H3YWTDSX5:4:2208:12328:31579	60	+
chr10	30970685	30970686	A00252:294:H3YWTDSX5:4:1110:5846:13589/1	60	+
chr10	31359406	31359407	A00252:294:H3YWTDSX5:4:1159:17372:11913/1	60	+
chr10	31396705	31396706	A00252:294:H3YWTDSX5:4:1116:5177:20134/1	60	-
chr10	31416261	31416262	A00252:294:H3YWTDSX5:4:1253:21034:29559/1	60	-
chr10	31482184	31482185	A00252:294:H3YWTDSX5:4:1170:31358:2942/1	60	-
chr10	31513793	31513794	A00252:294:H3YWTDSX5:4:1214:12961:20776/1	60	-
chr10	31902976	31902977	A00252:294:H3YWTDSX5:4:1106:29451:24001/1	60	-
chr10	32282589	32282590	A00252:294:H3YWTDSX5:4:1122:10610:33489/1	60	+
chr10	32461524	32461525	A00252:294:H3YWTDSX5:4:1120:6967:18067	60	+
chr10	32463929	32463930	A00252:294:H3YWTDSX5:4:1148:22345:36432/1	60	-
chr10	32933058	32933059	A00252:294:H3YWTDSX5:4:2656:30237:19727	60	-
chr10	34158911	34158912	A00252:294:H3YWTDSX5:4:1102:31313:25504	60	-
chr10	34260747	34260748	A00252:294:H3YWTDSX5:4:1116:12744:18584/1	60	-
chr10	34513787	34513788	A00252:294:H3YWTDSX5:4:1108:27534:27946/1	60	+
chr10	34601979	34601980	A00252:294:H3YWTDSX5:4:1327:17155:4116	60	-
chr10	34754212	34754213	A00252:294:H3YWTDSX5:4:2527:24532:12759/1	60	+
chr10	34832336	34832337	A00252:294:H3YWTDSX5:4:2270:24225:18646	60	-
chr10	35048652	35048653	A00252:294:H3YWTDSX5:4:1173:16423:29215/1	60	+
chr10	35327544	35327545	A00252:294:H3YWTDSX5:4:1244:31521:27586	60	-
chr10	36781585	36781586	A00252:294:H3YWTDSX5:4:2146:21251:5165	60	+
chr10	37491392	37491393	A00252:294:H3YWTDSX5:4:1271:13042:22326/1	60	-
chr10	37829531	37829532	A00252:294:H3YWTDSX5:4:1106:1506:32221/1	60	-
chr10	42344732	42344733	A00252:294:H3YWTDSX5:4:2343:28510:8907	60	-
chr10	45882073	45882074	A00252:294:H3YWTDSX5:4:1256:16550:19132/1	60	-
chr10	46195380	46195381	A00252:294:H3YWTDSX5:4:1118:29586:8328/1	60	-
chr10	47510410	47510411	A00252:294:H3YWTDSX5:4:2603:15953:8797	60	-
chr10	47510411	47510412	A00252:294:H3YWTDSX5:4:1125:29252:25347/1	60	-
chr10	49437399	49437400	A00252:294:H3YWTDSX5:4:1261:5439:22185/1	60	+
chr10	49489585	49489586	A00252:294:H3YWTDSX5:4:1259:10393:22654	60	-
chr10	49794092	49794093	A00252:294:H3YWTDSX5:4:2423:28845:37043	60	-
chr10	49922438	49922439	A00252:294:H3YWTDSX5:4:1665:1868:26897/1	60	-
chr10	50098918	50098919	A00252:294:H3YWTDSX5:4:1201:9408:24674/1	60	-
chr10	50451977	50451978	A00252:294:H3YWTDSX5:4:2478:29378:35650	60	-
chr10	50580325	50580326	A00252:294:H3YWTDSX5:4:1109:11948:8750/1	60	+
chr10	50617103	50617104	A00252:294:H3YWTDSX5:4:2474:22842:20322/1	60	-
chr10	53417752	53417753	A00252:294:H3YWTDSX5:4:1333:29053:17394/1	60	-
chr10	54484836	54484837	A00252:294:H3YWTDSX5:4:1463:3043:35289/1	60	-
chr10	58197691	58197692	A00252:294:H3YWTDSX5:4:2674:11288:5791/1	60	-
chr10	58356825	58356826	A00252:294:H3YWTDSX5:4:1276:26404:20165/1	60	+
chr10	58416608	58416609	A00252:294:H3YWTDSX5:4:2471:27516:33896/1	60	-
chr10	59664886	59664887	A00252:294:H3YWTDSX5:4:2139:5041:8124/1	60	-
chr10	61576308	61576309	A00252:294:H3YWTDSX5:4:1314:22046:2942/1	60	-
chr10	61699232	61699233	A00252:294:H3YWTDSX5:4:1226:15546:17519/1	60	+
chr10	61773748	61773749	A00252:294:H3YWTDSX5:4:1103:31675:35368/1	60	+
chr10	62056487	62056488	A00252:294:H3YWTDSX5:4:1664:9778:27539	60	-
chr10	62196255	62196256	A00252:294:H3YWTDSX5:4:1162:17580:31876/1	60	+
chr10	62197154	62197155	A00252:294:H3YWTDSX5:4:2615:10800:20196	60	-
chr10	62201625	62201626	A00252:294:H3YWTDSX5:4:1567:12789:9392/1	60	+
chr10	62216431	62216432	A00252:294:H3YWTDSX5:4:1161:12572:14998/1	60	+
chr10	63178379	63178380	A00252:294:H3YWTDSX5:4:2176:9643:32910/1	60	-
chr10	67933600	67933601	A00252:294:H3YWTDSX5:4:1157:15311:28823	60	+
chr10	68026884	68026885	A00252:294:H3YWTDSX5:4:1546:27380:31250	60	-
chr10	68281327	68281328	A00252:294:H3YWTDSX5:4:2545:9995:12070/1	60	+
chr10	68526357	68526358	A00252:294:H3YWTDSX5:4:2246:5303:34413/1	60	+
chr10	68747458	68747459	A00252:294:H3YWTDSX5:4:1233:3233:30295	60	-
chr10	69156900	69156901	A00252:294:H3YWTDSX5:4:2266:11324:28307/1	60	-
chr10	70157089	70157090	A00252:294:H3YWTDSX5:4:1646:20356:3834/1	60	-
chr10	70158334	70158335	A00252:294:H3YWTDSX5:4:1114:28863:10645/1	60	-
chr10	70212692	70212693	A00252:294:H3YWTDSX5:4:1351:15040:14669	60	+
chr10	70228320	70228321	A00252:294:H3YWTDSX5:4:1468:15121:3035	60	-
chr10	70465168	70465169	A00252:294:H3YWTDSX5:4:1569:30653:17409	60	+
chr10	70846815	70846816	A00252:294:H3YWTDSX5:4:1175:23647:17049/1	60	+
chr10	72156365	72156366	A00252:294:H3YWTDSX5:4:1159:18864:15812/1	60	+
chr10	72170754	72170755	A00252:294:H3YWTDSX5:4:1101:15700:5916/1	60	-
chr10	72179457	72179458	A00252:294:H3YWTDSX5:4:1119:26042:12179/1	60	-
chr10	72214470	72214471	A00252:294:H3YWTDSX5:4:1438:28519:16939	60	-
chr10	72308426	72308427	A00252:294:H3YWTDSX5:4:2115:11731:14544	60	-
chr10	72490801	72490802	A00252:294:H3YWTDSX5:4:1118:10917:31516/1	60	+
chr10	72490802	72490803	A00252:294:H3YWTDSX5:4:2647:32425:1282	60	+
chr10	72509496	72509497	A00252:294:H3YWTDSX5:4:1111:22598:30201/1	60	+
chr10	72636275	72636276	A00252:294:H3YWTDSX5:4:2276:13160:14951	60	+
chr10	72709805	72709806	A00252:294:H3YWTDSX5:4:1257:6759:26663	60	-
chr10	73136787	73136788	A00252:294:H3YWTDSX5:4:1513:2582:3239	60	-
chr10	73136788	73136789	A00252:294:H3YWTDSX5:4:1106:16966:32440	60	-
chr10	73153508	73153509	A00252:294:H3YWTDSX5:4:1413:24912:2550	60	-
chr10	73379467	73379468	A00252:294:H3YWTDSX5:4:1103:15609:30091/1	60	-
chr10	73396468	73396469	A00252:294:H3YWTDSX5:4:1524:1434:33755/1	60	-
chr10	73466823	73466824	A00252:294:H3YWTDSX5:4:1234:18855:9690/1	60	-
chr10	73715842	73715843	A00252:294:H3YWTDSX5:4:2128:4291:19539	60	-
chr10	73725926	73725927	A00252:294:H3YWTDSX5:4:1420:9435:33270	60	-
chr10	73777540	73777541	A00252:294:H3YWTDSX5:4:1616:13756:33552	60	-
chr10	74013399	74013400	A00252:294:H3YWTDSX5:4:1113:19777:7122/1	60	-
chr10	74202701	74202702	A00252:294:H3YWTDSX5:4:1671:12029:11929	60	+
chr10	74236093	74236094	A00252:294:H3YWTDSX5:4:1213:31982:6840/1	60	+
chr10	74254724	74254725	A00252:294:H3YWTDSX5:4:1260:5927:32049/1	60	+
chr10	74321962	74321963	A00252:294:H3YWTDSX5:4:1344:3396:8469/1	60	+
chr10	74327634	74327635	A00252:294:H3YWTDSX5:4:1146:30644:5212/1	60	+
chr10	74383003	74383004	A00252:294:H3YWTDSX5:4:1277:30020:29904/1	60	-
chr10	74435992	74435993	A00252:294:H3YWTDSX5:4:1135:28664:30906/1	60	-
chr10	74451004	74451005	A00252:294:H3YWTDSX5:4:1101:15148:19116/1	60	+
chr10	74476578	74476579	A00252:294:H3YWTDSX5:4:1343:13476:13839/1	60	+
chr10	74480645	74480646	A00252:294:H3YWTDSX5:4:1121:16586:14027/1	60	+
chr10	74480646	74480647	A00252:294:H3YWTDSX5:4:1537:23737:8281	60	+
chr10	74544244	74544245	A00252:294:H3YWTDSX5:4:1108:10257:11929/1	60	+
chr10	74711492	74711493	A00252:294:H3YWTDSX5:4:1171:11098:32456/1	60	+
chr10	79793515	79793516	A00252:294:H3YWTDSX5:4:2416:1172:26850	60	+
chr10	82409459	82409460	A00252:294:H3YWTDSX5:4:1335:27832:35759	60	-
chr10	86490956	86490957	A00252:294:H3YWTDSX5:4:2619:4155:7999/1	60	+
chr10	87183334	87183335	A00252:294:H3YWTDSX5:4:1127:20862:33019/1	60	+
chr10	87760518	87760519	A00252:294:H3YWTDSX5:4:2611:14913:34240/1	60	-
chr10	87783409	87783410	A00252:294:H3YWTDSX5:4:2334:17481:34804/1	60	-
chr10	88144798	88144799	A00252:294:H3YWTDSX5:4:1239:30156:9533/1	60	+
chr10	88313697	88313698	A00252:294:H3YWTDSX5:4:1541:20048:36182/1	60	+
chr10	88367450	88367451	A00252:294:H3YWTDSX5:4:1242:21974:23202/1	60	+
chr10	88408256	88408257	A00252:294:H3YWTDSX5:4:1122:26295:28494	60	-
chr10	88501663	88501664	A00252:294:H3YWTDSX5:4:1149:13105:27853/1	60	-
chr10	89715588	89715589	A00252:294:H3YWTDSX5:4:2667:31268:12461	60	-
chr10	89724845	89724846	A00252:294:H3YWTDSX5:4:1541:9625:15655	60	-
chr10	89758973	89758974	A00252:294:H3YWTDSX5:4:1112:31575:27680/1	60	-
chr10	91401099	91401100	A00252:294:H3YWTDSX5:4:1152:5819:7028	60	+
chr10	91959109	91959110	A00252:294:H3YWTDSX5:4:1133:22227:4977/1	60	+
chr10	91962241	91962242	A00252:294:H3YWTDSX5:4:1124:18358:13495/1	60	+
chr10	92004901	92004902	A00252:294:H3YWTDSX5:4:1145:21712:21339/1	60	+
chr10	92015384	92015385	A00252:294:H3YWTDSX5:4:1236:13214:1861/1	60	+
chr10	92513000	92513001	A00252:294:H3YWTDSX5:4:2106:11650:14340	60	-
chr10	92852411	92852412	A00252:294:H3YWTDSX5:4:1155:23194:1423/1	60	+
chr10	92894010	92894011	A00252:294:H3YWTDSX5:4:1151:32353:6136/1	60	+
chr10	92894268	92894269	A00252:294:H3YWTDSX5:4:2112:28348:24032	60	-
chr10	93018928	93018929	A00252:294:H3YWTDSX5:4:1110:14488:14058/1	60	+
chr10	93500471	93500472	A00252:294:H3YWTDSX5:4:1102:9308:24314/1	60	+
chr10	94345194	94345195	A00252:294:H3YWTDSX5:4:1106:22001:3490/1	60	-
chr10	94346993	94346994	A00252:294:H3YWTDSX5:4:1175:17381:32127/1	60	-
chr10	95893768	95893769	A00252:294:H3YWTDSX5:4:1412:32325:7185	60	+
chr10	96132219	96132220	A00252:294:H3YWTDSX5:4:1105:6542:23124/1	60	+
chr10	96553022	96553023	A00252:294:H3YWTDSX5:4:1119:24632:29089/1	60	-
chr10	96577748	96577749	A00252:294:H3YWTDSX5:4:1102:6858:13432/1	60	+
chr10	96898554	96898555	A00252:294:H3YWTDSX5:4:1356:15637:9815/1	60	+
chr10	96906600	96906601	A00252:294:H3YWTDSX5:4:2168:2844:14121	60	-
chr10	96952394	96952395	A00252:294:H3YWTDSX5:4:1437:21531:8750/1	60	+
chr10	96962469	96962470	A00252:294:H3YWTDSX5:4:1162:21441:21120/1	60	+
chr10	97143483	97143484	A00252:294:H3YWTDSX5:4:1101:23285:14168/1	60	-
chr10	97261198	97261199	A00252:294:H3YWTDSX5:4:1210:12807:24424/1	60	+
chr10	97261199	97261200	A00252:294:H3YWTDSX5:4:1306:22688:24251	60	+
chr10	97604810	97604811	A00252:294:H3YWTDSX5:4:2440:26323:3897	60	-
chr10	97660771	97660772	A00252:294:H3YWTDSX5:4:1260:24858:11757	60	+
chr10	98016635	98016636	A00252:294:H3YWTDSX5:4:1120:9435:26913/1	60	+
chr10	98016637	98016638	A00252:294:H3YWTDSX5:4:2414:15320:21919	60	+
chr10	99681994	99681995	A00252:294:H3YWTDSX5:4:1230:8431:21605/1	60	-
chr10	99742110	99742111	A00252:294:H3YWTDSX5:4:1102:3983:34100	60	-
chr10	100015950	100015951	A00252:294:H3YWTDSX5:4:1176:7157:2895/1	60	+
chr10	100159732	100159733	A00252:294:H3YWTDSX5:4:1430:15212:11240/1	60	+
chr10	100174566	100174567	A00252:294:H3YWTDSX5:4:1120:5276:18020/1	60	-
chr10	100258987	100258988	A00252:294:H3YWTDSX5:4:1270:18285:23985	60	+
chr10	100939993	100939994	A00252:294:H3YWTDSX5:4:1111:11351:30170/1	60	-
chr10	101382484	101382485	A00252:294:H3YWTDSX5:4:2569:6949:35634	60	-
chr10	101386204	101386205	A00252:294:H3YWTDSX5:4:1435:23619:33035/1	60	+
chr10	101431668	101431669	A00252:294:H3YWTDSX5:4:1104:5755:8422/1	60	+
chr10	101435677	101435678	A00252:294:H3YWTDSX5:4:1526:29306:9846/1	60	+
chr10	101480137	101480138	A00252:294:H3YWTDSX5:4:2610:16423:2534/1	60	+
chr10	101497242	101497243	A00252:294:H3YWTDSX5:4:1578:15049:26396/1	60	+
chr10	101543374	101543375	A00252:294:H3YWTDSX5:4:1153:18050:14622/1	60	-
chr10	101797299	101797300	A00252:294:H3YWTDSX5:4:1115:27019:9298/1	60	+
chr10	101889271	101889272	A00252:294:H3YWTDSX5:4:1108:4589:5462/1	60	-
chr10	101943555	101943556	A00252:294:H3YWTDSX5:4:1139:28863:18380/1	60	-
chr10	102131391	102131392	A00252:294:H3YWTDSX5:4:1257:29658:19194/1	60	+
chr10	102157963	102157964	A00252:294:H3YWTDSX5:4:1102:10267:16454/1	60	+
chr10	102252485	102252486	A00252:294:H3YWTDSX5:4:1138:28094:7310/1	60	+
chr10	102295159	102295160	A00252:294:H3YWTDSX5:4:1135:25039:12070	60	+
chr10	102310136	102310137	A00252:294:H3YWTDSX5:4:1263:20021:17409/1	60	-
chr10	102330710	102330711	A00252:294:H3YWTDSX5:4:1157:23339:6840/1	60	+
chr10	102330711	102330712	A00252:294:H3YWTDSX5:4:2523:15646:13902	60	+
chr10	102439629	102439630	A00252:294:H3YWTDSX5:4:2346:26521:9283/1	60	-
chr10	103114834	103114835	A00252:294:H3YWTDSX5:4:2221:4969:4116/1	60	+
chr10	103393059	103393060	A00252:294:H3YWTDSX5:4:1155:9462:3944/1	60	-
chr10	103989611	103989612	A00252:294:H3YWTDSX5:4:2212:24008:8500	60	+
chr10	105944581	105944582	A00252:294:H3YWTDSX5:4:1138:23592:15170/1	60	-
chr10	110237351	110237352	A00252:294:H3YWTDSX5:4:1261:15944:26475/1	60	+
chr10	110283947	110283948	A00252:294:H3YWTDSX5:4:2338:2582:6590/1	60	-
chr10	110869118	110869119	A00252:294:H3YWTDSX5:4:1109:1027:15264	60	+
chr10	111009250	111009251	A00252:294:H3YWTDSX5:4:2448:20690:32283	60	+
chr10	112470996	112470997	A00252:294:H3YWTDSX5:4:2648:21305:24643	60	-
chr10	113878581	113878582	A00252:294:H3YWTDSX5:4:1160:8684:21699	60	+
chr10	114958651	114958652	A00252:294:H3YWTDSX5:4:1276:15167:32362/1	60	+
chr10	114970996	114970997	A00252:294:H3YWTDSX5:4:1154:20907:9831/1	60	-
chr10	114975580	114975581	A00252:294:H3YWTDSX5:4:2344:7211:7341/1	60	+
chr10	119764179	119764180	A00252:294:H3YWTDSX5:4:1103:2302:1188/1	60	-
chr10	119804849	119804850	A00252:294:H3YWTDSX5:4:1117:8766:4930/1	60	+
chr10	119858109	119858110	A00252:294:H3YWTDSX5:4:1111:19497:5509/1	60	+
chr10	119924194	119924195	A00252:294:H3YWTDSX5:4:1342:24180:36198	60	-
chr10	120335725	120335726	A00252:294:H3YWTDSX5:4:1652:2926:9220	60	+
chr10	120340293	120340294	A00252:294:H3YWTDSX5:4:1131:12753:32095/1	60	+
chr10	121544337	121544338	A00252:294:H3YWTDSX5:4:1554:12915:15123	60	+
chr10	121801554	121801555	A00252:294:H3YWTDSX5:4:1212:11297:28980/1	60	-
chr10	122886359	122886360	A00252:294:H3YWTDSX5:4:2569:10538:8970	60	-
chr10	124931640	124931641	A00252:294:H3YWTDSX5:4:2460:8703:19413/1	60	+
chr10	125839665	125839666	A00252:294:H3YWTDSX5:4:1111:15465:33379/1	60	-
chr10	126059657	126059658	A00252:294:H3YWTDSX5:4:2312:8305:3912/1	60	-
chr10	126599388	126599389	A00252:294:H3YWTDSX5:4:1336:8422:21527/1	60	+
chr10	127106310	127106311	A00252:294:H3YWTDSX5:4:1518:4707:21919/1	60	-
chr10	130166984	130166985	A00252:294:H3YWTDSX5:4:1162:1570:23844/1	60	+
chr10	133484781	133484782	A00252:294:H3YWTDSX5:4:1156:14407:2550/1	60	+
chr10	133486708	133486709	A00252:294:H3YWTDSX5:4:1204:4282:19648/1	60	+
chr11	220130	220131	A00252:294:H3YWTDSX5:4:1578:3577:7247	60	-
chr11	220131	220132	A00252:294:H3YWTDSX5:4:1104:12102:19883/1	60	-
chr11	229907	229908	A00252:294:H3YWTDSX5:4:1102:20401:13307	60	+
chr11	239242	239243	A00252:294:H3YWTDSX5:4:1156:11388:15702/1	60	+
chr11	240452	240453	A00252:294:H3YWTDSX5:4:2505:18322:34726	60	-
chr11	241329	241330	A00252:294:H3YWTDSX5:4:2439:12174:32002	60	-
chr11	242822	242823	A00252:294:H3YWTDSX5:4:2270:21477:7153/1	60	-
chr11	242823	242824	A00252:294:H3YWTDSX5:4:1356:25427:27273/1	60	-
chr11	243710	243711	A00252:294:H3YWTDSX5:4:1133:29532:27743/1	60	-
chr11	245032	245033	A00252:294:H3YWTDSX5:4:1664:4878:6308	60	+
chr11	245938	245939	A00252:294:H3YWTDSX5:4:1108:6885:5212/1	60	+
chr11	246188	246189	A00252:294:H3YWTDSX5:4:1544:29478:4539	60	-
chr11	251478	251479	A00252:294:H3YWTDSX5:4:2612:13413:16297	60	-
chr11	252131	252132	A00252:294:H3YWTDSX5:4:1116:8133:12038/1	60	-
chr11	328427	328428	A00252:294:H3YWTDSX5:4:1124:13521:27132/1	60	+
chr11	333355	333356	A00252:294:H3YWTDSX5:4:1109:23818:20823	60	-
chr11	338322	338323	A00252:294:H3YWTDSX5:4:1162:6370:31313/1	60	-
chr11	339673	339674	A00252:294:H3YWTDSX5:4:1107:7780:21042/1	60	-
chr11	464260	464261	A00252:294:H3YWTDSX5:4:1107:21477:10723/1	60	+
chr11	464496	464497	A00252:294:H3YWTDSX5:4:1225:19840:17002/1	60	+
chr11	465976	465977	A00252:294:H3YWTDSX5:4:1214:26720:15922/1	60	+
chr11	466008	466009	A00252:294:H3YWTDSX5:4:2151:26865:11256	60	-
chr11	466009	466010	A00252:294:H3YWTDSX5:4:2647:8323:3067	60	-
chr11	466010	466011	A00252:294:H3YWTDSX5:4:2241:8440:26130	60	-
chr11	466649	466650	A00252:294:H3YWTDSX5:4:1459:30617:26083	60	-
chr11	467538	467539	A00252:294:H3YWTDSX5:4:2178:13286:28166/1	60	-
chr11	670474	670475	A00252:294:H3YWTDSX5:4:1103:19226:3537/1	60	+
chr11	670475	670476	A00252:294:H3YWTDSX5:4:1374:1732:29356	60	+
chr11	670511	670512	A00252:294:H3YWTDSX5:4:2308:25590:13902	60	-
chr11	683258	683259	A00252:294:H3YWTDSX5:4:2241:19235:29230	60	+
chr11	685036	685037	A00252:294:H3YWTDSX5:4:1114:31024:17049/1	60	-
chr11	760468	760469	A00252:294:H3YWTDSX5:4:1125:8386:4366/1	60	+
chr11	932097	932098	A00252:294:H3YWTDSX5:4:1108:17291:26929/1	60	+
chr11	932098	932099	A00252:294:H3YWTDSX5:4:2143:3269:7529/1	60	+
chr11	1301046	1301047	A00252:294:H3YWTDSX5:4:1432:21712:21903/1	60	-
chr11	3697861	3697862	A00252:294:H3YWTDSX5:4:1349:30888:18129/1	60	-
chr11	3725606	3725607	A00252:294:H3YWTDSX5:4:2244:9751:29778/1	60	+
chr11	3766551	3766552	A00252:294:H3YWTDSX5:4:1331:17924:2378/1	60	-
chr11	3884980	3884981	A00252:294:H3YWTDSX5:4:1429:18701:15186/1	60	-
chr11	3913317	3913318	A00252:294:H3YWTDSX5:4:1202:5611:18443/1	60	+
chr11	3913319	3913320	A00252:294:H3YWTDSX5:4:1525:28556:27649	60	+
chr11	3918978	3918979	A00252:294:H3YWTDSX5:4:1110:32461:29528/1	60	+
chr11	4063790	4063791	A00252:294:H3YWTDSX5:4:1176:29939:32330/1	60	+
chr11	6500831	6500832	A00252:294:H3YWTDSX5:4:1111:21151:32675/1	60	+
chr11	7099098	7099099	A00252:294:H3YWTDSX5:4:1242:12084:10207/1	60	-
chr11	9295672	9295673	A00252:294:H3YWTDSX5:4:1163:31069:23672/1	60	-
chr11	9403821	9403822	A00252:294:H3YWTDSX5:4:1339:18475:25066	60	-
chr11	9411437	9411438	A00252:294:H3YWTDSX5:4:2373:30608:6809/1	60	-
chr11	9441342	9441343	A00252:294:H3YWTDSX5:4:1103:16731:32221/1	60	+
chr11	10119842	10119843	A00252:294:H3YWTDSX5:4:1402:20166:34601/1	60	-
chr11	10263736	10263737	A00252:294:H3YWTDSX5:4:2120:21875:33739	60	-
chr11	10522199	10522200	A00252:294:H3YWTDSX5:4:1142:5801:10003/1	60	+
chr11	11864496	11864497	A00252:294:H3YWTDSX5:4:1154:9236:11224/1	60	+
chr11	11919921	11919922	A00252:294:H3YWTDSX5:4:1615:17662:12947/1	60	-
chr11	11944949	11944950	A00252:294:H3YWTDSX5:4:1115:12762:1141/1	60	+
chr11	12203136	12203137	A00252:294:H3YWTDSX5:4:1339:18385:8343	60	+
chr11	13423609	13423610	A00252:294:H3YWTDSX5:4:1315:24089:31657/1	60	-
chr11	14699455	14699456	A00252:294:H3YWTDSX5:4:1108:23972:21872/1	60	-
chr11	14733450	14733451	A00252:294:H3YWTDSX5:4:1132:17137:2206/1	60	+
chr11	14768910	14768911	A00252:294:H3YWTDSX5:4:2257:13141:26506/1	60	+
chr11	14772948	14772949	A00252:294:H3YWTDSX5:4:1466:28447:16971/1	60	+
chr11	16245278	16245279	A00252:294:H3YWTDSX5:4:2678:10429:35368	60	-
chr11	16245279	16245280	A00252:294:H3YWTDSX5:4:1113:31937:18568	60	-
chr11	16328490	16328491	A00252:294:H3YWTDSX5:4:1221:18050:33191/1	60	+
chr11	17145023	17145024	A00252:294:H3YWTDSX5:4:2265:25355:2879	60	-
chr11	17145024	17145025	A00252:294:H3YWTDSX5:4:1237:15085:32221	60	-
chr11	17145025	17145026	A00252:294:H3YWTDSX5:4:2170:8983:9471	60	-
chr11	17330670	17330671	A00252:294:H3YWTDSX5:4:2649:29414:27915/1	60	+
chr11	18328444	18328445	A00252:294:H3YWTDSX5:4:1656:24939:24236	60	+
chr11	18427863	18427864	A00252:294:H3YWTDSX5:4:2515:30698:31641/1	60	+
chr11	18494216	18494217	A00252:294:H3YWTDSX5:4:1146:1750:18771/1	60	+
chr11	18497777	18497778	A00252:294:H3YWTDSX5:4:2651:4047:2362	60	-
chr11	20414022	20414023	A00252:294:H3YWTDSX5:4:1112:9652:17331/1	60	+
chr11	23072746	23072747	A00252:294:H3YWTDSX5:4:1512:7600:8359/1	60	+
chr11	25346812	25346813	A00252:294:H3YWTDSX5:4:1155:29080:15718/1	60	-
chr11	26722263	26722264	A00252:294:H3YWTDSX5:4:1377:6225:19789	60	-
chr11	28125958	28125959	A00252:294:H3YWTDSX5:4:1215:7337:5995	60	-
chr11	28169932	28169933	A00252:294:H3YWTDSX5:4:1366:31675:6527/1	60	-
chr11	28749300	28749301	A00252:294:H3YWTDSX5:4:1149:17246:3270	60	-
chr11	32417759	32417760	A00252:294:H3YWTDSX5:4:1122:6433:18584/1	60	-
chr11	33085234	33085235	A00252:294:H3YWTDSX5:4:1426:1181:16783/1	60	-
chr11	33085236	33085237	A00252:294:H3YWTDSX5:4:1111:8766:5306/1	60	-
chr11	33139076	33139077	A00252:294:H3YWTDSX5:4:1239:28004:24126	60	-
chr11	33139510	33139511	A00252:294:H3YWTDSX5:4:1105:14027:18521/1	60	-
chr11	33290065	33290066	A00252:294:H3YWTDSX5:4:1348:32859:22514/1	60	+
chr11	33760181	33760182	A00252:294:H3YWTDSX5:4:1629:25663:18568/1	60	+
chr11	33768600	33768601	A00252:294:H3YWTDSX5:4:2261:25898:23359	60	+
chr11	33858221	33858222	A00252:294:H3YWTDSX5:4:1103:24677:26569/1	60	-
chr11	34070038	34070039	A00252:294:H3YWTDSX5:4:1164:15835:32142/1	60	+
chr11	34076134	34076135	A00252:294:H3YWTDSX5:4:1240:23954:3020/1	60	-
chr11	34959333	34959334	A00252:294:H3YWTDSX5:4:1142:12943:15170/1	60	-
chr11	34962584	34962585	A00252:294:H3YWTDSX5:4:1171:18249:34507/1	60	+
chr11	34962586	34962587	A00252:294:H3YWTDSX5:4:1669:19840:29058	60	+
chr11	34968970	34968971	A00252:294:H3YWTDSX5:4:1315:27950:28103/1	60	+
chr11	34978543	34978544	A00252:294:H3YWTDSX5:4:1138:10348:24612/1	60	+
chr11	36117766	36117767	A00252:294:H3YWTDSX5:4:1114:19370:25300/1	60	-
chr11	36592584	36592585	A00252:294:H3YWTDSX5:4:2116:3459:11365	60	-
chr11	36620009	36620010	A00252:294:H3YWTDSX5:4:1124:13602:31594/1	60	+
chr11	36635330	36635331	A00252:294:H3YWTDSX5:4:1114:8549:17425/1	60	+
chr11	36691449	36691450	A00252:294:H3YWTDSX5:4:1103:18475:16673/1	60	-
chr11	38569061	38569062	A00252:294:H3YWTDSX5:4:1121:23185:27837/1	60	+
chr11	39362147	39362148	A00252:294:H3YWTDSX5:4:1432:12590:12555	60	+
chr11	39371928	39371929	A00252:294:H3YWTDSX5:4:1119:29785:3975/1	60	-
chr11	43249114	43249115	A00252:294:H3YWTDSX5:4:1563:5303:5165	60	-
chr11	43378373	43378374	A00252:294:H3YWTDSX5:4:1148:9299:5760/1	60	-
chr11	43414749	43414750	A00252:294:H3YWTDSX5:4:1128:29568:35008/1	60	-
chr11	43464674	43464675	A00252:294:H3YWTDSX5:4:1202:26449:35211/1	60	+
chr11	46102328	46102329	A00252:294:H3YWTDSX5:4:1101:11180:29215/1	60	-
chr11	46102440	46102441	A00252:294:H3YWTDSX5:4:2540:30906:24518	60	-
chr11	46562246	46562247	A00252:294:H3YWTDSX5:4:1140:15221:7216/1	60	+
chr11	46776148	46776149	A00252:294:H3YWTDSX5:4:1167:15329:19711/1	60	+
chr11	46810295	46810296	A00252:294:H3YWTDSX5:4:1140:17671:6731/1	60	-
chr11	46811763	46811764	A00252:294:H3YWTDSX5:4:1552:19144:2801/1	60	-
chr11	46842795	46842796	A00252:294:H3YWTDSX5:4:1641:21007:20619	60	-
chr11	46989536	46989537	A00252:294:H3YWTDSX5:4:1178:16414:7529/1	60	+
chr11	46990736	46990737	A00252:294:H3YWTDSX5:4:1146:25572:35008/1	60	-
chr11	47279087	47279088	A00252:294:H3YWTDSX5:4:1144:16396:37059/1	60	+
chr11	47319118	47319119	A00252:294:H3YWTDSX5:4:1219:4951:30044	60	-
chr11	47794396	47794397	A00252:294:H3YWTDSX5:4:1272:27778:5102/1	60	-
chr11	47816858	47816859	A00252:294:H3YWTDSX5:4:1105:28311:14105/1	60	-
chr11	57506069	57506070	A00252:294:H3YWTDSX5:4:1455:28809:7670/1	60	+
chr11	57560975	57560976	A00252:294:H3YWTDSX5:4:2159:31593:32628	60	-
chr11	59580631	59580632	A00252:294:H3YWTDSX5:4:1110:12292:14982/1	60	+
chr11	59645697	59645698	A00252:294:H3YWTDSX5:4:2455:23936:21151/1	60	+
chr11	60852198	60852199	A00252:294:H3YWTDSX5:4:1102:10113:6793/1	60	+
chr11	61267048	61267049	A00252:294:H3YWTDSX5:4:1177:28501:14058/1	60	-
chr11	61315752	61315753	A00252:294:H3YWTDSX5:4:1146:20916:7842/1	60	-
chr11	61427842	61427843	A00252:294:H3YWTDSX5:4:1143:26503:25128/1	60	-
chr11	61798551	61798552	A00252:294:H3YWTDSX5:4:1113:1940:2221/1	60	+
chr11	62341738	62341739	A00252:294:H3YWTDSX5:4:1118:19135:2785/1	60	-
chr11	62359244	62359245	A00252:294:H3YWTDSX5:4:1359:1877:24721	60	+
chr11	62566804	62566805	A00252:294:H3YWTDSX5:4:1230:2862:26396/1	60	-
chr11	62583158	62583159	A00252:294:H3YWTDSX5:4:2463:25726:5024/1	60	+
chr11	62597722	62597723	A00252:294:H3YWTDSX5:4:1221:7392:6684/1	60	-
chr11	62638856	62638857	A00252:294:H3YWTDSX5:4:1108:28501:15436/1	60	+
chr11	62641438	62641439	A00252:294:H3YWTDSX5:4:2169:2618:31548	60	+
chr11	62644089	62644090	A00252:294:H3YWTDSX5:4:1115:32000:11224/1	60	-
chr11	62675647	62675648	A00252:294:H3YWTDSX5:4:1571:11252:17628	60	+
chr11	62718334	62718335	A00252:294:H3YWTDSX5:4:1118:24786:29700/1	60	-
chr11	62743843	62743844	A00252:294:H3YWTDSX5:4:1157:28962:11913/1	60	-
chr11	62776675	62776676	A00252:294:H3YWTDSX5:4:1612:17119:17519	60	-
chr11	62780015	62780016	A00252:294:H3YWTDSX5:4:1566:7039:23860/1	60	+
chr11	62802008	62802009	A00252:294:H3YWTDSX5:4:2641:2763:16454	60	-
chr11	62869602	62869603	A00252:294:H3YWTDSX5:4:1443:16098:24267/1	60	+
chr11	62873289	62873290	A00252:294:H3YWTDSX5:4:1431:24225:2425	60	-
chr11	62873297	62873298	A00252:294:H3YWTDSX5:4:2474:20717:27978/1	60	+
chr11	63646844	63646845	A00252:294:H3YWTDSX5:4:1106:4607:12289	60	-
chr11	63689022	63689023	A00252:294:H3YWTDSX5:4:1152:14362:5509/1	60	+
chr11	63695549	63695550	A00252:294:H3YWTDSX5:4:2461:15736:34663	60	-
chr11	63695551	63695552	A00252:294:H3YWTDSX5:4:1141:28284:25363/1	60	-
chr11	63703262	63703263	A00252:294:H3YWTDSX5:4:1148:8052:25332/1	60	+
chr11	63703503	63703504	A00252:294:H3YWTDSX5:4:1232:26096:17848/1	60	-
chr11	63704423	63704424	A00252:294:H3YWTDSX5:4:1250:32181:13730/1	60	+
chr11	63708189	63708190	A00252:294:H3YWTDSX5:4:1136:21630:29872	60	-
chr11	63708191	63708192	A00252:294:H3YWTDSX5:4:1355:14561:33066	60	-
chr11	63722001	63722002	A00252:294:H3YWTDSX5:4:2259:5077:29731/1	60	+
chr11	63727978	63727979	A00252:294:H3YWTDSX5:4:1102:30807:31641/1	60	+
chr11	63865951	63865952	A00252:294:H3YWTDSX5:4:2214:30499:12446/1	60	+
chr11	64189643	64189644	A00252:294:H3YWTDSX5:4:1153:10158:1799/1	60	+
chr11	64189732	64189733	A00252:294:H3YWTDSX5:4:1108:27444:26130/1	60	+
chr11	64189734	64189735	A00252:294:H3YWTDSX5:4:1465:30364:32127	60	+
chr11	64192992	64192993	A00252:294:H3YWTDSX5:4:1329:27941:16188/1	60	-
chr11	64198087	64198088	A00252:294:H3YWTDSX5:4:1633:24306:2597/1	60	-
chr11	64277491	64277492	A00252:294:H3YWTDSX5:4:1114:32353:6887/1	60	+
chr11	64769059	64769060	A00252:294:H3YWTDSX5:4:1133:6298:13964/1	60	-
chr11	64769060	64769061	A00252:294:H3YWTDSX5:4:1105:27118:8688/1	60	-
chr11	64771178	64771179	A00252:294:H3YWTDSX5:4:1467:2618:22968/1	60	+
chr11	64771196	64771197	A00252:294:H3YWTDSX5:4:1120:17110:15969	60	-
chr11	64773765	64773766	A00252:294:H3YWTDSX5:4:1377:9236:10942/1	60	+
chr11	64774764	64774765	A00252:294:H3YWTDSX5:4:1211:16911:14967/1	60	-
chr11	64780287	64780288	A00252:294:H3YWTDSX5:4:1353:24560:27148/1	60	-
chr11	65033862	65033863	A00252:294:H3YWTDSX5:4:1378:16197:4586/1	60	-
chr11	65113431	65113432	A00252:294:H3YWTDSX5:4:1220:11279:3552/1	60	+
chr11	65120701	65120702	A00252:294:H3YWTDSX5:4:1117:28311:13228	60	-
chr11	65127422	65127423	A00252:294:H3YWTDSX5:4:1248:32560:13041/1	60	-
chr11	65127510	65127511	A00252:294:H3YWTDSX5:4:1119:18096:28009	60	-
chr11	65127562	65127563	A00252:294:H3YWTDSX5:4:1641:14931:10347	60	-
chr11	65191517	65191518	A00252:294:H3YWTDSX5:4:1103:11749:27038/1	60	-
chr11	65194862	65194863	A00252:294:H3YWTDSX5:4:1132:17047:6120/1	60	-
chr11	65198180	65198181	A00252:294:H3YWTDSX5:4:1230:14931:25848	60	-
chr11	65199316	65199317	A00252:294:H3YWTDSX5:4:1102:27136:8531/1	60	+
chr11	65199317	65199318	A00252:294:H3YWTDSX5:4:2647:23448:9439	60	+
chr11	65240280	65240281	A00252:294:H3YWTDSX5:4:2476:29306:3959/1	60	-
chr11	65266323	65266324	A00252:294:H3YWTDSX5:4:1120:14615:19100/1	60	+
chr11	65271414	65271415	A00252:294:H3YWTDSX5:4:2627:28583:27946	60	-
chr11	65275977	65275978	A00252:294:H3YWTDSX5:4:1168:1190:22435/1	60	+
chr11	65275978	65275979	A00252:294:H3YWTDSX5:4:1623:31051:13745/1	60	+
chr11	65277422	65277423	A00252:294:H3YWTDSX5:4:1134:18656:34178/1	60	+
chr11	65278279	65278280	A00252:294:H3YWTDSX5:4:1166:21269:16470/1	60	-
chr11	65282876	65282877	A00252:294:H3YWTDSX5:4:1204:16306:34178	60	-
chr11	65298887	65298888	A00252:294:H3YWTDSX5:4:1112:17273:15029/1	60	+
chr11	65431755	65431756	A00252:294:H3YWTDSX5:4:1118:32226:32346/1	60	+
chr11	65431971	65431972	A00252:294:H3YWTDSX5:4:1136:12662:35603/1	60	+
chr11	65440176	65440177	A00252:294:H3YWTDSX5:4:1440:25382:26569/1	60	-
chr11	65443083	65443084	A00252:294:H3YWTDSX5:4:1273:20916:19617/1	60	+
chr11	65495589	65495590	A00252:294:H3YWTDSX5:4:1576:14633:26240	60	-
chr11	65503584	65503585	A00252:294:H3YWTDSX5:4:1504:3378:25504/1	60	-
chr11	65611492	65611493	A00252:294:H3YWTDSX5:4:1202:32796:3302	60	+
chr11	65621194	65621195	A00252:294:H3YWTDSX5:4:1134:14733:8563/1	60	+
chr11	65659252	65659253	A00252:294:H3YWTDSX5:4:1433:24894:3991/1	60	-
chr11	65661252	65661253	A00252:294:H3YWTDSX5:4:1673:14253:24674/1	60	-
chr11	65854737	65854738	A00252:294:H3YWTDSX5:4:1122:25635:34334/1	60	+
chr11	65862459	65862460	A00252:294:H3YWTDSX5:4:1129:26648:5024/1	60	-
chr11	66029839	66029840	A00252:294:H3YWTDSX5:4:1472:23827:12759/1	60	-
chr11	66061910	66061911	A00252:294:H3YWTDSX5:4:1218:16649:2581	60	-
chr11	66064618	66064619	A00252:294:H3YWTDSX5:4:1102:26892:9236/1	60	+
chr11	66064619	66064620	A00252:294:H3YWTDSX5:4:1202:8178:16501	60	+
chr11	66066280	66066281	A00252:294:H3YWTDSX5:4:1150:19750:13839/1	60	-
chr11	66074544	66074545	A00252:294:H3YWTDSX5:4:1108:20338:22060	60	-
chr11	66103128	66103129	A00252:294:H3YWTDSX5:4:1318:13593:20995	60	-
chr11	66113704	66113705	A00252:294:H3YWTDSX5:4:1130:25663:34695/1	60	+
chr11	66113705	66113706	A00252:294:H3YWTDSX5:4:2647:25400:12602	60	+
chr11	66124650	66124651	A00252:294:H3YWTDSX5:4:1145:19461:16125/1	60	+
chr11	66155376	66155377	A00252:294:H3YWTDSX5:4:1121:20003:16344/1	60	+
chr11	66168205	66168206	A00252:294:H3YWTDSX5:4:2611:10158:31892	60	-
chr11	66168206	66168207	A00252:294:H3YWTDSX5:4:2647:30743:13651	60	-
chr11	66168207	66168208	A00252:294:H3YWTDSX5:4:2611:8241:19085	60	-
chr11	66169956	66169957	A00252:294:H3YWTDSX5:4:1231:32371:12305/1	60	-
chr11	66177899	66177900	A00252:294:H3YWTDSX5:4:1127:28953:7012/1	60	+
chr11	66357615	66357616	A00252:294:H3YWTDSX5:4:1102:2519:24330/1	60	-
chr11	66512301	66512302	A00252:294:H3YWTDSX5:4:2676:15230:21637/1	60	-
chr11	66524476	66524477	A00252:294:H3YWTDSX5:4:1142:21242:25692	60	-
chr11	66620503	66620504	A00252:294:H3YWTDSX5:4:1101:12707:27038/1	60	+
chr11	66620504	66620505	A00252:294:H3YWTDSX5:4:1144:27416:27336	60	+
chr11	66621698	66621699	A00252:294:H3YWTDSX5:4:1320:31593:2628/1	60	-
chr11	66648307	66648308	A00252:294:H3YWTDSX5:4:1110:32054:1485/1	60	+
chr11	66648309	66648310	A00252:294:H3YWTDSX5:4:1114:25229:18912/1	60	+
chr11	66649290	66649291	A00252:294:H3YWTDSX5:4:2377:7337:22279/1	60	-
chr11	66673344	66673345	A00252:294:H3YWTDSX5:4:1118:20365:27336/1	60	+
chr11	66759718	66759719	A00252:294:H3YWTDSX5:4:1573:15221:15421/1	60	+
chr11	66769143	66769144	A00252:294:H3YWTDSX5:4:1102:11641:24752/1	60	+
chr11	66772668	66772669	A00252:294:H3YWTDSX5:4:1122:1750:16830/1	60	+
chr11	66782106	66782107	A00252:294:H3YWTDSX5:4:2114:30924:13401	60	-
chr11	66784046	66784047	A00252:294:H3YWTDSX5:4:1622:25482:21324/1	60	-
chr11	66787294	66787295	A00252:294:H3YWTDSX5:4:1108:19660:10269/1	60	+
chr11	66799987	66799988	A00252:294:H3YWTDSX5:4:2544:18132:26757/1	60	-
chr11	66805002	66805003	A00252:294:H3YWTDSX5:4:2241:9579:15953	60	-
chr11	66827410	66827411	A00252:294:H3YWTDSX5:4:1101:11550:15734/1	60	-
chr11	67146145	67146146	A00252:294:H3YWTDSX5:4:1135:11722:24831/1	60	+
chr11	67152721	67152722	A00252:294:H3YWTDSX5:4:1113:24424:25410/1	60	-
chr11	67159089	67159090	A00252:294:H3YWTDSX5:4:1359:13765:18286/1	60	+
chr11	67166038	67166039	A00252:294:H3YWTDSX5:4:1118:6180:11162/1	60	-
chr11	67175547	67175548	A00252:294:H3YWTDSX5:4:1127:17833:26209/1	60	+
chr11	67178810	67178811	A00252:294:H3YWTDSX5:4:2539:2682:17096/1	60	+
chr11	67181345	67181346	A00252:294:H3YWTDSX5:4:1626:28131:4241/1	60	+
chr11	67181353	67181354	A00252:294:H3YWTDSX5:4:1420:21070:27993/1	60	+
chr11	67183999	67184000	A00252:294:H3YWTDSX5:4:1336:13331:15969/1	60	+
chr11	67192242	67192243	A00252:294:H3YWTDSX5:4:1616:32958:9846	60	+
chr11	67195027	67195028	A00252:294:H3YWTDSX5:4:1426:19135:10050/1	60	-
chr11	67204312	67204313	A00252:294:H3YWTDSX5:4:1457:3694:21480	60	-
chr11	67211718	67211719	A00252:294:H3YWTDSX5:4:1115:13241:13933/1	60	-
chr11	67220386	67220387	A00252:294:H3YWTDSX5:4:1104:26955:19711/1	60	+
chr11	67224481	67224482	A00252:294:H3YWTDSX5:4:1124:29405:35634/1	60	+
chr11	67227555	67227556	A00252:294:H3YWTDSX5:4:2469:22996:36213	60	+
chr11	67231798	67231799	A00252:294:H3YWTDSX5:4:1516:11279:28385/1	60	+
chr11	67231916	67231917	A00252:294:H3YWTDSX5:4:1313:23963:4946/1	60	-
chr11	67251303	67251304	A00252:294:H3YWTDSX5:4:1107:29279:15436/1	60	-
chr11	67293175	67293176	A00252:294:H3YWTDSX5:4:1114:13630:27195/1	60	-
chr11	67293953	67293954	A00252:294:H3YWTDSX5:4:1235:31430:3944/1	60	+
chr11	67295013	67295014	A00252:294:H3YWTDSX5:4:1115:27850:32002/1	60	+
chr11	67395510	67395511	A00252:294:H3YWTDSX5:4:1115:9516:27179/1	60	-
chr11	67403228	67403229	A00252:294:H3YWTDSX5:4:1105:17761:24549/1	60	-
chr11	67414075	67414076	A00252:294:H3YWTDSX5:4:1105:8648:10332/1	60	-
chr11	67426334	67426335	A00252:294:H3YWTDSX5:4:2329:18575:4382/1	60	+
chr11	67429805	67429806	A00252:294:H3YWTDSX5:4:1150:13865:29418/1	60	-
chr11	68071844	68071845	A00252:294:H3YWTDSX5:4:1114:1940:16031/1	60	-
chr11	68086907	68086908	A00252:294:H3YWTDSX5:4:1210:16866:17769/1	60	+
chr11	68089325	68089326	A00252:294:H3YWTDSX5:4:1543:15429:14372/1	60	+
chr11	68092351	68092352	A00252:294:H3YWTDSX5:4:2319:3251:29105	60	-
chr11	68099775	68099776	A00252:294:H3YWTDSX5:4:2108:14299:11882	60	-
chr11	68490919	68490920	A00252:294:H3YWTDSX5:4:1110:7229:26193/1	60	-
chr11	68562223	68562224	A00252:294:H3YWTDSX5:4:1103:23339:27477/1	60	+
chr11	68984020	68984021	A00252:294:H3YWTDSX5:4:1274:20645:7028/1	60	+
chr11	69566591	69566592	A00252:294:H3YWTDSX5:4:2422:19018:9533	60	-
chr11	71882122	71882123	A00252:294:H3YWTDSX5:4:2656:18394:19132	60	-
chr11	71950389	71950390	A00252:294:H3YWTDSX5:4:1549:7780:33567	60	+
chr11	72029271	72029272	A00252:294:H3YWTDSX5:4:1337:27308:20165	60	+
chr11	72030818	72030819	A00252:294:H3YWTDSX5:4:1117:9236:26506/1	60	+
chr11	72058517	72058518	A00252:294:H3YWTDSX5:4:1109:10312:6825/1	60	+
chr11	72877225	72877226	A00252:294:H3YWTDSX5:4:1113:12391:25801/1	60	+
chr11	72877227	72877228	A00252:294:H3YWTDSX5:4:2163:29975:18709	60	+
chr11	72892017	72892018	A00252:294:H3YWTDSX5:4:1118:6867:25285	60	-
chr11	72919679	72919680	A00252:294:H3YWTDSX5:4:1509:26738:29168	60	-
chr11	73009492	73009493	A00252:294:H3YWTDSX5:4:2259:8269:1908/1	60	-
chr11	73030217	73030218	A00252:294:H3YWTDSX5:4:1403:27733:21997/1	60	-
chr11	73053357	73053358	A00252:294:H3YWTDSX5:4:1136:15845:11647/1	60	+
chr11	73098736	73098737	A00252:294:H3YWTDSX5:4:1647:29288:29356/1	60	+
chr11	73472027	73472028	A00252:294:H3YWTDSX5:4:1127:18105:10081/1	60	+
chr11	73557760	73557761	A00252:294:H3YWTDSX5:4:1335:16821:18756/1	60	+
chr11	73731276	73731277	A00252:294:H3YWTDSX5:4:1649:6216:15201/1	60	+
chr11	73842879	73842880	A00252:294:H3YWTDSX5:4:1112:23637:13056/1	60	-
chr11	74096840	74096841	A00252:294:H3YWTDSX5:4:1111:32461:22357/1	60	-
chr11	74101968	74101969	A00252:294:H3YWTDSX5:4:2139:31006:24032	60	-
chr11	74154385	74154386	A00252:294:H3YWTDSX5:4:1105:11867:4069/1	60	+
chr11	74168184	74168185	A00252:294:H3YWTDSX5:4:1134:10520:21120/1	60	-
chr11	74344563	74344564	A00252:294:H3YWTDSX5:4:1333:30698:15107/1	60	+
chr11	74642410	74642411	A00252:294:H3YWTDSX5:4:1161:15673:32142/1	60	+
chr11	75047309	75047310	A00252:294:H3YWTDSX5:4:1138:31611:36542/1	60	+
chr11	75047311	75047312	A00252:294:H3YWTDSX5:4:2413:11776:24956/1	60	+
chr11	75567103	75567104	A00252:294:H3YWTDSX5:4:1602:27272:4288	60	-
chr11	76094935	76094936	A00252:294:H3YWTDSX5:4:1132:11342:5353/1	60	-
chr11	76471375	76471376	A00252:294:H3YWTDSX5:4:1155:2040:13103/1	60	+
chr11	76473048	76473049	A00252:294:H3YWTDSX5:4:1105:26205:12367/1	60	+
chr11	76479001	76479002	A00252:294:H3YWTDSX5:4:1374:26178:36526/1	60	-
chr11	76501501	76501502	A00252:294:H3YWTDSX5:4:1115:24804:7717/1	60	+
chr11	76508064	76508065	A00252:294:H3YWTDSX5:4:2301:11668:33160/1	60	+
chr11	76513664	76513665	A00252:294:H3YWTDSX5:4:1533:29631:18114	60	+
chr11	77040744	77040745	A00252:294:H3YWTDSX5:4:1105:29252:4460/1	60	+
chr11	77746056	77746057	A00252:294:H3YWTDSX5:4:1166:11930:25567/1	60	+
chr11	77748945	77748946	A00252:294:H3YWTDSX5:4:2676:5412:20102/1	60	-
chr11	81102521	81102522	A00252:294:H3YWTDSX5:4:2106:11071:21605	60	-
chr11	81510587	81510588	A00252:294:H3YWTDSX5:4:1243:32081:16939/1	60	+
chr11	81510588	81510589	A00252:294:H3YWTDSX5:4:2560:21983:31610	60	+
chr11	83667922	83667923	A00252:294:H3YWTDSX5:4:2564:2871:11068/1	60	-
chr11	85650524	85650525	A00252:294:H3YWTDSX5:4:1171:12997:7373	60	+
chr11	86169913	86169914	A00252:294:H3YWTDSX5:4:2577:8205:8030	60	-
chr11	88500996	88500997	A00252:294:H3YWTDSX5:4:1264:23502:34460	60	-
chr11	89393917	89393918	A00252:294:H3YWTDSX5:4:1129:18530:27477/1	60	+
chr11	90216479	90216480	A00252:294:H3YWTDSX5:4:1107:13657:11083/1	60	-
chr11	90335636	90335637	A00252:294:H3YWTDSX5:4:1171:21124:11334/1	60	+
chr11	90429645	90429646	A00252:294:H3YWTDSX5:4:1247:20085:29136	60	-
chr11	90438032	90438033	A00252:294:H3YWTDSX5:4:2612:27453:22858	60	-
chr11	90803902	90803903	A00252:294:H3YWTDSX5:4:1251:7120:19053	60	-
chr11	94753038	94753039	A00252:294:H3YWTDSX5:4:1131:25491:4022	60	+
chr11	95020566	95020567	A00252:294:H3YWTDSX5:4:1175:30147:18474/1	60	+
chr11	95135146	95135147	A00252:294:H3YWTDSX5:4:1621:20048:18427	60	+
chr11	95853203	95853204	A00252:294:H3YWTDSX5:4:1103:1687:7451/1	60	+
chr11	98451966	98451967	A00252:294:H3YWTDSX5:4:1102:18168:36307/1	60	+
chr11	98872299	98872300	A00252:294:H3YWTDSX5:4:2504:7157:27226	60	+
chr11	100801614	100801615	A00252:294:H3YWTDSX5:4:1134:31855:12414/1	60	+
chr11	101024233	101024234	A00252:294:H3YWTDSX5:4:2136:5620:17550	60	-
chr11	102054545	102054546	A00252:294:H3YWTDSX5:4:1436:1687:22639	60	-
chr11	102577373	102577374	A00252:294:H3YWTDSX5:4:1633:9643:6136/1	60	+
chr11	103068297	103068298	A00252:294:H3YWTDSX5:4:1128:8323:32189/1	60	-
chr11	106067877	106067878	A00252:294:H3YWTDSX5:4:1143:26024:19413/1	60	+
chr11	106075245	106075246	A00252:294:H3YWTDSX5:4:1517:4679:14387/1	60	-
chr11	107385660	107385661	A00252:294:H3YWTDSX5:4:1123:17915:27226/1	60	-
chr11	108299192	108299193	A00252:294:H3YWTDSX5:4:1367:20537:13792	60	-
chr11	108407518	108407519	A00252:294:H3YWTDSX5:4:1229:22064:30060/1	60	+
chr11	108681934	108681935	A00252:294:H3YWTDSX5:4:1621:31928:11099/1	60	+
chr11	108890607	108890608	A00252:294:H3YWTDSX5:4:2320:13503:22498	60	+
chr11	109999695	109999696	A00252:294:H3YWTDSX5:4:1329:18340:10113/1	60	+
chr11	110269101	110269102	A00252:294:H3YWTDSX5:4:1320:26720:3302/1	60	+
chr11	110446081	110446082	A00252:294:H3YWTDSX5:4:1101:20591:32424/1	60	+
chr11	112018505	112018506	A00252:294:H3YWTDSX5:4:1119:28411:15530/1	60	+
chr11	115469960	115469961	A00252:294:H3YWTDSX5:4:1344:32588:4413	60	-
chr11	116598350	116598351	A00252:294:H3YWTDSX5:4:1119:25418:2957/1	60	+
chr11	116780753	116780754	A00252:294:H3YWTDSX5:4:1104:25373:6167/1	60	+
chr11	116921717	116921718	A00252:294:H3YWTDSX5:4:1324:10456:30029/1	60	-
chr11	116923097	116923098	A00252:294:H3YWTDSX5:4:2276:17237:7513/1	60	+
chr11	117024807	117024808	A00252:294:H3YWTDSX5:4:1138:15908:27884/1	60	-
chr11	117064808	117064809	A00252:294:H3YWTDSX5:4:2178:18973:30185	60	-
chr11	117093025	117093026	A00252:294:H3YWTDSX5:4:1250:16025:18537/1	60	-
chr11	117236682	117236683	A00252:294:H3YWTDSX5:4:1346:19822:11459	60	-
chr11	117353778	117353779	A00252:294:H3YWTDSX5:4:1466:27742:23547	60	+
chr11	118368185	118368186	A00252:294:H3YWTDSX5:4:2463:27552:13135	60	-
chr11	118494662	118494663	A00252:294:H3YWTDSX5:4:1333:9986:36542/1	60	+
chr11	118578222	118578223	A00252:294:H3YWTDSX5:4:1531:31159:30655	60	+
chr11	118804394	118804395	A00252:294:H3YWTDSX5:4:1413:1561:35446	60	-
chr11	119001538	119001539	A00252:294:H3YWTDSX5:4:1203:5168:36933	60	-
chr11	119091167	119091168	A00252:294:H3YWTDSX5:4:1114:1425:20838/1	60	+
chr11	120557656	120557657	A00252:294:H3YWTDSX5:4:2443:11153:7122	60	+
chr11	122065811	122065812	A00252:294:H3YWTDSX5:4:2606:3143:7498	60	+
chr11	122810447	122810448	A00252:294:H3YWTDSX5:4:1140:31792:19852/1	60	+
chr11	123816988	123816989	A00252:294:H3YWTDSX5:4:2139:4969:30890	60	+
chr11	124959636	124959637	A00252:294:H3YWTDSX5:4:1146:12816:32456/1	60	-
chr11	124976026	124976027	A00252:294:H3YWTDSX5:4:1539:2220:5525/1	60	-
chr11	125005212	125005213	A00252:294:H3YWTDSX5:4:1342:24026:25848	60	-
chr11	125015620	125015621	A00252:294:H3YWTDSX5:4:1218:13602:19163/1	60	-
chr11	125891911	125891912	A00252:294:H3YWTDSX5:4:1154:18041:3208/1	60	+
chr11	125893918	125893919	A00252:294:H3YWTDSX5:4:1329:29767:7983	60	-
chr11	125893920	125893921	A00252:294:H3YWTDSX5:4:1130:29677:3662/1	60	-
chr11	126323881	126323882	A00252:294:H3YWTDSX5:4:1135:16369:13651	60	+
chr11	126380082	126380083	A00252:294:H3YWTDSX5:4:1561:12002:17926/1	60	+
chr11	126759368	126759369	A00252:294:H3YWTDSX5:4:1249:4833:20322	60	+
chr11	128177883	128177884	A00252:294:H3YWTDSX5:4:1231:7491:9580/1	60	+
chr11	128245847	128245848	A00252:294:H3YWTDSX5:4:1110:29423:28588/1	60	+
chr11	128268086	128268087	A00252:294:H3YWTDSX5:4:2259:21947:18615/1	60	-
chr11	128270352	128270353	A00252:294:H3YWTDSX5:4:1112:24994:14372/1	60	-
chr11	128271867	128271868	A00252:294:H3YWTDSX5:4:1276:26910:7858/1	60	+
chr11	128275956	128275957	A00252:294:H3YWTDSX5:4:1102:7925:32377/1	60	+
chr11	128412413	128412414	A00252:294:H3YWTDSX5:4:1137:29966:31250/1	60	-
chr11	128658908	128658909	A00252:294:H3YWTDSX5:4:1247:28510:26600/1	60	-
chr11	129353203	129353204	A00252:294:H3YWTDSX5:4:1521:2193:22263	60	-
chr11	133120693	133120694	A00252:294:H3YWTDSX5:4:1305:8594:9173/1	60	+
chr11	134197640	134197641	A00252:294:H3YWTDSX5:4:1122:17797:31250/1	60	-
chr11	134212943	134212944	A00252:294:H3YWTDSX5:4:1138:10863:2926/1	60	+
chr12	290490	290491	A00252:294:H3YWTDSX5:4:1442:5294:5494	60	-
chr12	763946	763947	A00252:294:H3YWTDSX5:4:1101:23900:35055/1	60	-
chr12	780764	780765	A00252:294:H3YWTDSX5:4:1131:28049:10676/1	60	-
chr12	823305	823306	A00252:294:H3YWTDSX5:4:1511:26567:6449/1	60	-
chr12	841836	841837	A00252:294:H3YWTDSX5:4:2521:2211:28714	60	+
chr12	850705	850706	A00252:294:H3YWTDSX5:4:1521:6334:15937/1	60	-
chr12	870447	870448	A00252:294:H3YWTDSX5:4:2248:24469:24236	60	+
chr12	876770	876771	A00252:294:H3YWTDSX5:4:1147:19687:3396	60	+
chr12	878915	878916	A00252:294:H3YWTDSX5:4:1139:9326:4617/1	60	-
chr12	887507	887508	A00252:294:H3YWTDSX5:4:1127:17282:21183/1	60	-
chr12	893126	893127	A00252:294:H3YWTDSX5:4:1502:14850:12336/1	60	+
chr12	1043473	1043474	A00252:294:H3YWTDSX5:4:1107:28592:22388/1	60	-
chr12	1161683	1161684	A00252:294:H3YWTDSX5:4:1335:24921:20228	60	-
chr12	1168269	1168270	A00252:294:H3YWTDSX5:4:1113:7627:1110/1	60	+
chr12	1185895	1185896	A00252:294:H3YWTDSX5:4:1117:12436:33739/1	60	+
chr12	1241118	1241119	A00252:294:H3YWTDSX5:4:1105:27055:30843/1	60	+
chr12	1384117	1384118	A00252:294:H3YWTDSX5:4:1318:26729:31313/1	60	+
chr12	1413165	1413166	A00252:294:H3YWTDSX5:4:2348:15826:5447/1	60	-
chr12	1696486	1696487	A00252:294:H3YWTDSX5:4:1159:21332:9251/1	60	+
chr12	1767985	1767986	A00252:294:H3YWTDSX5:4:2644:29396:32518	60	+
chr12	2844755	2844756	A00252:294:H3YWTDSX5:4:1439:9019:20337/1	60	-
chr12	3861757	3861758	A00252:294:H3YWTDSX5:4:1121:11641:12790	60	-
chr12	3872144	3872145	A00252:294:H3YWTDSX5:4:1628:14525:14559/1	60	-
chr12	4493294	4493295	A00252:294:H3YWTDSX5:4:1131:18638:13354/1	60	+
chr12	4494434	4494435	A00252:294:H3YWTDSX5:4:1302:11315:17112/1	60	+
chr12	4530238	4530239	A00252:294:H3YWTDSX5:4:1108:28727:33489/1	60	+
chr12	4666059	4666060	A00252:294:H3YWTDSX5:4:1142:8477:6026/1	60	+
chr12	6331260	6331261	A00252:294:H3YWTDSX5:4:1110:32452:11443/1	60	-
chr12	6438703	6438704	A00252:294:H3YWTDSX5:4:1112:11966:22905/1	60	+
chr12	6516805	6516806	A00252:294:H3YWTDSX5:4:1371:10267:30201	60	-
chr12	6516806	6516807	A00252:294:H3YWTDSX5:4:1137:27778:30906/1	60	-
chr12	6594704	6594705	A00252:294:H3YWTDSX5:4:1104:6931:27461/1	60	+
chr12	6624521	6624522	A00252:294:H3YWTDSX5:4:1104:16821:12774	60	-
chr12	6642022	6642023	A00252:294:H3YWTDSX5:4:1221:28619:5118/1	60	+
chr12	6674481	6674482	A00252:294:H3YWTDSX5:4:1116:13621:12618/1	60	+
chr12	6677456	6677457	A00252:294:H3YWTDSX5:4:2254:27127:6981	60	-
chr12	6678436	6678437	A00252:294:H3YWTDSX5:4:1148:24153:8406/1	60	+
chr12	6681966	6681967	A00252:294:H3YWTDSX5:4:1264:32226:12649/1	60	-
chr12	6796866	6796867	A00252:294:H3YWTDSX5:4:1102:12002:1266	60	+
chr12	6844880	6844881	A00252:294:H3YWTDSX5:4:1104:7102:8938/1	60	+
chr12	6857483	6857484	A00252:294:H3YWTDSX5:4:1447:17210:10504/1	60	+
chr12	6879070	6879071	A00252:294:H3YWTDSX5:4:1268:16848:32205/1	60	-
chr12	6884744	6884745	A00252:294:H3YWTDSX5:4:2338:12653:15859/1	60	+
chr12	6984456	6984457	A00252:294:H3YWTDSX5:4:1117:15564:7185/1	60	-
chr12	6990659	6990660	A00252:294:H3YWTDSX5:4:1212:7093:31751/1	60	+
chr12	7013891	7013892	A00252:294:H3YWTDSX5:4:1136:23683:34366/1	60	+
chr12	7014452	7014453	A00252:294:H3YWTDSX5:4:2349:26937:20807	60	-
chr12	8734641	8734642	A00252:294:H3YWTDSX5:4:1253:30743:35446/1	60	+
chr12	8752176	8752177	A00252:294:H3YWTDSX5:4:1126:16378:21903/1	60	+
chr12	8771882	8771883	A00252:294:H3YWTDSX5:4:1138:9245:14309/1	60	-
chr12	9373937	9373938	A00252:294:H3YWTDSX5:4:2277:9661:31688/1	60	-
chr12	9373938	9373939	A00252:294:H3YWTDSX5:4:1104:17797:23390/1	60	-
chr12	9546279	9546280	A00252:294:H3YWTDSX5:4:1103:19298:18380/1	60	+
chr12	9769642	9769643	A00252:294:H3YWTDSX5:4:2248:5068:18818	60	-
chr12	9784395	9784396	A00252:294:H3YWTDSX5:4:1103:28980:11694/1	60	+
chr12	9787848	9787849	A00252:294:H3YWTDSX5:4:1117:14986:17487/1	60	+
chr12	9795343	9795344	A00252:294:H3YWTDSX5:4:1127:7545:14873/1	60	+
chr12	11686613	11686614	A00252:294:H3YWTDSX5:4:1349:32651:16297/1	60	+
chr12	11932172	11932173	A00252:294:H3YWTDSX5:4:1144:9462:2440/1	60	-
chr12	11939960	11939961	A00252:294:H3YWTDSX5:4:1103:31141:27242/1	60	+
chr12	12417795	12417796	A00252:294:H3YWTDSX5:4:2273:20311:29872	60	+
chr12	14368336	14368337	A00252:294:H3YWTDSX5:4:1475:29577:3427/1	60	-
chr12	14394020	14394021	A00252:294:H3YWTDSX5:4:1115:21911:36526/1	60	+
chr12	14815365	14815366	A00252:294:H3YWTDSX5:4:1361:13367:12649	60	+
chr12	15932265	15932266	A00252:294:H3YWTDSX5:4:1102:16107:10723/1	60	+
chr12	15938876	15938877	A00252:294:H3YWTDSX5:4:1225:9706:3740/1	60	+
chr12	16769317	16769318	A00252:294:H3YWTDSX5:4:2402:24243:11005/1	60	-
chr12	19154206	19154207	A00252:294:H3YWTDSX5:4:1558:23321:24471/1	60	-
chr12	19492200	19492201	A00252:294:H3YWTDSX5:4:1142:2410:32565/1	60	+
chr12	19668490	19668491	A00252:294:H3YWTDSX5:4:1119:7048:11005/1	60	-
chr12	20890708	20890709	A00252:294:H3YWTDSX5:4:1132:1289:20102/1	60	+
chr12	21728830	21728831	A00252:294:H3YWTDSX5:4:1114:9878:10394/1	60	+
chr12	22392463	22392464	A00252:294:H3YWTDSX5:4:1133:7003:19413/1	60	+
chr12	22448191	22448192	A00252:294:H3YWTDSX5:4:2207:17101:31955/1	60	-
chr12	22515224	22515225	A00252:294:H3YWTDSX5:4:1227:14678:29262/1	60	+
chr12	22516991	22516992	A00252:294:H3YWTDSX5:4:1223:5294:25441/1	60	+
chr12	22529004	22529005	A00252:294:H3YWTDSX5:4:1138:31177:18756/1	60	+
chr12	22654673	22654674	A00252:294:H3YWTDSX5:4:1112:20292:25551/1	60	+
chr12	22672835	22672836	A00252:294:H3YWTDSX5:4:1130:2094:29011/1	60	-
chr12	24865217	24865218	A00252:294:H3YWTDSX5:4:2115:32832:23938	60	-
chr12	24940358	24940359	A00252:294:H3YWTDSX5:4:1107:2745:25567/1	60	+
chr12	25097774	25097775	A00252:294:H3YWTDSX5:4:1170:11442:34648/1	60	-
chr12	25212842	25212843	A00252:294:H3YWTDSX5:4:1378:13105:36213	60	+
chr12	25216318	25216319	A00252:294:H3YWTDSX5:4:2577:31864:33912	60	-
chr12	25216319	25216320	A00252:294:H3YWTDSX5:4:2321:18936:16971	60	-
chr12	25636893	25636894	A00252:294:H3YWTDSX5:4:1606:10800:12962	60	+
chr12	25636895	25636896	A00252:294:H3YWTDSX5:4:1103:15239:31360	60	+
chr12	26026982	26026983	A00252:294:H3YWTDSX5:4:2348:2745:21997	60	+
chr12	26803471	26803472	A00252:294:H3YWTDSX5:4:1457:8495:27884	60	-
chr12	26914818	26914819	A00252:294:H3YWTDSX5:4:1161:21965:18959/1	60	-
chr12	26916559	26916560	A00252:294:H3YWTDSX5:4:1125:18403:29825/1	60	-
chr12	26923457	26923458	A00252:294:H3YWTDSX5:4:1101:6912:22482/1	60	-
chr12	27250721	27250722	A00252:294:H3YWTDSX5:4:1169:10773:34554/1	60	-
chr12	27889464	27889465	A00252:294:H3YWTDSX5:4:1129:26964:7106/1	60	-
chr12	27951287	27951288	A00252:294:H3YWTDSX5:4:2534:15429:27336/1	60	+
chr12	28279323	28279324	A00252:294:H3YWTDSX5:4:1101:23592:35243/1	60	+
chr12	28295408	28295409	A00252:294:H3YWTDSX5:4:1318:10999:32283	60	+
chr12	28414871	28414872	A00252:294:H3YWTDSX5:4:1140:30590:26287/1	60	+
chr12	28431166	28431167	A00252:294:H3YWTDSX5:4:1133:7916:4335/1	60	-
chr12	29281885	29281886	A00252:294:H3YWTDSX5:4:1102:6343:20964/1	60	-
chr12	31505480	31505481	A00252:294:H3YWTDSX5:4:2554:6894:19539/1	60	+
chr12	32684686	32684687	A00252:294:H3YWTDSX5:4:1169:9019:5212	60	-
chr12	32693542	32693543	A00252:294:H3YWTDSX5:4:1267:19587:14810/1	60	+
chr12	39485268	39485269	A00252:294:H3YWTDSX5:4:1677:11433:27993/1	60	-
chr12	40099915	40099916	A00252:294:H3YWTDSX5:4:1125:13087:23719/1	60	+
chr12	41053669	41053670	A00252:294:H3YWTDSX5:4:2156:19253:27320/1	60	-
chr12	42109504	42109505	A00252:294:H3YWTDSX5:4:1150:18204:20995/1	60	+
chr12	42354502	42354503	A00252:294:H3YWTDSX5:4:1128:13829:8688/1	60	+
chr12	42354504	42354505	A00252:294:H3YWTDSX5:4:1264:4282:32706	60	+
chr12	44091891	44091892	A00252:294:H3YWTDSX5:4:1103:4038:10864/1	60	+
chr12	45097803	45097804	A00252:294:H3YWTDSX5:4:1126:19596:3928	60	-
chr12	45777065	45777066	A00252:294:H3YWTDSX5:4:1112:19497:14622/1	60	-
chr12	45822352	45822353	A00252:294:H3YWTDSX5:4:1475:12680:7701/1	60	+
chr12	45847479	45847480	A00252:294:H3YWTDSX5:4:1106:18530:29512/1	60	+
chr12	45862033	45862034	A00252:294:H3YWTDSX5:4:1229:31458:30107/1	60	-
chr12	45862362	45862363	A00252:294:H3YWTDSX5:4:2136:28248:10645	60	-
chr12	45869440	45869441	A00252:294:H3YWTDSX5:4:1168:31747:6402/1	60	+
chr12	45901805	45901806	A00252:294:H3YWTDSX5:4:1123:2040:25661/1	60	-
chr12	45963643	45963644	A00252:294:H3YWTDSX5:4:1245:22055:36839/1	60	+
chr12	46247543	46247544	A00252:294:H3YWTDSX5:4:1110:31720:1658/1	60	+
chr12	46249256	46249257	A00252:294:H3YWTDSX5:4:1151:11984:5462/1	60	+
chr12	47663175	47663176	A00252:294:H3YWTDSX5:4:2313:19199:23249	60	-
chr12	47663176	47663177	A00252:294:H3YWTDSX5:4:1112:26142:11819/1	60	-
chr12	47684840	47684841	A00252:294:H3YWTDSX5:4:1160:12120:3349/1	60	-
chr12	47686489	47686490	A00252:294:H3YWTDSX5:4:1140:18665:34945/1	60	-
chr12	48082233	48082234	A00252:294:H3YWTDSX5:4:1162:12102:29371/1	60	-
chr12	48495674	48495675	A00252:294:H3YWTDSX5:4:1105:10393:36996/1	60	-
chr12	48663039	48663040	A00252:294:H3YWTDSX5:4:1539:30318:8469/1	60	-
chr12	48665520	48665521	A00252:294:H3YWTDSX5:4:1106:10682:19742/1	60	+
chr12	48672462	48672463	A00252:294:H3YWTDSX5:4:1110:3893:11522/1	60	+
chr12	48690479	48690480	A00252:294:H3YWTDSX5:4:1665:6370:32440	60	+
chr12	49008832	49008833	A00252:294:H3YWTDSX5:4:2441:2501:6605	60	+
chr12	49010068	49010069	A00252:294:H3YWTDSX5:4:1133:32705:27289/1	60	-
chr12	49015863	49015864	A00252:294:H3YWTDSX5:4:2366:27055:10927	60	-
chr12	49022965	49022966	A00252:294:H3YWTDSX5:4:1519:25590:17910/1	60	+
chr12	49024050	49024051	A00252:294:H3YWTDSX5:4:1471:15383:34147	60	-
chr12	49025338	49025339	A00252:294:H3YWTDSX5:4:1101:4707:1313/1	60	-
chr12	49036023	49036024	A00252:294:H3YWTDSX5:4:1131:13178:28948/1	60	-
chr12	49062879	49062880	A00252:294:H3YWTDSX5:4:1144:27787:21277/1	60	+
chr12	49138676	49138677	A00252:294:H3YWTDSX5:4:1103:21278:9565/1	60	-
chr12	49382940	49382941	A00252:294:H3YWTDSX5:4:1103:30635:22921/1	60	+
chr12	49382941	49382942	A00252:294:H3YWTDSX5:4:2645:16866:32487	60	+
chr12	49406706	49406707	A00252:294:H3YWTDSX5:4:1226:5656:8750	60	-
chr12	49411621	49411622	A00252:294:H3YWTDSX5:4:1152:12780:11287/1	60	-
chr12	49445496	49445497	A00252:294:H3YWTDSX5:4:1519:15347:32017	60	+
chr12	49448287	49448288	A00252:294:H3YWTDSX5:4:1531:30201:10488/1	60	-
chr12	49481097	49481098	A00252:294:H3YWTDSX5:4:1159:13178:28604/1	60	-
chr12	49492956	49492957	A00252:294:H3YWTDSX5:4:1103:8015:30060/1	60	+
chr12	49492957	49492958	A00252:294:H3YWTDSX5:4:1415:27823:13072	60	+
chr12	49510724	49510725	A00252:294:H3YWTDSX5:4:1459:18231:29465/1	60	+
chr12	49749536	49749537	A00252:294:H3YWTDSX5:4:2220:14714:23093	60	+
chr12	50004968	50004969	A00252:294:H3YWTDSX5:4:1101:30951:29262/1	60	+
chr12	50007375	50007376	A00252:294:H3YWTDSX5:4:1240:19886:13792/1	60	-
chr12	50014346	50014347	A00252:294:H3YWTDSX5:4:1172:28275:1454/1	60	-
chr12	50247642	50247643	A00252:294:H3YWTDSX5:4:2273:14868:29684	60	+
chr12	50406198	50406199	A00252:294:H3YWTDSX5:4:1106:2736:18568/1	60	-
chr12	50443267	50443268	A00252:294:H3YWTDSX5:4:1110:11623:24283	60	+
chr12	50478624	50478625	A00252:294:H3YWTDSX5:4:1105:20311:10708/1	60	+
chr12	50686903	50686904	A00252:294:H3YWTDSX5:4:1165:24505:2785/1	60	+
chr12	50696132	50696133	A00252:294:H3YWTDSX5:4:2377:32181:20055	60	-
chr12	50707236	50707237	A00252:294:H3YWTDSX5:4:1309:28185:16485/1	60	-
chr12	50722921	50722922	A00252:294:H3YWTDSX5:4:1162:20329:6887/1	60	+
chr12	50722923	50722924	A00252:294:H3YWTDSX5:4:2151:27236:8641	60	+
chr12	50816528	50816529	A00252:294:H3YWTDSX5:4:1109:21007:29262/1	60	-
chr12	51017922	51017923	A00252:294:H3YWTDSX5:4:1220:29622:28526/1	60	+
chr12	51065745	51065746	A00252:294:H3YWTDSX5:4:1147:29740:5682/1	60	-
chr12	51114159	51114160	A00252:294:H3YWTDSX5:4:1504:18340:3537	60	-
chr12	51603905	51603906	A00252:294:H3YWTDSX5:4:1143:16839:6668/1	60	+
chr12	51615075	51615076	A00252:294:H3YWTDSX5:4:1228:4833:26365/1	60	+
chr12	51784551	51784552	A00252:294:H3YWTDSX5:4:1514:18249:6856/1	60	-
chr12	52604569	52604570	A00252:294:H3YWTDSX5:4:1101:16812:20462/1	60	+
chr12	52609680	52609681	A00252:294:H3YWTDSX5:4:1632:26178:21746/1	60	+
chr12	52637800	52637801	A00252:294:H3YWTDSX5:4:1120:32805:16845/1	60	+
chr12	52639427	52639428	A00252:294:H3YWTDSX5:4:1414:20464:30733/1	60	-
chr12	52671141	52671142	A00252:294:H3YWTDSX5:4:1577:29008:1313	60	-
chr12	52671142	52671143	A00252:294:H3YWTDSX5:4:1109:24867:34601	60	-
chr12	52672974	52672975	A00252:294:H3YWTDSX5:4:1604:31729:27477/1	60	-
chr12	53397744	53397745	A00252:294:H3YWTDSX5:4:1425:29107:16360/1	60	+
chr12	53397745	53397746	A00252:294:H3YWTDSX5:4:2321:29803:4006/1	60	+
chr12	53398151	53398152	A00252:294:H3YWTDSX5:4:2421:30011:13197	60	-
chr12	53398633	53398634	A00252:294:H3YWTDSX5:4:1118:27263:34053/1	60	+
chr12	53457692	53457693	A00252:294:H3YWTDSX5:4:1118:16324:7185/1	60	-
chr12	53477389	53477390	A00252:294:H3YWTDSX5:4:1113:7789:17112/1	60	-
chr12	53591594	53591595	A00252:294:H3YWTDSX5:4:1211:2718:22889	60	-
chr12	53594456	53594457	A00252:294:H3YWTDSX5:4:1138:29740:15953/1	60	-
chr12	53600567	53600568	A00252:294:H3YWTDSX5:4:1563:17119:10410/1	60	+
chr12	54260320	54260321	A00252:294:H3YWTDSX5:4:1107:26567:2127/1	60	-
chr12	54261962	54261963	A00252:294:H3YWTDSX5:4:1638:23285:17644/1	60	+
chr12	54330781	54330782	A00252:294:H3YWTDSX5:4:1377:25753:8985	60	-
chr12	54407202	54407203	A00252:294:H3YWTDSX5:4:1104:6271:2018/1	60	+
chr12	54503414	54503415	A00252:294:H3YWTDSX5:4:1108:22724:8500/1	60	-
chr12	54520927	54520928	A00252:294:H3YWTDSX5:4:1117:30553:36808/1	60	-
chr12	54527696	54527697	A00252:294:H3YWTDSX5:4:1106:16794:19742/1	60	-
chr12	55772251	55772252	A00252:294:H3YWTDSX5:4:1103:18096:24439/1	60	+
chr12	55790821	55790822	A00252:294:H3YWTDSX5:4:1472:2908:5650/1	60	-
chr12	55791485	55791486	A00252:294:H3YWTDSX5:4:1226:27570:15577/1	60	-
chr12	55796731	55796732	A00252:294:H3YWTDSX5:4:1463:18756:14841/1	60	-
chr12	55924163	55924164	A00252:294:H3YWTDSX5:4:1115:11279:23782/1	60	-
chr12	55942457	55942458	A00252:294:H3YWTDSX5:4:1545:25590:35759/1	60	+
chr12	56106583	56106584	A00252:294:H3YWTDSX5:4:1116:23185:1783/1	60	-
chr12	56107887	56107888	A00252:294:H3YWTDSX5:4:1262:26738:21089/1	60	+
chr12	56137767	56137768	A00252:294:H3YWTDSX5:4:1170:17273:2503/1	60	+
chr12	56170129	56170130	A00252:294:H3YWTDSX5:4:1170:30138:19617/1	60	+
chr12	56252165	56252166	A00252:294:H3YWTDSX5:4:1121:18186:33207/1	60	+
chr12	56287648	56287649	A00252:294:H3YWTDSX5:4:1378:19723:36933	60	-
chr12	56307027	56307028	A00252:294:H3YWTDSX5:4:2439:23014:36933/1	60	+
chr12	56429273	56429274	A00252:294:H3YWTDSX5:4:1331:17192:28103/1	60	-
chr12	56618502	56618503	A00252:294:H3YWTDSX5:4:1312:23529:32690/1	60	+
chr12	56667513	56667514	A00252:294:H3YWTDSX5:4:1213:1000:23359	60	+
chr12	56667517	56667518	A00252:294:H3YWTDSX5:4:1155:1814:2065/1	60	-
chr12	56670910	56670911	A00252:294:H3YWTDSX5:4:1558:10963:31187/1	60	-
chr12	56684424	56684425	A00252:294:H3YWTDSX5:4:1102:23927:20071/1	60	-
chr12	56735685	56735686	A00252:294:H3YWTDSX5:4:1103:6234:1078/1	60	+
chr12	56743361	56743362	A00252:294:H3YWTDSX5:4:1169:27868:1438/1	60	+
chr12	57298423	57298424	A00252:294:H3YWTDSX5:4:2165:10556:9596/1	60	+
chr12	57344560	57344561	A00252:294:H3YWTDSX5:4:1108:18168:13354/1	60	-
chr12	57351627	57351628	A00252:294:H3YWTDSX5:4:1506:24397:34601/1	60	-
chr12	57354259	57354260	A00252:294:H3YWTDSX5:4:2174:9254:9627	60	+
chr12	57476176	57476177	A00252:294:H3YWTDSX5:4:1235:30888:5290	60	+
chr12	57530880	57530881	A00252:294:H3YWTDSX5:4:1105:32416:12759	60	-
chr12	57705458	57705459	A00252:294:H3YWTDSX5:4:1129:21016:13933/1	60	+
chr12	58126993	58126994	A00252:294:H3YWTDSX5:4:1370:23710:31939/1	60	+
chr12	59601975	59601976	A00252:294:H3YWTDSX5:4:1123:25916:31970/1	60	+
chr12	59628771	59628772	A00252:294:H3YWTDSX5:4:1324:20003:34006/1	60	+
chr12	60760150	60760151	A00252:294:H3YWTDSX5:4:1107:10728:13119/1	60	+
chr12	61172164	61172165	A00252:294:H3YWTDSX5:4:1158:28465:31062/1	60	+
chr12	61728601	61728602	A00252:294:H3YWTDSX5:4:1262:6524:29136/1	60	+
chr12	62090773	62090774	A00252:294:H3YWTDSX5:4:2527:5963:30921/1	60	+
chr12	62269275	62269276	A00252:294:H3YWTDSX5:4:1375:2672:24502	60	-
chr12	62275539	62275540	A00252:294:H3YWTDSX5:4:1103:6876:3912/1	60	+
chr12	62351769	62351770	A00252:294:H3YWTDSX5:4:1104:26431:4366	60	+
chr12	62353667	62353668	A00252:294:H3YWTDSX5:4:2333:11704:18850/1	60	+
chr12	62358960	62358961	A00252:294:H3YWTDSX5:4:1504:10348:10614/1	60	+
chr12	62472920	62472921	A00252:294:H3YWTDSX5:4:2424:2220:19867/1	60	-
chr12	62656194	62656195	A00252:294:H3YWTDSX5:4:1562:13801:19820/1	60	-
chr12	62735358	62735359	A00252:294:H3YWTDSX5:4:1562:14714:10191/1	60	-
chr12	62900382	62900383	A00252:294:H3YWTDSX5:4:2168:18475:4241/1	60	+
chr12	62967862	62967863	A00252:294:H3YWTDSX5:4:1102:13376:2644/1	60	-
chr12	63040977	63040978	A00252:294:H3YWTDSX5:4:1103:10854:22576	60	+
chr12	63856037	63856038	A00252:294:H3YWTDSX5:4:2266:1461:2707/1	60	-
chr12	65836284	65836285	A00252:294:H3YWTDSX5:4:2202:13141:28416	60	-
chr12	67533964	67533965	A00252:294:H3YWTDSX5:4:1236:19705:7059	60	-
chr12	68643911	68643912	A00252:294:H3YWTDSX5:4:1217:15854:9032	60	-
chr12	68966448	68966449	A00252:294:H3YWTDSX5:4:2156:28980:12258/1	60	+
chr12	70280292	70280293	A00252:294:H3YWTDSX5:4:1211:25880:31469	60	-
chr12	70317215	70317216	A00252:294:H3YWTDSX5:4:1109:32877:16814/1	60	-
chr12	70998464	70998465	A00252:294:H3YWTDSX5:4:1103:21007:30452/1	60	-
chr12	71345119	71345120	A00252:294:H3YWTDSX5:4:1123:1805:26412/1	60	-
chr12	76218770	76218771	A00252:294:H3YWTDSX5:4:2639:23538:30295/1	60	-
chr12	76389664	76389665	A00252:294:H3YWTDSX5:4:1120:28221:36464/1	60	+
chr12	76422570	76422571	A00252:294:H3YWTDSX5:4:1115:9796:29575	60	+
chr12	76537495	76537496	A00252:294:H3YWTDSX5:4:1121:27199:8954/1	60	+
chr12	78034329	78034330	A00252:294:H3YWTDSX5:4:1138:25165:31641/1	60	+
chr12	78963678	78963679	A00252:294:H3YWTDSX5:4:1530:11053:19914/1	60	+
chr12	79258016	79258017	A00252:294:H3YWTDSX5:4:1116:12201:17644	60	-
chr12	79291208	79291209	A00252:294:H3YWTDSX5:4:1473:31584:36777	60	+
chr12	79879775	79879776	A00252:294:H3YWTDSX5:4:1205:7139:36495/1	60	+
chr12	79938518	79938519	A00252:294:H3YWTDSX5:4:2560:11333:36025/1	60	-
chr12	82456353	82456354	A00252:294:H3YWTDSX5:4:1229:21404:13009/1	60	+
chr12	83028389	83028390	A00252:294:H3YWTDSX5:4:1140:29469:23563/1	60	+
chr12	88046812	88046813	A00252:294:H3YWTDSX5:4:1249:6804:30749/1	60	+
chr12	88049602	88049603	A00252:294:H3YWTDSX5:4:1459:32777:3396	60	+
chr12	89274285	89274286	A00252:294:H3YWTDSX5:4:1412:19623:13275	60	-
chr12	89473654	89473655	A00252:294:H3YWTDSX5:4:1242:20880:29888/1	60	-
chr12	89473656	89473657	A00252:294:H3YWTDSX5:4:1151:30210:20306/1	60	-
chr12	89629666	89629667	A00252:294:H3YWTDSX5:4:1143:11451:3756/1	60	+
chr12	91720398	91720399	A00252:294:H3YWTDSX5:4:1221:16975:27821/1	60	-
chr12	92672591	92672592	A00252:294:H3YWTDSX5:4:2521:21829:7044/1	60	-
chr12	92859434	92859435	A00252:294:H3YWTDSX5:4:1409:2175:28682/1	60	-
chr12	93124836	93124837	A00252:294:H3YWTDSX5:4:1502:19497:8390	60	-
chr12	94343730	94343731	A00252:294:H3YWTDSX5:4:1541:28610:5478/1	60	+
chr12	94383338	94383339	A00252:294:H3YWTDSX5:4:2509:15962:11882/1	60	+
chr12	94403292	94403293	A00252:294:H3YWTDSX5:4:1504:6488:9001/1	60	-
chr12	95274661	95274662	A00252:294:H3YWTDSX5:4:1112:13150:14309/1	60	+
chr12	95485718	95485719	A00252:294:H3YWTDSX5:4:1154:18466:34162/1	60	+
chr12	96303740	96303741	A00252:294:H3YWTDSX5:4:2543:7184:21261/1	60	-
chr12	96949818	96949819	A00252:294:H3YWTDSX5:4:1156:30870:5478/1	60	-
chr12	98640992	98640993	A00252:294:H3YWTDSX5:4:2350:32796:6934/1	60	-
chr12	100103033	100103034	A00252:294:H3YWTDSX5:4:1124:10592:16235/1	60	+
chr12	100335987	100335988	A00252:294:H3YWTDSX5:4:1136:28754:14841/1	60	-
chr12	101706235	101706236	A00252:294:H3YWTDSX5:4:1173:16125:16986	60	+
chr12	101717016	101717017	A00252:294:H3YWTDSX5:4:1240:25446:14434	60	-
chr12	101717018	101717019	A00252:294:H3YWTDSX5:4:1369:17146:25989/1	60	-
chr12	102186303	102186304	A00252:294:H3YWTDSX5:4:1115:30698:13573/1	60	-
chr12	102206108	102206109	A00252:294:H3YWTDSX5:4:2125:29939:7153/1	60	+
chr12	104364426	104364427	A00252:294:H3YWTDSX5:4:2475:13765:35634/1	60	+
chr12	105128104	105128105	A00252:294:H3YWTDSX5:4:1133:6677:12336/1	60	+
chr12	105150762	105150763	A00252:294:H3YWTDSX5:4:1148:32651:23657	60	+
chr12	105169138	105169139	A00252:294:H3YWTDSX5:4:1220:28809:31782/1	60	-
chr12	105368061	105368062	A00252:294:H3YWTDSX5:4:2630:27552:19680/1	60	+
chr12	106962819	106962820	A00252:294:H3YWTDSX5:4:2331:24361:28964/1	60	-
chr12	108533489	108533490	A00252:294:H3YWTDSX5:4:1338:2338:10582/1	60	-
chr12	108676348	108676349	A00252:294:H3YWTDSX5:4:1404:8901:31281/1	60	+
chr12	109774790	109774791	A00252:294:H3YWTDSX5:4:1515:12798:7623/1	60	-
chr12	109800061	109800062	A00252:294:H3YWTDSX5:4:1657:10538:1423/1	60	+
chr12	109870904	109870905	A00252:294:H3YWTDSX5:4:1111:11903:28025/1	60	+
chr12	109982881	109982882	A00252:294:H3YWTDSX5:4:1154:19452:16830/1	60	+
chr12	110019889	110019890	A00252:294:H3YWTDSX5:4:1352:16179:10191	60	-
chr12	110118784	110118785	A00252:294:H3YWTDSX5:4:2452:17671:32816/1	60	+
chr12	110283241	110283242	A00252:294:H3YWTDSX5:4:1144:26377:20494/1	60	-
chr12	110285832	110285833	A00252:294:H3YWTDSX5:4:1249:4499:20118	60	+
chr12	110288305	110288306	A00252:294:H3YWTDSX5:4:1106:17327:18286/1	60	+
chr12	110288306	110288307	A00252:294:H3YWTDSX5:4:2176:31846:3505	60	+
chr12	110322847	110322848	A00252:294:H3YWTDSX5:4:2622:32606:4726	60	-
chr12	110453751	110453752	A00252:294:H3YWTDSX5:4:1424:14543:33692	60	-
chr12	110455111	110455112	A00252:294:H3YWTDSX5:4:2337:13810:27007/1	60	-
chr12	111472939	111472940	A00252:294:H3YWTDSX5:4:1115:22083:24455/1	60	+
chr12	111514768	111514769	A00252:294:H3YWTDSX5:4:1102:27127:16908/1	60	+
chr12	111566951	111566952	A00252:294:H3YWTDSX5:4:1151:28384:4053/1	60	+
chr12	111584452	111584453	A00252:294:H3YWTDSX5:4:1142:9552:11741/1	60	+
chr12	111654433	111654434	A00252:294:H3YWTDSX5:4:1104:21730:7842/1	60	-
chr12	112031119	112031120	A00252:294:H3YWTDSX5:4:1216:6207:23735/1	60	-
chr12	112071526	112071527	A00252:294:H3YWTDSX5:4:1239:19877:4852/1	60	-
chr12	112091502	112091503	A00252:294:H3YWTDSX5:4:1160:16034:18333/1	60	+
chr12	112109894	112109895	A00252:294:H3YWTDSX5:4:1605:29875:15749	60	-
chr12	112257095	112257096	A00252:294:H3YWTDSX5:4:1109:25518:19476/1	60	+
chr12	112265327	112265328	A00252:294:H3YWTDSX5:4:1127:19054:14544/1	60	-
chr12	112356617	112356618	A00252:294:H3YWTDSX5:4:1103:16622:16595/1	60	+
chr12	112491437	112491438	A00252:294:H3YWTDSX5:4:1149:18177:2190/1	60	-
chr12	113262649	113262650	A00252:294:H3YWTDSX5:4:1154:19849:29324	60	-
chr12	116120014	116120015	A00252:294:H3YWTDSX5:4:2215:17201:34569/1	60	+
chr12	116164279	116164280	A00252:294:H3YWTDSX5:4:2678:9670:16485/1	60	-
chr12	116194767	116194768	A00252:294:H3YWTDSX5:4:1153:32976:24940/1	60	+
chr12	116261849	116261850	A00252:294:H3YWTDSX5:4:1454:23439:23516/1	60	-
chr12	116931764	116931765	A00252:294:H3YWTDSX5:4:1137:28908:26130/1	60	+
chr12	118327664	118327665	A00252:294:H3YWTDSX5:4:1108:21423:25911/1	60	-
chr12	119660631	119660632	A00252:294:H3YWTDSX5:4:2642:4933:29199	60	-
chr12	119695672	119695673	A00252:294:H3YWTDSX5:4:1426:19958:22091/1	60	+
chr12	119720263	119720264	A00252:294:H3YWTDSX5:4:1161:28257:10254/1	60	-
chr12	119781455	119781456	A00252:294:H3YWTDSX5:4:1203:25635:23594/1	60	+
chr12	119820322	119820323	A00252:294:H3YWTDSX5:4:2514:15763:1986	60	-
chr12	119831602	119831603	A00252:294:H3YWTDSX5:4:2267:14136:9596	60	-
chr12	119991015	119991016	A00252:294:H3YWTDSX5:4:1101:12228:18975/1	60	+
chr12	120002301	120002302	A00252:294:H3YWTDSX5:4:1125:7988:20494/1	60	-
chr12	120149346	120149347	A00252:294:H3YWTDSX5:4:2629:21477:16423/1	60	+
chr12	120172652	120172653	A00252:294:H3YWTDSX5:4:1114:30924:33724/1	60	+
chr12	120172653	120172654	A00252:294:H3YWTDSX5:4:2560:9950:32847/1	60	+
chr12	120176920	120176921	A00252:294:H3YWTDSX5:4:1104:8730:9471/1	60	+
chr12	120182961	120182962	A00252:294:H3YWTDSX5:4:2164:24279:12070	60	+
chr12	120199116	120199117	A00252:294:H3YWTDSX5:4:2128:6253:4523	60	-
chr12	120207909	120207910	A00252:294:H3YWTDSX5:4:1570:19949:21512/1	60	-
chr12	120461416	120461417	A00252:294:H3YWTDSX5:4:1142:22978:35650/1	60	+
chr12	120473838	120473839	A00252:294:H3YWTDSX5:4:1121:9390:10457/1	60	-
chr12	120558050	120558051	A00252:294:H3YWTDSX5:4:2457:29188:1094/1	60	-
chr12	120796045	120796046	A00252:294:H3YWTDSX5:4:1111:21739:36104	60	-
chr12	120824227	120824228	A00252:294:H3YWTDSX5:4:1248:7048:10473	60	-
chr12	120870533	120870534	A00252:294:H3YWTDSX5:4:1172:27245:14011/1	60	+
chr12	120870534	120870535	A00252:294:H3YWTDSX5:4:1563:32786:7513	60	+
chr12	121334333	121334334	A00252:294:H3YWTDSX5:4:1109:28583:36526/1	60	+
chr12	121348259	121348260	A00252:294:H3YWTDSX5:4:1452:24985:28792/1	60	-
chr12	121414458	121414459	A00252:294:H3YWTDSX5:4:1107:13304:16548/1	60	+
chr12	121421573	121421574	A00252:294:H3YWTDSX5:4:2642:8811:19038/1	60	-
chr12	121723566	121723567	A00252:294:H3YWTDSX5:4:2575:19244:14716/1	60	-
chr12	121723567	121723568	A00252:294:H3YWTDSX5:4:2402:2636:22185/1	60	-
chr12	122480283	122480284	A00252:294:H3YWTDSX5:4:2343:32470:32925	60	-
chr12	122507666	122507667	A00252:294:H3YWTDSX5:4:1150:16947:6261/1	60	-
chr12	122509659	122509660	A00252:294:H3YWTDSX5:4:1178:1325:32002/1	60	+
chr12	122519866	122519867	A00252:294:H3YWTDSX5:4:2512:9353:13182	60	-
chr12	122521298	122521299	A00252:294:H3YWTDSX5:4:1102:19506:6339/1	60	-
chr12	122542048	122542049	A00252:294:H3YWTDSX5:4:1243:13395:7028/1	60	+
chr12	122542053	122542054	A00252:294:H3YWTDSX5:4:1111:27597:18004/1	60	+
chr12	122542054	122542055	A00252:294:H3YWTDSX5:4:2645:7826:31892	60	+
chr12	122542055	122542056	A00252:294:H3YWTDSX5:4:1144:6650:2174	60	+
chr12	122546196	122546197	A00252:294:H3YWTDSX5:4:1118:1741:26835/1	60	-
chr12	122550292	122550293	A00252:294:H3YWTDSX5:4:1143:32127:12759/1	60	-
chr12	122562146	122562147	A00252:294:H3YWTDSX5:4:1122:1371:30890/1	60	-
chr12	122562529	122562530	A00252:294:H3YWTDSX5:4:1120:29677:34695/1	60	+
chr12	122564756	122564757	A00252:294:H3YWTDSX5:4:1676:32280:11710	60	+
chr12	122584919	122584920	A00252:294:H3YWTDSX5:4:1110:29152:14309/1	60	-
chr12	122586557	122586558	A00252:294:H3YWTDSX5:4:1320:26802:16031/1	60	+
chr12	122596371	122596372	A00252:294:H3YWTDSX5:4:1524:19361:10191/1	60	+
chr12	122607462	122607463	A00252:294:H3YWTDSX5:4:1264:12373:35603/1	60	-
chr12	122610086	122610087	A00252:294:H3YWTDSX5:4:1277:10447:6590/1	60	+
chr12	122770782	122770783	A00252:294:H3YWTDSX5:4:1112:14271:22482/1	60	+
chr12	122877843	122877844	A00252:294:H3YWTDSX5:4:1130:31232:15624/1	60	-
chr12	123186917	123186918	A00252:294:H3YWTDSX5:4:2307:13593:23907/1	60	-
chr12	123194094	123194095	A00252:294:H3YWTDSX5:4:1541:14913:18677	60	-
chr12	123199083	123199084	A00252:294:H3YWTDSX5:4:1273:20283:1235/1	60	-
chr12	123230027	123230028	A00252:294:H3YWTDSX5:4:1552:17870:21073/1	60	-
chr12	123321463	123321464	A00252:294:H3YWTDSX5:4:1224:7581:5948/1	60	+
chr12	123329421	123329422	A00252:294:H3YWTDSX5:4:1107:1985:35712/1	60	+
chr12	123345433	123345434	A00252:294:H3YWTDSX5:4:2116:6795:2988	60	-
chr12	123345435	123345436	A00252:294:H3YWTDSX5:4:1422:31901:4319	60	-
chr12	123400454	123400455	A00252:294:H3YWTDSX5:4:1112:19696:21512	60	+
chr12	123653442	123653443	A00252:294:H3YWTDSX5:4:1456:3459:13244	60	-
chr12	123662932	123662933	A00252:294:H3YWTDSX5:4:1136:25907:30953/1	60	-
chr12	123739905	123739906	A00252:294:H3YWTDSX5:4:1221:12084:2754/1	60	+
chr12	123760561	123760562	A00252:294:H3YWTDSX5:4:1102:19352:2065/1	60	+
chr12	123976454	123976455	A00252:294:H3YWTDSX5:4:2111:15808:25269/1	60	+
chr12	124870211	124870212	A00252:294:H3YWTDSX5:4:1634:3839:15562/1	60	-
chr12	126929122	126929123	A00252:294:H3YWTDSX5:4:2539:4517:17644/1	60	+
chr12	128686225	128686226	A00252:294:H3YWTDSX5:4:1104:10791:17832/1	60	+
chr12	129305671	129305672	A00252:294:H3YWTDSX5:4:1120:11903:25676/1	60	-
chr12	129323706	129323707	A00252:294:H3YWTDSX5:4:1112:16324:26819/1	60	+
chr12	129323707	129323708	A00252:294:H3YWTDSX5:4:2177:24867:32722	60	+
chr12	129363023	129363024	A00252:294:H3YWTDSX5:4:1123:20654:8954/1	60	-
chr12	129363179	129363180	A00252:294:H3YWTDSX5:4:1318:15781:28197/1	60	-
chr12	129373631	129373632	A00252:294:H3YWTDSX5:4:1503:25003:32393/1	60	-
chr12	129386427	129386428	A00252:294:H3YWTDSX5:4:2555:16125:11130/1	60	-
chr12	129414436	129414437	A00252:294:H3YWTDSX5:4:2662:12310:19085	60	-
chr12	129490957	129490958	A00252:294:H3YWTDSX5:4:1102:12861:27712/1	60	+
chr12	129516247	129516248	A00252:294:H3YWTDSX5:4:1113:28682:12680/1	60	-
chr12	129642837	129642838	A00252:294:H3YWTDSX5:4:1103:10402:30405/1	60	+
chr12	129706601	129706602	A00252:294:H3YWTDSX5:4:1355:26350:34569/1	60	-
chr12	130792410	130792411	A00252:294:H3YWTDSX5:4:1174:20745:1626/1	60	+
chr12	130800862	130800863	A00252:294:H3YWTDSX5:4:1112:24243:11945/1	60	-
chr12	130822809	130822810	A00252:294:H3YWTDSX5:4:1107:3812:35243/1	60	+
chr12	130836404	130836405	A00252:294:H3YWTDSX5:4:2139:23556:14168/1	60	+
chr12	131716984	131716985	A00252:294:H3YWTDSX5:4:1120:11858:17362/1	60	+
chr12	131720704	131720705	A00252:294:H3YWTDSX5:4:1130:23936:2769/1	60	-
chr12	131770160	131770161	A00252:294:H3YWTDSX5:4:2424:7093:4100	60	-
chr12	131931973	131931974	A00252:294:H3YWTDSX5:4:2209:25979:11475/1	60	-
chr12	131963109	131963110	A00252:294:H3YWTDSX5:4:2610:16902:36119	60	+
chr12	132003917	132003918	A00252:294:H3YWTDSX5:4:1110:11514:36777/1	60	-
chr12	132023357	132023358	A00252:294:H3YWTDSX5:4:1108:4535:10254/1	60	+
chr12	132028786	132028787	A00252:294:H3YWTDSX5:4:1522:26964:16689/1	60	-
chr12	132028787	132028788	A00252:294:H3YWTDSX5:4:2257:25843:20666	60	-
chr12	132089982	132089983	A00252:294:H3YWTDSX5:4:1218:6985:20040/1	60	-
chr12	132092233	132092234	A00252:294:H3YWTDSX5:4:1122:18448:7357/1	60	+
chr12	132106755	132106756	A00252:294:H3YWTDSX5:4:1103:12075:28980/1	60	+
chr12	132106756	132106757	A00252:294:H3YWTDSX5:4:2646:4074:28995/1	60	+
chr12	132648330	132648331	A00252:294:H3YWTDSX5:4:1175:32714:2409/1	60	-
chr12	132652029	132652030	A00252:294:H3YWTDSX5:4:1409:2230:28087/1	60	+
chr12	132653221	132653222	A00252:294:H3YWTDSX5:4:2422:9471:21746	60	-
chr12	132653223	132653224	A00252:294:H3YWTDSX5:4:2336:21395:5666/1	60	-
chr12	132653972	132653973	A00252:294:H3YWTDSX5:4:1101:11360:17754/1	60	-
chr12	132654130	132654131	A00252:294:H3YWTDSX5:4:1365:2682:12148/1	60	-
chr12	132655298	132655299	A00252:294:H3YWTDSX5:4:1615:12897:34068	60	+
chr12	132701952	132701953	A00252:294:H3YWTDSX5:4:1267:32316:9048	60	-
chr12	133104074	133104075	A00252:294:H3YWTDSX5:4:2309:32081:15342	60	+
chr12	133124559	133124560	A00252:294:H3YWTDSX5:4:1173:9082:7106/1	60	-
chr13	19756000	19756001	A00252:294:H3YWTDSX5:4:1656:22164:32737	60	-
chr13	20048072	20048073	A00252:294:H3YWTDSX5:4:1625:27633:2691	60	-
chr13	20631464	20631465	A00252:294:H3YWTDSX5:4:1101:28103:24580/1	60	-
chr13	20861689	20861690	A00252:294:H3YWTDSX5:4:1104:17164:22294/1	60	+
chr13	20881035	20881036	A00252:294:H3YWTDSX5:4:1104:18783:9533/1	60	+
chr13	20918411	20918412	A00252:294:H3YWTDSX5:4:1671:6822:2973/1	60	-
chr13	21402383	21402384	A00252:294:H3YWTDSX5:4:1116:19696:26616/1	60	+
chr13	23909483	23909484	A00252:294:H3YWTDSX5:4:1148:24569:3082/1	60	-
chr13	24180911	24180912	A00252:294:H3YWTDSX5:4:1122:30716:16203/1	60	-
chr13	24199103	24199104	A00252:294:H3YWTDSX5:4:1247:7771:33176	60	+
chr13	25258589	25258590	A00252:294:H3YWTDSX5:4:1434:19226:36699/1	60	-
chr13	25876998	25876999	A00252:294:H3YWTDSX5:4:1343:21034:24079/1	60	+
chr13	26021781	26021782	A00252:294:H3YWTDSX5:4:1165:7066:32831	60	+
chr13	26398516	26398517	A00252:294:H3YWTDSX5:4:1119:13223:18474/1	60	+
chr13	27087345	27087346	A00252:294:H3YWTDSX5:4:1321:1814:24455	60	-
chr13	27106344	27106345	A00252:294:H3YWTDSX5:4:1156:27344:12493/1	60	-
chr13	27114397	27114398	A00252:294:H3YWTDSX5:4:1130:10285:34084/1	60	-
chr13	27165627	27165628	A00252:294:H3YWTDSX5:4:1242:7039:20384/1	60	-
chr13	27557434	27557435	A00252:294:H3YWTDSX5:4:1366:32027:25770/1	60	-
chr13	27591743	27591744	A00252:294:H3YWTDSX5:4:1105:7030:14951/1	60	-
chr13	28222740	28222741	A00252:294:H3YWTDSX5:4:1108:3631:3270/1	60	-
chr13	28254922	28254923	A00252:294:H3YWTDSX5:4:1546:14262:12446/1	60	+
chr13	28274482	28274483	A00252:294:H3YWTDSX5:4:1474:21567:5118/1	60	-
chr13	28399283	28399284	A00252:294:H3YWTDSX5:4:1140:27227:36714/1	60	+
chr13	28430139	28430140	A00252:294:H3YWTDSX5:4:1474:13069:2143/1	60	-
chr13	28461330	28461331	A00252:294:H3YWTDSX5:4:1331:17626:36464/1	60	+
chr13	30089297	30089298	A00252:294:H3YWTDSX5:4:1155:2293:23750	60	+
chr13	30247783	30247784	A00252:294:H3YWTDSX5:4:1168:25762:24158/1	60	+
chr13	30284749	30284750	A00252:294:H3YWTDSX5:4:1663:10917:7529/1	60	-
chr13	30290720	30290721	A00252:294:H3YWTDSX5:4:1112:25039:29794/1	60	-
chr13	30651724	30651725	A00252:294:H3YWTDSX5:4:1118:10664:19241/1	60	-
chr13	32345912	32345913	A00252:294:H3YWTDSX5:4:1119:11767:24314/1	60	-
chr13	32346227	32346228	A00252:294:H3YWTDSX5:4:1130:17517:9251/1	60	-
chr13	32451688	32451689	A00252:294:H3YWTDSX5:4:1160:32750:5948/1	60	-
chr13	32691543	32691544	A00252:294:H3YWTDSX5:4:1123:19325:2143/1	60	+
chr13	33581810	33581811	A00252:294:H3YWTDSX5:4:1112:14588:31391/1	60	-
chr13	34947147	34947148	A00252:294:H3YWTDSX5:4:1240:32560:7748	60	-
chr13	35350680	35350681	A00252:294:H3YWTDSX5:4:1163:6578:30107	60	+
chr13	35566221	35566222	A00252:294:H3YWTDSX5:4:1630:11369:24721/1	60	+
chr13	37018839	37018840	A00252:294:H3YWTDSX5:4:1370:14091:9361/1	60	-
chr13	40932983	40932984	A00252:294:H3YWTDSX5:4:1434:32000:36401/1	60	+
chr13	41641405	41641406	A00252:294:H3YWTDSX5:4:1124:18964:20369/1	60	+
chr13	41705597	41705598	A00252:294:H3YWTDSX5:4:1264:9805:11866	60	-
chr13	41718383	41718384	A00252:294:H3YWTDSX5:4:1419:25663:31532/1	60	+
chr13	41797566	41797567	A00252:294:H3YWTDSX5:4:2258:14308:30686	60	-
chr13	41860145	41860146	A00252:294:H3YWTDSX5:4:2672:11234:36260/1	60	+
chr13	42077098	42077099	A00252:294:H3YWTDSX5:4:2422:11107:14152	60	-
chr13	44476433	44476434	A00252:294:H3YWTDSX5:4:1547:1868:28995/1	60	-
chr13	44531988	44531989	A00252:294:H3YWTDSX5:4:1211:24234:2284/1	60	-
chr13	44564515	44564516	A00252:294:H3YWTDSX5:4:2656:29469:23500/1	60	-
chr13	44564517	44564518	A00252:294:H3YWTDSX5:4:1117:23294:18881/1	60	-
chr13	44644115	44644116	A00252:294:H3YWTDSX5:4:1135:19361:25003	60	-
chr13	45529231	45529232	A00252:294:H3YWTDSX5:4:1142:16749:13526/1	60	-
chr13	45994502	45994503	A00252:294:H3YWTDSX5:4:1161:32759:29857/1	60	+
chr13	46045641	46045642	A00252:294:H3YWTDSX5:4:1239:2691:16203/1	60	-
chr13	46054239	46054240	A00252:294:H3YWTDSX5:4:1413:20283:21120/1	60	+
chr13	46784323	46784324	A00252:294:H3YWTDSX5:4:1268:11288:15060/1	60	-
chr13	48077221	48077222	A00252:294:H3YWTDSX5:4:1126:1045:3176/1	60	+
chr13	48241977	48241978	A00252:294:H3YWTDSX5:4:1430:7808:34115/1	60	+
chr13	48358960	48358961	A00252:294:H3YWTDSX5:4:1522:30002:8202/1	60	+
chr13	48374972	48374973	A00252:294:H3YWTDSX5:4:2330:15817:23156/1	60	-
chr13	48480048	48480049	A00252:294:H3YWTDSX5:4:2262:30978:17284	60	-
chr13	48519670	48519671	A00252:294:H3YWTDSX5:4:1210:21468:16971/1	60	-
chr13	49024792	49024793	A00252:294:H3YWTDSX5:4:1134:31295:2487/1	60	+
chr13	49032561	49032562	A00252:294:H3YWTDSX5:4:2141:31087:26240	60	-
chr13	49741849	49741850	A00252:294:H3YWTDSX5:4:1608:32163:20369/1	60	-
chr13	50074412	50074413	A00252:294:H3YWTDSX5:4:1103:27570:8531/1	60	-
chr13	50105419	50105420	A00252:294:H3YWTDSX5:4:1332:9471:1329/1	60	-
chr13	50151112	50151113	A00252:294:H3YWTDSX5:4:1101:8205:24878/1	60	+
chr13	50151114	50151115	A00252:294:H3YWTDSX5:4:1676:18900:11459	60	+
chr13	50830624	50830625	A00252:294:H3YWTDSX5:4:1367:25699:6574	60	+
chr13	50900076	50900077	A00252:294:H3YWTDSX5:4:1107:28999:24659	60	-
chr13	50956091	50956092	A00252:294:H3YWTDSX5:4:1150:11406:28416	60	-
chr13	51381192	51381193	A00252:294:H3YWTDSX5:4:1134:25220:10504/1	60	-
chr13	51393231	51393232	A00252:294:H3YWTDSX5:4:2566:11903:18787/1	60	+
chr13	51437432	51437433	A00252:294:H3YWTDSX5:4:2245:29975:17331	60	+
chr13	51490291	51490292	A00252:294:H3YWTDSX5:4:2434:29116:6605	60	+
chr13	52220969	52220970	A00252:294:H3YWTDSX5:4:1117:26323:6433/1	60	+
chr13	52395856	52395857	A00252:294:H3YWTDSX5:4:1104:8079:30138/1	60	+
chr13	52395857	52395858	A00252:294:H3YWTDSX5:4:1610:14217:9893/1	60	+
chr13	52395858	52395859	A00252:294:H3YWTDSX5:4:2151:24948:4178/1	60	+
chr13	54434317	54434318	A00252:294:H3YWTDSX5:4:1457:26151:27837/1	60	-
chr13	56104763	56104764	A00252:294:H3YWTDSX5:4:2673:15049:33098	60	+
chr13	58146294	58146295	A00252:294:H3YWTDSX5:4:1506:31096:20932	60	+
chr13	58998219	58998220	A00252:294:H3YWTDSX5:4:1450:11388:6402/1	60	+
chr13	59224504	59224505	A00252:294:H3YWTDSX5:4:1272:21314:36839/1	60	+
chr13	59463497	59463498	A00252:294:H3YWTDSX5:4:1101:30535:29763/1	60	-
chr13	59469306	59469307	A00252:294:H3YWTDSX5:4:1139:26268:15922/1	60	-
chr13	59472719	59472720	A00252:294:H3YWTDSX5:4:1113:27064:36464	60	+
chr13	59812718	59812719	A00252:294:H3YWTDSX5:4:1103:10583:4914/1	60	+
chr13	59979485	59979486	A00252:294:H3YWTDSX5:4:1122:12491:16673/1	60	+
chr13	60066521	60066522	A00252:294:H3YWTDSX5:4:2349:23213:19272	60	-
chr13	60103270	60103271	A00252:294:H3YWTDSX5:4:1206:8703:26209/1	60	+
chr13	60103271	60103272	A00252:294:H3YWTDSX5:4:1354:17888:13401/1	60	+
chr13	60525789	60525790	A00252:294:H3YWTDSX5:4:1142:30987:29042/1	60	+
chr13	61062610	61062611	A00252:294:H3YWTDSX5:4:2314:10637:32315	60	-
chr13	61952529	61952530	A00252:294:H3YWTDSX5:4:1141:21052:15843/1	60	+
chr13	62319653	62319654	A00252:294:H3YWTDSX5:4:2426:24632:34663/1	60	+
chr13	62353000	62353001	A00252:294:H3YWTDSX5:4:1333:11749:19241/1	60	-
chr13	63117776	63117777	A00252:294:H3YWTDSX5:4:1154:25861:16000/1	60	-
chr13	63131536	63131537	A00252:294:H3YWTDSX5:4:1230:21450:17127	60	+
chr13	63927967	63927968	A00252:294:H3YWTDSX5:4:1172:18331:6621/1	60	+
chr13	65118833	65118834	A00252:294:H3YWTDSX5:4:1233:4200:26334/1	60	+
chr13	65713245	65713246	A00252:294:H3YWTDSX5:4:1110:4173:1391/1	60	-
chr13	66306052	66306053	A00252:294:H3YWTDSX5:4:1161:24343:2033/1	60	+
chr13	66460983	66460984	A00252:294:H3YWTDSX5:4:1102:29731:23985/1	60	-
chr13	66657156	66657157	A00252:294:H3YWTDSX5:4:1336:10700:16454/1	60	+
chr13	66893316	66893317	A00252:294:H3YWTDSX5:4:1205:12671:12853/1	60	+
chr13	66906878	66906879	A00252:294:H3YWTDSX5:4:1138:15501:25144/1	60	-
chr13	67238592	67238593	A00252:294:H3YWTDSX5:4:1158:5421:16047/1	60	+
chr13	67408903	67408904	A00252:294:H3YWTDSX5:4:1113:16694:11052/1	60	-
chr13	67477928	67477929	A00252:294:H3YWTDSX5:4:2605:14940:35822/1	60	+
chr13	67489564	67489565	A00252:294:H3YWTDSX5:4:1113:12599:6433/1	60	+
chr13	67521337	67521338	A00252:294:H3YWTDSX5:4:1117:10592:31548/1	60	-
chr13	68145985	68145986	A00252:294:H3YWTDSX5:4:1127:29071:3364/1	60	+
chr13	68961616	68961617	A00252:294:H3YWTDSX5:4:1117:12264:27837/1	60	-
chr13	69220079	69220080	A00252:294:H3YWTDSX5:4:1101:8305:22921/1	60	+
chr13	69314592	69314593	A00252:294:H3YWTDSX5:4:1134:30192:23187/1	60	+
chr13	69522003	69522004	A00252:294:H3YWTDSX5:4:2535:14127:26209	60	-
chr13	70143558	70143559	A00252:294:H3YWTDSX5:4:1130:24207:23312/1	60	-
chr13	70473190	70473191	A00252:294:H3YWTDSX5:4:1131:26124:17237/1	60	+
chr13	70732991	70732992	A00252:294:H3YWTDSX5:4:1102:12165:9533/1	60	-
chr13	71516431	71516432	A00252:294:H3YWTDSX5:4:1102:15628:19132/1	60	+
chr13	71785198	71785199	A00252:294:H3YWTDSX5:4:1131:7536:30107	60	+
chr13	71785199	71785200	A00252:294:H3YWTDSX5:4:1342:24279:22498	60	+
chr13	72846484	72846485	A00252:294:H3YWTDSX5:4:1118:6777:4836/1	60	+
chr13	77044350	77044351	A00252:294:H3YWTDSX5:4:1304:1606:11287	60	-
chr13	77059517	77059518	A00252:294:H3YWTDSX5:4:1627:16333:5071/1	60	-
chr13	77060320	77060321	A00252:294:H3YWTDSX5:4:1115:14253:14935/1	60	+
chr13	77060321	77060322	A00252:294:H3YWTDSX5:4:1376:24641:4993	60	+
chr13	77306497	77306498	A00252:294:H3YWTDSX5:4:1161:28510:6809	60	-
chr13	79342433	79342434	A00252:294:H3YWTDSX5:4:1163:27932:21057/1	60	+
chr13	79344711	79344712	A00252:294:H3YWTDSX5:4:1126:23511:12399	60	+
chr13	81137990	81137991	A00252:294:H3YWTDSX5:4:1118:25644:6261/1	60	+
chr13	83296119	83296120	A00252:294:H3YWTDSX5:4:1118:30617:29590/1	60	-
chr13	83347393	83347394	A00252:294:H3YWTDSX5:4:1104:2058:13949/1	60	+
chr13	85500211	85500212	A00252:294:H3YWTDSX5:4:1142:8413:25113/1	60	-
chr13	85532758	85532759	A00252:294:H3YWTDSX5:4:1308:8983:1986	60	-
chr13	85656733	85656734	A00252:294:H3YWTDSX5:4:1143:10511:2534/1	60	+
chr13	85656734	85656735	A00252:294:H3YWTDSX5:4:2325:11424:14231	60	+
chr13	86475624	86475625	A00252:294:H3YWTDSX5:4:1238:20311:36385/1	60	+
chr13	86743986	86743987	A00252:294:H3YWTDSX5:4:1310:13458:23422/1	60	-
chr13	86864495	86864496	A00252:294:H3YWTDSX5:4:1127:26992:8500/1	60	-
chr13	87064726	87064727	A00252:294:H3YWTDSX5:4:1107:8675:35368/1	60	-
chr13	87374598	87374599	A00252:294:H3YWTDSX5:4:1238:16025:5228/1	60	-
chr13	87489836	87489837	A00252:294:H3YWTDSX5:4:2155:29839:5885/1	60	+
chr13	87696800	87696801	A00252:294:H3YWTDSX5:4:1103:29695:19977/1	60	-
chr13	88867229	88867230	A00252:294:H3YWTDSX5:4:1645:18539:2722/1	60	-
chr13	88974279	88974280	A00252:294:H3YWTDSX5:4:1372:32108:31328/1	60	+
chr13	95156964	95156965	A00252:294:H3YWTDSX5:4:1217:23556:32299/1	60	-
chr13	98850737	98850738	A00252:294:H3YWTDSX5:4:2208:25283:36104	60	+
chr13	99534310	99534311	A00252:294:H3YWTDSX5:4:1414:29505:13823/1	60	-
chr13	99542569	99542570	A00252:294:H3YWTDSX5:4:1355:4318:33614/1	60	+
chr13	99549182	99549183	A00252:294:H3YWTDSX5:4:1141:17336:12633/1	60	-
chr13	99553661	99553662	A00252:294:H3YWTDSX5:4:1551:31024:9377/1	60	+
chr13	100177785	100177786	A00252:294:H3YWTDSX5:4:1129:30563:7921/1	60	-
chr13	100209822	100209823	A00252:294:H3YWTDSX5:4:1540:26738:20024/1	60	+
chr13	102627380	102627381	A00252:294:H3YWTDSX5:4:1232:19560:10817	60	-
chr13	102660589	102660590	A00252:294:H3YWTDSX5:4:1175:10628:20525/1	60	+
chr13	104884061	104884062	A00252:294:H3YWTDSX5:4:1115:2899:10989/1	60	-
chr13	104992315	104992316	A00252:294:H3YWTDSX5:4:2466:23158:28479	60	+
chr13	105196608	105196609	A00252:294:H3YWTDSX5:4:1119:23963:19069/1	60	+
chr13	111236569	111236570	A00252:294:H3YWTDSX5:4:1520:9209:27430/1	60	+
chr13	113217390	113217391	A00252:294:H3YWTDSX5:4:2662:29668:10942/1	60	+
chr13	113477694	113477695	A00252:294:H3YWTDSX5:4:1133:31286:28056/1	60	-
chr13	114243692	114243693	A00252:294:H3YWTDSX5:4:1433:21187:35305/1	60	+
chr13	114249871	114249872	A00252:294:H3YWTDSX5:4:1169:28085:20917/1	60	-
chr13	114260416	114260417	A00252:294:H3YWTDSX5:4:1143:28908:29575/1	60	+
chr13	114294188	114294189	A00252:294:H3YWTDSX5:4:1634:21820:20870	60	-
chr14	20391894	20391895	A00252:294:H3YWTDSX5:4:1136:32253:35023/1	60	+
chr14	20473840	20473841	A00252:294:H3YWTDSX5:4:1106:19506:32643/1	60	+
chr14	21007793	21007794	A00252:294:H3YWTDSX5:4:1550:30662:30702	60	+
[truncated: 5,393 more rows]
