# Supplementary material for: HIV-1 capsid stability enables inositol phosphate-independent infection of target cells and promotes integration into genes
Source: PLoS Pathog. 2023 Jun 2;19(6):e1011423. doi: 10.1371/journal.ppat.1011423 (PMC10266667; doi:10.1371/journal.ppat.1011423)
Supplement: S2 Data — (TAR.GZ) [file ppat.1011423.s013.tar.gz › CEM_WT_B/CA_P38A/Unique_hg38_integration_sites/8806-GS-6.bed]

chr1	737045	737046	A00252:294:H3YWTDSX5:4:1201:25500:32346/1	60	-
chr1	811306	811307	A00252:294:H3YWTDSX5:4:2261:19045:31939	60	-
chr1	812693	812694	A00252:294:H3YWTDSX5:4:1440:12825:13683	60	+
chr1	817236	817237	A00252:294:H3YWTDSX5:4:1623:28275:14638	60	-
chr1	830031	830032	A00252:294:H3YWTDSX5:4:1110:4824:22247/1	60	+
chr1	831990	831991	A00252:294:H3YWTDSX5:4:1343:31503:23140	60	-
chr1	836785	836786	A00252:294:H3YWTDSX5:4:1242:29496:27273	60	-
chr1	840698	840699	A00252:294:H3YWTDSX5:4:1430:19027:11616/1	60	+
chr1	847326	847327	A00252:294:H3YWTDSX5:4:1115:8630:7795	60	+
chr1	847423	847424	A00252:294:H3YWTDSX5:4:1124:20256:8140/1	60	-
chr1	1097343	1097344	A00252:294:H3YWTDSX5:4:1118:2483:20791/1	60	+
chr1	1099130	1099131	A00252:294:H3YWTDSX5:4:1158:24722:13808/1	60	+
chr1	1111220	1111221	A00252:294:H3YWTDSX5:4:1106:17345:5384/1	60	+
chr1	1262760	1262761	A00252:294:H3YWTDSX5:4:1205:8305:16845/1	60	-
chr1	1264261	1264262	A00252:294:H3YWTDSX5:4:1301:7220:3537/1	60	+
chr1	1266074	1266075	A00252:294:H3YWTDSX5:4:1548:9417:2456	60	-
chr1	1266075	1266076	A00252:294:H3YWTDSX5:4:1111:17933:17738/1	60	-
chr1	1266474	1266475	A00252:294:H3YWTDSX5:4:1138:18738:22232	60	+
chr1	1309994	1309995	A00252:294:H3YWTDSX5:4:1332:28682:4883	60	-
chr1	1310822	1310823	A00252:294:H3YWTDSX5:4:1159:25382:14168/1	60	-
chr1	1314103	1314104	A00252:294:H3YWTDSX5:4:1324:24822:7968	60	-
chr1	1317738	1317739	A00252:294:H3YWTDSX5:4:1237:26883:32080/1	60	-
chr1	1318830	1318831	A00252:294:H3YWTDSX5:4:1174:8513:32831	60	+
chr1	1390536	1390537	A00252:294:H3YWTDSX5:4:2645:11469:30624	60	-
chr1	1390537	1390538	A00252:294:H3YWTDSX5:4:1305:3296:7044	60	-
chr1	1391623	1391624	A00252:294:H3YWTDSX5:4:1137:7581:32722/1	60	+
chr1	1392389	1392390	A00252:294:H3YWTDSX5:4:2127:10908:35477	60	+
chr1	1394324	1394325	A00252:294:H3YWTDSX5:4:1602:20690:19476	60	+
chr1	1394590	1394591	A00252:294:H3YWTDSX5:4:2556:10303:4993	60	-
chr1	1395830	1395831	A00252:294:H3YWTDSX5:4:1433:20681:21684/1	60	+
chr1	1398171	1398172	A00252:294:H3YWTDSX5:4:1263:7871:16470/1	60	-
chr1	1476940	1476941	A00252:294:H3YWTDSX5:4:1267:12255:23375/1	60	+
chr1	1489258	1489259	A00252:294:H3YWTDSX5:4:1221:16143:17300/1	60	+
chr1	1562608	1562609	A00252:294:H3YWTDSX5:4:1107:1958:2691/1	60	+
chr1	1567776	1567777	A00252:294:H3YWTDSX5:4:1171:16685:35556	60	+
chr1	1645874	1645875	A00252:294:H3YWTDSX5:4:1629:29686:24878/1	60	+
chr1	1646822	1646823	A00252:294:H3YWTDSX5:4:2613:9968:29465	60	+
chr1	1716996	1716997	A00252:294:H3YWTDSX5:4:1354:17418:25708	60	-
chr1	1804586	1804587	A00252:294:H3YWTDSX5:4:1508:14796:21073/1	60	+
chr1	1823331	1823332	A00252:294:H3YWTDSX5:4:1650:17128:22952	60	-
chr1	1826414	1826415	A00252:294:H3YWTDSX5:4:2201:24017:21731	60	-
chr1	1830737	1830738	A00252:294:H3YWTDSX5:4:1136:25418:30107/1	60	-
chr1	1835519	1835520	A00252:294:H3YWTDSX5:4:1103:25328:1924/1	60	+
chr1	1835893	1835894	A00252:294:H3YWTDSX5:4:1627:29008:36605/1	60	-
chr1	1848553	1848554	A00252:294:H3YWTDSX5:4:1116:25518:27023/1	60	+
chr1	1862308	1862309	A00252:294:H3YWTDSX5:4:1111:23149:14372/1	60	+
chr1	2238185	2238186	A00252:294:H3YWTDSX5:4:1513:23475:28056	60	-
chr1	2238186	2238187	A00252:294:H3YWTDSX5:4:1101:2094:34021/1	60	-
chr1	3831058	3831059	A00252:294:H3YWTDSX5:4:1106:6985:30436/1	60	+
chr1	5903859	5903860	A00252:294:H3YWTDSX5:4:1101:1823:30389/1	60	+
chr1	6223310	6223311	A00252:294:H3YWTDSX5:4:1237:10113:11146/1	60	+
chr1	6605037	6605038	A00252:294:H3YWTDSX5:4:1151:23511:25488/1	60	-
chr1	6825724	6825725	A00252:294:H3YWTDSX5:4:1335:1479:6277	60	-
chr1	8431174	8431175	A00252:294:H3YWTDSX5:4:2470:6903:21183	60	-
chr1	8431175	8431176	A00252:294:H3YWTDSX5:4:1414:15402:30232	60	-
chr1	8454379	8454380	A00252:294:H3YWTDSX5:4:1104:7084:1110/1	60	-
chr1	8484361	8484362	A00252:294:H3YWTDSX5:4:1124:18891:4116/1	60	+
chr1	8571683	8571684	A00252:294:H3YWTDSX5:4:1102:15167:32268	60	+
chr1	8581923	8581924	A00252:294:H3YWTDSX5:4:1607:15727:9220/1	60	-
chr1	8623886	8623887	A00252:294:H3YWTDSX5:4:1118:7193:14043/1	60	-
chr1	8773379	8773380	A00252:294:H3YWTDSX5:4:2410:2736:21261	60	-
chr1	9114164	9114165	A00252:294:H3YWTDSX5:4:1301:28989:25113/1	60	-
chr1	10135958	10135959	A00252:294:H3YWTDSX5:4:1617:24903:29371/1	60	-
chr1	10277540	10277541	A00252:294:H3YWTDSX5:4:2345:30662:11851	60	+
chr1	10294726	10294727	A00252:294:H3YWTDSX5:4:1137:13015:33677/1	60	+
chr1	10333976	10333977	A00252:294:H3YWTDSX5:4:1604:20925:14152	60	-
chr1	10391548	10391549	A00252:294:H3YWTDSX5:4:1672:13747:13119	60	-
chr1	10544588	10544589	A00252:294:H3YWTDSX5:4:1110:5547:10723/1	60	+
chr1	10589507	10589508	A00252:294:H3YWTDSX5:4:1346:25084:5040/1	60	-
chr1	11023773	11023774	A00252:294:H3YWTDSX5:4:1177:6460:9862/1	60	+
chr1	11817206	11817207	A00252:294:H3YWTDSX5:4:1144:7663:14418	60	-
chr1	12337692	12337693	A00252:294:H3YWTDSX5:4:1156:7871:16188/1	60	+
chr1	12358839	12358840	A00252:294:H3YWTDSX5:4:1108:28438:25410/1	60	+
chr1	12423944	12423945	A00252:294:H3YWTDSX5:4:1617:7256:6981/1	60	-
chr1	15633379	15633380	A00252:294:H3YWTDSX5:4:1258:27037:9956/1	60	+
chr1	15878031	15878032	A00252:294:H3YWTDSX5:4:1143:31837:30890/1	60	+
chr1	15878032	15878033	A00252:294:H3YWTDSX5:4:2426:6397:24659	60	+
chr1	15878607	15878608	A00252:294:H3YWTDSX5:4:1242:7084:8688/1	60	+
chr1	16279707	16279708	A00252:294:H3YWTDSX5:4:1161:14045:19774	60	+
chr1	16282926	16282927	A00252:294:H3YWTDSX5:4:1169:17228:32393/1	60	-
chr1	16599355	16599356	A00252:294:H3YWTDSX5:4:1364:8983:34585/1	60	+
chr1	17003344	17003345	A00252:294:H3YWTDSX5:4:2272:14271:16626	60	+
chr1	18718833	18718834	A00252:294:H3YWTDSX5:4:2660:19949:14121	60	+
chr1	19238361	19238362	A00252:294:H3YWTDSX5:4:2569:4047:8938	60	+
chr1	20889359	20889360	A00252:294:H3YWTDSX5:4:1113:20528:15843/1	60	-
chr1	20894591	20894592	A00252:294:H3YWTDSX5:4:1140:9372:15969/1	60	+
chr1	20963627	20963628	A00252:294:H3YWTDSX5:4:1108:17499:14293/1	60	+
chr1	20993074	20993075	A00252:294:H3YWTDSX5:4:1134:23267:8688/1	60	+
chr1	21007449	21007450	A00252:294:H3YWTDSX5:4:1145:28565:10723/1	60	+
chr1	21007882	21007883	A00252:294:H3YWTDSX5:4:1121:27887:13432/1	60	-
chr1	21055560	21055561	A00252:294:H3YWTDSX5:4:1235:24948:36088/1	60	+
chr1	21074034	21074035	A00252:294:H3YWTDSX5:4:1266:9796:4867	60	+
chr1	21086718	21086719	A00252:294:H3YWTDSX5:4:2143:27507:21981	60	+
chr1	21107056	21107057	A00252:294:H3YWTDSX5:4:2105:15944:20275	60	-
chr1	21111358	21111359	A00252:294:H3YWTDSX5:4:1231:29695:36573/1	60	-
chr1	21140682	21140683	A00252:294:H3YWTDSX5:4:1361:16514:12649	60	-
chr1	21723121	21723122	A00252:294:H3YWTDSX5:4:1264:7744:29810/1	60	+
chr1	22456052	22456053	A00252:294:H3YWTDSX5:4:1149:1244:33959/1	60	+
chr1	23040877	23040878	A00252:294:H3YWTDSX5:4:1110:26765:29215/1	60	+
chr1	23066727	23066728	A00252:294:H3YWTDSX5:4:1557:15194:30311/1	60	-
chr1	23074343	23074344	A00252:294:H3YWTDSX5:4:1145:14009:9157/1	60	+
chr1	23319546	23319547	A00252:294:H3YWTDSX5:4:1165:21404:26381/1	60	+
chr1	24177778	24177779	A00252:294:H3YWTDSX5:4:1520:18448:25989/1	60	+
chr1	24776340	24776341	A00252:294:H3YWTDSX5:4:1249:30798:7482	60	-
chr1	25243682	25243683	A00252:294:H3YWTDSX5:4:1123:23149:1407/1	60	-
chr1	25447214	25447215	A00252:294:H3YWTDSX5:4:2540:23737:32330	60	-
chr1	25461875	25461876	A00252:294:H3YWTDSX5:4:1157:32163:29481/1	60	+
chr1	26565889	26565890	A00252:294:H3YWTDSX5:4:1150:24523:16877/1	60	+
chr1	26718805	26718806	A00252:294:H3YWTDSX5:4:1158:18023:31955/1	60	-
chr1	26893611	26893612	A00252:294:H3YWTDSX5:4:1152:16514:16313/1	60	+
chr1	27452772	27452773	A00252:294:H3YWTDSX5:4:1101:29776:22028/1	60	+
chr1	28044812	28044813	A00252:294:H3YWTDSX5:4:2578:29631:33865	60	-
chr1	28059209	28059210	A00252:294:H3YWTDSX5:4:1138:28736:11365/1	60	+
chr1	28082346	28082347	A00252:294:H3YWTDSX5:4:1103:28429:35884/1	60	-
chr1	28442934	28442935	A00252:294:H3YWTDSX5:4:2158:16586:15092	60	-
chr1	28944598	28944599	A00252:294:H3YWTDSX5:4:1250:23457:8891	60	+
chr1	30944298	30944299	A00252:294:H3YWTDSX5:4:1257:28881:36573/1	60	-
chr1	31014037	31014038	A00252:294:H3YWTDSX5:4:1111:14986:2268	60	-
chr1	31032687	31032688	A00252:294:H3YWTDSX5:4:1240:5077:3490/1	60	-
chr1	31911939	31911940	A00252:294:H3YWTDSX5:4:1227:29704:14387/1	60	-
chr1	31913363	31913364	A00252:294:H3YWTDSX5:4:1414:10710:26584/1	60	+
chr1	31917332	31917333	A00252:294:H3YWTDSX5:4:1173:30644:18458/1	60	+
chr1	31920995	31920996	A00252:294:H3YWTDSX5:4:2656:6117:31939	60	+
chr1	31922597	31922598	A00252:294:H3YWTDSX5:4:1145:24695:27508/1	60	-
chr1	31927159	31927160	A00252:294:H3YWTDSX5:4:1170:32949:6324/1	60	-
chr1	32027477	32027478	A00252:294:H3YWTDSX5:4:1108:14796:18255/1	60	+
chr1	32037879	32037880	A00252:294:H3YWTDSX5:4:2106:29053:6872	60	-
chr1	32258093	32258094	A00252:294:H3YWTDSX5:4:2175:8585:18458	60	+
chr1	32296840	32296841	A00252:294:H3YWTDSX5:4:1103:14977:19507/1	60	+
chr1	32629174	32629175	A00252:294:H3YWTDSX5:4:1147:10131:25300/1	60	+
chr1	32632312	32632313	A00252:294:H3YWTDSX5:4:1153:17779:21605/1	60	+
chr1	32664364	32664365	A00252:294:H3YWTDSX5:4:1115:6922:32456/1	60	-
chr1	32668540	32668541	A00252:294:H3YWTDSX5:4:1116:4499:13228/1	60	+
chr1	32669412	32669413	A00252:294:H3YWTDSX5:4:1263:28058:10066/1	60	-
chr1	32745940	32745941	A00252:294:H3YWTDSX5:4:1405:7798:24580	60	-
chr1	32745941	32745942	A00252:294:H3YWTDSX5:4:1203:16423:18662/1	60	-
chr1	34032735	34032736	A00252:294:H3YWTDSX5:4:2641:3143:35117	60	-
chr1	34893225	34893226	A00252:294:H3YWTDSX5:4:2147:16984:25050	60	-
chr1	35018925	35018926	A00252:294:H3YWTDSX5:4:2258:32235:11913	60	+
chr1	35186522	35186523	A00252:294:H3YWTDSX5:4:1102:28971:16971	60	+
chr1	35327307	35327308	A00252:294:H3YWTDSX5:4:2644:14036:14434	60	-
chr1	35346097	35346098	A00252:294:H3YWTDSX5:4:1104:5764:34741/1	60	+
chr1	35387202	35387203	A00252:294:H3YWTDSX5:4:2421:6894:16438	60	+
chr1	35419806	35419807	A00252:294:H3YWTDSX5:4:2274:32768:2691	60	+
chr1	35457518	35457519	A00252:294:H3YWTDSX5:4:1119:12427:9204/1	60	-
chr1	35517616	35517617	A00252:294:H3YWTDSX5:4:1278:30436:11772/1	60	+
chr1	35963469	35963470	A00252:294:H3YWTDSX5:4:1422:14443:34804/1	60	+
chr1	36005572	36005573	A00252:294:H3YWTDSX5:4:2656:31494:23970	60	-
chr1	36205654	36205655	A00252:294:H3YWTDSX5:4:1273:3721:31829/1	60	-
chr1	36269084	36269085	A00252:294:H3YWTDSX5:4:1137:24316:23938	60	+
chr1	36295777	36295778	A00252:294:H3YWTDSX5:4:1675:29658:21856	60	+
chr1	37581952	37581953	A00252:294:H3YWTDSX5:4:1302:10257:7420	60	-
chr1	37915667	37915668	A00252:294:H3YWTDSX5:4:1212:24957:14904/1	60	-
chr1	38020452	38020453	A00252:294:H3YWTDSX5:4:1151:21477:16736/1	60	-
chr1	38996883	38996884	A00252:294:H3YWTDSX5:4:2124:4327:16282	60	+
chr1	39238885	39238886	A00252:294:H3YWTDSX5:4:1137:17011:28698/1	60	-
chr1	39372290	39372291	A00252:294:H3YWTDSX5:4:2127:28619:1673	60	-
chr1	40068547	40068548	A00252:294:H3YWTDSX5:4:1118:28339:25238/1	60	+
chr1	40068548	40068549	A00252:294:H3YWTDSX5:4:2345:6569:15468	60	+
chr1	40206027	40206028	A00252:294:H3YWTDSX5:4:1241:5547:36088	60	+
chr1	40699865	40699866	A00252:294:H3YWTDSX5:4:2313:21432:19695	60	-
chr1	42203052	42203053	A00252:294:H3YWTDSX5:4:1223:4743:13777	60	+
chr1	42266259	42266260	A00252:294:H3YWTDSX5:4:1231:25346:26162/1	60	+
chr1	42687252	42687253	A00252:294:H3YWTDSX5:4:1405:2555:36730	60	-
chr1	42691335	42691336	A00252:294:H3YWTDSX5:4:2135:20166:7670	60	-
chr1	42789071	42789072	A00252:294:H3YWTDSX5:4:1621:16007:12179/1	60	+
chr1	43112620	43112621	A00252:294:H3YWTDSX5:4:1649:32488:1517	60	+
chr1	43385055	43385056	A00252:294:H3YWTDSX5:4:1116:3079:16501/1	60	+
chr1	43385056	43385057	A00252:294:H3YWTDSX5:4:1140:29921:10034	60	+
chr1	43418351	43418352	A00252:294:H3YWTDSX5:4:2458:21929:20431	60	-
chr1	43446234	43446235	A00252:294:H3YWTDSX5:4:1613:15673:11318	60	-
chr1	43446236	43446237	A00252:294:H3YWTDSX5:4:1108:29252:8688/1	60	-
chr1	43751603	43751604	A00252:294:H3YWTDSX5:4:1219:32660:18067/1	60	+
chr1	43782109	43782110	A00252:294:H3YWTDSX5:4:1248:32235:21903	60	-
chr1	43813325	43813326	A00252:294:H3YWTDSX5:4:1367:27914:16611/1	60	-
chr1	43846772	43846773	A00252:294:H3YWTDSX5:4:1139:25925:29199/1	60	-
chr1	44156407	44156408	A00252:294:H3YWTDSX5:4:2163:28655:20901	60	+
chr1	44278339	44278340	A00252:294:H3YWTDSX5:4:1109:22788:14747/1	60	-
chr1	44479140	44479141	A00252:294:H3YWTDSX5:4:1432:16794:8563/1	60	+
chr1	44911274	44911275	A00252:294:H3YWTDSX5:4:1372:24768:17487	60	+
chr1	44915337	44915338	A00252:294:H3YWTDSX5:4:1105:21649:18474/1	60	+
chr1	44915338	44915339	A00252:294:H3YWTDSX5:4:1466:17128:24267/1	60	+
chr1	44915339	44915340	A00252:294:H3YWTDSX5:4:1462:20672:6637/1	60	+
chr1	44935359	44935360	A00252:294:H3YWTDSX5:4:1402:26033:26600/1	60	+
chr1	44949989	44949990	A00252:294:H3YWTDSX5:4:1130:15926:2237/1	60	-
chr1	44975124	44975125	A00252:294:H3YWTDSX5:4:1111:29107:16141/1	60	+
chr1	45335647	45335648	A00252:294:H3YWTDSX5:4:1356:29469:10160/1	60	-
chr1	45448800	45448801	A00252:294:H3YWTDSX5:4:1128:12689:9909/1	60	-
chr1	45591405	45591406	A00252:294:H3YWTDSX5:4:1204:31331:3270/1	60	-
chr1	45666707	45666708	A00252:294:H3YWTDSX5:4:1154:25003:26256	60	-
chr1	45678471	45678472	A00252:294:H3YWTDSX5:4:1416:6262:30279	60	-
chr1	45865305	45865306	A00252:294:H3YWTDSX5:4:1243:20130:23015/1	60	-
chr1	45943444	45943445	A00252:294:H3YWTDSX5:4:1106:14036:30123/1	60	-
chr1	47266622	47266623	A00252:294:H3YWTDSX5:4:1343:14371:8343/1	60	+
chr1	47375357	47375358	A00252:294:H3YWTDSX5:4:1239:23357:4210/1	60	+
chr1	51249376	51249377	A00252:294:H3YWTDSX5:4:1104:19560:29011/1	60	+
chr1	51362760	51362761	A00252:294:H3YWTDSX5:4:1310:8115:14011/1	60	+
chr1	51418342	51418343	A00252:294:H3YWTDSX5:4:1114:1868:3505/1	60	-
chr1	52057994	52057995	A00252:294:H3YWTDSX5:4:2647:24198:13338	60	-
chr1	52057995	52057996	A00252:294:H3YWTDSX5:4:1112:16830:16047/1	60	-
chr1	52389567	52389568	A00252:294:H3YWTDSX5:4:1176:12536:13933/1	60	-
chr1	52432998	52432999	A00252:294:H3YWTDSX5:4:2338:12120:32722	60	-
chr1	52433000	52433001	A00252:294:H3YWTDSX5:4:2360:28745:17174	60	-
chr1	52456077	52456078	A00252:294:H3YWTDSX5:4:1576:26756:9565/1	60	+
chr1	52477616	52477617	A00252:294:H3YWTDSX5:4:1113:16423:7482/1	60	+
chr1	53809675	53809676	A00252:294:H3YWTDSX5:4:2144:26332:24580	60	+
chr1	53873874	53873875	A00252:294:H3YWTDSX5:4:1101:4327:12774/1	60	-
chr1	54092919	54092920	A00252:294:H3YWTDSX5:4:1154:30273:33191	60	-
chr1	54365255	54365256	A00252:294:H3YWTDSX5:4:1101:26928:22200/1	60	+
chr1	54365256	54365257	A00252:294:H3YWTDSX5:4:2151:3513:9956	60	+
chr1	54440731	54440732	A00252:294:H3YWTDSX5:4:2434:26530:7607	60	-
chr1	54721303	54721304	A00252:294:H3YWTDSX5:4:1136:10673:22326/1	60	+
chr1	55174671	55174672	A00252:294:H3YWTDSX5:4:1127:29658:3255/1	60	+
chr1	55207921	55207922	A00252:294:H3YWTDSX5:4:1153:1416:24267/1	60	+
chr1	56668389	56668390	A00252:294:H3YWTDSX5:4:1257:25003:13072	60	-
chr1	57357848	57357849	A00252:294:H3YWTDSX5:4:1470:19524:29794/1	60	-
chr1	57565582	57565583	A00252:294:H3YWTDSX5:4:1121:22128:27477/1	60	-
chr1	58668809	58668810	A00252:294:H3YWTDSX5:4:1335:14507:32409/1	60	-
chr1	63561862	63561863	A00252:294:H3YWTDSX5:4:1363:13006:15875/1	60	-
chr1	64056472	64056473	A00252:294:H3YWTDSX5:4:2642:16432:2769	60	+
chr1	64452162	64452163	A00252:294:H3YWTDSX5:4:2345:26332:34037	60	-
chr1	64736804	64736805	A00252:294:H3YWTDSX5:4:1462:17363:27899/1	60	-
chr1	64948839	64948840	A00252:294:H3YWTDSX5:4:1103:21965:5494/1	60	+
chr1	66982781	66982782	A00252:294:H3YWTDSX5:4:1534:15004:5650/1	60	-
chr1	72001721	72001722	A00252:294:H3YWTDSX5:4:1254:11225:24627/1	60	+
chr1	72128910	72128911	A00252:294:H3YWTDSX5:4:1226:15483:22545/1	60	-
chr1	72150892	72150893	A00252:294:H3YWTDSX5:4:1301:32316:16094/1	60	+
chr1	72211155	72211156	A00252:294:H3YWTDSX5:4:1475:21079:4398/1	60	-
chr1	73273654	73273655	A00252:294:H3YWTDSX5:4:1115:9661:28338/1	60	+
chr1	73545170	73545171	A00252:294:H3YWTDSX5:4:1245:19388:31281	60	-
chr1	74193196	74193197	A00252:294:H3YWTDSX5:4:1545:22742:2957/1	60	+
chr1	74204882	74204883	A00252:294:H3YWTDSX5:4:1336:17942:34507	60	-
chr1	74820914	74820915	A00252:294:H3YWTDSX5:4:1107:28366:26569/1	60	+
chr1	74820915	74820916	A00252:294:H3YWTDSX5:4:1457:19434:3991	60	+
chr1	74820916	74820917	A00252:294:H3YWTDSX5:4:2161:30418:23641	60	+
chr1	75314827	75314828	A00252:294:H3YWTDSX5:4:1675:5602:30671	60	+
chr1	75852111	75852112	A00252:294:H3YWTDSX5:4:1461:19081:36323	60	-
chr1	81569300	81569301	A00252:294:H3YWTDSX5:4:1356:15826:19570/1	60	+
chr1	84147915	84147916	A00252:294:H3YWTDSX5:4:1359:18276:20588	60	-
chr1	84174892	84174893	A00252:294:H3YWTDSX5:4:1109:14371:12884/1	60	-
chr1	84175130	84175131	A00252:294:H3YWTDSX5:4:1265:28691:29324/1	60	+
chr1	86868403	86868404	A00252:294:H3YWTDSX5:4:1473:24569:11036	60	-
chr1	87033694	87033695	A00252:294:H3YWTDSX5:4:1121:6244:9612	60	+
chr1	88829453	88829454	A00252:294:H3YWTDSX5:4:1213:10755:27132/1	60	-
chr1	88967390	88967391	A00252:294:H3YWTDSX5:4:2457:2202:23312	60	-
chr1	89885195	89885196	A00252:294:H3YWTDSX5:4:1146:9118:11177/1	60	-
chr1	89895226	89895227	A00252:294:H3YWTDSX5:4:1571:19786:19914	60	-
chr1	89911996	89911997	A00252:294:H3YWTDSX5:4:2652:29080:31125	60	-
chr1	89920074	89920075	A00252:294:H3YWTDSX5:4:1145:32949:7952/1	60	+
chr1	89998611	89998612	A00252:294:H3YWTDSX5:4:1521:32226:23171/1	60	+
chr1	90023476	90023477	A00252:294:H3YWTDSX5:4:1122:22724:14418/1	60	+
chr1	92108708	92108709	A00252:294:H3YWTDSX5:4:2475:12888:21903	60	-
chr1	92249380	92249381	A00252:294:H3YWTDSX5:4:1149:32380:12195/1	60	+
chr1	92294411	92294412	A00252:294:H3YWTDSX5:4:2222:31087:30906	60	-
chr1	92337402	92337403	A00252:294:H3YWTDSX5:4:1101:2781:32800/1	60	-
chr1	92728326	92728327	A00252:294:H3YWTDSX5:4:1255:18493:21903/1	60	-
chr1	92910742	92910743	A00252:294:H3YWTDSX5:4:1101:14244:3302/1	60	+
chr1	93118758	93118759	A00252:294:H3YWTDSX5:4:1646:29053:3583	60	-
chr1	93135767	93135768	A00252:294:H3YWTDSX5:4:1178:15555:15593/1	60	+
chr1	93137975	93137976	A00252:294:H3YWTDSX5:4:1166:30942:4914/1	60	+
chr1	93187170	93187171	A00252:294:H3YWTDSX5:4:2255:2591:36761	60	-
chr1	93238384	93238385	A00252:294:H3YWTDSX5:4:1157:17038:5040/1	60	+
chr1	93530295	93530296	A00252:294:H3YWTDSX5:4:1174:15139:27993/1	60	+
chr1	94459914	94459915	A00252:294:H3YWTDSX5:4:1549:15429:26835/1	60	-
chr1	94566828	94566829	A00252:294:H3YWTDSX5:4:1315:10167:4852/1	60	+
chr1	95046219	95046220	A00252:294:H3YWTDSX5:4:2549:27480:5337	60	+
chr1	96786675	96786676	A00252:294:H3YWTDSX5:4:1113:31846:17002/1	60	-
chr1	97607603	97607604	A00252:294:H3YWTDSX5:4:1236:6144:19335	60	-
chr1	97769248	97769249	A00252:294:H3YWTDSX5:4:1327:21920:19413/1	60	-
chr1	98363615	98363616	A00252:294:H3YWTDSX5:4:1341:21160:19382	60	-
chr1	98732371	98732372	A00252:294:H3YWTDSX5:4:1648:20148:1125	60	+
chr1	100113052	100113053	A00252:294:H3YWTDSX5:4:2631:29505:20275	60	-
chr1	100126646	100126647	A00252:294:H3YWTDSX5:4:2569:31376:36104	60	-
chr1	101356348	101356349	A00252:294:H3YWTDSX5:4:2170:16803:35008	60	-
chr1	107703063	107703064	A00252:294:H3YWTDSX5:4:2241:8467:36824	60	-
chr1	107703064	107703065	A00252:294:H3YWTDSX5:4:1636:11071:20134/1	60	-
chr1	107832738	107832739	A00252:294:H3YWTDSX5:4:1162:20862:5243/1	60	-
chr1	107924600	107924601	A00252:294:H3YWTDSX5:4:1473:20003:28745/1	60	-
chr1	107985395	107985396	A00252:294:H3YWTDSX5:4:1161:21160:31344/1	60	-
chr1	108565240	108565241	A00252:294:H3YWTDSX5:4:1250:12454:14920/1	60	+
chr1	108586280	108586281	A00252:294:H3YWTDSX5:4:1207:21703:15906/1	60	-
chr1	108695633	108695634	A00252:294:H3YWTDSX5:4:1135:9435:33708/1	60	-
chr1	108775839	108775840	A00252:294:H3YWTDSX5:4:1366:23737:22842	60	+
chr1	109562382	109562383	A00252:294:H3YWTDSX5:4:1409:16134:2628/1	60	-
chr1	110006758	110006759	A00252:294:H3YWTDSX5:4:1101:30110:25895/1	60	+
chr1	110006759	110006760	A00252:294:H3YWTDSX5:4:1109:16568:14998	60	+
chr1	110006760	110006761	A00252:294:H3YWTDSX5:4:1166:23755:15483	60	+
chr1	111639890	111639891	A00252:294:H3YWTDSX5:4:1134:14660:8907/1	60	+
chr1	111640609	111640610	A00252:294:H3YWTDSX5:4:1218:32217:27571/1	60	+
chr1	112582493	112582494	A00252:294:H3YWTDSX5:4:1420:31584:7717/1	60	+
chr1	113747256	113747257	A00252:294:H3YWTDSX5:4:1147:30752:11913/1	60	+
chr1	113767186	113767187	A00252:294:H3YWTDSX5:4:1657:22869:24533	60	+
chr1	113767191	113767192	A00252:294:H3YWTDSX5:4:1105:31855:2957/1	60	+
chr1	113767193	113767194	A00252:294:H3YWTDSX5:4:1246:30996:8578	60	+
chr1	113772457	113772458	A00252:294:H3YWTDSX5:4:1122:18466:8234/1	60	-
chr1	113789353	113789354	A00252:294:H3YWTDSX5:4:1116:16396:9157/1	60	-
chr1	113848238	113848239	A00252:294:H3YWTDSX5:4:1101:15411:4131/1	60	+
chr1	113848239	113848240	A00252:294:H3YWTDSX5:4:2530:30689:5822	60	+
chr1	113848240	113848241	A00252:294:H3YWTDSX5:4:2212:22770:4225	60	+
chr1	113974110	113974111	A00252:294:H3YWTDSX5:4:1215:10013:14011/1	60	+
chr1	114431606	114431607	A00252:294:H3YWTDSX5:4:1577:6876:18662/1	60	+
chr1	114478534	114478535	A00252:294:H3YWTDSX5:4:1124:11894:19586/1	60	-
chr1	117007483	117007484	A00252:294:H3YWTDSX5:4:1647:24596:34475	60	+
chr1	117407804	117407805	A00252:294:H3YWTDSX5:4:1646:13693:20228	60	+
chr1	117420523	117420524	A00252:294:H3YWTDSX5:4:2129:6289:19523	60	-
chr1	117458544	117458545	A00252:294:H3YWTDSX5:4:1104:30029:12038/1	60	+
chr1	117505907	117505908	A00252:294:H3YWTDSX5:4:2629:17056:35008	60	-
chr1	117524608	117524609	A00252:294:H3YWTDSX5:4:1118:27163:8923/1	60	+
chr1	119137045	119137046	A00252:294:H3YWTDSX5:4:1338:13277:32189/1	60	+
chr1	145768501	145768502	A00252:294:H3YWTDSX5:4:2504:8531:30890	60	+
chr1	146578136	146578137	A00252:294:H3YWTDSX5:4:1138:4291:24768/1	60	+
chr1	147952545	147952546	A00252:294:H3YWTDSX5:4:1152:19813:8061/1	60	+
chr1	149432165	149432166	A00252:294:H3YWTDSX5:4:1259:16152:25708/1	60	-
chr1	150091332	150091333	A00252:294:H3YWTDSX5:4:2561:17363:33285	60	-
chr1	150119855	150119856	A00252:294:H3YWTDSX5:4:1110:10050:21590/1	60	-
chr1	150141116	150141117	A00252:294:H3YWTDSX5:4:1108:12138:2096/1	60	+
chr1	150332370	150332371	A00252:294:H3YWTDSX5:4:1108:5276:14826/1	60	-
chr1	150345808	150345809	A00252:294:H3YWTDSX5:4:1151:21034:6480/1	60	+
chr1	150383918	150383919	A00252:294:H3YWTDSX5:4:1529:21061:21308	60	+
chr1	150427908	150427909	A00252:294:H3YWTDSX5:4:1619:18674:23719	60	-
chr1	150686270	150686271	A00252:294:H3YWTDSX5:4:1558:27859:20181/1	60	+
chr1	150839500	150839501	A00252:294:H3YWTDSX5:4:2430:19922:9157	60	-
chr1	150865244	150865245	A00252:294:H3YWTDSX5:4:1636:19199:32424	60	-
chr1	151017859	151017860	A00252:294:H3YWTDSX5:4:1172:27769:28541	60	+
chr1	151187358	151187359	A00252:294:H3YWTDSX5:4:1137:12888:35336/1	60	+
chr1	151235217	151235218	A00252:294:H3YWTDSX5:4:2443:9381:31548	60	+
chr1	151323272	151323273	A00252:294:H3YWTDSX5:4:1146:27371:34084/1	60	+
chr1	151331662	151331663	A00252:294:H3YWTDSX5:4:1111:27905:10207/1	60	-
chr1	153663705	153663706	A00252:294:H3YWTDSX5:4:1109:28239:24345/1	60	+
chr1	153879329	153879330	A00252:294:H3YWTDSX5:4:1101:32063:4852/1	60	+
chr1	153899248	153899249	A00252:294:H3YWTDSX5:4:1119:16604:12305/1	60	-
chr1	153903194	153903195	A00252:294:H3YWTDSX5:4:1151:20039:22044/1	60	+
chr1	154172195	154172196	A00252:294:H3YWTDSX5:4:2456:32217:31015	60	-
chr1	154239856	154239857	A00252:294:H3YWTDSX5:4:1316:22028:32597	60	-
chr1	154239857	154239858	A00252:294:H3YWTDSX5:4:1344:14877:34648/1	60	-
chr1	154552581	154552582	A00252:294:H3YWTDSX5:4:1268:23122:20744/1	60	+
chr1	154619614	154619615	A00252:294:H3YWTDSX5:4:2223:12789:28275	60	-
chr1	154969078	154969079	A00252:294:H3YWTDSX5:4:2439:30454:25614	60	-
chr1	154990543	154990544	A00252:294:H3YWTDSX5:4:1366:14977:9737/1	60	+
chr1	154990544	154990545	A00252:294:H3YWTDSX5:4:2326:15781:25473	60	+
chr1	155358109	155358110	A00252:294:H3YWTDSX5:4:1273:28393:5666/1	60	-
chr1	155376014	155376015	A00252:294:H3YWTDSX5:4:1106:26241:9549/1	60	+
chr1	155443257	155443258	A00252:294:H3YWTDSX5:4:1130:13069:16423/1	60	+
chr1	155448747	155448748	A00252:294:H3YWTDSX5:4:1228:13801:18035	60	+
chr1	155449716	155449717	A00252:294:H3YWTDSX5:4:1658:7708:36761	60	-
chr1	155451550	155451551	A00252:294:H3YWTDSX5:4:1135:30129:16752	60	-
chr1	155454973	155454974	A00252:294:H3YWTDSX5:4:1426:21820:11851/1	60	-
chr1	155465679	155465680	A00252:294:H3YWTDSX5:4:1113:16360:24377/1	60	+
chr1	155551060	155551061	A00252:294:H3YWTDSX5:4:2348:30870:9111	60	-
chr1	155570182	155570183	A00252:294:H3YWTDSX5:4:1103:28827:36949	60	+
chr1	155593107	155593108	A00252:294:H3YWTDSX5:4:1230:11171:29982	60	+
chr1	155798733	155798734	A00252:294:H3YWTDSX5:4:1106:25509:28698/1	60	+
chr1	156169518	156169519	A00252:294:H3YWTDSX5:4:2403:14552:28040	60	-
chr1	156312474	156312475	A00252:294:H3YWTDSX5:4:2225:19343:10661	60	-
chr1	156330947	156330948	A00252:294:H3YWTDSX5:4:1111:26946:33348/1	60	+
chr1	156719138	156719139	A00252:294:H3YWTDSX5:4:2162:11794:14528	60	-
chr1	159045967	159045968	A00252:294:H3YWTDSX5:4:1267:28483:4570/1	60	-
chr1	159800595	159800596	A00252:294:H3YWTDSX5:4:1468:19153:30624/1	60	+
chr1	160328589	160328590	A00252:294:H3YWTDSX5:4:1104:10782:2754/1	60	+
chr1	160483403	160483404	A00252:294:H3YWTDSX5:4:2101:11162:36761	60	-
chr1	160592017	160592018	A00252:294:H3YWTDSX5:4:1102:24921:11616/1	60	+
chr1	161785911	161785912	A00252:294:H3YWTDSX5:4:1574:20229:24439	60	-
chr1	161789070	161789071	A00252:294:H3YWTDSX5:4:2551:17544:29371	60	-
chr1	161853252	161853253	A00252:294:H3YWTDSX5:4:2655:11406:34616	60	-
chr1	161872686	161872687	A00252:294:H3YWTDSX5:4:1156:19515:23109/1	60	-
chr1	162125283	162125284	A00252:294:H3YWTDSX5:4:2154:30834:15311	60	-
chr1	162495393	162495394	A00252:294:H3YWTDSX5:4:2456:11315:5462	60	-
chr1	163267063	163267064	A00252:294:H3YWTDSX5:4:2115:5394:32095	60	+
chr1	163817511	163817512	A00252:294:H3YWTDSX5:4:1166:29225:35978/1	60	+
chr1	163871046	163871047	A00252:294:H3YWTDSX5:4:1178:12427:35102/1	60	-
chr1	164870612	164870613	A00252:294:H3YWTDSX5:4:2566:31611:9298	60	-
chr1	165648458	165648459	A00252:294:H3YWTDSX5:4:1159:26802:15906	60	-
chr1	165837413	165837414	A00252:294:H3YWTDSX5:4:1101:6099:20008	60	-
chr1	165867545	165867546	A00252:294:H3YWTDSX5:4:1526:25400:29794/1	60	+
chr1	166860303	166860304	A00252:294:H3YWTDSX5:4:1116:2157:5885/1	60	-
chr1	167239084	167239085	A00252:294:H3YWTDSX5:4:1104:31340:3912/1	60	+
chr1	167240680	167240681	A00252:294:H3YWTDSX5:4:1121:17671:8766/1	60	-
chr1	167382273	167382274	A00252:294:H3YWTDSX5:4:2535:1551:27821	60	-
chr1	167382821	167382822	A00252:294:H3YWTDSX5:4:1176:12075:29888/1	60	-
chr1	167617013	167617014	A00252:294:H3YWTDSX5:4:1105:31702:7733/1	60	+
chr1	167987419	167987420	A00252:294:H3YWTDSX5:4:1106:10719:15608/1	60	+
chr1	168006412	168006413	A00252:294:H3YWTDSX5:4:1205:29496:28087/1	60	-
chr1	169642225	169642226	A00252:294:H3YWTDSX5:4:1341:28944:25661/1	60	+
chr1	169701271	169701272	A00252:294:H3YWTDSX5:4:1171:16288:24377/1	60	-
chr1	169890763	169890764	A00252:294:H3YWTDSX5:4:1325:22625:11240	60	+
chr1	171525638	171525639	A00252:294:H3YWTDSX5:4:1134:16884:27352/1	60	-
chr1	171525950	171525951	A00252:294:H3YWTDSX5:4:1559:13738:35305/1	60	+
chr1	171537473	171537474	A00252:294:H3YWTDSX5:4:1131:12066:34475/1	60	+
chr1	171565487	171565488	A00252:294:H3YWTDSX5:4:1473:19976:17519/1	60	-
chr1	171576266	171576267	A00252:294:H3YWTDSX5:4:1139:14651:32597/1	60	+
chr1	172155766	172155767	A00252:294:H3YWTDSX5:4:1115:17282:28228/1	60	+
chr1	172155767	172155768	A00252:294:H3YWTDSX5:4:1320:14796:19601	60	+
chr1	172584770	172584771	A00252:294:H3YWTDSX5:4:1251:19307:32831/1	60	+
chr1	172584771	172584772	A00252:294:H3YWTDSX5:4:1406:17481:9721	60	+
chr1	173962228	173962229	A00252:294:H3YWTDSX5:4:1121:25346:8876/1	60	+
chr1	173974397	173974398	A00252:294:H3YWTDSX5:4:1104:19452:31391/1	60	-
chr1	174389395	174389396	A00252:294:H3YWTDSX5:4:1312:6551:7169/1	60	-
chr1	175096442	175096443	A00252:294:H3YWTDSX5:4:1105:6768:36041/1	60	-
chr1	176117178	176117179	A00252:294:H3YWTDSX5:4:2629:16776:15796	60	+
chr1	178820757	178820758	A00252:294:H3YWTDSX5:4:1234:14045:9064/1	60	-
chr1	179318579	179318580	A00252:294:H3YWTDSX5:4:1652:27905:1251	60	-
chr1	179352016	179352017	A00252:294:H3YWTDSX5:4:1133:31313:31798/1	60	+
chr1	180070553	180070554	A00252:294:H3YWTDSX5:4:1106:6090:24064/1	60	+
chr1	180999579	180999580	A00252:294:H3YWTDSX5:4:1141:9760:15734/1	60	+
chr1	183531998	183531999	A00252:294:H3YWTDSX5:4:1510:15157:29747	60	+
chr1	184318900	184318901	A00252:294:H3YWTDSX5:4:1640:26811:21872/1	60	-
chr1	185139289	185139290	A00252:294:H3YWTDSX5:4:1153:26440:36323/1	60	-
chr1	185758543	185758544	A00252:294:H3YWTDSX5:4:1451:3631:28948	60	-
chr1	186332482	186332483	A00252:294:H3YWTDSX5:4:1111:31756:5791/1	60	+
chr1	188015758	188015759	A00252:294:H3YWTDSX5:4:1142:14787:36432/1	60	+
chr1	189912219	189912220	A00252:294:H3YWTDSX5:4:1312:6605:17910/1	60	+
chr1	190725205	190725206	A00252:294:H3YWTDSX5:4:1112:22281:28839/1	60	-
chr1	190768663	190768664	A00252:294:H3YWTDSX5:4:1471:11189:8907/1	60	+
chr1	192033784	192033785	A00252:294:H3YWTDSX5:4:1119:18466:36260/1	60	+
chr1	193195952	193195953	A00252:294:H3YWTDSX5:4:2262:18493:33458	60	-
chr1	195233457	195233458	A00252:294:H3YWTDSX5:4:1127:22245:6825/1	60	+
chr1	195373129	195373130	A00252:294:H3YWTDSX5:4:1220:1705:23202/1	60	+
chr1	195691171	195691172	A00252:294:H3YWTDSX5:4:1159:19506:12884/1	60	-
chr1	195771660	195771661	A00252:294:H3YWTDSX5:4:1127:14262:10160/1	60	+
chr1	195830679	195830680	A00252:294:H3YWTDSX5:4:1140:15302:2691	60	-
chr1	197112631	197112632	A00252:294:H3YWTDSX5:4:1120:18466:19601/1	60	-
chr1	197598520	197598521	A00252:294:H3YWTDSX5:4:1673:12391:27868	60	+
chr1	197750769	197750770	A00252:294:H3YWTDSX5:4:1111:20048:32424/1	60	+
chr1	198262123	198262124	A00252:294:H3YWTDSX5:4:1272:22996:32581/1	60	+
chr1	198367825	198367826	A00252:294:H3YWTDSX5:4:1134:18249:10927/1	60	+
chr1	198924615	198924616	A00252:294:H3YWTDSX5:4:1414:22191:30154	60	-
chr1	199149331	199149332	A00252:294:H3YWTDSX5:4:1132:3360:17769/1	60	-
chr1	199167469	199167470	A00252:294:H3YWTDSX5:4:1525:10556:3020	60	+
chr1	199276020	199276021	A00252:294:H3YWTDSX5:4:1211:21423:6120/1	60	-
chr1	200163667	200163668	A00252:294:H3YWTDSX5:4:1514:28067:16689	60	+
chr1	200650088	200650089	A00252:294:H3YWTDSX5:4:1524:13928:29997/1	60	+
chr1	200978324	200978325	A00252:294:H3YWTDSX5:4:1238:12120:27586/1	60	+
chr1	201558536	201558537	A00252:294:H3YWTDSX5:4:1309:24469:17127/1	60	+
chr1	201834779	201834780	A00252:294:H3YWTDSX5:4:1142:14190:31516/1	60	-
chr1	202429419	202429420	A00252:294:H3YWTDSX5:4:1104:10520:14982	60	+
chr1	202787577	202787578	A00252:294:H3YWTDSX5:4:1118:23773:8656/1	60	-
chr1	203815922	203815923	A00252:294:H3YWTDSX5:4:1134:29478:24862/1	60	-
chr1	204406236	204406237	A00252:294:H3YWTDSX5:4:1106:31268:14090/1	60	-
chr1	204436428	204436429	A00252:294:H3YWTDSX5:4:1161:25934:9706/1	60	+
chr1	204488507	204488508	A00252:294:H3YWTDSX5:4:1344:18909:25254/1	60	-
chr1	204506599	204506600	A00252:294:H3YWTDSX5:4:1373:28763:28291/1	60	-
chr1	204546336	204546337	A00252:294:H3YWTDSX5:4:1311:5665:21418/1	60	+
chr1	206272451	206272452	A00252:294:H3YWTDSX5:4:1230:4878:29857/1	60	-
chr1	206414649	206414650	A00252:294:H3YWTDSX5:4:1114:12807:36542/1	60	+
chr1	206414650	206414651	A00252:294:H3YWTDSX5:4:1614:21115:25974	60	+
chr1	210564217	210564218	A00252:294:H3YWTDSX5:4:1643:30626:1172/1	60	+
chr1	211750739	211750740	A00252:294:H3YWTDSX5:4:2643:14479:33552	60	-
chr1	211788658	211788659	A00252:294:H3YWTDSX5:4:1110:16405:9486/1	60	+
chr1	211957762	211957763	A00252:294:H3YWTDSX5:4:1147:30969:3333/1	60	+
chr1	211977140	211977141	A00252:294:H3YWTDSX5:4:1150:27561:31814/1	60	+
chr1	211977142	211977143	A00252:294:H3YWTDSX5:4:2347:27046:4335	60	+
chr1	212315776	212315777	A00252:294:H3YWTDSX5:4:1261:4698:8656/1	60	+
chr1	212345713	212345714	A00252:294:H3YWTDSX5:4:1115:30083:2926/1	60	+
chr1	212396426	212396427	A00252:294:H3YWTDSX5:4:2547:5113:34616	60	+
chr1	212876786	212876787	A00252:294:H3YWTDSX5:4:1422:32660:29872/1	60	+
chr1	212881808	212881809	A00252:294:H3YWTDSX5:4:2624:9344:11224	60	-
chr1	215573015	215573016	A00252:294:H3YWTDSX5:4:1676:3812:35806	60	+
chr1	215871620	215871621	A00252:294:H3YWTDSX5:4:1103:10321:10441/1	60	+
chr1	215968636	215968637	A00252:294:H3YWTDSX5:4:1225:4237:34475/1	60	+
chr1	216319012	216319013	A00252:294:H3YWTDSX5:4:1575:14018:22639/1	60	+
chr1	216544171	216544172	A00252:294:H3YWTDSX5:4:1228:29188:5196/1	60	-
chr1	216725271	216725272	A00252:294:H3YWTDSX5:4:1121:18385:34648/1	60	+
chr1	216725272	216725273	A00252:294:H3YWTDSX5:4:1359:1669:18787	60	+
chr1	216727146	216727147	A00252:294:H3YWTDSX5:4:2236:30969:22279	60	-
chr1	216748694	216748695	A00252:294:H3YWTDSX5:4:1139:31476:23469/1	60	+
chr1	216870032	216870033	A00252:294:H3YWTDSX5:4:1101:14145:31093/1	60	+
chr1	217490379	217490380	A00252:294:H3YWTDSX5:4:1211:2871:28072/1	60	-
chr1	218815967	218815968	A00252:294:H3YWTDSX5:4:1258:24379:28964/1	60	+
chr1	219180686	219180687	A00252:294:H3YWTDSX5:4:1209:10239:21292/1	60	+
chr1	220233660	220233661	A00252:294:H3YWTDSX5:4:1205:26160:3521/1	60	-
chr1	221605495	221605496	A00252:294:H3YWTDSX5:4:1114:2528:4366/1	60	+
chr1	222555801	222555802	A00252:294:H3YWTDSX5:4:1120:18584:34554/1	60	+
chr1	224243131	224243132	A00252:294:H3YWTDSX5:4:2276:20971:27383	60	-
chr1	224409201	224409202	A00252:294:H3YWTDSX5:4:1124:30291:9518/1	60	-
chr1	224412140	224412141	A00252:294:H3YWTDSX5:4:1133:27127:10113/1	60	-
chr1	224456248	224456249	A00252:294:H3YWTDSX5:4:1321:31358:8797/1	60	+
chr1	225419303	225419304	A00252:294:H3YWTDSX5:4:1642:4960:28933/1	60	+
chr1	225799130	225799131	A00252:294:H3YWTDSX5:4:1119:32823:17942/1	60	-
chr1	225855058	225855059	A00252:294:H3YWTDSX5:4:1166:9480:27774/1	60	-
chr1	226232204	226232205	A00252:294:H3YWTDSX5:4:1308:13060:5603/1	60	+
chr1	226232228	226232229	A00252:294:H3YWTDSX5:4:1304:16803:4445/1	60	-
chr1	226233976	226233977	A00252:294:H3YWTDSX5:4:1345:25907:22999/1	60	-
chr1	226271236	226271237	A00252:294:H3YWTDSX5:4:1210:14724:2816/1	60	-
chr1	226274680	226274681	A00252:294:H3YWTDSX5:4:1116:26612:10629/1	60	+
chr1	226285643	226285644	A00252:294:H3YWTDSX5:4:1323:25256:15389/1	60	-
chr1	226357242	226357243	A00252:294:H3YWTDSX5:4:1550:29405:2973	60	-
chr1	226669286	226669287	A00252:294:H3YWTDSX5:4:1117:8847:6699/1	60	-
chr1	227582259	227582260	A00252:294:H3YWTDSX5:4:1177:8260:29418/1	60	+
chr1	227731919	227731920	A00252:294:H3YWTDSX5:4:1103:31973:7044/1	60	+
chr1	227731920	227731921	A00252:294:H3YWTDSX5:4:1138:16604:3004/1	60	+
chr1	228088401	228088402	A00252:294:H3YWTDSX5:4:2602:3432:19492	60	+
chr1	228088865	228088866	A00252:294:H3YWTDSX5:4:1327:26422:12461/1	60	-
chr1	228097482	228097483	A00252:294:H3YWTDSX5:4:1103:11930:5024/1	60	-
chr1	228177988	228177989	A00252:294:H3YWTDSX5:4:1622:6180:16016/1	60	-
chr1	228230239	228230240	A00252:294:H3YWTDSX5:4:1410:29279:33379/1	60	+
chr1	228232588	228232589	A00252:294:H3YWTDSX5:4:1142:30138:18333/1	60	-
chr1	228252188	228252189	A00252:294:H3YWTDSX5:4:1421:20509:19601/1	60	-
chr1	228253539	228253540	A00252:294:H3YWTDSX5:4:1143:31250:36166/1	60	-
chr1	228254673	228254674	A00252:294:H3YWTDSX5:4:1103:10520:1642/1	60	+
chr1	228254899	228254900	A00252:294:H3YWTDSX5:4:1111:24722:17002/1	60	+
chr1	228255793	228255794	A00252:294:H3YWTDSX5:4:1358:7672:35790/1	60	+
chr1	228328970	228328971	A00252:294:H3YWTDSX5:4:1137:31304:24205	60	-
chr1	228329570	228329571	A00252:294:H3YWTDSX5:4:1251:8621:10535/1	60	-
chr1	228403151	228403152	A00252:294:H3YWTDSX5:4:2478:19479:23296	60	-
chr1	228403153	228403154	A00252:294:H3YWTDSX5:4:1126:7591:9659/1	60	-
chr1	228491142	228491143	A00252:294:H3YWTDSX5:4:1107:20500:33990/1	60	+
chr1	228491567	228491568	A00252:294:H3YWTDSX5:4:1134:31132:5776/1	60	+
chr1	228649411	228649412	A00252:294:H3YWTDSX5:4:1313:27679:25817/1	60	+
chr1	228652579	228652580	A00252:294:H3YWTDSX5:4:1114:12084:27242/1	60	+
chr1	228693927	228693928	A00252:294:H3YWTDSX5:4:1449:32750:11584	60	-
chr1	229287262	229287263	A00252:294:H3YWTDSX5:4:1101:14425:13949/1	60	-
chr1	229302835	229302836	A00252:294:H3YWTDSX5:4:1104:14009:30577/1	60	+
chr1	229303511	229303512	A00252:294:H3YWTDSX5:4:1142:13693:22608	60	+
chr1	229306102	229306103	A00252:294:H3YWTDSX5:4:1424:28456:8124/1	60	+
chr1	229451285	229451286	A00252:294:H3YWTDSX5:4:2446:18557:20541	60	+
chr1	229455222	229455223	A00252:294:H3YWTDSX5:4:2137:1922:1219	60	-
chr1	229455985	229455986	A00252:294:H3YWTDSX5:4:1348:25455:29951/1	60	-
chr1	229465563	229465564	A00252:294:H3YWTDSX5:4:1653:28691:4178	60	-
chr1	229487079	229487080	A00252:294:H3YWTDSX5:4:1505:15664:31814	60	+
chr1	229500871	229500872	A00252:294:H3YWTDSX5:4:1506:12066:17065/1	60	+
chr1	229532511	229532512	A00252:294:H3YWTDSX5:4:1218:18313:20838/1	60	+
chr1	229548041	229548042	A00252:294:H3YWTDSX5:4:2656:4969:16548	60	-
chr1	229549373	229549374	A00252:294:H3YWTDSX5:4:1124:10402:6136/1	60	-
chr1	229599923	229599924	A00252:294:H3YWTDSX5:4:1165:24948:14982/1	60	+
chr1	229638960	229638961	A00252:294:H3YWTDSX5:4:2106:27633:20979	60	-
chr1	230115893	230115894	A00252:294:H3YWTDSX5:4:1128:1099:9940/1	60	-
chr1	230179604	230179605	A00252:294:H3YWTDSX5:4:1106:31855:10410/1	60	+
chr1	230186451	230186452	A00252:294:H3YWTDSX5:4:1151:30978:33912	60	-
chr1	230209864	230209865	A00252:294:H3YWTDSX5:4:1109:13810:14418/1	60	+
chr1	230218190	230218191	A00252:294:H3YWTDSX5:4:1122:9417:31579/1	60	-
chr1	230663549	230663550	A00252:294:H3YWTDSX5:4:1229:29930:22764/1	60	-
chr1	230937036	230937037	A00252:294:H3YWTDSX5:4:1134:6099:8484/1	60	+
chr1	230972042	230972043	A00252:294:H3YWTDSX5:4:1129:19235:26913/1	60	+
chr1	231331765	231331766	A00252:294:H3YWTDSX5:4:1103:32940:10160/1	60	+
chr1	231564921	231564922	A00252:294:H3YWTDSX5:4:1213:10664:27821/1	60	+
chr1	231779786	231779787	A00252:294:H3YWTDSX5:4:2155:24668:2628	60	+
chr1	232486681	232486682	A00252:294:H3YWTDSX5:4:1425:27407:22467/1	60	+
chr1	232606892	232606893	A00252:294:H3YWTDSX5:4:1144:19515:29465/1	60	+
chr1	233436171	233436172	A00252:294:H3YWTDSX5:4:2375:25174:7075	60	+
chr1	233699534	233699535	A00252:294:H3YWTDSX5:4:2213:4517:29136	60	-
chr1	235189258	235189259	A00252:294:H3YWTDSX5:4:1404:7735:15076	60	+
chr1	235204356	235204357	A00252:294:H3YWTDSX5:4:1172:28429:8954	60	-
chr1	235253247	235253248	A00252:294:H3YWTDSX5:4:1128:9055:23625/1	60	+
chr1	235294057	235294058	A00252:294:H3YWTDSX5:4:1205:27218:27555/1	60	+
chr1	235452008	235452009	A00252:294:H3YWTDSX5:4:1136:25834:5306	60	+
chr1	235471273	235471274	A00252:294:H3YWTDSX5:4:1233:30490:32753/1	60	-
chr1	235793923	235793924	A00252:294:H3YWTDSX5:4:1646:30029:3333	60	+
chr1	237479020	237479021	A00252:294:H3YWTDSX5:4:1171:16197:11725	60	+
chr1	239533387	239533388	A00252:294:H3YWTDSX5:4:2456:7075:21699	60	-
chr1	239712546	239712547	A00252:294:H3YWTDSX5:4:1123:13630:7247/1	60	+
chr1	240542781	240542782	A00252:294:H3YWTDSX5:4:1524:18801:14826/1	60	-
chr1	244437302	244437303	A00252:294:H3YWTDSX5:4:1318:12075:36464/1	60	+
chr1	244447861	244447862	A00252:294:H3YWTDSX5:4:1170:6940:24408/1	60	-
chr1	244855098	244855099	A00252:294:H3YWTDSX5:4:1101:27832:22827	60	+
chr1	245297140	245297141	A00252:294:H3YWTDSX5:4:1658:4499:29543	60	-
chr1	246337363	246337364	A00252:294:H3YWTDSX5:4:1639:19316:27492	60	+
chr1	246457024	246457025	A00252:294:H3YWTDSX5:4:1108:17354:11913/1	60	-
chr1	246530216	246530217	A00252:294:H3YWTDSX5:4:2271:6162:29919	60	-
chr1	246543935	246543936	A00252:294:H3YWTDSX5:4:2518:26277:31187	60	-
chr1	246706127	246706128	A00252:294:H3YWTDSX5:4:1230:10022:2973	60	-
chr1	246778736	246778737	A00252:294:H3YWTDSX5:4:1142:28528:16642/1	60	+
chr1	246829422	246829423	A00252:294:H3YWTDSX5:4:1221:26368:27461/1	60	-
chr1	246859730	246859731	A00252:294:H3YWTDSX5:4:2430:13883:12101	60	+
chr10	61646	61647	A00252:294:H3YWTDSX5:4:1661:9643:2221	60	-
chr10	178888	178889	A00252:294:H3YWTDSX5:4:1106:31557:26052	60	+
chr10	217036	217037	A00252:294:H3YWTDSX5:4:1301:28592:17848/1	60	+
chr10	220483	220484	A00252:294:H3YWTDSX5:4:1276:7401:11083/1	60	-
chr10	223492	223493	A00252:294:H3YWTDSX5:4:2642:28049:2503	60	-
chr10	1717610	1717611	A00252:294:H3YWTDSX5:4:1516:9417:32988	60	+
chr10	3092197	3092198	A00252:294:H3YWTDSX5:4:1114:11903:15342/1	60	+
chr10	5182245	5182246	A00252:294:H3YWTDSX5:4:1104:32904:4867/1	60	+
chr10	5427637	5427638	A00252:294:H3YWTDSX5:4:1236:16550:20228/1	60	-
chr10	5710563	5710564	A00252:294:H3YWTDSX5:4:1148:30581:19038/1	60	-
chr10	5711553	5711554	A00252:294:H3YWTDSX5:4:1129:13114:10927/1	60	+
chr10	6100218	6100219	A00252:294:H3YWTDSX5:4:1135:14416:27148/1	60	+
chr10	6417414	6417415	A00252:294:H3YWTDSX5:4:2555:29604:10770	60	+
chr10	6753270	6753271	A00252:294:H3YWTDSX5:4:2662:23077:32409	60	-
chr10	7215195	7215196	A00252:294:H3YWTDSX5:4:2348:30734:8970	60	-
chr10	7229231	7229232	A00252:294:H3YWTDSX5:4:2566:12192:18850	60	-
chr10	7870730	7870731	A00252:294:H3YWTDSX5:4:1130:8431:3192	60	-
chr10	7958315	7958316	A00252:294:H3YWTDSX5:4:1670:29206:33098	60	-
chr10	8355569	8355570	A00252:294:H3YWTDSX5:4:1110:10158:4554/1	60	-
chr10	9290338	9290339	A00252:294:H3YWTDSX5:4:1144:19605:7795/1	60	-
chr10	9916585	9916586	A00252:294:H3YWTDSX5:4:1639:10203:22420/1	60	+
chr10	10055333	10055334	A00252:294:H3YWTDSX5:4:1236:17300:6183/1	60	-
chr10	11528797	11528798	A00252:294:H3YWTDSX5:4:1101:32325:19586/1	60	+
chr10	11607128	11607129	A00252:294:H3YWTDSX5:4:1371:15628:29622/1	60	+
chr10	12017672	12017673	A00252:294:H3YWTDSX5:4:1109:2654:24690/1	60	-
chr10	12594007	12594008	A00252:294:H3YWTDSX5:4:1212:7202:33129/1	60	-
chr10	12598309	12598310	A00252:294:H3YWTDSX5:4:1121:27154:19774	60	-
chr10	12618055	12618056	A00252:294:H3YWTDSX5:4:1232:16794:26819/1	60	-
chr10	13370843	13370844	A00252:294:H3YWTDSX5:4:2239:3784:21981	60	-
chr10	15015183	15015184	A00252:294:H3YWTDSX5:4:1211:32904:4492/1	60	-
chr10	15780373	15780374	A00252:294:H3YWTDSX5:4:1310:14281:12038/1	60	-
chr10	15815471	15815472	A00252:294:H3YWTDSX5:4:1265:29776:10911/1	60	-
chr10	16491900	16491901	A00252:294:H3YWTDSX5:4:1174:2067:11083	60	+
chr10	17665366	17665367	A00252:294:H3YWTDSX5:4:1113:19289:17487/1	60	-
chr10	17671350	17671351	A00252:294:H3YWTDSX5:4:1159:5547:22936/1	60	+
chr10	17676958	17676959	A00252:294:H3YWTDSX5:4:1110:4273:24486/1	60	+
chr10	18396489	18396490	A00252:294:H3YWTDSX5:4:2361:1768:34053	60	+
chr10	18641687	18641688	A00252:294:H3YWTDSX5:4:1116:28103:3724/1	60	+
chr10	19685219	19685220	A00252:294:H3YWTDSX5:4:2174:16052:34084	60	-
chr10	21682812	21682813	A00252:294:H3YWTDSX5:4:1163:9679:1658	60	-
chr10	24649088	24649089	A00252:294:H3YWTDSX5:4:1132:15067:6981/1	60	+
chr10	26442231	26442232	A00252:294:H3YWTDSX5:4:1104:29957:24032/1	60	+
chr10	26636000	26636001	A00252:294:H3YWTDSX5:4:1317:8413:8516/1	60	+
chr10	26894024	26894025	A00252:294:H3YWTDSX5:4:2317:2962:12132	60	+
chr10	27031903	27031904	A00252:294:H3YWTDSX5:4:1118:10267:27665/1	60	-
chr10	27039107	27039108	A00252:294:H3YWTDSX5:4:1218:11143:24392/1	60	+
chr10	27122322	27122323	A00252:294:H3YWTDSX5:4:1129:32262:32753/1	60	-
chr10	28552691	28552692	A00252:294:H3YWTDSX5:4:1259:20238:14967	60	-
chr10	28848105	28848106	A00252:294:H3YWTDSX5:4:1113:19108:36276	60	+
chr10	29012013	29012014	A00252:294:H3YWTDSX5:4:1106:19913:31438	60	+
chr10	29690326	29690327	A00252:294:H3YWTDSX5:4:1257:5240:4554/1	60	+
chr10	30315100	30315101	A00252:294:H3YWTDSX5:4:1239:14950:24283/1	60	+
chr10	31372100	31372101	A00252:294:H3YWTDSX5:4:1141:30879:26349/1	60	+
chr10	31487967	31487968	A00252:294:H3YWTDSX5:4:1170:13621:3004/1	60	-
chr10	31914195	31914196	A00252:294:H3YWTDSX5:4:1127:20952:27445/1	60	+
chr10	32047015	32047016	A00252:294:H3YWTDSX5:4:1161:27760:5822/1	60	-
chr10	32051501	32051502	A00252:294:H3YWTDSX5:4:1140:11125:13808/1	60	-
chr10	32931250	32931251	A00252:294:H3YWTDSX5:4:1116:13015:36777/1	60	+
chr10	34185957	34185958	A00252:294:H3YWTDSX5:4:2656:17164:17409	60	-
chr10	34758116	34758117	A00252:294:H3YWTDSX5:4:1104:18602:5055/1	60	+
chr10	34764537	34764538	A00252:294:H3YWTDSX5:4:2445:6922:24940	60	-
chr10	35224970	35224971	A00252:294:H3YWTDSX5:4:1421:10520:19147	60	-
chr10	38829633	38829634	A00252:294:H3YWTDSX5:4:2416:10917:35775	60	+
chr10	43397899	43397900	A00252:294:H3YWTDSX5:4:1115:23565:25801/1	60	+
chr10	43450621	43450622	A00252:294:H3YWTDSX5:4:1657:28736:20635	60	+
chr10	45996020	45996021	A00252:294:H3YWTDSX5:4:1125:21287:34350/1	60	-
chr10	46186698	46186699	A00252:294:H3YWTDSX5:4:1331:16767:19633	60	-
chr10	48314458	48314459	A00252:294:H3YWTDSX5:4:1102:11397:14622/1	60	+
chr10	48440405	48440406	A00252:294:H3YWTDSX5:4:2132:8341:20259	60	-
chr10	48567875	48567876	A00252:294:H3YWTDSX5:4:1163:9399:14826	60	-
chr10	50076282	50076283	A00252:294:H3YWTDSX5:4:1569:30210:25097/1	60	-
chr10	54474696	54474697	A00252:294:H3YWTDSX5:4:1151:14886:22388	60	-
chr10	58390571	58390572	A00252:294:H3YWTDSX5:4:1165:1524:21668	60	-
chr10	61466216	61466217	A00252:294:H3YWTDSX5:4:1353:13548:20885/1	60	+
chr10	61716857	61716858	A00252:294:H3YWTDSX5:4:1105:21097:32330/1	60	-
chr10	62628862	62628863	A00252:294:H3YWTDSX5:4:1618:25220:2707/1	60	+
chr10	67074966	67074967	A00252:294:H3YWTDSX5:4:1101:26440:18630/1	60	-
chr10	67903944	67903945	A00252:294:H3YWTDSX5:4:1116:16360:36182/1	60	-
chr10	67946082	67946083	A00252:294:H3YWTDSX5:4:1474:2790:27492	60	-
chr10	68191287	68191288	A00252:294:H3YWTDSX5:4:2227:1551:36808	60	+
chr10	68270741	68270742	A00252:294:H3YWTDSX5:4:2301:20790:35180	60	-
chr10	68414168	68414169	A00252:294:H3YWTDSX5:4:1231:16315:4507/1	60	+
chr10	68448141	68448142	A00252:294:H3YWTDSX5:4:1135:16595:16454/1	60	-
chr10	68577597	68577598	A00252:294:H3YWTDSX5:4:1107:19777:28260/1	60	+
chr10	68577598	68577599	A00252:294:H3YWTDSX5:4:1426:21920:13463	60	+
chr10	68887820	68887821	A00252:294:H3YWTDSX5:4:2249:9643:28181	60	+
chr10	68976343	68976344	A00252:294:H3YWTDSX5:4:1173:14669:14121	60	+
chr10	69061078	69061079	A00252:294:H3YWTDSX5:4:1109:11442:2487/1	60	-
chr10	69172516	69172517	A00252:294:H3YWTDSX5:4:1237:20509:18850/1	60	+
chr10	70155571	70155572	A00252:294:H3YWTDSX5:4:1429:16577:23124/1	60	-
chr10	70155572	70155573	A00252:294:H3YWTDSX5:4:1135:12111:36213	60	-
chr10	72150764	72150765	A00252:294:H3YWTDSX5:4:1416:32877:23234/1	60	+
chr10	72157823	72157824	A00252:294:H3YWTDSX5:4:1153:28113:23907/1	60	+
chr10	72157925	72157926	A00252:294:H3YWTDSX5:4:1103:18756:28025/1	60	-
chr10	72195853	72195854	A00252:294:H3YWTDSX5:4:1128:8721:20697/1	60	+
chr10	72483047	72483048	A00252:294:H3YWTDSX5:4:2346:10881:6151	60	-
chr10	72491334	72491335	A00252:294:H3YWTDSX5:4:1122:17671:36292/1	60	+
chr10	72491335	72491336	A00252:294:H3YWTDSX5:4:1103:2338:33442	60	+
chr10	72519324	72519325	A00252:294:H3YWTDSX5:4:2113:16197:30702	60	-
chr10	72768067	72768068	A00252:294:H3YWTDSX5:4:1406:10511:14027/1	60	+
chr10	72983907	72983908	A00252:294:H3YWTDSX5:4:1571:23800:30843/1	60	-
chr10	73141664	73141665	A00252:294:H3YWTDSX5:4:1122:19895:27367/1	60	-
chr10	73434062	73434063	A00252:294:H3YWTDSX5:4:1122:18665:29403/1	60	+
chr10	73477498	73477499	A00252:294:H3YWTDSX5:4:1129:6415:27790/1	60	+
chr10	73596422	73596423	A00252:294:H3YWTDSX5:4:2443:19705:30921	60	+
chr10	73612261	73612262	A00252:294:H3YWTDSX5:4:1143:29432:22905/1	60	+
chr10	74070068	74070069	A00252:294:H3YWTDSX5:4:1121:19949:20478/1	60	+
chr10	74312408	74312409	A00252:294:H3YWTDSX5:4:1463:25156:25520	60	+
chr10	74344818	74344819	A00252:294:H3YWTDSX5:4:1125:20699:30577/1	60	+
chr10	74445664	74445665	A00252:294:H3YWTDSX5:4:1424:3866:22028/1	60	-
chr10	74462460	74462461	A00252:294:H3YWTDSX5:4:1117:16486:21402/1	60	+
chr10	74492240	74492241	A00252:294:H3YWTDSX5:4:1237:32497:36041/1	60	+
chr10	74494278	74494279	A00252:294:H3YWTDSX5:4:1131:1289:25801/1	60	-
chr10	74542583	74542584	A00252:294:H3YWTDSX5:4:2650:25979:25097	60	-
chr10	74651094	74651095	A00252:294:H3YWTDSX5:4:1121:14253:34569/1	60	+
chr10	75139171	75139172	A00252:294:H3YWTDSX5:4:1542:4598:26678	60	+
chr10	75226276	75226277	A00252:294:H3YWTDSX5:4:1313:26223:21449/1	60	+
chr10	79762888	79762889	A00252:294:H3YWTDSX5:4:1250:25997:14074	60	+
chr10	84309036	84309037	A00252:294:H3YWTDSX5:4:1111:26657:26866/1	60	+
chr10	84501065	84501066	A00252:294:H3YWTDSX5:4:2308:25346:27414	60	+
chr10	87549683	87549684	A00252:294:H3YWTDSX5:4:1214:11957:24205/1	60	+
chr10	87769662	87769663	A00252:294:H3YWTDSX5:4:1123:20012:17394/1	60	-
chr10	88191290	88191291	A00252:294:H3YWTDSX5:4:1311:30083:10911	60	+
chr10	88392272	88392273	A00252:294:H3YWTDSX5:4:1120:12599:10848/1	60	-
chr10	88433178	88433179	A00252:294:H3YWTDSX5:4:1424:32497:13620/1	60	-
chr10	88518404	88518405	A00252:294:H3YWTDSX5:4:1121:31241:10848/1	60	+
chr10	88524705	88524706	A00252:294:H3YWTDSX5:4:2645:4472:35446	60	-
chr10	88524706	88524707	A00252:294:H3YWTDSX5:4:1139:15591:35884	60	-
chr10	88703209	88703210	A00252:294:H3YWTDSX5:4:1431:17318:11882	60	-
chr10	88714938	88714939	A00252:294:H3YWTDSX5:4:1238:25427:28682/1	60	+
chr10	88725877	88725878	A00252:294:H3YWTDSX5:4:1464:18430:29904	60	-
chr10	88866012	88866013	A00252:294:H3YWTDSX5:4:1341:30346:23015/1	60	-
chr10	89290534	89290535	A00252:294:H3YWTDSX5:4:1329:21079:18646/1	60	-
chr10	90893633	90893634	A00252:294:H3YWTDSX5:4:1204:32714:28776/1	60	+
chr10	92043664	92043665	A00252:294:H3YWTDSX5:4:1107:16993:19961/1	60	-
chr10	92197686	92197687	A00252:294:H3YWTDSX5:4:2664:29342:9627	60	+
chr10	92264794	92264795	A00252:294:H3YWTDSX5:4:1510:17074:13839/1	60	+
chr10	92475080	92475081	A00252:294:H3YWTDSX5:4:2227:32931:13056	60	-
chr10	92888903	92888904	A00252:294:H3YWTDSX5:4:1660:14561:14967	60	-
chr10	92942438	92942439	A00252:294:H3YWTDSX5:4:1119:29478:30561/1	60	-
chr10	93020682	93020683	A00252:294:H3YWTDSX5:4:1106:7627:3396/1	60	+
chr10	93180057	93180058	A00252:294:H3YWTDSX5:4:2151:24813:4069	60	+
chr10	93675903	93675904	A00252:294:H3YWTDSX5:4:1213:20419:13025/1	60	-
chr10	93683708	93683709	A00252:294:H3YWTDSX5:4:1310:17833:27618/1	60	-
chr10	94550111	94550112	A00252:294:H3YWTDSX5:4:2643:8070:34788	60	+
chr10	94593748	94593749	A00252:294:H3YWTDSX5:4:2267:8730:8061	60	-
chr10	95639118	95639119	A00252:294:H3YWTDSX5:4:1133:15040:3239/1	60	+
chr10	95650321	95650322	A00252:294:H3YWTDSX5:4:1246:15492:30733/1	60	-
chr10	95681957	95681958	A00252:294:H3YWTDSX5:4:2167:27633:16344	60	-
chr10	95710009	95710010	A00252:294:H3YWTDSX5:4:2545:17689:5290	60	+
chr10	96072166	96072167	A00252:294:H3YWTDSX5:4:1111:31006:27477/1	60	-
chr10	96561301	96561302	A00252:294:H3YWTDSX5:4:1114:13485:10974/1	60	+
chr10	97261376	97261377	A00252:294:H3YWTDSX5:4:1128:18539:18223/1	60	+
chr10	97396843	97396844	A00252:294:H3YWTDSX5:4:1408:23366:28526/1	60	+
chr10	97467409	97467410	A00252:294:H3YWTDSX5:4:2545:20175:35900	60	+
chr10	97752057	97752058	A00252:294:H3YWTDSX5:4:2443:24216:35853	60	-
chr10	101160390	101160391	A00252:294:H3YWTDSX5:4:2537:12292:21496	60	-
chr10	101424601	101424602	A00252:294:H3YWTDSX5:4:1432:6090:3082	60	+
chr10	101527969	101527970	A00252:294:H3YWTDSX5:4:1134:13304:8625/1	60	-
chr10	101929946	101929947	A00252:294:H3YWTDSX5:4:1174:31864:14215/1	60	-
chr10	101972985	101972986	A00252:294:H3YWTDSX5:4:2603:14299:36088	60	-
chr10	101977587	101977588	A00252:294:H3YWTDSX5:4:1136:17806:32706/1	60	+
chr10	101991017	101991018	A00252:294:H3YWTDSX5:4:1108:17020:21292	60	+
chr10	102263213	102263214	A00252:294:H3YWTDSX5:4:2315:7283:5995	60	-
chr10	102287239	102287240	A00252:294:H3YWTDSX5:4:1106:29261:34350/1	60	+
chr10	102386031	102386032	A00252:294:H3YWTDSX5:4:2477:22345:36119	60	-
chr10	102772771	102772772	A00252:294:H3YWTDSX5:4:1110:20048:20275/1	60	+
chr10	103117699	103117700	A00252:294:H3YWTDSX5:4:1520:5710:22122	60	-
chr10	103152382	103152383	A00252:294:H3YWTDSX5:4:1248:19171:24455/1	60	+
chr10	103166458	103166459	A00252:294:H3YWTDSX5:4:1224:11297:25316	60	-
chr10	103169427	103169428	A00252:294:H3YWTDSX5:4:1115:12156:1689/1	60	+
chr10	103393289	103393290	A00252:294:H3YWTDSX5:4:1117:7355:26694/1	60	-
chr10	106107790	106107791	A00252:294:H3YWTDSX5:4:2363:20455:22608	60	-
chr10	107872577	107872578	A00252:294:H3YWTDSX5:4:1178:17264:27539/1	60	+
chr10	109539130	109539131	A00252:294:H3YWTDSX5:4:1551:24605:23970	60	+
chr10	110224840	110224841	A00252:294:H3YWTDSX5:4:2503:16324:27696	60	+
chr10	113880378	113880379	A00252:294:H3YWTDSX5:4:2558:15329:20901	60	-
chr10	114158402	114158403	A00252:294:H3YWTDSX5:4:1169:12436:10003/1	60	+
chr10	114557393	114557394	A00252:294:H3YWTDSX5:4:1136:23882:11412/1	60	-
chr10	114831920	114831921	A00252:294:H3YWTDSX5:4:2512:24768:25285	60	-
chr10	114972395	114972396	A00252:294:H3YWTDSX5:4:1136:29740:31109/1	60	+
chr10	118043144	118043145	A00252:294:H3YWTDSX5:4:1328:15537:32346/1	60	+
chr10	118325511	118325512	A00252:294:H3YWTDSX5:4:2175:29649:11005	60	-
chr10	119000527	119000528	A00252:294:H3YWTDSX5:4:1210:28782:4210/1	60	-
chr10	119051319	119051320	A00252:294:H3YWTDSX5:4:1634:20907:11365	60	+
chr10	119056245	119056246	A00252:294:H3YWTDSX5:4:1209:31295:23500/1	60	+
chr10	119581398	119581399	A00252:294:H3YWTDSX5:4:1608:13304:29042	60	+
chr10	119802897	119802898	A00252:294:H3YWTDSX5:4:1172:13684:7780	60	-
chr10	119809296	119809297	A00252:294:H3YWTDSX5:4:1645:4670:35728	60	-
chr10	120435501	120435502	A00252:294:H3YWTDSX5:4:1629:17418:7169/1	60	+
chr10	120938573	120938574	A00252:294:H3YWTDSX5:4:1133:15121:26396	60	+
chr10	123050821	123050822	A00252:294:H3YWTDSX5:4:1136:14416:30436/1	60	+
chr10	123167843	123167844	A00252:294:H3YWTDSX5:4:1109:24632:34976/1	60	+
chr10	124968292	124968293	A00252:294:H3YWTDSX5:4:1104:29731:35477/1	60	-
chr10	126291456	126291457	A00252:294:H3YWTDSX5:4:1229:30770:13636	60	+
chr10	128094142	128094143	A00252:294:H3YWTDSX5:4:1264:30418:4695	60	+
chr10	128121890	128121891	A00252:294:H3YWTDSX5:4:1121:29857:22294/1	60	+
chr10	129299417	129299418	A00252:294:H3YWTDSX5:4:2676:21585:16517	60	-
chr10	133470780	133470781	A00252:294:H3YWTDSX5:4:1107:1425:21903	60	-
chr10	133491968	133491969	A00252:294:H3YWTDSX5:4:1122:1515:3646/1	60	+
chr10	133522489	133522490	A00252:294:H3YWTDSX5:4:1220:12753:10645/1	60	+
chr10	133527064	133527065	A00252:294:H3YWTDSX5:4:1101:28230:14434/1	60	+
chr10	133527065	133527066	A00252:294:H3YWTDSX5:4:2223:11867:16188	60	+
chr11	218435	218436	A00252:294:H3YWTDSX5:4:1161:10917:12759/1	60	+
chr11	225854	225855	A00252:294:H3YWTDSX5:4:1568:10746:21887	60	-
chr11	244092	244093	A00252:294:H3YWTDSX5:4:1116:19280:26115/1	60	+
chr11	244096	244097	A00252:294:H3YWTDSX5:4:1164:19343:21465/1	60	-
chr11	244412	244413	A00252:294:H3YWTDSX5:4:1564:1217:17253/1	60	-
chr11	247822	247823	A00252:294:H3YWTDSX5:4:1178:9453:30953/1	60	+
chr11	248033	248034	A00252:294:H3YWTDSX5:4:1168:11722:28745	60	+
chr11	251022	251023	A00252:294:H3YWTDSX5:4:1117:19895:5729/1	60	-
chr11	251568	251569	A00252:294:H3YWTDSX5:4:1108:26313:21136/1	60	-
chr11	323740	323741	A00252:294:H3YWTDSX5:4:2666:21359:15781	60	+
chr11	328846	328847	A00252:294:H3YWTDSX5:4:1108:30906:29841/1	60	+
chr11	335992	335993	A00252:294:H3YWTDSX5:4:1103:8287:9706/1	60	+
chr11	458960	458961	A00252:294:H3YWTDSX5:4:1108:15076:19085/1	60	-
chr11	682898	682899	A00252:294:H3YWTDSX5:4:1153:25301:21512/1	60	+
chr11	684689	684690	A00252:294:H3YWTDSX5:4:1103:4978:14716	60	+
chr11	684691	684692	A00252:294:H3YWTDSX5:4:1527:21305:21167	60	+
chr11	754951	754952	A00252:294:H3YWTDSX5:4:1130:25183:23844/1	60	+
chr11	754952	754953	A00252:294:H3YWTDSX5:4:1412:32488:27978	60	+
chr11	3777072	3777073	A00252:294:H3YWTDSX5:4:2110:24216:20322	60	-
chr11	3782060	3782061	A00252:294:H3YWTDSX5:4:1401:8115:33520/1	60	-
chr11	3921297	3921298	A00252:294:H3YWTDSX5:4:1207:30843:24189/1	60	-
chr11	4031098	4031099	A00252:294:H3YWTDSX5:4:1212:18258:7498/1	60	+
chr11	4060071	4060072	A00252:294:H3YWTDSX5:4:1118:22245:5321/1	60	-
chr11	6505537	6505538	A00252:294:H3YWTDSX5:4:2472:14100:32487	60	+
chr11	8633949	8633950	A00252:294:H3YWTDSX5:4:1444:10936:35900	60	-
chr11	8633950	8633951	A00252:294:H3YWTDSX5:4:1126:8486:7012/1	60	-
chr11	8670611	8670612	A00252:294:H3YWTDSX5:4:2346:4508:2942	60	-
chr11	8677090	8677091	A00252:294:H3YWTDSX5:4:1106:30915:8719/1	60	-
chr11	9391795	9391796	A00252:294:H3YWTDSX5:4:1639:20618:9518/1	60	-
chr11	9780582	9780583	A00252:294:H3YWTDSX5:4:1272:11035:3881/1	60	+
chr11	9991931	9991932	A00252:294:H3YWTDSX5:4:1153:15872:5619/1	60	+
chr11	10816942	10816943	A00252:294:H3YWTDSX5:4:1156:24758:36198/1	60	+
chr11	11853052	11853053	A00252:294:H3YWTDSX5:4:2158:6370:4539	60	+
chr11	11904667	11904668	A00252:294:H3YWTDSX5:4:1101:32163:22060/1	60	+
chr11	11929186	11929187	A00252:294:H3YWTDSX5:4:1107:13015:23844/1	60	+
chr11	13402568	13402569	A00252:294:H3YWTDSX5:4:1121:10176:22529/1	60	+
chr11	13421003	13421004	A00252:294:H3YWTDSX5:4:1166:19587:33630/1	60	+
chr11	13601624	13601625	A00252:294:H3YWTDSX5:4:2676:16116:21292	60	-
chr11	13719355	13719356	A00252:294:H3YWTDSX5:4:1165:25708:8155/1	60	-
chr11	14293589	14293590	A00252:294:H3YWTDSX5:4:1122:21549:22091/1	60	+
chr11	14653196	14653197	A00252:294:H3YWTDSX5:4:1106:3875:4789/1	60	+
chr11	14687157	14687158	A00252:294:H3YWTDSX5:4:2135:15872:34867	60	-
chr11	14772341	14772342	A00252:294:H3YWTDSX5:4:2447:5240:15295	60	+
chr11	14866126	14866127	A00252:294:H3YWTDSX5:4:1347:6831:6527/1	60	+
chr11	16729378	16729379	A00252:294:H3YWTDSX5:4:2455:26765:14716	60	-
chr11	16970128	16970129	A00252:294:H3YWTDSX5:4:1102:23357:2174/1	60	+
chr11	17177266	17177267	A00252:294:H3YWTDSX5:4:1112:18186:8500/1	60	-
chr11	17301720	17301721	A00252:294:H3YWTDSX5:4:1341:9200:29074	60	-
chr11	18520049	18520050	A00252:294:H3YWTDSX5:4:1523:26503:2801	60	-
chr11	18520050	18520051	A00252:294:H3YWTDSX5:4:1215:6985:3756	60	-
chr11	18676281	18676282	A00252:294:H3YWTDSX5:4:1521:7780:24361/1	60	+
chr11	22949518	22949519	A00252:294:H3YWTDSX5:4:1151:19397:5619/1	60	+
chr11	25702837	25702838	A00252:294:H3YWTDSX5:4:1134:19470:30953/1	60	-
chr11	28090405	28090406	A00252:294:H3YWTDSX5:4:1112:26567:13870/1	60	+
chr11	28211554	28211555	A00252:294:H3YWTDSX5:4:1302:31313:23187/1	60	-
chr11	29847198	29847199	A00252:294:H3YWTDSX5:4:1237:12454:26381/1	60	-
chr11	31639368	31639369	A00252:294:H3YWTDSX5:4:1133:28619:23187/1	60	+
chr11	33291373	33291374	A00252:294:H3YWTDSX5:4:1345:24713:26256	60	+
chr11	33340765	33340766	A00252:294:H3YWTDSX5:4:1111:19705:5087/1	60	+
chr11	33463010	33463011	A00252:294:H3YWTDSX5:4:1456:25138:22639/1	60	+
chr11	33557368	33557369	A00252:294:H3YWTDSX5:4:1124:13892:19288/1	60	-
chr11	34555843	34555844	A00252:294:H3YWTDSX5:4:1159:1551:33833	60	-
chr11	34973625	34973626	A00252:294:H3YWTDSX5:4:1137:15383:7905/1	60	-
chr11	35229856	35229857	A00252:294:H3YWTDSX5:4:1173:26549:17879/1	60	+
chr11	36474749	36474750	A00252:294:H3YWTDSX5:4:1164:23176:30452/1	60	+
chr11	37440622	37440623	A00252:294:H3YWTDSX5:4:1101:32669:32174/1	60	+
chr11	38555346	38555347	A00252:294:H3YWTDSX5:4:1421:17598:1689/1	60	+
chr11	44463139	44463140	A00252:294:H3YWTDSX5:4:2214:2428:14591	60	-
chr11	46057040	46057041	A00252:294:H3YWTDSX5:4:1112:10086:11412/1	60	+
chr11	46089724	46089725	A00252:294:H3YWTDSX5:4:1160:14959:1846	60	+
chr11	46090373	46090374	A00252:294:H3YWTDSX5:4:1639:4309:24987/1	60	+
chr11	46096361	46096362	A00252:294:H3YWTDSX5:4:1609:8142:15436/1	60	-
chr11	46426492	46426493	A00252:294:H3YWTDSX5:4:1524:31042:32925	60	+
chr11	46522779	46522780	A00252:294:H3YWTDSX5:4:1206:4200:23610	60	-
chr11	46588950	46588951	A00252:294:H3YWTDSX5:4:2523:32506:11694	60	+
chr11	46764299	46764300	A00252:294:H3YWTDSX5:4:2408:20618:25113	60	+
chr11	46765386	46765387	A00252:294:H3YWTDSX5:4:1428:25907:30765/1	60	-
chr11	46771097	46771098	A00252:294:H3YWTDSX5:4:1126:32723:1204/1	60	+
chr11	46790987	46790988	A00252:294:H3YWTDSX5:4:1211:13431:14575/1	60	-
chr11	46804713	46804714	A00252:294:H3YWTDSX5:4:1126:24297:9471	60	-
chr11	46809272	46809273	A00252:294:H3YWTDSX5:4:1107:1832:32847/1	60	+
chr11	46954024	46954025	A00252:294:H3YWTDSX5:4:1102:25988:14810/1	60	+
chr11	46954025	46954026	A00252:294:H3YWTDSX5:4:2649:6840:14998	60	+
chr11	46971390	46971391	A00252:294:H3YWTDSX5:4:1641:19452:34460	60	-
chr11	47059496	47059497	A00252:294:H3YWTDSX5:4:1621:24994:13056/1	60	-
chr11	47488039	47488040	A00252:294:H3YWTDSX5:4:1110:25599:34773/1	60	+
chr11	47569210	47569211	A00252:294:H3YWTDSX5:4:1350:17499:33771/1	60	+
chr11	47571804	47571805	A00252:294:H3YWTDSX5:4:1366:5240:8688/1	60	+
chr11	47729406	47729407	A00252:294:H3YWTDSX5:4:1132:28122:7357/1	60	+
chr11	57423025	57423026	A00252:294:H3YWTDSX5:4:2578:28917:18881	60	-
chr11	57835637	57835638	A00252:294:H3YWTDSX5:4:1323:15745:24408/1	60	-
chr11	58585085	58585086	A00252:294:H3YWTDSX5:4:2431:16658:26678	60	-
chr11	59132281	59132282	A00252:294:H3YWTDSX5:4:1162:32443:23797/1	60	+
chr11	59510702	59510703	A00252:294:H3YWTDSX5:4:2576:8287:12774	60	-
chr11	60895642	60895643	A00252:294:H3YWTDSX5:4:1101:16342:25567/1	60	-
chr11	61801233	61801234	A00252:294:H3YWTDSX5:4:1161:9227:8735/1	60	-
chr11	61973410	61973411	A00252:294:H3YWTDSX5:4:1252:8359:19570	60	-
chr11	62357766	62357767	A00252:294:H3YWTDSX5:4:1110:16993:15515/1	60	-
chr11	62362129	62362130	A00252:294:H3YWTDSX5:4:1443:5240:2988/1	60	-
chr11	62561110	62561111	A00252:294:H3YWTDSX5:4:2240:26359:9502	60	-
chr11	62561112	62561113	A00252:294:H3YWTDSX5:4:1269:25509:26412	60	-
chr11	62565245	62565246	A00252:294:H3YWTDSX5:4:1160:16161:36182/1	60	+
chr11	62568087	62568088	A00252:294:H3YWTDSX5:4:2247:32217:26318	60	+
chr11	62568088	62568089	A00252:294:H3YWTDSX5:4:2151:28935:3881	60	+
chr11	62584454	62584455	A00252:294:H3YWTDSX5:4:1529:15429:36229	60	-
chr11	62584455	62584456	A00252:294:H3YWTDSX5:4:1239:32759:4366/1	60	-
chr11	62723649	62723650	A00252:294:H3YWTDSX5:4:2416:2844:33912	60	+
chr11	62817268	62817269	A00252:294:H3YWTDSX5:4:1102:3278:6731	60	+
chr11	62817849	62817850	A00252:294:H3YWTDSX5:4:1572:22408:13150/1	60	+
chr11	62859744	62859745	A00252:294:H3YWTDSX5:4:1101:28474:18333/1	60	+
chr11	62861690	62861691	A00252:294:H3YWTDSX5:4:1234:6244:9831	60	+
chr11	62869635	62869636	A00252:294:H3YWTDSX5:4:1253:29089:2550	60	+
chr11	63633321	63633322	A00252:294:H3YWTDSX5:4:1221:1253:16344	60	-
chr11	63653132	63653133	A00252:294:H3YWTDSX5:4:1136:11189:5932/1	60	-
chr11	63668285	63668286	A00252:294:H3YWTDSX5:4:1115:18267:10645/1	60	+
chr11	63701985	63701986	A00252:294:H3YWTDSX5:4:1137:10755:17456/1	60	+
chr11	63715266	63715267	A00252:294:H3YWTDSX5:4:1104:24397:1720/1	60	-
chr11	63849150	63849151	A00252:294:H3YWTDSX5:4:1368:32886:32456	60	-
chr11	63849151	63849152	A00252:294:H3YWTDSX5:4:2526:6108:14888	60	-
chr11	63852617	63852618	A00252:294:H3YWTDSX5:4:1416:6334:36448/1	60	-
chr11	63855740	63855741	A00252:294:H3YWTDSX5:4:1263:11505:16344/1	60	+
chr11	63856278	63856279	A00252:294:H3YWTDSX5:4:2304:11171:17112	60	-
chr11	63993940	63993941	A00252:294:H3YWTDSX5:4:1576:17210:21872	60	-
chr11	64194241	64194242	A00252:294:H3YWTDSX5:4:1110:1036:11334	60	+
chr11	64194661	64194662	A00252:294:H3YWTDSX5:4:2261:5032:19476	60	-
chr11	64196186	64196187	A00252:294:H3YWTDSX5:4:1110:15320:3411	60	-
chr11	64217481	64217482	A00252:294:H3YWTDSX5:4:1239:20889:18411/1	60	-
chr11	64310734	64310735	A00252:294:H3YWTDSX5:4:1104:29604:28808/1	60	+
chr11	64408911	64408912	A00252:294:H3YWTDSX5:4:1363:24035:30091/1	60	-
chr11	64762047	64762048	A00252:294:H3YWTDSX5:4:1470:29740:22529/1	60	-
chr11	64774496	64774497	A00252:294:H3YWTDSX5:4:1206:19560:36151/1	60	+
chr11	64786467	64786468	A00252:294:H3YWTDSX5:4:1150:21269:36229/1	60	-
chr11	65196028	65196029	A00252:294:H3YWTDSX5:4:1167:25292:16830/1	60	+
chr11	65282089	65282090	A00252:294:H3YWTDSX5:4:2608:29722:16266	60	-
chr11	65345684	65345685	A00252:294:H3YWTDSX5:4:1601:25256:33207/1	60	+
chr11	65381322	65381323	A00252:294:H3YWTDSX5:4:1172:9299:7294/1	60	-
chr11	65395499	65395500	A00252:294:H3YWTDSX5:4:1206:20763:10238/1	60	+
chr11	65429136	65429137	A00252:294:H3YWTDSX5:4:1143:16504:34366/1	60	+
chr11	65433448	65433449	A00252:294:H3YWTDSX5:4:1107:32651:14512/1	60	+
chr11	65434878	65434879	A00252:294:H3YWTDSX5:4:2666:30129:25050	60	-
chr11	65436920	65436921	A00252:294:H3YWTDSX5:4:1446:10438:35790/1	60	-
chr11	65439454	65439455	A00252:294:H3YWTDSX5:4:1107:2709:19961/1	60	+
chr11	65495867	65495868	A00252:294:H3YWTDSX5:4:2652:15465:14090	60	+
chr11	65840985	65840986	A00252:294:H3YWTDSX5:4:2324:21296:4648	60	-
chr11	65861606	65861607	A00252:294:H3YWTDSX5:4:1120:17463:30545/1	60	+
chr11	65862203	65862204	A00252:294:H3YWTDSX5:4:1105:18475:27727/1	60	+
chr11	65862204	65862205	A00252:294:H3YWTDSX5:4:2173:25699:10363	60	+
chr11	65862642	65862643	A00252:294:H3YWTDSX5:4:2258:23448:31610	60	-
chr11	65974014	65974015	A00252:294:H3YWTDSX5:4:1113:19949:34601/1	60	+
chr11	65999484	65999485	A00252:294:H3YWTDSX5:4:1170:15293:33051/1	60	-
chr11	65999808	65999809	A00252:294:H3YWTDSX5:4:2378:25590:31688	60	+
chr11	66004568	66004569	A00252:294:H3YWTDSX5:4:1225:12201:21997	60	-
chr11	66057316	66057317	A00252:294:H3YWTDSX5:4:1167:10348:7451/1	60	+
chr11	66062668	66062669	A00252:294:H3YWTDSX5:4:1330:4833:3411/1	60	+
chr11	66113252	66113253	A00252:294:H3YWTDSX5:4:1105:26476:33943/1	60	+
chr11	66138625	66138626	A00252:294:H3YWTDSX5:4:2664:8856:13322	60	-
chr11	66150848	66150849	A00252:294:H3YWTDSX5:4:2376:18738:5321	60	+
chr11	66171352	66171353	A00252:294:H3YWTDSX5:4:1263:15628:17002/1	60	+
chr11	66350818	66350819	A00252:294:H3YWTDSX5:4:1134:11903:21543/1	60	-
chr11	66354206	66354207	A00252:294:H3YWTDSX5:4:2350:14805:28416	60	-
chr11	66356180	66356181	A00252:294:H3YWTDSX5:4:1107:15094:27258/1	60	-
chr11	66620235	66620236	A00252:294:H3YWTDSX5:4:1114:5620:7153/1	60	+
chr11	66652661	66652662	A00252:294:H3YWTDSX5:4:1105:12246:25739/1	60	+
chr11	66668143	66668144	A00252:294:H3YWTDSX5:4:1518:8739:5729	60	-
chr11	66674982	66674983	A00252:294:H3YWTDSX5:4:1122:12834:13792/1	60	+
chr11	66695811	66695812	A00252:294:H3YWTDSX5:4:1336:7744:6198/1	60	+
chr11	66757778	66757779	A00252:294:H3YWTDSX5:4:1108:24252:19288	60	-
chr11	66763550	66763551	A00252:294:H3YWTDSX5:4:1313:8305:19727/1	60	+
chr11	66789274	66789275	A00252:294:H3YWTDSX5:4:1119:9986:36479/1	60	+
chr11	66789275	66789276	A00252:294:H3YWTDSX5:4:2603:1669:11710	60	+
chr11	66789486	66789487	A00252:294:H3YWTDSX5:4:1122:32895:21793/1	60	+
chr11	66789487	66789488	A00252:294:H3YWTDSX5:4:1425:12644:6292	60	+
chr11	66808795	66808796	A00252:294:H3YWTDSX5:4:2112:6027:31156	60	-
chr11	66808820	66808821	A00252:294:H3YWTDSX5:4:1129:9073:25097/1	60	+
chr11	67130449	67130450	A00252:294:H3YWTDSX5:4:1271:23059:30499	60	+
chr11	67134935	67134936	A00252:294:H3YWTDSX5:4:1372:22679:23578/1	60	-
chr11	67136124	67136125	A00252:294:H3YWTDSX5:4:1225:6885:12070/1	60	+
chr11	67136380	67136381	A00252:294:H3YWTDSX5:4:1109:19388:24361/1	60	-
chr11	67150195	67150196	A00252:294:H3YWTDSX5:4:1109:6768:30436/1	60	-
chr11	67161732	67161733	A00252:294:H3YWTDSX5:4:1530:24469:33818/1	60	-
chr11	67175293	67175294	A00252:294:H3YWTDSX5:4:1525:14208:31140/1	60	+
chr11	67175464	67175465	A00252:294:H3YWTDSX5:4:1236:14244:36620/1	60	+
chr11	67177810	67177811	A00252:294:H3YWTDSX5:4:1332:1398:22263/1	60	-
chr11	67181697	67181698	A00252:294:H3YWTDSX5:4:1220:24876:33802/1	60	+
chr11	67186838	67186839	A00252:294:H3YWTDSX5:4:2652:29957:34773	60	-
chr11	67186839	67186840	A00252:294:H3YWTDSX5:4:1120:14353:18928/1	60	-
chr11	67193321	67193322	A00252:294:H3YWTDSX5:4:2651:3586:11616	60	-
chr11	67220165	67220166	A00252:294:H3YWTDSX5:4:2635:17336:34804	60	+
chr11	67220221	67220222	A00252:294:H3YWTDSX5:4:1240:3088:21277/1	60	-
chr11	67248628	67248629	A00252:294:H3YWTDSX5:4:1114:15637:2206/1	60	+
chr11	67271603	67271604	A00252:294:H3YWTDSX5:4:1108:2365:22498/1	60	-
chr11	67285144	67285145	A00252:294:H3YWTDSX5:4:1105:18177:26428	60	-
chr11	67293561	67293562	A00252:294:H3YWTDSX5:4:1117:12671:28103/1	60	-
chr11	67295019	67295020	A00252:294:H3YWTDSX5:4:1406:20446:27038/1	60	-
chr11	67296391	67296392	A00252:294:H3YWTDSX5:4:1304:20166:33473	60	-
chr11	67298692	67298693	A00252:294:H3YWTDSX5:4:2441:23493:30624	60	-
chr11	67435346	67435347	A00252:294:H3YWTDSX5:4:1111:7139:17080/1	60	+
chr11	67435347	67435348	A00252:294:H3YWTDSX5:4:2647:1859:9596	60	+
chr11	67496586	67496587	A00252:294:H3YWTDSX5:4:1102:31810:26459/1	60	+
chr11	67623755	67623756	A00252:294:H3YWTDSX5:4:1102:7148:23328	60	+
chr11	67867237	67867238	A00252:294:H3YWTDSX5:4:1233:27977:20823/1	60	+
chr11	68081832	68081833	A00252:294:H3YWTDSX5:4:1120:27715:28260/1	60	+
chr11	68487971	68487972	A00252:294:H3YWTDSX5:4:1154:13612:18333/1	60	+
chr11	68509197	68509198	A00252:294:H3YWTDSX5:4:1115:17400:9987/1	60	-
chr11	68518758	68518759	A00252:294:H3YWTDSX5:4:1263:28682:19695/1	60	-
chr11	68532588	68532589	A00252:294:H3YWTDSX5:4:1222:24722:33943/1	60	+
chr11	68570844	68570845	A00252:294:H3YWTDSX5:4:1114:1777:18035/1	60	-
chr11	70351753	70351754	A00252:294:H3YWTDSX5:4:1123:29966:11647/1	60	-
chr11	70377301	70377302	A00252:294:H3YWTDSX5:4:1126:24876:7467/1	60	-
chr11	71504963	71504964	A00252:294:H3YWTDSX5:4:1143:13006:15906/1	60	-
chr11	71970944	71970945	A00252:294:H3YWTDSX5:4:1142:16378:35837/1	60	-
chr11	72061893	72061894	A00252:294:H3YWTDSX5:4:1661:4770:36151	60	-
chr11	72061894	72061895	A00252:294:H3YWTDSX5:4:1265:2013:13996	60	-
chr11	72387706	72387707	A00252:294:H3YWTDSX5:4:1264:17363:27179	60	+
chr11	72403514	72403515	A00252:294:H3YWTDSX5:4:1102:21224:24565/1	60	+
chr11	72877241	72877242	A00252:294:H3YWTDSX5:4:1114:3233:17049/1	60	+
chr11	72893505	72893506	A00252:294:H3YWTDSX5:4:1269:10628:36245/1	60	+
chr11	72918257	72918258	A00252:294:H3YWTDSX5:4:1229:16016:15828/1	60	-
chr11	72986130	72986131	A00252:294:H3YWTDSX5:4:1152:17246:19085	60	-
chr11	72986132	72986133	A00252:294:H3YWTDSX5:4:1152:17689:19852/1	60	-
chr11	73009918	73009919	A00252:294:H3YWTDSX5:4:2115:17897:3145	60	+
chr11	73016491	73016492	A00252:294:H3YWTDSX5:4:1442:24813:9612/1	60	-
chr11	73122991	73122992	A00252:294:H3YWTDSX5:4:1117:24985:9001/1	60	-
chr11	73123169	73123170	A00252:294:H3YWTDSX5:4:1206:31765:30639/1	60	+
chr11	73136062	73136063	A00252:294:H3YWTDSX5:4:1102:32633:18490	60	+
chr11	73136063	73136064	A00252:294:H3YWTDSX5:4:1368:30635:36104	60	+
chr11	73457502	73457503	A00252:294:H3YWTDSX5:4:1228:6108:35117/1	60	+
chr11	73570908	73570909	A00252:294:H3YWTDSX5:4:2404:23647:28510	60	-
chr11	73577974	73577975	A00252:294:H3YWTDSX5:4:1119:19849:9095/1	60	+
chr11	73713950	73713951	A00252:294:H3YWTDSX5:4:1577:4074:5447/1	60	+
chr11	73727720	73727721	A00252:294:H3YWTDSX5:4:1113:29894:23985/1	60	+
chr11	73932877	73932878	A00252:294:H3YWTDSX5:4:1102:15899:25520/1	60	-
chr11	74111922	74111923	A00252:294:H3YWTDSX5:4:1126:9688:6652	60	-
chr11	74935051	74935052	A00252:294:H3YWTDSX5:4:2467:28275:29387	60	-
chr11	74955172	74955173	A00252:294:H3YWTDSX5:4:1108:21658:4460/1	60	+
chr11	74964346	74964347	A00252:294:H3YWTDSX5:4:1271:28031:2221	60	-
chr11	75972268	75972269	A00252:294:H3YWTDSX5:4:1616:15374:8735/1	60	+
chr11	76024457	76024458	A00252:294:H3YWTDSX5:4:1253:14380:31219	60	-
chr11	76368911	76368912	A00252:294:H3YWTDSX5:4:2108:12165:31328	60	-
chr11	76368912	76368913	A00252:294:H3YWTDSX5:4:2614:10854:36667	60	-
chr11	76518526	76518527	A00252:294:H3YWTDSX5:4:1113:12364:6558/1	60	+
chr11	76878346	76878347	A00252:294:H3YWTDSX5:4:2428:26946:26866	60	-
chr11	77361511	77361512	A00252:294:H3YWTDSX5:4:1629:18530:31172/1	60	-
chr11	77456319	77456320	A00252:294:H3YWTDSX5:4:1146:7229:32925/1	60	-
chr11	77509051	77509052	A00252:294:H3YWTDSX5:4:1649:22905:13322	60	-
chr11	77685016	77685017	A00252:294:H3YWTDSX5:4:1410:14498:10066/1	60	+
chr11	77746188	77746189	A00252:294:H3YWTDSX5:4:1341:18783:16423	60	-
chr11	77762872	77762873	A00252:294:H3YWTDSX5:4:1202:28980:2644/1	60	-
chr11	82781862	82781863	A00252:294:H3YWTDSX5:4:1161:19669:8656/1	60	+
chr11	82932229	82932230	A00252:294:H3YWTDSX5:4:1208:13991:15702/1	60	+
chr11	83715628	83715629	A00252:294:H3YWTDSX5:4:1314:19886:22091/1	60	+
chr11	85990210	85990211	A00252:294:H3YWTDSX5:4:1117:21676:24408/1	60	-
chr11	88776230	88776231	A00252:294:H3YWTDSX5:4:1363:28980:36902	60	-
chr11	88819139	88819140	A00252:294:H3YWTDSX5:4:1147:15076:23469	60	-
chr11	90312811	90312812	A00252:294:H3YWTDSX5:4:2204:14525:5321	60	-
chr11	90535617	90535618	A00252:294:H3YWTDSX5:4:1115:25970:19914/1	60	-
chr11	90849163	90849164	A00252:294:H3YWTDSX5:4:1226:18258:19053/1	60	-
chr11	93160899	93160900	A00252:294:H3YWTDSX5:4:1115:24144:31751/1	60	+
chr11	93160900	93160901	A00252:294:H3YWTDSX5:4:1510:28348:7811	60	+
chr11	93811535	93811536	A00252:294:H3YWTDSX5:4:2651:1669:27211	60	-
chr11	94458015	94458016	A00252:294:H3YWTDSX5:4:1107:27118:11068/1	60	+
chr11	95118161	95118162	A00252:294:H3YWTDSX5:4:1337:28736:26209	60	-
chr11	96007210	96007211	A00252:294:H3YWTDSX5:4:2606:14027:6746	60	+
chr11	97519819	97519820	A00252:294:H3YWTDSX5:4:1131:5701:21762/1	60	+
chr11	98978711	98978712	A00252:294:H3YWTDSX5:4:2637:21612:36699	60	-
chr11	100838301	100838302	A00252:294:H3YWTDSX5:4:1244:26341:14575	60	-
chr11	101608772	101608773	A00252:294:H3YWTDSX5:4:1360:5529:10567/1	60	-
chr11	102448750	102448751	A00252:294:H3YWTDSX5:4:1144:32380:4053/1	60	+
chr11	103088997	103088998	A00252:294:H3YWTDSX5:4:1430:20862:28416/1	60	+
chr11	103161244	103161245	A00252:294:H3YWTDSX5:4:1449:8712:30044/1	60	+
chr11	103218075	103218076	A00252:294:H3YWTDSX5:4:1108:18123:10144/1	60	-
chr11	103252510	103252511	A00252:294:H3YWTDSX5:4:1140:17336:8813	60	-
chr11	104515190	104515191	A00252:294:H3YWTDSX5:4:1218:15655:13135/1	60	+
chr11	108329900	108329901	A00252:294:H3YWTDSX5:4:1105:31946:31172/1	60	+
chr11	108329901	108329902	A00252:294:H3YWTDSX5:4:1112:25518:4946	60	+
chr11	108608191	108608192	A00252:294:H3YWTDSX5:4:1265:24216:5196/1	60	+
chr11	108679934	108679935	A00252:294:H3YWTDSX5:4:1301:5475:20713/1	60	+
chr11	108934211	108934212	A00252:294:H3YWTDSX5:4:1207:10420:19789/1	60	-
chr11	110237745	110237746	A00252:294:H3YWTDSX5:4:1122:24496:10254/1	60	-
chr11	111615680	111615681	A00252:294:H3YWTDSX5:4:1103:29957:14669/1	60	+
chr11	112329968	112329969	A00252:294:H3YWTDSX5:4:1427:28890:10880	60	+
chr11	116751550	116751551	A00252:294:H3YWTDSX5:4:2263:25021:5118	60	-
chr11	116780863	116780864	A00252:294:H3YWTDSX5:4:1112:17607:24126/1	60	+
chr11	116906337	116906338	A00252:294:H3YWTDSX5:4:1103:13829:34648/1	60	-
chr11	116912427	116912428	A00252:294:H3YWTDSX5:4:1144:2392:17347/1	60	-
chr11	116996396	116996397	A00252:294:H3YWTDSX5:4:1140:28809:23077/1	60	+
chr11	117157686	117157687	A00252:294:H3YWTDSX5:4:1101:25843:30655/1	60	+
chr11	117271114	117271115	A00252:294:H3YWTDSX5:4:1102:26151:12649/1	60	+
chr11	117954792	117954793	A00252:294:H3YWTDSX5:4:2119:8133:34867	60	+
chr11	118340824	118340825	A00252:294:H3YWTDSX5:4:1436:20980:26021/1	60	-
chr11	118602639	118602640	A00252:294:H3YWTDSX5:4:1101:12689:27101/1	60	+
chr11	118782600	118782601	A00252:294:H3YWTDSX5:4:2521:17445:26913	60	-
chr11	119047205	119047206	A00252:294:H3YWTDSX5:4:1152:16278:15624/1	60	-
chr11	119140893	119140894	A00252:294:H3YWTDSX5:4:2157:9326:10567	60	+
chr11	119233817	119233818	A00252:294:H3YWTDSX5:4:1104:14018:29841/1	60	+
chr11	119243540	119243541	A00252:294:H3YWTDSX5:4:1114:25952:21793/1	60	+
chr11	119261397	119261398	A00252:294:H3YWTDSX5:4:2474:24343:21136	60	-
chr11	121075016	121075017	A00252:294:H3YWTDSX5:4:2635:31946:3834	60	-
chr11	122649027	122649028	A00252:294:H3YWTDSX5:4:1103:28085:27931	60	-
chr11	122671741	122671742	A00252:294:H3YWTDSX5:4:1145:18719:10708	60	-
chr11	124100298	124100299	A00252:294:H3YWTDSX5:4:1108:15826:34350	60	-
chr11	125574536	125574537	A00252:294:H3YWTDSX5:4:1409:27832:1532	60	-
chr11	125574537	125574538	A00252:294:H3YWTDSX5:4:1103:10104:6934/1	60	-
chr11	125646580	125646581	A00252:294:H3YWTDSX5:4:2454:32551:12680	60	+
chr11	128225362	128225363	A00252:294:H3YWTDSX5:4:1153:14552:32456/1	60	-
chr11	128265093	128265094	A00252:294:H3YWTDSX5:4:1204:28284:15342/1	60	-
chr11	128276567	128276568	A00252:294:H3YWTDSX5:4:1151:29342:24314/1	60	+
chr11	128375199	128375200	A00252:294:H3YWTDSX5:4:1133:25861:35415/1	60	+
chr11	128485943	128485944	A00252:294:H3YWTDSX5:4:1468:20410:8155/1	60	-
chr11	128529312	128529313	A00252:294:H3YWTDSX5:4:1119:13105:7592/1	60	+
chr11	129015215	129015216	A00252:294:H3YWTDSX5:4:2413:21242:17237	60	+
chr11	129047763	129047764	A00252:294:H3YWTDSX5:4:1154:16378:23312/1	60	-
chr11	130172566	130172567	A00252:294:H3YWTDSX5:4:1602:32027:5603	60	+
chr11	130922370	130922371	A00252:294:H3YWTDSX5:4:1311:25979:19429/1	60	+
chr11	134192420	134192421	A00252:294:H3YWTDSX5:4:1135:27263:4492/1	60	+
chr12	200348	200349	A00252:294:H3YWTDSX5:4:2409:13666:31829	60	-
chr12	330648	330649	A00252:294:H3YWTDSX5:4:2505:23538:19335	60	-
chr12	341116	341117	A00252:294:H3YWTDSX5:4:1567:24885:5572/1	60	-
chr12	358310	358311	A00252:294:H3YWTDSX5:4:1345:24731:26819/1	60	+
chr12	801428	801429	A00252:294:H3YWTDSX5:4:1159:18738:25175/1	60	-
chr12	802666	802667	A00252:294:H3YWTDSX5:4:1133:11885:2691/1	60	-
chr12	815957	815958	A00252:294:H3YWTDSX5:4:1252:4300:16329/1	60	+
chr12	857528	857529	A00252:294:H3YWTDSX5:4:1146:10068:16266/1	60	+
chr12	859396	859397	A00252:294:H3YWTDSX5:4:1141:7645:30483/1	60	+
chr12	878481	878482	A00252:294:H3YWTDSX5:4:1103:4209:24158	60	-
chr12	892609	892610	A00252:294:H3YWTDSX5:4:1140:28113:18176	60	+
chr12	1015104	1015105	A00252:294:H3YWTDSX5:4:1109:28212:31093/1	60	+
chr12	1017249	1017250	A00252:294:H3YWTDSX5:4:1127:20103:15201/1	60	+
chr12	1026505	1026506	A00252:294:H3YWTDSX5:4:1226:10041:3756/1	60	+
chr12	1048009	1048010	A00252:294:H3YWTDSX5:4:1327:17409:25567/1	60	+
chr12	1109624	1109625	A00252:294:H3YWTDSX5:4:1134:20057:3004/1	60	+
chr12	1193700	1193701	A00252:294:H3YWTDSX5:4:1103:26142:1110/1	60	+
chr12	1202202	1202203	A00252:294:H3YWTDSX5:4:2614:21151:36746	60	-
chr12	1239768	1239769	A00252:294:H3YWTDSX5:4:1206:30996:21637/1	60	-
chr12	1248702	1248703	A00252:294:H3YWTDSX5:4:1134:13639:8202/1	60	+
chr12	1257588	1257589	A00252:294:H3YWTDSX5:4:1143:25599:1955/1	60	-
chr12	1323357	1323358	A00252:294:H3YWTDSX5:4:1608:11921:31407	60	-
chr12	1459850	1459851	A00252:294:H3YWTDSX5:4:1102:9037:26819/1	60	+
chr12	1701892	1701893	A00252:294:H3YWTDSX5:4:2450:3893:17660	60	-
chr12	3904199	3904200	A00252:294:H3YWTDSX5:4:1568:4544:35697/1	60	-
chr12	4332680	4332681	A00252:294:H3YWTDSX5:4:1153:19135:6950/1	60	+
chr12	4492943	4492944	A00252:294:H3YWTDSX5:4:1323:21404:21277/1	60	+
chr12	4518394	4518395	A00252:294:H3YWTDSX5:4:1107:12825:31313/1	60	-
chr12	4519917	4519918	A00252:294:H3YWTDSX5:4:2431:20690:20854	60	-
chr12	4611771	4611772	A00252:294:H3YWTDSX5:4:1105:6027:12211	60	+
chr12	4662947	4662948	A00252:294:H3YWTDSX5:4:1464:20139:6997/1	60	+
chr12	6332055	6332056	A00252:294:H3YWTDSX5:4:1107:16387:2378/1	60	+
chr12	6446507	6446508	A00252:294:H3YWTDSX5:4:1440:31168:2988/1	60	+
chr12	6508253	6508254	A00252:294:H3YWTDSX5:4:1374:4182:22608/1	60	+
chr12	6522465	6522466	A00252:294:H3YWTDSX5:4:1123:6415:29199/1	60	+
chr12	6522466	6522467	A00252:294:H3YWTDSX5:4:2353:23077:5196	60	+
chr12	6585714	6585715	A00252:294:H3YWTDSX5:4:1236:1145:31845/1	60	-
chr12	6592051	6592052	A00252:294:H3YWTDSX5:4:1271:32036:36432/1	60	-
chr12	6592053	6592054	A00252:294:H3YWTDSX5:4:1440:25861:34507	60	-
chr12	6648972	6648973	A00252:294:H3YWTDSX5:4:1501:28601:17989	60	-
chr12	6655459	6655460	A00252:294:H3YWTDSX5:4:1259:21197:20823	60	-
chr12	6675131	6675132	A00252:294:H3YWTDSX5:4:1116:9353:26209/1	60	+
chr12	6675442	6675443	A00252:294:H3YWTDSX5:4:1106:30355:6496/1	60	+
chr12	6687063	6687064	A00252:294:H3YWTDSX5:4:1153:28682:12023	60	-
chr12	6810273	6810274	A00252:294:H3YWTDSX5:4:2242:24071:10614	60	-
chr12	6813063	6813064	A00252:294:H3YWTDSX5:4:1316:15890:20838	60	-
chr12	6814747	6814748	A00252:294:H3YWTDSX5:4:1247:31864:1157/1	60	-
chr12	6874966	6874967	A00252:294:H3YWTDSX5:4:1121:11722:1595	60	+
chr12	6888680	6888681	A00252:294:H3YWTDSX5:4:1138:21667:2848/1	60	-
chr12	6989785	6989786	A00252:294:H3YWTDSX5:4:1242:26241:3411/1	60	+
chr12	6998568	6998569	A00252:294:H3YWTDSX5:4:1108:3739:6308/1	60	+
chr12	7001748	7001749	A00252:294:H3YWTDSX5:4:1155:27588:23124/1	60	+
chr12	7012900	7012901	A00252:294:H3YWTDSX5:4:1114:29568:10520/1	60	+
chr12	7017708	7017709	A00252:294:H3YWTDSX5:4:1139:17924:17002	60	-
chr12	8715034	8715035	A00252:294:H3YWTDSX5:4:1121:20166:23171/1	60	-
chr12	8719969	8719970	A00252:294:H3YWTDSX5:4:1640:18078:36495/1	60	+
chr12	8734841	8734842	A00252:294:H3YWTDSX5:4:1145:3125:35837/1	60	-
chr12	9045520	9045521	A00252:294:H3YWTDSX5:4:1141:16423:19100/1	60	+
chr12	9789084	9789085	A00252:294:H3YWTDSX5:4:1301:29966:32095/1	60	+
chr12	9974485	9974486	A00252:294:H3YWTDSX5:4:1241:22055:17487/1	60	-
chr12	10005112	10005113	A00252:294:H3YWTDSX5:4:1229:17318:4930/1	60	-
chr12	10390009	10390010	A00252:294:H3YWTDSX5:4:1613:21206:17895	60	-
chr12	10625596	10625597	A00252:294:H3YWTDSX5:4:1437:14615:6762	60	+
chr12	11834218	11834219	A00252:294:H3YWTDSX5:4:2245:10637:10551	60	-
chr12	11882467	11882468	A00252:294:H3YWTDSX5:4:1139:1886:26835/1	60	-
chr12	12339962	12339963	A00252:294:H3YWTDSX5:4:1566:17219:20384	60	+
chr12	12372695	12372696	A00252:294:H3YWTDSX5:4:1117:21495:32330/1	60	-
chr12	14378142	14378143	A00252:294:H3YWTDSX5:4:1116:21296:24846	60	-
chr12	14449599	14449600	A00252:294:H3YWTDSX5:4:1419:4372:1423/1	60	-
chr12	14466193	14466194	A00252:294:H3YWTDSX5:4:1411:14389:28635/1	60	-
chr12	14466730	14466731	A00252:294:H3YWTDSX5:4:2609:21757:7075	60	+
chr12	14477409	14477410	A00252:294:H3YWTDSX5:4:1105:12698:28369/1	60	-
chr12	14652366	14652367	A00252:294:H3YWTDSX5:4:1319:1832:28338/1	60	-
chr12	14791228	14791229	A00252:294:H3YWTDSX5:4:1618:18521:9424/1	60	-
chr12	14923345	14923346	A00252:294:H3YWTDSX5:4:1103:29378:22216/1	60	-
chr12	15237053	15237054	A00252:294:H3YWTDSX5:4:1107:11333:7905/1	60	-
chr12	19150381	19150382	A00252:294:H3YWTDSX5:4:1116:23303:9314/1	60	+
chr12	19195854	19195855	A00252:294:H3YWTDSX5:4:1131:10438:15248/1	60	+
chr12	19204397	19204398	A00252:294:H3YWTDSX5:4:1110:4200:10927/1	60	-
chr12	21280342	21280343	A00252:294:H3YWTDSX5:4:1119:19425:17534/1	60	-
chr12	21441661	21441662	A00252:294:H3YWTDSX5:4:2644:31259:28479	60	-
chr12	22189880	22189881	A00252:294:H3YWTDSX5:4:2640:9028:21480	60	-
chr12	22627213	22627214	A00252:294:H3YWTDSX5:4:1118:6596:33207/1	60	+
chr12	22684667	22684668	A00252:294:H3YWTDSX5:4:1254:8043:14575/1	60	-
chr12	24588173	24588174	A00252:294:H3YWTDSX5:4:1116:16134:26490/1	60	-
chr12	24898803	24898804	A00252:294:H3YWTDSX5:4:1112:15338:7388/1	60	+
chr12	24920299	24920300	A00252:294:H3YWTDSX5:4:1104:6741:2957/1	60	+
chr12	24920300	24920301	A00252:294:H3YWTDSX5:4:1440:16188:28588	60	+
chr12	25104262	25104263	A00252:294:H3YWTDSX5:4:1103:14009:30483/1	60	+
chr12	26374551	26374552	A00252:294:H3YWTDSX5:4:1135:2220:18051/1	60	+
chr12	26850272	26850273	A00252:294:H3YWTDSX5:4:1533:18195:34068/1	60	-
chr12	26944033	26944034	A00252:294:H3YWTDSX5:4:1204:18593:35947/1	60	+
chr12	27813376	27813377	A00252:294:H3YWTDSX5:4:2101:14045:6527	60	-
chr12	28347069	28347070	A00252:294:H3YWTDSX5:4:1427:26765:2816	60	-
chr12	28546464	28546465	A00252:294:H3YWTDSX5:4:1272:20528:2597/1	60	+
chr12	29278132	29278133	A00252:294:H3YWTDSX5:4:1112:3513:3067/1	60	+
chr12	34124875	34124876	A00252:294:H3YWTDSX5:4:2319:19985:5478	60	+
chr12	35123139	35123140	A00252:294:H3YWTDSX5:4:1358:20998:34444	60	-
chr12	37118783	37118784	A00252:294:H3YWTDSX5:4:1102:15356:3912	60	-
chr12	37122860	37122861	A00252:294:H3YWTDSX5:4:1504:28800:33364	60	-
chr12	37238079	37238080	A00252:294:H3YWTDSX5:4:1469:8106:1188	60	+
chr12	39824434	39824435	A00252:294:H3YWTDSX5:4:1107:22236:14700/1	60	-
chr12	40039964	40039965	A00252:294:H3YWTDSX5:4:1216:7627:3709	60	+
chr12	42095405	42095406	A00252:294:H3YWTDSX5:4:1101:21251:7169/1	60	+
chr12	42216072	42216073	A00252:294:H3YWTDSX5:4:1626:3794:29637	60	-
chr12	43852421	43852422	A00252:294:H3YWTDSX5:4:2306:25635:32894	60	-
chr12	44587089	44587090	A00252:294:H3YWTDSX5:4:2441:10592:15953	60	-
chr12	45794069	45794070	A00252:294:H3YWTDSX5:4:2407:17924:19069	60	-
chr12	45796668	45796669	A00252:294:H3YWTDSX5:4:2647:27796:2942	60	+
chr12	45841258	45841259	A00252:294:H3YWTDSX5:4:1450:29677:26710	60	-
chr12	45846726	45846727	A00252:294:H3YWTDSX5:4:1153:21296:31328/1	60	+
chr12	45865351	45865352	A00252:294:H3YWTDSX5:4:1533:3233:27477/1	60	-
chr12	45927884	45927885	A00252:294:H3YWTDSX5:4:2657:6144:10755	60	-
chr12	45952409	45952410	A00252:294:H3YWTDSX5:4:1139:8323:14779/1	60	+
chr12	46262412	46262413	A00252:294:H3YWTDSX5:4:1129:11975:5478/1	60	+
chr12	47670653	47670654	A00252:294:H3YWTDSX5:4:2667:19416:14544	60	+
chr12	47687520	47687521	A00252:294:H3YWTDSX5:4:1107:29812:18458/1	60	+
chr12	48676406	48676407	A00252:294:H3YWTDSX5:4:1269:6831:7122	60	-
chr12	48676407	48676408	A00252:294:H3YWTDSX5:4:2535:11731:17801	60	-
chr12	48837468	48837469	A00252:294:H3YWTDSX5:4:1356:15103:27618	60	-
chr12	48837469	48837470	A00252:294:H3YWTDSX5:4:2476:26395:9251	60	-
chr12	48837470	48837471	A00252:294:H3YWTDSX5:4:1124:28194:12367	60	-
chr12	48942290	48942291	A00252:294:H3YWTDSX5:4:2428:24171:30577	60	-
chr12	49006489	49006490	A00252:294:H3YWTDSX5:4:1375:18828:3693/1	60	-
chr12	49006490	49006491	A00252:294:H3YWTDSX5:4:2374:24758:35133	60	-
chr12	49007599	49007600	A00252:294:H3YWTDSX5:4:1153:11840:35900/1	60	-
chr12	49044608	49044609	A00252:294:H3YWTDSX5:4:1103:28989:30091/1	60	-
chr12	49049672	49049673	A00252:294:H3YWTDSX5:4:1267:25834:25755	60	-
chr12	49139139	49139140	A00252:294:H3YWTDSX5:4:1106:14787:7122/1	60	-
chr12	49376432	49376433	A00252:294:H3YWTDSX5:4:1114:21296:8500/1	60	+
chr12	49405847	49405848	A00252:294:H3YWTDSX5:4:1214:25527:5400/1	60	-
chr12	49406328	49406329	A00252:294:H3YWTDSX5:4:2651:11225:2644	60	-
chr12	49416881	49416882	A00252:294:H3YWTDSX5:4:1230:13612:30671/1	60	+
chr12	49507337	49507338	A00252:294:H3YWTDSX5:4:1146:27841:35556/1	60	+
chr12	49751562	49751563	A00252:294:H3YWTDSX5:4:1134:7591:16892/1	60	+
chr12	50004473	50004474	A00252:294:H3YWTDSX5:4:1147:28836:2988/1	60	+
chr12	50004475	50004476	A00252:294:H3YWTDSX5:4:2344:1108:29841	60	+
chr12	50007059	50007060	A00252:294:H3YWTDSX5:4:1153:27724:37012/1	60	+
chr12	50179348	50179349	A00252:294:H3YWTDSX5:4:1467:2465:7169	60	-
chr12	50437430	50437431	A00252:294:H3YWTDSX5:4:1131:31358:14779/1	60	+
chr12	50455176	50455177	A00252:294:H3YWTDSX5:4:1156:14190:18646/1	60	+
chr12	50459038	50459039	A00252:294:H3YWTDSX5:4:1455:19895:2566/1	60	-
chr12	50548070	50548071	A00252:294:H3YWTDSX5:4:1145:23836:10614/1	60	-
chr12	50550418	50550419	A00252:294:H3YWTDSX5:4:1205:6027:4038/1	60	+
chr12	50666103	50666104	A00252:294:H3YWTDSX5:4:1116:25427:12774/1	60	-
chr12	50702771	50702772	A00252:294:H3YWTDSX5:4:1450:28944:6402	60	-
chr12	50783223	50783224	A00252:294:H3YWTDSX5:4:1104:31901:32659/1	60	+
chr12	50785868	50785869	A00252:294:H3YWTDSX5:4:1609:29351:20885/1	60	-
chr12	50793039	50793040	A00252:294:H3YWTDSX5:4:2208:31620:30859	60	-
chr12	50793040	50793041	A00252:294:H3YWTDSX5:4:1278:18240:34804/1	60	-
chr12	51014035	51014036	A00252:294:H3YWTDSX5:4:1149:25762:13573	60	+
chr12	51143860	51143861	A00252:294:H3YWTDSX5:4:1109:11162:12054/1	60	-
chr12	51413520	51413521	A00252:294:H3YWTDSX5:4:1160:21468:11240/1	60	+
chr12	51670474	51670475	A00252:294:H3YWTDSX5:4:1458:14163:6136	60	-
chr12	51969104	51969105	A00252:294:H3YWTDSX5:4:1113:1579:15311/1	60	+
chr12	51969105	51969106	A00252:294:H3YWTDSX5:4:1463:26937:10347	60	+
chr12	52614539	52614540	A00252:294:H3YWTDSX5:4:1111:11966:21402/1	60	-
chr12	52670125	52670126	A00252:294:H3YWTDSX5:4:1142:17897:7623/1	60	-
chr12	52678577	52678578	A00252:294:H3YWTDSX5:4:1343:13449:16360	60	-
chr12	53009761	53009762	A00252:294:H3YWTDSX5:4:1435:15203:36902	60	-
chr12	53388459	53388460	A00252:294:H3YWTDSX5:4:1113:24370:30201/1	60	+
chr12	53389792	53389793	A00252:294:H3YWTDSX5:4:2661:32262:26146	60	-
chr12	53397949	53397950	A00252:294:H3YWTDSX5:4:1128:22625:17347/1	60	+
chr12	53586070	53586071	A00252:294:H3YWTDSX5:4:1129:12246:22169/1	60	+
chr12	53590272	53590273	A00252:294:H3YWTDSX5:4:1110:26440:30624/1	60	+
chr12	53596728	53596729	A00252:294:H3YWTDSX5:4:1126:31684:18161/1	60	+
chr12	54262959	54262960	A00252:294:H3YWTDSX5:4:1131:32099:13213/1	60	+
chr12	54262960	54262961	A00252:294:H3YWTDSX5:4:2208:17354:25191	60	+
chr12	54262961	54262962	A00252:294:H3YWTDSX5:4:1231:26124:9659	60	+
chr12	54510999	54511000	A00252:294:H3YWTDSX5:4:1153:27444:3677/1	60	-
chr12	54520742	54520743	A00252:294:H3YWTDSX5:4:2235:11469:26365	60	-
chr12	54520990	54520991	A00252:294:H3YWTDSX5:4:1413:27172:3959	60	+
chr12	55454031	55454032	A00252:294:H3YWTDSX5:4:1105:17996:35164/1	60	+
chr12	56106872	56106873	A00252:294:H3YWTDSX5:4:1106:26747:18787/1	60	+
chr12	56110094	56110095	A00252:294:H3YWTDSX5:4:1102:13214:9752/1	60	-
chr12	56114392	56114393	A00252:294:H3YWTDSX5:4:1207:31430:10363	60	-
chr12	56228629	56228630	A00252:294:H3YWTDSX5:4:2362:27335:25441	60	-
chr12	56295303	56295304	A00252:294:H3YWTDSX5:4:1144:6786:22827/1	60	-
chr12	56439869	56439870	A00252:294:H3YWTDSX5:4:1115:10954:28197/1	60	+
chr12	56603051	56603052	A00252:294:H3YWTDSX5:4:1469:6388:10175/1	60	-
chr12	56617820	56617821	A00252:294:H3YWTDSX5:4:1208:2980:15483	60	+
chr12	56621942	56621943	A00252:294:H3YWTDSX5:4:1102:13250:25504	60	+
chr12	56669932	56669933	A00252:294:H3YWTDSX5:4:1138:20835:11052/1	60	+
chr12	56677825	56677826	A00252:294:H3YWTDSX5:4:1111:28113:20838/1	60	-
chr12	56678079	56678080	A00252:294:H3YWTDSX5:4:1109:25319:23578/1	60	+
chr12	56685608	56685609	A00252:294:H3YWTDSX5:4:1117:29613:23281/1	60	-
chr12	56712732	56712733	A00252:294:H3YWTDSX5:4:1144:2926:8249/1	60	-
chr12	56791042	56791043	A00252:294:H3YWTDSX5:4:1161:32398:32017	60	-
chr12	57009605	57009606	A00252:294:H3YWTDSX5:4:2257:13621:34851	60	-
chr12	57056654	57056655	A00252:294:H3YWTDSX5:4:1176:16297:6386/1	60	-
chr12	57391820	57391821	A00252:294:H3YWTDSX5:4:1562:12662:6511/1	60	-
chr12	57397313	57397314	A00252:294:H3YWTDSX5:4:1107:5692:30545/1	60	-
chr12	57410147	57410148	A00252:294:H3YWTDSX5:4:1138:27850:11459/1	60	+
chr12	57416373	57416374	A00252:294:H3YWTDSX5:4:1145:25907:6840/1	60	+
chr12	57827304	57827305	A00252:294:H3YWTDSX5:4:1623:21911:5650/1	60	+
chr12	57887211	57887212	A00252:294:H3YWTDSX5:4:1464:19144:1110/1	60	-
chr12	59262451	59262452	A00252:294:H3YWTDSX5:4:1110:21242:1423/1	60	+
chr12	59509825	59509826	A00252:294:H3YWTDSX5:4:1641:23032:10128	60	+
chr12	59770295	59770296	A00252:294:H3YWTDSX5:4:1212:5692:30138/1	60	-
chr12	59788112	59788113	A00252:294:H3YWTDSX5:4:1464:15230:6793	60	-
chr12	60192132	60192133	A00252:294:H3YWTDSX5:4:1105:26232:32581/1	60	-
chr12	60334867	60334868	A00252:294:H3YWTDSX5:4:1361:29342:33113	60	+
chr12	61067255	61067256	A00252:294:H3YWTDSX5:4:1132:21450:35822/1	60	+
chr12	61922471	61922472	A00252:294:H3YWTDSX5:4:2148:30743:26177	60	-
chr12	62352213	62352214	A00252:294:H3YWTDSX5:4:1322:27724:14340/1	60	-
chr12	62475202	62475203	A00252:294:H3YWTDSX5:4:2657:25418:4993	60	-
chr12	62578197	62578198	A00252:294:H3YWTDSX5:4:1334:27127:16626/1	60	-
chr12	64747301	64747302	A00252:294:H3YWTDSX5:4:1322:7554:6370	60	+
chr12	65184834	65184835	A00252:294:H3YWTDSX5:4:2122:24234:36260	60	+
chr12	68632325	68632326	A00252:294:H3YWTDSX5:4:2250:26567:29997	60	+
chr12	69260580	69260581	A00252:294:H3YWTDSX5:4:1144:13096:18255/1	60	-
chr12	69486008	69486009	A00252:294:H3YWTDSX5:4:1115:9968:11083/1	60	-
chr12	69742355	69742356	A00252:294:H3YWTDSX5:4:1203:7292:33411/1	60	+
chr12	69815019	69815020	A00252:294:H3YWTDSX5:4:1129:27543:2942/1	60	-
chr12	70138820	70138821	A00252:294:H3YWTDSX5:4:1541:31078:35712	60	-
chr12	71902591	71902592	A00252:294:H3YWTDSX5:4:2642:23972:28729	60	-
chr12	76380813	76380814	A00252:294:H3YWTDSX5:4:1216:29432:19085/1	60	+
chr12	77793771	77793772	A00252:294:H3YWTDSX5:4:1267:32081:13777	60	-
chr12	78062494	78062495	A00252:294:H3YWTDSX5:4:1137:24912:25128/1	60	+
chr12	79591191	79591192	A00252:294:H3YWTDSX5:4:1169:23927:11303/1	60	-
chr12	79777698	79777699	A00252:294:H3YWTDSX5:4:1173:24921:27430/1	60	-
chr12	82681810	82681811	A00252:294:H3YWTDSX5:4:1103:12590:11052/1	60	+
chr12	83109891	83109892	A00252:294:H3YWTDSX5:4:1475:9218:22467	60	-
chr12	84355429	84355430	A00252:294:H3YWTDSX5:4:2132:23565:7200	60	-
chr12	85573181	85573182	A00252:294:H3YWTDSX5:4:1110:29604:32784/1	60	+
chr12	89428495	89428496	A00252:294:H3YWTDSX5:4:1103:6280:29559/1	60	-
chr12	89892586	89892587	A00252:294:H3YWTDSX5:4:2603:23900:24314	60	-
chr12	90285987	90285988	A00252:294:H3YWTDSX5:4:1125:2627:35383/1	60	+
chr12	92779628	92779629	A00252:294:H3YWTDSX5:4:1116:10728:8390/1	60	+
chr12	92851970	92851971	A00252:294:H3YWTDSX5:4:1144:17445:16266/1	60	+
chr12	94207336	94207337	A00252:294:H3YWTDSX5:4:1227:27001:6950/1	60	-
chr12	95249422	95249423	A00252:294:H3YWTDSX5:4:2320:19434:4648	60	-
chr12	95291980	95291981	A00252:294:H3YWTDSX5:4:1656:7789:28322	60	+
chr12	96020897	96020898	A00252:294:H3YWTDSX5:4:1121:6108:8061/1	60	+
chr12	96085081	96085082	A00252:294:H3YWTDSX5:4:1533:24668:24173/1	60	+
chr12	96368330	96368331	A00252:294:H3YWTDSX5:4:1111:19723:26694/1	60	+
chr12	96373429	96373430	A00252:294:H3YWTDSX5:4:2262:13485:24064	60	-
chr12	96955558	96955559	A00252:294:H3YWTDSX5:4:1226:7265:7247/1	60	+
chr12	96955560	96955561	A00252:294:H3YWTDSX5:4:1333:18258:29637	60	+
chr12	99415935	99415936	A00252:294:H3YWTDSX5:4:1506:14317:34084	60	+
chr12	100339650	100339651	A00252:294:H3YWTDSX5:4:2108:10167:27398	60	+
chr12	101348136	101348137	A00252:294:H3YWTDSX5:4:1107:12174:2096/1	60	+
chr12	103815020	103815021	A00252:294:H3YWTDSX5:4:1106:12689:18771/1	60	+
chr12	103824131	103824132	A00252:294:H3YWTDSX5:4:1213:26567:12023	60	-
chr12	104126480	104126481	A00252:294:H3YWTDSX5:4:1646:27968:8844	60	-
chr12	105005687	105005688	A00252:294:H3YWTDSX5:4:1617:30409:2581/1	60	-
chr12	106860961	106860962	A00252:294:H3YWTDSX5:4:2314:24813:27931	60	+
chr12	106998966	106998967	A00252:294:H3YWTDSX5:4:1168:21495:9251/1	60	-
chr12	107754091	107754092	A00252:294:H3YWTDSX5:4:1166:30092:27618/1	60	+
chr12	108539198	108539199	A00252:294:H3YWTDSX5:4:2662:23430:8750	60	+
chr12	108679727	108679728	A00252:294:H3YWTDSX5:4:1102:2049:22670/1	60	+
chr12	108685582	108685583	A00252:294:H3YWTDSX5:4:2161:32000:9815	60	-
chr12	110030635	110030636	A00252:294:H3YWTDSX5:4:1104:17960:12649/1	60	+
chr12	110204059	110204060	A00252:294:H3YWTDSX5:4:1215:8278:32863/1	60	-
chr12	110285751	110285752	A00252:294:H3YWTDSX5:4:1101:18005:24721	60	+
chr12	110301641	110301642	A00252:294:H3YWTDSX5:4:1112:27335:14888/1	60	+
chr12	110320034	110320035	A00252:294:H3YWTDSX5:4:1112:7988:32550/1	60	+
chr12	110341462	110341463	A00252:294:H3YWTDSX5:4:2660:8413:20353	60	-
chr12	110788839	110788840	A00252:294:H3YWTDSX5:4:1509:19642:32002	60	+
chr12	111462218	111462219	A00252:294:H3YWTDSX5:4:1137:19361:12508/1	60	-
chr12	111517782	111517783	A00252:294:H3YWTDSX5:4:1273:16794:26068/1	60	+
chr12	111893709	111893710	A00252:294:H3YWTDSX5:4:1208:28221:32080/1	60	-
chr12	112257123	112257124	A00252:294:H3YWTDSX5:4:1147:7817:15405	60	+
chr12	112310594	112310595	A00252:294:H3YWTDSX5:4:1163:19696:8015/1	60	+
chr12	113189195	113189196	A00252:294:H3YWTDSX5:4:2647:2202:8124	60	-
chr12	113189196	113189197	A00252:294:H3YWTDSX5:4:1122:12093:19053	60	-
chr12	113263474	113263475	A00252:294:H3YWTDSX5:4:1436:9661:2722/1	60	-
chr12	114714482	114714483	A00252:294:H3YWTDSX5:4:1334:19623:29684	60	+
chr12	116011445	116011446	A00252:294:H3YWTDSX5:4:1173:30933:5181/1	60	-
chr12	116110808	116110809	A00252:294:H3YWTDSX5:4:1119:17110:35164/1	60	-
chr12	116122552	116122553	A00252:294:H3YWTDSX5:4:1204:3405:13025/1	60	-
chr12	116205207	116205208	A00252:294:H3YWTDSX5:4:1202:21884:22576/1	60	-
chr12	116233976	116233977	A00252:294:H3YWTDSX5:4:1212:14190:17613/1	60	-
chr12	116988852	116988853	A00252:294:H3YWTDSX5:4:1142:11921:34851/1	60	+
chr12	117002311	117002312	A00252:294:H3YWTDSX5:4:1101:21974:21324/1	60	+
chr12	117424693	117424694	A00252:294:H3YWTDSX5:4:1177:26359:35869/1	60	-
chr12	117681871	117681872	A00252:294:H3YWTDSX5:4:1103:24894:21715/1	60	+
chr12	118006336	118006337	A00252:294:H3YWTDSX5:4:1156:27055:23641	60	-
chr12	118227982	118227983	A00252:294:H3YWTDSX5:4:1145:27218:3474/1	60	-
chr12	118239669	118239670	A00252:294:H3YWTDSX5:4:1171:27082:5306/1	60	-
chr12	118352367	118352368	A00252:294:H3YWTDSX5:4:2371:30481:26036	60	-
chr12	118371204	118371205	A00252:294:H3YWTDSX5:4:1227:23963:12618/1	60	+
chr12	119556077	119556078	A00252:294:H3YWTDSX5:4:1137:7726:8547/1	60	-
chr12	120006853	120006854	A00252:294:H3YWTDSX5:4:1276:28971:5666	60	-
chr12	120009234	120009235	A00252:294:H3YWTDSX5:4:1526:2889:6308	60	+
chr12	120172147	120172148	A00252:294:H3YWTDSX5:4:1126:12888:29481/1	60	-
chr12	120173203	120173204	A00252:294:H3YWTDSX5:4:2143:6027:2910	60	+
chr12	120440949	120440950	A00252:294:H3YWTDSX5:4:1121:28230:23797/1	60	+
chr12	120442336	120442337	A00252:294:H3YWTDSX5:4:1172:19569:23610	60	+
chr12	120519017	120519018	A00252:294:H3YWTDSX5:4:1118:12201:28635/1	60	-
chr12	120527122	120527123	A00252:294:H3YWTDSX5:4:2171:28917:12806	60	-
chr12	120571080	120571081	A00252:294:H3YWTDSX5:4:1115:3414:35305/1	60	+
chr12	120798687	120798688	A00252:294:H3YWTDSX5:4:2654:20283:33708	60	-
chr12	120805502	120805503	A00252:294:H3YWTDSX5:4:2240:11306:9111	60	+
chr12	120805801	120805802	A00252:294:H3YWTDSX5:4:1130:12988:21073/1	60	+
chr12	120841872	120841873	A00252:294:H3YWTDSX5:4:1110:12138:6104/1	60	+
chr12	120891722	120891723	A00252:294:H3YWTDSX5:4:2473:29215:3333	60	-
chr12	121174269	121174270	A00252:294:H3YWTDSX5:4:2250:15944:6934	60	+
chr12	121185113	121185114	A00252:294:H3YWTDSX5:4:1114:26015:26725/1	60	+
chr12	121406601	121406602	A00252:294:H3YWTDSX5:4:1107:3079:33035/1	60	+
chr12	121409591	121409592	A00252:294:H3YWTDSX5:4:1112:13539:4523/1	60	+
chr12	121414264	121414265	A00252:294:H3YWTDSX5:4:1152:5538:18850/1	60	+
chr12	121435066	121435067	A00252:294:H3YWTDSX5:4:1144:11270:13369/1	60	+
chr12	121633203	121633204	A00252:294:H3YWTDSX5:4:2206:16315:30060	60	+
chr12	121821059	121821060	A00252:294:H3YWTDSX5:4:1102:24641:28072/1	60	+
chr12	121821872	121821873	A00252:294:H3YWTDSX5:4:1110:5132:36839/1	60	+
chr12	121821873	121821874	A00252:294:H3YWTDSX5:4:2418:6750:21605	60	+
chr12	121948468	121948469	A00252:294:H3YWTDSX5:4:2616:17761:31845	60	-
chr12	122034499	122034500	A00252:294:H3YWTDSX5:4:1640:18304:21198	60	-
chr12	122092175	122092176	A00252:294:H3YWTDSX5:4:1173:14922:20509/1	60	+
chr12	122289244	122289245	A00252:294:H3YWTDSX5:4:2607:10917:8500	60	-
chr12	122323542	122323543	A00252:294:H3YWTDSX5:4:1629:1334:10066	60	-
chr12	122407953	122407954	A00252:294:H3YWTDSX5:4:1104:20546:21230/1	60	-
chr12	122465623	122465624	A00252:294:H3YWTDSX5:4:1541:23339:28917/1	60	-
chr12	122480508	122480509	A00252:294:H3YWTDSX5:4:1121:20220:8077/1	60	+
chr12	122515002	122515003	A00252:294:H3YWTDSX5:4:1102:19162:31422/1	60	-
chr12	122548796	122548797	A00252:294:H3YWTDSX5:4:1124:8359:2378/1	60	-
chr12	122563714	122563715	A00252:294:H3YWTDSX5:4:1330:1624:13510/1	60	+
chr12	122622479	122622480	A00252:294:H3YWTDSX5:4:1149:13584:25645/1	60	+
chr12	122768936	122768937	A00252:294:H3YWTDSX5:4:1104:21603:32550/1	60	+
chr12	123082436	123082437	A00252:294:H3YWTDSX5:4:2407:32208:2910	60	+
chr12	123195821	123195822	A00252:294:H3YWTDSX5:4:1106:19931:8860/1	60	-
chr12	123196140	123196141	A00252:294:H3YWTDSX5:4:1443:15989:4476/1	60	-
chr12	123200054	123200055	A00252:294:H3YWTDSX5:4:2614:29405:16752	60	-
chr12	123315926	123315927	A00252:294:H3YWTDSX5:4:1107:19036:13792/1	60	-
chr12	123327954	123327955	A00252:294:H3YWTDSX5:4:1146:11008:35900/1	60	+
chr12	123329502	123329503	A00252:294:H3YWTDSX5:4:1160:29469:11036/1	60	+
chr12	123652082	123652083	A00252:294:H3YWTDSX5:4:1118:12255:12101/1	60	+
chr12	123660931	123660932	A00252:294:H3YWTDSX5:4:2569:23665:3771	60	-
chr12	124845968	124845969	A00252:294:H3YWTDSX5:4:1647:25925:30138	60	+
chr12	125262002	125262003	A00252:294:H3YWTDSX5:4:1605:27037:22639	60	+
chr12	127699377	127699378	A00252:294:H3YWTDSX5:4:1265:32081:33285/1	60	+
chr12	129107798	129107799	A00252:294:H3YWTDSX5:4:2326:32217:24627	60	+
chr12	129238160	129238161	A00252:294:H3YWTDSX5:4:1210:17011:22373/1	60	+
chr12	129258272	129258273	A00252:294:H3YWTDSX5:4:1350:30047:8061/1	60	-
chr12	129494278	129494279	A00252:294:H3YWTDSX5:4:1307:8160:15812/1	60	+
chr12	129520011	129520012	A00252:294:H3YWTDSX5:4:1135:8847:29716/1	60	+
chr12	129531460	129531461	A00252:294:H3YWTDSX5:4:1105:1108:18724/1	60	+
chr12	130827140	130827141	A00252:294:H3YWTDSX5:4:1160:7355:11475/1	60	+
chr12	130827141	130827142	A00252:294:H3YWTDSX5:4:2569:9227:32784	60	+
chr12	131774364	131774365	A00252:294:H3YWTDSX5:4:1110:25798:2425/1	60	+
chr12	131815159	131815160	A00252:294:H3YWTDSX5:4:1225:9796:32330/1	60	+
chr12	131882776	131882777	A00252:294:H3YWTDSX5:4:2235:15881:5290	60	+
chr12	131971770	131971771	A00252:294:H3YWTDSX5:4:1163:30463:5776/1	60	+
chr12	131976144	131976145	A00252:294:H3YWTDSX5:4:1174:29668:1861/1	60	-
chr12	131977808	131977809	A00252:294:H3YWTDSX5:4:1418:32298:19132	60	-
chr12	132006020	132006021	A00252:294:H3YWTDSX5:4:1123:25310:31923/1	60	+
chr12	132006314	132006315	A00252:294:H3YWTDSX5:4:1611:15130:21872/1	60	-
chr12	132046631	132046632	A00252:294:H3YWTDSX5:4:1339:1687:27993	60	-
chr12	132092054	132092055	A00252:294:H3YWTDSX5:4:2422:3260:31782	60	-
chr12	132093472	132093473	A00252:294:H3YWTDSX5:4:2218:24740:34663	60	-
chr12	132652907	132652908	A00252:294:H3YWTDSX5:4:1362:6858:15468/1	60	-
chr12	132653801	132653802	A00252:294:H3YWTDSX5:4:1115:20961:6950/1	60	-
chr12	132655442	132655443	A00252:294:H3YWTDSX5:4:1152:24460:14231/1	60	+
chr12	132676701	132676702	A00252:294:H3YWTDSX5:4:1104:17246:27258/1	60	+
chr12	132676702	132676703	A00252:294:H3YWTDSX5:4:1364:19895:22952	60	+
chr12	132726214	132726215	A00252:294:H3YWTDSX5:4:2403:25952:26616	60	-
chr13	20002539	20002540	A00252:294:H3YWTDSX5:4:1422:2980:23625/1	60	-
chr13	20689630	20689631	A00252:294:H3YWTDSX5:4:1106:16396:32268/1	60	+
chr13	20800131	20800132	A00252:294:H3YWTDSX5:4:1102:6750:28494/1	60	-
chr13	20827324	20827325	A00252:294:H3YWTDSX5:4:1118:20754:27633/1	60	+
chr13	20847760	20847761	A00252:294:H3YWTDSX5:4:1268:20564:10770/1	60	+
chr13	21423828	21423829	A00252:294:H3YWTDSX5:4:1336:10691:10582/1	60	+
chr13	22725415	22725416	A00252:294:H3YWTDSX5:4:1437:20410:36276	60	+
chr13	23885398	23885399	A00252:294:H3YWTDSX5:4:2624:30563:4038	60	-
chr13	25035124	25035125	A00252:294:H3YWTDSX5:4:2232:11098:35336	60	-
chr13	25325015	25325016	A00252:294:H3YWTDSX5:4:1107:15013:8735/1	60	+
chr13	27115505	27115506	A00252:294:H3YWTDSX5:4:1169:19786:36793/1	60	+
chr13	28222069	28222070	A00252:294:H3YWTDSX5:4:1142:8820:30577/1	60	-
chr13	28915311	28915312	A00252:294:H3YWTDSX5:4:1203:13937:36464/1	60	-
chr13	29811643	29811644	A00252:294:H3YWTDSX5:4:1364:8196:17221/1	60	-
chr13	30226003	30226004	A00252:294:H3YWTDSX5:4:1328:25952:27774/1	60	-
chr13	30280021	30280022	A00252:294:H3YWTDSX5:4:1160:29640:18474/1	60	+
chr13	30625849	30625850	A00252:294:H3YWTDSX5:4:1153:13955:11506/1	60	-
chr13	30627301	30627302	A00252:294:H3YWTDSX5:4:1536:25762:11068/1	60	+
chr13	32522176	32522177	A00252:294:H3YWTDSX5:4:1135:30942:16063/1	60	-
chr13	32642213	32642214	A00252:294:H3YWTDSX5:4:1106:7871:20603/1	60	-
chr13	32706272	32706273	A00252:294:H3YWTDSX5:4:1217:23529:36605	60	-
chr13	32750747	32750748	A00252:294:H3YWTDSX5:4:1503:4020:3724	60	+
chr13	35811673	35811674	A00252:294:H3YWTDSX5:4:1240:25509:1110/1	60	-
chr13	39600600	39600601	A00252:294:H3YWTDSX5:4:1119:10375:5400/1	60	-
chr13	41017374	41017375	A00252:294:H3YWTDSX5:4:1101:25310:25535/1	60	-
chr13	41136815	41136816	A00252:294:H3YWTDSX5:4:1106:17987:32518/1	60	+
chr13	41728266	41728267	A00252:294:H3YWTDSX5:4:1108:17662:11287/1	60	+
chr13	41904359	41904360	A00252:294:H3YWTDSX5:4:1249:11903:6073/1	60	+
chr13	44618905	44618906	A00252:294:H3YWTDSX5:4:2574:5493:26913	60	+
chr13	45659514	45659515	A00252:294:H3YWTDSX5:4:1520:5954:31939	60	-
chr13	46026563	46026564	A00252:294:H3YWTDSX5:4:1564:22788:8046	60	-
chr13	46037810	46037811	A00252:294:H3YWTDSX5:4:1167:13042:34726/1	60	+
chr13	46176924	46176925	A00252:294:H3YWTDSX5:4:1111:30337:18302/1	60	+
chr13	46577162	46577163	A00252:294:H3YWTDSX5:4:2433:21450:19914	60	+
chr13	46683891	46683892	A00252:294:H3YWTDSX5:4:1166:30472:25582/1	60	-
chr13	47615651	47615652	A00252:294:H3YWTDSX5:4:1112:23294:20290/1	60	+
chr13	48345720	48345721	A00252:294:H3YWTDSX5:4:1206:22950:12023	60	-
chr13	48409781	48409782	A00252:294:H3YWTDSX5:4:1466:7572:27884	60	-
chr13	48521577	48521578	A00252:294:H3YWTDSX5:4:1104:20518:36933/1	60	+
chr13	48528057	48528058	A00252:294:H3YWTDSX5:4:2543:11541:13088	60	-
chr13	48529268	48529269	A00252:294:H3YWTDSX5:4:1107:29821:27806/1	60	+
chr13	49711581	49711582	A00252:294:H3YWTDSX5:4:1527:25057:36370	60	+
chr13	49725414	49725415	A00252:294:H3YWTDSX5:4:1113:18457:11819/1	60	-
chr13	50303158	50303159	A00252:294:H3YWTDSX5:4:1131:16667:25160/1	60	-
chr13	51368176	51368177	A00252:294:H3YWTDSX5:4:1105:6759:36025/1	60	+
chr13	51594202	51594203	A00252:294:H3YWTDSX5:4:1114:6225:20885/1	60	+
chr13	52233974	52233975	A00252:294:H3YWTDSX5:4:1639:13729:12399/1	60	-
chr13	52464757	52464758	A00252:294:H3YWTDSX5:4:1142:15546:16736/1	60	-
chr13	52475662	52475663	A00252:294:H3YWTDSX5:4:1411:10447:23281	60	-
chr13	55601254	55601255	A00252:294:H3YWTDSX5:4:1103:4110:15530/1	60	+
chr13	56628745	56628746	A00252:294:H3YWTDSX5:4:1108:5927:5462	60	-
chr13	58320398	58320399	A00252:294:H3YWTDSX5:4:1557:25238:10410	60	-
chr13	58706874	58706875	A00252:294:H3YWTDSX5:4:1132:32425:25645/1	60	-
chr13	59882161	59882162	A00252:294:H3YWTDSX5:4:2275:27615:25864	60	+
chr13	59975623	59975624	A00252:294:H3YWTDSX5:4:1135:30779:34381/1	60	+
chr13	60079185	60079186	A00252:294:H3YWTDSX5:4:1441:13494:15123/1	60	-
chr13	60539483	60539484	A00252:294:H3YWTDSX5:4:1103:23140:36088/1	60	-
chr13	62808651	62808652	A00252:294:H3YWTDSX5:4:1155:26024:9925/1	60	+
chr13	63062927	63062928	A00252:294:H3YWTDSX5:4:1137:16984:27931/1	60	+
chr13	63897398	63897399	A00252:294:H3YWTDSX5:4:1107:10330:22482/1	60	-
chr13	64479265	64479266	A00252:294:H3YWTDSX5:4:1170:10176:20964/1	60	-
chr13	65310631	65310632	A00252:294:H3YWTDSX5:4:2325:12038:1579	60	+
chr13	66971020	66971021	A00252:294:H3YWTDSX5:4:1158:25681:16376/1	60	-
chr13	67217451	67217452	A00252:294:H3YWTDSX5:4:1102:13964:14090/1	60	+
chr13	67568514	67568515	A00252:294:H3YWTDSX5:4:1142:16830:10160/1	60	+
chr13	68697625	68697626	A00252:294:H3YWTDSX5:4:1358:3495:20635/1	60	+
chr13	69254483	69254484	A00252:294:H3YWTDSX5:4:1306:32217:12477/1	60	-
chr13	70619704	70619705	A00252:294:H3YWTDSX5:4:1251:32226:4758	60	-
chr13	71587909	71587910	A00252:294:H3YWTDSX5:4:1549:30327:28995	60	+
chr13	72888866	72888867	A00252:294:H3YWTDSX5:4:1228:28980:30483/1	60	-
chr13	75581196	75581197	A00252:294:H3YWTDSX5:4:1249:6207:9486/1	60	+
chr13	77123013	77123014	A00252:294:H3YWTDSX5:4:1351:4942:28119/1	60	+
chr13	77128790	77128791	A00252:294:H3YWTDSX5:4:1136:16975:2206/1	60	-
chr13	77260929	77260930	A00252:294:H3YWTDSX5:4:1136:30047:8249/1	60	-
chr13	78833376	78833377	A00252:294:H3YWTDSX5:4:1168:12635:5525/1	60	+
chr13	80334499	80334500	A00252:294:H3YWTDSX5:4:1113:12283:26271/1	60	-
chr13	81179691	81179692	A00252:294:H3YWTDSX5:4:1219:27344:12148/1	60	-
chr13	83238144	83238145	A00252:294:H3YWTDSX5:4:2552:32136:6324	60	-
chr13	83456280	83456281	A00252:294:H3YWTDSX5:4:2661:18267:19100	60	-
chr13	84780113	84780114	A00252:294:H3YWTDSX5:4:1247:11984:13698/1	60	+
chr13	85278959	85278960	A00252:294:H3YWTDSX5:4:1353:20184:16344/1	60	-
chr13	85316638	85316639	A00252:294:H3YWTDSX5:4:1117:8630:4100/1	60	+
chr13	86396144	86396145	A00252:294:H3YWTDSX5:4:1214:20491:26021/1	60	+
chr13	87257125	87257126	A00252:294:H3YWTDSX5:4:1372:1334:32643/1	60	+
chr13	88451994	88451995	A00252:294:H3YWTDSX5:4:1210:2917:10488/1	60	-
chr13	89431347	89431348	A00252:294:H3YWTDSX5:4:1476:5909:25034	60	+
chr13	95143762	95143763	A00252:294:H3YWTDSX5:4:2348:25003:34366	60	+
chr13	97024830	97024831	A00252:294:H3YWTDSX5:4:1202:5448:15374	60	-
chr13	99679103	99679104	A00252:294:H3YWTDSX5:4:2437:6370:28213	60	+
chr13	100004393	100004394	A00252:294:H3YWTDSX5:4:2478:12228:30091	60	-
chr13	100368532	100368533	A00252:294:H3YWTDSX5:4:1330:6641:17347/1	60	+
chr13	100638163	100638164	A00252:294:H3YWTDSX5:4:1109:18023:28040/1	60	-
chr13	102565242	102565243	A00252:294:H3YWTDSX5:4:2501:16902:16517	60	+
chr13	104414465	104414466	A00252:294:H3YWTDSX5:4:1101:16251:15389/1	60	-
chr13	104888788	104888789	A00252:294:H3YWTDSX5:4:1525:11125:1532/1	60	+
chr13	104895798	104895799	A00252:294:H3YWTDSX5:4:2656:28221:21778	60	-
chr13	105371927	105371928	A00252:294:H3YWTDSX5:4:1106:28556:30874/1	60	+
chr13	105619412	105619413	A00252:294:H3YWTDSX5:4:1427:11143:24674/1	60	-
chr13	106372644	106372645	A00252:294:H3YWTDSX5:4:1368:8630:34287	60	-
chr13	111148759	111148760	A00252:294:H3YWTDSX5:4:1105:5873:30796/1	60	+
chr13	112545185	112545186	A00252:294:H3YWTDSX5:4:1105:9173:26553	60	-
chr13	112545186	112545187	A00252:294:H3YWTDSX5:4:1101:11803:14575/1	60	-
chr13	113240144	113240145	A00252:294:H3YWTDSX5:4:1131:32045:22106/1	60	-
chr14	19120473	19120474	A00252:294:H3YWTDSX5:4:1220:31485:8547/1	60	+
chr14	19807010	19807011	A00252:294:H3YWTDSX5:4:1321:25563:9972	60	-
chr14	20518997	20518998	A00252:294:H3YWTDSX5:4:1507:4499:8813	60	-
chr14	21264906	21264907	A00252:294:H3YWTDSX5:4:1127:9254:7842/1	60	-
chr14	21379305	21379306	A00252:294:H3YWTDSX5:4:1140:2383:19742/1	60	+
chr14	21950029	21950030	A00252:294:H3YWTDSX5:4:1310:23095:34225	60	+
chr14	22115211	22115212	A00252:294:H3YWTDSX5:4:1278:12590:24612/1	60	+
chr14	22567703	22567704	A00252:294:H3YWTDSX5:4:1101:19253:34929/1	60	+
chr14	22952519	22952520	A00252:294:H3YWTDSX5:4:1123:9616:12164	60	-
chr14	23032090	23032091	A00252:294:H3YWTDSX5:4:1125:16495:31375/1	60	+
chr14	23139800	23139801	A00252:294:H3YWTDSX5:4:1574:27010:32831/1	60	-
chr14	23617984	23617985	A00252:294:H3YWTDSX5:4:1103:17752:14888/1	60	+
chr14	23617985	23617986	A00252:294:H3YWTDSX5:4:2161:6126:2300	60	+
chr14	23975504	23975505	A00252:294:H3YWTDSX5:4:1545:21007:2425	60	-
chr14	23995928	23995929	A00252:294:H3YWTDSX5:4:1116:1353:31829/1	60	-
chr14	24209959	24209960	A00252:294:H3YWTDSX5:4:1134:11659:28948/1	60	+
chr14	24222567	24222568	A00252:294:H3YWTDSX5:4:1143:21160:9048/1	60	-
chr14	24819945	24819946	A00252:294:H3YWTDSX5:4:2545:19705:16485	60	-
chr14	25000629	25000630	A00252:294:H3YWTDSX5:4:1408:24758:25582/1	60	+
chr14	26593207	26593208	A00252:294:H3YWTDSX5:4:1104:29749:22013/1	60	+
chr14	28369708	28369709	A00252:294:H3YWTDSX5:4:1321:8585:30733/1	60	+
chr14	29676640	29676641	A00252:294:H3YWTDSX5:4:1127:1741:25300	60	-
chr14	30713856	30713857	A00252:294:H3YWTDSX5:4:1326:7211:25410/1	60	+
chr14	30930549	30930550	A00252:294:H3YWTDSX5:4:1414:13530:11271/1	60	-
chr14	30933633	30933634	A00252:294:H3YWTDSX5:4:1122:29550:7044/1	60	-
chr14	31345370	31345371	A00252:294:H3YWTDSX5:4:2535:21468:9987	60	+
chr14	31666467	31666468	A00252:294:H3YWTDSX5:4:1345:9742:12101/1	60	+
chr14	32079317	32079318	A00252:294:H3YWTDSX5:4:1347:31322:6198	60	+
chr14	33388057	33388058	A00252:294:H3YWTDSX5:4:2217:5629:34695	60	+
chr14	34118070	34118071	A00252:294:H3YWTDSX5:4:2212:1325:20541	60	+
chr14	34226730	34226731	A00252:294:H3YWTDSX5:4:2656:13711:30248	60	-
chr14	34788294	34788295	A00252:294:H3YWTDSX5:4:1365:10936:1799	60	+
chr14	35187225	35187226	A00252:294:H3YWTDSX5:4:2465:10348:11835	60	+
chr14	35295908	35295909	A00252:294:H3YWTDSX5:4:1201:17309:15655/1	60	-
chr14	38118654	38118655	A00252:294:H3YWTDSX5:4:2335:16441:7921	60	+
chr14	38995163	38995164	A00252:294:H3YWTDSX5:4:1334:15031:4319/1	60	-
chr14	39172382	39172383	A00252:294:H3YWTDSX5:4:1116:6343:11600/1	60	-
chr14	39316674	39316675	A00252:294:H3YWTDSX5:4:1157:1163:13620/1	60	+
chr14	39337373	39337374	A00252:294:H3YWTDSX5:4:1101:12002:36057/1	60	+
chr14	43486191	43486192	A00252:294:H3YWTDSX5:4:1243:25699:15468/1	60	+
chr14	47017725	47017726	A00252:294:H3YWTDSX5:4:1177:32199:19366/1	60	-
chr14	47126819	47126820	A00252:294:H3YWTDSX5:4:1603:5430:12054/1	60	+
chr14	49612161	49612162	A00252:294:H3YWTDSX5:4:1113:15176:16000/1	60	+
chr14	50252261	50252262	A00252:294:H3YWTDSX5:4:2235:1750:4773	60	-
chr14	50263286	50263287	A00252:294:H3YWTDSX5:4:1154:28040:7842/1	60	+
chr14	50476434	50476435	A00252:294:H3YWTDSX5:4:2150:5403:21026	60	+
chr14	50618773	50618774	A00252:294:H3YWTDSX5:4:2339:19171:2347	60	-
chr14	50643843	50643844	A00252:294:H3YWTDSX5:4:1125:29279:9204/1	60	+
chr14	51997998	51997999	A00252:294:H3YWTDSX5:4:1145:1063:22561/1	60	+
chr14	52083756	52083757	A00252:294:H3YWTDSX5:4:1223:10384:28119/1	60	-
chr14	52469422	52469423	A00252:294:H3YWTDSX5:4:1225:18719:14090/1	60	-
chr14	53087310	53087311	A00252:294:H3YWTDSX5:4:1518:13033:29512/1	60	+
chr14	53096566	53096567	A00252:294:H3YWTDSX5:4:1241:2953:20134/1	60	-
chr14	53102555	53102556	A00252:294:H3YWTDSX5:4:1129:10619:30060/1	60	-
chr14	55011030	55011031	A00252:294:H3YWTDSX5:4:1111:24514:12759/1	60	+
chr14	55661454	55661455	A00252:294:H3YWTDSX5:4:1139:32922:18427/1	60	-
chr14	56262510	56262511	A00252:294:H3YWTDSX5:4:1250:1624:4304/1	60	+
chr14	56267326	56267327	A00252:294:H3YWTDSX5:4:1131:18267:34319/1	60	+
chr14	56267327	56267328	A00252:294:H3YWTDSX5:4:2521:21377:2597	60	+
chr14	58216091	58216092	A00252:294:H3YWTDSX5:4:1314:32181:3928	60	-
chr14	58307350	58307351	A00252:294:H3YWTDSX5:4:1560:1660:36213/1	60	+
chr14	59323890	59323891	A00252:294:H3YWTDSX5:4:1262:17852:26428/1	60	+
chr14	61023360	61023361	A00252:294:H3YWTDSX5:4:1466:26747:9862	60	+
chr14	63630995	63630996	A00252:294:H3YWTDSX5:4:1471:31855:4867/1	60	+
chr14	63682274	63682275	A00252:294:H3YWTDSX5:4:1109:26214:18490/1	60	+
chr14	64288715	64288716	A00252:294:H3YWTDSX5:4:2578:20048:8500	60	+
chr14	64494839	64494840	A00252:294:H3YWTDSX5:4:1631:4390:14732/1	60	+
chr14	64999822	64999823	A00252:294:H3YWTDSX5:4:1505:28944:25880/1	60	-
chr14	65493013	65493014	A00252:294:H3YWTDSX5:4:1246:7175:6370	60	+
chr14	66974709	66974710	A00252:294:H3YWTDSX5:4:1151:24162:33567/1	60	-
chr14	66977573	66977574	A00252:294:H3YWTDSX5:4:1154:24813:31250/1	60	+
chr14	67897674	67897675	A00252:294:H3YWTDSX5:4:1655:4734:33082	60	+
chr14	68032308	68032309	A00252:294:H3YWTDSX5:4:1405:27814:36980	60	+
chr14	68258307	68258308	A00252:294:H3YWTDSX5:4:1310:18394:1282	60	+
chr14	68395960	68395961	A00252:294:H3YWTDSX5:4:2241:18096:18991	60	+
chr14	68403091	68403092	A00252:294:H3YWTDSX5:4:1101:13340:35587/1	60	+
chr14	69201874	69201875	A00252:294:H3YWTDSX5:4:1118:26096:2503	60	+
chr14	69648940	69648941	A00252:294:H3YWTDSX5:4:1326:16631:28040	60	+
chr14	70954480	70954481	A00252:294:H3YWTDSX5:4:1101:14271:20729/1	60	-
chr14	70965683	70965684	A00252:294:H3YWTDSX5:4:1230:30933:6433/1	60	+
chr14	70980912	70980913	A00252:294:H3YWTDSX5:4:1478:32009:24298	60	+
chr14	71002638	71002639	A00252:294:H3YWTDSX5:4:2578:2022:16141	60	-
chr14	71298606	71298607	A00252:294:H3YWTDSX5:4:2327:27218:14747	60	+
chr14	71347402	71347403	A00252:294:H3YWTDSX5:4:1101:30391:10160/1	60	+
chr14	71433867	71433868	A00252:294:H3YWTDSX5:4:1143:8811:17315/1	60	+
chr14	71609294	71609295	A00252:294:H3YWTDSX5:4:1451:9842:5791	60	-
chr14	73080386	73080387	A00252:294:H3YWTDSX5:4:1332:9001:13667/1	60	+
chr14	73089875	73089876	A00252:294:H3YWTDSX5:4:1430:29333:15248/1	60	+
chr14	73102564	73102565	A00252:294:H3YWTDSX5:4:2536:20148:15154	60	+
chr14	73113854	73113855	A00252:294:H3YWTDSX5:4:2151:17119:1517	60	-
chr14	73113856	73113857	A00252:294:H3YWTDSX5:4:1159:28366:19554	60	-
chr14	73206584	73206585	A00252:294:H3YWTDSX5:4:1160:21630:17785/1	60	+
chr14	73338433	73338434	A00252:294:H3YWTDSX5:4:1211:9769:4695/1	60	-
chr14	73881048	73881049	A00252:294:H3YWTDSX5:4:1201:15383:22216/1	60	+
chr14	74745615	74745616	A00252:294:H3YWTDSX5:4:1565:28302:11177	60	-
chr14	74774995	74774996	A00252:294:H3YWTDSX5:4:1127:2437:25535/1	60	+
chr14	74804658	74804659	A00252:294:H3YWTDSX5:4:1269:17996:11584/1	60	-
chr14	75008645	75008646	A00252:294:H3YWTDSX5:4:1648:24966:7404	60	+
chr14	75055906	75055907	A00252:294:H3YWTDSX5:4:1312:16559:25160	60	+
chr14	75717826	75717827	A00252:294:H3YWTDSX5:4:2340:10601:8985	60	-
chr14	75777944	75777945	A00252:294:H3YWTDSX5:4:1118:13141:34460/1	60	+
chr14	77357782	77357783	A00252:294:H3YWTDSX5:4:1134:26377:20682/1	60	-
chr14	77729560	77729561	A00252:294:H3YWTDSX5:4:1106:19397:6809	60	-
chr14	78009347	78009348	A00252:294:H3YWTDSX5:4:1468:24162:5603/1	60	+
chr14	80661204	80661205	A00252:294:H3YWTDSX5:4:1121:25201:21151/1	60	-
chr14	80839759	80839760	A00252:294:H3YWTDSX5:4:1110:25988:6637/1	60	+
chr14	81529275	81529276	A00252:294:H3YWTDSX5:4:2421:2817:25567	60	+
chr14	83743885	83743886	A00252:294:H3YWTDSX5:4:1111:8097:20838	60	+
chr14	90448841	90448842	A00252:294:H3YWTDSX5:4:1462:19271:21245/1	60	+
chr14	90868655	90868656	A00252:294:H3YWTDSX5:4:1305:10221:30279/1	60	+
chr14	91248920	91248921	A00252:294:H3YWTDSX5:4:1156:1009:33708/1	60	-
chr14	91456276	91456277	A00252:294:H3YWTDSX5:4:1120:25165:17519/1	60	+
chr14	91475347	91475348	A00252:294:H3YWTDSX5:4:1141:23619:22263/1	60	+
chr14	91971227	91971228	A00252:294:H3YWTDSX5:4:1221:12717:20885	60	-
chr14	91983818	91983819	A00252:294:H3YWTDSX5:4:1325:17653:17190/1	60	-
chr14	96324428	96324429	A00252:294:H3YWTDSX5:4:2678:12527:15608	60	+
chr14	96382508	96382509	A00252:294:H3YWTDSX5:4:1363:13051:32174	60	-
chr14	96556755	96556756	A00252:294:H3YWTDSX5:4:2363:21649:26929	60	+
chr14	96867162	96867163	A00252:294:H3YWTDSX5:4:1438:30680:30107	60	-
chr14	96867164	96867165	A00252:294:H3YWTDSX5:4:1576:12617:1204	60	-
chr14	96877031	96877032	A00252:294:H3YWTDSX5:4:1123:12735:26334/1	60	-
chr14	96878395	96878396	A00252:294:H3YWTDSX5:4:1113:24270:36824/1	60	+
chr14	97390911	97390912	A00252:294:H3YWTDSX5:4:2613:19199:12633	60	-
chr14	97715153	97715154	A00252:294:H3YWTDSX5:4:1107:6036:18646/1	60	+
chr14	97731634	97731635	A00252:294:H3YWTDSX5:4:1168:11198:25238	60	-
chr14	97734361	97734362	A00252:294:H3YWTDSX5:4:1210:2862:34507/1	60	+
chr14	97779388	97779389	A00252:294:H3YWTDSX5:4:1240:17210:30201	60	-
chr14	97781868	97781869	A00252:294:H3YWTDSX5:4:1109:19750:18411/1	60	-
chr14	97825430	97825431	A00252:294:H3YWTDSX5:4:1154:11785:8531/1	60	+
chr14	97968821	97968822	A00252:294:H3YWTDSX5:4:1375:1190:12508	60	-
chr14	98089317	98089318	A00252:294:H3YWTDSX5:4:1446:15582:34021/1	60	-
chr14	98114550	98114551	A00252:294:H3YWTDSX5:4:1502:7346:16658/1	60	+
chr14	98123731	98123732	A00252:294:H3YWTDSX5:4:1353:31042:9784/1	60	-
chr14	98123838	98123839	A00252:294:H3YWTDSX5:4:1156:2528:24032/1	60	-
chr14	98143317	98143318	A00252:294:H3YWTDSX5:4:1174:17653:4664/1	60	-
chr14	98146494	98146495	A00252:294:H3YWTDSX5:4:1244:25174:3349	60	-
chr14	98151679	98151680	A00252:294:H3YWTDSX5:4:1113:12707:25755/1	60	+
chr14	98232690	98232691	A00252:294:H3YWTDSX5:4:1549:21730:15734/1	60	-
chr14	98477999	98478000	A00252:294:H3YWTDSX5:4:1117:17282:3208/1	60	+
chr14	98569996	98569997	A00252:294:H3YWTDSX5:4:1110:6108:6183/1	60	+
chr14	99406896	99406897	A00252:294:H3YWTDSX5:4:1142:29839:22013	60	+
chr14	99406897	99406898	A00252:294:H3YWTDSX5:4:2337:7464:9940	60	+
chr14	100050045	100050046	A00252:294:H3YWTDSX5:4:1112:13602:31313	60	-
chr14	101821370	101821371	A00252:294:H3YWTDSX5:4:1127:11876:6089/1	60	-
chr14	101824278	101824279	A00252:294:H3YWTDSX5:4:2171:14217:5228	60	-
chr14	101828449	101828450	A00252:294:H3YWTDSX5:4:1217:9534:36198/1	60	+
chr14	101870623	101870624	A00252:294:H3YWTDSX5:4:1135:20446:5713/1	60	+
chr14	102125035	102125036	A00252:294:H3YWTDSX5:4:1360:6759:30733/1	60	-
chr14	102170939	102170940	A00252:294:H3YWTDSX5:4:2149:8413:23766	60	-
chr14	102180229	102180230	A00252:294:H3YWTDSX5:4:1410:7853:17879/1	60	-
chr14	102257795	102257796	A00252:294:H3YWTDSX5:4:2628:29215:24283	60	-
chr14	102345207	102345208	A00252:294:H3YWTDSX5:4:1159:10031:20306/1	60	+
chr14	102630989	102630990	A00252:294:H3YWTDSX5:4:1147:28004:29136/1	60	-
chr14	102632093	102632094	A00252:294:H3YWTDSX5:4:1108:20609:18646/1	60	+
chr14	102632094	102632095	A00252:294:H3YWTDSX5:4:1319:6099:12179	60	+
chr14	102635619	102635620	A00252:294:H3YWTDSX5:4:1106:30327:13683/1	60	-
chr14	102661066	102661067	A00252:294:H3YWTDSX5:4:2452:22761:18082	60	-
chr14	102687543	102687544	A00252:294:H3YWTDSX5:4:1128:29957:23782/1	60	+
chr14	102687544	102687545	A00252:294:H3YWTDSX5:4:1167:16785:34162	60	+
chr14	102701076	102701077	A00252:294:H3YWTDSX5:4:2313:28320:36448	60	-
chr14	102710622	102710623	A00252:294:H3YWTDSX5:4:2105:15763:24126	60	-
chr14	102819302	102819303	A00252:294:H3YWTDSX5:4:1202:6479:35571/1	60	+
chr14	103029673	103029674	A00252:294:H3YWTDSX5:4:1553:3396:17895	60	-
chr14	103342376	103342377	A00252:294:H3YWTDSX5:4:1157:23873:25927/1	60	+
chr14	103388980	103388981	A00252:294:H3YWTDSX5:4:1410:18123:20259/1	60	+
chr14	103414056	103414057	A00252:294:H3YWTDSX5:4:1109:28899:25520/1	60	+
chr14	103429701	103429702	A00252:294:H3YWTDSX5:4:2437:30508:26146	60	-
chr14	103436044	103436045	A00252:294:H3YWTDSX5:4:1114:30906:12399/1	60	+
chr14	103449249	103449250	A00252:294:H3YWTDSX5:4:1106:11143:15186/1	60	+
chr14	103455634	103455635	A00252:294:H3YWTDSX5:4:1252:31412:36354/1	60	-
chr14	103471101	103471102	A00252:294:H3YWTDSX5:4:1112:18719:19445/1	60	+
chr14	103496696	103496697	A00252:294:H3YWTDSX5:4:1102:3595:26318/1	60	+
chr14	103660565	103660566	A00252:294:H3YWTDSX5:4:1110:22661:11710/1	60	+
chr14	103674335	103674336	A00252:294:H3YWTDSX5:4:1102:1145:13088/1	60	+
chr14	103674337	103674338	A00252:294:H3YWTDSX5:4:1468:9227:28557	60	+
chr14	103677009	103677010	A00252:294:H3YWTDSX5:4:1457:19623:7012/1	60	+
chr14	103693815	103693816	A00252:294:H3YWTDSX5:4:1332:8965:12884/1	60	-
chr14	103755374	103755375	A00252:294:H3YWTDSX5:4:2522:20663:24471	60	+
chr14	103755796	103755797	A00252:294:H3YWTDSX5:4:1114:8757:21574/1	60	+
chr14	103769498	103769499	A00252:294:H3YWTDSX5:4:1545:20925:24925/1	60	-
chr14	104211627	104211628	A00252:294:H3YWTDSX5:4:1675:23167:12837	60	-
chr14	104761015	104761016	A00252:294:H3YWTDSX5:4:1113:25735:23202/1	60	+
chr14	105017512	105017513	A00252:294:H3YWTDSX5:4:1101:9281:32847/1	60	+
chr14	105425990	105425991	A00252:294:H3YWTDSX5:4:1243:10782:9204	60	+
chr15	24393858	24393859	A00252:294:H3YWTDSX5:4:2451:2356:10081	60	+
chr15	25414593	25414594	A00252:294:H3YWTDSX5:4:1263:30092:27211	60	-
chr15	25433972	25433973	A00252:294:H3YWTDSX5:4:2348:10809:2394	60	+
chr15	33240688	33240689	A00252:294:H3YWTDSX5:4:2361:29749:10300	60	+
chr15	34854612	34854613	A00252:294:H3YWTDSX5:4:1149:24008:19867/1	60	-
chr15	35148959	35148960	A00252:294:H3YWTDSX5:4:1130:29541:5682/1	60	+
chr15	37928990	37928991	A00252:294:H3YWTDSX5:4:1308:16306:14325	60	-
chr15	37928991	37928992	A00252:294:H3YWTDSX5:4:1104:14226:3521/1	60	-
chr15	38322341	38322342	A00252:294:H3YWTDSX5:4:1642:31421:5807/1	60	-
chr15	39959210	39959211	A00252:294:H3YWTDSX5:4:1402:14624:20556/1	60	-
chr15	40202963	40202964	A00252:294:H3YWTDSX5:4:1210:2293:13761/1	60	-
chr15	40654980	40654981	A00252:294:H3YWTDSX5:4:1222:31141:3568	60	-
chr15	41015056	41015057	A00252:294:H3YWTDSX5:4:1457:32913:31939/1	60	-
chr15	41407882	41407883	A00252:294:H3YWTDSX5:4:2627:7518:32737	60	-
chr15	41695987	41695988	A00252:294:H3YWTDSX5:4:1630:6524:15890	60	-
chr15	41695988	41695989	A00252:294:H3YWTDSX5:4:2647:15655:2769	60	-
chr15	41721248	41721249	A00252:294:H3YWTDSX5:4:2348:3378:33708	60	-
chr15	41737805	41737806	A00252:294:H3YWTDSX5:4:2161:16007:36198	60	-
chr15	41803839	41803840	A00252:294:H3YWTDSX5:4:1102:14570:26162/1	60	-
chr15	42113556	42113557	A00252:294:H3YWTDSX5:4:1565:16315:36041	60	-
chr15	42193347	42193348	A00252:294:H3YWTDSX5:4:1223:28700:14246/1	60	-
chr15	42456348	42456349	A00252:294:H3YWTDSX5:4:1111:16405:35978/1	60	-
chr15	42554481	42554482	A00252:294:H3YWTDSX5:4:1226:10429:9502/1	60	+
chr15	42959447	42959448	A00252:294:H3YWTDSX5:4:1122:13630:20306/1	60	+
chr15	43149350	43149351	A00252:294:H3YWTDSX5:4:1373:2917:15186/1	60	-
chr15	43351352	43351353	A00252:294:H3YWTDSX5:4:1102:21594:22013/1	60	+
chr15	43359243	43359244	A00252:294:H3YWTDSX5:4:2160:9381:28510	60	-
chr15	43405815	43405816	A00252:294:H3YWTDSX5:4:1252:18295:1454	60	-
chr15	44500577	44500578	A00252:294:H3YWTDSX5:4:1156:30201:16125/1	60	+
chr15	44502389	44502390	A00252:294:H3YWTDSX5:4:1207:30734:21872/1	60	+
chr15	44618420	44618421	A00252:294:H3YWTDSX5:4:1636:24108:30906	60	+
chr15	45365355	45365356	A00252:294:H3YWTDSX5:4:1123:2654:19272/1	60	+
chr15	49176713	49176714	A00252:294:H3YWTDSX5:4:2413:24813:34413	60	-
chr15	49373813	49373814	A00252:294:H3YWTDSX5:4:2644:3513:30436	60	-
chr15	50582509	50582510	A00252:294:H3YWTDSX5:4:1119:26295:28025/1	60	+
chr15	50637907	50637908	A00252:294:H3YWTDSX5:4:2251:26024:27273	60	+
chr15	50901262	50901263	A00252:294:H3YWTDSX5:4:1128:27489:18192/1	60	+
chr15	52497320	52497321	A00252:294:H3YWTDSX5:4:1541:29631:10598	60	-
chr15	56132041	56132042	A00252:294:H3YWTDSX5:4:1130:32217:16235/1	60	+
chr15	56664226	56664227	A00252:294:H3YWTDSX5:4:1337:25464:5008/1	60	+
chr15	56665329	56665330	A00252:294:H3YWTDSX5:4:1560:31901:35790/1	60	-
chr15	58621556	58621557	A00252:294:H3YWTDSX5:4:1110:19343:15796/1	60	+
chr15	58633936	58633937	A00252:294:H3YWTDSX5:4:1437:30825:34272	60	-
chr15	58732633	58732634	A00252:294:H3YWTDSX5:4:2370:9842:9361	60	-
chr15	58804618	58804619	A00252:294:H3YWTDSX5:4:1348:5963:3427	60	-
chr15	59772455	59772456	A00252:294:H3YWTDSX5:4:2339:8721:31626	60	-
chr15	59885300	59885301	A00252:294:H3YWTDSX5:4:2666:31756:34319	60	+
chr15	61419435	61419436	A00252:294:H3YWTDSX5:4:1110:7672:5509/1	60	+
chr15	61920039	61920040	A00252:294:H3YWTDSX5:4:1577:25400:12007/1	60	-
chr15	63246849	63246850	A00252:294:H3YWTDSX5:4:1101:24813:30843/1	60	+
chr15	63359618	63359619	A00252:294:H3YWTDSX5:4:1520:27335:9596/1	60	-
chr15	64160496	64160497	A00252:294:H3YWTDSX5:4:1103:13539:24345/1	60	+
chr15	64263920	64263921	A00252:294:H3YWTDSX5:4:2647:16206:1094	60	-
chr15	64263921	64263922	A00252:294:H3YWTDSX5:4:1131:19009:7075/1	60	-
chr15	64521427	64521428	A00252:294:H3YWTDSX5:4:1121:13774:24752/1	60	+
chr15	64644010	64644011	A00252:294:H3YWTDSX5:4:1101:20464:33959/1	60	-
chr15	65179345	65179346	A00252:294:H3YWTDSX5:4:2657:9805:5321	60	+
chr15	65742632	65742633	A00252:294:H3YWTDSX5:4:1349:25373:7670/1	60	-
chr15	65783922	65783923	A00252:294:H3YWTDSX5:4:1105:8359:28902/1	60	-
chr15	65850103	65850104	A00252:294:H3YWTDSX5:4:1629:12283:1720/1	60	+
chr15	66350523	66350524	A00252:294:H3YWTDSX5:4:1155:18069:14810/1	60	+
chr15	66523856	66523857	A00252:294:H3YWTDSX5:4:1110:17888:23296/1	60	+
chr15	66530338	66530339	A00252:294:H3YWTDSX5:4:1118:6741:32111/1	60	-
chr15	67656356	67656357	A00252:294:H3YWTDSX5:4:1534:16947:20823/1	60	+
chr15	67746768	67746769	A00252:294:H3YWTDSX5:4:1121:22959:18552/1	60	-
chr15	68061175	68061176	A00252:294:H3YWTDSX5:4:1601:27444:36777/1	60	-
chr15	68061176	68061177	A00252:294:H3YWTDSX5:4:1115:3956:20149/1	60	-
chr15	68083153	68083154	A00252:294:H3YWTDSX5:4:1428:5692:29763	60	-
chr15	68284154	68284155	A00252:294:H3YWTDSX5:4:1232:22218:33176/1	60	+
chr15	71991835	71991836	A00252:294:H3YWTDSX5:4:1365:8314:19805	60	+
chr15	72073101	72073102	A00252:294:H3YWTDSX5:4:1159:10682:31046/1	60	+
chr15	72517678	72517679	A00252:294:H3YWTDSX5:4:1605:2067:31281/1	60	+
chr15	72571520	72571521	A00252:294:H3YWTDSX5:4:1125:20311:21856/1	60	+
chr15	73668473	73668474	A00252:294:H3YWTDSX5:4:2341:31033:20290	60	-
chr15	74644634	74644635	A00252:294:H3YWTDSX5:4:1203:9326:25254/1	60	-
chr15	74670318	74670319	A00252:294:H3YWTDSX5:4:1110:8341:36292/1	60	+
chr15	74744758	74744759	A00252:294:H3YWTDSX5:4:1303:1606:20619/1	60	-
chr15	75417213	75417214	A00252:294:H3YWTDSX5:4:1109:29035:16548/1	60	+
chr15	75468999	75469000	A00252:294:H3YWTDSX5:4:1545:18873:3490/1	60	+
chr15	75514232	75514233	A00252:294:H3YWTDSX5:4:1229:22318:6136/1	60	+
chr15	75523930	75523931	A00252:294:H3YWTDSX5:4:1114:8929:1235/1	60	+
chr15	75523931	75523932	A00252:294:H3YWTDSX5:4:1236:1895:25723	60	+
chr15	75907074	75907075	A00252:294:H3YWTDSX5:4:1124:8739:31156/1	60	-
chr15	76232356	76232357	A00252:294:H3YWTDSX5:4:1131:25211:15123/1	60	-
chr15	76272879	76272880	A00252:294:H3YWTDSX5:4:1124:10963:27461/1	60	-
chr15	77055562	77055563	A00252:294:H3YWTDSX5:4:1277:18602:23218/1	60	+
chr15	77379874	77379875	A00252:294:H3YWTDSX5:4:1102:12509:28291/1	60	+
chr15	78027171	78027172	A00252:294:H3YWTDSX5:4:2363:1841:14700	60	+
chr15	78156713	78156714	A00252:294:H3YWTDSX5:4:2262:26775:10191	60	+
chr15	78468748	78468749	A00252:294:H3YWTDSX5:4:1308:5285:9173/1	60	+
chr15	78550439	78550440	A00252:294:H3YWTDSX5:4:1408:17400:32597	60	-
chr15	78895638	78895639	A00252:294:H3YWTDSX5:4:1170:10348:27054	60	-
chr15	80071957	80071958	A00252:294:H3YWTDSX5:4:1323:21359:33254/1	60	-
chr15	82232057	82232058	A00252:294:H3YWTDSX5:4:1113:15926:12477/1	60	+
chr15	82232932	82232933	A00252:294:H3YWTDSX5:4:1103:4083:1861/1	60	-
chr15	82233339	82233340	A00252:294:H3YWTDSX5:4:1270:28275:9596/1	60	+
chr15	82671600	82671601	A00252:294:H3YWTDSX5:4:1614:13829:17613	60	-
chr15	85560740	85560741	A00252:294:H3YWTDSX5:4:1104:14425:28291/1	60	-
chr15	85612552	85612553	A00252:294:H3YWTDSX5:4:1369:26946:34507/1	60	+
chr15	88488982	88488983	A00252:294:H3YWTDSX5:4:1627:10538:4617/1	60	+
chr15	89097395	89097396	A00252:294:H3YWTDSX5:4:1256:13648:8782/1	60	+
chr15	89608355	89608356	A00252:294:H3YWTDSX5:4:1229:1334:31610/1	60	+
chr15	90431087	90431088	A00252:294:H3YWTDSX5:4:1225:18738:36699/1	60	+
chr15	90433925	90433926	A00252:294:H3YWTDSX5:4:1452:25599:9878/1	60	+
chr15	90570697	90570698	A00252:294:H3YWTDSX5:4:1402:18801:15984	60	-
chr15	90570699	90570700	A00252:294:H3YWTDSX5:4:1237:17056:19914	60	-
chr15	90592167	90592168	A00252:294:H3YWTDSX5:4:1107:25337:14904/1	60	-
chr15	90710803	90710804	A00252:294:H3YWTDSX5:4:2666:27760:31219	60	+
chr15	92977836	92977837	A00252:294:H3YWTDSX5:4:1103:7238:13964/1	60	+
chr15	95877547	95877548	A00252:294:H3YWTDSX5:4:1162:25265:12399/1	60	-
chr15	96628696	96628697	A00252:294:H3YWTDSX5:4:1248:16215:12258/1	60	+
chr15	98654129	98654130	A00252:294:H3YWTDSX5:4:1107:30653:1282/1	60	+
chr15	99191599	99191600	A00252:294:H3YWTDSX5:4:1103:19940:35274/1	60	+
chr15	99862218	99862219	A00252:294:H3YWTDSX5:4:1106:15411:30937/1	60	+
chr15	100611983	100611984	A00252:294:H3YWTDSX5:4:1168:14986:12915/1	60	+
chr15	101720945	101720946	A00252:294:H3YWTDSX5:4:1135:20374:7185	60	-
chr16	44905	44906	A00252:294:H3YWTDSX5:4:1178:1714:10535/1	60	-
chr16	45618	45619	A00252:294:H3YWTDSX5:4:1132:25012:3255/1	60	+
chr16	48732	48733	A00252:294:H3YWTDSX5:4:1229:18710:21778	60	+
chr16	51355	51356	A00252:294:H3YWTDSX5:4:1108:20112:28933/1	60	-
chr16	193815	193816	A00252:294:H3YWTDSX5:4:1151:12518:26616/1	60	+
chr16	194120	194121	A00252:294:H3YWTDSX5:4:1118:21115:30389/1	60	+
chr16	195699	195700	A00252:294:H3YWTDSX5:4:1103:25961:18897/1	60	+
chr16	198967	198968	A00252:294:H3YWTDSX5:4:1131:23339:6089/1	60	-
chr16	201934	201935	A00252:294:H3YWTDSX5:4:1320:15284:32659/1	60	+
chr16	206170	206171	A00252:294:H3YWTDSX5:4:1317:29396:20588	60	-
chr16	206394	206395	A00252:294:H3YWTDSX5:4:2645:8169:34741	60	-
chr16	206395	206396	A00252:294:H3YWTDSX5:4:1107:12246:5196/1	60	-
chr16	212919	212920	A00252:294:H3YWTDSX5:4:2129:24831:29277	60	-
chr16	220425	220426	A00252:294:H3YWTDSX5:4:1647:7021:12023	60	+
chr16	222396	222397	A00252:294:H3YWTDSX5:4:1171:11767:19867/1	60	+
chr16	222448	222449	A00252:294:H3YWTDSX5:4:1502:26576:19085/1	60	+
chr16	222820	222821	A00252:294:H3YWTDSX5:4:1407:14724:28244/1	60	-
chr16	224120	224121	A00252:294:H3YWTDSX5:4:1159:11487:32941	60	+
chr16	226539	226540	A00252:294:H3YWTDSX5:4:1214:20645:2895/1	60	-
chr16	227221	227222	A00252:294:H3YWTDSX5:4:1130:9245:24424/1	60	+
chr16	320325	320326	A00252:294:H3YWTDSX5:4:1131:20202:18380/1	60	+
chr16	596074	596075	A00252:294:H3YWTDSX5:4:1102:22073:16861/1	60	-
chr16	600783	600784	A00252:294:H3YWTDSX5:4:1110:19407:18380/1	60	+
chr16	601369	601370	A00252:294:H3YWTDSX5:4:1112:7527:33348/1	60	-
chr16	644306	644307	A00252:294:H3YWTDSX5:4:1136:28302:17785/1	60	+
chr16	665207	665208	A00252:294:H3YWTDSX5:4:1106:20139:30483/1	60	-
chr16	665479	665480	A00252:294:H3YWTDSX5:4:1230:22697:22608	60	+
chr16	665621	665622	A00252:294:H3YWTDSX5:4:1437:26576:20212	60	-
chr16	667020	667021	A00252:294:H3YWTDSX5:4:1113:30969:2300/1	60	+
chr16	667021	667022	A00252:294:H3YWTDSX5:4:2207:6614:4648	60	+
chr16	667022	667023	A00252:294:H3YWTDSX5:4:1447:23204:17816/1	60	+
chr16	667308	667309	A00252:294:H3YWTDSX5:4:1611:22182:10786	60	+
chr16	669405	669406	A00252:294:H3YWTDSX5:4:1103:9570:23516	60	-
chr16	672336	672337	A00252:294:H3YWTDSX5:4:2535:9543:25254	60	+
chr16	687665	687666	A00252:294:H3YWTDSX5:4:1120:1859:32706	60	+
chr16	687666	687667	A00252:294:H3YWTDSX5:4:2121:28592:6731	60	+
chr16	732994	732995	A00252:294:H3YWTDSX5:4:2425:30508:29997	60	+
chr16	733685	733686	A00252:294:H3YWTDSX5:4:1105:25608:22576	60	-
chr16	733746	733747	A00252:294:H3YWTDSX5:4:1345:20437:7889	60	-
chr16	734727	734728	A00252:294:H3YWTDSX5:4:1115:9272:9502/1	60	-
chr16	739288	739289	A00252:294:H3YWTDSX5:4:1271:20211:23187/1	60	+
chr16	793803	793804	A00252:294:H3YWTDSX5:4:1122:18150:16078	60	+
chr16	796110	796111	A00252:294:H3YWTDSX5:4:1403:5629:21355/1	60	+
chr16	931372	931373	A00252:294:H3YWTDSX5:4:1103:3161:14951	60	-
chr16	944876	944877	A00252:294:H3YWTDSX5:4:2376:16731:31626	60	-
chr16	945454	945455	A00252:294:H3YWTDSX5:4:1102:28772:22232/1	60	+
chr16	1370422	1370423	A00252:294:H3YWTDSX5:4:2475:9498:3098	60	+
chr16	1391561	1391562	A00252:294:H3YWTDSX5:4:1364:10755:30295	60	-
chr16	1405235	1405236	A00252:294:H3YWTDSX5:4:1201:27136:31704	60	-
chr16	1417516	1417517	A00252:294:H3YWTDSX5:4:1101:8522:4445/1	60	-
chr16	1418214	1418215	A00252:294:H3YWTDSX5:4:1137:13241:34100/1	60	-
chr16	1418480	1418481	A00252:294:H3YWTDSX5:4:2616:29396:30389	60	-
chr16	1419031	1419032	A00252:294:H3YWTDSX5:4:1125:3703:14199/1	60	-
chr16	1522175	1522176	A00252:294:H3YWTDSX5:4:2331:12391:2284	60	-
chr16	1556684	1556685	A00252:294:H3YWTDSX5:4:1525:9543:26882/1	60	+
chr16	1619584	1619585	A00252:294:H3YWTDSX5:4:2431:7581:28557	60	-
chr16	1619586	1619587	A00252:294:H3YWTDSX5:4:1126:19515:31657/1	60	-
chr16	1631837	1631838	A00252:294:H3YWTDSX5:4:1118:11614:35790/1	60	+
chr16	1634683	1634684	A00252:294:H3YWTDSX5:4:1132:27995:17660/1	60	-
chr16	1637323	1637324	A00252:294:H3YWTDSX5:4:1542:16622:2816	60	-
chr16	1637436	1637437	A00252:294:H3YWTDSX5:4:1146:10872:30123/1	60	+
chr16	1644414	1644415	A00252:294:H3YWTDSX5:4:1262:15872:16454	60	-
chr16	1645771	1645772	A00252:294:H3YWTDSX5:4:1168:15655:17425/1	60	-
chr16	1681457	1681458	A00252:294:H3YWTDSX5:4:1107:1190:15139/1	60	+
chr16	1684555	1684556	A00252:294:H3YWTDSX5:4:2277:10520:30295	60	-
chr16	1686140	1686141	A00252:294:H3YWTDSX5:4:1133:24614:1501/1	60	-
chr16	1687387	1687388	A00252:294:H3YWTDSX5:4:1101:31837:18803/1	60	-
chr16	1687483	1687484	A00252:294:H3YWTDSX5:4:1355:19976:26537	60	-
chr16	1688028	1688029	A00252:294:H3YWTDSX5:4:1106:30355:16141/1	60	+
chr16	1690037	1690038	A00252:294:H3YWTDSX5:4:1171:12454:33520/1	60	+
chr16	1690330	1690331	A00252:294:H3YWTDSX5:4:1165:23574:16955/1	60	+
chr16	1690575	1690576	A00252:294:H3YWTDSX5:4:1130:9381:8625/1	60	-
chr16	1691147	1691148	A00252:294:H3YWTDSX5:4:1265:23782:10739/1	60	+
chr16	1694005	1694006	A00252:294:H3YWTDSX5:4:2449:26087:7623	60	-
chr16	1694067	1694068	A00252:294:H3YWTDSX5:4:1240:21947:24471/1	60	-
chr16	1696693	1696694	A00252:294:H3YWTDSX5:4:1111:15447:36354/1	60	+
chr16	1697003	1697004	A00252:294:H3YWTDSX5:4:2476:30472:36354	60	+
chr16	1702349	1702350	A00252:294:H3YWTDSX5:4:1342:13114:25739	60	-
chr16	1715872	1715873	A00252:294:H3YWTDSX5:4:1345:7310:11647	60	-
chr16	1716048	1716049	A00252:294:H3YWTDSX5:4:1340:32443:21449/1	60	+
chr16	1717635	1717636	A00252:294:H3YWTDSX5:4:1329:25012:19914/1	60	+
chr16	1730101	1730102	A00252:294:H3YWTDSX5:4:1143:24749:21652/1	60	-
chr16	1730639	1730640	A00252:294:H3YWTDSX5:4:2256:5611:19038	60	+
chr16	1747981	1747982	A00252:294:H3YWTDSX5:4:1404:7419:16282/1	60	-
chr16	1752961	1752962	A00252:294:H3YWTDSX5:4:1672:8359:25551	60	-
chr16	1814172	1814173	A00252:294:H3YWTDSX5:4:1134:28266:3380/1	60	-
chr16	1830527	1830528	A00252:294:H3YWTDSX5:4:1150:27317:29199	60	-
chr16	1999721	1999722	A00252:294:H3YWTDSX5:4:1676:8929:35055	60	-
chr16	1999907	1999908	A00252:294:H3YWTDSX5:4:2317:3685:11976	60	+
chr16	2002555	2002556	A00252:294:H3YWTDSX5:4:1133:17092:33786/1	60	+
chr16	2012149	2012150	A00252:294:H3YWTDSX5:4:1122:5529:27508/1	60	-
chr16	2013303	2013304	A00252:294:H3YWTDSX5:4:1140:20564:16501/1	60	-
chr16	2067410	2067411	A00252:294:H3YWTDSX5:4:1208:25500:11459/1	60	-
chr16	2068246	2068247	A00252:294:H3YWTDSX5:4:1108:7102:7091/1	60	+
chr16	2068404	2068405	A00252:294:H3YWTDSX5:4:1108:24496:22185/1	60	+
chr16	2068405	2068406	A00252:294:H3YWTDSX5:4:1410:25500:28213	60	+
chr16	2069237	2069238	A00252:294:H3YWTDSX5:4:1144:9941:20337/1	60	-
chr16	2076460	2076461	A00252:294:H3YWTDSX5:4:1106:31006:7185/1	60	-
chr16	2102110	2102111	A00252:294:H3YWTDSX5:4:2263:23999:4445	60	-
chr16	2159132	2159133	A00252:294:H3YWTDSX5:4:1278:12129:12665	60	-
chr16	2166607	2166608	A00252:294:H3YWTDSX5:4:1118:30454:1908/1	60	-
chr16	2226442	2226443	A00252:294:H3YWTDSX5:4:1547:16495:11960/1	60	-
chr16	2248098	2248099	A00252:294:H3YWTDSX5:4:1119:27480:3302/1	60	-
chr16	2248838	2248839	A00252:294:H3YWTDSX5:4:2645:31765:34178	60	-
chr16	2248839	2248840	A00252:294:H3YWTDSX5:4:1527:20256:35415/1	60	-
chr16	2254485	2254486	A00252:294:H3YWTDSX5:4:1118:11026:3677	60	+
chr16	2258327	2258328	A00252:294:H3YWTDSX5:4:1115:24198:30373/1	60	+
chr16	2259497	2259498	A00252:294:H3YWTDSX5:4:1140:27245:27539/1	60	+
chr16	2259709	2259710	A00252:294:H3YWTDSX5:4:2224:23882:18239	60	+
chr16	2259867	2259868	A00252:294:H3YWTDSX5:4:2151:29686:3991	60	+
chr16	2260609	2260610	A00252:294:H3YWTDSX5:4:2430:21983:23030	60	-
chr16	2260833	2260834	A00252:294:H3YWTDSX5:4:1113:20103:24283/1	60	-
chr16	2261661	2261662	A00252:294:H3YWTDSX5:4:2214:14877:14638	60	+
chr16	2261766	2261767	A00252:294:H3YWTDSX5:4:1121:18222:13322/1	60	-
chr16	2263309	2263310	A00252:294:H3YWTDSX5:4:1234:18412:6261/1	60	-
chr16	2434733	2434734	A00252:294:H3YWTDSX5:4:1106:14100:36620/1	60	-
chr16	2442251	2442252	A00252:294:H3YWTDSX5:4:1207:5068:3098	60	+
chr16	2447407	2447408	A00252:294:H3YWTDSX5:4:1463:17544:4883/1	60	-
chr16	2447408	2447409	A00252:294:H3YWTDSX5:4:2432:23873:9737	60	-
chr16	2454098	2454099	A00252:294:H3YWTDSX5:4:1109:16703:25191/1	60	+
chr16	2476225	2476226	A00252:294:H3YWTDSX5:4:1113:12246:26209/1	60	+
chr16	2493780	2493781	A00252:294:H3YWTDSX5:4:1142:19334:36730/1	60	-
chr16	2504671	2504672	A00252:294:H3YWTDSX5:4:1105:27615:8797/1	60	+
chr16	2504672	2504673	A00252:294:H3YWTDSX5:4:1275:5873:22811	60	+
chr16	2588395	2588396	A00252:294:H3YWTDSX5:4:1106:26630:34491	60	+
chr16	2588396	2588397	A00252:294:H3YWTDSX5:4:2433:25355:30780	60	+
chr16	2665288	2665289	A00252:294:H3YWTDSX5:4:1155:9471:6840/1	60	-
chr16	2755183	2755184	A00252:294:H3YWTDSX5:4:1231:21522:17754/1	60	+
chr16	2755980	2755981	A00252:294:H3YWTDSX5:4:2565:31629:25582	60	+
chr16	2757382	2757383	A00252:294:H3YWTDSX5:4:1108:6397:22341	60	-
chr16	2757383	2757384	A00252:294:H3YWTDSX5:4:2261:32886:31892	60	-
chr16	2757387	2757388	A00252:294:H3YWTDSX5:4:1441:2871:20682/1	60	-
chr16	2917604	2917605	A00252:294:H3YWTDSX5:4:1104:13602:16376/1	60	-
chr16	3076445	3076446	A00252:294:H3YWTDSX5:4:1116:19425:6261/1	60	-
chr16	3078925	3078926	A00252:294:H3YWTDSX5:4:1320:5945:28792	60	-
chr16	3219501	3219502	A00252:294:H3YWTDSX5:4:1166:31078:21026/1	60	+
chr16	3228652	3228653	A00252:294:H3YWTDSX5:4:1161:28510:32111/1	60	-
chr16	3519345	3519346	A00252:294:H3YWTDSX5:4:1210:9760:22122/1	60	-
chr16	3538071	3538072	A00252:294:H3YWTDSX5:4:1177:25852:25379/1	60	+
chr16	3603679	3603680	A00252:294:H3YWTDSX5:4:1105:30409:1924/1	60	+
chr16	3608375	3608376	A00252:294:H3YWTDSX5:4:1101:8377:21668/1	60	+
chr16	3620376	3620377	A00252:294:H3YWTDSX5:4:2477:7283:23343	60	-
chr16	3622027	3622028	A00252:294:H3YWTDSX5:4:1121:19723:11350	60	+
chr16	3628287	3628288	A00252:294:H3YWTDSX5:4:1627:8612:29841/1	60	+
chr16	3758031	3758032	A00252:294:H3YWTDSX5:4:1111:17833:25864/1	60	-
chr16	3761442	3761443	A00252:294:H3YWTDSX5:4:1111:21260:18740/1	60	-
chr16	3781920	3781921	A00252:294:H3YWTDSX5:4:1211:7500:26850/1	60	+
chr16	3836946	3836947	A00252:294:H3YWTDSX5:4:2273:25464:3724	60	-
chr16	3849785	3849786	A00252:294:H3YWTDSX5:4:2204:25066:31313	60	-
chr16	3870116	3870117	A00252:294:H3YWTDSX5:4:1151:16495:5885/1	60	+
chr16	4064664	4064665	A00252:294:H3YWTDSX5:4:1104:9372:7545/1	60	+
chr16	4722538	4722539	A00252:294:H3YWTDSX5:4:1512:28474:12727	60	+
chr16	5467679	5467680	A00252:294:H3YWTDSX5:4:1114:16034:3865/1	60	-
chr16	5570608	5570609	A00252:294:H3YWTDSX5:4:1650:11261:14888	60	-
chr16	8652289	8652290	A00252:294:H3YWTDSX5:4:1506:1515:30671/1	60	+
chr16	9104907	9104908	A00252:294:H3YWTDSX5:4:2612:19587:30561	60	-
chr16	9112124	9112125	A00252:294:H3YWTDSX5:4:2676:19723:16767	60	-
chr16	11700714	11700715	A00252:294:H3YWTDSX5:4:1230:8883:7294	60	-
chr16	11706844	11706845	A00252:294:H3YWTDSX5:4:1210:15700:10927/1	60	+
[truncated: 3,954 more rows]
