# Supplementary material for: HIV-1 capsid stability enables inositol phosphate-independent infection of target cells and promotes integration into genes
Source: PLoS Pathog. 2023 Jun 2;19(6):e1011423. doi: 10.1371/journal.ppat.1011423 (PMC10266667; doi:10.1371/journal.ppat.1011423)
Supplement: S2 Data — (TAR.GZ) [file ppat.1011423.s013.tar.gz › CEM_WT_B/CA_Q219A/Unique_hg38_integration_sites/7442-GS-3.bed]

chr1	180804	180805	A00758:247:H2MVHDSX3:1:2508:24632:24486	60	-
chr1	718341	718342	A00758:247:H2MVHDSX3:1:1457:29677:20760/1	60	+
chr1	776108	776109	A00758:247:H2MVHDSX3:2:1271:30020:23234/1	60	-
chr1	780142	780143	A00758:247:H2MVHDSX3:4:2275:12246:30091/1	60	-
chr1	784648	784649	A00758:247:H2MVHDSX3:4:1654:24207:2394/1	60	-
chr1	788830	788831	A00758:247:H2MVHDSX3:3:2610:28899:35446	60	+
chr1	797385	797386	A00758:247:H2MVHDSX3:1:2211:9091:36495/1	60	-
chr1	809490	809491	A00758:247:H2MVHDSX3:1:1110:19976:23343/1	60	+
chr1	811014	811015	A00758:247:H2MVHDSX3:2:1115:3812:28948/1	60	-
chr1	830046	830047	A00758:247:H2MVHDSX3:1:1330:20166:11115/1	60	-
chr1	832082	832083	A00758:247:H2MVHDSX3:1:2610:11740:18004	60	+
chr1	834186	834187	A00758:247:H2MVHDSX3:3:2567:26377:23500	60	-
chr1	839970	839971	A00758:247:H2MVHDSX3:1:1331:21151:20055/1	60	+
chr1	848273	848274	A00758:247:H2MVHDSX3:1:1250:10619:30154	60	-
chr1	947037	947038	A00758:247:H2MVHDSX3:1:2129:30156:34929	60	-
chr1	1101596	1101597	A00758:247:H2MVHDSX3:1:1205:9543:2988/1	60	+
chr1	1106624	1106625	A00758:247:H2MVHDSX3:1:1101:3613:36276/1	60	-
chr1	1187081	1187082	A00758:247:H2MVHDSX3:2:1146:3378:17300	60	+
chr1	1217006	1217007	A00758:247:H2MVHDSX3:1:1114:9200:6370/1	60	+
chr1	1217007	1217008	A00758:247:H2MVHDSX3:3:1509:31430:7420	60	+
chr1	1254304	1254305	A00758:247:H2MVHDSX3:2:2174:14841:26475	60	-
chr1	1256525	1256526	A00758:247:H2MVHDSX3:1:1114:27100:26663/1	60	+
chr1	1256567	1256568	A00758:247:H2MVHDSX3:3:1646:29939:5744	60	+
chr1	1257000	1257001	A00758:247:H2MVHDSX3:4:2630:10013:34929/1	60	-
chr1	1259371	1259372	A00758:247:H2MVHDSX3:1:2521:11089:26021/1	60	+
chr1	1262784	1262785	A00758:247:H2MVHDSX3:1:1162:18448:2033/1	60	+
chr1	1262785	1262786	A00758:247:H2MVHDSX3:2:2652:23619:33223/1	60	+
chr1	1262948	1262949	A00758:247:H2MVHDSX3:1:2276:31819:11694	60	+
chr1	1263296	1263297	A00758:247:H2MVHDSX3:4:2556:7798:7263	60	-
chr1	1263360	1263361	A00758:247:H2MVHDSX3:1:1439:12355:12085/1	60	-
chr1	1264066	1264067	A00758:247:H2MVHDSX3:1:2503:5593:17660/1	60	-
chr1	1265072	1265073	A00758:247:H2MVHDSX3:1:1106:26232:31516/1	60	+
chr1	1265073	1265074	A00758:247:H2MVHDSX3:1:2559:29487:10723/1	60	+
chr1	1266339	1266340	A00758:247:H2MVHDSX3:3:2544:1136:3364	60	-
chr1	1310190	1310191	A00758:247:H2MVHDSX3:2:1224:16712:26177/1	60	-
chr1	1316693	1316694	A00758:247:H2MVHDSX3:1:1570:14163:35916	60	+
chr1	1316969	1316970	A00758:247:H2MVHDSX3:2:1404:1958:16219/1	60	-
chr1	1318275	1318276	A00758:247:H2MVHDSX3:3:2353:29396:18991/1	60	+
chr1	1318708	1318709	A00758:247:H2MVHDSX3:1:1145:15429:17002/1	60	-
chr1	1329175	1329176	A00758:247:H2MVHDSX3:1:1215:32244:20635/1	60	-
chr1	1386603	1386604	A00758:247:H2MVHDSX3:1:1127:9435:21903/1	60	+
chr1	1388345	1388346	A00758:247:H2MVHDSX3:1:1110:28763:14888/1	60	-
chr1	1391360	1391361	A00758:247:H2MVHDSX3:3:1154:20482:18114	60	-
chr1	1391420	1391421	A00758:247:H2MVHDSX3:1:1107:17933:34240/1	60	+
chr1	1393370	1393371	A00758:247:H2MVHDSX3:1:1564:8757:3255/1	60	-
chr1	1393421	1393422	A00758:247:H2MVHDSX3:3:2262:12843:12179	60	-
chr1	1394297	1394298	A00758:247:H2MVHDSX3:1:1216:15221:4272/1	60	+
chr1	1394579	1394580	A00758:247:H2MVHDSX3:1:1449:29297:26835/1	60	-
chr1	1394871	1394872	A00758:247:H2MVHDSX3:2:2538:10619:10582	60	-
chr1	1395746	1395747	A00758:247:H2MVHDSX3:1:2402:2808:32816/1	60	+
chr1	1395897	1395898	A00758:247:H2MVHDSX3:1:1260:28094:16705	60	+
chr1	1397619	1397620	A00758:247:H2MVHDSX3:4:1526:15365:23594/1	60	+
chr1	1402653	1402654	A00758:247:H2MVHDSX3:1:1107:7916:18270/1	60	+
chr1	1477202	1477203	A00758:247:H2MVHDSX3:3:1270:25030:28776/1	60	-
chr1	1477204	1477205	A00758:247:H2MVHDSX3:1:1124:16179:9596/1	60	-
chr1	1482610	1482611	A00758:247:H2MVHDSX3:1:1257:30996:2691/1	60	+
chr1	1482612	1482613	A00758:247:H2MVHDSX3:1:1367:31882:17597/1	60	+
chr1	1485563	1485564	A00758:247:H2MVHDSX3:1:1341:1253:24987	60	-
chr1	1488754	1488755	A00758:247:H2MVHDSX3:1:1115:25545:26944/1	60	-
chr1	1490704	1490705	A00758:247:H2MVHDSX3:3:2569:22064:14372/1	60	-
chr1	1490706	1490707	A00758:247:H2MVHDSX3:1:1101:28718:11710/1	60	-
chr1	1518823	1518824	A00758:247:H2MVHDSX3:4:1648:10131:13714	60	+
chr1	1560891	1560892	A00758:247:H2MVHDSX3:1:1171:12617:19304/1	60	-
chr1	1643529	1643530	A00758:247:H2MVHDSX3:1:1136:5312:20556/1	60	-
chr1	1649664	1649665	A00758:247:H2MVHDSX3:4:1240:2220:20744	60	+
chr1	1655141	1655142	A00758:247:H2MVHDSX3:1:1509:21197:34851	60	-
chr1	1655302	1655303	A00758:247:H2MVHDSX3:1:1113:12753:21981/1	60	-
chr1	1666509	1666510	A00758:247:H2MVHDSX3:1:1209:19027:33223	60	-
chr1	1671507	1671508	A00758:247:H2MVHDSX3:1:1426:27434:27524/1	60	-
chr1	1685818	1685819	A00758:247:H2MVHDSX3:1:1151:10230:34460/1	60	-
chr1	1719818	1719819	A00758:247:H2MVHDSX3:1:1566:11595:35697	60	-
chr1	1722433	1722434	A00758:247:H2MVHDSX3:3:2420:5159:5415	60	-
chr1	1736591	1736592	A00758:247:H2MVHDSX3:1:1402:19515:9831	60	-
chr1	1794160	1794161	A00758:247:H2MVHDSX3:1:1149:13141:8500/1	60	-
chr1	1799333	1799334	A00758:247:H2MVHDSX3:2:1530:32786:7012/1	60	-
chr1	1799493	1799494	A00758:247:H2MVHDSX3:2:1522:15854:4648	60	-
chr1	1800617	1800618	A00758:247:H2MVHDSX3:1:1221:17490:35571/1	60	+
chr1	1800618	1800619	A00758:247:H2MVHDSX3:4:1633:31855:11068	60	+
chr1	1808355	1808356	A00758:247:H2MVHDSX3:1:1413:25491:16172/1	60	+
chr1	1810418	1810419	A00758:247:H2MVHDSX3:1:1448:19226:17378	60	+
chr1	1821959	1821960	A00758:247:H2MVHDSX3:4:1401:4553:18239/1	60	-
chr1	1821963	1821964	A00758:247:H2MVHDSX3:1:1109:1976:1752/1	60	+
chr1	1821964	1821965	A00758:247:H2MVHDSX3:2:2504:25726:16485	60	+
chr1	1823483	1823484	A00758:247:H2MVHDSX3:3:1645:32678:12399/1	60	+
chr1	1824140	1824141	A00758:247:H2MVHDSX3:1:1130:2718:10802	60	+
chr1	1827144	1827145	A00758:247:H2MVHDSX3:1:1234:15492:2613/1	60	+
chr1	1837273	1837274	A00758:247:H2MVHDSX3:1:2574:23529:7795	60	+
chr1	1839024	1839025	A00758:247:H2MVHDSX3:1:1133:29514:28401/1	60	+
chr1	1843755	1843756	A00758:247:H2MVHDSX3:1:1116:8929:3646/1	60	-
chr1	1858085	1858086	A00758:247:H2MVHDSX3:1:2536:7771:22592/1	60	-
chr1	2201858	2201859	A00758:247:H2MVHDSX3:3:2321:26476:6825	60	-
chr1	2395828	2395829	A00758:247:H2MVHDSX3:1:1477:10484:24502	60	+
chr1	2399655	2399656	A00758:247:H2MVHDSX3:1:1119:14425:3364/1	60	-
chr1	3665764	3665765	A00758:247:H2MVHDSX3:3:2616:24017:18317/1	60	-
chr1	3845593	3845594	A00758:247:H2MVHDSX3:1:1152:23032:19116/1	60	+
chr1	3853115	3853116	A00758:247:H2MVHDSX3:1:1338:16233:12947/1	60	+
chr1	5924984	5924985	A00758:247:H2MVHDSX3:2:1366:24117:5494/1	60	+
chr1	5929579	5929580	A00758:247:H2MVHDSX3:3:2672:18783:31422	60	-
chr1	5930957	5930958	A00758:247:H2MVHDSX3:4:2245:20356:10817/1	60	-
chr1	6286917	6286918	A00758:247:H2MVHDSX3:4:2522:1253:7921/1	60	-
chr1	6293516	6293517	A00758:247:H2MVHDSX3:1:1259:21414:9580	60	-
chr1	6414166	6414167	A00758:247:H2MVHDSX3:3:1529:12310:14575/1	60	+
chr1	6607203	6607204	A00758:247:H2MVHDSX3:1:1364:21242:6089/1	60	+
chr1	6607205	6607206	A00758:247:H2MVHDSX3:1:1375:13458:36980	60	+
chr1	6647584	6647585	A00758:247:H2MVHDSX3:1:2344:22797:5431/1	60	+
chr1	6686347	6686348	A00758:247:H2MVHDSX3:3:2350:29749:28745/1	60	-
chr1	6781394	6781395	A00758:247:H2MVHDSX3:3:1461:17273:10175/1	60	-
chr1	6822188	6822189	A00758:247:H2MVHDSX3:1:1217:16731:24987/1	60	+
chr1	6833809	6833810	A00758:247:H2MVHDSX3:1:2372:16857:29496	60	-
chr1	6858400	6858401	A00758:247:H2MVHDSX3:2:1424:16577:35806	60	+
chr1	6865731	6865732	A00758:247:H2MVHDSX3:1:1401:3206:32409/1	60	+
chr1	6883235	6883236	A00758:247:H2MVHDSX3:1:1309:10429:21872/1	60	+
chr1	6883237	6883238	A00758:247:H2MVHDSX3:1:2560:22525:18709/1	60	+
chr1	7832608	7832609	A00758:247:H2MVHDSX3:3:1442:17788:25097/1	60	+
chr1	8264524	8264525	A00758:247:H2MVHDSX3:1:2116:3513:34068/1	60	-
chr1	8420930	8420931	A00758:247:H2MVHDSX3:1:1175:30029:8312/1	60	+
chr1	8532895	8532896	A00758:247:H2MVHDSX3:1:2360:26467:11005/1	60	-
chr1	8543479	8543480	A00758:247:H2MVHDSX3:2:2238:20139:7467/1	60	-
chr1	8554369	8554370	A00758:247:H2MVHDSX3:1:1503:3784:33066/1	60	+
chr1	8581923	8581924	A00758:247:H2MVHDSX3:2:2651:21658:12352	60	-
chr1	8585122	8585123	A00758:247:H2MVHDSX3:3:1378:32832:29606/1	60	-
chr1	8595605	8595606	A00758:247:H2MVHDSX3:1:1150:9028:34006/1	60	-
chr1	8621607	8621608	A00758:247:H2MVHDSX3:2:1225:15971:28902	60	-
chr1	8628373	8628374	A00758:247:H2MVHDSX3:1:1457:5611:8641/1	60	+
chr1	8629254	8629255	A00758:247:H2MVHDSX3:1:1131:8648:28181/1	60	+
chr1	8639065	8639066	A00758:247:H2MVHDSX3:4:1464:1687:27806	60	-
chr1	8642265	8642266	A00758:247:H2MVHDSX3:1:1164:17246:14732/1	60	-
chr1	8752654	8752655	A00758:247:H2MVHDSX3:2:2274:14461:2581	60	+
chr1	8803042	8803043	A00758:247:H2MVHDSX3:1:2347:10583:10426	60	-
chr1	9243013	9243014	A00758:247:H2MVHDSX3:1:1133:19705:13260/1	60	+
chr1	9522994	9522995	A00758:247:H2MVHDSX3:3:1461:15772:30185/1	60	-
chr1	9564519	9564520	A00758:247:H2MVHDSX3:1:1253:28284:12900	60	+
chr1	9574264	9574265	A00758:247:H2MVHDSX3:1:1103:6045:4069/1	60	+
chr1	9574266	9574267	A00758:247:H2MVHDSX3:2:2571:6216:28322	60	+
chr1	9742255	9742256	A00758:247:H2MVHDSX3:1:1208:18403:26913/1	60	-
chr1	9749874	9749875	A00758:247:H2MVHDSX3:1:2132:20961:11804/1	60	+
chr1	9749875	9749876	A00758:247:H2MVHDSX3:2:2161:12961:10097	60	+
chr1	9821309	9821310	A00758:247:H2MVHDSX3:1:1141:3188:11397/1	60	+
chr1	10037378	10037379	A00758:247:H2MVHDSX3:1:2601:32117:3599/1	60	+
chr1	10070533	10070534	A00758:247:H2MVHDSX3:1:1103:26078:19820/1	60	-
chr1	10091744	10091745	A00758:247:H2MVHDSX3:4:2411:15781:1673/1	60	-
chr1	10092648	10092649	A00758:247:H2MVHDSX3:1:1175:9887:27978	60	-
chr1	10095693	10095694	A00758:247:H2MVHDSX3:1:1335:27353:33144/1	60	+
chr1	10102229	10102230	A00758:247:H2MVHDSX3:1:2117:6379:28479/1	60	-
chr1	10124707	10124708	A00758:247:H2MVHDSX3:1:1448:31828:22639/1	60	-
chr1	10125142	10125143	A00758:247:H2MVHDSX3:2:2119:2284:35477	60	-
chr1	10134705	10134706	A00758:247:H2MVHDSX3:3:2262:8115:24659/1	60	+
chr1	10140156	10140157	A00758:247:H2MVHDSX3:1:1122:2682:21919/1	60	-
chr1	10170160	10170161	A00758:247:H2MVHDSX3:2:1667:4490:29622	60	-
chr1	10292201	10292202	A00758:247:H2MVHDSX3:1:1141:7708:14465/1	60	+
chr1	10298736	10298737	A00758:247:H2MVHDSX3:1:1120:22046:33442/1	60	-
chr1	10413926	10413927	A00758:247:H2MVHDSX3:1:2553:32624:20729/1	60	+
chr1	10561693	10561694	A00758:247:H2MVHDSX3:4:1502:32353:28870	60	-
chr1	10562727	10562728	A00758:247:H2MVHDSX3:4:1520:25174:5134/1	60	-
chr1	10567041	10567042	A00758:247:H2MVHDSX3:1:1111:30563:36573	60	+
chr1	10606884	10606885	A00758:247:H2MVHDSX3:1:1529:28881:23954/1	60	+
chr1	11023520	11023521	A00758:247:H2MVHDSX3:3:1113:5104:9361/1	60	-
chr1	11085038	11085039	A00758:247:H2MVHDSX3:1:1268:27525:29716/1	60	-
chr1	11092815	11092816	A00758:247:H2MVHDSX3:1:1403:3152:15812/1	60	+
chr1	11096512	11096513	A00758:247:H2MVHDSX3:1:1135:32298:28150/1	60	+
chr1	11137484	11137485	A00758:247:H2MVHDSX3:1:1464:20898:19680/1	60	-
chr1	11166758	11166759	A00758:247:H2MVHDSX3:1:1130:16830:33646	60	+
chr1	11200235	11200236	A00758:247:H2MVHDSX3:1:1242:7681:3709	60	+
chr1	11222389	11222390	A00758:247:H2MVHDSX3:1:1247:10303:17487/1	60	-
chr1	11227913	11227914	A00758:247:H2MVHDSX3:1:1319:8124:20165/1	60	+
chr1	11278264	11278265	A00758:247:H2MVHDSX3:1:2319:29794:9439	60	+
chr1	11817759	11817760	A00758:247:H2MVHDSX3:1:1130:32009:8735/1	60	-
chr1	11932755	11932756	A00758:247:H2MVHDSX3:2:1265:8169:13197/1	60	+
chr1	11988959	11988960	A00758:247:H2MVHDSX3:3:1415:18150:17487/1	60	+
chr1	12255378	12255379	A00758:247:H2MVHDSX3:1:1130:19488:7341/1	60	+
chr1	12337540	12337541	A00758:247:H2MVHDSX3:3:2173:12454:26068	60	-
chr1	12337542	12337543	A00758:247:H2MVHDSX3:1:1146:20781:15186/1	60	-
chr1	12338807	12338808	A00758:247:H2MVHDSX3:1:1275:23945:24549/1	60	-
chr1	12352890	12352891	A00758:247:H2MVHDSX3:3:1634:24641:26443	60	-
chr1	12375304	12375305	A00758:247:H2MVHDSX3:1:1134:3097:5916/1	60	-
chr1	12381060	12381061	A00758:247:H2MVHDSX3:1:1243:13621:4914/1	60	+
chr1	12395680	12395681	A00758:247:H2MVHDSX3:1:1505:7826:29324/1	60	+
chr1	12403116	12403117	A00758:247:H2MVHDSX3:1:1159:4417:19570/1	60	+
chr1	12425547	12425548	A00758:247:H2MVHDSX3:1:1302:27633:6699	60	-
chr1	12455213	12455214	A00758:247:H2MVHDSX3:4:1321:18276:33708/1	60	+
chr1	12484801	12484802	A00758:247:H2MVHDSX3:1:1255:27552:19930/1	60	+
chr1	13444360	13444361	A00758:247:H2MVHDSX3:4:2406:3396:21934	60	-
chr1	13715511	13715512	A00758:247:H2MVHDSX3:1:1146:22887:27884/1	60	+
chr1	13891297	13891298	A00758:247:H2MVHDSX3:1:1571:13901:15515/1	60	-
chr1	14111950	14111951	A00758:247:H2MVHDSX3:1:1317:13440:10269	60	-
chr1	14271540	14271541	A00758:247:H2MVHDSX3:3:2605:22073:5901	60	-
chr1	14975893	14975894	A00758:247:H2MVHDSX3:2:2103:5927:17143/1	60	-
chr1	15028456	15028457	A00758:247:H2MVHDSX3:1:1644:18322:6480	60	+
chr1	15550634	15550635	A00758:247:H2MVHDSX3:1:2474:6460:5697/1	60	-
chr1	15640323	15640324	A00758:247:H2MVHDSX3:1:1115:25880:10958/1	60	-
chr1	15705434	15705435	A00758:247:H2MVHDSX3:2:1121:5466:22420/1	60	+
chr1	15705922	15705923	A00758:247:H2MVHDSX3:4:2406:28501:26710/1	60	+
chr1	15711954	15711955	A00758:247:H2MVHDSX3:2:1344:16640:27492/1	60	+
chr1	15838521	15838522	A00758:247:H2MVHDSX3:1:2514:18647:27712	60	-
chr1	15875360	15875361	A00758:247:H2MVHDSX3:1:1101:27588:10128/1	60	-
chr1	15876521	15876522	A00758:247:H2MVHDSX3:1:1103:2040:11224/1	60	+
chr1	15876522	15876523	A00758:247:H2MVHDSX3:2:1265:11894:37027/1	60	+
chr1	15876523	15876524	A00758:247:H2MVHDSX3:3:2341:9118:36354/1	60	+
chr1	15921782	15921783	A00758:247:H2MVHDSX3:1:1452:26729:4946/1	60	+
chr1	16252626	16252627	A00758:247:H2MVHDSX3:1:1650:32524:1830/1	60	+
chr1	16276384	16276385	A00758:247:H2MVHDSX3:1:2332:14850:30436/1	60	-
chr1	16472641	16472642	A00758:247:H2MVHDSX3:1:1321:8088:4319/1	60	-
chr1	16602793	16602794	A00758:247:H2MVHDSX3:1:1319:4589:28917/1	60	-
chr1	16608631	16608632	A00758:247:H2MVHDSX3:1:1243:18837:2362/1	60	-
chr1	16610570	16610571	A00758:247:H2MVHDSX3:1:1231:24722:21449/1	60	+
chr1	16642070	16642071	A00758:247:H2MVHDSX3:4:2112:30038:34162/1	60	-
chr1	17026517	17026518	A00758:247:H2MVHDSX3:1:1127:8250:27680	60	-
chr1	17043972	17043973	A00758:247:H2MVHDSX3:1:1504:1235:24142/1	60	+
chr1	17120930	17120931	A00758:247:H2MVHDSX3:1:2325:7446:6402/1	60	+
chr1	17591377	17591378	A00758:247:H2MVHDSX3:3:2519:10185:21668	60	+
chr1	18660957	18660958	A00758:247:H2MVHDSX3:3:2440:14136:23093	60	-
chr1	19113487	19113488	A00758:247:H2MVHDSX3:3:2129:14091:1658	60	-
chr1	19130854	19130855	A00758:247:H2MVHDSX3:3:1349:5376:36636	60	-
chr1	19133124	19133125	A00758:247:H2MVHDSX3:1:2427:30599:23954	60	+
chr1	19133846	19133847	A00758:247:H2MVHDSX3:2:2161:17761:3912	60	-
chr1	19140257	19140258	A00758:247:H2MVHDSX3:1:1345:14850:29559/1	60	-
chr1	19153149	19153150	A00758:247:H2MVHDSX3:1:1303:26214:5462/1	60	-
chr1	19155627	19155628	A00758:247:H2MVHDSX3:1:2215:10276:34976/1	60	-
chr1	19195777	19195778	A00758:247:H2MVHDSX3:1:1139:18846:35571	60	-
chr1	19201539	19201540	A00758:247:H2MVHDSX3:1:1267:1796:21574/1	60	+
chr1	19462232	19462233	A00758:247:H2MVHDSX3:1:1438:7428:19335/1	60	-
chr1	19471103	19471104	A00758:247:H2MVHDSX3:3:1234:22553:34444/1	60	+
chr1	19482802	19482803	A00758:247:H2MVHDSX3:2:2568:5755:23453	60	+
chr1	19596046	19596047	A00758:247:H2MVHDSX3:2:2577:1407:27853	60	-
chr1	19596047	19596048	A00758:247:H2MVHDSX3:1:1125:4652:12994/1	60	-
chr1	20745655	20745656	A00758:247:H2MVHDSX3:1:1431:5059:20024/1	60	+
chr1	20775642	20775643	A00758:247:H2MVHDSX3:1:1136:15835:23343/1	60	-
chr1	20781811	20781812	A00758:247:H2MVHDSX3:1:1518:3197:8218/1	60	-
chr1	20874492	20874493	A00758:247:H2MVHDSX3:1:2531:27769:28823/1	60	+
chr1	20876123	20876124	A00758:247:H2MVHDSX3:1:1178:29414:12352	60	+
chr1	20878529	20878530	A00758:247:H2MVHDSX3:1:1433:32443:6449	60	+
chr1	20888372	20888373	A00758:247:H2MVHDSX3:1:1574:14326:29183/1	60	+
chr1	20888850	20888851	A00758:247:H2MVHDSX3:1:1106:8477:14888/1	60	+
chr1	20895676	20895677	A00758:247:H2MVHDSX3:1:1132:2691:3646	60	-
chr1	20923866	20923867	A00758:247:H2MVHDSX3:3:2307:24659:3051	60	+
chr1	20944070	20944071	A00758:247:H2MVHDSX3:1:1513:12102:18693/1	60	+
chr1	20948068	20948069	A00758:247:H2MVHDSX3:3:1613:27145:11052	60	-
chr1	20949836	20949837	A00758:247:H2MVHDSX3:1:1201:14859:18490/1	60	+
chr1	20957226	20957227	A00758:247:H2MVHDSX3:1:1203:24117:7341/1	60	+
chr1	20967163	20967164	A00758:247:H2MVHDSX3:3:1221:23222:9549	60	-
chr1	20972265	20972266	A00758:247:H2MVHDSX3:1:1210:28302:30060/1	60	-
chr1	20992303	20992304	A00758:247:H2MVHDSX3:3:1467:24596:31281	60	-
chr1	20996149	20996150	A00758:247:H2MVHDSX3:2:1235:5168:29669/1	60	+
chr1	20998669	20998670	A00758:247:H2MVHDSX3:4:1622:8305:34350	60	+
chr1	20999691	20999692	A00758:247:H2MVHDSX3:1:1111:26087:18239/1	60	+
chr1	20999873	20999874	A00758:247:H2MVHDSX3:1:1112:17824:10535	60	+
chr1	21003654	21003655	A00758:247:H2MVHDSX3:1:1141:17327:22044/1	60	-
chr1	21005671	21005672	A00758:247:H2MVHDSX3:3:2102:29125:25316	60	-
chr1	21006808	21006809	A00758:247:H2MVHDSX3:1:2611:9390:17159	60	-
chr1	21047319	21047320	A00758:247:H2MVHDSX3:1:1133:27588:36746/1	60	+
chr1	21068033	21068034	A00758:247:H2MVHDSX3:1:1155:5294:2801/1	60	+
chr1	21087824	21087825	A00758:247:H2MVHDSX3:4:1551:20808:29763/1	60	-
chr1	21110442	21110443	A00758:247:H2MVHDSX3:1:1122:9769:16877	60	-
chr1	21130655	21130656	A00758:247:H2MVHDSX3:1:1551:29071:23375/1	60	+
chr1	21159037	21159038	A00758:247:H2MVHDSX3:1:1165:15004:1986/1	60	+
chr1	21465455	21465456	A00758:247:H2MVHDSX3:1:2510:29297:36448	60	-
chr1	21721378	21721379	A00758:247:H2MVHDSX3:4:2228:9028:33786	60	-
chr1	21722298	21722299	A00758:247:H2MVHDSX3:1:1105:1967:7936/1	60	+
chr1	21723334	21723335	A00758:247:H2MVHDSX3:2:2259:8052:30968	60	-
chr1	21727710	21727711	A00758:247:H2MVHDSX3:1:1246:5837:6997/1	60	+
chr1	21728787	21728788	A00758:247:H2MVHDSX3:1:1166:19822:13119/1	60	+
chr1	21809694	21809695	A00758:247:H2MVHDSX3:3:1158:1298:36307	60	-
chr1	21970315	21970316	A00758:247:H2MVHDSX3:2:1307:2844:7952/1	60	+
chr1	22071760	22071761	A00758:247:H2MVHDSX3:1:1104:32669:29199	60	-
chr1	22099654	22099655	A00758:247:H2MVHDSX3:2:2529:21748:8782	60	-
chr1	22504500	22504501	A00758:247:H2MVHDSX3:1:1103:9860:35289/1	60	-
chr1	22505663	22505664	A00758:247:H2MVHDSX3:1:2356:24614:12931	60	+
chr1	23028411	23028412	A00758:247:H2MVHDSX3:1:1522:14696:32393/1	60	-
chr1	23049906	23049907	A00758:247:H2MVHDSX3:1:1160:23077:10739/1	60	-
chr1	23058442	23058443	A00758:247:H2MVHDSX3:1:1134:14452:5854/1	60	-
chr1	23101203	23101204	A00758:247:H2MVHDSX3:1:1110:4453:20353/1	60	-
chr1	23284255	23284256	A00758:247:H2MVHDSX3:1:1170:2645:11866/1	60	-
chr1	23289918	23289919	A00758:247:H2MVHDSX3:1:1115:19822:14873/1	60	-
chr1	23290365	23290366	A00758:247:H2MVHDSX3:1:1109:11252:19883/1	60	+
chr1	23297041	23297042	A00758:247:H2MVHDSX3:1:1141:32940:18020/1	60	-
chr1	23299880	23299881	A00758:247:H2MVHDSX3:3:1237:2302:25175/1	60	-
chr1	23307407	23307408	A00758:247:H2MVHDSX3:1:1140:9127:32612/1	60	-
chr1	23308068	23308069	A00758:247:H2MVHDSX3:1:1227:14606:17832/1	60	-
chr1	23308751	23308752	A00758:247:H2MVHDSX3:1:1146:25003:5588/1	60	+
chr1	23313039	23313040	A00758:247:H2MVHDSX3:1:1201:5475:26944/1	60	+
chr1	23340816	23340817	A00758:247:H2MVHDSX3:3:2274:28546:28917/1	60	-
chr1	23342035	23342036	A00758:247:H2MVHDSX3:1:1112:1931:29011/1	60	-
chr1	23604614	23604615	A00758:247:H2MVHDSX3:1:1325:14091:10582/1	60	+
chr1	23780777	23780778	A00758:247:H2MVHDSX3:3:1460:15058:29262	60	-
chr1	23785458	23785459	A00758:247:H2MVHDSX3:1:2457:22327:17018	60	-
chr1	23816319	23816320	A00758:247:H2MVHDSX3:1:1364:24108:2534/1	60	+
chr1	23826183	23826184	A00758:247:H2MVHDSX3:1:1442:21640:23625/1	60	-
chr1	23826184	23826185	A00758:247:H2MVHDSX3:1:1573:18647:8234/1	60	-
chr1	23967410	23967411	A00758:247:H2MVHDSX3:1:1161:22697:34475/1	60	-
chr1	23968794	23968795	A00758:247:H2MVHDSX3:1:1217:2365:29794/1	60	+
chr1	24511713	24511714	A00758:247:H2MVHDSX3:2:1439:7139:11913/1	60	+
chr1	24517807	24517808	A00758:247:H2MVHDSX3:1:1530:5222:4648	60	-
chr1	24644751	24644752	A00758:247:H2MVHDSX3:1:1265:17463:23124/1	60	+
chr1	24766157	24766158	A00758:247:H2MVHDSX3:1:1259:23918:9283/1	60	+
chr1	24782314	24782315	A00758:247:H2MVHDSX3:2:2624:29387:2440	60	-
chr1	24823974	24823975	A00758:247:H2MVHDSX3:1:1109:18213:3599/1	60	+
chr1	25451310	25451311	A00758:247:H2MVHDSX3:1:1416:4318:29387/1	60	-
chr1	25452934	25452935	A00758:247:H2MVHDSX3:1:1545:31367:7780	60	-
chr1	25457669	25457670	A00758:247:H2MVHDSX3:1:1167:27751:6684/1	60	+
chr1	25483592	25483593	A00758:247:H2MVHDSX3:1:1150:1886:9079/1	60	+
chr1	25853179	25853180	A00758:247:H2MVHDSX3:1:1201:12102:8672/1	60	+
chr1	25988020	25988021	A00758:247:H2MVHDSX3:2:1465:24225:5963	60	-
chr1	26115480	26115481	A00758:247:H2MVHDSX3:1:1210:9127:13792/1	60	+
chr1	26124695	26124696	A00758:247:H2MVHDSX3:2:1158:24397:19288/1	60	-
chr1	26205502	26205503	A00758:247:H2MVHDSX3:3:1538:19461:17910/1	60	+
chr1	26248622	26248623	A00758:247:H2MVHDSX3:1:1472:2302:27242/1	60	-
chr1	26251969	26251970	A00758:247:H2MVHDSX3:3:2559:7798:19351/1	60	+
chr1	26453926	26453927	A00758:247:H2MVHDSX3:1:2620:21567:35211	60	-
chr1	26454705	26454706	A00758:247:H2MVHDSX3:3:1315:5746:32612	60	-
chr1	26706691	26706692	A00758:247:H2MVHDSX3:3:2174:15998:19492	60	-
chr1	26706692	26706693	A00758:247:H2MVHDSX3:1:1117:5846:7232/1	60	-
chr1	26719822	26719823	A00758:247:H2MVHDSX3:1:1553:3486:25128/1	60	-
chr1	26931839	26931840	A00758:247:H2MVHDSX3:3:2327:27281:13041/1	60	+
chr1	26935942	26935943	A00758:247:H2MVHDSX3:2:2521:25834:33489	60	-
chr1	26936905	26936906	A00758:247:H2MVHDSX3:2:1370:3956:7247/1	60	-
chr1	26961393	26961394	A00758:247:H2MVHDSX3:3:1426:2691:11913/1	60	-
chr1	27053065	27053066	A00758:247:H2MVHDSX3:3:2103:20772:23844/1	60	-
chr1	27105533	27105534	A00758:247:H2MVHDSX3:3:1541:17237:24612/1	60	+
chr1	27416489	27416490	A00758:247:H2MVHDSX3:1:1176:32117:15123	60	+
chr1	27447297	27447298	A00758:247:H2MVHDSX3:4:1302:32036:13448	60	-
chr1	27731093	27731094	A00758:247:H2MVHDSX3:1:1310:23511:33818/1	60	-
chr1	27735562	27735563	A00758:247:H2MVHDSX3:1:1174:7274:1532/1	60	-
chr1	27787022	27787023	A00758:247:H2MVHDSX3:1:2154:30617:4445/1	60	+
chr1	28025545	28025546	A00758:247:H2MVHDSX3:1:1239:32841:29027/1	60	-
chr1	28031783	28031784	A00758:247:H2MVHDSX3:4:1124:20076:20541/1	60	+
chr1	28035119	28035120	A00758:247:H2MVHDSX3:2:2550:17562:20760/1	60	-
chr1	28038670	28038671	A00758:247:H2MVHDSX3:1:2135:4887:14465/1	60	+
chr1	28056371	28056372	A00758:247:H2MVHDSX3:3:2357:4291:27054	60	+
chr1	28056957	28056958	A00758:247:H2MVHDSX3:1:1265:26675:21010/1	60	-
chr1	28070731	28070732	A00758:247:H2MVHDSX3:1:1105:14443:23594/1	60	+
chr1	28411632	28411633	A00758:247:H2MVHDSX3:1:1255:32967:21261/1	60	+
chr1	28413971	28413972	A00758:247:H2MVHDSX3:1:1150:7374:17644/1	60	-
chr1	28416361	28416362	A00758:247:H2MVHDSX3:1:1174:9444:2033/1	60	-
chr1	28449348	28449349	A00758:247:H2MVHDSX3:4:1454:19352:26710/1	60	-
chr1	28455604	28455605	A00758:247:H2MVHDSX3:1:2618:19407:23390	60	-
chr1	28475245	28475246	A00758:247:H2MVHDSX3:1:2554:8793:16125/1	60	+
chr1	28562111	28562112	A00758:247:H2MVHDSX3:1:1105:15203:30170/1	60	+
chr1	28563510	28563511	A00758:247:H2MVHDSX3:3:1553:4788:4867	60	-
chr1	28564382	28564383	A00758:247:H2MVHDSX3:1:1107:16640:24486/1	60	+
chr1	28635843	28635844	A00758:247:H2MVHDSX3:2:2440:14633:13902/1	60	+
chr1	28708580	28708581	A00758:247:H2MVHDSX3:2:1328:4300:35243	60	+
chr1	28740052	28740053	A00758:247:H2MVHDSX3:1:1503:10393:10629/1	60	+
chr1	28860218	28860219	A00758:247:H2MVHDSX3:1:2615:26793:6089/1	60	-
chr1	28947210	28947211	A00758:247:H2MVHDSX3:3:1359:3983:23672	60	-
chr1	28963741	28963742	A00758:247:H2MVHDSX3:1:1133:21079:8281/1	60	+
chr1	29030305	29030306	A00758:247:H2MVHDSX3:1:1239:16062:31219/1	60	-
chr1	29045257	29045258	A00758:247:H2MVHDSX3:2:2142:6117:16470/1	60	-
chr1	29046429	29046430	A00758:247:H2MVHDSX3:3:2435:11252:19789	60	-
chr1	29061980	29061981	A00758:247:H2MVHDSX3:1:1128:2266:29277/1	60	+
chr1	29065269	29065270	A00758:247:H2MVHDSX3:1:1154:19714:2065/1	60	-
chr1	29162493	29162494	A00758:247:H2MVHDSX3:1:1347:17354:4773	60	-
chr1	30826340	30826341	A00758:247:H2MVHDSX3:1:1124:3649:4335	60	-
chr1	30953839	30953840	A00758:247:H2MVHDSX3:3:2471:15293:3364/1	60	-
chr1	30973393	30973394	A00758:247:H2MVHDSX3:1:1612:8477:22748/1	60	-
chr1	30989090	30989091	A00758:247:H2MVHDSX3:1:1109:18873:7905/1	60	-
chr1	31057812	31057813	A00758:247:H2MVHDSX3:1:2570:24406:14168	60	-
chr1	31261789	31261790	A00758:247:H2MVHDSX3:1:1522:6804:23547/1	60	+
chr1	31310367	31310368	A00758:247:H2MVHDSX3:1:1162:11568:1767/1	60	-
chr1	31333181	31333182	A00758:247:H2MVHDSX3:1:1215:6307:11725	60	-
chr1	31338530	31338531	A00758:247:H2MVHDSX3:1:1614:5041:18897/1	60	-
chr1	31341549	31341550	A00758:247:H2MVHDSX3:1:1121:15691:17957/1	60	+
chr1	31341551	31341552	A00758:247:H2MVHDSX3:2:1456:23267:11443/1	60	+
chr1	31709818	31709819	A00758:247:H2MVHDSX3:4:2438:32081:8672/1	60	-
chr1	31828539	31828540	A00758:247:H2MVHDSX3:2:2318:16233:22686	60	-
chr1	31841889	31841890	A00758:247:H2MVHDSX3:1:1104:28971:13683/1	60	-
chr1	31874117	31874118	A00758:247:H2MVHDSX3:1:1115:4951:19210/1	60	+
chr1	31895983	31895984	A00758:247:H2MVHDSX3:1:1339:12680:34507/1	60	-
chr1	31909318	31909319	A00758:247:H2MVHDSX3:1:1666:25147:35681	60	-
chr1	31909534	31909535	A00758:247:H2MVHDSX3:1:1112:25192:18787/1	60	-
chr1	31915104	31915105	A00758:247:H2MVHDSX3:1:1146:27019:24236/1	60	+
chr1	31916025	31916026	A00758:247:H2MVHDSX3:1:1146:8594:1689/1	60	+
chr1	31920172	31920173	A00758:247:H2MVHDSX3:1:1542:25952:6386/1	60	+
chr1	31925350	31925351	A00758:247:H2MVHDSX3:1:1230:14796:36041/1	60	-
chr1	32016330	32016331	A00758:247:H2MVHDSX3:1:1123:11722:22294/1	60	+
chr1	32029326	32029327	A00758:247:H2MVHDSX3:1:1122:2781:23938/1	60	+
chr1	32040310	32040311	A00758:247:H2MVHDSX3:1:1148:11713:24784/1	60	+
chr1	32048639	32048640	A00758:247:H2MVHDSX3:4:1245:12581:16736	60	-
chr1	32050506	32050507	A00758:247:H2MVHDSX3:2:1436:12165:5243/1	60	-
chr1	32093061	32093062	A00758:247:H2MVHDSX3:2:1232:22770:34820/1	60	+
chr1	32152147	32152148	A00758:247:H2MVHDSX3:1:1151:21432:35102	60	-
chr1	32287809	32287810	A00758:247:H2MVHDSX3:4:2415:23737:34992	60	-
chr1	32301948	32301949	A00758:247:H2MVHDSX3:1:1168:20600:2910/1	60	-
chr1	32308081	32308082	A00758:247:H2MVHDSX3:3:1309:2456:10066/1	60	-
chr1	32319165	32319166	A00758:247:H2MVHDSX3:3:2457:14163:15154/1	60	+
chr1	32392125	32392126	A00758:247:H2MVHDSX3:1:1261:3450:29481/1	60	-
chr1	32430807	32430808	A00758:247:H2MVHDSX3:2:1640:14271:10426	60	+
chr1	32628864	32628865	A00758:247:H2MVHDSX3:1:1204:26775:23907/1	60	+
chr1	32680334	32680335	A00758:247:H2MVHDSX3:1:1131:31421:21371	60	-
chr1	32832867	32832868	A00758:247:H2MVHDSX3:1:1143:16586:7012/1	60	-
chr1	32835759	32835760	A00758:247:H2MVHDSX3:1:1540:8919:17848/1	60	+
chr1	33033891	33033892	A00758:247:H2MVHDSX3:1:1175:13114:18349/1	60	+
chr1	33315321	33315322	A00758:247:H2MVHDSX3:2:1616:16360:17174/1	60	-
chr1	34257897	34257898	A00758:247:H2MVHDSX3:4:2543:23330:29183/1	60	+
chr1	34733582	34733583	A00758:247:H2MVHDSX3:2:1525:20555:15671/1	60	-
chr1	35012013	35012014	A00758:247:H2MVHDSX3:2:1362:5990:23516	60	-
chr1	35167230	35167231	A00758:247:H2MVHDSX3:4:1537:3360:1423	60	+
chr1	35283038	35283039	A00758:247:H2MVHDSX3:1:1364:22779:6120	60	-
chr1	35349460	35349461	A00758:247:H2MVHDSX3:2:1335:16568:34632	60	-
chr1	35366542	35366543	A00758:247:H2MVHDSX3:3:2373:8368:13197	60	-
chr1	35369314	35369315	A00758:247:H2MVHDSX3:2:2320:23167:22200	60	-
chr1	35371332	35371333	A00758:247:H2MVHDSX3:1:1530:12680:30185	60	+
chr1	35377552	35377553	A00758:247:H2MVHDSX3:1:1151:6506:4961/1	60	+
chr1	35387720	35387721	A00758:247:H2MVHDSX3:1:1316:2862:12493/1	60	-
chr1	35392162	35392163	A00758:247:H2MVHDSX3:1:1142:22417:18834/1	60	+
chr1	35398373	35398374	A00758:247:H2MVHDSX3:1:1608:32488:10347	60	-
chr1	35469730	35469731	A00758:247:H2MVHDSX3:1:1328:26811:9157/1	60	+
chr1	35629223	35629224	A00758:247:H2MVHDSX3:1:2340:15637:8688/1	60	-
chr1	35639686	35639687	A00758:247:H2MVHDSX3:1:1135:6451:9752/1	60	-
chr1	35763442	35763443	A00758:247:H2MVHDSX3:1:1414:27642:7122/1	60	+
chr1	35850738	35850739	A00758:247:H2MVHDSX3:1:1318:5584:6057/1	60	-
chr1	35941545	35941546	A00758:247:H2MVHDSX3:1:1474:29640:27367	60	-
chr1	35950988	35950989	A00758:247:H2MVHDSX3:4:1570:25274:22561/1	60	+
chr1	35969675	35969676	A00758:247:H2MVHDSX3:2:1464:8070:24799	60	-
chr1	35975032	35975033	A00758:247:H2MVHDSX3:1:1149:10872:16250/1	60	+
chr1	35999614	35999615	A00758:247:H2MVHDSX3:1:1626:29396:33833/1	60	-
chr1	36031019	36031020	A00758:247:H2MVHDSX3:1:1334:31268:1939/1	60	+
chr1	36031362	36031363	A00758:247:H2MVHDSX3:1:1245:28673:36839/1	60	+
chr1	36042549	36042550	A00758:247:H2MVHDSX3:1:2560:21676:1830	60	+
chr1	36232843	36232844	A00758:247:H2MVHDSX3:1:1308:29975:10128	60	-
chr1	36234865	36234866	A00758:247:H2MVHDSX3:1:1237:32470:34961/1	60	+
chr1	36254984	36254985	A00758:247:H2MVHDSX3:4:1331:31756:17472/1	60	+
chr1	36266225	36266226	A00758:247:H2MVHDSX3:1:2575:29812:16141/1	60	+
chr1	36377103	36377104	A00758:247:H2MVHDSX3:1:1442:19117:26647/1	60	+
chr1	36436303	36436304	A00758:247:H2MVHDSX3:4:1367:23312:3192	60	+
chr1	37035358	37035359	A00758:247:H2MVHDSX3:2:2267:2130:18677	60	+
chr1	37502958	37502959	A00758:247:H2MVHDSX3:4:2323:22616:8218/1	60	+
chr1	37541079	37541080	A00758:247:H2MVHDSX3:1:1617:6280:17159/1	60	+
chr1	37574719	37574720	A00758:247:H2MVHDSX3:1:2329:5502:28808/1	60	-
chr1	37576901	37576902	A00758:247:H2MVHDSX3:1:1669:28917:2221/1	60	-
chr1	37590251	37590252	A00758:247:H2MVHDSX3:1:1109:2899:22357	60	+
chr1	37593446	37593447	A00758:247:H2MVHDSX3:1:2569:5104:15060	60	-
chr1	37699258	37699259	A00758:247:H2MVHDSX3:3:2570:29116:2472	60	-
chr1	37970614	37970615	A00758:247:H2MVHDSX3:1:1161:15917:4225/1	60	+
chr1	37982765	37982766	A00758:247:H2MVHDSX3:1:1611:8034:13557/1	60	-
chr1	38178831	38178832	A00758:247:H2MVHDSX3:1:1418:14696:23187/1	60	-
chr1	39164359	39164360	A00758:247:H2MVHDSX3:1:1146:10339:23312/1	60	+
chr1	39202375	39202376	A00758:247:H2MVHDSX3:1:1224:22299:2409/1	60	-
chr1	39249347	39249348	A00758:247:H2MVHDSX3:3:2216:32344:4178	60	-
chr1	39253107	39253108	A00758:247:H2MVHDSX3:3:2620:21829:19132	60	-
chr1	39267459	39267460	A00758:247:H2MVHDSX3:4:1156:24813:8860/1	60	-
chr1	39281257	39281258	A00758:247:H2MVHDSX3:1:2427:2437:35430	60	+
chr1	39283343	39283344	A00758:247:H2MVHDSX3:1:1625:3224:10614/1	60	-
chr1	39297420	39297421	A00758:247:H2MVHDSX3:3:1311:24225:34898/1	60	-
chr1	39326467	39326468	A00758:247:H2MVHDSX3:1:1227:1371:32174	60	+
chr1	39329324	39329325	A00758:247:H2MVHDSX3:4:2256:10872:19883	60	-
chr1	39432888	39432889	A00758:247:H2MVHDSX3:3:1238:1054:26960	60	-
chr1	39440689	39440690	A00758:247:H2MVHDSX3:1:1209:29315:9549/1	60	-
chr1	39444926	39444927	A00758:247:H2MVHDSX3:1:1108:28537:15875/1	60	+
chr1	39851728	39851729	A00758:247:H2MVHDSX3:1:1150:5801:16830/1	60	+
chr1	40099097	40099098	A00758:247:H2MVHDSX3:1:1649:32651:28917/1	60	-
chr1	40193462	40193463	A00758:247:H2MVHDSX3:1:1222:9073:33019/1	60	+
chr1	40213730	40213731	A00758:247:H2MVHDSX3:1:1228:27290:17409/1	60	-
chr1	40236138	40236139	A00758:247:H2MVHDSX3:1:1141:2239:2362/1	60	+
chr1	40246957	40246958	A00758:247:H2MVHDSX3:4:1308:2672:8563	60	+
chr1	40262955	40262956	A00758:247:H2MVHDSX3:2:1503:31928:5713	60	-
chr1	40379114	40379115	A00758:247:H2MVHDSX3:1:1124:2663:19601/1	60	+
chr1	40722480	40722481	A00758:247:H2MVHDSX3:4:2175:31277:14043/1	60	+
chr1	40765938	40765939	A00758:247:H2MVHDSX3:1:1108:7636:33254/1	60	+
chr1	40889774	40889775	A00758:247:H2MVHDSX3:2:1162:15736:3223	60	+
chr1	41011098	41011099	A00758:247:H2MVHDSX3:1:1141:22797:11412/1	60	-
chr1	41088521	41088522	A00758:247:H2MVHDSX3:1:1131:20799:8829/1	60	+
chr1	41095459	41095460	A00758:247:H2MVHDSX3:2:2126:20112:24580	60	+
chr1	41114272	41114273	A00758:247:H2MVHDSX3:1:1108:13693:27618/1	60	-
chr1	41137705	41137706	A00758:247:H2MVHDSX3:2:1416:24397:5760/1	60	+
chr1	41140690	41140691	A00758:247:H2MVHDSX3:1:1241:29749:34507/1	60	+
chr1	41193632	41193633	A00758:247:H2MVHDSX3:1:1102:23185:19382	60	+
chr1	41215013	41215014	A00758:247:H2MVHDSX3:1:1464:13096:24267/1	60	+
chr1	41686137	41686138	A00758:247:H2MVHDSX3:3:1246:5077:32925	60	-
chr1	41847211	41847212	A00758:247:H2MVHDSX3:2:2423:26259:30718/1	60	+
chr1	42194432	42194433	A00758:247:H2MVHDSX3:1:1243:17607:1423/1	60	+
chr1	42198032	42198033	A00758:247:H2MVHDSX3:1:1205:4137:18270/1	60	-
chr1	42198176	42198177	A00758:247:H2MVHDSX3:1:1565:23990:3959/1	60	-
chr1	42220615	42220616	A00758:247:H2MVHDSX3:3:1126:16034:31735/1	60	-
chr1	42243820	42243821	A00758:247:H2MVHDSX3:1:1531:26178:37027/1	60	+
chr1	42257079	42257080	A00758:247:H2MVHDSX3:2:1133:29776:28541	60	+
chr1	42261447	42261448	A00758:247:H2MVHDSX3:1:2565:13105:10034/1	60	+
chr1	42261964	42261965	A00758:247:H2MVHDSX3:1:1627:32018:30264	60	-
chr1	42265774	42265775	A00758:247:H2MVHDSX3:1:1306:24840:10097/1	60	-
chr1	42278933	42278934	A00758:247:H2MVHDSX3:1:1140:12373:6386/1	60	+
chr1	42287984	42287985	A00758:247:H2MVHDSX3:2:1659:8938:27148	60	+
chr1	42323587	42323588	A00758:247:H2MVHDSX3:1:1107:32597:20619/1	60	+
chr1	42442655	42442656	A00758:247:H2MVHDSX3:2:1141:22544:21465/1	60	-
chr1	42662146	42662147	A00758:247:H2MVHDSX3:1:1141:3839:27273/1	60	+
chr1	42694661	42694662	A00758:247:H2MVHDSX3:1:1461:3034:4178/1	60	-
chr1	42703127	42703128	A00758:247:H2MVHDSX3:3:1541:31132:15389/1	60	+
chr1	42713910	42713911	A00758:247:H2MVHDSX3:1:1368:1768:25473/1	60	-
chr1	42769208	42769209	A00758:247:H2MVHDSX3:1:1130:16089:17581/1	60	+
chr1	42810946	42810947	A00758:247:H2MVHDSX3:1:2521:23104:7435/1	60	+
chr1	42811851	42811852	A00758:247:H2MVHDSX3:2:1267:14868:9674	60	-
chr1	42824330	42824331	A00758:247:H2MVHDSX3:4:1464:17119:4679/1	60	-
chr1	42946791	42946792	A00758:247:H2MVHDSX3:1:2518:14253:35383	60	-
chr1	43167418	43167419	A00758:247:H2MVHDSX3:1:1141:14561:7075/1	60	+
chr1	43261613	43261614	A00758:247:H2MVHDSX3:3:1475:24822:12038	60	-
chr1	43371329	43371330	A00758:247:H2MVHDSX3:1:1115:11668:4726/1	60	+
chr1	43385527	43385528	A00758:247:H2MVHDSX3:1:1329:25617:24001	60	-
chr1	43401031	43401032	A00758:247:H2MVHDSX3:1:1129:14886:25833	60	-
chr1	43405993	43405994	A00758:247:H2MVHDSX3:3:1519:27037:19006	60	-
chr1	43410583	43410584	A00758:247:H2MVHDSX3:1:1117:8169:13041/1	60	+
chr1	43570005	43570006	A00758:247:H2MVHDSX3:2:1107:13765:3161	60	-
chr1	43658544	43658545	A00758:247:H2MVHDSX3:2:2376:30644:32049/1	60	+
chr1	43667114	43667115	A00758:247:H2MVHDSX3:3:2209:24704:36636	60	+
chr1	43674186	43674187	A00758:247:H2MVHDSX3:3:2613:21052:33285/1	60	-
chr1	43696332	43696333	A00758:247:H2MVHDSX3:1:1327:30237:9048/1	60	+
chr1	43700748	43700749	A00758:247:H2MVHDSX3:1:1110:23014:15922/1	60	+
chr1	43709646	43709647	A00758:247:H2MVHDSX3:3:1558:14868:33661	60	+
chr1	43736193	43736194	A00758:247:H2MVHDSX3:1:1265:6225:33066	60	-
chr1	43740723	43740724	A00758:247:H2MVHDSX3:3:1678:32624:1501	60	-
chr1	43744633	43744634	A00758:247:H2MVHDSX3:4:1202:17797:18599	60	-
chr1	43752899	43752900	A00758:247:H2MVHDSX3:3:1514:5122:24612	60	-
chr1	43754851	43754852	A00758:247:H2MVHDSX3:1:1135:12707:27101/1	60	-
chr1	43772198	43772199	A00758:247:H2MVHDSX3:1:1526:19985:19225/1	60	+
chr1	43772199	43772200	A00758:247:H2MVHDSX3:1:1170:31114:9721/1	60	+
chr1	43845729	43845730	A00758:247:H2MVHDSX3:4:1214:30563:15217/1	60	+
chr1	44178645	44178646	A00758:247:H2MVHDSX3:1:1174:18864:23328/1	60	+
chr1	44279382	44279383	A00758:247:H2MVHDSX3:1:1105:25427:6261	60	-
chr1	44430579	44430580	A00758:247:H2MVHDSX3:3:1156:19072:22185	60	+
chr1	44694546	44694547	A00758:247:H2MVHDSX3:4:2452:24867:13964	60	+
chr1	44741630	44741631	A00758:247:H2MVHDSX3:1:1140:18936:28369	60	-
chr1	44745170	44745171	A00758:247:H2MVHDSX3:4:1170:10619:20791/1	60	+
chr1	44765185	44765186	A00758:247:H2MVHDSX3:3:1643:30825:28385/1	60	-
chr1	44895159	44895160	A00758:247:H2MVHDSX3:2:1450:30355:21809/1	60	+
chr1	44897519	44897520	A00758:247:H2MVHDSX3:1:1523:6189:33035	60	+
chr1	44904531	44904532	A00758:247:H2MVHDSX3:4:1304:25147:29042	60	+
chr1	44955607	44955608	A00758:247:H2MVHDSX3:1:1118:32750:12931/1	60	+
chr1	44969866	44969867	A00758:247:H2MVHDSX3:1:1340:15365:26162/1	60	-
chr1	45512694	45512695	A00758:247:H2MVHDSX3:1:1216:9390:35415	60	-
chr1	45632554	45632555	A00758:247:H2MVHDSX3:4:2404:22950:1877	60	-
chr1	45636545	45636546	A00758:247:H2MVHDSX3:2:2609:18367:32299	60	+
chr1	45647490	45647491	A00758:247:H2MVHDSX3:1:1137:25156:5134/1	60	+
chr1	45652021	45652022	A00758:247:H2MVHDSX3:1:2509:31530:8312/1	60	-
chr1	45656812	45656813	A00758:247:H2MVHDSX3:3:2456:30499:14700	60	-
chr1	45658426	45658427	A00758:247:H2MVHDSX3:1:1209:30689:26021/1	60	+
chr1	45727729	45727730	A00758:247:H2MVHDSX3:2:2122:32136:22169/1	60	-
chr1	45764412	45764413	A00758:247:H2MVHDSX3:1:1670:15022:9972	60	-
chr1	45807748	45807749	A00758:247:H2MVHDSX3:1:2232:23421:27085/1	60	-
chr1	45835140	45835141	A00758:247:H2MVHDSX3:1:1229:10682:16360/1	60	-
chr1	45836977	45836978	A00758:247:H2MVHDSX3:1:2573:14561:9204/1	60	-
chr1	45839942	45839943	A00758:247:H2MVHDSX3:1:1128:12400:37027/1	60	-
chr1	45871935	45871936	A00758:247:H2MVHDSX3:1:1421:2230:16877	60	-
chr1	45884366	45884367	A00758:247:H2MVHDSX3:1:2163:13322:32174	60	-
chr1	46051751	46051752	A00758:247:H2MVHDSX3:1:1333:27896:4805/1	60	-
chr1	46062652	46062653	A00758:247:H2MVHDSX3:1:2573:28881:10551/1	60	-
chr1	46066168	46066169	A00758:247:H2MVHDSX3:1:1124:5068:18098/1	60	+
chr1	46081739	46081740	A00758:247:H2MVHDSX3:1:1118:14525:25144/1	60	+
chr1	46102345	46102346	A00758:247:H2MVHDSX3:2:1314:32877:29747/1	60	+
chr1	46121035	46121036	A00758:247:H2MVHDSX3:1:1104:20952:28823	60	+
chr1	46125732	46125733	A00758:247:H2MVHDSX3:1:1312:7536:2331	60	-
chr1	46280160	46280161	A00758:247:H2MVHDSX3:3:2244:5972:5290	60	+
chr1	46312972	46312973	A00758:247:H2MVHDSX3:3:1138:7410:20619/1	60	-
chr1	46346009	46346010	A00758:247:H2MVHDSX3:2:1603:5855:10128	60	+
chr1	46363318	46363319	A00758:247:H2MVHDSX3:1:2104:18801:17550/1	60	+
chr1	46365567	46365568	A00758:247:H2MVHDSX3:1:1110:24144:29841	60	+
chr1	46682999	46683000	A00758:247:H2MVHDSX3:1:2430:14751:23156	60	+
chr1	46702225	46702226	A00758:247:H2MVHDSX3:1:1111:8865:19914/1	60	+
chr1	47039542	47039543	A00758:247:H2MVHDSX3:1:2201:9037:24846/1	60	-
chr1	47304072	47304073	A00758:247:H2MVHDSX3:2:1250:19325:29105/1	60	-
chr1	48252131	48252132	A00758:247:H2MVHDSX3:3:2419:8947:6684/1	60	-
chr1	49419084	49419085	A00758:247:H2MVHDSX3:4:1118:23059:29841	60	-
chr1	50477714	50477715	A00758:247:H2MVHDSX3:1:1252:10285:14857/1	60	-
chr1	50520578	50520579	A00758:247:H2MVHDSX3:2:2305:18041:36777/1	60	+
chr1	50546577	50546578	A00758:247:H2MVHDSX3:4:2570:14055:3129/1	60	-
chr1	50613957	50613958	A00758:247:H2MVHDSX3:3:1353:30391:21872	60	+
chr1	50791020	50791021	A00758:247:H2MVHDSX3:1:1106:32154:36166/1	60	-
chr1	50847044	50847045	A00758:247:H2MVHDSX3:1:1113:20311:23578/1	60	+
chr1	50855799	50855800	A00758:247:H2MVHDSX3:1:1534:20618:28933/1	60	+
chr1	51306318	51306319	A00758:247:H2MVHDSX3:3:1408:12563:12790/1	60	+
chr1	51433172	51433173	A00758:247:H2MVHDSX3:1:2613:8052:19695/1	60	+
chr1	51467631	51467632	A00758:247:H2MVHDSX3:1:2304:9372:6010	60	-
chr1	51743113	51743114	A00758:247:H2MVHDSX3:1:1212:27462:31172/1	60	+
chr1	51773568	51773569	A00758:247:H2MVHDSX3:1:1171:27579:32659/1	60	+
chr1	51821453	51821454	A00758:247:H2MVHDSX3:1:1355:25491:10567/1	60	-
chr1	51894138	51894139	A00758:247:H2MVHDSX3:1:1317:16351:18286/1	60	+
chr1	52272932	52272933	A00758:247:H2MVHDSX3:1:1157:5385:18364/1	60	+
chr1	52273090	52273091	A00758:247:H2MVHDSX3:1:1123:2157:20729/1	60	+
chr1	52431605	52431606	A00758:247:H2MVHDSX3:2:1464:4707:26177/1	60	-
chr1	52434887	52434888	A00758:247:H2MVHDSX3:2:1226:27570:35023/1	60	-
chr1	52447781	52447782	A00758:247:H2MVHDSX3:4:2341:13313:27023	60	-
chr1	52447783	52447784	A00758:247:H2MVHDSX3:1:1210:18855:18082/1	60	-
chr1	52457289	52457290	A00758:247:H2MVHDSX3:1:1109:21793:9330	60	-
chr1	52460699	52460700	A00758:247:H2MVHDSX3:1:1243:12048:12618	60	+
chr1	52476369	52476370	A00758:247:H2MVHDSX3:1:1156:7084:35274/1	60	+
chr1	52476988	52476989	A00758:247:H2MVHDSX3:1:1207:17635:9424/1	60	-
chr1	52481341	52481342	A00758:247:H2MVHDSX3:3:1519:14904:31814/1	60	-
chr1	52532044	52532045	A00758:247:H2MVHDSX3:2:1216:23873:26772	60	-
chr1	52540848	52540849	A00758:247:H2MVHDSX3:1:1104:10131:24142/1	60	+
chr1	52556787	52556788	A00758:247:H2MVHDSX3:1:1617:29912:31219/1	60	-
chr1	52650230	52650231	A00758:247:H2MVHDSX3:2:1111:6677:24706	60	-
chr1	52703967	52703968	A00758:247:H2MVHDSX3:3:2449:3775:26099	60	+
chr1	52788251	52788252	A00758:247:H2MVHDSX3:1:1476:19705:32831/1	60	+
chr1	52798427	52798428	A00758:247:H2MVHDSX3:1:1362:29604:10207	60	-
chr1	52810379	52810380	A00758:247:H2MVHDSX3:1:1101:7618:11240/1	60	+
chr1	52810381	52810382	A00758:247:H2MVHDSX3:4:1472:20256:24893/1	60	+
chr1	52814583	52814584	A00758:247:H2MVHDSX3:1:1134:12816:28604/1	60	+
chr1	52977596	52977597	A00758:247:H2MVHDSX3:1:2119:15157:14309/1	60	-
chr1	53036504	53036505	A00758:247:H2MVHDSX3:1:1278:29866:31109/1	60	-
chr1	53230401	53230402	A00758:247:H2MVHDSX3:1:1166:20338:13667/1	60	+
chr1	53287247	53287248	A00758:247:H2MVHDSX3:1:2433:26187:18724	60	-
chr1	53338934	53338935	A00758:247:H2MVHDSX3:1:1476:18774:24392/1	60	+
chr1	53780084	53780085	A00758:247:H2MVHDSX3:1:2113:29848:15953	60	-
chr1	53800299	53800300	A00758:247:H2MVHDSX3:1:1251:14190:6057	60	-
chr1	53922649	53922650	A00758:247:H2MVHDSX3:1:1139:4598:1501/1	60	-
chr1	53924427	53924428	A00758:247:H2MVHDSX3:3:2517:19524:25723/1	60	-
chr1	53938394	53938395	A00758:247:H2MVHDSX3:1:1151:16387:9768/1	60	+
chr1	54036506	54036507	A00758:247:H2MVHDSX3:1:2110:12084:31751/1	60	+
chr1	54413570	54413571	A00758:247:H2MVHDSX3:4:2403:25201:9064	60	-
chr1	54906557	54906558	A00758:247:H2MVHDSX3:2:2341:21088:34820/1	60	-
chr1	55102853	55102854	A00758:247:H2MVHDSX3:1:1124:13530:3443/1	60	+
chr1	55144087	55144088	A00758:247:H2MVHDSX3:1:2305:13187:4977/1	60	+
chr1	56127669	56127670	A00758:247:H2MVHDSX3:1:1240:15365:31610/1	60	+
chr1	56132783	56132784	A00758:247:H2MVHDSX3:1:1133:18114:12759/1	60	-
chr1	57436349	57436350	A00758:247:H2MVHDSX3:1:1125:4453:19132/1	60	+
chr1	58086179	58086180	A00758:247:H2MVHDSX3:3:1260:4734:15796/1	60	+
chr1	58698275	58698276	A00758:247:H2MVHDSX3:1:1460:29658:20040	60	+
chr1	58743301	58743302	A00758:247:H2MVHDSX3:2:1128:23565:1125/1	60	+
chr1	60355614	60355615	A00758:247:H2MVHDSX3:2:2355:13982:13463/1	60	+
chr1	60370905	60370906	A00758:247:H2MVHDSX3:1:1102:16188:35446/1	60	+
chr1	60370911	60370912	A00758:247:H2MVHDSX3:1:1125:18430:17910/1	60	+
chr1	61690930	61690931	A00758:247:H2MVHDSX3:1:1472:18701:28933/1	60	-
chr1	61696442	61696443	A00758:247:H2MVHDSX3:2:1616:10529:31375/1	60	+
chr1	61888695	61888696	A00758:247:H2MVHDSX3:1:1239:24758:15781/1	60	-
chr1	61954944	61954945	A00758:247:H2MVHDSX3:4:1417:13404:20228	60	+
chr1	62203561	62203562	A00758:247:H2MVHDSX3:3:1519:1732:10817/1	60	-
chr1	62269759	62269760	A00758:247:H2MVHDSX3:1:1517:2076:1799/1	60	+
chr1	62289531	62289532	A00758:247:H2MVHDSX3:4:2625:16477:8140	60	-
chr1	62511927	62511928	A00758:247:H2MVHDSX3:1:1311:14959:24486/1	60	-
chr1	62545544	62545545	A00758:247:H2MVHDSX3:1:1208:6533:4977/1	60	+
chr1	62561680	62561681	A00758:247:H2MVHDSX3:3:1104:20961:7232	60	-
chr1	62622154	62622155	A00758:247:H2MVHDSX3:1:2127:14543:9674/1	60	-
chr1	63475470	63475471	A00758:247:H2MVHDSX3:1:2447:17761:27618/1	60	-
chr1	65047599	65047600	A00758:247:H2MVHDSX3:2:1312:3649:25003	60	-
chr1	65389429	65389430	A00758:247:H2MVHDSX3:1:1134:26395:15984/1	60	+
chr1	66333677	66333678	A00758:247:H2MVHDSX3:1:1144:23466:8312/1	60	+
chr1	66932951	66932952	A00758:247:H2MVHDSX3:1:1141:12337:4382/1	60	-
chr1	66994698	66994699	A00758:247:H2MVHDSX3:1:1171:15374:5979/1	60	+
chr1	67252199	67252200	A00758:247:H2MVHDSX3:4:1414:6723:1360	60	+
chr1	67372648	67372649	A00758:247:H2MVHDSX3:1:1143:6388:8829/1	60	-
chr1	67427122	67427123	A00758:247:H2MVHDSX3:1:2211:21992:7106/1	60	-
chr1	68295497	68295498	A00758:247:H2MVHDSX3:4:1574:29270:32643	60	+
chr1	68489539	68489540	A00758:247:H2MVHDSX3:1:1224:29595:13135/1	60	-
chr1	68490604	68490605	A00758:247:H2MVHDSX3:1:1107:21549:5306/1	60	+
chr1	69130121	69130122	A00758:247:H2MVHDSX3:2:1205:11234:10895/1	60	+
chr1	70145389	70145390	A00758:247:H2MVHDSX3:1:1204:3323:23249/1	60	-
chr1	70317361	70317362	A00758:247:H2MVHDSX3:1:1241:16450:20337/1	60	-
chr1	72102998	72102999	A00758:247:H2MVHDSX3:1:1122:18774:35728/1	60	-
chr1	72402683	72402684	A00758:247:H2MVHDSX3:3:2612:25735:36511/1	60	+
chr1	72607086	72607087	A00758:247:H2MVHDSX3:1:1404:8467:23171/1	60	-
chr1	72734083	72734084	A00758:247:H2MVHDSX3:1:1262:31439:23938/1	60	-
chr1	72748721	72748722	A00758:247:H2MVHDSX3:1:1372:21603:29481/1	60	-
chr1	72788840	72788841	A00758:247:H2MVHDSX3:1:1241:24243:8750/1	60	-
chr1	73093861	73093862	A00758:247:H2MVHDSX3:1:1358:25084:31908/1	60	-
chr1	73250243	73250244	A00758:247:H2MVHDSX3:4:1563:12798:17801	60	+
chr1	73514796	73514797	A00758:247:H2MVHDSX3:3:2338:12780:1485	60	-
chr1	74587154	74587155	A00758:247:H2MVHDSX3:4:1425:1154:20118/1	60	+
chr1	74724580	74724581	A00758:247:H2MVHDSX3:1:1373:20790:28260/1	60	+
chr1	74998958	74998959	A00758:247:H2MVHDSX3:1:2117:24713:4742/1	60	+
chr1	75131765	75131766	A00758:247:H2MVHDSX3:1:1349:17571:27132/1	60	-
chr1	75139952	75139953	A00758:247:H2MVHDSX3:1:1319:14724:12399/1	60	+
chr1	75200626	75200627	A00758:247:H2MVHDSX3:1:1113:13114:26396/1	60	+
chr1	75540799	75540800	A00758:247:H2MVHDSX3:3:2264:29396:27101	60	-
chr1	75544896	75544897	A00758:247:H2MVHDSX3:2:2648:16215:22654	60	+
chr1	75555661	75555662	A00758:247:H2MVHDSX3:2:1357:16143:14105/1	60	+
chr1	75594176	75594177	A00758:247:H2MVHDSX3:1:1101:13747:28181/1	60	+
chr1	75733300	75733301	A00758:247:H2MVHDSX3:1:1217:1868:19413/1	60	-
chr1	75909674	75909675	A00758:247:H2MVHDSX3:4:2150:24668:28119/1	60	+
chr1	76385887	76385888	A00758:247:H2MVHDSX3:1:2648:22987:29121	60	-
chr1	77119192	77119193	A00758:247:H2MVHDSX3:3:1277:23936:29387/1	60	+
chr1	77209079	77209080	A00758:247:H2MVHDSX3:1:1215:5782:25723/1	60	+
chr1	77273063	77273064	A00758:247:H2MVHDSX3:4:2131:2998:1235	60	-
chr1	77581478	77581479	A00758:247:H2MVHDSX3:1:1127:26720:18677/1	60	-
chr1	77729650	77729651	A00758:247:H2MVHDSX3:2:2673:8684:2566	60	-
chr1	77799004	77799005	A00758:247:H2MVHDSX3:3:1473:2546:16203	60	-
chr1	77804660	77804661	A00758:247:H2MVHDSX3:1:2406:1208:9627	60	-
chr1	77835359	77835360	A00758:247:H2MVHDSX3:2:1605:13991:36432	60	-
chr1	78018008	78018009	A00758:247:H2MVHDSX3:1:1462:24370:28917	60	-
chr1	78614803	78614804	A00758:247:H2MVHDSX3:1:1349:30743:16877/1	60	-
chr1	79135430	79135431	A00758:247:H2MVHDSX3:2:1414:2998:10191/1	60	+
chr1	79266125	79266126	A00758:247:H2MVHDSX3:1:1207:30364:16125/1	60	+
chr1	82543049	82543050	A00758:247:H2MVHDSX3:1:1132:31222:2456	60	+
chr1	83133461	83133462	A00758:247:H2MVHDSX3:1:2517:9164:23249/1	60	-
chr1	84052088	84052089	A00758:247:H2MVHDSX3:1:1374:4309:12305/1	60	-
chr1	84178222	84178223	A00758:247:H2MVHDSX3:1:1127:9091:17519/1	60	-
chr1	84225016	84225017	A00758:247:H2MVHDSX3:1:1575:2519:22952/1	60	-
chr1	84647026	84647027	A00758:247:H2MVHDSX3:1:1564:16676:2597/1	60	-
chr1	84647803	84647804	A00758:247:H2MVHDSX3:3:2361:3531:17002	60	-
chr1	84739482	84739483	A00758:247:H2MVHDSX3:1:2247:2474:8594	60	-
chr1	84915916	84915917	A00758:247:H2MVHDSX3:4:1350:11568:21214	60	-
chr1	85306711	85306712	A00758:247:H2MVHDSX3:4:2214:7889:5447/1	60	+
chr1	85653201	85653202	A00758:247:H2MVHDSX3:1:2132:9851:12038/1	60	+
chr1	87007130	87007131	A00758:247:H2MVHDSX3:1:1260:20754:5494/1	60	+
chr1	87025786	87025787	A00758:247:H2MVHDSX3:1:2159:6479:16219/1	60	+
chr1	87619586	87619587	A00758:247:H2MVHDSX3:1:2136:31051:13056	60	-
chr1	88808710	88808711	A00758:247:H2MVHDSX3:1:1369:10574:21183/1	60	+
chr1	89268434	89268435	A00758:247:H2MVHDSX3:1:1428:6054:4930/1	60	+
chr1	89538947	89538948	A00758:247:H2MVHDSX3:1:2318:2600:14011/1	60	+
chr1	89547429	89547430	A00758:247:H2MVHDSX3:1:1507:4842:30358	60	-
chr1	89887442	89887443	A00758:247:H2MVHDSX3:1:1168:4933:4304/1	60	+
chr1	89977486	89977487	A00758:247:H2MVHDSX3:3:2155:17734:1517/1	60	+
chr1	90932037	90932038	A00758:247:H2MVHDSX3:1:1102:30418:22764/1	60	+
chr1	90946200	90946201	A00758:247:H2MVHDSX3:2:1467:10710:6511/1	60	+
chr1	90951730	90951731	A00758:247:H2MVHDSX3:3:1465:1289:1376/1	60	+
chr1	91010567	91010568	A00758:247:H2MVHDSX3:1:2568:7446:9909	60	-
chr1	91757220	91757221	A00758:247:H2MVHDSX3:1:1123:30490:7701/1	60	+
chr1	92294183	92294184	A00758:247:H2MVHDSX3:1:1331:23683:17957/1	60	+
chr1	92303324	92303325	A00758:247:H2MVHDSX3:2:1274:18349:34084	60	-
chr1	92347652	92347653	A00758:247:H2MVHDSX3:1:1101:3396:10535/1	60	+
chr1	92470010	92470011	A00758:247:H2MVHDSX3:1:1361:7139:23343/1	60	+
chr1	92578216	92578217	A00758:247:H2MVHDSX3:1:1148:8458:2863/1	60	+
chr1	92693827	92693828	A00758:247:H2MVHDSX3:2:1378:30689:29528	60	-
chr1	93140253	93140254	A00758:247:H2MVHDSX3:1:2521:4408:20776/1	60	+
chr1	93183701	93183702	A00758:247:H2MVHDSX3:3:1539:16523:17707	60	+
chr1	93192895	93192896	A00758:247:H2MVHDSX3:1:1175:18096:18991/1	60	-
chr1	93195365	93195366	A00758:247:H2MVHDSX3:1:1425:22634:18584/1	60	+
chr1	93246137	93246138	A00758:247:H2MVHDSX3:1:1225:22625:5102/1	60	+
chr1	93866958	93866959	A00758:247:H2MVHDSX3:2:2547:12915:32503/1	60	-
chr1	94223607	94223608	A00758:247:H2MVHDSX3:1:1111:14552:24721/1	60	-
chr1	94469769	94469770	A00758:247:H2MVHDSX3:2:1604:10800:27398/1	60	+
chr1	94474780	94474781	A00758:247:H2MVHDSX3:3:1575:12762:11224	60	-
chr1	94482662	94482663	A00758:247:H2MVHDSX3:1:1119:28899:11365/1	60	+
chr1	95150824	95150825	A00758:247:H2MVHDSX3:1:1147:21838:20995/1	60	+
chr1	96776453	96776454	A00758:247:H2MVHDSX3:1:1529:22779:25974/1	60	+
chr1	96787440	96787441	A00758:247:H2MVHDSX3:1:1545:15004:21120/1	60	+
chr1	96793322	96793323	A00758:247:H2MVHDSX3:1:1121:8585:8563/1	60	+
chr1	96808316	96808317	A00758:247:H2MVHDSX3:1:1110:17436:15687/1	60	+
chr1	97484967	97484968	A00758:247:H2MVHDSX3:1:1222:6858:36918	60	+
chr1	97537560	97537561	A00758:247:H2MVHDSX3:1:2576:25220:6464/1	60	+
chr1	97550426	97550427	A00758:247:H2MVHDSX3:1:1243:12020:13291/1	60	-
chr1	97552732	97552733	A00758:247:H2MVHDSX3:1:1165:24270:21856/1	60	+
chr1	97568431	97568432	A00758:247:H2MVHDSX3:1:1227:28800:20619/1	60	-
chr1	97632027	97632028	A00758:247:H2MVHDSX3:3:1131:28754:8860/1	60	-
chr1	97661092	97661093	A00758:247:H2MVHDSX3:2:1503:31412:10363	60	-
chr1	97690955	97690956	A00758:247:H2MVHDSX3:1:1105:3468:17394/1	60	-
chr1	97701664	97701665	A00758:247:H2MVHDSX3:1:1311:9552:7263/1	60	+
chr1	97703907	97703908	A00758:247:H2MVHDSX3:1:2649:22833:12070/1	60	-
chr1	97818556	97818557	A00758:247:H2MVHDSX3:1:1225:8748:16485/1	60	-
chr1	97890658	97890659	A00758:247:H2MVHDSX3:2:1106:5602:10003	60	-
chr1	97896046	97896047	A00758:247:H2MVHDSX3:1:1155:11442:6965/1	60	-
chr1	98031471	98031472	A00758:247:H2MVHDSX3:1:1170:25355:2534/1	60	-
chr1	98227685	98227686	A00758:247:H2MVHDSX3:1:1322:17743:14058/1	60	-
chr1	98314847	98314848	A00758:247:H2MVHDSX3:1:1115:8341:27117/1	60	+
chr1	98808776	98808777	A00758:247:H2MVHDSX3:1:1114:2239:12477/1	60	+
chr1	98808777	98808778	A00758:247:H2MVHDSX3:2:1673:7030:3521/1	60	+
chr1	99365877	99365878	A00758:247:H2MVHDSX3:1:1147:24044:27320/1	60	-
chr1	99365878	99365879	A00758:247:H2MVHDSX3:1:1413:1425:5525/1	60	-
chr1	99602943	99602944	A00758:247:H2MVHDSX3:1:1158:10122:17143/1	60	-
chr1	99861753	99861754	A00758:247:H2MVHDSX3:2:1151:11143:37043/1	60	+
chr1	99862345	99862346	A00758:247:H2MVHDSX3:1:2128:7907:12023	60	-
chr1	99876336	99876337	A00758:247:H2MVHDSX3:2:1246:17987:22717/1	60	+
chr1	99893149	99893150	A00758:247:H2MVHDSX3:4:1319:9968:2879	60	-
chr1	100085026	100085027	A00758:247:H2MVHDSX3:1:1468:29116:33348/1	60	-
chr1	100115199	100115200	A00758:247:H2MVHDSX3:1:1311:14705:9737/1	60	+
chr1	100147048	100147049	A00758:247:H2MVHDSX3:1:1168:10890:29465/1	60	+
chr1	100396692	100396693	A00758:247:H2MVHDSX3:3:2171:24966:32174	60	-
chr1	100513844	100513845	A00758:247:H2MVHDSX3:1:1168:1551:7623/1	60	-
chr1	100517310	100517311	A00758:247:H2MVHDSX3:3:1250:11577:35321/1	60	-
chr1	100772399	100772400	A00758:247:H2MVHDSX3:1:2124:21124:19445/1	60	-
chr1	100910711	100910712	A00758:247:H2MVHDSX3:1:1168:1316:13135/1	60	-
chr1	103557477	103557478	A00758:247:H2MVHDSX3:4:2250:30996:34538/1	60	-
chr1	107060107	107060108	A00758:247:H2MVHDSX3:4:2240:12988:2284	60	-
chr1	107658850	107658851	A00758:247:H2MVHDSX3:1:1207:32353:2597	60	+
chr1	107888952	107888953	A00758:247:H2MVHDSX3:1:1178:6262:32753/1	60	-
chr1	107897233	107897234	A00758:247:H2MVHDSX3:1:2108:23737:10504	60	+
chr1	107898781	107898782	A00758:247:H2MVHDSX3:3:1135:3965:18881/1	60	-
chr1	107912299	107912300	A00758:247:H2MVHDSX3:1:1118:6569:27148/1	60	+
chr1	108071528	108071529	A00758:247:H2MVHDSX3:1:1440:24939:3756/1	60	-
chr1	108138384	108138385	A00758:247:H2MVHDSX3:1:1310:9263:6417/1	60	+
chr1	108776300	108776301	A00758:247:H2MVHDSX3:1:2449:32362:7091	60	-
chr1	108778853	108778854	A00758:247:H2MVHDSX3:2:1245:30472:12023/1	60	-
chr1	108778855	108778856	A00758:247:H2MVHDSX3:4:1566:17978:32722	60	-
chr1	108883179	108883180	A00758:247:H2MVHDSX3:1:1115:19786:35164/1	60	+
chr1	108906838	108906839	A00758:247:H2MVHDSX3:1:1266:14651:25864	60	-
chr1	108985895	108985896	A00758:247:H2MVHDSX3:1:1135:2754:25708/1	60	+
chr1	109061230	109061231	A00758:247:H2MVHDSX3:4:2418:32163:20901	60	+
chr1	109347775	109347776	A00758:247:H2MVHDSX3:3:2174:26160:11256/1	60	-
chr1	109347778	109347779	A00758:247:H2MVHDSX3:1:1323:2374:31093/1	60	-
chr1	109577166	109577167	A00758:247:H2MVHDSX3:1:1413:26485:30170/1	60	+
chr1	109590087	109590088	A00758:247:H2MVHDSX3:1:1108:24234:16063/1	60	+
chr1	109592398	109592399	A00758:247:H2MVHDSX3:3:1356:5882:30436	60	-
chr1	109594189	109594190	A00758:247:H2MVHDSX3:3:2207:29704:26882/1	60	-
chr1	109809647	109809648	A00758:247:H2MVHDSX3:1:1303:22191:7952/1	60	+
chr1	109813009	109813010	A00758:247:H2MVHDSX3:2:1649:5448:36855/1	60	+
chr1	110030780	110030781	A00758:247:H2MVHDSX3:1:1153:32407:15280	60	-
chr1	110344567	110344568	A00758:247:H2MVHDSX3:1:1365:14841:6214/1	60	+
chr1	110353390	110353391	A00758:247:H2MVHDSX3:1:1104:19144:34147/1	60	+
chr1	110353391	110353392	A00758:247:H2MVHDSX3:3:2577:17047:2080	60	+
chr1	110925693	110925694	A00758:247:H2MVHDSX3:1:2456:28772:1814/1	60	+
chr1	111147651	111147652	A00758:247:H2MVHDSX3:1:1110:21178:27586/1	60	+
chr1	111157907	111157908	A00758:247:H2MVHDSX3:3:1617:31195:6449/1	60	+
chr1	111173248	111173249	A00758:247:H2MVHDSX3:1:1657:17074:23171/1	60	+
chr1	111174651	111174652	A00758:247:H2MVHDSX3:1:1451:15275:3458/1	60	+
chr1	111176827	111176828	A00758:247:H2MVHDSX3:1:1145:17074:10269/1	60	+
chr1	111706923	111706924	A00758:247:H2MVHDSX3:1:1548:18267:20603/1	60	+
chr1	112582801	112582802	A00758:247:H2MVHDSX3:1:1413:21061:31798/1	60	+
chr1	112600247	112600248	A00758:247:H2MVHDSX3:2:1173:22905:15640/1	60	-
chr1	112610773	112610774	A00758:247:H2MVHDSX3:1:1136:25979:17613/1	60	-
chr1	112629685	112629686	A00758:247:H2MVHDSX3:1:1108:25699:36605/1	60	-
chr1	112635300	112635301	A00758:247:H2MVHDSX3:1:1512:28718:34726/1	60	+
chr1	112652619	112652620	A00758:247:H2MVHDSX3:1:1606:21974:27273/1	60	+
chr1	112918894	112918895	A00758:247:H2MVHDSX3:1:1212:12961:34084/1	60	-
chr1	112929691	112929692	A00758:247:H2MVHDSX3:4:2468:12102:33285/1	60	-
chr1	112954362	112954363	A00758:247:H2MVHDSX3:4:2268:14904:26522/1	60	-
chr1	113110817	113110818	A00758:247:H2MVHDSX3:1:1126:19759:21840/1	60	-
chr1	113583727	113583728	A00758:247:H2MVHDSX3:4:2568:28402:25535/1	60	-
chr1	113614358	113614359	A00758:247:H2MVHDSX3:1:1230:9588:12618/1	60	+
chr1	113833010	113833011	A00758:247:H2MVHDSX3:1:1212:28791:15342	60	-
chr1	113848028	113848029	A00758:247:H2MVHDSX3:1:1174:26838:28432/1	60	+
chr1	113949107	113949108	A00758:247:H2MVHDSX3:1:1553:19099:36730/1	60	+
chr1	113956135	113956136	A00758:247:H2MVHDSX3:1:1550:31946:5087	60	+
chr1	113959253	113959254	A00758:247:H2MVHDSX3:1:1264:23448:1329/1	60	-
chr1	114394530	114394531	A00758:247:H2MVHDSX3:1:1112:24099:10441/1	60	+
chr1	114398576	114398577	A00758:247:H2MVHDSX3:1:2143:5222:2581	60	-
chr1	114399103	114399104	A00758:247:H2MVHDSX3:1:1170:31964:19492	60	+
chr1	114407708	114407709	A00758:247:H2MVHDSX3:1:1126:19759:12602/1	60	-
chr1	114435683	114435684	A00758:247:H2MVHDSX3:2:1234:25581:2581	60	+
chr1	114463483	114463484	A00758:247:H2MVHDSX3:1:2518:22019:27696	60	+
chr1	114498516	114498517	A00758:247:H2MVHDSX3:1:1644:24225:7059/1	60	+
chr1	115098984	115098985	A00758:247:H2MVHDSX3:1:1115:14317:34992/1	60	+
chr1	115533257	115533258	A00758:247:H2MVHDSX3:1:2246:24442:11819	60	-
chr1	116773038	116773039	A00758:247:H2MVHDSX3:1:1129:30056:20478/1	60	+
chr1	116778585	116778586	A00758:247:H2MVHDSX3:1:2601:29469:32017	60	-
chr1	116783085	116783086	A00758:247:H2MVHDSX3:1:1105:7699:16548/1	60	+
chr1	116871543	116871544	A00758:247:H2MVHDSX3:2:2355:22516:23234/1	60	+
chr1	117078224	117078225	A00758:247:H2MVHDSX3:3:1538:27733:33833/1	60	+
chr1	117367726	117367727	A00758:247:H2MVHDSX3:1:1257:6976:16266/1	60	+
chr1	117418348	117418349	A00758:247:H2MVHDSX3:1:1119:11171:34554/1	60	+
chr1	117423462	117423463	A00758:247:H2MVHDSX3:1:1142:24758:6292/1	60	-
chr1	117424027	117424028	A00758:247:H2MVHDSX3:1:1105:3640:13714/1	60	+
chr1	117494742	117494743	A00758:247:H2MVHDSX3:1:1405:8901:6386/1	60	+
chr1	117504471	117504472	A00758:247:H2MVHDSX3:1:1140:28203:9157/1	60	+
chr1	117608823	117608824	A00758:247:H2MVHDSX3:2:2265:17273:5854	60	-
chr1	119789945	119789946	A00758:247:H2MVHDSX3:2:2557:22788:7138/1	60	+
chr1	119942300	119942301	A00758:247:H2MVHDSX3:1:1150:16233:29700/1	60	+
chr1	120048327	120048328	A00758:247:H2MVHDSX3:3:1215:32705:5932/1	60	+
chr1	120535918	120535919	A00758:247:H2MVHDSX3:1:1244:2600:25504	60	-
chr1	120725137	120725138	A00758:247:H2MVHDSX3:1:1417:24306:22263/1	60	+
chr1	121272107	121272108	A00758:247:H2MVHDSX3:1:2428:4372:4836/1	60	+
chr1	121567883	121567884	A00758:247:H2MVHDSX3:2:1613:1714:33426/1	60	-
chr1	124977753	124977754	A00758:247:H2MVHDSX3:1:1214:27434:3349/1	60	+
chr1	125180391	125180392	A00758:247:H2MVHDSX3:2:1466:29704:24345/1	60	-
chr1	145578044	145578045	A00758:247:H2MVHDSX3:3:1677:5430:5572/1	60	-
chr1	145619239	145619240	A00758:247:H2MVHDSX3:3:2526:16251:5963/1	60	-
chr1	145784831	145784832	A00758:247:H2MVHDSX3:1:1421:4689:27305/1	60	-
chr1	145788127	145788128	A00758:247:H2MVHDSX3:1:2241:3369:12211/1	60	-
chr1	145789931	145789932	A00758:247:H2MVHDSX3:1:1659:22028:33943/1	60	-
chr1	145953269	145953270	A00758:247:H2MVHDSX3:1:1656:29984:3098/1	60	-
chr1	145994756	145994757	A00758:247:H2MVHDSX3:1:1201:5348:2738/1	60	+
chr1	146371446	146371447	A00758:247:H2MVHDSX3:1:1414:7256:2534/1	60	+
chr1	146566587	146566588	A00758:247:H2MVHDSX3:2:2210:9534:24518	60	-
chr1	147286218	147286219	A00758:247:H2MVHDSX3:1:1146:19379:36965/1	60	+
chr1	147293582	147293583	A00758:247:H2MVHDSX3:4:2315:11116:8249/1	60	-
chr1	147594873	147594874	A00758:247:H2MVHDSX3:2:2455:23213:8093/1	60	-
chr1	147607378	147607379	A00758:247:H2MVHDSX3:1:1445:4083:25473/1	60	-
chr1	147612737	147612738	A00758:247:H2MVHDSX3:1:1345:4282:22654	60	-
chr1	148533695	148533696	A00758:247:H2MVHDSX3:2:2144:32615:26318/1	60	+
chr1	148630840	148630841	A00758:247:H2MVHDSX3:1:1636:10167:33943/1	60	+
chr1	148820499	148820500	A00758:247:H2MVHDSX3:1:2475:7337:22874	60	-
chr1	149619318	149619319	A00758:247:H2MVHDSX3:1:2206:2980:29136/1	60	-
chr1	149819998	149819999	A00758:247:H2MVHDSX3:1:2570:12527:25755/1	60	+
chr1	149820501	149820502	A00758:247:H2MVHDSX3:3:2125:22914:9111/1	60	+
chr1	149846361	149846362	A00758:247:H2MVHDSX3:1:1308:2184:8061/1	60	+
chr1	149899271	149899272	A00758:247:H2MVHDSX3:4:2168:31367:11945	60	+
chr1	149952581	149952582	A00758:247:H2MVHDSX3:1:2328:30020:28557	60	-
chr1	149970276	149970277	A00758:247:H2MVHDSX3:1:1277:20184:16971/1	60	-
chr1	150032091	150032092	A00758:247:H2MVHDSX3:2:1241:26359:20588/1	60	-
chr1	150070303	150070304	A00758:247:H2MVHDSX3:1:2533:5764:17425/1	60	-
chr1	150079981	150079982	A00758:247:H2MVHDSX3:2:2366:29387:13557	60	-
chr1	150079982	150079983	A00758:247:H2MVHDSX3:2:2212:21215:30154	60	-
chr1	150081401	150081402	A00758:247:H2MVHDSX3:3:2236:2953:6480	60	-
chr1	150086235	150086236	A00758:247:H2MVHDSX3:4:2610:9136:16971	60	-
chr1	150086486	150086487	A00758:247:H2MVHDSX3:3:2437:11803:33113	60	-
chr1	150089701	150089702	A00758:247:H2MVHDSX3:2:1360:16306:30044/1	60	+
chr1	150091960	150091961	A00758:247:H2MVHDSX3:4:1318:22272:4867	60	-
chr1	150093065	150093066	A00758:247:H2MVHDSX3:1:2657:3088:1924/1	60	-
chr1	150102023	150102024	A00758:247:H2MVHDSX3:3:2645:18340:24236/1	60	+
chr1	150110912	150110913	A00758:247:H2MVHDSX3:1:1551:32298:4225/1	60	-
chr1	150113111	150113112	A00758:247:H2MVHDSX3:2:2466:29496:31782	60	-
chr1	150126893	150126894	A00758:247:H2MVHDSX3:1:1368:10050:34021/1	60	+
chr1	150127608	150127609	A00758:247:H2MVHDSX3:1:1226:8883:5008/1	60	+
chr1	150389255	150389256	A00758:247:H2MVHDSX3:1:2361:12319:20478	60	+
chr1	150425467	150425468	A00758:247:H2MVHDSX3:1:1657:24189:15327/1	60	-
chr1	150454314	150454315	A00758:247:H2MVHDSX3:1:1121:10520:19085/1	60	-
chr1	150653195	150653196	A00758:247:H2MVHDSX3:3:2616:17626:14606	60	+
chr1	150664358	150664359	A00758:247:H2MVHDSX3:1:2463:25608:2440/1	60	-
chr1	150669644	150669645	A00758:247:H2MVHDSX3:1:1144:4788:4742/1	60	-
chr1	150671375	150671376	A00758:247:H2MVHDSX3:1:1103:10565:36041/1	60	+
chr1	150678594	150678595	A00758:247:H2MVHDSX3:1:2125:4291:30311/1	60	+
chr1	150679460	150679461	A00758:247:H2MVHDSX3:1:1111:25030:9361/1	60	-
chr1	150694381	150694382	A00758:247:H2MVHDSX3:1:1271:14696:18709/1	60	+
chr1	150827737	150827738	A00758:247:H2MVHDSX3:1:1344:26684:11945/1	60	+
chr1	150836842	150836843	A00758:247:H2MVHDSX3:4:2521:9643:10708/1	60	-
chr1	150841767	150841768	A00758:247:H2MVHDSX3:1:1375:8901:29684	60	+
chr1	150842102	150842103	A00758:247:H2MVHDSX3:1:1125:17906:17409/1	60	+
chr1	150931031	150931032	A00758:247:H2MVHDSX3:3:1235:21368:16391	60	+
chr1	150955104	150955105	A00758:247:H2MVHDSX3:1:1116:6542:19961/1	60	-
chr1	151072367	151072368	A00758:247:H2MVHDSX3:1:1324:26431:3615/1	60	+
chr1	151219570	151219571	A00758:247:H2MVHDSX3:1:1378:12527:29919/1	60	-
chr1	151388136	151388137	A00758:247:H2MVHDSX3:3:1619:16116:21261/1	60	+
chr1	151415446	151415447	A00758:247:H2MVHDSX3:4:1123:24144:32064/1	60	-
chr1	151415596	151415597	A00758:247:H2MVHDSX3:4:2664:32036:36119	60	-
chr1	151429893	151429894	A00758:247:H2MVHDSX3:3:2313:32081:25770	60	-
chr1	151452724	151452725	A00758:247:H2MVHDSX3:2:1258:8838:35869	60	+
chr1	151647007	151647008	A00758:247:H2MVHDSX3:1:1149:30156:21339	60	-
chr1	151662238	151662239	A00758:247:H2MVHDSX3:2:1522:5737:34194/1	60	-
chr1	151663897	151663898	A00758:247:H2MVHDSX3:1:1564:26648:17206/1	60	+
chr1	151666965	151666966	A00758:247:H2MVHDSX3:1:1475:20717:26162/1	60	+
chr1	151685866	151685867	A00758:247:H2MVHDSX3:1:1101:7988:5682/1	60	+
chr1	151689425	151689426	A00758:247:H2MVHDSX3:1:1407:24731:32957	60	+
chr1	151779332	151779333	A00758:247:H2MVHDSX3:1:1337:12102:9956/1	60	+
chr1	152881817	152881818	A00758:247:H2MVHDSX3:1:2552:24686:19539/1	60	-
chr1	153638920	153638921	A00758:247:H2MVHDSX3:1:1360:17815:33411/1	60	-
chr1	153641225	153641226	A00758:247:H2MVHDSX3:1:1106:5511:36276/1	60	-
chr1	153641768	153641769	A00758:247:H2MVHDSX3:1:1151:6108:2644/1	60	-
chr1	153645304	153645305	A00758:247:H2MVHDSX3:3:2423:27715:19147/1	60	+
chr1	153668271	153668272	A00758:247:H2MVHDSX3:1:1119:17833:15562/1	60	-
chr1	153895680	153895681	A00758:247:H2MVHDSX3:2:2448:11162:7012/1	60	-
chr1	153897531	153897532	A00758:247:H2MVHDSX3:1:1372:21233:8390/1	60	+
chr1	153899461	153899462	A00758:247:H2MVHDSX3:1:2120:16975:36902	60	+
chr1	153910941	153910942	A00758:247:H2MVHDSX3:1:1116:4851:1689/1	60	-
chr1	153911837	153911838	A00758:247:H2MVHDSX3:2:1634:32470:22153	60	-
chr1	153912883	153912884	A00758:247:H2MVHDSX3:1:1654:7798:13307/1	60	-
chr1	153916940	153916941	A00758:247:H2MVHDSX3:1:1314:30454:7513/1	60	+
chr1	153960745	153960746	A00758:247:H2MVHDSX3:1:1147:2365:25222	60	+
chr1	153975358	153975359	A00758:247:H2MVHDSX3:2:1604:6849:2174	60	-
chr1	153976493	153976494	A00758:247:H2MVHDSX3:4:1243:3613:1047/1	60	+
chr1	153988970	153988971	A00758:247:H2MVHDSX3:3:2670:2483:13182	60	+
chr1	154029568	154029569	A00758:247:H2MVHDSX3:3:1528:12382:25254/1	60	-
chr1	154209535	154209536	A00758:247:H2MVHDSX3:1:1105:7554:17832	60	+
chr1	154211615	154211616	A00758:247:H2MVHDSX3:1:1372:22462:1438/1	60	+
chr1	154219306	154219307	A00758:247:H2MVHDSX3:2:1302:29234:29042	60	+
chr1	154223332	154223333	A00758:247:H2MVHDSX3:4:1240:15148:15421	60	-
chr1	154236520	154236521	A00758:247:H2MVHDSX3:1:1105:27154:28197/1	60	+
chr1	154237526	154237527	A00758:247:H2MVHDSX3:2:2225:6045:27336	60	+
chr1	154239523	154239524	A00758:247:H2MVHDSX3:1:1116:20717:6903/1	60	+
chr1	154241573	154241574	A00758:247:H2MVHDSX3:4:2268:19732:36479	60	-
chr1	154245569	154245570	A00758:247:H2MVHDSX3:1:1131:24930:34898/1	60	+
chr1	154245570	154245571	A00758:247:H2MVHDSX3:4:1439:28556:11866	60	+
chr1	154245728	154245729	A00758:247:H2MVHDSX3:1:1408:29288:8782/1	60	+
chr1	154256324	154256325	A00758:247:H2MVHDSX3:1:1105:25409:22639/1	60	-
chr1	154618792	154618793	A00758:247:H2MVHDSX3:1:1114:25364:25661/1	60	-
chr1	154771321	154771322	A00758:247:H2MVHDSX3:4:1617:19958:29919/1	60	-
chr1	154965994	154965995	A00758:247:H2MVHDSX3:3:2577:14308:11929	60	+
chr1	154965995	154965996	A00758:247:H2MVHDSX3:3:1270:9489:19147	60	+
chr1	154971483	154971484	A00758:247:H2MVHDSX3:2:1174:4833:11616	60	+
chr1	154976872	154976873	A00758:247:H2MVHDSX3:1:1568:25084:34444/1	60	-
chr1	154977168	154977169	A00758:247:H2MVHDSX3:1:1161:18945:3020/1	60	-
chr1	154977216	154977217	A00758:247:H2MVHDSX3:1:1512:2456:15295	60	+
chr1	154989004	154989005	A00758:247:H2MVHDSX3:1:1112:14127:3818/1	60	+
chr1	154989422	154989423	A00758:247:H2MVHDSX3:4:1225:32325:8625	60	-
chr1	155053619	155053620	A00758:247:H2MVHDSX3:1:1572:19642:29622	60	-
chr1	155058781	155058782	A00758:247:H2MVHDSX3:1:1142:26096:28588	60	-
chr1	155199164	155199165	A00758:247:H2MVHDSX3:2:2135:27317:7905/1	60	+
chr1	155205156	155205157	A00758:247:H2MVHDSX3:1:1660:16360:1830	60	-
chr1	155235433	155235434	A00758:247:H2MVHDSX3:1:1647:6931:26960/1	60	-
chr1	155306800	155306801	A00758:247:H2MVHDSX3:1:1171:7618:29215/1	60	+
chr1	155313377	155313378	A00758:247:H2MVHDSX3:1:1223:2058:1736/1	60	+
chr1	155337155	155337156	A00758:247:H2MVHDSX3:4:1515:8305:15749	60	-
chr1	155348639	155348640	A00758:247:H2MVHDSX3:3:1662:27290:15374/1	60	-
chr1	155349546	155349547	A00758:247:H2MVHDSX3:1:1362:30382:18568/1	60	+
chr1	155353490	155353491	A00758:247:H2MVHDSX3:2:1533:2401:8281	60	-
chr1	155369045	155369046	A00758:247:H2MVHDSX3:1:1275:11234:13651/1	60	-
chr1	155371317	155371318	A00758:247:H2MVHDSX3:1:1123:7997:8077/1	60	-
chr1	155379335	155379336	A00758:247:H2MVHDSX3:1:1104:15537:3474/1	60	-
chr1	155380561	155380562	A00758:247:H2MVHDSX3:1:1159:29930:19069/1	60	-
chr1	155390068	155390069	A00758:247:H2MVHDSX3:1:1234:3857:18129/1	60	-
chr1	155397895	155397896	A00758:247:H2MVHDSX3:1:1146:7527:19633/1	60	-
chr1	155413392	155413393	A00758:247:H2MVHDSX3:1:1115:13096:32158/1	60	+
chr1	155418339	155418340	A00758:247:H2MVHDSX3:1:1144:22869:20619/1	60	+
chr1	155444630	155444631	A00758:247:H2MVHDSX3:1:1164:25030:34475/1	60	-
chr1	155447957	155447958	A00758:247:H2MVHDSX3:1:1148:32705:7028/1	60	-
chr1	155462739	155462740	A00758:247:H2MVHDSX3:1:1116:9082:9330/1	60	-
chr1	155475348	155475349	A00758:247:H2MVHDSX3:3:1106:32651:6496	60	-
chr1	155475419	155475420	A00758:247:H2MVHDSX3:1:2534:5249:21887	60	-
chr1	155491451	155491452	A00758:247:H2MVHDSX3:1:1123:27019:23703/1	60	+
chr1	155496664	155496665	A00758:247:H2MVHDSX3:1:1108:7889:29904	60	+
chr1	155517007	155517008	A00758:247:H2MVHDSX3:1:1355:31982:14168	60	-
chr1	155517083	155517084	A00758:247:H2MVHDSX3:1:2356:15284:16501/1	60	+
chr1	155525888	155525889	A00758:247:H2MVHDSX3:1:2503:13847:29637/1	60	+
chr1	155525952	155525953	A00758:247:H2MVHDSX3:3:2124:28293:20369/1	60	+
chr1	155527872	155527873	A00758:247:H2MVHDSX3:1:1117:14018:3098/1	60	+
chr1	155529019	155529020	A00758:247:H2MVHDSX3:1:1162:8992:36855/1	60	+
chr1	155534217	155534218	A00758:247:H2MVHDSX3:2:1354:4047:13730/1	60	-
chr1	155534522	155534523	A00758:247:H2MVHDSX3:1:1121:6940:10974/1	60	+
chr1	155534925	155534926	A00758:247:H2MVHDSX3:1:1650:22914:30123/1	60	+
chr1	155534965	155534966	A00758:247:H2MVHDSX3:2:1163:6090:21120	60	-
chr1	155678316	155678317	A00758:247:H2MVHDSX3:1:1441:2220:10629/1	60	-
chr1	155678549	155678550	A00758:247:H2MVHDSX3:1:1456:27145:15875/1	60	+
chr1	155709912	155709913	A00758:247:H2MVHDSX3:1:1155:4969:22153/1	60	+
chr1	155732792	155732793	A00758:247:H2MVHDSX3:3:2174:30770:19742	60	-
chr1	155732796	155732797	A00758:247:H2MVHDSX3:2:1333:14398:2033	60	-
chr1	155793456	155793457	A00758:247:H2MVHDSX3:1:1110:24849:35133/1	60	-
chr1	155809333	155809334	A00758:247:H2MVHDSX3:1:1248:32642:15092/1	60	-
chr1	155813898	155813899	A00758:247:H2MVHDSX3:1:1530:18059:1736	60	+
chr1	155816079	155816080	A00758:247:H2MVHDSX3:1:1316:22679:8328/1	60	-
chr1	155829206	155829207	A00758:247:H2MVHDSX3:1:1477:25093:36338/1	60	-
chr1	155843066	155843067	A00758:247:H2MVHDSX3:1:1503:26612:9565	60	-
chr1	155917321	155917322	A00758:247:H2MVHDSX3:1:2520:25039:9659/1	60	-
chr1	155955472	155955473	A00758:247:H2MVHDSX3:1:1136:28971:3505/1	60	+
chr1	155959184	155959185	A00758:247:H2MVHDSX3:4:1356:13566:27117/1	60	+
chr1	155960179	155960180	A00758:247:H2MVHDSX3:1:1563:15772:16626	60	+
chr1	156012378	156012379	A00758:247:H2MVHDSX3:1:1278:16857:36699	60	-
chr1	156018479	156018480	A00758:247:H2MVHDSX3:1:1317:30834:19820	60	+
chr1	156164487	156164488	A00758:247:H2MVHDSX3:1:1215:28528:4147	60	-
chr1	156201384	156201385	A00758:247:H2MVHDSX3:1:2424:7717:29230/1	60	-
chr1	156205431	156205432	A00758:247:H2MVHDSX3:1:1605:20537:3239	60	-
chr1	156218543	156218544	A00758:247:H2MVHDSX3:3:2434:32280:6543	60	-
chr1	156253568	156253569	A00758:247:H2MVHDSX3:1:1366:31015:1720/1	60	-
chr1	156269445	156269446	A00758:247:H2MVHDSX3:2:1562:2248:6042/1	60	-
chr1	156316484	156316485	A00758:247:H2MVHDSX3:1:1466:12174:13463/1	60	+
chr1	156316535	156316536	A00758:247:H2MVHDSX3:2:1612:9670:19492/1	60	+
chr1	156331899	156331900	A00758:247:H2MVHDSX3:1:1427:5683:6355/1	60	-
chr1	156333301	156333302	A00758:247:H2MVHDSX3:1:1169:27941:30499/1	60	-
chr1	156333302	156333303	A00758:247:H2MVHDSX3:2:2121:15935:20917/1	60	-
chr1	156334001	156334002	A00758:247:H2MVHDSX3:3:1134:2908:19867	60	-
chr1	156334430	156334431	A00758:247:H2MVHDSX3:1:1371:22607:4257/1	60	-
chr1	156552888	156552889	A00758:247:H2MVHDSX3:3:1210:17427:12007	60	-
chr1	156556829	156556830	A00758:247:H2MVHDSX3:1:1125:21377:25050/1	60	+
chr1	156556830	156556831	A00758:247:H2MVHDSX3:4:1146:9697:10833	60	+
chr1	156792870	156792871	A00758:247:H2MVHDSX3:1:1217:29107:33583/1	60	+
chr1	156872243	156872244	A00758:247:H2MVHDSX3:1:1453:4155:28667	60	+
chr1	158207520	158207521	A00758:247:H2MVHDSX3:1:1159:1714:4429	60	-
chr1	158263335	158263336	A00758:247:H2MVHDSX3:1:1162:29884:36370/1	60	-
chr1	158389714	158389715	A00758:247:H2MVHDSX3:1:1132:32615:11913/1	60	+
chr1	159023358	159023359	A00758:247:H2MVHDSX3:1:1302:12292:10347/1	60	-
chr1	159024768	159024769	A00758:247:H2MVHDSX3:2:1108:27453:4789	60	-
chr1	159028386	159028387	A00758:247:H2MVHDSX3:1:1362:23375:15483/1	60	-
chr1	160219733	160219734	A00758:247:H2MVHDSX3:1:1557:14308:2910	60	-
chr1	160321192	160321193	A00758:247:H2MVHDSX3:4:2127:18593:14904	60	-
chr1	160489756	160489757	A00758:247:H2MVHDSX3:2:2456:31702:4789/1	60	+
chr1	160491671	160491672	A00758:247:H2MVHDSX3:1:1150:7464:37027/1	60	-
chr1	160504456	160504457	A00758:247:H2MVHDSX3:3:2430:8938:17440	60	-
chr1	160543144	160543145	A00758:247:H2MVHDSX3:1:1110:20048:25817/1	60	+
chr1	160558975	160558976	A00758:247:H2MVHDSX3:1:1657:31629:29496/1	60	+
chr1	160561808	160561809	A00758:247:H2MVHDSX3:1:1174:29225:14935/1	60	+
chr1	160565748	160565749	A00758:247:H2MVHDSX3:1:1378:29830:8750/1	60	+
chr1	160583881	160583882	A00758:247:H2MVHDSX3:3:1666:18367:15890/1	60	-
chr1	160594519	160594520	A00758:247:H2MVHDSX3:1:1341:19280:12179/1	60	+
chr1	160596085	160596086	A00758:247:H2MVHDSX3:2:1527:17454:26584	60	+
chr1	160605099	160605100	A00758:247:H2MVHDSX3:1:1108:19533:33755/1	60	+
chr1	161338134	161338135	A00758:247:H2MVHDSX3:1:1108:16351:31062/1	60	+
chr1	161355909	161355910	A00758:247:H2MVHDSX3:4:1317:8241:3458/1	60	-
chr1	161789578	161789579	A00758:247:H2MVHDSX3:2:2101:6253:23750	60	-
chr1	161848680	161848681	A00758:247:H2MVHDSX3:3:1538:15420:15076	60	-
chr1	161858808	161858809	A00758:247:H2MVHDSX3:1:2161:24026:34021/1	60	-
chr1	161867247	161867248	A00758:247:H2MVHDSX3:2:1178:21802:5525/1	60	-
chr1	161871743	161871744	A00758:247:H2MVHDSX3:1:1137:22978:7780/1	60	+
chr1	161872951	161872952	A00758:247:H2MVHDSX3:2:1327:20229:3928	60	+
chr1	161905951	161905952	A00758:247:H2MVHDSX3:4:2353:28999:11976	60	+
chr1	161911544	161911545	A00758:247:H2MVHDSX3:1:1178:31412:16344/1	60	+
chr1	161913505	161913506	A00758:247:H2MVHDSX3:1:1151:20853:25207/1	60	+
chr1	162810347	162810348	A00758:247:H2MVHDSX3:1:1136:19506:10629/1	60	+
chr1	163291822	163291823	A00758:247:H2MVHDSX3:1:1225:8766:6089/1	60	+
chr1	163311100	163311101	A00758:247:H2MVHDSX3:4:1343:6632:7467	60	+
chr1	163324602	163324603	A00758:247:H2MVHDSX3:1:1267:7853:32565	60	-
chr1	163785744	163785745	A00758:247:H2MVHDSX3:1:1210:8938:32690	60	+
chr1	163788402	163788403	A00758:247:H2MVHDSX3:1:1277:25129:25066/1	60	-
chr1	163865888	163865889	A00758:247:H2MVHDSX3:1:1177:19063:21574/1	60	-
chr1	164065727	164065728	A00758:247:H2MVHDSX3:1:2169:30707:35884	60	-
chr1	164162302	164162303	A00758:247:H2MVHDSX3:2:2541:17626:18865	60	+
chr1	164458400	164458401	A00758:247:H2MVHDSX3:4:1561:1551:28291	60	+
chr1	165686337	165686338	A00758:247:H2MVHDSX3:2:1605:15637:4366	60	-
chr1	165740722	165740723	A00758:247:H2MVHDSX3:1:1124:6705:13103	60	-
chr1	165741059	165741060	A00758:247:H2MVHDSX3:4:2630:18936:26365	60	-
chr1	165750165	165750166	A00758:247:H2MVHDSX3:1:1162:6515:18317/1	60	-
chr1	165758968	165758969	A00758:247:H2MVHDSX3:1:2511:12852:16799	60	-
chr1	165763115	165763116	A00758:247:H2MVHDSX3:1:2116:30897:19805	60	-
chr1	167075396	167075397	A00758:247:H2MVHDSX3:1:1261:30969:21183/1	60	-
chr1	167143559	167143560	A00758:247:H2MVHDSX3:1:1613:29306:18928	60	+
chr1	167252789	167252790	A00758:247:H2MVHDSX3:1:1122:9118:11271/1	60	-
chr1	167261109	167261110	A00758:247:H2MVHDSX3:1:1129:4761:30123/1	60	+
chr1	167333577	167333578	A00758:247:H2MVHDSX3:1:1205:16685:14732/1	60	+
chr1	167348198	167348199	A00758:247:H2MVHDSX3:2:1528:26386:34131/1	60	+
chr1	167373370	167373371	A00758:247:H2MVHDSX3:1:1161:21820:22028/1	60	+
chr1	167373372	167373373	A00758:247:H2MVHDSX3:3:2321:9977:15734/1	60	+
chr1	167373374	167373375	A00758:247:H2MVHDSX3:3:2174:22987:8954	60	+
chr1	167383612	167383613	A00758:247:H2MVHDSX3:1:1405:32588:22670/1	60	-
chr1	167483397	167483398	A00758:247:H2MVHDSX3:1:1251:4218:5572	60	-
chr1	167647033	167647034	A00758:247:H2MVHDSX3:1:1113:9588:11459/1	60	+
chr1	167854025	167854026	A00758:247:H2MVHDSX3:2:1650:12292:33833/1	60	+
chr1	167921503	167921504	A00758:247:H2MVHDSX3:1:1109:27959:17190/1	60	+
chr1	168004199	168004200	A00758:247:H2MVHDSX3:1:1562:3577:21308/1	60	+
chr1	168038309	168038310	A00758:247:H2MVHDSX3:1:1125:32027:13964/1	60	+
chr1	168050055	168050056	A00758:247:H2MVHDSX3:1:1204:28917:31563/1	60	+
chr1	168495549	168495550	A00758:247:H2MVHDSX3:1:1663:23583:19789/1	60	+
chr1	169345190	169345191	A00758:247:H2MVHDSX3:1:1411:32136:29496/1	60	-
chr1	169647304	169647305	A00758:247:H2MVHDSX3:2:2127:15781:22654/1	60	+
chr1	169697284	169697285	A00758:247:H2MVHDSX3:1:1378:26865:4492/1	60	+
chr1	169697628	169697629	A00758:247:H2MVHDSX3:1:2277:21404:34585/1	60	+
chr1	169835408	169835409	A00758:247:H2MVHDSX3:1:1147:23402:12242/1	60	+
chr1	169912557	169912558	A00758:247:H2MVHDSX3:1:2355:15899:31782	60	+
chr1	169977319	169977320	A00758:247:H2MVHDSX3:4:1213:22824:20979	60	-
chr1	171502979	171502980	A00758:247:H2MVHDSX3:1:1460:18186:12320/1	60	-
chr1	171517863	171517864	A00758:247:H2MVHDSX3:1:1126:27859:3145	60	+
chr1	171709325	171709326	A00758:247:H2MVHDSX3:1:1442:6361:29418/1	60	+
chr1	171911435	171911436	A00758:247:H2MVHDSX3:3:1574:2528:3552/1	60	+
chr1	172557181	172557182	A00758:247:H2MVHDSX3:1:2168:4526:7169/1	60	+
chr1	172557805	172557806	A00758:247:H2MVHDSX3:1:2226:19144:28322/1	60	+
chr1	172582751	172582752	A00758:247:H2MVHDSX3:1:1132:15790:30154/1	60	+
chr1	172586947	172586948	A00758:247:H2MVHDSX3:1:1169:22191:30217/1	60	+
chr1	172603511	172603512	A00758:247:H2MVHDSX3:1:1246:26377:31704/1	60	+
chr1	173270335	173270336	A00758:247:H2MVHDSX3:4:2122:29812:21966/1	60	-
chr1	173744552	173744553	A00758:247:H2MVHDSX3:1:1425:23330:25207/1	60	-
chr1	173805417	173805418	A00758:247:H2MVHDSX3:2:1129:18855:21809/1	60	+
chr1	173834050	173834051	A00758:247:H2MVHDSX3:1:1363:11704:20447/1	60	+
chr1	174062009	174062010	A00758:247:H2MVHDSX3:2:2358:7970:33458/1	60	+
chr1	174162512	174162513	A00758:247:H2MVHDSX3:1:2262:19090:14606/1	60	-
chr1	174170937	174170938	A00758:247:H2MVHDSX3:1:2170:31684:12211/1	60	-
chr1	174252174	174252175	A00758:247:H2MVHDSX3:1:1141:19208:4163/1	60	+
chr1	174420368	174420369	A00758:247:H2MVHDSX3:1:1164:17192:2957/1	60	+
chr1	174497228	174497229	A00758:247:H2MVHDSX3:1:1162:29930:30123/1	60	-
chr1	174930362	174930363	A00758:247:H2MVHDSX3:1:1247:13612:26757/1	60	+
chr1	174994168	174994169	A00758:247:H2MVHDSX3:1:1250:29215:6089	60	+
chr1	175325825	175325826	A00758:247:H2MVHDSX3:4:2606:31033:17566	60	-
chr1	175965117	175965118	A00758:247:H2MVHDSX3:3:2622:30056:28620	60	-
chr1	175991270	175991271	A00758:247:H2MVHDSX3:1:2345:9878:32377	60	-
chr1	176039015	176039016	A00758:247:H2MVHDSX3:1:2141:16523:22780	60	+
chr1	176186562	176186563	A00758:247:H2MVHDSX3:1:1112:31901:29935	60	+
chr1	176859557	176859558	A00758:247:H2MVHDSX3:1:2174:25952:26303/1	60	-
chr1	177197287	177197288	A00758:247:H2MVHDSX3:1:1157:28664:36542/1	60	+
chr1	177594782	177594783	A00758:247:H2MVHDSX3:4:2260:9064:36699/1	60	+
chr1	178622905	178622906	A00758:247:H2MVHDSX3:1:1247:28574:31125/1	60	+
chr1	178802825	178802826	A00758:247:H2MVHDSX3:1:1173:4444:22686/1	60	+
chr1	178884883	178884884	A00758:247:H2MVHDSX3:1:2218:13205:21825/1	60	-
chr1	179045378	179045379	A00758:247:H2MVHDSX3:1:1137:23791:29700/1	60	+
chr1	179174267	179174268	A00758:247:H2MVHDSX3:1:1617:31937:31062/1	60	-
chr1	179208879	179208880	A00758:247:H2MVHDSX3:1:1361:25464:4507/1	60	-
chr1	179353820	179353821	A00758:247:H2MVHDSX3:3:2369:21070:22294	60	-
chr1	179866326	179866327	A00758:247:H2MVHDSX3:1:1123:9209:19288/1	60	-
chr1	179962364	179962365	A00758:247:H2MVHDSX3:2:1429:27091:3255	60	-
chr1	179989759	179989760	A00758:247:H2MVHDSX3:2:2562:9453:7404	60	+
chr1	180001763	180001764	A00758:247:H2MVHDSX3:4:1657:12581:26318	60	+
chr1	180004856	180004857	A00758:247:H2MVHDSX3:4:1446:30987:4867/1	60	+
chr1	180045568	180045569	A00758:247:H2MVHDSX3:1:1150:19587:9048/1	60	+
chr1	180328701	180328702	A00758:247:H2MVHDSX3:1:1146:7970:7185/1	60	+
chr1	180519454	180519455	A00758:247:H2MVHDSX3:3:2623:12020:3709/1	60	+
chr1	180708105	180708106	A00758:247:H2MVHDSX3:3:1270:13340:14105	60	+
chr1	180869990	180869991	A00758:247:H2MVHDSX3:3:2402:32154:6480/1	60	+
chr1	180993559	180993560	A00758:247:H2MVHDSX3:1:1243:6885:25880/1	60	-
chr1	181013917	181013918	A00758:247:H2MVHDSX3:1:1223:7681:27884	60	-
chr1	182858711	182858712	A00758:247:H2MVHDSX3:1:1342:16721:3145/1	60	-
chr1	182861751	182861752	A00758:247:H2MVHDSX3:1:1132:22064:15029/1	60	-
chr1	183335233	183335234	A00758:247:H2MVHDSX3:1:2652:1063:3771/1	60	-
chr1	183483696	183483697	A00758:247:H2MVHDSX3:1:2264:15573:31093/1	60	+
chr1	183492009	183492010	A00758:247:H2MVHDSX3:1:1143:15700:27461/1	60	+
chr1	183538098	183538099	A00758:247:H2MVHDSX3:1:1134:21549:20776/1	60	-
chr1	184029662	184029663	A00758:247:H2MVHDSX3:1:1659:8648:26271/1	60	+
chr1	184295883	184295884	A00758:247:H2MVHDSX3:1:1469:24722:8516	60	-
chr1	184458983	184458984	A00758:247:H2MVHDSX3:1:2173:32000:33802	60	-
chr1	184732714	184732715	A00758:247:H2MVHDSX3:1:1139:4598:4476	60	+
chr1	184747646	184747647	A00758:247:H2MVHDSX3:1:2273:17472:35916/1	60	-
chr1	185142040	185142041	A00758:247:H2MVHDSX3:2:1359:10818:27868	60	-
chr1	185300251	185300252	A00758:247:H2MVHDSX3:3:1204:13006:22106	60	-
chr1	185454609	185454610	A00758:247:H2MVHDSX3:1:2202:8811:33630	60	+
chr1	185779346	185779347	A00758:247:H2MVHDSX3:1:2114:4517:20118/1	60	+
chr1	186328981	186328982	A00758:247:H2MVHDSX3:1:1229:29378:5932/1	60	-
chr1	186350430	186350431	A00758:247:H2MVHDSX3:1:1363:22797:26506/1	60	+
chr1	186412342	186412343	A00758:247:H2MVHDSX3:1:1163:16848:35368/1	60	-
chr1	191741898	191741899	A00758:247:H2MVHDSX3:1:1348:16938:22999/1	60	-
chr1	191799199	191799200	A00758:247:H2MVHDSX3:4:1168:20564:16407	60	-
chr1	191881962	191881963	A00758:247:H2MVHDSX3:1:1578:19443:19382/1	60	+
chr1	191886101	191886102	A00758:247:H2MVHDSX3:1:1343:28546:4085/1	60	+
chr1	192081153	192081154	A00758:247:H2MVHDSX3:1:1111:15962:34366/1	60	-
chr1	192141656	192141657	A00758:247:H2MVHDSX3:1:1303:10556:3709/1	60	+
chr1	192174164	192174165	A00758:247:H2MVHDSX3:1:1642:25527:9377/1	60	+
chr1	193086832	193086833	A00758:247:H2MVHDSX3:1:1214:10366:18975/1	60	+
chr1	193284154	193284155	A00758:247:H2MVHDSX3:2:1124:11071:31563/1	60	-
chr1	193497929	193497930	A00758:247:H2MVHDSX3:1:1274:20618:11052/1	60	+
chr1	193699202	193699203	A00758:247:H2MVHDSX3:1:1447:1226:5588/1	60	-
chr1	194212853	194212854	A00758:247:H2MVHDSX3:1:2162:7193:17206/1	60	+
chr1	194220007	194220008	A00758:247:H2MVHDSX3:1:1659:22833:14356/1	60	+
chr1	194470147	194470148	A00758:247:H2MVHDSX3:3:2411:4038:34507/1	60	-
chr1	194567229	194567230	A00758:247:H2MVHDSX3:1:1146:8956:24361	60	-
chr1	195597101	195597102	A00758:247:H2MVHDSX3:2:2132:7193:30577/1	60	-
chr1	195713771	195713772	A00758:247:H2MVHDSX3:1:1405:10493:7388/1	60	+
chr1	195828703	195828704	A00758:247:H2MVHDSX3:1:1229:27371:12164/1	60	+
chr1	195942494	195942495	A00758:247:H2MVHDSX3:1:1124:3197:18709/1	60	-
chr1	195995862	195995863	A00758:247:H2MVHDSX3:1:1142:30355:31078/1	60	+
chr1	196370339	196370340	A00758:247:H2MVHDSX3:1:1353:3052:34898/1	60	-
chr1	197118597	197118598	A00758:247:H2MVHDSX3:1:1216:5990:23202/1	60	+
chr1	197120415	197120416	A00758:247:H2MVHDSX3:1:2248:12735:34914	60	-
chr1	197183569	197183570	A00758:247:H2MVHDSX3:1:1143:10230:14293/1	60	-
chr1	197191759	197191760	A00758:247:H2MVHDSX3:1:2609:8043:23156	60	-
chr1	197199092	197199093	A00758:247:H2MVHDSX3:1:2667:4951:3740/1	60	+
chr1	197598443	197598444	A00758:247:H2MVHDSX3:1:1110:28682:19225/1	60	+
chr1	197609999	197610000	A00758:247:H2MVHDSX3:1:1213:32660:8797/1	60	-
chr1	197640350	197640351	A00758:247:H2MVHDSX3:2:2354:10836:21136/1	60	+
chr1	197669984	197669985	A00758:247:H2MVHDSX3:1:1147:31195:17910/1	60	-
chr1	197736733	197736734	A00758:247:H2MVHDSX3:3:2625:22064:13557/1	60	-
chr1	197747041	197747042	A00758:247:H2MVHDSX3:1:1114:18493:27164/1	60	-
chr1	197765835	197765836	A00758:247:H2MVHDSX3:4:1352:29496:35008	60	-
chr1	197768665	197768666	A00758:247:H2MVHDSX3:1:1416:9634:12759	60	+
chr1	197825209	197825210	A00758:247:H2MVHDSX3:1:1106:1597:10050/1	60	+
chr1	198174230	198174231	A00758:247:H2MVHDSX3:1:1509:22128:8187/1	60	-
chr1	198262152	198262153	A00758:247:H2MVHDSX3:1:1254:29107:31548	60	-
chr1	198279772	198279773	A00758:247:H2MVHDSX3:1:1122:21522:19038/1	60	-
chr1	198748637	198748638	A00758:247:H2MVHDSX3:1:2457:18891:27195/1	60	+
chr1	199106837	199106838	A00758:247:H2MVHDSX3:4:2347:25690:36871	60	-
chr1	199116942	199116943	A00758:247:H2MVHDSX3:1:1101:15790:20447/1	60	+
chr1	199127569	199127570	A00758:247:H2MVHDSX3:4:1508:8531:3176/1	60	+
chr1	199135494	199135495	A00758:247:H2MVHDSX3:1:1125:13548:3850/1	60	-
chr1	199211518	199211519	A00758:247:H2MVHDSX3:1:1244:20021:28244/1	60	+
chr1	199317707	199317708	A00758:247:H2MVHDSX3:1:1139:7310:34945/1	60	+
chr1	199457192	199457193	A00758:247:H2MVHDSX3:1:1202:5412:4852	60	-
chr1	200404059	200404060	A00758:247:H2MVHDSX3:1:1208:1714:20588/1	60	-
chr1	200551785	200551786	A00758:247:H2MVHDSX3:1:1631:29903:4993	60	-
chr1	200602729	200602730	A00758:247:H2MVHDSX3:1:1157:9914:17848/1	60	-
chr1	201068444	201068445	A00758:247:H2MVHDSX3:1:1659:13621:14747/1	60	+
chr1	201519729	201519730	A00758:247:H2MVHDSX3:3:2501:8477:33708/1	60	-
chr1	201844209	201844210	A00758:247:H2MVHDSX3:1:2676:29451:21308/1	60	-
chr1	201859247	201859248	A00758:247:H2MVHDSX3:2:2128:15031:29622/1	60	+
chr1	201869172	201869173	A00758:247:H2MVHDSX3:1:1316:1886:26897/1	60	+
chr1	202157215	202157216	A00758:247:H2MVHDSX3:1:1253:6108:36088	60	-
chr1	202331432	202331433	A00758:247:H2MVHDSX3:1:1428:7328:10332/1	60	-
chr1	202422041	202422042	A00758:247:H2MVHDSX3:1:1169:25012:36292	60	-
chr1	202467120	202467121	A00758:247:H2MVHDSX3:1:1121:26630:18020/1	60	+
chr1	202481698	202481699	A00758:247:H2MVHDSX3:1:1366:17589:22153	60	-
chr1	202528781	202528782	A00758:247:H2MVHDSX3:2:2307:29116:18818	60	+
chr1	202759853	202759854	A00758:247:H2MVHDSX3:1:1308:32027:29465/1	60	-
chr1	202765153	202765154	A00758:247:H2MVHDSX3:1:1111:32190:13526	60	-
chr1	202777695	202777696	A00758:247:H2MVHDSX3:3:1123:13530:1470	60	-
chr1	202877112	202877113	A00758:247:H2MVHDSX3:1:1135:6551:3693/1	60	+
chr1	203578951	203578952	A00758:247:H2MVHDSX3:4:2535:14597:11553/1	60	+
chr1	203642338	203642339	A00758:247:H2MVHDSX3:1:1110:14181:18443/1	60	+
chr1	203657395	203657396	A00758:247:H2MVHDSX3:1:1212:2266:1094/1	60	+
chr1	203666674	203666675	A00758:247:H2MVHDSX3:1:1447:31096:13886	60	+
chr1	203670464	203670465	A00758:247:H2MVHDSX3:4:2570:3134:32659/1	60	-
chr1	203808138	203808139	A00758:247:H2MVHDSX3:1:2447:10764:22044/1	60	+
chr1	203823497	203823498	A00758:247:H2MVHDSX3:1:1239:31783:18490/1	60	+
chr1	203846809	203846810	A00758:247:H2MVHDSX3:1:1167:10574:7842/1	60	-
chr1	203850758	203850759	A00758:247:H2MVHDSX3:1:1163:16758:20995	60	+
chr1	203864310	203864311	A00758:247:H2MVHDSX3:1:1168:14597:35258/1	60	-
chr1	204394792	204394793	A00758:247:H2MVHDSX3:1:1105:18566:31266/1	60	+
chr1	204404673	204404674	A00758:247:H2MVHDSX3:3:2603:13259:20509	60	-
chr1	204412728	204412729	A00758:247:H2MVHDSX3:3:1150:9462:8641/1	60	+
chr1	205208066	205208067	A00758:247:H2MVHDSX3:2:2128:20500:35149/1	60	+
chr1	205715984	205715985	A00758:247:H2MVHDSX3:1:1543:8757:4100/1	60	-
chr1	205717597	205717598	A00758:247:H2MVHDSX3:1:1163:2401:13385/1	60	+
chr1	205867004	205867005	A00758:247:H2MVHDSX3:1:2124:12165:8375/1	60	+
chr1	205931456	205931457	A00758:247:H2MVHDSX3:2:1322:19144:35211	60	+
chr1	206045140	206045141	A00758:247:H2MVHDSX3:1:2224:13557:35587/1	60	+
chr1	206045592	206045593	A00758:247:H2MVHDSX3:1:1201:3504:15233/1	60	+
chr1	206052316	206052317	A00758:247:H2MVHDSX3:1:1108:1877:22247/1	60	+
chr1	206090363	206090364	A00758:247:H2MVHDSX3:3:1366:25798:19554/1	60	-
chr1	206091647	206091648	A00758:247:H2MVHDSX3:2:1217:30255:26365/1	60	-
chr1	206433295	206433296	A00758:247:H2MVHDSX3:1:1223:10474:7388/1	60	-
chr1	207780876	207780877	A00758:247:H2MVHDSX3:1:1105:1967:19429/1	60	+
chr1	207780877	207780878	A00758:247:H2MVHDSX3:1:1540:10303:23062/1	60	+
chr1	207782052	207782053	A00758:247:H2MVHDSX3:2:1416:17409:30921/1	60	+
chr1	207787261	207787262	A00758:247:H2MVHDSX3:1:2566:16884:31798/1	60	+
chr1	208588269	208588270	A00758:247:H2MVHDSX3:1:1153:15944:4648/1	60	-
chr1	209365987	209365988	A00758:247:H2MVHDSX3:1:2246:15112:18239/1	60	-
chr1	209749345	209749346	A00758:247:H2MVHDSX3:1:1111:15546:20243/1	60	+
chr1	210268043	210268044	A00758:247:H2MVHDSX3:1:1145:21983:16830/1	60	+
chr1	211275181	211275182	A00758:247:H2MVHDSX3:1:1155:24261:37027/1	60	+
chr1	211363483	211363484	A00758:247:H2MVHDSX3:1:1224:21133:4053/1	60	-
chr1	211562925	211562926	A00758:247:H2MVHDSX3:3:1328:7446:10222/1	60	-
chr1	211762930	211762931	A00758:247:H2MVHDSX3:1:2111:28664:2754	60	+
chr1	211763789	211763790	A00758:247:H2MVHDSX3:1:2426:17282:13667/1	60	-
chr1	211765610	211765611	A00758:247:H2MVHDSX3:1:1176:24171:32518/1	60	-
chr1	211792975	211792976	A00758:247:H2MVHDSX3:4:2549:15130:14544	60	+
chr1	211806972	211806973	A00758:247:H2MVHDSX3:1:1630:3866:21183/1	60	+
chr1	211945302	211945303	A00758:247:H2MVHDSX3:1:1234:26449:19210/1	60	+
chr1	211976779	211976780	A00758:247:H2MVHDSX3:1:1351:13114:7482/1	60	-
chr1	212059518	212059519	A00758:247:H2MVHDSX3:1:1139:11116:19648/1	60	-
chr1	212064263	212064264	A00758:247:H2MVHDSX3:1:1120:13449:2581/1	60	+
chr1	212301934	212301935	A00758:247:H2MVHDSX3:1:1352:32262:31219/1	60	+
chr1	212357111	212357112	A00758:247:H2MVHDSX3:1:1202:21404:5087	60	+
chr1	212646386	212646387	A00758:247:H2MVHDSX3:1:1108:7401:26146/1	60	-
chr1	212760549	212760550	A00758:247:H2MVHDSX3:1:1151:26467:11193/1	60	-
chr1	212788957	212788958	A00758:247:H2MVHDSX3:4:2421:27570:11443	60	-
chr1	212870390	212870391	A00758:247:H2MVHDSX3:2:2630:3938:19241	60	-
chr1	212881955	212881956	A00758:247:H2MVHDSX3:1:1131:25717:13244/1	60	+
chr1	213070723	213070724	A00758:247:H2MVHDSX3:2:2356:27995:8672/1	60	-
chr1	213708561	213708562	A00758:247:H2MVHDSX3:2:2654:27028:15640/1	60	-
chr1	214449246	214449247	A00758:247:H2MVHDSX3:2:2517:13033:19335	60	-
chr1	214662673	214662674	A00758:247:H2MVHDSX3:1:1302:1524:4257/1	60	+
chr1	215374073	215374074	A00758:247:H2MVHDSX3:1:2566:30734:29262	60	-
chr1	215599040	215599041	A00758:247:H2MVHDSX3:1:2262:18692:28573/1	60	-
chr1	215665837	215665838	A00758:247:H2MVHDSX3:1:1349:12698:15749/1	60	-
chr1	216060419	216060420	A00758:247:H2MVHDSX3:4:1137:26313:20572/1	60	+
chr1	216546589	216546590	A00758:247:H2MVHDSX3:1:1105:30617:2879/1	60	-
chr1	216569737	216569738	A00758:247:H2MVHDSX3:1:1308:28664:4194/1	60	+
chr1	216736344	216736345	A00758:247:H2MVHDSX3:4:1645:23384:2628/1	60	+
chr1	217085266	217085267	A00758:247:H2MVHDSX3:1:1166:15718:19789/1	60	+
chr1	217153804	217153805	A00758:247:H2MVHDSX3:3:1118:24153:23249	60	-
chr1	217618538	217618539	A00758:247:H2MVHDSX3:1:1143:25663:9048/1	60	-
chr1	217842941	217842942	A00758:247:H2MVHDSX3:2:2209:13422:10332	60	-
chr1	218852331	218852332	A00758:247:H2MVHDSX3:1:1674:18159:26772	60	+
chr1	219192274	219192275	A00758:247:H2MVHDSX3:2:1619:6361:24784/1	60	-
chr1	220118243	220118244	A00758:247:H2MVHDSX3:3:1661:26775:19961/1	60	+
chr1	220121082	220121083	A00758:247:H2MVHDSX3:3:1433:24921:30467	60	-
chr1	220191510	220191511	A00758:247:H2MVHDSX3:1:1552:17526:34413/1	60	-
chr1	220240832	220240833	A00758:247:H2MVHDSX3:1:1614:16423:11678/1	60	-
chr1	220950465	220950466	A00758:247:H2MVHDSX3:2:2553:8730:14105/1	60	-
chr1	221598629	221598630	A00758:247:H2MVHDSX3:1:1133:30716:28260/1	60	+
chr1	221691251	221691252	A00758:247:H2MVHDSX3:4:2409:3748:23171/1	60	+
chr1	221936889	221936890	A00758:247:H2MVHDSX3:1:1126:3595:33051/1	60	+
chr1	221936891	221936892	A00758:247:H2MVHDSX3:3:2173:32018:35493	60	+
chr1	222693969	222693970	A00758:247:H2MVHDSX3:3:1352:30101:30514/1	60	+
chr1	222705550	222705551	A00758:247:H2MVHDSX3:1:1267:9173:12085/1	60	-
chr1	222867969	222867970	A00758:247:H2MVHDSX3:1:1128:6777:9909	60	+
chr1	223372088	223372089	A00758:247:H2MVHDSX3:1:1463:3929:22983	60	+
chr1	223789722	223789723	A00758:247:H2MVHDSX3:1:1411:32434:21057/1	60	+
chr1	223804782	223804783	A00758:247:H2MVHDSX3:2:1651:28908:27070/1	60	+
chr1	223874728	223874729	A00758:247:H2MVHDSX3:3:1565:30798:21512/1	60	-
chr1	224189848	224189849	A00758:247:H2MVHDSX3:2:1425:23086:28291/1	60	-
chr1	224285200	224285201	A00758:247:H2MVHDSX3:1:1316:22706:32236/1	60	-
chr1	224343508	224343509	A00758:247:H2MVHDSX3:3:2255:31891:2519	60	+
chr1	224380585	224380586	A00758:247:H2MVHDSX3:1:1169:16396:1986/1	60	-
chr1	224383575	224383576	A00758:247:H2MVHDSX3:1:1331:7663:15076/1	60	+
chr1	224404578	224404579	A00758:247:H2MVHDSX3:1:2324:16857:17440/1	60	-
chr1	224413593	224413594	A00758:247:H2MVHDSX3:4:1259:29577:19805	60	-
chr1	224416365	224416366	A00758:247:H2MVHDSX3:1:2378:21142:13025/1	60	-
chr1	224427083	224427084	A00758:247:H2MVHDSX3:1:1262:9381:15765/1	60	-
chr1	224428180	224428181	A00758:247:H2MVHDSX3:3:1441:32416:4523	60	-
chr1	225378723	225378724	A00758:247:H2MVHDSX3:3:1354:14543:12211/1	60	-
chr1	225542925	225542926	A00758:247:H2MVHDSX3:1:1265:13829:29136	60	-
chr1	225551287	225551288	A00758:247:H2MVHDSX3:1:1115:8404:26224/1	60	+
chr1	225783841	225783842	A00758:247:H2MVHDSX3:2:1476:31448:30373	60	-
chr1	225982831	225982832	A00758:247:H2MVHDSX3:2:1612:19633:29324	60	+
chr1	226157546	226157547	A00758:247:H2MVHDSX3:1:1113:2392:32033/1	60	-
chr1	226179694	226179695	A00758:247:H2MVHDSX3:2:1171:28483:9831	60	-
chr1	226194565	226194566	A00758:247:H2MVHDSX3:1:1103:4490:30436/1	60	+
chr1	226246573	226246574	A00758:247:H2MVHDSX3:1:1115:15754:18004/1	60	-
chr1	226254792	226254793	A00758:247:H2MVHDSX3:1:1571:15908:14231/1	60	-
chr1	226270861	226270862	A00758:247:H2MVHDSX3:1:2255:23041:10269	60	-
chr1	226271396	226271397	A00758:247:H2MVHDSX3:1:1150:11125:8265/1	60	+
chr1	226276231	226276232	A00758:247:H2MVHDSX3:2:1658:4788:26412/1	60	+
chr1	226276992	226276993	A00758:247:H2MVHDSX3:2:2628:20076:21512/1	60	+
chr1	226284894	226284895	A00758:247:H2MVHDSX3:4:2353:7591:27258	60	+
chr1	226286091	226286092	A00758:247:H2MVHDSX3:4:1125:28989:35008/1	60	+
chr1	226296619	226296620	A00758:247:H2MVHDSX3:1:1106:10022:6762/1	60	+
chr1	226392017	226392018	A00758:247:H2MVHDSX3:1:2430:18087:22420	60	-
chr1	226552617	226552618	A00758:247:H2MVHDSX3:1:1201:20229:21277/1	60	-
chr1	226731874	226731875	A00758:247:H2MVHDSX3:1:1156:25852:6558/1	60	+
chr1	226732101	226732102	A00758:247:H2MVHDSX3:3:1328:3450:25003/1	60	-
chr1	228086217	228086218	A00758:247:H2MVHDSX3:2:2161:20265:9909	60	+
chr1	228143045	228143046	A00758:247:H2MVHDSX3:1:1106:7609:1924/1	60	+
chr1	228228847	228228848	A00758:247:H2MVHDSX3:1:2231:6017:3740	60	-
chr1	228231574	228231575	A00758:247:H2MVHDSX3:1:2521:23077:21731/1	60	+
chr1	228231674	228231675	A00758:247:H2MVHDSX3:2:1246:24044:31767/1	60	+
chr1	228232825	228232826	A00758:247:H2MVHDSX3:1:1312:15600:24001/1	60	+
chr1	228233803	228233804	A00758:247:H2MVHDSX3:1:2117:18376:24361/1	60	-
chr1	228236526	228236527	A00758:247:H2MVHDSX3:2:2202:22037:25066/1	60	-
chr1	228242697	228242698	A00758:247:H2MVHDSX3:3:1116:10890:26960/1	60	-
chr1	228243627	228243628	A00758:247:H2MVHDSX3:1:1261:22119:16689/1	60	-
chr1	228244295	228244296	A00758:247:H2MVHDSX3:3:2373:27398:32002	60	+
chr1	228247856	228247857	A00758:247:H2MVHDSX3:2:1151:13169:20760/1	60	+
chr1	228251544	228251545	A00758:247:H2MVHDSX3:1:1140:3577:13009/1	60	-
chr1	228256071	228256072	A00758:247:H2MVHDSX3:1:1135:22381:3646/1	60	-
chr1	228265412	228265413	A00758:247:H2MVHDSX3:1:1109:11089:17284/1	60	-
chr1	228265866	228265867	A00758:247:H2MVHDSX3:1:1166:24885:18223/1	60	+
chr1	228285389	228285390	A00758:247:H2MVHDSX3:4:2428:24650:22482	60	-
chr1	228297944	228297945	A00758:247:H2MVHDSX3:1:1325:8883:1094/1	60	-
chr1	228324525	228324526	A00758:247:H2MVHDSX3:1:1521:11550:20369	60	-
chr1	228325574	228325575	A00758:247:H2MVHDSX3:1:2624:11704:11177/1	60	-
chr1	228325709	228325710	A00758:247:H2MVHDSX3:1:1145:32027:31344/1	60	-
chr1	228327167	228327168	A00758:247:H2MVHDSX3:1:2206:19235:17394/1	60	-
chr1	228327290	228327291	A00758:247:H2MVHDSX3:3:1418:24948:7936/1	60	-
chr1	228327766	228327767	A00758:247:H2MVHDSX3:1:1173:21802:27759/1	60	+
chr1	228327931	228327932	A00758:247:H2MVHDSX3:1:1120:21947:8688/1	60	-
chr1	228399838	228399839	A00758:247:H2MVHDSX3:3:2625:2835:24126	60	-
chr1	228400454	228400455	A00758:247:H2MVHDSX3:1:1139:30526:26052/1	60	+
chr1	228489706	228489707	A00758:247:H2MVHDSX3:2:1371:21540:34757/1	60	-
chr1	228491088	228491089	A00758:247:H2MVHDSX3:1:1203:24921:23296/1	60	+
chr1	228491089	228491090	A00758:247:H2MVHDSX3:2:2313:16731:34726/1	60	+
chr1	228491090	228491091	A00758:247:H2MVHDSX3:4:1673:2871:27445	60	+
chr1	228491535	228491536	A00758:247:H2MVHDSX3:4:1670:23393:20776/1	60	-
chr1	228492251	228492252	A00758:247:H2MVHDSX3:2:1458:5683:14779/1	60	+
chr1	228492310	228492311	A00758:247:H2MVHDSX3:4:2258:6560:21183/1	60	-
chr1	228492312	228492313	A00758:247:H2MVHDSX3:1:1176:5990:4507/1	60	-
chr1	228499967	228499968	A00758:247:H2MVHDSX3:1:1355:25147:9627	60	-
chr1	228652677	228652678	A00758:247:H2MVHDSX3:3:2159:12472:7498/1	60	-
chr1	228653462	228653463	A00758:247:H2MVHDSX3:1:1108:4191:28134/1	60	+
chr1	228683804	228683805	A00758:247:H2MVHDSX3:3:2467:2392:14653	60	-
chr1	229289255	229289256	A00758:247:H2MVHDSX3:1:1161:17806:28447/1	60	-
chr1	229302403	229302404	A00758:247:H2MVHDSX3:1:1125:1542:33786	60	-
chr1	229302756	229302757	A00758:247:H2MVHDSX3:2:2666:30544:3537	60	+
chr1	229303499	229303500	A00758:247:H2MVHDSX3:1:1212:11541:14121/1	60	+
chr1	229303995	229303996	A00758:247:H2MVHDSX3:1:1115:14244:15483/1	60	+
chr1	229305777	229305778	A00758:247:H2MVHDSX3:1:2613:16785:15280/1	60	+
chr1	229306402	229306403	A00758:247:H2MVHDSX3:1:1655:6840:33004/1	60	-
chr1	229324583	229324584	A00758:247:H2MVHDSX3:1:1102:32027:35822/1	60	-
chr1	229458009	229458010	A00758:247:H2MVHDSX3:1:1102:13313:15718/1	60	+
chr1	229458954	229458955	A00758:247:H2MVHDSX3:1:1162:22453:36683/1	60	+
chr1	229465466	229465467	A00758:247:H2MVHDSX3:1:1128:25355:25676/1	60	-
chr1	229487500	229487501	A00758:247:H2MVHDSX3:1:1136:13711:19163/1	60	-
chr1	229506605	229506606	A00758:247:H2MVHDSX3:4:1401:31467:4726	60	-
chr1	229521298	229521299	A00758:247:H2MVHDSX3:1:1123:23791:11945/1	60	+
chr1	229540411	229540412	A00758:247:H2MVHDSX3:1:1430:14208:32800/1	60	+
chr1	229553083	229553084	A00758:247:H2MVHDSX3:1:1217:6307:10097/1	60	-
chr1	229553335	229553336	A00758:247:H2MVHDSX3:4:2624:2202:23970/1	60	+
chr1	229608103	229608104	A00758:247:H2MVHDSX3:1:1258:10719:6715/1	60	+
chr1	230169180	230169181	A00758:247:H2MVHDSX3:1:1115:19524:24189/1	60	+
chr1	230177828	230177829	A00758:247:H2MVHDSX3:1:2456:18566:12164	60	-
chr1	230190938	230190939	A00758:247:H2MVHDSX3:1:1316:27850:28995/1	60	-
chr1	230240494	230240495	A00758:247:H2MVHDSX3:1:1337:31620:11412	60	-
chr1	230664120	230664121	A00758:247:H2MVHDSX3:1:2559:10285:13197	60	-
chr1	230664121	230664122	A00758:247:H2MVHDSX3:1:1144:31846:17315	60	-
chr1	230669979	230669980	A00758:247:H2MVHDSX3:1:1105:10917:32268/1	60	+
chr1	230944042	230944043	A00758:247:H2MVHDSX3:1:1616:20500:1454/1	60	+
chr1	230967578	230967579	A00758:247:H2MVHDSX3:1:1670:25446:31469/1	60	-
chr1	230968482	230968483	A00758:247:H2MVHDSX3:1:2447:21974:6261/1	60	-
chr1	231225950	231225951	A00758:247:H2MVHDSX3:1:1155:24126:30185	60	+
chr1	231272658	231272659	A00758:247:H2MVHDSX3:1:1373:22824:17848/1	60	-
chr1	231348673	231348674	A00758:247:H2MVHDSX3:1:1123:14543:10708/1	60	+
chr1	231370376	231370377	A00758:247:H2MVHDSX3:1:1123:2230:14340/1	60	+
chr1	231373743	231373744	A00758:247:H2MVHDSX3:1:1439:9661:25363	60	-
chr1	231373833	231373834	A00758:247:H2MVHDSX3:4:2150:4661:20682	60	-
chr1	231531275	231531276	A00758:247:H2MVHDSX3:1:1125:19723:27727	60	+
chr1	231534786	231534787	A00758:247:H2MVHDSX3:3:2107:9010:35665/1	60	+
chr1	231545814	231545815	A00758:247:H2MVHDSX3:1:1256:19271:14700/1	60	+
chr1	231682477	231682478	A00758:247:H2MVHDSX3:1:1134:15320:2253/1	60	+
chr1	232607479	232607480	A00758:247:H2MVHDSX3:1:1522:20509:11209/1	60	-
chr1	232918769	232918770	A00758:247:H2MVHDSX3:1:1152:4047:1235/1	60	+
chr1	232918771	232918772	A00758:247:H2MVHDSX3:2:2622:31819:30608	60	+
chr1	232918773	232918774	A00758:247:H2MVHDSX3:3:2413:29957:2550	60	+
chr1	233155022	233155023	A00758:247:H2MVHDSX3:1:1341:4074:6637/1	60	-
chr1	233155025	233155026	A00758:247:H2MVHDSX3:1:1146:17463:29888/1	60	-
chr1	233165662	233165663	A00758:247:H2MVHDSX3:1:1648:5439:36057/1	60	+
chr1	233262922	233262923	A00758:247:H2MVHDSX3:1:2360:28791:35697	60	-
chr1	233358124	233358125	A00758:247:H2MVHDSX3:4:2622:25807:34632	60	-
chr1	233358125	233358126	A00758:247:H2MVHDSX3:3:2354:10809:3521	60	-
chr1	233362126	233362127	A00758:247:H2MVHDSX3:3:2429:3088:34929	60	-
chr1	233362127	233362128	A00758:247:H2MVHDSX3:3:2535:24532:32675	60	-
chr1	234422846	234422847	A00758:247:H2MVHDSX3:2:1374:27941:21731/1	60	-
chr1	234452709	234452710	A00758:247:H2MVHDSX3:1:1124:5231:28933/1	60	+
chr1	234461124	234461125	A00758:247:H2MVHDSX3:1:1206:13883:31548/1	60	+
chr1	234757493	234757494	A00758:247:H2MVHDSX3:1:1452:21432:7169/1	60	+
chr1	235143115	235143116	A00758:247:H2MVHDSX3:1:1215:24334:34961/1	60	+
chr1	235179320	235179321	A00758:247:H2MVHDSX3:1:1144:4155:34616/1	60	+
chr1	235190816	235190817	A00758:247:H2MVHDSX3:1:1150:24108:14465	60	-
chr1	235198397	235198398	A00758:247:H2MVHDSX3:1:1230:3775:29136/1	60	-
chr1	235213768	235213769	A00758:247:H2MVHDSX3:1:1638:5321:16344/1	60	-
chr1	235223027	235223028	A00758:247:H2MVHDSX3:1:1150:13639:14027/1	60	-
chr1	235224545	235224546	A00758:247:H2MVHDSX3:1:1568:27959:36636/1	60	-
chr1	235228281	235228282	A00758:247:H2MVHDSX3:1:1336:21007:1799/1	60	-
chr1	235238396	235238397	A00758:247:H2MVHDSX3:1:1203:17752:19429/1	60	+
chr1	235242846	235242847	A00758:247:H2MVHDSX3:1:1346:32777:1423/1	60	-
chr1	235245739	235245740	A00758:247:H2MVHDSX3:1:1175:27181:33035/1	60	+
chr1	235245799	235245800	A00758:247:H2MVHDSX3:3:1202:17409:29450/1	60	+
chr1	235253496	235253497	A00758:247:H2MVHDSX3:1:1105:31430:6073/1	60	+
chr1	235254590	235254591	A00758:247:H2MVHDSX3:1:1106:30707:28432	60	-
chr1	235378883	235378884	A00758:247:H2MVHDSX3:1:1246:9914:8015/1	60	+
chr1	235657642	235657643	A00758:247:H2MVHDSX3:1:1129:6967:33724	60	-
chr1	235726156	235726157	A00758:247:H2MVHDSX3:1:2664:15275:32049/1	60	-
chr1	237336657	237336658	A00758:247:H2MVHDSX3:2:2408:29405:9392/1	60	-
chr1	237423252	237423253	A00758:247:H2MVHDSX3:1:1242:9019:5494/1	60	-
chr1	237484139	237484140	A00758:247:H2MVHDSX3:2:1408:29333:23359	60	-
chr1	237660542	237660543	A00758:247:H2MVHDSX3:2:2662:4661:25661	60	+
chr1	237696976	237696977	A00758:247:H2MVHDSX3:3:2124:9326:11350/1	60	-
chr1	237711375	237711376	A00758:247:H2MVHDSX3:1:1143:32325:36902/1	60	+
chr1	237754412	237754413	A00758:247:H2MVHDSX3:1:1401:11532:15796/1	60	+
chr1	239759299	239759300	A00758:247:H2MVHDSX3:1:2512:24026:31986/1	60	+
chr1	239838029	239838030	A00758:247:H2MVHDSX3:1:1215:4734:24596/1	60	-
chr1	240209884	240209885	A00758:247:H2MVHDSX3:4:1337:10583:32972/1	60	-
chr1	241050823	241050824	A00758:247:H2MVHDSX3:3:2113:12427:31939	60	+
chr1	241985761	241985762	A00758:247:H2MVHDSX3:4:1560:20193:9095/1	60	-
chr1	242253471	242253472	A00758:247:H2MVHDSX3:4:1471:21377:14121/1	60	+
chr1	242650246	242650247	A00758:247:H2MVHDSX3:1:1127:3902:10723/1	60	-
chr1	242913879	242913880	A00758:247:H2MVHDSX3:4:1437:18159:19445	60	+
chr1	243470308	243470309	A00758:247:H2MVHDSX3:2:2173:20085:31140/1	60	-
chr1	244422659	244422660	A00758:247:H2MVHDSX3:2:1157:21504:22889	60	+
chr1	244427940	244427941	A00758:247:H2MVHDSX3:1:1120:24560:31250/1	60	-
chr1	246078837	246078838	A00758:247:H2MVHDSX3:1:1229:9896:7921/1	60	+
chr1	246293766	246293767	A00758:247:H2MVHDSX3:1:1157:20889:4476/1	60	+
chr1	246331364	246331365	A00758:247:H2MVHDSX3:1:1639:10456:2440/1	60	+
chr1	246340279	246340280	A00758:247:H2MVHDSX3:1:1275:1922:12054/1	60	-
chr1	246425717	246425718	A00758:247:H2MVHDSX3:1:1255:6876:30436/1	60	+
chr1	246445840	246445841	A00758:247:H2MVHDSX3:1:1372:1344:6355/1	60	-
chr1	246470687	246470688	A00758:247:H2MVHDSX3:3:2328:25093:16924/1	60	+
chr1	246488996	246488997	A00758:247:H2MVHDSX3:2:2270:21694:20995/1	60	-
chr1	246488998	246488999	A00758:247:H2MVHDSX3:1:1406:6885:30921	60	-
chr1	246755132	246755133	A00758:247:H2MVHDSX3:1:1105:24939:26334/1	60	+
chr1	246845887	246845888	A00758:247:H2MVHDSX3:1:2268:1777:22420/1	60	-
chr1	246855613	246855614	A00758:247:H2MVHDSX3:2:2133:27046:33207/1	60	+
chr1	246862516	246862517	A00758:247:H2MVHDSX3:3:2135:19180:14669/1	60	+
chr1	246862718	246862719	A00758:247:H2MVHDSX3:1:1270:20473:16564/1	60	-
chr1	246865067	246865068	A00758:247:H2MVHDSX3:1:1522:11225:28416	60	-
chr1	246903006	246903007	A00758:247:H2MVHDSX3:1:1140:6614:36464	60	-
chr1	246921313	246921314	A00758:247:H2MVHDSX3:1:1447:8721:2065/1	60	-
chr1	246946657	246946658	A00758:247:H2MVHDSX3:1:1431:17571:25066/1	60	+
chr1	247336948	247336949	A00758:247:H2MVHDSX3:1:1111:4354:27226/1	60	-
chr1	248009068	248009069	A00758:247:H2MVHDSX3:1:1467:32777:19429/1	60	-
chr1	248918749	248918750	A00758:247:H2MVHDSX3:3:1636:28058:17112/1	60	-
chr10	58909	58910	A00758:247:H2MVHDSX3:1:1370:20518:28322	60	-
chr10	165246	165247	A00758:247:H2MVHDSX3:1:1145:9679:4758/1	60	+
chr10	639240	639241	A00758:247:H2MVHDSX3:1:2523:10330:4006	60	-
chr10	639383	639384	A00758:247:H2MVHDSX3:1:1137:3676:25394	60	-
chr10	639435	639436	A00758:247:H2MVHDSX3:1:2563:19660:28463	60	-
chr10	639436	639437	A00758:247:H2MVHDSX3:3:1517:1470:28902	60	-
chr10	852089	852090	A00758:247:H2MVHDSX3:1:1214:29152:14058	60	+
chr10	868151	868152	A00758:247:H2MVHDSX3:1:1117:29396:19742/1	60	+
chr10	894386	894387	A00758:247:H2MVHDSX3:1:1232:5348:26475/1	60	+
chr10	983654	983655	A00758:247:H2MVHDSX3:1:1205:3206:27242/1	60	-
chr10	1025900	1025901	A00758:247:H2MVHDSX3:1:2310:28899:9643/1	60	-
chr10	2600920	2600921	A00758:247:H2MVHDSX3:3:2429:31331:10097/1	60	-
chr10	2892323	2892324	A00758:247:H2MVHDSX3:3:2154:19199:29543/1	60	-
chr10	3154437	3154438	A00758:247:H2MVHDSX3:1:1564:1199:26835	60	-
chr10	3167251	3167252	A00758:247:H2MVHDSX3:1:1341:14904:23547	60	-
chr10	3546497	3546498	A00758:247:H2MVHDSX3:1:2318:7365:17691/1	60	+
chr10	5277004	5277005	A00758:247:H2MVHDSX3:1:1172:11650:25833/1	60	-
chr10	5302445	5302446	A00758:247:H2MVHDSX3:1:1173:30282:36683/1	60	+
chr10	5721136	5721137	A00758:247:H2MVHDSX3:1:2368:12671:17300/1	60	-
chr10	5732747	5732748	A00758:247:H2MVHDSX3:1:1537:20799:30499/1	60	+
chr10	5886381	5886382	A00758:247:H2MVHDSX3:2:1549:9254:11318	60	-
chr10	6555968	6555969	A00758:247:H2MVHDSX3:1:1216:21079:21872/1	60	+
chr10	6580812	6580813	A00758:247:H2MVHDSX3:1:1208:18620:20619/1	60	-
chr10	6997683	6997684	A00758:247:H2MVHDSX3:1:2629:17644:9095	60	+
chr10	7850504	7850505	A00758:247:H2MVHDSX3:1:2562:11442:20776	60	-
chr10	7872915	7872916	A00758:247:H2MVHDSX3:1:1130:2193:34788/1	60	-
chr10	7877201	7877202	A00758:247:H2MVHDSX3:3:2119:30671:19633	60	-
chr10	7886147	7886148	A00758:247:H2MVHDSX3:1:1178:29713:32283/1	60	-
chr10	7969780	7969781	A00758:247:H2MVHDSX3:1:1227:9308:3552/1	60	-
chr10	8217155	8217156	A00758:247:H2MVHDSX3:1:2648:7482:11256/1	60	-
chr10	8222800	8222801	A00758:247:H2MVHDSX3:1:1401:6207:25113/1	60	-
chr10	8252719	8252720	A00758:247:H2MVHDSX3:1:1308:17192:27790/1	60	+
chr10	8402261	8402262	A00758:247:H2MVHDSX3:2:1656:10068:5494/1	60	-
chr10	9023914	9023915	A00758:247:H2MVHDSX3:1:1115:24424:25942/1	60	+
chr10	9327482	9327483	A00758:247:H2MVHDSX3:4:2558:10818:31407	60	-
chr10	11500694	11500695	A00758:247:H2MVHDSX3:1:1344:22046:25645/1	60	+
chr10	11589743	11589744	A00758:247:H2MVHDSX3:1:1132:7238:16376/1	60	+
chr10	12184694	12184695	A00758:247:H2MVHDSX3:1:1114:10429:11882/1	60	+
chr10	12590470	12590471	A00758:247:H2MVHDSX3:2:2223:4815:33254	60	-
chr10	14544868	14544869	A00758:247:H2MVHDSX3:1:1350:12735:19507/1	60	-
chr10	14760977	14760978	A00758:247:H2MVHDSX3:4:1416:11008:13604/1	60	-
chr10	15141923	15141924	A00758:247:H2MVHDSX3:1:1303:22553:17785/1	60	+
chr10	15297171	15297172	A00758:247:H2MVHDSX3:4:1509:9950:35916/1	60	+
chr10	15799939	15799940	A00758:247:H2MVHDSX3:1:1620:24316:2487	60	-
chr10	15803826	15803827	A00758:247:H2MVHDSX3:1:1120:21685:29935/1	60	+
chr10	15840580	15840581	A00758:247:H2MVHDSX3:2:2657:1253:28463	60	-
chr10	16440742	16440743	A00758:247:H2MVHDSX3:3:2672:18936:31438	60	-
chr10	16459326	16459327	A00758:247:H2MVHDSX3:1:1428:13602:34131/1	60	+
chr10	16501582	16501583	A00758:247:H2MVHDSX3:1:1208:11568:26506/1	60	-
chr10	16861957	16861958	A00758:247:H2MVHDSX3:3:1433:8919:24017/1	60	-
chr10	17153942	17153943	A00758:247:H2MVHDSX3:1:1168:15456:10316/1	60	+
chr10	17174523	17174524	A00758:247:H2MVHDSX3:3:1333:9372:24236	60	-
chr10	17677597	17677598	A00758:247:H2MVHDSX3:1:1542:5927:7874/1	60	+
chr10	17681435	17681436	A00758:247:H2MVHDSX3:2:1416:17201:22608/1	60	-
chr10	17682196	17682197	A00758:247:H2MVHDSX3:1:1125:26865:7623/1	60	-
chr10	18615579	18615580	A00758:247:H2MVHDSX3:4:1141:13376:22999	60	-
chr10	18675430	18675431	A00758:247:H2MVHDSX3:3:1502:10384:3693	60	-
chr10	19641892	19641893	A00758:247:H2MVHDSX3:1:2227:17535:12571/1	60	+
chr10	20390662	20390663	A00758:247:H2MVHDSX3:2:2211:11406:11256	60	-
chr10	21089080	21089081	A00758:247:H2MVHDSX3:1:1139:19786:18881/1	60	+
chr10	21443699	21443700	A00758:247:H2MVHDSX3:1:2562:9986:31876	60	-
chr10	21538406	21538407	A00758:247:H2MVHDSX3:2:2378:30210:22999/1	60	+
chr10	21627216	21627217	A00758:247:H2MVHDSX3:1:2618:2691:11256	60	+
chr10	21666409	21666410	A00758:247:H2MVHDSX3:1:1125:11921:28181/1	60	-
chr10	21667312	21667313	A00758:247:H2MVHDSX3:1:1123:5095:21872/1	60	-
chr10	21667603	21667604	A00758:247:H2MVHDSX3:1:1312:22390:31501/1	60	-
chr10	21920788	21920789	A00758:247:H2MVHDSX3:4:1521:2645:16564	60	+
chr10	21924025	21924026	A00758:247:H2MVHDSX3:2:2101:30002:13651/1	60	+
chr10	22269300	22269301	A00758:247:H2MVHDSX3:4:2510:6470:1579/1	60	-
chr10	22329698	22329699	A00758:247:H2MVHDSX3:1:1174:30291:2221/1	60	-
chr10	22560001	22560002	A00758:247:H2MVHDSX3:1:1152:32018:11130	60	-
chr10	22677646	22677647	A00758:247:H2MVHDSX3:1:2468:22408:12774/1	60	+
chr10	22688944	22688945	A00758:247:H2MVHDSX3:1:2118:25889:25567/1	60	+
chr10	24178027	24178028	A00758:247:H2MVHDSX3:1:1134:21748:24439/1	60	-
chr10	24530289	24530290	A00758:247:H2MVHDSX3:2:2353:22354:33191	60	+
chr10	24626070	24626071	A00758:247:H2MVHDSX3:1:1122:10339:20337/1	60	+
chr10	24860838	24860839	A00758:247:H2MVHDSX3:1:1134:12002:30389/1	60	+
chr10	25151163	25151164	A00758:247:H2MVHDSX3:4:2154:31069:2722	60	-
chr10	25337833	25337834	A00758:247:H2MVHDSX3:1:1241:23963:4069	60	+
chr10	26472847	26472848	A00758:247:H2MVHDSX3:1:2340:5330:3615	60	-
chr10	26566446	26566447	A00758:247:H2MVHDSX3:1:1147:27118:22623/1	60	+
chr10	26653939	26653940	A00758:247:H2MVHDSX3:3:2472:29279:22701/1	60	+
chr10	26749075	26749076	A00758:247:H2MVHDSX3:1:1133:1380:14372/1	60	-
chr10	26758889	26758890	A00758:247:H2MVHDSX3:1:1342:10556:9220/1	60	-
chr10	26764553	26764554	A00758:247:H2MVHDSX3:1:1135:26178:10504/1	60	-
chr10	26855545	26855546	A00758:247:H2MVHDSX3:1:1373:17173:4523/1	60	-
chr10	27010515	27010516	A00758:247:H2MVHDSX3:3:2177:3423:2534	60	+
chr10	27040202	27040203	A00758:247:H2MVHDSX3:2:1649:3974:36182	60	+
chr10	27053146	27053147	A00758:247:H2MVHDSX3:1:1355:19524:34366/1	60	-
chr10	27126517	27126518	A00758:247:H2MVHDSX3:1:1178:6985:31219/1	60	+
chr10	27178077	27178078	A00758:247:H2MVHDSX3:1:1236:13268:32518/1	60	-
chr10	27204499	27204500	A00758:247:H2MVHDSX3:1:1644:15076:1986/1	60	-
chr10	27480299	27480300	A00758:247:H2MVHDSX3:1:2553:30273:5979/1	60	-
chr10	28547315	28547316	A00758:247:H2MVHDSX3:2:1573:15121:9330	60	-
chr10	28553070	28553071	A00758:247:H2MVHDSX3:1:2611:6596:20462	60	-
chr10	28574032	28574033	A00758:247:H2MVHDSX3:1:1317:17526:8891	60	-
chr10	28581814	28581815	A00758:247:H2MVHDSX3:1:2207:24478:31892/1	60	+
chr10	28596710	28596711	A00758:247:H2MVHDSX3:1:1245:32823:36636/1	60	-
chr10	28818150	28818151	A00758:247:H2MVHDSX3:1:1249:7717:14669/1	60	+
chr10	28943416	28943417	A00758:247:H2MVHDSX3:3:2147:13123:27602/1	60	+
chr10	29528541	29528542	A00758:247:H2MVHDSX3:3:2102:8359:14653/1	60	-
chr10	30102423	30102424	A00758:247:H2MVHDSX3:1:2431:13069:30295/1	60	+
chr10	30316563	30316564	A00758:247:H2MVHDSX3:1:1316:19135:28181/1	60	+
chr10	30496182	30496183	A00758:247:H2MVHDSX3:4:2555:15284:29496	60	-
chr10	30909157	30909158	A00758:247:H2MVHDSX3:1:1333:13639:30436/1	60	+
chr10	31391479	31391480	A00758:247:H2MVHDSX3:1:1215:18964:33082/1	60	+
chr10	31405802	31405803	A00758:247:H2MVHDSX3:1:1232:14606:1235	60	+
chr10	31482205	31482206	A00758:247:H2MVHDSX3:1:2559:27227:4523	60	-
chr10	31482206	31482207	A00758:247:H2MVHDSX3:2:2565:31702:17190	60	-
chr10	31807092	31807093	A00758:247:H2MVHDSX3:1:1106:14579:24111/1	60	+
chr10	31832990	31832991	A00758:247:H2MVHDSX3:1:1275:4707:22482/1	60	+
chr10	31841756	31841757	A00758:247:H2MVHDSX3:1:1117:21287:13902/1	60	-
chr10	31852562	31852563	A00758:247:H2MVHDSX3:3:1235:23393:28103/1	60	+
chr10	31864451	31864452	A00758:247:H2MVHDSX3:1:1157:5755:2002/1	60	+
chr10	31868466	31868467	A00758:247:H2MVHDSX3:1:1268:7256:24799/1	60	+
chr10	31900194	31900195	A00758:247:H2MVHDSX3:2:1141:22562:34867/1	60	-
chr10	32010734	32010735	A00758:247:H2MVHDSX3:1:1146:21522:29997/1	60	+
chr10	32013853	32013854	A00758:247:H2MVHDSX3:1:1140:30264:36746	60	-
chr10	32031384	32031385	A00758:247:H2MVHDSX3:1:1313:13431:35806/1	60	+
chr10	32052555	32052556	A00758:247:H2MVHDSX3:1:1373:17390:19116/1	60	-
chr10	32342271	32342272	A00758:247:H2MVHDSX3:1:1230:6271:22498	60	-
chr10	32455137	32455138	A00758:247:H2MVHDSX3:1:1367:21495:15515/1	60	-
chr10	32458361	32458362	A00758:247:H2MVHDSX3:1:1134:20808:25598/1	60	-
chr10	32465202	32465203	A00758:247:H2MVHDSX3:1:1332:8630:10488	60	-
chr10	32663886	32663887	A00758:247:H2MVHDSX3:3:2341:30400:6292/1	60	-
chr10	32833956	32833957	A00758:247:H2MVHDSX3:1:1402:18168:32142/1	60	+
chr10	32909224	32909225	A00758:247:H2MVHDSX3:1:1514:15058:18082/1	60	-
chr10	33041871	33041872	A00758:247:H2MVHDSX3:4:2337:2763:9627/1	60	-
chr10	33112391	33112392	A00758:247:H2MVHDSX3:3:2536:24370:13980	60	-
chr10	33910431	33910432	A00758:247:H2MVHDSX3:1:1517:2672:36589/1	60	+
chr10	34154461	34154462	A00758:247:H2MVHDSX3:1:1227:15537:4726/1	60	+
chr10	34237920	34237921	A00758:247:H2MVHDSX3:1:1431:12174:8390/1	60	+
chr10	34270440	34270441	A00758:247:H2MVHDSX3:2:2324:21875:24158	60	-
chr10	34276881	34276882	A00758:247:H2MVHDSX3:1:1355:1976:23860/1	60	-
chr10	34336719	34336720	A00758:247:H2MVHDSX3:1:2442:16938:15859/1	60	+
chr10	34392070	34392071	A00758:247:H2MVHDSX3:2:1308:17472:13964/1	60	-
chr10	34421599	34421600	A00758:247:H2MVHDSX3:1:1648:24749:4742	60	-
chr10	34422808	34422809	A00758:247:H2MVHDSX3:1:1168:12038:16016/1	60	+
chr10	34452748	34452749	A00758:247:H2MVHDSX3:1:1148:7600:31344	60	-
chr10	34671084	34671085	A00758:247:H2MVHDSX3:2:2302:18909:19805	60	-
chr10	34728558	34728559	A00758:247:H2MVHDSX3:2:2176:31946:3646/1	60	+
chr10	35016070	35016071	A00758:247:H2MVHDSX3:3:1125:16251:27070	60	-
chr10	35051605	35051606	A00758:247:H2MVHDSX3:1:1249:29044:20478/1	60	+
chr10	35061243	35061244	A00758:247:H2MVHDSX3:3:2254:30671:10457/1	60	-
chr10	35063251	35063252	A00758:247:H2MVHDSX3:1:1347:3866:7654/1	60	+
chr10	35542557	35542558	A00758:247:H2MVHDSX3:1:1115:10737:3740/1	60	+
chr10	35623691	35623692	A00758:247:H2MVHDSX3:1:1278:8323:17691/1	60	-
chr10	35818379	35818380	A00758:247:H2MVHDSX3:3:2438:2031:8609	60	-
chr10	36503915	36503916	A00758:247:H2MVHDSX3:2:2553:20717:9784	60	-
chr10	37207516	37207517	A00758:247:H2MVHDSX3:1:1117:24406:27414/1	60	+
chr10	37832496	37832497	A00758:247:H2MVHDSX3:1:1123:10899:36683/1	60	-
chr10	37839139	37839140	A00758:247:H2MVHDSX3:1:1118:29586:29403/1	60	+
chr10	37839140	37839141	A00758:247:H2MVHDSX3:1:2559:3586:14184	60	+
chr10	38016028	38016029	A00758:247:H2MVHDSX3:1:1436:18991:17597/1	60	+
chr10	38040690	38040691	A00758:247:H2MVHDSX3:2:1320:7446:27539	60	-
chr10	38050577	38050578	A00758:247:H2MVHDSX3:1:1113:31729:27821/1	60	-
chr10	38379492	38379493	A00758:247:H2MVHDSX3:1:2514:10031:11976/1	60	+
chr10	42506707	42506708	A00758:247:H2MVHDSX3:1:1510:9941:10347/1	60	-
chr10	42595387	42595388	A00758:247:H2MVHDSX3:1:1250:7464:16172/1	60	+
chr10	42608672	42608673	A00758:247:H2MVHDSX3:2:1164:6334:26647/1	60	-
chr10	43163921	43163922	A00758:247:H2MVHDSX3:1:1105:11650:18349/1	60	+
chr10	43510785	43510786	A00758:247:H2MVHDSX3:2:1506:23493:18818	60	-
chr10	43612450	43612451	A00758:247:H2MVHDSX3:1:1102:14371:8782	60	-
chr10	44000787	44000788	A00758:247:H2MVHDSX3:3:1152:15582:2707	60	+
chr10	44600112	44600113	A00758:247:H2MVHDSX3:1:1319:26693:35853	60	+
chr10	45629849	45629850	A00758:247:H2MVHDSX3:1:1152:9453:23657/1	60	+
chr10	45641755	45641756	A00758:247:H2MVHDSX3:1:1255:14561:6887/1	60	+
chr10	45641821	45641822	A00758:247:H2MVHDSX3:1:1140:13006:10676/1	60	+
chr10	45652950	45652951	A00758:247:H2MVHDSX3:1:1278:29948:36448/1	60	+
chr10	45658837	45658838	A00758:247:H2MVHDSX3:1:1170:27389:19554/1	60	-
chr10	46021200	46021201	A00758:247:H2MVHDSX3:1:1210:2645:7482/1	60	+
chr10	46238467	46238468	A00758:247:H2MVHDSX3:2:1106:10104:25504/1	60	+
chr10	46472956	46472957	A00758:247:H2MVHDSX3:1:2546:8748:32456	60	+
chr10	47719270	47719271	A00758:247:H2MVHDSX3:4:2343:12228:8735	60	+
chr10	48410928	48410929	A00758:247:H2MVHDSX3:1:1168:13747:5979/1	60	-
chr10	48426731	48426732	A00758:247:H2MVHDSX3:1:1402:9787:21104/1	60	-
chr10	48438728	48438729	A00758:247:H2MVHDSX3:1:1470:31955:10144/1	60	+
chr10	48667445	48667446	A00758:247:H2MVHDSX3:1:2163:7238:1470/1	60	+
chr10	49529244	49529245	A00758:247:H2MVHDSX3:1:2350:3341:14794/1	60	+
chr10	49813170	49813171	A00758:247:H2MVHDSX3:1:2473:6949:6511/1	60	-
chr10	49815789	49815790	A00758:247:H2MVHDSX3:1:1609:11514:31391/1	60	+
chr10	50584635	50584636	A00758:247:H2MVHDSX3:1:1106:21920:3317/1	60	-
chr10	50882151	50882152	A00758:247:H2MVHDSX3:3:2262:10917:30326	60	+
chr10	51247502	51247503	A00758:247:H2MVHDSX3:1:1133:11975:35196/1	60	-
chr10	52488733	52488734	A00758:247:H2MVHDSX3:1:1568:28691:4899/1	60	-
chr10	54963486	54963487	A00758:247:H2MVHDSX3:1:1223:30255:4351/1	60	+
chr10	56160117	56160118	A00758:247:H2MVHDSX3:1:2525:14344:6104/1	60	+
chr10	58343932	58343933	A00758:247:H2MVHDSX3:1:1101:1181:8703/1	60	-
chr10	61423023	61423024	A00758:247:H2MVHDSX3:1:1122:12237:17237/1	60	+
chr10	61426643	61426644	A00758:247:H2MVHDSX3:1:2101:29993:32330/1	60	-
chr10	61442668	61442669	A00758:247:H2MVHDSX3:1:1376:18837:13416/1	60	+
chr10	61604695	61604696	A00758:247:H2MVHDSX3:1:1164:7129:35947/1	60	+
chr10	61681476	61681477	A00758:247:H2MVHDSX3:3:1109:18331:28886	60	-
chr10	61694068	61694069	A00758:247:H2MVHDSX3:2:1360:27371:34648	60	-
chr10	61728494	61728495	A00758:247:H2MVHDSX3:1:2639:8024:32643/1	60	+
chr10	61812668	61812669	A00758:247:H2MVHDSX3:1:1109:14136:24095/1	60	+
chr10	61812669	61812670	A00758:247:H2MVHDSX3:2:2568:26865:22592	60	+
chr10	61893101	61893102	A00758:247:H2MVHDSX3:1:1104:6189:12649/1	60	+
chr10	61947557	61947558	A00758:247:H2MVHDSX3:2:1122:23475:21543	60	-
chr10	61958550	61958551	A00758:247:H2MVHDSX3:1:1146:3423:6198	60	-
chr10	62196439	62196440	A00758:247:H2MVHDSX3:1:1120:15673:6183/1	60	+
chr10	62213662	62213663	A00758:247:H2MVHDSX3:1:1402:18430:33473/1	60	-
chr10	63117439	63117440	A00758:247:H2MVHDSX3:2:2135:28366:35180/1	60	+
chr10	63185787	63185788	A00758:247:H2MVHDSX3:1:2234:19271:24878/1	60	+
chr10	63227392	63227393	A00758:247:H2MVHDSX3:2:2657:2691:1360	60	+
chr10	63283006	63283007	A00758:247:H2MVHDSX3:3:1624:19144:28635/1	60	+
chr10	63290064	63290065	A00758:247:H2MVHDSX3:1:1405:8522:31344/1	60	+
chr10	63415399	63415400	A00758:247:H2MVHDSX3:1:1644:23204:15248/1	60	-
chr10	63564079	63564080	A00758:247:H2MVHDSX3:1:1264:14959:5791/1	60	-
chr10	64621929	64621930	A00758:247:H2MVHDSX3:1:2331:8513:24314/1	60	-
chr10	64694417	64694418	A00758:247:H2MVHDSX3:1:1414:17400:16000/1	60	+
chr10	64694419	64694420	A00758:247:H2MVHDSX3:3:1271:31322:14278	60	+
chr10	64712953	64712954	A00758:247:H2MVHDSX3:1:1260:29243:25833/1	60	+
chr10	67866798	67866799	A00758:247:H2MVHDSX3:2:2325:20455:25582/1	60	-
chr10	67942491	67942492	A00758:247:H2MVHDSX3:1:1524:25039:29230/1	60	+
chr10	67942793	67942794	A00758:247:H2MVHDSX3:1:1121:18548:16297/1	60	+
chr10	67990205	67990206	A00758:247:H2MVHDSX3:1:2311:3721:23093/1	60	+
chr10	68017843	68017844	A00758:247:H2MVHDSX3:1:1231:1154:4836/1	60	+
chr10	68032933	68032934	A00758:247:H2MVHDSX3:1:1539:14335:6433/1	60	+
chr10	68071692	68071693	A00758:247:H2MVHDSX3:1:1507:25843:33536/1	60	-
chr10	68373214	68373215	A00758:247:H2MVHDSX3:3:2630:6849:14888	60	+
chr10	68378129	68378130	A00758:247:H2MVHDSX3:2:1127:22869:34804/1	60	+
chr10	68666757	68666758	A00758:247:H2MVHDSX3:3:2643:16297:1219/1	60	+
chr10	68754398	68754399	A00758:247:H2MVHDSX3:1:1477:26386:14810	60	-
chr10	68755695	68755696	A00758:247:H2MVHDSX3:4:1473:15320:16908/1	60	-
chr10	68913229	68913230	A00758:247:H2MVHDSX3:1:2539:3423:14121	60	+
chr10	68938589	68938590	A00758:247:H2MVHDSX3:1:1103:31711:24439	60	+
chr10	68982707	68982708	A00758:247:H2MVHDSX3:2:2449:27633:11710/1	60	-
chr10	69010506	69010507	A00758:247:H2MVHDSX3:1:1617:12897:34663	60	+
chr10	69133707	69133708	A00758:247:H2MVHDSX3:1:1169:17870:30373	60	+
chr10	69171910	69171911	A00758:247:H2MVHDSX3:1:1320:1118:13510/1	60	+
chr10	69188344	69188345	A00758:247:H2MVHDSX3:1:1607:22101:31688/1	60	+
chr10	70034937	70034938	A00758:247:H2MVHDSX3:3:2409:23023:27085/1	60	-
chr10	70206804	70206805	A00758:247:H2MVHDSX3:2:2508:10502:20713/1	60	-
chr10	71407263	71407264	A00758:247:H2MVHDSX3:1:1118:25003:8343/1	60	+
chr10	71407264	71407265	A00758:247:H2MVHDSX3:3:2577:30508:2440/1	60	+
chr10	71825459	71825460	A00758:247:H2MVHDSX3:1:1117:20311:15186/1	60	+
chr10	71825461	71825462	A00758:247:H2MVHDSX3:2:2238:20446:29951/1	60	+
chr10	71873257	71873258	A00758:247:H2MVHDSX3:2:1553:31647:21637	60	-
chr10	72126773	72126774	A00758:247:H2MVHDSX3:1:1140:1561:10019/1	60	-
chr10	72143358	72143359	A00758:247:H2MVHDSX3:1:2551:10447:33677/1	60	-
chr10	72162095	72162096	A00758:247:H2MVHDSX3:2:1358:22001:12226/1	60	+
chr10	72163941	72163942	A00758:247:H2MVHDSX3:1:1325:5855:35336	60	-
chr10	72164381	72164382	A00758:247:H2MVHDSX3:4:2123:12879:14121/1	60	-
chr10	72166023	72166024	A00758:247:H2MVHDSX3:1:1634:2067:9236/1	60	-
chr10	72166153	72166154	A00758:247:H2MVHDSX3:1:2577:14434:18662	60	+
chr10	72182014	72182015	A00758:247:H2MVHDSX3:3:1368:29288:26099	60	-
chr10	72226106	72226107	A00758:247:H2MVHDSX3:1:1128:11505:7482/1	60	+
chr10	72226868	72226869	A00758:247:H2MVHDSX3:2:1441:2709:19429/1	60	-
chr10	72252116	72252117	A00758:247:H2MVHDSX3:1:1107:21748:12540/1	60	+
chr10	72327763	72327764	A00758:247:H2MVHDSX3:1:1217:3721:35556/1	60	-
chr10	72537175	72537176	A00758:247:H2MVHDSX3:1:1312:10646:18208/1	60	+
chr10	72727978	72727979	A00758:247:H2MVHDSX3:1:1133:18231:11052/1	60	-
chr10	72735251	72735252	A00758:247:H2MVHDSX3:1:1133:16423:4758/1	60	+
chr10	72762630	72762631	A00758:247:H2MVHDSX3:1:1143:24795:31908/1	60	+
chr10	73003710	73003711	A00758:247:H2MVHDSX3:1:2148:15058:33364/1	60	+
chr10	73037704	73037705	A00758:247:H2MVHDSX3:1:1151:22914:11428/1	60	+
chr10	73042499	73042500	A00758:247:H2MVHDSX3:3:2263:6352:5916/1	60	-
chr10	73068567	73068568	A00758:247:H2MVHDSX3:1:1162:26765:8046/1	60	+
chr10	73068944	73068945	A00758:247:H2MVHDSX3:1:1331:25572:13526	60	+
chr10	73438632	73438633	A00758:247:H2MVHDSX3:1:1372:8305:15937/1	60	+
chr10	73447458	73447459	A00758:247:H2MVHDSX3:1:2239:32588:16157	60	+
chr10	73456935	73456936	A00758:247:H2MVHDSX3:1:1168:27778:5979/1	60	+
chr10	73474320	73474321	A00758:247:H2MVHDSX3:1:1136:2320:7420/1	60	+
chr10	73475385	73475386	A00758:247:H2MVHDSX3:1:1112:12997:9659	60	-
chr10	73482173	73482174	A00758:247:H2MVHDSX3:1:1609:17273:29841/1	60	-
chr10	73555346	73555347	A00758:247:H2MVHDSX3:1:1131:21314:24158/1	60	+
chr10	73578371	73578372	A00758:247:H2MVHDSX3:2:1161:29487:26569	60	+
chr10	73705382	73705383	A00758:247:H2MVHDSX3:1:1102:3974:29230/1	60	+
chr10	73715454	73715455	A00758:247:H2MVHDSX3:1:1129:11921:16908/1	60	-
chr10	73723444	73723445	A00758:247:H2MVHDSX3:1:1171:6723:29418/1	60	+
chr10	73752314	73752315	A00758:247:H2MVHDSX3:1:1105:23538:24345	60	+
chr10	73776372	73776373	A00758:247:H2MVHDSX3:4:1655:16432:7435	60	+
chr10	74005818	74005819	A00758:247:H2MVHDSX3:1:1429:1967:24815/1	60	+
chr10	74054648	74054649	A00758:247:H2MVHDSX3:1:1634:18864:3192/1	60	-
chr10	74210592	74210593	A00758:247:H2MVHDSX3:1:1214:11641:33364	60	-
chr10	74245578	74245579	A00758:247:H2MVHDSX3:2:2610:16667:1204	60	+
chr10	74257965	74257966	A00758:247:H2MVHDSX3:3:1311:1136:3865/1	60	+
chr10	74330074	74330075	A00758:247:H2MVHDSX3:4:1172:10547:29747/1	60	-
chr10	74395594	74395595	A00758:247:H2MVHDSX3:1:2142:21323:19413/1	60	-
chr10	74398291	74398292	A00758:247:H2MVHDSX3:3:1631:25672:9784	60	-
chr10	74398762	74398763	A00758:247:H2MVHDSX3:1:2436:16993:28635	60	-
chr10	74445064	74445065	A00758:247:H2MVHDSX3:1:1469:1886:29622/1	60	-
chr10	74467979	74467980	A00758:247:H2MVHDSX3:1:1240:25111:10880/1	60	-
chr10	74527068	74527069	A00758:247:H2MVHDSX3:1:1428:7021:20917	60	+
chr10	74606086	74606087	A00758:247:H2MVHDSX3:2:1116:13738:7748/1	60	-
chr10	74615030	74615031	A00758:247:H2MVHDSX3:1:1131:30942:20196/1	60	-
chr10	74618223	74618224	A00758:247:H2MVHDSX3:1:1232:7943:33661/1	60	-
chr10	74645569	74645570	A00758:247:H2MVHDSX3:1:1375:32380:9721	60	-
chr10	74698517	74698518	A00758:247:H2MVHDSX3:1:1127:29478:3568/1	60	-
chr10	74788298	74788299	A00758:247:H2MVHDSX3:3:1425:22209:2347	60	+
chr10	74860246	74860247	A00758:247:H2MVHDSX3:1:1147:28275:9283/1	60	+
chr10	75892005	75892006	A00758:247:H2MVHDSX3:1:1118:3857:2754/1	60	+
chr10	76367167	76367168	A00758:247:H2MVHDSX3:1:1401:15148:5400	60	-
chr10	77623680	77623681	A00758:247:H2MVHDSX3:1:1146:23592:33051	60	+
chr10	77944317	77944318	A00758:247:H2MVHDSX3:1:1156:13214:26663	60	-
chr10	79144339	79144340	A00758:247:H2MVHDSX3:1:1666:29848:23343	60	-
chr10	79774537	79774538	A00758:247:H2MVHDSX3:4:2151:20925:19820	60	-
chr10	82856519	82856520	A00758:247:H2MVHDSX3:2:2131:12644:4758	60	+
chr10	83671565	83671566	A00758:247:H2MVHDSX3:3:1511:26069:14325	60	-
chr10	84461930	84461931	A00758:247:H2MVHDSX3:1:1602:25934:2190/1	60	-
chr10	86495495	86495496	A00758:247:H2MVHDSX3:1:1359:29460:21981/1	60	+
chr10	86572382	86572383	A00758:247:H2MVHDSX3:3:1526:15004:33082	60	-
chr10	86849284	86849285	A00758:247:H2MVHDSX3:1:1201:31711:34741/1	60	+
chr10	86897124	86897125	A00758:247:H2MVHDSX3:1:1160:32217:19429	60	+
chr10	86916592	86916593	A00758:247:H2MVHDSX3:1:1223:20708:11616/1	60	-
chr10	87003593	87003594	A00758:247:H2MVHDSX3:1:1148:1353:27007/1	60	-
chr10	87068531	87068532	A00758:247:H2MVHDSX3:1:2659:8422:4116	60	-
chr10	87320914	87320915	A00758:247:H2MVHDSX3:4:2621:14064:1892	60	+
chr10	87740793	87740794	A00758:247:H2MVHDSX3:1:2115:16749:35258	60	-
chr10	87779691	87779692	A00758:247:H2MVHDSX3:2:1211:24514:31610/1	60	-
chr10	87800642	87800643	A00758:247:H2MVHDSX3:1:1117:17101:26850/1	60	+
chr10	87800643	87800644	A00758:247:H2MVHDSX3:3:1514:31485:31469/1	60	+
chr10	87955575	87955576	A00758:247:H2MVHDSX3:1:1105:20772:35681	60	-
chr10	87969740	87969741	A00758:247:H2MVHDSX3:1:1325:16875:9643/1	60	+
chr10	88129256	88129257	A00758:247:H2MVHDSX3:2:1520:3052:34585/1	60	+
chr10	88222758	88222759	A00758:247:H2MVHDSX3:2:1132:12129:10222/1	60	+
chr10	88240781	88240782	A00758:247:H2MVHDSX3:1:1475:9344:30044/1	60	-
chr10	88321801	88321802	A00758:247:H2MVHDSX3:1:1141:20392:35650/1	60	-
chr10	88325176	88325177	A00758:247:H2MVHDSX3:1:1120:6298:33849/1	60	+
chr10	88360615	88360616	A00758:247:H2MVHDSX3:1:1118:3043:1125/1	60	+
chr10	88360616	88360617	A00758:247:H2MVHDSX3:2:1424:9778:35368	60	+
chr10	88373698	88373699	A00758:247:H2MVHDSX3:1:1121:11171:18709/1	60	-
chr10	88916930	88916931	A00758:247:H2MVHDSX3:1:1129:26169:27993/1	60	+
chr10	88928482	88928483	A00758:247:H2MVHDSX3:1:1149:6894:1877/1	60	-
chr10	89602753	89602754	A00758:247:H2MVHDSX3:1:1273:6316:24831/1	60	-
chr10	89708606	89708607	A00758:247:H2MVHDSX3:1:1620:8594:30874/1	60	+
chr10	89719592	89719593	A00758:247:H2MVHDSX3:3:1173:15971:2221	60	-
chr10	89736890	89736891	A00758:247:H2MVHDSX3:1:1156:16315:5008/1	60	+
chr10	89753238	89753239	A00758:247:H2MVHDSX3:1:1243:17300:33552/1	60	-
chr10	91280635	91280636	A00758:247:H2MVHDSX3:1:1141:24171:8155/1	60	-
chr10	91377670	91377671	A00758:247:H2MVHDSX3:4:1343:7618:22106/1	60	+
chr10	91478552	91478553	A00758:247:H2MVHDSX3:1:1125:29243:36855/1	60	+
chr10	91480776	91480777	A00758:247:H2MVHDSX3:1:1213:13584:36041/1	60	+
chr10	91810371	91810372	A00758:247:H2MVHDSX3:1:2254:8540:33442/1	60	-
chr10	91814179	91814180	A00758:247:H2MVHDSX3:3:1569:2501:9925/1	60	-
chr10	91939664	91939665	A00758:247:H2MVHDSX3:1:1105:22254:35274/1	60	+
chr10	91965172	91965173	A00758:247:H2MVHDSX3:1:1247:29848:28447	60	-
chr10	91968381	91968382	A00758:247:H2MVHDSX3:4:2556:32163:8343	60	-
chr10	91982528	91982529	A00758:247:H2MVHDSX3:1:1607:5593:13275/1	60	+
chr10	92147232	92147233	A00758:247:H2MVHDSX3:2:2167:23185:29403	60	+
chr10	92186470	92186471	A00758:247:H2MVHDSX3:1:1278:7545:30937/1	60	+
chr10	92303143	92303144	A00758:247:H2MVHDSX3:1:1403:16767:28808/1	60	-
chr10	92533249	92533250	A00758:247:H2MVHDSX3:3:2131:23059:24768	60	-
chr10	92550740	92550741	A00758:247:H2MVHDSX3:1:2548:31006:12383/1	60	+
chr10	92618943	92618944	A00758:247:H2MVHDSX3:2:1475:23014:20275	60	+
chr10	92633202	92633203	A00758:247:H2MVHDSX3:1:1328:16758:17018/1	60	+
chr10	92884879	92884880	A00758:247:H2MVHDSX3:1:1402:9344:17425/1	60	+
chr10	92893846	92893847	A00758:247:H2MVHDSX3:2:1373:12445:23296	60	-
chr10	92934587	92934588	A00758:247:H2MVHDSX3:1:1358:1606:25379/1	60	-
chr10	92987314	92987315	A00758:247:H2MVHDSX3:1:1103:27986:32550/1	60	+
chr10	93258884	93258885	A00758:247:H2MVHDSX3:3:2351:26802:11397	60	-
chr10	93323655	93323656	A00758:247:H2MVHDSX3:1:1602:18304:1157/1	60	-
chr10	93671323	93671324	A00758:247:H2MVHDSX3:1:1324:9290:34334	60	+
chr10	94341474	94341475	A00758:247:H2MVHDSX3:4:2427:9372:15436	60	+
chr10	94523140	94523141	A00758:247:H2MVHDSX3:2:1168:19967:6825	60	+
chr10	94557898	94557899	A00758:247:H2MVHDSX3:4:1567:20952:27821	60	-
chr10	94571065	94571066	A00758:247:H2MVHDSX3:1:1150:26594:1736/1	60	-
chr10	94590879	94590880	A00758:247:H2MVHDSX3:3:1538:2980:29951/1	60	+
chr10	94597747	94597748	A00758:247:H2MVHDSX3:1:1225:24749:24189/1	60	+
chr10	94602687	94602688	A00758:247:H2MVHDSX3:1:1125:25762:32863/1	60	-
chr10	95676129	95676130	A00758:247:H2MVHDSX3:1:1327:6488:18208/1	60	+
chr10	95876502	95876503	A00758:247:H2MVHDSX3:4:1662:24903:25144	60	-
chr10	96520795	96520796	A00758:247:H2MVHDSX3:1:1102:21169:6778/1	60	+
chr10	96565909	96565910	A00758:247:H2MVHDSX3:1:1143:11180:12336/1	60	-
chr10	96846047	96846048	A00758:247:H2MVHDSX3:2:2214:1958:15718	60	-
chr10	96846049	96846050	A00758:247:H2MVHDSX3:1:1324:28890:13228/1	60	-
chr10	96849454	96849455	A00758:247:H2MVHDSX3:2:1358:22923:9408/1	60	+
chr10	96905437	96905438	A00758:247:H2MVHDSX3:1:1113:28158:33724/1	60	+
chr10	96905603	96905604	A00758:247:H2MVHDSX3:1:1443:30047:31735/1	60	+
chr10	96911749	96911750	A00758:247:H2MVHDSX3:1:2105:1127:28025	60	-
chr10	96926497	96926498	A00758:247:H2MVHDSX3:1:1367:9977:3302	60	-
chr10	96933734	96933735	A00758:247:H2MVHDSX3:1:1139:28619:34366	60	+
chr10	96944742	96944743	A00758:247:H2MVHDSX3:1:1162:24768:35274/1	60	+
chr10	96952365	96952366	A00758:247:H2MVHDSX3:3:2354:29722:18176	60	-
chr10	97179278	97179279	A00758:247:H2MVHDSX3:1:1275:10095:10457/1	60	+
chr10	97264711	97264712	A00758:247:H2MVHDSX3:1:1227:10737:26068/1	60	+
chr10	97296589	97296590	A00758:247:H2MVHDSX3:3:1420:5972:16532/1	60	+
chr10	97441029	97441030	A00758:247:H2MVHDSX3:3:1507:8386:19867/1	60	-
chr10	97488702	97488703	A00758:247:H2MVHDSX3:1:1160:18258:34679/1	60	-
chr10	97697588	97697589	A00758:247:H2MVHDSX3:1:2368:28492:28385	60	+
chr10	98160812	98160813	A00758:247:H2MVHDSX3:2:1508:7808:3740	60	-
chr10	98206713	98206714	A00758:247:H2MVHDSX3:1:1165:30870:20854/1	60	+
chr10	98218444	98218445	A00758:247:H2MVHDSX3:1:1120:5918:1063/1	60	+
chr10	98234203	98234204	A00758:247:H2MVHDSX3:1:1108:13548:36699/1	60	+
chr10	98652006	98652007	A00758:247:H2MVHDSX3:4:1136:30653:7294/1	60	+
chr10	99423285	99423286	A00758:247:H2MVHDSX3:1:2516:9127:17581/1	60	-
chr10	99684981	99684982	A00758:247:H2MVHDSX3:1:1331:9959:22373/1	60	+
chr10	99742560	99742561	A00758:247:H2MVHDSX3:1:1253:14163:18161	60	-
chr10	99749285	99749286	A00758:247:H2MVHDSX3:1:1116:3748:3505/1	60	-
chr10	99751274	99751275	A00758:247:H2MVHDSX3:1:1673:24306:27461/1	60	+
chr10	99753140	99753141	A00758:247:H2MVHDSX3:1:1522:3351:36855	60	-
chr10	100207278	100207279	A00758:247:H2MVHDSX3:1:2671:31593:24330/1	60	+
chr10	100492897	100492898	A00758:247:H2MVHDSX3:2:1456:11695:20870/1	60	+
chr10	100515761	100515762	A00758:247:H2MVHDSX3:3:2120:28827:24518/1	60	-
chr10	100532839	100532840	A00758:247:H2MVHDSX3:3:1432:15085:9298/1	60	+
chr10	100819160	100819161	A00758:247:H2MVHDSX3:3:1456:31222:11443/1	60	-
chr10	100916435	100916436	A00758:247:H2MVHDSX3:1:1315:29279:32628/1	60	-
chr10	100919048	100919049	A00758:247:H2MVHDSX3:3:1126:31620:10097/1	60	+
chr10	100929247	100929248	A00758:247:H2MVHDSX3:1:1168:25563:36307/1	60	+
chr10	100929997	100929998	A00758:247:H2MVHDSX3:2:1314:15890:30953/1	60	+
chr10	100930116	100930117	A00758:247:H2MVHDSX3:1:1161:7337:26757/1	60	+
chr10	100956425	100956426	A00758:247:H2MVHDSX3:1:1110:21459:26506/1	60	-
chr10	100958766	100958767	A00758:247:H2MVHDSX3:3:2631:32696:6856	60	+
chr10	101180180	101180181	A00758:247:H2MVHDSX3:2:2243:5104:8077	60	-
chr10	101406094	101406095	A00758:247:H2MVHDSX3:1:1206:30346:1814/1	60	+
chr10	101407187	101407188	A00758:247:H2MVHDSX3:1:1225:1244:21433/1	60	-
chr10	101425278	101425279	A00758:247:H2MVHDSX3:1:1265:32479:11240/1	60	+
chr10	101429069	101429070	A00758:247:H2MVHDSX3:1:1101:28682:7889/1	60	+
chr10	101481991	101481992	A00758:247:H2MVHDSX3:1:1606:25075:1955/1	60	+
chr10	101631863	101631864	A00758:247:H2MVHDSX3:1:1154:5348:34303/1	60	+
chr10	101645896	101645897	A00758:247:H2MVHDSX3:1:1157:23719:7560/1	60	-
chr10	101805513	101805514	A00758:247:H2MVHDSX3:2:2609:3938:26475	60	+
chr10	101924233	101924234	A00758:247:H2MVHDSX3:1:1149:30237:30718/1	60	-
chr10	102072039	102072040	A00758:247:H2MVHDSX3:1:1309:9498:27931	60	-
chr10	102134980	102134981	A00758:247:H2MVHDSX3:1:1115:13313:3443/1	60	-
chr10	102151930	102151931	A00758:247:H2MVHDSX3:1:1210:22046:8954/1	60	-
chr10	102254802	102254803	A00758:247:H2MVHDSX3:1:1236:13404:15906/1	60	-
chr10	102262878	102262879	A00758:247:H2MVHDSX3:1:1278:1434:17065	60	-
chr10	102262879	102262880	A00758:247:H2MVHDSX3:1:1113:15573:15530	60	-
chr10	102277375	102277376	A00758:247:H2MVHDSX3:1:1274:11831:19977/1	60	+
chr10	102284770	102284771	A00758:247:H2MVHDSX3:1:1327:27055:9862/1	60	+
chr10	102287721	102287722	A00758:247:H2MVHDSX3:1:1109:8205:8782/1	60	+
chr10	102295284	102295285	A00758:247:H2MVHDSX3:1:1125:10384:20948/1	60	+
chr10	102298863	102298864	A00758:247:H2MVHDSX3:2:1134:2763:9502/1	60	+
chr10	102309670	102309671	A00758:247:H2MVHDSX3:1:1357:31322:2785/1	60	-
chr10	102313871	102313872	A00758:247:H2MVHDSX3:1:2314:24071:12085	60	-
chr10	102346301	102346302	A00758:247:H2MVHDSX3:1:1412:14488:2127/1	60	-
chr10	102452908	102452909	A00758:247:H2MVHDSX3:1:1145:20455:5321/1	60	+
chr10	102499200	102499201	A00758:247:H2MVHDSX3:1:1150:31557:34882/1	60	+
chr10	102705033	102705034	A00758:247:H2MVHDSX3:1:1109:13051:5588/1	60	+
chr10	102727082	102727083	A00758:247:H2MVHDSX3:1:1370:29089:1799/1	60	+
chr10	102799840	102799841	A00758:247:H2MVHDSX3:1:1102:10954:18709/1	60	+
chr10	102817747	102817748	A00758:247:H2MVHDSX3:1:2635:1145:19539/1	60	-
chr10	102922027	102922028	A00758:247:H2MVHDSX3:1:1377:32307:20744/1	60	-
chr10	103059470	103059471	A00758:247:H2MVHDSX3:3:1650:28013:33411	60	+
chr10	103095738	103095739	A00758:247:H2MVHDSX3:1:1362:26992:6433/1	60	+
chr10	103097974	103097975	A00758:247:H2MVHDSX3:3:2239:20546:19163	60	-
chr10	103116309	103116310	A00758:247:H2MVHDSX3:1:1137:14208:5619/1	60	+
chr10	103138298	103138299	A00758:247:H2MVHDSX3:4:2662:9796:2519	60	+
chr10	103163243	103163244	A00758:247:H2MVHDSX3:1:2653:27661:7999/1	60	-
chr10	103164048	103164049	A00758:247:H2MVHDSX3:1:1162:23574:3865/1	60	+
chr10	103182633	103182634	A00758:247:H2MVHDSX3:1:1676:4372:12195	60	-
chr10	103221897	103221898	A00758:247:H2MVHDSX3:2:1654:8540:5165	60	-
chr10	103307084	103307085	A00758:247:H2MVHDSX3:1:1223:11198:37012/1	60	-
chr10	103413050	103413051	A00758:247:H2MVHDSX3:4:1448:32434:32706	60	+
chr10	103999199	103999200	A00758:247:H2MVHDSX3:1:1116:20708:5603	60	-
chr10	104002731	104002732	A00758:247:H2MVHDSX3:1:1664:19045:26741/1	60	-
chr10	104025716	104025717	A00758:247:H2MVHDSX3:1:2446:1217:29058/1	60	+
chr10	107771373	107771374	A00758:247:H2MVHDSX3:1:1167:18295:19241/1	60	+
chr10	108542969	108542970	A00758:247:H2MVHDSX3:1:1150:19108:22341/1	60	+
chr10	109904137	109904138	A00758:247:H2MVHDSX3:3:2347:21368:2895/1	60	-
chr10	110012054	110012055	A00758:247:H2MVHDSX3:1:1220:16396:29356/1	60	+
chr10	110103207	110103208	A00758:247:H2MVHDSX3:2:1522:31882:5228	60	-
chr10	110114440	110114441	A00758:247:H2MVHDSX3:1:1114:18837:4617/1	60	+
chr10	110245188	110245189	A00758:247:H2MVHDSX3:1:1151:25238:18490/1	60	-
chr10	110246446	110246447	A00758:247:H2MVHDSX3:1:1155:18521:33849/1	60	+
chr10	110249096	110249097	A00758:247:H2MVHDSX3:2:1257:22254:36933	60	-
chr10	111004695	111004696	A00758:247:H2MVHDSX3:1:2230:9905:16736	60	-
chr10	111599946	111599947	A00758:247:H2MVHDSX3:1:1425:21965:30201/1	60	+
chr10	112176732	112176733	A00758:247:H2MVHDSX3:1:1210:8793:12305/1	60	-
chr10	112199203	112199204	A00758:247:H2MVHDSX3:1:1441:30617:19100/1	60	+
chr10	112277647	112277648	A00758:247:H2MVHDSX3:1:2552:27959:29622/1	60	+
chr10	112667665	112667666	A00758:247:H2MVHDSX3:1:1119:22851:2738	60	-
chr10	112805438	112805439	A00758:247:H2MVHDSX3:1:2561:17327:33411/1	60	+
chr10	113849249	113849250	A00758:247:H2MVHDSX3:2:2637:19488:22091	60	+
chr10	114735280	114735281	A00758:247:H2MVHDSX3:2:2678:32786:13589/1	60	+
chr10	114743234	114743235	A00758:247:H2MVHDSX3:4:2525:28284:10113/1	60	+
chr10	114745817	114745818	A00758:247:H2MVHDSX3:4:2368:29243:5822/1	60	-
chr10	114831981	114831982	A00758:247:H2MVHDSX3:1:1160:29414:20932/1	60	-
chr10	114962335	114962336	A00758:247:H2MVHDSX3:1:1216:9706:16892/1	60	+
chr10	114964892	114964893	A00758:247:H2MVHDSX3:1:1530:1533:29731/1	60	-
chr10	114967400	114967401	A00758:247:H2MVHDSX3:1:1103:21676:6308/1	60	-
chr10	115576368	115576369	A00758:247:H2MVHDSX3:1:1619:28673:20275	60	+
chr10	115847669	115847670	A00758:247:H2MVHDSX3:1:1108:20383:33379/1	60	+
chr10	115847670	115847671	A00758:247:H2MVHDSX3:3:2407:31675:13855	60	+
chr10	116802802	116802803	A00758:247:H2MVHDSX3:1:1313:13069:3239	60	+
chr10	117293439	117293440	A00758:247:H2MVHDSX3:1:2325:8287:30780	60	-
chr10	117313353	117313354	A00758:247:H2MVHDSX3:1:1155:19190:12524/1	60	+
chr10	118028426	118028427	A00758:247:H2MVHDSX3:1:1168:19081:9486/1	60	+
chr10	118379128	118379129	A00758:247:H2MVHDSX3:1:1119:8811:36511/1	60	+
chr10	118705710	118705711	A00758:247:H2MVHDSX3:1:1148:7129:5353/1	60	-
chr10	119044734	119044735	A00758:247:H2MVHDSX3:1:1144:12454:19805/1	60	-
chr10	119059625	119059626	A00758:247:H2MVHDSX3:1:1178:26793:17738/1	60	+
chr10	119059626	119059627	A00758:247:H2MVHDSX3:4:1601:8856:15327	60	+
chr10	119074515	119074516	A00758:247:H2MVHDSX3:1:1124:24261:29293/1	60	+
chr10	119140909	119140910	A00758:247:H2MVHDSX3:1:1160:3115:16783/1	60	+
chr10	119140911	119140912	A00758:247:H2MVHDSX3:2:1456:10257:2378	60	+
chr10	119205274	119205275	A00758:247:H2MVHDSX3:1:2218:22055:24721/1	60	-
chr10	119511674	119511675	A00758:247:H2MVHDSX3:1:1669:1190:35336/1	60	+
chr10	119576735	119576736	A00758:247:H2MVHDSX3:1:1132:11153:33520	60	-
chr10	119582603	119582604	A00758:247:H2MVHDSX3:1:1106:21685:33035/1	60	+
chr10	119797314	119797315	A00758:247:H2MVHDSX3:2:1271:21251:1094/1	60	+
chr10	119803075	119803076	A00758:247:H2MVHDSX3:1:1353:14344:32816	60	+
chr10	119805020	119805021	A00758:247:H2MVHDSX3:1:1221:25626:16532/1	60	+
chr10	119817535	119817536	A00758:247:H2MVHDSX3:1:1324:29604:3850	60	-
chr10	119831723	119831724	A00758:247:H2MVHDSX3:1:1332:3341:15640/1	60	+
chr10	119845050	119845051	A00758:247:H2MVHDSX3:1:1306:15492:25379/1	60	-
chr10	119855781	119855782	A00758:247:H2MVHDSX3:1:1352:15754:22545/1	60	-
chr10	119913121	119913122	A00758:247:H2MVHDSX3:1:1153:7184:13964/1	60	+
chr10	120592493	120592494	A00758:247:H2MVHDSX3:4:1102:25391:29089/1	60	-
chr10	120871970	120871971	A00758:247:H2MVHDSX3:2:2524:3929:29434/1	60	-
chr10	120874491	120874492	A00758:247:H2MVHDSX3:1:1601:23719:1360	60	-
chr10	120897714	120897715	A00758:247:H2MVHDSX3:1:1128:3694:9549/1	60	+
chr10	121805778	121805779	A00758:247:H2MVHDSX3:1:1212:14281:35211	60	-
chr10	121871153	121871154	A00758:247:H2MVHDSX3:3:1103:5782:7028/1	60	-
chr10	121923952	121923953	A00758:247:H2MVHDSX3:2:2251:31620:19053	60	-
chr10	121987738	121987739	A00758:247:H2MVHDSX3:4:1655:15826:28526	60	-
chr10	122762749	122762750	A00758:247:H2MVHDSX3:3:1536:15646:17221/1	60	-
chr10	122936433	122936434	A00758:247:H2MVHDSX3:1:1161:24352:12164/1	60	+
chr10	122985626	122985627	A00758:247:H2MVHDSX3:1:1208:28565:16141/1	60	+
chr10	123155959	123155960	A00758:247:H2MVHDSX3:3:2437:32181:17143	60	-
chr10	123165762	123165763	A00758:247:H2MVHDSX3:1:2563:14452:4413	60	+
chr10	123181500	123181501	A00758:247:H2MVHDSX3:1:1140:7030:8750/1	60	+
chr10	124376205	124376206	A00758:247:H2MVHDSX3:4:1603:29903:5087/1	60	-
chr10	124567619	124567620	A00758:247:H2MVHDSX3:3:1415:11189:4241/1	60	-
chr10	124861834	124861835	A00758:247:H2MVHDSX3:1:2678:24840:23312/1	60	-
[truncated: 13,434 more rows]
