# Supplementary material for: HIV-1 capsid stability enables inositol phosphate-independent infection of target cells and promotes integration into genes
Source: PLoS Pathog. 2023 Jun 2;19(6):e1011423. doi: 10.1371/journal.ppat.1011423 (PMC10266667; doi:10.1371/journal.ppat.1011423)
Supplement: S2 Data — (TAR.GZ) [file ppat.1011423.s013.tar.gz › CEM_WT_B/CA_Q219A/Unique_hg38_integration_sites/7442-GS-6.bed]

chr1	752595	752596	A00758:247:H2MVHDSX3:1:1271:32163:11976/1	60	-
chr1	753964	753965	A00758:247:H2MVHDSX3:1:1227:1434:17534/1	60	-
chr1	762887	762888	A00758:247:H2MVHDSX3:1:1122:15637:26443/1	60	+
chr1	806667	806668	A00758:247:H2MVHDSX3:3:1312:11478:34334/1	60	-
chr1	810117	810118	A00758:247:H2MVHDSX3:2:1637:17662:1767/1	60	-
chr1	816285	816286	A00758:247:H2MVHDSX3:2:2263:13078:26522/1	60	+
chr1	839682	839683	A00758:247:H2MVHDSX3:1:1115:32027:1219/1	60	+
chr1	852947	852948	A00758:247:H2MVHDSX3:1:2620:20654:18662/1	60	-
chr1	906885	906886	A00758:247:H2MVHDSX3:1:2610:29252:34084/1	60	-
chr1	954559	954560	A00758:247:H2MVHDSX3:1:1127:24433:4852/1	60	+
chr1	1051078	1051079	A00758:247:H2MVHDSX3:1:1107:11840:28635	60	-
chr1	1110250	1110251	A00758:247:H2MVHDSX3:2:2542:18249:29747	60	-
chr1	1212339	1212340	A00758:247:H2MVHDSX3:4:2358:9272:16736	60	+
chr1	1263755	1263756	A00758:247:H2MVHDSX3:1:1334:10230:2519	60	-
chr1	1266602	1266603	A00758:247:H2MVHDSX3:1:2144:21287:24173	60	-
chr1	1271638	1271639	A00758:247:H2MVHDSX3:1:1621:23321:34147/1	60	+
chr1	1271699	1271700	A00758:247:H2MVHDSX3:1:1557:12129:2832	60	+
chr1	1310220	1310221	A00758:247:H2MVHDSX3:2:2127:2835:5650/1	60	-
chr1	1314333	1314334	A00758:247:H2MVHDSX3:1:1272:12219:24064	60	+
chr1	1317733	1317734	A00758:247:H2MVHDSX3:4:2237:27615:17534	60	+
chr1	1319116	1319117	A00758:247:H2MVHDSX3:1:1318:16378:5995/1	60	-
chr1	1321984	1321985	A00758:247:H2MVHDSX3:1:1105:28122:28776/1	60	+
chr1	1321986	1321987	A00758:247:H2MVHDSX3:1:2352:28637:27602/1	60	+
chr1	1321987	1321988	A00758:247:H2MVHDSX3:3:2467:31132:31172/1	60	+
chr1	1346803	1346804	A00758:247:H2MVHDSX3:1:1127:17526:19069	60	+
chr1	1346805	1346806	A00758:247:H2MVHDSX3:4:2341:15383:20181	60	+
chr1	1348434	1348435	A00758:247:H2MVHDSX3:1:1217:23411:24627/1	60	-
chr1	1391047	1391048	A00758:247:H2MVHDSX3:2:1512:3468:36057	60	+
chr1	1393208	1393209	A00758:247:H2MVHDSX3:2:1206:17029:22623	60	+
chr1	1393234	1393235	A00758:247:H2MVHDSX3:1:1110:15998:6527/1	60	+
chr1	1393280	1393281	A00758:247:H2MVHDSX3:3:1216:7392:33896	60	+
chr1	1393525	1393526	A00758:247:H2MVHDSX3:1:1103:29026:26991/1	60	+
chr1	1395291	1395292	A00758:247:H2MVHDSX3:1:1152:11107:34319/1	60	+
chr1	1397357	1397358	A00758:247:H2MVHDSX3:2:1657:11505:24580	60	-
chr1	1476251	1476252	A00758:247:H2MVHDSX3:2:1224:10827:21621	60	-
chr1	1484018	1484019	A00758:247:H2MVHDSX3:1:1329:12563:30483	60	-
chr1	1490524	1490525	A00758:247:H2MVHDSX3:1:2276:20898:24815	60	-
chr1	1493226	1493227	A00758:247:H2MVHDSX3:1:1456:26747:9768/1	60	-
chr1	1493228	1493229	A00758:247:H2MVHDSX3:1:1277:19072:14356/1	60	-
chr1	1522281	1522282	A00758:247:H2MVHDSX3:1:1454:3215:11631	60	-
chr1	1558607	1558608	A00758:247:H2MVHDSX3:1:1119:4237:2691/1	60	-
chr1	1567603	1567604	A00758:247:H2MVHDSX3:1:1114:12726:27790/1	60	-
chr1	1651607	1651608	A00758:247:H2MVHDSX3:1:2242:29387:21762	60	-
chr1	1653851	1653852	A00758:247:H2MVHDSX3:1:1615:8250:19946/1	60	-
chr1	1653853	1653854	A00758:247:H2MVHDSX3:1:1326:18539:29215/1	60	-
chr1	1653855	1653856	A00758:247:H2MVHDSX3:1:1351:29026:17472/1	60	-
chr1	1653857	1653858	A00758:247:H2MVHDSX3:1:2422:7337:1454/1	60	-
chr1	1673997	1673998	A00758:247:H2MVHDSX3:3:2140:18991:14967	60	+
chr1	1682290	1682291	A00758:247:H2MVHDSX3:1:1447:24026:7122	60	-
chr1	1714938	1714939	A00758:247:H2MVHDSX3:1:1260:4173:25191/1	60	-
chr1	1718253	1718254	A00758:247:H2MVHDSX3:1:2430:19090:28980	60	-
chr1	1743359	1743360	A00758:247:H2MVHDSX3:2:1552:26467:17519	60	-
chr1	1773565	1773566	A00758:247:H2MVHDSX3:1:1141:4083:27915	60	-
chr1	1787685	1787686	A00758:247:H2MVHDSX3:1:1226:5692:14262/1	60	-
chr1	1801802	1801803	A00758:247:H2MVHDSX3:1:1238:15167:20306/1	60	+
chr1	1803269	1803270	A00758:247:H2MVHDSX3:1:1106:19877:6324/1	60	+
chr1	1804495	1804496	A00758:247:H2MVHDSX3:3:2307:15185:11350/1	60	-
chr1	1814696	1814697	A00758:247:H2MVHDSX3:3:2378:6931:22733	60	+
chr1	1815299	1815300	A00758:247:H2MVHDSX3:4:1160:16667:23876/1	60	-
chr1	1828558	1828559	A00758:247:H2MVHDSX3:2:2517:17589:26600/1	60	+
chr1	1833869	1833870	A00758:247:H2MVHDSX3:1:1635:28501:14152/1	60	-
chr1	1888981	1888982	A00758:247:H2MVHDSX3:1:1134:5846:13244/1	60	+
chr1	2307179	2307180	A00758:247:H2MVHDSX3:4:2175:29333:4069	60	+
chr1	2394668	2394669	A00758:247:H2MVHDSX3:1:2450:21594:15781/1	60	+
chr1	2397105	2397106	A00758:247:H2MVHDSX3:1:1522:21757:5353	60	+
chr1	2397850	2397851	A00758:247:H2MVHDSX3:1:2636:20636:5603/1	60	-
chr1	2400601	2400602	A00758:247:H2MVHDSX3:1:1142:20329:3693/1	60	+
chr1	2400603	2400604	A00758:247:H2MVHDSX3:1:1477:14262:32330	60	+
chr1	2516531	2516532	A00758:247:H2MVHDSX3:2:2217:20654:12211/1	60	+
chr1	3798797	3798798	A00758:247:H2MVHDSX3:4:1629:25843:1908/1	60	+
chr1	3845725	3845726	A00758:247:H2MVHDSX3:1:1178:25084:11490/1	60	-
chr1	5925483	5925484	A00758:247:H2MVHDSX3:1:2260:27642:30326/1	60	-
chr1	5930427	5930428	A00758:247:H2MVHDSX3:1:1175:26133:34945/1	60	+
chr1	5984498	5984499	A00758:247:H2MVHDSX3:1:1116:16034:36808/1	60	+
chr1	6595483	6595484	A00758:247:H2MVHDSX3:1:1338:10050:32863/1	60	+
chr1	6794170	6794171	A00758:247:H2MVHDSX3:1:1121:18584:31579/1	60	+
chr1	6853573	6853574	A00758:247:H2MVHDSX3:3:2311:4110:21574	60	-
chr1	7142762	7142763	A00758:247:H2MVHDSX3:3:2104:8639:33082/1	60	+
chr1	7142763	7142764	A00758:247:H2MVHDSX3:1:1138:7455:15687/1	60	+
chr1	7142767	7142768	A00758:247:H2MVHDSX3:2:1224:19515:9612/1	60	+
chr1	7648300	7648301	A00758:247:H2MVHDSX3:4:1230:13602:28902	60	+
chr1	8170122	8170123	A00758:247:H2MVHDSX3:1:1128:19009:15248/1	60	-
chr1	8170123	8170124	A00758:247:H2MVHDSX3:2:2176:24406:11162	60	-
chr1	8410263	8410264	A00758:247:H2MVHDSX3:1:1240:20401:29371/1	60	+
chr1	8482034	8482035	A00758:247:H2MVHDSX3:1:1375:13376:32769	60	-
chr1	8541348	8541349	A00758:247:H2MVHDSX3:1:1520:14181:13839/1	60	-
chr1	8580174	8580175	A00758:247:H2MVHDSX3:1:1505:8477:2801	60	-
chr1	8624985	8624986	A00758:247:H2MVHDSX3:1:1110:29080:34475/1	60	+
chr1	8677610	8677611	A00758:247:H2MVHDSX3:1:2213:24885:20791	60	+
chr1	8678733	8678734	A00758:247:H2MVHDSX3:1:1212:30743:9424/1	60	+
chr1	8814745	8814746	A00758:247:H2MVHDSX3:1:2118:23113:6073	60	-
chr1	9573132	9573133	A00758:247:H2MVHDSX3:1:2550:5900:28808/1	60	+
chr1	9681509	9681510	A00758:247:H2MVHDSX3:2:1120:6985:27837/1	60	-
chr1	10096358	10096359	A00758:247:H2MVHDSX3:1:1115:24713:34397/1	60	+
chr1	10140369	10140370	A00758:247:H2MVHDSX3:1:1113:9634:27978/1	60	-
chr1	10300246	10300247	A00758:247:H2MVHDSX3:2:2638:15817:8343	60	-
chr1	10363669	10363670	A00758:247:H2MVHDSX3:3:2310:21694:24471/1	60	+
chr1	10441060	10441061	A00758:247:H2MVHDSX3:2:2134:19705:6057	60	-
chr1	10566322	10566323	A00758:247:H2MVHDSX3:1:1348:25048:12618	60	-
chr1	10919126	10919127	A00758:247:H2MVHDSX3:4:1570:25192:14716	60	+
chr1	10987087	10987088	A00758:247:H2MVHDSX3:1:2514:3025:26991	60	-
chr1	11087615	11087616	A00758:247:H2MVHDSX3:1:1138:24071:19570/1	60	+
chr1	11132199	11132200	A00758:247:H2MVHDSX3:1:1134:9019:19774/1	60	+
chr1	11160194	11160195	A00758:247:H2MVHDSX3:3:1352:7726:9267/1	60	+
chr1	11234327	11234328	A00758:247:H2MVHDSX3:1:2106:9245:23422/1	60	-
chr1	11276474	11276475	A00758:247:H2MVHDSX3:1:1506:7428:23625/1	60	-
chr1	11807592	11807593	A00758:247:H2MVHDSX3:1:1107:8052:10708/1	60	-
chr1	12007758	12007759	A00758:247:H2MVHDSX3:1:1127:2239:36432	60	-
chr1	12321061	12321062	A00758:247:H2MVHDSX3:1:1106:27199:6261/1	60	-
chr1	12333594	12333595	A00758:247:H2MVHDSX3:1:1342:15600:11162/1	60	+
chr1	12335716	12335717	A00758:247:H2MVHDSX3:1:1439:5113:16986/1	60	-
chr1	12336240	12336241	A00758:247:H2MVHDSX3:1:1262:20401:10676/1	60	+
chr1	12349728	12349729	A00758:247:H2MVHDSX3:1:1413:14181:33160	60	+
chr1	12403833	12403834	A00758:247:H2MVHDSX3:1:1541:23330:17910/1	60	-
chr1	13504535	13504536	A00758:247:H2MVHDSX3:1:2250:17490:10113	60	-
chr1	13505994	13505995	A00758:247:H2MVHDSX3:1:1122:15085:21887/1	60	+
chr1	13708110	13708111	A00758:247:H2MVHDSX3:1:1150:1759:12179/1	60	+
chr1	13717458	13717459	A00758:247:H2MVHDSX3:1:1112:20726:4695/1	60	+
chr1	13738320	13738321	A00758:247:H2MVHDSX3:1:1110:7337:17895/1	60	+
chr1	13738889	13738890	A00758:247:H2MVHDSX3:2:2617:31304:18349/1	60	+
chr1	14489616	14489617	A00758:247:H2MVHDSX3:1:1232:14877:36213/1	60	+
chr1	15651255	15651256	A00758:247:H2MVHDSX3:1:2173:8585:12727	60	-
chr1	15853301	15853302	A00758:247:H2MVHDSX3:1:2244:9381:14763/1	60	+
chr1	15877027	15877028	A00758:247:H2MVHDSX3:1:1328:28646:14622/1	60	+
chr1	15893093	15893094	A00758:247:H2MVHDSX3:3:1117:12635:27445/1	60	-
chr1	15904925	15904926	A00758:247:H2MVHDSX3:1:1122:2727:32080/1	60	-
chr1	15906973	15906974	A00758:247:H2MVHDSX3:1:1154:14326:13432/1	60	-
chr1	15913281	15913282	A00758:247:H2MVHDSX3:1:1237:10013:34084/1	60	+
chr1	16256305	16256306	A00758:247:H2MVHDSX3:1:1152:11388:9909	60	-
chr1	16289186	16289187	A00758:247:H2MVHDSX3:1:1113:11541:7420/1	60	+
chr1	16293737	16293738	A00758:247:H2MVHDSX3:1:1260:7735:19272/1	60	+
chr1	16300234	16300235	A00758:247:H2MVHDSX3:1:1277:26377:33896	60	-
chr1	16459641	16459642	A00758:247:H2MVHDSX3:1:1363:30987:35994/1	60	-
chr1	16565454	16565455	A00758:247:H2MVHDSX3:2:2404:10565:17315	60	+
chr1	16612243	16612244	A00758:247:H2MVHDSX3:1:1251:25057:36683	60	+
chr1	17038931	17038932	A00758:247:H2MVHDSX3:1:1130:1732:9721/1	60	-
chr1	17039317	17039318	A00758:247:H2MVHDSX3:1:1320:21097:28009/1	60	-
chr1	17560760	17560761	A00758:247:H2MVHDSX3:3:1506:27046:13322/1	60	-
chr1	18909385	18909386	A00758:247:H2MVHDSX3:1:1239:3513:22514	60	-
chr1	19090050	19090051	A00758:247:H2MVHDSX3:1:1460:32072:4617	60	-
chr1	19102724	19102725	A00758:247:H2MVHDSX3:1:1360:31069:23453/1	60	+
chr1	19158804	19158805	A00758:247:H2MVHDSX3:1:1175:4372:34272	60	+
chr1	19162901	19162902	A00758:247:H2MVHDSX3:4:2565:18656:10723	60	-
chr1	19163954	19163955	A00758:247:H2MVHDSX3:2:1430:4083:9095	60	-
chr1	19167639	19167640	A00758:247:H2MVHDSX3:3:2233:20745:15029	60	-
chr1	19196703	19196704	A00758:247:H2MVHDSX3:4:2511:21893:9878	60	+
chr1	19351216	19351217	A00758:247:H2MVHDSX3:1:1102:29134:14904/1	60	+
chr1	19377473	19377474	A00758:247:H2MVHDSX3:1:2237:31774:13933/1	60	+
chr1	19386690	19386691	A00758:247:H2MVHDSX3:1:1126:19470:24565	60	+
chr1	19417896	19417897	A00758:247:H2MVHDSX3:1:1162:31394:33536	60	+
chr1	19622972	19622973	A00758:247:H2MVHDSX3:2:2275:31295:8563/1	60	+
chr1	20328670	20328671	A00758:247:H2MVHDSX3:4:1640:8269:13088	60	-
chr1	20501969	20501970	A00758:247:H2MVHDSX3:1:1105:11984:7373/1	60	+
chr1	20627018	20627019	A00758:247:H2MVHDSX3:3:2554:15845:18787	60	-
chr1	20807293	20807294	A00758:247:H2MVHDSX3:1:2235:3242:25645/1	60	+
chr1	20884301	20884302	A00758:247:H2MVHDSX3:1:2158:15130:27101	60	-
chr1	20887695	20887696	A00758:247:H2MVHDSX3:1:1147:23583:2597/1	60	-
chr1	20904999	20905000	A00758:247:H2MVHDSX3:2:1274:21341:1501/1	60	-
chr1	20906983	20906984	A00758:247:H2MVHDSX3:1:1636:14986:13228/1	60	+
chr1	20911609	20911610	A00758:247:H2MVHDSX3:1:1505:26214:28667	60	-
chr1	20973577	20973578	A00758:247:H2MVHDSX3:1:1210:6307:5462/1	60	-
chr1	20994401	20994402	A00758:247:H2MVHDSX3:3:1453:11858:20369/1	60	-
chr1	21001316	21001317	A00758:247:H2MVHDSX3:3:1359:8811:7576/1	60	-
chr1	21001620	21001621	A00758:247:H2MVHDSX3:1:1120:8431:12493/1	60	+
chr1	21005299	21005300	A00758:247:H2MVHDSX3:1:1110:10013:21339/1	60	+
chr1	21033967	21033968	A00758:247:H2MVHDSX3:4:1111:6027:30373	60	+
chr1	21103367	21103368	A00758:247:H2MVHDSX3:2:1634:31693:7811/1	60	-
chr1	21121497	21121498	A00758:247:H2MVHDSX3:1:1137:29812:28792/1	60	-
chr1	21703255	21703256	A00758:247:H2MVHDSX3:1:1319:16161:24846	60	-
chr1	21728905	21728906	A00758:247:H2MVHDSX3:4:2431:32425:28870	60	-
chr1	21732865	21732866	A00758:247:H2MVHDSX3:4:2342:26612:23406	60	+
chr1	21736286	21736287	A00758:247:H2MVHDSX3:1:1117:28971:11083/1	60	+
chr1	21767988	21767989	A00758:247:H2MVHDSX3:1:1425:6668:16141	60	-
chr1	22000199	22000200	A00758:247:H2MVHDSX3:2:2502:12002:2738/1	60	-
chr1	22060517	22060518	A00758:247:H2MVHDSX3:2:1366:14036:26866/1	60	+
chr1	22084835	22084836	A00758:247:H2MVHDSX3:1:1274:24659:13479/1	60	+
chr1	22084836	22084837	A00758:247:H2MVHDSX3:2:1530:15573:28964/1	60	+
chr1	23039859	23039860	A00758:247:H2MVHDSX3:1:1146:4815:7513/1	60	+
chr1	23049912	23049913	A00758:247:H2MVHDSX3:1:2509:18313:17143/1	60	+
chr1	23054060	23054061	A00758:247:H2MVHDSX3:1:1130:10926:30968/1	60	-
chr1	23110078	23110079	A00758:247:H2MVHDSX3:1:1142:28736:10175/1	60	-
chr1	23291773	23291774	A00758:247:H2MVHDSX3:4:1344:19452:12101	60	-
chr1	23547502	23547503	A00758:247:H2MVHDSX3:1:1540:30816:23202	60	-
chr1	23726016	23726017	A00758:247:H2MVHDSX3:3:1501:31783:34961	60	-
chr1	23747194	23747195	A00758:247:H2MVHDSX3:1:1270:14235:21919/1	60	+
chr1	23758071	23758072	A00758:247:H2MVHDSX3:2:2514:17716:23124/1	60	-
chr1	23849618	23849619	A00758:247:H2MVHDSX3:1:2448:5267:19100	60	+
chr1	24644795	24644796	A00758:247:H2MVHDSX3:1:1608:5122:11710/1	60	+
chr1	24653141	24653142	A00758:247:H2MVHDSX3:1:2663:11035:6637/1	60	-
chr1	24773692	24773693	A00758:247:H2MVHDSX3:4:1240:12608:10426	60	-
chr1	25243682	25243683	A00758:247:H2MVHDSX3:1:1110:15609:36793/1	60	-
chr1	25433741	25433742	A00758:247:H2MVHDSX3:1:1135:13431:4679/1	60	+
chr1	25901899	25901900	A00758:247:H2MVHDSX3:1:1202:11758:25363/1	60	+
chr1	25961379	25961380	A00758:247:H2MVHDSX3:2:1325:30734:6370	60	+
chr1	26019385	26019386	A00758:247:H2MVHDSX3:3:1370:20817:26052	60	+
chr1	26237061	26237062	A00758:247:H2MVHDSX3:1:1347:9372:12117	60	+
chr1	26341078	26341079	A00758:247:H2MVHDSX3:4:1350:12744:20682/1	60	-
chr1	26450133	26450134	A00758:247:H2MVHDSX3:1:1212:11360:28588/1	60	-
chr1	26450821	26450822	A00758:247:H2MVHDSX3:2:1248:1714:21590/1	60	+
chr1	26509801	26509802	A00758:247:H2MVHDSX3:2:1570:24505:6230	60	-
chr1	26729358	26729359	A00758:247:H2MVHDSX3:1:1107:17743:36761/1	60	+
chr1	26755151	26755152	A00758:247:H2MVHDSX3:3:1262:30382:16125/1	60	-
chr1	27345969	27345970	A00758:247:H2MVHDSX3:2:1222:7880:5682	60	+
chr1	27427019	27427020	A00758:247:H2MVHDSX3:1:1111:13566:20666	60	-
chr1	27743840	27743841	A00758:247:H2MVHDSX3:1:1112:26422:6825/1	60	-
chr1	27795772	27795773	A00758:247:H2MVHDSX3:4:2149:7997:32283/1	60	-
chr1	27804068	27804069	A00758:247:H2MVHDSX3:1:1253:8431:20572/1	60	+
chr1	27806993	27806994	A00758:247:H2MVHDSX3:1:1178:31322:4288/1	60	-
chr1	27817697	27817698	A00758:247:H2MVHDSX3:1:1145:19831:32925/1	60	+
chr1	28005681	28005682	A00758:247:H2MVHDSX3:1:1157:26901:26631/1	60	+
chr1	28058316	28058317	A00758:247:H2MVHDSX3:1:1375:14344:8672/1	60	+
chr1	28058625	28058626	A00758:247:H2MVHDSX3:3:2138:27091:9956	60	-
chr1	28067064	28067065	A00758:247:H2MVHDSX3:3:1177:11171:13542	60	-
chr1	28203821	28203822	A00758:247:H2MVHDSX3:1:1346:26250:4993/1	60	-
chr1	28392552	28392553	A00758:247:H2MVHDSX3:1:2550:6352:22357/1	60	-
chr1	28409459	28409460	A00758:247:H2MVHDSX3:1:1135:6506:14951/1	60	+
chr1	28416423	28416424	A00758:247:H2MVHDSX3:1:2342:24686:13088/1	60	-
chr1	28420890	28420891	A00758:247:H2MVHDSX3:1:1149:24424:33927/1	60	-
chr1	28451774	28451775	A00758:247:H2MVHDSX3:2:2239:13160:21214/1	60	-
chr1	28466731	28466732	A00758:247:H2MVHDSX3:2:2456:2591:15562	60	-
chr1	28469376	28469377	A00758:247:H2MVHDSX3:1:1151:3224:29622/1	60	+
chr1	28474240	28474241	A00758:247:H2MVHDSX3:1:1201:16884:34804/1	60	+
chr1	28631852	28631853	A00758:247:H2MVHDSX3:1:1217:15754:29904/1	60	-
chr1	28729071	28729072	A00758:247:H2MVHDSX3:1:2613:1886:24987/1	60	+
chr1	28967723	28967724	A00758:247:H2MVHDSX3:3:1328:29767:20478/1	60	+
chr1	29070984	29070985	A00758:247:H2MVHDSX3:1:1364:2790:34757/1	60	+
chr1	29070985	29070986	A00758:247:H2MVHDSX3:2:2366:5113:19053	60	+
chr1	29161013	29161014	A00758:247:H2MVHDSX3:1:1502:22354:7576/1	60	+
chr1	30736138	30736139	A00758:247:H2MVHDSX3:1:1203:14100:32581	60	-
chr1	30943952	30943953	A00758:247:H2MVHDSX3:1:1160:22598:7091/1	60	-
chr1	30959007	30959008	A00758:247:H2MVHDSX3:1:1129:22173:17910/1	60	-
chr1	30990408	30990409	A00758:247:H2MVHDSX3:3:1423:22742:19554/1	60	-
chr1	30990410	30990411	A00758:247:H2MVHDSX3:1:2445:6641:23829	60	-
chr1	31006469	31006470	A00758:247:H2MVHDSX3:2:1530:27896:22936	60	-
chr1	31012758	31012759	A00758:247:H2MVHDSX3:1:1114:21377:9925/1	60	+
chr1	31034574	31034575	A00758:247:H2MVHDSX3:1:1117:16984:17096/1	60	+
chr1	31098891	31098892	A00758:247:H2MVHDSX3:2:1215:29812:2425/1	60	-
chr1	31292604	31292605	A00758:247:H2MVHDSX3:1:1314:13982:19789/1	60	-
chr1	31357822	31357823	A00758:247:H2MVHDSX3:1:2153:7636:25238	60	+
chr1	31914430	31914431	A00758:247:H2MVHDSX3:1:1152:4119:22561/1	60	+
chr1	31914962	31914963	A00758:247:H2MVHDSX3:1:1623:23158:24032/1	60	-
chr1	31916801	31916802	A00758:247:H2MVHDSX3:1:2525:27588:26443/1	60	-
chr1	32026947	32026948	A00758:247:H2MVHDSX3:2:2137:3170:28714	60	+
chr1	32143844	32143845	A00758:247:H2MVHDSX3:1:1116:8404:34334/1	60	+
chr1	32143846	32143847	A00758:247:H2MVHDSX3:3:1270:29631:32957	60	+
chr1	32151703	32151704	A00758:247:H2MVHDSX3:1:1154:23601:15937/1	60	-
chr1	32158008	32158009	A00758:247:H2MVHDSX3:1:1231:6931:21261/1	60	-
chr1	32158293	32158294	A00758:247:H2MVHDSX3:1:1303:18683:7795	60	-
chr1	32182636	32182637	A00758:247:H2MVHDSX3:1:2575:19135:34663	60	+
chr1	32185138	32185139	A00758:247:H2MVHDSX3:1:1129:20455:11271	60	-
chr1	32304127	32304128	A00758:247:H2MVHDSX3:1:1114:17996:21480/1	60	+
chr1	32310592	32310593	A00758:247:H2MVHDSX3:3:1328:12852:33019/1	60	+
chr1	32800212	32800213	A00758:247:H2MVHDSX3:1:1116:22110:36245/1	60	-
chr1	32829814	32829815	A00758:247:H2MVHDSX3:3:1465:21007:35086/1	60	-
chr1	32849883	32849884	A00758:247:H2MVHDSX3:1:1334:5358:5134/1	60	+
chr1	33013426	33013427	A00758:247:H2MVHDSX3:1:1228:4933:29888/1	60	+
chr1	33084710	33084711	A00758:247:H2MVHDSX3:4:2426:24650:35759	60	-
chr1	33344765	33344766	A00758:247:H2MVHDSX3:3:1473:11433:17409	60	-
chr1	34853810	34853811	A00758:247:H2MVHDSX3:1:1233:1434:16313/1	60	+
chr1	34991285	34991286	A00758:247:H2MVHDSX3:2:1425:17155:18740	60	-
chr1	35289632	35289633	A00758:247:H2MVHDSX3:1:1112:19461:23672/1	60	+
chr1	35305750	35305751	A00758:247:H2MVHDSX3:1:1104:28113:4366/1	60	+
chr1	35328870	35328871	A00758:247:H2MVHDSX3:1:1508:28266:24925/1	60	+
chr1	35381931	35381932	A00758:247:H2MVHDSX3:1:1508:3595:14794	60	+
chr1	35385461	35385462	A00758:247:H2MVHDSX3:1:1124:6677:22545/1	60	+
chr1	35413849	35413850	A00758:247:H2MVHDSX3:1:1201:16152:13244/1	60	+
chr1	35743769	35743770	A00758:247:H2MVHDSX3:4:2123:17888:16720	60	-
chr1	35764968	35764969	A00758:247:H2MVHDSX3:1:1139:12879:31031/1	60	-
chr1	35765575	35765576	A00758:247:H2MVHDSX3:1:1436:24135:33395/1	60	+
chr1	35831623	35831624	A00758:247:H2MVHDSX3:1:1359:11568:8093/1	60	-
chr1	35913706	35913707	A00758:247:H2MVHDSX3:1:1216:13883:31454/1	60	-
chr1	35950433	35950434	A00758:247:H2MVHDSX3:3:2237:22101:13213/1	60	+
chr1	35975530	35975531	A00758:247:H2MVHDSX3:2:2540:21197:18599	60	-
chr1	35976472	35976473	A00758:247:H2MVHDSX3:1:1605:32009:8672/1	60	+
chr1	35981518	35981519	A00758:247:H2MVHDSX3:1:1130:25147:36338/1	60	-
chr1	36007425	36007426	A00758:247:H2MVHDSX3:4:2124:31033:21230/1	60	+
chr1	36226747	36226748	A00758:247:H2MVHDSX3:1:1213:4336:28855/1	60	+
chr1	36296486	36296487	A00758:247:H2MVHDSX3:2:2233:7997:32252/1	60	-
chr1	36374980	36374981	A00758:247:H2MVHDSX3:1:1111:14606:2644	60	+
chr1	36393580	36393581	A00758:247:H2MVHDSX3:1:1345:17544:30968/1	60	-
chr1	37496252	37496253	A00758:247:H2MVHDSX3:1:1347:23565:14090/1	60	+
chr1	37530622	37530623	A00758:247:H2MVHDSX3:4:2144:21522:17597	60	+
chr1	38469905	38469906	A00758:247:H2MVHDSX3:1:2648:25183:34084	60	-
chr1	39014435	39014436	A00758:247:H2MVHDSX3:3:1660:22905:26318	60	+
chr1	39224605	39224606	A00758:247:H2MVHDSX3:2:2605:23836:18317/1	60	-
chr1	39224633	39224634	A00758:247:H2MVHDSX3:1:1118:10610:20181/1	60	-
chr1	39273621	39273622	A00758:247:H2MVHDSX3:1:1643:23882:15483/1	60	+
chr1	39282970	39282971	A00758:247:H2MVHDSX3:1:1134:25681:15562	60	-
chr1	39298099	39298100	A00758:247:H2MVHDSX3:4:2634:17752:3583/1	60	-
chr1	39298101	39298102	A00758:247:H2MVHDSX3:1:1128:5014:33035/1	60	-
chr1	39299901	39299902	A00758:247:H2MVHDSX3:2:1515:30481:7279	60	-
chr1	39320098	39320099	A00758:247:H2MVHDSX3:1:2109:20202:36323	60	+
chr1	39323497	39323498	A00758:247:H2MVHDSX3:1:1121:11568:12759/1	60	+
chr1	39338004	39338005	A00758:247:H2MVHDSX3:1:1111:11288:25582/1	60	+
chr1	39338005	39338006	A00758:247:H2MVHDSX3:4:1472:14100:2456/1	60	+
chr1	39377621	39377622	A00758:247:H2MVHDSX3:1:1204:2121:33442/1	60	+
chr1	39431298	39431299	A00758:247:H2MVHDSX3:1:1102:17671:36949/1	60	-
chr1	39554693	39554694	A00758:247:H2MVHDSX3:3:1658:20708:27492/1	60	-
chr1	39713720	39713721	A00758:247:H2MVHDSX3:1:1310:11442:28573/1	60	+
chr1	39749999	39750000	A00758:247:H2MVHDSX3:1:1126:25138:12367/1	60	-
chr1	39841104	39841105	A00758:247:H2MVHDSX3:1:1215:17969:27289/1	60	+
chr1	40262279	40262280	A00758:247:H2MVHDSX3:1:1240:26612:6527/1	60	-
chr1	40274065	40274066	A00758:247:H2MVHDSX3:1:2168:20645:15608	60	+
chr1	40525555	40525556	A00758:247:H2MVHDSX3:1:1532:2049:4038	60	-
chr1	40719672	40719673	A00758:247:H2MVHDSX3:1:1113:14651:23547/1	60	+
chr1	40738709	40738710	A00758:247:H2MVHDSX3:2:2450:3260:4382/1	60	+
chr1	40999968	40999969	A00758:247:H2MVHDSX3:1:1210:9281:30561/1	60	-
chr1	41070038	41070039	A00758:247:H2MVHDSX3:1:1111:23900:1579/1	60	+
chr1	41108359	41108360	A00758:247:H2MVHDSX3:1:2228:26901:16861/1	60	+
chr1	41181806	41181807	A00758:247:H2MVHDSX3:3:1562:6714:12148	60	-
chr1	41550110	41550111	A00758:247:H2MVHDSX3:3:1311:28447:17660/1	60	-
chr1	41943017	41943018	A00758:247:H2MVHDSX3:3:2176:28140:30561	60	-
chr1	42218132	42218133	A00758:247:H2MVHDSX3:4:2343:24560:11428/1	60	-
chr1	42226780	42226781	A00758:247:H2MVHDSX3:1:1155:2989:14090	60	-
chr1	42265481	42265482	A00758:247:H2MVHDSX3:1:1511:7898:30326/1	60	-
chr1	42275109	42275110	A00758:247:H2MVHDSX3:1:1308:10095:11553	60	+
chr1	42279989	42279990	A00758:247:H2MVHDSX3:1:1150:28311:17644/1	60	+
chr1	42314535	42314536	A00758:247:H2MVHDSX3:2:1542:26738:12696	60	-
chr1	42660457	42660458	A00758:247:H2MVHDSX3:1:1245:30120:26193/1	60	-
chr1	42686713	42686714	A00758:247:H2MVHDSX3:1:1305:26738:17425/1	60	+
chr1	42770931	42770932	A00758:247:H2MVHDSX3:1:2456:3920:28823/1	60	-
chr1	42799770	42799771	A00758:247:H2MVHDSX3:4:2235:19913:33129/1	60	-
chr1	43091134	43091135	A00758:247:H2MVHDSX3:2:2435:5376:31125/1	60	-
chr1	43167455	43167456	A00758:247:H2MVHDSX3:4:1577:8648:13056	60	+
chr1	43361945	43361946	A00758:247:H2MVHDSX3:1:1105:21630:2190/1	60	+
chr1	43403394	43403395	A00758:247:H2MVHDSX3:1:1264:28546:14231/1	60	-
chr1	43407807	43407808	A00758:247:H2MVHDSX3:2:2658:4580:34726/1	60	-
chr1	43408299	43408300	A00758:247:H2MVHDSX3:1:1104:28727:24565/1	60	+
chr1	43572181	43572182	A00758:247:H2MVHDSX3:1:2432:22806:34225/1	60	+
chr1	43713449	43713450	A00758:247:H2MVHDSX3:1:1171:30608:16517/1	60	+
chr1	43736398	43736399	A00758:247:H2MVHDSX3:2:2463:20374:28072	60	+
chr1	43753043	43753044	A00758:247:H2MVHDSX3:1:1154:5801:1767/1	60	-
chr1	43795541	43795542	A00758:247:H2MVHDSX3:1:1570:16731:25833/1	60	+
chr1	43799901	43799902	A00758:247:H2MVHDSX3:1:1113:4218:14246/1	60	-
chr1	43839208	43839209	A00758:247:H2MVHDSX3:4:1377:3766:28902	60	-
chr1	43842688	43842689	A00758:247:H2MVHDSX3:4:2217:22128:30639/1	60	+
chr1	43846332	43846333	A00758:247:H2MVHDSX3:1:1141:1226:10473/1	60	+
chr1	43847120	43847121	A00758:247:H2MVHDSX3:1:2264:32913:20322/1	60	-
chr1	44279736	44279737	A00758:247:H2MVHDSX3:1:1475:17011:32925/1	60	-
chr1	44309266	44309267	A00758:247:H2MVHDSX3:2:1457:5963:9972/1	60	+
chr1	44745421	44745422	A00758:247:H2MVHDSX3:2:1172:27742:7670	60	-
chr1	44754349	44754350	A00758:247:H2MVHDSX3:1:1327:5945:10911/1	60	+
chr1	44764888	44764889	A00758:247:H2MVHDSX3:1:1376:20148:35509/1	60	+
chr1	44917274	44917275	A00758:247:H2MVHDSX3:1:1422:8467:2221	60	-
chr1	44977243	44977244	A00758:247:H2MVHDSX3:1:1165:29749:24612/1	60	+
chr1	45504033	45504034	A00758:247:H2MVHDSX3:1:1251:2573:14716	60	-
chr1	45511444	45511445	A00758:247:H2MVHDSX3:1:1101:11966:16078	60	+
chr1	45679390	45679391	A00758:247:H2MVHDSX3:1:1176:15600:23970	60	+
chr1	45681890	45681891	A00758:247:H2MVHDSX3:1:1253:23104:1955	60	+
chr1	45700666	45700667	A00758:247:H2MVHDSX3:3:2535:25382:7811	60	+
chr1	45746510	45746511	A00758:247:H2MVHDSX3:1:1265:9670:36495/1	60	+
chr1	45746512	45746513	A00758:247:H2MVHDSX3:3:1240:28890:17487/1	60	+
chr1	45828961	45828962	A00758:247:H2MVHDSX3:1:1234:7319:16297/1	60	+
chr1	45900795	45900796	A00758:247:H2MVHDSX3:3:1418:30716:2268	60	-
chr1	46069090	46069091	A00758:247:H2MVHDSX3:1:1446:15609:32002/1	60	+
chr1	46074790	46074791	A00758:247:H2MVHDSX3:2:1635:27109:16845	60	-
chr1	46107644	46107645	A00758:247:H2MVHDSX3:1:1153:1606:19085/1	60	-
chr1	46120133	46120134	A00758:247:H2MVHDSX3:1:1236:24442:9189/1	60	-
chr1	46128092	46128093	A00758:247:H2MVHDSX3:1:2259:20392:20275/1	60	-
chr1	46364688	46364689	A00758:247:H2MVHDSX3:1:1238:5565:7091/1	60	-
chr1	46710676	46710677	A00758:247:H2MVHDSX3:2:2343:25464:7232	60	-
chr1	47299776	47299777	A00758:247:H2MVHDSX3:1:2659:14425:3928/1	60	-
chr1	48029268	48029269	A00758:247:H2MVHDSX3:2:2555:9869:12446/1	60	-
chr1	50541421	50541422	A00758:247:H2MVHDSX3:1:1212:11279:10316	60	-
chr1	50579049	50579050	A00758:247:H2MVHDSX3:4:1615:31177:8829	60	+
chr1	50854336	50854337	A00758:247:H2MVHDSX3:1:1153:18982:31360/1	60	+
chr1	51513784	51513785	A00758:247:H2MVHDSX3:1:1404:19271:30358/1	60	+
chr1	52031065	52031066	A00758:247:H2MVHDSX3:1:1502:27272:13651/1	60	-
chr1	52081811	52081812	A00758:247:H2MVHDSX3:1:2237:10393:1016/1	60	+
chr1	52270964	52270965	A00758:247:H2MVHDSX3:1:1135:11279:9032/1	60	-
chr1	52439354	52439355	A00758:247:H2MVHDSX3:1:1222:17327:34037/1	60	-
chr1	52444543	52444544	A00758:247:H2MVHDSX3:1:1128:13693:35916/1	60	+
chr1	52453998	52453999	A00758:247:H2MVHDSX3:3:2544:17607:19523	60	-
chr1	52468428	52468429	A00758:247:H2MVHDSX3:3:2448:18349:8719	60	+
chr1	52515826	52515827	A00758:247:H2MVHDSX3:1:1125:6605:18693/1	60	-
chr1	52731063	52731064	A00758:247:H2MVHDSX3:1:1413:22164:29700/1	60	-
chr1	53598317	53598318	A00758:247:H2MVHDSX3:1:2430:15013:33160/1	60	-
chr1	53774046	53774047	A00758:247:H2MVHDSX3:1:1509:8811:15186/1	60	-
chr1	53829351	53829352	A00758:247:H2MVHDSX3:2:2463:7066:4554	60	-
chr1	54348893	54348894	A00758:247:H2MVHDSX3:1:1162:2781:25692/1	60	+
chr1	55206233	55206234	A00758:247:H2MVHDSX3:1:1523:6017:11600	60	+
chr1	55956881	55956882	A00758:247:H2MVHDSX3:4:2122:1533:8030	60	+
chr1	56830898	56830899	A00758:247:H2MVHDSX3:4:1118:19443:21762/1	60	+
chr1	58687564	58687565	A00758:247:H2MVHDSX3:1:1144:26368:4820/1	60	-
chr1	61098515	61098516	A00758:247:H2MVHDSX3:3:2307:27561:11240	60	-
chr1	61109012	61109013	A00758:247:H2MVHDSX3:1:2441:14109:20134	60	+
chr1	64947771	64947772	A00758:247:H2MVHDSX3:3:2174:3604:19883	60	-
chr1	65834148	65834149	A00758:247:H2MVHDSX3:1:1423:16297:15593/1	60	+
chr1	66892355	66892356	A00758:247:H2MVHDSX3:4:1564:16911:9737/1	60	-
chr1	66940457	66940458	A00758:247:H2MVHDSX3:1:1364:22923:4366/1	60	+
chr1	66968626	66968627	A00758:247:H2MVHDSX3:4:1455:24867:29716	60	-
chr1	68483199	68483200	A00758:247:H2MVHDSX3:3:1301:12029:12054	60	-
chr1	68489918	68489919	A00758:247:H2MVHDSX3:1:1666:15338:13808	60	+
chr1	70159641	70159642	A00758:247:H2MVHDSX3:1:1216:8947:7059/1	60	-
chr1	70228428	70228429	A00758:247:H2MVHDSX3:1:2308:11107:21543/1	60	-
chr1	70816734	70816735	A00758:247:H2MVHDSX3:1:1469:4851:35258/1	60	+
chr1	71477813	71477814	A00758:247:H2MVHDSX3:1:2331:11505:12054/1	60	+
chr1	72074808	72074809	A00758:247:H2MVHDSX3:1:1264:20916:4272/1	60	-
chr1	72076639	72076640	A00758:247:H2MVHDSX3:1:1665:4951:1579	60	+
chr1	72493774	72493775	A00758:247:H2MVHDSX3:1:1118:18457:7686/1	60	+
chr1	72611166	72611167	A00758:247:H2MVHDSX3:1:1278:20754:26788/1	60	+
chr1	73008854	73008855	A00758:247:H2MVHDSX3:1:1107:16550:13432/1	60	-
chr1	73515763	73515764	A00758:247:H2MVHDSX3:1:1161:6714:1814/1	60	-
chr1	73618336	73618337	A00758:247:H2MVHDSX3:4:2116:25753:36605	60	-
chr1	74292478	74292479	A00758:247:H2MVHDSX3:1:1509:10339:2331/1	60	+
chr1	75714910	75714911	A00758:247:H2MVHDSX3:3:1548:8739:6511	60	+
chr1	75891101	75891102	A00758:247:H2MVHDSX3:1:1103:25048:7138	60	+
chr1	76897666	76897667	A00758:247:H2MVHDSX3:4:2307:15510:15734	60	-
chr1	77754212	77754213	A00758:247:H2MVHDSX3:1:1104:28320:36605	60	+
chr1	77754213	77754214	A00758:247:H2MVHDSX3:3:2654:3052:7185	60	+
chr1	77969835	77969836	A00758:247:H2MVHDSX3:1:1268:1425:17769/1	60	+
chr1	84311660	84311661	A00758:247:H2MVHDSX3:1:1629:3396:7529/1	60	+
chr1	84329465	84329466	A00758:247:H2MVHDSX3:1:1113:4237:17472/1	60	+
chr1	84492181	84492182	A00758:247:H2MVHDSX3:1:1368:14995:30624/1	60	-
chr1	85822081	85822082	A00758:247:H2MVHDSX3:1:1364:19027:5572/1	60	+
chr1	86310744	86310745	A00758:247:H2MVHDSX3:1:2166:3251:6496/1	60	+
chr1	86975732	86975733	A00758:247:H2MVHDSX3:1:1220:24153:12853/1	60	+
chr1	87094608	87094609	A00758:247:H2MVHDSX3:1:1557:2663:2597	60	+
chr1	88158988	88158989	A00758:247:H2MVHDSX3:1:1110:19705:17237	60	-
chr1	88682669	88682670	A00758:247:H2MVHDSX3:4:2620:8232:10958/1	60	+
chr1	88781906	88781907	A00758:247:H2MVHDSX3:2:1166:15763:20901	60	-
chr1	88786163	88786164	A00758:247:H2MVHDSX3:1:1475:23601:10175/1	60	-
chr1	88812127	88812128	A00758:247:H2MVHDSX3:1:1138:8847:29559/1	60	+
chr1	88971482	88971483	A00758:247:H2MVHDSX3:1:1275:22046:36323/1	60	+
chr1	89558116	89558117	A00758:247:H2MVHDSX3:1:1155:15881:9768/1	60	-
chr1	90652456	90652457	A00758:247:H2MVHDSX3:3:1347:1235:4507	60	-
chr1	90711108	90711109	A00758:247:H2MVHDSX3:1:1162:1407:21214/1	60	+
chr1	90711110	90711111	A00758:247:H2MVHDSX3:3:1646:13765:12211/1	60	+
chr1	92254529	92254530	A00758:247:H2MVHDSX3:4:1533:1208:35681	60	+
chr1	92267701	92267702	A00758:247:H2MVHDSX3:1:1160:17580:24111	60	-
chr1	92336017	92336018	A00758:247:H2MVHDSX3:1:1230:14769:23625	60	-
chr1	92361789	92361790	A00758:247:H2MVHDSX3:1:1302:19090:24878/1	60	+
chr1	92586343	92586344	A00758:247:H2MVHDSX3:3:2542:2700:31250/1	60	-
chr1	93115227	93115228	A00758:247:H2MVHDSX3:1:1602:8495:29356/1	60	-
chr1	93115527	93115528	A00758:247:H2MVHDSX3:1:1203:8477:6715	60	+
chr1	93123099	93123100	A00758:247:H2MVHDSX3:2:1162:23809:34397/1	60	-
chr1	93123996	93123997	A00758:247:H2MVHDSX3:1:1375:24080:5963/1	60	-
chr1	93125567	93125568	A00758:247:H2MVHDSX3:1:1152:18403:8938	60	+
chr1	93155501	93155502	A00758:247:H2MVHDSX3:1:1156:15266:22952	60	+
chr1	93212600	93212601	A00758:247:H2MVHDSX3:1:1440:1425:16892/1	60	+
chr1	93224410	93224411	A00758:247:H2MVHDSX3:1:1158:23900:8061/1	60	+
chr1	93350351	93350352	A00758:247:H2MVHDSX3:2:1128:32036:9846	60	-
chr1	93538164	93538165	A00758:247:H2MVHDSX3:1:1156:26530:25488/1	60	+
chr1	94996820	94996821	A00758:247:H2MVHDSX3:2:2156:9218:3176	60	-
chr1	95188355	95188356	A00758:247:H2MVHDSX3:2:1151:8856:16548/1	60	-
chr1	96744304	96744305	A00758:247:H2MVHDSX3:3:2508:16658:29841	60	-
chr1	97248567	97248568	A00758:247:H2MVHDSX3:1:1159:17065:13322/1	60	+
chr1	97487007	97487008	A00758:247:H2MVHDSX3:1:1113:21106:30154/1	60	-
chr1	97507834	97507835	A00758:247:H2MVHDSX3:3:2455:22236:24189	60	-
chr1	97518524	97518525	A00758:247:H2MVHDSX3:1:1118:1579:35665/1	60	+
chr1	97535447	97535448	A00758:247:H2MVHDSX3:1:2522:21992:3787/1	60	+
chr1	97535449	97535450	A00758:247:H2MVHDSX3:1:2275:1145:29622/1	60	+
chr1	97543681	97543682	A00758:247:H2MVHDSX3:3:2174:31575:18505	60	+
chr1	97619204	97619205	A00758:247:H2MVHDSX3:1:1567:19931:35978/1	60	+
chr1	97626836	97626837	A00758:247:H2MVHDSX3:1:1109:9552:29058/1	60	+
chr1	97626838	97626839	A00758:247:H2MVHDSX3:4:1376:26937:8124	60	+
chr1	97825195	97825196	A00758:247:H2MVHDSX3:1:1142:28980:28667/1	60	+
chr1	97881811	97881812	A00758:247:H2MVHDSX3:1:1151:7943:22545/1	60	-
chr1	97917850	97917851	A00758:247:H2MVHDSX3:4:1613:15863:17879	60	-
chr1	98113852	98113853	A00758:247:H2MVHDSX3:1:1624:20916:20744/1	60	-
chr1	98220798	98220799	A00758:247:H2MVHDSX3:1:1361:18132:18364/1	60	+
chr1	98348309	98348310	A00758:247:H2MVHDSX3:1:1518:27769:13823/1	60	+
chr1	98402625	98402626	A00758:247:H2MVHDSX3:1:1624:18403:9659	60	+
chr1	98405858	98405859	A00758:247:H2MVHDSX3:1:1126:32054:2801/1	60	-
chr1	98433941	98433942	A00758:247:H2MVHDSX3:1:1152:31078:28354/1	60	-
chr1	98438030	98438031	A00758:247:H2MVHDSX3:4:1575:22399:5274	60	-
chr1	98438476	98438477	A00758:247:H2MVHDSX3:1:2140:3568:23265/1	60	-
chr1	98453652	98453653	A00758:247:H2MVHDSX3:1:1536:7871:19382/1	60	+
chr1	99821213	99821214	A00758:247:H2MVHDSX3:3:1450:16559:12446/1	60	-
chr1	100096644	100096645	A00758:247:H2MVHDSX3:1:1413:18014:4946	60	+
chr1	100116498	100116499	A00758:247:H2MVHDSX3:1:1404:25581:13228/1	60	-
chr1	100369285	100369286	A00758:247:H2MVHDSX3:2:2159:27534:16892	60	-
chr1	100470243	100470244	A00758:247:H2MVHDSX3:2:2502:9588:34663	60	-
chr1	100918793	100918794	A00758:247:H2MVHDSX3:2:2344:10908:18067/1	60	-
chr1	100992592	100992593	A00758:247:H2MVHDSX3:1:2129:11532:1955/1	60	-
chr1	101346340	101346341	A00758:247:H2MVHDSX3:1:1164:27679:29731/1	60	-
chr1	104663222	104663223	A00758:247:H2MVHDSX3:2:2109:24804:14199/1	60	-
chr1	107759344	107759345	A00758:247:H2MVHDSX3:1:1114:30617:25363/1	60	-
chr1	107779721	107779722	A00758:247:H2MVHDSX3:1:1563:2410:36886/1	60	+
chr1	107852298	107852299	A00758:247:H2MVHDSX3:1:1408:14805:27038	60	-
chr1	107914537	107914538	A00758:247:H2MVHDSX3:2:1257:6352:22388/1	60	+
chr1	108056759	108056760	A00758:247:H2MVHDSX3:1:1121:25093:8093/1	60	+
chr1	108696704	108696705	A00758:247:H2MVHDSX3:1:1618:17833:13056/1	60	+
chr1	108696705	108696706	A00758:247:H2MVHDSX3:4:1529:12436:36746/1	60	+
chr1	108767095	108767096	A00758:247:H2MVHDSX3:1:1166:8052:15749/1	60	-
chr1	109010736	109010737	A00758:247:H2MVHDSX3:1:2202:18023:32330	60	+
chr1	109414189	109414190	A00758:247:H2MVHDSX3:1:1109:15094:23719	60	+
chr1	109579407	109579408	A00758:247:H2MVHDSX3:1:1209:10276:21825/1	60	+
chr1	109585965	109585966	A00758:247:H2MVHDSX3:1:1333:1913:29324/1	60	+
chr1	110008384	110008385	A00758:247:H2MVHDSX3:1:1313:29098:34287/1	60	+
chr1	110358362	110358363	A00758:247:H2MVHDSX3:1:1174:13937:27445/1	60	+
chr1	110365348	110365349	A00758:247:H2MVHDSX3:1:1349:9480:19695/1	60	+
chr1	110370650	110370651	A00758:247:H2MVHDSX3:1:1130:14100:19617/1	60	+
chr1	110914870	110914871	A00758:247:H2MVHDSX3:1:1105:18078:11381/1	60	+
chr1	111175645	111175646	A00758:247:H2MVHDSX3:2:2174:1823:3646	60	-
chr1	111451467	111451468	A00758:247:H2MVHDSX3:1:2569:3170:16720	60	-
chr1	111644669	111644670	A00758:247:H2MVHDSX3:1:1503:2600:24314	60	-
chr1	112582373	112582374	A00758:247:H2MVHDSX3:1:1143:26350:24017/1	60	-
chr1	112647163	112647164	A00758:247:H2MVHDSX3:1:1224:20302:35211/1	60	+
chr1	112926105	112926106	A00758:247:H2MVHDSX3:1:1452:1108:8829/1	60	-
chr1	112932719	112932720	A00758:247:H2MVHDSX3:1:2135:12165:32612	60	-
chr1	113534061	113534062	A00758:247:H2MVHDSX3:1:1211:22128:23218/1	60	+
chr1	113654678	113654679	A00758:247:H2MVHDSX3:1:1172:4119:28385/1	60	+
chr1	113770435	113770436	A00758:247:H2MVHDSX3:1:1102:10845:30514	60	-
chr1	113803973	113803974	A00758:247:H2MVHDSX3:4:2446:21612:32315/1	60	-
chr1	113816748	113816749	A00758:247:H2MVHDSX3:3:2644:7943:28651/1	60	+
chr1	113879688	113879689	A00758:247:H2MVHDSX3:1:1125:18177:5603/1	60	-
chr1	113958005	113958006	A00758:247:H2MVHDSX3:1:1226:31060:6840/1	60	-
chr1	114188673	114188674	A00758:247:H2MVHDSX3:3:1443:29695:33317	60	+
chr1	114401536	114401537	A00758:247:H2MVHDSX3:1:1563:6017:29763/1	60	-
chr1	114402592	114402593	A00758:247:H2MVHDSX3:1:1344:15890:35869/1	60	+
chr1	114734950	114734951	A00758:247:H2MVHDSX3:1:1338:18982:6308/1	60	+
chr1	114737118	114737119	A00758:247:H2MVHDSX3:2:1337:11695:15546/1	60	+
chr1	115586938	115586939	A00758:247:H2MVHDSX3:1:1245:26485:14732/1	60	+
chr1	115742811	115742812	A00758:247:H2MVHDSX3:4:1254:6370:8015	60	+
chr1	116397576	116397577	A00758:247:H2MVHDSX3:1:1110:31485:26616/1	60	+
chr1	116779207	116779208	A00758:247:H2MVHDSX3:3:2373:12518:21574	60	-
chr1	117105147	117105148	A00758:247:H2MVHDSX3:1:1175:21594:12680/1	60	+
chr1	117105149	117105150	A00758:247:H2MVHDSX3:2:2165:28899:26459/1	60	+
chr1	117438752	117438753	A00758:247:H2MVHDSX3:1:1219:26024:4977/1	60	+
chr1	117898847	117898848	A00758:247:H2MVHDSX3:1:1106:25310:15233/1	60	+
chr1	118208083	118208084	A00758:247:H2MVHDSX3:2:2140:3432:28667/1	60	-
chr1	118828009	118828010	A00758:247:H2MVHDSX3:3:1612:3902:2644/1	60	-
chr1	119094026	119094027	A00758:247:H2MVHDSX3:2:2641:7518:22936/1	60	+
chr1	119913967	119913968	A00758:247:H2MVHDSX3:1:1129:17354:2738/1	60	+
chr1	119913969	119913970	A00758:247:H2MVHDSX3:1:2338:11912:29606	60	+
chr1	119947515	119947516	A00758:247:H2MVHDSX3:2:1616:4924:3411	60	-
chr1	121137149	121137150	A00758:247:H2MVHDSX3:4:2343:10836:17096/1	60	+
chr1	121567459	121567460	A00758:247:H2MVHDSX3:1:1136:21829:26584/1	60	-
chr1	144475799	144475800	A00758:247:H2MVHDSX3:1:1142:23285:14920/1	60	-
chr1	144868744	144868745	A00758:247:H2MVHDSX3:3:1150:9760:11537/1	60	+
chr1	145104111	145104112	A00758:247:H2MVHDSX3:1:1477:32371:3881/1	60	+
chr1	145654390	145654391	A00758:247:H2MVHDSX3:2:1340:9489:19711	60	+
chr1	145920001	145920002	A00758:247:H2MVHDSX3:4:1612:9598:12571	60	+
chr1	145946094	145946095	A00758:247:H2MVHDSX3:1:1460:19660:4413	60	-
chr1	145995241	145995242	A00758:247:H2MVHDSX3:1:1104:6506:24439/1	60	-
chr1	147255620	147255621	A00758:247:H2MVHDSX3:1:1135:14959:32471/1	60	+
chr1	147267457	147267458	A00758:247:H2MVHDSX3:1:2422:17671:33724/1	60	+
chr1	147285121	147285122	A00758:247:H2MVHDSX3:1:1231:4372:17550/1	60	-
chr1	147285260	147285261	A00758:247:H2MVHDSX3:1:1145:9805:28620	60	-
chr1	147294170	147294171	A00758:247:H2MVHDSX3:4:2161:18728:34554/1	60	-
chr1	147629123	147629124	A00758:247:H2MVHDSX3:3:1243:3558:12195	60	+
chr1	147649463	147649464	A00758:247:H2MVHDSX3:1:1147:11478:7592	60	+
chr1	147867080	147867081	A00758:247:H2MVHDSX3:1:1628:25916:14152/1	60	+
chr1	147967398	147967399	A00758:247:H2MVHDSX3:2:1343:4571:25817/1	60	-
chr1	149343596	149343597	A00758:247:H2MVHDSX3:3:2228:11767:19523/1	60	-
chr1	149427848	149427849	A00758:247:H2MVHDSX3:1:2459:24071:17159	60	-
chr1	149881640	149881641	A00758:247:H2MVHDSX3:1:1158:5276:25880/1	60	-
chr1	149963964	149963965	A00758:247:H2MVHDSX3:3:1575:13440:1063	60	-
chr1	149966581	149966582	A00758:247:H2MVHDSX3:1:1612:31864:19758	60	-
chr1	150076409	150076410	A00758:247:H2MVHDSX3:2:1629:3983:7294/1	60	+
chr1	150082534	150082535	A00758:247:H2MVHDSX3:1:1211:27371:22592/1	60	+
chr1	150082535	150082536	A00758:247:H2MVHDSX3:2:2207:22426:9549/1	60	+
chr1	150082536	150082537	A00758:247:H2MVHDSX3:2:1260:29595:31015	60	+
chr1	150085327	150085328	A00758:247:H2MVHDSX3:1:2340:18792:31125/1	60	-
chr1	150085719	150085720	A00758:247:H2MVHDSX3:1:1105:28772:8860/1	60	+
chr1	150089504	150089505	A00758:247:H2MVHDSX3:1:1131:20817:27054/1	60	+
chr1	150091150	150091151	A00758:247:H2MVHDSX3:1:1132:1515:32831/1	60	+
chr1	150093156	150093157	A00758:247:H2MVHDSX3:1:1533:20654:12868/1	60	+
chr1	150120642	150120643	A00758:247:H2MVHDSX3:1:1123:5909:8594/1	60	-
chr1	150300323	150300324	A00758:247:H2MVHDSX3:1:1173:2935:31908/1	60	-
chr1	150325724	150325725	A00758:247:H2MVHDSX3:3:2374:4860:2738	60	-
chr1	150387292	150387293	A00758:247:H2MVHDSX3:1:1153:14452:27148/1	60	-
chr1	150398182	150398183	A00758:247:H2MVHDSX3:2:2252:29062:6699/1	60	-
chr1	150418448	150418449	A00758:247:H2MVHDSX3:1:1527:19967:16939/1	60	-
chr1	150425187	150425188	A00758:247:H2MVHDSX3:1:1367:27272:24987/1	60	-
chr1	150428217	150428218	A00758:247:H2MVHDSX3:1:1114:29125:33959/1	60	-
chr1	150441926	150441927	A00758:247:H2MVHDSX3:3:1332:13883:30170/1	60	+
chr1	150448779	150448780	A00758:247:H2MVHDSX3:1:2169:20952:14544	60	+
chr1	150664935	150664936	A00758:247:H2MVHDSX3:3:2344:13838:24549	60	-
chr1	150692180	150692181	A00758:247:H2MVHDSX3:2:2426:5710:14293/1	60	-
chr1	150762214	150762215	A00758:247:H2MVHDSX3:1:1326:22101:9424/1	60	+
chr1	150821912	150821913	A00758:247:H2MVHDSX3:1:1264:17400:12555	60	-
chr1	150826754	150826755	A00758:247:H2MVHDSX3:1:1158:3224:13307/1	60	+
chr1	150843689	150843690	A00758:247:H2MVHDSX3:1:1122:22580:9471/1	60	+
chr1	150844289	150844290	A00758:247:H2MVHDSX3:1:1163:1805:1485/1	60	+
chr1	150879295	150879296	A00758:247:H2MVHDSX3:4:2277:7102:26475	60	+
chr1	150957621	150957622	A00758:247:H2MVHDSX3:1:1203:4779:26553/1	60	+
chr1	151099877	151099878	A00758:247:H2MVHDSX3:1:1244:31403:14700/1	60	+
chr1	151186412	151186413	A00758:247:H2MVHDSX3:3:1160:5104:22075/1	60	-
chr1	151419710	151419711	A00758:247:H2MVHDSX3:1:1228:23231:33113/1	60	+
chr1	151429169	151429170	A00758:247:H2MVHDSX3:1:1578:23800:15562/1	60	+
chr1	151440346	151440347	A00758:247:H2MVHDSX3:1:1659:20265:19179/1	60	-
chr1	151508059	151508060	A00758:247:H2MVHDSX3:4:1417:26765:6793/1	60	+
chr1	151621979	151621980	A00758:247:H2MVHDSX3:1:1108:16993:18145/1	60	-
chr1	151632154	151632155	A00758:247:H2MVHDSX3:1:1640:29143:24377/1	60	+
chr1	151646409	151646410	A00758:247:H2MVHDSX3:1:1119:31132:22717/1	60	+
chr1	151677290	151677291	A00758:247:H2MVHDSX3:1:1111:20989:33426/1	60	+
chr1	153334733	153334734	A00758:247:H2MVHDSX3:1:1132:24442:31328/1	60	-
chr1	153883354	153883355	A00758:247:H2MVHDSX3:1:1330:14109:10864	60	+
chr1	153914329	153914330	A00758:247:H2MVHDSX3:1:1106:10447:11162	60	-
chr1	153989424	153989425	A00758:247:H2MVHDSX3:2:1170:28673:8155/1	60	+
chr1	154165670	154165671	A00758:247:H2MVHDSX3:1:1118:32723:25097/1	60	-
chr1	154223827	154223828	A00758:247:H2MVHDSX3:1:1170:27254:13463/1	60	+
chr1	154229325	154229326	A00758:247:H2MVHDSX3:2:2326:32470:28385/1	60	+
chr1	154230731	154230732	A00758:247:H2MVHDSX3:1:1153:26612:18020	60	-
chr1	154231047	154231048	A00758:247:H2MVHDSX3:1:1228:1524:1689/1	60	+
chr1	154244325	154244326	A00758:247:H2MVHDSX3:4:1464:8730:35587/1	60	-
chr1	154331424	154331425	A00758:247:H2MVHDSX3:2:1403:17318:32988	60	-
chr1	154590572	154590573	A00758:247:H2MVHDSX3:1:1105:30653:25739/1	60	+
chr1	154591106	154591107	A00758:247:H2MVHDSX3:1:1103:17409:30358/1	60	+
chr1	154976205	154976206	A00758:247:H2MVHDSX3:1:1126:16215:36808/1	60	+
chr1	154976646	154976647	A00758:247:H2MVHDSX3:1:2222:4191:14982	60	-
chr1	154977118	154977119	A00758:247:H2MVHDSX3:4:1235:17409:33489/1	60	-
chr1	154977937	154977938	A00758:247:H2MVHDSX3:4:2641:8079:33833/1	60	-
chr1	155054241	155054242	A00758:247:H2MVHDSX3:1:1168:9715:5321	60	-
chr1	155353901	155353902	A00758:247:H2MVHDSX3:2:1120:16116:27586/1	60	+
chr1	155367067	155367068	A00758:247:H2MVHDSX3:3:2555:11297:8594/1	60	+
chr1	155373496	155373497	A00758:247:H2MVHDSX3:1:1204:10294:27367/1	60	+
chr1	155374045	155374046	A00758:247:H2MVHDSX3:1:1111:12825:36699/1	60	+
chr1	155378682	155378683	A00758:247:H2MVHDSX3:1:2445:16288:16955/1	60	+
chr1	155379115	155379116	A00758:247:H2MVHDSX3:1:1230:32371:10520/1	60	+
chr1	155409961	155409962	A00758:247:H2MVHDSX3:3:2362:4372:29230	60	-
chr1	155409963	155409964	A00758:247:H2MVHDSX3:1:2212:1723:29653	60	-
chr1	155419585	155419586	A00758:247:H2MVHDSX3:4:1252:6198:1579	60	+
chr1	155440926	155440927	A00758:247:H2MVHDSX3:1:2351:5041:9157/1	60	-
chr1	155443387	155443388	A00758:247:H2MVHDSX3:2:2156:19226:9706	60	-
chr1	155450400	155450401	A00758:247:H2MVHDSX3:3:2568:21404:23876/1	60	+
chr1	155457888	155457889	A00758:247:H2MVHDSX3:1:1138:28962:19022/1	60	+
chr1	155458055	155458056	A00758:247:H2MVHDSX3:1:1315:27977:7232/1	60	-
chr1	155482079	155482080	A00758:247:H2MVHDSX3:1:1230:6244:16720/1	60	-
chr1	155485869	155485870	A00758:247:H2MVHDSX3:3:1356:2935:33974	60	-
chr1	155495696	155495697	A00758:247:H2MVHDSX3:1:1268:30129:29027/1	60	+
chr1	155510354	155510355	A00758:247:H2MVHDSX3:4:2468:21992:26678/1	60	-
chr1	155520927	155520928	A00758:247:H2MVHDSX3:1:2308:16839:22889	60	-
chr1	155525683	155525684	A00758:247:H2MVHDSX3:1:1163:17101:22936	60	+
chr1	155528614	155528615	A00758:247:H2MVHDSX3:1:1648:14877:21339	60	-
chr1	155560956	155560957	A00758:247:H2MVHDSX3:2:1407:10502:20932/1	60	-
chr1	155684324	155684325	A00758:247:H2MVHDSX3:1:1135:7952:10222/1	60	-
chr1	155703458	155703459	A00758:247:H2MVHDSX3:1:2305:11704:28463	60	-
chr1	155787694	155787695	A00758:247:H2MVHDSX3:1:2227:3983:9799	60	+
chr1	155793366	155793367	A00758:247:H2MVHDSX3:1:2547:13946:5822/1	60	-
chr1	155798746	155798747	A00758:247:H2MVHDSX3:1:1337:18638:27289	60	+
chr1	155811675	155811676	A00758:247:H2MVHDSX3:1:1128:8558:12336/1	60	-
chr1	155812746	155812747	A00758:247:H2MVHDSX3:1:1149:12635:6245	60	-
chr1	155901701	155901702	A00758:247:H2MVHDSX3:2:1308:28429:36354	60	-
chr1	155905440	155905441	A00758:247:H2MVHDSX3:2:2523:21766:5713/1	60	-
chr1	155913796	155913797	A00758:247:H2MVHDSX3:1:1523:3757:32362	60	+
chr1	155920502	155920503	A00758:247:H2MVHDSX3:1:2440:19416:4554/1	60	+
chr1	155923090	155923091	A00758:247:H2MVHDSX3:1:1124:17644:32706/1	60	+
chr1	155948236	155948237	A00758:247:H2MVHDSX3:1:1173:8983:22185/1	60	+
chr1	155960623	155960624	A00758:247:H2MVHDSX3:2:2430:3568:9893	60	+
chr1	155979910	155979911	A00758:247:H2MVHDSX3:1:1138:27245:13949	60	+
chr1	156012620	156012621	A00758:247:H2MVHDSX3:1:1267:14931:24032/1	60	+
chr1	156036254	156036255	A00758:247:H2MVHDSX3:1:1108:11740:23390/1	60	-
chr1	156157272	156157273	A00758:247:H2MVHDSX3:4:2515:14371:6370/1	60	+
chr1	156169323	156169324	A00758:247:H2MVHDSX3:1:1154:4291:29872/1	60	-
chr1	156181249	156181250	A00758:247:H2MVHDSX3:3:2246:8404:21559	60	+
chr1	156206087	156206088	A00758:247:H2MVHDSX3:1:1133:9091:14920	60	-
chr1	156269157	156269158	A00758:247:H2MVHDSX3:1:1103:30960:32127	60	+
chr1	156269243	156269244	A00758:247:H2MVHDSX3:1:2465:20726:25614	60	-
chr1	156276489	156276490	A00758:247:H2MVHDSX3:2:1511:2636:5024	60	+
chr1	156288487	156288488	A00758:247:H2MVHDSX3:3:2606:8449:7858	60	-
chr1	156325393	156325394	A00758:247:H2MVHDSX3:1:1104:25030:32127/1	60	+
chr1	156361709	156361710	A00758:247:H2MVHDSX3:1:1175:8070:10582	60	-
chr1	156458137	156458138	A00758:247:H2MVHDSX3:2:1436:16604:32252/1	60	-
chr1	156473012	156473013	A00758:247:H2MVHDSX3:1:1219:1108:30342	60	-
chr1	156502868	156502869	A00758:247:H2MVHDSX3:1:1357:1615:15311/1	60	-
chr1	156503417	156503418	A00758:247:H2MVHDSX3:1:1111:8712:29105/1	60	+
chr1	156525648	156525649	A00758:247:H2MVHDSX3:4:2606:29008:34663	60	-
chr1	156543762	156543763	A00758:247:H2MVHDSX3:1:1231:28140:21449/1	60	-
chr1	158023972	158023973	A00758:247:H2MVHDSX3:1:1133:4318:31829	60	+
chr1	158451029	158451030	A00758:247:H2MVHDSX3:1:1304:26973:14700	60	-
chr1	158451030	158451031	A00758:247:H2MVHDSX3:1:2170:25427:8234	60	-
chr1	159019076	159019077	A00758:247:H2MVHDSX3:2:1343:6641:24111/1	60	+
chr1	159020441	159020442	A00758:247:H2MVHDSX3:1:1524:28528:2362/1	60	-
chr1	160236857	160236858	A00758:247:H2MVHDSX3:1:1312:19416:11005/1	60	-
chr1	160329003	160329004	A00758:247:H2MVHDSX3:1:1277:8006:22216/1	60	-
chr1	160439865	160439866	A00758:247:H2MVHDSX3:1:1159:21215:9862/1	60	+
chr1	160461627	160461628	A00758:247:H2MVHDSX3:3:2165:17725:2378/1	60	+
chr1	160500553	160500554	A00758:247:H2MVHDSX3:4:1225:2627:14904	60	-
chr1	160513463	160513464	A00758:247:H2MVHDSX3:3:1528:26024:4789/1	60	-
chr1	160528114	160528115	A00758:247:H2MVHDSX3:1:1540:11568:17487/1	60	-
chr1	160560072	160560073	A00758:247:H2MVHDSX3:1:1136:9688:36589/1	60	-
chr1	160564099	160564100	A00758:247:H2MVHDSX3:1:1351:25599:28354	60	-
chr1	160564100	160564101	A00758:247:H2MVHDSX3:1:1127:11659:19053	60	-
chr1	160573324	160573325	A00758:247:H2MVHDSX3:1:1116:29631:9439/1	60	-
chr1	160578277	160578278	A00758:247:H2MVHDSX3:1:1163:26937:24909/1	60	+
chr1	160581393	160581394	A00758:247:H2MVHDSX3:3:2114:24749:31955/1	60	-
chr1	160582435	160582436	A00758:247:H2MVHDSX3:1:1135:28076:7498	60	+
chr1	160698189	160698190	A00758:247:H2MVHDSX3:1:1125:27905:23140/1	60	+
chr1	161108412	161108413	A00758:247:H2MVHDSX3:2:1452:14136:25661/1	60	+
chr1	161112896	161112897	A00758:247:H2MVHDSX3:1:1628:32344:36057/1	60	-
chr1	161174167	161174168	A00758:247:H2MVHDSX3:4:2523:5891:32988	60	+
chr1	161329704	161329705	A00758:247:H2MVHDSX3:1:2533:10800:5729	60	-
chr1	161333123	161333124	A00758:247:H2MVHDSX3:3:1115:15673:18646	60	-
chr1	161353769	161353770	A00758:247:H2MVHDSX3:2:1418:19705:30107/1	60	+
chr1	161815174	161815175	A00758:247:H2MVHDSX3:2:2669:3857:2065/1	60	-
chr1	161884543	161884544	A00758:247:H2MVHDSX3:1:1133:10945:15029/1	60	+
chr1	163024331	163024332	A00758:247:H2MVHDSX3:1:1105:29640:32941/1	60	+
chr1	163560595	163560596	A00758:247:H2MVHDSX3:1:1156:19732:15562	60	-
chr1	163579168	163579169	A00758:247:H2MVHDSX3:1:1377:15519:2816	60	-
chr1	163808548	163808549	A00758:247:H2MVHDSX3:1:1570:20247:17895	60	-
chr1	163832299	163832300	A00758:247:H2MVHDSX3:1:1138:26304:36495/1	60	+
chr1	163920946	163920947	A00758:247:H2MVHDSX3:2:2436:2663:22639/1	60	-
chr1	164526053	164526054	A00758:247:H2MVHDSX3:4:1554:5484:27085	60	+
chr1	165096527	165096528	A00758:247:H2MVHDSX3:4:1607:10691:1564/1	60	-
chr1	166858762	166858763	A00758:247:H2MVHDSX3:1:1350:29975:29262	60	+
chr1	167099902	167099903	A00758:247:H2MVHDSX3:1:1210:1072:15374/1	60	+
chr1	167134032	167134033	A00758:247:H2MVHDSX3:1:1161:2374:26991/1	60	+
chr1	167140785	167140786	A00758:247:H2MVHDSX3:3:1221:10809:20744	60	-
chr1	167956954	167956955	A00758:247:H2MVHDSX3:1:1253:8730:26569/1	60	+
chr1	167983739	167983740	A00758:247:H2MVHDSX3:1:2413:28926:13949/1	60	-
chr1	169851752	169851753	A00758:247:H2MVHDSX3:1:1521:11659:7686/1	60	+
chr1	170289258	170289259	A00758:247:H2MVHDSX3:1:1622:20428:21120/1	60	+
chr1	170289259	170289260	A00758:247:H2MVHDSX3:1:1622:20582:21198/1	60	+
chr1	171703267	171703268	A00758:247:H2MVHDSX3:3:1145:14009:21621/1	60	-
chr1	172114874	172114875	A00758:247:H2MVHDSX3:1:1119:2239:15890/1	60	+
chr1	172153467	172153468	A00758:247:H2MVHDSX3:1:1146:12689:9784/1	60	-
chr1	172409487	172409488	A00758:247:H2MVHDSX3:1:1134:12906:8124/1	60	-
chr1	172548436	172548437	A00758:247:H2MVHDSX3:1:1206:19388:7138/1	60	-
chr1	172579735	172579736	A00758:247:H2MVHDSX3:1:1136:10185:30248/1	60	-
chr1	172583353	172583354	A00758:247:H2MVHDSX3:1:2222:20618:34162	60	+
chr1	173751558	173751559	A00758:247:H2MVHDSX3:1:1219:16170:3317/1	60	+
chr1	174179468	174179469	A00758:247:H2MVHDSX3:2:2571:13431:12633	60	-
chr1	174200214	174200215	A00758:247:H2MVHDSX3:1:1232:4833:27242/1	60	-
chr1	174292835	174292836	A00758:247:H2MVHDSX3:1:1234:1479:18803/1	60	+
chr1	174994698	174994699	A00758:247:H2MVHDSX3:1:2577:24207:18959/1	60	+
chr1	176031262	176031263	A00758:247:H2MVHDSX3:4:2348:15447:29246/1	60	+
chr1	176121276	176121277	A00758:247:H2MVHDSX3:1:1228:19605:24768	60	+
chr1	176133305	176133306	A00758:247:H2MVHDSX3:1:1333:32380:12696/1	60	-
chr1	176414115	176414116	A00758:247:H2MVHDSX3:1:2652:12011:12618/1	60	-
chr1	179240931	179240932	A00758:247:H2MVHDSX3:2:2169:2365:23124	60	-
chr1	179906403	179906404	A00758:247:H2MVHDSX3:2:1522:31973:5447	60	-
chr1	179983737	179983738	A00758:247:H2MVHDSX3:1:1144:13838:2472/1	60	+
chr1	180030935	180030936	A00758:247:H2MVHDSX3:1:1504:31765:20275/1	60	+
chr1	180087632	180087633	A00758:247:H2MVHDSX3:1:1211:32027:9956/1	60	-
chr1	180790031	180790032	A00758:247:H2MVHDSX3:1:1419:25916:25770/1	60	-
chr1	180852781	180852782	A00758:247:H2MVHDSX3:2:1631:9751:9893	60	+
chr1	180861263	180861264	A00758:247:H2MVHDSX3:1:2126:3622:9204	60	+
chr1	181186274	181186275	A00758:247:H2MVHDSX3:2:1137:24117:13103/1	60	+
chr1	182867914	182867915	A00758:247:H2MVHDSX3:1:1167:18096:3208/1	60	+
chr1	182867916	182867917	A00758:247:H2MVHDSX3:4:1164:27208:23844/1	60	+
chr1	183127918	183127919	A00758:247:H2MVHDSX3:1:1119:23511:1814/1	60	-
chr1	183502310	183502311	A00758:247:H2MVHDSX3:1:1232:27769:23062/1	60	+
chr1	185136910	185136911	A00758:247:H2MVHDSX3:1:2638:30816:13275/1	60	+
chr1	185309742	185309743	A00758:247:H2MVHDSX3:4:1368:8486:25520	60	-
chr1	186151504	186151505	A00758:247:H2MVHDSX3:1:1564:4065:28385	60	+
chr1	186323418	186323419	A00758:247:H2MVHDSX3:4:1245:23249:9220/1	60	-
chr1	186329551	186329552	A00758:247:H2MVHDSX3:2:2422:27814:14340/1	60	+
chr1	189743260	189743261	A00758:247:H2MVHDSX3:1:1173:23701:32675/1	60	+
chr1	190308186	190308187	A00758:247:H2MVHDSX3:4:1126:9209:10551/1	60	+
chr1	190649642	190649643	A00758:247:H2MVHDSX3:2:1373:14308:6699	60	-
chr1	191157886	191157887	A00758:247:H2MVHDSX3:2:2215:22878:28150/1	60	-
chr1	192182200	192182201	A00758:247:H2MVHDSX3:1:2253:1108:31688/1	60	+
chr1	192190345	192190346	A00758:247:H2MVHDSX3:1:1277:30083:20431/1	60	+
chr1	192519959	192519960	A00758:247:H2MVHDSX3:3:2273:11496:2331/1	60	+
chr1	192573203	192573204	A00758:247:H2MVHDSX3:1:2115:30915:15358/1	60	-
chr1	192954751	192954752	A00758:247:H2MVHDSX3:2:1306:20401:13213/1	60	+
chr1	193075184	193075185	A00758:247:H2MVHDSX3:2:1173:31602:32362/1	60	+
chr1	193090179	193090180	A00758:247:H2MVHDSX3:1:2107:19922:19210/1	60	-
chr1	193139378	193139379	A00758:247:H2MVHDSX3:2:1643:14398:9706/1	60	+
chr1	193206927	193206928	A00758:247:H2MVHDSX3:1:1111:4029:29199/1	60	-
chr1	193293345	193293346	A00758:247:H2MVHDSX3:1:1171:17201:6449/1	60	+
chr1	193417732	193417733	A00758:247:H2MVHDSX3:1:1268:24930:25034/1	60	-
chr1	194481163	194481164	A00758:247:H2MVHDSX3:1:1422:21893:18865/1	60	-
chr1	194636759	194636760	A00758:247:H2MVHDSX3:1:1572:1434:2065/1	60	-
chr1	194898877	194898878	A00758:247:H2MVHDSX3:1:1124:6072:24314/1	60	+
chr1	194996676	194996677	A00758:247:H2MVHDSX3:1:2603:12644:13213/1	60	+
chr1	195318333	195318334	A00758:247:H2MVHDSX3:2:1354:8766:7279/1	60	-
chr1	195351272	195351273	A00758:247:H2MVHDSX3:1:1303:8874:20588/1	60	-
chr1	195600303	195600304	A00758:247:H2MVHDSX3:1:1117:6361:7059/1	60	+
chr1	195832055	195832056	A00758:247:H2MVHDSX3:1:1331:19768:6605	60	+
chr1	195832057	195832058	A00758:247:H2MVHDSX3:1:2139:24605:13510	60	+
chr1	197176495	197176496	A00758:247:H2MVHDSX3:2:1606:7310:10614	60	-
chr1	197177734	197177735	A00758:247:H2MVHDSX3:2:1255:28339:21793	60	-
chr1	197551357	197551358	A00758:247:H2MVHDSX3:1:1552:28971:11804/1	60	+
chr1	197583753	197583754	A00758:247:H2MVHDSX3:1:1105:6352:28526/1	60	+
chr1	197612786	197612787	A00758:247:H2MVHDSX3:1:1519:25880:36542/1	60	-
chr1	198114515	198114516	A00758:247:H2MVHDSX3:3:2373:9299:22639	60	-
chr1	198114517	198114518	A00758:247:H2MVHDSX3:1:1210:23267:34835	60	-
chr1	198884345	198884346	A00758:247:H2MVHDSX3:1:1120:11053:16845/1	60	+
chr1	199068787	199068788	A00758:247:H2MVHDSX3:2:1401:28456:35931/1	60	+
chr1	199071223	199071224	A00758:247:H2MVHDSX3:1:1236:30337:16892/1	60	+
chr1	199119724	199119725	A00758:247:H2MVHDSX3:2:2514:18783:28416/1	60	-
chr1	199124972	199124973	A00758:247:H2MVHDSX3:1:1419:27290:34663/1	60	-
chr1	199130022	199130023	A00758:247:H2MVHDSX3:1:1224:21323:8171/1	60	-
chr1	199149071	199149072	A00758:247:H2MVHDSX3:4:2346:23719:11068	60	-
chr1	199149951	199149952	A00758:247:H2MVHDSX3:1:2561:3784:2722	60	-
chr1	199161105	199161106	A00758:247:H2MVHDSX3:1:2129:15890:33395	60	-
chr1	199189777	199189778	A00758:247:H2MVHDSX3:3:1205:16938:10974	60	-
chr1	200579366	200579367	A00758:247:H2MVHDSX3:1:1103:19578:25441/1	60	+
chr1	200579369	200579370	A00758:247:H2MVHDSX3:3:2173:17987:30514	60	+
chr1	201079111	201079112	A00758:247:H2MVHDSX3:2:1461:11812:27899/1	60	-
chr1	201605380	201605381	A00758:247:H2MVHDSX3:1:2256:29206:14873/1	60	+
chr1	201848187	201848188	A00758:247:H2MVHDSX3:1:1412:3251:33332/1	60	+
chr1	201850101	201850102	A00758:247:H2MVHDSX3:1:1261:22037:9001/1	60	-
chr1	202503159	202503160	A00758:247:H2MVHDSX3:3:1425:13575:1642	60	+
chr1	202507401	202507402	A00758:247:H2MVHDSX3:1:1264:32362:18803/1	60	+
chr1	202533640	202533641	A00758:247:H2MVHDSX3:1:1378:32841:22514/1	60	+
chr1	202919026	202919027	A00758:247:H2MVHDSX3:1:1120:25292:20713/1	60	+
chr1	202923536	202923537	A00758:247:H2MVHDSX3:2:1163:31069:21699	60	+
chr1	203655866	203655867	A00758:247:H2MVHDSX3:3:1129:27389:18897/1	60	+
chr1	203804993	203804994	A00758:247:H2MVHDSX3:3:2128:29722:7216	60	+
chr1	203828287	203828288	A00758:247:H2MVHDSX3:2:2573:26359:7717/1	60	-
chr1	203829298	203829299	A00758:247:H2MVHDSX3:1:1176:11568:9533/1	60	-
chr1	203843478	203843479	A00758:247:H2MVHDSX3:4:1377:23990:21339/1	60	+
chr1	203846146	203846147	A00758:247:H2MVHDSX3:3:1261:10438:14465	60	-
chr1	204058605	204058606	A00758:247:H2MVHDSX3:1:1543:8241:16830/1	60	-
chr1	204399170	204399171	A00758:247:H2MVHDSX3:1:1450:8775:14027	60	+
chr1	204488628	204488629	A00758:247:H2MVHDSX3:2:1451:26585:6417	60	-
chr1	204536887	204536888	A00758:247:H2MVHDSX3:1:1203:6551:23578/1	60	-
chr1	205101202	205101203	A00758:247:H2MVHDSX3:1:1123:6253:30076	60	-
chr1	205616165	205616166	A00758:247:H2MVHDSX3:1:2166:5773:9768/1	60	+
chr1	205715120	205715121	A00758:247:H2MVHDSX3:1:1127:9109:35430/1	60	+
chr1	205728432	205728433	A00758:247:H2MVHDSX3:4:2514:32018:9189/1	60	-
chr1	205728433	205728434	A00758:247:H2MVHDSX3:1:1424:5068:4445/1	60	-
chr1	205737856	205737857	A00758:247:H2MVHDSX3:1:2244:17526:2472/1	60	+
chr1	206042407	206042408	A00758:247:H2MVHDSX3:3:1351:27489:14841/1	60	+
chr1	206083529	206083530	A00758:247:H2MVHDSX3:1:1130:5611:31751/1	60	-
chr1	206089621	206089622	A00758:247:H2MVHDSX3:1:1168:6289:31548	60	-
chr1	206102258	206102259	A00758:247:H2MVHDSX3:1:1151:4607:33458/1	60	-
chr1	206434332	206434333	A00758:247:H2MVHDSX3:1:1105:1072:18568/1	60	-
chr1	206637399	206637400	A00758:247:H2MVHDSX3:1:1211:8901:9987/1	60	-
chr1	206791496	206791497	A00758:247:H2MVHDSX3:2:2371:9344:3364	60	+
chr1	207081138	207081139	A00758:247:H2MVHDSX3:2:1633:16324:36057	60	+
chr1	207348149	207348150	A00758:247:H2MVHDSX3:1:1101:8260:36025	60	-
chr1	207424253	207424254	A00758:247:H2MVHDSX3:1:1608:1940:13651/1	60	-
chr1	207785465	207785466	A00758:247:H2MVHDSX3:1:1242:1145:20196/1	60	+
chr1	207917597	207917598	A00758:247:H2MVHDSX3:4:1401:29866:15515/1	60	-
chr1	211358235	211358236	A00758:247:H2MVHDSX3:2:1106:13512:27398	60	+
chr1	211940403	211940404	A00758:247:H2MVHDSX3:1:1116:3233:25285/1	60	-
chr1	212021266	212021267	A00758:247:H2MVHDSX3:3:1222:3938:19272	60	-
chr1	212075084	212075085	A00758:247:H2MVHDSX3:1:2527:2275:25974/1	60	-
chr1	212366908	212366909	A00758:247:H2MVHDSX3:1:1534:20654:17347	60	-
chr1	212621188	212621189	A00758:247:H2MVHDSX3:1:1153:17210:18302/1	60	-
chr1	212634834	212634835	A00758:247:H2MVHDSX3:2:1551:17237:22232	60	-
chr1	212737095	212737096	A00758:247:H2MVHDSX3:1:1671:31313:22216	60	+
chr1	212743797	212743798	A00758:247:H2MVHDSX3:3:1510:17517:22404	60	-
chr1	212802762	212802763	A00758:247:H2MVHDSX3:1:2666:6108:16611	60	-
chr1	213090903	213090904	A00758:247:H2MVHDSX3:1:1116:5593:29810/1	60	+
chr1	213834182	213834183	A00758:247:H2MVHDSX3:2:2440:16089:24846/1	60	-
chr1	214668568	214668569	A00758:247:H2MVHDSX3:1:1361:27398:7451/1	60	+
chr1	215333784	215333785	A00758:247:H2MVHDSX3:4:1440:17372:27633/1	60	+
chr1	215600847	215600848	A00758:247:H2MVHDSX3:2:2678:4562:22795/1	60	+
chr1	216641904	216641905	A00758:247:H2MVHDSX3:1:1354:8766:37027/1	60	+
chr1	217506715	217506716	A00758:247:H2MVHDSX3:1:1158:2871:1235/1	60	-
chr1	217610377	217610378	A00758:247:H2MVHDSX3:1:1642:14696:11068/1	60	-
chr1	217615546	217615547	A00758:247:H2MVHDSX3:1:1326:32217:1579/1	60	-
chr1	217953173	217953174	A00758:247:H2MVHDSX3:1:2355:30400:32565/1	60	+
chr1	217953176	217953177	A00758:247:H2MVHDSX3:1:2626:22589:33786/1	60	+
chr1	218947533	218947534	A00758:247:H2MVHDSX3:1:1301:24867:30655/1	60	-
chr1	219245655	219245656	A00758:247:H2MVHDSX3:1:2312:2645:21198/1	60	-
chr1	219408224	219408225	A00758:247:H2MVHDSX3:1:1345:23647:23062/1	60	+
chr1	220234444	220234445	A00758:247:H2MVHDSX3:1:1162:13449:3145/1	60	-
chr1	220468570	220468571	A00758:247:H2MVHDSX3:1:2538:21016:23359/1	60	-
chr1	220798063	220798064	A00758:247:H2MVHDSX3:1:1132:30888:9893/1	60	-
chr1	221731703	221731704	A00758:247:H2MVHDSX3:1:1369:17110:33786	60	-
chr1	222101446	222101447	A00758:247:H2MVHDSX3:1:1169:28266:29653/1	60	-
chr1	222501244	222501245	A00758:247:H2MVHDSX3:3:1356:2781:30827/1	60	-
chr1	222729892	222729893	A00758:247:H2MVHDSX3:1:1211:7202:6042/1	60	+
chr1	222784337	222784338	A00758:247:H2MVHDSX3:1:1630:6451:30545/1	60	+
chr1	223831753	223831754	A00758:247:H2MVHDSX3:2:1257:4670:16157	60	-
chr1	223957828	223957829	A00758:247:H2MVHDSX3:2:2508:22236:29794	60	+
chr1	224035003	224035004	A00758:247:H2MVHDSX3:1:1117:14986:23312/1	60	-
chr1	224061106	224061107	A00758:247:H2MVHDSX3:3:2213:19804:11835/1	60	+
chr1	224148715	224148716	A00758:247:H2MVHDSX3:1:1211:5773:27023	60	+
chr1	224335184	224335185	A00758:247:H2MVHDSX3:2:2469:22978:32456/1	60	+
chr1	224362287	224362288	A00758:247:H2MVHDSX3:3:1577:20121:21934/1	60	-
chr1	224397498	224397499	A00758:247:H2MVHDSX3:1:1114:27941:29810/1	60	-
chr1	225406080	225406081	A00758:247:H2MVHDSX3:1:1253:32262:35164	60	-
chr1	225422625	225422626	A00758:247:H2MVHDSX3:4:2540:23050:30201	60	-
chr1	225713898	225713899	A00758:247:H2MVHDSX3:4:2477:15826:27179	60	+
chr1	225832356	225832357	A00758:247:H2MVHDSX3:1:1373:18891:30890/1	60	+
chr1	226144615	226144616	A00758:247:H2MVHDSX3:1:1506:30065:32769/1	60	-
chr1	226160835	226160836	A00758:247:H2MVHDSX3:3:1330:5403:32643	60	-
chr1	226245688	226245689	A00758:247:H2MVHDSX3:1:1327:2157:35415/1	60	+
chr1	226245690	226245691	A00758:247:H2MVHDSX3:3:1116:4725:15937/1	60	+
chr1	226246524	226246525	A00758:247:H2MVHDSX3:1:1103:16541:7247/1	60	-
chr1	226251480	226251481	A00758:247:H2MVHDSX3:1:1232:1624:33614/1	60	+
chr1	226394382	226394383	A00758:247:H2MVHDSX3:3:2213:6632:36746/1	60	+
chr1	226727067	226727068	A00758:247:H2MVHDSX3:3:1321:29035:32330/1	60	-
chr1	226733438	226733439	A00758:247:H2MVHDSX3:1:1109:14705:10645/1	60	+
chr1	226733440	226733441	A00758:247:H2MVHDSX3:4:1333:10854:26334/1	60	+
chr1	227754539	227754540	A00758:247:H2MVHDSX3:1:1520:24343:13056	60	+
chr1	227759288	227759289	A00758:247:H2MVHDSX3:1:1173:5638:5024	60	-
chr1	228085254	228085255	A00758:247:H2MVHDSX3:1:1136:7762:31563/1	60	+
chr1	228090106	228090107	A00758:247:H2MVHDSX3:4:2672:28836:28886/1	60	-
chr1	228094507	228094508	A00758:247:H2MVHDSX3:1:1262:19045:11177/1	60	-
chr1	228168051	228168052	A00758:247:H2MVHDSX3:1:1138:30870:22608/1	60	-
chr1	228176562	228176563	A00758:247:H2MVHDSX3:1:1205:26856:4664/1	60	+
chr1	228229696	228229697	A00758:247:H2MVHDSX3:3:1406:25608:28557	60	-
chr1	228230050	228230051	A00758:247:H2MVHDSX3:1:1341:31792:21668/1	60	+
chr1	228230972	228230973	A00758:247:H2MVHDSX3:2:2368:12481:7482	60	-
chr1	228235427	228235428	A00758:247:H2MVHDSX3:1:1117:18710:28604/1	60	-
chr1	228245038	228245039	A00758:247:H2MVHDSX3:1:1245:11442:23719/1	60	+
chr1	228245750	228245751	A00758:247:H2MVHDSX3:1:1224:3558:22091/1	60	+
chr1	228246479	228246480	A00758:247:H2MVHDSX3:3:2531:16197:9752/1	60	+
chr1	228246855	228246856	A00758:247:H2MVHDSX3:4:1562:24117:21245	60	-
chr1	228246895	228246896	A00758:247:H2MVHDSX3:1:1128:16712:16971/1	60	+
chr1	228253430	228253431	A00758:247:H2MVHDSX3:1:1129:22254:18364	60	-
chr1	228258657	228258658	A00758:247:H2MVHDSX3:1:2662:6225:27492/1	60	-
chr1	228258659	228258660	A00758:247:H2MVHDSX3:1:1475:17562:12399/1	60	-
chr1	228262247	228262248	A00758:247:H2MVHDSX3:1:1231:3115:1376/1	60	+
chr1	228262415	228262416	A00758:247:H2MVHDSX3:1:1219:26630:34147/1	60	+
chr1	228324294	228324295	A00758:247:H2MVHDSX3:1:1178:12237:34773/1	60	-
chr1	228325861	228325862	A00758:247:H2MVHDSX3:1:1114:10239:29152	60	-
chr1	228326585	228326586	A00758:247:H2MVHDSX3:1:1576:32533:32095	60	-
chr1	228326681	228326682	A00758:247:H2MVHDSX3:1:1158:24026:17519	60	+
chr1	228336075	228336076	A00758:247:H2MVHDSX3:2:1227:20048:24815/1	60	-
chr1	228399749	228399750	A00758:247:H2MVHDSX3:1:1351:3911:24142	60	+
chr1	228403192	228403193	A00758:247:H2MVHDSX3:1:1625:17255:22013/1	60	-
chr1	228491428	228491429	A00758:247:H2MVHDSX3:1:2648:32669:22404/1	60	+
chr1	228491544	228491545	A00758:247:H2MVHDSX3:1:1164:12608:18098/1	60	+
chr1	228492246	228492247	A00758:247:H2MVHDSX3:1:1107:23674:10300/1	60	-
chr1	228495913	228495914	A00758:247:H2MVHDSX3:3:1574:10538:9846/1	60	+
chr1	228497319	228497320	A00758:247:H2MVHDSX3:1:1254:20464:33332/1	60	+
chr1	228498845	228498846	A00758:247:H2MVHDSX3:1:1125:25925:18552/1	60	-
chr1	228653309	228653310	A00758:247:H2MVHDSX3:1:1242:10628:36933/1	60	+
chr1	228653310	228653311	A00758:247:H2MVHDSX3:1:1317:19361:4053	60	+
chr1	229011935	229011936	A00758:247:H2MVHDSX3:1:1218:16984:8328/1	60	-
chr1	229281705	229281706	A00758:247:H2MVHDSX3:1:1431:26096:34507/1	60	-
chr1	229283097	229283098	A00758:247:H2MVHDSX3:4:1554:28203:18051	60	-
chr1	229287705	229287706	A00758:247:H2MVHDSX3:1:1165:13738:9314/1	60	+
chr1	229299388	229299389	A00758:247:H2MVHDSX3:1:1602:3504:1986	60	+
chr1	229303527	229303528	A00758:247:H2MVHDSX3:1:2254:21875:25003/1	60	-
chr1	229306211	229306212	A00758:247:H2MVHDSX3:1:2115:6424:5228/1	60	+
chr1	229308039	229308040	A00758:247:H2MVHDSX3:1:1110:25021:23218/1	60	-
chr1	229311535	229311536	A00758:247:H2MVHDSX3:1:1368:3197:7623/1	60	+
chr1	229311537	229311538	A00758:247:H2MVHDSX3:3:1176:23665:32487/1	60	+
chr1	229334700	229334701	A00758:247:H2MVHDSX3:1:1331:1741:15781/1	60	+
chr1	229336686	229336687	A00758:247:H2MVHDSX3:1:2201:6488:31046	60	+
chr1	229455889	229455890	A00758:247:H2MVHDSX3:2:1322:21414:4038	60	-
chr1	229465760	229465761	A00758:247:H2MVHDSX3:1:1152:21893:3991/1	60	-
chr1	229482096	229482097	A00758:247:H2MVHDSX3:4:2377:6361:9345	60	-
chr1	229524829	229524830	A00758:247:H2MVHDSX3:2:1128:2600:26631	60	-
chr1	229540366	229540367	A00758:247:H2MVHDSX3:2:1440:25699:29653	60	+
chr1	229557452	229557453	A00758:247:H2MVHDSX3:1:1108:9372:22357/1	60	+
chr1	229616578	229616579	A00758:247:H2MVHDSX3:1:1403:21206:23030/1	60	+
chr1	229623979	229623980	A00758:247:H2MVHDSX3:1:1125:3974:7717/1	60	+
chr1	229649496	229649497	A00758:247:H2MVHDSX3:2:1473:3423:2816/1	60	-
chr1	230185168	230185169	A00758:247:H2MVHDSX3:1:1156:4824:27665/1	60	-
chr1	230186601	230186602	A00758:247:H2MVHDSX3:1:1216:11912:32737/1	60	-
chr1	230200897	230200898	A00758:247:H2MVHDSX3:1:1102:27127:26209/1	60	+
chr1	230260032	230260033	A00758:247:H2MVHDSX3:1:2531:21025:10942/1	60	-
chr1	230940382	230940383	A00758:247:H2MVHDSX3:1:1158:27218:17159/1	60	+
chr1	230976765	230976766	A00758:247:H2MVHDSX3:1:1149:3152:35665/1	60	+
chr1	231929027	231929028	A00758:247:H2MVHDSX3:1:1132:19795:17644/1	60	+
chr1	232485873	232485874	A00758:247:H2MVHDSX3:1:1423:4237:3630	60	-
chr1	233196952	233196953	A00758:247:H2MVHDSX3:1:1167:25753:11866	60	-
chr1	233199202	233199203	A00758:247:H2MVHDSX3:1:1309:19099:15562	60	-
chr1	233228813	233228814	A00758:247:H2MVHDSX3:1:1262:14624:26944/1	60	+
chr1	233317579	233317580	A00758:247:H2MVHDSX3:1:2629:6081:25488	60	+
chr1	233383444	233383445	A00758:247:H2MVHDSX3:2:2101:14434:16438/1	60	-
chr1	234447161	234447162	A00758:247:H2MVHDSX3:3:2373:1416:21261	60	-
chr1	234447163	234447164	A00758:247:H2MVHDSX3:3:2604:8124:11021	60	-
chr1	235212348	235212349	A00758:247:H2MVHDSX3:1:1271:28619:27539/1	60	+
chr1	235218573	235218574	A00758:247:H2MVHDSX3:1:1411:23249:3364/1	60	+
chr1	235225219	235225220	A00758:247:H2MVHDSX3:1:1211:31919:22795	60	+
chr1	235256860	235256861	A00758:247:H2MVHDSX3:2:1533:31412:7670/1	60	-
chr1	235257267	235257268	A00758:247:H2MVHDSX3:2:2221:6361:17237	60	+
chr1	235324307	235324308	A00758:247:H2MVHDSX3:4:1437:14859:9909	60	-
chr1	235948519	235948520	A00758:247:H2MVHDSX3:4:1660:2528:25723	60	+
chr1	236090196	236090197	A00758:247:H2MVHDSX3:3:2348:1136:7310	60	+
chr1	236219593	236219594	A00758:247:H2MVHDSX3:1:1161:6578:16266/1	60	-
chr1	236411769	236411770	A00758:247:H2MVHDSX3:3:1620:32759:14512	60	-
chr1	237638506	237638507	A00758:247:H2MVHDSX3:1:1130:8684:20509/1	60	-
chr1	237682075	237682076	A00758:247:H2MVHDSX3:1:2161:9824:27242	60	+
chr1	240276037	240276038	A00758:247:H2MVHDSX3:1:1162:2799:31735/1	60	+
chr1	243173505	243173506	A00758:247:H2MVHDSX3:2:1475:1316:12696/1	60	-
chr1	244425603	244425604	A00758:247:H2MVHDSX3:1:1115:2889:3082/1	60	-
chr1	244434970	244434971	A00758:247:H2MVHDSX3:4:1509:14271:5635	60	-
chr1	244448521	244448522	A00758:247:H2MVHDSX3:1:1419:9462:36479	60	-
chr1	244687913	244687914	A00758:247:H2MVHDSX3:1:2102:4743:14716/1	60	+
chr1	244851691	244851692	A00758:247:H2MVHDSX3:1:2146:7500:34397	60	+
chr1	244851693	244851694	A00758:247:H2MVHDSX3:1:1472:27236:14716	60	+
chr1	244856494	244856495	A00758:247:H2MVHDSX3:1:1111:1579:14653	60	-
chr1	244860877	244860878	A00758:247:H2MVHDSX3:1:1260:17219:4069	60	-
chr1	246175355	246175356	A00758:247:H2MVHDSX3:3:2364:2627:31156	60	+
chr1	246443949	246443950	A00758:247:H2MVHDSX3:1:1218:10719:26256	60	-
chr1	246742764	246742765	A00758:247:H2MVHDSX3:1:2570:19705:5556/1	60	+
chr1	246941222	246941223	A00758:247:H2MVHDSX3:1:1470:16984:18443	60	+
chr1	248329640	248329641	A00758:247:H2MVHDSX3:1:1159:12246:22952/1	60	+
chr10	212696	212697	A00758:247:H2MVHDSX3:3:1549:30355:12759	60	-
chr10	219124	219125	A00758:247:H2MVHDSX3:1:2421:20916:21245/1	60	-
chr10	883670	883671	A00758:247:H2MVHDSX3:3:2516:23773:18897	60	-
chr10	1055145	1055146	A00758:247:H2MVHDSX3:4:2648:10041:18098	60	-
chr10	2834969	2834970	A00758:247:H2MVHDSX3:1:1256:23357:31986/1	60	+
chr10	3156401	3156402	A00758:247:H2MVHDSX3:1:1244:8196:15374/1	60	+
chr10	5782854	5782855	A00758:247:H2MVHDSX3:1:1201:21540:2127	60	+
chr10	5897525	5897526	A00758:247:H2MVHDSX3:1:1373:30156:20901	60	-
chr10	6516814	6516815	A00758:247:H2MVHDSX3:1:1310:21920:8860/1	60	+
chr10	7381500	7381501	A00758:247:H2MVHDSX3:3:2560:1099:6934	60	+
chr10	7876086	7876087	A00758:247:H2MVHDSX3:1:1165:5050:7012/1	60	+
chr10	7928178	7928179	A00758:247:H2MVHDSX3:3:1516:14959:3474/1	60	+
chr10	8402315	8402316	A00758:247:H2MVHDSX3:1:1235:16957:1110/1	60	+
chr10	9806587	9806588	A00758:247:H2MVHDSX3:1:1106:8305:14027/1	60	-
chr10	11595963	11595964	A00758:247:H2MVHDSX3:1:1370:9173:34413/1	60	-
chr10	11938453	11938454	A00758:247:H2MVHDSX3:2:1456:20844:27101	60	-
chr10	12159760	12159761	A00758:247:H2MVHDSX3:1:1151:16080:27618/1	60	-
chr10	12184190	12184191	A00758:247:H2MVHDSX3:2:1404:6994:1047	60	-
chr10	12231177	12231178	A00758:247:H2MVHDSX3:1:1172:20600:12743/1	60	+
chr10	13107103	13107104	A00758:247:H2MVHDSX3:1:2614:28872:35869	60	+
chr10	13251307	13251308	A00758:247:H2MVHDSX3:1:2468:28275:34240	60	+
chr10	15243968	15243969	A00758:247:H2MVHDSX3:2:1437:4499:29387	60	-
chr10	15792800	15792801	A00758:247:H2MVHDSX3:1:1320:30445:24784/1	60	-
chr10	15819731	15819732	A00758:247:H2MVHDSX3:1:2226:8332:7560/1	60	-
chr10	17700577	17700578	A00758:247:H2MVHDSX3:3:2575:1958:2754	60	+
chr10	18639734	18639735	A00758:247:H2MVHDSX3:1:1147:31268:26240/1	60	-
chr10	20161833	20161834	A00758:247:H2MVHDSX3:2:1337:14461:4711/1	60	-
chr10	21556828	21556829	A00758:247:H2MVHDSX3:1:1103:17517:24596/1	60	+
chr10	21676383	21676384	A00758:247:H2MVHDSX3:1:1334:7817:14215/1	60	-
chr10	21710717	21710718	A00758:247:H2MVHDSX3:3:1239:18756:35070/1	60	-
chr10	21854669	21854670	A00758:247:H2MVHDSX3:1:1227:25057:27978/1	60	+
chr10	21918614	21918615	A00758:247:H2MVHDSX3:1:2412:7075:25426/1	60	-
chr10	21962523	21962524	A00758:247:H2MVHDSX3:1:2322:3658:17503	60	+
chr10	23322983	23322984	A00758:247:H2MVHDSX3:1:2340:18267:29997	60	-
chr10	24650257	24650258	A00758:247:H2MVHDSX3:2:1339:1859:1579	60	+
chr10	26485586	26485587	A00758:247:H2MVHDSX3:1:1133:28709:14418/1	60	+
chr10	26541889	26541890	A00758:247:H2MVHDSX3:1:1103:8919:11021/1	60	+
chr10	26562060	26562061	A00758:247:H2MVHDSX3:1:2329:8576:34851/1	60	+
chr10	26754947	26754948	A00758:247:H2MVHDSX3:1:1177:11858:11757/1	60	-
chr10	26775463	26775464	A00758:247:H2MVHDSX3:3:1175:16721:30483	60	-
chr10	26776802	26776803	A00758:247:H2MVHDSX3:1:1144:22535:7138/1	60	+
chr10	27005814	27005815	A00758:247:H2MVHDSX3:2:2154:13639:8265	60	-
chr10	27120058	27120059	A00758:247:H2MVHDSX3:1:2102:11740:10019/1	60	+
chr10	27224860	27224861	A00758:247:H2MVHDSX3:1:1402:11650:17722/1	60	-
chr10	27531918	27531919	A00758:247:H2MVHDSX3:4:1635:30201:23672	60	-
chr10	28545814	28545815	A00758:247:H2MVHDSX3:1:1120:18593:16783/1	60	-
chr10	28553175	28553176	A00758:247:H2MVHDSX3:1:1452:19416:27790	60	+
chr10	28583509	28583510	A00758:247:H2MVHDSX3:1:1101:20383:13683/1	60	-
chr10	28590344	28590345	A00758:247:H2MVHDSX3:4:2343:32660:27242	60	-
chr10	28590693	28590694	A00758:247:H2MVHDSX3:1:1416:5330:16110/1	60	+
chr10	28878438	28878439	A00758:247:H2MVHDSX3:1:1219:4598:12085/1	60	-
chr10	29553307	29553308	A00758:247:H2MVHDSX3:4:2265:10095:27649	60	+
chr10	31060151	31060152	A00758:247:H2MVHDSX3:1:2624:3848:23813/1	60	+
chr10	31381022	31381023	A00758:247:H2MVHDSX3:1:2238:5819:27383/1	60	-
chr10	31395643	31395644	A00758:247:H2MVHDSX3:1:1124:26621:9455	60	-
chr10	31401283	31401284	A00758:247:H2MVHDSX3:1:1331:10402:36135	60	+
chr10	31799862	31799863	A00758:247:H2MVHDSX3:1:1139:22001:29262	60	-
chr10	32306108	32306109	A00758:247:H2MVHDSX3:1:1377:4155:26381/1	60	-
chr10	32901795	32901796	A00758:247:H2MVHDSX3:1:1112:16514:22889/1	60	+
chr10	32901797	32901798	A00758:247:H2MVHDSX3:1:2663:1561:31594	60	+
chr10	34341784	34341785	A00758:247:H2MVHDSX3:2:1352:21151:17863/1	60	+
chr10	34746159	34746160	A00758:247:H2MVHDSX3:1:1254:1895:3552/1	60	+
chr10	34774171	34774172	A00758:247:H2MVHDSX3:3:2244:15230:37012	60	-
chr10	34787591	34787592	A00758:247:H2MVHDSX3:1:1122:10827:4586/1	60	-
chr10	35035403	35035404	A00758:247:H2MVHDSX3:4:1274:25916:28181	60	-
chr10	35170941	35170942	A00758:247:H2MVHDSX3:1:1167:19940:33332/1	60	+
chr10	37514321	37514322	A00758:247:H2MVHDSX3:3:2221:11451:34381/1	60	+
chr10	37961119	37961120	A00758:247:H2MVHDSX3:1:1233:24948:22654	60	+
chr10	38102280	38102281	A00758:247:H2MVHDSX3:1:2508:3730:11960	60	-
chr10	42549685	42549686	A00758:247:H2MVHDSX3:1:1102:4598:8265	60	-
chr10	43840090	43840091	A00758:247:H2MVHDSX3:1:1155:19976:19680/1	60	+
chr10	45639888	45639889	A00758:247:H2MVHDSX3:1:1366:11080:30295/1	60	+
chr10	45642280	45642281	A00758:247:H2MVHDSX3:1:1516:7166:15248	60	-
chr10	45651132	45651133	A00758:247:H2MVHDSX3:1:1108:13801:32753	60	+
chr10	45876568	45876569	A00758:247:H2MVHDSX3:1:1648:11044:16016/1	60	+
chr10	46058877	46058878	A00758:247:H2MVHDSX3:2:1421:21757:25113/1	60	-
chr10	46275492	46275493	A00758:247:H2MVHDSX3:1:1172:31304:32690/1	60	+
chr10	46522178	46522179	A00758:247:H2MVHDSX3:2:1146:20817:34100/1	60	-
chr10	47209314	47209315	A00758:247:H2MVHDSX3:2:1256:20600:11428/1	60	+
chr10	48420880	48420881	A00758:247:H2MVHDSX3:1:1328:12834:22467/1	60	-
chr10	49500404	49500405	A00758:247:H2MVHDSX3:4:2517:11306:34350	60	-
chr10	49504841	49504842	A00758:247:H2MVHDSX3:1:1131:30852:26490/1	60	+
chr10	49864123	49864124	A00758:247:H2MVHDSX3:1:2671:27615:8359/1	60	-
chr10	49997392	49997393	A00758:247:H2MVHDSX3:1:1114:22742:18803/1	60	+
chr10	50460552	50460553	A00758:247:H2MVHDSX3:3:1208:22471:27445/1	60	-
chr10	50553489	50553490	A00758:247:H2MVHDSX3:1:1369:18566:3615/1	60	-
chr10	51552721	51552722	A00758:247:H2MVHDSX3:1:1171:25048:28776/1	60	-
chr10	52144614	52144615	A00758:247:H2MVHDSX3:1:1676:13847:27696	60	-
chr10	52161634	52161635	A00758:247:H2MVHDSX3:1:2512:19795:26757/1	60	-
chr10	52737764	52737765	A00758:247:H2MVHDSX3:4:2376:3170:1595	60	+
chr10	52859991	52859992	A00758:247:H2MVHDSX3:4:2244:16233:26005/1	60	+
chr10	56132868	56132869	A00758:247:H2MVHDSX3:2:1466:24605:27007/1	60	-
chr10	56352755	56352756	A00758:247:H2MVHDSX3:1:1172:19949:19445/1	60	-
chr10	56953662	56953663	A00758:247:H2MVHDSX3:1:1516:12970:24643/1	60	-
chr10	57191022	57191023	A00758:247:H2MVHDSX3:3:2210:2338:34945	60	-
chr10	57273720	57273721	A00758:247:H2MVHDSX3:2:2611:1398:24111/1	60	-
chr10	58196405	58196406	A00758:247:H2MVHDSX3:3:1130:1642:20870/1	60	-
chr10	58349347	58349348	A00758:247:H2MVHDSX3:2:1445:23601:14309	60	-
chr10	61331064	61331065	A00758:247:H2MVHDSX3:1:1165:31340:35884	60	-
chr10	61355033	61355034	A00758:247:H2MVHDSX3:1:1478:5584:2080/1	60	-
chr10	61362788	61362789	A00758:247:H2MVHDSX3:1:1319:5665:28181/1	60	+
chr10	61649280	61649281	A00758:247:H2MVHDSX3:1:1225:4426:28948	60	+
chr10	61700807	61700808	A00758:247:H2MVHDSX3:1:1135:25247:24298/1	60	+
chr10	61946153	61946154	A00758:247:H2MVHDSX3:1:1105:13747:4163/1	60	+
chr10	62216927	62216928	A00758:247:H2MVHDSX3:3:2526:6108:33082	60	+
chr10	62240142	62240143	A00758:247:H2MVHDSX3:1:1124:10954:11663/1	60	-
chr10	63139260	63139261	A00758:247:H2MVHDSX3:1:1127:3061:3881/1	60	+
chr10	63139262	63139263	A00758:247:H2MVHDSX3:3:2374:1289:14841	60	+
chr10	63170740	63170741	A00758:247:H2MVHDSX3:2:2649:29903:29324	60	-
chr10	63228680	63228681	A00758:247:H2MVHDSX3:1:1124:6162:10441/1	60	+
chr10	65189629	65189630	A00758:247:H2MVHDSX3:4:1625:11740:19789	60	-
chr10	65255013	65255014	A00758:247:H2MVHDSX3:1:1146:20419:36886/1	60	+
chr10	68030685	68030686	A00758:247:H2MVHDSX3:1:2158:16387:24643/1	60	+
chr10	68071804	68071805	A00758:247:H2MVHDSX3:1:1133:11035:8829/1	60	-
chr10	68145038	68145039	A00758:247:H2MVHDSX3:3:1366:4797:5259	60	+
chr10	68377308	68377309	A00758:247:H2MVHDSX3:1:1516:21169:13291	60	-
chr10	68490520	68490521	A00758:247:H2MVHDSX3:4:2260:7003:22075/1	60	-
chr10	68726620	68726621	A00758:247:H2MVHDSX3:2:1541:8088:11835/1	60	-
chr10	68762449	68762450	A00758:247:H2MVHDSX3:1:1610:32380:5682	60	+
chr10	68908586	68908587	A00758:247:H2MVHDSX3:1:1314:19877:4382/1	60	-
chr10	68939822	68939823	A00758:247:H2MVHDSX3:1:2119:12744:28604/1	60	-
chr10	68941359	68941360	A00758:247:H2MVHDSX3:1:1307:14281:5181/1	60	-
chr10	69133287	69133288	A00758:247:H2MVHDSX3:1:1509:22968:34914	60	+
chr10	70210121	70210122	A00758:247:H2MVHDSX3:4:1225:17309:14810	60	-
chr10	70638373	70638374	A00758:247:H2MVHDSX3:4:1464:11053:13213/1	60	-
chr10	70852959	70852960	A00758:247:H2MVHDSX3:1:1339:28782:20369	60	+
chr10	70857584	70857585	A00758:247:H2MVHDSX3:2:2430:29586:29465/1	60	+
chr10	70860093	70860094	A00758:247:H2MVHDSX3:1:2307:22399:21496/1	60	-
chr10	71831172	71831173	A00758:247:H2MVHDSX3:1:1119:8223:4679/1	60	-
chr10	72125626	72125627	A00758:247:H2MVHDSX3:1:2378:17173:7654/1	60	+
chr10	72127652	72127653	A00758:247:H2MVHDSX3:3:2518:16749:4100/1	60	-
chr10	72140551	72140552	A00758:247:H2MVHDSX3:1:1625:9652:19304	60	+
chr10	72161509	72161510	A00758:247:H2MVHDSX3:1:1239:1814:36041/1	60	-
chr10	72173034	72173035	A00758:247:H2MVHDSX3:1:1167:24370:20306/1	60	+
chr10	72194933	72194934	A00758:247:H2MVHDSX3:1:1246:3215:30201/1	60	+
chr10	72253603	72253604	A00758:247:H2MVHDSX3:4:1320:7518:30765	60	+
chr10	72259254	72259255	A00758:247:H2MVHDSX3:3:2449:11740:8234	60	-
chr10	72406305	72406306	A00758:247:H2MVHDSX3:1:1108:21866:7420/1	60	+
chr10	72899537	72899538	A00758:247:H2MVHDSX3:1:2328:15718:9643/1	60	-
chr10	73068780	73068781	A00758:247:H2MVHDSX3:1:1107:11496:21527/1	60	-
chr10	73234283	73234284	A00758:247:H2MVHDSX3:1:1405:20211:6527/1	60	+
chr10	73387749	73387750	A00758:247:H2MVHDSX3:1:1120:16107:10567/1	60	+
chr10	73438281	73438282	A00758:247:H2MVHDSX3:1:1309:29234:34898/1	60	-
chr10	73691693	73691694	A00758:247:H2MVHDSX3:1:2246:20555:17644	60	+
chr10	73844283	73844284	A00758:247:H2MVHDSX3:2:1451:6180:31391	60	+
chr10	73847692	73847693	A00758:247:H2MVHDSX3:2:2662:22489:21308	60	-
chr10	74014489	74014490	A00758:247:H2MVHDSX3:1:1102:31159:2754/1	60	+
chr10	74042473	74042474	A00758:247:H2MVHDSX3:1:2666:31964:35117/1	60	+
chr10	74225365	74225366	A00758:247:H2MVHDSX3:4:1321:11424:29199/1	60	-
chr10	74244715	74244716	A00758:247:H2MVHDSX3:1:2537:4878:30138/1	60	+
chr10	74303573	74303574	A00758:247:H2MVHDSX3:1:1112:30563:21793/1	60	-
chr10	74320199	74320200	A00758:247:H2MVHDSX3:1:1471:4589:23281	60	+
chr10	74390322	74390323	A00758:247:H2MVHDSX3:1:1121:20808:18521/1	60	+
chr10	74397986	74397987	A00758:247:H2MVHDSX3:1:1672:7735:13166/1	60	+
chr10	74439706	74439707	A00758:247:H2MVHDSX3:1:1276:5041:8155/1	60	+
chr10	74447405	74447406	A00758:247:H2MVHDSX3:1:1537:1732:18677/1	60	+
chr10	74480722	74480723	A00758:247:H2MVHDSX3:1:1608:28827:27085/1	60	-
chr10	74486278	74486279	A00758:247:H2MVHDSX3:1:2260:12897:28244	60	-
chr10	74506894	74506895	A00758:247:H2MVHDSX3:1:1177:26015:29857/1	60	-
chr10	74521581	74521582	A00758:247:H2MVHDSX3:1:1103:7129:19570/1	60	-
chr10	74558150	74558151	A00758:247:H2MVHDSX3:1:1241:22272:5682/1	60	-
chr10	74583720	74583721	A00758:247:H2MVHDSX3:1:1119:12816:20650/1	60	+
chr10	74914085	74914086	A00758:247:H2MVHDSX3:3:2305:23005:34006	60	-
chr10	75007958	75007959	A00758:247:H2MVHDSX3:1:1102:19633:8469/1	60	-
chr10	77528472	77528473	A00758:247:H2MVHDSX3:4:2545:13295:27085	60	-
chr10	79223623	79223624	A00758:247:H2MVHDSX3:3:2151:15221:1235	60	-
chr10	80095476	80095477	A00758:247:H2MVHDSX3:2:1530:5276:29982/1	60	-
chr10	82391409	82391410	A00758:247:H2MVHDSX3:1:1276:24424:29168/1	60	-
chr10	83340589	83340590	A00758:247:H2MVHDSX3:1:1651:9272:22686	60	-
chr10	86606701	86606702	A00758:247:H2MVHDSX3:2:2629:29297:27586/1	60	-
chr10	86763100	86763101	A00758:247:H2MVHDSX3:3:1547:13367:27993/1	60	-
chr10	86914740	86914741	A00758:247:H2MVHDSX3:1:1336:15130:36683/1	60	-
chr10	87056803	87056804	A00758:247:H2MVHDSX3:1:1330:18231:31000/1	60	-
chr10	87096280	87096281	A00758:247:H2MVHDSX3:2:1117:13783:10175	60	+
chr10	87153582	87153583	A00758:247:H2MVHDSX3:1:1246:17011:22404/1	60	-
chr10	87782596	87782597	A00758:247:H2MVHDSX3:1:2152:25301:22795/1	60	+
chr10	87791130	87791131	A00758:247:H2MVHDSX3:1:1601:29740:3521	60	-
chr10	87793374	87793375	A00758:247:H2MVHDSX3:1:1111:7410:22247/1	60	-
chr10	88027283	88027284	A00758:247:H2MVHDSX3:4:1127:32931:3975	60	+
chr10	88363432	88363433	A00758:247:H2MVHDSX3:1:1671:3568:33630	60	+
chr10	88409539	88409540	A00758:247:H2MVHDSX3:1:1126:19533:32283/1	60	-
chr10	88894663	88894664	A00758:247:H2MVHDSX3:1:1161:30237:30123/1	60	-
chr10	89167913	89167914	A00758:247:H2MVHDSX3:1:1150:31602:29575/1	60	+
chr10	89718079	89718080	A00758:247:H2MVHDSX3:1:1236:13675:3630/1	60	+
chr10	89723483	89723484	A00758:247:H2MVHDSX3:4:1339:7193:31485	60	+
chr10	91235367	91235368	A00758:247:H2MVHDSX3:3:1126:1787:2581	60	-
chr10	91245276	91245277	A00758:247:H2MVHDSX3:2:1307:22209:14465	60	-
chr10	91989587	91989588	A00758:247:H2MVHDSX3:1:1472:30472:32252	60	-
chr10	92026197	92026198	A00758:247:H2MVHDSX3:4:1633:29839:19570	60	-
chr10	92602234	92602235	A00758:247:H2MVHDSX3:2:1533:13901:16235/1	60	-
chr10	92627713	92627714	A00758:247:H2MVHDSX3:1:1114:7184:33505/1	60	-
chr10	92629226	92629227	A00758:247:H2MVHDSX3:1:1657:3143:17018/1	60	+
chr10	92648214	92648215	A00758:247:H2MVHDSX3:1:1203:26413:21715/1	60	+
chr10	92872448	92872449	A00758:247:H2MVHDSX3:3:1151:14479:20431/1	60	-
chr10	92904137	92904138	A00758:247:H2MVHDSX3:1:1103:22670:10755/1	60	-
chr10	93900364	93900365	A00758:247:H2MVHDSX3:1:1178:13132:35446/1	60	+
chr10	94340135	94340136	A00758:247:H2MVHDSX3:3:1309:11541:22075/1	60	-
chr10	94349008	94349009	A00758:247:H2MVHDSX3:4:1278:27462:23938/1	60	-
chr10	95473235	95473236	A00758:247:H2MVHDSX3:1:1119:18403:18552/1	60	-
chr10	95642006	95642007	A00758:247:H2MVHDSX3:3:2451:5665:32002/1	60	-
chr10	95959109	95959110	A00758:247:H2MVHDSX3:1:2564:28284:23390/1	60	-
chr10	96533062	96533063	A00758:247:H2MVHDSX3:1:1158:22209:25019/1	60	+
chr10	96871017	96871018	A00758:247:H2MVHDSX3:1:1118:19379:5650/1	60	+
chr10	96903978	96903979	A00758:247:H2MVHDSX3:1:2348:2962:27696/1	60	+
chr10	96954159	96954160	A00758:247:H2MVHDSX3:1:1576:20663:31798/1	60	+
chr10	96959511	96959512	A00758:247:H2MVHDSX3:2:2240:9995:36871/1	60	+
chr10	97172712	97172713	A00758:247:H2MVHDSX3:3:1647:8006:5807/1	60	+
chr10	97288317	97288318	A00758:247:H2MVHDSX3:1:1129:24207:10974/1	60	-
chr10	97443224	97443225	A00758:247:H2MVHDSX3:3:1562:19271:5650	60	-
chr10	97483587	97483588	A00758:247:H2MVHDSX3:1:1125:20103:10974	60	+
chr10	98139467	98139468	A00758:247:H2MVHDSX3:1:2222:2754:2942/1	60	+
chr10	98187484	98187485	A00758:247:H2MVHDSX3:1:1371:13169:3223/1	60	-
chr10	98195336	98195337	A00758:247:H2MVHDSX3:1:1276:23249:15828/1	60	-
chr10	99267712	99267713	A00758:247:H2MVHDSX3:1:2570:21902:34569/1	60	-
chr10	99437700	99437701	A00758:247:H2MVHDSX3:1:1547:23366:9486/1	60	-
chr10	99736646	99736647	A00758:247:H2MVHDSX3:1:1621:30110:4695/1	60	+
chr10	99739522	99739523	A00758:247:H2MVHDSX3:1:2226:1741:36072	60	+
chr10	100113907	100113908	A00758:247:H2MVHDSX3:2:1230:13358:30984/1	60	+
chr10	100163641	100163642	A00758:247:H2MVHDSX3:1:1135:28076:26913/1	60	-
chr10	100271829	100271830	A00758:247:H2MVHDSX3:4:1430:11704:7075	60	+
chr10	100280516	100280517	A00758:247:H2MVHDSX3:1:1314:10601:8077/1	60	-
chr10	100387227	100387228	A00758:247:H2MVHDSX3:2:1168:21920:24205/1	60	+
chr10	100798370	100798371	A00758:247:H2MVHDSX3:2:1446:10456:1595/1	60	+
chr10	100935580	100935581	A00758:247:H2MVHDSX3:1:1138:1787:6872/1	60	-
chr10	100945349	100945350	A00758:247:H2MVHDSX3:1:1313:19868:6840/1	60	-
chr10	101278301	101278302	A00758:247:H2MVHDSX3:1:2450:27706:21512/1	60	+
chr10	101366107	101366108	A00758:247:H2MVHDSX3:1:1410:21034:25081/1	60	-
chr10	101429300	101429301	A00758:247:H2MVHDSX3:1:2143:8151:1705/1	60	-
chr10	101790803	101790804	A00758:247:H2MVHDSX3:1:1171:31584:30389/1	60	+
chr10	101797410	101797411	A00758:247:H2MVHDSX3:1:1120:28266:2816/1	60	-
chr10	101809087	101809088	A00758:247:H2MVHDSX3:1:1104:14443:16360/1	60	-
chr10	101812655	101812656	A00758:247:H2MVHDSX3:1:1477:6090:5869/1	60	-
chr10	101950499	101950500	A00758:247:H2MVHDSX3:3:1345:24370:17644/1	60	+
chr10	101971794	101971795	A00758:247:H2MVHDSX3:1:1146:4083:15922/1	60	+
chr10	101991310	101991311	A00758:247:H2MVHDSX3:1:1169:15275:8970/1	60	-
chr10	102112531	102112532	A00758:247:H2MVHDSX3:1:1273:21477:23625	60	+
chr10	102295623	102295624	A00758:247:H2MVHDSX3:1:1259:30716:26099	60	-
chr10	102298659	102298660	A00758:247:H2MVHDSX3:1:2166:32515:5008/1	60	+
chr10	102510901	102510902	A00758:247:H2MVHDSX3:1:1225:25952:17754/1	60	-
chr10	102739545	102739546	A00758:247:H2MVHDSX3:1:1135:18783:15702/1	60	-
chr10	102865238	102865239	A00758:247:H2MVHDSX3:1:2635:22083:24674/1	60	+
chr10	102900611	102900612	A00758:247:H2MVHDSX3:1:1244:3305:12038/1	60	+
chr10	102900613	102900614	A00758:247:H2MVHDSX3:2:1269:6596:27038	60	+
chr10	103089255	103089256	A00758:247:H2MVHDSX3:1:1155:12518:36542/1	60	+
chr10	103138567	103138568	A00758:247:H2MVHDSX3:2:1637:14787:19335/1	60	-
chr10	103146601	103146602	A00758:247:H2MVHDSX3:1:1164:13376:12352/1	60	-
chr10	103169287	103169288	A00758:247:H2MVHDSX3:1:1416:17861:4022/1	60	-
chr10	103357392	103357393	A00758:247:H2MVHDSX3:1:1256:19162:33364/1	60	+
chr10	103378094	103378095	A00758:247:H2MVHDSX3:3:1323:3387:2879/1	60	-
chr10	103385910	103385911	A00758:247:H2MVHDSX3:3:2432:6370:23109	60	-
chr10	103902220	103902221	A00758:247:H2MVHDSX3:2:2514:26069:19899/1	60	-
chr10	103980610	103980611	A00758:247:H2MVHDSX3:4:2267:17463:2519	60	-
chr10	104000024	104000025	A00758:247:H2MVHDSX3:1:1246:32570:21793/1	60	-
chr10	104022566	104022567	A00758:247:H2MVHDSX3:1:1103:4670:34350/1	60	-
chr10	108207874	108207875	A00758:247:H2MVHDSX3:4:1468:8648:22858/1	60	+
chr10	110960295	110960296	A00758:247:H2MVHDSX3:3:1471:18267:11240	60	-
chr10	111004079	111004080	A00758:247:H2MVHDSX3:1:1150:2230:11271/1	60	+
chr10	112523515	112523516	A00758:247:H2MVHDSX3:1:1160:29134:3349/1	60	-
chr10	112796020	112796021	A00758:247:H2MVHDSX3:4:2232:26729:24486/1	60	+
chr10	113879230	113879231	A00758:247:H2MVHDSX3:1:1308:30888:4914/1	60	-
chr10	115323465	115323466	A00758:247:H2MVHDSX3:3:1102:5511:17456	60	+
chr10	117054496	117054497	A00758:247:H2MVHDSX3:4:1572:29215:14700/1	60	+
chr10	117294252	117294253	A00758:247:H2MVHDSX3:4:1127:10719:19116/1	60	-
chr10	118661447	118661448	A00758:247:H2MVHDSX3:1:2342:28113:24158	60	+
chr10	118678589	118678590	A00758:247:H2MVHDSX3:1:1159:5665:22983/1	60	+
chr10	118948494	118948495	A00758:247:H2MVHDSX3:1:1376:21531:33458	60	+
chr10	119127312	119127313	A00758:247:H2MVHDSX3:1:1327:32063:19758/1	60	+
chr10	119245037	119245038	A00758:247:H2MVHDSX3:1:1256:4526:20791/1	60	+
chr10	119392595	119392596	A00758:247:H2MVHDSX3:1:1526:19958:5869/1	60	+
chr10	119579819	119579820	A00758:247:H2MVHDSX3:1:1101:27380:33473/1	60	+
chr10	119800975	119800976	A00758:247:H2MVHDSX3:1:1101:10520:23343/1	60	+
chr10	119811066	119811067	A00758:247:H2MVHDSX3:3:2508:23764:35978/1	60	-
chr10	119832323	119832324	A00758:247:H2MVHDSX3:1:1110:19280:2722/1	60	+
chr10	119832958	119832959	A00758:247:H2MVHDSX3:1:1202:18864:25833	60	-
chr10	119834424	119834425	A00758:247:H2MVHDSX3:2:1211:6804:24831/1	60	-
chr10	119900788	119900789	A00758:247:H2MVHDSX3:1:1350:21558:4038/1	60	+
chr10	119927398	119927399	A00758:247:H2MVHDSX3:1:1152:12427:9862/1	60	+
chr10	120869656	120869657	A00758:247:H2MVHDSX3:1:1116:15094:26944/1	60	-
chr10	121609539	121609540	A00758:247:H2MVHDSX3:1:1116:10267:5619/1	60	-
chr10	121798302	121798303	A00758:247:H2MVHDSX3:1:1175:7735:9502/1	60	-
chr10	122939062	122939063	A00758:247:H2MVHDSX3:1:1416:6108:34209/1	60	+
chr10	122939744	122939745	A00758:247:H2MVHDSX3:2:1351:18837:27320	60	-
chr10	122992777	122992778	A00758:247:H2MVHDSX3:1:1164:28284:28714/1	60	+
chr10	124839929	124839930	A00758:247:H2MVHDSX3:1:2518:4679:4836/1	60	+
chr10	124961548	124961549	A00758:247:H2MVHDSX3:1:1213:26350:8422/1	60	+
chr10	125091096	125091097	A00758:247:H2MVHDSX3:4:1549:2709:36714/1	60	-
chr10	125354634	125354635	A00758:247:H2MVHDSX3:3:2263:14036:23641/1	60	-
chr10	125728026	125728027	A00758:247:H2MVHDSX3:1:1570:27606:9377/1	60	-
chr10	127352702	127352703	A00758:247:H2MVHDSX3:2:2447:4508:26647	60	+
chr10	129630788	129630789	A00758:247:H2MVHDSX3:1:1119:10465:16892/1	60	+
chr10	130159592	130159593	A00758:247:H2MVHDSX3:1:1162:30852:27273/1	60	-
chr10	133191221	133191222	A00758:247:H2MVHDSX3:3:1365:23909:1626/1	60	-
chr10	133244570	133244571	A00758:247:H2MVHDSX3:3:1662:12915:4163	60	+
chr10	133405945	133405946	A00758:247:H2MVHDSX3:1:1351:15736:8296	60	-
chr10	133463311	133463312	A00758:247:H2MVHDSX3:2:2102:2419:27038/1	60	-
chr10	133463767	133463768	A00758:247:H2MVHDSX3:1:1429:25382:2112/1	60	-
chr10	133484200	133484201	A00758:247:H2MVHDSX3:1:1111:31485:23703	60	+
chr10	133490937	133490938	A00758:247:H2MVHDSX3:1:2264:20717:11068/1	60	+
chr10	133530959	133530960	A00758:247:H2MVHDSX3:1:1415:12717:10927/1	60	-
chr10	133548207	133548208	A00758:247:H2MVHDSX3:3:2277:5448:25551	60	-
chr11	214934	214935	A00758:247:H2MVHDSX3:1:1110:10746:26553/1	60	+
chr11	225747	225748	A00758:247:H2MVHDSX3:2:2154:21079:24126/1	60	+
chr11	227156	227157	A00758:247:H2MVHDSX3:4:2617:26268:1579	60	+
chr11	228555	228556	A00758:247:H2MVHDSX3:1:1204:6234:10191/1	60	-
chr11	228942	228943	A00758:247:H2MVHDSX3:1:1138:20518:25066/1	60	+
chr11	242753	242754	A00758:247:H2MVHDSX3:1:2277:16830:27853	60	+
chr11	242953	242954	A00758:247:H2MVHDSX3:1:1339:22146:26882/1	60	-
chr11	243784	243785	A00758:247:H2MVHDSX3:1:1313:7202:11553/1	60	-
chr11	245388	245389	A00758:247:H2MVHDSX3:1:1121:7229:13542/1	60	-
chr11	246893	246894	A00758:247:H2MVHDSX3:4:2322:8919:2848	60	+
chr11	248765	248766	A00758:247:H2MVHDSX3:1:1122:11297:4366/1	60	+
chr11	253410	253411	A00758:247:H2MVHDSX3:1:1202:26621:23954/1	60	+
chr11	292321	292322	A00758:247:H2MVHDSX3:1:1253:19976:30452/1	60	-
chr11	324248	324249	A00758:247:H2MVHDSX3:3:1270:16188:30405	60	-
chr11	324250	324251	A00758:247:H2MVHDSX3:1:2307:6388:21073/1	60	-
chr11	327566	327567	A00758:247:H2MVHDSX3:3:1244:3423:1094/1	60	+
chr11	332016	332017	A00758:247:H2MVHDSX3:1:1131:29776:6214/1	60	+
chr11	335437	335438	A00758:247:H2MVHDSX3:1:1414:13602:33912/1	60	+
chr11	341090	341091	A00758:247:H2MVHDSX3:1:1668:25455:22341/1	60	+
chr11	341158	341159	A00758:247:H2MVHDSX3:1:1468:27326:23578/1	60	+
chr11	458022	458023	A00758:247:H2MVHDSX3:1:1104:29342:25974/1	60	-
chr11	462265	462266	A00758:247:H2MVHDSX3:1:1163:4978:31814	60	+
chr11	681883	681884	A00758:247:H2MVHDSX3:4:1327:5104:27023	60	-
chr11	750264	750265	A00758:247:H2MVHDSX3:1:1251:30129:11929/1	60	+
chr11	750971	750972	A00758:247:H2MVHDSX3:1:1263:6063:27868/1	60	+
chr11	759057	759058	A00758:247:H2MVHDSX3:4:1311:10863:8876	60	-
chr11	759737	759738	A00758:247:H2MVHDSX3:1:2152:12554:14309/1	60	-
chr11	759920	759921	A00758:247:H2MVHDSX3:1:1130:32443:36511/1	60	+
chr11	775439	775440	A00758:247:H2MVHDSX3:1:2514:23936:23750	60	+
chr11	811689	811690	A00758:247:H2MVHDSX3:1:1110:7220:3443/1	60	+
chr11	812690	812691	A00758:247:H2MVHDSX3:1:1103:13404:1908/1	60	+
chr11	812692	812693	A00758:247:H2MVHDSX3:2:1456:27706:13463	60	+
chr11	823634	823635	A00758:247:H2MVHDSX3:1:1475:24171:10347/1	60	-
chr11	824612	824613	A00758:247:H2MVHDSX3:1:1235:26115:17785/1	60	+
chr11	877883	877884	A00758:247:H2MVHDSX3:1:1124:9697:23766/1	60	+
chr11	880455	880456	A00758:247:H2MVHDSX3:1:1501:14434:19163	60	-
chr11	2330158	2330159	A00758:247:H2MVHDSX3:2:1570:1949:11882/1	60	-
chr11	3255661	3255662	A00758:247:H2MVHDSX3:4:2512:16016:13886/1	60	+
chr11	3414661	3414662	A00758:247:H2MVHDSX3:1:1277:25129:6433/1	60	-
chr11	3687463	3687464	A00758:247:H2MVHDSX3:1:2615:26096:26835	60	-
chr11	3876250	3876251	A00758:247:H2MVHDSX3:1:1161:19135:19163/1	60	+
chr11	3889855	3889856	A00758:247:H2MVHDSX3:2:2654:8693:20588/1	60	+
chr11	3889856	3889857	A00758:247:H2MVHDSX3:1:2559:25563:2675	60	+
chr11	3902951	3902952	A00758:247:H2MVHDSX3:4:1416:23845:26944/1	60	+
chr11	3922183	3922184	A00758:247:H2MVHDSX3:1:1165:22146:18239/1	60	+
chr11	3924505	3924506	A00758:247:H2MVHDSX3:3:1337:27145:23672	60	-
chr11	3925631	3925632	A00758:247:H2MVHDSX3:1:1132:13539:10473/1	60	+
chr11	3925774	3925775	A00758:247:H2MVHDSX3:1:1102:7726:13369/1	60	+
chr11	3927400	3927401	A00758:247:H2MVHDSX3:1:1260:2682:8265/1	60	-
chr11	3936186	3936187	A00758:247:H2MVHDSX3:1:1136:3568:30467/1	60	+
chr11	3936955	3936956	A00758:247:H2MVHDSX3:1:1375:1307:21887/1	60	-
chr11	3953583	3953584	A00758:247:H2MVHDSX3:1:1429:21296:1047	60	-
chr11	3978999	3979000	A00758:247:H2MVHDSX3:1:1103:22688:21245/1	60	+
chr11	3987478	3987479	A00758:247:H2MVHDSX3:1:1461:21377:2942	60	-
chr11	4007932	4007933	A00758:247:H2MVHDSX3:1:1166:17906:5415/1	60	-
chr11	4110798	4110799	A00758:247:H2MVHDSX3:1:1135:17562:33066/1	60	+
chr11	4118643	4118644	A00758:247:H2MVHDSX3:1:2514:25961:25254/1	60	-
chr11	4737430	4737431	A00758:247:H2MVHDSX3:4:2443:29848:34334	60	+
chr11	6485524	6485525	A00758:247:H2MVHDSX3:2:1302:6470:22561/1	60	-
chr11	6522258	6522259	A00758:247:H2MVHDSX3:1:1105:3676:16564/1	60	+
chr11	8673732	8673733	A00758:247:H2MVHDSX3:2:1226:31864:26866	60	-
chr11	8740088	8740089	A00758:247:H2MVHDSX3:2:1160:31584:16329	60	+
chr11	9292605	9292606	A00758:247:H2MVHDSX3:2:2453:1868:35697	60	-
chr11	9484335	9484336	A00758:247:H2MVHDSX3:2:1249:13648:22874/1	60	+
chr11	9585395	9585396	A00758:247:H2MVHDSX3:1:1114:17517:17049/1	60	-
chr11	9826290	9826291	A00758:247:H2MVHDSX3:1:1248:12590:31657/1	60	+
chr11	10027365	10027366	A00758:247:H2MVHDSX3:3:2351:3495:20729/1	60	-
chr11	10039415	10039416	A00758:247:H2MVHDSX3:1:1255:22299:13777/1	60	+
chr11	10102666	10102667	A00758:247:H2MVHDSX3:1:1232:24578:8140/1	60	+
chr11	10115863	10115864	A00758:247:H2MVHDSX3:1:1177:32199:33959/1	60	-
chr11	10119234	10119235	A00758:247:H2MVHDSX3:1:1146:18059:28980/1	60	-
chr11	10752475	10752476	A00758:247:H2MVHDSX3:3:1467:16929:31031	60	-
chr11	10806590	10806591	A00758:247:H2MVHDSX3:1:1551:13358:14888	60	+
chr11	10855023	10855024	A00758:247:H2MVHDSX3:1:1101:3495:10895/1	60	+
chr11	11868505	11868506	A00758:247:H2MVHDSX3:1:2157:28980:10285/1	60	-
chr11	11911038	11911039	A00758:247:H2MVHDSX3:1:1507:3170:9204/1	60	+
chr11	11932518	11932519	A00758:247:H2MVHDSX3:1:1159:16514:31626/1	60	+
chr11	11949316	11949317	A00758:247:H2MVHDSX3:1:1437:1940:8015/1	60	-
chr11	12197483	12197484	A00758:247:H2MVHDSX3:1:1114:3676:2942/1	60	-
chr11	13697445	13697446	A00758:247:H2MVHDSX3:2:2341:14570:6402	60	-
chr11	14482010	14482011	A00758:247:H2MVHDSX3:1:1526:20175:23938/1	60	-
chr11	14613546	14613547	A00758:247:H2MVHDSX3:1:1106:3513:14559/1	60	+
chr11	14673936	14673937	A00758:247:H2MVHDSX3:1:1212:29062:3693/1	60	+
chr11	14679799	14679800	A00758:247:H2MVHDSX3:1:1411:18638:24721/1	60	-
chr11	14817713	14817714	A00758:247:H2MVHDSX3:1:1227:4336:1924	60	+
chr11	14850973	14850974	A00758:247:H2MVHDSX3:3:1375:2564:30044	60	-
chr11	16266705	16266706	A00758:247:H2MVHDSX3:1:1214:9805:7733/1	60	-
chr11	16697487	16697488	A00758:247:H2MVHDSX3:2:2622:16405:7733/1	60	-
chr11	17120197	17120198	A00758:247:H2MVHDSX3:1:1130:29405:18537/1	60	-
chr11	17346890	17346891	A00758:247:H2MVHDSX3:1:1164:3016:35837/1	60	+
chr11	18349356	18349357	A00758:247:H2MVHDSX3:1:2615:29451:30639	60	-
chr11	18497563	18497564	A00758:247:H2MVHDSX3:1:1221:21323:27774/1	60	+
chr11	18627500	18627501	A00758:247:H2MVHDSX3:2:2316:22146:24502/1	60	-
chr11	19157488	19157489	A00758:247:H2MVHDSX3:1:1352:8992:31939/1	60	-
chr11	19165512	19165513	A00758:247:H2MVHDSX3:1:1119:16848:5650	60	+
chr11	20452207	20452208	A00758:247:H2MVHDSX3:1:1656:4906:18317/1	60	+
chr11	21611551	21611552	A00758:247:H2MVHDSX3:2:1611:30400:6825	60	+
chr11	24484677	24484678	A00758:247:H2MVHDSX3:1:1533:32615:32518/1	60	-
chr11	26864619	26864620	A00758:247:H2MVHDSX3:1:2108:31358:27336/1	60	-
chr11	28127491	28127492	A00758:247:H2MVHDSX3:1:1375:21296:26256/1	60	+
chr11	28167293	28167294	A00758:247:H2MVHDSX3:1:1122:15763:15577/1	60	-
chr11	28291030	28291031	A00758:247:H2MVHDSX3:2:2272:1931:6652/1	60	-
chr11	30140171	30140172	A00758:247:H2MVHDSX3:2:1235:15718:11647	60	-
chr11	31444683	31444684	A00758:247:H2MVHDSX3:1:1528:12644:36072/1	60	+
chr11	31453196	31453197	A00758:247:H2MVHDSX3:1:1425:19868:32268/1	60	+
chr11	31554831	31554832	A00758:247:H2MVHDSX3:2:1318:31485:24862/1	60	-
chr11	31562080	31562081	A00758:247:H2MVHDSX3:1:1621:27136:17112	60	-
chr11	31671702	31671703	A00758:247:H2MVHDSX3:2:2329:10050:26631/1	60	-
chr11	32414666	32414667	A00758:247:H2MVHDSX3:4:2258:4444:19742/1	60	+
chr11	33030275	33030276	A00758:247:H2MVHDSX3:1:1103:31159:19601/1	60	+
chr11	33346883	33346884	A00758:247:H2MVHDSX3:1:2330:27633:9392/1	60	-
chr11	34989482	34989483	A00758:247:H2MVHDSX3:1:1132:8169:13072	60	+
chr11	36530236	36530237	A00758:247:H2MVHDSX3:2:1371:24985:2268	60	-
chr11	37534656	37534657	A00758:247:H2MVHDSX3:3:1521:18123:7138/1	60	+
chr11	38017517	38017518	A00758:247:H2MVHDSX3:2:2133:26612:15201/1	60	+
chr11	43380738	43380739	A00758:247:H2MVHDSX3:1:1240:2672:30796/1	60	-
chr11	43661611	43661612	A00758:247:H2MVHDSX3:1:1104:23909:26741/1	60	+
chr11	43779392	43779393	A00758:247:H2MVHDSX3:1:1125:2817:11443/1	60	+
chr11	44578512	44578513	A00758:247:H2MVHDSX3:1:1121:19217:32456	60	+
chr11	45677384	45677385	A00758:247:H2MVHDSX3:3:2220:6949:7921/1	60	-
chr11	46045219	46045220	A00758:247:H2MVHDSX3:3:2429:13829:10661/1	60	-
chr11	46057141	46057142	A00758:247:H2MVHDSX3:1:1636:20021:18693/1	60	-
chr11	46102127	46102128	A00758:247:H2MVHDSX3:3:1345:7780:4914	60	-
chr11	46106207	46106208	A00758:247:H2MVHDSX3:1:1414:12427:9017/1	60	-
chr11	46437082	46437083	A00758:247:H2MVHDSX3:1:1220:27371:2613/1	60	+
chr11	46451119	46451120	A00758:247:H2MVHDSX3:2:1450:14814:2722/1	60	-
chr11	46557773	46557774	A00758:247:H2MVHDSX3:1:1208:12472:16517	60	-
chr11	46557774	46557775	A00758:247:H2MVHDSX3:1:1430:12852:2738/1	60	-
chr11	46582731	46582732	A00758:247:H2MVHDSX3:1:1217:12192:16814/1	60	-
chr11	46765830	46765831	A00758:247:H2MVHDSX3:1:1102:6370:24455/1	60	+
chr11	46786098	46786099	A00758:247:H2MVHDSX3:1:1312:29903:19836/1	60	+
chr11	46786100	46786101	A00758:247:H2MVHDSX3:3:2373:3992:31203	60	+
chr11	46793164	46793165	A00758:247:H2MVHDSX3:1:1412:3423:26710/1	60	-
chr11	46807681	46807682	A00758:247:H2MVHDSX3:1:2651:22516:33630/1	60	-
chr11	46810292	46810293	A00758:247:H2MVHDSX3:1:2367:24207:32487/1	60	+
chr11	46819670	46819671	A00758:247:H2MVHDSX3:2:2130:27154:15013	60	-
chr11	46959654	46959655	A00758:247:H2MVHDSX3:2:1668:23637:12117	60	-
chr11	46959656	46959657	A00758:247:H2MVHDSX3:1:1101:12617:3427	60	-
chr11	47024089	47024090	A00758:247:H2MVHDSX3:1:1122:8015:23735/1	60	+
chr11	47498785	47498786	A00758:247:H2MVHDSX3:1:2601:6750:22764	60	-
chr11	47576464	47576465	A00758:247:H2MVHDSX3:2:2356:26006:22326/1	60	-
chr11	47801368	47801369	A00758:247:H2MVHDSX3:1:1259:4906:33974/1	60	+
chr11	47807134	47807135	A00758:247:H2MVHDSX3:1:1272:18475:1235	60	+
chr11	47920135	47920136	A00758:247:H2MVHDSX3:2:1571:20365:18787/1	60	-
chr11	47970581	47970582	A00758:247:H2MVHDSX3:2:1553:12689:27195/1	60	-
chr11	48180491	48180492	A00758:247:H2MVHDSX3:4:2673:21025:15796/1	60	+
chr11	50206847	50206848	A00758:247:H2MVHDSX3:3:1425:2889:2425	60	-
chr11	55699411	55699412	A00758:247:H2MVHDSX3:2:2576:21522:10989/1	60	+
chr11	56780174	56780175	A00758:247:H2MVHDSX3:3:2114:22372:32377/1	60	+
chr11	57575924	57575925	A00758:247:H2MVHDSX3:3:2505:28348:1297	60	-
chr11	57620988	57620989	A00758:247:H2MVHDSX3:3:1117:1461:8437/1	60	+
chr11	57874752	57874753	A00758:247:H2MVHDSX3:4:1333:31195:9017/1	60	-
chr11	58560012	58560013	A00758:247:H2MVHDSX3:1:1178:11270:29371/1	60	+
chr11	58561171	58561172	A00758:247:H2MVHDSX3:1:1101:6596:30733	60	-
chr11	58583298	58583299	A00758:247:H2MVHDSX3:1:1555:26802:17159/1	60	-
chr11	58612925	58612926	A00758:247:H2MVHDSX3:1:1220:27154:21621/1	60	+
chr11	59128394	59128395	A00758:247:H2MVHDSX3:1:1129:20500:27884/1	60	-
chr11	59480271	59480272	A00758:247:H2MVHDSX3:4:1356:21721:33317	60	-
chr11	59589469	59589470	A00758:247:H2MVHDSX3:1:1101:28266:32753	60	-
chr11	59603884	59603885	A00758:247:H2MVHDSX3:2:1122:22462:24580	60	-
chr11	59642603	59642604	A00758:247:H2MVHDSX3:1:1176:22553:27712/1	60	-
chr11	59643627	59643628	A00758:247:H2MVHDSX3:2:1108:26033:11224	60	-
chr11	59648959	59648960	A00758:247:H2MVHDSX3:1:2206:29451:30013/1	60	-
chr11	59649548	59649549	A00758:247:H2MVHDSX3:3:1318:20546:28401	60	-
chr11	59653512	59653513	A00758:247:H2MVHDSX3:1:1238:16848:33927/1	60	+
chr11	59657307	59657308	A00758:247:H2MVHDSX3:1:2170:29668:6120	60	-
chr11	59661553	59661554	A00758:247:H2MVHDSX3:2:2273:21368:15421	60	+
chr11	60714107	60714108	A00758:247:H2MVHDSX3:4:1146:12834:25535/1	60	+
chr11	60882584	60882585	A00758:247:H2MVHDSX3:1:2649:28682:2566	60	-
chr11	60882586	60882587	A00758:247:H2MVHDSX3:1:2239:31521:8046	60	-
chr11	61309486	61309487	A00758:247:H2MVHDSX3:1:2266:17309:26303/1	60	-
chr11	61324785	61324786	A00758:247:H2MVHDSX3:2:2555:27462:12978/1	60	-
chr11	61349745	61349746	A00758:247:H2MVHDSX3:1:1262:6696:6261	60	+
chr11	61418610	61418611	A00758:247:H2MVHDSX3:1:1117:26847:33426/1	60	-
chr11	61423652	61423653	A00758:247:H2MVHDSX3:1:2560:10493:13651	60	+
chr11	61426799	61426800	A00758:247:H2MVHDSX3:1:2429:18991:11146	60	-
chr11	61804831	61804832	A00758:247:H2MVHDSX3:4:1127:26684:29794/1	60	+
chr11	61821018	61821019	A00758:247:H2MVHDSX3:1:1129:26992:28510/1	60	+
chr11	61823311	61823312	A00758:247:H2MVHDSX3:1:1102:18295:20525/1	60	+
chr11	61823312	61823313	A00758:247:H2MVHDSX3:4:2631:8974:29371	60	+
chr11	61824762	61824763	A00758:247:H2MVHDSX3:1:1247:19804:30592/1	60	+
chr11	61845122	61845123	A00758:247:H2MVHDSX3:4:1171:10845:36338	60	-
chr11	62340250	62340251	A00758:247:H2MVHDSX3:1:1159:2609:23672/1	60	-
chr11	62563352	62563353	A00758:247:H2MVHDSX3:1:2433:29360:20181/1	60	+
chr11	62571140	62571141	A00758:247:H2MVHDSX3:1:1108:24722:10019/1	60	+
chr11	62597429	62597430	A00758:247:H2MVHDSX3:4:1252:3757:5149	60	-
chr11	62597434	62597435	A00758:247:H2MVHDSX3:1:1218:24957:25551	60	-
chr11	62599126	62599127	A00758:247:H2MVHDSX3:3:1359:8775:25895/1	60	+
chr11	62608137	62608138	A00758:247:H2MVHDSX3:1:1205:2076:29919	60	-
chr11	62637232	62637233	A00758:247:H2MVHDSX3:1:1162:3332:21574/1	60	+
chr11	62661879	62661880	A00758:247:H2MVHDSX3:1:1178:23927:34914	60	-
chr11	62675474	62675475	A00758:247:H2MVHDSX3:4:2207:28574:23703	60	+
chr11	62693230	62693231	A00758:247:H2MVHDSX3:1:1450:18584:5744/1	60	-
chr11	62709756	62709757	A00758:247:H2MVHDSX3:4:2560:14253:29653	60	+
chr11	62714065	62714066	A00758:247:H2MVHDSX3:1:1638:1904:36793/1	60	-
chr11	62714240	62714241	A00758:247:H2MVHDSX3:1:1158:25012:13401	60	-
chr11	62715553	62715554	A00758:247:H2MVHDSX3:1:1110:31241:12884/1	60	+
chr11	62715554	62715555	A00758:247:H2MVHDSX3:2:2439:15953:8609/1	60	+
chr11	62716540	62716541	A00758:247:H2MVHDSX3:1:1207:15790:34507/1	60	+
chr11	62717116	62717117	A00758:247:H2MVHDSX3:1:1367:23827:11318	60	+
chr11	62717484	62717485	A00758:247:H2MVHDSX3:1:2316:17644:33959/1	60	+
chr11	62720360	62720361	A00758:247:H2MVHDSX3:2:1116:11993:27806/1	60	-
chr11	62756809	62756810	A00758:247:H2MVHDSX3:2:1515:24957:34726	60	+
chr11	62779230	62779231	A00758:247:H2MVHDSX3:3:1673:5999:32518	60	+
chr11	62826694	62826695	A00758:247:H2MVHDSX3:1:1274:18114:29794/1	60	+
chr11	62843278	62843279	A00758:247:H2MVHDSX3:1:1304:25455:11600/1	60	-
chr11	62852913	62852914	A00758:247:H2MVHDSX3:1:2518:11939:32722/1	60	-
chr11	62867900	62867901	A00758:247:H2MVHDSX3:1:1114:18719:33317/1	60	-
chr11	63483181	63483182	A00758:247:H2MVHDSX3:1:1131:17237:10426/1	60	+
chr11	63570217	63570218	A00758:247:H2MVHDSX3:1:1131:11333:25222/1	60	+
chr11	63593947	63593948	A00758:247:H2MVHDSX3:2:2571:28248:34068	60	-
chr11	63624854	63624855	A00758:247:H2MVHDSX3:1:1143:27787:13698/1	60	-
chr11	63626126	63626127	A00758:247:H2MVHDSX3:4:2316:17137:17018	60	-
chr11	63632835	63632836	A00758:247:H2MVHDSX3:1:1375:15194:35352/1	60	-
chr11	63633297	63633298	A00758:247:H2MVHDSX3:3:1225:24008:30264	60	-
chr11	63634278	63634279	A00758:247:H2MVHDSX3:2:2377:7220:8171/1	60	-
chr11	63637042	63637043	A00758:247:H2MVHDSX3:1:2358:19967:5760	60	-
chr11	63637502	63637503	A00758:247:H2MVHDSX3:1:1210:21414:15217/1	60	+
chr11	63639836	63639837	A00758:247:H2MVHDSX3:1:1154:12355:31688/1	60	+
chr11	63642865	63642866	A00758:247:H2MVHDSX3:4:1253:16206:9424	60	+
chr11	63643832	63643833	A00758:247:H2MVHDSX3:2:2268:14018:5885/1	60	-
chr11	63648442	63648443	A00758:247:H2MVHDSX3:2:1318:6135:33317/1	60	-
chr11	63649176	63649177	A00758:247:H2MVHDSX3:2:1355:14145:15123/1	60	+
chr11	63649716	63649717	A00758:247:H2MVHDSX3:1:1108:4589:14262	60	-
chr11	63649967	63649968	A00758:247:H2MVHDSX3:3:2426:11948:20306/1	60	-
chr11	63650006	63650007	A00758:247:H2MVHDSX3:1:2146:28989:18693	60	+
chr11	63650099	63650100	A00758:247:H2MVHDSX3:3:2516:30174:2362/1	60	+
chr11	63652803	63652804	A00758:247:H2MVHDSX3:1:1465:23628:33426/1	60	+
chr11	63657554	63657555	A00758:247:H2MVHDSX3:4:1308:8395:19069	60	-
chr11	63662977	63662978	A00758:247:H2MVHDSX3:1:1417:5421:27383/1	60	-
chr11	63680223	63680224	A00758:247:H2MVHDSX3:1:1639:30590:7498/1	60	+
chr11	63687359	63687360	A00758:247:H2MVHDSX3:1:1114:25283:13933/1	60	+
chr11	63688152	63688153	A00758:247:H2MVHDSX3:1:1404:6723:26475	60	-
chr11	63689002	63689003	A00758:247:H2MVHDSX3:3:2559:25644:8516/1	60	-
chr11	63689017	63689018	A00758:247:H2MVHDSX3:3:1459:11984:26788/1	60	+
chr11	63705881	63705882	A00758:247:H2MVHDSX3:3:2275:10547:22795	60	-
chr11	63720011	63720012	A00758:247:H2MVHDSX3:3:1261:7988:24627	60	-
chr11	63731116	63731117	A00758:247:H2MVHDSX3:1:1101:25572:3192/1	60	+
chr11	63856044	63856045	A00758:247:H2MVHDSX3:1:1258:9254:34240/1	60	-
chr11	63858974	63858975	A00758:247:H2MVHDSX3:1:1117:14136:3114/1	60	-
chr11	63944700	63944701	A00758:247:H2MVHDSX3:2:1222:27019:9768	60	+
chr11	63978721	63978722	A00758:247:H2MVHDSX3:2:1652:24071:18662	60	-
chr11	64191245	64191246	A00758:247:H2MVHDSX3:1:1107:25400:25222/1	60	+
chr11	64192428	64192429	A00758:247:H2MVHDSX3:1:1169:19895:29340/1	60	-
chr11	64195748	64195749	A00758:247:H2MVHDSX3:1:2459:5575:21292	60	-
chr11	64199721	64199722	A00758:247:H2MVHDSX3:1:1533:13467:28823/1	60	-
chr11	64200058	64200059	A00758:247:H2MVHDSX3:1:1153:12970:34381/1	60	+
chr11	64214702	64214703	A00758:247:H2MVHDSX3:3:1552:21305:23797/1	60	+
chr11	64216871	64216872	A00758:247:H2MVHDSX3:3:1540:23493:19006/1	60	+
chr11	64308121	64308122	A00758:247:H2MVHDSX3:2:1511:15167:5682	60	-
chr11	64365315	64365316	A00758:247:H2MVHDSX3:4:1205:30264:28103/1	60	-
chr11	64765560	64765561	A00758:247:H2MVHDSX3:1:1150:10800:19319/1	60	+
chr11	64772466	64772467	A00758:247:H2MVHDSX3:1:1108:7401:7012/1	60	+
chr11	64772489	64772490	A00758:247:H2MVHDSX3:2:1407:26241:20290	60	-
chr11	64772490	64772491	A00758:247:H2MVHDSX3:2:2366:23945:15092/1	60	-
chr11	64775610	64775611	A00758:247:H2MVHDSX3:1:1114:23294:36793	60	+
chr11	64776007	64776008	A00758:247:H2MVHDSX3:1:1248:4273:15092/1	60	-
chr11	64780839	64780840	A00758:247:H2MVHDSX3:1:1135:13277:28369/1	60	+
chr11	64780841	64780842	A00758:247:H2MVHDSX3:3:1177:3233:16924/1	60	+
chr11	64780862	64780863	A00758:247:H2MVHDSX3:3:1606:28763:1360	60	-
chr11	64783431	64783432	A00758:247:H2MVHDSX3:2:2368:6641:25645/1	60	-
chr11	64794475	64794476	A00758:247:H2MVHDSX3:1:1511:18611:15906/1	60	+
chr11	64806286	64806287	A00758:247:H2MVHDSX3:1:2248:21332:19961	60	+
chr11	64861660	64861661	A00758:247:H2MVHDSX3:2:2520:1886:6543	60	+
chr11	64881144	64881145	A00758:247:H2MVHDSX3:1:1131:21423:16110/1	60	-
chr11	64904645	64904646	A00758:247:H2MVHDSX3:1:1549:21043:28792/1	60	-
chr11	65020363	65020364	A00758:247:H2MVHDSX3:1:1239:32344:36213/1	60	-
chr11	65102645	65102646	A00758:247:H2MVHDSX3:1:2528:5909:4523/1	60	+
chr11	65102647	65102648	A00758:247:H2MVHDSX3:3:2611:26612:35712	60	+
chr11	65103814	65103815	A00758:247:H2MVHDSX3:1:1468:9607:21198	60	+
chr11	65103884	65103885	A00758:247:H2MVHDSX3:1:2278:9390:27179	60	-
chr11	65104417	65104418	A00758:247:H2MVHDSX3:1:1156:6822:5321/1	60	-
chr11	65105788	65105789	A00758:247:H2MVHDSX3:1:1156:25274:30921/1	60	-
chr11	65118776	65118777	A00758:247:H2MVHDSX3:2:2635:5258:28103	60	+
chr11	65175698	65175699	A00758:247:H2MVHDSX3:3:1658:22001:21308	60	-
chr11	65185741	65185742	A00758:247:H2MVHDSX3:3:1443:5385:12383	60	-
chr11	65192484	65192485	A00758:247:H2MVHDSX3:1:1261:28483:29810/1	60	-
chr11	65193425	65193426	A00758:247:H2MVHDSX3:1:1519:9480:14779/1	60	-
chr11	65195361	65195362	A00758:247:H2MVHDSX3:1:1322:23421:25488/1	60	+
chr11	65195763	65195764	A00758:247:H2MVHDSX3:1:1168:16016:8563/1	60	-
chr11	65273650	65273651	A00758:247:H2MVHDSX3:2:2413:27281:16391/1	60	-
chr11	65274413	65274414	A00758:247:H2MVHDSX3:4:1237:3730:16376/1	60	-
chr11	65277291	65277292	A00758:247:H2MVHDSX3:1:2474:19488:35524	60	-
chr11	65278279	65278280	A00758:247:H2MVHDSX3:1:1116:2754:18975/1	60	-
chr11	65280382	65280383	A00758:247:H2MVHDSX3:1:1139:14751:25880/1	60	+
chr11	65280384	65280385	A00758:247:H2MVHDSX3:4:1172:14687:31093/1	60	+
chr11	65281782	65281783	A00758:247:H2MVHDSX3:1:1118:8305:19413/1	60	+
chr11	65285903	65285904	A00758:247:H2MVHDSX3:1:1141:15664:16376/1	60	+
chr11	65286127	65286128	A00758:247:H2MVHDSX3:1:1157:5520:25895/1	60	-
chr11	65286375	65286376	A00758:247:H2MVHDSX3:2:2269:11080:28009	60	+
chr11	65344604	65344605	A00758:247:H2MVHDSX3:1:1123:3025:3537/1	60	+
chr11	65424666	65424667	A00758:247:H2MVHDSX3:1:2502:17806:6057	60	-
chr11	65431055	65431056	A00758:247:H2MVHDSX3:1:1114:20365:9706/1	60	+
chr11	65432885	65432886	A00758:247:H2MVHDSX3:1:1431:19741:11631/1	60	-
chr11	65432906	65432907	A00758:247:H2MVHDSX3:1:1658:28989:18630	60	-
chr11	65432908	65432909	A00758:247:H2MVHDSX3:1:1127:1696:12727	60	-
chr11	65434405	65434406	A00758:247:H2MVHDSX3:1:1469:19117:24330/1	60	+
chr11	65434672	65434673	A00758:247:H2MVHDSX3:1:1166:14516:9659	60	-
chr11	65435767	65435768	A00758:247:H2MVHDSX3:1:1113:26811:19523/1	60	+
chr11	65436615	65436616	A00758:247:H2MVHDSX3:1:2354:6090:4147	60	-
chr11	65437414	65437415	A00758:247:H2MVHDSX3:1:1320:23665:9596/1	60	+
chr11	65439418	65439419	A00758:247:H2MVHDSX3:1:1453:19199:21966/1	60	+
chr11	65442046	65442047	A00758:247:H2MVHDSX3:1:2441:12472:3114	60	+
chr11	65502250	65502251	A00758:247:H2MVHDSX3:1:1574:26530:33223/1	60	+
chr11	65527073	65527074	A00758:247:H2MVHDSX3:1:1454:31159:3192	60	-
chr11	65621516	65621517	A00758:247:H2MVHDSX3:1:1144:5484:21198/1	60	+
chr11	65625573	65625574	A00758:247:H2MVHDSX3:1:1564:16315:35884	60	-
chr11	65629288	65629289	A00758:247:H2MVHDSX3:1:1135:1199:11459	60	+
chr11	65634458	65634459	A00758:247:H2MVHDSX3:1:1523:13340:6183/1	60	-
chr11	65863555	65863556	A00758:247:H2MVHDSX3:1:1402:5846:12493	60	+
chr11	65863895	65863896	A00758:247:H2MVHDSX3:1:1117:3649:36526/1	60	+
chr11	65866933	65866934	A00758:247:H2MVHDSX3:1:1127:27633:17347/1	60	-
chr11	65904490	65904491	A00758:247:H2MVHDSX3:2:1133:24469:4977/1	60	+
chr11	65925402	65925403	A00758:247:H2MVHDSX3:1:1451:29857:26710/1	60	-
chr11	65974835	65974836	A00758:247:H2MVHDSX3:1:1413:19425:36636	60	-
chr11	65998571	65998572	A00758:247:H2MVHDSX3:4:2367:23601:20760/1	60	-
chr11	65999326	65999327	A00758:247:H2MVHDSX3:1:1114:14371:22748/1	60	+
chr11	66000357	66000358	A00758:247:H2MVHDSX3:3:1321:15420:16705/1	60	+
chr11	66054997	66054998	A00758:247:H2MVHDSX3:1:1173:28366:17206/1	60	-
chr11	66059052	66059053	A00758:247:H2MVHDSX3:1:1144:12852:7560/1	60	+
chr11	66059455	66059456	A00758:247:H2MVHDSX3:1:1119:4345:21261/1	60	+
chr11	66062709	66062710	A00758:247:H2MVHDSX3:1:1245:23231:19492/1	60	-
chr11	66064636	66064637	A00758:247:H2MVHDSX3:1:1262:32163:2895/1	60	+
chr11	66064753	66064754	A00758:247:H2MVHDSX3:1:1336:16740:15264/1	60	+
chr11	66073455	66073456	A00758:247:H2MVHDSX3:3:2268:16911:10958/1	60	+
chr11	66126772	66126773	A00758:247:H2MVHDSX3:1:1456:6876:9674	60	-
chr11	66126774	66126775	A00758:247:H2MVHDSX3:1:1136:31819:29324/1	60	-
chr11	66140728	66140729	A00758:247:H2MVHDSX3:1:1274:1949:12665/1	60	-
chr11	66148212	66148213	A00758:247:H2MVHDSX3:1:1108:10863:36245/1	60	+
chr11	66150953	66150954	A00758:247:H2MVHDSX3:2:2162:20862:8656	60	+
chr11	66155129	66155130	A00758:247:H2MVHDSX3:1:1137:5837:2988/1	60	-
chr11	66174146	66174147	A00758:247:H2MVHDSX3:1:1135:2573:31125/1	60	+
chr11	66193288	66193289	A00758:247:H2MVHDSX3:1:1642:16504:6934	60	-
chr11	66274253	66274254	A00758:247:H2MVHDSX3:1:1447:31105:26396/1	60	-
chr11	66351476	66351477	A00758:247:H2MVHDSX3:1:1337:20482:34366	60	-
chr11	66620153	66620154	A00758:247:H2MVHDSX3:1:2276:24261:13479/1	60	+
chr11	66620799	66620800	A00758:247:H2MVHDSX3:1:1176:6750:23672/1	60	+
chr11	66624037	66624038	A00758:247:H2MVHDSX3:1:1169:2763:5181	60	-
chr11	66645538	66645539	A00758:247:H2MVHDSX3:1:2421:8657:26443/1	60	-
chr11	66651962	66651963	A00758:247:H2MVHDSX3:2:1373:16685:22968	60	+
chr11	66658536	66658537	A00758:247:H2MVHDSX3:2:1141:10728:9392	60	-
chr11	66674897	66674898	A00758:247:H2MVHDSX3:2:1335:20003:1783/1	60	+
chr11	66721484	66721485	A00758:247:H2MVHDSX3:1:1171:6234:9596/1	60	-
chr11	66751196	66751197	A00758:247:H2MVHDSX3:1:2321:27534:12164/1	60	-
chr11	66755819	66755820	A00758:247:H2MVHDSX3:1:1135:30273:31125/1	60	+
chr11	66757469	66757470	A00758:247:H2MVHDSX3:1:1109:6280:32409	60	+
chr11	66758530	66758531	A00758:247:H2MVHDSX3:1:2443:11614:31000/1	60	+
chr11	66760827	66760828	A00758:247:H2MVHDSX3:2:2128:3224:13369/1	60	-
chr11	66765937	66765938	A00758:247:H2MVHDSX3:1:1359:13729:31563/1	60	+
chr11	66770877	66770878	A00758:247:H2MVHDSX3:3:1115:27317:34554/1	60	+
chr11	66813468	66813469	A00758:247:H2MVHDSX3:1:1103:25744:9752/1	60	-
chr11	66827417	66827418	A00758:247:H2MVHDSX3:1:1231:30318:1955	60	-
chr11	66995426	66995427	A00758:247:H2MVHDSX3:3:1656:1244:35117/1	60	+
chr11	67124767	67124768	A00758:247:H2MVHDSX3:2:1569:26666:14325/1	60	+
chr11	67128144	67128145	A00758:247:H2MVHDSX3:3:1466:6108:34240/1	60	+
chr11	67128551	67128552	A00758:247:H2MVHDSX3:1:1156:26277:28025/1	60	+
chr11	67128553	67128554	A00758:247:H2MVHDSX3:1:1577:10954:30138/1	60	+
chr11	67132103	67132104	A00758:247:H2MVHDSX3:1:1174:25735:15311/1	60	+
chr11	67144288	67144289	A00758:247:H2MVHDSX3:3:1673:7374:5963/1	60	+
chr11	67146658	67146659	A00758:247:H2MVHDSX3:3:2632:5213:24956/1	60	-
chr11	67149042	67149043	A00758:247:H2MVHDSX3:1:1153:29161:29418/1	60	+
chr11	67150938	67150939	A00758:247:H2MVHDSX3:1:1315:18304:36949	60	-
chr11	67161694	67161695	A00758:247:H2MVHDSX3:3:1473:5710:2487/1	60	+
chr11	67172411	67172412	A00758:247:H2MVHDSX3:1:1106:10004:26428/1	60	-
chr11	67175016	67175017	A00758:247:H2MVHDSX3:1:1233:23430:11757/1	60	-
chr11	67178906	67178907	A00758:247:H2MVHDSX3:1:1347:18466:4131/1	60	+
chr11	67179347	67179348	A00758:247:H2MVHDSX3:4:1372:15691:17237	60	-
chr11	67179801	67179802	A00758:247:H2MVHDSX3:1:2335:15022:32831/1	60	-
chr11	67181170	67181171	A00758:247:H2MVHDSX3:4:2311:17861:34522	60	+
chr11	67186276	67186277	A00758:247:H2MVHDSX3:1:1134:17689:3724	60	+
chr11	67186810	67186811	A00758:247:H2MVHDSX3:1:1141:15230:21042/1	60	-
chr11	67189433	67189434	A00758:247:H2MVHDSX3:2:1475:17481:12414	60	-
chr11	67192431	67192432	A00758:247:H2MVHDSX3:1:1156:25238:21746/1	60	-
chr11	67193864	67193865	A00758:247:H2MVHDSX3:1:2550:6705:35712	60	-
chr11	67197205	67197206	A00758:247:H2MVHDSX3:1:1129:31629:23923/1	60	+
chr11	67205941	67205942	A00758:247:H2MVHDSX3:1:1615:29731:36918/1	60	+
chr11	67207664	67207665	A00758:247:H2MVHDSX3:2:2177:14271:34475/1	60	+
chr11	67210601	67210602	A00758:247:H2MVHDSX3:1:1139:31575:12179/1	60	-
chr11	67217287	67217288	A00758:247:H2MVHDSX3:1:1134:26702:9659/1	60	-
chr11	67218073	67218074	A00758:247:H2MVHDSX3:2:2530:25391:2221	60	-
chr11	67219312	67219313	A00758:247:H2MVHDSX3:1:1116:2799:17550/1	60	-
chr11	67232188	67232189	A00758:247:H2MVHDSX3:1:2547:27037:19570/1	60	-
chr11	67241751	67241752	A00758:247:H2MVHDSX3:2:2676:20790:36965	60	+
chr11	67244507	67244508	A00758:247:H2MVHDSX3:1:1153:25970:28995/1	60	+
chr11	67246889	67246890	A00758:247:H2MVHDSX3:4:1678:18159:18349/1	60	-
chr11	67248375	67248376	A00758:247:H2MVHDSX3:3:1144:12445:7827	60	+
chr11	67249194	67249195	A00758:247:H2MVHDSX3:1:1446:16731:36542/1	60	+
chr11	67273820	67273821	A00758:247:H2MVHDSX3:2:1628:21956:1814/1	60	+
chr11	67293966	67293967	A00758:247:H2MVHDSX3:1:2216:21667:9768	60	+
chr11	67294914	67294915	A00758:247:H2MVHDSX3:1:2172:29360:3302/1	60	+
chr11	67296987	67296988	A00758:247:H2MVHDSX3:1:1240:7139:22561/1	60	+
chr11	67296988	67296989	A00758:247:H2MVHDSX3:1:2429:23900:2268/1	60	+
chr11	67426444	67426445	A00758:247:H2MVHDSX3:1:1121:22941:18427/1	60	+
chr11	67432088	67432089	A00758:247:H2MVHDSX3:1:1158:18945:9408/1	60	-
chr11	67432547	67432548	A00758:247:H2MVHDSX3:2:1218:30110:33755	60	-
chr11	67608755	67608756	A00758:247:H2MVHDSX3:1:1412:5665:12430	60	-
chr11	67608864	67608865	A00758:247:H2MVHDSX3:1:2511:10167:22921/1	60	+
chr11	67987857	67987858	A00758:247:H2MVHDSX3:3:2121:18792:27555/1	60	+
chr11	68080143	68080144	A00758:247:H2MVHDSX3:1:1104:17969:35462	60	+
chr11	68084856	68084857	A00758:247:H2MVHDSX3:1:1261:6216:19554/1	60	+
chr11	68085131	68085132	A00758:247:H2MVHDSX3:1:1112:20437:15937/1	60	+
chr11	68087053	68087054	A00758:247:H2MVHDSX3:1:1104:30798:33912/1	60	+
chr11	68087759	68087760	A00758:247:H2MVHDSX3:1:1123:13765:19507/1	60	+
chr11	68091270	68091271	A00758:247:H2MVHDSX3:1:1214:20600:34632/1	60	+
chr11	68093429	68093430	A00758:247:H2MVHDSX3:3:1605:27841:30420	60	+
chr11	68111294	68111295	A00758:247:H2MVHDSX3:1:1120:27326:6793/1	60	-
chr11	68179786	68179787	A00758:247:H2MVHDSX3:1:1133:15962:12446/1	60	-
chr11	68487053	68487054	A00758:247:H2MVHDSX3:1:1319:17761:9236/1	60	+
chr11	68504102	68504103	A00758:247:H2MVHDSX3:1:1147:3016:21402/1	60	+
chr11	68507535	68507536	A00758:247:H2MVHDSX3:1:1177:19994:7310/1	60	+
chr11	68524028	68524029	A00758:247:H2MVHDSX3:1:1373:27444:10974/1	60	+
chr11	68537031	68537032	A00758:247:H2MVHDSX3:1:2276:27010:16266/1	60	+
chr11	68575515	68575516	A00758:247:H2MVHDSX3:1:2450:12572:5165/1	60	-
chr11	69934576	69934577	A00758:247:H2MVHDSX3:3:1454:20338:36902/1	60	+
chr11	69982031	69982032	A00758:247:H2MVHDSX3:1:1108:13593:20588/1	60	+
chr11	71877842	71877843	A00758:247:H2MVHDSX3:1:1128:4200:3067/1	60	-
chr11	71986690	71986691	A00758:247:H2MVHDSX3:1:1341:28818:24533	60	+
chr11	72048254	72048255	A00758:247:H2MVHDSX3:1:1103:4318:7780/1	60	+
chr11	72053659	72053660	A00758:247:H2MVHDSX3:1:1102:25337:30436/1	60	-
chr11	72054068	72054069	A00758:247:H2MVHDSX3:2:1537:3251:26944/1	60	-
chr11	72069166	72069167	A00758:247:H2MVHDSX3:2:2104:28510:32957	60	-
chr11	72069167	72069168	A00758:247:H2MVHDSX3:1:1503:21540:30780	60	-
chr11	72145944	72145945	A00758:247:H2MVHDSX3:1:1301:29568:32221	60	+
chr11	72397468	72397469	A00758:247:H2MVHDSX3:1:1111:29360:2738	60	+
chr11	72818762	72818763	A00758:247:H2MVHDSX3:2:2214:28556:7607	60	-
chr11	72853874	72853875	A00758:247:H2MVHDSX3:1:1207:32398:36933/1	60	+
chr11	72919674	72919675	A00758:247:H2MVHDSX3:4:1538:27868:17127	60	+
chr11	72920638	72920639	A00758:247:H2MVHDSX3:2:1215:12301:33223/1	60	-
chr11	72975187	72975188	A00758:247:H2MVHDSX3:2:2360:10881:25723	60	-
chr11	72982677	72982678	A00758:247:H2MVHDSX3:1:1102:19524:36871/1	60	-
chr11	72984328	72984329	A00758:247:H2MVHDSX3:3:2404:32606:14497	60	-
chr11	72985630	72985631	A00758:247:H2MVHDSX3:1:1149:20871:20979/1	60	-
chr11	72989014	72989015	A00758:247:H2MVHDSX3:1:1111:6216:7310/1	60	-
chr11	72995026	72995027	A00758:247:H2MVHDSX3:1:1154:2853:24502/1	60	+
chr11	72998824	72998825	A00758:247:H2MVHDSX3:2:1168:21215:14935	60	+
chr11	73001518	73001519	A00758:247:H2MVHDSX3:1:1173:4092:24236/1	60	-
chr11	73040295	73040296	A00758:247:H2MVHDSX3:1:1107:29640:17503/1	60	+
chr11	73040296	73040297	A00758:247:H2MVHDSX3:1:2558:6108:31704	60	+
chr11	73090595	73090596	A00758:247:H2MVHDSX3:1:1149:6451:17644/1	60	-
chr11	73118838	73118839	A00758:247:H2MVHDSX3:1:1353:28890:21026/1	60	+
chr11	73122201	73122202	A00758:247:H2MVHDSX3:1:1455:9417:16673	60	-
chr11	73461145	73461146	A00758:247:H2MVHDSX3:3:1226:15998:1673/1	60	+
chr11	73465395	73465396	A00758:247:H2MVHDSX3:1:1428:29089:26694	60	+
chr11	73466778	73466779	A00758:247:H2MVHDSX3:3:1633:14895:6746	60	+
chr11	73559709	73559710	A00758:247:H2MVHDSX3:1:1109:27814:16219/1	60	+
chr11	73559711	73559712	A00758:247:H2MVHDSX3:2:1668:32045:28651	60	+
chr11	73686602	73686603	A00758:247:H2MVHDSX3:1:2210:9480:5822	60	-
chr11	73712147	73712148	A00758:247:H2MVHDSX3:2:2271:12626:34037/1	60	+
chr11	73716422	73716423	A00758:247:H2MVHDSX3:1:1113:21640:11945/1	60	+
chr11	73720877	73720878	A00758:247:H2MVHDSX3:1:1175:2510:26287/1	60	+
chr11	73756284	73756285	A00758:247:H2MVHDSX3:2:1126:17689:36730/1	60	-
chr11	73808568	73808569	A00758:247:H2MVHDSX3:1:1236:11831:27586/1	60	-
chr11	73892371	73892372	A00758:247:H2MVHDSX3:2:2557:12518:10770	60	-
chr11	74039196	74039197	A00758:247:H2MVHDSX3:1:1208:12147:31829/1	60	+
chr11	74095296	74095297	A00758:247:H2MVHDSX3:1:1122:28429:7607/1	60	-
chr11	74097417	74097418	A00758:247:H2MVHDSX3:1:1521:2853:32925	60	+
chr11	74152827	74152828	A00758:247:H2MVHDSX3:1:1237:32172:30499/1	60	-
chr11	74175131	74175132	A00758:247:H2MVHDSX3:1:1670:7265:22999/1	60	+
chr11	74192957	74192958	A00758:247:H2MVHDSX3:1:1114:32777:37027/1	60	-
chr11	74364965	74364966	A00758:247:H2MVHDSX3:1:1205:9308:19523/1	60	+
chr11	74626868	74626869	A00758:247:H2MVHDSX3:3:1162:11270:6167/1	60	+
chr11	74782662	74782663	A00758:247:H2MVHDSX3:2:2216:32036:18239	60	+
chr11	74804373	74804374	A00758:247:H2MVHDSX3:1:2278:15501:32722/1	60	+
chr11	75453604	75453605	A00758:247:H2MVHDSX3:1:1436:32072:21903	60	+
chr11	75890362	75890363	A00758:247:H2MVHDSX3:1:2471:17680:35211/1	60	-
chr11	75931075	75931076	A00758:247:H2MVHDSX3:1:2320:2546:14481/1	60	+
chr11	77518940	77518941	A00758:247:H2MVHDSX3:1:1153:6027:17785/1	60	-
chr11	77535227	77535228	A00758:247:H2MVHDSX3:1:2143:26341:12320/1	60	-
chr11	77661959	77661960	A00758:247:H2MVHDSX3:2:2440:27868:21355/1	60	+
chr11	77714917	77714918	A00758:247:H2MVHDSX3:3:2660:22643:11240	60	-
chr11	77749590	77749591	A00758:247:H2MVHDSX3:3:2311:4327:33505/1	60	-
chr11	77939488	77939489	A00758:247:H2MVHDSX3:1:1248:6189:14873/1	60	+
chr11	78862523	78862524	A00758:247:H2MVHDSX3:1:1102:2763:36307/1	60	-
chr11	79200490	79200491	A00758:247:H2MVHDSX3:1:1152:17788:32925/1	60	-
chr11	80926590	80926591	A00758:247:H2MVHDSX3:1:1335:27308:30029/1	60	+
chr11	81116276	81116277	A00758:247:H2MVHDSX3:1:1316:10366:9455/1	60	+
chr11	81643426	81643427	A00758:247:H2MVHDSX3:3:2470:5086:5541/1	60	+
chr11	82503005	82503006	A00758:247:H2MVHDSX3:4:2473:25762:23719/1	60	+
chr11	83168685	83168686	A00758:247:H2MVHDSX3:1:1115:3161:27633/1	60	-
chr11	85585775	85585776	A00758:247:H2MVHDSX3:4:2625:26142:19366	60	-
chr11	87114605	87114606	A00758:247:H2MVHDSX3:4:2347:4065:25379/1	60	-
chr11	87260021	87260022	A00758:247:H2MVHDSX3:1:1105:29188:23985	60	-
chr11	87261817	87261818	A00758:247:H2MVHDSX3:2:1423:20265:7310/1	60	-
chr11	87306582	87306583	A00758:247:H2MVHDSX3:1:1307:12481:17065/1	60	+
chr11	88243067	88243068	A00758:247:H2MVHDSX3:4:1577:24885:27273	60	-
chr11	90056096	90056097	A00758:247:H2MVHDSX3:1:1173:31584:24533	60	+
chr11	90207972	90207973	A00758:247:H2MVHDSX3:1:1104:31557:24424/1	60	+
chr11	90315343	90315344	A00758:247:H2MVHDSX3:1:1537:24062:30890/1	60	+
chr11	90354558	90354559	A00758:247:H2MVHDSX3:1:1117:29930:13401/1	60	-
chr11	90389591	90389592	A00758:247:H2MVHDSX3:1:1320:4689:23265	60	-
chr11	93687736	93687737	A00758:247:H2MVHDSX3:1:1127:22923:27915/1	60	-
chr11	94453805	94453806	A00758:247:H2MVHDSX3:1:1329:21748:5462/1	60	-
chr11	94750781	94750782	A00758:247:H2MVHDSX3:1:1140:26458:14779/1	60	+
chr11	95100693	95100694	A00758:247:H2MVHDSX3:2:1165:5593:3255/1	60	+
chr11	95778954	95778955	A00758:247:H2MVHDSX3:2:1105:18900:4977	60	-
chr11	95812830	95812831	A00758:247:H2MVHDSX3:4:2256:17381:16752	60	-
chr11	96358864	96358865	A00758:247:H2MVHDSX3:2:1332:4987:36025	60	-
chr11	96827333	96827334	A00758:247:H2MVHDSX3:1:1115:20817:22075/1	60	+
chr11	97614478	97614479	A00758:247:H2MVHDSX3:2:2333:22417:26569	60	+
chr11	101784511	101784512	A00758:247:H2MVHDSX3:3:2245:7220:5635/1	60	-
chr11	101920753	101920754	A00758:247:H2MVHDSX3:3:2434:29152:10363/1	60	+
chr11	105842634	105842635	A00758:247:H2MVHDSX3:2:2139:32117:29653	60	-
chr11	106031123	106031124	A00758:247:H2MVHDSX3:2:1543:9381:13823	60	+
chr11	106085175	106085176	A00758:247:H2MVHDSX3:1:1138:4227:28072/1	60	-
chr11	107410302	107410303	A00758:247:H2MVHDSX3:1:1274:31991:27367	60	-
chr11	107556430	107556431	A00758:247:H2MVHDSX3:1:1119:17318:25254/1	60	-
chr11	108304976	108304977	A00758:247:H2MVHDSX3:1:2622:12961:5963/1	60	+
chr11	108697038	108697039	A00758:247:H2MVHDSX3:4:2628:22218:15640	60	-
chr11	110256501	110256502	A00758:247:H2MVHDSX3:1:1123:10936:5932/1	60	-
chr11	111744284	111744285	A00758:247:H2MVHDSX3:1:1112:12780:9251/1	60	-
chr11	112044288	112044289	A00758:247:H2MVHDSX3:3:2174:30228:32174	60	-
chr11	112259953	112259954	A00758:247:H2MVHDSX3:1:1639:21712:29324	60	+
chr11	113796663	113796664	A00758:247:H2MVHDSX3:3:1661:19045:2879/1	60	+
chr11	114151957	114151958	A00758:247:H2MVHDSX3:1:1103:29604:2221	60	-
chr11	116816711	116816712	A00758:247:H2MVHDSX3:2:1648:21784:17049/1	60	+
chr11	116923387	116923388	A00758:247:H2MVHDSX3:1:1132:2094:2707	60	+
chr11	116923395	116923396	A00758:247:H2MVHDSX3:1:1251:16224:36730/1	60	-
chr11	117069837	117069838	A00758:247:H2MVHDSX3:1:1138:10077:19038/1	60	-
chr11	117081950	117081951	A00758:247:H2MVHDSX3:1:1262:10167:34413/1	60	+
chr11	117240489	117240490	A00758:247:H2MVHDSX3:3:2418:21829:5509	60	-
chr11	118345493	118345494	A00758:247:H2MVHDSX3:1:1255:16875:18067	60	-
chr11	118386177	118386178	A00758:247:H2MVHDSX3:2:2232:30282:1454	60	-
chr11	118390728	118390729	A00758:247:H2MVHDSX3:1:1127:8504:32816/1	60	+
chr11	118390730	118390731	A00758:247:H2MVHDSX3:3:2374:3739:12101	60	+
chr11	118397347	118397348	A00758:247:H2MVHDSX3:1:1247:28592:15280/1	60	+
chr11	118475903	118475904	A00758:247:H2MVHDSX3:1:1106:1832:3693/1	60	-
chr11	118478663	118478664	A00758:247:H2MVHDSX3:1:1168:19488:17456/1	60	+
chr11	118479350	118479351	A00758:247:H2MVHDSX3:1:1332:16559:19429/1	60	+
chr11	118770008	118770009	A00758:247:H2MVHDSX3:1:1676:30219:29027	60	-
chr11	119001499	119001500	A00758:247:H2MVHDSX3:4:2448:24460:9659/1	60	-
chr11	119007816	119007817	A00758:247:H2MVHDSX3:1:2357:31403:6840/1	60	+
chr11	119220773	119220774	A00758:247:H2MVHDSX3:2:1407:5891:12477	60	+
chr11	119221362	119221363	A00758:247:H2MVHDSX3:1:1333:16947:21010/1	60	+
chr11	119246908	119246909	A00758:247:H2MVHDSX3:2:1373:19117:35634	60	-
chr11	119275072	119275073	A00758:247:H2MVHDSX3:1:1214:19063:2065/1	60	-
chr11	119276077	119276078	A00758:247:H2MVHDSX3:1:1125:11840:28134/1	60	+
chr11	119280207	119280208	A00758:247:H2MVHDSX3:1:1132:32588:28839/1	60	-
chr11	119284942	119284943	A00758:247:H2MVHDSX3:1:1638:13657:36104	60	-
chr11	119286397	119286398	A00758:247:H2MVHDSX3:2:1410:19271:2707/1	60	-
chr11	121066801	121066802	A00758:247:H2MVHDSX3:1:2530:6036:1485/1	60	-
chr11	122722383	122722384	A00758:247:H2MVHDSX3:1:1229:24026:1924/1	60	-
chr11	123119236	123119237	A00758:247:H2MVHDSX3:4:2318:30246:3270/1	60	-
chr11	125001254	125001255	A00758:247:H2MVHDSX3:1:1102:19831:20525/1	60	-
chr11	125016051	125016052	A00758:247:H2MVHDSX3:1:2641:32416:29982/1	60	+
chr11	125016587	125016588	A00758:247:H2MVHDSX3:1:1572:26232:28009	60	-
chr11	125609699	125609700	A00758:247:H2MVHDSX3:1:1334:22010:35947/1	60	-
chr11	125635040	125635041	A00758:247:H2MVHDSX3:1:2168:21432:6480/1	60	+
chr11	125643732	125643733	A00758:247:H2MVHDSX3:1:1419:30065:4617/1	60	-
chr11	125669485	125669486	A00758:247:H2MVHDSX3:1:1248:9796:33458	60	+
chr11	126236748	126236749	A00758:247:H2MVHDSX3:1:1129:28619:27070/1	60	+
chr11	126240767	126240768	A00758:247:H2MVHDSX3:1:1632:9001:30138	60	-
chr11	126327134	126327135	A00758:247:H2MVHDSX3:3:2651:7455:13902/1	60	-
chr11	128239895	128239896	A00758:247:H2MVHDSX3:2:2307:28384:33364	60	-
chr11	128369919	128369920	A00758:247:H2MVHDSX3:1:1125:16649:12727/1	60	+
chr11	128439360	128439361	A00758:247:H2MVHDSX3:2:2317:29026:14559/1	60	+
chr11	128443002	128443003	A00758:247:H2MVHDSX3:1:1213:28049:6699/1	60	+
chr11	128513681	128513682	A00758:247:H2MVHDSX3:1:1336:2202:15608/1	60	-
chr11	129061496	129061497	A00758:247:H2MVHDSX3:1:1650:29188:27555/1	60	-
chr11	129998110	129998111	A00758:247:H2MVHDSX3:2:2575:28899:25332/1	60	-
chr11	130300369	130300370	A00758:247:H2MVHDSX3:1:1135:27841:29825/1	60	+
chr11	132687175	132687176	A00758:247:H2MVHDSX3:1:1446:14968:24377	60	-
chr11	134215131	134215132	A00758:247:H2MVHDSX3:1:1118:26648:4711/1	60	+
chr12	291372	291373	A00758:247:H2MVHDSX3:1:1162:11957:8547/1	60	-
chr12	331427	331428	A00758:247:H2MVHDSX3:4:1150:31891:14606	60	-
chr12	340518	340519	A00758:247:H2MVHDSX3:1:1139:30508:3975/1	60	-
chr12	363282	363283	A00758:247:H2MVHDSX3:1:1227:11243:29450	60	+
chr12	384119	384120	A00758:247:H2MVHDSX3:1:1104:21151:16485/1	60	+
chr12	454281	454282	A00758:247:H2MVHDSX3:3:1608:27661:19335/1	60	+
chr12	759835	759836	A00758:247:H2MVHDSX3:1:1205:10664:36245/1	60	+
chr12	760455	760456	A00758:247:H2MVHDSX3:1:1272:2003:7279/1	60	-
chr12	765458	765459	A00758:247:H2MVHDSX3:1:1103:16667:7560/1	60	-
chr12	773179	773180	A00758:247:H2MVHDSX3:1:2358:23249:19366/1	60	+
chr12	775240	775241	A00758:247:H2MVHDSX3:1:1301:21685:28808/1	60	-
chr12	778368	778369	A00758:247:H2MVHDSX3:2:1241:18005:18803/1	60	+
chr12	779065	779066	A00758:247:H2MVHDSX3:1:2425:19334:36699/1	60	-
chr12	779286	779287	A00758:247:H2MVHDSX3:1:1332:29125:26256/1	60	+
chr12	780812	780813	A00758:247:H2MVHDSX3:1:1120:19379:10848/1	60	+
chr12	789002	789003	A00758:247:H2MVHDSX3:1:1157:3459:7607/1	60	-
chr12	797760	797761	A00758:247:H2MVHDSX3:1:2107:28980:15107/1	60	+
chr12	801275	801276	A00758:247:H2MVHDSX3:1:1164:25491:17644/1	60	+
chr12	804450	804451	A00758:247:H2MVHDSX3:3:2528:24858:17895	60	-
chr12	805779	805780	A00758:247:H2MVHDSX3:1:1423:22761:29387/1	60	-
chr12	819993	819994	A00758:247:H2MVHDSX3:2:1401:11849:13150/1	60	-
chr12	832909	832910	A00758:247:H2MVHDSX3:1:1154:6795:3364/1	60	+
chr12	860194	860195	A00758:247:H2MVHDSX3:1:1243:22309:8312/1	60	-
chr12	890532	890533	A00758:247:H2MVHDSX3:1:1144:32253:7404/1	60	+
chr12	909460	909461	A00758:247:H2MVHDSX3:1:1102:15835:31046/1	60	+
chr12	918075	918076	A00758:247:H2MVHDSX3:1:1121:22580:7811/1	60	-
chr12	1045944	1045945	A00758:247:H2MVHDSX3:1:2312:5719:22482	60	-
chr12	1046098	1046099	A00758:247:H2MVHDSX3:1:2506:19886:8876/1	60	+
chr12	1048340	1048341	A00758:247:H2MVHDSX3:1:2118:22978:28635/1	60	+
chr12	1166892	1166893	A00758:247:H2MVHDSX3:1:1620:7527:15781/1	60	+
chr12	1201225	1201226	A00758:247:H2MVHDSX3:1:1618:27642:25786/1	60	+
chr12	1215380	1215381	A00758:247:H2MVHDSX3:1:1141:25446:9455/1	60	-
chr12	1224893	1224894	A00758:247:H2MVHDSX3:1:1103:30499:9377	60	+
chr12	1225742	1225743	A00758:247:H2MVHDSX3:1:1130:12301:30029/1	60	-
chr12	1228288	1228289	A00758:247:H2MVHDSX3:1:1128:21694:14481/1	60	-
chr12	1526022	1526023	A00758:247:H2MVHDSX3:1:1108:3929:30718/1	60	+
chr12	1739293	1739294	A00758:247:H2MVHDSX3:1:1633:2763:21559/1	60	-
chr12	1753633	1753634	A00758:247:H2MVHDSX3:1:1170:10646:18270/1	60	-
chr12	1771915	1771916	A00758:247:H2MVHDSX3:1:1122:20401:15749/1	60	+
chr12	2911795	2911796	A00758:247:H2MVHDSX3:1:1223:6777:33082/1	60	+
chr12	2941558	2941559	A00758:247:H2MVHDSX3:1:2676:24117:21997	60	-
chr12	4652801	4652802	A00758:247:H2MVHDSX3:1:1338:1208:34397/1	60	+
chr12	6169942	6169943	A00758:247:H2MVHDSX3:1:1152:32117:19695/1	60	+
chr12	6351785	6351786	A00758:247:H2MVHDSX3:3:1258:24668:18881	60	+
chr12	6445914	6445915	A00758:247:H2MVHDSX3:3:2362:8865:27242/1	60	-
chr12	6498638	6498639	A00758:247:H2MVHDSX3:1:1528:5701:16282/1	60	-
chr12	6506555	6506556	A00758:247:H2MVHDSX3:1:1540:5936:11647/1	60	-
chr12	6507039	6507040	A00758:247:H2MVHDSX3:1:1340:24975:32722	60	-
chr12	6512642	6512643	A00758:247:H2MVHDSX3:1:1145:2682:14434	60	+
chr12	6517319	6517320	A00758:247:H2MVHDSX3:1:1155:29080:5447/1	60	+
chr12	6517706	6517707	A00758:247:H2MVHDSX3:1:1461:13395:33426	60	-
chr12	6519320	6519321	A00758:247:H2MVHDSX3:1:1105:9408:33254/1	60	+
chr12	6520647	6520648	A00758:247:H2MVHDSX3:1:1501:27670:26553/1	60	+
chr12	6521855	6521856	A00758:247:H2MVHDSX3:1:2332:18611:1344/1	60	+
chr12	6522822	6522823	A00758:247:H2MVHDSX3:1:1333:7817:14622/1	60	-
chr12	6522842	6522843	A00758:247:H2MVHDSX3:1:1217:8775:9549/1	60	-
chr12	6570484	6570485	A00758:247:H2MVHDSX3:1:1459:5122:14528/1	60	-
chr12	6579456	6579457	A00758:247:H2MVHDSX3:1:2540:8802:12195/1	60	+
chr12	6584060	6584061	A00758:247:H2MVHDSX3:3:1430:8404:3740	60	+
chr12	6585651	6585652	A00758:247:H2MVHDSX3:2:1303:4734:10629/1	60	-
chr12	6586456	6586457	A00758:247:H2MVHDSX3:1:1241:19470:2018/1	60	+
chr12	6590071	6590072	A00758:247:H2MVHDSX3:3:1664:24903:28776/1	60	-
chr12	6598942	6598943	A00758:247:H2MVHDSX3:1:1106:6596:33646/1	60	+
chr12	6677312	6677313	A00758:247:H2MVHDSX3:1:1419:3667:5838/1	60	-
chr12	6681933	6681934	A00758:247:H2MVHDSX3:2:1152:29912:33223	60	-
chr12	6806580	6806581	A00758:247:H2MVHDSX3:1:1143:3360:14575	60	+
chr12	6882646	6882647	A00758:247:H2MVHDSX3:1:2560:2383:28855/1	60	-
chr12	6882648	6882649	A00758:247:H2MVHDSX3:4:1678:16694:17127/1	60	-
chr12	6883202	6883203	A00758:247:H2MVHDSX3:1:1102:31051:28369	60	-
chr12	6957699	6957700	A00758:247:H2MVHDSX3:3:2174:6822:14340	60	-
chr12	6957703	6957704	A00758:247:H2MVHDSX3:1:1261:31756:20196	60	-
chr12	6966120	6966121	A00758:247:H2MVHDSX3:2:1169:6506:30702	60	+
chr12	6982233	6982234	A00758:247:H2MVHDSX3:2:2605:11324:5729	60	-
chr12	6983538	6983539	A00758:247:H2MVHDSX3:1:1226:19280:11303	60	-
chr12	6990671	6990672	A00758:247:H2MVHDSX3:1:1129:10773:18834/1	60	+
chr12	6991346	6991347	A00758:247:H2MVHDSX3:1:2508:29984:14465	60	+
chr12	6992787	6992788	A00758:247:H2MVHDSX3:1:1305:7889:7764/1	60	-
chr12	7004406	7004407	A00758:247:H2MVHDSX3:1:1125:9724:3959	60	+
chr12	7007401	7007402	A00758:247:H2MVHDSX3:1:1142:22236:36871/1	60	+
chr12	7008548	7008549	A00758:247:H2MVHDSX3:1:1257:10484:9502/1	60	+
chr12	7133575	7133576	A00758:247:H2MVHDSX3:1:2328:30599:28557	60	-
chr12	7133580	7133581	A00758:247:H2MVHDSX3:2:1103:7744:35415	60	-
chr12	7771426	7771427	A00758:247:H2MVHDSX3:3:1149:17110:1031/1	60	-
chr12	7864430	7864431	A00758:247:H2MVHDSX3:4:2256:11668:36761/1	60	-
chr12	8091844	8091845	A00758:247:H2MVHDSX3:1:1252:19199:13604/1	60	-
chr12	8093981	8093982	A00758:247:H2MVHDSX3:1:1520:19804:1470/1	60	+
chr12	8719482	8719483	A00758:247:H2MVHDSX3:1:1265:18249:7200/1	60	-
chr12	8731762	8731763	A00758:247:H2MVHDSX3:1:1133:28772:18944/1	60	-
chr12	9402076	9402077	A00758:247:H2MVHDSX3:1:1349:7383:18662	60	-
chr12	9504894	9504895	A00758:247:H2MVHDSX3:1:1655:32190:5353/1	60	-
chr12	9588134	9588135	A00758:247:H2MVHDSX3:3:1339:23041:34507	60	-
chr12	9768206	9768207	A00758:247:H2MVHDSX3:2:2304:13042:2440	60	-
chr12	9768522	9768523	A00758:247:H2MVHDSX3:1:1176:16740:29074/1	60	+
chr12	9769489	9769490	A00758:247:H2MVHDSX3:3:2113:8214:19288	60	-
chr12	10154709	10154710	A00758:247:H2MVHDSX3:2:1178:26820:32722/1	60	-
chr12	10596440	10596441	A00758:247:H2MVHDSX3:1:1175:19578:3709/1	60	+
chr12	10609465	10609466	A00758:247:H2MVHDSX3:1:1166:14488:34851	60	-
chr12	10611107	10611108	A00758:247:H2MVHDSX3:1:1205:23972:36871/1	60	-
chr12	10713380	10713381	A00758:247:H2MVHDSX3:1:1159:13792:27539/1	60	+
chr12	11760294	11760295	A00758:247:H2MVHDSX3:1:1157:19542:11475	60	+
chr12	11773661	11773662	A00758:247:H2MVHDSX3:1:1276:20500:24784	60	-
chr12	11867200	11867201	A00758:247:H2MVHDSX3:1:1433:3640:3035	60	+
chr12	12892581	12892582	A00758:247:H2MVHDSX3:2:1566:27064:10316/1	60	+
chr12	12899587	12899588	A00758:247:H2MVHDSX3:4:2413:30481:6339/1	60	-
chr12	12985954	12985955	A00758:247:H2MVHDSX3:1:1340:4155:31234/1	60	-
chr12	14372479	14372480	A00758:247:H2MVHDSX3:1:1534:12264:30405	60	-
chr12	14415583	14415584	A00758:247:H2MVHDSX3:1:1272:5665:15687	60	-
chr12	14425211	14425212	A00758:247:H2MVHDSX3:1:1536:2148:24565/1	60	-
chr12	14432540	14432541	A00758:247:H2MVHDSX3:1:1118:27109:32315/1	60	+
chr12	14458493	14458494	A00758:247:H2MVHDSX3:1:2413:23836:8453/1	60	-
chr12	14461668	14461669	A00758:247:H2MVHDSX3:1:1260:15872:34115/1	60	+
chr12	14475303	14475304	A00758:247:H2MVHDSX3:1:1157:8169:23594/1	60	+
chr12	14500469	14500470	A00758:247:H2MVHDSX3:1:2304:7817:23954/1	60	-
chr12	14796366	14796367	A00758:247:H2MVHDSX3:1:2436:22028:22670	60	-
chr12	14928051	14928052	A00758:247:H2MVHDSX3:1:1157:15302:28808/1	60	+
chr12	14950368	14950369	A00758:247:H2MVHDSX3:1:1238:23213:21433/1	60	+
chr12	15555118	15555119	A00758:247:H2MVHDSX3:2:1264:14488:3756/1	60	+
chr12	15891407	15891408	A00758:247:H2MVHDSX3:3:2637:27163:23610	60	+
chr12	18085286	18085287	A00758:247:H2MVHDSX3:1:1170:24135:12633/1	60	-
chr12	19189483	19189484	A00758:247:H2MVHDSX3:4:2324:16260:5384	60	-
chr12	19431060	19431061	A00758:247:H2MVHDSX3:1:1360:14751:23249/1	60	+
chr12	19515483	19515484	A00758:247:H2MVHDSX3:1:1137:26467:1016/1	60	+
chr12	21936263	21936264	A00758:247:H2MVHDSX3:1:2439:18231:9768/1	60	+
chr12	22063225	22063226	A00758:247:H2MVHDSX3:1:2142:8458:2362/1	60	-
chr12	22222916	22222917	A00758:247:H2MVHDSX3:1:1276:25563:3364/1	60	+
chr12	22424365	22424366	A00758:247:H2MVHDSX3:3:2610:26115:12712/1	60	-
chr12	22639891	22639892	A00758:247:H2MVHDSX3:1:1128:13684:15264/1	60	+
chr12	23414066	23414067	A00758:247:H2MVHDSX3:1:1142:30327:19914/1	60	+
chr12	24458365	24458366	A00758:247:H2MVHDSX3:1:1624:14217:26897/1	60	-
chr12	25228498	25228499	A00758:247:H2MVHDSX3:1:1107:24867:21637	60	+
chr12	25688971	25688972	A00758:247:H2MVHDSX3:4:2459:14407:1736	60	-
chr12	26470682	26470683	A00758:247:H2MVHDSX3:1:1406:5764:4805	60	+
chr12	26470684	26470685	A00758:247:H2MVHDSX3:1:1658:30138:29105	60	+
chr12	26830097	26830098	A00758:247:H2MVHDSX3:2:2353:25346:6370	60	+
chr12	26911717	26911718	A00758:247:H2MVHDSX3:1:1313:24551:16360/1	60	+
chr12	26927258	26927259	A00758:247:H2MVHDSX3:1:1301:8630:29935/1	60	+
chr12	26940729	26940730	A00758:247:H2MVHDSX3:1:1215:32353:26929/1	60	-
chr12	26961348	26961349	A00758:247:H2MVHDSX3:1:1141:4679:1297/1	60	-
chr12	27259442	27259443	A00758:247:H2MVHDSX3:1:1509:16839:31532/1	60	+
chr12	27587439	27587440	A00758:247:H2MVHDSX3:2:2210:27380:28933	60	-
chr12	27612015	27612016	A00758:247:H2MVHDSX3:1:1201:16631:19648	60	+
chr12	28112674	28112675	A00758:247:H2MVHDSX3:1:1266:15347:8375/1	60	+
chr12	28232753	28232754	A00758:247:H2MVHDSX3:1:1230:31539:9518/1	60	+
chr12	28260663	28260664	A00758:247:H2MVHDSX3:1:1241:19596:22247	60	-
chr12	28282752	28282753	A00758:247:H2MVHDSX3:1:1273:12346:13604/1	60	-
chr12	28302003	28302004	A00758:247:H2MVHDSX3:1:1537:16776:25410/1	60	-
chr12	28439874	28439875	A00758:247:H2MVHDSX3:1:2348:14055:31219/1	60	-
chr12	29152137	29152138	A00758:247:H2MVHDSX3:1:2446:3775:25285	60	-
chr12	29191714	29191715	A00758:247:H2MVHDSX3:1:1338:6189:23234/1	60	-
chr12	29195144	29195145	A00758:247:H2MVHDSX3:1:1317:1353:29356/1	60	+
chr12	29215176	29215177	A00758:247:H2MVHDSX3:1:1341:3387:35603/1	60	+
chr12	29314934	29314935	A00758:247:H2MVHDSX3:1:1623:30156:23563	60	+
chr12	29334334	29334335	A00758:247:H2MVHDSX3:1:1111:1787:12414/1	60	+
chr12	29339929	29339930	A00758:247:H2MVHDSX3:1:1114:6759:12007/1	60	-
chr12	29361086	29361087	A00758:247:H2MVHDSX3:1:1209:13810:21872/1	60	+
chr12	29441746	29441747	A00758:247:H2MVHDSX3:1:1236:21441:14262/1	60	-
chr12	30069994	30069995	A00758:247:H2MVHDSX3:2:1129:32217:4867	60	-
chr12	30148149	30148150	A00758:247:H2MVHDSX3:2:2366:11704:19820	60	+
chr12	30640860	30640861	A00758:247:H2MVHDSX3:3:1418:3396:10723	60	-
chr12	30650548	30650549	A00758:247:H2MVHDSX3:1:1618:24325:18067	60	+
chr12	31288363	31288364	A00758:247:H2MVHDSX3:4:1433:21549:3490/1	60	+
chr12	31372542	31372543	A00758:247:H2MVHDSX3:2:2425:28348:29669/1	60	+
chr12	31379769	31379770	A00758:247:H2MVHDSX3:4:1134:19135:34695	60	+
chr12	32887625	32887626	A00758:247:H2MVHDSX3:4:2570:5891:13260	60	+
chr12	33494990	33494991	A00758:247:H2MVHDSX3:3:1317:16911:4413/1	60	-
[truncated: 8,426 more rows]
