# Supplementary material for: HIV-1 capsid stability enables inositol phosphate-independent infection of target cells and promotes integration into genes
Source: PLoS Pathog. 2023 Jun 2;19(6):e1011423. doi: 10.1371/journal.ppat.1011423 (PMC10266667; doi:10.1371/journal.ppat.1011423)
Supplement: S2 Data — (TAR.GZ) [file ppat.1011423.s013.tar.gz › CEM_WT_B/CA_Q219A/Unique_hg38_integration_sites/7845-GS-10.bed]

chr1	804716	804717	A01177:42:HHKNYDSX3:1:1237:8892:27696/1	60	+
chr1	831254	831255	A01177:42:HHKNYDSX3:1:2351:26793:26224/1	60	+
chr1	832650	832651	A01177:42:HHKNYDSX3:1:1239:30156:21183/1	60	-
chr1	846070	846071	A01177:42:HHKNYDSX3:1:1322:30535:17112	60	+
chr1	846071	846072	A01177:42:HHKNYDSX3:2:2527:7780:11772	60	+
chr1	880473	880474	A01177:42:HHKNYDSX3:1:1372:17264:14888/1	60	-
chr1	1099684	1099685	A01177:42:HHKNYDSX3:1:1330:5828:19633/1	60	+
chr1	1256401	1256402	A01177:42:HHKNYDSX3:2:2214:18466:35978/1	60	-
chr1	1256411	1256412	A01177:42:HHKNYDSX3:1:1156:19605:12461/1	60	-
chr1	1264631	1264632	A01177:42:HHKNYDSX3:1:1360:8043:25379	60	+
chr1	1315145	1315146	A01177:42:HHKNYDSX3:1:1273:11803:27070/1	60	+
chr1	1318109	1318110	A01177:42:HHKNYDSX3:1:1575:3251:22780	60	-
chr1	1390392	1390393	A01177:42:HHKNYDSX3:1:2316:15212:12837	60	+
chr1	1391480	1391481	A01177:42:HHKNYDSX3:1:1133:24415:18474/1	60	-
chr1	1487648	1487649	A01177:42:HHKNYDSX3:1:1672:17020:31501	60	+
chr1	1498031	1498032	A01177:42:HHKNYDSX3:1:1555:24551:36965	60	+
chr1	1523461	1523462	A01177:42:HHKNYDSX3:1:1242:23457:22827/1	60	-
chr1	1569965	1569966	A01177:42:HHKNYDSX3:1:2219:23158:15107/1	60	+
chr1	1570496	1570497	A01177:42:HHKNYDSX3:1:2210:15311:5838	60	+
chr1	1710598	1710599	A01177:42:HHKNYDSX3:1:1205:20663:31767/1	60	+
chr1	1800385	1800386	A01177:42:HHKNYDSX3:1:1168:18846:15906	60	-
chr1	1802730	1802731	A01177:42:HHKNYDSX3:1:1145:6099:27743/1	60	+
chr1	1803070	1803071	A01177:42:HHKNYDSX3:1:1529:16749:15562/1	60	-
chr1	1816428	1816429	A01177:42:HHKNYDSX3:1:1267:24071:21292/1	60	-
chr1	1820825	1820826	A01177:42:HHKNYDSX3:2:2433:8178:15123/1	60	+
chr1	1826696	1826697	A01177:42:HHKNYDSX3:1:1505:10285:27978/1	60	+
chr1	1835728	1835729	A01177:42:HHKNYDSX3:1:1611:10854:35446/1	60	-
chr1	1846543	1846544	A01177:42:HHKNYDSX3:1:2510:8630:6762/1	60	-
chr1	1847968	1847969	A01177:42:HHKNYDSX3:1:1520:6234:12978	60	+
chr1	1858954	1858955	A01177:42:HHKNYDSX3:1:1122:19325:25473/1	60	+
chr1	1858956	1858957	A01177:42:HHKNYDSX3:1:2276:8639:10285	60	+
chr1	2202578	2202579	A01177:42:HHKNYDSX3:1:2235:25717:26647/1	60	+
chr1	2399554	2399555	A01177:42:HHKNYDSX3:1:1207:15338:33630/1	60	-
chr1	3834812	3834813	A01177:42:HHKNYDSX3:1:1370:9598:13510/1	60	+
chr1	3890165	3890166	A01177:42:HHKNYDSX3:1:1418:16260:30561	60	-
chr1	5901403	5901404	A01177:42:HHKNYDSX3:2:2137:16269:4961/1	60	-
chr1	6759365	6759366	A01177:42:HHKNYDSX3:2:2478:23348:20290	60	-
chr1	6812867	6812868	A01177:42:HHKNYDSX3:1:1215:5520:20760	60	+
chr1	6820451	6820452	A01177:42:HHKNYDSX3:1:1503:20265:12258/1	60	+
chr1	6822232	6822233	A01177:42:HHKNYDSX3:1:1236:10592:13730/1	60	-
chr1	6832130	6832131	A01177:42:HHKNYDSX3:1:1101:21649:31814/1	60	+
chr1	6872584	6872585	A01177:42:HHKNYDSX3:1:1105:30346:23328/1	60	-
chr1	6874662	6874663	A01177:42:HHKNYDSX3:1:1549:24795:23077/1	60	-
chr1	6896753	6896754	A01177:42:HHKNYDSX3:1:1103:4743:14873/1	60	-
chr1	8412711	8412712	A01177:42:HHKNYDSX3:1:1425:15257:30389/1	60	+
chr1	8542115	8542116	A01177:42:HHKNYDSX3:1:1458:15365:30138	60	-
chr1	8542116	8542117	A01177:42:HHKNYDSX3:1:2634:7789:31892	60	-
chr1	8608770	8608771	A01177:42:HHKNYDSX3:1:1145:25617:19836/1	60	+
chr1	8608771	8608772	A01177:42:HHKNYDSX3:1:2359:3034:3865	60	+
chr1	8624737	8624738	A01177:42:HHKNYDSX3:1:2606:2962:29951	60	-
chr1	8633566	8633567	A01177:42:HHKNYDSX3:1:1114:21640:3991/1	60	+
chr1	8642228	8642229	A01177:42:HHKNYDSX3:1:1207:8793:15906/1	60	-
chr1	8753425	8753426	A01177:42:HHKNYDSX3:1:1418:21350:2268/1	60	+
chr1	8791690	8791691	A01177:42:HHKNYDSX3:2:1465:23050:33238/1	60	+
chr1	9581943	9581944	A01177:42:HHKNYDSX3:1:1155:8901:4382/1	60	+
chr1	9699876	9699877	A01177:42:HHKNYDSX3:2:2670:29658:16282	60	-
chr1	9772337	9772338	A01177:42:HHKNYDSX3:2:1176:11388:19022	60	-
chr1	10041935	10041936	A01177:42:HHKNYDSX3:1:1514:30165:21167/1	60	-
chr1	10072771	10072772	A01177:42:HHKNYDSX3:1:1127:2085:4445	60	-
chr1	10278442	10278443	A01177:42:HHKNYDSX3:1:1236:13178:12164/1	60	+
chr1	10279673	10279674	A01177:42:HHKNYDSX3:1:1235:21187:11224/1	60	-
chr1	10282111	10282112	A01177:42:HHKNYDSX3:1:1341:28556:26522/1	60	-
chr1	10292734	10292735	A01177:42:HHKNYDSX3:1:2674:30789:15013/1	60	-
chr1	10334680	10334681	A01177:42:HHKNYDSX3:1:1204:28447:26365/1	60	+
chr1	10369240	10369241	A01177:42:HHKNYDSX3:1:1206:7401:36166/1	60	-
chr1	10438331	10438332	A01177:42:HHKNYDSX3:2:1369:31729:14763	60	+
chr1	10489172	10489173	A01177:42:HHKNYDSX3:1:1157:24523:10332/1	60	+
chr1	11142891	11142892	A01177:42:HHKNYDSX3:1:2134:23701:27070/1	60	+
chr1	11181482	11181483	A01177:42:HHKNYDSX3:2:2629:26133:21762/1	60	-
chr1	11206506	11206507	A01177:42:HHKNYDSX3:1:1659:26033:15107	60	-
chr1	11206508	11206509	A01177:42:HHKNYDSX3:1:2101:32208:32409	60	-
chr1	11215479	11215480	A01177:42:HHKNYDSX3:1:1110:20057:34131/1	60	+
chr1	11278645	11278646	A01177:42:HHKNYDSX3:1:2112:28944:29136/1	60	+
chr1	11813792	11813793	A01177:42:HHKNYDSX3:1:1108:25400:26569/1	60	-
chr1	11829071	11829072	A01177:42:HHKNYDSX3:1:2402:25491:23281	60	-
chr1	11948859	11948860	A01177:42:HHKNYDSX3:1:1352:29758:21245	60	+
chr1	12268298	12268299	A01177:42:HHKNYDSX3:1:2522:2501:33129/1	60	-
chr1	12300431	12300432	A01177:42:HHKNYDSX3:1:2361:24578:9831	60	-
chr1	12342534	12342535	A01177:42:HHKNYDSX3:1:1307:20509:6825/1	60	+
chr1	12343800	12343801	A01177:42:HHKNYDSX3:1:1247:18864:3129/1	60	-
chr1	12347982	12347983	A01177:42:HHKNYDSX3:1:1102:16206:13589/1	60	+
chr1	12423679	12423680	A01177:42:HHKNYDSX3:1:1107:13829:22748/1	60	-
chr1	12455105	12455106	A01177:42:HHKNYDSX3:1:1446:15709:10692/1	60	-
chr1	12492389	12492390	A01177:42:HHKNYDSX3:1:2652:14145:19445/1	60	-
chr1	12493432	12493433	A01177:42:HHKNYDSX3:2:2651:19786:13839/1	60	-
chr1	12575943	12575944	A01177:42:HHKNYDSX3:2:2361:11840:10160	60	+
chr1	13756475	13756476	A01177:42:HHKNYDSX3:1:1102:29487:5995/1	60	-
chr1	13772276	13772277	A01177:42:HHKNYDSX3:1:2126:18186:9189/1	60	-
chr1	13975863	13975864	A01177:42:HHKNYDSX3:2:1454:27651:7138/1	60	-
chr1	14857315	14857316	A01177:42:HHKNYDSX3:2:1271:21612:25676	60	-
chr1	14922650	14922651	A01177:42:HHKNYDSX3:2:1671:20437:13870	60	-
chr1	15556650	15556651	A01177:42:HHKNYDSX3:2:1275:15447:22451/1	60	+
chr1	15648688	15648689	A01177:42:HHKNYDSX3:1:1142:14850:11835/1	60	-
chr1	15650265	15650266	A01177:42:HHKNYDSX3:1:1258:26919:16955/1	60	-
chr1	15850643	15850644	A01177:42:HHKNYDSX3:2:1569:23900:35524	60	+
chr1	15851670	15851671	A01177:42:HHKNYDSX3:1:1134:3658:33379/1	60	+
chr1	15852121	15852122	A01177:42:HHKNYDSX3:1:1124:19614:34898/1	60	+
chr1	15852307	15852308	A01177:42:HHKNYDSX3:1:1113:13277:35008/1	60	+
chr1	15855058	15855059	A01177:42:HHKNYDSX3:1:2466:19461:25332/1	60	-
chr1	15865415	15865416	A01177:42:HHKNYDSX3:1:1642:12906:11068/1	60	-
chr1	15875914	15875915	A01177:42:HHKNYDSX3:1:1323:20817:32158	60	+
chr1	15918293	15918294	A01177:42:HHKNYDSX3:1:1272:20464:22561/1	60	-
chr1	16113726	16113727	A01177:42:HHKNYDSX3:2:2656:19199:32142	60	-
chr1	16298074	16298075	A01177:42:HHKNYDSX3:1:1607:27353:1579	60	-
chr1	16304603	16304604	A01177:42:HHKNYDSX3:1:1277:10303:35149/1	60	-
chr1	16492743	16492744	A01177:42:HHKNYDSX3:2:2676:29261:34601/1	60	-
chr1	16576240	16576241	A01177:42:HHKNYDSX3:1:1129:27977:3756/1	60	+
chr1	16576242	16576243	A01177:42:HHKNYDSX3:1:2170:4761:1251/1	60	+
chr1	16599701	16599702	A01177:42:HHKNYDSX3:1:2108:2257:28886	60	+
chr1	17042139	17042140	A01177:42:HHKNYDSX3:2:1201:9444:14340/1	60	+
chr1	17664250	17664251	A01177:42:HHKNYDSX3:1:2666:14615:3818/1	60	-
chr1	19097789	19097790	A01177:42:HHKNYDSX3:1:1253:19759:18709/1	60	-
chr1	19127424	19127425	A01177:42:HHKNYDSX3:1:1158:20645:1579/1	60	-
chr1	19127426	19127427	A01177:42:HHKNYDSX3:1:1222:16830:1266/1	60	-
chr1	19131659	19131660	A01177:42:HHKNYDSX3:2:1669:28366:32612/1	60	+
chr1	19132099	19132100	A01177:42:HHKNYDSX3:1:1107:19352:13275/1	60	+
chr1	19135582	19135583	A01177:42:HHKNYDSX3:1:1665:11523:33755/1	60	+
chr1	19140500	19140501	A01177:42:HHKNYDSX3:1:1638:24044:3176/1	60	-
chr1	19170921	19170922	A01177:42:HHKNYDSX3:2:1224:5647:35916/1	60	-
chr1	19177762	19177763	A01177:42:HHKNYDSX3:1:1215:11216:16501/1	60	+
chr1	20752821	20752822	A01177:42:HHKNYDSX3:1:2203:30725:21637/1	60	+
chr1	20868062	20868063	A01177:42:HHKNYDSX3:1:1324:19081:34726/1	60	-
chr1	20915938	20915939	A01177:42:HHKNYDSX3:2:1467:19732:35665/1	60	-
chr1	20934758	20934759	A01177:42:HHKNYDSX3:1:1305:30382:29027/1	60	+
chr1	20977111	20977112	A01177:42:HHKNYDSX3:1:2402:9146:29606/1	60	-
chr1	20997244	20997245	A01177:42:HHKNYDSX3:1:2154:15980:17519/1	60	+
chr1	21003142	21003143	A01177:42:HHKNYDSX3:1:1109:4010:14700/1	60	-
chr1	21035399	21035400	A01177:42:HHKNYDSX3:1:2329:13006:22764	60	-
chr1	21043283	21043284	A01177:42:HHKNYDSX3:1:1415:25382:26256/1	60	-
chr1	21046499	21046500	A01177:42:HHKNYDSX3:1:1209:10004:13964/1	60	+
chr1	21067685	21067686	A01177:42:HHKNYDSX3:1:1264:21730:22185/1	60	-
chr1	21144055	21144056	A01177:42:HHKNYDSX3:1:1301:24596:3568/1	60	+
chr1	21144065	21144066	A01177:42:HHKNYDSX3:1:1110:31033:21449/1	60	+
chr1	21728089	21728090	A01177:42:HHKNYDSX3:1:1110:30897:27258/1	60	+
chr1	21741400	21741401	A01177:42:HHKNYDSX3:1:1401:26323:28009/1	60	+
chr1	21754019	21754020	A01177:42:HHKNYDSX3:2:2128:21938:18881	60	+
chr1	22505039	22505040	A01177:42:HHKNYDSX3:2:1172:1045:11569/1	60	-
chr1	23051968	23051969	A01177:42:HHKNYDSX3:1:1122:20916:27320/1	60	-
chr1	23065960	23065961	A01177:42:HHKNYDSX3:2:2464:32931:28494/1	60	-
chr1	23068759	23068760	A01177:42:HHKNYDSX3:1:1664:19081:10770/1	60	+
chr1	23129524	23129525	A01177:42:HHKNYDSX3:1:1322:29306:22717/1	60	-
chr1	23155811	23155812	A01177:42:HHKNYDSX3:1:1256:30427:6997	60	-
chr1	23165888	23165889	A01177:42:HHKNYDSX3:1:1240:29604:25081/1	60	+
chr1	23304330	23304331	A01177:42:HHKNYDSX3:1:1470:25798:11851	60	+
chr1	23318981	23318982	A01177:42:HHKNYDSX3:1:1133:27715:11569/1	60	-
chr1	23339774	23339775	A01177:42:HHKNYDSX3:1:2248:21721:2127	60	-
chr1	23399580	23399581	A01177:42:HHKNYDSX3:1:1671:9028:19257/1	60	-
chr1	23512272	23512273	A01177:42:HHKNYDSX3:1:2174:11704:27242/1	60	-
chr1	23765174	23765175	A01177:42:HHKNYDSX3:1:1517:24008:14262	60	-
chr1	24673003	24673004	A01177:42:HHKNYDSX3:1:1104:16007:6950/1	60	+
chr1	24761882	24761883	A01177:42:HHKNYDSX3:1:1640:18810:10207	60	+
chr1	24842514	24842515	A01177:42:HHKNYDSX3:1:1119:7410:10191/1	60	+
chr1	25443259	25443260	A01177:42:HHKNYDSX3:1:1245:20844:33113/1	60	+
chr1	25452456	25452457	A01177:42:HHKNYDSX3:1:1158:11044:19617/1	60	+
chr1	25456376	25456377	A01177:42:HHKNYDSX3:1:1607:25165:15295	60	-
chr1	25482030	25482031	A01177:42:HHKNYDSX3:1:1251:3631:1830/1	60	+
chr1	25853269	25853270	A01177:42:HHKNYDSX3:1:1313:29152:1438/1	60	+
chr1	26251539	26251540	A01177:42:HHKNYDSX3:1:2654:20537:29512/1	60	+
chr1	26252562	26252563	A01177:42:HHKNYDSX3:1:1372:30418:7670/1	60	-
chr1	26342559	26342560	A01177:42:HHKNYDSX3:1:2338:27353:32581	60	+
chr1	26455063	26455064	A01177:42:HHKNYDSX3:1:1576:28827:16783/1	60	+
chr1	26702008	26702009	A01177:42:HHKNYDSX3:1:1143:13015:6183/1	60	-
chr1	26702048	26702049	A01177:42:HHKNYDSX3:1:1128:11523:25989/1	60	+
chr1	26707846	26707847	A01177:42:HHKNYDSX3:2:2542:3857:34788	60	-
chr1	26732682	26732683	A01177:42:HHKNYDSX3:1:1431:2926:16705/1	60	-
chr1	26737299	26737300	A01177:42:HHKNYDSX3:2:2169:1931:3991	60	+
chr1	26749240	26749241	A01177:42:HHKNYDSX3:1:2133:4535:21433	60	+
chr1	26761606	26761607	A01177:42:HHKNYDSX3:1:2440:18304:7827	60	+
chr1	26795535	26795536	A01177:42:HHKNYDSX3:2:2150:13928:10081	60	-
chr1	27245783	27245784	A01177:42:HHKNYDSX3:1:1216:3486:22842	60	+
chr1	27347899	27347900	A01177:42:HHKNYDSX3:1:1454:19099:17347/1	60	+
chr1	27431272	27431273	A01177:42:HHKNYDSX3:1:1146:11252:35164/1	60	+
chr1	27465509	27465510	A01177:42:HHKNYDSX3:1:1118:11677:27508/1	60	-
chr1	27758074	27758075	A01177:42:HHKNYDSX3:1:1512:25030:8265/1	60	+
chr1	27897189	27897190	A01177:42:HHKNYDSX3:1:2101:22318:23672/1	60	-
chr1	27992973	27992974	A01177:42:HHKNYDSX3:1:1118:28610:17190/1	60	-
chr1	28039118	28039119	A01177:42:HHKNYDSX3:1:1267:3902:31829/1	60	+
chr1	28044086	28044087	A01177:42:HHKNYDSX3:1:1147:14344:16877/1	60	-
chr1	28053370	28053371	A01177:42:HHKNYDSX3:2:2409:28763:15264/1	60	-
chr1	28057462	28057463	A01177:42:HHKNYDSX3:1:1232:22706:6151/1	60	+
chr1	28060872	28060873	A01177:42:HHKNYDSX3:2:1665:11189:6684	60	+
chr1	28220137	28220138	A01177:42:HHKNYDSX3:1:2227:24089:1219/1	60	+
chr1	28412237	28412238	A01177:42:HHKNYDSX3:1:2556:11369:9439/1	60	-
chr1	28415538	28415539	A01177:42:HHKNYDSX3:2:1230:21531:6872/1	60	+
chr1	28475357	28475358	A01177:42:HHKNYDSX3:1:1514:8133:36213/1	60	+
chr1	28524724	28524725	A01177:42:HHKNYDSX3:1:2673:24216:33442/1	60	+
chr1	28547076	28547077	A01177:42:HHKNYDSX3:1:2261:7464:14231	60	-
chr1	28756845	28756846	A01177:42:HHKNYDSX3:1:1333:8820:9659/1	60	+
chr1	28920071	28920072	A01177:42:HHKNYDSX3:2:1217:30210:9095/1	60	-
chr1	29062023	29062024	A01177:42:HHKNYDSX3:2:1340:26847:25222	60	-
chr1	29074424	29074425	A01177:42:HHKNYDSX3:1:1101:25717:7012/1	60	+
chr1	29185203	29185204	A01177:42:HHKNYDSX3:2:2558:3088:3396	60	+
chr1	30963390	30963391	A01177:42:HHKNYDSX3:1:1318:18349:5682	60	-
chr1	31007549	31007550	A01177:42:HHKNYDSX3:1:1305:14190:12508/1	60	+
chr1	31036615	31036616	A01177:42:HHKNYDSX3:1:1175:24804:28980/1	60	+
chr1	31302187	31302188	A01177:42:HHKNYDSX3:1:1115:8639:31798/1	60	+
chr1	31341192	31341193	A01177:42:HHKNYDSX3:2:1441:19244:3568	60	-
chr1	31582635	31582636	A01177:42:HHKNYDSX3:1:2145:20419:34945/1	60	-
chr1	31582637	31582638	A01177:42:HHKNYDSX3:2:2128:3323:17112	60	-
chr1	31911656	31911657	A01177:42:HHKNYDSX3:1:2555:13178:11945/1	60	-
chr1	31912238	31912239	A01177:42:HHKNYDSX3:1:1250:13512:20353/1	60	+
chr1	31914740	31914741	A01177:42:HHKNYDSX3:1:1457:22978:31673/1	60	-
chr1	31915819	31915820	A01177:42:HHKNYDSX3:1:1408:1949:19993/1	60	+
chr1	31915928	31915929	A01177:42:HHKNYDSX3:1:2231:32334:22921/1	60	-
chr1	31916750	31916751	A01177:42:HHKNYDSX3:1:1256:13141:30921/1	60	+
chr1	31917225	31917226	A01177:42:HHKNYDSX3:1:1144:20012:27352	60	-
chr1	31917253	31917254	A01177:42:HHKNYDSX3:2:2262:4426:1047	60	-
chr1	31927622	31927623	A01177:42:HHKNYDSX3:1:2461:17698:27727/1	60	+
chr1	31931997	31931998	A01177:42:HHKNYDSX3:1:1435:25292:28541/1	60	+
chr1	32029267	32029268	A01177:42:HHKNYDSX3:1:1425:23737:4586/1	60	-
chr1	32046876	32046877	A01177:42:HHKNYDSX3:1:1171:21432:24424/1	60	-
chr1	32086142	32086143	A01177:42:HHKNYDSX3:1:2609:8260:31955/1	60	+
chr1	32115935	32115936	A01177:42:HHKNYDSX3:1:1168:4679:19993/1	60	+
chr1	32140364	32140365	A01177:42:HHKNYDSX3:1:1162:23701:33176/1	60	+
chr1	32156427	32156428	A01177:42:HHKNYDSX3:1:1268:22191:10708/1	60	-
chr1	32224793	32224794	A01177:42:HHKNYDSX3:1:1124:25988:21887	60	-
chr1	32306094	32306095	A01177:42:HHKNYDSX3:1:1560:6198:5087/1	60	-
chr1	32312766	32312767	A01177:42:HHKNYDSX3:1:1103:25644:9455/1	60	+
chr1	32658179	32658180	A01177:42:HHKNYDSX3:1:1225:25870:19022/1	60	+
chr1	32799305	32799306	A01177:42:HHKNYDSX3:1:1460:24089:30060/1	60	+
chr1	32825117	32825118	A01177:42:HHKNYDSX3:1:2531:6524:14888/1	60	+
chr1	32845888	32845889	A01177:42:HHKNYDSX3:1:1219:23556:6402/1	60	-
chr1	33196166	33196167	A01177:42:HHKNYDSX3:1:2426:10800:7701	60	+
chr1	34898870	34898871	A01177:42:HHKNYDSX3:1:1356:8269:32346/1	60	+
chr1	34987514	34987515	A01177:42:HHKNYDSX3:1:2512:27896:5838	60	-
chr1	35008936	35008937	A01177:42:HHKNYDSX3:1:1575:9805:30029/1	60	+
chr1	35020464	35020465	A01177:42:HHKNYDSX3:1:1178:5819:27759/1	60	-
chr1	35309782	35309783	A01177:42:HHKNYDSX3:1:1101:14778:29215	60	-
chr1	35345720	35345721	A01177:42:HHKNYDSX3:1:2550:26332:31594/1	60	-
chr1	35401942	35401943	A01177:42:HHKNYDSX3:1:1147:14253:26991/1	60	+
chr1	35404539	35404540	A01177:42:HHKNYDSX3:1:1628:28149:14982	60	+
chr1	35409527	35409528	A01177:42:HHKNYDSX3:1:2648:10203:7420/1	60	+
chr1	35415894	35415895	A01177:42:HHKNYDSX3:1:1135:31539:27242/1	60	+
chr1	35612868	35612869	A01177:42:HHKNYDSX3:1:1608:18448:3975/1	60	+
chr1	35747102	35747103	A01177:42:HHKNYDSX3:1:2114:16649:13479/1	60	-
chr1	35789971	35789972	A01177:42:HHKNYDSX3:2:1508:15600:22310/1	60	-
chr1	35994692	35994693	A01177:42:HHKNYDSX3:1:2438:30716:21746/1	60	+
chr1	36017380	36017381	A01177:42:HHKNYDSX3:1:1359:20537:10535/1	60	+
chr1	36040068	36040069	A01177:42:HHKNYDSX3:1:1115:28384:22842/1	60	+
chr1	36139783	36139784	A01177:42:HHKNYDSX3:1:2234:18493:1986/1	60	+
chr1	36279162	36279163	A01177:42:HHKNYDSX3:1:1140:29866:2112/1	60	-
chr1	37512102	37512103	A01177:42:HHKNYDSX3:1:1114:6433:32706/1	60	-
chr1	37517054	37517055	A01177:42:HHKNYDSX3:2:1670:21287:10175/1	60	+
chr1	37606989	37606990	A01177:42:HHKNYDSX3:2:1214:18358:6230	60	+
chr1	37947255	37947256	A01177:42:HHKNYDSX3:2:1312:9254:29982	60	-
chr1	39038981	39038982	A01177:42:HHKNYDSX3:2:2202:30761:13839/1	60	+
chr1	39218390	39218391	A01177:42:HHKNYDSX3:1:1629:2998:6840/1	60	+
chr1	39225674	39225675	A01177:42:HHKNYDSX3:1:1445:30074:22420/1	60	+
chr1	39242123	39242124	A01177:42:HHKNYDSX3:1:1105:9245:3724/1	60	+
chr1	39267197	39267198	A01177:42:HHKNYDSX3:2:2253:18692:16799/1	60	-
chr1	39319272	39319273	A01177:42:HHKNYDSX3:2:1667:17662:29543	60	-
chr1	39325104	39325105	A01177:42:HHKNYDSX3:1:2408:26964:16564/1	60	+
chr1	39364992	39364993	A01177:42:HHKNYDSX3:1:1161:3586:3756/1	60	-
chr1	39424885	39424886	A01177:42:HHKNYDSX3:1:2102:19678:36636/1	60	-
chr1	39464935	39464936	A01177:42:HHKNYDSX3:1:1357:3477:5447/1	60	+
chr1	39467718	39467719	A01177:42:HHKNYDSX3:1:1209:16966:19006/1	60	-
chr1	39563940	39563941	A01177:42:HHKNYDSX3:1:1113:16360:4272/1	60	-
chr1	39874483	39874484	A01177:42:HHKNYDSX3:1:1172:12943:25598/1	60	+
chr1	39877260	39877261	A01177:42:HHKNYDSX3:1:2667:26585:27117	60	-
chr1	40190894	40190895	A01177:42:HHKNYDSX3:1:1148:17454:19820/1	60	-
chr1	40197541	40197542	A01177:42:HHKNYDSX3:1:1257:13621:32315/1	60	-
chr1	40213594	40213595	A01177:42:HHKNYDSX3:1:2239:31747:34021	60	-
chr1	40292489	40292490	A01177:42:HHKNYDSX3:2:2113:1407:9721/1	60	-
chr1	40385513	40385514	A01177:42:HHKNYDSX3:1:1659:30834:4100/1	60	-
chr1	40746924	40746925	A01177:42:HHKNYDSX3:2:2109:11803:22310	60	+
chr1	40750666	40750667	A01177:42:HHKNYDSX3:1:2116:25771:20290/1	60	+
chr1	40957068	40957069	A01177:42:HHKNYDSX3:1:2564:15248:35509/1	60	+
chr1	41097723	41097724	A01177:42:HHKNYDSX3:1:1132:14317:24095/1	60	-
chr1	41145343	41145344	A01177:42:HHKNYDSX3:1:1516:31006:12790/1	60	+
chr1	41225960	41225961	A01177:42:HHKNYDSX3:1:1409:11876:28761/1	60	-
chr1	41263226	41263227	A01177:42:HHKNYDSX3:1:2548:26603:30373/1	60	-
chr1	42261919	42261920	A01177:42:HHKNYDSX3:1:1151:2998:35869/1	60	-
chr1	42286263	42286264	A01177:42:HHKNYDSX3:1:1147:9173:23077/1	60	+
chr1	42687755	42687756	A01177:42:HHKNYDSX3:1:1516:16975:7811/1	60	+
chr1	42691588	42691589	A01177:42:HHKNYDSX3:2:1215:14543:28056/1	60	-
chr1	43384153	43384154	A01177:42:HHKNYDSX3:1:2164:14353:30671/1	60	+
chr1	43393764	43393765	A01177:42:HHKNYDSX3:1:1126:26476:22514	60	+
chr1	43614463	43614464	A01177:42:HHKNYDSX3:1:1142:19162:12884/1	60	+
chr1	43627576	43627577	A01177:42:HHKNYDSX3:2:2378:17616:3599	60	-
chr1	43718326	43718327	A01177:42:HHKNYDSX3:1:1205:16749:34413/1	60	+
chr1	43741961	43741962	A01177:42:HHKNYDSX3:2:2503:26476:30592	60	+
chr1	43754298	43754299	A01177:42:HHKNYDSX3:1:2673:30662:22373	60	-
chr1	43804628	43804629	A01177:42:HHKNYDSX3:1:1504:29288:1235/1	60	+
chr1	43830039	43830040	A01177:42:HHKNYDSX3:1:1545:11632:34350	60	+
chr1	43842058	43842059	A01177:42:HHKNYDSX3:2:2557:25952:20666/1	60	-
chr1	43842712	43842713	A01177:42:HHKNYDSX3:1:2161:4589:17112	60	-
chr1	44335216	44335217	A01177:42:HHKNYDSX3:1:1529:14253:22764/1	60	-
chr1	44917593	44917594	A01177:42:HHKNYDSX3:1:1278:3577:6402/1	60	+
chr1	44934852	44934853	A01177:42:HHKNYDSX3:1:2510:31467:17910/1	60	-
chr1	45600464	45600465	A01177:42:HHKNYDSX3:1:1430:19235:1454	60	-
chr1	45606453	45606454	A01177:42:HHKNYDSX3:1:1130:9561:10692	60	-
chr1	45645136	45645137	A01177:42:HHKNYDSX3:1:2639:14470:22200/1	60	-
chr1	45680869	45680870	A01177:42:HHKNYDSX3:1:1472:11496:28479/1	60	+
chr1	45740868	45740869	A01177:42:HHKNYDSX3:1:1121:31919:10770/1	60	+
chr1	45913400	45913401	A01177:42:HHKNYDSX3:1:2106:20347:24424/1	60	-
chr1	45938673	45938674	A01177:42:HHKNYDSX3:1:1121:15338:33692/1	60	-
chr1	45954832	45954833	A01177:42:HHKNYDSX3:1:1121:8938:29997/1	60	+
chr1	46117834	46117835	A01177:42:HHKNYDSX3:2:1118:20039:15781/1	60	+
chr1	46277270	46277271	A01177:42:HHKNYDSX3:1:1523:27380:30843/1	60	-
chr1	46307437	46307438	A01177:42:HHKNYDSX3:2:1131:2175:18067/1	60	-
chr1	46695406	46695407	A01177:42:HHKNYDSX3:1:1458:3956:35243/1	60	+
chr1	48368485	48368486	A01177:42:HHKNYDSX3:1:1262:25391:35446/1	60	+
chr1	49863061	49863062	A01177:42:HHKNYDSX3:2:1302:32814:7936/1	60	-
chr1	50463357	50463358	A01177:42:HHKNYDSX3:1:1331:12653:28040	60	-
chr1	50541860	50541861	A01177:42:HHKNYDSX3:1:2565:13214:3051/1	60	-
chr1	50662559	50662560	A01177:42:HHKNYDSX3:1:1139:6451:9064/1	60	-
chr1	50688585	50688586	A01177:42:HHKNYDSX3:1:1222:18412:10520/1	60	+
chr1	50801899	50801900	A01177:42:HHKNYDSX3:1:1217:14217:8578/1	60	-
chr1	50803210	50803211	A01177:42:HHKNYDSX3:1:1134:18340:2190/1	60	+
chr1	50840463	50840464	A01177:42:HHKNYDSX3:1:1105:6036:13917/1	60	+
chr1	50850904	50850905	A01177:42:HHKNYDSX3:1:2510:23845:4930/1	60	+
chr1	51337608	51337609	A01177:42:HHKNYDSX3:1:2114:10004:10833/1	60	+
chr1	51360934	51360935	A01177:42:HHKNYDSX3:1:2110:5348:11256/1	60	+
chr1	51417097	51417098	A01177:42:HHKNYDSX3:1:1108:32307:2112/1	60	-
chr1	51441893	51441894	A01177:42:HHKNYDSX3:1:1211:7500:25473/1	60	+
chr1	51455231	51455232	A01177:42:HHKNYDSX3:1:1237:19099:10802	60	-
chr1	51799682	51799683	A01177:42:HHKNYDSX3:2:2576:5231:3568/1	60	-
chr1	52274017	52274018	A01177:42:HHKNYDSX3:1:1206:15609:32409/1	60	-
chr1	52429856	52429857	A01177:42:HHKNYDSX3:1:1438:3125:22247	60	-
chr1	52430905	52430906	A01177:42:HHKNYDSX3:2:1516:31367:32393/1	60	-
chr1	52474605	52474606	A01177:42:HHKNYDSX3:1:1457:21314:32988/1	60	-
chr1	52474621	52474622	A01177:42:HHKNYDSX3:1:1117:21169:20431/1	60	-
chr1	52480060	52480061	A01177:42:HHKNYDSX3:1:1136:32479:4319/1	60	+
chr1	52482354	52482355	A01177:42:HHKNYDSX3:1:1404:24297:33144	60	+
chr1	52483129	52483130	A01177:42:HHKNYDSX3:2:2137:31910:1391	60	-
chr1	52490726	52490727	A01177:42:HHKNYDSX3:1:2236:19506:13135/1	60	+
chr1	52496288	52496289	A01177:42:HHKNYDSX3:2:2671:26892:10207	60	-
chr1	52496470	52496471	A01177:42:HHKNYDSX3:1:1337:7663:32612/1	60	+
chr1	52525343	52525344	A01177:42:HHKNYDSX3:1:1117:14217:34851/1	60	+
chr1	52526328	52526329	A01177:42:HHKNYDSX3:1:1253:13440:33536/1	60	-
chr1	52531543	52531544	A01177:42:HHKNYDSX3:1:1321:18891:6026/1	60	+
chr1	52757200	52757201	A01177:42:HHKNYDSX3:2:2655:27896:15483	60	-
chr1	52795798	52795799	A01177:42:HHKNYDSX3:1:1339:4354:6997	60	+
chr1	53044981	53044982	A01177:42:HHKNYDSX3:1:1210:2248:15186	60	-
chr1	53816172	53816173	A01177:42:HHKNYDSX3:1:1313:23231:34147/1	60	-
chr1	54838349	54838350	A01177:42:HHKNYDSX3:1:1412:21386:27195	60	-
chr1	55161839	55161840	A01177:42:HHKNYDSX3:2:2412:20202:4539/1	60	+
chr1	55263350	55263351	A01177:42:HHKNYDSX3:2:2444:19235:13041/1	60	-
chr1	57275908	57275909	A01177:42:HHKNYDSX3:2:2518:1181:36385	60	-
chr1	58664380	58664381	A01177:42:HHKNYDSX3:1:1177:16360:19022/1	60	+
chr1	59171827	59171828	A01177:42:HHKNYDSX3:1:1675:22498:3787/1	60	+
chr1	59917695	59917696	A01177:42:HHKNYDSX3:1:2401:12102:22608/1	60	+
chr1	60642387	60642388	A01177:42:HHKNYDSX3:1:2313:23918:34804/1	60	-
chr1	61927591	61927592	A01177:42:HHKNYDSX3:1:1604:29116:13777/1	60	+
chr1	62254775	62254776	A01177:42:HHKNYDSX3:2:1362:13367:34381/1	60	+
chr1	62653894	62653895	A01177:42:HHKNYDSX3:1:1401:4842:11882	60	-
chr1	63413311	63413312	A01177:42:HHKNYDSX3:1:1103:17381:20823/1	60	-
chr1	63446139	63446140	A01177:42:HHKNYDSX3:1:1230:17418:14372/1	60	+
chr1	65110241	65110242	A01177:42:HHKNYDSX3:2:1440:25003:13636	60	-
chr1	66959626	66959627	A01177:42:HHKNYDSX3:2:2117:23999:8390/1	60	-
chr1	66982900	66982901	A01177:42:HHKNYDSX3:2:2370:13729:8797/1	60	+
chr1	67797614	67797615	A01177:42:HHKNYDSX3:1:2265:18032:26991	60	-
chr1	68469386	68469387	A01177:42:HHKNYDSX3:1:1250:8106:24205	60	+
chr1	70315663	70315664	A01177:42:HHKNYDSX3:2:1271:15691:7874/1	60	+
chr1	71062938	71062939	A01177:42:HHKNYDSX3:1:1255:16016:23375/1	60	+
chr1	72210613	72210614	A01177:42:HHKNYDSX3:2:1571:12545:28072/1	60	-
chr1	72295284	72295285	A01177:42:HHKNYDSX3:2:1146:18041:14074/1	60	+
chr1	72329073	72329074	A01177:42:HHKNYDSX3:1:1101:5276:16016/1	60	+
chr1	72549500	72549501	A01177:42:HHKNYDSX3:1:1516:6741:28291/1	60	-
chr1	73433115	73433116	A01177:42:HHKNYDSX3:2:1648:5999:10661	60	+
chr1	74296050	74296051	A01177:42:HHKNYDSX3:2:1113:20238:27305	60	+
chr1	75271272	75271273	A01177:42:HHKNYDSX3:1:2222:18521:24549/1	60	-
chr1	75331412	75331413	A01177:42:HHKNYDSX3:2:2167:1859:9064/1	60	+
chr1	76173261	76173262	A01177:42:HHKNYDSX3:1:2535:6171:2127/1	60	+
chr1	76689307	76689308	A01177:42:HHKNYDSX3:1:1555:1235:18129/1	60	+
chr1	77722356	77722357	A01177:42:HHKNYDSX3:1:1137:7789:8030/1	60	-
chr1	77963038	77963039	A01177:42:HHKNYDSX3:1:2267:2293:31829/1	60	-
chr1	80837892	80837893	A01177:42:HHKNYDSX3:2:1415:25129:15295/1	60	+
chr1	81848251	81848252	A01177:42:HHKNYDSX3:1:1162:6234:1705/1	60	-
chr1	82573119	82573120	A01177:42:HHKNYDSX3:1:2452:28655:20087/1	60	-
chr1	82658025	82658026	A01177:42:HHKNYDSX3:1:1266:17119:16485/1	60	+
chr1	84162120	84162121	A01177:42:HHKNYDSX3:1:2675:24117:32236	60	-
chr1	84175653	84175654	A01177:42:HHKNYDSX3:1:1124:24596:5697/1	60	-
chr1	84182566	84182567	A01177:42:HHKNYDSX3:1:1201:10203:36323/1	60	-
chr1	84286104	84286105	A01177:42:HHKNYDSX3:2:1267:11478:33646/1	60	-
chr1	84298586	84298587	A01177:42:HHKNYDSX3:2:2371:13666:36245	60	-
chr1	84868204	84868205	A01177:42:HHKNYDSX3:1:2545:17626:11318	60	-
chr1	85181340	85181341	A01177:42:HHKNYDSX3:1:1317:16143:5337	60	+
chr1	86929975	86929976	A01177:42:HHKNYDSX3:1:2441:27290:28087/1	60	+
chr1	87806342	87806343	A01177:42:HHKNYDSX3:1:2162:4969:35556/1	60	+
chr1	88786721	88786722	A01177:42:HHKNYDSX3:1:1101:14940:19445/1	60	-
chr1	88815886	88815887	A01177:42:HHKNYDSX3:1:1266:14678:9189/1	60	-
chr1	88994112	88994113	A01177:42:HHKNYDSX3:1:1141:20220:11240/1	60	-
chr1	89165314	89165315	A01177:42:HHKNYDSX3:2:1561:19298:14152	60	+
chr1	89257739	89257740	A01177:42:HHKNYDSX3:2:1622:25717:6355	60	-
chr1	89585247	89585248	A01177:42:HHKNYDSX3:1:1337:15501:20760/1	60	+
chr1	89873831	89873832	A01177:42:HHKNYDSX3:1:1111:14009:10567/1	60	+
chr1	89931302	89931303	A01177:42:HHKNYDSX3:1:1567:9109:33896	60	-
chr1	90607849	90607850	A01177:42:HHKNYDSX3:1:1557:25084:33505/1	60	-
chr1	90913895	90913896	A01177:42:HHKNYDSX3:1:1123:16297:13620/1	60	+
chr1	90913896	90913897	A01177:42:HHKNYDSX3:1:2341:32768:25144	60	+
chr1	90986920	90986921	A01177:42:HHKNYDSX3:1:1421:10474:30185/1	60	+
chr1	91527599	91527600	A01177:42:HHKNYDSX3:1:2307:1615:35415	60	-
chr1	92469754	92469755	A01177:42:HHKNYDSX3:1:1201:29803:9987/1	60	-
chr1	92470629	92470630	A01177:42:HHKNYDSX3:1:1415:24478:8187/1	60	-
chr1	92470842	92470843	A01177:42:HHKNYDSX3:1:2656:29857:26083/1	60	-
chr1	92576762	92576763	A01177:42:HHKNYDSX3:1:1124:9543:35274/1	60	+
chr1	92587802	92587803	A01177:42:HHKNYDSX3:1:1158:14769:15828/1	60	+
chr1	92607333	92607334	A01177:42:HHKNYDSX3:1:1477:8495:25942/1	60	+
chr1	92938685	92938686	A01177:42:HHKNYDSX3:2:2472:18665:2785	60	-
chr1	93083811	93083812	A01177:42:HHKNYDSX3:1:1133:4164:5196/1	60	+
chr1	93093305	93093306	A01177:42:HHKNYDSX3:1:1164:17833:19038/1	60	-
chr1	93114950	93114951	A01177:42:HHKNYDSX3:1:2558:10926:15029/1	60	+
chr1	93120415	93120416	A01177:42:HHKNYDSX3:2:1108:5737:6731/1	60	+
chr1	93136401	93136402	A01177:42:HHKNYDSX3:2:1477:14064:11412/1	60	+
chr1	93137963	93137964	A01177:42:HHKNYDSX3:1:1153:25753:25081/1	60	+
chr1	93140959	93140960	A01177:42:HHKNYDSX3:1:1619:2148:20964	60	-
chr1	93143119	93143120	A01177:42:HHKNYDSX3:1:2465:11894:3302/1	60	-
chr1	93152357	93152358	A01177:42:HHKNYDSX3:1:2142:18756:16971/1	60	+
chr1	93153447	93153448	A01177:42:HHKNYDSX3:1:1569:20066:29324/1	60	-
chr1	93187174	93187175	A01177:42:HHKNYDSX3:1:2460:23665:10723/1	60	-
chr1	93196880	93196881	A01177:42:HHKNYDSX3:1:1442:4779:17002/1	60	+
chr1	93210281	93210282	A01177:42:HHKNYDSX3:1:1103:18123:21136/1	60	-
chr1	93213700	93213701	A01177:42:HHKNYDSX3:1:2224:7419:25175/1	60	-
chr1	93343544	93343545	A01177:42:HHKNYDSX3:1:2408:20573:33238/1	60	-
chr1	94090638	94090639	A01177:42:HHKNYDSX3:2:1678:20220:19883/1	60	+
chr1	94150576	94150577	A01177:42:HHKNYDSX3:2:2117:18945:25254/1	60	+
chr1	94463706	94463707	A01177:42:HHKNYDSX3:1:1478:10872:13557/1	60	+
chr1	94929637	94929638	A01177:42:HHKNYDSX3:1:1166:31114:16642/1	60	+
chr1	96785681	96785682	A01177:42:HHKNYDSX3:1:1524:15808:36354/1	60	+
chr1	96828907	96828908	A01177:42:HHKNYDSX3:1:1350:20021:19633	60	-
chr1	97594568	97594569	A01177:42:HHKNYDSX3:2:2448:26539:29011/1	60	-
chr1	97610291	97610292	A01177:42:HHKNYDSX3:2:1654:3911:6480/1	60	-
chr1	97665607	97665608	A01177:42:HHKNYDSX3:1:2220:31901:11083	60	+
chr1	97695180	97695181	A01177:42:HHKNYDSX3:1:1250:19488:27696/1	60	+
chr1	97704345	97704346	A01177:42:HHKNYDSX3:1:1418:3414:17644/1	60	+
chr1	98067396	98067397	A01177:42:HHKNYDSX3:1:1670:9408:29215/1	60	-
chr1	98243601	98243602	A01177:42:HHKNYDSX3:1:1648:15438:7623/1	60	+
chr1	99882281	99882282	A01177:42:HHKNYDSX3:1:1176:11614:28463/1	60	+
chr1	99915983	99915984	A01177:42:HHKNYDSX3:1:2652:20112:24267	60	-
chr1	100014554	100014555	A01177:42:HHKNYDSX3:1:1459:16911:30686/1	60	-
chr1	100056698	100056699	A01177:42:HHKNYDSX3:2:2375:24695:5149	60	-
chr1	100111424	100111425	A01177:42:HHKNYDSX3:1:1362:12599:19523/1	60	+
chr1	100930064	100930065	A01177:42:HHKNYDSX3:2:2265:21630:32847/1	60	+
chr1	100972235	100972236	A01177:42:HHKNYDSX3:1:2368:21829:1658/1	60	+
chr1	101092973	101092974	A01177:42:HHKNYDSX3:1:1259:14986:9471/1	60	-
chr1	101266602	101266603	A01177:42:HHKNYDSX3:1:1158:31168:21652/1	60	+
chr1	101331103	101331104	A01177:42:HHKNYDSX3:1:1158:2356:27837/1	60	-
chr1	101341637	101341638	A01177:42:HHKNYDSX3:2:2676:2465:24799/1	60	-
chr1	104476590	104476591	A01177:42:HHKNYDSX3:1:1478:2618:11569/1	60	+
chr1	107661447	107661448	A01177:42:HHKNYDSX3:2:1215:13792:12790/1	60	+
chr1	107667405	107667406	A01177:42:HHKNYDSX3:1:1147:15700:1344/1	60	-
chr1	107874295	107874296	A01177:42:HHKNYDSX3:1:1452:27218:12305/1	60	-
chr1	107892771	107892772	A01177:42:HHKNYDSX3:1:2355:15049:33473/1	60	+
chr1	107912170	107912171	A01177:42:HHKNYDSX3:1:1415:10637:36385/1	60	-
chr1	107930105	107930106	A01177:42:HHKNYDSX3:1:2424:29903:10347/1	60	-
chr1	107937505	107937506	A01177:42:HHKNYDSX3:1:1148:20338:34522/1	60	-
chr1	108631846	108631847	A01177:42:HHKNYDSX3:1:1155:13268:33802/1	60	-
chr1	108754927	108754928	A01177:42:HHKNYDSX3:1:1155:4616:20478/1	60	-
chr1	108789990	108789991	A01177:42:HHKNYDSX3:2:1260:30942:1063/1	60	-
chr1	108933670	108933671	A01177:42:HHKNYDSX3:1:1565:4336:21746/1	60	+
chr1	108981149	108981150	A01177:42:HHKNYDSX3:1:1146:20835:1626/1	60	+
chr1	109220867	109220868	A01177:42:HHKNYDSX3:1:2127:9516:28494/1	60	-
chr1	109332243	109332244	A01177:42:HHKNYDSX3:1:1330:21079:22341/1	60	+
chr1	109558885	109558886	A01177:42:HHKNYDSX3:1:1104:12816:12352/1	60	-
chr1	109575456	109575457	A01177:42:HHKNYDSX3:1:2128:22815:18928/1	60	+
chr1	109590067	109590068	A01177:42:HHKNYDSX3:1:1124:22959:6997/1	60	+
chr1	109590853	109590854	A01177:42:HHKNYDSX3:1:1136:11957:6261/1	60	+
chr1	109661385	109661386	A01177:42:HHKNYDSX3:1:2452:19307:34366	60	-
chr1	109796753	109796754	A01177:42:HHKNYDSX3:1:1546:20853:6731	60	+
chr1	110348656	110348657	A01177:42:HHKNYDSX3:1:1624:11984:6997/1	60	+
chr1	110377014	110377015	A01177:42:HHKNYDSX3:1:1310:31367:16611/1	60	-
chr1	110402660	110402661	A01177:42:HHKNYDSX3:1:1105:20238:30749/1	60	+
chr1	110828368	110828369	A01177:42:HHKNYDSX3:1:1142:22525:25410/1	60	+
chr1	110833713	110833714	A01177:42:HHKNYDSX3:1:1274:8974:18944	60	+
chr1	110876767	110876768	A01177:42:HHKNYDSX3:1:1160:26232:3239/1	60	-
chr1	110884036	110884037	A01177:42:HHKNYDSX3:1:1101:20473:28870/1	60	-
chr1	110897784	110897785	A01177:42:HHKNYDSX3:1:2635:16740:15013/1	60	+
chr1	111121306	111121307	A01177:42:HHKNYDSX3:1:1156:4327:25833/1	60	-
chr1	111143162	111143163	A01177:42:HHKNYDSX3:1:1340:21395:11678/1	60	+
chr1	111151805	111151806	A01177:42:HHKNYDSX3:2:1248:18403:17769/1	60	+
chr1	111160007	111160008	A01177:42:HHKNYDSX3:1:1154:18738:15499/1	60	-
chr1	111165798	111165799	A01177:42:HHKNYDSX3:1:1646:24451:10207/1	60	-
chr1	111176831	111176832	A01177:42:HHKNYDSX3:1:1536:2672:19179/1	60	-
chr1	111178561	111178562	A01177:42:HHKNYDSX3:2:1216:2862:37012	60	+
chr1	111454689	111454690	A01177:42:HHKNYDSX3:1:1274:12210:33035/1	60	+
chr1	113408081	113408082	A01177:42:HHKNYDSX3:1:1137:6135:15311/1	60	-
chr1	113725995	113725996	A01177:42:HHKNYDSX3:1:1636:11831:24956/1	60	-
chr1	113857526	113857527	A01177:42:HHKNYDSX3:2:1521:26060:31720	60	+
chr1	113887187	113887188	A01177:42:HHKNYDSX3:1:2156:13313:8484/1	60	+
chr1	113953927	113953928	A01177:42:HHKNYDSX3:1:2108:24261:27352/1	60	+
chr1	113953928	113953929	A01177:42:HHKNYDSX3:1:1316:18810:24455	60	+
chr1	114288608	114288609	A01177:42:HHKNYDSX3:1:1469:6813:4554/1	60	+
chr1	114390905	114390906	A01177:42:HHKNYDSX3:1:1210:22779:18615/1	60	+
chr1	114394986	114394987	A01177:42:HHKNYDSX3:1:1104:10194:30044	60	+
chr1	114436748	114436749	A01177:42:HHKNYDSX3:1:1119:5159:17597/1	60	+
chr1	114454142	114454143	A01177:42:HHKNYDSX3:1:2315:1669:37012	60	+
chr1	114747402	114747403	A01177:42:HHKNYDSX3:2:1570:6587:21449/1	60	-
chr1	116389781	116389782	A01177:42:HHKNYDSX3:2:2312:23737:2707/1	60	+
chr1	116774042	116774043	A01177:42:HHKNYDSX3:1:2450:30038:29935/1	60	-
chr1	117041885	117041886	A01177:42:HHKNYDSX3:1:1441:23113:4852/1	60	+
chr1	117411130	117411131	A01177:42:HHKNYDSX3:1:1122:32479:24580/1	60	+
chr1	117461875	117461876	A01177:42:HHKNYDSX3:1:2337:27380:16626/1	60	+
chr1	117468432	117468433	A01177:42:HHKNYDSX3:1:1668:17002:30718	60	-
chr1	117471894	117471895	A01177:42:HHKNYDSX3:2:1277:8458:23343	60	-
chr1	119101854	119101855	A01177:42:HHKNYDSX3:1:1227:2139:3787/1	60	-
chr1	119956967	119956968	A01177:42:HHKNYDSX3:1:1143:16071:6183/1	60	+
chr1	120808784	120808785	A01177:42:HHKNYDSX3:2:2404:16866:13479/1	60	-
chr1	121756203	121756204	A01177:42:HHKNYDSX3:1:1350:27001:10394/1	60	-
chr1	145799269	145799270	A01177:42:HHKNYDSX3:2:1529:14317:20400/1	60	+
chr1	145815583	145815584	A01177:42:HHKNYDSX3:1:2127:28067:28338	60	+
chr1	145864819	145864820	A01177:42:HHKNYDSX3:1:1110:23927:3474	60	+
chr1	145866319	145866320	A01177:42:HHKNYDSX3:2:1563:32588:17848	60	-
chr1	146125653	146125654	A01177:42:HHKNYDSX3:2:1550:18819:36495	60	+
chr1	146530738	146530739	A01177:42:HHKNYDSX3:1:1210:28113:24408/1	60	-
chr1	146538275	146538276	A01177:42:HHKNYDSX3:1:1675:8639:19867/1	60	-
chr1	147168430	147168431	A01177:42:HHKNYDSX3:1:1103:32497:1783/1	60	-
chr1	147245885	147245886	A01177:42:HHKNYDSX3:1:2103:32488:9157/1	60	-
chr1	147262298	147262299	A01177:42:HHKNYDSX3:1:1620:14434:11240/1	60	+
chr1	148069636	148069637	A01177:42:HHKNYDSX3:1:1574:13702:2174/1	60	+
chr1	148638577	148638578	A01177:42:HHKNYDSX3:1:2216:24198:33223	60	-
chr1	149409371	149409372	A01177:42:HHKNYDSX3:1:1130:13413:25160/1	60	-
chr1	149419263	149419264	A01177:42:HHKNYDSX3:1:1353:12436:28541	60	+
chr1	149420170	149420171	A01177:42:HHKNYDSX3:1:1146:8775:36793/1	60	-
chr1	149430750	149430751	A01177:42:HHKNYDSX3:1:2268:31729:18552	60	-
chr1	149479119	149479120	A01177:42:HHKNYDSX3:1:1445:32452:25066/1	60	-
chr1	149878967	149878968	A01177:42:HHKNYDSX3:1:2666:7925:5666/1	60	-
chr1	149977594	149977595	A01177:42:HHKNYDSX3:1:1106:14127:7200	60	-
chr1	150000071	150000072	A01177:42:HHKNYDSX3:1:1153:15284:9361/1	60	-
chr1	150006863	150006864	A01177:42:HHKNYDSX3:1:1177:27028:36370/1	60	+
chr1	150086340	150086341	A01177:42:HHKNYDSX3:2:2633:11532:33896/1	60	-
chr1	150098995	150098996	A01177:42:HHKNYDSX3:2:2271:14091:14622/1	60	-
chr1	150119217	150119218	A01177:42:HHKNYDSX3:1:1215:12626:4758/1	60	-
chr1	150127311	150127312	A01177:42:HHKNYDSX3:1:1114:10122:9596/1	60	-
chr1	150349801	150349802	A01177:42:HHKNYDSX3:1:1106:12879:3192/1	60	+
chr1	150381922	150381923	A01177:42:HHKNYDSX3:1:1533:2040:34648/1	60	+
chr1	150402127	150402128	A01177:42:HHKNYDSX3:1:1504:23502:13823/1	60	+
chr1	150420616	150420617	A01177:42:HHKNYDSX3:1:1170:23764:21010/1	60	-
chr1	150424510	150424511	A01177:42:HHKNYDSX3:1:1108:9100:7012/1	60	+
chr1	150427331	150427332	A01177:42:HHKNYDSX3:1:1423:17562:18161	60	+
chr1	150439856	150439857	A01177:42:HHKNYDSX3:1:1678:23972:35837/1	60	+
chr1	150439858	150439859	A01177:42:HHKNYDSX3:2:2547:23773:4210/1	60	+
chr1	150457858	150457859	A01177:42:HHKNYDSX3:2:2503:31060:36620	60	-
chr1	150457860	150457861	A01177:42:HHKNYDSX3:2:2469:31403:28322	60	-
chr1	150470397	150470398	A01177:42:HHKNYDSX3:2:2253:23791:21402/1	60	+
chr1	150673621	150673622	A01177:42:HHKNYDSX3:1:2337:12255:2581	60	+
chr1	150674894	150674895	A01177:42:HHKNYDSX3:1:1150:24424:8281/1	60	-
chr1	150684280	150684281	A01177:42:HHKNYDSX3:1:1126:19786:19132/1	60	-
chr1	150690450	150690451	A01177:42:HHKNYDSX3:1:1503:18783:22153/1	60	-
chr1	150800304	150800305	A01177:42:HHKNYDSX3:2:2528:3360:30326/1	60	+
chr1	150831272	150831273	A01177:42:HHKNYDSX3:1:1152:27453:21950/1	60	+
chr1	150841924	150841925	A01177:42:HHKNYDSX3:2:2660:30129:25801	60	+
chr1	150861174	150861175	A01177:42:HHKNYDSX3:1:1233:30617:5760/1	60	+
chr1	150869439	150869440	A01177:42:HHKNYDSX3:1:2266:30924:32064/1	60	+
chr1	150931057	150931058	A01177:42:HHKNYDSX3:1:1106:2609:15843/1	60	+
chr1	150959092	150959093	A01177:42:HHKNYDSX3:2:1543:18945:11600/1	60	-
chr1	151089889	151089890	A01177:42:HHKNYDSX3:1:1268:13069:6997/1	60	+
chr1	151110758	151110759	A01177:42:HHKNYDSX3:1:1209:29234:34272/1	60	+
chr1	151229432	151229433	A01177:42:HHKNYDSX3:1:1440:16034:6965/1	60	+
chr1	151241152	151241153	A01177:42:HHKNYDSX3:1:1108:20464:2675/1	60	+
chr1	151247751	151247752	A01177:42:HHKNYDSX3:1:2402:31259:33113/1	60	+
chr1	151317712	151317713	A01177:42:HHKNYDSX3:1:1155:23375:32111/1	60	-
chr1	151412583	151412584	A01177:42:HHKNYDSX3:1:1343:16324:35274/1	60	-
chr1	151420725	151420726	A01177:42:HHKNYDSX3:1:2114:20392:24627/1	60	-
chr1	151427401	151427402	A01177:42:HHKNYDSX3:1:1105:30608:15045/1	60	-
chr1	151640861	151640862	A01177:42:HHKNYDSX3:1:1573:6614:21809/1	60	+
chr1	151668673	151668674	A01177:42:HHKNYDSX3:1:1147:24496:18458/1	60	-
chr1	151677174	151677175	A01177:42:HHKNYDSX3:1:2317:30807:26318/1	60	-
chr1	151679630	151679631	A01177:42:HHKNYDSX3:2:1156:30472:10551/1	60	-
chr1	153664693	153664694	A01177:42:HHKNYDSX3:1:1101:27932:15734/1	60	-
chr1	153899175	153899176	A01177:42:HHKNYDSX3:1:1313:18123:34037	60	-
chr1	153903330	153903331	A01177:42:HHKNYDSX3:1:1252:2844:1407/1	60	-
chr1	153918003	153918004	A01177:42:HHKNYDSX3:1:1222:16658:21010/1	60	-
chr1	154125988	154125989	A01177:42:HHKNYDSX3:2:2370:24496:35963	60	-
chr1	154226559	154226560	A01177:42:HHKNYDSX3:1:2338:7835:34162/1	60	-
chr1	154227586	154227587	A01177:42:HHKNYDSX3:1:1453:7428:17080/1	60	-
chr1	154228267	154228268	A01177:42:HHKNYDSX3:1:1221:2880:10050	60	+
chr1	154236933	154236934	A01177:42:HHKNYDSX3:1:1108:27190:11725/1	60	+
chr1	154236934	154236935	A01177:42:HHKNYDSX3:1:1610:26386:13996	60	+
chr1	154238341	154238342	A01177:42:HHKNYDSX3:1:1672:31937:5854/1	60	-
chr1	154243833	154243834	A01177:42:HHKNYDSX3:1:2627:15356:15937/1	60	+
chr1	155074510	155074511	A01177:42:HHKNYDSX3:1:1375:6135:34945	60	-
chr1	155122153	155122154	A01177:42:HHKNYDSX3:2:2552:2709:16047	60	-
chr1	155378372	155378373	A01177:42:HHKNYDSX3:1:1158:24551:12947/1	60	+
chr1	155396223	155396224	A01177:42:HHKNYDSX3:1:1570:28212:35759/1	60	+
chr1	155421051	155421052	A01177:42:HHKNYDSX3:2:2351:12509:14231/1	60	-
chr1	155463255	155463256	A01177:42:HHKNYDSX3:1:1322:26395:22122/1	60	+
chr1	155467585	155467586	A01177:42:HHKNYDSX3:1:1439:12066:1814/1	60	-
chr1	155471367	155471368	A01177:42:HHKNYDSX3:1:1342:24288:15217/1	60	-
chr1	155482863	155482864	A01177:42:HHKNYDSX3:1:1103:7862:35900/1	60	+
chr1	155488124	155488125	A01177:42:HHKNYDSX3:1:2250:12509:15577/1	60	-
chr1	155494149	155494150	A01177:42:HHKNYDSX3:1:1115:31006:30859/1	60	+
chr1	155503838	155503839	A01177:42:HHKNYDSX3:1:1269:24189:10034	60	-
chr1	155506861	155506862	A01177:42:HHKNYDSX3:1:1343:32805:15593/1	60	+
chr1	155506863	155506864	A01177:42:HHKNYDSX3:2:1668:12436:23406	60	+
chr1	155614861	155614862	A01177:42:HHKNYDSX3:1:1104:8404:2863/1	60	+
chr1	155684461	155684462	A01177:42:HHKNYDSX3:1:1672:17716:33270/1	60	+
chr1	155695143	155695144	A01177:42:HHKNYDSX3:1:2173:21522:14810	60	+
chr1	155718307	155718308	A01177:42:HHKNYDSX3:2:1421:28212:26772/1	60	+
chr1	155736724	155736725	A01177:42:HHKNYDSX3:1:1259:32705:11224	60	+
chr1	155795925	155795926	A01177:42:HHKNYDSX3:1:1148:19614:8343/1	60	+
chr1	155816324	155816325	A01177:42:HHKNYDSX3:2:1249:11623:8594/1	60	+
chr1	155896159	155896160	A01177:42:HHKNYDSX3:1:1547:9245:23610/1	60	+
chr1	155915653	155915654	A01177:42:HHKNYDSX3:1:2632:8241:14763/1	60	+
chr1	155916678	155916679	A01177:42:HHKNYDSX3:1:1128:26124:25911	60	-
chr1	155923315	155923316	A01177:42:HHKNYDSX3:2:2562:19759:28761/1	60	+
chr1	155958048	155958049	A01177:42:HHKNYDSX3:1:1415:5032:10614/1	60	+
chr1	155966481	155966482	A01177:42:HHKNYDSX3:1:1117:4951:30702/1	60	+
chr1	156011793	156011794	A01177:42:HHKNYDSX3:1:1414:10438:19664/1	60	-
chr1	156164935	156164936	A01177:42:HHKNYDSX3:1:1133:17842:14262/1	60	+
chr1	156204315	156204316	A01177:42:HHKNYDSX3:1:1278:9353:34319/1	60	+
chr1	156256103	156256104	A01177:42:HHKNYDSX3:1:1477:21739:28870/1	60	-
chr1	156279374	156279375	A01177:42:HHKNYDSX3:1:1270:7627:37059/1	60	+
chr1	156332937	156332938	A01177:42:HHKNYDSX3:1:1269:25446:10582/1	60	+
chr1	156522206	156522207	A01177:42:HHKNYDSX3:1:1601:17372:4241/1	60	+
chr1	156522664	156522665	A01177:42:HHKNYDSX3:1:1223:26901:7748/1	60	+
chr1	156784970	156784971	A01177:42:HHKNYDSX3:1:1235:5828:10895/1	60	+
chr1	156794950	156794951	A01177:42:HHKNYDSX3:1:1105:25147:26068/1	60	+
chr1	158413169	158413170	A01177:42:HHKNYDSX3:1:1125:7482:8750/1	60	+
chr1	160247634	160247635	A01177:42:HHKNYDSX3:1:1464:15935:29434/1	60	-
chr1	160332083	160332084	A01177:42:HHKNYDSX3:1:1431:28067:9298/1	60	-
chr1	160437753	160437754	A01177:42:HHKNYDSX3:1:1564:8079:30452/1	60	-
chr1	160444158	160444159	A01177:42:HHKNYDSX3:1:1347:1940:18505/1	60	-
chr1	160445384	160445385	A01177:42:HHKNYDSX3:1:1277:14434:29340/1	60	-
chr1	160506284	160506285	A01177:42:HHKNYDSX3:2:1255:10673:8484	60	+
chr1	160549915	160549916	A01177:42:HHKNYDSX3:2:1540:5348:2080	60	-
chr1	160551326	160551327	A01177:42:HHKNYDSX3:1:1110:18367:25222/1	60	+
chr1	160551327	160551328	A01177:42:HHKNYDSX3:1:2123:11921:1814	60	+
chr1	160560063	160560064	A01177:42:HHKNYDSX3:1:1154:4833:33536/1	60	+
chr1	160564159	160564160	A01177:42:HHKNYDSX3:1:1106:26087:23312/1	60	-
chr1	160578530	160578531	A01177:42:HHKNYDSX3:1:1106:31186:23218	60	-
chr1	160588035	160588036	A01177:42:HHKNYDSX3:1:2677:10926:22200/1	60	+
chr1	160599754	160599755	A01177:42:HHKNYDSX3:1:1132:22706:16517	60	-
chr1	160604056	160604057	A01177:42:HHKNYDSX3:1:1301:23149:1564	60	-
chr1	161043055	161043056	A01177:42:HHKNYDSX3:1:1625:2781:1548/1	60	-
chr1	161157566	161157567	A01177:42:HHKNYDSX3:1:2614:15022:20870/1	60	-
chr1	161350976	161350977	A01177:42:HHKNYDSX3:1:1251:17879:10316/1	60	+
chr1	161915122	161915123	A01177:42:HHKNYDSX3:1:1231:5565:6214/1	60	+
chr1	162571651	162571652	A01177:42:HHKNYDSX3:1:2270:23963:33974/1	60	+
chr1	163323850	163323851	A01177:42:HHKNYDSX3:1:1539:17472:15593/1	60	-
chr1	163767627	163767628	A01177:42:HHKNYDSX3:1:1337:1018:30530/1	60	-
chr1	163784107	163784108	A01177:42:HHKNYDSX3:1:1470:17246:36025/1	60	-
chr1	165732831	165732832	A01177:42:HHKNYDSX3:1:1528:6614:9032/1	60	-
chr1	166853308	166853309	A01177:42:HHKNYDSX3:1:2249:7862:18677/1	60	-
chr1	167146477	167146478	A01177:42:HHKNYDSX3:1:1217:16034:9189/1	60	-
chr1	167207859	167207860	A01177:42:HHKNYDSX3:1:1271:14940:22545/1	60	-
chr1	167332545	167332546	A01177:42:HHKNYDSX3:1:1143:12274:7310/1	60	-
chr1	167371096	167371097	A01177:42:HHKNYDSX3:1:1518:29821:19006/1	60	+
chr1	167387455	167387456	A01177:42:HHKNYDSX3:1:1522:9281:10833	60	-
chr1	167466893	167466894	A01177:42:HHKNYDSX3:2:2559:5737:30874	60	+
chr1	167706061	167706062	A01177:42:HHKNYDSX3:1:1114:12084:15248/1	60	+
chr1	167706063	167706064	A01177:42:HHKNYDSX3:2:2419:1723:8703	60	+
chr1	167768566	167768567	A01177:42:HHKNYDSX3:1:1119:18231:15937/1	60	-
chr1	167976201	167976202	A01177:42:HHKNYDSX3:1:1164:25147:7623/1	60	-
chr1	168007473	168007474	A01177:42:HHKNYDSX3:1:1155:22263:1783/1	60	+
chr1	168028002	168028003	A01177:42:HHKNYDSX3:1:2434:24478:30232/1	60	-
chr1	168262743	168262744	A01177:42:HHKNYDSX3:1:2409:29125:22153/1	60	-
chr1	169464121	169464122	A01177:42:HHKNYDSX3:1:1138:6180:13730/1	60	+
chr1	169638221	169638222	A01177:42:HHKNYDSX3:2:1373:23140:35650	60	+
chr1	170968149	170968150	A01177:42:HHKNYDSX3:1:1611:19741:12038	60	+
chr1	171491233	171491234	A01177:42:HHKNYDSX3:1:1410:17996:4163/1	60	-
chr1	171794322	171794323	A01177:42:HHKNYDSX3:1:2510:30978:27179/1	60	+
chr1	172037625	172037626	A01177:42:HHKNYDSX3:1:1164:2799:12164/1	60	-
chr1	172140704	172140705	A01177:42:HHKNYDSX3:1:1661:8657:7373/1	60	+
chr1	172577287	172577288	A01177:42:HHKNYDSX3:1:1136:13711:10833/1	60	-
chr1	172683527	172683528	A01177:42:HHKNYDSX3:1:2248:9326:31610/1	60	-
chr1	173583254	173583255	A01177:42:HHKNYDSX3:1:2337:10691:17754	60	-
chr1	173738837	173738838	A01177:42:HHKNYDSX3:1:1432:31647:6668/1	60	-
chr1	173965758	173965759	A01177:42:HHKNYDSX3:1:1337:29080:4758/1	60	+
chr1	174203227	174203228	A01177:42:HHKNYDSX3:2:1456:25102:18129/1	60	-
chr1	174341654	174341655	A01177:42:HHKNYDSX3:1:1115:16785:18818/1	60	+
chr1	175097834	175097835	A01177:42:HHKNYDSX3:1:1108:8178:8422/1	60	+
chr1	176035034	176035035	A01177:42:HHKNYDSX3:1:2113:25934:3004/1	60	-
chr1	176037484	176037485	A01177:42:HHKNYDSX3:1:2435:14570:10222	60	-
chr1	176084949	176084950	A01177:42:HHKNYDSX3:1:1244:28031:2879/1	60	+
chr1	176137564	176137565	A01177:42:HHKNYDSX3:1:1272:4734:25567/1	60	-
chr1	176904413	176904414	A01177:42:HHKNYDSX3:1:1454:6876:34100/1	60	+
chr1	178811791	178811792	A01177:42:HHKNYDSX3:1:1678:11975:30499/1	60	-
chr1	178882003	178882004	A01177:42:HHKNYDSX3:1:1140:19199:11381/1	60	+
chr1	179884914	179884915	A01177:42:HHKNYDSX3:1:1348:18059:34084/1	60	-
chr1	180013828	180013829	A01177:42:HHKNYDSX3:2:2502:6280:13996/1	60	-
chr1	180029257	180029258	A01177:42:HHKNYDSX3:1:1118:28601:20118/1	60	-
chr1	180042254	180042255	A01177:42:HHKNYDSX3:1:1357:30318:24533/1	60	-
chr1	180047910	180047911	A01177:42:HHKNYDSX3:1:1558:4906:17378/1	60	+
chr1	180061342	180061343	A01177:42:HHKNYDSX3:1:1301:6849:31360/1	60	+
chr1	180287202	180287203	A01177:42:HHKNYDSX3:1:1122:4580:35039/1	60	-
chr1	180397776	180397777	A01177:42:HHKNYDSX3:1:1566:27064:29731	60	+
chr1	180403861	180403862	A01177:42:HHKNYDSX3:1:1160:26106:27853/1	60	+
chr1	180406502	180406503	A01177:42:HHKNYDSX3:1:1317:5141:1157/1	60	-
chr1	180407221	180407222	A01177:42:HHKNYDSX3:2:1501:2049:9893/1	60	-
chr1	180796639	180796640	A01177:42:HHKNYDSX3:1:1211:5954:6981/1	60	+
chr1	180796640	180796641	A01177:42:HHKNYDSX3:1:1550:25165:19774/1	60	+
chr1	182168072	182168073	A01177:42:HHKNYDSX3:1:2219:32832:6026	60	-
chr1	182274158	182274159	A01177:42:HHKNYDSX3:1:1157:32208:24111	60	+
chr1	182281155	182281156	A01177:42:HHKNYDSX3:1:1334:21269:32659/1	60	+
chr1	182281944	182281945	A01177:42:HHKNYDSX3:1:1162:17146:23766/1	60	-
chr1	182855733	182855734	A01177:42:HHKNYDSX3:1:1316:11559:13275/1	60	-
chr1	183084995	183084996	A01177:42:HHKNYDSX3:1:1319:30617:25739	60	+
chr1	184487516	184487517	A01177:42:HHKNYDSX3:2:1608:5891:31360/1	60	-
chr1	184487518	184487519	A01177:42:HHKNYDSX3:1:1110:13639:1689/1	60	-
chr1	185231891	185231892	A01177:42:HHKNYDSX3:1:1257:6126:14231/1	60	+
chr1	186347613	186347614	A01177:42:HHKNYDSX3:1:1650:10158:31548/1	60	+
chr1	186383119	186383120	A01177:42:HHKNYDSX3:1:1160:29514:7012/1	60	-
chr1	186416840	186416841	A01177:42:HHKNYDSX3:1:1106:27986:36902/1	60	-
chr1	187185708	187185709	A01177:42:HHKNYDSX3:1:1366:11614:18035/1	60	+
chr1	189618167	189618168	A01177:42:HHKNYDSX3:1:2106:17499:20619/1	60	-
chr1	192174988	192174989	A01177:42:HHKNYDSX3:1:1358:30544:10081	60	-
chr1	192302757	192302758	A01177:42:HHKNYDSX3:1:1129:15845:17472	60	+
chr1	194464463	194464464	A01177:42:HHKNYDSX3:1:1663:4092:22263/1	60	+
chr1	194478599	194478600	A01177:42:HHKNYDSX3:1:1146:4896:16642/1	60	-
chr1	194685066	194685067	A01177:42:HHKNYDSX3:1:2508:22236:21590/1	60	+
chr1	194836098	194836099	A01177:42:HHKNYDSX3:2:1417:15881:8296/1	60	-
chr1	194847529	194847530	A01177:42:HHKNYDSX3:1:2313:22724:3615/1	60	+
chr1	195017743	195017744	A01177:42:HHKNYDSX3:1:1442:30092:22106	60	+
chr1	195369246	195369247	A01177:42:HHKNYDSX3:1:1217:25400:17331/1	60	+
chr1	196686416	196686417	A01177:42:HHKNYDSX3:2:1421:31295:19711	60	-
chr1	197128086	197128087	A01177:42:HHKNYDSX3:2:2560:14073:19539/1	60	+
chr1	197537872	197537873	A01177:42:HHKNYDSX3:2:1666:25138:24706/1	60	+
chr1	197607963	197607964	A01177:42:HHKNYDSX3:1:2215:5050:27367/1	60	+
chr1	197608742	197608743	A01177:42:HHKNYDSX3:1:1501:9281:36354/1	60	+
chr1	197670659	197670660	A01177:42:HHKNYDSX3:1:1176:27489:6637/1	60	-
chr1	197721709	197721710	A01177:42:HHKNYDSX3:1:1663:14525:9518/1	60	-
chr1	197733406	197733407	A01177:42:HHKNYDSX3:1:1103:7003:35415/1	60	-
chr1	198740572	198740573	A01177:42:HHKNYDSX3:1:1137:17083:29951/1	60	-
chr1	199011604	199011605	A01177:42:HHKNYDSX3:1:2517:4652:8766	60	-
chr1	199153394	199153395	A01177:42:HHKNYDSX3:2:1124:3007:17253/1	60	-
chr1	199179885	199179886	A01177:42:HHKNYDSX3:1:1173:32190:27555	60	-
chr1	199185548	199185549	A01177:42:HHKNYDSX3:2:1276:4815:35634/1	60	+
chr1	199558137	199558138	A01177:42:HHKNYDSX3:1:2450:5186:22060/1	60	-
chr1	199938409	199938410	A01177:42:HHKNYDSX3:1:2420:5150:30138	60	-
chr1	200108181	200108182	A01177:42:HHKNYDSX3:2:1377:25147:1924	60	+
chr1	200388700	200388701	A01177:42:HHKNYDSX3:1:2226:24605:36245	60	-
chr1	200932692	200932693	A01177:42:HHKNYDSX3:1:1442:25898:8609	60	-
chr1	200932694	200932695	A01177:42:HHKNYDSX3:2:2647:29523:1423/1	60	-
chr1	201524339	201524340	A01177:42:HHKNYDSX3:1:1532:12454:27164	60	-
chr1	201862379	201862380	A01177:42:HHKNYDSX3:1:1141:7916:2080/1	60	+
chr1	201867923	201867924	A01177:42:HHKNYDSX3:2:1359:28791:32972/1	60	+
chr1	203717027	203717028	A01177:42:HHKNYDSX3:1:1546:25807:1157/1	60	-
chr1	204532443	204532444	A01177:42:HHKNYDSX3:1:1111:32009:34131/1	60	+
chr1	204542667	204542668	A01177:42:HHKNYDSX3:1:2635:9570:3443/1	60	-
chr1	205067806	205067807	A01177:42:HHKNYDSX3:2:1544:20717:31360/1	60	-
chr1	205160672	205160673	A01177:42:HHKNYDSX3:1:1103:1515:26443/1	60	+
chr1	205628906	205628907	A01177:42:HHKNYDSX3:1:1263:4915:25160	60	+
chr1	205707075	205707076	A01177:42:HHKNYDSX3:1:1127:18819:11256/1	60	-
chr1	205713961	205713962	A01177:42:HHKNYDSX3:1:2649:4698:20337/1	60	-
chr1	205724461	205724462	A01177:42:HHKNYDSX3:1:1120:26738:4147/1	60	+
chr1	205726485	205726486	A01177:42:HHKNYDSX3:1:1176:5728:24001/1	60	+
chr1	205737109	205737110	A01177:42:HHKNYDSX3:1:2406:4463:18176/1	60	-
chr1	206081323	206081324	A01177:42:HHKNYDSX3:1:1342:18584:21997/1	60	+
chr1	206419864	206419865	A01177:42:HHKNYDSX3:1:1101:23411:29543/1	60	-
chr1	206565910	206565911	A01177:42:HHKNYDSX3:1:1165:24994:3850/1	60	-
chr1	206571931	206571932	A01177:42:HHKNYDSX3:1:2677:2727:27195	60	-
chr1	206601212	206601213	A01177:42:HHKNYDSX3:1:1451:3079:8328/1	60	+
chr1	208608012	208608013	A01177:42:HHKNYDSX3:2:2247:4426:18959/1	60	-
chr1	211286343	211286344	A01177:42:HHKNYDSX3:1:1146:28176:34037/1	60	+
chr1	211525844	211525845	A01177:42:HHKNYDSX3:1:2344:30409:10441	60	+
chr1	211808529	211808530	A01177:42:HHKNYDSX3:1:1164:16893:8703/1	60	+
chr1	212077363	212077364	A01177:42:HHKNYDSX3:1:1140:5475:8343/1	60	+
chr1	212338548	212338549	A01177:42:HHKNYDSX3:1:1124:9724:8719/1	60	+
chr1	212885904	212885905	A01177:42:HHKNYDSX3:2:1441:6451:10629	60	-
chr1	213133193	213133194	A01177:42:HHKNYDSX3:1:1119:32443:5478/1	60	-
chr1	213136572	213136573	A01177:42:HHKNYDSX3:2:2332:29948:16501/1	60	+
chr1	214655479	214655480	A01177:42:HHKNYDSX3:1:1426:24433:23735/1	60	-
chr1	216591030	216591031	A01177:42:HHKNYDSX3:1:1209:16034:9377/1	60	+
chr1	219430879	219430880	A01177:42:HHKNYDSX3:2:2453:30264:31266	60	+
chr1	220012333	220012334	A01177:42:HHKNYDSX3:1:1312:8576:30686/1	60	-
chr1	220241994	220241995	A01177:42:HHKNYDSX3:1:1108:27218:36479/1	60	+
chr1	221715603	221715604	A01177:42:HHKNYDSX3:1:1156:8386:30671/1	60	+
chr1	222565834	222565835	A01177:42:HHKNYDSX3:2:2615:20021:29590	60	-
chr1	222585709	222585710	A01177:42:HHKNYDSX3:1:1133:18638:32487/1	60	+
chr1	222654454	222654455	A01177:42:HHKNYDSX3:2:1318:4191:23218/1	60	+
chr1	222897801	222897802	A01177:42:HHKNYDSX3:1:2440:9715:6449/1	60	-
chr1	223841350	223841351	A01177:42:HHKNYDSX3:1:1672:2419:28134/1	60	-
chr1	224041068	224041069	A01177:42:HHKNYDSX3:1:2312:1796:15969/1	60	-
chr1	224124035	224124036	A01177:42:HHKNYDSX3:1:1254:28519:2002/1	60	-
chr1	224390092	224390093	A01177:42:HHKNYDSX3:1:1641:13612:1329/1	60	-
chr1	224398339	224398340	A01177:42:HHKNYDSX3:1:2221:3378:30639/1	60	+
chr1	225405027	225405028	A01177:42:HHKNYDSX3:1:1564:23773:5024/1	60	-
chr1	225418630	225418631	A01177:42:HHKNYDSX3:1:1278:16459:22514/1	60	+
chr1	225500110	225500111	A01177:42:HHKNYDSX3:1:1176:26630:5181/1	60	+
chr1	225509121	225509122	A01177:42:HHKNYDSX3:1:1163:27199:6261	60	+
chr1	225509123	225509124	A01177:42:HHKNYDSX3:1:1559:17155:2895	60	+
chr1	225525291	225525292	A01177:42:HHKNYDSX3:1:1635:24451:4789/1	60	-
chr1	225537664	225537665	A01177:42:HHKNYDSX3:1:1103:31087:26522/1	60	-
chr1	225543929	225543930	A01177:42:HHKNYDSX3:1:1227:15528:21496/1	60	+
chr1	225807186	225807187	A01177:42:HHKNYDSX3:1:2558:16025:6104	60	+
chr1	226145585	226145586	A01177:42:HHKNYDSX3:1:1218:8757:34632/1	60	-
chr1	226232224	226232225	A01177:42:HHKNYDSX3:1:1125:3956:15984/1	60	+
chr1	226239176	226239177	A01177:42:HHKNYDSX3:2:1415:31042:4210	60	+
chr1	226257767	226257768	A01177:42:HHKNYDSX3:2:2460:29532:25582/1	60	+
chr1	226260160	226260161	A01177:42:HHKNYDSX3:2:2428:21920:23891	60	-
chr1	226260278	226260279	A01177:42:HHKNYDSX3:1:1457:23240:19194/1	60	-
chr1	226351418	226351419	A01177:42:HHKNYDSX3:2:1412:14615:32221	60	-
chr1	228087394	228087395	A01177:42:HHKNYDSX3:1:1550:8024:29199/1	60	-
chr1	228089608	228089609	A01177:42:HHKNYDSX3:1:1425:4047:30326/1	60	-
chr1	228098197	228098198	A01177:42:HHKNYDSX3:1:2368:10682:11005/1	60	+
chr1	228230015	228230016	A01177:42:HHKNYDSX3:1:1610:17472:36041/1	60	-
chr1	228230934	228230935	A01177:42:HHKNYDSX3:1:1217:20238:11083/1	60	+
chr1	228233525	228233526	A01177:42:HHKNYDSX3:1:1114:10682:27884/1	60	+
chr1	228233588	228233589	A01177:42:HHKNYDSX3:1:1253:1208:25817/1	60	+
chr1	228234008	228234009	A01177:42:HHKNYDSX3:1:1108:22697:26835/1	60	+
chr1	228236239	228236240	A01177:42:HHKNYDSX3:1:2467:12518:4100	60	+
chr1	228253119	228253120	A01177:42:HHKNYDSX3:1:1203:18032:1720/1	60	+
chr1	228253350	228253351	A01177:42:HHKNYDSX3:1:1267:14931:30639/1	60	+
chr1	228254037	228254038	A01177:42:HHKNYDSX3:2:2252:15926:17957/1	60	-
chr1	228254653	228254654	A01177:42:HHKNYDSX3:2:2652:6334:31845	60	-
chr1	228263231	228263232	A01177:42:HHKNYDSX3:1:2161:17354:35430	60	+
chr1	228267442	228267443	A01177:42:HHKNYDSX3:1:2250:5909:3458/1	60	+
chr1	228267500	228267501	A01177:42:HHKNYDSX3:2:2533:11767:12602	60	+
chr1	228267608	228267609	A01177:42:HHKNYDSX3:1:1169:3812:9126/1	60	-
chr1	228325163	228325164	A01177:42:HHKNYDSX3:1:2305:2998:29512/1	60	+
chr1	228325474	228325475	A01177:42:HHKNYDSX3:1:1348:19614:16861/1	60	-
chr1	228325539	228325540	A01177:42:HHKNYDSX3:2:2125:15835:36057/1	60	+
chr1	228327851	228327852	A01177:42:HHKNYDSX3:1:2363:5620:23406/1	60	+
chr1	228329323	228329324	A01177:42:HHKNYDSX3:1:1257:10294:11146/1	60	-
chr1	228399983	228399984	A01177:42:HHKNYDSX3:1:2260:19840:28181	60	-
chr1	228491256	228491257	A01177:42:HHKNYDSX3:2:2109:30029:25410	60	-
chr1	228498682	228498683	A01177:42:HHKNYDSX3:1:1401:22779:36652/1	60	-
chr1	229276176	229276177	A01177:42:HHKNYDSX3:1:1154:6569:12555/1	60	+
chr1	229281982	229281983	A01177:42:HHKNYDSX3:2:2567:32515:21167	60	-
chr1	229299162	229299163	A01177:42:HHKNYDSX3:1:2262:19605:17221/1	60	+
chr1	229304879	229304880	A01177:42:HHKNYDSX3:2:1228:28691:31203/1	60	+
chr1	229305551	229305552	A01177:42:HHKNYDSX3:1:1161:13982:7294/1	60	-
chr1	229317287	229317288	A01177:42:HHKNYDSX3:1:1141:25391:17315/1	60	-
chr1	229338507	229338508	A01177:42:HHKNYDSX3:1:1123:14136:29763	60	+
chr1	229340268	229340269	A01177:42:HHKNYDSX3:1:1465:16396:7623	60	-
chr1	229465563	229465564	A01177:42:HHKNYDSX3:1:1141:18828:10520/1	60	-
chr1	229492671	229492672	A01177:42:HHKNYDSX3:1:1453:25518:31469/1	60	-
chr1	229499223	229499224	A01177:42:HHKNYDSX3:1:2533:32479:24987/1	60	-
chr1	229502154	229502155	A01177:42:HHKNYDSX3:1:2416:8947:23844	60	-
chr1	229549340	229549341	A01177:42:HHKNYDSX3:1:1210:21775:27023/1	60	-
chr1	229597406	229597407	A01177:42:HHKNYDSX3:1:2242:8612:30123/1	60	+
chr1	229607380	229607381	A01177:42:HHKNYDSX3:1:1361:19940:36839/1	60	-
chr1	229646879	229646880	A01177:42:HHKNYDSX3:1:1172:13937:1235/1	60	+
chr1	230157476	230157477	A01177:42:HHKNYDSX3:1:1222:23556:1955/1	60	+
chr1	230169486	230169487	A01177:42:HHKNYDSX3:1:1540:26341:23907/1	60	+
chr1	230181369	230181370	A01177:42:HHKNYDSX3:1:2345:22073:30671/1	60	-
chr1	230183167	230183168	A01177:42:HHKNYDSX3:2:1260:24740:34663/1	60	-
chr1	230186752	230186753	A01177:42:HHKNYDSX3:1:1573:2483:1720/1	60	-
chr1	230216701	230216702	A01177:42:HHKNYDSX3:1:2349:18719:21887	60	-
chr1	230257887	230257888	A01177:42:HHKNYDSX3:1:1117:26377:22060/1	60	-
chr1	230660078	230660079	A01177:42:HHKNYDSX3:1:1655:16957:14137	60	-
chr1	230932387	230932388	A01177:42:HHKNYDSX3:1:2146:21703:21762/1	60	+
chr1	231114709	231114710	A01177:42:HHKNYDSX3:1:2249:30734:34929	60	+
chr1	231821066	231821067	A01177:42:HHKNYDSX3:1:2320:20907:8140/1	60	+
chr1	231894443	231894444	A01177:42:HHKNYDSX3:2:1424:23194:30859/1	60	+
chr1	232452469	232452470	A01177:42:HHKNYDSX3:1:2102:5873:5337	60	-
chr1	232452470	232452471	A01177:42:HHKNYDSX3:1:1107:19199:29011/1	60	-
chr1	232891339	232891340	A01177:42:HHKNYDSX3:1:1359:7581:7952	60	-
chr1	233126654	233126655	A01177:42:HHKNYDSX3:2:1251:6388:28181/1	60	-
chr1	233245299	233245300	A01177:42:HHKNYDSX3:1:1115:5303:23140	60	-
chr1	234422942	234422943	A01177:42:HHKNYDSX3:1:1415:32940:36464/1	60	-
chr1	234440955	234440956	A01177:42:HHKNYDSX3:1:1137:20066:5869/1	60	+
chr1	234444765	234444766	A01177:42:HHKNYDSX3:1:1169:29026:17378	60	-
chr1	235199428	235199429	A01177:42:HHKNYDSX3:2:2472:6912:32690	60	-
chr1	235248423	235248424	A01177:42:HHKNYDSX3:1:1240:9055:8907/1	60	-
chr1	235250907	235250908	A01177:42:HHKNYDSX3:2:1223:12075:31140/1	60	-
chr1	235404872	235404873	A01177:42:HHKNYDSX3:1:1105:9787:9486/1	60	-
chr1	236241893	236241894	A01177:42:HHKNYDSX3:1:1327:29405:11365/1	60	+
chr1	236290788	236290789	A01177:42:HHKNYDSX3:1:1157:1615:5321/1	60	+
chr1	236581934	236581935	A01177:42:HHKNYDSX3:1:1542:23321:20870/1	60	-
chr1	236803061	236803062	A01177:42:HHKNYDSX3:1:1517:6153:34945/1	60	-
chr1	238203334	238203335	A01177:42:HHKNYDSX3:1:1511:25825:7169	60	+
chr1	239726704	239726705	A01177:42:HHKNYDSX3:1:1210:6334:36667	60	+
chr1	239726710	239726711	A01177:42:HHKNYDSX3:1:2176:24578:36010	60	+
chr1	239906519	239906520	A01177:42:HHKNYDSX3:2:2414:12789:35227/1	60	-
chr1	240729898	240729899	A01177:42:HHKNYDSX3:2:2207:12409:17879	60	-
chr1	241882530	241882531	A01177:42:HHKNYDSX3:1:2119:6786:13557/1	60	+
chr1	241913639	241913640	A01177:42:HHKNYDSX3:1:2528:31638:4272	60	+
chr1	242284414	242284415	A01177:42:HHKNYDSX3:1:1644:32145:21057	60	-
chr1	242325111	242325112	A01177:42:HHKNYDSX3:1:2247:25048:13996	60	-
chr1	242979082	242979083	A01177:42:HHKNYDSX3:1:1645:14615:36479	60	-
chr1	244444007	244444008	A01177:42:HHKNYDSX3:1:1117:14823:30013/1	60	+
chr1	244446080	244446081	A01177:42:HHKNYDSX3:1:1303:13150:29747/1	60	+
chr1	244783670	244783671	A01177:42:HHKNYDSX3:1:1438:21016:5822	60	+
chr1	246190377	246190378	A01177:42:HHKNYDSX3:1:2517:28257:16172	60	+
chr1	246421324	246421325	A01177:42:HHKNYDSX3:2:2510:24478:29669/1	60	+
chr1	246489208	246489209	A01177:42:HHKNYDSX3:1:2258:20320:36213	60	-
chr1	246658318	246658319	A01177:42:HHKNYDSX3:1:1236:32344:4836/1	60	-
chr1	246761310	246761311	A01177:42:HHKNYDSX3:2:2265:19018:26193	60	+
chr1	246863209	246863210	A01177:42:HHKNYDSX3:1:1211:9381:2957/1	60	+
chr1	246904892	246904893	A01177:42:HHKNYDSX3:1:2609:23276:8265/1	60	+
chr1	246921472	246921473	A01177:42:HHKNYDSX3:1:1532:10303:16673/1	60	+
chr1	246945332	246945333	A01177:42:HHKNYDSX3:1:2120:23773:12633	60	+
chr1	247061091	247061092	A01177:42:HHKNYDSX3:1:1141:26747:21449/1	60	+
chr1	247061092	247061093	A01177:42:HHKNYDSX3:1:1113:2275:5588/1	60	+
chr1	248854422	248854423	A01177:42:HHKNYDSX3:1:1373:8278:32737/1	60	-
chr10	61635	61636	A01177:42:HHKNYDSX3:1:2363:14127:26835/1	60	-
chr10	198339	198340	A01177:42:HHKNYDSX3:1:1512:2112:16141/1	60	+
chr10	831795	831796	A01177:42:HHKNYDSX3:1:2405:28628:23547/1	60	-
chr10	853701	853702	A01177:42:HHKNYDSX3:1:1143:29631:24909/1	60	+
chr10	1085808	1085809	A01177:42:HHKNYDSX3:1:1419:5529:5995/1	60	-
chr10	2883665	2883666	A01177:42:HHKNYDSX3:1:2469:20256:7921/1	60	-
chr10	5605005	5605006	A01177:42:HHKNYDSX3:2:2136:32515:14967	60	+
chr10	5728084	5728085	A01177:42:HHKNYDSX3:1:2256:9959:7279	60	+
chr10	5786101	5786102	A01177:42:HHKNYDSX3:1:1330:17626:24533/1	60	+
chr10	6584444	6584445	A01177:42:HHKNYDSX3:1:1440:7211:15671/1	60	-
chr10	7267842	7267843	A01177:42:HHKNYDSX3:1:2649:15817:18458	60	-
chr10	7876926	7876927	A01177:42:HHKNYDSX3:1:2633:16785:10739/1	60	-
chr10	7898343	7898344	A01177:42:HHKNYDSX3:2:1416:13765:1595/1	60	-
chr10	8194150	8194151	A01177:42:HHKNYDSX3:1:1115:3694:9111/1	60	-
chr10	8345192	8345193	A01177:42:HHKNYDSX3:1:1517:13196:11350/1	60	+
chr10	8593360	8593361	A01177:42:HHKNYDSX3:1:1553:19994:15828/1	60	+
chr10	11052737	11052738	A01177:42:HHKNYDSX3:2:1628:25283:18912/1	60	-
chr10	11211614	11211615	A01177:42:HHKNYDSX3:1:1578:15754:7357/1	60	+
chr10	11528377	11528378	A01177:42:HHKNYDSX3:1:1336:18222:27383/1	60	+
chr10	11907619	11907620	A01177:42:HHKNYDSX3:2:2534:3685:6370/1	60	+
chr10	12199222	12199223	A01177:42:HHKNYDSX3:1:1165:29279:12367/1	60	-
chr10	12621808	12621809	A01177:42:HHKNYDSX3:1:1121:25672:2769/1	60	+
chr10	13195272	13195273	A01177:42:HHKNYDSX3:1:1425:25672:20713/1	60	-
chr10	15841684	15841685	A01177:42:HHKNYDSX3:1:1365:30707:10551	60	-
chr10	16717632	16717633	A01177:42:HHKNYDSX3:2:2165:17743:35164	60	-
chr10	17177826	17177827	A01177:42:HHKNYDSX3:1:1203:14100:19241/1	60	+
chr10	17448411	17448412	A01177:42:HHKNYDSX3:1:1119:23628:9627	60	+
chr10	18426067	18426068	A01177:42:HHKNYDSX3:2:2369:17309:13714/1	60	-
chr10	18510995	18510996	A01177:42:HHKNYDSX3:2:2414:9055:20588	60	+
chr10	21636251	21636252	A01177:42:HHKNYDSX3:1:1153:18258:23970	60	+
chr10	21663842	21663843	A01177:42:HHKNYDSX3:2:2553:12843:9862/1	60	+
chr10	21707524	21707525	A01177:42:HHKNYDSX3:1:2256:22336:25895/1	60	+
chr10	22665599	22665600	A01177:42:HHKNYDSX3:1:1612:14977:5948/1	60	-
chr10	24912838	24912839	A01177:42:HHKNYDSX3:1:1358:32199:4429	60	-
chr10	26769222	26769223	A01177:42:HHKNYDSX3:1:1436:7166:4946/1	60	-
chr10	26813495	26813496	A01177:42:HHKNYDSX3:1:1621:21016:18975/1	60	-
chr10	27082146	27082147	A01177:42:HHKNYDSX3:1:2332:31331:13448	60	-
chr10	28544446	28544447	A01177:42:HHKNYDSX3:1:1229:14064:1016/1	60	+
chr10	28544447	28544448	A01177:42:HHKNYDSX3:2:2540:21323:1658	60	+
chr10	28556188	28556189	A01177:42:HHKNYDSX3:1:1106:15655:35681/1	60	-
chr10	28607202	28607203	A01177:42:HHKNYDSX3:1:1502:31720:17096	60	-
chr10	28611835	28611836	A01177:42:HHKNYDSX3:1:1328:12491:34616/1	60	-
chr10	30523890	30523891	A01177:42:HHKNYDSX3:1:2553:10013:3865	60	-
chr10	31142318	31142319	A01177:42:HHKNYDSX3:1:2629:15953:15781/1	60	+
chr10	31334196	31334197	A01177:42:HHKNYDSX3:1:1172:29622:24017/1	60	-
chr10	31370536	31370537	A01177:42:HHKNYDSX3:1:1222:14814:24768/1	60	-
chr10	31391055	31391056	A01177:42:HHKNYDSX3:2:1544:17074:5071/1	60	-
chr10	31413998	31413999	A01177:42:HHKNYDSX3:1:2176:20076:36542/1	60	+
chr10	31494615	31494616	A01177:42:HHKNYDSX3:1:1355:12988:24956/1	60	+
chr10	31806250	31806251	A01177:42:HHKNYDSX3:1:2260:20265:30138/1	60	-
chr10	31851834	31851835	A01177:42:HHKNYDSX3:1:1164:10945:15687/1	60	+
chr10	32284828	32284829	A01177:42:HHKNYDSX3:1:1519:27227:7968	60	-
chr10	32305774	32305775	A01177:42:HHKNYDSX3:1:1261:30879:30138/1	60	+
chr10	32446124	32446125	A01177:42:HHKNYDSX3:1:1144:12147:20525/1	60	-
chr10	32446125	32446126	A01177:42:HHKNYDSX3:2:1278:11379:4225/1	60	-
chr10	32453595	32453596	A01177:42:HHKNYDSX3:1:1449:2718:29183	60	+
chr10	32622699	32622700	A01177:42:HHKNYDSX3:1:1429:6515:15749	60	+
chr10	33125444	33125445	A01177:42:HHKNYDSX3:1:1129:23439:11898/1	60	+
chr10	34277738	34277739	A01177:42:HHKNYDSX3:2:1459:11776:17503/1	60	+
chr10	34378668	34378669	A01177:42:HHKNYDSX3:2:2335:7346:4006/1	60	+
chr10	34379072	34379073	A01177:42:HHKNYDSX3:1:2310:3206:20384/1	60	+
chr10	34442425	34442426	A01177:42:HHKNYDSX3:2:1263:20582:32659/1	60	+
chr10	35022779	35022780	A01177:42:HHKNYDSX3:1:1459:9941:8437/1	60	-
chr10	35192542	35192543	A01177:42:HHKNYDSX3:1:1545:23520:5087/1	60	-
chr10	35442846	35442847	A01177:42:HHKNYDSX3:2:2316:5339:9173/1	60	+
chr10	37575491	37575492	A01177:42:HHKNYDSX3:2:1606:4571:26694	60	-
chr10	45614609	45614610	A01177:42:HHKNYDSX3:1:1163:1208:27539/1	60	+
chr10	45614610	45614611	A01177:42:HHKNYDSX3:2:1617:22191:1157	60	+
chr10	45636611	45636612	A01177:42:HHKNYDSX3:1:1372:25599:12978/1	60	-
chr10	46476022	46476023	A01177:42:HHKNYDSX3:1:1243:29306:6934/1	60	-
chr10	46966010	46966011	A01177:42:HHKNYDSX3:2:2322:22706:7968/1	60	+
chr10	49882608	49882609	A01177:42:HHKNYDSX3:1:2547:21477:13228/1	60	-
chr10	50029363	50029364	A01177:42:HHKNYDSX3:2:1566:15953:23109/1	60	-
chr10	50501180	50501181	A01177:42:HHKNYDSX3:1:1203:11704:13714/1	60	-
chr10	50877529	50877530	A01177:42:HHKNYDSX3:2:1352:20220:6950	60	-
chr10	52219716	52219717	A01177:42:HHKNYDSX3:1:1446:6008:16814/1	60	+
chr10	53709143	53709144	A01177:42:HHKNYDSX3:1:1605:2808:25488	60	+
chr10	53973099	53973100	A01177:42:HHKNYDSX3:1:1320:21549:36652	60	+
chr10	54067446	54067447	A01177:42:HHKNYDSX3:1:1101:2790:14215/1	60	-
chr10	55829644	55829645	A01177:42:HHKNYDSX3:1:1314:13467:28667	60	-
chr10	56669273	56669274	A01177:42:HHKNYDSX3:1:1367:11198:31563/1	60	-
chr10	57291515	57291516	A01177:42:HHKNYDSX3:1:1623:12626:12085	60	-
chr10	58222874	58222875	A01177:42:HHKNYDSX3:2:1210:8368:11412	60	-
chr10	58236719	58236720	A01177:42:HHKNYDSX3:1:2467:17390:1078	60	-
chr10	58363235	58363236	A01177:42:HHKNYDSX3:1:2253:31566:33865	60	-
chr10	59570917	59570918	A01177:42:HHKNYDSX3:2:1509:21368:14356	60	-
chr10	61299558	61299559	A01177:42:HHKNYDSX3:1:1151:23484:24972	60	-
chr10	61357094	61357095	A01177:42:HHKNYDSX3:1:1142:16324:17863/1	60	+
chr10	61433638	61433639	A01177:42:HHKNYDSX3:2:1364:16712:18255/1	60	-
chr10	61912524	61912525	A01177:42:HHKNYDSX3:1:1303:4996:5071/1	60	-
chr10	62214759	62214760	A01177:42:HHKNYDSX3:1:1114:1108:8547/1	60	-
chr10	62531302	62531303	A01177:42:HHKNYDSX3:2:2270:7699:33896	60	-
chr10	63498091	63498092	A01177:42:HHKNYDSX3:1:2123:17390:18051/1	60	-
chr10	63599442	63599443	A01177:42:HHKNYDSX3:1:2662:13503:28447/1	60	+
chr10	63885787	63885788	A01177:42:HHKNYDSX3:2:2636:3278:32941	60	-
chr10	63885788	63885789	A01177:42:HHKNYDSX3:2:1138:6063:31688	60	-
chr10	63885789	63885790	A01177:42:HHKNYDSX3:1:1137:8296:13197/1	60	-
chr10	65989182	65989183	A01177:42:HHKNYDSX3:2:2514:16052:18020	60	+
chr10	66633968	66633969	A01177:42:HHKNYDSX3:1:1115:20428:19805/1	60	-
chr10	67905747	67905748	A01177:42:HHKNYDSX3:1:1127:12002:17738	60	+
chr10	67905748	67905749	A01177:42:HHKNYDSX3:1:1277:2573:32315	60	+
chr10	68038780	68038781	A01177:42:HHKNYDSX3:1:2447:5692:2112/1	60	+
chr10	68085322	68085323	A01177:42:HHKNYDSX3:2:2106:5339:9361	60	+
chr10	68315371	68315372	A01177:42:HHKNYDSX3:2:1318:18584:7905	60	+
chr10	68380743	68380744	A01177:42:HHKNYDSX3:2:2362:31177:2848	60	-
chr10	68461496	68461497	A01177:42:HHKNYDSX3:1:2310:24505:34882/1	60	-
chr10	68668463	68668464	A01177:42:HHKNYDSX3:1:1178:15890:36119/1	60	-
chr10	68897111	68897112	A01177:42:HHKNYDSX3:1:1251:14244:24095/1	60	-
chr10	68927920	68927921	A01177:42:HHKNYDSX3:1:1464:9796:24909	60	+
chr10	69149537	69149538	A01177:42:HHKNYDSX3:1:1317:8052:26177/1	60	+
chr10	71604140	71604141	A01177:42:HHKNYDSX3:2:2433:11957:4758	60	-
chr10	71878133	71878134	A01177:42:HHKNYDSX3:1:1268:25861:22106/1	60	+
chr10	72110119	72110120	A01177:42:HHKNYDSX3:1:2210:3305:19304/1	60	+
chr10	72164024	72164025	A01177:42:HHKNYDSX3:2:2110:15718:24643	60	+
chr10	72172685	72172686	A01177:42:HHKNYDSX3:1:1449:11623:2550/1	60	-
chr10	72179920	72179921	A01177:42:HHKNYDSX3:2:1331:31982:17675/1	60	+
chr10	72311832	72311833	A01177:42:HHKNYDSX3:1:2665:27208:23406	60	+
chr10	72545322	72545323	A01177:42:HHKNYDSX3:1:1134:6958:21590	60	+
chr10	72555665	72555666	A01177:42:HHKNYDSX3:1:2241:13277:14309/1	60	-
chr10	72724383	72724384	A01177:42:HHKNYDSX3:1:1136:22643:17378/1	60	-
chr10	72743915	72743916	A01177:42:HHKNYDSX3:1:1143:24144:26678/1	60	+
chr10	72763154	72763155	A01177:42:HHKNYDSX3:1:1135:23439:30530/1	60	-
chr10	72993110	72993111	A01177:42:HHKNYDSX3:1:1148:20229:35618/1	60	-
chr10	73048951	73048952	A01177:42:HHKNYDSX3:1:1114:16134:14685/1	60	-
chr10	73058372	73058373	A01177:42:HHKNYDSX3:1:1504:2356:17409/1	60	-
chr10	73440986	73440987	A01177:42:HHKNYDSX3:1:1157:10619:6136	60	+
chr10	73468167	73468168	A01177:42:HHKNYDSX3:2:1517:29894:19664/1	60	+
chr10	73479017	73479018	A01177:42:HHKNYDSX3:1:2417:22010:32095	60	-
chr10	73803155	73803156	A01177:42:HHKNYDSX3:1:2460:3486:9189/1	60	+
chr10	73822142	73822143	A01177:42:HHKNYDSX3:2:1466:22625:25238/1	60	+
chr10	74121105	74121106	A01177:42:HHKNYDSX3:1:1501:28366:8688	60	-
chr10	74205304	74205305	A01177:42:HHKNYDSX3:1:1520:15709:9909	60	-
chr10	74230075	74230076	A01177:42:HHKNYDSX3:1:1537:9652:32049	60	-
chr10	74280676	74280677	A01177:42:HHKNYDSX3:1:1216:16324:24815/1	60	-
chr10	74301395	74301396	A01177:42:HHKNYDSX3:2:2435:21838:1266	60	-
chr10	74320997	74320998	A01177:42:HHKNYDSX3:1:1208:22318:22357/1	60	+
chr10	74355242	74355243	A01177:42:HHKNYDSX3:1:1135:4987:21684/1	60	-
chr10	74398268	74398269	A01177:42:HHKNYDSX3:1:1144:29152:19820/1	60	-
chr10	74445497	74445498	A01177:42:HHKNYDSX3:1:1411:29324:24158/1	60	-
chr10	74580584	74580585	A01177:42:HHKNYDSX3:1:2144:24605:3364	60	-
chr10	74599161	74599162	A01177:42:HHKNYDSX3:1:1329:13024:34319/1	60	+
chr10	74627889	74627890	A01177:42:HHKNYDSX3:1:1620:9824:7889/1	60	-
chr10	74688216	74688217	A01177:42:HHKNYDSX3:1:1108:7464:31641/1	60	+
chr10	74688217	74688218	A01177:42:HHKNYDSX3:2:1547:28791:7482/1	60	+
chr10	75014248	75014249	A01177:42:HHKNYDSX3:1:1146:17644:27727/1	60	+
chr10	75014250	75014251	A01177:42:HHKNYDSX3:2:2223:32253:8594	60	+
chr10	75042490	75042491	A01177:42:HHKNYDSX3:1:2542:13639:36730/1	60	-
chr10	75042492	75042493	A01177:42:HHKNYDSX3:2:2409:20401:7639/1	60	-
chr10	75144529	75144530	A01177:42:HHKNYDSX3:1:1304:28736:15029	60	-
chr10	78018733	78018734	A01177:42:HHKNYDSX3:1:1149:24704:19727/1	60	+
chr10	78082777	78082778	A01177:42:HHKNYDSX3:1:1241:13268:21934/1	60	+
chr10	85192771	85192772	A01177:42:HHKNYDSX3:1:2623:12038:15984/1	60	-
chr10	86497638	86497639	A01177:42:HHKNYDSX3:1:1128:9218:20306/1	60	+
chr10	86830157	86830158	A01177:42:HHKNYDSX3:2:2135:10384:25708/1	60	-
chr10	86910125	86910126	A01177:42:HHKNYDSX3:1:1107:21685:20823/1	60	+
chr10	87958793	87958794	A01177:42:HHKNYDSX3:2:2167:13829:20369/1	60	+
chr10	88135942	88135943	A01177:42:HHKNYDSX3:2:2339:21386:36746	60	-
chr10	88188696	88188697	A01177:42:HHKNYDSX3:1:2348:6696:12023	60	+
chr10	88199630	88199631	A01177:42:HHKNYDSX3:1:1339:13340:32299/1	60	-
chr10	88275949	88275950	A01177:42:HHKNYDSX3:1:2448:2609:22106	60	+
chr10	88294778	88294779	A01177:42:HHKNYDSX3:1:1645:32479:21668	60	-
chr10	88327068	88327069	A01177:42:HHKNYDSX3:1:1114:28158:4382/1	60	-
chr10	88329063	88329064	A01177:42:HHKNYDSX3:2:1277:7753:4554	60	-
chr10	88329204	88329205	A01177:42:HHKNYDSX3:1:1341:27118:25535/1	60	+
chr10	88332122	88332123	A01177:42:HHKNYDSX3:1:2219:21585:9784/1	60	+
chr10	88345093	88345094	A01177:42:HHKNYDSX3:1:1348:30454:21136/1	60	-
chr10	88359949	88359950	A01177:42:HHKNYDSX3:2:1107:28330:8281	60	+
chr10	88366472	88366473	A01177:42:HHKNYDSX3:1:1147:9299:7388/1	60	+
chr10	88373439	88373440	A01177:42:HHKNYDSX3:1:2318:28501:30311/1	60	+
chr10	88375068	88375069	A01177:42:HHKNYDSX3:1:1150:15908:5462/1	60	-
chr10	88375134	88375135	A01177:42:HHKNYDSX3:1:2647:5764:17174	60	+
chr10	88375746	88375747	A01177:42:HHKNYDSX3:1:1147:32253:27915/1	60	+
chr10	88418473	88418474	A01177:42:HHKNYDSX3:1:1112:27914:9439/1	60	+
chr10	88433647	88433648	A01177:42:HHKNYDSX3:1:1619:3613:26318/1	60	-
chr10	88544978	88544979	A01177:42:HHKNYDSX3:1:2471:26241:34319/1	60	+
chr10	88844862	88844863	A01177:42:HHKNYDSX3:1:2225:30689:8046/1	60	+
chr10	89173857	89173858	A01177:42:HHKNYDSX3:2:1364:18285:13964/1	60	+
chr10	89594627	89594628	A01177:42:HHKNYDSX3:2:2476:18828:5384	60	-
chr10	89705475	89705476	A01177:42:HHKNYDSX3:1:1141:15447:5666/1	60	+
chr10	90953238	90953239	A01177:42:HHKNYDSX3:2:2105:9344:21151/1	60	+
chr10	91481917	91481918	A01177:42:HHKNYDSX3:1:1509:3586:9925/1	60	+
chr10	91638068	91638069	A01177:42:HHKNYDSX3:1:2606:21820:12477/1	60	+
chr10	91802090	91802091	A01177:42:HHKNYDSX3:2:1328:24080:12759/1	60	-
chr10	91902419	91902420	A01177:42:HHKNYDSX3:1:1122:29686:24596/1	60	+
chr10	91964914	91964915	A01177:42:HHKNYDSX3:2:1329:3613:33552/1	60	+
chr10	92163365	92163366	A01177:42:HHKNYDSX3:2:1119:19262:22701	60	-
chr10	92310369	92310370	A01177:42:HHKNYDSX3:2:1325:7491:31657/1	60	-
chr10	92520953	92520954	A01177:42:HHKNYDSX3:1:1230:11668:27054/1	60	+
chr10	92934097	92934098	A01177:42:HHKNYDSX3:1:1305:18240:18114/1	60	-
chr10	92985763	92985764	A01177:42:HHKNYDSX3:1:1160:7645:23657/1	60	-
chr10	94558533	94558534	A01177:42:HHKNYDSX3:1:1245:15899:21230/1	60	-
chr10	94966490	94966491	A01177:42:HHKNYDSX3:1:2553:32832:31391/1	60	+
chr10	95159866	95159867	A01177:42:HHKNYDSX3:1:1217:10203:28557	60	-
chr10	95776076	95776077	A01177:42:HHKNYDSX3:2:1440:32533:30467/1	60	+
chr10	96144788	96144789	A01177:42:HHKNYDSX3:1:1422:12301:2816	60	-
chr10	96362669	96362670	A01177:42:HHKNYDSX3:1:2339:31322:9173/1	60	-
chr10	96573850	96573851	A01177:42:HHKNYDSX3:1:1150:15248:9079/1	60	+
chr10	96910016	96910017	A01177:42:HHKNYDSX3:2:1308:27670:25864/1	60	-
chr10	96927561	96927562	A01177:42:HHKNYDSX3:1:1158:28239:34804/1	60	-
chr10	96953728	96953729	A01177:42:HHKNYDSX3:2:2658:9760:23563	60	+
chr10	96960933	96960934	A01177:42:HHKNYDSX3:1:1151:8006:18239/1	60	+
chr10	97155358	97155359	A01177:42:HHKNYDSX3:1:1357:29170:7576	60	-
chr10	97230211	97230212	A01177:42:HHKNYDSX3:1:2620:16938:3176	60	+
chr10	97669141	97669142	A01177:42:HHKNYDSX3:1:1218:1199:26866/1	60	+
chr10	100202747	100202748	A01177:42:HHKNYDSX3:2:1261:11695:22592/1	60	-
chr10	100929778	100929779	A01177:42:HHKNYDSX3:1:1533:18918:10113/1	60	+
chr10	100956540	100956541	A01177:42:HHKNYDSX3:1:1171:6406:35790/1	60	-
chr10	101056384	101056385	A01177:42:HHKNYDSX3:1:1173:31873:20149/1	60	+
chr10	101416362	101416363	A01177:42:HHKNYDSX3:1:1104:6506:6151/1	60	-
chr10	101438122	101438123	A01177:42:HHKNYDSX3:1:1643:26937:2206/1	60	-
chr10	101487947	101487948	A01177:42:HHKNYDSX3:1:1129:32895:7232/1	60	+
chr10	101797014	101797015	A01177:42:HHKNYDSX3:1:1527:8088:18098/1	60	-
chr10	101807366	101807367	A01177:42:HHKNYDSX3:1:1672:30789:35744/1	60	+
chr10	101810248	101810249	A01177:42:HHKNYDSX3:1:1140:4490:35697/1	60	+
chr10	101921907	101921908	A01177:42:HHKNYDSX3:2:1159:8079:36589/1	60	-
chr10	102263639	102263640	A01177:42:HHKNYDSX3:1:2318:24370:12414/1	60	-
chr10	102290856	102290857	A01177:42:HHKNYDSX3:2:2515:13015:31829/1	60	+
chr10	102298660	102298661	A01177:42:HHKNYDSX3:1:1110:15537:7733	60	+
chr10	102497852	102497853	A01177:42:HHKNYDSX3:1:1130:14281:12226/1	60	+
chr10	102552679	102552680	A01177:42:HHKNYDSX3:2:1604:20582:22827/1	60	-
chr10	103112705	103112706	A01177:42:HHKNYDSX3:2:2164:28049:35415/1	60	+
chr10	103121775	103121776	A01177:42:HHKNYDSX3:1:2204:23014:13009/1	60	+
chr10	103430537	103430538	A01177:42:HHKNYDSX3:2:1122:29695:1282/1	60	-
chr10	103898456	103898457	A01177:42:HHKNYDSX3:1:1104:4887:1031/1	60	+
chr10	103953868	103953869	A01177:42:HHKNYDSX3:1:1146:6949:30154/1	60	+
chr10	104003473	104003474	A01177:42:HHKNYDSX3:1:1432:6958:8030	60	+
chr10	104933830	104933831	A01177:42:HHKNYDSX3:2:1617:2410:29622/1	60	+
chr10	106957387	106957388	A01177:42:HHKNYDSX3:1:1264:15194:10394	60	+
chr10	108230650	108230651	A01177:42:HHKNYDSX3:1:1228:2573:22545/1	60	+
chr10	109996657	109996658	A01177:42:HHKNYDSX3:1:1214:24171:12759/1	60	-
chr10	110084397	110084398	A01177:42:HHKNYDSX3:1:1228:18846:36636/1	60	+
chr10	110118882	110118883	A01177:42:HHKNYDSX3:2:1310:7129:15436/1	60	-
chr10	112499212	112499213	A01177:42:HHKNYDSX3:2:2267:8214:8985	60	-
chr10	112505779	112505780	A01177:42:HHKNYDSX3:1:1106:30779:14935/1	60	+
chr10	113879976	113879977	A01177:42:HHKNYDSX3:2:2124:31846:17127	60	-
chr10	114835396	114835397	A01177:42:HHKNYDSX3:2:2548:31946:15515/1	60	-
chr10	114976794	114976795	A01177:42:HHKNYDSX3:1:1326:6804:7232/1	60	+
chr10	114976798	114976799	A01177:42:HHKNYDSX3:1:1113:16685:11757/1	60	-
chr10	117279810	117279811	A01177:42:HHKNYDSX3:1:1513:21206:1297/1	60	+
chr10	117350936	117350937	A01177:42:HHKNYDSX3:1:2477:20428:10692/1	60	+
chr10	118037781	118037782	A01177:42:HHKNYDSX3:1:2555:14326:28776/1	60	+
chr10	118042063	118042064	A01177:42:HHKNYDSX3:2:2610:24596:23390	60	-
chr10	119646962	119646963	A01177:42:HHKNYDSX3:1:2250:7753:18834/1	60	-
chr10	119802614	119802615	A01177:42:HHKNYDSX3:1:1607:18602:5118/1	60	+
chr10	119833247	119833248	A01177:42:HHKNYDSX3:1:1151:29116:34788/1	60	+
chr10	119846450	119846451	A01177:42:HHKNYDSX3:1:1124:6189:16971	60	+
chr10	119898786	119898787	A01177:42:HHKNYDSX3:1:1124:32271:2769/1	60	+
chr10	119918235	119918236	A01177:42:HHKNYDSX3:1:1462:32877:36667/1	60	+
chr10	120869718	120869719	A01177:42:HHKNYDSX3:1:1338:23909:2785/1	60	-
chr10	121741583	121741584	A01177:42:HHKNYDSX3:1:1346:9616:8907	60	+
chr10	121833072	121833073	A01177:42:HHKNYDSX3:1:2430:23520:9565	60	-
chr10	121841526	121841527	A01177:42:HHKNYDSX3:1:1329:12255:7968/1	60	-
chr10	121865794	121865795	A01177:42:HHKNYDSX3:1:2444:14977:26209/1	60	-
chr10	121872815	121872816	A01177:42:HHKNYDSX3:1:1108:32759:7654	60	-
chr10	129540150	129540151	A01177:42:HHKNYDSX3:1:1151:26368:5071/1	60	+
chr10	130079853	130079854	A01177:42:HHKNYDSX3:1:1166:29767:32064	60	+
chr10	130150726	130150727	A01177:42:HHKNYDSX3:1:1250:20509:32784/1	60	+
chr10	130225267	130225268	A01177:42:HHKNYDSX3:1:2541:28122:1063	60	+
chr10	131991000	131991001	A01177:42:HHKNYDSX3:1:1558:23276:14591	60	-
chr10	133285996	133285997	A01177:42:HHKNYDSX3:1:1537:18991:7576	60	+
chr10	133299285	133299286	A01177:42:HHKNYDSX3:1:1410:11451:28964/1	60	-
chr10	133301417	133301418	A01177:42:HHKNYDSX3:1:1622:17011:12853	60	-
chr10	133405682	133405683	A01177:42:HHKNYDSX3:1:1459:23610:19460/1	60	-
chr10	133469341	133469342	A01177:42:HHKNYDSX3:1:1335:9064:6637/1	60	+
chr10	133486542	133486543	A01177:42:HHKNYDSX3:1:2424:16541:27946/1	60	-
chr10	133500952	133500953	A01177:42:HHKNYDSX3:1:1158:22218:28322/1	60	+
chr10	133508373	133508374	A01177:42:HHKNYDSX3:1:1206:1651:31939/1	60	-
chr10	133524660	133524661	A01177:42:HHKNYDSX3:2:1406:11867:35697/1	60	-
chr11	218155	218156	A01177:42:HHKNYDSX3:2:1230:23303:10755	60	-
chr11	221726	221727	A01177:42:HHKNYDSX3:2:1471:22670:30483	60	+
chr11	233681	233682	A01177:42:HHKNYDSX3:2:1232:20808:28761/1	60	-
chr11	242514	242515	A01177:42:HHKNYDSX3:1:1126:21395:13119	60	-
chr11	245166	245167	A01177:42:HHKNYDSX3:1:1122:3983:9048/1	60	-
chr11	248195	248196	A01177:42:HHKNYDSX3:1:1649:26775:31704/1	60	+
chr11	250178	250179	A01177:42:HHKNYDSX3:1:1310:18747:8876/1	60	+
chr11	324659	324660	A01177:42:HHKNYDSX3:2:1323:19289:19523	60	-
chr11	325597	325598	A01177:42:HHKNYDSX3:1:1341:2917:21073/1	60	-
chr11	340090	340091	A01177:42:HHKNYDSX3:1:1131:8956:32784/1	60	-
chr11	456651	456652	A01177:42:HHKNYDSX3:1:1221:26928:13589	60	+
chr11	463961	463962	A01177:42:HHKNYDSX3:1:2430:14895:6496	60	-
chr11	464675	464676	A01177:42:HHKNYDSX3:1:2212:16423:2503/1	60	-
chr11	588289	588290	A01177:42:HHKNYDSX3:1:1158:6497:34976/1	60	+
chr11	649452	649453	A01177:42:HHKNYDSX3:1:1125:31846:21292/1	60	-
chr11	783903	783904	A01177:42:HHKNYDSX3:1:1170:18141:1939/1	60	-
chr11	3365076	3365077	A01177:42:HHKNYDSX3:1:1162:31250:33411/1	60	-
chr11	3699866	3699867	A01177:42:HHKNYDSX3:1:1255:20329:25175	60	-
chr11	3744881	3744882	A01177:42:HHKNYDSX3:1:1109:26160:17049/1	60	-
chr11	3751800	3751801	A01177:42:HHKNYDSX3:1:1441:7591:9001/1	60	+
chr11	3767947	3767948	A01177:42:HHKNYDSX3:2:2478:28113:9189/1	60	-
chr11	3889346	3889347	A01177:42:HHKNYDSX3:2:2330:6397:18427/1	60	+
chr11	4031098	4031099	A01177:42:HHKNYDSX3:1:1202:15040:12853	60	+
chr11	6526061	6526062	A01177:42:HHKNYDSX3:2:1360:21404:2425/1	60	+
chr11	6549979	6549980	A01177:42:HHKNYDSX3:1:1165:32208:22983/1	60	+
chr11	8675128	8675129	A01177:42:HHKNYDSX3:1:2158:19849:11945	60	-
chr11	8675129	8675130	A01177:42:HHKNYDSX3:1:1334:11668:35196/1	60	-
chr11	9283261	9283262	A01177:42:HHKNYDSX3:1:1138:3757:3208/1	60	-
chr11	9435865	9435866	A01177:42:HHKNYDSX3:1:2675:13141:28354/1	60	-
chr11	9446365	9446366	A01177:42:HHKNYDSX3:1:1264:8883:1846/1	60	-
chr11	9840434	9840435	A01177:42:HHKNYDSX3:2:1261:6614:28792/1	60	-
chr11	10017055	10017056	A01177:42:HHKNYDSX3:2:1157:16631:35524/1	60	+
chr11	10047119	10047120	A01177:42:HHKNYDSX3:1:2143:15112:26475/1	60	+
chr11	10509946	10509947	A01177:42:HHKNYDSX3:2:2264:3152:2534/1	60	+
chr11	10765428	10765429	A01177:42:HHKNYDSX3:1:1353:3857:21136/1	60	-
chr11	10803761	10803762	A01177:42:HHKNYDSX3:2:2133:10818:32127	60	+
chr11	10854296	10854297	A01177:42:HHKNYDSX3:1:1137:1353:13698/1	60	-
chr11	11879775	11879776	A01177:42:HHKNYDSX3:1:1540:24361:7827/1	60	-
chr11	11884070	11884071	A01177:42:HHKNYDSX3:1:2505:18385:9940/1	60	+
chr11	11892145	11892146	A01177:42:HHKNYDSX3:1:1241:4761:33223/1	60	+
chr11	11901416	11901417	A01177:42:HHKNYDSX3:1:1667:11840:19116/1	60	-
chr11	11901625	11901626	A01177:42:HHKNYDSX3:1:2173:28103:16063/1	60	-
chr11	11919927	11919928	A01177:42:HHKNYDSX3:1:2514:28619:18803/1	60	-
chr11	12194920	12194921	A01177:42:HHKNYDSX3:1:1233:31322:20259	60	-
chr11	13455661	13455662	A01177:42:HHKNYDSX3:2:2555:26386:27555	60	-
chr11	14654891	14654892	A01177:42:HHKNYDSX3:1:1265:23086:29543/1	60	+
chr11	16746653	16746654	A01177:42:HHKNYDSX3:1:1173:5502:34131/1	60	-
chr11	16814804	16814805	A01177:42:HHKNYDSX3:1:1266:18195:13463/1	60	-
chr11	17315998	17315999	A01177:42:HHKNYDSX3:2:1124:32967:2002	60	-
chr11	17331821	17331822	A01177:42:HHKNYDSX3:1:1178:6632:18803/1	60	+
chr11	17962653	17962654	A01177:42:HHKNYDSX3:1:1222:31232:29653/1	60	-
chr11	20450282	20450283	A01177:42:HHKNYDSX3:1:1132:5556:30499/1	60	+
chr11	20492967	20492968	A01177:42:HHKNYDSX3:1:1416:12753:28150	60	+
chr11	21248222	21248223	A01177:42:HHKNYDSX3:1:2120:4255:13714/1	60	-
chr11	24669642	24669643	A01177:42:HHKNYDSX3:1:2312:16514:34256/1	60	+
chr11	25053877	25053878	A01177:42:HHKNYDSX3:1:1111:23999:31375/1	60	+
chr11	27348666	27348667	A01177:42:HHKNYDSX3:1:1271:29857:27398	60	-
chr11	27349832	27349833	A01177:42:HHKNYDSX3:1:1228:3287:13135	60	+
chr11	27539854	27539855	A01177:42:HHKNYDSX3:1:1118:31864:25175/1	60	-
chr11	28063836	28063837	A01177:42:HHKNYDSX3:1:2308:21992:19977/1	60	+
chr11	28083017	28083018	A01177:42:HHKNYDSX3:1:1172:17092:8672/1	60	-
chr11	28164816	28164817	A01177:42:HHKNYDSX3:2:1372:22706:35556	60	-
chr11	28229927	28229928	A01177:42:HHKNYDSX3:2:2208:12590:15969/1	60	+
chr11	28542863	28542864	A01177:42:HHKNYDSX3:1:1148:32036:7529/1	60	+
chr11	28742721	28742722	A01177:42:HHKNYDSX3:2:2452:13476:28620	60	-
chr11	31660282	31660283	A01177:42:HHKNYDSX3:1:1536:20121:12289/1	60	+
chr11	32413548	32413549	A01177:42:HHKNYDSX3:1:1153:16640:16188/1	60	-
chr11	32603065	32603066	A01177:42:HHKNYDSX3:2:2326:1958:31563/1	60	-
chr11	32778427	32778428	A01177:42:HHKNYDSX3:1:1133:21459:34084/1	60	+
chr11	32947987	32947988	A01177:42:HHKNYDSX3:1:1177:4363:13902/1	60	+
chr11	33117980	33117981	A01177:42:HHKNYDSX3:1:1128:18954:6355/1	60	-
chr11	33136692	33136693	A01177:42:HHKNYDSX3:1:1374:19407:5321/1	60	-
chr11	33137258	33137259	A01177:42:HHKNYDSX3:1:1616:14470:28119/1	60	+
chr11	33187594	33187595	A01177:42:HHKNYDSX3:1:1119:31512:36088/1	60	+
chr11	33710290	33710291	A01177:42:HHKNYDSX3:1:1618:15917:16031/1	60	+
chr11	33750504	33750505	A01177:42:HHKNYDSX3:1:2331:10854:34256/1	60	-
chr11	34139189	34139190	A01177:42:HHKNYDSX3:1:1156:29279:35665/1	60	-
chr11	34959998	34959999	A01177:42:HHKNYDSX3:1:1124:20726:35790/1	60	-
chr11	34972546	34972547	A01177:42:HHKNYDSX3:1:1121:31141:35571/1	60	-
chr11	34976104	34976105	A01177:42:HHKNYDSX3:1:1135:7346:21825/1	60	-
chr11	34982982	34982983	A01177:42:HHKNYDSX3:1:1138:18765:21120/1	60	-
chr11	35536589	35536590	A01177:42:HHKNYDSX3:1:1434:16396:5118/1	60	-
chr11	35536591	35536592	A01177:42:HHKNYDSX3:1:1241:9453:20650/1	60	-
chr11	35720883	35720884	A01177:42:HHKNYDSX3:2:1606:30526:26584/1	60	-
chr11	35985700	35985701	A01177:42:HHKNYDSX3:1:1126:25301:26115/1	60	+
chr11	36031916	36031917	A01177:42:HHKNYDSX3:2:2536:6198:36839/1	60	+
chr11	36591317	36591318	A01177:42:HHKNYDSX3:1:1135:18069:14434/1	60	+
chr11	36614796	36614797	A01177:42:HHKNYDSX3:1:1250:15420:18051/1	60	-
chr11	37534768	37534769	A01177:42:HHKNYDSX3:1:2464:20998:11584	60	-
chr11	38010184	38010185	A01177:42:HHKNYDSX3:1:1265:14579:34726/1	60	+
chr11	38858665	38858666	A01177:42:HHKNYDSX3:1:1131:28311:27821/1	60	+
chr11	39451586	39451587	A01177:42:HHKNYDSX3:2:2235:27055:4131	60	+
chr11	43389416	43389417	A01177:42:HHKNYDSX3:1:1673:31873:28134/1	60	-
chr11	45197440	45197441	A01177:42:HHKNYDSX3:1:1219:30219:16250/1	60	+
chr11	45281009	45281010	A01177:42:HHKNYDSX3:2:1420:3106:5713	60	-
chr11	46013339	46013340	A01177:42:HHKNYDSX3:1:2415:30716:27946/1	60	+
chr11	46061204	46061205	A01177:42:HHKNYDSX3:2:1429:8043:3051/1	60	+
chr11	46077582	46077583	A01177:42:HHKNYDSX3:2:1263:28293:2581/1	60	-
chr11	46090453	46090454	A01177:42:HHKNYDSX3:2:1630:29758:17989	60	-
chr11	46099861	46099862	A01177:42:HHKNYDSX3:1:1104:31458:10817/1	60	-
chr11	46103286	46103287	A01177:42:HHKNYDSX3:1:1215:9082:4852/1	60	+
chr11	46108626	46108627	A01177:42:HHKNYDSX3:1:2278:2157:34319	60	+
chr11	46475190	46475191	A01177:42:HHKNYDSX3:1:1435:15817:18302/1	60	+
chr11	46488480	46488481	A01177:42:HHKNYDSX3:2:1218:28592:35008/1	60	-
chr11	46495838	46495839	A01177:42:HHKNYDSX3:1:1252:31277:16141/1	60	-
chr11	46520052	46520053	A01177:42:HHKNYDSX3:1:2440:11514:12289/1	60	-
chr11	46561787	46561788	A01177:42:HHKNYDSX3:1:1573:8847:36761/1	60	-
chr11	46769323	46769324	A01177:42:HHKNYDSX3:1:1107:5647:1094/1	60	+
chr11	46771392	46771393	A01177:42:HHKNYDSX3:1:2326:18258:22811/1	60	-
chr11	46774484	46774485	A01177:42:HHKNYDSX3:1:1140:26304:6057/1	60	-
chr11	46797157	46797158	A01177:42:HHKNYDSX3:1:1124:2700:21793/1	60	-
chr11	46803560	46803561	A01177:42:HHKNYDSX3:1:2151:32506:29700	60	-
chr11	46816159	46816160	A01177:42:HHKNYDSX3:1:1256:30002:19820/1	60	-
chr11	46817358	46817359	A01177:42:HHKNYDSX3:1:1241:18936:22106/1	60	+
chr11	46819783	46819784	A01177:42:HHKNYDSX3:1:1230:6668:19648	60	-
chr11	46836011	46836012	A01177:42:HHKNYDSX3:2:2227:5186:11412	60	-
chr11	46982082	46982083	A01177:42:HHKNYDSX3:1:1331:3775:34209/1	60	+
chr11	47003983	47003984	A01177:42:HHKNYDSX3:1:1109:28999:28541/1	60	+
chr11	47009464	47009465	A01177:42:HHKNYDSX3:2:1413:31268:30091/1	60	-
chr11	47314587	47314588	A01177:42:HHKNYDSX3:1:1104:31096:36746/1	60	+
chr11	47497906	47497907	A01177:42:HHKNYDSX3:1:1170:12319:12367	60	+
chr11	47502980	47502981	A01177:42:HHKNYDSX3:1:1438:23285:23469/1	60	-
chr11	47515914	47515915	A01177:42:HHKNYDSX3:2:1631:6949:34475/1	60	-
chr11	47533601	47533602	A01177:42:HHKNYDSX3:2:2465:1524:9486	60	-
chr11	47573266	47573267	A01177:42:HHKNYDSX3:1:2243:20410:4429	60	-
chr11	47784463	47784464	A01177:42:HHKNYDSX3:1:1472:24044:6277/1	60	+
chr11	47790882	47790883	A01177:42:HHKNYDSX3:1:1112:29071:24251/1	60	-
chr11	47808583	47808584	A01177:42:HHKNYDSX3:1:2615:16306:32737/1	60	+
chr11	57508466	57508467	A01177:42:HHKNYDSX3:1:1155:4806:1172/1	60	-
chr11	58266593	58266594	A01177:42:HHKNYDSX3:1:1110:2112:30295/1	60	-
chr11	58555831	58555832	A01177:42:HHKNYDSX3:2:2445:13711:26647/1	60	-
chr11	58558110	58558111	A01177:42:HHKNYDSX3:1:2523:15420:28416/1	60	-
chr11	58605909	58605910	A01177:42:HHKNYDSX3:1:1329:30020:26616/1	60	-
chr11	59772751	59772752	A01177:42:HHKNYDSX3:1:1252:28113:19993	60	+
chr11	60900789	60900790	A01177:42:HHKNYDSX3:2:2119:4535:6778	60	+
chr11	61328301	61328302	A01177:42:HHKNYDSX3:1:2502:6506:2487/1	60	+
chr11	61366788	61366789	A01177:42:HHKNYDSX3:1:1142:12355:36511	60	-
chr11	61426283	61426284	A01177:42:HHKNYDSX3:1:2117:22607:17973/1	60	-
chr11	62343206	62343207	A01177:42:HHKNYDSX3:1:1319:27317:11224/1	60	-
chr11	62354797	62354798	A01177:42:HHKNYDSX3:1:1572:18285:5948	60	+
chr11	62356673	62356674	A01177:42:HHKNYDSX3:1:1102:3369:21699/1	60	+
chr11	62362222	62362223	A01177:42:HHKNYDSX3:1:1149:22833:9345	60	+
chr11	62594027	62594028	A01177:42:HHKNYDSX3:1:1548:11035:16376/1	60	+
chr11	62606961	62606962	A01177:42:HHKNYDSX3:1:1227:19669:15358/1	60	+
chr11	62642656	62642657	A01177:42:HHKNYDSX3:1:1651:22110:28103/1	60	+
chr11	62667219	62667220	A01177:42:HHKNYDSX3:1:1645:3902:14638/1	60	+
chr11	62674848	62674849	A01177:42:HHKNYDSX3:1:1257:16767:34882/1	60	+
chr11	62698626	62698627	A01177:42:HHKNYDSX3:1:2419:3902:8375	60	-
chr11	62698627	62698628	A01177:42:HHKNYDSX3:1:1151:13765:26929	60	-
chr11	62715127	62715128	A01177:42:HHKNYDSX3:2:2473:24903:11804/1	60	-
chr11	62722360	62722361	A01177:42:HHKNYDSX3:1:1344:20311:28244/1	60	+
chr11	62736955	62736956	A01177:42:HHKNYDSX3:1:1129:29469:14606/1	60	+
chr11	62736956	62736957	A01177:42:HHKNYDSX3:1:1645:30870:17221	60	+
chr11	62736957	62736958	A01177:42:HHKNYDSX3:1:1365:30120:19085/1	60	+
chr11	62737800	62737801	A01177:42:HHKNYDSX3:2:2377:7455:7701/1	60	+
chr11	62738518	62738519	A01177:42:HHKNYDSX3:1:1611:27932:29951	60	-
chr11	62750313	62750314	A01177:42:HHKNYDSX3:1:1224:15881:12962/1	60	+
chr11	62785589	62785590	A01177:42:HHKNYDSX3:1:1246:17065:2863/1	60	-
chr11	62800097	62800098	A01177:42:HHKNYDSX3:1:1468:13883:35149/1	60	+
chr11	62816615	62816616	A01177:42:HHKNYDSX3:1:1142:15917:5948/1	60	-
chr11	63516397	63516398	A01177:42:HHKNYDSX3:1:1167:16360:30076/1	60	-
chr11	63547357	63547358	A01177:42:HHKNYDSX3:1:1537:1099:32675/1	60	-
chr11	63584463	63584464	A01177:42:HHKNYDSX3:1:1349:25608:33567/1	60	+
chr11	63634726	63634727	A01177:42:HHKNYDSX3:1:2209:1253:20196/1	60	-
chr11	63647451	63647452	A01177:42:HHKNYDSX3:2:2343:16622:12148/1	60	-
chr11	63652415	63652416	A01177:42:HHKNYDSX3:1:1535:26946:24518/1	60	-
chr11	63653977	63653978	A01177:42:HHKNYDSX3:1:1637:10438:2065/1	60	-
chr11	63662664	63662665	A01177:42:HHKNYDSX3:1:1336:15628:32189/1	60	-
chr11	63698955	63698956	A01177:42:HHKNYDSX3:2:1152:23647:22091/1	60	-
chr11	63703460	63703461	A01177:42:HHKNYDSX3:1:2562:6370:30154/1	60	-
chr11	63710085	63710086	A01177:42:HHKNYDSX3:1:1163:7256:14090/1	60	-
chr11	63738663	63738664	A01177:42:HHKNYDSX3:1:2452:3233:23907/1	60	-
chr11	63753519	63753520	A01177:42:HHKNYDSX3:2:1374:16089:25034/1	60	+
chr11	63754077	63754078	A01177:42:HHKNYDSX3:1:1444:17915:17487/1	60	-
chr11	63820536	63820537	A01177:42:HHKNYDSX3:1:1116:1832:4163/1	60	+
chr11	63852393	63852394	A01177:42:HHKNYDSX3:1:1561:4978:34601/1	60	+
chr11	63854954	63854955	A01177:42:HHKNYDSX3:2:2469:1470:7576	60	+
chr11	63859758	63859759	A01177:42:HHKNYDSX3:2:2165:30825:25160	60	-
chr11	63862524	63862525	A01177:42:HHKNYDSX3:1:1359:14407:13698	60	-
chr11	63863989	63863990	A01177:42:HHKNYDSX3:1:1559:26295:28745	60	+
chr11	63873543	63873544	A01177:42:HHKNYDSX3:1:1423:5710:19523/1	60	+
chr11	63891612	63891613	A01177:42:HHKNYDSX3:1:1210:30608:25755/1	60	-
chr11	63928919	63928920	A01177:42:HHKNYDSX3:2:1633:17517:32769	60	-
chr11	63975445	63975446	A01177:42:HHKNYDSX3:1:1516:9516:32910	60	+
chr11	63982048	63982049	A01177:42:HHKNYDSX3:1:2625:7970:6339/1	60	+
chr11	64003305	64003306	A01177:42:HHKNYDSX3:1:1120:26684:33270	60	-
chr11	64094090	64094091	A01177:42:HHKNYDSX3:1:1104:25021:28635/1	60	-
chr11	64188641	64188642	A01177:42:HHKNYDSX3:1:1108:19262:32753/1	60	+
chr11	64192567	64192568	A01177:42:HHKNYDSX3:1:1459:9037:9596/1	60	-
chr11	64195947	64195948	A01177:42:HHKNYDSX3:2:2365:19542:12790	60	-
chr11	64196810	64196811	A01177:42:HHKNYDSX3:2:1456:14371:9220	60	+
chr11	64218252	64218253	A01177:42:HHKNYDSX3:1:1443:9326:21559	60	-
chr11	64767997	64767998	A01177:42:HHKNYDSX3:2:1412:31087:31876/1	60	+
chr11	64770846	64770847	A01177:42:HHKNYDSX3:1:1205:31024:19492/1	60	+
chr11	64773365	64773366	A01177:42:HHKNYDSX3:2:1211:16414:6778/1	60	+
chr11	64774251	64774252	A01177:42:HHKNYDSX3:2:1150:22083:34757/1	60	-
chr11	64776153	64776154	A01177:42:HHKNYDSX3:1:1533:12454:2926/1	60	-
chr11	64776334	64776335	A01177:42:HHKNYDSX3:1:2440:22101:22545	60	-
chr11	64780842	64780843	A01177:42:HHKNYDSX3:1:1136:12762:27915/1	60	-
chr11	64857961	64857962	A01177:42:HHKNYDSX3:1:1132:28375:1877	60	-
chr11	64858079	64858080	A01177:42:HHKNYDSX3:1:1138:15736:31688/1	60	-
chr11	64880570	64880571	A01177:42:HHKNYDSX3:1:1128:11876:20776	60	-
chr11	65101936	65101937	A01177:42:HHKNYDSX3:1:1422:30617:17253	60	-
chr11	65102263	65102264	A01177:42:HHKNYDSX3:1:1133:23945:24580/1	60	-
chr11	65104409	65104410	A01177:42:HHKNYDSX3:1:1265:13919:14857/1	60	-
chr11	65192684	65192685	A01177:42:HHKNYDSX3:1:1131:7283:24126	60	+
chr11	65192919	65192920	A01177:42:HHKNYDSX3:1:1144:10700:7185	60	-
chr11	65196619	65196620	A01177:42:HHKNYDSX3:1:1154:20934:34178/1	60	+
chr11	65265688	65265689	A01177:42:HHKNYDSX3:1:1233:28664:13369	60	-
chr11	65289037	65289038	A01177:42:HHKNYDSX3:1:1115:31304:22106/1	60	+
chr11	65348314	65348315	A01177:42:HHKNYDSX3:2:1465:19208:23077	60	+
chr11	65351695	65351696	A01177:42:HHKNYDSX3:1:1247:13458:21386/1	60	+
chr11	65408599	65408600	A01177:42:HHKNYDSX3:1:1550:15365:5462	60	-
chr11	65431891	65431892	A01177:42:HHKNYDSX3:2:1503:8956:24236/1	60	-
chr11	65432464	65432465	A01177:42:HHKNYDSX3:1:2220:12707:4586/1	60	+
chr11	65433555	65433556	A01177:42:HHKNYDSX3:1:1535:6976:5149/1	60	+
chr11	65434874	65434875	A01177:42:HHKNYDSX3:1:1466:22309:2738/1	60	+
chr11	65437660	65437661	A01177:42:HHKNYDSX3:1:1114:28592:12242/1	60	-
chr11	65440024	65440025	A01177:42:HHKNYDSX3:1:1129:23538:33395/1	60	-
chr11	65502724	65502725	A01177:42:HHKNYDSX3:1:1129:13196:25786	60	+
chr11	65602731	65602732	A01177:42:HHKNYDSX3:1:1262:19443:29590/1	60	+
chr11	65610080	65610081	A01177:42:HHKNYDSX3:1:1155:4951:7842/1	60	-
chr11	65657523	65657524	A01177:42:HHKNYDSX3:1:1153:28085:20134/1	60	+
chr11	65657524	65657525	A01177:42:HHKNYDSX3:2:2433:22028:27367/1	60	+
chr11	65715228	65715229	A01177:42:HHKNYDSX3:1:1202:13901:27352/1	60	+
chr11	65717784	65717785	A01177:42:HHKNYDSX3:1:1117:32931:25457	60	-
chr11	65717786	65717787	A01177:42:HHKNYDSX3:1:1178:5177:27899/1	60	-
chr11	65866228	65866229	A01177:42:HHKNYDSX3:1:1172:18656:23124/1	60	-
chr11	65922715	65922716	A01177:42:HHKNYDSX3:1:1263:12500:5165/1	60	+
chr11	65925089	65925090	A01177:42:HHKNYDSX3:1:1103:28700:24079/1	60	+
chr11	65930600	65930601	A01177:42:HHKNYDSX3:2:2153:6433:6590/1	60	+
chr11	65937280	65937281	A01177:42:HHKNYDSX3:2:1403:8585:23124	60	+
chr11	65990418	65990419	A01177:42:HHKNYDSX3:2:2625:14895:22780	60	-
chr11	65990420	65990421	A01177:42:HHKNYDSX3:1:2102:8657:13604	60	-
chr11	66064736	66064737	A01177:42:HHKNYDSX3:1:1108:12762:16736/1	60	-
chr11	66078197	66078198	A01177:42:HHKNYDSX3:1:1112:18322:6981/1	60	+
chr11	66097815	66097816	A01177:42:HHKNYDSX3:1:1665:32768:13495/1	60	+
chr11	66113636	66113637	A01177:42:HHKNYDSX3:1:1270:12626:31657/1	60	+
chr11	66129547	66129548	A01177:42:HHKNYDSX3:1:1159:8395:2503/1	60	+
chr11	66146881	66146882	A01177:42:HHKNYDSX3:1:1163:1145:34194/1	60	+
chr11	66181924	66181925	A01177:42:HHKNYDSX3:1:1103:12364:25160/1	60	+
chr11	66183894	66183895	A01177:42:HHKNYDSX3:1:1478:5593:11772	60	+
chr11	66202126	66202127	A01177:42:HHKNYDSX3:1:1405:29866:25347/1	60	+
chr11	66224560	66224561	A01177:42:HHKNYDSX3:1:1403:15447:35227/1	60	-
chr11	66270918	66270919	A01177:42:HHKNYDSX3:2:2152:5267:32722	60	+
chr11	66662147	66662148	A01177:42:HHKNYDSX3:2:1676:15917:36980/1	60	+
chr11	66666426	66666427	A01177:42:HHKNYDSX3:2:2612:14018:15781	60	-
chr11	66670673	66670674	A01177:42:HHKNYDSX3:1:2419:24713:30138/1	60	-
chr11	66763730	66763731	A01177:42:HHKNYDSX3:1:1446:22742:35180/1	60	+
chr11	66766829	66766830	A01177:42:HHKNYDSX3:1:1469:7645:12383/1	60	-
chr11	66768210	66768211	A01177:42:HHKNYDSX3:1:1173:5113:29951/1	60	+
chr11	66769537	66769538	A01177:42:HHKNYDSX3:1:2466:28094:8030/1	60	+
chr11	66773169	66773170	A01177:42:HHKNYDSX3:2:1334:2239:20243/1	60	-
chr11	66787778	66787779	A01177:42:HHKNYDSX3:1:1106:1461:2268	60	-
chr11	66796511	66796512	A01177:42:HHKNYDSX3:1:1272:14751:14481/1	60	-
chr11	66797497	66797498	A01177:42:HHKNYDSX3:2:1370:14344:5290/1	60	-
chr11	66812150	66812151	A01177:42:HHKNYDSX3:1:1142:7735:20118/1	60	-
chr11	66960142	66960143	A01177:42:HHKNYDSX3:2:1306:5575:19038	60	+
chr11	67142392	67142393	A01177:42:HHKNYDSX3:1:1344:2935:32628/1	60	-
chr11	67154403	67154404	A01177:42:HHKNYDSX3:1:1628:26051:4085/1	60	+
chr11	67160549	67160550	A01177:42:HHKNYDSX3:1:2452:10899:6840/1	60	+
chr11	67161622	67161623	A01177:42:HHKNYDSX3:1:1111:17192:20932/1	60	+
chr11	67166800	67166801	A01177:42:HHKNYDSX3:2:2561:8413:5572	60	+
chr11	67168896	67168897	A01177:42:HHKNYDSX3:2:1643:7500:14231/1	60	+
chr11	67171963	67171964	A01177:42:HHKNYDSX3:1:1426:11912:17425/1	60	-
chr11	67172837	67172838	A01177:42:HHKNYDSX3:1:1310:29776:28322/1	60	+
chr11	67175012	67175013	A01177:42:HHKNYDSX3:1:2476:10619:31438/1	60	+
chr11	67176664	67176665	A01177:42:HHKNYDSX3:2:1356:11975:27242	60	-
chr11	67176817	67176818	A01177:42:HHKNYDSX3:1:1435:5222:9721/1	60	+
chr11	67191458	67191459	A01177:42:HHKNYDSX3:1:1144:16125:29794/1	60	+
chr11	67196497	67196498	A01177:42:HHKNYDSX3:2:1158:12644:17973	60	-
chr11	67205691	67205692	A01177:42:HHKNYDSX3:1:1324:9209:1814/1	60	-
chr11	67206241	67206242	A01177:42:HHKNYDSX3:1:1120:26377:6308/1	60	-
chr11	67213780	67213781	A01177:42:HHKNYDSX3:1:1571:4698:22247/1	60	+
chr11	67216534	67216535	A01177:42:HHKNYDSX3:1:1438:24894:10473/1	60	-
chr11	67220425	67220426	A01177:42:HHKNYDSX3:1:1340:10565:14998/1	60	-
chr11	67227266	67227267	A01177:42:HHKNYDSX3:1:1253:20708:1908	60	-
chr11	67233880	67233881	A01177:42:HHKNYDSX3:1:2618:1642:1736/1	60	+
chr11	67293341	67293342	A01177:42:HHKNYDSX3:2:1415:30373:18928/1	60	-
chr11	67293898	67293899	A01177:42:HHKNYDSX3:1:2563:23583:18004/1	60	-
chr11	67295157	67295158	A01177:42:HHKNYDSX3:2:1564:13702:9032	60	-
chr11	67296038	67296039	A01177:42:HHKNYDSX3:1:1308:29803:10113/1	60	-
chr11	67407760	67407761	A01177:42:HHKNYDSX3:1:1246:20302:33614/1	60	-
chr11	67407891	67407892	A01177:42:HHKNYDSX3:1:1528:14516:10911	60	-
chr11	67407951	67407952	A01177:42:HHKNYDSX3:2:2458:16721:13448/1	60	-
chr11	67411291	67411292	A01177:42:HHKNYDSX3:2:2421:20618:19225/1	60	-
chr11	67411296	67411297	A01177:42:HHKNYDSX3:1:1167:8187:22874/1	60	-
chr11	67587486	67587487	A01177:42:HHKNYDSX3:1:1126:20202:3129/1	60	+
chr11	68083505	68083506	A01177:42:HHKNYDSX3:1:2265:5312:31892/1	60	+
chr11	68093968	68093969	A01177:42:HHKNYDSX3:1:1116:8449:13870/1	60	-
chr11	68094128	68094129	A01177:42:HHKNYDSX3:2:1113:9435:28197/1	60	+
chr11	68094315	68094316	A01177:42:HHKNYDSX3:2:2433:32117:15812/1	60	-
chr11	68099670	68099671	A01177:42:HHKNYDSX3:1:1107:8278:10473/1	60	+
chr11	68103112	68103113	A01177:42:HHKNYDSX3:1:1141:32117:17347	60	+
chr11	68171336	68171337	A01177:42:HHKNYDSX3:2:1259:2248:9768/1	60	+
chr11	68185819	68185820	A01177:42:HHKNYDSX3:1:2252:29107:26976	60	-
chr11	68470292	68470293	A01177:42:HHKNYDSX3:1:1165:31204:11537/1	60	+
chr11	68512988	68512989	A01177:42:HHKNYDSX3:1:1431:31177:19288/1	60	+
chr11	68528367	68528368	A01177:42:HHKNYDSX3:2:1536:31439:17581	60	-
chr11	68553333	68553334	A01177:42:HHKNYDSX3:1:1666:18864:8484/1	60	-
chr11	68569518	68569519	A01177:42:HHKNYDSX3:1:1670:31485:33066/1	60	+
chr11	68769589	68769590	A01177:42:HHKNYDSX3:1:1232:5855:10911/1	60	+
chr11	68965887	68965888	A01177:42:HHKNYDSX3:1:1249:4399:12806/1	60	-
chr11	70327022	70327023	A01177:42:HHKNYDSX3:1:2532:15094:23750	60	-
chr11	70794839	70794840	A01177:42:HHKNYDSX3:1:2301:2148:4742/1	60	+
chr11	71472093	71472094	A01177:42:HHKNYDSX3:1:1156:11731:28855/1	60	-
chr11	71864406	71864407	A01177:42:HHKNYDSX3:1:1409:29541:33552/1	60	+
chr11	71944858	71944859	A01177:42:HHKNYDSX3:1:1317:15094:14168/1	60	+
chr11	71956098	71956099	A01177:42:HHKNYDSX3:1:2147:12952:13432	60	+
chr11	72030594	72030595	A01177:42:HHKNYDSX3:1:1149:5367:3208	60	+
chr11	72069303	72069304	A01177:42:HHKNYDSX3:1:1201:31485:30091/1	60	+
chr11	72087044	72087045	A01177:42:HHKNYDSX3:1:2310:11541:20603/1	60	-
chr11	72267289	72267290	A01177:42:HHKNYDSX3:2:2101:12662:4758	60	-
chr11	72356816	72356817	A01177:42:HHKNYDSX3:1:1102:28745:6997	60	-
chr11	72718847	72718848	A01177:42:HHKNYDSX3:1:1175:27977:8140/1	60	+
chr11	72865474	72865475	A01177:42:HHKNYDSX3:1:2116:16441:10332	60	+
chr11	72920393	72920394	A01177:42:HHKNYDSX3:1:1111:32280:11115/1	60	-
chr11	72922039	72922040	A01177:42:HHKNYDSX3:1:1570:27778:15687	60	-
chr11	72971820	72971821	A01177:42:HHKNYDSX3:1:1165:18204:31015/1	60	-
chr11	72984017	72984018	A01177:42:HHKNYDSX3:1:1321:6343:17832	60	-
chr11	72990084	72990085	A01177:42:HHKNYDSX3:1:1469:19316:28995/1	60	+
chr11	72996268	72996269	A01177:42:HHKNYDSX3:1:1474:13205:13683/1	60	-
chr11	72997259	72997260	A01177:42:HHKNYDSX3:1:1657:29107:23750/1	60	-
chr11	73018143	73018144	A01177:42:HHKNYDSX3:2:1168:18765:35368/1	60	+
chr11	73050574	73050575	A01177:42:HHKNYDSX3:2:1143:20573:17769/1	60	+
chr11	73088684	73088685	A01177:42:HHKNYDSX3:1:2564:5945:6872	60	-
chr11	73088686	73088687	A01177:42:HHKNYDSX3:2:1314:9082:11929	60	-
chr11	73090445	73090446	A01177:42:HHKNYDSX3:1:1106:16025:7889	60	-
chr11	73132730	73132731	A01177:42:HHKNYDSX3:1:1177:22083:7482/1	60	-
chr11	73526314	73526315	A01177:42:HHKNYDSX3:1:1307:12355:2660/1	60	-
chr11	73559699	73559700	A01177:42:HHKNYDSX3:1:1368:16586:3599/1	60	+
chr11	73584973	73584974	A01177:42:HHKNYDSX3:1:2364:10484:34648/1	60	-
chr11	73712151	73712152	A01177:42:HHKNYDSX3:1:1111:21043:6183/1	60	-
chr11	73718499	73718500	A01177:42:HHKNYDSX3:2:1226:11605:12352/1	60	-
chr11	73976158	73976159	A01177:42:HHKNYDSX3:1:2647:30300:19961/1	60	-
chr11	74055815	74055816	A01177:42:HHKNYDSX3:1:1210:12192:23829	60	-
chr11	74071790	74071791	A01177:42:HHKNYDSX3:2:2478:9679:35102/1	60	-
chr11	74078400	74078401	A01177:42:HHKNYDSX3:2:1133:17526:12273	60	+
chr11	74091644	74091645	A01177:42:HHKNYDSX3:1:1674:13440:22138/1	60	+
chr11	74114127	74114128	A01177:42:HHKNYDSX3:1:1217:17372:22968/1	60	-
chr11	74151717	74151718	A01177:42:HHKNYDSX3:1:1535:6343:10723/1	60	+
chr11	74173954	74173955	A01177:42:HHKNYDSX3:1:1420:6985:8797/1	60	-
chr11	74337005	74337006	A01177:42:HHKNYDSX3:1:1434:3658:22013/1	60	-
chr11	74374692	74374693	A01177:42:HHKNYDSX3:1:1458:23276:3067	60	+
chr11	74385361	74385362	A01177:42:HHKNYDSX3:1:1601:21938:5228	60	-
chr11	74615597	74615598	A01177:42:HHKNYDSX3:1:1265:29125:33113/1	60	+
chr11	74618824	74618825	A01177:42:HHKNYDSX3:1:1143:20726:2754/1	60	-
chr11	74897739	74897740	A01177:42:HHKNYDSX3:1:1454:24948:12007/1	60	+
chr11	75922118	75922119	A01177:42:HHKNYDSX3:1:1209:10728:30686/1	60	-
chr11	75936810	75936811	A01177:42:HHKNYDSX3:1:1103:8449:32221/1	60	+
chr11	75961885	75961886	A01177:42:HHKNYDSX3:2:1210:19732:26897/1	60	-
chr11	75989976	75989977	A01177:42:HHKNYDSX3:1:1412:32551:10394/1	60	-
chr11	76452733	76452734	A01177:42:HHKNYDSX3:1:1415:16288:25661/1	60	+
chr11	76937822	76937823	A01177:42:HHKNYDSX3:1:1519:29803:7232/1	60	+
chr11	77451813	77451814	A01177:42:HHKNYDSX3:2:1613:5674:15922/1	60	+
chr11	77766943	77766944	A01177:42:HHKNYDSX3:1:2236:14507:14058/1	60	-
chr11	82251074	82251075	A01177:42:HHKNYDSX3:1:1312:23845:19554/1	60	-
chr11	85967509	85967510	A01177:42:HHKNYDSX3:1:2578:5159:26804/1	60	-
chr11	86023298	86023299	A01177:42:HHKNYDSX3:1:1648:21992:21512/1	60	-
chr11	86319773	86319774	A01177:42:HHKNYDSX3:1:2466:30463:27946/1	60	-
chr11	87150747	87150748	A01177:42:HHKNYDSX3:1:1303:10004:16532/1	60	+
chr11	88324800	88324801	A01177:42:HHKNYDSX3:1:1141:2772:22326/1	60	+
chr11	88324802	88324803	A01177:42:HHKNYDSX3:1:2232:10601:18192	60	+
chr11	88332842	88332843	A01177:42:HHKNYDSX3:1:1116:2175:25238/1	60	-
chr11	88843084	88843085	A01177:42:HHKNYDSX3:1:2569:13729:27273/1	60	-
chr11	90390457	90390458	A01177:42:HHKNYDSX3:1:2119:17861:31579/1	60	-
chr11	90598779	90598780	A01177:42:HHKNYDSX3:1:1153:20157:7122/1	60	+
chr11	90842450	90842451	A01177:42:HHKNYDSX3:2:2327:1081:27790	60	+
chr11	92405566	92405567	A01177:42:HHKNYDSX3:1:2314:4490:3881/1	60	-
chr11	93726042	93726043	A01177:42:HHKNYDSX3:1:2269:3857:27586/1	60	+
chr11	95654801	95654802	A01177:42:HHKNYDSX3:1:1129:9860:25019/1	60	-
chr11	95836020	95836021	A01177:42:HHKNYDSX3:2:1675:7446:25661	60	-
chr11	98851551	98851552	A01177:42:HHKNYDSX3:2:1252:24551:34115/1	60	+
chr11	102287665	102287666	A01177:42:HHKNYDSX3:1:2552:11867:31250	60	-
chr11	102351473	102351474	A01177:42:HHKNYDSX3:1:2624:23538:37027	60	+
chr11	102356113	102356114	A01177:42:HHKNYDSX3:2:1509:4237:18881	60	-
chr11	103072148	103072149	A01177:42:HHKNYDSX3:2:1225:31385:17237/1	60	+
chr11	103125917	103125918	A01177:42:HHKNYDSX3:1:1143:6614:36902/1	60	+
chr11	103177757	103177758	A01177:42:HHKNYDSX3:1:1141:6551:35289	60	-
chr11	103282490	103282491	A01177:42:HHKNYDSX3:1:1241:20627:32299/1	60	-
chr11	105756648	105756649	A01177:42:HHKNYDSX3:2:1174:8377:25050/1	60	-
chr11	106956577	106956578	A01177:42:HHKNYDSX3:1:1121:31448:7858/1	60	+
chr11	106956579	106956580	A01177:42:HHKNYDSX3:2:1202:11324:7388/1	60	+
chr11	107450044	107450045	A01177:42:HHKNYDSX3:2:1208:1777:14090	60	-
chr11	108241183	108241184	A01177:42:HHKNYDSX3:1:2466:19994:19429/1	60	+
chr11	110230451	110230452	A01177:42:HHKNYDSX3:2:1419:14877:29262/1	60	+
chr11	111837383	111837384	A01177:42:HHKNYDSX3:1:2669:2365:16141/1	60	-
chr11	114801408	114801409	A01177:42:HHKNYDSX3:1:2550:3712:21230/1	60	+
chr11	116873419	116873420	A01177:42:HHKNYDSX3:1:1125:13937:26036	60	+
chr11	116970345	116970346	A01177:42:HHKNYDSX3:1:1261:6533:22514/1	60	+
chr11	116972158	116972159	A01177:42:HHKNYDSX3:1:1204:6867:33896/1	60	-
chr11	116974443	116974444	A01177:42:HHKNYDSX3:1:1136:16559:6308/1	60	-
chr11	117007693	117007694	A01177:42:HHKNYDSX3:1:1134:17861:30358/1	60	+
chr11	117056242	117056243	A01177:42:HHKNYDSX3:1:1262:19596:11945	60	+
chr11	117062401	117062402	A01177:42:HHKNYDSX3:1:1402:1741:21981/1	60	-
chr11	117068471	117068472	A01177:42:HHKNYDSX3:1:1207:15799:21903/1	60	-
chr11	117080670	117080671	A01177:42:HHKNYDSX3:1:1549:9923:19742	60	+
chr11	117095226	117095227	A01177:42:HHKNYDSX3:1:2577:13340:36871	60	-
chr11	117157707	117157708	A01177:42:HHKNYDSX3:1:1347:5204:26130/1	60	-
chr11	117252803	117252804	A01177:42:HHKNYDSX3:1:1574:22471:34898/1	60	+
chr11	117290938	117290939	A01177:42:HHKNYDSX3:1:1119:24985:19335/1	60	-
chr11	117348595	117348596	A01177:42:HHKNYDSX3:1:1106:26313:1877/1	60	-
chr11	118327714	118327715	A01177:42:HHKNYDSX3:2:2440:20546:36667/1	60	-
chr11	118385150	118385151	A01177:42:HHKNYDSX3:1:1566:5511:20525/1	60	+
chr11	118453385	118453386	A01177:42:HHKNYDSX3:1:1120:9787:15718/1	60	+
chr11	118459380	118459381	A01177:42:HHKNYDSX3:1:1169:5819:12038/1	60	-
chr11	118469760	118469761	A01177:42:HHKNYDSX3:1:1115:19090:20494	60	+
chr11	118477032	118477033	A01177:42:HHKNYDSX3:1:1440:5584:35618/1	60	+
chr11	118480228	118480229	A01177:42:HHKNYDSX3:1:1171:29541:21214/1	60	+
chr11	118756505	118756506	A01177:42:HHKNYDSX3:1:2207:7753:2268/1	60	+
chr11	118767616	118767617	A01177:42:HHKNYDSX3:2:1212:12590:8046	60	+
chr11	118777533	118777534	A01177:42:HHKNYDSX3:1:2434:26259:35540/1	60	-
chr11	119046381	119046382	A01177:42:HHKNYDSX3:1:1113:2139:15562/1	60	-
chr11	119229318	119229319	A01177:42:HHKNYDSX3:1:1261:3513:9580/1	60	+
chr11	119229984	119229985	A01177:42:HHKNYDSX3:1:1118:28628:36229/1	60	+
chr11	119234701	119234702	A01177:42:HHKNYDSX3:1:2419:1958:25739/1	60	+
chr11	119241419	119241420	A01177:42:HHKNYDSX3:1:1454:19180:1047/1	60	-
chr11	119248858	119248859	A01177:42:HHKNYDSX3:1:2413:7003:17503/1	60	-
chr11	119274004	119274005	A01177:42:HHKNYDSX3:2:2570:30129:17284/1	60	-
chr11	119274005	119274006	A01177:42:HHKNYDSX3:1:1437:3595:28667/1	60	-
chr11	119286932	119286933	A01177:42:HHKNYDSX3:2:2515:2654:27946	60	-
chr11	119719316	119719317	A01177:42:HHKNYDSX3:1:1254:20401:17848	60	+
chr11	121562935	121562936	A01177:42:HHKNYDSX3:1:1502:8070:28494	60	-
chr11	122038764	122038765	A01177:42:HHKNYDSX3:1:2432:18973:25457	60	-
chr11	124856787	124856788	A01177:42:HHKNYDSX3:1:2329:27642:9001/1	60	+
chr11	124969833	124969834	A01177:42:HHKNYDSX3:1:1146:29432:13135	60	+
chr11	124970902	124970903	A01177:42:HHKNYDSX3:1:1128:20202:4914/1	60	+
chr11	125211848	125211849	A01177:42:HHKNYDSX3:1:1467:4381:28119/1	60	+
chr11	125644660	125644661	A01177:42:HHKNYDSX3:1:1522:6614:30358/1	60	-
chr11	125884089	125884090	A01177:42:HHKNYDSX3:2:2365:14000:32158/1	60	+
chr11	126350830	126350831	A01177:42:HHKNYDSX3:1:1152:8983:34178/1	60	+
chr11	128277531	128277532	A01177:42:HHKNYDSX3:1:1160:11017:11428/1	60	-
chr11	128373915	128373916	A01177:42:HHKNYDSX3:1:1333:28411:18881/1	60	-
chr11	128415444	128415445	A01177:42:HHKNYDSX3:1:1619:5981:21465/1	60	+
chr11	128417718	128417719	A01177:42:HHKNYDSX3:1:1564:15935:3693/1	60	-
chr11	128464036	128464037	A01177:42:HHKNYDSX3:1:1175:3423:22514/1	60	-
chr11	128483720	128483721	A01177:42:HHKNYDSX3:1:1160:6424:12336/1	60	-
chr11	128493661	128493662	A01177:42:HHKNYDSX3:2:2173:21540:11929	60	+
chr11	128598978	128598979	A01177:42:HHKNYDSX3:1:1103:30210:30545	60	-
chr11	129866616	129866617	A01177:42:HHKNYDSX3:2:1675:18819:22279/1	60	-
chr11	129921022	129921023	A01177:42:HHKNYDSX3:1:1119:26576:31516/1	60	+
chr11	132495414	132495415	A01177:42:HHKNYDSX3:1:1108:18530:18396/1	60	-
chr11	134192955	134192956	A01177:42:HHKNYDSX3:2:2518:10981:22670/1	60	-
chr12	288517	288518	A01177:42:HHKNYDSX3:1:1208:21838:27633/1	60	-
chr12	289831	289832	A01177:42:HHKNYDSX3:2:2240:4047:13479/1	60	+
chr12	426937	426938	A01177:42:HHKNYDSX3:2:1508:29387:35884/1	60	-
chr12	621001	621002	A01177:42:HHKNYDSX3:1:1121:9245:14998/1	60	-
chr12	748781	748782	A01177:42:HHKNYDSX3:1:1517:19904:4930/1	60	-
chr12	781026	781027	A01177:42:HHKNYDSX3:1:1164:26711:13745/1	60	+
chr12	781495	781496	A01177:42:HHKNYDSX3:2:2336:20455:17879/1	60	+
chr12	784342	784343	A01177:42:HHKNYDSX3:2:2211:19289:11099	60	-
chr12	788336	788337	A01177:42:HHKNYDSX3:1:1551:3784:1752/1	60	+
chr12	817407	817408	A01177:42:HHKNYDSX3:1:1357:31367:17394/1	60	-
chr12	834551	834552	A01177:42:HHKNYDSX3:1:1133:3278:27054/1	60	+
chr12	839179	839180	A01177:42:HHKNYDSX3:1:1106:7238:2879/1	60	-
chr12	865812	865813	A01177:42:HHKNYDSX3:1:1633:17662:23124/1	60	+
chr12	869001	869002	A01177:42:HHKNYDSX3:1:1164:8549:7811/1	60	+
chr12	1051068	1051069	A01177:42:HHKNYDSX3:1:2414:7039:31469	60	-
chr12	1119916	1119917	A01177:42:HHKNYDSX3:1:2264:23402:24205/1	60	-
chr12	1144093	1144094	A01177:42:HHKNYDSX3:1:1639:10447:16454/1	60	+
chr12	1573591	1573592	A01177:42:HHKNYDSX3:1:1366:26539:17206/1	60	+
chr12	1725900	1725901	A01177:42:HHKNYDSX3:2:1209:12852:19961/1	60	+
chr12	1748619	1748620	A01177:42:HHKNYDSX3:1:1164:22625:14967/1	60	-
chr12	1775496	1775497	A01177:42:HHKNYDSX3:1:2236:7428:6026	60	-
chr12	1778795	1778796	A01177:42:HHKNYDSX3:1:1152:28583:28667/1	60	-
chr12	1988806	1988807	A01177:42:HHKNYDSX3:1:1117:5339:16344/1	60	+
chr12	2820991	2820992	A01177:42:HHKNYDSX3:1:2126:4969:22999/1	60	-
chr12	3687439	3687440	A01177:42:HHKNYDSX3:1:1153:28953:2002	60	+
chr12	6331453	6331454	A01177:42:HHKNYDSX3:2:2342:20582:9862	60	+
chr12	6498945	6498946	A01177:42:HHKNYDSX3:2:2176:4453:3286	60	-
chr12	6503860	6503861	A01177:42:HHKNYDSX3:1:1364:8115:5118/1	60	-
chr12	6504809	6504810	A01177:42:HHKNYDSX3:1:1659:29568:7545	60	-
chr12	6509591	6509592	A01177:42:HHKNYDSX3:1:2103:2248:9017/1	60	+
chr12	6522746	6522747	A01177:42:HHKNYDSX3:1:1229:25536:18067/1	60	+
chr12	6590577	6590578	A01177:42:HHKNYDSX3:1:1344:22182:28792/1	60	-
chr12	6594025	6594026	A01177:42:HHKNYDSX3:1:1304:17897:16705	60	-
chr12	6621678	6621679	A01177:42:HHKNYDSX3:1:1252:18331:1266/1	60	-
chr12	6625234	6625235	A01177:42:HHKNYDSX3:1:1108:28049:32158/1	60	+
chr12	6674185	6674186	A01177:42:HHKNYDSX3:1:1441:18313:13980/1	60	+
chr12	6750611	6750612	A01177:42:HHKNYDSX3:1:1455:27136:34272/1	60	+
chr12	6802880	6802881	A01177:42:HHKNYDSX3:1:1130:23683:25786/1	60	+
chr12	6803085	6803086	A01177:42:HHKNYDSX3:1:1417:20980:34945/1	60	+
chr12	6805784	6805785	A01177:42:HHKNYDSX3:1:1152:10276:34569/1	60	+
chr12	6808827	6808828	A01177:42:HHKNYDSX3:1:1118:14742:25833/1	60	-
chr12	6815557	6815558	A01177:42:HHKNYDSX3:1:1168:18882:10927/1	60	+
chr12	6845730	6845731	A01177:42:HHKNYDSX3:2:2315:30147:35509	60	+
chr12	6860698	6860699	A01177:42:HHKNYDSX3:1:1431:16667:2801/1	60	-
chr12	6961093	6961094	A01177:42:HHKNYDSX3:1:1104:2031:20415	60	-
chr12	6968222	6968223	A01177:42:HHKNYDSX3:1:1174:29749:19758	60	-
chr12	6968337	6968338	A01177:42:HHKNYDSX3:1:1435:21034:3192/1	60	+
chr12	6984162	6984163	A01177:42:HHKNYDSX3:2:1250:19849:23500/1	60	+
chr12	6986404	6986405	A01177:42:HHKNYDSX3:1:1643:18584:23281/1	60	-
chr12	6990430	6990431	A01177:42:HHKNYDSX3:1:1232:15908:31641/1	60	+
chr12	6999833	6999834	A01177:42:HHKNYDSX3:1:2370:32768:13495/1	60	-
chr12	7005637	7005638	A01177:42:HHKNYDSX3:1:1254:16640:35039/1	60	+
chr12	7203801	7203802	A01177:42:HHKNYDSX3:1:2373:17562:29966	60	-
chr12	7555820	7555821	A01177:42:HHKNYDSX3:1:1206:26259:28150	60	+
chr12	7736655	7736656	A01177:42:HHKNYDSX3:2:1431:5493:30420	60	-
chr12	7741099	7741100	A01177:42:HHKNYDSX3:1:2167:28818:30295	60	-
chr12	7920781	7920782	A01177:42:HHKNYDSX3:1:2506:28465:24956/1	60	+
chr12	7934689	7934690	A01177:42:HHKNYDSX3:1:1103:14353:15139/1	60	+
chr12	7934690	7934691	A01177:42:HHKNYDSX3:2:2224:26567:31532/1	60	+
chr12	7979309	7979310	A01177:42:HHKNYDSX3:2:2331:27245:13228/1	60	-
chr12	7989330	7989331	A01177:42:HHKNYDSX3:2:2146:21685:5008	60	-
chr12	8093735	8093736	A01177:42:HHKNYDSX3:1:2542:4408:22717	60	-
chr12	8249959	8249960	A01177:42:HHKNYDSX3:1:1520:26350:7764/1	60	-
chr12	8716232	8716233	A01177:42:HHKNYDSX3:1:1253:21359:29371/1	60	+
chr12	8716957	8716958	A01177:42:HHKNYDSX3:1:1319:13322:35556/1	60	+
chr12	8750199	8750200	A01177:42:HHKNYDSX3:2:1275:21432:18474	60	-
chr12	8774416	8774417	A01177:42:HHKNYDSX3:1:1125:31882:3599/1	60	-
chr12	8775415	8775416	A01177:42:HHKNYDSX3:1:1376:18665:21981/1	60	-
chr12	9662908	9662909	A01177:42:HHKNYDSX3:1:1250:12635:16297/1	60	+
chr12	9669269	9669270	A01177:42:HHKNYDSX3:1:1339:14877:25942	60	-
chr12	9670112	9670113	A01177:42:HHKNYDSX3:1:1167:4191:29512/1	60	+
chr12	9670113	9670114	A01177:42:HHKNYDSX3:1:1640:11740:26459	60	+
chr12	9769447	9769448	A01177:42:HHKNYDSX3:1:1178:11297:17707/1	60	-
chr12	9772531	9772532	A01177:42:HHKNYDSX3:1:1106:14687:29121/1	60	+
chr12	9785146	9785147	A01177:42:HHKNYDSX3:1:1208:29577:7435/1	60	-
chr12	10429850	10429851	A01177:42:HHKNYDSX3:1:2518:20365:25614	60	-
chr12	10594264	10594265	A01177:42:HHKNYDSX3:1:1219:14733:3239/1	60	-
chr12	10595252	10595253	A01177:42:HHKNYDSX3:1:2118:30807:7153/1	60	+
chr12	10710953	10710954	A01177:42:HHKNYDSX3:1:1152:27778:9831	60	+
chr12	10720195	10720196	A01177:42:HHKNYDSX3:1:1442:2591:12430/1	60	+
chr12	11759800	11759801	A01177:42:HHKNYDSX3:1:1559:24044:12289/1	60	+
chr12	11780069	11780070	A01177:42:HHKNYDSX3:1:1212:14100:36307/1	60	+
chr12	11803920	11803921	A01177:42:HHKNYDSX3:2:1210:30888:36166/1	60	-
chr12	11905440	11905441	A01177:42:HHKNYDSX3:1:2620:5674:11788/1	60	+
chr12	11930158	11930159	A01177:42:HHKNYDSX3:1:1148:23131:4946/1	60	+
chr12	11976921	11976922	A01177:42:HHKNYDSX3:1:2105:2211:11459/1	60	+
chr12	12635085	12635086	A01177:42:HHKNYDSX3:1:1108:7383:7545/1	60	+
chr12	12721643	12721644	A01177:42:HHKNYDSX3:1:1573:7844:9345/1	60	+
chr12	14295506	14295507	A01177:42:HHKNYDSX3:1:2609:13033:12884/1	60	-
chr12	14387779	14387780	A01177:42:HHKNYDSX3:1:2561:14796:16939/1	60	-
chr12	14417978	14417979	A01177:42:HHKNYDSX3:1:1123:9272:5462/1	60	-
chr12	14428348	14428349	A01177:42:HHKNYDSX3:1:1572:26829:23281/1	60	+
chr12	14467650	14467651	A01177:42:HHKNYDSX3:1:2648:20121:13855/1	60	+
chr12	14796337	14796338	A01177:42:HHKNYDSX3:1:1146:10438:8766/1	60	+
chr12	14797435	14797436	A01177:42:HHKNYDSX3:1:1243:27715:21245/1	60	-
chr12	14957677	14957678	A01177:42:HHKNYDSX3:1:1571:3432:23688	60	+
chr12	15932455	15932456	A01177:42:HHKNYDSX3:1:1107:12807:7263/1	60	+
chr12	15937252	15937253	A01177:42:HHKNYDSX3:1:1276:13114:20447/1	60	-
chr12	15996013	15996014	A01177:42:HHKNYDSX3:1:1126:7184:32690/1	60	+
chr12	19303188	19303189	A01177:42:HHKNYDSX3:2:2215:11406:29230/1	60	+
chr12	19318362	19318363	A01177:42:HHKNYDSX3:1:1113:9706:19053/1	60	+
chr12	19450119	19450120	A01177:42:HHKNYDSX3:1:1134:18159:6261/1	60	+
chr12	19474370	19474371	A01177:42:HHKNYDSX3:1:1236:1669:33974/1	60	+
chr12	19510955	19510956	A01177:42:HHKNYDSX3:1:1263:31132:11381	60	-
chr12	21225724	21225725	A01177:42:HHKNYDSX3:2:1631:3884:17644/1	60	+
chr12	22063852	22063853	A01177:42:HHKNYDSX3:1:1536:12653:15452/1	60	+
chr12	22480670	22480671	A01177:42:HHKNYDSX3:1:1165:24713:28447/1	60	-
chr12	22491649	22491650	A01177:42:HHKNYDSX3:1:2577:16224:24330/1	60	+
chr12	22513585	22513586	A01177:42:HHKNYDSX3:1:1178:6587:17785/1	60	-
chr12	22661994	22661995	A01177:42:HHKNYDSX3:1:2252:2184:22091/1	60	-
chr12	23265273	23265274	A01177:42:HHKNYDSX3:1:2445:22254:20337/1	60	+
chr12	23848552	23848553	A01177:42:HHKNYDSX3:1:1103:23954:5118/1	60	-
chr12	25241658	25241659	A01177:42:HHKNYDSX3:1:1410:2040:7999/1	60	-
chr12	26712490	26712491	A01177:42:HHKNYDSX3:1:2613:20609:9659/1	60	-
chr12	26925234	26925235	A01177:42:HHKNYDSX3:1:2349:17463:13761/1	60	+
chr12	26928693	26928694	A01177:42:HHKNYDSX3:1:2242:18168:25880/1	60	-
chr12	26978386	26978387	A01177:42:HHKNYDSX3:2:1301:1994:36511/1	60	-
chr12	27320986	27320987	A01177:42:HHKNYDSX3:1:1203:22634:21684/1	60	+
chr12	27321061	27321062	A01177:42:HHKNYDSX3:1:1114:18719:3067/1	60	+
chr12	28225004	28225005	A01177:42:HHKNYDSX3:1:1538:23457:20165/1	60	-
chr12	28252511	28252512	A01177:42:HHKNYDSX3:1:1225:31132:24815/1	60	+
chr12	28259474	28259475	A01177:42:HHKNYDSX3:1:1340:20220:29121/1	60	-
chr12	28350808	28350809	A01177:42:HHKNYDSX3:1:1155:8540:6981/1	60	-
chr12	29212918	29212919	A01177:42:HHKNYDSX3:1:1653:32895:10802/1	60	-
chr12	29214090	29214091	A01177:42:HHKNYDSX3:2:1354:28357:17378/1	60	+
chr12	29227069	29227070	A01177:42:HHKNYDSX3:1:2453:8250:32158/1	60	-
chr12	29292587	29292588	A01177:42:HHKNYDSX3:2:2473:10583:7451	60	+
chr12	29357883	29357884	A01177:42:HHKNYDSX3:1:1171:31485:16877/1	60	-
chr12	29363997	29363998	A01177:42:HHKNYDSX3:1:1107:2085:10676	60	-
chr12	30674995	30674996	A01177:42:HHKNYDSX3:1:2635:5430:31187	60	-
chr12	30687955	30687956	A01177:42:HHKNYDSX3:2:2132:28519:36699	60	-
chr12	31039397	31039398	A01177:42:HHKNYDSX3:1:2206:3097:10269/1	60	+
chr12	32016789	32016790	A01177:42:HHKNYDSX3:2:2521:11532:24659/1	60	+
chr12	32082014	32082015	A01177:42:HHKNYDSX3:2:2550:27091:24205	60	-
chr12	32396866	32396867	A01177:42:HHKNYDSX3:1:2308:7636:28119	60	+
chr12	32503949	32503950	A01177:42:HHKNYDSX3:1:1106:13395:9220/1	60	-
chr12	36850269	36850270	A01177:42:HHKNYDSX3:1:1640:15492:19993	60	+
chr12	39841865	39841866	A01177:42:HHKNYDSX3:1:1244:22589:13150/1	60	-
chr12	40048915	40048916	A01177:42:HHKNYDSX3:1:1266:18150:16235/1	60	-
chr12	42377778	42377779	A01177:42:HHKNYDSX3:1:1241:28339:22075/1	60	+
chr12	42399313	42399314	A01177:42:HHKNYDSX3:1:1120:11550:29669/1	60	-
chr12	43715230	43715231	A01177:42:HHKNYDSX3:2:1325:9706:36432/1	60	+
chr12	45548924	45548925	A01177:42:HHKNYDSX3:1:1101:15465:5572/1	60	+
chr12	45757717	45757718	A01177:42:HHKNYDSX3:1:1530:7681:10316	60	-
chr12	45804942	45804943	A01177:42:HHKNYDSX3:1:1366:11876:1642	60	+
chr12	45846554	45846555	A01177:42:HHKNYDSX3:1:1260:10429:16548/1	60	+
chr12	45847100	45847101	A01177:42:HHKNYDSX3:2:1519:17553:2769	60	+
chr12	45941081	45941082	A01177:42:HHKNYDSX3:1:1114:10782:3223/1	60	+
chr12	45953670	45953671	A01177:42:HHKNYDSX3:1:2542:15944:2519/1	60	+
chr12	46009885	46009886	A01177:42:HHKNYDSX3:2:1536:20157:12070/1	60	-
chr12	46368426	46368427	A01177:42:HHKNYDSX3:1:1564:10728:16501	60	+
chr12	46710314	46710315	A01177:42:HHKNYDSX3:1:1331:25554:23578	60	-
chr12	47194268	47194269	A01177:42:HHKNYDSX3:2:1165:3360:34491	60	+
chr12	47663464	47663465	A01177:42:HHKNYDSX3:1:1140:17065:19304/1	60	+
chr12	48059813	48059814	A01177:42:HHKNYDSX3:1:2324:14136:19085/1	60	+
chr12	48087103	48087104	A01177:42:HHKNYDSX3:1:1167:31105:10363/1	60	+
chr12	48651975	48651976	A01177:42:HHKNYDSX3:1:1105:20392:17675/1	60	+
chr12	48653111	48653112	A01177:42:HHKNYDSX3:1:1236:2871:27101/1	60	+
chr12	48665907	48665908	A01177:42:HHKNYDSX3:1:1170:31973:29183	60	+
chr12	48715440	48715441	A01177:42:HHKNYDSX3:1:1248:29432:31767/1	60	+
chr12	48954401	48954402	A01177:42:HHKNYDSX3:1:1632:17300:1548/1	60	+
chr12	49003973	49003974	A01177:42:HHKNYDSX3:1:1421:1344:24424	60	+
chr12	49009163	49009164	A01177:42:HHKNYDSX3:1:2252:18557:10019/1	60	-
chr12	49010068	49010069	A01177:42:HHKNYDSX3:1:2166:10366:18443	60	-
chr12	49020065	49020066	A01177:42:HHKNYDSX3:1:1205:5466:9079/1	60	-
chr12	49025233	49025234	A01177:42:HHKNYDSX3:1:1125:18792:8453/1	60	-
chr12	49062127	49062128	A01177:42:HHKNYDSX3:1:2155:19081:31344/1	60	+
chr12	49137381	49137382	A01177:42:HHKNYDSX3:1:1614:4001:13432/1	60	+
chr12	49146431	49146432	A01177:42:HHKNYDSX3:1:1106:8594:6230/1	60	+
chr12	49147429	49147430	A01177:42:HHKNYDSX3:1:1150:18719:27336/1	60	-
chr12	49411265	49411266	A01177:42:HHKNYDSX3:2:2238:2817:21433/1	60	-
chr12	49413584	49413585	A01177:42:HHKNYDSX3:2:2629:15411:8641/1	60	-
chr12	49457526	49457527	A01177:42:HHKNYDSX3:2:1439:26142:11475/1	60	+
chr12	49463040	49463041	A01177:42:HHKNYDSX3:1:1447:27841:5494/1	60	+
chr12	49470557	49470558	A01177:42:HHKNYDSX3:1:1223:5032:14403/1	60	-
chr12	49483847	49483848	A01177:42:HHKNYDSX3:1:2277:13756:22842/1	60	+
chr12	49485214	49485215	A01177:42:HHKNYDSX3:1:1468:2582:18020	60	+
chr12	49497282	49497283	A01177:42:HHKNYDSX3:1:1254:31241:22153	60	-
chr12	49743815	49743816	A01177:42:HHKNYDSX3:1:1354:17526:13338/1	60	-
chr12	49747828	49747829	A01177:42:HHKNYDSX3:1:1118:12735:33974	60	-
chr12	49749262	49749263	A01177:42:HHKNYDSX3:1:2461:1895:15859/1	60	+
chr12	49749842	49749843	A01177:42:HHKNYDSX3:1:1264:16712:34444/1	60	+
chr12	49750133	49750134	A01177:42:HHKNYDSX3:1:1501:18593:20509	60	+
chr12	49813295	49813296	A01177:42:HHKNYDSX3:1:1124:29767:30123/1	60	-
chr12	49996813	49996814	A01177:42:HHKNYDSX3:2:1550:11695:35837/1	60	+
chr12	50005873	50005874	A01177:42:HHKNYDSX3:1:1437:20220:6574/1	60	-
chr12	50069628	50069629	A01177:42:HHKNYDSX3:1:1328:22037:34240/1	60	+
chr12	50153903	50153904	A01177:42:HHKNYDSX3:1:1149:16703:7498	60	+
chr12	50412867	50412868	A01177:42:HHKNYDSX3:1:1644:3260:28588/1	60	+
chr12	50428699	50428700	A01177:42:HHKNYDSX3:1:1164:8585:2581	60	+
chr12	50784557	50784558	A01177:42:HHKNYDSX3:1:1273:2130:9001/1	60	-
chr12	50812805	50812806	A01177:42:HHKNYDSX3:1:1347:26368:11052/1	60	-
chr12	51092500	51092501	A01177:42:HHKNYDSX3:1:1135:28266:36918/1	60	+
chr12	51684516	51684517	A01177:42:HHKNYDSX3:1:1110:5222:11569/1	60	+
chr12	51685502	51685503	A01177:42:HHKNYDSX3:1:2222:22724:27038/1	60	-
chr12	51768672	51768673	A01177:42:HHKNYDSX3:1:1325:14326:3693/1	60	+
chr12	51967624	51967625	A01177:42:HHKNYDSX3:1:1361:2266:19382/1	60	+
chr12	52622701	52622702	A01177:42:HHKNYDSX3:1:1326:11442:24533/1	60	+
chr12	52624215	52624216	A01177:42:HHKNYDSX3:1:1147:10158:23688/1	60	+
chr12	52638862	52638863	A01177:42:HHKNYDSX3:1:1562:12509:7185/1	60	+
chr12	52639205	52639206	A01177:42:HHKNYDSX3:1:1170:8684:28651/1	60	-
chr12	52639599	52639600	A01177:42:HHKNYDSX3:1:1349:9561:2487/1	60	+
chr12	52654871	52654872	A01177:42:HHKNYDSX3:1:1517:30816:5635/1	60	-
chr12	52670999	52671000	A01177:42:HHKNYDSX3:1:1420:12662:27211/1	60	-
chr12	52673202	52673203	A01177:42:HHKNYDSX3:1:1648:16975:22686/1	60	-
chr12	52695393	52695394	A01177:42:HHKNYDSX3:1:1145:13431:35744/1	60	+
chr12	53388163	53388164	A01177:42:HHKNYDSX3:1:1130:1271:17284/1	60	+
chr12	53388165	53388166	A01177:42:HHKNYDSX3:2:1439:23656:24486/1	60	+
chr12	53397133	53397134	A01177:42:HHKNYDSX3:1:1403:7735:8469/1	60	-
chr12	53405223	53405224	A01177:42:HHKNYDSX3:1:2345:19108:20744/1	60	+
chr12	53454748	53454749	A01177:42:HHKNYDSX3:1:1146:22083:9267/1	60	+
chr12	53455626	53455627	A01177:42:HHKNYDSX3:1:1623:18575:31782/1	60	+
chr12	53457471	53457472	A01177:42:HHKNYDSX3:1:1311:4580:11553	60	+
chr12	53561180	53561181	A01177:42:HHKNYDSX3:1:2147:30743:8328/1	60	+
chr12	53583791	53583792	A01177:42:HHKNYDSX3:1:1207:2356:34914/1	60	+
chr12	53589225	53589226	A01177:42:HHKNYDSX3:1:1109:22697:14340/1	60	+
chr12	54234665	54234666	A01177:42:HHKNYDSX3:1:1162:29460:7326/1	60	+
chr12	54241682	54241683	A01177:42:HHKNYDSX3:1:1154:25617:32863	60	+
chr12	54269801	54269802	A01177:42:HHKNYDSX3:1:1146:31702:15718/1	60	-
chr12	54274272	54274273	A01177:42:HHKNYDSX3:1:1174:9607:8390/1	60	+
chr12	54276290	54276291	A01177:42:HHKNYDSX3:2:2163:27670:3349	60	-
chr12	54337172	54337173	A01177:42:HHKNYDSX3:1:1250:15926:20055/1	60	+
chr12	54414357	54414358	A01177:42:HHKNYDSX3:1:1511:7871:12994/1	60	+
chr12	54458304	54458305	A01177:42:HHKNYDSX3:1:2231:1488:5822/1	60	-
chr12	54503678	54503679	A01177:42:HHKNYDSX3:1:2376:3450:34491/1	60	+
chr12	54535483	54535484	A01177:42:HHKNYDSX3:1:2560:1741:17973/1	60	+
chr12	54980741	54980742	A01177:42:HHKNYDSX3:1:1120:31485:24048/1	60	-
chr12	55775912	55775913	A01177:42:HHKNYDSX3:1:1129:20238:21136/1	60	+
chr12	55776970	55776971	A01177:42:HHKNYDSX3:1:1269:8540:4852/1	60	+
chr12	55781366	55781367	A01177:42:HHKNYDSX3:1:1369:17137:5494/1	60	+
chr12	55791652	55791653	A01177:42:HHKNYDSX3:1:1344:5249:25175/1	60	-
chr12	55898141	55898142	A01177:42:HHKNYDSX3:1:2532:2401:14137	60	-
chr12	55905560	55905561	A01177:42:HHKNYDSX3:1:1153:19289:13636/1	60	+
chr12	55910931	55910932	A01177:42:HHKNYDSX3:1:2130:29568:23703/1	60	+
chr12	55914568	55914569	A01177:42:HHKNYDSX3:1:1454:27453:23171/1	60	-
chr12	55921635	55921636	A01177:42:HHKNYDSX3:1:1256:17987:17769/1	60	-
chr12	55922371	55922372	A01177:42:HHKNYDSX3:1:1121:11026:22905/1	60	-
chr12	56111802	56111803	A01177:42:HHKNYDSX3:2:1606:24722:27586	60	-
chr12	56178149	56178150	A01177:42:HHKNYDSX3:1:1374:14588:13448	60	-
chr12	56216214	56216215	A01177:42:HHKNYDSX3:1:2236:13801:7764	60	-
chr12	56287846	56287847	A01177:42:HHKNYDSX3:2:1538:2139:15217/1	60	+
chr12	56288369	56288370	A01177:42:HHKNYDSX3:1:1263:20546:8609/1	60	+
chr12	56289181	56289182	A01177:42:HHKNYDSX3:1:1101:11713:14575/1	60	+
chr12	56302692	56302693	A01177:42:HHKNYDSX3:1:1267:26802:23265	60	+
chr12	56382978	56382979	A01177:42:HHKNYDSX3:1:1252:32542:36213	60	+
chr12	56419679	56419680	A01177:42:HHKNYDSX3:1:2567:25961:8155	60	-
chr12	56622619	56622620	A01177:42:HHKNYDSX3:1:1448:27823:13228/1	60	-
chr12	56624507	56624508	A01177:42:HHKNYDSX3:1:1170:20916:1235/1	60	+
chr12	56664628	56664629	A01177:42:HHKNYDSX3:1:1657:31973:4351/1	60	-
chr12	56670819	56670820	A01177:42:HHKNYDSX3:1:1108:14335:26256/1	60	-
chr12	56679549	56679550	A01177:42:HHKNYDSX3:1:2171:25120:36479/1	60	+
chr12	56739106	56739107	A01177:42:HHKNYDSX3:2:2508:18638:21966/1	60	+
chr12	57060101	57060102	A01177:42:HHKNYDSX3:1:1266:16378:9909/1	60	+
chr12	57376876	57376877	A01177:42:HHKNYDSX3:1:2614:25247:7044/1	60	-
chr12	57402792	57402793	A01177:42:HHKNYDSX3:1:2131:11270:31563/1	60	+
chr12	57409019	57409020	A01177:42:HHKNYDSX3:1:1109:11134:6872/1	60	+
chr12	57409229	57409230	A01177:42:HHKNYDSX3:1:1108:29894:12806/1	60	+
chr12	57409230	57409231	A01177:42:HHKNYDSX3:2:1532:32090:4993	60	+
chr12	57494212	57494213	A01177:42:HHKNYDSX3:1:1159:30517:27289	60	-
chr12	57505156	57505157	A01177:42:HHKNYDSX3:1:1170:3839:34256	60	-
chr12	57702655	57702656	A01177:42:HHKNYDSX3:2:2118:9697:10269/1	60	-
chr12	59625399	59625400	A01177:42:HHKNYDSX3:1:1172:18285:14841/1	60	-
chr12	59778454	59778455	A01177:42:HHKNYDSX3:2:2162:7410:27038/1	60	+
chr12	59787170	59787171	A01177:42:HHKNYDSX3:1:1675:18629:17033/1	60	-
chr12	60027440	60027441	A01177:42:HHKNYDSX3:1:2465:10411:13322	60	+
chr12	62267381	62267382	A01177:42:HHKNYDSX3:1:1224:26259:15593/1	60	-
chr12	62302900	62302901	A01177:42:HHKNYDSX3:1:1307:1371:32424/1	60	+
chr12	62340633	62340634	A01177:42:HHKNYDSX3:2:2231:6135:34663	60	+
chr12	62347794	62347795	A01177:42:HHKNYDSX3:1:1313:30210:20995/1	60	-
chr12	62350878	62350879	A01177:42:HHKNYDSX3:1:1264:11831:21981	60	+
chr12	62394998	62394999	A01177:42:HHKNYDSX3:1:2521:14488:23359	60	-
chr12	62475154	62475155	A01177:42:HHKNYDSX3:1:2578:2257:27289/1	60	-
chr12	62490110	62490111	A01177:42:HHKNYDSX3:1:1366:3757:14732/1	60	-
chr12	62491360	62491361	A01177:42:HHKNYDSX3:2:1350:15944:8656/1	60	-
chr12	62538617	62538618	A01177:42:HHKNYDSX3:1:1216:17002:3098/1	60	-
chr12	62582983	62582984	A01177:42:HHKNYDSX3:2:1116:20311:24643/1	60	+
chr12	62586206	62586207	A01177:42:HHKNYDSX3:1:2177:25970:15530/1	60	-
chr12	62842466	62842467	A01177:42:HHKNYDSX3:1:1613:22788:16720/1	60	-
chr12	62904562	62904563	A01177:42:HHKNYDSX3:1:1243:16333:5259/1	60	+
chr12	63906605	63906606	A01177:42:HHKNYDSX3:1:2445:5077:22905	60	-
chr12	64239459	64239460	A01177:42:HHKNYDSX3:1:1225:29640:4946	60	-
chr12	64481985	64481986	A01177:42:HHKNYDSX3:2:2419:32922:26725/1	60	+
chr12	64495970	64495971	A01177:42:HHKNYDSX3:1:1352:7979:31845/1	60	-
chr12	65210559	65210560	A01177:42:HHKNYDSX3:1:1137:19940:10160/1	60	-
chr12	68823938	68823939	A01177:42:HHKNYDSX3:1:1670:18023:22717/1	60	+
chr12	69256378	69256379	A01177:42:HHKNYDSX3:1:1109:12771:15530/1	60	+
chr12	69256379	69256380	A01177:42:HHKNYDSX3:1:2502:8766:35211	60	+
chr12	69480397	69480398	A01177:42:HHKNYDSX3:1:1650:22643:18161/1	60	+
chr12	69542575	69542576	A01177:42:HHKNYDSX3:1:2173:15763:16517/1	60	+
chr12	69557894	69557895	A01177:42:HHKNYDSX3:1:1562:14805:17206	60	-
chr12	70256441	70256442	A01177:42:HHKNYDSX3:1:1174:29116:17973/1	60	-
chr12	70287086	70287087	A01177:42:HHKNYDSX3:1:1519:17861:11976/1	60	+
chr12	70291257	70291258	A01177:42:HHKNYDSX3:1:1409:14380:6480/1	60	+
chr12	70320890	70320891	A01177:42:HHKNYDSX3:1:2231:6949:10802/1	60	+
chr12	70334563	70334564	A01177:42:HHKNYDSX3:2:1424:11369:20556/1	60	+
chr12	71631497	71631498	A01177:42:HHKNYDSX3:1:1340:17300:32393/1	60	-
chr12	71696454	71696455	A01177:42:HHKNYDSX3:2:1520:11641:23312/1	60	+
chr12	71775770	71775771	A01177:42:HHKNYDSX3:1:1478:13395:25097/1	60	+
chr12	74492464	74492465	A01177:42:HHKNYDSX3:1:2606:2799:7435/1	60	+
chr12	74624806	74624807	A01177:42:HHKNYDSX3:2:1162:14362:7232/1	60	-
chr12	76373693	76373694	A01177:42:HHKNYDSX3:1:2660:15917:32064/1	60	-
chr12	76393363	76393364	A01177:42:HHKNYDSX3:2:2644:31250:3286/1	60	-
chr12	76820330	76820331	A01177:42:HHKNYDSX3:1:1419:20645:29637/1	60	+
chr12	78326057	78326058	A01177:42:HHKNYDSX3:2:2274:3956:29450	60	+
chr12	79093671	79093672	A01177:42:HHKNYDSX3:1:1147:17128:4633/1	60	-
chr12	79598239	79598240	A01177:42:HHKNYDSX3:2:2513:8513:15327	60	-
chr12	79791542	79791543	A01177:42:HHKNYDSX3:1:1113:20627:13291/1	60	+
chr12	80092931	80092932	A01177:42:HHKNYDSX3:1:2569:4824:22060	60	-
chr12	81278684	81278685	A01177:42:HHKNYDSX3:1:1464:2998:21465/1	60	+
chr12	82378110	82378111	A01177:42:HHKNYDSX3:1:1226:19904:31109	60	-
chr12	82433315	82433316	A01177:42:HHKNYDSX3:1:1648:31747:28009/1	60	+
chr12	82446846	82446847	A01177:42:HHKNYDSX3:2:1504:22182:11694	60	-
chr12	82466396	82466397	A01177:42:HHKNYDSX3:1:1242:20130:29246/1	60	+
chr12	88109319	88109320	A01177:42:HHKNYDSX3:1:2215:18719:20415/1	60	-
chr12	89347912	89347913	A01177:42:HHKNYDSX3:2:1528:13042:16689/1	60	-
chr12	89380708	89380709	A01177:42:HHKNYDSX3:2:1165:15176:30248	60	-
chr12	89457239	89457240	A01177:42:HHKNYDSX3:2:2114:5222:27508/1	60	+
chr12	89604143	89604144	A01177:42:HHKNYDSX3:1:1115:9534:10113/1	60	-
chr12	89628835	89628836	A01177:42:HHKNYDSX3:1:1361:29125:22310	60	+
chr12	93410249	93410250	A01177:42:HHKNYDSX3:1:1135:10493:27868/1	60	-
chr12	93740468	93740469	A01177:42:HHKNYDSX3:2:1147:17173:33739/1	60	+
chr12	93779790	93779791	A01177:42:HHKNYDSX3:2:1664:13684:30483/1	60	+
chr12	95178639	95178640	A01177:42:HHKNYDSX3:1:1551:31837:37027/1	60	-
chr12	95238446	95238447	A01177:42:HHKNYDSX3:1:1102:14362:18756/1	60	+
chr12	95310644	95310645	A01177:42:HHKNYDSX3:2:1118:3360:32393/1	60	-
chr12	95491927	95491928	A01177:42:HHKNYDSX3:1:1110:32624:29904	60	-
chr12	96284965	96284966	A01177:42:HHKNYDSX3:1:2465:26639:18787	60	-
chr12	96285652	96285653	A01177:42:HHKNYDSX3:1:2444:14561:1814/1	60	-
chr12	96297013	96297014	A01177:42:HHKNYDSX3:1:1164:3938:3333/1	60	-
chr12	96331625	96331626	A01177:42:HHKNYDSX3:1:1366:10845:7592/1	60	-
chr12	96444840	96444841	A01177:42:HHKNYDSX3:2:1338:7500:6277/1	60	-
chr12	96925166	96925167	A01177:42:HHKNYDSX3:1:1126:24325:16470/1	60	+
chr12	96938643	96938644	A01177:42:HHKNYDSX3:1:1141:24026:22780/1	60	-
chr12	96946003	96946004	A01177:42:HHKNYDSX3:2:2631:30391:29575/1	60	+
chr12	97114738	97114739	A01177:42:HHKNYDSX3:1:1226:20103:22247/1	60	+
chr12	98773649	98773650	A01177:42:HHKNYDSX3:2:2318:32036:23062/1	60	-
chr12	100275865	100275866	A01177:42:HHKNYDSX3:1:1341:4544:3912	60	+
chr12	100275865	100275866	A01177:42:HHKNYDSX3:2:1173:14760:3975	60	-
chr12	100317092	100317093	A01177:42:HHKNYDSX3:1:2222:4417:19445/1	60	+
chr12	101395759	101395760	A01177:42:HHKNYDSX3:2:1378:27887:20447/1	60	-
chr12	101467837	101467838	A01177:42:HHKNYDSX3:1:1573:4670:36198	60	+
chr12	102043895	102043896	A01177:42:HHKNYDSX3:1:1176:7120:1141/1	60	+
chr12	102152618	102152619	A01177:42:HHKNYDSX3:1:1335:16450:5776/1	60	-
chr12	102183848	102183849	A01177:42:HHKNYDSX3:1:1426:4860:9189	60	+
chr12	102189677	102189678	A01177:42:HHKNYDSX3:1:1329:11487:10833/1	60	-
chr12	102194229	102194230	A01177:42:HHKNYDSX3:1:1302:22110:7341/1	60	-
chr12	103978619	103978620	A01177:42:HHKNYDSX3:1:2331:22779:15139/1	60	-
chr12	104103631	104103632	A01177:42:HHKNYDSX3:2:1543:26738:3803/1	60	-
chr12	104127207	104127208	A01177:42:HHKNYDSX3:1:1128:22932:14184/1	60	+
chr12	105121570	105121571	A01177:42:HHKNYDSX3:1:2101:30599:3944/1	60	-
chr12	105165774	105165775	A01177:42:HHKNYDSX3:1:1247:22941:3771/1	60	+
chr12	106445729	106445730	A01177:42:HHKNYDSX3:1:1639:16251:35305/1	60	+
chr12	106623758	106623759	A01177:42:HHKNYDSX3:1:1235:18276:22936	60	-
chr12	107013701	107013702	A01177:42:HHKNYDSX3:2:1428:5394:3912/1	60	+
chr12	107022643	107022644	A01177:42:HHKNYDSX3:1:2465:1316:17487/1	60	+
chr12	107071485	107071486	A01177:42:HHKNYDSX3:2:1276:5430:10676/1	60	+
chr12	107703759	107703760	A01177:42:HHKNYDSX3:1:2431:12897:10864/1	60	+
chr12	107722599	107722600	A01177:42:HHKNYDSX3:1:2374:27272:28307/1	60	-
chr12	108680665	108680666	A01177:42:HHKNYDSX3:1:1107:3387:15280/1	60	+
chr12	108711980	108711981	A01177:42:HHKNYDSX3:1:1118:20283:2675	60	+
chr12	108742381	108742382	A01177:42:HHKNYDSX3:1:2355:6632:9972	60	+
chr12	108818834	108818835	A01177:42:HHKNYDSX3:2:2536:26883:13823/1	60	-
chr12	109188773	109188774	A01177:42:HHKNYDSX3:2:2103:16957:12038	60	-
chr12	109577236	109577237	A01177:42:HHKNYDSX3:1:2667:23222:16470/1	60	-
chr12	109947504	109947505	A01177:42:HHKNYDSX3:1:1349:11388:12226/1	60	-
chr12	109961475	109961476	A01177:42:HHKNYDSX3:1:1217:16170:1313/1	60	+
chr12	109972189	109972190	A01177:42:HHKNYDSX3:1:1412:13684:9283/1	60	+
chr12	110008067	110008068	A01177:42:HHKNYDSX3:2:1237:20392:14481/1	60	-
chr12	110492986	110492987	A01177:42:HHKNYDSX3:1:1323:14488:4131/1	60	+
chr12	110551780	110551781	A01177:42:HHKNYDSX3:1:1160:25500:19695/1	60	-
chr12	110721197	110721198	A01177:42:HHKNYDSX3:1:1355:18909:28479/1	60	+
chr12	111464839	111464840	A01177:42:HHKNYDSX3:2:2525:27715:23625/1	60	-
chr12	111497412	111497413	A01177:42:HHKNYDSX3:2:1101:16993:21245/1	60	+
chr12	111503795	111503796	A01177:42:HHKNYDSX3:1:1161:26856:30123/1	60	-
chr12	111509038	111509039	A01177:42:HHKNYDSX3:1:2632:26865:34992/1	60	-
chr12	111524319	111524320	A01177:42:HHKNYDSX3:1:2265:25120:21261/1	60	+
chr12	111548732	111548733	A01177:42:HHKNYDSX3:1:1437:27037:18098	60	+
chr12	111844285	111844286	A01177:42:HHKNYDSX3:2:2631:14742:28463	60	-
chr12	111999206	111999207	A01177:42:HHKNYDSX3:1:1655:3839:4852/1	60	+
chr12	112031667	112031668	A01177:42:HHKNYDSX3:1:1551:25192:13401	60	+
chr12	112086321	112086322	A01177:42:HHKNYDSX3:2:1126:3595:29356	60	+
chr12	112087792	112087793	A01177:42:HHKNYDSX3:1:1535:12292:14732	60	+
chr12	112181368	112181369	A01177:42:HHKNYDSX3:1:1327:25482:21793/1	60	+
chr12	112233205	112233206	A01177:42:HHKNYDSX3:1:2412:17137:9189	60	-
chr12	112234609	112234610	A01177:42:HHKNYDSX3:1:1349:21802:30420/1	60	-
chr12	112306661	112306662	A01177:42:HHKNYDSX3:1:1429:29776:17863/1	60	-
chr12	112449101	112449102	A01177:42:HHKNYDSX3:1:1378:28438:10848	60	+
chr12	113445575	113445576	A01177:42:HHKNYDSX3:1:1549:13829:28761	60	+
chr12	116075355	116075356	A01177:42:HHKNYDSX3:1:1105:14525:29434/1	60	-
chr12	116109987	116109988	A01177:42:HHKNYDSX3:1:1123:20609:32487/1	60	-
chr12	116129165	116129166	A01177:42:HHKNYDSX3:1:2165:7048:18771/1	60	-
chr12	116175471	116175472	A01177:42:HHKNYDSX3:1:2357:12527:36245/1	60	+
chr12	116180962	116180963	A01177:42:HHKNYDSX3:1:1221:17363:17065/1	60	+
chr12	116259615	116259616	A01177:42:HHKNYDSX3:1:1654:30355:7936/1	60	+
chr12	118192702	118192703	A01177:42:HHKNYDSX3:1:1274:26784:23202/1	60	-
chr12	118255008	118255009	A01177:42:HHKNYDSX3:2:1159:20880:4961/1	60	+
chr12	118303371	118303372	A01177:42:HHKNYDSX3:1:1201:31141:14810/1	60	+
chr12	118313003	118313004	A01177:42:HHKNYDSX3:2:2560:5520:12837	60	-
chr12	118328847	118328848	A01177:42:HHKNYDSX3:1:1206:23448:30702	60	-
chr12	118367596	118367597	A01177:42:HHKNYDSX3:1:1112:2718:3944/1	60	-
chr12	119730375	119730376	A01177:42:HHKNYDSX3:1:1360:28447:26490/1	60	+
chr12	119741805	119741806	A01177:42:HHKNYDSX3:1:1571:12997:18521	60	-
chr12	119767158	119767159	A01177:42:HHKNYDSX3:1:2668:25129:26005	60	+
chr12	119869457	119869458	A01177:42:HHKNYDSX3:1:1151:25916:22388/1	60	+
chr12	119994286	119994287	A01177:42:HHKNYDSX3:1:2462:2003:18114	60	-
chr12	120013552	120013553	A01177:42:HHKNYDSX3:1:1133:6813:19711/1	60	+
chr12	120013554	120013555	A01177:42:HHKNYDSX3:2:2666:27543:22326/1	60	+
chr12	120015247	120015248	A01177:42:HHKNYDSX3:1:1127:19506:18771/1	60	-
chr12	120133860	120133861	A01177:42:HHKNYDSX3:2:1338:8621:20337	60	-
chr12	120186863	120186864	A01177:42:HHKNYDSX3:1:2210:26530:26584/1	60	+
chr12	120537779	120537780	A01177:42:HHKNYDSX3:1:1415:29134:26146/1	60	+
chr12	120697369	120697370	A01177:42:HHKNYDSX3:1:1302:26069:17613/1	60	-
[truncated: 6,105 more rows]
