# Supplementary material for: HIV-1 capsid stability enables inositol phosphate-independent infection of target cells and promotes integration into genes
Source: PLoS Pathog. 2023 Jun 2;19(6):e1011423. doi: 10.1371/journal.ppat.1011423 (PMC10266667; doi:10.1371/journal.ppat.1011423)
Supplement: S2 Data — (TAR.GZ) [file ppat.1011423.s013.tar.gz › CEM_WT_B/CA_Q219A/Unique_hg38_integration_sites/7845-GS-16.bed]

chr1	180747	180748	A01177:42:HHKNYDSX3:2:1356:11044:13573	60	+
chr1	744937	744938	A01177:42:HHKNYDSX3:2:1238:28004:14074/1	60	-
chr1	798841	798842	A01177:42:HHKNYDSX3:2:1268:2700:29246/1	60	+
chr1	803357	803358	A01177:42:HHKNYDSX3:1:1346:4788:5055/1	60	+
chr1	803480	803481	A01177:42:HHKNYDSX3:1:1226:14796:13902/1	60	+
chr1	809575	809576	A01177:42:HHKNYDSX3:1:1243:9543:24189/1	60	+
chr1	817362	817363	A01177:42:HHKNYDSX3:1:1175:9245:8672	60	+
chr1	819508	819509	A01177:42:HHKNYDSX3:1:1662:12491:19053/1	60	-
chr1	846509	846510	A01177:42:HHKNYDSX3:1:1455:26512:6042/1	60	-
chr1	847300	847301	A01177:42:HHKNYDSX3:1:1120:32036:16110/1	60	-
chr1	900259	900260	A01177:42:HHKNYDSX3:1:1148:9805:4476/1	60	-
chr1	965998	965999	A01177:42:HHKNYDSX3:1:1101:14913:9283/1	60	-
chr1	1263301	1263302	A01177:42:HHKNYDSX3:1:2378:8467:24799	60	-
chr1	1263388	1263389	A01177:42:HHKNYDSX3:1:2369:23637:21762/1	60	-
chr1	1263390	1263391	A01177:42:HHKNYDSX3:1:1115:26756:29825/1	60	-
chr1	1275896	1275897	A01177:42:HHKNYDSX3:1:1108:17616:10739/1	60	-
chr1	1313578	1313579	A01177:42:HHKNYDSX3:1:1519:22697:7263/1	60	+
chr1	1317149	1317150	A01177:42:HHKNYDSX3:1:1506:30346:24330/1	60	+
chr1	1318195	1318196	A01177:42:HHKNYDSX3:1:1560:9399:27164/1	60	+
chr1	1386540	1386541	A01177:42:HHKNYDSX3:1:1222:8377:15718/1	60	+
chr1	1391422	1391423	A01177:42:HHKNYDSX3:1:1467:2112:16579/1	60	-
chr1	1393124	1393125	A01177:42:HHKNYDSX3:1:1173:15031:21136	60	+
chr1	1394871	1394872	A01177:42:HHKNYDSX3:1:1348:16740:22341/1	60	-
chr1	1395335	1395336	A01177:42:HHKNYDSX3:1:1157:26413:12038/1	60	+
chr1	1485189	1485190	A01177:42:HHKNYDSX3:1:1219:27887:16125/1	60	+
chr1	1572893	1572894	A01177:42:HHKNYDSX3:1:1122:23502:17613/1	60	+
chr1	1573018	1573019	A01177:42:HHKNYDSX3:1:1129:11279:33332/1	60	-
chr1	1644325	1644326	A01177:42:HHKNYDSX3:1:1358:30165:9518/1	60	-
chr1	1650049	1650050	A01177:42:HHKNYDSX3:2:2366:20528:20353/1	60	+
chr1	1651549	1651550	A01177:42:HHKNYDSX3:1:2646:9146:27571/1	60	-
chr1	1653958	1653959	A01177:42:HHKNYDSX3:1:1119:29297:18035/1	60	-
chr1	1665688	1665689	A01177:42:HHKNYDSX3:1:2255:24542:27586	60	-
chr1	1668547	1668548	A01177:42:HHKNYDSX3:1:1203:11125:15060/1	60	+
chr1	1685655	1685656	A01177:42:HHKNYDSX3:1:2631:5674:16611	60	-
chr1	1714957	1714958	A01177:42:HHKNYDSX3:1:1149:27968:22467/1	60	-
chr1	1720007	1720008	A01177:42:HHKNYDSX3:1:1136:1633:30655/1	60	+
chr1	1721408	1721409	A01177:42:HHKNYDSX3:1:1118:4010:2863/1	60	+
chr1	1722021	1722022	A01177:42:HHKNYDSX3:2:2605:12463:17848	60	-
chr1	1791784	1791785	A01177:42:HHKNYDSX3:1:1211:11360:28401/1	60	+
chr1	1799902	1799903	A01177:42:HHKNYDSX3:1:2255:7500:25097/1	60	-
chr1	1803487	1803488	A01177:42:HHKNYDSX3:2:1564:5385:34491	60	-
chr1	1804656	1804657	A01177:42:HHKNYDSX3:1:1170:18530:25097/1	60	+
chr1	1806909	1806910	A01177:42:HHKNYDSX3:1:2216:24261:9408	60	-
chr1	1822531	1822532	A01177:42:HHKNYDSX3:1:1109:18539:25958/1	60	+
chr1	1823948	1823949	A01177:42:HHKNYDSX3:1:1313:28031:36793/1	60	-
chr1	1824284	1824285	A01177:42:HHKNYDSX3:1:2642:31819:24815	60	+
chr1	1843698	1843699	A01177:42:HHKNYDSX3:1:1122:8214:17942/1	60	-
chr1	1868014	1868015	A01177:42:HHKNYDSX3:1:1111:22390:36511	60	-
chr1	1882291	1882292	A01177:42:HHKNYDSX3:1:1665:21603:32236/1	60	+
chr1	2397710	2397711	A01177:42:HHKNYDSX3:1:1204:24768:20149/1	60	-
chr1	6032254	6032255	A01177:42:HHKNYDSX3:2:2360:26684:29387/1	60	-
chr1	6641012	6641013	A01177:42:HHKNYDSX3:2:1238:3821:24612/1	60	+
chr1	6854611	6854612	A01177:42:HHKNYDSX3:1:1125:12762:16172/1	60	-
chr1	6869400	6869401	A01177:42:HHKNYDSX3:1:1338:19922:6089/1	60	+
chr1	7801965	7801966	A01177:42:HHKNYDSX3:1:1130:21025:2613/1	60	+
chr1	7993999	7994000	A01177:42:HHKNYDSX3:2:2117:25509:3270/1	60	+
chr1	8489927	8489928	A01177:42:HHKNYDSX3:1:1168:30065:14168/1	60	+
chr1	8490626	8490627	A01177:42:HHKNYDSX3:1:1216:29695:7106/1	60	+
chr1	8490630	8490631	A01177:42:HHKNYDSX3:1:1177:5611:10739/1	60	-
chr1	8492214	8492215	A01177:42:HHKNYDSX3:1:1460:2401:20400/1	60	-
chr1	8532436	8532437	A01177:42:HHKNYDSX3:1:1459:30237:23202/1	60	+
chr1	8540134	8540135	A01177:42:HHKNYDSX3:2:2317:22444:15092/1	60	+
chr1	8595042	8595043	A01177:42:HHKNYDSX3:1:2553:14425:26349	60	-
chr1	8595043	8595044	A01177:42:HHKNYDSX3:1:2328:29134:23672	60	-
chr1	8614413	8614414	A01177:42:HHKNYDSX3:1:2340:14498:8093/1	60	-
chr1	8615910	8615911	A01177:42:HHKNYDSX3:1:2217:7030:33207	60	-
chr1	8632902	8632903	A01177:42:HHKNYDSX3:1:1157:25355:25113/1	60	-
chr1	8637880	8637881	A01177:42:HHKNYDSX3:1:1453:6876:25269/1	60	+
chr1	8688174	8688175	A01177:42:HHKNYDSX3:1:1169:10511:26710	60	-
chr1	8715022	8715023	A01177:42:HHKNYDSX3:1:1106:14705:5979/1	60	+
chr1	8723218	8723219	A01177:42:HHKNYDSX3:1:2359:16604:28150/1	60	+
chr1	8756768	8756769	A01177:42:HHKNYDSX3:2:1317:14100:2487	60	-
chr1	8803126	8803127	A01177:42:HHKNYDSX3:1:1432:12924:21621/1	60	+
chr1	9062231	9062232	A01177:42:HHKNYDSX3:2:2352:16975:30827	60	-
chr1	9079688	9079689	A01177:42:HHKNYDSX3:1:1338:10764:13244/1	60	+
chr1	9309696	9309697	A01177:42:HHKNYDSX3:1:2420:16649:28103	60	-
chr1	9543238	9543239	A01177:42:HHKNYDSX3:2:1534:23683:14262	60	-
chr1	9556923	9556924	A01177:42:HHKNYDSX3:1:1167:7500:22373/1	60	-
chr1	9664989	9664990	A01177:42:HHKNYDSX3:2:1552:2148:2080/1	60	-
chr1	9664990	9664991	A01177:42:HHKNYDSX3:1:1115:1886:29309/1	60	-
chr1	9684395	9684396	A01177:42:HHKNYDSX3:1:1521:14244:1861/1	60	+
chr1	9695469	9695470	A01177:42:HHKNYDSX3:1:1319:13141:20870	60	-
chr1	9929841	9929842	A01177:42:HHKNYDSX3:1:1435:14733:4586/1	60	-
chr1	9952742	9952743	A01177:42:HHKNYDSX3:2:1663:27489:31532/1	60	-
chr1	10087344	10087345	A01177:42:HHKNYDSX3:1:1111:19524:18082/1	60	+
chr1	10087345	10087346	A01177:42:HHKNYDSX3:2:1568:9236:12759/1	60	+
chr1	10098271	10098272	A01177:42:HHKNYDSX3:1:1144:1696:1767/1	60	+
chr1	10138482	10138483	A01177:42:HHKNYDSX3:1:1110:14434:20885/1	60	+
chr1	10169702	10169703	A01177:42:HHKNYDSX3:2:1101:30553:34992	60	-
chr1	10270031	10270032	A01177:42:HHKNYDSX3:1:1411:32117:19946/1	60	-
chr1	10286692	10286693	A01177:42:HHKNYDSX3:1:1309:16866:10629/1	60	+
chr1	10323211	10323212	A01177:42:HHKNYDSX3:1:1624:25319:9580/1	60	+
chr1	10512949	10512950	A01177:42:HHKNYDSX3:1:1256:13747:31657/1	60	+
chr1	10541098	10541099	A01177:42:HHKNYDSX3:1:1234:22281:15530/1	60	-
chr1	10544207	10544208	A01177:42:HHKNYDSX3:1:1153:28791:29215/1	60	-
chr1	11024161	11024162	A01177:42:HHKNYDSX3:1:2118:23294:22294	60	+
chr1	11119233	11119234	A01177:42:HHKNYDSX3:1:1276:13069:5212	60	-
chr1	11196312	11196313	A01177:42:HHKNYDSX3:1:1210:7961:17440	60	-
chr1	11221304	11221305	A01177:42:HHKNYDSX3:1:2413:28583:25097/1	60	+
chr1	11227108	11227109	A01177:42:HHKNYDSX3:1:1164:28275:35336	60	+
chr1	12106315	12106316	A01177:42:HHKNYDSX3:1:1319:13738:26475/1	60	+
chr1	12162103	12162104	A01177:42:HHKNYDSX3:1:2242:28357:20102	60	+
chr1	12225195	12225196	A01177:42:HHKNYDSX3:2:2271:22173:17566/1	60	+
chr1	12286035	12286036	A01177:42:HHKNYDSX3:1:1103:7889:6073	60	+
chr1	12302641	12302642	A01177:42:HHKNYDSX3:1:1128:8775:5666/1	60	+
chr1	12367780	12367781	A01177:42:HHKNYDSX3:1:2139:24695:8688/1	60	+
chr1	12370985	12370986	A01177:42:HHKNYDSX3:1:2557:8576:24862/1	60	+
chr1	12371372	12371373	A01177:42:HHKNYDSX3:1:1161:11641:26757	60	+
chr1	12435411	12435412	A01177:42:HHKNYDSX3:1:1636:26160:27539/1	60	+
chr1	12508720	12508721	A01177:42:HHKNYDSX3:1:2603:5846:26741/1	60	-
chr1	13474225	13474226	A01177:42:HHKNYDSX3:1:1113:9688:9126/1	60	+
chr1	13712025	13712026	A01177:42:HHKNYDSX3:2:1650:29866:32863/1	60	+
chr1	13722804	13722805	A01177:42:HHKNYDSX3:1:1125:9525:19711/1	60	-
chr1	15353627	15353628	A01177:42:HHKNYDSX3:1:1123:10836:16971	60	-
chr1	15538765	15538766	A01177:42:HHKNYDSX3:1:1130:12481:13463/1	60	+
chr1	15557686	15557687	A01177:42:HHKNYDSX3:1:2618:19723:30044	60	-
chr1	15573045	15573046	A01177:42:HHKNYDSX3:1:1309:29668:23813/1	60	+
chr1	15632670	15632671	A01177:42:HHKNYDSX3:1:1507:32470:4648/1	60	-
chr1	15649896	15649897	A01177:42:HHKNYDSX3:1:1165:22851:33176/1	60	+
chr1	15850509	15850510	A01177:42:HHKNYDSX3:1:1210:22553:24392/1	60	-
chr1	15875334	15875335	A01177:42:HHKNYDSX3:1:1310:2790:3255/1	60	+
chr1	15878622	15878623	A01177:42:HHKNYDSX3:1:1348:24243:18490/1	60	-
chr1	15892117	15892118	A01177:42:HHKNYDSX3:1:2148:28103:10050	60	-
chr1	15894499	15894500	A01177:42:HHKNYDSX3:2:2463:27941:20854/1	60	-
chr1	15902708	15902709	A01177:42:HHKNYDSX3:1:1161:5846:32941/1	60	-
chr1	15903582	15903583	A01177:42:HHKNYDSX3:1:1246:11134:8343/1	60	+
chr1	15906390	15906391	A01177:42:HHKNYDSX3:1:1319:15239:28479/1	60	+
chr1	15908132	15908133	A01177:42:HHKNYDSX3:1:1106:24406:31735	60	+
chr1	15909986	15909987	A01177:42:HHKNYDSX3:2:2263:28800:6026	60	-
chr1	15910498	15910499	A01177:42:HHKNYDSX3:1:1121:18023:34710/1	60	+
chr1	15914412	15914413	A01177:42:HHKNYDSX3:1:1127:18647:29997/1	60	+
chr1	15914519	15914520	A01177:42:HHKNYDSX3:2:1528:18864:19476	60	+
chr1	15917429	15917430	A01177:42:HHKNYDSX3:1:1145:1796:1125/1	60	+
chr1	15927321	15927322	A01177:42:HHKNYDSX3:1:1113:6659:15562	60	-
chr1	15957495	15957496	A01177:42:HHKNYDSX3:1:1111:8639:9189/1	60	-
chr1	15962966	15962967	A01177:42:HHKNYDSX3:1:1650:24026:11537	60	+
chr1	16268843	16268844	A01177:42:HHKNYDSX3:1:1633:2636:31986	60	+
chr1	16292724	16292725	A01177:42:HHKNYDSX3:1:1163:21206:30765	60	+
chr1	16296122	16296123	A01177:42:HHKNYDSX3:1:1431:5285:13275/1	60	-
chr1	16314286	16314287	A01177:42:HHKNYDSX3:1:1165:20410:1297/1	60	-
chr1	16586476	16586477	A01177:42:HHKNYDSX3:1:1170:21974:8609	60	-
chr1	16611148	16611149	A01177:42:HHKNYDSX3:1:1447:29821:15029/1	60	-
chr1	16624636	16624637	A01177:42:HHKNYDSX3:1:2409:25861:12399	60	-
chr1	16940706	16940707	A01177:42:HHKNYDSX3:2:1326:5791:16031/1	60	-
chr1	17005355	17005356	A01177:42:HHKNYDSX3:2:2338:13295:4006	60	-
chr1	17005356	17005357	A01177:42:HHKNYDSX3:1:1106:11171:13698	60	-
chr1	17026292	17026293	A01177:42:HHKNYDSX3:1:2340:8567:20650/1	60	+
chr1	17451426	17451427	A01177:42:HHKNYDSX3:2:2555:3577:33927/1	60	+
chr1	17998515	17998516	A01177:42:HHKNYDSX3:2:2423:8341:12868/1	60	-
chr1	19119816	19119817	A01177:42:HHKNYDSX3:1:1139:9896:4100/1	60	+
chr1	19129811	19129812	A01177:42:HHKNYDSX3:1:1138:2374:12273/1	60	-
chr1	19131022	19131023	A01177:42:HHKNYDSX3:1:1273:27841:33959	60	-
chr1	19132063	19132064	A01177:42:HHKNYDSX3:1:1124:11966:10347	60	+
chr1	19164116	19164117	A01177:42:HHKNYDSX3:2:2373:14127:9017/1	60	+
chr1	19173648	19173649	A01177:42:HHKNYDSX3:1:1153:10456:15562	60	-
chr1	19185200	19185201	A01177:42:HHKNYDSX3:1:2121:2157:34162/1	60	+
chr1	19188242	19188243	A01177:42:HHKNYDSX3:1:2303:30942:28526/1	60	-
chr1	19194757	19194758	A01177:42:HHKNYDSX3:1:1107:14543:21856	60	-
chr1	19196080	19196081	A01177:42:HHKNYDSX3:2:2672:13657:7012/1	60	-
chr1	19196394	19196395	A01177:42:HHKNYDSX3:2:2553:31421:1391	60	-
chr1	20767280	20767281	A01177:42:HHKNYDSX3:2:2248:13006:33849	60	-
chr1	20787215	20787216	A01177:42:HHKNYDSX3:1:1618:11008:3020/1	60	+
chr1	20824633	20824634	A01177:42:HHKNYDSX3:1:1333:15221:19961/1	60	+
chr1	20847445	20847446	A01177:42:HHKNYDSX3:2:1120:6244:14027/1	60	-
chr1	20847447	20847448	A01177:42:HHKNYDSX3:1:1606:26756:15640/1	60	-
chr1	20869996	20869997	A01177:42:HHKNYDSX3:1:2506:4942:9455	60	-
chr1	20879791	20879792	A01177:42:HHKNYDSX3:1:1277:3522:4742/1	60	+
chr1	20893494	20893495	A01177:42:HHKNYDSX3:1:2323:23014:14356/1	60	-
chr1	20902412	20902413	A01177:42:HHKNYDSX3:1:1414:27588:25817/1	60	+
chr1	20904329	20904330	A01177:42:HHKNYDSX3:1:1123:24650:11960/1	60	-
chr1	20931132	20931133	A01177:42:HHKNYDSX3:1:1150:25165:32268/1	60	-
chr1	20965192	20965193	A01177:42:HHKNYDSX3:2:2541:21540:33254/1	60	-
chr1	20977002	20977003	A01177:42:HHKNYDSX3:2:1237:32886:3302	60	+
chr1	20980658	20980659	A01177:42:HHKNYDSX3:2:2446:2284:20415	60	-
chr1	20996620	20996621	A01177:42:HHKNYDSX3:1:1229:2130:23719	60	-
chr1	21048641	21048642	A01177:42:HHKNYDSX3:1:1670:3152:22044/1	60	-
chr1	21058406	21058407	A01177:42:HHKNYDSX3:1:1678:20347:21198/1	60	+
chr1	21099938	21099939	A01177:42:HHKNYDSX3:1:1127:28158:28651/1	60	-
chr1	21124120	21124121	A01177:42:HHKNYDSX3:1:2261:22896:18223	60	-
chr1	21129010	21129011	A01177:42:HHKNYDSX3:1:1363:19153:34162/1	60	+
chr1	21156456	21156457	A01177:42:HHKNYDSX3:1:2176:2537:12555/1	60	+
chr1	21249926	21249927	A01177:42:HHKNYDSX3:1:2608:30436:4319/1	60	-
chr1	21394805	21394806	A01177:42:HHKNYDSX3:2:1355:31656:15483	60	-
chr1	21458804	21458805	A01177:42:HHKNYDSX3:1:1249:19642:5979/1	60	-
chr1	21462173	21462174	A01177:42:HHKNYDSX3:1:1315:10221:36260	60	-
chr1	21561611	21561612	A01177:42:HHKNYDSX3:2:2166:32163:2863	60	+
chr1	21692656	21692657	A01177:42:HHKNYDSX3:1:1316:18828:2597/1	60	-
chr1	21695949	21695950	A01177:42:HHKNYDSX3:1:2573:32081:11898/1	60	+
chr1	21702548	21702549	A01177:42:HHKNYDSX3:1:1117:19786:31657/1	60	+
chr1	21704954	21704955	A01177:42:HHKNYDSX3:1:1132:19660:30499/1	60	+
chr1	21704955	21704956	A01177:42:HHKNYDSX3:1:2248:10854:1720/1	60	+
chr1	21704956	21704957	A01177:42:HHKNYDSX3:2:2309:32714:7858	60	+
chr1	21751194	21751195	A01177:42:HHKNYDSX3:2:1451:8838:6370	60	-
chr1	22074540	22074541	A01177:42:HHKNYDSX3:1:1360:14959:6511/1	60	+
chr1	22080085	22080086	A01177:42:HHKNYDSX3:1:1108:6686:24345/1	60	+
chr1	22080713	22080714	A01177:42:HHKNYDSX3:1:1165:22010:27806/1	60	-
chr1	22088609	22088610	A01177:42:HHKNYDSX3:1:1115:17219:31031/1	60	+
chr1	22088610	22088611	A01177:42:HHKNYDSX3:1:1539:5276:25723/1	60	+
chr1	22090865	22090866	A01177:42:HHKNYDSX3:1:1234:30942:34632	60	-
chr1	22101327	22101328	A01177:42:HHKNYDSX3:1:1218:27733:3051/1	60	+
chr1	22101819	22101820	A01177:42:HHKNYDSX3:1:1224:27489:12524/1	60	-
chr1	22518606	22518607	A01177:42:HHKNYDSX3:1:1111:27615:20040/1	60	+
chr1	23034390	23034391	A01177:42:HHKNYDSX3:1:1369:24306:5666/1	60	-
chr1	23049368	23049369	A01177:42:HHKNYDSX3:1:1337:32958:17300/1	60	+
chr1	23063682	23063683	A01177:42:HHKNYDSX3:1:1212:3884:20713/1	60	+
chr1	23063684	23063685	A01177:42:HHKNYDSX3:1:1162:20320:9659	60	+
chr1	23281420	23281421	A01177:42:HHKNYDSX3:1:1172:16821:7607/1	60	-
chr1	23287255	23287256	A01177:42:HHKNYDSX3:1:1334:8323:22138	60	-
chr1	23289674	23289675	A01177:42:HHKNYDSX3:1:1110:7545:1689/1	60	+
chr1	23290394	23290395	A01177:42:HHKNYDSX3:1:1175:27959:24361/1	60	+
chr1	23304005	23304006	A01177:42:HHKNYDSX3:1:1110:2139:23453/1	60	-
chr1	23304943	23304944	A01177:42:HHKNYDSX3:1:1271:18774:29121/1	60	+
chr1	23307024	23307025	A01177:42:HHKNYDSX3:1:1226:3875:26334/1	60	+
chr1	23309107	23309108	A01177:42:HHKNYDSX3:1:1230:20410:26162/1	60	+
chr1	23313399	23313400	A01177:42:HHKNYDSX3:1:1124:1344:15937/1	60	-
chr1	23315006	23315007	A01177:42:HHKNYDSX3:1:1159:26078:5791/1	60	-
chr1	23329832	23329833	A01177:42:HHKNYDSX3:1:1620:3007:11835	60	+
chr1	23338174	23338175	A01177:42:HHKNYDSX3:1:1157:31810:34601/1	60	-
chr1	23341233	23341234	A01177:42:HHKNYDSX3:1:1227:13205:24048/1	60	+
chr1	23345539	23345540	A01177:42:HHKNYDSX3:2:2306:11089:24706	60	+
chr1	23706243	23706244	A01177:42:HHKNYDSX3:2:1145:18023:8218/1	60	+
chr1	23749523	23749524	A01177:42:HHKNYDSX3:1:1201:20555:1172/1	60	+
chr1	23879274	23879275	A01177:42:HHKNYDSX3:2:1166:13946:21355	60	-
chr1	24136493	24136494	A01177:42:HHKNYDSX3:1:1132:14226:29199	60	-
chr1	24414225	24414226	A01177:42:HHKNYDSX3:2:1154:21088:33755	60	+
chr1	24467252	24467253	A01177:42:HHKNYDSX3:2:1153:16622:1564/1	60	-
chr1	24656411	24656412	A01177:42:HHKNYDSX3:1:2213:30011:16705/1	60	-
chr1	24773121	24773122	A01177:42:HHKNYDSX3:2:1129:25156:2378	60	-
chr1	24826977	24826978	A01177:42:HHKNYDSX3:1:2129:10628:20807	60	-
chr1	24826979	24826980	A01177:42:HHKNYDSX3:1:1106:2944:18865/1	60	-
chr1	25216814	25216815	A01177:42:HHKNYDSX3:1:2154:13340:12195	60	-
chr1	25342364	25342365	A01177:42:HHKNYDSX3:2:1413:28782:20744	60	+
chr1	25352899	25352900	A01177:42:HHKNYDSX3:2:2115:14326:20165/1	60	-
chr1	25444688	25444689	A01177:42:HHKNYDSX3:1:2275:25012:29152/1	60	+
chr1	25446152	25446153	A01177:42:HHKNYDSX3:2:2661:5945:19774	60	+
chr1	25449995	25449996	A01177:42:HHKNYDSX3:1:2457:16052:33552/1	60	+
chr1	25458448	25458449	A01177:42:HHKNYDSX3:1:2602:11948:1391/1	60	-
chr1	25462539	25462540	A01177:42:HHKNYDSX3:1:2252:8278:5932/1	60	-
chr1	25463225	25463226	A01177:42:HHKNYDSX3:2:2512:16107:7122/1	60	-
chr1	25474119	25474120	A01177:42:HHKNYDSX3:1:1151:26820:4163/1	60	-
chr1	25479267	25479268	A01177:42:HHKNYDSX3:1:1469:20302:34428/1	60	-
chr1	25480417	25480418	A01177:42:HHKNYDSX3:2:2401:8775:21699/1	60	+
chr1	25833984	25833985	A01177:42:HHKNYDSX3:1:1616:8648:5040	60	+
chr1	25968655	25968656	A01177:42:HHKNYDSX3:2:1457:11695:17018	60	-
chr1	25979759	25979760	A01177:42:HHKNYDSX3:2:2155:6099:8108/1	60	+
chr1	25980222	25980223	A01177:42:HHKNYDSX3:1:1263:25572:19570/1	60	-
chr1	25993148	25993149	A01177:42:HHKNYDSX3:1:1103:32090:14826/1	60	+
chr1	26239101	26239102	A01177:42:HHKNYDSX3:1:1143:22318:27179/1	60	-
chr1	26278291	26278292	A01177:42:HHKNYDSX3:1:1127:13883:31579	60	+
chr1	26448675	26448676	A01177:42:HHKNYDSX3:2:1422:24523:3129	60	-
chr1	26702542	26702543	A01177:42:HHKNYDSX3:1:1301:25491:10128	60	-
chr1	26713819	26713820	A01177:42:HHKNYDSX3:1:1107:19135:27649/1	60	-
chr1	26713852	26713853	A01177:42:HHKNYDSX3:2:2250:22254:6746/1	60	-
chr1	26720012	26720013	A01177:42:HHKNYDSX3:2:2166:18728:6997/1	60	+
chr1	26732115	26732116	A01177:42:HHKNYDSX3:1:1262:2166:11068	60	+
chr1	26732556	26732557	A01177:42:HHKNYDSX3:1:1129:26042:9361/1	60	-
chr1	26747115	26747116	A01177:42:HHKNYDSX3:2:2475:14036:26334/1	60	+
chr1	26758501	26758502	A01177:42:HHKNYDSX3:1:1419:20238:27743/1	60	+
chr1	26769567	26769568	A01177:42:HHKNYDSX3:1:1201:20934:7968/1	60	-
chr1	26847588	26847589	A01177:42:HHKNYDSX3:1:1158:29053:3020/1	60	+
chr1	27022628	27022629	A01177:42:HHKNYDSX3:1:2654:9127:34648	60	-
chr1	27421035	27421036	A01177:42:HHKNYDSX3:1:2459:13964:15843/1	60	-
chr1	27429610	27429611	A01177:42:HHKNYDSX3:2:1431:20699:18521	60	+
chr1	27434266	27434267	A01177:42:HHKNYDSX3:1:1202:31675:6840/1	60	-
chr1	27458288	27458289	A01177:42:HHKNYDSX3:2:1263:23348:20823/1	60	-
chr1	27756755	27756756	A01177:42:HHKNYDSX3:1:1219:18059:20306	60	-
chr1	27759608	27759609	A01177:42:HHKNYDSX3:1:2260:32723:7185/1	60	-
chr1	27899170	27899171	A01177:42:HHKNYDSX3:1:1203:9308:28385/1	60	+
chr1	28045469	28045470	A01177:42:HHKNYDSX3:1:1155:27263:19398/1	60	+
chr1	28048973	28048974	A01177:42:HHKNYDSX3:1:1106:3052:8750	60	+
chr1	28049093	28049094	A01177:42:HHKNYDSX3:2:2212:11731:27352/1	60	+
chr1	28051679	28051680	A01177:42:HHKNYDSX3:1:1231:29731:13557/1	60	+
chr1	28057243	28057244	A01177:42:HHKNYDSX3:1:1108:7220:5885/1	60	-
chr1	28061746	28061747	A01177:42:HHKNYDSX3:2:2367:28103:26584/1	60	-
chr1	28082016	28082017	A01177:42:HHKNYDSX3:1:2455:29243:19727/1	60	+
chr1	28212825	28212826	A01177:42:HHKNYDSX3:1:1167:7084:2926/1	60	-
chr1	28413673	28413674	A01177:42:HHKNYDSX3:2:1503:29658:25551	60	+
chr1	28426466	28426467	A01177:42:HHKNYDSX3:2:1316:5593:3756	60	+
chr1	28467654	28467655	A01177:42:HHKNYDSX3:1:1567:19099:13683	60	-
chr1	28470128	28470129	A01177:42:HHKNYDSX3:1:1162:16134:3223/1	60	-
chr1	28474240	28474241	A01177:42:HHKNYDSX3:1:1102:6470:31735/1	60	+
chr1	28474242	28474243	A01177:42:HHKNYDSX3:2:2216:15935:35039	60	+
chr1	28474247	28474248	A01177:42:HHKNYDSX3:1:2421:7301:20556/1	60	+
chr1	28528733	28528734	A01177:42:HHKNYDSX3:2:2222:10122:26976	60	-
chr1	28555329	28555330	A01177:42:HHKNYDSX3:2:1202:3775:5588/1	60	-
chr1	28633190	28633191	A01177:42:HHKNYDSX3:1:1456:4038:3630/1	60	+
chr1	28697221	28697222	A01177:42:HHKNYDSX3:2:1111:31430:33223	60	+
chr1	28916855	28916856	A01177:42:HHKNYDSX3:2:1325:3504:21277/1	60	-
chr1	28941019	28941020	A01177:42:HHKNYDSX3:1:1103:13078:7513/1	60	-
chr1	28982462	28982463	A01177:42:HHKNYDSX3:1:1254:31268:35884/1	60	-
chr1	28994804	28994805	A01177:42:HHKNYDSX3:1:1123:2754:6104/1	60	+
chr1	29010438	29010439	A01177:42:HHKNYDSX3:1:1376:31268:15468/1	60	+
chr1	29012288	29012289	A01177:42:HHKNYDSX3:2:1225:12011:35352	60	-
chr1	29058614	29058615	A01177:42:HHKNYDSX3:1:1145:4770:22498/1	60	+
chr1	29058615	29058616	A01177:42:HHKNYDSX3:2:1545:12563:16016	60	+
chr1	29061213	29061214	A01177:42:HHKNYDSX3:2:1220:13141:12759	60	-
chr1	30948179	30948180	A01177:42:HHKNYDSX3:1:2260:32642:33254	60	+
chr1	30951251	30951252	A01177:42:HHKNYDSX3:2:2137:16278:28839	60	+
chr1	30956026	30956027	A01177:42:HHKNYDSX3:1:1106:8630:36229/1	60	-
chr1	30975553	30975554	A01177:42:HHKNYDSX3:2:1365:13259:23265	60	-
chr1	30990410	30990411	A01177:42:HHKNYDSX3:2:2305:20708:9267	60	-
chr1	31015171	31015172	A01177:42:HHKNYDSX3:1:1107:1832:13244/1	60	+
chr1	31061354	31061355	A01177:42:HHKNYDSX3:1:1124:31340:21104/1	60	-
chr1	31287974	31287975	A01177:42:HHKNYDSX3:1:1633:23240:19288/1	60	-
chr1	31290605	31290606	A01177:42:HHKNYDSX3:1:1101:11541:2221/1	60	+
chr1	31290606	31290607	A01177:42:HHKNYDSX3:2:1266:11469:4977/1	60	+
chr1	31303852	31303853	A01177:42:HHKNYDSX3:1:1145:23330:8046/1	60	+
chr1	31335044	31335045	A01177:42:HHKNYDSX3:2:1502:22336:1783	60	-
chr1	31342866	31342867	A01177:42:HHKNYDSX3:1:1114:30617:3067/1	60	+
chr1	31823625	31823626	A01177:42:HHKNYDSX3:1:1147:1832:15718/1	60	+
chr1	31912177	31912178	A01177:42:HHKNYDSX3:1:1338:14796:18975/1	60	+
chr1	31912297	31912298	A01177:42:HHKNYDSX3:1:1160:12807:25614/1	60	+
chr1	31915730	31915731	A01177:42:HHKNYDSX3:1:1155:15700:7263/1	60	-
chr1	32025685	32025686	A01177:42:HHKNYDSX3:1:1469:9860:33630/1	60	-
chr1	32049697	32049698	A01177:42:HHKNYDSX3:1:1102:5321:27649/1	60	+
chr1	32049698	32049699	A01177:42:HHKNYDSX3:2:1207:14271:28839/1	60	+
chr1	32049699	32049700	A01177:42:HHKNYDSX3:2:2324:32660:12931	60	+
chr1	32056403	32056404	A01177:42:HHKNYDSX3:1:1104:29333:6668/1	60	+
chr1	32127820	32127821	A01177:42:HHKNYDSX3:1:2404:31304:24518/1	60	-
chr1	32128563	32128564	A01177:42:HHKNYDSX3:2:1602:22191:24486	60	+
chr1	32138711	32138712	A01177:42:HHKNYDSX3:1:1422:3215:12540	60	-
chr1	32159040	32159041	A01177:42:HHKNYDSX3:2:2263:3739:6872/1	60	+
chr1	32170775	32170776	A01177:42:HHKNYDSX3:1:2325:24108:2816	60	+
chr1	32254964	32254965	A01177:42:HHKNYDSX3:1:1219:11822:15013/1	60	+
chr1	32310245	32310246	A01177:42:HHKNYDSX3:1:1111:4562:36104/1	60	+
chr1	32400228	32400229	A01177:42:HHKNYDSX3:1:1477:20482:3396/1	60	+
chr1	32565000	32565001	A01177:42:HHKNYDSX3:1:1141:20112:19758/1	60	+
chr1	32573527	32573528	A01177:42:HHKNYDSX3:1:1645:17571:28228	60	-
chr1	32598874	32598875	A01177:42:HHKNYDSX3:2:1463:3568:32189	60	-
chr1	32599804	32599805	A01177:42:HHKNYDSX3:1:1162:2085:21825/1	60	+
chr1	32636615	32636616	A01177:42:HHKNYDSX3:1:1115:26386:1783/1	60	-
chr1	32655366	32655367	A01177:42:HHKNYDSX3:1:1226:8061:6089	60	-
chr1	32655500	32655501	A01177:42:HHKNYDSX3:1:1557:23529:18693	60	-
chr1	32667817	32667818	A01177:42:HHKNYDSX3:1:1671:12762:6496/1	60	-
chr1	32668863	32668864	A01177:42:HHKNYDSX3:1:1177:14045:8938/1	60	-
chr1	32832862	32832863	A01177:42:HHKNYDSX3:2:1371:20980:8954	60	+
chr1	32841082	32841083	A01177:42:HHKNYDSX3:1:1127:24297:17206	60	-
chr1	33401150	33401151	A01177:42:HHKNYDSX3:2:2315:12183:36996	60	+
chr1	34054199	34054200	A01177:42:HHKNYDSX3:1:2462:22616:4053/1	60	+
chr1	35017798	35017799	A01177:42:HHKNYDSX3:1:1270:31702:8641/1	60	+
chr1	35182588	35182589	A01177:42:HHKNYDSX3:2:2619:1705:36479/1	60	-
chr1	35187035	35187036	A01177:42:HHKNYDSX3:1:1135:5312:24972/1	60	+
chr1	35302812	35302813	A01177:42:HHKNYDSX3:1:1128:29270:36839/1	60	+
chr1	35367073	35367074	A01177:42:HHKNYDSX3:1:1214:1479:31109/1	60	+
chr1	35368671	35368672	A01177:42:HHKNYDSX3:1:1127:12933:7138/1	60	+
chr1	35368672	35368673	A01177:42:HHKNYDSX3:1:1660:11234:25708/1	60	+
chr1	35372004	35372005	A01177:42:HHKNYDSX3:1:1208:19117:6637/1	60	+
chr1	35381648	35381649	A01177:42:HHKNYDSX3:1:1106:9534:12054	60	+
chr1	35390132	35390133	A01177:42:HHKNYDSX3:1:1102:15492:13604/1	60	+
chr1	35404102	35404103	A01177:42:HHKNYDSX3:2:2225:9444:10175	60	+
chr1	35533231	35533232	A01177:42:HHKNYDSX3:1:1250:9887:16360/1	60	-
chr1	35609631	35609632	A01177:42:HHKNYDSX3:2:2557:27534:36119/1	60	-
chr1	35639590	35639591	A01177:42:HHKNYDSX3:1:1213:22010:31688/1	60	-
chr1	35749339	35749340	A01177:42:HHKNYDSX3:1:1125:13304:32174/1	60	+
chr1	35763325	35763326	A01177:42:HHKNYDSX3:1:1415:29053:1454/1	60	+
chr1	35936601	35936602	A01177:42:HHKNYDSX3:1:1113:3224:29152	60	+
chr1	35946665	35946666	A01177:42:HHKNYDSX3:1:1241:22742:34397/1	60	-
chr1	35962915	35962916	A01177:42:HHKNYDSX3:1:1164:11279:1705/1	60	+
chr1	35971825	35971826	A01177:42:HHKNYDSX3:1:2244:28447:32409/1	60	+
chr1	35978591	35978592	A01177:42:HHKNYDSX3:1:1171:14208:8844/1	60	+
chr1	35998176	35998177	A01177:42:HHKNYDSX3:2:1644:25473:18458/1	60	-
chr1	36008266	36008267	A01177:42:HHKNYDSX3:1:1115:31910:33896/1	60	-
chr1	36230680	36230681	A01177:42:HHKNYDSX3:2:2341:25816:6214/1	60	+
chr1	36231521	36231522	A01177:42:HHKNYDSX3:1:1215:5068:5541/1	60	-
chr1	36279333	36279334	A01177:42:HHKNYDSX3:1:1469:28076:19648/1	60	-
chr1	36280237	36280238	A01177:42:HHKNYDSX3:1:1156:30662:28855/1	60	+
chr1	36280238	36280239	A01177:42:HHKNYDSX3:2:1217:21251:18630/1	60	+
chr1	36285468	36285469	A01177:42:HHKNYDSX3:1:1409:17671:1251/1	60	+
chr1	36457134	36457135	A01177:42:HHKNYDSX3:2:1243:24288:25801	60	+
chr1	37513124	37513125	A01177:42:HHKNYDSX3:1:1360:17183:24518	60	-
chr1	37572582	37572583	A01177:42:HHKNYDSX3:1:1123:11125:16219	60	+
chr1	37585393	37585394	A01177:42:HHKNYDSX3:1:1333:10556:10974/1	60	-
chr1	37721991	37721992	A01177:42:HHKNYDSX3:1:1505:2365:25285	60	+
chr1	37800247	37800248	A01177:42:HHKNYDSX3:1:1366:26666:8312/1	60	+
chr1	37929159	37929160	A01177:42:HHKNYDSX3:1:2167:17463:20995/1	60	-
chr1	38415980	38415981	A01177:42:HHKNYDSX3:2:1609:11867:7545	60	-
chr1	39156963	39156964	A01177:42:HHKNYDSX3:1:1445:29098:30217/1	60	-
chr1	39156964	39156965	A01177:42:HHKNYDSX3:1:1261:3152:36354/1	60	-
chr1	39233310	39233311	A01177:42:HHKNYDSX3:1:2347:32579:30796/1	60	+
chr1	39256788	39256789	A01177:42:HHKNYDSX3:1:1121:30599:14278	60	+
chr1	39282151	39282152	A01177:42:HHKNYDSX3:1:1425:29161:3208/1	60	-
chr1	39305590	39305591	A01177:42:HHKNYDSX3:1:1118:24939:34632/1	60	+
chr1	39329186	39329187	A01177:42:HHKNYDSX3:2:1469:18918:22545/1	60	+
chr1	39330224	39330225	A01177:42:HHKNYDSX3:1:1524:31638:30639	60	-
chr1	39334284	39334285	A01177:42:HHKNYDSX3:1:1212:25075:18333/1	60	+
chr1	39342514	39342515	A01177:42:HHKNYDSX3:2:2264:16595:33771/1	60	-
chr1	39375500	39375501	A01177:42:HHKNYDSX3:1:2661:17978:13620/1	60	+
chr1	39434552	39434553	A01177:42:HHKNYDSX3:2:2416:9679:27305	60	-
chr1	39574147	39574148	A01177:42:HHKNYDSX3:1:1109:12518:3912/1	60	-
chr1	39608467	39608468	A01177:42:HHKNYDSX3:1:2305:18231:31000/1	60	-
chr1	39746208	39746209	A01177:42:HHKNYDSX3:1:1168:3622:30342/1	60	-
chr1	39848330	39848331	A01177:42:HHKNYDSX3:1:1511:18231:12743	60	+
chr1	39848334	39848335	A01177:42:HHKNYDSX3:1:1249:25165:31203/1	60	-
chr1	39850941	39850942	A01177:42:HHKNYDSX3:2:1461:15628:9956	60	-
chr1	39855264	39855265	A01177:42:HHKNYDSX3:1:1116:15257:24627/1	60	-
chr1	39859464	39859465	A01177:42:HHKNYDSX3:1:1628:15501:27273	60	+
chr1	39861485	39861486	A01177:42:HHKNYDSX3:1:1138:27145:12023/1	60	-
chr1	39923031	39923032	A01177:42:HHKNYDSX3:2:2124:10610:17112/1	60	+
chr1	40189876	40189877	A01177:42:HHKNYDSX3:1:1447:16450:23375/1	60	-
chr1	40192978	40192979	A01177:42:HHKNYDSX3:1:1309:7157:27070	60	-
chr1	40376868	40376869	A01177:42:HHKNYDSX3:1:1113:18005:5713/1	60	+
chr1	40394745	40394746	A01177:42:HHKNYDSX3:1:2630:12979:36965/1	60	-
chr1	40418038	40418039	A01177:42:HHKNYDSX3:1:1123:22236:18521	60	-
chr1	40889710	40889711	A01177:42:HHKNYDSX3:2:1510:12545:4586/1	60	-
chr1	41041029	41041030	A01177:42:HHKNYDSX3:1:1529:7762:32972/1	60	+
chr1	41061500	41061501	A01177:42:HHKNYDSX3:2:1127:6415:28855	60	-
chr1	41066906	41066907	A01177:42:HHKNYDSX3:2:2668:11650:9424	60	-
chr1	41066909	41066910	A01177:42:HHKNYDSX3:1:1365:6741:13698/1	60	-
chr1	41069814	41069815	A01177:42:HHKNYDSX3:1:1118:18285:29653/1	60	+
chr1	41127312	41127313	A01177:42:HHKNYDSX3:1:1314:3224:14090/1	60	+
chr1	41132924	41132925	A01177:42:HHKNYDSX3:1:1211:3070:26850/1	60	-
chr1	41157708	41157709	A01177:42:HHKNYDSX3:2:1376:28791:8891/1	60	-
chr1	41234202	41234203	A01177:42:HHKNYDSX3:1:1116:24460:18803/1	60	+
chr1	42190551	42190552	A01177:42:HHKNYDSX3:1:2165:27172:9909	60	-
chr1	42191653	42191654	A01177:42:HHKNYDSX3:1:1609:31548:30639/1	60	+
chr1	42198197	42198198	A01177:42:HHKNYDSX3:1:2474:24379:7764/1	60	-
chr1	42200240	42200241	A01177:42:HHKNYDSX3:1:1132:18683:20603	60	+
chr1	42200966	42200967	A01177:42:HHKNYDSX3:2:2332:7844:16454	60	-
chr1	42201715	42201716	A01177:42:HHKNYDSX3:1:2554:31458:15358/1	60	+
chr1	42226040	42226041	A01177:42:HHKNYDSX3:2:1402:31982:6464	60	-
chr1	42228257	42228258	A01177:42:HHKNYDSX3:1:1363:30743:2534	60	-
chr1	42231992	42231993	A01177:42:HHKNYDSX3:2:1478:16242:4476	60	-
chr1	42260914	42260915	A01177:42:HHKNYDSX3:1:1260:23683:11005/1	60	+
chr1	42269333	42269334	A01177:42:HHKNYDSX3:1:1174:3179:6684/1	60	+
chr1	42305887	42305888	A01177:42:HHKNYDSX3:2:2230:26332:18599/1	60	-
chr1	42568923	42568924	A01177:42:HHKNYDSX3:1:1178:3658:5572/1	60	-
chr1	42689688	42689689	A01177:42:HHKNYDSX3:1:1340:8015:17190/1	60	+
chr1	42771309	42771310	A01177:42:HHKNYDSX3:1:2647:32154:12493/1	60	+
chr1	42821673	42821674	A01177:42:HHKNYDSX3:2:2169:10836:13683/1	60	+
chr1	42822590	42822591	A01177:42:HHKNYDSX3:1:1343:11207:8594/1	60	-
chr1	43356457	43356458	A01177:42:HHKNYDSX3:1:2601:6189:6856	60	-
chr1	43377650	43377651	A01177:42:HHKNYDSX3:2:2151:31060:11663/1	60	+
chr1	43379615	43379616	A01177:42:HHKNYDSX3:1:1164:3161:29700/1	60	+
chr1	43652711	43652712	A01177:42:HHKNYDSX3:2:1261:27887:30624/1	60	-
chr1	43653149	43653150	A01177:42:HHKNYDSX3:1:1157:9064:32534	60	+
chr1	43674065	43674066	A01177:42:HHKNYDSX3:1:1161:22824:5134/1	60	-
chr1	43741432	43741433	A01177:42:HHKNYDSX3:1:1332:1099:16830/1	60	-
chr1	43744340	43744341	A01177:42:HHKNYDSX3:2:2636:20383:24392	60	+
chr1	43750377	43750378	A01177:42:HHKNYDSX3:1:1110:10330:28808	60	-
chr1	43768798	43768799	A01177:42:HHKNYDSX3:1:1339:4824:17268/1	60	-
chr1	43794991	43794992	A01177:42:HHKNYDSX3:1:2454:11189:29481/1	60	-
chr1	43797394	43797395	A01177:42:HHKNYDSX3:1:1255:4978:13495/1	60	+
chr1	43804825	43804826	A01177:42:HHKNYDSX3:1:1110:3784:27430/1	60	-
chr1	43829831	43829832	A01177:42:HHKNYDSX3:1:2277:9082:22200/1	60	-
chr1	43839463	43839464	A01177:42:HHKNYDSX3:1:1544:22580:16485/1	60	+
chr1	43845643	43845644	A01177:42:HHKNYDSX3:1:1569:29215:16485/1	60	-
chr1	43845750	43845751	A01177:42:HHKNYDSX3:1:1366:32325:30483	60	+
chr1	43846360	43846361	A01177:42:HHKNYDSX3:1:2140:27868:24643/1	60	+
chr1	43889180	43889181	A01177:42:HHKNYDSX3:2:2439:27489:33348	60	+
chr1	44344446	44344447	A01177:42:HHKNYDSX3:1:1327:20012:29951	60	-
chr1	44756610	44756611	A01177:42:HHKNYDSX3:2:2275:26738:29919	60	-
chr1	44761812	44761813	A01177:42:HHKNYDSX3:1:1423:15420:23249	60	-
chr1	44950053	44950054	A01177:42:HHKNYDSX3:1:1551:4056:5885/1	60	+
chr1	45446834	45446835	A01177:42:HHKNYDSX3:1:1177:12771:22576/1	60	+
chr1	45588754	45588755	A01177:42:HHKNYDSX3:2:1159:24089:24486/1	60	-
chr1	45600297	45600298	A01177:42:HHKNYDSX3:1:2644:27199:11647	60	+
chr1	45612855	45612856	A01177:42:HHKNYDSX3:1:2114:10628:29669	60	-
chr1	45652559	45652560	A01177:42:HHKNYDSX3:1:1474:11279:35180/1	60	-
chr1	45660463	45660464	A01177:42:HHKNYDSX3:1:1105:21052:30655/1	60	+
chr1	45666299	45666300	A01177:42:HHKNYDSX3:2:2408:31430:30843/1	60	+
chr1	45670410	45670411	A01177:42:HHKNYDSX3:2:1143:16532:10645/1	60	-
chr1	45679773	45679774	A01177:42:HHKNYDSX3:2:1663:11134:7467	60	+
chr1	45823150	45823151	A01177:42:HHKNYDSX3:1:2502:23637:28432/1	60	-
chr1	45824390	45824391	A01177:42:HHKNYDSX3:1:1105:10122:10629/1	60	-
chr1	45852845	45852846	A01177:42:HHKNYDSX3:2:1602:3052:34929/1	60	-
chr1	45864547	45864548	A01177:42:HHKNYDSX3:1:1408:29686:17519/1	60	+
chr1	45871865	45871866	A01177:42:HHKNYDSX3:1:1112:16016:35587/1	60	+
chr1	45877835	45877836	A01177:42:HHKNYDSX3:1:1521:2971:10708/1	60	+
chr1	45903944	45903945	A01177:42:HHKNYDSX3:1:1356:29035:9815/1	60	-
chr1	45938068	45938069	A01177:42:HHKNYDSX3:1:1322:11668:17942/1	60	-
chr1	45945437	45945438	A01177:42:HHKNYDSX3:1:1254:9019:28855/1	60	+
chr1	46062215	46062216	A01177:42:HHKNYDSX3:2:2454:13747:30718/1	60	+
chr1	46066048	46066049	A01177:42:HHKNYDSX3:1:1355:28384:29888/1	60	-
chr1	46068837	46068838	A01177:42:HHKNYDSX3:1:1304:16830:36401	60	-
chr1	46121337	46121338	A01177:42:HHKNYDSX3:1:1553:6931:25394/1	60	+
chr1	46195598	46195599	A01177:42:HHKNYDSX3:1:1315:20455:27242/1	60	+
chr1	47029693	47029694	A01177:42:HHKNYDSX3:1:1306:12545:34021/1	60	+
chr1	47188302	47188303	A01177:42:HHKNYDSX3:2:1117:19153:16407/1	60	-
chr1	47283234	47283235	A01177:42:HHKNYDSX3:1:1630:8802:2957	60	+
chr1	47309191	47309192	A01177:42:HHKNYDSX3:1:1234:13160:21746/1	60	+
chr1	47333234	47333235	A01177:42:HHKNYDSX3:1:1667:19497:14121	60	+
chr1	47336488	47336489	A01177:42:HHKNYDSX3:2:2327:31033:15969/1	60	+
chr1	47353016	47353017	A01177:42:HHKNYDSX3:1:1120:25111:13228/1	60	+
chr1	50568884	50568885	A01177:42:HHKNYDSX3:1:1503:26214:4679/1	60	-
chr1	50579640	50579641	A01177:42:HHKNYDSX3:1:1524:7916:34867/1	60	+
chr1	50658886	50658887	A01177:42:HHKNYDSX3:1:1329:32651:33739/1	60	+
chr1	50686333	50686334	A01177:42:HHKNYDSX3:2:1677:31232:32878	60	-
chr1	50736637	50736638	A01177:42:HHKNYDSX3:1:1113:7229:5368	60	+
chr1	50749035	50749036	A01177:42:HHKNYDSX3:1:1301:15826:18975/1	60	-
chr1	50839914	50839915	A01177:42:HHKNYDSX3:1:1150:13295:20572/1	60	+
chr1	50916736	50916737	A01177:42:HHKNYDSX3:1:2544:14154:3646	60	-
chr1	51240455	51240456	A01177:42:HHKNYDSX3:1:1374:31286:18881/1	60	-
chr1	51240456	51240457	A01177:42:HHKNYDSX3:1:2507:21974:31375	60	-
chr1	51415104	51415105	A01177:42:HHKNYDSX3:1:1421:12834:18051/1	60	+
chr1	51440270	51440271	A01177:42:HHKNYDSX3:1:1239:25409:28401/1	60	-
chr1	51442560	51442561	A01177:42:HHKNYDSX3:1:1115:6334:4319/1	60	+
chr1	51442562	51442563	A01177:42:HHKNYDSX3:1:2421:28456:24001	60	+
chr1	51472862	51472863	A01177:42:HHKNYDSX3:1:1456:3983:36730/1	60	-
chr1	51748435	51748436	A01177:42:HHKNYDSX3:1:1128:7419:18098/1	60	-
chr1	51805770	51805771	A01177:42:HHKNYDSX3:1:1559:19352:13088/1	60	+
chr1	51816245	51816246	A01177:42:HHKNYDSX3:2:1437:3305:29982/1	60	+
chr1	51820770	51820771	A01177:42:HHKNYDSX3:2:2259:31964:27352/1	60	-
chr1	51821881	51821882	A01177:42:HHKNYDSX3:1:1517:29966:19633/1	60	+
chr1	51821883	51821884	A01177:42:HHKNYDSX3:1:1441:31367:1297	60	+
chr1	51875884	51875885	A01177:42:HHKNYDSX3:2:2434:10321:26600	60	-
chr1	52045094	52045095	A01177:42:HHKNYDSX3:1:2353:23167:31000/1	60	-
chr1	52082565	52082566	A01177:42:HHKNYDSX3:2:2349:24912:32362	60	-
chr1	52208300	52208301	A01177:42:HHKNYDSX3:1:1149:21694:5525/1	60	-
chr1	52247796	52247797	A01177:42:HHKNYDSX3:1:2550:31241:30765	60	-
chr1	52268183	52268184	A01177:42:HHKNYDSX3:1:1308:26223:34726/1	60	-
chr1	52341042	52341043	A01177:42:HHKNYDSX3:2:1229:22544:29324	60	+
chr1	52407421	52407422	A01177:42:HHKNYDSX3:2:1116:1181:4601/1	60	+
chr1	52434623	52434624	A01177:42:HHKNYDSX3:1:1401:21685:23359/1	60	+
chr1	52483786	52483787	A01177:42:HHKNYDSX3:2:1654:6135:29528	60	-
chr1	52486373	52486374	A01177:42:HHKNYDSX3:1:1216:17155:28228/1	60	-
chr1	52502557	52502558	A01177:42:HHKNYDSX3:1:1107:26874:10050/1	60	+
chr1	52507579	52507580	A01177:42:HHKNYDSX3:1:1624:4797:31469/1	60	+
chr1	52537202	52537203	A01177:42:HHKNYDSX3:1:1321:1371:5055/1	60	+
chr1	52798005	52798006	A01177:42:HHKNYDSX3:1:1463:6117:19413/1	60	+
chr1	52802729	52802730	A01177:42:HHKNYDSX3:2:1156:20012:10535/1	60	+
chr1	53930061	53930062	A01177:42:HHKNYDSX3:1:2237:16396:29543/1	60	-
chr1	54042027	54042028	A01177:42:HHKNYDSX3:1:1234:27859:32424/1	60	-
chr1	54316112	54316113	A01177:42:HHKNYDSX3:1:1168:29098:35853/1	60	+
chr1	61120333	61120334	A01177:42:HHKNYDSX3:1:1122:16260:8891/1	60	+
chr1	62061320	62061321	A01177:42:HHKNYDSX3:2:1361:3242:4883/1	60	-
chr1	62126826	62126827	A01177:42:HHKNYDSX3:1:1163:18710:11569/1	60	+
chr1	62535461	62535462	A01177:42:HHKNYDSX3:1:1140:24352:31955/1	60	+
chr1	62537567	62537568	A01177:42:HHKNYDSX3:1:1330:15365:7905	60	-
chr1	62594491	62594492	A01177:42:HHKNYDSX3:2:1462:28519:8891/1	60	+
chr1	62638808	62638809	A01177:42:HHKNYDSX3:1:1105:28402:9189/1	60	+
chr1	62717566	62717567	A01177:42:HHKNYDSX3:1:1153:1759:11115	60	-
chr1	63368450	63368451	A01177:42:HHKNYDSX3:1:1124:30237:31250/1	60	-
chr1	63480462	63480463	A01177:42:HHKNYDSX3:1:2367:26377:25441/1	60	+
chr1	64959769	64959770	A01177:42:HHKNYDSX3:1:2113:29948:12211	60	-
chr1	64970519	64970520	A01177:42:HHKNYDSX3:1:2465:4652:1376	60	-
chr1	65249148	65249149	A01177:42:HHKNYDSX3:2:2609:24243:10661	60	-
chr1	65397354	65397355	A01177:42:HHKNYDSX3:1:1334:2013:10802/1	60	-
chr1	66934722	66934723	A01177:42:HHKNYDSX3:2:1437:18150:36182	60	-
chr1	67015332	67015333	A01177:42:HHKNYDSX3:1:1672:18620:16110/1	60	-
chr1	67319245	67319246	A01177:42:HHKNYDSX3:2:1146:25536:8735/1	60	-
chr1	67448965	67448966	A01177:42:HHKNYDSX3:1:1201:30807:24690/1	60	-
chr1	69710291	69710292	A01177:42:HHKNYDSX3:2:2336:23683:3583/1	60	-
chr1	70149358	70149359	A01177:42:HHKNYDSX3:1:1134:24867:28463/1	60	+
chr1	70231761	70231762	A01177:42:HHKNYDSX3:1:1425:6813:23093/1	60	+
chr1	70307512	70307513	A01177:42:HHKNYDSX3:1:1230:14479:17801/1	60	-
chr1	72032359	72032360	A01177:42:HHKNYDSX3:1:1146:8793:15248/1	60	+
chr1	72032360	72032361	A01177:42:HHKNYDSX3:1:1351:30255:8422/1	60	+
chr1	72218388	72218389	A01177:42:HHKNYDSX3:2:1339:15203:25504/1	60	-
chr1	72328289	72328290	A01177:42:HHKNYDSX3:1:1231:16034:2425/1	60	-
chr1	72728787	72728788	A01177:42:HHKNYDSX3:1:2301:11008:16423/1	60	-
chr1	72896292	72896293	A01177:42:HHKNYDSX3:1:1203:6027:25269/1	60	+
chr1	72948713	72948714	A01177:42:HHKNYDSX3:1:1154:26232:32393/1	60	-
chr1	73087695	73087696	A01177:42:HHKNYDSX3:1:1117:24921:5948/1	60	+
chr1	73818675	73818676	A01177:42:HHKNYDSX3:1:1320:11885:4038/1	60	+
chr1	74069876	74069877	A01177:42:HHKNYDSX3:1:1421:6262:2096/1	60	+
chr1	74275487	74275488	A01177:42:HHKNYDSX3:1:1154:8278:3552	60	-
chr1	74728360	74728361	A01177:42:HHKNYDSX3:1:2678:25003:11788	60	-
chr1	75353774	75353775	A01177:42:HHKNYDSX3:1:1166:6063:26240/1	60	+
chr1	75442549	75442550	A01177:42:HHKNYDSX3:1:1201:21911:1078/1	60	+
chr1	75738497	75738498	A01177:42:HHKNYDSX3:1:1126:5674:22216/1	60	+
chr1	75838492	75838493	A01177:42:HHKNYDSX3:1:1348:22318:26897	60	+
chr1	75881415	75881416	A01177:42:HHKNYDSX3:1:1330:12581:36902/1	60	+
chr1	76068839	76068840	A01177:42:HHKNYDSX3:1:1476:29722:20024	60	+
chr1	77114951	77114952	A01177:42:HHKNYDSX3:1:1548:26431:21277/1	60	-
chr1	77610882	77610883	A01177:42:HHKNYDSX3:1:2112:24316:19554	60	+
chr1	77634993	77634994	A01177:42:HHKNYDSX3:1:1110:16785:27618/1	60	-
chr1	77823291	77823292	A01177:42:HHKNYDSX3:2:1167:10800:7200	60	-
chr1	77946108	77946109	A01177:42:HHKNYDSX3:1:1158:29514:27837/1	60	+
chr1	78842175	78842176	A01177:42:HHKNYDSX3:1:1142:20763:22576/1	60	-
chr1	78893277	78893278	A01177:42:HHKNYDSX3:1:2678:8260:1454/1	60	+
chr1	79952378	79952379	A01177:42:HHKNYDSX3:1:1176:13132:13119/1	60	+
chr1	81085817	81085818	A01177:42:HHKNYDSX3:2:1545:27868:3192/1	60	+
chr1	81763386	81763387	A01177:42:HHKNYDSX3:2:1536:32190:27211	60	-
chr1	82500677	82500678	A01177:42:HHKNYDSX3:2:1554:8079:20400	60	+
chr1	82673148	82673149	A01177:42:HHKNYDSX3:2:2251:18186:22341	60	-
chr1	83623960	83623961	A01177:42:HHKNYDSX3:1:2104:2419:35650/1	60	-
chr1	83881792	83881793	A01177:42:HHKNYDSX3:2:1457:5141:4883/1	60	-
chr1	84162428	84162429	A01177:42:HHKNYDSX3:1:1223:27073:1532/1	60	+
chr1	84162430	84162431	A01177:42:HHKNYDSX3:1:2237:4191:14325	60	+
chr1	84173208	84173209	A01177:42:HHKNYDSX3:2:1431:4942:29215/1	60	-
chr1	84194065	84194066	A01177:42:HHKNYDSX3:1:1206:29939:15859	60	+
chr1	84194066	84194067	A01177:42:HHKNYDSX3:1:2553:13178:23657	60	+
chr1	84201249	84201250	A01177:42:HHKNYDSX3:1:1241:6605:29966/1	60	-
chr1	84551244	84551245	A01177:42:HHKNYDSX3:1:1271:17833:1814/1	60	+
chr1	84660096	84660097	A01177:42:HHKNYDSX3:1:1271:10854:27618	60	-
chr1	85283220	85283221	A01177:42:HHKNYDSX3:1:2543:1759:21386/1	60	+
chr1	85670137	85670138	A01177:42:HHKNYDSX3:1:2522:10773:21151	60	-
chr1	85885091	85885092	A01177:42:HHKNYDSX3:1:2513:25563:19554	60	+
chr1	86929157	86929158	A01177:42:HHKNYDSX3:1:1623:13684:36276	60	+
chr1	86975984	86975985	A01177:42:HHKNYDSX3:1:1641:11605:13886/1	60	+
chr1	88809279	88809280	A01177:42:HHKNYDSX3:1:1571:31033:16250/1	60	+
chr1	89270058	89270059	A01177:42:HHKNYDSX3:1:1356:5122:20071/1	60	-
chr1	90145016	90145017	A01177:42:HHKNYDSX3:1:1633:28266:35415/1	60	-
chr1	90324559	90324560	A01177:42:HHKNYDSX3:1:2619:2917:21856/1	60	+
chr1	90983982	90983983	A01177:42:HHKNYDSX3:2:2116:32063:16157/1	60	+
chr1	91808125	91808126	A01177:42:HHKNYDSX3:1:1327:27995:31594/1	60	+
chr1	92189169	92189170	A01177:42:HHKNYDSX3:1:1301:9968:17440/1	60	-
chr1	92338873	92338874	A01177:42:HHKNYDSX3:1:1575:26684:32518/1	60	+
chr1	92426361	92426362	A01177:42:HHKNYDSX3:1:1215:12753:1564/1	60	-
chr1	92510033	92510034	A01177:42:HHKNYDSX3:1:1140:6090:24972/1	60	-
chr1	92512047	92512048	A01177:42:HHKNYDSX3:1:2164:27670:32283/1	60	+
chr1	92513306	92513307	A01177:42:HHKNYDSX3:1:1302:11668:21261/1	60	+
chr1	92523090	92523091	A01177:42:HHKNYDSX3:2:2261:4309:22889	60	+
chr1	92526708	92526709	A01177:42:HHKNYDSX3:1:1169:3134:3630/1	60	-
chr1	93120692	93120693	A01177:42:HHKNYDSX3:1:1139:31864:18474/1	60	-
chr1	93125357	93125358	A01177:42:HHKNYDSX3:1:1149:14416:9737	60	-
chr1	93138703	93138704	A01177:42:HHKNYDSX3:2:1514:5575:12117/1	60	+
chr1	93140773	93140774	A01177:42:HHKNYDSX3:1:2649:20898:26506/1	60	+
chr1	93144761	93144762	A01177:42:HHKNYDSX3:1:1106:17616:36010/1	60	+
chr1	93165668	93165669	A01177:42:HHKNYDSX3:1:2472:31159:6104/1	60	+
chr1	93214023	93214024	A01177:42:HHKNYDSX3:1:1216:15691:20525/1	60	+
chr1	93227974	93227975	A01177:42:HHKNYDSX3:1:2502:5819:10410/1	60	-
chr1	93852937	93852938	A01177:42:HHKNYDSX3:1:1448:23267:23375/1	60	-
chr1	93891941	93891942	A01177:42:HHKNYDSX3:1:1358:13584:35697/1	60	-
chr1	94087310	94087311	A01177:42:HHKNYDSX3:2:2251:7102:21934/1	60	-
chr1	94426500	94426501	A01177:42:HHKNYDSX3:1:2135:16278:35790/1	60	-
chr1	94470809	94470810	A01177:42:HHKNYDSX3:1:2670:19967:19727/1	60	+
chr1	94492842	94492843	A01177:42:HHKNYDSX3:2:2334:24108:15655	60	+
chr1	96776084	96776085	A01177:42:HHKNYDSX3:1:1250:19144:27414/1	60	+
chr1	97543178	97543179	A01177:42:HHKNYDSX3:1:1262:32678:10457/1	60	+
chr1	97603045	97603046	A01177:42:HHKNYDSX3:1:2604:17056:19946	60	-
chr1	97619349	97619350	A01177:42:HHKNYDSX3:1:2141:17146:35383/1	60	-
chr1	97655894	97655895	A01177:42:HHKNYDSX3:1:1240:17363:10332/1	60	+
chr1	97716718	97716719	A01177:42:HHKNYDSX3:1:1675:30852:31751	60	-
chr1	97738428	97738429	A01177:42:HHKNYDSX3:1:1172:27543:13432/1	60	+
chr1	97826234	97826235	A01177:42:HHKNYDSX3:1:1131:14552:24659/1	60	-
chr1	97860346	97860347	A01177:42:HHKNYDSX3:1:1247:13349:25645/1	60	+
chr1	97975923	97975924	A01177:42:HHKNYDSX3:1:1548:29225:16000	60	-
chr1	98315043	98315044	A01177:42:HHKNYDSX3:1:1134:13467:20494/1	60	+
chr1	98392315	98392316	A01177:42:HHKNYDSX3:1:2435:18394:29340	60	+
chr1	98433877	98433878	A01177:42:HHKNYDSX3:1:1304:27787:26381/1	60	+
chr1	99880689	99880690	A01177:42:HHKNYDSX3:1:1117:32081:1344/1	60	+
chr1	99916864	99916865	A01177:42:HHKNYDSX3:2:1416:4065:32550/1	60	-
chr1	99922280	99922281	A01177:42:HHKNYDSX3:1:2132:11812:14309/1	60	+
chr1	100084698	100084699	A01177:42:HHKNYDSX3:1:1654:17056:33912/1	60	+
chr1	100414212	100414213	A01177:42:HHKNYDSX3:1:1359:13874:31031/1	60	-
chr1	100425636	100425637	A01177:42:HHKNYDSX3:1:1336:8901:14246	60	+
chr1	100629897	100629898	A01177:42:HHKNYDSX3:1:1117:8214:8171	60	-
chr1	100858231	100858232	A01177:42:HHKNYDSX3:1:1118:21992:10614/1	60	-
chr1	100929159	100929160	A01177:42:HHKNYDSX3:1:1201:2112:12665/1	60	+
chr1	100989586	100989587	A01177:42:HHKNYDSX3:1:1240:10194:33927/1	60	-
chr1	101319807	101319808	A01177:42:HHKNYDSX3:2:1231:27218:9111/1	60	+
chr1	101464285	101464286	A01177:42:HHKNYDSX3:1:1513:22896:34569/1	60	+
chr1	103131105	103131106	A01177:42:HHKNYDSX3:1:1134:29306:21934/1	60	-
chr1	104711776	104711777	A01177:42:HHKNYDSX3:2:1128:3432:3897/1	60	-
chr1	105006952	105006953	A01177:42:HHKNYDSX3:1:1245:17228:21371/1	60	+
chr1	105975696	105975697	A01177:42:HHKNYDSX3:1:1163:17354:18396/1	60	+
chr1	106076686	106076687	A01177:42:HHKNYDSX3:2:2202:19099:36135	60	-
chr1	107058909	107058910	A01177:42:HHKNYDSX3:1:2239:5891:25880	60	-
chr1	107366623	107366624	A01177:42:HHKNYDSX3:1:1411:7328:29309	60	+
chr1	107558706	107558707	A01177:42:HHKNYDSX3:2:2364:3378:1579/1	60	+
chr1	107813562	107813563	A01177:42:HHKNYDSX3:1:2643:27208:3959/1	60	+
chr1	107852106	107852107	A01177:42:HHKNYDSX3:1:1462:27371:30264/1	60	+
chr1	107937764	107937765	A01177:42:HHKNYDSX3:1:1421:21612:28025/1	60	+
chr1	107948634	107948635	A01177:42:HHKNYDSX3:1:2156:4255:12023/1	60	-
chr1	108799269	108799270	A01177:42:HHKNYDSX3:1:2506:27471:30906	60	+
chr1	108903564	108903565	A01177:42:HHKNYDSX3:1:2342:17020:2065/1	60	+
chr1	108918825	108918826	A01177:42:HHKNYDSX3:1:1509:15067:5228/1	60	+
chr1	108928122	108928123	A01177:42:HHKNYDSX3:1:1376:27706:26584/1	60	+
chr1	109024742	109024743	A01177:42:HHKNYDSX3:1:1273:15456:8124/1	60	-
chr1	109335583	109335584	A01177:42:HHKNYDSX3:2:2605:9381:22592	60	-
chr1	109344093	109344094	A01177:42:HHKNYDSX3:2:2446:22878:2942/1	60	+
chr1	109410853	109410854	A01177:42:HHKNYDSX3:1:1341:13892:6793/1	60	+
chr1	109588330	109588331	A01177:42:HHKNYDSX3:2:1449:12255:3427/1	60	+
chr1	109595123	109595124	A01177:42:HHKNYDSX3:2:1205:10131:30530/1	60	-
chr1	110001891	110001892	A01177:42:HHKNYDSX3:1:1168:15989:25144/1	60	-
chr1	110013278	110013279	A01177:42:HHKNYDSX3:1:1169:4833:11584/1	60	+
chr1	110354278	110354279	A01177:42:HHKNYDSX3:1:1146:9869:5995/1	60	+
chr1	110372927	110372928	A01177:42:HHKNYDSX3:1:1219:13702:20212/1	60	-
chr1	110372963	110372964	A01177:42:HHKNYDSX3:1:1259:23439:25081	60	-
chr1	111125318	111125319	A01177:42:HHKNYDSX3:1:1577:20980:21355	60	+
chr1	111145515	111145516	A01177:42:HHKNYDSX3:1:1176:24080:34867/1	60	-
chr1	111162169	111162170	A01177:42:HHKNYDSX3:1:1159:8214:5666/1	60	+
chr1	111174263	111174264	A01177:42:HHKNYDSX3:1:1175:5801:27038/1	60	+
chr1	111174537	111174538	A01177:42:HHKNYDSX3:1:2362:21974:13996/1	60	-
chr1	111212121	111212122	A01177:42:HHKNYDSX3:1:1312:18891:32518	60	+
chr1	111286360	111286361	A01177:42:HHKNYDSX3:1:1278:30101:34835/1	60	-
chr1	111286365	111286366	A01177:42:HHKNYDSX3:1:1117:4761:8609/1	60	-
chr1	111630494	111630495	A01177:42:HHKNYDSX3:1:1448:30174:20588	60	+
chr1	111633502	111633503	A01177:42:HHKNYDSX3:1:1121:22218:19366/1	60	-
chr1	111707209	111707210	A01177:42:HHKNYDSX3:1:1333:17761:14246/1	60	+
chr1	111838986	111838987	A01177:42:HHKNYDSX3:1:1375:17038:8578/1	60	-
chr1	112544252	112544253	A01177:42:HHKNYDSX3:1:1153:32353:27023/1	60	-
chr1	112594684	112594685	A01177:42:HHKNYDSX3:1:2371:9643:36417/1	60	-
chr1	112636419	112636420	A01177:42:HHKNYDSX3:1:1628:22670:8907/1	60	+
chr1	112644665	112644666	A01177:42:HHKNYDSX3:1:1218:19958:11819/1	60	-
chr1	112654133	112654134	A01177:42:HHKNYDSX3:1:1152:5954:20071/1	60	-
chr1	112743057	112743058	A01177:42:HHKNYDSX3:1:1459:7211:25598/1	60	-
chr1	112865473	112865474	A01177:42:HHKNYDSX3:2:1105:11704:28902/1	60	+
chr1	112940155	112940156	A01177:42:HHKNYDSX3:1:2331:27570:28792	60	-
chr1	113114526	113114527	A01177:42:HHKNYDSX3:1:2206:26006:36761/1	60	-
chr1	113711088	113711089	A01177:42:HHKNYDSX3:1:1277:10375:3583	60	+
chr1	113769764	113769765	A01177:42:HHKNYDSX3:1:1128:32687:27946/1	60	+
chr1	113786883	113786884	A01177:42:HHKNYDSX3:1:1256:31159:6668/1	60	+
chr1	113806852	113806853	A01177:42:HHKNYDSX3:1:2271:13747:9142	60	-
chr1	113813818	113813819	A01177:42:HHKNYDSX3:1:1110:4010:35524/1	60	+
chr1	113964468	113964469	A01177:42:HHKNYDSX3:1:1174:15420:28729/1	60	-
chr1	113964899	113964900	A01177:42:HHKNYDSX3:1:2201:15230:18004/1	60	-
chr1	114391242	114391243	A01177:42:HHKNYDSX3:1:1134:6090:32049/1	60	+
chr1	114393886	114393887	A01177:42:HHKNYDSX3:1:2558:18982:14262/1	60	+
chr1	114396018	114396019	A01177:42:HHKNYDSX3:1:1664:30246:34397/1	60	-
chr1	114407072	114407073	A01177:42:HHKNYDSX3:1:1149:10285:30483/1	60	-
chr1	114434327	114434328	A01177:42:HHKNYDSX3:1:1666:22137:33348/1	60	+
chr1	114444977	114444978	A01177:42:HHKNYDSX3:1:1366:5710:12571/1	60	-
chr1	114526500	114526501	A01177:42:HHKNYDSX3:1:1614:11595:11490	60	-
chr1	114567007	114567008	A01177:42:HHKNYDSX3:2:1110:22950:1689	60	+
chr1	117413646	117413647	A01177:42:HHKNYDSX3:1:1612:13973:23563/1	60	-
chr1	117421739	117421740	A01177:42:HHKNYDSX3:1:1149:25464:9799/1	60	+
chr1	117456465	117456466	A01177:42:HHKNYDSX3:1:1102:30644:7968/1	60	+
chr1	117619090	117619091	A01177:42:HHKNYDSX3:1:1270:4562:31469/1	60	-
chr1	119242370	119242371	A01177:42:HHKNYDSX3:1:1302:25427:24768	60	-
chr1	120326143	120326144	A01177:42:HHKNYDSX3:1:1105:28999:8876/1	60	-
chr1	120405735	120405736	A01177:42:HHKNYDSX3:2:1221:9010:34695/1	60	-
chr1	121168776	121168777	A01177:42:HHKNYDSX3:1:2210:28103:21042/1	60	+
chr1	121568165	121568166	A01177:42:HHKNYDSX3:1:1349:4399:10520	60	+
chr1	125107208	125107209	A01177:42:HHKNYDSX3:2:1502:1931:8281	60	-
chr1	143559220	143559221	A01177:42:HHKNYDSX3:1:2516:3965:10144/1	60	-
chr1	145214709	145214710	A01177:42:HHKNYDSX3:1:1139:17662:15796/1	60	+
chr1	145775371	145775372	A01177:42:HHKNYDSX3:1:1225:2365:13886/1	60	-
chr1	145908830	145908831	A01177:42:HHKNYDSX3:2:1670:1154:3897	60	+
chr1	145921025	145921026	A01177:42:HHKNYDSX3:1:1649:18629:9111/1	60	+
chr1	145948175	145948176	A01177:42:HHKNYDSX3:1:1275:21603:23750/1	60	-
chr1	146158693	146158694	A01177:42:HHKNYDSX3:1:2106:1416:11522	60	-
chr1	147263187	147263188	A01177:42:HHKNYDSX3:1:1237:10655:18756/1	60	+
chr1	147932579	147932580	A01177:42:HHKNYDSX3:1:1236:32922:23531/1	60	-
chr1	148532098	148532099	A01177:42:HHKNYDSX3:1:2443:22137:33473/1	60	-
chr1	149449262	149449263	A01177:42:HHKNYDSX3:2:2661:23466:29857	60	-
chr1	149461615	149461616	A01177:42:HHKNYDSX3:1:1533:15754:26396/1	60	+
chr1	149821445	149821446	A01177:42:HHKNYDSX3:1:1219:1814:25426/1	60	+
chr1	149846593	149846594	A01177:42:HHKNYDSX3:1:1113:24867:8453/1	60	-
chr1	149969403	149969404	A01177:42:HHKNYDSX3:2:2303:2908:1047/1	60	+
chr1	149996252	149996253	A01177:42:HHKNYDSX3:2:2406:18123:28056/1	60	-
chr1	150007102	150007103	A01177:42:HHKNYDSX3:1:1229:8341:25144/1	60	+
chr1	150084309	150084310	A01177:42:HHKNYDSX3:1:1377:21079:34929/1	60	+
chr1	150084381	150084382	A01177:42:HHKNYDSX3:1:1568:26277:30123	60	+
chr1	150086546	150086547	A01177:42:HHKNYDSX3:1:1168:13024:11710/1	60	+
chr1	150091150	150091151	A01177:42:HHKNYDSX3:1:2565:15962:17300/1	60	-
chr1	150093545	150093546	A01177:42:HHKNYDSX3:1:1210:10556:30138/1	60	-
chr1	150117827	150117828	A01177:42:HHKNYDSX3:1:2644:18213:10238	60	-
chr1	150128928	150128929	A01177:42:HHKNYDSX3:1:1501:8015:8202/1	60	+
chr1	150228550	150228551	A01177:42:HHKNYDSX3:1:2217:30608:2300/1	60	+
chr1	150303262	150303263	A01177:42:HHKNYDSX3:1:1662:27353:25629/1	60	+
chr1	150408911	150408912	A01177:42:HHKNYDSX3:2:2675:28248:7420	60	-
chr1	150422319	150422320	A01177:42:HHKNYDSX3:1:1572:31485:18349/1	60	-
chr1	150425774	150425775	A01177:42:HHKNYDSX3:1:1117:14064:19836/1	60	+
chr1	150438487	150438488	A01177:42:HHKNYDSX3:1:2314:21947:28635/1	60	+
chr1	150444223	150444224	A01177:42:HHKNYDSX3:1:1263:12481:19664/1	60	-
chr1	150447603	150447604	A01177:42:HHKNYDSX3:1:1243:19352:33129/1	60	+
chr1	150453400	150453401	A01177:42:HHKNYDSX3:2:2123:3920:13166	60	+
chr1	150490711	150490712	A01177:42:HHKNYDSX3:1:1112:8838:15264/1	60	-
chr1	150574606	150574607	A01177:42:HHKNYDSX3:1:1410:2908:20462/1	60	+
chr1	150660678	150660679	A01177:42:HHKNYDSX3:1:1136:19343:12696/1	60	+
chr1	150681045	150681046	A01177:42:HHKNYDSX3:1:1109:9995:28761/1	60	+
chr1	150813484	150813485	A01177:42:HHKNYDSX3:2:1120:12246:13369	60	-
chr1	150818396	150818397	A01177:42:HHKNYDSX3:2:1157:29423:3004/1	60	+
chr1	150833447	150833448	A01177:42:HHKNYDSX3:2:2363:23086:2801	60	-
chr1	150841908	150841909	A01177:42:HHKNYDSX3:1:2526:27290:3787/1	60	-
chr1	150843485	150843486	A01177:42:HHKNYDSX3:1:2330:28022:35368/1	60	+
chr1	150914733	150914734	A01177:42:HHKNYDSX3:2:2125:23050:16986	60	-
chr1	151107463	151107464	A01177:42:HHKNYDSX3:1:2218:28447:11146	60	-
chr1	151110942	151110943	A01177:42:HHKNYDSX3:1:1152:25898:7044/1	60	+
chr1	151118198	151118199	A01177:42:HHKNYDSX3:1:1204:18502:24205/1	60	+
chr1	151234681	151234682	A01177:42:HHKNYDSX3:1:1639:18349:9471	60	-
chr1	151246556	151246557	A01177:42:HHKNYDSX3:2:1374:13566:2096/1	60	+
chr1	151317564	151317565	A01177:42:HHKNYDSX3:1:1102:18964:11569/1	60	+
chr1	151627123	151627124	A01177:42:HHKNYDSX3:1:1423:28230:19100/1	60	+
chr1	151634765	151634766	A01177:42:HHKNYDSX3:1:1153:9435:25379/1	60	+
chr1	151637514	151637515	A01177:42:HHKNYDSX3:1:1114:7762:27179/1	60	+
chr1	151637823	151637824	A01177:42:HHKNYDSX3:1:1265:7591:5274/1	60	+
chr1	151660221	151660222	A01177:42:HHKNYDSX3:2:2240:4291:18818	60	-
chr1	151660310	151660311	A01177:42:HHKNYDSX3:1:1441:19416:26318/1	60	-
chr1	151741239	151741240	A01177:42:HHKNYDSX3:1:1111:20862:2957/1	60	-
chr1	153641966	153641967	A01177:42:HHKNYDSX3:1:1331:8169:32174/1	60	-
chr1	153644433	153644434	A01177:42:HHKNYDSX3:1:1120:28546:5744/1	60	+
chr1	153668054	153668055	A01177:42:HHKNYDSX3:1:2140:32497:4257	60	+
chr1	153873090	153873091	A01177:42:HHKNYDSX3:1:1370:19461:20134/1	60	-
chr1	153878017	153878018	A01177:42:HHKNYDSX3:1:1565:7518:14512/1	60	-
chr1	153891354	153891355	A01177:42:HHKNYDSX3:1:1276:24017:36072/1	60	+
chr1	153914887	153914888	A01177:42:HHKNYDSX3:1:1531:3341:30232/1	60	-
chr1	153919714	153919715	A01177:42:HHKNYDSX3:1:1152:11234:4539/1	60	+
chr1	153940340	153940341	A01177:42:HHKNYDSX3:1:2505:23836:21668/1	60	-
chr1	153951679	153951680	A01177:42:HHKNYDSX3:1:1448:18430:24612	60	-
chr1	154134522	154134523	A01177:42:HHKNYDSX3:1:1274:18756:16908/1	60	+
chr1	154212931	154212932	A01177:42:HHKNYDSX3:1:2241:17219:9925/1	60	-
chr1	154217894	154217895	A01177:42:HHKNYDSX3:1:1147:8567:1767/1	60	+
chr1	154226489	154226490	A01177:42:HHKNYDSX3:1:1451:7988:21214	60	-
chr1	154228047	154228048	A01177:42:HHKNYDSX3:1:1131:10899:1611/1	60	-
chr1	154234669	154234670	A01177:42:HHKNYDSX3:1:1135:7482:27759/1	60	-
chr1	154240982	154240983	A01177:42:HHKNYDSX3:1:1334:3667:35430/1	60	+
chr1	154341310	154341311	A01177:42:HHKNYDSX3:2:1140:8748:10974	60	+
chr1	154553827	154553828	A01177:42:HHKNYDSX3:1:1567:4128:33661/1	60	+
chr1	154588779	154588780	A01177:42:HHKNYDSX3:1:1612:17065:6527/1	60	+
chr1	154594755	154594756	A01177:42:HHKNYDSX3:1:1141:31882:27305/1	60	-
chr1	154614236	154614237	A01177:42:HHKNYDSX3:2:2244:25500:12023	60	-
chr1	154619870	154619871	A01177:42:HHKNYDSX3:2:2426:19958:30358	60	-
chr1	154622311	154622312	A01177:42:HHKNYDSX3:1:1115:19235:22373	60	+
chr1	154715358	154715359	A01177:42:HHKNYDSX3:1:2275:1362:19570/1	60	-
chr1	154932916	154932917	A01177:42:HHKNYDSX3:1:1671:29414:37027/1	60	-
chr1	154951110	154951111	A01177:42:HHKNYDSX3:1:1619:11469:4820	60	-
chr1	155333975	155333976	A01177:42:HHKNYDSX3:1:1177:15365:29951/1	60	-
chr1	155403567	155403568	A01177:42:HHKNYDSX3:1:1268:16477:17910/1	60	-
chr1	155431484	155431485	A01177:42:HHKNYDSX3:1:1111:22987:29559	60	-
chr1	155438643	155438644	A01177:42:HHKNYDSX3:2:1349:28492:25942/1	60	-
chr1	155449253	155449254	A01177:42:HHKNYDSX3:2:2339:32325:30358/1	60	+
chr1	155455393	155455394	A01177:42:HHKNYDSX3:1:1236:24786:16830	60	+
chr1	155461520	155461521	A01177:42:HHKNYDSX3:1:1177:23710:6167/1	60	-
chr1	155462597	155462598	A01177:42:HHKNYDSX3:1:1572:32624:7827	60	+
chr1	155464603	155464604	A01177:42:HHKNYDSX3:1:1574:14543:32753/1	60	-
chr1	155465468	155465469	A01177:42:HHKNYDSX3:1:1275:7057:3161/1	60	-
chr1	155467040	155467041	A01177:42:HHKNYDSX3:1:1107:24921:23484/1	60	-
chr1	155468172	155468173	A01177:42:HHKNYDSX3:2:1132:2446:27962/1	60	-
chr1	155489456	155489457	A01177:42:HHKNYDSX3:1:2435:6488:11600	60	-
chr1	155494430	155494431	A01177:42:HHKNYDSX3:1:1637:3830:25880/1	60	+
chr1	155496410	155496411	A01177:42:HHKNYDSX3:2:1172:8006:14387/1	60	-
chr1	155496412	155496413	A01177:42:HHKNYDSX3:1:1268:15817:33833/1	60	-
chr1	155504992	155504993	A01177:42:HHKNYDSX3:1:1350:30346:26083/1	60	-
chr1	155505484	155505485	A01177:42:HHKNYDSX3:1:1104:14498:22279/1	60	+
chr1	155517245	155517246	A01177:42:HHKNYDSX3:1:1627:10664:31735	60	+
chr1	155525633	155525634	A01177:42:HHKNYDSX3:1:1146:7527:1094/1	60	-
chr1	155542018	155542019	A01177:42:HHKNYDSX3:2:1566:10972:36871	60	+
chr1	155545689	155545690	A01177:42:HHKNYDSX3:1:1149:29586:3724/1	60	+
chr1	155551027	155551028	A01177:42:HHKNYDSX3:1:1171:1660:14794	60	-
chr1	155559678	155559679	A01177:42:HHKNYDSX3:2:1342:8341:34726	60	-
chr1	155581450	155581451	A01177:42:HHKNYDSX3:1:2462:23692:28338/1	60	+
chr1	155694336	155694337	A01177:42:HHKNYDSX3:1:1148:29062:32878/1	60	+
chr1	155721821	155721822	A01177:42:HHKNYDSX3:1:1214:22245:21887/1	60	-
chr1	155771204	155771205	A01177:42:HHKNYDSX3:1:1143:7726:30467/1	60	-
chr1	155789450	155789451	A01177:42:HHKNYDSX3:1:1118:4562:14152/1	60	+
chr1	155793839	155793840	A01177:42:HHKNYDSX3:1:2178:19813:11475	60	-
chr1	155810519	155810520	A01177:42:HHKNYDSX3:1:1354:15374:27148/1	60	-
chr1	155850180	155850181	A01177:42:HHKNYDSX3:1:1169:26539:36526/1	60	-
chr1	155925406	155925407	A01177:42:HHKNYDSX3:1:1205:25735:29246/1	60	-
chr1	155932226	155932227	A01177:42:HHKNYDSX3:1:1215:11586:21590/1	60	+
chr1	155948202	155948203	A01177:42:HHKNYDSX3:1:1109:1768:3677/1	60	-
chr1	155957982	155957983	A01177:42:HHKNYDSX3:1:1472:23529:31438/1	60	-
chr1	156166379	156166380	A01177:42:HHKNYDSX3:1:1350:6732:8516/1	60	+
chr1	156222625	156222626	A01177:42:HHKNYDSX3:1:1222:14678:15953	60	+
chr1	156225890	156225891	A01177:42:HHKNYDSX3:1:1528:14064:36808/1	60	+
chr1	156225892	156225893	A01177:42:HHKNYDSX3:2:1649:16116:12430	60	+
chr1	156225893	156225894	A01177:42:HHKNYDSX3:1:1534:19144:19554/1	60	+
chr1	156225894	156225895	A01177:42:HHKNYDSX3:1:1675:17806:32268/1	60	+
chr1	156315284	156315285	A01177:42:HHKNYDSX3:1:1154:27742:5729/1	60	-
chr1	156320052	156320053	A01177:42:HHKNYDSX3:1:2419:5728:6903/1	60	+
chr1	156326432	156326433	A01177:42:HHKNYDSX3:1:1648:24325:13964	60	-
chr1	156332694	156332695	A01177:42:HHKNYDSX3:1:1302:19479:31845/1	60	-
chr1	156334330	156334331	A01177:42:HHKNYDSX3:1:1163:2338:12774/1	60	-
chr1	156336756	156336757	A01177:42:HHKNYDSX3:1:1620:8811:16188/1	60	-
chr1	156475864	156475865	A01177:42:HHKNYDSX3:1:2155:25798:13416	60	+
chr1	156539501	156539502	A01177:42:HHKNYDSX3:2:1115:8260:3176/1	60	-
chr1	156541615	156541616	A01177:42:HHKNYDSX3:1:1161:2501:5415/1	60	-
chr1	156545317	156545318	A01177:42:HHKNYDSX3:1:1570:29939:3709/1	60	-
chr1	156562766	156562767	A01177:42:HHKNYDSX3:2:1435:13051:27445/1	60	-
chr1	156562767	156562768	A01177:42:HHKNYDSX3:1:1246:29333:19852/1	60	-
chr1	157129007	157129008	A01177:42:HHKNYDSX3:1:1453:22978:15859/1	60	+
chr1	158631899	158631900	A01177:42:HHKNYDSX3:1:1221:3007:24236/1	60	+
chr1	159018583	159018584	A01177:42:HHKNYDSX3:1:2567:12400:35086/1	60	-
chr1	159029058	159029059	A01177:42:HHKNYDSX3:1:1132:19877:30185/1	60	+
chr1	160197747	160197748	A01177:42:HHKNYDSX3:1:1258:30201:3443	60	+
chr1	160200850	160200851	A01177:42:HHKNYDSX3:2:2157:6506:29794/1	60	+
chr1	160318633	160318634	A01177:42:HHKNYDSX3:1:1153:1362:10238/1	60	+
chr1	160319725	160319726	A01177:42:HHKNYDSX3:1:1121:26476:4257/1	60	-
chr1	160321146	160321147	A01177:42:HHKNYDSX3:1:2162:20627:30013/1	60	+
chr1	160440989	160440990	A01177:42:HHKNYDSX3:1:1264:3586:5040/1	60	-
chr1	160449023	160449024	A01177:42:HHKNYDSX3:1:1345:13150:21073/1	60	-
chr1	160469815	160469816	A01177:42:HHKNYDSX3:2:1247:31946:11631/1	60	-
chr1	160548962	160548963	A01177:42:HHKNYDSX3:1:1135:14091:18098/1	60	+
chr1	160553675	160553676	A01177:42:HHKNYDSX3:1:1137:16911:6918/1	60	-
chr1	160556985	160556986	A01177:42:HHKNYDSX3:1:1173:3640:31469/1	60	-
chr1	160575450	160575451	A01177:42:HHKNYDSX3:1:2252:6515:18035	60	+
chr1	160580910	160580911	A01177:42:HHKNYDSX3:1:2114:31855:1454/1	60	-
chr1	160603254	160603255	A01177:42:HHKNYDSX3:1:1261:14362:22075/1	60	+
chr1	160708813	160708814	A01177:42:HHKNYDSX3:2:1122:21441:1799	60	-
chr1	161058697	161058698	A01177:42:HHKNYDSX3:1:1226:16532:19257/1	60	-
chr1	161062300	161062301	A01177:42:HHKNYDSX3:1:1105:31322:16626/1	60	+
chr1	161396533	161396534	A01177:42:HHKNYDSX3:2:1358:21368:21903	60	+
chr1	161814412	161814413	A01177:42:HHKNYDSX3:1:1265:30327:17754/1	60	+
chr1	161843872	161843873	A01177:42:HHKNYDSX3:1:1116:12029:23797/1	60	-
chr1	161850745	161850746	A01177:42:HHKNYDSX3:1:1175:1642:10848/1	60	+
chr1	161910185	161910186	A01177:42:HHKNYDSX3:1:2220:6262:17660/1	60	-
chr1	162599012	162599013	A01177:42:HHKNYDSX3:1:1254:28556:27680/1	60	+
chr1	163348705	163348706	A01177:42:HHKNYDSX3:2:1615:21811:4977	60	-
chr1	163706442	163706443	A01177:42:HHKNYDSX3:2:2335:3956:31955/1	60	-
chr1	163708573	163708574	A01177:42:HHKNYDSX3:1:1527:29143:34616/1	60	-
chr1	163783235	163783236	A01177:42:HHKNYDSX3:1:1224:14714:1235/1	60	-
chr1	163878897	163878898	A01177:42:HHKNYDSX3:2:1530:25735:20603/1	60	+
chr1	163925718	163925719	A01177:42:HHKNYDSX3:1:1259:26738:6590/1	60	-
chr1	165753287	165753288	A01177:42:HHKNYDSX3:1:2242:5023:6621/1	60	-
chr1	165762482	165762483	A01177:42:HHKNYDSX3:2:2455:8748:14763	60	-
chr1	165896218	165896219	A01177:42:HHKNYDSX3:1:2171:15383:4836/1	60	+
chr1	166005587	166005588	A01177:42:HHKNYDSX3:1:2634:25753:5071/1	60	+
chr1	166410977	166410978	A01177:42:HHKNYDSX3:1:1364:3378:36432	60	-
chr1	166776021	166776022	A01177:42:HHKNYDSX3:1:1153:27561:12555/1	60	-
chr1	166992529	166992530	A01177:42:HHKNYDSX3:1:2357:15438:19930/1	60	-
chr1	167144723	167144724	A01177:42:HHKNYDSX3:1:1136:32217:3834/1	60	+
chr1	167260654	167260655	A01177:42:HHKNYDSX3:1:1128:9109:6339	60	+
chr1	167269186	167269187	A01177:42:HHKNYDSX3:1:1167:31720:18756/1	60	+
chr1	167283674	167283675	A01177:42:HHKNYDSX3:1:1359:12590:25050/1	60	+
chr1	167306974	167306975	A01177:42:HHKNYDSX3:1:1428:8802:29262/1	60	+
chr1	168016528	168016529	A01177:42:HHKNYDSX3:1:1101:3007:4883/1	60	+
chr1	168023428	168023429	A01177:42:HHKNYDSX3:1:1109:15429:10300/1	60	+
chr1	168028904	168028905	A01177:42:HHKNYDSX3:2:2567:13033:15107/1	60	+
chr1	168244393	168244394	A01177:42:HHKNYDSX3:2:1148:1235:12242	60	+
chr1	168558934	168558935	A01177:42:HHKNYDSX3:1:1376:16143:30545/1	60	+
chr1	169236653	169236654	A01177:42:HHKNYDSX3:1:2417:25012:35227/1	60	-
chr1	169298253	169298254	A01177:42:HHKNYDSX3:1:1209:4915:3740/1	60	-
chr1	171558872	171558873	A01177:42:HHKNYDSX3:1:1238:8223:19774/1	60	-
chr1	171570065	171570066	A01177:42:HHKNYDSX3:2:1171:8449:19382	60	+
chr1	171571869	171571870	A01177:42:HHKNYDSX3:1:1207:20076:21637	60	+
chr1	172137006	172137007	A01177:42:HHKNYDSX3:1:1459:16278:17628/1	60	-
chr1	172537628	172537629	A01177:42:HHKNYDSX3:1:1105:13955:12790/1	60	+
chr1	172549828	172549829	A01177:42:HHKNYDSX3:1:1106:28537:11522/1	60	+
chr1	172569484	172569485	A01177:42:HHKNYDSX3:1:1366:5873:11882/1	60	-
chr1	172577355	172577356	A01177:42:HHKNYDSX3:1:1519:23439:8453/1	60	-
chr1	172579486	172579487	A01177:42:HHKNYDSX3:1:1214:32615:31234	60	+
chr1	172963979	172963980	A01177:42:HHKNYDSX3:1:1175:15076:10191/1	60	-
chr1	173829669	173829670	A01177:42:HHKNYDSX3:2:2620:6081:34162/1	60	+
chr1	173850532	173850533	A01177:42:HHKNYDSX3:1:2503:31738:14685/1	60	-
chr1	173974241	173974242	A01177:42:HHKNYDSX3:1:1201:1199:35822	60	+
chr1	174001541	174001542	A01177:42:HHKNYDSX3:1:2506:10728:8453/1	60	-
chr1	175980352	175980353	A01177:42:HHKNYDSX3:1:1253:12834:9345/1	60	-
chr1	176057129	176057130	A01177:42:HHKNYDSX3:1:1255:9579:27821/1	60	-
chr1	176127787	176127788	A01177:42:HHKNYDSX3:1:1106:2853:5525	60	-
chr1	176139466	176139467	A01177:42:HHKNYDSX3:1:1469:6967:16376/1	60	+
chr1	176151207	176151208	A01177:42:HHKNYDSX3:1:2611:21847:5697/1	60	-
chr1	177423263	177423264	A01177:42:HHKNYDSX3:1:2323:12382:27696/1	60	+
chr1	177824332	177824333	A01177:42:HHKNYDSX3:1:2218:7518:13604/1	60	+
chr1	178869209	178869210	A01177:42:HHKNYDSX3:2:1255:27724:34663/1	60	-
chr1	179323336	179323337	A01177:42:HHKNYDSX3:1:1211:9914:36072/1	60	+
chr1	179352599	179352600	A01177:42:HHKNYDSX3:1:2321:20600:4601/1	60	-
chr1	179465603	179465604	A01177:42:HHKNYDSX3:1:1102:12979:35305/1	60	+
chr1	180035934	180035935	A01177:42:HHKNYDSX3:1:1156:22417:25504/1	60	+
chr1	180083867	180083868	A01177:42:HHKNYDSX3:1:1448:10954:27946/1	60	+
chr1	180085592	180085593	A01177:42:HHKNYDSX3:1:1244:19099:20823/1	60	+
chr1	184705709	184705710	A01177:42:HHKNYDSX3:1:1112:10881:8437/1	60	-
chr1	185388056	185388057	A01177:42:HHKNYDSX3:1:2137:1371:31172	60	-
chr1	186123353	186123354	A01177:42:HHKNYDSX3:1:1305:26277:31187/1	60	-
chr1	186320372	186320373	A01177:42:HHKNYDSX3:1:1171:1045:28855/1	60	+
chr1	186336642	186336643	A01177:42:HHKNYDSX3:1:1176:12554:34068	60	-
chr1	186390916	186390917	A01177:42:HHKNYDSX3:2:1670:3857:22420/1	60	-
chr1	186392379	186392380	A01177:42:HHKNYDSX3:1:1121:9118:8609/1	60	+
chr1	188748663	188748664	A01177:42:HHKNYDSX3:1:1118:9136:6793/1	60	-
chr1	190677210	190677211	A01177:42:HHKNYDSX3:2:1423:7925:8703/1	60	-
chr1	193052314	193052315	A01177:42:HHKNYDSX3:1:1111:19967:13557/1	60	-
chr1	193091632	193091633	A01177:42:HHKNYDSX3:1:1112:3595:31767/1	60	+
chr1	193149284	193149285	A01177:42:HHKNYDSX3:1:1126:32235:30326/1	60	-
chr1	193243255	193243256	A01177:42:HHKNYDSX3:1:2152:27462:15953	60	-
chr1	193938470	193938471	A01177:42:HHKNYDSX3:2:2318:27679:6558	60	-
chr1	194300804	194300805	A01177:42:HHKNYDSX3:2:2139:16830:13604	60	-
chr1	194535038	194535039	A01177:42:HHKNYDSX3:1:1259:29839:25113/1	60	+
chr1	194600170	194600171	A01177:42:HHKNYDSX3:1:2349:6786:22952/1	60	-
chr1	194653891	194653892	A01177:42:HHKNYDSX3:1:1161:28845:5102/1	60	+
chr1	194688374	194688375	A01177:42:HHKNYDSX3:1:1539:29152:3818	60	-
chr1	195194797	195194798	A01177:42:HHKNYDSX3:1:1542:15890:7091	60	+
chr1	195242438	195242439	A01177:42:HHKNYDSX3:2:1311:12608:15123/1	60	+
chr1	195564753	195564754	A01177:42:HHKNYDSX3:1:1454:13783:23703/1	60	+
chr1	195683722	195683723	A01177:42:HHKNYDSX3:1:1268:26657:11365	60	+
chr1	195705144	195705145	A01177:42:HHKNYDSX3:1:1236:13349:2816/1	60	+
chr1	196339180	196339181	A01177:42:HHKNYDSX3:1:1670:10104:16172/1	60	+
chr1	196339182	196339183	A01177:42:HHKNYDSX3:2:1270:9489:2550/1	60	+
chr1	196466961	196466962	A01177:42:HHKNYDSX3:1:1121:21739:7858	60	-
chr1	197089878	197089879	A01177:42:HHKNYDSX3:2:1246:16649:34084/1	60	+
chr1	197143911	197143912	A01177:42:HHKNYDSX3:1:1212:22580:23312/1	60	-
chr1	197144041	197144042	A01177:42:HHKNYDSX3:1:1158:32741:4492/1	60	+
chr1	197145223	197145224	A01177:42:HHKNYDSX3:1:1121:2320:17284	60	-
chr1	197176096	197176097	A01177:42:HHKNYDSX3:1:1650:30662:28980/1	60	+
chr1	197290888	197290889	A01177:42:HHKNYDSX3:2:1607:22137:23985	60	-
chr1	197290889	197290890	A01177:42:HHKNYDSX3:1:1166:24975:28651/1	60	-
chr1	197609037	197609038	A01177:42:HHKNYDSX3:1:2342:19117:7764/1	60	-
chr1	197612486	197612487	A01177:42:HHKNYDSX3:1:1247:14877:4147/1	60	-
chr1	197650657	197650658	A01177:42:HHKNYDSX3:1:1101:14841:30264/1	60	+
chr1	197675230	197675231	A01177:42:HHKNYDSX3:1:1175:17146:14998/1	60	-
chr1	197715467	197715468	A01177:42:HHKNYDSX3:1:1460:28275:35430/1	60	+
chr1	197755341	197755342	A01177:42:HHKNYDSX3:1:1113:29514:14747/1	60	+
chr1	198219808	198219809	A01177:42:HHKNYDSX3:1:1306:29026:36260/1	60	-
chr1	198231731	198231732	A01177:42:HHKNYDSX3:1:1259:5104:22608/1	60	+
chr1	198274576	198274577	A01177:42:HHKNYDSX3:1:2155:11288:6605/1	60	-
chr1	198290331	198290332	A01177:42:HHKNYDSX3:1:1407:15130:27884/1	60	+
chr1	198887102	198887103	A01177:42:HHKNYDSX3:1:1174:4300:27853/1	60	-
chr1	199038592	199038593	A01177:42:HHKNYDSX3:1:1302:8024:26005/1	60	-
chr1	199166742	199166743	A01177:42:HHKNYDSX3:1:1119:11360:10645/1	60	-
chr1	199191041	199191042	A01177:42:HHKNYDSX3:1:1326:32063:8140/1	60	-
chr1	199228194	199228195	A01177:42:HHKNYDSX3:2:2127:9317:22357	60	+
chr1	199272827	199272828	A01177:42:HHKNYDSX3:2:2560:19488:21840	60	-
chr1	199283483	199283484	A01177:42:HHKNYDSX3:1:2170:22372:13996	60	+
chr1	199360439	199360440	A01177:42:HHKNYDSX3:1:1469:27245:1110/1	60	-
chr1	200397476	200397477	A01177:42:HHKNYDSX3:2:1404:13006:5134	60	+
chr1	200566573	200566574	A01177:42:HHKNYDSX3:1:1149:5421:4836/1	60	+
chr1	200573469	200573470	A01177:42:HHKNYDSX3:2:2577:32136:4100/1	60	+
chr1	200615170	200615171	A01177:42:HHKNYDSX3:2:2648:9751:12618	60	-
chr1	200658672	200658673	A01177:42:HHKNYDSX3:1:1113:15402:24533/1	60	+
chr1	200879104	200879105	A01177:42:HHKNYDSX3:2:2272:24668:24173	60	+
chr1	201858829	201858830	A01177:42:HHKNYDSX3:1:1335:27715:9972	60	+
chr1	201991923	201991924	A01177:42:HHKNYDSX3:1:1114:19153:23672/1	60	+
chr1	201991925	201991926	A01177:42:HHKNYDSX3:1:2572:17544:26459	60	+
chr1	202157485	202157486	A01177:42:HHKNYDSX3:1:1114:4065:24752/1	60	+
chr1	202363086	202363087	A01177:42:HHKNYDSX3:2:2676:12933:24706/1	60	+
chr1	202474892	202474893	A01177:42:HHKNYDSX3:1:1341:21404:16266/1	60	+
chr1	202481118	202481119	A01177:42:HHKNYDSX3:1:2672:1099:25097/1	60	-
chr1	202489485	202489486	A01177:42:HHKNYDSX3:1:1123:25319:26240/1	60	+
chr1	202542354	202542355	A01177:42:HHKNYDSX3:1:1147:30770:2644/1	60	+
chr1	202662141	202662142	A01177:42:HHKNYDSX3:1:1260:20763:25645	60	+
chr1	202748329	202748330	A01177:42:HHKNYDSX3:1:1115:6542:7467/1	60	+
chr1	202763743	202763744	A01177:42:HHKNYDSX3:1:1130:28230:3944/1	60	+
chr1	202779992	202779993	A01177:42:HHKNYDSX3:1:1303:6985:29340	60	+
chr1	203655799	203655800	A01177:42:HHKNYDSX3:2:1528:17481:15139/1	60	+
chr1	203804022	203804023	A01177:42:HHKNYDSX3:1:1531:25473:3615	60	-
chr1	204395396	204395397	A01177:42:HHKNYDSX3:1:2473:14154:19805/1	60	+
chr1	204409996	204409997	A01177:42:HHKNYDSX3:2:1103:4951:10692/1	60	+
chr1	204538107	204538108	A01177:42:HHKNYDSX3:1:1368:31340:6793/1	60	-
chr1	204541043	204541044	A01177:42:HHKNYDSX3:1:1257:29903:26381/1	60	-
chr1	205508895	205508896	A01177:42:HHKNYDSX3:2:1159:22489:28917	60	-
chr1	205624571	205624572	A01177:42:HHKNYDSX3:1:1162:12762:1955	60	-
chr1	205723961	205723962	A01177:42:HHKNYDSX3:1:1515:26323:8844/1	60	-
chr1	205725216	205725217	A01177:42:HHKNYDSX3:1:2422:13503:26130	60	-
chr1	205737922	205737923	A01177:42:HHKNYDSX3:1:2431:30228:30170	60	-
chr1	205817499	205817500	A01177:42:HHKNYDSX3:1:2317:25870:26506	60	+
chr1	205945923	205945924	A01177:42:HHKNYDSX3:1:1275:12943:16861/1	60	-
chr1	206080097	206080098	A01177:42:HHKNYDSX3:1:1277:7581:23641/1	60	+
chr1	206267641	206267642	A01177:42:HHKNYDSX3:1:1209:5068:25457/1	60	-
chr1	206500839	206500840	A01177:42:HHKNYDSX3:2:1555:21070:26584/1	60	+
chr1	207779335	207779336	A01177:42:HHKNYDSX3:1:1633:15157:26522/1	60	+
chr1	209272834	209272835	A01177:42:HHKNYDSX3:1:1433:14027:8061/1	60	+
chr1	209572497	209572498	A01177:42:HHKNYDSX3:1:1314:29568:15812/1	60	+
chr1	209621035	209621036	A01177:42:HHKNYDSX3:1:1653:18050:30123/1	60	-
chr1	209838238	209838239	A01177:42:HHKNYDSX3:1:1546:21576:18223/1	60	+
chr1	211210438	211210439	A01177:42:HHKNYDSX3:1:1258:32506:28416/1	60	+
chr1	211297077	211297078	A01177:42:HHKNYDSX3:1:1460:14389:14450/1	60	-
chr1	211304750	211304751	A01177:42:HHKNYDSX3:2:2138:19271:17237	60	+
chr1	211429814	211429815	A01177:42:HHKNYDSX3:1:2313:11595:23109/1	60	-
chr1	211789073	211789074	A01177:42:HHKNYDSX3:1:1213:14805:4116/1	60	-
chr1	211941552	211941553	A01177:42:HHKNYDSX3:2:2522:9146:13980	60	+
chr1	211976834	211976835	A01177:42:HHKNYDSX3:1:1222:24343:11929/1	60	+
chr1	212307937	212307938	A01177:42:HHKNYDSX3:1:1359:23384:8829/1	60	-
chr1	212336118	212336119	A01177:42:HHKNYDSX3:2:2524:15320:24079/1	60	-
chr1	212336859	212336860	A01177:42:HHKNYDSX3:1:1513:24216:8547/1	60	-
chr1	212837414	212837415	A01177:42:HHKNYDSX3:1:1557:12671:13573	60	-
chr1	213229813	213229814	A01177:42:HHKNYDSX3:1:1626:9227:1157/1	60	+
chr1	213246790	213246791	A01177:42:HHKNYDSX3:1:2502:9326:17394	60	-
chr1	214651373	214651374	A01177:42:HHKNYDSX3:1:1101:22806:13526	60	-
chr1	214985734	214985735	A01177:42:HHKNYDSX3:2:1508:28031:34945	60	+
chr1	215078153	215078154	A01177:42:HHKNYDSX3:1:1122:15438:14325	60	+
chr1	216609524	216609525	A01177:42:HHKNYDSX3:2:2103:19370:17127/1	60	+
chr1	216768696	216768697	A01177:42:HHKNYDSX3:1:2241:2871:31548/1	60	-
chr1	217622944	217622945	A01177:42:HHKNYDSX3:1:1123:20012:35587/1	60	+
chr1	219183791	219183792	A01177:42:HHKNYDSX3:1:1220:1696:30577/1	60	-
chr1	220029624	220029625	A01177:42:HHKNYDSX3:1:1121:18620:10379/1	60	+
chr1	220105088	220105089	A01177:42:HHKNYDSX3:1:2476:15230:26804	60	+
chr1	220165427	220165428	A01177:42:HHKNYDSX3:1:1176:16532:31438/1	60	-
chr1	220241604	220241605	A01177:42:HHKNYDSX3:1:1657:9109:5274/1	60	+
chr1	220724597	220724598	A01177:42:HHKNYDSX3:1:2509:7762:23797/1	60	-
chr1	221726486	221726487	A01177:42:HHKNYDSX3:1:1113:27516:9157	60	-
chr1	221735192	221735193	A01177:42:HHKNYDSX3:1:1115:8079:22310/1	60	+
chr1	222557483	222557484	A01177:42:HHKNYDSX3:1:1169:9118:25833/1	60	+
chr1	222580872	222580873	A01177:42:HHKNYDSX3:1:2619:29360:17550/1	60	-
chr1	222586403	222586404	A01177:42:HHKNYDSX3:1:1110:28076:7936	60	-
chr1	222623079	222623080	A01177:42:HHKNYDSX3:1:1114:21911:20682/1	60	+
chr1	222688538	222688539	A01177:42:HHKNYDSX3:2:1673:32615:14700/1	60	+
chr1	222903732	222903733	A01177:42:HHKNYDSX3:1:2164:1072:31720/1	60	+
chr1	222933448	222933449	A01177:42:HHKNYDSX3:1:1138:14579:29340	60	-
chr1	223780736	223780737	A01177:42:HHKNYDSX3:1:1106:1497:1016/1	60	+
chr1	223827087	223827088	A01177:42:HHKNYDSX3:1:1116:12192:7576	60	+
chr1	223933203	223933204	A01177:42:HHKNYDSX3:1:1348:32289:13166/1	60	-
chr1	224107836	224107837	A01177:42:HHKNYDSX3:1:2321:8576:8265/1	60	+
chr1	224275958	224275959	A01177:42:HHKNYDSX3:1:1262:8522:31501/1	60	-
chr1	224285421	224285422	A01177:42:HHKNYDSX3:2:1259:24777:24361/1	60	+
chr1	224415913	224415914	A01177:42:HHKNYDSX3:1:2120:30789:34272/1	60	+
chr1	225089227	225089228	A01177:42:HHKNYDSX3:2:1619:5520:10457	60	+
chr1	225198404	225198405	A01177:42:HHKNYDSX3:2:1501:26033:13291	60	+
chr1	225413136	225413137	A01177:42:HHKNYDSX3:1:1127:22851:35243/1	60	-
chr1	225537991	225537992	A01177:42:HHKNYDSX3:1:1641:25274:2300/1	60	-
chr1	225548799	225548800	A01177:42:HHKNYDSX3:1:1106:4056:16438/1	60	+
chr1	225646235	225646236	A01177:42:HHKNYDSX3:1:1142:4896:18740/1	60	+
chr1	225983100	225983101	A01177:42:HHKNYDSX3:1:1248:10854:9298/1	60	+
chr1	226154356	226154357	A01177:42:HHKNYDSX3:2:2461:17472:33692	60	-
chr1	226158163	226158164	A01177:42:HHKNYDSX3:1:2259:29722:14105/1	60	+
chr1	226249747	226249748	A01177:42:HHKNYDSX3:1:1170:26404:36793/1	60	-
chr1	226284577	226284578	A01177:42:HHKNYDSX3:2:2204:32606:11240	60	-
chr1	226295311	226295312	A01177:42:HHKNYDSX3:2:1674:5421:24533	60	-
chr1	226296001	226296002	A01177:42:HHKNYDSX3:1:1129:15347:30953/1	60	-
chr1	226393968	226393969	A01177:42:HHKNYDSX3:1:1204:30011:29042/1	60	-
chr1	226669896	226669897	A01177:42:HHKNYDSX3:1:1533:20202:32941/1	60	+
chr1	226731278	226731279	A01177:42:HHKNYDSX3:2:1626:6533:4789	60	+
chr1	227334265	227334266	A01177:42:HHKNYDSX3:1:2159:2239:17394	60	+
chr1	227760160	227760161	A01177:42:HHKNYDSX3:1:1120:30680:15577/1	60	+
chr1	227777201	227777202	A01177:42:HHKNYDSX3:2:2272:5556:5791/1	60	+
chr1	228085236	228085237	A01177:42:HHKNYDSX3:1:1112:20437:21104/1	60	+
chr1	228085238	228085239	A01177:42:HHKNYDSX3:1:1677:10131:2879	60	+
chr1	228086185	228086186	A01177:42:HHKNYDSX3:1:1163:25590:13870/1	60	+
chr1	228086816	228086817	A01177:42:HHKNYDSX3:1:1138:23827:7091/1	60	+
chr1	228180569	228180570	A01177:42:HHKNYDSX3:1:1202:30490:16752/1	60	+
chr1	228186391	228186392	A01177:42:HHKNYDSX3:1:2548:11379:8484/1	60	+
chr1	228227592	228227593	A01177:42:HHKNYDSX3:1:1465:3839:9737/1	60	+
chr1	228230471	228230472	A01177:42:HHKNYDSX3:1:1138:20184:4883/1	60	+
chr1	228230625	228230626	A01177:42:HHKNYDSX3:1:1656:9037:20870/1	60	-
chr1	228231095	228231096	A01177:42:HHKNYDSX3:1:1678:10574:29105/1	60	-
chr1	228232041	228232042	A01177:42:HHKNYDSX3:1:1556:4887:9111/1	60	-
chr1	228233799	228233800	A01177:42:HHKNYDSX3:2:2271:5864:9956	60	+
chr1	228234196	228234197	A01177:42:HHKNYDSX3:1:1117:11541:14309	60	+
chr1	228235203	228235204	A01177:42:HHKNYDSX3:1:1251:12373:2785/1	60	-
chr1	228235427	228235428	A01177:42:HHKNYDSX3:1:1136:31213:5228/1	60	-
chr1	228236045	228236046	A01177:42:HHKNYDSX3:1:1114:11695:24064/1	60	+
chr1	228246467	228246468	A01177:42:HHKNYDSX3:1:1251:11125:3912/1	60	-
chr1	228247817	228247818	A01177:42:HHKNYDSX3:1:1339:5177:20102	60	+
chr1	228253718	228253719	A01177:42:HHKNYDSX3:1:1358:29432:21089/1	60	+
chr1	228254442	228254443	A01177:42:HHKNYDSX3:1:2227:11812:7670/1	60	+
chr1	228254883	228254884	A01177:42:HHKNYDSX3:1:2159:7880:31861/1	60	+
chr1	228260928	228260929	A01177:42:HHKNYDSX3:1:1106:14371:35430/1	60	-
chr1	228262032	228262033	A01177:42:HHKNYDSX3:1:1276:3332:16689/1	60	+
chr1	228285721	228285722	A01177:42:HHKNYDSX3:1:1143:18502:16344/1	60	+
chr1	228325820	228325821	A01177:42:HHKNYDSX3:1:1125:8250:35884	60	+
chr1	228326709	228326710	A01177:42:HHKNYDSX3:1:2144:9878:20948/1	60	+
chr1	228326951	228326952	A01177:42:HHKNYDSX3:1:1251:13883:3521/1	60	+
chr1	228392335	228392336	A01177:42:HHKNYDSX3:1:1351:29116:9862/1	60	+
chr1	228392841	228392842	A01177:42:HHKNYDSX3:1:1174:25021:12477/1	60	-
chr1	228398325	228398326	A01177:42:HHKNYDSX3:1:1304:4155:23062/1	60	-
chr1	228488897	228488898	A01177:42:HHKNYDSX3:1:1163:9751:23766/1	60	-
chr1	228491717	228491718	A01177:42:HHKNYDSX3:1:1568:15429:22576/1	60	+
chr1	228493436	228493437	A01177:42:HHKNYDSX3:1:2653:10809:32550	60	-
chr1	228494677	228494678	A01177:42:HHKNYDSX3:1:1629:18096:22623/1	60	+
chr1	228496532	228496533	A01177:42:HHKNYDSX3:1:1243:19108:3396/1	60	+
chr1	228498465	228498466	A01177:42:HHKNYDSX3:1:1322:31485:19852/1	60	-
chr1	228514535	228514536	A01177:42:HHKNYDSX3:1:1401:11125:13651/1	60	+
chr1	229274860	229274861	A01177:42:HHKNYDSX3:1:1424:7871:28776/1	60	-
chr1	229286199	229286200	A01177:42:HHKNYDSX3:1:1111:25807:5478/1	60	+
chr1	229287104	229287105	A01177:42:HHKNYDSX3:2:1451:7943:25614/1	60	-
chr1	229298990	229298991	A01177:42:HHKNYDSX3:1:1172:9200:23218/1	60	+
chr1	229298991	229298992	A01177:42:HHKNYDSX3:2:1258:31801:16391	60	+
chr1	229300294	229300295	A01177:42:HHKNYDSX3:1:1103:8404:11068/1	60	+
chr1	229301805	229301806	A01177:42:HHKNYDSX3:1:1138:13783:3881/1	60	-
chr1	229302976	229302977	A01177:42:HHKNYDSX3:2:1139:2148:14293/1	60	-
chr1	229304348	229304349	A01177:42:HHKNYDSX3:2:2355:5855:31829/1	60	+
chr1	229305163	229305164	A01177:42:HHKNYDSX3:1:1165:7645:21057/1	60	-
chr1	229307516	229307517	A01177:42:HHKNYDSX3:1:1113:23583:33943/1	60	-
chr1	229313180	229313181	A01177:42:HHKNYDSX3:1:1609:18141:9737/1	60	-
chr1	229339198	229339199	A01177:42:HHKNYDSX3:1:1548:18087:4852/1	60	-
chr1	229445165	229445166	A01177:42:HHKNYDSX3:1:1212:15230:10332/1	60	+
chr1	229455733	229455734	A01177:42:HHKNYDSX3:1:1152:24207:6026/1	60	+
chr1	229458968	229458969	A01177:42:HHKNYDSX3:1:1132:22390:12242/1	60	+
chr1	229459403	229459404	A01177:42:HHKNYDSX3:1:1134:9607:11115/1	60	+
chr1	229459407	229459408	A01177:42:HHKNYDSX3:1:1615:21215:8108/1	60	-
chr1	229466738	229466739	A01177:42:HHKNYDSX3:2:1260:12120:29027	60	+
chr1	229472543	229472544	A01177:42:HHKNYDSX3:2:1224:27914:25034/1	60	+
chr1	229484670	229484671	A01177:42:HHKNYDSX3:1:1572:11614:30655/1	60	-
chr1	229487255	229487256	A01177:42:HHKNYDSX3:1:1603:22064:10864/1	60	-
chr1	229498330	229498331	A01177:42:HHKNYDSX3:2:1122:25509:12132/1	60	-
chr1	229498895	229498896	A01177:42:HHKNYDSX3:1:1423:32434:11913/1	60	+
chr1	229618159	229618160	A01177:42:HHKNYDSX3:1:1323:30852:22044	60	+
chr1	229629381	229629382	A01177:42:HHKNYDSX3:2:2409:12093:8750	60	-
chr1	229629493	229629494	A01177:42:HHKNYDSX3:1:1133:6849:15953/1	60	-
chr1	230206824	230206825	A01177:42:HHKNYDSX3:1:1121:5791:20165/1	60	+
chr1	230228549	230228550	A01177:42:HHKNYDSX3:1:1117:9381:19147/1	60	+
chr1	230259867	230259868	A01177:42:HHKNYDSX3:1:1173:22046:18255/1	60	+
chr1	230690477	230690478	A01177:42:HHKNYDSX3:1:1429:12707:21089	60	+
chr1	230985303	230985304	A01177:42:HHKNYDSX3:1:1143:19831:14199/1	60	-
chr1	231404677	231404678	A01177:42:HHKNYDSX3:1:1230:29740:23970/1	60	+
chr1	231545755	231545756	A01177:42:HHKNYDSX3:1:2640:4743:27524	60	+
chr1	231546007	231546008	A01177:42:HHKNYDSX3:1:1323:14000:7169/1	60	-
chr1	231566288	231566289	A01177:42:HHKNYDSX3:1:1205:12717:32722/1	60	-
chr1	231614403	231614404	A01177:42:HHKNYDSX3:2:2522:22200:13573	60	+
chr1	232423274	232423275	A01177:42:HHKNYDSX3:1:1104:5602:27665/1	60	+
chr1	232449394	232449395	A01177:42:HHKNYDSX3:1:2276:13612:6840/1	60	+
chr1	232455841	232455842	A01177:42:HHKNYDSX3:2:1117:6650:26944	60	+
chr1	232922845	232922846	A01177:42:HHKNYDSX3:1:2116:31430:7670/1	60	-
chr1	232927588	232927589	A01177:42:HHKNYDSX3:1:1152:26395:6590	60	+
chr1	232955901	232955902	A01177:42:HHKNYDSX3:1:1355:29170:14998	60	+
chr1	233094347	233094348	A01177:42:HHKNYDSX3:1:1510:26530:14121/1	60	+
chr1	233123487	233123488	A01177:42:HHKNYDSX3:2:1160:3115:21668/1	60	+
chr1	233152312	233152313	A01177:42:HHKNYDSX3:1:1102:21178:11240/1	60	-
chr1	233287692	233287693	A01177:42:HHKNYDSX3:1:1272:5638:17957/1	60	-
chr1	233337904	233337905	A01177:42:HHKNYDSX3:2:1336:18665:26490	60	-
chr1	234369497	234369498	A01177:42:HHKNYDSX3:1:1125:11722:19382/1	60	-
chr1	234384594	234384595	A01177:42:HHKNYDSX3:1:1262:28763:12540/1	60	+
chr1	234433218	234433219	A01177:42:HHKNYDSX3:1:1257:20998:12524/1	60	-
chr1	234445118	234445119	A01177:42:HHKNYDSX3:1:1441:8296:24126	60	+
chr1	234464150	234464151	A01177:42:HHKNYDSX3:1:2201:24786:3020/1	60	-
chr1	234466326	234466327	A01177:42:HHKNYDSX3:1:1166:26874:34976/1	60	-
chr1	235153010	235153011	A01177:42:HHKNYDSX3:1:1119:18982:34522/1	60	+
chr1	235153011	235153012	A01177:42:HHKNYDSX3:1:1137:8006:7467/1	60	+
chr1	235153012	235153013	A01177:42:HHKNYDSX3:2:1202:30056:32628/1	60	+
chr1	235153016	235153017	A01177:42:HHKNYDSX3:1:1134:18855:19147	60	+
chr1	235153017	235153018	A01177:42:HHKNYDSX3:1:2529:13521:35368/1	60	+
chr1	235213742	235213743	A01177:42:HHKNYDSX3:1:1127:20365:9142/1	60	+
chr1	235218901	235218902	A01177:42:HHKNYDSX3:2:1510:5927:27038	60	+
chr1	235223833	235223834	A01177:42:HHKNYDSX3:1:1127:31557:36135/1	60	+
chr1	235246006	235246007	A01177:42:HHKNYDSX3:1:1277:11062:26976/1	60	+
chr1	235246007	235246008	A01177:42:HHKNYDSX3:2:1565:27181:29810/1	60	+
chr1	235250401	235250402	A01177:42:HHKNYDSX3:1:1534:23448:7717/1	60	-
chr1	235264838	235264839	A01177:42:HHKNYDSX3:1:1150:26693:3223/1	60	-
chr1	235323072	235323073	A01177:42:HHKNYDSX3:1:2478:9399:3114/1	60	+
chr1	235324537	235324538	A01177:42:HHKNYDSX3:1:2247:8639:7404	60	+
chr1	235335338	235335339	A01177:42:HHKNYDSX3:2:1334:18078:36119	60	+
chr1	235413038	235413039	A01177:42:HHKNYDSX3:1:2445:10655:9424	60	+
chr1	235459273	235459274	A01177:42:HHKNYDSX3:1:1567:19795:11381/1	60	+
chr1	235813966	235813967	A01177:42:HHKNYDSX3:2:2457:16785:26490	60	-
chr1	236130721	236130722	A01177:42:HHKNYDSX3:1:1161:22471:5963	60	+
chr1	236223750	236223751	A01177:42:HHKNYDSX3:1:1258:14823:1705	60	-
chr1	236826875	236826876	A01177:42:HHKNYDSX3:1:2625:21233:7326	60	+
chr1	237090088	237090089	A01177:42:HHKNYDSX3:1:1525:3857:9204/1	60	+
chr1	237342365	237342366	A01177:42:HHKNYDSX3:2:1562:11975:27774/1	60	+
chr1	237592818	237592819	A01177:42:HHKNYDSX3:2:2367:11849:19820/1	60	+
chr1	237627722	237627723	A01177:42:HHKNYDSX3:1:1424:7473:30655/1	60	+
chr1	237748160	237748161	A01177:42:HHKNYDSX3:1:1155:30002:21762/1	60	-
chr1	237788331	237788332	A01177:42:HHKNYDSX3:1:2212:13711:35352	60	-
chr1	238373299	238373300	A01177:42:HHKNYDSX3:1:1304:32877:10081/1	60	-
chr1	238588507	238588508	A01177:42:HHKNYDSX3:1:1652:3034:23218/1	60	-
chr1	239710095	239710096	A01177:42:HHKNYDSX3:1:1476:30653:2785/1	60	+
chr1	239725292	239725293	A01177:42:HHKNYDSX3:1:1655:20066:30733/1	60	+
chr1	239729428	239729429	A01177:42:HHKNYDSX3:1:1435:20690:23766/1	60	-
chr1	241514528	241514529	A01177:42:HHKNYDSX3:2:1330:29315:1063	60	-
chr1	242247361	242247362	A01177:42:HHKNYDSX3:1:1212:7925:14278/1	60	-
chr1	244437094	244437095	A01177:42:HHKNYDSX3:2:1328:3034:23657/1	60	+
chr1	244658438	244658439	A01177:42:HHKNYDSX3:1:1134:26124:33395/1	60	+
chr1	244968137	244968138	A01177:42:HHKNYDSX3:1:1132:13440:27555/1	60	+
chr1	245844229	245844230	A01177:42:HHKNYDSX3:1:1119:25039:28385	60	-
chr1	246195537	246195538	A01177:42:HHKNYDSX3:1:1226:21441:3082	60	-
chr1	246305124	246305125	A01177:42:HHKNYDSX3:2:1433:23592:23813/1	60	-
chr1	246421227	246421228	A01177:42:HHKNYDSX3:1:1209:25699:26741/1	60	+
chr1	246656451	246656452	A01177:42:HHKNYDSX3:1:1258:20781:24956/1	60	-
chr1	246762764	246762765	A01177:42:HHKNYDSX3:1:2265:24650:11146/1	60	-
chr1	246844033	246844034	A01177:42:HHKNYDSX3:2:1436:9489:35243	60	+
chr1	246876782	246876783	A01177:42:HHKNYDSX3:1:1129:10583:10551	60	+
chr1	246882890	246882891	A01177:42:HHKNYDSX3:1:1217:17761:34788/1	60	+
chr1	246883377	246883378	A01177:42:HHKNYDSX3:1:2133:32796:32330	60	-
chr1	246885291	246885292	A01177:42:HHKNYDSX3:1:1147:30409:11318/1	60	+
chr1	246885292	246885293	A01177:42:HHKNYDSX3:1:1350:14597:5666	60	+
chr10	234012	234013	A01177:42:HHKNYDSX3:1:1133:24551:23876/1	60	+
chr10	858601	858602	A01177:42:HHKNYDSX3:1:1414:14181:7482	60	-
chr10	858603	858604	A01177:42:HHKNYDSX3:1:1241:4607:34240/1	60	-
chr10	884867	884868	A01177:42:HHKNYDSX3:1:1404:26865:1141/1	60	-
chr10	1127479	1127480	A01177:42:HHKNYDSX3:1:1126:15402:16986/1	60	+
chr10	1555740	1555741	A01177:42:HHKNYDSX3:1:1434:9254:3145/1	60	+
chr10	2847136	2847137	A01177:42:HHKNYDSX3:1:1112:18539:3067/1	60	-
chr10	2882266	2882267	A01177:42:HHKNYDSX3:1:1325:18412:12587/1	60	-
chr10	4301521	4301522	A01177:42:HHKNYDSX3:1:1134:26639:9142/1	60	-
chr10	5697524	5697525	A01177:42:HHKNYDSX3:1:2127:24632:20572/1	60	-
chr10	5698573	5698574	A01177:42:HHKNYDSX3:1:1249:32371:34006/1	60	+
chr10	5712816	5712817	A01177:42:HHKNYDSX3:2:2651:22616:25974/1	60	-
chr10	5713769	5713770	A01177:42:HHKNYDSX3:1:1215:16242:16250/1	60	-
chr10	5713770	5713771	A01177:42:HHKNYDSX3:1:1154:21793:12085	60	-
chr10	5720506	5720507	A01177:42:HHKNYDSX3:1:1524:13838:12524	60	+
chr10	5729811	5729812	A01177:42:HHKNYDSX3:2:1317:5620:23657/1	60	-
chr10	5732415	5732416	A01177:42:HHKNYDSX3:1:1209:5032:16282	60	-
chr10	5787469	5787470	A01177:42:HHKNYDSX3:1:1526:1570:11224/1	60	+
chr10	5882023	5882024	A01177:42:HHKNYDSX3:1:2317:30391:18771/1	60	+
chr10	6517507	6517508	A01177:42:HHKNYDSX3:1:2408:14371:6527	60	+
chr10	6533919	6533920	A01177:42:HHKNYDSX3:2:1378:20971:12038/1	60	-
chr10	6553351	6553352	A01177:42:HHKNYDSX3:1:1514:5954:19132/1	60	-
chr10	6553352	6553353	A01177:42:HHKNYDSX3:1:1122:6036:2832/1	60	-
chr10	6762180	6762181	A01177:42:HHKNYDSX3:1:1313:5891:2738/1	60	+
chr10	6965225	6965226	A01177:42:HHKNYDSX3:1:1106:19732:26052/1	60	-
chr10	6990335	6990336	A01177:42:HHKNYDSX3:1:1157:14534:12289/1	60	+
chr10	7204996	7204997	A01177:42:HHKNYDSX3:1:1246:20555:18865/1	60	-
chr10	7218514	7218515	A01177:42:HHKNYDSX3:1:1245:31539:16783/1	60	+
chr10	7619321	7619322	A01177:42:HHKNYDSX3:1:1131:29622:1720/1	60	+
chr10	8133574	8133575	A01177:42:HHKNYDSX3:2:1553:25527:15734/1	60	+
chr10	8202929	8202930	A01177:42:HHKNYDSX3:1:2236:31259:18333/1	60	+
chr10	8324761	8324762	A01177:42:HHKNYDSX3:1:1346:4453:15843/1	60	-
chr10	9898263	9898264	A01177:42:HHKNYDSX3:1:2155:10086:34710	60	-
chr10	11081124	11081125	A01177:42:HHKNYDSX3:1:1335:1271:8140/1	60	+
chr10	11525376	11525377	A01177:42:HHKNYDSX3:1:1239:1145:27023/1	60	+
chr10	11702250	11702251	A01177:42:HHKNYDSX3:1:2372:2392:12493/1	60	+
chr10	11719479	11719480	A01177:42:HHKNYDSX3:2:2336:32208:12273	60	-
chr10	11928882	11928883	A01177:42:HHKNYDSX3:1:1244:4083:9909/1	60	+
chr10	11997376	11997377	A01177:42:HHKNYDSX3:1:1459:11794:13777/1	60	+
chr10	12024009	12024010	A01177:42:HHKNYDSX3:1:1353:14109:20885/1	60	+
chr10	12028265	12028266	A01177:42:HHKNYDSX3:1:1119:13078:19382/1	60	+
chr10	12132155	12132156	A01177:42:HHKNYDSX3:1:2471:2763:1736/1	60	-
chr10	12215902	12215903	A01177:42:HHKNYDSX3:1:2159:22299:34507/1	60	+
chr10	12528097	12528098	A01177:42:HHKNYDSX3:1:1175:18150:36839/1	60	+
chr10	14527539	14527540	A01177:42:HHKNYDSX3:1:1146:8178:2315/1	60	+
chr10	14578174	14578175	A01177:42:HHKNYDSX3:1:1131:9679:33943/1	60	-
chr10	14588370	14588371	A01177:42:HHKNYDSX3:1:1136:32271:16266/1	60	-
chr10	15833829	15833830	A01177:42:HHKNYDSX3:1:1302:15239:18364/1	60	-
chr10	16440760	16440761	A01177:42:HHKNYDSX3:2:2260:5900:1689	60	-
chr10	16440761	16440762	A01177:42:HHKNYDSX3:1:1116:31241:7279	60	-
chr10	17040125	17040126	A01177:42:HHKNYDSX3:2:2506:30743:28181	60	-
chr10	17683096	17683097	A01177:42:HHKNYDSX3:1:1437:29451:18584/1	60	+
chr10	18676238	18676239	A01177:42:HHKNYDSX3:1:1102:7934:29074/1	60	-
chr10	19224392	19224393	A01177:42:HHKNYDSX3:1:1277:6253:12132	60	-
chr10	19893627	19893628	A01177:42:HHKNYDSX3:1:1159:23086:1611/1	60	-
chr10	20795088	20795089	A01177:42:HHKNYDSX3:1:1501:31756:34507/1	60	+
chr10	21595060	21595061	A01177:42:HHKNYDSX3:1:1256:11460:29669/1	60	+
chr10	21597425	21597426	A01177:42:HHKNYDSX3:1:1254:32850:11788/1	60	+
chr10	21603745	21603746	A01177:42:HHKNYDSX3:1:1128:19741:19680/1	60	-
chr10	21720755	21720756	A01177:42:HHKNYDSX3:1:1139:7518:15702	60	-
chr10	22330986	22330987	A01177:42:HHKNYDSX3:1:1304:3947:23860	60	-
chr10	22559335	22559336	A01177:42:HHKNYDSX3:2:2222:18683:15499	60	-
chr10	22629635	22629636	A01177:42:HHKNYDSX3:1:1231:30138:21465/1	60	+
chr10	22671887	22671888	A01177:42:HHKNYDSX3:1:1208:11143:25958/1	60	+
chr10	24044515	24044516	A01177:42:HHKNYDSX3:1:1121:2058:24408	60	-
chr10	24044516	24044517	A01177:42:HHKNYDSX3:1:1307:11677:36401/1	60	-
chr10	25240372	25240373	A01177:42:HHKNYDSX3:1:1555:1497:7091/1	60	+
chr10	26480876	26480877	A01177:42:HHKNYDSX3:2:1471:18738:21699/1	60	+
chr10	26655717	26655718	A01177:42:HHKNYDSX3:1:2227:20401:13714/1	60	-
chr10	26758959	26758960	A01177:42:HHKNYDSX3:1:1578:32271:3709/1	60	+
chr10	26808111	26808112	A01177:42:HHKNYDSX3:1:1370:32181:28322	60	+
chr10	27515993	27515994	A01177:42:HHKNYDSX3:1:1402:17146:9173/1	60	-
chr10	28606790	28606791	A01177:42:HHKNYDSX3:2:1131:26449:14356/1	60	+
chr10	28610697	28610698	A01177:42:HHKNYDSX3:1:1326:18774:6699/1	60	+
chr10	28613917	28613918	A01177:42:HHKNYDSX3:1:1370:8079:8061/1	60	+
chr10	28878975	28878976	A01177:42:HHKNYDSX3:2:2113:23194:17581	60	+
chr10	28945087	28945088	A01177:42:HHKNYDSX3:1:1669:18909:20462/1	60	+
chr10	28953163	28953164	A01177:42:HHKNYDSX3:1:1116:13358:6621/1	60	-
chr10	30069412	30069413	A01177:42:HHKNYDSX3:1:1467:6451:7780/1	60	-
chr10	30292922	30292923	A01177:42:HHKNYDSX3:1:2647:8766:17206/1	60	-
chr10	30875053	30875054	A01177:42:HHKNYDSX3:1:1218:22155:4946/1	60	+
chr10	31225464	31225465	A01177:42:HHKNYDSX3:1:1550:1334:35618/1	60	-
chr10	31225466	31225467	A01177:42:HHKNYDSX3:2:2569:31123:6887	60	-
chr10	31344029	31344030	A01177:42:HHKNYDSX3:1:1326:16785:13495/1	60	+
chr10	31356136	31356137	A01177:42:HHKNYDSX3:1:1168:25102:4445/1	60	-
chr10	31371465	31371466	A01177:42:HHKNYDSX3:1:2142:5791:6574/1	60	+
chr10	31375178	31375179	A01177:42:HHKNYDSX3:1:2648:29306:33364	60	+
chr10	31381622	31381623	A01177:42:HHKNYDSX3:1:2104:17074:4225/1	60	-
chr10	31388766	31388767	A01177:42:HHKNYDSX3:2:1126:18566:18991/1	60	-
chr10	31393372	31393373	A01177:42:HHKNYDSX3:1:1160:25500:36417/1	60	-
chr10	31424543	31424544	A01177:42:HHKNYDSX3:2:1606:19515:21605/1	60	+
chr10	31824940	31824941	A01177:42:HHKNYDSX3:1:2161:32533:32816	60	-
chr10	31832865	31832866	A01177:42:HHKNYDSX3:1:2228:23900:25504/1	60	-
chr10	31861332	31861333	A01177:42:HHKNYDSX3:1:1302:15709:13291/1	60	+
chr10	32014254	32014255	A01177:42:HHKNYDSX3:1:1450:23981:3818	60	+
chr10	32297038	32297039	A01177:42:HHKNYDSX3:1:2508:17445:29763/1	60	-
chr10	32314304	32314305	A01177:42:HHKNYDSX3:1:1255:9489:8625/1	60	-
chr10	32467837	32467838	A01177:42:HHKNYDSX3:1:2437:32226:11584/1	60	+
chr10	32558526	32558527	A01177:42:HHKNYDSX3:1:1665:9453:13698/1	60	+
chr10	32902201	32902202	A01177:42:HHKNYDSX3:1:2654:27263:33051/1	60	-
chr10	32919166	32919167	A01177:42:HHKNYDSX3:1:1531:6017:20932/1	60	-
chr10	34730547	34730548	A01177:42:HHKNYDSX3:1:1147:4797:26522/1	60	-
chr10	34771666	34771667	A01177:42:HHKNYDSX3:1:1119:29261:28870/1	60	-
chr10	35025390	35025391	A01177:42:HHKNYDSX3:2:2363:28067:30373	60	-
chr10	35031201	35031202	A01177:42:HHKNYDSX3:1:1176:6135:9048/1	60	+
chr10	35038907	35038908	A01177:42:HHKNYDSX3:1:1554:15537:12868/1	60	+
chr10	35041572	35041573	A01177:42:HHKNYDSX3:1:1338:8838:19116	60	-
chr10	35055707	35055708	A01177:42:HHKNYDSX3:1:1573:14868:5134/1	60	+
chr10	35339279	35339280	A01177:42:HHKNYDSX3:1:1265:4770:1172	60	+
chr10	36727711	36727712	A01177:42:HHKNYDSX3:1:2618:19452:9972	60	-
chr10	37777992	37777993	A01177:42:HHKNYDSX3:2:2455:9462:27242/1	60	+
chr10	37923891	37923892	A01177:42:HHKNYDSX3:1:1445:12264:29403/1	60	-
chr10	38358605	38358606	A01177:42:HHKNYDSX3:1:1536:12201:16266/1	60	-
chr10	38386907	38386908	A01177:42:HHKNYDSX3:1:1303:32461:18912	60	+
chr10	40441074	40441075	A01177:42:HHKNYDSX3:2:1408:10203:35008/1	60	+
chr10	42629721	42629722	A01177:42:HHKNYDSX3:1:1328:5493:31015/1	60	+
chr10	42802279	42802280	A01177:42:HHKNYDSX3:1:1554:14461:32800/1	60	-
chr10	43568869	43568870	A01177:42:HHKNYDSX3:1:1437:25012:19664/1	60	-
chr10	43714019	43714020	A01177:42:HHKNYDSX3:1:2471:2428:20071/1	60	-
chr10	44777003	44777004	A01177:42:HHKNYDSX3:2:1350:13051:18646/1	60	+
chr10	45095853	45095854	A01177:42:HHKNYDSX3:2:1148:11026:5118	60	-
chr10	45152393	45152394	A01177:42:HHKNYDSX3:1:1603:2139:33473/1	60	+
chr10	45636443	45636444	A01177:42:HHKNYDSX3:2:1410:2781:9846/1	60	+
chr10	45670723	45670724	A01177:42:HHKNYDSX3:1:1169:30906:14215/1	60	+
chr10	46261157	46261158	A01177:42:HHKNYDSX3:1:1113:3685:27884/1	60	+
chr10	46809106	46809107	A01177:42:HHKNYDSX3:1:1153:26051:8406	60	+
chr10	48288149	48288150	A01177:42:HHKNYDSX3:1:1312:10438:6950	60	-
chr10	48320442	48320443	A01177:42:HHKNYDSX3:1:1573:32244:24612/1	60	-
chr10	49755335	49755336	A01177:42:HHKNYDSX3:1:1161:19117:18912/1	60	+
chr10	50445060	50445061	A01177:42:HHKNYDSX3:1:1224:22688:14011/1	60	+
chr10	50461947	50461948	A01177:42:HHKNYDSX3:1:1160:20763:11334/1	60	+
chr10	54288056	54288057	A01177:42:HHKNYDSX3:2:2334:20546:32847/1	60	-
chr10	55376800	55376801	A01177:42:HHKNYDSX3:1:1239:13747:26929/1	60	+
chr10	60788355	60788356	A01177:42:HHKNYDSX3:1:1102:12798:10755/1	60	+
chr10	60904002	60904003	A01177:42:HHKNYDSX3:2:1415:18584:24439	60	-
chr10	61073026	61073027	A01177:42:HHKNYDSX3:1:1223:9299:15186/1	60	-
chr10	61356829	61356830	A01177:42:HHKNYDSX3:1:1539:3224:29841/1	60	+
chr10	61422866	61422867	A01177:42:HHKNYDSX3:1:1311:17815:23046/1	60	-
chr10	61435720	61435721	A01177:42:HHKNYDSX3:2:1378:12979:25473	60	+
chr10	61449501	61449502	A01177:42:HHKNYDSX3:2:1631:19117:29434	60	+
chr10	61748295	61748296	A01177:42:HHKNYDSX3:1:2114:14262:22467/1	60	+
chr10	61805630	61805631	A01177:42:HHKNYDSX3:2:2165:24279:8375	60	-
chr10	61837099	61837100	A01177:42:HHKNYDSX3:1:1301:4743:23296/1	60	+
chr10	61886469	61886470	A01177:42:HHKNYDSX3:1:1334:7979:18192/1	60	-
chr10	62249148	62249149	A01177:42:HHKNYDSX3:1:1453:9100:15812/1	60	+
chr10	63134959	63134960	A01177:42:HHKNYDSX3:1:2546:22516:29559	60	-
chr10	63176849	63176850	A01177:42:HHKNYDSX3:1:1339:27335:1767/1	60	+
chr10	63240369	63240370	A01177:42:HHKNYDSX3:1:1141:9588:32409/1	60	+
chr10	63259679	63259680	A01177:42:HHKNYDSX3:1:1176:9543:6621/1	60	-
chr10	63484789	63484790	A01177:42:HHKNYDSX3:1:1576:15230:27430/1	60	+
chr10	63485535	63485536	A01177:42:HHKNYDSX3:1:1171:10583:7639/1	60	+
chr10	63498672	63498673	A01177:42:HHKNYDSX3:1:1166:15492:21809/1	60	+
chr10	65974625	65974626	A01177:42:HHKNYDSX3:1:2216:31882:21856	60	-
chr10	67516844	67516845	A01177:42:HHKNYDSX3:1:1219:13648:5932/1	60	-
chr10	67589061	67589062	A01177:42:HHKNYDSX3:1:1360:21052:36730/1	60	-
chr10	68516367	68516368	A01177:42:HHKNYDSX3:1:1245:11794:26804/1	60	-
chr10	68734023	68734024	A01177:42:HHKNYDSX3:2:2230:30427:16360/1	60	+
chr10	68744668	68744669	A01177:42:HHKNYDSX3:1:1109:9977:30921/1	60	-
chr10	68935001	68935002	A01177:42:HHKNYDSX3:1:1620:25229:25207/1	60	-
chr10	69197927	69197928	A01177:42:HHKNYDSX3:2:1653:24650:22889/1	60	+
chr10	70155357	70155358	A01177:42:HHKNYDSX3:1:1214:13096:27148/1	60	-
chr10	70216010	70216011	A01177:42:HHKNYDSX3:1:1155:9372:31751/1	60	+
chr10	71803804	71803805	A01177:42:HHKNYDSX3:2:2177:18358:5760	60	-
chr10	72115797	72115798	A01177:42:HHKNYDSX3:1:1217:18114:18584/1	60	+
chr10	72131105	72131106	A01177:42:HHKNYDSX3:1:2445:7383:13495/1	60	-
chr10	72140344	72140345	A01177:42:HHKNYDSX3:1:1144:2799:2268/1	60	+
chr10	72157324	72157325	A01177:42:HHKNYDSX3:1:2446:17616:18411/1	60	-
chr10	72167111	72167112	A01177:42:HHKNYDSX3:1:1465:30897:35243/1	60	+
chr10	72172606	72172607	A01177:42:HHKNYDSX3:1:1655:26151:13964/1	60	+
chr10	72186543	72186544	A01177:42:HHKNYDSX3:1:1119:5900:14027/1	60	-
chr10	72200237	72200238	A01177:42:HHKNYDSX3:2:1647:32814:10786	60	-
chr10	72315558	72315559	A01177:42:HHKNYDSX3:1:1177:10637:24674/1	60	-
chr10	72526194	72526195	A01177:42:HHKNYDSX3:1:1265:31259:2738	60	+
chr10	72650371	72650372	A01177:42:HHKNYDSX3:2:1622:8721:16031/1	60	+
chr10	72818064	72818065	A01177:42:HHKNYDSX3:1:1209:5312:26005/1	60	+
chr10	72825343	72825344	A01177:42:HHKNYDSX3:1:1626:29460:12837/1	60	-
chr10	73054742	73054743	A01177:42:HHKNYDSX3:1:1203:2935:32283/1	60	-
chr10	73100868	73100869	A01177:42:HHKNYDSX3:1:1439:12400:14794/1	60	+
chr10	73115606	73115607	A01177:42:HHKNYDSX3:1:1117:19298:36448/1	60	+
chr10	73388410	73388411	A01177:42:HHKNYDSX3:1:1203:17915:28792/1	60	+
chr10	73436284	73436285	A01177:42:HHKNYDSX3:1:1121:12409:3474/1	60	-
chr10	73439721	73439722	A01177:42:HHKNYDSX3:1:1257:29640:2628/1	60	+
chr10	73472241	73472242	A01177:42:HHKNYDSX3:1:1117:27154:7999/1	60	-
chr10	73564340	73564341	A01177:42:HHKNYDSX3:1:1329:25030:25019/1	60	+
chr10	73739194	73739195	A01177:42:HHKNYDSX3:1:1109:14326:11553	60	+
chr10	73768323	73768324	A01177:42:HHKNYDSX3:1:1403:29496:24674/1	60	+
chr10	73951675	73951676	A01177:42:HHKNYDSX3:2:2173:17436:34757/1	60	+
chr10	74076862	74076863	A01177:42:HHKNYDSX3:2:1645:29541:36088/1	60	-
chr10	74204863	74204864	A01177:42:HHKNYDSX3:1:1445:8684:21668/1	60	-
chr10	74254206	74254207	A01177:42:HHKNYDSX3:1:1141:1262:33144	60	-
chr10	74337155	74337156	A01177:42:HHKNYDSX3:1:1151:14977:16501/1	60	-
chr10	74386743	74386744	A01177:42:HHKNYDSX3:1:2405:20157:14575/1	60	+
chr10	74432500	74432501	A01177:42:HHKNYDSX3:1:1264:28013:34413/1	60	+
chr10	74432502	74432503	A01177:42:HHKNYDSX3:2:2457:24578:14967	60	+
chr10	74433810	74433811	A01177:42:HHKNYDSX3:1:1170:27281:22780/1	60	+
chr10	74446774	74446775	A01177:42:HHKNYDSX3:1:1110:27715:31234/1	60	-
chr10	74466330	74466331	A01177:42:HHKNYDSX3:1:1106:4652:14152	60	-
chr10	74483717	74483718	A01177:42:HHKNYDSX3:1:1225:12011:16814/1	60	-
chr10	74529386	74529387	A01177:42:HHKNYDSX3:1:1658:20238:2722	60	+
chr10	74539311	74539312	A01177:42:HHKNYDSX3:1:1102:24912:9439/1	60	+
chr10	74542660	74542661	A01177:42:HHKNYDSX3:1:2674:1796:5228	60	-
chr10	74583502	74583503	A01177:42:HHKNYDSX3:1:2226:20302:5243	60	-
chr10	74597508	74597509	A01177:42:HHKNYDSX3:1:1109:24270:20322/1	60	+
chr10	74943898	74943899	A01177:42:HHKNYDSX3:1:1449:16911:24768/1	60	+
chr10	74968330	74968331	A01177:42:HHKNYDSX3:1:1347:22272:9126/1	60	+
chr10	74993472	74993473	A01177:42:HHKNYDSX3:1:2172:14064:8375/1	60	-
chr10	75162333	75162334	A01177:42:HHKNYDSX3:1:1250:19298:17848	60	+
chr10	77198287	77198288	A01177:42:HHKNYDSX3:1:2445:10872:5165	60	-
chr10	78108161	78108162	A01177:42:HHKNYDSX3:2:2556:22978:31579/1	60	-
chr10	79127160	79127161	A01177:42:HHKNYDSX3:1:1568:19515:5134	60	+
chr10	79808133	79808134	A01177:42:HHKNYDSX3:2:1164:3215:29888/1	60	+
chr10	79819093	79819094	A01177:42:HHKNYDSX3:2:1662:6858:23109	60	-
chr10	80056969	80056970	A01177:42:HHKNYDSX3:1:1402:27489:22545	60	-
chr10	80124410	80124411	A01177:42:HHKNYDSX3:2:2208:24370:6809	60	-
chr10	83455293	83455294	A01177:42:HHKNYDSX3:2:2332:6262:31344	60	-
chr10	84508897	84508898	A01177:42:HHKNYDSX3:1:1140:13160:26757/1	60	+
chr10	86770588	86770589	A01177:42:HHKNYDSX3:1:1234:31729:31892/1	60	+
chr10	86797046	86797047	A01177:42:HHKNYDSX3:2:2559:32506:25755	60	+
chr10	86836098	86836099	A01177:42:HHKNYDSX3:1:1365:2564:30295/1	60	+
chr10	87479872	87479873	A01177:42:HHKNYDSX3:2:1261:13756:29543/1	60	+
chr10	87786621	87786622	A01177:42:HHKNYDSX3:2:2308:15203:6433	60	+
chr10	87787644	87787645	A01177:42:HHKNYDSX3:1:2138:1036:12336/1	60	-
chr10	87800805	87800806	A01177:42:HHKNYDSX3:1:1166:20383:25394/1	60	+
chr10	87811430	87811431	A01177:42:HHKNYDSX3:2:2520:5882:12774	60	-
chr10	87958102	87958103	A01177:42:HHKNYDSX3:1:1210:11261:16423/1	60	-
chr10	87965799	87965800	A01177:42:HHKNYDSX3:1:1359:1380:22420	60	-
chr10	88207484	88207485	A01177:42:HHKNYDSX3:1:1135:15564:4523/1	60	-
chr10	88215187	88215188	A01177:42:HHKNYDSX3:1:1462:23728:35289/1	60	+
chr10	88223662	88223663	A01177:42:HHKNYDSX3:1:1130:17056:7420/1	60	+
chr10	88359062	88359063	A01177:42:HHKNYDSX3:1:1433:17806:34491/1	60	-
chr10	88367532	88367533	A01177:42:HHKNYDSX3:1:1119:17933:27696/1	60	+
chr10	88374306	88374307	A01177:42:HHKNYDSX3:1:1178:21721:17973/1	60	-
chr10	88792220	88792221	A01177:42:HHKNYDSX3:1:1265:28519:23703/1	60	-
chr10	89610373	89610374	A01177:42:HHKNYDSX3:1:1145:30463:28416/1	60	+
chr10	89715473	89715474	A01177:42:HHKNYDSX3:2:2623:2094:24659	60	-
chr10	89716345	89716346	A01177:42:HHKNYDSX3:1:1344:9471:7185	60	-
chr10	90992554	90992555	A01177:42:HHKNYDSX3:1:1458:7346:30718/1	60	+
chr10	91834103	91834104	A01177:42:HHKNYDSX3:1:1329:8901:17816	60	+
chr10	91857927	91857928	A01177:42:HHKNYDSX3:1:1168:7988:8061/1	60	-
chr10	91928561	91928562	A01177:42:HHKNYDSX3:1:1142:21567:12226/1	60	+
chr10	91930055	91930056	A01177:42:HHKNYDSX3:1:1503:10493:35415/1	60	-
chr10	91964640	91964641	A01177:42:HHKNYDSX3:2:2272:24008:2895/1	60	+
chr10	91982137	91982138	A01177:42:HHKNYDSX3:2:2457:5773:10113/1	60	+
chr10	91982138	91982139	A01177:42:HHKNYDSX3:1:1533:1714:15734	60	+
chr10	91990581	91990582	A01177:42:HHKNYDSX3:2:2364:25455:15515	60	+
chr10	92457682	92457683	A01177:42:HHKNYDSX3:2:1108:16369:30874/1	60	+
chr10	92479114	92479115	A01177:42:HHKNYDSX3:1:2110:12608:35634/1	60	-
chr10	92633574	92633575	A01177:42:HHKNYDSX3:1:2518:14814:28432/1	60	+
chr10	92778437	92778438	A01177:42:HHKNYDSX3:1:1123:26838:24486/1	60	+
chr10	92851881	92851882	A01177:42:HHKNYDSX3:1:1137:29731:25175/1	60	+
chr10	92893404	92893405	A01177:42:HHKNYDSX3:1:2106:24343:20008	60	-
chr10	92926246	92926247	A01177:42:HHKNYDSX3:1:1553:11478:7999/1	60	-
chr10	92950524	92950525	A01177:42:HHKNYDSX3:1:1536:26250:5869/1	60	+
chr10	92966745	92966746	A01177:42:HHKNYDSX3:2:2449:13404:6355/1	60	+
chr10	93135368	93135369	A01177:42:HHKNYDSX3:2:1675:5511:35744	60	-
chr10	93687913	93687914	A01177:42:HHKNYDSX3:1:1265:20934:14418/1	60	-
chr10	93692015	93692016	A01177:42:HHKNYDSX3:1:1129:25880:14967/1	60	-
chr10	93700390	93700391	A01177:42:HHKNYDSX3:2:1270:24822:17300/1	60	-
chr10	93765747	93765748	A01177:42:HHKNYDSX3:2:2517:18466:22357/1	60	-
chr10	94353868	94353869	A01177:42:HHKNYDSX3:1:1525:13114:22106/1	60	-
chr10	94524617	94524618	A01177:42:HHKNYDSX3:1:1353:13602:21198	60	+
chr10	94607047	94607048	A01177:42:HHKNYDSX3:1:1546:27064:36119/1	60	+
chr10	95628384	95628385	A01177:42:HHKNYDSX3:1:1101:27489:26678/1	60	-
chr10	96047209	96047210	A01177:42:HHKNYDSX3:1:1314:21974:33473/1	60	-
chr10	96564090	96564091	A01177:42:HHKNYDSX3:1:1362:26747:16438/1	60	-
chr10	96927311	96927312	A01177:42:HHKNYDSX3:1:1110:6659:16344/1	60	-
chr10	96930436	96930437	A01177:42:HHKNYDSX3:2:2662:18846:6605	60	-
chr10	96950896	96950897	A01177:42:HHKNYDSX3:1:1112:21558:27524	60	+
chr10	96950900	96950901	A01177:42:HHKNYDSX3:1:1247:15085:31187/1	60	-
chr10	96965048	96965049	A01177:42:HHKNYDSX3:2:1518:4372:1705	60	-
chr10	96975929	96975930	A01177:42:HHKNYDSX3:1:1157:8278:12007/1	60	+
chr10	96976747	96976748	A01177:42:HHKNYDSX3:1:1257:24442:13009/1	60	-
chr10	97161026	97161027	A01177:42:HHKNYDSX3:1:1240:6108:22811/1	60	-
chr10	97260836	97260837	A01177:42:HHKNYDSX3:1:1145:27434:1877/1	60	+
chr10	97473098	97473099	A01177:42:HHKNYDSX3:1:1263:22842:1251/1	60	+
chr10	98160993	98160994	A01177:42:HHKNYDSX3:1:1353:17996:15029	60	-
chr10	99152181	99152182	A01177:42:HHKNYDSX3:2:2320:1244:17550	60	-
chr10	99690994	99690995	A01177:42:HHKNYDSX3:1:1549:29921:33426/1	60	-
chr10	99760326	99760327	A01177:42:HHKNYDSX3:2:2238:26006:9831/1	60	-
chr10	100155078	100155079	A01177:42:HHKNYDSX3:1:1354:27353:27477/1	60	-
chr10	100156408	100156409	A01177:42:HHKNYDSX3:1:1535:12536:1282/1	60	+
chr10	100175450	100175451	A01177:42:HHKNYDSX3:1:1141:21061:13385/1	60	-
chr10	100177861	100177862	A01177:42:HHKNYDSX3:1:1273:3097:9330	60	+
chr10	100199963	100199964	A01177:42:HHKNYDSX3:1:1470:28004:8813/1	60	-
chr10	100203883	100203884	A01177:42:HHKNYDSX3:1:1471:8639:30921/1	60	+
chr10	100204121	100204122	A01177:42:HHKNYDSX3:1:1325:31177:20509	60	-
chr10	100212528	100212529	A01177:42:HHKNYDSX3:1:1160:31177:5791/1	60	-
chr10	100247464	100247465	A01177:42:HHKNYDSX3:1:1259:8079:36839/1	60	+
chr10	100927743	100927744	A01177:42:HHKNYDSX3:1:1162:16532:7012/1	60	-
chr10	101396577	101396578	A01177:42:HHKNYDSX3:1:1114:24587:11694/1	60	-
chr10	101434524	101434525	A01177:42:HHKNYDSX3:1:1124:18945:21371/1	60	-
chr10	101455380	101455381	A01177:42:HHKNYDSX3:1:1629:12572:18850/1	60	-
chr10	101457855	101457856	A01177:42:HHKNYDSX3:2:1507:16839:20572/1	60	+
chr10	101459770	101459771	A01177:42:HHKNYDSX3:1:1232:7021:30718/1	60	+
chr10	101484800	101484801	A01177:42:HHKNYDSX3:1:1336:5294:13354/1	60	+
chr10	101499565	101499566	A01177:42:HHKNYDSX3:2:1223:2474:31422/1	60	-
chr10	101502637	101502638	A01177:42:HHKNYDSX3:1:1224:32072:10379/1	60	-
chr10	101798140	101798141	A01177:42:HHKNYDSX3:1:1212:4951:26757/1	60	-
chr10	101802494	101802495	A01177:42:HHKNYDSX3:1:1603:20491:23015	60	-
chr10	101815407	101815408	A01177:42:HHKNYDSX3:2:1259:12545:27101	60	+
chr10	101923854	101923855	A01177:42:HHKNYDSX3:1:1577:2772:19727/1	60	+
chr10	101925423	101925424	A01177:42:HHKNYDSX3:1:1138:7563:24486/1	60	+
chr10	101933603	101933604	A01177:42:HHKNYDSX3:1:1170:31340:4507/1	60	+
chr10	101953422	101953423	A01177:42:HHKNYDSX3:1:1158:14787:11130/1	60	+
chr10	101959395	101959396	A01177:42:HHKNYDSX3:1:1139:30689:35383/1	60	-
chr10	101962653	101962654	A01177:42:HHKNYDSX3:1:1130:20862:2613/1	60	-
chr10	101976451	101976452	A01177:42:HHKNYDSX3:2:1247:6198:36808	60	-
chr10	101988152	101988153	A01177:42:HHKNYDSX3:1:1255:18846:8390	60	+
chr10	101998676	101998677	A01177:42:HHKNYDSX3:1:2116:23411:18709/1	60	+
chr10	102007063	102007064	A01177:42:HHKNYDSX3:1:2659:7129:11177	60	-
chr10	102106644	102106645	A01177:42:HHKNYDSX3:1:1414:30327:35884	60	-
chr10	102266561	102266562	A01177:42:HHKNYDSX3:1:1178:19533:3724/1	60	+
chr10	102285100	102285101	A01177:42:HHKNYDSX3:1:2267:8043:7216/1	60	+
chr10	102295042	102295043	A01177:42:HHKNYDSX3:1:1151:18828:13244/1	60	+
chr10	102473669	102473670	A01177:42:HHKNYDSX3:1:1168:26793:32863/1	60	+
chr10	102849447	102849448	A01177:42:HHKNYDSX3:2:2334:21142:14528	60	+
chr10	102943915	102943916	A01177:42:HHKNYDSX3:1:1143:19407:13213	60	+
chr10	103117014	103117015	A01177:42:HHKNYDSX3:1:1515:16749:30530/1	60	+
chr10	103120128	103120129	A01177:42:HHKNYDSX3:1:1114:19036:1705/1	60	+
chr10	103149007	103149008	A01177:42:HHKNYDSX3:1:1212:1307:22545/1	60	+
chr10	103149018	103149019	A01177:42:HHKNYDSX3:2:1105:30409:32518/1	60	+
chr10	103150141	103150142	A01177:42:HHKNYDSX3:1:1205:17327:8390/1	60	-
chr10	103162998	103162999	A01177:42:HHKNYDSX3:1:1301:25934:30780	60	-
chr10	103177936	103177937	A01177:42:HHKNYDSX3:1:1221:15338:17190/1	60	+
chr10	103177937	103177938	A01177:42:HHKNYDSX3:1:2170:11912:16548	60	+
chr10	103177938	103177939	A01177:42:HHKNYDSX3:2:2574:24804:8970	60	+
chr10	103183784	103183785	A01177:42:HHKNYDSX3:2:1507:20582:29778	60	-
chr10	103183785	103183786	A01177:42:HHKNYDSX3:2:1204:3125:13416/1	60	-
chr10	103962644	103962645	A01177:42:HHKNYDSX3:2:1435:8793:34695/1	60	-
chr10	104125160	104125161	A01177:42:HHKNYDSX3:1:1517:4589:10942/1	60	-
chr10	105689453	105689454	A01177:42:HHKNYDSX3:1:1121:19886:24846/1	60	-
chr10	105876476	105876477	A01177:42:HHKNYDSX3:1:1243:12481:14184	60	+
chr10	108375628	108375629	A01177:42:HHKNYDSX3:1:1122:11496:21245/1	60	-
chr10	110084874	110084875	A01177:42:HHKNYDSX3:1:1223:16414:19930	60	-
chr10	110243859	110243860	A01177:42:HHKNYDSX3:1:1103:22073:9283/1	60	+
chr10	110252641	110252642	A01177:42:HHKNYDSX3:1:2624:24975:6136	60	-
chr10	110255408	110255409	A01177:42:HHKNYDSX3:1:1306:3332:35853/1	60	-
chr10	110262688	110262689	A01177:42:HHKNYDSX3:1:1223:7021:20478	60	-
chr10	110604999	110605000	A01177:42:HHKNYDSX3:1:1367:26115:6605	60	+
chr10	110923736	110923737	A01177:42:HHKNYDSX3:1:1233:28058:11287	60	+
chr10	110951445	110951446	A01177:42:HHKNYDSX3:1:1155:24352:13761	60	+
chr10	110970251	110970252	A01177:42:HHKNYDSX3:1:2641:29894:21261	60	-
chr10	110972386	110972387	A01177:42:HHKNYDSX3:1:1257:15980:24032/1	60	+
chr10	110973792	110973793	A01177:42:HHKNYDSX3:1:1201:20374:4711/1	60	+
chr10	110976261	110976262	A01177:42:HHKNYDSX3:1:1122:12870:1266/1	60	+
chr10	112169769	112169770	A01177:42:HHKNYDSX3:1:1124:15076:7936/1	60	-
chr10	112680684	112680685	A01177:42:HHKNYDSX3:1:1367:32190:4163	60	+
chr10	112703553	112703554	A01177:42:HHKNYDSX3:1:1229:13747:30874	60	+
chr10	112708098	112708099	A01177:42:HHKNYDSX3:1:1207:25744:12696/1	60	-
chr10	112866783	112866784	A01177:42:HHKNYDSX3:1:2371:23900:8594	60	-
chr10	113130935	113130936	A01177:42:HHKNYDSX3:1:1160:9959:24220/1	60	+
chr10	113365527	113365528	A01177:42:HHKNYDSX3:2:1374:27651:34006/1	60	-
chr10	113876718	113876719	A01177:42:HHKNYDSX3:2:1176:5195:17722/1	60	+
chr10	113880164	113880165	A01177:42:HHKNYDSX3:2:2360:24813:7921	60	-
chr10	114144650	114144651	A01177:42:HHKNYDSX3:1:1272:28610:23422/1	60	-
chr10	114158926	114158927	A01177:42:HHKNYDSX3:1:2518:14163:16908/1	60	+
chr10	114691353	114691354	A01177:42:HHKNYDSX3:1:1423:14154:22717/1	60	+
chr10	114758198	114758199	A01177:42:HHKNYDSX3:1:2547:15465:6355/1	60	-
chr10	114833859	114833860	A01177:42:HHKNYDSX3:1:1448:16495:4726/1	60	-
chr10	114978960	114978961	A01177:42:HHKNYDSX3:1:1140:4182:19257/1	60	+
chr10	115190401	115190402	A01177:42:HHKNYDSX3:1:1152:14633:20541/1	60	-
chr10	115284920	115284921	A01177:42:HHKNYDSX3:1:1251:18222:15452/1	60	-
chr10	115683652	115683653	A01177:42:HHKNYDSX3:1:1113:31530:8563/1	60	-
chr10	117279802	117279803	A01177:42:HHKNYDSX3:2:1425:19922:13823/1	60	-
chr10	117291755	117291756	A01177:42:HHKNYDSX3:1:1144:29812:16767/1	60	+
chr10	117939304	117939305	A01177:42:HHKNYDSX3:1:2218:5791:17660/1	60	-
chr10	118037939	118037940	A01177:42:HHKNYDSX3:1:1103:10185:24737/1	60	+
chr10	118040180	118040181	A01177:42:HHKNYDSX3:1:1353:30110:8860/1	60	-
chr10	118619313	118619314	A01177:42:HHKNYDSX3:1:2243:31394:27023	60	-
chr10	118692656	118692657	A01177:42:HHKNYDSX3:1:2202:28908:21903/1	60	+
chr10	119047163	119047164	A01177:42:HHKNYDSX3:1:1164:4869:31876/1	60	+
chr10	119060773	119060774	A01177:42:HHKNYDSX3:1:1469:14380:7607/1	60	+
chr10	119074789	119074790	A01177:42:HHKNYDSX3:2:1625:25301:13589	60	-
chr10	119111271	119111272	A01177:42:HHKNYDSX3:1:1331:6759:24220	60	+
chr10	119111272	119111273	A01177:42:HHKNYDSX3:1:1639:12753:4789	60	+
chr10	119147815	119147816	A01177:42:HHKNYDSX3:1:1568:28501:20760	60	+
chr10	119162728	119162729	A01177:42:HHKNYDSX3:2:2551:29478:28839/1	60	+
chr10	119579878	119579879	A01177:42:HHKNYDSX3:1:1407:22299:30123/1	60	+
chr10	119800975	119800976	A01177:42:HHKNYDSX3:1:1525:32344:14920/1	60	+
chr10	119802997	119802998	A01177:42:HHKNYDSX3:2:1534:32000:36871/1	60	+
chr10	119804422	119804423	A01177:42:HHKNYDSX3:1:1463:29252:26130/1	60	+
chr10	119806240	119806241	A01177:42:HHKNYDSX3:1:1223:9091:24972/1	60	+
chr10	119928916	119928917	A01177:42:HHKNYDSX3:1:1155:8332:18991/1	60	+
chr10	120864937	120864938	A01177:42:HHKNYDSX3:2:2526:10926:17284	60	-
chr10	120901619	120901620	A01177:42:HHKNYDSX3:1:2540:23312:21230	60	-
chr10	121749071	121749072	A01177:42:HHKNYDSX3:1:1167:1298:1454	60	+
chr10	121839061	121839062	A01177:42:HHKNYDSX3:2:2149:16830:32863	60	-
chr10	121842751	121842752	A01177:42:HHKNYDSX3:1:1376:23339:7404/1	60	-
chr10	121877504	121877505	A01177:42:HHKNYDSX3:2:1214:17535:20525/1	60	+
chr10	122930869	122930870	A01177:42:HHKNYDSX3:1:1107:1985:29450/1	60	+
chr10	122934668	122934669	A01177:42:HHKNYDSX3:1:1122:11876:29230/1	60	+
chr10	122941042	122941043	A01177:42:HHKNYDSX3:1:1323:23194:20087/1	60	-
chr10	123070824	123070825	A01177:42:HHKNYDSX3:2:1346:25527:30452/1	60	+
chr10	123160761	123160762	A01177:42:HHKNYDSX3:1:1110:9742:17519/1	60	+
chr10	123222845	123222846	A01177:42:HHKNYDSX3:1:1157:3477:7607/1	60	-
chr10	124754835	124754836	A01177:42:HHKNYDSX3:1:1303:3586:35759/1	60	+
chr10	124766974	124766975	A01177:42:HHKNYDSX3:1:1509:16387:8422/1	60	+
chr10	124774301	124774302	A01177:42:HHKNYDSX3:1:1251:31810:4006	60	+
chr10	124940960	124940961	A01177:42:HHKNYDSX3:1:1111:5077:19116/1	60	+
chr10	125475471	125475472	A01177:42:HHKNYDSX3:1:1258:30147:3850/1	60	+
chr10	125810726	125810727	A01177:42:HHKNYDSX3:1:2157:31304:14591/1	60	+
chr10	127563169	127563170	A01177:42:HHKNYDSX3:1:1207:17743:28150/1	60	-
chr10	127567309	127567310	A01177:42:HHKNYDSX3:1:2509:30499:31234/1	60	+
chr10	128121866	128121867	A01177:42:HHKNYDSX3:1:1446:26440:15655	60	-
chr10	128179589	128179590	A01177:42:HHKNYDSX3:1:1113:12536:2785	60	-
chr10	128368320	128368321	A01177:42:HHKNYDSX3:1:1467:29197:25786/1	60	+
chr10	130155528	130155529	A01177:42:HHKNYDSX3:1:1102:1832:15248/1	60	+
chr10	131369729	131369730	A01177:42:HHKNYDSX3:1:1328:28935:22388/1	60	+
chr10	131894754	131894755	A01177:42:HHKNYDSX3:2:1322:2844:6605/1	60	-
chr10	133123729	133123730	A01177:42:HHKNYDSX3:1:2330:32588:7701	60	-
chr10	133301832	133301833	A01177:42:HHKNYDSX3:1:1215:23339:9627	60	-
chr10	133402890	133402891	A01177:42:HHKNYDSX3:1:1270:29478:22482/1	60	-
chr10	133408777	133408778	A01177:42:HHKNYDSX3:1:1109:15374:35697/1	60	-
chr10	133411269	133411270	A01177:42:HHKNYDSX3:1:1225:5891:22529/1	60	+
chr10	133489921	133489922	A01177:42:HHKNYDSX3:1:2507:11867:4382/1	60	-
chr10	133489925	133489926	A01177:42:HHKNYDSX3:2:2112:18304:27367	60	-
chr10	133493208	133493209	A01177:42:HHKNYDSX3:2:2270:15076:11788	60	-
chr10	133507773	133507774	A01177:42:HHKNYDSX3:1:1162:4860:28573/1	60	+
chr10	133513932	133513933	A01177:42:HHKNYDSX3:1:1111:2446:4883/1	60	+
chr10	133514489	133514490	A01177:42:HHKNYDSX3:1:1265:9751:33567	60	-
chr11	213965	213966	A01177:42:HHKNYDSX3:2:1433:28140:6198/1	60	+
chr11	228325	228326	A01177:42:HHKNYDSX3:2:1342:32958:25441/1	60	-
chr11	231290	231291	A01177:42:HHKNYDSX3:2:1415:23610:18333/1	60	+
chr11	243048	243049	A01177:42:HHKNYDSX3:1:1225:27760:6417/1	60	+
chr11	243148	243149	A01177:42:HHKNYDSX3:1:1135:8929:12289	60	-
chr11	318900	318901	A01177:42:HHKNYDSX3:1:1558:16134:32816/1	60	+
chr11	328431	328432	A01177:42:HHKNYDSX3:1:1208:24451:16344/1	60	-
chr11	333706	333707	A01177:42:HHKNYDSX3:1:1608:21703:10238/1	60	-
chr11	333807	333808	A01177:42:HHKNYDSX3:1:2562:29704:22748/1	60	-
chr11	337681	337682	A01177:42:HHKNYDSX3:1:1103:7600:19132/1	60	-
chr11	338438	338439	A01177:42:HHKNYDSX3:1:1541:28655:22122/1	60	-
chr11	340584	340585	A01177:42:HHKNYDSX3:1:1238:29767:14058/1	60	+
chr11	340882	340883	A01177:42:HHKNYDSX3:1:1263:27227:28416/1	60	-
chr11	512569	512570	A01177:42:HHKNYDSX3:1:2205:13150:12085/1	60	+
chr11	672336	672337	A01177:42:HHKNYDSX3:1:2260:15402:5650/1	60	-
chr11	684514	684515	A01177:42:HHKNYDSX3:1:1523:21938:7326	60	+
chr11	686012	686013	A01177:42:HHKNYDSX3:1:2361:7473:29465	60	+
chr11	686702	686703	A01177:42:HHKNYDSX3:1:1159:10429:13573/1	60	-
chr11	754952	754953	A01177:42:HHKNYDSX3:1:1174:24957:8108/1	60	+
chr11	768748	768749	A01177:42:HHKNYDSX3:2:2554:9914:2002	60	-
chr11	801706	801707	A01177:42:HHKNYDSX3:1:1130:5882:35665/1	60	+
chr11	811379	811380	A01177:42:HHKNYDSX3:1:2438:32452:22999	60	-
chr11	812125	812126	A01177:42:HHKNYDSX3:1:1310:7148:20948	60	-
chr11	812128	812129	A01177:42:HHKNYDSX3:1:2315:18141:4883	60	-
chr11	928197	928198	A01177:42:HHKNYDSX3:2:2306:25111:31485	60	+
chr11	936248	936249	A01177:42:HHKNYDSX3:1:1104:7970:18615/1	60	+
chr11	988696	988697	A01177:42:HHKNYDSX3:2:2624:4435:11804/1	60	+
chr11	2968746	2968747	A01177:42:HHKNYDSX3:1:2529:4643:9627	60	+
chr11	3708773	3708774	A01177:42:HHKNYDSX3:1:1270:23719:5337/1	60	+
chr11	3715855	3715856	A01177:42:HHKNYDSX3:1:2677:30888:16626/1	60	-
chr11	3736530	3736531	A01177:42:HHKNYDSX3:1:1104:31042:27602/1	60	-
chr11	3763687	3763688	A01177:42:HHKNYDSX3:1:1147:23357:28667/1	60	-
chr11	3764547	3764548	A01177:42:HHKNYDSX3:1:1504:28456:12446/1	60	-
chr11	3896587	3896588	A01177:42:HHKNYDSX3:1:2673:23863:8656	60	-
chr11	3915123	3915124	A01177:42:HHKNYDSX3:1:1157:1371:19210/1	60	+
chr11	3924673	3924674	A01177:42:HHKNYDSX3:1:1120:25961:13416/1	60	-
chr11	3981576	3981577	A01177:42:HHKNYDSX3:1:1137:11803:23187/1	60	-
chr11	3990834	3990835	A01177:42:HHKNYDSX3:1:1209:13946:14497/1	60	+
chr11	4025094	4025095	A01177:42:HHKNYDSX3:1:2628:16414:7028/1	60	+
chr11	4078924	4078925	A01177:42:HHKNYDSX3:1:1275:15501:8359/1	60	+
chr11	4115888	4115889	A01177:42:HHKNYDSX3:1:1534:17436:22232/1	60	+
chr11	4607012	4607013	A01177:42:HHKNYDSX3:2:2413:14127:21136/1	60	-
chr11	5639895	5639896	A01177:42:HHKNYDSX3:2:1268:3007:9768/1	60	+
chr11	6014117	6014118	A01177:42:HHKNYDSX3:1:1111:23041:31626/1	60	+
chr11	6536491	6536492	A01177:42:HHKNYDSX3:1:1275:15501:1157/1	60	-
chr11	6580777	6580778	A01177:42:HHKNYDSX3:1:1125:24749:11443/1	60	+
chr11	7998837	7998838	A01177:42:HHKNYDSX3:1:2531:14678:20713/1	60	+
chr11	8951137	8951138	A01177:42:HHKNYDSX3:1:1128:22128:3991/1	60	+
chr11	9386471	9386472	A01177:42:HHKNYDSX3:1:2633:27823:4147/1	60	+
chr11	9423958	9423959	A01177:42:HHKNYDSX3:1:1140:2157:30968/1	60	-
chr11	9431397	9431398	A01177:42:HHKNYDSX3:1:1319:1768:19617/1	60	-
chr11	9434798	9434799	A01177:42:HHKNYDSX3:1:2611:5430:10989/1	60	+
chr11	9585199	9585200	A01177:42:HHKNYDSX3:1:1476:7102:17112/1	60	+
chr11	9587010	9587011	A01177:42:HHKNYDSX3:1:2405:20952:15859/1	60	+
chr11	9785058	9785059	A01177:42:HHKNYDSX3:1:1147:24840:27915/1	60	-
chr11	9804539	9804540	A01177:42:HHKNYDSX3:1:1423:18466:34882/1	60	-
chr11	10020698	10020699	A01177:42:HHKNYDSX3:1:1103:19425:30248/1	60	-
chr11	10038537	10038538	A01177:42:HHKNYDSX3:1:1128:14000:18724/1	60	-
chr11	10093834	10093835	A01177:42:HHKNYDSX3:2:1223:31629:18474	60	+
chr11	10594967	10594968	A01177:42:HHKNYDSX3:2:2366:19289:19711	60	+
chr11	10823371	10823372	A01177:42:HHKNYDSX3:2:2415:1859:27821/1	60	-
chr11	10880669	10880670	A01177:42:HHKNYDSX3:1:2166:15718:30530/1	60	+
chr11	11804475	11804476	A01177:42:HHKNYDSX3:1:1111:26639:9142/1	60	-
chr11	11895266	11895267	A01177:42:HHKNYDSX3:1:1109:24153:36652/1	60	+
chr11	11904320	11904321	A01177:42:HHKNYDSX3:2:1210:4607:10692/1	60	+
chr11	11906838	11906839	A01177:42:HHKNYDSX3:2:1348:28610:3912/1	60	+
chr11	11921738	11921739	A01177:42:HHKNYDSX3:1:2618:13232:19429	60	+
chr11	11922939	11922940	A01177:42:HHKNYDSX3:2:2216:18530:27070/1	60	+
chr11	11955681	11955682	A01177:42:HHKNYDSX3:1:1108:28772:24518/1	60	+
chr11	12144072	12144073	A01177:42:HHKNYDSX3:2:1511:4110:16689	60	-
chr11	12189901	12189902	A01177:42:HHKNYDSX3:1:1134:29550:3975/1	60	+
chr11	12191232	12191233	A01177:42:HHKNYDSX3:1:1160:4969:19554/1	60	-
chr11	12732767	12732768	A01177:42:HHKNYDSX3:1:2238:17011:27258	60	-
chr11	13138630	13138631	A01177:42:HHKNYDSX3:2:2668:13946:26647/1	60	-
chr11	13442282	13442283	A01177:42:HHKNYDSX3:1:2378:10583:19382/1	60	-
chr11	13713244	13713245	A01177:42:HHKNYDSX3:2:2305:31485:17785	60	-
chr11	14509482	14509483	A01177:42:HHKNYDSX3:1:1550:2076:36839	60	+
chr11	14545430	14545431	A01177:42:HHKNYDSX3:1:2264:9525:3020/1	60	+
chr11	14606704	14606705	A01177:42:HHKNYDSX3:1:1273:20862:4304/1	60	+
chr11	14670402	14670403	A01177:42:HHKNYDSX3:1:1165:24822:2174/1	60	-
chr11	14675447	14675448	A01177:42:HHKNYDSX3:1:2667:27082:4366/1	60	-
chr11	14686882	14686883	A01177:42:HHKNYDSX3:1:1222:1597:2033/1	60	+
chr11	14768246	14768247	A01177:42:HHKNYDSX3:1:1337:5303:25426/1	60	+
chr11	16000570	16000571	A01177:42:HHKNYDSX3:1:1138:21531:17675/1	60	+
chr11	16329488	16329489	A01177:42:HHKNYDSX3:1:2118:17273:20635	60	-
chr11	16966053	16966054	A01177:42:HHKNYDSX3:1:1262:3586:29528/1	60	-
chr11	17060667	17060668	A01177:42:HHKNYDSX3:1:1310:4444:19116	60	-
chr11	17139790	17139791	A01177:42:HHKNYDSX3:1:1241:15736:11397/1	60	-
chr11	17150496	17150497	A01177:42:HHKNYDSX3:1:1165:26232:13166	60	-
chr11	17153321	17153322	A01177:42:HHKNYDSX3:2:1565:24424:30044/1	60	+
chr11	17196763	17196764	A01177:42:HHKNYDSX3:1:2511:10384:4914/1	60	+
chr11	17282486	17282487	A01177:42:HHKNYDSX3:1:1307:7111:27117/1	60	+
chr11	17285903	17285904	A01177:42:HHKNYDSX3:1:1108:26720:16611/1	60	-
chr11	17308372	17308373	A01177:42:HHKNYDSX3:1:1126:14127:14998/1	60	+
chr11	17314611	17314612	A01177:42:HHKNYDSX3:2:1563:23068:19774/1	60	-
chr11	17437071	17437072	A01177:42:HHKNYDSX3:1:1623:15962:15671	60	-
chr11	17872621	17872622	A01177:42:HHKNYDSX3:1:1143:1877:20212/1	60	-
chr11	17939071	17939072	A01177:42:HHKNYDSX3:1:1214:4327:32941/1	60	+
chr11	18076164	18076165	A01177:42:HHKNYDSX3:2:1237:2157:20040/1	60	-
chr11	18084397	18084398	A01177:42:HHKNYDSX3:1:2474:7084:28228	60	+
chr11	18338475	18338476	A01177:42:HHKNYDSX3:1:1111:12590:28275/1	60	+
chr11	19257622	19257623	A01177:42:HHKNYDSX3:2:2202:4625:5901/1	60	-
chr11	19257626	19257627	A01177:42:HHKNYDSX3:1:1122:15438:28260/1	60	-
chr11	20433045	20433046	A01177:42:HHKNYDSX3:1:1625:32967:3067	60	+
chr11	20495492	20495493	A01177:42:HHKNYDSX3:1:1118:1994:18004/1	60	-
chr11	23138157	23138158	A01177:42:HHKNYDSX3:1:1511:28791:25801	60	-
chr11	27159816	27159817	A01177:42:HHKNYDSX3:1:2511:21893:33207	60	+
chr11	27345578	27345579	A01177:42:HHKNYDSX3:1:1357:9091:4867	60	-
chr11	27494134	27494135	A01177:42:HHKNYDSX3:1:1611:10764:17597/1	60	+
chr11	27875642	27875643	A01177:42:HHKNYDSX3:1:1249:9769:10426	60	+
chr11	29878027	29878028	A01177:42:HHKNYDSX3:1:1102:3839:26115/1	60	+
chr11	31053666	31053667	A01177:42:HHKNYDSX3:1:1215:10068:18270/1	60	+
chr11	31269297	31269298	A01177:42:HHKNYDSX3:2:2452:6533:8516/1	60	-
chr11	31460367	31460368	A01177:42:HHKNYDSX3:1:1271:27932:31610/1	60	+
chr11	31479448	31479449	A01177:42:HHKNYDSX3:1:1113:12084:7733/1	60	+
chr11	31501458	31501459	A01177:42:HHKNYDSX3:1:1326:17472:10927/1	60	-
chr11	31601832	31601833	A01177:42:HHKNYDSX3:1:1107:31349:16110/1	60	+
chr11	31607623	31607624	A01177:42:HHKNYDSX3:1:2247:10059:33098	60	+
chr11	31690174	31690175	A01177:42:HHKNYDSX3:2:1654:14488:8609/1	60	-
chr11	31714801	31714802	A01177:42:HHKNYDSX3:1:1104:28655:35963	60	-
chr11	32376367	32376368	A01177:42:HHKNYDSX3:1:1331:3134:9893/1	60	-
chr11	32440703	32440704	A01177:42:HHKNYDSX3:1:1250:23827:32988/1	60	+
chr11	32599165	32599166	A01177:42:HHKNYDSX3:1:1103:5285:28494	60	+
chr11	32925681	32925682	A01177:42:HHKNYDSX3:1:1153:2808:36260/1	60	+
chr11	32931584	32931585	A01177:42:HHKNYDSX3:1:1242:12020:23938/1	60	-
chr11	32978254	32978255	A01177:42:HHKNYDSX3:2:1234:13169:5447/1	60	+
chr11	33114096	33114097	A01177:42:HHKNYDSX3:1:1115:9326:2926/1	60	-
chr11	33126480	33126481	A01177:42:HHKNYDSX3:1:1275:7491:2221/1	60	+
chr11	33138037	33138038	A01177:42:HHKNYDSX3:1:1174:14199:5885/1	60	-
chr11	33290472	33290473	A01177:42:HHKNYDSX3:1:2660:22752:26052/1	60	+
chr11	33346750	33346751	A01177:42:HHKNYDSX3:2:1202:5529:11224/1	60	+
chr11	33756485	33756486	A01177:42:HHKNYDSX3:1:1329:4237:17409/1	60	-
chr11	33871830	33871831	A01177:42:HHKNYDSX3:1:1549:25084:36479/1	60	+
chr11	34060006	34060007	A01177:42:HHKNYDSX3:1:1148:32054:3771/1	60	+
chr11	34967982	34967983	A01177:42:HHKNYDSX3:1:1124:30553:19398/1	60	+
chr11	35808919	35808920	A01177:42:HHKNYDSX3:1:1460:16857:26146/1	60	+
chr11	36412718	36412719	A01177:42:HHKNYDSX3:2:2307:26250:20024	60	+
chr11	36498077	36498078	A01177:42:HHKNYDSX3:2:2250:19090:16266	60	+
chr11	37408893	37408894	A01177:42:HHKNYDSX3:1:1118:23041:6010/1	60	-
chr11	38069377	38069378	A01177:42:HHKNYDSX3:1:1135:13169:21042/1	60	+
chr11	38900488	38900489	A01177:42:HHKNYDSX3:1:1329:13349:30311	60	+
chr11	43332122	43332123	A01177:42:HHKNYDSX3:1:1102:20591:22467/1	60	+
chr11	43398552	43398553	A01177:42:HHKNYDSX3:1:2324:12988:2033/1	60	-
chr11	43445657	43445658	A01177:42:HHKNYDSX3:1:2153:23882:35086/1	60	+
chr11	43492330	43492331	A01177:42:HHKNYDSX3:1:1129:12192:30968/1	60	+
chr11	43723122	43723123	A01177:42:HHKNYDSX3:1:2361:7744:12680/1	60	+
chr11	44150780	44150781	A01177:42:HHKNYDSX3:1:1153:16902:33489/1	60	-
chr11	44164333	44164334	A01177:42:HHKNYDSX3:1:1110:23972:10285/1	60	-
chr11	44610741	44610742	A01177:42:HHKNYDSX3:1:1264:24171:7153	60	+
chr11	45986514	45986515	A01177:42:HHKNYDSX3:1:1621:32099:33849/1	60	-
chr11	46056891	46056892	A01177:42:HHKNYDSX3:1:1274:29984:30436/1	60	-
chr11	46057908	46057909	A01177:42:HHKNYDSX3:1:1147:10908:27993	60	-
chr11	46075269	46075270	A01177:42:HHKNYDSX3:1:1128:32344:7153/1	60	+
chr11	46082550	46082551	A01177:42:HHKNYDSX3:1:2206:7789:2206/1	60	-
chr11	46088902	46088903	A01177:42:HHKNYDSX3:2:2647:18032:33411	60	-
chr11	46090273	46090274	A01177:42:HHKNYDSX3:2:1461:5122:36855/1	60	+
chr11	46117319	46117320	A01177:42:HHKNYDSX3:1:1451:4463:27696	60	-
chr11	46152529	46152530	A01177:42:HHKNYDSX3:2:1140:32533:28714	60	+
chr11	46401394	46401395	A01177:42:HHKNYDSX3:1:1434:4698:19523/1	60	+
chr11	46411827	46411828	A01177:42:HHKNYDSX3:2:2677:21549:12571	60	+
chr11	46431390	46431391	A01177:42:HHKNYDSX3:1:1366:31575:9361/1	60	+
chr11	46435814	46435815	A01177:42:HHKNYDSX3:1:1106:6867:6997/1	60	+
chr11	46435815	46435816	A01177:42:HHKNYDSX3:2:1526:22625:2848	60	+
chr11	46435818	46435819	A01177:42:HHKNYDSX3:2:2218:9923:27132/1	60	+
chr11	46500881	46500882	A01177:42:HHKNYDSX3:1:1157:14615:37012/1	60	+
chr11	46509386	46509387	A01177:42:HHKNYDSX3:2:1125:21187:23813/1	60	+
chr11	46515549	46515550	A01177:42:HHKNYDSX3:1:1125:9127:27320/1	60	+
chr11	46644838	46644839	A01177:42:HHKNYDSX3:1:1213:7889:12242/1	60	-
chr11	46751441	46751442	A01177:42:HHKNYDSX3:2:2466:16984:25050	60	-
chr11	46786180	46786181	A01177:42:HHKNYDSX3:1:1133:2935:3568/1	60	+
chr11	46793171	46793172	A01177:42:HHKNYDSX3:2:1256:26937:33082	60	-
chr11	46799038	46799039	A01177:42:HHKNYDSX3:1:1261:13367:19695/1	60	+
chr11	46799582	46799583	A01177:42:HHKNYDSX3:1:1118:19162:20337/1	60	+
chr11	46809952	46809953	A01177:42:HHKNYDSX3:1:1428:31349:4272/1	60	+
chr11	46811323	46811324	A01177:42:HHKNYDSX3:1:1518:23149:6230/1	60	+
chr11	46815849	46815850	A01177:42:HHKNYDSX3:1:2571:22797:36996	60	+
chr11	46832948	46832949	A01177:42:HHKNYDSX3:1:1510:32262:13495/1	60	+
chr11	47013008	47013009	A01177:42:HHKNYDSX3:1:2203:5647:36479/1	60	-
chr11	47050026	47050027	A01177:42:HHKNYDSX3:1:1310:32940:22216/1	60	+
chr11	47072264	47072265	A01177:42:HHKNYDSX3:1:1110:6705:32831/1	60	+
chr11	47129262	47129263	A01177:42:HHKNYDSX3:1:2455:24297:28134	60	-
chr11	47212632	47212633	A01177:42:HHKNYDSX3:2:1528:22806:13589/1	60	+
chr11	47317543	47317544	A01177:42:HHKNYDSX3:1:1306:11153:13636/1	60	+
chr11	47502382	47502383	A01177:42:HHKNYDSX3:1:1150:15808:18912/1	60	+
chr11	47612820	47612821	A01177:42:HHKNYDSX3:1:1407:1859:34929/1	60	+
chr11	47832042	47832043	A01177:42:HHKNYDSX3:1:1151:30427:2174/1	60	+
chr11	48475839	48475840	A01177:42:HHKNYDSX3:1:1643:28763:17738/1	60	-
chr11	50339251	50339252	A01177:42:HHKNYDSX3:2:1676:14787:33270/1	60	-
chr11	57675119	57675120	A01177:42:HHKNYDSX3:1:1529:21685:3129/1	60	+
chr11	57708781	57708782	A01177:42:HHKNYDSX3:1:1520:11297:13103/1	60	+
chr11	58596432	58596433	A01177:42:HHKNYDSX3:1:1112:26060:17691/1	60	-
chr11	59402266	59402267	A01177:42:HHKNYDSX3:1:1446:20247:10567/1	60	-
chr11	59600132	59600133	A01177:42:HHKNYDSX3:1:1146:30779:24956/1	60	+
chr11	59650288	59650289	A01177:42:HHKNYDSX3:1:1125:10881:17863/1	60	-
chr11	60892708	60892709	A01177:42:HHKNYDSX3:1:1218:3839:32972/1	60	-
chr11	60896861	60896862	A01177:42:HHKNYDSX3:1:1121:13883:5838/1	60	+
chr11	60998356	60998357	A01177:42:HHKNYDSX3:1:1131:22715:8015/1	60	+
chr11	61316931	61316932	A01177:42:HHKNYDSX3:1:1618:31937:5071	60	-
chr11	61316932	61316933	A01177:42:HHKNYDSX3:1:1111:11984:24909/1	60	-
chr11	61316933	61316934	A01177:42:HHKNYDSX3:1:1419:1443:28447/1	60	-
chr11	61438859	61438860	A01177:42:HHKNYDSX3:1:1175:30011:14011/1	60	-
chr11	61802611	61802612	A01177:42:HHKNYDSX3:1:1330:12961:24596	60	-
chr11	61843388	61843389	A01177:42:HHKNYDSX3:1:1360:15555:15280/1	60	-
chr11	62562196	62562197	A01177:42:HHKNYDSX3:1:1156:16631:13604	60	+
chr11	62564929	62564930	A01177:42:HHKNYDSX3:2:2317:3540:36432	60	-
chr11	62567334	62567335	A01177:42:HHKNYDSX3:1:1106:9905:29293/1	60	+
chr11	62567335	62567336	A01177:42:HHKNYDSX3:1:2613:15727:31078	60	+
chr11	62572163	62572164	A01177:42:HHKNYDSX3:1:1113:3766:18380/1	60	-
chr11	62573997	62573998	A01177:42:HHKNYDSX3:1:1670:6479:19977	60	+
chr11	62583013	62583014	A01177:42:HHKNYDSX3:1:1223:1741:11271/1	60	-
chr11	62583536	62583537	A01177:42:HHKNYDSX3:1:2259:18982:34460	60	-
chr11	62587162	62587163	A01177:42:HHKNYDSX3:1:2446:12346:7529	60	+
chr11	62596524	62596525	A01177:42:HHKNYDSX3:1:1226:5258:12759	60	+
chr11	62617099	62617100	A01177:42:HHKNYDSX3:1:1127:29695:27085	60	+
chr11	62634900	62634901	A01177:42:HHKNYDSX3:2:1570:14877:4899/1	60	+
chr11	62636499	62636500	A01177:42:HHKNYDSX3:1:2146:23375:7185/1	60	+
chr11	62669247	62669248	A01177:42:HHKNYDSX3:1:2145:7491:22420/1	60	-
chr11	62692942	62692943	A01177:42:HHKNYDSX3:1:1344:22996:18051/1	60	+
chr11	62710395	62710396	A01177:42:HHKNYDSX3:1:1211:3161:15984/1	60	+
chr11	62713725	62713726	A01177:42:HHKNYDSX3:1:1105:22779:30420/1	60	+
chr11	62717244	62717245	A01177:42:HHKNYDSX3:1:1646:6090:23657/1	60	-
chr11	62718204	62718205	A01177:42:HHKNYDSX3:2:1676:30138:10974	60	-
chr11	62718537	62718538	A01177:42:HHKNYDSX3:1:1107:29577:28917/1	60	-
chr11	62718687	62718688	A01177:42:HHKNYDSX3:1:2461:9209:28964	60	-
chr11	62720985	62720986	A01177:42:HHKNYDSX3:1:2204:23267:25567/1	60	+
chr11	62721989	62721990	A01177:42:HHKNYDSX3:1:1455:4842:13103/1	60	+
chr11	62738619	62738620	A01177:42:HHKNYDSX3:2:1430:25310:18208	60	-
chr11	62741218	62741219	A01177:42:HHKNYDSX3:1:1162:18602:10410/1	60	+
chr11	62798108	62798109	A01177:42:HHKNYDSX3:1:2607:29315:10645	60	-
chr11	62809268	62809269	A01177:42:HHKNYDSX3:1:1118:18159:23046/1	60	-
chr11	62820326	62820327	A01177:42:HHKNYDSX3:1:2635:23737:1517/1	60	-
chr11	62867479	62867480	A01177:42:HHKNYDSX3:1:1120:28691:33646/1	60	+
chr11	62868862	62868863	A01177:42:HHKNYDSX3:1:1115:20717:8093/1	60	+
chr11	63495781	63495782	A01177:42:HHKNYDSX3:1:1218:12825:1407/1	60	+
chr11	63543332	63543333	A01177:42:HHKNYDSX3:1:1116:14335:27414/1	60	-
chr11	63626959	63626960	A01177:42:HHKNYDSX3:1:1155:15139:8171/1	60	+
chr11	63637711	63637712	A01177:42:HHKNYDSX3:1:1244:25238:13197	60	+
chr11	63637843	63637844	A01177:42:HHKNYDSX3:2:1415:15772:28808/1	60	-
chr11	63645898	63645899	A01177:42:HHKNYDSX3:1:1447:28754:2910/1	60	-
chr11	63645978	63645979	A01177:42:HHKNYDSX3:1:1110:2835:17832/1	60	+
chr11	63645980	63645981	A01177:42:HHKNYDSX3:1:1127:1705:21637	60	+
chr11	63650780	63650781	A01177:42:HHKNYDSX3:1:1172:8097:21621/1	60	+
chr11	63650853	63650854	A01177:42:HHKNYDSX3:1:1562:26829:8030	60	-
chr11	63651981	63651982	A01177:42:HHKNYDSX3:1:1436:8929:23437/1	60	-
chr11	63658835	63658836	A01177:42:HHKNYDSX3:1:1264:16749:5979	60	-
chr11	63660286	63660287	A01177:42:HHKNYDSX3:1:1240:8504:31093	60	-
chr11	63667092	63667093	A01177:42:HHKNYDSX3:1:2136:15148:19147	60	+
chr11	63672940	63672941	A01177:42:HHKNYDSX3:1:1136:17164:9267/1	60	+
chr11	63684364	63684365	A01177:42:HHKNYDSX3:2:2134:32560:26443	60	+
chr11	63684382	63684383	A01177:42:HHKNYDSX3:1:1502:26304:16297	60	+
chr11	63692324	63692325	A01177:42:HHKNYDSX3:1:1556:2410:21574	60	-
chr11	63697982	63697983	A01177:42:HHKNYDSX3:1:1225:23701:23657/1	60	+
chr11	63704277	63704278	A01177:42:HHKNYDSX3:1:1144:10963:11835/1	60	+
chr11	63704690	63704691	A01177:42:HHKNYDSX3:1:1139:12915:31782/1	60	+
chr11	63705298	63705299	A01177:42:HHKNYDSX3:1:1533:17815:18192/1	60	+
chr11	63708375	63708376	A01177:42:HHKNYDSX3:1:1459:29677:12931/1	60	-
chr11	63708782	63708783	A01177:42:HHKNYDSX3:1:2574:31665:10426	60	-
chr11	63709568	63709569	A01177:42:HHKNYDSX3:1:1125:3179:31829	60	-
chr11	63713628	63713629	A01177:42:HHKNYDSX3:1:2109:8684:2691/1	60	-
chr11	63714922	63714923	A01177:42:HHKNYDSX3:1:1119:25183:10755/1	60	+
chr11	63726071	63726072	A01177:42:HHKNYDSX3:1:1332:7428:6527/1	60	+
chr11	63726198	63726199	A01177:42:HHKNYDSX3:1:1224:10131:30937/1	60	+
chr11	63727404	63727405	A01177:42:HHKNYDSX3:1:1109:1416:15562/1	60	+
chr11	63730806	63730807	A01177:42:HHKNYDSX3:1:1124:27859:1266/1	60	+
chr11	63751579	63751580	A01177:42:HHKNYDSX3:1:2610:17517:29356	60	-
chr11	63751581	63751582	A01177:42:HHKNYDSX3:1:2268:11379:15906	60	-
chr11	63849251	63849252	A01177:42:HHKNYDSX3:1:1134:4725:28557/1	60	-
chr11	63852248	63852249	A01177:42:HHKNYDSX3:1:1212:12011:19914/1	60	-
chr11	63855744	63855745	A01177:42:HHKNYDSX3:1:1103:28131:9721/1	60	+
chr11	63855752	63855753	A01177:42:HHKNYDSX3:1:1235:2202:10347/1	60	-
chr11	63862586	63862587	A01177:42:HHKNYDSX3:1:1201:15637:12633/1	60	-
chr11	63864817	63864818	A01177:42:HHKNYDSX3:1:1157:21640:2832/1	60	+
chr11	63949710	63949711	A01177:42:HHKNYDSX3:1:1251:27932:11412/1	60	-
chr11	64184640	64184641	A01177:42:HHKNYDSX3:2:1344:27751:21621/1	60	-
chr11	64188760	64188761	A01177:42:HHKNYDSX3:1:1145:9787:12305/1	60	+
chr11	64188963	64188964	A01177:42:HHKNYDSX3:1:1103:7536:20525/1	60	-
chr11	64188984	64188985	A01177:42:HHKNYDSX3:1:1160:6641:7106	60	-
chr11	64190419	64190420	A01177:42:HHKNYDSX3:2:1450:2483:3098/1	60	+
chr11	64193210	64193211	A01177:42:HHKNYDSX3:1:2253:12111:8312	60	-
chr11	64193211	64193212	A01177:42:HHKNYDSX3:1:1644:22462:6104	60	-
chr11	64199531	64199532	A01177:42:HHKNYDSX3:1:1129:16559:26819/1	60	+
chr11	64200010	64200011	A01177:42:HHKNYDSX3:1:1106:18602:20932/1	60	+
chr11	64201149	64201150	A01177:42:HHKNYDSX3:1:1149:10809:32769	60	+
chr11	64202627	64202628	A01177:42:HHKNYDSX3:2:2445:3739:16736/1	60	-
chr11	64214290	64214291	A01177:42:HHKNYDSX3:1:1158:21432:7200	60	-
chr11	64217292	64217293	A01177:42:HHKNYDSX3:1:1146:1904:3067/1	60	+
chr11	64278695	64278696	A01177:42:HHKNYDSX3:1:2615:4010:35681	60	-
chr11	64311133	64311134	A01177:42:HHKNYDSX3:1:1155:19289:32800/1	60	-
chr11	64732473	64732474	A01177:42:HHKNYDSX3:1:1549:11279:1799/1	60	-
chr11	64769315	64769316	A01177:42:HHKNYDSX3:2:1622:8269:16626	60	-
chr11	64769373	64769374	A01177:42:HHKNYDSX3:2:1419:12915:28087/1	60	+
chr11	64769529	64769530	A01177:42:HHKNYDSX3:1:1110:14552:32612/1	60	-
chr11	64770171	64770172	A01177:42:HHKNYDSX3:1:2562:18403:26349/1	60	-
chr11	64772715	64772716	A01177:42:HHKNYDSX3:1:1124:9055:28573/1	60	+
chr11	64772717	64772718	A01177:42:HHKNYDSX3:1:2648:2826:9518	60	+
chr11	64774530	64774531	A01177:42:HHKNYDSX3:1:2549:7193:25629/1	60	-
chr11	64774623	64774624	A01177:42:HHKNYDSX3:1:1137:19533:17942	60	-
chr11	64775336	64775337	A01177:42:HHKNYDSX3:1:2233:7193:32706/1	60	-
chr11	65043680	65043681	A01177:42:HHKNYDSX3:1:1121:1570:32111	60	+
chr11	65076316	65076317	A01177:42:HHKNYDSX3:1:1121:26142:7059/1	60	+
chr11	65081163	65081164	A01177:42:HHKNYDSX3:2:2343:31494:9408	60	-
chr11	65100363	65100364	A01177:42:HHKNYDSX3:1:1214:32009:35321/1	60	-
chr11	65104985	65104986	A01177:42:HHKNYDSX3:1:1610:3631:36589/1	60	+
chr11	65104986	65104987	A01177:42:HHKNYDSX3:1:2535:15320:18693	60	+
chr11	65194747	65194748	A01177:42:HHKNYDSX3:1:1127:11153:21183/1	60	-
chr11	65194880	65194881	A01177:42:HHKNYDSX3:1:2621:27778:14779	60	+
chr11	65195993	65195994	A01177:42:HHKNYDSX3:1:2420:24198:20322/1	60	+
chr11	65196876	65196877	A01177:42:HHKNYDSX3:1:1466:15085:1971	60	-
chr11	65197187	65197188	A01177:42:HHKNYDSX3:2:1647:25057:3020	60	-
chr11	65278326	65278327	A01177:42:HHKNYDSX3:1:1105:9616:24784	60	-
chr11	65278352	65278353	A01177:42:HHKNYDSX3:1:2664:6849:21652/1	60	+
chr11	65279535	65279536	A01177:42:HHKNYDSX3:1:1173:23204:16532/1	60	+
chr11	65280972	65280973	A01177:42:HHKNYDSX3:2:1566:2808:11303/1	60	-
chr11	65282156	65282157	A01177:42:HHKNYDSX3:1:2156:25473:7373	60	-
chr11	65283359	65283360	A01177:42:HHKNYDSX3:1:1129:19723:32550/1	60	-
chr11	65284979	65284980	A01177:42:HHKNYDSX3:1:2333:26738:10942	60	-
chr11	65290585	65290586	A01177:42:HHKNYDSX3:1:1176:29297:2190/1	60	+
chr11	65341001	65341002	A01177:42:HHKNYDSX3:2:2166:10149:29810/1	60	-
chr11	65351042	65351043	A01177:42:HHKNYDSX3:1:1148:13114:26741/1	60	-
chr11	65405985	65405986	A01177:42:HHKNYDSX3:1:1474:11749:27508/1	60	-
chr11	65427222	65427223	A01177:42:HHKNYDSX3:2:1378:31277:10254	60	-
chr11	65429590	65429591	A01177:42:HHKNYDSX3:1:1514:13657:20885/1	60	+
chr11	65429908	65429909	A01177:42:HHKNYDSX3:2:2466:20934:35900	60	-
chr11	65432177	65432178	A01177:42:HHKNYDSX3:2:1617:16116:20854/1	60	-
chr11	65433526	65433527	A01177:42:HHKNYDSX3:1:1170:32560:15483/1	60	-
chr11	65433584	65433585	A01177:42:HHKNYDSX3:2:2365:32814:21277	60	-
chr11	65434101	65434102	A01177:42:HHKNYDSX3:1:1354:26069:27539/1	60	-
chr11	65435427	65435428	A01177:42:HHKNYDSX3:1:1174:27416:33223	60	-
chr11	65437268	65437269	A01177:42:HHKNYDSX3:1:1128:27905:30937/1	60	+
chr11	65437783	65437784	A01177:42:HHKNYDSX3:1:1157:16179:17425/1	60	+
chr11	65438285	65438286	A01177:42:HHKNYDSX3:1:1554:10999:31281/1	60	-
chr11	65502927	65502928	A01177:42:HHKNYDSX3:1:1115:3902:2926/1	60	-
chr11	65503038	65503039	A01177:42:HHKNYDSX3:2:2229:26874:25175	60	+
chr11	65528466	65528467	A01177:42:HHKNYDSX3:1:1162:28158:31845/1	60	+
chr11	65604930	65604931	A01177:42:HHKNYDSX3:1:1102:2962:14450	60	-
chr11	65608778	65608779	A01177:42:HHKNYDSX3:1:2647:27588:22279	60	-
chr11	65621479	65621480	A01177:42:HHKNYDSX3:1:1236:32244:6010	60	-
chr11	65626452	65626453	A01177:42:HHKNYDSX3:1:1116:10945:12806/1	60	+
chr11	65646660	65646661	A01177:42:HHKNYDSX3:1:1112:26503:27414	60	+
chr11	65715138	65715139	A01177:42:HHKNYDSX3:1:1103:21106:33849/1	60	+
chr11	65856347	65856348	A01177:42:HHKNYDSX3:1:1123:10330:17597/1	60	+
chr11	65863928	65863929	A01177:42:HHKNYDSX3:1:1132:15501:3192	60	+
chr11	65864984	65864985	A01177:42:HHKNYDSX3:2:2261:18683:13870/1	60	-
chr11	65886088	65886089	A01177:42:HHKNYDSX3:2:2306:29116:28902	60	+
chr11	65924789	65924790	A01177:42:HHKNYDSX3:1:1327:11062:6464/1	60	+
chr11	65926093	65926094	A01177:42:HHKNYDSX3:1:1159:7365:36918/1	60	-
chr11	65930489	65930490	A01177:42:HHKNYDSX3:1:1124:2446:26710/1	60	+
chr11	65975973	65975974	A01177:42:HHKNYDSX3:1:1250:14931:10347/1	60	-
chr11	66055599	66055600	A01177:42:HHKNYDSX3:2:1210:31114:3552/1	60	-
chr11	66057416	66057417	A01177:42:HHKNYDSX3:2:1553:3640:27712/1	60	+
chr11	66057417	66057418	A01177:42:HHKNYDSX3:1:1112:19063:24956/1	60	+
chr11	66060926	66060927	A01177:42:HHKNYDSX3:1:1135:17580:4852/1	60	-
chr11	66067275	66067276	A01177:42:HHKNYDSX3:1:1136:6470:10410/1	60	+
chr11	66072826	66072827	A01177:42:HHKNYDSX3:1:1224:18656:11005/1	60	-
chr11	66079929	66079930	A01177:42:HHKNYDSX3:2:2631:30608:15295/1	60	-
[truncated: 10,073 more rows]
