# Supplementary material for: HIV-1 capsid stability enables inositol phosphate-independent infection of target cells and promotes integration into genes
Source: PLoS Pathog. 2023 Jun 2;19(6):e1011423. doi: 10.1371/journal.ppat.1011423 (PMC10266667; doi:10.1371/journal.ppat.1011423)
Supplement: S2 Data — (TAR.GZ) [file ppat.1011423.s013.tar.gz › CEM_WT_B/CA_Q63A-Q67A/Unique_hg38_integration_sites/7076-GS-3.bed]

chr1	717200	717201	A00758:226:HLWW7DSX2:1:2530:23873:1376	60	+
chr1	741725	741726	A00758:226:HLWW7DSX2:1:2535:25789:20040/1	60	-
chr1	783291	783292	A00758:226:HLWW7DSX2:1:2462:31485:1188/1	60	+
chr1	1807766	1807767	A00758:226:HLWW7DSX2:2:1346:13069:3239	60	+
chr1	1829865	1829866	A00758:226:HLWW7DSX2:3:1241:3179:15515	60	+
chr1	1887783	1887784	A00758:226:HLWW7DSX2:1:1142:31177:11209/1	60	+
chr1	1944043	1944044	A00758:226:HLWW7DSX2:3:1514:3803:18411/1	60	+
chr1	2071674	2071675	A00758:226:HLWW7DSX2:1:2613:28854:3928/1	60	-
chr1	2576174	2576175	A00758:226:HLWW7DSX2:3:1270:29604:17722/1	60	+
chr1	3631737	3631738	A00758:226:HLWW7DSX2:1:1376:23032:29356/1	60	+
chr1	3832537	3832538	A00758:226:HLWW7DSX2:1:1437:30761:1846	60	+
chr1	4251528	4251529	A00758:226:HLWW7DSX2:1:1131:29839:20760/1	60	-
chr1	4353366	4353367	A00758:226:HLWW7DSX2:1:1346:14181:1407	60	+
chr1	4544231	4544232	A00758:226:HLWW7DSX2:2:1547:15365:2550/1	60	-
chr1	5608525	5608526	A00758:226:HLWW7DSX2:4:1333:27380:25394/1	60	-
chr1	5854646	5854647	A00758:226:HLWW7DSX2:1:1430:23411:11663	60	+
chr1	5920801	5920802	A00758:226:HLWW7DSX2:1:1635:30987:11350	60	+
chr1	5930278	5930279	A00758:226:HLWW7DSX2:1:2404:29451:27508/1	60	+
chr1	5931850	5931851	A00758:226:HLWW7DSX2:1:1154:1533:19648/1	60	+
chr1	6543536	6543537	A00758:226:HLWW7DSX2:4:1203:22670:11130	60	+
chr1	6646009	6646010	A00758:226:HLWW7DSX2:2:1152:8079:16454/1	60	+
chr1	6792486	6792487	A00758:226:HLWW7DSX2:1:1551:14073:8797/1	60	+
chr1	6808363	6808364	A00758:226:HLWW7DSX2:1:1114:4824:20087/1	60	+
chr1	6820204	6820205	A00758:226:HLWW7DSX2:1:1123:14217:31313/1	60	+
chr1	6820900	6820901	A00758:226:HLWW7DSX2:3:1149:28809:8140	60	+
chr1	6820986	6820987	A00758:226:HLWW7DSX2:1:1171:6714:28620	60	+
chr1	6821715	6821716	A00758:226:HLWW7DSX2:1:1150:22634:16047/1	60	+
chr1	6823507	6823508	A00758:226:HLWW7DSX2:1:1144:27561:12273/1	60	+
chr1	6826297	6826298	A00758:226:HLWW7DSX2:1:1218:20148:7983/1	60	+
chr1	6866575	6866576	A00758:226:HLWW7DSX2:1:1252:20763:15718	60	-
chr1	6871046	6871047	A00758:226:HLWW7DSX2:1:1328:5321:16063	60	-
chr1	7602179	7602180	A00758:226:HLWW7DSX2:3:1647:14452:19664	60	+
chr1	7840309	7840310	A00758:226:HLWW7DSX2:1:2377:12066:21699/1	60	+
chr1	7963497	7963498	A00758:226:HLWW7DSX2:1:1121:15600:1830/1	60	+
chr1	7966547	7966548	A00758:226:HLWW7DSX2:1:1169:13856:6918/1	60	+
chr1	7982006	7982007	A00758:226:HLWW7DSX2:3:1342:14271:27336/1	60	+
chr1	7984147	7984148	A00758:226:HLWW7DSX2:1:1114:6470:14074/1	60	+
chr1	7984149	7984150	A00758:226:HLWW7DSX2:2:1557:9236:19241/1	60	+
chr1	8045638	8045639	A00758:226:HLWW7DSX2:1:1118:14778:10770/1	60	+
chr1	8294989	8294990	A00758:226:HLWW7DSX2:3:1331:31521:35884	60	+
chr1	8411138	8411139	A00758:226:HLWW7DSX2:1:1547:10818:24925/1	60	+
chr1	8481675	8481676	A00758:226:HLWW7DSX2:1:2143:20573:33144/1	60	-
chr1	8488128	8488129	A00758:226:HLWW7DSX2:2:2345:13657:18192/1	60	+
chr1	8511293	8511294	A00758:226:HLWW7DSX2:1:1248:12509:19460	60	+
chr1	8516377	8516378	A00758:226:HLWW7DSX2:4:1556:12635:1517/1	60	-
chr1	8541012	8541013	A00758:226:HLWW7DSX2:4:1119:4426:17174	60	-
chr1	8542886	8542887	A00758:226:HLWW7DSX2:1:1514:3260:11334/1	60	+
chr1	8543434	8543435	A00758:226:HLWW7DSX2:1:1350:28917:5165/1	60	+
chr1	8549573	8549574	A00758:226:HLWW7DSX2:1:1128:29821:15092/1	60	+
chr1	8572559	8572560	A00758:226:HLWW7DSX2:1:2425:1380:10269	60	+
chr1	8613052	8613053	A00758:226:HLWW7DSX2:2:2128:29062:21668/1	60	-
chr1	8613690	8613691	A00758:226:HLWW7DSX2:1:1421:24053:21887/1	60	+
chr1	8622799	8622800	A00758:226:HLWW7DSX2:1:1166:8377:18630/1	60	+
chr1	8627745	8627746	A00758:226:HLWW7DSX2:1:1168:21667:6574/1	60	-
chr1	8631689	8631690	A00758:226:HLWW7DSX2:1:1621:8974:36949/1	60	-
chr1	8640575	8640576	A00758:226:HLWW7DSX2:1:1135:4942:2440/1	60	-
chr1	8642882	8642883	A00758:226:HLWW7DSX2:1:1103:10908:15311	60	-
chr1	8645472	8645473	A00758:226:HLWW7DSX2:1:1260:26467:26130/1	60	+
chr1	8674689	8674690	A00758:226:HLWW7DSX2:1:1470:21070:15154/1	60	+
chr1	8677016	8677017	A00758:226:HLWW7DSX2:1:1137:19036:18270	60	-
chr1	8720703	8720704	A00758:226:HLWW7DSX2:1:1124:10366:18004/1	60	-
chr1	8752600	8752601	A00758:226:HLWW7DSX2:1:1255:7346:23516/1	60	-
chr1	8756510	8756511	A00758:226:HLWW7DSX2:1:1340:1823:20462/1	60	+
chr1	8811284	8811285	A00758:226:HLWW7DSX2:2:2429:7826:28604	60	+
chr1	9145791	9145792	A00758:226:HLWW7DSX2:3:1539:10294:9549/1	60	-
chr1	9239202	9239203	A00758:226:HLWW7DSX2:4:2233:10782:13589	60	-
chr1	9349813	9349814	A00758:226:HLWW7DSX2:1:1466:6017:3208	60	+
chr1	9563018	9563019	A00758:226:HLWW7DSX2:1:1220:23131:26365	60	-
chr1	9697333	9697334	A00758:226:HLWW7DSX2:1:1225:11496:31641/1	60	-
chr1	9739490	9739491	A00758:226:HLWW7DSX2:1:1162:5231:22138/1	60	+
chr1	9739492	9739493	A00758:226:HLWW7DSX2:1:1168:19868:3583/1	60	+
chr1	9758638	9758639	A00758:226:HLWW7DSX2:1:2544:31313:24502	60	-
chr1	10041211	10041212	A00758:226:HLWW7DSX2:1:1111:31629:22608/1	60	+
chr1	10054525	10054526	A00758:226:HLWW7DSX2:1:1150:14027:36526/1	60	-
chr1	10063833	10063834	A00758:226:HLWW7DSX2:2:1358:20925:33285/1	60	-
chr1	10081009	10081010	A00758:226:HLWW7DSX2:4:1144:15429:32315/1	60	+
chr1	10087559	10087560	A00758:226:HLWW7DSX2:1:1213:19370:31313/1	60	-
chr1	10094069	10094070	A00758:226:HLWW7DSX2:1:1461:30038:36949/1	60	+
chr1	10097073	10097074	A00758:226:HLWW7DSX2:2:1212:10339:9972/1	60	+
chr1	10105858	10105859	A00758:226:HLWW7DSX2:1:1152:14561:24674/1	60	+
chr1	10126410	10126411	A00758:226:HLWW7DSX2:1:1341:4743:29215/1	60	+
chr1	10134130	10134131	A00758:226:HLWW7DSX2:1:1226:3278:13870/1	60	+
chr1	10137642	10137643	A00758:226:HLWW7DSX2:1:1108:14371:5212/1	60	-
chr1	10139128	10139129	A00758:226:HLWW7DSX2:4:1474:24542:14967/1	60	+
chr1	10139900	10139901	A00758:226:HLWW7DSX2:1:1176:15591:28902/1	60	+
chr1	10278832	10278833	A00758:226:HLWW7DSX2:1:1177:19714:12085/1	60	+
chr1	10286453	10286454	A00758:226:HLWW7DSX2:1:1173:27688:24925/1	60	-
chr1	10312367	10312368	A00758:226:HLWW7DSX2:1:1337:13458:25833/1	60	-
chr1	10363316	10363317	A00758:226:HLWW7DSX2:1:1570:1497:23876	60	-
chr1	10363917	10363918	A00758:226:HLWW7DSX2:2:1458:11008:10661	60	+
chr1	10397214	10397215	A00758:226:HLWW7DSX2:2:2167:26196:10285/1	60	-
chr1	10420144	10420145	A00758:226:HLWW7DSX2:1:1515:11433:3568/1	60	-
chr1	10451756	10451757	A00758:226:HLWW7DSX2:1:2149:10746:5885/1	60	-
chr1	10549023	10549024	A00758:226:HLWW7DSX2:1:1634:2076:31798/1	60	-
chr1	10559400	10559401	A00758:226:HLWW7DSX2:1:2601:30499:35243/1	60	-
chr1	10593480	10593481	A00758:226:HLWW7DSX2:1:1428:25554:29309/1	60	-
chr1	10764039	10764040	A00758:226:HLWW7DSX2:3:2257:1787:10817/1	60	-
chr1	11009566	11009567	A00758:226:HLWW7DSX2:1:2510:4526:14873	60	-
chr1	11183907	11183908	A00758:226:HLWW7DSX2:1:1425:18837:11412/1	60	-
chr1	11208752	11208753	A00758:226:HLWW7DSX2:1:1438:15320:14184	60	+
chr1	11220785	11220786	A00758:226:HLWW7DSX2:1:1548:11903:4664/1	60	+
chr1	11277349	11277350	A00758:226:HLWW7DSX2:1:1159:16658:30373/1	60	-
chr1	11810892	11810893	A00758:226:HLWW7DSX2:1:1532:10854:30029/1	60	+
chr1	11989786	11989787	A00758:226:HLWW7DSX2:1:1358:8612:10269/1	60	-
chr1	12267934	12267935	A00758:226:HLWW7DSX2:1:2378:14742:34350	60	-
chr1	12291652	12291653	A00758:226:HLWW7DSX2:1:2641:9136:16626/1	60	+
chr1	12294617	12294618	A00758:226:HLWW7DSX2:1:1649:30599:10269	60	-
chr1	12296962	12296963	A00758:226:HLWW7DSX2:3:2628:9037:25848	60	-
chr1	12296964	12296965	A00758:226:HLWW7DSX2:1:1136:26404:20447/1	60	-
chr1	12301005	12301006	A00758:226:HLWW7DSX2:1:1454:20338:19680/1	60	+
chr1	12301094	12301095	A00758:226:HLWW7DSX2:1:1275:16794:24659/1	60	-
chr1	12310116	12310117	A00758:226:HLWW7DSX2:1:1251:9887:13228/1	60	+
chr1	12314749	12314750	A00758:226:HLWW7DSX2:2:2129:9742:8656	60	-
chr1	12342747	12342748	A00758:226:HLWW7DSX2:3:1670:7753:34147	60	+
chr1	12347039	12347040	A00758:226:HLWW7DSX2:2:1568:26657:5791	60	-
chr1	12363595	12363596	A00758:226:HLWW7DSX2:1:2434:14561:23891	60	-
chr1	12366816	12366817	A00758:226:HLWW7DSX2:3:1449:20564:21480	60	+
chr1	12403342	12403343	A00758:226:HLWW7DSX2:1:1275:25111:25441/1	60	-
chr1	12406810	12406811	A00758:226:HLWW7DSX2:1:1668:5629:28682/1	60	-
chr1	12413533	12413534	A00758:226:HLWW7DSX2:1:2204:22055:8312/1	60	+
chr1	12456176	12456177	A00758:226:HLWW7DSX2:1:1102:1298:13479/1	60	-
chr1	12489263	12489264	A00758:226:HLWW7DSX2:1:1302:2917:36198	60	+
chr1	12580220	12580221	A00758:226:HLWW7DSX2:3:1324:27353:18239	60	-
chr1	13393767	13393768	A00758:226:HLWW7DSX2:1:1130:6885:24721/1	60	+
chr1	13708920	13708921	A00758:226:HLWW7DSX2:1:2429:26494:27712/1	60	-
chr1	13724875	13724876	A00758:226:HLWW7DSX2:2:1237:2266:1877	60	-
chr1	13734172	13734173	A00758:226:HLWW7DSX2:2:2163:25373:31156/1	60	-
chr1	13734173	13734174	A00758:226:HLWW7DSX2:3:2478:20654:28244	60	-
chr1	14534052	14534053	A00758:226:HLWW7DSX2:1:1256:9661:11115/1	60	+
chr1	14847424	14847425	A00758:226:HLWW7DSX2:1:1502:3441:27336	60	-
chr1	14970440	14970441	A00758:226:HLWW7DSX2:1:1202:11794:5979/1	60	+
chr1	15172191	15172192	A00758:226:HLWW7DSX2:1:2612:16405:21793	60	-
chr1	15638249	15638250	A00758:226:HLWW7DSX2:1:1425:14091:8453/1	60	-
chr1	15639650	15639651	A00758:226:HLWW7DSX2:1:1178:16685:24659/1	60	+
chr1	15639651	15639652	A00758:226:HLWW7DSX2:3:1376:7057:3098/1	60	+
chr1	15656631	15656632	A00758:226:HLWW7DSX2:1:1111:3866:27195/1	60	+
chr1	15697739	15697740	A00758:226:HLWW7DSX2:1:1122:29812:3333	60	-
chr1	15850658	15850659	A00758:226:HLWW7DSX2:1:1210:4309:3411/1	60	-
chr1	15893470	15893471	A00758:226:HLWW7DSX2:3:1409:26503:1892/1	60	+
chr1	15902381	15902382	A00758:226:HLWW7DSX2:1:1419:5348:23970/1	60	+
chr1	15902581	15902582	A00758:226:HLWW7DSX2:1:1158:30816:30248/1	60	-
chr1	15903268	15903269	A00758:226:HLWW7DSX2:1:1552:14570:16830	60	+
chr1	15912161	15912162	A00758:226:HLWW7DSX2:1:1108:11162:2221/1	60	+
chr1	15940347	15940348	A00758:226:HLWW7DSX2:1:1171:7961:27555/1	60	+
chr1	15988325	15988326	A00758:226:HLWW7DSX2:1:1226:5394:5290/1	60	-
chr1	16260052	16260053	A00758:226:HLWW7DSX2:1:1357:5963:6026/1	60	+
chr1	16300215	16300216	A00758:226:HLWW7DSX2:1:2655:18059:9251/1	60	-
chr1	16313374	16313375	A00758:226:HLWW7DSX2:2:1533:32362:13479/1	60	+
chr1	16416406	16416407	A00758:226:HLWW7DSX2:1:1147:28953:36385/1	60	+
chr1	16520583	16520584	A00758:226:HLWW7DSX2:1:1236:9986:30718/1	60	+
chr1	16596942	16596943	A00758:226:HLWW7DSX2:4:1650:30924:35070/1	60	+
chr1	16889674	16889675	A00758:226:HLWW7DSX2:1:1506:25717:5384	60	+
chr1	17228296	17228297	A00758:226:HLWW7DSX2:1:2550:20835:4225	60	+
chr1	17428324	17428325	A00758:226:HLWW7DSX2:1:1121:32154:2597/1	60	-
chr1	17980584	17980585	A00758:226:HLWW7DSX2:1:1109:9155:31626/1	60	-
chr1	18578795	18578796	A00758:226:HLWW7DSX2:1:1162:19596:36902	60	+
chr1	18906029	18906030	A00758:226:HLWW7DSX2:1:1463:6234:21934/1	60	-
chr1	18981320	18981321	A00758:226:HLWW7DSX2:1:1519:26585:2190/1	60	-
chr1	19058916	19058917	A00758:226:HLWW7DSX2:1:1126:27642:35524	60	-
chr1	19144433	19144434	A00758:226:HLWW7DSX2:1:1110:25491:10066/1	60	+
chr1	19188896	19188897	A00758:226:HLWW7DSX2:3:2138:31964:23437/1	60	+
chr1	19356901	19356902	A00758:226:HLWW7DSX2:2:2569:23014:21903	60	-
chr1	19626001	19626002	A00758:226:HLWW7DSX2:1:1221:1307:6324/1	60	+
chr1	19709192	19709193	A00758:226:HLWW7DSX2:1:1203:7581:23578/1	60	+
chr1	19813513	19813514	A00758:226:HLWW7DSX2:1:1129:12572:9518/1	60	-
chr1	19896783	19896784	A00758:226:HLWW7DSX2:1:1444:30761:12806/1	60	-
chr1	19908980	19908981	A00758:226:HLWW7DSX2:1:1167:17616:4257/1	60	+
chr1	20811591	20811592	A00758:226:HLWW7DSX2:1:1306:26928:24486/1	60	+
chr1	20853635	20853636	A00758:226:HLWW7DSX2:1:1212:25617:21684/1	60	-
chr1	20876580	20876581	A00758:226:HLWW7DSX2:2:2303:20934:2581/1	60	-
chr1	20943715	20943716	A00758:226:HLWW7DSX2:1:1304:8748:35149/1	60	-
chr1	20965041	20965042	A00758:226:HLWW7DSX2:1:1230:16306:30201/1	60	+
chr1	20993158	20993159	A00758:226:HLWW7DSX2:1:2356:9408:18411/1	60	-
chr1	20993374	20993375	A00758:226:HLWW7DSX2:1:2653:20012:17957/1	60	-
chr1	20996241	20996242	A00758:226:HLWW7DSX2:1:1669:16721:7185/1	60	+
chr1	20996601	20996602	A00758:226:HLWW7DSX2:3:2221:16197:20838/1	60	+
chr1	21000418	21000419	A00758:226:HLWW7DSX2:1:1359:12400:22529/1	60	-
chr1	21047772	21047773	A00758:226:HLWW7DSX2:1:1158:4173:36025/1	60	-
chr1	21098589	21098590	A00758:226:HLWW7DSX2:1:1108:23692:7764/1	60	+
chr1	21108444	21108445	A00758:226:HLWW7DSX2:1:1155:14479:19085/1	60	+
chr1	21121187	21121188	A00758:226:HLWW7DSX2:1:2107:26756:32362/1	60	-
chr1	21147991	21147992	A00758:226:HLWW7DSX2:1:1462:7645:29105/1	60	-
chr1	21158783	21158784	A00758:226:HLWW7DSX2:1:2318:10926:27430/1	60	-
chr1	21177351	21177352	A00758:226:HLWW7DSX2:1:2575:11858:19272	60	-
chr1	21584277	21584278	A00758:226:HLWW7DSX2:1:1108:15121:31626/1	60	+
chr1	21686347	21686348	A00758:226:HLWW7DSX2:4:2574:26431:14011/1	60	+
chr1	21720994	21720995	A00758:226:HLWW7DSX2:1:1333:21838:30545/1	60	+
chr1	21721964	21721965	A00758:226:HLWW7DSX2:1:1427:29288:7404/1	60	+
chr1	21728086	21728087	A00758:226:HLWW7DSX2:1:1258:14317:6370/1	60	+
chr1	21729268	21729269	A00758:226:HLWW7DSX2:3:1309:16839:17472	60	-
chr1	21729742	21729743	A00758:226:HLWW7DSX2:1:1214:26756:4492	60	-
chr1	21735718	21735719	A00758:226:HLWW7DSX2:1:1141:3025:16407/1	60	-
chr1	22099917	22099918	A00758:226:HLWW7DSX2:1:1540:20446:29763/1	60	-
chr1	22105021	22105022	A00758:226:HLWW7DSX2:3:1139:25617:7968/1	60	+
chr1	22505382	22505383	A00758:226:HLWW7DSX2:1:1340:6804:5384/1	60	+
chr1	22709080	22709081	A00758:226:HLWW7DSX2:1:2503:29948:5134	60	+
chr1	22959735	22959736	A00758:226:HLWW7DSX2:2:1645:14633:14434/1	60	-
chr1	23043665	23043666	A00758:226:HLWW7DSX2:1:1335:14850:14904	60	-
chr1	23044930	23044931	A00758:226:HLWW7DSX2:1:1252:4942:31782/1	60	+
chr1	23056699	23056700	A00758:226:HLWW7DSX2:2:2606:22996:7341/1	60	+
chr1	23058929	23058930	A00758:226:HLWW7DSX2:3:1523:29532:34381/1	60	-
chr1	23099376	23099377	A00758:226:HLWW7DSX2:1:1245:24505:7701/1	60	-
chr1	23288008	23288009	A00758:226:HLWW7DSX2:1:1149:11867:24267/1	60	+
chr1	23295890	23295891	A00758:226:HLWW7DSX2:1:1253:17363:6856/1	60	-
chr1	23310245	23310246	A00758:226:HLWW7DSX2:1:1421:5195:21073/1	60	-
chr1	23339657	23339658	A00758:226:HLWW7DSX2:1:1229:20754:34867/1	60	+
chr1	23388354	23388355	A00758:226:HLWW7DSX2:1:1210:27823:28980/1	60	+
chr1	23398624	23398625	A00758:226:HLWW7DSX2:1:2317:24722:22169/1	60	+
chr1	23607578	23607579	A00758:226:HLWW7DSX2:1:1117:12563:7279/1	60	-
chr1	23770345	23770346	A00758:226:HLWW7DSX2:1:1407:28357:10927	60	+
chr1	24485459	24485460	A00758:226:HLWW7DSX2:2:2554:29550:6042/1	60	-
chr1	24667561	24667562	A00758:226:HLWW7DSX2:1:1402:19235:21183	60	+
chr1	24920774	24920775	A00758:226:HLWW7DSX2:1:1346:27498:22091/1	60	-
chr1	25240395	25240396	A00758:226:HLWW7DSX2:1:1251:19018:25974/1	60	+
chr1	25405373	25405374	A00758:226:HLWW7DSX2:1:1546:27218:3317	60	-
chr1	25443930	25443931	A00758:226:HLWW7DSX2:1:1629:24352:5901/1	60	-
chr1	25452592	25452593	A00758:226:HLWW7DSX2:2:1472:31024:22748/1	60	+
chr1	25454186	25454187	A00758:226:HLWW7DSX2:1:1224:20835:2503/1	60	+
chr1	25460335	25460336	A00758:226:HLWW7DSX2:1:1453:29089:36119/1	60	-
chr1	25471758	25471759	A00758:226:HLWW7DSX2:1:2352:26151:2347/1	60	+
chr1	25475858	25475859	A00758:226:HLWW7DSX2:1:1311:3495:3380/1	60	-
chr1	25694275	25694276	A00758:226:HLWW7DSX2:1:1153:6334:8985/1	60	+
chr1	25837058	25837059	A00758:226:HLWW7DSX2:2:1154:17725:33786	60	+
chr1	26017468	26017469	A00758:226:HLWW7DSX2:1:1114:14633:27555/1	60	-
chr1	26407491	26407492	A00758:226:HLWW7DSX2:1:1268:20428:25128/1	60	+
chr1	26441961	26441962	A00758:226:HLWW7DSX2:2:1409:15817:17957/1	60	-
chr1	26619375	26619376	A00758:226:HLWW7DSX2:1:1559:18023:15233/1	60	-
chr1	26619855	26619856	A00758:226:HLWW7DSX2:1:1456:26973:22498	60	+
chr1	26730388	26730389	A00758:226:HLWW7DSX2:1:1152:2446:22858/1	60	-
chr1	26752379	26752380	A00758:226:HLWW7DSX2:3:2425:3938:3552	60	-
chr1	26917767	26917768	A00758:226:HLWW7DSX2:4:2110:31141:8140/1	60	-
chr1	27131227	27131228	A00758:226:HLWW7DSX2:1:1221:32099:11710/1	60	+
chr1	27450728	27450729	A00758:226:HLWW7DSX2:2:2330:5710:28792	60	-
chr1	27754592	27754593	A00758:226:HLWW7DSX2:1:1139:20030:33395/1	60	+
chr1	27799697	27799698	A00758:226:HLWW7DSX2:1:1144:30526:23923/1	60	+
chr1	27803864	27803865	A00758:226:HLWW7DSX2:4:2276:30192:3709/1	60	-
chr1	27993491	27993492	A00758:226:HLWW7DSX2:1:1310:7084:8437	60	-
chr1	28049489	28049490	A00758:226:HLWW7DSX2:1:2339:22417:34616/1	60	-
chr1	28081718	28081719	A00758:226:HLWW7DSX2:3:1255:13765:14246/1	60	+
chr1	28267425	28267426	A00758:226:HLWW7DSX2:1:1560:6388:9987	60	+
chr1	28337137	28337138	A00758:226:HLWW7DSX2:4:1631:14823:9627/1	60	-
chr1	28373207	28373208	A00758:226:HLWW7DSX2:1:1202:9209:35446/1	60	-
chr1	28405762	28405763	A00758:226:HLWW7DSX2:1:1171:19515:32941	60	+
chr1	28413962	28413963	A00758:226:HLWW7DSX2:1:1215:3179:27508/1	60	-
chr1	28420712	28420713	A00758:226:HLWW7DSX2:2:1135:28221:21120/1	60	-
chr1	28422147	28422148	A00758:226:HLWW7DSX2:4:1426:15176:30091	60	+
chr1	28430704	28430705	A00758:226:HLWW7DSX2:4:1358:26576:16329/1	60	+
chr1	28430705	28430706	A00758:226:HLWW7DSX2:1:1462:1235:22388	60	+
chr1	28450224	28450225	A00758:226:HLWW7DSX2:1:1139:3179:17080/1	60	-
chr1	28468727	28468728	A00758:226:HLWW7DSX2:1:1118:30508:16908/1	60	+
chr1	28468884	28468885	A00758:226:HLWW7DSX2:2:1537:14172:20713	60	-
chr1	28546024	28546025	A00758:226:HLWW7DSX2:4:2338:21197:3599	60	-
chr1	28561938	28561939	A00758:226:HLWW7DSX2:3:2545:8648:27712/1	60	+
chr1	28610685	28610686	A00758:226:HLWW7DSX2:1:2472:7871:28651/1	60	-
chr1	28737723	28737724	A00758:226:HLWW7DSX2:1:1255:25753:29559/1	60	-
chr1	28755457	28755458	A00758:226:HLWW7DSX2:1:1101:7066:1517/1	60	+
chr1	28927837	28927838	A00758:226:HLWW7DSX2:1:2120:4933:21652/1	60	-
chr1	28948528	28948529	A00758:226:HLWW7DSX2:2:1467:13033:10817	60	-
chr1	28979183	28979184	A00758:226:HLWW7DSX2:1:1659:2790:16376/1	60	+
chr1	28998385	28998386	A00758:226:HLWW7DSX2:1:1121:14479:3239/1	60	+
chr1	29024909	29024910	A00758:226:HLWW7DSX2:2:1161:15293:34804/1	60	-
chr1	29046415	29046416	A00758:226:HLWW7DSX2:1:1623:1371:4460/1	60	+
chr1	29046998	29046999	A00758:226:HLWW7DSX2:1:1526:5059:17143/1	60	+
chr1	29058154	29058155	A00758:226:HLWW7DSX2:1:2177:2311:36746/1	60	+
chr1	29064505	29064506	A00758:226:HLWW7DSX2:1:1402:18638:9752/1	60	-
chr1	29077771	29077772	A00758:226:HLWW7DSX2:1:2339:3821:15154/1	60	+
chr1	29154694	29154695	A00758:226:HLWW7DSX2:1:2470:5475:16767/1	60	-
chr1	29164562	29164563	A00758:226:HLWW7DSX2:1:1241:3884:32550/1	60	-
chr1	30960396	30960397	A00758:226:HLWW7DSX2:1:1329:30065:9533/1	60	+
chr1	30971236	30971237	A00758:226:HLWW7DSX2:1:1221:26069:29888	60	-
chr1	30988193	30988194	A00758:226:HLWW7DSX2:1:2501:23520:23437	60	-
chr1	31003278	31003279	A00758:226:HLWW7DSX2:1:1109:4589:9846/1	60	+
chr1	31017837	31017838	A00758:226:HLWW7DSX2:3:1573:30101:16892/1	60	+
chr1	31017905	31017906	A00758:226:HLWW7DSX2:1:1263:2284:33912/1	60	-
chr1	31039967	31039968	A00758:226:HLWW7DSX2:1:1208:24361:10300/1	60	-
chr1	31040985	31040986	A00758:226:HLWW7DSX2:1:2259:15185:8437/1	60	-
chr1	31286431	31286432	A00758:226:HLWW7DSX2:1:1319:30092:16658/1	60	+
chr1	31310021	31310022	A00758:226:HLWW7DSX2:1:1112:5864:9674/1	60	+
chr1	31334530	31334531	A00758:226:HLWW7DSX2:1:2101:2456:5306/1	60	+
chr1	31359111	31359112	A00758:226:HLWW7DSX2:1:1116:32913:28682/1	60	+
chr1	31890787	31890788	A00758:226:HLWW7DSX2:2:2371:20772:26725/1	60	-
chr1	31912282	31912283	A00758:226:HLWW7DSX2:1:2319:8504:18161/1	60	+
chr1	31917138	31917139	A00758:226:HLWW7DSX2:1:1257:4246:16611/1	60	-
chr1	31924845	31924846	A00758:226:HLWW7DSX2:3:2506:18484:33912	60	+
chr1	31929077	31929078	A00758:226:HLWW7DSX2:1:1237:12029:29904/1	60	-
chr1	32187127	32187128	A00758:226:HLWW7DSX2:1:2176:2980:22842	60	+
chr1	32382994	32382995	A00758:226:HLWW7DSX2:3:2160:32271:22216	60	+
chr1	32396417	32396418	A00758:226:HLWW7DSX2:3:2351:5638:13072/1	60	-
chr1	32567161	32567162	A00758:226:HLWW7DSX2:1:1147:5981:30545/1	60	-
chr1	32759515	32759516	A00758:226:HLWW7DSX2:1:1127:28031:25050/1	60	+
chr1	32782537	32782538	A00758:226:HLWW7DSX2:2:1229:7600:29872	60	-
chr1	32854979	32854980	A00758:226:HLWW7DSX2:1:1154:20238:24298/1	60	+
chr1	33018557	33018558	A00758:226:HLWW7DSX2:4:1625:9634:1705	60	-
chr1	34156629	34156630	A00758:226:HLWW7DSX2:1:1361:12147:20149/1	60	+
chr1	34230161	34230162	A00758:226:HLWW7DSX2:1:1522:4399:34287/1	60	-
chr1	34600823	34600824	A00758:226:HLWW7DSX2:1:1445:20085:2300/1	60	-
chr1	35017923	35017924	A00758:226:HLWW7DSX2:2:2458:2691:32894/1	60	+
chr1	35284497	35284498	A00758:226:HLWW7DSX2:1:1141:24126:13777/1	60	+
chr1	35289240	35289241	A00758:226:HLWW7DSX2:1:1146:12689:18646/1	60	-
chr1	35315680	35315681	A00758:226:HLWW7DSX2:1:1136:7102:30796/1	60	-
chr1	35345266	35345267	A00758:226:HLWW7DSX2:3:2262:7681:34428	60	-
chr1	35383919	35383920	A00758:226:HLWW7DSX2:1:1244:14100:12821/1	60	-
chr1	35476358	35476359	A00758:226:HLWW7DSX2:1:2514:29152:25175	60	-
chr1	35476360	35476361	A00758:226:HLWW7DSX2:3:1667:8106:33974	60	-
chr1	35533681	35533682	A00758:226:HLWW7DSX2:1:1222:9851:21652/1	60	-
chr1	35551488	35551489	A00758:226:HLWW7DSX2:2:2556:28772:16564/1	60	-
chr1	35765272	35765273	A00758:226:HLWW7DSX2:1:1161:25681:6511	60	+
chr1	35829247	35829248	A00758:226:HLWW7DSX2:2:2316:15085:15468/1	60	-
chr1	35939841	35939842	A00758:226:HLWW7DSX2:1:2615:2691:7811/1	60	-
chr1	36005640	36005641	A00758:226:HLWW7DSX2:1:1130:8522:23954/1	60	-
chr1	36011330	36011331	A00758:226:HLWW7DSX2:3:2224:12671:32894/1	60	+
chr1	36233022	36233023	A00758:226:HLWW7DSX2:1:1135:6307:19241/1	60	+
chr1	36436460	36436461	A00758:226:HLWW7DSX2:1:1350:14118:15702/1	60	+
chr1	36975395	36975396	A00758:226:HLWW7DSX2:1:1354:25355:29277	60	+
chr1	37792599	37792600	A00758:226:HLWW7DSX2:1:1232:12915:21950/1	60	+
chr1	38362950	38362951	A00758:226:HLWW7DSX2:1:1105:4878:8187	60	-
chr1	38665711	38665712	A00758:226:HLWW7DSX2:1:1109:16107:8437/1	60	-
chr1	39267254	39267255	A00758:226:HLWW7DSX2:1:1174:23005:25708/1	60	-
chr1	39358552	39358553	A00758:226:HLWW7DSX2:3:1163:12744:30076	60	-
chr1	39383901	39383902	A00758:226:HLWW7DSX2:3:2263:2139:30311/1	60	-
chr1	39445941	39445942	A00758:226:HLWW7DSX2:3:2624:7292:30937/1	60	-
chr1	39462636	39462637	A00758:226:HLWW7DSX2:1:1125:30228:3490/1	60	+
chr1	39544550	39544551	A00758:226:HLWW7DSX2:1:1220:18864:16564/1	60	+
chr1	39708954	39708955	A00758:226:HLWW7DSX2:4:1661:5376:36667	60	-
chr1	40202011	40202012	A00758:226:HLWW7DSX2:1:2105:12373:14497/1	60	-
chr1	40213880	40213881	A00758:226:HLWW7DSX2:1:1361:13123:7686/1	60	-
chr1	40277302	40277303	A00758:226:HLWW7DSX2:2:1474:21685:35884	60	+
chr1	40286343	40286344	A00758:226:HLWW7DSX2:2:2206:5367:13385	60	-
chr1	40293409	40293410	A00758:226:HLWW7DSX2:1:1526:10511:25175	60	-
chr1	40394118	40394119	A00758:226:HLWW7DSX2:1:1670:25581:37027/1	60	-
chr1	40775702	40775703	A00758:226:HLWW7DSX2:2:2160:18756:21731	60	-
chr1	40968275	40968276	A00758:226:HLWW7DSX2:1:1319:17409:35211	60	+
chr1	41003756	41003757	A00758:226:HLWW7DSX2:1:1235:27859:12540	60	-
chr1	41102722	41102723	A00758:226:HLWW7DSX2:4:1241:5312:2425/1	60	-
chr1	41115730	41115731	A00758:226:HLWW7DSX2:2:2652:7374:16673/1	60	+
chr1	41117683	41117684	A00758:226:HLWW7DSX2:1:2171:6370:5509/1	60	+
chr1	41143018	41143019	A00758:226:HLWW7DSX2:2:1227:32714:25958/1	60	-
chr1	41149767	41149768	A00758:226:HLWW7DSX2:1:2205:25807:19006/1	60	-
chr1	41150144	41150145	A00758:226:HLWW7DSX2:1:1250:29306:21590/1	60	-
chr1	41195474	41195475	A00758:226:HLWW7DSX2:1:1378:12599:15546/1	60	+
chr1	41461068	41461069	A00758:226:HLWW7DSX2:4:2111:16269:9940/1	60	-
chr1	41839682	41839683	A00758:226:HLWW7DSX2:3:1456:2618:29136	60	+
chr1	42192685	42192686	A00758:226:HLWW7DSX2:1:1108:15411:19820/1	60	-
chr1	42269583	42269584	A00758:226:HLWW7DSX2:1:1222:19180:1141/1	60	-
chr1	42329372	42329373	A00758:226:HLWW7DSX2:1:1138:3703:19617/1	60	+
chr1	42382705	42382706	A00758:226:HLWW7DSX2:1:1627:22381:25723/1	60	-
chr1	42389158	42389159	A00758:226:HLWW7DSX2:1:1304:9914:7607/1	60	+
chr1	42476045	42476046	A00758:226:HLWW7DSX2:1:1502:32696:13119/1	60	+
chr1	42636537	42636538	A00758:226:HLWW7DSX2:1:1128:32027:8609/1	60	+
chr1	42695017	42695018	A00758:226:HLWW7DSX2:1:1167:7310:23735/1	60	+
chr1	42700367	42700368	A00758:226:HLWW7DSX2:4:1513:13178:25598	60	-
chr1	42822614	42822615	A00758:226:HLWW7DSX2:1:1307:3115:28808/1	60	-
chr1	43058040	43058041	A00758:226:HLWW7DSX2:3:2276:12961:34272	60	-
chr1	43170942	43170943	A00758:226:HLWW7DSX2:1:1139:1633:23735/1	60	-
chr1	43466938	43466939	A00758:226:HLWW7DSX2:2:2638:17707:27461	60	+
chr1	43759805	43759806	A00758:226:HLWW7DSX2:1:1352:20555:22999/1	60	+
chr1	43768808	43768809	A00758:226:HLWW7DSX2:1:1255:29532:10958/1	60	-
chr1	44040922	44040923	A00758:226:HLWW7DSX2:1:1109:6442:1752	60	+
chr1	44100989	44100990	A00758:226:HLWW7DSX2:2:2562:15121:13557/1	60	+
chr1	44281152	44281153	A00758:226:HLWW7DSX2:1:1272:7247:11913	60	-
chr1	44330459	44330460	A00758:226:HLWW7DSX2:1:2327:5502:15405/1	60	+
chr1	44527785	44527786	A00758:226:HLWW7DSX2:1:1433:31394:6230/1	60	-
chr1	44876055	44876056	A00758:226:HLWW7DSX2:1:1106:19587:10175/1	60	-
chr1	44965075	44965076	A00758:226:HLWW7DSX2:3:1570:29460:30279/1	60	+
chr1	44969771	44969772	A00758:226:HLWW7DSX2:1:1223:16351:22889/1	60	+
chr1	45067749	45067750	A00758:226:HLWW7DSX2:2:1653:28556:7012	60	-
chr1	45447049	45447050	A00758:226:HLWW7DSX2:1:1141:23619:26459/1	60	-
chr1	45585801	45585802	A00758:226:HLWW7DSX2:1:1232:7997:11397/1	60	+
chr1	45715710	45715711	A00758:226:HLWW7DSX2:1:1108:1777:19570/1	60	-
chr1	45804544	45804545	A00758:226:HLWW7DSX2:1:1356:2844:2785/1	60	-
chr1	45939089	45939090	A00758:226:HLWW7DSX2:2:1576:32506:4335/1	60	+
chr1	45966897	45966898	A00758:226:HLWW7DSX2:1:1131:22345:17613	60	+
chr1	45998638	45998639	A00758:226:HLWW7DSX2:1:1202:12111:19836/1	60	-
chr1	46091031	46091032	A00758:226:HLWW7DSX2:1:1103:16188:21512	60	+
chr1	46268747	46268748	A00758:226:HLWW7DSX2:1:2203:11415:9956	60	-
chr1	46281889	46281890	A00758:226:HLWW7DSX2:2:1405:14434:2691/1	60	+
chr1	46314195	46314196	A00758:226:HLWW7DSX2:3:1563:4038:17409/1	60	-
chr1	46366755	46366756	A00758:226:HLWW7DSX2:1:1164:28149:2174/1	60	+
chr1	46432456	46432457	A00758:226:HLWW7DSX2:3:1131:27887:22232/1	60	+
chr1	46542648	46542649	A00758:226:HLWW7DSX2:1:1135:11098:5055	60	-
chr1	46589249	46589250	A00758:226:HLWW7DSX2:1:1317:25690:19867	60	-
chr1	46663254	46663255	A00758:226:HLWW7DSX2:1:1321:12906:23813	60	+
chr1	46707675	46707676	A00758:226:HLWW7DSX2:1:1558:5457:25974/1	60	+
chr1	46713375	46713376	A00758:226:HLWW7DSX2:3:2244:4589:22060/1	60	-
chr1	46752302	46752303	A00758:226:HLWW7DSX2:1:1165:16649:21966/1	60	-
chr1	47302347	47302348	A00758:226:HLWW7DSX2:1:1409:22535:6198	60	-
chr1	47310704	47310705	A00758:226:HLWW7DSX2:1:1510:1154:13135/1	60	+
chr1	47498127	47498128	A00758:226:HLWW7DSX2:1:1155:5159:11177/1	60	+
chr1	47946034	47946035	A00758:226:HLWW7DSX2:1:2404:9182:36620/1	60	-
chr1	48285898	48285899	A00758:226:HLWW7DSX2:1:1535:24108:24142/1	60	+
chr1	48285899	48285900	A00758:226:HLWW7DSX2:2:1138:13458:27179/1	60	+
chr1	48501822	48501823	A00758:226:HLWW7DSX2:1:2332:5575:14246	60	-
chr1	48501823	48501824	A00758:226:HLWW7DSX2:1:1220:22462:32659	60	-
chr1	48657884	48657885	A00758:226:HLWW7DSX2:1:1559:2266:25207/1	60	-
chr1	48865305	48865306	A00758:226:HLWW7DSX2:1:1452:18846:12211	60	-
chr1	49281328	49281329	A00758:226:HLWW7DSX2:3:1354:10954:4523	60	-
chr1	49734916	49734917	A00758:226:HLWW7DSX2:1:2106:13774:31548/1	60	-
chr1	49781981	49781982	A00758:226:HLWW7DSX2:1:2253:7536:24659/1	60	-
chr1	49814394	49814395	A00758:226:HLWW7DSX2:1:1613:18331:18740/1	60	+
chr1	49887616	49887617	A00758:226:HLWW7DSX2:1:1307:14561:11303/1	60	+
chr1	50253671	50253672	A00758:226:HLWW7DSX2:1:1134:27001:26146	60	+
chr1	50358300	50358301	A00758:226:HLWW7DSX2:1:1125:1723:9048/1	60	+
chr1	50469762	50469763	A00758:226:HLWW7DSX2:1:1530:2953:26240	60	-
chr1	50469764	50469765	A00758:226:HLWW7DSX2:1:1116:20392:35243/1	60	-
chr1	50517359	50517360	A00758:226:HLWW7DSX2:1:1367:22390:8171	60	-
chr1	50519309	50519310	A00758:226:HLWW7DSX2:1:1437:9281:28808/1	60	-
chr1	50542678	50542679	A00758:226:HLWW7DSX2:1:1272:11541:35383/1	60	+
chr1	50567686	50567687	A00758:226:HLWW7DSX2:2:2551:20094:34444/1	60	+
chr1	50582498	50582499	A00758:226:HLWW7DSX2:1:1611:2808:23265/1	60	-
chr1	50676870	50676871	A00758:226:HLWW7DSX2:2:1624:13223:34162/1	60	+
chr1	50678546	50678547	A00758:226:HLWW7DSX2:1:1161:8187:6026/1	60	-
chr1	50698334	50698335	A00758:226:HLWW7DSX2:1:1124:24306:25864/1	60	+
chr1	50707392	50707393	A00758:226:HLWW7DSX2:1:1635:26503:30107	60	-
chr1	50732649	50732650	A00758:226:HLWW7DSX2:1:1368:30237:30937/1	60	-
chr1	50738822	50738823	A00758:226:HLWW7DSX2:1:1101:24813:34976	60	+
chr1	50748872	50748873	A00758:226:HLWW7DSX2:1:1272:31747:5619/1	60	+
chr1	50786507	50786508	A00758:226:HLWW7DSX2:1:1202:10990:12383/1	60	+
chr1	50848650	50848651	A00758:226:HLWW7DSX2:1:1205:11966:21840/1	60	-
chr1	50854196	50854197	A00758:226:HLWW7DSX2:1:2327:23457:28745/1	60	+
chr1	50857837	50857838	A00758:226:HLWW7DSX2:1:2645:32732:10958/1	60	+
chr1	50973297	50973298	A00758:226:HLWW7DSX2:1:1363:11044:17174/1	60	+
chr1	51092256	51092257	A00758:226:HLWW7DSX2:1:1301:30879:3803/1	60	+
chr1	51246052	51246053	A00758:226:HLWW7DSX2:2:2208:7247:6496	60	+
chr1	51269448	51269449	A00758:226:HLWW7DSX2:1:1134:2013:24330/1	60	-
chr1	51271710	51271711	A00758:226:HLWW7DSX2:1:2621:7346:28964/1	60	-
chr1	51271903	51271904	A00758:226:HLWW7DSX2:4:1616:15157:11772/1	60	+
chr1	51360391	51360392	A00758:226:HLWW7DSX2:1:1212:14606:3333	60	+
chr1	51396148	51396149	A00758:226:HLWW7DSX2:1:1361:9869:14575/1	60	+
chr1	51440210	51440211	A00758:226:HLWW7DSX2:1:1101:11379:18537/1	60	-
chr1	51447524	51447525	A00758:226:HLWW7DSX2:3:2257:4209:12821	60	-
chr1	51463738	51463739	A00758:226:HLWW7DSX2:1:1216:6912:19288/1	60	+
chr1	51468767	51468768	A00758:226:HLWW7DSX2:3:1332:20925:29590	60	+
chr1	51509554	51509555	A00758:226:HLWW7DSX2:2:2325:3947:3724	60	-
chr1	51513667	51513668	A00758:226:HLWW7DSX2:2:1204:31458:32236	60	+
chr1	51658616	51658617	A00758:226:HLWW7DSX2:1:1532:24894:19335	60	-
chr1	51692187	51692188	A00758:226:HLWW7DSX2:1:1534:12418:19460/1	60	+
chr1	51741349	51741350	A00758:226:HLWW7DSX2:3:1610:19180:25379	60	-
chr1	51756168	51756169	A00758:226:HLWW7DSX2:2:1204:12888:29606/1	60	-
chr1	51895800	51895801	A00758:226:HLWW7DSX2:1:1402:12364:6527/1	60	-
chr1	52069566	52069567	A00758:226:HLWW7DSX2:1:1120:28836:5494	60	+
chr1	52090494	52090495	A00758:226:HLWW7DSX2:3:1138:7437:3599/1	60	-
chr1	52117649	52117650	A00758:226:HLWW7DSX2:2:1135:13494:7420	60	+
chr1	52170831	52170832	A00758:226:HLWW7DSX2:1:1619:7699:17863/1	60	-
chr1	52277913	52277914	A00758:226:HLWW7DSX2:1:1463:32723:19836	60	-
chr1	52281490	52281491	A00758:226:HLWW7DSX2:1:2360:1154:13135/1	60	+
chr1	52436857	52436858	A00758:226:HLWW7DSX2:1:1121:17933:24752	60	+
chr1	52459006	52459007	A00758:226:HLWW7DSX2:3:1218:27154:12821	60	-
chr1	52492988	52492989	A00758:226:HLWW7DSX2:2:1612:3233:17300/1	60	+
chr1	52523872	52523873	A00758:226:HLWW7DSX2:1:1232:30409:32863	60	+
chr1	52754326	52754327	A00758:226:HLWW7DSX2:1:1312:7111:32189/1	60	+
chr1	53197207	53197208	A00758:226:HLWW7DSX2:1:2559:29848:26850	60	+
chr1	53530877	53530878	A00758:226:HLWW7DSX2:2:2407:28185:16235/1	60	+
chr1	53583012	53583013	A00758:226:HLWW7DSX2:3:1462:19009:26741	60	+
chr1	53785083	53785084	A00758:226:HLWW7DSX2:1:1129:21757:23766/1	60	+
chr1	53797774	53797775	A00758:226:HLWW7DSX2:1:1601:2537:17159/1	60	-
chr1	54716992	54716993	A00758:226:HLWW7DSX2:1:1359:27561:15781/1	60	+
chr1	54733054	54733055	A00758:226:HLWW7DSX2:2:2506:31150:18834/1	60	-
chr1	55104161	55104162	A00758:226:HLWW7DSX2:1:1164:11189:21966/1	60	-
chr1	55110159	55110160	A00758:226:HLWW7DSX2:1:1142:23918:16203/1	60	-
chr1	55147826	55147827	A00758:226:HLWW7DSX2:1:1364:5412:2503/1	60	+
chr1	55162012	55162013	A00758:226:HLWW7DSX2:3:1602:29035:9314/1	60	+
chr1	55164337	55164338	A00758:226:HLWW7DSX2:4:2469:2220:13072	60	-
chr1	55165831	55165832	A00758:226:HLWW7DSX2:1:1105:19506:30232/1	60	-
chr1	55203030	55203031	A00758:226:HLWW7DSX2:1:1242:24270:32252/1	60	-
chr1	55230014	55230015	A00758:226:HLWW7DSX2:1:2526:9381:35650/1	60	-
chr1	55408391	55408392	A00758:226:HLWW7DSX2:1:1130:28465:15937/1	60	+
chr1	55632657	55632658	A00758:226:HLWW7DSX2:1:1616:29695:2127/1	60	+
chr1	56532957	56532958	A00758:226:HLWW7DSX2:3:1632:3188:25207	60	-
chr1	57079299	57079300	A00758:226:HLWW7DSX2:1:1525:19895:7263/1	60	+
chr1	57314578	57314579	A00758:226:HLWW7DSX2:1:1160:22887:36119/1	60	+
chr1	58182553	58182554	A00758:226:HLWW7DSX2:1:1174:20392:1297/1	60	-
chr1	58487638	58487639	A00758:226:HLWW7DSX2:1:1534:22724:18114/1	60	-
chr1	58498007	58498008	A00758:226:HLWW7DSX2:2:1378:23068:35399/1	60	-
chr1	58523973	58523974	A00758:226:HLWW7DSX2:1:1274:8314:1705/1	60	-
chr1	58524938	58524939	A00758:226:HLWW7DSX2:1:1668:28619:11882/1	60	+
chr1	58525443	58525444	A00758:226:HLWW7DSX2:1:1476:15754:30530	60	-
chr1	58525736	58525737	A00758:226:HLWW7DSX2:1:1546:30156:8312/1	60	-
chr1	58527458	58527459	A00758:226:HLWW7DSX2:1:1130:1235:18912/1	60	-
chr1	58549513	58549514	A00758:226:HLWW7DSX2:1:1133:4553:32894/1	60	-
chr1	58678130	58678131	A00758:226:HLWW7DSX2:1:2226:25825:33254	60	-
chr1	58683575	58683576	A00758:226:HLWW7DSX2:1:1362:13322:23093/1	60	+
chr1	58686738	58686739	A00758:226:HLWW7DSX2:1:2221:16920:11036	60	-
chr1	59138029	59138030	A00758:226:HLWW7DSX2:1:1557:20537:25692/1	60	-
chr1	59329819	59329820	A00758:226:HLWW7DSX2:1:1302:31060:18302/1	60	+
chr1	59355635	59355636	A00758:226:HLWW7DSX2:1:1114:25030:6292/1	60	+
chr1	59406706	59406707	A00758:226:HLWW7DSX2:4:2367:27028:29825/1	60	-
chr1	59562971	59562972	A00758:226:HLWW7DSX2:1:2154:5285:29966/1	60	+
chr1	59600440	59600441	A00758:226:HLWW7DSX2:1:2137:5493:2300	60	+
chr1	59824205	59824206	A00758:226:HLWW7DSX2:1:1301:26874:14559	60	+
chr1	60231581	60231582	A00758:226:HLWW7DSX2:1:1211:14118:25003/1	60	+
chr1	60511814	60511815	A00758:226:HLWW7DSX2:1:1222:8775:17910/1	60	-
chr1	61089213	61089214	A00758:226:HLWW7DSX2:1:1273:20302:27508/1	60	-
chr1	61096786	61096787	A00758:226:HLWW7DSX2:3:1615:9724:29512	60	+
chr1	61098967	61098968	A00758:226:HLWW7DSX2:1:1261:7789:21778/1	60	+
chr1	61106637	61106638	A00758:226:HLWW7DSX2:1:2218:4661:11475/1	60	+
chr1	61134787	61134788	A00758:226:HLWW7DSX2:2:2220:23656:36198/1	60	-
chr1	61258698	61258699	A00758:226:HLWW7DSX2:3:2463:5511:7592/1	60	+
chr1	61349935	61349936	A00758:226:HLWW7DSX2:1:2619:8657:7216/1	60	-
chr1	61382831	61382832	A00758:226:HLWW7DSX2:1:1626:22833:6965/1	60	+
chr1	61485675	61485676	A00758:226:HLWW7DSX2:4:2506:1877:16360/1	60	-
chr1	61698905	61698906	A00758:226:HLWW7DSX2:1:1111:12219:14168/1	60	+
chr1	61700928	61700929	A00758:226:HLWW7DSX2:1:1334:28546:31735/1	60	+
chr1	61701052	61701053	A00758:226:HLWW7DSX2:4:2636:7120:2738/1	60	+
chr1	61707328	61707329	A00758:226:HLWW7DSX2:1:1516:24135:34460/1	60	+
chr1	62135819	62135820	A00758:226:HLWW7DSX2:1:1120:18837:21277	60	+
chr1	62158519	62158520	A00758:226:HLWW7DSX2:4:2341:15673:8124/1	60	-
chr1	62474790	62474791	A00758:226:HLWW7DSX2:2:1304:21206:14074	60	-
chr1	62542249	62542250	A00758:226:HLWW7DSX2:1:1156:12355:8484	60	+
chr1	62561994	62561995	A00758:226:HLWW7DSX2:3:2160:13114:1157/1	60	-
chr1	62592491	62592492	A00758:226:HLWW7DSX2:1:1347:16920:34240	60	+
chr1	62599209	62599210	A00758:226:HLWW7DSX2:1:1124:9236:26663/1	60	-
chr1	62600222	62600223	A00758:226:HLWW7DSX2:2:1324:9778:1611/1	60	-
chr1	62605049	62605050	A00758:226:HLWW7DSX2:1:2169:17183:32847/1	60	+
chr1	62615704	62615705	A00758:226:HLWW7DSX2:1:1406:32768:30060/1	60	-
chr1	62617881	62617882	A00758:226:HLWW7DSX2:4:1638:1904:27931	60	-
chr1	62811432	62811433	A00758:226:HLWW7DSX2:1:1333:27407:4554	60	-
chr1	62836285	62836286	A00758:226:HLWW7DSX2:1:1366:15555:29152/1	60	+
chr1	62840033	62840034	A00758:226:HLWW7DSX2:1:1133:27688:25332/1	60	-
chr1	62843815	62843816	A00758:226:HLWW7DSX2:1:1501:10031:5713/1	60	-
chr1	63373783	63373784	A00758:226:HLWW7DSX2:1:1113:5502:3129/1	60	+
chr1	63373785	63373786	A00758:226:HLWW7DSX2:4:2614:15058:31798/1	60	+
chr1	63394156	63394157	A00758:226:HLWW7DSX2:1:2369:14036:12649/1	60	-
chr1	63396722	63396723	A00758:226:HLWW7DSX2:1:1149:30978:27242/1	60	+
chr1	63408223	63408224	A00758:226:HLWW7DSX2:1:2237:11650:20791/1	60	-
chr1	63416354	63416355	A00758:226:HLWW7DSX2:1:1363:30110:12524/1	60	+
chr1	63419704	63419705	A00758:226:HLWW7DSX2:1:1665:7401:21793/1	60	+
chr1	63425496	63425497	A00758:226:HLWW7DSX2:1:1151:8097:36088/1	60	+
chr1	63449540	63449541	A00758:226:HLWW7DSX2:4:2274:14579:21418/1	60	-
chr1	63464849	63464850	A00758:226:HLWW7DSX2:1:2102:21884:33442/1	60	-
chr1	63531144	63531145	A00758:226:HLWW7DSX2:1:1406:7093:10332/1	60	-
chr1	63543794	63543795	A00758:226:HLWW7DSX2:1:1231:21296:11600/1	60	-
chr1	63552245	63552246	A00758:226:HLWW7DSX2:3:1463:10257:29277	60	+
chr1	63558843	63558844	A00758:226:HLWW7DSX2:1:1234:15374:22858/1	60	+
chr1	63564479	63564480	A00758:226:HLWW7DSX2:1:1237:16080:26052/1	60	+
chr1	63688365	63688366	A00758:226:HLWW7DSX2:1:1175:5710:30671	60	-
chr1	64698612	64698613	A00758:226:HLWW7DSX2:1:1638:8232:28401/1	60	-
chr1	64771506	64771507	A00758:226:HLWW7DSX2:4:2342:29089:15421	60	+
chr1	64797610	64797611	A00758:226:HLWW7DSX2:3:2452:29848:24627	60	-
chr1	64947154	64947155	A00758:226:HLWW7DSX2:2:2406:29939:33583/1	60	-
chr1	65180061	65180062	A00758:226:HLWW7DSX2:1:1241:7175:35023	60	-
chr1	65256334	65256335	A00758:226:HLWW7DSX2:1:1247:4137:26882/1	60	-
chr1	65308023	65308024	A00758:226:HLWW7DSX2:1:1178:31268:33160/1	60	-
chr1	65346569	65346570	A00758:226:HLWW7DSX2:1:1568:17852:11209/1	60	+
chr1	65432242	65432243	A00758:226:HLWW7DSX2:1:1111:17065:6997/1	60	-
chr1	65579265	65579266	A00758:226:HLWW7DSX2:1:2170:23565:2096/1	60	+
chr1	65628662	65628663	A00758:226:HLWW7DSX2:1:1132:16143:15045/1	60	+
chr1	66492282	66492283	A00758:226:HLWW7DSX2:1:1517:16721:29168/1	60	+
chr1	66492283	66492284	A00758:226:HLWW7DSX2:1:1330:18394:21637/1	60	+
chr1	66828969	66828970	A00758:226:HLWW7DSX2:1:1453:11614:2848/1	60	-
chr1	66943928	66943929	A00758:226:HLWW7DSX2:1:2230:28989:14184	60	+
chr1	66969063	66969064	A00758:226:HLWW7DSX2:3:1219:26576:2581/1	60	+
chr1	66973694	66973695	A00758:226:HLWW7DSX2:1:1531:18412:10520/1	60	+
chr1	66985450	66985451	A00758:226:HLWW7DSX2:4:1506:21558:29590	60	-
chr1	66989129	66989130	A00758:226:HLWW7DSX2:1:1150:30752:15107/1	60	+
chr1	66989131	66989132	A00758:226:HLWW7DSX2:1:2637:19687:35462/1	60	+
chr1	67006247	67006248	A00758:226:HLWW7DSX2:1:1149:31765:17644/1	60	-
chr1	67006529	67006530	A00758:226:HLWW7DSX2:1:1154:17644:33364/1	60	+
chr1	67031665	67031666	A00758:226:HLWW7DSX2:1:1522:29631:8155/1	60	+
chr1	67049618	67049619	A00758:226:HLWW7DSX2:2:1664:7473:28588/1	60	-
chr1	67068410	67068411	A00758:226:HLWW7DSX2:1:1234:5448:36479/1	60	+
chr1	67248242	67248243	A00758:226:HLWW7DSX2:1:2249:2130:6527/1	60	+
chr1	67263452	67263453	A00758:226:HLWW7DSX2:1:1671:3233:27727/1	60	+
chr1	67389061	67389062	A00758:226:HLWW7DSX2:3:1532:3088:4586	60	+
chr1	67508240	67508241	A00758:226:HLWW7DSX2:2:1324:27859:14606	60	+
chr1	68473997	68473998	A00758:226:HLWW7DSX2:3:1213:23773:18427/1	60	+
chr1	68477769	68477770	A00758:226:HLWW7DSX2:1:1504:18023:34867/1	60	-
chr1	68487006	68487007	A00758:226:HLWW7DSX2:3:1468:16532:2942/1	60	+
chr1	68488148	68488149	A00758:226:HLWW7DSX2:1:1170:23628:16705/1	60	+
chr1	68490830	68490831	A00758:226:HLWW7DSX2:1:2378:1434:30217/1	60	-
chr1	68491145	68491146	A00758:226:HLWW7DSX2:4:2170:6334:18630	60	-
chr1	69121577	69121578	A00758:226:HLWW7DSX2:2:1120:25563:1391/1	60	+
chr1	69491447	69491448	A00758:226:HLWW7DSX2:1:1254:29469:23970/1	60	+
chr1	70083318	70083319	A00758:226:HLWW7DSX2:3:2258:21558:22388	60	-
chr1	70145814	70145815	A00758:226:HLWW7DSX2:1:1258:25102:23516	60	+
chr1	70147068	70147069	A00758:226:HLWW7DSX2:1:2576:2492:26318/1	60	-
chr1	70152777	70152778	A00758:226:HLWW7DSX2:2:1157:5150:6120/1	60	-
chr1	70153486	70153487	A00758:226:HLWW7DSX2:1:1416:26910:10269/1	60	+
chr1	70154744	70154745	A00758:226:HLWW7DSX2:1:1503:17183:12054/1	60	-
chr1	70159558	70159559	A00758:226:HLWW7DSX2:1:1158:20609:7717/1	60	+
chr1	70169906	70169907	A00758:226:HLWW7DSX2:3:2355:5593:11365/1	60	+
chr1	70170490	70170491	A00758:226:HLWW7DSX2:2:1247:22345:18928/1	60	+
chr1	70170971	70170972	A00758:226:HLWW7DSX2:3:1639:11279:6089	60	+
chr1	70175144	70175145	A00758:226:HLWW7DSX2:1:1103:8142:15655/1	60	+
chr1	70177740	70177741	A00758:226:HLWW7DSX2:1:1669:32506:17738/1	60	-
chr1	70195275	70195276	A00758:226:HLWW7DSX2:2:1138:29107:30138/1	60	-
chr1	70225382	70225383	A00758:226:HLWW7DSX2:1:2352:27561:12712/1	60	-
chr1	70238412	70238413	A00758:226:HLWW7DSX2:4:2503:9787:17597/1	60	-
chr1	70242397	70242398	A00758:226:HLWW7DSX2:2:2350:18023:14982/1	60	+
chr1	70247171	70247172	A00758:226:HLWW7DSX2:1:1322:8260:29606/1	60	-
chr1	70263624	70263625	A00758:226:HLWW7DSX2:1:2110:7111:26835/1	60	-
chr1	70290571	70290572	A00758:226:HLWW7DSX2:4:1267:15121:32941	60	+
chr1	70301700	70301701	A00758:226:HLWW7DSX2:1:1363:28610:32315/1	60	-
chr1	70312661	70312662	A00758:226:HLWW7DSX2:3:1119:14814:33254	60	-
chr1	70313972	70313973	A00758:226:HLWW7DSX2:1:1519:27841:17018/1	60	-
chr1	70321419	70321420	A00758:226:HLWW7DSX2:1:1223:29812:14982/1	60	+
chr1	70347238	70347239	A00758:226:HLWW7DSX2:1:1155:29722:29450/1	60	+
chr1	70369522	70369523	A00758:226:HLWW7DSX2:1:1162:31268:14215/1	60	-
chr1	70432548	70432549	A00758:226:HLWW7DSX2:1:1260:13404:16438/1	60	+
chr1	70434097	70434098	A00758:226:HLWW7DSX2:2:1132:16893:36793/1	60	-
chr1	70619587	70619588	A00758:226:HLWW7DSX2:1:1431:8648:8453/1	60	+
chr1	70732451	70732452	A00758:226:HLWW7DSX2:2:1510:19687:6778/1	60	+
chr1	70786811	70786812	A00758:226:HLWW7DSX2:1:1415:14479:11945/1	60	-
chr1	70906214	70906215	A00758:226:HLWW7DSX2:4:1437:9453:5118/1	60	+
chr1	71062806	71062807	A00758:226:HLWW7DSX2:1:1173:11071:26678/1	60	-
chr1	71065585	71065586	A00758:226:HLWW7DSX2:1:1659:6135:12900/1	60	+
chr1	71066333	71066334	A00758:226:HLWW7DSX2:3:1402:18629:15186	60	-
chr1	71069742	71069743	A00758:226:HLWW7DSX2:1:2275:25247:20979/1	60	-
chr1	71075914	71075915	A00758:226:HLWW7DSX2:3:2576:8621:15515/1	60	+
chr1	71084166	71084167	A00758:226:HLWW7DSX2:1:1135:32226:14810/1	60	-
chr1	71162015	71162016	A00758:226:HLWW7DSX2:1:2634:18050:12680/1	60	+
chr1	71179359	71179360	A00758:226:HLWW7DSX2:1:1167:18213:20259	60	-
chr1	71285275	71285276	A00758:226:HLWW7DSX2:1:2171:24551:7529/1	60	-
chr1	71287147	71287148	A00758:226:HLWW7DSX2:1:1348:27597:22482/1	60	-
chr1	71328505	71328506	A00758:226:HLWW7DSX2:1:2623:8929:1047	60	-
chr1	71415784	71415785	A00758:226:HLWW7DSX2:1:1201:23448:25817/1	60	+
chr1	71428454	71428455	A00758:226:HLWW7DSX2:1:1266:18629:3317/1	60	-
chr1	71631185	71631186	A00758:226:HLWW7DSX2:2:1429:8612:18411/1	60	+
chr1	71730445	71730446	A00758:226:HLWW7DSX2:1:1248:10728:28682/1	60	-
chr1	71748303	71748304	A00758:226:HLWW7DSX2:1:2315:8241:32424/1	60	+
chr1	71782244	71782245	A00758:226:HLWW7DSX2:1:1154:26738:1047/1	60	-
chr1	71851373	71851374	A00758:226:HLWW7DSX2:1:1462:23321:35305/1	60	+
chr1	71925150	71925151	A00758:226:HLWW7DSX2:1:1116:16297:33692/1	60	+
chr1	71956239	71956240	A00758:226:HLWW7DSX2:2:1321:15637:31923/1	60	-
chr1	71983619	71983620	A00758:226:HLWW7DSX2:1:1206:4978:7326/1	60	-
chr1	72003112	72003113	A00758:226:HLWW7DSX2:1:1205:26178:26475/1	60	+
chr1	72008389	72008390	A00758:226:HLWW7DSX2:4:2474:27462:18740/1	60	+
chr1	72013256	72013257	A00758:226:HLWW7DSX2:1:1323:25446:14559/1	60	-
chr1	72033675	72033676	A00758:226:HLWW7DSX2:2:2569:26395:1454/1	60	-
chr1	72122287	72122288	A00758:226:HLWW7DSX2:1:1167:15022:35869/1	60	+
chr1	72244026	72244027	A00758:226:HLWW7DSX2:1:1127:26811:30765/1	60	+
chr1	72254495	72254496	A00758:226:HLWW7DSX2:3:2316:27353:3928	60	-
chr1	72260650	72260651	A00758:226:HLWW7DSX2:1:1517:17797:34695/1	60	-
chr1	72261050	72261051	A00758:226:HLWW7DSX2:2:2132:13196:28729/1	60	-
chr1	72274154	72274155	A00758:226:HLWW7DSX2:2:1272:24135:5024	60	+
chr1	72285992	72285993	A00758:226:HLWW7DSX2:1:1142:14615:23829/1	60	+
chr1	72341943	72341944	A00758:226:HLWW7DSX2:1:1473:11650:5948/1	60	+
chr1	72341945	72341946	A00758:226:HLWW7DSX2:2:1369:3748:2284/1	60	+
chr1	72354808	72354809	A00758:226:HLWW7DSX2:1:1212:20057:1251/1	60	+
chr1	72367395	72367396	A00758:226:HLWW7DSX2:1:2364:17201:6825/1	60	+
chr1	72376760	72376761	A00758:226:HLWW7DSX2:3:2174:16559:4742	60	-
chr1	72431394	72431395	A00758:226:HLWW7DSX2:1:1614:16830:19085/1	60	+
chr1	72468914	72468915	A00758:226:HLWW7DSX2:1:2167:15646:3756	60	-
chr1	72510462	72510463	A00758:226:HLWW7DSX2:1:1301:8983:32487	60	+
chr1	72592176	72592177	A00758:226:HLWW7DSX2:1:2634:12617:33959	60	-
chr1	72598460	72598461	A00758:226:HLWW7DSX2:1:1159:25880:6762/1	60	+
chr1	72603571	72603572	A00758:226:HLWW7DSX2:1:1250:17879:11036	60	-
chr1	72604544	72604545	A00758:226:HLWW7DSX2:1:1608:27733:6026/1	60	-
chr1	72605458	72605459	A00758:226:HLWW7DSX2:1:1650:18918:24612/1	60	-
chr1	72606864	72606865	A00758:226:HLWW7DSX2:1:1415:21242:26130/1	60	+
chr1	72613409	72613410	A00758:226:HLWW7DSX2:1:2406:3423:23109/1	60	+
chr1	72666634	72666635	A00758:226:HLWW7DSX2:1:1110:13693:11584	60	+
chr1	72847915	72847916	A00758:226:HLWW7DSX2:1:1102:13241:34663/1	60	-
chr1	72871553	72871554	A00758:226:HLWW7DSX2:1:1104:21097:8312/1	60	-
chr1	72872853	72872854	A00758:226:HLWW7DSX2:1:1447:11261:33144/1	60	-
chr1	72877449	72877450	A00758:226:HLWW7DSX2:1:2373:12527:31234	60	-
chr1	72887703	72887704	A00758:226:HLWW7DSX2:1:1534:25319:29935/1	60	-
chr1	72889611	72889612	A00758:226:HLWW7DSX2:2:2112:18394:23578/1	60	+
chr1	72939199	72939200	A00758:226:HLWW7DSX2:1:1552:1976:9048/1	60	+
chr1	72942234	72942235	A00758:226:HLWW7DSX2:1:1506:14371:29825/1	60	-
chr1	73030545	73030546	A00758:226:HLWW7DSX2:1:1104:18557:11710	60	-
chr1	73067718	73067719	A00758:226:HLWW7DSX2:1:1207:24270:32597/1	60	+
chr1	73257251	73257252	A00758:226:HLWW7DSX2:1:1254:28348:21590/1	60	-
chr1	73363367	73363368	A00758:226:HLWW7DSX2:1:1450:10221:25363	60	-
chr1	73364125	73364126	A00758:226:HLWW7DSX2:3:2509:16848:35994	60	-
chr1	73386485	73386486	A00758:226:HLWW7DSX2:1:1304:30237:17628/1	60	+
chr1	73462714	73462715	A00758:226:HLWW7DSX2:1:1274:25012:11804/1	60	+
chr1	73480147	73480148	A00758:226:HLWW7DSX2:1:1250:17915:20212/1	60	-
chr1	73515483	73515484	A00758:226:HLWW7DSX2:4:2565:19831:35869/1	60	+
chr1	73516125	73516126	A00758:226:HLWW7DSX2:2:2574:21151:35744/1	60	-
chr1	73594488	73594489	A00758:226:HLWW7DSX2:1:1360:2844:31219/1	60	-
chr1	73872660	73872661	A00758:226:HLWW7DSX2:1:2103:7835:16752/1	60	-
chr1	74182537	74182538	A00758:226:HLWW7DSX2:1:1124:14714:7905/1	60	+
chr1	74191681	74191682	A00758:226:HLWW7DSX2:1:2401:8865:28902/1	60	+
chr1	74200307	74200308	A00758:226:HLWW7DSX2:1:2374:26521:31579/1	60	+
chr1	74202059	74202060	A00758:226:HLWW7DSX2:4:1413:28275:1266	60	-
chr1	74204564	74204565	A00758:226:HLWW7DSX2:1:1106:17056:18662/1	60	+
chr1	74206248	74206249	A00758:226:HLWW7DSX2:1:1435:11686:24643/1	60	-
chr1	74510666	74510667	A00758:226:HLWW7DSX2:1:1270:17400:30248/1	60	+
chr1	74710848	74710849	A00758:226:HLWW7DSX2:1:2251:24099:30170/1	60	+
chr1	74777120	74777121	A00758:226:HLWW7DSX2:2:2370:1118:29136	60	-
chr1	74887103	74887104	A00758:226:HLWW7DSX2:1:1313:30752:4773/1	60	+
chr1	74983891	74983892	A00758:226:HLWW7DSX2:1:1202:13566:10582/1	60	-
chr1	75297057	75297058	A00758:226:HLWW7DSX2:1:1305:17870:12931/1	60	+
chr1	75345355	75345356	A00758:226:HLWW7DSX2:1:2121:14470:19319/1	60	+
chr1	75352630	75352631	A00758:226:HLWW7DSX2:2:1628:4526:24831/1	60	-
chr1	75358004	75358005	A00758:226:HLWW7DSX2:3:2574:12491:35336	60	-
chr1	75360371	75360372	A00758:226:HLWW7DSX2:1:2524:17626:14418	60	+
chr1	75371786	75371787	A00758:226:HLWW7DSX2:1:2358:17336:23469	60	+
chr1	75409820	75409821	A00758:226:HLWW7DSX2:2:2473:9751:36292/1	60	-
chr1	75420595	75420596	A00758:226:HLWW7DSX2:4:2404:14009:32049	60	+
chr1	75462110	75462111	A00758:226:HLWW7DSX2:1:1204:13123:2581/1	60	-
chr1	75518218	75518219	A00758:226:HLWW7DSX2:1:1170:4616:29340/1	60	-
chr1	75532610	75532611	A00758:226:HLWW7DSX2:1:1102:13720:20650/1	60	-
chr1	75540934	75540935	A00758:226:HLWW7DSX2:1:2659:31656:35524	60	-
chr1	75594994	75594995	A00758:226:HLWW7DSX2:1:1617:20726:1313/1	60	+
chr1	75630075	75630076	A00758:226:HLWW7DSX2:3:2625:31168:11412	60	-
chr1	75726497	75726498	A00758:226:HLWW7DSX2:1:1223:13621:20979/1	60	+
chr1	75748985	75748986	A00758:226:HLWW7DSX2:3:1541:23240:24768	60	-
chr1	75758150	75758151	A00758:226:HLWW7DSX2:1:1552:11767:27007/1	60	-
chr1	75871664	75871665	A00758:226:HLWW7DSX2:1:1465:13720:33520/1	60	-
chr1	75880381	75880382	A00758:226:HLWW7DSX2:1:2307:25527:31328/1	60	+
chr1	75881325	75881326	A00758:226:HLWW7DSX2:1:1420:27525:6042/1	60	+
chr1	75937456	75937457	A00758:226:HLWW7DSX2:1:1101:31738:21825/1	60	+
chr1	76177615	76177616	A00758:226:HLWW7DSX2:4:1607:14434:13620	60	-
chr1	76500326	76500327	A00758:226:HLWW7DSX2:1:1337:17969:2112/1	60	+
chr1	77090314	77090315	A00758:226:HLWW7DSX2:1:2460:5538:36417/1	60	-
chr1	77133956	77133957	A00758:226:HLWW7DSX2:1:2524:4137:2519	60	-
chr1	77140783	77140784	A00758:226:HLWW7DSX2:1:2605:25174:10363/1	60	+
chr1	77167508	77167509	A00758:226:HLWW7DSX2:1:2201:3043:2440/1	60	-
chr1	77192037	77192038	A00758:226:HLWW7DSX2:4:1576:13051:20462/1	60	+
chr1	77197304	77197305	A00758:226:HLWW7DSX2:1:2139:1579:29340/1	60	-
chr1	77203322	77203323	A00758:226:HLWW7DSX2:1:1357:12789:18317/1	60	-
chr1	77206696	77206697	A00758:226:HLWW7DSX2:1:2510:26250:29825/1	60	-
chr1	77210930	77210931	A00758:226:HLWW7DSX2:1:1519:28727:20369	60	-
chr1	77220860	77220861	A00758:226:HLWW7DSX2:2:2415:23863:16454	60	-
chr1	77581535	77581536	A00758:226:HLWW7DSX2:1:1106:19497:8923/1	60	-
chr1	77624464	77624465	A00758:226:HLWW7DSX2:1:1205:11641:5932/1	60	-
chr1	77702376	77702377	A00758:226:HLWW7DSX2:1:2538:22263:30843/1	60	-
chr1	77708073	77708074	A00758:226:HLWW7DSX2:3:2336:13232:21778	60	-
chr1	77727576	77727577	A00758:226:HLWW7DSX2:1:2268:17806:19304/1	60	+
chr1	77735153	77735154	A00758:226:HLWW7DSX2:2:2528:23945:10520	60	+
chr1	77789978	77789979	A00758:226:HLWW7DSX2:1:2375:25934:23140/1	60	+
chr1	77802235	77802236	A00758:226:HLWW7DSX2:1:1327:15573:29716/1	60	+
chr1	77827472	77827473	A00758:226:HLWW7DSX2:1:1133:10719:11318/1	60	-
chr1	77831059	77831060	A00758:226:HLWW7DSX2:1:2559:13910:23547	60	-
chr1	77833131	77833132	A00758:226:HLWW7DSX2:1:1319:8015:18004/1	60	+
chr1	77859052	77859053	A00758:226:HLWW7DSX2:1:1423:17255:22294/1	60	+
chr1	77860986	77860987	A00758:226:HLWW7DSX2:1:1137:8223:19272/1	60	-
chr1	77866774	77866775	A00758:226:HLWW7DSX2:3:1253:25003:21214/1	60	-
chr1	77867437	77867438	A00758:226:HLWW7DSX2:1:1136:12662:19006	60	+
chr1	77943256	77943257	A00758:226:HLWW7DSX2:1:1248:10113:12399/1	60	-
chr1	77945905	77945906	A00758:226:HLWW7DSX2:1:1536:10013:4492/1	60	+
chr1	78245579	78245580	A00758:226:HLWW7DSX2:1:1117:6759:20964/1	60	-
chr1	78657630	78657631	A00758:226:HLWW7DSX2:1:1445:6587:2315	60	+
chr1	78932533	78932534	A00758:226:HLWW7DSX2:1:1171:17264:34741	60	+
chr1	79918027	79918028	A00758:226:HLWW7DSX2:1:1140:6081:10394/1	60	+
chr1	79990704	79990705	A00758:226:HLWW7DSX2:1:1405:22851:16517/1	60	-
chr1	80057251	80057252	A00758:226:HLWW7DSX2:1:1574:24505:29528	60	-
chr1	80635751	80635752	A00758:226:HLWW7DSX2:1:1448:9950:22639/1	60	+
chr1	81007184	81007185	A00758:226:HLWW7DSX2:3:2563:7581:12305	60	-
chr1	81351446	81351447	A00758:226:HLWW7DSX2:1:1427:1045:21746/1	60	+
chr1	81490491	81490492	A00758:226:HLWW7DSX2:1:1162:27453:2159/1	60	+
chr1	81601131	81601132	A00758:226:HLWW7DSX2:1:1115:14461:5995/1	60	-
chr1	81602819	81602820	A00758:226:HLWW7DSX2:3:1541:18502:9674/1	60	+
chr1	81777596	81777597	A00758:226:HLWW7DSX2:2:1517:14678:30577	60	-
chr1	81972598	81972599	A00758:226:HLWW7DSX2:4:2605:24768:24533	60	-
chr1	82565993	82565994	A00758:226:HLWW7DSX2:1:2676:13096:36198	60	-
chr1	82578265	82578266	A00758:226:HLWW7DSX2:1:1128:25482:13557/1	60	-
chr1	82583543	82583544	A00758:226:HLWW7DSX2:1:2230:2645:24549	60	-
chr1	82588143	82588144	A00758:226:HLWW7DSX2:3:2240:17192:28792	60	+
chr1	82619285	82619286	A00758:226:HLWW7DSX2:1:1415:22155:10207/1	60	+
chr1	82648119	82648120	A00758:226:HLWW7DSX2:3:1512:19497:9455/1	60	-
chr1	82711732	82711733	A00758:226:HLWW7DSX2:1:1160:14326:16501/1	60	+
chr1	82712964	82712965	A00758:226:HLWW7DSX2:1:1440:16387:36636	60	+
chr1	82752790	82752791	A00758:226:HLWW7DSX2:1:1415:22797:10191/1	60	+
chr1	82762260	82762261	A00758:226:HLWW7DSX2:1:2350:26422:24392/1	60	-
chr1	82843148	82843149	A00758:226:HLWW7DSX2:1:1227:22092:7122/1	60	-
chr1	82891018	82891019	A00758:226:HLWW7DSX2:1:1107:13856:5541	60	+
chr1	83182227	83182228	A00758:226:HLWW7DSX2:4:2605:15555:9298	60	+
chr1	83222831	83222832	A00758:226:HLWW7DSX2:3:1403:12789:35728	60	-
chr1	83243211	83243212	A00758:226:HLWW7DSX2:1:2375:16161:27759/1	60	-
chr1	83449857	83449858	A00758:226:HLWW7DSX2:1:1668:23701:18396/1	60	+
chr1	83840116	83840117	A00758:226:HLWW7DSX2:1:1168:31973:9580/1	60	-
chr1	83994205	83994206	A00758:226:HLWW7DSX2:1:2624:30318:12101	60	-
chr1	84104375	84104376	A00758:226:HLWW7DSX2:1:2159:27344:15812/1	60	+
chr1	84147536	84147537	A00758:226:HLWW7DSX2:1:1652:4978:23296/1	60	-
chr1	84184536	84184537	A00758:226:HLWW7DSX2:2:1301:14018:17628/1	60	-
chr1	84188108	84188109	A00758:226:HLWW7DSX2:1:1211:11487:11115/1	60	-
chr1	84202743	84202744	A00758:226:HLWW7DSX2:3:1551:30210:22905/1	60	+
chr1	84203571	84203572	A00758:226:HLWW7DSX2:3:2676:21314:18521	60	-
chr1	84317076	84317077	A00758:226:HLWW7DSX2:2:1631:26612:14293/1	60	+
chr1	84505880	84505881	A00758:226:HLWW7DSX2:2:1340:2645:36166/1	60	-
chr1	84552575	84552576	A00758:226:HLWW7DSX2:1:1244:17788:5901/1	60	+
chr1	84553292	84553293	A00758:226:HLWW7DSX2:1:1238:4788:23750	60	-
chr1	84555335	84555336	A00758:226:HLWW7DSX2:2:1657:19072:12320/1	60	-
chr1	84565069	84565070	A00758:226:HLWW7DSX2:1:1607:29451:3615/1	60	-
chr1	84567662	84567663	A00758:226:HLWW7DSX2:1:2460:22399:20713	60	-
chr1	84643244	84643245	A00758:226:HLWW7DSX2:2:2467:3414:33458/1	60	-
chr1	84645605	84645606	A00758:226:HLWW7DSX2:1:1261:10420:31751/1	60	-
chr1	84666337	84666338	A00758:226:HLWW7DSX2:1:1631:23411:6370/1	60	-
chr1	84667342	84667343	A00758:226:HLWW7DSX2:1:1250:18945:25347/1	60	+
chr1	84679804	84679805	A00758:226:HLWW7DSX2:4:1673:11125:8735/1	60	+
chr1	85107859	85107860	A00758:226:HLWW7DSX2:2:2139:28013:5353/1	60	+
chr1	85157361	85157362	A00758:226:HLWW7DSX2:1:2259:9543:5713/1	60	+
chr1	85180370	85180371	A00758:226:HLWW7DSX2:1:2237:12780:35023/1	60	-
chr1	85183865	85183866	A00758:226:HLWW7DSX2:1:1375:3775:11350/1	60	+
chr1	85636575	85636576	A00758:226:HLWW7DSX2:1:1237:12310:22185/1	60	+
chr1	85652791	85652792	A00758:226:HLWW7DSX2:1:1440:5141:30154/1	60	+
chr1	85657765	85657766	A00758:226:HLWW7DSX2:2:1614:27832:36072/1	60	-
chr1	85659848	85659849	A00758:226:HLWW7DSX2:1:1419:23647:31704/1	60	+
chr1	85666609	85666610	A00758:226:HLWW7DSX2:1:2359:5575:12649/1	60	-
chr1	85668698	85668699	A00758:226:HLWW7DSX2:1:1106:2419:3991/1	60	+
chr1	85675601	85675602	A00758:226:HLWW7DSX2:3:2236:13431:32925	60	+
chr1	85679363	85679364	A00758:226:HLWW7DSX2:1:1214:9435:1266/1	60	-
chr1	85679423	85679424	A00758:226:HLWW7DSX2:2:2519:29686:18771/1	60	-
chr1	85679623	85679624	A00758:226:HLWW7DSX2:1:2225:12346:26130/1	60	-
chr1	85679786	85679787	A00758:226:HLWW7DSX2:1:1109:25690:9940	60	+
chr1	85682755	85682756	A00758:226:HLWW7DSX2:1:1230:25979:31109/1	60	+
chr1	85705406	85705407	A00758:226:HLWW7DSX2:1:1109:1063:20619	60	+
chr1	85705758	85705759	A00758:226:HLWW7DSX2:1:1127:16839:13432/1	60	-
chr1	86196495	86196496	A00758:226:HLWW7DSX2:1:1318:1579:36824/1	60	-
chr1	86357448	86357449	A00758:226:HLWW7DSX2:1:1254:30915:17801/1	60	+
chr1	86367395	86367396	A00758:226:HLWW7DSX2:3:1559:21468:34851	60	+
chr1	86436932	86436933	A00758:226:HLWW7DSX2:1:1144:21612:5635/1	60	-
chr1	86479047	86479048	A00758:226:HLWW7DSX2:2:1434:11225:10629	60	+
chr1	86712888	86712889	A00758:226:HLWW7DSX2:1:1538:20473:20415/1	60	-
chr1	86719817	86719818	A00758:226:HLWW7DSX2:1:1542:27850:35102	60	+
chr1	86727616	86727617	A00758:226:HLWW7DSX2:2:2218:30987:36276	60	+
chr1	86742196	86742197	A00758:226:HLWW7DSX2:4:1133:18439:34867	60	-
chr1	86742320	86742321	A00758:226:HLWW7DSX2:1:1152:21603:3865/1	60	-
chr1	86881100	86881101	A00758:226:HLWW7DSX2:1:1604:4336:31767/1	60	+
chr1	86881116	86881117	A00758:226:HLWW7DSX2:1:1171:3070:27696/1	60	-
chr1	86881286	86881287	A00758:226:HLWW7DSX2:1:1226:31304:14278/1	60	-
chr1	86882271	86882272	A00758:226:HLWW7DSX2:1:2121:3341:27665	60	-
chr1	86883308	86883309	A00758:226:HLWW7DSX2:1:1156:10230:19335/1	60	+
chr1	86966688	86966689	A00758:226:HLWW7DSX2:1:1519:26512:18505	60	-
chr1	86986085	86986086	A00758:226:HLWW7DSX2:1:1150:20048:24972/1	60	-
chr1	86994744	86994745	A00758:226:HLWW7DSX2:1:2450:28836:30232/1	60	-
chr1	87031944	87031945	A00758:226:HLWW7DSX2:2:2667:15004:21433	60	-
chr1	87041748	87041749	A00758:226:HLWW7DSX2:1:1476:23068:20462/1	60	+
chr1	87059328	87059329	A00758:226:HLWW7DSX2:1:1409:10574:5462/1	60	-
chr1	87076935	87076936	A00758:226:HLWW7DSX2:1:2516:18991:31720/1	60	-
chr1	87340311	87340312	A00758:226:HLWW7DSX2:3:2311:32786:13557	60	-
chr1	87342446	87342447	A00758:226:HLWW7DSX2:1:1102:11342:9925/1	60	+
chr1	87490101	87490102	A00758:226:HLWW7DSX2:1:1314:9878:23547/1	60	+
chr1	87808836	87808837	A00758:226:HLWW7DSX2:1:1657:29152:9048	60	-
chr1	87859087	87859088	A00758:226:HLWW7DSX2:1:2355:27959:17033/1	60	+
chr1	87981908	87981909	A00758:226:HLWW7DSX2:1:1321:5683:32002/1	60	+
chr1	88471096	88471097	A00758:226:HLWW7DSX2:1:1642:10095:10300	60	+
chr1	88517033	88517034	A00758:226:HLWW7DSX2:1:1578:14588:1329	60	+
chr1	88552819	88552820	A00758:226:HLWW7DSX2:1:2271:15076:7968/1	60	+
chr1	88696147	88696148	A00758:226:HLWW7DSX2:1:1334:13765:30467/1	60	+
chr1	88741688	88741689	A00758:226:HLWW7DSX2:1:1138:16333:23171/1	60	+
chr1	88744191	88744192	A00758:226:HLWW7DSX2:1:1520:12834:32581/1	60	-
chr1	88749441	88749442	A00758:226:HLWW7DSX2:3:1238:11704:19539/1	60	+
chr1	88760295	88760296	A00758:226:HLWW7DSX2:1:1276:4291:6355/1	60	-
chr1	88761198	88761199	A00758:226:HLWW7DSX2:1:1227:24722:22545/1	60	+
chr1	88766038	88766039	A00758:226:HLWW7DSX2:1:1239:21450:29465/1	60	+
chr1	88780227	88780228	A00758:226:HLWW7DSX2:1:2104:28149:24220/1	60	+
chr1	88781506	88781507	A00758:226:HLWW7DSX2:1:1161:13078:10520/1	60	+
chr1	88781612	88781613	A00758:226:HLWW7DSX2:1:1204:9308:2801/1	60	-
chr1	88782609	88782610	A00758:226:HLWW7DSX2:1:1650:21576:10833/1	60	+
chr1	88787460	88787461	A00758:226:HLWW7DSX2:1:1171:22336:12493/1	60	-
chr1	88797672	88797673	A00758:226:HLWW7DSX2:3:1106:32759:24158	60	+
chr1	88807430	88807431	A00758:226:HLWW7DSX2:2:1134:5755:24580/1	60	+
chr1	88809995	88809996	A00758:226:HLWW7DSX2:2:1374:7419:31000/1	60	+
chr1	88815824	88815825	A00758:226:HLWW7DSX2:2:1257:23411:19272/1	60	-
chr1	88861308	88861309	A00758:226:HLWW7DSX2:2:1611:25337:3474	60	-
chr1	88970228	88970229	A00758:226:HLWW7DSX2:1:1334:16712:28369	60	+
chr1	88970487	88970488	A00758:226:HLWW7DSX2:1:1131:6234:26850/1	60	-
chr1	88987104	88987105	A00758:226:HLWW7DSX2:1:1135:12798:9064/1	60	-
chr1	89261675	89261676	A00758:226:HLWW7DSX2:1:1153:27154:25097/1	60	-
chr1	89284919	89284920	A00758:226:HLWW7DSX2:1:1227:18620:28134/1	60	+
chr1	89288528	89288529	A00758:226:HLWW7DSX2:1:1129:18493:12915/1	60	-
chr1	89703405	89703406	A00758:226:HLWW7DSX2:2:1214:15998:26725/1	60	-
chr1	89713090	89713091	A00758:226:HLWW7DSX2:4:2669:18882:29246	60	+
chr1	89716471	89716472	A00758:226:HLWW7DSX2:1:2319:15727:4961/1	60	-
chr1	90000683	90000684	A00758:226:HLWW7DSX2:1:1155:25943:23750/1	60	-
chr1	90003054	90003055	A00758:226:HLWW7DSX2:1:2509:2781:17049/1	60	-
chr1	90048076	90048077	A00758:226:HLWW7DSX2:1:2254:1931:18427/1	60	+
chr1	90903927	90903928	A00758:226:HLWW7DSX2:3:1144:12988:7451	60	+
chr1	90924792	90924793	A00758:226:HLWW7DSX2:1:1566:15646:35822/1	60	+
chr1	90961492	90961493	A00758:226:HLWW7DSX2:1:1225:7880:15796	60	-
chr1	90962802	90962803	A00758:226:HLWW7DSX2:1:1227:32949:5040	60	+
chr1	90977790	90977791	A00758:226:HLWW7DSX2:1:1237:22589:11992/1	60	+
chr1	90977821	90977822	A00758:226:HLWW7DSX2:2:1509:28827:27430/1	60	-
chr1	91000481	91000482	A00758:226:HLWW7DSX2:1:1137:18783:8563/1	60	+
chr1	91040593	91040594	A00758:226:HLWW7DSX2:1:1134:29758:30201/1	60	+
chr1	91505327	91505328	A00758:226:HLWW7DSX2:1:1375:21956:20603/1	60	+
chr1	91507032	91507033	A00758:226:HLWW7DSX2:1:1303:2266:13996/1	60	+
chr1	91518672	91518673	A00758:226:HLWW7DSX2:2:1368:13187:7795	60	-
chr1	91526071	91526072	A00758:226:HLWW7DSX2:1:1413:14931:16047/1	60	-
chr1	91895986	91895987	A00758:226:HLWW7DSX2:1:1634:4010:12038	60	-
chr1	92182949	92182950	A00758:226:HLWW7DSX2:1:1643:8151:32957/1	60	-
chr1	92283496	92283497	A00758:226:HLWW7DSX2:1:2161:28429:12211/1	60	-
chr1	92287546	92287547	A00758:226:HLWW7DSX2:1:1163:22037:33207	60	-
chr1	92321075	92321076	A00758:226:HLWW7DSX2:1:1536:2003:25786/1	60	-
chr1	92361902	92361903	A00758:226:HLWW7DSX2:1:1171:23918:7936/1	60	+
chr1	92385132	92385133	A00758:226:HLWW7DSX2:3:1668:10420:27618	60	+
chr1	92463246	92463247	A00758:226:HLWW7DSX2:3:1658:22137:2848	60	-
chr1	92466310	92466311	A00758:226:HLWW7DSX2:1:1529:17246:22529/1	60	+
chr1	92563193	92563194	A00758:226:HLWW7DSX2:1:1470:3685:22561/1	60	+
chr1	92574965	92574966	A00758:226:HLWW7DSX2:1:1424:2609:3787/1	60	+
chr1	92668579	92668580	A00758:226:HLWW7DSX2:1:1503:32054:28479/1	60	-
chr1	92711895	92711896	A00758:226:HLWW7DSX2:3:2320:23665:17613/1	60	+
chr1	92764174	92764175	A00758:226:HLWW7DSX2:1:1163:12283:21856/1	60	-
chr1	92946430	92946431	A00758:226:HLWW7DSX2:1:1616:3161:2738/1	60	-
chr1	93122890	93122891	A00758:226:HLWW7DSX2:1:1646:3929:1877/1	60	+
chr1	93157118	93157119	A00758:226:HLWW7DSX2:1:1324:12219:2112/1	60	+
chr1	93183414	93183415	A00758:226:HLWW7DSX2:1:1205:17960:2785/1	60	+
chr1	93206109	93206110	A00758:226:HLWW7DSX2:1:1173:9932:6292/1	60	+
chr1	93206897	93206898	A00758:226:HLWW7DSX2:2:1503:4969:25755/1	60	+
chr1	93349654	93349655	A00758:226:HLWW7DSX2:1:1377:20663:20400/1	60	+
chr1	93356162	93356163	A00758:226:HLWW7DSX2:4:1106:21224:14325/1	60	+
chr1	93533894	93533895	A00758:226:HLWW7DSX2:1:1173:12707:5995/1	60	-
chr1	94092656	94092657	A00758:226:HLWW7DSX2:2:1367:8458:27571	60	-
chr1	94173292	94173293	A00758:226:HLWW7DSX2:1:2111:7355:4053/1	60	+
chr1	94213573	94213574	A00758:226:HLWW7DSX2:1:1133:3766:9925/1	60	+
chr1	94423957	94423958	A00758:226:HLWW7DSX2:1:1158:23384:26553/1	60	+
chr1	94424448	94424449	A00758:226:HLWW7DSX2:1:1128:19660:28056/1	60	+
chr1	94424450	94424451	A00758:226:HLWW7DSX2:1:2606:3893:22420/1	60	+
chr1	94498361	94498362	A00758:226:HLWW7DSX2:1:1504:25852:31234/1	60	+
chr1	94663851	94663852	A00758:226:HLWW7DSX2:4:1369:16387:17722/1	60	-
chr1	94752589	94752590	A00758:226:HLWW7DSX2:1:1249:28483:15248/1	60	-
chr1	94759463	94759464	A00758:226:HLWW7DSX2:1:1366:16848:17487/1	60	-
chr1	94980710	94980711	A00758:226:HLWW7DSX2:3:1340:26476:34757	60	-
chr1	95148222	95148223	A00758:226:HLWW7DSX2:1:1519:26567:3850/1	60	+
chr1	95148223	95148224	A00758:226:HLWW7DSX2:3:2504:27552:26443	60	+
chr1	95176400	95176401	A00758:226:HLWW7DSX2:3:2240:8250:3630	60	-
chr1	95180015	95180016	A00758:226:HLWW7DSX2:1:1665:32163:5713	60	-
chr1	95191573	95191574	A00758:226:HLWW7DSX2:1:1318:5945:17926/1	60	-
chr1	95837884	95837885	A00758:226:HLWW7DSX2:2:1405:10700:25661/1	60	+
chr1	96004531	96004532	A00758:226:HLWW7DSX2:2:2573:29487:29919	60	-
chr1	96089668	96089669	A00758:226:HLWW7DSX2:1:2240:29523:4711	60	-
chr1	96115990	96115991	A00758:226:HLWW7DSX2:1:2368:5999:34648/1	60	-
chr1	96300994	96300995	A00758:226:HLWW7DSX2:1:1539:30228:15734/1	60	+
chr1	96436904	96436905	A00758:226:HLWW7DSX2:1:1571:31855:24846/1	60	-
chr1	96732022	96732023	A00758:226:HLWW7DSX2:1:2536:6470:2049/1	60	-
chr1	96732470	96732471	A00758:226:HLWW7DSX2:1:1241:16396:31391/1	60	-
chr1	96752602	96752603	A00758:226:HLWW7DSX2:1:1133:7681:11725/1	60	-
chr1	96756744	96756745	A00758:226:HLWW7DSX2:1:1406:22164:2957	60	-
chr1	96757204	96757205	A00758:226:HLWW7DSX2:1:1623:10664:31986/1	60	+
chr1	96773865	96773866	A00758:226:HLWW7DSX2:1:1168:24180:12242/1	60	+
chr1	96781201	96781202	A00758:226:HLWW7DSX2:1:1117:3983:34100/1	60	-
chr1	96785069	96785070	A00758:226:HLWW7DSX2:4:1174:27561:29183	60	-
chr1	96789654	96789655	A00758:226:HLWW7DSX2:1:1211:19208:18693/1	60	-
chr1	96790649	96790650	A00758:226:HLWW7DSX2:1:2102:5846:31876/1	60	+
chr1	96790868	96790869	A00758:226:HLWW7DSX2:1:1156:14724:30373	60	-
chr1	96791928	96791929	A00758:226:HLWW7DSX2:1:1169:5611:34475	60	+
chr1	96805085	96805086	A00758:226:HLWW7DSX2:1:2513:24017:28150/1	60	+
chr1	96810047	96810048	A00758:226:HLWW7DSX2:1:1163:18801:15076/1	60	-
chr1	96960890	96960891	A00758:226:HLWW7DSX2:1:2305:5294:3897	60	-
chr1	97022790	97022791	A00758:226:HLWW7DSX2:2:2143:29749:5353	60	+
chr1	97220344	97220345	A00758:226:HLWW7DSX2:1:1262:12138:12994/1	60	+
chr1	97221025	97221026	A00758:226:HLWW7DSX2:1:1604:21477:10755/1	60	+
chr1	97308522	97308523	A00758:226:HLWW7DSX2:1:1314:18005:35274/1	60	-
chr1	97326650	97326651	A00758:226:HLWW7DSX2:4:1374:30544:4570	60	+
chr1	97330254	97330255	A00758:226:HLWW7DSX2:2:2652:31792:28307/1	60	+
chr1	97341616	97341617	A00758:226:HLWW7DSX2:1:1378:27570:10661/1	60	-
chr1	97355606	97355607	A00758:226:HLWW7DSX2:1:1578:28302:17253/1	60	+
chr1	97385388	97385389	A00758:226:HLWW7DSX2:1:1133:5059:12602/1	60	-
chr1	97407771	97407772	A00758:226:HLWW7DSX2:1:2526:19813:26349	60	-
chr1	97450827	97450828	A00758:226:HLWW7DSX2:2:1545:30174:23563/1	60	+
chr1	97452026	97452027	A00758:226:HLWW7DSX2:1:1373:25301:15781	60	-
chr1	97539334	97539335	A00758:226:HLWW7DSX2:3:1301:32687:12132	60	-
chr1	97572332	97572333	A00758:226:HLWW7DSX2:1:1209:30906:13401/1	60	-
chr1	97576148	97576149	A00758:226:HLWW7DSX2:1:2263:17472:7576/1	60	+
chr1	97576716	97576717	A00758:226:HLWW7DSX2:1:2669:13331:23015/1	60	-
chr1	97600410	97600411	A00758:226:HLWW7DSX2:1:2223:24822:5744/1	60	+
chr1	97609388	97609389	A00758:226:HLWW7DSX2:1:1114:30101:36683/1	60	+
chr1	97621340	97621341	A00758:226:HLWW7DSX2:1:2109:10285:28291/1	60	-
chr1	97648410	97648411	A00758:226:HLWW7DSX2:1:2574:19235:2487/1	60	+
chr1	97698658	97698659	A00758:226:HLWW7DSX2:4:1671:2609:25457/1	60	-
chr1	97701527	97701528	A00758:226:HLWW7DSX2:1:1132:7735:4805/1	60	+
chr1	97718728	97718729	A00758:226:HLWW7DSX2:1:1338:1994:35884/1	60	-
chr1	97730201	97730202	A00758:226:HLWW7DSX2:1:1135:19524:28729/1	60	+
chr1	97739529	97739530	A00758:226:HLWW7DSX2:1:1226:2374:11365/1	60	+
chr1	97739674	97739675	A00758:226:HLWW7DSX2:1:1311:9164:23281/1	60	+
chr1	97759106	97759107	A00758:226:HLWW7DSX2:3:2129:6442:33692	60	+
chr1	97766471	97766472	A00758:226:HLWW7DSX2:1:1140:2853:3709/1	60	+
chr1	97794648	97794649	A00758:226:HLWW7DSX2:1:1164:19452:17174/1	60	-
chr1	97805298	97805299	A00758:226:HLWW7DSX2:1:2539:28863:35947	60	-
chr1	97816418	97816419	A00758:226:HLWW7DSX2:1:1319:20347:5447/1	60	+
chr1	97827388	97827389	A00758:226:HLWW7DSX2:1:2153:24261:31548	60	+
chr1	97867728	97867729	A00758:226:HLWW7DSX2:2:1423:32786:31563/1	60	-
chr1	97891017	97891018	A00758:226:HLWW7DSX2:1:1452:13331:5822/1	60	-
chr1	97898361	97898362	A00758:226:HLWW7DSX2:1:1251:4354:24752/1	60	-
chr1	97906428	97906429	A00758:226:HLWW7DSX2:1:2259:6768:30467/1	60	+
chr1	97908123	97908124	A00758:226:HLWW7DSX2:1:2228:22607:13182/1	60	-
chr1	97910796	97910797	A00758:226:HLWW7DSX2:1:1105:22770:34413/1	60	+
chr1	97911697	97911698	A00758:226:HLWW7DSX2:1:1432:10465:11819/1	60	-
chr1	97943685	97943686	A00758:226:HLWW7DSX2:1:2656:12048:25300/1	60	+
chr1	97963787	97963788	A00758:226:HLWW7DSX2:1:1148:25039:3803/1	60	+
chr1	98024374	98024375	A00758:226:HLWW7DSX2:1:1573:14055:11146/1	60	+
chr1	98130525	98130526	A00758:226:HLWW7DSX2:1:2565:9986:29590/1	60	+
chr1	98177386	98177387	A00758:226:HLWW7DSX2:2:1406:30255:1752	60	-
chr1	98245885	98245886	A00758:226:HLWW7DSX2:2:2125:27877:24815/1	60	+
chr1	98288896	98288897	A00758:226:HLWW7DSX2:1:1360:7618:2566/1	60	+
chr1	98289634	98289635	A00758:226:HLWW7DSX2:1:1168:28944:8406/1	60	-
chr1	98368075	98368076	A00758:226:HLWW7DSX2:1:1354:2437:34209/1	60	-
chr1	98385510	98385511	A00758:226:HLWW7DSX2:1:2642:1994:34945/1	60	+
chr1	98413878	98413879	A00758:226:HLWW7DSX2:3:1416:8730:5995	60	-
chr1	98414359	98414360	A00758:226:HLWW7DSX2:1:1503:17535:18677/1	60	+
chr1	98414363	98414364	A00758:226:HLWW7DSX2:4:1271:18692:25535/1	60	+
chr1	98450242	98450243	A00758:226:HLWW7DSX2:2:1506:13630:14920/1	60	+
chr1	98491214	98491215	A00758:226:HLWW7DSX2:1:1562:29758:21089/1	60	+
chr1	98543727	98543728	A00758:226:HLWW7DSX2:2:1248:31503:30624/1	60	+
chr1	98573603	98573604	A00758:226:HLWW7DSX2:1:1645:11623:16736/1	60	-
chr1	98768759	98768760	A00758:226:HLWW7DSX2:1:1238:21486:8641/1	60	+
chr1	98869117	98869118	A00758:226:HLWW7DSX2:2:1617:21160:7764/1	60	-
chr1	98870792	98870793	A00758:226:HLWW7DSX2:1:2176:29243:3035/1	60	+
chr1	98872752	98872753	A00758:226:HLWW7DSX2:2:1672:15148:23876/1	60	-
chr1	99038317	99038318	A00758:226:HLWW7DSX2:1:1313:7319:36902/1	60	+
chr1	99551307	99551308	A00758:226:HLWW7DSX2:1:1236:26919:10441/1	60	-
chr1	99718779	99718780	A00758:226:HLWW7DSX2:2:1123:29170:35916/1	60	-
chr1	99736295	99736296	A00758:226:HLWW7DSX2:3:1217:6280:10019/1	60	-
chr1	99775782	99775783	A00758:226:HLWW7DSX2:1:1402:1063:30326/1	60	-
chr1	99859736	99859737	A00758:226:HLWW7DSX2:1:1105:23755:9001/1	60	-
chr1	99877930	99877931	A00758:226:HLWW7DSX2:2:1531:27679:36902	60	+
chr1	99890375	99890376	A00758:226:HLWW7DSX2:2:1169:15944:3646/1	60	+
chr1	100016792	100016793	A00758:226:HLWW7DSX2:1:1610:27471:33160	60	+
chr1	100061188	100061189	A00758:226:HLWW7DSX2:2:1536:32027:1125/1	60	+
chr1	100076424	100076425	A00758:226:HLWW7DSX2:2:1421:30752:33959/1	60	-
chr1	100107847	100107848	A00758:226:HLWW7DSX2:1:1278:3721:19930/1	60	-
chr1	100281852	100281853	A00758:226:HLWW7DSX2:1:1139:12165:25598/1	60	+
chr1	100354116	100354117	A00758:226:HLWW7DSX2:1:1104:1443:13542/1	60	+
chr1	100450033	100450034	A00758:226:HLWW7DSX2:1:2369:29188:6230/1	60	+
chr1	100472854	100472855	A00758:226:HLWW7DSX2:1:1431:15284:7106/1	60	-
chr1	100474263	100474264	A00758:226:HLWW7DSX2:1:1267:3269:11412/1	60	+
chr1	100479940	100479941	A00758:226:HLWW7DSX2:1:1139:25654:26443/1	60	+
chr1	100506010	100506011	A00758:226:HLWW7DSX2:2:1528:26567:4413/1	60	+
chr1	100884672	100884673	A00758:226:HLWW7DSX2:1:1414:10303:31767/1	60	-
chr1	100898543	100898544	A00758:226:HLWW7DSX2:1:1165:15790:21198/1	60	+
chr1	100907342	100907343	A00758:226:HLWW7DSX2:1:1213:31051:8891	60	+
chr1	100968925	100968926	A00758:226:HLWW7DSX2:1:2250:10203:28150/1	60	+
chr1	100975936	100975937	A00758:226:HLWW7DSX2:1:1654:6759:27477	60	-
chr1	100976393	100976394	A00758:226:HLWW7DSX2:1:1110:16911:13307/1	60	+
chr1	101037035	101037036	A00758:226:HLWW7DSX2:1:1236:6442:3787/1	60	+
chr1	101055240	101055241	A00758:226:HLWW7DSX2:1:1475:3079:19539/1	60	+
chr1	101077052	101077053	A00758:226:HLWW7DSX2:1:2307:11315:30859/1	60	-
chr1	101077585	101077586	A00758:226:HLWW7DSX2:1:2640:17146:22451/1	60	+
chr1	101079795	101079796	A00758:226:HLWW7DSX2:1:1211:3902:10786/1	60	-
chr1	101088557	101088558	A00758:226:HLWW7DSX2:1:2268:7663:30827/1	60	-
chr1	101136387	101136388	A00758:226:HLWW7DSX2:1:1232:20374:10817/1	60	+
chr1	101153174	101153175	A00758:226:HLWW7DSX2:2:1470:30183:13432	60	+
chr1	101185582	101185583	A00758:226:HLWW7DSX2:1:2208:3441:25614	60	-
chr1	101288779	101288780	A00758:226:HLWW7DSX2:3:2548:5014:31000/1	60	+
chr1	101288780	101288781	A00758:226:HLWW7DSX2:1:1137:32931:13495/1	60	+
chr1	101325020	101325021	A00758:226:HLWW7DSX2:1:1316:21929:31955/1	60	+
chr1	101334735	101334736	A00758:226:HLWW7DSX2:1:1253:24542:23453/1	60	+
chr1	101350508	101350509	A00758:226:HLWW7DSX2:1:1138:17354:15233/1	60	+
chr1	101382804	101382805	A00758:226:HLWW7DSX2:1:1573:21296:3364/1	60	+
chr1	101414539	101414540	A00758:226:HLWW7DSX2:1:1209:16550:25050	60	+
chr1	101414541	101414542	A00758:226:HLWW7DSX2:1:2519:17960:34444	60	+
chr1	101438064	101438065	A00758:226:HLWW7DSX2:2:2541:23366:17848/1	60	+
chr1	101607897	101607898	A00758:226:HLWW7DSX2:1:1431:24514:15201/1	60	+
chr1	101953914	101953915	A00758:226:HLWW7DSX2:4:2303:20998:7232	60	-
chr1	102059017	102059018	A00758:226:HLWW7DSX2:1:2134:2908:5995/1	60	+
chr1	102061154	102061155	A00758:226:HLWW7DSX2:1:2214:6641:35477/1	60	-
chr1	102152613	102152614	A00758:226:HLWW7DSX2:1:2119:5050:30968/1	60	+
chr1	102435267	102435268	A00758:226:HLWW7DSX2:4:2502:11478:34961	60	+
chr1	102551810	102551811	A00758:226:HLWW7DSX2:1:2113:21242:35243/1	60	+
chr1	102737378	102737379	A00758:226:HLWW7DSX2:4:1101:14208:6433/1	60	-
chr1	102936738	102936739	A00758:226:HLWW7DSX2:1:1310:17897:29074/1	60	-
chr1	102982351	102982352	A00758:226:HLWW7DSX2:2:2445:28094:31861/1	60	-
chr1	102998751	102998752	A00758:226:HLWW7DSX2:1:1648:7066:17112/1	60	-
chr1	103076657	103076658	A00758:226:HLWW7DSX2:2:1632:29451:8656/1	60	+
chr1	103101361	103101362	A00758:226:HLWW7DSX2:1:2522:27480:2456/1	60	-
chr1	103136130	103136131	A00758:226:HLWW7DSX2:1:2433:14850:12900/1	60	+
chr1	103508414	103508415	A00758:226:HLWW7DSX2:1:1130:10248:6120/1	60	+
chr1	103510301	103510302	A00758:226:HLWW7DSX2:2:1366:4010:28980	60	-
chr1	103517223	103517224	A00758:226:HLWW7DSX2:1:1129:17535:1579/1	60	+
chr1	103533677	103533678	A00758:226:HLWW7DSX2:1:1649:18954:32346/1	60	+
chr1	103534694	103534695	A00758:226:HLWW7DSX2:2:1654:29658:26678/1	60	+
chr1	103535368	103535369	A00758:226:HLWW7DSX2:2:2216:5918:27649/1	60	+
chr1	103542355	103542356	A00758:226:HLWW7DSX2:3:1256:31846:30812/1	60	+
chr1	103543351	103543352	A00758:226:HLWW7DSX2:1:2363:3179:22811/1	60	+
chr1	103544495	103544496	A00758:226:HLWW7DSX2:4:1360:27127:18255/1	60	-
chr1	103546049	103546050	A00758:226:HLWW7DSX2:1:1103:8260:19366/1	60	+
chr1	103549026	103549027	A00758:226:HLWW7DSX2:1:1471:3929:31720/1	60	-
chr1	103554642	103554643	A00758:226:HLWW7DSX2:1:1311:23204:13213/1	60	-
chr1	103941190	103941191	A00758:226:HLWW7DSX2:1:1601:30635:13025/1	60	-
chr1	104032610	104032611	A00758:226:HLWW7DSX2:4:2308:28257:8782/1	60	-
chr1	104131445	104131446	A00758:226:HLWW7DSX2:1:1141:29957:15139/1	60	+
chr1	104161801	104161802	A00758:226:HLWW7DSX2:2:1542:7111:3662/1	60	-
chr1	104348103	104348104	A00758:226:HLWW7DSX2:3:1609:9516:5415	60	+
chr1	104590015	104590016	A00758:226:HLWW7DSX2:2:1223:14380:26396/1	60	+
chr1	104665323	104665324	A00758:226:HLWW7DSX2:1:1258:13973:5995/1	60	-
chr1	104918296	104918297	A00758:226:HLWW7DSX2:1:2259:14127:24737/1	60	+
chr1	105222646	105222647	A00758:226:HLWW7DSX2:1:2118:23384:32315/1	60	+
chr1	105281945	105281946	A00758:226:HLWW7DSX2:2:1316:25012:27398/1	60	+
chr1	105828632	105828633	A00758:226:HLWW7DSX2:1:2173:15772:11835/1	60	+
chr1	105832432	105832433	A00758:226:HLWW7DSX2:1:2528:32054:36808/1	60	-
chr1	105832640	105832641	A00758:226:HLWW7DSX2:1:1271:14208:7467	60	-
chr1	105832876	105832877	A00758:226:HLWW7DSX2:2:1175:1181:3317/1	60	+
chr1	105836870	105836871	A00758:226:HLWW7DSX2:1:1361:28447:36385/1	60	-
chr1	105867985	105867986	A00758:226:HLWW7DSX2:1:1324:14398:33348/1	60	+
chr1	105960409	105960410	A00758:226:HLWW7DSX2:1:1625:26467:1266/1	60	+
chr1	106181331	106181332	A00758:226:HLWW7DSX2:1:1605:16613:31328/1	60	+
chr1	106351316	106351317	A00758:226:HLWW7DSX2:1:1243:4860:3364/1	60	-
chr1	106534919	106534920	A00758:226:HLWW7DSX2:1:2119:28528:1172	60	+
chr1	106726054	106726055	A00758:226:HLWW7DSX2:1:1208:16152:8359/1	60	+
chr1	106742912	106742913	A00758:226:HLWW7DSX2:1:1109:5873:17801/1	60	+
chr1	106742915	106742916	A00758:226:HLWW7DSX2:1:1140:4788:17174/1	60	+
chr1	107397986	107397987	A00758:226:HLWW7DSX2:1:1227:30083:35994	60	-
chr1	107580953	107580954	A00758:226:HLWW7DSX2:2:1314:15537:26146	60	-
chr1	107602011	107602012	A00758:226:HLWW7DSX2:4:2452:21902:20478/1	60	-
chr1	107606860	107606861	A00758:226:HLWW7DSX2:1:2316:9634:13260	60	-
chr1	107630279	107630280	A00758:226:HLWW7DSX2:3:2217:25572:4664	60	-
chr1	107659442	107659443	A00758:226:HLWW7DSX2:1:1331:24306:5885/1	60	-
chr1	107662823	107662824	A00758:226:HLWW7DSX2:1:1472:15519:18881	60	+
chr1	107664012	107664013	A00758:226:HLWW7DSX2:1:1563:1524:24706/1	60	-
chr1	107664764	107664765	A00758:226:HLWW7DSX2:1:2172:13521:34679/1	60	-
chr1	107671869	107671870	A00758:226:HLWW7DSX2:2:1644:1615:19570	60	+
chr1	107730249	107730250	A00758:226:HLWW7DSX2:2:2229:19913:3537/1	60	-
chr1	107760348	107760349	A00758:226:HLWW7DSX2:3:1662:30816:31845	60	-
chr1	107763495	107763496	A00758:226:HLWW7DSX2:1:1240:12201:10191/1	60	+
chr1	107772258	107772259	A00758:226:HLWW7DSX2:1:1504:27407:23218/1	60	+
chr1	107791645	107791646	A00758:226:HLWW7DSX2:4:1376:8748:33489	60	-
chr1	107808441	107808442	A00758:226:HLWW7DSX2:1:1132:4571:30671/1	60	-
chr1	107818923	107818924	A00758:226:HLWW7DSX2:1:1502:28519:8077/1	60	-
chr1	107846204	107846205	A00758:226:HLWW7DSX2:3:2257:12717:16783/1	60	+
chr1	107846738	107846739	A00758:226:HLWW7DSX2:1:1576:30707:7607/1	60	+
chr1	107871582	107871583	A00758:226:HLWW7DSX2:1:1465:21323:28244/1	60	-
chr1	107883843	107883844	A00758:226:HLWW7DSX2:1:1632:17345:9455/1	60	+
chr1	107902828	107902829	A00758:226:HLWW7DSX2:1:1174:28058:11976/1	60	+
chr1	107910733	107910734	A00758:226:HLWW7DSX2:1:1225:19307:27132/1	60	+
chr1	107913501	107913502	A00758:226:HLWW7DSX2:1:1343:26775:15577/1	60	-
chr1	108065214	108065215	A00758:226:HLWW7DSX2:2:1666:7581:27868/1	60	+
chr1	108098297	108098298	A00758:226:HLWW7DSX2:4:2647:30761:1501/1	60	+
chr1	108630350	108630351	A00758:226:HLWW7DSX2:2:1365:19162:3959	60	-
chr1	108630352	108630353	A00758:226:HLWW7DSX2:1:1105:13720:25942/1	60	-
chr1	108630439	108630440	A00758:226:HLWW7DSX2:1:1234:24343:24142/1	60	+
chr1	108664481	108664482	A00758:226:HLWW7DSX2:1:1219:20916:1892/1	60	+
chr1	108775043	108775044	A00758:226:HLWW7DSX2:1:1301:28013:34757/1	60	-
chr1	108787431	108787432	A00758:226:HLWW7DSX2:1:1114:16152:29058	60	-
chr1	108788208	108788209	A00758:226:HLWW7DSX2:1:1353:9733:15624/1	60	-
chr1	108791662	108791663	A00758:226:HLWW7DSX2:1:1233:20781:36824	60	+
chr1	108800588	108800589	A00758:226:HLWW7DSX2:2:1507:17309:5760/1	60	-
chr1	108902862	108902863	A00758:226:HLWW7DSX2:4:2478:8585:18740/1	60	+
chr1	108904823	108904824	A00758:226:HLWW7DSX2:4:2508:20754:15327	60	-
chr1	109224380	109224381	A00758:226:HLWW7DSX2:1:1140:25482:36479/1	60	+
chr1	109225341	109225342	A00758:226:HLWW7DSX2:1:2322:10936:24627/1	60	+
chr1	109736630	109736631	A00758:226:HLWW7DSX2:1:1161:23276:16407/1	60	+
chr1	109736633	109736634	A00758:226:HLWW7DSX2:1:2278:31015:8516/1	60	+
chr1	109781806	109781807	A00758:226:HLWW7DSX2:1:1452:3884:35462/1	60	+
chr1	110349052	110349053	A00758:226:HLWW7DSX2:1:1107:26187:31876/1	60	-
chr1	110798269	110798270	A00758:226:HLWW7DSX2:1:1265:31873:30890/1	60	+
chr1	110911388	110911389	A00758:226:HLWW7DSX2:1:1620:8865:27273/1	60	-
chr1	110954747	110954748	A00758:226:HLWW7DSX2:1:1124:11749:17895/1	60	-
chr1	111118340	111118341	A00758:226:HLWW7DSX2:1:1527:16604:18662	60	+
chr1	111158414	111158415	A00758:226:HLWW7DSX2:1:1143:9308:25222/1	60	-
chr1	111214179	111214180	A00758:226:HLWW7DSX2:1:1141:14552:13792/1	60	+
chr1	111214180	111214181	A00758:226:HLWW7DSX2:1:1562:19180:35712/1	60	+
chr1	111233317	111233318	A00758:226:HLWW7DSX2:1:1141:3441:36072/1	60	+
chr1	112541476	112541477	A00758:226:HLWW7DSX2:1:1119:23204:7670/1	60	+
chr1	112596985	112596986	A00758:226:HLWW7DSX2:1:2428:31430:25050/1	60	-
chr1	112980831	112980832	A00758:226:HLWW7DSX2:1:1559:12518:6981/1	60	-
chr1	112981736	112981737	A00758:226:HLWW7DSX2:1:1253:28980:19460/1	60	+
chr1	113101195	113101196	A00758:226:HLWW7DSX2:1:2257:3215:10504/1	60	+
chr1	113265022	113265023	A00758:226:HLWW7DSX2:2:1102:9010:7639/1	60	-
chr1	113398419	113398420	A00758:226:HLWW7DSX2:1:1107:14434:32409/1	60	+
chr1	113518572	113518573	A00758:226:HLWW7DSX2:1:1159:5900:26553/1	60	+
chr1	113530502	113530503	A00758:226:HLWW7DSX2:3:2620:26666:29825/1	60	+
chr1	113641863	113641864	A00758:226:HLWW7DSX2:3:2646:12319:7357/1	60	-
chr1	113651923	113651924	A00758:226:HLWW7DSX2:1:2348:17309:30123/1	60	-
chr1	113793702	113793703	A00758:226:HLWW7DSX2:1:2516:5575:2879	60	-
chr1	113797074	113797075	A00758:226:HLWW7DSX2:1:1238:18738:18662/1	60	+
chr1	113798077	113798078	A00758:226:HLWW7DSX2:1:1660:32714:15405/1	60	-
chr1	113851874	113851875	A00758:226:HLWW7DSX2:3:2233:29686:18991	60	-
chr1	113936870	113936871	A00758:226:HLWW7DSX2:1:1609:23981:35540/1	60	+
chr1	114074224	114074225	A00758:226:HLWW7DSX2:1:2531:10384:12273/1	60	-
chr1	114269698	114269699	A00758:226:HLWW7DSX2:3:1504:13295:23359	60	+
chr1	114349014	114349015	A00758:226:HLWW7DSX2:1:1367:28311:3239	60	+
chr1	114388461	114388462	A00758:226:HLWW7DSX2:3:2543:13973:35587	60	-
chr1	114398397	114398398	A00758:226:HLWW7DSX2:1:1323:16758:3114/1	60	-
chr1	114398552	114398553	A00758:226:HLWW7DSX2:1:1403:9860:23923/1	60	+
chr1	114408675	114408676	A00758:226:HLWW7DSX2:1:1443:10384:19570/1	60	-
chr1	114427354	114427355	A00758:226:HLWW7DSX2:1:1260:1054:36761/1	60	-
chr1	114441884	114441885	A00758:226:HLWW7DSX2:3:1457:24948:36025	60	-
chr1	114477192	114477193	A00758:226:HLWW7DSX2:2:2466:24451:11271/1	60	-
chr1	114507101	114507102	A00758:226:HLWW7DSX2:1:2633:7699:32581/1	60	-
chr1	114706111	114706112	A00758:226:HLWW7DSX2:1:1514:2003:25911/1	60	-
chr1	114742871	114742872	A00758:226:HLWW7DSX2:4:1613:13386:24392/1	60	+
chr1	114743299	114743300	A00758:226:HLWW7DSX2:1:1266:24343:20040	60	-
chr1	114772727	114772728	A00758:226:HLWW7DSX2:4:1448:9878:15217/1	60	+
chr1	114906886	114906887	A00758:226:HLWW7DSX2:1:1509:17589:3928/1	60	-
chr1	115262321	115262322	A00758:226:HLWW7DSX2:1:1121:11903:9612	60	+
chr1	115447511	115447512	A00758:226:HLWW7DSX2:1:1375:17580:1376	60	+
chr1	115654425	115654426	A00758:226:HLWW7DSX2:4:1667:20717:28917	60	+
chr1	115657213	115657214	A00758:226:HLWW7DSX2:1:1220:26738:13354/1	60	+
chr1	115680549	115680550	A00758:226:HLWW7DSX2:1:1152:6605:19695/1	60	+
chr1	116335835	116335836	A00758:226:HLWW7DSX2:1:1651:4237:31125/1	60	-
chr1	116391758	116391759	A00758:226:HLWW7DSX2:1:1166:8034:17347/1	60	+
chr1	116393254	116393255	A00758:226:HLWW7DSX2:1:1367:17824:18928/1	60	-
chr1	116482994	116482995	A00758:226:HLWW7DSX2:1:1535:11234:7012	60	-
chr1	116525531	116525532	A00758:226:HLWW7DSX2:1:2359:29496:13839/1	60	-
chr1	116561703	116561704	A00758:226:HLWW7DSX2:2:1339:17300:19711/1	60	-
chr1	116804226	116804227	A00758:226:HLWW7DSX2:1:1238:1714:34992/1	60	+
chr1	116874692	116874693	A00758:226:HLWW7DSX2:1:1573:1687:10207	60	-
chr1	117234100	117234101	A00758:226:HLWW7DSX2:1:1173:15067:14434/1	60	-
chr1	117365522	117365523	A00758:226:HLWW7DSX2:2:1455:22137:29590	60	+
chr1	117407275	117407276	A00758:226:HLWW7DSX2:2:1119:32633:8656/1	60	+
chr1	117411999	117412000	A00758:226:HLWW7DSX2:2:1312:19922:22467/1	60	+
chr1	117456965	117456966	A00758:226:HLWW7DSX2:1:2443:11605:5776	60	+
chr1	117463951	117463952	A00758:226:HLWW7DSX2:1:1170:9661:1438/1	60	+
chr1	117514338	117514339	A00758:226:HLWW7DSX2:4:2545:29541:11882	60	+
chr1	117619117	117619118	A00758:226:HLWW7DSX2:2:1509:22119:29496	60	+
chr1	117653606	117653607	A00758:226:HLWW7DSX2:1:1116:23185:1626/1	60	+
chr1	117738065	117738066	A00758:226:HLWW7DSX2:1:1473:17327:21010/1	60	+
chr1	117891290	117891291	A00758:226:HLWW7DSX2:1:1107:19452:27571/1	60	+
chr1	117940296	117940297	A00758:226:HLWW7DSX2:1:1408:22842:11898/1	60	+
chr1	117940298	117940299	A00758:226:HLWW7DSX2:2:1309:4426:8155	60	+
chr1	117942504	117942505	A00758:226:HLWW7DSX2:1:1632:18719:13463	60	-
chr1	118088735	118088736	A00758:226:HLWW7DSX2:1:1357:24252:33035/1	60	+
chr1	118534897	118534898	A00758:226:HLWW7DSX2:3:1229:27290:2284	60	+
chr1	118737072	118737073	A00758:226:HLWW7DSX2:1:1148:17689:3568/1	60	+
chr1	119037583	119037584	A00758:226:HLWW7DSX2:1:1243:17219:14873/1	60	-
chr1	119041821	119041822	A00758:226:HLWW7DSX2:1:1149:4960:9893/1	60	+
chr1	119093658	119093659	A00758:226:HLWW7DSX2:1:2178:25644:18693	60	-
chr1	119130639	119130640	A00758:226:HLWW7DSX2:1:2109:2483:30185/1	60	-
chr1	119135888	119135889	A00758:226:HLWW7DSX2:1:1209:26096:4131/1	60	+
chr1	119150796	119150797	A00758:226:HLWW7DSX2:3:1175:19840:4914/1	60	-
chr1	119167582	119167583	A00758:226:HLWW7DSX2:1:1307:7184:1626/1	60	-
chr1	119395935	119395936	A00758:226:HLWW7DSX2:4:1426:8748:1329	60	-
chr1	119446701	119446702	A00758:226:HLWW7DSX2:2:2260:23990:22060/1	60	-
chr1	119709165	119709166	A00758:226:HLWW7DSX2:1:1105:3739:8187/1	60	-
chr1	119709211	119709212	A00758:226:HLWW7DSX2:1:1112:20871:29434/1	60	+
chr1	119709399	119709400	A00758:226:HLWW7DSX2:1:1112:6027:1532	60	-
chr1	119730981	119730982	A00758:226:HLWW7DSX2:1:1524:19560:10723	60	+
chr1	119937273	119937274	A00758:226:HLWW7DSX2:2:2340:29903:14043/1	60	+
chr1	120160924	120160925	A00758:226:HLWW7DSX2:1:1134:20121:36714/1	60	+
chr1	120167736	120167737	A00758:226:HLWW7DSX2:1:2139:26756:32800/1	60	+
chr1	120462487	120462488	A00758:226:HLWW7DSX2:1:1157:26332:32471/1	60	+
chr1	120811162	120811163	A00758:226:HLWW7DSX2:1:1308:19271:25723/1	60	-
chr1	121200507	121200508	A00758:226:HLWW7DSX2:1:2452:7753:33019/1	60	+
chr1	121428362	121428363	A00758:226:HLWW7DSX2:1:1115:29604:19852	60	-
chr1	121562350	121562351	A00758:226:HLWW7DSX2:3:2122:27543:16376	60	+
chr1	121565717	121565718	A00758:226:HLWW7DSX2:3:1438:10520:29919	60	+
chr1	121579949	121579950	A00758:226:HLWW7DSX2:1:1560:10321:13072/1	60	+
chr1	121589529	121589530	A00758:226:HLWW7DSX2:1:1171:29758:10160/1	60	-
chr1	121597623	121597624	A00758:226:HLWW7DSX2:2:2107:19515:5134/1	60	+
chr1	121754851	121754852	A00758:226:HLWW7DSX2:3:1252:32859:33536/1	60	+
chr1	143697625	143697626	A00758:226:HLWW7DSX2:1:1270:13648:35149/1	60	+
chr1	144997629	144997630	A00758:226:HLWW7DSX2:1:1146:30734:15828/1	60	-
chr1	145157151	145157152	A00758:226:HLWW7DSX2:1:1421:2573:12962	60	+
chr1	145683412	145683413	A00758:226:HLWW7DSX2:4:1170:13404:12273	60	+
chr1	145781965	145781966	A00758:226:HLWW7DSX2:3:1566:19840:7075	60	-
chr1	145955726	145955727	A00758:226:HLWW7DSX2:1:1105:6081:26553/1	60	+
chr1	146172443	146172444	A00758:226:HLWW7DSX2:1:1472:29613:2206	60	+
chr1	146210594	146210595	A00758:226:HLWW7DSX2:1:1253:9534:4476/1	60	+
chr1	146370189	146370190	A00758:226:HLWW7DSX2:1:1138:1325:1376/1	60	-
chr1	146595288	146595289	A00758:226:HLWW7DSX2:1:1215:25039:3114/1	60	-
chr1	146989738	146989739	A00758:226:HLWW7DSX2:1:1257:28194:19382	60	-
chr1	147732650	147732651	A00758:226:HLWW7DSX2:2:2227:31322:34475/1	60	+
chr1	147964981	147964982	A00758:226:HLWW7DSX2:1:1132:24514:32456/1	60	-
chr1	148372755	148372756	A00758:226:HLWW7DSX2:4:1225:13223:9987	60	-
chr1	148661335	148661336	A00758:226:HLWW7DSX2:1:1143:9073:21778/1	60	+
chr1	149983038	149983039	A00758:226:HLWW7DSX2:3:1447:18747:24220/1	60	-
chr1	150003210	150003211	A00758:226:HLWW7DSX2:4:1609:30237:13964/1	60	-
chr1	150073434	150073435	A00758:226:HLWW7DSX2:1:1557:27868:29089/1	60	+
chr1	150073575	150073576	A00758:226:HLWW7DSX2:2:1405:3685:16611/1	60	-
chr1	150081952	150081953	A00758:226:HLWW7DSX2:1:1543:8115:19961/1	60	+
chr1	150095607	150095608	A00758:226:HLWW7DSX2:1:1362:25274:25504/1	60	-
chr1	150106164	150106165	A00758:226:HLWW7DSX2:1:1105:19018:18364/1	60	-
chr1	150140359	150140360	A00758:226:HLWW7DSX2:1:1140:16260:32095/1	60	-
chr1	150310961	150310962	A00758:226:HLWW7DSX2:1:1342:2446:34601/1	60	+
chr1	150327969	150327970	A00758:226:HLWW7DSX2:4:1658:9742:14544	60	-
chr1	150603437	150603438	A00758:226:HLWW7DSX2:1:2107:18936:8265/1	60	-
chr1	150792391	150792392	A00758:226:HLWW7DSX2:2:2165:8070:17942/1	60	-
chr1	150935627	150935628	A00758:226:HLWW7DSX2:2:1663:20582:2534	60	+
chr1	151207409	151207410	A00758:226:HLWW7DSX2:1:1513:29188:13369/1	60	+
chr1	151439069	151439070	A00758:226:HLWW7DSX2:3:1633:28709:10285	60	-
chr1	151451929	151451930	A00758:226:HLWW7DSX2:3:2570:20564:21073	60	+
chr1	151626930	151626931	A00758:226:HLWW7DSX2:2:2665:26431:24972/1	60	+
chr1	151632652	151632653	A00758:226:HLWW7DSX2:2:1135:14579:26647/1	60	+
chr1	151668491	151668492	A00758:226:HLWW7DSX2:2:2446:23430:36996	60	-
chr1	151869314	151869315	A00758:226:HLWW7DSX2:3:1225:19651:9377/1	60	+
chr1	152002643	152002644	A00758:226:HLWW7DSX2:2:2622:18358:9674	60	+
chr1	152008738	152008739	A00758:226:HLWW7DSX2:1:2418:21142:31281/1	60	-
chr1	152202124	152202125	A00758:226:HLWW7DSX2:1:1125:13602:18630/1	60	-
chr1	153301850	153301851	A00758:226:HLWW7DSX2:1:1162:15926:27539/1	60	-
chr1	154077365	154077366	A00758:226:HLWW7DSX2:2:1545:15194:11992/1	60	-
chr1	154170244	154170245	A00758:226:HLWW7DSX2:2:1126:13286:21057/1	60	-
chr1	154227104	154227105	A00758:226:HLWW7DSX2:1:1106:14516:21057/1	60	+
chr1	154243443	154243444	A00758:226:HLWW7DSX2:1:1614:23863:8249/1	60	-
chr1	155479798	155479799	A00758:226:HLWW7DSX2:1:1316:20907:31532	60	+
chr1	155940411	155940412	A00758:226:HLWW7DSX2:2:2655:13096:20541/1	60	-
chr1	155955193	155955194	A00758:226:HLWW7DSX2:1:1631:1931:25504/1	60	-
chr1	156057035	156057036	A00758:226:HLWW7DSX2:4:2242:27787:11694/1	60	-
chr1	157001151	157001152	A00758:226:HLWW7DSX2:4:2131:20844:20525/1	60	-
chr1	157088573	157088574	A00758:226:HLWW7DSX2:1:1520:3586:19601	60	+
chr1	157714534	157714535	A00758:226:HLWW7DSX2:4:1501:23963:34663	60	+
chr1	158202664	158202665	A00758:226:HLWW7DSX2:1:2275:31503:21073/1	60	+
chr1	158252668	158252669	A00758:226:HLWW7DSX2:1:1142:24849:15280/1	60	+
chr1	158417012	158417013	A00758:226:HLWW7DSX2:2:2351:4408:24220/1	60	+
chr1	158450632	158450633	A00758:226:HLWW7DSX2:3:2674:15393:31125/1	60	+
chr1	158495553	158495554	A00758:226:HLWW7DSX2:1:1110:6885:31892/1	60	-
chr1	158606588	158606589	A00758:226:HLWW7DSX2:1:1135:28691:25191/1	60	-
chr1	158950997	158950998	A00758:226:HLWW7DSX2:3:2312:19786:13964	60	-
chr1	159050879	159050880	A00758:226:HLWW7DSX2:1:1101:12120:4758/1	60	-
chr1	159696377	159696378	A00758:226:HLWW7DSX2:1:1514:7464:14231/1	60	+
chr1	160245238	160245239	A00758:226:HLWW7DSX2:2:1141:32814:33238	60	-
chr1	160517070	160517071	A00758:226:HLWW7DSX2:1:1217:2871:33927/1	60	+
chr1	160524469	160524470	A00758:226:HLWW7DSX2:1:1110:2926:17738	60	+
chr1	160661052	160661053	A00758:226:HLWW7DSX2:1:1324:29116:12054/1	60	-
chr1	160977382	160977383	A00758:226:HLWW7DSX2:1:1370:6759:20525/1	60	-
chr1	161108180	161108181	A00758:226:HLWW7DSX2:1:1304:7419:15029	60	-
chr1	161350574	161350575	A00758:226:HLWW7DSX2:1:1212:3134:20165/1	60	-
chr1	161352238	161352239	A00758:226:HLWW7DSX2:2:1602:9082:36354/1	60	-
chr1	161845165	161845166	A00758:226:HLWW7DSX2:2:2457:11469:34131	60	-
chr1	161847184	161847185	A00758:226:HLWW7DSX2:2:1440:28094:35963/1	60	+
chr1	161873470	161873471	A00758:226:HLWW7DSX2:1:1515:30309:19914/1	60	+
chr1	161929310	161929311	A00758:226:HLWW7DSX2:2:1166:10095:16532/1	60	-
chr1	162527828	162527829	A00758:226:HLWW7DSX2:4:2431:19063:34695/1	60	-
chr1	162581852	162581853	A00758:226:HLWW7DSX2:1:1630:2971:19038/1	60	+
chr1	162813036	162813037	A00758:226:HLWW7DSX2:1:2171:16984:34287	60	-
chr1	163300479	163300480	A00758:226:HLWW7DSX2:1:1301:10357:15734/1	60	-
chr1	163327462	163327463	A00758:226:HLWW7DSX2:1:1355:7184:16063/1	60	+
chr1	163345420	163345421	A00758:226:HLWW7DSX2:1:2141:6289:10410/1	60	+
chr1	163346422	163346423	A00758:226:HLWW7DSX2:1:2472:28221:31172/1	60	+
chr1	163575231	163575232	A00758:226:HLWW7DSX2:1:1414:18774:33943/1	60	-
chr1	163680466	163680467	A00758:226:HLWW7DSX2:3:2668:18756:36041/1	60	+
chr1	163688568	163688569	A00758:226:HLWW7DSX2:1:1171:30553:28980/1	60	-
chr1	163705621	163705622	A00758:226:HLWW7DSX2:1:2551:23610:30170/1	60	-
chr1	163773342	163773343	A00758:226:HLWW7DSX2:1:1248:7220:37043/1	60	-
chr1	163839728	163839729	A00758:226:HLWW7DSX2:3:2322:17815:7639/1	60	-
chr1	163919193	163919194	A00758:226:HLWW7DSX2:1:1116:4788:23876/1	60	+
chr1	163919195	163919196	A00758:226:HLWW7DSX2:3:1562:4056:22044/1	60	+
chr1	163973671	163973672	A00758:226:HLWW7DSX2:1:1619:14588:11381/1	60	-
chr1	163998441	163998442	A00758:226:HLWW7DSX2:1:2158:25753:15687	60	+
chr1	164012903	164012904	A00758:226:HLWW7DSX2:1:1557:19705:3991/1	60	-
chr1	164013768	164013769	A00758:226:HLWW7DSX2:1:1316:10493:6073	60	-
chr1	164063834	164063835	A00758:226:HLWW7DSX2:2:2163:14669:30311	60	-
chr1	164570141	164570142	A00758:226:HLWW7DSX2:1:1617:8395:27931/1	60	-
chr1	165111963	165111964	A00758:226:HLWW7DSX2:1:1113:7428:16517/1	60	-
chr1	165151958	165151959	A00758:226:HLWW7DSX2:1:1178:4408:13604/1	60	+
chr1	165640382	165640383	A00758:226:HLWW7DSX2:1:1218:16667:18114/1	60	-
chr1	165673640	165673641	A00758:226:HLWW7DSX2:2:2525:6108:22717/1	60	-
chr1	165755089	165755090	A00758:226:HLWW7DSX2:1:1324:10538:29669	60	+
chr1	165781449	165781450	A00758:226:HLWW7DSX2:1:1111:5122:22545/1	60	+
chr1	165856125	165856126	A00758:226:HLWW7DSX2:1:1201:9001:4147/1	60	-
chr1	166852179	166852180	A00758:226:HLWW7DSX2:1:1623:21097:7780/1	60	+
chr1	167112482	167112483	A00758:226:HLWW7DSX2:3:1567:16649:17456	60	-
chr1	167154599	167154600	A00758:226:HLWW7DSX2:1:1655:9127:13823/1	60	+
chr1	167227055	167227056	A00758:226:HLWW7DSX2:1:1212:3703:16360/1	60	+
chr1	167237807	167237808	A00758:226:HLWW7DSX2:1:1103:30101:16423	60	+
chr1	167239626	167239627	A00758:226:HLWW7DSX2:1:1110:6081:33974	60	-
chr1	167244619	167244620	A00758:226:HLWW7DSX2:1:2576:8404:2425/1	60	+
chr1	167276612	167276613	A00758:226:HLWW7DSX2:1:1471:10303:11851/1	60	+
chr1	167282427	167282428	A00758:226:HLWW7DSX2:1:1424:18267:36198/1	60	+
chr1	167343945	167343946	A00758:226:HLWW7DSX2:1:1166:26793:21089/1	60	-
chr1	167382586	167382587	A00758:226:HLWW7DSX2:1:1121:30156:7842/1	60	+
chr1	167401352	167401353	A00758:226:HLWW7DSX2:3:2401:28248:31594	60	+
chr1	167418400	167418401	A00758:226:HLWW7DSX2:1:1245:27968:31548/1	60	+
chr1	167461931	167461932	A00758:226:HLWW7DSX2:1:1122:22761:33959/1	60	+
chr1	167495753	167495754	A00758:226:HLWW7DSX2:1:1210:17318:10942/1	60	-
chr1	167787390	167787391	A00758:226:HLWW7DSX2:2:1562:6958:28635/1	60	-
chr1	167925301	167925302	A00758:226:HLWW7DSX2:1:1236:12147:22592/1	60	-
chr1	168001662	168001663	A00758:226:HLWW7DSX2:1:2401:7337:26694/1	60	+
chr1	168007473	168007474	A00758:226:HLWW7DSX2:1:1212:16676:34006/1	60	+
chr1	168013480	168013481	A00758:226:HLWW7DSX2:1:1343:19072:34240/1	60	-
chr1	168046615	168046616	A00758:226:HLWW7DSX2:1:2318:26612:31923/1	60	-
chr1	168145999	168146000	A00758:226:HLWW7DSX2:1:2140:24713:28761/1	60	-
chr1	168446611	168446612	A00758:226:HLWW7DSX2:1:1212:25590:8015	60	-
chr1	168450610	168450611	A00758:226:HLWW7DSX2:3:2321:6831:17080	60	-
chr1	168497239	168497240	A00758:226:HLWW7DSX2:1:1457:26901:2425/1	60	+
chr1	168878290	168878291	A00758:226:HLWW7DSX2:3:2563:30219:23296/1	60	+
chr1	168889278	168889279	A00758:226:HLWW7DSX2:1:1243:10357:5619	60	+
chr1	168923559	168923560	A00758:226:HLWW7DSX2:4:1102:17011:12070/1	60	+
chr1	169187279	169187280	A00758:226:HLWW7DSX2:1:1357:6054:17487/1	60	-
chr1	169209014	169209015	A00758:226:HLWW7DSX2:1:2224:32877:33599/1	60	-
chr1	169250601	169250602	A00758:226:HLWW7DSX2:2:1557:1416:35884	60	+
chr1	169286255	169286256	A00758:226:HLWW7DSX2:2:2602:24162:26490/1	60	+
chr1	169297108	169297109	A00758:226:HLWW7DSX2:1:2466:21287:10927/1	60	+
chr1	169331766	169331767	A00758:226:HLWW7DSX2:1:2655:14561:22921/1	60	+
chr1	169344578	169344579	A00758:226:HLWW7DSX2:1:1320:14036:16595/1	60	-
chr1	169371876	169371877	A00758:226:HLWW7DSX2:2:1245:32380:4053/1	60	-
chr1	169463669	169463670	A00758:226:HLWW7DSX2:3:1305:26621:32158	60	+
chr1	169463670	169463671	A00758:226:HLWW7DSX2:1:2561:25364:10316	60	+
chr1	169677006	169677007	A00758:226:HLWW7DSX2:1:1556:22652:22561/1	60	-
chr1	169705139	169705140	A00758:226:HLWW7DSX2:1:1458:31105:25269/1	60	+
chr1	169709755	169709756	A00758:226:HLWW7DSX2:3:1456:5186:31234/1	60	-
chr1	169828449	169828450	A00758:226:HLWW7DSX2:2:1159:4010:36088/1	60	+
chr1	169834862	169834863	A00758:226:HLWW7DSX2:1:1411:14778:35383	60	-
chr1	169858317	169858318	A00758:226:HLWW7DSX2:1:1115:25690:24940/1	60	+
chr1	169890624	169890625	A00758:226:HLWW7DSX2:1:1372:30120:7373/1	60	-
chr1	169951799	169951800	A00758:226:HLWW7DSX2:1:1430:29342:31704/1	60	-
chr1	169968319	169968320	A00758:226:HLWW7DSX2:1:2215:11415:23359/1	60	-
chr1	169973359	169973360	A00758:226:HLWW7DSX2:1:1131:2320:18944	60	-
chr1	170047812	170047813	A00758:226:HLWW7DSX2:4:1649:7663:12790	60	+
chr1	170397013	170397014	A00758:226:HLWW7DSX2:2:2664:20491:13119	60	-
chr1	170540732	170540733	A00758:226:HLWW7DSX2:2:2510:19732:16313	60	-
chr1	170828123	170828124	A00758:226:HLWW7DSX2:1:1467:15438:30389/1	60	-
chr1	171261073	171261074	A00758:226:HLWW7DSX2:2:1353:14317:13135/1	60	+
chr1	171590546	171590547	A00758:226:HLWW7DSX2:1:1239:21441:8375/1	60	+
chr1	171710860	171710861	A00758:226:HLWW7DSX2:2:2531:20663:5619/1	60	-
chr1	171725316	171725317	A00758:226:HLWW7DSX2:1:1152:13612:25316/1	60	+
chr1	171727749	171727750	A00758:226:HLWW7DSX2:1:1112:2754:23265	60	-
chr1	171737643	171737644	A00758:226:HLWW7DSX2:2:2633:12020:16642/1	60	+
chr1	171861365	171861366	A00758:226:HLWW7DSX2:1:2561:26295:25927/1	60	-
chr1	171877485	171877486	A00758:226:HLWW7DSX2:1:1207:4906:30624/1	60	+
chr1	172165531	172165532	A00758:226:HLWW7DSX2:1:1313:21278:14794	60	+
chr1	172324481	172324482	A00758:226:HLWW7DSX2:1:1652:11369:4398	60	-
chr1	172373394	172373395	A00758:226:HLWW7DSX2:1:1332:30138:17237/1	60	+
chr1	172376740	172376741	A00758:226:HLWW7DSX2:1:1171:14886:22576	60	+
chr1	172377884	172377885	A00758:226:HLWW7DSX2:1:1475:27118:19366	60	-
chr1	172379995	172379996	A00758:226:HLWW7DSX2:3:1104:31620:29011/1	60	-
chr1	172389793	172389794	A00758:226:HLWW7DSX2:1:1621:12509:21590/1	60	-
chr1	172410925	172410926	A00758:226:HLWW7DSX2:1:1160:4354:4116	60	-
chr1	172415215	172415216	A00758:226:HLWW7DSX2:1:1210:4345:23547/1	60	-
chr1	172533401	172533402	A00758:226:HLWW7DSX2:2:1578:24560:5447	60	+
chr1	172558251	172558252	A00758:226:HLWW7DSX2:1:1176:2899:31344/1	60	-
chr1	172576413	172576414	A00758:226:HLWW7DSX2:1:1337:5339:9737/1	60	+
chr1	172580320	172580321	A00758:226:HLWW7DSX2:2:2224:8549:14387/1	60	-
chr1	172700807	172700808	A00758:226:HLWW7DSX2:2:1129:7591:30765	60	-
chr1	172705447	172705448	A00758:226:HLWW7DSX2:1:1435:31078:17174/1	60	+
chr1	172712969	172712970	A00758:226:HLWW7DSX2:2:1454:21169:19836	60	-
chr1	173426137	173426138	A00758:226:HLWW7DSX2:1:1274:12744:17487/1	60	-
chr1	173434317	173434318	A00758:226:HLWW7DSX2:2:1107:4191:33238	60	+
chr1	173482231	173482232	A00758:226:HLWW7DSX2:1:1122:28881:19476	60	+
chr1	173627010	173627011	A00758:226:HLWW7DSX2:1:1308:14977:11052/1	60	+
chr1	173757274	173757275	A00758:226:HLWW7DSX2:1:1260:23213:8970/1	60	+
chr1	173825964	173825965	A00758:226:HLWW7DSX2:3:1548:15781:4867	60	+
chr1	173972111	173972112	A00758:226:HLWW7DSX2:1:1332:8043:2988/1	60	+
chr1	173985393	173985394	A00758:226:HLWW7DSX2:1:1110:27380:3756/1	60	-
chr1	173991086	173991087	A00758:226:HLWW7DSX2:2:2170:1669:9455	60	-
chr1	174243262	174243263	A00758:226:HLWW7DSX2:1:1350:12165:26349/1	60	+
chr1	174265967	174265968	A00758:226:HLWW7DSX2:1:1520:16278:17754/1	60	-
chr1	174267675	174267676	A00758:226:HLWW7DSX2:1:1143:17445:22279/1	60	+
chr1	174285395	174285396	A00758:226:HLWW7DSX2:1:2220:12608:5509/1	60	-
chr1	174316341	174316342	A00758:226:HLWW7DSX2:1:1105:13268:13855/1	60	+
chr1	174417180	174417181	A00758:226:HLWW7DSX2:1:1576:28519:29716/1	60	-
chr1	174431660	174431661	A00758:226:HLWW7DSX2:2:2575:11252:4351/1	60	+
chr1	174434215	174434216	A00758:226:HLWW7DSX2:1:2255:12762:25942/1	60	-
chr1	174450046	174450047	A00758:226:HLWW7DSX2:1:1640:10700:24972/1	60	+
chr1	174501941	174501942	A00758:226:HLWW7DSX2:1:1664:3712:20134/1	60	+
chr1	174656435	174656436	A00758:226:HLWW7DSX2:1:1323:20094:23359/1	60	-
chr1	174656436	174656437	A00758:226:HLWW7DSX2:1:1154:5972:2534/1	60	-
chr1	175199014	175199015	A00758:226:HLWW7DSX2:2:1341:1262:9533	60	-
chr1	175844692	175844693	A00758:226:HLWW7DSX2:1:1240:30608:18427/1	60	+
chr1	175908092	175908093	A00758:226:HLWW7DSX2:1:1119:31620:11287/1	60	+
chr1	175979791	175979792	A00758:226:HLWW7DSX2:1:1221:15628:11021/1	60	-
chr1	175980050	175980051	A00758:226:HLWW7DSX2:1:2275:10673:20353	60	-
chr1	175983268	175983269	A00758:226:HLWW7DSX2:3:2427:28103:30154	60	+
chr1	176076697	176076698	A00758:226:HLWW7DSX2:1:1278:29071:24345/1	60	+
chr1	176108850	176108851	A00758:226:HLWW7DSX2:1:1113:25021:22561/1	60	-
chr1	176121391	176121392	A00758:226:HLWW7DSX2:1:1671:31711:17738/1	60	+
chr1	176142524	176142525	A00758:226:HLWW7DSX2:2:1219:7970:30107/1	60	+
chr1	176159813	176159814	A00758:226:HLWW7DSX2:2:2663:24731:23406/1	60	-
chr1	176172966	176172967	A00758:226:HLWW7DSX2:1:1604:24325:5697/1	60	-
chr1	176180855	176180856	A00758:226:HLWW7DSX2:1:2136:14787:13166/1	60	+
chr1	176904182	176904183	A00758:226:HLWW7DSX2:1:1168:17463:5744/1	60	+
chr1	177608016	177608017	A00758:226:HLWW7DSX2:2:1371:23303:2613	60	-
chr1	178851955	178851956	A00758:226:HLWW7DSX2:1:1324:16080:12837/1	60	-
chr1	178855221	178855222	A00758:226:HLWW7DSX2:1:1421:32750:24361/1	60	-
chr1	178870120	178870121	A00758:226:HLWW7DSX2:2:1157:2049:22106/1	60	+
chr1	179054755	179054756	A00758:226:HLWW7DSX2:3:2362:26440:17660	60	-
chr1	179139221	179139222	A00758:226:HLWW7DSX2:4:1359:8422:26725/1	60	-
chr1	179144642	179144643	A00758:226:HLWW7DSX2:4:1106:26811:24408	60	-
chr1	179144644	179144645	A00758:226:HLWW7DSX2:1:1103:16839:31219/1	60	-
chr1	179751805	179751806	A00758:226:HLWW7DSX2:1:1673:27136:28166/1	60	-
chr1	179873685	179873686	A00758:226:HLWW7DSX2:1:1137:28447:4069/1	60	-
chr1	179889862	179889863	A00758:226:HLWW7DSX2:1:1257:9652:23030	60	-
chr1	179910603	179910604	A00758:226:HLWW7DSX2:1:1138:11098:14481/1	60	+
chr1	179989474	179989475	A00758:226:HLWW7DSX2:1:2123:12120:12962/1	60	-
chr1	180025393	180025394	A00758:226:HLWW7DSX2:1:1612:16893:20541/1	60	-
chr1	180031007	180031008	A00758:226:HLWW7DSX2:3:1333:31439:20838/1	60	+
chr1	180054243	180054244	A00758:226:HLWW7DSX2:1:1313:10945:8296	60	-
chr1	180344685	180344686	A00758:226:HLWW7DSX2:1:1105:17535:28228/1	60	-
chr1	180396790	180396791	A00758:226:HLWW7DSX2:1:1326:15628:9643/1	60	+
chr1	180398520	180398521	A00758:226:HLWW7DSX2:1:1505:31403:25034	60	-
chr1	180452475	180452476	A00758:226:HLWW7DSX2:1:1233:3341:32174	60	-
chr1	180470433	180470434	A00758:226:HLWW7DSX2:1:2553:27471:5196/1	60	+
chr1	180470738	180470739	A00758:226:HLWW7DSX2:1:1506:10773:20776/1	60	+
chr1	180676431	180676432	A00758:226:HLWW7DSX2:2:1244:15926:7560/1	60	-
chr1	180689347	180689348	A00758:226:HLWW7DSX2:1:1247:17065:13103/1	60	+
chr1	180705317	180705318	A00758:226:HLWW7DSX2:1:2411:9968:3161/1	60	-
chr1	180782939	180782940	A00758:226:HLWW7DSX2:1:2226:6262:21418/1	60	+
chr1	180793375	180793376	A00758:226:HLWW7DSX2:1:2358:21703:28432/1	60	+
chr1	180802933	180802934	A00758:226:HLWW7DSX2:1:1509:19452:32800/1	60	-
chr1	180811119	180811120	A00758:226:HLWW7DSX2:1:1524:2347:8249/1	60	+
chr1	180813012	180813013	A00758:226:HLWW7DSX2:1:2369:6135:1470	60	+
chr1	180841676	180841677	A00758:226:HLWW7DSX2:1:1117:18882:33943/1	60	+
chr1	181242947	181242948	A00758:226:HLWW7DSX2:2:1377:14787:25942/1	60	+
chr1	182168561	182168562	A00758:226:HLWW7DSX2:1:1244:9362:2895/1	60	+
chr1	182271077	182271078	A00758:226:HLWW7DSX2:1:1109:12355:15562/1	60	+
chr1	183202153	183202154	A00758:226:HLWW7DSX2:4:1466:32606:17347/1	60	+
chr1	183381979	183381980	A00758:226:HLWW7DSX2:1:1301:32425:22858/1	60	-
chr1	183398036	183398037	A00758:226:HLWW7DSX2:1:1307:24352:25974/1	60	-
chr1	183507305	183507306	A00758:226:HLWW7DSX2:1:1310:19199:17174/1	60	-
chr1	183520822	183520823	A00758:226:HLWW7DSX2:2:2106:11369:12978/1	60	+
chr1	183543581	183543582	A00758:226:HLWW7DSX2:1:1156:26820:25958/1	60	+
chr1	183627411	183627412	A00758:226:HLWW7DSX2:1:1148:8974:6198/1	60	-
chr1	184056715	184056716	A00758:226:HLWW7DSX2:1:1107:13602:8422/1	60	+
chr1	184448325	184448326	A00758:226:HLWW7DSX2:2:1422:8332:5431	60	+
chr1	184570687	184570688	A00758:226:HLWW7DSX2:1:1269:24885:9392/1	60	+
chr1	184707257	184707258	A00758:226:HLWW7DSX2:3:1572:22408:8328/1	60	-
chr1	184709170	184709171	A00758:226:HLWW7DSX2:2:1542:23900:9878/1	60	+
chr1	184722202	184722203	A00758:226:HLWW7DSX2:1:1334:23710:33191/1	60	+
chr1	184722936	184722937	A00758:226:HLWW7DSX2:3:2221:26024:15436/1	60	+
chr1	184735664	184735665	A00758:226:HLWW7DSX2:4:1546:3522:11068/1	60	-
chr1	184744787	184744788	A00758:226:HLWW7DSX2:1:1205:14579:25332	60	-
chr1	184830715	184830716	A00758:226:HLWW7DSX2:1:2105:9950:10050/1	60	+
chr1	185091626	185091627	A00758:226:HLWW7DSX2:1:1248:6912:31062/1	60	-
chr1	185131883	185131884	A00758:226:HLWW7DSX2:1:1135:23222:17691/1	60	+
chr1	185137911	185137912	A00758:226:HLWW7DSX2:1:1105:14082:21903/1	60	+
chr1	185148247	185148248	A00758:226:HLWW7DSX2:1:1114:19000:2206/1	60	-
chr1	185149380	185149381	A00758:226:HLWW7DSX2:2:1104:32859:1971/1	60	+
chr1	185241631	185241632	A00758:226:HLWW7DSX2:4:2170:31168:23563	60	-
chr1	185300216	185300217	A00758:226:HLWW7DSX2:1:2435:26657:20635/1	60	-
chr1	185625690	185625691	A00758:226:HLWW7DSX2:3:1553:18295:18082	60	-
chr1	185761419	185761420	A00758:226:HLWW7DSX2:2:1372:31593:31563	60	+
chr1	186123862	186123863	A00758:226:HLWW7DSX2:2:1274:27950:24314/1	60	-
chr1	186124108	186124109	A00758:226:HLWW7DSX2:1:1107:4128:23015/1	60	+
chr1	186124949	186124950	A00758:226:HLWW7DSX2:3:2123:23366:36072	60	+
chr1	186313687	186313688	A00758:226:HLWW7DSX2:1:1349:13268:20932/1	60	-
chr1	186325544	186325545	A00758:226:HLWW7DSX2:1:2371:4426:35149/1	60	-
chr1	186330263	186330264	A00758:226:HLWW7DSX2:1:1262:15790:26334/1	60	+
chr1	186332637	186332638	A00758:226:HLWW7DSX2:1:1148:28971:32816/1	60	+
chr1	186333619	186333620	A00758:226:HLWW7DSX2:2:1411:13467:19210/1	60	-
chr1	186344314	186344315	A00758:226:HLWW7DSX2:1:1213:4218:28745/1	60	-
chr1	186358193	186358194	A00758:226:HLWW7DSX2:1:1108:28673:25661/1	60	+
chr1	186359861	186359862	A00758:226:HLWW7DSX2:1:1419:20329:11397/1	60	-
chr1	186378534	186378535	A00758:226:HLWW7DSX2:1:1168:2392:25363/1	60	-
chr1	186383061	186383062	A00758:226:HLWW7DSX2:1:2527:26964:7921	60	-
chr1	186384872	186384873	A00758:226:HLWW7DSX2:1:1208:11849:18975/1	60	+
chr1	186385641	186385642	A00758:226:HLWW7DSX2:2:1111:23375:4116/1	60	-
chr1	186386308	186386309	A00758:226:HLWW7DSX2:1:1260:14742:31688	60	+
chr1	186386902	186386903	A00758:226:HLWW7DSX2:1:1209:30255:13714/1	60	+
chr1	186397564	186397565	A00758:226:HLWW7DSX2:1:1605:10185:14810/1	60	-
chr1	186401702	186401703	A00758:226:HLWW7DSX2:1:1615:1732:27258/1	60	+
chr1	186412462	186412463	A00758:226:HLWW7DSX2:1:1338:12283:17973/1	60	+
chr1	186427375	186427376	A00758:226:HLWW7DSX2:1:1117:6894:11052/1	60	+
chr1	186818367	186818368	A00758:226:HLWW7DSX2:4:1213:13548:20322	60	+
chr1	186823647	186823648	A00758:226:HLWW7DSX2:2:2645:24361:2190/1	60	+
chr1	186945353	186945354	A00758:226:HLWW7DSX2:1:1566:11062:4147	60	-
chr1	187050126	187050127	A00758:226:HLWW7DSX2:2:1242:17743:5822/1	60	+
chr1	187077696	187077697	A00758:226:HLWW7DSX2:1:2108:29622:20008/1	60	-
chr1	187283653	187283654	A00758:226:HLWW7DSX2:4:1333:17381:7232/1	60	+
chr1	187338881	187338882	A00758:226:HLWW7DSX2:4:1675:14199:6355	60	-
chr1	187928968	187928969	A00758:226:HLWW7DSX2:1:1228:1506:9956	60	-
chr1	188385156	188385157	A00758:226:HLWW7DSX2:1:1264:8214:13620	60	+
chr1	188475254	188475255	A00758:226:HLWW7DSX2:1:1155:2166:2988/1	60	-
chr1	188813957	188813958	A00758:226:HLWW7DSX2:1:1315:13675:4194/1	60	+
chr1	188853141	188853142	A00758:226:HLWW7DSX2:1:1565:24071:35571	60	-
chr1	188885722	188885723	A00758:226:HLWW7DSX2:1:1655:25012:22795/1	60	+
chr1	189003923	189003924	A00758:226:HLWW7DSX2:1:1245:1759:11115/1	60	-
chr1	189045105	189045106	A00758:226:HLWW7DSX2:4:1530:14389:4085	60	+
chr1	189145003	189145004	A00758:226:HLWW7DSX2:1:1555:17806:7842/1	60	+
chr1	189413040	189413041	A00758:226:HLWW7DSX2:4:1315:5095:35430/1	60	+
chr1	189526385	189526386	A00758:226:HLWW7DSX2:1:1575:23005:32095/1	60	+
chr1	189572351	189572352	A00758:226:HLWW7DSX2:1:1661:6316:2284/1	60	+
chr1	189599290	189599291	A00758:226:HLWW7DSX2:2:1634:15573:14246	60	-
chr1	189633172	189633173	A00758:226:HLWW7DSX2:1:2178:9507:11631	60	-
chr1	189656426	189656427	A00758:226:HLWW7DSX2:1:1274:17797:5447/1	60	+
chr1	189695813	189695814	A00758:226:HLWW7DSX2:1:1132:7735:22216/1	60	-
chr1	189881680	189881681	A00758:226:HLWW7DSX2:1:1130:26558:24940/1	60	+
chr1	189999476	189999477	A00758:226:HLWW7DSX2:4:2364:19660:12054	60	-
chr1	190159008	190159009	A00758:226:HLWW7DSX2:1:2518:28736:3693/1	60	-
chr1	190221060	190221061	A00758:226:HLWW7DSX2:1:1303:23032:7059/1	60	-
chr1	190242646	190242647	A00758:226:HLWW7DSX2:3:1239:31910:32675	60	-
chr1	190248800	190248801	A00758:226:HLWW7DSX2:1:2401:32579:11256/1	60	-
chr1	190308988	190308989	A00758:226:HLWW7DSX2:1:1447:16125:2237/1	60	+
chr1	190380579	190380580	A00758:226:HLWW7DSX2:1:1113:25916:18630/1	60	-
chr1	190389854	190389855	A00758:226:HLWW7DSX2:1:1365:5502:20885	60	-
chr1	190403994	190403995	A00758:226:HLWW7DSX2:1:2601:32054:32205/1	60	+
chr1	190538105	190538106	A00758:226:HLWW7DSX2:2:2252:6840:18850/1	60	+
chr1	190644253	190644254	A00758:226:HLWW7DSX2:1:2245:14597:15154/1	60	+
chr1	190753719	190753720	A00758:226:HLWW7DSX2:2:2139:14615:5478/1	60	+
chr1	190765467	190765468	A00758:226:HLWW7DSX2:2:1521:28700:35822/1	60	+
chr1	190803206	190803207	A00758:226:HLWW7DSX2:1:2338:29984:4977/1	60	+
chr1	191163642	191163643	A00758:226:HLWW7DSX2:4:1221:9796:30389	60	-
chr1	191177389	191177390	A00758:226:HLWW7DSX2:1:1434:16052:22185/1	60	+
chr1	191271532	191271533	A00758:226:HLWW7DSX2:2:2274:20229:27696	60	+
chr1	191333223	191333224	A00758:226:HLWW7DSX2:1:1315:20826:22216/1	60	-
chr1	191340362	191340363	A00758:226:HLWW7DSX2:3:2516:15835:14544	60	+
chr1	191411930	191411931	A00758:226:HLWW7DSX2:3:1149:15863:34538/1	60	+
chr1	191550551	191550552	A00758:226:HLWW7DSX2:1:1312:7699:36871/1	60	+
chr1	191567316	191567317	A00758:226:HLWW7DSX2:1:1331:4661:35869/1	60	+
chr1	191589371	191589372	A00758:226:HLWW7DSX2:1:2365:16351:14058/1	60	+
chr1	191617153	191617154	A00758:226:HLWW7DSX2:1:1337:30680:28729/1	60	+
chr1	191637783	191637784	A00758:226:HLWW7DSX2:1:1321:18954:33661/1	60	+
chr1	191665146	191665147	A00758:226:HLWW7DSX2:1:2342:14091:11052	60	-
chr1	191700654	191700655	A00758:226:HLWW7DSX2:1:1562:32606:9518/1	60	+
chr1	191796833	191796834	A00758:226:HLWW7DSX2:1:1344:9417:1830/1	60	-
chr1	191845386	191845387	A00758:226:HLWW7DSX2:1:2130:18765:13698/1	60	-
chr1	191905066	191905067	A00758:226:HLWW7DSX2:1:2463:15501:32189/1	60	+
chr1	191954194	191954195	A00758:226:HLWW7DSX2:1:1337:3983:18662/1	60	-
chr1	191963750	191963751	A00758:226:HLWW7DSX2:1:1128:24831:7388/1	60	-
chr1	191978500	191978501	A00758:226:HLWW7DSX2:1:1101:10538:30608/1	60	-
chr1	191993041	191993042	A00758:226:HLWW7DSX2:1:1207:22761:29575	60	+
chr1	192045589	192045590	A00758:226:HLWW7DSX2:1:1176:2166:23657/1	60	+
chr1	192121596	192121597	A00758:226:HLWW7DSX2:1:1232:8205:13135/1	60	-
chr1	192127862	192127863	A00758:226:HLWW7DSX2:2:1647:24749:34460/1	60	+
chr1	192154120	192154121	A00758:226:HLWW7DSX2:4:1175:15230:16470/1	60	-
chr1	192155783	192155784	A00758:226:HLWW7DSX2:1:2224:15890:22654/1	60	-
chr1	192157377	192157378	A00758:226:HLWW7DSX2:2:1324:23511:34194/1	60	-
chr1	192168702	192168703	A00758:226:HLWW7DSX2:1:1225:28275:12915/1	60	+
chr1	192171997	192171998	A00758:226:HLWW7DSX2:2:1271:27543:26960	60	-
chr1	192173478	192173479	A00758:226:HLWW7DSX2:1:1225:11125:33129/1	60	+
chr1	192178790	192178791	A00758:226:HLWW7DSX2:1:2160:8956:36793	60	-
chr1	192180283	192180284	A00758:226:HLWW7DSX2:4:1320:31801:1767	60	-
chr1	192180535	192180536	A00758:226:HLWW7DSX2:3:1201:4146:8954	60	-
chr1	192184526	192184527	A00758:226:HLWW7DSX2:1:1165:27136:36714/1	60	-
chr1	192187729	192187730	A00758:226:HLWW7DSX2:2:2619:11849:29465/1	60	-
chr1	192192367	192192368	A00758:226:HLWW7DSX2:1:1464:30327:27962	60	-
chr1	192231076	192231077	A00758:226:HLWW7DSX2:1:2603:28429:15405	60	-
chr1	192232039	192232040	A00758:226:HLWW7DSX2:1:1152:15130:35493/1	60	+
chr1	192261649	192261650	A00758:226:HLWW7DSX2:1:1364:25663:4257	60	+
chr1	192263438	192263439	A00758:226:HLWW7DSX2:1:1345:11785:2456/1	60	-
chr1	192272807	192272808	A00758:226:HLWW7DSX2:1:1262:15411:14340/1	60	-
chr1	192278042	192278043	A00758:226:HLWW7DSX2:1:1637:19425:2159/1	60	-
chr1	192296498	192296499	A00758:226:HLWW7DSX2:1:1535:27028:30671/1	60	-
chr1	192350244	192350245	A00758:226:HLWW7DSX2:1:1466:17409:23563/1	60	-
chr1	192372048	192372049	A00758:226:HLWW7DSX2:4:1614:21187:30420	60	-
chr1	192489730	192489731	A00758:226:HLWW7DSX2:1:2152:7835:32659/1	60	+
chr1	192527715	192527716	A00758:226:HLWW7DSX2:1:1237:25518:14215/1	60	-
chr1	192578641	192578642	A00758:226:HLWW7DSX2:1:1319:11921:25520/1	60	+
chr1	192737969	192737970	A00758:226:HLWW7DSX2:1:1427:27670:13432/1	60	-
chr1	192767730	192767731	A00758:226:HLWW7DSX2:1:1307:4282:11631/1	60	+
chr1	193016702	193016703	A00758:226:HLWW7DSX2:1:2223:13386:3411/1	60	-
chr1	193018314	193018315	A00758:226:HLWW7DSX2:1:1371:26015:35650/1	60	+
chr1	193021287	193021288	A00758:226:HLWW7DSX2:1:1237:10673:17002/1	60	+
chr1	193021646	193021647	A00758:226:HLWW7DSX2:4:1671:18756:1282/1	60	-
chr1	193033121	193033122	A00758:226:HLWW7DSX2:3:1604:17996:36918/1	60	-
chr1	193043315	193043316	A00758:226:HLWW7DSX2:1:1163:29984:11647/1	60	-
chr1	193080922	193080923	A00758:226:HLWW7DSX2:1:1252:26847:34021/1	60	+
chr1	193152130	193152131	A00758:226:HLWW7DSX2:1:1272:9390:30906/1	60	-
chr1	193156225	193156226	A00758:226:HLWW7DSX2:1:1114:24388:6026/1	60	+
chr1	193173013	193173014	A00758:226:HLWW7DSX2:3:1325:17463:16329/1	60	-
chr1	193173206	193173207	A00758:226:HLWW7DSX2:1:2563:30291:36855/1	60	+
chr1	193187591	193187592	A00758:226:HLWW7DSX2:1:1151:21115:36652/1	60	+
chr1	193230638	193230639	A00758:226:HLWW7DSX2:1:2318:27190:20275/1	60	+
chr1	193244327	193244328	A00758:226:HLWW7DSX2:4:1258:2745:6778	60	+
chr1	193250589	193250590	A00758:226:HLWW7DSX2:1:2450:2718:11647/1	60	+
chr1	193354197	193354198	A00758:226:HLWW7DSX2:2:1302:10538:34773	60	+
chr1	193534885	193534886	A00758:226:HLWW7DSX2:1:1315:25717:3787/1	60	+
chr1	193621210	193621211	A00758:226:HLWW7DSX2:4:2233:32506:2049	60	+
chr1	193631466	193631467	A00758:226:HLWW7DSX2:1:1523:20853:33599/1	60	-
chr1	193737610	193737611	A00758:226:HLWW7DSX2:1:1266:16514:6668/1	60	-
chr1	193769308	193769309	A00758:226:HLWW7DSX2:1:1145:16550:27367/1	60	+
chr1	194135635	194135636	A00758:226:HLWW7DSX2:1:1645:17879:24940/1	60	+
chr1	194150494	194150495	A00758:226:HLWW7DSX2:1:2646:32253:25848/1	60	-
chr1	194295874	194295875	A00758:226:HLWW7DSX2:1:1125:14055:21261/1	60	+
chr1	194327984	194327985	A00758:226:HLWW7DSX2:3:1251:15826:1031/1	60	-
chr1	194375404	194375405	A00758:226:HLWW7DSX2:1:1308:32117:9361/1	60	-
chr1	194377737	194377738	A00758:226:HLWW7DSX2:2:1348:26892:18317	60	+
chr1	194538242	194538243	A00758:226:HLWW7DSX2:1:1141:5701:6386/1	60	-
chr1	194538585	194538586	A00758:226:HLWW7DSX2:1:1103:4065:18677	60	+
chr1	194622090	194622091	A00758:226:HLWW7DSX2:1:1229:19840:31782/1	60	+
chr1	194631320	194631321	A00758:226:HLWW7DSX2:1:1250:24930:20870	60	+
chr1	194668250	194668251	A00758:226:HLWW7DSX2:3:1514:5258:7654/1	60	+
chr1	194682868	194682869	A00758:226:HLWW7DSX2:1:1566:15356:18599/1	60	+
chr1	194817207	194817208	A00758:226:HLWW7DSX2:1:1215:28103:8077	60	+
chr1	194833778	194833779	A00758:226:HLWW7DSX2:2:1330:28067:27962/1	60	+
chr1	194852923	194852924	A00758:226:HLWW7DSX2:1:1423:30617:35070/1	60	+
chr1	194881901	194881902	A00758:226:HLWW7DSX2:1:1336:18023:2331/1	60	+
chr1	194883983	194883984	A00758:226:HLWW7DSX2:1:2339:3694:28839/1	60	+
chr1	194891556	194891557	A00758:226:HLWW7DSX2:1:2152:23791:36119/1	60	+
chr1	194894278	194894279	A00758:226:HLWW7DSX2:2:1347:3378:11381/1	60	-
chr1	194899209	194899210	A00758:226:HLWW7DSX2:1:2505:22155:1814	60	-
chr1	194943969	194943970	A00758:226:HLWW7DSX2:1:1134:6551:2503	60	+
chr1	194989304	194989305	A00758:226:HLWW7DSX2:2:1624:12274:35744/1	60	-
chr1	195022894	195022895	A00758:226:HLWW7DSX2:2:1469:26304:35744/1	60	-
chr1	195052508	195052509	A00758:226:HLWW7DSX2:1:1536:3848:15076/1	60	+
chr1	195076937	195076938	A00758:226:HLWW7DSX2:1:1640:8513:31610/1	60	-
chr1	195077001	195077002	A00758:226:HLWW7DSX2:1:2164:13458:26647/1	60	-
chr1	195117576	195117577	A00758:226:HLWW7DSX2:1:1133:9037:26663/1	60	+
chr1	195120127	195120128	A00758:226:HLWW7DSX2:2:1146:30210:34616/1	60	-
chr1	195150179	195150180	A00758:226:HLWW7DSX2:1:1161:19660:14904/1	60	-
chr1	195166694	195166695	A00758:226:HLWW7DSX2:1:1278:19687:4272/1	60	-
chr1	195201043	195201044	A00758:226:HLWW7DSX2:1:1168:6153:32534	60	-
chr1	195219266	195219267	A00758:226:HLWW7DSX2:4:2321:11035:35477/1	60	+
chr1	195260611	195260612	A00758:226:HLWW7DSX2:4:1335:9751:30874/1	60	+
chr1	195262928	195262929	A00758:226:HLWW7DSX2:1:1129:16269:5932/1	60	-
chr1	195267306	195267307	A00758:226:HLWW7DSX2:4:2544:30843:1110/1	60	+
chr1	195283401	195283402	A00758:226:HLWW7DSX2:1:1320:25816:12978/1	60	+
chr1	195370584	195370585	A00758:226:HLWW7DSX2:4:1601:32389:9048/1	60	+
chr1	195372532	195372533	A00758:226:HLWW7DSX2:1:2622:27923:18035/1	60	-
chr1	195411931	195411932	A00758:226:HLWW7DSX2:1:1271:15953:6605/1	60	+
chr1	195419037	195419038	A00758:226:HLWW7DSX2:3:1633:28438:36057/1	60	-
chr1	195489247	195489248	A00758:226:HLWW7DSX2:1:1247:19560:9565/1	60	-
chr1	195502127	195502128	A00758:226:HLWW7DSX2:1:1659:15148:27884/1	60	-
chr1	195536917	195536918	A00758:226:HLWW7DSX2:1:1408:3947:11678/1	60	-
chr1	195542822	195542823	A00758:226:HLWW7DSX2:1:1628:31566:25128/1	60	+
chr1	195546478	195546479	A00758:226:HLWW7DSX2:1:1106:6497:30436/1	60	+
chr1	195567255	195567256	A00758:226:HLWW7DSX2:1:1142:32163:31548/1	60	+
chr1	195599941	195599942	A00758:226:HLWW7DSX2:2:2502:28999:30514	60	+
chr1	195600589	195600590	A00758:226:HLWW7DSX2:1:2437:30915:36401/1	60	-
chr1	195605531	195605532	A00758:226:HLWW7DSX2:1:1543:26675:29465/1	60	+
chr1	195608338	195608339	A00758:226:HLWW7DSX2:1:2317:28212:23766/1	60	-
chr1	195638284	195638285	A00758:226:HLWW7DSX2:3:2246:6451:29230/1	60	-
chr1	195658371	195658372	A00758:226:HLWW7DSX2:1:1113:7012:3677/1	60	+
chr1	195672760	195672761	A00758:226:HLWW7DSX2:1:1247:17806:25316/1	60	-
chr1	195676671	195676672	A00758:226:HLWW7DSX2:1:2201:25916:16250/1	60	+
chr1	195676675	195676676	A00758:226:HLWW7DSX2:1:2557:24234:31970	60	-
chr1	195679288	195679289	A00758:226:HLWW7DSX2:3:1151:9579:19492/1	60	-
chr1	195686069	195686070	A00758:226:HLWW7DSX2:3:2364:9417:30013	60	-
chr1	195691036	195691037	A00758:226:HLWW7DSX2:1:1223:24035:5729/1	60	-
chr1	195696538	195696539	A00758:226:HLWW7DSX2:1:2314:12807:11271/1	60	+
chr1	195703730	195703731	A00758:226:HLWW7DSX2:1:1235:15076:19398/1	60	-
chr1	195705155	195705156	A00758:226:HLWW7DSX2:1:1204:27579:36699/1	60	+
chr1	195715076	195715077	A00758:226:HLWW7DSX2:1:1167:2483:28150/1	60	+
chr1	195715949	195715950	A00758:226:HLWW7DSX2:1:1366:7120:19492/1	60	-
chr1	195771266	195771267	A00758:226:HLWW7DSX2:1:1124:27453:16752/1	60	-
chr1	195794824	195794825	A00758:226:HLWW7DSX2:2:1423:22941:12383/1	60	-
chr1	195813325	195813326	A00758:226:HLWW7DSX2:3:2111:21838:20212/1	60	-
chr1	195840572	195840573	A00758:226:HLWW7DSX2:1:1175:26431:12383/1	60	-
chr1	196197313	196197314	A00758:226:HLWW7DSX2:1:1521:20211:4930/1	60	-
chr1	196230716	196230717	A00758:226:HLWW7DSX2:1:1123:9941:36495	60	-
chr1	196319731	196319732	A00758:226:HLWW7DSX2:1:1345:7943:32127/1	60	-
chr1	196321033	196321034	A00758:226:HLWW7DSX2:1:1320:9155:21762/1	60	+
chr1	196474071	196474072	A00758:226:HLWW7DSX2:1:1159:8603:32737/1	60	+
chr1	196635502	196635503	A00758:226:HLWW7DSX2:2:2520:13132:32941/1	60	-
chr1	196895974	196895975	A00758:226:HLWW7DSX2:1:1411:7256:22889/1	60	+
chr1	197061499	197061500	A00758:226:HLWW7DSX2:1:1466:25988:1501/1	60	+
chr1	197125265	197125266	A00758:226:HLWW7DSX2:1:1137:5186:17018/1	60	+
chr1	197162902	197162903	A00758:226:HLWW7DSX2:2:1408:25012:16532/1	60	-
chr1	197163296	197163297	A00758:226:HLWW7DSX2:1:1309:28266:11334/1	60	-
chr1	197168596	197168597	A00758:226:HLWW7DSX2:1:1105:14742:8422/1	60	-
chr1	197195025	197195026	A00758:226:HLWW7DSX2:1:1372:32271:3270/1	60	+
chr1	197219532	197219533	A00758:226:HLWW7DSX2:1:2104:13205:24831/1	60	+
chr1	197429779	197429780	A00758:226:HLWW7DSX2:1:1138:30454:1438/1	60	+
chr1	197550008	197550009	A00758:226:HLWW7DSX2:1:2142:7184:22326/1	60	-
chr1	197561069	197561070	A00758:226:HLWW7DSX2:1:2315:14724:12994/1	60	-
chr1	197598598	197598599	A00758:226:HLWW7DSX2:1:1609:2022:23813/1	60	-
chr1	197611544	197611545	A00758:226:HLWW7DSX2:1:1529:6343:19930/1	60	-
chr1	197612550	197612551	A00758:226:HLWW7DSX2:1:1523:29496:6574/1	60	+
chr1	197617870	197617871	A00758:226:HLWW7DSX2:1:1228:27796:29622/1	60	-
chr1	197645530	197645531	A00758:226:HLWW7DSX2:3:2142:18349:3740	60	-
chr1	197653141	197653142	A00758:226:HLWW7DSX2:1:1438:31322:14841/1	60	+
chr1	197654414	197654415	A00758:226:HLWW7DSX2:1:1141:28004:5588/1	60	-
chr1	197656945	197656946	A00758:226:HLWW7DSX2:1:1455:11532:31548/1	60	+
chr1	197684771	197684772	A00758:226:HLWW7DSX2:1:1401:10185:8108/1	60	+
chr1	197733402	197733403	A00758:226:HLWW7DSX2:1:1116:16703:5744/1	60	+
chr1	197733821	197733822	A00758:226:HLWW7DSX2:1:1222:24135:21245/1	60	+
chr1	197746776	197746777	A00758:226:HLWW7DSX2:1:2507:14805:5744	60	-
chr1	197758001	197758002	A00758:226:HLWW7DSX2:1:2176:23086:35712/1	60	-
chr1	197987722	197987723	A00758:226:HLWW7DSX2:2:1333:5846:2159/1	60	+
chr1	198170735	198170736	A00758:226:HLWW7DSX2:2:1377:12563:36151	60	-
chr1	198219542	198219543	A00758:226:HLWW7DSX2:1:2349:20329:31375/1	60	+
chr1	198231664	198231665	A00758:226:HLWW7DSX2:1:1407:11921:28463/1	60	-
chr1	198235032	198235033	A00758:226:HLWW7DSX2:3:1142:25699:31751	60	-
chr1	198261035	198261036	A00758:226:HLWW7DSX2:1:2164:30318:24158/1	60	-
chr1	198266539	198266540	A00758:226:HLWW7DSX2:1:1205:25211:29403/1	60	+
chr1	198266953	198266954	A00758:226:HLWW7DSX2:1:1103:17842:14387/1	60	-
chr1	198275827	198275828	A00758:226:HLWW7DSX2:3:1456:24352:4679/1	60	+
chr1	198279122	198279123	A00758:226:HLWW7DSX2:1:1323:26585:10300/1	60	+
chr1	198336775	198336776	A00758:226:HLWW7DSX2:1:1226:5294:3646/1	60	+
chr1	198747772	198747773	A00758:226:HLWW7DSX2:1:2567:20410:30232/1	60	+
chr1	198754404	198754405	A00758:226:HLWW7DSX2:1:1274:31964:26068/1	60	+
chr1	198886203	198886204	A00758:226:HLWW7DSX2:1:2257:22643:25238/1	60	-
chr1	198997597	198997598	A00758:226:HLWW7DSX2:4:1677:19524:12101	60	+
chr1	199019697	199019698	A00758:226:HLWW7DSX2:3:1506:15799:7842/1	60	+
chr1	199020517	199020518	A00758:226:HLWW7DSX2:2:2145:19461:14559/1	60	+
chr1	199071481	199071482	A00758:226:HLWW7DSX2:1:1122:6922:21684/1	60	+
chr1	199077013	199077014	A00758:226:HLWW7DSX2:1:2214:29062:2284/1	60	+
chr1	199121871	199121872	A00758:226:HLWW7DSX2:1:1572:31042:15295	60	-
chr1	199146549	199146550	A00758:226:HLWW7DSX2:1:1122:25608:6637/1	60	+
chr1	199149615	199149616	A00758:226:HLWW7DSX2:1:2410:20645:21089	60	-
chr1	199149850	199149851	A00758:226:HLWW7DSX2:1:1447:5475:31140/1	60	+
chr1	199150422	199150423	A00758:226:HLWW7DSX2:2:2260:12599:27915	60	-
chr1	199152516	199152517	A00758:226:HLWW7DSX2:1:2523:14154:28510/1	60	-
chr1	199177378	199177379	A00758:226:HLWW7DSX2:2:1543:16405:35759	60	-
chr1	199231841	199231842	A00758:226:HLWW7DSX2:1:1512:15971:29528	60	+
chr1	199241895	199241896	A00758:226:HLWW7DSX2:4:1670:6433:28134	60	-
chr1	199279282	199279283	A00758:226:HLWW7DSX2:3:1476:26286:29230/1	60	-
chr1	199315470	199315471	A00758:226:HLWW7DSX2:1:2131:29948:35571	60	-
chr1	199320501	199320502	A00758:226:HLWW7DSX2:1:1125:19623:34475	60	+
chr1	199343570	199343571	A00758:226:HLWW7DSX2:1:2656:9335:3223	60	-
chr1	199344866	199344867	A00758:226:HLWW7DSX2:2:1149:5972:10614/1	60	-
chr1	199360186	199360187	A00758:226:HLWW7DSX2:3:1420:23809:36714/1	60	+
chr1	199501200	199501201	A00758:226:HLWW7DSX2:1:1510:7220:35603/1	60	-
chr1	199549698	199549699	A00758:226:HLWW7DSX2:1:1208:23900:5838	60	+
chr1	199564801	199564802	A00758:226:HLWW7DSX2:4:1220:27028:26976/1	60	-
chr1	199575177	199575178	A00758:226:HLWW7DSX2:1:1652:14561:26866/1	60	+
chr1	200487294	200487295	A00758:226:HLWW7DSX2:1:2103:15546:22811/1	60	-
chr1	200584733	200584734	A00758:226:HLWW7DSX2:1:1567:6551:26960	60	-
chr1	200600472	200600473	A00758:226:HLWW7DSX2:1:1557:10248:19867/1	60	+
chr1	200839331	200839332	A00758:226:HLWW7DSX2:1:1144:2772:20885	60	+
chr1	201015282	201015283	A00758:226:HLWW7DSX2:1:2575:5195:11522/1	60	-
chr1	201273180	201273181	A00758:226:HLWW7DSX2:1:1123:18466:31563/1	60	+
chr1	201864969	201864970	A00758:226:HLWW7DSX2:2:1231:6072:19899/1	60	-
chr1	201957730	201957731	A00758:226:HLWW7DSX2:2:2511:30210:5118/1	60	-
chr1	202425620	202425621	A00758:226:HLWW7DSX2:1:1108:2691:30639	60	-
chr1	202441363	202441364	A00758:226:HLWW7DSX2:2:2569:22173:4194	60	+
chr1	202455006	202455007	A00758:226:HLWW7DSX2:1:2547:8703:2910/1	60	-
chr1	202563156	202563157	A00758:226:HLWW7DSX2:2:2137:24035:8766/1	60	-
chr1	202758854	202758855	A00758:226:HLWW7DSX2:1:1304:1877:18020/1	60	-
chr1	202761280	202761281	A00758:226:HLWW7DSX2:1:1315:17237:16219	60	-
chr1	202913750	202913751	A00758:226:HLWW7DSX2:1:1122:27462:13855/1	60	-
chr1	202924261	202924262	A00758:226:HLWW7DSX2:1:2511:1551:31109/1	60	+
chr1	203176839	203176840	A00758:226:HLWW7DSX2:1:1130:13503:6778	60	+
chr1	203275501	203275502	A00758:226:HLWW7DSX2:4:1641:13955:20275/1	60	-
chr1	203544108	203544109	A00758:226:HLWW7DSX2:4:2640:18385:17268	60	-
chr1	203845886	203845887	A00758:226:HLWW7DSX2:2:1456:31494:5368/1	60	+
chr1	204506609	204506610	A00758:226:HLWW7DSX2:1:1135:5737:29434/1	60	-
chr1	205463247	205463248	A00758:226:HLWW7DSX2:1:2164:5077:23500/1	60	-
chr1	205621882	205621883	A00758:226:HLWW7DSX2:1:1377:21603:18865/1	60	+
chr1	205692972	205692973	A00758:226:HLWW7DSX2:2:2149:14597:9017/1	60	-
chr1	205692974	205692975	A00758:226:HLWW7DSX2:1:1172:29179:16799/1	60	-
chr1	205817622	205817623	A00758:226:HLWW7DSX2:4:2578:30201:10864/1	60	-
chr1	205824911	205824912	A00758:226:HLWW7DSX2:4:2364:5981:32393	60	-
chr1	206094819	206094820	A00758:226:HLWW7DSX2:1:2448:19235:21026/1	60	+
chr1	206157853	206157854	A00758:226:HLWW7DSX2:1:2155:8938:17660/1	60	+
chr1	206429888	206429889	A00758:226:HLWW7DSX2:1:1241:21793:25457/1	60	+
chr1	206724782	206724783	A00758:226:HLWW7DSX2:1:2126:7925:15969/1	60	-
chr1	207363590	207363591	A00758:226:HLWW7DSX2:4:1271:26205:19601	60	+
chr1	207606284	207606285	A00758:226:HLWW7DSX2:1:1107:24334:5963/1	60	+
chr1	207723515	207723516	A00758:226:HLWW7DSX2:1:1349:16025:7764/1	60	+
chr1	207759146	207759147	A00758:226:HLWW7DSX2:1:1204:21567:22028/1	60	-
chr1	207767086	207767087	A00758:226:HLWW7DSX2:1:2506:17390:35180	60	-
chr1	207788135	207788136	A00758:226:HLWW7DSX2:1:1131:11767:15013/1	60	+
chr1	207793514	207793515	A00758:226:HLWW7DSX2:1:1519:25247:9612	60	+
chr1	207832278	207832279	A00758:226:HLWW7DSX2:3:1330:17870:17503	60	-
chr1	208270578	208270579	A00758:226:HLWW7DSX2:1:1450:15239:35493/1	60	-
chr1	208746496	208746497	A00758:226:HLWW7DSX2:1:2231:9579:34053/1	60	-
chr1	209133144	209133145	A00758:226:HLWW7DSX2:1:1103:2293:24909/1	60	+
chr1	209303973	209303974	A00758:226:HLWW7DSX2:1:1223:26738:10974/1	60	-
chr1	209761443	209761444	A00758:226:HLWW7DSX2:1:1154:15727:34209/1	60	+
chr1	209844283	209844284	A00758:226:HLWW7DSX2:4:1426:10004:30217	60	+
chr1	210335498	210335499	A00758:226:HLWW7DSX2:3:2153:1452:33880	60	-
chr1	210520553	210520554	A00758:226:HLWW7DSX2:4:2113:17680:13416	60	-
chr1	211293991	211293992	A00758:226:HLWW7DSX2:2:1568:9127:3771/1	60	-
chr1	211302114	211302115	A00758:226:HLWW7DSX2:1:1323:7717:12101/1	60	+
chr1	211305702	211305703	A00758:226:HLWW7DSX2:2:1332:23493:5353/1	60	-
chr1	211305835	211305836	A00758:226:HLWW7DSX2:2:1302:10863:13698/1	60	-
chr1	211310729	211310730	A00758:226:HLWW7DSX2:1:1130:3784:26490/1	60	-
chr1	211314483	211314484	A00758:226:HLWW7DSX2:1:1153:8223:15796/1	60	-
chr1	211368823	211368824	A00758:226:HLWW7DSX2:2:1160:7744:13651/1	60	+
chr1	211747688	211747689	A00758:226:HLWW7DSX2:1:1172:6497:33442/1	60	+
chr1	211753778	211753779	A00758:226:HLWW7DSX2:1:1229:11008:13291/1	60	+
chr1	211969399	211969400	A00758:226:HLWW7DSX2:1:1157:10122:3145/1	60	+
chr1	211979154	211979155	A00758:226:HLWW7DSX2:1:1111:23665:11475/1	60	+
chr1	211981224	211981225	A00758:226:HLWW7DSX2:4:1567:15582:25755	60	-
chr1	211988449	211988450	A00758:226:HLWW7DSX2:1:1531:6488:21026/1	60	-
chr1	211994962	211994963	A00758:226:HLWW7DSX2:1:1422:24795:20854/1	60	+
chr1	212022520	212022521	A00758:226:HLWW7DSX2:1:1104:29767:18693/1	60	+
chr1	212080639	212080640	A00758:226:HLWW7DSX2:2:2268:20103:10254	60	-
chr1	212186878	212186879	A00758:226:HLWW7DSX2:4:2571:17481:1892	60	+
chr1	212316568	212316569	A00758:226:HLWW7DSX2:2:1367:10420:28682/1	60	-
chr1	212342313	212342314	A00758:226:HLWW7DSX2:1:1136:10836:1658/1	60	+
chr1	212345605	212345606	A00758:226:HLWW7DSX2:1:1533:1886:23015	60	+
chr1	212347056	212347057	A00758:226:HLWW7DSX2:4:2606:6090:23531	60	-
chr1	212744473	212744474	A00758:226:HLWW7DSX2:2:1254:14561:24361/1	60	+
chr1	212870158	212870159	A00758:226:HLWW7DSX2:1:1169:8829:20071/1	60	+
chr1	212983333	212983334	A00758:226:HLWW7DSX2:4:2449:25409:9768	60	-
chr1	212990991	212990992	A00758:226:HLWW7DSX2:1:1242:28999:20462/1	60	+
chr1	213091875	213091876	A00758:226:HLWW7DSX2:1:1142:10700:21277/1	60	+
chr1	213099387	213099388	A00758:226:HLWW7DSX2:1:1241:29342:23657/1	60	+
chr1	213105959	213105960	A00758:226:HLWW7DSX2:1:2359:5918:36198/1	60	-
chr1	213132015	213132016	A00758:226:HLWW7DSX2:1:1270:16767:18537/1	60	-
chr1	213171472	213171473	A00758:226:HLWW7DSX2:2:2331:28194:19445/1	60	+
chr1	213176252	213176253	A00758:226:HLWW7DSX2:4:2557:17906:14810	60	+
chr1	213192625	213192626	A00758:226:HLWW7DSX2:2:1126:31385:1579/1	60	-
chr1	213225588	213225589	A00758:226:HLWW7DSX2:4:2231:16550:2597/1	60	-
chr1	213258333	213258334	A00758:226:HLWW7DSX2:1:1540:13033:15013/1	60	+
chr1	213260111	213260112	A00758:226:HLWW7DSX2:1:1267:32823:5729	60	+
chr1	213647255	213647256	A00758:226:HLWW7DSX2:1:1176:18304:36260	60	-
chr1	213860249	213860250	A00758:226:HLWW7DSX2:1:1533:7211:17206/1	60	+
chr1	214306243	214306244	A00758:226:HLWW7DSX2:1:1120:28420:29888/1	60	-
chr1	214309450	214309451	A00758:226:HLWW7DSX2:3:2144:3079:2503/1	60	-
chr1	214350379	214350380	A00758:226:HLWW7DSX2:1:1378:8332:2362/1	60	+
chr1	214429605	214429606	A00758:226:HLWW7DSX2:1:1608:12255:13667	60	-
chr1	214666441	214666442	A00758:226:HLWW7DSX2:1:2507:14940:19852	60	-
chr1	214957582	214957583	A00758:226:HLWW7DSX2:1:1217:28221:9565/1	60	+
chr1	214988025	214988026	A00758:226:HLWW7DSX2:4:2241:22092:6527/1	60	+
chr1	214993065	214993066	A00758:226:HLWW7DSX2:3:2538:14959:22670	60	-
chr1	215111205	215111206	A00758:226:HLWW7DSX2:4:2501:8269:33379/1	60	+
chr1	215506816	215506817	A00758:226:HLWW7DSX2:1:1109:20274:17347/1	60	+
chr1	215574297	215574298	A00758:226:HLWW7DSX2:1:1240:14950:23124/1	60	-
chr1	215594683	215594684	A00758:226:HLWW7DSX2:3:2328:24071:3537	60	+
chr1	215595245	215595246	A00758:226:HLWW7DSX2:1:1175:6524:33833/1	60	-
chr1	215601559	215601560	A00758:226:HLWW7DSX2:1:1405:28140:33317	60	-
chr1	215603006	215603007	A00758:226:HLWW7DSX2:4:1552:30183:3349	60	-
chr1	215603541	215603542	A00758:226:HLWW7DSX2:1:1373:2275:26349/1	60	-
chr1	215621865	215621866	A00758:226:HLWW7DSX2:2:2533:19605:24956/1	60	+
chr1	215622376	215622377	A00758:226:HLWW7DSX2:1:1560:6949:21136/1	60	-
chr1	215622819	215622820	A00758:226:HLWW7DSX2:1:1313:2817:9408/1	60	+
chr1	215883223	215883224	A00758:226:HLWW7DSX2:1:1220:30183:23265/1	60	+
chr1	215926981	215926982	A00758:226:HLWW7DSX2:1:1157:20482:24345/1	60	-
chr1	216031751	216031752	A00758:226:HLWW7DSX2:1:1456:8766:2487/1	60	-
chr1	216053327	216053328	A00758:226:HLWW7DSX2:1:1369:10312:26271/1	60	+
chr1	216170808	216170809	A00758:226:HLWW7DSX2:2:2164:18493:2394/1	60	+
chr1	216219370	216219371	A00758:226:HLWW7DSX2:2:2322:14696:13792/1	60	-
chr1	216345729	216345730	A00758:226:HLWW7DSX2:1:1155:27769:13667	60	-
chr1	216388143	216388144	A00758:226:HLWW7DSX2:1:2647:22806:24549/1	60	-
chr1	216437252	216437253	A00758:226:HLWW7DSX2:1:1449:32606:21104	60	-
chr1	216573286	216573287	A00758:226:HLWW7DSX2:1:1377:15112:10097/1	60	+
chr1	216577406	216577407	A00758:226:HLWW7DSX2:1:1206:10330:10332/1	60	+
chr1	216595387	216595388	A00758:226:HLWW7DSX2:3:1174:26775:8500/1	60	+
chr1	216627842	216627843	A00758:226:HLWW7DSX2:3:2219:7419:19977/1	60	-
chr1	216637705	216637706	A00758:226:HLWW7DSX2:1:1352:29649:20650/1	60	-
chr1	216663510	216663511	A00758:226:HLWW7DSX2:2:1104:25030:30405/1	60	+
chr1	216668301	216668302	A00758:226:HLWW7DSX2:3:2633:21151:33238	60	-
chr1	216671373	216671374	A00758:226:HLWW7DSX2:2:1245:9064:29997	60	+
chr1	216703017	216703018	A00758:226:HLWW7DSX2:1:2137:19569:3975	60	+
chr1	216704175	216704176	A00758:226:HLWW7DSX2:1:1168:1723:2879/1	60	+
chr1	216737816	216737817	A00758:226:HLWW7DSX2:4:1311:18828:10394	60	-
chr1	216759852	216759853	A00758:226:HLWW7DSX2:1:1469:18548:27289	60	+
chr1	216773142	216773143	A00758:226:HLWW7DSX2:2:1324:26060:30091/1	60	-
chr1	216849394	216849395	A00758:226:HLWW7DSX2:1:1231:27597:21449/1	60	-
chr1	216918650	216918651	A00758:226:HLWW7DSX2:1:1118:20365:18630/1	60	+
chr1	216919678	216919679	A00758:226:HLWW7DSX2:1:2317:7093:6762/1	60	+
chr1	216951447	216951448	A00758:226:HLWW7DSX2:1:1612:17273:25864	60	+
chr1	217080703	217080704	A00758:226:HLWW7DSX2:1:1109:4996:14810/1	60	+
chr1	217107201	217107202	A00758:226:HLWW7DSX2:1:1274:19298:6136/1	60	+
chr1	217196661	217196662	A00758:226:HLWW7DSX2:1:2341:13160:25504/1	60	-
chr1	217214369	217214370	A00758:226:HLWW7DSX2:1:1346:18385:25567/1	60	+
chr1	217214370	217214371	A00758:226:HLWW7DSX2:4:2560:21450:4758	60	+
chr1	217472104	217472105	A00758:226:HLWW7DSX2:1:1529:27100:17237/1	60	+
chr1	217489645	217489646	A00758:226:HLWW7DSX2:2:2319:19795:34115/1	60	+
chr1	217494797	217494798	A00758:226:HLWW7DSX2:2:2676:26277:31814	60	+
chr1	217509136	217509137	A00758:226:HLWW7DSX2:1:2542:2790:8328/1	60	-
chr1	217526408	217526409	A00758:226:HLWW7DSX2:3:2671:24325:3787/1	60	-
chr1	217538456	217538457	A00758:226:HLWW7DSX2:1:1649:30951:30044/1	60	+
chr1	217539814	217539815	A00758:226:HLWW7DSX2:3:1476:3387:27085	60	-
chr1	217573642	217573643	A00758:226:HLWW7DSX2:1:1174:32334:24580/1	60	+
chr1	217592686	217592687	A00758:226:HLWW7DSX2:2:1140:19633:20744/1	60	-
chr1	217606965	217606966	A00758:226:HLWW7DSX2:1:1551:30825:14857/1	60	-
chr1	217616548	217616549	A00758:226:HLWW7DSX2:3:2243:20473:34507/1	60	+
chr1	217618888	217618889	A00758:226:HLWW7DSX2:1:1367:15320:2190	60	-
chr1	217627758	217627759	A00758:226:HLWW7DSX2:1:1212:11008:23938/1	60	+
chr1	217642232	217642233	A00758:226:HLWW7DSX2:2:1236:26395:21183/1	60	-
chr1	217814208	217814209	A00758:226:HLWW7DSX2:1:1621:8793:29434/1	60	+
chr1	217972306	217972307	A00758:226:HLWW7DSX2:4:2306:27019:15029	60	+
chr1	218272420	218272421	A00758:226:HLWW7DSX2:1:1221:31837:36777	60	-
chr1	218306373	218306374	A00758:226:HLWW7DSX2:1:1146:23674:1282	60	-
chr1	218308966	218308967	A00758:226:HLWW7DSX2:2:2571:13485:35744/1	60	+
chr1	218310180	218310181	A00758:226:HLWW7DSX2:4:1411:6280:26052/1	60	+
chr1	218332117	218332118	A00758:226:HLWW7DSX2:1:1272:21278:23062/1	60	-
chr1	218666879	218666880	A00758:226:HLWW7DSX2:1:1208:25635:20369/1	60	-
chr1	218708348	218708349	A00758:226:HLWW7DSX2:1:1225:12717:24361	60	-
chr1	218786463	218786464	A00758:226:HLWW7DSX2:1:1118:3775:32393/1	60	-
chr1	218871811	218871812	A00758:226:HLWW7DSX2:1:1319:19940:36620/1	60	-
chr1	218877167	218877168	A00758:226:HLWW7DSX2:3:1413:17779:26866/1	60	+
chr1	218879653	218879654	A00758:226:HLWW7DSX2:1:1302:3938:19680/1	60	+
chr1	219054955	219054956	A00758:226:HLWW7DSX2:1:1111:16504:26913/1	60	-
chr1	219165269	219165270	A00758:226:HLWW7DSX2:4:2110:7726:23985	60	+
chr1	219175622	219175623	A00758:226:HLWW7DSX2:1:2259:8992:2347/1	60	+
chr1	219178446	219178447	A00758:226:HLWW7DSX2:1:2559:3170:2409	60	-
chr1	219180665	219180666	A00758:226:HLWW7DSX2:2:1502:6578:23500/1	60	+
chr1	219184375	219184376	A00758:226:HLWW7DSX2:1:2263:8350:35775/1	60	+
chr1	219184638	219184639	A00758:226:HLWW7DSX2:1:2468:31485:23578/1	60	-
chr1	219190414	219190415	A00758:226:HLWW7DSX2:1:1528:16441:8891/1	60	+
chr1	219195742	219195743	A00758:226:HLWW7DSX2:1:1437:26440:25989/1	60	+
chr1	219201913	219201914	A00758:226:HLWW7DSX2:1:1244:1561:9799/1	60	+
chr1	219208914	219208915	A00758:226:HLWW7DSX2:1:1114:27100:20807/1	60	+
chr1	219280999	219281000	A00758:226:HLWW7DSX2:2:2634:32588:11177/1	60	+
chr1	219401486	219401487	A00758:226:HLWW7DSX2:2:2140:5032:26647/1	60	-
chr1	219520674	219520675	A00758:226:HLWW7DSX2:2:1226:17318:21809/1	60	+
chr1	219775673	219775674	A00758:226:HLWW7DSX2:2:1269:32389:28087/1	60	+
chr1	219998074	219998075	A00758:226:HLWW7DSX2:1:1419:1127:20228/1	60	+
chr1	219998081	219998082	A00758:226:HLWW7DSX2:2:1159:8296:20556/1	60	+
chr1	220000326	220000327	A00758:226:HLWW7DSX2:1:1278:29387:19977/1	60	+
chr1	220003574	220003575	A00758:226:HLWW7DSX2:2:2155:30761:16689	60	+
chr1	220022899	220022900	A00758:226:HLWW7DSX2:1:2503:2067:27712/1	60	+
chr1	220040223	220040224	A00758:226:HLWW7DSX2:1:1104:23411:14920/1	60	-
chr1	220077132	220077133	A00758:226:HLWW7DSX2:1:2521:14109:14497	60	-
chr1	220103803	220103804	A00758:226:HLWW7DSX2:2:1175:22309:37027/1	60	+
chr1	220124967	220124968	A00758:226:HLWW7DSX2:1:1114:5755:28714/1	60	-
chr1	220151501	220151502	A00758:226:HLWW7DSX2:1:1232:14290:34507/1	60	-
chr1	220155647	220155648	A00758:226:HLWW7DSX2:1:1162:31177:29121/1	60	-
chr1	220183690	220183691	A00758:226:HLWW7DSX2:1:1439:10041:26616/1	60	-
chr1	220194751	220194752	A00758:226:HLWW7DSX2:1:1459:16071:34992/1	60	-
chr1	220232426	220232427	A00758:226:HLWW7DSX2:1:1134:6533:19633/1	60	-
chr1	220276456	220276457	A00758:226:HLWW7DSX2:1:1541:11297:12665	60	-
chr1	220590335	220590336	A00758:226:HLWW7DSX2:1:1514:19741:30013/1	60	-
chr1	221410087	221410088	A00758:226:HLWW7DSX2:4:1229:22950:31814/1	60	-
chr1	221588087	221588088	A00758:226:HLWW7DSX2:1:1575:22580:1172/1	60	+
chr1	221630080	221630081	A00758:226:HLWW7DSX2:1:1114:27127:32878/1	60	-
chr1	221663737	221663738	A00758:226:HLWW7DSX2:1:1360:16595:31829/1	60	-
chr1	221664796	221664797	A00758:226:HLWW7DSX2:1:1248:26729:2221/1	60	+
chr1	221703181	221703182	A00758:226:HLWW7DSX2:2:1325:32588:34569/1	60	-
chr1	221706268	221706269	A00758:226:HLWW7DSX2:4:1302:19705:18114/1	60	+
chr1	221706269	221706270	A00758:226:HLWW7DSX2:1:2409:23276:12085/1	60	+
chr1	221709389	221709390	A00758:226:HLWW7DSX2:1:1106:25735:18724/1	60	+
chr1	221719202	221719203	A00758:226:HLWW7DSX2:1:1146:14742:2973/1	60	+
chr1	221720820	221720821	A00758:226:HLWW7DSX2:2:1263:14886:28463/1	60	+
chr1	221799230	221799231	A00758:226:HLWW7DSX2:2:2559:8648:28463	60	+
chr1	221937395	221937396	A00758:226:HLWW7DSX2:1:1173:24216:32628/1	60	+
chr1	222578731	222578732	A00758:226:HLWW7DSX2:1:2311:24677:33865	60	+
chr1	222582233	222582234	A00758:226:HLWW7DSX2:2:2514:12445:8171/1	60	-
chr1	222636387	222636388	A00758:226:HLWW7DSX2:1:1539:13467:4554	60	-
chr1	222642351	222642352	A00758:226:HLWW7DSX2:1:2549:6777:15013/1	60	+
chr1	222651521	222651522	A00758:226:HLWW7DSX2:1:1377:19461:35258/1	60	-
chr1	222660095	222660096	A00758:226:HLWW7DSX2:1:1364:29695:27806/1	60	+
chr1	222676173	222676174	A00758:226:HLWW7DSX2:1:1111:25536:18944	60	+
chr1	222684006	222684007	A00758:226:HLWW7DSX2:1:1226:30761:23484/1	60	-
chr1	222686775	222686776	A00758:226:HLWW7DSX2:1:1415:5267:3443/1	60	+
chr1	222691752	222691753	A00758:226:HLWW7DSX2:3:1302:7374:30420	60	-
chr1	222719463	222719464	A00758:226:HLWW7DSX2:1:1259:18991:17096/1	60	-
chr1	222720138	222720139	A00758:226:HLWW7DSX2:1:1153:26702:6934/1	60	+
chr1	222733499	222733500	A00758:226:HLWW7DSX2:1:1223:7166:16157/1	60	+
chr1	222837590	222837591	A00758:226:HLWW7DSX2:1:1467:30318:22936/1	60	-
chr1	222945965	222945966	A00758:226:HLWW7DSX2:2:1163:20735:5243/1	60	-
chr1	223019256	223019257	A00758:226:HLWW7DSX2:1:1151:26973:5431/1	60	+
chr1	223778135	223778136	A00758:226:HLWW7DSX2:1:1213:31846:13620/1	60	-
chr1	223780736	223780737	A00758:226:HLWW7DSX2:1:1560:24234:22733/1	60	+
chr1	223791663	223791664	A00758:226:HLWW7DSX2:2:2264:27688:2472/1	60	-
chr1	223940565	223940566	A00758:226:HLWW7DSX2:2:1264:15619:34616/1	60	+
chr1	224011921	224011922	A00758:226:HLWW7DSX2:3:1501:20021:25927	60	-
chr1	224024907	224024908	A00758:226:HLWW7DSX2:1:1607:25409:13714	60	+
chr1	224118173	224118174	A00758:226:HLWW7DSX2:1:1262:21820:12727/1	60	-
chr1	224141205	224141206	A00758:226:HLWW7DSX2:1:1225:14913:2832	60	+
chr1	224232704	224232705	A00758:226:HLWW7DSX2:2:1470:10348:20228/1	60	+
chr1	224304539	224304540	A00758:226:HLWW7DSX2:1:1115:10737:22341/1	60	+
chr1	224316154	224316155	A00758:226:HLWW7DSX2:2:2367:27064:33927/1	60	-
chr1	224394999	224395000	A00758:226:HLWW7DSX2:1:2575:13367:5948/1	60	+
chr1	224397928	224397929	A00758:226:HLWW7DSX2:1:1133:30300:34992	60	+
chr1	224404197	224404198	A00758:226:HLWW7DSX2:1:1248:18159:28682/1	60	+
chr1	224415192	224415193	A00758:226:HLWW7DSX2:1:1169:7365:8641	60	+
chr1	224422148	224422149	A00758:226:HLWW7DSX2:1:1118:20546:6856/1	60	+
chr1	224441129	224441130	A00758:226:HLWW7DSX2:4:2361:7238:17597/1	60	+
chr1	224511336	224511337	A00758:226:HLWW7DSX2:3:2247:4128:24455	60	-
chr1	224549625	224549626	A00758:226:HLWW7DSX2:1:2114:7536:25786/1	60	+
chr1	224892311	224892312	A00758:226:HLWW7DSX2:1:1151:29514:4382	60	-
chr1	225421643	225421644	A00758:226:HLWW7DSX2:1:1314:30581:14278/1	60	+
chr1	225491624	225491625	A00758:226:HLWW7DSX2:1:1207:3495:21198/1	60	-
[truncated: 27,108 more rows]
