# Supplementary material for: HIV-1 capsid stability enables inositol phosphate-independent infection of target cells and promotes integration into genes
Source: PLoS Pathog. 2023 Jun 2;19(6):e1011423. doi: 10.1371/journal.ppat.1011423 (PMC10266667; doi:10.1371/journal.ppat.1011423)
Supplement: S2 Data — (TAR.GZ) [file ppat.1011423.s013.tar.gz › CEM_WT_B/CA_Q63A-Q67A/Unique_hg38_integration_sites/7256-GS-8.bed]

chr1	1801650	1801651	A00758:240:HTNGKDSX2:1:2361:5846:31532	60	+
chr1	3178955	3178956	A00758:240:HTNGKDSX2:2:2673:19623:8328	60	-
chr1	3178959	3178960	A00252:255:HWV7WDSX2:1:1302:10276:17096	60	-
chr1	7666090	7666091	A00758:240:HTNGKDSX2:2:2551:2591:33912/1	60	+
chr1	7892876	7892877	A00252:255:HWV7WDSX2:2:2118:12861:14497	60	-
chr1	8416871	8416872	A00252:255:HWV7WDSX2:1:1109:15338:12743/1	60	+
chr1	8493219	8493220	A00252:255:HWV7WDSX2:1:1453:21983:4523/1	60	+
chr1	8496650	8496651	A00252:255:HWV7WDSX2:2:2129:24496:29669	60	+
chr1	8622799	8622800	A00252:255:HWV7WDSX2:1:1560:10357:13354/1	60	+
chr1	8648850	8648851	A00252:255:HWV7WDSX2:1:1244:25229:27962/1	60	+
chr1	8648851	8648852	A00758:240:HTNGKDSX2:1:1430:11623:17926	60	+
chr1	8712669	8712670	A00252:255:HWV7WDSX2:1:1237:25102:9893/1	60	+
chr1	9510857	9510858	A00758:240:HTNGKDSX2:1:1375:24288:9424	60	+
chr1	9848088	9848089	A00252:255:HWV7WDSX2:1:1411:10357:28479/1	60	+
chr1	10462001	10462002	A00758:240:HTNGKDSX2:1:1574:29975:3302	60	-
chr1	10563532	10563533	A00252:255:HWV7WDSX2:2:1656:25446:33035/1	60	-
chr1	10568135	10568136	A00758:240:HTNGKDSX2:2:1308:22254:14074	60	-
chr1	11202226	11202227	A00252:255:HWV7WDSX2:1:1215:31096:9439/1	60	+
chr1	11722043	11722044	A00758:240:HTNGKDSX2:2:1269:7618:29653/1	60	+
chr1	11875860	11875861	A00252:255:HWV7WDSX2:1:2155:29984:34100	60	+
chr1	11907634	11907635	A00252:255:HWV7WDSX2:1:2664:22083:11898/1	60	+
chr1	12293832	12293833	A00758:240:HTNGKDSX2:2:2358:14742:20322/1	60	-
chr1	12306125	12306126	A00252:255:HWV7WDSX2:2:1505:26946:23766	60	+
chr1	12364675	12364676	A00252:255:HWV7WDSX2:1:1165:12201:17394/1	60	+
chr1	12364676	12364677	A00758:240:HTNGKDSX2:2:1452:6099:26710	60	+
chr1	13845752	13845753	A00758:240:HTNGKDSX2:1:2155:30978:18474	60	-
chr1	14215287	14215288	A00252:255:HWV7WDSX2:1:1423:16803:14090/1	60	+
chr1	14215290	14215291	A00758:240:HTNGKDSX2:2:1157:4074:34601	60	+
chr1	15904882	15904883	A00252:255:HWV7WDSX2:1:1429:8766:13949/1	60	-
chr1	17209242	17209243	A00252:255:HWV7WDSX2:4:1157:18114:28917	60	-
chr1	17506857	17506858	A00252:255:HWV7WDSX2:2:1247:14705:21543/1	60	-
chr1	17578719	17578720	A00252:255:HWV7WDSX2:1:1348:32344:22717/1	60	-
chr1	17594562	17594563	A00252:255:HWV7WDSX2:4:2250:20961:7858	60	-
chr1	17903133	17903134	A00252:255:HWV7WDSX2:2:1113:5502:15562	60	-
chr1	18140037	18140038	A00758:240:HTNGKDSX2:1:2456:2528:31109	60	-
chr1	18856961	18856962	A00252:255:HWV7WDSX2:1:1202:16441:20854	60	-
chr1	19066585	19066586	A00252:255:HWV7WDSX2:1:1303:30897:13479/1	60	+
chr1	19109239	19109240	A00252:255:HWV7WDSX2:1:1270:15989:12680/1	60	+
chr1	19134773	19134774	A00252:255:HWV7WDSX2:2:2421:11008:9533/1	60	-
chr1	20158234	20158235	A00252:255:HWV7WDSX2:1:1135:23104:33583/1	60	+
chr1	20158235	20158236	A00252:255:HWV7WDSX2:3:1361:20555:31516	60	+
chr1	20627617	20627618	A00252:255:HWV7WDSX2:1:1153:12726:1830/1	60	+
chr1	20778859	20778860	A00252:255:HWV7WDSX2:1:1458:11632:10927/1	60	+
chr1	20870463	20870464	A00252:255:HWV7WDSX2:1:2132:11948:8061	60	-
chr1	20949237	20949238	A00252:255:HWV7WDSX2:1:1106:8730:22780/1	60	+
chr1	20955860	20955861	A00252:255:HWV7WDSX2:1:2160:25690:4210/1	60	+
chr1	21049438	21049439	A00252:255:HWV7WDSX2:1:1125:29270:17738/1	60	+
chr1	21062031	21062032	A00252:255:HWV7WDSX2:2:2256:10972:1391	60	+
chr1	21086966	21086967	A00758:240:HTNGKDSX2:1:1417:8775:9862	60	+
chr1	21110156	21110157	A00252:255:HWV7WDSX2:1:2543:21088:3161/1	60	-
chr1	21121936	21121937	A00252:255:HWV7WDSX2:1:2358:19171:7889/1	60	+
chr1	21696106	21696107	A00252:255:HWV7WDSX2:2:1132:25373:2816/1	60	-
chr1	22065102	22065103	A00758:240:HTNGKDSX2:1:1202:5475:9659	60	-
chr1	22331251	22331252	A00252:255:HWV7WDSX2:1:1105:5918:2315	60	-
chr1	22732918	22732919	A00252:255:HWV7WDSX2:1:1108:6244:27398	60	-
chr1	23154859	23154860	A00252:255:HWV7WDSX2:1:2244:26250:16955/1	60	+
chr1	23339185	23339186	A00252:255:HWV7WDSX2:1:1566:18439:11913/1	60	+
chr1	23832296	23832297	A00252:255:HWV7WDSX2:2:2669:5385:20870	60	-
chr1	25352027	25352028	A00252:255:HWV7WDSX2:1:1311:16224:6511/1	60	-
chr1	25622424	25622425	A00252:255:HWV7WDSX2:1:1173:27109:5071/1	60	-
chr1	26090950	26090951	A00252:255:HWV7WDSX2:2:1250:3595:13917/1	60	+
chr1	26452223	26452224	A00252:255:HWV7WDSX2:2:1308:3649:5337/1	60	+
chr1	27348628	27348629	A00758:240:HTNGKDSX2:1:1171:7771:8625	60	+
chr1	27820010	27820011	A00758:240:HTNGKDSX2:1:1346:28565:4554	60	-
chr1	28212071	28212072	A00758:240:HTNGKDSX2:2:1469:20003:26647	60	-
chr1	28239816	28239817	A00252:255:HWV7WDSX2:3:1351:9733:15092	60	-
chr1	28392103	28392104	A00252:255:HWV7WDSX2:1:1625:16369:5572/1	60	+
chr1	28415806	28415807	A00252:255:HWV7WDSX2:1:2204:27434:10081/1	60	+
chr1	28940762	28940763	A00758:240:HTNGKDSX2:1:2159:5936:30874	60	-
chr1	29026834	29026835	A00252:255:HWV7WDSX2:1:2310:22028:8171/1	60	-
chr1	29030062	29030063	A00252:255:HWV7WDSX2:1:1506:19660:5666/1	60	-
chr1	29188686	29188687	A00758:240:HTNGKDSX2:2:1277:26332:12493	60	+
chr1	30182126	30182127	A00252:255:HWV7WDSX2:1:1636:4508:1626/1	60	-
chr1	30980614	30980615	A00252:255:HWV7WDSX2:2:1230:28637:3897	60	+
chr1	31007568	31007569	A00252:255:HWV7WDSX2:1:1435:12165:29888/1	60	-
chr1	31417391	31417392	A00252:255:HWV7WDSX2:1:1119:26313:3067/1	60	+
chr1	31864208	31864209	A00252:255:HWV7WDSX2:1:2602:27199:14591/1	60	+
chr1	32963214	32963215	A00758:240:HTNGKDSX2:2:2472:1597:33160/1	60	-
chr1	33696604	33696605	A00252:255:HWV7WDSX2:1:1572:14977:19852/1	60	+
chr1	34993133	34993134	A00758:240:HTNGKDSX2:1:1672:21368:34867	60	-
chr1	35229722	35229723	A00252:255:HWV7WDSX2:2:2641:7346:7764	60	-
chr1	35348915	35348916	A00252:255:HWV7WDSX2:3:1313:26341:21496	60	-
chr1	35555637	35555638	A00252:255:HWV7WDSX2:1:1147:16242:3223/1	60	+
chr1	35840183	35840184	A00252:255:HWV7WDSX2:1:1509:11369:4492/1	60	+
chr1	35959064	35959065	A00252:255:HWV7WDSX2:1:1120:30074:33035/1	60	-
chr1	36004646	36004647	A00252:255:HWV7WDSX2:1:1231:11532:10316/1	60	+
chr1	36416366	36416367	A00758:240:HTNGKDSX2:1:1539:11360:2722	60	-
chr1	38087323	38087324	A00758:240:HTNGKDSX2:2:1401:31539:1783/1	60	+
chr1	39446851	39446852	A00252:255:HWV7WDSX2:1:1345:12192:29966/1	60	+
chr1	39559930	39559931	A00758:240:HTNGKDSX2:2:1175:10963:15624	60	+
chr1	39580560	39580561	A00758:240:HTNGKDSX2:2:2313:16007:22639/1	60	-
chr1	39909323	39909324	A00252:255:HWV7WDSX2:1:2428:15176:35571/1	60	-
chr1	40182273	40182274	A00758:240:HTNGKDSX2:2:1507:27570:10441	60	-
chr1	40688161	40688162	A00758:240:HTNGKDSX2:2:1621:18141:2973/1	60	+
chr1	40984203	40984204	A00252:255:HWV7WDSX2:2:2514:18123:9017/1	60	-
chr1	41062289	41062290	A00252:255:HWV7WDSX2:1:2228:8043:31610	60	-
chr1	42188793	42188794	A00252:255:HWV7WDSX2:1:1131:18602:3771/1	60	+
chr1	42764051	42764052	A00252:255:HWV7WDSX2:4:1536:16025:15718	60	+
chr1	43392679	43392680	A00252:255:HWV7WDSX2:1:1351:31729:3709/1	60	+
chr1	43395209	43395210	A00252:255:HWV7WDSX2:1:1209:14696:34710/1	60	+
chr1	43812774	43812775	A00252:255:HWV7WDSX2:2:2115:8034:26960/1	60	-
chr1	43827182	43827183	A00252:255:HWV7WDSX2:1:1659:21793:18662/1	60	-
chr1	44278398	44278399	A00758:240:HTNGKDSX2:2:2414:2284:34632	60	+
chr1	44536758	44536759	A00252:255:HWV7WDSX2:1:1172:9941:34272	60	-
chr1	45404638	45404639	A00758:240:HTNGKDSX2:1:2570:2112:20275	60	-
chr1	45593768	45593769	A00252:255:HWV7WDSX2:4:2435:23719:21997	60	-
chr1	45965964	45965965	A00252:255:HWV7WDSX2:2:2454:12635:12477/1	60	+
chr1	46078636	46078637	A00252:255:HWV7WDSX2:1:1278:18204:10222/1	60	+
chr1	46106941	46106942	A00252:255:HWV7WDSX2:4:1232:12491:12289	60	-
chr1	46359585	46359586	A00758:240:HTNGKDSX2:1:1531:24930:12289	60	+
chr1	46701937	46701938	A00252:255:HWV7WDSX2:2:1206:19605:6261/1	60	+
chr1	48758600	48758601	A00252:255:HWV7WDSX2:1:2220:14724:11271/1	60	-
chr1	49336367	49336368	A00252:255:HWV7WDSX2:1:2236:14434:8015/1	60	-
chr1	49925225	49925226	A00252:255:HWV7WDSX2:1:2455:16387:25019/1	60	+
chr1	50296372	50296373	A00252:255:HWV7WDSX2:1:1122:19623:12399/1	60	-
chr1	50539381	50539382	A00252:255:HWV7WDSX2:1:2364:7699:1266	60	-
chr1	50585149	50585150	A00252:255:HWV7WDSX2:2:1105:20112:10614/1	60	-
chr1	51045319	51045320	A00758:240:HTNGKDSX2:2:1328:18539:30718/1	60	+
chr1	51253180	51253181	A00252:255:HWV7WDSX2:1:1126:15004:3302/1	60	-
chr1	51582422	51582423	A00252:255:HWV7WDSX2:3:1445:31222:29293	60	-
chr1	51586095	51586096	A00758:240:HTNGKDSX2:1:2229:26729:17315	60	+
chr1	51756760	51756761	A00758:240:HTNGKDSX2:1:2440:22715:11584	60	-
chr1	52408077	52408078	A00252:255:HWV7WDSX2:4:1253:7066:32769	60	+
chr1	52481419	52481420	A00252:255:HWV7WDSX2:1:2646:6560:8249/1	60	-
chr1	52798591	52798592	A00252:255:HWV7WDSX2:2:1548:3468:29074	60	-
chr1	52816406	52816407	A00252:255:HWV7WDSX2:2:2624:7952:15702/1	60	-
chr1	53051105	53051106	A00252:255:HWV7WDSX2:1:1220:6117:2848/1	60	-
chr1	53231409	53231410	A00252:255:HWV7WDSX2:3:2361:18358:22889	60	-
chr1	54061037	54061038	A00252:255:HWV7WDSX2:1:1260:18864:3443	60	-
chr1	54082335	54082336	A00252:255:HWV7WDSX2:1:1245:19533:34475/1	60	-
chr1	54187945	54187946	A00758:240:HTNGKDSX2:2:2228:10366:7420	60	-
chr1	55112720	55112721	A00252:255:HWV7WDSX2:1:1609:28908:7811/1	60	-
chr1	55146271	55146272	A00252:255:HWV7WDSX2:1:1541:9046:30749/1	60	+
chr1	55169407	55169408	A00758:240:HTNGKDSX2:2:1128:9362:13636	60	-
chr1	55847381	55847382	A00252:255:HWV7WDSX2:1:1476:28971:7795/1	60	-
chr1	56289357	56289358	A00252:255:HWV7WDSX2:1:1329:17101:13917/1	60	+
chr1	56493794	56493795	A00252:255:HWV7WDSX2:1:1560:31901:3756/1	60	-
chr1	56636858	56636859	A00758:240:HTNGKDSX2:1:1163:27480:17644	60	+
chr1	58491302	58491303	A00252:255:HWV7WDSX2:1:1668:19416:2644/1	60	-
chr1	58560748	58560749	A00252:255:HWV7WDSX2:2:1268:30553:24815/1	60	-
chr1	58569155	58569156	A00252:255:HWV7WDSX2:1:2461:12771:5165/1	60	-
chr1	59077391	59077392	A00758:240:HTNGKDSX2:1:1614:26982:22169/1	60	+
chr1	61411690	61411691	A00252:255:HWV7WDSX2:2:1155:7943:18756/1	60	+
chr1	61701445	61701446	A00758:240:HTNGKDSX2:1:2361:3866:8249	60	-
chr1	61720971	61720972	A00252:255:HWV7WDSX2:3:1267:18177:31031/1	60	+
chr1	62470970	62470971	A00252:255:HWV7WDSX2:1:1233:21667:36385/1	60	+
chr1	62538408	62538409	A00252:255:HWV7WDSX2:3:1662:22354:27148	60	-
chr1	63621812	63621813	A00252:255:HWV7WDSX2:2:1270:18231:21637/1	60	+
chr1	63756036	63756037	A00758:240:HTNGKDSX2:1:1354:3414:15702	60	-
chr1	65599075	65599076	A00252:255:HWV7WDSX2:1:1356:30743:31876/1	60	+
chr1	66936341	66936342	A00252:255:HWV7WDSX2:1:1652:19370:17942/1	60	-
chr1	66945907	66945908	A00758:240:HTNGKDSX2:2:1633:7672:25457/1	60	+
chr1	69536651	69536652	A00252:255:HWV7WDSX2:1:1539:3513:33411/1	60	+
chr1	69812701	69812702	A00252:255:HWV7WDSX2:1:1564:17833:14278/1	60	-
chr1	70146598	70146599	A00252:255:HWV7WDSX2:2:1635:14787:9126/1	60	-
chr1	70210955	70210956	A00252:255:HWV7WDSX2:1:1459:27679:1141/1	60	+
chr1	70311243	70311244	A00252:255:HWV7WDSX2:2:1542:24379:25801	60	-
chr1	70428705	70428706	A00758:240:HTNGKDSX2:2:2565:28465:14403/1	60	-
chr1	71192602	71192603	A00252:255:HWV7WDSX2:1:1422:19072:9377/1	60	-
chr1	71578911	71578912	A00252:255:HWV7WDSX2:1:1232:10077:6042/1	60	+
chr1	71853802	71853803	A00252:255:HWV7WDSX2:1:1109:19000:31078/1	60	-
chr1	72124754	72124755	A00252:255:HWV7WDSX2:2:1540:16260:34632/1	60	-
chr1	72288978	72288979	A00758:240:HTNGKDSX2:2:1241:9625:3662	60	+
chr1	72367551	72367552	A00758:240:HTNGKDSX2:2:1374:14877:33614/1	60	-
chr1	72405911	72405912	A00758:240:HTNGKDSX2:1:2523:17752:5337	60	-
chr1	72615878	72615879	A00252:255:HWV7WDSX2:1:1414:5990:10833/1	60	+
chr1	72849703	72849704	A00252:255:HWV7WDSX2:1:1313:19669:14199/1	60	+
chr1	73362914	73362915	A00758:240:HTNGKDSX2:1:1454:25138:12837	60	-
chr1	73457745	73457746	A00758:240:HTNGKDSX2:2:2222:32090:22936/1	60	-
chr1	73874567	73874568	A00252:255:HWV7WDSX2:1:1334:5339:31876/1	60	-
chr1	74207108	74207109	A00252:255:HWV7WDSX2:1:1631:24297:3114/1	60	-
chr1	74273391	74273392	A00758:240:HTNGKDSX2:1:1319:15402:2143	60	-
chr1	74755184	74755185	A00252:255:HWV7WDSX2:1:1319:4001:26365/1	60	+
chr1	75372440	75372441	A00758:240:HTNGKDSX2:2:2521:32560:36245	60	-
chr1	75581534	75581535	A00252:255:HWV7WDSX2:3:2150:28637:21496	60	-
chr1	75581535	75581536	A00252:255:HWV7WDSX2:1:2362:11668:10207/1	60	-
chr1	75661560	75661561	A00252:255:HWV7WDSX2:2:1207:18376:19006	60	-
chr1	75726653	75726654	A00252:255:HWV7WDSX2:2:1432:2944:32174	60	-
chr1	75896813	75896814	A00252:255:HWV7WDSX2:1:1603:16721:13009/1	60	-
chr1	75899778	75899779	A00252:255:HWV7WDSX2:2:2374:6244:23735/1	60	-
chr1	76061217	76061218	A00252:255:HWV7WDSX2:1:2109:18530:8750	60	+
chr1	76879599	76879600	A00252:255:HWV7WDSX2:1:1305:2076:26850/1	60	+
chr1	76995958	76995959	A00252:255:HWV7WDSX2:1:2107:17607:30953/1	60	-
chr1	77057827	77057828	A00252:255:HWV7WDSX2:1:1226:12418:6527/1	60	+
chr1	77121333	77121334	A00252:255:HWV7WDSX2:1:1533:29414:26318/1	60	+
chr1	77704432	77704433	A00252:255:HWV7WDSX2:1:1118:16098:8641/1	60	+
chr1	77739165	77739166	A00252:255:HWV7WDSX2:4:1635:23032:5337	60	+
chr1	77844022	77844023	A00758:240:HTNGKDSX2:2:1340:29116:36636/1	60	+
chr1	77876113	77876114	A00252:255:HWV7WDSX2:1:1214:25328:33771/1	60	-
chr1	78660677	78660678	A00758:240:HTNGKDSX2:1:1665:25925:26725	60	-
chr1	78661936	78661937	A00252:255:HWV7WDSX2:3:1140:32949:32659/1	60	+
chr1	78844026	78844027	A00252:255:HWV7WDSX2:1:1159:7889:12399/1	60	+
chr1	79159485	79159486	A00252:255:HWV7WDSX2:1:1418:5963:18584/1	60	+
chr1	82574626	82574627	A00252:255:HWV7WDSX2:2:1312:14940:28494/1	60	+
chr1	82657516	82657517	A00252:255:HWV7WDSX2:2:1361:4851:8923/1	60	+
chr1	82720818	82720819	A00252:255:HWV7WDSX2:1:1232:13928:13275/1	60	-
chr1	82984232	82984233	A00252:255:HWV7WDSX2:2:1102:10755:20118/1	60	+
chr1	83133401	83133402	A00252:255:HWV7WDSX2:1:1129:26015:8656/1	60	+
chr1	83868417	83868418	A00252:255:HWV7WDSX2:3:1105:10899:20964	60	-
chr1	84197269	84197270	A00758:240:HTNGKDSX2:2:1249:19479:11490	60	+
chr1	84676166	84676167	A00252:255:HWV7WDSX2:1:2212:23809:29230/1	60	+
chr1	85157518	85157519	A00252:255:HWV7WDSX2:1:1445:17707:24612/1	60	-
chr1	85426833	85426834	A00758:240:HTNGKDSX2:1:2407:32063:14058	60	+
chr1	86722270	86722271	A00758:240:HTNGKDSX2:2:1254:12029:18317	60	-
chr1	86929653	86929654	A00252:255:HWV7WDSX2:1:1205:17508:22983	60	-
chr1	88387984	88387985	A00758:240:HTNGKDSX2:2:2366:7148:26772	60	+
chr1	88885104	88885105	A00252:255:HWV7WDSX2:1:1133:17960:22388/1	60	+
chr1	88943418	88943419	A00252:255:HWV7WDSX2:4:2157:17698:28479	60	-
chr1	90462671	90462672	A00252:255:HWV7WDSX2:1:1161:19913:9612/1	60	+
chr1	91015336	91015337	A00758:240:HTNGKDSX2:2:1332:31765:13197	60	-
chr1	91810147	91810148	A00758:240:HTNGKDSX2:1:2373:25319:19069	60	-
chr1	92289529	92289530	A00252:255:HWV7WDSX2:1:2364:30960:18004/1	60	-
chr1	92942388	92942389	A00758:240:HTNGKDSX2:1:1365:27118:22968	60	+
chr1	93284554	93284555	A00252:255:HWV7WDSX2:1:1162:13096:10457/1	60	+
chr1	93833174	93833175	A00252:255:HWV7WDSX2:1:1157:6361:10567/1	60	+
chr1	94857303	94857304	A00252:255:HWV7WDSX2:3:2450:17083:4679	60	-
chr1	96026216	96026217	A00252:255:HWV7WDSX2:2:1554:27172:10817	60	-
chr1	96026217	96026218	A00252:255:HWV7WDSX2:1:1404:5150:18145/1	60	-
chr1	96739744	96739745	A00252:255:HWV7WDSX2:1:1167:29785:23923	60	-
chr1	96770032	96770033	A00252:255:HWV7WDSX2:1:1501:31837:26318/1	60	+
chr1	96810698	96810699	A00252:255:HWV7WDSX2:1:1131:9815:25911/1	60	+
chr1	97607059	97607060	A00252:255:HWV7WDSX2:1:1412:13557:26694/1	60	-
chr1	97650846	97650847	A00252:255:HWV7WDSX2:1:1373:5213:22169/1	60	-
chr1	97665968	97665969	A00252:255:HWV7WDSX2:1:2537:32624:32440/1	60	-
chr1	97693727	97693728	A00758:240:HTNGKDSX2:1:2176:26142:29512	60	+
chr1	97832249	97832250	A00252:255:HWV7WDSX2:1:1129:29740:3427/1	60	-
chr1	97868767	97868768	A00252:255:HWV7WDSX2:1:1173:26214:9721	60	-
chr1	97877295	97877296	A00252:255:HWV7WDSX2:1:2369:30165:19789/1	60	+
chr1	98263490	98263491	A00758:240:HTNGKDSX2:2:1432:5873:29042/1	60	-
chr1	98375161	98375162	A00252:255:HWV7WDSX2:1:1313:13141:23782/1	60	-
chr1	99877203	99877204	A00252:255:HWV7WDSX2:2:2330:9344:17425/1	60	-
chr1	99889781	99889782	A00252:255:HWV7WDSX2:1:1235:30291:22827/1	60	-
chr1	99921437	99921438	A00252:255:HWV7WDSX2:2:1427:20790:17487/1	60	+
chr1	100005434	100005435	A00252:255:HWV7WDSX2:1:1423:10565:4883/1	60	+
chr1	100193458	100193459	A00758:240:HTNGKDSX2:2:1511:16712:5008/1	60	-
chr1	100372843	100372844	A00252:255:HWV7WDSX2:1:1116:19488:20087/1	60	+
chr1	101006419	101006420	A00252:255:HWV7WDSX2:1:1315:1895:18615/1	60	+
chr1	103534938	103534939	A00252:255:HWV7WDSX2:2:2475:3115:11177/1	60	-
chr1	103554654	103554655	A00252:255:HWV7WDSX2:1:1651:22878:32064/1	60	+
chr1	103581725	103581726	A00252:255:HWV7WDSX2:1:1143:13241:29371/1	60	+
chr1	103611728	103611729	A00252:255:HWV7WDSX2:1:2413:29649:15452	60	-
chr1	103611730	103611731	A00252:255:HWV7WDSX2:1:1571:23791:35336/1	60	-
chr1	104213712	104213713	A00758:240:HTNGKDSX2:1:2178:25102:5102	60	+
chr1	104322090	104322091	A00252:255:HWV7WDSX2:1:1316:32190:28964/1	60	+
chr1	105197561	105197562	A00758:240:HTNGKDSX2:1:1563:5945:25629	60	-
chr1	105672985	105672986	A00252:255:HWV7WDSX2:1:1143:5520:33849/1	60	+
chr1	105699326	105699327	A00252:255:HWV7WDSX2:2:1353:16794:25661/1	60	-
chr1	105828006	105828007	A00252:255:HWV7WDSX2:1:2255:29306:29387	60	-
chr1	106004089	106004090	A00758:240:HTNGKDSX2:2:1545:22724:34929	60	-
chr1	106676052	106676053	A00758:240:HTNGKDSX2:1:1468:25907:16799	60	-
chr1	107042362	107042363	A00252:255:HWV7WDSX2:3:1260:13449:12571/1	60	-
chr1	107466352	107466353	A00758:240:HTNGKDSX2:2:1377:24135:5087/1	60	-
chr1	107479403	107479404	A00252:255:HWV7WDSX2:1:1628:19931:3286/1	60	+
chr1	108093950	108093951	A00252:255:HWV7WDSX2:2:1240:27434:10363/1	60	-
chr1	108563485	108563486	A00758:240:HTNGKDSX2:2:1656:27127:10802/1	60	-
chr1	108695493	108695494	A00252:255:HWV7WDSX2:2:1329:14353:13636/1	60	+
chr1	108757246	108757247	A00252:255:HWV7WDSX2:3:1123:24551:1986	60	+
chr1	109043655	109043656	A00252:255:HWV7WDSX2:2:1103:1479:27007/1	60	+
chr1	109109748	109109749	A00252:255:HWV7WDSX2:1:2578:2067:31469	60	-
chr1	109145577	109145578	A00252:255:HWV7WDSX2:1:1128:7871:23484	60	+
chr1	110791080	110791081	A00758:240:HTNGKDSX2:2:1150:4661:21465/1	60	+
chr1	112844612	112844613	A00758:240:HTNGKDSX2:1:1667:7817:11240	60	-
chr1	112893743	112893744	A00252:255:HWV7WDSX2:1:1229:9588:8484/1	60	-
chr1	113388307	113388308	A00252:255:HWV7WDSX2:4:2343:31096:25222	60	-
chr1	113565093	113565094	A00758:240:HTNGKDSX2:2:2150:6180:1517/1	60	+
chr1	113616397	113616398	A00252:255:HWV7WDSX2:1:1425:17011:29356/1	60	-
chr1	113933637	113933638	A00252:255:HWV7WDSX2:1:1177:30798:27179/1	60	+
chr1	113937033	113937034	A00252:255:HWV7WDSX2:3:1303:29414:4773	60	+
chr1	114424053	114424054	A00252:255:HWV7WDSX2:1:2207:30192:27602/1	60	+
chr1	115119177	115119178	A00252:255:HWV7WDSX2:1:1426:12943:1642	60	-
chr1	116808490	116808491	A00252:255:HWV7WDSX2:2:2510:10456:21950/1	60	-
chr1	117319388	117319389	A00252:255:HWV7WDSX2:2:2510:30671:3505/1	60	-
chr1	117486554	117486555	A00252:255:HWV7WDSX2:1:1236:11541:33442/1	60	+
chr1	117504599	117504600	A00252:255:HWV7WDSX2:1:1273:24605:10598/1	60	+
chr1	119057711	119057712	A00252:255:HWV7WDSX2:1:1466:22752:27524/1	60	+
chr1	120798724	120798725	A00252:255:HWV7WDSX2:1:2107:16450:12414/1	60	-
chr1	121335874	121335875	A00252:255:HWV7WDSX2:1:1634:19126:34178/1	60	+
chr1	121565258	121565259	A00252:255:HWV7WDSX2:1:1102:28167:11130/1	60	+
chr1	121588611	121588612	A00252:255:HWV7WDSX2:1:2319:23990:7185/1	60	-
chr1	121591854	121591855	A00252:255:HWV7WDSX2:1:2233:25545:24784/1	60	+
chr1	121593953	121593954	A00252:255:HWV7WDSX2:1:1518:27109:25864/1	60	+
chr1	121601445	121601446	A00758:240:HTNGKDSX2:1:1339:23493:10676	60	-
chr1	125107555	125107556	A00252:255:HWV7WDSX2:1:2309:11568:27258/1	60	+
chr1	143246828	143246829	A00758:240:HTNGKDSX2:2:2210:11785:36370/1	60	+
chr1	143264561	143264562	A00758:240:HTNGKDSX2:1:2459:9787:33473	60	-
chr1	147607261	147607262	A00252:255:HWV7WDSX2:1:1431:13973:12665/1	60	+
chr1	147721361	147721362	A00758:240:HTNGKDSX2:1:2160:20464:4679	60	+
chr1	148015370	148015371	A00252:255:HWV7WDSX2:2:2655:29279:35164	60	+
chr1	148134792	148134793	A00252:255:HWV7WDSX2:1:1305:14516:14043/1	60	+
chr1	148260320	148260321	A00758:240:HTNGKDSX2:1:2661:12671:32737	60	+
chr1	148815474	148815475	A00758:240:HTNGKDSX2:1:1407:9227:16063	60	+
chr1	149451636	149451637	A00252:255:HWV7WDSX2:1:1253:18828:13307/1	60	-
chr1	149873539	149873540	A00252:255:HWV7WDSX2:3:2353:32416:30577	60	+
chr1	149998597	149998598	A00758:240:HTNGKDSX2:1:1116:14959:4163	60	-
chr1	150035494	150035495	A00252:255:HWV7WDSX2:2:2314:19018:31485	60	-
chr1	150081285	150081286	A00252:255:HWV7WDSX2:2:2253:14950:27007/1	60	+
chr1	151666528	151666529	A00252:255:HWV7WDSX2:3:1417:17092:25739	60	+
chr1	152058685	152058686	A00252:255:HWV7WDSX2:1:1617:29613:3302/1	60	-
chr1	152064335	152064336	A00758:240:HTNGKDSX2:2:1646:25663:11459/1	60	-
chr1	152648623	152648624	A00252:255:HWV7WDSX2:1:1244:21884:19789/1	60	-
chr1	152711746	152711747	A00758:240:HTNGKDSX2:2:2503:13340:21746/1	60	+
chr1	153624915	153624916	A00252:255:HWV7WDSX2:2:2470:1362:29841/1	60	-
chr1	154303596	154303597	A00758:240:HTNGKDSX2:1:1640:20717:34648	60	+
chr1	154408895	154408896	A00252:255:HWV7WDSX2:1:1241:24406:31360/1	60	+
chr1	154499950	154499951	A00252:255:HWV7WDSX2:1:1211:29234:8625/1	60	+
chr1	154931976	154931977	A00758:240:HTNGKDSX2:2:2110:22869:12195/1	60	-
chr1	155515749	155515750	A00252:255:HWV7WDSX2:2:1132:24460:30358/1	60	+
chr1	155941288	155941289	A00252:255:HWV7WDSX2:1:1611:5891:27665	60	-
chr1	158055365	158055366	A00252:255:HWV7WDSX2:3:1116:17562:13369	60	-
chr1	158174604	158174605	A00252:255:HWV7WDSX2:1:1127:22327:10942/1	60	+
chr1	159050349	159050350	A00252:255:HWV7WDSX2:1:1219:10809:7216	60	+
chr1	159355635	159355636	A00252:255:HWV7WDSX2:1:1456:4264:27665/1	60	-
chr1	159355636	159355637	A00252:255:HWV7WDSX2:1:2465:31159:7983/1	60	-
chr1	160313207	160313208	A00252:255:HWV7WDSX2:1:2148:13883:31046/1	60	+
chr1	161102879	161102880	A00758:240:HTNGKDSX2:2:1230:21332:3082	60	+
chr1	161787470	161787471	A00252:255:HWV7WDSX2:1:1153:13557:12038/1	60	-
chr1	161849694	161849695	A00252:255:HWV7WDSX2:1:1470:25473:28416/1	60	+
chr1	162434624	162434625	A00758:240:HTNGKDSX2:1:1165:10420:10770	60	+
chr1	162638633	162638634	A00252:255:HWV7WDSX2:1:1150:17137:2018/1	60	-
chr1	164979342	164979343	A00758:240:HTNGKDSX2:2:1542:29821:11678	60	-
chr1	165051420	165051421	A00758:240:HTNGKDSX2:1:2141:11614:9956	60	+
chr1	165252497	165252498	A00252:255:HWV7WDSX2:3:1314:29143:22279/1	60	+
chr1	165668710	165668711	A00252:255:HWV7WDSX2:1:1125:3296:35383	60	+
chr1	165893973	165893974	A00758:240:HTNGKDSX2:2:2445:16333:25582	60	-
chr1	166096284	166096285	A00252:255:HWV7WDSX2:1:2435:5593:13463/1	60	+
chr1	166378415	166378416	A00252:255:HWV7WDSX2:1:1156:15908:12226	60	-
chr1	167160784	167160785	A00252:255:HWV7WDSX2:2:1512:15637:23657/1	60	-
chr1	167722953	167722954	A00252:255:HWV7WDSX2:1:1215:16007:12117/1	60	+
chr1	167782108	167782109	A00252:255:HWV7WDSX2:1:1242:14678:13949/1	60	+
chr1	168005835	168005836	A00758:240:HTNGKDSX2:2:2312:12952:2534	60	-
chr1	168006695	168006696	A00758:240:HTNGKDSX2:2:1346:25500:23954/1	60	-
chr1	168072218	168072219	A00252:255:HWV7WDSX2:2:2224:18430:19038	60	+
chr1	168527313	168527314	A00252:255:HWV7WDSX2:1:1101:31141:7513/1	60	-
chr1	169332511	169332512	A00252:255:HWV7WDSX2:1:1119:10122:16642/1	60	-
chr1	169835566	169835567	A00252:255:HWV7WDSX2:1:1613:25744:5494/1	60	+
chr1	169880386	169880387	A00252:255:HWV7WDSX2:1:1212:29152:26209/1	60	-
chr1	171834035	171834036	A00758:240:HTNGKDSX2:1:1607:31964:32236	60	-
chr1	172397440	172397441	A00252:255:HWV7WDSX2:1:1270:24216:21480/1	60	-
chr1	172518323	172518324	A00252:255:HWV7WDSX2:1:1203:26187:30060/1	60	-
chr1	172574337	172574338	A00252:255:HWV7WDSX2:1:2640:9995:24533	60	-
chr1	172587853	172587854	A00252:255:HWV7WDSX2:1:1152:12698:29778/1	60	+
chr1	172609309	172609310	A00758:240:HTNGKDSX2:1:1207:8350:23719	60	-
chr1	172671702	172671703	A00252:255:HWV7WDSX2:1:1104:24777:35884/1	60	+
chr1	174314297	174314298	A00252:255:HWV7WDSX2:1:2661:24062:9596/1	60	-
chr1	174471388	174471389	A00252:255:HWV7WDSX2:1:1323:10113:17127/1	60	+
chr1	174955793	174955794	A00252:255:HWV7WDSX2:1:1107:24542:17660/1	60	-
chr1	174994351	174994352	A00252:255:HWV7WDSX2:1:1176:29957:11287/1	60	+
chr1	176079569	176079570	A00252:255:HWV7WDSX2:1:1640:17824:27790/1	60	-
chr1	176162067	176162068	A00758:240:HTNGKDSX2:1:1604:17680:20243	60	-
chr1	177201430	177201431	A00252:255:HWV7WDSX2:1:2175:3070:36338	60	+
chr1	177869647	177869648	A00252:255:HWV7WDSX2:2:1450:13575:9471	60	+
chr1	178392157	178392158	A00252:255:HWV7WDSX2:1:2509:11397:2253/1	60	+
chr1	179592450	179592451	A00252:255:HWV7WDSX2:1:1210:3676:29935/1	60	-
chr1	179872465	179872466	A00252:255:HWV7WDSX2:4:1208:14154:12070	60	-
chr1	179987132	179987133	A00252:255:HWV7WDSX2:1:2152:10312:18881	60	-
chr1	179999289	179999290	A00252:255:HWV7WDSX2:1:1520:4209:23375/1	60	-
chr1	180033691	180033692	A00252:255:HWV7WDSX2:4:2502:17743:17754	60	-
chr1	180059835	180059836	A00252:255:HWV7WDSX2:1:1130:27362:6104/1	60	+
chr1	180291484	180291485	A00252:255:HWV7WDSX2:1:1223:3097:25708/1	60	+
chr1	180485535	180485536	A00252:255:HWV7WDSX2:1:1120:20012:19304/1	60	-
chr1	180792120	180792121	A00252:255:HWV7WDSX2:1:1337:10809:2487/1	60	+
chr1	180809155	180809156	A00252:255:HWV7WDSX2:2:1169:18620:23156/1	60	+
chr1	180996517	180996518	A00252:255:HWV7WDSX2:2:1206:27823:18709/1	60	+
chr1	180999588	180999589	A00252:255:HWV7WDSX2:1:1108:28348:26475/1	60	-
chr1	181821490	181821491	A00252:255:HWV7WDSX2:1:2124:20338:12352	60	-
chr1	182143276	182143277	A00252:255:HWV7WDSX2:1:2659:21242:4241	60	-
chr1	183174829	183174830	A00252:255:HWV7WDSX2:1:1644:24279:21465	60	-
chr1	184103099	184103100	A00252:255:HWV7WDSX2:1:1378:2474:12070/1	60	-
chr1	184733399	184733400	A00252:255:HWV7WDSX2:2:1414:23619:8609	60	-
chr1	185145296	185145297	A00252:255:HWV7WDSX2:1:1115:10845:9283/1	60	-
chr1	185238877	185238878	A00758:240:HTNGKDSX2:1:1627:29668:11537	60	-
chr1	185693712	185693713	A00252:255:HWV7WDSX2:1:2367:9616:13385/1	60	-
chr1	186130481	186130482	A00252:255:HWV7WDSX2:2:1572:24831:24549	60	-
chr1	186326801	186326802	A00252:255:HWV7WDSX2:1:2109:5710:15201/1	60	-
chr1	186360515	186360516	A00252:255:HWV7WDSX2:1:1114:20030:28761	60	-
chr1	186403838	186403839	A00758:240:HTNGKDSX2:1:1667:8241:27070	60	+
chr1	187264078	187264079	A00758:240:HTNGKDSX2:2:1109:4318:25755	60	-
chr1	187339909	187339910	A00252:255:HWV7WDSX2:2:1177:23176:3114	60	+
chr1	187368898	187368899	A00252:255:HWV7WDSX2:2:2160:5538:2597/1	60	+
chr1	187941538	187941539	A00252:255:HWV7WDSX2:1:1222:2880:33191/1	60	+
chr1	188141288	188141289	A00252:255:HWV7WDSX2:3:1323:14018:7670/1	60	-
chr1	189602286	189602287	A00252:255:HWV7WDSX2:1:2108:13404:16564/1	60	-
chr1	191346100	191346101	A00252:255:HWV7WDSX2:1:1305:14434:9706/1	60	+
chr1	191588155	191588156	A00758:240:HTNGKDSX2:1:1312:18792:21699	60	+
chr1	191588157	191588158	A00252:255:HWV7WDSX2:2:1172:24713:36839	60	+
chr1	191854715	191854716	A00252:255:HWV7WDSX2:1:1207:18078:27195/1	60	+
chr1	192033492	192033493	A00252:255:HWV7WDSX2:1:2370:5864:30060/1	60	-
chr1	192068356	192068357	A00252:255:HWV7WDSX2:1:1117:9661:34538/1	60	+
chr1	192086461	192086462	A00252:255:HWV7WDSX2:1:1246:4273:9580/1	60	+
chr1	192199997	192199998	A00252:255:HWV7WDSX2:4:2204:25898:10050	60	+
chr1	192230197	192230198	A00758:240:HTNGKDSX2:1:2334:32796:34898	60	-
chr1	192274881	192274882	A00252:255:HWV7WDSX2:1:1433:10113:7232/1	60	-
chr1	192332990	192332991	A00252:255:HWV7WDSX2:1:2468:3884:9533/1	60	-
chr1	192493929	192493930	A00758:240:HTNGKDSX2:2:1470:31539:15781/1	60	+
chr1	192546326	192546327	A00252:255:HWV7WDSX2:1:1131:29215:29356/1	60	-
chr1	192574465	192574466	A00252:255:HWV7WDSX2:1:1122:16712:18850/1	60	+
chr1	193001521	193001522	A00252:255:HWV7WDSX2:1:1163:14091:3944/1	60	-
chr1	193040585	193040586	A00252:255:HWV7WDSX2:2:2504:3477:23484/1	60	+
chr1	193141987	193141988	A00252:255:HWV7WDSX2:1:1268:12255:12289/1	60	+
chr1	193244035	193244036	A00252:255:HWV7WDSX2:1:1168:10908:3850/1	60	-
chr1	193295355	193295356	A00252:255:HWV7WDSX2:4:2526:17761:25363	60	-
chr1	193705751	193705752	A00252:255:HWV7WDSX2:1:1161:20229:10441/1	60	-
chr1	194005676	194005677	A00252:255:HWV7WDSX2:1:2665:21368:9220/1	60	-
chr1	194302347	194302348	A00252:255:HWV7WDSX2:1:1136:30192:21966/1	60	+
chr1	194376223	194376224	A00252:255:HWV7WDSX2:1:2136:25111:35305/1	60	+
chr1	194599931	194599932	A00252:255:HWV7WDSX2:1:1226:15582:4335/1	60	-
chr1	194886054	194886055	A00252:255:HWV7WDSX2:1:1237:14714:12821/1	60	-
chr1	195118355	195118356	A00252:255:HWV7WDSX2:4:2101:3875:26616	60	+
chr1	195198030	195198031	A00252:255:HWV7WDSX2:1:2428:3079:32503/1	60	+
chr1	195459284	195459285	A00252:255:HWV7WDSX2:1:1131:16504:32988/1	60	-
chr1	195585726	195585727	A00252:255:HWV7WDSX2:1:1212:25211:35289/1	60	+
chr1	195597257	195597258	A00758:240:HTNGKDSX2:1:2518:8214:29215	60	-
chr1	195680385	195680386	A00252:255:HWV7WDSX2:1:1350:32253:35149	60	-
chr1	195772050	195772051	A00252:255:HWV7WDSX2:1:1536:26612:13103/1	60	+
chr1	195815490	195815491	A00252:255:HWV7WDSX2:1:1148:27896:17331/1	60	+
chr1	195853214	195853215	A00252:255:HWV7WDSX2:1:1402:29857:28902/1	60	+
chr1	195938925	195938926	A00252:255:HWV7WDSX2:4:2673:1118:21903	60	-
chr1	196039721	196039722	A00252:255:HWV7WDSX2:1:2260:6524:23688/1	60	+
chr1	196364691	196364692	A00252:255:HWV7WDSX2:1:1106:12472:6840/1	60	-
chr1	196758668	196758669	A00252:255:HWV7WDSX2:1:1211:8874:18145/1	60	+
chr1	197006921	197006922	A00758:240:HTNGKDSX2:2:1602:17146:19633/1	60	-
chr1	197134055	197134056	A00252:255:HWV7WDSX2:1:1347:10276:28025/1	60	+
chr1	197143265	197143266	A00758:240:HTNGKDSX2:2:1642:2691:20243/1	60	-
chr1	197154310	197154311	A00252:255:HWV7WDSX2:1:1611:1796:16595/1	60	+
chr1	197589486	197589487	A00252:255:HWV7WDSX2:2:1220:15383:37059/1	60	+
chr1	197604359	197604360	A00252:255:HWV7WDSX2:1:1356:23755:26600/1	60	+
chr1	198304736	198304737	A00252:255:HWV7WDSX2:1:2346:10728:31501/1	60	-
chr1	198319130	198319131	A00252:255:HWV7WDSX2:1:1102:2817:5087/1	60	-
chr1	198818616	198818617	A00252:255:HWV7WDSX2:4:2105:31937:5478	60	-
chr1	199022263	199022264	A00252:255:HWV7WDSX2:1:2276:6207:21104/1	60	+
chr1	199053678	199053679	A00758:240:HTNGKDSX2:2:1123:4806:2331	60	-
chr1	200399516	200399517	A00758:240:HTNGKDSX2:2:1457:3640:1313	60	-
chr1	200612828	200612829	A00252:255:HWV7WDSX2:1:1141:20708:34131/1	60	-
chr1	201847066	201847067	A00252:255:HWV7WDSX2:1:1153:8947:4711/1	60	+
chr1	201869710	201869711	A00252:255:HWV7WDSX2:2:1159:14027:32174/1	60	-
chr1	201936865	201936866	A00758:240:HTNGKDSX2:1:1663:2944:30859	60	+
chr1	202327844	202327845	A00252:255:HWV7WDSX2:4:1459:17381:31344	60	-
chr1	202632861	202632862	A00252:255:HWV7WDSX2:4:1265:25644:11021	60	-
chr1	202853955	202853956	A00252:255:HWV7WDSX2:2:2127:1524:31563/1	60	-
chr1	203658491	203658492	A00758:240:HTNGKDSX2:1:2535:16161:23249	60	-
chr1	203684511	203684512	A00252:255:HWV7WDSX2:1:1478:10104:33739/1	60	+
chr1	204239620	204239621	A00252:255:HWV7WDSX2:4:1235:28049:19038	60	-
chr1	204588543	204588544	A00758:240:HTNGKDSX2:1:2333:32723:34992	60	+
chr1	205179658	205179659	A00252:255:HWV7WDSX2:1:1355:13819:12774/1	60	+
chr1	206962705	206962706	A00252:255:HWV7WDSX2:1:1353:13114:20729	60	+
chr1	207094152	207094153	A00252:255:HWV7WDSX2:1:1153:31638:1986/1	60	-
chr1	207323704	207323705	A00252:255:HWV7WDSX2:1:1301:25518:36855/1	60	+
chr1	207785805	207785806	A00252:255:HWV7WDSX2:1:1470:19081:11490/1	60	+
chr1	208342296	208342297	A00252:255:HWV7WDSX2:2:2324:8703:2534	60	-
chr1	208401811	208401812	A00252:255:HWV7WDSX2:1:2233:28854:29637/1	60	-
chr1	209030639	209030640	A00252:255:HWV7WDSX2:1:1334:18701:5541/1	60	-
chr1	209200911	209200912	A00252:255:HWV7WDSX2:4:2104:23972:24251	60	+
chr1	209211856	209211857	A00252:255:HWV7WDSX2:1:2407:8332:19680/1	60	+
chr1	211323853	211323854	A00252:255:HWV7WDSX2:2:1430:11840:21746/1	60	-
chr1	211364607	211364608	A00252:255:HWV7WDSX2:1:2609:29161:27633/1	60	+
chr1	211804255	211804256	A00252:255:HWV7WDSX2:2:2129:4526:11835/1	60	-
chr1	211986163	211986164	A00252:255:HWV7WDSX2:1:2227:17526:17754/1	60	+
chr1	212289521	212289522	A00758:240:HTNGKDSX2:2:2136:22453:3928/1	60	-
chr1	213233678	213233679	A00252:255:HWV7WDSX2:1:2215:20012:28635/1	60	-
chr1	213592315	213592316	A00758:240:HTNGKDSX2:2:1236:7003:6731/1	60	+
chr1	213723105	213723106	A00758:240:HTNGKDSX2:1:1212:19542:1955	60	+
chr1	213902360	213902361	A00252:255:HWV7WDSX2:2:2261:29206:13902	60	+
chr1	214710030	214710031	A00758:240:HTNGKDSX2:1:1401:11469:12054	60	-
chr1	215413028	215413029	A00252:255:HWV7WDSX2:1:1102:19262:4977/1	60	+
chr1	215591334	215591335	A00252:255:HWV7WDSX2:1:1660:23737:4773/1	60	+
chr1	215606621	215606622	A00252:255:HWV7WDSX2:1:2474:21621:31266/1	60	+
chr1	215613651	215613652	A00252:255:HWV7WDSX2:3:1330:28456:14669/1	60	+
chr1	215615498	215615499	A00252:255:HWV7WDSX2:1:1238:9498:32409	60	-
chr1	215651150	215651151	A00252:255:HWV7WDSX2:1:1235:29794:25598/1	60	+
chr1	216418445	216418446	A00758:240:HTNGKDSX2:1:1525:15609:20917	60	-
chr1	216507993	216507994	A00252:255:HWV7WDSX2:1:1476:14163:26428/1	60	+
chr1	216693991	216693992	A00252:255:HWV7WDSX2:3:1129:3558:21778/1	60	+
chr1	217611014	217611015	A00758:240:HTNGKDSX2:1:1304:5059:35493	60	+
chr1	218371958	218371959	A00252:255:HWV7WDSX2:1:2214:22914:21762	60	-
chr1	218844934	218844935	A00758:240:HTNGKDSX2:1:1606:12418:33959	60	-
chr1	218995589	218995590	A00252:255:HWV7WDSX2:1:1166:6958:1705/1	60	-
chr1	218998929	218998930	A00252:255:HWV7WDSX2:1:1325:9543:15734/1	60	+
chr1	219130281	219130282	A00252:255:HWV7WDSX2:2:2478:17897:23970	60	-
chr1	219188432	219188433	A00252:255:HWV7WDSX2:1:1107:9254:30107/1	60	-
chr1	219189396	219189397	A00758:240:HTNGKDSX2:2:1462:2501:20635/1	60	+
chr1	219871084	219871085	A00252:255:HWV7WDSX2:1:1238:23854:10050/1	60	+
chr1	220048692	220048693	A00252:255:HWV7WDSX2:1:2504:13268:36495/1	60	+
chr1	220108795	220108796	A00252:255:HWV7WDSX2:1:1115:20021:36292/1	60	+
chr1	220108797	220108798	A00252:255:HWV7WDSX2:1:1548:9751:34006/1	60	+
chr1	220432979	220432980	A00758:240:HTNGKDSX2:1:1351:31891:16642	60	-
chr1	221563045	221563046	A00252:255:HWV7WDSX2:1:2317:20880:35274/1	60	+
chr1	221715550	221715551	A00252:255:HWV7WDSX2:1:2173:10746:29465/1	60	-
chr1	221995399	221995400	A00252:255:HWV7WDSX2:1:1605:18665:17002/1	60	-
chr1	222184373	222184374	A00252:255:HWV7WDSX2:1:1137:28158:31845/1	60	-
chr1	222265809	222265810	A00252:255:HWV7WDSX2:1:2111:18222:3803	60	+
chr1	222464380	222464381	A00758:240:HTNGKDSX2:1:2323:24560:14058	60	+
chr1	222510466	222510467	A00252:255:HWV7WDSX2:4:1206:25807:20228	60	+
chr1	222680079	222680080	A00252:255:HWV7WDSX2:1:1147:7988:24220/1	60	+
chr1	222680080	222680081	A00758:240:HTNGKDSX2:1:2543:29405:11898	60	+
chr1	222682302	222682303	A00758:240:HTNGKDSX2:1:2551:32117:7513	60	+
chr1	222828972	222828973	A00252:255:HWV7WDSX2:1:1354:11351:23062/1	60	-
chr1	224406923	224406924	A00758:240:HTNGKDSX2:1:2606:25003:33739	60	-
chr1	224571646	224571647	A00758:240:HTNGKDSX2:2:1229:13901:36933/1	60	+
chr1	224920672	224920673	A00758:240:HTNGKDSX2:2:1476:9751:6167/1	60	+
chr1	225328820	225328821	A00252:255:HWV7WDSX2:1:1412:7066:29136/1	60	+
chr1	225401061	225401062	A00252:255:HWV7WDSX2:3:1220:24352:9565	60	-
chr1	225423068	225423069	A00252:255:HWV7WDSX2:1:1106:20419:34131/1	60	+
chr1	225507806	225507807	A00252:255:HWV7WDSX2:1:1212:12915:7138/1	60	+
chr1	228255197	228255198	A00758:240:HTNGKDSX2:2:1525:8612:9330/1	60	-
chr1	228264011	228264012	A00252:255:HWV7WDSX2:3:1123:8052:11584/1	60	-
chr1	229307982	229307983	A00252:255:HWV7WDSX2:1:1678:15700:9643/1	60	+
chr1	229327791	229327792	A00758:240:HTNGKDSX2:2:2578:17056:12868	60	+
chr1	229333981	229333982	A00252:255:HWV7WDSX2:1:1564:28049:25269/1	60	+
chr1	229484850	229484851	A00252:255:HWV7WDSX2:1:1119:10755:22153/1	60	+
chr1	229528378	229528379	A00252:255:HWV7WDSX2:2:1168:13973:7717	60	+
chr1	229590851	229590852	A00252:255:HWV7WDSX2:1:2208:14299:5838	60	+
chr1	229655725	229655726	A00252:255:HWV7WDSX2:1:1366:30337:30232/1	60	-
chr1	230225064	230225065	A00252:255:HWV7WDSX2:3:2668:29812:31360	60	+
chr1	233197226	233197227	A00252:255:HWV7WDSX2:1:1252:25165:9878/1	60	+
chr1	233237459	233237460	A00252:255:HWV7WDSX2:1:1137:27968:17989/1	60	+
chr1	234156309	234156310	A00758:240:HTNGKDSX2:2:2314:32154:35289	60	-
chr1	234435670	234435671	A00252:255:HWV7WDSX2:1:1119:25075:21934/1	60	+
chr1	234734468	234734469	A00252:255:HWV7WDSX2:1:2536:26458:23202	60	+
chr1	235215469	235215470	A00252:255:HWV7WDSX2:1:1237:3287:5619/1	60	-
chr1	235444197	235444198	A00252:255:HWV7WDSX2:2:2510:32452:26443	60	-
chr1	235493252	235493253	A00252:255:HWV7WDSX2:1:1105:19958:35023	60	+
chr1	235493254	235493255	A00252:255:HWV7WDSX2:1:1236:15736:7326	60	+
chr1	235641201	235641202	A00252:255:HWV7WDSX2:4:1371:21730:2143	60	-
chr1	236171795	236171796	A00252:255:HWV7WDSX2:2:1628:30255:30311/1	60	+
chr1	236817559	236817560	A00252:255:HWV7WDSX2:1:1672:9634:9032/1	60	-
chr1	236863322	236863323	A00252:255:HWV7WDSX2:1:1506:21206:17581	60	-
chr1	237504629	237504630	A00252:255:HWV7WDSX2:1:1261:22128:36245/1	60	-
chr1	237526326	237526327	A00252:255:HWV7WDSX2:1:1238:12852:36245/1	60	+
chr1	237526327	237526328	A00252:255:HWV7WDSX2:2:2521:10818:4038/1	60	+
chr1	237596314	237596315	A00758:240:HTNGKDSX2:1:2464:3052:29324	60	-
chr1	237625912	237625913	A00758:240:HTNGKDSX2:2:2568:1832:2722	60	-
chr1	237706517	237706518	A00252:255:HWV7WDSX2:1:1135:27923:11710/1	60	-
chr1	237745017	237745018	A00252:255:HWV7WDSX2:1:2617:9805:28933	60	+
chr1	238155326	238155327	A00252:255:HWV7WDSX2:2:1330:13928:28714/1	60	+
chr1	238263709	238263710	A00758:240:HTNGKDSX2:2:1413:2808:9236/1	60	+
chr1	238652120	238652121	A00252:255:HWV7WDSX2:1:2166:11867:20823	60	-
chr1	239575221	239575222	A00252:255:HWV7WDSX2:2:1262:10131:11303/1	60	+
chr1	239587458	239587459	A00758:240:HTNGKDSX2:2:1656:10122:21089	60	-
chr1	239644811	239644812	A00758:240:HTNGKDSX2:1:2552:9299:17691	60	-
chr1	239662845	239662846	A00758:240:HTNGKDSX2:1:1452:24686:28526	60	-
chr1	239662848	239662849	A00758:240:HTNGKDSX2:1:1505:18837:1892	60	-
chr1	239738057	239738058	A00252:255:HWV7WDSX2:1:1135:14805:28447/1	60	+
chr1	239827669	239827670	A00252:255:HWV7WDSX2:1:1403:30418:18035/1	60	+
chr1	240373025	240373026	A00758:240:HTNGKDSX2:1:2308:31675:35086	60	-
chr1	241517349	241517350	A00252:255:HWV7WDSX2:1:1364:6415:16767/1	60	+
chr1	241893637	241893638	A00252:255:HWV7WDSX2:1:1459:20175:33614/1	60	-
chr1	244426168	244426169	A00252:255:HWV7WDSX2:1:1118:25599:1204	60	+
chr1	244663379	244663380	A00252:255:HWV7WDSX2:2:1378:22173:33098/1	60	-
chr1	244672408	244672409	A00252:255:HWV7WDSX2:1:1508:9995:14700/1	60	+
chr1	244852962	244852963	A00252:255:HWV7WDSX2:1:1650:16577:28040/1	60	-
chr1	245058555	245058556	A00252:255:HWV7WDSX2:2:2363:31720:21825	60	-
chr1	245757167	245757168	A00252:255:HWV7WDSX2:4:1361:7021:24831	60	-
chr1	245767798	245767799	A00252:255:HWV7WDSX2:2:1136:26096:19789/1	60	+
chr1	246170530	246170531	A00252:255:HWV7WDSX2:1:1357:12427:20823	60	+
chr1	246230647	246230648	A00252:255:HWV7WDSX2:1:1255:5728:24439/1	60	+
chr1	246302731	246302732	A00252:255:HWV7WDSX2:1:1236:18683:5008/1	60	-
chr1	246335942	246335943	A00252:255:HWV7WDSX2:1:1377:24894:17206/1	60	-
chr1	246462665	246462666	A00252:255:HWV7WDSX2:1:1322:25635:17237/1	60	+
chr1	246902323	246902324	A00252:255:HWV7WDSX2:1:2122:7039:33661/1	60	-
chr1	247051266	247051267	A00252:255:HWV7WDSX2:4:2273:14154:12727	60	-
chr1	247206904	247206905	A00252:255:HWV7WDSX2:2:1103:26087:28604	60	-
chr1	247713165	247713166	A00252:255:HWV7WDSX2:2:1255:2401:8750/1	60	+
chr1	247734041	247734042	A00252:255:HWV7WDSX2:1:2178:16342:1986/1	60	+
chr1	248826414	248826415	A00252:255:HWV7WDSX2:1:1451:23764:17691/1	60	+
chr10	55982	55983	A00252:255:HWV7WDSX2:1:1226:32108:20275/1	60	-
chr10	210567	210568	A00252:255:HWV7WDSX2:1:1175:14977:10207/1	60	+
chr10	225386	225387	A00252:255:HWV7WDSX2:1:1627:23954:5462	60	+
chr10	391127	391128	A00252:255:HWV7WDSX2:1:1339:13078:3975/1	60	+
chr10	2077408	2077409	A00252:255:HWV7WDSX2:1:1458:31132:10974/1	60	-
chr10	2859371	2859372	A00252:255:HWV7WDSX2:1:2549:5846:33661	60	+
chr10	3615797	3615798	A00252:255:HWV7WDSX2:2:1615:21386:13322/1	60	+
chr10	4293329	4293330	A00252:255:HWV7WDSX2:1:1368:7934:14481	60	-
chr10	4683266	4683267	A00252:255:HWV7WDSX2:4:1542:8178:13902	60	+
chr10	5268390	5268391	A00252:255:HWV7WDSX2:1:1536:19434:3583/1	60	+
chr10	5735208	5735209	A00252:255:HWV7WDSX2:4:1666:9417:20713	60	-
chr10	5811658	5811659	A00252:255:HWV7WDSX2:2:1312:21432:24674	60	-
chr10	6508928	6508929	A00252:255:HWV7WDSX2:3:1663:15790:26396	60	-
chr10	6530018	6530019	A00252:255:HWV7WDSX2:2:2429:24108:6010/1	60	-
chr10	6878734	6878735	A00252:255:HWV7WDSX2:1:1209:18032:3380/1	60	-
chr10	7071779	7071780	A00252:255:HWV7WDSX2:2:1178:12084:9204/1	60	-
chr10	7071780	7071781	A00252:255:HWV7WDSX2:3:1547:4634:1720	60	-
chr10	7235233	7235234	A00252:255:HWV7WDSX2:2:2319:4408:32330/1	60	+
chr10	7265170	7265171	A00252:255:HWV7WDSX2:3:1362:26639:14873/1	60	+
chr10	7301753	7301754	A00252:255:HWV7WDSX2:1:1570:21079:27289/1	60	+
chr10	8204520	8204521	A00252:255:HWV7WDSX2:2:1233:22010:3192/1	60	+
chr10	8237436	8237437	A00252:255:HWV7WDSX2:1:1171:27715:27759/1	60	+
chr10	9067713	9067714	A00758:240:HTNGKDSX2:1:1557:12246:1376	60	-
chr10	9275275	9275276	A00252:255:HWV7WDSX2:1:1120:15338:9361	60	+
chr10	11097018	11097019	A00252:255:HWV7WDSX2:1:1102:22318:8578	60	+
chr10	11559762	11559763	A00252:255:HWV7WDSX2:1:1134:19298:6167	60	-
chr10	11603321	11603322	A00252:255:HWV7WDSX2:1:1168:13575:28040/1	60	+
chr10	11807099	11807100	A00252:255:HWV7WDSX2:1:1406:31367:25535/1	60	+
chr10	12251882	12251883	A00252:255:HWV7WDSX2:1:1233:15474:28385/1	60	+
chr10	12471782	12471783	A00252:255:HWV7WDSX2:3:1120:15528:27195	60	+
chr10	12844069	12844070	A00758:240:HTNGKDSX2:2:1432:18548:3490/1	60	+
chr10	13599292	13599293	A00252:255:HWV7WDSX2:1:2664:19153:13933/1	60	+
chr10	13890608	13890609	A00252:255:HWV7WDSX2:1:1169:5611:20509	60	-
chr10	13890609	13890610	A00252:255:HWV7WDSX2:4:1478:2166:15201	60	-
chr10	14744083	14744084	A00252:255:HWV7WDSX2:2:2313:7527:29904	60	-
chr10	14913357	14913358	A00252:255:HWV7WDSX2:2:1316:13819:26115/1	60	-
chr10	15122191	15122192	A00252:255:HWV7WDSX2:1:1414:11008:32487/1	60	-
chr10	15806036	15806037	A00252:255:HWV7WDSX2:1:1522:21215:9017/1	60	-
chr10	15813115	15813116	A00252:255:HWV7WDSX2:1:1368:29595:2581/1	60	+
chr10	16446182	16446183	A00252:255:HWV7WDSX2:1:1151:15872:20838/1	60	+
chr10	16447252	16447253	A00758:240:HTNGKDSX2:2:2227:27977:7952	60	+
chr10	17206843	17206844	A00252:255:HWV7WDSX2:1:1113:21269:9580/1	60	+
chr10	17709420	17709421	A00252:255:HWV7WDSX2:2:1167:6813:33051/1	60	-
chr10	18482683	18482684	A00758:240:HTNGKDSX2:2:2650:27814:9361	60	+
chr10	18674407	18674408	A00252:255:HWV7WDSX2:1:2176:20500:33395/1	60	+
chr10	19322148	19322149	A00252:255:HWV7WDSX2:2:1229:10203:16250/1	60	+
chr10	21110187	21110188	A00252:255:HWV7WDSX2:1:1413:16857:11647/1	60	+
chr10	21110188	21110189	A00252:255:HWV7WDSX2:1:1135:26928:4539/1	60	+
chr10	21451250	21451251	A00758:240:HTNGKDSX2:2:2374:19813:33270/1	60	+
chr10	21604215	21604216	A00252:255:HWV7WDSX2:1:1607:15962:19272	60	+
chr10	21657373	21657374	A00758:240:HTNGKDSX2:2:1548:30834:31281	60	-
chr10	21684737	21684738	A00252:255:HWV7WDSX2:2:1521:3495:1219	60	-
chr10	21927545	21927546	A00758:240:HTNGKDSX2:1:1618:32090:12070	60	+
chr10	21929032	21929033	A00252:255:HWV7WDSX2:1:2621:25265:18787/1	60	+
chr10	21971129	21971130	A00252:255:HWV7WDSX2:1:1101:24089:1939/1	60	-
chr10	22330901	22330902	A00758:240:HTNGKDSX2:2:2177:1633:6480/1	60	+
chr10	22333940	22333941	A00758:240:HTNGKDSX2:2:1264:2356:22764/1	60	-
chr10	22627647	22627648	A00252:255:HWV7WDSX2:1:2225:15148:6057	60	-
chr10	22663639	22663640	A00252:255:HWV7WDSX2:1:1307:26449:33176/1	60	-
chr10	22672764	22672765	A00252:255:HWV7WDSX2:1:1114:8296:10567/1	60	+
chr10	23090894	23090895	A00252:255:HWV7WDSX2:2:1425:27715:15389/1	60	-
chr10	24632090	24632091	A00758:240:HTNGKDSX2:2:2665:1434:13620	60	-
chr10	24771720	24771721	A00252:255:HWV7WDSX2:4:2407:10538:4241	60	+
chr10	26792521	26792522	A00252:255:HWV7WDSX2:1:1258:32687:3302/1	60	+
chr10	26979549	26979550	A00252:255:HWV7WDSX2:1:2520:21287:10582/1	60	+
chr10	28557306	28557307	A00758:240:HTNGKDSX2:1:1462:14724:9486	60	-
chr10	28752769	28752770	A00758:240:HTNGKDSX2:2:1403:18557:4789/1	60	-
chr10	28781319	28781320	A00252:255:HWV7WDSX2:4:1158:5891:19492	60	-
chr10	28781320	28781321	A00252:255:HWV7WDSX2:1:1629:16957:23062	60	-
chr10	29718247	29718248	A00758:240:HTNGKDSX2:2:2262:16378:26788/1	60	+
chr10	30318216	30318217	A00252:255:HWV7WDSX2:1:1571:12274:22905/1	60	+
chr10	30737255	30737256	A00252:255:HWV7WDSX2:1:2151:17680:19429/1	60	+
chr10	31020616	31020617	A00758:240:HTNGKDSX2:2:2464:30255:19413/1	60	+
chr10	31823174	31823175	A00252:255:HWV7WDSX2:1:1307:29749:2127/1	60	-
chr10	31844972	31844973	A00252:255:HWV7WDSX2:1:1204:7211:21715	60	+
chr10	32457499	32457500	A00252:255:HWV7WDSX2:1:1301:15510:33802/1	60	+
chr10	32472394	32472395	A00252:255:HWV7WDSX2:1:2561:6967:7012/1	60	+
chr10	32570766	32570767	A00252:255:HWV7WDSX2:1:1127:12255:34240/1	60	+
chr10	32741641	32741642	A00252:255:HWV7WDSX2:1:1243:17897:24314/1	60	+
chr10	33026821	33026822	A00252:255:HWV7WDSX2:1:1253:26078:7482/1	60	+
chr10	33154055	33154056	A00252:255:HWV7WDSX2:2:1176:4896:36464/1	60	-
chr10	34272137	34272138	A00252:255:HWV7WDSX2:1:1436:8522:35822/1	60	+
chr10	34516503	34516504	A00252:255:HWV7WDSX2:3:1108:25952:20165/1	60	+
chr10	34929118	34929119	A00252:255:HWV7WDSX2:1:1129:1669:35571	60	-
chr10	35032377	35032378	A00252:255:HWV7WDSX2:1:1139:12328:15107/1	60	-
chr10	35032454	35032455	A00252:255:HWV7WDSX2:1:1325:13648:11569/1	60	-
chr10	35358613	35358614	A00252:255:HWV7WDSX2:1:1343:27199:22482/1	60	+
chr10	35858054	35858055	A00252:255:HWV7WDSX2:1:1172:6451:14418/1	60	+
chr10	37483169	37483170	A00252:255:HWV7WDSX2:1:1402:17318:21308/1	60	+
chr10	38065519	38065520	A00252:255:HWV7WDSX2:1:2268:20582:36229/1	60	-
chr10	38130613	38130614	A00758:240:HTNGKDSX2:2:2543:32054:1110	60	-
chr10	38288166	38288167	A00252:255:HWV7WDSX2:1:2216:20835:20854/1	60	+
chr10	38395907	38395908	A00252:255:HWV7WDSX2:1:2116:12156:20885/1	60	-
chr10	38407900	38407901	A00252:255:HWV7WDSX2:1:1152:11650:10238/1	60	-
chr10	40766435	40766436	A00758:240:HTNGKDSX2:2:2413:10863:21308	60	+
chr10	41484560	41484561	A00758:240:HTNGKDSX2:2:2413:10863:21371	60	+
chr10	42801770	42801771	A00252:255:HWV7WDSX2:1:1204:21929:15013/1	60	+
chr10	42909373	42909374	A00252:255:HWV7WDSX2:1:1243:24921:11835/1	60	+
chr10	43223274	43223275	A00252:255:HWV7WDSX2:1:1264:19063:4883/1	60	+
chr10	43510723	43510724	A00252:255:HWV7WDSX2:4:2437:30300:21371	60	+
chr10	44075238	44075239	A00252:255:HWV7WDSX2:2:2168:28980:24659	60	-
chr10	44758175	44758176	A00758:240:HTNGKDSX2:1:1623:23086:34648	60	-
chr10	45617762	45617763	A00252:255:HWV7WDSX2:1:1223:7572:1736/1	60	-
chr10	45876703	45876704	A00252:255:HWV7WDSX2:3:1154:18864:11083/1	60	+
chr10	46353344	46353345	A00758:240:HTNGKDSX2:1:2440:14895:10817	60	-
chr10	46558677	46558678	A00758:240:HTNGKDSX2:1:2322:8151:7717	60	-
chr10	47392696	47392697	A00252:255:HWV7WDSX2:1:1401:14787:19398/1	60	+
chr10	48284460	48284461	A00252:255:HWV7WDSX2:1:1350:13557:25285	60	+
chr10	49499313	49499314	A00252:255:HWV7WDSX2:1:1510:23972:30232	60	-
chr10	49880506	49880507	A00758:240:HTNGKDSX2:1:2677:24695:2080	60	-
chr10	50081727	50081728	A00758:240:HTNGKDSX2:1:1449:2691:35994	60	-
chr10	50092006	50092007	A00758:240:HTNGKDSX2:2:1148:29134:15562/1	60	-
chr10	51698021	51698022	A00252:255:HWV7WDSX2:1:1139:9218:6402/1	60	-
chr10	52350134	52350135	A00252:255:HWV7WDSX2:1:1177:11876:33395/1	60	+
chr10	52706328	52706329	A00758:240:HTNGKDSX2:1:1310:22110:35430	60	-
chr10	53159540	53159541	A00252:255:HWV7WDSX2:1:1650:6976:36839/1	60	+
chr10	53290990	53290991	A00252:255:HWV7WDSX2:3:1403:26946:31438	60	+
chr10	53710797	53710798	A00252:255:HWV7WDSX2:1:1240:12789:35039/1	60	-
chr10	53801292	53801293	A00252:255:HWV7WDSX2:1:2675:8142:17065/1	60	+
chr10	55432993	55432994	A00758:240:HTNGKDSX2:2:1342:3088:29074/1	60	-
chr10	55494128	55494129	A00252:255:HWV7WDSX2:1:1478:16577:29888/1	60	+
chr10	56349782	56349783	A00252:255:HWV7WDSX2:2:2654:1633:3035	60	+
chr10	56622515	56622516	A00252:255:HWV7WDSX2:1:1260:10176:26130/1	60	-
chr10	57624277	57624278	A00252:255:HWV7WDSX2:1:1145:26802:31313/1	60	-
chr10	57659668	57659669	A00252:255:HWV7WDSX2:1:2160:14018:23610/1	60	+
chr10	57798078	57798079	A00252:255:HWV7WDSX2:1:1163:23294:10081/1	60	+
chr10	57990316	57990317	A00252:255:HWV7WDSX2:1:2544:23719:2394/1	60	+
chr10	58362372	58362373	A00758:240:HTNGKDSX2:2:1164:11315:20024/1	60	+
chr10	58368450	58368451	A00252:255:HWV7WDSX2:1:2105:2754:27492	60	+
chr10	58974926	58974927	A00758:240:HTNGKDSX2:2:1277:2736:4413/1	60	-
chr10	58974927	58974928	A00252:255:HWV7WDSX2:2:1455:17300:1297/1	60	-
chr10	59055877	59055878	A00252:255:HWV7WDSX2:1:1616:19352:18474/1	60	+
chr10	59793850	59793851	A00252:255:HWV7WDSX2:1:1575:30698:1360/1	60	+
chr10	59849352	59849353	A00252:255:HWV7WDSX2:1:1167:9860:9455/1	60	+
chr10	59855129	59855130	A00252:255:HWV7WDSX2:3:1177:20763:36104	60	-
chr10	60122030	60122031	A00252:255:HWV7WDSX2:1:1110:16432:4210/1	60	+
chr10	60122031	60122032	A00252:255:HWV7WDSX2:1:1466:29035:15358	60	+
chr10	61213221	61213222	A00758:240:HTNGKDSX2:2:2643:16776:25661	60	-
chr10	61261083	61261084	A00252:255:HWV7WDSX2:1:1335:23945:20322	60	-
chr10	61619449	61619450	A00252:255:HWV7WDSX2:3:2421:2040:28761	60	-
chr10	61732670	61732671	A00252:255:HWV7WDSX2:1:1255:10520:10723/1	60	-
chr10	61792272	61792273	A00758:240:HTNGKDSX2:1:2413:24496:14293	60	-
chr10	62140862	62140863	A00758:240:HTNGKDSX2:2:1437:5330:7686	60	+
chr10	62219510	62219511	A00252:255:HWV7WDSX2:1:1202:17146:15875	60	-
chr10	62507446	62507447	A00758:240:HTNGKDSX2:1:2126:27823:24314	60	-
chr10	62659191	62659192	A00252:255:HWV7WDSX2:1:1106:20338:3928/1	60	+
chr10	62806987	62806988	A00252:255:HWV7WDSX2:1:1112:29677:31062/1	60	-
chr10	62977205	62977206	A00758:240:HTNGKDSX2:1:1344:5918:22200	60	+
chr10	63176881	63176882	A00252:255:HWV7WDSX2:1:1339:23430:22153/1	60	+
chr10	63260300	63260301	A00252:255:HWV7WDSX2:1:1231:15564:30232/1	60	-
chr10	63405776	63405777	A00252:255:HWV7WDSX2:2:1511:9851:32299/1	60	-
chr10	63493676	63493677	A00252:255:HWV7WDSX2:1:1455:21694:16673/1	60	+
chr10	63617361	63617362	A00252:255:HWV7WDSX2:1:2514:24985:30514/1	60	+
chr10	63621295	63621296	A00252:255:HWV7WDSX2:1:1115:15483:28275/1	60	-
chr10	63790569	63790570	A00252:255:HWV7WDSX2:2:2458:7238:27618/1	60	+
chr10	64263812	64263813	A00252:255:HWV7WDSX2:1:1261:31385:31735/1	60	-
chr10	64946036	64946037	A00252:255:HWV7WDSX2:1:1138:8196:28651/1	60	-
chr10	65365026	65365027	A00252:255:HWV7WDSX2:1:1259:30978:7263/1	60	-
chr10	65630569	65630570	A00252:255:HWV7WDSX2:3:1106:26838:23641	60	+
chr10	67551816	67551817	A00252:255:HWV7WDSX2:2:1573:19388:17190/1	60	+
chr10	67889631	67889632	A00252:255:HWV7WDSX2:3:1323:22806:7138/1	60	+
chr10	67902741	67902742	A00252:255:HWV7WDSX2:1:1210:1931:7623/1	60	-
chr10	68379423	68379424	A00252:255:HWV7WDSX2:2:1336:2365:28635/1	60	+
chr10	68490473	68490474	A00758:240:HTNGKDSX2:1:1240:17689:18129	60	-
chr10	68490528	68490529	A00252:255:HWV7WDSX2:1:1243:14543:6918/1	60	+
chr10	68496174	68496175	A00252:255:HWV7WDSX2:1:1163:17101:4241	60	+
chr10	69655792	69655793	A00252:255:HWV7WDSX2:1:1129:18557:22013/1	60	-
chr10	70228423	70228424	A00758:240:HTNGKDSX2:2:1405:7102:27320/1	60	-
chr10	70566528	70566529	A00758:240:HTNGKDSX2:1:1232:18891:19053	60	+
chr10	71849827	71849828	A00252:255:HWV7WDSX2:1:1237:27227:22060/1	60	+
chr10	71902136	71902137	A00252:255:HWV7WDSX2:4:1570:9155:11271	60	+
chr10	72034068	72034069	A00252:255:HWV7WDSX2:1:1218:14742:3881/1	60	+
chr10	72426898	72426899	A00252:255:HWV7WDSX2:1:1206:21811:21605	60	+
chr10	72526925	72526926	A00252:255:HWV7WDSX2:3:1313:21133:15922	60	+
chr10	73034819	73034820	A00252:255:HWV7WDSX2:4:1428:6289:23970	60	-
chr10	73473067	73473068	A00252:255:HWV7WDSX2:1:2322:24939:7701/1	60	-
chr10	73779058	73779059	A00252:255:HWV7WDSX2:1:1440:17390:10254/1	60	-
chr10	74229418	74229419	A00252:255:HWV7WDSX2:1:1241:16387:9674/1	60	+
chr10	74936762	74936763	A00252:255:HWV7WDSX2:1:2323:29017:17644/1	60	-
chr10	74974209	74974210	A00252:255:HWV7WDSX2:1:1104:27697:16329/1	60	+
chr10	76067926	76067927	A00252:255:HWV7WDSX2:3:1352:7500:7185	60	-
chr10	77115905	77115906	A00758:240:HTNGKDSX2:1:2402:22752:23547	60	-
chr10	77537333	77537334	A00252:255:HWV7WDSX2:1:2368:19397:17206	60	+
chr10	78632428	78632429	A00252:255:HWV7WDSX2:2:1319:18276:35493/1	60	+
chr10	78834625	78834626	A00252:255:HWV7WDSX2:4:1551:3414:29731	60	-
chr10	79396902	79396903	A00252:255:HWV7WDSX2:1:1116:19397:8469/1	60	+
chr10	79962104	79962105	A00252:255:HWV7WDSX2:1:1447:25554:3944	60	+
chr10	80490778	80490779	A00252:255:HWV7WDSX2:1:1616:6822:17691/1	60	+
chr10	80651105	80651106	A00252:255:HWV7WDSX2:1:2477:21893:33019	60	+
chr10	81366950	81366951	A00252:255:HWV7WDSX2:1:1211:12246:31563/1	60	-
chr10	83610161	83610162	A00252:255:HWV7WDSX2:4:1473:15781:36057	60	+
chr10	84002361	84002362	A00758:240:HTNGKDSX2:2:1658:14064:16892/1	60	+
chr10	84094431	84094432	A00758:240:HTNGKDSX2:1:1160:3134:25927	60	-
chr10	84368101	84368102	A00252:255:HWV7WDSX2:1:1562:4842:12258	60	+
chr10	84378522	84378523	A00252:255:HWV7WDSX2:2:1604:8504:6981/1	60	-
chr10	84482715	84482716	A00252:255:HWV7WDSX2:1:1440:10041:3693/1	60	+
chr10	84493353	84493354	A00252:255:HWV7WDSX2:1:2424:18656:34992/1	60	-
chr10	85923496	85923497	A00252:255:HWV7WDSX2:2:1653:6433:11443	60	-
chr10	86455115	86455116	A00252:255:HWV7WDSX2:1:2526:15239:31673/1	60	+
chr10	86492596	86492597	A00252:255:HWV7WDSX2:1:1361:4734:29982/1	60	+
chr10	87335615	87335616	A00252:255:HWV7WDSX2:1:1426:27064:20838	60	-
chr10	87512783	87512784	A00252:255:HWV7WDSX2:2:1210:26901:26944	60	-
chr10	88430849	88430850	A00252:255:HWV7WDSX2:1:1217:28989:8829/1	60	+
chr10	88533580	88533581	A00252:255:HWV7WDSX2:1:1163:18511:20995/1	60	-
chr10	88903215	88903216	A00758:240:HTNGKDSX2:2:1611:26422:5447/1	60	-
chr10	89713946	89713947	A00252:255:HWV7WDSX2:1:1115:24334:10535/1	60	+
chr10	89871900	89871901	A00252:255:HWV7WDSX2:1:1137:3504:1423/1	60	+
chr10	89921533	89921534	A00758:240:HTNGKDSX2:2:2613:28248:18568/1	60	+
chr10	90113518	90113519	A00252:255:HWV7WDSX2:2:2237:24831:32346	60	-
chr10	92458941	92458942	A00252:255:HWV7WDSX2:2:1546:28049:28933/1	60	+
chr10	92519226	92519227	A00252:255:HWV7WDSX2:1:1152:31693:34021/1	60	-
chr10	92646723	92646724	A00252:255:HWV7WDSX2:3:2167:5819:29700	60	+
chr10	92991832	92991833	A00252:255:HWV7WDSX2:1:1659:12084:32878/1	60	+
chr10	93005050	93005051	A00252:255:HWV7WDSX2:1:1643:11044:24314/1	60	-
chr10	93448916	93448917	A00252:255:HWV7WDSX2:1:1458:4869:28682	60	+
chr10	93683445	93683446	A00758:240:HTNGKDSX2:2:1104:26096:13463	60	-
chr10	93686030	93686031	A00252:255:HWV7WDSX2:1:2628:26341:11350/1	60	-
chr10	94010585	94010586	A00252:255:HWV7WDSX2:1:1169:27841:27070/1	60	+
chr10	94613703	94613704	A00252:255:HWV7WDSX2:1:1125:2356:9361/1	60	-
chr10	96923585	96923586	A00252:255:HWV7WDSX2:1:1137:29640:36104/1	60	+
chr10	97223279	97223280	A00252:255:HWV7WDSX2:1:1133:17146:26428/1	60	+
chr10	97346121	97346122	A00252:255:HWV7WDSX2:2:1402:6759:3803/1	60	+
chr10	97449623	97449624	A00758:240:HTNGKDSX2:1:2140:26820:16282	60	-
chr10	97833038	97833039	A00252:255:HWV7WDSX2:1:1374:16306:18615	60	+
chr10	98213401	98213402	A00252:255:HWV7WDSX2:1:2243:20916:3427	60	-
chr10	98878632	98878633	A00758:240:HTNGKDSX2:1:2213:1461:36401	60	+
chr10	99001164	99001165	A00758:240:HTNGKDSX2:2:1420:10520:19147/1	60	-
chr10	99048559	99048560	A00252:255:HWV7WDSX2:1:2570:26440:4977/1	60	-
chr10	99707762	99707763	A00252:255:HWV7WDSX2:2:1428:18069:27555/1	60	+
chr10	100369185	100369186	A00758:240:HTNGKDSX2:2:1310:19642:32409/1	60	-
chr10	100521732	100521733	A00252:255:HWV7WDSX2:1:1349:28872:4773/1	60	-
chr10	100857174	100857175	A00252:255:HWV7WDSX2:1:1175:6017:10755/1	60	+
chr10	101935107	101935108	A00252:255:HWV7WDSX2:1:2521:11288:28588/1	60	-
chr10	102144297	102144298	A00758:240:HTNGKDSX2:2:2429:28230:22044/1	60	+
chr10	103011637	103011638	A00252:255:HWV7WDSX2:1:2209:27362:26897	60	+
chr10	103856721	103856722	A00758:240:HTNGKDSX2:1:1242:22733:2691	60	-
chr10	103978914	103978915	A00252:255:HWV7WDSX2:1:2124:10845:35055	60	-
chr10	103995024	103995025	A00252:255:HWV7WDSX2:1:1649:27317:21684	60	-
chr10	103999561	103999562	A00252:255:HWV7WDSX2:1:1164:30174:4617/1	60	+
chr10	104208607	104208608	A00252:255:HWV7WDSX2:1:1319:6234:8093	60	+
chr10	104336154	104336155	A00252:255:HWV7WDSX2:3:2444:16468:10692	60	-
chr10	105726559	105726560	A00252:255:HWV7WDSX2:4:1104:23059:29653	60	+
chr10	105894174	105894175	A00252:255:HWV7WDSX2:1:1133:8495:15671/1	60	-
chr10	105940028	105940029	A00252:255:HWV7WDSX2:1:1141:8052:27837/1	60	+
chr10	106359486	106359487	A00252:255:HWV7WDSX2:1:2371:27272:10927/1	60	+
chr10	106496543	106496544	A00252:255:HWV7WDSX2:1:1218:11035:22576/1	60	-
chr10	107124555	107124556	A00252:255:HWV7WDSX2:1:1111:25021:31704/1	60	-
chr10	107357953	107357954	A00252:255:HWV7WDSX2:1:2467:3694:1251/1	60	+
chr10	110106737	110106738	A00252:255:HWV7WDSX2:1:1154:14027:17394/1	60	+
chr10	110157668	110157669	A00252:255:HWV7WDSX2:4:2429:26775:26036	60	+
chr10	110239694	110239695	A00252:255:HWV7WDSX2:2:2140:28257:20087/1	60	+
chr10	110266555	110266556	A00758:240:HTNGKDSX2:1:2664:18521:29684	60	-
chr10	110266557	110266558	A00252:255:HWV7WDSX2:1:1134:26747:30937/1	60	-
chr10	110285294	110285295	A00252:255:HWV7WDSX2:2:1103:19036:22811/1	60	+
chr10	110295485	110295486	A00252:255:HWV7WDSX2:1:2131:15393:34256/1	60	+
chr10	110376390	110376391	A00252:255:HWV7WDSX2:1:1350:24605:27602/1	60	+
chr10	110588914	110588915	A00252:255:HWV7WDSX2:4:2220:26277:27712	60	-
chr10	110704429	110704430	A00252:255:HWV7WDSX2:1:1448:6976:9251	60	-
chr10	110955796	110955797	A00252:255:HWV7WDSX2:1:1523:9299:17566/1	60	-
chr10	110963861	110963862	A00758:240:HTNGKDSX2:2:1228:24035:2660/1	60	-
chr10	111000457	111000458	A00252:255:HWV7WDSX2:1:1243:28583:28917/1	60	+
chr10	111920958	111920959	A00252:255:HWV7WDSX2:1:1303:25482:4131/1	60	-
chr10	112058734	112058735	A00252:255:HWV7WDSX2:4:1170:7211:23844	60	-
chr10	112407401	112407402	A00758:240:HTNGKDSX2:1:1677:30807:12352/1	60	-
chr10	112475062	112475063	A00758:240:HTNGKDSX2:2:1327:26639:22670/1	60	-
chr10	112475064	112475065	A00252:255:HWV7WDSX2:1:1228:21504:35947/1	60	-
chr10	112628697	112628698	A00252:255:HWV7WDSX2:2:1628:16043:19194/1	60	+
chr10	112680784	112680785	A00252:255:HWV7WDSX2:1:1309:31232:1689/1	60	+
chr10	113127272	113127273	A00252:255:HWV7WDSX2:1:1357:11623:10222/1	60	+
chr10	113909857	113909858	A00252:255:HWV7WDSX2:1:1319:11297:2738/1	60	+
chr10	114146974	114146975	A00252:255:HWV7WDSX2:1:1310:21540:19914/1	60	+
chr10	114155055	114155056	A00252:255:HWV7WDSX2:2:2217:9290:30796/1	60	-
chr10	114837807	114837808	A00252:255:HWV7WDSX2:2:1205:18331:27195/1	60	-
chr10	114845561	114845562	A00758:240:HTNGKDSX2:1:1152:32777:26256	60	-
chr10	114858755	114858756	A00252:255:HWV7WDSX2:2:1357:7084:20776/1	60	-
chr10	114861791	114861792	A00252:255:HWV7WDSX2:3:1163:11216:12493/1	60	+
chr10	114960106	114960107	A00252:255:HWV7WDSX2:1:1325:14470:25019/1	60	+
chr10	114977020	114977021	A00252:255:HWV7WDSX2:1:1121:4987:2581/1	60	-
chr10	115127459	115127460	A00252:255:HWV7WDSX2:4:1226:20528:25019	60	-
chr10	115139337	115139338	A00252:255:HWV7WDSX2:1:2623:24424:7185	60	-
chr10	115300639	115300640	A00252:255:HWV7WDSX2:1:2636:23791:33677/1	60	+
chr10	116846028	116846029	A00252:255:HWV7WDSX2:1:1276:5204:27508/1	60	-
chr10	117319218	117319219	A00758:240:HTNGKDSX2:1:1277:21685:10864	60	-
chr10	118009036	118009037	A00252:255:HWV7WDSX2:1:2146:27534:3364/1	60	+
chr10	118318400	118318401	A00758:240:HTNGKDSX2:1:1253:26268:26631	60	-
chr10	119157806	119157807	A00252:255:HWV7WDSX2:1:1519:5620:3959/1	60	+
chr10	120083516	120083517	A00252:255:HWV7WDSX2:1:2215:24361:32628/1	60	+
chr10	120248639	120248640	A00252:255:HWV7WDSX2:1:1140:29179:21496/1	60	-
chr10	120731980	120731981	A00252:255:HWV7WDSX2:1:1212:13358:34773/1	60	-
chr10	120784436	120784437	A00252:255:HWV7WDSX2:1:1211:2546:14700/1	60	-
chr10	120882204	120882205	A00252:255:HWV7WDSX2:2:1311:31774:28902/1	60	+
chr10	121817067	121817068	A00758:240:HTNGKDSX2:2:2277:15700:23891/1	60	+
chr10	121831980	121831981	A00252:255:HWV7WDSX2:1:1120:25545:3646/1	60	+
chr10	121931471	121931472	A00758:240:HTNGKDSX2:1:1130:3450:19648	60	-
chr10	122794268	122794269	A00252:255:HWV7WDSX2:3:1535:16875:21073	60	+
chr10	122950887	122950888	A00758:240:HTNGKDSX2:2:2145:14181:28369	60	-
chr10	123182462	123182463	A00252:255:HWV7WDSX2:1:1231:9869:23124/1	60	+
chr10	123397958	123397959	A00252:255:HWV7WDSX2:3:1531:20103:23657	60	-
chr10	124749327	124749328	A00252:255:HWV7WDSX2:1:1157:13169:19664/1	60	-
chr10	124964316	124964317	A00252:255:HWV7WDSX2:1:1155:23430:5118/1	60	+
chr10	125069540	125069541	A00252:255:HWV7WDSX2:4:1408:5285:27868	60	+
chr10	125712304	125712305	A00252:255:HWV7WDSX2:2:1169:24017:9392	60	+
chr10	125750839	125750840	A00252:255:HWV7WDSX2:1:1242:13485:10692/1	60	-
chr10	126797985	126797986	A00252:255:HWV7WDSX2:2:1201:13756:8469/1	60	-
chr10	126927146	126927147	A00252:255:HWV7WDSX2:1:1238:27245:3020/1	60	+
chr10	128094456	128094457	A00252:255:HWV7WDSX2:1:1237:20952:1047	60	+
chr10	128118959	128118960	A00252:255:HWV7WDSX2:1:1166:12843:3380/1	60	+
chr10	128120845	128120846	A00252:255:HWV7WDSX2:1:2360:9760:9878/1	60	+
chr10	129508365	129508366	A00252:255:HWV7WDSX2:2:2428:19705:6433/1	60	+
chr10	129532851	129532852	A00252:255:HWV7WDSX2:2:1366:15465:18192/1	60	+
chr10	129604449	129604450	A00252:255:HWV7WDSX2:1:2352:11080:9721/1	60	-
chr10	130162532	130162533	A00758:240:HTNGKDSX2:1:1321:15890:36025	60	-
chr10	130353501	130353502	A00758:240:HTNGKDSX2:1:1476:8241:17080	60	-
chr10	130431914	130431915	A00252:255:HWV7WDSX2:1:1427:26729:9330/1	60	-
chr10	130631836	130631837	A00252:255:HWV7WDSX2:1:1150:16360:31735/1	60	+
chr10	131013895	131013896	A00758:240:HTNGKDSX2:2:2205:22562:20964/1	60	-
chr10	131039775	131039776	A00252:255:HWV7WDSX2:2:1675:6596:32299	60	+
chr10	131907989	131907990	A00252:255:HWV7WDSX2:3:2553:25455:14669	60	-
chr10	131925486	131925487	A00252:255:HWV7WDSX2:2:2129:32027:36949/1	60	+
chr10	131951390	131951391	A00252:255:HWV7WDSX2:1:2373:1886:33724	60	+
chr10	132569649	132569650	A00252:255:HWV7WDSX2:1:1444:31774:27649/1	60	+
chr10	133169021	133169022	A00252:255:HWV7WDSX2:1:2623:15022:4993/1	60	+
chr11	3101156	3101157	A00758:240:HTNGKDSX2:2:2236:29839:4445/1	60	+
chr11	3438550	3438551	A00252:255:HWV7WDSX2:4:2123:19244:17691	60	-
chr11	3462527	3462528	A00252:255:HWV7WDSX2:1:1132:9462:19225/1	60	-
chr11	3924047	3924048	A00252:255:HWV7WDSX2:1:1241:27832:34256/1	60	+
chr11	4008313	4008314	A00252:255:HWV7WDSX2:1:2338:25292:18865/1	60	+
chr11	4121150	4121151	A00252:255:HWV7WDSX2:4:2545:14552:30389	60	-
chr11	4821789	4821790	A00758:240:HTNGKDSX2:1:1638:31322:2347	60	-
chr11	8629005	8629006	A00252:255:HWV7WDSX2:3:2101:17598:7044	60	+
chr11	9077477	9077478	A00758:240:HTNGKDSX2:1:1252:12608:26459	60	+
chr11	9085651	9085652	A00758:240:HTNGKDSX2:1:2522:10936:31140	60	-
chr11	9307785	9307786	A00252:255:HWV7WDSX2:1:1606:6397:4867/1	60	-
chr11	9402471	9402472	A00758:240:HTNGKDSX2:1:2523:21233:35477	60	-
chr11	9500758	9500759	A00252:255:HWV7WDSX2:1:2644:3911:18474/1	60	-
chr11	9545605	9545606	A00252:255:HWV7WDSX2:4:1412:25156:25300	60	+
chr11	11897854	11897855	A00252:255:HWV7WDSX2:1:1120:11044:26506/1	60	+
chr11	11912483	11912484	A00252:255:HWV7WDSX2:1:1134:12463:22576/1	60	+
chr11	11931659	11931660	A00252:255:HWV7WDSX2:1:1171:5674:25254/1	60	+
chr11	12556047	12556048	A00252:255:HWV7WDSX2:2:1206:8874:14168/1	60	+
chr11	12651579	12651580	A00758:240:HTNGKDSX2:2:2367:17002:15718/1	60	-
chr11	13409714	13409715	A00252:255:HWV7WDSX2:1:1143:20509:34788/1	60	+
chr11	13446744	13446745	A00252:255:HWV7WDSX2:1:1167:10538:10379/1	60	-
chr11	13690914	13690915	A00252:255:HWV7WDSX2:1:2158:29532:23985/1	60	-
chr11	13715590	13715591	A00252:255:HWV7WDSX2:1:1259:12599:35837/1	60	+
chr11	14200736	14200737	A00252:255:HWV7WDSX2:1:2561:12744:34428/1	60	+
chr11	14480684	14480685	A00252:255:HWV7WDSX2:1:1238:20338:7028/1	60	-
chr11	14612038	14612039	A00758:240:HTNGKDSX2:2:1441:28646:33129/1	60	+
chr11	14621197	14621198	A00252:255:HWV7WDSX2:4:1649:25075:25723	60	-
chr11	14636947	14636948	A00252:255:HWV7WDSX2:1:1466:6488:2237/1	60	+
chr11	14689987	14689988	A00252:255:HWV7WDSX2:1:1129:27715:36401/1	60	-
chr11	14695251	14695252	A00758:240:HTNGKDSX2:2:2316:16224:23516	60	-
chr11	14772507	14772508	A00758:240:HTNGKDSX2:1:1234:18747:8750	60	-
chr11	14915638	14915639	A00252:255:HWV7WDSX2:2:2120:20591:27477/1	60	+
chr11	15054804	15054805	A00252:255:HWV7WDSX2:4:1639:1515:29700	60	-
chr11	15699450	15699451	A00252:255:HWV7WDSX2:1:1666:32615:14137/1	60	+
chr11	17098336	17098337	A00252:255:HWV7WDSX2:1:1146:11803:24439/1	60	+
chr11	17114627	17114628	A00252:255:HWV7WDSX2:1:1132:3748:13213	60	+
chr11	17303877	17303878	A00252:255:HWV7WDSX2:1:1141:15555:14622	60	-
chr11	18470356	18470357	A00252:255:HWV7WDSX2:1:1112:24975:27211/1	60	+
chr11	18492314	18492315	A00252:255:HWV7WDSX2:3:2630:27362:6699	60	-
chr11	18516583	18516584	A00252:255:HWV7WDSX2:4:2162:10059:18505	60	-
chr11	19128910	19128911	A00252:255:HWV7WDSX2:2:1328:30490:8046/1	60	+
chr11	19166742	19166743	A00252:255:HWV7WDSX2:1:1135:26765:17065/1	60	+
chr11	19166746	19166747	A00252:255:HWV7WDSX2:4:1133:31855:30420	60	-
chr11	20445244	20445245	A00252:255:HWV7WDSX2:1:1606:9887:11788/1	60	+
chr11	20454271	20454272	A00252:255:HWV7WDSX2:1:1234:7563:20447/1	60	+
chr11	23055480	23055481	A00252:255:HWV7WDSX2:1:1517:21540:22608/1	60	-
chr11	23336053	23336054	A00252:255:HWV7WDSX2:1:1405:17698:36119/1	60	-
chr11	23568938	23568939	A00252:255:HWV7WDSX2:2:1105:14244:20556/1	60	+
chr11	24465372	24465373	A00252:255:HWV7WDSX2:2:2601:20238:23923/1	60	+
chr11	25682458	25682459	A00252:255:HWV7WDSX2:1:1361:12943:3302/1	60	-
chr11	27082557	27082558	A00252:255:HWV7WDSX2:1:2576:17553:5932	60	+
chr11	27352853	27352854	A00252:255:HWV7WDSX2:2:2162:25256:34428	60	-
chr11	27353343	27353344	A00252:255:HWV7WDSX2:4:2127:1244:23124	60	-
chr11	27783014	27783015	A00758:240:HTNGKDSX2:2:2553:23249:28447/1	60	-
chr11	28008703	28008704	A00758:240:HTNGKDSX2:1:1409:26006:4601	60	-
chr11	28009945	28009946	A00252:255:HWV7WDSX2:3:2301:18358:18411	60	-
chr11	28066747	28066748	A00252:255:HWV7WDSX2:1:2404:5819:2237/1	60	-
chr11	28076034	28076035	A00758:240:HTNGKDSX2:2:1521:27272:34475/1	60	+
chr11	28080596	28080597	A00252:255:HWV7WDSX2:2:1316:16233:36245	60	+
chr11	28243329	28243330	A00252:255:HWV7WDSX2:1:1451:12834:31046/1	60	+
chr11	28299089	28299090	A00758:240:HTNGKDSX2:2:1508:9408:34726/1	60	+
chr11	28334032	28334033	A00252:255:HWV7WDSX2:1:1122:1045:33646	60	-
chr11	28469241	28469242	A00252:255:HWV7WDSX2:1:1438:26024:28087/1	60	+
chr11	29240047	29240048	A00252:255:HWV7WDSX2:1:1306:22281:8923/1	60	-
chr11	30305999	30306000	A00758:240:HTNGKDSX2:1:1144:19235:36057	60	+
chr11	30449564	30449565	A00758:240:HTNGKDSX2:2:1431:31792:18850/1	60	+
chr11	30798036	30798037	A00758:240:HTNGKDSX2:2:1305:19642:11397/1	60	-
chr11	31504114	31504115	A00252:255:HWV7WDSX2:1:2322:12255:21840	60	+
chr11	31708888	31708889	A00252:255:HWV7WDSX2:1:2172:20464:33614/1	60	-
chr11	31730049	31730050	A00758:240:HTNGKDSX2:2:1662:17155:6590/1	60	-
chr11	33057572	33057573	A00758:240:HTNGKDSX2:1:1205:30789:10661	60	-
chr11	33313745	33313746	A00252:255:HWV7WDSX2:3:2115:1199:3192	60	+
chr11	34072376	34072377	A00252:255:HWV7WDSX2:1:1355:21947:32957/1	60	+
chr11	34073011	34073012	A00758:240:HTNGKDSX2:2:1618:11379:21981/1	60	-
chr11	34617281	34617282	A00252:255:HWV7WDSX2:2:1367:27814:33724/1	60	+
chr11	35083302	35083303	A00758:240:HTNGKDSX2:1:1431:4200:17910	60	-
chr11	35327728	35327729	A00252:255:HWV7WDSX2:1:2343:29170:24643/1	60	+
chr11	35842206	35842207	A00758:240:HTNGKDSX2:1:1236:10547:27179	60	+
chr11	36570593	36570594	A00758:240:HTNGKDSX2:1:1143:12373:6793	60	-
chr11	36893407	36893408	A00252:255:HWV7WDSX2:2:1632:25753:14685/1	60	+
chr11	37230455	37230456	A00758:240:HTNGKDSX2:1:1271:29432:30358	60	-
chr11	38102980	38102981	A00758:240:HTNGKDSX2:1:1265:18394:36135	60	+
chr11	38177479	38177480	A00252:255:HWV7WDSX2:3:2250:25762:5337	60	-
chr11	38536608	38536609	A00252:255:HWV7WDSX2:1:1111:15203:22842/1	60	+
chr11	40913279	40913280	A00252:255:HWV7WDSX2:1:2170:17761:27899/1	60	+
chr11	41205506	41205507	A00758:240:HTNGKDSX2:1:2213:10248:14387	60	-
chr11	41715315	41715316	A00758:240:HTNGKDSX2:1:1229:31105:3223	60	-
chr11	43293657	43293658	A00252:255:HWV7WDSX2:1:2413:23312:24706/1	60	-
chr11	43416068	43416069	A00758:240:HTNGKDSX2:2:2428:4698:32581/1	60	-
chr11	43683634	43683635	A00252:255:HWV7WDSX2:1:1109:8558:6324/1	60	+
chr11	43785380	43785381	A00252:255:HWV7WDSX2:2:2406:26404:16845/1	60	-
chr11	43794890	43794891	A00758:240:HTNGKDSX2:2:2338:26955:35931	60	-
chr11	43827535	43827536	A00252:255:HWV7WDSX2:2:1437:31855:11318/1	60	+
chr11	44237956	44237957	A00252:255:HWV7WDSX2:3:1507:30544:5102	60	-
chr11	44323328	44323329	A00252:255:HWV7WDSX2:2:2320:8368:24940	60	-
chr11	44647155	44647156	A00252:255:HWV7WDSX2:1:1201:18511:10692/1	60	+
chr11	45952570	45952571	A00252:255:HWV7WDSX2:1:2153:5900:12649/1	60	+
chr11	46969916	46969917	A00252:255:HWV7WDSX2:1:2576:3992:12070	60	-
chr11	47755001	47755002	A00252:255:HWV7WDSX2:1:1140:28447:36605/1	60	+
chr11	47984653	47984654	A00252:255:HWV7WDSX2:1:2467:15284:30718	60	-
chr11	48158073	48158074	A00758:240:HTNGKDSX2:2:2551:17897:32831/1	60	+
chr11	49021125	49021126	A00252:255:HWV7WDSX2:2:1170:8495:22122	60	+
chr11	49474709	49474710	A00252:255:HWV7WDSX2:1:2205:23610:19648/1	60	-
chr11	50299522	50299523	A00252:255:HWV7WDSX2:3:1320:6488:15765/1	60	+
chr11	51866438	51866439	A00758:240:HTNGKDSX2:2:2230:9001:11068	60	-
chr11	54965063	54965064	A00252:255:HWV7WDSX2:1:1152:31006:12007/1	60	+
chr11	55255651	55255652	A00252:255:HWV7WDSX2:3:2224:20627:16830	60	-
chr11	57411880	57411881	A00252:255:HWV7WDSX2:3:1216:29134:17816/1	60	-
chr11	57564851	57564852	A00252:255:HWV7WDSX2:1:1451:5249:11647/1	60	+
chr11	57576036	57576037	A00758:240:HTNGKDSX2:2:2561:16504:23907	60	-
chr11	57680765	57680766	A00252:255:HWV7WDSX2:1:1148:18177:1470/1	60	-
chr11	57705768	57705769	A00252:255:HWV7WDSX2:1:1652:2437:31234	60	-
chr11	58177664	58177665	A00252:255:HWV7WDSX2:2:1107:25165:31704/1	60	-
chr11	58741811	58741812	A00252:255:HWV7WDSX2:1:1145:20889:23672/1	60	+
chr11	59560332	59560333	A00252:255:HWV7WDSX2:2:1339:19705:26068/1	60	+
chr11	59662513	59662514	A00252:255:HWV7WDSX2:1:2427:29785:19100/1	60	+
chr11	59780867	59780868	A00252:255:HWV7WDSX2:2:2552:4815:22670	60	-
chr11	59789343	59789344	A00252:255:HWV7WDSX2:4:1413:24749:15953	60	-
chr11	59824593	59824594	A00252:255:HWV7WDSX2:3:1266:30996:17284/1	60	-
chr11	59877767	59877768	A00252:255:HWV7WDSX2:1:1244:5050:7232/1	60	+
chr11	60856846	60856847	A00758:240:HTNGKDSX2:2:1577:18575:2253/1	60	+
chr11	61303218	61303219	A00252:255:HWV7WDSX2:1:2458:16676:2315/1	60	+
chr11	61424269	61424270	A00252:255:HWV7WDSX2:1:1213:18069:22106/1	60	-
chr11	61651296	61651297	A00758:240:HTNGKDSX2:2:1173:24659:22717/1	60	-
chr11	62094154	62094155	A00252:255:HWV7WDSX2:1:1630:29315:21543/1	60	+
chr11	62586584	62586585	A00252:255:HWV7WDSX2:1:2615:21187:18020	60	-
chr11	62763377	62763378	A00252:255:HWV7WDSX2:4:1107:26775:35775	60	+
chr11	62887828	62887829	A00252:255:HWV7WDSX2:2:1673:9498:4382/1	60	+
chr11	62889748	62889749	A00252:255:HWV7WDSX2:2:1401:10520:15734/1	60	+
chr11	63188793	63188794	A00252:255:HWV7WDSX2:1:2152:23647:17206	60	-
chr11	63582447	63582448	A00758:240:HTNGKDSX2:1:2426:24822:15358	60	-
chr11	63655376	63655377	A00758:240:HTNGKDSX2:2:1252:25898:4006	60	+
chr11	63968554	63968555	A00252:255:HWV7WDSX2:2:2632:3549:34475/1	60	+
chr11	64108234	64108235	A00252:255:HWV7WDSX2:1:1105:8223:29105	60	+
chr11	64545123	64545124	A00252:255:HWV7WDSX2:1:1162:27272:14497/1	60	-
chr11	65189893	65189894	A00252:255:HWV7WDSX2:3:1504:5954:5729	60	-
chr11	65275261	65275262	A00252:255:HWV7WDSX2:3:2226:13060:34820	60	-
chr11	65728876	65728877	A00252:255:HWV7WDSX2:1:1208:9362:34053/1	60	+
chr11	66757681	66757682	A00252:255:HWV7WDSX2:1:2232:5032:3161/1	60	-
chr11	66809798	66809799	A00758:240:HTNGKDSX2:1:1213:6298:8954	60	-
chr11	67152400	67152401	A00252:255:HWV7WDSX2:2:2513:25581:15702	60	-
chr11	67227553	67227554	A00758:240:HTNGKDSX2:2:2429:28275:25535	60	+
chr11	67443993	67443994	A00252:255:HWV7WDSX2:1:1467:20528:13463/1	60	+
chr11	67471228	67471229	A00252:255:HWV7WDSX2:4:1237:16920:33677	60	+
chr11	67619934	67619935	A00252:255:HWV7WDSX2:1:1402:15890:17425/1	60	+
chr11	68291229	68291230	A00252:255:HWV7WDSX2:2:1464:21332:1579	60	+
chr11	68608061	68608062	A00252:255:HWV7WDSX2:2:2302:15736:7952	60	-
chr11	69014537	69014538	A00252:255:HWV7WDSX2:2:2519:28601:4679/1	60	+
chr11	72488725	72488726	A00758:240:HTNGKDSX2:2:2205:2962:2456/1	60	-
chr11	72533911	72533912	A00252:255:HWV7WDSX2:2:1139:13232:31360	60	-
chr11	72998941	72998942	A00252:255:HWV7WDSX2:1:1376:19723:5556/1	60	-
chr11	73056439	73056440	A00252:255:HWV7WDSX2:2:1545:13196:24408	60	+
chr11	73847830	73847831	A00758:240:HTNGKDSX2:2:2416:29179:30420	60	-
chr11	73991328	73991329	A00252:255:HWV7WDSX2:4:1326:4851:7576	60	+
chr11	74342894	74342895	A00252:255:HWV7WDSX2:2:1313:27850:27117/1	60	-
chr11	75356351	75356352	A00252:255:HWV7WDSX2:4:1608:4996:16783	60	-
chr11	75396957	75396958	A00252:255:HWV7WDSX2:1:1120:25834:2018/1	60	+
chr11	76021368	76021369	A00252:255:HWV7WDSX2:1:1626:25654:13197	60	-
chr11	76526282	76526283	A00252:255:HWV7WDSX2:2:1148:22643:23109/1	60	-
chr11	76997365	76997366	A00252:255:HWV7WDSX2:1:2136:28330:17957	60	+
chr11	77002863	77002864	A00252:255:HWV7WDSX2:2:2619:9525:17268/1	60	+
chr11	77616610	77616611	A00252:255:HWV7WDSX2:1:1552:10086:5963/1	60	+
chr11	77635200	77635201	A00252:255:HWV7WDSX2:2:1239:27968:33739/1	60	+
chr11	77681983	77681984	A00252:255:HWV7WDSX2:1:1167:9851:7936/1	60	+
chr11	77773531	77773532	A00252:255:HWV7WDSX2:1:1544:9869:14011/1	60	+
chr11	77812617	77812618	A00252:255:HWV7WDSX2:3:2120:17924:36041	60	-
chr11	77872872	77872873	A00252:255:HWV7WDSX2:3:1448:15619:14325	60	+
chr11	77971188	77971189	A00252:255:HWV7WDSX2:1:1250:32099:31125/1	60	+
chr11	77980914	77980915	A00252:255:HWV7WDSX2:1:1233:28158:19789/1	60	+
chr11	78004919	78004920	A00252:255:HWV7WDSX2:1:1136:19009:26303/1	60	-
chr11	78469340	78469341	A00252:255:HWV7WDSX2:2:1229:10890:29872/1	60	+
chr11	78481654	78481655	A00252:255:HWV7WDSX2:1:1143:13196:1297/1	60	+
chr11	78501684	78501685	A00252:255:HWV7WDSX2:2:1638:8106:22044/1	60	+
chr11	78508244	78508245	A00252:255:HWV7WDSX2:2:1445:29948:19977	60	+
chr11	78524974	78524975	A00252:255:HWV7WDSX2:1:1217:28447:6731/1	60	+
chr11	78526971	78526972	A00252:255:HWV7WDSX2:1:1228:27995:36479/1	60	-
chr11	79695206	79695207	A00252:255:HWV7WDSX2:4:1534:12057:4053	60	-
chr11	80678512	80678513	A00252:255:HWV7WDSX2:2:2364:28872:33395	60	-
chr11	80956767	80956768	A00252:255:HWV7WDSX2:1:1623:28637:26475/1	60	-
chr11	81333500	81333501	A00252:255:HWV7WDSX2:1:1153:6587:9424/1	60	+
chr11	81333501	81333502	A00252:255:HWV7WDSX2:3:1340:18728:12727/1	60	+
chr11	81727394	81727395	A00252:255:HWV7WDSX2:1:1171:20356:19398/1	60	+
chr11	82843752	82843753	A00252:255:HWV7WDSX2:3:2134:18557:8171	60	+
chr11	84083030	84083031	A00252:255:HWV7WDSX2:1:1663:3821:29622/1	60	+
chr11	84696611	84696612	A00252:255:HWV7WDSX2:1:2646:19072:10410/1	60	-
chr11	85660058	85660059	A00252:255:HWV7WDSX2:1:1329:6379:21120/1	60	-
chr11	86253407	86253408	A00252:255:HWV7WDSX2:1:2271:23375:28604/1	60	-
chr11	87088390	87088391	A00252:255:HWV7WDSX2:1:1568:22182:15295/1	60	-
chr11	87117009	87117010	A00252:255:HWV7WDSX2:1:1365:17390:13041/1	60	+
chr11	87189896	87189897	A00758:240:HTNGKDSX2:2:2446:15356:4914/1	60	-
chr11	87303239	87303240	A00252:255:HWV7WDSX2:1:2629:27118:31140	60	+
chr11	87320029	87320030	A00252:255:HWV7WDSX2:1:1114:16504:23375/1	60	+
chr11	87320620	87320621	A00252:255:HWV7WDSX2:1:1140:13838:17566/1	60	+
chr11	88250482	88250483	A00758:240:HTNGKDSX2:1:1362:20030:23437	60	+
chr11	88254077	88254078	A00252:255:HWV7WDSX2:1:1548:4915:16830	60	-
chr11	88689100	88689101	A00252:255:HWV7WDSX2:1:2475:7618:9580/1	60	-
chr11	88762622	88762623	A00252:255:HWV7WDSX2:3:1169:21983:26224	60	-
chr11	89007997	89007998	A00252:255:HWV7WDSX2:1:1120:19596:4930/1	60	-
chr11	90014250	90014251	A00252:255:HWV7WDSX2:1:1318:16016:35994/1	60	+
chr11	90366712	90366713	A00252:255:HWV7WDSX2:1:1518:25861:4601/1	60	+
chr11	90542237	90542238	A00252:255:HWV7WDSX2:1:1232:13467:3521/1	60	+
chr11	90607985	90607986	A00252:255:HWV7WDSX2:2:1645:23782:9706/1	60	-
chr11	90668817	90668818	A00252:255:HWV7WDSX2:1:2557:13973:24408/1	60	-
chr11	90690381	90690382	A00758:240:HTNGKDSX2:1:2356:17490:31250	60	+
chr11	91171180	91171181	A00252:255:HWV7WDSX2:1:1275:8522:16845/1	60	+
chr11	91259888	91259889	A00252:255:HWV7WDSX2:2:1674:16884:21715	60	-
chr11	91677109	91677110	A00758:240:HTNGKDSX2:1:1406:15899:19758	60	-
chr11	91980406	91980407	A00758:240:HTNGKDSX2:2:1318:25003:22717/1	60	-
chr11	93168761	93168762	A00252:255:HWV7WDSX2:2:2333:19795:16767	60	+
chr11	93181685	93181686	A00252:255:HWV7WDSX2:1:1275:8467:11365/1	60	+
chr11	93315563	93315564	A00252:255:HWV7WDSX2:1:1220:11966:8844/1	60	-
chr11	93750161	93750162	A00758:240:HTNGKDSX2:2:2267:1796:30843/1	60	-
chr11	94138195	94138196	A00758:240:HTNGKDSX2:2:1319:27154:2769	60	-
chr11	94235390	94235391	A00252:255:HWV7WDSX2:3:1373:19524:3208/1	60	+
chr11	94459510	94459511	A00758:240:HTNGKDSX2:2:1461:9995:2143/1	60	+
chr11	94560817	94560818	A00758:240:HTNGKDSX2:1:2653:17327:21699	60	+
chr11	95257832	95257833	A00252:255:HWV7WDSX2:1:2370:30825:21371/1	60	+
chr11	95771458	95771459	A00252:255:HWV7WDSX2:2:1101:19524:15139/1	60	+
chr11	97383979	97383980	A00252:255:HWV7WDSX2:1:2301:14895:14794	60	-
chr11	98195403	98195404	A00758:240:HTNGKDSX2:1:1473:27841:30420	60	-
chr11	98338347	98338348	A00252:255:HWV7WDSX2:1:2356:19985:21731/1	60	+
chr11	100425844	100425845	A00758:240:HTNGKDSX2:1:2262:30020:24330	60	-
chr11	101794031	101794032	A00252:255:HWV7WDSX2:3:1153:10917:3427	60	+
chr11	102394197	102394198	A00252:255:HWV7WDSX2:1:1264:29469:25097/1	60	+
chr11	102425904	102425905	A00252:255:HWV7WDSX2:1:1133:28122:1814/1	60	+
chr11	102496415	102496416	A00252:255:HWV7WDSX2:3:2654:22824:2127	60	+
chr11	103269052	103269053	A00252:255:HWV7WDSX2:1:2169:21178:25269/1	60	-
chr11	103309676	103309677	A00252:255:HWV7WDSX2:1:1249:25021:3333	60	+
chr11	104635921	104635922	A00252:255:HWV7WDSX2:1:2376:4345:17409/1	60	+
chr11	104789767	104789768	A00758:240:HTNGKDSX2:2:1143:10737:15984	60	-
chr11	105778626	105778627	A00252:255:HWV7WDSX2:1:1365:11541:27367/1	60	+
chr11	105851098	105851099	A00758:240:HTNGKDSX2:2:1328:14778:6981/1	60	-
chr11	106083353	106083354	A00252:255:HWV7WDSX2:1:1677:9588:33599/1	60	+
chr11	106967395	106967396	A00252:255:HWV7WDSX2:3:1220:25717:1877	60	+
chr11	107084748	107084749	A00252:255:HWV7WDSX2:1:1332:12048:14372/1	60	+
chr11	107533876	107533877	A00252:255:HWV7WDSX2:2:1175:17779:5134/1	60	-
chr11	108095139	108095140	A00252:255:HWV7WDSX2:2:2425:20663:5963	60	-
chr11	108181042	108181043	A00252:255:HWV7WDSX2:2:2451:1949:8656/1	60	-
chr11	108241333	108241334	A00252:255:HWV7WDSX2:1:1572:14615:4695/1	60	-
chr11	108245459	108245460	A00252:255:HWV7WDSX2:1:1671:5692:32268	60	-
chr11	108295673	108295674	A00252:255:HWV7WDSX2:1:1567:19524:23813/1	60	+
chr11	108333636	108333637	A00252:255:HWV7WDSX2:1:1435:17779:4507/1	60	-
chr11	108849716	108849717	A00758:240:HTNGKDSX2:2:2147:5981:25880	60	-
chr11	109100733	109100734	A00252:255:HWV7WDSX2:1:1569:7898:31046/1	60	-
chr11	110248539	110248540	A00758:240:HTNGKDSX2:2:1304:11921:5509/1	60	+
chr11	110259268	110259269	A00758:240:HTNGKDSX2:1:1419:18213:6668	60	-
chr11	110452698	110452699	A00252:255:HWV7WDSX2:1:1528:20681:27414	60	-
chr11	111646075	111646076	A00252:255:HWV7WDSX2:1:1167:21043:34491/1	60	+
chr11	111646076	111646077	A00252:255:HWV7WDSX2:3:1243:32768:31563	60	+
chr11	111647404	111647405	A00252:255:HWV7WDSX2:1:1158:11369:36088/1	60	-
chr11	111649931	111649932	A00252:255:HWV7WDSX2:1:1168:18665:28714/1	60	+
chr11	111682091	111682092	A00252:255:HWV7WDSX2:1:1172:14606:19680/1	60	+
chr11	111712790	111712791	A00252:255:HWV7WDSX2:1:2602:14299:36839/1	60	+
chr11	113599816	113599817	A00758:240:HTNGKDSX2:2:1310:6542:33238/1	60	-
chr11	113735697	113735698	A00252:255:HWV7WDSX2:2:1429:20437:22326/1	60	-
chr11	114185267	114185268	A00252:255:HWV7WDSX2:1:1537:5683:12587/1	60	+
chr11	114422108	114422109	A00758:240:HTNGKDSX2:2:1240:23204:21324	60	-
chr11	114422109	114422110	A00252:255:HWV7WDSX2:1:1429:11035:36824	60	-
chr11	114446567	114446568	A00252:255:HWV7WDSX2:1:1221:10881:9032/1	60	+
chr11	114905690	114905691	A00252:255:HWV7WDSX2:1:1366:5873:11005/1	60	-
chr11	115202182	115202183	A00758:240:HTNGKDSX2:2:1201:21350:23030/1	60	+
chr11	117165934	117165935	A00252:255:HWV7WDSX2:3:1129:10077:28714/1	60	-
chr11	117943348	117943349	A00252:255:HWV7WDSX2:1:1355:12391:31438	60	+
chr11	119005377	119005378	A00252:255:HWV7WDSX2:1:1610:22625:4883/1	60	+
chr11	119265380	119265381	A00252:255:HWV7WDSX2:1:2625:19642:36292/1	60	+
chr11	119945207	119945208	A00758:240:HTNGKDSX2:1:1420:28393:19476	60	-
chr11	119996201	119996202	A00252:255:HWV7WDSX2:1:1119:13955:31266	60	+
chr11	120455373	120455374	A00758:240:HTNGKDSX2:2:2245:32117:15311	60	-
chr11	120573070	120573071	A00252:255:HWV7WDSX2:1:1142:4652:15092/1	60	+
chr11	121303400	121303401	A00252:255:HWV7WDSX2:1:2419:32307:34491/1	60	+
chr11	121562798	121562799	A00252:255:HWV7WDSX2:1:1314:27733:11976/1	60	-
chr11	122707393	122707394	A00758:240:HTNGKDSX2:2:1156:26539:4523/1	60	-
chr11	122714983	122714984	A00758:240:HTNGKDSX2:2:2460:23384:24173/1	60	+
chr11	123059601	123059602	A00252:255:HWV7WDSX2:3:2429:29776:12352	60	-
chr11	123361721	123361722	A00252:255:HWV7WDSX2:1:1212:29613:11412/1	60	+
chr11	123392309	123392310	A00252:255:HWV7WDSX2:1:1112:7310:11898/1	60	+
chr11	124250210	124250211	A00252:255:HWV7WDSX2:1:1247:5032:12023/1	60	+
chr11	124579732	124579733	A00758:240:HTNGKDSX2:1:1374:17833:13369	60	+
chr11	124975970	124975971	A00758:240:HTNGKDSX2:1:1518:29423:5384	60	-
chr11	125106780	125106781	A00252:255:HWV7WDSX2:1:2204:16694:15248/1	60	+
chr11	125599322	125599323	A00252:255:HWV7WDSX2:1:1329:32353:2910/1	60	+
chr11	125902534	125902535	A00252:255:HWV7WDSX2:2:1351:5828:2534/1	60	+
chr11	126016527	126016528	A00252:255:HWV7WDSX2:1:1464:13232:23594/1	60	-
chr11	126210465	126210466	A00758:240:HTNGKDSX2:1:2165:3558:26349	60	-
chr11	127995866	127995867	A00758:240:HTNGKDSX2:1:2567:10339:28635	60	-
chr11	128231991	128231992	A00252:255:HWV7WDSX2:3:1525:17870:35571	60	+
chr11	128299093	128299094	A00252:255:HWV7WDSX2:1:1174:20130:20854/1	60	-
chr11	128329503	128329504	A00252:255:HWV7WDSX2:1:1146:15772:23265/1	60	+
chr11	128329505	128329506	A00758:240:HTNGKDSX2:2:1114:2148:26882	60	+
chr11	128345775	128345776	A00252:255:HWV7WDSX2:2:1209:28067:28056/1	60	+
chr11	128490070	128490071	A00252:255:HWV7WDSX2:1:1167:9498:15812/1	60	+
chr11	129142690	129142691	A00252:255:HWV7WDSX2:1:1406:9001:16203/1	60	-
chr11	129216943	129216944	A00252:255:HWV7WDSX2:1:1155:24939:36667/1	60	+
chr11	129220265	129220266	A00252:255:HWV7WDSX2:3:2327:23077:7012	60	-
chr11	131176278	131176279	A00252:255:HWV7WDSX2:1:1209:32136:11240/1	60	+
chr11	131333491	131333492	A00252:255:HWV7WDSX2:1:2258:25446:28463/1	60	+
chr11	133238605	133238606	A00252:255:HWV7WDSX2:1:1270:26684:4711/1	60	+
chr11	133675537	133675538	A00252:255:HWV7WDSX2:2:2128:21558:28119	60	-
chr11	134194456	134194457	A00252:255:HWV7WDSX2:1:2562:7880:34741/1	60	-
chr12	380189	380190	A00758:240:HTNGKDSX2:2:1360:24831:6010/1	60	+
chr12	797247	797248	A00252:255:HWV7WDSX2:3:1476:27552:13542	60	-
chr12	797248	797249	A00252:255:HWV7WDSX2:1:2502:19633:18396	60	-
chr12	924331	924332	A00758:240:HTNGKDSX2:1:2440:24795:18035	60	+
chr12	943677	943678	A00252:255:HWV7WDSX2:2:2426:29234:25723	60	+
chr12	1282476	1282477	A00252:255:HWV7WDSX2:1:2516:27543:7012	60	-
chr12	1962690	1962691	A00252:255:HWV7WDSX2:1:1224:17128:6511/1	60	-
chr12	3991915	3991916	A00758:240:HTNGKDSX2:1:1149:14118:32017	60	-
chr12	4129357	4129358	A00252:255:HWV7WDSX2:3:2265:15899:4257	60	-
chr12	4181777	4181778	A00252:255:HWV7WDSX2:2:2342:6244:28557/1	60	-
chr12	4350245	4350246	A00252:255:HWV7WDSX2:1:1537:32000:17143/1	60	-
chr12	4351260	4351261	A00252:255:HWV7WDSX2:1:1148:30779:33661/1	60	+
chr12	4685901	4685902	A00252:255:HWV7WDSX2:1:1329:6940:1705/1	60	-
chr12	4855217	4855218	A00252:255:HWV7WDSX2:3:1607:10502:7341	60	-
chr12	5682241	5682242	A00252:255:HWV7WDSX2:2:1336:5565:10786/1	60	-
chr12	6175893	6175894	A00252:255:HWV7WDSX2:4:1110:9299:5541	60	+
chr12	6422480	6422481	A00252:255:HWV7WDSX2:2:1178:10167:30154	60	+
chr12	6518980	6518981	A00758:240:HTNGKDSX2:1:2649:8133:1078	60	-
chr12	6665802	6665803	A00252:255:HWV7WDSX2:1:1156:16884:11976/1	60	+
chr12	6786119	6786120	A00758:240:HTNGKDSX2:2:2535:11731:8594/1	60	+
chr12	7913738	7913739	A00758:240:HTNGKDSX2:1:1111:20130:25676	60	-
chr12	8037010	8037011	A00252:255:HWV7WDSX2:3:1119:28049:34131/1	60	+
chr12	8510004	8510005	A00252:255:HWV7WDSX2:1:1264:29152:1939/1	60	-
chr12	8714887	8714888	A00252:255:HWV7WDSX2:1:2173:26729:22764/1	60	-
chr12	8768234	8768235	A00252:255:HWV7WDSX2:2:1623:7591:2519/1	60	-
chr12	8945924	8945925	A00252:255:HWV7WDSX2:2:1172:5638:4805	60	-
chr12	9677099	9677100	A00758:240:HTNGKDSX2:1:2216:32551:20447	60	+
chr12	9957197	9957198	A00252:255:HWV7WDSX2:1:1158:10936:11976/1	60	-
chr12	10204623	10204624	A00252:255:HWV7WDSX2:2:2477:7817:24455/1	60	-
chr12	10321156	10321157	A00758:240:HTNGKDSX2:2:1229:26558:12540/1	60	+
chr12	10586616	10586617	A00252:255:HWV7WDSX2:2:1120:18692:10441/1	60	+
chr12	10591364	10591365	A00252:255:HWV7WDSX2:1:1109:11171:10755/1	60	-
chr12	11102330	11102331	A00252:255:HWV7WDSX2:1:1612:21296:1078	60	+
chr12	11907342	11907343	A00252:255:HWV7WDSX2:1:1347:17101:29512/1	60	+
chr12	12128585	12128586	A00252:255:HWV7WDSX2:1:1554:30870:4695/1	60	+
chr12	13300482	13300483	A00252:255:HWV7WDSX2:1:2527:27416:30185/1	60	-
chr12	13837863	13837864	A00758:240:HTNGKDSX2:1:1502:23276:6793	60	+
chr12	13928611	13928612	A00252:255:HWV7WDSX2:4:1362:22055:1047	60	-
chr12	14368704	14368705	A00252:255:HWV7WDSX2:4:2647:17291:22764	60	-
chr12	14383353	14383354	A00252:255:HWV7WDSX2:1:1104:14299:14293/1	60	-
chr12	14392131	14392132	A00252:255:HWV7WDSX2:1:1151:23484:21590/1	60	-
chr12	14413400	14413401	A00252:255:HWV7WDSX2:2:1348:6912:31594/1	60	-
chr12	14442161	14442162	A00252:255:HWV7WDSX2:1:2375:16414:26757/1	60	+
chr12	14442898	14442899	A00758:240:HTNGKDSX2:1:1353:29017:20243	60	+
chr12	14465299	14465300	A00252:255:HWV7WDSX2:1:1133:7970:9001/1	60	+
chr12	15590655	15590656	A00758:240:HTNGKDSX2:1:2534:10330:23703	60	+
chr12	15681560	15681561	A00252:255:HWV7WDSX2:2:1671:11171:30483	60	-
chr12	15699976	15699977	A00252:255:HWV7WDSX2:1:2549:17951:27070	60	-
chr12	15893004	15893005	A00252:255:HWV7WDSX2:1:1343:5819:2112/1	60	+
chr12	15927728	15927729	A00252:255:HWV7WDSX2:1:1578:28465:22169/1	60	+
chr12	16141687	16141688	A00252:255:HWV7WDSX2:1:1106:20410:31923	60	+
chr12	16487742	16487743	A00758:240:HTNGKDSX2:2:1131:25635:18208/1	60	-
chr12	16525743	16525744	A00252:255:HWV7WDSX2:2:1260:24768:12226/1	60	+
chr12	19179443	19179444	A00252:255:HWV7WDSX2:1:1447:30761:25770	60	+
chr12	19255141	19255142	A00252:255:HWV7WDSX2:1:1234:29532:27712/1	60	+
chr12	19478450	19478451	A00252:255:HWV7WDSX2:1:1105:29496:3505/1	60	+
chr12	19478455	19478456	A00758:240:HTNGKDSX2:1:2639:22761:17926	60	+
chr12	20400094	20400095	A00252:255:HWV7WDSX2:2:2550:25138:22858/1	60	-
chr12	21477457	21477458	A00252:255:HWV7WDSX2:1:1533:11225:19116/1	60	-
chr12	21540842	21540843	A00252:255:HWV7WDSX2:2:1151:13982:5071	60	+
chr12	22471520	22471521	A00252:255:HWV7WDSX2:2:2470:4137:28792	60	-
chr12	22529202	22529203	A00758:240:HTNGKDSX2:1:1539:27398:18756	60	-
chr12	24259500	24259501	A00252:255:HWV7WDSX2:1:2675:12617:3677	60	+
chr12	24669131	24669132	A00252:255:HWV7WDSX2:1:2346:5122:17910	60	+
chr12	24826706	24826707	A00252:255:HWV7WDSX2:1:2135:15212:3912/1	60	+
chr12	24878985	24878986	A00252:255:HWV7WDSX2:2:1458:21974:36104/1	60	+
chr12	25217851	25217852	A00758:240:HTNGKDSX2:2:1523:14027:17331/1	60	-
chr12	26439625	26439626	A00252:255:HWV7WDSX2:1:1150:2474:31923/1	60	+
chr12	26702495	26702496	A00252:255:HWV7WDSX2:3:1307:21260:6183/1	60	+
chr12	26733755	26733756	A00252:255:HWV7WDSX2:1:1319:23086:17300	60	-
chr12	26793007	26793008	A00252:255:HWV7WDSX2:1:1266:9923:16986/1	60	+
chr12	26793008	26793009	A00252:255:HWV7WDSX2:3:1138:15736:32722	60	+
chr12	26996470	26996471	A00758:240:HTNGKDSX2:2:1652:31006:16830/1	60	+
chr12	28257262	28257263	A00252:255:HWV7WDSX2:4:1421:11315:33395	60	-
chr12	28257677	28257678	A00252:255:HWV7WDSX2:1:1274:25446:26897/1	60	-
chr12	28258590	28258591	A00252:255:HWV7WDSX2:2:1111:2230:33442/1	60	+
chr12	28313720	28313721	A00252:255:HWV7WDSX2:1:1448:1768:1391/1	60	+
chr12	28489198	28489199	A00252:255:HWV7WDSX2:1:1108:10547:1470/1	60	+
chr12	28540081	28540082	A00758:240:HTNGKDSX2:1:1308:10836:4225	60	-
chr12	28598410	28598411	A00252:255:HWV7WDSX2:1:1147:11894:8594/1	60	+
chr12	29144541	29144542	A00252:255:HWV7WDSX2:1:2341:8178:16658/1	60	-
chr12	29346173	29346174	A00252:255:HWV7WDSX2:1:1226:3414:32174/1	60	-
chr12	30665188	30665189	A00252:255:HWV7WDSX2:2:2432:28022:25911/1	60	+
chr12	30677484	30677485	A00252:255:HWV7WDSX2:1:2413:16116:21073/1	60	-
chr12	31061873	31061874	A00252:255:HWV7WDSX2:1:2206:5204:4272	60	-
chr12	31511535	31511536	A00252:255:HWV7WDSX2:2:1573:10104:17080/1	60	-
chr12	32202756	32202757	A00252:255:HWV7WDSX2:1:1676:14299:28385	60	+
chr12	32224071	32224072	A00252:255:HWV7WDSX2:1:1540:28004:21715/1	60	+
chr12	32638709	32638710	A00252:255:HWV7WDSX2:1:1106:14362:17910/1	60	+
chr12	32675064	32675065	A00252:255:HWV7WDSX2:1:1150:7482:34898	60	+
chr12	32675065	32675066	A00758:240:HTNGKDSX2:2:1549:6822:22294	60	+
chr12	34818647	34818648	A00252:255:HWV7WDSX2:3:2655:8232:29653	60	-
chr12	35838286	35838287	A00252:255:HWV7WDSX2:4:1369:13937:20556	60	-
chr12	36547355	36547356	A00758:240:HTNGKDSX2:1:1274:28899:19163	60	-
chr12	37513851	37513852	A00758:240:HTNGKDSX2:2:1514:12382:20776/1	60	-
chr12	39337149	39337150	A00252:255:HWV7WDSX2:1:1101:11270:24831/1	60	+
chr12	39353765	39353766	A00252:255:HWV7WDSX2:1:1354:13404:29872/1	60	+
chr12	39454673	39454674	A00758:240:HTNGKDSX2:1:2334:20717:27915	60	+
chr12	39845360	39845361	A00758:240:HTNGKDSX2:1:1266:13349:23328	60	-
chr12	40047743	40047744	A00252:255:HWV7WDSX2:1:1507:5556:8328/1	60	-
chr12	40233126	40233127	A00252:255:HWV7WDSX2:2:1515:29252:27195	60	-
chr12	41770121	41770122	A00758:240:HTNGKDSX2:2:1351:10529:30029/1	60	-
chr12	42200771	42200772	A00252:255:HWV7WDSX2:1:1628:4625:5838/1	60	-
chr12	42336699	42336700	A00758:240:HTNGKDSX2:2:2535:9127:20243	60	-
chr12	42352604	42352605	A00758:240:HTNGKDSX2:2:2265:2853:33301/1	60	-
chr12	42394726	42394727	A00252:255:HWV7WDSX2:1:1170:25220:35618/1	60	-
chr12	42396833	42396834	A00252:255:HWV7WDSX2:1:2525:28366:12226/1	60	-
chr12	43429120	43429121	A00252:255:HWV7WDSX2:1:1226:7591:4930/1	60	-
chr12	43893584	43893585	A00252:255:HWV7WDSX2:1:1414:9290:2988/1	60	+
chr12	44234922	44234923	A00252:255:HWV7WDSX2:3:1171:23158:27978	60	+
chr12	44593792	44593793	A00252:255:HWV7WDSX2:2:2122:4128:17848/1	60	+
chr12	45325976	45325977	A00252:255:HWV7WDSX2:1:1123:8965:36213/1	60	-
chr12	45327054	45327055	A00252:255:HWV7WDSX2:4:2207:27905:20259	60	+
chr12	45369385	45369386	A00252:255:HWV7WDSX2:2:2234:8675:33489	60	+
chr12	46175123	46175124	A00252:255:HWV7WDSX2:1:2303:27850:7294	60	-
chr12	47036095	47036096	A00252:255:HWV7WDSX2:2:1114:4915:31203/1	60	-
chr12	47063810	47063811	A00252:255:HWV7WDSX2:2:1172:8838:30890/1	60	-
chr12	47650018	47650019	A00252:255:HWV7WDSX2:1:2430:3251:22467/1	60	-
chr12	47665443	47665444	A00252:255:HWV7WDSX2:1:1312:18204:21402/1	60	+
chr12	47668692	47668693	A00758:240:HTNGKDSX2:1:2114:25409:19069	60	+
chr12	47693831	47693832	A00252:255:HWV7WDSX2:3:2540:15067:13714	60	-
chr12	48187159	48187160	A00758:240:HTNGKDSX2:2:2145:24912:20337/1	60	-
chr12	48187160	48187161	A00252:255:HWV7WDSX2:1:1226:26160:6872	60	-
chr12	48187161	48187162	A00252:255:HWV7WDSX2:2:2256:11125:28056	60	-
chr12	48187162	48187163	A00252:255:HWV7WDSX2:3:1518:5502:24925	60	-
chr12	49518487	49518488	A00252:255:HWV7WDSX2:1:1635:12481:27273/1	60	-
chr12	49662417	49662418	A00252:255:HWV7WDSX2:1:2544:19849:32550	60	-
chr12	50030866	50030867	A00252:255:HWV7WDSX2:1:1548:13539:5337/1	60	+
chr12	51417266	51417267	A00252:255:HWV7WDSX2:2:2375:8693:31234	60	-
chr12	51687695	51687696	A00252:255:HWV7WDSX2:1:1339:15167:7529	60	-
chr12	51714490	51714491	A00252:255:HWV7WDSX2:1:2633:3640:21699/1	60	-
chr12	52575916	52575917	A00252:255:HWV7WDSX2:1:2525:9109:29575/1	60	-
chr12	53310213	53310214	A00758:240:HTNGKDSX2:1:1616:4851:22764	60	+
chr12	54681313	54681314	A00252:255:HWV7WDSX2:1:2373:26259:30561/1	60	+
chr12	54957169	54957170	A00252:255:HWV7WDSX2:1:1176:27317:18082/1	60	+
chr12	56267244	56267245	A00252:255:HWV7WDSX2:1:1149:7798:1407/1	60	+
chr12	56561597	56561598	A00252:255:HWV7WDSX2:1:2362:11270:32189/1	60	-
chr12	56712549	56712550	A00758:240:HTNGKDSX2:1:2272:28131:17331	60	-
chr12	58340717	58340718	A00758:240:HTNGKDSX2:2:2550:17427:20588/1	60	-
chr12	58435223	58435224	A00252:255:HWV7WDSX2:1:2259:7419:27179/1	60	+
chr12	59599472	59599473	A00252:255:HWV7WDSX2:1:1553:28519:29716/1	60	+
chr12	59676592	59676593	A00252:255:HWV7WDSX2:4:1410:2899:1720	60	+
chr12	59737389	59737390	A00252:255:HWV7WDSX2:1:1115:8115:5776/1	60	+
chr12	59781989	59781990	A00252:255:HWV7WDSX2:1:1305:2049:23610/1	60	+
chr12	60896121	60896122	A00252:255:HWV7WDSX2:1:2306:15564:2425/1	60	+
chr12	61195819	61195820	A00252:255:HWV7WDSX2:1:1424:20889:35571/1	60	+
chr12	61217561	61217562	A00758:240:HTNGKDSX2:2:1129:21477:30358/1	60	-
chr12	61347444	61347445	A00252:255:HWV7WDSX2:1:1553:8621:29606/1	60	-
chr12	62281530	62281531	A00252:255:HWV7WDSX2:4:2475:18078:33927	60	+
chr12	62323063	62323064	A00252:255:HWV7WDSX2:1:1347:25229:22952/1	60	+
chr12	62323947	62323948	A00252:255:HWV7WDSX2:1:2122:15808:18443/1	60	+
chr12	62327777	62327778	A00758:240:HTNGKDSX2:2:1207:1470:3286/1	60	-
chr12	62331378	62331379	A00758:240:HTNGKDSX2:1:1420:1407:20337	60	+
chr12	62373008	62373009	A00252:255:HWV7WDSX2:1:2158:14615:18411/1	60	-
chr12	62707108	62707109	A00252:255:HWV7WDSX2:2:2407:16143:11882	60	-
chr12	62889072	62889073	A00758:240:HTNGKDSX2:2:1649:18475:30921/1	60	-
chr12	62987303	62987304	A00758:240:HTNGKDSX2:2:1263:24885:27962	60	-
chr12	64410566	64410567	A00252:255:HWV7WDSX2:1:1656:11288:23359	60	-
chr12	64441115	64441116	A00252:255:HWV7WDSX2:2:1476:9073:11475/1	60	+
chr12	64479683	64479684	A00252:255:HWV7WDSX2:1:1564:29731:23390/1	60	-
chr12	64612842	64612843	A00252:255:HWV7WDSX2:1:1403:18385:8061/1	60	+
chr12	64826026	64826027	A00252:255:HWV7WDSX2:1:1122:14226:17112/1	60	+
chr12	65182330	65182331	A00252:255:HWV7WDSX2:1:1241:19904:29105/1	60	-
chr12	65232161	65232162	A00252:255:HWV7WDSX2:4:1174:2175:18255	60	-
chr12	66539767	66539768	A00252:255:HWV7WDSX2:2:2644:8034:24392/1	60	+
chr12	67650558	67650559	A00252:255:HWV7WDSX2:1:2251:12391:20165/1	60	-
chr12	68269527	68269528	A00758:240:HTNGKDSX2:2:1211:6876:35446	60	-
chr12	68640373	68640374	A00252:255:HWV7WDSX2:1:1560:24921:13182/1	60	-
chr12	68672276	68672277	A00252:255:HWV7WDSX2:1:1620:25229:8108/1	60	+
chr12	69383329	69383330	A00252:255:HWV7WDSX2:1:1120:11632:33473/1	60	+
chr12	69518521	69518522	A00758:240:HTNGKDSX2:2:2342:21929:6245/1	60	-
chr12	69564917	69564918	A00252:255:HWV7WDSX2:1:1223:13404:31751/1	60	+
chr12	70132015	70132016	A00758:240:HTNGKDSX2:1:2329:19524:6997	60	+
chr12	70335231	70335232	A00252:255:HWV7WDSX2:1:2540:17698:25097/1	60	+
chr12	71364245	71364246	A00252:255:HWV7WDSX2:1:2464:3170:3411/1	60	-
chr12	71647726	71647727	A00758:240:HTNGKDSX2:1:1464:16523:20369	60	-
chr12	71647727	71647728	A00252:255:HWV7WDSX2:1:1158:19578:31955/1	60	-
chr12	71733518	71733519	A00252:255:HWV7WDSX2:3:2602:2446:5697	60	+
chr12	71869444	71869445	A00758:240:HTNGKDSX2:1:1646:11333:16799	60	+
chr12	72081017	72081018	A00758:240:HTNGKDSX2:1:1373:32244:19163	60	-
chr12	72086773	72086774	A00252:255:HWV7WDSX2:1:1615:19569:26365	60	+
chr12	72302042	72302043	A00252:255:HWV7WDSX2:3:2423:19126:20212	60	-
chr12	73421414	73421415	A00252:255:HWV7WDSX2:3:1239:9218:13322/1	60	-
chr12	73515259	73515260	A00252:255:HWV7WDSX2:1:1554:9254:32080/1	60	+
chr12	74707973	74707974	A00252:255:HWV7WDSX2:1:1602:6180:6872	60	+
chr12	74844974	74844975	A00252:255:HWV7WDSX2:1:1213:29369:13432/1	60	+
chr12	75405503	75405504	A00252:255:HWV7WDSX2:1:1267:9136:18443/1	60	-
chr12	75989472	75989473	A00252:255:HWV7WDSX2:4:1407:15393:15875	60	+
chr12	76385379	76385380	A00252:255:HWV7WDSX2:4:2516:6397:18677	60	-
chr12	76394992	76394993	A00252:255:HWV7WDSX2:3:2278:17074:26428	60	+
chr12	76405964	76405965	A00252:255:HWV7WDSX2:3:1501:22173:9987	60	-
chr12	76422570	76422571	A00252:255:HWV7WDSX2:1:2313:18376:8609	60	+
chr12	76480866	76480867	A00252:255:HWV7WDSX2:1:1233:20464:16110/1	60	+
chr12	76567800	76567801	A00252:255:HWV7WDSX2:1:2667:6135:11929/1	60	-
chr12	77753306	77753307	A00252:255:HWV7WDSX2:1:1614:30933:7153/1	60	+
chr12	78326898	78326899	A00252:255:HWV7WDSX2:2:1406:10502:33270/1	60	-
chr12	78920666	78920667	A00252:255:HWV7WDSX2:1:1317:7455:10582/1	60	-
chr12	79051068	79051069	A00252:255:HWV7WDSX2:1:1347:16333:32095/1	60	+
chr12	79133305	79133306	A00758:240:HTNGKDSX2:2:2112:17607:2456/1	60	+
chr12	79305776	79305777	A00758:240:HTNGKDSX2:2:1249:15772:12336	60	-
chr12	79591408	79591409	A00252:255:HWV7WDSX2:1:1103:10818:13777/1	60	-
chr12	79825378	79825379	A00758:240:HTNGKDSX2:2:1240:9317:24455/1	60	+
chr12	79891837	79891838	A00252:255:HWV7WDSX2:1:1428:10312:6417/1	60	+
chr12	80615764	80615765	A00252:255:HWV7WDSX2:1:1152:30463:6558	60	+
chr12	81351213	81351214	A00252:255:HWV7WDSX2:4:1571:29514:15186	60	-
chr12	81596050	81596051	A00252:255:HWV7WDSX2:1:1220:27308:30123/1	60	+
chr12	81902498	81902499	A00758:240:HTNGKDSX2:2:1516:8061:29731/1	60	-
chr12	82137261	82137262	A00758:240:HTNGKDSX2:1:1148:26820:19601	60	-
chr12	82384951	82384952	A00758:240:HTNGKDSX2:2:1513:9688:2738	60	+
chr12	82412477	82412478	A00252:255:HWV7WDSX2:1:2109:3152:3662	60	-
chr12	82437005	82437006	A00252:255:HWV7WDSX2:2:1572:28574:12994/1	60	-
chr12	82480769	82480770	A00252:255:HWV7WDSX2:1:1428:14371:21151/1	60	+
chr12	82610268	82610269	A00252:255:HWV7WDSX2:1:2125:19786:19664/1	60	-
chr12	82691943	82691944	A00252:255:HWV7WDSX2:1:1122:16993:18114/1	60	-
chr12	82970426	82970427	A00758:240:HTNGKDSX2:2:2267:4381:27336/1	60	-
chr12	83016946	83016947	A00252:255:HWV7WDSX2:3:2570:14986:33552	60	-
chr12	84003963	84003964	A00252:255:HWV7WDSX2:4:1515:17146:16470	60	+
chr12	84007150	84007151	A00252:255:HWV7WDSX2:3:1328:26033:5525/1	60	+
chr12	84102170	84102171	A00252:255:HWV7WDSX2:1:1425:12048:18067	60	+
chr12	85340516	85340517	A00252:255:HWV7WDSX2:1:1573:23845:3020/1	60	+
chr12	85388511	85388512	A00252:255:HWV7WDSX2:2:1332:7527:28338/1	60	-
chr12	85497131	85497132	A00252:255:HWV7WDSX2:1:1304:13404:20666/1	60	-
chr12	85558779	85558780	A00758:240:HTNGKDSX2:2:2372:17436:25520	60	-
chr12	86453027	86453028	A00252:255:HWV7WDSX2:1:1104:26549:29277/1	60	-
chr12	87280769	87280770	A00252:255:HWV7WDSX2:2:2623:26874:33630	60	+
chr12	87663696	87663697	A00758:240:HTNGKDSX2:1:2535:27326:9048	60	-
chr12	88042568	88042569	A00758:240:HTNGKDSX2:2:1432:19407:3317/1	60	+
chr12	88080180	88080181	A00252:255:HWV7WDSX2:1:1439:8106:23797/1	60	-
chr12	88084319	88084320	A00252:255:HWV7WDSX2:2:1446:1307:20948	60	-
chr12	88100718	88100719	A00252:255:HWV7WDSX2:1:1266:29035:26318/1	60	-
chr12	88135822	88135823	A00252:255:HWV7WDSX2:1:1403:23348:2065	60	+
chr12	88136040	88136041	A00252:255:HWV7WDSX2:1:1433:15365:34053/1	60	+
chr12	88160871	88160872	A00252:255:HWV7WDSX2:1:2453:26413:8563/1	60	+
chr12	89231581	89231582	A00252:255:HWV7WDSX2:2:1243:10384:11804/1	60	+
chr12	89319719	89319720	A00252:255:HWV7WDSX2:2:1302:11116:17300/1	60	+
chr12	89590016	89590017	A00252:255:HWV7WDSX2:1:1107:7139:3396/1	60	+
chr12	89620568	89620569	A00252:255:HWV7WDSX2:1:1243:16694:36166/1	60	+
chr12	89754804	89754805	A00252:255:HWV7WDSX2:1:1303:7238:33254/1	60	-
chr12	90695293	90695294	A00252:255:HWV7WDSX2:1:1161:9191:9987/1	60	+
chr12	92838018	92838019	A00252:255:HWV7WDSX2:2:1655:12029:7513	60	-
chr12	93285117	93285118	A00252:255:HWV7WDSX2:1:2242:28330:22999/1	60	+
chr12	93421241	93421242	A00758:240:HTNGKDSX2:2:1657:2926:11976/1	60	-
chr12	93492078	93492079	A00252:255:HWV7WDSX2:1:2568:26467:10817/1	60	-
chr12	94599114	94599115	A00252:255:HWV7WDSX2:2:2209:14760:12367	60	+
chr12	94720975	94720976	A00758:240:HTNGKDSX2:1:1513:29821:7921	60	-
chr12	95025723	95025724	A00758:240:HTNGKDSX2:2:2337:32371:1219	60	-
chr12	95265143	95265144	A00252:255:HWV7WDSX2:1:1139:27236:32784/1	60	+
chr12	95551326	95551327	A00252:255:HWV7WDSX2:1:1108:15212:26303/1	60	+
chr12	96309733	96309734	A00252:255:HWV7WDSX2:1:1105:30933:35149/1	60	+
chr12	96923980	96923981	A00758:240:HTNGKDSX2:2:1312:18249:29403	60	-
chr12	96923981	96923982	A00252:255:HWV7WDSX2:1:1303:18141:17754/1	60	-
chr12	96939900	96939901	A00252:255:HWV7WDSX2:1:1205:20265:31610/1	60	+
chr12	98525265	98525266	A00252:255:HWV7WDSX2:1:1211:1099:16360/1	60	+
chr12	98526683	98526684	A00252:255:HWV7WDSX2:2:1602:23393:2926	60	-
chr12	98651254	98651255	A00252:255:HWV7WDSX2:4:1437:25310:14450	60	-
chr12	98666962	98666963	A00252:255:HWV7WDSX2:1:1166:6289:11318/1	60	+
chr12	98681813	98681814	A00252:255:HWV7WDSX2:1:1228:9426:20384/1	60	-
chr12	99430151	99430152	A00252:255:HWV7WDSX2:1:2664:16161:16297/1	60	+
chr12	100050398	100050399	A00758:240:HTNGKDSX2:2:1432:23411:2957/1	60	-
chr12	100056892	100056893	A00252:255:HWV7WDSX2:1:1149:26982:16094/1	60	+
chr12	100128856	100128857	A00758:240:HTNGKDSX2:2:1552:12554:32847/1	60	+
chr12	100388089	100388090	A00758:240:HTNGKDSX2:2:2628:6054:15233	60	-
chr12	101306244	101306245	A00252:255:HWV7WDSX2:1:1629:14751:33426	60	-
chr12	101720557	101720558	A00252:255:HWV7WDSX2:4:1623:8477:34929	60	-
chr12	101731377	101731378	A00252:255:HWV7WDSX2:3:2268:27227:32393	60	-
chr12	102111538	102111539	A00252:255:HWV7WDSX2:1:1527:5801:21934	60	-
chr12	102184646	102184647	A00252:255:HWV7WDSX2:1:1260:9498:27148/1	60	+
chr12	102392312	102392313	A00252:255:HWV7WDSX2:1:1544:19126:2237/1	60	-
chr12	103207982	103207983	A00252:255:HWV7WDSX2:1:1347:7455:16939/1	60	-
chr12	103726417	103726418	A00252:255:HWV7WDSX2:2:2249:13919:12477/1	60	+
chr12	104220647	104220648	A00758:240:HTNGKDSX2:2:1129:32660:9956	60	+
chr12	104343470	104343471	A00252:255:HWV7WDSX2:1:1242:8775:30467/1	60	+
chr12	104499953	104499954	A00252:255:HWV7WDSX2:2:2468:4074:36699/1	60	-
chr12	104963600	104963601	A00252:255:HWV7WDSX2:1:1202:29026:11334/1	60	+
chr12	105140525	105140526	A00252:255:HWV7WDSX2:1:2568:11785:19022/1	60	+
chr12	105153781	105153782	A00252:255:HWV7WDSX2:1:1304:10954:31172/1	60	+
chr12	105332408	105332409	A00758:240:HTNGKDSX2:2:2439:31837:34021	60	-
chr12	106268260	106268261	A00758:240:HTNGKDSX2:1:1524:5421:8218	60	+
chr12	106969677	106969678	A00252:255:HWV7WDSX2:1:1219:6135:2691	60	+
chr12	107022976	107022977	A00252:255:HWV7WDSX2:1:2313:20419:3599/1	60	-
chr12	107025601	107025602	A00252:255:HWV7WDSX2:1:2237:16071:28948/1	60	+
chr12	109078614	109078615	A00252:255:HWV7WDSX2:1:1206:21314:4460/1	60	+
chr12	109473063	109473064	A00252:255:HWV7WDSX2:1:1204:22092:10848/1	60	-
chr12	110570954	110570955	A00758:240:HTNGKDSX2:2:1418:4101:28103/1	60	+
chr12	110711749	110711750	A00758:240:HTNGKDSX2:2:1657:8748:24314/1	60	-
chr12	111081855	111081856	A00252:255:HWV7WDSX2:1:1160:13286:13917/1	60	+
chr12	111469484	111469485	A00252:255:HWV7WDSX2:1:1401:29469:28479	60	-
chr12	111476683	111476684	A00252:255:HWV7WDSX2:1:1576:31033:15405/1	60	+
chr12	111509038	111509039	A00252:255:HWV7WDSX2:2:1166:27796:18349/1	60	-
chr12	111553227	111553228	A00252:255:HWV7WDSX2:1:1508:25916:20447/1	60	+
chr12	111572326	111572327	A00252:255:HWV7WDSX2:2:1635:5638:31046/1	60	+
chr12	112025933	112025934	A00252:255:HWV7WDSX2:3:1356:23520:20713/1	60	+
chr12	112028126	112028127	A00252:255:HWV7WDSX2:1:1366:4146:2065	60	-
chr12	112156930	112156931	A00252:255:HWV7WDSX2:1:1304:18846:26960/1	60	-
chr12	112233077	112233078	A00758:240:HTNGKDSX2:1:1350:6424:18724	60	+
chr12	112284010	112284011	A00252:255:HWV7WDSX2:1:1149:30707:36323/1	60	+
chr12	112284012	112284013	A00758:240:HTNGKDSX2:1:1571:26449:25473	60	+
chr12	112284596	112284597	A00252:255:HWV7WDSX2:1:1130:13883:16673/1	60	+
chr12	112833486	112833487	A00252:255:HWV7WDSX2:4:1666:31313:30921	60	-
chr12	112843084	112843085	A00758:240:HTNGKDSX2:1:1415:20356:17989	60	+
chr12	113204727	113204728	A00252:255:HWV7WDSX2:2:1321:24930:24189	60	+
chr12	113638089	113638090	A00758:240:HTNGKDSX2:2:1505:28628:22827	60	+
chr12	114412634	114412635	A00252:255:HWV7WDSX2:1:1145:14416:34726/1	60	+
chr12	115768470	115768471	A00252:255:HWV7WDSX2:2:1332:29830:23563/1	60	+
chr12	115969080	115969081	A00252:255:HWV7WDSX2:1:1655:24505:22545	60	+
chr12	116018529	116018530	A00252:255:HWV7WDSX2:1:1224:17427:9627/1	60	+
chr12	116065709	116065710	A00252:255:HWV7WDSX2:1:1106:1922:23766/1	60	+
chr12	116093307	116093308	A00252:255:HWV7WDSX2:1:1347:32759:19053	60	-
chr12	116167243	116167244	A00252:255:HWV7WDSX2:1:1175:26404:3568/1	60	+
chr12	116221189	116221190	A00252:255:HWV7WDSX2:2:1546:23746:8046/1	60	-
chr12	116229117	116229118	A00758:240:HTNGKDSX2:2:2224:4390:2863	60	-
chr12	116363805	116363806	A00252:255:HWV7WDSX2:4:1578:20292:22200	60	-
chr12	116684901	116684902	A00252:255:HWV7WDSX2:1:1661:29062:14215/1	60	-
chr12	116743002	116743003	A00252:255:HWV7WDSX2:4:1132:1633:17691	60	+
chr12	117281755	117281756	A00252:255:HWV7WDSX2:2:1343:21513:11068/1	60	+
chr12	117538568	117538569	A00758:240:HTNGKDSX2:2:1317:29595:27352	60	-
chr12	117538570	117538571	A00252:255:HWV7WDSX2:1:2338:26793:16892	60	-
chr12	117682426	117682427	A00252:255:HWV7WDSX2:1:1420:28772:33974/1	60	+
chr12	117805905	117805906	A00252:255:HWV7WDSX2:2:1647:3586:9017/1	60	+
chr12	118227592	118227593	A00252:255:HWV7WDSX2:1:1231:11379:32972/1	60	+
chr12	118273737	118273738	A00252:255:HWV7WDSX2:4:2668:3052:36902	60	+
chr12	118307667	118307668	A00252:255:HWV7WDSX2:1:1121:9399:15859/1	60	+
chr12	118321409	118321410	A00758:240:HTNGKDSX2:1:2467:29478:26146	60	+
chr12	118327435	118327436	A00252:255:HWV7WDSX2:1:1461:11008:29230/1	60	+
chr12	120790317	120790318	A00252:255:HWV7WDSX2:1:2135:7392:32205	60	+
chr12	120811541	120811542	A00252:255:HWV7WDSX2:1:1233:30382:28964/1	60	+
chr12	120811547	120811548	A00758:240:HTNGKDSX2:2:2369:6840:18223/1	60	+
chr12	121890012	121890013	A00758:240:HTNGKDSX2:1:2462:11659:23375	60	-
chr12	122277421	122277422	A00252:255:HWV7WDSX2:3:1117:18213:8265/1	60	-
chr12	122339327	122339328	A00758:240:HTNGKDSX2:2:2337:30092:9267/1	60	+
chr12	122416158	122416159	A00252:255:HWV7WDSX2:1:1613:13367:28275/1	60	+
chr12	122625488	122625489	A00758:240:HTNGKDSX2:1:2336:28881:33786	60	+
chr12	122892897	122892898	A00758:240:HTNGKDSX2:1:1472:13295:35853	60	-
chr12	122937199	122937200	A00758:240:HTNGKDSX2:1:1170:30499:25473	60	-
chr12	123593736	123593737	A00758:240:HTNGKDSX2:2:2219:10104:20556/1	60	-
chr12	123699346	123699347	A00252:255:HWV7WDSX2:1:1151:8522:8923/1	60	+
chr12	123756774	123756775	A00252:255:HWV7WDSX2:1:1156:8296:18020/1	60	+
chr12	123980447	123980448	A00252:255:HWV7WDSX2:1:2267:23303:27539/1	60	+
chr12	124601401	124601402	A00758:240:HTNGKDSX2:1:1267:6515:30561	60	-
chr12	124940036	124940037	A00252:255:HWV7WDSX2:3:1215:7817:23516	60	-
chr12	125079945	125079946	A00252:255:HWV7WDSX2:1:1430:11189:23594	60	+
chr12	126762229	126762230	A00252:255:HWV7WDSX2:1:2617:2139:23234	60	-
chr12	126918121	126918122	A00252:255:HWV7WDSX2:1:1425:24306:15530/1	60	+
chr12	127487533	127487534	A00252:255:HWV7WDSX2:2:2376:14226:14732/1	60	-
chr12	128110981	128110982	A00252:255:HWV7WDSX2:1:1224:19081:32315/1	60	+
chr12	129224172	129224173	A00252:255:HWV7WDSX2:2:1178:9625:13745	60	-
chr12	129224173	129224174	A00252:255:HWV7WDSX2:1:1269:25717:1031/1	60	-
chr12	129409581	129409582	A00252:255:HWV7WDSX2:1:1430:16052:17487	60	-
chr12	129456717	129456718	A00252:255:HWV7WDSX2:1:1357:7202:32064	60	+
chr12	129489408	129489409	A00252:255:HWV7WDSX2:1:1216:7365:4570/1	60	+
chr12	129524244	129524245	A00252:255:HWV7WDSX2:1:1271:18222:15139/1	60	+
chr12	129527239	129527240	A00252:255:HWV7WDSX2:1:1312:22788:29434/1	60	+
chr12	129752135	129752136	A00252:255:HWV7WDSX2:2:2532:8314:10848/1	60	+
chr12	130203630	130203631	A00252:255:HWV7WDSX2:1:1154:8070:3975/1	60	+
chr12	130266016	130266017	A00252:255:HWV7WDSX2:1:2225:7319:26725/1	60	-
chr12	130800904	130800905	A00252:255:HWV7WDSX2:1:1129:29866:26224/1	60	+
chr12	132072328	132072329	A00252:255:HWV7WDSX2:1:1161:10972:32550/1	60	+
chr13	19691069	19691070	A00252:255:HWV7WDSX2:1:2203:25220:5525	60	+
chr13	19839070	19839071	A00252:255:HWV7WDSX2:1:1132:3233:10817/1	60	+
chr13	19839071	19839072	A00758:240:HTNGKDSX2:2:2460:31901:11490	60	+
chr13	20017699	20017700	A00252:255:HWV7WDSX2:2:1324:17589:27289/1	60	-
chr13	20059505	20059506	A00252:255:HWV7WDSX2:1:1260:5900:21449/1	60	+
chr13	20059506	20059507	A00252:255:HWV7WDSX2:2:1355:26937:4961	60	+
chr13	20624252	20624253	A00252:255:HWV7WDSX2:1:1252:25771:11647/1	60	-
chr13	20780239	20780240	A00252:255:HWV7WDSX2:1:1252:8938:26897/1	60	+
chr13	20863839	20863840	A00758:240:HTNGKDSX2:2:2165:14470:5290	60	+
chr13	20874068	20874069	A00252:255:HWV7WDSX2:2:1322:17707:36104/1	60	-
chr13	21385626	21385627	A00252:255:HWV7WDSX2:1:2538:17779:22733/1	60	+
chr13	21874399	21874400	A00252:255:HWV7WDSX2:1:1229:23746:6637/1	60	-
chr13	23347944	23347945	A00758:240:HTNGKDSX2:2:1155:1316:32111	60	-
chr13	23496235	23496236	A00252:255:HWV7WDSX2:1:1276:3459:1344/1	60	-
chr13	23500639	23500640	A00252:255:HWV7WDSX2:2:2512:16821:14465/1	60	-
chr13	23822921	23822922	A00252:255:HWV7WDSX2:1:1621:4887:15342/1	60	+
chr13	24421782	24421783	A00758:240:HTNGKDSX2:2:1368:23538:21465/1	60	-
chr13	24441641	24441642	A00758:240:HTNGKDSX2:1:1637:30364:5415	60	-
chr13	25453016	25453017	A00758:240:HTNGKDSX2:2:1239:24089:34914/1	60	+
chr13	25516545	25516546	A00758:240:HTNGKDSX2:1:2336:5556:9236	60	+
chr13	26020232	26020233	A00252:255:HWV7WDSX2:3:1217:8223:3114/1	60	-
chr13	28223175	28223176	A00252:255:HWV7WDSX2:2:2667:2483:27712/1	60	+
chr13	28266176	28266177	A00758:240:HTNGKDSX2:2:2640:27986:22654	60	-
chr13	28397964	28397965	A00758:240:HTNGKDSX2:2:1124:2040:1736	60	+
chr13	28481508	28481509	A00758:240:HTNGKDSX2:2:2115:22779:19961	60	-
chr13	30017718	30017719	A00758:240:HTNGKDSX2:2:1126:21504:11083	60	-
chr13	32346162	32346163	A00252:255:HWV7WDSX2:1:1533:30400:20635/1	60	-
chr13	32727300	32727301	A00252:255:HWV7WDSX2:1:1230:23909:21292/1	60	+
chr13	32994450	32994451	A00758:240:HTNGKDSX2:1:2625:21341:12868	60	-
chr13	33634035	33634036	A00252:255:HWV7WDSX2:1:2530:31123:26240	60	-
chr13	34661075	34661076	A00252:255:HWV7WDSX2:4:2204:12843:34538	60	-
chr13	35199222	35199223	A00758:240:HTNGKDSX2:2:1256:17499:3396	60	-
chr13	35338273	35338274	A00758:240:HTNGKDSX2:2:1642:11252:16689/1	60	-
chr13	35569660	35569661	A00758:240:HTNGKDSX2:1:1122:23891:3944	60	-
chr13	36060100	36060101	A00252:255:HWV7WDSX2:1:1257:25988:16250	60	-
chr13	36427640	36427641	A00252:255:HWV7WDSX2:2:2304:24135:33927	60	-
chr13	36822768	36822769	A00252:255:HWV7WDSX2:1:1470:24361:30154/1	60	-
chr13	37049990	37049991	A00252:255:HWV7WDSX2:1:1202:23981:22326/1	60	+
chr13	37087445	37087446	A00252:255:HWV7WDSX2:1:1440:28411:3443/1	60	+
chr13	37087446	37087447	A00252:255:HWV7WDSX2:1:1330:14931:20055/1	60	+
chr13	38010827	38010828	A00252:255:HWV7WDSX2:1:1316:24894:28604/1	60	+
chr13	38159592	38159593	A00252:255:HWV7WDSX2:1:1466:11659:10692/1	60	-
chr13	38270502	38270503	A00758:240:HTNGKDSX2:2:2527:1750:11725/1	60	+
chr13	38352313	38352314	A00252:255:HWV7WDSX2:1:1213:8929:20055/1	60	+
chr13	38355785	38355786	A00252:255:HWV7WDSX2:1:1101:24659:12853	60	+
chr13	38357244	38357245	A00252:255:HWV7WDSX2:3:2316:7148:32690	60	-
chr13	39031188	39031189	A00252:255:HWV7WDSX2:1:1168:7880:8343/1	60	+
chr13	40973161	40973162	A00252:255:HWV7WDSX2:1:1112:5719:28588/1	60	-
chr13	40980315	40980316	A00252:255:HWV7WDSX2:1:1240:25780:12446/1	60	+
chr13	40989578	40989579	A00758:240:HTNGKDSX2:2:1349:14724:16752/1	60	-
chr13	41325599	41325600	A00252:255:HWV7WDSX2:2:1317:2736:8265/1	60	-
chr13	41367051	41367052	A00252:255:HWV7WDSX2:1:1427:6831:17957/1	60	-
chr13	41471730	41471731	A00252:255:HWV7WDSX2:1:2165:11369:35775/1	60	-
chr13	41585678	41585679	A00252:255:HWV7WDSX2:1:1439:9200:20400/1	60	+
chr13	41710974	41710975	A00758:240:HTNGKDSX2:1:1642:13774:15170	60	+
chr13	41721442	41721443	A00252:255:HWV7WDSX2:2:2373:15492:33489	60	+
chr13	41738983	41738984	A00252:255:HWV7WDSX2:1:2236:1705:6637/1	60	-
chr13	41756084	41756085	A00252:255:HWV7WDSX2:1:1138:13060:28150/1	60	+
chr13	41797718	41797719	A00252:255:HWV7WDSX2:1:1104:17897:34554/1	60	+
chr13	41864321	41864322	A00252:255:HWV7WDSX2:1:1445:7554:28761/1	60	-
chr13	42158990	42158991	A00252:255:HWV7WDSX2:1:1228:11767:3552/1	60	-
chr13	42216305	42216306	A00252:255:HWV7WDSX2:1:1116:26060:22138/1	60	+
chr13	42504127	42504128	A00758:240:HTNGKDSX2:2:2317:24804:30420/1	60	-
chr13	42652727	42652728	A00252:255:HWV7WDSX2:2:1539:14651:31594/1	60	-
chr13	45092528	45092529	A00252:255:HWV7WDSX2:1:1376:10122:11162/1	60	+
chr13	45141559	45141560	A00758:240:HTNGKDSX2:2:1501:12391:13088	60	-
chr13	45229112	45229113	A00252:255:HWV7WDSX2:2:1654:24704:8328/1	60	-
chr13	45352850	45352851	A00252:255:HWV7WDSX2:2:2601:16360:8124	60	-
chr13	45520396	45520397	A00252:255:HWV7WDSX2:1:1448:13801:30937/1	60	+
chr13	46018291	46018292	A00252:255:HWV7WDSX2:3:1302:28791:35070/1	60	-
chr13	46021266	46021267	A00252:255:HWV7WDSX2:1:1172:27416:36166/1	60	+
chr13	46270824	46270825	A00252:255:HWV7WDSX2:1:1209:16324:17331/1	60	+
chr13	47299418	47299419	A00252:255:HWV7WDSX2:1:2634:19786:36166/1	60	-
chr13	47589193	47589194	A00252:255:HWV7WDSX2:1:1122:4029:26694/1	60	+
chr13	47589195	47589196	A00252:255:HWV7WDSX2:1:2537:13711:17033	60	+
chr13	48267183	48267184	A00252:255:HWV7WDSX2:1:1224:20175:2425	60	-
chr13	48430962	48430963	A00758:240:HTNGKDSX2:1:2443:30346:24424	60	-
chr13	48512679	48512680	A00252:255:HWV7WDSX2:1:2560:5593:16344/1	60	-
chr13	48572548	48572549	A00758:240:HTNGKDSX2:2:1607:5141:25457/1	60	+
chr13	48989252	48989253	A00252:255:HWV7WDSX2:3:1118:6171:13275/1	60	-
chr13	49166082	49166083	A00252:255:HWV7WDSX2:1:1135:6027:1908/1	60	-
chr13	49202451	49202452	A00252:255:HWV7WDSX2:1:1437:23457:12399/1	60	+
chr13	49230496	49230497	A00758:240:HTNGKDSX2:1:2468:7853:28620	60	+
chr13	49339221	49339222	A00252:255:HWV7WDSX2:4:1546:28040:16141	60	-
chr13	49522659	49522660	A00758:240:HTNGKDSX2:2:1307:14154:21465/1	60	-
chr13	50136097	50136098	A00252:255:HWV7WDSX2:2:2675:23791:32487/1	60	+
chr13	50147461	50147462	A00252:255:HWV7WDSX2:1:2320:9760:15953/1	60	+
chr13	50175507	50175508	A00252:255:HWV7WDSX2:1:1104:12771:35133/1	60	+
chr13	50237809	50237810	A00252:255:HWV7WDSX2:1:2671:16966:15342/1	60	-
chr13	50355307	50355308	A00252:255:HWV7WDSX2:1:1664:26955:33927/1	60	+
chr13	50956258	50956259	A00252:255:HWV7WDSX2:1:1642:26612:36965	60	-
chr13	51387649	51387650	A00252:255:HWV7WDSX2:3:1250:29396:22905/1	60	-
chr13	51749605	51749606	A00758:240:HTNGKDSX2:1:2535:8938:7012	60	-
chr13	52684903	52684904	A00252:255:HWV7WDSX2:4:1124:9824:17221	60	-
chr13	53926403	53926404	A00758:240:HTNGKDSX2:2:1263:24080:27790	60	-
chr13	55944541	55944542	A00758:240:HTNGKDSX2:2:1137:10248:18928/1	60	+
chr13	56562414	56562415	A00252:255:HWV7WDSX2:2:1306:4942:20290/1	60	-
chr13	59805181	59805182	A00252:255:HWV7WDSX2:1:2114:15799:23625/1	60	+
chr13	59984324	59984325	A00758:240:HTNGKDSX2:2:1374:4110:5290/1	60	-
chr13	60107715	60107716	A00252:255:HWV7WDSX2:1:2453:18891:31391	60	-
chr13	60590575	60590576	A00758:240:HTNGKDSX2:2:2163:10221:14434/1	60	+
chr13	60612152	60612153	A00252:255:HWV7WDSX2:1:1578:26169:2315/1	60	+
chr13	60703455	60703456	A00758:240:HTNGKDSX2:1:2564:14181:8735	60	+
chr13	61843198	61843199	A00758:240:HTNGKDSX2:2:1201:27010:36777/1	60	-
chr13	62020039	62020040	A00252:255:HWV7WDSX2:2:2549:12011:12399	60	+
chr13	62236382	62236383	A00252:255:HWV7WDSX2:1:1211:30626:30170/1	60	-
chr13	62373003	62373004	A00252:255:HWV7WDSX2:1:1226:11559:13526/1	60	-
chr13	62748871	62748872	A00252:255:HWV7WDSX2:3:1438:27471:17096	60	-
chr13	62806200	62806201	A00252:255:HWV7WDSX2:1:2247:10836:29559/1	60	+
chr13	62908094	62908095	A00252:255:HWV7WDSX2:1:1362:25735:33348/1	60	-
chr13	62913339	62913340	A00252:255:HWV7WDSX2:1:1535:21721:30279/1	60	-
chr13	63554146	63554147	A00252:255:HWV7WDSX2:1:2673:14244:23657/1	60	-
chr13	63846371	63846372	A00252:255:HWV7WDSX2:1:1402:27570:13291/1	60	-
chr13	63887780	63887781	A00252:255:HWV7WDSX2:2:2337:9010:31281/1	60	+
chr13	63936216	63936217	A00252:255:HWV7WDSX2:4:2316:30029:35837	60	-
chr13	63947988	63947989	A00252:255:HWV7WDSX2:4:2552:7762:33536	60	-
chr13	64255902	64255903	A00252:255:HWV7WDSX2:3:1428:20030:13448	60	+
chr13	65512450	65512451	A00252:255:HWV7WDSX2:3:1557:10041:25989	60	-
chr13	65726390	65726391	A00252:255:HWV7WDSX2:1:1234:20600:10833/1	60	+
chr13	65904098	65904099	A00252:255:HWV7WDSX2:1:1335:27425:30483/1	60	-
chr13	66156647	66156648	A00252:255:HWV7WDSX2:2:2309:28221:15327/1	60	-
chr13	66297437	66297438	A00252:255:HWV7WDSX2:1:1415:14742:3724/1	60	+
chr13	66366595	66366596	A00252:255:HWV7WDSX2:1:1442:15004:14450/1	60	+
chr13	66391078	66391079	A00252:255:HWV7WDSX2:1:2369:17110:18537/1	60	+
chr13	66391079	66391080	A00758:240:HTNGKDSX2:1:1321:13557:4178	60	+
chr13	67096505	67096506	A00758:240:HTNGKDSX2:1:1420:24153:5619	60	-
chr13	67120686	67120687	A00758:240:HTNGKDSX2:1:1233:10257:32283	60	-
chr13	67187364	67187365	A00252:255:HWV7WDSX2:1:1647:21160:8046	60	-
chr13	67202717	67202718	A00252:255:HWV7WDSX2:2:1456:3323:10097/1	60	-
chr13	67549780	67549781	A00758:240:HTNGKDSX2:1:1272:20193:26256	60	-
chr13	67985552	67985553	A00758:240:HTNGKDSX2:1:2544:27498:21715	60	-
chr13	68038362	68038363	A00252:255:HWV7WDSX2:2:2131:6180:33176/1	60	+
chr13	68385051	68385052	A00252:255:HWV7WDSX2:1:1620:6705:11882/1	60	+
chr13	68817809	68817810	A00758:240:HTNGKDSX2:1:2143:6054:33082	60	-
chr13	68966123	68966124	A00758:240:HTNGKDSX2:1:2570:11062:17206	60	-
chr13	69573673	69573674	A00252:255:HWV7WDSX2:1:1633:23719:21371	60	+
chr13	70614602	70614603	A00758:240:HTNGKDSX2:1:2424:10420:7357	60	+
chr13	70626058	70626059	A00252:255:HWV7WDSX2:2:1508:13883:2143/1	60	-
chr13	71172343	71172344	A00252:255:HWV7WDSX2:1:2545:29622:3317/1	60	+
chr13	71215608	71215609	A00252:255:HWV7WDSX2:4:1214:28185:6558	60	+
chr13	71596229	71596230	A00252:255:HWV7WDSX2:1:1567:25644:9831/1	60	+
chr13	71671911	71671912	A00758:240:HTNGKDSX2:2:1315:16025:5729	60	-
chr13	71689011	71689012	A00252:255:HWV7WDSX2:1:1136:13675:21136/1	60	+
chr13	71851976	71851977	A00252:255:HWV7WDSX2:1:1147:5674:33708/1	60	-
chr13	71871433	71871434	A00252:255:HWV7WDSX2:1:1472:2356:32377/1	60	+
chr13	72021300	72021301	A00252:255:HWV7WDSX2:2:1527:20193:27258	60	-
chr13	72209456	72209457	A00252:255:HWV7WDSX2:1:1149:15004:5525/1	60	+
chr13	72711194	72711195	A00252:255:HWV7WDSX2:3:2640:5846:3850	60	-
chr13	72775521	72775522	A00252:255:HWV7WDSX2:1:1112:20916:14074/1	60	+
chr13	72890679	72890680	A00252:255:HWV7WDSX2:1:1468:2537:28275/1	60	+
chr13	73302948	73302949	A00252:255:HWV7WDSX2:1:2245:21133:19523	60	+
chr13	73709674	73709675	A00252:255:HWV7WDSX2:1:1523:31919:6230/1	60	+
chr13	73815156	73815157	A00252:255:HWV7WDSX2:1:1311:21441:23375/1	60	-
chr13	73896494	73896495	A00252:255:HWV7WDSX2:1:1305:29369:5196/1	60	-
chr13	74004727	74004728	A00252:255:HWV7WDSX2:1:1413:30825:2613/1	60	+
chr13	74142917	74142918	A00252:255:HWV7WDSX2:1:1550:20708:5134	60	-
chr13	74709275	74709276	A00758:240:HTNGKDSX2:2:1321:28465:3129/1	60	-
chr13	75446970	75446971	A00252:255:HWV7WDSX2:1:1361:21224:14105	60	-
chr13	75601651	75601652	A00252:255:HWV7WDSX2:1:2158:10619:28244/1	60	+
chr13	76531609	76531610	A00252:255:HWV7WDSX2:1:2112:25563:3897	60	-
chr13	77054157	77054158	A00252:255:HWV7WDSX2:1:1101:15429:8672	60	-
chr13	77123972	77123973	A00252:255:HWV7WDSX2:4:1139:4029:18114	60	-
chr13	77144273	77144274	A00252:255:HWV7WDSX2:2:2322:16568:11898	60	-
chr13	77242061	77242062	A00252:255:HWV7WDSX2:1:1231:19063:26678/1	60	-
chr13	77255592	77255593	A00252:255:HWV7WDSX2:2:2126:29686:19742/1	60	+
chr13	78626187	78626188	A00252:255:HWV7WDSX2:1:1329:7844:11913/1	60	+
chr13	78641834	78641835	A00252:255:HWV7WDSX2:2:2665:10339:9251	60	+
chr13	79254328	79254329	A00758:240:HTNGKDSX2:2:1367:24957:24549/1	60	+
chr13	79316006	79316007	A00252:255:HWV7WDSX2:1:2446:19253:2362/1	60	+
chr13	79332794	79332795	A00252:255:HWV7WDSX2:3:1627:19515:24674	60	+
chr13	79333550	79333551	A00758:240:HTNGKDSX2:2:2517:4942:13213	60	-
chr13	79368375	79368376	A00252:255:HWV7WDSX2:2:1341:19479:17722/1	60	-
chr13	79553975	79553976	A00252:255:HWV7WDSX2:2:1448:9064:17660/1	60	-
chr13	80147475	80147476	A00758:240:HTNGKDSX2:1:1603:28727:20431	60	-
chr13	81329312	81329313	A00252:255:HWV7WDSX2:1:1220:15094:26600/1	60	+
chr13	81334372	81334373	A00252:255:HWV7WDSX2:1:2576:17978:34726/1	60	-
chr13	81403066	81403067	A00252:255:HWV7WDSX2:1:1222:29423:23077/1	60	+
chr13	81417909	81417910	A00252:255:HWV7WDSX2:1:2319:26359:35712	60	+
chr13	81493957	81493958	A00252:255:HWV7WDSX2:1:1142:10456:8202/1	60	+
chr13	81567406	81567407	A00252:255:HWV7WDSX2:1:1103:19795:11318/1	60	+
chr13	82115646	82115647	A00252:255:HWV7WDSX2:4:2373:31539:36730	60	-
chr13	83321646	83321647	A00252:255:HWV7WDSX2:1:2124:30626:24408/1	60	+
chr13	84316158	84316159	A00252:255:HWV7WDSX2:2:1274:25952:3881/1	60	-
chr13	84700847	84700848	A00758:240:HTNGKDSX2:2:1164:21884:13369/1	60	-
chr13	85285155	85285156	A00252:255:HWV7WDSX2:1:1660:15845:19601/1	60	+
chr13	85531974	85531975	A00252:255:HWV7WDSX2:1:1259:2736:11428/1	60	+
chr13	85539792	85539793	A00252:255:HWV7WDSX2:3:1160:13883:20087/1	60	-
chr13	85891737	85891738	A00252:255:HWV7WDSX2:1:1444:27552:7905/1	60	+
chr13	85964664	85964665	A00252:255:HWV7WDSX2:2:2138:28320:26929/1	60	+
chr13	86461518	86461519	A00252:255:HWV7WDSX2:1:1135:24505:9799/1	60	-
chr13	86621044	86621045	A00252:255:HWV7WDSX2:2:1328:7961:24893/1	60	+
chr13	86701213	86701214	A00252:255:HWV7WDSX2:2:1520:14217:28494/1	60	-
chr13	86810063	86810064	A00252:255:HWV7WDSX2:1:1116:21820:4554/1	60	-
chr13	87018500	87018501	A00252:255:HWV7WDSX2:1:1136:11315:15013/1	60	+
chr13	87119405	87119406	A00252:255:HWV7WDSX2:1:1507:27462:2425	60	+
chr13	87623193	87623194	A00252:255:HWV7WDSX2:1:1313:10917:16110/1	60	+
chr13	88381174	88381175	A00252:255:HWV7WDSX2:1:1318:26313:8797	60	-
chr13	88479269	88479270	A00252:255:HWV7WDSX2:3:2211:24840:30295	60	-
chr13	88912555	88912556	A00252:255:HWV7WDSX2:1:1639:26006:6355/1	60	+
chr13	88925364	88925365	A00252:255:HWV7WDSX2:1:1321:20021:28902/1	60	+
chr13	88929536	88929537	A00758:240:HTNGKDSX2:2:2261:3115:4977	60	-
chr13	88985254	88985255	A00252:255:HWV7WDSX2:1:2109:8730:32863/1	60	+
chr13	88985255	88985256	A00758:240:HTNGKDSX2:1:1245:5141:23703	60	+
chr13	89307676	89307677	A00252:255:HWV7WDSX2:1:1229:15582:30076/1	60	-
chr13	90265630	90265631	A00252:255:HWV7WDSX2:1:2537:21142:11115	60	+
chr13	90824835	90824836	A00252:255:HWV7WDSX2:1:1141:14154:11882/1	60	+
chr13	90981276	90981277	A00252:255:HWV7WDSX2:1:1250:9254:19116/1	60	+
chr13	91359328	91359329	A00252:255:HWV7WDSX2:2:1527:18837:31485/1	60	-
chr13	92166523	92166524	A00758:240:HTNGKDSX2:1:1206:21640:5650	60	-
chr13	92965042	92965043	A00252:255:HWV7WDSX2:1:1108:23421:10426	60	-
chr13	92965044	92965045	A00758:240:HTNGKDSX2:2:1558:10357:12633	60	-
chr13	94270730	94270731	A00252:255:HWV7WDSX2:1:1505:15167:30639/1	60	+
chr13	94613641	94613642	A00252:255:HWV7WDSX2:1:1504:17101:4993/1	60	+
chr13	95226910	95226911	A00252:255:HWV7WDSX2:1:1262:2700:31156/1	60	-
chr13	97967667	97967668	A00252:255:HWV7WDSX2:3:1562:13223:9612	60	+
chr13	98419303	98419304	A00252:255:HWV7WDSX2:4:1402:29622:16250	60	-
chr13	98879511	98879512	A00252:255:HWV7WDSX2:1:1260:4227:24784/1	60	-
chr13	100139520	100139521	A00252:255:HWV7WDSX2:1:1522:6903:17112/1	60	-
chr13	100159129	100159130	A00252:255:HWV7WDSX2:2:1110:14000:3537/1	60	+
chr13	100298170	100298171	A00252:255:HWV7WDSX2:1:1116:15890:21621/1	60	-
chr13	100309259	100309260	A00252:255:HWV7WDSX2:1:1362:18340:22357/1	60	-
chr13	101203504	101203505	A00758:240:HTNGKDSX2:2:1208:31611:27806	60	-
chr13	102619366	102619367	A00758:240:HTNGKDSX2:1:1240:28583:32550	60	-
chr13	102619898	102619899	A00252:255:HWV7WDSX2:2:1229:25708:5431	60	-
chr13	102660527	102660528	A00252:255:HWV7WDSX2:1:2106:5990:11898	60	-
chr13	102927357	102927358	A00758:240:HTNGKDSX2:1:1415:31295:19210	60	+
chr13	103226459	103226460	A00252:255:HWV7WDSX2:3:1205:24894:22936	60	+
chr13	103853238	103853239	A00758:240:HTNGKDSX2:2:1323:6225:5415/1	60	+
chr13	104830327	104830328	A00252:255:HWV7WDSX2:2:1541:31530:28322/1	60	-
chr13	105172286	105172287	A00252:255:HWV7WDSX2:1:1565:15212:19288/1	60	-
chr13	105328295	105328296	A00252:255:HWV7WDSX2:2:1425:24641:29606/1	60	+
chr13	105373212	105373213	A00252:255:HWV7WDSX2:1:1206:18448:26334/1	60	-
chr13	105431176	105431177	A00252:255:HWV7WDSX2:1:1216:13946:28494/1	60	+
chr13	105509459	105509460	A00252:255:HWV7WDSX2:1:1101:23900:33896/1	60	+
chr13	106498592	106498593	A00252:255:HWV7WDSX2:1:1243:7012:8218/1	60	-
chr13	106682020	106682021	A00252:255:HWV7WDSX2:1:2662:13602:7075/1	60	-
chr13	107927998	107927999	A00252:255:HWV7WDSX2:1:2624:24749:7373/1	60	-
chr13	109424327	109424328	A00758:240:HTNGKDSX2:2:2605:27145:4382	60	-
chr13	109692024	109692025	A00252:255:HWV7WDSX2:2:2462:4833:15248	60	+
chr13	110352330	110352331	A00252:255:HWV7WDSX2:1:1338:13024:2879/1	60	+
chr13	110661403	110661404	A00758:240:HTNGKDSX2:2:2156:3115:36385	60	+
chr13	110714185	110714186	A00252:255:HWV7WDSX2:1:1323:17472:33254/1	60	+
chr13	110714186	110714187	A00758:240:HTNGKDSX2:2:1577:17680:18051/1	60	+
chr13	110714187	110714188	A00252:255:HWV7WDSX2:2:2357:26585:22044/1	60	+
chr13	111205557	111205558	A00252:255:HWV7WDSX2:1:1128:11885:1939/1	60	-
chr13	111236832	111236833	A00252:255:HWV7WDSX2:1:1306:17020:19132/1	60	+
chr13	113009420	113009421	A00758:240:HTNGKDSX2:2:1327:6976:20995	60	+
chr13	113144808	113144809	A00252:255:HWV7WDSX2:3:2510:6045:35947	60	-
chr13	113245043	113245044	A00252:255:HWV7WDSX2:1:1158:21278:29105/1	60	-
chr13	113260018	113260019	A00252:255:HWV7WDSX2:1:1539:14877:35650/1	60	+
chr13	113427377	113427378	A00252:255:HWV7WDSX2:1:1144:24207:17644/1	60	+
chr13	113427378	113427379	A00252:255:HWV7WDSX2:2:2358:24596:22983	60	+
chr13	114151000	114151001	A00252:255:HWV7WDSX2:1:1417:20482:13135/1	60	+
chr13	114259716	114259717	A00758:240:HTNGKDSX2:2:1268:8784:9032/1	60	+
chr14	19855632	19855633	A00252:255:HWV7WDSX2:1:2225:6108:18740/1	60	+
chr14	20397173	20397174	A00758:240:HTNGKDSX2:2:1324:30201:21386/1	60	+
chr14	20664345	20664346	A00758:240:HTNGKDSX2:1:2348:16269:2613	60	-
chr14	21482590	21482591	A00252:255:HWV7WDSX2:2:2573:16812:3803	60	+
chr14	23590247	23590248	A00252:255:HWV7WDSX2:4:1330:1226:29011	60	-
chr14	25313819	25313820	A00252:255:HWV7WDSX2:1:2106:19551:34820/1	60	-
chr14	25358080	25358081	A00758:240:HTNGKDSX2:2:1301:14805:3302/1	60	+
chr14	27095437	27095438	A00252:255:HWV7WDSX2:1:1168:26395:25003	60	-
chr14	27367020	27367021	A00252:255:HWV7WDSX2:2:1209:7591:35587/1	60	+
chr14	28508390	28508391	A00758:240:HTNGKDSX2:2:2606:11975:20196/1	60	+
chr14	28941769	28941770	A00252:255:HWV7WDSX2:1:1171:8043:30452/1	60	-
chr14	29734133	29734134	A00252:255:HWV7WDSX2:1:2621:4047:14888	60	-
chr14	30212293	30212294	A00252:255:HWV7WDSX2:1:1257:26458:12931/1	60	-
chr14	30227333	30227334	A00758:240:HTNGKDSX2:1:1318:19108:6621	60	-
chr14	30611857	30611858	A00252:255:HWV7WDSX2:2:1668:21314:8531/1	60	-
chr14	30707933	30707934	A00252:255:HWV7WDSX2:1:1174:5927:26193/1	60	-
chr14	30955537	30955538	A00252:255:HWV7WDSX2:1:1213:2645:11929	60	-
chr14	31001043	31001044	A00252:255:HWV7WDSX2:1:1410:23809:30389/1	60	+
chr14	32120113	32120114	A00252:255:HWV7WDSX2:1:1327:5421:11287/1	60	+
chr14	32669150	32669151	A00252:255:HWV7WDSX2:1:1510:17996:9518/1	60	-
chr14	33016790	33016791	A00758:240:HTNGKDSX2:2:1145:12382:16329/1	60	+
chr14	33523740	33523741	A00758:240:HTNGKDSX2:1:1654:8061:9940	60	-
chr14	33549772	33549773	A00758:240:HTNGKDSX2:2:2459:24388:29794	60	-
chr14	34221978	34221979	A00758:240:HTNGKDSX2:1:1262:25120:31814	60	+
chr14	34772468	34772469	A00252:255:HWV7WDSX2:1:1112:12255:21371/1	60	+
chr14	34822270	34822271	A00252:255:HWV7WDSX2:3:2137:7003:17628	60	-
chr14	35006482	35006483	A00252:255:HWV7WDSX2:3:1132:9254:7122/1	60	-
chr14	35161386	35161387	A00252:255:HWV7WDSX2:1:1616:28185:20118/1	60	+
chr14	35261697	35261698	A00252:255:HWV7WDSX2:1:2502:6343:15640	60	-
chr14	35271008	35271009	A00252:255:HWV7WDSX2:4:1559:13476:5979	60	+
chr14	35695001	35695002	A00252:255:HWV7WDSX2:1:2459:26585:1658/1	60	+
chr14	36731067	36731068	A00252:255:HWV7WDSX2:3:1567:18204:13228	60	-
chr14	36947210	36947211	A00252:255:HWV7WDSX2:2:1535:31439:21339/1	60	+
chr14	37963255	37963256	A00252:255:HWV7WDSX2:1:1257:12653:29136/1	60	-
chr14	38563534	38563535	A00252:255:HWV7WDSX2:2:2105:15293:25379	60	+
chr14	38778690	38778691	A00252:255:HWV7WDSX2:1:1372:28013:35540/1	60	-
chr14	38942091	38942092	A00252:255:HWV7WDSX2:3:1135:5855:23782/1	60	-
chr14	39033600	39033601	A00252:255:HWV7WDSX2:1:1257:8585:33082	60	-
chr14	39125000	39125001	A00758:240:HTNGKDSX2:1:2639:1425:26318	60	-
chr14	39308649	39308650	A00252:255:HWV7WDSX2:1:1129:16586:34319/1	60	-
chr14	40544840	40544841	A00758:240:HTNGKDSX2:1:1212:2980:28385	60	-
chr14	40701800	40701801	A00758:240:HTNGKDSX2:2:1144:1145:18724/1	60	-
chr14	41748108	41748109	A00252:255:HWV7WDSX2:1:1322:30120:12602/1	60	+
chr14	41996170	41996171	A00252:255:HWV7WDSX2:2:2547:23601:12117/1	60	-
chr14	43300430	43300431	A00252:255:HWV7WDSX2:2:1109:18267:31281	60	+
chr14	43510791	43510792	A00252:255:HWV7WDSX2:1:1677:17743:31031/1	60	+
chr14	44905244	44905245	A00252:255:HWV7WDSX2:2:1218:19208:11741/1	60	-
chr14	44939155	44939156	A00252:255:HWV7WDSX2:3:2335:7301:25911	60	+
chr14	44939156	44939157	A00252:255:HWV7WDSX2:1:1621:24605:25441	60	+
chr14	44946387	44946388	A00252:255:HWV7WDSX2:1:1478:30074:3881/1	60	+
chr14	44958096	44958097	A00252:255:HWV7WDSX2:1:1244:10113:7420/1	60	+
chr14	44959200	44959201	A00252:255:HWV7WDSX2:1:2405:24108:23077	60	+
chr14	45031053	45031054	A00252:255:HWV7WDSX2:1:2112:21332:4178/1	60	+
chr14	45056254	45056255	A00758:240:HTNGKDSX2:1:2206:10004:7263	60	-
chr14	45152255	45152256	A00252:255:HWV7WDSX2:1:1165:17011:8375/1	60	+
chr14	45209872	45209873	A00252:255:HWV7WDSX2:1:1110:15573:27774/1	60	-
chr14	45233709	45233710	A00758:240:HTNGKDSX2:1:2337:2636:10567	60	+
chr14	45467488	45467489	A00252:255:HWV7WDSX2:1:1204:20708:12618/1	60	-
chr14	45960236	45960237	A00252:255:HWV7WDSX2:1:1101:21404:19241/1	60	-
chr14	46287124	46287125	A00252:255:HWV7WDSX2:3:1339:11740:8140	60	-
chr14	47006165	47006166	A00252:255:HWV7WDSX2:1:1212:19741:34961/1	60	+
chr14	47371627	47371628	A00252:255:HWV7WDSX2:1:1370:11216:31751/1	60	-
chr14	47474751	47474752	A00252:255:HWV7WDSX2:1:1235:23421:17879/1	60	+
chr14	47595873	47595874	A00252:255:HWV7WDSX2:1:1575:9471:3897/1	60	+
chr14	47685557	47685558	A00252:255:HWV7WDSX2:1:1115:26115:35790/1	60	+
chr14	47780759	47780760	A00252:255:HWV7WDSX2:4:1113:26259:14340	60	-
chr14	47935955	47935956	A00758:240:HTNGKDSX2:2:1130:25527:29669/1	60	-
chr14	49730555	49730556	A00252:255:HWV7WDSX2:3:1376:20636:4570	60	-
chr14	50258954	50258955	A00252:255:HWV7WDSX2:1:1271:5511:13354/1	60	-
chr14	50444612	50444613	A00252:255:HWV7WDSX2:1:2103:14271:28651/1	60	-
chr14	50741087	50741088	A00758:240:HTNGKDSX2:1:2238:12807:2440	60	+
chr14	51101388	51101389	A00758:240:HTNGKDSX2:1:1517:13901:20682	60	+
chr14	51375516	51375517	A00758:240:HTNGKDSX2:1:2164:21974:32972	60	-
chr14	52085136	52085137	A00252:255:HWV7WDSX2:1:2277:9082:13839	60	+
chr14	52443300	52443301	A00252:255:HWV7WDSX2:1:1210:26838:36448/1	60	+
chr14	52894029	52894030	A00758:240:HTNGKDSX2:2:1218:19090:5337	60	+
chr14	53097283	53097284	A00252:255:HWV7WDSX2:1:1438:25192:24392/1	60	-
chr14	53965772	53965773	A00252:255:HWV7WDSX2:1:1211:7572:33739	60	-
chr14	55146319	55146320	A00758:240:HTNGKDSX2:2:1169:17047:5682/1	60	-
chr14	55381768	55381769	A00252:255:HWV7WDSX2:1:1647:19895:11866	60	-
chr14	55458562	55458563	A00252:255:HWV7WDSX2:1:1307:24433:28839/1	60	+
chr14	55611608	55611609	A00758:240:HTNGKDSX2:1:2428:24505:8766	60	+
chr14	55869762	55869763	A00758:240:HTNGKDSX2:2:2544:29713:27242/1	60	+
chr14	56663050	56663051	A00252:255:HWV7WDSX2:4:2213:13639:12367	60	+
chr14	56680269	56680270	A00252:255:HWV7WDSX2:1:1324:10086:1391/1	60	-
chr14	56741154	56741155	A00758:240:HTNGKDSX2:2:1473:18593:36385/1	60	-
chr14	56783716	56783717	A00252:255:HWV7WDSX2:4:1215:21061:34240	60	+
chr14	57084617	57084618	A00252:255:HWV7WDSX2:1:1123:24722:31062/1	60	+
chr14	57394369	57394370	A00252:255:HWV7WDSX2:2:1642:13304:29199/1	60	-
chr14	57697622	57697623	A00252:255:HWV7WDSX2:3:2153:27905:24142	60	+
chr14	58343188	58343189	A00252:255:HWV7WDSX2:1:2475:18701:29058/1	60	+
chr14	59438876	59438877	A00252:255:HWV7WDSX2:1:1619:16278:7733/1	60	+
chr14	59637946	59637947	A00252:255:HWV7WDSX2:2:1135:29523:32268/1	60	-
chr14	60121734	60121735	A00758:240:HTNGKDSX2:1:1170:19009:34475	60	-
chr14	60868908	60868909	A00252:255:HWV7WDSX2:1:1540:12735:9956/1	60	+
chr14	60948172	60948173	A00252:255:HWV7WDSX2:2:2515:27814:27148/1	60	+
chr14	60948173	60948174	A00758:240:HTNGKDSX2:1:1462:24867:3317	60	+
chr14	61666596	61666597	A00252:255:HWV7WDSX2:1:1276:18810:9017/1	60	-
chr14	62258793	62258794	A00252:255:HWV7WDSX2:2:2376:2609:34350/1	60	-
chr14	63477617	63477618	A00252:255:HWV7WDSX2:1:1241:25247:14904/1	60	-
chr14	63548446	63548447	A00758:240:HTNGKDSX2:1:1271:29116:25175	60	+
chr14	64020855	64020856	A00252:255:HWV7WDSX2:1:1113:5502:31187/1	60	+
chr14	64029492	64029493	A00252:255:HWV7WDSX2:1:1259:11641:11694/1	60	+
chr14	64120463	64120464	A00252:255:HWV7WDSX2:1:1624:7536:18396	60	-
chr14	64596056	64596057	A00252:255:HWV7WDSX2:1:1445:18855:8061	60	-
chr14	65019537	65019538	A00252:255:HWV7WDSX2:3:1359:22399:35055/1	60	+
chr14	66473413	66473414	A00252:255:HWV7WDSX2:2:2317:17969:9815	60	-
chr14	66767289	66767290	A00252:255:HWV7WDSX2:1:1147:19352:5165/1	60	-
chr14	66767397	66767398	A00758:240:HTNGKDSX2:2:1429:25880:11459	60	-
chr14	66847932	66847933	A00758:240:HTNGKDSX2:1:1569:14262:31046	60	+
chr14	66974124	66974125	A00252:255:HWV7WDSX2:1:1538:18584:33082	60	+
chr14	66989488	66989489	A00252:255:HWV7WDSX2:1:1370:21459:9439/1	60	+
chr14	67093126	67093127	A00758:240:HTNGKDSX2:2:1208:29595:7780/1	60	-
chr14	67093504	67093505	A00252:255:HWV7WDSX2:2:1134:23113:9706/1	60	+
chr14	67300252	67300253	A00252:255:HWV7WDSX2:1:2633:11867:22795/1	60	+
chr14	67653493	67653494	A00252:255:HWV7WDSX2:1:1234:28158:35509	60	-
chr14	67656513	67656514	A00252:255:HWV7WDSX2:1:1273:26883:1517/1	60	+
chr14	67889422	67889423	A00252:255:HWV7WDSX2:1:1573:6596:18803/1	60	+
chr14	68231788	68231789	A00252:255:HWV7WDSX2:1:1404:31638:23281	60	-
chr14	68414454	68414455	A00252:255:HWV7WDSX2:1:1101:5810:28181/1	60	+
chr14	68414456	68414457	A00758:240:HTNGKDSX2:2:1240:24297:20212/1	60	+
chr14	69117100	69117101	A00252:255:HWV7WDSX2:2:1221:20654:22169/1	60	+
chr14	70150996	70150997	A00252:255:HWV7WDSX2:1:1343:23701:18427/1	60	+
chr14	70553712	70553713	A00758:240:HTNGKDSX2:1:2204:18584:15358	60	-
chr14	70978474	70978475	A00758:240:HTNGKDSX2:1:1641:25898:26209	60	-
chr14	70998178	70998179	A00252:255:HWV7WDSX2:1:1213:5620:12320/1	60	-
chr14	71018907	71018908	A00252:255:HWV7WDSX2:1:2265:10474:29778/1	60	+
chr14	71112718	71112719	A00252:255:HWV7WDSX2:1:1411:10013:34522/1	60	+
chr14	71374529	71374530	A00252:255:HWV7WDSX2:2:1406:9227:3349/1	60	+
chr14	71447392	71447393	A00252:255:HWV7WDSX2:1:1207:4580:13307/1	60	+
chr14	71447393	71447394	A00758:240:HTNGKDSX2:1:1475:20853:33160	60	+
chr14	73314161	73314162	A00252:255:HWV7WDSX2:3:1469:8703:7827	60	-
chr14	73364662	73364663	A00252:255:HWV7WDSX2:1:1235:14470:16470/1	60	+
chr14	73578902	73578903	A00252:255:HWV7WDSX2:2:1455:31313:15765	60	+
chr14	73969434	73969435	A00252:255:HWV7WDSX2:1:1106:26594:13730	60	+
chr14	74116764	74116765	A00252:255:HWV7WDSX2:2:1375:14470:14090/1	60	-
chr14	74776508	74776509	A00758:240:HTNGKDSX2:2:1402:19633:11005	60	-
chr14	75758827	75758828	A00758:240:HTNGKDSX2:1:1539:2654:31548	60	-
chr14	76067491	76067492	A00758:240:HTNGKDSX2:2:1170:7934:29042	60	+
chr14	76806083	76806084	A00252:255:HWV7WDSX2:1:1167:18973:34350	60	-
chr14	76869931	76869932	A00758:240:HTNGKDSX2:2:2308:18719:5791/1	60	+
chr14	77540569	77540570	A00758:240:HTNGKDSX2:1:2664:32000:15201	60	-
chr14	77601092	77601093	A00252:255:HWV7WDSX2:1:1327:10863:25316/1	60	-
chr14	77995527	77995528	A00252:255:HWV7WDSX2:3:1275:25174:3944/1	60	-
chr14	78067802	78067803	A00252:255:HWV7WDSX2:1:2414:15817:33113/1	60	+
chr14	78850790	78850791	A00252:255:HWV7WDSX2:1:2102:21866:14591/1	60	-
chr14	79942549	79942550	A00252:255:HWV7WDSX2:1:1447:22281:24017/1	60	-
chr14	80528510	80528511	A00252:255:HWV7WDSX2:1:1407:26160:7404/1	60	-
chr14	80831593	80831594	A00758:240:HTNGKDSX2:2:1458:5584:31579	60	+
chr14	80907101	80907102	A00758:240:HTNGKDSX2:1:1538:29252:32299	60	-
chr14	80907103	80907104	A00252:255:HWV7WDSX2:1:1109:26359:11193/1	60	-
chr14	80937529	80937530	A00252:255:HWV7WDSX2:1:1148:14796:35759/1	60	-
chr14	81001276	81001277	A00252:255:HWV7WDSX2:1:1133:30626:32957/1	60	+
chr14	81173337	81173338	A00252:255:HWV7WDSX2:1:1351:11397:33974/1	60	-
chr14	81257042	81257043	A00252:255:HWV7WDSX2:2:1244:10456:36949/1	60	-
chr14	81745778	81745779	A00252:255:HWV7WDSX2:1:1337:25274:35430/1	60	+
chr14	83311225	83311226	A00252:255:HWV7WDSX2:4:1146:4842:18208	60	-
chr14	83664879	83664880	A00252:255:HWV7WDSX2:1:1142:20139:10191/1	60	+
chr14	84187468	84187469	A00758:240:HTNGKDSX2:2:1208:30337:25535	60	+
chr14	84964758	84964759	A00252:255:HWV7WDSX2:1:1678:17589:25880	60	-
chr14	85285541	85285542	A00252:255:HWV7WDSX2:1:2413:32190:14998/1	60	+
chr14	85935570	85935571	A00252:255:HWV7WDSX2:1:1156:29026:22106/1	60	+
chr14	85943253	85943254	A00252:255:HWV7WDSX2:1:1612:18150:25379/1	60	-
chr14	85949851	85949852	A00252:255:HWV7WDSX2:4:2424:24777:19758	60	-
chr14	85950530	85950531	A00252:255:HWV7WDSX2:1:1257:24876:18991/1	60	+
chr14	85950531	85950532	A00252:255:HWV7WDSX2:3:2147:27281:19930	60	+
chr14	85952501	85952502	A00252:255:HWV7WDSX2:1:2474:14534:9784/1	60	-
chr14	87104963	87104964	A00758:240:HTNGKDSX2:1:2154:31955:4664	60	-
chr14	87152886	87152887	A00252:255:HWV7WDSX2:1:1157:7139:36307/1	60	+
chr14	87152889	87152890	A00252:255:HWV7WDSX2:4:2601:13467:4022	60	+
chr14	87152892	87152893	A00252:255:HWV7WDSX2:2:1528:27624:15640	60	+
chr14	87972971	87972972	A00252:255:HWV7WDSX2:1:1616:10493:28526/1	60	-
chr14	88613572	88613573	A00252:255:HWV7WDSX2:1:1158:25608:19351/1	60	+
chr14	88835524	88835525	A00252:255:HWV7WDSX2:1:2113:28800:14262/1	60	+
chr14	88847565	88847566	A00252:255:HWV7WDSX2:1:2223:27471:14278	60	+
chr14	89052729	89052730	A00252:255:HWV7WDSX2:2:1432:2682:11710/1	60	-
chr14	89245555	89245556	A00252:255:HWV7WDSX2:1:2205:19642:21418/1	60	-
chr14	90921696	90921697	A00252:255:HWV7WDSX2:1:1307:17562:14622/1	60	+
chr14	91029025	91029026	A00252:255:HWV7WDSX2:2:2372:21676:26193/1	60	-
chr14	91130941	91130942	A00252:255:HWV7WDSX2:3:1632:25491:4679	60	-
chr14	91428450	91428451	A00252:255:HWV7WDSX2:1:1145:12147:2143	60	+
chr14	91490012	91490013	A00252:255:HWV7WDSX2:1:1430:9959:34021/1	60	+
chr14	91984598	91984599	A00252:255:HWV7WDSX2:1:1170:27850:14810/1	60	+
chr14	92802715	92802716	A00758:240:HTNGKDSX2:2:1271:6433:31485/1	60	+
chr14	94652218	94652219	A00758:240:HTNGKDSX2:1:2266:10664:28948	60	+
chr14	94652219	94652220	A00252:255:HWV7WDSX2:1:1262:15781:28729/1	60	+
chr14	94652220	94652221	A00252:255:HWV7WDSX2:2:2177:7084:15327/1	60	+
chr14	96306725	96306726	A00252:255:HWV7WDSX2:1:1502:14534:5588/1	60	-
chr14	96560330	96560331	A00252:255:HWV7WDSX2:3:1257:29369:5854	60	-
chr14	96643713	96643714	A00252:255:HWV7WDSX2:2:2244:10755:1266/1	60	+
chr14	97100598	97100599	A00252:255:HWV7WDSX2:2:2532:16938:2237/1	60	+
chr14	97466608	97466609	A00252:255:HWV7WDSX2:1:1118:28284:17190/1	60	-
chr14	97658355	97658356	A00252:255:HWV7WDSX2:1:1215:20681:2394/1	60	+
chr14	100204418	100204419	A00252:255:HWV7WDSX2:4:1255:10041:1658	60	-
chr14	100242483	100242484	A00252:255:HWV7WDSX2:1:2371:15013:5948	60	-
chr14	100277926	100277927	A00758:240:HTNGKDSX2:2:1428:2627:27962/1	60	-
chr14	101012331	101012332	A00252:255:HWV7WDSX2:3:1575:7509:3537	60	-
chr14	101033112	101033113	A00252:255:HWV7WDSX2:1:1327:4553:36464/1	60	-
chr14	101033114	101033115	A00758:240:HTNGKDSX2:2:1541:14055:21418/1	60	-
chr14	101201973	101201974	A00252:255:HWV7WDSX2:1:1112:23836:28714/1	60	+
chr14	101288839	101288840	A00252:255:HWV7WDSX2:1:1325:17363:2785	60	-
chr14	101611982	101611983	A00252:255:HWV7WDSX2:1:1110:11803:30671/1	60	-
chr14	103440726	103440727	A00252:255:HWV7WDSX2:1:1475:24361:12305/1	60	+
chr14	103450463	103450464	A00252:255:HWV7WDSX2:1:2529:5936:29747/1	60	+
[truncated: 5,137 more rows]
