# Supplementary material for: HIV-1 capsid stability enables inositol phosphate-independent infection of target cells and promotes integration into genes
Source: PLoS Pathog. 2023 Jun 2;19(6):e1011423. doi: 10.1371/journal.ppat.1011423 (PMC10266667; doi:10.1371/journal.ppat.1011423)
Supplement: S2 Data — (TAR.GZ) [file ppat.1011423.s013.tar.gz › CEM_WT_B/CA_Q63A-Q67A/Unique_hg38_integration_sites/7399-GS-19.bed]

chr1	730861	730862	A01177:23:H2L2FDSX3:1:1422:9399:8688/1	60	-
chr1	764653	764654	A01177:23:H2L2FDSX3:1:1278:14362:5321/1	60	+
chr1	781365	781366	A01177:23:H2L2FDSX3:1:2625:7193:28667/1	60	+
chr1	782935	782936	A01177:23:H2L2FDSX3:4:1541:21477:14857	60	-
chr1	789423	789424	A01177:23:H2L2FDSX3:1:1212:11849:18505	60	-
chr1	798359	798360	A01177:23:H2L2FDSX3:4:1421:13503:33708/1	60	-
chr1	805363	805364	A01177:23:H2L2FDSX3:1:1152:14416:32690/1	60	-
chr1	849165	849166	A01177:23:H2L2FDSX3:2:1145:6578:33395/1	60	-
chr1	1199138	1199139	A01177:23:H2L2FDSX3:1:1131:23981:1376/1	60	+
chr1	1484045	1484046	A01177:23:H2L2FDSX3:3:2233:7826:21840/1	60	-
chr1	1785777	1785778	A01177:23:H2L2FDSX3:1:2453:19642:29121	60	-
chr1	1820226	1820227	A01177:23:H2L2FDSX3:1:1169:22968:20541/1	60	+
chr1	1820227	1820228	A01177:23:H2L2FDSX3:2:1160:32850:24283/1	60	+
chr1	1828473	1828474	A01177:23:H2L2FDSX3:2:1447:14660:23312/1	60	-
chr1	1863528	1863529	A01177:23:H2L2FDSX3:1:1123:32253:30827/1	60	+
chr1	2040573	2040574	A01177:23:H2L2FDSX3:4:1115:9426:30217/1	60	+
chr1	3832341	3832342	A01177:23:H2L2FDSX3:1:1677:27398:33599	60	-
chr1	3866990	3866991	A01177:23:H2L2FDSX3:2:2331:22001:33489	60	-
chr1	3895497	3895498	A01177:23:H2L2FDSX3:2:1310:19533:25300/1	60	-
chr1	4446410	4446411	A01177:23:H2L2FDSX3:4:2512:6912:14121	60	-
chr1	4715298	4715299	A01177:23:H2L2FDSX3:1:2154:16215:11036/1	60	-
chr1	5925269	5925270	A01177:23:H2L2FDSX3:1:2467:9607:13119/1	60	+
chr1	5930044	5930045	A01177:23:H2L2FDSX3:1:1617:24297:31328/1	60	-
chr1	5935458	5935459	A01177:23:H2L2FDSX3:1:1539:26169:16814/1	60	-
chr1	5946739	5946740	A01177:23:H2L2FDSX3:1:2545:9977:34147/1	60	-
chr1	6186228	6186229	A01177:23:H2L2FDSX3:2:2178:14895:21277/1	60	-
chr1	6289711	6289712	A01177:23:H2L2FDSX3:1:1169:18810:18411/1	60	+
chr1	6462822	6462823	A01177:23:H2L2FDSX3:1:1112:18656:35556	60	-
chr1	6678532	6678533	A01177:23:H2L2FDSX3:1:1350:6289:21277/1	60	+
chr1	6795133	6795134	A01177:23:H2L2FDSX3:1:1333:7256:7827/1	60	+
chr1	6813014	6813015	A01177:23:H2L2FDSX3:2:1239:18620:8187	60	-
chr1	6827415	6827416	A01177:23:H2L2FDSX3:1:1563:7084:32863/1	60	+
chr1	6829952	6829953	A01177:23:H2L2FDSX3:1:2168:32253:28416/1	60	-
chr1	6831666	6831667	A01177:23:H2L2FDSX3:1:1135:31123:27211/1	60	+
chr1	6870589	6870590	A01177:23:H2L2FDSX3:1:1545:25256:28197/1	60	-
chr1	6871072	6871073	A01177:23:H2L2FDSX3:1:2615:1805:36432/1	60	-
chr1	6872701	6872702	A01177:23:H2L2FDSX3:1:1212:30346:17409/1	60	+
chr1	6874411	6874412	A01177:23:H2L2FDSX3:1:1146:30020:11303/1	60	-
chr1	7119139	7119140	A01177:23:H2L2FDSX3:1:1135:20012:34648/1	60	-
chr1	7355547	7355548	A01177:23:H2L2FDSX3:1:1461:18114:12571/1	60	-
chr1	7523721	7523722	A01177:23:H2L2FDSX3:1:1178:21404:1705/1	60	-
chr1	7832859	7832860	A01177:23:H2L2FDSX3:4:1313:11812:26897/1	60	+
chr1	7913347	7913348	A01177:23:H2L2FDSX3:4:2603:17390:33332	60	-
chr1	7969100	7969101	A01177:23:H2L2FDSX3:1:1504:5466:8860/1	60	+
chr1	7969232	7969233	A01177:23:H2L2FDSX3:1:2256:16830:14826/1	60	-
chr1	8175509	8175510	A01177:23:H2L2FDSX3:2:1557:23339:11725	60	-
chr1	8323357	8323358	A01177:23:H2L2FDSX3:3:2110:1163:27085/1	60	-
chr1	8345416	8345417	A01177:23:H2L2FDSX3:1:2510:8160:30373/1	60	+
chr1	8407423	8407424	A01177:23:H2L2FDSX3:3:2467:18756:10520	60	-
chr1	8450858	8450859	A01177:23:H2L2FDSX3:1:1146:7355:2644/1	60	-
chr1	8456058	8456059	A01177:23:H2L2FDSX3:1:1161:13340:6151/1	60	+
chr1	8530338	8530339	A01177:23:H2L2FDSX3:1:1154:24062:24533/1	60	-
chr1	8533973	8533974	A01177:23:H2L2FDSX3:1:1637:12029:2597/1	60	-
chr1	8538481	8538482	A01177:23:H2L2FDSX3:2:2545:12527:7905/1	60	+
chr1	8547297	8547298	A01177:23:H2L2FDSX3:1:1549:23041:7795/1	60	-
chr1	8549911	8549912	A01177:23:H2L2FDSX3:1:1249:17897:31422/1	60	+
chr1	8562788	8562789	A01177:23:H2L2FDSX3:1:2346:29776:31422/1	60	-
chr1	8571894	8571895	A01177:23:H2L2FDSX3:3:1129:7175:29042/1	60	+
chr1	8611699	8611700	A01177:23:H2L2FDSX3:2:1337:3803:19132/1	60	+
chr1	8640584	8640585	A01177:23:H2L2FDSX3:1:1605:18765:36996/1	60	+
chr1	8655844	8655845	A01177:23:H2L2FDSX3:1:1647:14181:6480	60	-
chr1	8676550	8676551	A01177:23:H2L2FDSX3:1:1277:28899:10614/1	60	+
chr1	8683324	8683325	A01177:23:H2L2FDSX3:1:1215:17110:14372/1	60	-
chr1	8736903	8736904	A01177:23:H2L2FDSX3:1:1368:15926:8782/1	60	+
chr1	8758687	8758688	A01177:23:H2L2FDSX3:1:2568:8929:1955/1	60	+
chr1	8773307	8773308	A01177:23:H2L2FDSX3:1:2173:14823:35712/1	60	+
chr1	8777385	8777386	A01177:23:H2L2FDSX3:3:2326:11595:35383	60	-
chr1	8783726	8783727	A01177:23:H2L2FDSX3:1:1217:31177:28369/1	60	-
chr1	8798594	8798595	A01177:23:H2L2FDSX3:1:2471:11469:25081	60	+
chr1	9238850	9238851	A01177:23:H2L2FDSX3:1:1117:17888:24799/1	60	-
chr1	9242803	9242804	A01177:23:H2L2FDSX3:4:1628:19488:23124	60	-
chr1	9394547	9394548	A01177:23:H2L2FDSX3:3:1334:32280:4758/1	60	-
chr1	9551813	9551814	A01177:23:H2L2FDSX3:1:1122:20103:24126/1	60	+
chr1	9566504	9566505	A01177:23:H2L2FDSX3:1:2620:32777:9345	60	-
chr1	9572036	9572037	A01177:23:H2L2FDSX3:1:2505:7663:18677	60	-
chr1	9709683	9709684	A01177:23:H2L2FDSX3:1:1461:9715:13213/1	60	-
chr1	9752842	9752843	A01177:23:H2L2FDSX3:1:1124:11867:28526/1	60	-
chr1	9781888	9781889	A01177:23:H2L2FDSX3:2:1538:32416:3959/1	60	+
chr1	9867446	9867447	A01177:23:H2L2FDSX3:3:1145:3586:9142/1	60	+
chr1	9935514	9935515	A01177:23:H2L2FDSX3:2:2317:23592:19617/1	60	+
chr1	10045172	10045173	A01177:23:H2L2FDSX3:1:2476:21685:2221	60	+
chr1	10056348	10056349	A01177:23:H2L2FDSX3:1:1360:6696:7138/1	60	-
chr1	10110750	10110751	A01177:23:H2L2FDSX3:2:2125:7780:25927/1	60	-
chr1	10114148	10114149	A01177:23:H2L2FDSX3:3:1533:4119:29637/1	60	+
chr1	10123923	10123924	A01177:23:H2L2FDSX3:2:1333:10267:12508/1	60	-
chr1	10137305	10137306	A01177:23:H2L2FDSX3:1:1104:24948:9126/1	60	+
chr1	10172723	10172724	A01177:23:H2L2FDSX3:1:1203:1588:36464/1	60	+
chr1	10268180	10268181	A01177:23:H2L2FDSX3:1:1615:25030:30906/1	60	-
chr1	10268510	10268511	A01177:23:H2L2FDSX3:2:1115:3848:32581/1	60	-
chr1	10281540	10281541	A01177:23:H2L2FDSX3:3:1607:24939:19789/1	60	-
chr1	10288355	10288356	A01177:23:H2L2FDSX3:1:1451:24243:17143/1	60	-
chr1	10298915	10298916	A01177:23:H2L2FDSX3:1:1156:18593:27117/1	60	+
chr1	10298917	10298918	A01177:23:H2L2FDSX3:1:2356:2844:25864/1	60	+
chr1	10299713	10299714	A01177:23:H2L2FDSX3:2:1423:10194:24533	60	+
chr1	10314893	10314894	A01177:23:H2L2FDSX3:1:1677:6831:9627/1	60	-
chr1	10322389	10322390	A01177:23:H2L2FDSX3:4:1317:11017:35477/1	60	+
chr1	10322511	10322512	A01177:23:H2L2FDSX3:2:1572:32063:23547/1	60	-
chr1	10339826	10339827	A01177:23:H2L2FDSX3:2:1469:10881:8907	60	-
chr1	10396725	10396726	A01177:23:H2L2FDSX3:1:1208:21558:28933	60	-
chr1	10413881	10413882	A01177:23:H2L2FDSX3:4:2631:29297:15875/1	60	+
chr1	10443143	10443144	A01177:23:H2L2FDSX3:2:2404:5981:17613	60	-
chr1	10520428	10520429	A01177:23:H2L2FDSX3:2:1146:6316:15718/1	60	+
chr1	10549311	10549312	A01177:23:H2L2FDSX3:1:1161:15772:11334/1	60	+
chr1	10551014	10551015	A01177:23:H2L2FDSX3:1:2351:7428:3145/1	60	+
chr1	10582105	10582106	A01177:23:H2L2FDSX3:4:1172:24026:19022/1	60	-
chr1	10591334	10591335	A01177:23:H2L2FDSX3:1:1130:13358:20650/1	60	+
chr1	11022347	11022348	A01177:23:H2L2FDSX3:1:2256:20808:36182/1	60	-
chr1	11022349	11022350	A01177:23:H2L2FDSX3:4:1145:26323:31579/1	60	-
chr1	11112393	11112394	A01177:23:H2L2FDSX3:1:1138:16242:20760/1	60	-
chr1	11117430	11117431	A01177:23:H2L2FDSX3:1:1474:7563:23109	60	+
chr1	11163295	11163296	A01177:23:H2L2FDSX3:1:1159:31060:32205/1	60	+
chr1	11207838	11207839	A01177:23:H2L2FDSX3:1:1124:29921:11537	60	+
chr1	11219190	11219191	A01177:23:H2L2FDSX3:1:1406:6696:34068/1	60	+
chr1	11228057	11228058	A01177:23:H2L2FDSX3:1:1306:26883:14105	60	-
chr1	11586263	11586264	A01177:23:H2L2FDSX3:1:1114:26530:32565/1	60	-
chr1	11997974	11997975	A01177:23:H2L2FDSX3:2:1244:17508:11209/1	60	+
chr1	12012461	12012462	A01177:23:H2L2FDSX3:4:2554:21260:21997	60	+
chr1	12012462	12012463	A01177:23:H2L2FDSX3:1:1402:28076:32643	60	+
chr1	12281013	12281014	A01177:23:H2L2FDSX3:1:1514:30789:21590/1	60	-
chr1	12291538	12291539	A01177:23:H2L2FDSX3:1:2256:13838:10050/1	60	-
chr1	12326210	12326211	A01177:23:H2L2FDSX3:1:1502:1877:17143/1	60	-
chr1	12336600	12336601	A01177:23:H2L2FDSX3:1:2267:10429:15640	60	+
chr1	12339315	12339316	A01177:23:H2L2FDSX3:1:1172:25256:32299/1	60	-
chr1	12342413	12342414	A01177:23:H2L2FDSX3:1:1378:19895:12305/1	60	+
chr1	12361763	12361764	A01177:23:H2L2FDSX3:1:1360:28872:24032/1	60	-
chr1	12371153	12371154	A01177:23:H2L2FDSX3:3:1543:1488:2409	60	-
chr1	12371155	12371156	A01177:23:H2L2FDSX3:3:2608:27480:14732	60	-
chr1	12372930	12372931	A01177:23:H2L2FDSX3:3:2562:7401:29215	60	-
chr1	12373966	12373967	A01177:23:H2L2FDSX3:1:1676:14470:15154/1	60	+
chr1	12407405	12407406	A01177:23:H2L2FDSX3:1:2647:28429:20854/1	60	-
chr1	12424028	12424029	A01177:23:H2L2FDSX3:2:2523:2745:8030/1	60	-
chr1	12604445	12604446	A01177:23:H2L2FDSX3:1:1150:19171:20102/1	60	+
chr1	12800862	12800863	A01177:23:H2L2FDSX3:1:2525:14814:2221	60	+
chr1	13474134	13474135	A01177:23:H2L2FDSX3:1:1135:22354:7733	60	-
chr1	13708553	13708554	A01177:23:H2L2FDSX3:1:1609:10945:28620/1	60	-
chr1	13734358	13734359	A01177:23:H2L2FDSX3:1:1165:3179:10974	60	+
chr1	13761922	13761923	A01177:23:H2L2FDSX3:1:1115:32307:7028	60	+
chr1	13788124	13788125	A01177:23:H2L2FDSX3:1:1126:28763:15233/1	60	+
chr1	14283204	14283205	A01177:23:H2L2FDSX3:1:1247:13042:29121/1	60	-
chr1	15079039	15079040	A01177:23:H2L2FDSX3:1:1624:27001:23422/1	60	+
chr1	15453926	15453927	A01177:23:H2L2FDSX3:1:2366:9661:29246/1	60	-
chr1	15575400	15575401	A01177:23:H2L2FDSX3:1:1162:20916:12978/1	60	-
chr1	15629004	15629005	A01177:23:H2L2FDSX3:1:1648:24731:24314/1	60	+
chr1	15656381	15656382	A01177:23:H2L2FDSX3:1:1106:9146:29951/1	60	-
chr1	15661842	15661843	A01177:23:H2L2FDSX3:3:1277:16975:15358/1	60	+
chr1	15686633	15686634	A01177:23:H2L2FDSX3:1:2246:5132:29136/1	60	-
chr1	15712780	15712781	A01177:23:H2L2FDSX3:1:2266:10050:28573	60	+
chr1	15879620	15879621	A01177:23:H2L2FDSX3:3:2648:8666:8985/1	60	+
chr1	15927268	15927269	A01177:23:H2L2FDSX3:1:1101:10908:18411/1	60	-
chr1	16253442	16253443	A01177:23:H2L2FDSX3:1:1438:8070:20353/1	60	-
chr1	16292375	16292376	A01177:23:H2L2FDSX3:3:1210:30752:16016/1	60	-
chr1	16309215	16309216	A01177:23:H2L2FDSX3:1:2570:30300:19680/1	60	+
chr1	16379093	16379094	A01177:23:H2L2FDSX3:1:1566:12952:36104/1	60	+
chr1	16407779	16407780	A01177:23:H2L2FDSX3:1:1570:25156:12430/1	60	+
chr1	16538096	16538097	A01177:23:H2L2FDSX3:1:2302:19651:32424/1	60	-
chr1	16609206	16609207	A01177:23:H2L2FDSX3:1:1148:8648:18944/1	60	+
chr1	16609985	16609986	A01177:23:H2L2FDSX3:1:1178:8784:15452/1	60	-
chr1	16610745	16610746	A01177:23:H2L2FDSX3:1:1164:16947:17127	60	+
chr1	17067338	17067339	A01177:23:H2L2FDSX3:1:1213:20247:8563/1	60	+
chr1	17151348	17151349	A01177:23:H2L2FDSX3:2:1539:27706:12242/1	60	-
chr1	17170965	17170966	A01177:23:H2L2FDSX3:1:1666:20410:1892	60	-
chr1	17273062	17273063	A01177:23:H2L2FDSX3:1:1142:11650:6292	60	-
chr1	17420914	17420915	A01177:23:H2L2FDSX3:2:1632:29785:27430/1	60	-
chr1	17620124	17620125	A01177:23:H2L2FDSX3:1:1603:7003:6856/1	60	-
chr1	18235608	18235609	A01177:23:H2L2FDSX3:1:1107:15863:3630/1	60	-
chr1	18399320	18399321	A01177:23:H2L2FDSX3:1:1138:27444:2268/1	60	+
chr1	18545831	18545832	A01177:23:H2L2FDSX3:4:1271:12906:21089/1	60	+
chr1	18890472	18890473	A01177:23:H2L2FDSX3:3:1320:26539:14450/1	60	-
chr1	19126960	19126961	A01177:23:H2L2FDSX3:4:2164:5873:8782	60	-
chr1	19138091	19138092	A01177:23:H2L2FDSX3:1:1108:29767:16344/1	60	-
chr1	19168663	19168664	A01177:23:H2L2FDSX3:1:1203:11541:12587	60	+
chr1	19187380	19187381	A01177:23:H2L2FDSX3:3:1410:8594:14309/1	60	+
chr1	19237580	19237581	A01177:23:H2L2FDSX3:1:1431:20292:36385/1	60	+
chr1	19354451	19354452	A01177:23:H2L2FDSX3:2:2665:25744:23500	60	-
chr1	19602542	19602543	A01177:23:H2L2FDSX3:1:1116:15881:19977/1	60	+
chr1	19618856	19618857	A01177:23:H2L2FDSX3:1:1247:18665:18192/1	60	-
chr1	19622527	19622528	A01177:23:H2L2FDSX3:3:2611:27868:10802	60	-
chr1	19625112	19625113	A01177:23:H2L2FDSX3:2:2657:2049:3787/1	60	+
chr1	19692437	19692438	A01177:23:H2L2FDSX3:1:1232:18927:20306/1	60	+
chr1	20155879	20155880	A01177:23:H2L2FDSX3:1:1136:25726:15045/1	60	-
chr1	20385127	20385128	A01177:23:H2L2FDSX3:1:2227:25690:22122/1	60	+
chr1	20519341	20519342	A01177:23:H2L2FDSX3:1:1474:8585:4961/1	60	+
chr1	20676857	20676858	A01177:23:H2L2FDSX3:4:1426:29143:8844/1	60	-
chr1	20750574	20750575	A01177:23:H2L2FDSX3:3:2423:25102:26240/1	60	+
chr1	20761970	20761971	A01177:23:H2L2FDSX3:1:2511:27588:13730/1	60	-
chr1	20771987	20771988	A01177:23:H2L2FDSX3:1:1352:23782:3693/1	60	-
chr1	20823012	20823013	A01177:23:H2L2FDSX3:3:1650:5936:29684	60	-
chr1	20833825	20833826	A01177:23:H2L2FDSX3:4:2439:4508:26334/1	60	+
chr1	20839810	20839811	A01177:23:H2L2FDSX3:1:1208:2248:3756	60	+
chr1	20855116	20855117	A01177:23:H2L2FDSX3:3:1236:12020:26036	60	-
chr1	20872586	20872587	A01177:23:H2L2FDSX3:1:1205:20609:8625/1	60	+
chr1	20877465	20877466	A01177:23:H2L2FDSX3:1:2120:20148:27367/1	60	-
chr1	20884624	20884625	A01177:23:H2L2FDSX3:1:1503:19416:17613/1	60	-
chr1	20897231	20897232	A01177:23:H2L2FDSX3:1:1312:7925:16282/1	60	+
chr1	20900249	20900250	A01177:23:H2L2FDSX3:1:1166:23891:3787/1	60	+
chr1	20903975	20903976	A01177:23:H2L2FDSX3:3:1437:9851:26475	60	-
chr1	20904202	20904203	A01177:23:H2L2FDSX3:1:1276:16043:9925/1	60	+
chr1	20910636	20910637	A01177:23:H2L2FDSX3:1:1607:19922:30608/1	60	+
chr1	20924533	20924534	A01177:23:H2L2FDSX3:1:1573:5032:5008	60	-
chr1	20935582	20935583	A01177:23:H2L2FDSX3:1:2251:8079:10254/1	60	-
chr1	20936750	20936751	A01177:23:H2L2FDSX3:3:1634:26449:34835/1	60	-
chr1	20938235	20938236	A01177:23:H2L2FDSX3:4:2458:31711:3145/1	60	-
chr1	20946395	20946396	A01177:23:H2L2FDSX3:2:1132:32334:17347/1	60	-
chr1	20965955	20965956	A01177:23:H2L2FDSX3:2:1523:1271:34381/1	60	-
chr1	20974203	20974204	A01177:23:H2L2FDSX3:1:1676:31882:28463/1	60	+
chr1	20974418	20974419	A01177:23:H2L2FDSX3:1:1647:7482:21621/1	60	-
chr1	20978129	20978130	A01177:23:H2L2FDSX3:1:2518:32949:35916/1	60	+
chr1	20980802	20980803	A01177:23:H2L2FDSX3:1:1267:10122:7373/1	60	-
chr1	21016495	21016496	A01177:23:H2L2FDSX3:1:1202:28980:21151/1	60	-
chr1	21017898	21017899	A01177:23:H2L2FDSX3:1:1111:1425:20337/1	60	+
chr1	21033885	21033886	A01177:23:H2L2FDSX3:1:1611:2202:36307/1	60	+
chr1	21052250	21052251	A01177:23:H2L2FDSX3:1:1105:17861:3646/1	60	+
chr1	21063980	21063981	A01177:23:H2L2FDSX3:1:1304:3088:30827/1	60	+
chr1	21087140	21087141	A01177:23:H2L2FDSX3:1:1445:18159:9768/1	60	+
chr1	21109824	21109825	A01177:23:H2L2FDSX3:1:2447:22164:32268/1	60	-
chr1	21118325	21118326	A01177:23:H2L2FDSX3:2:1213:5068:19727/1	60	-
chr1	21126272	21126273	A01177:23:H2L2FDSX3:1:1322:30617:33473	60	-
chr1	21142246	21142247	A01177:23:H2L2FDSX3:1:1211:28999:26443	60	-
chr1	21239226	21239227	A01177:23:H2L2FDSX3:1:1147:12129:27571	60	+
chr1	21442963	21442964	A01177:23:H2L2FDSX3:4:1245:13051:13416	60	-
chr1	21707982	21707983	A01177:23:H2L2FDSX3:4:2145:14335:17237/1	60	+
chr1	21709027	21709028	A01177:23:H2L2FDSX3:1:1139:24325:22952/1	60	+
chr1	21719292	21719293	A01177:23:H2L2FDSX3:3:2330:15148:18521	60	+
chr1	21724094	21724095	A01177:23:H2L2FDSX3:1:2356:19868:29042/1	60	-
chr1	21733468	21733469	A01177:23:H2L2FDSX3:1:1446:24225:15702/1	60	+
chr1	21752419	21752420	A01177:23:H2L2FDSX3:1:2210:17915:30170/1	60	-
chr1	22037377	22037378	A01177:23:H2L2FDSX3:2:1476:13557:7435/1	60	-
chr1	22499609	22499610	A01177:23:H2L2FDSX3:1:1643:26901:9439/1	60	-
chr1	22966899	22966900	A01177:23:H2L2FDSX3:2:1169:5014:17910/1	60	-
chr1	23012624	23012625	A01177:23:H2L2FDSX3:1:1477:23285:24126	60	-
chr1	23042004	23042005	A01177:23:H2L2FDSX3:2:2101:29279:2253	60	-
chr1	23056015	23056016	A01177:23:H2L2FDSX3:1:1575:25744:24721/1	60	+
chr1	23056152	23056153	A01177:23:H2L2FDSX3:1:2103:19135:7983/1	60	-
chr1	23056911	23056912	A01177:23:H2L2FDSX3:2:1652:1407:17300	60	+
chr1	23065518	23065519	A01177:23:H2L2FDSX3:1:2334:20094:22889/1	60	+
chr1	23066190	23066191	A01177:23:H2L2FDSX3:1:1343:14470:1219/1	60	-
chr1	23104161	23104162	A01177:23:H2L2FDSX3:1:2239:28094:1799	60	-
chr1	23122887	23122888	A01177:23:H2L2FDSX3:1:1142:9372:6856	60	+
chr1	23150498	23150499	A01177:23:H2L2FDSX3:1:1534:14615:31125/1	60	+
chr1	23184966	23184967	A01177:23:H2L2FDSX3:1:1544:17951:5682/1	60	+
chr1	23288123	23288124	A01177:23:H2L2FDSX3:2:1659:27751:6214/1	60	-
chr1	23307945	23307946	A01177:23:H2L2FDSX3:1:2574:3649:30639	60	+
chr1	23315524	23315525	A01177:23:H2L2FDSX3:1:1160:29903:24251/1	60	-
chr1	23317905	23317906	A01177:23:H2L2FDSX3:1:1105:22851:26819/1	60	-
chr1	23326799	23326800	A01177:23:H2L2FDSX3:1:1143:18358:27524/1	60	+
chr1	23330015	23330016	A01177:23:H2L2FDSX3:1:1233:18891:12195/1	60	+
chr1	23338875	23338876	A01177:23:H2L2FDSX3:4:2433:19000:20369/1	60	-
chr1	23339080	23339081	A01177:23:H2L2FDSX3:3:2546:7464:22748/1	60	+
chr1	23691655	23691656	A01177:23:H2L2FDSX3:1:1252:22309:34585/1	60	-
chr1	23758675	23758676	A01177:23:H2L2FDSX3:3:2237:13259:3693/1	60	-
chr1	23897944	23897945	A01177:23:H2L2FDSX3:1:1330:10502:5024/1	60	-
chr1	23917256	23917257	A01177:23:H2L2FDSX3:1:1118:21893:32111	60	-
chr1	23975601	23975602	A01177:23:H2L2FDSX3:2:1448:1443:33896/1	60	+
chr1	24304004	24304005	A01177:23:H2L2FDSX3:1:1638:18620:32111/1	60	+
chr1	24723302	24723303	A01177:23:H2L2FDSX3:1:1145:23574:13949/1	60	+
chr1	24723303	24723304	A01177:23:H2L2FDSX3:1:1314:6479:9612/1	60	+
chr1	24978908	24978909	A01177:23:H2L2FDSX3:1:1473:23809:36245/1	60	+
chr1	25197512	25197513	A01177:23:H2L2FDSX3:1:1158:30327:5791/1	60	+
chr1	25353702	25353703	A01177:23:H2L2FDSX3:1:1103:14091:9518/1	60	-
chr1	25447011	25447012	A01177:23:H2L2FDSX3:1:2278:31286:1783/1	60	+
chr1	25451573	25451574	A01177:23:H2L2FDSX3:2:1243:14742:20478/1	60	-
chr1	25462979	25462980	A01177:23:H2L2FDSX3:1:1657:11180:24956/1	60	+
chr1	25662557	25662558	A01177:23:H2L2FDSX3:1:1473:6858:4445/1	60	+
chr1	25838726	25838727	A01177:23:H2L2FDSX3:2:1373:24831:24549	60	-
chr1	26576586	26576587	A01177:23:H2L2FDSX3:4:1663:16342:24126/1	60	-
chr1	26726379	26726380	A01177:23:H2L2FDSX3:4:2233:29875:26428	60	-
chr1	26733652	26733653	A01177:23:H2L2FDSX3:1:1659:12183:20964/1	60	-
chr1	26926635	26926636	A01177:23:H2L2FDSX3:2:2527:13530:1313	60	+
chr1	26933963	26933964	A01177:23:H2L2FDSX3:4:2567:5909:12289/1	60	+
chr1	27276222	27276223	A01177:23:H2L2FDSX3:1:1136:1669:26303/1	60	+
chr1	27431287	27431288	A01177:23:H2L2FDSX3:1:1217:5791:20697/1	60	-
chr1	27460139	27460140	A01177:23:H2L2FDSX3:1:1520:13539:1110/1	60	+
chr1	27473910	27473911	A01177:23:H2L2FDSX3:2:2526:20681:33113/1	60	-
chr1	27746087	27746088	A01177:23:H2L2FDSX3:2:1332:8558:6637/1	60	+
chr1	27807272	27807273	A01177:23:H2L2FDSX3:3:1407:21296:18427/1	60	-
chr1	27814578	27814579	A01177:23:H2L2FDSX3:2:1425:18792:29309/1	60	-
chr1	27833619	27833620	A01177:23:H2L2FDSX3:1:2137:10719:20619/1	60	+
chr1	27838761	27838762	A01177:23:H2L2FDSX3:4:1641:25861:3944/1	60	-
chr1	27849873	27849874	A01177:23:H2L2FDSX3:1:2475:24316:29074/1	60	+
chr1	27868710	27868711	A01177:23:H2L2FDSX3:1:1221:22607:16376/1	60	+
chr1	27918587	27918588	A01177:23:H2L2FDSX3:1:1418:11822:32925	60	+
chr1	27978502	27978503	A01177:23:H2L2FDSX3:1:1176:2076:33458	60	+
chr1	28032818	28032819	A01177:23:H2L2FDSX3:1:1665:20772:6997/1	60	+
chr1	28034047	28034048	A01177:23:H2L2FDSX3:2:2145:23583:28964/1	60	+
chr1	28038841	28038842	A01177:23:H2L2FDSX3:1:2210:22851:17644	60	-
chr1	28057604	28057605	A01177:23:H2L2FDSX3:3:1266:16215:30138/1	60	-
chr1	28063714	28063715	A01177:23:H2L2FDSX3:1:1243:14073:16344/1	60	+
chr1	28064965	28064966	A01177:23:H2L2FDSX3:1:1515:7952:16235/1	60	+
chr1	28068901	28068902	A01177:23:H2L2FDSX3:1:2259:3694:4006	60	-
chr1	28239988	28239989	A01177:23:H2L2FDSX3:1:1349:13838:7639/1	60	+
chr1	28291207	28291208	A01177:23:H2L2FDSX3:1:2645:19913:5729/1	60	-
chr1	28330645	28330646	A01177:23:H2L2FDSX3:2:2110:27950:20149	60	-
chr1	28407645	28407646	A01177:23:H2L2FDSX3:1:2341:19045:5415/1	60	-
chr1	28611420	28611421	A01177:23:H2L2FDSX3:2:1262:4155:7811/1	60	+
chr1	28619458	28619459	A01177:23:H2L2FDSX3:2:2401:8332:28479	60	-
chr1	28637024	28637025	A01177:23:H2L2FDSX3:1:1346:29866:34303/1	60	+
chr1	28649621	28649622	A01177:23:H2L2FDSX3:1:1161:29261:21637/1	60	-
chr1	28752862	28752863	A01177:23:H2L2FDSX3:1:2120:26549:36511	60	-
chr1	28999103	28999104	A01177:23:H2L2FDSX3:2:1142:23077:36166	60	-
chr1	29006689	29006690	A01177:23:H2L2FDSX3:1:2213:30101:20337/1	60	+
chr1	29014621	29014622	A01177:23:H2L2FDSX3:2:2236:11577:13808/1	60	+
chr1	29031078	29031079	A01177:23:H2L2FDSX3:1:1140:18873:7780/1	60	+
chr1	29040398	29040399	A01177:23:H2L2FDSX3:4:1152:15365:18709	60	+
chr1	29041876	29041877	A01177:23:H2L2FDSX3:1:1204:25861:9079	60	-
chr1	29061980	29061981	A01177:23:H2L2FDSX3:1:2142:5665:32972/1	60	+
chr1	29073445	29073446	A01177:23:H2L2FDSX3:1:1310:25418:10692/1	60	+
chr1	29075267	29075268	A01177:23:H2L2FDSX3:4:1601:3839:7639	60	+
chr1	29076986	29076987	A01177:23:H2L2FDSX3:2:1278:25346:5525/1	60	+
chr1	29088535	29088536	A01177:23:H2L2FDSX3:2:1105:6388:32127/1	60	+
chr1	29219433	29219434	A01177:23:H2L2FDSX3:3:1156:14217:34287/1	60	-
chr1	30953448	30953449	A01177:23:H2L2FDSX3:1:1306:10465:33207/1	60	+
chr1	30961430	30961431	A01177:23:H2L2FDSX3:4:2257:1796:5040	60	-
chr1	30982615	30982616	A01177:23:H2L2FDSX3:1:1205:11098:30044/1	60	+
chr1	30995849	30995850	A01177:23:H2L2FDSX3:1:1667:10375:16454/1	60	-
chr1	30999473	30999474	A01177:23:H2L2FDSX3:4:1513:16523:5963	60	+
chr1	31011070	31011071	A01177:23:H2L2FDSX3:1:1301:21594:1188/1	60	-
chr1	31015450	31015451	A01177:23:H2L2FDSX3:1:1247:13331:25614	60	+
chr1	31025191	31025192	A01177:23:H2L2FDSX3:1:1470:9218:3865/1	60	+
chr1	31267963	31267964	A01177:23:H2L2FDSX3:1:1303:27715:20494/1	60	+
chr1	31272092	31272093	A01177:23:H2L2FDSX3:1:2128:15772:35258/1	60	+
chr1	31330278	31330279	A01177:23:H2L2FDSX3:1:1302:6659:27618	60	+
chr1	31349737	31349738	A01177:23:H2L2FDSX3:1:1115:23637:6292/1	60	+
chr1	31355217	31355218	A01177:23:H2L2FDSX3:1:1539:4752:33771/1	60	+
chr1	31783337	31783338	A01177:23:H2L2FDSX3:2:1103:25617:2237/1	60	-
chr1	31823908	31823909	A01177:23:H2L2FDSX3:1:1318:21133:32111/1	60	+
chr1	31865828	31865829	A01177:23:H2L2FDSX3:1:2248:19388:33724/1	60	-
chr1	31911689	31911690	A01177:23:H2L2FDSX3:1:1276:3757:35931/1	60	+
chr1	31913798	31913799	A01177:23:H2L2FDSX3:1:1508:10682:12508	60	-
chr1	31917332	31917333	A01177:23:H2L2FDSX3:2:1241:6352:33880/1	60	+
chr1	31928991	31928992	A01177:23:H2L2FDSX3:1:1206:19009:34726/1	60	-
chr1	32029607	32029608	A01177:23:H2L2FDSX3:1:2417:19750:4946/1	60	-
chr1	32333173	32333174	A01177:23:H2L2FDSX3:1:1160:20745:7326/1	60	+
chr1	32383442	32383443	A01177:23:H2L2FDSX3:1:1256:23945:2033/1	60	-
chr1	32436759	32436760	A01177:23:H2L2FDSX3:1:2305:23303:22467	60	+
chr1	32498237	32498238	A01177:23:H2L2FDSX3:2:1235:1913:3740	60	+
chr1	32580925	32580926	A01177:23:H2L2FDSX3:1:1635:23764:1407/1	60	+
chr1	32673911	32673912	A01177:23:H2L2FDSX3:3:1521:6732:9925/1	60	-
chr1	32826798	32826799	A01177:23:H2L2FDSX3:1:1523:28763:14043	60	+
chr1	32832083	32832084	A01177:23:H2L2FDSX3:1:1178:11632:9799/1	60	+
chr1	32835510	32835511	A01177:23:H2L2FDSX3:1:2134:11397:5071/1	60	+
chr1	33167598	33167599	A01177:23:H2L2FDSX3:1:2274:3414:36746/1	60	+
chr1	33285492	33285493	A01177:23:H2L2FDSX3:1:2573:9815:31641/1	60	-
chr1	33319151	33319152	A01177:23:H2L2FDSX3:1:1269:24144:3818/1	60	-
chr1	33484488	33484489	A01177:23:H2L2FDSX3:1:2402:24325:27524/1	60	-
chr1	34312958	34312959	A01177:23:H2L2FDSX3:1:1162:20121:17957/1	60	+
chr1	34471837	34471838	A01177:23:H2L2FDSX3:1:2134:20202:23891/1	60	-
chr1	34611024	34611025	A01177:23:H2L2FDSX3:1:2209:17626:31454/1	60	+
chr1	34620676	34620677	A01177:23:H2L2FDSX3:1:2523:7292:33254/1	60	+
chr1	34676405	34676406	A01177:23:H2L2FDSX3:1:1237:23882:19836/1	60	+
chr1	34752389	34752390	A01177:23:H2L2FDSX3:1:1123:25970:5384	60	-
chr1	35023762	35023763	A01177:23:H2L2FDSX3:1:1173:29351:20697/1	60	-
chr1	35081390	35081391	A01177:23:H2L2FDSX3:1:1226:16685:14951	60	+
chr1	35289370	35289371	A01177:23:H2L2FDSX3:1:1209:11379:27555/1	60	+
chr1	35381670	35381671	A01177:23:H2L2FDSX3:1:1205:31765:16047/1	60	-
chr1	35387520	35387521	A01177:23:H2L2FDSX3:3:1559:27344:29904/1	60	-
chr1	35510971	35510972	A01177:23:H2L2FDSX3:1:2432:10583:5603/1	60	+
chr1	35585341	35585342	A01177:23:H2L2FDSX3:1:1351:10556:4460/1	60	-
chr1	35755129	35755130	A01177:23:H2L2FDSX3:1:1320:2003:12915	60	+
chr1	35964638	35964639	A01177:23:H2L2FDSX3:2:2611:3179:24502/1	60	-
chr1	35967452	35967453	A01177:23:H2L2FDSX3:2:2516:28465:22294/1	60	+
chr1	35983307	35983308	A01177:23:H2L2FDSX3:1:1578:27380:30154/1	60	-
chr1	36006758	36006759	A01177:23:H2L2FDSX3:1:1604:17589:22905/1	60	+
chr1	36053935	36053936	A01177:23:H2L2FDSX3:1:1130:8585:14544/1	60	+
chr1	36057155	36057156	A01177:23:H2L2FDSX3:1:1414:23945:17973/1	60	+
chr1	36251181	36251182	A01177:23:H2L2FDSX3:1:1443:20862:14794/1	60	-
chr1	36263214	36263215	A01177:23:H2L2FDSX3:1:1219:3757:3239/1	60	+
chr1	36331720	36331721	A01177:23:H2L2FDSX3:1:1110:11912:22185/1	60	-
chr1	36543376	36543377	A01177:23:H2L2FDSX3:1:1521:2437:20776/1	60	-
chr1	37496907	37496908	A01177:23:H2L2FDSX3:1:1412:8549:11913/1	60	+
chr1	37554050	37554051	A01177:23:H2L2FDSX3:1:1152:7527:3255/1	60	+
chr1	37666766	37666767	A01177:23:H2L2FDSX3:1:1356:9715:12837/1	60	+
chr1	37714359	37714360	A01177:23:H2L2FDSX3:1:1668:30156:31516/1	60	+
chr1	38312149	38312150	A01177:23:H2L2FDSX3:1:1146:16866:33552/1	60	+
chr1	39005378	39005379	A01177:23:H2L2FDSX3:1:1163:3803:14967/1	60	+
chr1	39232052	39232053	A01177:23:H2L2FDSX3:1:1130:4824:21277/1	60	+
chr1	39287700	39287701	A01177:23:H2L2FDSX3:4:2341:9688:21496/1	60	-
chr1	39294014	39294015	A01177:23:H2L2FDSX3:2:1416:30002:10300/1	60	-
chr1	39309384	39309385	A01177:23:H2L2FDSX3:1:1122:31295:13980	60	-
chr1	39325065	39325066	A01177:23:H2L2FDSX3:4:1544:20790:10410/1	60	-
chr1	39325108	39325109	A01177:23:H2L2FDSX3:1:1612:22824:1564/1	60	-
chr1	39363564	39363565	A01177:23:H2L2FDSX3:3:2134:31177:9674/1	60	-
chr1	39364079	39364080	A01177:23:H2L2FDSX3:1:2468:14977:23077/1	60	-
chr1	39435233	39435234	A01177:23:H2L2FDSX3:1:1334:13205:22232/1	60	-
chr1	39447006	39447007	A01177:23:H2L2FDSX3:1:1656:32452:3145/1	60	+
chr1	39816964	39816965	A01177:23:H2L2FDSX3:1:1217:6198:6621/1	60	-
chr1	39852420	39852421	A01177:23:H2L2FDSX3:4:1452:19262:30373	60	-
chr1	39860365	39860366	A01177:23:H2L2FDSX3:4:1625:1805:7842	60	-
chr1	39924700	39924701	A01177:23:H2L2FDSX3:4:1417:12328:32456	60	+
chr1	40056615	40056616	A01177:23:H2L2FDSX3:2:2265:25789:6825/1	60	+
chr1	40191131	40191132	A01177:23:H2L2FDSX3:1:1275:29921:11036/1	60	+
chr1	40193556	40193557	A01177:23:H2L2FDSX3:1:1502:20781:2159/1	60	+
chr1	40408402	40408403	A01177:23:H2L2FDSX3:4:2265:5611:30217	60	+
chr1	40459627	40459628	A01177:23:H2L2FDSX3:3:1662:13259:4319/1	60	-
chr1	40546110	40546111	A01177:23:H2L2FDSX3:1:1507:20998:32002	60	-
chr1	40590059	40590060	A01177:23:H2L2FDSX3:1:1441:18059:34929/1	60	-
chr1	40701122	40701123	A01177:23:H2L2FDSX3:2:2135:2166:27038	60	+
chr1	40708100	40708101	A01177:23:H2L2FDSX3:4:2564:15691:9314/1	60	+
chr1	40765101	40765102	A01177:23:H2L2FDSX3:4:2262:26675:13964/1	60	-
chr1	40882831	40882832	A01177:23:H2L2FDSX3:1:1136:3251:17425/1	60	+
chr1	40890949	40890950	A01177:23:H2L2FDSX3:1:1376:7771:6089/1	60	+
chr1	40984898	40984899	A01177:23:H2L2FDSX3:1:1352:20907:14278/1	60	+
chr1	41000761	41000762	A01177:23:H2L2FDSX3:1:1256:8757:8797/1	60	-
chr1	41069362	41069363	A01177:23:H2L2FDSX3:1:1634:19027:28682/1	60	+
chr1	41091409	41091410	A01177:23:H2L2FDSX3:4:1476:2645:24643/1	60	+
chr1	41094577	41094578	A01177:23:H2L2FDSX3:1:1262:3631:10316/1	60	-
chr1	41111245	41111246	A01177:23:H2L2FDSX3:2:1216:3739:14857	60	-
chr1	41112860	41112861	A01177:23:H2L2FDSX3:3:2519:4119:25097	60	-
chr1	41138103	41138104	A01177:23:H2L2FDSX3:1:2139:31123:30311/1	60	-
chr1	41150184	41150185	A01177:23:H2L2FDSX3:1:1133:20853:3505	60	+
chr1	41154944	41154945	A01177:23:H2L2FDSX3:4:2325:3378:27101	60	-
chr1	41166681	41166682	A01177:23:H2L2FDSX3:2:1677:32479:32221/1	60	-
chr1	41192427	41192428	A01177:23:H2L2FDSX3:1:1364:25265:13275/1	60	-
chr1	41201652	41201653	A01177:23:H2L2FDSX3:1:1315:15203:16423/1	60	+
chr1	41211664	41211665	A01177:23:H2L2FDSX3:1:1508:25644:29904/1	60	+
chr1	41471418	41471419	A01177:23:H2L2FDSX3:1:1253:13774:3615/1	60	+
chr1	41613600	41613601	A01177:23:H2L2FDSX3:4:2406:20039:34726/1	60	+
chr1	41760363	41760364	A01177:23:H2L2FDSX3:1:1459:8947:3709/1	60	-
chr1	41779256	41779257	A01177:23:H2L2FDSX3:3:1660:27335:21308	60	-
chr1	41799898	41799899	A01177:23:H2L2FDSX3:4:2253:21404:10316	60	-
chr1	42189235	42189236	A01177:23:H2L2FDSX3:1:2317:4517:33489	60	+
chr1	42200430	42200431	A01177:23:H2L2FDSX3:1:1211:16080:6605/1	60	+
chr1	42226502	42226503	A01177:23:H2L2FDSX3:3:1634:19180:7842/1	60	+
chr1	42246219	42246220	A01177:23:H2L2FDSX3:3:2575:6931:14591/1	60	-
chr1	42256909	42256910	A01177:23:H2L2FDSX3:1:1232:6144:23531/1	60	-
chr1	42264638	42264639	A01177:23:H2L2FDSX3:1:2137:18421:21339/1	60	-
chr1	42282094	42282095	A01177:23:H2L2FDSX3:1:2133:11162:7420/1	60	+
chr1	42290191	42290192	A01177:23:H2L2FDSX3:1:1347:15872:15295/1	60	-
chr1	42306801	42306802	A01177:23:H2L2FDSX3:1:2172:17445:21402/1	60	+
chr1	42352153	42352154	A01177:23:H2L2FDSX3:3:2101:1136:19648/1	60	-
chr1	42702614	42702615	A01177:23:H2L2FDSX3:1:2116:30092:24580/1	60	-
chr1	42798891	42798892	A01177:23:H2L2FDSX3:1:1470:27651:13463	60	+
chr1	42848705	42848706	A01177:23:H2L2FDSX3:1:1176:8531:9001/1	60	+
chr1	43406945	43406946	A01177:23:H2L2FDSX3:1:1329:3106:28948/1	60	+
chr1	43512984	43512985	A01177:23:H2L2FDSX3:1:1165:29351:12023/1	60	+
chr1	43698390	43698391	A01177:23:H2L2FDSX3:4:2173:23131:14184/1	60	+
chr1	43780754	43780755	A01177:23:H2L2FDSX3:3:2646:23285:13542/1	60	-
chr1	43808671	43808672	A01177:23:H2L2FDSX3:1:1327:3088:7623	60	-
chr1	43825794	43825795	A01177:23:H2L2FDSX3:1:1253:3070:21872	60	-
chr1	43840571	43840572	A01177:23:H2L2FDSX3:4:1122:4616:12054	60	+
chr1	44350943	44350944	A01177:23:H2L2FDSX3:1:1308:30798:3349/1	60	-
chr1	44405882	44405883	A01177:23:H2L2FDSX3:2:1201:32036:5682	60	-
chr1	44750763	44750764	A01177:23:H2L2FDSX3:1:2236:8061:15953/1	60	-
chr1	44768616	44768617	A01177:23:H2L2FDSX3:1:1368:18991:26991/1	60	-
chr1	44792261	44792262	A01177:23:H2L2FDSX3:2:1112:31412:7482/1	60	+
chr1	45102697	45102698	A01177:23:H2L2FDSX3:1:1154:23149:31688/1	60	-
chr1	45302921	45302922	A01177:23:H2L2FDSX3:1:1108:9878:34851	60	+
chr1	45542639	45542640	A01177:23:H2L2FDSX3:1:1249:26377:17268/1	60	-
chr1	45624825	45624826	A01177:23:H2L2FDSX3:1:2149:8567:3208	60	-
chr1	45632914	45632915	A01177:23:H2L2FDSX3:4:2206:26133:4852	60	-
chr1	45681512	45681513	A01177:23:H2L2FDSX3:1:1366:3911:3756/1	60	-
chr1	45714507	45714508	A01177:23:H2L2FDSX3:1:1108:31114:15139/1	60	+
chr1	45893499	45893500	A01177:23:H2L2FDSX3:1:1675:25057:23156/1	60	-
chr1	45954564	45954565	A01177:23:H2L2FDSX3:1:2441:22923:32017/1	60	+
chr1	46059306	46059307	A01177:23:H2L2FDSX3:2:1469:24243:5963/1	60	+
chr1	46877892	46877893	A01177:23:H2L2FDSX3:1:2176:17707:16814/1	60	+
chr1	47129713	47129714	A01177:23:H2L2FDSX3:1:1254:30870:23547	60	-
chr1	47293478	47293479	A01177:23:H2L2FDSX3:3:2167:24840:34240/1	60	+
chr1	47421794	47421795	A01177:23:H2L2FDSX3:1:1504:27299:33583/1	60	-
chr1	48057754	48057755	A01177:23:H2L2FDSX3:1:1301:24135:21277/1	60	+
chr1	48312414	48312415	A01177:23:H2L2FDSX3:1:1569:27896:7373/1	60	-
chr1	48471618	48471619	A01177:23:H2L2FDSX3:1:1101:30924:1595/1	60	-
chr1	48818091	48818092	A01177:23:H2L2FDSX3:1:1134:3269:2926/1	60	-
chr1	48852932	48852933	A01177:23:H2L2FDSX3:1:2468:19660:33661/1	60	-
chr1	49128771	49128772	A01177:23:H2L2FDSX3:1:1458:5059:26349/1	60	-
chr1	49244026	49244027	A01177:23:H2L2FDSX3:1:2142:15637:4805/1	60	-
chr1	49312798	49312799	A01177:23:H2L2FDSX3:1:1446:22299:34287/1	60	+
chr1	49391797	49391798	A01177:23:H2L2FDSX3:1:1116:26955:3583	60	+
chr1	49985263	49985264	A01177:23:H2L2FDSX3:4:2342:8187:5149	60	+
chr1	50470502	50470503	A01177:23:H2L2FDSX3:1:1663:17698:19993/1	60	+
chr1	50476518	50476519	A01177:23:H2L2FDSX3:1:1525:25726:20181	60	-
chr1	50500306	50500307	A01177:23:H2L2FDSX3:1:2233:32154:22263/1	60	+
chr1	50511194	50511195	A01177:23:H2L2FDSX3:1:1113:19072:5588/1	60	+
chr1	50516768	50516769	A01177:23:H2L2FDSX3:2:2217:27453:34444/1	60	+
chr1	50530250	50530251	A01177:23:H2L2FDSX3:2:1210:9001:3834/1	60	+
chr1	50532456	50532457	A01177:23:H2L2FDSX3:1:1571:10429:2300	60	+
chr1	50538062	50538063	A01177:23:H2L2FDSX3:1:1116:18647:24079/1	60	+
chr1	50556887	50556888	A01177:23:H2L2FDSX3:1:1453:4544:1219/1	60	+
chr1	50584020	50584021	A01177:23:H2L2FDSX3:1:2647:22779:5838/1	60	+
chr1	50584541	50584542	A01177:23:H2L2FDSX3:1:1230:5801:29763/1	60	+
chr1	50584903	50584904	A01177:23:H2L2FDSX3:2:1524:20365:12336/1	60	-
chr1	50598073	50598074	A01177:23:H2L2FDSX3:1:2373:3775:21840	60	-
chr1	50637310	50637311	A01177:23:H2L2FDSX3:3:1162:31132:31829	60	+
chr1	50681988	50681989	A01177:23:H2L2FDSX3:2:1278:8088:11490/1	60	+
chr1	50698303	50698304	A01177:23:H2L2FDSX3:1:1222:19922:16642/1	60	-
chr1	50704483	50704484	A01177:23:H2L2FDSX3:4:2248:17409:22435/1	60	-
chr1	50805954	50805955	A01177:23:H2L2FDSX3:2:1201:12183:6089/1	60	+
chr1	50813429	50813430	A01177:23:H2L2FDSX3:1:2319:9109:11537/1	60	+
chr1	50842395	50842396	A01177:23:H2L2FDSX3:1:1245:26386:21449/1	60	-
chr1	50855405	50855406	A01177:23:H2L2FDSX3:1:2139:15492:13448/1	60	-
chr1	50898019	50898020	A01177:23:H2L2FDSX3:1:2632:19623:18756/1	60	+
chr1	50901510	50901511	A01177:23:H2L2FDSX3:1:1205:6705:34272/1	60	-
chr1	50928041	50928042	A01177:23:H2L2FDSX3:1:1571:3504:31923/1	60	-
chr1	50937872	50937873	A01177:23:H2L2FDSX3:2:1425:23746:21324	60	-
chr1	50983586	50983587	A01177:23:H2L2FDSX3:4:1170:32470:12164	60	+
chr1	51000612	51000613	A01177:23:H2L2FDSX3:1:1326:10384:11929/1	60	+
chr1	51365869	51365870	A01177:23:H2L2FDSX3:1:1323:19352:18349/1	60	+
chr1	51415605	51415606	A01177:23:H2L2FDSX3:1:2178:6352:33755/1	60	-
chr1	51420879	51420880	A01177:23:H2L2FDSX3:1:2105:7319:19116/1	60	-
chr1	51430978	51430979	A01177:23:H2L2FDSX3:1:1132:22281:14309	60	-
chr1	51445578	51445579	A01177:23:H2L2FDSX3:1:1677:26295:11960/1	60	-
chr1	51454347	51454348	A01177:23:H2L2FDSX3:2:1558:6343:36871/1	60	+
chr1	51464655	51464656	A01177:23:H2L2FDSX3:1:1122:25147:29199/1	60	+
chr1	51475451	51475452	A01177:23:H2L2FDSX3:3:1359:15076:15452	60	-
chr1	51475452	51475453	A01177:23:H2L2FDSX3:1:1511:12301:17378	60	-
chr1	51495906	51495907	A01177:23:H2L2FDSX3:1:1435:11939:17409	60	-
chr1	51625059	51625060	A01177:23:H2L2FDSX3:1:1256:32027:21449/1	60	+
chr1	51691005	51691006	A01177:23:H2L2FDSX3:1:1127:27679:31516/1	60	+
chr1	51755595	51755596	A01177:23:H2L2FDSX3:1:1433:22055:21120	60	+
chr1	51759531	51759532	A01177:23:H2L2FDSX3:2:1321:31304:16783	60	-
chr1	51777329	51777330	A01177:23:H2L2FDSX3:2:1210:27715:3396/1	60	+
chr1	51811130	51811131	A01177:23:H2L2FDSX3:1:2422:18783:36777/1	60	-
chr1	51820746	51820747	A01177:23:H2L2FDSX3:4:2470:3278:5509/1	60	-
chr1	52080305	52080306	A01177:23:H2L2FDSX3:1:1175:25997:29700/1	60	-
chr1	52265253	52265254	A01177:23:H2L2FDSX3:1:2537:3992:13385/1	60	+
chr1	52274228	52274229	A01177:23:H2L2FDSX3:1:1123:21206:17863/1	60	-
chr1	52309615	52309616	A01177:23:H2L2FDSX3:2:1127:26485:10410/1	60	+
chr1	52329552	52329553	A01177:23:H2L2FDSX3:1:2648:17734:17707/1	60	-
chr1	52422176	52422177	A01177:23:H2L2FDSX3:2:1129:9643:16908/1	60	-
chr1	52448259	52448260	A01177:23:H2L2FDSX3:1:1176:20808:13260/1	60	-
chr1	52448565	52448566	A01177:23:H2L2FDSX3:2:2355:22571:2472	60	+
chr1	52484623	52484624	A01177:23:H2L2FDSX3:1:1465:15637:17707/1	60	-
chr1	52485424	52485425	A01177:23:H2L2FDSX3:1:1415:32262:23359/1	60	+
chr1	52500538	52500539	A01177:23:H2L2FDSX3:4:2447:19551:22639/1	60	-
chr1	52652356	52652357	A01177:23:H2L2FDSX3:1:1367:17987:21371	60	-
chr1	52696610	52696611	A01177:23:H2L2FDSX3:1:1101:4426:18771/1	60	-
chr1	52780662	52780663	A01177:23:H2L2FDSX3:1:1137:20826:28291/1	60	-
chr1	52801745	52801746	A01177:23:H2L2FDSX3:2:2674:10158:9721/1	60	-
chr1	52973167	52973168	A01177:23:H2L2FDSX3:1:1564:29903:33739/1	60	-
chr1	52974319	52974320	A01177:23:H2L2FDSX3:1:2320:4806:30201/1	60	-
chr1	53035948	53035949	A01177:23:H2L2FDSX3:2:2129:26639:32690/1	60	+
chr1	53385055	53385056	A01177:23:H2L2FDSX3:1:1311:7030:11569/1	60	+
chr1	53385057	53385058	A01177:23:H2L2FDSX3:3:2244:31539:27492	60	+
chr1	53658043	53658044	A01177:23:H2L2FDSX3:1:1101:12825:23265/1	60	+
chr1	53808553	53808554	A01177:23:H2L2FDSX3:1:1309:14479:28541/1	60	+
chr1	53837036	53837037	A01177:23:H2L2FDSX3:1:1101:29568:21386/1	60	-
chr1	53849737	53849738	A01177:23:H2L2FDSX3:1:1141:28429:22169/1	60	-
chr1	53924442	53924443	A01177:23:H2L2FDSX3:2:1178:30572:6778/1	60	+
chr1	53974802	53974803	A01177:23:H2L2FDSX3:1:1226:9372:22858/1	60	+
chr1	54097829	54097830	A01177:23:H2L2FDSX3:1:2155:8965:14544/1	60	-
chr1	54510366	54510367	A01177:23:H2L2FDSX3:3:2373:32696:13745	60	-
chr1	54583976	54583977	A01177:23:H2L2FDSX3:1:2318:3794:21465	60	+
chr1	54856910	54856911	A01177:23:H2L2FDSX3:1:1204:8820:23594/1	60	+
chr1	54980283	54980284	A01177:23:H2L2FDSX3:4:2439:30951:19022/1	60	-
chr1	55082306	55082307	A01177:23:H2L2FDSX3:1:1123:6922:18333/1	60	-
chr1	55133523	55133524	A01177:23:H2L2FDSX3:3:2227:17345:16877	60	-
chr1	55145003	55145004	A01177:23:H2L2FDSX3:1:1254:4969:30827/1	60	+
chr1	55207265	55207266	A01177:23:H2L2FDSX3:1:1636:1488:11209/1	60	-
chr1	55304726	55304727	A01177:23:H2L2FDSX3:1:2377:1298:23093/1	60	+
chr1	55320684	55320685	A01177:23:H2L2FDSX3:1:1625:9001:1423/1	60	-
chr1	55742547	55742548	A01177:23:H2L2FDSX3:2:1377:6289:31923	60	+
chr1	55744277	55744278	A01177:23:H2L2FDSX3:2:1422:7509:19476	60	+
chr1	56238488	56238489	A01177:23:H2L2FDSX3:4:1363:10592:29105	60	-
chr1	56358127	56358128	A01177:23:H2L2FDSX3:4:1257:5358:10645	60	-
chr1	56545459	56545460	A01177:23:H2L2FDSX3:1:1117:18493:11600/1	60	-
chr1	56577652	56577653	A01177:23:H2L2FDSX3:2:2359:31421:12320	60	-
chr1	56580934	56580935	A01177:23:H2L2FDSX3:1:2472:2239:2268	60	-
chr1	56619047	56619048	A01177:23:H2L2FDSX3:1:2267:26304:25347	60	+
chr1	56684464	56684465	A01177:23:H2L2FDSX3:1:1230:27290:33191/1	60	-
chr1	56850986	56850987	A01177:23:H2L2FDSX3:1:1661:20166:26052/1	60	-
chr1	56866932	56866933	A01177:23:H2L2FDSX3:1:2572:5882:2221	60	-
chr1	56995580	56995581	A01177:23:H2L2FDSX3:1:1168:17906:17221/1	60	-
chr1	57035683	57035684	A01177:23:H2L2FDSX3:1:1450:28194:26835/1	60	+
chr1	57043577	57043578	A01177:23:H2L2FDSX3:2:1266:4987:6464/1	60	+
chr1	57054694	57054695	A01177:23:H2L2FDSX3:1:1258:32289:9784/1	60	+
chr1	57240995	57240996	A01177:23:H2L2FDSX3:1:1175:4544:4038/1	60	-
chr1	57295718	57295719	A01177:23:H2L2FDSX3:1:1654:8142:21292/1	60	+
chr1	57452447	57452448	A01177:23:H2L2FDSX3:1:1308:13630:22467/1	60	-
chr1	57525221	57525222	A01177:23:H2L2FDSX3:1:1235:13765:36542/1	60	+
chr1	58048177	58048178	A01177:23:H2L2FDSX3:1:1208:12029:14215/1	60	+
chr1	58325375	58325376	A01177:23:H2L2FDSX3:1:2531:4670:13526/1	60	-
chr1	58377926	58377927	A01177:23:H2L2FDSX3:1:1610:20916:15859	60	+
chr1	58409942	58409943	A01177:23:H2L2FDSX3:1:1276:20763:4570/1	60	-
chr1	58504173	58504174	A01177:23:H2L2FDSX3:2:2674:3125:19460/1	60	+
chr1	58540462	58540463	A01177:23:H2L2FDSX3:1:2234:14199:21981/1	60	+
chr1	58674529	58674530	A01177:23:H2L2FDSX3:1:1316:13738:17989/1	60	-
chr1	58695329	58695330	A01177:23:H2L2FDSX3:4:2502:27534:1454	60	-
chr1	58747309	58747310	A01177:23:H2L2FDSX3:3:1362:32606:8735/1	60	+
chr1	58774187	58774188	A01177:23:H2L2FDSX3:3:2233:11731:31109/1	60	+
chr1	59271664	59271665	A01177:23:H2L2FDSX3:1:2156:32136:2597/1	60	+
chr1	59355769	59355770	A01177:23:H2L2FDSX3:1:1106:26964:28181/1	60	-
chr1	59466499	59466500	A01177:23:H2L2FDSX3:2:1558:21793:13777/1	60	-
chr1	59565934	59565935	A01177:23:H2L2FDSX3:1:1249:3604:10833/1	60	-
chr1	59888578	59888579	A01177:23:H2L2FDSX3:4:2172:2998:9001	60	+
chr1	60507601	60507602	A01177:23:H2L2FDSX3:1:1451:22742:12540	60	-
chr1	60938813	60938814	A01177:23:H2L2FDSX3:3:1101:1967:26130/1	60	-
chr1	60938815	60938816	A01177:23:H2L2FDSX3:1:1256:3459:19570/1	60	-
chr1	61091581	61091582	A01177:23:H2L2FDSX3:1:1259:31349:16799/1	60	-
chr1	61250367	61250368	A01177:23:H2L2FDSX3:1:2335:27100:9064	60	-
chr1	61268271	61268272	A01177:23:H2L2FDSX3:1:1155:5602:8500/1	60	-
chr1	61276995	61276996	A01177:23:H2L2FDSX3:4:1429:10456:26897/1	60	+
chr1	61282504	61282505	A01177:23:H2L2FDSX3:1:2165:30237:13182	60	-
chr1	61282505	61282506	A01177:23:H2L2FDSX3:1:1167:10990:29543/1	60	-
chr1	61299932	61299933	A01177:23:H2L2FDSX3:2:2610:11812:11647/1	60	+
chr1	61361315	61361316	A01177:23:H2L2FDSX3:1:2317:25545:7748/1	60	+
chr1	61680260	61680261	A01177:23:H2L2FDSX3:2:2659:24270:18286/1	60	+
chr1	61686483	61686484	A01177:23:H2L2FDSX3:2:1530:4173:2988/1	60	-
chr1	61686699	61686700	A01177:23:H2L2FDSX3:4:1534:30318:35556	60	+
chr1	61693510	61693511	A01177:23:H2L2FDSX3:1:1152:25717:14528/1	60	-
chr1	61701476	61701477	A01177:23:H2L2FDSX3:3:2123:19045:4069	60	-
chr1	61722958	61722959	A01177:23:H2L2FDSX3:2:2322:5475:27508/1	60	+
chr1	61971529	61971530	A01177:23:H2L2FDSX3:1:1133:27254:34507	60	+
chr1	62020292	62020293	A01177:23:H2L2FDSX3:1:1110:21649:1251/1	60	+
chr1	62473786	62473787	A01177:23:H2L2FDSX3:1:1250:9118:34914/1	60	+
chr1	62485154	62485155	A01177:23:H2L2FDSX3:1:2331:13196:36025/1	60	+
chr1	62547430	62547431	A01177:23:H2L2FDSX3:1:1134:19596:25880/1	60	-
chr1	62548020	62548021	A01177:23:H2L2FDSX3:1:1318:26268:17174/1	60	+
chr1	62573012	62573013	A01177:23:H2L2FDSX3:1:1348:6271:15515/1	60	+
chr1	62593163	62593164	A01177:23:H2L2FDSX3:1:1130:7889:33536/1	60	+
chr1	62615952	62615953	A01177:23:H2L2FDSX3:2:1623:12653:22811	60	-
chr1	62811474	62811475	A01177:23:H2L2FDSX3:2:1329:18846:21042/1	60	-
chr1	62811767	62811768	A01177:23:H2L2FDSX3:1:1125:4598:33129/1	60	-
chr1	62837394	62837395	A01177:23:H2L2FDSX3:1:1242:32940:20525/1	60	+
chr1	62849244	62849245	A01177:23:H2L2FDSX3:1:1321:19027:31563	60	-
chr1	63110133	63110134	A01177:23:H2L2FDSX3:1:2433:23836:31250/1	60	-
chr1	63369536	63369537	A01177:23:H2L2FDSX3:2:1672:21404:31798/1	60	-
chr1	63377106	63377107	A01177:23:H2L2FDSX3:1:1134:5565:27289/1	60	+
chr1	63386311	63386312	A01177:23:H2L2FDSX3:1:1506:32344:20087/1	60	+
chr1	63392410	63392411	A01177:23:H2L2FDSX3:1:1572:8838:35274/1	60	-
chr1	63407810	63407811	A01177:23:H2L2FDSX3:1:1529:20672:31501/1	60	-
chr1	63416900	63416901	A01177:23:H2L2FDSX3:2:1324:21034:22701/1	60	-
chr1	63427369	63427370	A01177:23:H2L2FDSX3:1:1210:3079:4507/1	60	+
chr1	63437261	63437262	A01177:23:H2L2FDSX3:1:1401:20311:10363/1	60	+
chr1	63451345	63451346	A01177:23:H2L2FDSX3:2:1340:9724:27790/1	60	+
chr1	63464008	63464009	A01177:23:H2L2FDSX3:1:2175:22860:19413/1	60	+
chr1	63481353	63481354	A01177:23:H2L2FDSX3:1:2470:2446:10770/1	60	-
chr1	63485670	63485671	A01177:23:H2L2FDSX3:1:2150:7274:22514/1	60	+
chr1	63486570	63486571	A01177:23:H2L2FDSX3:1:1373:20057:8390/1	60	+
chr1	63537730	63537731	A01177:23:H2L2FDSX3:1:1565:27245:20619/1	60	-
chr1	63625864	63625865	A01177:23:H2L2FDSX3:1:1242:11469:13307/1	60	-
chr1	63788411	63788412	A01177:23:H2L2FDSX3:1:1623:14579:36072/1	60	+
chr1	64077355	64077356	A01177:23:H2L2FDSX3:2:2209:25328:1329	60	-
chr1	64114329	64114330	A01177:23:H2L2FDSX3:1:1278:8079:34491/1	60	+
chr1	64748229	64748230	A01177:23:H2L2FDSX3:1:1101:24758:33630/1	60	-
chr1	64773354	64773355	A01177:23:H2L2FDSX3:1:1611:21847:29465/1	60	-
chr1	64838158	64838159	A01177:23:H2L2FDSX3:1:1236:20925:4664	60	-
chr1	64908718	64908719	A01177:23:H2L2FDSX3:2:2573:17345:5478/1	60	-
chr1	65058903	65058904	A01177:23:H2L2FDSX3:1:1450:27163:13745/1	60	-
chr1	65230950	65230951	A01177:23:H2L2FDSX3:1:2166:10086:16172/1	60	+
chr1	65348906	65348907	A01177:23:H2L2FDSX3:1:1416:9317:31031/1	60	-
chr1	65372284	65372285	A01177:23:H2L2FDSX3:1:2412:2862:35383	60	+
chr1	65430520	65430521	A01177:23:H2L2FDSX3:3:1317:29812:33646/1	60	-
chr1	65452308	65452309	A01177:23:H2L2FDSX3:1:1234:2139:34319/1	60	-
chr1	65569245	65569246	A01177:23:H2L2FDSX3:1:1128:32524:16203/1	60	-
chr1	65693975	65693976	A01177:23:H2L2FDSX3:1:1108:5358:22200/1	60	+
chr1	65721825	65721826	A01177:23:H2L2FDSX3:1:2602:16685:11631/1	60	+
chr1	65758567	65758568	A01177:23:H2L2FDSX3:1:2420:28546:31516	60	-
chr1	65943160	65943161	A01177:23:H2L2FDSX3:1:2376:12274:34178	60	+
chr1	65943205	65943206	A01177:23:H2L2FDSX3:1:1457:4227:1799/1	60	+
chr1	65955261	65955262	A01177:23:H2L2FDSX3:1:1667:18096:26725/1	60	-
chr1	66084452	66084453	A01177:23:H2L2FDSX3:2:1172:9552:22169/1	60	+
chr1	66184488	66184489	A01177:23:H2L2FDSX3:1:1227:24316:19272/1	60	+
chr1	66688808	66688809	A01177:23:H2L2FDSX3:1:1177:1253:35603/1	60	+
chr1	66820221	66820222	A01177:23:H2L2FDSX3:1:2635:24903:29434/1	60	-
chr1	66929689	66929690	A01177:23:H2L2FDSX3:1:1243:31213:22044/1	60	+
chr1	66948665	66948666	A01177:23:H2L2FDSX3:1:2602:32380:27508/1	60	+
chr1	66959966	66959967	A01177:23:H2L2FDSX3:1:1257:5104:22795/1	60	-
chr1	66973263	66973264	A01177:23:H2L2FDSX3:1:1330:32000:8563/1	60	-
chr1	66978121	66978122	A01177:23:H2L2FDSX3:1:1115:31783:27602	60	-
chr1	67016288	67016289	A01177:23:H2L2FDSX3:1:1475:10872:35916/1	60	+
chr1	67035821	67035822	A01177:23:H2L2FDSX3:2:1138:29975:6026	60	+
chr1	67042042	67042043	A01177:23:H2L2FDSX3:1:1138:9598:12132/1	60	+
chr1	67173385	67173386	A01177:23:H2L2FDSX3:1:1130:31268:1908/1	60	-
chr1	67385736	67385737	A01177:23:H2L2FDSX3:1:1235:5348:35180/1	60	-
chr1	67430393	67430394	A01177:23:H2L2FDSX3:2:2460:22878:10050	60	-
chr1	67448706	67448707	A01177:23:H2L2FDSX3:1:1678:1994:3944/1	60	-
chr1	67904224	67904225	A01177:23:H2L2FDSX3:4:1605:16242:36479/1	60	+
chr1	68206821	68206822	A01177:23:H2L2FDSX3:1:1343:2022:25379/1	60	+
chr1	68489837	68489838	A01177:23:H2L2FDSX3:1:2642:23592:16611/1	60	-
chr1	68492464	68492465	A01177:23:H2L2FDSX3:1:1658:29631:7905/1	60	-
chr1	68855988	68855989	A01177:23:H2L2FDSX3:2:2550:18105:12712/1	60	+
chr1	68921795	68921796	A01177:23:H2L2FDSX3:4:1308:3748:16219/1	60	+
chr1	69060485	69060486	A01177:23:H2L2FDSX3:1:1150:18141:25676/1	60	+
chr1	69060489	69060490	A01177:23:H2L2FDSX3:3:2505:17499:33176	60	+
chr1	69350730	69350731	A01177:23:H2L2FDSX3:1:1628:15917:22858/1	60	+
chr1	69844600	69844601	A01177:23:H2L2FDSX3:4:1538:25500:18850	60	+
chr1	70143645	70143646	A01177:23:H2L2FDSX3:1:1447:16703:2049/1	60	-
chr1	70146515	70146516	A01177:23:H2L2FDSX3:2:1228:4616:22576/1	60	+
chr1	70150350	70150351	A01177:23:H2L2FDSX3:1:2316:16414:3270/1	60	-
chr1	70176873	70176874	A01177:23:H2L2FDSX3:1:1658:11288:17378/1	60	+
chr1	70181564	70181565	A01177:23:H2L2FDSX3:1:2431:5394:17973/1	60	-
chr1	70182588	70182589	A01177:23:H2L2FDSX3:1:1202:18936:26772/1	60	+
chr1	70193747	70193748	A01177:23:H2L2FDSX3:3:1371:2202:34616	60	-
chr1	70212223	70212224	A01177:23:H2L2FDSX3:2:2407:7220:12211/1	60	-
chr1	70232198	70232199	A01177:23:H2L2FDSX3:2:2543:12509:35806/1	60	-
chr1	70232353	70232354	A01177:23:H2L2FDSX3:1:1571:20844:10880/1	60	+
chr1	70238522	70238523	A01177:23:H2L2FDSX3:2:1265:12057:9126/1	60	-
chr1	70250993	70250994	A01177:23:H2L2FDSX3:1:1610:22309:14920/1	60	-
chr1	70262761	70262762	A01177:23:H2L2FDSX3:2:2332:5493:17206/1	60	+
chr1	70293129	70293130	A01177:23:H2L2FDSX3:1:1454:2003:11256	60	-
chr1	70300258	70300259	A01177:23:H2L2FDSX3:3:1136:9100:12085/1	60	-
chr1	70310349	70310350	A01177:23:H2L2FDSX3:1:1240:25644:7044/1	60	-
chr1	70413447	70413448	A01177:23:H2L2FDSX3:2:2230:15157:17472/1	60	+
chr1	70507606	70507607	A01177:23:H2L2FDSX3:1:1178:4001:33160/1	60	+
chr1	70515754	70515755	A01177:23:H2L2FDSX3:1:1228:18403:33833/1	60	-
chr1	70906721	70906722	A01177:23:H2L2FDSX3:1:2641:9986:19820/1	60	-
chr1	70914293	70914294	A01177:23:H2L2FDSX3:1:2444:9833:25379/1	60	+
chr1	71030739	71030740	A01177:23:H2L2FDSX3:2:2230:26205:4476	60	-
chr1	71060595	71060596	A01177:23:H2L2FDSX3:1:1369:5945:1266/1	60	+
chr1	71067868	71067869	A01177:23:H2L2FDSX3:4:1457:31783:33082/1	60	-
chr1	71069009	71069010	A01177:23:H2L2FDSX3:1:2421:18801:36996/1	60	-
chr1	71310192	71310193	A01177:23:H2L2FDSX3:1:2568:22634:34053/1	60	+
chr1	71350964	71350965	A01177:23:H2L2FDSX3:3:2244:20555:31767	60	-
chr1	71415834	71415835	A01177:23:H2L2FDSX3:1:2448:5367:35524/1	60	+
chr1	71576170	71576171	A01177:23:H2L2FDSX3:2:2663:11496:19836/1	60	-
chr1	71700717	71700718	A01177:23:H2L2FDSX3:1:1358:15917:21793/1	60	-
chr1	71736689	71736690	A01177:23:H2L2FDSX3:1:1161:17951:13917/1	60	-
chr1	71950691	71950692	A01177:23:H2L2FDSX3:1:1118:7374:3364/1	60	-
chr1	72003052	72003053	A01177:23:H2L2FDSX3:1:1264:6442:16000/1	60	-
chr1	72007312	72007313	A01177:23:H2L2FDSX3:1:1548:25328:12289/1	60	-
chr1	72008544	72008545	A01177:23:H2L2FDSX3:1:1238:12509:27101/1	60	+
chr1	72087028	72087029	A01177:23:H2L2FDSX3:2:1601:3170:1564/1	60	+
chr1	72107044	72107045	A01177:23:H2L2FDSX3:2:1433:23213:20901/1	60	+
chr1	72148291	72148292	A01177:23:H2L2FDSX3:1:1569:8359:15562	60	-
chr1	72185915	72185916	A01177:23:H2L2FDSX3:3:1534:14281:7842	60	-
chr1	72202943	72202944	A01177:23:H2L2FDSX3:2:1132:8314:5212/1	60	-
chr1	72230094	72230095	A01177:23:H2L2FDSX3:1:1336:14950:9220/1	60	+
chr1	72241224	72241225	A01177:23:H2L2FDSX3:1:1102:26169:14998/1	60	-
chr1	72289928	72289929	A01177:23:H2L2FDSX3:1:2661:5665:24925/1	60	-
chr1	72351343	72351344	A01177:23:H2L2FDSX3:1:1148:31873:8531/1	60	-
chr1	72377698	72377699	A01177:23:H2L2FDSX3:1:1438:10700:4867/1	60	+
chr1	72415580	72415581	A01177:23:H2L2FDSX3:1:1612:17806:21308/1	60	-
chr1	72501992	72501993	A01177:23:H2L2FDSX3:1:1325:17833:13526/1	60	-
chr1	72529574	72529575	A01177:23:H2L2FDSX3:1:2178:20835:6918/1	60	-
chr1	72560597	72560598	A01177:23:H2L2FDSX3:1:1455:7771:10535/1	60	-
chr1	72614215	72614216	A01177:23:H2L2FDSX3:1:2356:7618:7451/1	60	-
chr1	72614635	72614636	A01177:23:H2L2FDSX3:1:1153:10438:10958/1	60	-
chr1	72624370	72624371	A01177:23:H2L2FDSX3:4:2278:23032:28698	60	-
chr1	72625276	72625277	A01177:23:H2L2FDSX3:1:1643:28320:30718/1	60	+
chr1	72634217	72634218	A01177:23:H2L2FDSX3:1:1505:11288:6511/1	60	-
chr1	72650061	72650062	A01177:23:H2L2FDSX3:3:2152:31891:9314/1	60	-
chr1	72741027	72741028	A01177:23:H2L2FDSX3:1:1349:28085:6480/1	60	-
chr1	72779128	72779129	A01177:23:H2L2FDSX3:1:1124:28872:21809/1	60	+
chr1	72857004	72857005	A01177:23:H2L2FDSX3:4:2455:7247:20776/1	60	-
chr1	72882612	72882613	A01177:23:H2L2FDSX3:3:2419:29776:7435	60	-
chr1	72884962	72884963	A01177:23:H2L2FDSX3:1:1127:1461:35305/1	60	-
chr1	72887747	72887748	A01177:23:H2L2FDSX3:4:2223:28890:30921/1	60	-
chr1	72887977	72887978	A01177:23:H2L2FDSX3:1:1153:25518:23390/1	60	+
chr1	72946664	72946665	A01177:23:H2L2FDSX3:1:1417:20654:12774/1	60	-
chr1	72964342	72964343	A01177:23:H2L2FDSX3:1:2335:31964:12759/1	60	+
chr1	73000542	73000543	A01177:23:H2L2FDSX3:1:1119:16658:12023	60	-
chr1	73168340	73168341	A01177:23:H2L2FDSX3:1:1110:4652:18599/1	60	+
chr1	73309507	73309508	A01177:23:H2L2FDSX3:1:1128:29441:6762/1	60	+
chr1	73317494	73317495	A01177:23:H2L2FDSX3:1:2425:3748:7232	60	+
chr1	73351108	73351109	A01177:23:H2L2FDSX3:1:1269:15067:1783/1	60	+
chr1	73437495	73437496	A01177:23:H2L2FDSX3:4:1425:31033:5353/1	60	-
chr1	73447080	73447081	A01177:23:H2L2FDSX3:1:1262:7988:34773/1	60	+
chr1	73485100	73485101	A01177:23:H2L2FDSX3:3:1277:19967:11052/1	60	-
chr1	73702556	73702557	A01177:23:H2L2FDSX3:2:1536:5547:19617	60	-
chr1	74189592	74189593	A01177:23:H2L2FDSX3:2:2122:28465:9142/1	60	+
chr1	74201542	74201543	A01177:23:H2L2FDSX3:1:2369:26395:34585/1	60	-
chr1	74202190	74202191	A01177:23:H2L2FDSX3:2:1120:21884:5415/1	60	+
chr1	74207515	74207516	A01177:23:H2L2FDSX3:4:1475:1099:33552	60	+
chr1	74386157	74386158	A01177:23:H2L2FDSX3:1:1675:21820:24189	60	-
chr1	74398238	74398239	A01177:23:H2L2FDSX3:3:2364:30174:22748/1	60	-
chr1	74546972	74546973	A01177:23:H2L2FDSX3:1:1504:4119:2926/1	60	+
chr1	74681897	74681898	A01177:23:H2L2FDSX3:1:2367:32090:26318/1	60	-
chr1	74708937	74708938	A01177:23:H2L2FDSX3:1:1161:29731:23891/1	60	+
chr1	74732333	74732334	A01177:23:H2L2FDSX3:1:1116:4038:28682/1	60	+
chr1	74732338	74732339	A01177:23:H2L2FDSX3:3:1666:4725:3223/1	60	+
chr1	74761877	74761878	A01177:23:H2L2FDSX3:1:1171:15528:29575/1	60	+
chr1	74763757	74763758	A01177:23:H2L2FDSX3:1:1660:10484:20807/1	60	-
chr1	75223625	75223626	A01177:23:H2L2FDSX3:4:2334:24605:29857	60	+
chr1	75234891	75234892	A01177:23:H2L2FDSX3:1:1316:19081:3724/1	60	-
chr1	75239561	75239562	A01177:23:H2L2FDSX3:1:2438:30454:9893/1	60	-
chr1	75241446	75241447	A01177:23:H2L2FDSX3:1:1472:28863:13839	60	+
chr1	75275761	75275762	A01177:23:H2L2FDSX3:1:2132:29622:6793/1	60	-
chr1	75298943	75298944	A01177:23:H2L2FDSX3:4:2547:14389:20149/1	60	-
chr1	75307894	75307895	A01177:23:H2L2FDSX3:1:2158:5602:9032/1	60	-
chr1	75318386	75318387	A01177:23:H2L2FDSX3:1:2578:21956:20071/1	60	-
chr1	75346366	75346367	A01177:23:H2L2FDSX3:1:2324:27995:7138/1	60	-
chr1	75350999	75351000	A01177:23:H2L2FDSX3:1:1113:15311:18145/1	60	-
chr1	75388018	75388019	A01177:23:H2L2FDSX3:2:1445:1994:9580/1	60	-
chr1	75414685	75414686	A01177:23:H2L2FDSX3:1:1318:9182:17581/1	60	+
chr1	75422610	75422611	A01177:23:H2L2FDSX3:1:1535:21757:8766/1	60	+
chr1	75530232	75530233	A01177:23:H2L2FDSX3:1:1657:25889:11443/1	60	-
chr1	75546630	75546631	A01177:23:H2L2FDSX3:1:1551:25925:26882	60	+
chr1	75563650	75563651	A01177:23:H2L2FDSX3:4:2357:6153:36292/1	60	-
chr1	75606829	75606830	A01177:23:H2L2FDSX3:1:2462:17445:36620	60	-
chr1	75732181	75732182	A01177:23:H2L2FDSX3:1:1165:3341:29700/1	60	-
chr1	75739228	75739229	A01177:23:H2L2FDSX3:2:2214:27100:25661/1	60	+
chr1	75740815	75740816	A01177:23:H2L2FDSX3:1:2243:8983:20149/1	60	-
chr1	75761166	75761167	A01177:23:H2L2FDSX3:1:1521:22173:10989/1	60	-
chr1	75763130	75763131	A01177:23:H2L2FDSX3:1:2374:3396:12258/1	60	+
chr1	75808149	75808150	A01177:23:H2L2FDSX3:1:2221:9046:4946/1	60	-
chr1	75817332	75817333	A01177:23:H2L2FDSX3:1:1453:22761:19711/1	60	+
chr1	75874173	75874174	A01177:23:H2L2FDSX3:1:2165:9317:27148/1	60	-
chr1	75875628	75875629	A01177:23:H2L2FDSX3:1:1229:28339:32095/1	60	-
chr1	75895598	75895599	A01177:23:H2L2FDSX3:1:1166:14669:1720/1	60	-
chr1	76153769	76153770	A01177:23:H2L2FDSX3:1:1122:20591:4805/1	60	+
chr1	76377044	76377045	A01177:23:H2L2FDSX3:1:1530:26422:3756/1	60	+
chr1	76416263	76416264	A01177:23:H2L2FDSX3:1:2417:10556:22748/1	60	+
chr1	76670298	76670299	A01177:23:H2L2FDSX3:2:1534:2437:4053/1	60	-
chr1	76678816	76678817	A01177:23:H2L2FDSX3:1:2134:16559:7216/1	60	-
chr1	76689025	76689026	A01177:23:H2L2FDSX3:1:1524:2211:10989/1	60	-
chr1	76697836	76697837	A01177:23:H2L2FDSX3:3:1562:16640:20102/1	60	-
chr1	76745717	76745718	A01177:23:H2L2FDSX3:1:1341:15374:13088/1	60	-
chr1	77044006	77044007	A01177:23:H2L2FDSX3:1:1136:6036:27038/1	60	+
chr1	77113058	77113059	A01177:23:H2L2FDSX3:1:2127:23375:1955	60	-
chr1	77153891	77153892	A01177:23:H2L2FDSX3:1:2557:25780:36683/1	60	+
chr1	77164769	77164770	A01177:23:H2L2FDSX3:1:1142:6506:16110/1	60	-
chr1	77165811	77165812	A01177:23:H2L2FDSX3:4:2649:29884:25441	60	-
chr1	77216842	77216843	A01177:23:H2L2FDSX3:1:1137:21359:31563/1	60	-
chr1	77219800	77219801	A01177:23:H2L2FDSX3:1:2205:1967:12195/1	60	+
chr1	77291944	77291945	A01177:23:H2L2FDSX3:1:1216:15212:28588/1	60	+
chr1	77427811	77427812	A01177:23:H2L2FDSX3:1:2420:6325:14857/1	60	+
chr1	77583311	77583312	A01177:23:H2L2FDSX3:1:1338:18991:7326	60	+
chr1	77585173	77585174	A01177:23:H2L2FDSX3:1:2148:24939:16219/1	60	+
chr1	77616789	77616790	A01177:23:H2L2FDSX3:1:1614:16405:20979	60	-
chr1	77621913	77621914	A01177:23:H2L2FDSX3:1:1418:4815:5822/1	60	-
chr1	77645333	77645334	A01177:23:H2L2FDSX3:1:2251:30897:36558/1	60	-
chr1	77692274	77692275	A01177:23:H2L2FDSX3:2:2322:28899:6950	60	+
chr1	77709244	77709245	A01177:23:H2L2FDSX3:1:1142:16179:22404/1	60	-
chr1	77725612	77725613	A01177:23:H2L2FDSX3:1:1221:10926:7294/1	60	-
chr1	77734260	77734261	A01177:23:H2L2FDSX3:3:1156:2013:24643/1	60	-
chr1	77794847	77794848	A01177:23:H2L2FDSX3:3:1570:15980:5776/1	60	+
chr1	77798481	77798482	A01177:23:H2L2FDSX3:1:1123:13765:29121	60	-
chr1	77883984	77883985	A01177:23:H2L2FDSX3:1:1464:29288:29450	60	+
chr1	77948830	77948831	A01177:23:H2L2FDSX3:1:2406:4978:24643/1	60	-
chr1	77950746	77950747	A01177:23:H2L2FDSX3:2:1170:15031:25426/1	60	+
chr1	77984037	77984038	A01177:23:H2L2FDSX3:1:1433:3983:15781/1	60	-
chr1	78125734	78125735	A01177:23:H2L2FDSX3:2:2522:27208:5682/1	60	-
chr1	78192154	78192155	A01177:23:H2L2FDSX3:1:1620:20853:26991/1	60	+
chr1	78498925	78498926	A01177:23:H2L2FDSX3:1:2206:6135:5415/1	60	+
chr1	78536950	78536951	A01177:23:H2L2FDSX3:1:1323:31955:15937/1	60	+
chr1	78650085	78650086	A01177:23:H2L2FDSX3:2:1318:18828:1313/1	60	+
chr1	78650844	78650845	A01177:23:H2L2FDSX3:1:2625:2564:33646/1	60	-
chr1	78657734	78657735	A01177:23:H2L2FDSX3:1:2173:16089:24251/1	60	-
chr1	78683614	78683615	A01177:23:H2L2FDSX3:1:1216:13819:34945/1	60	-
chr1	78699482	78699483	A01177:23:H2L2FDSX3:1:2111:17517:13228/1	60	+
chr1	78837642	78837643	A01177:23:H2L2FDSX3:2:2516:17662:13667/1	60	-
chr1	79052553	79052554	A01177:23:H2L2FDSX3:4:1372:20699:13636	60	-
chr1	79252748	79252749	A01177:23:H2L2FDSX3:1:1359:28067:30686/1	60	+
chr1	79271762	79271763	A01177:23:H2L2FDSX3:1:1220:29613:29637/1	60	-
chr1	79286881	79286882	A01177:23:H2L2FDSX3:1:1474:6216:1485/1	60	+
chr1	79348805	79348806	A01177:23:H2L2FDSX3:4:1441:18828:13808/1	60	+
chr1	79565365	79565366	A01177:23:H2L2FDSX3:1:2451:5665:9580/1	60	+
chr1	79770126	79770127	A01177:23:H2L2FDSX3:1:1546:29306:13823/1	60	+
chr1	80094308	80094309	A01177:23:H2L2FDSX3:1:1214:28411:14873/1	60	-
chr1	80105111	80105112	A01177:23:H2L2FDSX3:1:1307:6325:26569/1	60	-
chr1	80468151	80468152	A01177:23:H2L2FDSX3:1:1142:16767:23672/1	60	+
chr1	80505770	80505771	A01177:23:H2L2FDSX3:1:1144:12798:25880/1	60	+
chr1	80523750	80523751	A01177:23:H2L2FDSX3:3:2558:24894:10817/1	60	+
chr1	80633604	80633605	A01177:23:H2L2FDSX3:1:1178:26982:33129/1	60	+
chr1	80642335	80642336	A01177:23:H2L2FDSX3:1:1405:26160:18051/1	60	-
chr1	80704891	80704892	A01177:23:H2L2FDSX3:3:1603:26051:10191	60	-
chr1	81175965	81175966	A01177:23:H2L2FDSX3:2:2653:2383:20118/1	60	+
chr1	81361610	81361611	A01177:23:H2L2FDSX3:1:1143:26033:34240/1	60	-
chr1	81395715	81395716	A01177:23:H2L2FDSX3:1:1212:25373:15405/1	60	-
chr1	81443708	81443709	A01177:23:H2L2FDSX3:1:1333:27742:24298	60	-
chr1	81484624	81484625	A01177:23:H2L2FDSX3:1:1274:14380:36010/1	60	+
chr1	81663542	81663543	A01177:23:H2L2FDSX3:1:2133:32750:8359/1	60	-
chr1	81809920	81809921	A01177:23:H2L2FDSX3:1:2536:10022:18223	60	+
chr1	82001188	82001189	A01177:23:H2L2FDSX3:1:1335:3016:36996/1	60	-
chr1	82263732	82263733	A01177:23:H2L2FDSX3:1:1672:1750:5713/1	60	+
chr1	82281548	82281549	A01177:23:H2L2FDSX3:2:2104:19994:14512/1	60	+
chr1	82463202	82463203	A01177:23:H2L2FDSX3:1:1270:31277:22216/1	60	+
chr1	82542446	82542447	A01177:23:H2L2FDSX3:1:1103:25762:31767/1	60	-
chr1	82567325	82567326	A01177:23:H2L2FDSX3:1:1334:28158:2879/1	60	-
chr1	82573161	82573162	A01177:23:H2L2FDSX3:1:1324:30020:29935/1	60	-
chr1	82578546	82578547	A01177:23:H2L2FDSX3:1:2326:17020:3912/1	60	+
chr1	82717418	82717419	A01177:23:H2L2FDSX3:1:1260:4580:3380/1	60	+
chr1	82765156	82765157	A01177:23:H2L2FDSX3:1:2322:6388:24549/1	60	+
chr1	82841815	82841816	A01177:23:H2L2FDSX3:1:1308:10330:35697/1	60	-
chr1	83002568	83002569	A01177:23:H2L2FDSX3:1:1451:30978:6198/1	60	+
chr1	83619401	83619402	A01177:23:H2L2FDSX3:1:1539:15926:25848/1	60	-
chr1	83781521	83781522	A01177:23:H2L2FDSX3:1:1333:7808:36182/1	60	-
chr1	83820642	83820643	A01177:23:H2L2FDSX3:3:1341:27245:14074/1	60	-
chr1	83846433	83846434	A01177:23:H2L2FDSX3:1:1525:12789:30279/1	60	-
chr1	83934593	83934594	A01177:23:H2L2FDSX3:1:1427:10158:10786/1	60	-
chr1	84071644	84071645	A01177:23:H2L2FDSX3:1:1237:5122:36605/1	60	-
chr1	84085187	84085188	A01177:23:H2L2FDSX3:1:2405:15266:31626/1	60	+
chr1	84154147	84154148	A01177:23:H2L2FDSX3:3:2405:18629:32690	60	-
chr1	84165166	84165167	A01177:23:H2L2FDSX3:1:1243:26033:1611/1	60	+
chr1	84165777	84165778	A01177:23:H2L2FDSX3:1:1357:5303:2534/1	60	+
chr1	84170368	84170369	A01177:23:H2L2FDSX3:1:1262:28339:19038/1	60	+
chr1	84173036	84173037	A01177:23:H2L2FDSX3:1:2674:2175:18568/1	60	+
chr1	84188973	84188974	A01177:23:H2L2FDSX3:4:1436:8910:4022	60	-
chr1	84201852	84201853	A01177:23:H2L2FDSX3:4:2603:27109:25739/1	60	+
chr1	84205152	84205153	A01177:23:H2L2FDSX3:1:1131:3712:4977/1	60	-
chr1	84207558	84207559	A01177:23:H2L2FDSX3:3:2457:19090:4085/1	60	+
chr1	84208268	84208269	A01177:23:H2L2FDSX3:1:2137:19000:34209/1	60	-
chr1	84213181	84213182	A01177:23:H2L2FDSX3:1:2336:6894:33473/1	60	-
chr1	84215704	84215705	A01177:23:H2L2FDSX3:4:1641:12283:23923/1	60	-
chr1	84216315	84216316	A01177:23:H2L2FDSX3:1:1407:14805:25441/1	60	+
chr1	84236416	84236417	A01177:23:H2L2FDSX3:1:2623:20347:27618/1	60	-
chr1	84312003	84312004	A01177:23:H2L2FDSX3:3:1460:22959:13416/1	60	-
chr1	84415685	84415686	A01177:23:H2L2FDSX3:1:1211:23827:10911/1	60	+
chr1	84548197	84548198	A01177:23:H2L2FDSX3:1:1137:21088:11115	60	+
chr1	84553183	84553184	A01177:23:H2L2FDSX3:1:1166:6144:26757/1	60	-
chr1	84655026	84655027	A01177:23:H2L2FDSX3:1:1110:27543:36417/1	60	+
chr1	84674625	84674626	A01177:23:H2L2FDSX3:1:1108:24704:28119/1	60	-
chr1	84684272	84684273	A01177:23:H2L2FDSX3:4:2330:2700:25457	60	+
chr1	84696402	84696403	A01177:23:H2L2FDSX3:1:2345:29930:34695/1	60	-
chr1	84750319	84750320	A01177:23:H2L2FDSX3:2:1250:31801:8124/1	60	-
chr1	84874454	84874455	A01177:23:H2L2FDSX3:1:1163:30743:9956/1	60	+
chr1	85108161	85108162	A01177:23:H2L2FDSX3:1:1434:5493:25128/1	60	+
chr1	85188241	85188242	A01177:23:H2L2FDSX3:1:1152:13648:5869/1	60	+
chr1	85255492	85255493	A01177:23:H2L2FDSX3:1:1214:30273:11083/1	60	+
chr1	85533626	85533627	A01177:23:H2L2FDSX3:3:1438:26024:35164/1	60	+
chr1	85533629	85533630	A01177:23:H2L2FDSX3:1:1307:19018:5588/1	60	+
chr1	85626891	85626892	A01177:23:H2L2FDSX3:1:1210:15700:10238	60	-
chr1	85655057	85655058	A01177:23:H2L2FDSX3:1:1223:20157:25567/1	60	+
chr1	85658618	85658619	A01177:23:H2L2FDSX3:1:2348:1606:13041/1	60	-
chr1	85660501	85660502	A01177:23:H2L2FDSX3:1:1220:15709:26757/1	60	+
chr1	85674559	85674560	A01177:23:H2L2FDSX3:1:1205:20853:14215/1	60	-
chr1	85679363	85679364	A01177:23:H2L2FDSX3:1:1426:4915:20024/1	60	-
chr1	85684828	85684829	A01177:23:H2L2FDSX3:1:2664:31304:18850/1	60	-
chr1	85704470	85704471	A01177:23:H2L2FDSX3:1:1246:26431:17018/1	60	+
chr1	85704721	85704722	A01177:23:H2L2FDSX3:1:1457:10348:31219/1	60	+
chr1	85828559	85828560	A01177:23:H2L2FDSX3:1:2170:18665:3067/1	60	+
chr1	85893834	85893835	A01177:23:H2L2FDSX3:1:1163:30933:4053/1	60	+
chr1	85905542	85905543	A01177:23:H2L2FDSX3:1:1137:8477:13228/1	60	+
chr1	85919153	85919154	A01177:23:H2L2FDSX3:1:1159:17146:20917/1	60	-
chr1	86014391	86014392	A01177:23:H2L2FDSX3:3:2243:1072:7169	60	-
chr1	86249252	86249253	A01177:23:H2L2FDSX3:4:1244:12626:24831/1	60	+
chr1	86355108	86355109	A01177:23:H2L2FDSX3:1:2224:30337:14262/1	60	-
chr1	86355553	86355554	A01177:23:H2L2FDSX3:1:1677:11315:10661/1	60	+
chr1	86366828	86366829	A01177:23:H2L2FDSX3:1:1662:19931:26741/1	60	-
chr1	86383901	86383902	A01177:23:H2L2FDSX3:1:1557:29604:17816/1	60	+
chr1	86384819	86384820	A01177:23:H2L2FDSX3:1:1222:31412:27993/1	60	-
chr1	86390134	86390135	A01177:23:H2L2FDSX3:2:1463:1922:22545/1	60	-
chr1	86716089	86716090	A01177:23:H2L2FDSX3:1:2205:1750:33802/1	60	+
chr1	86877868	86877869	A01177:23:H2L2FDSX3:4:1438:13729:28776	60	+
chr1	86879729	86879730	A01177:23:H2L2FDSX3:2:1543:1362:27524/1	60	+
chr1	86916772	86916773	A01177:23:H2L2FDSX3:1:2624:5547:25880/1	60	+
chr1	86927656	86927657	A01177:23:H2L2FDSX3:1:1140:22688:2206/1	60	+
chr1	86938604	86938605	A01177:23:H2L2FDSX3:1:1122:2826:31876	60	+
chr1	86938772	86938773	A01177:23:H2L2FDSX3:1:1470:7817:4257/1	60	+
chr1	86966071	86966072	A01177:23:H2L2FDSX3:1:2102:30798:36292/1	60	+
chr1	86998962	86998963	A01177:23:H2L2FDSX3:1:1150:20763:24455/1	60	-
chr1	87025789	87025790	A01177:23:H2L2FDSX3:1:1451:29188:15374/1	60	-
chr1	87057427	87057428	A01177:23:H2L2FDSX3:1:1469:27245:9846/1	60	-
chr1	87076583	87076584	A01177:23:H2L2FDSX3:3:1264:8440:28886/1	60	-
chr1	87087226	87087227	A01177:23:H2L2FDSX3:1:1266:8449:13683/1	60	+
chr1	87096328	87096329	A01177:23:H2L2FDSX3:1:1339:11008:10034/1	60	-
chr1	87166943	87166944	A01177:23:H2L2FDSX3:1:1211:11586:22529/1	60	-
chr1	87166947	87166948	A01177:23:H2L2FDSX3:1:1268:18647:12399/1	60	-
chr1	87341943	87341944	A01177:23:H2L2FDSX3:1:1374:19705:18364/1	60	-
chr1	87367652	87367653	A01177:23:H2L2FDSX3:1:1454:19190:21762/1	60	-
chr1	87448222	87448223	A01177:23:H2L2FDSX3:1:2305:10917:20713/1	60	-
chr1	87451883	87451884	A01177:23:H2L2FDSX3:2:1176:14651:4664	60	-
chr1	87521677	87521678	A01177:23:H2L2FDSX3:3:1557:31358:34851	60	-
chr1	87815751	87815752	A01177:23:H2L2FDSX3:1:1645:18087:16532/1	60	-
chr1	88461060	88461061	A01177:23:H2L2FDSX3:2:2638:2772:34882	60	+
chr1	88574569	88574570	A01177:23:H2L2FDSX3:2:2315:21703:18630/1	60	+
chr1	88695633	88695634	A01177:23:H2L2FDSX3:2:1455:14959:5697/1	60	-
chr1	88704235	88704236	A01177:23:H2L2FDSX3:1:1513:8865:16470	60	+
chr1	88704238	88704239	A01177:23:H2L2FDSX3:3:1147:26892:31751	60	+
chr1	88708822	88708823	A01177:23:H2L2FDSX3:1:1205:21875:11287/1	60	-
chr1	88718760	88718761	A01177:23:H2L2FDSX3:1:1443:20663:16485/1	60	-
chr1	88742332	88742333	A01177:23:H2L2FDSX3:1:2450:6922:28573/1	60	+
chr1	88752323	88752324	A01177:23:H2L2FDSX3:1:1574:19262:21449/1	60	-
chr1	88760819	88760820	A01177:23:H2L2FDSX3:1:1162:8106:31970/1	60	+
chr1	88773130	88773131	A01177:23:H2L2FDSX3:1:2560:18267:30718/1	60	-
chr1	88776475	88776476	A01177:23:H2L2FDSX3:1:1623:30608:16016/1	60	-
chr1	88807917	88807918	A01177:23:H2L2FDSX3:1:1235:5620:2519/1	60	+
chr1	88831015	88831016	A01177:23:H2L2FDSX3:3:1312:20464:9878/1	60	-
chr1	88832108	88832109	A01177:23:H2L2FDSX3:1:1325:6488:5650/1	60	-
chr1	88835864	88835865	A01177:23:H2L2FDSX3:1:2624:16387:35102/1	60	+
chr1	88882167	88882168	A01177:23:H2L2FDSX3:1:1168:10691:26741	60	+
chr1	88888069	88888070	A01177:23:H2L2FDSX3:1:2444:15817:28761/1	60	+
chr1	88943786	88943787	A01177:23:H2L2FDSX3:2:2378:22905:14544/1	60	-
chr1	88970227	88970228	A01177:23:H2L2FDSX3:1:2508:30608:4930/1	60	+
chr1	88979172	88979173	A01177:23:H2L2FDSX3:1:1365:17210:14920/1	60	+
chr1	89229507	89229508	A01177:23:H2L2FDSX3:1:1667:25654:23750/1	60	+
chr1	89318638	89318639	A01177:23:H2L2FDSX3:3:1651:24469:20165/1	60	-
chr1	89551689	89551690	A01177:23:H2L2FDSX3:1:1160:18683:9204/1	60	+
chr1	89553652	89553653	A01177:23:H2L2FDSX3:1:2639:31864:9079/1	60	-
chr1	89562332	89562333	A01177:23:H2L2FDSX3:1:1113:3387:25739/1	60	-
chr1	89701973	89701974	A01177:23:H2L2FDSX3:1:2262:22019:32988/1	60	+
chr1	89919297	89919298	A01177:23:H2L2FDSX3:1:1668:16414:32988	60	+
chr1	90013387	90013388	A01177:23:H2L2FDSX3:2:1262:13178:7874/1	60	+
chr1	90015399	90015400	A01177:23:H2L2FDSX3:1:1142:5303:21605/1	60	-
chr1	90018626	90018627	A01177:23:H2L2FDSX3:1:1129:27118:8281/1	60	+
chr1	90117456	90117457	A01177:23:H2L2FDSX3:2:1510:1099:8500/1	60	+
chr1	90828849	90828850	A01177:23:H2L2FDSX3:1:2255:12255:32049/1	60	+
chr1	90950451	90950452	A01177:23:H2L2FDSX3:1:1276:25789:36041/1	60	-
chr1	90963779	90963780	A01177:23:H2L2FDSX3:1:1102:18683:9079/1	60	-
chr1	90987656	90987657	A01177:23:H2L2FDSX3:1:1325:2817:18020/1	60	-
chr1	91010915	91010916	A01177:23:H2L2FDSX3:1:1264:31331:32612	60	+
chr1	91040594	91040595	A01177:23:H2L2FDSX3:3:2438:13132:24486	60	+
chr1	91133931	91133932	A01177:23:H2L2FDSX3:4:2344:15971:24925/1	60	-
chr1	91269948	91269949	A01177:23:H2L2FDSX3:1:1375:24279:20619/1	60	+
chr1	91349117	91349118	A01177:23:H2L2FDSX3:4:1334:7527:7420/1	60	-
chr1	91387315	91387316	A01177:23:H2L2FDSX3:3:2145:28447:7889	60	+
chr1	91387318	91387319	A01177:23:H2L2FDSX3:1:1424:24903:2409/1	60	-
chr1	91760644	91760645	A01177:23:H2L2FDSX3:1:1225:6099:10927/1	60	-
chr1	92051536	92051537	A01177:23:H2L2FDSX3:1:2139:7808:20619/1	60	-
chr1	92198183	92198184	A01177:23:H2L2FDSX3:3:1107:25780:6183/1	60	-
chr1	92263557	92263558	A01177:23:H2L2FDSX3:1:1329:2808:4351/1	60	-
chr1	92346006	92346007	A01177:23:H2L2FDSX3:3:1138:19180:6903	60	+
chr1	92470842	92470843	A01177:23:H2L2FDSX3:1:2340:22715:12399/1	60	-
chr1	92471656	92471657	A01177:23:H2L2FDSX3:1:1331:12301:36292/1	60	+
chr1	92500618	92500619	A01177:23:H2L2FDSX3:4:2473:18511:10254/1	60	-
chr1	92690763	92690764	A01177:23:H2L2FDSX3:2:2216:30291:8516/1	60	+
chr1	93195508	93195509	A01177:23:H2L2FDSX3:1:1549:16911:23484/1	60	+
chr1	93227172	93227173	A01177:23:H2L2FDSX3:1:1337:16197:24408/1	60	-
chr1	93349332	93349333	A01177:23:H2L2FDSX3:1:1559:32145:35243/1	60	-
chr1	93363081	93363082	A01177:23:H2L2FDSX3:2:1429:23276:15530/1	60	+
chr1	93446480	93446481	A01177:23:H2L2FDSX3:2:1310:23619:22795/1	60	-
chr1	93771964	93771965	A01177:23:H2L2FDSX3:1:1132:17978:25488/1	60	+
chr1	93884547	93884548	A01177:23:H2L2FDSX3:1:1138:9833:9157/1	60	-
chr1	94399395	94399396	A01177:23:H2L2FDSX3:1:1109:7627:10661/1	60	+
chr1	94424120	94424121	A01177:23:H2L2FDSX3:1:1130:32714:12680	60	+
chr1	94432752	94432753	A01177:23:H2L2FDSX3:2:1520:12391:25801/1	60	+
chr1	94472831	94472832	A01177:23:H2L2FDSX3:1:1362:13024:9111/1	60	-
chr1	94480217	94480218	A01177:23:H2L2FDSX3:1:1510:29550:31313/1	60	+
chr1	95057955	95057956	A01177:23:H2L2FDSX3:3:2438:13756:20337/1	60	-
chr1	95146076	95146077	A01177:23:H2L2FDSX3:2:1449:15429:36761/1	60	-
chr1	95146742	95146743	A01177:23:H2L2FDSX3:4:2360:23909:17785/1	60	-
chr1	95146947	95146948	A01177:23:H2L2FDSX3:1:1243:20925:25175/1	60	-
chr1	95194912	95194913	A01177:23:H2L2FDSX3:1:1247:14877:30264/1	60	+
chr1	95210409	95210410	A01177:23:H2L2FDSX3:1:1656:5692:23375	60	-
chr1	95332428	95332429	A01177:23:H2L2FDSX3:1:1505:6424:36135/1	60	+
chr1	95386275	95386276	A01177:23:H2L2FDSX3:1:1414:5873:28635/1	60	+
chr1	95656920	95656921	A01177:23:H2L2FDSX3:1:1108:7780:26522/1	60	+
chr1	95687377	95687378	A01177:23:H2L2FDSX3:1:1462:26223:13432/1	60	-
chr1	95919341	95919342	A01177:23:H2L2FDSX3:4:1540:10348:23578/1	60	-
chr1	95964058	95964059	A01177:23:H2L2FDSX3:4:1324:28763:33771/1	60	+
chr1	96067006	96067007	A01177:23:H2L2FDSX3:1:1629:4661:3615/1	60	-
chr1	96154880	96154881	A01177:23:H2L2FDSX3:1:1622:32759:29982/1	60	-
chr1	96182601	96182602	A01177:23:H2L2FDSX3:1:1538:15203:15546/1	60	-
chr1	96569753	96569754	A01177:23:H2L2FDSX3:2:1420:12427:2284/1	60	+
chr1	96724500	96724501	A01177:23:H2L2FDSX3:1:2438:7491:34225/1	60	+
chr1	96724502	96724503	A01177:23:H2L2FDSX3:2:2217:1895:10003/1	60	+
chr1	96728597	96728598	A01177:23:H2L2FDSX3:1:1268:9869:28197/1	60	+
chr1	96731716	96731717	A01177:23:H2L2FDSX3:2:1148:22299:16094/1	60	+
chr1	96754038	96754039	A01177:23:H2L2FDSX3:2:1204:4752:29450/1	60	-
chr1	96769601	96769602	A01177:23:H2L2FDSX3:1:2108:32615:20901/1	60	-
chr1	96772697	96772698	A01177:23:H2L2FDSX3:1:1161:19388:3662/1	60	+
chr1	96777798	96777799	A01177:23:H2L2FDSX3:1:1606:9724:24565/1	60	+
chr1	96779122	96779123	A01177:23:H2L2FDSX3:1:1105:29921:21872/1	60	-
chr1	96782782	96782783	A01177:23:H2L2FDSX3:2:1114:4951:13354/1	60	+
chr1	96783982	96783983	A01177:23:H2L2FDSX3:3:2135:32108:22561/1	60	-
chr1	96803897	96803898	A01177:23:H2L2FDSX3:3:1237:9670:17237/1	60	+
chr1	96805023	96805024	A01177:23:H2L2FDSX3:1:1422:17508:10457/1	60	+
chr1	96809359	96809360	A01177:23:H2L2FDSX3:2:2269:2094:5838	60	-
chr1	96901243	96901244	A01177:23:H2L2FDSX3:1:1265:16215:16799/1	60	+
chr1	97099712	97099713	A01177:23:H2L2FDSX3:1:1252:1805:25692/1	60	+
chr1	97116119	97116120	A01177:23:H2L2FDSX3:1:2276:23050:17268/1	60	+
chr1	97149273	97149274	A01177:23:H2L2FDSX3:2:1212:16477:24925	60	-
chr1	97249434	97249435	A01177:23:H2L2FDSX3:1:1222:8892:20682/1	60	-
chr1	97325835	97325836	A01177:23:H2L2FDSX3:1:1637:14651:7607/1	60	-
chr1	97351952	97351953	A01177:23:H2L2FDSX3:1:1313:16306:6370/1	60	+
chr1	97392102	97392103	A01177:23:H2L2FDSX3:1:1116:10619:1344/1	60	+
chr1	97531265	97531266	A01177:23:H2L2FDSX3:2:2322:13819:34100/1	60	-
chr1	97533612	97533613	A01177:23:H2L2FDSX3:1:1352:17345:32315/1	60	+
chr1	97555072	97555073	A01177:23:H2L2FDSX3:1:1510:22299:15217/1	60	+
chr1	97567199	97567200	A01177:23:H2L2FDSX3:1:1423:16740:21339/1	60	-
chr1	97571633	97571634	A01177:23:H2L2FDSX3:1:1638:21667:3724/1	60	-
chr1	97592069	97592070	A01177:23:H2L2FDSX3:2:1512:10113:4914/1	60	-
chr1	97592602	97592603	A01177:23:H2L2FDSX3:1:1235:28673:36401/1	60	+
chr1	97593811	97593812	A01177:23:H2L2FDSX3:2:1172:9787:10363/1	60	+
chr1	97593925	97593926	A01177:23:H2L2FDSX3:1:2142:6036:2456/1	60	+
chr1	97594816	97594817	A01177:23:H2L2FDSX3:4:2371:17020:2221/1	60	+
chr1	97599209	97599210	A01177:23:H2L2FDSX3:1:1605:28113:32550/1	60	-
chr1	97632443	97632444	A01177:23:H2L2FDSX3:1:2448:30933:3114/1	60	-
chr1	97633383	97633384	A01177:23:H2L2FDSX3:1:1153:14145:35477/1	60	-
chr1	97651377	97651378	A01177:23:H2L2FDSX3:1:1612:9733:32690/1	60	-
chr1	97654981	97654982	A01177:23:H2L2FDSX3:2:2316:26395:23782/1	60	+
chr1	97666630	97666631	A01177:23:H2L2FDSX3:2:1507:11966:5682/1	60	+
chr1	97682432	97682433	A01177:23:H2L2FDSX3:2:2223:17598:21261/1	60	+
chr1	97688713	97688714	A01177:23:H2L2FDSX3:1:1375:5810:1282/1	60	+
chr1	97694557	97694558	A01177:23:H2L2FDSX3:1:1105:20365:19977/1	60	+
chr1	97698283	97698284	A01177:23:H2L2FDSX3:1:2410:12626:24486/1	60	+
chr1	97721509	97721510	A01177:23:H2L2FDSX3:1:2223:12463:3818/1	60	-
chr1	97722562	97722563	A01177:23:H2L2FDSX3:1:1202:3513:1595/1	60	+
chr1	97763450	97763451	A01177:23:H2L2FDSX3:1:2210:11677:32550/1	60	+
chr1	97763508	97763509	A01177:23:H2L2FDSX3:1:1355:26539:30264/1	60	+
chr1	97770901	97770902	A01177:23:H2L2FDSX3:1:2129:29704:27226/1	60	-
chr1	97794756	97794757	A01177:23:H2L2FDSX3:1:2452:24957:18756/1	60	+
chr1	97807122	97807123	A01177:23:H2L2FDSX3:2:1142:26015:30765/1	60	-
chr1	97860431	97860432	A01177:23:H2L2FDSX3:1:2669:17255:17159	60	-
chr1	97870385	97870386	A01177:23:H2L2FDSX3:1:2226:22028:21480	60	+
chr1	97881967	97881968	A01177:23:H2L2FDSX3:1:1328:11948:23312/1	60	-
chr1	97884939	97884940	A01177:23:H2L2FDSX3:1:1577:2374:11772/1	60	-
chr1	97891067	97891068	A01177:23:H2L2FDSX3:1:1276:13006:15123/1	60	+
chr1	97897457	97897458	A01177:23:H2L2FDSX3:1:1309:28420:4241/1	60	+
chr1	97899829	97899830	A01177:23:H2L2FDSX3:1:2533:14000:6731/1	60	+
chr1	97914563	97914564	A01177:23:H2L2FDSX3:1:1323:30870:9361/1	60	-
chr1	97929079	97929080	A01177:23:H2L2FDSX3:1:1470:15655:4241/1	60	+
chr1	97964460	97964461	A01177:23:H2L2FDSX3:2:2561:15908:2143/1	60	-
chr1	97977566	97977567	A01177:23:H2L2FDSX3:1:1154:1895:33614/1	60	+
chr1	97980489	97980490	A01177:23:H2L2FDSX3:3:2606:30309:28275/1	60	+
chr1	98000985	98000986	A01177:23:H2L2FDSX3:1:1131:5285:13589/1	60	-
chr1	98009231	98009232	A01177:23:H2L2FDSX3:1:1141:27353:34898/1	60	+
chr1	98009438	98009439	A01177:23:H2L2FDSX3:1:2471:4607:19805	60	-
chr1	98076632	98076633	A01177:23:H2L2FDSX3:1:1627:31557:8202/1	60	+
chr1	98083108	98083109	A01177:23:H2L2FDSX3:1:2140:4562:5290/1	60	-
chr1	98083214	98083215	A01177:23:H2L2FDSX3:1:1141:30553:26162/1	60	+
chr1	98140723	98140724	A01177:23:H2L2FDSX3:1:2371:22182:20838/1	60	-
chr1	98157771	98157772	A01177:23:H2L2FDSX3:1:1145:29613:9502/1	60	+
chr1	98158538	98158539	A01177:23:H2L2FDSX3:1:1577:27552:15702/1	60	-
chr1	98210699	98210700	A01177:23:H2L2FDSX3:1:1641:16495:3004/1	60	-
chr1	98229375	98229376	A01177:23:H2L2FDSX3:1:1418:3405:14434/1	60	+
chr1	98319296	98319297	A01177:23:H2L2FDSX3:1:1312:31575:3599/1	60	+
chr1	98350096	98350097	A01177:23:H2L2FDSX3:1:1159:27227:11882/1	60	+
chr1	98405695	98405696	A01177:23:H2L2FDSX3:2:1449:18457:26569/1	60	-
chr1	98422734	98422735	A01177:23:H2L2FDSX3:1:1249:6424:13683	60	+
chr1	98432566	98432567	A01177:23:H2L2FDSX3:1:1111:3848:26036/1	60	-
chr1	98442686	98442687	A01177:23:H2L2FDSX3:1:1207:9842:5040/1	60	-
chr1	98453947	98453948	A01177:23:H2L2FDSX3:2:1435:9679:7106/1	60	-
chr1	98463599	98463600	A01177:23:H2L2FDSX3:2:1119:21902:34194/1	60	+
chr1	98710282	98710283	A01177:23:H2L2FDSX3:2:2557:4010:31078	60	+
chr1	98834668	98834669	A01177:23:H2L2FDSX3:1:1112:8793:25269	60	+
chr1	98896840	98896841	A01177:23:H2L2FDSX3:4:1421:18105:21104/1	60	-
chr1	98945709	98945710	A01177:23:H2L2FDSX3:4:1662:23411:21903	60	+
chr1	99195012	99195013	A01177:23:H2L2FDSX3:1:1552:28040:36495/1	60	+
chr1	99417830	99417831	A01177:23:H2L2FDSX3:1:1236:31747:1204	60	-
chr1	99754494	99754495	A01177:23:H2L2FDSX3:1:1151:31855:11600/1	60	+
chr1	99860530	99860531	A01177:23:H2L2FDSX3:1:1535:22580:36025/1	60	-
chr1	99877501	99877502	A01177:23:H2L2FDSX3:1:2147:10574:1517/1	60	+
chr1	99880219	99880220	A01177:23:H2L2FDSX3:2:2323:15682:17910/1	60	-
chr1	99895162	99895163	A01177:23:H2L2FDSX3:1:1563:13132:9799/1	60	+
chr1	99898434	99898435	A01177:23:H2L2FDSX3:4:2652:6063:26177/1	60	+
chr1	99916703	99916704	A01177:23:H2L2FDSX3:2:1140:16523:31516/1	60	+
chr1	99919435	99919436	A01177:23:H2L2FDSX3:1:1122:20934:22091/1	60	-
chr1	99924594	99924595	A01177:23:H2L2FDSX3:1:1327:22589:13996/1	60	+
chr1	99933841	99933842	A01177:23:H2L2FDSX3:1:1412:23411:21496	60	+
chr1	99996835	99996836	A01177:23:H2L2FDSX3:3:1106:21811:15875/1	60	-
chr1	100014181	100014182	A01177:23:H2L2FDSX3:1:2534:16993:27821	60	-
chr1	100023556	100023557	A01177:23:H2L2FDSX3:1:1614:32551:10050/1	60	-
chr1	100052522	100052523	A01177:23:H2L2FDSX3:1:1107:26693:24111/1	60	+
chr1	100084219	100084220	A01177:23:H2L2FDSX3:1:2264:18448:31219/1	60	-
chr1	100123832	100123833	A01177:23:H2L2FDSX3:1:2610:1687:1501/1	60	-
chr1	100145847	100145848	A01177:23:H2L2FDSX3:1:2127:8015:4382/1	60	+
chr1	100195753	100195754	A01177:23:H2L2FDSX3:1:2139:24822:20932/1	60	-
chr1	100229599	100229600	A01177:23:H2L2FDSX3:2:1168:25672:17456	60	+
chr1	100236549	100236550	A01177:23:H2L2FDSX3:1:2461:7726:12524/1	60	-
chr1	100277391	100277392	A01177:23:H2L2FDSX3:1:1612:13259:8797/1	60	-
chr1	100287579	100287580	A01177:23:H2L2FDSX3:1:1169:23176:11757/1	60	-
chr1	100399101	100399102	A01177:23:H2L2FDSX3:1:1218:18484:28526/1	60	+
chr1	100423991	100423992	A01177:23:H2L2FDSX3:2:1375:16242:2816	60	-
chr1	100426323	100426324	A01177:23:H2L2FDSX3:1:1433:8015:32127	60	-
chr1	100477870	100477871	A01177:23:H2L2FDSX3:1:1209:30870:22576/1	60	+
chr1	100494090	100494091	A01177:23:H2L2FDSX3:1:1237:9046:27680/1	60	+
chr1	100618440	100618441	A01177:23:H2L2FDSX3:1:1621:19831:29919	60	+
chr1	100887453	100887454	A01177:23:H2L2FDSX3:2:1477:15167:31798/1	60	-
chr1	100905453	100905454	A01177:23:H2L2FDSX3:1:1629:28528:17895/1	60	-
chr1	100911900	100911901	A01177:23:H2L2FDSX3:1:1112:25500:9392	60	-
chr1	100930450	100930451	A01177:23:H2L2FDSX3:1:1661:15456:25473/1	60	+
chr1	100935144	100935145	A01177:23:H2L2FDSX3:4:1267:9977:23657/1	60	-
chr1	100964952	100964953	A01177:23:H2L2FDSX3:1:1433:22182:32174/1	60	-
chr1	100967033	100967034	A01177:23:H2L2FDSX3:1:2239:2365:27539/1	60	-
chr1	100996012	100996013	A01177:23:H2L2FDSX3:1:1229:27371:23844/1	60	-
chr1	101004897	101004898	A01177:23:H2L2FDSX3:3:1269:26530:24486/1	60	+
chr1	101007436	101007437	A01177:23:H2L2FDSX3:1:1261:15854:22529/1	60	-
chr1	101018629	101018630	A01177:23:H2L2FDSX3:1:2149:31738:23328/1	60	-
chr1	101030172	101030173	A01177:23:H2L2FDSX3:2:1124:18096:32205/1	60	+
chr1	101060984	101060985	A01177:23:H2L2FDSX3:2:2418:29469:35963	60	-
chr1	101067740	101067741	A01177:23:H2L2FDSX3:1:1233:14036:21919/1	60	+
chr1	101071725	101071726	A01177:23:H2L2FDSX3:4:2139:21215:4570/1	60	+
chr1	101088509	101088510	A01177:23:H2L2FDSX3:1:1608:24288:11522	60	-
chr1	101104379	101104380	A01177:23:H2L2FDSX3:3:1366:23484:1579	60	-
chr1	101164706	101164707	A01177:23:H2L2FDSX3:2:2140:21929:32581/1	60	+
chr1	101321632	101321633	A01177:23:H2L2FDSX3:1:1350:16993:15295/1	60	+
chr1	101348467	101348468	A01177:23:H2L2FDSX3:1:1258:26775:33646/1	60	+
chr1	101355990	101355991	A01177:23:H2L2FDSX3:1:1431:29152:5635/1	60	+
chr1	101360261	101360262	A01177:23:H2L2FDSX3:1:1326:1606:23907/1	60	+
chr1	101366020	101366021	A01177:23:H2L2FDSX3:1:1126:9344:17707/1	60	-
chr1	101388146	101388147	A01177:23:H2L2FDSX3:1:2566:25807:19476/1	60	+
chr1	101452445	101452446	A01177:23:H2L2FDSX3:2:1356:20591:10598/1	60	+
chr1	101492677	101492678	A01177:23:H2L2FDSX3:1:1310:25554:13839/1	60	+
chr1	101790250	101790251	A01177:23:H2L2FDSX3:1:1142:32362:36057/1	60	-
chr1	101872809	101872810	A01177:23:H2L2FDSX3:1:1368:20112:25457/1	60	+
chr1	101917007	101917008	A01177:23:H2L2FDSX3:1:2616:18511:23437/1	60	-
chr1	102230097	102230098	A01177:23:H2L2FDSX3:2:1159:21151:29168/1	60	-
chr1	102570065	102570066	A01177:23:H2L2FDSX3:1:1446:17653:13870/1	60	+
chr1	102912889	102912890	A01177:23:H2L2FDSX3:1:1326:28556:17816	60	-
chr1	102942452	102942453	A01177:23:H2L2FDSX3:1:2262:10149:16720	60	+
chr1	102948789	102948790	A01177:23:H2L2FDSX3:1:1203:22896:12994/1	60	+
chr1	103194373	103194374	A01177:23:H2L2FDSX3:1:1241:18213:24079/1	60	+
chr1	103222497	103222498	A01177:23:H2L2FDSX3:2:1475:22987:22138/1	60	-
chr1	103262652	103262653	A01177:23:H2L2FDSX3:3:1642:2971:24549/1	60	+
chr1	103327242	103327243	A01177:23:H2L2FDSX3:1:1446:10872:28494	60	+
chr1	103507340	103507341	A01177:23:H2L2FDSX3:4:1539:9977:1799/1	60	+
chr1	103518923	103518924	A01177:23:H2L2FDSX3:1:1412:28989:7513	60	+
chr1	103541848	103541849	A01177:23:H2L2FDSX3:2:2277:10248:31798/1	60	-
chr1	103542602	103542603	A01177:23:H2L2FDSX3:1:2646:19425:36198/1	60	-
chr1	103551413	103551414	A01177:23:H2L2FDSX3:2:1259:22679:22889/1	60	+
chr1	103553149	103553150	A01177:23:H2L2FDSX3:1:2224:32931:12211/1	60	-
chr1	103553823	103553824	A01177:23:H2L2FDSX3:1:1143:27308:29653/1	60	-
chr1	104242226	104242227	A01177:23:H2L2FDSX3:1:1135:3522:35587	60	-
chr1	104535375	104535376	A01177:23:H2L2FDSX3:1:1540:11433:1438/1	60	+
chr1	104571530	104571531	A01177:23:H2L2FDSX3:1:1248:16080:22701/1	60	-
chr1	104672594	104672595	A01177:23:H2L2FDSX3:1:1577:2013:20008/1	60	+
chr1	104765018	104765019	A01177:23:H2L2FDSX3:1:1401:3043:7012/1	60	+
chr1	104944033	104944034	A01177:23:H2L2FDSX3:1:2248:32117:8735/1	60	+
chr1	105134418	105134419	A01177:23:H2L2FDSX3:1:1646:11803:10254/1	60	+
chr1	105432242	105432243	A01177:23:H2L2FDSX3:1:2251:3269:29262/1	60	-
chr1	105579963	105579964	A01177:23:H2L2FDSX3:1:2240:13295:29403/1	60	-
chr1	105624824	105624825	A01177:23:H2L2FDSX3:1:1613:10673:4069/1	60	-
chr1	105658881	105658882	A01177:23:H2L2FDSX3:4:2315:3070:19335/1	60	-
chr1	105698791	105698792	A01177:23:H2L2FDSX3:2:2549:12807:31187	60	+
chr1	105720698	105720699	A01177:23:H2L2FDSX3:1:2342:32660:32158/1	60	+
chr1	105816135	105816136	A01177:23:H2L2FDSX3:3:2235:24207:14763	60	+
chr1	105825064	105825065	A01177:23:H2L2FDSX3:2:2507:18629:15029/1	60	-
chr1	105828823	105828824	A01177:23:H2L2FDSX3:2:1576:13286:35462/1	60	-
chr1	106172284	106172285	A01177:23:H2L2FDSX3:1:1663:25518:15499/1	60	+
chr1	106361393	106361394	A01177:23:H2L2FDSX3:1:2557:21070:12806/1	60	+
chr1	106362862	106362863	A01177:23:H2L2FDSX3:1:1341:18285:19476/1	60	-
chr1	106569787	106569788	A01177:23:H2L2FDSX3:1:1417:10529:19758	60	+
chr1	106984680	106984681	A01177:23:H2L2FDSX3:1:1236:22688:34992/1	60	+
chr1	107058564	107058565	A01177:23:H2L2FDSX3:1:1332:11695:27320/1	60	+
chr1	107060010	107060011	A01177:23:H2L2FDSX3:2:2359:29496:18599/1	60	+
chr1	107091824	107091825	A01177:23:H2L2FDSX3:1:1172:24722:17315/1	60	+
chr1	107098861	107098862	A01177:23:H2L2FDSX3:4:1103:32750:3975	60	-
chr1	107136482	107136483	A01177:23:H2L2FDSX3:1:1157:4001:29778/1	60	+
chr1	107361794	107361795	A01177:23:H2L2FDSX3:1:1129:2103:37012/1	60	-
chr1	107470982	107470983	A01177:23:H2L2FDSX3:1:2173:3070:10942	60	-
chr1	107613472	107613473	A01177:23:H2L2FDSX3:1:1526:3278:35853/1	60	-
chr1	107642729	107642730	A01177:23:H2L2FDSX3:1:1527:19651:14011/1	60	+
chr1	107686123	107686124	A01177:23:H2L2FDSX3:1:2236:9715:4820	60	-
chr1	107728343	107728344	A01177:23:H2L2FDSX3:1:2207:24487:3004/1	60	+
chr1	107799813	107799814	A01177:23:H2L2FDSX3:1:1166:31530:9721/1	60	+
chr1	107810598	107810599	A01177:23:H2L2FDSX3:2:2236:11062:4147	60	-
chr1	107839045	107839046	A01177:23:H2L2FDSX3:1:1241:16848:25598	60	-
chr1	107901625	107901626	A01177:23:H2L2FDSX3:1:1313:9082:16501/1	60	-
chr1	107908955	107908956	A01177:23:H2L2FDSX3:1:1503:26775:12070	60	-
chr1	107913495	107913496	A01177:23:H2L2FDSX3:1:1418:30590:34397/1	60	-
chr1	107931030	107931031	A01177:23:H2L2FDSX3:1:1304:22010:30436/1	60	-
chr1	107939890	107939891	A01177:23:H2L2FDSX3:3:1168:3287:22905/1	60	+
chr1	107957275	107957276	A01177:23:H2L2FDSX3:1:1520:3414:25567/1	60	-
chr1	107985627	107985628	A01177:23:H2L2FDSX3:4:2231:3586:30937/1	60	+
chr1	108010405	108010406	A01177:23:H2L2FDSX3:1:1434:19045:13683/1	60	+
chr1	108093831	108093832	A01177:23:H2L2FDSX3:2:2416:3296:36041/1	60	+
chr1	108181927	108181928	A01177:23:H2L2FDSX3:1:1237:12328:5400/1	60	+
chr1	108487067	108487068	A01177:23:H2L2FDSX3:1:2421:31204:4053/1	60	-
chr1	108760122	108760123	A01177:23:H2L2FDSX3:3:1376:31702:17503	60	-
chr1	108760569	108760570	A01177:23:H2L2FDSX3:1:1406:10230:13103/1	60	-
chr1	108770877	108770878	A01177:23:H2L2FDSX3:1:2232:30327:13777/1	60	-
chr1	108780116	108780117	A01177:23:H2L2FDSX3:2:2512:6442:10833/1	60	+
chr1	108887843	108887844	A01177:23:H2L2FDSX3:1:1415:29252:36057/1	60	+
chr1	109468275	109468276	A01177:23:H2L2FDSX3:1:1232:6388:7764/1	60	+
chr1	109702424	109702425	A01177:23:H2L2FDSX3:1:1256:17671:30843/1	60	-
chr1	109735596	109735597	A01177:23:H2L2FDSX3:1:2424:21549:24784/1	60	-
chr1	109948548	109948549	A01177:23:H2L2FDSX3:1:1453:21088:28714/1	60	+
chr1	109994081	109994082	A01177:23:H2L2FDSX3:1:2506:16866:3396/1	60	-
chr1	110021504	110021505	A01177:23:H2L2FDSX3:1:1108:18647:18756/1	60	+
chr1	110056061	110056062	A01177:23:H2L2FDSX3:1:1221:7690:2785/1	60	+
chr1	110343859	110343860	A01177:23:H2L2FDSX3:3:1118:21649:3881/1	60	+
chr1	110373050	110373051	A01177:23:H2L2FDSX3:1:1372:10059:1971/1	60	+
chr1	110789943	110789944	A01177:23:H2L2FDSX3:1:2616:21956:32690	60	-
chr1	110847400	110847401	A01177:23:H2L2FDSX3:1:1333:2989:19789/1	60	+
chr1	111122794	111122795	A01177:23:H2L2FDSX3:1:1357:10999:28964/1	60	+
chr1	111126749	111126750	A01177:23:H2L2FDSX3:1:1144:10474:24549/1	60	-
chr1	111134054	111134055	A01177:23:H2L2FDSX3:1:1343:19036:5149/1	60	+
chr1	111181890	111181891	A01177:23:H2L2FDSX3:1:1156:9462:20666/1	60	+
chr1	111493689	111493690	A01177:23:H2L2FDSX3:1:1475:9923:9752/1	60	+
chr1	111625484	111625485	A01177:23:H2L2FDSX3:1:2501:18810:10332	60	+
chr1	111626921	111626922	A01177:23:H2L2FDSX3:1:1124:16043:12680	60	+
chr1	111640165	111640166	A01177:23:H2L2FDSX3:3:2373:24279:14544	60	-
chr1	111877042	111877043	A01177:23:H2L2FDSX3:1:1121:4101:18991/1	60	-
chr1	111932764	111932765	A01177:23:H2L2FDSX3:1:1105:28447:11960/1	60	+
chr1	112126281	112126282	A01177:23:H2L2FDSX3:1:1219:28483:36730/1	60	-
chr1	112168223	112168224	A01177:23:H2L2FDSX3:1:1414:28583:31548/1	60	-
chr1	112378789	112378790	A01177:23:H2L2FDSX3:1:2240:3613:31641	60	-
chr1	112540777	112540778	A01177:23:H2L2FDSX3:2:2640:13132:3693/1	60	-
chr1	112591301	112591302	A01177:23:H2L2FDSX3:2:1136:28989:12587/1	60	+
chr1	112594152	112594153	A01177:23:H2L2FDSX3:1:1309:4128:20478/1	60	-
chr1	112657429	112657430	A01177:23:H2L2FDSX3:1:1176:25319:2879	60	+
chr1	113001067	113001068	A01177:23:H2L2FDSX3:3:1218:19596:35462/1	60	-
chr1	113179677	113179678	A01177:23:H2L2FDSX3:4:2405:13774:29825/1	60	+
chr1	113203060	113203061	A01177:23:H2L2FDSX3:1:1169:2302:16470	60	+
chr1	113397498	113397499	A01177:23:H2L2FDSX3:3:1603:15311:4648/1	60	-
chr1	113401184	113401185	A01177:23:H2L2FDSX3:1:1373:17002:20635/1	60	-
chr1	113433704	113433705	A01177:23:H2L2FDSX3:3:1115:27480:2957/1	60	-
chr1	113644434	113644435	A01177:23:H2L2FDSX3:1:1116:28393:21418	60	+
chr1	113747177	113747178	A01177:23:H2L2FDSX3:3:2533:30978:30530	60	-
chr1	113763854	113763855	A01177:23:H2L2FDSX3:1:1315:7925:22106/1	60	-
chr1	113776543	113776544	A01177:23:H2L2FDSX3:3:1421:8712:7529/1	60	+
chr1	113795482	113795483	A01177:23:H2L2FDSX3:1:1139:31548:33238/1	60	-
chr1	113797589	113797590	A01177:23:H2L2FDSX3:1:1204:23185:7482/1	60	-
chr1	113806478	113806479	A01177:23:H2L2FDSX3:1:1232:15582:1799/1	60	-
chr1	113959257	113959258	A01177:23:H2L2FDSX3:1:1111:28040:34648/1	60	-
chr1	114397702	114397703	A01177:23:H2L2FDSX3:4:2252:21450:24048	60	-
chr1	114405855	114405856	A01177:23:H2L2FDSX3:1:1126:10728:36104/1	60	-
chr1	114425415	114425416	A01177:23:H2L2FDSX3:1:1103:7473:13808/1	60	-
chr1	114425938	114425939	A01177:23:H2L2FDSX3:1:2151:12635:30765/1	60	+
chr1	114431619	114431620	A01177:23:H2L2FDSX3:1:1104:6650:21339/1	60	+
chr1	114572484	114572485	A01177:23:H2L2FDSX3:1:1161:19633:13041/1	60	-
chr1	114695190	114695191	A01177:23:H2L2FDSX3:4:2129:3866:35211/1	60	+
chr1	114725511	114725512	A01177:23:H2L2FDSX3:3:2617:31448:32346/1	60	-
chr1	114732782	114732783	A01177:23:H2L2FDSX3:3:1568:32533:14278	60	-
chr1	114754453	114754454	A01177:23:H2L2FDSX3:1:1172:31873:1830/1	60	+
chr1	114774124	114774125	A01177:23:H2L2FDSX3:1:1370:7645:13761/1	60	+
chr1	115225240	115225241	A01177:23:H2L2FDSX3:1:1125:12979:25285/1	60	-
chr1	115254139	115254140	A01177:23:H2L2FDSX3:4:1476:21956:4946	60	-
chr1	115404300	115404301	A01177:23:H2L2FDSX3:4:1472:30553:21997	60	+
chr1	115525153	115525154	A01177:23:H2L2FDSX3:1:1148:1588:10379/1	60	-
chr1	115686414	115686415	A01177:23:H2L2FDSX3:4:1554:10556:28635	60	-
chr1	115784751	115784752	A01177:23:H2L2FDSX3:4:2651:32895:36542	60	+
chr1	116045037	116045038	A01177:23:H2L2FDSX3:3:2317:26458:8641	60	-
chr1	116383917	116383918	A01177:23:H2L2FDSX3:1:2654:7970:32957/1	60	-
chr1	116549152	116549153	A01177:23:H2L2FDSX3:4:1258:26503:23563/1	60	+
chr1	116771776	116771777	A01177:23:H2L2FDSX3:1:1270:21423:16517/1	60	-
chr1	117043960	117043961	A01177:23:H2L2FDSX3:2:1358:26196:13479/1	60	+
chr1	117370701	117370702	A01177:23:H2L2FDSX3:1:2310:22381:26631/1	60	-
chr1	117406904	117406905	A01177:23:H2L2FDSX3:2:1666:7102:18396/1	60	+
chr1	117456158	117456159	A01177:23:H2L2FDSX3:4:2318:20690:18850	60	-
chr1	117483175	117483176	A01177:23:H2L2FDSX3:1:1259:8024:29888/1	60	+
chr1	117494858	117494859	A01177:23:H2L2FDSX3:2:2613:7482:3552/1	60	+
chr1	117501963	117501964	A01177:23:H2L2FDSX3:1:1307:15845:23641/1	60	+
chr1	117668574	117668575	A01177:23:H2L2FDSX3:1:2214:32362:6590/1	60	-
chr1	117869354	117869355	A01177:23:H2L2FDSX3:1:2535:11252:8766	60	-
chr1	117886779	117886780	A01177:23:H2L2FDSX3:1:1233:14669:6480/1	60	-
chr1	117887777	117887778	A01177:23:H2L2FDSX3:2:1331:18050:20071/1	60	+
chr1	117888932	117888933	A01177:23:H2L2FDSX3:1:1270:26666:20494/1	60	-
chr1	117892248	117892249	A01177:23:H2L2FDSX3:1:1168:6515:29559/1	60	-
chr1	117892370	117892371	A01177:23:H2L2FDSX3:1:1444:27905:33536/1	60	+
chr1	117895991	117895992	A01177:23:H2L2FDSX3:2:2378:1886:35008/1	60	-
chr1	117898279	117898280	A01177:23:H2L2FDSX3:1:1255:32108:5650	60	-
chr1	117934133	117934134	A01177:23:H2L2FDSX3:1:1261:31322:33974/1	60	+
chr1	117934135	117934136	A01177:23:H2L2FDSX3:4:2445:25391:9518	60	+
chr1	117937558	117937559	A01177:23:H2L2FDSX3:1:1568:9209:24799/1	60	-
chr1	118006055	118006056	A01177:23:H2L2FDSX3:3:1668:11207:15922/1	60	-
chr1	118146578	118146579	A01177:23:H2L2FDSX3:2:2250:22471:2675/1	60	-
chr1	118225077	118225078	A01177:23:H2L2FDSX3:2:1644:29044:11772/1	60	-
chr1	118354962	118354963	A01177:23:H2L2FDSX3:1:2227:26603:9111/1	60	+
chr1	118704448	118704449	A01177:23:H2L2FDSX3:2:2663:3224:10864/1	60	+
chr1	118948185	118948186	A01177:23:H2L2FDSX3:1:1568:22914:34851/1	60	+
chr1	118954176	118954177	A01177:23:H2L2FDSX3:4:1227:10890:18098/1	60	-
chr1	119073559	119073560	A01177:23:H2L2FDSX3:1:1238:14696:29575/1	60	+
chr1	119101387	119101388	A01177:23:H2L2FDSX3:1:2221:30327:7169/1	60	+
chr1	119109811	119109812	A01177:23:H2L2FDSX3:1:1448:15411:35759/1	60	+
chr1	119120842	119120843	A01177:23:H2L2FDSX3:3:1124:9127:26757/1	60	-
chr1	119158562	119158563	A01177:23:H2L2FDSX3:1:1650:21106:7232/1	60	-
chr1	119229912	119229913	A01177:23:H2L2FDSX3:1:2478:12301:10175/1	60	-
chr1	119275928	119275929	A01177:23:H2L2FDSX3:1:1255:25138:16438/1	60	-
chr1	119555145	119555146	A01177:23:H2L2FDSX3:1:1645:32425:27305	60	+
chr1	119944698	119944699	A01177:23:H2L2FDSX3:1:1607:5095:7498/1	60	+
chr1	119945563	119945564	A01177:23:H2L2FDSX3:2:1110:1940:17879/1	60	-
chr1	120046970	120046971	A01177:23:H2L2FDSX3:2:2251:6135:28025	60	-
chr1	120525647	120525648	A01177:23:H2L2FDSX3:1:1149:14018:7858/1	60	+
chr1	120525648	120525649	A01177:23:H2L2FDSX3:1:1343:18141:27962/1	60	+
chr1	120531816	120531817	A01177:23:H2L2FDSX3:1:1133:6632:31548/1	60	+
chr1	120543280	120543281	A01177:23:H2L2FDSX3:4:1356:6117:18693/1	60	+
chr1	121411926	121411927	A01177:23:H2L2FDSX3:3:1153:3721:22341/1	60	-
chr1	121416386	121416387	A01177:23:H2L2FDSX3:4:1657:26901:13792/1	60	-
chr1	121458110	121458111	A01177:23:H2L2FDSX3:4:1447:1099:6370/1	60	+
chr1	121543163	121543164	A01177:23:H2L2FDSX3:1:1210:5972:2566/1	60	-
chr1	121558671	121558672	A01177:23:H2L2FDSX3:1:1124:5412:1188/1	60	+
chr1	121568679	121568680	A01177:23:H2L2FDSX3:2:2650:7618:32440/1	60	+
chr1	125061226	125061227	A01177:23:H2L2FDSX3:2:1412:28311:26068	60	-
chr1	125180224	125180225	A01177:23:H2L2FDSX3:1:1333:13404:17065/1	60	+
chr1	143243980	143243981	A01177:23:H2L2FDSX3:4:1522:5999:8500	60	-
chr1	143243981	143243982	A01177:23:H2L2FDSX3:4:2308:26250:9846	60	-
chr1	145108480	145108481	A01177:23:H2L2FDSX3:2:2342:28980:3928/1	60	-
chr1	145205178	145205179	A01177:23:H2L2FDSX3:3:1602:32606:35164/1	60	+
chr1	145648502	145648503	A01177:23:H2L2FDSX3:1:2329:9182:32268/1	60	-
chr1	145779881	145779882	A01177:23:H2L2FDSX3:1:1105:5303:9580	60	-
chr1	145806223	145806224	A01177:23:H2L2FDSX3:3:2566:28601:29293/1	60	-
chr1	145973945	145973946	A01177:23:H2L2FDSX3:1:1177:7003:4789/1	60	-
chr1	146038125	146038126	A01177:23:H2L2FDSX3:3:1247:14308:6825/1	60	-
chr1	146058590	146058591	A01177:23:H2L2FDSX3:1:1268:1958:16031/1	60	-
chr1	146172701	146172702	A01177:23:H2L2FDSX3:2:2459:20555:11788/1	60	+
chr1	146566603	146566604	A01177:23:H2L2FDSX3:1:1223:9326:24377/1	60	-
chr1	147059843	147059844	A01177:23:H2L2FDSX3:1:2522:24487:8077/1	60	-
chr1	147062547	147062548	A01177:23:H2L2FDSX3:1:1306:23556:15452/1	60	+
chr1	147200236	147200237	A01177:23:H2L2FDSX3:1:1107:30219:20290/1	60	-
chr1	147604943	147604944	A01177:23:H2L2FDSX3:1:1434:22037:19460/1	60	+
chr1	147689537	147689538	A01177:23:H2L2FDSX3:1:1542:9335:21104/1	60	-
chr1	149195560	149195561	A01177:23:H2L2FDSX3:1:2574:19940:11412/1	60	-
chr1	149449296	149449297	A01177:23:H2L2FDSX3:1:1441:31557:21605	60	-
chr1	149712626	149712627	A01177:23:H2L2FDSX3:1:1314:21233:28338/1	60	-
chr1	149947487	149947488	A01177:23:H2L2FDSX3:1:1133:23628:22341/1	60	+
chr1	150068629	150068630	A01177:23:H2L2FDSX3:1:1204:17960:22420/1	60	+
chr1	150086996	150086997	A01177:23:H2L2FDSX3:1:2110:24939:24799/1	60	-
chr1	150094809	150094810	A01177:23:H2L2FDSX3:1:2460:17011:16203/1	60	-
chr1	150110045	150110046	A01177:23:H2L2FDSX3:1:1119:28194:2190/1	60	+
chr1	150110542	150110543	A01177:23:H2L2FDSX3:1:1144:8260:33646/1	60	+
chr1	150318382	150318383	A01177:23:H2L2FDSX3:1:2458:14624:14982	60	+
chr1	150365983	150365984	A01177:23:H2L2FDSX3:1:1438:27950:7310/1	60	+
chr1	150420703	150420704	A01177:23:H2L2FDSX3:1:1456:10122:23156/1	60	+
chr1	150503223	150503224	A01177:23:H2L2FDSX3:1:1313:21341:15781/1	60	+
chr1	150556159	150556160	A01177:23:H2L2FDSX3:1:1126:13539:3740	60	+
chr1	150609019	150609020	A01177:23:H2L2FDSX3:1:2338:31213:33223/1	60	-
chr1	150724198	150724199	A01177:23:H2L2FDSX3:2:2151:22372:29997/1	60	+
chr1	150915004	150915005	A01177:23:H2L2FDSX3:1:2627:11017:26897/1	60	-
chr1	150929122	150929123	A01177:23:H2L2FDSX3:3:2271:26096:7576	60	+
chr1	150935260	150935261	A01177:23:H2L2FDSX3:1:1557:24370:13698	60	-
chr1	151335850	151335851	A01177:23:H2L2FDSX3:4:2319:15510:11475/1	60	-
chr1	151455231	151455232	A01177:23:H2L2FDSX3:1:2569:27543:21292/1	60	+
chr1	151507410	151507411	A01177:23:H2L2FDSX3:4:1103:9860:10332/1	60	-
chr1	151568456	151568457	A01177:23:H2L2FDSX3:1:1361:2257:30984/1	60	-
chr1	151631265	151631266	A01177:23:H2L2FDSX3:1:1630:8874:1924	60	+
chr1	151633934	151633935	A01177:23:H2L2FDSX3:1:2134:2103:26396	60	+
chr1	151668014	151668015	A01177:23:H2L2FDSX3:1:1306:6858:30749/1	60	+
chr1	151681167	151681168	A01177:23:H2L2FDSX3:1:2569:18141:7795/1	60	-
chr1	151834132	151834133	A01177:23:H2L2FDSX3:4:1132:19714:20572	60	-
chr1	151933060	151933061	A01177:23:H2L2FDSX3:1:1274:24460:13385/1	60	+
chr1	152170436	152170437	A01177:23:H2L2FDSX3:1:1335:9652:15671/1	60	+
chr1	152272961	152272962	A01177:23:H2L2FDSX3:1:1531:31385:13855/1	60	-
chr1	152320442	152320443	A01177:23:H2L2FDSX3:2:1334:5837:26381/1	60	-
chr1	152556535	152556536	A01177:23:H2L2FDSX3:1:1225:3143:31548/1	60	+
chr1	152685669	152685670	A01177:23:H2L2FDSX3:1:1512:24505:17816/1	60	+
chr1	152906666	152906667	A01177:23:H2L2FDSX3:1:1442:21685:18630	60	+
chr1	152980828	152980829	A01177:23:H2L2FDSX3:1:2208:26042:17409/1	60	-
chr1	153476253	153476254	A01177:23:H2L2FDSX3:1:1155:7211:28260/1	60	-
chr1	153570307	153570308	A01177:23:H2L2FDSX3:2:2460:5746:6684/1	60	+
chr1	153638916	153638917	A01177:23:H2L2FDSX3:1:1369:24379:21261/1	60	-
chr1	153871938	153871939	A01177:23:H2L2FDSX3:4:1159:3821:19539/1	60	-
chr1	154021156	154021157	A01177:23:H2L2FDSX3:1:1145:10095:8140/1	60	+
chr1	154219622	154219623	A01177:23:H2L2FDSX3:1:1408:19099:1564/1	60	-
chr1	154260956	154260957	A01177:23:H2L2FDSX3:1:1160:5412:2472/1	60	+
chr1	154260960	154260961	A01177:23:H2L2FDSX3:1:1251:19379:33896/1	60	+
chr1	154399658	154399659	A01177:23:H2L2FDSX3:1:1372:22589:3255	60	+
chr1	154726611	154726612	A01177:23:H2L2FDSX3:1:1140:16360:33144/1	60	+
chr1	155024209	155024210	A01177:23:H2L2FDSX3:1:2242:18602:31986/1	60	-
chr1	155024211	155024212	A01177:23:H2L2FDSX3:1:1111:29921:29042/1	60	-
chr1	155358058	155358059	A01177:23:H2L2FDSX3:1:1111:11867:11459/1	60	-
chr1	155397621	155397622	A01177:23:H2L2FDSX3:1:1351:22516:25739/1	60	+
chr1	155405182	155405183	A01177:23:H2L2FDSX3:1:1308:19506:21715/1	60	-
chr1	155420046	155420047	A01177:23:H2L2FDSX3:1:1107:8513:34710/1	60	+
chr1	155682246	155682247	A01177:23:H2L2FDSX3:1:1316:17210:7247/1	60	-
chr1	155684391	155684392	A01177:23:H2L2FDSX3:4:1402:15329:1141	60	-
chr1	155797102	155797103	A01177:23:H2L2FDSX3:2:1457:15736:8860/1	60	-
chr1	155847450	155847451	A01177:23:H2L2FDSX3:1:1654:1344:30091/1	60	-
chr1	155923543	155923544	A01177:23:H2L2FDSX3:1:1351:6244:8609/1	60	-
chr1	156027991	156027992	A01177:23:H2L2FDSX3:2:2363:30725:25363/1	60	+
chr1	156069276	156069277	A01177:23:H2L2FDSX3:2:1671:22544:16924/1	60	-
chr1	156472475	156472476	A01177:23:H2L2FDSX3:3:1575:15700:35383/1	60	+
chr1	156720826	156720827	A01177:23:H2L2FDSX3:2:1275:25328:2707/1	60	+
chr1	157596876	157596877	A01177:23:H2L2FDSX3:1:1422:11324:19977/1	60	-
chr1	157877009	157877010	A01177:23:H2L2FDSX3:1:2407:7464:34334/1	60	+
chr1	158322965	158322966	A01177:23:H2L2FDSX3:1:2348:6054:17206	60	+
chr1	158604798	158604799	A01177:23:H2L2FDSX3:1:2464:3414:32111/1	60	-
chr1	158895025	158895026	A01177:23:H2L2FDSX3:3:2658:7003:33035/1	60	+
chr1	159017362	159017363	A01177:23:H2L2FDSX3:1:1671:25075:2049/1	60	-
chr1	159037060	159037061	A01177:23:H2L2FDSX3:1:1116:21640:20619	60	+
chr1	159037356	159037357	A01177:23:H2L2FDSX3:1:1101:4083:9846/1	60	+
chr1	159047858	159047859	A01177:23:H2L2FDSX3:1:1408:24523:25989/1	60	+
chr1	159137578	159137579	A01177:23:H2L2FDSX3:4:2315:8693:8218/1	60	+
chr1	159405442	159405443	A01177:23:H2L2FDSX3:4:1302:23240:13620/1	60	-
chr1	159472130	159472131	A01177:23:H2L2FDSX3:1:1450:29441:2284/1	60	-
chr1	159550051	159550052	A01177:23:H2L2FDSX3:1:2431:1551:36777/1	60	+
chr1	159606037	159606038	A01177:23:H2L2FDSX3:1:2459:17734:9189/1	60	+
chr1	159718639	159718640	A01177:23:H2L2FDSX3:1:1112:31530:23782/1	60	-
chr1	159812564	159812565	A01177:23:H2L2FDSX3:1:1227:19036:11631/1	60	+
chr1	159833560	159833561	A01177:23:H2L2FDSX3:1:1173:4779:3380/1	60	+
chr1	160080985	160080986	A01177:23:H2L2FDSX3:1:2546:17517:4053	60	+
chr1	160090938	160090939	A01177:23:H2L2FDSX3:1:1501:29686:33927	60	+
chr1	160111249	160111250	A01177:23:H2L2FDSX3:1:2324:10547:17284/1	60	+
chr1	160438805	160438806	A01177:23:H2L2FDSX3:4:2419:2799:17456	60	-
chr1	160471161	160471162	A01177:23:H2L2FDSX3:1:2461:31439:2018/1	60	+
chr1	160573711	160573712	A01177:23:H2L2FDSX3:3:1214:1994:28369	60	+
chr1	160579874	160579875	A01177:23:H2L2FDSX3:4:2306:18276:8750	60	-
chr1	160843815	160843816	A01177:23:H2L2FDSX3:1:1343:11008:19742/1	60	-
chr1	161063835	161063836	A01177:23:H2L2FDSX3:2:1223:10691:11334/1	60	-
chr1	161099822	161099823	A01177:23:H2L2FDSX3:1:1119:24849:8234/1	60	+
chr1	161218384	161218385	A01177:23:H2L2FDSX3:1:1536:28339:27868/1	60	-
chr1	161307977	161307978	A01177:23:H2L2FDSX3:2:2643:15600:3646/1	60	-
chr1	161540313	161540314	A01177:23:H2L2FDSX3:1:1163:8666:33755/1	60	-
chr1	161687697	161687698	A01177:23:H2L2FDSX3:2:1431:8043:33426/1	60	+
chr1	161757830	161757831	A01177:23:H2L2FDSX3:1:1113:16152:22921/1	60	+
chr1	161780731	161780732	A01177:23:H2L2FDSX3:3:1111:21097:35618/1	60	+
chr1	161855041	161855042	A01177:23:H2L2FDSX3:3:1655:11143:36166	60	+
chr1	161860866	161860867	A01177:23:H2L2FDSX3:1:1461:21495:27884/1	60	-
chr1	161892621	161892622	A01177:23:H2L2FDSX3:2:2428:17852:32033/1	60	+
chr1	161892632	161892633	A01177:23:H2L2FDSX3:1:1220:29875:3286/1	60	+
chr1	161892633	161892634	A01177:23:H2L2FDSX3:1:1218:14371:27414/1	60	+
chr1	161892634	161892635	A01177:23:H2L2FDSX3:3:1445:10140:10347/1	60	+
chr1	161895679	161895680	A01177:23:H2L2FDSX3:1:2429:19171:33442	60	-
chr1	161938352	161938353	A01177:23:H2L2FDSX3:1:1221:14959:11428/1	60	+
chr1	162389329	162389330	A01177:23:H2L2FDSX3:3:1348:25934:10676/1	60	+
chr1	162471692	162471693	A01177:23:H2L2FDSX3:1:2331:5132:31109/1	60	+
chr1	162514978	162514979	A01177:23:H2L2FDSX3:4:1177:19859:15092/1	60	-
chr1	162516287	162516288	A01177:23:H2L2FDSX3:1:2212:10863:17895/1	60	+
chr1	162516599	162516600	A01177:23:H2L2FDSX3:1:2419:26295:14591/1	60	-
chr1	162522403	162522404	A01177:23:H2L2FDSX3:1:1505:16893:24267/1	60	+
chr1	162530878	162530879	A01177:23:H2L2FDSX3:2:1107:27407:14638	60	+
chr1	163138719	163138720	A01177:23:H2L2FDSX3:1:1330:21323:33473/1	60	-
chr1	163226022	163226023	A01177:23:H2L2FDSX3:1:1428:5367:1799/1	60	+
chr1	163345091	163345092	A01177:23:H2L2FDSX3:2:1541:16640:35196/1	60	-
chr1	163471317	163471318	A01177:23:H2L2FDSX3:1:1203:19434:35931/1	60	+
chr1	163575590	163575591	A01177:23:H2L2FDSX3:3:1310:29993:22216/1	60	+
chr1	163709152	163709153	A01177:23:H2L2FDSX3:2:1506:1913:26819	60	+
chr1	163777382	163777383	A01177:23:H2L2FDSX3:1:2311:13358:11130	60	-
chr1	163815452	163815453	A01177:23:H2L2FDSX3:3:2151:6940:13291/1	60	-
chr1	163825226	163825227	A01177:23:H2L2FDSX3:1:1424:28989:2440/1	60	-
chr1	163847108	163847109	A01177:23:H2L2FDSX3:1:1204:28537:12430/1	60	-
chr1	163888571	163888572	A01177:23:H2L2FDSX3:1:1558:15573:30968/1	60	-
chr1	163975157	163975158	A01177:23:H2L2FDSX3:1:1563:14995:35665/1	60	-
chr1	164143077	164143078	A01177:23:H2L2FDSX3:1:1464:1859:8093/1	60	+
chr1	164174555	164174556	A01177:23:H2L2FDSX3:4:1235:25156:3944/1	60	-
chr1	164633899	164633900	A01177:23:H2L2FDSX3:2:1304:12834:33207/1	60	+
chr1	165162515	165162516	A01177:23:H2L2FDSX3:1:1361:16315:25864/1	60	+
chr1	165673351	165673352	A01177:23:H2L2FDSX3:1:1144:8052:7044/1	60	+
chr1	165832023	165832024	A01177:23:H2L2FDSX3:1:1104:23330:21136	60	+
chr1	165849348	165849349	A01177:23:H2L2FDSX3:1:1236:17698:15421/1	60	+
chr1	165865577	165865578	A01177:23:H2L2FDSX3:1:2372:14579:36104/1	60	+
chr1	165866751	165866752	A01177:23:H2L2FDSX3:1:1431:30798:26396/1	60	+
chr1	165905836	165905837	A01177:23:H2L2FDSX3:1:1174:29821:28338/1	60	+
chr1	165921898	165921899	A01177:23:H2L2FDSX3:1:1652:4508:31563	60	+
chr1	165966175	165966176	A01177:23:H2L2FDSX3:2:1265:18674:35493/1	60	+
chr1	166051023	166051024	A01177:23:H2L2FDSX3:3:1263:9661:33442	60	+
chr1	166058195	166058196	A01177:23:H2L2FDSX3:4:2655:24180:35477/1	60	-
chr1	166121703	166121704	A01177:23:H2L2FDSX3:1:1606:4137:6809/1	60	+
chr1	166135271	166135272	A01177:23:H2L2FDSX3:1:1635:17309:2378	60	+
chr1	166162817	166162818	A01177:23:H2L2FDSX3:1:2673:20898:15953/1	60	-
chr1	166500993	166500994	A01177:23:H2L2FDSX3:1:2466:5222:12665/1	60	+
chr1	166543470	166543471	A01177:23:H2L2FDSX3:1:1129:21983:17769/1	60	-
chr1	166829570	166829571	A01177:23:H2L2FDSX3:3:1351:8594:14935	60	-
chr1	166844027	166844028	A01177:23:H2L2FDSX3:1:1112:7808:24846/1	60	+
chr1	166940523	166940524	A01177:23:H2L2FDSX3:4:1669:23683:29575	60	-
chr1	166952981	166952982	A01177:23:H2L2FDSX3:1:2225:11595:16689/1	60	-
chr1	166961283	166961284	A01177:23:H2L2FDSX3:1:1564:13476:16407/1	60	+
chr1	167051027	167051028	A01177:23:H2L2FDSX3:1:1330:22462:15781/1	60	-
chr1	167153888	167153889	A01177:23:H2L2FDSX3:1:2424:13539:31861/1	60	+
chr1	167238603	167238604	A01177:23:H2L2FDSX3:1:1102:13114:36511/1	60	+
chr1	167290917	167290918	A01177:23:H2L2FDSX3:1:1154:26603:22232/1	60	-
chr1	167376321	167376322	A01177:23:H2L2FDSX3:1:1250:17707:11209/1	60	+
chr1	167397028	167397029	A01177:23:H2L2FDSX3:1:2522:4643:5556/1	60	+
chr1	167403497	167403498	A01177:23:H2L2FDSX3:1:1169:9579:11506/1	60	-
chr1	167407719	167407720	A01177:23:H2L2FDSX3:1:1319:23303:14418/1	60	+
chr1	167537719	167537720	A01177:23:H2L2FDSX3:3:1224:18014:35383/1	60	+
chr1	167871337	167871338	A01177:23:H2L2FDSX3:1:1208:20943:2597/1	60	-
chr1	167881956	167881957	A01177:23:H2L2FDSX3:1:1339:21160:31000/1	60	+
chr1	167919728	167919729	A01177:23:H2L2FDSX3:1:1326:21829:4225/1	60	-
chr1	167919898	167919899	A01177:23:H2L2FDSX3:1:1160:6216:4648/1	60	-
chr1	167950649	167950650	A01177:23:H2L2FDSX3:4:1172:18792:34225	60	-
chr1	168019732	168019733	A01177:23:H2L2FDSX3:1:1664:21974:9361/1	60	-
chr1	168026143	168026144	A01177:23:H2L2FDSX3:1:2573:24288:13651/1	60	-
chr1	168045807	168045808	A01177:23:H2L2FDSX3:1:2169:7184:35383/1	60	+
chr1	168067044	168067045	A01177:23:H2L2FDSX3:4:1433:24261:15953	60	-
chr1	168076297	168076298	A01177:23:H2L2FDSX3:2:1351:1741:23077/1	60	-
chr1	168233635	168233636	A01177:23:H2L2FDSX3:2:2162:12943:24502/1	60	-
chr1	168443920	168443921	A01177:23:H2L2FDSX3:1:2240:9661:35665/1	60	-
chr1	168535728	168535729	A01177:23:H2L2FDSX3:1:1448:28465:26052/1	60	+
chr1	169082981	169082982	A01177:23:H2L2FDSX3:1:2519:11605:33583/1	60	-
chr1	169169457	169169458	A01177:23:H2L2FDSX3:2:2113:31729:27164	60	+
chr1	169188024	169188025	A01177:23:H2L2FDSX3:1:1319:11903:27211/1	60	-
chr1	169208709	169208710	A01177:23:H2L2FDSX3:1:1314:9923:2613/1	60	-
chr1	169235140	169235141	A01177:23:H2L2FDSX3:1:2505:21992:14559/1	60	+
chr1	169269217	169269218	A01177:23:H2L2FDSX3:1:1677:29008:7576/1	60	-
chr1	169298798	169298799	A01177:23:H2L2FDSX3:1:1225:19425:30436/1	60	+
chr1	169302748	169302749	A01177:23:H2L2FDSX3:2:2532:6063:33849/1	60	-
chr1	169377244	169377245	A01177:23:H2L2FDSX3:1:1242:27154:28635/1	60	+
chr1	169377383	169377384	A01177:23:H2L2FDSX3:1:1434:24297:27414/1	60	+
chr1	169384763	169384764	A01177:23:H2L2FDSX3:1:1114:25211:36949/1	60	-
chr1	169427899	169427900	A01177:23:H2L2FDSX3:1:2324:4435:29371	60	+
chr1	169464926	169464927	A01177:23:H2L2FDSX3:3:2130:21567:5744/1	60	-
chr1	169795875	169795876	A01177:23:H2L2FDSX3:2:2563:10095:9048/1	60	-
chr1	169844658	169844659	A01177:23:H2L2FDSX3:2:1125:27977:4601/1	60	+
chr1	169848432	169848433	A01177:23:H2L2FDSX3:2:2135:6822:17754/1	60	+
chr1	169855635	169855636	A01177:23:H2L2FDSX3:1:2604:13051:28886	60	-
chr1	169946397	169946398	A01177:23:H2L2FDSX3:1:1116:13313:3975/1	60	+
chr1	169960035	169960036	A01177:23:H2L2FDSX3:2:2244:2826:29246/1	60	-
chr1	169976554	169976555	A01177:23:H2L2FDSX3:1:1624:10013:35963/1	60	-
chr1	169977319	169977320	A01177:23:H2L2FDSX3:3:1608:10095:37012	60	-
chr1	169983036	169983037	A01177:23:H2L2FDSX3:3:1540:15040:27602/1	60	-
chr1	170010751	170010752	A01177:23:H2L2FDSX3:1:1651:13404:2879/1	60	-
chr1	170035265	170035266	A01177:23:H2L2FDSX3:3:1371:7111:36573	60	-
chr1	170036485	170036486	A01177:23:H2L2FDSX3:1:1378:20916:26193/1	60	+
chr1	170039956	170039957	A01177:23:H2L2FDSX3:4:1412:6958:5525	60	+
chr1	170536703	170536704	A01177:23:H2L2FDSX3:1:1356:11577:30780	60	+
chr1	170844069	170844070	A01177:23:H2L2FDSX3:1:1426:28989:15186/1	60	+
chr1	171517313	171517314	A01177:23:H2L2FDSX3:1:1119:30996:34882/1	60	+
chr1	171520423	171520424	A01177:23:H2L2FDSX3:2:2413:8567:21183/1	60	+
chr1	171548462	171548463	A01177:23:H2L2FDSX3:1:2335:9073:20431/1	60	-
chr1	171582038	171582039	A01177:23:H2L2FDSX3:1:1417:19425:10520/1	60	-
chr1	171652164	171652165	A01177:23:H2L2FDSX3:1:1236:16197:22529	60	-
chr1	171699065	171699066	A01177:23:H2L2FDSX3:4:1358:6099:32910/1	60	+
chr1	171710876	171710877	A01177:23:H2L2FDSX3:3:2447:25780:27101/1	60	+
chr1	171730256	171730257	A01177:23:H2L2FDSX3:1:1461:14498:9752/1	60	+
chr1	171820517	171820518	A01177:23:H2L2FDSX3:1:2532:3613:6120/1	60	-
chr1	171833749	171833750	A01177:23:H2L2FDSX3:4:2177:18340:23516/1	60	+
chr1	171993395	171993396	A01177:23:H2L2FDSX3:2:1157:6705:34021/1	60	-
chr1	172193263	172193264	A01177:23:H2L2FDSX3:1:1419:17698:26506/1	60	+
chr1	172267647	172267648	A01177:23:H2L2FDSX3:2:2133:30092:3662/1	60	-
chr1	172397592	172397593	A01177:23:H2L2FDSX3:1:1121:22878:18098/1	60	+
chr1	172397644	172397645	A01177:23:H2L2FDSX3:1:1236:10520:25128/1	60	-
chr1	172416087	172416088	A01177:23:H2L2FDSX3:2:2103:2058:30076/1	60	+
chr1	172487768	172487769	A01177:23:H2L2FDSX3:1:1111:2844:6637/1	60	-
chr1	172552455	172552456	A01177:23:H2L2FDSX3:3:1547:16297:23641/1	60	+
chr1	172570995	172570996	A01177:23:H2L2FDSX3:1:1239:21341:31031/1	60	+
chr1	172577214	172577215	A01177:23:H2L2FDSX3:1:2317:7663:23970/1	60	-
chr1	172578230	172578231	A01177:23:H2L2FDSX3:1:1114:12210:5478/1	60	-
chr1	172583500	172583501	A01177:23:H2L2FDSX3:1:1103:24433:1438/1	60	-
chr1	172585876	172585877	A01177:23:H2L2FDSX3:4:1136:11912:25191/1	60	-
chr1	172588962	172588963	A01177:23:H2L2FDSX3:3:2660:31485:19038/1	60	-
chr1	172602375	172602376	A01177:23:H2L2FDSX3:1:1208:1859:24283/1	60	-
chr1	172634168	172634169	A01177:23:H2L2FDSX3:4:2404:20835:14403/1	60	-
chr1	172683197	172683198	A01177:23:H2L2FDSX3:1:1139:5602:19680/1	60	-
chr1	172908387	172908388	A01177:23:H2L2FDSX3:1:2120:30165:28432/1	60	-
chr1	173193888	173193889	A01177:23:H2L2FDSX3:2:2474:8901:33692	60	-
chr1	173390248	173390249	A01177:23:H2L2FDSX3:2:1647:22824:19069	60	+
chr1	173489557	173489558	A01177:23:H2L2FDSX3:1:1312:15736:24612/1	60	-
chr1	173677562	173677563	A01177:23:H2L2FDSX3:1:1175:25057:3208/1	60	+
chr1	173679831	173679832	A01177:23:H2L2FDSX3:1:2631:10375:1485/1	60	+
chr1	173733055	173733056	A01177:23:H2L2FDSX3:1:1348:5385:19648	60	+
chr1	173840396	173840397	A01177:23:H2L2FDSX3:3:2151:9851:15483	60	-
chr1	173941304	173941305	A01177:23:H2L2FDSX3:2:2337:28999:34867/1	60	+
chr1	173957205	173957206	A01177:23:H2L2FDSX3:3:2356:25030:22576/1	60	+
chr1	173968022	173968023	A01177:23:H2L2FDSX3:1:1221:15664:32972/1	60	+
chr1	174000093	174000094	A01177:23:H2L2FDSX3:1:1253:14940:5916/1	60	-
chr1	174016970	174016971	A01177:23:H2L2FDSX3:1:1236:18747:21277/1	60	+
chr1	174168379	174168380	A01177:23:H2L2FDSX3:3:1465:23556:4116/1	60	+
chr1	174269823	174269824	A01177:23:H2L2FDSX3:1:1566:29071:28823/1	60	+
chr1	174279335	174279336	A01177:23:H2L2FDSX3:3:2329:31069:2284/1	60	+
chr1	174315251	174315252	A01177:23:H2L2FDSX3:1:1456:12174:24768/1	60	-
chr1	174397756	174397757	A01177:23:H2L2FDSX3:2:2261:30590:17644/1	60	+
chr1	174404932	174404933	A01177:23:H2L2FDSX3:1:1246:22634:19711/1	60	+
chr1	174527086	174527087	A01177:23:H2L2FDSX3:1:1146:24948:22060/1	60	+
chr1	174663442	174663443	A01177:23:H2L2FDSX3:1:1641:28113:34021/1	60	-
chr1	174689032	174689033	A01177:23:H2L2FDSX3:1:1361:9842:23390/1	60	-
chr1	174700880	174700881	A01177:23:H2L2FDSX3:1:1555:15591:11616/1	60	-
chr1	174703570	174703571	A01177:23:H2L2FDSX3:1:2152:8585:6183/1	60	+
chr1	174852737	174852738	A01177:23:H2L2FDSX3:4:2343:18557:30248/1	60	+
chr1	174859223	174859224	A01177:23:H2L2FDSX3:1:1338:27706:1814/1	60	-
chr1	175014781	175014782	A01177:23:H2L2FDSX3:1:1333:17418:30436/1	60	-
chr1	175650460	175650461	A01177:23:H2L2FDSX3:1:1121:30770:19022/1	60	-
chr1	175901411	175901412	A01177:23:H2L2FDSX3:1:2460:26476:36229/1	60	+
chr1	175961330	175961331	A01177:23:H2L2FDSX3:4:2343:22996:35274/1	60	+
chr1	175963125	175963126	A01177:23:H2L2FDSX3:1:1669:14669:22200/1	60	-
chr1	175968900	175968901	A01177:23:H2L2FDSX3:1:1506:30508:14841	60	+
chr1	175977993	175977994	A01177:23:H2L2FDSX3:3:2317:18204:12727/1	60	-
chr1	175979555	175979556	A01177:23:H2L2FDSX3:2:1326:24153:22936/1	60	-
chr1	175980979	175980980	A01177:23:H2L2FDSX3:3:2616:28474:3208	60	+
chr1	176010060	176010061	A01177:23:H2L2FDSX3:1:1557:7265:16705/1	60	-
chr1	176041082	176041083	A01177:23:H2L2FDSX3:1:2253:30481:33458/1	60	+
chr1	176041105	176041106	A01177:23:H2L2FDSX3:2:1113:4571:31704/1	60	+
chr1	176085307	176085308	A01177:23:H2L2FDSX3:1:1610:24325:11240/1	60	+
chr1	176093347	176093348	A01177:23:H2L2FDSX3:1:1121:11586:33489/1	60	+
chr1	176106459	176106460	A01177:23:H2L2FDSX3:1:1219:20781:32784	60	-
chr1	176156058	176156059	A01177:23:H2L2FDSX3:1:1271:19045:15154/1	60	+
chr1	176315433	176315434	A01177:23:H2L2FDSX3:3:2311:27299:32080/1	60	+
chr1	176360977	176360978	A01177:23:H2L2FDSX3:2:2116:5321:10864/1	60	-
chr1	176423463	176423464	A01177:23:H2L2FDSX3:2:2565:1967:35430	60	+
chr1	177083127	177083128	A01177:23:H2L2FDSX3:4:2174:11469:4038	60	-
chr1	177175085	177175086	A01177:23:H2L2FDSX3:1:1414:1913:7122/1	60	-
chr1	177402458	177402459	A01177:23:H2L2FDSX3:4:1313:16242:35509/1	60	-
chr1	177560779	177560780	A01177:23:H2L2FDSX3:1:2171:10095:26991/1	60	+
chr1	177699587	177699588	A01177:23:H2L2FDSX3:3:1103:22525:32049	60	-
chr1	178786345	178786346	A01177:23:H2L2FDSX3:1:1431:22128:22529/1	60	-
chr1	178801837	178801838	A01177:23:H2L2FDSX3:3:1563:29035:23688	60	+
chr1	178811906	178811907	A01177:23:H2L2FDSX3:1:1245:18647:23265/1	60	-
chr1	178821222	178821223	A01177:23:H2L2FDSX3:4:2318:1787:35430/1	60	+
chr1	179060248	179060249	A01177:23:H2L2FDSX3:2:2662:12834:33301	60	+
chr1	179150746	179150747	A01177:23:H2L2FDSX3:1:2531:15998:15515	60	-
chr1	179155984	179155985	A01177:23:H2L2FDSX3:2:1428:20347:14998/1	60	+
chr1	179168837	179168838	A01177:23:H2L2FDSX3:1:1333:12129:28917/1	60	-
chr1	179220898	179220899	A01177:23:H2L2FDSX3:2:1408:1533:10817/1	60	+
chr1	179225449	179225450	A01177:23:H2L2FDSX3:1:1253:12400:25379	60	+
chr1	179316167	179316168	A01177:23:H2L2FDSX3:1:1570:18295:18897/1	60	-
chr1	179352672	179352673	A01177:23:H2L2FDSX3:1:2274:29830:26162	60	+
chr1	179411150	179411151	A01177:23:H2L2FDSX3:1:2648:12174:36041/1	60	-
chr1	179445964	179445965	A01177:23:H2L2FDSX3:1:1547:27471:15436/1	60	+
chr1	179815386	179815387	A01177:23:H2L2FDSX3:1:1134:4842:23437/1	60	-
chr1	179897585	179897586	A01177:23:H2L2FDSX3:2:2556:9552:9111/1	60	+
chr1	179905632	179905633	A01177:23:H2L2FDSX3:3:2520:23303:31610/1	60	+
chr1	179938975	179938976	A01177:23:H2L2FDSX3:2:1260:1217:3912/1	60	+
chr1	179948216	179948217	A01177:23:H2L2FDSX3:2:2222:17192:16986	60	-
chr1	179975557	179975558	A01177:23:H2L2FDSX3:2:1250:5855:9752/1	60	+
chr1	179998445	179998446	A01177:23:H2L2FDSX3:1:2477:8865:25426/1	60	-
chr1	179998819	179998820	A01177:23:H2L2FDSX3:1:1467:31458:36839/1	60	-
chr1	179999611	179999612	A01177:23:H2L2FDSX3:2:1509:10122:27727/1	60	-
chr1	180030507	180030508	A01177:23:H2L2FDSX3:1:1148:8106:29653/1	60	+
chr1	180062231	180062232	A01177:23:H2L2FDSX3:1:1103:13530:30467/1	60	-
chr1	180072530	180072531	A01177:23:H2L2FDSX3:3:1556:1072:30937	60	-
chr1	180075636	180075637	A01177:23:H2L2FDSX3:1:1208:11822:3897/1	60	-
chr1	180077183	180077184	A01177:23:H2L2FDSX3:4:1652:4372:23594	60	-
chr1	180087697	180087698	A01177:23:H2L2FDSX3:1:1420:21079:6778/1	60	-
chr1	180230204	180230205	A01177:23:H2L2FDSX3:1:1413:10691:28213/1	60	+
chr1	180251611	180251612	A01177:23:H2L2FDSX3:1:1109:23891:6950	60	-
chr1	180251615	180251616	A01177:23:H2L2FDSX3:1:2342:29179:36057	60	-
chr1	180294382	180294383	A01177:23:H2L2FDSX3:2:1411:11894:11318/1	60	-
chr1	180357348	180357349	A01177:23:H2L2FDSX3:1:1138:23077:31250/1	60	+
chr1	180426811	180426812	A01177:23:H2L2FDSX3:1:1141:16649:9878/1	60	+
chr1	180483414	180483415	A01177:23:H2L2FDSX3:4:1577:4607:30608	60	-
chr1	180498725	180498726	A01177:23:H2L2FDSX3:1:2420:18285:2253/1	60	+
chr1	180499674	180499675	A01177:23:H2L2FDSX3:4:1418:26169:17816/1	60	-
chr1	180539178	180539179	A01177:23:H2L2FDSX3:1:1342:7817:25676	60	-
chr1	180590054	180590055	A01177:23:H2L2FDSX3:1:1174:21178:25770/1	60	-
chr1	180688145	180688146	A01177:23:H2L2FDSX3:1:1149:23565:34726/1	60	+
chr1	180694003	180694004	A01177:23:H2L2FDSX3:1:1524:1506:36198/1	60	-
chr1	180811651	180811652	A01177:23:H2L2FDSX3:3:1647:12120:4476/1	60	-
chr1	180838084	180838085	A01177:23:H2L2FDSX3:1:2261:17219:13902/1	60	+
chr1	180848978	180848979	A01177:23:H2L2FDSX3:1:1663:3224:32189	60	-
chr1	180924748	180924749	A01177:23:H2L2FDSX3:1:2235:21929:23531/1	60	+
chr1	180974533	180974534	A01177:23:H2L2FDSX3:1:1111:2763:11475/1	60	-
chr1	181449144	181449145	A01177:23:H2L2FDSX3:2:1601:26395:22780	60	+
chr1	181659140	181659141	A01177:23:H2L2FDSX3:1:1178:31096:18145/1	60	+
chr1	181659142	181659143	A01177:23:H2L2FDSX3:4:1244:22327:10692/1	60	+
chr1	182205724	182205725	A01177:23:H2L2FDSX3:4:2265:15076:8030	60	-
chr1	182392751	182392752	A01177:23:H2L2FDSX3:1:1145:10926:26584/1	60	+
chr1	182392752	182392753	A01177:23:H2L2FDSX3:2:1348:28221:1360	60	+
chr1	182455043	182455044	A01177:23:H2L2FDSX3:3:1641:6171:9111	60	-
chr1	182578519	182578520	A01177:23:H2L2FDSX3:1:1177:21278:27696/1	60	+
chr1	182634247	182634248	A01177:23:H2L2FDSX3:1:1430:28574:11522	60	-
chr1	183402241	183402242	A01177:23:H2L2FDSX3:1:1112:20681:32581/1	60	-
chr1	183405030	183405031	A01177:23:H2L2FDSX3:3:2309:28646:24205/1	60	-
chr1	183475809	183475810	A01177:23:H2L2FDSX3:1:1675:28293:11631/1	60	+
chr1	183531180	183531181	A01177:23:H2L2FDSX3:1:1303:24370:14951/1	60	-
chr1	183536028	183536029	A01177:23:H2L2FDSX3:1:1175:10791:6840/1	60	-
chr1	183540477	183540478	A01177:23:H2L2FDSX3:1:1310:8305:33473/1	60	+
chr1	183550803	183550804	A01177:23:H2L2FDSX3:3:2418:8088:15217	60	-
chr1	183551313	183551314	A01177:23:H2L2FDSX3:1:1111:31015:18411	60	+
chr1	183967318	183967319	A01177:23:H2L2FDSX3:3:2220:2239:16423	60	-
chr1	184061008	184061009	A01177:23:H2L2FDSX3:3:1206:13205:17440/1	60	-
chr1	184067133	184067134	A01177:23:H2L2FDSX3:4:1368:19994:17581/1	60	-
chr1	184070688	184070689	A01177:23:H2L2FDSX3:1:1168:27823:36933/1	60	+
chr1	184413512	184413513	A01177:23:H2L2FDSX3:2:1320:15393:15499/1	60	-
chr1	184429504	184429505	A01177:23:H2L2FDSX3:1:1237:25545:13322/1	60	-
chr1	184462470	184462471	A01177:23:H2L2FDSX3:2:2349:25048:3161/1	60	-
chr1	184488707	184488708	A01177:23:H2L2FDSX3:1:1149:23538:18051/1	60	-
chr1	184553235	184553236	A01177:23:H2L2FDSX3:1:1361:18168:19836/1	60	-
chr1	184590727	184590728	A01177:23:H2L2FDSX3:1:1243:31259:13667/1	60	-
chr1	184695343	184695344	A01177:23:H2L2FDSX3:1:1172:18466:21762/1	60	-
chr1	184697089	184697090	A01177:23:H2L2FDSX3:3:2544:20329:11772/1	60	+
chr1	184702292	184702293	A01177:23:H2L2FDSX3:1:1658:32154:17002/1	60	-
chr1	184716070	184716071	A01177:23:H2L2FDSX3:1:2212:16161:28228/1	60	-
chr1	184723377	184723378	A01177:23:H2L2FDSX3:4:2631:26241:17159/1	60	+
chr1	184725915	184725916	A01177:23:H2L2FDSX3:3:1302:24297:25723	60	-
chr1	184731948	184731949	A01177:23:H2L2FDSX3:1:1261:3296:12179/1	60	-
chr1	184739749	184739750	A01177:23:H2L2FDSX3:2:1552:18087:1877	60	+
chr1	184894073	184894074	A01177:23:H2L2FDSX3:1:2170:3947:1470/1	60	+
chr1	184916630	184916631	A01177:23:H2L2FDSX3:2:1640:7328:27430/1	60	-
chr1	185122236	185122237	A01177:23:H2L2FDSX3:1:2460:18511:24846/1	60	+
chr1	185135557	185135558	A01177:23:H2L2FDSX3:1:1349:13087:36808/1	60	+
chr1	185187278	185187279	A01177:23:H2L2FDSX3:1:1521:29912:18850/1	60	-
chr1	185191535	185191536	A01177:23:H2L2FDSX3:1:1331:4218:23171/1	60	+
chr1	185242494	185242495	A01177:23:H2L2FDSX3:1:1326:1958:18818/1	60	+
chr1	186021762	186021763	A01177:23:H2L2FDSX3:2:1132:2374:35884/1	60	-
chr1	186175015	186175016	A01177:23:H2L2FDSX3:1:2652:26151:22639/1	60	+
chr1	186175687	186175688	A01177:23:H2L2FDSX3:1:1635:8757:16031/1	60	+
chr1	186314964	186314965	A01177:23:H2L2FDSX3:1:1102:9932:11115/1	60	+
chr1	186327925	186327926	A01177:23:H2L2FDSX3:1:1427:24325:5008/1	60	-
chr1	186336697	186336698	A01177:23:H2L2FDSX3:1:1515:27335:27226/1	60	-
chr1	186348245	186348246	A01177:23:H2L2FDSX3:1:1145:29957:29230/1	60	+
chr1	186358465	186358466	A01177:23:H2L2FDSX3:1:2111:29839:6918/1	60	+
chr1	186364879	186364880	A01177:23:H2L2FDSX3:1:1504:17110:13369/1	60	-
chr1	186409877	186409878	A01177:23:H2L2FDSX3:1:2228:6497:6292/1	60	-
chr1	186411075	186411076	A01177:23:H2L2FDSX3:3:1542:2338:34037/1	60	+
chr1	186417836	186417837	A01177:23:H2L2FDSX3:3:1634:13485:30420/1	60	-
chr1	186471821	186471822	A01177:23:H2L2FDSX3:3:2246:24786:26099/1	60	-
chr1	186689858	186689859	A01177:23:H2L2FDSX3:1:1147:2130:13636	60	-
chr1	187067128	187067129	A01177:23:H2L2FDSX3:1:1126:6198:15045/1	60	-
chr1	187101277	187101278	A01177:23:H2L2FDSX3:1:1312:32063:10019/1	60	-
chr1	187281688	187281689	A01177:23:H2L2FDSX3:1:1437:2709:4460/1	60	-
chr1	187295840	187295841	A01177:23:H2L2FDSX3:1:1245:26621:17033/1	60	+
chr1	187350651	187350652	A01177:23:H2L2FDSX3:1:2252:9760:36025/1	60	-
chr1	187443171	187443172	A01177:23:H2L2FDSX3:1:1373:21911:6183/1	60	-
chr1	187564449	187564450	A01177:23:H2L2FDSX3:2:2622:19235:20870/1	60	+
chr1	187717608	187717609	A01177:23:H2L2FDSX3:1:1563:12933:15499/1	60	+
chr1	187887349	187887350	A01177:23:H2L2FDSX3:2:1146:3911:27774/1	60	+
chr1	187933269	187933270	A01177:23:H2L2FDSX3:4:2129:15727:11130/1	60	-
chr1	188119744	188119745	A01177:23:H2L2FDSX3:1:1551:10719:27289/1	60	+
chr1	188131139	188131140	A01177:23:H2L2FDSX3:1:1259:7645:17362/1	60	-
chr1	188461724	188461725	A01177:23:H2L2FDSX3:4:1675:6054:18333	60	-
chr1	188531950	188531951	A01177:23:H2L2FDSX3:1:2517:5412:36041/1	60	+
chr1	188853068	188853069	A01177:23:H2L2FDSX3:1:1115:21242:7091/1	60	+
chr1	188894318	188894319	A01177:23:H2L2FDSX3:2:1109:11279:19930/1	60	-
chr1	189036184	189036185	A01177:23:H2L2FDSX3:1:1117:9164:22153/1	60	+
chr1	189084088	189084089	A01177:23:H2L2FDSX3:3:2156:22697:2848	60	-
chr1	189201523	189201524	A01177:23:H2L2FDSX3:2:1311:8395:29121/1	60	+
chr1	189216224	189216225	A01177:23:H2L2FDSX3:1:2235:5186:28823/1	60	+
chr1	189243847	189243848	A01177:23:H2L2FDSX3:2:1604:6090:9189/1	60	-
chr1	189443784	189443785	A01177:23:H2L2FDSX3:1:1132:23113:15374/1	60	-
chr1	189754677	189754678	A01177:23:H2L2FDSX3:4:1668:15221:12070/1	60	+
chr1	189781759	189781760	A01177:23:H2L2FDSX3:1:1259:3866:2801/1	60	+
chr1	189811758	189811759	A01177:23:H2L2FDSX3:1:1112:31159:6511/1	60	+
chr1	189938170	189938171	A01177:23:H2L2FDSX3:1:1153:23023:18004/1	60	-
chr1	190070121	190070122	A01177:23:H2L2FDSX3:2:2133:25238:25723	60	-
chr1	190300296	190300297	A01177:23:H2L2FDSX3:1:1445:6912:19977	60	+
chr1	190338533	190338534	A01177:23:H2L2FDSX3:1:1444:27218:35509/1	60	+
chr1	190376967	190376968	A01177:23:H2L2FDSX3:2:1136:30499:7028/1	60	-
chr1	190388934	190388935	A01177:23:H2L2FDSX3:1:1509:24514:3928/1	60	+
chr1	190459799	190459800	A01177:23:H2L2FDSX3:2:1465:10854:30655/1	60	-
chr1	190664606	190664607	A01177:23:H2L2FDSX3:1:1261:18322:23797	60	-
chr1	190712455	190712456	A01177:23:H2L2FDSX3:1:2667:22932:15374/1	60	+
chr1	190940133	190940134	A01177:23:H2L2FDSX3:1:1166:7030:23813/1	60	-
chr1	191013199	191013200	A01177:23:H2L2FDSX3:1:2136:19153:15655/1	60	+
chr1	191045111	191045112	A01177:23:H2L2FDSX3:1:1364:7274:18944/1	60	-
chr1	191171438	191171439	A01177:23:H2L2FDSX3:1:1158:10239:10739/1	60	-
chr1	191179028	191179029	A01177:23:H2L2FDSX3:1:2256:14733:15358/1	60	-
chr1	191191139	191191140	A01177:23:H2L2FDSX3:1:1565:18168:26537/1	60	-
chr1	191250781	191250782	A01177:23:H2L2FDSX3:1:1227:5141:29089/1	60	+
chr1	191347966	191347967	A01177:23:H2L2FDSX3:1:1569:10827:17237/1	60	-
chr1	191575723	191575724	A01177:23:H2L2FDSX3:1:1519:32425:6950/1	60	-
chr1	191586820	191586821	A01177:23:H2L2FDSX3:2:1609:12970:17315/1	60	-
chr1	191638008	191638009	A01177:23:H2L2FDSX3:1:1277:5611:25864/1	60	-
chr1	191640526	191640527	A01177:23:H2L2FDSX3:2:2215:18620:10817/1	60	-
chr1	191665346	191665347	A01177:23:H2L2FDSX3:2:1108:15980:16297/1	60	+
chr1	191671382	191671383	A01177:23:H2L2FDSX3:2:1428:9959:26256/1	60	+
chr1	191841294	191841295	A01177:23:H2L2FDSX3:1:1355:29776:15546/1	60	+
chr1	191886259	191886260	A01177:23:H2L2FDSX3:1:1460:13304:20306	60	+
chr1	191887859	191887860	A01177:23:H2L2FDSX3:1:1178:21838:16705/1	60	+
chr1	191915077	191915078	A01177:23:H2L2FDSX3:1:1309:19786:30624/1	60	+
chr1	191929886	191929887	A01177:23:H2L2FDSX3:3:1341:25889:12320/1	60	-
chr1	191993922	191993923	A01177:23:H2L2FDSX3:1:2671:12608:10113/1	60	+
chr1	192062177	192062178	A01177:23:H2L2FDSX3:2:1641:12979:30044/1	60	+
chr1	192083056	192083057	A01177:23:H2L2FDSX3:2:1103:25997:17456/1	60	+
chr1	192104766	192104767	A01177:23:H2L2FDSX3:4:2250:19994:4617	60	-
chr1	192112717	192112718	A01177:23:H2L2FDSX3:1:1447:4444:11945/1	60	+
chr1	192129771	192129772	A01177:23:H2L2FDSX3:3:1633:16559:30984/1	60	-
chr1	192142241	192142242	A01177:23:H2L2FDSX3:1:1135:31891:33614/1	60	-
chr1	192150854	192150855	A01177:23:H2L2FDSX3:2:2224:31494:14356	60	-
chr1	192152272	192152273	A01177:23:H2L2FDSX3:2:1401:26024:13526/1	60	-
chr1	192159293	192159294	A01177:23:H2L2FDSX3:1:1601:8929:35305/1	60	-
chr1	192162291	192162292	A01177:23:H2L2FDSX3:1:2223:3911:27555	60	-
chr1	192184472	192184473	A01177:23:H2L2FDSX3:2:1264:12120:26929/1	60	-
chr1	192184474	192184475	A01177:23:H2L2FDSX3:1:1518:18313:11068/1	60	-
chr1	192192448	192192449	A01177:23:H2L2FDSX3:2:2512:11379:15812/1	60	+
chr1	192221582	192221583	A01177:23:H2L2FDSX3:2:2326:11234:11271/1	60	-
chr1	192273513	192273514	A01177:23:H2L2FDSX3:2:1552:14443:9220	60	-
chr1	192273514	192273515	A01177:23:H2L2FDSX3:4:2272:12608:3944	60	-
chr1	192296034	192296035	A01177:23:H2L2FDSX3:1:2658:13819:22576/1	60	-
chr1	192296315	192296316	A01177:23:H2L2FDSX3:4:2555:6451:33583	60	+
chr1	192338920	192338921	A01177:23:H2L2FDSX3:2:1453:7093:10614	60	+
chr1	192373042	192373043	A01177:23:H2L2FDSX3:1:2419:6099:19664/1	60	-
chr1	192385991	192385992	A01177:23:H2L2FDSX3:1:1608:23086:21339/1	60	+
chr1	192402083	192402084	A01177:23:H2L2FDSX3:1:2132:29252:21527/1	60	-
chr1	192444093	192444094	A01177:23:H2L2FDSX3:1:1168:2501:2722/1	60	+
chr1	192457473	192457474	A01177:23:H2L2FDSX3:1:1112:15266:26271/1	60	+
chr1	192493234	192493235	A01177:23:H2L2FDSX3:3:1676:3685:14043/1	60	+
chr1	192528575	192528576	A01177:23:H2L2FDSX3:1:1150:19162:25661/1	60	-
chr1	192529798	192529799	A01177:23:H2L2FDSX3:1:1546:14398:36354/1	60	+
chr1	192544623	192544624	A01177:23:H2L2FDSX3:1:1214:17888:3223/1	60	+
chr1	192582406	192582407	A01177:23:H2L2FDSX3:4:1278:29677:2284	60	-
chr1	192592337	192592338	A01177:23:H2L2FDSX3:1:1348:27290:8891/1	60	-
chr1	192635214	192635215	A01177:23:H2L2FDSX3:1:1128:32669:3114/1	60	-
chr1	192636664	192636665	A01177:23:H2L2FDSX3:3:2257:2058:27665/1	60	-
chr1	192741780	192741781	A01177:23:H2L2FDSX3:1:1247:31919:20259/1	60	-
chr1	193029173	193029174	A01177:23:H2L2FDSX3:2:2460:18132:13604/1	60	+
chr1	193086089	193086090	A01177:23:H2L2FDSX3:1:1321:6795:32706/1	60	+
chr1	193088628	193088629	A01177:23:H2L2FDSX3:1:1472:29044:23891/1	60	+
chr1	193141626	193141627	A01177:23:H2L2FDSX3:1:1128:12192:18818/1	60	-
chr1	193149635	193149636	A01177:23:H2L2FDSX3:3:1619:16161:34554	60	-
chr1	193150074	193150075	A01177:23:H2L2FDSX3:1:1103:5276:1454/1	60	-
chr1	193178490	193178491	A01177:23:H2L2FDSX3:1:2675:17978:11835	60	-
chr1	193201917	193201918	A01177:23:H2L2FDSX3:2:1110:3667:28228/1	60	-
chr1	193201995	193201996	A01177:23:H2L2FDSX3:1:1232:12409:29183/1	60	-
chr1	193205672	193205673	A01177:23:H2L2FDSX3:1:1475:10502:20149/1	60	+
chr1	193231176	193231177	A01177:23:H2L2FDSX3:4:1236:4209:13604/1	60	-
chr1	193232557	193232558	A01177:23:H2L2FDSX3:3:1138:4942:10614/1	60	-
chr1	193236107	193236108	A01177:23:H2L2FDSX3:2:2145:14470:27336/1	60	-
chr1	193243582	193243583	A01177:23:H2L2FDSX3:1:1126:22516:35289/1	60	-
chr1	193250654	193250655	A01177:23:H2L2FDSX3:1:1652:8079:35086/1	60	+
chr1	193463246	193463247	A01177:23:H2L2FDSX3:1:1366:29098:21386/1	60	-
chr1	193466719	193466720	A01177:23:H2L2FDSX3:2:1529:14642:4304	60	-
chr1	193565813	193565814	A01177:23:H2L2FDSX3:1:1174:27552:13260/1	60	+
chr1	193629024	193629025	A01177:23:H2L2FDSX3:2:2552:28718:20071/1	60	+
chr1	193637930	193637931	A01177:23:H2L2FDSX3:1:1223:15510:15264	60	+
chr1	193751565	193751566	A01177:23:H2L2FDSX3:4:1471:6840:26741/1	60	-
chr1	193790455	193790456	A01177:23:H2L2FDSX3:2:1117:1181:21104/1	60	-
chr1	193812617	193812618	A01177:23:H2L2FDSX3:2:1224:6542:33207/1	60	+
chr1	193853202	193853203	A01177:23:H2L2FDSX3:1:1562:19750:15624/1	60	-
chr1	194067301	194067302	A01177:23:H2L2FDSX3:1:1161:13639:18098/1	60	+
chr1	194124286	194124287	A01177:23:H2L2FDSX3:1:1239:6388:4664/1	60	-
chr1	194203974	194203975	A01177:23:H2L2FDSX3:1:1116:15899:17534	60	-
chr1	194222808	194222809	A01177:23:H2L2FDSX3:1:1137:13666:33646/1	60	+
chr1	194241003	194241004	A01177:23:H2L2FDSX3:3:1126:30246:24752/1	60	+
chr1	194322162	194322163	A01177:23:H2L2FDSX3:2:1173:2844:34632/1	60	-
chr1	194331656	194331657	A01177:23:H2L2FDSX3:1:2536:32723:9157/1	60	-
chr1	194336114	194336115	A01177:23:H2L2FDSX3:1:1643:10529:22795/1	60	-
chr1	194337830	194337831	A01177:23:H2L2FDSX3:1:1141:23791:27539/1	60	+
chr1	194339543	194339544	A01177:23:H2L2FDSX3:1:1211:19190:11584/1	60	+
chr1	194373487	194373488	A01177:23:H2L2FDSX3:1:1212:14507:35540/1	60	+
chr1	194374308	194374309	A01177:23:H2L2FDSX3:2:1469:30472:6793/1	60	+
chr1	194376033	194376034	A01177:23:H2L2FDSX3:1:1239:23601:10050/1	60	+
chr1	194396275	194396276	A01177:23:H2L2FDSX3:1:1118:15709:13322/1	60	+
chr1	194469704	194469705	A01177:23:H2L2FDSX3:1:1208:8377:17002/1	60	-
chr1	194507775	194507776	A01177:23:H2L2FDSX3:1:2267:19226:3975/1	60	+
chr1	194572674	194572675	A01177:23:H2L2FDSX3:1:2203:22562:15076/1	60	+
chr1	194612678	194612679	A01177:23:H2L2FDSX3:1:1368:1253:13338/1	60	-
chr1	194612691	194612692	A01177:23:H2L2FDSX3:1:2658:1651:20165/1	60	-
chr1	194658315	194658316	A01177:23:H2L2FDSX3:1:1306:32768:7513/1	60	+
chr1	194658795	194658796	A01177:23:H2L2FDSX3:1:1545:32669:5588/1	60	+
chr1	194676555	194676556	A01177:23:H2L2FDSX3:1:2246:27010:22279/1	60	-
chr1	194700688	194700689	A01177:23:H2L2FDSX3:1:1156:29396:20462/1	60	+
chr1	194702231	194702232	A01177:23:H2L2FDSX3:1:2108:16721:35086	60	-
chr1	194721319	194721320	A01177:23:H2L2FDSX3:1:1529:9001:34021/1	60	-
chr1	194802116	194802117	A01177:23:H2L2FDSX3:1:1518:7536:8061/1	60	+
chr1	194820614	194820615	A01177:23:H2L2FDSX3:3:1271:18005:22467/1	60	+
chr1	194882908	194882909	A01177:23:H2L2FDSX3:1:1315:15908:27853/1	60	+
chr1	194885714	194885715	A01177:23:H2L2FDSX3:1:1205:23665:19993/1	60	-
chr1	194885715	194885716	A01177:23:H2L2FDSX3:1:1437:11243:9126/1	60	-
chr1	194912477	194912478	A01177:23:H2L2FDSX3:1:2602:23321:8500	60	-
chr1	194989277	194989278	A01177:23:H2L2FDSX3:1:1313:17978:6417	60	+
chr1	195033366	195033367	A01177:23:H2L2FDSX3:1:1108:14434:8171/1	60	+
chr1	195040303	195040304	A01177:23:H2L2FDSX3:2:2102:4191:10504/1	60	-
chr1	195092161	195092162	A01177:23:H2L2FDSX3:3:1232:29930:12524	60	-
chr1	195099969	195099970	A01177:23:H2L2FDSX3:1:1429:11767:23343	60	-
chr1	195152278	195152279	A01177:23:H2L2FDSX3:1:1142:16514:17691/1	60	+
chr1	195362733	195362734	A01177:23:H2L2FDSX3:4:1438:15935:31093	60	+
chr1	195374414	195374415	A01177:23:H2L2FDSX3:1:1457:9742:17832/1	60	-
chr1	195440510	195440511	A01177:23:H2L2FDSX3:2:1664:27887:36542/1	60	+
chr1	195455515	195455516	A01177:23:H2L2FDSX3:1:2256:30192:34616/1	60	+
chr1	195472384	195472385	A01177:23:H2L2FDSX3:4:1107:32389:11271/1	60	-
chr1	195525157	195525158	A01177:23:H2L2FDSX3:1:1461:30427:34240/1	60	-
chr1	195527112	195527113	A01177:23:H2L2FDSX3:4:2663:27227:29136/1	60	+
chr1	195566542	195566543	A01177:23:H2L2FDSX3:1:2442:30011:6590/1	60	+
chr1	195636644	195636645	A01177:23:H2L2FDSX3:4:1566:17743:10833	60	-
chr1	195666199	195666200	A01177:23:H2L2FDSX3:4:1436:2826:26835	60	-
chr1	195682556	195682557	A01177:23:H2L2FDSX3:1:2551:24867:1814/1	60	+
chr1	195713007	195713008	A01177:23:H2L2FDSX3:1:1605:4237:32690/1	60	-
chr1	195754438	195754439	A01177:23:H2L2FDSX3:3:2416:9525:4586/1	60	+
chr1	195762753	195762754	A01177:23:H2L2FDSX3:1:1363:13178:4961/1	60	-
chr1	195828632	195828633	A01177:23:H2L2FDSX3:2:1235:20790:20838/1	60	-
chr1	195837545	195837546	A01177:23:H2L2FDSX3:2:2609:9579:33959/1	60	-
chr1	195880964	195880965	A01177:23:H2L2FDSX3:1:2306:31584:14043/1	60	+
chr1	195935032	195935033	A01177:23:H2L2FDSX3:1:1227:14398:31814/1	60	-
chr1	195992616	195992617	A01177:23:H2L2FDSX3:1:1206:18602:30358/1	60	+
chr1	196048190	196048191	A01177:23:H2L2FDSX3:1:1462:16450:19617/1	60	-
chr1	196154454	196154455	A01177:23:H2L2FDSX3:2:2539:12807:25895/1	60	-
chr1	196167075	196167076	A01177:23:H2L2FDSX3:2:1241:5367:3740/1	60	-
chr1	196235521	196235522	A01177:23:H2L2FDSX3:1:2148:5448:6731/1	60	-
chr1	196397782	196397783	A01177:23:H2L2FDSX3:1:1230:29884:8124/1	60	-
chr1	196504627	196504628	A01177:23:H2L2FDSX3:1:1238:17490:10833	60	-
chr1	196511955	196511956	A01177:23:H2L2FDSX3:1:1373:19379:28573/1	60	-
chr1	196665013	196665014	A01177:23:H2L2FDSX3:1:1544:7346:2566/1	60	+
chr1	196841729	196841730	A01177:23:H2L2FDSX3:3:1465:31702:19664/1	60	-
chr1	196949183	196949184	A01177:23:H2L2FDSX3:4:1629:16694:25019	60	+
chr1	197095339	197095340	A01177:23:H2L2FDSX3:1:1219:17725:13557/1	60	-
chr1	197095967	197095968	A01177:23:H2L2FDSX3:2:2626:10999:17910/1	60	+
chr1	197110391	197110392	A01177:23:H2L2FDSX3:1:1218:1895:3239/1	60	-
chr1	197120467	197120468	A01177:23:H2L2FDSX3:1:1121:30327:24048/1	60	+
chr1	197120783	197120784	A01177:23:H2L2FDSX3:1:1124:11704:36573/1	60	+
chr1	197130239	197130240	A01177:23:H2L2FDSX3:1:2104:2899:32816/1	60	-
chr1	197170461	197170462	A01177:23:H2L2FDSX3:2:1307:12988:23202	60	-
chr1	197189295	197189296	A01177:23:H2L2FDSX3:1:1105:8829:3850/1	60	-
chr1	197376338	197376339	A01177:23:H2L2FDSX3:1:2456:25952:5916/1	60	-
chr1	197429639	197429640	A01177:23:H2L2FDSX3:1:2333:9091:24158/1	60	-
chr1	197552034	197552035	A01177:23:H2L2FDSX3:1:2458:32506:14982/1	60	-
chr1	197552115	197552116	A01177:23:H2L2FDSX3:2:2111:27778:2127/1	60	-
chr1	197557165	197557166	A01177:23:H2L2FDSX3:1:1106:24939:26553/1	60	-
chr1	197588745	197588746	A01177:23:H2L2FDSX3:1:2444:28782:12414/1	60	+
chr1	197594361	197594362	A01177:23:H2L2FDSX3:2:1176:6940:16329/1	60	-
chr1	197599128	197599129	A01177:23:H2L2FDSX3:1:1111:15628:14246/1	60	+
chr1	197601605	197601606	A01177:23:H2L2FDSX3:1:1111:5005:21120/1	60	+
chr1	197603402	197603403	A01177:23:H2L2FDSX3:1:1238:30535:33677/1	60	-
chr1	197604422	197604423	A01177:23:H2L2FDSX3:1:1142:10122:19617/1	60	+
chr1	197606861	197606862	A01177:23:H2L2FDSX3:1:1168:15465:14904/1	60	+
chr1	197607200	197607201	A01177:23:H2L2FDSX3:3:1367:21612:34068/1	60	-
chr1	197612218	197612219	A01177:23:H2L2FDSX3:2:2161:6641:29183/1	60	+
chr1	197638119	197638120	A01177:23:H2L2FDSX3:1:1348:8440:1360/1	60	-
chr1	197643160	197643161	A01177:23:H2L2FDSX3:3:2527:25563:20494	60	-
chr1	197646555	197646556	A01177:23:H2L2FDSX3:1:2633:4499:31955/1	60	+
chr1	197659371	197659372	A01177:23:H2L2FDSX3:4:1204:19108:24690	60	+
chr1	197671141	197671142	A01177:23:H2L2FDSX3:2:1258:24514:15608/1	60	-
chr1	197694900	197694901	A01177:23:H2L2FDSX3:4:1515:17201:33379	60	-
chr1	197724178	197724179	A01177:23:H2L2FDSX3:1:1237:25663:26616/1	60	+
chr1	197746338	197746339	A01177:23:H2L2FDSX3:4:2137:13467:16892/1	60	-
chr1	197750423	197750424	A01177:23:H2L2FDSX3:1:2150:19515:15655/1	60	+
chr1	197849727	197849728	A01177:23:H2L2FDSX3:2:2561:2555:5729/1	60	-
chr1	197986020	197986021	A01177:23:H2L2FDSX3:1:1139:26214:27508/1	60	+
chr1	198242888	198242889	A01177:23:H2L2FDSX3:1:1543:25400:23813/1	60	-
chr1	198258749	198258750	A01177:23:H2L2FDSX3:1:1324:6488:11788/1	60	-
chr1	198270104	198270105	A01177:23:H2L2FDSX3:1:1326:6153:9737	60	-
chr1	198288461	198288462	A01177:23:H2L2FDSX3:1:1341:25283:21261/1	60	+
chr1	198291243	198291244	A01177:23:H2L2FDSX3:1:1143:5222:34334/1	60	+
chr1	198307216	198307217	A01177:23:H2L2FDSX3:4:2132:31765:30796	60	+
chr1	198852465	198852466	A01177:23:H2L2FDSX3:3:1151:26892:10238/1	60	+
chr1	198858104	198858105	A01177:23:H2L2FDSX3:4:2204:19244:30530/1	60	-
chr1	198861016	198861017	A01177:23:H2L2FDSX3:1:2617:18213:4351/1	60	-
chr1	198882334	198882335	A01177:23:H2L2FDSX3:1:2254:5367:26318/1	60	-
chr1	198884152	198884153	A01177:23:H2L2FDSX3:1:1112:6795:22310/1	60	+
chr1	198899719	198899720	A01177:23:H2L2FDSX3:1:1101:7238:21950/1	60	-
chr1	198907283	198907284	A01177:23:H2L2FDSX3:1:1143:16071:6934/1	60	+
chr1	198907284	198907285	A01177:23:H2L2FDSX3:1:2124:18186:3834	60	+
chr1	198920135	198920136	A01177:23:H2L2FDSX3:1:1223:23981:17253/1	60	-
chr1	198935113	198935114	A01177:23:H2L2FDSX3:1:1139:5737:22326/1	60	+
chr1	198948603	198948604	A01177:23:H2L2FDSX3:1:1214:5394:5290/1	60	+
chr1	198991967	198991968	A01177:23:H2L2FDSX3:1:1121:17544:17597/1	60	-
chr1	199014255	199014256	A01177:23:H2L2FDSX3:1:1320:7581:6292/1	60	+
chr1	199020808	199020809	A01177:23:H2L2FDSX3:1:1252:22706:15577/1	60	+
chr1	199056991	199056992	A01177:23:H2L2FDSX3:1:2530:8603:1705/1	60	-
chr1	199066640	199066641	A01177:23:H2L2FDSX3:1:1161:29767:5228/1	60	+
chr1	199071533	199071534	A01177:23:H2L2FDSX3:2:1214:28845:29778/1	60	-
chr1	199111957	199111958	A01177:23:H2L2FDSX3:1:1161:21187:6652/1	60	+
chr1	199120862	199120863	A01177:23:H2L2FDSX3:2:2312:13150:11898/1	60	-
chr1	199121970	199121971	A01177:23:H2L2FDSX3:1:1406:21884:34037	60	+
chr1	199145692	199145693	A01177:23:H2L2FDSX3:3:1364:12382:16611/1	60	+
chr1	199146276	199146277	A01177:23:H2L2FDSX3:1:1168:23547:17754	60	-
chr1	199155165	199155166	A01177:23:H2L2FDSX3:1:1261:17092:17409/1	60	-
chr1	199185924	199185925	A01177:23:H2L2FDSX3:1:1426:23204:36605/1	60	-
chr1	199189630	199189631	A01177:23:H2L2FDSX3:3:1666:19831:19179/1	60	+
chr1	199189781	199189782	A01177:23:H2L2FDSX3:1:2471:10529:14340	60	-
chr1	199229516	199229517	A01177:23:H2L2FDSX3:2:1266:30074:17691/1	60	-
chr1	199234054	199234055	A01177:23:H2L2FDSX3:1:1314:2555:21919	60	-
chr1	199249267	199249268	A01177:23:H2L2FDSX3:3:1164:27190:19930	60	-
chr1	199303448	199303449	A01177:23:H2L2FDSX3:3:1551:1389:15608/1	60	-
chr1	199422151	199422152	A01177:23:H2L2FDSX3:1:1172:31195:29434/1	60	-
chr1	199432331	199432332	A01177:23:H2L2FDSX3:1:1412:31286:23171/1	60	-
chr1	199458104	199458105	A01177:23:H2L2FDSX3:2:2507:13602:29340/1	60	+
chr1	199466703	199466704	A01177:23:H2L2FDSX3:2:1227:10131:26083/1	60	+
chr1	199473333	199473334	A01177:23:H2L2FDSX3:3:2547:7482:10974	60	+
chr1	199474325	199474326	A01177:23:H2L2FDSX3:1:1163:25617:7968	60	-
chr1	199485807	199485808	A01177:23:H2L2FDSX3:1:2117:28067:32252/1	60	+
chr1	199506031	199506032	A01177:23:H2L2FDSX3:2:1226:32651:8719/1	60	+
chr1	199626517	199626518	A01177:23:H2L2FDSX3:4:2375:24062:6214/1	60	+
chr1	199688819	199688820	A01177:23:H2L2FDSX3:2:2342:28962:15139/1	60	+
chr1	199758165	199758166	A01177:23:H2L2FDSX3:1:1256:4851:3411/1	60	-
chr1	199849905	199849906	A01177:23:H2L2FDSX3:3:1538:11885:29371	60	-
chr1	199891205	199891206	A01177:23:H2L2FDSX3:1:1267:17833:17190/1	60	-
chr1	200062111	200062112	A01177:23:H2L2FDSX3:2:1127:28800:18114/1	60	-
chr1	200332201	200332202	A01177:23:H2L2FDSX3:1:1132:32163:7059/1	60	+
chr1	200404171	200404172	A01177:23:H2L2FDSX3:1:2510:23158:20744/1	60	-
chr1	200598315	200598316	A01177:23:H2L2FDSX3:1:1276:30490:16470/1	60	-
[truncated: 30,022 more rows]
