# Supplementary material for: HIV-1 capsid stability enables inositol phosphate-independent infection of target cells and promotes integration into genes
Source: PLoS Pathog. 2023 Jun 2;19(6):e1011423. doi: 10.1371/journal.ppat.1011423 (PMC10266667; doi:10.1371/journal.ppat.1011423)
Supplement: S2 Data — (TAR.GZ) [file ppat.1011423.s013.tar.gz › CEM_WT_B/CA_Q63A-Q67A/Unique_hg38_integration_sites/7399-GS-2.bed]

chr1	780283	780284	A01177:23:H2L2FDSX3:2:1472:27172:18176	60	+
chr1	838195	838196	A01177:23:H2L2FDSX3:1:1258:4390:26381/1	60	+
chr1	1794926	1794927	A01177:23:H2L2FDSX3:1:1109:20012:29982/1	60	+
chr1	2088618	2088619	A01177:23:H2L2FDSX3:4:2413:15212:9925	60	-
chr1	3835002	3835003	A01177:23:H2L2FDSX3:1:1213:11171:28447/1	60	+
chr1	6127376	6127377	A01177:23:H2L2FDSX3:4:1558:8639:2613	60	-
chr1	6251895	6251896	A01177:23:H2L2FDSX3:1:1351:19822:32784/1	60	+
chr1	6251896	6251897	A01177:23:H2L2FDSX3:2:1471:10050:13604/1	60	+
chr1	6660195	6660196	A01177:23:H2L2FDSX3:2:1572:14660:7592	60	-
chr1	6821638	6821639	A01177:23:H2L2FDSX3:4:1219:2835:2362/1	60	+
chr1	6982316	6982317	A01177:23:H2L2FDSX3:2:1508:25509:20807/1	60	-
chr1	7201518	7201519	A01177:23:H2L2FDSX3:1:2527:6298:36824/1	60	+
chr1	7776557	7776558	A01177:23:H2L2FDSX3:4:1215:11632:10833	60	+
chr1	7836425	7836426	A01177:23:H2L2FDSX3:1:1115:12653:33144/1	60	+
chr1	7976157	7976158	A01177:23:H2L2FDSX3:1:2245:26811:10817/1	60	-
chr1	8529596	8529597	A01177:23:H2L2FDSX3:2:2641:11189:33646/1	60	-
chr1	8569021	8569022	A01177:23:H2L2FDSX3:1:1206:13440:32221/1	60	-
chr1	8617012	8617013	A01177:23:H2L2FDSX3:1:1371:17472:21355/1	60	-
chr1	8642273	8642274	A01177:23:H2L2FDSX3:2:2147:30843:35149/1	60	-
chr1	8754549	8754550	A01177:23:H2L2FDSX3:3:1612:10800:15436	60	+
chr1	8759600	8759601	A01177:23:H2L2FDSX3:1:2252:27697:26757	60	-
chr1	8845562	8845563	A01177:23:H2L2FDSX3:1:1255:27353:25473/1	60	+
chr1	8874896	8874897	A01177:23:H2L2FDSX3:3:1124:8675:28416/1	60	+
chr1	9744823	9744824	A01177:23:H2L2FDSX3:3:1430:2754:10770/1	60	+
chr1	9775071	9775072	A01177:23:H2L2FDSX3:1:1302:13602:25614/1	60	+
chr1	9915392	9915393	A01177:23:H2L2FDSX3:1:1602:25192:27555/1	60	+
chr1	9930988	9930989	A01177:23:H2L2FDSX3:1:1617:10845:36839/1	60	+
chr1	10027450	10027451	A01177:23:H2L2FDSX3:4:1360:15682:24455	60	-
chr1	10037999	10038000	A01177:23:H2L2FDSX3:1:2213:29062:26240/1	60	-
chr1	10058268	10058269	A01177:23:H2L2FDSX3:3:1569:7771:32142/1	60	+
chr1	10062004	10062005	A01177:23:H2L2FDSX3:2:1610:1705:22482/1	60	-
chr1	10070533	10070534	A01177:23:H2L2FDSX3:1:1628:5972:6511/1	60	-
chr1	10125539	10125540	A01177:23:H2L2FDSX3:2:2640:7690:27774/1	60	+
chr1	10296159	10296160	A01177:23:H2L2FDSX3:1:1519:31385:11600/1	60	-
chr1	10298121	10298122	A01177:23:H2L2FDSX3:1:1170:5150:29794/1	60	-
chr1	10347780	10347781	A01177:23:H2L2FDSX3:1:2507:32154:24424/1	60	-
chr1	10540580	10540581	A01177:23:H2L2FDSX3:1:1567:1217:35728/1	60	+
chr1	10557139	10557140	A01177:23:H2L2FDSX3:3:1158:15600:34460/1	60	+
chr1	11179190	11179191	A01177:23:H2L2FDSX3:1:1166:10312:23547/1	60	-
chr1	11242618	11242619	A01177:23:H2L2FDSX3:1:1128:25102:28714/1	60	-
chr1	11633719	11633720	A01177:23:H2L2FDSX3:2:1662:23882:5118	60	+
chr1	12272639	12272640	A01177:23:H2L2FDSX3:3:1535:4562:27398/1	60	+
chr1	12291492	12291493	A01177:23:H2L2FDSX3:4:1241:15899:19789	60	-
chr1	12315142	12315143	A01177:23:H2L2FDSX3:1:1471:32371:4570/1	60	+
chr1	12334855	12334856	A01177:23:H2L2FDSX3:1:1407:27498:17769/1	60	+
chr1	12341424	12341425	A01177:23:H2L2FDSX3:2:1321:27760:26553/1	60	-
chr1	12342309	12342310	A01177:23:H2L2FDSX3:4:1350:8015:11021	60	-
chr1	12348006	12348007	A01177:23:H2L2FDSX3:2:1531:15808:15248/1	60	-
chr1	12350822	12350823	A01177:23:H2L2FDSX3:2:1417:11306:20823/1	60	+
chr1	12373557	12373558	A01177:23:H2L2FDSX3:1:2514:9489:3302/1	60	+
chr1	12398634	12398635	A01177:23:H2L2FDSX3:1:1205:32271:15483/1	60	+
chr1	12405862	12405863	A01177:23:H2L2FDSX3:2:1510:5385:23406/1	60	-
chr1	12627131	12627132	A01177:23:H2L2FDSX3:1:1614:2202:24471/1	60	-
chr1	13487437	13487438	A01177:23:H2L2FDSX3:2:1645:17734:14638/1	60	-
chr1	13703933	13703934	A01177:23:H2L2FDSX3:4:1154:14416:32346/1	60	-
chr1	13721030	13721031	A01177:23:H2L2FDSX3:1:2277:2266:35039/1	60	-
chr1	13735076	13735077	A01177:23:H2L2FDSX3:1:1335:28411:14622/1	60	+
chr1	13989266	13989267	A01177:23:H2L2FDSX3:1:1301:26765:9486/1	60	-
chr1	15543255	15543256	A01177:23:H2L2FDSX3:1:1224:27959:35978/1	60	-
chr1	15579873	15579874	A01177:23:H2L2FDSX3:1:1556:27498:10786/1	60	-
chr1	15657079	15657080	A01177:23:H2L2FDSX3:3:2134:8169:16861/1	60	-
chr1	15877049	15877050	A01177:23:H2L2FDSX3:1:1335:22336:12649/1	60	+
chr1	15893972	15893973	A01177:23:H2L2FDSX3:1:1250:8639:24940/1	60	+
chr1	15921132	15921133	A01177:23:H2L2FDSX3:1:1330:9146:12727/1	60	-
chr1	15925863	15925864	A01177:23:H2L2FDSX3:1:1327:19000:7623/1	60	+
chr1	16314942	16314943	A01177:23:H2L2FDSX3:1:2638:10682:18677/1	60	-
chr1	16725720	16725721	A01177:23:H2L2FDSX3:1:1110:21983:25066/1	60	+
chr1	17771096	17771097	A01177:23:H2L2FDSX3:1:2656:30120:2425/1	60	-
chr1	18046725	18046726	A01177:23:H2L2FDSX3:4:2113:31123:24424/1	60	+
chr1	19143744	19143745	A01177:23:H2L2FDSX3:4:2119:21169:5055	60	+
chr1	19171945	19171946	A01177:23:H2L2FDSX3:1:1404:19018:17018/1	60	+
chr1	19294894	19294895	A01177:23:H2L2FDSX3:4:1377:14850:30279/1	60	+
chr1	19431534	19431535	A01177:23:H2L2FDSX3:1:1158:9607:23453/1	60	-
chr1	19451401	19451402	A01177:23:H2L2FDSX3:3:1370:8133:2769/1	60	-
chr1	19620866	19620867	A01177:23:H2L2FDSX3:2:1570:25256:18490/1	60	+
chr1	19813165	19813166	A01177:23:H2L2FDSX3:4:1132:7826:31798	60	+
chr1	19908136	19908137	A01177:23:H2L2FDSX3:2:2657:12264:28338	60	+
chr1	20347868	20347869	A01177:23:H2L2FDSX3:1:2516:16559:32831	60	-
chr1	20741365	20741366	A01177:23:H2L2FDSX3:1:1147:13331:8046/1	60	+
chr1	20842452	20842453	A01177:23:H2L2FDSX3:2:1162:16839:28181	60	-
chr1	20849507	20849508	A01177:23:H2L2FDSX3:1:1427:4354:17832	60	-
chr1	20869003	20869004	A01177:23:H2L2FDSX3:1:1137:29595:34773/1	60	+
chr1	20879759	20879760	A01177:23:H2L2FDSX3:4:2228:16414:22091/1	60	-
chr1	20892442	20892443	A01177:23:H2L2FDSX3:1:1171:2926:21621/1	60	+
chr1	20895802	20895803	A01177:23:H2L2FDSX3:1:1339:29857:10958/1	60	+
chr1	20899227	20899228	A01177:23:H2L2FDSX3:4:2550:3278:6230/1	60	-
chr1	20901397	20901398	A01177:23:H2L2FDSX3:4:2564:6488:33927/1	60	+
chr1	21010801	21010802	A01177:23:H2L2FDSX3:4:1417:10185:13213	60	-
chr1	21010827	21010828	A01177:23:H2L2FDSX3:2:2502:2492:3583/1	60	-
chr1	21072122	21072123	A01177:23:H2L2FDSX3:1:1469:25021:1736/1	60	+
chr1	21132012	21132013	A01177:23:H2L2FDSX3:2:1547:30734:9126	60	+
chr1	21151761	21151762	A01177:23:H2L2FDSX3:3:2152:2582:8437/1	60	-
chr1	21712911	21712912	A01177:23:H2L2FDSX3:1:1114:16016:16861/1	60	+
chr1	21751347	21751348	A01177:23:H2L2FDSX3:1:1226:13973:35837/1	60	-
chr1	21782434	21782435	A01177:23:H2L2FDSX3:4:1549:5330:3302	60	-
chr1	21896660	21896661	A01177:23:H2L2FDSX3:4:2121:4065:27946/1	60	-
chr1	22051812	22051813	A01177:23:H2L2FDSX3:1:1128:26937:34648/1	60	+
chr1	23035293	23035294	A01177:23:H2L2FDSX3:2:2454:31476:2675/1	60	+
chr1	23094813	23094814	A01177:23:H2L2FDSX3:1:1364:31729:10128/1	60	+
chr1	23101872	23101873	A01177:23:H2L2FDSX3:2:1128:28574:17065/1	60	-
chr1	23327132	23327133	A01177:23:H2L2FDSX3:1:1102:22372:29496/1	60	+
chr1	23337836	23337837	A01177:23:H2L2FDSX3:2:1558:15772:10488/1	60	-
chr1	23501879	23501880	A01177:23:H2L2FDSX3:4:1167:13087:24752	60	-
chr1	23655398	23655399	A01177:23:H2L2FDSX3:2:1327:10212:8375/1	60	-
chr1	23747525	23747526	A01177:23:H2L2FDSX3:2:1203:7102:13197/1	60	-
chr1	23812378	23812379	A01177:23:H2L2FDSX3:1:1325:18982:1955/1	60	-
chr1	24351434	24351435	A01177:23:H2L2FDSX3:2:1261:1551:17895	60	+
chr1	24647374	24647375	A01177:23:H2L2FDSX3:2:1120:21920:4507/1	60	+
chr1	24755681	24755682	A01177:23:H2L2FDSX3:3:2131:3721:18646	60	+
chr1	25464165	25464166	A01177:23:H2L2FDSX3:1:1674:15908:3834/1	60	-
chr1	25476231	25476232	A01177:23:H2L2FDSX3:1:1349:2130:18270/1	60	-
chr1	25542882	25542883	A01177:23:H2L2FDSX3:1:1575:28709:10379/1	60	-
chr1	25825131	25825132	A01177:23:H2L2FDSX3:1:1119:5520:12148/1	60	-
chr1	25973857	25973858	A01177:23:H2L2FDSX3:1:1440:25925:17456/1	60	-
chr1	26079233	26079234	A01177:23:H2L2FDSX3:1:1228:12563:14857/1	60	+
chr1	26239025	26239026	A01177:23:H2L2FDSX3:1:2172:8802:11036/1	60	+
chr1	26715250	26715251	A01177:23:H2L2FDSX3:2:1266:4978:29841/1	60	-
chr1	27452377	27452378	A01177:23:H2L2FDSX3:2:1139:5023:33896/1	60	-
chr1	27999237	27999238	A01177:23:H2L2FDSX3:1:1271:29785:16845/1	60	-
chr1	28033442	28033443	A01177:23:H2L2FDSX3:3:1678:23285:13479/1	60	+
chr1	28054849	28054850	A01177:23:H2L2FDSX3:1:1365:4056:32377/1	60	+
chr1	28056635	28056636	A01177:23:H2L2FDSX3:1:1419:5954:8672/1	60	+
chr1	28246929	28246930	A01177:23:H2L2FDSX3:1:1175:24089:3098/1	60	+
chr1	28413772	28413773	A01177:23:H2L2FDSX3:1:1652:12219:2769/1	60	+
chr1	28621704	28621705	A01177:23:H2L2FDSX3:1:1412:4463:30358/1	60	+
chr1	28624571	28624572	A01177:23:H2L2FDSX3:1:2535:7898:31422	60	-
chr1	28740476	28740477	A01177:23:H2L2FDSX3:1:2535:28456:17863/1	60	+
chr1	28981466	28981467	A01177:23:H2L2FDSX3:1:1604:8703:6856	60	+
chr1	29058676	29058677	A01177:23:H2L2FDSX3:1:1420:5593:29434/1	60	+
chr1	29072794	29072795	A01177:23:H2L2FDSX3:1:1170:27543:33035/1	60	-
chr1	29411093	29411094	A01177:23:H2L2FDSX3:1:1521:12608:12555/1	60	-
chr1	30960502	30960503	A01177:23:H2L2FDSX3:1:2131:5520:6198/1	60	-
chr1	31035176	31035177	A01177:23:H2L2FDSX3:1:1232:6876:24424/1	60	+
chr1	31040807	31040808	A01177:23:H2L2FDSX3:1:1416:32127:8124/1	60	-
chr1	31273689	31273690	A01177:23:H2L2FDSX3:1:1652:21775:29027/1	60	+
chr1	32061167	32061168	A01177:23:H2L2FDSX3:1:1439:10963:32189/1	60	+
chr1	32127366	32127367	A01177:23:H2L2FDSX3:1:1406:23547:32878/1	60	+
chr1	32834602	32834603	A01177:23:H2L2FDSX3:1:1321:2926:15264/1	60	-
chr1	33095572	33095573	A01177:23:H2L2FDSX3:2:2444:19018:36933	60	-
chr1	33346084	33346085	A01177:23:H2L2FDSX3:1:2129:14823:23657/1	60	+
chr1	33826955	33826956	A01177:23:H2L2FDSX3:1:2165:1777:22701/1	60	-
chr1	33904690	33904691	A01177:23:H2L2FDSX3:2:1211:14651:8422/1	60	+
chr1	34899899	34899900	A01177:23:H2L2FDSX3:2:2116:28999:22341/1	60	-
chr1	35004979	35004980	A01177:23:H2L2FDSX3:3:2258:16468:32080	60	+
chr1	35081131	35081132	A01177:23:H2L2FDSX3:2:1444:14181:6668/1	60	+
chr1	35274123	35274124	A01177:23:H2L2FDSX3:1:2429:12518:20290/1	60	-
chr1	35334871	35334872	A01177:23:H2L2FDSX3:1:1264:1371:12352/1	60	-
chr1	35372708	35372709	A01177:23:H2L2FDSX3:1:1675:9715:26052/1	60	-
chr1	35942691	35942692	A01177:23:H2L2FDSX3:1:1249:29288:1736/1	60	+
chr1	35962053	35962054	A01177:23:H2L2FDSX3:1:1215:3269:31610/1	60	+
chr1	35982827	35982828	A01177:23:H2L2FDSX3:4:2411:17535:18145	60	-
chr1	36009644	36009645	A01177:23:H2L2FDSX3:1:1477:32289:21496/1	60	-
chr1	37488666	37488667	A01177:23:H2L2FDSX3:1:1367:19524:25598/1	60	-
chr1	37744585	37744586	A01177:23:H2L2FDSX3:4:1325:17020:32033	60	-
chr1	37831772	37831773	A01177:23:H2L2FDSX3:4:1145:2772:30874	60	-
chr1	38704520	38704521	A01177:23:H2L2FDSX3:4:1537:30689:2127/1	60	-
chr1	38851816	38851817	A01177:23:H2L2FDSX3:1:1178:2709:21057/1	60	-
chr1	39004061	39004062	A01177:23:H2L2FDSX3:1:1449:21414:21574/1	60	+
chr1	39092924	39092925	A01177:23:H2L2FDSX3:3:1324:25030:9455/1	60	+
chr1	39174445	39174446	A01177:23:H2L2FDSX3:2:1425:4047:28447/1	60	-
chr1	39249079	39249080	A01177:23:H2L2FDSX3:1:1128:28465:3443/1	60	-
chr1	39301874	39301875	A01177:23:H2L2FDSX3:1:1655:21169:5744/1	60	-
chr1	39305557	39305558	A01177:23:H2L2FDSX3:1:1449:25735:10833/1	60	+
chr1	39331300	39331301	A01177:23:H2L2FDSX3:4:1164:24903:4100	60	+
chr1	39425552	39425553	A01177:23:H2L2FDSX3:1:1258:24569:29168/1	60	-
chr1	40270111	40270112	A01177:23:H2L2FDSX3:4:1232:6922:23093	60	+
chr1	40423241	40423242	A01177:23:H2L2FDSX3:1:1234:27733:32330/1	60	-
chr1	40734191	40734192	A01177:23:H2L2FDSX3:1:2235:32588:5509/1	60	-
chr1	40977619	40977620	A01177:23:H2L2FDSX3:4:1552:8684:2597	60	+
chr1	41023573	41023574	A01177:23:H2L2FDSX3:1:1215:15167:28354/1	60	-
chr1	41123774	41123775	A01177:23:H2L2FDSX3:2:1431:16387:27461	60	-
chr1	41128936	41128937	A01177:23:H2L2FDSX3:1:1226:15447:33692/1	60	-
chr1	41341850	41341851	A01177:23:H2L2FDSX3:1:1446:9335:10300/1	60	+
chr1	41372505	41372506	A01177:23:H2L2FDSX3:1:1169:7853:14810/1	60	+
chr1	41676277	41676278	A01177:23:H2L2FDSX3:1:1211:18285:11678/1	60	-
chr1	42257117	42257118	A01177:23:H2L2FDSX3:1:1457:12210:11397/1	60	+
chr1	42263882	42263883	A01177:23:H2L2FDSX3:1:1333:29505:2174/1	60	+
chr1	42607784	42607785	A01177:23:H2L2FDSX3:1:1372:26332:13495/1	60	+
chr1	43329069	43329070	A01177:23:H2L2FDSX3:1:1145:11677:7153/1	60	-
chr1	43385641	43385642	A01177:23:H2L2FDSX3:1:2622:3947:10770/1	60	-
chr1	43754916	43754917	A01177:23:H2L2FDSX3:1:2508:27190:4742/1	60	-
chr1	43767681	43767682	A01177:23:H2L2FDSX3:1:1123:6985:8891/1	60	+
chr1	43768765	43768766	A01177:23:H2L2FDSX3:1:1377:28492:20776/1	60	+
chr1	43801365	43801366	A01177:23:H2L2FDSX3:1:1137:9760:25504/1	60	-
chr1	44306593	44306594	A01177:23:H2L2FDSX3:4:1474:27823:7341	60	-
chr1	44939705	44939706	A01177:23:H2L2FDSX3:4:1346:6442:21480/1	60	-
chr1	44949095	44949096	A01177:23:H2L2FDSX3:1:1101:26069:36714/1	60	+
chr1	45582037	45582038	A01177:23:H2L2FDSX3:1:2517:16857:13589	60	+
chr1	45717993	45717994	A01177:23:H2L2FDSX3:4:1134:19741:17206	60	-
chr1	45824039	45824040	A01177:23:H2L2FDSX3:1:1257:11948:19648/1	60	+
chr1	45840710	45840711	A01177:23:H2L2FDSX3:1:2647:31033:11616	60	-
chr1	46126128	46126129	A01177:23:H2L2FDSX3:1:2562:20437:2722/1	60	+
chr1	46126129	46126130	A01177:23:H2L2FDSX3:2:1354:2392:3944	60	+
chr1	46642095	46642096	A01177:23:H2L2FDSX3:4:1560:21178:31876	60	-
chr1	47034179	47034180	A01177:23:H2L2FDSX3:1:1342:5339:9956/1	60	+
chr1	48628092	48628093	A01177:23:H2L2FDSX3:2:2539:28800:27539/1	60	+
chr1	49930205	49930206	A01177:23:H2L2FDSX3:1:1433:5177:26303/1	60	+
chr1	50379937	50379938	A01177:23:H2L2FDSX3:3:1450:23113:1407/1	60	-
chr1	50456774	50456775	A01177:23:H2L2FDSX3:1:1120:27091:33786/1	60	+
chr1	50477214	50477215	A01177:23:H2L2FDSX3:1:1671:5945:34084/1	60	-
chr1	50492153	50492154	A01177:23:H2L2FDSX3:1:1111:30210:20619/1	60	+
chr1	50533698	50533699	A01177:23:H2L2FDSX3:1:1258:12717:18630/1	60	-
chr1	50557070	50557071	A01177:23:H2L2FDSX3:1:1406:10348:19288/1	60	+
chr1	50611393	50611394	A01177:23:H2L2FDSX3:1:1405:28022:4899/1	60	+
chr1	50779654	50779655	A01177:23:H2L2FDSX3:2:1527:18484:1626/1	60	-
chr1	50785697	50785698	A01177:23:H2L2FDSX3:1:1223:10059:5572/1	60	-
chr1	50836305	50836306	A01177:23:H2L2FDSX3:2:2324:29333:20353/1	60	+
chr1	50836306	50836307	A01177:23:H2L2FDSX3:2:2447:9173:22388	60	+
chr1	50883911	50883912	A01177:23:H2L2FDSX3:1:1102:30798:17409/1	60	+
chr1	50923390	50923391	A01177:23:H2L2FDSX3:1:1447:18041:36808/1	60	+
chr1	50986064	50986065	A01177:23:H2L2FDSX3:2:2413:16224:8265/1	60	+
chr1	51259422	51259423	A01177:23:H2L2FDSX3:1:2125:14606:10911/1	60	+
chr1	51440250	51440251	A01177:23:H2L2FDSX3:2:2273:16604:5635/1	60	-
chr1	51446316	51446317	A01177:23:H2L2FDSX3:1:1228:21350:17863/1	60	+
chr1	51456191	51456192	A01177:23:H2L2FDSX3:1:2526:14145:11428/1	60	+
chr1	51515198	51515199	A01177:23:H2L2FDSX3:1:1273:30409:29919/1	60	-
chr1	51741540	51741541	A01177:23:H2L2FDSX3:1:1375:13413:19805/1	60	+
chr1	51785248	51785249	A01177:23:H2L2FDSX3:1:1341:10990:25786/1	60	-
chr1	51819593	51819594	A01177:23:H2L2FDSX3:1:2261:2148:32706/1	60	+
chr1	51859888	51859889	A01177:23:H2L2FDSX3:3:1632:21558:5729/1	60	-
chr1	52069387	52069388	A01177:23:H2L2FDSX3:1:1554:32090:13448/1	60	+
chr1	52271064	52271065	A01177:23:H2L2FDSX3:1:1126:5918:26522/1	60	+
chr1	52275891	52275892	A01177:23:H2L2FDSX3:2:1572:3088:33990/1	60	-
chr1	52428036	52428037	A01177:23:H2L2FDSX3:1:1120:27046:34272/1	60	-
chr1	52978831	52978832	A01177:23:H2L2FDSX3:1:1332:21323:27868/1	60	+
chr1	53231326	53231327	A01177:23:H2L2FDSX3:1:1578:25943:26381/1	60	+
chr1	53335227	53335228	A01177:23:H2L2FDSX3:1:1248:16034:27289/1	60	-
chr1	53476370	53476371	A01177:23:H2L2FDSX3:2:2640:26793:5149	60	+
chr1	53769756	53769757	A01177:23:H2L2FDSX3:1:1643:7717:3646/1	60	+
chr1	53774046	53774047	A01177:23:H2L2FDSX3:3:1207:13494:8484/1	60	-
chr1	53801307	53801308	A01177:23:H2L2FDSX3:4:1125:14073:21010	60	-
chr1	54031727	54031728	A01177:23:H2L2FDSX3:3:2434:8612:24424/1	60	+
chr1	54275051	54275052	A01177:23:H2L2FDSX3:3:1253:26106:28009/1	60	+
chr1	55148998	55148999	A01177:23:H2L2FDSX3:1:1243:17580:30311/1	60	+
chr1	55212555	55212556	A01177:23:H2L2FDSX3:2:1342:8359:29403/1	60	-
chr1	56141813	56141814	A01177:23:H2L2FDSX3:1:1235:6786:6887/1	60	+
chr1	56321583	56321584	A01177:23:H2L2FDSX3:1:1357:2808:7451/1	60	-
chr1	57020055	57020056	A01177:23:H2L2FDSX3:4:1140:10022:27117/1	60	+
chr1	57100352	57100353	A01177:23:H2L2FDSX3:3:1366:4200:30091/1	60	-
chr1	57297392	57297393	A01177:23:H2L2FDSX3:2:1221:16839:6543/1	60	-
chr1	57716774	57716775	A01177:23:H2L2FDSX3:2:2434:8721:35665/1	60	-
chr1	57761894	57761895	A01177:23:H2L2FDSX3:3:1372:28149:20588	60	+
chr1	58009179	58009180	A01177:23:H2L2FDSX3:1:1178:5122:28745/1	60	-
chr1	58048051	58048052	A01177:23:H2L2FDSX3:1:1216:30535:24627/1	60	+
chr1	58498698	58498699	A01177:23:H2L2FDSX3:1:2309:18367:34616/1	60	+
chr1	58499750	58499751	A01177:23:H2L2FDSX3:1:1142:22281:5353/1	60	-
chr1	58937768	58937769	A01177:23:H2L2FDSX3:1:1402:28158:34319/1	60	+
chr1	59163882	59163883	A01177:23:H2L2FDSX3:1:1336:29179:16924/1	60	+
chr1	59450777	59450778	A01177:23:H2L2FDSX3:1:1217:30807:18020/1	60	+
chr1	59580988	59580989	A01177:23:H2L2FDSX3:1:1224:20302:5274	60	-
chr1	61190621	61190622	A01177:23:H2L2FDSX3:1:1325:13069:21966/1	60	-
chr1	61228558	61228559	A01177:23:H2L2FDSX3:3:2217:32072:36338/1	60	+
chr1	61239479	61239480	A01177:23:H2L2FDSX3:3:2676:14968:22341	60	+
chr1	61251205	61251206	A01177:23:H2L2FDSX3:1:1301:24632:1814/1	60	-
chr1	61633903	61633904	A01177:23:H2L2FDSX3:1:1115:31286:28526/1	60	-
chr1	61960343	61960344	A01177:23:H2L2FDSX3:1:1110:9561:15327/1	60	-
chr1	62187167	62187168	A01177:23:H2L2FDSX3:2:2663:10691:10520	60	+
chr1	62471097	62471098	A01177:23:H2L2FDSX3:2:1606:23710:1376/1	60	-
chr1	62498376	62498377	A01177:23:H2L2FDSX3:1:2607:26702:14669	60	+
chr1	62514041	62514042	A01177:23:H2L2FDSX3:1:2305:9769:23891/1	60	+
chr1	62598445	62598446	A01177:23:H2L2FDSX3:2:2245:13566:19570/1	60	-
chr1	62616805	62616806	A01177:23:H2L2FDSX3:1:1618:20193:32706/1	60	+
chr1	62677435	62677436	A01177:23:H2L2FDSX3:1:1127:4607:15640/1	60	+
chr1	62817532	62817533	A01177:23:H2L2FDSX3:2:1377:6433:27195/1	60	+
chr1	62817711	62817712	A01177:23:H2L2FDSX3:1:1252:1316:1736	60	+
chr1	63237633	63237634	A01177:23:H2L2FDSX3:3:1576:12255:24878/1	60	-
chr1	63293403	63293404	A01177:23:H2L2FDSX3:1:1264:30300:30639/1	60	-
chr1	63374429	63374430	A01177:23:H2L2FDSX3:3:1522:11713:35055	60	-
chr1	65259895	65259896	A01177:23:H2L2FDSX3:1:2607:31711:15953/1	60	-
chr1	65366035	65366036	A01177:23:H2L2FDSX3:3:2619:23701:16454/1	60	-
chr1	65786439	65786440	A01177:23:H2L2FDSX3:4:1141:6017:26349	60	+
chr1	66827590	66827591	A01177:23:H2L2FDSX3:4:1204:28700:8202	60	-
chr1	66906113	66906114	A01177:23:H2L2FDSX3:1:1242:14561:6699/1	60	+
chr1	66946030	66946031	A01177:23:H2L2FDSX3:1:1166:11713:23594/1	60	-
chr1	66969419	66969420	A01177:23:H2L2FDSX3:4:2213:3586:24236	60	+
chr1	66983168	66983169	A01177:23:H2L2FDSX3:2:2331:4707:11741/1	60	-
chr1	66985390	66985391	A01177:23:H2L2FDSX3:1:2256:5791:7983/1	60	-
chr1	67293448	67293449	A01177:23:H2L2FDSX3:1:2501:25455:1297	60	-
chr1	67417876	67417877	A01177:23:H2L2FDSX3:1:1128:16441:29997/1	60	+
chr1	67423699	67423700	A01177:23:H2L2FDSX3:1:1232:9299:2347/1	60	-
chr1	67596919	67596920	A01177:23:H2L2FDSX3:2:2404:31720:31501	60	-
chr1	67687409	67687410	A01177:23:H2L2FDSX3:1:1467:26223:32158/1	60	+
chr1	68264144	68264145	A01177:23:H2L2FDSX3:1:1121:20808:3082/1	60	+
chr1	68476533	68476534	A01177:23:H2L2FDSX3:3:2570:10511:26021/1	60	+
chr1	68539948	68539949	A01177:23:H2L2FDSX3:4:1130:21025:16517	60	+
chr1	69030046	69030047	A01177:23:H2L2FDSX3:1:2308:9616:10473/1	60	-
chr1	69603209	69603210	A01177:23:H2L2FDSX3:2:1167:17291:10300/1	60	+
chr1	69792902	69792903	A01177:23:H2L2FDSX3:1:1122:7780:2785/1	60	+
chr1	70133102	70133103	A01177:23:H2L2FDSX3:1:1234:14109:3912/1	60	+
chr1	70175341	70175342	A01177:23:H2L2FDSX3:1:1568:1163:3787/1	60	+
chr1	70184877	70184878	A01177:23:H2L2FDSX3:1:1649:20012:4022/1	60	-
chr1	70230785	70230786	A01177:23:H2L2FDSX3:1:1274:9173:30561/1	60	+
chr1	70262831	70262832	A01177:23:H2L2FDSX3:1:1434:3287:13573/1	60	+
chr1	70262832	70262833	A01177:23:H2L2FDSX3:2:1350:32669:31516	60	+
chr1	70284579	70284580	A01177:23:H2L2FDSX3:2:1572:20229:7968/1	60	-
chr1	70297353	70297354	A01177:23:H2L2FDSX3:2:1466:9878:28714	60	-
chr1	70717473	70717474	A01177:23:H2L2FDSX3:1:2231:31195:10770/1	60	-
chr1	70992538	70992539	A01177:23:H2L2FDSX3:1:1419:9815:18521/1	60	-
chr1	71061539	71061540	A01177:23:H2L2FDSX3:1:2537:30391:17487/1	60	+
chr1	71069736	71069737	A01177:23:H2L2FDSX3:4:1256:25473:11945	60	+
chr1	71101341	71101342	A01177:23:H2L2FDSX3:1:1372:21169:9815/1	60	+
chr1	71464865	71464866	A01177:23:H2L2FDSX3:1:2660:11740:24079/1	60	+
chr1	72119883	72119884	A01177:23:H2L2FDSX3:2:1145:6325:14356	60	-
chr1	72213194	72213195	A01177:23:H2L2FDSX3:1:1113:28763:34460/1	60	+
chr1	72218770	72218771	A01177:23:H2L2FDSX3:2:1423:3558:32988/1	60	-
chr1	72375577	72375578	A01177:23:H2L2FDSX3:4:1136:6090:16767/1	60	-
chr1	72400783	72400784	A01177:23:H2L2FDSX3:4:1176:4806:8813	60	+
chr1	72461277	72461278	A01177:23:H2L2FDSX3:2:2605:16197:6809/1	60	+
chr1	72467856	72467857	A01177:23:H2L2FDSX3:1:1615:16541:18615/1	60	+
chr1	72496042	72496043	A01177:23:H2L2FDSX3:4:2329:9905:6652/1	60	+
chr1	72561076	72561077	A01177:23:H2L2FDSX3:1:1678:5972:29622/1	60	+
chr1	72741221	72741222	A01177:23:H2L2FDSX3:1:1435:12897:3756/1	60	+
chr1	72845258	72845259	A01177:23:H2L2FDSX3:1:1161:14669:8015/1	60	+
chr1	72881204	72881205	A01177:23:H2L2FDSX3:2:1114:31458:16078/1	60	-
chr1	72937205	72937206	A01177:23:H2L2FDSX3:1:2153:20491:2785/1	60	-
chr1	73293997	73293998	A01177:23:H2L2FDSX3:1:1276:16504:32017/1	60	+
chr1	73359956	73359957	A01177:23:H2L2FDSX3:2:2620:20103:18427/1	60	-
chr1	73783924	73783925	A01177:23:H2L2FDSX3:4:1671:17436:10457/1	60	+
chr1	73791766	73791767	A01177:23:H2L2FDSX3:1:1402:28094:30890/1	60	+
chr1	74238674	74238675	A01177:23:H2L2FDSX3:1:1432:27624:14575/1	60	+
chr1	74463935	74463936	A01177:23:H2L2FDSX3:1:1149:2908:13855/1	60	+
chr1	74632085	74632086	A01177:23:H2L2FDSX3:4:2120:25147:29168	60	-
chr1	74722989	74722990	A01177:23:H2L2FDSX3:1:1502:5005:8437/1	60	+
chr1	74723369	74723370	A01177:23:H2L2FDSX3:4:1377:13476:9330/1	60	+
chr1	74724589	74724590	A01177:23:H2L2FDSX3:2:1110:18656:5995/1	60	+
chr1	74763185	74763186	A01177:23:H2L2FDSX3:3:1347:11433:23453	60	+
chr1	74812219	74812220	A01177:23:H2L2FDSX3:1:1416:23267:1360/1	60	+
chr1	74828746	74828747	A01177:23:H2L2FDSX3:3:1674:12174:24549/1	60	-
chr1	75227797	75227798	A01177:23:H2L2FDSX3:1:1232:28827:16000/1	60	-
chr1	75561481	75561482	A01177:23:H2L2FDSX3:2:1575:22752:2816	60	-
chr1	75609844	75609845	A01177:23:H2L2FDSX3:1:1149:32777:8563/1	60	+
chr1	75710757	75710758	A01177:23:H2L2FDSX3:1:1309:25816:10786	60	+
chr1	75753379	75753380	A01177:23:H2L2FDSX3:3:2375:32515:7795/1	60	+
chr1	75807736	75807737	A01177:23:H2L2FDSX3:1:1162:9353:5697/1	60	-
chr1	75911484	75911485	A01177:23:H2L2FDSX3:3:2508:31846:31594/1	60	+
chr1	75970353	75970354	A01177:23:H2L2FDSX3:1:1408:7455:2848/1	60	-
chr1	76653176	76653177	A01177:23:H2L2FDSX3:4:1136:6207:3505	60	-
chr1	76697661	76697662	A01177:23:H2L2FDSX3:1:1224:24225:30076/1	60	-
chr1	77098785	77098786	A01177:23:H2L2FDSX3:1:1108:23258:5979/1	60	-
chr1	77126391	77126392	A01177:23:H2L2FDSX3:1:1211:24948:19648/1	60	+
chr1	77197645	77197646	A01177:23:H2L2FDSX3:1:1117:29351:10958/1	60	+
chr1	77563812	77563813	A01177:23:H2L2FDSX3:2:2613:29252:19742/1	60	+
chr1	77578947	77578948	A01177:23:H2L2FDSX3:1:2420:26115:28682/1	60	+
chr1	77592194	77592195	A01177:23:H2L2FDSX3:2:1412:30779:16188/1	60	+
chr1	77595887	77595888	A01177:23:H2L2FDSX3:4:2303:18231:27774	60	-
chr1	77672553	77672554	A01177:23:H2L2FDSX3:1:1131:15573:27242/1	60	-
chr1	77721104	77721105	A01177:23:H2L2FDSX3:1:1244:28176:14716/1	60	+
chr1	77738768	77738769	A01177:23:H2L2FDSX3:1:1518:1271:18568/1	60	+
chr1	77858373	77858374	A01177:23:H2L2FDSX3:4:1378:7355:33176	60	-
chr1	78653462	78653463	A01177:23:H2L2FDSX3:2:2143:24632:32127/1	60	+
chr1	78659897	78659898	A01177:23:H2L2FDSX3:1:1333:2401:27383/1	60	+
chr1	79172466	79172467	A01177:23:H2L2FDSX3:1:1229:6840:1251/1	60	+
chr1	79270079	79270080	A01177:23:H2L2FDSX3:1:1110:14208:14763/1	60	+
chr1	79885855	79885856	A01177:23:H2L2FDSX3:2:1347:19379:16141/1	60	-
chr1	80920365	80920366	A01177:23:H2L2FDSX3:2:2655:8151:9377/1	60	+
chr1	81445003	81445004	A01177:23:H2L2FDSX3:1:1352:31955:14027/1	60	+
chr1	81751761	81751762	A01177:23:H2L2FDSX3:1:2146:23240:27367/1	60	-
chr1	81835124	81835125	A01177:23:H2L2FDSX3:1:1216:31376:6324/1	60	+
chr1	82462069	82462070	A01177:23:H2L2FDSX3:1:1240:30120:15702/1	60	+
chr1	82966309	82966310	A01177:23:H2L2FDSX3:1:1208:22001:23156/1	60	-
chr1	83363082	83363083	A01177:23:H2L2FDSX3:1:2147:17870:19914/1	60	-
chr1	84052217	84052218	A01177:23:H2L2FDSX3:4:1121:13331:10144	60	-
chr1	84160860	84160861	A01177:23:H2L2FDSX3:1:1269:30563:1752/1	60	-
chr1	84176793	84176794	A01177:23:H2L2FDSX3:1:1334:10221:20854/1	60	+
chr1	84179751	84179752	A01177:23:H2L2FDSX3:4:2321:22553:33599/1	60	+
chr1	84183777	84183778	A01177:23:H2L2FDSX3:1:1201:5999:26162/1	60	+
chr1	84196474	84196475	A01177:23:H2L2FDSX3:1:2329:19452:20525/1	60	-
chr1	84664557	84664558	A01177:23:H2L2FDSX3:4:2223:10818:7545/1	60	+
chr1	84958634	84958635	A01177:23:H2L2FDSX3:4:1316:15628:8672	60	-
chr1	85176510	85176511	A01177:23:H2L2FDSX3:1:1373:16224:35571/1	60	+
chr1	85183156	85183157	A01177:23:H2L2FDSX3:1:1269:8323:5916/1	60	+
chr1	85673411	85673412	A01177:23:H2L2FDSX3:1:1375:6551:8077/1	60	+
chr1	85692186	85692187	A01177:23:H2L2FDSX3:1:1130:12771:34068/1	60	+
chr1	85893315	85893316	A01177:23:H2L2FDSX3:4:2611:20021:12774/1	60	+
chr1	86381898	86381899	A01177:23:H2L2FDSX3:1:2520:15383:23970/1	60	+
chr1	86970512	86970513	A01177:23:H2L2FDSX3:2:2146:19967:25081	60	+
chr1	87076261	87076262	A01177:23:H2L2FDSX3:1:1357:4806:29669/1	60	+
chr1	87394652	87394653	A01177:23:H2L2FDSX3:4:2165:25003:18584	60	+
chr1	88751306	88751307	A01177:23:H2L2FDSX3:1:1334:14769:25410	60	+
chr1	88785668	88785669	A01177:23:H2L2FDSX3:1:1132:23312:20854/1	60	+
chr1	88786739	88786740	A01177:23:H2L2FDSX3:1:1327:21730:26005/1	60	+
chr1	88826041	88826042	A01177:23:H2L2FDSX3:1:1370:1859:14920/1	60	+
chr1	88829776	88829777	A01177:23:H2L2FDSX3:1:1166:19768:32252/1	60	-
chr1	88829812	88829813	A01177:23:H2L2FDSX3:1:2269:26187:27398	60	-
chr1	88930228	88930229	A01177:23:H2L2FDSX3:1:2225:5104:23296/1	60	+
chr1	88943115	88943116	A01177:23:H2L2FDSX3:3:2269:24614:9236/1	60	+
chr1	88966478	88966479	A01177:23:H2L2FDSX3:3:2312:2293:35775/1	60	+
chr1	89578615	89578616	A01177:23:H2L2FDSX3:1:1558:6958:9784/1	60	-
chr1	89671385	89671386	A01177:23:H2L2FDSX3:1:2252:18756:21699/1	60	+
chr1	89683641	89683642	A01177:23:H2L2FDSX3:1:1247:6144:21527/1	60	-
chr1	89715246	89715247	A01177:23:H2L2FDSX3:2:1647:27923:27586/1	60	-
chr1	89875415	89875416	A01177:23:H2L2FDSX3:4:2614:2754:25113	60	-
chr1	90009939	90009940	A01177:23:H2L2FDSX3:2:2513:20464:17613/1	60	+
chr1	90737274	90737275	A01177:23:H2L2FDSX3:3:1570:4408:22404/1	60	-
chr1	91006649	91006650	A01177:23:H2L2FDSX3:1:1535:12653:23062/1	60	+
chr1	91395127	91395128	A01177:23:H2L2FDSX3:1:1306:28700:23923/1	60	+
chr1	91888734	91888735	A01177:23:H2L2FDSX3:1:1477:28212:10300/1	60	+
chr1	92182825	92182826	A01177:23:H2L2FDSX3:2:2108:6813:20306/1	60	-
chr1	92320708	92320709	A01177:23:H2L2FDSX3:1:1260:6985:16031/1	60	-
chr1	92646107	92646108	A01177:23:H2L2FDSX3:4:1546:24071:31782/1	60	-
chr1	92688813	92688814	A01177:23:H2L2FDSX3:4:1573:14895:28479	60	+
chr1	92755189	92755190	A01177:23:H2L2FDSX3:1:1215:17400:9048	60	-
chr1	92886939	92886940	A01177:23:H2L2FDSX3:1:2142:30752:27821/1	60	+
chr1	92954274	92954275	A01177:23:H2L2FDSX3:1:2523:30789:12038/1	60	-
chr1	93141565	93141566	A01177:23:H2L2FDSX3:1:2612:15447:6198/1	60	+
chr1	93141775	93141776	A01177:23:H2L2FDSX3:1:1262:27832:36918/1	60	+
chr1	93354989	93354990	A01177:23:H2L2FDSX3:1:1143:16324:16611/1	60	-
chr1	93361330	93361331	A01177:23:H2L2FDSX3:1:1654:18349:17989/1	60	+
chr1	93536064	93536065	A01177:23:H2L2FDSX3:2:2150:23240:6731/1	60	+
chr1	93714139	93714140	A01177:23:H2L2FDSX3:1:2234:31964:35618	60	+
chr1	93887656	93887657	A01177:23:H2L2FDSX3:2:2545:4734:10692	60	+
chr1	95159455	95159456	A01177:23:H2L2FDSX3:1:1148:4065:28761/1	60	+
chr1	95241672	95241673	A01177:23:H2L2FDSX3:1:1359:31340:18286/1	60	+
chr1	96312215	96312216	A01177:23:H2L2FDSX3:1:2126:19895:5478/1	60	+
chr1	96759146	96759147	A01177:23:H2L2FDSX3:1:1114:15329:27320/1	60	+
chr1	96778414	96778415	A01177:23:H2L2FDSX3:1:1420:7925:20290/1	60	-
chr1	96779922	96779923	A01177:23:H2L2FDSX3:2:1606:23746:25363/1	60	+
chr1	96783623	96783624	A01177:23:H2L2FDSX3:1:1115:32777:22373/1	60	-
chr1	96793098	96793099	A01177:23:H2L2FDSX3:2:1535:24460:8907/1	60	-
chr1	96957325	96957326	A01177:23:H2L2FDSX3:1:1173:3920:23469/1	60	-
chr1	97099531	97099532	A01177:23:H2L2FDSX3:4:1231:10221:28620	60	-
chr1	97123229	97123230	A01177:23:H2L2FDSX3:1:2171:3902:12665/1	60	-
chr1	97189914	97189915	A01177:23:H2L2FDSX3:1:1636:29387:5760/1	60	+
chr1	97352179	97352180	A01177:23:H2L2FDSX3:2:1237:27109:32565/1	60	-
chr1	97381890	97381891	A01177:23:H2L2FDSX3:1:1503:21332:24095/1	60	-
chr1	97472513	97472514	A01177:23:H2L2FDSX3:1:2466:3911:35853	60	-
chr1	97532543	97532544	A01177:23:H2L2FDSX3:4:2317:25952:19100	60	-
chr1	97541584	97541585	A01177:23:H2L2FDSX3:1:1155:9290:28072/1	60	+
chr1	97547321	97547322	A01177:23:H2L2FDSX3:1:2629:32741:2018/1	60	+
chr1	97561917	97561918	A01177:23:H2L2FDSX3:1:1245:21603:10254/1	60	-
chr1	97596805	97596806	A01177:23:H2L2FDSX3:1:1243:20663:23750/1	60	-
chr1	97608834	97608835	A01177:23:H2L2FDSX3:1:1604:28510:27070/1	60	-
chr1	97612031	97612032	A01177:23:H2L2FDSX3:1:1670:7355:33959/1	60	-
chr1	97613484	97613485	A01177:23:H2L2FDSX3:1:1412:22462:7420/1	60	-
chr1	97635881	97635882	A01177:23:H2L2FDSX3:4:1676:32099:21480/1	60	+
chr1	97936174	97936175	A01177:23:H2L2FDSX3:2:2229:15673:25066/1	60	+
chr1	97974731	97974732	A01177:23:H2L2FDSX3:4:1101:22345:35180/1	60	-
chr1	97996173	97996174	A01177:23:H2L2FDSX3:3:1643:18692:34272/1	60	+
chr1	98299990	98299991	A01177:23:H2L2FDSX3:3:2302:11523:13463/1	60	-
chr1	98344951	98344952	A01177:23:H2L2FDSX3:4:1550:7392:34334/1	60	-
chr1	98453139	98453140	A01177:23:H2L2FDSX3:3:2230:26295:5259	60	-
chr1	98605476	98605477	A01177:23:H2L2FDSX3:1:2258:6560:30170/1	60	-
chr1	99693152	99693153	A01177:23:H2L2FDSX3:1:1247:26648:11976/1	60	+
chr1	99726502	99726503	A01177:23:H2L2FDSX3:4:1317:30680:20306	60	+
chr1	99731438	99731439	A01177:23:H2L2FDSX3:1:1671:5312:23343/1	60	-
chr1	99764279	99764280	A01177:23:H2L2FDSX3:1:1236:23936:24408/1	60	+
chr1	99800739	99800740	A01177:23:H2L2FDSX3:1:1266:21314:14700/1	60	+
chr1	99859056	99859057	A01177:23:H2L2FDSX3:2:1411:27326:30467/1	60	+
chr1	99998804	99998805	A01177:23:H2L2FDSX3:1:1253:3658:1626/1	60	-
chr1	100012719	100012720	A01177:23:H2L2FDSX3:2:1360:8043:34334/1	60	-
chr1	100012800	100012801	A01177:23:H2L2FDSX3:1:1578:18168:35837/1	60	+
chr1	100091498	100091499	A01177:23:H2L2FDSX3:1:2417:1217:20917/1	60	-
chr1	100253805	100253806	A01177:23:H2L2FDSX3:2:1235:27082:2738/1	60	-
chr1	100283529	100283530	A01177:23:H2L2FDSX3:4:1325:10502:7435/1	60	+
chr1	100415810	100415811	A01177:23:H2L2FDSX3:2:1162:1127:6230/1	60	-
chr1	100468558	100468559	A01177:23:H2L2FDSX3:2:1473:27480:25848/1	60	+
chr1	100490220	100490221	A01177:23:H2L2FDSX3:1:2334:25834:10598/1	60	+
chr1	100646495	100646496	A01177:23:H2L2FDSX3:1:1528:7726:20948/1	60	-
chr1	100893184	100893185	A01177:23:H2L2FDSX3:1:1363:29505:23156/1	60	-
chr1	100915923	100915924	A01177:23:H2L2FDSX3:4:2434:17897:5744	60	+
chr1	100954330	100954331	A01177:23:H2L2FDSX3:1:1141:6551:20040/1	60	-
chr1	100954521	100954522	A01177:23:H2L2FDSX3:1:1232:4508:17973/1	60	+
chr1	101007336	101007337	A01177:23:H2L2FDSX3:1:1172:21929:31798/1	60	+
chr1	101047779	101047780	A01177:23:H2L2FDSX3:1:2122:4842:24972/1	60	-
chr1	101064045	101064046	A01177:23:H2L2FDSX3:2:2178:25409:23672	60	-
chr1	101103821	101103822	A01177:23:H2L2FDSX3:1:2502:20383:12367/1	60	-
chr1	101201489	101201490	A01177:23:H2L2FDSX3:2:2118:16749:16188/1	60	+
chr1	101507824	101507825	A01177:23:H2L2FDSX3:1:1275:20663:5274/1	60	+
chr1	101511190	101511191	A01177:23:H2L2FDSX3:1:1232:32280:6261/1	60	-
chr1	101573757	101573758	A01177:23:H2L2FDSX3:1:1534:28248:4726/1	60	+
chr1	101907167	101907168	A01177:23:H2L2FDSX3:4:1247:14543:34726	60	-
chr1	102454629	102454630	A01177:23:H2L2FDSX3:2:1664:9263:31845/1	60	+
chr1	102731170	102731171	A01177:23:H2L2FDSX3:1:1303:23873:10426/1	60	-
chr1	103071677	103071678	A01177:23:H2L2FDSX3:1:2160:24560:13463/1	60	-
chr1	103172770	103172771	A01177:23:H2L2FDSX3:1:1646:19199:2863/1	60	+
chr1	103505508	103505509	A01177:23:H2L2FDSX3:1:1439:17644:23594/1	60	+
chr1	103506752	103506753	A01177:23:H2L2FDSX3:1:2105:25979:25347/1	60	+
chr1	103545426	103545427	A01177:23:H2L2FDSX3:1:1254:31801:5932/1	60	+
chr1	103551143	103551144	A01177:23:H2L2FDSX3:1:2606:18249:27305/1	60	+
chr1	104118096	104118097	A01177:23:H2L2FDSX3:3:2655:28989:2284/1	60	-
chr1	106010241	106010242	A01177:23:H2L2FDSX3:2:1535:22318:35415	60	+
chr1	107068017	107068018	A01177:23:H2L2FDSX3:1:1369:2926:27696/1	60	-
chr1	107594897	107594898	A01177:23:H2L2FDSX3:2:2535:13006:4257/1	60	-
chr1	107602994	107602995	A01177:23:H2L2FDSX3:3:1149:23945:13714/1	60	-
chr1	107607898	107607899	A01177:23:H2L2FDSX3:1:2138:29568:34726/1	60	-
chr1	107620584	107620585	A01177:23:H2L2FDSX3:1:1367:14525:30091/1	60	+
chr1	107626010	107626011	A01177:23:H2L2FDSX3:1:2469:31494:35524/1	60	-
chr1	107673547	107673548	A01177:23:H2L2FDSX3:4:1553:5502:32471	60	+
chr1	107759820	107759821	A01177:23:H2L2FDSX3:1:1144:2419:12195/1	60	-
chr1	107872834	107872835	A01177:23:H2L2FDSX3:1:2658:2790:19664/1	60	+
chr1	107919544	107919545	A01177:23:H2L2FDSX3:1:1377:17173:6778/1	60	-
chr1	107930743	107930744	A01177:23:H2L2FDSX3:1:1260:2871:36902/1	60	-
chr1	107970221	107970222	A01177:23:H2L2FDSX3:1:1150:8440:19774/1	60	-
chr1	108109262	108109263	A01177:23:H2L2FDSX3:2:1613:2519:3912	60	-
chr1	108135128	108135129	A01177:23:H2L2FDSX3:1:2603:17589:27226/1	60	-
chr1	108755583	108755584	A01177:23:H2L2FDSX3:1:2543:20916:20275/1	60	-
chr1	108927672	108927673	A01177:23:H2L2FDSX3:1:1247:12237:8469/1	60	+
chr1	108989654	108989655	A01177:23:H2L2FDSX3:1:1656:8287:24392/1	60	+
chr1	109593966	109593967	A01177:23:H2L2FDSX3:1:1267:10637:33661/1	60	+
chr1	109729674	109729675	A01177:23:H2L2FDSX3:1:1131:9715:10833/1	60	-
chr1	110367594	110367595	A01177:23:H2L2FDSX3:1:1163:1633:2378/1	60	-
chr1	110750212	110750213	A01177:23:H2L2FDSX3:1:1166:5267:3098/1	60	+
chr1	110874746	110874747	A01177:23:H2L2FDSX3:2:2274:16622:9142	60	-
chr1	110954077	110954078	A01177:23:H2L2FDSX3:2:2104:19958:29543/1	60	-
chr1	111213699	111213700	A01177:23:H2L2FDSX3:1:1216:19804:25207/1	60	+
chr1	111267209	111267210	A01177:23:H2L2FDSX3:1:1106:26756:36057/1	60	+
chr1	111370315	111370316	A01177:23:H2L2FDSX3:2:1141:28465:24111	60	+
chr1	111458069	111458070	A01177:23:H2L2FDSX3:3:1303:26693:29434	60	+
chr1	111641787	111641788	A01177:23:H2L2FDSX3:3:2436:6424:3662/1	60	-
chr1	112190160	112190161	A01177:23:H2L2FDSX3:1:1425:25301:32095/1	60	-
chr1	112440117	112440118	A01177:23:H2L2FDSX3:3:1510:11252:29309	60	+
chr1	112524078	112524079	A01177:23:H2L2FDSX3:4:2321:2971:3912/1	60	-
chr1	112609295	112609296	A01177:23:H2L2FDSX3:1:1260:3522:36996/1	60	-
chr1	112634531	112634532	A01177:23:H2L2FDSX3:1:1116:31629:11866/1	60	+
chr1	112657432	112657433	A01177:23:H2L2FDSX3:2:2258:32181:8343/1	60	-
chr1	112667840	112667841	A01177:23:H2L2FDSX3:1:1147:22254:9408/1	60	+
chr1	113035236	113035237	A01177:23:H2L2FDSX3:1:1227:2311:29951/1	60	+
chr1	113130484	113130485	A01177:23:H2L2FDSX3:3:2141:6912:6856/1	60	-
chr1	113408616	113408617	A01177:23:H2L2FDSX3:1:2631:10863:29011/1	60	+
chr1	113749337	113749338	A01177:23:H2L2FDSX3:1:1421:12319:19507/1	60	+
chr1	113792672	113792673	A01177:23:H2L2FDSX3:2:1117:13838:2691	60	-
chr1	113793533	113793534	A01177:23:H2L2FDSX3:4:1244:6578:28385	60	-
chr1	113801596	113801597	A01177:23:H2L2FDSX3:2:1222:25446:23547/1	60	-
chr1	113866853	113866854	A01177:23:H2L2FDSX3:2:1512:26485:5243/1	60	-
chr1	114137223	114137224	A01177:23:H2L2FDSX3:1:1445:22679:32816/1	60	-
chr1	114396009	114396010	A01177:23:H2L2FDSX3:1:1326:21513:5337/1	60	-
chr1	114440885	114440886	A01177:23:H2L2FDSX3:4:1359:22381:31673	60	-
chr1	114462870	114462871	A01177:23:H2L2FDSX3:2:1150:11595:33849/1	60	-
chr1	114572790	114572791	A01177:23:H2L2FDSX3:1:1234:15139:8923/1	60	+
chr1	114714158	114714159	A01177:23:H2L2FDSX3:1:1276:11505:29684/1	60	+
chr1	115562991	115562992	A01177:23:H2L2FDSX3:1:2668:26648:12101	60	+
chr1	115881246	115881247	A01177:23:H2L2FDSX3:1:1328:10764:13808/1	60	-
chr1	115954484	115954485	A01177:23:H2L2FDSX3:2:1670:32362:24846/1	60	-
chr1	117066664	117066665	A01177:23:H2L2FDSX3:1:1348:12138:14841/1	60	-
chr1	117073950	117073951	A01177:23:H2L2FDSX3:1:1154:11442:10097/1	60	-
chr1	117109218	117109219	A01177:23:H2L2FDSX3:1:2228:30581:31688/1	60	-
chr1	117402395	117402396	A01177:23:H2L2FDSX3:1:1142:15917:30029/1	60	-
chr1	117433610	117433611	A01177:23:H2L2FDSX3:4:1125:19840:8703	60	+
chr1	117434514	117434515	A01177:23:H2L2FDSX3:1:2560:25220:3991/1	60	+
chr1	117442692	117442693	A01177:23:H2L2FDSX3:4:2613:32000:12947/1	60	+
chr1	117472020	117472021	A01177:23:H2L2FDSX3:1:2537:30418:15812/1	60	-
chr1	117498892	117498893	A01177:23:H2L2FDSX3:3:1240:14000:5165/1	60	-
chr1	117736588	117736589	A01177:23:H2L2FDSX3:4:1503:22878:27305/1	60	+
chr1	117878755	117878756	A01177:23:H2L2FDSX3:4:1442:32036:14763	60	-
chr1	117897977	117897978	A01177:23:H2L2FDSX3:3:2126:31792:28494	60	-
chr1	118075348	118075349	A01177:23:H2L2FDSX3:1:1268:9335:18286	60	+
chr1	118740843	118740844	A01177:23:H2L2FDSX3:1:1530:4689:15749/1	60	-
chr1	118891820	118891821	A01177:23:H2L2FDSX3:1:2141:14326:30655/1	60	-
chr1	119135102	119135103	A01177:23:H2L2FDSX3:1:1135:29921:27508/1	60	+
chr1	119933664	119933665	A01177:23:H2L2FDSX3:3:2173:12355:32722/1	60	-
chr1	119943776	119943777	A01177:23:H2L2FDSX3:4:1146:27199:35697	60	+
chr1	119944222	119944223	A01177:23:H2L2FDSX3:1:1256:4851:29997/1	60	-
chr1	120165363	120165364	A01177:23:H2L2FDSX3:1:1625:10990:6997/1	60	-
chr1	120565361	120565362	A01177:23:H2L2FDSX3:1:2433:8739:11584/1	60	-
chr1	120979544	120979545	A01177:23:H2L2FDSX3:2:2425:21151:24189/1	60	-
chr1	121286579	121286580	A01177:23:H2L2FDSX3:1:1313:6406:36980/1	60	+
chr1	121460764	121460765	A01177:23:H2L2FDSX3:1:1334:22200:16078/1	60	-
chr1	121541433	121541434	A01177:23:H2L2FDSX3:4:1357:12147:35994	60	+
chr1	121565867	121565868	A01177:23:H2L2FDSX3:3:1166:14253:14372/1	60	+
chr1	121569543	121569544	A01177:23:H2L2FDSX3:1:1143:14922:22263/1	60	+
chr1	122423114	122423115	A01177:23:H2L2FDSX3:1:1554:28257:2644/1	60	+
chr1	122424979	122424980	A01177:23:H2L2FDSX3:1:2603:18801:6245	60	+
chr1	143230261	143230262	A01177:23:H2L2FDSX3:2:1407:19461:3724/1	60	+
chr1	143252926	143252927	A01177:23:H2L2FDSX3:4:1361:15953:7263	60	-
chr1	143840434	143840435	A01177:23:H2L2FDSX3:1:1308:32570:9831/1	60	+
chr1	143840435	143840436	A01177:23:H2L2FDSX3:2:2329:1533:35149	60	+
chr1	145013535	145013536	A01177:23:H2L2FDSX3:2:1213:21404:14794/1	60	-
chr1	145623202	145623203	A01177:23:H2L2FDSX3:2:2241:31204:5118	60	-
chr1	145634029	145634030	A01177:23:H2L2FDSX3:1:1668:4463:30107/1	60	+
chr1	146489905	146489906	A01177:23:H2L2FDSX3:3:1377:3558:21778	60	-
chr1	147392059	147392060	A01177:23:H2L2FDSX3:1:1142:5023:21934/1	60	+
chr1	148050250	148050251	A01177:23:H2L2FDSX3:2:2655:19298:14090/1	60	+
chr1	148711389	148711390	A01177:23:H2L2FDSX3:4:2274:12292:11913/1	60	-
chr1	149415982	149415983	A01177:23:H2L2FDSX3:1:2122:30789:23343/1	60	+
chr1	149855260	149855261	A01177:23:H2L2FDSX3:4:1205:9742:27320	60	-
chr1	150111233	150111234	A01177:23:H2L2FDSX3:1:1111:24478:5963/1	60	+
chr1	150527403	150527404	A01177:23:H2L2FDSX3:1:1135:22417:22592/1	60	+
chr1	150527408	150527409	A01177:23:H2L2FDSX3:1:1642:15664:32784/1	60	+
chr1	150657492	150657493	A01177:23:H2L2FDSX3:1:1623:1868:12649/1	60	-
chr1	150660681	150660682	A01177:23:H2L2FDSX3:1:2351:28393:10927/1	60	+
chr1	150684092	150684093	A01177:23:H2L2FDSX3:1:1661:22896:9549/1	60	-
chr1	150695259	150695260	A01177:23:H2L2FDSX3:4:1521:13503:12602/1	60	+
chr1	150696053	150696054	A01177:23:H2L2FDSX3:1:1678:24415:1908/1	60	+
chr1	151692168	151692169	A01177:23:H2L2FDSX3:2:2646:21142:17722/1	60	+
chr1	152031362	152031363	A01177:23:H2L2FDSX3:2:1115:11342:20322/1	60	+
chr1	152137030	152137031	A01177:23:H2L2FDSX3:1:1360:29161:21120/1	60	+
chr1	152393213	152393214	A01177:23:H2L2FDSX3:1:1132:5719:1125/1	60	+
chr1	153479138	153479139	A01177:23:H2L2FDSX3:1:2447:31367:28385/1	60	-
chr1	154256991	154256992	A01177:23:H2L2FDSX3:1:2565:27615:34695/1	60	+
chr1	154621550	154621551	A01177:23:H2L2FDSX3:1:1173:13630:13761/1	60	-
chr1	155337214	155337215	A01177:23:H2L2FDSX3:4:2236:7419:23265/1	60	+
chr1	155402427	155402428	A01177:23:H2L2FDSX3:2:2203:24397:24079/1	60	-
chr1	155491709	155491710	A01177:23:H2L2FDSX3:1:1519:25482:16595/1	60	-
chr1	155532220	155532221	A01177:23:H2L2FDSX3:2:1576:30978:6136/1	60	-
chr1	155704782	155704783	A01177:23:H2L2FDSX3:3:2558:3992:27477/1	60	+
chr1	156502252	156502253	A01177:23:H2L2FDSX3:4:1351:10420:20322	60	-
chr1	157048625	157048626	A01177:23:H2L2FDSX3:1:1137:1823:8750/1	60	-
chr1	158366540	158366541	A01177:23:H2L2FDSX3:1:2211:23918:8469/1	60	+
chr1	159024240	159024241	A01177:23:H2L2FDSX3:3:1175:9552:13996	60	+
chr1	159046676	159046677	A01177:23:H2L2FDSX3:1:1447:3920:23406/1	60	-
chr1	159325769	159325770	A01177:23:H2L2FDSX3:3:2624:16333:31720/1	60	-
chr1	159591871	159591872	A01177:23:H2L2FDSX3:1:1246:15257:22623/1	60	+
chr1	159941063	159941064	A01177:23:H2L2FDSX3:1:1115:19407:29653/1	60	+
chr1	160255067	160255068	A01177:23:H2L2FDSX3:1:1333:10050:2644/1	60	+
chr1	160420412	160420413	A01177:23:H2L2FDSX3:4:1131:24777:7670	60	+
chr1	160476180	160476181	A01177:23:H2L2FDSX3:3:1578:1732:35775	60	+
chr1	160498255	160498256	A01177:23:H2L2FDSX3:2:2211:4553:30953/1	60	+
chr1	161298275	161298276	A01177:23:H2L2FDSX3:4:1368:18801:10723	60	+
chr1	161540325	161540326	A01177:23:H2L2FDSX3:1:1148:2772:17785/1	60	-
chr1	161883288	161883289	A01177:23:H2L2FDSX3:4:2261:9462:13401/1	60	-
chr1	161950518	161950519	A01177:23:H2L2FDSX3:1:1138:4553:27821/1	60	+
chr1	162492794	162492795	A01177:23:H2L2FDSX3:1:1649:16396:15045/1	60	+
chr1	162585549	162585550	A01177:23:H2L2FDSX3:2:1225:25355:20572	60	-
chr1	162797663	162797664	A01177:23:H2L2FDSX3:1:1158:10719:11945/1	60	+
chr1	162802907	162802908	A01177:23:H2L2FDSX3:1:1457:31837:11631/1	60	+
chr1	162945713	162945714	A01177:23:H2L2FDSX3:1:1235:21893:29074	60	+
chr1	163703209	163703210	A01177:23:H2L2FDSX3:1:2575:29975:2613/1	60	-
chr1	163717844	163717845	A01177:23:H2L2FDSX3:3:1238:32136:17816	60	-
chr1	163836194	163836195	A01177:23:H2L2FDSX3:1:1272:17490:3975/1	60	-
chr1	163855691	163855692	A01177:23:H2L2FDSX3:1:1147:23176:20400/1	60	-
chr1	164786269	164786270	A01177:23:H2L2FDSX3:1:1639:13711:15186/1	60	+
chr1	165635575	165635576	A01177:23:H2L2FDSX3:4:1152:9444:20384	60	-
chr1	166227728	166227729	A01177:23:H2L2FDSX3:1:1210:29288:21621/1	60	-
chr1	166950857	166950858	A01177:23:H2L2FDSX3:1:2238:15727:32800/1	60	-
chr1	167159500	167159501	A01177:23:H2L2FDSX3:1:1321:31539:28494/1	60	+
chr1	167316265	167316266	A01177:23:H2L2FDSX3:4:1435:27986:36213/1	60	-
chr1	167329099	167329100	A01177:23:H2L2FDSX3:2:1137:27218:27868/1	60	-
chr1	167370632	167370633	A01177:23:H2L2FDSX3:1:1108:10511:22733/1	60	+
chr1	167768316	167768317	A01177:23:H2L2FDSX3:1:1635:17183:5353/1	60	+
chr1	167783953	167783954	A01177:23:H2L2FDSX3:2:1301:7545:2910/1	60	+
chr1	168048586	168048587	A01177:23:H2L2FDSX3:1:1337:3631:24283/1	60	-
chr1	168416013	168416014	A01177:23:H2L2FDSX3:1:1156:31367:16799	60	-
chr1	168416015	168416016	A01177:23:H2L2FDSX3:1:1155:18991:29810/1	60	-
chr1	168539260	168539261	A01177:23:H2L2FDSX3:1:1465:19994:31735/1	60	+
chr1	168576698	168576699	A01177:23:H2L2FDSX3:4:1526:4092:15781/1	60	-
chr1	168817048	168817049	A01177:23:H2L2FDSX3:1:1355:27588:35900/1	60	+
chr1	169213950	169213951	A01177:23:H2L2FDSX3:1:1457:26847:36996/1	60	-
chr1	169399835	169399836	A01177:23:H2L2FDSX3:3:1272:6524:1830/1	60	-
chr1	169835701	169835702	A01177:23:H2L2FDSX3:3:1161:15881:36855	60	-
chr1	169843886	169843887	A01177:23:H2L2FDSX3:1:1278:10330:16501/1	60	-
chr1	169985293	169985294	A01177:23:H2L2FDSX3:1:2559:29134:1658/1	60	+
chr1	170027553	170027554	A01177:23:H2L2FDSX3:2:2375:27823:1360/1	60	-
chr1	170036869	170036870	A01177:23:H2L2FDSX3:2:1623:2862:31375	60	-
chr1	170102280	170102281	A01177:23:H2L2FDSX3:2:1433:4707:8171/1	60	+
chr1	170102281	170102282	A01177:23:H2L2FDSX3:4:2646:30662:12383/1	60	+
chr1	170549417	170549418	A01177:23:H2L2FDSX3:1:1346:31882:34162/1	60	+
chr1	171534871	171534872	A01177:23:H2L2FDSX3:1:1241:10411:17738/1	60	-
chr1	171543682	171543683	A01177:23:H2L2FDSX3:2:2632:22959:23500/1	60	-
chr1	171600927	171600928	A01177:23:H2L2FDSX3:4:1149:30020:11146	60	+
chr1	172144549	172144550	A01177:23:H2L2FDSX3:1:1177:25843:9330/1	60	-
chr1	173767622	173767623	A01177:23:H2L2FDSX3:4:2518:13250:25410	60	+
chr1	173779095	173779096	A01177:23:H2L2FDSX3:2:1558:3125:16391/1	60	-
chr1	173941571	173941572	A01177:23:H2L2FDSX3:1:1512:7057:6042/1	60	-
chr1	173981776	173981777	A01177:23:H2L2FDSX3:1:1568:29767:18004/1	60	-
chr1	174274473	174274474	A01177:23:H2L2FDSX3:1:1313:2040:8782/1	60	+
chr1	174286868	174286869	A01177:23:H2L2FDSX3:2:2326:19235:18458/1	60	+
chr1	174338382	174338383	A01177:23:H2L2FDSX3:1:1375:26187:32690/1	60	+
chr1	174520103	174520104	A01177:23:H2L2FDSX3:2:2336:15013:27305/1	60	+
chr1	174521700	174521701	A01177:23:H2L2FDSX3:1:1175:18150:36996/1	60	+
chr1	174753951	174753952	A01177:23:H2L2FDSX3:1:1444:23032:4554/1	60	-
chr1	174842837	174842838	A01177:23:H2L2FDSX3:2:1276:22959:31986/1	60	-
chr1	174963525	174963526	A01177:23:H2L2FDSX3:3:2215:21784:33019	60	-
chr1	176122180	176122181	A01177:23:H2L2FDSX3:1:1123:13395:13510/1	60	+
chr1	176134058	176134059	A01177:23:H2L2FDSX3:1:1610:2428:21950/1	60	-
chr1	176134316	176134317	A01177:23:H2L2FDSX3:1:1123:8214:21512/1	60	-
chr1	176147708	176147709	A01177:23:H2L2FDSX3:1:1664:11297:20838/1	60	-
chr1	176580289	176580290	A01177:23:H2L2FDSX3:3:2623:20717:9064/1	60	+
chr1	177288012	177288013	A01177:23:H2L2FDSX3:4:1208:15013:27273	60	-
chr1	177585914	177585915	A01177:23:H2L2FDSX3:1:1243:2085:29935/1	60	-
chr1	177870493	177870494	A01177:23:H2L2FDSX3:1:1364:7428:15859/1	60	+
chr1	178012199	178012200	A01177:23:H2L2FDSX3:1:2332:7175:17080/1	60	+
chr1	178712396	178712397	A01177:23:H2L2FDSX3:4:1271:16902:17550	60	-
chr1	178904727	178904728	A01177:23:H2L2FDSX3:1:1571:22101:15906/1	60	-
chr1	179355490	179355491	A01177:23:H2L2FDSX3:1:1216:10285:26256/1	60	+
chr1	179355491	179355492	A01177:23:H2L2FDSX3:4:1410:22724:25598/1	60	+
chr1	179961316	179961317	A01177:23:H2L2FDSX3:1:1131:23674:11522/1	60	-
chr1	179990871	179990872	A01177:23:H2L2FDSX3:1:2408:7572:17738/1	60	+
chr1	180054477	180054478	A01177:23:H2L2FDSX3:1:1505:1841:28855	60	-
chr1	180059880	180059881	A01177:23:H2L2FDSX3:4:1152:19009:15436	60	+
chr1	180323233	180323234	A01177:23:H2L2FDSX3:3:1259:6804:14215	60	+
chr1	180370747	180370748	A01177:23:H2L2FDSX3:1:1317:30915:24220/1	60	+
chr1	180392916	180392917	A01177:23:H2L2FDSX3:3:2525:13575:2675	60	-
chr1	180406278	180406279	A01177:23:H2L2FDSX3:2:2243:27887:28714/1	60	-
chr1	180444933	180444934	A01177:23:H2L2FDSX3:1:1456:12246:14998/1	60	-
chr1	180569423	180569424	A01177:23:H2L2FDSX3:4:1512:22390:1344	60	+
chr1	180707423	180707424	A01177:23:H2L2FDSX3:1:1133:30572:22153/1	60	+
chr1	180823777	180823778	A01177:23:H2L2FDSX3:1:1107:1561:30467/1	60	+
chr1	180834697	180834698	A01177:23:H2L2FDSX3:1:1125:23185:10989/1	60	+
chr1	180873579	180873580	A01177:23:H2L2FDSX3:1:1663:12454:25097/1	60	+
chr1	180939769	180939770	A01177:23:H2L2FDSX3:1:2325:12174:24236	60	-
chr1	181910782	181910783	A01177:23:H2L2FDSX3:1:1135:20817:31657/1	60	+
chr1	182184395	182184396	A01177:23:H2L2FDSX3:1:2162:18918:28463/1	60	-
chr1	182873277	182873278	A01177:23:H2L2FDSX3:1:2118:31186:1141/1	60	+
chr1	183581696	183581697	A01177:23:H2L2FDSX3:1:2205:13810:18239/1	60	-
chr1	184720790	184720791	A01177:23:H2L2FDSX3:1:1663:17788:32675/1	60	+
chr1	184723773	184723774	A01177:23:H2L2FDSX3:1:1248:17888:30060/1	60	-
chr1	185094167	185094168	A01177:23:H2L2FDSX3:3:2358:9950:32816/1	60	-
chr1	185124841	185124842	A01177:23:H2L2FDSX3:2:2557:20039:23202/1	60	-
chr1	185129284	185129285	A01177:23:H2L2FDSX3:2:2571:27850:5447/1	60	-
chr1	185190376	185190377	A01177:23:H2L2FDSX3:2:2570:16984:2378/1	60	-
chr1	185274681	185274682	A01177:23:H2L2FDSX3:1:1413:28058:15013/1	60	+
chr1	185687329	185687330	A01177:23:H2L2FDSX3:2:2343:4951:29042	60	-
chr1	186091749	186091750	A01177:23:H2L2FDSX3:3:2142:17797:17816/1	60	-
chr1	186328771	186328772	A01177:23:H2L2FDSX3:3:2450:24686:23641/1	60	+
chr1	186334916	186334917	A01177:23:H2L2FDSX3:1:1409:27950:28134/1	60	+
chr1	186335638	186335639	A01177:23:H2L2FDSX3:1:1552:3513:31031/1	60	+
chr1	186361167	186361168	A01177:23:H2L2FDSX3:3:2310:17870:16282/1	60	-
chr1	186378592	186378593	A01177:23:H2L2FDSX3:1:2453:14253:30561/1	60	+
chr1	186383426	186383427	A01177:23:H2L2FDSX3:2:2546:2211:2378	60	-
chr1	186390458	186390459	A01177:23:H2L2FDSX3:2:1327:23656:21856/1	60	+
chr1	186415926	186415927	A01177:23:H2L2FDSX3:2:2230:17544:31093	60	-
chr1	186524805	186524806	A01177:23:H2L2FDSX3:1:2675:7600:36855/1	60	+
chr1	186948905	186948906	A01177:23:H2L2FDSX3:1:1142:21332:8876/1	60	-
chr1	188176949	188176950	A01177:23:H2L2FDSX3:1:1263:12807:15749/1	60	+
chr1	188922682	188922683	A01177:23:H2L2FDSX3:1:1475:19235:1579/1	60	-
chr1	189062166	189062167	A01177:23:H2L2FDSX3:2:1653:15157:14027/1	60	-
chr1	189184840	189184841	A01177:23:H2L2FDSX3:2:2555:16405:23610/1	60	+
chr1	189816832	189816833	A01177:23:H2L2FDSX3:4:1556:8223:30890/1	60	-
chr1	189828649	189828650	A01177:23:H2L2FDSX3:1:1218:11749:29105/1	60	-
chr1	189970447	189970448	A01177:23:H2L2FDSX3:1:1532:31810:5948/1	60	-
chr1	190056446	190056447	A01177:23:H2L2FDSX3:1:1306:28772:18129/1	60	-
chr1	190056975	190056976	A01177:23:H2L2FDSX3:1:2406:15528:35274/1	60	+
chr1	190157545	190157546	A01177:23:H2L2FDSX3:1:1549:17553:3615/1	60	+
chr1	190215501	190215502	A01177:23:H2L2FDSX3:2:1638:20039:17221	60	-
chr1	190249224	190249225	A01177:23:H2L2FDSX3:4:2630:18014:21825	60	-
chr1	190658609	190658610	A01177:23:H2L2FDSX3:1:2612:11894:18897/1	60	-
chr1	190760665	190760666	A01177:23:H2L2FDSX3:1:1605:15185:2988/1	60	+
chr1	190798704	190798705	A01177:23:H2L2FDSX3:2:1173:23041:31000/1	60	+
chr1	190873178	190873179	A01177:23:H2L2FDSX3:1:1319:17833:14246/1	60	-
chr1	191175661	191175662	A01177:23:H2L2FDSX3:2:2625:6361:18991/1	60	-
chr1	191327410	191327411	A01177:23:H2L2FDSX3:1:2533:6795:21465	60	-
chr1	191327736	191327737	A01177:23:H2L2FDSX3:1:2172:13042:4789/1	60	+
chr1	191333879	191333880	A01177:23:H2L2FDSX3:2:1660:28067:28651/1	60	+
chr1	191431467	191431468	A01177:23:H2L2FDSX3:1:1526:7102:1986/1	60	-
chr1	191630634	191630635	A01177:23:H2L2FDSX3:3:1646:27588:5869/1	60	-
chr1	191914503	191914504	A01177:23:H2L2FDSX3:1:2634:3658:30342/1	60	-
chr1	192014193	192014194	A01177:23:H2L2FDSX3:1:1111:8386:20369/1	60	-
chr1	192069790	192069791	A01177:23:H2L2FDSX3:1:1472:27100:6183/1	60	-
chr1	192128706	192128707	A01177:23:H2L2FDSX3:3:1666:15935:36699/1	60	-
chr1	192158215	192158216	A01177:23:H2L2FDSX3:1:2347:32488:28322/1	60	-
chr1	192171951	192171952	A01177:23:H2L2FDSX3:1:1306:4643:25316/1	60	-
chr1	192187335	192187336	A01177:23:H2L2FDSX3:1:2438:25491:20055/1	60	+
chr1	192310403	192310404	A01177:23:H2L2FDSX3:1:1523:11812:5822/1	60	-
chr1	192359740	192359741	A01177:23:H2L2FDSX3:3:2440:5999:27915/1	60	-
chr1	192942464	192942465	A01177:23:H2L2FDSX3:4:2518:12029:14935/1	60	-
chr1	193019072	193019073	A01177:23:H2L2FDSX3:2:1531:4020:5134/1	60	-
chr1	193096711	193096712	A01177:23:H2L2FDSX3:1:1101:23240:25801/1	60	-
chr1	193166038	193166039	A01177:23:H2L2FDSX3:1:2238:21685:5008/1	60	+
chr1	193167266	193167267	A01177:23:H2L2FDSX3:2:1609:28302:7451/1	60	-
chr1	193196762	193196763	A01177:23:H2L2FDSX3:1:1512:14398:18756/1	60	-
chr1	193203881	193203882	A01177:23:H2L2FDSX3:1:1121:19099:20885/1	60	-
chr1	193251452	193251453	A01177:23:H2L2FDSX3:1:1278:17481:29293/1	60	+
chr1	193415633	193415634	A01177:23:H2L2FDSX3:1:1313:21703:12931/1	60	-
chr1	193493199	193493200	A01177:23:H2L2FDSX3:1:1322:17779:31344/1	60	-
chr1	193571487	193571488	A01177:23:H2L2FDSX3:1:2445:26332:2284/1	60	-
chr1	193621202	193621203	A01177:23:H2L2FDSX3:1:1143:22724:20118	60	+
chr1	193625572	193625573	A01177:23:H2L2FDSX3:1:1114:24035:29403/1	60	-
chr1	193680980	193680981	A01177:23:H2L2FDSX3:1:1265:13648:35618/1	60	-
chr1	193746918	193746919	A01177:23:H2L2FDSX3:1:1251:3902:18740/1	60	+
chr1	194071585	194071586	A01177:23:H2L2FDSX3:1:1242:10104:14387/1	60	-
chr1	194091639	194091640	A01177:23:H2L2FDSX3:1:1455:18032:36511/1	60	+
chr1	194244126	194244127	A01177:23:H2L2FDSX3:1:1176:6912:33223/1	60	+
chr1	194338628	194338629	A01177:23:H2L2FDSX3:2:1440:28203:29888	60	-
chr1	194385620	194385621	A01177:23:H2L2FDSX3:1:2224:3197:30859/1	60	+
chr1	194472526	194472527	A01177:23:H2L2FDSX3:1:1128:19054:5462/1	60	+
chr1	194550500	194550501	A01177:23:H2L2FDSX3:2:1541:4806:36464/1	60	-
chr1	194579485	194579486	A01177:23:H2L2FDSX3:4:1333:7057:18944/1	60	+
chr1	194720639	194720640	A01177:23:H2L2FDSX3:1:2652:18258:29293/1	60	+
chr1	194725911	194725912	A01177:23:H2L2FDSX3:1:1169:15655:8750/1	60	-
chr1	194839615	194839616	A01177:23:H2L2FDSX3:1:1514:17797:17409	60	-
chr1	195121379	195121380	A01177:23:H2L2FDSX3:2:1522:5113:2988/1	60	+
chr1	195189294	195189295	A01177:23:H2L2FDSX3:1:1218:28113:28729/1	60	-
chr1	195288062	195288063	A01177:23:H2L2FDSX3:1:1176:23321:18458/1	60	+
chr1	195292828	195292829	A01177:23:H2L2FDSX3:1:1159:8766:27946/1	60	+
chr1	195359429	195359430	A01177:23:H2L2FDSX3:2:1571:25319:23547/1	60	+
chr1	195403571	195403572	A01177:23:H2L2FDSX3:3:1471:20699:8281	60	+
chr1	195411574	195411575	A01177:23:H2L2FDSX3:1:1413:10230:13416/1	60	-
chr1	195426656	195426657	A01177:23:H2L2FDSX3:1:1127:30978:20729/1	60	-
chr1	195598892	195598893	A01177:23:H2L2FDSX3:4:1117:17616:8328	60	-
chr1	195598894	195598895	A01177:23:H2L2FDSX3:3:2624:27543:28087	60	-
chr1	195666483	195666484	A01177:23:H2L2FDSX3:1:1171:3061:3474	60	-
chr1	195701140	195701141	A01177:23:H2L2FDSX3:1:1242:9742:19805/1	60	-
chr1	195716494	195716495	A01177:23:H2L2FDSX3:4:1403:29903:6746/1	60	-
chr1	195717271	195717272	A01177:23:H2L2FDSX3:1:1277:16694:5102/1	60	+
chr1	195770338	195770339	A01177:23:H2L2FDSX3:1:1434:18719:12054/1	60	-
chr1	195828374	195828375	A01177:23:H2L2FDSX3:1:1626:21938:20134/1	60	-
chr1	195831348	195831349	A01177:23:H2L2FDSX3:4:1252:18213:13088	60	-
chr1	195862185	195862186	A01177:23:H2L2FDSX3:3:1362:11315:35994/1	60	+
chr1	195914262	195914263	A01177:23:H2L2FDSX3:1:1119:21423:17268/1	60	+
chr1	196173373	196173374	A01177:23:H2L2FDSX3:2:1355:27281:19366/1	60	+
chr1	196257381	196257382	A01177:23:H2L2FDSX3:3:1168:22670:36182/1	60	-
chr1	196489468	196489469	A01177:23:H2L2FDSX3:1:1134:12834:11506/1	60	-
chr1	196662998	196662999	A01177:23:H2L2FDSX3:1:1125:7274:12524/1	60	+
chr1	196961581	196961582	A01177:23:H2L2FDSX3:3:2667:26937:11725/1	60	-
chr1	197016730	197016731	A01177:23:H2L2FDSX3:2:1276:28203:19680/1	60	-
chr1	197133839	197133840	A01177:23:H2L2FDSX3:4:1575:28619:28197	60	-
chr1	197169396	197169397	A01177:23:H2L2FDSX3:1:1462:25030:5102/1	60	+
chr1	197181962	197181963	A01177:23:H2L2FDSX3:1:1258:2808:5040/1	60	-
chr1	197193496	197193497	A01177:23:H2L2FDSX3:1:1607:18539:31594/1	60	-
chr1	197560942	197560943	A01177:23:H2L2FDSX3:2:1326:11568:7341/1	60	+
chr1	197588185	197588186	A01177:23:H2L2FDSX3:1:2667:3775:13510/1	60	-
chr1	197602356	197602357	A01177:23:H2L2FDSX3:4:2256:17824:20776/1	60	+
chr1	197674965	197674966	A01177:23:H2L2FDSX3:1:1115:25265:17534/1	60	+
chr1	197695696	197695697	A01177:23:H2L2FDSX3:1:1166:15555:22420/1	60	+
chr1	197722497	197722498	A01177:23:H2L2FDSX3:1:2101:18765:9784/1	60	+
chr1	197729505	197729506	A01177:23:H2L2FDSX3:1:2532:31629:35227	60	+
chr1	198159751	198159752	A01177:23:H2L2FDSX3:1:1230:9697:33348/1	60	+
chr1	198270205	198270206	A01177:23:H2L2FDSX3:1:1535:7319:15013/1	60	-
chr1	198270436	198270437	A01177:23:H2L2FDSX3:3:1537:12897:1689/1	60	+
chr1	198290703	198290704	A01177:23:H2L2FDSX3:2:2643:14886:3129	60	-
chr1	198909753	198909754	A01177:23:H2L2FDSX3:1:1557:12509:8907/1	60	+
chr1	198922121	198922122	A01177:23:H2L2FDSX3:3:1110:22146:24721	60	-
chr1	198934972	198934973	A01177:23:H2L2FDSX3:1:1130:17644:16297/1	60	+
chr1	198955787	198955788	A01177:23:H2L2FDSX3:1:1110:18331:28103/1	60	+
chr1	199001604	199001605	A01177:23:H2L2FDSX3:1:1141:16767:19413/1	60	+
chr1	199081770	199081771	A01177:23:H2L2FDSX3:1:2514:15555:28995/1	60	+
chr1	199138487	199138488	A01177:23:H2L2FDSX3:4:2532:23402:10958	60	+
chr1	199151340	199151341	A01177:23:H2L2FDSX3:1:2473:6632:24627	60	-
chr1	199166621	199166622	A01177:23:H2L2FDSX3:1:1110:14479:9846/1	60	-
chr1	199176212	199176213	A01177:23:H2L2FDSX3:4:1566:5773:36260/1	60	-
chr1	199226195	199226196	A01177:23:H2L2FDSX3:3:1236:9136:5259/1	60	-
chr1	199232537	199232538	A01177:23:H2L2FDSX3:1:1130:20871:23985/1	60	-
chr1	199240388	199240389	A01177:23:H2L2FDSX3:1:1330:6216:29982/1	60	+
chr1	199248232	199248233	A01177:23:H2L2FDSX3:4:2256:25681:30812/1	60	+
chr1	199291156	199291157	A01177:23:H2L2FDSX3:1:1170:11252:22952/1	60	-
chr1	199475785	199475786	A01177:23:H2L2FDSX3:1:1146:14751:15421/1	60	+
chr1	200161928	200161929	A01177:23:H2L2FDSX3:1:1244:27986:3490/1	60	-
chr1	200185029	200185030	A01177:23:H2L2FDSX3:4:1144:29469:16861/1	60	+
chr1	200560389	200560390	A01177:23:H2L2FDSX3:4:2150:5936:19883/1	60	-
chr1	200605333	200605334	A01177:23:H2L2FDSX3:2:1443:19325:3427/1	60	+
chr1	201078964	201078965	A01177:23:H2L2FDSX3:2:1208:31801:16705/1	60	-
chr1	201525365	201525366	A01177:23:H2L2FDSX3:1:1233:23674:33599/1	60	+
chr1	201575573	201575574	A01177:23:H2L2FDSX3:4:1177:21377:13338	60	-
chr1	201674731	201674732	A01177:23:H2L2FDSX3:1:1119:7609:17707/1	60	-
chr1	201809740	201809741	A01177:23:H2L2FDSX3:1:1423:16351:28369/1	60	-
chr1	201857669	201857670	A01177:23:H2L2FDSX3:2:1629:12400:8844	60	+
chr1	202415885	202415886	A01177:23:H2L2FDSX3:1:2648:18403:8782/1	60	+
chr1	202429890	202429891	A01177:23:H2L2FDSX3:2:2537:8757:19539/1	60	-
chr1	202644890	202644891	A01177:23:H2L2FDSX3:1:1574:24948:36996/1	60	-
chr1	203815962	203815963	A01177:23:H2L2FDSX3:1:1132:30201:10081/1	60	+
chr1	203816696	203816697	A01177:23:H2L2FDSX3:1:1148:15646:34162/1	60	+
chr1	203977627	203977628	A01177:23:H2L2FDSX3:4:1556:17237:34632	60	+
chr1	204590223	204590224	A01177:23:H2L2FDSX3:3:2220:5520:12336	60	+
chr1	205636586	205636587	A01177:23:H2L2FDSX3:1:1532:7789:11193/1	60	-
chr1	206016255	206016256	A01177:23:H2L2FDSX3:4:1141:15094:32393	60	-
chr1	206226966	206226967	A01177:23:H2L2FDSX3:1:1157:30463:16235/1	60	+
chr1	206572350	206572351	A01177:23:H2L2FDSX3:1:2209:15456:36401/1	60	-
chr1	206572351	206572352	A01177:23:H2L2FDSX3:2:1349:32298:12242/1	60	-
chr1	207270252	207270253	A01177:23:H2L2FDSX3:3:1615:1244:18458	60	+
chr1	207760574	207760575	A01177:23:H2L2FDSX3:1:1247:6497:17942/1	60	-
chr1	207791616	207791617	A01177:23:H2L2FDSX3:2:1272:27073:35070	60	-
chr1	207792435	207792436	A01177:23:H2L2FDSX3:1:1663:5376:23390/1	60	+
chr1	207794418	207794419	A01177:23:H2L2FDSX3:1:1334:24225:34585/1	60	+
chr1	208971853	208971854	A01177:23:H2L2FDSX3:1:1130:26946:30686/1	60	-
chr1	209736246	209736247	A01177:23:H2L2FDSX3:4:1304:23827:1767	60	+
chr1	209851138	209851139	A01177:23:H2L2FDSX3:1:2345:25247:7232/1	60	-
chr1	211298142	211298143	A01177:23:H2L2FDSX3:1:1133:27416:2284/1	60	+
chr1	211304447	211304448	A01177:23:H2L2FDSX3:3:2160:1633:11710/1	60	+
chr1	211304612	211304613	A01177:23:H2L2FDSX3:1:2106:29622:32597/1	60	+
chr1	211308289	211308290	A01177:23:H2L2FDSX3:1:2505:9489:27383/1	60	+
chr1	211652568	211652569	A01177:23:H2L2FDSX3:1:1101:20130:1720/1	60	+
chr1	211745416	211745417	A01177:23:H2L2FDSX3:1:2553:31530:17331/1	60	-
chr1	211984644	211984645	A01177:23:H2L2FDSX3:1:1212:27868:12774/1	60	+
chr1	211985327	211985328	A01177:23:H2L2FDSX3:1:1334:27172:8625/1	60	-
chr1	211999382	211999383	A01177:23:H2L2FDSX3:1:1265:28881:24486/1	60	-
chr1	212008219	212008220	A01177:23:H2L2FDSX3:1:1426:23800:36824/1	60	+
chr1	212054165	212054166	A01177:23:H2L2FDSX3:1:1257:30463:23970/1	60	-
chr1	212074872	212074873	A01177:23:H2L2FDSX3:1:1264:1949:33833/1	60	+
chr1	212075547	212075548	A01177:23:H2L2FDSX3:2:1466:2899:28682	60	+
chr1	212095489	212095490	A01177:23:H2L2FDSX3:1:1440:11261:4993	60	+
chr1	212100018	212100019	A01177:23:H2L2FDSX3:1:1516:24903:7733/1	60	-
chr1	212276782	212276783	A01177:23:H2L2FDSX3:2:2515:16089:3020	60	-
chr1	212318884	212318885	A01177:23:H2L2FDSX3:2:2556:30092:11647/1	60	+
chr1	212355390	212355391	A01177:23:H2L2FDSX3:1:1173:1063:33583/1	60	+
chr1	212742695	212742696	A01177:23:H2L2FDSX3:1:1638:6442:32033/1	60	+
chr1	212786870	212786871	A01177:23:H2L2FDSX3:1:1546:14172:36307/1	60	+
chr1	212810251	212810252	A01177:23:H2L2FDSX3:1:1271:19081:17221	60	-
chr1	212863763	212863764	A01177:23:H2L2FDSX3:2:1405:8684:3818/1	60	+
chr1	213007554	213007555	A01177:23:H2L2FDSX3:4:2228:1877:8500	60	-
chr1	213080158	213080159	A01177:23:H2L2FDSX3:1:1107:20202:16250/1	60	+
chr1	213129835	213129836	A01177:23:H2L2FDSX3:1:2339:21007:22561/1	60	-
chr1	213232702	213232703	A01177:23:H2L2FDSX3:1:1211:5954:27837/1	60	-
chr1	213262341	213262342	A01177:23:H2L2FDSX3:2:2305:14172:14794/1	60	+
chr1	213521090	213521091	A01177:23:H2L2FDSX3:1:2210:20645:32111/1	60	-
chr1	214611038	214611039	A01177:23:H2L2FDSX3:3:2404:16224:4852/1	60	-
chr1	214611401	214611402	A01177:23:H2L2FDSX3:3:2628:10384:29340	60	+
chr1	214615526	214615527	A01177:23:H2L2FDSX3:1:2151:8739:32346/1	60	+
chr1	214620753	214620754	A01177:23:H2L2FDSX3:1:1245:30743:26553/1	60	-
chr1	214630535	214630536	A01177:23:H2L2FDSX3:2:2622:6307:17080/1	60	-
chr1	214925205	214925206	A01177:23:H2L2FDSX3:2:1103:18647:32722/1	60	-
chr1	215367562	215367563	A01177:23:H2L2FDSX3:1:2140:22589:3599/1	60	-
chr1	215605147	215605148	A01177:23:H2L2FDSX3:1:1562:3712:22138/1	60	-
chr1	215622551	215622552	A01177:23:H2L2FDSX3:1:1606:26603:31219/1	60	-
chr1	215791597	215791598	A01177:23:H2L2FDSX3:1:1212:18276:22592/1	60	+
chr1	216355652	216355653	A01177:23:H2L2FDSX3:1:2610:14805:27477/1	60	-
chr1	216390728	216390729	A01177:23:H2L2FDSX3:1:1122:5095:3771/1	60	+
chr1	216550774	216550775	A01177:23:H2L2FDSX3:2:1613:31448:17597/1	60	-
chr1	216551473	216551474	A01177:23:H2L2FDSX3:2:1362:18159:5760/1	60	+
chr1	216591315	216591316	A01177:23:H2L2FDSX3:1:1421:6885:28009/1	60	-
chr1	216605921	216605922	A01177:23:H2L2FDSX3:1:1252:22083:34882/1	60	+
chr1	216650530	216650531	A01177:23:H2L2FDSX3:1:2644:9308:28729/1	60	+
chr1	216715369	216715370	A01177:23:H2L2FDSX3:1:1153:8052:24361/1	60	+
chr1	216825131	216825132	A01177:23:H2L2FDSX3:1:1233:17951:28197/1	60	+
chr1	217606172	217606173	A01177:23:H2L2FDSX3:1:1165:22281:4319/1	60	-
chr1	217611377	217611378	A01177:23:H2L2FDSX3:1:2163:3757:7467/1	60	-
chr1	217615601	217615602	A01177:23:H2L2FDSX3:1:1305:23032:29450/1	60	-
chr1	217624501	217624502	A01177:23:H2L2FDSX3:3:2269:31557:27555/1	60	-
chr1	218040502	218040503	A01177:23:H2L2FDSX3:1:1650:3893:7232/1	60	+
chr1	218048900	218048901	A01177:23:H2L2FDSX3:2:2174:17888:30217/1	60	-
chr1	218093868	218093869	A01177:23:H2L2FDSX3:1:2447:29894:26428/1	60	+
chr1	218293650	218293651	A01177:23:H2L2FDSX3:2:1558:22399:31892	60	-
chr1	218307066	218307067	A01177:23:H2L2FDSX3:1:2674:23077:25332/1	60	+
chr1	218764615	218764616	A01177:23:H2L2FDSX3:1:1419:21133:22498/1	60	+
chr1	218855583	218855584	A01177:23:H2L2FDSX3:1:1440:17264:25128/1	60	+
chr1	218866773	218866774	A01177:23:H2L2FDSX3:1:2574:17969:14669/1	60	+
chr1	218872194	218872195	A01177:23:H2L2FDSX3:1:2149:30364:11647/1	60	+
chr1	219095145	219095146	A01177:23:H2L2FDSX3:3:1261:18611:26897/1	60	-
chr1	219137340	219137341	A01177:23:H2L2FDSX3:1:1240:5846:14904/1	60	-
chr1	219179275	219179276	A01177:23:H2L2FDSX3:1:1466:6479:3787/1	60	+
chr1	219183330	219183331	A01177:23:H2L2FDSX3:1:2136:17906:6887/1	60	-
chr1	219186632	219186633	A01177:23:H2L2FDSX3:1:1430:13539:17581/1	60	+
chr1	219187137	219187138	A01177:23:H2L2FDSX3:1:1477:13874:16939/1	60	-
chr1	219187891	219187892	A01177:23:H2L2FDSX3:1:1549:3197:11224/1	60	+
chr1	219219027	219219028	A01177:23:H2L2FDSX3:1:1112:22128:8124/1	60	+
chr1	220069761	220069762	A01177:23:H2L2FDSX3:2:1118:28899:27618	60	-
chr1	220120200	220120201	A01177:23:H2L2FDSX3:4:1326:10004:26083	60	+
chr1	220144671	220144672	A01177:23:H2L2FDSX3:1:1453:2899:17628/1	60	-
chr1	220191609	220191610	A01177:23:H2L2FDSX3:1:1210:31756:32283/1	60	-
chr1	220203313	220203314	A01177:23:H2L2FDSX3:4:1165:13512:31000	60	-
chr1	221290907	221290908	A01177:23:H2L2FDSX3:1:1575:12057:32550	60	+
chr1	221732154	221732155	A01177:23:H2L2FDSX3:1:1262:12961:10629/1	60	+
chr1	221736125	221736126	A01177:23:H2L2FDSX3:3:1555:23954:5556	60	-
chr1	221820424	221820425	A01177:23:H2L2FDSX3:1:2317:17951:15076/1	60	-
chr1	221957706	221957707	A01177:23:H2L2FDSX3:1:1117:8106:34945/1	60	+
chr1	221975680	221975681	A01177:23:H2L2FDSX3:1:1230:23927:16094/1	60	+
chr1	222122700	222122701	A01177:23:H2L2FDSX3:4:1254:13955:6183	60	-
chr1	222565930	222565931	A01177:23:H2L2FDSX3:1:1466:5909:11256/1	60	+
chr1	222701550	222701551	A01177:23:H2L2FDSX3:2:2102:24542:10833	60	+
chr1	222719311	222719312	A01177:23:H2L2FDSX3:1:1110:27661:10942/1	60	+
chr1	222899083	222899084	A01177:23:H2L2FDSX3:1:2323:16378:30514/1	60	+
chr1	223815164	223815165	A01177:23:H2L2FDSX3:1:2512:11577:15123/1	60	-
chr1	223820236	223820237	A01177:23:H2L2FDSX3:1:2159:13639:11584/1	60	+
chr1	224293873	224293874	A01177:23:H2L2FDSX3:1:2632:9182:29794/1	60	-
chr1	224385655	224385656	A01177:23:H2L2FDSX3:1:1342:11125:36511/1	60	+
chr1	224416872	224416873	A01177:23:H2L2FDSX3:3:1509:21920:2221/1	60	+
chr1	224429548	224429549	A01177:23:H2L2FDSX3:1:1377:1787:17112/1	60	+
chr1	225266663	225266664	A01177:23:H2L2FDSX3:1:1104:12834:3834/1	60	-
chr1	225410194	225410195	A01177:23:H2L2FDSX3:1:1116:24135:36714/1	60	-
chr1	225498886	225498887	A01177:23:H2L2FDSX3:4:1113:6912:34381	60	+
chr1	225553557	225553558	A01177:23:H2L2FDSX3:4:2252:19352:31375/1	60	-
chr1	225584849	225584850	A01177:23:H2L2FDSX3:4:1176:11930:22185	60	+
chr1	225626251	225626252	A01177:23:H2L2FDSX3:2:1647:19660:35008/1	60	+
chr1	225677981	225677982	A01177:23:H2L2FDSX3:2:2144:15438:1767/1	60	-
chr1	225982871	225982872	A01177:23:H2L2FDSX3:1:2143:30409:26475/1	60	+
chr1	225983043	225983044	A01177:23:H2L2FDSX3:1:1366:23366:18787/1	60	+
chr1	226005240	226005241	A01177:23:H2L2FDSX3:4:2125:1886:36918	60	-
chr1	226370927	226370928	A01177:23:H2L2FDSX3:1:2230:24198:28056/1	60	+
chr1	226481984	226481985	A01177:23:H2L2FDSX3:2:1203:21151:27070/1	60	-
chr1	226606888	226606889	A01177:23:H2L2FDSX3:1:1164:16107:29575/1	60	+
chr1	226606891	226606892	A01177:23:H2L2FDSX3:1:1253:12292:36119/1	60	+
chr1	227034419	227034420	A01177:23:H2L2FDSX3:4:1339:3721:29230	60	-
chr1	227757653	227757654	A01177:23:H2L2FDSX3:3:1509:24180:20697/1	60	-
chr1	228553176	228553177	A01177:23:H2L2FDSX3:1:1344:7591:34679/1	60	+
chr1	229003126	229003127	A01177:23:H2L2FDSX3:1:1113:24704:18380/1	60	+
chr1	230238326	230238327	A01177:23:H2L2FDSX3:1:1416:6768:17848/1	60	+
chr1	230679282	230679283	A01177:23:H2L2FDSX3:1:2154:9796:21057/1	60	-
chr1	230913045	230913046	A01177:23:H2L2FDSX3:1:1157:16911:7545/1	60	+
chr1	230922730	230922731	A01177:23:H2L2FDSX3:1:1116:10465:1642/1	60	-
chr1	230967622	230967623	A01177:23:H2L2FDSX3:1:1669:1895:16705/1	60	+
chr1	230994120	230994121	A01177:23:H2L2FDSX3:1:1319:21034:15687/1	60	-
chr1	231363147	231363148	A01177:23:H2L2FDSX3:1:1263:22110:9471/1	60	-
chr1	231533579	231533580	A01177:23:H2L2FDSX3:1:1460:3197:36432/1	60	+
chr1	232194842	232194843	A01177:23:H2L2FDSX3:1:1270:30942:28025/1	60	+
chr1	232457622	232457623	A01177:23:H2L2FDSX3:1:1214:2040:32111/1	60	-
chr1	232460232	232460233	A01177:23:H2L2FDSX3:4:2619:27444:2394/1	60	-
chr1	232626866	232626867	A01177:23:H2L2FDSX3:4:1259:20564:32346	60	+
chr1	232975686	232975687	A01177:23:H2L2FDSX3:1:1161:7265:1861/1	60	+
chr1	233166435	233166436	A01177:23:H2L2FDSX3:2:2264:5303:9643/1	60	-
chr1	233231830	233231831	A01177:23:H2L2FDSX3:1:1118:28058:18615/1	60	+
chr1	233256732	233256733	A01177:23:H2L2FDSX3:1:2652:7274:26960/1	60	-
chr1	233682993	233682994	A01177:23:H2L2FDSX3:2:2419:11424:8656	60	-
chr1	234369219	234369220	A01177:23:H2L2FDSX3:1:1455:25229:17910/1	60	-
chr1	234450430	234450431	A01177:23:H2L2FDSX3:1:1144:19623:32753/1	60	-
chr1	235177608	235177609	A01177:23:H2L2FDSX3:1:1132:5909:13072/1	60	-
chr1	235217746	235217747	A01177:23:H2L2FDSX3:4:1246:11261:9126	60	-
chr1	235263265	235263266	A01177:23:H2L2FDSX3:1:1264:28474:20588/1	60	+
chr1	235282551	235282552	A01177:23:H2L2FDSX3:1:1338:5421:18490/1	60	+
chr1	235329672	235329673	A01177:23:H2L2FDSX3:1:1201:2365:29074/1	60	+
chr1	235792865	235792866	A01177:23:H2L2FDSX3:3:2174:28800:11036/1	60	+
chr1	235966596	235966597	A01177:23:H2L2FDSX3:3:2251:28980:24032	60	-
chr1	236531608	236531609	A01177:23:H2L2FDSX3:1:1572:6027:4163	60	+
chr1	236556420	236556421	A01177:23:H2L2FDSX3:2:2569:11469:2096	60	+
chr1	236761708	236761709	A01177:23:H2L2FDSX3:4:1609:28899:12179/1	60	+
chr1	236831249	236831250	A01177:23:H2L2FDSX3:1:2356:1127:28870/1	60	-
chr1	237489972	237489973	A01177:23:H2L2FDSX3:1:2150:1922:12618/1	60	+
chr1	237495325	237495326	A01177:23:H2L2FDSX3:4:1352:3558:20055	60	+
chr1	237508350	237508351	A01177:23:H2L2FDSX3:1:2138:32904:28260/1	60	+
chr1	237532106	237532107	A01177:23:H2L2FDSX3:1:1276:14009:2738/1	60	+
chr1	237538950	237538951	A01177:23:H2L2FDSX3:1:1333:8802:29794/1	60	+
chr1	237593911	237593912	A01177:23:H2L2FDSX3:1:1214:7735:17675/1	60	+
chr1	237594380	237594381	A01177:23:H2L2FDSX3:1:2155:24975:4194/1	60	+
chr1	237600794	237600795	A01177:23:H2L2FDSX3:1:2303:11225:19179/1	60	+
chr1	237622092	237622093	A01177:23:H2L2FDSX3:2:1460:27181:15937/1	60	-
chr1	237642982	237642983	A01177:23:H2L2FDSX3:1:1172:10402:33411/1	60	+
chr1	237644053	237644054	A01177:23:H2L2FDSX3:4:2243:13792:1297	60	+
chr1	237657771	237657772	A01177:23:H2L2FDSX3:1:2441:29722:22529/1	60	+
chr1	237679249	237679250	A01177:23:H2L2FDSX3:1:1540:20781:18505/1	60	+
chr1	237710120	237710121	A01177:23:H2L2FDSX3:1:1413:12409:35822/1	60	+
chr1	237715223	237715224	A01177:23:H2L2FDSX3:1:2369:17626:13855/1	60	+
chr1	237725126	237725127	A01177:23:H2L2FDSX3:3:1278:27986:24408	60	-
chr1	237731525	237731526	A01177:23:H2L2FDSX3:1:1164:26946:4194/1	60	-
chr1	238625756	238625757	A01177:23:H2L2FDSX3:2:1447:8169:30796/1	60	-
chr1	239269119	239269120	A01177:23:H2L2FDSX3:1:1677:8133:27164/1	60	+
chr1	239575038	239575039	A01177:23:H2L2FDSX3:1:1134:3224:13526/1	60	-
chr1	239679753	239679754	A01177:23:H2L2FDSX3:1:1562:1705:23891	60	+
chr1	239684064	239684065	A01177:23:H2L2FDSX3:1:1617:12274:25003/1	60	+
chr1	239703514	239703515	A01177:23:H2L2FDSX3:1:2274:16197:27414/1	60	-
chr1	239704558	239704559	A01177:23:H2L2FDSX3:1:1151:30364:10614	60	-
chr1	239762364	239762365	A01177:23:H2L2FDSX3:1:1330:10691:22420/1	60	+
chr1	239794895	239794896	A01177:23:H2L2FDSX3:4:2274:12789:21042	60	+
chr1	240149264	240149265	A01177:23:H2L2FDSX3:1:1310:14082:1736/1	60	+
chr1	241502732	241502733	A01177:23:H2L2FDSX3:1:1242:21522:33066/1	60	+
chr1	241515495	241515496	A01177:23:H2L2FDSX3:1:1533:20636:22827/1	60	+
chr1	241553752	241553753	A01177:23:H2L2FDSX3:2:1269:12174:28213/1	60	+
chr1	241591043	241591044	A01177:23:H2L2FDSX3:4:1175:29360:23343	60	+
chr1	241611155	241611156	A01177:23:H2L2FDSX3:2:1414:20745:37012/1	60	+
chr1	241861320	241861321	A01177:23:H2L2FDSX3:1:1631:4300:22905/1	60	+
chr1	242102472	242102473	A01177:23:H2L2FDSX3:1:2219:16495:21793/1	60	+
chr1	242809360	242809361	A01177:23:H2L2FDSX3:2:1329:10465:21057	60	-
chr1	244166052	244166053	A01177:23:H2L2FDSX3:4:1460:14877:33959	60	-
chr1	244408665	244408666	A01177:23:H2L2FDSX3:4:1418:4743:4633	60	+
chr1	244421294	244421295	A01177:23:H2L2FDSX3:1:1460:11080:7874/1	60	+
chr1	244441172	244441173	A01177:23:H2L2FDSX3:1:1431:13404:2440/1	60	-
chr1	244683668	244683669	A01177:23:H2L2FDSX3:1:1109:14995:34287/1	60	+
chr1	244686085	244686086	A01177:23:H2L2FDSX3:1:1626:25156:9298/1	60	-
chr1	244687937	244687938	A01177:23:H2L2FDSX3:1:1103:14823:11287/1	60	-
chr1	244795275	244795276	A01177:23:H2L2FDSX3:4:2673:14398:29121/1	60	-
chr1	244853736	244853737	A01177:23:H2L2FDSX3:1:1166:6216:16611/1	60	-
chr1	244871185	244871186	A01177:23:H2L2FDSX3:4:1505:4056:31970/1	60	-
chr1	245756075	245756076	A01177:23:H2L2FDSX3:1:2654:26485:28541/1	60	-
chr1	245883098	245883099	A01177:23:H2L2FDSX3:1:1213:7410:31203/1	60	+
chr1	245893761	245893762	A01177:23:H2L2FDSX3:1:2139:8178:25300/1	60	-
chr1	245899500	245899501	A01177:23:H2L2FDSX3:1:1158:10493:7733/1	60	-
chr1	245912591	245912592	A01177:23:H2L2FDSX3:3:2517:22553:16814/1	60	+
chr1	246137993	246137994	A01177:23:H2L2FDSX3:1:1373:7618:17785/1	60	-
chr1	246184176	246184177	A01177:23:H2L2FDSX3:4:1577:24216:9737/1	60	+
chr1	246262872	246262873	A01177:23:H2L2FDSX3:4:1551:17454:5603/1	60	+
chr1	246282941	246282942	A01177:23:H2L2FDSX3:1:1654:25030:28839/1	60	-
chr1	246305498	246305499	A01177:23:H2L2FDSX3:1:1475:15582:14074/1	60	+
chr1	246316920	246316921	A01177:23:H2L2FDSX3:1:1202:5032:24017/1	60	-
chr1	246321962	246321963	A01177:23:H2L2FDSX3:1:2340:23619:28808/1	60	-
chr1	246332334	246332335	A01177:23:H2L2FDSX3:4:2247:23421:31469	60	-
chr1	246336874	246336875	A01177:23:H2L2FDSX3:1:1363:11388:6496/1	60	+
chr1	246368260	246368261	A01177:23:H2L2FDSX3:1:1459:25690:17707/1	60	-
chr1	246466663	246466664	A01177:23:H2L2FDSX3:1:1170:19416:16078/1	60	-
chr1	246563970	246563971	A01177:23:H2L2FDSX3:2:1340:24831:18724/1	60	-
chr1	246664231	246664232	A01177:23:H2L2FDSX3:1:1323:9851:1611/1	60	-
chr1	246759433	246759434	A01177:23:H2L2FDSX3:1:1341:31159:25488/1	60	+
chr1	246769525	246769526	A01177:23:H2L2FDSX3:1:1663:20989:21590	60	-
chr1	246875936	246875937	A01177:23:H2L2FDSX3:3:1103:6587:31469	60	-
chr1	246889762	246889763	A01177:23:H2L2FDSX3:1:1324:15881:13275/1	60	+
chr1	246891094	246891095	A01177:23:H2L2FDSX3:1:1615:20437:14747/1	60	-
chr1	247068963	247068964	A01177:23:H2L2FDSX3:4:1437:12635:22968	60	+
chr1	247145278	247145279	A01177:23:H2L2FDSX3:1:1668:32235:33458/1	60	+
chr1	247193905	247193906	A01177:23:H2L2FDSX3:1:2646:31503:29904/1	60	-
chr1	247303967	247303968	A01177:23:H2L2FDSX3:2:1160:20971:21559	60	-
chr1	247679311	247679312	A01177:23:H2L2FDSX3:3:2578:7762:25676/1	60	-
chr1	248514247	248514248	A01177:23:H2L2FDSX3:4:1371:22544:4241	60	-
chr1	248916335	248916336	A01177:23:H2L2FDSX3:1:2572:25518:20415/1	60	-
chr10	249570	249571	A01177:23:H2L2FDSX3:1:1211:3341:21997/1	60	+
chr10	520281	520282	A01177:23:H2L2FDSX3:2:1165:5719:23672/1	60	-
chr10	809599	809600	A01177:23:H2L2FDSX3:1:1511:27091:11397	60	-
chr10	841630	841631	A01177:23:H2L2FDSX3:4:1245:24225:10911	60	-
chr10	847735	847736	A01177:23:H2L2FDSX3:1:2662:5195:29810/1	60	+
chr10	1078131	1078132	A01177:23:H2L2FDSX3:1:1237:22363:12164/1	60	-
chr10	1771956	1771957	A01177:23:H2L2FDSX3:4:1223:32090:2707	60	-
chr10	2220386	2220387	A01177:23:H2L2FDSX3:1:1653:30192:4366/1	60	+
chr10	2272967	2272968	A01177:23:H2L2FDSX3:1:1164:23330:19351/1	60	+
chr10	2883501	2883502	A01177:23:H2L2FDSX3:4:1319:19605:19476/1	60	+
chr10	3158639	3158640	A01177:23:H2L2FDSX3:4:2210:3115:35196	60	+
chr10	3779885	3779886	A01177:23:H2L2FDSX3:1:1436:11252:16689/1	60	+
chr10	4386602	4386603	A01177:23:H2L2FDSX3:1:1310:21386:27070/1	60	+
chr10	4386604	4386605	A01177:23:H2L2FDSX3:1:1473:17164:5228/1	60	+
chr10	4798204	4798205	A01177:23:H2L2FDSX3:1:1159:18403:2487/1	60	+
chr10	5068119	5068120	A01177:23:H2L2FDSX3:1:2268:32470:32831/1	60	-
chr10	5425471	5425472	A01177:23:H2L2FDSX3:3:2108:22227:17754	60	-
chr10	5703849	5703850	A01177:23:H2L2FDSX3:1:1229:28980:30765/1	60	-
chr10	5704866	5704867	A01177:23:H2L2FDSX3:2:2147:11623:18834/1	60	+
chr10	6030676	6030677	A01177:23:H2L2FDSX3:1:1675:17978:14246/1	60	+
chr10	6972793	6972794	A01177:23:H2L2FDSX3:2:1251:13114:5603/1	60	+
chr10	7772630	7772631	A01177:23:H2L2FDSX3:4:1115:13829:15201	60	-
chr10	7832903	7832904	A01177:23:H2L2FDSX3:4:1221:9064:11804	60	-
chr10	7882773	7882774	A01177:23:H2L2FDSX3:3:1662:11614:8234/1	60	-
chr10	7901594	7901595	A01177:23:H2L2FDSX3:1:1459:23800:17848/1	60	-
chr10	7939404	7939405	A01177:23:H2L2FDSX3:1:1664:6741:34021/1	60	+
chr10	7957956	7957957	A01177:23:H2L2FDSX3:1:2264:17598:7012/1	60	+
chr10	8082240	8082241	A01177:23:H2L2FDSX3:1:1571:16269:15640/1	60	-
chr10	8207537	8207538	A01177:23:H2L2FDSX3:2:2101:22625:25739/1	60	+
chr10	8402497	8402498	A01177:23:H2L2FDSX3:1:1665:30291:12618/1	60	+
chr10	8434600	8434601	A01177:23:H2L2FDSX3:1:2637:10167:9330	60	+
chr10	8762577	8762578	A01177:23:H2L2FDSX3:4:2318:28736:18912	60	-
chr10	8788920	8788921	A01177:23:H2L2FDSX3:1:1243:2257:18709/1	60	+
chr10	8978586	8978587	A01177:23:H2L2FDSX3:1:2153:12192:4006/1	60	+
chr10	11091056	11091057	A01177:23:H2L2FDSX3:1:1240:11406:12132/1	60	+
chr10	11198838	11198839	A01177:23:H2L2FDSX3:4:2434:15320:24925	60	-
chr10	11484490	11484491	A01177:23:H2L2FDSX3:1:1348:27615:26835/1	60	+
chr10	11502734	11502735	A01177:23:H2L2FDSX3:1:1418:27941:32534/1	60	-
chr10	11551322	11551323	A01177:23:H2L2FDSX3:4:1651:11867:12837	60	+
chr10	11598046	11598047	A01177:23:H2L2FDSX3:4:1435:11415:3035	60	-
chr10	11932840	11932841	A01177:23:H2L2FDSX3:3:1648:6795:11663/1	60	-
chr10	11962824	11962825	A01177:23:H2L2FDSX3:1:1129:20853:9267/1	60	+
chr10	12214249	12214250	A01177:23:H2L2FDSX3:1:1569:14778:14246/1	60	-
chr10	12224411	12224412	A01177:23:H2L2FDSX3:2:1569:27597:26209/1	60	-
chr10	12289251	12289252	A01177:23:H2L2FDSX3:1:1206:6424:29841/1	60	+
chr10	13133034	13133035	A01177:23:H2L2FDSX3:1:1215:5737:6793/1	60	-
chr10	13613885	13613886	A01177:23:H2L2FDSX3:1:1165:23674:24392/1	60	+
chr10	13614131	13614132	A01177:23:H2L2FDSX3:1:2108:11324:9893/1	60	+
chr10	13751753	13751754	A01177:23:H2L2FDSX3:4:1153:5303:8797/1	60	+
chr10	13760622	13760623	A01177:23:H2L2FDSX3:1:1332:13720:12258/1	60	+
chr10	13968163	13968164	A01177:23:H2L2FDSX3:1:1355:7835:36229/1	60	+
chr10	14847518	14847519	A01177:23:H2L2FDSX3:1:2139:4463:14011/1	60	-
chr10	14866741	14866742	A01177:23:H2L2FDSX3:1:2528:26512:3223/1	60	+
chr10	14892713	14892714	A01177:23:H2L2FDSX3:2:1237:26250:5588/1	60	+
chr10	15833020	15833021	A01177:23:H2L2FDSX3:2:2415:5819:22435/1	60	-
chr10	15835590	15835591	A01177:23:H2L2FDSX3:1:1335:31024:34961/1	60	-
chr10	16645618	16645619	A01177:23:H2L2FDSX3:3:1578:17101:10379/1	60	+
chr10	17145557	17145558	A01177:23:H2L2FDSX3:4:2663:6262:15749	60	-
chr10	17159810	17159811	A01177:23:H2L2FDSX3:1:2659:5493:10285	60	-
chr10	17175220	17175221	A01177:23:H2L2FDSX3:1:1245:6234:8343/1	60	+
chr10	17599618	17599619	A01177:23:H2L2FDSX3:2:2552:9164:14168/1	60	+
chr10	17677852	17677853	A01177:23:H2L2FDSX3:1:1169:1714:20149/1	60	-
chr10	17680720	17680721	A01177:23:H2L2FDSX3:2:2243:26359:21840/1	60	-
chr10	18109435	18109436	A01177:23:H2L2FDSX3:4:2162:27679:21339	60	+
chr10	18350685	18350686	A01177:23:H2L2FDSX3:1:1638:4752:18615/1	60	+
chr10	18650166	18650167	A01177:23:H2L2FDSX3:1:1362:21305:2910/1	60	+
chr10	19227212	19227213	A01177:23:H2L2FDSX3:1:1162:28989:28714/1	60	-
chr10	19339037	19339038	A01177:23:H2L2FDSX3:1:1475:6849:35681/1	60	-
chr10	20211188	20211189	A01177:23:H2L2FDSX3:1:1102:3360:11412/1	60	-
chr10	20528567	20528568	A01177:23:H2L2FDSX3:3:1233:25500:2284	60	-
chr10	20571979	20571980	A01177:23:H2L2FDSX3:1:1235:29550:15280/1	60	-
chr10	21345666	21345667	A01177:23:H2L2FDSX3:1:1138:4137:3865/1	60	-
chr10	21471440	21471441	A01177:23:H2L2FDSX3:3:2634:26350:27054/1	60	-
chr10	21650486	21650487	A01177:23:H2L2FDSX3:1:1370:25771:19727/1	60	+
chr10	21918920	21918921	A01177:23:H2L2FDSX3:1:1272:8630:6042/1	60	-
chr10	22593123	22593124	A01177:23:H2L2FDSX3:1:1566:29387:6292/1	60	-
chr10	22628769	22628770	A01177:23:H2L2FDSX3:2:1321:26078:3411/1	60	-
chr10	22664539	22664540	A01177:23:H2L2FDSX3:4:1163:20202:25582	60	-
chr10	22686387	22686388	A01177:23:H2L2FDSX3:1:1268:8784:2331/1	60	-
chr10	22687375	22687376	A01177:23:H2L2FDSX3:1:1141:18403:29825/1	60	-
chr10	24587971	24587972	A01177:23:H2L2FDSX3:1:1510:14543:7795/1	60	+
chr10	24662069	24662070	A01177:23:H2L2FDSX3:1:1225:2727:5306/1	60	+
chr10	24681976	24681977	A01177:23:H2L2FDSX3:1:1175:16098:11772/1	60	-
chr10	24954865	24954866	A01177:23:H2L2FDSX3:1:1359:1669:9893/1	60	-
chr10	24963292	24963293	A01177:23:H2L2FDSX3:1:1172:29731:21136/1	60	-
chr10	25306743	25306744	A01177:23:H2L2FDSX3:2:1431:7690:7889/1	60	+
chr10	25869721	25869722	A01177:23:H2L2FDSX3:2:2627:11252:33285/1	60	-
chr10	25892799	25892800	A01177:23:H2L2FDSX3:4:1232:13630:28792	60	-
chr10	26471397	26471398	A01177:23:H2L2FDSX3:4:1226:31485:17221/1	60	+
chr10	26472040	26472041	A01177:23:H2L2FDSX3:4:2312:32895:31062/1	60	+
chr10	26553175	26553176	A01177:23:H2L2FDSX3:1:1256:4698:6214/1	60	+
chr10	26612718	26612719	A01177:23:H2L2FDSX3:4:1353:32958:13698	60	-
chr10	26644420	26644421	A01177:23:H2L2FDSX3:1:1116:18602:15483/1	60	+
chr10	26712414	26712415	A01177:23:H2L2FDSX3:1:1160:13720:33176/1	60	-
chr10	26756859	26756860	A01177:23:H2L2FDSX3:1:1529:24035:33567/1	60	+
chr10	26762101	26762102	A01177:23:H2L2FDSX3:1:1201:20509:18787/1	60	-
chr10	26776466	26776467	A01177:23:H2L2FDSX3:1:1245:32289:23531	60	+
chr10	26776909	26776910	A01177:23:H2L2FDSX3:3:2233:9787:14278/1	60	+
chr10	26807025	26807026	A01177:23:H2L2FDSX3:1:1104:16984:10770/1	60	-
chr10	27057169	27057170	A01177:23:H2L2FDSX3:1:1567:18548:12132/1	60	+
chr10	27065956	27065957	A01177:23:H2L2FDSX3:4:1122:32181:5462	60	+
chr10	27093837	27093838	A01177:23:H2L2FDSX3:1:1349:24451:22576/1	60	-
chr10	27123716	27123717	A01177:23:H2L2FDSX3:1:1235:2998:32957/1	60	-
chr10	27477646	27477647	A01177:23:H2L2FDSX3:3:1448:24587:13698	60	-
chr10	28438783	28438784	A01177:23:H2L2FDSX3:1:1648:31548:26068/1	60	-
chr10	28586748	28586749	A01177:23:H2L2FDSX3:4:1319:31313:27602	60	+
chr10	28615564	28615565	A01177:23:H2L2FDSX3:1:1302:8919:17691/1	60	+
chr10	28615568	28615569	A01177:23:H2L2FDSX3:1:1110:2356:34945/1	60	-
chr10	28680843	28680844	A01177:23:H2L2FDSX3:1:1447:29026:34256/1	60	-
chr10	28724715	28724716	A01177:23:H2L2FDSX3:2:1660:27507:16532/1	60	+
chr10	29104459	29104460	A01177:23:H2L2FDSX3:1:1520:4806:6277	60	-
chr10	29104460	29104461	A01177:23:H2L2FDSX3:4:1256:13024:27085/1	60	-
chr10	29631423	29631424	A01177:23:H2L2FDSX3:2:2111:12337:13777	60	-
chr10	30884034	30884035	A01177:23:H2L2FDSX3:1:1354:30382:10770/1	60	-
chr10	30914496	30914497	A01177:23:H2L2FDSX3:2:2535:10248:10755/1	60	-
chr10	31378645	31378646	A01177:23:H2L2FDSX3:1:1571:7826:12759/1	60	+
chr10	31379095	31379096	A01177:23:H2L2FDSX3:2:1338:11632:24236/1	60	-
chr10	31395636	31395637	A01177:23:H2L2FDSX3:1:1128:20980:23735/1	60	+
chr10	31500063	31500064	A01177:23:H2L2FDSX3:3:1152:30038:20917/1	60	+
chr10	31500599	31500600	A01177:23:H2L2FDSX3:4:1227:17264:31704	60	+
chr10	31821691	31821692	A01177:23:H2L2FDSX3:1:1121:18475:6183/1	60	-
chr10	31848242	31848243	A01177:23:H2L2FDSX3:1:2260:3224:4789	60	-
chr10	32034629	32034630	A01177:23:H2L2FDSX3:1:2336:27462:5588/1	60	+
chr10	32289215	32289216	A01177:23:H2L2FDSX3:1:2365:1054:10989/1	60	-
chr10	32296520	32296521	A01177:23:H2L2FDSX3:4:1661:18557:35321	60	-
chr10	32368757	32368758	A01177:23:H2L2FDSX3:1:1114:29912:18317/1	60	+
chr10	32467097	32467098	A01177:23:H2L2FDSX3:1:1302:29071:2206	60	-
chr10	32481079	32481080	A01177:23:H2L2FDSX3:1:2610:4146:7294/1	60	+
chr10	32844946	32844947	A01177:23:H2L2FDSX3:1:1174:25898:13902/1	60	+
chr10	32920051	32920052	A01177:23:H2L2FDSX3:1:1115:7518:6965/1	60	-
chr10	34373977	34373978	A01177:23:H2L2FDSX3:3:1525:19533:8923	60	-
chr10	34399590	34399591	A01177:23:H2L2FDSX3:4:1471:25834:12446	60	+
chr10	34405954	34405955	A01177:23:H2L2FDSX3:2:1347:5575:30123/1	60	+
chr10	34492294	34492295	A01177:23:H2L2FDSX3:1:1318:21395:5666/1	60	+
chr10	34521390	34521391	A01177:23:H2L2FDSX3:1:1564:18846:33567/1	60	+
chr10	34541831	34541832	A01177:23:H2L2FDSX3:1:1133:9399:29763/1	60	-
chr10	34571040	34571041	A01177:23:H2L2FDSX3:1:1112:14859:18302/1	60	+
chr10	34693966	34693967	A01177:23:H2L2FDSX3:1:2437:9245:22294/1	60	-
chr10	34774407	34774408	A01177:23:H2L2FDSX3:1:1176:23538:12947/1	60	+
chr10	35008976	35008977	A01177:23:H2L2FDSX3:1:1330:14950:24314/1	60	-
chr10	35026821	35026822	A01177:23:H2L2FDSX3:2:2146:32208:35665	60	-
chr10	35039206	35039207	A01177:23:H2L2FDSX3:2:2460:4860:5400	60	-
chr10	35509055	35509056	A01177:23:H2L2FDSX3:1:1319:17779:27023	60	+
chr10	35541187	35541188	A01177:23:H2L2FDSX3:1:1527:31141:36010/1	60	-
chr10	36477437	36477438	A01177:23:H2L2FDSX3:1:1242:25635:17707/1	60	+
chr10	36753619	36753620	A01177:23:H2L2FDSX3:3:2111:10746:2409	60	-
chr10	36792598	36792599	A01177:23:H2L2FDSX3:1:1658:24894:28792/1	60	+
chr10	37837694	37837695	A01177:23:H2L2FDSX3:1:1503:18078:18677/1	60	+
chr10	37966976	37966977	A01177:23:H2L2FDSX3:1:1150:16495:12085/1	60	+
chr10	38025167	38025168	A01177:23:H2L2FDSX3:1:1208:10863:23343/1	60	+
chr10	38038859	38038860	A01177:23:H2L2FDSX3:1:1172:25084:34538/1	60	+
chr10	38039803	38039804	A01177:23:H2L2FDSX3:2:2341:32072:21559/1	60	+
chr10	38048168	38048169	A01177:23:H2L2FDSX3:1:1127:19849:1830/1	60	-
chr10	38205467	38205468	A01177:23:H2L2FDSX3:1:1162:20202:24361/1	60	+
chr10	38373605	38373606	A01177:23:H2L2FDSX3:4:1235:18530:29982/1	60	-
chr10	38397076	38397077	A01177:23:H2L2FDSX3:1:1674:7844:30138/1	60	+
chr10	38442960	38442961	A01177:23:H2L2FDSX3:2:1169:18982:14512/1	60	-
chr10	38646910	38646911	A01177:23:H2L2FDSX3:2:2513:18322:24549/1	60	+
chr10	38947413	38947414	A01177:23:H2L2FDSX3:1:1345:15492:33739/1	60	-
chr10	39172636	39172637	A01177:23:H2L2FDSX3:1:1326:2347:36902/1	60	+
chr10	42548116	42548117	A01177:23:H2L2FDSX3:3:2543:29134:17973/1	60	+
chr10	42630663	42630664	A01177:23:H2L2FDSX3:4:1472:13277:15060/1	60	-
chr10	42636305	42636306	A01177:23:H2L2FDSX3:4:2148:11523:25050/1	60	+
chr10	43183225	43183226	A01177:23:H2L2FDSX3:2:1340:8712:36746/1	60	-
chr10	43919058	43919059	A01177:23:H2L2FDSX3:4:1564:23647:22498	60	+
chr10	44679574	44679575	A01177:23:H2L2FDSX3:1:1206:6922:28541/1	60	-
chr10	45733651	45733652	A01177:23:H2L2FDSX3:1:1110:28339:32565/1	60	+
chr10	45895192	45895193	A01177:23:H2L2FDSX3:2:1120:13747:30686/1	60	+
chr10	46808685	46808686	A01177:23:H2L2FDSX3:4:1540:3170:15468	60	-
chr10	47529145	47529146	A01177:23:H2L2FDSX3:1:1250:25852:22185/1	60	-
chr10	47905852	47905853	A01177:23:H2L2FDSX3:1:2261:8766:8093/1	60	-
chr10	48356306	48356307	A01177:23:H2L2FDSX3:4:2163:25301:26991	60	-
chr10	48417403	48417404	A01177:23:H2L2FDSX3:1:1552:24126:8296/1	60	+
chr10	48593565	48593566	A01177:23:H2L2FDSX3:1:1456:9182:29731/1	60	+
chr10	48616523	48616524	A01177:23:H2L2FDSX3:3:1610:18023:35618/1	60	+
chr10	49516145	49516146	A01177:23:H2L2FDSX3:4:1246:28782:33833	60	-
chr10	49824629	49824630	A01177:23:H2L2FDSX3:2:2106:1136:1485/1	60	-
chr10	49923230	49923231	A01177:23:H2L2FDSX3:2:1468:15203:16955	60	+
chr10	50091776	50091777	A01177:23:H2L2FDSX3:1:2167:12608:15499/1	60	-
chr10	50297201	50297202	A01177:23:H2L2FDSX3:3:2562:31747:10692/1	60	+
chr10	50371000	50371001	A01177:23:H2L2FDSX3:1:1316:20745:1219/1	60	-
chr10	50450427	50450428	A01177:23:H2L2FDSX3:1:1352:14950:14888/1	60	-
chr10	50450747	50450748	A01177:23:H2L2FDSX3:1:1104:32633:18740/1	60	-
chr10	50451324	50451325	A01177:23:H2L2FDSX3:2:1439:3269:10285/1	60	-
chr10	50521643	50521644	A01177:23:H2L2FDSX3:1:1233:13783:10770/1	60	+
chr10	50524686	50524687	A01177:23:H2L2FDSX3:4:1160:29731:22827	60	-
chr10	50608508	50608509	A01177:23:H2L2FDSX3:3:1225:20754:19460	60	-
chr10	50980204	50980205	A01177:23:H2L2FDSX3:1:1258:9715:20885	60	-
chr10	52377594	52377595	A01177:23:H2L2FDSX3:2:2130:15157:8797/1	60	-
chr10	52750499	52750500	A01177:23:H2L2FDSX3:1:2175:2935:17503/1	60	+
chr10	53796000	53796001	A01177:23:H2L2FDSX3:1:1173:6804:2065/1	60	-
chr10	53954981	53954982	A01177:23:H2L2FDSX3:1:1263:15094:35336/1	60	+
chr10	54213701	54213702	A01177:23:H2L2FDSX3:1:1139:30617:24048/1	60	-
chr10	54223105	54223106	A01177:23:H2L2FDSX3:4:2521:8856:17613	60	-
chr10	54245326	54245327	A01177:23:H2L2FDSX3:2:1418:21441:33959/1	60	+
chr10	54610591	54610592	A01177:23:H2L2FDSX3:1:1113:28691:18082/1	60	-
chr10	54746997	54746998	A01177:23:H2L2FDSX3:1:1114:14823:27821/1	60	+
chr10	54780436	54780437	A01177:23:H2L2FDSX3:1:1373:29785:18098/1	60	+
chr10	54985432	54985433	A01177:23:H2L2FDSX3:2:1370:31376:28557/1	60	-
chr10	55019929	55019930	A01177:23:H2L2FDSX3:1:2330:15709:9220	60	+
chr10	55509786	55509787	A01177:23:H2L2FDSX3:1:1334:3414:19742/1	60	+
chr10	55550638	55550639	A01177:23:H2L2FDSX3:2:1368:12075:30765/1	60	-
chr10	55825411	55825412	A01177:23:H2L2FDSX3:1:1126:20609:31892/1	60	+
chr10	56026735	56026736	A01177:23:H2L2FDSX3:1:1449:23990:27727/1	60	+
chr10	56360848	56360849	A01177:23:H2L2FDSX3:3:1220:21847:12085/1	60	-
chr10	56590754	56590755	A01177:23:H2L2FDSX3:3:2634:25265:34037	60	-
chr10	57111821	57111822	A01177:23:H2L2FDSX3:1:1670:5041:16172/1	60	+
chr10	57333983	57333984	A01177:23:H2L2FDSX3:1:1334:16658:17409/1	60	-
chr10	57521665	57521666	A01177:23:H2L2FDSX3:1:1346:14669:3411/1	60	-
chr10	57888921	57888922	A01177:23:H2L2FDSX3:1:1266:4128:32910/1	60	-
chr10	58106779	58106780	A01177:23:H2L2FDSX3:3:2216:8269:25081	60	-
chr10	58111975	58111976	A01177:23:H2L2FDSX3:2:2148:25111:10410/1	60	-
chr10	58273593	58273594	A01177:23:H2L2FDSX3:2:2336:7789:27352/1	60	+
chr10	58292766	58292767	A01177:23:H2L2FDSX3:1:1540:28438:9533/1	60	+
chr10	58292771	58292772	A01177:23:H2L2FDSX3:1:1301:32796:19523/1	60	+
chr10	58356381	58356382	A01177:23:H2L2FDSX3:4:1442:7563:28119	60	-
chr10	58373103	58373104	A01177:23:H2L2FDSX3:2:2345:18530:26412/1	60	+
chr10	58391315	58391316	A01177:23:H2L2FDSX3:3:2526:22968:20979	60	-
chr10	58796870	58796871	A01177:23:H2L2FDSX3:4:1169:4119:5462/1	60	+
chr10	59656312	59656313	A01177:23:H2L2FDSX3:1:2348:4381:36918/1	60	+
chr10	59682469	59682470	A01177:23:H2L2FDSX3:1:2374:9697:26647	60	-
chr10	59684324	59684325	A01177:23:H2L2FDSX3:1:2532:27453:23484/1	60	+
chr10	59814579	59814580	A01177:23:H2L2FDSX3:4:2328:15637:2237/1	60	+
chr10	60386766	60386767	A01177:23:H2L2FDSX3:1:1540:14407:35462/1	60	-
chr10	60940360	60940361	A01177:23:H2L2FDSX3:1:1126:10131:25050/1	60	+
chr10	61121056	61121057	A01177:23:H2L2FDSX3:1:1222:28953:31782	60	+
chr10	61311782	61311783	A01177:23:H2L2FDSX3:3:1540:22381:33927/1	60	+
chr10	61439532	61439533	A01177:23:H2L2FDSX3:1:2547:15953:14246/1	60	+
chr10	61535689	61535690	A01177:23:H2L2FDSX3:1:1460:18638:26318/1	60	-
chr10	61653704	61653705	A01177:23:H2L2FDSX3:1:1123:22327:26537/1	60	-
chr10	61676178	61676179	A01177:23:H2L2FDSX3:2:1313:11632:6449/1	60	-
chr10	61679521	61679522	A01177:23:H2L2FDSX3:3:1337:28257:36151/1	60	-
chr10	61695289	61695290	A01177:23:H2L2FDSX3:2:2650:27914:20118/1	60	+
chr10	61746356	61746357	A01177:23:H2L2FDSX3:4:1655:21838:13510/1	60	-
chr10	61779808	61779809	A01177:23:H2L2FDSX3:1:2524:18846:4570	60	+
chr10	61909154	61909155	A01177:23:H2L2FDSX3:3:1470:16107:33082/1	60	-
chr10	61939338	61939339	A01177:23:H2L2FDSX3:1:1542:25789:3411/1	60	-
chr10	61976824	61976825	A01177:23:H2L2FDSX3:1:2646:21594:26303/1	60	-
chr10	62069479	62069480	A01177:23:H2L2FDSX3:2:2248:10149:13683	60	+
chr10	62167373	62167374	A01177:23:H2L2FDSX3:1:2115:3251:7905/1	60	+
chr10	62261513	62261514	A01177:23:H2L2FDSX3:3:2341:32687:20870	60	-
chr10	62385162	62385163	A01177:23:H2L2FDSX3:4:1319:26386:9424	60	+
chr10	63073936	63073937	A01177:23:H2L2FDSX3:1:1124:32967:35039/1	60	-
chr10	63145757	63145758	A01177:23:H2L2FDSX3:1:1137:21043:24878/1	60	-
chr10	63399581	63399582	A01177:23:H2L2FDSX3:1:2453:29017:30733/1	60	+
chr10	63484787	63484788	A01177:23:H2L2FDSX3:1:2630:3314:4695/1	60	-
chr10	63607410	63607411	A01177:23:H2L2FDSX3:1:1213:19443:6261/1	60	-
chr10	64099314	64099315	A01177:23:H2L2FDSX3:4:1126:22480:6417	60	+
chr10	64940803	64940804	A01177:23:H2L2FDSX3:1:1462:27380:13025/1	60	-
chr10	65669660	65669661	A01177:23:H2L2FDSX3:1:1114:7798:29966/1	60	+
chr10	65796528	65796529	A01177:23:H2L2FDSX3:1:1123:30156:28166/1	60	-
chr10	66472815	66472816	A01177:23:H2L2FDSX3:1:1614:16622:35916/1	60	+
chr10	66537170	66537171	A01177:23:H2L2FDSX3:2:1360:2980:11725/1	60	+
chr10	66554628	66554629	A01177:23:H2L2FDSX3:1:2160:25120:26710/1	60	+
chr10	66603512	66603513	A01177:23:H2L2FDSX3:1:2210:31494:31297/1	60	-
chr10	66917061	66917062	A01177:23:H2L2FDSX3:1:1643:18593:30154/1	60	+
chr10	67208408	67208409	A01177:23:H2L2FDSX3:1:1502:32687:23531	60	-
chr10	67764605	67764606	A01177:23:H2L2FDSX3:1:1126:19018:20870/1	60	-
chr10	67888772	67888773	A01177:23:H2L2FDSX3:1:1134:5394:14434/1	60	+
chr10	67985683	67985684	A01177:23:H2L2FDSX3:3:1209:15510:23688/1	60	+
chr10	68030935	68030936	A01177:23:H2L2FDSX3:1:1468:4065:27132/1	60	-
chr10	68039797	68039798	A01177:23:H2L2FDSX3:4:2128:14570:15107	60	-
chr10	68045743	68045744	A01177:23:H2L2FDSX3:1:2564:10321:28228/1	60	+
chr10	68066281	68066282	A01177:23:H2L2FDSX3:1:1524:2347:3646/1	60	+
chr10	68334388	68334389	A01177:23:H2L2FDSX3:1:2159:11125:28526/1	60	-
chr10	68451355	68451356	A01177:23:H2L2FDSX3:1:1228:6488:6746/1	60	+
chr10	68466139	68466140	A01177:23:H2L2FDSX3:1:2302:31955:10927/1	60	+
chr10	68655477	68655478	A01177:23:H2L2FDSX3:1:1303:28944:12258/1	60	+
chr10	68658426	68658427	A01177:23:H2L2FDSX3:2:1674:22254:7467/1	60	-
chr10	70167275	70167276	A01177:23:H2L2FDSX3:4:2278:9679:15843	60	-
chr10	70827884	70827885	A01177:23:H2L2FDSX3:1:1337:11333:35931/1	60	-
chr10	72509267	72509268	A01177:23:H2L2FDSX3:1:1246:9652:4022/1	60	-
chr10	72722772	72722773	A01177:23:H2L2FDSX3:1:2174:29586:3881/1	60	-
chr10	73012602	73012603	A01177:23:H2L2FDSX3:1:2556:23556:17394	60	+
chr10	73041407	73041408	A01177:23:H2L2FDSX3:2:2462:17228:28823/1	60	-
chr10	74146839	74146840	A01177:23:H2L2FDSX3:4:1603:6876:10332	60	-
chr10	74285176	74285177	A01177:23:H2L2FDSX3:1:2208:30951:11663/1	60	+
chr10	74289637	74289638	A01177:23:H2L2FDSX3:1:1127:20609:14168	60	-
chr10	74305226	74305227	A01177:23:H2L2FDSX3:1:2234:15637:36902/1	60	+
chr10	74307607	74307608	A01177:23:H2L2FDSX3:1:2101:32705:15546/1	60	+
chr10	74314631	74314632	A01177:23:H2L2FDSX3:4:1122:27091:4100	60	+
chr10	74371463	74371464	A01177:23:H2L2FDSX3:1:1220:13114:27680/1	60	+
chr10	74398302	74398303	A01177:23:H2L2FDSX3:1:2344:25075:27665/1	60	-
chr10	74443696	74443697	A01177:23:H2L2FDSX3:1:1372:4815:21950/1	60	-
chr10	74486611	74486612	A01177:23:H2L2FDSX3:4:1258:23267:7686/1	60	-
chr10	74494278	74494279	A01177:23:H2L2FDSX3:1:1262:22679:4633/1	60	-
chr10	74554587	74554588	A01177:23:H2L2FDSX3:2:1477:5719:2597/1	60	+
chr10	74705467	74705468	A01177:23:H2L2FDSX3:1:1471:2953:13683/1	60	-
chr10	74990053	74990054	A01177:23:H2L2FDSX3:3:2562:9326:3208	60	+
chr10	75010748	75010749	A01177:23:H2L2FDSX3:2:2123:9977:33865/1	60	-
chr10	76512727	76512728	A01177:23:H2L2FDSX3:1:2563:29595:29825	60	-
chr10	76545519	76545520	A01177:23:H2L2FDSX3:1:1433:28556:4257/1	60	+
chr10	78817507	78817508	A01177:23:H2L2FDSX3:1:1158:5981:8437/1	60	+
chr10	79965000	79965001	A01177:23:H2L2FDSX3:1:2159:1768:1986/1	60	-
chr10	80898930	80898931	A01177:23:H2L2FDSX3:4:2460:15076:14074/1	60	-
chr10	81270332	81270333	A01177:23:H2L2FDSX3:3:1162:26955:36182	60	-
chr10	82934527	82934528	A01177:23:H2L2FDSX3:4:1160:2763:34021	60	-
chr10	83174327	83174328	A01177:23:H2L2FDSX3:1:1242:3929:18098/1	60	-
chr10	83551399	83551400	A01177:23:H2L2FDSX3:2:2229:28718:33098/1	60	-
chr10	83818966	83818967	A01177:23:H2L2FDSX3:3:1168:26865:4210/1	60	-
chr10	84154091	84154092	A01177:23:H2L2FDSX3:1:1458:11885:20948/1	60	-
chr10	84448502	84448503	A01177:23:H2L2FDSX3:1:2523:3477:16250/1	60	-
chr10	84476293	84476294	A01177:23:H2L2FDSX3:3:1272:7907:4006/1	60	+
chr10	84555713	84555714	A01177:23:H2L2FDSX3:3:2220:5249:24674/1	60	+
chr10	84723024	84723025	A01177:23:H2L2FDSX3:2:1311:19623:1501/1	60	+
chr10	85442343	85442344	A01177:23:H2L2FDSX3:1:1221:23493:12493/1	60	-
chr10	86498516	86498517	A01177:23:H2L2FDSX3:2:1656:31150:16110/1	60	-
chr10	86524108	86524109	A01177:23:H2L2FDSX3:2:2644:24270:31031/1	60	+
chr10	86594996	86594997	A01177:23:H2L2FDSX3:2:2150:19407:8860/1	60	-
chr10	86594999	86595000	A01177:23:H2L2FDSX3:1:1525:12689:36933/1	60	-
chr10	86857060	86857061	A01177:23:H2L2FDSX3:4:1468:23348:17503	60	-
chr10	87598087	87598088	A01177:23:H2L2FDSX3:1:2442:12201:36933/1	60	+
chr10	87730715	87730716	A01177:23:H2L2FDSX3:1:1240:29369:32283/1	60	+
chr10	87783194	87783195	A01177:23:H2L2FDSX3:2:1578:1488:21793/1	60	-
chr10	87787640	87787641	A01177:23:H2L2FDSX3:2:1529:31973:28338/1	60	+
chr10	87803715	87803716	A01177:23:H2L2FDSX3:1:2509:1298:6872/1	60	+
chr10	87808400	87808401	A01177:23:H2L2FDSX3:1:2218:11270:18693/1	60	+
chr10	87830688	87830689	A01177:23:H2L2FDSX3:2:1254:28167:12540/1	60	+
chr10	88081154	88081155	A01177:23:H2L2FDSX3:1:2348:32796:19836	60	-
chr10	88145609	88145610	A01177:23:H2L2FDSX3:1:2240:12409:14465/1	60	-
chr10	88362859	88362860	A01177:23:H2L2FDSX3:1:1612:9381:24283/1	60	+
chr10	88370131	88370132	A01177:23:H2L2FDSX3:3:1447:14362:19163/1	60	-
chr10	88374599	88374600	A01177:23:H2L2FDSX3:1:1230:9426:14278/1	60	+
chr10	88379115	88379116	A01177:23:H2L2FDSX3:1:1338:20139:1736/1	60	+
chr10	88406451	88406452	A01177:23:H2L2FDSX3:1:1176:22055:13009/1	60	-
chr10	88423341	88423342	A01177:23:H2L2FDSX3:1:2361:4119:1141/1	60	+
chr10	88434008	88434009	A01177:23:H2L2FDSX3:1:1175:20943:12962/1	60	-
chr10	88463189	88463190	A01177:23:H2L2FDSX3:2:2620:22715:36793	60	-
chr10	88539293	88539294	A01177:23:H2L2FDSX3:2:1526:5348:1517/1	60	-
chr10	88564240	88564241	A01177:23:H2L2FDSX3:4:1275:24632:27117	60	+
chr10	88781645	88781646	A01177:23:H2L2FDSX3:1:1572:23267:26036/1	60	-
chr10	89166745	89166746	A01177:23:H2L2FDSX3:1:1364:4327:20196/1	60	+
chr10	89174870	89174871	A01177:23:H2L2FDSX3:4:1606:10529:20697/1	60	+
chr10	89226543	89226544	A01177:23:H2L2FDSX3:1:2273:20148:15937/1	60	-
chr10	89580220	89580221	A01177:23:H2L2FDSX3:2:1148:24035:3818/1	60	-
chr10	89651447	89651448	A01177:23:H2L2FDSX3:4:1366:3206:26303	60	+
chr10	89726336	89726337	A01177:23:H2L2FDSX3:1:2416:3522:11381/1	60	-
chr10	89737828	89737829	A01177:23:H2L2FDSX3:1:1172:20482:12195/1	60	+
chr10	89751995	89751996	A01177:23:H2L2FDSX3:2:1605:18656:36276/1	60	-
chr10	89771374	89771375	A01177:23:H2L2FDSX3:1:1312:3034:29450/1	60	+
chr10	89773355	89773356	A01177:23:H2L2FDSX3:1:2511:6379:10222/1	60	-
chr10	89774231	89774232	A01177:23:H2L2FDSX3:2:1533:8404:13542/1	60	-
chr10	90879927	90879928	A01177:23:H2L2FDSX3:1:1147:30725:24173/1	60	+
chr10	90905031	90905032	A01177:23:H2L2FDSX3:1:1345:11641:3239/1	60	+
chr10	91207536	91207537	A01177:23:H2L2FDSX3:1:2107:13557:7717/1	60	+
chr10	91222783	91222784	A01177:23:H2L2FDSX3:1:2613:23565:4257	60	+
chr10	91479815	91479816	A01177:23:H2L2FDSX3:4:1302:15510:11663/1	60	-
chr10	91773169	91773170	A01177:23:H2L2FDSX3:2:1210:17626:19648/1	60	+
chr10	91817176	91817177	A01177:23:H2L2FDSX3:4:2353:18258:2895	60	-
chr10	91820642	91820643	A01177:23:H2L2FDSX3:1:2560:26286:34084/1	60	+
chr10	91820852	91820853	A01177:23:H2L2FDSX3:1:1244:5077:6558/1	60	-
chr10	91955875	91955876	A01177:23:H2L2FDSX3:3:1621:5186:10848/1	60	-
chr10	91967832	91967833	A01177:23:H2L2FDSX3:2:2412:27543:6104	60	+
chr10	91984566	91984567	A01177:23:H2L2FDSX3:1:1509:5493:24001/1	60	-
chr10	91990988	91990989	A01177:23:H2L2FDSX3:1:2101:25744:25034/1	60	-
chr10	92006390	92006391	A01177:23:H2L2FDSX3:1:2261:18620:15264/1	60	-
chr10	92018297	92018298	A01177:23:H2L2FDSX3:1:1558:19190:9424/1	60	+
chr10	92031040	92031041	A01177:23:H2L2FDSX3:1:1108:1380:30968/1	60	+
chr10	92050873	92050874	A01177:23:H2L2FDSX3:1:1302:14145:10958/1	60	-
chr10	92108452	92108453	A01177:23:H2L2FDSX3:2:2525:25889:24064/1	60	+
chr10	92191799	92191800	A01177:23:H2L2FDSX3:4:1546:3938:24032	60	+
chr10	92214732	92214733	A01177:23:H2L2FDSX3:1:1273:13874:23547/1	60	+
chr10	92282551	92282552	A01177:23:H2L2FDSX3:2:1567:12201:24283/1	60	+
chr10	92529403	92529404	A01177:23:H2L2FDSX3:1:2621:29469:7874	60	-
chr10	92899755	92899756	A01177:23:H2L2FDSX3:1:2220:1642:32017/1	60	-
chr10	92906086	92906087	A01177:23:H2L2FDSX3:1:1172:4996:36385/1	60	+
chr10	92938455	92938456	A01177:23:H2L2FDSX3:3:1655:20636:26553/1	60	+
chr10	92941151	92941152	A01177:23:H2L2FDSX3:2:2416:23782:27054	60	-
chr10	93023496	93023497	A01177:23:H2L2FDSX3:1:1163:31069:27367/1	60	-
chr10	93538083	93538084	A01177:23:H2L2FDSX3:4:1123:15718:7670	60	+
chr10	93908084	93908085	A01177:23:H2L2FDSX3:1:1157:24704:20134/1	60	+
chr10	94167580	94167581	A01177:23:H2L2FDSX3:3:2629:27218:10488/1	60	-
chr10	94347340	94347341	A01177:23:H2L2FDSX3:3:1157:17219:31125/1	60	-
chr10	94348105	94348106	A01177:23:H2L2FDSX3:1:1376:31123:31720/1	60	-
chr10	94564760	94564761	A01177:23:H2L2FDSX3:1:1310:31213:13213/1	60	-
chr10	94582180	94582181	A01177:23:H2L2FDSX3:1:2243:12066:30342/1	60	-
chr10	95671582	95671583	A01177:23:H2L2FDSX3:1:2248:24804:36746/1	60	+
chr10	95688946	95688947	A01177:23:H2L2FDSX3:1:2136:3206:25958/1	60	+
chr10	95880796	95880797	A01177:23:H2L2FDSX3:1:1141:22742:28886/1	60	+
chr10	96189377	96189378	A01177:23:H2L2FDSX3:3:1650:6867:13949	60	-
chr10	96846782	96846783	A01177:23:H2L2FDSX3:1:2630:11342:16501	60	-
chr10	96949171	96949172	A01177:23:H2L2FDSX3:2:1639:26594:2769/1	60	+
chr10	96970593	96970594	A01177:23:H2L2FDSX3:1:1668:4490:27054/1	60	-
chr10	97766187	97766188	A01177:23:H2L2FDSX3:4:1360:28375:26616	60	+
chr10	98158114	98158115	A01177:23:H2L2FDSX3:3:2667:28727:4241	60	-
chr10	98180905	98180906	A01177:23:H2L2FDSX3:1:1173:19497:35571/1	60	-
chr10	98214069	98214070	A01177:23:H2L2FDSX3:3:1133:14262:23093/1	60	-
chr10	98738943	98738944	A01177:23:H2L2FDSX3:3:2127:15546:32988	60	-
chr10	99115522	99115523	A01177:23:H2L2FDSX3:2:2144:12816:32769	60	+
chr10	99701650	99701651	A01177:23:H2L2FDSX3:1:1158:6008:9455/1	60	+
chr10	99750960	99750961	A01177:23:H2L2FDSX3:1:1604:25889:29199/1	60	-
chr10	99847709	99847710	A01177:23:H2L2FDSX3:4:1410:14217:33285/1	60	-
chr10	100211165	100211166	A01177:23:H2L2FDSX3:1:2437:30156:30044/1	60	-
chr10	100946481	100946482	A01177:23:H2L2FDSX3:1:1178:5014:20196/1	60	+
chr10	100958374	100958375	A01177:23:H2L2FDSX3:1:1222:17183:14278/1	60	+
chr10	101429963	101429964	A01177:23:H2L2FDSX3:2:2248:31105:6230/1	60	-
chr10	101475695	101475696	A01177:23:H2L2FDSX3:2:1169:22254:11130/1	60	+
chr10	101886743	101886744	A01177:23:H2L2FDSX3:1:1301:5141:27085/1	60	+
chr10	101920463	101920464	A01177:23:H2L2FDSX3:1:1645:10854:2347/1	60	-
chr10	101939226	101939227	A01177:23:H2L2FDSX3:2:1306:13132:1157/1	60	-
chr10	102259930	102259931	A01177:23:H2L2FDSX3:1:2655:29622:12680/1	60	-
chr10	102290856	102290857	A01177:23:H2L2FDSX3:2:1320:13639:5509/1	60	+
chr10	102699056	102699057	A01177:23:H2L2FDSX3:1:1572:25265:23328/1	60	-
chr10	103032743	103032744	A01177:23:H2L2FDSX3:1:1357:19117:35697/1	60	+
chr10	103104650	103104651	A01177:23:H2L2FDSX3:1:1230:13042:8422/1	60	+
chr10	103157436	103157437	A01177:23:H2L2FDSX3:1:1425:18367:3959/1	60	-
chr10	103180404	103180405	A01177:23:H2L2FDSX3:1:1363:28311:9345/1	60	-
chr10	103371027	103371028	A01177:23:H2L2FDSX3:4:1234:26494:19194	60	+
chr10	103386637	103386638	A01177:23:H2L2FDSX3:4:2245:18005:35180	60	+
chr10	104000278	104000279	A01177:23:H2L2FDSX3:1:1126:14100:7028/1	60	+
chr10	104021334	104021335	A01177:23:H2L2FDSX3:1:2253:5927:20838/1	60	+
chr10	105466399	105466400	A01177:23:H2L2FDSX3:1:1263:16459:20353/1	60	+
chr10	105592964	105592965	A01177:23:H2L2FDSX3:3:2622:2428:2597	60	-
chr10	107117351	107117352	A01177:23:H2L2FDSX3:1:2316:10276:14403/1	60	-
chr10	107363520	107363521	A01177:23:H2L2FDSX3:1:1331:1479:22373	60	-
chr10	107575008	107575009	A01177:23:H2L2FDSX3:3:1131:16514:12179	60	-
chr10	108492707	108492708	A01177:23:H2L2FDSX3:4:2445:11478:19899	60	-
chr10	108492708	108492709	A01177:23:H2L2FDSX3:1:2174:4933:7341/1	60	-
chr10	109440132	109440133	A01177:23:H2L2FDSX3:1:1647:6894:31344/1	60	-
chr10	109896954	109896955	A01177:23:H2L2FDSX3:1:1512:26512:30373/1	60	-
chr10	109901814	109901815	A01177:23:H2L2FDSX3:1:1447:29966:29277	60	+
chr10	109951264	109951265	A01177:23:H2L2FDSX3:1:1657:10691:5478/1	60	+
chr10	110000620	110000621	A01177:23:H2L2FDSX3:2:2445:29360:12696/1	60	-
chr10	110014509	110014510	A01177:23:H2L2FDSX3:1:1366:28691:22153/1	60	-
chr10	110014699	110014700	A01177:23:H2L2FDSX3:3:2541:19678:26021	60	+
chr10	110034860	110034861	A01177:23:H2L2FDSX3:1:1373:28519:19476/1	60	+
chr10	110042730	110042731	A01177:23:H2L2FDSX3:2:1344:5981:26099/1	60	+
chr10	110099809	110099810	A01177:23:H2L2FDSX3:1:2427:10538:3740/1	60	-
chr10	110233565	110233566	A01177:23:H2L2FDSX3:2:1304:2935:36010/1	60	+
chr10	110262856	110262857	A01177:23:H2L2FDSX3:4:1662:26295:33724	60	-
chr10	110366842	110366843	A01177:23:H2L2FDSX3:4:2247:30237:34569	60	-
chr10	110508371	110508372	A01177:23:H2L2FDSX3:1:2658:10294:5541/1	60	+
chr10	110576822	110576823	A01177:23:H2L2FDSX3:3:1655:26368:22701/1	60	-
chr10	110933171	110933172	A01177:23:H2L2FDSX3:1:1226:16938:32800	60	+
chr10	110938892	110938893	A01177:23:H2L2FDSX3:1:1538:27507:31156/1	60	-
chr10	110938966	110938967	A01177:23:H2L2FDSX3:1:1303:12762:20118/1	60	-
chr10	110984275	110984276	A01177:23:H2L2FDSX3:1:1350:17336:22247/1	60	+
chr10	111004180	111004181	A01177:23:H2L2FDSX3:1:1510:11125:21919/1	60	+
chr10	111025161	111025162	A01177:23:H2L2FDSX3:4:1527:2880:2347/1	60	-
chr10	112140330	112140331	A01177:23:H2L2FDSX3:1:1211:25590:3818/1	60	+
chr10	112163317	112163318	A01177:23:H2L2FDSX3:4:1332:20121:3020	60	+
chr10	112472567	112472568	A01177:23:H2L2FDSX3:1:1345:24297:9283/1	60	+
chr10	112479304	112479305	A01177:23:H2L2FDSX3:1:1271:21043:1673/1	60	+
chr10	112487072	112487073	A01177:23:H2L2FDSX3:1:2203:31403:19210	60	-
chr10	112522219	112522220	A01177:23:H2L2FDSX3:1:1271:31006:33927/1	60	+
chr10	112524761	112524762	A01177:23:H2L2FDSX3:3:2404:26033:21590/1	60	+
chr10	112550036	112550037	A01177:23:H2L2FDSX3:1:1165:2329:32675/1	60	-
chr10	112706321	112706322	A01177:23:H2L2FDSX3:1:1211:20003:20979/1	60	-
chr10	112725068	112725069	A01177:23:H2L2FDSX3:1:1142:6207:12273/1	60	+
chr10	112979208	112979209	A01177:23:H2L2FDSX3:1:1110:9778:2456/1	60	+
chr10	113058728	113058729	A01177:23:H2L2FDSX3:2:2319:13331:14434/1	60	+
chr10	113058729	113058730	A01177:23:H2L2FDSX3:1:1376:14507:35790/1	60	+
chr10	113147334	113147335	A01177:23:H2L2FDSX3:4:1439:19804:35070	60	-
chr10	113570000	113570001	A01177:23:H2L2FDSX3:4:1305:5755:23766	60	-
chr10	113774516	113774517	A01177:23:H2L2FDSX3:4:1236:16423:3912/1	60	-
chr10	113876847	113876848	A01177:23:H2L2FDSX3:1:1154:15194:8015/1	60	+
chr10	113882210	113882211	A01177:23:H2L2FDSX3:1:2372:24523:12712/1	60	+
chr10	113882916	113882917	A01177:23:H2L2FDSX3:1:1143:19199:36401/1	60	+
chr10	113894630	113894631	A01177:23:H2L2FDSX3:1:1450:31629:22388/1	60	+
chr10	113900695	113900696	A01177:23:H2L2FDSX3:3:2544:22435:19398/1	60	-
chr10	113911126	113911127	A01177:23:H2L2FDSX3:1:1340:13476:23610/1	60	+
chr10	114133789	114133790	A01177:23:H2L2FDSX3:3:1245:8558:8422/1	60	+
chr10	114134724	114134725	A01177:23:H2L2FDSX3:1:1339:9019:31892/1	60	+
chr10	114536939	114536940	A01177:23:H2L2FDSX3:1:2258:4499:31203/1	60	-
chr10	114849471	114849472	A01177:23:H2L2FDSX3:4:2450:4092:8359/1	60	-
chr10	114948555	114948556	A01177:23:H2L2FDSX3:1:2470:23637:21856/1	60	+
chr10	114952467	114952468	A01177:23:H2L2FDSX3:1:1109:22290:21778/1	60	+
chr10	114959964	114959965	A01177:23:H2L2FDSX3:3:1429:8910:18646/1	60	+
chr10	114961977	114961978	A01177:23:H2L2FDSX3:1:1676:13575:25379/1	60	-
chr10	114972109	114972110	A01177:23:H2L2FDSX3:1:1369:3052:22936/1	60	+
chr10	114975091	114975092	A01177:23:H2L2FDSX3:2:2273:20546:21731/1	60	-
chr10	115268388	115268389	A01177:23:H2L2FDSX3:1:2455:29677:26334/1	60	+
chr10	115286148	115286149	A01177:23:H2L2FDSX3:1:1577:8748:22153	60	+
chr10	115350845	115350846	A01177:23:H2L2FDSX3:1:1433:19786:9048/1	60	+
chr10	115466511	115466512	A01177:23:H2L2FDSX3:1:1227:13494:1720/1	60	+
chr10	115552772	115552773	A01177:23:H2L2FDSX3:1:1347:23882:17174/1	60	+
chr10	115637975	115637976	A01177:23:H2L2FDSX3:1:1267:18123:23328/1	60	-
chr10	116419069	116419070	A01177:23:H2L2FDSX3:1:1216:24704:30906/1	60	+
chr10	117295856	117295857	A01177:23:H2L2FDSX3:1:2231:16269:16955/1	60	-
chr10	117296467	117296468	A01177:23:H2L2FDSX3:4:1454:6072:37027	60	-
chr10	117298549	117298550	A01177:23:H2L2FDSX3:1:2372:1940:9580/1	60	-
chr10	117320409	117320410	A01177:23:H2L2FDSX3:1:1504:26802:16094/1	60	-
chr10	117343590	117343591	A01177:23:H2L2FDSX3:1:2454:13141:26944/1	60	+
chr10	117356293	117356294	A01177:23:H2L2FDSX3:1:1608:4336:12007/1	60	-
chr10	117361160	117361161	A01177:23:H2L2FDSX3:2:2560:17137:30545/1	60	-
chr10	117363661	117363662	A01177:23:H2L2FDSX3:1:2621:9815:17675/1	60	+
chr10	117363665	117363666	A01177:23:H2L2FDSX3:1:1129:23854:4351/1	60	-
chr10	117530401	117530402	A01177:23:H2L2FDSX3:4:2117:24569:17613	60	+
chr10	117626024	117626025	A01177:23:H2L2FDSX3:1:1271:1750:31892/1	60	+
chr10	118002340	118002341	A01177:23:H2L2FDSX3:1:1616:17273:32565/1	60	-
chr10	118036755	118036756	A01177:23:H2L2FDSX3:1:1407:16803:32972/1	60	-
chr10	118040120	118040121	A01177:23:H2L2FDSX3:1:1475:8576:6198/1	60	-
chr10	118123040	118123041	A01177:23:H2L2FDSX3:3:2319:22715:16344/1	60	-
chr10	118307843	118307844	A01177:23:H2L2FDSX3:1:2267:30364:17096/1	60	+
chr10	118308113	118308114	A01177:23:H2L2FDSX3:2:1433:24921:31563/1	60	+
chr10	118310921	118310922	A01177:23:H2L2FDSX3:1:1434:29288:13009/1	60	+
chr10	118700136	118700137	A01177:23:H2L2FDSX3:1:1128:18783:27946/1	60	+
chr10	119072884	119072885	A01177:23:H2L2FDSX3:1:1139:15628:30686/1	60	+
chr10	119334952	119334953	A01177:23:H2L2FDSX3:1:1449:4200:8672/1	60	+
chr10	119429139	119429140	A01177:23:H2L2FDSX3:1:1269:1705:25488/1	60	+
chr10	119485455	119485456	A01177:23:H2L2FDSX3:1:2578:6750:32440/1	60	+
chr10	119491547	119491548	A01177:23:H2L2FDSX3:3:2427:14615:31501/1	60	-
chr10	119574882	119574883	A01177:23:H2L2FDSX3:1:1135:20247:19210/1	60	-
chr10	119594172	119594173	A01177:23:H2L2FDSX3:1:1441:18801:16799/1	60	+
chr10	119731436	119731437	A01177:23:H2L2FDSX3:1:2456:10628:22592	60	-
chr10	119770126	119770127	A01177:23:H2L2FDSX3:1:1467:30590:27602/1	60	-
chr10	119770814	119770815	A01177:23:H2L2FDSX3:2:1239:17219:10019/1	60	+
chr10	119899136	119899137	A01177:23:H2L2FDSX3:1:1213:13367:24173/1	60	-
chr10	119909189	119909190	A01177:23:H2L2FDSX3:1:1130:17092:19100/1	60	+
chr10	119922174	119922175	A01177:23:H2L2FDSX3:1:1423:31638:11068/1	60	+
chr10	119928304	119928305	A01177:23:H2L2FDSX3:1:1348:9118:8672/1	60	+
chr10	120761135	120761136	A01177:23:H2L2FDSX3:3:2204:12780:14951/1	60	-
chr10	120860914	120860915	A01177:23:H2L2FDSX3:1:1124:2636:5024/1	60	+
chr10	120862760	120862761	A01177:23:H2L2FDSX3:1:1378:24487:6918/1	60	+
chr10	120865187	120865188	A01177:23:H2L2FDSX3:1:1141:2284:18787/1	60	-
chr10	120879759	120879760	A01177:23:H2L2FDSX3:1:1330:21079:11193/1	60	+
chr10	120880130	120880131	A01177:23:H2L2FDSX3:2:2213:11496:4993/1	60	-
chr10	120884821	120884822	A01177:23:H2L2FDSX3:1:1102:19325:13228/1	60	-
chr10	121501495	121501496	A01177:23:H2L2FDSX3:1:2102:28989:36198/1	60	+
chr10	121787916	121787917	A01177:23:H2L2FDSX3:3:2528:32461:10989	60	-
chr10	121817569	121817570	A01177:23:H2L2FDSX3:4:1272:15203:13886/1	60	+
chr10	121856107	121856108	A01177:23:H2L2FDSX3:1:1430:16134:5948/1	60	+
chr10	121868485	121868486	A01177:23:H2L2FDSX3:2:1373:25898:16031/1	60	+
chr10	121966158	121966159	A01177:23:H2L2FDSX3:2:2115:16351:7232/1	60	+
chr10	122839088	122839089	A01177:23:H2L2FDSX3:2:1172:30454:20228/1	60	+
chr10	122937145	122937146	A01177:23:H2L2FDSX3:1:1166:24921:24142/1	60	-
chr10	123040440	123040441	A01177:23:H2L2FDSX3:1:2261:18168:34961/1	60	+
chr10	123172826	123172827	A01177:23:H2L2FDSX3:1:1646:28574:16470/1	60	+
chr10	124102169	124102170	A01177:23:H2L2FDSX3:1:1220:32841:21418/1	60	-
chr10	124759191	124759192	A01177:23:H2L2FDSX3:1:2637:15176:32972/1	60	+
chr10	124760194	124760195	A01177:23:H2L2FDSX3:1:1370:12038:17362/1	60	-
chr10	124782941	124782942	A01177:23:H2L2FDSX3:1:1230:26286:19179/1	60	-
chr10	124971857	124971858	A01177:23:H2L2FDSX3:1:1430:16812:13980/1	60	+
chr10	124973185	124973186	A01177:23:H2L2FDSX3:1:1109:9760:13886/1	60	+
chr10	125317901	125317902	A01177:23:H2L2FDSX3:4:1319:11514:18552/1	60	-
chr10	125491457	125491458	A01177:23:H2L2FDSX3:2:1654:14407:12915/1	60	+
chr10	125761276	125761277	A01177:23:H2L2FDSX3:1:1378:18502:17628/1	60	-
chr10	126000882	126000883	A01177:23:H2L2FDSX3:1:1101:10176:7153/1	60	-
chr10	126058622	126058623	A01177:23:H2L2FDSX3:4:2443:23439:20290	60	+
chr10	126540425	126540426	A01177:23:H2L2FDSX3:1:2146:32316:15593	60	+
chr10	127139776	127139777	A01177:23:H2L2FDSX3:1:2218:3332:1407/1	60	+
chr10	128123688	128123689	A01177:23:H2L2FDSX3:1:2147:5801:30984/1	60	+
chr10	129540151	129540152	A01177:23:H2L2FDSX3:4:1120:9245:31626/1	60	+
chr10	129633127	129633128	A01177:23:H2L2FDSX3:4:1662:21359:8703	60	-
chr10	129641267	129641268	A01177:23:H2L2FDSX3:1:2349:31222:13510/1	60	+
chr10	130147727	130147728	A01177:23:H2L2FDSX3:1:2358:27109:22075/1	60	-
chr10	130166975	130166976	A01177:23:H2L2FDSX3:1:1661:3540:14951/1	60	+
chr10	130176990	130176991	A01177:23:H2L2FDSX3:1:1151:29821:11303/1	60	+
chr10	131241822	131241823	A01177:23:H2L2FDSX3:1:2107:4679:32769/1	60	+
chr10	131646044	131646045	A01177:23:H2L2FDSX3:2:2613:12572:18474/1	60	+
chr10	132326776	132326777	A01177:23:H2L2FDSX3:1:2472:31033:14685/1	60	+
chr10	132695145	132695146	A01177:23:H2L2FDSX3:1:1245:28709:2895/1	60	+
chr10	132724852	132724853	A01177:23:H2L2FDSX3:1:2430:3088:17832/1	60	+
chr10	133462505	133462506	A01177:23:H2L2FDSX3:3:1439:24948:1830/1	60	-
chr10	133491689	133491690	A01177:23:H2L2FDSX3:3:1468:31015:30405/1	60	-
chr10	133538252	133538253	A01177:23:H2L2FDSX3:1:1554:12744:23281/1	60	+
chr11	215079	215080	A01177:23:H2L2FDSX3:1:1218:14009:3897/1	60	-
chr11	249799	249800	A01177:23:H2L2FDSX3:2:1675:14588:31015/1	60	+
chr11	325026	325027	A01177:23:H2L2FDSX3:4:1324:7925:1532/1	60	-
chr11	326241	326242	A01177:23:H2L2FDSX3:4:1153:20347:33035	60	+
chr11	395442	395443	A01177:23:H2L2FDSX3:1:1108:6985:33004/1	60	+
chr11	1279012	1279013	A01177:23:H2L2FDSX3:3:2516:8043:29982	60	+
chr11	1774938	1774939	A01177:23:H2L2FDSX3:2:2607:30653:15624	60	-
chr11	1797850	1797851	A01177:23:H2L2FDSX3:1:1133:19235:32894/1	60	-
chr11	1808968	1808969	A01177:23:H2L2FDSX3:1:1203:13015:25316/1	60	+
chr11	1954953	1954954	A01177:23:H2L2FDSX3:4:2210:14904:7858/1	60	+
chr11	3040766	3040767	A01177:23:H2L2FDSX3:1:2305:28537:20666/1	60	-
chr11	3521852	3521853	A01177:23:H2L2FDSX3:1:2614:2908:21214/1	60	-
chr11	3690735	3690736	A01177:23:H2L2FDSX3:1:2632:23845:32424/1	60	-
chr11	3727019	3727020	A01177:23:H2L2FDSX3:3:1362:31575:22451/1	60	-
chr11	3737442	3737443	A01177:23:H2L2FDSX3:2:2440:25156:31845	60	-
chr11	3766293	3766294	A01177:23:H2L2FDSX3:2:2548:15383:2143/1	60	-
chr11	3957677	3957678	A01177:23:H2L2FDSX3:1:1112:7166:4225/1	60	-
chr11	3963520	3963521	A01177:23:H2L2FDSX3:4:2152:15194:21512/1	60	-
chr11	4037963	4037964	A01177:23:H2L2FDSX3:4:2639:27236:23954/1	60	-
chr11	4064189	4064190	A01177:23:H2L2FDSX3:2:2218:3884:30545/1	60	-
chr11	4068417	4068418	A01177:23:H2L2FDSX3:1:1625:17842:2738/1	60	-
chr11	4076860	4076861	A01177:23:H2L2FDSX3:1:2164:19596:17801/1	60	-
chr11	4076955	4076956	A01177:23:H2L2FDSX3:1:2251:10502:5462/1	60	-
chr11	4101906	4101907	A01177:23:H2L2FDSX3:1:1432:19126:10911/1	60	-
chr11	4118098	4118099	A01177:23:H2L2FDSX3:1:1110:15293:6965/1	60	+
chr11	4122552	4122553	A01177:23:H2L2FDSX3:1:1110:28917:16752/1	60	-
chr11	4946642	4946643	A01177:23:H2L2FDSX3:1:1623:29523:1141/1	60	+
chr11	5409067	5409068	A01177:23:H2L2FDSX3:3:2503:27651:31281/1	60	+
chr11	5622765	5622766	A01177:23:H2L2FDSX3:1:1430:14733:4930/1	60	+
chr11	5946267	5946268	A01177:23:H2L2FDSX3:4:2262:26594:30076	60	-
chr11	6190001	6190002	A01177:23:H2L2FDSX3:1:1235:20274:26584/1	60	+
chr11	6511987	6511988	A01177:23:H2L2FDSX3:2:1250:26675:3630/1	60	+
chr11	6678186	6678187	A01177:23:H2L2FDSX3:1:1117:14796:16125/1	60	+
chr11	6782843	6782844	A01177:23:H2L2FDSX3:1:1110:28899:20948/1	60	-
chr11	7988976	7988977	A01177:23:H2L2FDSX3:1:1116:23583:14497/1	60	+
chr11	8120127	8120128	A01177:23:H2L2FDSX3:2:2543:15329:26475/1	60	+
chr11	8679736	8679737	A01177:23:H2L2FDSX3:4:1562:15447:2409	60	-
chr11	8919201	8919202	A01177:23:H2L2FDSX3:1:1117:14380:35102/1	60	+
chr11	8951196	8951197	A01177:23:H2L2FDSX3:1:1231:21115:15859/1	60	+
chr11	9073514	9073515	A01177:23:H2L2FDSX3:1:1164:27100:19899/1	60	-
chr11	9228917	9228918	A01177:23:H2L2FDSX3:4:1342:2582:13792	60	+
chr11	9801653	9801654	A01177:23:H2L2FDSX3:4:2602:28176:5948	60	-
chr11	9840154	9840155	A01177:23:H2L2FDSX3:2:2676:28592:11960/1	60	+
chr11	9840507	9840508	A01177:23:H2L2FDSX3:2:2165:8070:16000/1	60	-
chr11	9850472	9850473	A01177:23:H2L2FDSX3:1:1666:29414:20776/1	60	+
chr11	9857224	9857225	A01177:23:H2L2FDSX3:4:1132:2971:13651	60	-
chr11	9925949	9925950	A01177:23:H2L2FDSX3:3:2566:14660:21339/1	60	+
chr11	9939774	9939775	A01177:23:H2L2FDSX3:1:1165:11189:20525/1	60	-
chr11	10003241	10003242	A01177:23:H2L2FDSX3:1:1619:6831:13573/1	60	+
chr11	10028239	10028240	A01177:23:H2L2FDSX3:2:2229:3775:22341/1	60	-
chr11	10042645	10042646	A01177:23:H2L2FDSX3:2:1625:9480:25708/1	60	-
chr11	10052259	10052260	A01177:23:H2L2FDSX3:1:2540:11885:26804/1	60	+
chr11	10087970	10087971	A01177:23:H2L2FDSX3:2:2110:2157:27179/1	60	-
chr11	10109433	10109434	A01177:23:H2L2FDSX3:2:1202:2428:11334/1	60	-
chr11	10225812	10225813	A01177:23:H2L2FDSX3:1:2326:12301:12148/1	60	-
chr11	11791788	11791789	A01177:23:H2L2FDSX3:2:1310:6451:26318/1	60	+
chr11	11804301	11804302	A01177:23:H2L2FDSX3:2:2440:9561:4210/1	60	+
chr11	11897381	11897382	A01177:23:H2L2FDSX3:1:1451:5403:24502/1	60	+
chr11	11909792	11909793	A01177:23:H2L2FDSX3:4:2463:21884:22106	60	+
chr11	11924802	11924803	A01177:23:H2L2FDSX3:1:1113:8513:29168/1	60	+
chr11	11933404	11933405	A01177:23:H2L2FDSX3:1:1338:5511:32550/1	60	+
chr11	11935711	11935712	A01177:23:H2L2FDSX3:2:1265:29044:15812/1	60	-
chr11	12214998	12214999	A01177:23:H2L2FDSX3:1:1362:30436:16438	60	-
chr11	12245597	12245598	A01177:23:H2L2FDSX3:1:1217:10917:11788/1	60	-
chr11	13191887	13191888	A01177:23:H2L2FDSX3:2:2241:16333:2848	60	+
chr11	13387103	13387104	A01177:23:H2L2FDSX3:1:1114:22444:33254/1	60	-
chr11	13438763	13438764	A01177:23:H2L2FDSX3:2:1250:12120:2973/1	60	+
chr11	13438765	13438766	A01177:23:H2L2FDSX3:1:1213:27814:12680/1	60	+
chr11	13701797	13701798	A01177:23:H2L2FDSX3:1:1231:29441:13933/1	60	-
chr11	13718378	13718379	A01177:23:H2L2FDSX3:1:2375:11098:8124/1	60	+
chr11	13968068	13968069	A01177:23:H2L2FDSX3:4:2568:16902:9345	60	-
chr11	14162730	14162731	A01177:23:H2L2FDSX3:1:1174:11243:3145/1	60	+
chr11	14459489	14459490	A01177:23:H2L2FDSX3:1:2566:6777:30232/1	60	+
chr11	14478105	14478106	A01177:23:H2L2FDSX3:1:1338:14091:5384/1	60	+
chr11	14492742	14492743	A01177:23:H2L2FDSX3:1:1666:16604:22858/1	60	-
chr11	14551957	14551958	A01177:23:H2L2FDSX3:1:1115:6587:23954/1	60	-
chr11	14566086	14566087	A01177:23:H2L2FDSX3:1:2128:9182:31892/1	60	+
chr11	14608478	14608479	A01177:23:H2L2FDSX3:2:2401:17960:13933/1	60	+
chr11	14638230	14638231	A01177:23:H2L2FDSX3:4:1461:31801:34053	60	+
chr11	14705092	14705093	A01177:23:H2L2FDSX3:1:2542:17879:6464/1	60	+
chr11	14760953	14760954	A01177:23:H2L2FDSX3:1:1417:25726:14387/1	60	-
chr11	14771602	14771603	A01177:23:H2L2FDSX3:1:1170:6135:15060/1	60	-
chr11	14775943	14775944	A01177:23:H2L2FDSX3:1:2175:25536:1595/1	60	+
chr11	14935912	14935913	A01177:23:H2L2FDSX3:1:2125:17228:26475/1	60	+
chr11	16215714	16215715	A01177:23:H2L2FDSX3:1:1651:3097:16125	60	+
chr11	16222657	16222658	A01177:23:H2L2FDSX3:3:1433:7355:27790/1	60	-
chr11	16323130	16323131	A01177:23:H2L2FDSX3:1:2655:30960:7200/1	60	+
chr11	16338262	16338263	A01177:23:H2L2FDSX3:1:1243:24243:29011/1	60	-
chr11	16443604	16443605	A01177:23:H2L2FDSX3:2:1650:24985:8813/1	60	-
chr11	16752603	16752604	A01177:23:H2L2FDSX3:1:1515:10420:17503/1	60	-
chr11	16985733	16985734	A01177:23:H2L2FDSX3:1:2321:25635:18897/1	60	+
chr11	17124722	17124723	A01177:23:H2L2FDSX3:1:1460:20157:9408/1	60	+
chr11	17265471	17265472	A01177:23:H2L2FDSX3:1:1353:32597:28479/1	60	+
chr11	17282452	17282453	A01177:23:H2L2FDSX3:1:1128:13747:25739/1	60	+
chr11	17358150	17358151	A01177:23:H2L2FDSX3:1:1115:27941:30342/1	60	-
chr11	17365218	17365219	A01177:23:H2L2FDSX3:4:1234:4345:2033	60	+
chr11	17831150	17831151	A01177:23:H2L2FDSX3:1:1131:27181:4789/1	60	+
chr11	17900297	17900298	A01177:23:H2L2FDSX3:1:1247:9507:21840/1	60	+
chr11	17943035	17943036	A01177:23:H2L2FDSX3:3:2170:20573:4711/1	60	+
chr11	18020140	18020141	A01177:23:H2L2FDSX3:1:1143:27923:11490/1	60	-
chr11	18088179	18088180	A01177:23:H2L2FDSX3:1:2639:32551:16689/1	60	-
chr11	18102949	18102950	A01177:23:H2L2FDSX3:2:2477:25979:17519/1	60	+
chr11	18296228	18296229	A01177:23:H2L2FDSX3:4:1420:21558:17096/1	60	-
chr11	18485716	18485717	A01177:23:H2L2FDSX3:1:1306:9598:23406/1	60	+
chr11	18496280	18496281	A01177:23:H2L2FDSX3:4:2122:9263:5666/1	60	-
chr11	18611877	18611878	A01177:23:H2L2FDSX3:1:1339:1985:1360/1	60	-
chr11	18750768	18750769	A01177:23:H2L2FDSX3:1:1152:12057:28541/1	60	+
chr11	19166005	19166006	A01177:23:H2L2FDSX3:4:1158:9552:26929	60	-
chr11	19167256	19167257	A01177:23:H2L2FDSX3:1:1202:29179:30326/1	60	+
chr11	19169513	19169514	A01177:23:H2L2FDSX3:1:1170:30590:9345/1	60	+
chr11	19974414	19974415	A01177:23:H2L2FDSX3:1:1204:9824:29966/1	60	-
chr11	20448557	20448558	A01177:23:H2L2FDSX3:1:1252:5565:33270/1	60	+
chr11	20480571	20480572	A01177:23:H2L2FDSX3:1:1370:24569:35055/1	60	-
chr11	20488081	20488082	A01177:23:H2L2FDSX3:4:1125:10294:24392	60	+
chr11	22259942	22259943	A01177:23:H2L2FDSX3:1:2478:10257:34601/1	60	-
chr11	22280658	22280659	A01177:23:H2L2FDSX3:1:1254:14479:4773/1	60	-
chr11	22819413	22819414	A01177:23:H2L2FDSX3:1:2329:18575:33849/1	60	+
chr11	23548326	23548327	A01177:23:H2L2FDSX3:1:1332:1805:16329/1	60	+
chr11	23558527	23558528	A01177:23:H2L2FDSX3:2:1654:9588:19727/1	60	+
chr11	23565520	23565521	A01177:23:H2L2FDSX3:1:1544:24668:9518/1	60	-
chr11	23572265	23572266	A01177:23:H2L2FDSX3:1:2639:19126:20870/1	60	-
chr11	23673614	23673615	A01177:23:H2L2FDSX3:2:1125:25391:10457	60	-
chr11	24339540	24339541	A01177:23:H2L2FDSX3:4:1618:27724:11240/1	60	+
chr11	24579231	24579232	A01177:23:H2L2FDSX3:1:1120:3115:24236/1	60	-
chr11	24742600	24742601	A01177:23:H2L2FDSX3:4:2611:6072:22341	60	+
chr11	25982195	25982196	A01177:23:H2L2FDSX3:3:2227:6677:21292	60	+
chr11	26168067	26168068	A01177:23:H2L2FDSX3:1:1114:28709:18114/1	60	-
chr11	26834912	26834913	A01177:23:H2L2FDSX3:1:1301:3134:9987/1	60	-
chr11	26879693	26879694	A01177:23:H2L2FDSX3:1:1265:4598:24956/1	60	-
chr11	27315258	27315259	A01177:23:H2L2FDSX3:1:1241:9751:8015/1	60	-
chr11	27682927	27682928	A01177:23:H2L2FDSX3:2:1410:14226:35149/1	60	+
chr11	28015619	28015620	A01177:23:H2L2FDSX3:4:1431:21404:8876/1	60	-
chr11	28026556	28026557	A01177:23:H2L2FDSX3:1:2507:11297:28354/1	60	-
chr11	28042670	28042671	A01177:23:H2L2FDSX3:1:1147:2772:29841/1	60	+
chr11	28064692	28064693	A01177:23:H2L2FDSX3:1:1164:6442:2472/1	60	-
chr11	28065634	28065635	A01177:23:H2L2FDSX3:1:1347:4924:22670/1	60	-
chr11	28070264	28070265	A01177:23:H2L2FDSX3:3:2403:3929:4257	60	-
chr11	28150905	28150906	A01177:23:H2L2FDSX3:1:1462:5611:20948/1	60	-
chr11	28163902	28163903	A01177:23:H2L2FDSX3:2:1371:11767:26193/1	60	-
chr11	28182491	28182492	A01177:23:H2L2FDSX3:2:1103:31123:25426/1	60	-
chr11	28204536	28204537	A01177:23:H2L2FDSX3:1:1127:9236:28635/1	60	+
chr11	28227632	28227633	A01177:23:H2L2FDSX3:1:1466:17616:1814/1	60	+
chr11	28299224	28299225	A01177:23:H2L2FDSX3:1:1117:18828:35759/1	60	-
chr11	28316730	28316731	A01177:23:H2L2FDSX3:1:1128:29360:29794/1	60	-
chr11	28324014	28324015	A01177:23:H2L2FDSX3:1:1406:4264:13604/1	60	+
chr11	28328692	28328693	A01177:23:H2L2FDSX3:3:1464:2374:15342/1	60	-
chr11	29088126	29088127	A01177:23:H2L2FDSX3:1:2178:25057:29794/1	60	+
chr11	29801790	29801791	A01177:23:H2L2FDSX3:1:1456:8992:14152/1	60	-
chr11	29904866	29904867	A01177:23:H2L2FDSX3:1:1564:18276:20055/1	60	+
chr11	30337282	30337283	A01177:23:H2L2FDSX3:2:1627:17842:11036/1	60	-
chr11	30444395	30444396	A01177:23:H2L2FDSX3:1:1560:23854:7545/1	60	-
chr11	31149994	31149995	A01177:23:H2L2FDSX3:1:1176:5466:33191/1	60	-
chr11	31409544	31409545	A01177:23:H2L2FDSX3:2:2428:22417:11663/1	60	+
chr11	31419860	31419861	A01177:23:H2L2FDSX3:3:1425:16676:27962/1	60	+
chr11	31428302	31428303	A01177:23:H2L2FDSX3:1:1625:24270:6042/1	60	+
chr11	31439056	31439057	A01177:23:H2L2FDSX3:1:2316:21160:24643/1	60	-
chr11	31462553	31462554	A01177:23:H2L2FDSX3:1:2135:26910:5040/1	60	+
chr11	31484589	31484590	A01177:23:H2L2FDSX3:4:1303:10131:9173	60	-
chr11	31501332	31501333	A01177:23:H2L2FDSX3:1:1116:2989:18411/1	60	+
chr11	31555808	31555809	A01177:23:H2L2FDSX3:3:1530:30563:1752/1	60	+
chr11	31555966	31555967	A01177:23:H2L2FDSX3:4:1373:25518:15749/1	60	-
chr11	31560835	31560836	A01177:23:H2L2FDSX3:2:2660:22625:20384/1	60	+
chr11	31594297	31594298	A01177:23:H2L2FDSX3:1:2129:6126:2456/1	60	-
chr11	31624203	31624204	A01177:23:H2L2FDSX3:1:1437:27498:5431/1	60	-
chr11	31627673	31627674	A01177:23:H2L2FDSX3:1:2126:3586:15718/1	60	-
chr11	31633237	31633238	A01177:23:H2L2FDSX3:2:2406:32542:33520/1	60	+
chr11	31661766	31661767	A01177:23:H2L2FDSX3:2:2665:29894:14246/1	60	-
chr11	31674630	31674631	A01177:23:H2L2FDSX3:1:1364:18502:14685/1	60	-
chr11	31684093	31684094	A01177:23:H2L2FDSX3:3:2522:16278:29465/1	60	+
chr11	32601743	32601744	A01177:23:H2L2FDSX3:1:1650:25798:25911/1	60	-
chr11	33098549	33098550	A01177:23:H2L2FDSX3:2:1157:28411:32440/1	60	+
chr11	33104876	33104877	A01177:23:H2L2FDSX3:4:1138:7229:5932/1	60	+
chr11	33140589	33140590	A01177:23:H2L2FDSX3:1:1110:16694:5259/1	60	-
chr11	33187559	33187560	A01177:23:H2L2FDSX3:1:1619:22580:17080/1	60	+
chr11	33195787	33195788	A01177:23:H2L2FDSX3:4:2357:2202:7310	60	-
chr11	33336832	33336833	A01177:23:H2L2FDSX3:1:1318:17580:32346/1	60	-
chr11	33367176	33367177	A01177:23:H2L2FDSX3:1:1422:20229:4460/1	60	-
chr11	34881371	34881372	A01177:23:H2L2FDSX3:4:2248:25644:36385/1	60	-
chr11	34934414	34934415	A01177:23:H2L2FDSX3:1:1260:13042:29904/1	60	+
chr11	34967705	34967706	A01177:23:H2L2FDSX3:1:2665:8820:34835	60	-
chr11	34973205	34973206	A01177:23:H2L2FDSX3:1:2434:18620:29575/1	60	+
chr11	34990991	34990992	A01177:23:H2L2FDSX3:2:2504:14922:25269/1	60	-
chr11	35075997	35075998	A01177:23:H2L2FDSX3:4:1208:15221:14356	60	-
chr11	35155797	35155798	A01177:23:H2L2FDSX3:1:1130:24740:5541/1	60	+
chr11	35155798	35155799	A01177:23:H2L2FDSX3:1:2673:14353:7341	60	+
chr11	35403403	35403404	A01177:23:H2L2FDSX3:1:1162:25554:13651/1	60	-
chr11	35790094	35790095	A01177:23:H2L2FDSX3:1:1642:25943:28948/1	60	-
chr11	35811724	35811725	A01177:23:H2L2FDSX3:1:1325:11017:21010/1	60	+
chr11	36004906	36004907	A01177:23:H2L2FDSX3:1:2507:1660:22654/1	60	+
chr11	36291120	36291121	A01177:23:H2L2FDSX3:4:1314:23267:36276	60	-
chr11	36476301	36476302	A01177:23:H2L2FDSX3:2:1145:5547:7091	60	-
chr11	36655357	36655358	A01177:23:H2L2FDSX3:1:1278:8567:30827/1	60	-
chr11	36735029	36735030	A01177:23:H2L2FDSX3:2:2133:23719:19554/1	60	+
chr11	37332334	37332335	A01177:23:H2L2FDSX3:4:1444:28393:19789/1	60	-
chr11	37883382	37883383	A01177:23:H2L2FDSX3:1:1171:32307:28479/1	60	+
chr11	38445573	38445574	A01177:23:H2L2FDSX3:2:1104:21811:8516/1	60	-
chr11	38452308	38452309	A01177:23:H2L2FDSX3:1:1571:24758:15342/1	60	+
chr11	38472123	38472124	A01177:23:H2L2FDSX3:3:1251:31186:22373/1	60	+
chr11	38564922	38564923	A01177:23:H2L2FDSX3:1:1253:30617:8140/1	60	-
chr11	38599252	38599253	A01177:23:H2L2FDSX3:1:2142:28103:19507/1	60	+
chr11	38847745	38847746	A01177:23:H2L2FDSX3:2:1110:29360:1986/1	60	+
chr11	39126625	39126626	A01177:23:H2L2FDSX3:1:2445:32705:24596	60	-
chr11	39180510	39180511	A01177:23:H2L2FDSX3:1:1317:11930:26443/1	60	+
chr11	39351820	39351821	A01177:23:H2L2FDSX3:1:1268:1461:9251/1	60	-
chr11	39371681	39371682	A01177:23:H2L2FDSX3:1:1416:32380:14168/1	60	-
chr11	39383922	39383923	A01177:23:H2L2FDSX3:2:1438:14904:4006/1	60	+
chr11	39425274	39425275	A01177:23:H2L2FDSX3:1:1144:21938:9330/1	60	+
chr11	40006272	40006273	A01177:23:H2L2FDSX3:1:2309:19750:31908/1	60	-
chr11	40098914	40098915	A01177:23:H2L2FDSX3:2:1409:12943:21966/1	60	-
chr11	40322423	40322424	A01177:23:H2L2FDSX3:3:2406:17056:23610/1	60	+
chr11	40443145	40443146	A01177:23:H2L2FDSX3:2:2659:17237:14591/1	60	-
chr11	40559852	40559853	A01177:23:H2L2FDSX3:1:1205:16269:28823/1	60	+
chr11	40706401	40706402	A01177:23:H2L2FDSX3:2:2349:27082:28416/1	60	+
chr11	40802109	40802110	A01177:23:H2L2FDSX3:1:1320:32488:26036	60	-
chr11	41357076	41357077	A01177:23:H2L2FDSX3:3:1109:4309:7106/1	60	-
chr11	41538193	41538194	A01177:23:H2L2FDSX3:4:1147:13910:4476	60	+
chr11	42722811	42722812	A01177:23:H2L2FDSX3:4:1204:3341:25160	60	+
chr11	43014140	43014141	A01177:23:H2L2FDSX3:1:1172:15067:8703/1	60	-
chr11	43319895	43319896	A01177:23:H2L2FDSX3:1:2324:6008:1376/1	60	+
chr11	43380155	43380156	A01177:23:H2L2FDSX3:4:2367:11053:36354/1	60	-
chr11	43400483	43400484	A01177:23:H2L2FDSX3:1:2142:5746:27007/1	60	+
chr11	43406984	43406985	A01177:23:H2L2FDSX3:1:1156:15420:32863/1	60	-
chr11	43456393	43456394	A01177:23:H2L2FDSX3:3:1129:26205:36793/1	60	-
chr11	43480534	43480535	A01177:23:H2L2FDSX3:4:1175:13964:9079/1	60	-
chr11	43493292	43493293	A01177:23:H2L2FDSX3:1:2263:20003:5948	60	+
chr11	43561382	43561383	A01177:23:H2L2FDSX3:1:1204:30092:6104/1	60	+
chr11	43751656	43751657	A01177:23:H2L2FDSX3:1:1118:27670:35822/1	60	+
chr11	43803917	43803918	A01177:23:H2L2FDSX3:1:2370:20998:19382/1	60	+
chr11	43808728	43808729	A01177:23:H2L2FDSX3:1:1104:18222:24784/1	60	-
chr11	43830629	43830630	A01177:23:H2L2FDSX3:1:2541:31349:31046/1	60	+
chr11	44104163	44104164	A01177:23:H2L2FDSX3:1:2604:16604:9706/1	60	+
chr11	44160174	44160175	A01177:23:H2L2FDSX3:1:1628:3875:10144/1	60	-
chr11	44175079	44175080	A01177:23:H2L2FDSX3:1:1228:4553:27445/1	60	+
chr11	44238108	44238109	A01177:23:H2L2FDSX3:1:2516:10737:20713/1	60	-
chr11	45189739	45189740	A01177:23:H2L2FDSX3:1:1240:18041:30044/1	60	-
chr11	46055376	46055377	A01177:23:H2L2FDSX3:4:2551:9525:17237/1	60	+
chr11	46065873	46065874	A01177:23:H2L2FDSX3:1:1158:23556:23625/1	60	+
chr11	46077793	46077794	A01177:23:H2L2FDSX3:1:1146:5358:1125/1	60	-
chr11	46078074	46078075	A01177:23:H2L2FDSX3:4:2450:13295:8296	60	-
chr11	46099652	46099653	A01177:23:H2L2FDSX3:1:1444:11867:30248/1	60	-
chr11	46475593	46475594	A01177:23:H2L2FDSX3:2:2303:24677:1579/1	60	-
chr11	46484977	46484978	A01177:23:H2L2FDSX3:1:1151:16233:33646/1	60	-
chr11	46544284	46544285	A01177:23:H2L2FDSX3:2:1655:27290:18192/1	60	-
chr11	46797151	46797152	A01177:23:H2L2FDSX3:1:2173:27941:8829/1	60	-
chr11	46819756	46819757	A01177:23:H2L2FDSX3:2:1226:8576:5478/1	60	+
chr11	46839084	46839085	A01177:23:H2L2FDSX3:4:1524:24397:20885/1	60	+
chr11	46948248	46948249	A01177:23:H2L2FDSX3:1:1539:5312:32174/1	60	+
chr11	46985125	46985126	A01177:23:H2L2FDSX3:4:2306:31602:23343	60	-
chr11	47271235	47271236	A01177:23:H2L2FDSX3:1:1347:25753:20729/1	60	-
chr11	47699202	47699203	A01177:23:H2L2FDSX3:1:1141:14959:14716/1	60	-
chr11	47797453	47797454	A01177:23:H2L2FDSX3:1:1244:21260:28291/1	60	+
chr11	47809550	47809551	A01177:23:H2L2FDSX3:4:1119:20048:35493	60	-
chr11	47810775	47810776	A01177:23:H2L2FDSX3:1:1255:5141:30091/1	60	-
chr11	47995781	47995782	A01177:23:H2L2FDSX3:1:1434:16224:20165/1	60	+
chr11	48271848	48271849	A01177:23:H2L2FDSX3:1:1319:8757:32910/1	60	-
chr11	48646480	48646481	A01177:23:H2L2FDSX3:2:2509:22842:8390/1	60	+
chr11	49049867	49049868	A01177:23:H2L2FDSX3:4:1218:18521:22482/1	60	+
chr11	50478596	50478597	A01177:23:H2L2FDSX3:2:2266:25183:29888/1	60	+
chr11	50496196	50496197	A01177:23:H2L2FDSX3:1:2452:12029:7420/1	60	-
chr11	50511367	50511368	A01177:23:H2L2FDSX3:2:1543:27896:35336/1	60	+
chr11	50578732	50578733	A01177:23:H2L2FDSX3:4:2622:12572:31970	60	+
chr11	55693328	55693329	A01177:23:H2L2FDSX3:1:1178:14787:15107/1	60	-
chr11	55899328	55899329	A01177:23:H2L2FDSX3:3:2142:21802:1485/1	60	+
chr11	57410272	57410273	A01177:23:H2L2FDSX3:2:1129:12943:31360/1	60	+
chr11	57600741	57600742	A01177:23:H2L2FDSX3:1:2109:21793:7482	60	+
chr11	57729594	57729595	A01177:23:H2L2FDSX3:1:1160:13367:25989/1	60	+
chr11	58538233	58538234	A01177:23:H2L2FDSX3:4:2642:8630:3223	60	-
chr11	58541257	58541258	A01177:23:H2L2FDSX3:1:1622:6081:29340/1	60	-
chr11	58582312	58582313	A01177:23:H2L2FDSX3:1:1663:28691:4272/1	60	+
chr11	58643134	58643135	A01177:23:H2L2FDSX3:1:1205:13340:12164/1	60	+
chr11	59133575	59133576	A01177:23:H2L2FDSX3:1:2122:14534:15734/1	60	-
chr11	59149380	59149381	A01177:23:H2L2FDSX3:2:1573:16062:11490/1	60	+
chr11	59221699	59221700	A01177:23:H2L2FDSX3:1:1611:24523:8422/1	60	-
chr11	59604288	59604289	A01177:23:H2L2FDSX3:1:1126:12744:1924/1	60	+
chr11	59611812	59611813	A01177:23:H2L2FDSX3:1:2424:32506:34616/1	60	-
chr11	59651169	59651170	A01177:23:H2L2FDSX3:1:1241:28619:8750/1	60	-
chr11	59778683	59778684	A01177:23:H2L2FDSX3:4:1378:18349:7467	60	-
chr11	59810951	59810952	A01177:23:H2L2FDSX3:4:2256:24361:14528/1	60	+
chr11	60864379	60864380	A01177:23:H2L2FDSX3:4:1119:20871:30217	60	-
chr11	61305946	61305947	A01177:23:H2L2FDSX3:2:1130:14244:26412/1	60	+
chr11	61370734	61370735	A01177:23:H2L2FDSX3:3:1362:2871:31109/1	60	-
chr11	61377313	61377314	A01177:23:H2L2FDSX3:4:1146:7491:17973	60	-
chr11	61730608	61730609	A01177:23:H2L2FDSX3:1:1145:27453:4445/1	60	-
chr11	61730610	61730611	A01177:23:H2L2FDSX3:2:1161:29649:19774/1	60	-
chr11	63605321	63605322	A01177:23:H2L2FDSX3:4:2655:22408:20102	60	+
chr11	63722035	63722036	A01177:23:H2L2FDSX3:1:1134:4942:30968/1	60	+
chr11	64299195	64299196	A01177:23:H2L2FDSX3:2:2223:15320:28213/1	60	+
chr11	64301111	64301112	A01177:23:H2L2FDSX3:4:2662:13349:12743/1	60	+
chr11	65274470	65274471	A01177:23:H2L2FDSX3:3:2560:15121:5916	60	-
chr11	66170717	66170718	A01177:23:H2L2FDSX3:1:1326:15600:25441/1	60	-
chr11	66256380	66256381	A01177:23:H2L2FDSX3:4:1278:15935:18756	60	-
chr11	66376582	66376583	A01177:23:H2L2FDSX3:2:1237:2989:16689	60	-
chr11	66533481	66533482	A01177:23:H2L2FDSX3:1:1317:31503:16376/1	60	+
chr11	66641420	66641421	A01177:23:H2L2FDSX3:3:1176:25247:34820/1	60	+
chr11	66797834	66797835	A01177:23:H2L2FDSX3:3:1341:15673:2707/1	60	+
chr11	67213739	67213740	A01177:23:H2L2FDSX3:2:1233:10719:30859/1	60	-
chr11	67673460	67673461	A01177:23:H2L2FDSX3:1:1322:13829:22717/1	60	-
chr11	68086142	68086143	A01177:23:H2L2FDSX3:1:2413:4553:21966/1	60	-
chr11	68192551	68192552	A01177:23:H2L2FDSX3:2:2417:2076:3208/1	60	-
chr11	68194572	68194573	A01177:23:H2L2FDSX3:1:1224:20835:15969/1	60	+
chr11	68518016	68518017	A01177:23:H2L2FDSX3:3:1460:9697:32440/1	60	-
chr11	68534048	68534049	A01177:23:H2L2FDSX3:1:1156:3658:12931/1	60	+
chr11	68560471	68560472	A01177:23:H2L2FDSX3:4:1328:22444:21449	60	+
chr11	68607987	68607988	A01177:23:H2L2FDSX3:1:1120:19379:25473/1	60	+
chr11	70901166	70901167	A01177:23:H2L2FDSX3:2:1163:24713:12164	60	-
chr11	72676639	72676640	A01177:23:H2L2FDSX3:1:1165:24813:27774/1	60	-
chr11	72789572	72789573	A01177:23:H2L2FDSX3:4:2523:10963:5321	60	-
chr11	72873370	72873371	A01177:23:H2L2FDSX3:1:1352:12870:23093/1	60	+
chr11	72892311	72892312	A01177:23:H2L2FDSX3:1:1237:1994:23015/1	60	+
chr11	73074076	73074077	A01177:23:H2L2FDSX3:1:1439:1895:16078/1	60	+
chr11	73118107	73118108	A01177:23:H2L2FDSX3:3:2345:30725:18474/1	60	-
chr11	73468697	73468698	A01177:23:H2L2FDSX3:1:1239:32334:22451/1	60	-
chr11	73908514	73908515	A01177:23:H2L2FDSX3:1:1213:13630:33301/1	60	+
chr11	73920484	73920485	A01177:23:H2L2FDSX3:1:1338:24514:11381/1	60	-
chr11	73925755	73925756	A01177:23:H2L2FDSX3:1:2639:25174:31407/1	60	+
chr11	74005574	74005575	A01177:23:H2L2FDSX3:4:1657:11216:25269	60	-
chr11	74045046	74045047	A01177:23:H2L2FDSX3:2:1228:24044:20494/1	60	+
chr11	74150291	74150292	A01177:23:H2L2FDSX3:1:2459:13331:33098/1	60	-
chr11	74801386	74801387	A01177:23:H2L2FDSX3:1:2272:17671:8735/1	60	+
chr11	74857663	74857664	A01177:23:H2L2FDSX3:2:2256:9643:25207/1	60	+
chr11	75860214	75860215	A01177:23:H2L2FDSX3:1:1120:18502:13275/1	60	+
chr11	75883882	75883883	A01177:23:H2L2FDSX3:1:2112:20338:33802/1	60	+
chr11	75903384	75903385	A01177:23:H2L2FDSX3:1:1369:29903:13228/1	60	-
chr11	76026234	76026235	A01177:23:H2L2FDSX3:1:1341:11948:23218/1	60	+
chr11	76071106	76071107	A01177:23:H2L2FDSX3:2:1517:27968:29637/1	60	-
chr11	76074197	76074198	A01177:23:H2L2FDSX3:2:1231:26359:16736/1	60	-
chr11	76119207	76119208	A01177:23:H2L2FDSX3:1:1212:23882:32424/1	60	+
chr11	76359323	76359324	A01177:23:H2L2FDSX3:1:1511:14868:14434/1	60	-
chr11	76468434	76468435	A01177:23:H2L2FDSX3:1:1227:14353:36370/1	60	+
chr11	76474395	76474396	A01177:23:H2L2FDSX3:4:2654:12807:5729	60	-
chr11	76497920	76497921	A01177:23:H2L2FDSX3:1:1217:2763:19304/1	60	-
chr11	76557295	76557296	A01177:23:H2L2FDSX3:1:1267:29993:28354/1	60	+
chr11	76897786	76897787	A01177:23:H2L2FDSX3:4:1318:15537:35477	60	+
chr11	76970117	76970118	A01177:23:H2L2FDSX3:1:1416:25635:14356/1	60	-
chr11	77698074	77698075	A01177:23:H2L2FDSX3:1:1111:28483:23077/1	60	+
chr11	77967660	77967661	A01177:23:H2L2FDSX3:1:1132:1533:12132/1	60	-
chr11	78419922	78419923	A01177:23:H2L2FDSX3:1:1360:5358:7639	60	-
chr11	78506574	78506575	A01177:23:H2L2FDSX3:1:1115:3911:5290/1	60	-
chr11	78525960	78525961	A01177:23:H2L2FDSX3:2:1227:20229:21997/1	60	+
chr11	78544931	78544932	A01177:23:H2L2FDSX3:1:1537:17598:5854/1	60	+
chr11	79953873	79953874	A01177:23:H2L2FDSX3:1:1310:25075:22811/1	60	-
chr11	80511854	80511855	A01177:23:H2L2FDSX3:1:1169:27570:3615/1	60	-
chr11	81439340	81439341	A01177:23:H2L2FDSX3:1:1603:16975:16172/1	60	+
chr11	81854911	81854912	A01177:23:H2L2FDSX3:3:2420:15402:20619/1	60	-
chr11	81866919	81866920	A01177:23:H2L2FDSX3:1:2122:16116:32283/1	60	+
chr11	82040052	82040053	A01177:23:H2L2FDSX3:2:2338:28899:15248/1	60	-
chr11	82251691	82251692	A01177:23:H2L2FDSX3:2:2463:23005:22169	60	-
chr11	82430389	82430390	A01177:23:H2L2FDSX3:1:2228:4101:20713	60	-
chr11	82915804	82915805	A01177:23:H2L2FDSX3:1:1104:21314:30577/1	60	+
chr11	83168842	83168843	A01177:23:H2L2FDSX3:2:1201:17698:35430/1	60	-
chr11	83185588	83185589	A01177:23:H2L2FDSX3:1:2167:32226:6856/1	60	+
chr11	83448393	83448394	A01177:23:H2L2FDSX3:1:1208:3260:15436/1	60	+
chr11	84033008	84033009	A01177:23:H2L2FDSX3:2:2664:21893:20118/1	60	-
chr11	84074721	84074722	A01177:23:H2L2FDSX3:4:2114:17987:21496/1	60	+
chr11	84092799	84092800	A01177:23:H2L2FDSX3:3:1142:10755:27070	60	-
chr11	84302232	84302233	A01177:23:H2L2FDSX3:1:2354:25093:24377/1	60	+
chr11	84504110	84504111	A01177:23:H2L2FDSX3:1:2128:30969:7467/1	60	+
chr11	85240076	85240077	A01177:23:H2L2FDSX3:1:1574:30273:27179/1	60	+
chr11	85573451	85573452	A01177:23:H2L2FDSX3:1:1225:16649:3521/1	60	-
chr11	85656308	85656309	A01177:23:H2L2FDSX3:1:1265:20500:26412/1	60	+
chr11	85658787	85658788	A01177:23:H2L2FDSX3:1:2359:16387:12305/1	60	+
chr11	85660818	85660819	A01177:23:H2L2FDSX3:2:1136:31512:20306/1	60	+
chr11	85978612	85978613	A01177:23:H2L2FDSX3:1:1216:14615:20791/1	60	+
chr11	86003383	86003384	A01177:23:H2L2FDSX3:4:1115:29387:12211	60	-
chr11	86019702	86019703	A01177:23:H2L2FDSX3:2:1616:24505:23296/1	60	+
chr11	86022212	86022213	A01177:23:H2L2FDSX3:1:1153:2347:36589/1	60	+
chr11	86025007	86025008	A01177:23:H2L2FDSX3:1:1275:19289:20369/1	60	+
chr11	86539757	86539758	A01177:23:H2L2FDSX3:1:2177:8929:19648/1	60	-
chr11	87065990	87065991	A01177:23:H2L2FDSX3:4:2575:18765:8750	60	-
chr11	87071152	87071153	A01177:23:H2L2FDSX3:1:2104:5755:36448/1	60	+
chr11	87101238	87101239	A01177:23:H2L2FDSX3:1:2321:25934:34820/1	60	+
chr11	87476686	87476687	A01177:23:H2L2FDSX3:1:2557:24768:36495/1	60	+
chr11	88210166	88210167	A01177:23:H2L2FDSX3:3:1617:25400:24878	60	-
chr11	88289014	88289015	A01177:23:H2L2FDSX3:4:1446:31123:23860/1	60	-
chr11	88324741	88324742	A01177:23:H2L2FDSX3:1:1151:17761:4601/1	60	+
[truncated: 12,021 more rows]
