# Supplementary material for: HIV-1 capsid stability enables inositol phosphate-independent infection of target cells and promotes integration into genes
Source: PLoS Pathog. 2023 Jun 2;19(6):e1011423. doi: 10.1371/journal.ppat.1011423 (PMC10266667; doi:10.1371/journal.ppat.1011423)
Supplement: S2 Data — (TAR.GZ) [file ppat.1011423.s013.tar.gz › CEM_WT_B/CA_Q63A-Q67A/Unique_hg38_integration_sites/7399-GS-3.bed]

chr1	813359	813360	A01177:23:H2L2FDSX3:1:2357:15167:30358	60	+
chr1	1271144	1271145	A01177:23:H2L2FDSX3:3:1269:4273:31814	60	-
chr1	1731310	1731311	A01177:23:H2L2FDSX3:2:2258:20591:24345	60	-
chr1	1731311	1731312	A01177:23:H2L2FDSX3:3:2158:13413:26412	60	-
chr1	1731313	1731314	A01177:23:H2L2FDSX3:1:2661:23990:16360	60	-
chr1	5480497	5480498	A01177:23:H2L2FDSX3:1:1104:21079:16892/1	60	+
chr1	5480498	5480499	A01177:23:H2L2FDSX3:1:2364:32687:27226	60	+
chr1	5902070	5902071	A01177:23:H2L2FDSX3:1:1536:29894:30592/1	60	-
chr1	6623432	6623433	A01177:23:H2L2FDSX3:2:1277:10393:2738	60	-
chr1	7564324	7564325	A01177:23:H2L2FDSX3:1:1112:26521:22310/1	60	+
chr1	7830257	7830258	A01177:23:H2L2FDSX3:1:1163:12563:36933	60	-
chr1	8377107	8377108	A01177:23:H2L2FDSX3:4:2362:12038:15327/1	60	-
chr1	8387933	8387934	A01177:23:H2L2FDSX3:1:1104:3866:1642/1	60	-
chr1	8478331	8478332	A01177:23:H2L2FDSX3:3:2561:32244:6104/1	60	+
chr1	8536256	8536257	A01177:23:H2L2FDSX3:1:1151:4472:12023/1	60	+
chr1	8636345	8636346	A01177:23:H2L2FDSX3:1:1524:18114:2895/1	60	+
chr1	8640595	8640596	A01177:23:H2L2FDSX3:1:1129:9833:32393/1	60	-
chr1	8695219	8695220	A01177:23:H2L2FDSX3:1:1225:12997:15577	60	-
chr1	10149356	10149357	A01177:23:H2L2FDSX3:4:1146:3143:8750/1	60	-
chr1	10486782	10486783	A01177:23:H2L2FDSX3:4:1221:2808:4006	60	-
chr1	10525411	10525412	A01177:23:H2L2FDSX3:2:1336:20808:8500/1	60	-
chr1	10632952	10632953	A01177:23:H2L2FDSX3:1:2124:10113:31939/1	60	+
chr1	12092866	12092867	A01177:23:H2L2FDSX3:1:2402:20383:22952/1	60	+
chr1	12300015	12300016	A01177:23:H2L2FDSX3:1:1652:2917:11334/1	60	+
chr1	12315602	12315603	A01177:23:H2L2FDSX3:1:1107:28140:30561/1	60	+
chr1	12347292	12347293	A01177:23:H2L2FDSX3:1:2216:1687:27586/1	60	-
chr1	15629382	15629383	A01177:23:H2L2FDSX3:1:1630:7057:23610/1	60	+
chr1	15795377	15795378	A01177:23:H2L2FDSX3:3:2352:27588:23124/1	60	-
chr1	15819486	15819487	A01177:23:H2L2FDSX3:3:2525:19425:1282/1	60	-
chr1	15838633	15838634	A01177:23:H2L2FDSX3:2:2117:10863:14450/1	60	+
chr1	16294184	16294185	A01177:23:H2L2FDSX3:1:1117:3658:34350	60	+
chr1	16300295	16300296	A01177:23:H2L2FDSX3:1:1203:17951:20870/1	60	+
chr1	16891655	16891656	A01177:23:H2L2FDSX3:1:1137:9344:18740/1	60	+
chr1	17854974	17854975	A01177:23:H2L2FDSX3:1:2419:30807:7279	60	-
chr1	18224886	18224887	A01177:23:H2L2FDSX3:3:1152:14036:34663	60	+
chr1	18235010	18235011	A01177:23:H2L2FDSX3:1:2221:18331:25535/1	60	+
chr1	18507840	18507841	A01177:23:H2L2FDSX3:1:1220:16604:4758	60	+
chr1	19118496	19118497	A01177:23:H2L2FDSX3:1:1122:30517:35587/1	60	+
chr1	19174082	19174083	A01177:23:H2L2FDSX3:1:2253:6894:18161	60	-
chr1	19411363	19411364	A01177:23:H2L2FDSX3:1:2528:19813:29606	60	-
chr1	19422649	19422650	A01177:23:H2L2FDSX3:1:2234:27760:20760	60	+
chr1	19591267	19591268	A01177:23:H2L2FDSX3:1:1458:1796:1313/1	60	+
chr1	19890583	19890584	A01177:23:H2L2FDSX3:1:1157:13349:19727	60	-
chr1	20004757	20004758	A01177:23:H2L2FDSX3:3:2536:3314:31751	60	-
chr1	20388680	20388681	A01177:23:H2L2FDSX3:2:1608:25346:18333/1	60	-
chr1	20927051	20927052	A01177:23:H2L2FDSX3:4:1632:4779:34851/1	60	+
chr1	20986772	20986773	A01177:23:H2L2FDSX3:2:1251:26883:25379/1	60	+
chr1	21064468	21064469	A01177:23:H2L2FDSX3:2:1231:29541:4961	60	-
chr1	21729046	21729047	A01177:23:H2L2FDSX3:1:1669:8739:36417/1	60	-
chr1	22556953	22556954	A01177:23:H2L2FDSX3:1:2546:29957:26381	60	+
chr1	25449077	25449078	A01177:23:H2L2FDSX3:2:1501:10248:28635/1	60	-
chr1	25891252	25891253	A01177:23:H2L2FDSX3:3:1135:13241:24330/1	60	+
chr1	26030420	26030421	A01177:23:H2L2FDSX3:1:1323:3016:14011/1	60	-
chr1	26661123	26661124	A01177:23:H2L2FDSX3:3:1573:8811:19507/1	60	+
chr1	26709766	26709767	A01177:23:H2L2FDSX3:1:1131:22688:25191/1	60	-
chr1	27491467	27491468	A01177:23:H2L2FDSX3:1:1356:2302:23359	60	+
chr1	28078918	28078919	A01177:23:H2L2FDSX3:1:1102:23384:10300/1	60	-
chr1	28369016	28369017	A01177:23:H2L2FDSX3:4:1517:4327:8829	60	-
chr1	28369018	28369019	A01177:23:H2L2FDSX3:1:1144:24144:28714/1	60	-
chr1	28417146	28417147	A01177:23:H2L2FDSX3:2:1470:5602:22623/1	60	-
chr1	28467435	28467436	A01177:23:H2L2FDSX3:1:1115:1081:21183/1	60	+
chr1	28666360	28666361	A01177:23:H2L2FDSX3:1:1512:13829:10222/1	60	+
chr1	28753908	28753909	A01177:23:H2L2FDSX3:1:1263:32606:3881/1	60	+
chr1	29048267	29048268	A01177:23:H2L2FDSX3:4:1333:7256:5603	60	-
chr1	29183246	29183247	A01177:23:H2L2FDSX3:1:1552:23384:20384	60	-
chr1	30587338	30587339	A01177:23:H2L2FDSX3:1:1461:30047:19460/1	60	-
chr1	31029172	31029173	A01177:23:H2L2FDSX3:1:1119:8332:35744/1	60	+
chr1	31225429	31225430	A01177:23:H2L2FDSX3:3:1562:5023:2832/1	60	-
chr1	31486835	31486836	A01177:23:H2L2FDSX3:1:2231:20961:14027/1	60	+
chr1	32677350	32677351	A01177:23:H2L2FDSX3:1:1259:4652:10676/1	60	+
chr1	32824928	32824929	A01177:23:H2L2FDSX3:2:2528:6280:7639	60	+
chr1	35107369	35107370	A01177:23:H2L2FDSX3:3:1337:28293:21746/1	60	-
chr1	35358975	35358976	A01177:23:H2L2FDSX3:3:2173:21594:27054/1	60	+
chr1	35388617	35388618	A01177:23:H2L2FDSX3:1:1554:5990:32033/1	60	-
chr1	35403475	35403476	A01177:23:H2L2FDSX3:1:2431:32461:5854/1	60	+
chr1	35740610	35740611	A01177:23:H2L2FDSX3:1:1105:32633:17581/1	60	+
chr1	36232778	36232779	A01177:23:H2L2FDSX3:1:1329:11984:11663/1	60	-
chr1	36886437	36886438	A01177:23:H2L2FDSX3:1:2668:31819:13698/1	60	-
chr1	37270005	37270006	A01177:23:H2L2FDSX3:4:1578:1958:35008/1	60	-
chr1	37421304	37421305	A01177:23:H2L2FDSX3:1:1451:24144:24111/1	60	-
chr1	38567352	38567353	A01177:23:H2L2FDSX3:1:1208:32497:27461/1	60	-
chr1	39196081	39196082	A01177:23:H2L2FDSX3:1:1203:10230:8813/1	60	+
chr1	39415002	39415003	A01177:23:H2L2FDSX3:1:1128:15465:6605/1	60	+
chr1	39534118	39534119	A01177:23:H2L2FDSX3:1:1641:30779:33912/1	60	+
chr1	40331270	40331271	A01177:23:H2L2FDSX3:1:1276:29514:29559/1	60	+
chr1	42202599	42202600	A01177:23:H2L2FDSX3:2:1126:13169:31281/1	60	-
chr1	42263617	42263618	A01177:23:H2L2FDSX3:1:2463:8965:35149	60	+
chr1	42290163	42290164	A01177:23:H2L2FDSX3:1:2223:1045:18051	60	+
chr1	43031155	43031156	A01177:23:H2L2FDSX3:3:2314:17725:3818/1	60	+
chr1	45039202	45039203	A01177:23:H2L2FDSX3:1:1150:9426:19977/1	60	+
chr1	45776389	45776390	A01177:23:H2L2FDSX3:3:1468:14416:22263	60	-
chr1	46418075	46418076	A01177:23:H2L2FDSX3:3:2421:20573:1924	60	+
chr1	46682939	46682940	A01177:23:H2L2FDSX3:4:2478:17996:34131/1	60	-
chr1	48117743	48117744	A01177:23:H2L2FDSX3:3:2171:19416:5368/1	60	-
chr1	50551975	50551976	A01177:23:H2L2FDSX3:1:1667:21540:17284/1	60	-
chr1	50580321	50580322	A01177:23:H2L2FDSX3:3:1376:17363:5854/1	60	-
chr1	50980694	50980695	A01177:23:H2L2FDSX3:1:2263:30789:30953/1	60	-
chr1	51141413	51141414	A01177:23:H2L2FDSX3:1:1352:1542:8171/1	60	+
chr1	51603078	51603079	A01177:23:H2L2FDSX3:1:1165:1443:23093/1	60	+
chr1	52189432	52189433	A01177:23:H2L2FDSX3:1:1453:22842:15092/1	60	-
chr1	53051790	53051791	A01177:23:H2L2FDSX3:1:1220:26630:31140/1	60	+
chr1	53926437	53926438	A01177:23:H2L2FDSX3:1:1459:10465:17550/1	60	-
chr1	54042647	54042648	A01177:23:H2L2FDSX3:1:1210:20853:24737/1	60	+
chr1	54447302	54447303	A01177:23:H2L2FDSX3:2:1561:4435:31125/1	60	+
chr1	54487378	54487379	A01177:23:H2L2FDSX3:3:2672:6515:22545/1	60	+
chr1	55190978	55190979	A01177:23:H2L2FDSX3:1:2168:15917:24831/1	60	-
chr1	56167203	56167204	A01177:23:H2L2FDSX3:1:1345:20247:23343/1	60	-
chr1	56270245	56270246	A01177:23:H2L2FDSX3:1:2448:16622:1752/1	60	-
chr1	58487671	58487672	A01177:23:H2L2FDSX3:1:2145:6388:14779/1	60	-
chr1	59545424	59545425	A01177:23:H2L2FDSX3:1:1272:2691:28009/1	60	-
chr1	59653664	59653665	A01177:23:H2L2FDSX3:2:2371:32570:28557	60	+
chr1	61332152	61332153	A01177:23:H2L2FDSX3:1:1237:25934:3129/1	60	+
chr1	62538741	62538742	A01177:23:H2L2FDSX3:2:2634:18765:1172/1	60	+
chr1	62540555	62540556	A01177:23:H2L2FDSX3:4:1214:21766:5368/1	60	+
chr1	63558582	63558583	A01177:23:H2L2FDSX3:1:1110:10746:34444/1	60	+
chr1	64715638	64715639	A01177:23:H2L2FDSX3:1:1110:18801:2362/1	60	+
chr1	64854121	64854122	A01177:23:H2L2FDSX3:3:2350:25238:16736/1	60	-
chr1	64943684	64943685	A01177:23:H2L2FDSX3:1:2569:4689:28181/1	60	-
chr1	65062782	65062783	A01177:23:H2L2FDSX3:1:1617:17345:5635/1	60	-
chr1	65326964	65326965	A01177:23:H2L2FDSX3:1:1115:20446:35368/1	60	-
chr1	65646975	65646976	A01177:23:H2L2FDSX3:1:1412:17436:31626/1	60	+
chr1	66044177	66044178	A01177:23:H2L2FDSX3:1:1329:9887:28103/1	60	+
chr1	66938237	66938238	A01177:23:H2L2FDSX3:1:1263:11469:11459/1	60	+
chr1	66974405	66974406	A01177:23:H2L2FDSX3:1:2360:8079:26537/1	60	+
chr1	67412491	67412492	A01177:23:H2L2FDSX3:1:1208:25943:22373/1	60	-
chr1	68495672	68495673	A01177:23:H2L2FDSX3:1:1111:5222:35399/1	60	+
chr1	70195571	70195572	A01177:23:H2L2FDSX3:1:1109:5791:22420/1	60	-
chr1	70315649	70315650	A01177:23:H2L2FDSX3:1:1665:7301:21652/1	60	-
chr1	70368428	70368429	A01177:23:H2L2FDSX3:1:1147:7093:31062/1	60	+
chr1	71295582	71295583	A01177:23:H2L2FDSX3:1:1163:29261:2597/1	60	+
chr1	71295584	71295585	A01177:23:H2L2FDSX3:3:2112:14642:35900/1	60	+
chr1	71397421	71397422	A01177:23:H2L2FDSX3:2:1424:6795:35744	60	-
chr1	71453257	71453258	A01177:23:H2L2FDSX3:1:1140:2202:16861/1	60	+
chr1	72561307	72561308	A01177:23:H2L2FDSX3:1:2359:13783:36010/1	60	+
chr1	72561309	72561310	A01177:23:H2L2FDSX3:4:2178:2157:21731/1	60	+
chr1	72627537	72627538	A01177:23:H2L2FDSX3:1:1264:22444:6167	60	-
chr1	72746649	72746650	A01177:23:H2L2FDSX3:4:1524:11098:12446/1	60	-
chr1	72881533	72881534	A01177:23:H2L2FDSX3:1:1128:3830:35900/1	60	+
chr1	72887675	72887676	A01177:23:H2L2FDSX3:1:2618:32280:35008/1	60	+
chr1	72967959	72967960	A01177:23:H2L2FDSX3:1:1668:11595:1501/1	60	+
chr1	73513653	73513654	A01177:23:H2L2FDSX3:4:1516:15067:31407/1	60	-
chr1	75277103	75277104	A01177:23:H2L2FDSX3:1:1120:5538:5478/1	60	+
chr1	77053996	77053997	A01177:23:H2L2FDSX3:1:1301:6144:30483/1	60	+
chr1	78296601	78296602	A01177:23:H2L2FDSX3:1:1245:24985:34115/1	60	+
chr1	78431780	78431781	A01177:23:H2L2FDSX3:4:1142:29496:16094	60	-
chr1	78660694	78660695	A01177:23:H2L2FDSX3:1:1442:19931:5259/1	60	+
chr1	78664877	78664878	A01177:23:H2L2FDSX3:1:1113:23411:8970/1	60	+
chr1	79598864	79598865	A01177:23:H2L2FDSX3:2:1176:30626:27853	60	+
chr1	82720122	82720123	A01177:23:H2L2FDSX3:1:1635:26250:10003/1	60	-
chr1	83896882	83896883	A01177:23:H2L2FDSX3:1:1439:21359:17127	60	+
chr1	84185248	84185249	A01177:23:H2L2FDSX3:1:1513:2573:9518/1	60	+
chr1	84201187	84201188	A01177:23:H2L2FDSX3:1:1253:23737:1235/1	60	+
chr1	84296193	84296194	A01177:23:H2L2FDSX3:1:1454:7175:26569	60	-
chr1	84593029	84593030	A01177:23:H2L2FDSX3:1:1176:29505:34115/1	60	+
chr1	84664534	84664535	A01177:23:H2L2FDSX3:2:2339:8585:33270/1	60	+
chr1	85212974	85212975	A01177:23:H2L2FDSX3:2:2565:4155:5024/1	60	-
chr1	85661270	85661271	A01177:23:H2L2FDSX3:1:1177:12174:17096/1	60	-
chr1	85677448	85677449	A01177:23:H2L2FDSX3:1:1427:9308:20807/1	60	+
chr1	85677777	85677778	A01177:23:H2L2FDSX3:1:2271:16432:11256/1	60	-
chr1	85679185	85679186	A01177:23:H2L2FDSX3:2:2344:31937:32878/1	60	-
chr1	86353021	86353022	A01177:23:H2L2FDSX3:1:2350:1298:19398/1	60	-
chr1	86733199	86733200	A01177:23:H2L2FDSX3:2:2365:19397:7905	60	+
chr1	86814536	86814537	A01177:23:H2L2FDSX3:1:1368:6723:17989	60	+
chr1	87005274	87005275	A01177:23:H2L2FDSX3:1:1661:14317:23500	60	-
chr1	87023634	87023635	A01177:23:H2L2FDSX3:1:1104:15067:25520	60	+
chr1	87136353	87136354	A01177:23:H2L2FDSX3:1:2457:27552:20275/1	60	-
chr1	87440875	87440876	A01177:23:H2L2FDSX3:1:1113:20491:24862/1	60	-
chr1	87736829	87736830	A01177:23:H2L2FDSX3:1:2225:30644:16892/1	60	-
chr1	88555175	88555176	A01177:23:H2L2FDSX3:1:2116:3387:24424/1	60	+
chr1	88931374	88931375	A01177:23:H2L2FDSX3:2:1248:17607:5400	60	-
chr1	89718938	89718939	A01177:23:H2L2FDSX3:2:2442:17553:23688	60	-
chr1	89873203	89873204	A01177:23:H2L2FDSX3:4:1315:2672:31641/1	60	-
chr1	90259677	90259678	A01177:23:H2L2FDSX3:1:1449:11198:5822/1	60	-
chr1	90832228	90832229	A01177:23:H2L2FDSX3:1:1251:29152:36323	60	+
chr1	92339214	92339215	A01177:23:H2L2FDSX3:1:1233:2049:7326/1	60	+
chr1	92351985	92351986	A01177:23:H2L2FDSX3:1:1472:23836:26897/1	60	-
chr1	92669524	92669525	A01177:23:H2L2FDSX3:1:1177:23728:30185	60	+
chr1	92849068	92849069	A01177:23:H2L2FDSX3:1:2144:25129:4805/1	60	+
chr1	92875021	92875022	A01177:23:H2L2FDSX3:1:1109:22724:19085/1	60	+
chr1	93048560	93048561	A01177:23:H2L2FDSX3:1:2150:21278:25191	60	-
chr1	93211923	93211924	A01177:23:H2L2FDSX3:1:1260:7464:21903/1	60	+
chr1	93250948	93250949	A01177:23:H2L2FDSX3:1:1232:12409:12774/1	60	-
chr1	94156196	94156197	A01177:23:H2L2FDSX3:1:1107:26196:32863/1	60	+
chr1	96603451	96603452	A01177:23:H2L2FDSX3:1:1102:20509:16031/1	60	+
chr1	97123721	97123722	A01177:23:H2L2FDSX3:1:1127:6081:12618/1	60	+
chr1	97267931	97267932	A01177:23:H2L2FDSX3:1:1169:28239:12101	60	-
chr1	97297879	97297880	A01177:23:H2L2FDSX3:1:1142:27832:1188/1	60	+
chr1	97690314	97690315	A01177:23:H2L2FDSX3:1:2468:15456:8218	60	-
chr1	97731452	97731453	A01177:23:H2L2FDSX3:2:2258:32832:31610	60	+
chr1	97881524	97881525	A01177:23:H2L2FDSX3:1:1111:18647:27649/1	60	+
chr1	97884699	97884700	A01177:23:H2L2FDSX3:1:1123:1705:5165/1	60	-
chr1	97935451	97935452	A01177:23:H2L2FDSX3:2:2221:17589:6120/1	60	-
chr1	98018458	98018459	A01177:23:H2L2FDSX3:1:1148:21061:6997/1	60	-
chr1	98801231	98801232	A01177:23:H2L2FDSX3:2:1653:23231:18709/1	60	-
chr1	99773857	99773858	A01177:23:H2L2FDSX3:3:1473:7880:6590/1	60	-
chr1	100212520	100212521	A01177:23:H2L2FDSX3:1:1119:32723:9126	60	-
chr1	100757329	100757330	A01177:23:H2L2FDSX3:1:1531:11171:14638/1	60	-
chr1	100908091	100908092	A01177:23:H2L2FDSX3:1:1103:11903:30906/1	60	+
chr1	101082920	101082921	A01177:23:H2L2FDSX3:1:1117:9290:17394/1	60	+
chr1	101346564	101346565	A01177:23:H2L2FDSX3:1:2534:23303:32737	60	-
chr1	101409120	101409121	A01177:23:H2L2FDSX3:2:2247:28501:19132	60	-
chr1	102676801	102676802	A01177:23:H2L2FDSX3:1:1267:14534:6621/1	60	-
chr1	103003609	103003610	A01177:23:H2L2FDSX3:3:1640:7753:21402	60	+
chr1	103211311	103211312	A01177:23:H2L2FDSX3:1:2202:25617:3709/1	60	-
chr1	103542946	103542947	A01177:23:H2L2FDSX3:1:1161:30626:8844/1	60	+
chr1	103553641	103553642	A01177:23:H2L2FDSX3:1:1107:12283:7952/1	60	-
chr1	103556091	103556092	A01177:23:H2L2FDSX3:1:1104:8404:5368	60	-
chr1	103934565	103934566	A01177:23:H2L2FDSX3:3:1405:17797:29121/1	60	+
chr1	104919950	104919951	A01177:23:H2L2FDSX3:4:1373:13602:30592/1	60	-
chr1	105900509	105900510	A01177:23:H2L2FDSX3:1:1104:27281:7560/1	60	+
chr1	106288764	106288765	A01177:23:H2L2FDSX3:1:1454:8477:24471/1	60	+
chr1	107607232	107607233	A01177:23:H2L2FDSX3:1:1410:31747:36057/1	60	+
chr1	107750410	107750411	A01177:23:H2L2FDSX3:4:2404:16712:4977	60	-
chr1	108532939	108532940	A01177:23:H2L2FDSX3:2:1418:4137:9533/1	60	+
chr1	111388176	111388177	A01177:23:H2L2FDSX3:2:1373:15646:14528/1	60	-
chr1	112184294	112184295	A01177:23:H2L2FDSX3:2:1323:9146:26882/1	60	-
chr1	112312941	112312942	A01177:23:H2L2FDSX3:1:1139:5177:36761/1	60	-
chr1	112655099	112655100	A01177:23:H2L2FDSX3:3:2520:10031:20400	60	-
chr1	112942882	112942883	A01177:23:H2L2FDSX3:1:1264:23014:26224/1	60	-
chr1	112963245	112963246	A01177:23:H2L2FDSX3:3:1577:20428:6872/1	60	-
chr1	113535648	113535649	A01177:23:H2L2FDSX3:1:1126:4906:7044/1	60	+
chr1	113679180	113679181	A01177:23:H2L2FDSX3:1:1428:16893:32377/1	60	-
chr1	114086319	114086320	A01177:23:H2L2FDSX3:1:1550:31069:23860/1	60	-
chr1	114757354	114757355	A01177:23:H2L2FDSX3:1:2504:23845:14575/1	60	-
chr1	114773167	114773168	A01177:23:H2L2FDSX3:1:2106:26096:34131/1	60	+
chr1	115446682	115446683	A01177:23:H2L2FDSX3:1:1203:15365:12571/1	60	+
chr1	115683281	115683282	A01177:23:H2L2FDSX3:1:1136:9824:5134/1	60	+
chr1	115982438	115982439	A01177:23:H2L2FDSX3:3:2215:23791:21026/1	60	-
chr1	116402200	116402201	A01177:23:H2L2FDSX3:1:1277:23854:28213/1	60	+
chr1	116909441	116909442	A01177:23:H2L2FDSX3:3:2521:9417:27978/1	60	-
chr1	117408827	117408828	A01177:23:H2L2FDSX3:1:1137:28122:35227/1	60	-
chr1	118485753	118485754	A01177:23:H2L2FDSX3:2:1258:32705:29230/1	60	+
chr1	119114688	119114689	A01177:23:H2L2FDSX3:1:1230:27308:23578/1	60	+
chr1	120913101	120913102	A01177:23:H2L2FDSX3:1:1178:23782:25175	60	-
chr1	121464428	121464429	A01177:23:H2L2FDSX3:1:1221:10447:13667/1	60	+
chr1	147334260	147334261	A01177:23:H2L2FDSX3:3:2501:32479:5040/1	60	+
chr1	149896061	149896062	A01177:23:H2L2FDSX3:3:1565:25545:7341/1	60	+
chr1	150131442	150131443	A01177:23:H2L2FDSX3:2:2356:25039:9314/1	60	+
chr1	150588193	150588194	A01177:23:H2L2FDSX3:4:1107:12391:22576/1	60	+
chr1	150813909	150813910	A01177:23:H2L2FDSX3:1:1260:9344:3270/1	60	+
chr1	151203094	151203095	A01177:23:H2L2FDSX3:4:1438:9118:1219	60	-
chr1	151678613	151678614	A01177:23:H2L2FDSX3:1:1266:28655:17425/1	60	-
chr1	152072497	152072498	A01177:23:H2L2FDSX3:4:1406:16242:32722	60	-
chr1	152150794	152150795	A01177:23:H2L2FDSX3:2:1325:3305:32612/1	60	-
chr1	155482644	155482645	A01177:23:H2L2FDSX3:1:1652:20799:4633/1	60	-
chr1	157170202	157170203	A01177:23:H2L2FDSX3:1:1217:8160:17315/1	60	+
chr1	158653493	158653494	A01177:23:H2L2FDSX3:1:1148:19687:10692/1	60	-
chr1	159184952	159184953	A01177:23:H2L2FDSX3:1:1142:10357:12070/1	60	+
chr1	161352298	161352299	A01177:23:H2L2FDSX3:1:2265:11532:22874	60	+
chr1	161418741	161418742	A01177:23:H2L2FDSX3:1:1121:23276:2785/1	60	+
chr1	161788818	161788819	A01177:23:H2L2FDSX3:1:1217:25635:16266/1	60	-
chr1	161899097	161899098	A01177:23:H2L2FDSX3:1:1515:11659:20619/1	60	+
chr1	162510854	162510855	A01177:23:H2L2FDSX3:2:2155:7572:26349/1	60	-
chr1	162599983	162599984	A01177:23:H2L2FDSX3:1:1533:31901:8390/1	60	-
chr1	163817565	163817566	A01177:23:H2L2FDSX3:3:1338:24994:13056/1	60	-
chr1	165141471	165141472	A01177:23:H2L2FDSX3:2:2508:9344:29230/1	60	+
chr1	167778135	167778136	A01177:23:H2L2FDSX3:4:1255:27136:12540/1	60	+
chr1	167987359	167987360	A01177:23:H2L2FDSX3:1:1113:25572:13964/1	60	+
chr1	168112778	168112779	A01177:23:H2L2FDSX3:4:2111:6506:3208/1	60	+
chr1	169301619	169301620	A01177:23:H2L2FDSX3:1:2267:21739:9236	60	-
chr1	169816900	169816901	A01177:23:H2L2FDSX3:1:1120:29134:3223/1	60	-
chr1	169979770	169979771	A01177:23:H2L2FDSX3:2:2459:19822:18599	60	-
chr1	170687378	170687379	A01177:23:H2L2FDSX3:1:1124:10673:27837/1	60	+
chr1	171140883	171140884	A01177:23:H2L2FDSX3:2:2443:26268:18991/1	60	+
chr1	171265199	171265200	A01177:23:H2L2FDSX3:1:2544:17273:35853/1	60	-
chr1	171544325	171544326	A01177:23:H2L2FDSX3:2:1501:5195:15624/1	60	+
chr1	171564217	171564218	A01177:23:H2L2FDSX3:3:2107:2926:35274/1	60	+
chr1	171709120	171709121	A01177:23:H2L2FDSX3:1:1562:11153:27727/1	60	-
chr1	173192098	173192099	A01177:23:H2L2FDSX3:4:1574:26793:34992/1	60	+
chr1	173743687	173743688	A01177:23:H2L2FDSX3:2:2322:27498:9439/1	60	+
chr1	174476861	174476862	A01177:23:H2L2FDSX3:4:1556:5394:2472/1	60	+
chr1	175003457	175003458	A01177:23:H2L2FDSX3:1:1163:27245:21057/1	60	-
chr1	175006627	175006628	A01177:23:H2L2FDSX3:1:1176:18222:34867/1	60	+
chr1	177664848	177664849	A01177:23:H2L2FDSX3:2:1102:25120:34194/1	60	+
chr1	178007770	178007771	A01177:23:H2L2FDSX3:2:1253:3188:2347/1	60	+
chr1	178919512	178919513	A01177:23:H2L2FDSX3:1:1163:14696:20964/1	60	+
chr1	178919514	178919515	A01177:23:H2L2FDSX3:2:1346:12952:31563	60	+
chr1	179072117	179072118	A01177:23:H2L2FDSX3:1:1459:22336:10144/1	60	+
chr1	179178178	179178179	A01177:23:H2L2FDSX3:4:1551:18204:18176/1	60	-
chr1	179323119	179323120	A01177:23:H2L2FDSX3:1:1460:10926:10645/1	60	+
chr1	179995778	179995779	A01177:23:H2L2FDSX3:1:1363:11369:12132/1	60	+
chr1	180082054	180082055	A01177:23:H2L2FDSX3:1:1137:9588:13025/1	60	+
chr1	180362785	180362786	A01177:23:H2L2FDSX3:1:1640:18909:14575/1	60	-
chr1	181978847	181978848	A01177:23:H2L2FDSX3:1:1434:3441:31782	60	-
chr1	182267310	182267311	A01177:23:H2L2FDSX3:4:2224:7835:11898	60	-
chr1	183508572	183508573	A01177:23:H2L2FDSX3:1:1263:10673:28181/1	60	-
chr1	183661045	183661046	A01177:23:H2L2FDSX3:4:2555:2329:7279/1	60	-
chr1	183733969	183733970	A01177:23:H2L2FDSX3:2:2229:5773:12179/1	60	+
chr1	184346798	184346799	A01177:23:H2L2FDSX3:1:1535:20464:15233	60	+
chr1	185058639	185058640	A01177:23:H2L2FDSX3:3:1165:25744:36683	60	-
chr1	185399797	185399798	A01177:23:H2L2FDSX3:1:1354:5294:23249/1	60	-
chr1	185484467	185484468	A01177:23:H2L2FDSX3:1:1326:8431:24580/1	60	-
chr1	186346431	186346432	A01177:23:H2L2FDSX3:1:1133:20003:9267	60	-
chr1	190549616	190549617	A01177:23:H2L2FDSX3:1:2247:21603:14826/1	60	+
chr1	191183121	191183122	A01177:23:H2L2FDSX3:3:2651:21377:7952	60	-
chr1	191644131	191644132	A01177:23:H2L2FDSX3:1:2613:29107:13980/1	60	-
chr1	192042011	192042012	A01177:23:H2L2FDSX3:3:1315:1877:15577	60	-
chr1	192167111	192167112	A01177:23:H2L2FDSX3:1:1243:17833:27305/1	60	-
chr1	192232526	192232527	A01177:23:H2L2FDSX3:2:1330:19397:29794/1	60	-
chr1	192239689	192239690	A01177:23:H2L2FDSX3:3:2506:13702:10535	60	-
chr1	192513049	192513050	A01177:23:H2L2FDSX3:2:2108:28646:19132/1	60	-
chr1	192647705	192647706	A01177:23:H2L2FDSX3:1:2146:30526:17253/1	60	+
chr1	192765337	192765338	A01177:23:H2L2FDSX3:1:2518:30156:23813/1	60	+
chr1	192765341	192765342	A01177:23:H2L2FDSX3:2:2139:23728:19977	60	-
chr1	193020591	193020592	A01177:23:H2L2FDSX3:1:2374:10339:30984/1	60	+
chr1	193147740	193147741	A01177:23:H2L2FDSX3:1:1165:9932:14027	60	-
chr1	193267700	193267701	A01177:23:H2L2FDSX3:1:2110:5113:4836/1	60	-
chr1	193658258	193658259	A01177:23:H2L2FDSX3:1:1615:19217:26569/1	60	-
chr1	194225989	194225990	A01177:23:H2L2FDSX3:1:1346:25355:6480/1	60	+
chr1	194269300	194269301	A01177:23:H2L2FDSX3:1:1314:6759:11663/1	60	-
chr1	194304286	194304287	A01177:23:H2L2FDSX3:1:2529:20184:8328/1	60	-
chr1	194497342	194497343	A01177:23:H2L2FDSX3:1:1147:2121:6887/1	60	+
chr1	194587888	194587889	A01177:23:H2L2FDSX3:1:2655:30581:3286	60	+
chr1	195212136	195212137	A01177:23:H2L2FDSX3:4:1347:4833:15781/1	60	+
chr1	195465332	195465333	A01177:23:H2L2FDSX3:1:1142:26431:24251/1	60	+
chr1	195497553	195497554	A01177:23:H2L2FDSX3:1:1119:10990:26287	60	-
chr1	195564416	195564417	A01177:23:H2L2FDSX3:1:1347:9896:14779/1	60	-
chr1	196077575	196077576	A01177:23:H2L2FDSX3:1:1141:10366:18098/1	60	-
chr1	196439453	196439454	A01177:23:H2L2FDSX3:1:1322:13304:25473/1	60	+
chr1	196480719	196480720	A01177:23:H2L2FDSX3:4:1402:4426:12821	60	+
chr1	197104829	197104830	A01177:23:H2L2FDSX3:1:1152:26720:8625/1	60	+
chr1	197116288	197116289	A01177:23:H2L2FDSX3:1:1178:1994:32283/1	60	-
chr1	197170157	197170158	A01177:23:H2L2FDSX3:1:1267:2166:18239/1	60	+
chr1	197398434	197398435	A01177:23:H2L2FDSX3:1:1215:25708:17832/1	60	-
chr1	197540070	197540071	A01177:23:H2L2FDSX3:1:2236:6234:25880/1	60	+
chr1	197609732	197609733	A01177:23:H2L2FDSX3:4:1177:32859:28839/1	60	+
chr1	197730397	197730398	A01177:23:H2L2FDSX3:1:2673:30237:16845	60	-
chr1	198257261	198257262	A01177:23:H2L2FDSX3:1:1323:9001:14168	60	-
chr1	198749949	198749950	A01177:23:H2L2FDSX3:1:1164:29188:23202/1	60	+
chr1	198972134	198972135	A01177:23:H2L2FDSX3:1:1166:1045:27289/1	60	+
chr1	199145995	199145996	A01177:23:H2L2FDSX3:1:1163:7220:30843	60	+
chr1	199187398	199187399	A01177:23:H2L2FDSX3:1:2126:6442:28401/1	60	-
chr1	201812802	201812803	A01177:23:H2L2FDSX3:1:1127:20247:7310/1	60	+
chr1	202340435	202340436	A01177:23:H2L2FDSX3:3:2657:22724:12571/1	60	+
chr1	202476972	202476973	A01177:23:H2L2FDSX3:1:1306:14181:5321/1	60	+
chr1	202770852	202770853	A01177:23:H2L2FDSX3:1:1250:20500:3646/1	60	-
chr1	203894765	203894766	A01177:23:H2L2FDSX3:1:1513:1958:31313/1	60	-
chr1	203894767	203894768	A01177:23:H2L2FDSX3:2:1539:22941:17895/1	60	-
chr1	205168027	205168028	A01177:23:H2L2FDSX3:4:1664:3369:35634/1	60	+
chr1	205718823	205718824	A01177:23:H2L2FDSX3:1:1251:2862:18380/1	60	+
chr1	206084344	206084345	A01177:23:H2L2FDSX3:1:1507:26856:36041/1	60	-
chr1	206532953	206532954	A01177:23:H2L2FDSX3:2:1558:1353:19492	60	+
chr1	206858818	206858819	A01177:23:H2L2FDSX3:2:1610:14235:19820/1	60	+
chr1	206924679	206924680	A01177:23:H2L2FDSX3:1:1155:14461:16110/1	60	+
chr1	207269717	207269718	A01177:23:H2L2FDSX3:2:1332:31141:17910/1	60	+
chr1	207731710	207731711	A01177:23:H2L2FDSX3:1:1101:16016:25974/1	60	-
chr1	207857375	207857376	A01177:23:H2L2FDSX3:1:2472:26404:6167	60	-
chr1	209295329	209295330	A01177:23:H2L2FDSX3:1:1256:5981:14575	60	+
chr1	209618352	209618353	A01177:23:H2L2FDSX3:1:1122:8196:8328/1	60	+
chr1	209756520	209756521	A01177:23:H2L2FDSX3:1:1113:13856:6981/1	60	+
chr1	210175911	210175912	A01177:23:H2L2FDSX3:4:1422:21902:32565/1	60	-
chr1	210199874	210199875	A01177:23:H2L2FDSX3:3:1203:9462:22983	60	-
chr1	211286215	211286216	A01177:23:H2L2FDSX3:1:1119:24677:25911	60	-
chr1	211290274	211290275	A01177:23:H2L2FDSX3:1:2568:1434:6449/1	60	+
chr1	211341923	211341924	A01177:23:H2L2FDSX3:1:1119:1533:32612/1	60	+
chr1	211346979	211346980	A01177:23:H2L2FDSX3:2:1540:24108:35509/1	60	+
chr1	211766164	211766165	A01177:23:H2L2FDSX3:2:2374:23240:23328/1	60	+
chr1	211782004	211782005	A01177:23:H2L2FDSX3:1:1320:28700:30154/1	60	+
chr1	211998301	211998302	A01177:23:H2L2FDSX3:2:1172:12472:8876/1	60	+
chr1	212517938	212517939	A01177:23:H2L2FDSX3:1:1376:6144:14011/1	60	+
chr1	213068407	213068408	A01177:23:H2L2FDSX3:2:2618:14253:13714/1	60	+
chr1	213133537	213133538	A01177:23:H2L2FDSX3:1:1612:8495:19492/1	60	-
chr1	213829813	213829814	A01177:23:H2L2FDSX3:1:1255:17761:7357/1	60	-
chr1	215584817	215584818	A01177:23:H2L2FDSX3:1:1210:21287:21136/1	60	-
chr1	215607843	215607844	A01177:23:H2L2FDSX3:1:1348:28004:26193	60	-
chr1	216394953	216394954	A01177:23:H2L2FDSX3:4:2425:6189:5572	60	+
chr1	216869982	216869983	A01177:23:H2L2FDSX3:2:2224:15890:19836	60	-
chr1	217334071	217334072	A01177:23:H2L2FDSX3:2:1628:11451:19633/1	60	-
chr1	217445816	217445817	A01177:23:H2L2FDSX3:1:1340:18692:12320/1	60	-
chr1	217614392	217614393	A01177:23:H2L2FDSX3:2:2255:3929:5165/1	60	+
chr1	217754156	217754157	A01177:23:H2L2FDSX3:2:1308:8404:3740	60	+
chr1	218878246	218878247	A01177:23:H2L2FDSX3:1:1555:11731:27132/1	60	-
chr1	219042353	219042354	A01177:23:H2L2FDSX3:2:1268:32606:30530	60	-
chr1	219214959	219214960	A01177:23:H2L2FDSX3:1:1269:7346:12148/1	60	+
chr1	219553650	219553651	A01177:23:H2L2FDSX3:1:1211:29270:31579/1	60	+
chr1	219946864	219946865	A01177:23:H2L2FDSX3:1:1124:17237:7639/1	60	+
chr1	220003452	220003453	A01177:23:H2L2FDSX3:1:1118:3152:4820	60	+
chr1	220215649	220215650	A01177:23:H2L2FDSX3:1:1601:24352:19053/1	60	+
chr1	220637600	220637601	A01177:23:H2L2FDSX3:4:1178:2157:2409/1	60	+
chr1	221176972	221176973	A01177:23:H2L2FDSX3:1:1165:32696:22795/1	60	+
chr1	222583662	222583663	A01177:23:H2L2FDSX3:4:2402:24325:18443/1	60	-
chr1	222641328	222641329	A01177:23:H2L2FDSX3:2:1468:5430:9518/1	60	+
chr1	222658823	222658824	A01177:23:H2L2FDSX3:1:1276:28058:35744/1	60	+
chr1	222716076	222716077	A01177:23:H2L2FDSX3:1:2107:8296:28729/1	60	-
chr1	222928672	222928673	A01177:23:H2L2FDSX3:1:1262:25021:27195/1	60	-
chr1	223831074	223831075	A01177:23:H2L2FDSX3:1:1446:27046:34178/1	60	+
chr1	224236361	224236362	A01177:23:H2L2FDSX3:1:1120:2003:6057/1	60	+
chr1	224241499	224241500	A01177:23:H2L2FDSX3:1:1274:5782:19366/1	60	+
chr1	224317169	224317170	A01177:23:H2L2FDSX3:1:1505:7672:4351	60	-
chr1	225525152	225525153	A01177:23:H2L2FDSX3:1:1227:8377:35978/1	60	+
chr1	225551923	225551924	A01177:23:H2L2FDSX3:1:1129:4318:2268/1	60	-
chr1	225832456	225832457	A01177:23:H2L2FDSX3:1:1320:14217:35477	60	+
chr1	225975936	225975937	A01177:23:H2L2FDSX3:2:2358:20690:11365/1	60	+
chr1	226040065	226040066	A01177:23:H2L2FDSX3:3:2433:31747:19398/1	60	+
chr1	226150727	226150728	A01177:23:H2L2FDSX3:1:1211:18204:2769/1	60	+
chr1	226300878	226300879	A01177:23:H2L2FDSX3:1:1367:9426:27398/1	60	+
chr1	226899539	226899540	A01177:23:H2L2FDSX3:1:1138:5846:15718/1	60	-
chr1	227564826	227564827	A01177:23:H2L2FDSX3:1:2524:4155:1110/1	60	-
chr1	228814078	228814079	A01177:23:H2L2FDSX3:1:1151:22544:32612/1	60	-
chr1	230028829	230028830	A01177:23:H2L2FDSX3:4:2207:4933:13103	60	-
chr1	230203919	230203920	A01177:23:H2L2FDSX3:4:1616:31901:5384/1	60	-
chr1	231383323	231383324	A01177:23:H2L2FDSX3:1:1322:26259:34100/1	60	-
chr1	232481042	232481043	A01177:23:H2L2FDSX3:4:1327:29532:22451/1	60	-
chr1	232722617	232722618	A01177:23:H2L2FDSX3:2:1357:4481:33489	60	-
chr1	234290054	234290055	A01177:23:H2L2FDSX3:1:1368:11225:28260/1	60	-
chr1	234403778	234403779	A01177:23:H2L2FDSX3:4:2168:28239:31485/1	60	-
chr1	235213313	235213314	A01177:23:H2L2FDSX3:1:1118:25554:26428/1	60	+
chr1	236220708	236220709	A01177:23:H2L2FDSX3:1:1164:3513:11553/1	60	-
chr1	236491294	236491295	A01177:23:H2L2FDSX3:1:2407:3405:36699/1	60	+
chr1	236579332	236579333	A01177:23:H2L2FDSX3:1:1147:31476:6245/1	60	+
chr1	236758680	236758681	A01177:23:H2L2FDSX3:2:1501:8684:16939/1	60	+
chr1	236861272	236861273	A01177:23:H2L2FDSX3:1:1145:16441:24612	60	-
chr1	236864590	236864591	A01177:23:H2L2FDSX3:1:1174:32597:35180/1	60	-
chr1	237622412	237622413	A01177:23:H2L2FDSX3:1:1103:30029:7686/1	60	-
chr1	237689906	237689907	A01177:23:H2L2FDSX3:1:1172:24994:7012/1	60	+
chr1	239681514	239681515	A01177:23:H2L2FDSX3:2:1229:5294:23657/1	60	-
chr1	239763073	239763074	A01177:23:H2L2FDSX3:1:1329:10764:17378/1	60	+
chr1	239894394	239894395	A01177:23:H2L2FDSX3:2:2373:19036:34460	60	-
chr1	241647230	241647231	A01177:23:H2L2FDSX3:2:2277:18982:20494/1	60	+
chr1	242764378	242764379	A01177:23:H2L2FDSX3:3:2415:27715:12070/1	60	-
chr1	244430459	244430460	A01177:23:H2L2FDSX3:1:1127:14498:18865/1	60	+
chr1	245890974	245890975	A01177:23:H2L2FDSX3:1:1431:29812:32737/1	60	+
chr1	246050944	246050945	A01177:23:H2L2FDSX3:1:1169:29884:2707/1	60	+
chr1	246072372	246072373	A01177:23:H2L2FDSX3:1:1157:13422:34319/1	60	+
chr1	246072374	246072375	A01177:23:H2L2FDSX3:4:2236:32796:34021/1	60	+
chr1	246304201	246304202	A01177:23:H2L2FDSX3:1:1443:5032:19633/1	60	-
chr1	246319502	246319503	A01177:23:H2L2FDSX3:1:1160:12762:28510/1	60	+
chr1	246593435	246593436	A01177:23:H2L2FDSX3:1:2621:18530:8656	60	-
chr1	246866435	246866436	A01177:23:H2L2FDSX3:1:1225:18575:16000/1	60	+
chr1	246882629	246882630	A01177:23:H2L2FDSX3:1:1269:22037:35994/1	60	+
chr1	247418454	247418455	A01177:23:H2L2FDSX3:1:1440:7265:14481/1	60	+
chr1	248252800	248252801	A01177:23:H2L2FDSX3:2:1146:18087:5165/1	60	-
chr10	212956	212957	A01177:23:H2L2FDSX3:1:2438:27154:31767/1	60	+
chr10	769072	769073	A01177:23:H2L2FDSX3:1:1473:11695:12070/1	60	-
chr10	943524	943525	A01177:23:H2L2FDSX3:1:1223:3097:31375/1	60	-
chr10	965593	965594	A01177:23:H2L2FDSX3:1:1106:32298:22044/1	60	+
chr10	1044738	1044739	A01177:23:H2L2FDSX3:1:1208:31114:7467/1	60	+
chr10	3081680	3081681	A01177:23:H2L2FDSX3:2:2212:17689:36417/1	60	+
chr10	4762053	4762054	A01177:23:H2L2FDSX3:1:1423:19307:14387/1	60	-
chr10	5402255	5402256	A01177:23:H2L2FDSX3:1:1150:14407:32863/1	60	+
chr10	6916869	6916870	A01177:23:H2L2FDSX3:2:2369:6180:2801/1	60	-
chr10	7767784	7767785	A01177:23:H2L2FDSX3:1:1175:27028:20870	60	-
chr10	8002872	8002873	A01177:23:H2L2FDSX3:4:1627:28384:15045/1	60	-
chr10	8394647	8394648	A01177:23:H2L2FDSX3:1:1127:19542:26569/1	60	+
chr10	8604789	8604790	A01177:23:H2L2FDSX3:1:1121:11026:23657/1	60	+
chr10	9635286	9635287	A01177:23:H2L2FDSX3:4:1620:24270:25801/1	60	+
chr10	11479211	11479212	A01177:23:H2L2FDSX3:1:1147:15899:16157/1	60	+
chr10	11479212	11479213	A01177:23:H2L2FDSX3:3:1346:7880:12633	60	+
chr10	11526531	11526532	A01177:23:H2L2FDSX3:2:1510:15049:33191	60	-
chr10	11702195	11702196	A01177:23:H2L2FDSX3:2:1112:30083:9283/1	60	-
chr10	11978501	11978502	A01177:23:H2L2FDSX3:1:2513:22598:17644/1	60	+
chr10	12155053	12155054	A01177:23:H2L2FDSX3:1:1305:12753:2597/1	60	+
chr10	12220737	12220738	A01177:23:H2L2FDSX3:1:1268:21531:10911	60	+
chr10	12580149	12580150	A01177:23:H2L2FDSX3:3:1478:16333:6668/1	60	-
chr10	12928973	12928974	A01177:23:H2L2FDSX3:2:1357:15365:36276/1	60	-
chr10	13781225	13781226	A01177:23:H2L2FDSX3:3:2358:5059:18865/1	60	+
chr10	14855761	14855762	A01177:23:H2L2FDSX3:1:1303:14163:20478/1	60	-
chr10	15834148	15834149	A01177:23:H2L2FDSX3:1:1271:12952:30749/1	60	+
chr10	16000371	16000372	A01177:23:H2L2FDSX3:1:1245:11433:36730/1	60	+
chr10	17660033	17660034	A01177:23:H2L2FDSX3:1:2671:18864:25520/1	60	+
chr10	17672615	17672616	A01177:23:H2L2FDSX3:2:1243:25780:9721/1	60	-
chr10	18228834	18228835	A01177:23:H2L2FDSX3:2:1271:20094:19413/1	60	-
chr10	18595313	18595314	A01177:23:H2L2FDSX3:1:1250:19623:15718	60	-
chr10	21463499	21463500	A01177:23:H2L2FDSX3:2:2260:14733:35963	60	-
chr10	21901677	21901678	A01177:23:H2L2FDSX3:3:2674:17770:34115	60	-
chr10	21998350	21998351	A01177:23:H2L2FDSX3:1:1136:11098:5055	60	-
chr10	23098835	23098836	A01177:23:H2L2FDSX3:3:1632:12834:18427	60	-
chr10	24569166	24569167	A01177:23:H2L2FDSX3:4:1560:16975:34867/1	60	+
chr10	24667219	24667220	A01177:23:H2L2FDSX3:1:2410:31747:30295	60	+
chr10	24870543	24870544	A01177:23:H2L2FDSX3:1:1156:20528:24455/1	60	+
chr10	24946256	24946257	A01177:23:H2L2FDSX3:1:1213:28456:16329/1	60	+
chr10	26467641	26467642	A01177:23:H2L2FDSX3:1:1316:23104:25786/1	60	+
chr10	26607921	26607922	A01177:23:H2L2FDSX3:1:1527:12102:36448	60	+
chr10	27492481	27492482	A01177:23:H2L2FDSX3:1:2125:24261:23062/1	60	+
chr10	27523079	27523080	A01177:23:H2L2FDSX3:3:1553:4544:12367	60	-
chr10	27926083	27926084	A01177:23:H2L2FDSX3:1:2370:11397:24361	60	+
chr10	27953229	27953230	A01177:23:H2L2FDSX3:2:1118:3323:1297	60	+
chr10	28285279	28285280	A01177:23:H2L2FDSX3:4:2324:15727:13197/1	60	-
chr10	28498192	28498193	A01177:23:H2L2FDSX3:2:2404:6225:13401/1	60	-
chr10	28502998	28502999	A01177:23:H2L2FDSX3:2:1404:6976:14638/1	60	+
chr10	30411647	30411648	A01177:23:H2L2FDSX3:4:2461:32063:4413/1	60	-
chr10	31317055	31317056	A01177:23:H2L2FDSX3:1:1520:4607:31485/1	60	-
chr10	31324194	31324195	A01177:23:H2L2FDSX3:1:1173:4689:30467/1	60	-
chr10	31342681	31342682	A01177:23:H2L2FDSX3:1:1154:32922:24032/1	60	+
chr10	31402182	31402183	A01177:23:H2L2FDSX3:1:1506:25771:16407/1	60	-
chr10	31402184	31402185	A01177:23:H2L2FDSX3:2:1372:2465:28995	60	-
chr10	31831038	31831039	A01177:23:H2L2FDSX3:1:1171:22571:2597	60	-
chr10	31852032	31852033	A01177:23:H2L2FDSX3:1:1111:3821:24987	60	+
chr10	31901743	31901744	A01177:23:H2L2FDSX3:1:1174:3794:33238/1	60	-
chr10	32024249	32024250	A01177:23:H2L2FDSX3:1:1123:7256:28275/1	60	+
chr10	32284787	32284788	A01177:23:H2L2FDSX3:1:1138:26964:10582	60	-
chr10	32306745	32306746	A01177:23:H2L2FDSX3:1:1225:8847:16595	60	+
chr10	32628789	32628790	A01177:23:H2L2FDSX3:2:2148:26431:1986/1	60	+
chr10	33056977	33056978	A01177:23:H2L2FDSX3:1:1121:17942:7326/1	60	+
chr10	33320234	33320235	A01177:23:H2L2FDSX3:2:1470:24316:15483/1	60	+
chr10	33669284	33669285	A01177:23:H2L2FDSX3:3:2613:3468:21934/1	60	+
chr10	34375341	34375342	A01177:23:H2L2FDSX3:1:1128:9887:25097/1	60	-
chr10	35039932	35039933	A01177:23:H2L2FDSX3:2:1210:22290:36902	60	-
chr10	35084198	35084199	A01177:23:H2L2FDSX3:1:1557:16839:26021/1	60	+
chr10	35089672	35089673	A01177:23:H2L2FDSX3:1:1125:13639:35446	60	-
chr10	37877311	37877312	A01177:23:H2L2FDSX3:1:1120:6696:24549	60	+
chr10	41190170	41190171	A01177:23:H2L2FDSX3:2:2323:24406:36620	60	-
chr10	42753627	42753628	A01177:23:H2L2FDSX3:3:1630:4815:3380/1	60	-
chr10	43736471	43736472	A01177:23:H2L2FDSX3:1:2440:14787:31422/1	60	+
chr10	44099581	44099582	A01177:23:H2L2FDSX3:1:1205:10809:35243/1	60	+
chr10	44099583	44099584	A01177:23:H2L2FDSX3:4:2328:31765:5368	60	+
chr10	44969130	44969131	A01177:23:H2L2FDSX3:3:2110:21712:27132	60	-
chr10	45099968	45099969	A01177:23:H2L2FDSX3:2:1401:13810:8876	60	-
chr10	45653092	45653093	A01177:23:H2L2FDSX3:1:1162:6840:21198/1	60	+
chr10	45949656	45949657	A01177:23:H2L2FDSX3:1:1370:7193:23719/1	60	+
chr10	46005452	46005453	A01177:23:H2L2FDSX3:1:1260:6316:14434/1	60	+
chr10	46202312	46202313	A01177:23:H2L2FDSX3:1:1108:15085:4163/1	60	-
chr10	46811178	46811179	A01177:23:H2L2FDSX3:2:1166:3667:30639/1	60	+
chr10	49040314	49040315	A01177:23:H2L2FDSX3:1:1345:15447:14528/1	60	-
chr10	49779158	49779159	A01177:23:H2L2FDSX3:1:1344:7446:29794/1	60	+
chr10	49954112	49954113	A01177:23:H2L2FDSX3:1:1139:18801:30827/1	60	+
chr10	50208853	50208854	A01177:23:H2L2FDSX3:1:1140:6234:26193/1	60	-
chr10	51886687	51886688	A01177:23:H2L2FDSX3:1:1403:14163:7764/1	60	-
chr10	53503299	53503300	A01177:23:H2L2FDSX3:3:2137:6903:13949	60	-
chr10	54947553	54947554	A01177:23:H2L2FDSX3:1:1144:6316:6417/1	60	+
chr10	56643918	56643919	A01177:23:H2L2FDSX3:3:2245:2772:5040	60	-
chr10	56643920	56643921	A01177:23:H2L2FDSX3:1:1331:19117:34538	60	-
chr10	57514870	57514871	A01177:23:H2L2FDSX3:1:1228:21902:2910/1	60	-
chr10	58251391	58251392	A01177:23:H2L2FDSX3:1:1217:8549:3270/1	60	+
chr10	58375995	58375996	A01177:23:H2L2FDSX3:1:1149:18774:34006/1	60	+
chr10	58375996	58375997	A01177:23:H2L2FDSX3:2:2478:23827:23907/1	60	+
chr10	58381626	58381627	A01177:23:H2L2FDSX3:3:2141:4960:14967	60	-
chr10	58586834	58586835	A01177:23:H2L2FDSX3:1:1153:23194:9283/1	60	+
chr10	59019599	59019600	A01177:23:H2L2FDSX3:1:1630:4824:36213/1	60	-
chr10	59196429	59196430	A01177:23:H2L2FDSX3:3:1402:32913:10332	60	+
chr10	59815233	59815234	A01177:23:H2L2FDSX3:1:1172:3052:6997/1	60	-
chr10	61427886	61427887	A01177:23:H2L2FDSX3:2:1339:30888:1783/1	60	-
chr10	61476767	61476768	A01177:23:H2L2FDSX3:1:1140:32642:29152/1	60	-
chr10	61923535	61923536	A01177:23:H2L2FDSX3:4:1467:20238:21386/1	60	+
chr10	62192228	62192229	A01177:23:H2L2FDSX3:1:2309:9372:29027	60	-
chr10	62866500	62866501	A01177:23:H2L2FDSX3:3:1420:8214:37012	60	-
chr10	63195850	63195851	A01177:23:H2L2FDSX3:2:2501:8431:4445/1	60	+
chr10	63199397	63199398	A01177:23:H2L2FDSX3:4:2167:14380:35133/1	60	+
chr10	64385201	64385202	A01177:23:H2L2FDSX3:1:1101:16884:33677/1	60	-
chr10	67544802	67544803	A01177:23:H2L2FDSX3:1:1649:22281:31814	60	+
chr10	67627516	67627517	A01177:23:H2L2FDSX3:3:1463:8323:24079	60	-
chr10	67642638	67642639	A01177:23:H2L2FDSX3:4:2663:23692:18098/1	60	+
chr10	67764599	67764600	A01177:23:H2L2FDSX3:1:1131:18837:27477/1	60	-
chr10	67903933	67903934	A01177:23:H2L2FDSX3:1:1230:29369:6762/1	60	+
chr10	68002621	68002622	A01177:23:H2L2FDSX3:4:1230:17119:36276/1	60	+
chr10	68430472	68430473	A01177:23:H2L2FDSX3:2:1406:4933:35900/1	60	-
chr10	68605298	68605299	A01177:23:H2L2FDSX3:1:1408:8477:4961/1	60	-
chr10	69957653	69957654	A01177:23:H2L2FDSX3:1:1106:3043:30342	60	+
chr10	69957655	69957656	A01177:23:H2L2FDSX3:2:2173:19831:31485	60	+
chr10	70825505	70825506	A01177:23:H2L2FDSX3:1:1372:7979:8422/1	60	+
chr10	71868525	71868526	A01177:23:H2L2FDSX3:1:1120:15682:5165/1	60	+
chr10	72172223	72172224	A01177:23:H2L2FDSX3:1:2614:21766:6527/1	60	-
chr10	72528286	72528287	A01177:23:H2L2FDSX3:1:1273:26241:26459	60	-
chr10	72609072	72609073	A01177:23:H2L2FDSX3:2:1221:32018:16861/1	60	+
chr10	72761437	72761438	A01177:23:H2L2FDSX3:3:2228:32669:20431/1	60	+
chr10	73042918	73042919	A01177:23:H2L2FDSX3:4:2414:4978:27023	60	-
chr10	73236810	73236811	A01177:23:H2L2FDSX3:3:1665:26585:35415/1	60	-
chr10	73933571	73933572	A01177:23:H2L2FDSX3:1:1609:23185:36417/1	60	+
chr10	74304211	74304212	A01177:23:H2L2FDSX3:1:1530:6949:36824/1	60	-
chr10	74375753	74375754	A01177:23:H2L2FDSX3:1:1173:4707:18286/1	60	-
chr10	74461569	74461570	A01177:23:H2L2FDSX3:1:2162:18539:34350/1	60	-
chr10	74514914	74514915	A01177:23:H2L2FDSX3:4:1374:29053:36839/1	60	-
chr10	74599756	74599757	A01177:23:H2L2FDSX3:2:1205:12979:13009/1	60	-
chr10	75216579	75216580	A01177:23:H2L2FDSX3:1:1201:9200:19774/1	60	-
chr10	75982211	75982212	A01177:23:H2L2FDSX3:4:2670:14308:21543	60	+
chr10	78007294	78007295	A01177:23:H2L2FDSX3:1:1113:15646:16438/1	60	-
chr10	78173630	78173631	A01177:23:H2L2FDSX3:1:1150:14262:32330/1	60	+
chr10	78660573	78660574	A01177:23:H2L2FDSX3:2:2214:6198:11318/1	60	+
chr10	78660574	78660575	A01177:23:H2L2FDSX3:3:1169:32524:32518/1	60	+
chr10	79770906	79770907	A01177:23:H2L2FDSX3:1:1302:12635:32769/1	60	+
chr10	79804689	79804690	A01177:23:H2L2FDSX3:2:1612:31882:3380/1	60	+
chr10	80434054	80434055	A01177:23:H2L2FDSX3:2:2158:7057:26428/1	60	+
chr10	82681014	82681015	A01177:23:H2L2FDSX3:3:1453:23294:31970	60	-
chr10	83251181	83251182	A01177:23:H2L2FDSX3:1:1161:15691:27226	60	+
chr10	83827069	83827070	A01177:23:H2L2FDSX3:1:1376:16884:29606/1	60	+
chr10	84483141	84483142	A01177:23:H2L2FDSX3:2:1508:22200:25692/1	60	-
chr10	87785049	87785050	A01177:23:H2L2FDSX3:1:1174:7247:19241/1	60	+
chr10	88256108	88256109	A01177:23:H2L2FDSX3:2:2536:28854:15828/1	60	+
chr10	88284825	88284826	A01177:23:H2L2FDSX3:1:1309:2654:13197/1	60	-
chr10	88504046	88504047	A01177:23:H2L2FDSX3:4:1267:3332:30123/1	60	-
chr10	88547175	88547176	A01177:23:H2L2FDSX3:1:2566:13530:25269/1	60	+
chr10	88562540	88562541	A01177:23:H2L2FDSX3:2:1441:13747:20134/1	60	+
chr10	88907363	88907364	A01177:23:H2L2FDSX3:1:1164:32136:14246	60	-
chr10	89671122	89671123	A01177:23:H2L2FDSX3:1:1159:32642:25488/1	60	-
chr10	89680473	89680474	A01177:23:H2L2FDSX3:4:1173:8223:12571	60	+
chr10	89773517	89773518	A01177:23:H2L2FDSX3:2:2128:10700:22185/1	60	+
chr10	91500537	91500538	A01177:23:H2L2FDSX3:4:1636:3712:3975/1	60	+
chr10	91613980	91613981	A01177:23:H2L2FDSX3:1:1119:1353:32268/1	60	+
chr10	91681997	91681998	A01177:23:H2L2FDSX3:1:2538:1380:29183/1	60	-
chr10	91682003	91682004	A01177:23:H2L2FDSX3:1:1121:28673:9533/1	60	-
chr10	91849709	91849710	A01177:23:H2L2FDSX3:1:1405:14787:28260/1	60	+
chr10	91962703	91962704	A01177:23:H2L2FDSX3:3:2339:27001:5196/1	60	+
chr10	91972311	91972312	A01177:23:H2L2FDSX3:1:1567:6262:12148/1	60	+
chr10	91987004	91987005	A01177:23:H2L2FDSX3:1:2173:12174:28087/1	60	+
chr10	91993549	91993550	A01177:23:H2L2FDSX3:1:1346:6867:7498/1	60	+
chr10	92615481	92615482	A01177:23:H2L2FDSX3:1:1377:9959:14262/1	60	+
chr10	92865458	92865459	A01177:23:H2L2FDSX3:2:1546:2636:23750	60	+
chr10	92909783	92909784	A01177:23:H2L2FDSX3:1:1121:23900:14074/1	60	+
chr10	93147459	93147460	A01177:23:H2L2FDSX3:1:1236:27407:34053/1	60	-
chr10	93853472	93853473	A01177:23:H2L2FDSX3:4:1224:16721:27320	60	-
chr10	93893693	93893694	A01177:23:H2L2FDSX3:1:2650:32452:36683/1	60	-
chr10	94338744	94338745	A01177:23:H2L2FDSX3:1:1144:20717:28072/1	60	+
chr10	94348280	94348281	A01177:23:H2L2FDSX3:1:1328:18656:32518/1	60	+
chr10	94547703	94547704	A01177:23:H2L2FDSX3:1:1238:16043:26303/1	60	+
chr10	95211362	95211363	A01177:23:H2L2FDSX3:1:1117:6153:9580/1	60	+
chr10	97213047	97213048	A01177:23:H2L2FDSX3:2:1570:10800:29027/1	60	+
chr10	97345119	97345120	A01177:23:H2L2FDSX3:3:2503:9579:20055/1	60	-
chr10	99644984	99644985	A01177:23:H2L2FDSX3:3:2520:23674:8891/1	60	-
chr10	100025667	100025668	A01177:23:H2L2FDSX3:1:1455:19560:24565/1	60	+
chr10	100178123	100178124	A01177:23:H2L2FDSX3:1:1114:9995:6746/1	60	+
chr10	100819173	100819174	A01177:23:H2L2FDSX3:3:1124:26901:3740/1	60	-
chr10	100864468	100864469	A01177:23:H2L2FDSX3:1:1262:5936:16438	60	+
chr10	100974905	100974906	A01177:23:H2L2FDSX3:2:1558:21251:3192/1	60	+
chr10	101003231	101003232	A01177:23:H2L2FDSX3:1:1644:14009:29731/1	60	-
chr10	101380533	101380534	A01177:23:H2L2FDSX3:1:1102:31919:17315/1	60	+
chr10	101406628	101406629	A01177:23:H2L2FDSX3:1:1472:22498:29904	60	-
chr10	101687112	101687113	A01177:23:H2L2FDSX3:4:2332:7672:8484	60	-
chr10	101694705	101694706	A01177:23:H2L2FDSX3:4:2613:11487:9580	60	+
chr10	102145786	102145787	A01177:23:H2L2FDSX3:4:1157:2618:15264/1	60	+
chr10	102544130	102544131	A01177:23:H2L2FDSX3:1:1224:24551:17581/1	60	-
chr10	102761234	102761235	A01177:23:H2L2FDSX3:2:1112:11369:12007	60	-
chr10	103153134	103153135	A01177:23:H2L2FDSX3:1:1433:8820:17049/1	60	+
chr10	103169080	103169081	A01177:23:H2L2FDSX3:1:1347:5367:22968/1	60	+
chr10	103999199	103999200	A01177:23:H2L2FDSX3:3:2450:24198:6198	60	-
chr10	104129042	104129043	A01177:23:H2L2FDSX3:1:2210:20980:16532/1	60	+
chr10	104207094	104207095	A01177:23:H2L2FDSX3:1:2208:4047:21778	60	+
chr10	105165875	105165876	A01177:23:H2L2FDSX3:3:2333:5132:9001/1	60	+
chr10	105352727	105352728	A01177:23:H2L2FDSX3:1:1278:23131:33035/1	60	+
chr10	107299091	107299092	A01177:23:H2L2FDSX3:1:1678:24044:17487	60	-
chr10	107355054	107355055	A01177:23:H2L2FDSX3:1:1470:17725:9799/1	60	+
chr10	108301197	108301198	A01177:23:H2L2FDSX3:1:2308:32398:28009/1	60	+
chr10	109928352	109928353	A01177:23:H2L2FDSX3:1:2663:16242:14121/1	60	+
chr10	110603747	110603748	A01177:23:H2L2FDSX3:1:1365:32940:19147/1	60	-
chr10	110880388	110880389	A01177:23:H2L2FDSX3:1:1355:2537:22200/1	60	-
chr10	110891328	110891329	A01177:23:H2L2FDSX3:2:2273:8205:6245/1	60	+
chr10	112198565	112198566	A01177:23:H2L2FDSX3:1:2154:20591:18145/1	60	+
chr10	112522796	112522797	A01177:23:H2L2FDSX3:3:2636:17237:20102	60	-
chr10	112531321	112531322	A01177:23:H2L2FDSX3:1:2475:17662:24846/1	60	-
chr10	112671914	112671915	A01177:23:H2L2FDSX3:1:1250:11125:35446/1	60	+
chr10	113051198	113051199	A01177:23:H2L2FDSX3:1:2568:27028:35775	60	+
chr10	113842850	113842851	A01177:23:H2L2FDSX3:2:1209:25744:25003/1	60	+
chr10	113910295	113910296	A01177:23:H2L2FDSX3:1:2359:5068:23109/1	60	-
chr10	114135462	114135463	A01177:23:H2L2FDSX3:1:1114:12915:8202/1	60	+
chr10	114617356	114617357	A01177:23:H2L2FDSX3:1:2222:32814:8218	60	-
chr10	114671063	114671064	A01177:23:H2L2FDSX3:1:1172:4417:27211/1	60	+
chr10	114968246	114968247	A01177:23:H2L2FDSX3:1:1147:5493:18709/1	60	-
chr10	114973454	114973455	A01177:23:H2L2FDSX3:3:2126:9100:5916/1	60	+
chr10	115554684	115554685	A01177:23:H2L2FDSX3:1:2233:27317:1579	60	-
chr10	116484504	116484505	A01177:23:H2L2FDSX3:3:1652:9100:32471/1	60	-
chr10	116640068	116640069	A01177:23:H2L2FDSX3:1:1151:9344:29763/1	60	+
chr10	116640069	116640070	A01177:23:H2L2FDSX3:1:2136:16721:33238/1	60	+
chr10	117128656	117128657	A01177:23:H2L2FDSX3:2:1615:13747:6355/1	60	-
chr10	117325780	117325781	A01177:23:H2L2FDSX3:1:1315:1090:28651	60	-
chr10	117379662	117379663	A01177:23:H2L2FDSX3:1:1276:13150:14747/1	60	+
chr10	117697905	117697906	A01177:23:H2L2FDSX3:3:2364:20844:16110	60	-
chr10	118011114	118011115	A01177:23:H2L2FDSX3:1:2247:20329:18443/1	60	+
chr10	118319624	118319625	A01177:23:H2L2FDSX3:1:1109:9362:36432/1	60	-
chr10	118767387	118767388	A01177:23:H2L2FDSX3:2:1377:14805:36088/1	60	-
chr10	119547246	119547247	A01177:23:H2L2FDSX3:1:1232:16016:19053/1	60	-
chr10	119664544	119664545	A01177:23:H2L2FDSX3:1:1136:25382:22654/1	60	-
chr10	119737827	119737828	A01177:23:H2L2FDSX3:2:1616:17743:5948/1	60	+
chr10	119901353	119901354	A01177:23:H2L2FDSX3:3:2530:11433:6010	60	-
chr10	119986354	119986355	A01177:23:H2L2FDSX3:1:2161:20157:11882/1	60	+
chr10	120490850	120490851	A01177:23:H2L2FDSX3:1:1136:14244:8750/1	60	+
chr10	120934026	120934027	A01177:23:H2L2FDSX3:2:2135:21034:19225	60	-
chr10	122117289	122117290	A01177:23:H2L2FDSX3:3:1320:11153:15796/1	60	-
chr10	122567919	122567920	A01177:23:H2L2FDSX3:1:1240:23411:8375/1	60	-
chr10	122834017	122834018	A01177:23:H2L2FDSX3:1:1369:11297:23375	60	-
chr10	122890664	122890665	A01177:23:H2L2FDSX3:3:2431:32660:7420	60	+
chr10	122896219	122896220	A01177:23:H2L2FDSX3:3:2616:15456:22811	60	-
chr10	122896221	122896222	A01177:23:H2L2FDSX3:1:1135:27055:9956	60	-
chr10	122938051	122938052	A01177:23:H2L2FDSX3:1:1238:2311:16329/1	60	-
chr10	123006200	123006201	A01177:23:H2L2FDSX3:3:1210:29731:12273	60	-
chr10	123155807	123155808	A01177:23:H2L2FDSX3:1:1340:19904:12633/1	60	-
chr10	123838046	123838047	A01177:23:H2L2FDSX3:3:2135:31304:22514	60	-
chr10	123838048	123838049	A01177:23:H2L2FDSX3:1:1114:16514:26991	60	-
chr10	123860313	123860314	A01177:23:H2L2FDSX3:1:1228:8775:14372/1	60	+
chr10	124762905	124762906	A01177:23:H2L2FDSX3:1:2504:22724:27884/1	60	+
chr10	128187626	128187627	A01177:23:H2L2FDSX3:1:1121:23782:26929	60	+
chr10	128557683	128557684	A01177:23:H2L2FDSX3:1:2605:20663:19930/1	60	+
chr10	129898185	129898186	A01177:23:H2L2FDSX3:1:2427:27199:35634	60	-
chr10	131904606	131904607	A01177:23:H2L2FDSX3:1:1101:26359:5807/1	60	+
chr10	132655820	132655821	A01177:23:H2L2FDSX3:2:1234:18982:31172/1	60	-
chr10	132668859	132668860	A01177:23:H2L2FDSX3:1:1525:3956:27258/1	60	-
chr11	251597	251598	A01177:23:H2L2FDSX3:2:2101:32479:24580	60	-
chr11	878941	878942	A01177:23:H2L2FDSX3:1:1145:1118:16423/1	60	-
chr11	1913060	1913061	A01177:23:H2L2FDSX3:1:1419:11577:22200/1	60	-
chr11	2344991	2344992	A01177:23:H2L2FDSX3:1:1115:25427:36542/1	60	+
chr11	4067074	4067075	A01177:23:H2L2FDSX3:1:1419:30065:24408/1	60	-
chr11	6178923	6178924	A01177:23:H2L2FDSX3:3:2105:16758:11443/1	60	-
chr11	6180711	6180712	A01177:23:H2L2FDSX3:4:1562:11189:10880/1	60	-
chr11	6522420	6522421	A01177:23:H2L2FDSX3:3:2166:11098:17926	60	-
chr11	9215179	9215180	A01177:23:H2L2FDSX3:1:1137:29794:13573/1	60	+
chr11	9525881	9525882	A01177:23:H2L2FDSX3:1:2247:18783:27164	60	-
chr11	9802488	9802489	A01177:23:H2L2FDSX3:1:1167:3396:15107/1	60	+
chr11	9982778	9982779	A01177:23:H2L2FDSX3:1:1456:15420:18020/1	60	+
chr11	10144144	10144145	A01177:23:H2L2FDSX3:2:1241:25147:7059/1	60	+
chr11	10764036	10764037	A01177:23:H2L2FDSX3:1:1236:9887:10222/1	60	+
chr11	10771135	10771136	A01177:23:H2L2FDSX3:1:1161:20003:12680/1	60	+
chr11	11883950	11883951	A01177:23:H2L2FDSX3:3:1569:32579:26193	60	-
chr11	12213002	12213003	A01177:23:H2L2FDSX3:1:1141:23502:15984/1	60	+
chr11	12380531	12380532	A01177:23:H2L2FDSX3:1:1240:13169:2190/1	60	-
chr11	12497624	12497625	A01177:23:H2L2FDSX3:4:2512:16848:13855/1	60	+
chr11	14495860	14495861	A01177:23:H2L2FDSX3:4:2121:1913:31986	60	-
chr11	14727858	14727859	A01177:23:H2L2FDSX3:4:2665:8006:29136	60	-
chr11	14790479	14790480	A01177:23:H2L2FDSX3:1:1175:29722:28385/1	60	+
chr11	14797204	14797205	A01177:23:H2L2FDSX3:1:1133:18475:2018/1	60	+
chr11	16336210	16336211	A01177:23:H2L2FDSX3:1:1117:13006:34851/1	60	+
chr11	16779524	16779525	A01177:23:H2L2FDSX3:1:1126:9453:31735/1	60	-
chr11	16960190	16960191	A01177:23:H2L2FDSX3:4:1555:23222:18662/1	60	-
chr11	17295425	17295426	A01177:23:H2L2FDSX3:1:2329:21649:21230/1	60	-
chr11	17300777	17300778	A01177:23:H2L2FDSX3:1:1109:10538:2519/1	60	+
chr11	17720877	17720878	A01177:23:H2L2FDSX3:1:2639:15745:27414	60	-
chr11	18338397	18338398	A01177:23:H2L2FDSX3:4:1406:30481:4335/1	60	+
chr11	18505820	18505821	A01177:23:H2L2FDSX3:2:1407:31259:12633/1	60	+
chr11	18510158	18510159	A01177:23:H2L2FDSX3:3:1317:6379:32174/1	60	+
chr11	19469882	19469883	A01177:23:H2L2FDSX3:1:1152:20591:8563/1	60	+
chr11	20406269	20406270	A01177:23:H2L2FDSX3:4:2471:2130:20431/1	60	+
chr11	20442123	20442124	A01177:23:H2L2FDSX3:1:1257:28013:2096/1	60	-
chr11	20444141	20444142	A01177:23:H2L2FDSX3:3:2126:21522:15906/1	60	+
chr11	20492078	20492079	A01177:23:H2L2FDSX3:1:1155:6027:32127/1	60	+
chr11	22582436	22582437	A01177:23:H2L2FDSX3:1:1216:10601:2754/1	60	+
chr11	22822457	22822458	A01177:23:H2L2FDSX3:1:2558:30861:1830/1	60	-
chr11	22827512	22827513	A01177:23:H2L2FDSX3:1:1360:3477:35947/1	60	+
chr11	24214194	24214195	A01177:23:H2L2FDSX3:4:1516:21829:27398/1	60	-
chr11	24214195	24214196	A01177:23:H2L2FDSX3:1:1126:15528:34209/1	60	-
chr11	24411675	24411676	A01177:23:H2L2FDSX3:1:1604:1217:36135/1	60	-
chr11	25562846	25562847	A01177:23:H2L2FDSX3:2:2122:3911:4194	60	+
chr11	26885245	26885246	A01177:23:H2L2FDSX3:1:1228:29541:31015/1	60	-
chr11	27497383	27497384	A01177:23:H2L2FDSX3:1:1132:21676:6339/1	60	+
chr11	27497443	27497444	A01177:23:H2L2FDSX3:1:1224:32289:26287/1	60	-
chr11	28061025	28061026	A01177:23:H2L2FDSX3:1:1341:26350:14246	60	-
chr11	28195519	28195520	A01177:23:H2L2FDSX3:1:1267:7075:25238/1	60	+
chr11	28591441	28591442	A01177:23:H2L2FDSX3:2:1457:2112:19022	60	+
chr11	30987111	30987112	A01177:23:H2L2FDSX3:1:1560:2899:31532	60	-
chr11	31016437	31016438	A01177:23:H2L2FDSX3:3:1106:8241:17613	60	-
chr11	31371502	31371503	A01177:23:H2L2FDSX3:1:1168:21884:31939/1	60	-
chr11	31496312	31496313	A01177:23:H2L2FDSX3:4:1216:7853:36166	60	-
chr11	31628722	31628723	A01177:23:H2L2FDSX3:3:1438:23421:27367/1	60	+
chr11	31784317	31784318	A01177:23:H2L2FDSX3:1:1443:2998:18458/1	60	-
chr11	32314240	32314241	A01177:23:H2L2FDSX3:4:2224:6153:11052	60	+
chr11	33742704	33742705	A01177:23:H2L2FDSX3:1:1607:8965:11099/1	60	+
chr11	33795174	33795175	A01177:23:H2L2FDSX3:1:2116:4273:35634	60	-
chr11	34888493	34888494	A01177:23:H2L2FDSX3:1:2112:2175:32064	60	+
chr11	35786717	35786718	A01177:23:H2L2FDSX3:1:1118:8079:13698/1	60	+
chr11	36054407	36054408	A01177:23:H2L2FDSX3:1:1163:2501:29183/1	60	+
chr11	36069490	36069491	A01177:23:H2L2FDSX3:1:1165:11406:18991/1	60	-
chr11	36488735	36488736	A01177:23:H2L2FDSX3:1:1314:7473:15029/1	60	-
chr11	36578005	36578006	A01177:23:H2L2FDSX3:1:1150:28800:14857/1	60	+
chr11	37111575	37111576	A01177:23:H2L2FDSX3:1:1128:10655:28463/1	60	-
chr11	37553064	37553065	A01177:23:H2L2FDSX3:1:1177:7184:27085	60	+
chr11	38580322	38580323	A01177:23:H2L2FDSX3:1:1104:14244:18145	60	+
chr11	40038574	40038575	A01177:23:H2L2FDSX3:1:2544:28926:3991/1	60	-
chr11	43332623	43332624	A01177:23:H2L2FDSX3:1:1344:8097:30170/1	60	-
chr11	43732685	43732686	A01177:23:H2L2FDSX3:1:1663:7166:11052	60	-
chr11	44754499	44754500	A01177:23:H2L2FDSX3:1:1129:19370:29027	60	+
chr11	45252135	45252136	A01177:23:H2L2FDSX3:3:1207:1994:9706/1	60	+
chr11	45438534	45438535	A01177:23:H2L2FDSX3:4:2462:19813:3270	60	-
chr11	46587673	46587674	A01177:23:H2L2FDSX3:1:2662:7491:19633	60	-
chr11	46689904	46689905	A01177:23:H2L2FDSX3:1:1168:23692:19852/1	60	-
chr11	46775188	46775189	A01177:23:H2L2FDSX3:2:1417:29396:2519	60	+
chr11	46979166	46979167	A01177:23:H2L2FDSX3:1:1129:12409:22827/1	60	-
chr11	49160537	49160538	A01177:23:H2L2FDSX3:4:2313:4182:14559	60	-
chr11	49711016	49711017	A01177:23:H2L2FDSX3:1:2419:19135:36886	60	+
chr11	50239402	50239403	A01177:23:H2L2FDSX3:1:1136:25211:23860/1	60	+
chr11	50239693	50239694	A01177:23:H2L2FDSX3:3:2553:7075:8234/1	60	+
chr11	54054882	54054883	A01177:23:H2L2FDSX3:4:1218:4029:34053/1	60	+
chr11	54608178	54608179	A01177:23:H2L2FDSX3:1:1338:30960:23829/1	60	+
chr11	54608180	54608181	A01177:23:H2L2FDSX3:2:2571:10474:34538	60	+
chr11	57732080	57732081	A01177:23:H2L2FDSX3:1:1539:25681:25520/1	60	-
chr11	57997616	57997617	A01177:23:H2L2FDSX3:4:2178:11876:17237/1	60	+
chr11	58585472	58585473	A01177:23:H2L2FDSX3:1:1413:20826:3114/1	60	-
chr11	59793573	59793574	A01177:23:H2L2FDSX3:2:1318:24713:11381	60	+
chr11	60134018	60134019	A01177:23:H2L2FDSX3:4:2448:23448:33552/1	60	-
chr11	60646746	60646747	A01177:23:H2L2FDSX3:1:2171:8748:23531/1	60	+
chr11	61960465	61960466	A01177:23:H2L2FDSX3:3:2264:2184:21245/1	60	-
chr11	61961217	61961218	A01177:23:H2L2FDSX3:1:1327:5556:22169/1	60	+
chr11	62248276	62248277	A01177:23:H2L2FDSX3:4:1433:21875:35493/1	60	+
chr11	63096361	63096362	A01177:23:H2L2FDSX3:1:1354:26693:30467/1	60	+
chr11	63892500	63892501	A01177:23:H2L2FDSX3:1:1258:9462:14779/1	60	+
chr11	64427394	64427395	A01177:23:H2L2FDSX3:3:1121:14461:10942	60	+
chr11	65199180	65199181	A01177:23:H2L2FDSX3:3:2255:23014:11757	60	-
chr11	65279693	65279694	A01177:23:H2L2FDSX3:1:1104:17725:17002/1	60	-
chr11	66447255	66447256	A01177:23:H2L2FDSX3:1:1142:22263:5134/1	60	-
chr11	66450052	66450053	A01177:23:H2L2FDSX3:2:1621:23882:26443/1	60	-
chr11	66797292	66797293	A01177:23:H2L2FDSX3:1:2639:10719:19930/1	60	-
chr11	66819727	66819728	A01177:23:H2L2FDSX3:2:1326:14344:33536/1	60	+
chr11	67136288	67136289	A01177:23:H2L2FDSX3:1:1164:20292:27085/1	60	+
chr11	67211571	67211572	A01177:23:H2L2FDSX3:4:1548:27950:12101/1	60	-
chr11	67462095	67462096	A01177:23:H2L2FDSX3:3:2549:30617:35102	60	+
chr11	68179627	68179628	A01177:23:H2L2FDSX3:4:1541:29912:10332	60	-
chr11	68538547	68538548	A01177:23:H2L2FDSX3:1:2139:12427:24706/1	60	+
chr11	68932362	68932363	A01177:23:H2L2FDSX3:1:2425:8703:19163	60	+
chr11	72138287	72138288	A01177:23:H2L2FDSX3:1:1546:4110:28651/1	60	+
chr11	72365309	72365310	A01177:23:H2L2FDSX3:2:1168:15275:7247/1	60	+
chr11	72438428	72438429	A01177:23:H2L2FDSX3:3:2104:27272:4977/1	60	+
chr11	72887304	72887305	A01177:23:H2L2FDSX3:1:1115:6298:21512/1	60	+
chr11	72895095	72895096	A01177:23:H2L2FDSX3:1:1558:26711:7075/1	60	+
chr11	73740813	73740814	A01177:23:H2L2FDSX3:2:1404:21721:32127/1	60	+
chr11	74149857	74149858	A01177:23:H2L2FDSX3:1:1652:1362:34100	60	-
chr11	74960017	74960018	A01177:23:H2L2FDSX3:1:1120:24587:9909/1	60	-
chr11	75906798	75906799	A01177:23:H2L2FDSX3:1:1330:5168:24189	60	-
chr11	75953149	75953150	A01177:23:H2L2FDSX3:1:1171:22950:18067/1	60	+
chr11	75953150	75953151	A01177:23:H2L2FDSX3:3:2661:13946:24987	60	+
chr11	75953151	75953152	A01177:23:H2L2FDSX3:3:1105:32497:19038	60	+
chr11	76934338	76934339	A01177:23:H2L2FDSX3:4:2409:1515:9909	60	+
chr11	77338229	77338230	A01177:23:H2L2FDSX3:3:2648:32208:23610/1	60	-
chr11	77432712	77432713	A01177:23:H2L2FDSX3:1:2643:32732:36448	60	-
chr11	77432714	77432715	A01177:23:H2L2FDSX3:1:1109:24071:27336/1	60	-
chr11	77710047	77710048	A01177:23:H2L2FDSX3:4:2531:10782:11616	60	+
chr11	77745619	77745620	A01177:23:H2L2FDSX3:1:1329:17824:8750/1	60	+
chr11	77771371	77771372	A01177:23:H2L2FDSX3:1:1415:25247:20509/1	60	-
chr11	78348929	78348930	A01177:23:H2L2FDSX3:1:2604:26874:8046	60	-
chr11	78348931	78348932	A01177:23:H2L2FDSX3:1:1160:29884:32205	60	-
chr11	80373683	80373684	A01177:23:H2L2FDSX3:1:1428:27154:33144/1	60	-
chr11	81013710	81013711	A01177:23:H2L2FDSX3:1:2317:10212:35055	60	-
chr11	82725602	82725603	A01177:23:H2L2FDSX3:1:1331:5231:36949/1	60	-
chr11	82937168	82937169	A01177:23:H2L2FDSX3:2:1434:3893:6605	60	-
chr11	85180940	85180941	A01177:23:H2L2FDSX3:2:1508:20636:19914/1	60	-
chr11	87280651	87280652	A01177:23:H2L2FDSX3:1:1277:20518:35180	60	-
chr11	87314547	87314548	A01177:23:H2L2FDSX3:2:1118:30517:34522	60	+
chr11	87618819	87618820	A01177:23:H2L2FDSX3:2:1251:15763:13573/1	60	-
chr11	88299199	88299200	A01177:23:H2L2FDSX3:3:2441:11080:11882/1	60	+
chr11	88320320	88320321	A01177:23:H2L2FDSX3:1:2264:21386:15076	60	+
chr11	88739585	88739586	A01177:23:H2L2FDSX3:1:1131:22580:27727/1	60	+
chr11	90201799	90201800	A01177:23:H2L2FDSX3:1:1117:8341:27492/1	60	-
chr11	90219339	90219340	A01177:23:H2L2FDSX3:2:2267:20817:4507	60	-
chr11	90433319	90433320	A01177:23:H2L2FDSX3:1:2477:31584:30796	60	-
chr11	93153290	93153291	A01177:23:H2L2FDSX3:1:1348:19298:21010/1	60	+
chr11	93153291	93153292	A01177:23:H2L2FDSX3:1:1445:5837:32330	60	+
chr11	93181594	93181595	A01177:23:H2L2FDSX3:4:2354:24071:12117/1	60	+
chr11	93662697	93662698	A01177:23:H2L2FDSX3:1:1311:23963:5040	60	-
chr11	93766436	93766437	A01177:23:H2L2FDSX3:1:1128:21721:8422	60	+
chr11	93796150	93796151	A01177:23:H2L2FDSX3:1:1152:25889:16736/1	60	+
chr11	94140986	94140987	A01177:23:H2L2FDSX3:1:2228:15673:14387/1	60	-
chr11	94489632	94489633	A01177:23:H2L2FDSX3:1:1117:10619:4006/1	60	-
chr11	95161627	95161628	A01177:23:H2L2FDSX3:2:1603:10167:33818/1	60	-
chr11	95183778	95183779	A01177:23:H2L2FDSX3:1:1166:24569:14199	60	+
chr11	96356820	96356821	A01177:23:H2L2FDSX3:1:1216:24117:18020/1	60	+
chr11	96365349	96365350	A01177:23:H2L2FDSX3:1:1118:6822:21637	60	+
chr11	96898600	96898601	A01177:23:H2L2FDSX3:1:1142:16740:13166/1	60	-
chr11	99323986	99323987	A01177:23:H2L2FDSX3:1:2550:26747:15342	60	-
chr11	99446815	99446816	A01177:23:H2L2FDSX3:1:1645:15908:2832/1	60	-
chr11	99497316	99497317	A01177:23:H2L2FDSX3:1:1120:11831:13432/1	60	+
chr11	100113477	100113478	A01177:23:H2L2FDSX3:3:2329:32425:17127	60	-
chr11	100377250	100377251	A01177:23:H2L2FDSX3:4:1118:20672:31313/1	60	-
chr11	100759232	100759233	A01177:23:H2L2FDSX3:1:1102:10276:9455/1	60	+
chr11	101370477	101370478	A01177:23:H2L2FDSX3:1:1265:19388:31187	60	+
chr11	102119663	102119664	A01177:23:H2L2FDSX3:2:2533:17427:12101	60	-
chr11	102693117	102693118	A01177:23:H2L2FDSX3:4:2207:15872:20462	60	+
chr11	102941706	102941707	A01177:23:H2L2FDSX3:1:1616:20627:20525	60	+
chr11	103075810	103075811	A01177:23:H2L2FDSX3:1:1510:8666:19319/1	60	-
chr11	103083224	103083225	A01177:23:H2L2FDSX3:1:1226:15311:19930/1	60	+
chr11	103156798	103156799	A01177:23:H2L2FDSX3:1:1235:22905:28823	60	-
chr11	104735570	104735571	A01177:23:H2L2FDSX3:2:1301:32271:1141	60	-
chr11	104856739	104856740	A01177:23:H2L2FDSX3:1:1151:13331:12336	60	+
chr11	105028308	105028309	A01177:23:H2L2FDSX3:1:1322:18340:25614/1	60	+
chr11	105823329	105823330	A01177:23:H2L2FDSX3:1:1114:18439:10911	60	-
chr11	106091936	106091937	A01177:23:H2L2FDSX3:1:1342:6804:7545/1	60	-
chr11	106097637	106097638	A01177:23:H2L2FDSX3:1:1158:18828:32315/1	60	+
chr11	106349811	106349812	A01177:23:H2L2FDSX3:1:2110:32796:8249/1	60	-
chr11	106490433	106490434	A01177:23:H2L2FDSX3:2:2461:3468:1986	60	-
chr11	107035132	107035133	A01177:23:H2L2FDSX3:1:2511:12933:27806	60	-
chr11	107348288	107348289	A01177:23:H2L2FDSX3:1:1169:27172:20713/1	60	-
chr11	107368928	107368929	A01177:23:H2L2FDSX3:1:1427:14235:22200/1	60	-
chr11	107540627	107540628	A01177:23:H2L2FDSX3:1:1335:7726:32315/1	60	-
chr11	107555283	107555284	A01177:23:H2L2FDSX3:1:1235:10809:12759/1	60	+
chr11	107859507	107859508	A01177:23:H2L2FDSX3:1:1167:28004:13291/1	60	+
chr11	108270237	108270238	A01177:23:H2L2FDSX3:1:1255:18177:19257/1	60	+
chr11	108310442	108310443	A01177:23:H2L2FDSX3:1:2408:26313:29997/1	60	-
chr11	108314469	108314470	A01177:23:H2L2FDSX3:1:1221:27977:10645/1	60	+
chr11	110451156	110451157	A01177:23:H2L2FDSX3:2:1350:24542:12994/1	60	+
chr11	111233554	111233555	A01177:23:H2L2FDSX3:2:1338:13856:33129/1	60	-
chr11	111808538	111808539	A01177:23:H2L2FDSX3:1:1141:11885:32440/1	60	+
chr11	111835502	111835503	A01177:23:H2L2FDSX3:1:1151:4327:33473/1	60	+
chr11	111894393	111894394	A01177:23:H2L2FDSX3:1:2472:30355:10848/1	60	+
chr11	112044250	112044251	A01177:23:H2L2FDSX3:4:1448:24108:21104	60	+
chr11	113766097	113766098	A01177:23:H2L2FDSX3:1:1321:21395:12273/1	60	-
chr11	113978004	113978005	A01177:23:H2L2FDSX3:1:1133:10086:23563/1	60	+
chr11	114424227	114424228	A01177:23:H2L2FDSX3:1:1351:16233:8563/1	60	-
chr11	114592225	114592226	A01177:23:H2L2FDSX3:2:1669:22535:20791/1	60	+
chr11	116761845	116761846	A01177:23:H2L2FDSX3:1:1129:14479:7059/1	60	-
chr11	116887914	116887915	A01177:23:H2L2FDSX3:1:2257:11975:9925/1	60	-
chr11	118444764	118444765	A01177:23:H2L2FDSX3:1:1560:8540:32346/1	60	-
chr11	118493466	118493467	A01177:23:H2L2FDSX3:2:2304:32732:25708	60	+
chr11	118594213	118594214	A01177:23:H2L2FDSX3:1:1371:32705:36777/1	60	+
chr11	118699086	118699087	A01177:23:H2L2FDSX3:4:1266:20582:21386	60	-
chr11	119379970	119379971	A01177:23:H2L2FDSX3:2:2573:2953:26209/1	60	+
chr11	119696095	119696096	A01177:23:H2L2FDSX3:1:1360:17083:19116/1	60	-
chr11	119849863	119849864	A01177:23:H2L2FDSX3:1:1566:3920:12508/1	60	-
chr11	120245203	120245204	A01177:23:H2L2FDSX3:1:1130:16242:31438	60	-
chr11	120718117	120718118	A01177:23:H2L2FDSX3:1:1248:31765:34710	60	-
chr11	122731927	122731928	A01177:23:H2L2FDSX3:1:1206:9588:4476	60	-
chr11	123308464	123308465	A01177:23:H2L2FDSX3:1:1208:26901:17174/1	60	-
chr11	123727577	123727578	A01177:23:H2L2FDSX3:1:1245:24985:28761/1	60	+
chr11	123738197	123738198	A01177:23:H2L2FDSX3:1:1142:19000:21277/1	60	+
chr11	123875223	123875224	A01177:23:H2L2FDSX3:2:1407:13693:11929/1	60	+
chr11	125021301	125021302	A01177:23:H2L2FDSX3:2:2541:5710:5181	60	+
chr11	125596204	125596205	A01177:23:H2L2FDSX3:3:1469:31855:22373	60	-
chr11	125616019	125616020	A01177:23:H2L2FDSX3:1:1511:24126:23923/1	60	-
chr11	125637611	125637612	A01177:23:H2L2FDSX3:1:1106:6171:31469	60	-
chr11	125871356	125871357	A01177:23:H2L2FDSX3:1:1134:23122:34084/1	60	+
chr11	126197282	126197283	A01177:23:H2L2FDSX3:2:1430:11505:31281/1	60	-
chr11	126197283	126197284	A01177:23:H2L2FDSX3:2:1429:2880:13432	60	-
chr11	127293046	127293047	A01177:23:H2L2FDSX3:1:2265:26431:35274	60	-
chr11	128146344	128146345	A01177:23:H2L2FDSX3:1:1129:3613:24690/1	60	+
chr11	128473882	128473883	A01177:23:H2L2FDSX3:1:1121:6723:18709/1	60	+
chr11	128496343	128496344	A01177:23:H2L2FDSX3:1:1226:7898:25191/1	60	-
chr11	128662243	128662244	A01177:23:H2L2FDSX3:1:1350:13973:30953/1	60	-
chr11	128787288	128787289	A01177:23:H2L2FDSX3:1:1237:11894:6089	60	+
chr11	129972503	129972504	A01177:23:H2L2FDSX3:1:1235:30291:31187	60	+
chr11	130480809	130480810	A01177:23:H2L2FDSX3:1:1124:28754:15937/1	60	+
chr11	132909473	132909474	A01177:23:H2L2FDSX3:4:2568:27516:15389	60	+
chr11	133500063	133500064	A01177:23:H2L2FDSX3:1:1115:11713:27101/1	60	+
chr11	134181920	134181921	A01177:23:H2L2FDSX3:1:1131:27227:28948/1	60	+
chr11	134267113	134267114	A01177:23:H2L2FDSX3:1:1108:11098:2801/1	60	+
chr11	134589498	134589499	A01177:23:H2L2FDSX3:2:1410:8938:33630	60	+
chr12	177946	177947	A01177:23:H2L2FDSX3:1:1205:4670:35352/1	60	-
chr12	297171	297172	A01177:23:H2L2FDSX3:1:2418:21739:2973	60	-
chr12	332744	332745	A01177:23:H2L2FDSX3:1:1112:28456:26162/1	60	-
chr12	386289	386290	A01177:23:H2L2FDSX3:1:2456:7392:33833/1	60	+
chr12	774076	774077	A01177:23:H2L2FDSX3:4:2248:27688:2848	60	-
chr12	774078	774079	A01177:23:H2L2FDSX3:3:2542:17906:11209	60	-
chr12	1015852	1015853	A01177:23:H2L2FDSX3:1:1154:32741:24565/1	60	-
chr12	1253597	1253598	A01177:23:H2L2FDSX3:1:1566:30472:24643/1	60	+
chr12	1956238	1956239	A01177:23:H2L2FDSX3:1:1114:7907:19038/1	60	-
chr12	2413698	2413699	A01177:23:H2L2FDSX3:1:1603:7292:20885/1	60	-
chr12	3649532	3649533	A01177:23:H2L2FDSX3:1:1134:26693:24142/1	60	-
chr12	3711556	3711557	A01177:23:H2L2FDSX3:1:1124:26784:6856/1	60	+
chr12	3792555	3792556	A01177:23:H2L2FDSX3:1:1338:29749:14309/1	60	+
chr12	4436325	4436326	A01177:23:H2L2FDSX3:1:1126:19714:26960	60	+
chr12	4459844	4459845	A01177:23:H2L2FDSX3:1:1357:5638:17394/1	60	-
chr12	4484988	4484989	A01177:23:H2L2FDSX3:1:1172:9146:12164/1	60	+
chr12	4904170	4904171	A01177:23:H2L2FDSX3:2:2334:28348:7686	60	+
chr12	5180838	5180839	A01177:23:H2L2FDSX3:1:1122:20130:11584/1	60	+
chr12	6180349	6180350	A01177:23:H2L2FDSX3:1:1324:32244:10676/1	60	-
chr12	6522391	6522392	A01177:23:H2L2FDSX3:1:1144:32524:7654/1	60	+
chr12	6866816	6866817	A01177:23:H2L2FDSX3:2:2274:1443:29857/1	60	-
chr12	9017458	9017459	A01177:23:H2L2FDSX3:1:1247:3260:5854/1	60	-
chr12	9926249	9926250	A01177:23:H2L2FDSX3:1:1144:10303:13510	60	+
chr12	10216292	10216293	A01177:23:H2L2FDSX3:3:1540:7301:21433	60	+
chr12	10241077	10241078	A01177:23:H2L2FDSX3:4:1274:20971:35963	60	-
chr12	10607386	10607387	A01177:23:H2L2FDSX3:2:1365:27579:13463/1	60	-
chr12	11769195	11769196	A01177:23:H2L2FDSX3:1:2131:9616:31673/1	60	+
chr12	11802592	11802593	A01177:23:H2L2FDSX3:1:1154:19596:36495/1	60	+
chr12	11803126	11803127	A01177:23:H2L2FDSX3:1:1272:5231:25989/1	60	-
chr12	12333608	12333609	A01177:23:H2L2FDSX3:1:1304:1714:18020/1	60	-
chr12	12427943	12427944	A01177:23:H2L2FDSX3:1:1143:26775:20400/1	60	+
chr12	12914028	12914029	A01177:23:H2L2FDSX3:1:1230:4345:3474/1	60	+
chr12	14425271	14425272	A01177:23:H2L2FDSX3:1:1231:4942:33724/1	60	-
chr12	14445557	14445558	A01177:23:H2L2FDSX3:1:1153:3405:15186/1	60	+
chr12	14473852	14473853	A01177:23:H2L2FDSX3:1:2271:21947:13385/1	60	-
chr12	14477683	14477684	A01177:23:H2L2FDSX3:4:1169:28583:31109	60	+
chr12	15800421	15800422	A01177:23:H2L2FDSX3:1:1306:5565:29606	60	-
chr12	15938201	15938202	A01177:23:H2L2FDSX3:1:1143:14190:25504/1	60	-
chr12	16088223	16088224	A01177:23:H2L2FDSX3:1:1140:18611:2221/1	60	+
chr12	17169522	17169523	A01177:23:H2L2FDSX3:1:1410:15998:9095	60	+
chr12	18102983	18102984	A01177:23:H2L2FDSX3:4:2162:26042:34538/1	60	+
chr12	19292108	19292109	A01177:23:H2L2FDSX3:1:1121:30544:4006/1	60	-
chr12	19322943	19322944	A01177:23:H2L2FDSX3:1:1129:13937:21339	60	-
chr12	20153533	20153534	A01177:23:H2L2FDSX3:1:1575:12183:32268/1	60	-
chr12	22262235	22262236	A01177:23:H2L2FDSX3:1:1124:11948:14105/1	60	-
chr12	22668765	22668766	A01177:23:H2L2FDSX3:1:2214:4716:29606/1	60	-
chr12	24297782	24297783	A01177:23:H2L2FDSX3:1:1157:13792:16579/1	60	-
chr12	24828518	24828519	A01177:23:H2L2FDSX3:1:1463:26955:17769/1	60	-
chr12	24957302	24957303	A01177:23:H2L2FDSX3:2:1475:22553:4914/1	60	+
chr12	25082133	25082134	A01177:23:H2L2FDSX3:1:1138:26765:22576/1	60	-
chr12	25227317	25227318	A01177:23:H2L2FDSX3:1:2361:6253:2769/1	60	-
chr12	26156547	26156548	A01177:23:H2L2FDSX3:3:2178:18936:22576/1	60	+
chr12	26637240	26637241	A01177:23:H2L2FDSX3:1:1138:4408:32831/1	60	-
chr12	27345881	27345882	A01177:23:H2L2FDSX3:1:2275:4209:31328/1	60	-
chr12	27714511	27714512	A01177:23:H2L2FDSX3:3:2207:8377:2879	60	+
chr12	28232006	28232007	A01177:23:H2L2FDSX3:1:1341:18105:12461/1	60	-
chr12	28238014	28238015	A01177:23:H2L2FDSX3:1:1159:18322:1814/1	60	+
chr12	28260642	28260643	A01177:23:H2L2FDSX3:1:1365:17978:22263/1	60	-
chr12	28403630	28403631	A01177:23:H2L2FDSX3:2:2517:31828:13119	60	+
chr12	29297563	29297564	A01177:23:H2L2FDSX3:3:1623:29532:4445	60	-
chr12	29316451	29316452	A01177:23:H2L2FDSX3:1:1210:32334:16564/1	60	+
chr12	30626509	30626510	A01177:23:H2L2FDSX3:2:1204:32181:4648/1	60	+
chr12	30638597	30638598	A01177:23:H2L2FDSX3:1:1514:8576:11741/1	60	-
chr12	31425037	31425038	A01177:23:H2L2FDSX3:1:1103:6551:33035/1	60	-
chr12	32704745	32704746	A01177:23:H2L2FDSX3:2:1550:10474:1971	60	+
chr12	32734330	32734331	A01177:23:H2L2FDSX3:1:1472:6424:17660	60	+
chr12	32742243	32742244	A01177:23:H2L2FDSX3:3:1125:4119:36370/1	60	-
chr12	33903034	33903035	A01177:23:H2L2FDSX3:1:1147:9842:20854/1	60	+
chr12	40037747	40037748	A01177:23:H2L2FDSX3:1:2606:2058:17487/1	60	-
chr12	40075419	40075420	A01177:23:H2L2FDSX3:4:1216:6686:23218	60	-
chr12	40587558	40587559	A01177:23:H2L2FDSX3:3:2436:20094:31626/1	60	-
chr12	40594074	40594075	A01177:23:H2L2FDSX3:4:2510:25093:27821/1	60	-
chr12	41042368	41042369	A01177:23:H2L2FDSX3:2:1630:28908:13041/1	60	+
chr12	42379405	42379406	A01177:23:H2L2FDSX3:1:2151:14986:5619/1	60	+
chr12	42405368	42405369	A01177:23:H2L2FDSX3:1:1113:27407:25066/1	60	-
chr12	43772258	43772259	A01177:23:H2L2FDSX3:1:1460:18738:15718	60	+
chr12	43897142	43897143	A01177:23:H2L2FDSX3:2:1231:31891:21997/1	60	-
chr12	43897144	43897145	A01177:23:H2L2FDSX3:4:2226:24551:9690	60	-
chr12	43921037	43921038	A01177:23:H2L2FDSX3:1:1161:14850:30091/1	60	+
chr12	45252003	45252004	A01177:23:H2L2FDSX3:1:1176:24433:2848/1	60	-
chr12	45291028	45291029	A01177:23:H2L2FDSX3:1:1431:4264:36495/1	60	-
chr12	45465317	45465318	A01177:23:H2L2FDSX3:1:2563:13096:23516	60	-
chr12	45703974	45703975	A01177:23:H2L2FDSX3:1:1214:15329:36871/1	60	-
chr12	45825187	45825188	A01177:23:H2L2FDSX3:1:1224:17020:8954/1	60	-
chr12	45842678	45842679	A01177:23:H2L2FDSX3:1:1440:15998:29324/1	60	+
chr12	45857854	45857855	A01177:23:H2L2FDSX3:1:2421:13982:18286/1	60	-
chr12	45907546	45907547	A01177:23:H2L2FDSX3:1:1546:22083:31281	60	-
chr12	45957959	45957960	A01177:23:H2L2FDSX3:1:1109:16152:18474/1	60	+
chr12	45957960	45957961	A01177:23:H2L2FDSX3:2:2157:14380:3881/1	60	+
chr12	46364097	46364098	A01177:23:H2L2FDSX3:1:1135:27154:10160/1	60	-
chr12	46578413	46578414	A01177:23:H2L2FDSX3:2:2128:12445:24893/1	60	-
chr12	48019538	48019539	A01177:23:H2L2FDSX3:1:1534:30951:2237/1	60	-
chr12	50197165	50197166	A01177:23:H2L2FDSX3:3:2373:23565:36730/1	60	-
chr12	50558821	50558822	A01177:23:H2L2FDSX3:1:1411:11360:35133/1	60	+
chr12	51105331	51105332	A01177:23:H2L2FDSX3:1:1141:27317:11287	60	-
chr12	52134067	52134068	A01177:23:H2L2FDSX3:1:1407:8314:13291/1	60	-
chr12	53440264	53440265	A01177:23:H2L2FDSX3:2:2642:4029:8093	60	+
chr12	53581588	53581589	A01177:23:H2L2FDSX3:1:1301:28691:1673/1	60	+
chr12	54437903	54437904	A01177:23:H2L2FDSX3:4:1626:23213:14857/1	60	-
chr12	55752140	55752141	A01177:23:H2L2FDSX3:1:1116:18475:6621/1	60	+
chr12	56017784	56017785	A01177:23:H2L2FDSX3:3:2459:27172:6245/1	60	-
chr12	56262507	56262508	A01177:23:H2L2FDSX3:4:1138:4698:9627/1	60	+
chr12	57350765	57350766	A01177:23:H2L2FDSX3:1:2170:16658:21605/1	60	+
chr12	60788628	60788629	A01177:23:H2L2FDSX3:1:1108:9272:23062/1	60	-
chr12	61115572	61115573	A01177:23:H2L2FDSX3:1:2422:18900:6324/1	60	-
chr12	62139260	62139261	A01177:23:H2L2FDSX3:1:2214:29912:2002/1	60	-
chr12	62281997	62281998	A01177:23:H2L2FDSX3:1:2652:25355:21605/1	60	+
chr12	62316561	62316562	A01177:23:H2L2FDSX3:1:1447:31792:15436/1	60	+
chr12	62348450	62348451	A01177:23:H2L2FDSX3:1:1527:6750:7263	60	-
chr12	62374392	62374393	A01177:23:H2L2FDSX3:1:1161:26359:9283/1	60	-
chr12	62392371	62392372	A01177:23:H2L2FDSX3:1:1123:6488:12696/1	60	+
chr12	62485274	62485275	A01177:23:H2L2FDSX3:4:2620:26738:29919	60	-
chr12	62538192	62538193	A01177:23:H2L2FDSX3:1:1164:31828:28964/1	60	+
chr12	62618285	62618286	A01177:23:H2L2FDSX3:1:2169:15835:6746/1	60	-
chr12	62843332	62843333	A01177:23:H2L2FDSX3:1:1152:1389:13166/1	60	-
chr12	62843334	62843335	A01177:23:H2L2FDSX3:4:2209:32786:27054/1	60	-
chr12	62867695	62867696	A01177:23:H2L2FDSX3:1:1410:18511:17863	60	-
chr12	62919649	62919650	A01177:23:H2L2FDSX3:1:1131:13214:35274/1	60	+
chr12	64086010	64086011	A01177:23:H2L2FDSX3:1:1457:11288:29058/1	60	-
chr12	64876210	64876211	A01177:23:H2L2FDSX3:3:1345:27850:30248	60	-
chr12	65079086	65079087	A01177:23:H2L2FDSX3:2:1572:15374:7075/1	60	+
chr12	65242782	65242783	A01177:23:H2L2FDSX3:1:1507:5231:23046/1	60	-
chr12	67964918	67964919	A01177:23:H2L2FDSX3:2:1510:5104:26991	60	+
chr12	68492048	68492049	A01177:23:H2L2FDSX3:2:1475:27561:26991/1	60	-
chr12	68560392	68560393	A01177:23:H2L2FDSX3:1:1101:17011:31673/1	60	-
chr12	68656283	68656284	A01177:23:H2L2FDSX3:1:1362:3143:17112/1	60	+
chr12	69158485	69158486	A01177:23:H2L2FDSX3:4:1233:15483:23641/1	60	-
chr12	69755512	69755513	A01177:23:H2L2FDSX3:4:1457:23882:33176	60	+
chr12	69813766	69813767	A01177:23:H2L2FDSX3:1:1105:12038:20494/1	60	+
chr12	70349617	70349618	A01177:23:H2L2FDSX3:3:1532:16179:27727/1	60	+
chr12	70454722	70454723	A01177:23:H2L2FDSX3:2:2311:28736:28025/1	60	+
chr12	70516356	70516357	A01177:23:H2L2FDSX3:1:1165:1127:16971/1	60	-
chr12	71893177	71893178	A01177:23:H2L2FDSX3:1:1517:7455:14184	60	-
chr12	72996932	72996933	A01177:23:H2L2FDSX3:1:1268:14760:2159/1	60	-
chr12	73348297	73348298	A01177:23:H2L2FDSX3:3:2363:12970:25614	60	-
chr12	74079813	74079814	A01177:23:H2L2FDSX3:1:2365:25229:12806/1	60	+
chr12	74436436	74436437	A01177:23:H2L2FDSX3:1:2519:16749:11835/1	60	+
chr12	74484795	74484796	A01177:23:H2L2FDSX3:4:1643:12870:28166/1	60	-
chr12	74498296	74498297	A01177:23:H2L2FDSX3:1:2124:2022:27727/1	60	+
chr12	74573167	74573168	A01177:23:H2L2FDSX3:1:1238:24704:12493/1	60	+
chr12	74752510	74752511	A01177:23:H2L2FDSX3:1:1647:24352:20932/1	60	-
chr12	75132714	75132715	A01177:23:H2L2FDSX3:2:2149:9507:25535/1	60	-
chr12	75386572	75386573	A01177:23:H2L2FDSX3:1:2142:13376:24533/1	60	-
chr12	75869426	75869427	A01177:23:H2L2FDSX3:4:1344:16369:19225/1	60	+
chr12	76435534	76435535	A01177:23:H2L2FDSX3:1:1532:1551:7654/1	60	+
chr12	76846898	76846899	A01177:23:H2L2FDSX3:1:1347:32398:31798	60	+
chr12	76848853	76848854	A01177:23:H2L2FDSX3:1:1376:1199:31876/1	60	+
chr12	77355548	77355549	A01177:23:H2L2FDSX3:1:1206:3595:5337/1	60	-
chr12	78187204	78187205	A01177:23:H2L2FDSX3:2:1404:28339:9612/1	60	-
chr12	79057047	79057048	A01177:23:H2L2FDSX3:1:1173:11469:33567/1	60	-
chr12	79777408	79777409	A01177:23:H2L2FDSX3:1:1444:4282:18709/1	60	-
chr12	79806404	79806405	A01177:23:H2L2FDSX3:2:1227:16432:33677/1	60	+
chr12	79806721	79806722	A01177:23:H2L2FDSX3:1:2118:28384:28698/1	60	-
chr12	79829680	79829681	A01177:23:H2L2FDSX3:1:1253:5710:34240/1	60	-
chr12	80858519	80858520	A01177:23:H2L2FDSX3:1:1534:16324:21590/1	60	-
chr12	80952682	80952683	A01177:23:H2L2FDSX3:1:1532:14181:30248/1	60	-
chr12	82410885	82410886	A01177:23:H2L2FDSX3:1:1415:7997:14152/1	60	+
chr12	82468323	82468324	A01177:23:H2L2FDSX3:1:1347:23863:17174/1	60	+
chr12	82984441	82984442	A01177:23:H2L2FDSX3:1:1163:23466:14700	60	-
chr12	84397521	84397522	A01177:23:H2L2FDSX3:4:2352:28610:35853	60	-
chr12	88119861	88119862	A01177:23:H2L2FDSX3:1:2426:14018:3411	60	+
chr12	88149182	88149183	A01177:23:H2L2FDSX3:1:1144:2419:30514/1	60	+
chr12	88173666	88173667	A01177:23:H2L2FDSX3:1:1575:32072:11005/1	60	+
chr12	88186959	88186960	A01177:23:H2L2FDSX3:1:1342:8576:29966/1	60	+
chr12	89100386	89100387	A01177:23:H2L2FDSX3:1:1353:26838:15530/1	60	+
chr12	89315646	89315647	A01177:23:H2L2FDSX3:1:1176:25147:30733	60	-
chr12	89875241	89875242	A01177:23:H2L2FDSX3:2:2403:3911:35070	60	-
chr12	92180400	92180401	A01177:23:H2L2FDSX3:2:1255:23773:26224/1	60	+
chr12	92889354	92889355	A01177:23:H2L2FDSX3:1:1423:16170:25113/1	60	+
chr12	93393386	93393387	A01177:23:H2L2FDSX3:1:1105:11171:27821/1	60	+
chr12	93422535	93422536	A01177:23:H2L2FDSX3:1:2363:5457:13260/1	60	+
chr12	93474151	93474152	A01177:23:H2L2FDSX3:1:1249:10122:3771/1	60	+
chr12	94367990	94367991	A01177:23:H2L2FDSX3:1:1259:25861:18724/1	60	+
chr12	95273338	95273339	A01177:23:H2L2FDSX3:4:2124:21070:16501	60	-
chr12	95873508	95873509	A01177:23:H2L2FDSX3:1:1113:28085:8453/1	60	+
chr12	96300302	96300303	A01177:23:H2L2FDSX3:1:1116:26124:19742/1	60	-
chr12	96300413	96300414	A01177:23:H2L2FDSX3:1:2629:10691:2315	60	+
chr12	96378686	96378687	A01177:23:H2L2FDSX3:2:1476:16975:29575/1	60	+
chr12	96926015	96926016	A01177:23:H2L2FDSX3:1:1234:24532:3803/1	60	-
chr12	96934482	96934483	A01177:23:H2L2FDSX3:4:1475:25346:22028	60	-
chr12	96937421	96937422	A01177:23:H2L2FDSX3:1:1616:10646:2456/1	60	+
chr12	97759058	97759059	A01177:23:H2L2FDSX3:4:1377:25075:20306/1	60	-
chr12	97915900	97915901	A01177:23:H2L2FDSX3:1:1226:10945:30937/1	60	-
chr12	98040598	98040599	A01177:23:H2L2FDSX3:2:1142:25473:36839/1	60	-
chr12	98531003	98531004	A01177:23:H2L2FDSX3:1:2516:31331:14043/1	60	-
chr12	99721302	99721303	A01177:23:H2L2FDSX3:1:1126:10149:7764	60	+
chr12	99849224	99849225	A01177:23:H2L2FDSX3:1:2571:21160:11710/1	60	-
chr12	100218046	100218047	A01177:23:H2L2FDSX3:1:1141:12491:21684/1	60	-
chr12	100321465	100321466	A01177:23:H2L2FDSX3:1:1138:29432:4053/1	60	+
chr12	100335409	100335410	A01177:23:H2L2FDSX3:1:1239:5701:13745/1	60	+
chr12	100922033	100922034	A01177:23:H2L2FDSX3:1:1334:19931:26553/1	60	+
chr12	101302557	101302558	A01177:23:H2L2FDSX3:2:1419:8359:21605/1	60	-
chr12	101718885	101718886	A01177:23:H2L2FDSX3:1:1211:20338:10974/1	60	+
chr12	101730756	101730757	A01177:23:H2L2FDSX3:1:1358:7084:17300	60	-
chr12	101776356	101776357	A01177:23:H2L2FDSX3:2:1553:31783:1799	60	-
chr12	102028182	102028183	A01177:23:H2L2FDSX3:2:2140:31060:7874/1	60	-
chr12	102032960	102032961	A01177:23:H2L2FDSX3:2:2369:1136:16235	60	-
chr12	104119313	104119314	A01177:23:H2L2FDSX3:2:1518:32226:32565/1	60	+
chr12	104168689	104168690	A01177:23:H2L2FDSX3:2:1666:27905:34037	60	+
chr12	104300110	104300111	A01177:23:H2L2FDSX3:1:1313:30463:24721/1	60	-
chr12	104429095	104429096	A01177:23:H2L2FDSX3:1:1140:5475:33364/1	60	-
chr12	105161033	105161034	A01177:23:H2L2FDSX3:1:1238:17499:15389/1	60	+
chr12	105345153	105345154	A01177:23:H2L2FDSX3:1:1124:27001:3129/1	60	+
chr12	105435108	105435109	A01177:23:H2L2FDSX3:4:1414:28004:27352/1	60	-
chr12	106408109	106408110	A01177:23:H2L2FDSX3:1:1148:29523:23218/1	60	+
chr12	106408111	106408112	A01177:23:H2L2FDSX3:2:1574:20229:1892	60	+
chr12	106757372	106757373	A01177:23:H2L2FDSX3:3:1446:27787:16579/1	60	-
chr12	106998254	106998255	A01177:23:H2L2FDSX3:1:1664:7021:11992/1	60	+
chr12	107698551	107698552	A01177:23:H2L2FDSX3:1:1219:16179:8155	60	-
chr12	107728353	107728354	A01177:23:H2L2FDSX3:1:1524:4670:23202	60	-
chr12	108495492	108495493	A01177:23:H2L2FDSX3:2:1103:18141:18129/1	60	+
chr12	110196316	110196317	A01177:23:H2L2FDSX3:1:1201:29478:23516/1	60	+
chr12	110387892	110387893	A01177:23:H2L2FDSX3:4:1442:2193:7795	60	-
chr12	111476502	111476503	A01177:23:H2L2FDSX3:1:2178:7328:5603/1	60	-
chr12	111563504	111563505	A01177:23:H2L2FDSX3:1:1614:16721:32268/1	60	+
chr12	111850560	111850561	A01177:23:H2L2FDSX3:1:1259:18792:16908/1	60	-
chr12	112100986	112100987	A01177:23:H2L2FDSX3:1:1221:14163:7044/1	60	-
chr12	112275378	112275379	A01177:23:H2L2FDSX3:1:1615:8703:5729	60	-
chr12	112634269	112634270	A01177:23:H2L2FDSX3:4:1222:9525:23563	60	-
chr12	114058230	114058231	A01177:23:H2L2FDSX3:1:1541:16803:25614/1	60	-
chr12	114259048	114259049	A01177:23:H2L2FDSX3:2:2162:13675:36260/1	60	+
chr12	116012723	116012724	A01177:23:H2L2FDSX3:1:1135:5692:23124/1	60	+
chr12	116074348	116074349	A01177:23:H2L2FDSX3:4:2372:20627:29982/1	60	-
chr12	116091784	116091785	A01177:23:H2L2FDSX3:1:1453:16297:9424/1	60	+
chr12	116229638	116229639	A01177:23:H2L2FDSX3:1:1278:24433:9392/1	60	-
chr12	116577912	116577913	A01177:23:H2L2FDSX3:1:1105:16712:14998/1	60	+
chr12	116916061	116916062	A01177:23:H2L2FDSX3:1:1140:29107:3114/1	60	-
chr12	118130835	118130836	A01177:23:H2L2FDSX3:4:1464:22770:27461	60	-
chr12	118313968	118313969	A01177:23:H2L2FDSX3:1:1153:10818:24768/1	60	+
chr12	119086880	119086881	A01177:23:H2L2FDSX3:2:2542:3857:18505/1	60	+
chr12	119678365	119678366	A01177:23:H2L2FDSX3:1:2412:10917:23813	60	-
chr12	119762348	119762349	A01177:23:H2L2FDSX3:3:1455:8061:30170	60	+
chr12	119998736	119998737	A01177:23:H2L2FDSX3:3:1349:15763:10347/1	60	-
chr12	120383772	120383773	A01177:23:H2L2FDSX3:3:1407:15221:34961	60	+
chr12	120777521	120777522	A01177:23:H2L2FDSX3:4:1602:24713:32236	60	-
chr12	121597067	121597068	A01177:23:H2L2FDSX3:3:2616:29378:22185	60	-
chr12	122216716	122216717	A01177:23:H2L2FDSX3:1:1203:32732:11209/1	60	+
chr12	122270494	122270495	A01177:23:H2L2FDSX3:2:1146:22562:11130/1	60	-
chr12	122352881	122352882	A01177:23:H2L2FDSX3:1:1243:26630:28761/1	60	-
chr12	122600194	122600195	A01177:23:H2L2FDSX3:4:1525:17788:27696/1	60	-
chr12	122629807	122629808	A01177:23:H2L2FDSX3:1:1139:24985:5494	60	+
chr12	122869372	122869373	A01177:23:H2L2FDSX3:1:1178:1624:28134/1	60	+
chr12	123110110	123110111	A01177:23:H2L2FDSX3:3:1625:28926:22623/1	60	-
chr12	123178364	123178365	A01177:23:H2L2FDSX3:1:1149:31982:1235/1	60	-
chr12	123715003	123715004	A01177:23:H2L2FDSX3:4:2278:4499:18145/1	60	+
chr12	125004208	125004209	A01177:23:H2L2FDSX3:1:1222:31801:5462/1	60	+
chr12	125009185	125009186	A01177:23:H2L2FDSX3:1:2535:13268:24784/1	60	+
chr12	125141255	125141256	A01177:23:H2L2FDSX3:1:2465:4526:30968/1	60	-
chr12	125447216	125447217	A01177:23:H2L2FDSX3:1:1256:1009:6496/1	60	+
chr12	126191803	126191804	A01177:23:H2L2FDSX3:1:1106:3369:25050	60	+
chr12	126478812	126478813	A01177:23:H2L2FDSX3:3:2462:21441:13730/1	60	-
chr12	127577654	127577655	A01177:23:H2L2FDSX3:1:1306:30987:10661/1	60	-
chr12	127681662	127681663	A01177:23:H2L2FDSX3:1:2116:23014:28667/1	60	+
chr12	127681665	127681666	A01177:23:H2L2FDSX3:2:1218:21829:4883	60	+
chr12	128683775	128683776	A01177:23:H2L2FDSX3:2:1361:19018:20682/1	60	-
chr12	129235723	129235724	A01177:23:H2L2FDSX3:1:1406:6958:15389/1	60	+
chr12	129475982	129475983	A01177:23:H2L2FDSX3:1:1109:25048:1971/1	60	+
chr12	131512581	131512582	A01177:23:H2L2FDSX3:1:1463:17282:5932/1	60	-
chr12	131957010	131957011	A01177:23:H2L2FDSX3:2:1462:23258:33254	60	-
chr12	131978105	131978106	A01177:23:H2L2FDSX3:1:1156:7952:23657/1	60	-
chr12	132718802	132718803	A01177:23:H2L2FDSX3:1:1136:25880:15092/1	60	+
chr12	132835847	132835848	A01177:23:H2L2FDSX3:3:2532:10447:2863/1	60	-
chr12	132836372	132836373	A01177:23:H2L2FDSX3:2:2439:14995:19852	60	-
chr12	132836407	132836408	A01177:23:H2L2FDSX3:4:1552:30689:10833	60	-
chr12	133110874	133110875	A01177:23:H2L2FDSX3:2:2223:8766:27915/1	60	+
chr13	18458317	18458318	A01177:23:H2L2FDSX3:2:1141:6542:30890	60	+
chr13	19697873	19697874	A01177:23:H2L2FDSX3:1:1473:12011:24048/1	60	+
chr13	19777938	19777939	A01177:23:H2L2FDSX3:1:1309:20500:17738/1	60	+
chr13	20197730	20197731	A01177:23:H2L2FDSX3:1:1239:17707:4131/1	60	-
chr13	20197972	20197973	A01177:23:H2L2FDSX3:1:2336:27977:25426/1	60	+
chr13	20834627	20834628	A01177:23:H2L2FDSX3:1:1323:21414:31219	60	+
chr13	20864002	20864003	A01177:23:H2L2FDSX3:1:2178:6126:28667	60	-
chr13	20874915	20874916	A01177:23:H2L2FDSX3:3:2378:11433:6699/1	60	+
chr13	21224009	21224010	A01177:23:H2L2FDSX3:1:1148:2139:23234	60	-
chr13	21700661	21700662	A01177:23:H2L2FDSX3:1:1236:30445:7404/1	60	-
chr13	22647582	22647583	A01177:23:H2L2FDSX3:1:1145:27633:24236/1	60	-
chr13	23351607	23351608	A01177:23:H2L2FDSX3:2:2322:7039:9204/1	60	-
chr13	24913025	24913026	A01177:23:H2L2FDSX3:1:1171:19126:17550/1	60	-
chr13	25247716	25247717	A01177:23:H2L2FDSX3:1:2162:5448:12712/1	60	-
chr13	25253879	25253880	A01177:23:H2L2FDSX3:1:1306:15139:23234/1	60	-
chr13	25327214	25327215	A01177:23:H2L2FDSX3:1:1101:25726:26287/1	60	+
chr13	27089105	27089106	A01177:23:H2L2FDSX3:1:1247:30879:33990/1	60	-
chr13	28182991	28182992	A01177:23:H2L2FDSX3:1:1228:9200:12195	60	+
chr13	28233110	28233111	A01177:23:H2L2FDSX3:1:1102:10203:2566/1	60	+
chr13	28235160	28235161	A01177:23:H2L2FDSX3:3:2475:4119:13228/1	60	-
chr13	28699200	28699201	A01177:23:H2L2FDSX3:2:1506:7075:10864/1	60	+
chr13	28987743	28987744	A01177:23:H2L2FDSX3:1:1102:22571:18161/1	60	-
chr13	29096206	29096207	A01177:23:H2L2FDSX3:1:1114:23439:30624/1	60	+
chr13	30279141	30279142	A01177:23:H2L2FDSX3:1:1538:9408:24862/1	60	-
chr13	30281834	30281835	A01177:23:H2L2FDSX3:2:2136:1389:24095/1	60	+
chr13	30374851	30374852	A01177:23:H2L2FDSX3:2:1653:10845:28980	60	-
chr13	30554267	30554268	A01177:23:H2L2FDSX3:1:1632:10999:36448/1	60	-
chr13	30561595	30561596	A01177:23:H2L2FDSX3:1:1239:16260:2628/1	60	+
chr13	30599259	30599260	A01177:23:H2L2FDSX3:1:1218:24677:3270/1	60	-
chr13	31356331	31356332	A01177:23:H2L2FDSX3:2:1125:7663:9940/1	60	-
chr13	31845195	31845196	A01177:23:H2L2FDSX3:1:1125:32407:20917/1	60	-
chr13	32326732	32326733	A01177:23:H2L2FDSX3:2:2212:15817:3897/1	60	+
chr13	32657379	32657380	A01177:23:H2L2FDSX3:1:1167:28420:3959/1	60	+
chr13	34895716	34895717	A01177:23:H2L2FDSX3:1:2322:12472:14638/1	60	-
chr13	35049532	35049533	A01177:23:H2L2FDSX3:1:1178:23909:1470/1	60	-
chr13	35130976	35130977	A01177:23:H2L2FDSX3:1:1573:21730:8750/1	60	+
chr13	35467729	35467730	A01177:23:H2L2FDSX3:1:1155:16007:13933/1	60	-
chr13	36890512	36890513	A01177:23:H2L2FDSX3:1:1219:27019:30749/1	60	-
chr13	36979111	36979112	A01177:23:H2L2FDSX3:2:1363:26621:26929/1	60	-
chr13	38368634	38368635	A01177:23:H2L2FDSX3:1:1208:15474:4304/1	60	-
chr13	39688665	39688666	A01177:23:H2L2FDSX3:1:2459:10375:19366/1	60	+
chr13	40173679	40173680	A01177:23:H2L2FDSX3:1:1318:27887:30342	60	+
chr13	40722544	40722545	A01177:23:H2L2FDSX3:1:1343:23421:31939/1	60	+
chr13	40749792	40749793	A01177:23:H2L2FDSX3:2:1240:32307:4241/1	60	+
chr13	41106317	41106318	A01177:23:H2L2FDSX3:2:1225:9805:30217	60	+
chr13	41691945	41691946	A01177:23:H2L2FDSX3:1:2335:9905:19805/1	60	+
chr13	43490033	43490034	A01177:23:H2L2FDSX3:4:1224:16676:12242/1	60	-
chr13	45090003	45090004	A01177:23:H2L2FDSX3:1:1176:12274:36401	60	-
chr13	45300125	45300126	A01177:23:H2L2FDSX3:1:1340:31593:20885	60	-
chr13	45585629	45585630	A01177:23:H2L2FDSX3:1:1143:19081:30686	60	+
chr13	45995670	45995671	A01177:23:H2L2FDSX3:2:1421:24135:8844/1	60	-
chr13	47331694	47331695	A01177:23:H2L2FDSX3:2:1152:13856:1626/1	60	+
chr13	48204158	48204159	A01177:23:H2L2FDSX3:1:2218:28393:32221/1	60	+
chr13	48238883	48238884	A01177:23:H2L2FDSX3:1:1527:15374:22013/1	60	-
chr13	48344286	48344287	A01177:23:H2L2FDSX3:2:1669:21432:6230/1	60	+
chr13	48381147	48381148	A01177:23:H2L2FDSX3:1:1462:10800:22639/1	60	+
chr13	48413049	48413050	A01177:23:H2L2FDSX3:1:1145:22200:32988/1	60	+
chr13	48670257	48670258	A01177:23:H2L2FDSX3:1:1536:18484:16720/1	60	-
chr13	48972500	48972501	A01177:23:H2L2FDSX3:1:2143:20139:23907/1	60	+
chr13	49028262	49028263	A01177:23:H2L2FDSX3:1:1134:19931:6762/1	60	-
chr13	49926906	49926907	A01177:23:H2L2FDSX3:3:1525:29134:13745	60	-
chr13	50055976	50055977	A01177:23:H2L2FDSX3:1:1112:2374:16908/1	60	+
chr13	50087390	50087391	A01177:23:H2L2FDSX3:1:1127:26422:29810/1	60	+
chr13	50702820	50702821	A01177:23:H2L2FDSX3:1:1107:8142:20666/1	60	+
chr13	51701591	51701592	A01177:23:H2L2FDSX3:1:1566:25925:8218/1	60	+
chr13	51729360	51729361	A01177:23:H2L2FDSX3:3:2339:18502:1407/1	60	-
chr13	52032766	52032767	A01177:23:H2L2FDSX3:1:1156:17029:5431/1	60	-
chr13	52197816	52197817	A01177:23:H2L2FDSX3:1:2424:10945:3975/1	60	+
chr13	52662166	52662167	A01177:23:H2L2FDSX3:1:1171:29731:6731/1	60	-
chr13	56951398	56951399	A01177:23:H2L2FDSX3:1:1230:11406:34554	60	-
chr13	59586128	59586129	A01177:23:H2L2FDSX3:1:1609:25129:11475	60	-
chr13	59776620	59776621	A01177:23:H2L2FDSX3:1:1104:3884:23625/1	60	+
chr13	59836327	59836328	A01177:23:H2L2FDSX3:1:1626:12707:2394/1	60	-
chr13	59911729	59911730	A01177:23:H2L2FDSX3:1:1344:4101:12226/1	60	+
chr13	59923686	59923687	A01177:23:H2L2FDSX3:1:1101:6641:21418/1	60	-
chr13	59989196	59989197	A01177:23:H2L2FDSX3:1:1470:25030:27931/1	60	-
chr13	60083014	60083015	A01177:23:H2L2FDSX3:4:1337:25265:2284	60	-
chr13	60316331	60316332	A01177:23:H2L2FDSX3:2:1673:18792:4131	60	-
chr13	60433731	60433732	A01177:23:H2L2FDSX3:1:1234:31340:13244/1	60	-
chr13	60439328	60439329	A01177:23:H2L2FDSX3:2:1452:28492:17268/1	60	-
chr13	60538011	60538012	A01177:23:H2L2FDSX3:1:1220:24117:23469/1	60	+
chr13	62231781	62231782	A01177:23:H2L2FDSX3:1:1147:8440:5869/1	60	-
chr13	62930688	62930689	A01177:23:H2L2FDSX3:3:2676:32099:7921/1	60	-
chr13	63089241	63089242	A01177:23:H2L2FDSX3:1:1378:27896:27445/1	60	+
chr13	63105485	63105486	A01177:23:H2L2FDSX3:1:1131:1958:33567/1	60	+
chr13	63973498	63973499	A01177:23:H2L2FDSX3:1:2105:10031:3865	60	-
chr13	64012543	64012544	A01177:23:H2L2FDSX3:1:1251:1018:12994/1	60	-
chr13	64033680	64033681	A01177:23:H2L2FDSX3:1:2329:7889:18881/1	60	+
chr13	64125130	64125131	A01177:23:H2L2FDSX3:3:1277:22037:17425/1	60	+
chr13	64235323	64235324	A01177:23:H2L2FDSX3:1:1642:25690:25942/1	60	-
chr13	64542242	64542243	A01177:23:H2L2FDSX3:3:1146:15745:2519	60	-
chr13	65434344	65434345	A01177:23:H2L2FDSX3:1:1310:21576:2660/1	60	+
chr13	65460346	65460347	A01177:23:H2L2FDSX3:4:1650:8260:16235	60	+
chr13	66135602	66135603	A01177:23:H2L2FDSX3:2:1215:5981:6997/1	60	-
chr13	66222284	66222285	A01177:23:H2L2FDSX3:1:1259:5059:24251/1	60	+
chr13	66338981	66338982	A01177:23:H2L2FDSX3:1:1144:15980:16892/1	60	+
chr13	66537668	66537669	A01177:23:H2L2FDSX3:1:1261:3513:36260/1	60	+
chr13	66996070	66996071	A01177:23:H2L2FDSX3:1:1116:5764:7028/1	60	+
chr13	67137080	67137081	A01177:23:H2L2FDSX3:1:2277:11234:36542/1	60	-
chr13	67434961	67434962	A01177:23:H2L2FDSX3:1:1103:1334:26600/1	60	+
chr13	67505183	67505184	A01177:23:H2L2FDSX3:1:1455:4453:28526/1	60	+
chr13	68978434	68978435	A01177:23:H2L2FDSX3:1:1126:11831:24455/1	60	-
chr13	68996475	68996476	A01177:23:H2L2FDSX3:1:1477:30120:27665	60	-
chr13	70190187	70190188	A01177:23:H2L2FDSX3:3:1153:4761:31688/1	60	-
chr13	70998150	70998151	A01177:23:H2L2FDSX3:1:1234:32081:15624/1	60	-
chr13	71714031	71714032	A01177:23:H2L2FDSX3:1:2435:5945:8155/1	60	-
chr13	71800411	71800412	A01177:23:H2L2FDSX3:1:1112:4472:7169/1	60	+
chr13	71856736	71856737	A01177:23:H2L2FDSX3:2:2631:5846:12774	60	-
chr13	71859551	71859552	A01177:23:H2L2FDSX3:1:2167:31702:24987/1	60	-
chr13	72476334	72476335	A01177:23:H2L2FDSX3:1:1138:13630:18677/1	60	+
chr13	72746075	72746076	A01177:23:H2L2FDSX3:1:1342:4101:32894/1	60	+
chr13	72962224	72962225	A01177:23:H2L2FDSX3:1:1215:27606:24972/1	60	-
chr13	72975307	72975308	A01177:23:H2L2FDSX3:1:1151:29803:29121/1	60	+
chr13	73854456	73854457	A01177:23:H2L2FDSX3:3:1375:4734:35493	60	-
chr13	75305525	75305526	A01177:23:H2L2FDSX3:1:2641:3929:4977/1	60	+
chr13	75428921	75428922	A01177:23:H2L2FDSX3:1:1259:13575:18740/1	60	+
chr13	75456208	75456209	A01177:23:H2L2FDSX3:1:2659:21305:17879/1	60	+
chr13	75707077	75707078	A01177:23:H2L2FDSX3:1:2477:6379:14669	60	-
chr13	76385247	76385248	A01177:23:H2L2FDSX3:1:2245:18050:33098/1	60	+
chr13	77062498	77062499	A01177:23:H2L2FDSX3:1:1255:31322:30154/1	60	-
chr13	77072640	77072641	A01177:23:H2L2FDSX3:2:2149:6352:9330/1	60	+
chr13	77192806	77192807	A01177:23:H2L2FDSX3:1:1125:22896:34413/1	60	+
chr13	77313436	77313437	A01177:23:H2L2FDSX3:1:2149:6912:6010/1	60	+
chr13	77313825	77313826	A01177:23:H2L2FDSX3:3:1372:29044:18004/1	60	-
chr13	77758554	77758555	A01177:23:H2L2FDSX3:4:2221:13367:34131/1	60	-
chr13	79492443	79492444	A01177:23:H2L2FDSX3:1:1175:11641:4460	60	-
chr13	79504609	79504610	A01177:23:H2L2FDSX3:1:1126:13295:9079/1	60	-
chr13	79516939	79516940	A01177:23:H2L2FDSX3:2:1103:2582:22905/1	60	-
chr13	79554245	79554246	A01177:23:H2L2FDSX3:1:1452:4001:25269	60	-
chr13	80234944	80234945	A01177:23:H2L2FDSX3:3:2529:4354:34303/1	60	-
chr13	81303574	81303575	A01177:23:H2L2FDSX3:1:1235:4553:32769/1	60	+
chr13	81402187	81402188	A01177:23:H2L2FDSX3:1:2437:16396:30452/1	60	-
chr13	82216090	82216091	A01177:23:H2L2FDSX3:1:1132:22073:9815/1	60	+
chr13	82770939	82770940	A01177:23:H2L2FDSX3:1:1210:2483:31720/1	60	-
chr13	83022068	83022069	A01177:23:H2L2FDSX3:1:1676:25934:26616/1	60	-
chr13	83068701	83068702	A01177:23:H2L2FDSX3:1:1163:20835:28432/1	60	+
chr13	84971229	84971230	A01177:23:H2L2FDSX3:1:1317:31937:4507/1	60	-
chr13	85533701	85533702	A01177:23:H2L2FDSX3:1:1157:11342:32690/1	60	+
chr13	85546191	85546192	A01177:23:H2L2FDSX3:1:1102:15411:17253/1	60	-
chr13	85603689	85603690	A01177:23:H2L2FDSX3:1:2353:20229:16955/1	60	+
chr13	85731716	85731717	A01177:23:H2L2FDSX3:1:1174:1931:25128/1	60	-
chr13	85993678	85993679	A01177:23:H2L2FDSX3:1:1369:12373:36667/1	60	+
chr13	86385526	86385527	A01177:23:H2L2FDSX3:1:1446:27832:6324/1	60	-
chr13	86449300	86449301	A01177:23:H2L2FDSX3:1:1340:12373:30906/1	60	+
chr13	86461707	86461708	A01177:23:H2L2FDSX3:2:2608:1461:9502	60	-
chr13	86603089	86603090	A01177:23:H2L2FDSX3:1:2359:29966:2096/1	60	+
chr13	86686152	86686153	A01177:23:H2L2FDSX3:1:1501:14253:4946/1	60	+
chr13	86710161	86710162	A01177:23:H2L2FDSX3:1:1575:3341:21465/1	60	-
chr13	86964621	86964622	A01177:23:H2L2FDSX3:1:1141:7545:36292/1	60	-
chr13	87343565	87343566	A01177:23:H2L2FDSX3:1:2405:29758:23938	60	+
chr13	87666951	87666952	A01177:23:H2L2FDSX3:1:1349:25211:11929/1	60	+
chr13	88392549	88392550	A01177:23:H2L2FDSX3:1:1329:23954:13166/1	60	+
chr13	88799633	88799634	A01177:23:H2L2FDSX3:1:1117:20166:16532/1	60	+
chr13	88941113	88941114	A01177:23:H2L2FDSX3:3:2470:16441:32565/1	60	+
chr13	88941973	88941974	A01177:23:H2L2FDSX3:1:2404:7581:6417/1	60	+
chr13	89880795	89880796	A01177:23:H2L2FDSX3:2:1164:13485:10473/1	60	+
chr13	90787102	90787103	A01177:23:H2L2FDSX3:1:1177:20066:5776/1	60	+
chr13	91993841	91993842	A01177:23:H2L2FDSX3:2:2273:4824:10755/1	60	-
chr13	92674244	92674245	A01177:23:H2L2FDSX3:4:1307:24325:22733	60	-
chr13	94606238	94606239	A01177:23:H2L2FDSX3:1:1239:19542:9314	60	-
chr13	94618303	94618304	A01177:23:H2L2FDSX3:1:1109:21278:32080/1	60	-
chr13	94622483	94622484	A01177:23:H2L2FDSX3:1:1342:17336:6872/1	60	-
chr13	95247388	95247389	A01177:23:H2L2FDSX3:1:1202:7021:27868/1	60	-
chr13	95265906	95265907	A01177:23:H2L2FDSX3:1:1211:7175:33865/1	60	-
chr13	95708512	95708513	A01177:23:H2L2FDSX3:2:2128:8359:3223/1	60	+
chr13	95783991	95783992	A01177:23:H2L2FDSX3:3:2108:1705:1282	60	-
chr13	96141768	96141769	A01177:23:H2L2FDSX3:1:2115:3821:28808/1	60	-
chr13	97928253	97928254	A01177:23:H2L2FDSX3:4:1353:22544:28541	60	-
chr13	97983627	97983628	A01177:23:H2L2FDSX3:1:1401:29315:9298/1	60	-
chr13	99038220	99038221	A01177:23:H2L2FDSX3:4:2614:9507:16986	60	-
chr13	99038221	99038222	A01177:23:H2L2FDSX3:3:1306:30653:3067	60	-
chr13	99190942	99190943	A01177:23:H2L2FDSX3:1:2622:2772:12336/1	60	+
chr13	99243163	99243164	A01177:23:H2L2FDSX3:1:1365:23538:2143/1	60	-
chr13	99328406	99328407	A01177:23:H2L2FDSX3:1:1439:5656:25880/1	60	+
chr13	99536579	99536580	A01177:23:H2L2FDSX3:1:1545:18855:24565	60	-
chr13	100354678	100354679	A01177:23:H2L2FDSX3:3:1213:22688:27320	60	-
chr13	100621133	100621134	A01177:23:H2L2FDSX3:1:1660:17951:26788	60	-
chr13	102656949	102656950	A01177:23:H2L2FDSX3:1:1125:6307:27539	60	+
chr13	102883537	102883538	A01177:23:H2L2FDSX3:1:1164:18683:27085	60	+
chr13	103878832	103878833	A01177:23:H2L2FDSX3:3:1456:21124:7482/1	60	-
chr13	104020566	104020567	A01177:23:H2L2FDSX3:1:1428:20048:13103/1	60	-
chr13	104029614	104029615	A01177:23:H2L2FDSX3:1:1124:27398:15217/1	60	+
chr13	104283126	104283127	A01177:23:H2L2FDSX3:2:2678:27651:29810/1	60	+
chr13	104458322	104458323	A01177:23:H2L2FDSX3:4:1552:12816:1235	60	-
chr13	104458323	104458324	A01177:23:H2L2FDSX3:1:2164:19190:21762/1	60	-
chr13	104471650	104471651	A01177:23:H2L2FDSX3:2:2175:31629:24079/1	60	+
chr13	104782499	104782500	A01177:23:H2L2FDSX3:4:1633:2456:15765/1	60	-
chr13	104887097	104887098	A01177:23:H2L2FDSX3:1:1152:4670:32690/1	60	+
chr13	105116099	105116100	A01177:23:H2L2FDSX3:1:1129:2483:14090/1	60	-
chr13	105467363	105467364	A01177:23:H2L2FDSX3:3:1658:32443:29716	60	-
chr13	106562628	106562629	A01177:23:H2L2FDSX3:1:1102:5159:3850/1	60	+
chr13	108324514	108324515	A01177:23:H2L2FDSX3:4:2462:26603:13463	60	-
chr13	109157465	109157466	A01177:23:H2L2FDSX3:1:1335:31684:26021	60	+
chr13	111213104	111213105	A01177:23:H2L2FDSX3:1:1251:12129:16830/1	60	+
chr13	111940623	111940624	A01177:23:H2L2FDSX3:1:1321:20871:9079/1	60	-
chr13	113070869	113070870	A01177:23:H2L2FDSX3:3:2255:14760:23516/1	60	-
chr13	113239317	113239318	A01177:23:H2L2FDSX3:1:1122:14154:13949/1	60	+
chr13	114028617	114028618	A01177:23:H2L2FDSX3:2:1669:23945:13088	60	+
chr13	114067305	114067306	A01177:23:H2L2FDSX3:1:1112:19190:23015/1	60	+
chr14	20773137	20773138	A01177:23:H2L2FDSX3:1:1463:8621:1611/1	60	+
chr14	21217923	21217924	A01177:23:H2L2FDSX3:2:2170:1190:11631	60	+
chr14	24222378	24222379	A01177:23:H2L2FDSX3:1:1355:29017:24158/1	60	+
chr14	25314573	25314574	A01177:23:H2L2FDSX3:1:1158:25762:17738/1	60	+
chr14	25839157	25839158	A01177:23:H2L2FDSX3:2:1120:30951:13322/1	60	+
chr14	26073179	26073180	A01177:23:H2L2FDSX3:1:1119:15555:12524/1	60	-
chr14	26534711	26534712	A01177:23:H2L2FDSX3:3:2207:10375:21277	60	-
chr14	27018981	27018982	A01177:23:H2L2FDSX3:1:1159:30083:24032/1	60	+
chr14	30710749	30710750	A01177:23:H2L2FDSX3:1:1162:26449:26443/1	60	-
chr14	30922813	30922814	A01177:23:H2L2FDSX3:1:1104:6036:26944/1	60	+
chr14	31015341	31015342	A01177:23:H2L2FDSX3:1:1351:23421:17503/1	60	+
chr14	31748814	31748815	A01177:23:H2L2FDSX3:3:1130:7066:28573	60	-
chr14	32092229	32092230	A01177:23:H2L2FDSX3:1:1121:28935:17347/1	60	+
chr14	32151090	32151091	A01177:23:H2L2FDSX3:1:1314:27236:1752/1	60	-
chr14	32258905	32258906	A01177:23:H2L2FDSX3:1:2540:8558:5822/1	60	-
chr14	32336791	32336792	A01177:23:H2L2FDSX3:1:1301:15727:23281/1	60	+
chr14	32376843	32376844	A01177:23:H2L2FDSX3:4:2501:7401:2816/1	60	-
chr14	32761977	32761978	A01177:23:H2L2FDSX3:1:1132:23538:11913/1	60	-
chr14	32884518	32884519	A01177:23:H2L2FDSX3:1:1516:22064:5415/1	60	-
chr14	33357847	33357848	A01177:23:H2L2FDSX3:1:2603:2320:10175/1	60	-
chr14	33745170	33745171	A01177:23:H2L2FDSX3:1:1666:23384:7169	60	+
chr14	34001870	34001871	A01177:23:H2L2FDSX3:1:1307:18005:19272	60	+
chr14	34180288	34180289	A01177:23:H2L2FDSX3:1:1127:26910:31626/1	60	-
chr14	35138990	35138991	A01177:23:H2L2FDSX3:4:1217:22978:34554/1	60	-
chr14	35183160	35183161	A01177:23:H2L2FDSX3:1:2152:4074:17597/1	60	+
chr14	35617708	35617709	A01177:23:H2L2FDSX3:2:2469:13349:2879/1	60	-
chr14	35786608	35786609	A01177:23:H2L2FDSX3:3:1637:6189:30436/1	60	+
chr14	36310882	36310883	A01177:23:H2L2FDSX3:1:1277:12879:11992/1	60	-
chr14	36316130	36316131	A01177:23:H2L2FDSX3:1:1104:20184:14497/1	60	+
chr14	38119681	38119682	A01177:23:H2L2FDSX3:3:1422:14027:11381/1	60	-
chr14	38486417	38486418	A01177:23:H2L2FDSX3:1:2269:24397:20572/1	60	-
chr14	39038026	39038027	A01177:23:H2L2FDSX3:2:2658:14633:5259/1	60	+
chr14	39162358	39162359	A01177:23:H2L2FDSX3:1:1162:24632:12774/1	60	+
chr14	39376593	39376594	A01177:23:H2L2FDSX3:1:2234:3911:28307	60	-
chr14	40978950	40978951	A01177:23:H2L2FDSX3:4:2619:18511:32487/1	60	-
chr14	42821003	42821004	A01177:23:H2L2FDSX3:1:1109:29776:32142/1	60	+
chr14	43152285	43152286	A01177:23:H2L2FDSX3:1:1108:15284:24612/1	60	-
chr14	44876351	44876352	A01177:23:H2L2FDSX3:3:2458:24071:14184/1	60	+
chr14	44904112	44904113	A01177:23:H2L2FDSX3:3:1329:24596:36041/1	60	+
chr14	44953377	44953378	A01177:23:H2L2FDSX3:1:1553:14597:30686	60	+
chr14	45097714	45097715	A01177:23:H2L2FDSX3:1:1425:12879:35916	60	-
chr14	45203652	45203653	A01177:23:H2L2FDSX3:1:1214:25581:13510/1	60	+
chr14	46341388	46341389	A01177:23:H2L2FDSX3:1:1112:10050:1235/1	60	+
chr14	46494153	46494154	A01177:23:H2L2FDSX3:1:1216:4345:3317/1	60	-
chr14	46585190	46585191	A01177:23:H2L2FDSX3:1:1522:19696:5760/1	60	-
chr14	47094237	47094238	A01177:23:H2L2FDSX3:1:1338:16251:8813/1	60	-
chr14	47784044	47784045	A01177:23:H2L2FDSX3:1:2149:25274:29387/1	60	+
chr14	47785709	47785710	A01177:23:H2L2FDSX3:2:2519:15447:28244/1	60	+
chr14	47832129	47832130	A01177:23:H2L2FDSX3:1:1266:3513:1939	60	+
chr14	47832130	47832131	A01177:23:H2L2FDSX3:4:2250:1063:14888	60	+
chr14	48343695	48343696	A01177:23:H2L2FDSX3:1:1121:32777:13385/1	60	+
chr14	49218782	49218783	A01177:23:H2L2FDSX3:1:2516:8449:24643/1	60	-
chr14	49586592	49586593	A01177:23:H2L2FDSX3:1:1101:8666:19382	60	+
chr14	49733389	49733390	A01177:23:H2L2FDSX3:1:1160:10556:8281/1	60	-
chr14	49764937	49764938	A01177:23:H2L2FDSX3:4:2520:10601:30060/1	60	-
chr14	50094035	50094036	A01177:23:H2L2FDSX3:1:1333:8766:12414/1	60	-
chr14	50143048	50143049	A01177:23:H2L2FDSX3:1:1101:29668:28322/1	60	+
chr14	50156714	50156715	A01177:23:H2L2FDSX3:1:1378:15076:5713/1	60	+
chr14	50523480	50523481	A01177:23:H2L2FDSX3:1:1172:23773:7435/1	60	+
chr14	52781400	52781401	A01177:23:H2L2FDSX3:1:1212:6099:27555	60	+
chr14	52917488	52917489	A01177:23:H2L2FDSX3:1:1148:6596:35023/1	60	-
chr14	53034940	53034941	A01177:23:H2L2FDSX3:1:1129:26268:24690/1	60	+
chr14	53100515	53100516	A01177:23:H2L2FDSX3:1:1319:11451:18599/1	60	+
chr14	53291984	53291985	A01177:23:H2L2FDSX3:3:2628:14326:26647	60	-
chr14	55068734	55068735	A01177:23:H2L2FDSX3:1:1128:3775:24815/1	60	-
chr14	56692364	56692365	A01177:23:H2L2FDSX3:1:1210:1235:11146/1	60	-
chr14	57394713	57394714	A01177:23:H2L2FDSX3:1:1305:13847:1579/1	60	+
chr14	58203597	58203598	A01177:23:H2L2FDSX3:1:1111:23809:16047/1	60	-
chr14	58307750	58307751	A01177:23:H2L2FDSX3:1:1168:18991:36323/1	60	-
chr14	58344073	58344074	A01177:23:H2L2FDSX3:1:1270:23258:15280/1	60	+
chr14	59472184	59472185	A01177:23:H2L2FDSX3:2:1433:16966:24236/1	60	+
chr14	59490011	59490012	A01177:23:H2L2FDSX3:1:1360:18783:1329	60	-
chr14	59962145	59962146	A01177:23:H2L2FDSX3:3:1226:7509:36072	60	+
chr14	60083903	60083904	A01177:23:H2L2FDSX3:1:1324:30852:35415/1	60	+
chr14	60142287	60142288	A01177:23:H2L2FDSX3:1:1259:18819:13510/1	60	-
chr14	60291731	60291732	A01177:23:H2L2FDSX3:1:1360:16450:24158/1	60	-
chr14	60971325	60971326	A01177:23:H2L2FDSX3:1:1271:15094:11036/1	60	-
chr14	61390590	61390591	A01177:23:H2L2FDSX3:4:1517:31412:32252/1	60	+
chr14	62830773	62830774	A01177:23:H2L2FDSX3:1:1324:17969:35963/1	60	-
chr14	63220444	63220445	A01177:23:H2L2FDSX3:1:1341:17662:11068/1	60	-
chr14	63614127	63614128	A01177:23:H2L2FDSX3:1:1654:15438:36777/1	60	-
chr14	63916830	63916831	A01177:23:H2L2FDSX3:3:1529:18466:14653	60	-
chr14	63927500	63927501	A01177:23:H2L2FDSX3:2:1561:27480:26349/1	60	-
chr14	64578854	64578855	A01177:23:H2L2FDSX3:3:1642:23665:8469	60	-
chr14	65070394	65070395	A01177:23:H2L2FDSX3:1:1116:25717:11240	60	+
chr14	65224468	65224469	A01177:23:H2L2FDSX3:4:2370:26440:28119/1	60	+
chr14	65747857	65747858	A01177:23:H2L2FDSX3:1:1217:27398:8766/1	60	-
chr14	66469487	66469488	A01177:23:H2L2FDSX3:1:1152:17598:17002/1	60	+
chr14	66978489	66978490	A01177:23:H2L2FDSX3:1:1114:20112:10144/1	60	-
chr14	67242412	67242413	A01177:23:H2L2FDSX3:3:1336:20943:13463/1	60	-
chr14	67296829	67296830	A01177:23:H2L2FDSX3:1:2476:12237:31548/1	60	-
chr14	67300422	67300423	A01177:23:H2L2FDSX3:4:1317:12518:23140	60	-
chr14	67548542	67548543	A01177:23:H2L2FDSX3:4:2155:5547:14951	60	-
chr14	68220658	68220659	A01177:23:H2L2FDSX3:1:2146:29405:10802/1	60	+
chr14	68366570	68366571	A01177:23:H2L2FDSX3:1:1216:6876:6480/1	60	+
chr14	68439983	68439984	A01177:23:H2L2FDSX3:2:1356:23041:9361/1	60	+
chr14	68911889	68911890	A01177:23:H2L2FDSX3:2:2525:9598:19961/1	60	-
chr14	68911890	68911891	A01177:23:H2L2FDSX3:1:1407:2935:12117	60	-
chr14	68923253	68923254	A01177:23:H2L2FDSX3:1:1272:4209:31829	60	-
chr14	69452385	69452386	A01177:23:H2L2FDSX3:4:1157:1669:7858/1	60	+
chr14	69452386	69452387	A01177:23:H2L2FDSX3:1:1230:27172:5588/1	60	+
chr14	70870996	70870997	A01177:23:H2L2FDSX3:1:2157:13829:19460/1	60	-
chr14	71659883	71659884	A01177:23:H2L2FDSX3:1:1171:7093:28025/1	60	+
chr14	73064773	73064774	A01177:23:H2L2FDSX3:1:1159:8205:34303/1	60	-
chr14	73212814	73212815	A01177:23:H2L2FDSX3:1:1474:11053:28494/1	60	+
chr14	73782948	73782949	A01177:23:H2L2FDSX3:1:1408:30481:25942	60	-
chr14	74264570	74264571	A01177:23:H2L2FDSX3:2:1412:6795:27289/1	60	-
chr14	74510737	74510738	A01177:23:H2L2FDSX3:1:2674:28176:12806	60	+
chr14	75870468	75870469	A01177:23:H2L2FDSX3:3:1235:29731:30686/1	60	+
chr14	76183056	76183057	A01177:23:H2L2FDSX3:1:1250:24026:28635/1	60	+
chr14	77247475	77247476	A01177:23:H2L2FDSX3:3:2313:27245:11381	60	-
chr14	77454166	77454167	A01177:23:H2L2FDSX3:1:1168:32398:13886/1	60	+
chr14	78495342	78495343	A01177:23:H2L2FDSX3:2:2239:15881:35227/1	60	+
chr14	78495574	78495575	A01177:23:H2L2FDSX3:1:1138:25464:11898/1	60	-
chr14	80484808	80484809	A01177:23:H2L2FDSX3:1:1166:25156:31876/1	60	-
chr14	80535131	80535132	A01177:23:H2L2FDSX3:1:1305:32334:6856/1	60	-
chr14	80602694	80602695	A01177:23:H2L2FDSX3:3:2240:10764:3067/1	60	+
chr14	80848215	80848216	A01177:23:H2L2FDSX3:1:1204:13693:22200/1	60	+
chr14	81058928	81058929	A01177:23:H2L2FDSX3:1:1369:1696:17550/1	60	+
chr14	81058930	81058931	A01177:23:H2L2FDSX3:1:1339:22119:23234/1	60	+
chr14	81177628	81177629	A01177:23:H2L2FDSX3:1:1260:27841:19586/1	60	+
chr14	81190883	81190884	A01177:23:H2L2FDSX3:1:1224:10321:29230/1	60	+
chr14	81613106	81613107	A01177:23:H2L2FDSX3:1:2144:24957:7764/1	60	+
chr14	82407656	82407657	A01177:23:H2L2FDSX3:1:1215:6641:32440/1	60	-
chr14	83637260	83637261	A01177:23:H2L2FDSX3:1:1106:10493:5760/1	60	+
chr14	85048059	85048060	A01177:23:H2L2FDSX3:1:1223:10746:27743/1	60	-
chr14	86358091	86358092	A01177:23:H2L2FDSX3:1:1118:3649:29105/1	60	-
chr14	88141887	88141888	A01177:23:H2L2FDSX3:1:1344:18566:27539/1	60	-
chr14	88585596	88585597	A01177:23:H2L2FDSX3:1:1423:8296:16548/1	60	+
chr14	89644536	89644537	A01177:23:H2L2FDSX3:3:1419:19379:36025/1	60	+
chr14	90127847	90127848	A01177:23:H2L2FDSX3:2:1631:4679:17394/1	60	+
chr14	90748423	90748424	A01177:23:H2L2FDSX3:4:1363:9498:7639/1	60	-
chr14	90936485	90936486	A01177:23:H2L2FDSX3:1:2116:3947:35446/1	60	+
chr14	91162928	91162929	A01177:23:H2L2FDSX3:1:2304:25427:15562/1	60	+
chr14	92059990	92059991	A01177:23:H2L2FDSX3:4:1215:13955:18991/1	60	-
chr14	92360138	92360139	A01177:23:H2L2FDSX3:1:2414:14127:36229/1	60	+
chr14	92725317	92725318	A01177:23:H2L2FDSX3:2:2515:25518:9236/1	60	+
chr14	96347906	96347907	A01177:23:H2L2FDSX3:1:1460:24297:13636/1	60	+
chr14	96861098	96861099	A01177:23:H2L2FDSX3:1:2315:26268:28385/1	60	-
chr14	97373372	97373373	A01177:23:H2L2FDSX3:4:1223:4038:20979	60	-
chr14	97566826	97566827	A01177:23:H2L2FDSX3:1:1103:1371:34741/1	60	+
chr14	97617762	97617763	A01177:23:H2L2FDSX3:1:1203:19434:11757/1	60	-
chr14	98159891	98159892	A01177:23:H2L2FDSX3:1:1518:6759:18208/1	60	-
chr14	98178131	98178132	A01177:23:H2L2FDSX3:1:1167:25075:13072/1	60	+
chr14	98187876	98187877	A01177:23:H2L2FDSX3:2:1247:32090:5650/1	60	+
chr14	98434147	98434148	A01177:23:H2L2FDSX3:1:1173:1118:25191/1	60	+
chr14	98590724	98590725	A01177:23:H2L2FDSX3:1:1262:10945:9142/1	60	+
chr14	98638034	98638035	A01177:23:H2L2FDSX3:1:2161:22263:33317	60	+
chr14	99172276	99172277	A01177:23:H2L2FDSX3:3:2541:22426:7983/1	60	+
chr14	99256092	99256093	A01177:23:H2L2FDSX3:1:1112:17544:36385/1	60	+
chr14	99557836	99557837	A01177:23:H2L2FDSX3:3:1361:23457:10113/1	60	+
chr14	99994933	99994934	A01177:23:H2L2FDSX3:2:2475:2709:7279/1	60	-
chr14	99999886	99999887	A01177:23:H2L2FDSX3:1:1158:27028:14043/1	60	+
chr14	100353037	100353038	A01177:23:H2L2FDSX3:4:2656:3522:7717/1	60	-
chr14	100370035	100370036	A01177:23:H2L2FDSX3:1:1114:1886:14434/1	60	-
chr14	101545986	101545987	A01177:23:H2L2FDSX3:1:1355:30942:10989/1	60	-
chr14	101829731	101829732	A01177:23:H2L2FDSX3:2:2139:25373:36824	60	-
chr14	101829732	101829733	A01177:23:H2L2FDSX3:3:2529:26982:3004	60	-
chr14	102363813	102363814	A01177:23:H2L2FDSX3:2:1115:31620:33552/1	60	-
chr14	102382214	102382215	A01177:23:H2L2FDSX3:1:2672:12717:4820/1	60	+
chr14	102830523	102830524	A01177:23:H2L2FDSX3:1:1154:1163:33536/1	60	+
chr14	102885141	102885142	A01177:23:H2L2FDSX3:1:1315:6271:16830	60	-
chr14	102890586	102890587	A01177:23:H2L2FDSX3:1:1172:8766:16705/1	60	+
chr14	102989780	102989781	A01177:23:H2L2FDSX3:2:1570:28058:3051	60	+
chr14	103344448	103344449	A01177:23:H2L2FDSX3:2:1271:11713:27007/1	60	-
chr14	103462280	103462281	A01177:23:H2L2FDSX3:1:1220:16740:31829/1	60	+
chr14	103463672	103463673	A01177:23:H2L2FDSX3:3:2602:14805:12790	60	-
chr14	103482442	103482443	A01177:23:H2L2FDSX3:3:2134:15564:10598/1	60	+
chr14	103482498	103482499	A01177:23:H2L2FDSX3:1:1154:28239:2018	60	+
chr14	103675017	103675018	A01177:23:H2L2FDSX3:4:1174:8034:4069	60	-
chr14	103757499	103757500	A01177:23:H2L2FDSX3:1:1446:27661:20932/1	60	+
chr14	103840295	103840296	A01177:23:H2L2FDSX3:1:1145:28800:2143/1	60	+
chr14	106210977	106210978	A01177:23:H2L2FDSX3:3:1504:1307:4726/1	60	-
chr15	19775437	19775438	A01177:23:H2L2FDSX3:1:1302:17562:24111/1	60	+
chr15	20206899	20206900	A01177:23:H2L2FDSX3:3:1252:16812:32393	60	+
chr15	24446371	24446372	A01177:23:H2L2FDSX3:3:2565:19307:18803/1	60	-
chr15	24515680	24515681	A01177:23:H2L2FDSX3:1:2108:26684:33426/1	60	+
chr15	25367110	25367111	A01177:23:H2L2FDSX3:1:2568:11180:16000/1	60	-
chr15	25572125	25572126	A01177:23:H2L2FDSX3:1:1104:6958:32894/1	60	-
chr15	26692340	26692341	A01177:23:H2L2FDSX3:1:1139:9706:14325	60	-
chr15	27057997	27057998	A01177:23:H2L2FDSX3:1:1130:15185:21903	60	-
chr15	31208595	31208596	A01177:23:H2L2FDSX3:1:2645:2935:20854/1	60	+
chr15	34524862	34524863	A01177:23:H2L2FDSX3:3:1441:8802:16767/1	60	-
chr15	35396701	35396702	A01177:23:H2L2FDSX3:1:1312:3893:23234/1	60	+
chr15	35410008	35410009	A01177:23:H2L2FDSX3:1:1319:26684:21245/1	60	+
chr15	35927149	35927150	A01177:23:H2L2FDSX3:2:2251:18412:19883/1	60	+
chr15	36202447	36202448	A01177:23:H2L2FDSX3:4:2172:27661:10128/1	60	-
chr15	36696990	36696991	A01177:23:H2L2FDSX3:1:1177:10502:21057/1	60	+
chr15	36961805	36961806	A01177:23:H2L2FDSX3:1:2133:3821:10833/1	60	+
chr15	37013030	37013031	A01177:23:H2L2FDSX3:3:2452:20880:34961/1	60	+
chr15	38323208	38323209	A01177:23:H2L2FDSX3:1:1145:32235:35117/1	60	-
chr15	39791463	39791464	A01177:23:H2L2FDSX3:2:2673:10438:24925/1	60	-
chr15	39957137	39957138	A01177:23:H2L2FDSX3:1:1302:31891:2174/1	60	+
chr15	41003041	41003042	A01177:23:H2L2FDSX3:2:1253:26142:15327/1	60	+
chr15	41713442	41713443	A01177:23:H2L2FDSX3:1:1275:8477:14325/1	60	+
chr15	41735526	41735527	A01177:23:H2L2FDSX3:2:2340:26124:31829	60	-
chr15	42481732	42481733	A01177:23:H2L2FDSX3:1:2462:18738:20854/1	60	+
chr15	43536493	43536494	A01177:23:H2L2FDSX3:1:1321:29487:20619/1	60	+
chr15	45206174	45206175	A01177:23:H2L2FDSX3:1:1501:15799:1485	60	-
chr15	45474913	45474914	A01177:23:H2L2FDSX3:1:1260:5195:18411/1	60	-
chr15	46579133	46579134	A01177:23:H2L2FDSX3:3:1266:30499:32737	60	-
chr15	47205098	47205099	A01177:23:H2L2FDSX3:1:1629:25256:8030/1	60	-
chr15	48485686	48485687	A01177:23:H2L2FDSX3:1:1227:12915:24893/1	60	-
chr15	49032725	49032726	A01177:23:H2L2FDSX3:2:2422:14561:26365	60	-
chr15	50438042	50438043	A01177:23:H2L2FDSX3:1:2414:23954:33176/1	60	-
chr15	50589952	50589953	A01177:23:H2L2FDSX3:4:1417:18810:11929/1	60	-
chr15	51891424	51891425	A01177:23:H2L2FDSX3:1:1415:23791:21840	60	-
chr15	52402766	52402767	A01177:23:H2L2FDSX3:4:1501:3251:24032/1	60	+
chr15	52659144	52659145	A01177:23:H2L2FDSX3:1:2665:14570:15327/1	60	-
chr15	55378182	55378183	A01177:23:H2L2FDSX3:4:1476:8829:36886/1	60	+
chr15	55722971	55722972	A01177:23:H2L2FDSX3:4:1607:2338:35603	60	+
chr15	56990235	56990236	A01177:23:H2L2FDSX3:1:1261:8603:29356/1	60	+
chr15	57095963	57095964	A01177:23:H2L2FDSX3:1:1165:4571:9533/1	60	-
chr15	57254902	57254903	A01177:23:H2L2FDSX3:1:1348:10682:13385/1	60	+
chr15	58276017	58276018	A01177:23:H2L2FDSX3:1:1261:17119:28917	60	+
chr15	58399591	58399592	A01177:23:H2L2FDSX3:4:1135:4490:22858	60	-
chr15	59055854	59055855	A01177:23:H2L2FDSX3:1:1119:27272:36072/1	60	+
chr15	63716714	63716715	A01177:23:H2L2FDSX3:1:1142:22806:18630	60	+
chr15	63718576	63718577	A01177:23:H2L2FDSX3:1:1150:28384:8813/1	60	-
chr15	64110491	64110492	A01177:23:H2L2FDSX3:3:1404:31060:23281	60	-
chr15	65023808	65023809	A01177:23:H2L2FDSX3:1:2301:30707:35164/1	60	+
chr15	65433657	65433658	A01177:23:H2L2FDSX3:1:1605:28293:28197/1	60	+
chr15	65797391	65797392	A01177:23:H2L2FDSX3:2:2124:8052:25019	60	+
chr15	66366208	66366209	A01177:23:H2L2FDSX3:1:1609:20989:2519/1	60	+
chr15	66496912	66496913	A01177:23:H2L2FDSX3:2:2336:20274:21512/1	60	+
chr15	66873662	66873663	A01177:23:H2L2FDSX3:1:2572:17861:33677/1	60	-
chr15	68304277	68304278	A01177:23:H2L2FDSX3:1:2351:14100:14826	60	-
chr15	69007253	69007254	A01177:23:H2L2FDSX3:1:1370:7401:6386/1	60	-
chr15	71130508	71130509	A01177:23:H2L2FDSX3:1:1126:31277:15922/1	60	+
chr15	73261736	73261737	A01177:23:H2L2FDSX3:2:1149:18466:29371	60	+
chr15	75177186	75177187	A01177:23:H2L2FDSX3:2:1616:15356:22294/1	60	+
chr15	75177187	75177188	A01177:23:H2L2FDSX3:4:1611:7482:34021	60	+
chr15	76413028	76413029	A01177:23:H2L2FDSX3:1:1249:9109:11569/1	60	+
chr15	76742788	76742789	A01177:23:H2L2FDSX3:1:1676:21043:35712/1	60	+
chr15	76757977	76757978	A01177:23:H2L2FDSX3:2:2228:19994:21151	60	-
chr15	76810469	76810470	A01177:23:H2L2FDSX3:1:1313:27163:16908/1	60	+
chr15	77593464	77593465	A01177:23:H2L2FDSX3:2:1374:25437:8093	60	+
chr15	78458562	78458563	A01177:23:H2L2FDSX3:1:1101:32136:6104	60	-
chr15	81699565	81699566	A01177:23:H2L2FDSX3:2:2416:19623:6104/1	60	-
chr15	82165793	82165794	A01177:23:H2L2FDSX3:1:1123:29912:2848/1	60	-
chr15	86108878	86108879	A01177:23:H2L2FDSX3:1:1116:13051:5337	60	+
chr15	88389351	88389352	A01177:23:H2L2FDSX3:1:2143:30798:32158/1	60	+
chr15	89155160	89155161	A01177:23:H2L2FDSX3:1:2223:13892:33129/1	60	-
chr15	89500648	89500649	A01177:23:H2L2FDSX3:3:2433:5204:6715/1	60	-
chr15	90437705	90437706	A01177:23:H2L2FDSX3:3:1145:25120:29841	60	-
chr15	90445472	90445473	A01177:23:H2L2FDSX3:1:2335:29568:11021/1	60	-
chr15	90445473	90445474	A01177:23:H2L2FDSX3:1:1369:9914:6637/1	60	-
chr15	90763033	90763034	A01177:23:H2L2FDSX3:1:1237:14850:25457/1	60	+
chr15	91492995	91492996	A01177:23:H2L2FDSX3:1:1225:22408:6355/1	60	-
chr15	95364688	95364689	A01177:23:H2L2FDSX3:3:1240:5692:12164/1	60	+
chr15	95836738	95836739	A01177:23:H2L2FDSX3:1:1345:7600:14152/1	60	+
chr15	98893475	98893476	A01177:23:H2L2FDSX3:1:1630:1651:21825/1	60	-
chr15	99273997	99273998	A01177:23:H2L2FDSX3:1:1264:17246:28510/1	60	-
chr15	99587438	99587439	A01177:23:H2L2FDSX3:1:2104:17318:27383/1	60	+
chr15	99669442	99669443	A01177:23:H2L2FDSX3:1:1259:2239:32174	60	-
chr15	99703812	99703813	A01177:23:H2L2FDSX3:1:1250:11668:5165/1	60	-
chr15	99708805	99708806	A01177:23:H2L2FDSX3:1:1135:18982:36526/1	60	-
chr15	99708807	99708808	A01177:23:H2L2FDSX3:2:1121:27254:18537/1	60	-
chr15	100614637	100614638	A01177:23:H2L2FDSX3:1:1573:11315:2206/1	60	-
chr15	100616208	100616209	A01177:23:H2L2FDSX3:3:1455:10131:29496	60	-
chr15	100942785	100942786	A01177:23:H2L2FDSX3:2:2435:25744:6558/1	60	-
chr15	101930891	101930892	A01177:23:H2L2FDSX3:4:1504:10484:18865/1	60	+
chr16	316575	316576	A01177:23:H2L2FDSX3:1:1302:16062:32972/1	60	+
chr16	316698	316699	A01177:23:H2L2FDSX3:1:1113:10728:18317/1	60	+
chr16	316731	316732	A01177:23:H2L2FDSX3:1:1563:17598:33505/1	60	+
chr16	316858	316859	A01177:23:H2L2FDSX3:1:2641:15890:26475	60	-
chr16	2517860	2517861	A01177:23:H2L2FDSX3:3:2304:11514:13448	60	-
chr16	2571357	2571358	A01177:23:H2L2FDSX3:2:2664:7690:33473	60	+
chr16	3028201	3028202	A01177:23:H2L2FDSX3:1:1108:20076:27743/1	60	-
chr16	3618815	3618816	A01177:23:H2L2FDSX3:1:1148:22733:6731	60	+
chr16	3688616	3688617	A01177:23:H2L2FDSX3:1:2107:20021:14184	60	-
chr16	3761545	3761546	A01177:23:H2L2FDSX3:1:2552:29414:36526	60	-
chr16	3851264	3851265	A01177:23:H2L2FDSX3:1:2104:5240:23469	60	+
chr16	4619617	4619618	A01177:23:H2L2FDSX3:1:2315:30147:25332/1	60	+
chr16	7272678	7272679	A01177:23:H2L2FDSX3:1:1161:22770:33849	60	-
chr16	8053410	8053411	A01177:23:H2L2FDSX3:3:1318:20781:25645	60	+
chr16	8476789	8476790	A01177:23:H2L2FDSX3:1:1301:26187:31501/1	60	+
chr16	8804940	8804941	A01177:23:H2L2FDSX3:2:1209:8992:1219	60	-
chr16	10053647	10053648	A01177:23:H2L2FDSX3:1:1672:21992:26271/1	60	-
chr16	10069534	10069535	A01177:23:H2L2FDSX3:1:1222:27236:30248/1	60	+
chr16	11026790	11026791	A01177:23:H2L2FDSX3:1:1644:21477:36307/1	60	-
chr16	11775852	11775853	A01177:23:H2L2FDSX3:2:1277:23610:6621	60	-
chr16	12750976	12750977	A01177:23:H2L2FDSX3:3:1532:21061:14450/1	60	+
chr16	13454190	13454191	A01177:23:H2L2FDSX3:1:1120:27055:22044/1	60	-
chr16	13620540	13620541	A01177:23:H2L2FDSX3:1:1334:7310:21136/1	60	+
chr16	14132484	14132485	A01177:23:H2L2FDSX3:1:1115:15673:1517/1	60	+
chr16	14260753	14260754	A01177:23:H2L2FDSX3:1:1335:29206:22138/1	60	+
chr16	16198915	16198916	A01177:23:H2L2FDSX3:2:1360:32642:32816/1	60	+
chr16	16870972	16870973	A01177:23:H2L2FDSX3:2:1442:17598:35321	60	+
chr16	17234843	17234844	A01177:23:H2L2FDSX3:1:1105:17445:34554/1	60	+
chr16	18869871	18869872	A01177:23:H2L2FDSX3:1:1152:13593:22592/1	60	-
chr16	18965192	18965193	A01177:23:H2L2FDSX3:2:1204:7220:8641/1	60	+
chr16	19130748	19130749	A01177:23:H2L2FDSX3:1:1140:11342:32597/1	60	+
chr16	20839445	20839446	A01177:23:H2L2FDSX3:4:2451:25690:3803	60	-
chr16	21958534	21958535	A01177:23:H2L2FDSX3:1:1406:17273:6010/1	60	+
chr16	21970957	21970958	A01177:23:H2L2FDSX3:1:1146:2365:10817/1	60	-
chr16	22173419	22173420	A01177:23:H2L2FDSX3:2:1662:32199:28447/1	60	-
chr16	22689337	22689338	A01177:23:H2L2FDSX3:3:2436:20952:2957	60	-
chr16	23741030	23741031	A01177:23:H2L2FDSX3:3:2304:5990:36479	60	-
chr16	24356805	24356806	A01177:23:H2L2FDSX3:3:1475:31006:33614/1	60	-
chr16	24744022	24744023	A01177:23:H2L2FDSX3:1:1173:22562:28855/1	60	+
chr16	25413482	25413483	A01177:23:H2L2FDSX3:1:1511:11966:36401	60	-
chr16	25707089	25707090	A01177:23:H2L2FDSX3:1:1433:21477:25379/1	60	+
chr16	27263808	27263809	A01177:23:H2L2FDSX3:1:1475:21314:19648/1	60	-
chr16	27941594	27941595	A01177:23:H2L2FDSX3:2:1322:31738:33630/1	60	+
chr16	28092735	28092736	A01177:23:H2L2FDSX3:1:1447:11107:23829/1	60	-
chr16	28300104	28300105	A01177:23:H2L2FDSX3:1:2358:20085:3771	60	+
chr16	29938646	29938647	A01177:23:H2L2FDSX3:1:1204:30364:29778/1	60	-
chr16	30679213	30679214	A01177:23:H2L2FDSX3:1:1420:6867:24752/1	60	-
chr16	31121326	31121327	A01177:23:H2L2FDSX3:1:1135:14904:3537	60	-
chr16	31422737	31422738	A01177:23:H2L2FDSX3:3:1441:8296:34053	60	-
chr16	31942875	31942876	A01177:23:H2L2FDSX3:1:2527:18918:21981/1	60	+
chr16	33933022	33933023	A01177:23:H2L2FDSX3:3:2110:31150:26036/1	60	+
chr16	35404533	35404534	A01177:23:H2L2FDSX3:1:1251:9634:30326/1	60	+
chr16	36512214	36512215	A01177:23:H2L2FDSX3:1:1168:17707:35383/1	60	+
chr16	46389771	46389772	A01177:23:H2L2FDSX3:1:2223:25391:23234	60	-
chr16	46955209	46955210	A01177:23:H2L2FDSX3:4:2357:12147:23312	60	-
chr16	47250057	47250058	A01177:23:H2L2FDSX3:1:1228:19352:27993/1	60	+
chr16	47311339	47311340	A01177:23:H2L2FDSX3:1:1111:15881:2910/1	60	+
chr16	47314862	47314863	A01177:23:H2L2FDSX3:1:1152:8178:3662/1	60	+
chr16	47558643	47558644	A01177:23:H2L2FDSX3:2:1431:32588:32878	60	-
chr16	47598469	47598470	A01177:23:H2L2FDSX3:1:1150:25183:22654/1	60	-
chr16	48557117	48557118	A01177:23:H2L2FDSX3:1:2129:16143:31861/1	60	+
chr16	51016910	51016911	A01177:23:H2L2FDSX3:1:1146:28556:17315/1	60	+
chr16	53682169	53682170	A01177:23:H2L2FDSX3:1:1157:26350:14058	60	+
chr16	53930837	53930838	A01177:23:H2L2FDSX3:3:2120:13476:12806/1	60	+
chr16	54509431	54509432	A01177:23:H2L2FDSX3:1:1413:24587:20932	60	-
chr16	54609301	54609302	A01177:23:H2L2FDSX3:1:2222:15781:20682/1	60	+
chr16	56390448	56390449	A01177:23:H2L2FDSX3:1:1302:26964:26052/1	60	+
chr16	56434271	56434272	A01177:23:H2L2FDSX3:1:1207:27977:17002/1	60	-
chr16	57118456	57118457	A01177:23:H2L2FDSX3:4:2552:14217:20353	60	-
chr16	57376889	57376890	A01177:23:H2L2FDSX3:3:1536:10456:23610	60	-
chr16	58186278	58186279	A01177:23:H2L2FDSX3:1:1174:18484:29371/1	60	+
chr16	58709184	58709185	A01177:23:H2L2FDSX3:3:1304:6623:34131	60	+
chr16	59847281	59847282	A01177:23:H2L2FDSX3:3:1605:9390:2597	60	-
chr16	61157197	61157198	A01177:23:H2L2FDSX3:1:1418:5837:32362/1	60	+
chr16	63731379	63731380	A01177:23:H2L2FDSX3:1:1441:23375:11318/1	60	-
chr16	63950658	63950659	A01177:23:H2L2FDSX3:1:1152:7337:17550	60	-
chr16	64743338	64743339	A01177:23:H2L2FDSX3:1:1103:32181:23156/1	60	+
chr16	66002395	66002396	A01177:23:H2L2FDSX3:3:1665:30409:19022/1	60	-
chr16	66106510	66106511	A01177:23:H2L2FDSX3:1:1115:12409:22701/1	60	+
chr16	66106512	66106513	A01177:23:H2L2FDSX3:2:1171:3513:12117/1	60	+
chr16	66738453	66738454	A01177:23:H2L2FDSX3:4:2368:10583:4758/1	60	+
chr16	67084216	67084217	A01177:23:H2L2FDSX3:1:2574:1615:4006/1	60	+
chr16	67586457	67586458	A01177:23:H2L2FDSX3:2:2258:11641:22654	60	+
chr16	68175026	68175027	A01177:23:H2L2FDSX3:1:1521:16260:24987/1	60	+
chr16	69427917	69427918	A01177:23:H2L2FDSX3:3:1602:21866:23046	60	+
chr16	70126611	70126612	A01177:23:H2L2FDSX3:3:2137:31241:13354	60	-
chr16	70322088	70322089	A01177:23:H2L2FDSX3:1:1216:14850:18349/1	60	+
chr16	70627955	70627956	A01177:23:H2L2FDSX3:1:1429:25943:13573/1	60	-
chr16	71390986	71390987	A01177:23:H2L2FDSX3:4:1415:1832:12743/1	60	-
chr16	71758384	71758385	A01177:23:H2L2FDSX3:1:1126:17210:17832/1	60	+
chr16	71766142	71766143	A01177:23:H2L2FDSX3:1:1136:5023:10003/1	60	+
chr16	72503338	72503339	A01177:23:H2L2FDSX3:3:2471:13765:10614/1	60	+
chr16	72667247	72667248	A01177:23:H2L2FDSX3:1:1109:28745:7091/1	60	+
chr16	72786029	72786030	A01177:23:H2L2FDSX3:1:2472:16306:8093/1	60	-
chr16	73240757	73240758	A01177:23:H2L2FDSX3:1:1537:25807:10175/1	60	+
chr16	77942075	77942076	A01177:23:H2L2FDSX3:1:1434:19922:24283/1	60	+
chr16	78025772	78025773	A01177:23:H2L2FDSX3:2:1513:26621:17534	60	-
chr16	78301651	78301652	A01177:23:H2L2FDSX3:1:1459:17888:12085/1	60	-
chr16	80970638	80970639	A01177:23:H2L2FDSX3:2:1165:2917:31344/1	60	+
chr16	81139697	81139698	A01177:23:H2L2FDSX3:1:1151:16595:26757	60	+
chr16	81719047	81719048	A01177:23:H2L2FDSX3:2:2449:19370:29716/1	60	+
chr16	82541137	82541138	A01177:23:H2L2FDSX3:2:1230:2817:34240/1	60	-
chr16	82790356	82790357	A01177:23:H2L2FDSX3:4:1423:22281:20165	60	+
chr16	84022471	84022472	A01177:23:H2L2FDSX3:1:1149:12111:31986	60	-
chr16	84122897	84122898	A01177:23:H2L2FDSX3:1:1439:9968:28933/1	60	+
chr16	84420900	84420901	A01177:23:H2L2FDSX3:4:1635:13259:28651/1	60	-
chr16	84880796	84880797	A01177:23:H2L2FDSX3:3:2113:8052:3035/1	60	-
chr16	85777100	85777101	A01177:23:H2L2FDSX3:1:1133:14136:3176/1	60	+
chr16	87703680	87703681	A01177:23:H2L2FDSX3:1:1234:13829:28166/1	60	-
chr16	87703681	87703682	A01177:23:H2L2FDSX3:2:1451:30816:1532/1	60	-
chr16	87703683	87703684	A01177:23:H2L2FDSX3:4:1475:28248:8359/1	60	-
chr16	87772447	87772448	A01177:23:H2L2FDSX3:1:1126:13205:33755/1	60	-
chr16	89129656	89129657	A01177:23:H2L2FDSX3:1:1237:12075:10535/1	60	-
chr16	89359979	89359980	A01177:23:H2L2FDSX3:1:1138:16504:4899/1	60	+
chr16	89929057	89929058	A01177:23:H2L2FDSX3:1:1171:23791:22216/1	60	-
chr17	1790907	1790908	A01177:23:H2L2FDSX3:1:1142:26802:16845/1	60	-
chr17	2283095	2283096	A01177:23:H2L2FDSX3:2:1424:20419:14559/1	60	+
chr17	2570454	2570455	A01177:23:H2L2FDSX3:4:1655:2166:5118/1	60	+
chr17	3834052	3834053	A01177:23:H2L2FDSX3:1:1161:31702:16814/1	60	-
chr17	3834848	3834849	A01177:23:H2L2FDSX3:1:2417:29658:18630/1	60	+
chr17	4070015	4070016	A01177:23:H2L2FDSX3:1:1112:8386:18897/1	60	+
chr17	4238591	4238592	A01177:23:H2L2FDSX3:3:2343:11550:3709/1	60	-
chr17	4283926	4283927	A01177:23:H2L2FDSX3:2:2530:16866:32925/1	60	-
chr17	5346702	5346703	A01177:23:H2L2FDSX3:1:1448:3016:9972/1	60	+
chr17	5404837	5404838	A01177:23:H2L2FDSX3:1:1145:8540:28776/1	60	-
chr17	6603708	6603709	A01177:23:H2L2FDSX3:2:2371:4173:13009/1	60	-
chr17	7374102	7374103	A01177:23:H2L2FDSX3:3:1160:15935:19069/1	60	+
chr17	7646997	7646998	A01177:23:H2L2FDSX3:1:2159:22363:24502/1	60	-
chr17	8409833	8409834	A01177:23:H2L2FDSX3:1:1349:19859:24612/1	60	+
chr17	8542342	8542343	A01177:23:H2L2FDSX3:1:1123:28962:16517/1	60	+
chr17	8617161	8617162	A01177:23:H2L2FDSX3:1:1203:18611:34037/1	60	+
chr17	8644068	8644069	A01177:23:H2L2FDSX3:3:1202:31693:36933/1	60	+
chr17	9531906	9531907	A01177:23:H2L2FDSX3:1:1219:9968:4194	60	+
chr17	10090387	10090388	A01177:23:H2L2FDSX3:2:2455:32081:25488/1	60	-
chr17	13018577	13018578	A01177:23:H2L2FDSX3:4:1426:17517:4961	60	+
chr17	13389141	13389142	A01177:23:H2L2FDSX3:2:2351:26069:26162/1	60	+
chr17	14443029	14443030	A01177:23:H2L2FDSX3:2:1567:16134:34068	60	-
chr17	15531639	15531640	A01177:23:H2L2FDSX3:1:2622:29848:18834/1	60	+
chr17	16058712	16058713	A01177:23:H2L2FDSX3:2:2136:15284:21668/1	60	-
chr17	16078136	16078137	A01177:23:H2L2FDSX3:2:2339:24334:9251	60	-
chr17	17225883	17225884	A01177:23:H2L2FDSX3:1:1272:8531:3208/1	60	+
chr17	20755770	20755771	A01177:23:H2L2FDSX3:1:1126:19244:14215/1	60	+
chr17	20780998	20780999	A01177:23:H2L2FDSX3:1:1150:30617:16626/1	60	+
chr17	21671370	21671371	A01177:23:H2L2FDSX3:2:1154:15112:4492/1	60	-
chr17	22222693	22222694	A01177:23:H2L2FDSX3:1:2401:31855:19680/1	60	+
chr17	22679564	22679565	A01177:23:H2L2FDSX3:1:1354:5222:33646	60	+
chr17	27297523	27297524	A01177:23:H2L2FDSX3:3:2502:8974:35728/1	60	+
chr17	28206896	28206897	A01177:23:H2L2FDSX3:4:1269:5122:35383	60	+
chr17	29861242	29861243	A01177:23:H2L2FDSX3:1:1451:14064:2550/1	60	+
chr17	29879039	29879040	A01177:23:H2L2FDSX3:2:2572:17707:18067	60	-
chr17	29879718	29879719	A01177:23:H2L2FDSX3:1:1163:26359:9314/1	60	+
chr17	30155638	30155639	A01177:23:H2L2FDSX3:2:1543:18810:23985	60	-
chr17	30164452	30164453	A01177:23:H2L2FDSX3:2:2167:16414:7999/1	60	-
chr17	31295444	31295445	A01177:23:H2L2FDSX3:1:1118:4318:16360/1	60	+
chr17	31337586	31337587	A01177:23:H2L2FDSX3:1:1173:31458:16485/1	60	+
chr17	32154816	32154817	A01177:23:H2L2FDSX3:3:2553:24388:14982/1	60	+
chr17	32794199	32794200	A01177:23:H2L2FDSX3:1:1128:30798:21731/1	60	-
chr17	34869244	34869245	A01177:23:H2L2FDSX3:1:1168:21486:10520/1	60	-
chr17	35653705	35653706	A01177:23:H2L2FDSX3:3:1123:20320:2143/1	60	-
chr17	38967970	38967971	A01177:23:H2L2FDSX3:1:1153:21215:30968/1	60	-
chr17	39245829	39245830	A01177:23:H2L2FDSX3:2:1404:5810:16658/1	60	-
chr17	39291056	39291057	A01177:23:H2L2FDSX3:3:1444:1145:1626/1	60	-
chr17	42057768	42057769	A01177:23:H2L2FDSX3:2:1522:13160:23312	60	-
chr17	42216090	42216091	A01177:23:H2L2FDSX3:1:1242:21495:3740/1	60	-
chr17	42356941	42356942	A01177:23:H2L2FDSX3:1:1137:31693:34835/1	60	+
chr17	42752814	42752815	A01177:23:H2L2FDSX3:1:1154:26458:3067/1	60	+
chr17	43066912	43066913	A01177:23:H2L2FDSX3:1:2317:26259:34945	60	-
chr17	44910112	44910113	A01177:23:H2L2FDSX3:3:1569:2663:29810/1	60	-
chr17	45107368	45107369	A01177:23:H2L2FDSX3:4:2666:25663:15687	60	-
chr17	45107369	45107370	A01177:23:H2L2FDSX3:2:1424:2202:20494	60	-
chr17	47183054	47183055	A01177:23:H2L2FDSX3:1:1470:28275:32643/1	60	-
chr17	47372423	47372424	A01177:23:H2L2FDSX3:1:2363:25834:21120/1	60	-
chr17	48445000	48445001	A01177:23:H2L2FDSX3:1:1103:29921:3991/1	60	+
chr17	48917523	48917524	A01177:23:H2L2FDSX3:1:1112:25807:23703/1	60	+
chr17	49861004	49861005	A01177:23:H2L2FDSX3:1:1139:20518:16830/1	60	+
chr17	49861008	49861009	A01177:23:H2L2FDSX3:2:1146:32985:17785	60	+
chr17	49931420	49931421	A01177:23:H2L2FDSX3:1:1102:4029:24345	60	-
chr17	50375920	50375921	A01177:23:H2L2FDSX3:3:2310:29134:11490/1	60	-
chr17	51682611	51682612	A01177:23:H2L2FDSX3:1:2418:18909:27414/1	60	-
chr17	52305746	52305747	A01177:23:H2L2FDSX3:1:2260:22227:30937	60	-
chr17	53948534	53948535	A01177:23:H2L2FDSX3:3:2334:22037:32111/1	60	+
chr17	55068163	55068164	A01177:23:H2L2FDSX3:1:1220:18231:16971/1	60	-
chr17	55165458	55165459	A01177:23:H2L2FDSX3:2:1123:7808:34616	60	+
chr17	55268394	55268395	A01177:23:H2L2FDSX3:1:1142:29776:24126/1	60	-
chr17	55372690	55372691	A01177:23:H2L2FDSX3:1:1261:9417:35837/1	60	+
chr17	56137326	56137327	A01177:23:H2L2FDSX3:1:1105:22869:1830/1	60	+
chr17	56256648	56256649	A01177:23:H2L2FDSX3:1:2467:6985:4194/1	60	-
chr17	56845295	56845296	A01177:23:H2L2FDSX3:1:1273:25382:30639/1	60	-
chr17	57519664	57519665	A01177:23:H2L2FDSX3:1:1263:10936:34929/1	60	-
chr17	58489335	58489336	A01177:23:H2L2FDSX3:3:1640:22444:33661/1	60	+
chr17	58689924	58689925	A01177:23:H2L2FDSX3:1:1423:27028:12289	60	-
chr17	58992180	58992181	A01177:23:H2L2FDSX3:1:1109:5421:9220	60	-
chr17	59897886	59897887	A01177:23:H2L2FDSX3:2:1341:16007:4820	60	+
chr17	60253077	60253078	A01177:23:H2L2FDSX3:2:1469:29496:22200/1	60	-
chr17	60836575	60836576	A01177:23:H2L2FDSX3:2:2139:29894:24424/1	60	+
chr17	61027493	61027494	A01177:23:H2L2FDSX3:1:1408:1551:15107	60	+
chr17	61794454	61794455	A01177:23:H2L2FDSX3:1:1131:17626:31829/1	60	+
chr17	61926616	61926617	A01177:23:H2L2FDSX3:1:1109:25699:4601/1	60	-
chr17	62060852	62060853	A01177:23:H2L2FDSX3:2:1513:14543:36793	60	-
chr17	62414845	62414846	A01177:23:H2L2FDSX3:4:2212:30138:13604/1	60	+
chr17	62629625	62629626	A01177:23:H2L2FDSX3:1:1104:24099:31548/1	60	-
chr17	62959583	62959584	A01177:23:H2L2FDSX3:1:1131:25003:1830	60	-
chr17	63902869	63902870	A01177:23:H2L2FDSX3:1:2609:21621:3740	60	-
chr17	63981557	63981558	A01177:23:H2L2FDSX3:3:1139:4526:11397	60	-
chr17	63997813	63997814	A01177:23:H2L2FDSX3:1:2504:11306:1094	60	-
chr17	64107416	64107417	A01177:23:H2L2FDSX3:1:1450:20220:18443/1	60	-
chr17	64190886	64190887	A01177:23:H2L2FDSX3:2:1201:30752:1141	60	-
chr17	64570873	64570874	A01177:23:H2L2FDSX3:1:2538:7482:5274/1	60	-
chr17	64586070	64586071	A01177:23:H2L2FDSX3:1:1167:13729:25207	60	+
chr17	64804307	64804308	A01177:23:H2L2FDSX3:1:1647:32570:13244/1	60	+
chr17	64971377	64971378	A01177:23:H2L2FDSX3:3:1444:6795:27070/1	60	-
chr17	66305983	66305984	A01177:23:H2L2FDSX3:1:1112:32904:24158/1	60	+
chr17	66493438	66493439	A01177:23:H2L2FDSX3:1:1672:10592:8406/1	60	-
chr17	67137062	67137063	A01177:23:H2L2FDSX3:3:2428:29577:17237	60	-
chr17	67339325	67339326	A01177:23:H2L2FDSX3:1:1276:6451:11130/1	60	+
chr17	67511601	67511602	A01177:23:H2L2FDSX3:1:2170:5692:20807/1	60	-
chr17	67915319	67915320	A01177:23:H2L2FDSX3:1:1121:3631:1955/1	60	+
chr17	67963477	67963478	A01177:23:H2L2FDSX3:1:1470:26621:21699/1	60	+
chr17	68655552	68655553	A01177:23:H2L2FDSX3:2:2640:21739:31532	60	+
chr17	69289257	69289258	A01177:23:H2L2FDSX3:1:1342:31675:30295/1	60	+
chr17	69374828	69374829	A01177:23:H2L2FDSX3:1:2432:20808:7780/1	60	-
chr17	69487211	69487212	A01177:23:H2L2FDSX3:1:2149:31747:32205/1	60	-
chr17	69508033	69508034	A01177:23:H2L2FDSX3:4:2227:13702:12947	60	-
chr17	69534549	69534550	A01177:23:H2L2FDSX3:1:1160:24487:30217/1	60	-
chr17	72937432	72937433	A01177:23:H2L2FDSX3:1:1135:28113:22185	60	-
chr17	73328697	73328698	A01177:23:H2L2FDSX3:3:2204:31503:19351	60	-
chr17	74172507	74172508	A01177:23:H2L2FDSX3:4:2231:3694:22388/1	60	+
chr17	74774401	74774402	A01177:23:H2L2FDSX3:1:1230:29252:21402/1	60	-
chr17	74783975	74783976	A01177:23:H2L2FDSX3:1:1103:30978:2942/1	60	+
chr17	75036559	75036560	A01177:23:H2L2FDSX3:4:1133:6415:18803	60	-
chr17	75107719	75107720	A01177:23:H2L2FDSX3:3:2420:20274:7326/1	60	-
chr17	75130353	75130354	A01177:23:H2L2FDSX3:2:2414:11134:33833	60	-
chr17	75130356	75130357	A01177:23:H2L2FDSX3:4:2128:31828:7075/1	60	-
chr17	75383211	75383212	A01177:23:H2L2FDSX3:1:1142:23240:9236	60	-
chr17	75669831	75669832	A01177:23:H2L2FDSX3:1:1168:6867:8030/1	60	-
chr17	76425507	76425508	A01177:23:H2L2FDSX3:1:1435:6578:36620/1	60	+
chr17	76760625	76760626	A01177:23:H2L2FDSX3:3:2159:22453:1830/1	60	-
chr17	77320434	77320435	A01177:23:H2L2FDSX3:1:1317:1208:28729/1	60	+
chr17	78065686	78065687	A01177:23:H2L2FDSX3:1:1219:19922:12289/1	60	+
chr17	79751840	79751841	A01177:23:H2L2FDSX3:4:2654:29080:30655/1	60	-
chr17	80416538	80416539	A01177:23:H2L2FDSX3:1:1539:29270:1485/1	60	-
chr17	80899354	80899355	A01177:23:H2L2FDSX3:1:2376:29586:31438/1	60	+
chr17	81583306	81583307	A01177:23:H2L2FDSX3:1:1163:8205:30921/1	60	-
chr17	82207551	82207552	A01177:23:H2L2FDSX3:1:1154:32181:34710/1	60	+
chr17	82619215	82619216	A01177:23:H2L2FDSX3:1:1162:5403:11600/1	60	+
chr17	82769988	82769989	A01177:23:H2L2FDSX3:1:2250:21088:33536/1	60	-
chr18	101048	101049	A01177:23:H2L2FDSX3:1:1202:2003:28416	60	-
chr18	174176	174177	A01177:23:H2L2FDSX3:1:2124:3477:18599/1	60	-
chr18	187310	187311	A01177:23:H2L2FDSX3:1:2256:5674:7341/1	60	-
chr18	641647	641648	A01177:23:H2L2FDSX3:1:1331:31765:17143/1	60	+
chr18	780063	780064	A01177:23:H2L2FDSX3:1:1247:28745:24815/1	60	-
chr18	2588932	2588933	A01177:23:H2L2FDSX3:2:2215:30463:10410/1	60	-
chr18	2599535	2599536	A01177:23:H2L2FDSX3:1:2326:3866:27164/1	60	-
chr18	2683223	2683224	A01177:23:H2L2FDSX3:3:1455:27136:22968	60	-
chr18	2707053	2707054	A01177:23:H2L2FDSX3:2:1273:32488:5118	60	-
chr18	2768699	2768700	A01177:23:H2L2FDSX3:3:2565:24749:11945/1	60	+
chr18	4479593	4479594	A01177:23:H2L2FDSX3:1:1159:16631:12320/1	60	-
chr18	4510983	4510984	A01177:23:H2L2FDSX3:1:1154:24668:18474/1	60	+
chr18	5395997	5395998	A01177:23:H2L2FDSX3:1:1348:16405:15436	60	-
chr18	6349344	6349345	A01177:23:H2L2FDSX3:3:2253:21929:9596/1	60	-
chr18	7265428	7265429	A01177:23:H2L2FDSX3:1:2462:5683:30029/1	60	-
chr18	8775494	8775495	A01177:23:H2L2FDSX3:1:1277:17083:5588	60	+
chr18	8863222	8863223	A01177:23:H2L2FDSX3:1:1640:21920:30154	60	-
chr18	8983312	8983313	A01177:23:H2L2FDSX3:2:1550:15691:14231/1	60	+
chr18	9522213	9522214	A01177:23:H2L2FDSX3:1:1203:14516:1861/1	60	-
chr18	11698851	11698852	A01177:23:H2L2FDSX3:2:1532:4679:29669	60	-
chr18	12485459	12485460	A01177:23:H2L2FDSX3:1:1111:22634:29857/1	60	-
chr18	12828959	12828960	A01177:23:H2L2FDSX3:1:2269:23140:14888/1	60	-
chr18	13022534	13022535	A01177:23:H2L2FDSX3:1:1574:10728:18756/1	60	+
chr18	13768617	13768618	A01177:23:H2L2FDSX3:4:2570:29577:7185	60	-
chr18	14685297	14685298	A01177:23:H2L2FDSX3:2:2235:30490:22263/1	60	+
chr18	21216863	21216864	A01177:23:H2L2FDSX3:2:1511:22083:16845	60	+
chr18	21537130	21537131	A01177:23:H2L2FDSX3:1:1110:4743:7983/1	60	+
chr18	21832725	21832726	A01177:23:H2L2FDSX3:1:2223:26639:22639/1	60	-
chr18	21838299	21838300	A01177:23:H2L2FDSX3:2:1460:12129:3239/1	60	-
chr18	22948595	22948596	A01177:23:H2L2FDSX3:1:1318:15953:35916/1	60	+
chr18	23230582	23230583	A01177:23:H2L2FDSX3:1:1138:24478:31798	60	+
chr18	23409765	23409766	A01177:23:H2L2FDSX3:1:1137:27480:10473/1	60	+
chr18	24305891	24305892	A01177:23:H2L2FDSX3:3:1331:19877:28995	60	+
chr18	24362685	24362686	A01177:23:H2L2FDSX3:1:1165:16577:15546/1	60	-
chr18	25166220	25166221	A01177:23:H2L2FDSX3:2:2639:15682:9925/1	60	+
chr18	25192834	25192835	A01177:23:H2L2FDSX3:1:1258:6876:16094/1	60	+
chr18	26007932	26007933	A01177:23:H2L2FDSX3:1:1317:14371:17801/1	60	+
chr18	26172334	26172335	A01177:23:H2L2FDSX3:1:2237:6641:13526/1	60	-
chr18	26265250	26265251	A01177:23:H2L2FDSX3:1:1211:11351:28980/1	60	+
chr18	26403622	26403623	A01177:23:H2L2FDSX3:1:1302:28158:10864	60	+
chr18	26561842	26561843	A01177:23:H2L2FDSX3:1:1309:15338:5259/1	60	+
chr18	26997824	26997825	A01177:23:H2L2FDSX3:2:1642:8278:33520	60	-
chr18	28151166	28151167	A01177:23:H2L2FDSX3:1:1114:14018:10582	60	+
chr18	28774176	28774177	A01177:23:H2L2FDSX3:1:1113:11406:32049/1	60	+
chr18	30123120	30123121	A01177:23:H2L2FDSX3:4:2671:17056:33098/1	60	+
chr18	31623354	31623355	A01177:23:H2L2FDSX3:3:2154:8802:9784/1	60	+
chr18	31664464	31664465	A01177:23:H2L2FDSX3:3:2502:10827:24283/1	60	+
chr18	31847607	31847608	A01177:23:H2L2FDSX3:1:1110:10438:24048/1	60	+
chr18	31994580	31994581	A01177:23:H2L2FDSX3:1:2344:16342:18020	60	-
chr18	33710042	33710043	A01177:23:H2L2FDSX3:2:1278:17128:8797	60	+
chr18	34154438	34154439	A01177:23:H2L2FDSX3:1:1339:5746:19116/1	60	-
chr18	35542782	35542783	A01177:23:H2L2FDSX3:1:1214:1497:28729/1	60	-
chr18	36500460	36500461	A01177:23:H2L2FDSX3:1:1509:27715:26318/1	60	+
chr18	36965153	36965154	A01177:23:H2L2FDSX3:1:1117:25771:33786/1	60	-
chr18	37054000	37054001	A01177:23:H2L2FDSX3:4:2238:1597:24768	60	+
chr18	39499949	39499950	A01177:23:H2L2FDSX3:1:1546:5945:11162	60	-
chr18	40711029	40711030	A01177:23:H2L2FDSX3:1:1163:2917:26616/1	60	+
chr18	41957947	41957948	A01177:23:H2L2FDSX3:2:2356:9932:15342	60	-
chr18	42394176	42394177	A01177:23:H2L2FDSX3:2:1314:1850:24142/1	60	-
chr18	42894807	42894808	A01177:23:H2L2FDSX3:1:1264:28384:8218/1	60	-
chr18	43924238	43924239	A01177:23:H2L2FDSX3:1:1158:11939:13495/1	60	+
chr18	44952854	44952855	A01177:23:H2L2FDSX3:1:1108:21766:8061	60	+
chr18	45939254	45939255	A01177:23:H2L2FDSX3:1:1119:27995:24455/1	60	-
chr18	47899554	47899555	A01177:23:H2L2FDSX3:1:2451:10511:29496/1	60	+
chr18	48186132	48186133	A01177:23:H2L2FDSX3:1:1168:21088:27211/1	60	-
chr18	49137320	49137321	A01177:23:H2L2FDSX3:1:1238:24930:12383/1	60	+
chr18	49317948	49317949	A01177:23:H2L2FDSX3:2:1401:3821:10864/1	60	-
chr18	51011432	51011433	A01177:23:H2L2FDSX3:1:2332:32651:13448	60	-
chr18	52315403	52315404	A01177:23:H2L2FDSX3:1:1348:5376:19820/1	60	-
chr18	53418304	53418305	A01177:23:H2L2FDSX3:1:1120:12608:10050/1	60	+
chr18	54179867	54179868	A01177:23:H2L2FDSX3:1:2571:15582:23813/1	60	+
chr18	54276657	54276658	A01177:23:H2L2FDSX3:1:1228:4417:32816/1	60	-
chr18	54864894	54864895	A01177:23:H2L2FDSX3:1:1468:29532:36542/1	60	+
chr18	54869988	54869989	A01177:23:H2L2FDSX3:1:1126:19551:32910/1	60	-
chr18	56617546	56617547	A01177:23:H2L2FDSX3:1:1107:26124:22153/1	60	-
chr18	56621540	56621541	A01177:23:H2L2FDSX3:1:1638:16468:6652/1	60	+
chr18	56622272	56622273	A01177:23:H2L2FDSX3:1:1203:30427:24377/1	60	-
chr18	58891451	58891452	A01177:23:H2L2FDSX3:1:1507:6289:23813/1	60	+
chr18	59684370	59684371	A01177:23:H2L2FDSX3:4:1543:10095:32033/1	60	+
chr18	59900173	59900174	A01177:23:H2L2FDSX3:1:1142:3278:21167	60	-
chr18	60181618	60181619	A01177:23:H2L2FDSX3:1:1417:2781:15264/1	60	+
chr18	60374399	60374400	A01177:23:H2L2FDSX3:2:1376:7057:17534/1	60	-
chr18	60461917	60461918	A01177:23:H2L2FDSX3:1:1314:9724:29731	60	+
chr18	61118343	61118344	A01177:23:H2L2FDSX3:1:1241:16604:16532/1	60	-
chr18	62075595	62075596	A01177:23:H2L2FDSX3:1:1217:20889:27430/1	60	-
chr18	62251460	62251461	A01177:23:H2L2FDSX3:2:1523:2365:13260	60	+
chr18	62802919	62802920	A01177:23:H2L2FDSX3:1:1241:1009:22185/1	60	+
chr18	62832539	62832540	A01177:23:H2L2FDSX3:1:1106:8504:29966/1	60	+
chr18	62943642	62943643	A01177:23:H2L2FDSX3:1:1358:7618:16282/1	60	-
chr18	62997630	62997631	A01177:23:H2L2FDSX3:2:2125:11568:9064/1	60	-
chr18	63350288	63350289	A01177:23:H2L2FDSX3:1:1431:8847:3380/1	60	+
chr18	63986863	63986864	A01177:23:H2L2FDSX3:1:1233:29912:10394	60	+
chr18	63995773	63995774	A01177:23:H2L2FDSX3:1:1645:1904:21731/1	60	+
chr18	64099836	64099837	A01177:23:H2L2FDSX3:1:1135:11496:27195/1	60	+
chr18	64251279	64251280	A01177:23:H2L2FDSX3:1:1127:15727:1266/1	60	-
chr18	64503120	64503121	A01177:23:H2L2FDSX3:1:1161:3911:33317/1	60	-
chr18	64901543	64901544	A01177:23:H2L2FDSX3:1:1104:27145:24298/1	60	+
chr18	65065060	65065061	A01177:23:H2L2FDSX3:1:1252:22101:29997/1	60	+
chr18	65847472	65847473	A01177:23:H2L2FDSX3:2:2431:21820:31328	60	-
chr18	65874341	65874342	A01177:23:H2L2FDSX3:1:1447:9390:22545/1	60	+
chr18	68678984	68678985	A01177:23:H2L2FDSX3:1:1273:1696:33489/1	60	+
chr18	68685418	68685419	A01177:23:H2L2FDSX3:1:1433:4571:3082/1	60	-
chr18	68893232	68893233	A01177:23:H2L2FDSX3:1:2660:1262:33614/1	60	-
chr18	69388484	69388485	A01177:23:H2L2FDSX3:1:2576:5864:3693/1	60	+
chr18	69660707	69660708	A01177:23:H2L2FDSX3:3:1223:29089:9846	60	-
chr18	69784490	69784491	A01177:23:H2L2FDSX3:1:1169:10140:26537/1	60	+
chr18	69912067	69912068	A01177:23:H2L2FDSX3:1:1259:20871:33223/1	60	+
chr18	70077756	70077757	A01177:23:H2L2FDSX3:1:1166:19551:7169	60	+
chr18	70132631	70132632	A01177:23:H2L2FDSX3:1:1414:13024:25363/1	60	+
chr18	70327796	70327797	A01177:23:H2L2FDSX3:1:1232:23421:36886/1	60	-
chr18	74654957	74654958	A01177:23:H2L2FDSX3:2:2408:15835:35023/1	60	-
[truncated: 3,332 more rows]
