# Supplementary material for: HIV-1 capsid stability enables inositol phosphate-independent infection of target cells and promotes integration into genes
Source: PLoS Pathog. 2023 Jun 2;19(6):e1011423. doi: 10.1371/journal.ppat.1011423 (PMC10266667; doi:10.1371/journal.ppat.1011423)
Supplement: S2 Data — (TAR.GZ) [file ppat.1011423.s013.tar.gz › CEM_WT_B/CA_Q63A-Q67A/Unique_hg38_integration_sites/8460-GS-1.bed]

chr1	810539	810540	A00252:282:HW5LJDSX3:3:2174:24424:19492	60	-
chr1	2143203	2143204	A00252:282:HW5LJDSX3:2:1377:2013:18286/1	60	+
chr1	6031612	6031613	A00252:282:HW5LJDSX3:3:1447:6931:21010/1	60	-
chr1	6220812	6220813	A00252:282:HW5LJDSX3:1:1245:19307:8406/1	60	-
chr1	6232380	6232381	A00252:282:HW5LJDSX3:1:1235:31033:24017	60	-
chr1	6726878	6726879	A00252:282:HW5LJDSX3:1:2442:12545:28980/1	60	+
chr1	7819986	7819987	A00252:282:HW5LJDSX3:1:2464:24532:16329	60	-
chr1	7904825	7904826	A00252:282:HW5LJDSX3:2:1532:15402:21496	60	+
chr1	8489033	8489034	A00252:282:HW5LJDSX3:2:1469:3305:12790	60	-
chr1	8579509	8579510	A00252:282:HW5LJDSX3:1:2336:19226:33379/1	60	-
chr1	8649989	8649990	A00252:282:HW5LJDSX3:3:1525:9760:15796	60	-
chr1	8723053	8723054	A00252:282:HW5LJDSX3:1:1141:17725:16877/1	60	+
chr1	8723055	8723056	A00252:282:HW5LJDSX3:4:2459:13304:32863	60	+
chr1	8725266	8725267	A00252:282:HW5LJDSX3:1:1306:8811:26678/1	60	-
chr1	8780186	8780187	A00252:282:HW5LJDSX3:2:2607:24135:27884	60	-
chr1	8780187	8780188	A00252:282:HW5LJDSX3:3:2147:11207:30452	60	-
chr1	8916554	8916555	A00252:282:HW5LJDSX3:4:2563:11369:20494/1	60	-
chr1	8965034	8965035	A00252:282:HW5LJDSX3:3:2646:5367:17581/1	60	-
chr1	9815490	9815491	A00252:282:HW5LJDSX3:1:1153:20636:36511/1	60	+
chr1	10097187	10097188	A00252:282:HW5LJDSX3:1:1102:4571:11350/1	60	-
chr1	10148214	10148215	A00252:282:HW5LJDSX3:2:2540:19434:36808/1	60	-
chr1	10148216	10148217	A00252:282:HW5LJDSX3:1:1512:25644:8703/1	60	-
chr1	10161986	10161987	A00252:282:HW5LJDSX3:4:1229:7374:3959/1	60	-
chr1	10298744	10298745	A00252:282:HW5LJDSX3:1:1121:8250:37012/1	60	+
chr1	10577691	10577692	A00252:282:HW5LJDSX3:1:1114:27091:17785/1	60	+
chr1	11120477	11120478	A00252:282:HW5LJDSX3:1:2669:3965:15812/1	60	-
chr1	11222372	11222373	A00252:282:HW5LJDSX3:1:1123:14353:35869/1	60	+
chr1	12287695	12287696	A00252:282:HW5LJDSX3:4:2614:13187:30311	60	-
chr1	12288007	12288008	A00252:282:HW5LJDSX3:1:1101:14769:30953/1	60	+
chr1	12288008	12288009	A00252:282:HW5LJDSX3:4:1174:9028:23265	60	+
chr1	12303678	12303679	A00252:282:HW5LJDSX3:1:1101:1298:23563/1	60	+
chr1	12303679	12303680	A00252:282:HW5LJDSX3:2:2536:9462:11553/1	60	+
chr1	12303680	12303681	A00252:282:HW5LJDSX3:4:1309:23059:30561	60	+
chr1	13474511	13474512	A00252:282:HW5LJDSX3:1:1535:30255:35227/1	60	+
chr1	15920834	15920835	A00252:282:HW5LJDSX3:1:1109:14678:7811/1	60	+
chr1	17031614	17031615	A00252:282:HW5LJDSX3:1:2516:27028:7842	60	-
chr1	18336639	18336640	A00252:282:HW5LJDSX3:1:1208:2682:7200/1	60	+
chr1	19610355	19610356	A00252:282:HW5LJDSX3:1:1173:9616:21684	60	+
chr1	20929308	20929309	A00252:282:HW5LJDSX3:2:2473:18186:6402	60	-
chr1	20950092	20950093	A00252:282:HW5LJDSX3:1:1148:11306:9236/1	60	+
chr1	20950753	20950754	A00252:282:HW5LJDSX3:1:1562:25961:9565	60	+
chr1	20973060	20973061	A00252:282:HW5LJDSX3:1:2511:18502:24580	60	+
chr1	21014595	21014596	A00252:282:HW5LJDSX3:1:2344:22037:4993/1	60	-
chr1	21099127	21099128	A00252:282:HW5LJDSX3:1:1160:21386:33207	60	+
chr1	22960460	22960461	A00252:282:HW5LJDSX3:3:2475:22968:14935/1	60	-
chr1	23040911	23040912	A00252:282:HW5LJDSX3:1:1101:10737:22592/1	60	+
chr1	23155053	23155054	A00252:282:HW5LJDSX3:1:1219:6162:14826/1	60	-
chr1	29008375	29008376	A00252:282:HW5LJDSX3:1:2502:16541:10880/1	60	-
chr1	29028001	29028002	A00252:282:HW5LJDSX3:1:1312:26494:34256	60	-
chr1	29061212	29061213	A00252:282:HW5LJDSX3:2:1412:28357:8453	60	-
chr1	29162313	29162314	A00252:282:HW5LJDSX3:1:1325:9028:35759/1	60	+
chr1	29205631	29205632	A00252:282:HW5LJDSX3:4:1438:7337:32424/1	60	-
chr1	30735086	30735087	A00252:282:HW5LJDSX3:1:1309:4101:31892/1	60	-
chr1	31005379	31005380	A00252:282:HW5LJDSX3:4:1377:11333:13009	60	-
chr1	31022274	31022275	A00252:282:HW5LJDSX3:1:1107:23285:20870/1	60	+
chr1	31022275	31022276	A00252:282:HW5LJDSX3:3:2346:31033:26960	60	+
chr1	31148994	31148995	A00252:282:HW5LJDSX3:2:1340:21097:1360/1	60	+
chr1	33173505	33173506	A00252:282:HW5LJDSX3:1:1165:4535:23813/1	60	+
chr1	34996812	34996813	A00252:282:HW5LJDSX3:1:1113:6008:15812/1	60	+
chr1	34996814	34996815	A00252:282:HW5LJDSX3:2:2151:14335:29262	60	+
chr1	35027442	35027443	A00252:282:HW5LJDSX3:1:1111:5141:5885/1	60	-
chr1	35631429	35631430	A00252:282:HW5LJDSX3:2:1343:28709:6057	60	-
chr1	35631994	35631995	A00252:282:HW5LJDSX3:2:2160:22959:11005/1	60	+
chr1	35759681	35759682	A00252:282:HW5LJDSX3:1:1315:11722:9455/1	60	-
chr1	36255515	36255516	A00252:282:HW5LJDSX3:3:1203:13847:12696	60	-
chr1	39871803	39871804	A00252:282:HW5LJDSX3:1:1545:15167:20588	60	+
chr1	44929872	44929873	A00252:282:HW5LJDSX3:1:2313:28004:14450	60	+
chr1	44962708	44962709	A00252:282:HW5LJDSX3:1:1275:29234:29481/1	60	+
chr1	44980437	44980438	A00252:282:HW5LJDSX3:3:2541:28438:5306/1	60	-
chr1	44980439	44980440	A00252:282:HW5LJDSX3:1:1107:8052:29622/1	60	-
chr1	46867450	46867451	A00252:282:HW5LJDSX3:2:2120:3106:15828	60	+
chr1	47089126	47089127	A00252:282:HW5LJDSX3:2:1642:25880:18630	60	+
chr1	47257857	47257858	A00252:282:HW5LJDSX3:3:1112:4689:33317/1	60	+
chr1	47365331	47365332	A00252:282:HW5LJDSX3:1:2256:16080:32941	60	-
chr1	48781631	48781632	A00252:282:HW5LJDSX3:2:1469:26024:27305	60	-
chr1	49023546	49023547	A00252:282:HW5LJDSX3:4:2462:29487:16235/1	60	+
chr1	50599139	50599140	A00252:282:HW5LJDSX3:4:1513:26422:4100	60	-
chr1	50799612	50799613	A00252:282:HW5LJDSX3:1:1438:4218:17534/1	60	-
chr1	51017124	51017125	A00252:282:HW5LJDSX3:4:1442:23990:26725	60	+
chr1	51765246	51765247	A00252:282:HW5LJDSX3:1:1128:16803:16877/1	60	+
chr1	51765248	51765249	A00252:282:HW5LJDSX3:4:2532:27425:21527/1	60	+
chr1	51814383	51814384	A00252:282:HW5LJDSX3:1:1239:18973:25989/1	60	+
chr1	51814384	51814385	A00252:282:HW5LJDSX3:2:2221:29866:10817/1	60	+
chr1	52252903	52252904	A00252:282:HW5LJDSX3:1:2562:15212:20228/1	60	+
chr1	52800848	52800849	A00252:282:HW5LJDSX3:1:1101:27606:9972/1	60	+
chr1	52981009	52981010	A00252:282:HW5LJDSX3:1:1374:5810:36260/1	60	-
chr1	53849274	53849275	A00252:282:HW5LJDSX3:2:2116:3459:14403	60	-
chr1	54694561	54694562	A00252:282:HW5LJDSX3:2:1663:28393:6731/1	60	-
chr1	57122439	57122440	A00252:282:HW5LJDSX3:1:1155:27715:17049/1	60	+
chr1	58527517	58527518	A00252:282:HW5LJDSX3:1:2537:28519:30592/1	60	-
chr1	59327448	59327449	A00252:282:HW5LJDSX3:1:1146:21414:13056/1	60	+
chr1	59335265	59335266	A00252:282:HW5LJDSX3:1:1509:13829:22467/1	60	+
chr1	61741375	61741376	A00252:282:HW5LJDSX3:3:2325:31656:33552	60	-
chr1	62469247	62469248	A00252:282:HW5LJDSX3:3:1356:10655:19288/1	60	-
chr1	62522430	62522431	A00252:282:HW5LJDSX3:1:2659:16324:15765/1	60	+
chr1	63263934	63263935	A00252:282:HW5LJDSX3:2:2124:4725:8797	60	-
chr1	65033723	65033724	A00252:282:HW5LJDSX3:2:2449:24587:31046/1	60	-
chr1	65231670	65231671	A00252:282:HW5LJDSX3:1:1103:27624:35211/1	60	+
chr1	65397971	65397972	A00252:282:HW5LJDSX3:1:2603:20021:32409	60	-
chr1	65403893	65403894	A00252:282:HW5LJDSX3:2:2529:19117:16908	60	-
chr1	65403894	65403895	A00252:282:HW5LJDSX3:1:2130:21983:1110	60	-
chr1	65403895	65403896	A00252:282:HW5LJDSX3:3:2252:13883:26005/1	60	-
chr1	65493419	65493420	A00252:282:HW5LJDSX3:3:2249:10312:30467/1	60	+
chr1	68025779	68025780	A00252:282:HW5LJDSX3:3:2553:31665:25488	60	-
chr1	68479256	68479257	A00252:282:HW5LJDSX3:1:1140:21721:29434/1	60	+
chr1	70151676	70151677	A00252:282:HW5LJDSX3:1:1113:12635:36965/1	60	-
chr1	70180276	70180277	A00252:282:HW5LJDSX3:1:1144:19506:11318/1	60	-
chr1	70181423	70181424	A00252:282:HW5LJDSX3:1:1566:5791:2253	60	-
chr1	70192480	70192481	A00252:282:HW5LJDSX3:1:1114:27905:13495/1	60	+
chr1	70192481	70192482	A00252:282:HW5LJDSX3:1:2217:2691:33771	60	+
chr1	70227478	70227479	A00252:282:HW5LJDSX3:1:2153:19316:33755	60	-
chr1	70580139	70580140	A00252:282:HW5LJDSX3:1:1123:12337:21950/1	60	-
chr1	71006377	71006378	A00252:282:HW5LJDSX3:1:1238:31033:22106	60	-
chr1	71061274	71061275	A00252:282:HW5LJDSX3:1:1141:16342:36746/1	60	+
chr1	71206572	71206573	A00252:282:HW5LJDSX3:2:1669:3540:20964	60	-
chr1	71366362	71366363	A00252:282:HW5LJDSX3:1:1176:9923:18677/1	60	-
chr1	72263358	72263359	A00252:282:HW5LJDSX3:1:2232:8431:2628	60	+
chr1	72295020	72295021	A00252:282:HW5LJDSX3:1:1208:2211:16877/1	60	+
chr1	72378285	72378286	A00252:282:HW5LJDSX3:4:2519:15049:8296/1	60	+
chr1	72784413	72784414	A00252:282:HW5LJDSX3:3:2209:2022:29074/1	60	+
chr1	72883746	72883747	A00252:282:HW5LJDSX3:1:1228:16360:10723/1	60	+
chr1	73013183	73013184	A00252:282:HW5LJDSX3:1:1140:10746:8891	60	-
chr1	73355136	73355137	A00252:282:HW5LJDSX3:1:1277:7166:32315/1	60	+
chr1	74200141	74200142	A00252:282:HW5LJDSX3:1:1141:11876:30890/1	60	+
chr1	74722830	74722831	A00252:282:HW5LJDSX3:1:1234:8666:6073/1	60	+
chr1	75908499	75908500	A00252:282:HW5LJDSX3:1:1155:16694:10394/1	60	+
chr1	77137957	77137958	A00252:282:HW5LJDSX3:1:1331:7518:14544/1	60	-
chr1	77165802	77165803	A00252:282:HW5LJDSX3:1:1144:24117:35837/1	60	+
chr1	77165803	77165804	A00252:282:HW5LJDSX3:3:2309:29975:8750	60	+
chr1	77192661	77192662	A00252:282:HW5LJDSX3:1:1108:3369:22764/1	60	+
chr1	77212508	77212509	A00252:282:HW5LJDSX3:3:1332:8639:22091/1	60	+
chr1	77874865	77874866	A00252:282:HW5LJDSX3:1:1216:10981:14779	60	+
chr1	78061887	78061888	A00252:282:HW5LJDSX3:2:2120:30888:15060	60	+
chr1	79108072	79108073	A00252:282:HW5LJDSX3:2:2420:27199:3098	60	+
chr1	79135413	79135414	A00252:282:HW5LJDSX3:1:1125:25988:11115/1	60	+
chr1	79135415	79135416	A00252:282:HW5LJDSX3:3:2518:20148:27993	60	+
chr1	80501118	80501119	A00252:282:HW5LJDSX3:4:1673:19678:5071	60	+
chr1	80747652	80747653	A00252:282:HW5LJDSX3:3:2455:5981:27320/1	60	-
chr1	80891105	80891106	A00252:282:HW5LJDSX3:4:1109:23411:15671	60	+
chr1	81227025	81227026	A00252:282:HW5LJDSX3:1:1117:19840:34569/1	60	+
chr1	81227026	81227027	A00252:282:HW5LJDSX3:2:2608:28845:7513	60	+
chr1	81809319	81809320	A00252:282:HW5LJDSX3:3:1472:32072:16924	60	+
chr1	82082145	82082146	A00252:282:HW5LJDSX3:4:1477:6578:18740	60	+
chr1	82277306	82277307	A00252:282:HW5LJDSX3:1:2143:28058:25942	60	-
chr1	83156987	83156988	A00252:282:HW5LJDSX3:2:1144:16975:1736/1	60	-
chr1	83477737	83477738	A00252:282:HW5LJDSX3:2:1409:23402:10582/1	60	+
chr1	83579895	83579896	A00252:282:HW5LJDSX3:4:2155:30373:17644	60	+
chr1	84092973	84092974	A00252:282:HW5LJDSX3:1:1108:27028:34679/1	60	+
chr1	84092975	84092976	A00252:282:HW5LJDSX3:3:1534:30282:1141	60	+
chr1	84494100	84494101	A00252:282:HW5LJDSX3:1:1117:6949:27117/1	60	+
chr1	85189698	85189699	A00252:282:HW5LJDSX3:1:2347:5195:24674	60	-
chr1	85660440	85660441	A00252:282:HW5LJDSX3:1:1344:8576:29778/1	60	-
chr1	86713179	86713180	A00252:282:HW5LJDSX3:3:1319:2808:18129	60	-
chr1	86974952	86974953	A00252:282:HW5LJDSX3:1:2204:25617:10817	60	+
chr1	86978074	86978075	A00252:282:HW5LJDSX3:2:2153:20464:4460	60	-
chr1	86978076	86978077	A00252:282:HW5LJDSX3:3:1111:4752:24627/1	60	-
chr1	87041802	87041803	A00252:282:HW5LJDSX3:1:1134:17146:31876/1	60	+
chr1	87623177	87623178	A00252:282:HW5LJDSX3:2:2171:32154:19445/1	60	+
chr1	88776939	88776940	A00252:282:HW5LJDSX3:3:1165:26883:6214/1	60	-
chr1	88960416	88960417	A00252:282:HW5LJDSX3:2:2652:6506:26694	60	+
chr1	89168847	89168848	A00252:282:HW5LJDSX3:2:2545:18141:13870/1	60	-
chr1	89692512	89692513	A00252:282:HW5LJDSX3:3:2641:5240:33959	60	-
chr1	90932413	90932414	A00252:282:HW5LJDSX3:3:1139:18304:12743/1	60	+
chr1	92297153	92297154	A00252:282:HW5LJDSX3:1:1162:20012:16767/1	60	+
chr1	93123172	93123173	A00252:282:HW5LJDSX3:4:2542:9995:17425/1	60	-
chr1	93164956	93164957	A00252:282:HW5LJDSX3:1:2123:12897:18568/1	60	+
chr1	93231470	93231471	A00252:282:HW5LJDSX3:1:1127:20898:8656/1	60	+
chr1	93231471	93231472	A00252:282:HW5LJDSX3:4:1329:24171:8375/1	60	+
chr1	94439172	94439173	A00252:282:HW5LJDSX3:1:1231:23041:29684/1	60	+
chr1	95009611	95009612	A00252:282:HW5LJDSX3:3:1563:26811:29199/1	60	-
chr1	95145602	95145603	A00252:282:HW5LJDSX3:1:1116:13440:15906/1	60	-
chr1	96795413	96795414	A00252:282:HW5LJDSX3:1:1128:5511:30984	60	-
chr1	96858756	96858757	A00252:282:HW5LJDSX3:2:1144:4110:11647/1	60	+
chr1	97326776	97326777	A00252:282:HW5LJDSX3:1:1665:16495:23234/1	60	+
chr1	97778016	97778017	A00252:282:HW5LJDSX3:1:1271:9335:3662	60	+
chr1	97796253	97796254	A00252:282:HW5LJDSX3:1:1107:28736:15123/1	60	+
chr1	97830261	97830262	A00252:282:HW5LJDSX3:1:1105:20763:13839/1	60	+
chr1	97830263	97830264	A00252:282:HW5LJDSX3:3:2540:32497:31469	60	+
chr1	98029394	98029395	A00252:282:HW5LJDSX3:1:2234:17490:26741	60	-
chr1	98035807	98035808	A00252:282:HW5LJDSX3:1:2423:28926:8813/1	60	-
chr1	98255994	98255995	A00252:282:HW5LJDSX3:1:1134:26883:29794/1	60	-
chr1	98411279	98411280	A00252:282:HW5LJDSX3:1:1165:4499:17895/1	60	+
chr1	100112289	100112290	A00252:282:HW5LJDSX3:1:2176:19822:30342/1	60	-
chr1	100115515	100115516	A00252:282:HW5LJDSX3:1:2655:6144:2456	60	+
chr1	101210910	101210911	A00252:282:HW5LJDSX3:1:1121:20383:8797/1	60	+
chr1	101210911	101210912	A00252:282:HW5LJDSX3:2:2368:1253:30906/1	60	+
chr1	101210912	101210913	A00252:282:HW5LJDSX3:1:1649:21829:27837/1	60	+
chr1	101750150	101750151	A00252:282:HW5LJDSX3:4:1569:26702:7122	60	+
chr1	103533750	103533751	A00252:282:HW5LJDSX3:4:2650:6343:17581	60	-
chr1	103544221	103544222	A00252:282:HW5LJDSX3:1:1141:29514:14121/1	60	+
chr1	103601318	103601319	A00252:282:HW5LJDSX3:1:1168:10854:27305/1	60	-
chr1	105824111	105824112	A00252:282:HW5LJDSX3:1:1132:20211:17738/1	60	+
chr1	105837605	105837606	A00252:282:HW5LJDSX3:1:1468:18792:15468/1	60	-
chr1	105859075	105859076	A00252:282:HW5LJDSX3:1:1123:21169:2644/1	60	-
chr1	107599545	107599546	A00252:282:HW5LJDSX3:1:1147:21278:36871/1	60	-
chr1	107797795	107797796	A00252:282:HW5LJDSX3:1:1108:25211:21198/1	60	+
chr1	107797797	107797798	A00252:282:HW5LJDSX3:3:2543:27245:36746	60	+
chr1	107806937	107806938	A00252:282:HW5LJDSX3:2:2120:32416:36151	60	+
chr1	107817990	107817991	A00252:282:HW5LJDSX3:4:1213:21314:14512/1	60	-
chr1	107824774	107824775	A00252:282:HW5LJDSX3:1:1362:15754:4257/1	60	+
chr1	108168921	108168922	A00252:282:HW5LJDSX3:1:1216:14769:15295/1	60	-
chr1	108802458	108802459	A00252:282:HW5LJDSX3:1:2220:19633:8844/1	60	-
chr1	109404114	109404115	A00252:282:HW5LJDSX3:1:1118:6361:32550/1	60	-
chr1	110365881	110365882	A00252:282:HW5LJDSX3:1:1648:25654:19492/1	60	+
chr1	111117912	111117913	A00252:282:HW5LJDSX3:1:2552:13178:20619/1	60	-
chr1	111149325	111149326	A00252:282:HW5LJDSX3:1:2361:3134:25801/1	60	-
chr1	111173676	111173677	A00252:282:HW5LJDSX3:1:1122:11379:22514/1	60	-
chr1	111659223	111659224	A00252:282:HW5LJDSX3:1:1178:14199:3724/1	60	-
chr1	111765830	111765831	A00252:282:HW5LJDSX3:3:2622:14516:2832	60	-
chr1	112965047	112965048	A00252:282:HW5LJDSX3:4:1260:26332:35070/1	60	+
chr1	112974344	112974345	A00252:282:HW5LJDSX3:1:1630:31557:19758	60	+
chr1	113650756	113650757	A00252:282:HW5LJDSX3:1:1122:8260:12665/1	60	-
chr1	113955892	113955893	A00252:282:HW5LJDSX3:1:1105:16667:23563/1	60	+
chr1	114359614	114359615	A00252:282:HW5LJDSX3:1:1151:20537:27946	60	+
chr1	114550858	114550859	A00252:282:HW5LJDSX3:2:1551:17689:26271	60	-
chr1	117413203	117413204	A00252:282:HW5LJDSX3:1:1419:7609:15765/1	60	+
chr1	117467918	117467919	A00252:282:HW5LJDSX3:4:2454:27227:32174/1	60	+
chr1	117500036	117500037	A00252:282:HW5LJDSX3:1:1359:20392:2769/1	60	+
chr1	117500038	117500039	A00252:282:HW5LJDSX3:3:2518:15890:11569	60	+
chr1	118295737	118295738	A00252:282:HW5LJDSX3:1:1102:6515:15781/1	60	+
chr1	118295739	118295740	A00252:282:HW5LJDSX3:1:2615:9652:6433	60	+
chr1	118738166	118738167	A00252:282:HW5LJDSX3:1:1261:28546:15170/1	60	-
chr1	118739352	118739353	A00252:282:HW5LJDSX3:1:1142:21260:12540/1	60	-
chr1	119971621	119971622	A00252:282:HW5LJDSX3:1:1207:14073:11240/1	60	+
chr1	120741620	120741621	A00252:282:HW5LJDSX3:1:1412:32389:21324/1	60	+
chr1	121554401	121554402	A00252:282:HW5LJDSX3:4:1133:31060:29481/1	60	+
chr1	121557076	121557077	A00252:282:HW5LJDSX3:3:2112:11514:22341/1	60	-
chr1	121569058	121569059	A00252:282:HW5LJDSX3:4:1135:24939:31845/1	60	+
chr1	121569060	121569061	A00252:282:HW5LJDSX3:3:2541:29405:1031	60	+
chr1	144419273	144419274	A00252:282:HW5LJDSX3:1:1107:8458:30232/1	60	+
chr1	144419274	144419275	A00252:282:HW5LJDSX3:2:2120:15492:24752	60	+
chr1	145613523	145613524	A00252:282:HW5LJDSX3:1:2670:30517:22216	60	+
chr1	149110617	149110618	A00252:282:HW5LJDSX3:1:1236:27941:4100/1	60	+
chr1	149110619	149110620	A00252:282:HW5LJDSX3:3:2577:16947:28150/1	60	+
chr1	149968227	149968228	A00252:282:HW5LJDSX3:1:1168:9281:31532/1	60	+
chr1	150818477	150818478	A00252:282:HW5LJDSX3:1:1148:20094:15906/1	60	-
chr1	155486998	155486999	A00252:282:HW5LJDSX3:1:1250:9607:15029/1	60	+
chr1	155510908	155510909	A00252:282:HW5LJDSX3:2:1256:22173:9956/1	60	+
chr1	155664947	155664948	A00252:282:HW5LJDSX3:2:2502:5014:4194	60	+
chr1	155926059	155926060	A00252:282:HW5LJDSX3:1:1165:29044:34726/1	60	+
chr1	155926061	155926062	A00252:282:HW5LJDSX3:3:2541:16242:6449	60	+
chr1	156015701	156015702	A00252:282:HW5LJDSX3:1:1131:24334:33113/1	60	-
chr1	159041845	159041846	A00252:282:HW5LJDSX3:1:2501:11993:36980	60	+
chr1	161151702	161151703	A00252:282:HW5LJDSX3:1:2105:5638:31610	60	-
chr1	163298540	163298541	A00252:282:HW5LJDSX3:1:1231:25997:26318/1	60	+
chr1	163340936	163340937	A00252:282:HW5LJDSX3:1:1451:2058:32925/1	60	+
chr1	163345743	163345744	A00252:282:HW5LJDSX3:1:1238:18087:33724/1	60	+
chr1	165761967	165761968	A00252:282:HW5LJDSX3:3:2539:18204:23406	60	-
chr1	167145586	167145587	A00252:282:HW5LJDSX3:2:1165:24831:5290	60	-
chr1	167145590	167145591	A00252:282:HW5LJDSX3:1:1117:13187:1125	60	-
chr1	168030692	168030693	A00252:282:HW5LJDSX3:1:1241:29152:15655/1	60	+
chr1	168648221	168648222	A00252:282:HW5LJDSX3:3:1454:4336:31266/1	60	-
chr1	169241344	169241345	A00252:282:HW5LJDSX3:2:1209:32280:24142	60	-
chr1	169297766	169297767	A00252:282:HW5LJDSX3:1:1610:9715:16908/1	60	+
chr1	169476714	169476715	A00252:282:HW5LJDSX3:1:2322:21902:34726/1	60	-
chr1	169966264	169966265	A00252:282:HW5LJDSX3:2:2608:28013:24831	60	-
chr1	170342053	170342054	A00252:282:HW5LJDSX3:1:1102:5267:28651/1	60	+
chr1	170553041	170553042	A00252:282:HW5LJDSX3:2:1511:11451:14685/1	60	+
chr1	171737082	171737083	A00252:282:HW5LJDSX3:1:1635:31313:9596/1	60	+
chr1	172569650	172569651	A00252:282:HW5LJDSX3:1:2316:19470:8531	60	-
chr1	173844543	173844544	A00252:282:HW5LJDSX3:2:2467:20591:35618	60	+
chr1	174185973	174185974	A00252:282:HW5LJDSX3:4:2409:5611:24612/1	60	-
chr1	174430600	174430601	A00252:282:HW5LJDSX3:1:1359:6244:28087/1	60	+
chr1	174470254	174470255	A00252:282:HW5LJDSX3:2:2253:5376:16501/1	60	+
chr1	174595775	174595776	A00252:282:HW5LJDSX3:1:2228:8567:2988/1	60	+
chr1	174595776	174595777	A00252:282:HW5LJDSX3:2:2228:9046:18349/1	60	+
chr1	174691154	174691155	A00252:282:HW5LJDSX3:1:2315:12255:10942	60	+
chr1	176014343	176014344	A00252:282:HW5LJDSX3:3:1651:3513:7576/1	60	-
chr1	176083243	176083244	A00252:282:HW5LJDSX3:1:1207:8160:16031/1	60	+
chr1	176861422	176861423	A00252:282:HW5LJDSX3:1:2144:27208:31391/1	60	+
chr1	177764211	177764212	A00252:282:HW5LJDSX3:3:1615:13883:1204/1	60	-
chr1	178819833	178819834	A00252:282:HW5LJDSX3:2:1346:17038:30060/1	60	-
chr1	179892307	179892308	A00252:282:HW5LJDSX3:4:1233:12888:11725/1	60	-
chr1	180776533	180776534	A00252:282:HW5LJDSX3:1:1116:27543:19570/1	60	-
chr1	180781042	180781043	A00252:282:HW5LJDSX3:1:1658:27679:15233/1	60	-
chr1	182667740	182667741	A00252:282:HW5LJDSX3:3:2672:1588:23782	60	+
chr1	184482273	184482274	A00252:282:HW5LJDSX3:3:2474:24587:12070/1	60	-
chr1	184725168	184725169	A00252:282:HW5LJDSX3:1:1617:15501:2221/1	60	-
chr1	184967785	184967786	A00252:282:HW5LJDSX3:1:1116:17400:35321/1	60	+
chr1	184967787	184967788	A00252:282:HW5LJDSX3:1:1655:24252:17065/1	60	+
chr1	185298407	185298408	A00252:282:HW5LJDSX3:1:1540:30337:10191/1	60	-
chr1	186370598	186370599	A00252:282:HW5LJDSX3:1:1115:28953:5321/1	60	-
chr1	186390751	186390752	A00252:282:HW5LJDSX3:1:1102:10583:25019/1	60	+
chr1	186390752	186390753	A00252:282:HW5LJDSX3:1:2131:26069:2112	60	+
chr1	187115998	187115999	A00252:282:HW5LJDSX3:1:1315:9815:9565	60	+
chr1	187116000	187116001	A00252:282:HW5LJDSX3:3:2635:25138:28119	60	+
chr1	187184890	187184891	A00252:282:HW5LJDSX3:1:2131:14534:4053	60	+
chr1	188529452	188529453	A00252:282:HW5LJDSX3:1:2142:9697:32597/1	60	+
chr1	188999639	188999640	A00252:282:HW5LJDSX3:4:2571:24786:2425/1	60	-
chr1	189285697	189285698	A00252:282:HW5LJDSX3:1:2437:8296:19398/1	60	-
chr1	189644255	189644256	A00252:282:HW5LJDSX3:1:1108:2917:4351/1	60	+
chr1	189644256	189644257	A00252:282:HW5LJDSX3:2:2218:20274:32471	60	+
chr1	190094928	190094929	A00252:282:HW5LJDSX3:2:1149:14624:26944/1	60	+
chr1	190141746	190141747	A00252:282:HW5LJDSX3:1:1101:21441:33364/1	60	+
chr1	190141747	190141748	A00252:282:HW5LJDSX3:4:2519:12970:19006	60	+
chr1	190141748	190141749	A00252:282:HW5LJDSX3:3:2518:26549:22075	60	+
chr1	190740652	190740653	A00252:282:HW5LJDSX3:1:1204:2862:9831/1	60	+
chr1	191020389	191020390	A00252:282:HW5LJDSX3:3:2108:18448:35916	60	-
chr1	191050716	191050717	A00252:282:HW5LJDSX3:3:1416:13413:1235	60	+
chr1	191321548	191321549	A00252:282:HW5LJDSX3:3:1465:19307:6277	60	+
chr1	191321559	191321560	A00252:282:HW5LJDSX3:4:2355:8269:32033	60	+
chr1	191815756	191815757	A00252:282:HW5LJDSX3:1:2421:10529:1407/1	60	+
chr1	191887239	191887240	A00252:282:HW5LJDSX3:1:2467:8504:8641/1	60	-
chr1	192127268	192127269	A00252:282:HW5LJDSX3:1:1313:25427:18693/1	60	+
chr1	192724978	192724979	A00252:282:HW5LJDSX3:1:1134:26431:18834/1	60	+
chr1	192724980	192724981	A00252:282:HW5LJDSX3:2:1330:1407:4805	60	+
chr1	192995426	192995427	A00252:282:HW5LJDSX3:1:2467:10863:12070/1	60	-
chr1	193090592	193090593	A00252:282:HW5LJDSX3:1:1120:16188:34538/1	60	+
chr1	193769029	193769030	A00252:282:HW5LJDSX3:1:2561:11650:2503	60	-
chr1	194329828	194329829	A00252:282:HW5LJDSX3:1:1243:14742:15781/1	60	+
chr1	195160448	195160449	A00252:282:HW5LJDSX3:1:1113:31286:3035/1	60	+
chr1	195368490	195368491	A00252:282:HW5LJDSX3:3:1104:2609:29246/1	60	-
chr1	195545925	195545926	A00252:282:HW5LJDSX3:2:1606:28610:31031/1	60	-
chr1	195762101	195762102	A00252:282:HW5LJDSX3:2:2659:6569:6073/1	60	-
chr1	196328490	196328491	A00252:282:HW5LJDSX3:1:1229:7355:16705/1	60	-
chr1	196876031	196876032	A00252:282:HW5LJDSX3:1:1602:29333:21449	60	-
chr1	197120017	197120018	A00252:282:HW5LJDSX3:2:2535:32127:15702	60	-
chr1	197193424	197193425	A00252:282:HW5LJDSX3:1:1239:25916:33285/1	60	-
chr1	197655707	197655708	A00252:282:HW5LJDSX3:3:2209:15185:4429/1	60	+
chr1	197657895	197657896	A00252:282:HW5LJDSX3:2:2506:18457:23218/1	60	-
chr1	197662902	197662903	A00252:282:HW5LJDSX3:1:1215:17589:7153/1	60	+
chr1	198289201	198289202	A00252:282:HW5LJDSX3:4:1539:2510:30765/1	60	-
chr1	198873821	198873822	A00252:282:HW5LJDSX3:1:1307:27868:33411	60	-
chr1	199122402	199122403	A00252:282:HW5LJDSX3:2:1622:7636:6167/1	60	+
chr1	199146723	199146724	A00252:282:HW5LJDSX3:2:2243:30074:30248	60	-
chr1	199146724	199146725	A00252:282:HW5LJDSX3:1:1201:26549:17033	60	-
chr1	199187434	199187435	A00252:282:HW5LJDSX3:1:1171:14299:12508/1	60	+
chr1	199189402	199189403	A00252:282:HW5LJDSX3:1:1376:21016:34131/1	60	+
chr1	200400323	200400324	A00252:282:HW5LJDSX3:1:1116:14922:15906/1	60	+
chr1	200400324	200400325	A00252:282:HW5LJDSX3:2:2115:8558:10144	60	+
chr1	200516442	200516443	A00252:282:HW5LJDSX3:3:1204:28673:21496/1	60	-
chr1	201755923	201755924	A00252:282:HW5LJDSX3:4:2422:14244:23625/1	60	-
chr1	203482692	203482693	A00252:282:HW5LJDSX3:4:1501:25699:8735	60	-
chr1	203825131	203825132	A00252:282:HW5LJDSX3:1:1123:3450:6809/1	60	+
chr1	203879747	203879748	A00252:282:HW5LJDSX3:1:1234:10574:27226/1	60	-
chr1	205710714	205710715	A00252:282:HW5LJDSX3:1:1147:14877:25504/1	60	+
chr1	206569304	206569305	A00252:282:HW5LJDSX3:3:2635:29966:29403	60	-
chr1	206569306	206569307	A00252:282:HW5LJDSX3:1:1159:19253:18114/1	60	-
chr1	207045862	207045863	A00252:282:HW5LJDSX3:1:2152:31665:25708	60	-
chr1	212049816	212049817	A00252:282:HW5LJDSX3:1:1126:23683:33144/1	60	+
chr1	212087077	212087078	A00252:282:HW5LJDSX3:1:1102:13521:30295/1	60	+
chr1	212876867	212876868	A00252:282:HW5LJDSX3:1:1127:29225:12587/1	60	+
chr1	213248913	213248914	A00252:282:HW5LJDSX3:1:1406:23710:21825/1	60	+
chr1	213600827	213600828	A00252:282:HW5LJDSX3:1:1465:21531:27946/1	60	-
chr1	213600828	213600829	A00252:282:HW5LJDSX3:3:2225:9462:22921	60	-
chr1	213625629	213625630	A00252:282:HW5LJDSX3:3:1350:10538:25880/1	60	-
chr1	214461650	214461651	A00252:282:HW5LJDSX3:2:2101:8142:9956	60	+
chr1	214662170	214662171	A00252:282:HW5LJDSX3:1:1145:6741:26976/1	60	+
chr1	215611192	215611193	A00252:282:HW5LJDSX3:1:1441:12364:35556	60	+
chr1	215612295	215612296	A00252:282:HW5LJDSX3:1:1239:14172:4836/1	60	-
chr1	216333743	216333744	A00252:282:HW5LJDSX3:2:2120:30843:18270	60	-
chr1	216651893	216651894	A00252:282:HW5LJDSX3:1:1132:11840:14763/1	60	+
chr1	216651895	216651896	A00252:282:HW5LJDSX3:2:1275:7093:33411/1	60	+
chr1	216685899	216685900	A00252:282:HW5LJDSX3:1:1247:11415:5697/1	60	+
chr1	216861810	216861811	A00252:282:HW5LJDSX3:1:2535:5348:32675	60	+
chr1	217492878	217492879	A00252:282:HW5LJDSX3:1:1105:7482:24095/1	60	-
chr1	217569967	217569968	A00252:282:HW5LJDSX3:1:1531:28049:10332/1	60	-
chr1	217686814	217686815	A00252:282:HW5LJDSX3:3:1650:25183:30671/1	60	-
chr1	217797773	217797774	A00252:282:HW5LJDSX3:1:1117:11623:35243/1	60	+
chr1	217797775	217797776	A00252:282:HW5LJDSX3:3:1277:28999:13260	60	+
chr1	218703346	218703347	A00252:282:HW5LJDSX3:1:1127:7645:19680/1	60	+
chr1	218871175	218871176	A00252:282:HW5LJDSX3:1:2332:4815:26866/1	60	-
chr1	219162749	219162750	A00252:282:HW5LJDSX3:2:1647:12183:15327	60	+
chr1	219183415	219183416	A00252:282:HW5LJDSX3:1:2222:30897:35524	60	+
chr1	219185577	219185578	A00252:282:HW5LJDSX3:1:1255:23240:1313/1	60	+
chr1	219211765	219211766	A00252:282:HW5LJDSX3:1:1506:24822:34397/1	60	+
chr1	219247307	219247308	A00252:282:HW5LJDSX3:4:1459:19714:31720/1	60	-
chr1	220256859	220256860	A00252:282:HW5LJDSX3:1:2352:16288:13542/1	60	+
chr1	222558473	222558474	A00252:282:HW5LJDSX3:2:2166:5177:15248	60	-
chr1	222836221	222836222	A00252:282:HW5LJDSX3:1:1105:12409:25927/1	60	-
chr1	222869323	222869324	A00252:282:HW5LJDSX3:2:1565:6894:16626/1	60	-
chr1	223800839	223800840	A00252:282:HW5LJDSX3:1:1344:23285:1767/1	60	-
chr1	224031149	224031150	A00252:282:HW5LJDSX3:2:1156:9408:37012/1	60	-
chr1	224271935	224271936	A00252:282:HW5LJDSX3:1:2450:8802:34272	60	+
chr1	224284355	224284356	A00252:282:HW5LJDSX3:1:1675:22064:28119	60	-
chr1	224307107	224307108	A00252:282:HW5LJDSX3:1:2337:23918:35305	60	-
chr1	224373808	224373809	A00252:282:HW5LJDSX3:1:1126:3405:16658/1	60	+
chr1	224395073	224395074	A00252:282:HW5LJDSX3:1:1178:17707:31375/1	60	+
chr1	224775724	224775725	A00252:282:HW5LJDSX3:1:1103:9860:8108/1	60	+
chr1	224775726	224775727	A00252:282:HW5LJDSX3:1:2570:26295:23641	60	+
chr1	224838613	224838614	A00252:282:HW5LJDSX3:1:1271:17472:25645	60	-
chr1	226716007	226716008	A00252:282:HW5LJDSX3:2:1212:7654:9111/1	60	+
chr1	230936412	230936413	A00252:282:HW5LJDSX3:2:1207:27724:32440	60	-
chr1	230936413	230936414	A00252:282:HW5LJDSX3:1:1626:30752:1297	60	-
chr1	231231011	231231012	A00252:282:HW5LJDSX3:1:1119:25229:4069/1	60	-
chr1	231566540	231566541	A00252:282:HW5LJDSX3:1:1203:13132:19445/1	60	+
chr1	231566542	231566543	A00252:282:HW5LJDSX3:3:2657:15248:34131	60	+
chr1	232811406	232811407	A00252:282:HW5LJDSX3:1:2110:21115:4335/1	60	+
chr1	232811408	232811409	A00252:282:HW5LJDSX3:3:2540:15167:36057/1	60	+
chr1	232956945	232956946	A00252:282:HW5LJDSX3:3:1451:13277:26866	60	-
chr1	234103064	234103065	A00252:282:HW5LJDSX3:1:1153:29658:24831/1	60	+
chr1	235109625	235109626	A00252:282:HW5LJDSX3:1:1154:16324:19523/1	60	-
chr1	235147435	235147436	A00252:282:HW5LJDSX3:2:2370:12029:21230/1	60	-
chr1	235178736	235178737	A00252:282:HW5LJDSX3:3:1315:25789:28964	60	-
chr1	236576385	236576386	A00252:282:HW5LJDSX3:1:1152:13033:1297/1	60	-
chr1	237412526	237412527	A00252:282:HW5LJDSX3:3:2369:10031:27038	60	-
chr1	237698838	237698839	A00252:282:HW5LJDSX3:4:2625:2564:4210	60	-
chr1	237710344	237710345	A00252:282:HW5LJDSX3:1:1109:3287:1673/1	60	+
chr1	237791789	237791790	A00252:282:HW5LJDSX3:1:1329:12997:9283/1	60	-
chr1	239687653	239687654	A00252:282:HW5LJDSX3:3:2153:22869:30044	60	-
chr1	239759555	239759556	A00252:282:HW5LJDSX3:1:2561:23845:9377	60	-
chr1	241492729	241492730	A00252:282:HW5LJDSX3:1:1213:5647:18161/1	60	-
chr1	243215426	243215427	A00252:282:HW5LJDSX3:4:1158:2248:25175/1	60	-
chr1	244657445	244657446	A00252:282:HW5LJDSX3:1:1130:20871:8359/1	60	+
chr1	244684420	244684421	A00252:282:HW5LJDSX3:1:1146:3568:15436/1	60	-
chr1	244689261	244689262	A00252:282:HW5LJDSX3:1:1145:20998:6825/1	60	+
chr1	245817138	245817139	A00252:282:HW5LJDSX3:1:2625:15130:21903	60	-
chr1	245845827	245845828	A00252:282:HW5LJDSX3:2:2163:11993:7607/1	60	-
chr1	245888901	245888902	A00252:282:HW5LJDSX3:1:2615:5511:12540	60	-
chr1	245888903	245888904	A00252:282:HW5LJDSX3:4:2435:28474:8312/1	60	-
chr1	246339595	246339596	A00252:282:HW5LJDSX3:2:2476:29134:3599/1	60	+
chr1	246586858	246586859	A00252:282:HW5LJDSX3:1:1105:27760:24111/1	60	+
chr1	246925932	246925933	A00252:282:HW5LJDSX3:1:1563:7401:13808	60	+
chr10	204596	204597	A00252:282:HW5LJDSX3:1:1111:30698:33552/1	60	+
chr10	2243583	2243584	A00252:282:HW5LJDSX3:4:2636:21911:36839	60	-
chr10	3780067	3780068	A00252:282:HW5LJDSX3:1:1102:10845:27821/1	60	+
chr10	3780069	3780070	A00252:282:HW5LJDSX3:3:2540:20980:36292	60	+
chr10	5245958	5245959	A00252:282:HW5LJDSX3:4:2518:32380:5588	60	-
chr10	5278983	5278984	A00252:282:HW5LJDSX3:1:1343:16586:6793/1	60	-
chr10	5743715	5743716	A00252:282:HW5LJDSX3:1:1107:3360:20181/1	60	+
chr10	5881000	5881001	A00252:282:HW5LJDSX3:1:1458:16966:17347/1	60	+
chr10	7792082	7792083	A00252:282:HW5LJDSX3:1:1214:23321:7028/1	60	+
chr10	7858995	7858996	A00252:282:HW5LJDSX3:1:2273:11153:22310/1	60	-
chr10	7957574	7957575	A00252:282:HW5LJDSX3:1:1123:28528:29168/1	60	+
chr10	8177166	8177167	A00252:282:HW5LJDSX3:3:2159:20726:14841	60	-
chr10	12020176	12020177	A00252:282:HW5LJDSX3:2:1141:12744:14544/1	60	+
chr10	12149519	12149520	A00252:282:HW5LJDSX3:3:2466:30960:35728	60	-
chr10	12238783	12238784	A00252:282:HW5LJDSX3:4:2507:3938:11099	60	-
chr10	13616259	13616260	A00252:282:HW5LJDSX3:1:2212:15745:12414	60	-
chr10	13882007	13882008	A00252:282:HW5LJDSX3:1:1431:4508:20008/1	60	+
chr10	14441007	14441008	A00252:282:HW5LJDSX3:4:2618:18295:25316	60	+
chr10	15122558	15122559	A00252:282:HW5LJDSX3:4:2353:24831:30060/1	60	-
chr10	15840237	15840238	A00252:282:HW5LJDSX3:1:1153:24460:32706/1	60	+
chr10	16523858	16523859	A00252:282:HW5LJDSX3:1:1209:9579:20149/1	60	-
chr10	17152408	17152409	A00252:282:HW5LJDSX3:1:2347:21685:14559/1	60	-
chr10	17176321	17176322	A00252:282:HW5LJDSX3:1:1225:14597:35884/1	60	+
chr10	17708724	17708725	A00252:282:HW5LJDSX3:2:1219:24216:24455	60	-
chr10	18616536	18616537	A00252:282:HW5LJDSX3:2:1630:2410:27211/1	60	-
chr10	18638745	18638746	A00252:282:HW5LJDSX3:1:1102:26811:21621	60	+
chr10	18638746	18638747	A00252:282:HW5LJDSX3:3:1447:26304:28667	60	+
chr10	19281624	19281625	A00252:282:HW5LJDSX3:1:2511:6858:11177	60	-
chr10	20966516	20966517	A00252:282:HW5LJDSX3:2:1149:24071:14340/1	60	-
chr10	21793576	21793577	A00252:282:HW5LJDSX3:1:1114:28239:10410/1	60	+
chr10	21793577	21793578	A00252:282:HW5LJDSX3:1:1338:31123:6574/1	60	+
chr10	21918328	21918329	A00252:282:HW5LJDSX3:1:1156:8910:12289/1	60	+
chr10	22229584	22229585	A00252:282:HW5LJDSX3:3:1167:6560:11350/1	60	-
chr10	22699442	22699443	A00252:282:HW5LJDSX3:1:1452:9335:21386/1	60	+
chr10	23895376	23895377	A00252:282:HW5LJDSX3:1:1459:11487:33755	60	+
chr10	24594739	24594740	A00252:282:HW5LJDSX3:1:1304:5647:26240/1	60	-
chr10	24685886	24685887	A00252:282:HW5LJDSX3:1:1136:14669:15123/1	60	+
chr10	26758960	26758961	A00252:282:HW5LJDSX3:1:1110:3748:8140/1	60	+
chr10	27159352	27159353	A00252:282:HW5LJDSX3:3:2333:29441:9612/1	60	-
chr10	28608706	28608707	A00252:282:HW5LJDSX3:1:1259:13675:19883/1	60	+
chr10	30840723	30840724	A00252:282:HW5LJDSX3:1:1243:15031:19633/1	60	-
chr10	31465174	31465175	A00252:282:HW5LJDSX3:4:2414:27154:7216/1	60	-
chr10	31482716	31482717	A00252:282:HW5LJDSX3:1:1364:18050:34287/1	60	-
chr10	31507188	31507189	A00252:282:HW5LJDSX3:1:1335:20952:24095	60	+
chr10	31808300	31808301	A00252:282:HW5LJDSX3:1:2275:25952:25739/1	60	-
chr10	31823660	31823661	A00252:282:HW5LJDSX3:1:1132:25039:16454/1	60	+
chr10	31823662	31823663	A00252:282:HW5LJDSX3:1:1106:31232:1313	60	+
chr10	32315691	32315692	A00252:282:HW5LJDSX3:1:1177:26494:1157/1	60	-
chr10	32901836	32901837	A00252:282:HW5LJDSX3:1:1103:18430:13307/1	60	+
chr10	34279758	34279759	A00252:282:HW5LJDSX3:1:1351:23963:9079	60	+
chr10	34381989	34381990	A00252:282:HW5LJDSX3:1:1458:23267:32111/1	60	+
chr10	34390688	34390689	A00252:282:HW5LJDSX3:2:2557:9236:32205/1	60	+
chr10	35538983	35538984	A00252:282:HW5LJDSX3:1:1150:6994:19053/1	60	-
chr10	36694525	36694526	A00252:282:HW5LJDSX3:2:2151:11749:33520	60	-
chr10	36694527	36694528	A00252:282:HW5LJDSX3:1:2133:19714:5321	60	-
chr10	37835931	37835932	A00252:282:HW5LJDSX3:1:1129:26675:31250/1	60	+
chr10	37839847	37839848	A00252:282:HW5LJDSX3:1:1314:18511:35086/1	60	-
chr10	38021356	38021357	A00252:282:HW5LJDSX3:2:1428:13865:7654/1	60	-
chr10	38055186	38055187	A00252:282:HW5LJDSX3:2:2171:24297:3677/1	60	+
chr10	38372726	38372727	A00252:282:HW5LJDSX3:4:1471:14118:13917	60	-
chr10	38716594	38716595	A00252:282:HW5LJDSX3:1:2157:4074:35540	60	-
chr10	39140118	39140119	A00252:282:HW5LJDSX3:1:2641:28519:23985	60	-
chr10	39229442	39229443	A00252:282:HW5LJDSX3:1:2411:22110:29481/1	60	-
chr10	40441129	40441130	A00252:282:HW5LJDSX3:1:1552:24135:6370/1	60	+
chr10	40731689	40731690	A00252:282:HW5LJDSX3:4:2332:31792:6355	60	-
chr10	41429734	41429735	A00252:282:HW5LJDSX3:2:2545:31467:12962/1	60	-
chr10	41731954	41731955	A00252:282:HW5LJDSX3:4:2638:21712:19366	60	-
chr10	43166306	43166307	A00252:282:HW5LJDSX3:1:1303:1678:27164/1	60	+
chr10	44508078	44508079	A00252:282:HW5LJDSX3:4:1613:18475:33677/1	60	-
chr10	45905341	45905342	A00252:282:HW5LJDSX3:1:1144:10131:13119/1	60	+
chr10	49727711	49727712	A00252:282:HW5LJDSX3:1:1556:3016:35650/1	60	-
chr10	49843611	49843612	A00252:282:HW5LJDSX3:1:1237:14642:13197/1	60	+
chr10	49916219	49916220	A00252:282:HW5LJDSX3:3:2621:16206:19946	60	-
chr10	53938805	53938806	A00252:282:HW5LJDSX3:1:1164:4481:28573/1	60	+
chr10	53938806	53938807	A00252:282:HW5LJDSX3:4:1474:17418:27931/1	60	+
chr10	55970298	55970299	A00252:282:HW5LJDSX3:1:1530:3459:23923/1	60	+
chr10	56357003	56357004	A00252:282:HW5LJDSX3:2:1644:7075:31375	60	+
chr10	57208736	57208737	A00252:282:HW5LJDSX3:3:2249:24108:4163	60	-
chr10	58524124	58524125	A00252:282:HW5LJDSX3:1:1428:10673:14027/1	60	-
chr10	60939089	60939090	A00252:282:HW5LJDSX3:1:1577:16721:25034	60	-
chr10	61749098	61749099	A00252:282:HW5LJDSX3:1:1470:11415:35759/1	60	-
chr10	62062132	62062133	A00252:282:HW5LJDSX3:2:2527:14235:33066	60	-
chr10	62808568	62808569	A00252:282:HW5LJDSX3:1:1122:29740:30107/1	60	+
chr10	63281446	63281447	A00252:282:HW5LJDSX3:1:1671:26232:10254/1	60	-
chr10	63353725	63353726	A00252:282:HW5LJDSX3:4:1167:15935:7921	60	-
chr10	63360983	63360984	A00252:282:HW5LJDSX3:1:1264:11776:26334/1	60	+
chr10	63371758	63371759	A00252:282:HW5LJDSX3:1:2121:24216:28056/1	60	-
chr10	63481326	63481327	A00252:282:HW5LJDSX3:3:1332:4788:31986/1	60	+
chr10	63488595	63488596	A00252:282:HW5LJDSX3:1:1105:16712:11898/1	60	+
chr10	63967505	63967506	A00252:282:HW5LJDSX3:1:1222:7392:25379/1	60	+
chr10	66443071	66443072	A00252:282:HW5LJDSX3:1:1270:12888:30232	60	-
chr10	67028368	67028369	A00252:282:HW5LJDSX3:1:1246:19334:12148/1	60	-
chr10	67041038	67041039	A00252:282:HW5LJDSX3:2:2619:23366:3067	60	+
chr10	67918478	67918479	A00252:282:HW5LJDSX3:3:2277:16721:1016/1	60	+
chr10	68023384	68023385	A00252:282:HW5LJDSX3:3:2653:32949:23265	60	-
chr10	68038958	68038959	A00252:282:HW5LJDSX3:3:2403:31675:8406	60	-
chr10	68056309	68056310	A00252:282:HW5LJDSX3:1:1402:19931:23641/1	60	+
chr10	68672377	68672378	A00252:282:HW5LJDSX3:1:1115:5909:21684/1	60	-
chr10	68913697	68913698	A00252:282:HW5LJDSX3:1:1560:20112:20384/1	60	-
chr10	70263143	70263144	A00252:282:HW5LJDSX3:1:2113:6244:4664	60	+
chr10	70859941	70859942	A00252:282:HW5LJDSX3:1:1129:11225:33458/1	60	-
chr10	71582402	71582403	A00252:282:HW5LJDSX3:2:1122:2600:27477	60	+
chr10	72735129	72735130	A00252:282:HW5LJDSX3:1:1112:25916:36104/1	60	+
chr10	72743469	72743470	A00252:282:HW5LJDSX3:1:2146:27905:24267/1	60	-
chr10	73001818	73001819	A00252:282:HW5LJDSX3:1:1111:25889:17112/1	60	+
chr10	75630819	75630820	A00252:282:HW5LJDSX3:4:2620:32027:30749	60	+
chr10	80306336	80306337	A00252:282:HW5LJDSX3:3:2202:27651:7576/1	60	-
chr10	84457060	84457061	A00252:282:HW5LJDSX3:1:1424:12870:18176	60	-
chr10	86441778	86441779	A00252:282:HW5LJDSX3:2:2511:28718:22576/1	60	-
chr10	86441779	86441780	A00252:282:HW5LJDSX3:3:1177:10610:5400	60	-
chr10	86498962	86498963	A00252:282:HW5LJDSX3:1:1136:12599:14011/1	60	+
chr10	86618093	86618094	A00252:282:HW5LJDSX3:4:1558:31629:34068/1	60	+
chr10	87076686	87076687	A00252:282:HW5LJDSX3:1:1105:32371:15405/1	60	+
chr10	87076688	87076689	A00252:282:HW5LJDSX3:2:1664:1904:32628	60	+
chr10	89186721	89186722	A00252:282:HW5LJDSX3:1:1107:20193:28980/1	60	+
chr10	90034311	90034312	A00252:282:HW5LJDSX3:2:2612:1732:1924	60	+
chr10	91483389	91483390	A00252:282:HW5LJDSX3:1:1517:7012:25316	60	+
chr10	91850509	91850510	A00252:282:HW5LJDSX3:3:1530:14543:32722/1	60	+
chr10	91982885	91982886	A00252:282:HW5LJDSX3:1:1109:7175:23657/1	60	+
chr10	92136398	92136399	A00252:282:HW5LJDSX3:1:1170:12075:12915/1	60	+
chr10	92136400	92136401	A00252:282:HW5LJDSX3:2:2151:26096:23797	60	+
chr10	92335014	92335015	A00252:282:HW5LJDSX3:4:1121:10926:11209	60	-
chr10	92851905	92851906	A00252:282:HW5LJDSX3:3:1333:17119:12289/1	60	-
chr10	92939101	92939102	A00252:282:HW5LJDSX3:1:2236:15429:5603/1	60	+
chr10	92995669	92995670	A00252:282:HW5LJDSX3:1:1556:30508:18662	60	-
chr10	94592594	94592595	A00252:282:HW5LJDSX3:1:1145:14868:30279/1	60	+
chr10	96602339	96602340	A00252:282:HW5LJDSX3:3:2466:7817:26209/1	60	+
chr10	96948797	96948798	A00252:282:HW5LJDSX3:1:1214:13160:6527/1	60	+
chr10	96953842	96953843	A00252:282:HW5LJDSX3:1:1141:27914:28698/1	60	+
chr10	97309435	97309436	A00252:282:HW5LJDSX3:4:2575:24668:23296	60	+
chr10	97396895	97396896	A00252:282:HW5LJDSX3:1:1268:19388:34976/1	60	+
chr10	99748817	99748818	A00252:282:HW5LJDSX3:1:1143:14760:3067/1	60	-
chr10	103146114	103146115	A00252:282:HW5LJDSX3:2:2342:23158:2895	60	-
chr10	103146115	103146116	A00252:282:HW5LJDSX3:3:2134:3459:18443	60	-
chr10	103146116	103146117	A00252:282:HW5LJDSX3:1:1105:6054:19586/1	60	-
chr10	103248855	103248856	A00252:282:HW5LJDSX3:4:1535:13557:9439/1	60	-
chr10	103975213	103975214	A00252:282:HW5LJDSX3:1:1115:7898:23343/1	60	+
chr10	103997603	103997604	A00252:282:HW5LJDSX3:1:1103:7202:23359/1	60	-
chr10	105399265	105399266	A00252:282:HW5LJDSX3:1:1137:16197:5368/1	60	+
chr10	106411098	106411099	A00252:282:HW5LJDSX3:2:1457:11803:13103/1	60	+
chr10	108511216	108511217	A00252:282:HW5LJDSX3:3:2368:7283:25880/1	60	-
chr10	108535039	108535040	A00252:282:HW5LJDSX3:1:2423:16559:6527	60	+
chr10	109987701	109987702	A00252:282:HW5LJDSX3:1:2615:4725:7921	60	-
chr10	110106674	110106675	A00252:282:HW5LJDSX3:1:2660:10438:29027	60	+
chr10	110134711	110134712	A00252:282:HW5LJDSX3:1:1164:20139:19398/1	60	+
chr10	110253512	110253513	A00252:282:HW5LJDSX3:3:2656:24162:36260	60	-
chr10	110259182	110259183	A00252:282:HW5LJDSX3:1:2467:24343:34882/1	60	-
chr10	110965721	110965722	A00252:282:HW5LJDSX3:2:1455:15130:10441/1	60	-
chr10	110986003	110986004	A00252:282:HW5LJDSX3:1:1168:10321:30170	60	-
chr10	112714002	112714003	A00252:282:HW5LJDSX3:1:2529:4255:15280/1	60	+
chr10	113334657	113334658	A00252:282:HW5LJDSX3:1:1167:21567:16579/1	60	+
chr10	114126158	114126159	A00252:282:HW5LJDSX3:3:2121:22281:5071/1	60	+
chr10	114709227	114709228	A00252:282:HW5LJDSX3:3:1444:16767:1939/1	60	+
chr10	115179978	115179979	A00252:282:HW5LJDSX3:1:1318:3568:10958/1	60	-
chr10	115296050	115296051	A00252:282:HW5LJDSX3:1:2157:29414:28667	60	-
chr10	116129794	116129795	A00252:282:HW5LJDSX3:3:1128:24306:10081	60	+
chr10	116493062	116493063	A00252:282:HW5LJDSX3:1:1118:8305:15311/1	60	+
chr10	117996651	117996652	A00252:282:HW5LJDSX3:1:1234:23014:15796	60	+
chr10	118309052	118309053	A00252:282:HW5LJDSX3:1:1250:19651:25629	60	+
chr10	118321938	118321939	A00252:282:HW5LJDSX3:1:2277:21766:14888/1	60	+
chr10	119530027	119530028	A00252:282:HW5LJDSX3:1:2609:11333:25410	60	-
chr10	119845450	119845451	A00252:282:HW5LJDSX3:1:1166:25771:14716/1	60	-
chr10	119859334	119859335	A00252:282:HW5LJDSX3:1:2618:5023:8469	60	-
chr10	121794510	121794511	A00252:282:HW5LJDSX3:1:1262:20808:3928	60	-
chr10	121795067	121795068	A00252:282:HW5LJDSX3:2:2311:2492:15859	60	-
chr10	121831941	121831942	A00252:282:HW5LJDSX3:1:1116:9833:5181/1	60	-
chr10	121968499	121968500	A00252:282:HW5LJDSX3:1:1146:20573:11945	60	-
chr10	121992651	121992652	A00252:282:HW5LJDSX3:3:2267:7735:5400	60	-
chr10	123659292	123659293	A00252:282:HW5LJDSX3:3:2210:4463:21057/1	60	-
chr10	124748047	124748048	A00252:282:HW5LJDSX3:1:2430:17626:26882	60	+
chr10	125214793	125214794	A00252:282:HW5LJDSX3:1:1176:18756:33599	60	-
chr10	125723503	125723504	A00252:282:HW5LJDSX3:1:1107:11053:32440/1	60	+
chr10	125723504	125723505	A00252:282:HW5LJDSX3:1:2231:6659:6417/1	60	+
chr10	125723505	125723506	A00252:282:HW5LJDSX3:2:2151:10682:32988	60	+
chr10	130159225	130159226	A00252:282:HW5LJDSX3:2:1541:12355:32440/1	60	-
chr10	130159229	130159230	A00252:282:HW5LJDSX3:1:1106:16532:14497/1	60	-
chr11	3715132	3715133	A00252:282:HW5LJDSX3:1:1440:4010:12884	60	-
chr11	5639470	5639471	A00252:282:HW5LJDSX3:1:1205:18656:35368/1	60	+
chr11	5768243	5768244	A00252:282:HW5LJDSX3:3:2324:25898:18537	60	-
chr11	8185662	8185663	A00252:282:HW5LJDSX3:4:1109:26386:36511/1	60	-
chr11	10030928	10030929	A00252:282:HW5LJDSX3:3:2611:11116:34021	60	-
chr11	10126989	10126990	A00252:282:HW5LJDSX3:2:1276:20012:30013/1	60	-
chr11	13413839	13413840	A00252:282:HW5LJDSX3:2:2247:9100:25363	60	-
chr11	13421196	13421197	A00252:282:HW5LJDSX3:1:1123:3043:18411/1	60	-
chr11	13721788	13721789	A00252:282:HW5LJDSX3:4:2134:19244:14716/1	60	-
chr11	14683679	14683680	A00252:282:HW5LJDSX3:2:1320:30680:19554	60	-
chr11	14754467	14754468	A00252:282:HW5LJDSX3:1:1441:27082:19836/1	60	+
chr11	14836581	14836582	A00252:282:HW5LJDSX3:1:1106:18747:15984/1	60	-
chr11	17134137	17134138	A00252:282:HW5LJDSX3:3:2568:32434:20807	60	-
chr11	17321468	17321469	A00252:282:HW5LJDSX3:1:1158:16306:34053/1	60	+
chr11	17321905	17321906	A00252:282:HW5LJDSX3:4:1322:4725:31313/1	60	+
chr11	17790474	17790475	A00252:282:HW5LJDSX3:1:2225:3631:24721	60	+
chr11	18086766	18086767	A00252:282:HW5LJDSX3:1:1105:3604:20979/1	60	+
chr11	18292716	18292717	A00252:282:HW5LJDSX3:4:1436:11044:2832	60	-
chr11	19166811	19166812	A00252:282:HW5LJDSX3:2:2621:4517:16955	60	-
chr11	19166813	19166814	A00252:282:HW5LJDSX3:3:1353:26829:4304	60	-
chr11	20404908	20404909	A00252:282:HW5LJDSX3:1:1132:11288:11083/1	60	-
chr11	22253274	22253275	A00252:282:HW5LJDSX3:1:1223:4833:24205/1	60	+
chr11	22836947	22836948	A00252:282:HW5LJDSX3:1:1128:9968:21010/1	60	+
chr11	23447365	23447366	A00252:282:HW5LJDSX3:1:1474:4264:6527/1	60	-
chr11	24898545	24898546	A00252:282:HW5LJDSX3:1:1178:25409:14152	60	+
chr11	25872267	25872268	A00252:282:HW5LJDSX3:1:1375:15872:29888/1	60	-
chr11	27342516	27342517	A00252:282:HW5LJDSX3:2:2115:16152:27430	60	-
chr11	28055023	28055024	A00252:282:HW5LJDSX3:2:1324:13982:21136	60	-
chr11	28063532	28063533	A00252:282:HW5LJDSX3:1:1108:5385:37027/1	60	+
chr11	28168857	28168858	A00252:282:HW5LJDSX3:1:1105:9109:28980/1	60	+
chr11	28187882	28187883	A00252:282:HW5LJDSX3:1:1273:7681:13667/1	60	+
chr11	28246873	28246874	A00252:282:HW5LJDSX3:1:2157:30644:1391	60	-
chr11	28264899	28264900	A00252:282:HW5LJDSX3:1:1124:20265:7091/1	60	-
chr11	31537846	31537847	A00252:282:HW5LJDSX3:1:1613:19488:12821/1	60	+
chr11	31602552	31602553	A00252:282:HW5LJDSX3:1:1125:18276:27915/1	60	+
chr11	31605314	31605315	A00252:282:HW5LJDSX3:1:1339:5575:11365/1	60	+
chr11	31651671	31651672	A00252:282:HW5LJDSX3:1:1118:9435:14481/1	60	-
chr11	31707502	31707503	A00252:282:HW5LJDSX3:1:2166:31448:22232	60	-
chr11	31741361	31741362	A00252:282:HW5LJDSX3:1:2451:28763:21183/1	60	-
chr11	31791147	31791148	A00252:282:HW5LJDSX3:1:2154:12138:1000/1	60	+
chr11	33030639	33030640	A00252:282:HW5LJDSX3:1:1303:5321:36198/1	60	+
chr11	33118904	33118905	A00252:282:HW5LJDSX3:1:2650:29451:15734	60	-
chr11	33135619	33135620	A00252:282:HW5LJDSX3:1:1147:7726:28808	60	-
chr11	33174667	33174668	A00252:282:HW5LJDSX3:2:1435:20826:17644/1	60	+
chr11	33769239	33769240	A00252:282:HW5LJDSX3:1:1601:12237:2581	60	-
chr11	35712418	35712419	A00252:282:HW5LJDSX3:1:1155:14705:20102/1	60	+
chr11	37061416	37061417	A00252:282:HW5LJDSX3:2:1175:1759:29465/1	60	-
chr11	37318855	37318856	A00252:282:HW5LJDSX3:1:1418:5882:9424/1	60	+
chr11	37826640	37826641	A00252:282:HW5LJDSX3:3:2410:27326:8296/1	60	-
chr11	38233462	38233463	A00252:282:HW5LJDSX3:4:1638:21685:20447/1	60	-
chr11	38247765	38247766	A00252:282:HW5LJDSX3:1:1119:29460:14372/1	60	+
chr11	39372012	39372013	A00252:282:HW5LJDSX3:1:1167:12680:12774	60	+
chr11	39477750	39477751	A00252:282:HW5LJDSX3:4:2640:11442:32550	60	-
chr11	39876295	39876296	A00252:282:HW5LJDSX3:1:2648:23701:11193/1	60	-
chr11	41265948	41265949	A00252:282:HW5LJDSX3:1:1115:25039:17675/1	60	-
chr11	42159596	42159597	A00252:282:HW5LJDSX3:1:1301:30816:25238/1	60	+
chr11	43392202	43392203	A00252:282:HW5LJDSX3:1:1101:15555:25614/1	60	+
chr11	43463849	43463850	A00252:282:HW5LJDSX3:1:1138:31403:24189/1	60	+
chr11	44108194	44108195	A00252:282:HW5LJDSX3:1:2234:22471:26788	60	+
chr11	45948925	45948926	A00252:282:HW5LJDSX3:1:1603:14805:36213/1	60	-
chr11	46095953	46095954	A00252:282:HW5LJDSX3:3:1170:5755:20791	60	-
chr11	46095954	46095955	A00252:282:HW5LJDSX3:2:1222:10095:24737	60	-
chr11	47467588	47467589	A00252:282:HW5LJDSX3:4:1316:6117:13088/1	60	-
chr11	47829059	47829060	A00252:282:HW5LJDSX3:1:1215:32099:4476/1	60	+
chr11	48433230	48433231	A00252:282:HW5LJDSX3:1:1551:13015:25034	60	-
chr11	49004758	49004759	A00252:282:HW5LJDSX3:1:2654:24080:29575/1	60	-
chr11	56715736	56715737	A00252:282:HW5LJDSX3:1:1123:2293:33739/1	60	+
chr11	58557217	58557218	A00252:282:HW5LJDSX3:1:1264:13349:15060/1	60	-
chr11	58589609	58589610	A00252:282:HW5LJDSX3:1:1161:30382:22795/1	60	-
chr11	59560410	59560411	A00252:282:HW5LJDSX3:3:1463:8440:28416	60	-
chr11	59824919	59824920	A00252:282:HW5LJDSX3:1:2643:23746:25081/1	60	+
chr11	60515467	60515468	A00252:282:HW5LJDSX3:1:2632:3658:19789/1	60	-
chr11	60515468	60515469	A00252:282:HW5LJDSX3:2:2541:11912:10755/1	60	-
chr11	62757724	62757725	A00252:282:HW5LJDSX3:2:2551:8278:21465/1	60	+
chr11	62757726	62757727	A00252:282:HW5LJDSX3:3:2604:12771:27336	60	+
chr11	62757727	62757728	A00252:282:HW5LJDSX3:1:1105:2908:19460/1	60	+
chr11	62757732	62757733	A00252:282:HW5LJDSX3:2:1425:19054:5776/1	60	+
chr11	62763538	62763539	A00252:282:HW5LJDSX3:2:1666:15311:23531/1	60	+
chr11	63350190	63350191	A00252:282:HW5LJDSX3:1:1670:8929:11318	60	-
chr11	63667106	63667107	A00252:282:HW5LJDSX3:2:1627:6316:11710/1	60	-
chr11	63667108	63667109	A00252:282:HW5LJDSX3:1:2440:30508:6355	60	-
chr11	63746330	63746331	A00252:282:HW5LJDSX3:1:1447:6641:15342/1	60	+
chr11	64330146	64330147	A00252:282:HW5LJDSX3:4:1145:25518:29058	60	-
chr11	64398610	64398611	A00252:282:HW5LJDSX3:1:1116:22218:9784/1	60	-
chr11	66140240	66140241	A00252:282:HW5LJDSX3:2:2508:22779:33238	60	-
chr11	66439809	66439810	A00252:282:HW5LJDSX3:3:1569:6885:12258/1	60	-
chr11	67197541	67197542	A00252:282:HW5LJDSX3:1:1106:15718:2660/1	60	-
chr11	70337118	70337119	A00252:282:HW5LJDSX3:1:1204:25482:36354/1	60	+
chr11	71631523	71631524	A00252:282:HW5LJDSX3:1:1113:23737:20275/1	60	+
chr11	71631524	71631525	A00252:282:HW5LJDSX3:1:1536:1714:14794/1	60	+
chr11	71631525	71631526	A00252:282:HW5LJDSX3:4:2446:29514:20478/1	60	+
chr11	73516041	73516042	A00252:282:HW5LJDSX3:1:2130:20835:17628	60	+
chr11	73516042	73516043	A00252:282:HW5LJDSX3:3:1143:2040:25974/1	60	+
chr11	73710551	73710552	A00252:282:HW5LJDSX3:1:1643:9498:1532/1	60	+
chr11	73710553	73710554	A00252:282:HW5LJDSX3:2:2637:26937:5525	60	+
chr11	73710554	73710555	A00252:282:HW5LJDSX3:3:2541:6072:7091	60	+
chr11	73850021	73850022	A00252:282:HW5LJDSX3:4:1343:8034:18317/1	60	+
chr11	73913808	73913809	A00252:282:HW5LJDSX3:1:1108:15600:27007/1	60	+
chr11	74206397	74206398	A00252:282:HW5LJDSX3:3:1676:18014:33567	60	-
chr11	74372906	74372907	A00252:282:HW5LJDSX3:3:2117:20193:3333	60	-
chr11	75861376	75861377	A00252:282:HW5LJDSX3:1:1133:26784:35383/1	60	-
chr11	76449983	76449984	A00252:282:HW5LJDSX3:1:1253:14986:6057/1	60	-
chr11	76796092	76796093	A00252:282:HW5LJDSX3:1:1126:5584:15389/1	60	+
chr11	77520565	77520566	A00252:282:HW5LJDSX3:1:1103:18358:27837/1	60	+
chr11	77691192	77691193	A00252:282:HW5LJDSX3:1:1361:7780:20008/1	60	+
chr11	78302290	78302291	A00252:282:HW5LJDSX3:1:2432:25247:12493	60	-
chr11	78476380	78476381	A00252:282:HW5LJDSX3:1:1101:27389:22592/1	60	+
chr11	82131094	82131095	A00252:282:HW5LJDSX3:1:1169:22299:1626/1	60	+
chr11	82131096	82131097	A00252:282:HW5LJDSX3:2:2166:4047:29669/1	60	+
chr11	83080254	83080255	A00252:282:HW5LJDSX3:2:1456:18367:23437	60	-
chr11	83080397	83080398	A00252:282:HW5LJDSX3:1:1149:21359:17942/1	60	+
chr11	83159903	83159904	A00252:282:HW5LJDSX3:1:1121:13313:12680/1	60	-
chr11	85984743	85984744	A00252:282:HW5LJDSX3:1:1503:9127:20400	60	-
chr11	86011310	86011311	A00252:282:HW5LJDSX3:1:1145:10908:16063/1	60	+
chr11	86013544	86013545	A00252:282:HW5LJDSX3:2:1242:31891:32863/1	60	+
chr11	86019891	86019892	A00252:282:HW5LJDSX3:1:1268:8594:27586/1	60	-
chr11	86274565	86274566	A00252:282:HW5LJDSX3:1:1101:23348:8359/1	60	+
chr11	86274567	86274568	A00252:282:HW5LJDSX3:1:2238:27082:21465	60	+
chr11	87044301	87044302	A00252:282:HW5LJDSX3:1:1117:13322:9189/1	60	-
chr11	87082320	87082321	A00252:282:HW5LJDSX3:3:1102:18267:26240	60	-
chr11	88854326	88854327	A00252:282:HW5LJDSX3:1:1312:9796:23688/1	60	+
chr11	89430671	89430672	A00252:282:HW5LJDSX3:1:1421:25012:36980/1	60	+
chr11	90432755	90432756	A00252:282:HW5LJDSX3:1:1467:1850:21637/1	60	+
chr11	90517582	90517583	A00252:282:HW5LJDSX3:3:1168:31964:19053	60	-
chr11	90522858	90522859	A00252:282:HW5LJDSX3:1:1138:17879:2832/1	60	+
chr11	90581318	90581319	A00252:282:HW5LJDSX3:2:1249:8006:6370/1	60	+
chr11	90802301	90802302	A00252:282:HW5LJDSX3:1:1360:2790:27962/1	60	+
chr11	92532464	92532465	A00252:282:HW5LJDSX3:2:2537:2772:20541	60	+
chr11	93675160	93675161	A00252:282:HW5LJDSX3:2:2621:7021:27179/1	60	+
chr11	93694165	93694166	A00252:282:HW5LJDSX3:1:1253:30653:16094/1	60	+
chr11	93694167	93694168	A00252:282:HW5LJDSX3:2:1220:10285:16266/1	60	+
chr11	93786428	93786429	A00252:282:HW5LJDSX3:2:1611:17029:14137	60	-
chr11	94234464	94234465	A00252:282:HW5LJDSX3:1:2336:23610:9502	60	+
chr11	94237939	94237940	A00252:282:HW5LJDSX3:2:2463:20726:32002/1	60	+
chr11	94432319	94432320	A00252:282:HW5LJDSX3:1:1262:5737:23641/1	60	+
chr11	94899587	94899588	A00252:282:HW5LJDSX3:1:1133:27308:13150/1	60	-
chr11	95843486	95843487	A00252:282:HW5LJDSX3:4:1325:7102:5556	60	-
chr11	96384009	96384010	A00252:282:HW5LJDSX3:1:1111:23999:8923/1	60	+
chr11	98108511	98108512	A00252:282:HW5LJDSX3:4:2637:13132:11992	60	-
chr11	101910052	101910053	A00252:282:HW5LJDSX3:1:1271:5050:26710/1	60	-
chr11	102482065	102482066	A00252:282:HW5LJDSX3:4:1605:22227:2033/1	60	-
chr11	102897253	102897254	A00252:282:HW5LJDSX3:4:1427:16080:7482	60	-
chr11	103116660	103116661	A00252:282:HW5LJDSX3:1:1366:12373:5353/1	60	+
chr11	103239406	103239407	A00252:282:HW5LJDSX3:1:1114:7419:9079/1	60	+
chr11	103271210	103271211	A00252:282:HW5LJDSX3:1:1236:13069:29857/1	60	+
chr11	103281033	103281034	A00252:282:HW5LJDSX3:1:1145:12445:2910	60	+
chr11	103281474	103281475	A00252:282:HW5LJDSX3:2:1101:31042:17801/1	60	+
chr11	103309083	103309084	A00252:282:HW5LJDSX3:2:2634:16441:27837/1	60	-
chr11	103461629	103461630	A00252:282:HW5LJDSX3:3:1267:2347:6120/1	60	-
chr11	103464862	103464863	A00252:282:HW5LJDSX3:1:2558:27344:13182	60	+
chr11	104706415	104706416	A00252:282:HW5LJDSX3:1:1104:17743:25708/1	60	+
chr11	104956961	104956962	A00252:282:HW5LJDSX3:2:2114:12834:9909	60	-
chr11	104999029	104999030	A00252:282:HW5LJDSX3:2:2136:7961:8202	60	+
chr11	105033924	105033925	A00252:282:HW5LJDSX3:1:1110:22661:29747/1	60	-
chr11	105690503	105690504	A00252:282:HW5LJDSX3:2:2444:21441:34929	60	-
chr11	105951949	105951950	A00252:282:HW5LJDSX3:2:2349:29948:19633/1	60	+
chr11	106088126	106088127	A00252:282:HW5LJDSX3:1:1173:9742:28886/1	60	-
chr11	107432037	107432038	A00252:282:HW5LJDSX3:1:1417:30400:9674/1	60	-
chr11	107434487	107434488	A00252:282:HW5LJDSX3:1:1107:26359:24533/1	60	+
chr11	107434488	107434489	A00252:282:HW5LJDSX3:2:2607:19886:36151	60	+
chr11	108065317	108065318	A00252:282:HW5LJDSX3:1:1315:24722:19351/1	60	-
chr11	108088363	108088364	A00252:282:HW5LJDSX3:3:2120:31566:35023	60	+
chr11	108106129	108106130	A00252:282:HW5LJDSX3:2:2472:24460:10254/1	60	+
chr11	108248214	108248215	A00252:282:HW5LJDSX3:1:2677:5457:7467/1	60	-
chr11	108296466	108296467	A00252:282:HW5LJDSX3:1:1145:7618:30968/1	60	+
chr11	108525634	108525635	A00252:282:HW5LJDSX3:1:1236:9010:11052/1	60	-
chr11	108851939	108851940	A00252:282:HW5LJDSX3:1:2403:26304:35775	60	+
chr11	110233251	110233252	A00252:282:HW5LJDSX3:1:1156:12888:8155/1	60	+
chr11	110274303	110274304	A00252:282:HW5LJDSX3:1:1252:6090:35399/1	60	+
chr11	110278022	110278023	A00252:282:HW5LJDSX3:1:1167:19714:13463/1	60	-
chr11	110465368	110465369	A00252:282:HW5LJDSX3:1:1303:3974:35430/1	60	+
chr11	111802298	111802299	A00252:282:HW5LJDSX3:3:2336:30309:7451	60	+
chr11	111953100	111953101	A00252:282:HW5LJDSX3:1:2411:14488:3724/1	60	+
chr11	112416515	112416516	A00252:282:HW5LJDSX3:1:2369:3884:34992/1	60	+
chr11	116900589	116900590	A00252:282:HW5LJDSX3:1:1133:18484:14497/1	60	+
chr11	116945920	116945921	A00252:282:HW5LJDSX3:2:2224:19967:33943	60	-
chr11	116945922	116945923	A00252:282:HW5LJDSX3:2:1133:26630:9627	60	-
chr11	117027827	117027828	A00252:282:HW5LJDSX3:4:1512:23556:29982/1	60	+
chr11	117049630	117049631	A00252:282:HW5LJDSX3:1:1349:15085:15468/1	60	+
chr11	117055174	117055175	A00252:282:HW5LJDSX3:1:1110:28700:14434/1	60	+
chr11	117084966	117084967	A00252:282:HW5LJDSX3:3:2540:16857:6167	60	-
chr11	117094677	117094678	A00252:282:HW5LJDSX3:1:1120:7229:32456/1	60	+
chr11	118565154	118565155	A00252:282:HW5LJDSX3:2:2225:7193:13730	60	+
chr11	118779656	118779657	A00252:282:HW5LJDSX3:1:2158:31485:1407	60	-
chr11	119250299	119250300	A00252:282:HW5LJDSX3:4:1207:21640:20494	60	+
chr11	119276161	119276162	A00252:282:HW5LJDSX3:1:1215:20428:34366/1	60	+
chr11	119276162	119276163	A00252:282:HW5LJDSX3:2:2153:17481:6621	60	+
chr11	119539577	119539578	A00252:282:HW5LJDSX3:3:2673:10610:21715/1	60	+
chr11	122424729	122424730	A00252:282:HW5LJDSX3:1:2319:5348:5995/1	60	-
chr11	122734016	122734017	A00252:282:HW5LJDSX3:1:2504:6551:31469/1	60	-
chr11	123434149	123434150	A00252:282:HW5LJDSX3:2:1315:29595:18991	60	-
chr11	124778314	124778315	A00252:282:HW5LJDSX3:1:1110:12337:24298/1	60	-
chr11	124974615	124974616	A00252:282:HW5LJDSX3:1:1458:13847:8782	60	-
chr11	124975434	124975435	A00252:282:HW5LJDSX3:2:1226:17589:2206/1	60	-
chr11	125020951	125020952	A00252:282:HW5LJDSX3:4:2522:16523:28134	60	-
chr11	125577871	125577872	A00252:282:HW5LJDSX3:4:1144:6876:3505	60	-
chr11	125897709	125897710	A00252:282:HW5LJDSX3:1:1247:17264:9126/1	60	+
chr11	126645650	126645651	A00252:282:HW5LJDSX3:4:1235:26856:4758/1	60	-
chr11	127268317	127268318	A00252:282:HW5LJDSX3:1:1562:28293:12665/1	60	-
chr11	128221355	128221356	A00252:282:HW5LJDSX3:1:2417:28637:17018	60	+
chr11	128513706	128513707	A00252:282:HW5LJDSX3:4:1367:22019:28197	60	-
chr11	129028448	129028449	A00252:282:HW5LJDSX3:1:1531:10176:14575/1	60	+
chr11	129230738	129230739	A00252:282:HW5LJDSX3:1:1101:19958:20901/1	60	+
chr11	130039012	130039013	A00252:282:HW5LJDSX3:1:2553:13675:18537	60	-
chr11	130234656	130234657	A00252:282:HW5LJDSX3:1:1463:17526:13275/1	60	+
chr11	130273281	130273282	A00252:282:HW5LJDSX3:1:1353:20717:4335/1	60	-
chr11	134215213	134215214	A00252:282:HW5LJDSX3:1:1102:16188:26365/1	60	+
chr11	134215215	134215216	A00252:282:HW5LJDSX3:3:1601:2772:29246	60	+
chr12	339807	339808	A00252:282:HW5LJDSX3:3:1648:24424:13604/1	60	-
chr12	821836	821837	A00252:282:HW5LJDSX3:1:1108:12518:23046/1	60	+
chr12	826686	826687	A00252:282:HW5LJDSX3:1:1636:27977:12054/1	60	+
chr12	934757	934758	A00252:282:HW5LJDSX3:1:2341:6415:23281	60	+
chr12	1171438	1171439	A00252:282:HW5LJDSX3:1:1163:10574:4460/1	60	+
chr12	1188243	1188244	A00252:282:HW5LJDSX3:1:1547:1136:8437/1	60	+
chr12	1215113	1215114	A00252:282:HW5LJDSX3:4:1343:24876:2174/1	60	-
chr12	1770464	1770465	A00252:282:HW5LJDSX3:2:1401:18340:32158/1	60	-
chr12	2016344	2016345	A00252:282:HW5LJDSX3:1:1230:12156:30311/1	60	+
chr12	5103731	5103732	A00252:282:HW5LJDSX3:2:2334:22354:28307/1	60	-
chr12	6603660	6603661	A00252:282:HW5LJDSX3:1:1471:17951:11099/1	60	+
chr12	7904051	7904052	A00252:282:HW5LJDSX3:1:2531:8784:27101/1	60	+
chr12	9784498	9784499	A00252:282:HW5LJDSX3:1:2134:16504:19460/1	60	-
chr12	10455719	10455720	A00252:282:HW5LJDSX3:2:1368:7410:16235/1	60	-
chr12	11685185	11685186	A00252:282:HW5LJDSX3:1:1162:19551:5948/1	60	-
chr12	11808996	11808997	A00252:282:HW5LJDSX3:2:2151:15872:35086	60	-
chr12	11808997	11808998	A00252:282:HW5LJDSX3:2:2655:3477:20259	60	-
chr12	11808998	11808999	A00252:282:HW5LJDSX3:1:2470:25554:23015/1	60	-
chr12	12482109	12482110	A00252:282:HW5LJDSX3:1:1112:7780:6292/1	60	+
chr12	12482110	12482111	A00252:282:HW5LJDSX3:2:2608:5647:6324	60	+
chr12	12488159	12488160	A00252:282:HW5LJDSX3:1:1166:2591:35665/1	60	+
chr12	12564766	12564767	A00252:282:HW5LJDSX3:4:2653:26304:5181/1	60	-
chr12	14404859	14404860	A00252:282:HW5LJDSX3:1:1220:25889:14794/1	60	+
chr12	14462903	14462904	A00252:282:HW5LJDSX3:4:1244:17029:12446	60	-
chr12	14787702	14787703	A00252:282:HW5LJDSX3:1:1471:24623:1204	60	+
chr12	14800650	14800651	A00252:282:HW5LJDSX3:1:1256:27046:17362/1	60	+
chr12	14933414	14933415	A00252:282:HW5LJDSX3:1:1276:6488:24283/1	60	+
chr12	15647021	15647022	A00252:282:HW5LJDSX3:1:1146:3622:13902/1	60	+
chr12	15704105	15704106	A00252:282:HW5LJDSX3:1:1105:19804:19476/1	60	+
chr12	15935912	15935913	A00252:282:HW5LJDSX3:1:1143:18358:24361/1	60	+
chr12	15935913	15935914	A00252:282:HW5LJDSX3:2:1135:12301:27524/1	60	+
chr12	15935914	15935915	A00252:282:HW5LJDSX3:1:1340:5059:32737/1	60	+
chr12	15959443	15959444	A00252:282:HW5LJDSX3:2:1209:8205:25316/1	60	+
chr12	16377923	16377924	A00252:282:HW5LJDSX3:1:2267:16595:34835	60	-
chr12	18450307	18450308	A00252:282:HW5LJDSX3:4:2203:24044:29919/1	60	+
chr12	19102351	19102352	A00252:282:HW5LJDSX3:1:2334:2456:8938	60	+
chr12	19160452	19160453	A00252:282:HW5LJDSX3:1:1102:28302:2973/1	60	+
chr12	19172866	19172867	A00252:282:HW5LJDSX3:1:1304:15528:11005/1	60	-
chr12	19220309	19220310	A00252:282:HW5LJDSX3:1:1128:8784:1423/1	60	+
chr12	19280453	19280454	A00252:282:HW5LJDSX3:1:1107:10565:33160/1	60	+
chr12	19459361	19459362	A00252:282:HW5LJDSX3:1:1159:13702:34428/1	60	+
chr12	19459363	19459364	A00252:282:HW5LJDSX3:1:2615:7166:9956	60	+
chr12	19530849	19530850	A00252:282:HW5LJDSX3:1:2512:27181:19445	60	-
chr12	20835437	20835438	A00252:282:HW5LJDSX3:1:1119:6108:7748/1	60	-
chr12	21508288	21508289	A00252:282:HW5LJDSX3:4:2257:6587:30530	60	-
chr12	21912732	21912733	A00252:282:HW5LJDSX3:3:2516:3577:25441/1	60	+
chr12	22508171	22508172	A00252:282:HW5LJDSX3:1:1245:3034:6997/1	60	-
chr12	22525103	22525104	A00252:282:HW5LJDSX3:4:1529:6768:31970	60	-
chr12	22687133	22687134	A00252:282:HW5LJDSX3:1:1367:15673:33614/1	60	+
chr12	24196428	24196429	A00252:282:HW5LJDSX3:1:2130:18521:35352	60	-
chr12	24196429	24196430	A00252:282:HW5LJDSX3:3:2365:14950:5337/1	60	-
chr12	24215624	24215625	A00252:282:HW5LJDSX3:3:1512:13711:8015/1	60	-
chr12	24879914	24879915	A00252:282:HW5LJDSX3:1:1268:25816:22874/1	60	-
chr12	24924335	24924336	A00252:282:HW5LJDSX3:1:1117:28492:33332/1	60	-
chr12	25223945	25223946	A00252:282:HW5LJDSX3:1:1335:10366:12211/1	60	+
chr12	26597553	26597554	A00252:282:HW5LJDSX3:4:1535:21495:14951/1	60	-
chr12	26915809	26915810	A00252:282:HW5LJDSX3:1:1333:5231:12743/1	60	-
chr12	26940995	26940996	A00252:282:HW5LJDSX3:4:2508:6958:26443	60	+
chr12	27324618	27324619	A00252:282:HW5LJDSX3:1:1572:23294:4633/1	60	-
chr12	27924933	27924934	A00252:282:HW5LJDSX3:3:1256:11903:35196/1	60	+
chr12	27924934	27924935	A00252:282:HW5LJDSX3:1:1352:18186:26757/1	60	+
chr12	28135488	28135489	A00252:282:HW5LJDSX3:1:1103:29957:3333	60	-
chr12	28161673	28161674	A00252:282:HW5LJDSX3:1:1122:19831:10473/1	60	+
chr12	28161674	28161675	A00252:282:HW5LJDSX3:3:1511:20591:14262	60	+
chr12	28308697	28308698	A00252:282:HW5LJDSX3:1:1203:3360:11851/1	60	-
chr12	28317978	28317979	A00252:282:HW5LJDSX3:3:1256:5303:21449/1	60	-
chr12	28362874	28362875	A00252:282:HW5LJDSX3:1:1125:20130:4038/1	60	+
chr12	28593702	28593703	A00252:282:HW5LJDSX3:1:1118:14443:13322/1	60	-
chr12	29834139	29834140	A00252:282:HW5LJDSX3:3:2656:25446:17347	60	+
chr12	30641416	30641417	A00252:282:HW5LJDSX3:1:1105:28537:16814/1	60	+
chr12	30641418	30641419	A00252:282:HW5LJDSX3:3:2541:10863:5713	60	+
chr12	30657325	30657326	A00252:282:HW5LJDSX3:3:2105:19497:24330/1	60	-
chr12	30688875	30688876	A00252:282:HW5LJDSX3:1:1130:28736:31062/1	60	+
chr12	30719335	30719336	A00252:282:HW5LJDSX3:1:1309:15022:10347/1	60	+
chr12	31461790	31461791	A00252:282:HW5LJDSX3:2:2607:31069:26021/1	60	-
chr12	32712775	32712776	A00252:282:HW5LJDSX3:1:1123:20311:4257/1	60	+
chr12	34072241	34072242	A00252:282:HW5LJDSX3:2:2134:28501:31720	60	+
chr12	39339360	39339361	A00252:282:HW5LJDSX3:4:2317:31195:29246	60	-
chr12	39350228	39350229	A00252:282:HW5LJDSX3:1:1102:25482:21637/1	60	+
chr12	39350230	39350231	A00252:282:HW5LJDSX3:3:2518:9778:10191	60	+
chr12	39864882	39864883	A00252:282:HW5LJDSX3:2:1107:9182:17206	60	-
chr12	40005299	40005300	A00252:282:HW5LJDSX3:1:1112:3730:10050/1	60	+
chr12	40005301	40005302	A00252:282:HW5LJDSX3:2:1546:17363:9893/1	60	+
chr12	41034252	41034253	A00252:282:HW5LJDSX3:1:2574:16541:30044	60	-
chr12	42110421	42110422	A00252:282:HW5LJDSX3:1:1217:23457:21449/1	60	+
chr12	43269381	43269382	A00252:282:HW5LJDSX3:1:2172:15808:7012/1	60	-
chr12	43323204	43323205	A00252:282:HW5LJDSX3:4:2310:24071:11271	60	+
chr12	43323205	43323206	A00252:282:HW5LJDSX3:4:2128:2410:10833	60	+
chr12	43753884	43753885	A00252:282:HW5LJDSX3:2:1128:3115:24643/1	60	+
chr12	43994934	43994935	A00252:282:HW5LJDSX3:1:1538:2980:6746/1	60	+
chr12	44951560	44951561	A00252:282:HW5LJDSX3:1:2435:13087:15076/1	60	-
chr12	45324767	45324768	A00252:282:HW5LJDSX3:1:2130:8730:36965	60	-
chr12	45324768	45324769	A00252:282:HW5LJDSX3:1:1101:16378:29794/1	60	-
chr12	45371448	45371449	A00252:282:HW5LJDSX3:2:2567:4264:35524/1	60	-
chr12	45484531	45484532	A00252:282:HW5LJDSX3:3:2607:18855:28573	60	-
chr12	45785695	45785696	A00252:282:HW5LJDSX3:4:2639:10276:13025	60	-
chr12	45803430	45803431	A00252:282:HW5LJDSX3:1:2223:23122:7654	60	-
chr12	45827630	45827631	A00252:282:HW5LJDSX3:2:2304:4734:1892/1	60	-
chr12	45843696	45843697	A00252:282:HW5LJDSX3:1:1166:20030:2707/1	60	-
chr12	45862736	45862737	A00252:282:HW5LJDSX3:2:1559:5403:15358	60	-
chr12	45892489	45892490	A00252:282:HW5LJDSX3:1:1360:22137:9549/1	60	+
chr12	47211783	47211784	A00252:282:HW5LJDSX3:1:2162:8232:34507/1	60	-
chr12	47665680	47665681	A00252:282:HW5LJDSX3:1:1344:4246:34272/1	60	-
chr12	48708571	48708572	A00252:282:HW5LJDSX3:1:1172:15194:14403/1	60	+
chr12	50915022	50915023	A00252:282:HW5LJDSX3:3:2322:20392:17519	60	+
chr12	51687690	51687691	A00252:282:HW5LJDSX3:1:1152:9353:11083/1	60	+
chr12	53387867	53387868	A00252:282:HW5LJDSX3:1:1250:21323:17691/1	60	-
chr12	53488916	53488917	A00252:282:HW5LJDSX3:3:2126:9796:27915	60	-
chr12	54072700	54072701	A00252:282:HW5LJDSX3:4:1306:2564:19366	60	+
chr12	56745977	56745978	A00252:282:HW5LJDSX3:1:1112:7871:27398/1	60	+
chr12	59636500	59636501	A00252:282:HW5LJDSX3:1:1107:27941:29966/1	60	+
chr12	59706589	59706590	A00252:282:HW5LJDSX3:2:2329:13801:19758	60	-
chr12	59720874	59720875	A00252:282:HW5LJDSX3:4:1319:2998:20588	60	-
chr12	59763010	59763011	A00252:282:HW5LJDSX3:4:2422:30807:2237/1	60	-
chr12	60548288	60548289	A00252:282:HW5LJDSX3:1:1231:10357:19930/1	60	+
chr12	60838879	60838880	A00252:282:HW5LJDSX3:1:1221:27290:10895/1	60	+
chr12	61953405	61953406	A00252:282:HW5LJDSX3:1:1556:12518:19100/1	60	+
chr12	62186008	62186009	A00252:282:HW5LJDSX3:1:1376:29794:21120/1	60	+
chr12	62296129	62296130	A00252:282:HW5LJDSX3:1:2405:4544:34037/1	60	-
chr12	62324116	62324117	A00252:282:HW5LJDSX3:1:2203:20238:26240	60	-
chr12	62475823	62475824	A00252:282:HW5LJDSX3:4:2428:16197:17174/1	60	-
chr12	62572892	62572893	A00252:282:HW5LJDSX3:1:1224:11397:2566/1	60	+
chr12	62572894	62572895	A00252:282:HW5LJDSX3:4:1677:11586:8437/1	60	+
chr12	63585427	63585428	A00252:282:HW5LJDSX3:1:1311:5511:10441	60	+
chr12	64420148	64420149	A00252:282:HW5LJDSX3:1:1211:25400:6652/1	60	-
chr12	66843533	66843534	A00252:282:HW5LJDSX3:1:2220:20925:6292	60	+
chr12	68295473	68295474	A00252:282:HW5LJDSX3:1:2665:3586:36949	60	-
chr12	68384859	68384860	A00252:282:HW5LJDSX3:2:1233:26775:28322	60	-
chr12	68384860	68384861	A00252:282:HW5LJDSX3:1:1134:23683:36965/1	60	-
chr12	68471585	68471586	A00252:282:HW5LJDSX3:1:1115:30282:13416/1	60	+
chr12	68471587	68471588	A00252:282:HW5LJDSX3:1:1619:16830:36558/1	60	+
chr12	68727305	68727306	A00252:282:HW5LJDSX3:1:2142:24903:11209	60	+
chr12	70263025	70263026	A00252:282:HW5LJDSX3:4:2669:18973:16376/1	60	+
chr12	70325385	70325386	A00252:282:HW5LJDSX3:3:1438:32777:10128	60	-
chr12	71130110	71130111	A00252:282:HW5LJDSX3:1:2158:15772:17347	60	-
chr12	71626792	71626793	A00252:282:HW5LJDSX3:1:1226:19804:23923/1	60	-
chr12	71886693	71886694	A00252:282:HW5LJDSX3:1:1128:14760:6386	60	-
chr12	73214312	73214313	A00252:282:HW5LJDSX3:1:2244:20464:22279/1	60	+
chr12	74341387	74341388	A00252:282:HW5LJDSX3:1:1122:13431:24032/1	60	-
chr12	76371973	76371974	A00252:282:HW5LJDSX3:2:2519:32732:14465/1	60	-
chr12	76384145	76384146	A00252:282:HW5LJDSX3:3:1469:24623:27821/1	60	+
chr12	78762747	78762748	A00252:282:HW5LJDSX3:2:2618:27136:30452	60	+
chr12	79108198	79108199	A00252:282:HW5LJDSX3:1:1208:5547:22999/1	60	-
chr12	79773729	79773730	A00252:282:HW5LJDSX3:1:1368:26106:26443/1	60	-
chr12	79805556	79805557	A00252:282:HW5LJDSX3:1:1128:27299:23437/1	60	-
chr12	79910728	79910729	A00252:282:HW5LJDSX3:1:2230:17517:1454	60	-
chr12	80678768	80678769	A00252:282:HW5LJDSX3:1:1136:7690:3349/1	60	+
chr12	80778277	80778278	A00252:282:HW5LJDSX3:1:2241:10429:20807/1	60	-
chr12	81351431	81351432	A00252:282:HW5LJDSX3:3:1151:5764:16172	60	+
chr12	81357472	81357473	A00252:282:HW5LJDSX3:1:1135:19018:28698/1	60	-
chr12	82390246	82390247	A00252:282:HW5LJDSX3:1:1148:26657:25958/1	60	-
chr12	82398820	82398821	A00252:282:HW5LJDSX3:1:1104:19452:9095/1	60	+
chr12	82398821	82398822	A00252:282:HW5LJDSX3:2:2102:7030:29669	60	+
chr12	82430954	82430955	A00252:282:HW5LJDSX3:1:1102:27715:26913/1	60	-
chr12	82431191	82431192	A00252:282:HW5LJDSX3:3:2615:1922:2253	60	-
chr12	83134238	83134239	A00252:282:HW5LJDSX3:1:1109:19596:29637/1	60	-
chr12	83356347	83356348	A00252:282:HW5LJDSX3:2:1116:26594:14732	60	-
chr12	84080859	84080860	A00252:282:HW5LJDSX3:2:1649:17463:34115/1	60	-
chr12	84712735	84712736	A00252:282:HW5LJDSX3:1:1176:8648:21825/1	60	+
chr12	84817411	84817412	A00252:282:HW5LJDSX3:1:1149:14651:26271/1	60	-
chr12	85142856	85142857	A00252:282:HW5LJDSX3:2:2257:26169:27586/1	60	+
chr12	85452438	85452439	A00252:282:HW5LJDSX3:1:1135:12518:2127/1	60	+
chr12	85452439	85452440	A00252:282:HW5LJDSX3:3:2209:8576:10332	60	+
chr12	85572629	85572630	A00252:282:HW5LJDSX3:1:1206:30770:16391/1	60	+
chr12	85572630	85572631	A00252:282:HW5LJDSX3:2:2144:25409:11021/1	60	+
chr12	86460833	86460834	A00252:282:HW5LJDSX3:1:1140:15727:1297/1	60	+
chr12	88085970	88085971	A00252:282:HW5LJDSX3:3:1535:31521:27931/1	60	-
chr12	89579415	89579416	A00252:282:HW5LJDSX3:1:1267:10438:18505	60	-
chr12	89588873	89588874	A00252:282:HW5LJDSX3:1:1106:6569:24142/1	60	+
chr12	89588875	89588876	A00252:282:HW5LJDSX3:2:2151:29523:33833	60	+
chr12	89594692	89594693	A00252:282:HW5LJDSX3:2:1564:31819:31015	60	-
chr12	89596846	89596847	A00252:282:HW5LJDSX3:4:2537:28320:34757	60	-
chr12	89596848	89596849	A00252:282:HW5LJDSX3:1:1254:29704:8938	60	-
chr12	89688745	89688746	A00252:282:HW5LJDSX3:1:2503:31711:19460	60	-
chr12	89691485	89691486	A00252:282:HW5LJDSX3:2:1445:5891:25316/1	60	-
chr12	89740018	89740019	A00252:282:HW5LJDSX3:1:2154:6677:17503	60	-
chr12	89879461	89879462	A00252:282:HW5LJDSX3:1:1148:2998:34741/1	60	+
chr12	91060409	91060410	A00252:282:HW5LJDSX3:1:1506:28320:31939/1	60	+
chr12	91785302	91785303	A00252:282:HW5LJDSX3:1:2322:31864:4194	60	-
chr12	92284679	92284680	A00252:282:HW5LJDSX3:4:2202:12463:20791/1	60	-
chr12	92849195	92849196	A00252:282:HW5LJDSX3:4:1471:29595:35900	60	-
chr12	92854439	92854440	A00252:282:HW5LJDSX3:1:2540:17888:34601/1	60	-
chr12	94308974	94308975	A00252:282:HW5LJDSX3:1:1222:4255:33442	60	-
chr12	94335224	94335225	A00252:282:HW5LJDSX3:1:2478:31304:31031	60	+
chr12	94366255	94366256	A00252:282:HW5LJDSX3:1:1326:9227:9298/1	60	-
chr12	94443898	94443899	A00252:282:HW5LJDSX3:1:1107:3721:36119/1	60	+
chr12	95139838	95139839	A00252:282:HW5LJDSX3:1:1123:28131:29136/1	60	+
chr12	95201709	95201710	A00252:282:HW5LJDSX3:1:1101:12735:13432/1	60	+
chr12	95201710	95201711	A00252:282:HW5LJDSX3:2:2607:26910:32440	60	+
chr12	95201711	95201712	A00252:282:HW5LJDSX3:1:2615:1859:4366	60	+
chr12	95445466	95445467	A00252:282:HW5LJDSX3:1:1167:19714:36041	60	+
chr12	96348799	96348800	A00252:282:HW5LJDSX3:2:1126:16776:16861	60	-
chr12	96918850	96918851	A00252:282:HW5LJDSX3:3:2616:9444:8296	60	-
chr12	96951355	96951356	A00252:282:HW5LJDSX3:4:2244:21359:31814	60	-
chr12	97886868	97886869	A00252:282:HW5LJDSX3:1:1426:18828:25833	60	+
chr12	98597959	98597960	A00252:282:HW5LJDSX3:1:1147:21079:34585/1	60	+
chr12	100271177	100271178	A00252:282:HW5LJDSX3:1:1135:11677:34303/1	60	-
chr12	101293224	101293225	A00252:282:HW5LJDSX3:1:2158:30617:20415	60	-
chr12	101395824	101395825	A00252:282:HW5LJDSX3:1:1542:3161:29763/1	60	+
chr12	101762514	101762515	A00252:282:HW5LJDSX3:3:1341:10664:12195	60	-
chr12	102117993	102117994	A00252:282:HW5LJDSX3:1:1107:7654:2096/1	60	+
chr12	102176863	102176864	A00252:282:HW5LJDSX3:3:1326:21115:6496/1	60	-
chr12	102182852	102182853	A00252:282:HW5LJDSX3:1:1252:23393:33051/1	60	+
chr12	102591677	102591678	A00252:282:HW5LJDSX3:3:2566:24994:18255	60	-
chr12	103788590	103788591	A00252:282:HW5LJDSX3:1:2170:27859:36025	60	-
chr12	104121019	104121020	A00252:282:HW5LJDSX3:1:1474:15483:6762/1	60	-
chr12	104331207	104331208	A00252:282:HW5LJDSX3:1:1154:1597:13150/1	60	-
chr12	104331943	104331944	A00252:282:HW5LJDSX3:2:1348:27905:9925/1	60	-
chr12	104336193	104336194	A00252:282:HW5LJDSX3:1:2320:29008:35634	60	-
chr12	104447174	104447175	A00252:282:HW5LJDSX3:1:2329:2564:25880/1	60	-
chr12	104758228	104758229	A00252:282:HW5LJDSX3:2:2212:32090:8907/1	60	+
chr12	110136078	110136079	A00252:282:HW5LJDSX3:1:1249:5168:32988/1	60	+
chr12	110308377	110308378	A00252:282:HW5LJDSX3:1:1448:25663:36667/1	60	-
chr12	110969588	110969589	A00252:282:HW5LJDSX3:1:2517:14154:12602	60	-
chr12	111132782	111132783	A00252:282:HW5LJDSX3:2:1129:9227:4601/1	60	+
chr12	111345519	111345520	A00252:282:HW5LJDSX3:1:2252:19895:21010/1	60	-
chr12	111587100	111587101	A00252:282:HW5LJDSX3:1:1159:19144:17268/1	60	+
chr12	111745549	111745550	A00252:282:HW5LJDSX3:1:1320:27950:1736/1	60	+
chr12	112104938	112104939	A00252:282:HW5LJDSX3:3:2422:28926:28573	60	+
chr12	112230804	112230805	A00252:282:HW5LJDSX3:1:2374:3577:14011	60	-
chr12	112268027	112268028	A00252:282:HW5LJDSX3:1:1147:14154:4993/1	60	+
chr12	112272359	112272360	A00252:282:HW5LJDSX3:1:1420:2528:36182/1	60	+
chr12	113650877	113650878	A00252:282:HW5LJDSX3:3:1449:9968:36761/1	60	-
chr12	113863408	113863409	A00252:282:HW5LJDSX3:1:1132:16875:10332/1	60	+
chr12	113863409	113863410	A00252:282:HW5LJDSX3:1:2130:26549:36511	60	+
chr12	115278280	115278281	A00252:282:HW5LJDSX3:2:1251:26169:22106/1	60	+
chr12	116015975	116015976	A00252:282:HW5LJDSX3:1:1649:16803:29465/1	60	-
chr12	116185241	116185242	A00252:282:HW5LJDSX3:1:2612:20256:16908	60	+
chr12	116202149	116202150	A00252:282:HW5LJDSX3:1:1269:9263:2347/1	60	-
chr12	118190920	118190921	A00252:282:HW5LJDSX3:1:2615:5638:9471	60	-
chr12	118190921	118190922	A00252:282:HW5LJDSX3:2:2219:2754:14309	60	-
chr12	118190922	118190923	A00252:282:HW5LJDSX3:4:1107:13187:6856	60	-
chr12	119383141	119383142	A00252:282:HW5LJDSX3:1:2629:30020:29089	60	-
chr12	120455835	120455836	A00252:282:HW5LJDSX3:4:2416:16749:36417/1	60	-
chr12	120463977	120463978	A00252:282:HW5LJDSX3:1:1124:6126:19179	60	+
chr12	120519160	120519161	A00252:282:HW5LJDSX3:1:1108:4689:32878/1	60	+
chr12	120853618	120853619	A00252:282:HW5LJDSX3:3:2350:3947:16125	60	+
chr12	121285250	121285251	A00252:282:HW5LJDSX3:1:1451:29261:31626	60	-
chr12	121410462	121410463	A00252:282:HW5LJDSX3:3:2310:28266:14027/1	60	-
chr12	122091256	122091257	A00252:282:HW5LJDSX3:1:1117:4743:18443/1	60	+
chr12	122551291	122551292	A00252:282:HW5LJDSX3:1:1342:7148:34851/1	60	-
chr12	122561660	122561661	A00252:282:HW5LJDSX3:1:1217:17888:29434	60	+
chr12	123040108	123040109	A00252:282:HW5LJDSX3:1:1349:18982:12320/1	60	+
chr12	123328153	123328154	A00252:282:HW5LJDSX3:1:1666:24496:23249	60	+
chr12	128771195	128771196	A00252:282:HW5LJDSX3:1:1242:20464:15139	60	-
chr12	129688553	129688554	A00252:282:HW5LJDSX3:1:1238:18674:7842/1	60	+
chr12	129708906	129708907	A00252:282:HW5LJDSX3:2:1151:14434:9831/1	60	+
chr12	129808563	129808564	A00252:282:HW5LJDSX3:2:2117:6126:7748/1	60	-
chr12	130798747	130798748	A00252:282:HW5LJDSX3:1:2615:11577:1407	60	-
chr12	130798749	130798750	A00252:282:HW5LJDSX3:1:2613:14479:34021	60	-
chr12	131756501	131756502	A00252:282:HW5LJDSX3:1:1446:22001:11725/1	60	+
chr12	131928437	131928438	A00252:282:HW5LJDSX3:2:2142:20735:13698	60	-
chr12	132089898	132089899	A00252:282:HW5LJDSX3:4:2527:12210:26741	60	-
chr12	132652579	132652580	A00252:282:HW5LJDSX3:3:2134:2636:21277/1	60	+
chr12	132652580	132652581	A00252:282:HW5LJDSX3:3:2518:22453:27759/1	60	+
chr13	19648083	19648084	A00252:282:HW5LJDSX3:4:1315:22652:33708	60	+
chr13	19699569	19699570	A00252:282:HW5LJDSX3:1:1153:26630:8343/1	60	+
chr13	20015654	20015655	A00252:282:HW5LJDSX3:2:2337:16324:11537/1	60	+
chr13	21401736	21401737	A00252:282:HW5LJDSX3:1:1174:7862:14356/1	60	+
chr13	21993451	21993452	A00252:282:HW5LJDSX3:1:1140:12735:19445/1	60	+
chr13	22982547	22982548	A00252:282:HW5LJDSX3:4:2678:21621:27445/1	60	-
chr13	24234242	24234243	A00252:282:HW5LJDSX3:1:1208:16179:9095/1	60	+
chr13	24234244	24234245	A00252:282:HW5LJDSX3:2:1639:8540:14559	60	+
chr13	25341122	25341123	A00252:282:HW5LJDSX3:1:1115:18078:9471/1	60	+
chr13	26399191	26399192	A00252:282:HW5LJDSX3:4:2162:16830:20400/1	60	+
chr13	27469177	27469178	A00252:282:HW5LJDSX3:1:2237:30418:27618/1	60	-
chr13	27582514	27582515	A00252:282:HW5LJDSX3:1:1256:28040:2018	60	-
chr13	28216644	28216645	A00252:282:HW5LJDSX3:3:2542:15673:23594	60	-
chr13	29700489	29700490	A00252:282:HW5LJDSX3:1:2656:30391:28635	60	-
chr13	32507877	32507878	A00252:282:HW5LJDSX3:3:1417:28709:24502	60	-
chr13	32534349	32534350	A00252:282:HW5LJDSX3:3:2143:8739:20760	60	-
chr13	32669092	32669093	A00252:282:HW5LJDSX3:1:1209:13756:22842/1	60	-
chr13	32701579	32701580	A00252:282:HW5LJDSX3:2:2324:30508:10300	60	-
chr13	32701581	32701582	A00252:282:HW5LJDSX3:1:1236:15917:24205	60	-
chr13	32762696	32762697	A00252:282:HW5LJDSX3:1:1169:16622:22044/1	60	+
chr13	32766086	32766087	A00252:282:HW5LJDSX3:1:1117:22064:28463/1	60	+
chr13	33936610	33936611	A00252:282:HW5LJDSX3:1:1103:9317:10426/1	60	-
chr13	33942098	33942099	A00252:282:HW5LJDSX3:2:1309:11026:23281/1	60	-
chr13	35180483	35180484	A00252:282:HW5LJDSX3:1:1538:9335:33285	60	-
chr13	36389159	36389160	A00252:282:HW5LJDSX3:1:1128:12210:12179/1	60	+
chr13	37045794	37045795	A00252:282:HW5LJDSX3:1:1660:22191:18537/1	60	-
chr13	37049726	37049727	A00252:282:HW5LJDSX3:4:1544:9543:33802	60	+
chr13	37891663	37891664	A00252:282:HW5LJDSX3:1:1251:16269:28385/1	60	-
chr13	39029827	39029828	A00252:282:HW5LJDSX3:1:1128:13901:12414/1	60	+
chr13	39679120	39679121	A00252:282:HW5LJDSX3:1:1110:25391:9455/1	60	+
chr13	39679121	39679122	A00252:282:HW5LJDSX3:2:2261:31467:30248/1	60	+
chr13	40524540	40524541	A00252:282:HW5LJDSX3:1:1632:12626:20666/1	60	+
chr13	41000068	41000069	A00252:282:HW5LJDSX3:2:2472:30364:13964	60	-
chr13	41203743	41203744	A00252:282:HW5LJDSX3:1:2239:19578:12477	60	+
chr13	41329286	41329287	A00252:282:HW5LJDSX3:3:1331:3830:33426/1	60	+
chr13	41619024	41619025	A00252:282:HW5LJDSX3:2:1103:3016:30514/1	60	-
chr13	41688663	41688664	A00252:282:HW5LJDSX3:4:2542:30508:26146	60	+
chr13	41718268	41718269	A00252:282:HW5LJDSX3:4:2348:8883:14090	60	-
chr13	42054574	42054575	A00252:282:HW5LJDSX3:2:2657:27127:4131/1	60	+
chr13	44008660	44008661	A00252:282:HW5LJDSX3:1:1365:29206:1939/1	60	-
chr13	44511422	44511423	A00252:282:HW5LJDSX3:1:1114:4924:21261/1	60	+
chr13	44511424	44511425	A00252:282:HW5LJDSX3:4:1135:4969:23531/1	60	+
chr13	44733385	44733386	A00252:282:HW5LJDSX3:2:2437:4237:22263/1	60	-
chr13	45053897	45053898	A00252:282:HW5LJDSX3:1:1101:11577:34882/1	60	+
chr13	45053899	45053900	A00252:282:HW5LJDSX3:3:2148:28212:7513	60	+
chr13	45232441	45232442	A00252:282:HW5LJDSX3:1:2446:8910:4053/1	60	-
chr13	46506843	46506844	A00252:282:HW5LJDSX3:1:2111:21784:35744/1	60	-
chr13	46679843	46679844	A00252:282:HW5LJDSX3:1:1508:28492:4053/1	60	+
chr13	48190371	48190372	A00252:282:HW5LJDSX3:1:2344:18430:18850/1	60	+
chr13	48408043	48408044	A00252:282:HW5LJDSX3:3:2349:14507:8171	60	+
chr13	48466149	48466150	A00252:282:HW5LJDSX3:2:2105:20971:23876	60	-
chr13	49084040	49084041	A00252:282:HW5LJDSX3:1:2263:8621:35336	60	-
chr13	49084042	49084043	A00252:282:HW5LJDSX3:2:2434:25545:6402	60	-
chr13	49138044	49138045	A00252:282:HW5LJDSX3:1:1323:11071:36542/1	60	-
chr13	49195174	49195175	A00252:282:HW5LJDSX3:1:1129:29658:5196/1	60	+
chr13	49195175	49195176	A00252:282:HW5LJDSX3:2:2608:12138:1501	60	+
chr13	50139613	50139614	A00252:282:HW5LJDSX3:1:2125:10041:22764/1	60	+
chr13	50432919	50432920	A00252:282:HW5LJDSX3:1:1259:8793:14215/1	60	+
chr13	51706297	51706298	A00252:282:HW5LJDSX3:1:1105:17833:36730/1	60	-
chr13	52473766	52473767	A00252:282:HW5LJDSX3:3:1658:15917:16658	60	+
chr13	53855126	53855127	A00252:282:HW5LJDSX3:1:1126:20256:14559/1	60	-
chr13	53903466	53903467	A00252:282:HW5LJDSX3:2:2105:17861:31234	60	-
chr13	54995233	54995234	A00252:282:HW5LJDSX3:1:1151:6343:17331/1	60	+
chr13	56532115	56532116	A00252:282:HW5LJDSX3:1:2217:24099:36119	60	-
chr13	59837051	59837052	A00252:282:HW5LJDSX3:1:1242:30969:10567	60	-
chr13	59877832	59877833	A00252:282:HW5LJDSX3:1:1101:10818:15248/1	60	+
chr13	59877833	59877834	A00252:282:HW5LJDSX3:2:2107:27037:14090/1	60	+
chr13	59877834	59877835	A00252:282:HW5LJDSX3:3:2518:7392:18552	60	+
chr13	59921665	59921666	A00252:282:HW5LJDSX3:1:2576:12057:12258/1	60	+
chr13	59980719	59980720	A00252:282:HW5LJDSX3:3:1530:31711:17362	60	-
chr13	60013957	60013958	A00252:282:HW5LJDSX3:1:2157:21658:5838	60	-
chr13	60434687	60434688	A00252:282:HW5LJDSX3:1:1302:12427:10019/1	60	+
chr13	61051114	61051115	A00252:282:HW5LJDSX3:2:1175:29487:24940	60	-
chr13	61489834	61489835	A00252:282:HW5LJDSX3:1:1252:14751:24721/1	60	-
chr13	62029163	62029164	A00252:282:HW5LJDSX3:1:1260:1651:1438/1	60	-
chr13	62810662	62810663	A00252:282:HW5LJDSX3:1:1435:29396:22404/1	60	-
chr13	62818359	62818360	A00252:282:HW5LJDSX3:1:1105:2546:9565/1	60	-
chr13	63397959	63397960	A00252:282:HW5LJDSX3:1:1103:9561:15421/1	60	+
chr13	63655712	63655713	A00252:282:HW5LJDSX3:1:1140:30291:21386/1	60	+
chr13	64006534	64006535	A00252:282:HW5LJDSX3:1:1672:12698:9361/1	60	-
chr13	64061045	64061046	A00252:282:HW5LJDSX3:1:1111:19868:2112/1	60	+
chr13	64148747	64148748	A00252:282:HW5LJDSX3:2:1637:13141:23970/1	60	+
chr13	64204156	64204157	A00252:282:HW5LJDSX3:2:1110:14823:13291/1	60	+
chr13	64208930	64208931	A00252:282:HW5LJDSX3:1:1309:23882:36307/1	60	+
chr13	64586039	64586040	A00252:282:HW5LJDSX3:1:2668:20880:26005/1	60	-
chr13	65262588	65262589	A00252:282:HW5LJDSX3:1:1241:8043:14638/1	60	+
chr13	65644728	65644729	A00252:282:HW5LJDSX3:1:2533:27751:18615	60	-
chr13	65651709	65651710	A00252:282:HW5LJDSX3:1:1207:29776:20964/1	60	+
chr13	65702335	65702336	A00252:282:HW5LJDSX3:1:1442:28881:20134/1	60	-
chr13	65817144	65817145	A00252:282:HW5LJDSX3:2:1555:18964:2143/1	60	-
chr13	65912659	65912660	A00252:282:HW5LJDSX3:2:1519:19515:20134/1	60	-
chr13	66309832	66309833	A00252:282:HW5LJDSX3:1:1363:15754:25895	60	-
chr13	66399594	66399595	A00252:282:HW5LJDSX3:1:1331:8829:11647/1	60	-
chr13	66474019	66474020	A00252:282:HW5LJDSX3:1:1103:14380:7733/1	60	+
chr13	66518652	66518653	A00252:282:HW5LJDSX3:2:1625:29378:6809/1	60	+
chr13	66641055	66641056	A00252:282:HW5LJDSX3:2:1247:28302:2284	60	+
chr13	66643795	66643796	A00252:282:HW5LJDSX3:3:2173:22101:2440	60	+
chr13	66941681	66941682	A00252:282:HW5LJDSX3:1:2123:10809:2832/1	60	-
chr13	67030629	67030630	A00252:282:HW5LJDSX3:1:2140:26865:31735/1	60	-
chr13	67093356	67093357	A00252:282:HW5LJDSX3:2:1366:17644:14231	60	-
chr13	67237787	67237788	A00252:282:HW5LJDSX3:2:1136:6488:15702	60	-
chr13	67489940	67489941	A00252:282:HW5LJDSX3:2:1109:31430:9737	60	-
chr13	67519003	67519004	A00252:282:HW5LJDSX3:1:1106:18069:35383/1	60	+
chr13	67768695	67768696	A00252:282:HW5LJDSX3:1:1107:24587:26318/1	60	+
chr13	68402791	68402792	A00252:282:HW5LJDSX3:1:1145:22354:10113/1	60	-
chr13	68597229	68597230	A00252:282:HW5LJDSX3:1:1226:15501:1689/1	60	+
chr13	68624865	68624866	A00252:282:HW5LJDSX3:1:1268:22101:12493	60	-
chr13	71042403	71042404	A00252:282:HW5LJDSX3:2:1636:6759:31579/1	60	+
chr13	71308185	71308186	A00252:282:HW5LJDSX3:1:1463:23529:1689/1	60	-
chr13	71519138	71519139	A00252:282:HW5LJDSX3:1:1103:26494:14841/1	60	+
chr13	71550947	71550948	A00252:282:HW5LJDSX3:1:1352:17761:6010/1	60	-
chr13	71556240	71556241	A00252:282:HW5LJDSX3:1:1103:27100:21652/1	60	-
chr13	71626268	71626269	A00252:282:HW5LJDSX3:1:2119:26530:35133	60	-
chr13	71659267	71659268	A00252:282:HW5LJDSX3:1:1215:19614:28886/1	60	+
chr13	71819480	71819481	A00252:282:HW5LJDSX3:1:2651:15637:35086	60	-
chr13	73709217	73709218	A00252:282:HW5LJDSX3:1:1174:15329:30264/1	60	+
chr13	74279666	74279667	A00252:282:HW5LJDSX3:2:2403:11315:27320	60	-
chr13	75292665	75292666	A00252:282:HW5LJDSX3:3:2235:31268:13307	60	-
chr13	75473836	75473837	A00252:282:HW5LJDSX3:3:2518:15609:6981	60	-
chr13	75473837	75473838	A00252:282:HW5LJDSX3:4:1109:31494:31140/1	60	-
chr13	75473838	75473839	A00252:282:HW5LJDSX3:4:2329:26458:35603	60	-
chr13	75569898	75569899	A00252:282:HW5LJDSX3:1:1102:15673:5963/1	60	-
chr13	75602608	75602609	A00252:282:HW5LJDSX3:2:1308:28899:6104/1	60	-
chr13	75725942	75725943	A00252:282:HW5LJDSX3:1:1207:8594:31908/1	60	+
chr13	76618245	76618246	A00252:282:HW5LJDSX3:1:2238:20853:6950/1	60	+
chr13	77023145	77023146	A00252:282:HW5LJDSX3:1:1230:5276:11788/1	60	-
chr13	77023155	77023156	A00252:282:HW5LJDSX3:2:2456:13060:3067/1	60	-
chr13	77023166	77023167	A00252:282:HW5LJDSX3:1:1111:5448:27586	60	-
chr13	77117837	77117838	A00252:282:HW5LJDSX3:1:1123:10972:24752/1	60	+
chr13	77226476	77226477	A00252:282:HW5LJDSX3:1:1352:21576:1282/1	60	-
chr13	79314885	79314886	A00252:282:HW5LJDSX3:1:1377:10682:34835/1	60	-
chr13	79352132	79352133	A00252:282:HW5LJDSX3:1:1205:14507:13275/1	60	+
chr13	79352133	79352134	A00252:282:HW5LJDSX3:3:1657:21658:28040/1	60	+
chr13	79352703	79352704	A00252:282:HW5LJDSX3:4:1362:12084:16720/1	60	-
chr13	79535402	79535403	A00252:282:HW5LJDSX3:1:1362:9109:23093/1	60	+
chr13	79535404	79535405	A00252:282:HW5LJDSX3:1:1565:32208:18662/1	60	+
chr13	79547376	79547377	A00252:282:HW5LJDSX3:1:1104:11776:17347/1	60	+
chr13	79913479	79913480	A00252:282:HW5LJDSX3:2:1578:20907:17253	60	-
chr13	80410313	80410314	A00252:282:HW5LJDSX3:1:1176:12644:5916/1	60	-
chr13	80574619	80574620	A00252:282:HW5LJDSX3:1:1232:28989:13964/1	60	-
chr13	80958928	80958929	A00252:282:HW5LJDSX3:1:1323:12816:31360/1	60	+
chr13	81335311	81335312	A00252:282:HW5LJDSX3:1:2545:18557:3035/1	60	-
chr13	81335312	81335313	A00252:282:HW5LJDSX3:4:1267:5394:33849	60	-
chr13	81376655	81376656	A00252:282:HW5LJDSX3:1:1123:24207:14732/1	60	+
chr13	81587610	81587611	A00252:282:HW5LJDSX3:1:1253:8386:27853/1	60	+
chr13	81852630	81852631	A00252:282:HW5LJDSX3:2:1255:23032:8281	60	+
chr13	82467877	82467878	A00252:282:HW5LJDSX3:3:2306:26133:11459	60	-
chr13	82467879	82467880	A00252:282:HW5LJDSX3:3:1639:12852:28385/1	60	-
chr13	82688443	82688444	A00252:282:HW5LJDSX3:1:2345:5068:35884	60	-
chr13	82752058	82752059	A00252:282:HW5LJDSX3:1:2673:3685:10786	60	+
chr13	83158442	83158443	A00252:282:HW5LJDSX3:1:1343:23891:14465/1	60	-
chr13	83225066	83225067	A00252:282:HW5LJDSX3:1:1272:5068:20478/1	60	+
chr13	83723258	83723259	A00252:282:HW5LJDSX3:4:2252:8142:24298/1	60	+
chr13	84041729	84041730	A00252:282:HW5LJDSX3:1:1166:21594:28870/1	60	-
chr13	84140927	84140928	A00252:282:HW5LJDSX3:1:1359:24966:23437	60	-
chr13	84749565	84749566	A00252:282:HW5LJDSX3:1:1103:7753:10629/1	60	+
chr13	84749566	84749567	A00252:282:HW5LJDSX3:2:2607:19470:18615	60	+
chr13	86302637	86302638	A00252:282:HW5LJDSX3:2:1223:14434:7106/1	60	-
chr13	86463790	86463791	A00252:282:HW5LJDSX3:2:1220:16188:5008/1	60	+
chr13	86491181	86491182	A00252:282:HW5LJDSX3:1:1666:28872:19554/1	60	-
chr13	86528772	86528773	A00252:282:HW5LJDSX3:1:1458:22155:25019/1	60	+
chr13	86531352	86531353	A00252:282:HW5LJDSX3:1:1216:10764:18474/1	60	-
chr13	86676099	86676100	A00252:282:HW5LJDSX3:1:1153:25048:25770/1	60	+
chr13	86676101	86676102	A00252:282:HW5LJDSX3:2:2608:13865:1485	60	+
chr13	86690585	86690586	A00252:282:HW5LJDSX3:1:1507:2284:32628/1	60	+
chr13	86703826	86703827	A00252:282:HW5LJDSX3:1:1130:2148:13792/1	60	+
chr13	86710765	86710766	A00252:282:HW5LJDSX3:1:1131:20464:15984/1	60	-
chr13	86731714	86731715	A00252:282:HW5LJDSX3:1:1102:2944:19836/1	60	+
chr13	86731715	86731716	A00252:282:HW5LJDSX3:2:2218:22752:36041	60	+
chr13	86731716	86731717	A00252:282:HW5LJDSX3:2:2152:27597:31876/1	60	+
chr13	86875371	86875372	A00252:282:HW5LJDSX3:1:1140:4969:25003/1	60	+
chr13	86875372	86875373	A00252:282:HW5LJDSX3:1:1113:19280:13275	60	+
chr13	86876262	86876263	A00252:282:HW5LJDSX3:1:1642:27100:18709/1	60	-
chr13	87357624	87357625	A00252:282:HW5LJDSX3:1:2104:29225:34945/1	60	+
chr13	87455320	87455321	A00252:282:HW5LJDSX3:4:2254:24017:22232	60	-
chr13	87774809	87774810	A00252:282:HW5LJDSX3:1:1401:31521:34914/1	60	+
chr13	87835062	87835063	A00252:282:HW5LJDSX3:1:1173:11162:6981/1	60	+
chr13	88118999	88119000	A00252:282:HW5LJDSX3:3:1628:16957:16517/1	60	-
chr13	88119000	88119001	A00252:282:HW5LJDSX3:2:1127:20717:26850	60	-
chr13	88263301	88263302	A00252:282:HW5LJDSX3:1:1247:16523:29262/1	60	+
chr13	89591068	89591069	A00252:282:HW5LJDSX3:1:1201:23538:1892/1	60	+
chr13	89792166	89792167	A00252:282:HW5LJDSX3:1:1136:16297:32753/1	60	-
chr13	90045446	90045447	A00252:282:HW5LJDSX3:1:2109:19135:2409/1	60	-
chr13	91351399	91351400	A00252:282:HW5LJDSX3:2:2115:3414:16485	60	-
chr13	91351400	91351401	A00252:282:HW5LJDSX3:3:2256:8260:12101/1	60	-
chr13	92522350	92522351	A00252:282:HW5LJDSX3:3:1257:3522:36307	60	+
chr13	94045426	94045427	A00252:282:HW5LJDSX3:1:1108:11053:35446/1	60	+
chr13	94824768	94824769	A00252:282:HW5LJDSX3:2:1420:29785:29058/1	60	+
chr13	95283736	95283737	A00252:282:HW5LJDSX3:2:2246:8232:7889/1	60	-
chr13	95703199	95703200	A00252:282:HW5LJDSX3:1:1109:14434:25332/1	60	+
chr13	95759711	95759712	A00252:282:HW5LJDSX3:3:2330:30617:24486/1	60	+
chr13	97979719	97979720	A00252:282:HW5LJDSX3:1:1230:28176:10864	60	-
chr13	98928895	98928896	A00252:282:HW5LJDSX3:2:2547:25437:16799	60	-
chr13	100359160	100359161	A00252:282:HW5LJDSX3:1:1313:7012:37059/1	60	+
chr13	101241573	101241574	A00252:282:HW5LJDSX3:3:1101:28429:1877/1	60	-
chr13	102621217	102621218	A00252:282:HW5LJDSX3:1:1109:21269:3568/1	60	+
chr13	102635214	102635215	A00252:282:HW5LJDSX3:1:1106:11577:6010/1	60	-
chr13	102685115	102685116	A00252:282:HW5LJDSX3:1:1113:8513:26130	60	-
chr13	103853036	103853037	A00252:282:HW5LJDSX3:1:1470:20103:27665/1	60	+
chr13	103879875	103879876	A00252:282:HW5LJDSX3:4:1268:26992:10285	60	-
chr13	103989556	103989557	A00252:282:HW5LJDSX3:1:2260:32389:27054/1	60	+
chr13	104835358	104835359	A00252:282:HW5LJDSX3:1:1118:8413:17910/1	60	+
chr13	104843441	104843442	A00252:282:HW5LJDSX3:1:1103:6741:24471/1	60	-
chr13	104948381	104948382	A00252:282:HW5LJDSX3:2:2337:26323:9690/1	60	-
chr13	104989683	104989684	A00252:282:HW5LJDSX3:1:1251:5584:23688	60	-
chr13	105122725	105122726	A00252:282:HW5LJDSX3:4:1359:8892:7968	60	+
chr13	105123588	105123589	A00252:282:HW5LJDSX3:2:2444:16514:29716/1	60	+
chr13	105262733	105262734	A00252:282:HW5LJDSX3:1:1165:24542:22608/1	60	+
chr13	105377363	105377364	A00252:282:HW5LJDSX3:1:2109:13060:30968/1	60	+
chr13	105377364	105377365	A00252:282:HW5LJDSX3:4:2356:20193:18615	60	+
chr13	105559408	105559409	A00252:282:HW5LJDSX3:1:1121:15185:18082/1	60	+
chr13	106552012	106552013	A00252:282:HW5LJDSX3:1:1206:9805:22451/1	60	+
chr13	107926103	107926104	A00252:282:HW5LJDSX3:4:1166:12988:21825/1	60	+
chr13	108212661	108212662	A00252:282:HW5LJDSX3:1:1356:21612:30686	60	-
chr13	110896540	110896541	A00252:282:HW5LJDSX3:1:1116:19705:12853/1	60	+
chr13	110896541	110896542	A00252:282:HW5LJDSX3:2:1221:2049:24173	60	+
chr13	110992301	110992302	A00252:282:HW5LJDSX3:2:2233:22010:2848/1	60	-
chr13	111285319	111285320	A00252:282:HW5LJDSX3:2:2437:31684:26616	60	-
chr13	113482079	113482080	A00252:282:HW5LJDSX3:1:1454:23493:29246/1	60	+
chr13	113611686	113611687	A00252:282:HW5LJDSX3:1:1137:25418:17268/1	60	+
chr13	113885547	113885548	A00252:282:HW5LJDSX3:4:1609:7898:14575/1	60	-
chr14	19309975	19309976	A00252:282:HW5LJDSX3:4:2352:19452:30170/1	60	-
chr14	19977519	19977520	A00252:282:HW5LJDSX3:2:2151:20663:34115	60	-
chr14	19977521	19977522	A00252:282:HW5LJDSX3:1:1109:8341:33223/1	60	-
chr14	21470408	21470409	A00252:282:HW5LJDSX3:1:1112:31376:3787/1	60	+
chr14	21470409	21470410	A00252:282:HW5LJDSX3:1:1473:12915:32189/1	60	+
chr14	21470737	21470738	A00252:282:HW5LJDSX3:1:1138:4887:32878/1	60	+
chr14	25441222	25441223	A00252:282:HW5LJDSX3:3:1642:9372:11490/1	60	+
chr14	25976795	25976796	A00252:282:HW5LJDSX3:1:1155:19235:30984/1	60	+
chr14	26540218	26540219	A00252:282:HW5LJDSX3:1:1157:2799:16047/1	60	+
chr14	26732186	26732187	A00252:282:HW5LJDSX3:1:1377:31566:17206	60	-
chr14	29201234	29201235	A00252:282:HW5LJDSX3:1:1116:29930:1376/1	60	+
chr14	29918102	29918103	A00252:282:HW5LJDSX3:2:2348:3866:1861	60	+
chr14	29932758	29932759	A00252:282:HW5LJDSX3:2:1571:21920:35477/1	60	-
chr14	30601977	30601978	A00252:282:HW5LJDSX3:1:1177:27877:26725/1	60	-
chr14	30629172	30629173	A00252:282:HW5LJDSX3:1:1132:17002:33160/1	60	+
chr14	30914946	30914947	A00252:282:HW5LJDSX3:2:2654:15854:15608	60	-
chr14	30921890	30921891	A00252:282:HW5LJDSX3:3:1536:6524:23156	60	-
chr14	31107604	31107605	A00252:282:HW5LJDSX3:1:2638:25292:32205	60	-
chr14	31403905	31403906	A00252:282:HW5LJDSX3:2:1223:26937:8563/1	60	-
chr14	31579517	31579518	A00252:282:HW5LJDSX3:1:1240:25111:19492	60	+
chr14	32124131	32124132	A00252:282:HW5LJDSX3:2:2313:12328:17675	60	-
chr14	34754477	34754478	A00252:282:HW5LJDSX3:1:1267:7283:19774	60	-
chr14	34925701	34925702	A00252:282:HW5LJDSX3:4:1156:13783:8453	60	+
chr14	35166639	35166640	A00252:282:HW5LJDSX3:3:2349:12255:27696/1	60	+
chr14	35168930	35168931	A00252:282:HW5LJDSX3:2:2508:4444:36746/1	60	+
chr14	35223802	35223803	A00252:282:HW5LJDSX3:1:2143:16667:5274	60	-
chr14	35578328	35578329	A00252:282:HW5LJDSX3:1:1619:13178:19867/1	60	+
chr14	35661483	35661484	A00252:282:HW5LJDSX3:2:1560:21585:4116	60	-
chr14	35692974	35692975	A00252:282:HW5LJDSX3:1:1254:12509:23625/1	60	+
chr14	35715087	35715088	A00252:282:HW5LJDSX3:2:1224:31711:22310	60	-
chr14	35765540	35765541	A00252:282:HW5LJDSX3:3:1521:32353:25332	60	-
chr14	35765542	35765543	A00252:282:HW5LJDSX3:1:1312:18105:13808/1	60	-
chr14	35835009	35835010	A00252:282:HW5LJDSX3:1:1221:32208:12054	60	-
chr14	35990961	35990962	A00252:282:HW5LJDSX3:1:1328:6017:24878	60	+
chr14	38042182	38042183	A00252:282:HW5LJDSX3:2:1430:9588:4382/1	60	+
chr14	39062886	39062887	A00252:282:HW5LJDSX3:2:2112:5981:18771/1	60	+
chr14	39075639	39075640	A00252:282:HW5LJDSX3:1:1135:20211:12540/1	60	+
chr14	41564715	41564716	A00252:282:HW5LJDSX3:2:1133:7482:22780	60	-
chr14	41746321	41746322	A00252:282:HW5LJDSX3:1:1128:22218:9157/1	60	-
chr14	41749982	41749983	A00252:282:HW5LJDSX3:1:1177:30572:17769/1	60	+
chr14	42699571	42699572	A00252:282:HW5LJDSX3:1:1672:27679:6903/1	60	+
chr14	45609382	45609383	A00252:282:HW5LJDSX3:1:1207:9851:7654/1	60	-
chr14	46912613	46912614	A00252:282:HW5LJDSX3:1:1107:29261:36573/1	60	+
chr14	47272664	47272665	A00252:282:HW5LJDSX3:1:1459:29297:30655	60	-
chr14	47369241	47369242	A00252:282:HW5LJDSX3:1:1301:15845:22795/1	60	+
chr14	47400933	47400934	A00252:282:HW5LJDSX3:2:1649:5285:33755	60	+
chr14	47669923	47669924	A00252:282:HW5LJDSX3:1:1214:20003:5916/1	60	+
chr14	47788457	47788458	A00252:282:HW5LJDSX3:1:1211:12834:17362/1	60	+
chr14	48250741	48250742	A00252:282:HW5LJDSX3:1:1109:9579:23907	60	+
chr14	48857851	48857852	A00252:282:HW5LJDSX3:1:2230:7500:32205/1	60	-
chr14	48857852	48857853	A00252:282:HW5LJDSX3:1:2277:4426:13416	60	-
chr14	49853614	49853615	A00252:282:HW5LJDSX3:1:2330:30418:33129	60	+
chr14	50506931	50506932	A00252:282:HW5LJDSX3:3:1332:28438:26850/1	60	-
chr14	50517402	50517403	A00252:282:HW5LJDSX3:1:1202:6705:13823/1	60	-
chr14	52308248	52308249	A00252:282:HW5LJDSX3:4:2178:12373:9455	60	-
chr14	52768659	52768660	A00252:282:HW5LJDSX3:1:1158:18683:13150/1	60	+
chr14	52774808	52774809	A00252:282:HW5LJDSX3:1:1112:20473:31313/1	60	+
chr14	52774810	52774811	A00252:282:HW5LJDSX3:2:2153:10339:10567	60	+
chr14	54404545	54404546	A00252:282:HW5LJDSX3:1:1102:28519:4883/1	60	-
chr14	56302628	56302629	A00252:282:HW5LJDSX3:1:1234:19596:14262/1	60	+
chr14	56305710	56305711	A00252:282:HW5LJDSX3:1:1132:25464:17660/1	60	-
chr14	57216579	57216580	A00252:282:HW5LJDSX3:3:2518:6406:16470	60	-
chr14	57216581	57216582	A00252:282:HW5LJDSX3:1:1649:20482:11005	60	-
chr14	57280083	57280084	A00252:282:HW5LJDSX3:1:1206:14624:16172/1	60	-
chr14	58282938	58282939	A00252:282:HW5LJDSX3:4:2318:15808:1251	60	+
chr14	58371955	58371956	A00252:282:HW5LJDSX3:1:2149:28275:27978/1	60	-
chr14	60374417	60374418	A00252:282:HW5LJDSX3:1:1221:3143:12759/1	60	+
chr14	60374418	60374419	A00252:282:HW5LJDSX3:2:2303:30843:25723	60	+
chr14	60404417	60404418	A00252:282:HW5LJDSX3:1:1151:8684:25864	60	-
chr14	60785346	60785347	A00252:282:HW5LJDSX3:1:1245:13783:25801/1	60	+
chr14	60919015	60919016	A00252:282:HW5LJDSX3:2:2452:9417:24565	60	-
chr14	62883020	62883021	A00252:282:HW5LJDSX3:4:1230:1542:18662/1	60	-
chr14	63518255	63518256	A00252:282:HW5LJDSX3:1:1129:5909:7247	60	-
chr14	66576653	66576654	A00252:282:HW5LJDSX3:1:1105:14660:33677/1	60	+
chr14	66997172	66997173	A00252:282:HW5LJDSX3:1:1538:25075:6245/1	60	-
chr14	67639629	67639630	A00252:282:HW5LJDSX3:2:2101:6298:28275	60	-
chr14	68907039	68907040	A00252:282:HW5LJDSX3:4:1153:12744:18082	60	+
chr14	71019971	71019972	A00252:282:HW5LJDSX3:1:1341:30924:26271/1	60	-
chr14	71177201	71177202	A00252:282:HW5LJDSX3:4:1240:27353:1204/1	60	-
chr14	71365801	71365802	A00252:282:HW5LJDSX3:3:2475:10664:14262/1	60	+
chr14	71660476	71660477	A00252:282:HW5LJDSX3:1:1435:4047:33896	60	-
chr14	73100741	73100742	A00252:282:HW5LJDSX3:2:1203:14154:4617	60	-
chr14	73128264	73128265	A00252:282:HW5LJDSX3:1:1360:11351:27978	60	+
chr14	73321175	73321176	A00252:282:HW5LJDSX3:1:1342:11595:30874/1	60	+
chr14	73325190	73325191	A00252:282:HW5LJDSX3:1:1122:28311:12602/1	60	+
chr14	75864189	75864190	A00252:282:HW5LJDSX3:1:1445:12246:16752/1	60	-
chr14	78556345	78556346	A00252:282:HW5LJDSX3:1:1515:5448:3630/1	60	+
chr14	79783713	79783714	A00252:282:HW5LJDSX3:1:1137:13042:2253/1	60	+
chr14	79783715	79783716	A00252:282:HW5LJDSX3:3:2615:32145:17675	60	+
chr14	80276623	80276624	A00252:282:HW5LJDSX3:2:1358:8079:31078	60	+
chr14	80643138	80643139	A00252:282:HW5LJDSX3:1:1114:6714:36010/1	60	+
chr14	80779774	80779775	A00252:282:HW5LJDSX3:1:2401:20555:31579/1	60	-
chr14	80779778	80779779	A00252:282:HW5LJDSX3:1:1232:26042:34788/1	60	+
chr14	80905041	80905042	A00252:282:HW5LJDSX3:1:1111:17553:27038/1	60	+
chr14	81527242	81527243	A00252:282:HW5LJDSX3:1:1156:13033:13698	60	-
chr14	81678385	81678386	A00252:282:HW5LJDSX3:2:1602:8910:23938/1	60	+
chr14	83063087	83063088	A00252:282:HW5LJDSX3:1:1150:17481:16986/1	60	+
chr14	83693609	83693610	A00252:282:HW5LJDSX3:2:2346:26874:20415	60	-
chr14	85961128	85961129	A00252:282:HW5LJDSX3:1:1108:9091:27383/1	60	-
chr14	86558034	86558035	A00252:282:HW5LJDSX3:1:2656:9245:30530	60	+
chr14	86785311	86785312	A00252:282:HW5LJDSX3:2:2608:14742:5885	60	-
chr14	86785312	86785313	A00252:282:HW5LJDSX3:1:1104:23755:26976	60	-
chr14	88536845	88536846	A00252:282:HW5LJDSX3:1:1115:8124:3818/1	60	+
chr14	88536846	88536847	A00252:282:HW5LJDSX3:2:1252:27868:36699	60	+
chr14	88662465	88662466	A00252:282:HW5LJDSX3:1:1101:25301:31125	60	-
chr14	88728908	88728909	A00252:282:HW5LJDSX3:1:1163:13982:15969/1	60	+
chr14	88749477	88749478	A00252:282:HW5LJDSX3:1:2372:2582:12446/1	60	-
chr14	90929151	90929152	A00252:282:HW5LJDSX3:4:1378:8241:4993/1	60	-
chr14	92002611	92002612	A00252:282:HW5LJDSX3:1:2504:21296:16203/1	60	-
chr14	92536423	92536424	A00252:282:HW5LJDSX3:2:1177:12653:14732/1	60	+
chr14	95131593	95131594	A00252:282:HW5LJDSX3:2:1255:31575:21198/1	60	-
chr14	96384240	96384241	A00252:282:HW5LJDSX3:2:2438:21233:19914	60	+
chr14	96541273	96541274	A00252:282:HW5LJDSX3:1:1328:20518:10817/1	60	-
chr14	96542897	96542898	A00252:282:HW5LJDSX3:2:2123:24017:27680/1	60	-
chr14	97070833	97070834	A00252:282:HW5LJDSX3:1:1104:19054:36245/1	60	+
chr14	97936335	97936336	A00252:282:HW5LJDSX3:2:1332:1904:17440	60	-
chr14	97980705	97980706	A00252:282:HW5LJDSX3:1:1627:16116:10488/1	60	+
chr14	100347307	100347308	A00252:282:HW5LJDSX3:2:1256:10267:13949/1	60	-
chr14	101269065	101269066	A00252:282:HW5LJDSX3:3:2623:31367:3677	60	+
chr14	101872942	101872943	A00252:282:HW5LJDSX3:1:1116:6723:19523/1	60	+
chr14	101891118	101891119	A00252:282:HW5LJDSX3:1:1217:10059:32597/1	60	-
chr14	101892728	101892729	A00252:282:HW5LJDSX3:4:2663:21549:3834/1	60	-
chr14	101989793	101989794	A00252:282:HW5LJDSX3:1:1141:25057:1297/1	60	-
chr14	102150797	102150798	A00252:282:HW5LJDSX3:1:1123:13819:3850/1	60	+
chr14	102359308	102359309	A00252:282:HW5LJDSX3:1:1136:13150:21386/1	60	+
chr14	102682399	102682400	A00252:282:HW5LJDSX3:1:1160:3866:5744/1	60	+
chr14	102847511	102847512	A00252:282:HW5LJDSX3:1:2157:20844:31485	60	+
chr14	102861019	102861020	A00252:282:HW5LJDSX3:1:1118:4390:28823/1	60	-
chr14	102916257	102916258	A00252:282:HW5LJDSX3:3:1621:9652:22592	60	+
chr15	24528255	24528256	A00252:282:HW5LJDSX3:1:1250:29866:32017/1	60	+
chr15	25349165	25349166	A00252:282:HW5LJDSX3:1:2615:23095:15655	60	-
chr15	25349167	25349168	A00252:282:HW5LJDSX3:1:2429:14633:10081	60	-
chr15	25352808	25352809	A00252:282:HW5LJDSX3:4:1255:32163:27038	60	-
chr15	25415304	25415305	A00252:282:HW5LJDSX3:1:1358:13575:27539	60	+
chr15	25645606	25645607	A00252:282:HW5LJDSX3:2:1243:3143:12821/1	60	-
chr15	28238991	28238992	A00252:282:HW5LJDSX3:1:1550:27859:5650	60	-
chr15	34995140	34995141	A00252:282:HW5LJDSX3:1:2360:23213:24314	60	-
chr15	35368133	35368134	A00252:282:HW5LJDSX3:1:2615:12436:7748	60	-
chr15	35368135	35368136	A00252:282:HW5LJDSX3:1:2429:23782:7357	60	-
chr15	35454907	35454908	A00252:282:HW5LJDSX3:1:1510:12626:4789/1	60	+
chr15	35661880	35661881	A00252:282:HW5LJDSX3:1:1625:16089:5776/1	60	-
chr15	36974914	36974915	A00252:282:HW5LJDSX3:1:1149:22987:5165/1	60	-
chr15	37064077	37064078	A00252:282:HW5LJDSX3:1:1118:20844:12508/1	60	-
chr15	38669968	38669969	A00252:282:HW5LJDSX3:1:1127:25201:33771/1	60	+
chr15	38669969	38669970	A00252:282:HW5LJDSX3:1:1538:5367:36620	60	+
chr15	38669970	38669971	A00252:282:HW5LJDSX3:1:1325:29966:25708	60	+
chr15	40204131	40204132	A00252:282:HW5LJDSX3:1:1131:15582:24784/1	60	+
chr15	40527152	40527153	A00252:282:HW5LJDSX3:3:1106:30807:10974/1	60	+
chr15	40630239	40630240	A00252:282:HW5LJDSX3:2:2666:26458:9925	60	+
chr15	41073595	41073596	A00252:282:HW5LJDSX3:1:1613:18493:2174/1	60	+
chr15	41730717	41730718	A00252:282:HW5LJDSX3:2:1164:13060:24862/1	60	-
chr15	42235449	42235450	A00252:282:HW5LJDSX3:1:1670:3495:5353/1	60	+
chr15	42916459	42916460	A00252:282:HW5LJDSX3:1:2349:26440:29966/1	60	+
chr15	43837199	43837200	A00252:282:HW5LJDSX3:1:2229:17228:28698/1	60	+
chr15	48155225	48155226	A00252:282:HW5LJDSX3:1:1109:25283:26083/1	60	+
chr15	48335875	48335876	A00252:282:HW5LJDSX3:1:1339:2790:22106/1	60	+
chr15	48534140	48534141	A00252:282:HW5LJDSX3:1:2109:7446:21089	60	-
chr15	48625848	48625849	A00252:282:HW5LJDSX3:3:2615:31376:3192	60	-
chr15	48798222	48798223	A00252:282:HW5LJDSX3:1:1329:27362:14873/1	60	+
chr15	49577939	49577940	A00252:282:HW5LJDSX3:4:2161:19162:28447	60	-
chr15	50127057	50127058	A00252:282:HW5LJDSX3:1:1166:3287:28228/1	60	+
chr15	50589758	50589759	A00252:282:HW5LJDSX3:1:1234:26015:9502/1	60	-
chr15	50624905	50624906	A00252:282:HW5LJDSX3:1:1357:14796:27743/1	60	-
chr15	50755828	50755829	A00252:282:HW5LJDSX3:4:1331:23665:30859/1	60	+
chr15	51500960	51500961	A00252:282:HW5LJDSX3:3:1462:13639:5635/1	60	+
chr15	51541119	51541120	A00252:282:HW5LJDSX3:1:1311:8540:18411/1	60	+
chr15	51867914	51867915	A00252:282:HW5LJDSX3:1:1143:23782:16532/1	60	+
chr15	51867915	51867916	A00252:282:HW5LJDSX3:2:2219:8693:9659/1	60	+
chr15	52557346	52557347	A00252:282:HW5LJDSX3:3:2518:16740:12540	60	-
chr15	52557348	52557349	A00252:282:HW5LJDSX3:1:2603:3061:29403	60	-
chr15	53541233	53541234	A00252:282:HW5LJDSX3:3:2609:5032:2816	60	-
chr15	55353638	55353639	A00252:282:HW5LJDSX3:3:1118:15501:28526/1	60	+
chr15	55892712	55892713	A00252:282:HW5LJDSX3:2:2442:10854:16157/1	60	+
chr15	56115874	56115875	A00252:282:HW5LJDSX3:1:1667:26594:29606	60	-
chr15	56642692	56642693	A00252:282:HW5LJDSX3:4:2116:21612:9737	60	+
chr15	56709513	56709514	A00252:282:HW5LJDSX3:2:1554:17879:25473/1	60	+
chr15	56891471	56891472	A00252:282:HW5LJDSX3:1:1559:5177:35884/1	60	+
chr15	56985571	56985572	A00252:282:HW5LJDSX3:1:1241:25988:28808/1	60	+
chr15	57090461	57090462	A00252:282:HW5LJDSX3:1:1108:10393:6089/1	60	+
chr15	57091491	57091492	A00252:282:HW5LJDSX3:1:1370:5647:9455/1	60	+
chr15	57184168	57184169	A00252:282:HW5LJDSX3:3:2661:32081:1752	60	+
chr15	57289364	57289365	A00252:282:HW5LJDSX3:1:1103:19886:34929/1	60	+
chr15	59926343	59926344	A00252:282:HW5LJDSX3:1:1174:18502:19507/1	60	+
chr15	60447915	60447916	A00252:282:HW5LJDSX3:1:1237:20139:27320/1	60	+
chr15	61896842	61896843	A00252:282:HW5LJDSX3:4:1116:25120:9330/1	60	-
chr15	62295340	62295341	A00252:282:HW5LJDSX3:2:2525:29514:14591	60	-
chr15	62912355	62912356	A00252:282:HW5LJDSX3:4:2325:31928:19147	60	-
chr15	63720770	63720771	A00252:282:HW5LJDSX3:1:1125:25147:29857/1	60	+
chr15	63756258	63756259	A00252:282:HW5LJDSX3:1:1634:20672:10207/1	60	-
chr15	64345007	64345008	A00252:282:HW5LJDSX3:1:2217:24704:23484	60	-
chr15	66349011	66349012	A00252:282:HW5LJDSX3:1:1245:10456:25520	60	+
chr15	66675660	66675661	A00252:282:HW5LJDSX3:1:1444:4318:18270	60	+
chr15	69757961	69757962	A00252:282:HW5LJDSX3:3:1638:14027:1611	60	+
chr15	71994014	71994015	A00252:282:HW5LJDSX3:1:2553:20817:3850/1	60	+
chr15	72112536	72112537	A00252:282:HW5LJDSX3:3:1119:15338:15687/1	60	+
chr15	74686565	74686566	A00252:282:HW5LJDSX3:1:1605:10637:15843	60	-
chr15	75542528	75542529	A00252:282:HW5LJDSX3:1:1114:26756:10535/1	60	+
chr15	75542529	75542530	A00252:282:HW5LJDSX3:3:1218:8657:30796/1	60	+
chr15	75938615	75938616	A00252:282:HW5LJDSX3:1:1308:3405:18756/1	60	+
chr15	76494381	76494382	A00252:282:HW5LJDSX3:3:1452:30888:6417/1	60	+
chr15	76522311	76522312	A00252:282:HW5LJDSX3:1:1422:7527:4820	60	+
chr15	76788685	76788686	A00252:282:HW5LJDSX3:1:1119:29414:36464/1	60	+
chr15	76836796	76836797	A00252:282:HW5LJDSX3:2:2120:15121:23829/1	60	-
chr15	77153763	77153764	A00252:282:HW5LJDSX3:1:1116:26386:35070/1	60	+
chr15	77219361	77219362	A00252:282:HW5LJDSX3:4:2105:8124:26083	60	-
chr15	77924578	77924579	A00252:282:HW5LJDSX3:1:2112:13404:11115	60	+
chr15	78462238	78462239	A00252:282:HW5LJDSX3:2:2240:19461:24173	60	-
chr15	79848626	79848627	A00252:282:HW5LJDSX3:1:1140:28330:24627/1	60	+
chr15	80703763	80703764	A00252:282:HW5LJDSX3:4:2262:2600:35023/1	60	+
chr15	82153289	82153290	A00252:282:HW5LJDSX3:1:1108:28447:2159/1	60	+
chr15	82201984	82201985	A00252:282:HW5LJDSX3:1:1476:5448:25864/1	60	+
chr15	82914136	82914137	A00252:282:HW5LJDSX3:2:2447:4969:4398/1	60	-
chr15	83648188	83648189	A00252:282:HW5LJDSX3:3:2655:1669:26866/1	60	-
chr15	84138890	84138891	A00252:282:HW5LJDSX3:1:2141:8214:18411/1	60	-
chr15	87296807	87296808	A00252:282:HW5LJDSX3:4:1444:31015:24424	60	-
chr15	90409047	90409048	A00252:282:HW5LJDSX3:1:1102:29921:23563/1	60	-
chr15	98766380	98766381	A00252:282:HW5LJDSX3:2:1543:13105:27101/1	60	-
chr15	99181156	99181157	A00252:282:HW5LJDSX3:1:2164:23809:10254	60	+
chr15	99181158	99181159	A00252:282:HW5LJDSX3:3:1211:13865:4210	60	+
chr15	99189116	99189117	A00252:282:HW5LJDSX3:4:1476:23493:1939	60	-
chr15	99255686	99255687	A00252:282:HW5LJDSX3:2:1457:7862:9001/1	60	-
chr15	99291765	99291766	A00252:282:HW5LJDSX3:1:1629:22191:32534/1	60	+
chr15	99307220	99307221	A00252:282:HW5LJDSX3:1:1166:20799:33786/1	60	-
chr15	99617060	99617061	A00252:282:HW5LJDSX3:1:1107:20681:13855/1	60	+
chr15	99617061	99617062	A00252:282:HW5LJDSX3:2:2572:26946:8672	60	+
chr15	99617062	99617063	A00252:282:HW5LJDSX3:2:2136:6271:36057	60	+
chr15	99673659	99673660	A00252:282:HW5LJDSX3:1:1137:28800:4836/1	60	+
chr15	100939898	100939899	A00252:282:HW5LJDSX3:1:2177:32036:30483/1	60	+
chr15	101324235	101324236	A00252:282:HW5LJDSX3:1:1242:3513:36198/1	60	-
chr15	101396716	101396717	A00252:282:HW5LJDSX3:1:1406:18421:5807/1	60	-
chr16	112059	112060	A00252:282:HW5LJDSX3:1:1615:18249:28213	60	-
chr16	220600	220601	A00252:282:HW5LJDSX3:1:1629:4191:22216/1	60	-
chr16	249964	249965	A00252:282:HW5LJDSX3:2:2267:6524:4899	60	+
chr16	7115084	7115085	A00252:282:HW5LJDSX3:1:1332:6153:4914	60	-
chr16	9097992	9097993	A00252:282:HW5LJDSX3:3:2250:17047:18521	60	-
chr16	10673887	10673888	A00252:282:HW5LJDSX3:3:1208:14940:17754/1	60	+
chr16	11129761	11129762	A00252:282:HW5LJDSX3:4:1667:27082:21840/1	60	+
chr16	11758140	11758141	A00252:282:HW5LJDSX3:1:1146:31403:16172	60	-
chr16	12245051	12245052	A00252:282:HW5LJDSX3:4:2240:11279:30921	60	-
chr16	12436856	12436857	A00252:282:HW5LJDSX3:1:1273:8115:28228	60	+
chr16	13038161	13038162	A00252:282:HW5LJDSX3:1:1132:25464:15311/1	60	+
chr16	13506850	13506851	A00252:282:HW5LJDSX3:3:2567:29378:2832	60	-
chr16	15388829	15388830	A00252:282:HW5LJDSX3:3:2511:19985:30499/1	60	+
chr16	21912288	21912289	A00252:282:HW5LJDSX3:2:1348:28754:1501/1	60	-
chr16	23442586	23442587	A00252:282:HW5LJDSX3:1:1678:4092:33223/1	60	-
chr16	24223623	24223624	A00252:282:HW5LJDSX3:4:1554:2998:26913/1	60	-
chr16	24223625	24223626	A00252:282:HW5LJDSX3:1:1447:31846:28964/1	60	-
chr16	24809159	24809160	A00252:282:HW5LJDSX3:1:1157:13349:35164/1	60	-
chr16	24979449	24979450	A00252:282:HW5LJDSX3:1:1143:8232:2660/1	60	+
chr16	25049881	25049882	A00252:282:HW5LJDSX3:3:2253:8540:29935	60	-
chr16	25150616	25150617	A00252:282:HW5LJDSX3:3:2262:18186:25723/1	60	-
chr16	26828575	26828576	A00252:282:HW5LJDSX3:1:1674:3595:6809/1	60	-
chr16	27559338	27559339	A00252:282:HW5LJDSX3:1:1249:7789:14763/1	60	-
chr16	28113886	28113887	A00252:282:HW5LJDSX3:1:1338:17192:25942/1	60	+
chr16	31186153	31186154	A00252:282:HW5LJDSX3:3:1275:15438:27915	60	-
chr16	34273406	34273407	A00252:282:HW5LJDSX3:1:1664:29866:25880/1	60	-
chr16	34439811	34439812	A00252:282:HW5LJDSX3:4:1538:22715:3724	60	-
chr16	47596881	47596882	A00252:282:HW5LJDSX3:3:2329:10375:25535	60	-
chr16	50192372	50192373	A00252:282:HW5LJDSX3:3:1301:15835:32299	60	-
chr16	50192374	50192375	A00252:282:HW5LJDSX3:2:2222:12671:22561	60	-
chr16	53265948	53265949	A00252:282:HW5LJDSX3:1:2473:28474:34522/1	60	-
chr16	53674013	53674014	A00252:282:HW5LJDSX3:1:1126:18991:27649/1	60	+
chr16	54424408	54424409	A00252:282:HW5LJDSX3:1:1118:13494:28808/1	60	+
chr16	54917189	54917190	A00252:282:HW5LJDSX3:1:1328:25455:27790/1	60	+
chr16	58591781	58591782	A00252:282:HW5LJDSX3:1:1147:7175:34961/1	60	+
chr16	58724284	58724285	A00252:282:HW5LJDSX3:1:2412:18511:29450/1	60	-
chr16	61633441	61633442	A00252:282:HW5LJDSX3:1:1101:30463:12759/1	60	+
chr16	61633443	61633444	A00252:282:HW5LJDSX3:2:2153:31141:1689	60	+
chr16	61634674	61634675	A00252:282:HW5LJDSX3:1:1119:17110:3192/1	60	-
chr16	66576566	66576567	A00252:282:HW5LJDSX3:1:1102:23267:19930/1	60	+
chr16	66576568	66576569	A00252:282:HW5LJDSX3:2:2151:7075:31751	60	+
chr16	69747921	69747922	A00252:282:HW5LJDSX3:3:1152:4363:14685	60	-
chr16	70551591	70551592	A00252:282:HW5LJDSX3:4:1564:10710:3474/1	60	-
chr16	78595157	78595158	A00252:282:HW5LJDSX3:1:1102:25355:34788/1	60	-
chr16	81378382	81378383	A00252:282:HW5LJDSX3:2:1550:4616:8484/1	60	-
chr16	81474626	81474627	A00252:282:HW5LJDSX3:2:2446:14036:8046/1	60	-
chr16	88030876	88030877	A00252:282:HW5LJDSX3:4:1427:27001:14090/1	60	-
chr16	88052998	88052999	A00252:282:HW5LJDSX3:3:1639:8721:36323	60	-
chr16	89417708	89417709	A00252:282:HW5LJDSX3:1:1421:23357:9940/1	60	+
chr16	89417710	89417711	A00252:282:HW5LJDSX3:3:2137:10800:4445/1	60	+
chr16	89486930	89486931	A00252:282:HW5LJDSX3:1:2365:21278:21183/1	60	+
chr16	89751741	89751742	A00252:282:HW5LJDSX3:4:2538:25292:19648	60	+
chr17	2225190	2225191	A00252:282:HW5LJDSX3:3:1170:7175:34804	60	-
chr17	2479829	2479830	A00252:282:HW5LJDSX3:1:1106:18973:22545	60	+
chr17	2597845	2597846	A00252:282:HW5LJDSX3:3:1165:3360:34898/1	60	+
chr17	3536379	3536380	A00252:282:HW5LJDSX3:3:2640:27434:31751	60	-
chr17	3816833	3816834	A00252:282:HW5LJDSX3:3:2463:22480:31563/1	60	-
chr17	3837763	3837764	A00252:282:HW5LJDSX3:2:1135:12436:21590	60	+
chr17	3965631	3965632	A00252:282:HW5LJDSX3:4:2625:13801:36417	60	-
chr17	4100312	4100313	A00252:282:HW5LJDSX3:3:2541:15700:14278	60	+
chr17	4218554	4218555	A00252:282:HW5LJDSX3:3:1639:31123:35070/1	60	+
chr17	7201099	7201100	A00252:282:HW5LJDSX3:3:1576:14705:13777/1	60	+
chr17	7257637	7257638	A00252:282:HW5LJDSX3:2:1374:27570:1172/1	60	+
chr17	8228907	8228908	A00252:282:HW5LJDSX3:1:1168:3495:30467/1	60	+
chr17	8273035	8273036	A00252:282:HW5LJDSX3:4:2660:11704:7169/1	60	-
chr17	8684249	8684250	A00252:282:HW5LJDSX3:1:1106:15185:14074/1	60	-
chr17	9322706	9322707	A00252:282:HW5LJDSX3:2:2628:32009:11052/1	60	+
chr17	10568949	10568950	A00252:282:HW5LJDSX3:3:1521:23882:10160/1	60	+
chr17	11343115	11343116	A00252:282:HW5LJDSX3:1:2465:14253:24768/1	60	+
chr17	12053905	12053906	A00252:282:HW5LJDSX3:4:2611:29315:3380	60	-
chr17	12053906	12053907	A00252:282:HW5LJDSX3:1:1371:20518:23970	60	-
chr17	12455333	12455334	A00252:282:HW5LJDSX3:1:2209:11089:35603/1	60	+
chr17	13661448	13661449	A00252:282:HW5LJDSX3:1:1271:13756:19617/1	60	+
chr17	14125678	14125679	A00252:282:HW5LJDSX3:1:1272:14308:1595/1	60	+
chr17	14321231	14321232	A00252:282:HW5LJDSX3:4:2102:15085:6230	60	-
chr17	16062171	16062172	A00252:282:HW5LJDSX3:1:1542:19461:21073	60	-
chr17	16595513	16595514	A00252:282:HW5LJDSX3:2:2549:2401:2080	60	+
chr17	16634353	16634354	A00252:282:HW5LJDSX3:1:1669:6949:18255/1	60	-
chr17	17149930	17149931	A00252:282:HW5LJDSX3:3:2541:15248:13213	60	-
chr17	17149931	17149932	A00252:282:HW5LJDSX3:2:1102:15772:9643/1	60	-
chr17	17149932	17149933	A00252:282:HW5LJDSX3:1:2417:12038:35055	60	-
chr17	18874663	18874664	A00252:282:HW5LJDSX3:1:1106:22046:10895	60	+
chr17	18874665	18874666	A00252:282:HW5LJDSX3:2:2153:14470:4069	60	+
chr17	22437501	22437502	A00252:282:HW5LJDSX3:2:2252:26332:11553/1	60	-
chr17	26768368	26768369	A00252:282:HW5LJDSX3:1:1516:23701:22060/1	60	-
chr17	28165305	28165306	A00252:282:HW5LJDSX3:1:1105:10502:3145/1	60	+
chr17	28165306	28165307	A00252:282:HW5LJDSX3:1:1235:21911:36025	60	+
chr17	29134013	29134014	A00252:282:HW5LJDSX3:1:1274:16640:36417/1	60	-
chr17	29511785	29511786	A00252:282:HW5LJDSX3:3:1230:31430:4006	60	-
chr17	29841871	29841872	A00252:282:HW5LJDSX3:1:1417:17517:15953	60	+
chr17	30168354	30168355	A00252:282:HW5LJDSX3:2:2162:4734:15671	60	-
chr17	30754423	30754424	A00252:282:HW5LJDSX3:2:1540:29803:7106/1	60	-
chr17	31253358	31253359	A00252:282:HW5LJDSX3:1:1102:10899:35931/1	60	+
chr17	31263617	31263618	A00252:282:HW5LJDSX3:3:2520:18756:1157	60	-
chr17	31320106	31320107	A00252:282:HW5LJDSX3:1:1469:20003:27868/1	60	+
chr17	32216459	32216460	A00252:282:HW5LJDSX3:1:2154:7871:34695/1	60	+
chr17	32378714	32378715	A00252:282:HW5LJDSX3:1:1117:18258:14325/1	60	+
chr17	32378716	32378717	A00252:282:HW5LJDSX3:1:2615:5294:10817	60	+
chr17	32488556	32488557	A00252:282:HW5LJDSX3:2:1372:30861:20932	60	-
chr17	32489568	32489569	A00252:282:HW5LJDSX3:1:1128:17607:35524/1	60	+
chr17	34192788	34192789	A00252:282:HW5LJDSX3:2:2646:15465:5572/1	60	+
chr17	35065142	35065143	A00252:282:HW5LJDSX3:1:1151:13612:36589/1	60	+
chr17	35646225	35646226	A00252:282:HW5LJDSX3:1:1260:18267:15875	60	-
chr17	37620483	37620484	A00252:282:HW5LJDSX3:1:2116:5873:30639/1	60	+
chr17	39562085	39562086	A00252:282:HW5LJDSX3:4:2552:1190:2738	60	-
chr17	42100745	42100746	A00252:282:HW5LJDSX3:1:2673:19542:31266/1	60	+
chr17	45041588	45041589	A00252:282:HW5LJDSX3:4:1149:13919:1955	60	-
chr17	47000974	47000975	A00252:282:HW5LJDSX3:4:2658:13413:9596/1	60	+
chr17	49386434	49386435	A00252:282:HW5LJDSX3:2:2666:25880:27899	60	-
chr17	52414437	52414438	A00252:282:HW5LJDSX3:1:1371:10402:29935/1	60	+
chr17	53435411	53435412	A00252:282:HW5LJDSX3:1:2406:31006:25128	60	-
chr17	55006214	55006215	A00252:282:HW5LJDSX3:1:2145:5412:9455	60	-
chr17	55125852	55125853	A00252:282:HW5LJDSX3:1:1330:12644:6292/1	60	-
chr17	56281696	56281697	A00252:282:HW5LJDSX3:4:1316:7789:24251	60	-
chr17	56849365	56849366	A00252:282:HW5LJDSX3:1:1104:31313:30044/1	60	+
chr17	59837066	59837067	A00252:282:HW5LJDSX3:1:1154:10068:26349/1	60	+
chr17	60197964	60197965	A00252:282:HW5LJDSX3:2:1265:29713:9361/1	60	-
chr17	60352441	60352442	A00252:282:HW5LJDSX3:1:1121:27109:19132/1	60	+
chr17	60834733	60834734	A00252:282:HW5LJDSX3:4:1251:30011:31360	60	-
chr17	61159988	61159989	A00252:282:HW5LJDSX3:2:2133:25970:4069	60	-
chr17	61848047	61848048	A00252:282:HW5LJDSX3:1:1227:10556:18991/1	60	+
chr17	61848049	61848050	A00252:282:HW5LJDSX3:3:2541:28022:1360	60	+
chr17	63204278	63204279	A00252:282:HW5LJDSX3:1:1509:11406:36276/1	60	+
chr17	63349493	63349494	A00252:282:HW5LJDSX3:1:1273:3730:5165	60	-
chr17	63500509	63500510	A00252:282:HW5LJDSX3:1:2156:7211:23437/1	60	-
chr17	63704924	63704925	A00252:282:HW5LJDSX3:1:1249:25925:3583/1	60	+
chr17	64473812	64473813	A00252:282:HW5LJDSX3:2:1401:5511:14700/1	60	+
chr17	65882311	65882312	A00252:282:HW5LJDSX3:2:1518:16107:10786	60	+
chr17	65882315	65882316	A00252:282:HW5LJDSX3:1:1327:8495:32550	60	+
chr17	67160696	67160697	A00252:282:HW5LJDSX3:4:2226:32099:22013	60	-
chr17	67186782	67186783	A00252:282:HW5LJDSX3:1:1112:3369:5447/1	60	+
chr17	67380248	67380249	A00252:282:HW5LJDSX3:1:2456:15393:33442/1	60	+
chr17	67853626	67853627	A00252:282:HW5LJDSX3:1:1152:23249:26005/1	60	+
chr17	67853627	67853628	A00252:282:HW5LJDSX3:1:2130:29695:24048	60	+
chr17	67891934	67891935	A00252:282:HW5LJDSX3:1:1161:30463:3082/1	60	+
chr17	67904689	67904690	A00252:282:HW5LJDSX3:1:1124:23918:18991/1	60	+
chr17	67929669	67929670	A00252:282:HW5LJDSX3:2:1274:31295:30358	60	-
chr17	67931616	67931617	A00252:282:HW5LJDSX3:1:1316:3577:29512/1	60	-
chr17	69285855	69285856	A00252:282:HW5LJDSX3:1:1136:8929:14951/1	60	+
chr17	71958673	71958674	A00252:282:HW5LJDSX3:1:1123:12581:22091/1	60	+
chr17	71958675	71958676	A00252:282:HW5LJDSX3:3:2540:17951:36965	60	+
chr17	71986719	71986720	A00252:282:HW5LJDSX3:3:2541:19750:16094	60	-
chr17	72595325	72595326	A00252:282:HW5LJDSX3:3:2518:20274:11898/1	60	-
chr17	73061498	73061499	A00252:282:HW5LJDSX3:1:1205:10366:4758/1	60	+
chr17	73209495	73209496	A00252:282:HW5LJDSX3:1:1172:6388:1658/1	60	-
chr17	74654341	74654342	A00252:282:HW5LJDSX3:2:2539:26955:13730	60	-
chr17	75215911	75215912	A00252:282:HW5LJDSX3:2:2240:14443:36714/1	60	+
chr17	76044133	76044134	A00252:282:HW5LJDSX3:3:1509:7572:26600/1	60	-
chr17	76044134	76044135	A00252:282:HW5LJDSX3:1:2542:25057:18552	60	-
chr17	76044135	76044136	A00252:282:HW5LJDSX3:1:1251:26829:35618	60	-
chr17	76249651	76249652	A00252:282:HW5LJDSX3:4:2614:16269:4085/1	60	-
chr17	76335128	76335129	A00252:282:HW5LJDSX3:1:1429:27995:21167	60	+
chr17	78692134	78692135	A00252:282:HW5LJDSX3:2:2151:5077:31360	60	+
chr17	82766867	82766868	A00252:282:HW5LJDSX3:1:2666:21838:15139/1	60	-
chr18	191535	191536	A00252:282:HW5LJDSX3:1:1108:2908:10254/1	60	+
chr18	191536	191537	A00252:282:HW5LJDSX3:3:2608:26576:6057/1	60	+
chr18	194617	194618	A00252:282:HW5LJDSX3:2:2212:26304:4648/1	60	-
chr18	676543	676544	A00252:282:HW5LJDSX3:1:1109:7609:25848/1	60	+
chr18	743590	743591	A00252:282:HW5LJDSX3:1:2170:10610:33739/1	60	-
chr18	1220457	1220458	A00252:282:HW5LJDSX3:1:2156:8612:32565/1	60	+
chr18	1490115	1490116	A00252:282:HW5LJDSX3:1:1101:23882:32142/1	60	+
chr18	2589855	2589856	A00252:282:HW5LJDSX3:2:1424:27769:10003	60	+
chr18	2658260	2658261	A00252:282:HW5LJDSX3:3:2623:8585:33270/1	60	+
chr18	2731611	2731612	A00252:282:HW5LJDSX3:1:1274:16685:13573	60	-
chr18	2756332	2756333	A00252:282:HW5LJDSX3:1:1107:7690:13589/1	60	-
chr18	2768731	2768732	A00252:282:HW5LJDSX3:1:1558:22227:12618/1	60	+
chr18	3302554	3302555	A00252:282:HW5LJDSX3:1:1472:9570:22514/1	60	-
chr18	5293098	5293099	A00252:282:HW5LJDSX3:3:2330:16233:36620	60	-
chr18	5808870	5808871	A00252:282:HW5LJDSX3:1:1234:12970:8453/1	60	+
chr18	6113078	6113079	A00252:282:HW5LJDSX3:4:2601:28845:3756	60	-
chr18	6113079	6113080	A00252:282:HW5LJDSX3:3:1601:5385:22654/1	60	-
chr18	6113080	6113081	A00252:282:HW5LJDSX3:1:1561:25482:12712	60	-
chr18	6474153	6474154	A00252:282:HW5LJDSX3:1:1342:26549:30185/1	60	-
chr18	9211692	9211693	A00252:282:HW5LJDSX3:1:1140:6271:22467/1	60	-
chr18	13631866	13631867	A00252:282:HW5LJDSX3:4:2115:1271:9017	60	-
chr18	21016292	21016293	A00252:282:HW5LJDSX3:2:1216:23737:3740	60	-
chr18	21801098	21801099	A00252:282:HW5LJDSX3:1:1120:4743:33849/1	60	+
chr18	21821151	21821152	A00252:282:HW5LJDSX3:1:1255:19949:10144/1	60	+
chr18	22934822	22934823	A00252:282:HW5LJDSX3:2:1146:30110:3255/1	60	-
chr18	23352872	23352873	A00252:282:HW5LJDSX3:3:2434:26277:8359	60	+
chr18	25198887	25198888	A00252:282:HW5LJDSX3:1:1109:16025:11021/1	60	-
chr18	25201522	25201523	A00252:282:HW5LJDSX3:2:1339:31801:32800/1	60	+
chr18	26040527	26040528	A00252:282:HW5LJDSX3:4:2609:29008:4257	60	-
chr18	27961891	27961892	A00252:282:HW5LJDSX3:1:1141:4571:4836/1	60	+
chr18	28012975	28012976	A00252:282:HW5LJDSX3:1:1159:6479:36260/1	60	-
chr18	28080219	28080220	A00252:282:HW5LJDSX3:1:1105:5213:5228/1	60	-
chr18	28118549	28118550	A00252:282:HW5LJDSX3:2:2608:25988:4194	60	-
chr18	28118550	28118551	A00252:282:HW5LJDSX3:2:2426:2871:1047	60	-
chr18	28133820	28133821	A00252:282:HW5LJDSX3:1:1145:29658:19445	60	+
chr18	28146686	28146687	A00252:282:HW5LJDSX3:2:1302:31792:5228	60	-
chr18	28790905	28790906	A00252:282:HW5LJDSX3:1:1308:13367:17472/1	60	+
chr18	29192210	29192211	A00252:282:HW5LJDSX3:1:1106:2465:29403/1	60	+
chr18	29192211	29192212	A00252:282:HW5LJDSX3:1:1216:14371:16485/1	60	+
chr18	31518399	31518400	A00252:282:HW5LJDSX3:2:2514:29595:36151	60	+
chr18	31688731	31688732	A00252:282:HW5LJDSX3:3:2541:25247:15969/1	60	-
chr18	31688733	31688734	A00252:282:HW5LJDSX3:1:1426:16776:36620/1	60	-
chr18	31894912	31894913	A00252:282:HW5LJDSX3:1:1123:23475:5885/1	60	+
chr18	31894914	31894915	A00252:282:HW5LJDSX3:3:2540:21088:36886	60	+
chr18	35250881	35250882	A00252:282:HW5LJDSX3:2:2640:19388:7263	60	-
chr18	37276320	37276321	A00252:282:HW5LJDSX3:4:2230:24469:14215	60	-
chr18	38445880	38445881	A00252:282:HW5LJDSX3:1:1654:13955:36808/1	60	-
chr18	39599653	39599654	A00252:282:HW5LJDSX3:1:2249:27742:9549/1	60	+
chr18	39689903	39689904	A00252:282:HW5LJDSX3:1:2475:12653:7341/1	60	-
chr18	39789031	39789032	A00252:282:HW5LJDSX3:1:1441:29541:4648/1	60	+
chr18	40837260	40837261	A00252:282:HW5LJDSX3:1:2269:19397:17832	60	-
chr18	40844202	40844203	A00252:282:HW5LJDSX3:1:2142:29948:35853	60	+
chr18	41507368	41507369	A00252:282:HW5LJDSX3:1:1115:4661:36808/1	60	+
chr18	41911211	41911212	A00252:282:HW5LJDSX3:1:1153:13602:7451/1	60	+
chr18	41972049	41972050	A00252:282:HW5LJDSX3:1:1267:2862:5478	60	+
chr18	41990578	41990579	A00252:282:HW5LJDSX3:1:1101:16667:7122/1	60	+
chr18	41990579	41990580	A00252:282:HW5LJDSX3:4:1119:20066:33051	60	+
chr18	44971418	44971419	A00252:282:HW5LJDSX3:1:1112:8648:32095/1	60	-
chr18	46202076	46202077	A00252:282:HW5LJDSX3:3:1649:1687:15342/1	60	-
chr18	46280774	46280775	A00252:282:HW5LJDSX3:2:2203:11171:27821/1	60	+
chr18	46812296	46812297	A00252:282:HW5LJDSX3:1:1434:5999:18396/1	60	+
chr18	47844019	47844020	A00252:282:HW5LJDSX3:1:1155:2374:21637/1	60	+
chr18	49084391	49084392	A00252:282:HW5LJDSX3:4:1478:2591:30060/1	60	+
chr18	49377781	49377782	A00252:282:HW5LJDSX3:1:1101:29252:14356/1	60	+
chr18	49790628	49790629	A00252:282:HW5LJDSX3:1:1126:23484:28948/1	60	-
chr18	51055964	51055965	A00252:282:HW5LJDSX3:3:2277:24921:30686/1	60	-
chr18	51320926	51320927	A00252:282:HW5LJDSX3:4:2278:17987:4523/1	60	-
chr18	54669729	54669730	A00252:282:HW5LJDSX3:1:1302:26458:8296	60	+
chr18	55190927	55190928	A00252:282:HW5LJDSX3:3:1168:19587:29496	60	-
chr18	55212627	55212628	A00252:282:HW5LJDSX3:3:2132:23918:7122	60	-
chr18	55388891	55388892	A00252:282:HW5LJDSX3:3:2571:17942:6825	60	+
chr18	58715090	58715091	A00252:282:HW5LJDSX3:4:2214:31973:4726	60	-
chr18	59328695	59328696	A00252:282:HW5LJDSX3:1:1256:27959:4507/1	60	-
chr18	60048773	60048774	A00252:282:HW5LJDSX3:2:1142:28944:34334	60	-
chr18	60132462	60132463	A00252:282:HW5LJDSX3:2:2306:25518:12649	60	-
chr18	60144814	60144815	A00252:282:HW5LJDSX3:2:2467:20600:1219	60	+
chr18	62253545	62253546	A00252:282:HW5LJDSX3:1:1134:8034:21699/1	60	+
chr18	62276823	62276824	A00252:282:HW5LJDSX3:1:2176:29487:21715	60	+
chr18	62920599	62920600	A00252:282:HW5LJDSX3:1:1203:8458:10661/1	60	-
chr18	63988903	63988904	A00252:282:HW5LJDSX3:1:1106:10773:7341/1	60	-
chr18	64543877	64543878	A00252:282:HW5LJDSX3:1:1114:15619:4742/1	60	+
chr18	65526985	65526986	A00252:282:HW5LJDSX3:1:1239:14109:36980/1	60	-
chr18	65846401	65846402	A00252:282:HW5LJDSX3:3:2449:19777:30420	60	-
chr18	66301390	66301391	A00252:282:HW5LJDSX3:1:1417:30563:4601/1	60	-
chr18	66483392	66483393	A00252:282:HW5LJDSX3:1:1109:28854:26099/1	60	+
chr18	66746112	66746113	A00252:282:HW5LJDSX3:1:2671:32579:20556	60	+
chr18	67888356	67888357	A00252:282:HW5LJDSX3:1:2130:13675:24048/1	60	-
chr18	68336184	68336185	A00252:282:HW5LJDSX3:4:1618:8187:3396/1	60	+
chr18	68830415	68830416	A00252:282:HW5LJDSX3:1:1103:11026:2394/1	60	+
chr18	69062048	69062049	A00252:282:HW5LJDSX3:3:2556:14669:32784/1	60	+
chr18	69215703	69215704	A00252:282:HW5LJDSX3:1:1608:3332:4664/1	60	+
chr18	70077416	70077417	A00252:282:HW5LJDSX3:2:2154:15691:8030/1	60	+
chr18	70123015	70123016	A00252:282:HW5LJDSX3:1:1133:10691:5447/1	60	+
chr18	70123016	70123017	A00252:282:HW5LJDSX3:2:1119:12933:19163	60	+
chr18	70138473	70138474	A00252:282:HW5LJDSX3:4:1150:4896:32330	60	-
chr18	70410740	70410741	A00252:282:HW5LJDSX3:2:1531:11568:18897/1	60	+
chr18	72856768	72856769	A00252:282:HW5LJDSX3:3:2445:21603:11663	60	-
chr18	73835220	73835221	A00252:282:HW5LJDSX3:1:1665:13467:6151/1	60	-
chr18	74710232	74710233	A00252:282:HW5LJDSX3:1:2123:24749:17926	60	-
chr18	74921779	74921780	A00252:282:HW5LJDSX3:1:2615:19054:6057	60	-
chr18	74921781	74921782	A00252:282:HW5LJDSX3:1:1111:18674:5682/1	60	-
chr18	75213893	75213894	A00252:282:HW5LJDSX3:2:2153:27028:2456	60	-
chr18	75213895	75213896	A00252:282:HW5LJDSX3:1:2610:26467:28479	60	-
chr18	75256722	75256723	A00252:282:HW5LJDSX3:1:1102:31024:13103/1	60	+
chr18	79267648	79267649	A00252:282:HW5LJDSX3:1:1215:28465:6198/1	60	+
chr18	79269694	79269695	A00252:282:HW5LJDSX3:1:2201:8449:3505/1	60	+
chr19	1254371	1254372	A00252:282:HW5LJDSX3:2:1327:20338:20494	60	+
chr19	1383559	1383560	A00252:282:HW5LJDSX3:4:1556:3902:3302/1	60	+
chr19	4292345	4292346	A00252:282:HW5LJDSX3:1:1423:10773:28510	60	+
chr19	4340335	4340336	A00252:282:HW5LJDSX3:2:2136:3043:13244	60	+
chr19	4458744	4458745	A00252:282:HW5LJDSX3:3:1645:2645:1282/1	60	-
chr19	7270706	7270707	A00252:282:HW5LJDSX3:1:1446:21820:3709	60	+
chr19	8448125	8448126	A00252:282:HW5LJDSX3:1:1416:30264:6652/1	60	+
chr19	8526185	8526186	A00252:282:HW5LJDSX3:4:1234:31864:33849/1	60	-
chr19	9182756	9182757	A00252:282:HW5LJDSX3:3:1504:23827:28166/1	60	+
chr19	9879957	9879958	A00252:282:HW5LJDSX3:4:1643:29975:35869/1	60	+
chr19	10996405	10996406	A00252:282:HW5LJDSX3:4:2664:28863:36793	60	-
chr19	11054710	11054711	A00252:282:HW5LJDSX3:4:1253:12084:37012/1	60	+
chr19	11118663	11118664	A00252:282:HW5LJDSX3:3:1408:31919:14090	60	-
chr19	11167701	11167702	A00252:282:HW5LJDSX3:3:2665:11785:36213/1	60	+
chr19	12532700	12532701	A00252:282:HW5LJDSX3:3:2452:28176:17879/1	60	+
chr19	12589889	12589890	A00252:282:HW5LJDSX3:4:1629:7310:26647/1	60	-
chr19	12589893	12589894	A00252:282:HW5LJDSX3:1:1174:5927:5243	60	-
chr19	12589894	12589895	A00252:282:HW5LJDSX3:2:2542:2230:26240	60	-
chr19	17173152	17173153	A00252:282:HW5LJDSX3:1:1109:8061:33677/1	60	+
chr19	17409225	17409226	A00252:282:HW5LJDSX3:1:2278:10791:28604/1	60	-
chr19	19592671	19592672	A00252:282:HW5LJDSX3:2:1627:27706:21919/1	60	+
chr19	21309550	21309551	A00252:282:HW5LJDSX3:1:1629:26603:16094/1	60	-
chr19	23814984	23814985	A00252:282:HW5LJDSX3:1:1258:1904:16564/1	60	-
chr19	27782985	27782986	A00252:282:HW5LJDSX3:3:2339:24514:16235	60	-
chr19	27994786	27994787	A00252:282:HW5LJDSX3:1:1110:29387:16313/1	60	+
chr19	27994787	27994788	A00252:282:HW5LJDSX3:4:2531:2944:28855	60	+
chr19	28029178	28029179	A00252:282:HW5LJDSX3:1:1131:29948:22764/1	60	+
chr19	29683654	29683655	A00252:282:HW5LJDSX3:1:2536:25418:6965	60	-
chr19	29919585	29919586	A00252:282:HW5LJDSX3:3:1260:1741:16376	60	-
chr19	32680232	32680233	A00252:282:HW5LJDSX3:1:1117:20247:22404/1	60	+
chr19	32912121	32912122	A00252:282:HW5LJDSX3:2:2174:13404:22013/1	60	-
chr19	32912122	32912123	A00252:282:HW5LJDSX3:3:1431:8965:35618/1	60	-
chr19	32912125	32912126	A00252:282:HW5LJDSX3:3:1605:25870:20588	60	-
chr19	33103507	33103508	A00252:282:HW5LJDSX3:2:2447:5213:28964	60	+
chr19	34337079	34337080	A00252:282:HW5LJDSX3:1:1652:27887:9330/1	60	-
chr19	35158870	35158871	A00252:282:HW5LJDSX3:1:2245:29396:4961/1	60	+
chr19	35158872	35158873	A00252:282:HW5LJDSX3:4:2135:3161:15201	60	+
chr19	35344030	35344031	A00252:282:HW5LJDSX3:4:2530:8775:2127/1	60	-
chr19	37332256	37332257	A00252:282:HW5LJDSX3:1:2333:26332:10614/1	60	-
chr19	37332258	37332259	A00252:282:HW5LJDSX3:1:2131:25382:7936/1	60	-
chr19	37332259	37332260	A00252:282:HW5LJDSX3:3:2254:25789:32409/1	60	-
chr19	38843943	38843944	A00252:282:HW5LJDSX3:1:1114:11451:4883/1	60	+
chr19	38843944	38843945	A00252:282:HW5LJDSX3:4:1532:6705:4554/1	60	+
chr19	38843945	38843946	A00252:282:HW5LJDSX3:3:2502:28691:27414/1	60	+
chr19	39387095	39387096	A00252:282:HW5LJDSX3:2:2120:18710:30514	60	-
chr19	40002896	40002897	A00252:282:HW5LJDSX3:4:2430:30318:23156	60	+
chr19	40436408	40436409	A00252:282:HW5LJDSX3:1:1354:12201:14544	60	-
chr19	41286660	41286661	A00252:282:HW5LJDSX3:1:2273:5900:17284/1	60	-
chr19	41759514	41759515	A00252:282:HW5LJDSX3:2:1502:7401:27117	60	-
chr19	42458084	42458085	A00252:282:HW5LJDSX3:4:1134:1181:1470/1	60	-
chr19	42496978	42496979	A00252:282:HW5LJDSX3:1:1127:12011:19319	60	-
chr19	44075109	44075110	A00252:282:HW5LJDSX3:1:2131:7717:4805	60	-
chr19	44075110	44075111	A00252:282:HW5LJDSX3:1:1136:20076:25144	60	-
chr19	46258946	46258947	A00252:282:HW5LJDSX3:4:2505:11478:16016/1	60	-
chr19	46381119	46381120	A00252:282:HW5LJDSX3:1:2247:12834:15702/1	60	+
chr19	46935363	46935364	A00252:282:HW5LJDSX3:1:1576:15917:34788/1	60	-
chr19	48805088	48805089	A00252:282:HW5LJDSX3:1:1104:24551:4398/1	60	+
chr19	50037638	50037639	A00252:282:HW5LJDSX3:1:2615:18819:14826	60	-
chr19	50295341	50295342	A00252:282:HW5LJDSX3:3:1543:15718:30217/1	60	-
chr19	53375636	53375637	A00252:282:HW5LJDSX3:1:1103:28167:12132/1	60	+
chr19	53404699	53404700	A00252:282:HW5LJDSX3:1:1168:23601:1125/1	60	-
chr19	53487612	53487613	A00252:282:HW5LJDSX3:2:2420:27868:26710/1	60	-
chr19	55509676	55509677	A00252:282:HW5LJDSX3:3:2324:5511:24878	60	-
chr19	55531900	55531901	A00252:282:HW5LJDSX3:1:2131:3106:27821/1	60	+
chr19	56179932	56179933	A00252:282:HW5LJDSX3:3:2309:2437:15013	60	-
chr19	57255380	57255381	A00252:282:HW5LJDSX3:1:1108:8504:2534/1	60	-
chr19	57757074	57757075	A00252:282:HW5LJDSX3:2:1228:4300:20682/1	60	+
chr2	3272920	3272921	A00252:282:HW5LJDSX3:3:1148:24388:29293/1	60	+
chr2	3551725	3551726	A00252:282:HW5LJDSX3:1:2243:4716:24690/1	60	-
chr2	3579673	3579674	A00252:282:HW5LJDSX3:1:2575:28221:22748/1	60	-
chr2	4292628	4292629	A00252:282:HW5LJDSX3:1:1471:12246:18411	60	-
chr2	6205171	6205172	A00252:282:HW5LJDSX3:2:1135:7717:32362	60	-
chr2	6205172	6205173	A00252:282:HW5LJDSX3:1:1268:28302:6324	60	-
chr2	6606891	6606892	A00252:282:HW5LJDSX3:1:1271:24080:28040/1	60	-
chr2	6954580	6954581	A00252:282:HW5LJDSX3:1:1370:15311:30295	60	-
chr2	7313742	7313743	A00252:282:HW5LJDSX3:1:1126:13313:24424/1	60	+
chr2	7313745	7313746	A00252:282:HW5LJDSX3:2:2653:20112:17566/1	60	+
chr2	8769453	8769454	A00252:282:HW5LJDSX3:2:2602:17020:20572	60	-
chr2	8791518	8791519	A00252:282:HW5LJDSX3:1:1110:15781:25441/1	60	+
chr2	8800068	8800069	A00252:282:HW5LJDSX3:1:1552:18023:11350	60	-
chr2	9501365	9501366	A00252:282:HW5LJDSX3:2:1176:7292:34726	60	-
chr2	9518598	9518599	A00252:282:HW5LJDSX3:1:1576:6668:2519/1	60	-
chr2	10588147	10588148	A00252:282:HW5LJDSX3:1:1147:25717:16094/1	60	-
chr2	11289239	11289240	A00252:282:HW5LJDSX3:4:1674:31042:4836	60	-
chr2	11713615	11713616	A00252:282:HW5LJDSX3:1:1350:25211:9267/1	60	+
chr2	13203569	13203570	A00252:282:HW5LJDSX3:1:1305:14868:16407/1	60	-
chr2	14893659	14893660	A00252:282:HW5LJDSX3:1:1111:21187:3333/1	60	-
chr2	15028875	15028876	A00252:282:HW5LJDSX3:2:2153:17598:5635	60	-
chr2	15028877	15028878	A00252:282:HW5LJDSX3:1:2240:27398:35916	60	-
chr2	15159830	15159831	A00252:282:HW5LJDSX3:3:2322:13557:21183/1	60	-
chr2	15216419	15216420	A00252:282:HW5LJDSX3:1:1448:21911:30138	60	+
chr2	15277620	15277621	A00252:282:HW5LJDSX3:1:1237:19117:36855/1	60	-
chr2	15315264	15315265	A00252:282:HW5LJDSX3:1:1158:17390:33364/1	60	+
chr2	15358182	15358183	A00252:282:HW5LJDSX3:3:2451:27850:7451	60	-
chr2	15449585	15449586	A00252:282:HW5LJDSX3:1:2140:4463:22717	60	-
chr2	15477130	15477131	A00252:282:HW5LJDSX3:1:1112:14859:8813/1	60	-
chr2	15609394	15609395	A00252:282:HW5LJDSX3:3:2660:16920:28729	60	-
chr2	17724913	17724914	A00252:282:HW5LJDSX3:1:2239:27832:30342	60	-
chr2	21146230	21146231	A00252:282:HW5LJDSX3:1:1461:19117:15749/1	60	+
chr2	21164112	21164113	A00252:282:HW5LJDSX3:1:2243:20555:25441	60	+
chr2	23827371	23827372	A00252:282:HW5LJDSX3:1:1133:26765:1188/1	60	+
chr2	23859852	23859853	A00252:282:HW5LJDSX3:4:2209:29930:26710	60	-
chr2	23960272	23960273	A00252:282:HW5LJDSX3:1:1624:3287:21966/1	60	-
chr2	24086069	24086070	A00252:282:HW5LJDSX3:3:1236:32506:18615/1	60	-
chr2	24488995	24488996	A00252:282:HW5LJDSX3:1:1404:3504:32174/1	60	-
chr2	24514767	24514768	A00252:282:HW5LJDSX3:1:1125:19669:7467/1	60	+
chr2	24622022	24622023	A00252:282:HW5LJDSX3:1:1101:8169:7623/1	60	+
chr2	24691474	24691475	A00252:282:HW5LJDSX3:4:2609:11134:14669	60	-
chr2	24691475	24691476	A00252:282:HW5LJDSX3:2:1371:17372:27759	60	-
chr2	24726562	24726563	A00252:282:HW5LJDSX3:1:1378:19642:18630	60	+
chr2	24727870	24727871	A00252:282:HW5LJDSX3:1:1109:15998:6308/1	60	+
chr2	24768952	24768953	A00252:282:HW5LJDSX3:1:1348:25183:28980/1	60	+
chr2	24768953	24768954	A00252:282:HW5LJDSX3:3:1215:29279:6543	60	+
chr2	25544159	25544160	A00252:282:HW5LJDSX3:4:2435:2040:32111/1	60	-
chr2	25544161	25544162	A00252:282:HW5LJDSX3:1:1104:28239:18615/1	60	-
chr2	25839498	25839499	A00252:282:HW5LJDSX3:1:2231:6090:5462	60	-
chr2	25839499	25839500	A00252:282:HW5LJDSX3:3:1428:31846:32315	60	-
chr2	28041821	28041822	A00252:282:HW5LJDSX3:2:1668:30870:12085	60	-
chr2	28780117	28780118	A00252:282:HW5LJDSX3:3:1506:25988:21793/1	60	-
chr2	28862505	28862506	A00252:282:HW5LJDSX3:4:2261:20880:36025	60	+
chr2	29977041	29977042	A00252:282:HW5LJDSX3:2:2441:4770:34240/1	60	+
chr2	31867219	31867220	A00252:282:HW5LJDSX3:1:2548:9977:7748/1	60	+
chr2	31919500	31919501	A00252:282:HW5LJDSX3:1:1146:8901:27524/1	60	+
chr2	32044890	32044891	A00252:282:HW5LJDSX3:2:2670:27715:31610/1	60	+
chr2	32428900	32428901	A00252:282:HW5LJDSX3:3:2511:16857:14246	60	-
chr2	32440291	32440292	A00252:282:HW5LJDSX3:1:1121:17562:24205/1	60	+
chr2	32547108	32547109	A00252:282:HW5LJDSX3:1:2336:31910:21339	60	-
chr2	32645754	32645755	A00252:282:HW5LJDSX3:2:2151:16984:36761	60	+
chr2	33101698	33101699	A00252:282:HW5LJDSX3:1:1539:11505:30718/1	60	-
chr2	33227338	33227339	A00252:282:HW5LJDSX3:2:1664:18195:21856/1	60	+
chr2	33710480	33710481	A00252:282:HW5LJDSX3:1:1130:26277:20165/1	60	+
chr2	33710484	33710485	A00252:282:HW5LJDSX3:3:1669:26033:28980/1	60	+
chr2	34477905	34477906	A00252:282:HW5LJDSX3:2:1373:16333:12618/1	60	+
chr2	35057946	35057947	A00252:282:HW5LJDSX3:1:1334:26313:24674/1	60	+
chr2	35173676	35173677	A00252:282:HW5LJDSX3:1:2273:11433:24486	60	-
chr2	37031349	37031350	A00252:282:HW5LJDSX3:1:1132:4553:33207/1	60	+
chr2	37096898	37096899	A00252:282:HW5LJDSX3:3:1354:10538:23093/1	60	-
chr2	37201139	37201140	A00252:282:HW5LJDSX3:2:2522:30752:12665/1	60	+
chr2	38195693	38195694	A00252:282:HW5LJDSX3:4:2544:7193:5212/1	60	-
chr2	38745367	38745368	A00252:282:HW5LJDSX3:1:1115:13196:21151/1	60	+
chr2	38821085	38821086	A00252:282:HW5LJDSX3:1:1145:2492:32518/1	60	-
chr2	39015759	39015760	A00252:282:HW5LJDSX3:1:1138:9082:30749/1	60	-
chr2	39026784	39026785	A00252:282:HW5LJDSX3:1:1124:12147:9846/1	60	+
chr2	39256419	39256420	A00252:282:HW5LJDSX3:2:2367:29758:17080	60	-
chr2	39388174	39388175	A00252:282:HW5LJDSX3:2:1302:20835:27242/1	60	+
chr2	39736412	39736413	A00252:282:HW5LJDSX3:4:1468:11261:27070	60	-
chr2	42174279	42174280	A00252:282:HW5LJDSX3:3:1256:9272:1454	60	+
chr2	42239752	42239753	A00252:282:HW5LJDSX3:1:1203:25798:6746/1	60	+
chr2	42301202	42301203	A00252:282:HW5LJDSX3:1:1121:15890:30452/1	60	-
chr2	42588810	42588811	A00252:282:HW5LJDSX3:3:1232:29396:10598/1	60	-
chr2	42653408	42653409	A00252:282:HW5LJDSX3:2:1461:31891:6840	60	-
chr2	43382158	43382159	A00252:282:HW5LJDSX3:1:2376:6470:12383	60	-
chr2	43475945	43475946	A00252:282:HW5LJDSX3:1:1103:7084:23030/1	60	+
chr2	43889834	43889835	A00252:282:HW5LJDSX3:1:1138:20419:19319/1	60	-
chr2	43972565	43972566	A00252:282:HW5LJDSX3:1:1123:29206:25520/1	60	+
chr2	44402854	44402855	A00252:282:HW5LJDSX3:1:1118:24207:4053/1	60	+
chr2	44431012	44431013	A00252:282:HW5LJDSX3:4:1655:16676:30968/1	60	+
chr2	46108775	46108776	A00252:282:HW5LJDSX3:1:1219:7166:32722/1	60	-
chr2	46735160	46735161	A00252:282:HW5LJDSX3:4:2244:8458:1611/1	60	-
chr2	47394132	47394133	A00252:282:HW5LJDSX3:2:2173:7274:23578/1	60	-
chr2	47819889	47819890	A00252:282:HW5LJDSX3:3:2536:27977:4445	60	-
chr2	47831279	47831280	A00252:282:HW5LJDSX3:1:2130:17680:29074/1	60	-
chr2	47831280	47831281	A00252:282:HW5LJDSX3:1:1221:8169:4617/1	60	-
chr2	53071201	53071202	A00252:282:HW5LJDSX3:1:1360:29586:33536/1	60	-
chr2	53928769	53928770	A00252:282:HW5LJDSX3:4:1107:6777:35368/1	60	-
chr2	54174082	54174083	A00252:282:HW5LJDSX3:3:2610:20826:6872/1	60	-
chr2	54801275	54801276	A00252:282:HW5LJDSX3:3:1224:1307:14935/1	60	-
chr2	55336622	55336623	A00252:282:HW5LJDSX3:1:1653:17833:16939/1	60	+
chr2	55646436	55646437	A00252:282:HW5LJDSX3:1:1125:8820:17738/1	60	+
chr2	55646437	55646438	A00252:282:HW5LJDSX3:2:2115:2338:14403	60	+
chr2	57494293	57494294	A00252:282:HW5LJDSX3:3:2102:18584:32581/1	60	+
chr2	57614879	57614880	A00252:282:HW5LJDSX3:1:1407:8549:12007/1	60	+
chr2	58196306	58196307	A00252:282:HW5LJDSX3:1:1174:29053:3333/1	60	+
chr2	58198601	58198602	A00252:282:HW5LJDSX3:1:1103:17273:16000/1	60	-
chr2	58214863	58214864	A00252:282:HW5LJDSX3:1:2356:32560:4053/1	60	+
chr2	58955813	58955814	A00252:282:HW5LJDSX3:1:1122:16812:6778/1	60	-
chr2	59808315	59808316	A00252:282:HW5LJDSX3:1:1233:19379:11819/1	60	-
chr2	59893953	59893954	A00252:282:HW5LJDSX3:4:2513:8124:9204/1	60	+
chr2	60114005	60114006	A00252:282:HW5LJDSX3:1:2123:24695:24158/1	60	-
chr2	60895958	60895959	A00252:282:HW5LJDSX3:1:1114:14561:33098/1	60	-
chr2	61119851	61119852	A00252:282:HW5LJDSX3:3:2519:14479:30733	60	-
chr2	61339506	61339507	A00252:282:HW5LJDSX3:1:1124:27444:19179/1	60	+
chr2	61477922	61477923	A00252:282:HW5LJDSX3:1:1611:16550:14685/1	60	-
chr2	61923511	61923512	A00252:282:HW5LJDSX3:1:1113:13205:30060/1	60	+
chr2	62742156	62742157	A00252:282:HW5LJDSX3:1:1164:7581:20196/1	60	+
chr2	62752863	62752864	A00252:282:HW5LJDSX3:2:2162:5801:10441/1	60	-
chr2	62971290	62971291	A00252:282:HW5LJDSX3:1:1232:9263:36730/1	60	-
chr2	62971709	62971710	A00252:282:HW5LJDSX3:2:1255:19298:13150	60	-
chr2	63126576	63126577	A00252:282:HW5LJDSX3:1:1113:25518:3255/1	60	-
chr2	63585140	63585141	A00252:282:HW5LJDSX3:4:2469:30752:4993	60	-
chr2	63815749	63815750	A00252:282:HW5LJDSX3:1:1266:21151:11663	60	-
chr2	63820578	63820579	A00252:282:HW5LJDSX3:1:1101:29451:21214/1	60	+
chr2	63820580	63820581	A00252:282:HW5LJDSX3:2:1261:11641:36839/1	60	+
chr2	63885941	63885942	A00252:282:HW5LJDSX3:1:1137:23936:8656	60	-
chr2	63953535	63953536	A00252:282:HW5LJDSX3:1:1162:25626:25958/1	60	+
chr2	64524813	64524814	A00252:282:HW5LJDSX3:2:1540:30192:24471	60	+
chr2	64579554	64579555	A00252:282:HW5LJDSX3:2:1508:18819:2926	60	-
chr2	66126971	66126972	A00252:282:HW5LJDSX3:1:2212:17363:10207/1	60	+
chr2	66144364	66144365	A00252:282:HW5LJDSX3:3:1264:20473:8735	60	+
chr2	67400604	67400605	A00252:282:HW5LJDSX3:1:1344:30083:10723/1	60	+
chr2	67654100	67654101	A00252:282:HW5LJDSX3:4:1677:7672:23171/1	60	+
chr2	71115709	71115710	A00252:282:HW5LJDSX3:1:1136:10267:17018/1	60	-
chr2	72609822	72609823	A00252:282:HW5LJDSX3:1:1119:2401:5556/1	60	+
chr2	73432025	73432026	A00252:282:HW5LJDSX3:1:1147:9335:6950/1	60	+
chr2	73564856	73564857	A00252:282:HW5LJDSX3:1:1518:9471:7216/1	60	+
chr2	75967241	75967242	A00252:282:HW5LJDSX3:2:1225:30779:24737	60	-
chr2	76649622	76649623	A00252:282:HW5LJDSX3:4:1663:7419:36730/1	60	-
chr2	77990010	77990011	A00252:282:HW5LJDSX3:2:2227:20509:36448	60	-
chr2	78543857	78543858	A00252:282:HW5LJDSX3:2:1273:29966:32565/1	60	+
chr2	78754321	78754322	A00252:282:HW5LJDSX3:1:2165:27796:3599/1	60	-
chr2	79682124	79682125	A00252:282:HW5LJDSX3:1:1665:17562:8015	60	+
chr2	79946013	79946014	A00252:282:HW5LJDSX3:1:1115:26756:1767/1	60	+
chr2	81053561	81053562	A00252:282:HW5LJDSX3:1:2223:23068:7373/1	60	-
chr2	81117388	81117389	A00252:282:HW5LJDSX3:2:2151:29170:24737	60	-
chr2	81117390	81117391	A00252:282:HW5LJDSX3:2:1178:10203:31062	60	-
chr2	81718490	81718491	A00252:282:HW5LJDSX3:1:1652:15157:17409/1	60	-
chr2	82098020	82098021	A00252:282:HW5LJDSX3:1:1203:17797:30718/1	60	+
chr2	82177467	82177468	A00252:282:HW5LJDSX3:2:1318:21748:2112/1	60	-
chr2	82333560	82333561	A00252:282:HW5LJDSX3:1:1654:11071:9674/1	60	-
chr2	82779062	82779063	A00252:282:HW5LJDSX3:1:1267:25192:18912/1	60	-
chr2	82797189	82797190	A00252:282:HW5LJDSX3:1:1677:8431:30874	60	-
chr2	82941587	82941588	A00252:282:HW5LJDSX3:1:1224:26440:15906/1	60	-
chr2	83002052	83002053	A00252:282:HW5LJDSX3:2:1508:13847:3427/1	60	+
chr2	84188590	84188591	A00252:282:HW5LJDSX3:1:1636:31711:14638/1	60	+
chr2	84428979	84428980	A00252:282:HW5LJDSX3:2:1511:13738:36276/1	60	-
chr2	84434569	84434570	A00252:282:HW5LJDSX3:1:1339:16812:14043/1	60	+
chr2	85848750	85848751	A00252:282:HW5LJDSX3:3:2641:12093:2957	60	-
chr2	85865303	85865304	A00252:282:HW5LJDSX3:1:1272:28113:2863/1	60	+
chr2	86121729	86121730	A00252:282:HW5LJDSX3:1:1107:3287:30796/1	60	+
chr2	86452655	86452656	A00252:282:HW5LJDSX3:2:2428:27317:1892/1	60	+
chr2	86627628	86627629	A00252:282:HW5LJDSX3:4:2174:24695:16736/1	60	-
chr2	88607396	88607397	A00252:282:HW5LJDSX3:1:1107:30526:25238/1	60	-
chr2	89625322	89625323	A00252:282:HW5LJDSX3:4:2645:28818:14105/1	60	-
chr2	91823206	91823207	A00252:282:HW5LJDSX3:1:2322:17951:5462/1	60	+
chr2	97218937	97218938	A00252:282:HW5LJDSX3:4:2350:3206:13620	60	-
chr2	97512170	97512171	A00252:282:HW5LJDSX3:1:1133:13304:10441/1	60	-
chr2	97680259	97680260	A00252:282:HW5LJDSX3:2:1505:23086:22060/1	60	-
[truncated: 2,985 more rows]
