# Supplementary material for: HIV-1 capsid stability enables inositol phosphate-independent infection of target cells and promotes integration into genes
Source: PLoS Pathog. 2023 Jun 2;19(6):e1011423. doi: 10.1371/journal.ppat.1011423 (PMC10266667; doi:10.1371/journal.ppat.1011423)
Supplement: S2 Data — (TAR.GZ) [file ppat.1011423.s013.tar.gz › CEM_WT_B/CA_Q63A-Q67A/Unique_hg38_integration_sites/8460-GS-2.bed]

chr1	629767	629768	A00252:282:HW5LJDSX3:4:2119:8829:23672/1	60	-
chr1	808301	808302	A00252:282:HW5LJDSX3:2:1246:23321:25911	60	-
chr1	808302	808303	A00252:282:HW5LJDSX3:4:1434:32190:17253	60	-
chr1	808303	808304	A00252:282:HW5LJDSX3:4:1646:30309:15749/1	60	-
chr1	1786647	1786648	A00252:282:HW5LJDSX3:1:1273:14805:34835/1	60	-
chr1	6819688	6819689	A00252:282:HW5LJDSX3:1:2610:21007:10097	60	+
chr1	6843815	6843816	A00252:282:HW5LJDSX3:3:1331:5204:36526/1	60	-
chr1	6874582	6874583	A00252:282:HW5LJDSX3:1:1137:17635:4758/1	60	+
chr1	7936338	7936339	A00252:282:HW5LJDSX3:2:2532:13575:20118/1	60	+
chr1	7982961	7982962	A00252:282:HW5LJDSX3:2:2151:15402:29794	60	+
chr1	8455591	8455592	A00252:282:HW5LJDSX3:4:1428:13123:6402	60	-
chr1	8455592	8455593	A00252:282:HW5LJDSX3:1:1130:23637:22983/1	60	-
chr1	8544377	8544378	A00252:282:HW5LJDSX3:1:1672:7808:30890	60	+
chr1	8559553	8559554	A00252:282:HW5LJDSX3:4:2322:24885:34695	60	-
chr1	8562119	8562120	A00252:282:HW5LJDSX3:1:1130:18954:20572/1	60	+
chr1	8573959	8573960	A00252:282:HW5LJDSX3:1:1107:3405:14810/1	60	+
chr1	8641354	8641355	A00252:282:HW5LJDSX3:1:1243:2835:13135/1	60	+
chr1	8645099	8645100	A00252:282:HW5LJDSX3:1:1128:16215:3771/1	60	+
chr1	8645101	8645102	A00252:282:HW5LJDSX3:3:2518:24985:19492	60	+
chr1	8647961	8647962	A00252:282:HW5LJDSX3:1:1125:28610:31313/1	60	+
chr1	8668734	8668735	A00252:282:HW5LJDSX3:1:1143:12346:27696/1	60	+
chr1	8678655	8678656	A00252:282:HW5LJDSX3:2:2263:15890:20650	60	-
chr1	10108926	10108927	A00252:282:HW5LJDSX3:1:1113:29478:25895	60	+
chr1	10274959	10274960	A00252:282:HW5LJDSX3:2:2474:25400:24878	60	-
chr1	10289036	10289037	A00252:282:HW5LJDSX3:1:2215:20094:19601	60	-
chr1	10320537	10320538	A00252:282:HW5LJDSX3:4:2535:2220:14199	60	-
chr1	10342593	10342594	A00252:282:HW5LJDSX3:1:1509:28176:23077/1	60	+
chr1	10385969	10385970	A00252:282:HW5LJDSX3:1:1366:22336:24799/1	60	-
chr1	10391277	10391278	A00252:282:HW5LJDSX3:2:1231:28302:20854/1	60	-
chr1	10566851	10566852	A00252:282:HW5LJDSX3:1:1658:19045:1939/1	60	-
chr1	10566852	10566853	A00252:282:HW5LJDSX3:1:1114:18032:31469/1	60	-
chr1	10566853	10566854	A00252:282:HW5LJDSX3:4:1119:13422:16470/1	60	-
chr1	12123947	12123948	A00252:282:HW5LJDSX3:3:1561:31168:24377/1	60	-
chr1	12286574	12286575	A00252:282:HW5LJDSX3:2:2234:14145:4977	60	-
chr1	12331536	12331537	A00252:282:HW5LJDSX3:1:1107:5249:35289/1	60	-
chr1	12420851	12420852	A00252:282:HW5LJDSX3:1:2443:24343:15749/1	60	-
chr1	13489572	13489573	A00252:282:HW5LJDSX3:2:2115:1190:15013	60	+
chr1	13489573	13489574	A00252:282:HW5LJDSX3:2:1157:24198:24862/1	60	+
chr1	13727616	13727617	A00252:282:HW5LJDSX3:1:1138:27127:3129/1	60	+
chr1	13758986	13758987	A00252:282:HW5LJDSX3:3:1462:13557:1767/1	60	-
chr1	15418083	15418084	A00252:282:HW5LJDSX3:2:2218:27932:17675/1	60	+
chr1	15546406	15546407	A00252:282:HW5LJDSX3:2:1406:28592:27586/1	60	-
chr1	15647602	15647603	A00252:282:HW5LJDSX3:1:1113:9362:36057/1	60	+
chr1	15690836	15690837	A00252:282:HW5LJDSX3:1:2224:5231:4319/1	60	+
chr1	15922123	15922124	A00252:282:HW5LJDSX3:1:1142:7184:33442/1	60	-
chr1	15925470	15925471	A00252:282:HW5LJDSX3:1:1208:18973:34037/1	60	+
chr1	16575731	16575732	A00252:282:HW5LJDSX3:1:1102:17472:19257/1	60	+
chr1	16575732	16575733	A00252:282:HW5LJDSX3:3:1334:24062:27132	60	+
chr1	16608159	16608160	A00252:282:HW5LJDSX3:1:2636:31476:16235/1	60	-
chr1	16608164	16608165	A00252:282:HW5LJDSX3:1:1441:5385:21809/1	60	-
chr1	19135399	19135400	A00252:282:HW5LJDSX3:1:1127:25816:3396/1	60	+
chr1	19681351	19681352	A00252:282:HW5LJDSX3:4:1448:17400:32189	60	-
chr1	19899942	19899943	A00252:282:HW5LJDSX3:2:1164:14724:16532/1	60	+
chr1	20876257	20876258	A00252:282:HW5LJDSX3:1:1366:14443:19366/1	60	+
chr1	20902425	20902426	A00252:282:HW5LJDSX3:1:1112:9417:9972/1	60	+
chr1	20965188	20965189	A00252:282:HW5LJDSX3:1:1139:18014:9048/1	60	+
chr1	20965189	20965190	A00252:282:HW5LJDSX3:3:2540:5782:28322	60	+
chr1	20973792	20973793	A00252:282:HW5LJDSX3:1:2227:24397:29716/1	60	-
chr1	20976660	20976661	A00252:282:HW5LJDSX3:1:2309:31521:28839	60	-
chr1	21006118	21006119	A00252:282:HW5LJDSX3:2:2136:9905:36558	60	-
chr1	21006120	21006121	A00252:282:HW5LJDSX3:1:1355:29125:12038	60	-
chr1	21070337	21070338	A00252:282:HW5LJDSX3:1:1270:26693:13307/1	60	-
chr1	21091051	21091052	A00252:282:HW5LJDSX3:3:2156:32542:32769	60	+
chr1	21114882	21114883	A00252:282:HW5LJDSX3:1:1117:24532:3051/1	60	+
chr1	21159075	21159076	A00252:282:HW5LJDSX3:3:1244:11180:16470	60	-
chr1	21475743	21475744	A00252:282:HW5LJDSX3:1:1132:3287:29888	60	+
chr1	21581737	21581738	A00252:282:HW5LJDSX3:4:1629:28040:21590/1	60	-
chr1	21581738	21581739	A00252:282:HW5LJDSX3:3:2153:4526:23422/1	60	-
chr1	23306569	23306570	A00252:282:HW5LJDSX3:1:1105:20781:24893/1	60	-
chr1	23768479	23768480	A00252:282:HW5LJDSX3:3:2506:27887:18286/1	60	-
chr1	25440356	25440357	A00252:282:HW5LJDSX3:1:1454:11297:19554	60	-
chr1	25454514	25454515	A00252:282:HW5LJDSX3:3:2313:25201:28761	60	+
chr1	26141670	26141671	A00252:282:HW5LJDSX3:2:2126:20509:32628/1	60	-
chr1	26263035	26263036	A00252:282:HW5LJDSX3:1:2543:25310:30295/1	60	-
chr1	27818630	27818631	A00252:282:HW5LJDSX3:1:2450:25274:3677	60	-
chr1	27846044	27846045	A00252:282:HW5LJDSX3:2:2416:17327:26490/1	60	+
chr1	28058277	28058278	A00252:282:HW5LJDSX3:3:1562:28131:14011/1	60	-
chr1	28070865	28070866	A00252:282:HW5LJDSX3:1:1145:12011:23202/1	60	+
chr1	28070866	28070867	A00252:282:HW5LJDSX3:1:2130:27923:14434	60	+
chr1	28205877	28205878	A00252:282:HW5LJDSX3:1:2337:6153:2848/1	60	-
chr1	28205879	28205880	A00252:282:HW5LJDSX3:3:2444:21007:4617/1	60	-
chr1	28401992	28401993	A00252:282:HW5LJDSX3:1:1106:10583:17440/1	60	+
chr1	28401993	28401994	A00252:282:HW5LJDSX3:1:2130:27579:29716	60	+
chr1	28776357	28776358	A00252:282:HW5LJDSX3:3:2248:24867:18850/1	60	-
chr1	29015104	29015105	A00252:282:HW5LJDSX3:2:2219:12382:11005	60	-
chr1	29015105	29015106	A00252:282:HW5LJDSX3:1:1101:31241:29857	60	-
chr1	29111434	29111435	A00252:282:HW5LJDSX3:1:1259:18991:14716/1	60	-
chr1	32053453	32053454	A00252:282:HW5LJDSX3:2:2250:16025:3724	60	-
chr1	32622972	32622973	A00252:282:HW5LJDSX3:4:2103:12391:1877	60	-
chr1	34039891	34039892	A00252:282:HW5LJDSX3:1:1317:20844:8750/1	60	+
chr1	35311138	35311139	A00252:282:HW5LJDSX3:1:1214:29297:3881/1	60	-
chr1	35393425	35393426	A00252:282:HW5LJDSX3:1:2154:23954:31109	60	-
chr1	35977237	35977238	A00252:282:HW5LJDSX3:1:1157:24858:13103/1	60	+
chr1	35996867	35996868	A00252:282:HW5LJDSX3:1:1173:9046:24079/1	60	+
chr1	35996869	35996870	A00252:282:HW5LJDSX3:2:2153:5593:10520	60	+
chr1	36270179	36270180	A00252:282:HW5LJDSX3:1:1128:5484:6167/1	60	+
chr1	36964951	36964952	A00252:282:HW5LJDSX3:1:1118:8901:12117/1	60	+
chr1	36999869	36999870	A00252:282:HW5LJDSX3:2:1664:12400:36119	60	+
chr1	37590708	37590709	A00252:282:HW5LJDSX3:1:1342:8079:19648/1	60	-
chr1	37831906	37831907	A00252:282:HW5LJDSX3:1:1326:4110:9142/1	60	+
chr1	38507600	38507601	A00252:282:HW5LJDSX3:3:1425:30120:14481/1	60	-
chr1	40209620	40209621	A00252:282:HW5LJDSX3:4:2171:10963:10582/1	60	+
chr1	41070681	41070682	A00252:282:HW5LJDSX3:1:1122:5837:25066	60	+
chr1	41233743	41233744	A00252:282:HW5LJDSX3:1:1169:20618:29121/1	60	+
chr1	41233744	41233745	A00252:282:HW5LJDSX3:2:2103:13367:3881/1	60	+
chr1	42219271	42219272	A00252:282:HW5LJDSX3:2:2215:5755:12524	60	-
chr1	42273748	42273749	A00252:282:HW5LJDSX3:1:1118:14552:5901/1	60	+
chr1	42288340	42288341	A00252:282:HW5LJDSX3:2:2637:29649:13228	60	-
chr1	42288342	42288343	A00252:282:HW5LJDSX3:2:1556:26784:1031	60	-
chr1	44286057	44286058	A00252:282:HW5LJDSX3:1:1108:19280:4507/1	60	-
chr1	45175482	45175483	A00252:282:HW5LJDSX3:2:1635:30626:19304/1	60	+
chr1	45647463	45647464	A00252:282:HW5LJDSX3:1:1107:10339:20400/1	60	+
chr1	45695883	45695884	A00252:282:HW5LJDSX3:4:2628:10438:10488	60	+
chr1	46681900	46681901	A00252:282:HW5LJDSX3:1:1111:20292:11428/1	60	+
chr1	47946144	47946145	A00252:282:HW5LJDSX3:1:1167:19859:30874/1	60	+
chr1	48744412	48744413	A00252:282:HW5LJDSX3:2:1623:8567:3239/1	60	+
chr1	50517321	50517322	A00252:282:HW5LJDSX3:1:1135:4969:33802/1	60	-
chr1	50528820	50528821	A00252:282:HW5LJDSX3:1:1106:10646:16673/1	60	+
chr1	50528821	50528822	A00252:282:HW5LJDSX3:1:2130:5041:26976	60	+
chr1	50581928	50581929	A00252:282:HW5LJDSX3:1:1618:24885:19946	60	-
chr1	50799066	50799067	A00252:282:HW5LJDSX3:1:1274:23303:18427/1	60	+
chr1	50854177	50854178	A00252:282:HW5LJDSX3:1:2567:13982:31501/1	60	+
chr1	51121552	51121553	A00252:282:HW5LJDSX3:1:1252:20283:25692/1	60	+
chr1	51186560	51186561	A00252:282:HW5LJDSX3:2:2345:5828:35070/1	60	+
chr1	51269598	51269599	A00252:282:HW5LJDSX3:1:1408:7319:24784/1	60	-
chr1	51440106	51440107	A00252:282:HW5LJDSX3:1:2561:23565:33035	60	-
chr1	51459933	51459934	A00252:282:HW5LJDSX3:1:2371:14850:18161	60	-
chr1	51616205	51616206	A00252:282:HW5LJDSX3:1:1355:14507:28964/1	60	+
chr1	51738282	51738283	A00252:282:HW5LJDSX3:2:1667:13458:29309/1	60	-
chr1	51829912	51829913	A00252:282:HW5LJDSX3:1:1368:5819:34773/1	60	-
chr1	51848731	51848732	A00252:282:HW5LJDSX3:1:1229:5484:22514/1	60	+
chr1	52120480	52120481	A00252:282:HW5LJDSX3:4:2235:1678:17143	60	+
chr1	52235864	52235865	A00252:282:HW5LJDSX3:1:1106:9715:28213/1	60	+
chr1	52434078	52434079	A00252:282:HW5LJDSX3:1:1152:18629:18129/1	60	+
chr1	53793631	53793632	A00252:282:HW5LJDSX3:2:2565:15700:32221	60	-
chr1	53928592	53928593	A00252:282:HW5LJDSX3:1:1635:16568:34976	60	-
chr1	54037933	54037934	A00252:282:HW5LJDSX3:1:1647:3106:2331/1	60	-
chr1	54570862	54570863	A00252:282:HW5LJDSX3:2:1678:17915:15577/1	60	+
chr1	55166655	55166656	A00252:282:HW5LJDSX3:1:1642:16043:19038	60	+
chr1	58502560	58502561	A00252:282:HW5LJDSX3:4:1150:25201:23657/1	60	+
chr1	58651820	58651821	A00252:282:HW5LJDSX3:3:1144:5927:31829/1	60	-
chr1	60743239	60743240	A00252:282:HW5LJDSX3:4:1318:25174:19476	60	+
chr1	61224070	61224071	A00252:282:HW5LJDSX3:1:1129:18638:6809/1	60	+
chr1	62455811	62455812	A00252:282:HW5LJDSX3:1:1252:1172:31109/1	60	+
chr1	62479270	62479271	A00252:282:HW5LJDSX3:1:1164:26865:20901/1	60	+
chr1	62543284	62543285	A00252:282:HW5LJDSX3:1:1116:2935:22169	60	-
chr1	62595379	62595380	A00252:282:HW5LJDSX3:1:1240:17436:16063/1	60	+
chr1	63241515	63241516	A00252:282:HW5LJDSX3:2:1318:8377:24392/1	60	-
chr1	63509677	63509678	A00252:282:HW5LJDSX3:1:1226:24216:15499/1	60	-
chr1	63678949	63678950	A00252:282:HW5LJDSX3:3:1262:4815:21856	60	-
chr1	63755624	63755625	A00252:282:HW5LJDSX3:4:1336:10059:27837/1	60	+
chr1	65911880	65911881	A00252:282:HW5LJDSX3:4:1615:30002:14967/1	60	+
chr1	66937904	66937905	A00252:282:HW5LJDSX3:1:1144:17137:24251/1	60	+
chr1	67013834	67013835	A00252:282:HW5LJDSX3:1:1132:9995:7748/1	60	+
chr1	68482856	68482857	A00252:282:HW5LJDSX3:1:2471:29252:27226	60	-
chr1	69545440	69545441	A00252:282:HW5LJDSX3:4:2419:9263:31782	60	-
chr1	69545442	69545443	A00252:282:HW5LJDSX3:1:2429:17797:11397	60	-
chr1	69545445	69545446	A00252:282:HW5LJDSX3:3:1101:17318:31516/1	60	-
chr1	69894280	69894281	A00252:282:HW5LJDSX3:1:1335:8684:4006/1	60	-
chr1	70189263	70189264	A00252:282:HW5LJDSX3:1:2109:22806:22482/1	60	-
chr1	70251759	70251760	A00252:282:HW5LJDSX3:1:1149:19343:12038/1	60	-
chr1	70311828	70311829	A00252:282:HW5LJDSX3:1:1257:25310:21371/1	60	-
chr1	71068225	71068226	A00252:282:HW5LJDSX3:1:1120:14543:18255/1	60	+
chr1	71068226	71068227	A00252:282:HW5LJDSX3:1:2221:17490:29778	60	+
chr1	71623974	71623975	A00252:282:HW5LJDSX3:1:1170:30544:26772/1	60	-
chr1	72054721	72054722	A00252:282:HW5LJDSX3:1:1336:18891:6903/1	60	-
chr1	72209160	72209161	A00252:282:HW5LJDSX3:4:2637:21802:30984	60	+
chr1	72222304	72222305	A00252:282:HW5LJDSX3:1:1132:20320:29951/1	60	+
chr1	72233505	72233506	A00252:282:HW5LJDSX3:2:1131:7871:17691/1	60	-
chr1	72235713	72235714	A00252:282:HW5LJDSX3:1:1203:25654:31360/1	60	-
chr1	72355665	72355666	A00252:282:HW5LJDSX3:1:1125:10908:21950/1	60	+
chr1	73312256	73312257	A00252:282:HW5LJDSX3:1:1233:11677:17080/1	60	+
chr1	74715653	74715654	A00252:282:HW5LJDSX3:1:1229:16568:13432/1	60	-
chr1	75117493	75117494	A00252:282:HW5LJDSX3:1:1112:20392:35931/1	60	+
chr1	75309418	75309419	A00252:282:HW5LJDSX3:1:1101:11062:13980	60	-
chr1	75444147	75444148	A00252:282:HW5LJDSX3:2:2255:12147:9126/1	60	-
chr1	75488785	75488786	A00252:282:HW5LJDSX3:1:1126:6307:3208/1	60	+
chr1	75560882	75560883	A00252:282:HW5LJDSX3:1:1461:24243:3114/1	60	+
chr1	75740769	75740770	A00252:282:HW5LJDSX3:1:1335:27362:34100/1	60	+
chr1	76435290	76435291	A00252:282:HW5LJDSX3:1:1212:6488:28416/1	60	+
chr1	76681364	76681365	A00252:282:HW5LJDSX3:1:2176:6759:2049/1	60	+
chr1	77131634	77131635	A00252:282:HW5LJDSX3:1:1164:22128:4398/1	60	+
chr1	77152103	77152104	A00252:282:HW5LJDSX3:1:1164:9932:16344/1	60	+
chr1	77168874	77168875	A00252:282:HW5LJDSX3:1:1103:15926:28823/1	60	+
chr1	77168875	77168876	A00252:282:HW5LJDSX3:4:1623:23999:31845/1	60	+
chr1	77638341	77638342	A00252:282:HW5LJDSX3:1:1147:26612:19774	60	-
chr1	77666513	77666514	A00252:282:HW5LJDSX3:1:1125:15501:29935	60	-
chr1	77970036	77970037	A00252:282:HW5LJDSX3:2:1568:31024:34491/1	60	+
chr1	78384698	78384699	A00252:282:HW5LJDSX3:1:2519:17689:29528/1	60	+
chr1	78448781	78448782	A00252:282:HW5LJDSX3:1:1136:21359:6417	60	+
chr1	79678279	79678280	A00252:282:HW5LJDSX3:2:1512:14362:5040/1	60	+
chr1	79780025	79780026	A00252:282:HW5LJDSX3:3:2458:21404:25160	60	-
chr1	80416684	80416685	A00252:282:HW5LJDSX3:1:1151:3332:20353/1	60	+
chr1	80416686	80416687	A00252:282:HW5LJDSX3:1:2604:1895:29042	60	+
chr1	80476259	80476260	A00252:282:HW5LJDSX3:1:1266:18936:24424/1	60	+
chr1	81664779	81664780	A00252:282:HW5LJDSX3:1:1110:17083:31078/1	60	+
chr1	82132684	82132685	A00252:282:HW5LJDSX3:1:2141:7166:28808/1	60	+
chr1	82257255	82257256	A00252:282:HW5LJDSX3:1:2258:13856:26960	60	-
chr1	83213434	83213435	A00252:282:HW5LJDSX3:1:1141:9778:33082/1	60	+
chr1	83913646	83913647	A00252:282:HW5LJDSX3:4:2629:6840:23171	60	-
chr1	83993272	83993273	A00252:282:HW5LJDSX3:1:1136:16731:21386/1	60	-
chr1	84152834	84152835	A00252:282:HW5LJDSX3:1:1155:27905:9204/1	60	-
chr1	84168025	84168026	A00252:282:HW5LJDSX3:4:2629:20148:36229	60	-
chr1	84426462	84426463	A00252:282:HW5LJDSX3:3:1202:8341:17253	60	+
chr1	84488776	84488777	A00252:282:HW5LJDSX3:3:2615:14217:8641	60	-
chr1	84490555	84490556	A00252:282:HW5LJDSX3:1:1160:23854:24361/1	60	-
chr1	84673353	84673354	A00252:282:HW5LJDSX3:4:2628:26169:13870	60	+
chr1	85114282	85114283	A00252:282:HW5LJDSX3:2:1240:8350:9095/1	60	+
chr1	85194731	85194732	A00252:282:HW5LJDSX3:2:1417:6524:21339/1	60	+
chr1	86108788	86108789	A00252:282:HW5LJDSX3:2:2443:1768:18803	60	-
chr1	86240190	86240191	A00252:282:HW5LJDSX3:1:1109:5837:25661/1	60	+
chr1	86649883	86649884	A00252:282:HW5LJDSX3:3:2513:28809:17942/1	60	-
chr1	86709157	86709158	A00252:282:HW5LJDSX3:1:1207:24216:18474/1	60	-
chr1	86938964	86938965	A00252:282:HW5LJDSX3:2:2658:3956:21934	60	-
chr1	86986283	86986284	A00252:282:HW5LJDSX3:2:2608:2410:5509	60	+
chr1	86986284	86986285	A00252:282:HW5LJDSX3:3:1213:1895:14826	60	+
chr1	87070702	87070703	A00252:282:HW5LJDSX3:1:2328:16947:10488	60	-
chr1	87105102	87105103	A00252:282:HW5LJDSX3:1:1109:7907:7075/1	60	+
chr1	88757015	88757016	A00252:282:HW5LJDSX3:2:1107:3622:34225	60	-
chr1	88970702	88970703	A00252:282:HW5LJDSX3:1:1121:10791:21527/1	60	+
chr1	88970704	88970705	A00252:282:HW5LJDSX3:1:2450:27498:18051	60	+
chr1	89478748	89478749	A00252:282:HW5LJDSX3:1:1301:13268:15671	60	-
chr1	89581579	89581580	A00252:282:HW5LJDSX3:1:1145:15600:24471/1	60	+
chr1	89638503	89638504	A00252:282:HW5LJDSX3:2:2153:19886:8625	60	-
chr1	89638504	89638505	A00252:282:HW5LJDSX3:4:1122:17517:10848	60	-
chr1	89638505	89638506	A00252:282:HW5LJDSX3:3:1318:5204:36871	60	-
chr1	90912483	90912484	A00252:282:HW5LJDSX3:2:2403:11053:17065	60	+
chr1	90925042	90925043	A00252:282:HW5LJDSX3:1:1140:28709:15045	60	-
chr1	91517176	91517177	A00252:282:HW5LJDSX3:1:1139:9353:12524/1	60	+
chr1	91517177	91517178	A00252:282:HW5LJDSX3:2:2218:22083:29465	60	+
chr1	91862041	91862042	A00252:282:HW5LJDSX3:3:2270:10140:26537	60	+
chr1	92252222	92252223	A00252:282:HW5LJDSX3:1:1149:8350:22216/1	60	+
chr1	92377017	92377018	A00252:282:HW5LJDSX3:2:1319:8097:18646	60	+
chr1	92572421	92572422	A00252:282:HW5LJDSX3:1:1117:18756:8140/1	60	+
chr1	93227736	93227737	A00252:282:HW5LJDSX3:1:1575:21567:3364/1	60	-
chr1	93248629	93248630	A00252:282:HW5LJDSX3:1:1539:10285:12320	60	+
chr1	93949005	93949006	A00252:282:HW5LJDSX3:4:1224:17327:8108	60	-
chr1	96738173	96738174	A00252:282:HW5LJDSX3:1:1107:32307:20525/1	60	+
chr1	96738174	96738175	A00252:282:HW5LJDSX3:2:2102:6714:36354	60	+
chr1	96805320	96805321	A00252:282:HW5LJDSX3:1:1219:21540:27743/1	60	-
chr1	97158374	97158375	A00252:282:HW5LJDSX3:1:1239:16396:2049/1	60	-
chr1	97241106	97241107	A00252:282:HW5LJDSX3:1:1118:19587:24612/1	60	-
chr1	97244208	97244209	A00252:282:HW5LJDSX3:1:1240:19054:32550/1	60	+
chr1	97569031	97569032	A00252:282:HW5LJDSX3:2:1253:12762:23782/1	60	-
chr1	97595318	97595319	A00252:282:HW5LJDSX3:1:1418:10276:35822/1	60	-
chr1	97595763	97595764	A00252:282:HW5LJDSX3:1:2253:32334:13839/1	60	+
chr1	97655932	97655933	A00252:282:HW5LJDSX3:1:1203:14091:33630	60	-
chr1	97664344	97664345	A00252:282:HW5LJDSX3:1:2278:19768:25614	60	-
chr1	97684184	97684185	A00252:282:HW5LJDSX3:1:2216:25437:32205/1	60	-
chr1	97781095	97781096	A00252:282:HW5LJDSX3:2:1131:9932:27242	60	-
chr1	97804432	97804433	A00252:282:HW5LJDSX3:4:2314:31937:27430	60	-
chr1	97858390	97858391	A00252:282:HW5LJDSX3:1:2361:28700:13777	60	-
chr1	97898242	97898243	A00252:282:HW5LJDSX3:2:2152:8431:12493/1	60	-
chr1	97898244	97898245	A00252:282:HW5LJDSX3:1:1111:30436:12743/1	60	-
chr1	98060961	98060962	A00252:282:HW5LJDSX3:1:1231:15049:34507/1	60	-
chr1	98060964	98060965	A00252:282:HW5LJDSX3:4:1353:22715:29465/1	60	-
chr1	98060965	98060966	A00252:282:HW5LJDSX3:1:1140:24578:8453/1	60	-
chr1	98381138	98381139	A00252:282:HW5LJDSX3:1:1512:17309:8202	60	+
chr1	98458018	98458019	A00252:282:HW5LJDSX3:1:1111:7057:20071/1	60	+
chr1	98554034	98554035	A00252:282:HW5LJDSX3:1:2405:23854:20917	60	-
chr1	99917406	99917407	A00252:282:HW5LJDSX3:2:2455:26576:18239	60	-
chr1	99920075	99920076	A00252:282:HW5LJDSX3:3:2265:14118:5494/1	60	-
chr1	100025909	100025910	A00252:282:HW5LJDSX3:1:2301:19904:16329	60	+
chr1	100029588	100029589	A00252:282:HW5LJDSX3:4:1254:2989:5979	60	-
chr1	100069381	100069382	A00252:282:HW5LJDSX3:1:1251:18692:35806/1	60	+
chr1	100101455	100101456	A00252:282:HW5LJDSX3:2:1302:27868:31501/1	60	-
chr1	100908311	100908312	A00252:282:HW5LJDSX3:2:1670:4146:3411	60	-
chr1	100955527	100955528	A00252:282:HW5LJDSX3:1:1176:19678:4977/1	60	+
chr1	100980353	100980354	A00252:282:HW5LJDSX3:1:1328:9100:27555/1	60	-
chr1	101097071	101097072	A00252:282:HW5LJDSX3:1:1107:8910:2300/1	60	-
chr1	102535541	102535542	A00252:282:HW5LJDSX3:1:1602:2094:6652	60	-
chr1	102630297	102630298	A00252:282:HW5LJDSX3:1:2253:24316:34240	60	+
chr1	102935704	102935705	A00252:282:HW5LJDSX3:1:1414:19325:6558/1	60	-
chr1	102940524	102940525	A00252:282:HW5LJDSX3:1:1409:10158:30013	60	-
chr1	103515577	103515578	A00252:282:HW5LJDSX3:4:2421:9109:8249	60	-
chr1	103535527	103535528	A00252:282:HW5LJDSX3:1:1103:27507:2816/1	60	+
chr1	105194667	105194668	A00252:282:HW5LJDSX3:3:1331:11071:17942	60	-
chr1	105833590	105833591	A00252:282:HW5LJDSX3:1:1162:25581:11537/1	60	+
chr1	107216772	107216773	A00252:282:HW5LJDSX3:2:2407:20076:18975	60	+
chr1	107216773	107216774	A00252:282:HW5LJDSX3:4:1311:17779:26584/1	60	+
chr1	107259398	107259399	A00252:282:HW5LJDSX3:3:2518:20039:22983	60	+
chr1	107881075	107881076	A00252:282:HW5LJDSX3:1:2615:26115:9267	60	-
chr1	107881076	107881077	A00252:282:HW5LJDSX3:3:2408:3079:31250	60	-
chr1	107881077	107881078	A00252:282:HW5LJDSX3:1:1203:12427:4758	60	-
chr1	108003610	108003611	A00252:282:HW5LJDSX3:2:2164:31376:36135	60	+
chr1	108126269	108126270	A00252:282:HW5LJDSX3:1:1215:19949:5478	60	-
chr1	108942488	108942489	A00252:282:HW5LJDSX3:1:1613:24758:33849	60	+
chr1	109720877	109720878	A00252:282:HW5LJDSX3:1:1111:21947:30232/1	60	+
chr1	109720879	109720880	A00252:282:HW5LJDSX3:2:2458:22625:33098	60	+
chr1	111219844	111219845	A00252:282:HW5LJDSX3:1:1132:10872:36793/1	60	+
chr1	112539528	112539529	A00252:282:HW5LJDSX3:2:1525:9245:13808/1	60	+
chr1	113046082	113046083	A00252:282:HW5LJDSX3:1:2534:4146:3035/1	60	-
chr1	113086339	113086340	A00252:282:HW5LJDSX3:1:1123:30508:10300/1	60	-
chr1	113104924	113104925	A00252:282:HW5LJDSX3:2:1322:30499:18082	60	+
chr1	113898376	113898377	A00252:282:HW5LJDSX3:2:1146:19786:23954	60	+
chr1	114309585	114309586	A00252:282:HW5LJDSX3:2:1406:8531:35587/1	60	+
chr1	114459831	114459832	A00252:282:HW5LJDSX3:3:2622:5177:8609	60	-
chr1	115662068	115662069	A00252:282:HW5LJDSX3:1:1134:5791:17159/1	60	-
chr1	115682241	115682242	A00252:282:HW5LJDSX3:1:2515:24939:5071	60	+
chr1	115857682	115857683	A00252:282:HW5LJDSX3:1:2602:25545:21652	60	-
chr1	116805770	116805771	A00252:282:HW5LJDSX3:1:1217:13593:23594/1	60	+
chr1	117463738	117463739	A00252:282:HW5LJDSX3:4:1209:14163:1658	60	-
chr1	117941088	117941089	A00252:282:HW5LJDSX3:1:1201:12463:18787/1	60	-
chr1	117954144	117954145	A00252:282:HW5LJDSX3:1:1125:21224:5963/1	60	+
chr1	118509756	118509757	A00252:282:HW5LJDSX3:4:2548:25418:8030	60	+
chr1	119161866	119161867	A00252:282:HW5LJDSX3:1:1171:3893:15499	60	+
chr1	119955769	119955770	A00252:282:HW5LJDSX3:1:1243:13241:30311/1	60	+
chr1	119955771	119955772	A00252:282:HW5LJDSX3:3:2152:5023:33364	60	+
chr1	120167835	120167836	A00252:282:HW5LJDSX3:1:1216:19298:3411	60	-
chr1	120752665	120752666	A00252:282:HW5LJDSX3:4:2254:24135:30671/1	60	+
chr1	121323977	121323978	A00252:282:HW5LJDSX3:2:1512:23330:19695	60	+
chr1	144891970	144891971	A00252:282:HW5LJDSX3:3:1569:27724:28557	60	-
chr1	145032554	145032555	A00252:282:HW5LJDSX3:1:2346:21974:20478	60	-
chr1	145550084	145550085	A00252:282:HW5LJDSX3:2:2115:3170:17628	60	+
chr1	145779078	145779079	A00252:282:HW5LJDSX3:3:2452:7175:1454	60	-
chr1	147679204	147679205	A00252:282:HW5LJDSX3:1:2574:17309:24361	60	+
chr1	150095545	150095546	A00252:282:HW5LJDSX3:4:2465:17101:34084/1	60	-
chr1	150828249	150828250	A00252:282:HW5LJDSX3:2:1501:25129:20964	60	-
chr1	151237774	151237775	A00252:282:HW5LJDSX3:1:1204:21133:4272/1	60	+
chr1	151516700	151516701	A00252:282:HW5LJDSX3:2:1333:18945:13823/1	60	+
chr1	153643249	153643250	A00252:282:HW5LJDSX3:1:1339:7120:4241	60	-
chr1	155423408	155423409	A00252:282:HW5LJDSX3:1:2338:15998:12070	60	-
chr1	155465413	155465414	A00252:282:HW5LJDSX3:4:1350:13530:17628	60	-
chr1	155617831	155617832	A00252:282:HW5LJDSX3:4:1307:20329:7513/1	60	-
chr1	155775682	155775683	A00252:282:HW5LJDSX3:1:2152:18701:13933	60	-
chr1	155842022	155842023	A00252:282:HW5LJDSX3:1:1142:19090:29418	60	+
chr1	155842027	155842028	A00252:282:HW5LJDSX3:1:1404:20898:10285	60	+
chr1	155842028	155842029	A00252:282:HW5LJDSX3:2:1511:14986:15984	60	+
chr1	159334030	159334031	A00252:282:HW5LJDSX3:1:1163:15284:24392/1	60	-
chr1	159919875	159919876	A00252:282:HW5LJDSX3:2:2416:31512:36276	60	-
chr1	159919876	159919877	A00252:282:HW5LJDSX3:1:2131:23619:16000	60	-
chr1	159954235	159954236	A00252:282:HW5LJDSX3:3:1149:5801:10848/1	60	-
chr1	161107347	161107348	A00252:282:HW5LJDSX3:1:2618:14190:36933	60	-
chr1	161886712	161886713	A00252:282:HW5LJDSX3:1:1204:11062:24064/1	60	+
chr1	162016535	162016536	A00252:282:HW5LJDSX3:3:2669:17363:29183/1	60	+
chr1	163328254	163328255	A00252:282:HW5LJDSX3:1:1226:19759:23844/1	60	-
chr1	163896696	163896697	A00252:282:HW5LJDSX3:1:1320:28094:7059/1	60	-
chr1	167060262	167060263	A00252:282:HW5LJDSX3:4:2364:7428:13949/1	60	+
chr1	167281150	167281151	A00252:282:HW5LJDSX3:1:1546:13141:12633/1	60	+
chr1	167400328	167400329	A00252:282:HW5LJDSX3:1:1454:28049:30968/1	60	+
chr1	168019049	168019050	A00252:282:HW5LJDSX3:1:1250:9109:16579	60	+
chr1	168056245	168056246	A00252:282:HW5LJDSX3:1:2341:10212:22811	60	-
chr1	168798151	168798152	A00252:282:HW5LJDSX3:1:2675:1732:18082/1	60	+
chr1	169135096	169135097	A00252:282:HW5LJDSX3:1:1247:2817:11443/1	60	+
chr1	170034719	170034720	A00252:282:HW5LJDSX3:1:1114:17915:17268/1	60	+
chr1	170161642	170161643	A00252:282:HW5LJDSX3:1:1273:24641:27477/1	60	+
chr1	170340615	170340616	A00252:282:HW5LJDSX3:1:1103:31891:2174	60	+
chr1	171702334	171702335	A00252:282:HW5LJDSX3:2:2372:32696:30906	60	-
chr1	172586464	172586465	A00252:282:HW5LJDSX3:3:1277:24804:9251	60	+
chr1	172685450	172685451	A00252:282:HW5LJDSX3:3:1468:9236:31078	60	-
chr1	173722366	173722367	A00252:282:HW5LJDSX3:3:2369:12463:8703	60	+
chr1	174565944	174565945	A00252:282:HW5LJDSX3:1:1318:18005:33082/1	60	-
chr1	175518132	175518133	A00252:282:HW5LJDSX3:3:2128:9209:30123	60	+
chr1	176092299	176092300	A00252:282:HW5LJDSX3:1:2632:14868:16250	60	-
chr1	176143641	176143642	A00252:282:HW5LJDSX3:1:1550:6225:19288/1	60	-
chr1	176200299	176200300	A00252:282:HW5LJDSX3:1:1620:27760:34632	60	+
chr1	178736716	178736717	A00252:282:HW5LJDSX3:1:2220:6479:7420/1	60	+
chr1	178854313	178854314	A00252:282:HW5LJDSX3:2:1207:25238:20995/1	60	-
chr1	178890290	178890291	A00252:282:HW5LJDSX3:4:2570:13295:19038	60	-
chr1	178972883	178972884	A00252:282:HW5LJDSX3:3:2129:17011:34710/1	60	-
chr1	179031515	179031516	A00252:282:HW5LJDSX3:4:2669:12997:32863	60	-
chr1	179054186	179054187	A00252:282:HW5LJDSX3:1:1109:7229:12258/1	60	+
chr1	179315522	179315523	A00252:282:HW5LJDSX3:1:1348:21658:9439	60	-
chr1	179905680	179905681	A00252:282:HW5LJDSX3:1:1108:22996:31391/1	60	-
chr1	179998712	179998713	A00252:282:HW5LJDSX3:1:2441:3152:19633/1	60	-
chr1	180066109	180066110	A00252:282:HW5LJDSX3:2:2151:7717:36119	60	-
chr1	180066111	180066112	A00252:282:HW5LJDSX3:1:1571:23927:30029/1	60	-
chr1	180073630	180073631	A00252:282:HW5LJDSX3:4:1353:7753:33583	60	+
chr1	180859324	180859325	A00252:282:HW5LJDSX3:4:1267:8513:30639/1	60	+
chr1	182844769	182844770	A00252:282:HW5LJDSX3:1:1112:20681:27477/1	60	+
chr1	183036811	183036812	A00252:282:HW5LJDSX3:1:2627:20735:26443/1	60	+
chr1	185064644	185064645	A00252:282:HW5LJDSX3:1:1232:7572:29888/1	60	+
chr1	185090351	185090352	A00252:282:HW5LJDSX3:1:1211:13829:7247	60	+
chr1	186119211	186119212	A00252:282:HW5LJDSX3:2:1633:26196:15922	60	-
chr1	186344636	186344637	A00252:282:HW5LJDSX3:1:1103:21866:12273/1	60	+
chr1	186463862	186463863	A00252:282:HW5LJDSX3:1:1421:11035:24956/1	60	+
chr1	187196032	187196033	A00252:282:HW5LJDSX3:2:1107:24831:25739	60	-
chr1	187523112	187523113	A00252:282:HW5LJDSX3:2:2164:10800:4038	60	-
chr1	187680252	187680253	A00252:282:HW5LJDSX3:2:2461:20166:8328/1	60	-
chr1	187798629	187798630	A00252:282:HW5LJDSX3:1:2152:2663:21386	60	+
chr1	187830462	187830463	A00252:282:HW5LJDSX3:3:1114:11315:26944	60	-
chr1	189083419	189083420	A00252:282:HW5LJDSX3:1:1101:26467:3333/1	60	+
chr1	189596996	189596997	A00252:282:HW5LJDSX3:4:1204:19605:11835/1	60	-
chr1	190260346	190260347	A00252:282:HW5LJDSX3:2:1113:7853:24956	60	-
chr1	190448886	190448887	A00252:282:HW5LJDSX3:4:2565:26223:24580	60	-
chr1	190536464	190536465	A00252:282:HW5LJDSX3:1:1114:20039:32659/1	60	+
chr1	191313368	191313369	A00252:282:HW5LJDSX3:2:2107:28203:6903	60	+
chr1	191313369	191313370	A00252:282:HW5LJDSX3:3:2541:28094:9408	60	+
chr1	192016186	192016187	A00252:282:HW5LJDSX3:3:1568:32678:12649	60	-
chr1	192168934	192168935	A00252:282:HW5LJDSX3:4:2242:32579:7748	60	-
chr1	192178064	192178065	A00252:282:HW5LJDSX3:1:1112:11767:5682/1	60	+
chr1	192223856	192223857	A00252:282:HW5LJDSX3:2:2668:28348:29763	60	+
chr1	192308942	192308943	A00252:282:HW5LJDSX3:2:1660:10755:35618/1	60	+
chr1	192308961	192308962	A00252:282:HW5LJDSX3:4:2346:29541:35744/1	60	+
chr1	192353144	192353145	A00252:282:HW5LJDSX3:1:1307:12518:10645/1	60	-
chr1	193088703	193088704	A00252:282:HW5LJDSX3:1:1161:16242:33160/1	60	+
chr1	193155512	193155513	A00252:282:HW5LJDSX3:1:1112:1633:26334/1	60	+
chr1	193155513	193155514	A00252:282:HW5LJDSX3:3:2518:23683:14356	60	+
chr1	193252684	193252685	A00252:282:HW5LJDSX3:1:1124:24243:32831/1	60	+
chr1	193401195	193401196	A00252:282:HW5LJDSX3:1:1133:8034:22983/1	60	-
chr1	193519504	193519505	A00252:282:HW5LJDSX3:2:1525:28935:17127/1	60	+
chr1	193762960	193762961	A00252:282:HW5LJDSX3:1:1102:4761:7044/1	60	+
chr1	193911796	193911797	A00252:282:HW5LJDSX3:1:2615:25635:6715	60	-
chr1	193911797	193911798	A00252:282:HW5LJDSX3:3:1559:5990:4758	60	-
chr1	193911798	193911799	A00252:282:HW5LJDSX3:1:2301:20717:17143/1	60	-
chr1	193954736	193954737	A00252:282:HW5LJDSX3:1:1137:24297:35399/1	60	+
chr1	194146551	194146552	A00252:282:HW5LJDSX3:1:1145:9037:34679/1	60	+
chr1	194163170	194163171	A00252:282:HW5LJDSX3:1:1237:28411:12117	60	-
chr1	194687651	194687652	A00252:282:HW5LJDSX3:1:1317:17101:5462/1	60	+
chr1	194697189	194697190	A00252:282:HW5LJDSX3:1:1102:7220:23453/1	60	+
chr1	194722741	194722742	A00252:282:HW5LJDSX3:1:1101:27245:34522/1	60	+
chr1	194856922	194856923	A00252:282:HW5LJDSX3:2:1113:4453:27806/1	60	+
chr1	195432525	195432526	A00252:282:HW5LJDSX3:1:1347:28483:25207/1	60	+
chr1	195460341	195460342	A00252:282:HW5LJDSX3:1:1101:19027:31501/1	60	+
chr1	195466554	195466555	A00252:282:HW5LJDSX3:3:2623:5520:25645	60	-
chr1	195533992	195533993	A00252:282:HW5LJDSX3:1:1112:13214:15076/1	60	+
chr1	195575323	195575324	A00252:282:HW5LJDSX3:1:1267:2329:7373	60	+
chr1	195680465	195680466	A00252:282:HW5LJDSX3:1:2633:23601:10175/1	60	-
chr1	195774781	195774782	A00252:282:HW5LJDSX3:1:1350:10728:24392/1	60	+
chr1	195774783	195774784	A00252:282:HW5LJDSX3:1:1259:21070:18317/1	60	+
chr1	195852182	195852183	A00252:282:HW5LJDSX3:2:1529:9308:16391	60	-
chr1	196074428	196074429	A00252:282:HW5LJDSX3:1:1168:4137:36338/1	60	+
chr1	196151910	196151911	A00252:282:HW5LJDSX3:3:1576:11270:16063	60	-
chr1	196236247	196236248	A00252:282:HW5LJDSX3:4:2151:26151:30373/1	60	-
chr1	196747850	196747851	A00252:282:HW5LJDSX3:2:1539:30228:13354	60	-
chr1	197395656	197395657	A00252:282:HW5LJDSX3:1:1106:25726:36589/1	60	+
chr1	197509993	197509994	A00252:282:HW5LJDSX3:1:1523:6433:19930	60	-
chr1	197614025	197614026	A00252:282:HW5LJDSX3:1:1364:32036:6433	60	-
chr1	197617970	197617971	A00252:282:HW5LJDSX3:2:1554:4761:22827/1	60	-
chr1	197736624	197736625	A00252:282:HW5LJDSX3:1:1431:9426:18349/1	60	-
chr1	198118857	198118858	A00252:282:HW5LJDSX3:1:1138:15329:8281/1	60	+
chr1	198279959	198279960	A00252:282:HW5LJDSX3:1:1104:29785:21512/1	60	-
chr1	198283755	198283756	A00252:282:HW5LJDSX3:1:1265:19795:8719/1	60	+
chr1	198283757	198283758	A00252:282:HW5LJDSX3:2:2151:19443:34726/1	60	+
chr1	199121761	199121762	A00252:282:HW5LJDSX3:1:1154:18240:23531/1	60	-
chr1	199258887	199258888	A00252:282:HW5LJDSX3:1:1177:14308:23077/1	60	+
chr1	199380862	199380863	A00252:282:HW5LJDSX3:1:1164:28158:18787/1	60	-
chr1	199553832	199553833	A00252:282:HW5LJDSX3:1:1608:3269:23531	60	-
chr1	199860286	199860287	A00252:282:HW5LJDSX3:4:2233:10212:32205/1	60	+
chr1	199995780	199995781	A00252:282:HW5LJDSX3:2:1233:31195:4664/1	60	-
chr1	200493987	200493988	A00252:282:HW5LJDSX3:2:1542:21034:12994	60	+
chr1	200575094	200575095	A00252:282:HW5LJDSX3:2:1245:11243:3364/1	60	-
chr1	201670812	201670813	A00252:282:HW5LJDSX3:1:2601:11487:24674	60	+
chr1	201843152	201843153	A00252:282:HW5LJDSX3:3:2256:30653:29935	60	-
chr1	201843154	201843155	A00252:282:HW5LJDSX3:1:1229:11369:1391/1	60	-
chr1	202448060	202448061	A00252:282:HW5LJDSX3:1:1155:13630:17519/1	60	+
chr1	203834003	203834004	A00252:282:HW5LJDSX3:1:1636:13991:7811/1	60	+
chr1	206092197	206092198	A00252:282:HW5LJDSX3:4:2663:21142:13745	60	-
chr1	211284894	211284895	A00252:282:HW5LJDSX3:1:1110:25283:35697/1	60	+
chr1	211284896	211284897	A00252:282:HW5LJDSX3:1:1240:20772:28980	60	+
chr1	211768058	211768059	A00252:282:HW5LJDSX3:3:2162:8142:1219	60	-
chr1	211779655	211779656	A00252:282:HW5LJDSX3:2:1678:24008:13980	60	-
chr1	211779657	211779658	A00252:282:HW5LJDSX3:1:1103:27163:20415	60	-
chr1	211780158	211780159	A00252:282:HW5LJDSX3:4:2323:29053:19241/1	60	-
chr1	211965194	211965195	A00252:282:HW5LJDSX3:1:1561:26919:19836	60	+
chr1	212094000	212094001	A00252:282:HW5LJDSX3:2:2405:24361:1908	60	+
chr1	212102322	212102323	A00252:282:HW5LJDSX3:2:1142:1994:16000/1	60	-
chr1	212333363	212333364	A00252:282:HW5LJDSX3:1:1133:11641:19554/1	60	+
chr1	212360192	212360193	A00252:282:HW5LJDSX3:1:1656:3558:20306/1	60	-
chr1	212419924	212419925	A00252:282:HW5LJDSX3:4:2353:9073:15922/1	60	-
chr1	213232486	213232487	A00252:282:HW5LJDSX3:1:1125:6234:35117/1	60	+
chr1	214300752	214300753	A00252:282:HW5LJDSX3:1:1110:10556:6151/1	60	+
chr1	214411007	214411008	A00252:282:HW5LJDSX3:1:1362:2474:3991/1	60	-
chr1	214667418	214667419	A00252:282:HW5LJDSX3:1:1116:24768:9345/1	60	+
chr1	214667419	214667420	A00252:282:HW5LJDSX3:3:2613:5005:35994/1	60	+
chr1	215590627	215590628	A00252:282:HW5LJDSX3:2:1230:11858:15389/1	60	+
chr1	215612788	215612789	A00252:282:HW5LJDSX3:2:1243:29008:20635/1	60	-
chr1	215616063	215616064	A00252:282:HW5LJDSX3:3:1274:1090:29434	60	-
chr1	216035644	216035645	A00252:282:HW5LJDSX3:1:1628:14751:16611/1	60	-
chr1	216212176	216212177	A00252:282:HW5LJDSX3:1:1344:2899:1658/1	60	-
chr1	216523225	216523226	A00252:282:HW5LJDSX3:1:2414:8540:24862/1	60	+
chr1	216591703	216591704	A00252:282:HW5LJDSX3:3:1150:5936:1125	60	-
chr1	216612551	216612552	A00252:282:HW5LJDSX3:1:1262:26449:8030/1	60	-
chr1	216660318	216660319	A00252:282:HW5LJDSX3:3:2616:18123:27837	60	-
chr1	216700568	216700569	A00252:282:HW5LJDSX3:1:1166:6135:19100/1	60	+
chr1	216717652	216717653	A00252:282:HW5LJDSX3:2:2411:23502:10034	60	-
chr1	217274623	217274624	A00252:282:HW5LJDSX3:1:2130:8124:26553/1	60	-
chr1	217481163	217481164	A00252:282:HW5LJDSX3:1:2613:11867:9987	60	+
chr1	217587220	217587221	A00252:282:HW5LJDSX3:1:1108:26702:10473/1	60	+
chr1	217613320	217613321	A00252:282:HW5LJDSX3:1:1128:27706:3756/1	60	+
chr1	217795002	217795003	A00252:282:HW5LJDSX3:1:1146:14959:29277/1	60	-
chr1	218315390	218315391	A00252:282:HW5LJDSX3:1:2157:23095:1971	60	-
chr1	218330326	218330327	A00252:282:HW5LJDSX3:1:1113:7093:35634	60	-
chr1	218330328	218330329	A00252:282:HW5LJDSX3:1:2445:17345:20259/1	60	-
chr1	218775419	218775420	A00252:282:HW5LJDSX3:1:1119:15890:11412/1	60	+
chr1	218869766	218869767	A00252:282:HW5LJDSX3:1:1109:14172:21371	60	-
chr1	218994256	218994257	A00252:282:HW5LJDSX3:3:2133:19886:3020	60	-
chr1	219031764	219031765	A00252:282:HW5LJDSX3:3:1416:29017:30608	60	-
chr1	219182204	219182205	A00252:282:HW5LJDSX3:1:2532:10456:20697	60	-
chr1	220025256	220025257	A00252:282:HW5LJDSX3:4:1460:20365:23547/1	60	-
chr1	220025258	220025259	A00252:282:HW5LJDSX3:1:1523:24677:23657	60	-
chr1	220041036	220041037	A00252:282:HW5LJDSX3:2:1103:28176:30780	60	-
chr1	220172243	220172244	A00252:282:HW5LJDSX3:1:1516:4679:30702/1	60	-
chr1	220470122	220470123	A00252:282:HW5LJDSX3:2:2172:29866:2895/1	60	-
chr1	221691931	221691932	A00252:282:HW5LJDSX3:1:1114:14588:30107	60	-
chr1	222560356	222560357	A00252:282:HW5LJDSX3:2:2219:30951:22153/1	60	-
chr1	224278772	224278773	A00252:282:HW5LJDSX3:1:1463:12653:9502/1	60	-
chr1	225508073	225508074	A00252:282:HW5LJDSX3:1:2376:24713:13792/1	60	+
chr1	225578151	225578152	A00252:282:HW5LJDSX3:1:1105:19985:6417/1	60	+
chr1	225607630	225607631	A00252:282:HW5LJDSX3:3:2603:1796:11052	60	+
chr1	225647042	225647043	A00252:282:HW5LJDSX3:1:1267:23457:19382/1	60	-
chr1	226173398	226173399	A00252:282:HW5LJDSX3:2:1512:12961:4993/1	60	-
chr1	226250685	226250686	A00252:282:HW5LJDSX3:1:1409:16052:2769/1	60	-
chr1	226284928	226284929	A00252:282:HW5LJDSX3:1:1127:4200:19695	60	-
chr1	226760871	226760872	A00252:282:HW5LJDSX3:2:1444:23891:16626	60	+
chr1	227671148	227671149	A00252:282:HW5LJDSX3:2:2338:25690:7623/1	60	+
chr1	229979681	229979682	A00252:282:HW5LJDSX3:2:1436:19786:16313	60	-
chr1	231538221	231538222	A00252:282:HW5LJDSX3:3:1454:16504:25723/1	60	-
chr1	232481570	232481571	A00252:282:HW5LJDSX3:2:1358:21395:25864/1	60	+
chr1	233227070	233227071	A00252:282:HW5LJDSX3:1:1103:29884:26068	60	-
chr1	233260862	233260863	A00252:282:HW5LJDSX3:1:2513:24415:23985/1	60	+
chr1	233278862	233278863	A00252:282:HW5LJDSX3:3:2349:26729:35509/1	60	+
chr1	235219105	235219106	A00252:282:HW5LJDSX3:1:1120:4670:30499/1	60	+
chr1	235243523	235243524	A00252:282:HW5LJDSX3:1:1309:18638:15859	60	-
chr1	235529447	235529448	A00252:282:HW5LJDSX3:1:1660:11650:11209/1	60	+
chr1	236214526	236214527	A00252:282:HW5LJDSX3:1:2666:30761:14622	60	+
chr1	237437537	237437538	A00252:282:HW5LJDSX3:1:1321:4056:27837/1	60	-
chr1	237529504	237529505	A00252:282:HW5LJDSX3:1:1633:3983:30968/1	60	-
chr1	237554698	237554699	A00252:282:HW5LJDSX3:1:1132:23610:20838/1	60	+
chr1	237662285	237662286	A00252:282:HW5LJDSX3:2:2153:16486:34460	60	-
chr1	237671832	237671833	A00252:282:HW5LJDSX3:1:1114:5945:10755	60	-
chr1	237676636	237676637	A00252:282:HW5LJDSX3:1:1174:29234:26036/1	60	-
chr1	237704431	237704432	A00252:282:HW5LJDSX3:1:1223:30065:24408/1	60	-
chr1	237704713	237704714	A00252:282:HW5LJDSX3:1:2471:17526:9768	60	+
chr1	237739078	237739079	A00252:282:HW5LJDSX3:1:2304:5909:2425	60	-
chr1	237762461	237762462	A00252:282:HW5LJDSX3:1:1106:8205:10003/1	60	+
chr1	237762462	237762463	A00252:282:HW5LJDSX3:3:2209:17517:8813	60	+
chr1	239696591	239696592	A00252:282:HW5LJDSX3:1:1102:6144:2957/1	60	+
chr1	239697454	239697455	A00252:282:HW5LJDSX3:1:1129:24451:11271/1	60	+
chr1	239812585	239812586	A00252:282:HW5LJDSX3:1:2140:9598:3176	60	-
chr1	239825532	239825533	A00252:282:HW5LJDSX3:1:2249:30210:18521/1	60	+
chr1	240641152	240641153	A00252:282:HW5LJDSX3:3:1209:15989:4570/1	60	-
chr1	241239003	241239004	A00252:282:HW5LJDSX3:1:2210:22101:35039	60	+
chr1	241595255	241595256	A00252:282:HW5LJDSX3:1:2662:20292:26929/1	60	+
chr1	241881242	241881243	A00252:282:HW5LJDSX3:1:1103:7464:5306/1	60	+
chr1	241892161	241892162	A00252:282:HW5LJDSX3:2:2152:6813:10661/1	60	-
chr1	241892163	241892164	A00252:282:HW5LJDSX3:1:1162:2998:20932/1	60	-
chr1	244057675	244057676	A00252:282:HW5LJDSX3:4:2125:19777:35994	60	-
chr1	244420081	244420082	A00252:282:HW5LJDSX3:2:2153:15257:4460	60	-
chr1	244420083	244420084	A00252:282:HW5LJDSX3:4:2307:19922:14638	60	-
chr1	245069009	245069010	A00252:282:HW5LJDSX3:3:1557:25572:33755	60	-
chr1	245069010	245069011	A00252:282:HW5LJDSX3:1:1158:27109:16094/1	60	-
chr1	245227888	245227889	A00252:282:HW5LJDSX3:3:1605:12997:9032	60	-
chr1	246054340	246054341	A00252:282:HW5LJDSX3:1:1223:31349:18490	60	-
chr1	246054342	246054343	A00252:282:HW5LJDSX3:2:1640:6714:12493	60	-
chr1	246120803	246120804	A00252:282:HW5LJDSX3:1:1222:11017:18724	60	+
chr1	246367208	246367209	A00252:282:HW5LJDSX3:1:1140:6903:16423/1	60	+
chr1	246371077	246371078	A00252:282:HW5LJDSX3:1:2119:30499:8281	60	-
chr1	246616893	246616894	A00252:282:HW5LJDSX3:1:1131:13937:36370/1	60	+
chr1	246661995	246661996	A00252:282:HW5LJDSX3:3:1312:28339:20572	60	-
chr1	246736034	246736035	A00252:282:HW5LJDSX3:1:1119:9399:32487/1	60	+
chr1	246913834	246913835	A00252:282:HW5LJDSX3:2:1271:31575:13025	60	-
chr1	247572150	247572151	A00252:282:HW5LJDSX3:2:2372:8567:29136	60	+
chr1	248528253	248528254	A00252:282:HW5LJDSX3:2:2478:12789:18568/1	60	-
chr10	201614	201615	A00252:282:HW5LJDSX3:1:2669:11975:21167/1	60	+
chr10	909480	909481	A00252:282:HW5LJDSX3:1:1112:6750:30248/1	60	-
chr10	4912476	4912477	A00252:282:HW5LJDSX3:1:2109:9462:18975	60	-
chr10	5442266	5442267	A00252:282:HW5LJDSX3:1:1239:25238:15264	60	-
chr10	6398772	6398773	A00252:282:HW5LJDSX3:1:1138:18774:15937/1	60	+
chr10	6845770	6845771	A00252:282:HW5LJDSX3:1:2130:3016:23030	60	+
chr10	7364528	7364529	A00252:282:HW5LJDSX3:1:2262:3423:36636	60	+
chr10	7793223	7793224	A00252:282:HW5LJDSX3:1:1125:17255:9925	60	+
chr10	7793225	7793226	A00252:282:HW5LJDSX3:2:2342:24089:1752	60	+
chr10	7804082	7804083	A00252:282:HW5LJDSX3:1:1144:21052:18474	60	-
chr10	7831273	7831274	A00252:282:HW5LJDSX3:1:1153:16604:28902/1	60	+
chr10	7831274	7831275	A00252:282:HW5LJDSX3:2:1102:15637:7435	60	+
chr10	7893173	7893174	A00252:282:HW5LJDSX3:1:1335:14326:2347/1	60	+
chr10	7926344	7926345	A00252:282:HW5LJDSX3:1:1111:9200:14575/1	60	-
chr10	7991707	7991708	A00252:282:HW5LJDSX3:4:1649:15808:9518	60	-
chr10	8962399	8962400	A00252:282:HW5LJDSX3:4:2402:2103:6825/1	60	-
chr10	8962401	8962402	A00252:282:HW5LJDSX3:1:1443:28348:11162	60	-
chr10	11598258	11598259	A00252:282:HW5LJDSX3:1:1142:3007:24612/1	60	-
chr10	12280212	12280213	A00252:282:HW5LJDSX3:3:1414:12120:10927/1	60	-
chr10	13160215	13160216	A00252:282:HW5LJDSX3:1:1138:2257:22874/1	60	+
chr10	13160217	13160218	A00252:282:HW5LJDSX3:2:2331:13675:28682/1	60	+
chr10	15786892	15786893	A00252:282:HW5LJDSX3:1:1205:29315:19100/1	60	+
chr10	16460076	16460077	A00252:282:HW5LJDSX3:1:1103:7202:27148/1	60	+
chr10	16493962	16493963	A00252:282:HW5LJDSX3:3:2435:28113:32643	60	-
chr10	17237137	17237138	A00252:282:HW5LJDSX3:4:2224:32307:7623	60	-
chr10	17676422	17676423	A00252:282:HW5LJDSX3:1:1136:14371:3959	60	-
chr10	17693844	17693845	A00252:282:HW5LJDSX3:1:1123:11270:33505/1	60	+
chr10	17693846	17693847	A00252:282:HW5LJDSX3:3:2541:30110:11052	60	+
chr10	17693848	17693849	A00252:282:HW5LJDSX3:3:1228:24162:31219	60	-
chr10	18523545	18523546	A00252:282:HW5LJDSX3:1:1108:6786:4758/1	60	+
chr10	21137675	21137676	A00252:282:HW5LJDSX3:3:1137:25825:31281/1	60	+
chr10	21522138	21522139	A00252:282:HW5LJDSX3:3:2625:17228:27132	60	-
chr10	21569291	21569292	A00252:282:HW5LJDSX3:3:1544:7699:17425	60	-
chr10	21573106	21573107	A00252:282:HW5LJDSX3:2:1662:3640:30906	60	-
chr10	21677898	21677899	A00252:282:HW5LJDSX3:1:1278:23529:20979	60	+
chr10	21924554	21924555	A00252:282:HW5LJDSX3:1:2523:7383:18443/1	60	+
chr10	22275454	22275455	A00252:282:HW5LJDSX3:1:1109:7618:16438/1	60	+
chr10	22591528	22591529	A00252:282:HW5LJDSX3:3:2208:27444:35806	60	-
chr10	22664543	22664544	A00252:282:HW5LJDSX3:1:1121:28528:16642/1	60	-
chr10	24623342	24623343	A00252:282:HW5LJDSX3:1:1468:26603:33818	60	-
chr10	24623343	24623344	A00252:282:HW5LJDSX3:3:1553:29369:14528	60	-
chr10	24653057	24653058	A00252:282:HW5LJDSX3:1:1532:15926:23249/1	60	+
chr10	25241778	25241779	A00252:282:HW5LJDSX3:1:1114:4336:19836/1	60	+
chr10	25543394	25543395	A00252:282:HW5LJDSX3:1:1276:16658:24392	60	-
chr10	26791362	26791363	A00252:282:HW5LJDSX3:1:1204:24388:3145/1	60	+
chr10	27031325	27031326	A00252:282:HW5LJDSX3:2:1527:2058:2675/1	60	+
chr10	27124579	27124580	A00252:282:HW5LJDSX3:1:1102:27434:35853/1	60	+
chr10	27124581	27124582	A00252:282:HW5LJDSX3:2:2151:9688:27665	60	+
chr10	27719799	27719800	A00252:282:HW5LJDSX3:2:2604:29197:3771/1	60	-
chr10	28576390	28576391	A00252:282:HW5LJDSX3:2:2424:31593:16971	60	-
chr10	28576392	28576393	A00252:282:HW5LJDSX3:3:2349:9435:1235	60	-
chr10	28812739	28812740	A00252:282:HW5LJDSX3:1:1577:15727:20462	60	-
chr10	30128119	30128120	A00252:282:HW5LJDSX3:4:1514:3685:15859/1	60	-
chr10	31418655	31418656	A00252:282:HW5LJDSX3:1:2536:20057:16031	60	-
chr10	31486819	31486820	A00252:282:HW5LJDSX3:3:1174:5448:2253	60	-
chr10	32041122	32041123	A00252:282:HW5LJDSX3:4:2161:24876:19116	60	+
chr10	32286594	32286595	A00252:282:HW5LJDSX3:1:1150:25319:17879/1	60	+
chr10	32286595	32286596	A00252:282:HW5LJDSX3:4:1436:14507:12868/1	60	+
chr10	32292096	32292097	A00252:282:HW5LJDSX3:1:1205:5276:26475/1	60	+
chr10	32326145	32326146	A00252:282:HW5LJDSX3:2:1340:25943:5650	60	-
chr10	32351528	32351529	A00252:282:HW5LJDSX3:1:2513:32479:13401/1	60	-
chr10	32906878	32906879	A00252:282:HW5LJDSX3:1:1121:7961:34538/1	60	+
chr10	33153567	33153568	A00252:282:HW5LJDSX3:1:1159:31268:17409	60	+
chr10	33536447	33536448	A00252:282:HW5LJDSX3:1:1150:30770:8813/1	60	-
chr10	34455115	34455116	A00252:282:HW5LJDSX3:1:1233:9588:26991	60	+
chr10	34475156	34475157	A00252:282:HW5LJDSX3:2:2234:7229:30953/1	60	-
chr10	34574171	34574172	A00252:282:HW5LJDSX3:1:1141:20338:28479/1	60	+
chr10	34654945	34654946	A00252:282:HW5LJDSX3:1:1221:6976:33051/1	60	+
chr10	34654947	34654948	A00252:282:HW5LJDSX3:3:2364:21486:8985/1	60	+
chr10	35032756	35032757	A00252:282:HW5LJDSX3:2:1334:26621:31657/1	60	-
chr10	37317664	37317665	A00252:282:HW5LJDSX3:1:1104:2085:20823/1	60	-
chr10	37775991	37775992	A00252:282:HW5LJDSX3:1:1102:16586:10958/1	60	+
chr10	37866579	37866580	A00252:282:HW5LJDSX3:1:1103:15320:27712	60	-
chr10	39054295	39054296	A00252:282:HW5LJDSX3:2:1258:6813:12696	60	-
chr10	39054297	39054298	A00252:282:HW5LJDSX3:3:2405:4137:12508	60	-
chr10	40799346	40799347	A00252:282:HW5LJDSX3:4:2453:29487:22341/1	60	-
chr10	41751887	41751888	A00252:282:HW5LJDSX3:1:1148:26775:32831/1	60	-
chr10	42522831	42522832	A00252:282:HW5LJDSX3:1:1105:31295:34397	60	+
chr10	42522833	42522834	A00252:282:HW5LJDSX3:4:2503:7934:17300	60	+
chr10	42608970	42608971	A00252:282:HW5LJDSX3:1:1208:27642:25661/1	60	+
chr10	42619152	42619153	A00252:282:HW5LJDSX3:1:1143:18819:1016/1	60	+
chr10	42621342	42621343	A00252:282:HW5LJDSX3:1:2362:3341:6903/1	60	+
chr10	43916565	43916566	A00252:282:HW5LJDSX3:1:2569:18738:9079/1	60	+
chr10	44748867	44748868	A00252:282:HW5LJDSX3:1:1208:3938:15984/1	60	+
chr10	45483537	45483538	A00252:282:HW5LJDSX3:2:1349:24966:15107/1	60	-
chr10	45689872	45689873	A00252:282:HW5LJDSX3:1:1611:7798:3944/1	60	+
chr10	45836299	45836300	A00252:282:HW5LJDSX3:1:2401:15230:13777	60	-
chr10	46190226	46190227	A00252:282:HW5LJDSX3:4:1211:11695:23813	60	-
chr10	48319665	48319666	A00252:282:HW5LJDSX3:1:1173:18638:21339/1	60	+
chr10	48380020	48380021	A00252:282:HW5LJDSX3:1:1101:27823:31046/1	60	+
chr10	49950728	49950729	A00252:282:HW5LJDSX3:1:1103:28239:30420/1	60	+
chr10	50270032	50270033	A00252:282:HW5LJDSX3:2:2514:1561:16376/1	60	-
chr10	50419713	50419714	A00252:282:HW5LJDSX3:1:1115:17996:15436/1	60	+
chr10	50427324	50427325	A00252:282:HW5LJDSX3:1:2301:3803:11397/1	60	-
chr10	50439256	50439257	A00252:282:HW5LJDSX3:1:2301:11415:4726	60	-
chr10	52414531	52414532	A00252:282:HW5LJDSX3:1:2674:2356:10739/1	60	-
chr10	53311055	53311056	A00252:282:HW5LJDSX3:1:1567:16450:9345	60	+
chr10	54894595	54894596	A00252:282:HW5LJDSX3:1:1232:16251:25316/1	60	-
chr10	56275013	56275014	A00252:282:HW5LJDSX3:1:2249:30192:8656	60	+
chr10	57731492	57731493	A00252:282:HW5LJDSX3:2:1162:26096:11334/1	60	+
chr10	58218097	58218098	A00252:282:HW5LJDSX3:3:2422:3911:35008	60	-
chr10	58273564	58273565	A00252:282:HW5LJDSX3:1:1115:24542:19820/1	60	+
chr10	58287408	58287409	A00252:282:HW5LJDSX3:1:1133:3043:11052/1	60	+
chr10	58287410	58287411	A00252:282:HW5LJDSX3:3:1545:27823:31923/1	60	+
chr10	58362635	58362636	A00252:282:HW5LJDSX3:1:2351:29912:8547/1	60	+
chr10	58397133	58397134	A00252:282:HW5LJDSX3:1:1519:24985:36338/1	60	-
chr10	59402636	59402637	A00252:282:HW5LJDSX3:1:1343:11062:5682/1	60	+
chr10	59445512	59445513	A00252:282:HW5LJDSX3:2:1466:22281:13056	60	-
chr10	59804430	59804431	A00252:282:HW5LJDSX3:2:1335:1660:14356/1	60	-
chr10	59834987	59834988	A00252:282:HW5LJDSX3:1:1134:7030:36871/1	60	-
chr10	59844240	59844241	A00252:282:HW5LJDSX3:3:1244:2347:17018/1	60	+
chr10	60697142	60697143	A00252:282:HW5LJDSX3:1:2408:23647:26162/1	60	-
chr10	61413779	61413780	A00252:282:HW5LJDSX3:3:2339:1380:30342	60	-
chr10	62221444	62221445	A00252:282:HW5LJDSX3:1:1639:7672:29559/1	60	+
chr10	62249101	62249102	A00252:282:HW5LJDSX3:1:1442:19036:32612/1	60	-
chr10	62479406	62479407	A00252:282:HW5LJDSX3:2:1235:32018:25285	60	-
chr10	65166782	65166783	A00252:282:HW5LJDSX3:1:1527:20482:18396/1	60	-
chr10	65166783	65166784	A00252:282:HW5LJDSX3:3:1636:12210:23547/1	60	-
chr10	65881121	65881122	A00252:282:HW5LJDSX3:1:1136:8965:33489/1	60	-
chr10	66078992	66078993	A00252:282:HW5LJDSX3:2:1369:24903:34475	60	-
chr10	67799708	67799709	A00252:282:HW5LJDSX3:2:2268:10655:22701/1	60	-
chr10	67887282	67887283	A00252:282:HW5LJDSX3:1:2414:8567:27602	60	+
chr10	67895928	67895929	A00252:282:HW5LJDSX3:3:2147:2962:8970/1	60	+
chr10	68056771	68056772	A00252:282:HW5LJDSX3:1:1217:26567:12461/1	60	-
chr10	68508500	68508501	A00252:282:HW5LJDSX3:3:2669:27597:23797/1	60	+
chr10	68525409	68525410	A00252:282:HW5LJDSX3:2:1227:7780:28181/1	60	-
chr10	68693356	68693357	A00252:282:HW5LJDSX3:1:1178:20500:36902/1	60	+
chr10	70642262	70642263	A00252:282:HW5LJDSX3:2:1312:9742:26757/1	60	-
chr10	72161875	72161876	A00252:282:HW5LJDSX3:2:1226:31910:21621	60	+
chr10	72167515	72167516	A00252:282:HW5LJDSX3:1:2308:7066:36088/1	60	+
chr10	72196461	72196462	A00252:282:HW5LJDSX3:1:2467:16288:16423	60	+
chr10	72440001	72440002	A00252:282:HW5LJDSX3:1:1252:17562:8954/1	60	-
chr10	72650790	72650791	A00252:282:HW5LJDSX3:2:2443:1434:8672	60	-
chr10	72869742	72869743	A00252:282:HW5LJDSX3:1:1247:29333:23578/1	60	+
chr10	73071591	73071592	A00252:282:HW5LJDSX3:1:1671:23818:25332	60	-
chr10	73074939	73074940	A00252:282:HW5LJDSX3:3:1155:28402:31955	60	-
chr10	73147828	73147829	A00252:282:HW5LJDSX3:1:1275:27534:24189	60	-
chr10	73187710	73187711	A00252:282:HW5LJDSX3:3:2449:22028:10645	60	-
chr10	74178378	74178379	A00252:282:HW5LJDSX3:1:1105:7419:26741/1	60	+
chr10	74308216	74308217	A00252:282:HW5LJDSX3:1:1124:19560:7529/1	60	+
chr10	74507390	74507391	A00252:282:HW5LJDSX3:4:1443:14968:20901	60	-
chr10	74626982	74626983	A00252:282:HW5LJDSX3:1:1207:18331:16485/1	60	+
chr10	74777316	74777317	A00252:282:HW5LJDSX3:1:1370:15736:3255/1	60	-
chr10	75139690	75139691	A00252:282:HW5LJDSX3:1:1178:19397:13416/1	60	+
chr10	78834678	78834679	A00252:282:HW5LJDSX3:4:1122:20961:24048	60	+
chr10	80749418	80749419	A00252:282:HW5LJDSX3:2:2328:31222:20337	60	-
chr10	81239567	81239568	A00252:282:HW5LJDSX3:3:2444:32226:2848	60	+
chr10	83132707	83132708	A00252:282:HW5LJDSX3:3:2129:6153:12085	60	-
chr10	84150257	84150258	A00252:282:HW5LJDSX3:1:1261:16504:29105/1	60	-
chr10	84150259	84150260	A00252:282:HW5LJDSX3:2:1136:30563:6605/1	60	-
chr10	84383787	84383788	A00252:282:HW5LJDSX3:1:1113:28058:27352/1	60	-
chr10	84452374	84452375	A00252:282:HW5LJDSX3:1:1115:3495:22263/1	60	+
chr10	84452376	84452377	A00252:282:HW5LJDSX3:1:2528:2293:35180	60	+
chr10	84481277	84481278	A00252:282:HW5LJDSX3:1:1409:6343:14418/1	60	-
chr10	86453002	86453003	A00252:282:HW5LJDSX3:1:1243:3522:22811	60	+
chr10	86463968	86463969	A00252:282:HW5LJDSX3:1:1221:7681:27477/1	60	+
chr10	86466732	86466733	A00252:282:HW5LJDSX3:1:2425:11297:37027/1	60	+
chr10	87067573	87067574	A00252:282:HW5LJDSX3:2:2276:23619:34287/1	60	+
chr10	87754895	87754896	A00252:282:HW5LJDSX3:3:2146:7726:5603/1	60	+
chr10	87771530	87771531	A00252:282:HW5LJDSX3:3:2258:17219:12743	60	-
chr10	87776250	87776251	A00252:282:HW5LJDSX3:1:1110:7365:23328/1	60	+
chr10	88411334	88411335	A00252:282:HW5LJDSX3:1:1246:11487:16188	60	+
chr10	88588618	88588619	A00252:282:HW5LJDSX3:1:1131:27977:12555/1	60	+
chr10	88994759	88994760	A00252:282:HW5LJDSX3:1:2568:1886:21919	60	+
chr10	89645837	89645838	A00252:282:HW5LJDSX3:1:2341:24994:3035	60	-
chr10	89708095	89708096	A00252:282:HW5LJDSX3:1:1676:11171:10755	60	-
chr10	89713258	89713259	A00252:282:HW5LJDSX3:1:1320:30626:27759	60	+
chr10	89718838	89718839	A00252:282:HW5LJDSX3:1:1127:7979:1532/1	60	-
chr10	90848924	90848925	A00252:282:HW5LJDSX3:2:1518:11243:19053/1	60	-
chr10	91169849	91169850	A00252:282:HW5LJDSX3:1:1330:19434:8093/1	60	+
chr10	91258367	91258368	A00252:282:HW5LJDSX3:1:2459:27308:36448/1	60	+
chr10	91479453	91479454	A00252:282:HW5LJDSX3:1:1107:18014:32440/1	60	+
chr10	91481460	91481461	A00252:282:HW5LJDSX3:1:1236:13386:36292/1	60	+
chr10	91850534	91850535	A00252:282:HW5LJDSX3:1:1218:5710:7467/1	60	+
chr10	91957341	91957342	A00252:282:HW5LJDSX3:4:2614:20609:7623	60	-
chr10	91963178	91963179	A00252:282:HW5LJDSX3:1:1128:23086:31172	60	+
chr10	91963179	91963180	A00252:282:HW5LJDSX3:2:2608:20817:6637	60	+
chr10	92013114	92013115	A00252:282:HW5LJDSX3:1:1218:5918:10394/1	60	+
chr10	92532488	92532489	A00252:282:HW5LJDSX3:1:1247:9661:12743/1	60	-
chr10	92863412	92863413	A00252:282:HW5LJDSX3:1:1169:8820:9627/1	60	-
chr10	93161618	93161619	A00252:282:HW5LJDSX3:3:2350:32877:31031	60	-
chr10	95673946	95673947	A00252:282:HW5LJDSX3:1:1105:13765:30874/1	60	-
chr10	95764762	95764763	A00252:282:HW5LJDSX3:3:1353:12970:5979/1	60	+
chr10	96506122	96506123	A00252:282:HW5LJDSX3:4:1225:10963:6324	60	-
chr10	97350329	97350330	A00252:282:HW5LJDSX3:1:1105:10248:8312/1	60	+
chr10	98230754	98230755	A00252:282:HW5LJDSX3:1:2139:22001:16297	60	-
chr10	98436124	98436125	A00252:282:HW5LJDSX3:1:1208:30002:26772/1	60	+
chr10	99740857	99740858	A00252:282:HW5LJDSX3:1:1113:8558:3599/1	60	-
chr10	100856720	100856721	A00252:282:HW5LJDSX3:1:1478:9634:13448/1	60	-
chr10	100922311	100922312	A00252:282:HW5LJDSX3:1:1202:17770:23970/1	60	+
chr10	101436981	101436982	A00252:282:HW5LJDSX3:1:1125:21468:8359	60	-
chr10	101733990	101733991	A00252:282:HW5LJDSX3:2:1276:2040:33082/1	60	+
chr10	101920780	101920781	A00252:282:HW5LJDSX3:1:1240:10185:9236/1	60	+
chr10	101949337	101949338	A00252:282:HW5LJDSX3:1:1373:9064:37043/1	60	-
chr10	101954775	101954776	A00252:282:HW5LJDSX3:2:1173:30698:32080/1	60	-
chr10	102006701	102006702	A00252:282:HW5LJDSX3:1:1228:30644:34491/1	60	-
chr10	102006703	102006704	A00252:282:HW5LJDSX3:1:1167:21287:17816/1	60	-
chr10	102095876	102095877	A00252:282:HW5LJDSX3:2:2206:1615:30029	60	-
chr10	102688696	102688697	A00252:282:HW5LJDSX3:2:2407:17842:14325/1	60	-
chr10	103168977	103168978	A00252:282:HW5LJDSX3:1:1142:5611:18975/1	60	+
chr10	103191096	103191097	A00252:282:HW5LJDSX3:4:2178:13458:30686	60	+
chr10	104025914	104025915	A00252:282:HW5LJDSX3:2:2608:11930:6746	60	-
chr10	105745081	105745082	A00252:282:HW5LJDSX3:1:1112:25554:16720/1	60	-
chr10	107546605	107546606	A00252:282:HW5LJDSX3:2:1273:5412:25426	60	-
chr10	108088160	108088161	A00252:282:HW5LJDSX3:1:2315:11532:34522	60	+
chr10	108088164	108088165	A00252:282:HW5LJDSX3:1:1150:14452:29966	60	-
chr10	109895049	109895050	A00252:282:HW5LJDSX3:3:1651:32805:4758	60	-
chr10	110025362	110025363	A00252:282:HW5LJDSX3:1:1341:16740:4679	60	+
chr10	110025364	110025365	A00252:282:HW5LJDSX3:4:2601:32868:5149	60	+
chr10	110091823	110091824	A00252:282:HW5LJDSX3:1:1112:1217:33567	60	+
chr10	110985957	110985958	A00252:282:HW5LJDSX3:1:1116:8386:11412/1	60	-
chr10	111006283	111006284	A00252:282:HW5LJDSX3:1:1108:27841:34084/1	60	-
chr10	112161711	112161712	A00252:282:HW5LJDSX3:1:2615:2392:9674	60	-
chr10	112161712	112161713	A00252:282:HW5LJDSX3:3:2158:18475:13792/1	60	-
chr10	112161713	112161714	A00252:282:HW5LJDSX3:1:1161:23393:10567	60	-
chr10	112166218	112166219	A00252:282:HW5LJDSX3:1:1112:11496:7623/1	60	+
chr10	112171480	112171481	A00252:282:HW5LJDSX3:1:1170:12093:17644/1	60	-
chr10	112177667	112177668	A00252:282:HW5LJDSX3:3:2666:7907:5259	60	-
chr10	113881271	113881272	A00252:282:HW5LJDSX3:1:1264:8467:30906/1	60	+
chr10	113910295	113910296	A00252:282:HW5LJDSX3:2:2637:4417:25739/1	60	-
chr10	113912268	113912269	A00252:282:HW5LJDSX3:1:2227:25500:36636/1	60	+
chr10	114490331	114490332	A00252:282:HW5LJDSX3:1:1208:13358:14669/1	60	+
chr10	114542872	114542873	A00252:282:HW5LJDSX3:1:1127:17616:24455	60	+
chr10	114847163	114847164	A00252:282:HW5LJDSX3:1:2320:9390:23015	60	-
chr10	114968274	114968275	A00252:282:HW5LJDSX3:1:1123:8965:17394/1	60	+
chr10	115556667	115556668	A00252:282:HW5LJDSX3:1:1315:6108:5243/1	60	+
chr10	115952904	115952905	A00252:282:HW5LJDSX3:1:1102:17879:33771/1	60	+
chr10	116145130	116145131	A00252:282:HW5LJDSX3:3:1419:30789:15358/1	60	-
chr10	116394256	116394257	A00252:282:HW5LJDSX3:1:2577:9588:31563	60	+
chr10	117082508	117082509	A00252:282:HW5LJDSX3:2:1311:10673:2597/1	60	+
chr10	117332864	117332865	A00252:282:HW5LJDSX3:2:1364:25708:28385	60	-
chr10	117356984	117356985	A00252:282:HW5LJDSX3:2:1268:27624:14137	60	-
chr10	117371667	117371668	A00252:282:HW5LJDSX3:1:2157:14841:16767	60	-
chr10	118013155	118013156	A00252:282:HW5LJDSX3:1:1307:27462:27696/1	60	+
chr10	118014355	118014356	A00252:282:HW5LJDSX3:3:2475:26865:20462/1	60	-
chr10	118320972	118320973	A00252:282:HW5LJDSX3:2:1312:13494:33755	60	-
chr10	118702529	118702530	A00252:282:HW5LJDSX3:1:1162:14814:34194/1	60	-
chr10	119012179	119012180	A00252:282:HW5LJDSX3:3:2541:1561:5697/1	60	-
chr10	119012181	119012182	A00252:282:HW5LJDSX3:2:1178:24840:25817/1	60	-
chr10	119046396	119046397	A00252:282:HW5LJDSX3:1:1250:23583:9893/1	60	+
chr10	119046397	119046398	A00252:282:HW5LJDSX3:3:2467:32199:15170	60	+
chr10	119565195	119565196	A00252:282:HW5LJDSX3:2:2235:18846:19257	60	+
chr10	119577048	119577049	A00252:282:HW5LJDSX3:1:1647:19334:6386/1	60	-
chr10	119768619	119768620	A00252:282:HW5LJDSX3:1:1214:27724:26459	60	-
chr10	119900225	119900226	A00252:282:HW5LJDSX3:2:2553:14895:10535/1	60	-
chr10	119938866	119938867	A00252:282:HW5LJDSX3:1:1127:15528:35806/1	60	+
chr10	120854956	120854957	A00252:282:HW5LJDSX3:3:1241:26982:31563/1	60	-
chr10	120870515	120870516	A00252:282:HW5LJDSX3:2:2161:8757:11647	60	-
chr10	120876048	120876049	A00252:282:HW5LJDSX3:1:2355:19822:30624	60	-
chr10	120877988	120877989	A00252:282:HW5LJDSX3:1:1228:9561:33426/1	60	+
chr10	121767779	121767780	A00252:282:HW5LJDSX3:1:1658:20446:31297	60	-
chr10	121792407	121792408	A00252:282:HW5LJDSX3:2:1440:21974:24987/1	60	+
chr10	121855963	121855964	A00252:282:HW5LJDSX3:1:1308:12409:12242/1	60	+
chr10	121894528	121894529	A00252:282:HW5LJDSX3:1:1162:27181:28213/1	60	+
chr10	121894529	121894530	A00252:282:HW5LJDSX3:2:2606:30029:12759	60	+
chr10	122898797	122898798	A00252:282:HW5LJDSX3:1:1119:21938:26209/1	60	-
chr10	122951425	122951426	A00252:282:HW5LJDSX3:4:1334:15845:17033	60	-
chr10	123044061	123044062	A00252:282:HW5LJDSX3:1:1108:15356:21887/1	60	+
chr10	124758212	124758213	A00252:282:HW5LJDSX3:1:2255:7789:23813/1	60	+
chr10	124985271	124985272	A00252:282:HW5LJDSX3:3:2431:18078:1047	60	-
chr10	125742454	125742455	A00252:282:HW5LJDSX3:1:1125:16224:28275/1	60	+
chr10	125742455	125742456	A00252:282:HW5LJDSX3:1:1274:2980:3677/1	60	+
chr10	125742456	125742457	A00252:282:HW5LJDSX3:3:2541:10664:4429	60	+
chr10	125759716	125759717	A00252:282:HW5LJDSX3:2:2273:3314:9079	60	-
chr10	125872052	125872053	A00252:282:HW5LJDSX3:4:1532:14995:35540/1	60	+
chr10	127483915	127483916	A00252:282:HW5LJDSX3:1:1153:5782:21089/1	60	+
chr10	127657234	127657235	A00252:282:HW5LJDSX3:4:1323:17020:18912	60	-
chr10	128123688	128123689	A00252:282:HW5LJDSX3:4:2623:17354:26475	60	-
chr10	129537135	129537136	A00252:282:HW5LJDSX3:3:1533:26901:4805	60	-
chr10	130160294	130160295	A00252:282:HW5LJDSX3:1:1109:1687:25050/1	60	+
chr10	132781403	132781404	A00252:282:HW5LJDSX3:1:2349:11803:1986	60	-
chr10	133502578	133502579	A00252:282:HW5LJDSX3:1:1173:17924:25551/1	60	+
chr10	133527120	133527121	A00252:282:HW5LJDSX3:2:1239:4752:24158	60	-
chr11	936934	936935	A00252:282:HW5LJDSX3:1:1178:26268:19366/1	60	+
chr11	3723628	3723629	A00252:282:HW5LJDSX3:2:1438:2808:35070/1	60	-
chr11	3723630	3723631	A00252:282:HW5LJDSX3:1:2208:2293:23406	60	-
chr11	3779198	3779199	A00252:282:HW5LJDSX3:1:1321:20211:34334	60	-
chr11	3779199	3779200	A00252:282:HW5LJDSX3:1:1636:24885:1125/1	60	-
chr11	6337451	6337452	A00252:282:HW5LJDSX3:1:2462:11794:11115/1	60	+
chr11	7476983	7476984	A00252:282:HW5LJDSX3:2:1423:9498:36605/1	60	-
chr11	9523546	9523547	A00252:282:HW5LJDSX3:4:1342:12310:30232	60	-
chr11	9820235	9820236	A00252:282:HW5LJDSX3:3:2350:6560:2268	60	-
chr11	10192339	10192340	A00252:282:HW5LJDSX3:2:2611:23972:13260	60	-
chr11	10438200	10438201	A00252:282:HW5LJDSX3:4:2663:23330:32064	60	+
chr11	10772486	10772487	A00252:282:HW5LJDSX3:1:1457:18502:16407/1	60	+
chr11	10772487	10772488	A00252:282:HW5LJDSX3:3:2309:25807:3599/1	60	+
chr11	12307914	12307915	A00252:282:HW5LJDSX3:1:1378:5891:32957	60	+
chr11	12307916	12307917	A00252:282:HW5LJDSX3:4:2629:15673:27696	60	+
chr11	13439630	13439631	A00252:282:HW5LJDSX3:1:1222:20193:22592/1	60	+
chr11	13721995	13721996	A00252:282:HW5LJDSX3:3:2642:13449:8625	60	-
chr11	13821255	13821256	A00252:282:HW5LJDSX3:4:1131:30608:22686/1	60	-
chr11	14488010	14488011	A00252:282:HW5LJDSX3:1:1316:4218:27461/1	60	+
chr11	14488012	14488013	A00252:282:HW5LJDSX3:2:1601:14064:32643/1	60	+
chr11	14871593	14871594	A00252:282:HW5LJDSX3:1:1113:8621:10034/1	60	+
chr11	15849491	15849492	A00252:282:HW5LJDSX3:1:1502:10086:24471/1	60	-
chr11	15849492	15849493	A00252:282:HW5LJDSX3:1:2665:8802:1078/1	60	-
chr11	15849493	15849494	A00252:282:HW5LJDSX3:1:1663:25997:19711/1	60	-
chr11	16263646	16263647	A00252:282:HW5LJDSX3:1:1263:7310:15123/1	60	-
chr11	16346406	16346407	A00252:282:HW5LJDSX3:1:2567:7410:11851	60	+
chr11	16443605	16443606	A00252:282:HW5LJDSX3:1:1102:20057:36918/1	60	+
chr11	17124601	17124602	A00252:282:HW5LJDSX3:1:1157:10276:31594/1	60	+
chr11	17131568	17131569	A00252:282:HW5LJDSX3:1:1333:27724:36072/1	60	-
chr11	17988094	17988095	A00252:282:HW5LJDSX3:1:1121:17436:7983/1	60	+
chr11	18090173	18090174	A00252:282:HW5LJDSX3:3:1465:27353:9439	60	-
chr11	18090402	18090403	A00252:282:HW5LJDSX3:1:1146:23267:10066/1	60	-
chr11	18307974	18307975	A00252:282:HW5LJDSX3:1:1139:23005:18599/1	60	+
chr11	18350079	18350080	A00252:282:HW5LJDSX3:2:2152:15121:2253/1	60	-
chr11	19169091	19169092	A00252:282:HW5LJDSX3:1:2177:15311:23876/1	60	+
chr11	20444402	20444403	A00252:282:HW5LJDSX3:4:2236:19795:18270	60	-
chr11	20444403	20444404	A00252:282:HW5LJDSX3:2:2569:17598:20948	60	-
chr11	20485930	20485931	A00252:282:HW5LJDSX3:1:1137:14597:6136/1	60	+
chr11	20490349	20490350	A00252:282:HW5LJDSX3:4:2610:20609:36307	60	+
chr11	20491566	20491567	A00252:282:HW5LJDSX3:4:2660:22462:5603	60	-
chr11	23586152	23586153	A00252:282:HW5LJDSX3:2:1107:23547:12900	60	+
chr11	24214857	24214858	A00252:282:HW5LJDSX3:3:1240:21847:33567/1	60	-
chr11	25081222	25081223	A00252:282:HW5LJDSX3:1:2143:24442:34115/1	60	+
chr11	26400067	26400068	A00252:282:HW5LJDSX3:1:1139:26323:16329/1	60	+
chr11	27241633	27241634	A00252:282:HW5LJDSX3:2:1440:27145:35258	60	+
chr11	28061250	28061251	A00252:282:HW5LJDSX3:1:1152:14335:29262/1	60	+
chr11	28061252	28061253	A00252:282:HW5LJDSX3:2:2341:18349:31140/1	60	+
chr11	28073827	28073828	A00252:282:HW5LJDSX3:1:1113:18927:11443/1	60	+
chr11	28073828	28073829	A00252:282:HW5LJDSX3:4:1124:8910:14262	60	+
chr11	28080520	28080521	A00252:282:HW5LJDSX3:1:2169:6108:36526/1	60	-
chr11	28145862	28145863	A00252:282:HW5LJDSX3:1:1151:1579:7263/1	60	+
chr11	28173492	28173493	A00252:282:HW5LJDSX3:1:1324:4381:25520/1	60	-
chr11	28184638	28184639	A00252:282:HW5LJDSX3:1:1171:3106:17206/1	60	-
chr11	28218330	28218331	A00252:282:HW5LJDSX3:2:2350:26512:35509/1	60	+
chr11	28222376	28222377	A00252:282:HW5LJDSX3:1:1523:8232:13902	60	-
chr11	28261082	28261083	A00252:282:HW5LJDSX3:1:1109:4218:8578/1	60	+
chr11	28261083	28261084	A00252:282:HW5LJDSX3:2:2351:25952:14904/1	60	+
chr11	28278752	28278753	A00252:282:HW5LJDSX3:1:1576:23809:23218/1	60	-
chr11	28298431	28298432	A00252:282:HW5LJDSX3:2:1330:32000:30201	60	+
chr11	28298432	28298433	A00252:282:HW5LJDSX3:3:1129:28031:36448	60	+
chr11	29697203	29697204	A00252:282:HW5LJDSX3:3:2109:18358:17566	60	+
chr11	29887859	29887860	A00252:282:HW5LJDSX3:3:2544:9778:35744	60	+
chr11	31074501	31074502	A00252:282:HW5LJDSX3:2:1460:19497:26396/1	60	+
chr11	31076375	31076376	A00252:282:HW5LJDSX3:2:1362:7771:7717/1	60	+
chr11	31137536	31137537	A00252:282:HW5LJDSX3:1:1445:5882:20008/1	60	+
chr11	31484394	31484395	A00252:282:HW5LJDSX3:1:1573:11623:18584/1	60	+
chr11	31587675	31587676	A00252:282:HW5LJDSX3:1:1161:11478:25942/1	60	+
chr11	31604625	31604626	A00252:282:HW5LJDSX3:1:1120:29857:4539/1	60	+
chr11	31658767	31658768	A00252:282:HW5LJDSX3:1:1134:9833:14074/1	60	+
chr11	31690621	31690622	A00252:282:HW5LJDSX3:1:1252:26684:25817/1	60	+
chr11	32486787	32486788	A00252:282:HW5LJDSX3:2:1614:2058:17581/1	60	-
chr11	32600130	32600131	A00252:282:HW5LJDSX3:4:2425:21169:20462	60	-
chr11	32913776	32913777	A00252:282:HW5LJDSX3:1:1571:14995:9048/1	60	-
chr11	32927008	32927009	A00252:282:HW5LJDSX3:1:1115:17698:24126/1	60	-
chr11	32949418	32949419	A00252:282:HW5LJDSX3:1:1439:5692:24471/1	60	+
chr11	32949420	32949421	A00252:282:HW5LJDSX3:1:1613:9543:21809/1	60	+
chr11	33044480	33044481	A00252:282:HW5LJDSX3:1:1113:31439:3145/1	60	+
chr11	33103183	33103184	A00252:282:HW5LJDSX3:1:1140:21540:4883	60	-
chr11	33129278	33129279	A00252:282:HW5LJDSX3:1:1162:16667:4679	60	+
chr11	33744360	33744361	A00252:282:HW5LJDSX3:1:1134:19298:31939/1	60	+
chr11	33744362	33744363	A00252:282:HW5LJDSX3:1:2615:25916:3349	60	+
chr11	33967152	33967153	A00252:282:HW5LJDSX3:1:1568:29514:15468/1	60	+
chr11	34803090	34803091	A00252:282:HW5LJDSX3:3:1643:21169:1861/1	60	+
chr11	34906332	34906333	A00252:282:HW5LJDSX3:1:1160:6063:4977/1	60	-
chr11	34956266	34956267	A00252:282:HW5LJDSX3:1:1170:15835:36370/1	60	+
chr11	34956267	34956268	A00252:282:HW5LJDSX3:2:2607:10872:33630	60	+
chr11	34978805	34978806	A00252:282:HW5LJDSX3:1:1153:10402:15530/1	60	-
chr11	34980141	34980142	A00252:282:HW5LJDSX3:3:2233:10583:10269	60	-
chr11	35218173	35218174	A00252:282:HW5LJDSX3:1:1575:23583:16063/1	60	-
chr11	35511377	35511378	A00252:282:HW5LJDSX3:1:1153:5791:13557/1	60	+
chr11	35511379	35511380	A00252:282:HW5LJDSX3:3:2541:24415:13369/1	60	+
chr11	35747723	35747724	A00252:282:HW5LJDSX3:2:2361:18105:5729	60	+
chr11	35780907	35780908	A00252:282:HW5LJDSX3:2:1270:1045:26631	60	+
chr11	35782913	35782914	A00252:282:HW5LJDSX3:1:1306:28619:16924/1	60	-
chr11	36619980	36619981	A00252:282:HW5LJDSX3:4:2610:17752:32581	60	-
chr11	37297137	37297138	A00252:282:HW5LJDSX3:1:1358:6533:8860/1	60	-
chr11	37353679	37353680	A00252:282:HW5LJDSX3:1:1320:19714:12806/1	60	+
chr11	37480602	37480603	A00252:282:HW5LJDSX3:3:2155:32009:34945	60	-
chr11	37574261	37574262	A00252:282:HW5LJDSX3:1:1101:13078:33411/1	60	-
chr11	37814474	37814475	A00252:282:HW5LJDSX3:1:1104:27308:12712	60	+
chr11	38015592	38015593	A00252:282:HW5LJDSX3:1:1347:7780:17597	60	-
chr11	38551061	38551062	A00252:282:HW5LJDSX3:1:1258:5394:28025/1	60	+
chr11	39236552	39236553	A00252:282:HW5LJDSX3:1:1219:9525:24596/1	60	+
chr11	39820584	39820585	A00252:282:HW5LJDSX3:1:1370:8024:20995	60	-
chr11	39820590	39820591	A00252:282:HW5LJDSX3:4:1643:16007:22138	60	-
chr11	41554925	41554926	A00252:282:HW5LJDSX3:1:2363:30996:20322	60	-
chr11	43401204	43401205	A00252:282:HW5LJDSX3:1:2241:10384:31908/1	60	+
chr11	43909311	43909312	A00252:282:HW5LJDSX3:3:2111:18611:5008	60	-
chr11	44117127	44117128	A00252:282:HW5LJDSX3:2:2236:3649:2895	60	+
chr11	44232254	44232255	A00252:282:HW5LJDSX3:1:2415:20871:26459/1	60	-
chr11	44559095	44559096	A00252:282:HW5LJDSX3:1:2574:7600:8265	60	-
chr11	44697274	44697275	A00252:282:HW5LJDSX3:3:2451:23809:4648	60	+
chr11	46356908	46356909	A00252:282:HW5LJDSX3:1:1110:16116:11021/1	60	+
chr11	46356910	46356911	A00252:282:HW5LJDSX3:3:2518:15528:6809	60	+
chr11	46501233	46501234	A00252:282:HW5LJDSX3:1:1223:20021:33004/1	60	-
chr11	46760817	46760818	A00252:282:HW5LJDSX3:1:1236:12355:9173	60	+
chr11	46967838	46967839	A00252:282:HW5LJDSX3:1:1118:14624:14826/1	60	+
chr11	47054630	47054631	A00252:282:HW5LJDSX3:1:1220:8748:1799/1	60	+
chr11	47536415	47536416	A00252:282:HW5LJDSX3:1:2457:32588:17597/1	60	-
chr11	47765829	47765830	A00252:282:HW5LJDSX3:4:1414:2031:9925	60	-
chr11	50479853	50479854	A00252:282:HW5LJDSX3:1:1152:7789:18521/1	60	+
chr11	54564683	54564684	A00252:282:HW5LJDSX3:1:1135:25491:32675/1	60	-
chr11	55497751	55497752	A00252:282:HW5LJDSX3:1:1131:20455:13244	60	+
chr11	55673057	55673058	A00252:282:HW5LJDSX3:1:1176:6162:34053/1	60	-
chr11	55705378	55705379	A00252:282:HW5LJDSX3:4:1670:23149:18975/1	60	+
chr11	56070920	56070921	A00252:282:HW5LJDSX3:1:2112:9272:29450	60	+
chr11	56132913	56132914	A00252:282:HW5LJDSX3:3:2138:5294:33301	60	-
chr11	57235403	57235404	A00252:282:HW5LJDSX3:1:2178:30201:24017	60	-
chr11	57555142	57555143	A00252:282:HW5LJDSX3:1:1144:19732:18317/1	60	-
chr11	59563532	59563533	A00252:282:HW5LJDSX3:3:2502:20591:2519	60	+
chr11	59833792	59833793	A00252:282:HW5LJDSX3:2:2528:12418:34522	60	-
chr11	60992220	60992221	A00252:282:HW5LJDSX3:2:2564:5611:13338/1	60	+
chr11	63058957	63058958	A00252:282:HW5LJDSX3:1:1244:1615:27273	60	+
chr11	63519644	63519645	A00252:282:HW5LJDSX3:1:2308:18267:4507/1	60	+
chr11	63632964	63632965	A00252:282:HW5LJDSX3:1:2559:6379:25379	60	-
chr11	68513786	68513787	A00252:282:HW5LJDSX3:3:2253:21187:2957/1	60	-
chr11	68516025	68516026	A00252:282:HW5LJDSX3:3:2354:3097:12962	60	-
chr11	68559253	68559254	A00252:282:HW5LJDSX3:2:2334:24370:17895/1	60	+
chr11	68772861	68772862	A00252:282:HW5LJDSX3:1:1164:17553:12540/1	60	-
chr11	68820185	68820186	A00252:282:HW5LJDSX3:4:2610:12852:23938	60	-
chr11	71385985	71385986	A00252:282:HW5LJDSX3:3:2426:18584:27038/1	60	+
chr11	72023549	72023550	A00252:282:HW5LJDSX3:1:1255:10890:13964/1	60	+
chr11	72325020	72325021	A00252:282:HW5LJDSX3:1:1629:19913:31313/1	60	+
chr11	73519863	73519864	A00252:282:HW5LJDSX3:3:2168:3902:29700	60	-
chr11	74349745	74349746	A00252:282:HW5LJDSX3:1:1143:12698:14841/1	60	+
chr11	74349746	74349747	A00252:282:HW5LJDSX3:4:2461:6822:17848/1	60	+
chr11	74455357	74455358	A00252:282:HW5LJDSX3:1:1419:4309:16250	60	+
chr11	74615471	74615472	A00252:282:HW5LJDSX3:1:1325:26277:32503/1	60	-
chr11	74803684	74803685	A00252:282:HW5LJDSX3:1:2454:2528:25786/1	60	+
chr11	74807468	74807469	A00252:282:HW5LJDSX3:1:1134:7066:20055/1	60	+
chr11	76328825	76328826	A00252:282:HW5LJDSX3:2:1131:26051:20462/1	60	-
chr11	77812497	77812498	A00252:282:HW5LJDSX3:1:2572:12183:34397	60	-
chr11	77937513	77937514	A00252:282:HW5LJDSX3:1:2450:6280:3756	60	-
chr11	78485348	78485349	A00252:282:HW5LJDSX3:1:2653:26738:1423/1	60	+
chr11	78531693	78531694	A00252:282:HW5LJDSX3:1:1425:30915:16423/1	60	-
chr11	78547595	78547596	A00252:282:HW5LJDSX3:3:2565:30427:29356/1	60	+
chr11	78849114	78849115	A00252:282:HW5LJDSX3:1:1250:9905:19460	60	+
chr11	78964200	78964201	A00252:282:HW5LJDSX3:3:1309:5873:27383/1	60	+
chr11	81628626	81628627	A00252:282:HW5LJDSX3:3:2537:6406:16783/1	60	+
chr11	82489505	82489506	A00252:282:HW5LJDSX3:2:2112:3956:26443/1	60	-
chr11	82931104	82931105	A00252:282:HW5LJDSX3:2:1169:30816:7326/1	60	+
chr11	83190659	83190660	A00252:282:HW5LJDSX3:1:1138:30255:4319/1	60	+
chr11	83261043	83261044	A00252:282:HW5LJDSX3:1:1235:6768:6637/1	60	+
chr11	84708094	84708095	A00252:282:HW5LJDSX3:1:1226:10990:6934/1	60	+
chr11	85981528	85981529	A00252:282:HW5LJDSX3:2:2677:10013:15076/1	60	+
chr11	85990006	85990007	A00252:282:HW5LJDSX3:2:1132:8585:10254	60	-
chr11	85990007	85990008	A00252:282:HW5LJDSX3:1:1141:7808:27101	60	-
chr11	86021974	86021975	A00252:282:HW5LJDSX3:1:1559:9598:19272	60	+
chr11	86258449	86258450	A00252:282:HW5LJDSX3:1:1319:14687:30749/1	60	+
chr11	86276640	86276641	A00252:282:HW5LJDSX3:1:1117:25355:32315/1	60	+
chr11	87089814	87089815	A00252:282:HW5LJDSX3:1:1247:21314:24032/1	60	-
chr11	87324140	87324141	A00252:282:HW5LJDSX3:2:1502:7609:32831/1	60	-
chr11	87760112	87760113	A00252:282:HW5LJDSX3:4:2270:24451:36855	60	+
chr11	88203800	88203801	A00252:282:HW5LJDSX3:1:1117:3604:14403/1	60	+
chr11	88320034	88320035	A00252:282:HW5LJDSX3:1:1456:18059:15107/1	60	+
chr11	88334120	88334121	A00252:282:HW5LJDSX3:2:1616:7527:18223	60	+
chr11	88353661	88353662	A00252:282:HW5LJDSX3:1:1122:8549:7686/1	60	+
chr11	88361787	88361788	A00252:282:HW5LJDSX3:2:1653:8106:30499	60	+
chr11	88798309	88798310	A00252:282:HW5LJDSX3:1:1361:20844:13260/1	60	+
chr11	89509710	89509711	A00252:282:HW5LJDSX3:3:2553:26539:18364	60	-
chr11	89557009	89557010	A00252:282:HW5LJDSX3:2:2612:21649:11647	60	-
chr11	89557010	89557011	A00252:282:HW5LJDSX3:1:2101:16794:28635	60	-
chr11	89790582	89790583	A00252:282:HW5LJDSX3:3:1360:16776:30201	60	-
chr11	90358590	90358591	A00252:282:HW5LJDSX3:1:2250:28863:27712/1	60	+
chr11	90701571	90701572	A00252:282:HW5LJDSX3:4:2328:30915:23719	60	-
chr11	90701572	90701573	A00252:282:HW5LJDSX3:1:2205:4074:29716	60	-
chr11	90839536	90839537	A00252:282:HW5LJDSX3:2:2330:11767:15577	60	-
chr11	90992643	90992644	A00252:282:HW5LJDSX3:2:2554:32344:16673	60	-
chr11	91215068	91215069	A00252:282:HW5LJDSX3:2:1124:1072:3004	60	-
chr11	92190986	92190987	A00252:282:HW5LJDSX3:2:2547:26666:5368	60	-
chr11	92190987	92190988	A00252:282:HW5LJDSX3:4:2532:27254:19476/1	60	-
chr11	94486142	94486143	A00252:282:HW5LJDSX3:3:2640:27606:24752	60	-
chr11	94538659	94538660	A00252:282:HW5LJDSX3:1:2373:7600:5353/1	60	-
chr11	95775814	95775815	A00252:282:HW5LJDSX3:1:1175:1063:7842/1	60	+
chr11	95867637	95867638	A00252:282:HW5LJDSX3:1:1149:21549:30201/1	60	+
chr11	95883333	95883334	A00252:282:HW5LJDSX3:1:1161:3188:34507/1	60	+
chr11	96240726	96240727	A00252:282:HW5LJDSX3:1:1253:29333:4100/1	60	+
chr11	96355132	96355133	A00252:282:HW5LJDSX3:1:1421:21224:18740/1	60	-
chr11	99163374	99163375	A00252:282:HW5LJDSX3:3:1321:16966:14528	60	-
chr11	100215996	100215997	A00252:282:HW5LJDSX3:1:2577:9308:17394/1	60	+
chr11	101747630	101747631	A00252:282:HW5LJDSX3:1:2225:10818:17033/1	60	+
chr11	102104024	102104025	A00252:282:HW5LJDSX3:1:2153:13738:19554	60	-
chr11	102380551	102380552	A00252:282:HW5LJDSX3:1:1117:14118:6652	60	-
chr11	102399832	102399833	A00252:282:HW5LJDSX3:2:2375:7175:14575	60	-
chr11	102402439	102402440	A00252:282:HW5LJDSX3:1:1357:14787:17957	60	-
chr11	102434499	102434500	A00252:282:HW5LJDSX3:2:1647:29261:25175/1	60	+
chr11	102893212	102893213	A00252:282:HW5LJDSX3:1:1261:26015:3270/1	60	+
chr11	103061664	103061665	A00252:282:HW5LJDSX3:1:1507:29505:36213/1	60	+
chr11	103067218	103067219	A00252:282:HW5LJDSX3:1:1210:25789:23610/1	60	-
chr11	103079651	103079652	A00252:282:HW5LJDSX3:4:2448:15736:19100/1	60	-
chr11	103084253	103084254	A00252:282:HW5LJDSX3:1:1106:17589:3208	60	+
chr11	103125934	103125935	A00252:282:HW5LJDSX3:1:1117:6831:9784/1	60	-
chr11	103188133	103188134	A00252:282:HW5LJDSX3:2:1526:12717:3349/1	60	-
chr11	103334373	103334374	A00252:282:HW5LJDSX3:3:1508:9308:14293/1	60	+
chr11	103356212	103356213	A00252:282:HW5LJDSX3:1:1153:9155:34788/1	60	+
chr11	103987211	103987212	A00252:282:HW5LJDSX3:1:1103:22064:36198/1	60	+
chr11	104229243	104229244	A00252:282:HW5LJDSX3:2:2608:13774:3427	60	-
chr11	104229244	104229245	A00252:282:HW5LJDSX3:1:1205:19271:36871	60	-
chr11	105361830	105361831	A00252:282:HW5LJDSX3:1:1271:7717:16141/1	60	-
chr11	105998973	105998974	A00252:282:HW5LJDSX3:1:1104:10547:11115/1	60	+
chr11	105998974	105998975	A00252:282:HW5LJDSX3:2:2608:9878:1063	60	+
chr11	106006659	106006660	A00252:282:HW5LJDSX3:3:2673:19470:19179/1	60	+
chr11	106546290	106546291	A00252:282:HW5LJDSX3:1:1133:9299:13589/1	60	+
chr11	107317228	107317229	A00252:282:HW5LJDSX3:3:1519:31837:15389	60	-
chr11	107422156	107422157	A00252:282:HW5LJDSX3:1:1259:28637:12633/1	60	+
chr11	107422304	107422305	A00252:282:HW5LJDSX3:1:1109:14064:13354/1	60	+
chr11	107506021	107506022	A00252:282:HW5LJDSX3:1:1159:31837:32142/1	60	+
chr11	107506022	107506023	A00252:282:HW5LJDSX3:4:2331:11785:17394	60	+
chr11	107553096	107553097	A00252:282:HW5LJDSX3:4:2105:13955:6277	60	-
chr11	108049951	108049952	A00252:282:HW5LJDSX3:1:1206:16631:2237/1	60	-
chr11	108070489	108070490	A00252:282:HW5LJDSX3:1:1254:25988:23860/1	60	+
chr11	108104080	108104081	A00252:282:HW5LJDSX3:1:1319:26124:5274/1	60	+
chr11	108158667	108158668	A00252:282:HW5LJDSX3:2:1676:20356:28354/1	60	+
chr11	108191807	108191808	A00252:282:HW5LJDSX3:1:1128:20130:21887/1	60	+
chr11	108191809	108191810	A00252:282:HW5LJDSX3:1:2615:28854:2832	60	+
chr11	108277562	108277563	A00252:282:HW5LJDSX3:4:1126:28528:17895/1	60	-
chr11	108277563	108277564	A00252:282:HW5LJDSX3:3:1229:6479:17785	60	-
chr11	108769129	108769130	A00252:282:HW5LJDSX3:1:2442:18511:8500/1	60	+
chr11	108827715	108827716	A00252:282:HW5LJDSX3:1:1105:10420:4726/1	60	+
chr11	108827717	108827718	A00252:282:HW5LJDSX3:1:2515:31168:7341	60	+
chr11	108846538	108846539	A00252:282:HW5LJDSX3:4:1117:21603:20713/1	60	-
chr11	108914240	108914241	A00252:282:HW5LJDSX3:1:1222:18087:17440/1	60	+
chr11	109154790	109154791	A00252:282:HW5LJDSX3:1:1352:29234:3176/1	60	+
chr11	110258589	110258590	A00252:282:HW5LJDSX3:1:1105:5385:24690/1	60	+
chr11	110287738	110287739	A00252:282:HW5LJDSX3:2:1121:9335:5165	60	-
chr11	110435338	110435339	A00252:282:HW5LJDSX3:1:1177:21730:6997/1	60	-
chr11	110460409	110460410	A00252:282:HW5LJDSX3:1:2429:16504:29637	60	-
chr11	111191557	111191558	A00252:282:HW5LJDSX3:1:2339:12879:16063/1	60	+
chr11	111763749	111763750	A00252:282:HW5LJDSX3:1:1167:30373:11443	60	-
chr11	111840279	111840280	A00252:282:HW5LJDSX3:2:2608:20130:6386	60	-
chr11	111840280	111840281	A00252:282:HW5LJDSX3:1:1168:26829:26976	60	-
chr11	112037062	112037063	A00252:282:HW5LJDSX3:1:1101:20094:6010/1	60	+
chr11	112229537	112229538	A00252:282:HW5LJDSX3:4:2232:11668:13933/1	60	+
chr11	112433569	112433570	A00252:282:HW5LJDSX3:4:2519:6343:16736/1	60	+
chr11	113750443	113750444	A00252:282:HW5LJDSX3:3:1608:3504:2362	60	+
chr11	114396770	114396771	A00252:282:HW5LJDSX3:1:1213:26811:28886	60	-
chr11	114457373	114457374	A00252:282:HW5LJDSX3:1:2344:6090:27727/1	60	-
chr11	116345855	116345856	A00252:282:HW5LJDSX3:1:2461:23366:20635	60	+
chr11	117244041	117244042	A00252:282:HW5LJDSX3:2:2352:16550:23797/1	60	-
chr11	118755352	118755353	A00252:282:HW5LJDSX3:1:1325:6750:7795	60	-
chr11	120092751	120092752	A00252:282:HW5LJDSX3:3:2517:17861:30890/1	60	-
chr11	121888715	121888716	A00252:282:HW5LJDSX3:1:1122:13304:19523/1	60	+
chr11	122111486	122111487	A00252:282:HW5LJDSX3:4:2323:26295:34976/1	60	-
chr11	123037299	123037300	A00252:282:HW5LJDSX3:1:1512:26856:24111/1	60	+
chr11	124394227	124394228	A00252:282:HW5LJDSX3:1:2376:30581:1564	60	-
chr11	125004481	125004482	A00252:282:HW5LJDSX3:1:1120:4345:22701/1	60	-
chr11	125037954	125037955	A00252:282:HW5LJDSX3:1:1177:20148:22294/1	60	+
chr11	125629849	125629850	A00252:282:HW5LJDSX3:1:1116:19180:6746/1	60	+
chr11	126372037	126372038	A00252:282:HW5LJDSX3:1:1113:12038:3521/1	60	+
chr11	126372039	126372040	A00252:282:HW5LJDSX3:4:2365:2691:28103	60	+
chr11	128412248	128412249	A00252:282:HW5LJDSX3:4:1243:24352:1767	60	+
chr11	128414161	128414162	A00252:282:HW5LJDSX3:1:1229:21847:36166/1	60	+
chr11	128414650	128414651	A00252:282:HW5LJDSX3:1:2130:24325:7764	60	-
chr11	128727051	128727052	A00252:282:HW5LJDSX3:1:1166:14000:27837	60	-
chr11	128816815	128816816	A00252:282:HW5LJDSX3:1:2108:10131:35227	60	-
chr11	129053023	129053024	A00252:282:HW5LJDSX3:2:2135:27046:35524	60	-
chr11	129072331	129072332	A00252:282:HW5LJDSX3:1:1256:27299:1172/1	60	-
chr11	129980966	129980967	A00252:282:HW5LJDSX3:1:2214:17824:26882	60	-
chr11	132492829	132492830	A00252:282:HW5LJDSX3:1:1114:14778:6324/1	60	-
chr11	134182808	134182809	A00252:282:HW5LJDSX3:1:1119:15112:7028/1	60	+
chr11	134182810	134182811	A00252:282:HW5LJDSX3:4:2601:18349:4993	60	+
chr11	134695849	134695850	A00252:282:HW5LJDSX3:2:2114:27525:3129	60	+
chr12	287123	287124	A00252:282:HW5LJDSX3:3:1657:2980:28416/1	60	-
chr12	403874	403875	A00252:282:HW5LJDSX3:1:1147:28013:26866/1	60	+
chr12	759184	759185	A00252:282:HW5LJDSX3:1:1307:27245:19899/1	60	+
chr12	805558	805559	A00252:282:HW5LJDSX3:4:2650:15022:11663	60	-
chr12	819834	819835	A00252:282:HW5LJDSX3:1:1559:31087:6981/1	60	+
chr12	907924	907925	A00252:282:HW5LJDSX3:3:1429:26295:29904	60	-
chr12	1012925	1012926	A00252:282:HW5LJDSX3:1:2637:10963:10676/1	60	+
chr12	1047061	1047062	A00252:282:HW5LJDSX3:1:2214:32226:19727	60	-
chr12	1071360	1071361	A00252:282:HW5LJDSX3:1:1473:15519:19006/1	60	+
chr12	1184102	1184103	A00252:282:HW5LJDSX3:2:2156:15989:17691	60	+
chr12	1737995	1737996	A00252:282:HW5LJDSX3:3:1227:11243:20149	60	-
chr12	1758217	1758218	A00252:282:HW5LJDSX3:1:2554:5430:16595	60	+
chr12	1994062	1994063	A00252:282:HW5LJDSX3:2:1464:28411:33505/1	60	+
chr12	2936191	2936192	A00252:282:HW5LJDSX3:4:2463:26341:22467/1	60	+
chr12	3717356	3717357	A00252:282:HW5LJDSX3:2:1141:30165:26897/1	60	-
chr12	3818769	3818770	A00252:282:HW5LJDSX3:3:1236:28980:18771/1	60	-
chr12	4509093	4509094	A00252:282:HW5LJDSX3:1:1163:31656:16861/1	60	+
chr12	6437861	6437862	A00252:282:HW5LJDSX3:3:1523:18249:5822	60	-
chr12	6510049	6510050	A00252:282:HW5LJDSX3:1:1133:3097:10394	60	-
chr12	6676956	6676957	A00252:282:HW5LJDSX3:1:1165:12617:5118/1	60	+
chr12	7969318	7969319	A00252:282:HW5LJDSX3:1:1146:8151:2926	60	+
chr12	7969323	7969324	A00252:282:HW5LJDSX3:1:2241:2347:12195/1	60	+
chr12	8690122	8690123	A00252:282:HW5LJDSX3:2:2637:32850:11757	60	-
chr12	8746578	8746579	A00252:282:HW5LJDSX3:3:2112:18186:4930	60	-
chr12	8775154	8775155	A00252:282:HW5LJDSX3:1:1134:5511:2581/1	60	-
chr12	9601024	9601025	A00252:282:HW5LJDSX3:1:1109:30725:7482/1	60	-
chr12	9684744	9684745	A00252:282:HW5LJDSX3:1:1244:31358:35227	60	-
chr12	9766819	9766820	A00252:282:HW5LJDSX3:1:2517:17445:37027/1	60	-
chr12	10540651	10540652	A00252:282:HW5LJDSX3:4:2530:15971:26553	60	+
chr12	10696260	10696261	A00252:282:HW5LJDSX3:1:1119:17056:21605/1	60	-
chr12	10720287	10720288	A00252:282:HW5LJDSX3:1:1222:10691:37012/1	60	+
chr12	11806290	11806291	A00252:282:HW5LJDSX3:1:2503:21893:20713	60	+
chr12	11868411	11868412	A00252:282:HW5LJDSX3:1:1153:13268:24752/1	60	-
chr12	11872028	11872029	A00252:282:HW5LJDSX3:1:1138:26684:12070/1	60	+
chr12	11899837	11899838	A00252:282:HW5LJDSX3:1:1228:6578:16861/1	60	-
chr12	11933237	11933238	A00252:282:HW5LJDSX3:2:1120:15004:28917/1	60	+
chr12	11933239	11933240	A00252:282:HW5LJDSX3:2:2136:7374:23844	60	+
chr12	12556174	12556175	A00252:282:HW5LJDSX3:1:1202:16902:23625/1	60	+
chr12	14479920	14479921	A00252:282:HW5LJDSX3:1:1132:18466:32095/1	60	+
chr12	14800577	14800578	A00252:282:HW5LJDSX3:4:2366:30978:12273	60	+
chr12	14970781	14970782	A00252:282:HW5LJDSX3:1:1131:4915:3364/1	60	-
chr12	17609212	17609213	A00252:282:HW5LJDSX3:1:2157:31665:34319	60	-
chr12	17966674	17966675	A00252:282:HW5LJDSX3:3:1377:20193:5055/1	60	-
chr12	19049347	19049348	A00252:282:HW5LJDSX3:1:1156:8703:15593/1	60	+
chr12	19221748	19221749	A00252:282:HW5LJDSX3:1:2533:15899:22200/1	60	+
chr12	19256750	19256751	A00252:282:HW5LJDSX3:1:1102:20057:27774/1	60	+
chr12	19260467	19260468	A00252:282:HW5LJDSX3:1:1110:4761:4257/1	60	+
chr12	19260468	19260469	A00252:282:HW5LJDSX3:2:2641:14705:18474	60	+
chr12	19442942	19442943	A00252:282:HW5LJDSX3:1:1271:26738:34272/1	60	-
chr12	19518839	19518840	A00252:282:HW5LJDSX3:1:2615:16288:9878/1	60	-
chr12	19518840	19518841	A00252:282:HW5LJDSX3:1:2131:28474:3552	60	-
chr12	19518841	19518842	A00252:282:HW5LJDSX3:1:1253:25825:7388	60	-
chr12	20570329	20570330	A00252:282:HW5LJDSX3:3:1662:13340:19179	60	+
chr12	21445941	21445942	A00252:282:HW5LJDSX3:1:1161:27100:10504/1	60	+
chr12	21512938	21512939	A00252:282:HW5LJDSX3:1:2449:16866:15671/1	60	-
chr12	21609252	21609253	A00252:282:HW5LJDSX3:1:1328:26729:11804/1	60	+
chr12	21654719	21654720	A00252:282:HW5LJDSX3:1:1102:17580:19570/1	60	+
chr12	22028386	22028387	A00252:282:HW5LJDSX3:4:2639:3568:36479	60	-
chr12	22469326	22469327	A00252:282:HW5LJDSX3:2:1318:14796:3192	60	-
chr12	22506759	22506760	A00252:282:HW5LJDSX3:2:1566:25391:12179	60	-
chr12	22514045	22514046	A00252:282:HW5LJDSX3:1:1439:29550:28463	60	+
chr12	22585945	22585946	A00252:282:HW5LJDSX3:4:2641:18231:10895/1	60	-
chr12	22649008	22649009	A00252:282:HW5LJDSX3:1:1129:12355:16532/1	60	+
chr12	22660900	22660901	A00252:282:HW5LJDSX3:1:1107:15772:1814/1	60	+
chr12	22665138	22665139	A00252:282:HW5LJDSX3:3:2661:9543:12477	60	+
chr12	22682818	22682819	A00252:282:HW5LJDSX3:1:1106:5737:29121/1	60	-
chr12	22684808	22684809	A00252:282:HW5LJDSX3:1:1101:7012:16861/1	60	-
chr12	23812158	23812159	A00252:282:HW5LJDSX3:1:2666:19651:34084	60	+
chr12	24079957	24079958	A00252:282:HW5LJDSX3:3:2616:3595:22247	60	-
chr12	24511825	24511826	A00252:282:HW5LJDSX3:2:2310:19407:12305/1	60	-
chr12	24614266	24614267	A00252:282:HW5LJDSX3:1:1253:27272:2660/1	60	+
chr12	24824630	24824631	A00252:282:HW5LJDSX3:1:1229:15148:24189/1	60	+
chr12	25027198	25027199	A00252:282:HW5LJDSX3:1:1103:9381:31579/1	60	+
chr12	25083077	25083078	A00252:282:HW5LJDSX3:1:1143:7482:32236/1	60	+
chr12	25083078	25083079	A00252:282:HW5LJDSX3:2:1677:31024:20932	60	+
chr12	25083079	25083080	A00252:282:HW5LJDSX3:2:1236:3043:21324/1	60	+
chr12	25501256	25501257	A00252:282:HW5LJDSX3:1:1102:21522:30091/1	60	+
chr12	25521724	25521725	A00252:282:HW5LJDSX3:1:1133:11008:12352/1	60	+
chr12	26492790	26492791	A00252:282:HW5LJDSX3:1:1104:19135:24987/1	60	+
chr12	26721387	26721388	A00252:282:HW5LJDSX3:1:1157:29469:11036/1	60	+
chr12	26987916	26987917	A00252:282:HW5LJDSX3:1:1166:11360:9298/1	60	-
chr12	27712371	27712372	A00252:282:HW5LJDSX3:1:1108:29640:21042/1	60	+
chr12	27735583	27735584	A00252:282:HW5LJDSX3:3:2626:4661:3051	60	+
chr12	27754250	27754251	A00252:282:HW5LJDSX3:1:1666:18032:27555/1	60	+
chr12	27754252	27754253	A00252:282:HW5LJDSX3:1:1323:17020:29434	60	+
chr12	27759786	27759787	A00252:282:HW5LJDSX3:4:2471:29903:17581	60	-
chr12	28197806	28197807	A00252:282:HW5LJDSX3:1:1168:26042:23328	60	-
chr12	28236248	28236249	A00252:282:HW5LJDSX3:1:1135:3920:26850/1	60	-
chr12	28307153	28307154	A00252:282:HW5LJDSX3:1:1103:14561:25394/1	60	-
chr12	28319351	28319352	A00252:282:HW5LJDSX3:1:1134:19723:29074/1	60	+
chr12	28319353	28319354	A00252:282:HW5LJDSX3:4:1408:25798:8813/1	60	+
chr12	28333672	28333673	A00252:282:HW5LJDSX3:3:2364:16215:32581/1	60	-
chr12	28403990	28403991	A00252:282:HW5LJDSX3:1:1615:13078:25864	60	-
chr12	28413665	28413666	A00252:282:HW5LJDSX3:3:1177:13675:31594	60	-
chr12	28433153	28433154	A00252:282:HW5LJDSX3:1:1105:29279:3537/1	60	+
chr12	28544979	28544980	A00252:282:HW5LJDSX3:1:1109:19171:1219/1	60	+
chr12	29177750	29177751	A00252:282:HW5LJDSX3:1:1611:1723:35853/1	60	+
chr12	30532166	30532167	A00252:282:HW5LJDSX3:1:1104:21414:6386/1	60	+
chr12	30677484	30677485	A00252:282:HW5LJDSX3:1:2570:27326:18975/1	60	-
chr12	32115808	32115809	A00252:282:HW5LJDSX3:2:1213:6017:28354/1	60	-
chr12	32243034	32243035	A00252:282:HW5LJDSX3:1:1133:11803:25786/1	60	+
chr12	32293503	32293504	A00252:282:HW5LJDSX3:1:1224:20130:2347/1	60	+
chr12	32703706	32703707	A00252:282:HW5LJDSX3:4:1631:10411:6778	60	+
chr12	33199484	33199485	A00252:282:HW5LJDSX3:3:2201:27814:14465	60	+
chr12	35395769	35395770	A00252:282:HW5LJDSX3:1:2610:17173:19085	60	-
chr12	35464724	35464725	A00252:282:HW5LJDSX3:3:2313:23954:27195/1	60	-
chr12	36321394	36321395	A00252:282:HW5LJDSX3:3:1431:25726:30765/1	60	+
chr12	36538493	36538494	A00252:282:HW5LJDSX3:4:1502:4842:23093	60	+
chr12	36677961	36677962	A00252:282:HW5LJDSX3:1:2164:8196:21386/1	60	+
chr12	36911689	36911690	A00252:282:HW5LJDSX3:2:2640:17029:27038/1	60	-
chr12	39326312	39326313	A00252:282:HW5LJDSX3:1:2566:31729:3521	60	-
chr12	39342454	39342455	A00252:282:HW5LJDSX3:1:2237:24080:22936/1	60	+
chr12	39756925	39756926	A00252:282:HW5LJDSX3:1:1104:8314:14763/1	60	-
chr12	39818382	39818383	A00252:282:HW5LJDSX3:2:2304:23773:6089	60	-
chr12	39829176	39829177	A00252:282:HW5LJDSX3:1:2330:4643:23124/1	60	+
chr12	39870106	39870107	A00252:282:HW5LJDSX3:2:1544:13675:34914/1	60	-
chr12	39924838	39924839	A00252:282:HW5LJDSX3:1:1317:24722:10363/1	60	+
chr12	40023472	40023473	A00252:282:HW5LJDSX3:1:1402:30373:33458/1	60	-
chr12	40023474	40023475	A00252:282:HW5LJDSX3:1:1101:17255:22451/1	60	-
chr12	40024291	40024292	A00252:282:HW5LJDSX3:1:1158:17409:1986	60	+
chr12	40039915	40039916	A00252:282:HW5LJDSX3:1:1273:28574:27117	60	+
chr12	40282647	40282648	A00252:282:HW5LJDSX3:3:1411:7880:36871/1	60	-
chr12	42086709	42086710	A00252:282:HW5LJDSX3:1:1127:23954:6370/1	60	+
chr12	42086711	42086712	A00252:282:HW5LJDSX3:3:2541:16052:6934	60	+
chr12	42380136	42380137	A00252:282:HW5LJDSX3:1:1145:21576:19413/1	60	+
chr12	42422380	42422381	A00252:282:HW5LJDSX3:1:1131:5801:28260/1	60	+
chr12	42422382	42422383	A00252:282:HW5LJDSX3:3:2518:21902:24831/1	60	+
chr12	43421825	43421826	A00252:282:HW5LJDSX3:1:1102:10565:7169	60	-
chr12	43619061	43619062	A00252:282:HW5LJDSX3:1:2312:32172:32221/1	60	+
chr12	43739163	43739164	A00252:282:HW5LJDSX3:1:1123:12653:9189/1	60	+
chr12	43770789	43770790	A00252:282:HW5LJDSX3:4:1221:13340:17769/1	60	-
chr12	43802487	43802488	A00252:282:HW5LJDSX3:4:2538:6488:27258/1	60	-
chr12	45308799	45308800	A00252:282:HW5LJDSX3:1:1270:9200:12821/1	60	+
chr12	45705771	45705772	A00252:282:HW5LJDSX3:1:1253:9715:10269/1	60	-
chr12	45803656	45803657	A00252:282:HW5LJDSX3:1:1415:3667:34648	60	+
chr12	45811546	45811547	A00252:282:HW5LJDSX3:1:1219:19470:17080/1	60	+
chr12	45817159	45817160	A00252:282:HW5LJDSX3:1:1276:8594:27211/1	60	-
chr12	45956586	45956587	A00252:282:HW5LJDSX3:1:1107:2220:36182/1	60	+
chr12	47692923	47692924	A00252:282:HW5LJDSX3:2:2144:27218:8641/1	60	+
chr12	48046556	48046557	A00252:282:HW5LJDSX3:1:1113:26015:5525/1	60	+
chr12	48098623	48098624	A00252:282:HW5LJDSX3:1:1506:16875:12305	60	-
chr12	48287024	48287025	A00252:282:HW5LJDSX3:1:2522:6795:12289	60	+
chr12	50142608	50142609	A00252:282:HW5LJDSX3:1:2603:20057:31845/1	60	+
chr12	50665994	50665995	A00252:282:HW5LJDSX3:1:1240:12337:29403/1	60	+
chr12	50693490	50693491	A00252:282:HW5LJDSX3:1:1303:21549:3270/1	60	+
chr12	50784049	50784050	A00252:282:HW5LJDSX3:1:2255:13132:17942/1	60	-
chr12	50971528	50971529	A00252:282:HW5LJDSX3:1:1230:3052:32925	60	-
chr12	53324206	53324207	A00252:282:HW5LJDSX3:1:1520:6949:20572/1	60	+
chr12	53387474	53387475	A00252:282:HW5LJDSX3:1:1120:19714:15154/1	60	+
chr12	54243319	54243320	A00252:282:HW5LJDSX3:2:2421:28881:17597	60	+
chr12	54281800	54281801	A00252:282:HW5LJDSX3:4:2577:23321:34992	60	+
chr12	54441808	54441809	A00252:282:HW5LJDSX3:3:2236:23927:26741/1	60	+
chr12	54527655	54527656	A00252:282:HW5LJDSX3:1:1322:17571:13761	60	+
chr12	56672488	56672489	A00252:282:HW5LJDSX3:4:2122:5665:24205/1	60	-
chr12	57426076	57426077	A00252:282:HW5LJDSX3:4:2230:2989:19570	60	-
chr12	57875626	57875627	A00252:282:HW5LJDSX3:3:2664:28167:36338/1	60	-
chr12	59617445	59617446	A00252:282:HW5LJDSX3:1:2671:2501:26334/1	60	-
chr12	59634399	59634400	A00252:282:HW5LJDSX3:1:1123:27091:1564/1	60	+
chr12	59634401	59634402	A00252:282:HW5LJDSX3:3:2157:25337:27524/1	60	+
chr12	59659668	59659669	A00252:282:HW5LJDSX3:1:1142:3803:5541/1	60	-
chr12	59660730	59660731	A00252:282:HW5LJDSX3:1:1124:18295:8124/1	60	+
chr12	59775398	59775399	A00252:282:HW5LJDSX3:3:2478:32307:36777/1	60	-
chr12	60304934	60304935	A00252:282:HW5LJDSX3:1:1210:19859:24925/1	60	-
chr12	60571709	60571710	A00252:282:HW5LJDSX3:3:2377:10330:30185	60	-
chr12	60825993	60825994	A00252:282:HW5LJDSX3:1:2128:29604:22921	60	+
chr12	62037714	62037715	A00252:282:HW5LJDSX3:1:1156:26422:10958/1	60	-
chr12	62266710	62266711	A00252:282:HW5LJDSX3:3:1662:26160:6057/1	60	+
chr12	62270594	62270595	A00252:282:HW5LJDSX3:1:1145:11722:28964/1	60	-
chr12	62323836	62323837	A00252:282:HW5LJDSX3:3:2350:14498:19398	60	-
chr12	62326515	62326516	A00252:282:HW5LJDSX3:4:2652:10881:23343	60	-
chr12	62354605	62354606	A00252:282:HW5LJDSX3:1:1364:29668:2738/1	60	+
chr12	62357313	62357314	A00252:282:HW5LJDSX3:1:1160:4137:33270/1	60	-
chr12	62486794	62486795	A00252:282:HW5LJDSX3:2:2245:10212:31861	60	-
chr12	62549486	62549487	A00252:282:HW5LJDSX3:3:1250:15130:10629/1	60	-
chr12	62594104	62594105	A00252:282:HW5LJDSX3:1:1168:8549:3082/1	60	+
chr12	62790396	62790397	A00252:282:HW5LJDSX3:1:2257:11632:9862/1	60	-
chr12	62810175	62810176	A00252:282:HW5LJDSX3:3:2405:12970:14559/1	60	+
chr12	64737316	64737317	A00252:282:HW5LJDSX3:1:1251:21893:5368/1	60	-
chr12	65215300	65215301	A00252:282:HW5LJDSX3:1:1470:25364:28228/1	60	-
chr12	65235679	65235680	A00252:282:HW5LJDSX3:2:1218:20320:10066/1	60	+
chr12	66510786	66510787	A00252:282:HW5LJDSX3:1:1149:9218:2362/1	60	+
chr12	67276641	67276642	A00252:282:HW5LJDSX3:3:2358:7392:21527	60	+
chr12	67779964	67779965	A00252:282:HW5LJDSX3:2:2406:11388:5556/1	60	-
chr12	68303712	68303713	A00252:282:HW5LJDSX3:1:2111:20103:29731	60	-
chr12	69501475	69501476	A00252:282:HW5LJDSX3:1:1232:6063:29371/1	60	-
chr12	69598222	69598223	A00252:282:HW5LJDSX3:3:2147:32226:31156	60	+
chr12	69941225	69941226	A00252:282:HW5LJDSX3:2:2622:21793:27367/1	60	-
chr12	70346903	70346904	A00252:282:HW5LJDSX3:2:2152:25952:15060/1	60	-
chr12	70346905	70346906	A00252:282:HW5LJDSX3:3:2233:7238:5916	60	-
chr12	71788528	71788529	A00252:282:HW5LJDSX3:1:1116:20672:5854	60	+
chr12	71872951	71872952	A00252:282:HW5LJDSX3:1:1148:12780:31172/1	60	+
chr12	73966801	73966802	A00252:282:HW5LJDSX3:4:2164:27823:24471	60	+
chr12	74085824	74085825	A00252:282:HW5LJDSX3:2:1164:27272:7983	60	+
chr12	74095985	74095986	A00252:282:HW5LJDSX3:1:1435:4779:26804	60	+
chr12	74256997	74256998	A00252:282:HW5LJDSX3:2:1272:12581:9345	60	-
chr12	74256998	74256999	A00252:282:HW5LJDSX3:1:1608:28257:4648	60	-
chr12	74338932	74338933	A00252:282:HW5LJDSX3:3:2110:12246:4726	60	-
chr12	74480388	74480389	A00252:282:HW5LJDSX3:3:1201:8612:33379/1	60	+
chr12	74481910	74481911	A00252:282:HW5LJDSX3:1:1127:16848:25347/1	60	+
chr12	74734724	74734725	A00252:282:HW5LJDSX3:1:2333:13358:31391/1	60	-
chr12	75380716	75380717	A00252:282:HW5LJDSX3:1:1168:20772:3803/1	60	+
chr12	75380717	75380718	A00252:282:HW5LJDSX3:2:2103:10176:4178	60	+
chr12	75974174	75974175	A00252:282:HW5LJDSX3:2:1414:10465:24627/1	60	+
chr12	76060367	76060368	A00252:282:HW5LJDSX3:1:1506:24786:30295	60	-
chr12	76534576	76534577	A00252:282:HW5LJDSX3:1:1119:12906:8249/1	60	-
chr12	76822802	76822803	A00252:282:HW5LJDSX3:1:1513:6831:31704/1	60	+
chr12	76824573	76824574	A00252:282:HW5LJDSX3:1:1217:17354:29418/1	60	+
chr12	78984342	78984343	A00252:282:HW5LJDSX3:2:2606:31738:3192	60	-
chr12	79216817	79216818	A00252:282:HW5LJDSX3:1:1121:10565:23766/1	60	+
chr12	79216818	79216819	A00252:282:HW5LJDSX3:1:2130:30915:35869	60	+
chr12	79291210	79291211	A00252:282:HW5LJDSX3:3:2132:14724:9893/1	60	-
chr12	79301671	79301672	A00252:282:HW5LJDSX3:4:2135:6876:18537	60	-
chr12	79301673	79301674	A00252:282:HW5LJDSX3:3:1239:18557:33567	60	-
chr12	79611583	79611584	A00252:282:HW5LJDSX3:1:1105:28881:7670/1	60	+
chr12	79613435	79613436	A00252:282:HW5LJDSX3:3:2250:25934:10770	60	-
chr12	79801564	79801565	A00252:282:HW5LJDSX3:3:2142:25021:27258	60	-
chr12	80019818	80019819	A00252:282:HW5LJDSX3:1:1120:9028:13620/1	60	+
chr12	80230419	80230420	A00252:282:HW5LJDSX3:1:1107:26838:20228/1	60	+
chr12	80297525	80297526	A00252:282:HW5LJDSX3:1:1319:25654:36464	60	+
chr12	81940623	81940624	A00252:282:HW5LJDSX3:1:1104:30264:9815/1	60	-
chr12	82439318	82439319	A00252:282:HW5LJDSX3:2:1450:12255:29982/1	60	-
chr12	82448198	82448199	A00252:282:HW5LJDSX3:1:1158:8947:17425/1	60	+
chr12	82512111	82512112	A00252:282:HW5LJDSX3:1:1201:9236:10316/1	60	-
chr12	82532382	82532383	A00252:282:HW5LJDSX3:4:1554:17273:8735/1	60	-
chr12	82633737	82633738	A00252:282:HW5LJDSX3:4:1559:19361:16799	60	+
chr12	82933531	82933532	A00252:282:HW5LJDSX3:1:1103:18159:10676/1	60	+
chr12	83042049	83042050	A00252:282:HW5LJDSX3:1:1475:13883:17080/1	60	-
chr12	83071194	83071195	A00252:282:HW5LJDSX3:1:1168:17861:13604	60	-
chr12	83211249	83211250	A00252:282:HW5LJDSX3:2:2341:29785:32565	60	-
chr12	85412322	85412323	A00252:282:HW5LJDSX3:1:1116:15609:31657/1	60	+
chr12	85715421	85715422	A00252:282:HW5LJDSX3:1:1119:3522:29512/1	60	+
chr12	85715422	85715423	A00252:282:HW5LJDSX3:4:2610:29125:34835	60	+
chr12	85715423	85715424	A00252:282:HW5LJDSX3:2:2153:19678:13745	60	+
chr12	85910138	85910139	A00252:282:HW5LJDSX3:4:1460:25717:16470/1	60	-
chr12	87741124	87741125	A00252:282:HW5LJDSX3:1:1349:2935:15812/1	60	-
chr12	88060348	88060349	A00252:282:HW5LJDSX3:1:1532:28492:30170	60	-
chr12	88146856	88146857	A00252:282:HW5LJDSX3:1:1112:6677:24205/1	60	+
chr12	88169971	88169972	A00252:282:HW5LJDSX3:1:1127:13612:1016	60	+
chr12	88177152	88177153	A00252:282:HW5LJDSX3:2:2332:20699:24439	60	+
chr12	88189331	88189332	A00252:282:HW5LJDSX3:3:2321:14244:10473/1	60	-
chr12	88192042	88192043	A00252:282:HW5LJDSX3:1:1115:15221:21371/1	60	+
chr12	89148046	89148047	A00252:282:HW5LJDSX3:2:2448:32705:21057	60	-
chr12	89156088	89156089	A00252:282:HW5LJDSX3:1:1109:25536:4131/1	60	+
chr12	89239773	89239774	A00252:282:HW5LJDSX3:2:2320:29749:17879	60	-
chr12	89239774	89239775	A00252:282:HW5LJDSX3:1:1373:6479:34319/1	60	-
chr12	89603237	89603238	A00252:282:HW5LJDSX3:1:2522:20808:32362	60	-
chr12	89609570	89609571	A00252:282:HW5LJDSX3:1:1127:24071:35916/1	60	+
chr12	89626912	89626913	A00252:282:HW5LJDSX3:2:2602:4924:5885	60	-
chr12	89635633	89635634	A00252:282:HW5LJDSX3:1:1171:20618:6731/1	60	+
chr12	89635634	89635635	A00252:282:HW5LJDSX3:1:2130:12789:33160	60	+
chr12	89639862	89639863	A00252:282:HW5LJDSX3:1:1360:27624:10473/1	60	+
chr12	89690460	89690461	A00252:282:HW5LJDSX3:1:2366:24279:35117	60	-
chr12	89703261	89703262	A00252:282:HW5LJDSX3:1:1373:10077:8516/1	60	+
chr12	91685842	91685843	A00252:282:HW5LJDSX3:1:1617:9372:1783/1	60	+
chr12	92117795	92117796	A00252:282:HW5LJDSX3:1:1230:13892:21010/1	60	+
chr12	92132269	92132270	A00252:282:HW5LJDSX3:1:2263:12400:29418	60	-
chr12	92802974	92802975	A00252:282:HW5LJDSX3:1:1127:13612:8656/1	60	-
chr12	92844611	92844612	A00252:282:HW5LJDSX3:1:2444:16007:23265/1	60	+
chr12	93495573	93495574	A00252:282:HW5LJDSX3:3:2115:28836:18897	60	-
chr12	93836922	93836923	A00252:282:HW5LJDSX3:1:1420:13612:15890/1	60	+
chr12	94418745	94418746	A00252:282:HW5LJDSX3:3:1324:28962:20400	60	-
chr12	95308809	95308810	A00252:282:HW5LJDSX3:1:1254:8901:36135/1	60	-
chr12	95557160	95557161	A00252:282:HW5LJDSX3:4:2567:6090:20650/1	60	+
chr12	100045181	100045182	A00252:282:HW5LJDSX3:2:2377:11342:14246	60	-
chr12	101388024	101388025	A00252:282:HW5LJDSX3:1:1102:24804:29669/1	60	+
chr12	101606506	101606507	A00252:282:HW5LJDSX3:4:2620:32814:34773	60	+
chr12	101758373	101758374	A00252:282:HW5LJDSX3:1:1545:15727:25504/1	60	+
chr12	101836744	101836745	A00252:282:HW5LJDSX3:2:1534:24442:33019	60	+
chr12	102031971	102031972	A00252:282:HW5LJDSX3:1:1125:13847:18991/1	60	+
chr12	102056737	102056738	A00252:282:HW5LJDSX3:1:1117:5828:8735	60	-
chr12	102193584	102193585	A00252:282:HW5LJDSX3:3:1409:23023:25113/1	60	+
chr12	103258385	103258386	A00252:282:HW5LJDSX3:1:1226:26612:11913/1	60	-
chr12	103334878	103334879	A00252:282:HW5LJDSX3:2:1448:19343:30420/1	60	-
chr12	103804147	103804148	A00252:282:HW5LJDSX3:1:1102:25283:21010/1	60	+
chr12	104082520	104082521	A00252:282:HW5LJDSX3:1:1208:17734:17926	60	+
chr12	104630386	104630387	A00252:282:HW5LJDSX3:3:2132:19325:14638	60	-
chr12	105164060	105164061	A00252:282:HW5LJDSX3:1:1417:3577:30013	60	-
chr12	106901712	106901713	A00252:282:HW5LJDSX3:4:2531:19714:25332/1	60	+
chr12	107021108	107021109	A00252:282:HW5LJDSX3:4:2316:11044:29888/1	60	-
chr12	108176964	108176965	A00252:282:HW5LJDSX3:3:2518:2537:15342	60	-
chr12	108176965	108176966	A00252:282:HW5LJDSX3:3:1658:15411:10645	60	-
chr12	108810347	108810348	A00252:282:HW5LJDSX3:2:2431:28800:32362/1	60	-
chr12	109355908	109355909	A00252:282:HW5LJDSX3:2:1461:7319:30577/1	60	+
chr12	109974377	109974378	A00252:282:HW5LJDSX3:1:2310:15085:32346	60	-
chr12	110215192	110215193	A00252:282:HW5LJDSX3:2:2103:6605:36855	60	-
chr12	110383272	110383273	A00252:282:HW5LJDSX3:4:1221:21025:22654/1	60	+
chr12	112246700	112246701	A00252:282:HW5LJDSX3:4:2107:4652:21981	60	-
chr12	112519414	112519415	A00252:282:HW5LJDSX3:1:2516:7184:33536	60	-
chr12	113516512	113516513	A00252:282:HW5LJDSX3:2:1616:18602:28761/1	60	+
chr12	114512973	114512974	A00252:282:HW5LJDSX3:1:2158:12680:28995/1	60	+
chr12	115099019	115099020	A00252:282:HW5LJDSX3:1:1440:29894:20196/1	60	-
chr12	116004341	116004342	A00252:282:HW5LJDSX3:4:1129:9236:22811/1	60	-
chr12	116004342	116004343	A00252:282:HW5LJDSX3:1:1640:28528:9752	60	-
chr12	116094928	116094929	A00252:282:HW5LJDSX3:1:1117:9525:24878/1	60	+
chr12	116641580	116641581	A00252:282:HW5LJDSX3:4:2630:1389:20306	60	-
chr12	117170974	117170975	A00252:282:HW5LJDSX3:1:1140:17309:33035/1	60	+
chr12	118196850	118196851	A00252:282:HW5LJDSX3:1:1132:16604:19319/1	60	-
chr12	118197299	118197300	A00252:282:HW5LJDSX3:2:2261:29640:17848/1	60	+
chr12	118331819	118331820	A00252:282:HW5LJDSX3:1:1134:13512:18537/1	60	-
chr12	119709014	119709015	A00252:282:HW5LJDSX3:1:2303:7554:5901/1	60	-
chr12	119751201	119751202	A00252:282:HW5LJDSX3:1:2130:8721:26209	60	+
chr12	120539890	120539891	A00252:282:HW5LJDSX3:1:2668:30834:30279/1	60	-
chr12	120810049	120810050	A00252:282:HW5LJDSX3:1:1138:8440:34491/1	60	+
chr12	121316826	121316827	A00252:282:HW5LJDSX3:4:1551:4463:15233	60	+
chr12	122519388	122519389	A00252:282:HW5LJDSX3:2:2102:27624:34585	60	-
chr12	122570477	122570478	A00252:282:HW5LJDSX3:3:2216:10402:25833	60	+
chr12	122614031	122614032	A00252:282:HW5LJDSX3:1:1323:14552:18176/1	60	+
chr12	122614033	122614034	A00252:282:HW5LJDSX3:1:1101:17797:32158/1	60	+
chr12	122614034	122614035	A00252:282:HW5LJDSX3:3:2416:28230:34256/1	60	+
chr12	122614036	122614037	A00252:282:HW5LJDSX3:1:1466:9679:13589	60	+
chr12	122614038	122614039	A00252:282:HW5LJDSX3:2:2219:30002:23484/1	60	+
chr12	122617529	122617530	A00252:282:HW5LJDSX3:1:1106:6099:30499/1	60	+
chr12	122617536	122617537	A00252:282:HW5LJDSX3:1:2554:28528:7247/1	60	+
chr12	122629751	122629752	A00252:282:HW5LJDSX3:1:1106:28637:26475/1	60	+
chr12	122755392	122755393	A00252:282:HW5LJDSX3:4:2153:14064:27414	60	-
chr12	123293180	123293181	A00252:282:HW5LJDSX3:1:2611:31675:32518	60	-
chr12	123312999	123313000	A00252:282:HW5LJDSX3:2:2136:8919:30373	60	-
chr12	123313001	123313002	A00252:282:HW5LJDSX3:1:2152:13150:23453	60	-
chr12	123740993	123740994	A00252:282:HW5LJDSX3:4:2548:18050:15499	60	-
chr12	123984606	123984607	A00252:282:HW5LJDSX3:4:1117:12029:25081	60	+
chr12	125088482	125088483	A00252:282:HW5LJDSX3:1:1108:4001:10488/1	60	+
chr12	125088484	125088485	A00252:282:HW5LJDSX3:3:1365:32416:13761	60	+
chr12	127695008	127695009	A00252:282:HW5LJDSX3:3:2630:31810:4539	60	+
chr12	129329731	129329732	A00252:282:HW5LJDSX3:1:1161:7925:9173/1	60	+
chr12	129364608	129364609	A00252:282:HW5LJDSX3:2:1346:30996:1376	60	-
chr12	129593801	129593802	A00252:282:HW5LJDSX3:1:1137:19506:19899/1	60	+
chr12	131715536	131715537	A00252:282:HW5LJDSX3:1:2231:31647:19664/1	60	+
chr12	131715538	131715539	A00252:282:HW5LJDSX3:3:2518:16532:22858	60	+
chr12	131717216	131717217	A00252:282:HW5LJDSX3:1:1171:7346:22200/1	60	+
chr12	131790019	131790020	A00252:282:HW5LJDSX3:3:1354:14127:34162/1	60	-
chr12	131790021	131790022	A00252:282:HW5LJDSX3:1:2206:23610:35117	60	-
chr12	131790023	131790024	A00252:282:HW5LJDSX3:2:1327:15329:36025/1	60	-
chr12	131952415	131952416	A00252:282:HW5LJDSX3:1:2510:16685:3615/1	60	-
chr12	131964530	131964531	A00252:282:HW5LJDSX3:4:1420:10619:29810	60	-
chr12	131975498	131975499	A00252:282:HW5LJDSX3:2:1137:14660:26757	60	-
chr13	19106615	19106616	A00252:282:HW5LJDSX3:1:2168:14660:10504/1	60	+
chr13	19281692	19281693	A00252:282:HW5LJDSX3:1:1433:7880:11162/1	60	-
chr13	19707228	19707229	A00252:282:HW5LJDSX3:2:2176:2944:1705	60	-
chr13	19755416	19755417	A00252:282:HW5LJDSX3:2:2218:4345:34381	60	-
chr13	19755417	19755418	A00252:282:HW5LJDSX3:1:2305:11568:9596/1	60	-
chr13	19770638	19770639	A00252:282:HW5LJDSX3:3:1312:10375:27696	60	-
chr13	20003936	20003937	A00252:282:HW5LJDSX3:1:2130:7591:26944	60	+
chr13	20016284	20016285	A00252:282:HW5LJDSX3:1:1167:24939:35978/1	60	+
chr13	20019435	20019436	A00252:282:HW5LJDSX3:2:2115:18593:11021	60	+
chr13	20022317	20022318	A00252:282:HW5LJDSX3:1:1142:8395:16658	60	-
chr13	20076132	20076133	A00252:282:HW5LJDSX3:1:1149:2645:7326/1	60	-
chr13	20084760	20084761	A00252:282:HW5LJDSX3:3:1530:11767:24095	60	+
chr13	20593909	20593910	A00252:282:HW5LJDSX3:1:1118:19596:14105/1	60	+
chr13	20626248	20626249	A00252:282:HW5LJDSX3:4:2544:31512:28761/1	60	+
chr13	20672145	20672146	A00252:282:HW5LJDSX3:2:1321:5358:28056/1	60	+
chr13	20818271	20818272	A00252:282:HW5LJDSX3:1:1115:17680:19586/1	60	+
chr13	20832016	20832017	A00252:282:HW5LJDSX3:1:1114:13322:4429	60	+
chr13	21155235	21155236	A00252:282:HW5LJDSX3:1:1116:21983:36057/1	60	+
chr13	21155237	21155238	A00252:282:HW5LJDSX3:2:2151:21947:32894	60	+
chr13	21390283	21390284	A00252:282:HW5LJDSX3:3:1153:27380:15749	60	-
chr13	21584912	21584913	A00252:282:HW5LJDSX3:4:1139:12219:6590	60	-
chr13	23514747	23514748	A00252:282:HW5LJDSX3:1:2360:6388:28808	60	-
chr13	23806015	23806016	A00252:282:HW5LJDSX3:1:1664:12888:24189/1	60	-
chr13	23862821	23862822	A00252:282:HW5LJDSX3:1:1137:18873:2675/1	60	+
chr13	24418443	24418444	A00252:282:HW5LJDSX3:1:2367:13476:7075/1	60	+
chr13	24440449	24440450	A00252:282:HW5LJDSX3:1:1124:22806:20885/1	60	+
chr13	24440450	24440451	A00252:282:HW5LJDSX3:2:2218:9254:36996	60	+
chr13	25279980	25279981	A00252:282:HW5LJDSX3:1:2129:11632:7420	60	-
chr13	25279982	25279983	A00252:282:HW5LJDSX3:2:2535:8910:33051	60	-
chr13	26278643	26278644	A00252:282:HW5LJDSX3:1:1108:13711:30185/1	60	+
chr13	28233702	28233703	A00252:282:HW5LJDSX3:1:1167:17499:13103/1	60	+
chr13	28236582	28236583	A00252:282:HW5LJDSX3:3:1156:32380:20181	60	-
chr13	28260546	28260547	A00252:282:HW5LJDSX3:1:1149:27236:10520/1	60	+
chr13	28378440	28378441	A00252:282:HW5LJDSX3:1:2333:27507:6104/1	60	+
chr13	28429347	28429348	A00252:282:HW5LJDSX3:2:1252:3812:31516	60	+
chr13	28679192	28679193	A00252:282:HW5LJDSX3:1:2601:25138:10269	60	-
chr13	29755790	29755791	A00252:282:HW5LJDSX3:2:1132:17824:8249/1	60	-
chr13	29789818	29789819	A00252:282:HW5LJDSX3:1:1102:1497:6277/1	60	+
chr13	30710116	30710117	A00252:282:HW5LJDSX3:4:1168:27317:12289/1	60	-
chr13	31155163	31155164	A00252:282:HW5LJDSX3:1:2221:2528:35618/1	60	+
chr13	31155164	31155165	A00252:282:HW5LJDSX3:1:2130:27498:36088	60	+
chr13	32473049	32473050	A00252:282:HW5LJDSX3:1:2502:23665:1924/1	60	+
chr13	32661111	32661112	A00252:282:HW5LJDSX3:1:1336:10556:2331/1	60	-
chr13	32693059	32693060	A00252:282:HW5LJDSX3:1:1131:24035:9674/1	60	+
chr13	32695038	32695039	A00252:282:HW5LJDSX3:1:1341:11234:30749/1	60	+
chr13	32754565	32754566	A00252:282:HW5LJDSX3:3:2616:19099:7169	60	-
chr13	32760612	32760613	A00252:282:HW5LJDSX3:1:1121:8675:26663/1	60	+
chr13	32776554	32776555	A00252:282:HW5LJDSX3:1:1142:18150:34648/1	60	+
chr13	34207053	34207054	A00252:282:HW5LJDSX3:1:2442:18701:2628/1	60	+
chr13	35464519	35464520	A00252:282:HW5LJDSX3:1:2214:10999:27023/1	60	+
chr13	35490603	35490604	A00252:282:HW5LJDSX3:1:1107:18602:23719/1	60	-
chr13	35554455	35554456	A00252:282:HW5LJDSX3:1:1359:14534:24533/1	60	-
chr13	36754235	36754236	A00252:282:HW5LJDSX3:1:1152:10303:8312/1	60	+
chr13	36826626	36826627	A00252:282:HW5LJDSX3:1:1351:22146:2707/1	60	+
chr13	36826628	36826629	A00252:282:HW5LJDSX3:2:2476:2094:16297	60	+
chr13	38010776	38010777	A00252:282:HW5LJDSX3:1:1118:7600:22388/1	60	+
chr13	38128261	38128262	A00252:282:HW5LJDSX3:1:1110:1280:33270/1	60	+
chr13	38333193	38333194	A00252:282:HW5LJDSX3:1:1375:17183:36323	60	-
chr13	38358064	38358065	A00252:282:HW5LJDSX3:1:1310:25654:29324/1	60	-
chr13	39040169	39040170	A00252:282:HW5LJDSX3:1:2553:18132:20337/1	60	-
chr13	39165998	39165999	A00252:282:HW5LJDSX3:1:1205:18267:24236	60	+
chr13	39685047	39685048	A00252:282:HW5LJDSX3:1:1176:13042:22764/1	60	+
chr13	39739748	39739749	A00252:282:HW5LJDSX3:1:2321:30870:31031	60	+
chr13	40976088	40976089	A00252:282:HW5LJDSX3:3:1304:32199:35368	60	-
chr13	40988999	40989000	A00252:282:HW5LJDSX3:1:1130:11017:33692/1	60	+
chr13	40989001	40989002	A00252:282:HW5LJDSX3:1:2533:22742:1204	60	+
chr13	41218887	41218888	A00252:282:HW5LJDSX3:1:1138:4065:35837/1	60	+
chr13	41218888	41218889	A00252:282:HW5LJDSX3:2:2119:31376:14152	60	+
chr13	41243972	41243973	A00252:282:HW5LJDSX3:1:1129:4453:7294/1	60	+
chr13	41333942	41333943	A00252:282:HW5LJDSX3:1:1111:19678:24455/1	60	+
chr13	41655287	41655288	A00252:282:HW5LJDSX3:2:1516:20473:11647	60	+
chr13	41716075	41716076	A00252:282:HW5LJDSX3:3:1120:31087:23202/1	60	+
chr13	41796641	41796642	A00252:282:HW5LJDSX3:2:1528:9227:25426	60	-
chr13	42151179	42151180	A00252:282:HW5LJDSX3:1:1125:29243:26396/1	60	+
chr13	42158951	42158952	A00252:282:HW5LJDSX3:1:1102:7798:4319/1	60	+
chr13	44478808	44478809	A00252:282:HW5LJDSX3:1:1108:14606:34366/1	60	-
chr13	44926683	44926684	A00252:282:HW5LJDSX3:4:1226:28809:5729/1	60	-
chr13	45112375	45112376	A00252:282:HW5LJDSX3:1:2350:20247:20181/1	60	+
chr13	45962357	45962358	A00252:282:HW5LJDSX3:1:1144:18222:31297/1	60	+
chr13	45994682	45994683	A00252:282:HW5LJDSX3:1:1110:9335:32315/1	60	+
chr13	46014409	46014410	A00252:282:HW5LJDSX3:1:2334:27353:28761	60	-
chr13	46044980	46044981	A00252:282:HW5LJDSX3:3:1314:25654:5118	60	+
chr13	47920976	47920977	A00252:282:HW5LJDSX3:3:1110:23827:30796	60	+
chr13	47994752	47994753	A00252:282:HW5LJDSX3:2:1215:31611:13244	60	-
chr13	48453683	48453684	A00252:282:HW5LJDSX3:1:2457:31729:10347	60	+
chr13	49192111	49192112	A00252:282:HW5LJDSX3:1:1615:16640:5697/1	60	+
chr13	49450993	49450994	A00252:282:HW5LJDSX3:1:1316:24126:8234/1	60	+
chr13	49459221	49459222	A00252:282:HW5LJDSX3:4:2203:1362:2347	60	-
chr13	49734702	49734703	A00252:282:HW5LJDSX3:1:1167:14217:15499/1	60	+
chr13	50069785	50069786	A00252:282:HW5LJDSX3:1:1159:21206:34804/1	60	+
chr13	50201370	50201371	A00252:282:HW5LJDSX3:1:2447:13051:30671/1	60	-
chr13	50209398	50209399	A00252:282:HW5LJDSX3:1:1477:15727:28009/1	60	+
chr13	50455454	50455455	A00252:282:HW5LJDSX3:2:2607:19018:36777	60	-
chr13	50703566	50703567	A00252:282:HW5LJDSX3:3:2405:14498:13855	60	-
chr13	50734780	50734781	A00252:282:HW5LJDSX3:1:1122:18285:35289	60	-
chr13	52155716	52155717	A00252:282:HW5LJDSX3:2:1145:11939:21261/1	60	-
chr13	52256988	52256989	A00252:282:HW5LJDSX3:2:2248:31051:7889/1	60	-
chr13	55282377	55282378	A00252:282:HW5LJDSX3:1:1324:8992:34350/1	60	+
chr13	56408610	56408611	A00252:282:HW5LJDSX3:1:1262:5439:35963	60	-
chr13	59568253	59568254	A00252:282:HW5LJDSX3:1:2212:14344:24017/1	60	+
chr13	59801774	59801775	A00252:282:HW5LJDSX3:1:1205:25409:34037	60	-
chr13	59801775	59801776	A00252:282:HW5LJDSX3:3:1103:7328:26428	60	-
chr13	59837850	59837851	A00252:282:HW5LJDSX3:3:2152:29731:14340	60	-
chr13	59891052	59891053	A00252:282:HW5LJDSX3:1:2533:31928:5274	60	-
chr13	59926138	59926139	A00252:282:HW5LJDSX3:3:1264:17020:25864	60	-
chr13	59957228	59957229	A00252:282:HW5LJDSX3:1:1121:10122:21120	60	-
chr13	59981108	59981109	A00252:282:HW5LJDSX3:1:1525:18385:10097	60	-
chr13	60003380	60003381	A00252:282:HW5LJDSX3:1:1157:5990:10833/1	60	+
chr13	60074343	60074344	A00252:282:HW5LJDSX3:1:1467:9679:33880/1	60	+
chr13	60081231	60081232	A00252:282:HW5LJDSX3:2:1524:16938:35587	60	-
chr13	60081233	60081234	A00252:282:HW5LJDSX3:1:1158:29396:10535/1	60	-
chr13	60132181	60132182	A00252:282:HW5LJDSX3:1:2360:15356:26209/1	60	+
chr13	60440694	60440695	A00252:282:HW5LJDSX3:1:1157:1190:20995/1	60	+
chr13	60545242	60545243	A00252:282:HW5LJDSX3:1:1256:1334:13291/1	60	-
chr13	61063218	61063219	A00252:282:HW5LJDSX3:1:1171:24912:11005/1	60	-
chr13	61213469	61213470	A00252:282:HW5LJDSX3:1:2129:2727:9972/1	60	+
chr13	61690991	61690992	A00252:282:HW5LJDSX3:1:1207:9335:1971/1	60	+
chr13	61690993	61690994	A00252:282:HW5LJDSX3:2:2151:27579:36824	60	+
chr13	61955286	61955287	A00252:282:HW5LJDSX3:3:1104:18295:31798	60	-
chr13	62283365	62283366	A00252:282:HW5LJDSX3:1:1123:8567:18396/1	60	+
chr13	62283367	62283368	A00252:282:HW5LJDSX3:3:2541:19949:15154	60	+
chr13	62298657	62298658	A00252:282:HW5LJDSX3:2:2671:10059:26741	60	-
chr13	62628983	62628984	A00252:282:HW5LJDSX3:1:1117:8811:8265	60	-
chr13	62854739	62854740	A00252:282:HW5LJDSX3:1:1160:5421:27759/1	60	+
chr13	62889864	62889865	A00252:282:HW5LJDSX3:1:1151:5529:24502/1	60	+
chr13	63059186	63059187	A00252:282:HW5LJDSX3:1:1105:9209:4758/1	60	-
chr13	63192697	63192698	A00252:282:HW5LJDSX3:1:1116:20292:27680/1	60	+
chr13	63240577	63240578	A00252:282:HW5LJDSX3:3:2350:6967:34100	60	-
chr13	63690982	63690983	A00252:282:HW5LJDSX3:1:1654:30544:8891/1	60	-
chr13	64021206	64021207	A00252:282:HW5LJDSX3:1:1278:23692:35853/1	60	+
chr13	64038657	64038658	A00252:282:HW5LJDSX3:1:2266:16459:13526	60	-
chr13	64072327	64072328	A00252:282:HW5LJDSX3:1:1140:22218:16611/1	60	+
chr13	64089210	64089211	A00252:282:HW5LJDSX3:1:1211:31241:2550/1	60	+
chr13	64155483	64155484	A00252:282:HW5LJDSX3:1:1229:19506:19680/1	60	+
chr13	64338591	64338592	A00252:282:HW5LJDSX3:2:1675:4517:20807	60	+
chr13	64438892	64438893	A00252:282:HW5LJDSX3:1:1236:28330:36777/1	60	+
chr13	64468465	64468466	A00252:282:HW5LJDSX3:3:1356:16297:28275	60	-
chr13	64799698	64799699	A00252:282:HW5LJDSX3:1:2572:12346:16391/1	60	+
chr13	64876290	64876291	A00252:282:HW5LJDSX3:4:2620:4128:11052	60	+
chr13	65156838	65156839	A00252:282:HW5LJDSX3:2:2377:2537:2127	60	-
chr13	65899421	65899422	A00252:282:HW5LJDSX3:1:1106:8368:7216/1	60	+
chr13	65899423	65899424	A00252:282:HW5LJDSX3:3:2635:25852:26475	60	+
chr13	66159239	66159240	A00252:282:HW5LJDSX3:1:1109:1705:30436/1	60	+
chr13	66353150	66353151	A00252:282:HW5LJDSX3:4:1606:32859:12336	60	-
chr13	66693477	66693478	A00252:282:HW5LJDSX3:1:1143:30120:33771/1	60	+
chr13	66987027	66987028	A00252:282:HW5LJDSX3:1:1104:20925:15875/1	60	+
chr13	67042408	67042409	A00252:282:HW5LJDSX3:3:2233:5385:23625/1	60	-
chr13	67068554	67068555	A00252:282:HW5LJDSX3:2:1526:11903:32690	60	+
chr13	67142547	67142548	A00252:282:HW5LJDSX3:1:1246:31051:5666	60	+
chr13	67142548	67142549	A00252:282:HW5LJDSX3:4:1555:8739:23202	60	+
chr13	67764511	67764512	A00252:282:HW5LJDSX3:1:1154:25382:18396/1	60	-
chr13	67808163	67808164	A00252:282:HW5LJDSX3:2:1256:12319:31093/1	60	-
chr13	68019359	68019360	A00252:282:HW5LJDSX3:4:1369:29631:28385	60	-
chr13	68357873	68357874	A00252:282:HW5LJDSX3:4:2359:29875:4069	60	+
chr13	69155493	69155494	A00252:282:HW5LJDSX3:4:1575:27805:26287/1	60	-
chr13	69332564	69332565	A00252:282:HW5LJDSX3:4:2638:23466:5619	60	-
chr13	69374250	69374251	A00252:282:HW5LJDSX3:1:1109:11731:12320/1	60	+
chr13	70915167	70915168	A00252:282:HW5LJDSX3:1:1547:24813:16658	60	+
chr13	71060499	71060500	A00252:282:HW5LJDSX3:2:2218:23628:32330	60	-
chr13	71060500	71060501	A00252:282:HW5LJDSX3:1:2644:6614:10755/1	60	-
chr13	71593544	71593545	A00252:282:HW5LJDSX3:3:1515:24777:32283	60	-
chr13	71721389	71721390	A00252:282:HW5LJDSX3:2:1112:11623:26318	60	-
chr13	71721391	71721392	A00252:282:HW5LJDSX3:1:1117:11107:1188/1	60	-
chr13	71729030	71729031	A00252:282:HW5LJDSX3:1:1338:17888:34788/1	60	-
chr13	71775598	71775599	A00252:282:HW5LJDSX3:1:1378:29505:19961/1	60	+
chr13	71801964	71801965	A00252:282:HW5LJDSX3:2:2219:4553:8719	60	+
chr13	71801965	71801966	A00252:282:HW5LJDSX3:2:2151:6750:33755	60	+
chr13	71838174	71838175	A00252:282:HW5LJDSX3:1:1110:11451:31845/1	60	+
chr13	72823696	72823697	A00252:282:HW5LJDSX3:2:2110:18331:27445	60	-
chr13	72847107	72847108	A00252:282:HW5LJDSX3:1:1440:29568:20134	60	-
chr13	72967154	72967155	A00252:282:HW5LJDSX3:1:2274:24740:8703/1	60	-
chr13	73762410	73762411	A00252:282:HW5LJDSX3:1:1125:17002:12023/1	60	+
chr13	74221208	74221209	A00252:282:HW5LJDSX3:2:1463:30436:31532	60	+
chr13	74222191	74222192	A00252:282:HW5LJDSX3:1:1160:14036:1752/1	60	+
chr13	75316756	75316757	A00252:282:HW5LJDSX3:1:1316:9471:6997	60	-
chr13	75351394	75351395	A00252:282:HW5LJDSX3:1:1311:18918:22639/1	60	-
chr13	75546045	75546046	A00252:282:HW5LJDSX3:4:2375:22625:6104/1	60	+
chr13	75841599	75841600	A00252:282:HW5LJDSX3:2:2666:17318:28260	60	-
chr13	77024227	77024228	A00252:282:HW5LJDSX3:2:1403:16278:36511	60	-
chr13	77102553	77102554	A00252:282:HW5LJDSX3:2:2654:6343:10817	60	-
chr13	77114121	77114122	A00252:282:HW5LJDSX3:1:1163:32588:24893/1	60	-
chr13	77130503	77130504	A00252:282:HW5LJDSX3:1:1224:7826:3333/1	60	+
chr13	77134547	77134548	A00252:282:HW5LJDSX3:1:1111:27308:25269/1	60	-
chr13	77597948	77597949	A00252:282:HW5LJDSX3:2:1424:27579:12524/1	60	+
chr13	77760262	77760263	A00252:282:HW5LJDSX3:1:1240:10059:25770/1	60	+
chr13	77760263	77760264	A00252:282:HW5LJDSX3:1:2130:24985:35556	60	+
chr13	77855182	77855183	A00252:282:HW5LJDSX3:1:1229:28113:23594	60	-
chr13	78636579	78636580	A00252:282:HW5LJDSX3:1:1632:15420:1297	60	-
chr13	78646073	78646074	A00252:282:HW5LJDSX3:1:1104:12581:3521/1	60	+
chr13	78886881	78886882	A00252:282:HW5LJDSX3:1:1272:4580:15875/1	60	-
chr13	79328992	79328993	A00252:282:HW5LJDSX3:1:1233:29396:29575/1	60	+
chr13	79335382	79335383	A00252:282:HW5LJDSX3:2:2534:18322:22357	60	+
chr13	79349478	79349479	A00252:282:HW5LJDSX3:1:2429:3658:24111	60	+
chr13	79350151	79350152	A00252:282:HW5LJDSX3:1:1109:26015:22404/1	60	+
chr13	79353822	79353823	A00252:282:HW5LJDSX3:2:2151:25048:30780	60	-
chr13	79353824	79353825	A00252:282:HW5LJDSX3:1:1320:19208:33129	60	-
chr13	79362318	79362319	A00252:282:HW5LJDSX3:1:1338:15718:30718/1	60	+
chr13	79403986	79403987	A00252:282:HW5LJDSX3:1:2543:4246:21402	60	-
chr13	79496548	79496549	A00252:282:HW5LJDSX3:1:2361:19416:23437/1	60	+
chr13	79544210	79544211	A00252:282:HW5LJDSX3:1:1148:25581:26381/1	60	+
chr13	79544841	79544842	A00252:282:HW5LJDSX3:1:1267:25093:24940/1	60	+
chr13	81798251	81798252	A00252:282:HW5LJDSX3:1:1118:4652:32597/1	60	-
chr13	81824954	81824955	A00252:282:HW5LJDSX3:1:1110:25617:32894/1	60	+
chr13	81824955	81824956	A00252:282:HW5LJDSX3:2:2107:27100:18364	60	+
chr13	82685802	82685803	A00252:282:HW5LJDSX3:1:1305:13367:11804/1	60	+
chr13	82717980	82717981	A00252:282:HW5LJDSX3:2:2640:8910:21778/1	60	+
chr13	83051468	83051469	A00252:282:HW5LJDSX3:1:1648:18511:21151	60	-
chr13	83512804	83512805	A00252:282:HW5LJDSX3:3:1149:7102:30358/1	60	-
chr13	84671342	84671343	A00252:282:HW5LJDSX3:2:1265:30056:6918/1	60	+
chr13	84901206	84901207	A00252:282:HW5LJDSX3:1:1167:27498:11757/1	60	+
chr13	84901207	84901208	A00252:282:HW5LJDSX3:3:2309:31738:5321	60	+
chr13	85292655	85292656	A00252:282:HW5LJDSX3:3:2607:19895:16470	60	+
chr13	85316796	85316797	A00252:282:HW5LJDSX3:1:1149:13033:6684/1	60	-
chr13	85522061	85522062	A00252:282:HW5LJDSX3:1:2130:8305:22827	60	-
chr13	85522062	85522063	A00252:282:HW5LJDSX3:3:1122:9923:5400/1	60	-
chr13	85535857	85535858	A00252:282:HW5LJDSX3:2:2151:13123:29951	60	+
chr13	85630605	85630606	A00252:282:HW5LJDSX3:1:1257:11180:18192/1	60	+
chr13	86105506	86105507	A00252:282:HW5LJDSX3:1:1221:8748:25066/1	60	-
chr13	86163398	86163399	A00252:282:HW5LJDSX3:1:1226:27190:34679/1	60	-
chr13	86296649	86296650	A00252:282:HW5LJDSX3:3:1515:20826:34428/1	60	-
chr13	86341800	86341801	A00252:282:HW5LJDSX3:1:1303:5321:32283	60	-
chr13	86524721	86524722	A00252:282:HW5LJDSX3:1:1107:16495:21950/1	60	+
chr13	86538164	86538165	A00252:282:HW5LJDSX3:1:1136:18620:7811/1	60	+
chr13	86675386	86675387	A00252:282:HW5LJDSX3:1:1164:15203:2832/1	60	+
chr13	86773384	86773385	A00252:282:HW5LJDSX3:1:1108:30101:2769/1	60	+
chr13	86813820	86813821	A00252:282:HW5LJDSX3:1:1274:15863:22420/1	60	+
chr13	87522442	87522443	A00252:282:HW5LJDSX3:1:1123:29740:33739	60	-
chr13	87551069	87551070	A00252:282:HW5LJDSX3:1:1333:5213:32189/1	60	-
chr13	87609337	87609338	A00252:282:HW5LJDSX3:4:1258:31901:29403/1	60	+
chr13	87635445	87635446	A00252:282:HW5LJDSX3:1:2251:7744:24455	60	-
chr13	87683013	87683014	A00252:282:HW5LJDSX3:1:1124:5321:15060/1	60	+
chr13	87829924	87829925	A00252:282:HW5LJDSX3:2:1150:21531:33896	60	+
chr13	88910315	88910316	A00252:282:HW5LJDSX3:1:2105:31864:12367	60	-
chr13	88931936	88931937	A00252:282:HW5LJDSX3:1:1348:30526:36479/1	60	+
chr13	89074482	89074483	A00252:282:HW5LJDSX3:2:1414:10212:5963	60	-
chr13	92418152	92418153	A00252:282:HW5LJDSX3:2:2375:5556:1282/1	60	-
chr13	94219488	94219489	A00252:282:HW5LJDSX3:1:1416:19262:31469/1	60	+
chr13	94630016	94630017	A00252:282:HW5LJDSX3:4:2204:7310:25426	60	-
chr13	95035817	95035818	A00252:282:HW5LJDSX3:1:1111:15212:26897/1	60	-
chr13	95111568	95111569	A00252:282:HW5LJDSX3:1:1156:11704:26021	60	-
chr13	95758765	95758766	A00252:282:HW5LJDSX3:3:1231:14082:5181	60	-
chr13	97992519	97992520	A00252:282:HW5LJDSX3:1:1209:26169:11741/1	60	-
chr13	98120063	98120064	A00252:282:HW5LJDSX3:1:2613:6135:17159	60	-
chr13	98891473	98891474	A00252:282:HW5LJDSX3:1:1140:27263:25692/1	60	+
chr13	98891475	98891476	A00252:282:HW5LJDSX3:2:2153:6822:5196	60	+
chr13	99225178	99225179	A00252:282:HW5LJDSX3:3:1111:11731:5431	60	-
chr13	100098737	100098738	A00252:282:HW5LJDSX3:1:1110:31213:11209/1	60	+
chr13	100300786	100300787	A00252:282:HW5LJDSX3:1:1159:3378:5807	60	-
chr13	101895299	101895300	A00252:282:HW5LJDSX3:1:1112:18918:12712/1	60	-
chr13	102377405	102377406	A00252:282:HW5LJDSX3:1:1145:26078:1783/1	60	+
chr13	102660118	102660119	A00252:282:HW5LJDSX3:1:1136:27995:24455/1	60	+
chr13	102809855	102809856	A00252:282:HW5LJDSX3:1:1574:23402:12305/1	60	+
chr13	103849585	103849586	A00252:282:HW5LJDSX3:1:1419:30138:17206/1	60	+
chr13	103891824	103891825	A00252:282:HW5LJDSX3:1:1259:19922:22373/1	60	+
chr13	104666015	104666016	A00252:282:HW5LJDSX3:1:1114:11849:33317/1	60	+
chr13	104876232	104876233	A00252:282:HW5LJDSX3:1:1153:29514:23641/1	60	+
chr13	105016503	105016504	A00252:282:HW5LJDSX3:2:2607:13621:27367	60	-
chr13	105016504	105016505	A00252:282:HW5LJDSX3:1:1116:21612:10426/1	60	-
chr13	106509583	106509584	A00252:282:HW5LJDSX3:1:1670:25129:6120/1	60	-
chr13	106550295	106550296	A00252:282:HW5LJDSX3:1:1166:9688:23093/1	60	-
chr13	106558835	106558836	A00252:282:HW5LJDSX3:1:1137:3486:14262/1	60	+
chr13	106571181	106571182	A00252:282:HW5LJDSX3:3:1622:7654:32534/1	60	+
chr13	108228749	108228750	A00252:282:HW5LJDSX3:1:1110:13557:26976/1	60	+
chr13	108228750	108228751	A00252:282:HW5LJDSX3:2:1162:1886:30248	60	+
chr13	108232082	108232083	A00252:282:HW5LJDSX3:1:1460:4020:19695/1	60	-
chr13	110056220	110056221	A00252:282:HW5LJDSX3:3:2134:20961:6230/1	60	-
chr13	110393625	110393626	A00252:282:HW5LJDSX3:3:2511:23131:29277/1	60	-
chr13	111246394	111246395	A00252:282:HW5LJDSX3:1:1336:5321:32283/1	60	-
chr13	111267706	111267707	A00252:282:HW5LJDSX3:4:2474:7898:35211/1	60	-
chr13	111267707	111267708	A00252:282:HW5LJDSX3:4:1334:29107:5431	60	-
chr13	111267708	111267709	A00252:282:HW5LJDSX3:1:1304:28203:19774/1	60	-
chr13	113264415	113264416	A00252:282:HW5LJDSX3:1:1117:25174:13526/1	60	-
chr13	114243982	114243983	A00252:282:HW5LJDSX3:1:1359:24985:33489	60	+
chr14	19334906	19334907	A00252:282:HW5LJDSX3:1:1162:5430:29653	60	+
chr14	20314235	20314236	A00252:282:HW5LJDSX3:1:2350:13602:31501	60	-
chr14	21238515	21238516	A00252:282:HW5LJDSX3:4:2651:15646:7795	60	-
chr14	21243958	21243959	A00252:282:HW5LJDSX3:1:1354:20311:3192/1	60	+
chr14	21369078	21369079	A00252:282:HW5LJDSX3:1:2130:5159:4319	60	-
chr14	21369082	21369083	A00252:282:HW5LJDSX3:1:1139:6795:34710/1	60	-
chr14	21491083	21491084	A00252:282:HW5LJDSX3:1:2275:16631:12195/1	60	-
chr14	21504464	21504465	A00252:282:HW5LJDSX3:1:1121:18421:12790/1	60	-
chr14	23303697	23303698	A00252:282:HW5LJDSX3:3:1469:18557:15123/1	60	-
chr14	24169257	24169258	A00252:282:HW5LJDSX3:1:2319:21757:18787/1	60	-
chr14	24466584	24466585	A00252:282:HW5LJDSX3:1:1551:30038:30874	60	-
chr14	24628281	24628282	A00252:282:HW5LJDSX3:3:2131:9191:28307/1	60	-
chr14	24828649	24828650	A00252:282:HW5LJDSX3:1:1560:29134:22514	60	+
chr14	24976221	24976222	A00252:282:HW5LJDSX3:1:1102:17291:22545/1	60	-
chr14	24976257	24976258	A00252:282:HW5LJDSX3:1:2609:20907:4820	60	-
chr14	25865226	25865227	A00252:282:HW5LJDSX3:1:1404:21875:20149	60	-
chr14	25874304	25874305	A00252:282:HW5LJDSX3:1:2213:18584:19554/1	60	+
chr14	26108955	26108956	A00252:282:HW5LJDSX3:2:1223:26738:2895/1	60	-
chr14	26543926	26543927	A00252:282:HW5LJDSX3:1:1206:11342:19319/1	60	-
chr14	26759162	26759163	A00252:282:HW5LJDSX3:1:1113:13847:29074/1	60	+
chr14	27755753	27755754	A00252:282:HW5LJDSX3:1:1559:20781:35540	60	-
chr14	28322669	28322670	A00252:282:HW5LJDSX3:1:1143:11523:16595/1	60	+
chr14	28651954	28651955	A00252:282:HW5LJDSX3:4:1514:3667:27571	60	+
chr14	29996655	29996656	A00252:282:HW5LJDSX3:2:2635:32732:27649	60	-
chr14	30579819	30579820	A00252:282:HW5LJDSX3:1:1402:8250:28714	60	-
chr14	30710044	30710045	A00252:282:HW5LJDSX3:1:1177:19289:24690/1	60	-
chr14	30720481	30720482	A00252:282:HW5LJDSX3:1:1502:5249:25394	60	-
chr14	30725170	30725171	A00252:282:HW5LJDSX3:3:1552:19506:9690/1	60	-
chr14	30866504	30866505	A00252:282:HW5LJDSX3:1:1108:10619:4695/1	60	-
chr14	30879625	30879626	A00252:282:HW5LJDSX3:1:1355:31584:9314	60	+
chr14	30891413	30891414	A00252:282:HW5LJDSX3:2:1551:21829:22608/1	60	+
chr14	30902968	30902969	A00252:282:HW5LJDSX3:1:1113:25491:30452/1	60	-
chr14	31064439	31064440	A00252:282:HW5LJDSX3:3:1246:1497:12727/1	60	-
chr14	31159192	31159193	A00252:282:HW5LJDSX3:1:1215:8061:9001/1	60	+
chr14	31404027	31404028	A00252:282:HW5LJDSX3:1:1226:6894:8140/1	60	+
chr14	31839151	31839152	A00252:282:HW5LJDSX3:1:1173:27814:31062/1	60	+
chr14	31839152	31839153	A00252:282:HW5LJDSX3:1:1428:11659:35117	60	+
chr14	32119732	32119733	A00252:282:HW5LJDSX3:2:1406:32542:34240	60	+
chr14	32128262	32128263	A00252:282:HW5LJDSX3:2:1435:14814:30029/1	60	+
chr14	32139610	32139611	A00252:282:HW5LJDSX3:1:1463:15546:35618	60	-
chr14	32152342	32152343	A00252:282:HW5LJDSX3:1:1153:20292:5134/1	60	-
chr14	32898857	32898858	A00252:282:HW5LJDSX3:1:1112:14977:1157/1	60	+
chr14	32898859	32898860	A00252:282:HW5LJDSX3:1:1246:25834:24972/1	60	+
chr14	33096026	33096027	A00252:282:HW5LJDSX3:2:2178:16378:26537/1	60	+
chr14	34439178	34439179	A00252:282:HW5LJDSX3:4:2506:25635:33896/1	60	-
chr14	34804693	34804694	A00252:282:HW5LJDSX3:1:1114:27416:15123/1	60	-
chr14	34909519	34909520	A00252:282:HW5LJDSX3:4:1611:11758:18067	60	-
chr14	35059389	35059390	A00252:282:HW5LJDSX3:2:2178:20112:29058	60	-
chr14	35065520	35065521	A00252:282:HW5LJDSX3:1:1125:11605:5619/1	60	+
chr14	35082924	35082925	A00252:282:HW5LJDSX3:1:1128:22643:22106/1	60	+
chr14	35190230	35190231	A00252:282:HW5LJDSX3:1:2621:17508:13056	60	-
chr14	35564364	35564365	A00252:282:HW5LJDSX3:1:2414:25916:7670/1	60	+
chr14	35590178	35590179	A00252:282:HW5LJDSX3:1:1105:23800:26584/1	60	+
chr14	35653664	35653665	A00252:282:HW5LJDSX3:1:1107:21585:32236/1	60	+
chr14	35996881	35996882	A00252:282:HW5LJDSX3:1:2615:21386:8061	60	-
chr14	35996883	35996884	A00252:282:HW5LJDSX3:1:1518:5755:6605	60	-
chr14	36006147	36006148	A00252:282:HW5LJDSX3:1:1127:16721:30264/1	60	+
chr14	36169398	36169399	A00252:282:HW5LJDSX3:3:2531:5086:7858/1	60	+
chr14	37352677	37352678	A00252:282:HW5LJDSX3:1:2535:31964:2707/1	60	+
chr14	37638408	37638409	A00252:282:HW5LJDSX3:1:2546:7437:30185	60	+
chr14	38449022	38449023	A00252:282:HW5LJDSX3:2:2436:9064:23766/1	60	-
chr14	39859849	39859850	A00252:282:HW5LJDSX3:1:1164:25165:33426/1	60	+
chr14	39859851	39859852	A00252:282:HW5LJDSX3:4:2345:29451:12195	60	+
chr14	40207134	40207135	A00252:282:HW5LJDSX3:3:2132:12418:29951	60	-
chr14	44932932	44932933	A00252:282:HW5LJDSX3:2:2236:3143:36558/1	60	+
chr14	45156421	45156422	A00252:282:HW5LJDSX3:1:1113:7410:12007/1	60	-
chr14	45246249	45246250	A00252:282:HW5LJDSX3:4:2149:7048:34867	60	-
chr14	45246250	45246251	A00252:282:HW5LJDSX3:1:1119:20302:31140	60	-
chr14	46164938	46164939	A00252:282:HW5LJDSX3:2:1209:32018:2394	60	+
chr14	46882569	46882570	A00252:282:HW5LJDSX3:4:2105:12066:4570	60	-
chr14	46914199	46914200	A00252:282:HW5LJDSX3:2:1305:16595:13448	60	-
chr14	47741892	47741893	A00252:282:HW5LJDSX3:4:2149:18448:15687/1	60	-
chr14	48247950	48247951	A00252:282:HW5LJDSX3:1:1349:25491:11663	60	+
chr14	49623583	49623584	A00252:282:HW5LJDSX3:1:1154:13747:21887/1	60	+
chr14	49623585	49623586	A00252:282:HW5LJDSX3:2:2136:9480:30624	60	+
chr14	49720244	49720245	A00252:282:HW5LJDSX3:2:1323:30481:26694/1	60	-
chr14	50142574	50142575	A00252:282:HW5LJDSX3:1:1370:6036:9377/1	60	-
chr14	50186428	50186429	A00252:282:HW5LJDSX3:1:1120:24885:33974/1	60	+
chr14	50479867	50479868	A00252:282:HW5LJDSX3:1:1546:17589:28228	60	-
chr14	50484080	50484081	A00252:282:HW5LJDSX3:2:2242:14136:6339/1	60	+
chr14	50520142	50520143	A00252:282:HW5LJDSX3:3:2101:26033:12352	60	-
chr14	50842919	50842920	A00252:282:HW5LJDSX3:3:2657:1805:16548/1	60	+
chr14	51224688	51224689	A00252:282:HW5LJDSX3:4:2518:25111:30264/1	60	+
chr14	51254592	51254593	A00252:282:HW5LJDSX3:2:2224:26820:20509	60	-
chr14	51996096	51996097	A00252:282:HW5LJDSX3:2:1270:28546:29011	60	+
chr14	52241611	52241612	A00252:282:HW5LJDSX3:1:1109:10230:12978/1	60	+
chr14	52687629	52687630	A00252:282:HW5LJDSX3:1:2523:29604:1689/1	60	+
chr14	53029790	53029791	A00252:282:HW5LJDSX3:2:1571:18403:26443/1	60	+
chr14	53029791	53029792	A00252:282:HW5LJDSX3:1:1117:27868:26647/1	60	+
chr14	53046234	53046235	A00252:282:HW5LJDSX3:1:1141:14380:24205/1	60	+
chr14	54528642	54528643	A00252:282:HW5LJDSX3:1:1521:11171:32205/1	60	+
chr14	55144767	55144768	A00252:282:HW5LJDSX3:4:1326:18846:10081/1	60	+
chr14	55276484	55276485	A00252:282:HW5LJDSX3:1:1131:28592:10269/1	60	+
chr14	55276485	55276486	A00252:282:HW5LJDSX3:1:1252:9923:5682/1	60	+
chr14	55583595	55583596	A00252:282:HW5LJDSX3:1:1201:28474:36370/1	60	+
chr14	55662290	55662291	A00252:282:HW5LJDSX3:1:1121:11442:15201/1	60	+
chr14	55662292	55662293	A00252:282:HW5LJDSX3:1:2263:3179:17456/1	60	+
chr14	58239969	58239970	A00252:282:HW5LJDSX3:1:1109:29071:1485/1	60	-
chr14	58239970	58239971	A00252:282:HW5LJDSX3:1:1261:19009:17628/1	60	-
chr14	58288532	58288533	A00252:282:HW5LJDSX3:1:1153:27290:7482/1	60	-
chr14	58436848	58436849	A00252:282:HW5LJDSX3:1:1214:6244:32346/1	60	+
chr14	58436849	58436850	A00252:282:HW5LJDSX3:2:2119:29875:13870	60	+
chr14	58490337	58490338	A00252:282:HW5LJDSX3:1:1140:28727:34460/1	60	-
chr14	58500105	58500106	A00252:282:HW5LJDSX3:4:2608:26847:19492	60	-
chr14	60102659	60102660	A00252:282:HW5LJDSX3:1:1103:12246:29653/1	60	-
chr14	60716709	60716710	A00252:282:HW5LJDSX3:4:2638:26015:17143/1	60	-
chr14	60758755	60758756	A00252:282:HW5LJDSX3:1:1115:25057:19523/1	60	+
chr14	60786185	60786186	A00252:282:HW5LJDSX3:1:1144:19705:8187	60	-
chr14	61699999	61700000	A00252:282:HW5LJDSX3:1:1206:8178:4038/1	60	+
chr14	61747378	61747379	A00252:282:HW5LJDSX3:1:1349:27362:19132/1	60	+
chr14	62609765	62609766	A00252:282:HW5LJDSX3:2:1164:12644:10520	60	+
chr14	63416775	63416776	A00252:282:HW5LJDSX3:1:2567:23475:24455/1	60	-
chr14	63432013	63432014	A00252:282:HW5LJDSX3:1:1208:7898:23500/1	60	+
chr14	63682101	63682102	A00252:282:HW5LJDSX3:1:1173:16541:24471/1	60	+
chr14	64627939	64627940	A00252:282:HW5LJDSX3:2:1318:5556:17660	60	+
chr14	66387295	66387296	A00252:282:HW5LJDSX3:1:2563:28194:6981	60	+
chr14	66567166	66567167	A00252:282:HW5LJDSX3:2:1351:30382:9079	60	-
chr14	66845525	66845526	A00252:282:HW5LJDSX3:1:1132:18195:5384/1	60	+
chr14	66854214	66854215	A00252:282:HW5LJDSX3:1:1318:8260:36182/1	60	+
chr14	66866438	66866439	A00252:282:HW5LJDSX3:1:1327:16740:17237/1	60	+
chr14	66968458	66968459	A00252:282:HW5LJDSX3:1:1172:14904:29716/1	60	-
chr14	67278604	67278605	A00252:282:HW5LJDSX3:3:1364:9815:5431	60	-
chr14	67901877	67901878	A00252:282:HW5LJDSX3:1:1140:23610:22874/1	60	+
chr14	67992650	67992651	A00252:282:HW5LJDSX3:1:1436:26793:26882/1	60	-
chr14	68192402	68192403	A00252:282:HW5LJDSX3:1:2660:5177:18317/1	60	+
chr14	68456646	68456647	A00252:282:HW5LJDSX3:1:1167:1750:15107/1	60	+
chr14	69117624	69117625	A00252:282:HW5LJDSX3:1:2451:10004:8860/1	60	-
chr14	69624104	69624105	A00252:282:HW5LJDSX3:1:1225:5565:31109/1	60	-
chr14	70542411	70542412	A00252:282:HW5LJDSX3:1:1101:11568:31516/1	60	+
chr14	70988931	70988932	A00252:282:HW5LJDSX3:1:1104:20374:16924/1	60	-
chr14	71361008	71361009	A00252:282:HW5LJDSX3:2:1317:6488:8155/1	60	+
chr14	71381678	71381679	A00252:282:HW5LJDSX3:2:2230:4444:22623/1	60	-
chr14	71489661	71489662	A00252:282:HW5LJDSX3:1:1122:8205:33270/1	60	-
chr14	71529235	71529236	A00252:282:HW5LJDSX3:1:1135:6596:26099/1	60	+
chr14	71537846	71537847	A00252:282:HW5LJDSX3:1:1107:11568:12132/1	60	+
chr14	73078562	73078563	A00252:282:HW5LJDSX3:1:1129:18358:30530/1	60	-
chr14	73207931	73207932	A00252:282:HW5LJDSX3:2:1334:4661:19899/1	60	-
chr14	73316869	73316870	A00252:282:HW5LJDSX3:4:1562:31530:3709	60	-
chr14	73319546	73319547	A00252:282:HW5LJDSX3:2:2637:30879:15796	60	-
chr14	73319548	73319549	A00252:282:HW5LJDSX3:1:1129:28049:15468/1	60	-
chr14	74118241	74118242	A00252:282:HW5LJDSX3:1:2369:6786:34100	60	-
chr14	74717665	74717666	A00252:282:HW5LJDSX3:1:1331:23628:18615/1	60	-
chr14	74792741	74792742	A00252:282:HW5LJDSX3:3:1358:25437:8437	60	-
chr14	74825582	74825583	A00252:282:HW5LJDSX3:1:1115:24008:30545/1	60	+
chr14	74828647	74828648	A00252:282:HW5LJDSX3:1:1104:28953:28432/1	60	+
chr14	74828649	74828650	A00252:282:HW5LJDSX3:4:1252:30291:21668/1	60	+
chr14	76530709	76530710	A00252:282:HW5LJDSX3:2:1612:19235:30295/1	60	+
chr14	77001895	77001896	A00252:282:HW5LJDSX3:4:2143:32633:3490/1	60	-
chr14	77748957	77748958	A00252:282:HW5LJDSX3:3:2546:2067:28588	60	-
chr14	80425800	80425801	A00252:282:HW5LJDSX3:1:1125:27480:11569/1	60	+
chr14	80849186	80849187	A00252:282:HW5LJDSX3:4:1653:18141:32941	60	-
chr14	80870110	80870111	A00252:282:HW5LJDSX3:1:2166:12726:3552/1	60	+
chr14	80900274	80900275	A00252:282:HW5LJDSX3:2:2162:30644:35650	60	+
chr14	81531579	81531580	A00252:282:HW5LJDSX3:4:1106:18186:35055	60	-
chr14	81665370	81665371	A00252:282:HW5LJDSX3:2:1568:23981:10582	60	-
chr14	82435831	82435832	A00252:282:HW5LJDSX3:1:2253:6831:21934/1	60	+
chr14	83987359	83987360	A00252:282:HW5LJDSX3:1:1150:16676:4351/1	60	+
chr14	84100907	84100908	A00252:282:HW5LJDSX3:1:1562:31349:3928	60	+
chr14	84115556	84115557	A00252:282:HW5LJDSX3:1:1262:13819:3223	60	+
chr14	84756358	84756359	A00252:282:HW5LJDSX3:1:1556:4670:5822	60	+
chr14	85432748	85432749	A00252:282:HW5LJDSX3:1:2473:16333:31688	60	-
chr14	85978299	85978300	A00252:282:HW5LJDSX3:1:1136:25373:3599/1	60	+
chr14	86008534	86008535	A00252:282:HW5LJDSX3:2:2108:20003:26052/1	60	-
chr14	86588827	86588828	A00252:282:HW5LJDSX3:1:1325:16025:8015/1	60	-
chr14	86788978	86788979	A00252:282:HW5LJDSX3:4:1671:30110:11240/1	60	-
chr14	86788983	86788984	A00252:282:HW5LJDSX3:1:1247:28248:4601/1	60	-
chr14	87948984	87948985	A00252:282:HW5LJDSX3:1:1256:19452:14826	60	-
chr14	88025360	88025361	A00252:282:HW5LJDSX3:1:1616:17345:32534/1	60	+
chr14	88025362	88025363	A00252:282:HW5LJDSX3:1:2154:10276:35697	60	+
chr14	88422999	88423000	A00252:282:HW5LJDSX3:1:1412:25771:27712/1	60	+
chr14	88708020	88708021	A00252:282:HW5LJDSX3:3:2308:16794:14638/1	60	+
chr14	89953667	89953668	A00252:282:HW5LJDSX3:1:1168:31412:35164/1	60	-
chr14	90863939	90863940	A00252:282:HW5LJDSX3:1:1111:30490:34882/1	60	+
chr14	91478914	91478915	A00252:282:HW5LJDSX3:1:1145:5999:33739/1	60	-
chr14	91486646	91486647	A00252:282:HW5LJDSX3:1:1110:29948:24267/1	60	-
chr14	91973632	91973633	A00252:282:HW5LJDSX3:1:1135:14425:15577/1	60	-
chr14	91987106	91987107	A00252:282:HW5LJDSX3:2:2611:25988:21418	60	-
chr14	92773805	92773806	A00252:282:HW5LJDSX3:1:1101:14036:5541/1	60	+
chr14	94557547	94557548	A00252:282:HW5LJDSX3:3:1141:19027:25582	60	+
chr14	95089687	95089688	A00252:282:HW5LJDSX3:1:1174:23421:36229/1	60	+
chr14	95126924	95126925	A00252:282:HW5LJDSX3:1:1616:10574:2957/1	60	-
chr14	95133949	95133950	A00252:282:HW5LJDSX3:1:1111:9724:3677/1	60	-
chr14	96082227	96082228	A00252:282:HW5LJDSX3:2:1127:10619:8171/1	60	+
chr14	96335967	96335968	A00252:282:HW5LJDSX3:1:2649:18982:28761/1	60	+
chr14	96548623	96548624	A00252:282:HW5LJDSX3:4:2637:3161:26537	60	-
chr14	96833218	96833219	A00252:282:HW5LJDSX3:1:1233:11677:8907/1	60	-
chr14	96840229	96840230	A00252:282:HW5LJDSX3:2:1204:19732:10708	60	-
chr14	97517272	97517273	A00252:282:HW5LJDSX3:1:1106:13277:2221/1	60	+
chr14	97597406	97597407	A00252:282:HW5LJDSX3:2:1329:30933:6715	60	-
chr14	97618589	97618590	A00252:282:HW5LJDSX3:1:1476:30969:26631	60	-
chr14	97710630	97710631	A00252:282:HW5LJDSX3:1:1151:4616:14810/1	60	-
chr14	98147782	98147783	A00252:282:HW5LJDSX3:1:1103:8359:10457	60	+
chr14	98147783	98147784	A00252:282:HW5LJDSX3:4:2564:24505:24612	60	+
chr14	98147784	98147785	A00252:282:HW5LJDSX3:1:2615:26928:8735	60	+
chr14	98182019	98182020	A00252:282:HW5LJDSX3:1:1448:18575:11866/1	60	+
chr14	98522803	98522804	A00252:282:HW5LJDSX3:2:1177:27353:2644/1	60	+
chr14	98620443	98620444	A00252:282:HW5LJDSX3:1:1125:4661:10222/1	60	+
chr14	98646542	98646543	A00252:282:HW5LJDSX3:2:2104:31394:16250	60	-
chr14	99400093	99400094	A00252:282:HW5LJDSX3:1:1160:19506:18208/1	60	+
chr14	100091608	100091609	A00252:282:HW5LJDSX3:1:1276:9751:4069/1	60	-
chr14	100255285	100255286	A00252:282:HW5LJDSX3:4:1140:8250:4946	60	-
chr14	100255288	100255289	A00252:282:HW5LJDSX3:1:1147:30309:32597/1	60	-
chr14	101848332	101848333	A00252:282:HW5LJDSX3:1:1154:8440:9345	60	-
chr14	102710039	102710040	A00252:282:HW5LJDSX3:4:2407:28194:29277/1	60	-
chr14	102823173	102823174	A00252:282:HW5LJDSX3:2:1622:1696:31360	60	+
chr14	102823175	102823176	A00252:282:HW5LJDSX3:2:2504:5041:9533	60	+
chr14	102838997	102838998	A00252:282:HW5LJDSX3:2:2637:11550:28291	60	-
chr14	102857179	102857180	A00252:282:HW5LJDSX3:1:2452:29215:8844/1	60	-
chr14	102857800	102857801	A00252:282:HW5LJDSX3:1:1136:6479:23234	60	-
chr14	102858893	102858894	A00252:282:HW5LJDSX3:1:1110:9751:32659/1	60	+
chr14	102860239	102860240	A00252:282:HW5LJDSX3:1:1143:26295:31814/1	60	-
chr14	103373317	103373318	A00252:282:HW5LJDSX3:2:1166:21215:35853	60	+
chr14	103440890	103440891	A00252:282:HW5LJDSX3:1:2143:22914:29590	60	-
chr14	103450823	103450824	A00252:282:HW5LJDSX3:1:1117:20609:31579/1	60	-
chr14	103461743	103461744	A00252:282:HW5LJDSX3:4:1442:7211:19648/1	60	-
chr14	103461744	103461745	A00252:282:HW5LJDSX3:1:1349:20473:10488	60	-
chr14	103788480	103788481	A00252:282:HW5LJDSX3:2:1343:17454:28150	60	-
chr15	22171701	22171702	A00252:282:HW5LJDSX3:4:2126:18466:34945/1	60	-
chr15	24768165	24768166	A00252:282:HW5LJDSX3:3:2134:10565:14779	60	-
chr15	24768166	24768167	A00252:282:HW5LJDSX3:1:1207:11279:25692/1	60	-
chr15	25358805	25358806	A00252:282:HW5LJDSX3:1:1318:6352:17002/1	60	+
chr15	27441289	27441290	A00252:282:HW5LJDSX3:1:2340:10601:36636/1	60	+
chr15	33456129	33456130	A00252:282:HW5LJDSX3:3:2641:25907:28103	60	-
chr15	34144720	34144721	A00252:282:HW5LJDSX3:1:1214:10140:24752	60	-
chr15	34147126	34147127	A00252:282:HW5LJDSX3:1:2248:18837:4993	60	-
chr15	34765638	34765639	A00252:282:HW5LJDSX3:4:2102:13747:23046	60	-
chr15	35497643	35497644	A00252:282:HW5LJDSX3:4:1351:24849:25676/1	60	+
chr15	35502476	35502477	A00252:282:HW5LJDSX3:1:1219:2880:33411	60	+
chr15	35512592	35512593	A00252:282:HW5LJDSX3:1:1204:2763:19241/1	60	+
chr15	35512596	35512597	A00252:282:HW5LJDSX3:1:1537:28429:33473	60	-
chr15	36098724	36098725	A00252:282:HW5LJDSX3:1:1203:13874:31688/1	60	+
chr15	36657139	36657140	A00252:282:HW5LJDSX3:3:2129:1316:10692	60	-
chr15	36669317	36669318	A00252:282:HW5LJDSX3:1:1660:5430:30592	60	-
chr15	36709692	36709693	A00252:282:HW5LJDSX3:1:1147:19660:25801/1	60	+
chr15	36951241	36951242	A00252:282:HW5LJDSX3:3:2652:30210:26287	60	+
chr15	37027315	37027316	A00252:282:HW5LJDSX3:3:1247:31277:14231	60	+
chr15	38148106	38148107	A00252:282:HW5LJDSX3:1:1109:20057:36354/1	60	-
chr15	41743561	41743562	A00252:282:HW5LJDSX3:1:1112:2727:12070/1	60	-
chr15	43079597	43079598	A00252:282:HW5LJDSX3:1:1331:30517:31861/1	60	-
chr15	43456710	43456711	A00252:282:HW5LJDSX3:1:1663:19443:2221	60	-
chr15	44324985	44324986	A00252:282:HW5LJDSX3:3:2540:11379:31375	60	-
chr15	44324987	44324988	A00252:282:HW5LJDSX3:1:1615:19316:30906	60	-
chr15	47080922	47080923	A00252:282:HW5LJDSX3:3:1226:26042:14873	60	+
chr15	48139579	48139580	A00252:282:HW5LJDSX3:2:2325:4679:2926/1	60	-
chr15	48770173	48770174	A00252:282:HW5LJDSX3:2:2541:17888:4914/1	60	+
chr15	49036056	49036057	A00252:282:HW5LJDSX3:1:1145:21368:33614/1	60	+
chr15	49116996	49116997	A00252:282:HW5LJDSX3:1:1171:6180:22247/1	60	+
chr15	49116997	49116998	A00252:282:HW5LJDSX3:2:2219:5095:1892	60	+
chr15	49133965	49133966	A00252:282:HW5LJDSX3:4:2416:24144:10488/1	60	-
chr15	49133967	49133968	A00252:282:HW5LJDSX3:3:2537:10248:27258	60	-
chr15	49134060	49134061	A00252:282:HW5LJDSX3:1:2144:15013:35133	60	+
chr15	50661840	50661841	A00252:282:HW5LJDSX3:1:1146:14724:31626/1	60	-
chr15	50722658	50722659	A00252:282:HW5LJDSX3:1:1109:8703:21167/1	60	+
chr15	51001125	51001126	A00252:282:HW5LJDSX3:1:1454:14606:5869	60	-
chr15	51005111	51005112	A00252:282:HW5LJDSX3:1:1302:20708:22795/1	60	+
chr15	51021007	51021008	A00252:282:HW5LJDSX3:3:1220:16622:31626/1	60	-
chr15	51451751	51451752	A00252:282:HW5LJDSX3:3:2518:2130:20212	60	-
chr15	51451752	51451753	A00252:282:HW5LJDSX3:1:2131:25147:16297	60	-
chr15	51451753	51451754	A00252:282:HW5LJDSX3:1:1166:32886:35305/1	60	-
chr15	51967527	51967528	A00252:282:HW5LJDSX3:3:2207:28483:30029	60	-
chr15	52672498	52672499	A00252:282:HW5LJDSX3:1:2223:27606:21715	60	-
chr15	55259282	55259283	A00252:282:HW5LJDSX3:1:1137:4300:5525/1	60	+
chr15	55403779	55403780	A00252:282:HW5LJDSX3:1:1418:20148:29121/1	60	-
chr15	56033702	56033703	A00252:282:HW5LJDSX3:1:1135:13404:1846/1	60	-
chr15	56129779	56129780	A00252:282:HW5LJDSX3:1:1144:18032:20635/1	60	+
chr15	56177359	56177360	A00252:282:HW5LJDSX3:1:1113:9977:12038/1	60	+
chr15	56388992	56388993	A00252:282:HW5LJDSX3:2:1337:30029:3333	60	-
chr15	56456439	56456440	A00252:282:HW5LJDSX3:1:1255:30789:32518/1	60	-
chr15	56657544	56657545	A00252:282:HW5LJDSX3:1:1157:30047:36495/1	60	+
chr15	56949772	56949773	A00252:282:HW5LJDSX3:1:1131:20826:6089/1	60	+
chr15	56985547	56985548	A00252:282:HW5LJDSX3:1:2652:15998:11005	60	-
chr15	56987879	56987880	A00252:282:HW5LJDSX3:1:1447:27923:14904	60	-
chr15	57094024	57094025	A00252:282:HW5LJDSX3:1:1308:22010:16689/1	60	-
chr15	57228693	57228694	A00252:282:HW5LJDSX3:1:1273:12255:5838/1	60	+
chr15	57228694	57228695	A00252:282:HW5LJDSX3:2:2607:3215:23750	60	+
chr15	57229006	57229007	A00252:282:HW5LJDSX3:1:1369:16514:22514/1	60	+
chr15	57284956	57284957	A00252:282:HW5LJDSX3:1:1137:9570:23703/1	60	-
chr15	58647801	58647802	A00252:282:HW5LJDSX3:2:1322:3929:19006	60	-
chr15	58670241	58670242	A00252:282:HW5LJDSX3:1:1112:2139:32816/1	60	+
chr15	58909894	58909895	A00252:282:HW5LJDSX3:1:1247:15112:12978	60	+
chr15	60393055	60393056	A00252:282:HW5LJDSX3:1:1102:16152:26021/1	60	+
chr15	63537725	63537726	A00252:282:HW5LJDSX3:1:2255:6488:8312/1	60	-
chr15	63681675	63681676	A00252:282:HW5LJDSX3:1:2659:32163:26287	60	-
[truncated: 5,321 more rows]
