# Supplementary material for: HIV-1 capsid stability enables inositol phosphate-independent infection of target cells and promotes integration into genes
Source: PLoS Pathog. 2023 Jun 2;19(6):e1011423. doi: 10.1371/journal.ppat.1011423 (PMC10266667; doi:10.1371/journal.ppat.1011423)
Supplement: S2 Data — (TAR.GZ) [file ppat.1011423.s013.tar.gz › CEM_WT_B/CA_R128A-E132A/Unique_hg38_integration_sites/7256-GS-9.bed]

chr1	633438	633439	A00758:240:HTNGKDSX2:1:1570:20383:14497/1	60	+
chr1	733634	733635	A00252:255:HWV7WDSX2:1:2663:17255:28745/1	60	+
chr1	784445	784446	A00252:255:HWV7WDSX2:1:1214:4110:20854	60	-
chr1	784926	784927	A00758:240:HTNGKDSX2:2:2277:11460:4523/1	60	+
chr1	808306	808307	A00252:255:HWV7WDSX2:4:1255:19859:27367	60	-
chr1	810858	810859	A00252:255:HWV7WDSX2:1:1341:10212:20055/1	60	-
chr1	818681	818682	A00252:255:HWV7WDSX2:2:2353:30391:30765	60	-
chr1	853204	853205	A00758:240:HTNGKDSX2:1:1246:12264:31657/1	60	+
chr1	1146111	1146112	A00758:240:HTNGKDSX2:2:1660:12988:30248	60	-
chr1	1146112	1146113	A00252:255:HWV7WDSX2:1:2606:7961:15405	60	-
chr1	1263601	1263602	A00252:255:HWV7WDSX2:1:1142:10375:7811/1	60	+
chr1	1263602	1263603	A00758:240:HTNGKDSX2:2:2254:14073:7670	60	+
chr1	1269795	1269796	A00252:255:HWV7WDSX2:1:2312:22996:14638	60	-
chr1	1277876	1277877	A00252:255:HWV7WDSX2:1:1211:13575:1861/1	60	+
chr1	1388391	1388392	A00758:240:HTNGKDSX2:1:1239:29631:18552/1	60	-
chr1	1388392	1388393	A00252:255:HWV7WDSX2:1:1304:14823:8719/1	60	-
chr1	1393246	1393247	A00252:255:HWV7WDSX2:4:2574:25382:16141/1	60	-
chr1	1397516	1397517	A00758:240:HTNGKDSX2:1:2656:17192:24095/1	60	-
chr1	1567377	1567378	A00252:255:HWV7WDSX2:4:1351:1416:23547/1	60	+
chr1	1721169	1721170	A00252:255:HWV7WDSX2:1:1122:19651:25034	60	+
chr1	1786167	1786168	A00252:255:HWV7WDSX2:4:2630:13214:13855/1	60	+
chr1	1809219	1809220	A00252:255:HWV7WDSX2:1:1104:29912:3380/1	60	+
chr1	1824556	1824557	A00758:240:HTNGKDSX2:2:2472:21423:11412	60	-
chr1	3753584	3753585	A00758:240:HTNGKDSX2:1:1135:7057:18568	60	-
chr1	5614708	5614709	A00758:240:HTNGKDSX2:2:1119:28745:36558/1	60	+
chr1	6675278	6675279	A00252:255:HWV7WDSX2:1:2149:20130:8422/1	60	+
chr1	7803798	7803799	A00758:240:HTNGKDSX2:1:2374:9697:2002/1	60	-
chr1	7826657	7826658	A00252:255:HWV7WDSX2:1:1143:12491:35117/1	60	+
chr1	8580140	8580141	A00758:240:HTNGKDSX2:1:2213:20446:10160/1	60	+
chr1	8585556	8585557	A00252:255:HWV7WDSX2:1:2268:5755:3129/1	60	-
chr1	8726186	8726187	A00252:255:HWV7WDSX2:1:1110:19741:29481/1	60	+
chr1	9665648	9665649	A00252:255:HWV7WDSX2:1:1150:11794:5885/1	60	-
chr1	9743029	9743030	A00252:255:HWV7WDSX2:3:2256:28266:16720	60	+
chr1	9755350	9755351	A00252:255:HWV7WDSX2:1:1140:17598:11960/1	60	+
chr1	10062407	10062408	A00252:255:HWV7WDSX2:2:2423:17228:23437/1	60	-
chr1	10236191	10236192	A00252:255:HWV7WDSX2:1:1430:19135:28307/1	60	-
chr1	10292130	10292131	A00252:255:HWV7WDSX2:1:1127:28203:30232/1	60	-
chr1	10521148	10521149	A00758:240:HTNGKDSX2:2:1453:16441:19225	60	-
chr1	10561187	10561188	A00252:255:HWV7WDSX2:2:2314:15926:28385	60	+
chr1	10566856	10566857	A00758:240:HTNGKDSX2:2:1614:5339:24017/1	60	+
chr1	10575192	10575193	A00252:255:HWV7WDSX2:1:1121:11767:10066/1	60	+
chr1	10580151	10580152	A00252:255:HWV7WDSX2:1:1612:4707:13213	60	-
chr1	11189151	11189152	A00252:255:HWV7WDSX2:1:1373:26594:1673/1	60	+
chr1	11192668	11192669	A00758:240:HTNGKDSX2:2:1434:9335:16752/1	60	+
chr1	11217918	11217919	A00252:255:HWV7WDSX2:1:1263:6216:5525/1	60	+
chr1	11220539	11220540	A00252:255:HWV7WDSX2:3:1559:10502:9690/1	60	-
chr1	11225037	11225038	A00252:255:HWV7WDSX2:3:2346:18023:36025/1	60	-
chr1	12522310	12522311	A00252:255:HWV7WDSX2:1:1375:12897:22388/1	60	+
chr1	12524725	12524726	A00758:240:HTNGKDSX2:2:2173:29342:4366	60	+
chr1	13500083	13500084	A00252:255:HWV7WDSX2:1:1578:12246:30749/1	60	+
chr1	13765560	13765561	A00758:240:HTNGKDSX2:2:1229:16495:17002/1	60	-
chr1	15559971	15559972	A00252:255:HWV7WDSX2:1:2134:7175:2644/1	60	+
chr1	15625763	15625764	A00758:240:HTNGKDSX2:2:1135:10538:9846/1	60	+
chr1	15697182	15697183	A00252:255:HWV7WDSX2:1:1134:8377:21668/1	60	+
chr1	15697183	15697184	A00758:240:HTNGKDSX2:2:2164:11704:10363/1	60	+
chr1	15906283	15906284	A00758:240:HTNGKDSX2:1:1422:31141:6825	60	-
chr1	15908265	15908266	A00252:255:HWV7WDSX2:1:1470:10773:18458	60	+
chr1	15911418	15911419	A00252:255:HWV7WDSX2:1:2266:21902:7607/1	60	+
chr1	15920609	15920610	A00252:255:HWV7WDSX2:3:1153:4273:25238/1	60	+
chr1	16950549	16950550	A00252:255:HWV7WDSX2:4:1157:19877:25864/1	60	+
chr1	19117805	19117806	A00252:255:HWV7WDSX2:1:1654:6361:27727	60	-
chr1	19134888	19134889	A00252:255:HWV7WDSX2:1:1168:31241:33771	60	-
chr1	19153903	19153904	A00252:255:HWV7WDSX2:1:1124:7003:18380/1	60	+
chr1	19200686	19200687	A00252:255:HWV7WDSX2:1:1408:15040:6433/1	60	-
chr1	19806360	19806361	A00252:255:HWV7WDSX2:2:1561:22200:30044/1	60	-
chr1	19859505	19859506	A00758:240:HTNGKDSX2:1:1457:31476:35180	60	+
chr1	20580419	20580420	A00252:255:HWV7WDSX2:2:1409:22950:23234	60	+
chr1	20957155	20957156	A00758:240:HTNGKDSX2:1:1466:14950:1423	60	-
chr1	20993580	20993581	A00252:255:HWV7WDSX2:3:1639:10321:16454	60	-
chr1	21025263	21025264	A00252:255:HWV7WDSX2:1:1316:16224:9361/1	60	+
chr1	21025268	21025269	A00252:255:HWV7WDSX2:2:2615:20898:8907	60	+
chr1	21065534	21065535	A00252:255:HWV7WDSX2:4:1352:19506:27946	60	-
chr1	21069484	21069485	A00758:240:HTNGKDSX2:1:2430:29469:8876	60	-
chr1	21101604	21101605	A00252:255:HWV7WDSX2:1:1139:27245:19241	60	+
chr1	21729401	21729402	A00252:255:HWV7WDSX2:1:1266:26368:20509/1	60	-
chr1	22055430	22055431	A00252:255:HWV7WDSX2:1:1509:15890:2018/1	60	+
chr1	22089848	22089849	A00252:255:HWV7WDSX2:1:1135:26096:5071/1	60	-
chr1	23065592	23065593	A00252:255:HWV7WDSX2:1:1111:27688:19351/1	60	-
chr1	23105709	23105710	A00252:255:HWV7WDSX2:2:1110:6460:12618	60	+
chr1	23287659	23287660	A00758:240:HTNGKDSX2:1:2424:12301:31688	60	-
chr1	23287660	23287661	A00758:240:HTNGKDSX2:2:1310:27823:23844/1	60	-
chr1	23325420	23325421	A00758:240:HTNGKDSX2:2:2201:27706:18380	60	+
chr1	23413974	23413975	A00252:255:HWV7WDSX2:2:1339:11903:35884/1	60	-
chr1	23763159	23763160	A00252:255:HWV7WDSX2:3:1169:23240:6136/1	60	-
chr1	23763160	23763161	A00252:255:HWV7WDSX2:2:1657:20555:26443	60	-
chr1	23763161	23763162	A00252:255:HWV7WDSX2:1:2522:32470:19304	60	-
chr1	24439769	24439770	A00252:255:HWV7WDSX2:1:1147:26277:31751/1	60	+
chr1	24439770	24439771	A00252:255:HWV7WDSX2:4:1631:20012:14011	60	+
chr1	24439771	24439772	A00252:255:HWV7WDSX2:3:2562:30653:19507/1	60	+
chr1	24751641	24751642	A00758:240:HTNGKDSX2:1:1147:17553:12540	60	+
chr1	25343102	25343103	A00252:255:HWV7WDSX2:2:1365:21314:5181/1	60	-
chr1	25470718	25470719	A00252:255:HWV7WDSX2:3:2269:31548:9721	60	-
chr1	25904210	25904211	A00252:255:HWV7WDSX2:4:2523:17020:35509/1	60	-
chr1	25965024	25965025	A00252:255:HWV7WDSX2:1:1118:27290:34726/1	60	-
chr1	26241847	26241848	A00252:255:HWV7WDSX2:1:2544:25545:8970	60	-
chr1	26639569	26639570	A00252:255:HWV7WDSX2:3:1427:14940:30624/1	60	-
chr1	26701089	26701090	A00252:255:HWV7WDSX2:3:2207:11243:15107/1	60	-
chr1	26702397	26702398	A00252:255:HWV7WDSX2:1:1101:10954:7467/1	60	-
chr1	26706857	26706858	A00252:255:HWV7WDSX2:1:1401:4300:14199/1	60	-
chr1	26752659	26752660	A00758:240:HTNGKDSX2:2:2412:4788:14418	60	-
chr1	27347213	27347214	A00252:255:HWV7WDSX2:1:2649:18439:29825/1	60	+
chr1	27539869	27539870	A00252:255:HWV7WDSX2:2:2518:16260:4382/1	60	+
chr1	27866899	27866900	A00758:240:HTNGKDSX2:2:2663:11460:11193/1	60	+
chr1	27998998	27998999	A00252:255:HWV7WDSX2:1:2118:10375:22686/1	60	-
chr1	28004144	28004145	A00758:240:HTNGKDSX2:2:2664:20292:20729	60	-
chr1	28035406	28035407	A00252:255:HWV7WDSX2:1:2568:9390:30217/1	60	-
chr1	28264240	28264241	A00758:240:HTNGKDSX2:2:1641:10655:11960/1	60	+
chr1	28415542	28415543	A00252:255:HWV7WDSX2:1:1128:11794:22294/1	60	-
chr1	28439311	28439312	A00252:255:HWV7WDSX2:1:1423:26992:16861/1	60	-
chr1	30966122	30966123	A00252:255:HWV7WDSX2:3:1255:31132:36119/1	60	-
chr1	30989661	30989662	A00758:240:HTNGKDSX2:1:1324:10221:26052	60	+
chr1	30989663	30989664	A00758:240:HTNGKDSX2:2:2135:16333:9111	60	+
chr1	31000369	31000370	A00252:255:HWV7WDSX2:2:1110:32705:12915/1	60	+
chr1	31005274	31005275	A00252:255:HWV7WDSX2:4:2564:8522:31031	60	-
chr1	31281854	31281855	A00252:255:HWV7WDSX2:4:1166:21531:29982/1	60	-
chr1	31383245	31383246	A00758:240:HTNGKDSX2:2:2152:15284:17879/1	60	+
chr1	31824683	31824684	A00252:255:HWV7WDSX2:1:1131:8232:29403/1	60	+
chr1	31875019	31875020	A00758:240:HTNGKDSX2:2:1317:7943:2534/1	60	+
chr1	31909726	31909727	A00252:255:HWV7WDSX2:1:1329:16224:10895/1	60	+
chr1	31922879	31922880	A00758:240:HTNGKDSX2:1:1544:27832:14841	60	-
chr1	31983822	31983823	A00758:240:HTNGKDSX2:1:1637:16740:29481	60	+
chr1	32033489	32033490	A00252:255:HWV7WDSX2:1:2313:16884:15702	60	-
chr1	32522185	32522186	A00758:240:HTNGKDSX2:2:2354:5972:26678/1	60	-
chr1	32635417	32635418	A00252:255:HWV7WDSX2:3:2268:25590:26929	60	+
chr1	32843490	32843491	A00758:240:HTNGKDSX2:1:1112:8386:21997	60	-
chr1	32908778	32908779	A00252:255:HWV7WDSX2:2:1533:9064:6324/1	60	-
chr1	35002755	35002756	A00252:255:HWV7WDSX2:1:1103:7545:19382/1	60	-
chr1	35184043	35184044	A00252:255:HWV7WDSX2:1:1159:8332:24940/1	60	+
chr1	35184044	35184045	A00758:240:HTNGKDSX2:1:2674:18041:1454/1	60	+
chr1	35327865	35327866	A00252:255:HWV7WDSX2:2:1173:14543:32189	60	-
chr1	35369494	35369495	A00252:255:HWV7WDSX2:4:2360:21459:33395/1	60	-
chr1	35397250	35397251	A00758:240:HTNGKDSX2:1:2603:28248:3411	60	-
chr1	35621150	35621151	A00252:255:HWV7WDSX2:3:1316:5547:22373/1	60	-
chr1	35992088	35992089	A00758:240:HTNGKDSX2:1:2661:26576:23563/1	60	-
chr1	36278086	36278087	A00758:240:HTNGKDSX2:1:1302:23493:18286/1	60	+
chr1	36287924	36287925	A00252:255:HWV7WDSX2:1:1162:26169:15593/1	60	+
chr1	37318509	37318510	A00252:255:HWV7WDSX2:1:1520:19262:14090/1	60	+
chr1	37318512	37318513	A00758:240:HTNGKDSX2:2:2407:14913:16611/1	60	+
chr1	37493206	37493207	A00252:255:HWV7WDSX2:1:1638:8178:32471/1	60	+
chr1	40164189	40164190	A00252:255:HWV7WDSX2:1:1254:20003:6292	60	-
chr1	40225252	40225253	A00252:255:HWV7WDSX2:1:1205:4978:35603/1	60	+
chr1	40268238	40268239	A00252:255:HWV7WDSX2:1:1119:26630:32737/1	60	-
chr1	41157283	41157284	A00252:255:HWV7WDSX2:1:2163:23231:19272/1	60	-
chr1	41231221	41231222	A00252:255:HWV7WDSX2:1:1149:15582:6809	60	+
chr1	42507081	42507082	A00758:240:HTNGKDSX2:1:2350:19488:16517/1	60	+
chr1	43664740	43664741	A00758:240:HTNGKDSX2:2:2159:3106:19022/1	60	+
chr1	43748858	43748859	A00252:255:HWV7WDSX2:1:1237:8377:15781/1	60	-
chr1	43751054	43751055	A00252:255:HWV7WDSX2:1:1414:27823:3270/1	60	-
chr1	44730764	44730765	A00758:240:HTNGKDSX2:2:2513:21043:28416	60	-
chr1	44933136	44933137	A00252:255:HWV7WDSX2:2:2215:25120:31845	60	+
chr1	44941141	44941142	A00252:255:HWV7WDSX2:4:1568:15664:8453/1	60	-
chr1	45454282	45454283	A00252:255:HWV7WDSX2:1:1123:21395:18630/1	60	+
chr1	45678369	45678370	A00252:255:HWV7WDSX2:1:1349:8305:24205/1	60	+
chr1	45764086	45764087	A00758:240:HTNGKDSX2:1:1474:9498:13338	60	+
chr1	45839635	45839636	A00252:255:HWV7WDSX2:2:1674:17635:11929	60	+
chr1	45883524	45883525	A00252:255:HWV7WDSX2:1:1155:18954:29277/1	60	+
chr1	45906282	45906283	A00252:255:HWV7WDSX2:1:1221:16938:7028/1	60	+
chr1	45991880	45991881	A00252:255:HWV7WDSX2:1:2205:18105:29778/1	60	-
chr1	46009149	46009150	A00758:240:HTNGKDSX2:1:1606:9127:12383/1	60	-
chr1	46308239	46308240	A00252:255:HWV7WDSX2:2:2409:31503:23234	60	-
chr1	47265157	47265158	A00758:240:HTNGKDSX2:2:2117:9218:4178	60	+
chr1	49516010	49516011	A00758:240:HTNGKDSX2:1:1574:16938:27164	60	-
chr1	50595637	50595638	A00252:255:HWV7WDSX2:2:1462:18285:6668/1	60	-
chr1	50842827	50842828	A00252:255:HWV7WDSX2:1:2619:3604:28902/1	60	-
chr1	51439064	51439065	A00252:255:HWV7WDSX2:1:1167:11379:6605/1	60	+
chr1	51487226	51487227	A00758:240:HTNGKDSX2:1:1202:20745:36417	60	-
chr1	51819950	51819951	A00758:240:HTNGKDSX2:2:2345:31458:17581	60	-
chr1	51845832	51845833	A00758:240:HTNGKDSX2:1:1508:15953:10708/1	60	-
chr1	52146900	52146901	A00758:240:HTNGKDSX2:1:1232:24731:12038/1	60	+
chr1	52193380	52193381	A00252:255:HWV7WDSX2:3:1533:9688:26036	60	+
chr1	52265091	52265092	A00252:255:HWV7WDSX2:2:1345:5873:3302/1	60	+
chr1	52486158	52486159	A00252:255:HWV7WDSX2:1:1170:9634:19742/1	60	+
chr1	52526689	52526690	A00758:240:HTNGKDSX2:1:1428:9661:17910	60	-
chr1	53835471	53835472	A00252:255:HWV7WDSX2:2:2301:13756:17926	60	-
chr1	54838254	54838255	A00758:240:HTNGKDSX2:1:2639:27091:8234/1	60	-
chr1	58502502	58502503	A00252:255:HWV7WDSX2:1:1219:29116:12712/1	60	-
chr1	58663934	58663935	A00252:255:HWV7WDSX2:1:1450:1877:18145	60	+
chr1	58765965	58765966	A00252:255:HWV7WDSX2:1:1343:14018:36511/1	60	-
chr1	61087589	61087590	A00252:255:HWV7WDSX2:1:1337:9724:11851/1	60	-
chr1	62818607	62818608	A00252:255:HWV7WDSX2:1:2564:8052:19288/1	60	+
chr1	62863460	62863461	A00252:255:HWV7WDSX2:1:1306:7265:10222/1	60	-
chr1	63445291	63445292	A00252:255:HWV7WDSX2:3:1407:6036:24878/1	60	+
chr1	63490418	63490419	A00252:255:HWV7WDSX2:1:1360:4282:20838	60	+
chr1	64796685	64796686	A00252:255:HWV7WDSX2:1:1178:10429:2519	60	-
chr1	66735238	66735239	A00252:255:HWV7WDSX2:1:1160:30770:35086	60	+
chr1	66969443	66969444	A00758:240:HTNGKDSX2:2:1406:17002:2785	60	+
chr1	67045006	67045007	A00252:255:HWV7WDSX2:1:1120:7410:33959/1	60	+
chr1	70241476	70241477	A00252:255:HWV7WDSX2:1:1218:23791:36902/1	60	-
chr1	70286099	70286100	A00758:240:HTNGKDSX2:2:2419:14696:13510	60	-
chr1	70305808	70305809	A00252:255:HWV7WDSX2:1:1120:8106:24799/1	60	+
chr1	71151914	71151915	A00758:240:HTNGKDSX2:2:2217:30879:18959/1	60	-
chr1	72097325	72097326	A00252:255:HWV7WDSX2:2:1455:18810:22795	60	-
chr1	72185634	72185635	A00252:255:HWV7WDSX2:1:1111:15718:2253/1	60	+
chr1	72190817	72190818	A00252:255:HWV7WDSX2:2:1557:19497:23015/1	60	-
chr1	72205937	72205938	A00758:240:HTNGKDSX2:2:2566:22435:31328	60	-
chr1	72356115	72356116	A00758:240:HTNGKDSX2:2:1207:9399:21120	60	-
chr1	72364957	72364958	A00252:255:HWV7WDSX2:2:1609:12726:19711/1	60	+
chr1	72784885	72784886	A00252:255:HWV7WDSX2:1:1543:25916:25520/1	60	+
chr1	72940173	72940174	A00252:255:HWV7WDSX2:3:1547:18078:25473/1	60	+
chr1	73734800	73734801	A00758:240:HTNGKDSX2:1:2648:32823:17848/1	60	-
chr1	74491310	74491311	A00252:255:HWV7WDSX2:4:2261:7039:36229	60	-
chr1	74734863	74734864	A00252:255:HWV7WDSX2:1:1673:29884:21120/1	60	-
chr1	74750652	74750653	A00252:255:HWV7WDSX2:3:1566:17671:7075/1	60	+
chr1	75316773	75316774	A00252:255:HWV7WDSX2:2:1234:15022:29324	60	-
chr1	75535869	75535870	A00252:255:HWV7WDSX2:1:1378:16369:22357	60	-
chr1	75595105	75595106	A00758:240:HTNGKDSX2:1:1334:7491:6793	60	-
chr1	75595109	75595110	A00758:240:HTNGKDSX2:2:1619:15456:15170	60	-
chr1	75733483	75733484	A00252:255:HWV7WDSX2:1:1123:26702:20337/1	60	+
chr1	76646454	76646455	A00252:255:HWV7WDSX2:3:1557:22200:4648/1	60	+
chr1	77194748	77194749	A00758:240:HTNGKDSX2:2:1563:22742:24251	60	-
chr1	77625856	77625857	A00252:255:HWV7WDSX2:3:1474:21160:17879/1	60	-
chr1	77642263	77642264	A00252:255:HWV7WDSX2:1:1146:20365:28401/1	60	+
chr1	77732520	77732521	A00252:255:HWV7WDSX2:1:1138:2419:31046/1	60	-
chr1	77805012	77805013	A00252:255:HWV7WDSX2:1:2541:18331:32299	60	+
chr1	78008427	78008428	A00758:240:HTNGKDSX2:2:2217:13340:29262	60	+
chr1	78662984	78662985	A00252:255:HWV7WDSX2:1:1116:29378:9251/1	60	+
chr1	78810727	78810728	A00252:255:HWV7WDSX2:1:1231:11532:18082/1	60	+
chr1	82840129	82840130	A00252:255:HWV7WDSX2:1:1231:18945:35211/1	60	+
chr1	83042222	83042223	A00252:255:HWV7WDSX2:3:1355:30427:29700/1	60	-
chr1	83133443	83133444	A00252:255:HWV7WDSX2:1:1132:11822:31798/1	60	+
chr1	83198186	83198187	A00252:255:HWV7WDSX2:1:1574:20636:13808/1	60	-
chr1	84034793	84034794	A00758:240:HTNGKDSX2:1:2472:32805:25238/1	60	+
chr1	84167807	84167808	A00252:255:HWV7WDSX2:2:1249:17815:31876/1	60	-
chr1	84210368	84210369	A00252:255:HWV7WDSX2:2:1528:16703:10441	60	-
chr1	84667389	84667390	A00252:255:HWV7WDSX2:3:1101:15203:12602/1	60	+
chr1	85083470	85083471	A00758:240:HTNGKDSX2:2:1450:4734:33395	60	+
chr1	85183056	85183057	A00252:255:HWV7WDSX2:1:1123:6605:1094/1	60	-
chr1	85661923	85661924	A00252:255:HWV7WDSX2:1:1140:12726:29543/1	60	+
chr1	86712530	86712531	A00252:255:HWV7WDSX2:1:2655:4291:9455	60	+
chr1	86729812	86729813	A00252:255:HWV7WDSX2:2:1505:3513:1000	60	-
chr1	86931099	86931100	A00252:255:HWV7WDSX2:1:2623:2428:36479/1	60	-
chr1	87006800	87006801	A00758:240:HTNGKDSX2:2:1363:32108:16297/1	60	-
chr1	87059771	87059772	A00252:255:HWV7WDSX2:1:1610:21224:30452/1	60	+
chr1	88894529	88894530	A00758:240:HTNGKDSX2:2:2117:14751:28573/1	60	+
chr1	88997013	88997014	A00252:255:HWV7WDSX2:4:2678:27525:1564/1	60	-
chr1	89572067	89572068	A00252:255:HWV7WDSX2:1:1104:19054:5431/1	60	+
chr1	90008444	90008445	A00758:240:HTNGKDSX2:1:2438:20708:15969	60	-
chr1	90131535	90131536	A00252:255:HWV7WDSX2:1:1201:32000:23281/1	60	-
chr1	90342664	90342665	A00252:255:HWV7WDSX2:3:2237:18267:33254	60	+
chr1	91505329	91505330	A00758:240:HTNGKDSX2:2:2521:13765:26240/1	60	+
chr1	92275557	92275558	A00758:240:HTNGKDSX2:1:2223:16206:33943/1	60	-
chr1	92335205	92335206	A00758:240:HTNGKDSX2:2:1344:31882:6292	60	-
chr1	92668856	92668857	A00252:255:HWV7WDSX2:1:1101:30147:16752/1	60	+
chr1	92668857	92668858	A00252:255:HWV7WDSX2:3:2237:15411:29465/1	60	+
chr1	93122953	93122954	A00758:240:HTNGKDSX2:2:1323:29505:19899/1	60	+
chr1	93160747	93160748	A00758:240:HTNGKDSX2:1:1550:3242:35289	60	+
chr1	93217653	93217654	A00252:255:HWV7WDSX2:1:1432:10330:5635/1	60	+
chr1	93361199	93361200	A00758:240:HTNGKDSX2:2:2316:22290:25755	60	-
chr1	94189524	94189525	A00252:255:HWV7WDSX2:2:2271:13675:23015	60	-
chr1	94260607	94260608	A00252:255:HWV7WDSX2:1:1304:31756:14747/1	60	-
chr1	94885519	94885520	A00252:255:HWV7WDSX2:1:1109:15203:17707/1	60	+
chr1	95114919	95114920	A00252:255:HWV7WDSX2:2:1119:2446:20509/1	60	+
chr1	95243498	95243499	A00758:240:HTNGKDSX2:1:2652:9272:16203	60	-
chr1	95715542	95715543	A00252:255:HWV7WDSX2:3:2202:13819:33442/1	60	-
chr1	96561630	96561631	A00758:240:HTNGKDSX2:1:2456:10230:30859/1	60	+
chr1	97486199	97486200	A00252:255:HWV7WDSX2:1:2663:19560:15327/1	60	-
chr1	97537988	97537989	A00758:240:HTNGKDSX2:1:2248:27254:1407/1	60	+
chr1	97612042	97612043	A00252:255:HWV7WDSX2:1:1341:28438:4930/1	60	-
chr1	97662056	97662057	A00758:240:HTNGKDSX2:2:2351:9688:21057/1	60	+
chr1	97906135	97906136	A00252:255:HWV7WDSX2:2:1516:21847:32095	60	-
chr1	97958350	97958351	A00252:255:HWV7WDSX2:1:1270:5240:1642/1	60	+
chr1	99758523	99758524	A00252:255:HWV7WDSX2:1:1267:11243:24940/1	60	+
chr1	100049339	100049340	A00252:255:HWV7WDSX2:1:1105:32669:11256/1	60	+
chr1	100113816	100113817	A00758:240:HTNGKDSX2:2:2420:30924:9017	60	-
chr1	100813524	100813525	A00252:255:HWV7WDSX2:1:1212:18593:12430/1	60	-
chr1	100976579	100976580	A00252:255:HWV7WDSX2:1:1364:32081:28588	60	-
chr1	100984587	100984588	A00252:255:HWV7WDSX2:1:1278:16215:19711/1	60	+
chr1	101347330	101347331	A00758:240:HTNGKDSX2:2:2536:7084:7529	60	-
chr1	101410484	101410485	A00758:240:HTNGKDSX2:1:1320:7355:16203/1	60	-
chr1	102938005	102938006	A00758:240:HTNGKDSX2:1:2634:1208:30201	60	-
chr1	103544319	103544320	A00252:255:HWV7WDSX2:1:1505:7319:19460/1	60	+
chr1	107597314	107597315	A00252:255:HWV7WDSX2:1:1328:15917:17722	60	+
chr1	107766530	107766531	A00252:255:HWV7WDSX2:3:2539:18050:5572	60	-
chr1	107790653	107790654	A00758:240:HTNGKDSX2:1:1505:16676:4413	60	-
chr1	107901544	107901545	A00252:255:HWV7WDSX2:1:1543:30327:8077	60	-
chr1	107959182	107959183	A00758:240:HTNGKDSX2:2:1126:10149:28808/1	60	+
chr1	109315848	109315849	A00758:240:HTNGKDSX2:1:2451:11975:22858/1	60	-
chr1	109594162	109594163	A00758:240:HTNGKDSX2:1:2440:31177:8296/1	60	-
chr1	109779363	109779364	A00252:255:HWV7WDSX2:1:1111:12156:10081/1	60	+
chr1	109779364	109779365	A00252:255:HWV7WDSX2:1:1354:27823:25535	60	+
chr1	109958615	109958616	A00252:255:HWV7WDSX2:3:2147:18502:34194/1	60	-
chr1	110021685	110021686	A00252:255:HWV7WDSX2:1:1515:5403:19398/1	60	+
chr1	110358093	110358094	A00252:255:HWV7WDSX2:3:2559:24985:6715	60	-
chr1	111146546	111146547	A00252:255:HWV7WDSX2:1:1141:31485:20760/1	60	-
chr1	111149185	111149186	A00252:255:HWV7WDSX2:1:1132:30463:24721/1	60	-
chr1	111150479	111150480	A00758:240:HTNGKDSX2:1:1175:20708:27806/1	60	+
chr1	111161488	111161489	A00252:255:HWV7WDSX2:1:2322:17616:16752	60	+
chr1	112378116	112378117	A00252:255:HWV7WDSX2:4:1478:24117:10974/1	60	+
chr1	112490724	112490725	A00252:255:HWV7WDSX2:1:1554:10004:5384	60	+
chr1	112540959	112540960	A00252:255:HWV7WDSX2:1:1251:25102:4539	60	-
chr1	112551243	112551244	A00758:240:HTNGKDSX2:2:1157:13720:11193	60	-
chr1	112591671	112591672	A00252:255:HWV7WDSX2:3:1244:32741:14826/1	60	-
chr1	112601893	112601894	A00758:240:HTNGKDSX2:2:2476:2573:12273/1	60	-
chr1	112928910	112928911	A00252:255:HWV7WDSX2:1:1468:5810:26835	60	-
chr1	114189752	114189753	A00758:240:HTNGKDSX2:1:1503:4969:28980/1	60	+
chr1	114405027	114405028	A00252:255:HWV7WDSX2:1:1116:21169:10379/1	60	+
chr1	114405029	114405030	A00252:255:HWV7WDSX2:1:1535:24108:12117/1	60	+
chr1	114410114	114410115	A00252:255:HWV7WDSX2:4:2216:10836:14841	60	-
chr1	114427911	114427912	A00252:255:HWV7WDSX2:1:1166:20365:9674/1	60	+
chr1	114434903	114434904	A00252:255:HWV7WDSX2:3:2252:5240:23281/1	60	+
chr1	115185084	115185085	A00252:255:HWV7WDSX2:3:1248:21450:5102	60	-
chr1	115185085	115185086	A00758:240:HTNGKDSX2:1:1243:7871:4601/1	60	-
chr1	115856586	115856587	A00252:255:HWV7WDSX2:4:2614:8142:6198	60	+
chr1	117007440	117007441	A00252:255:HWV7WDSX2:4:1366:6723:31610/1	60	-
chr1	117054774	117054775	A00252:255:HWV7WDSX2:1:1403:17897:30076/1	60	+
chr1	117426091	117426092	A00252:255:HWV7WDSX2:4:2137:8169:22153	60	-
chr1	117893591	117893592	A00252:255:HWV7WDSX2:1:1607:5113:1016/1	60	+
chr1	118698714	118698715	A00252:255:HWV7WDSX2:1:1120:7500:12759/1	60	+
chr1	120566139	120566140	A00252:255:HWV7WDSX2:2:1508:18521:16908/1	60	-
chr1	121553741	121553742	A00252:255:HWV7WDSX2:1:1160:10149:23672/1	60	+
chr1	125050628	125050629	A00252:255:HWV7WDSX2:1:2144:21224:5212	60	+
chr1	143264649	143264650	A00252:255:HWV7WDSX2:3:1114:25870:27195	60	+
chr1	144298023	144298024	A00758:240:HTNGKDSX2:2:1256:5611:12117	60	+
chr1	145803493	145803494	A00252:255:HWV7WDSX2:1:1235:30418:35008/1	60	+
chr1	145869218	145869219	A00758:240:HTNGKDSX2:1:1474:8594:34475/1	60	-
chr1	145915688	145915689	A00758:240:HTNGKDSX2:2:1667:16016:13228	60	+
chr1	146542774	146542775	A00252:255:HWV7WDSX2:1:1228:14163:15499/1	60	+
chr1	147255475	147255476	A00758:240:HTNGKDSX2:2:1358:17535:36307/1	60	-
chr1	147257371	147257372	A00252:255:HWV7WDSX2:4:1258:21025:27101/1	60	+
chr1	147803390	147803391	A00758:240:HTNGKDSX2:1:1466:29035:12383	60	-
chr1	148189400	148189401	A00252:255:HWV7WDSX2:1:1373:5041:1830	60	-
chr1	149199617	149199618	A00252:255:HWV7WDSX2:4:1508:2230:29935	60	-
chr1	149591711	149591712	A00252:255:HWV7WDSX2:1:1116:9896:20102/1	60	+
chr1	149610389	149610390	A00252:255:HWV7WDSX2:1:1132:20952:24377	60	+
chr1	149774902	149774903	A00252:255:HWV7WDSX2:1:1430:27471:28181/1	60	+
chr1	149847800	149847801	A00252:255:HWV7WDSX2:1:1324:29975:15170/1	60	-
chr1	150093988	150093989	A00252:255:HWV7WDSX2:1:1152:31557:3818/1	60	+
chr1	150120066	150120067	A00252:255:HWV7WDSX2:3:1561:3640:6324	60	-
chr1	150676859	150676860	A00758:240:HTNGKDSX2:1:1573:8793:5290	60	-
chr1	150676861	150676862	A00758:240:HTNGKDSX2:2:2143:9191:21261	60	-
chr1	150686992	150686993	A00252:255:HWV7WDSX2:1:1107:18593:34225/1	60	+
chr1	150840342	150840343	A00252:255:HWV7WDSX2:1:2658:1054:29465	60	-
chr1	150841477	150841478	A00252:255:HWV7WDSX2:1:1134:9959:36245/1	60	+
chr1	151335150	151335151	A00252:255:HWV7WDSX2:4:2222:28528:2394/1	60	-
chr1	151433350	151433351	A00252:255:HWV7WDSX2:1:1134:2844:24580/1	60	-
chr1	151630894	151630895	A00252:255:HWV7WDSX2:4:2231:30761:22858	60	-
chr1	151661409	151661410	A00758:240:HTNGKDSX2:1:1229:18620:20588	60	-
chr1	151675181	151675182	A00252:255:HWV7WDSX2:2:2518:32642:19852/1	60	-
chr1	151676674	151676675	A00252:255:HWV7WDSX2:2:1251:15176:35289/1	60	-
chr1	153886435	153886436	A00758:240:HTNGKDSX2:2:2438:24433:22733	60	-
chr1	153897745	153897746	A00252:255:HWV7WDSX2:1:1147:28935:21324/1	60	+
chr1	153919235	153919236	A00252:255:HWV7WDSX2:1:2644:10565:26365/1	60	-
chr1	153961033	153961034	A00758:240:HTNGKDSX2:2:2270:5285:22169	60	-
chr1	154227734	154227735	A00252:255:HWV7WDSX2:2:1166:16640:16626/1	60	+
chr1	154227736	154227737	A00758:240:HTNGKDSX2:1:1301:19515:34413/1	60	+
chr1	154240984	154240985	A00252:255:HWV7WDSX2:1:1443:17544:16000	60	-
chr1	154240986	154240987	A00252:255:HWV7WDSX2:1:2647:17237:23359	60	-
chr1	155367059	155367060	A00252:255:HWV7WDSX2:4:2369:24912:3082	60	-
chr1	155377676	155377677	A00252:255:HWV7WDSX2:1:1142:7129:34287/1	60	+
chr1	155377678	155377679	A00758:240:HTNGKDSX2:1:2403:9254:15890	60	+
chr1	155384125	155384126	A00252:255:HWV7WDSX2:1:1165:8467:9737/1	60	-
chr1	155445085	155445086	A00252:255:HWV7WDSX2:3:2631:29984:3255	60	+
chr1	155467268	155467269	A00758:240:HTNGKDSX2:1:2109:15121:21480/1	60	-
chr1	155471130	155471131	A00758:240:HTNGKDSX2:2:2325:28348:36652	60	-
chr1	155529201	155529202	A00252:255:HWV7WDSX2:4:1406:8784:35149	60	-
chr1	155812312	155812313	A00252:255:HWV7WDSX2:1:1144:14832:22482/1	60	+
chr1	155900122	155900123	A00252:255:HWV7WDSX2:4:2627:24496:20055	60	-
chr1	155916015	155916016	A00758:240:HTNGKDSX2:2:1339:25753:12743	60	+
chr1	156205992	156205993	A00252:255:HWV7WDSX2:1:1157:29107:6558/1	60	+
chr1	156317220	156317221	A00252:255:HWV7WDSX2:1:1155:4670:10019/1	60	+
chr1	156334863	156334864	A00252:255:HWV7WDSX2:1:2364:6723:21026/1	60	-
chr1	160229627	160229628	A00758:240:HTNGKDSX2:1:1271:13964:18975/1	60	-
chr1	160249176	160249177	A00252:255:HWV7WDSX2:1:1149:29532:37043/1	60	+
chr1	160500442	160500443	A00252:255:HWV7WDSX2:1:1117:8947:22279/1	60	+
chr1	160577722	160577723	A00758:240:HTNGKDSX2:1:2269:16269:20149/1	60	+
chr1	160660591	160660592	A00252:255:HWV7WDSX2:2:2312:24912:25097	60	-
chr1	160660592	160660593	A00758:240:HTNGKDSX2:2:2207:2112:36464	60	-
chr1	161036455	161036456	A00252:255:HWV7WDSX2:1:1149:8947:12884	60	+
chr1	161332311	161332312	A00252:255:HWV7WDSX2:1:1448:15790:16971/1	60	-
chr1	161334812	161334813	A00252:255:HWV7WDSX2:1:2305:8422:15327/1	60	+
chr1	161821454	161821455	A00252:255:HWV7WDSX2:3:2650:21377:31219	60	-
chr1	161917699	161917700	A00252:255:HWV7WDSX2:1:1411:8368:17049/1	60	+
chr1	162589393	162589394	A00252:255:HWV7WDSX2:3:1511:24325:27430	60	-
chr1	162589395	162589396	A00252:255:HWV7WDSX2:1:1175:10836:30217	60	-
chr1	162600782	162600783	A00252:255:HWV7WDSX2:1:1660:26241:35383/1	60	-
chr1	163278270	163278271	A00758:240:HTNGKDSX2:2:1513:32931:33880/1	60	+
chr1	163826563	163826564	A00252:255:HWV7WDSX2:4:1431:32036:24095/1	60	-
chr1	167206120	167206121	A00758:240:HTNGKDSX2:2:2273:3586:30436	60	+
chr1	167241798	167241799	A00252:255:HWV7WDSX2:1:1103:24397:11209/1	60	+
chr1	167397280	167397281	A00758:240:HTNGKDSX2:1:2235:16658:36980/1	60	-
chr1	168016435	168016436	A00252:255:HWV7WDSX2:1:2350:13476:6543/1	60	-
chr1	168046720	168046721	A00252:255:HWV7WDSX2:1:1127:11189:23719/1	60	-
chr1	168071559	168071560	A00252:255:HWV7WDSX2:3:2441:31593:28213/1	60	+
chr1	168483946	168483947	A00252:255:HWV7WDSX2:4:1309:26096:20948/1	60	-
chr1	169245473	169245474	A00758:240:HTNGKDSX2:2:1253:17626:26882	60	-
chr1	169886988	169886989	A00252:255:HWV7WDSX2:2:1162:31765:6496	60	-
chr1	169953676	169953677	A00252:255:HWV7WDSX2:3:2357:21911:18364	60	-
chr1	170169500	170169501	A00758:240:HTNGKDSX2:2:2474:8540:25927/1	60	-
chr1	171569156	171569157	A00252:255:HWV7WDSX2:3:1368:13521:19492	60	-
chr1	171569157	171569158	A00758:240:HTNGKDSX2:1:1436:31512:1454	60	-
chr1	171598477	171598478	A00758:240:HTNGKDSX2:1:1172:15266:21574	60	-
chr1	172119388	172119389	A00758:240:HTNGKDSX2:1:1248:13087:1391	60	-
chr1	172379850	172379851	A00252:255:HWV7WDSX2:1:1203:27317:18865/1	60	-
chr1	172381819	172381820	A00252:255:HWV7WDSX2:1:2364:3034:12038/1	60	+
chr1	172558314	172558315	A00252:255:HWV7WDSX2:1:1216:18322:27586/1	60	+
chr1	172587513	172587514	A00252:255:HWV7WDSX2:2:2507:20320:7968/1	60	-
chr1	172608784	172608785	A00758:240:HTNGKDSX2:2:1315:30282:13322	60	-
chr1	173357674	173357675	A00252:255:HWV7WDSX2:4:2272:20320:13855/1	60	-
chr1	173762813	173762814	A00758:240:HTNGKDSX2:1:2122:13358:22968	60	-
chr1	173954433	173954434	A00252:255:HWV7WDSX2:1:1153:10601:10802/1	60	-
chr1	174197414	174197415	A00252:255:HWV7WDSX2:1:2637:19859:32440	60	+
chr1	174274718	174274719	A00252:255:HWV7WDSX2:1:1245:13422:21543	60	+
chr1	174662714	174662715	A00252:255:HWV7WDSX2:1:1205:26178:36996/1	60	+
chr1	174702764	174702765	A00252:255:HWV7WDSX2:4:2348:5222:5525	60	+
chr1	175413008	175413009	A00758:240:HTNGKDSX2:1:1663:5258:33270/1	60	-
chr1	175413009	175413010	A00252:255:HWV7WDSX2:1:1551:18692:35618/1	60	-
chr1	175618723	175618724	A00252:255:HWV7WDSX2:1:2222:9860:13557/1	60	+
chr1	175906113	175906114	A00252:255:HWV7WDSX2:1:1252:1425:2832/1	60	+
chr1	176025493	176025494	A00252:255:HWV7WDSX2:2:1110:12436:25285	60	-
chr1	176116266	176116267	A00758:240:HTNGKDSX2:1:2129:31367:20462	60	-
chr1	176218658	176218659	A00252:255:HWV7WDSX2:1:1647:25599:8563	60	-
chr1	177018941	177018942	A00252:255:HWV7WDSX2:1:1230:21974:30185/1	60	-
chr1	178604314	178604315	A00252:255:HWV7WDSX2:1:1225:7139:11381/1	60	+
chr1	178641394	178641395	A00758:240:HTNGKDSX2:1:1345:17210:12571/1	60	+
chr1	178878773	178878774	A00252:255:HWV7WDSX2:1:1112:9516:26490/1	60	-
chr1	178887026	178887027	A00252:255:HWV7WDSX2:1:1544:8097:26725/1	60	+
chr1	179162506	179162507	A00758:240:HTNGKDSX2:1:2304:6533:22670/1	60	+
chr1	179170772	179170773	A00252:255:HWV7WDSX2:3:1548:17020:27305/1	60	+
chr1	179340406	179340407	A00252:255:HWV7WDSX2:1:1408:9118:14559	60	-
chr1	179438023	179438024	A00758:240:HTNGKDSX2:1:1508:26422:11240	60	-
chr1	179582936	179582937	A00758:240:HTNGKDSX2:1:2640:7817:31908	60	-
chr1	180012648	180012649	A00252:255:HWV7WDSX2:1:1355:25934:2503/1	60	+
chr1	180068812	180068813	A00252:255:HWV7WDSX2:2:2230:26467:24283/1	60	+
chr1	184070401	184070402	A00252:255:HWV7WDSX2:3:1135:11867:10520/1	60	+
chr1	184697075	184697076	A00252:255:HWV7WDSX2:1:1127:26440:34851/1	60	+
chr1	186350839	186350840	A00252:255:HWV7WDSX2:1:1133:7826:22686/1	60	+
chr1	191351321	191351322	A00252:255:HWV7WDSX2:3:2221:6903:11224/1	60	+
chr1	191669940	191669941	A00252:255:HWV7WDSX2:1:1426:12780:17989/1	60	+
chr1	192155526	192155527	A00252:255:HWV7WDSX2:1:1105:24144:31814/1	60	-
chr1	192184397	192184398	A00252:255:HWV7WDSX2:1:1110:9010:4413	60	+
chr1	192259138	192259139	A00252:255:HWV7WDSX2:3:2419:22625:26647	60	-
chr1	192494146	192494147	A00252:255:HWV7WDSX2:1:1150:15022:25817/1	60	+
chr1	193082698	193082699	A00252:255:HWV7WDSX2:1:1240:10827:23030/1	60	+
chr1	193120392	193120393	A00252:255:HWV7WDSX2:1:1514:14841:16861/1	60	+
chr1	193726764	193726765	A00252:255:HWV7WDSX2:1:1112:24957:28338/1	60	+
chr1	193789055	193789056	A00252:255:HWV7WDSX2:1:1241:16089:4304/1	60	-
chr1	193931299	193931300	A00758:240:HTNGKDSX2:1:2211:21920:29778/1	60	+
chr1	194269557	194269558	A00252:255:HWV7WDSX2:1:1524:8106:26365	60	-
chr1	194848401	194848402	A00252:255:HWV7WDSX2:1:1101:28022:8907/1	60	+
chr1	195297865	195297866	A00252:255:HWV7WDSX2:1:1118:15148:25003/1	60	+
chr1	195373190	195373191	A00252:255:HWV7WDSX2:1:1102:5620:4304/1	60	+
chr1	195634996	195634997	A00252:255:HWV7WDSX2:1:1523:5746:31767/1	60	+
chr1	195729025	195729026	A00252:255:HWV7WDSX2:4:1331:17870:33098/1	60	+
chr1	195925283	195925284	A00758:240:HTNGKDSX2:1:1428:12961:22748	60	+
chr1	197060586	197060587	A00252:255:HWV7WDSX2:3:1243:5059:4429/1	60	-
chr1	197125904	197125905	A00252:255:HWV7WDSX2:1:1117:20645:1736/1	60	+
chr1	197177130	197177131	A00252:255:HWV7WDSX2:1:1642:29270:11725	60	+
chr1	197608392	197608393	A00252:255:HWV7WDSX2:2:2463:25834:35524/1	60	+
chr1	197680311	197680312	A00758:240:HTNGKDSX2:1:2441:25789:31187	60	-
chr1	197700256	197700257	A00252:255:HWV7WDSX2:1:1142:28447:9518/1	60	+
chr1	197743026	197743027	A00758:240:HTNGKDSX2:1:2230:4652:24862/1	60	-
chr1	197743027	197743028	A00252:255:HWV7WDSX2:2:1562:8431:5854/1	60	-
chr1	197743028	197743029	A00252:255:HWV7WDSX2:2:1346:27923:14215/1	60	-
chr1	197766171	197766172	A00252:255:HWV7WDSX2:3:1438:15284:3787	60	+
chr1	198991610	198991611	A00252:255:HWV7WDSX2:1:1624:25012:7607/1	60	-
chr1	199067718	199067719	A00252:255:HWV7WDSX2:1:1121:24804:4554/1	60	+
chr1	199956791	199956792	A00252:255:HWV7WDSX2:4:1377:1985:24752/1	60	+
chr1	200399542	200399543	A00252:255:HWV7WDSX2:1:1559:15718:28933/1	60	+
chr1	200401834	200401835	A00252:255:HWV7WDSX2:1:1507:9073:11506/1	60	-
chr1	200599804	200599805	A00758:240:HTNGKDSX2:2:1178:22733:24455	60	-
chr1	200717812	200717813	A00758:240:HTNGKDSX2:1:2371:8712:14011/1	60	+
chr1	201497935	201497936	A00758:240:HTNGKDSX2:1:1478:13331:35634/1	60	+
chr1	201581958	201581959	A00758:240:HTNGKDSX2:1:2412:14036:24173/1	60	-
chr1	202771617	202771618	A00252:255:HWV7WDSX2:1:1530:8052:25300/1	60	+
chr1	203198260	203198261	A00758:240:HTNGKDSX2:1:1249:3260:36354	60	-
chr1	203690029	203690030	A00252:255:HWV7WDSX2:1:1201:10529:33880/1	60	+
chr1	203757900	203757901	A00758:240:HTNGKDSX2:1:1133:8576:36855/1	60	+
chr1	204402802	204402803	A00758:240:HTNGKDSX2:2:1575:7961:24862	60	+
chr1	204517493	204517494	A00252:255:HWV7WDSX2:4:1601:14968:8061/1	60	-
chr1	205788759	205788760	A00252:255:HWV7WDSX2:3:2445:2709:5932/1	60	-
chr1	205789400	205789401	A00252:255:HWV7WDSX2:1:2621:10484:1579	60	-
chr1	207135263	207135264	A00252:255:HWV7WDSX2:4:2332:15203:25755	60	+
chr1	207729863	207729864	A00252:255:HWV7WDSX2:1:1147:30807:32017/1	60	+
chr1	207759519	207759520	A00252:255:HWV7WDSX2:1:1243:6099:8046/1	60	+
chr1	207835448	207835449	A00758:240:HTNGKDSX2:1:1242:19678:10927/1	60	+
chr1	208151506	208151507	A00252:255:HWV7WDSX2:3:1248:24243:6903/1	60	-
chr1	208685465	208685466	A00758:240:HTNGKDSX2:2:1476:5285:34976/1	60	-
chr1	211197637	211197638	A00252:255:HWV7WDSX2:1:1354:15356:31563/1	60	-
chr1	211964872	211964873	A00252:255:HWV7WDSX2:1:1430:28628:5760/1	60	+
chr1	212124420	212124421	A00252:255:HWV7WDSX2:1:2406:6587:32816/1	60	-
chr1	212752430	212752431	A00252:255:HWV7WDSX2:1:1250:25654:2331	60	+
chr1	212881762	212881763	A00252:255:HWV7WDSX2:1:1659:12084:20854/1	60	-
chr1	214162446	214162447	A00758:240:HTNGKDSX2:2:1220:25644:34632/1	60	-
chr1	214294363	214294364	A00252:255:HWV7WDSX2:1:1257:12581:18803/1	60	-
chr1	214668050	214668051	A00252:255:HWV7WDSX2:1:1258:22019:4993/1	60	+
chr1	215106407	215106408	A00252:255:HWV7WDSX2:2:1214:13458:30467/1	60	+
chr1	215568707	215568708	A00252:255:HWV7WDSX2:1:2218:27941:14497/1	60	-
chr1	216252131	216252132	A00252:255:HWV7WDSX2:1:1518:19786:12649/1	60	+
chr1	216666845	216666846	A00252:255:HWV7WDSX2:1:1304:16351:24643/1	60	+
chr1	217681468	217681469	A00252:255:HWV7WDSX2:1:1347:26567:24486	60	-
chr1	218313869	218313870	A00252:255:HWV7WDSX2:3:1178:1208:6997	60	-
chr1	218876236	218876237	A00252:255:HWV7WDSX2:1:1142:28185:31955/1	60	-
chr1	219189615	219189616	A00252:255:HWV7WDSX2:1:1138:5972:21543/1	60	-
chr1	219272266	219272267	A00252:255:HWV7WDSX2:1:1141:16758:15264/1	60	+
chr1	222566785	222566786	A00252:255:HWV7WDSX2:1:2669:5647:9799/1	60	+
chr1	222678137	222678138	A00252:255:HWV7WDSX2:1:1308:24523:2002/1	60	+
chr1	223719460	223719461	A00758:240:HTNGKDSX2:1:1147:31295:22467/1	60	+
chr1	223791739	223791740	A00252:255:HWV7WDSX2:1:1322:28745:12038/1	60	-
chr1	223809431	223809432	A00758:240:HTNGKDSX2:1:2266:26901:4366/1	60	-
chr1	223834876	223834877	A00252:255:HWV7WDSX2:1:1301:6144:2675/1	60	-
chr1	224035746	224035747	A00758:240:HTNGKDSX2:2:1208:3251:35900	60	-
chr1	224159841	224159842	A00252:255:HWV7WDSX2:1:1142:14109:36260/1	60	-
chr1	224417149	224417150	A00252:255:HWV7WDSX2:1:1668:11053:9580/1	60	-
chr1	224429044	224429045	A00252:255:HWV7WDSX2:4:1454:10502:11851	60	-
chr1	224571539	224571540	A00758:240:HTNGKDSX2:2:1661:26503:24784/1	60	-
chr1	225086783	225086784	A00252:255:HWV7WDSX2:1:2177:19759:6370	60	-
chr1	225417602	225417603	A00252:255:HWV7WDSX2:4:2570:29279:8296	60	-
chr1	225533079	225533080	A00252:255:HWV7WDSX2:2:2404:13783:19695	60	-
chr1	225870971	225870972	A00252:255:HWV7WDSX2:1:1157:12319:10269/1	60	-
chr1	226172683	226172684	A00758:240:HTNGKDSX2:1:2444:21947:23437	60	-
chr1	226231472	226231473	A00252:255:HWV7WDSX2:1:2272:30373:3364/1	60	-
chr1	226241238	226241239	A00758:240:HTNGKDSX2:2:1644:18295:34147	60	-
chr1	226243593	226243594	A00252:255:HWV7WDSX2:4:1168:1208:17174/1	60	-
chr1	226731324	226731325	A00252:255:HWV7WDSX2:3:1462:16170:32722/1	60	+
chr1	228229141	228229142	A00252:255:HWV7WDSX2:1:2139:11505:26428	60	-
chr1	228236124	228236125	A00758:240:HTNGKDSX2:1:1158:23981:36041	60	-
chr1	228243769	228243770	A00758:240:HTNGKDSX2:1:2269:26431:32581	60	-
chr1	228254835	228254836	A00252:255:HWV7WDSX2:1:1255:30608:23876/1	60	+
chr1	228259164	228259165	A00252:255:HWV7WDSX2:1:1270:9127:18302/1	60	-
chr1	228284905	228284906	A00252:255:HWV7WDSX2:1:1255:17381:26929/1	60	+
chr1	228297480	228297481	A00758:240:HTNGKDSX2:1:1613:10719:34491/1	60	-
chr1	228328759	228328760	A00252:255:HWV7WDSX2:2:1336:24469:6355/1	60	+
chr1	228405603	228405604	A00252:255:HWV7WDSX2:1:2662:10710:8484/1	60	+
chr1	229275411	229275412	A00252:255:HWV7WDSX2:2:1141:2031:24424	60	-
chr1	229281515	229281516	A00252:255:HWV7WDSX2:3:1667:8874:5963	60	-
chr1	229485973	229485974	A00252:255:HWV7WDSX2:1:1145:21079:2832/1	60	+
chr1	229486314	229486315	A00252:255:HWV7WDSX2:1:1338:20338:29074/1	60	-
chr1	229599404	229599405	A00252:255:HWV7WDSX2:1:1507:17155:22404/1	60	-
chr1	229616582	229616583	A00252:255:HWV7WDSX2:1:2571:29243:13119/1	60	-
chr1	229699070	229699071	A00252:255:HWV7WDSX2:3:1251:7310:22514	60	-
chr1	230183095	230183096	A00252:255:HWV7WDSX2:1:1147:12825:31375/1	60	-
chr1	230203919	230203920	A00758:240:HTNGKDSX2:1:1535:2953:30185	60	-
chr1	231114842	231114843	A00252:255:HWV7WDSX2:2:1648:23240:7576	60	+
chr1	231519303	231519304	A00252:255:HWV7WDSX2:1:2328:6623:10958/1	60	+
chr1	231519307	231519308	A00252:255:HWV7WDSX2:1:1206:17228:25285/1	60	+
chr1	231565947	231565948	A00252:255:HWV7WDSX2:1:1126:24966:11725/1	60	-
chr1	231688413	231688414	A00252:255:HWV7WDSX2:1:1306:31286:15718	60	-
chr1	232014534	232014535	A00758:240:HTNGKDSX2:1:1521:8621:33332	60	-
chr1	232430275	232430276	A00252:255:HWV7WDSX2:1:1252:6696:2409	60	-
chr1	232484396	232484397	A00252:255:HWV7WDSX2:1:1158:32461:1157/1	60	-
chr1	232582691	232582692	A00252:255:HWV7WDSX2:1:1370:28429:29810/1	60	+
chr1	234458320	234458321	A00252:255:HWV7WDSX2:1:1265:5267:8422	60	+
chr1	235187884	235187885	A00252:255:HWV7WDSX2:1:1161:25274:3333/1	60	+
chr1	235346339	235346340	A00758:240:HTNGKDSX2:1:1132:30843:24596/1	60	+
chr1	235635417	235635418	A00758:240:HTNGKDSX2:1:1229:29821:1407/1	60	+
chr1	236811474	236811475	A00252:255:HWV7WDSX2:1:1251:21495:12164/1	60	+
chr1	236875641	236875642	A00252:255:HWV7WDSX2:1:2376:23068:21277/1	60	-
chr1	237461691	237461692	A00252:255:HWV7WDSX2:1:1107:11388:13886/1	60	-
chr1	237495325	237495326	A00252:255:HWV7WDSX2:1:1402:21766:11851/1	60	+
chr1	238465593	238465594	A00252:255:HWV7WDSX2:1:1147:5493:35305/1	60	+
chr1	238465595	238465596	A00758:240:HTNGKDSX2:1:1329:29695:26741/1	60	+
chr1	238779597	238779598	A00252:255:HWV7WDSX2:2:2125:6216:34867/1	60	+
chr1	239059018	239059019	A00252:255:HWV7WDSX2:2:1375:2573:21762	60	+
chr1	239396994	239396995	A00252:255:HWV7WDSX2:1:2360:3622:13244	60	+
chr1	241418956	241418957	A00758:240:HTNGKDSX2:1:2143:5511:27539/1	60	-
chr1	241822526	241822527	A00758:240:HTNGKDSX2:1:2546:20916:32111	60	+
chr1	241861520	241861521	A00758:240:HTNGKDSX2:2:2343:25084:37012/1	60	-
chr1	241863738	241863739	A00252:255:HWV7WDSX2:3:1243:1081:16454	60	+
chr1	242403855	242403856	A00252:255:HWV7WDSX2:3:1621:16731:34601	60	-
chr1	244119525	244119526	A00758:240:HTNGKDSX2:2:1501:11586:34303	60	+
chr1	244445961	244445962	A00252:255:HWV7WDSX2:1:1245:1750:27759/1	60	+
chr1	244445964	244445965	A00252:255:HWV7WDSX2:2:2217:29152:14779/1	60	+
chr1	245234105	245234106	A00758:240:HTNGKDSX2:1:2275:11342:11397/1	60	+
chr1	245249674	245249675	A00758:240:HTNGKDSX2:2:1339:21061:11851/1	60	+
chr1	246846331	246846332	A00252:255:HWV7WDSX2:1:1119:11487:12211/1	60	+
chr1	246859541	246859542	A00252:255:HWV7WDSX2:1:2158:5547:30890	60	-
chr1	246873231	246873232	A00252:255:HWV7WDSX2:3:1276:12038:21308	60	-
chr1	246926053	246926054	A00252:255:HWV7WDSX2:4:2553:4001:18192/1	60	+
chr1	247316801	247316802	A00758:240:HTNGKDSX2:1:2562:20509:10457/1	60	+
chr10	889149	889150	A00252:255:HWV7WDSX2:2:1646:10827:30921	60	+
chr10	2316987	2316988	A00252:255:HWV7WDSX2:4:2312:30291:7827/1	60	+
chr10	2387395	2387396	A00252:255:HWV7WDSX2:1:1150:16848:18709	60	+
chr10	4999235	4999236	A00252:255:HWV7WDSX2:4:2405:23005:9925/1	60	-
chr10	5700468	5700469	A00252:255:HWV7WDSX2:1:1104:14190:16705/1	60	+
chr10	5720849	5720850	A00252:255:HWV7WDSX2:1:1228:5339:31970/1	60	+
chr10	5930601	5930602	A00252:255:HWV7WDSX2:1:2315:20247:1924/1	60	-
chr10	7875944	7875945	A00252:255:HWV7WDSX2:3:1409:26051:4742	60	-
chr10	7876464	7876465	A00252:255:HWV7WDSX2:1:1271:28700:7827	60	+
chr10	10164458	10164459	A00252:255:HWV7WDSX2:1:2330:24234:27555	60	-
chr10	11098428	11098429	A00252:255:HWV7WDSX2:1:2673:5068:26428/1	60	+
chr10	11141109	11141110	A00758:240:HTNGKDSX2:1:1319:22399:36933	60	+
chr10	11486448	11486449	A00252:255:HWV7WDSX2:1:1109:17996:31626/1	60	-
chr10	12449868	12449869	A00252:255:HWV7WDSX2:3:1434:22128:35681	60	+
chr10	14542193	14542194	A00758:240:HTNGKDSX2:1:2234:23393:23938	60	+
chr10	14580281	14580282	A00758:240:HTNGKDSX2:1:1647:23963:35289	60	+
chr10	15469979	15469980	A00252:255:HWV7WDSX2:2:2456:12057:22968/1	60	+
chr10	15618568	15618569	A00252:255:HWV7WDSX2:1:1447:17797:3505/1	60	+
chr10	15866931	15866932	A00252:255:HWV7WDSX2:1:1167:14588:3458/1	60	+
chr10	17066693	17066694	A00252:255:HWV7WDSX2:1:2553:9462:6261/1	60	+
chr10	17097508	17097509	A00252:255:HWV7WDSX2:1:1572:14262:8594/1	60	+
chr10	17673726	17673727	A00252:255:HWV7WDSX2:1:1110:26829:16611/1	60	+
chr10	17673727	17673728	A00252:255:HWV7WDSX2:2:1365:28592:28557	60	+
chr10	17680069	17680070	A00252:255:HWV7WDSX2:1:1306:10122:32299/1	60	+
chr10	17681183	17681184	A00252:255:HWV7WDSX2:1:1403:2672:36808/1	60	+
chr10	17922134	17922135	A00252:255:HWV7WDSX2:4:1420:11478:36871	60	+
chr10	17944058	17944059	A00758:240:HTNGKDSX2:1:1608:21133:23281/1	60	+
chr10	18623560	18623561	A00252:255:HWV7WDSX2:1:2450:12075:10942	60	-
chr10	18626883	18626884	A00252:255:HWV7WDSX2:1:1558:7383:2503/1	60	-
chr10	19661729	19661730	A00758:240:HTNGKDSX2:1:2263:3125:9784/1	60	-
chr10	20223407	20223408	A00758:240:HTNGKDSX2:1:1541:29622:18693	60	-
chr10	21669870	21669871	A00758:240:HTNGKDSX2:1:1517:20708:33285	60	-
chr10	21730150	21730151	A00252:255:HWV7WDSX2:1:1259:8856:8531	60	+
chr10	21972500	21972501	A00252:255:HWV7WDSX2:1:1107:29559:17769/1	60	+
chr10	21972501	21972502	A00758:240:HTNGKDSX2:2:1540:4960:34757/1	60	+
chr10	22133073	22133074	A00252:255:HWV7WDSX2:1:1255:32533:20823/1	60	-
chr10	22133075	22133076	A00252:255:HWV7WDSX2:2:2404:22444:6762/1	60	-
chr10	22595547	22595548	A00758:240:HTNGKDSX2:2:1367:12798:9502/1	60	-
chr10	22637316	22637317	A00758:240:HTNGKDSX2:2:1126:11496:18270	60	-
chr10	24593815	24593816	A00252:255:HWV7WDSX2:1:1573:5728:34021/1	60	-
chr10	24686008	24686009	A00252:255:HWV7WDSX2:1:1450:30924:22921/1	60	+
chr10	26756883	26756884	A00252:255:HWV7WDSX2:4:2653:24388:20744	60	-
chr10	26798461	26798462	A00758:240:HTNGKDSX2:2:2228:4182:4038	60	-
chr10	27034748	27034749	A00252:255:HWV7WDSX2:1:1120:12454:32863/1	60	+
chr10	27034766	27034767	A00252:255:HWV7WDSX2:1:1106:25762:1611/1	60	-
chr10	27235041	27235042	A00252:255:HWV7WDSX2:1:1347:19958:6746/1	60	-
chr10	27235577	27235578	A00252:255:HWV7WDSX2:1:1139:20464:36464/1	60	-
chr10	27522543	27522544	A00252:255:HWV7WDSX2:1:1443:24306:22733/1	60	+
chr10	28555535	28555536	A00758:240:HTNGKDSX2:2:1572:26576:3583/1	60	-
chr10	28603405	28603406	A00252:255:HWV7WDSX2:1:1112:21522:16219/1	60	-
chr10	30414438	30414439	A00252:255:HWV7WDSX2:1:1173:12635:17331/1	60	+
chr10	30910742	30910743	A00252:255:HWV7WDSX2:4:2368:31213:17065	60	+
chr10	30971417	30971418	A00252:255:HWV7WDSX2:4:2276:1154:19523	60	-
chr10	31253286	31253287	A00758:240:HTNGKDSX2:2:2444:8341:17472	60	-
chr10	31304408	31304409	A00252:255:HWV7WDSX2:1:1259:26476:32409/1	60	+
chr10	31336888	31336889	A00252:255:HWV7WDSX2:4:1210:27073:30530/1	60	+
chr10	31382539	31382540	A00252:255:HWV7WDSX2:1:1329:20591:7498/1	60	-
chr10	31392522	31392523	A00252:255:HWV7WDSX2:1:1324:21621:28447/1	60	+
chr10	31480753	31480754	A00252:255:HWV7WDSX2:1:1218:27480:6214/1	60	+
chr10	31831875	31831876	A00758:240:HTNGKDSX2:1:2525:29514:31031	60	-
chr10	32163673	32163674	A00252:255:HWV7WDSX2:1:1145:21377:9330	60	+
chr10	32306398	32306399	A00758:240:HTNGKDSX2:1:2214:5484:32409/1	60	+
chr10	32310481	32310482	A00252:255:HWV7WDSX2:1:2364:23104:22028	60	-
chr10	32375861	32375862	A00758:240:HTNGKDSX2:1:2138:6081:6605/1	60	-
chr10	32470737	32470738	A00252:255:HWV7WDSX2:1:2620:10077:3098/1	60	+
chr10	34315791	34315792	A00252:255:HWV7WDSX2:4:2665:14244:3490	60	+
chr10	34437378	34437379	A00252:255:HWV7WDSX2:1:2308:22724:14168	60	+
chr10	35026285	35026286	A00758:240:HTNGKDSX2:2:1473:21395:33536	60	+
chr10	35064148	35064149	A00252:255:HWV7WDSX2:1:2645:4300:22874/1	60	-
chr10	35372794	35372795	A00758:240:HTNGKDSX2:1:1260:3992:17362	60	-
chr10	35496597	35496598	A00252:255:HWV7WDSX2:1:1103:16947:26835/1	60	-
chr10	35570248	35570249	A00252:255:HWV7WDSX2:1:1157:29315:21136/1	60	+
chr10	37071741	37071742	A00252:255:HWV7WDSX2:3:1433:32452:20744/1	60	-
chr10	37970124	37970125	A00252:255:HWV7WDSX2:1:1225:18249:10895/1	60	-
chr10	38068291	38068292	A00758:240:HTNGKDSX2:1:1620:3423:21543/1	60	+
chr10	42628565	42628566	A00252:255:HWV7WDSX2:2:1661:24071:30968/1	60	+
chr10	42632410	42632411	A00252:255:HWV7WDSX2:1:2511:10031:16266/1	60	+
chr10	43142911	43142912	A00252:255:HWV7WDSX2:1:1130:31503:32095/1	60	+
chr10	43565309	43565310	A00252:255:HWV7WDSX2:1:1576:8467:29434	60	+
chr10	45636674	45636675	A00252:255:HWV7WDSX2:2:1209:27552:20181	60	-
chr10	46941690	46941691	A00252:255:HWV7WDSX2:1:2355:27642:33144/1	60	+
chr10	49830097	49830098	A00252:255:HWV7WDSX2:1:1133:7780:17472/1	60	+
chr10	51588067	51588068	A00252:255:HWV7WDSX2:1:1610:1615:25645/1	60	-
chr10	51588068	51588069	A00252:255:HWV7WDSX2:1:2363:3857:3724/1	60	-
chr10	55726156	55726157	A00252:255:HWV7WDSX2:1:2120:20699:26725	60	+
chr10	56226807	56226808	A00252:255:HWV7WDSX2:2:1654:22336:8797/1	60	-
chr10	56353247	56353248	A00252:255:HWV7WDSX2:1:1169:10972:5525/1	60	+
chr10	56353248	56353249	A00758:240:HTNGKDSX2:1:2374:30318:18771/1	60	+
chr10	58272479	58272480	A00252:255:HWV7WDSX2:1:1131:24894:34178/1	60	+
chr10	58277177	58277178	A00252:255:HWV7WDSX2:1:1368:23484:20243/1	60	-
chr10	59075897	59075898	A00252:255:HWV7WDSX2:4:2645:32506:25786	60	-
chr10	59811286	59811287	A00252:255:HWV7WDSX2:1:1676:28953:5259/1	60	+
chr10	59879547	59879548	A00758:240:HTNGKDSX2:2:1229:27796:26459	60	-
chr10	59879549	59879550	A00252:255:HWV7WDSX2:4:2339:24985:20870	60	-
chr10	60974673	60974674	A00252:255:HWV7WDSX2:2:1276:27371:18865/1	60	-
chr10	61208834	61208835	A00758:240:HTNGKDSX2:1:2248:15429:17566/1	60	-
chr10	61304566	61304567	A00252:255:HWV7WDSX2:1:1118:19443:1063/1	60	+
chr10	61314994	61314995	A00252:255:HWV7WDSX2:1:1202:7563:6981/1	60	+
chr10	61324646	61324647	A00252:255:HWV7WDSX2:4:2566:31512:2957	60	-
chr10	61420172	61420173	A00252:255:HWV7WDSX2:1:1207:5376:15342/1	60	-
chr10	61438347	61438348	A00252:255:HWV7WDSX2:1:1207:25762:19648/1	60	-
chr10	61470944	61470945	A00252:255:HWV7WDSX2:2:1530:15872:9471/1	60	+
chr10	61499943	61499944	A00252:255:HWV7WDSX2:3:1576:27814:33630/1	60	-
chr10	61711402	61711403	A00252:255:HWV7WDSX2:1:2164:19325:7654/1	60	+
chr10	61757577	61757578	A00252:255:HWV7WDSX2:2:1421:25183:13197/1	60	+
chr10	62237522	62237523	A00252:255:HWV7WDSX2:1:1409:27290:14340/1	60	+
chr10	62247549	62247550	A00252:255:HWV7WDSX2:1:1323:19298:6104/1	60	-
chr10	62523764	62523765	A00252:255:HWV7WDSX2:4:2252:9173:18944	60	-
chr10	63215701	63215702	A00252:255:HWV7WDSX2:1:1416:22155:3349/1	60	+
chr10	63324163	63324164	A00252:255:HWV7WDSX2:2:1520:6723:22592	60	+
chr10	63344660	63344661	A00252:255:HWV7WDSX2:1:2113:10556:10786/1	60	+
chr10	65435262	65435263	A00252:255:HWV7WDSX2:3:1148:18322:14309/1	60	-
chr10	66136916	66136917	A00758:240:HTNGKDSX2:2:2101:12274:7467/1	60	-
chr10	67843926	67843927	A00252:255:HWV7WDSX2:1:2131:16504:22060/1	60	-
chr10	68033674	68033675	A00252:255:HWV7WDSX2:1:1370:8721:1376/1	60	+
chr10	68081709	68081710	A00758:240:HTNGKDSX2:1:2164:8160:18850	60	-
chr10	68187186	68187187	A00758:240:HTNGKDSX2:1:1141:10411:7247/1	60	-
chr10	68337232	68337233	A00758:240:HTNGKDSX2:1:1639:9860:1063	60	-
chr10	68482934	68482935	A00252:255:HWV7WDSX2:2:1468:8395:13620/1	60	+
chr10	68739809	68739810	A00252:255:HWV7WDSX2:2:2321:30264:22686/1	60	+
chr10	68747296	68747297	A00252:255:HWV7WDSX2:1:2364:15908:9377	60	-
chr10	68933101	68933102	A00252:255:HWV7WDSX2:3:1327:14217:16595	60	-
chr10	68996486	68996487	A00758:240:HTNGKDSX2:2:1672:28284:5760/1	60	+
chr10	69282860	69282861	A00252:255:HWV7WDSX2:3:1122:5801:13792	60	+
chr10	70359908	70359909	A00758:240:HTNGKDSX2:1:2430:23430:14920	60	+
chr10	72124203	72124204	A00252:255:HWV7WDSX2:1:1454:5936:36886/1	60	+
chr10	72128830	72128831	A00758:240:HTNGKDSX2:1:1632:18132:28573/1	60	+
chr10	72168520	72168521	A00252:255:HWV7WDSX2:1:2617:9905:5431/1	60	+
chr10	72475667	72475668	A00252:255:HWV7WDSX2:1:2409:14561:24737/1	60	+
chr10	72792911	72792912	A00252:255:HWV7WDSX2:2:1554:3748:19633/1	60	+
chr10	73012514	73012515	A00252:255:HWV7WDSX2:1:1107:6768:4695/1	60	-
chr10	73032242	73032243	A00758:240:HTNGKDSX2:2:2546:20555:10410	60	-
chr10	73053256	73053257	A00252:255:HWV7WDSX2:1:1129:12554:21543/1	60	+
chr10	73471931	73471932	A00252:255:HWV7WDSX2:1:1110:20139:9940/1	60	+
chr10	74281181	74281182	A00252:255:HWV7WDSX2:1:1339:30454:27899/1	60	-
chr10	74394949	74394950	A00252:255:HWV7WDSX2:1:2547:3911:21950/1	60	+
chr10	74434456	74434457	A00252:255:HWV7WDSX2:1:2105:3504:29168/1	60	+
chr10	74478046	74478047	A00252:255:HWV7WDSX2:1:1206:2401:34522/1	60	-
chr10	77755505	77755506	A00758:240:HTNGKDSX2:1:2511:12219:25692/1	60	+
chr10	78402978	78402979	A00758:240:HTNGKDSX2:1:1267:3875:15749/1	60	-
chr10	78402980	78402981	A00252:255:HWV7WDSX2:1:1629:14235:22983/1	60	-
chr10	79062660	79062661	A00758:240:HTNGKDSX2:1:1416:7184:19413/1	60	+
chr10	79272208	79272209	A00758:240:HTNGKDSX2:1:2356:28827:35164	60	+
chr10	79280369	79280370	A00252:255:HWV7WDSX2:1:1639:23339:14325/1	60	-
chr10	83515015	83515016	A00252:255:HWV7WDSX2:2:2553:23185:26616/1	60	+
chr10	84499171	84499172	A00252:255:HWV7WDSX2:4:1475:31928:23907	60	+
chr10	86438348	86438349	A00758:240:HTNGKDSX2:2:2517:2329:33739/1	60	-
chr10	86491234	86491235	A00758:240:HTNGKDSX2:1:1373:10836:34350/1	60	-
chr10	86541871	86541872	A00758:240:HTNGKDSX2:2:1676:27046:19930	60	+
chr10	86801807	86801808	A00758:240:HTNGKDSX2:2:2332:19199:27884	60	-
chr10	86803050	86803051	A00252:255:HWV7WDSX2:2:2625:29441:29403	60	-
chr10	87321906	87321907	A00252:255:HWV7WDSX2:1:1124:4309:2973/1	60	+
chr10	87775938	87775939	A00758:240:HTNGKDSX2:1:1134:15971:22795/1	60	-
chr10	87810843	87810844	A00758:240:HTNGKDSX2:1:1347:2329:10285	60	-
chr10	87959492	87959493	A00252:255:HWV7WDSX2:1:1334:29875:29496/1	60	+
chr10	88214489	88214490	A00252:255:HWV7WDSX2:4:1658:25635:33019	60	-
chr10	88312459	88312460	A00252:255:HWV7WDSX2:2:2457:18584:5306/1	60	-
chr10	88313701	88313702	A00758:240:HTNGKDSX2:2:2551:7319:19805	60	-
chr10	88316784	88316785	A00252:255:HWV7WDSX2:2:2548:11297:22874	60	-
chr10	88383244	88383245	A00758:240:HTNGKDSX2:1:2152:32190:20823/1	60	+
chr10	88430456	88430457	A00252:255:HWV7WDSX2:1:1437:31873:36370/1	60	+
chr10	88496854	88496855	A00252:255:HWV7WDSX2:1:1259:2582:32550/1	60	+
chr10	88551165	88551166	A00252:255:HWV7WDSX2:1:1557:30346:28119/1	60	+
chr10	89713321	89713322	A00252:255:HWV7WDSX2:1:2655:27480:32894/1	60	-
chr10	89772778	89772779	A00252:255:HWV7WDSX2:1:1573:14281:24596	60	+
chr10	90900317	90900318	A00758:240:HTNGKDSX2:1:2507:14968:7185/1	60	-
chr10	91256126	91256127	A00252:255:HWV7WDSX2:1:1107:2736:22138/1	60	-
chr10	91513712	91513713	A00252:255:HWV7WDSX2:3:2415:6551:10457/1	60	+
chr10	91806352	91806353	A00252:255:HWV7WDSX2:3:1315:18475:11537/1	60	+
chr10	92606872	92606873	A00252:255:HWV7WDSX2:3:1344:24216:18443/1	60	-
chr10	92868397	92868398	A00252:255:HWV7WDSX2:2:1377:9019:12070	60	-
chr10	92912739	92912740	A00252:255:HWV7WDSX2:1:1110:3522:15421/1	60	+
chr10	92912740	92912741	A00758:240:HTNGKDSX2:1:2474:28881:31281	60	+
chr10	92933707	92933708	A00252:255:HWV7WDSX2:1:2409:8847:25801/1	60	-
chr10	92940721	92940722	A00252:255:HWV7WDSX2:1:1145:26033:21308/1	60	+
chr10	92983056	92983057	A00252:255:HWV7WDSX2:1:2356:9833:31454/1	60	-
chr10	93041486	93041487	A00758:240:HTNGKDSX2:1:1676:3830:32174	60	-
chr10	93430221	93430222	A00252:255:HWV7WDSX2:1:2254:31711:8375	60	-
chr10	93484436	93484437	A00758:240:HTNGKDSX2:1:2404:4824:9909	60	-
chr10	93556593	93556594	A00252:255:HWV7WDSX2:3:1367:6424:23390/1	60	+
chr10	93685614	93685615	A00252:255:HWV7WDSX2:1:1146:23222:21230/1	60	+
chr10	94595863	94595864	A00252:255:HWV7WDSX2:1:1459:7374:23782/1	60	+
chr10	95666959	95666960	A00252:255:HWV7WDSX2:1:1619:1687:25426/1	60	+
chr10	95683306	95683307	A00252:255:HWV7WDSX2:1:1147:23755:5807/1	60	-
chr10	96153829	96153830	A00252:255:HWV7WDSX2:1:1112:21513:17989	60	-
chr10	96898628	96898629	A00252:255:HWV7WDSX2:1:2619:11623:31861/1	60	+
chr10	96961149	96961150	A00252:255:HWV7WDSX2:1:2512:17644:7153/1	60	-
chr10	97102271	97102272	A00758:240:HTNGKDSX2:1:1455:29451:7435	60	-
chr10	97219241	97219242	A00252:255:HWV7WDSX2:1:1507:4481:2926/1	60	-
chr10	97433705	97433706	A00252:255:HWV7WDSX2:2:2557:15347:33458	60	-
chr10	98203761	98203762	A00252:255:HWV7WDSX2:1:1101:7455:26741/1	60	+
chr10	99414906	99414907	A00252:255:HWV7WDSX2:2:2125:6045:31908	60	-
chr10	99666399	99666400	A00252:255:HWV7WDSX2:1:2328:8775:24737/1	60	+
chr10	100063215	100063216	A00252:255:HWV7WDSX2:3:1544:13404:10676/1	60	-
chr10	100159308	100159309	A00758:240:HTNGKDSX2:1:1425:23963:15530/1	60	-
chr10	100403401	100403402	A00252:255:HWV7WDSX2:4:1623:30346:32628/1	60	+
chr10	100921608	100921609	A00758:240:HTNGKDSX2:2:2532:18927:10755	60	-
chr10	101930515	101930516	A00252:255:HWV7WDSX2:2:2101:19298:15593	60	-
chr10	101933650	101933651	A00252:255:HWV7WDSX2:1:2211:31123:24111/1	60	+
chr10	101939662	101939663	A00252:255:HWV7WDSX2:1:1351:13810:12915	60	+
chr10	101939663	101939664	A00758:240:HTNGKDSX2:1:2260:14814:28964	60	+
chr10	102309481	102309482	A00252:255:HWV7WDSX2:2:2339:13919:32550	60	-
chr10	102526474	102526475	A00758:240:HTNGKDSX2:1:2423:19470:22811/1	60	+
chr10	102753445	102753446	A00252:255:HWV7WDSX2:1:2157:6307:18333/1	60	+
chr10	103088479	103088480	A00758:240:HTNGKDSX2:1:2423:9164:7905/1	60	-
chr10	103182097	103182098	A00252:255:HWV7WDSX2:4:1120:17110:15655	60	-
chr10	103433473	103433474	A00758:240:HTNGKDSX2:1:1111:1280:4429	60	+
chr10	103904063	103904064	A00252:255:HWV7WDSX2:2:1203:20582:3693/1	60	+
chr10	103984508	103984509	A00758:240:HTNGKDSX2:1:1266:2184:12258/1	60	-
chr10	106912773	106912774	A00758:240:HTNGKDSX2:2:1363:7238:26772/1	60	-
chr10	106955021	106955022	A00758:240:HTNGKDSX2:1:1547:11225:7341/1	60	+
chr10	110106978	110106979	A00252:255:HWV7WDSX2:3:1116:31548:15515	60	-
chr10	110214137	110214138	A00252:255:HWV7WDSX2:1:1457:29451:23719/1	60	+
chr10	110232633	110232634	A00252:255:HWV7WDSX2:1:1107:16269:32550/1	60	-
chr10	110243014	110243015	A00252:255:HWV7WDSX2:2:2554:23411:2926	60	-
chr10	110258886	110258887	A00252:255:HWV7WDSX2:1:1461:8540:3944/1	60	+
chr10	110576763	110576764	A00252:255:HWV7WDSX2:1:1117:22987:20917/1	60	-
chr10	110971543	110971544	A00252:255:HWV7WDSX2:2:1607:4679:8281/1	60	+
chr10	112669699	112669700	A00252:255:HWV7WDSX2:1:1103:12210:2566/1	60	+
chr10	112900802	112900803	A00758:240:HTNGKDSX2:1:2120:14850:25958	60	+
chr10	113466169	113466170	A00252:255:HWV7WDSX2:1:2223:24216:26334/1	60	+
chr10	113790530	113790531	A00252:255:HWV7WDSX2:4:2203:26060:13557/1	60	+
chr10	113844039	113844040	A00252:255:HWV7WDSX2:1:1430:13440:1219/1	60	-
chr10	114838081	114838082	A00252:255:HWV7WDSX2:4:2531:2474:34804/1	60	-
chr10	114844273	114844274	A00252:255:HWV7WDSX2:1:1118:7175:22874/1	60	+
chr10	114855532	114855533	A00252:255:HWV7WDSX2:2:1256:24623:34491	60	+
chr10	114861190	114861191	A00252:255:HWV7WDSX2:1:1223:18756:15655/1	60	-
chr10	115209748	115209749	A00252:255:HWV7WDSX2:1:1116:9896:14121	60	+
chr10	115880570	115880571	A00758:240:HTNGKDSX2:2:1661:31602:25723/1	60	+
chr10	116072585	116072586	A00252:255:HWV7WDSX2:2:1160:24587:30921	60	-
chr10	116231239	116231240	A00252:255:HWV7WDSX2:1:1350:18819:29481	60	-
chr10	116290506	116290507	A00758:240:HTNGKDSX2:1:2309:1561:8046	60	-
chr10	117340367	117340368	A00252:255:HWV7WDSX2:1:1318:29948:11271	60	-
chr10	117355111	117355112	A00758:240:HTNGKDSX2:1:1577:26069:19210/1	60	-
chr10	117730391	117730392	A00252:255:HWV7WDSX2:1:1366:27805:18114/1	60	+
chr10	118011766	118011767	A00252:255:HWV7WDSX2:1:2207:29243:31501/1	60	-
chr10	118029848	118029849	A00252:255:HWV7WDSX2:1:1162:9507:4335	60	+
chr10	118612446	118612447	A00758:240:HTNGKDSX2:1:2618:21739:18944/1	60	-
chr10	119111644	119111645	A00758:240:HTNGKDSX2:1:2143:10936:10316/1	60	-
chr10	119820202	119820203	A00252:255:HWV7WDSX2:1:1529:11369:30013/1	60	-
chr10	119915556	119915557	A00252:255:HWV7WDSX2:1:2236:3775:35430/1	60	-
chr10	120047781	120047782	A00758:240:HTNGKDSX2:2:1169:16179:18709/1	60	+
chr10	120895497	120895498	A00252:255:HWV7WDSX2:1:1424:24740:25989	60	-
chr10	121194412	121194413	A00758:240:HTNGKDSX2:1:2305:20699:19867	60	-
chr10	121686230	121686231	A00758:240:HTNGKDSX2:1:2117:4824:26788/1	60	+
chr10	121691859	121691860	A00252:255:HWV7WDSX2:3:1164:29875:19069	60	-
chr10	122113986	122113987	A00252:255:HWV7WDSX2:2:1255:12237:24377/1	60	+
chr10	122600087	122600088	A00252:255:HWV7WDSX2:1:1176:18593:23672/1	60	+
chr10	124759072	124759073	A00252:255:HWV7WDSX2:1:1119:11650:19977/1	60	-
chr10	124765463	124765464	A00252:255:HWV7WDSX2:1:1129:27688:24079/1	60	-
chr10	124775796	124775797	A00252:255:HWV7WDSX2:1:1305:20464:36495/1	60	+
chr10	126859110	126859111	A00758:240:HTNGKDSX2:1:1517:21576:23672/1	60	-
chr10	128213485	128213486	A00758:240:HTNGKDSX2:1:1215:4227:12978/1	60	-
chr10	128910792	128910793	A00758:240:HTNGKDSX2:2:2115:7256:27931	60	-
chr10	129352612	129352613	A00758:240:HTNGKDSX2:1:2432:17861:26913	60	+
chr10	129808628	129808629	A00758:240:HTNGKDSX2:2:1521:22010:17848/1	60	-
chr10	130003687	130003688	A00252:255:HWV7WDSX2:2:1638:14172:31297	60	-
chr10	133485348	133485349	A00252:255:HWV7WDSX2:1:1141:27715:15201/1	60	+
chr10	133486833	133486834	A00252:255:HWV7WDSX2:2:1227:26440:19820	60	+
chr11	325878	325879	A00252:255:HWV7WDSX2:1:1436:17942:2973/1	60	-
chr11	338855	338856	A00252:255:HWV7WDSX2:1:2521:25699:5071/1	60	-
chr11	667970	667971	A00252:255:HWV7WDSX2:1:2303:3143:19272/1	60	+
chr11	669538	669539	A00252:255:HWV7WDSX2:4:2277:21775:6918/1	60	+
chr11	755383	755384	A00252:255:HWV7WDSX2:1:1477:17996:8703/1	60	-
chr11	812908	812909	A00252:255:HWV7WDSX2:1:1602:19280:4633/1	60	+
chr11	907636	907637	A00252:255:HWV7WDSX2:1:1113:9353:21324/1	60	-
chr11	3425054	3425055	A00252:255:HWV7WDSX2:3:2455:31448:8829	60	-
chr11	3721034	3721035	A00252:255:HWV7WDSX2:1:1159:12843:19069/1	60	+
chr11	3721036	3721037	A00252:255:HWV7WDSX2:1:2425:29677:36542/1	60	+
chr11	3871766	3871767	A00252:255:HWV7WDSX2:1:1226:17824:18458/1	60	-
chr11	3951993	3951994	A00252:255:HWV7WDSX2:1:1248:29713:2534/1	60	-
chr11	4019148	4019149	A00252:255:HWV7WDSX2:1:2667:16586:28745/1	60	+
chr11	4396508	4396509	A00252:255:HWV7WDSX2:1:1630:16957:13573/1	60	-
chr11	6607786	6607787	A00252:255:HWV7WDSX2:1:1322:25319:25207/1	60	-
chr11	8344605	8344606	A00252:255:HWV7WDSX2:1:1223:1316:7059	60	+
chr11	8602608	8602609	A00758:240:HTNGKDSX2:2:1154:23963:10175/1	60	-
chr11	9318310	9318311	A00252:255:HWV7WDSX2:3:2338:19316:15937/1	60	+
chr11	9481059	9481060	A00252:255:HWV7WDSX2:1:2114:30635:2159/1	60	+
chr11	9564010	9564011	A00252:255:HWV7WDSX2:2:2555:24939:33755/1	60	-
chr11	11650616	11650617	A00252:255:HWV7WDSX2:1:1159:20573:24251/1	60	-
chr11	11903595	11903596	A00252:255:HWV7WDSX2:1:1214:25635:31548/1	60	+
chr11	11905315	11905316	A00252:255:HWV7WDSX2:2:1472:30056:11772/1	60	-
chr11	11916692	11916693	A00758:240:HTNGKDSX2:2:2507:9498:3317	60	-
chr11	11926299	11926300	A00252:255:HWV7WDSX2:2:1547:28528:24126/1	60	-
chr11	11940707	11940708	A00252:255:HWV7WDSX2:2:1319:2410:8422	60	-
chr11	13333381	13333382	A00252:255:HWV7WDSX2:1:1126:10990:22592/1	60	+
chr11	13681832	13681833	A00252:255:HWV7WDSX2:1:1318:27742:25363/1	60	-
chr11	13720876	13720877	A00252:255:HWV7WDSX2:1:2318:3468:20118/1	60	+
chr11	13724021	13724022	A00252:255:HWV7WDSX2:2:1256:6379:24659	60	-
chr11	13724023	13724024	A00252:255:HWV7WDSX2:3:2563:5782:22623	60	-
chr11	14468167	14468168	A00252:255:HWV7WDSX2:1:1469:10465:13228/1	60	+
chr11	14687815	14687816	A00252:255:HWV7WDSX2:1:1225:17463:11757	60	-
chr11	14735293	14735294	A00252:255:HWV7WDSX2:4:1602:10999:32315	60	-
chr11	14809258	14809259	A00252:255:HWV7WDSX2:1:1229:8278:27320/1	60	+
chr11	16865618	16865619	A00758:240:HTNGKDSX2:2:2166:1235:5478/1	60	+
chr11	17128508	17128509	A00252:255:HWV7WDSX2:1:1412:10818:27117/1	60	+
chr11	17135829	17135830	A00252:255:HWV7WDSX2:1:1127:9082:22858/1	60	+
chr11	17149074	17149075	A00252:255:HWV7WDSX2:1:1558:11134:24126/1	60	-
chr11	17151520	17151521	A00758:240:HTNGKDSX2:2:1616:24316:16736/1	60	+
chr11	18080453	18080454	A00252:255:HWV7WDSX2:1:1239:3649:16830/1	60	+
chr11	18091499	18091500	A00252:255:HWV7WDSX2:4:2458:26765:22514	60	+
chr11	18355392	18355393	A00252:255:HWV7WDSX2:1:1172:12897:22482/1	60	+
chr11	18355393	18355394	A00758:240:HTNGKDSX2:1:1316:16514:15060/1	60	+
chr11	20490216	20490217	A00758:240:HTNGKDSX2:2:2276:27462:13135	60	+
chr11	23572265	23572266	A00252:255:HWV7WDSX2:1:1354:31910:20337	60	-
chr11	26647199	26647200	A00758:240:HTNGKDSX2:1:1424:3224:32878/1	60	-
chr11	28069863	28069864	A00252:255:HWV7WDSX2:1:1139:27624:4899	60	-
chr11	28180142	28180143	A00758:240:HTNGKDSX2:1:1570:29658:1219	60	-
chr11	30074299	30074300	A00252:255:HWV7WDSX2:1:1302:27245:4554	60	+
chr11	31873021	31873022	A00252:255:HWV7WDSX2:1:1507:12771:7827/1	60	+
chr11	32920972	32920973	A00252:255:HWV7WDSX2:1:1139:18846:35759/1	60	+
chr11	32962553	32962554	A00758:240:HTNGKDSX2:1:2651:21513:19774	60	-
chr11	32966468	32966469	A00252:255:HWV7WDSX2:1:1117:6379:12821	60	-
chr11	33105454	33105455	A00252:255:HWV7WDSX2:1:2258:4237:19664/1	60	+
chr11	33119642	33119643	A00252:255:HWV7WDSX2:1:1159:24876:25410/1	60	+
chr11	33119643	33119644	A00252:255:HWV7WDSX2:1:2465:22824:29747	60	+
chr11	33141179	33141180	A00252:255:HWV7WDSX2:1:2670:7997:17284/1	60	+
chr11	33237679	33237680	A00252:255:HWV7WDSX2:1:2457:29044:4476/1	60	-
chr11	33289661	33289662	A00252:255:HWV7WDSX2:1:1302:28348:24752/1	60	+
chr11	34228479	34228480	A00252:255:HWV7WDSX2:4:1427:6171:5979/1	60	-
chr11	34779253	34779254	A00252:255:HWV7WDSX2:1:1144:27064:4492/1	60	+
chr11	34986634	34986635	A00252:255:HWV7WDSX2:1:1638:8983:36151	60	+
chr11	35199715	35199716	A00252:255:HWV7WDSX2:1:1536:22697:14246/1	60	+
chr11	35627154	35627155	A00252:255:HWV7WDSX2:1:1126:8594:8296/1	60	+
chr11	36493311	36493312	A00252:255:HWV7WDSX2:1:2223:7039:17033/1	60	+
chr11	36579627	36579628	A00252:255:HWV7WDSX2:2:2258:1777:18662	60	-
chr11	36620059	36620060	A00252:255:HWV7WDSX2:1:1402:19515:16157/1	60	+
chr11	36621424	36621425	A00252:255:HWV7WDSX2:1:1445:26684:8469/1	60	+
chr11	36670999	36671000	A00758:240:HTNGKDSX2:2:2555:6686:31829	60	+
chr11	38476882	38476883	A00252:255:HWV7WDSX2:3:1405:28049:31187/1	60	-
chr11	38516261	38516262	A00252:255:HWV7WDSX2:3:1345:16731:33661/1	60	+
chr11	38545672	38545673	A00252:255:HWV7WDSX2:1:2672:27905:12868	60	-
chr11	38549964	38549965	A00252:255:HWV7WDSX2:1:1254:27109:31469/1	60	+
chr11	38619763	38619764	A00252:255:HWV7WDSX2:1:1112:18439:30671/1	60	+
chr11	38619768	38619769	A00252:255:HWV7WDSX2:2:2623:32027:20353	60	+
chr11	38660362	38660363	A00758:240:HTNGKDSX2:2:2611:26883:19993	60	+
chr11	38665413	38665414	A00252:255:HWV7WDSX2:4:1458:30581:17065/1	60	-
chr11	40003712	40003713	A00758:240:HTNGKDSX2:2:1670:27697:28667	60	-
chr11	43699609	43699610	A00252:255:HWV7WDSX2:1:1410:16233:27915	60	+
chr11	43816119	43816120	A00252:255:HWV7WDSX2:1:1305:20555:33270/1	60	-
chr11	46289300	46289301	A00758:240:HTNGKDSX2:2:1449:12735:7263/1	60	+
chr11	46443895	46443896	A00252:255:HWV7WDSX2:1:2534:19434:14043	60	-
chr11	46603229	46603230	A00252:255:HWV7WDSX2:4:2572:6108:29888	60	+
chr11	46769361	46769362	A00252:255:HWV7WDSX2:3:2434:18602:21026	60	-
chr11	46792178	46792179	A00252:255:HWV7WDSX2:1:1252:15474:25974/1	60	-
chr11	46805794	46805795	A00252:255:HWV7WDSX2:1:1412:15826:36980	60	+
chr11	46819572	46819573	A00252:255:HWV7WDSX2:1:1121:11207:11287/1	60	+
chr11	46970283	46970284	A00252:255:HWV7WDSX2:3:2622:9733:27868	60	-
chr11	47055511	47055512	A00252:255:HWV7WDSX2:1:2321:7925:16845	60	-
chr11	47517706	47517707	A00758:240:HTNGKDSX2:1:1360:30879:6684/1	60	+
chr11	47568200	47568201	A00252:255:HWV7WDSX2:1:1344:11785:12508/1	60	+
chr11	48968264	48968265	A00758:240:HTNGKDSX2:2:2271:31620:8406	60	-
chr11	52368525	52368526	A00758:240:HTNGKDSX2:2:1478:26404:30561	60	-
chr11	52372976	52372977	A00758:240:HTNGKDSX2:2:1428:3920:12602	60	-
chr11	57415162	57415163	A00758:240:HTNGKDSX2:1:2574:22164:11600	60	-
chr11	57731992	57731993	A00252:255:HWV7WDSX2:1:1469:18222:24439/1	60	-
chr11	57737028	57737029	A00252:255:HWV7WDSX2:1:1111:5764:26349/1	60	+
chr11	58588076	58588077	A00252:255:HWV7WDSX2:4:1231:19786:6010	60	-
chr11	59610776	59610777	A00252:255:HWV7WDSX2:1:1125:8766:27727/1	60	-
chr11	59657174	59657175	A00252:255:HWV7WDSX2:1:1250:11785:14231/1	60	+
chr11	59759636	59759637	A00252:255:HWV7WDSX2:4:1224:31286:13839/1	60	-
chr11	59823775	59823776	A00252:255:HWV7WDSX2:1:1221:16767:26459/1	60	+
chr11	59829865	59829866	A00758:240:HTNGKDSX2:1:1252:17092:12806	60	-
chr11	60655232	60655233	A00758:240:HTNGKDSX2:2:1644:17336:5149/1	60	-
chr11	61402384	61402385	A00252:255:HWV7WDSX2:1:2351:25626:1877/1	60	-
chr11	61425904	61425905	A00252:255:HWV7WDSX2:3:1627:4264:33301/1	60	+
chr11	62346419	62346420	A00252:255:HWV7WDSX2:2:1647:5719:27868/1	60	-
chr11	62355797	62355798	A00252:255:HWV7WDSX2:4:2533:3938:3114/1	60	-
chr11	62360238	62360239	A00252:255:HWV7WDSX2:1:1245:21043:21840/1	60	+
chr11	62362098	62362099	A00252:255:HWV7WDSX2:1:1313:21576:4539/1	60	-
chr11	62564448	62564449	A00252:255:HWV7WDSX2:1:1370:12671:16986/1	60	-
chr11	62587032	62587033	A00252:255:HWV7WDSX2:1:2605:19804:21919/1	60	-
chr11	62587091	62587092	A00252:255:HWV7WDSX2:1:2678:26946:12806	60	-
chr11	62597263	62597264	A00252:255:HWV7WDSX2:1:1349:21151:24251/1	60	+
chr11	62670202	62670203	A00252:255:HWV7WDSX2:1:1123:30291:6825/1	60	+
chr11	62693909	62693910	A00758:240:HTNGKDSX2:2:1253:10429:2331/1	60	-
chr11	62716297	62716298	A00758:240:HTNGKDSX2:2:1558:9426:32847	60	+
chr11	62822775	62822776	A00252:255:HWV7WDSX2:3:2477:11794:24298	60	-
chr11	62860743	62860744	A00252:255:HWV7WDSX2:1:1109:3812:32299/1	60	+
chr11	62860744	62860745	A00252:255:HWV7WDSX2:2:1456:7066:25003	60	+
chr11	62866840	62866841	A00252:255:HWV7WDSX2:3:1519:18304:24017	60	-
chr11	62885699	62885700	A00252:255:HWV7WDSX2:1:1276:20329:24236/1	60	+
chr11	63635471	63635472	A00252:255:HWV7WDSX2:3:2302:7618:15499	60	+
chr11	63701932	63701933	A00252:255:HWV7WDSX2:1:1428:26775:32737/1	60	+
chr11	63705902	63705903	A00252:255:HWV7WDSX2:4:1113:4209:7279	60	-
chr11	63705904	63705905	A00252:255:HWV7WDSX2:1:1238:13051:24815	60	-
chr11	63708911	63708912	A00252:255:HWV7WDSX2:2:2133:23601:35289/1	60	+
chr11	63724779	63724780	A00252:255:HWV7WDSX2:1:1116:5575:9330/1	60	+
chr11	63852321	63852322	A00252:255:HWV7WDSX2:3:2440:11867:28025	60	+
chr11	63863252	63863253	A00252:255:HWV7WDSX2:1:1274:16911:25457	60	+
chr11	63906688	63906689	A00252:255:HWV7WDSX2:2:1666:10149:2628	60	+
chr11	64077503	64077504	A00252:255:HWV7WDSX2:4:1406:18240:3208/1	60	-
chr11	64077505	64077506	A00252:255:HWV7WDSX2:3:2471:7355:5650	60	-
chr11	64189421	64189422	A00252:255:HWV7WDSX2:4:2536:5674:3145/1	60	+
chr11	64192990	64192991	A00252:255:HWV7WDSX2:1:1243:10890:19382/1	60	-
chr11	64579892	64579893	A00758:240:HTNGKDSX2:1:2262:23312:24361/1	60	-
chr11	64756545	64756546	A00252:255:HWV7WDSX2:2:2645:20437:3035	60	-
chr11	64764390	64764391	A00252:255:HWV7WDSX2:1:1320:13557:4053/1	60	+
chr11	64770558	64770559	A00252:255:HWV7WDSX2:1:1119:10899:5024/1	60	+
chr11	64780843	64780844	A00252:255:HWV7WDSX2:1:1439:29460:28808/1	60	+
chr11	65034551	65034552	A00758:240:HTNGKDSX2:1:2547:28718:13401/1	60	+
chr11	65034552	65034553	A00758:240:HTNGKDSX2:1:2547:28528:13479	60	+
chr11	65035259	65035260	A00252:255:HWV7WDSX2:1:1114:6867:4085/1	60	+
chr11	65102183	65102184	A00252:255:HWV7WDSX2:1:1133:17499:1078/1	60	-
chr11	65195993	65195994	A00758:240:HTNGKDSX2:1:1234:4544:22576/1	60	+
chr11	65198254	65198255	A00252:255:HWV7WDSX2:1:1151:23475:19100/1	60	-
chr11	65252752	65252753	A00252:255:HWV7WDSX2:1:2553:28429:25833/1	60	+
chr11	65273251	65273252	A00252:255:HWV7WDSX2:1:1203:20085:18959/1	60	+
chr11	65281318	65281319	A00252:255:HWV7WDSX2:1:1112:19325:8406/1	60	+
chr11	65337049	65337050	A00252:255:HWV7WDSX2:1:1159:19144:4210/1	60	+
chr11	65407176	65407177	A00252:255:HWV7WDSX2:3:2134:11125:8766	60	-
chr11	65426780	65426781	A00758:240:HTNGKDSX2:2:2403:2862:35540	60	-
chr11	65435830	65435831	A00252:255:HWV7WDSX2:1:1663:17580:13401/1	60	-
chr11	65623420	65623421	A00252:255:HWV7WDSX2:1:1249:16360:9157	60	+
chr11	65643281	65643282	A00758:240:HTNGKDSX2:1:1361:19813:2581	60	-
chr11	65717724	65717725	A00758:240:HTNGKDSX2:1:2427:5448:34319	60	-
chr11	65886255	65886256	A00252:255:HWV7WDSX2:4:2606:27353:27320	60	-
chr11	66063048	66063049	A00252:255:HWV7WDSX2:1:1427:25165:11788/1	60	-
chr11	66064110	66064111	A00252:255:HWV7WDSX2:1:1359:5556:28119/1	60	+
chr11	66064250	66064251	A00252:255:HWV7WDSX2:1:1242:5882:7294/1	60	+
chr11	66075284	66075285	A00252:255:HWV7WDSX2:1:2210:27127:18223	60	+
chr11	66075460	66075461	A00252:255:HWV7WDSX2:2:1637:31548:15076	60	-
chr11	66108173	66108174	A00252:255:HWV7WDSX2:3:2361:7591:22780	60	-
chr11	66171106	66171107	A00252:255:HWV7WDSX2:1:1128:26304:27352/1	60	-
chr11	66214343	66214344	A00758:240:HTNGKDSX2:1:1446:25337:21762/1	60	-
chr11	66352409	66352410	A00252:255:HWV7WDSX2:3:2349:3649:28698	60	+
chr11	66640704	66640705	A00252:255:HWV7WDSX2:1:1313:27136:33301	60	+
chr11	66660623	66660624	A00252:255:HWV7WDSX2:1:1109:8766:22936/1	60	+
chr11	66674318	66674319	A00758:240:HTNGKDSX2:1:2544:22417:3051/1	60	-
chr11	66787778	66787779	A00252:255:HWV7WDSX2:1:2433:29866:19272/1	60	-
chr11	66794636	66794637	A00758:240:HTNGKDSX2:1:1631:17155:24752/1	60	+
chr11	67124767	67124768	A00252:255:HWV7WDSX2:1:1101:17183:23766/1	60	+
chr11	67139280	67139281	A00252:255:HWV7WDSX2:1:1514:19280:13088/1	60	+
chr11	67174905	67174906	A00758:240:HTNGKDSX2:1:1423:31448:9486	60	-
chr11	67175493	67175494	A00252:255:HWV7WDSX2:1:1125:29170:23985	60	-
chr11	67191632	67191633	A00758:240:HTNGKDSX2:1:2355:3631:13072	60	-
chr11	67197886	67197887	A00252:255:HWV7WDSX2:1:1259:30083:14356/1	60	+
chr11	67211111	67211112	A00758:240:HTNGKDSX2:1:1402:14127:3255/1	60	+
chr11	67398634	67398635	A00252:255:HWV7WDSX2:1:2210:12798:30170/1	60	-
chr11	67482691	67482692	A00252:255:HWV7WDSX2:1:1148:26413:15796/1	60	-
chr11	68094592	68094593	A00252:255:HWV7WDSX2:1:2459:8250:14747	60	+
chr11	68157871	68157872	A00252:255:HWV7WDSX2:4:1263:8648:4382/1	60	+
chr11	68165770	68165771	A00252:255:HWV7WDSX2:3:1344:3351:8609	60	+
chr11	68170285	68170286	A00252:255:HWV7WDSX2:3:2277:5358:9737	60	+
chr11	68171843	68171844	A00252:255:HWV7WDSX2:1:1319:11641:19053/1	60	+
chr11	68590859	68590860	A00252:255:HWV7WDSX2:1:1140:14082:23688	60	-
chr11	71964204	71964205	A00252:255:HWV7WDSX2:1:1247:7184:29528/1	60	-
chr11	72056944	72056945	A00252:255:HWV7WDSX2:1:1512:26494:4820/1	60	-
chr11	72904725	72904726	A00252:255:HWV7WDSX2:1:1125:19018:34710/1	60	+
chr11	72918525	72918526	A00252:255:HWV7WDSX2:2:1658:29234:25285/1	60	+
chr11	72931805	72931806	A00252:255:HWV7WDSX2:2:1110:21368:24596	60	+
chr11	73043985	73043986	A00252:255:HWV7WDSX2:1:1207:29505:13228/1	60	-
chr11	73135977	73135978	A00252:255:HWV7WDSX2:1:1133:24966:9596	60	-
chr11	73353016	73353017	A00252:255:HWV7WDSX2:1:1105:9317:6324	60	+
chr11	73570928	73570929	A00252:255:HWV7WDSX2:1:1249:32606:21919/1	60	-
chr11	73651002	73651003	A00252:255:HWV7WDSX2:1:1111:21621:23719/1	60	-
chr11	73720844	73720845	A00252:255:HWV7WDSX2:1:1238:29577:1141/1	60	+
chr11	73731581	73731582	A00758:240:HTNGKDSX2:1:1129:14000:17315/1	60	-
chr11	73748685	73748686	A00252:255:HWV7WDSX2:1:1537:15248:35665/1	60	+
chr11	74058699	74058700	A00252:255:HWV7WDSX2:1:1164:21441:8844/1	60	-
chr11	74102150	74102151	A00252:255:HWV7WDSX2:3:1231:26386:12587	60	+
chr11	74379967	74379968	A00252:255:HWV7WDSX2:1:1148:7545:21605/1	60	+
chr11	74379968	74379969	A00758:240:HTNGKDSX2:2:2371:3586:33285	60	+
chr11	74466177	74466178	A00252:255:HWV7WDSX2:1:2123:25455:10817	60	+
chr11	75990669	75990670	A00252:255:HWV7WDSX2:1:1237:7346:31720/1	60	+
chr11	75991803	75991804	A00252:255:HWV7WDSX2:1:1330:29749:13714/1	60	+
chr11	75995400	75995401	A00252:255:HWV7WDSX2:1:1203:20030:22216	60	-
chr11	76015620	76015621	A00252:255:HWV7WDSX2:1:1122:22299:10958/1	60	+
chr11	76255856	76255857	A00758:240:HTNGKDSX2:2:1358:25699:1125/1	60	-
chr11	76415184	76415185	A00758:240:HTNGKDSX2:1:1374:10140:12038/1	60	-
chr11	76510326	76510327	A00252:255:HWV7WDSX2:1:1117:11162:9580/1	60	+
chr11	77603805	77603806	A00252:255:HWV7WDSX2:1:1101:2555:1783	60	-
chr11	77784585	77784586	A00252:255:HWV7WDSX2:4:2349:1090:6856	60	-
chr11	77954708	77954709	A00252:255:HWV7WDSX2:1:1654:11686:28181	60	-
chr11	78378047	78378048	A00252:255:HWV7WDSX2:2:1207:7111:19977	60	-
chr11	78414966	78414967	A00758:240:HTNGKDSX2:2:1313:15157:35415	60	-
chr11	78440821	78440822	A00252:255:HWV7WDSX2:3:1420:2935:9173/1	60	+
chr11	78530990	78530991	A00252:255:HWV7WDSX2:3:1666:19099:25770/1	60	+
chr11	79541032	79541033	A00252:255:HWV7WDSX2:1:2156:29053:10880/1	60	+
chr11	80350196	80350197	A00252:255:HWV7WDSX2:2:1517:23213:22435/1	60	+
chr11	83172957	83172958	A00252:255:HWV7WDSX2:1:2130:3920:28354/1	60	-
chr11	83178211	83178212	A00252:255:HWV7WDSX2:1:1177:9182:23907/1	60	+
chr11	83251479	83251480	A00252:255:HWV7WDSX2:1:1605:24325:16157/1	60	+
chr11	84626897	84626898	A00252:255:HWV7WDSX2:3:1533:14751:30859/1	60	+
chr11	86018504	86018505	A00252:255:HWV7WDSX2:1:2624:25491:1736/1	60	+
chr11	86028878	86028879	A00758:240:HTNGKDSX2:2:1438:19334:12680	60	-
chr11	87085215	87085216	A00252:255:HWV7WDSX2:1:1117:18150:8437/1	60	+
chr11	88298211	88298212	A00252:255:HWV7WDSX2:2:1461:4047:35368	60	-
chr11	88362583	88362584	A00252:255:HWV7WDSX2:4:2522:22372:34726/1	60	+
chr11	88886303	88886304	A00252:255:HWV7WDSX2:1:2513:21640:20212	60	+
chr11	89912776	89912777	A00252:255:HWV7WDSX2:3:2271:1425:35493/1	60	-
chr11	90254659	90254660	A00252:255:HWV7WDSX2:3:2522:16604:23797/1	60	-
chr11	90290023	90290024	A00758:240:HTNGKDSX2:1:1306:5195:2315	60	-
chr11	90400885	90400886	A00758:240:HTNGKDSX2:2:2241:13340:19899/1	60	-
chr11	90572854	90572855	A00252:255:HWV7WDSX2:1:1422:11577:15562/1	60	+
chr11	90707760	90707761	A00252:255:HWV7WDSX2:4:2169:11803:28761/1	60	+
chr11	93672121	93672122	A00252:255:HWV7WDSX2:1:1152:19443:27430/1	60	+
chr11	94564032	94564033	A00252:255:HWV7WDSX2:2:2636:21585:14387	60	-
chr11	95085554	95085555	A00252:255:HWV7WDSX2:2:1559:20980:9017/1	60	-
chr11	95085555	95085556	A00758:240:HTNGKDSX2:1:1271:23240:21543/1	60	-
chr11	95173453	95173454	A00758:240:HTNGKDSX2:2:1148:29170:5979/1	60	-
chr11	95176483	95176484	A00252:255:HWV7WDSX2:1:1127:9796:22842/1	60	+
chr11	95781386	95781387	A00758:240:HTNGKDSX2:2:1653:20618:18818/1	60	+
chr11	95901425	95901426	A00758:240:HTNGKDSX2:1:2609:17183:23484	60	-
chr11	95901426	95901427	A00252:255:HWV7WDSX2:1:1160:4960:7169/1	60	-
chr11	96131931	96131932	A00252:255:HWV7WDSX2:2:2373:25256:19648/1	60	+
chr11	96356794	96356795	A00252:255:HWV7WDSX2:1:1152:10420:13870/1	60	+
chr11	98703028	98703029	A00252:255:HWV7WDSX2:1:2262:6940:18552	60	-
chr11	99782836	99782837	A00758:240:HTNGKDSX2:2:2130:12210:8672	60	-
chr11	100936612	100936613	A00758:240:HTNGKDSX2:1:1239:9697:27712	60	+
chr11	100951489	100951490	A00252:255:HWV7WDSX2:1:1313:4824:27884/1	60	-
chr11	102378394	102378395	A00252:255:HWV7WDSX2:1:1450:3477:8547/1	60	-
chr11	102421877	102421878	A00252:255:HWV7WDSX2:1:1209:20591:14763/1	60	+
chr11	103082314	103082315	A00758:240:HTNGKDSX2:1:2265:8115:13041/1	60	-
chr11	103123694	103123695	A00758:240:HTNGKDSX2:1:1639:6786:36699/1	60	-
chr11	103168592	103168593	A00252:255:HWV7WDSX2:1:1223:13358:11537/1	60	+
chr11	103238655	103238656	A00252:255:HWV7WDSX2:1:1347:27434:34381/1	60	+
chr11	103352388	103352389	A00252:255:HWV7WDSX2:1:1253:30038:16157/1	60	+
chr11	106121169	106121170	A00252:255:HWV7WDSX2:4:2238:6036:32017/1	60	+
chr11	106698760	106698761	A00252:255:HWV7WDSX2:1:1220:7618:6793/1	60	+
chr11	107300724	107300725	A00758:240:HTNGKDSX2:1:1264:14154:32017	60	+
chr11	107347126	107347127	A00758:240:HTNGKDSX2:2:1123:29640:1125/1	60	-
chr11	107417547	107417548	A00252:255:HWV7WDSX2:1:1251:16839:28369/1	60	-
chr11	107423173	107423174	A00252:255:HWV7WDSX2:1:1226:16495:8797/1	60	+
chr11	107527423	107527424	A00758:240:HTNGKDSX2:2:2131:32145:27289	60	-
chr11	108160218	108160219	A00252:255:HWV7WDSX2:3:1402:27263:29825/1	60	+
chr11	108235530	108235531	A00252:255:HWV7WDSX2:1:1215:20772:33458	60	-
chr11	108304580	108304581	A00252:255:HWV7WDSX2:1:1242:4544:30342/1	60	+
chr11	108315727	108315728	A00252:255:HWV7WDSX2:1:1564:29595:19961/1	60	+
chr11	108454637	108454638	A00252:255:HWV7WDSX2:1:2432:19325:13322/1	60	+
chr11	108710788	108710789	A00252:255:HWV7WDSX2:1:1149:8034:23328/1	60	+
chr11	108710789	108710790	A00252:255:HWV7WDSX2:3:2333:27344:29716/1	60	+
chr11	108769957	108769958	A00252:255:HWV7WDSX2:1:1209:1307:19006/1	60	+
chr11	108900577	108900578	A00252:255:HWV7WDSX2:1:1146:24849:22013/1	60	-
chr11	110042638	110042639	A00252:255:HWV7WDSX2:1:1121:14308:17942/1	60	+
chr11	110257524	110257525	A00252:255:HWV7WDSX2:1:1468:3884:10974/1	60	+
chr11	112151044	112151045	A00252:255:HWV7WDSX2:1:1472:5367:6684/1	60	-
chr11	113749492	113749493	A00252:255:HWV7WDSX2:1:1142:11116:28729	60	-
chr11	113867808	113867809	A00252:255:HWV7WDSX2:1:1166:8133:33176	60	+
chr11	114103516	114103517	A00252:255:HWV7WDSX2:4:1627:32190:28776	60	-
chr11	114404223	114404224	A00252:255:HWV7WDSX2:1:1178:4173:4554	60	-
chr11	114410168	114410169	A00252:255:HWV7WDSX2:1:1213:13684:20650/1	60	-
chr11	114533965	114533966	A00252:255:HWV7WDSX2:1:2571:27172:8218/1	60	-
chr11	116984882	116984883	A00252:255:HWV7WDSX2:1:1467:1642:25911	60	-
chr11	117027274	117027275	A00252:255:HWV7WDSX2:1:2366:28302:10488	60	-
chr11	118053229	118053230	A00252:255:HWV7WDSX2:3:1672:19388:34444	60	+
chr11	118349681	118349682	A00252:255:HWV7WDSX2:1:1229:16758:22654/1	60	+
chr11	118479503	118479504	A00252:255:HWV7WDSX2:1:1117:29252:18803/1	60	+
chr11	118577572	118577573	A00252:255:HWV7WDSX2:1:1251:18991:27743/1	60	+
chr11	118779556	118779557	A00758:240:HTNGKDSX2:1:2128:27859:25817	60	+
chr11	120096410	120096411	A00252:255:HWV7WDSX2:1:1136:16134:1157/1	60	+
chr11	120491314	120491315	A00252:255:HWV7WDSX2:2:2664:17201:36385/1	60	-
chr11	120825721	120825722	A00758:240:HTNGKDSX2:2:1574:7048:11162	60	-
chr11	121080708	121080709	A00758:240:HTNGKDSX2:1:2444:3685:24690	60	-
chr11	122760400	122760401	A00758:240:HTNGKDSX2:2:1343:15148:6433/1	60	-
chr11	122772830	122772831	A00252:255:HWV7WDSX2:1:2544:16640:13589/1	60	+
chr11	122807861	122807862	A00252:255:HWV7WDSX2:1:2343:19397:3239/1	60	-
chr11	122831825	122831826	A00252:255:HWV7WDSX2:1:2262:30228:2112	60	-
chr11	123732493	123732494	A00252:255:HWV7WDSX2:1:2515:11803:3270/1	60	-
chr11	124960904	124960905	A00252:255:HWV7WDSX2:1:1129:6370:4069/1	60	+
chr11	124975839	124975840	A00758:240:HTNGKDSX2:1:1404:12581:2237	60	+
chr11	125015268	125015269	A00252:255:HWV7WDSX2:2:1225:13901:13041/1	60	+
chr11	126234194	126234195	A00252:255:HWV7WDSX2:1:1135:25482:13557/1	60	+
chr11	126234196	126234197	A00252:255:HWV7WDSX2:2:1223:2745:28729	60	+
chr11	126289608	126289609	A00252:255:HWV7WDSX2:1:1139:5837:26287/1	60	+
chr11	126506695	126506696	A00252:255:HWV7WDSX2:2:1266:12183:24940	60	-
chr11	126581297	126581298	A00252:255:HWV7WDSX2:4:1640:23204:1532/1	60	-
chr11	127946943	127946944	A00252:255:HWV7WDSX2:4:1118:24578:11647	60	-
chr11	128051602	128051603	A00252:255:HWV7WDSX2:2:1545:4535:22404	60	+
chr11	128257508	128257509	A00252:255:HWV7WDSX2:1:1345:20898:33364/1	60	+
chr11	128372251	128372252	A00758:240:HTNGKDSX2:1:2675:5032:16188	60	-
chr11	128438752	128438753	A00252:255:HWV7WDSX2:1:1173:16947:31501/1	60	+
chr11	128510579	128510580	A00252:255:HWV7WDSX2:1:1545:29532:29152/1	60	+
chr11	128568719	128568720	A00252:255:HWV7WDSX2:1:1232:24388:6057/1	60	+
chr11	128791825	128791826	A00758:240:HTNGKDSX2:1:2121:23439:7012	60	-
chr11	129125515	129125516	A00758:240:HTNGKDSX2:1:1644:7988:2456	60	-
chr11	129823262	129823263	A00252:255:HWV7WDSX2:1:2419:31675:15201	60	+
chr11	130236153	130236154	A00252:255:HWV7WDSX2:1:1275:16170:11397/1	60	-
chr11	130801047	130801048	A00252:255:HWV7WDSX2:4:2306:3839:9330	60	-
chr11	131717814	131717815	A00252:255:HWV7WDSX2:1:2168:6280:28682/1	60	+
chr11	134083512	134083513	A00252:255:HWV7WDSX2:2:1656:5050:25050	60	+
chr11	134177037	134177038	A00252:255:HWV7WDSX2:1:1529:9769:28463/1	60	+
chr11	134187113	134187114	A00252:255:HWV7WDSX2:1:1254:14380:3223/1	60	-
chr12	294458	294459	A00252:255:HWV7WDSX2:1:1305:7148:14152/1	60	+
chr12	332536	332537	A00758:240:HTNGKDSX2:1:1367:19705:24126	60	-
chr12	379151	379152	A00252:255:HWV7WDSX2:1:1140:15926:32863/1	60	-
chr12	778819	778820	A00252:255:HWV7WDSX2:1:1462:24514:12352/1	60	+
chr12	837163	837164	A00758:240:HTNGKDSX2:1:1275:15655:7842	60	+
chr12	1069695	1069696	A00252:255:HWV7WDSX2:1:2235:5086:13338/1	60	+
chr12	1169804	1169805	A00252:255:HWV7WDSX2:1:1611:15646:6355/1	60	+
chr12	1189806	1189807	A00252:255:HWV7WDSX2:1:1405:5240:36432/1	60	-
chr12	1389659	1389660	A00758:240:HTNGKDSX2:2:2301:15962:21872	60	-
chr12	1700397	1700398	A00758:240:HTNGKDSX2:2:2313:7401:28776	60	-
chr12	1703223	1703224	A00252:255:HWV7WDSX2:3:1443:23981:33692	60	-
chr12	1703224	1703225	A00252:255:HWV7WDSX2:1:2337:11189:34585/1	60	-
chr12	1703919	1703920	A00252:255:HWV7WDSX2:1:1267:19144:6778/1	60	-
chr12	1724941	1724942	A00252:255:HWV7WDSX2:3:2374:18096:7028	60	-
chr12	1738291	1738292	A00252:255:HWV7WDSX2:1:2337:19298:23390	60	-
chr12	2642435	2642436	A00252:255:HWV7WDSX2:1:1327:5556:5509/1	60	-
chr12	2841773	2841774	A00252:255:HWV7WDSX2:1:1139:9796:6089	60	-
chr12	2947044	2947045	A00252:255:HWV7WDSX2:2:1470:23827:28260	60	-
chr12	3641591	3641592	A00252:255:HWV7WDSX2:3:2254:13946:26710	60	+
chr12	3931619	3931620	A00758:240:HTNGKDSX2:1:1650:21115:6527/1	60	-
chr12	3974856	3974857	A00758:240:HTNGKDSX2:2:1353:16315:32784	60	+
chr12	6339261	6339262	A00252:255:HWV7WDSX2:1:1547:5104:32315/1	60	+
chr12	6511427	6511428	A00252:255:HWV7WDSX2:1:2118:12120:19852/1	60	-
chr12	6578294	6578295	A00252:255:HWV7WDSX2:1:1109:4191:6590/1	60	+
chr12	6588235	6588236	A00252:255:HWV7WDSX2:1:1444:14516:7717/1	60	+
chr12	6595457	6595458	A00758:240:HTNGKDSX2:2:2164:25654:29387	60	-
chr12	6674560	6674561	A00758:240:HTNGKDSX2:2:1256:32868:27164	60	-
chr12	6784936	6784937	A00252:255:HWV7WDSX2:2:1653:29866:33959	60	-
chr12	6802946	6802947	A00252:255:HWV7WDSX2:1:1150:19162:33833/1	60	+
chr12	6972390	6972391	A00252:255:HWV7WDSX2:1:2106:23050:15608/1	60	+
chr12	6998727	6998728	A00252:255:HWV7WDSX2:1:1134:20817:26616/1	60	+
chr12	7005953	7005954	A00252:255:HWV7WDSX2:1:1326:30192:21245/1	60	-
chr12	7007791	7007792	A00758:240:HTNGKDSX2:1:1165:7500:32393	60	-
chr12	7009472	7009473	A00758:240:HTNGKDSX2:2:1348:31295:20149/1	60	-
chr12	7516076	7516077	A00252:255:HWV7WDSX2:4:1669:23357:6652/1	60	+
chr12	7943099	7943100	A00252:255:HWV7WDSX2:1:1220:31024:30013/1	60	+
chr12	8094398	8094399	A00252:255:HWV7WDSX2:1:1156:14344:34507/1	60	-
chr12	8653558	8653559	A00252:255:HWV7WDSX2:2:1338:12843:26553/1	60	+
chr12	8870470	8870471	A00252:255:HWV7WDSX2:2:1178:10728:25895/1	60	+
chr12	9655776	9655777	A00252:255:HWV7WDSX2:1:1104:25536:13432	60	+
chr12	9756388	9756389	A00252:255:HWV7WDSX2:1:2121:9362:7686	60	-
chr12	10874530	10874531	A00252:255:HWV7WDSX2:1:1214:27208:32643/1	60	+
chr12	11504403	11504404	A00252:255:HWV7WDSX2:1:1161:28022:15421/1	60	-
chr12	11657326	11657327	A00252:255:HWV7WDSX2:2:1178:15230:7513/1	60	+
chr12	11762956	11762957	A00252:255:HWV7WDSX2:1:2152:17246:13917/1	60	+
chr12	11969890	11969891	A00252:255:HWV7WDSX2:1:1425:6207:17660/1	60	-
chr12	12334268	12334269	A00758:240:HTNGKDSX2:1:2209:15130:10692/1	60	-
chr12	12367603	12367604	A00252:255:HWV7WDSX2:1:1161:24578:20196/1	60	+
chr12	12499712	12499713	A00252:255:HWV7WDSX2:1:1416:9516:16344/1	60	+
chr12	12499713	12499714	A00758:240:HTNGKDSX2:1:1260:21404:14512	60	+
chr12	13818117	13818118	A00252:255:HWV7WDSX2:2:1567:25898:31469/1	60	+
chr12	14261572	14261573	A00252:255:HWV7WDSX2:4:1327:28239:23312/1	60	-
chr12	14368025	14368026	A00252:255:HWV7WDSX2:1:1215:12400:2362/1	60	+
chr12	14369572	14369573	A00252:255:HWV7WDSX2:1:1127:26892:2127/1	60	+
chr12	14369574	14369575	A00758:240:HTNGKDSX2:2:2115:28872:34741	60	+
chr12	14437172	14437173	A00252:255:HWV7WDSX2:1:1571:19162:12414/1	60	+
chr12	14444407	14444408	A00252:255:HWV7WDSX2:1:1114:28474:22874/1	60	-
chr12	14451720	14451721	A00252:255:HWV7WDSX2:3:1559:15646:11804/1	60	+
chr12	14458718	14458719	A00252:255:HWV7WDSX2:1:1164:7030:23343/1	60	+
chr12	14460815	14460816	A00252:255:HWV7WDSX2:3:2214:7609:30201/1	60	-
chr12	14462018	14462019	A00252:255:HWV7WDSX2:1:1225:31132:12947/1	60	+
chr12	15890850	15890851	A00252:255:HWV7WDSX2:3:1304:8838:15107/1	60	-
chr12	15960909	15960910	A00252:255:HWV7WDSX2:1:1103:19271:21997	60	-
chr12	19348864	19348865	A00758:240:HTNGKDSX2:1:1472:3070:18458/1	60	-
chr12	19478886	19478887	A00252:255:HWV7WDSX2:1:1612:7645:33051/1	60	-
chr12	19514025	19514026	A00758:240:HTNGKDSX2:2:1151:29550:6104	60	-
chr12	19519627	19519628	A00252:255:HWV7WDSX2:2:2428:30210:15483/1	60	+
chr12	21454172	21454173	A00758:240:HTNGKDSX2:2:1411:22516:6856	60	+
chr12	21505916	21505917	A00252:255:HWV7WDSX2:1:1113:15845:4006/1	60	+
chr12	21611368	21611369	A00252:255:HWV7WDSX2:3:1166:8449:12994/1	60	-
chr12	21632167	21632168	A00252:255:HWV7WDSX2:2:1340:7292:25551/1	60	-
chr12	22054076	22054077	A00252:255:HWV7WDSX2:1:2302:22046:14215/1	60	+
chr12	22495321	22495322	A00758:240:HTNGKDSX2:1:2509:20482:12070	60	-
chr12	22899367	22899368	A00252:255:HWV7WDSX2:1:2231:3251:30452/1	60	+
chr12	24466764	24466765	A00758:240:HTNGKDSX2:2:2351:4887:20384	60	-
chr12	24833390	24833391	A00252:255:HWV7WDSX2:4:1377:3577:29042/1	60	-
chr12	26482430	26482431	A00252:255:HWV7WDSX2:1:2347:13982:27023/1	60	+
chr12	26541309	26541310	A00758:240:HTNGKDSX2:1:1265:18566:20275	60	-
chr12	26581281	26581282	A00758:240:HTNGKDSX2:1:1456:11478:19680/1	60	+
chr12	26581564	26581565	A00252:255:HWV7WDSX2:1:2552:12988:16626	60	-
chr12	26668724	26668725	A00252:255:HWV7WDSX2:4:2568:26295:13526	60	-
chr12	26932351	26932352	A00252:255:HWV7WDSX2:4:1541:11695:5118	60	-
chr12	26932353	26932354	A00252:255:HWV7WDSX2:1:1337:25003:14700/1	60	-
chr12	26951242	26951243	A00758:240:HTNGKDSX2:2:1356:32741:10222	60	-
chr12	28294679	28294680	A00758:240:HTNGKDSX2:2:1418:29116:34788/1	60	-
chr12	28486423	28486424	A00252:255:HWV7WDSX2:1:2501:19217:17237/1	60	+
chr12	28487365	28487366	A00252:255:HWV7WDSX2:2:1550:17390:30859/1	60	+
chr12	29198176	29198177	A00252:255:HWV7WDSX2:1:2152:1787:30733/1	60	+
chr12	29222937	29222938	A00252:255:HWV7WDSX2:1:1158:13512:1125/1	60	+
chr12	29282747	29282748	A00758:240:HTNGKDSX2:2:1137:4390:21527/1	60	-
chr12	29309140	29309141	A00758:240:HTNGKDSX2:1:1621:31439:8563	60	-
chr12	29340460	29340461	A00758:240:HTNGKDSX2:1:1108:30816:2002/1	60	+
chr12	29356057	29356058	A00252:255:HWV7WDSX2:1:1156:27760:22701/1	60	+
chr12	30407540	30407541	A00252:255:HWV7WDSX2:1:2670:10809:4711	60	-
chr12	30657428	30657429	A00252:255:HWV7WDSX2:1:1601:27254:15624/1	60	+
chr12	30843131	30843132	A00252:255:HWV7WDSX2:4:2652:20410:14700/1	60	+
chr12	30843132	30843133	A00252:255:HWV7WDSX2:1:1218:5819:15796/1	60	+
chr12	30843135	30843136	A00758:240:HTNGKDSX2:2:2616:13440:6417/1	60	+
chr12	30843136	30843137	A00758:240:HTNGKDSX2:1:1517:16459:3349/1	60	+
chr12	30933303	30933304	A00252:255:HWV7WDSX2:1:1410:24180:18411/1	60	+
chr12	31894121	31894122	A00252:255:HWV7WDSX2:1:2163:23565:6825/1	60	-
chr12	31965814	31965815	A00758:240:HTNGKDSX2:2:1122:3685:22435	60	+
chr12	32214796	32214797	A00252:255:HWV7WDSX2:2:2152:12979:25723	60	+
chr12	32333794	32333795	A00252:255:HWV7WDSX2:4:1377:20826:26130/1	60	-
chr12	32707413	32707414	A00252:255:HWV7WDSX2:1:1228:3061:1846	60	+
chr12	33090478	33090479	A00252:255:HWV7WDSX2:1:1217:27163:17472/1	60	+
chr12	38766680	38766681	A00758:240:HTNGKDSX2:2:2673:17996:7012/1	60	-
chr12	38766684	38766685	A00252:255:HWV7WDSX2:1:1204:13494:2065/1	60	-
chr12	39598938	39598939	A00758:240:HTNGKDSX2:1:1137:14895:28291	60	-
chr12	39715496	39715497	A00758:240:HTNGKDSX2:2:2505:24225:36432/1	60	-
chr12	39818537	39818538	A00252:255:HWV7WDSX2:2:2340:31982:31266/1	60	+
chr12	40816973	40816974	A00252:255:HWV7WDSX2:2:1407:18747:15765/1	60	-
chr12	43608101	43608102	A00252:255:HWV7WDSX2:2:1267:6171:27148	60	-
chr12	43738683	43738684	A00252:255:HWV7WDSX2:1:1368:15257:17675/1	60	+
chr12	43781220	43781221	A00252:255:HWV7WDSX2:1:2453:17915:2957/1	60	-
chr12	45340493	45340494	A00252:255:HWV7WDSX2:1:1105:12943:36119/1	60	+
chr12	45370312	45370313	A00252:255:HWV7WDSX2:1:2337:16993:24909/1	60	-
chr12	45370313	45370314	A00252:255:HWV7WDSX2:2:1329:3784:23234/1	60	-
chr12	45370314	45370315	A00758:240:HTNGKDSX2:1:1324:31512:26850/1	60	-
chr12	45370317	45370318	A00252:255:HWV7WDSX2:2:2516:23665:5995/1	60	-
chr12	45733390	45733391	A00252:255:HWV7WDSX2:1:1107:10592:1924/1	60	-
chr12	45760339	45760340	A00252:255:HWV7WDSX2:4:1541:1931:32581/1	60	-
chr12	45811472	45811473	A00252:255:HWV7WDSX2:1:1210:29505:36839/1	60	-
chr12	45941283	45941284	A00252:255:HWV7WDSX2:1:1157:28818:14606/1	60	+
chr12	46228288	46228289	A00252:255:HWV7WDSX2:3:1316:1452:10833	60	-
chr12	46494537	46494538	A00252:255:HWV7WDSX2:4:1176:7808:26443/1	60	-
chr12	47688470	47688471	A00252:255:HWV7WDSX2:4:1410:29197:4711/1	60	-
chr12	48058160	48058161	A00252:255:HWV7WDSX2:1:1108:27172:11788/1	60	+
chr12	48071145	48071146	A00252:255:HWV7WDSX2:1:1265:10068:10473/1	60	-
chr12	48149652	48149653	A00252:255:HWV7WDSX2:1:1103:4327:1438/1	60	+
chr12	48149653	48149654	A00758:240:HTNGKDSX2:2:2473:14904:13808/1	60	+
chr12	48671832	48671833	A00252:255:HWV7WDSX2:2:1543:17906:32471	60	-
chr12	49054522	49054523	A00252:255:HWV7WDSX2:1:1145:16251:12978	60	-
chr12	49482325	49482326	A00252:255:HWV7WDSX2:1:2102:24144:12774	60	-
chr12	49496956	49496957	A00252:255:HWV7WDSX2:1:1333:19054:29700/1	60	+
chr12	49763940	49763941	A00252:255:HWV7WDSX2:2:2625:9778:35994	60	-
chr12	50018936	50018937	A00252:255:HWV7WDSX2:1:1270:2700:5760	60	-
chr12	50207169	50207170	A00758:240:HTNGKDSX2:2:1620:26196:13730	60	-
chr12	50424380	50424381	A00252:255:HWV7WDSX2:1:1105:13639:27712/1	60	+
chr12	50445139	50445140	A00252:255:HWV7WDSX2:1:1167:16812:29387	60	+
chr12	50687066	50687067	A00252:255:HWV7WDSX2:1:1362:14516:25880/1	60	+
chr12	50796972	50796973	A00252:255:HWV7WDSX2:1:1120:6361:18615/1	60	+
chr12	51122875	51122876	A00252:255:HWV7WDSX2:1:1116:8784:24064/1	60	+
chr12	51133798	51133799	A00758:240:HTNGKDSX2:1:1114:18774:17942	60	-
chr12	51604734	51604735	A00252:255:HWV7WDSX2:1:1443:24234:22013/1	60	-
chr12	52670591	52670592	A00252:255:HWV7WDSX2:1:1104:20862:32236/1	60	+
chr12	52794884	52794885	A00252:255:HWV7WDSX2:3:1639:28447:4914/1	60	-
chr12	53168786	53168787	A00252:255:HWV7WDSX2:1:1219:10936:1955/1	60	+
chr12	53369519	53369520	A00252:255:HWV7WDSX2:4:2124:13413:26381/1	60	-
chr12	53383664	53383665	A00252:255:HWV7WDSX2:1:1120:10004:19257/1	60	+
chr12	53413209	53413210	A00252:255:HWV7WDSX2:1:1232:6045:8735/1	60	+
chr12	53465366	53465367	A00252:255:HWV7WDSX2:1:1632:7102:21715	60	+
chr12	53518419	53518420	A00252:255:HWV7WDSX2:1:1466:10303:18302/1	60	+
chr12	54349202	54349203	A00252:255:HWV7WDSX2:2:1437:23637:4100	60	+
chr12	54464154	54464155	A00252:255:HWV7WDSX2:4:1139:17173:30170/1	60	-
chr12	54502857	54502858	A00252:255:HWV7WDSX2:1:1121:9977:15483/1	60	+
chr12	55782281	55782282	A00252:255:HWV7WDSX2:1:2570:18385:4648	60	+
chr12	55784661	55784662	A00252:255:HWV7WDSX2:1:1427:3088:5431/1	60	-
chr12	55813181	55813182	A00758:240:HTNGKDSX2:1:1459:4426:7780	60	+
chr12	55956644	55956645	A00758:240:HTNGKDSX2:2:2226:25165:36714	60	-
chr12	55956645	55956646	A00252:255:HWV7WDSX2:1:1374:24822:5337	60	-
chr12	55985706	55985707	A00252:255:HWV7WDSX2:1:1108:29857:34006/1	60	-
chr12	56108057	56108058	A00252:255:HWV7WDSX2:4:2155:1108:18067	60	+
chr12	56125448	56125449	A00252:255:HWV7WDSX2:1:1226:26775:27978/1	60	-
chr12	56433660	56433661	A00252:255:HWV7WDSX2:4:1462:17056:4225/1	60	-
chr12	56434078	56434079	A00252:255:HWV7WDSX2:1:1317:11451:4758	60	-
chr12	56626049	56626050	A00252:255:HWV7WDSX2:1:1202:15564:4366/1	60	-
chr12	56741296	56741297	A00252:255:HWV7WDSX2:1:1164:27923:36855/1	60	+
chr12	56745622	56745623	A00252:255:HWV7WDSX2:1:1208:9489:16016/1	60	+
chr12	56745624	56745625	A00758:240:HTNGKDSX2:2:2373:11162:15186/1	60	+
chr12	57297501	57297502	A00252:255:HWV7WDSX2:1:1276:9923:4398/1	60	+
chr12	57307836	57307837	A00252:255:HWV7WDSX2:1:2623:1127:4288	60	-
chr12	57334967	57334968	A00758:240:HTNGKDSX2:2:1344:10330:1720/1	60	-
chr12	57712487	57712488	A00252:255:HWV7WDSX2:2:1248:2410:9048/1	60	-
chr12	57801661	57801662	A00758:240:HTNGKDSX2:1:2633:21793:31250/1	60	+
chr12	58887450	58887451	A00758:240:HTNGKDSX2:2:1315:10990:1172	60	-
chr12	59581530	59581531	A00252:255:HWV7WDSX2:1:1301:5638:22310	60	-
chr12	59603935	59603936	A00252:255:HWV7WDSX2:1:2149:17345:29747	60	-
chr12	59697207	59697208	A00252:255:HWV7WDSX2:1:1210:2998:2863/1	60	+
chr12	59702479	59702480	A00252:255:HWV7WDSX2:2:1418:26666:19053/1	60	-
chr12	60829533	60829534	A00758:240:HTNGKDSX2:2:2372:24542:16939/1	60	+
chr12	62324081	62324082	A00758:240:HTNGKDSX2:1:2656:26205:35258	60	-
chr12	62352690	62352691	A00252:255:HWV7WDSX2:1:1178:17445:21840/1	60	-
chr12	62398326	62398327	A00252:255:HWV7WDSX2:1:1528:20500:34053/1	60	+
chr12	62398327	62398328	A00252:255:HWV7WDSX2:1:2468:21224:2487	60	+
chr12	62469223	62469224	A00252:255:HWV7WDSX2:2:1406:15790:33912/1	60	-
chr12	62500059	62500060	A00252:255:HWV7WDSX2:4:2263:32262:17879	60	-
chr12	62531021	62531022	A00252:255:HWV7WDSX2:2:1425:24496:36495	60	+
chr12	62551014	62551015	A00758:240:HTNGKDSX2:2:1417:29405:15969	60	-
chr12	62560346	62560347	A00252:255:HWV7WDSX2:1:1201:12952:11866/1	60	+
chr12	62570870	62570871	A00252:255:HWV7WDSX2:1:2348:30038:1877/1	60	+
chr12	62573170	62573171	A00252:255:HWV7WDSX2:4:1130:22842:32221	60	+
chr12	62587719	62587720	A00252:255:HWV7WDSX2:1:1259:11776:31501/1	60	-
chr12	62899483	62899484	A00252:255:HWV7WDSX2:1:1626:29333:33630	60	-
chr12	62921952	62921953	A00252:255:HWV7WDSX2:1:1207:29722:30076/1	60	-
chr12	63496812	63496813	A00758:240:HTNGKDSX2:1:1573:17128:26271	60	-
chr12	64003065	64003066	A00758:240:HTNGKDSX2:2:2459:8748:7310/1	60	+
chr12	64462352	64462353	A00758:240:HTNGKDSX2:2:2229:8404:25629	60	+
chr12	65078114	65078115	A00758:240:HTNGKDSX2:1:2340:11858:22310	60	+
chr12	65228931	65228932	A00252:255:HWV7WDSX2:4:1559:29378:21809	60	-
chr12	65886893	65886894	A00252:255:HWV7WDSX2:1:1213:17752:5901/1	60	+
chr12	67155251	67155252	A00252:255:HWV7WDSX2:3:1336:6054:29825/1	60	+
chr12	67273343	67273344	A00252:255:HWV7WDSX2:1:1165:28501:15718/1	60	-
chr12	68177000	68177001	A00252:255:HWV7WDSX2:1:1475:24578:31313/1	60	+
chr12	68300218	68300219	A00758:240:HTNGKDSX2:2:1521:5168:17550/1	60	-
chr12	68631994	68631995	A00252:255:HWV7WDSX2:4:2170:5565:7686	60	-
chr12	69122963	69122964	A00758:240:HTNGKDSX2:2:2243:31448:13526	60	+
chr12	69564809	69564810	A00252:255:HWV7WDSX2:1:1236:19090:27101/1	60	+
chr12	69751075	69751076	A00252:255:HWV7WDSX2:1:2439:6415:35994	60	-
chr12	70271943	70271944	A00252:255:HWV7WDSX2:1:1172:24207:6840/1	60	+
chr12	70276815	70276816	A00252:255:HWV7WDSX2:1:1101:27218:22451/1	60	+
chr12	70295583	70295584	A00252:255:HWV7WDSX2:3:1349:3992:32268/1	60	+
chr12	70704909	70704910	A00758:240:HTNGKDSX2:1:2245:30147:30686	60	-
chr12	70726515	70726516	A00252:255:HWV7WDSX2:1:2613:7419:27085/1	60	-
chr12	70849077	70849078	A00252:255:HWV7WDSX2:1:1642:23511:19664	60	-
chr12	71642604	71642605	A00252:255:HWV7WDSX2:1:2101:26973:2487/1	60	+
chr12	74452416	74452417	A00758:240:HTNGKDSX2:1:1445:21847:32064/1	60	-
chr12	74455212	74455213	A00252:255:HWV7WDSX2:1:1651:28809:13025	60	+
chr12	75513209	75513210	A00252:255:HWV7WDSX2:1:1233:9959:29199/1	60	+
chr12	75513210	75513211	A00758:240:HTNGKDSX2:1:2130:18050:13526	60	+
chr12	76044582	76044583	A00758:240:HTNGKDSX2:1:1474:18005:22654	60	+
chr12	76059253	76059254	A00252:255:HWV7WDSX2:1:2155:21902:18975/1	60	-
chr12	76380424	76380425	A00252:255:HWV7WDSX2:1:1239:4074:3944/1	60	-
chr12	76389815	76389816	A00252:255:HWV7WDSX2:1:1144:9127:6183/1	60	+
chr12	76415002	76415003	A00252:255:HWV7WDSX2:4:2512:9824:10457	60	-
chr12	76609693	76609694	A00758:240:HTNGKDSX2:2:2368:23484:26944	60	-
chr12	76827997	76827998	A00758:240:HTNGKDSX2:2:1302:22390:26929/1	60	+
chr12	76839642	76839643	A00252:255:HWV7WDSX2:2:2613:26621:25582	60	+
chr12	79877430	79877431	A00252:255:HWV7WDSX2:1:1475:18792:36135/1	60	+
chr12	79917310	79917311	A00252:255:HWV7WDSX2:4:2253:19642:21386/1	60	+
chr12	80079892	80079893	A00252:255:HWV7WDSX2:4:1450:13096:2253/1	60	-
chr12	81796809	81796810	A00758:240:HTNGKDSX2:1:2163:28248:29528/1	60	+
chr12	81883524	81883525	A00252:255:HWV7WDSX2:3:2330:25292:29105	60	-
chr12	82407085	82407086	A00758:240:HTNGKDSX2:2:1310:26856:26929/1	60	-
chr12	82414430	82414431	A00252:255:HWV7WDSX2:1:1206:9480:35446/1	60	-
chr12	82429818	82429819	A00252:255:HWV7WDSX2:1:1576:19443:15092/1	60	+
chr12	82431938	82431939	A00252:255:HWV7WDSX2:1:1647:11903:21731/1	60	-
chr12	82829217	82829218	A00252:255:HWV7WDSX2:1:2151:7889:1501	60	-
chr12	82988026	82988027	A00758:240:HTNGKDSX2:1:2616:5141:21668/1	60	+
chr12	83946605	83946606	A00252:255:HWV7WDSX2:1:1109:6234:33614/1	60	+
chr12	85287988	85287989	A00252:255:HWV7WDSX2:1:1220:1732:21997/1	60	-
chr12	88053624	88053625	A00758:240:HTNGKDSX2:1:1649:7256:3474/1	60	-
chr12	88063357	88063358	A00252:255:HWV7WDSX2:4:2148:30725:36104	60	-
chr12	88112040	88112041	A00252:255:HWV7WDSX2:2:1420:21097:35274/1	60	-
chr12	88670379	88670380	A00252:255:HWV7WDSX2:1:1118:21332:10160/1	60	+
chr12	89254647	89254648	A00252:255:HWV7WDSX2:4:1177:15745:27195	60	+
chr12	89274597	89274598	A00252:255:HWV7WDSX2:4:2558:4896:18646/1	60	-
chr12	89274598	89274599	A00758:240:HTNGKDSX2:2:2230:29785:34632/1	60	-
chr12	89421047	89421048	A00252:255:HWV7WDSX2:1:1276:17011:25567/1	60	-
chr12	89562346	89562347	A00758:240:HTNGKDSX2:1:2136:18918:7451/1	60	+
chr12	89595052	89595053	A00252:255:HWV7WDSX2:2:2134:15944:31673	60	+
chr12	89621755	89621756	A00252:255:HWV7WDSX2:1:1246:8657:12947/1	60	+
chr12	91537401	91537402	A00252:255:HWV7WDSX2:2:2306:6849:1047/1	60	+
chr12	92131287	92131288	A00252:255:HWV7WDSX2:3:2460:7554:1579	60	-
chr12	92852131	92852132	A00758:240:HTNGKDSX2:2:2230:27724:31093	60	+
chr12	93276411	93276412	A00758:240:HTNGKDSX2:2:1622:28971:36135/1	60	+
chr12	95279189	95279190	A00252:255:HWV7WDSX2:1:1128:13765:23954/1	60	-
chr12	95307491	95307492	A00758:240:HTNGKDSX2:1:2503:9245:2973	60	-
chr12	96018783	96018784	A00252:255:HWV7WDSX2:2:2636:31656:1329	60	-
chr12	96194101	96194102	A00252:255:HWV7WDSX2:1:1121:5945:11036/1	60	-
chr12	96911652	96911653	A00252:255:HWV7WDSX2:1:2652:8739:13964/1	60	+
chr12	96912369	96912370	A00252:255:HWV7WDSX2:2:1401:25021:33614/1	60	-
chr12	96933073	96933074	A00252:255:HWV7WDSX2:1:1305:2148:27101/1	60	+
chr12	96936668	96936669	A00252:255:HWV7WDSX2:2:1536:14317:6151/1	60	+
chr12	96953256	96953257	A00252:255:HWV7WDSX2:1:1465:5086:9893/1	60	+
chr12	99692592	99692593	A00252:255:HWV7WDSX2:4:1136:19651:17801/1	60	+
chr12	99692617	99692618	A00252:255:HWV7WDSX2:2:2563:1118:8625	60	-
chr12	100171309	100171310	A00252:255:HWV7WDSX2:1:1128:18593:25081/1	60	-
chr12	100278142	100278143	A00252:255:HWV7WDSX2:1:1340:13657:26365/1	60	-
chr12	100675152	100675153	A00252:255:HWV7WDSX2:1:1209:1877:10128	60	+
chr12	101655646	101655647	A00252:255:HWV7WDSX2:3:1119:30870:29058	60	-
chr12	101725155	101725156	A00252:255:HWV7WDSX2:1:2601:19732:11146/1	60	+
chr12	101732290	101732291	A00252:255:HWV7WDSX2:4:1470:13575:9972	60	-
chr12	101816023	101816024	A00252:255:HWV7WDSX2:1:1141:18954:32409/1	60	+
chr12	103281418	103281419	A00252:255:HWV7WDSX2:2:1124:20437:2910/1	60	+
chr12	105004351	105004352	A00252:255:HWV7WDSX2:3:2302:28836:18082/1	60	-
chr12	105117197	105117198	A00252:255:HWV7WDSX2:1:1122:16369:8766/1	60	+
chr12	105151993	105151994	A00758:240:HTNGKDSX2:2:1547:30391:4147	60	-
chr12	106365377	106365378	A00252:255:HWV7WDSX2:2:2665:20057:8985/1	60	+
chr12	107832454	107832455	A00758:240:HTNGKDSX2:1:1563:4499:12696/1	60	-
chr12	110323969	110323970	A00252:255:HWV7WDSX2:1:1551:18331:1924/1	60	-
chr12	110390706	110390707	A00252:255:HWV7WDSX2:1:1134:3956:25410/1	60	+
chr12	111661262	111661263	A00252:255:HWV7WDSX2:4:2647:4752:13009	60	-
chr12	111982450	111982451	A00252:255:HWV7WDSX2:1:1264:4544:9737/1	60	-
chr12	111995511	111995512	A00252:255:HWV7WDSX2:1:1235:30364:36479	60	+
chr12	112053702	112053703	A00252:255:HWV7WDSX2:1:1242:20121:26005/1	60	+
chr12	112061334	112061335	A00252:255:HWV7WDSX2:1:1175:30843:5431/1	60	+
chr12	112258968	112258969	A00252:255:HWV7WDSX2:2:2675:3396:2268/1	60	+
chr12	114882129	114882130	A00252:255:HWV7WDSX2:1:2663:1768:35869	60	+
chr12	116039082	116039083	A00252:255:HWV7WDSX2:1:1329:13702:28980/1	60	-
chr12	116931053	116931054	A00252:255:HWV7WDSX2:4:2151:13024:30123	60	-
chr12	116996903	116996904	A00252:255:HWV7WDSX2:2:1545:7780:26960	60	+
chr12	117167075	117167076	A00252:255:HWV7WDSX2:1:1102:17852:35790/1	60	+
chr12	118198481	118198482	A00758:240:HTNGKDSX2:2:1505:32398:9940	60	-
chr12	118241287	118241288	A00252:255:HWV7WDSX2:4:2157:27236:33317/1	60	-
chr12	118259447	118259448	A00252:255:HWV7WDSX2:1:1107:26955:21245/1	60	-
chr12	118314345	118314346	A00252:255:HWV7WDSX2:1:1416:9498:22701/1	60	+
chr12	118406496	118406497	A00252:255:HWV7WDSX2:1:1276:4137:35055/1	60	-
chr12	119747641	119747642	A00252:255:HWV7WDSX2:3:2452:25292:27414	60	+
chr12	119748704	119748705	A00252:255:HWV7WDSX2:2:1170:21676:24001/1	60	+
chr12	119862095	119862096	A00252:255:HWV7WDSX2:4:2329:3549:36730/1	60	-
chr12	120164525	120164526	A00252:255:HWV7WDSX2:1:1377:14507:28620/1	60	+
chr12	120193027	120193028	A00758:240:HTNGKDSX2:1:2208:10936:10473	60	-
chr12	120796804	120796805	A00758:240:HTNGKDSX2:2:2431:23249:33739	60	-
chr12	120802253	120802254	A00252:255:HWV7WDSX2:1:1649:7997:7513/1	60	-
chr12	120867306	120867307	A00252:255:HWV7WDSX2:2:1174:5403:31422	60	-
chr12	120873328	120873329	A00252:255:HWV7WDSX2:1:1473:19669:1141/1	60	-
chr12	121413984	121413985	A00252:255:HWV7WDSX2:1:1201:18304:24205/1	60	+
chr12	121669132	121669133	A00252:255:HWV7WDSX2:1:1410:13313:35039	60	-
chr12	122100632	122100633	A00252:255:HWV7WDSX2:1:1469:14416:3161/1	60	-
chr12	122268110	122268111	A00758:240:HTNGKDSX2:1:1448:30382:12336/1	60	-
chr12	122489384	122489385	A00758:240:HTNGKDSX2:1:1325:12445:21324	60	-
chr12	122506461	122506462	A00252:255:HWV7WDSX2:3:1642:13150:11804/1	60	-
chr12	122506462	122506463	A00252:255:HWV7WDSX2:2:2149:28203:7748	60	-
chr12	122515262	122515263	A00252:255:HWV7WDSX2:1:1355:26729:3724/1	60	+
chr12	122565002	122565003	A00252:255:HWV7WDSX2:1:2635:16767:11898	60	-
chr12	122584146	122584147	A00252:255:HWV7WDSX2:1:1107:9869:9784/1	60	+
chr12	122588672	122588673	A00252:255:HWV7WDSX2:2:1474:5936:36292/1	60	+
chr12	122876539	122876540	A00252:255:HWV7WDSX2:3:2255:16342:28948/1	60	-
chr12	122884063	122884064	A00758:240:HTNGKDSX2:2:1451:8639:12947	60	-
chr12	122884064	122884065	A00758:240:HTNGKDSX2:1:1259:11957:19977	60	-
chr12	123193749	123193750	A00252:255:HWV7WDSX2:1:1237:17571:1172/1	60	+
chr12	123625108	123625109	A00252:255:HWV7WDSX2:1:1138:18358:35759/1	60	+
chr12	123986059	123986060	A00758:240:HTNGKDSX2:1:2334:29369:33818	60	-
chr12	124713592	124713593	A00252:255:HWV7WDSX2:1:2551:1579:20729/1	60	+
chr12	129453991	129453992	A00252:255:HWV7WDSX2:2:2413:15194:31438	60	-
chr12	129519744	129519745	A00758:240:HTNGKDSX2:1:1415:26160:25661/1	60	+
chr12	129531616	129531617	A00252:255:HWV7WDSX2:4:1560:10809:27445	60	-
chr12	129576662	129576663	A00252:255:HWV7WDSX2:1:1608:25654:10817/1	60	+
chr12	131721088	131721089	A00252:255:HWV7WDSX2:4:1327:16685:12007	60	-
chr12	131721089	131721090	A00758:240:HTNGKDSX2:2:2351:25907:10911	60	-
chr12	131721090	131721091	A00252:255:HWV7WDSX2:4:1302:6081:34444/1	60	-
chr12	131737736	131737737	A00252:255:HWV7WDSX2:1:1562:21079:36652/1	60	+
chr12	131767729	131767730	A00758:240:HTNGKDSX2:1:1570:29053:9189/1	60	+
chr12	132097827	132097828	A00758:240:HTNGKDSX2:1:2577:30418:19382	60	-
chr12	132654464	132654465	A00252:255:HWV7WDSX2:3:2248:17689:30499/1	60	+
chr12	132666878	132666879	A00252:255:HWV7WDSX2:1:1146:13358:22654/1	60	-
chr12	132669990	132669991	A00252:255:HWV7WDSX2:4:2312:19488:15295/1	60	-
chr12	132699361	132699362	A00252:255:HWV7WDSX2:1:1103:15248:27868	60	-
chr12	133129089	133129090	A00252:255:HWV7WDSX2:1:2343:4725:29997/1	60	+
chr13	19523633	19523634	A00758:240:HTNGKDSX2:1:2652:19976:5963/1	60	+
chr13	19821283	19821284	A00758:240:HTNGKDSX2:1:2445:1136:2018	60	-
chr13	19821285	19821286	A00252:255:HWV7WDSX2:3:2311:9118:23202	60	-
chr13	20087620	20087621	A00758:240:HTNGKDSX2:2:2325:26350:11428/1	60	-
chr13	20485112	20485113	A00252:255:HWV7WDSX2:2:2219:17842:1016/1	60	-
chr13	20783575	20783576	A00252:255:HWV7WDSX2:1:1102:24496:27727	60	+
chr13	20896126	20896127	A00758:240:HTNGKDSX2:1:2218:15266:20603/1	60	+
chr13	21159608	21159609	A00252:255:HWV7WDSX2:1:1567:16468:13855	60	-
chr13	21185069	21185070	A00758:240:HTNGKDSX2:2:1539:30110:34413/1	60	-
chr13	21208004	21208005	A00252:255:HWV7WDSX2:3:1601:1994:21950/1	60	-
chr13	21386588	21386589	A00758:240:HTNGKDSX2:1:2403:27299:36839/1	60	-
chr13	21413744	21413745	A00252:255:HWV7WDSX2:1:2175:31241:28855/1	60	+
chr13	24908078	24908079	A00252:255:HWV7WDSX2:2:2204:2293:4241	60	+
chr13	25315431	25315432	A00252:255:HWV7WDSX2:1:1259:28122:14967/1	60	+
chr13	26396995	26396996	A00758:240:HTNGKDSX2:1:2328:21585:5838	60	-
chr13	28147069	28147070	A00252:255:HWV7WDSX2:1:2320:14172:2988/1	60	+
chr13	28238020	28238021	A00252:255:HWV7WDSX2:1:1233:13711:15530/1	60	+
chr13	28242905	28242906	A00758:240:HTNGKDSX2:1:1101:20582:20729	60	-
chr13	28392301	28392302	A00252:255:HWV7WDSX2:1:1509:7627:6840/1	60	+
chr13	29000457	29000458	A00758:240:HTNGKDSX2:2:1229:18873:16955/1	60	-
chr13	30224408	30224409	A00758:240:HTNGKDSX2:2:1654:9173:1063/1	60	-
chr13	31808458	31808459	A00758:240:HTNGKDSX2:2:2348:26250:4867	60	+
chr13	32663243	32663244	A00758:240:HTNGKDSX2:2:2123:30635:35509	60	-
chr13	32701055	32701056	A00252:255:HWV7WDSX2:2:1226:24288:3850	60	-
chr13	33976052	33976053	A00252:255:HWV7WDSX2:3:2533:16242:5916/1	60	-
chr13	34748077	34748078	A00252:255:HWV7WDSX2:2:1578:30716:10410	60	+
chr13	35130297	35130298	A00252:255:HWV7WDSX2:1:1148:10031:19805/1	60	+
chr13	37034793	37034794	A00252:255:HWV7WDSX2:3:2255:29631:30076	60	-
chr13	39587078	39587079	A00758:240:HTNGKDSX2:1:2161:20609:20212	60	+
chr13	39668860	39668861	A00252:255:HWV7WDSX2:3:1427:25446:16313/1	60	+
chr13	41354349	41354350	A00252:255:HWV7WDSX2:1:2528:28501:3881/1	60	+
chr13	43416861	43416862	A00252:255:HWV7WDSX2:3:2221:23538:19617	60	+
chr13	45971219	45971220	A00252:255:HWV7WDSX2:1:1136:20934:36839/1	60	-
chr13	46020258	46020259	A00758:240:HTNGKDSX2:1:1154:4580:24173	60	-
chr13	46026696	46026697	A00252:255:HWV7WDSX2:1:1625:9652:24220	60	+
chr13	46158355	46158356	A00252:255:HWV7WDSX2:1:2218:24370:3834	60	-
chr13	46717420	46717421	A00758:240:HTNGKDSX2:2:1552:3938:1329	60	-
chr13	47949856	47949857	A00252:255:HWV7WDSX2:2:1459:12409:32346	60	+
chr13	47970781	47970782	A00758:240:HTNGKDSX2:2:1475:10384:33818	60	+
chr13	47992945	47992946	A00252:255:HWV7WDSX2:2:2156:17273:25989	60	+
chr13	48383985	48383986	A00252:255:HWV7WDSX2:1:2665:5059:22999	60	-
chr13	48407580	48407581	A00252:255:HWV7WDSX2:3:1314:29993:14544/1	60	-
chr13	48933568	48933569	A00252:255:HWV7WDSX2:1:1332:23384:36573/1	60	-
chr13	49150754	49150755	A00252:255:HWV7WDSX2:1:1120:15221:11130	60	+
chr13	50063599	50063600	A00252:255:HWV7WDSX2:1:1551:29134:33191/1	60	-
chr13	50069337	50069338	A00252:255:HWV7WDSX2:2:1319:19235:30733	60	-
chr13	50301171	50301172	A00252:255:HWV7WDSX2:2:1502:14525:26490/1	60	+
chr13	50427931	50427932	A00252:255:HWV7WDSX2:1:1175:30120:37059/1	60	+
chr13	50488754	50488755	A00252:255:HWV7WDSX2:4:2317:32579:10848	60	-
chr13	50524119	50524120	A00252:255:HWV7WDSX2:4:1433:5810:27242/1	60	-
chr13	50803413	50803414	A00758:240:HTNGKDSX2:1:1668:27868:1846	60	-
chr13	51630556	51630557	A00758:240:HTNGKDSX2:2:2234:15655:36589	60	-
chr13	51630557	51630558	A00758:240:HTNGKDSX2:2:1259:32515:24111	60	-
chr13	51768306	51768307	A00758:240:HTNGKDSX2:2:2441:2736:4507	60	-
chr13	52038245	52038246	A00758:240:HTNGKDSX2:1:1633:7997:2315/1	60	+
chr13	52439540	52439541	A00758:240:HTNGKDSX2:1:1446:4381:18411/1	60	-
chr13	52750042	52750043	A00758:240:HTNGKDSX2:1:2403:1244:27759/1	60	+
chr13	53713931	53713932	A00252:255:HWV7WDSX2:4:2355:1325:22983/1	60	-
chr13	53713943	53713944	A00758:240:HTNGKDSX2:1:1648:21522:10520	60	-
chr13	57540851	57540852	A00252:255:HWV7WDSX2:1:2408:15374:28275/1	60	+
chr13	59889789	59889790	A00252:255:HWV7WDSX2:1:2115:14570:30984/1	60	+
chr13	60059227	60059228	A00252:255:HWV7WDSX2:3:1149:1163:36511	60	+
chr13	60066591	60066592	A00252:255:HWV7WDSX2:3:1225:27136:5400/1	60	-
chr13	60453390	60453391	A00758:240:HTNGKDSX2:2:1125:32434:7153/1	60	-
chr13	60505961	60505962	A00758:240:HTNGKDSX2:1:2533:32262:23641/1	60	-
chr13	60533777	60533778	A00252:255:HWV7WDSX2:1:1117:13259:22576/1	60	+
chr13	60786728	60786729	A00252:255:HWV7WDSX2:1:1244:27697:32643/1	60	+
chr13	61380277	61380278	A00758:240:HTNGKDSX2:1:1161:11478:5713	60	-
chr13	62699111	62699112	A00252:255:HWV7WDSX2:4:1247:21079:16172/1	60	+
chr13	62744141	62744142	A00252:255:HWV7WDSX2:4:1238:31322:17848	60	-
chr13	62901380	62901381	A00252:255:HWV7WDSX2:3:1224:28673:15734	60	+
chr13	62950375	62950376	A00252:255:HWV7WDSX2:1:1541:24306:1720/1	60	-
chr13	64071581	64071582	A00758:240:HTNGKDSX2:2:1373:28393:14841	60	-
chr13	64102498	64102499	A00252:255:HWV7WDSX2:1:2371:24153:24972/1	60	+
chr13	64925881	64925882	A00758:240:HTNGKDSX2:1:2538:28284:29841/1	60	+
chr13	64967830	64967831	A00758:240:HTNGKDSX2:1:2116:17409:33927/1	60	+
chr13	65117888	65117889	A00252:255:HWV7WDSX2:1:1228:29405:22482/1	60	-
chr13	65345307	65345308	A00252:255:HWV7WDSX2:1:1162:26323:14199/1	60	+
chr13	65511094	65511095	A00252:255:HWV7WDSX2:2:1574:8992:17347/1	60	-
chr13	66127379	66127380	A00252:255:HWV7WDSX2:1:1523:26313:17159/1	60	-
chr13	66152107	66152108	A00252:255:HWV7WDSX2:1:1124:25491:5274/1	60	+
chr13	66409328	66409329	A00758:240:HTNGKDSX2:2:1440:30978:14403	60	-
chr13	66682522	66682523	A00252:255:HWV7WDSX2:1:1103:8061:5149	60	+
chr13	66924210	66924211	A00758:240:HTNGKDSX2:2:1544:25147:19742	60	+
chr13	66995722	66995723	A00252:255:HWV7WDSX2:1:1107:23710:19257	60	-
chr13	67192602	67192603	A00252:255:HWV7WDSX2:1:1544:27986:28291/1	60	-
chr13	67293681	67293682	A00252:255:HWV7WDSX2:1:1345:9552:23171	60	+
chr13	67410263	67410264	A00252:255:HWV7WDSX2:1:1310:28339:14372/1	60	+
chr13	67415069	67415070	A00758:240:HTNGKDSX2:1:1364:24686:26083/1	60	-
chr13	67486149	67486150	A00252:255:HWV7WDSX2:1:1255:20844:36996/1	60	+
chr13	67787774	67787775	A00252:255:HWV7WDSX2:1:2165:9353:28745/1	60	-
chr13	68729147	68729148	A00252:255:HWV7WDSX2:1:1640:11849:19664/1	60	+
chr13	68969262	68969263	A00252:255:HWV7WDSX2:2:1404:20699:22968	60	+
chr13	69027846	69027847	A00252:255:HWV7WDSX2:1:1141:26268:8500/1	60	-
chr13	69251638	69251639	A00758:240:HTNGKDSX2:2:2613:3604:35540/1	60	-
chr13	70503190	70503191	A00758:240:HTNGKDSX2:2:1172:28791:13902/1	60	-
chr13	71570847	71570848	A00758:240:HTNGKDSX2:1:1104:10004:15123	60	-
chr13	72884679	72884680	A00252:255:HWV7WDSX2:1:1249:18050:34757/1	60	-
chr13	73440490	73440491	A00252:255:HWV7WDSX2:1:2254:12590:25770	60	+
chr13	74104862	74104863	A00252:255:HWV7WDSX2:1:1252:10230:12821/1	60	+
chr13	75211819	75211820	A00252:255:HWV7WDSX2:2:2231:9742:14982/1	60	+
chr13	75229806	75229807	A00252:255:HWV7WDSX2:3:2354:23095:8923/1	60	-
chr13	75668133	75668134	A00758:240:HTNGKDSX2:1:1307:15609:20603/1	60	+
chr13	77018119	77018120	A00252:255:HWV7WDSX2:1:1105:15465:17848/1	60	-
chr13	77068313	77068314	A00252:255:HWV7WDSX2:2:1549:15257:10473	60	+
chr13	77143970	77143971	A00252:255:HWV7WDSX2:3:1640:2799:13542/1	60	-
chr13	77154249	77154250	A00252:255:HWV7WDSX2:1:1426:6090:4961/1	60	+
chr13	77185269	77185270	A00252:255:HWV7WDSX2:1:1662:16577:35023/1	60	+
chr13	77253014	77253015	A00252:255:HWV7WDSX2:2:1553:32443:18474/1	60	-
chr13	77279757	77279758	A00252:255:HWV7WDSX2:1:1418:24758:10081/1	60	+
chr13	77492603	77492604	A00758:240:HTNGKDSX2:2:1608:23502:19586/1	60	+
chr13	77691644	77691645	A00252:255:HWV7WDSX2:2:2267:29053:27164/1	60	-
chr13	78638531	78638532	A00758:240:HTNGKDSX2:1:2466:28836:19711	60	-
chr13	79324134	79324135	A00252:255:HWV7WDSX2:1:1362:6515:11334/1	60	-
chr13	79350479	79350480	A00252:255:HWV7WDSX2:1:1101:12563:33583/1	60	+
chr13	79369235	79369236	A00252:255:HWV7WDSX2:3:2657:10312:32816	60	-
chr13	79380287	79380288	A00252:255:HWV7WDSX2:1:1678:20754:12665/1	60	+
chr13	79551557	79551558	A00252:255:HWV7WDSX2:1:1133:28754:8077/1	60	+
chr13	79935383	79935384	A00252:255:HWV7WDSX2:1:1115:28727:7780	60	-
chr13	80933205	80933206	A00252:255:HWV7WDSX2:1:1157:25455:1172/1	60	+
chr13	81355437	81355438	A00252:255:HWV7WDSX2:1:1227:6777:12258/1	60	+
chr13	81402367	81402368	A00252:255:HWV7WDSX2:2:1567:32750:30123/1	60	+
chr13	81648623	81648624	A00252:255:HWV7WDSX2:1:1364:15872:20306/1	60	+
chr13	82689834	82689835	A00252:255:HWV7WDSX2:4:2138:18313:16454	60	-
chr13	85284384	85284385	A00252:255:HWV7WDSX2:4:2477:28456:14105	60	-
chr13	85302535	85302536	A00252:255:HWV7WDSX2:1:1139:12038:8093/1	60	-
chr13	85424452	85424453	A00252:255:HWV7WDSX2:1:1342:28203:22936/1	60	+
chr13	85520479	85520480	A00252:255:HWV7WDSX2:4:2217:16215:29919	60	-
chr13	85836595	85836596	A00252:255:HWV7WDSX2:1:1273:28574:24486/1	60	+
chr13	86753837	86753838	A00758:240:HTNGKDSX2:1:2129:19199:12446	60	-
chr13	86779386	86779387	A00252:255:HWV7WDSX2:1:1205:23393:18490/1	60	+
chr13	87091147	87091148	A00252:255:HWV7WDSX2:1:1116:15121:33379/1	60	-
chr13	87135315	87135316	A00252:255:HWV7WDSX2:2:1113:16649:17206	60	+
chr13	87140477	87140478	A00758:240:HTNGKDSX2:2:1345:6560:24064	60	-
chr13	87265207	87265208	A00758:240:HTNGKDSX2:1:2633:6714:20509	60	-
chr13	87265209	87265210	A00252:255:HWV7WDSX2:2:2305:8865:31313	60	-
chr13	88907695	88907696	A00758:240:HTNGKDSX2:1:1170:29098:33849	60	-
chr13	88915919	88915920	A00758:240:HTNGKDSX2:1:1236:27760:19695	60	-
chr13	89074308	89074309	A00252:255:HWV7WDSX2:1:1210:16016:13667/1	60	+
chr13	89241864	89241865	A00252:255:HWV7WDSX2:3:2229:18539:3443/1	60	-
chr13	90246564	90246565	A00252:255:HWV7WDSX2:1:2104:4300:33583/1	60	+
chr13	92821358	92821359	A00252:255:HWV7WDSX2:1:2451:16432:7498	60	-
chr13	94040022	94040023	A00252:255:HWV7WDSX2:4:2137:8766:4304	60	-
chr13	95796821	95796822	A00758:240:HTNGKDSX2:2:2162:11876:28948	60	+
chr13	96649284	96649285	A00252:255:HWV7WDSX2:1:2216:19506:37059/1	60	-
chr13	98247163	98247164	A00252:255:HWV7WDSX2:2:2475:15374:34632/1	60	+
chr13	99140335	99140336	A00758:240:HTNGKDSX2:2:1608:3323:13573	60	-
chr13	99535796	99535797	A00252:255:HWV7WDSX2:2:2121:10854:5885/1	60	-
chr13	100266654	100266655	A00252:255:HWV7WDSX2:1:1476:25834:33896/1	60	-
chr13	104224575	104224576	A00252:255:HWV7WDSX2:2:1158:18801:27884/1	60	+
chr13	104780776	104780777	A00252:255:HWV7WDSX2:1:1223:15845:2785	60	-
chr13	104886517	104886518	A00252:255:HWV7WDSX2:1:1321:15275:30452	60	+
chr13	104942427	104942428	A00758:240:HTNGKDSX2:2:1531:28809:22357/1	60	-
chr13	104944231	104944232	A00252:255:HWV7WDSX2:1:1148:5177:25676	60	-
chr13	104971613	104971614	A00252:255:HWV7WDSX2:1:1132:16514:2597	60	+
chr13	105112128	105112129	A00758:240:HTNGKDSX2:2:2413:29559:6464/1	60	+
chr13	105369428	105369429	A00252:255:HWV7WDSX2:1:1116:23421:2065/1	60	+
chr13	105369429	105369430	A00758:240:HTNGKDSX2:1:1613:29604:31939	60	+
chr13	106508615	106508616	A00252:255:HWV7WDSX2:1:1133:19669:20337/1	60	+
chr13	106545344	106545345	A00252:255:HWV7WDSX2:1:2117:30382:19100/1	60	+
chr13	107272413	107272414	A00758:240:HTNGKDSX2:2:1202:10619:7921/1	60	+
chr13	110893906	110893907	A00252:255:HWV7WDSX2:1:2640:11261:34992/1	60	-
chr13	112956804	112956805	A00252:255:HWV7WDSX2:1:1212:29387:33317	60	+
chr13	113288544	113288545	A00252:255:HWV7WDSX2:1:2375:18620:17613/1	60	-
chr13	114244785	114244786	A00252:255:HWV7WDSX2:3:2653:7880:30733	60	-
chr14	19331548	19331549	A00252:255:HWV7WDSX2:3:1238:5755:23735/1	60	+
chr14	20066539	20066540	A00252:255:HWV7WDSX2:1:1359:31430:10645/1	60	-
chr14	20302343	20302344	A00252:255:HWV7WDSX2:1:1435:28212:31031/1	60	+
chr14	21378382	21378383	A00758:240:HTNGKDSX2:1:2310:10502:16454/1	60	+
chr14	22071976	22071977	A00252:255:HWV7WDSX2:3:1202:22318:33912	60	+
chr14	22075395	22075396	A00252:255:HWV7WDSX2:1:1230:5900:5415/1	60	-
chr14	22921401	22921402	A00252:255:HWV7WDSX2:1:1117:18548:5306/1	60	+
chr14	23031476	23031477	A00252:255:HWV7WDSX2:4:1352:15736:34788	60	-
chr14	23089718	23089719	A00252:255:HWV7WDSX2:3:2304:28402:4773	60	-
chr14	23981735	23981736	A00252:255:HWV7WDSX2:1:1644:21341:26991/1	60	+
chr14	24102154	24102155	A00252:255:HWV7WDSX2:1:1168:7301:5087/1	60	+
chr14	24223413	24223414	A00252:255:HWV7WDSX2:1:1520:8522:19695/1	60	+
chr14	24223414	24223415	A00758:240:HTNGKDSX2:2:2317:11559:5760	60	+
chr14	24226649	24226650	A00252:255:HWV7WDSX2:1:1172:21721:19695/1	60	+
chr14	25360803	25360804	A00758:240:HTNGKDSX2:1:2432:9588:8265/1	60	+
chr14	26752190	26752191	A00252:255:HWV7WDSX2:4:2527:16134:27993	60	+
chr14	27101991	27101992	A00252:255:HWV7WDSX2:4:2615:8648:21449/1	60	+
chr14	27162343	27162344	A00252:255:HWV7WDSX2:2:2514:3784:34914/1	60	-
chr14	28325258	28325259	A00252:255:HWV7WDSX2:1:2340:13304:19366/1	60	+
chr14	29931593	29931594	A00252:255:HWV7WDSX2:4:1118:24650:34914	60	-
chr14	30571443	30571444	A00252:255:HWV7WDSX2:1:1126:7997:5071/1	60	-
chr14	30698793	30698794	A00252:255:HWV7WDSX2:1:1355:12066:27806/1	60	-
chr14	30940527	30940528	A00252:255:HWV7WDSX2:1:1135:11360:9330/1	60	+
chr14	31043077	31043078	A00252:255:HWV7WDSX2:1:2526:23719:6621	60	+
chr14	31109585	31109586	A00252:255:HWV7WDSX2:1:1152:25916:20572/1	60	-
chr14	31177795	31177796	A00252:255:HWV7WDSX2:3:1635:18530:12915/1	60	+
chr14	31178269	31178270	A00252:255:HWV7WDSX2:2:1421:2446:1157/1	60	-
chr14	31580686	31580687	A00252:255:HWV7WDSX2:1:1127:27823:15796	60	+
chr14	31843845	31843846	A00252:255:HWV7WDSX2:1:1562:17879:1047/1	60	+
chr14	32154585	32154586	A00252:255:HWV7WDSX2:2:1677:14886:1720	60	-
chr14	34769010	34769011	A00252:255:HWV7WDSX2:1:2373:9869:11287/1	60	+
chr14	34855920	34855921	A00252:255:HWV7WDSX2:2:1137:29903:24721/1	60	-
chr14	34864842	34864843	A00252:255:HWV7WDSX2:1:1157:9661:32002/1	60	+
chr14	34898587	34898588	A00252:255:HWV7WDSX2:1:1145:1877:12446/1	60	-
chr14	34954782	34954783	A00252:255:HWV7WDSX2:1:1309:26937:24846/1	60	+
chr14	35544968	35544969	A00758:240:HTNGKDSX2:2:2559:14118:25880/1	60	+
chr14	35679531	35679532	A00252:255:HWV7WDSX2:1:2552:14597:19006	60	+
chr14	35704332	35704333	A00252:255:HWV7WDSX2:2:2245:2248:24205/1	60	+
chr14	35705317	35705318	A00252:255:HWV7WDSX2:4:1619:29360:23062/1	60	-
chr14	35724243	35724244	A00252:255:HWV7WDSX2:1:1119:14091:3098/1	60	-
chr14	35750977	35750978	A00252:255:HWV7WDSX2:1:1149:4146:13463/1	60	+
chr14	35783978	35783979	A00252:255:HWV7WDSX2:3:1431:20672:7138/1	60	-
chr14	36419614	36419615	A00252:255:HWV7WDSX2:1:2178:26567:13745	60	-
chr14	36419615	36419616	A00252:255:HWV7WDSX2:1:1314:20889:25363	60	-
chr14	37298640	37298641	A00252:255:HWV7WDSX2:1:1352:21441:3490/1	60	+
chr14	39041787	39041788	A00252:255:HWV7WDSX2:1:1219:6560:12164/1	60	-
chr14	39042579	39042580	A00758:240:HTNGKDSX2:1:1312:31530:20149/1	60	-
chr14	39912265	39912266	A00252:255:HWV7WDSX2:1:1369:25572:10864/1	60	+
chr14	40935028	40935029	A00252:255:HWV7WDSX2:2:1309:4779:5290/1	60	+
chr14	44957281	44957282	A00252:255:HWV7WDSX2:1:2631:29785:4883/1	60	+
chr14	46764633	46764634	A00758:240:HTNGKDSX2:2:1615:21630:3599/1	60	+
chr14	47567363	47567364	A00252:255:HWV7WDSX2:1:2259:10366:25175/1	60	-
chr14	47964763	47964764	A00252:255:HWV7WDSX2:1:2320:8205:2988/1	60	+
chr14	47986354	47986355	A00252:255:HWV7WDSX2:1:1241:2853:11350/1	60	-
chr14	48251374	48251375	A00252:255:HWV7WDSX2:1:2565:20925:19914	60	+
chr14	49538688	49538689	A00758:240:HTNGKDSX2:2:1209:1353:29262/1	60	-
chr14	49862648	49862649	A00758:240:HTNGKDSX2:2:1141:29523:33739	60	+
chr14	50134845	50134846	A00252:255:HWV7WDSX2:4:2465:5900:19539	60	+
chr14	50144652	50144653	A00252:255:HWV7WDSX2:1:1109:11198:35164/1	60	+
chr14	50218939	50218940	A00252:255:HWV7WDSX2:1:1260:27335:7529/1	60	-
chr14	50813319	50813320	A00252:255:HWV7WDSX2:1:1419:32163:37059	60	-
chr14	51211442	51211443	A00252:255:HWV7WDSX2:1:1224:9073:21339/1	60	-
chr14	52654881	52654882	A00252:255:HWV7WDSX2:3:2250:20898:11945/1	60	+
chr14	52812256	52812257	A00252:255:HWV7WDSX2:1:1532:3007:24455	60	-
chr14	53057218	53057219	A00252:255:HWV7WDSX2:2:1462:25102:7639/1	60	-
chr14	53073454	53073455	A00252:255:HWV7WDSX2:3:2269:22516:34444/1	60	+
chr14	53405106	53405107	A00252:255:HWV7WDSX2:1:1175:6180:28260/1	60	+
chr14	53905562	53905563	A00252:255:HWV7WDSX2:1:1641:13431:27445/1	60	-
chr14	54029201	54029202	A00252:255:HWV7WDSX2:4:2417:30083:17049/1	60	-
chr14	54430727	54430728	A00252:255:HWV7WDSX2:1:1143:24786:11694	60	+
chr14	54866924	54866925	A00252:255:HWV7WDSX2:2:1651:11080:10911	60	+
chr14	55164792	55164793	A00252:255:HWV7WDSX2:2:2122:12011:31908/1	60	-
chr14	55287510	55287511	A00252:255:HWV7WDSX2:2:1344:13928:5008/1	60	-
chr14	55672704	55672705	A00252:255:HWV7WDSX2:1:1261:15510:2080/1	60	+
chr14	55676940	55676941	A00252:255:HWV7WDSX2:1:1114:19108:9157/1	60	-
chr14	56282368	56282369	A00252:255:HWV7WDSX2:1:1248:24306:29528/1	60	-
chr14	56612611	56612612	A00252:255:HWV7WDSX2:4:1264:3694:30091/1	60	-
chr14	57332077	57332078	A00758:240:HTNGKDSX2:2:2261:23836:15875	60	-
chr14	58449312	58449313	A00252:255:HWV7WDSX2:1:1548:15085:6386	60	-
chr14	58465637	58465638	A00252:255:HWV7WDSX2:1:1153:17951:1078/1	60	+
chr14	59213056	59213057	A00252:255:HWV7WDSX2:2:2348:20003:26647/1	60	-
chr14	59282050	59282051	A00252:255:HWV7WDSX2:1:1352:13105:17989/1	60	+
chr14	59282051	59282052	A00758:240:HTNGKDSX2:1:2264:30960:22357	60	+
chr14	59338306	59338307	A00252:255:HWV7WDSX2:1:1105:24279:1110/1	60	+
chr14	59523766	59523767	A00758:240:HTNGKDSX2:1:1108:9670:19304	60	+
chr14	59652223	59652224	A00252:255:HWV7WDSX2:1:2448:31485:15311	60	-
chr14	60117516	60117517	A00252:255:HWV7WDSX2:1:2413:6162:18646/1	60	+
chr14	60126095	60126096	A00252:255:HWV7WDSX2:1:1160:22733:2910/1	60	+
chr14	60366950	60366951	A00252:255:HWV7WDSX2:2:2230:8477:10629/1	60	-
chr14	60557280	60557281	A00252:255:HWV7WDSX2:1:1202:29387:30499/1	60	-
chr14	60761783	60761784	A00252:255:HWV7WDSX2:1:1138:7139:11851/1	60	+
chr14	60791601	60791602	A00252:255:HWV7WDSX2:1:1257:14823:17738/1	60	+
chr14	60871848	60871849	A00252:255:HWV7WDSX2:2:2578:20365:20541	60	+
chr14	61717422	61717423	A00252:255:HWV7WDSX2:3:1548:6515:1532/1	60	-
chr14	61739501	61739502	A00758:240:HTNGKDSX2:1:2368:19967:15781	60	-
chr14	62622790	62622791	A00252:255:HWV7WDSX2:4:1175:8097:36432	60	-
chr14	63317885	63317886	A00252:255:HWV7WDSX2:1:1671:4562:20134/1	60	+
chr14	63626600	63626601	A00252:255:HWV7WDSX2:3:2475:19994:8844	60	+
chr14	63725295	63725296	A00252:255:HWV7WDSX2:4:2221:25834:31360	60	+
chr14	64263805	64263806	A00252:255:HWV7WDSX2:2:1124:15031:8672/1	60	+
chr14	64518302	64518303	A00758:240:HTNGKDSX2:2:1509:25464:5196	60	-
chr14	65499047	65499048	A00252:255:HWV7WDSX2:2:1161:21721:31093/1	60	+
chr14	66696144	66696145	A00252:255:HWV7WDSX2:1:1257:7193:18051/1	60	+
chr14	66773588	66773589	A00252:255:HWV7WDSX2:1:1364:29279:33442/1	60	+
chr14	67108996	67108997	A00252:255:HWV7WDSX2:1:2341:26169:35446/1	60	-
chr14	67331139	67331140	A00758:240:HTNGKDSX2:1:1213:8675:33708	60	-
chr14	68039512	68039513	A00252:255:HWV7WDSX2:3:2138:16007:13056	60	+
chr14	68412677	68412678	A00252:255:HWV7WDSX2:1:1468:32235:25692/1	60	+
chr14	68452854	68452855	A00758:240:HTNGKDSX2:1:2212:6578:24377	60	-
chr14	68452855	68452856	A00252:255:HWV7WDSX2:1:1646:2293:22091/1	60	-
chr14	69425331	69425332	A00252:255:HWV7WDSX2:1:1148:10710:25081/1	60	-
chr14	69441161	69441162	A00252:255:HWV7WDSX2:2:2253:25934:27367/1	60	-
chr14	70986272	70986273	A00758:240:HTNGKDSX2:2:2335:11379:4695	60	-
chr14	71076192	71076193	A00252:255:HWV7WDSX2:1:1120:13386:36166/1	60	-
chr14	71669003	71669004	A00252:255:HWV7WDSX2:4:2264:4878:4429	60	-
chr14	72252324	72252325	A00252:255:HWV7WDSX2:1:2108:7048:10629/1	60	-
chr14	72507090	72507091	A00758:240:HTNGKDSX2:1:2414:13250:9972	60	+
chr14	72597105	72597106	A00758:240:HTNGKDSX2:1:2431:7220:9862/1	60	-
chr14	73296362	73296363	A00252:255:HWV7WDSX2:4:1569:20645:17863/1	60	+
chr14	73342616	73342617	A00252:255:HWV7WDSX2:1:1444:18964:8656/1	60	+
chr14	73356406	73356407	A00758:240:HTNGKDSX2:2:1570:15980:36432/1	60	-
chr14	73371630	73371631	A00252:255:HWV7WDSX2:1:1148:24822:8688/1	60	+
chr14	73385781	73385782	A00252:255:HWV7WDSX2:2:2547:16667:18333	60	-
chr14	73691788	73691789	A00758:240:HTNGKDSX2:2:2526:11677:24878	60	-
chr14	74166491	74166492	A00252:255:HWV7WDSX2:4:2143:5113:28134/1	60	-
chr14	74645067	74645068	A00252:255:HWV7WDSX2:1:2138:14714:2425	60	+
chr14	74820876	74820877	A00252:255:HWV7WDSX2:1:1119:21459:18646/1	60	+
chr14	74820877	74820878	A00252:255:HWV7WDSX2:2:2360:28094:10191	60	+
chr14	74833202	74833203	A00252:255:HWV7WDSX2:1:1134:15908:21746/1	60	+
chr14	77118526	77118527	A00758:240:HTNGKDSX2:1:2109:26919:24471/1	60	-
chr14	77721901	77721902	A00252:255:HWV7WDSX2:1:2201:10592:34115	60	+
chr14	78226098	78226099	A00252:255:HWV7WDSX2:3:2510:2076:10191/1	60	-
chr14	79779208	79779209	A00252:255:HWV7WDSX2:2:1463:16821:3881/1	60	-
chr14	80874256	80874257	A00252:255:HWV7WDSX2:1:1106:30933:34741/1	60	+
chr14	81215956	81215957	A00758:240:HTNGKDSX2:2:1335:21757:13338	60	-
chr14	81215957	81215958	A00758:240:HTNGKDSX2:1:2614:19180:6746/1	60	-
chr14	81215958	81215959	A00252:255:HWV7WDSX2:1:1140:24035:14090/1	60	-
chr14	82471273	82471274	A00252:255:HWV7WDSX2:1:1137:18231:15624/1	60	+
chr14	82783083	82783084	A00252:255:HWV7WDSX2:1:1417:14805:3803	60	+
chr14	83300244	83300245	A00252:255:HWV7WDSX2:1:2234:14425:2988/1	60	+
chr14	84058610	84058611	A00252:255:HWV7WDSX2:2:1175:17327:21324	60	-
chr14	88583778	88583779	A00758:240:HTNGKDSX2:1:1259:10321:29230	60	-
chr14	89714674	89714675	A00252:255:HWV7WDSX2:1:2210:14290:18787/1	60	+
chr14	90789537	90789538	A00252:255:HWV7WDSX2:1:1130:9579:12633/1	60	-
chr14	91179672	91179673	A00252:255:HWV7WDSX2:4:2520:23511:17816/1	60	+
chr14	91209184	91209185	A00758:240:HTNGKDSX2:1:1541:14543:20635/1	60	+
chr14	91383511	91383512	A00252:255:HWV7WDSX2:1:1377:29939:31391/1	60	+
chr14	91383513	91383514	A00252:255:HWV7WDSX2:4:1577:25491:5776	60	+
chr14	91474023	91474024	A00252:255:HWV7WDSX2:1:1513:12481:30843/1	60	+
chr14	91474025	91474026	A00252:255:HWV7WDSX2:3:2415:10104:1924/1	60	+
chr14	91482945	91482946	A00252:255:HWV7WDSX2:2:1316:4417:31125/1	60	-
chr14	91975399	91975400	A00252:255:HWV7WDSX2:4:2555:27796:36605/1	60	-
chr14	92009299	92009300	A00252:255:HWV7WDSX2:3:1107:8232:20259/1	60	-
chr14	92114634	92114635	A00758:240:HTNGKDSX2:1:2175:16495:22013	60	-
chr14	92152685	92152686	A00252:255:HWV7WDSX2:1:1157:23493:17440/1	60	+
chr14	94587787	94587788	A00252:255:HWV7WDSX2:1:1120:14208:13385/1	60	+
chr14	95109826	95109827	A00252:255:HWV7WDSX2:1:2375:30752:19930/1	60	+
chr14	95482780	95482781	A00252:255:HWV7WDSX2:1:1127:11523:35916/1	60	+
chr14	96314170	96314171	A00252:255:HWV7WDSX2:1:1546:14371:35618/1	60	+
chr14	96457578	96457579	A00252:255:HWV7WDSX2:1:1120:5529:25066	60	-
chr14	97612920	97612921	A00252:255:HWV7WDSX2:1:2272:5068:20635/1	60	+
chr14	98231785	98231786	A00252:255:HWV7WDSX2:2:1116:6063:19319/1	60	+
chr14	98300509	98300510	A00252:255:HWV7WDSX2:1:2132:30355:19523	60	-
chr14	98321039	98321040	A00252:255:HWV7WDSX2:2:2666:19018:4147	60	+
chr14	98485923	98485924	A00252:255:HWV7WDSX2:1:2130:14127:8954/1	60	-
chr14	98488333	98488334	A00252:255:HWV7WDSX2:1:1127:25554:28526/1	60	-
chr14	98494910	98494911	A00252:255:HWV7WDSX2:2:1468:5457:18051/1	60	+
chr14	99991048	99991049	A00252:255:HWV7WDSX2:1:1278:11496:35524	60	+
chr14	100057875	100057876	A00252:255:HWV7WDSX2:1:1676:19560:33019/1	60	-
chr14	100273883	100273884	A00252:255:HWV7WDSX2:4:2610:18177:33379	60	-
chr14	100275000	100275001	A00252:255:HWV7WDSX2:1:1121:28628:34256/1	60	-
chr14	101996365	101996366	A00758:240:HTNGKDSX2:1:1659:23375:5087/1	60	+
chr14	102005922	102005923	A00252:255:HWV7WDSX2:3:1619:30309:2440	60	-
chr14	102080447	102080448	A00252:255:HWV7WDSX2:2:2558:24894:17957/1	60	+
chr14	102842382	102842383	A00758:240:HTNGKDSX2:2:1102:17173:7874	60	+
chr14	103402437	103402438	A00252:255:HWV7WDSX2:1:1127:18864:7921	60	+
chr14	103403124	103403125	A00252:255:HWV7WDSX2:1:1123:7310:17942/1	60	+
chr14	103403125	103403126	A00758:240:HTNGKDSX2:2:1543:12906:33207	60	+
chr14	103438909	103438910	A00758:240:HTNGKDSX2:2:2163:28402:7654/1	60	+
chr14	103443719	103443720	A00252:255:HWV7WDSX2:4:2647:9146:24095	60	-
chr14	103458825	103458826	A00252:255:HWV7WDSX2:1:1161:31665:25770/1	60	+
chr14	103458826	103458827	A00758:240:HTNGKDSX2:1:2527:5819:5650	60	+
chr14	103476306	103476307	A00758:240:HTNGKDSX2:1:1339:20374:33082/1	60	+
chr14	103755744	103755745	A00252:255:HWV7WDSX2:1:1228:14136:10285/1	60	-
chr14	103948108	103948109	A00252:255:HWV7WDSX2:2:2144:6705:6997/1	60	-
chr14	105016929	105016930	A00252:255:HWV7WDSX2:1:1226:2239:33583/1	60	+
chr14	105270745	105270746	A00252:255:HWV7WDSX2:2:1306:11433:3349/1	60	-
chr14	105432945	105432946	A00252:255:HWV7WDSX2:1:1517:11686:19977/1	60	-
chr15	24981632	24981633	A00252:255:HWV7WDSX2:1:1131:21269:1094/1	60	-
chr15	25946760	25946761	A00252:255:HWV7WDSX2:1:1111:18557:26804/1	60	+
chr15	33807278	33807279	A00252:255:HWV7WDSX2:2:2316:9372:15029	60	-
chr15	33855352	33855353	A00252:255:HWV7WDSX2:4:2271:13639:35477/1	60	+
chr15	34003996	34003997	A00758:240:HTNGKDSX2:1:1457:26485:30044	60	-
chr15	34496880	34496881	A00758:240:HTNGKDSX2:1:2233:31385:17863/1	60	-
chr15	34983046	34983047	A00252:255:HWV7WDSX2:1:1325:23384:32221/1	60	+
chr15	35478219	35478220	A00252:255:HWV7WDSX2:2:2117:27380:2942/1	60	-
chr15	35551381	35551382	A00252:255:HWV7WDSX2:3:1315:8052:14465/1	60	+
chr15	36556154	36556155	A00252:255:HWV7WDSX2:1:1427:2998:11882/1	60	+
chr15	36907023	36907024	A00252:255:HWV7WDSX2:1:1127:8612:28651/1	60	+
chr15	36926323	36926324	A00252:255:HWV7WDSX2:4:1505:5656:19680/1	60	-
chr15	36926328	36926329	A00252:255:HWV7WDSX2:2:1118:10990:29825	60	-
chr15	37068899	37068900	A00252:255:HWV7WDSX2:1:1626:16712:35039	60	-
chr15	37927551	37927552	A00252:255:HWV7WDSX2:3:1448:26657:14559/1	60	-
chr15	38275223	38275224	A00758:240:HTNGKDSX2:2:1274:28700:4946/1	60	-
chr15	40204336	40204337	A00252:255:HWV7WDSX2:1:1254:25798:24940/1	60	+
chr15	40220495	40220496	A00252:255:HWV7WDSX2:2:1167:1777:15468/1	60	+
chr15	40543545	40543546	A00758:240:HTNGKDSX2:2:1365:14398:25770/1	60	-
chr15	41307218	41307219	A00252:255:HWV7WDSX2:1:1413:20817:24205/1	60	-
chr15	41447541	41447542	A00252:255:HWV7WDSX2:1:1336:14687:24737/1	60	+
chr15	41542336	41542337	A00252:255:HWV7WDSX2:1:1372:24876:33739/1	60	+
chr15	41663172	41663173	A00252:255:HWV7WDSX2:1:2366:13033:8281/1	60	-
chr15	41665136	41665137	A00252:255:HWV7WDSX2:1:1161:30346:13119/1	60	+
chr15	41665137	41665138	A00758:240:HTNGKDSX2:1:1639:3052:24032	60	+
chr15	41686657	41686658	A00252:255:HWV7WDSX2:1:2421:7292:8578/1	60	-
chr15	41687931	41687932	A00252:255:HWV7WDSX2:1:2316:12617:2675/1	60	-
chr15	41745027	41745028	A00252:255:HWV7WDSX2:1:1236:20555:2425/1	60	+
chr15	42487416	42487417	A00252:255:HWV7WDSX2:3:2358:7139:36589/1	60	-
chr15	42563526	42563527	A00252:255:HWV7WDSX2:1:1268:28709:11945	60	-
chr15	42761735	42761736	A00252:255:HWV7WDSX2:2:2674:10547:21762/1	60	-
chr15	43045141	43045142	A00252:255:HWV7WDSX2:4:2616:20437:24737	60	-
chr15	43091297	43091298	A00252:255:HWV7WDSX2:3:2641:1588:8124/1	60	+
chr15	43428453	43428454	A00252:255:HWV7WDSX2:1:1331:25690:14638/1	60	+
chr15	44412142	44412143	A00252:255:HWV7WDSX2:1:1102:10140:16579/1	60	-
chr15	45201257	45201258	A00252:255:HWV7WDSX2:1:1117:25129:7435	60	-
chr15	46406694	46406695	A00758:240:HTNGKDSX2:1:2510:2908:18865	60	-
chr15	47831745	47831746	A00758:240:HTNGKDSX2:1:1324:3152:24455/1	60	+
chr15	48501304	48501305	A00252:255:HWV7WDSX2:3:2444:32678:23328	60	-
chr15	48746638	48746639	A00252:255:HWV7WDSX2:1:1413:18322:26522/1	60	-
chr15	49138969	49138970	A00758:240:HTNGKDSX2:2:1260:5312:25097	60	+
chr15	49388593	49388594	A00252:255:HWV7WDSX2:1:1614:5656:36777/1	60	+
chr15	49896582	49896583	A00252:255:HWV7WDSX2:4:1237:2003:2300	60	-
chr15	50570252	50570253	A00252:255:HWV7WDSX2:1:1143:28962:19617/1	60	+
chr15	50593894	50593895	A00252:255:HWV7WDSX2:1:1112:7717:16297/1	60	+
chr15	51452529	51452530	A00252:255:HWV7WDSX2:2:2525:21260:21120/1	60	-
chr15	52292696	52292697	A00252:255:HWV7WDSX2:1:1144:30653:6793	60	+
chr15	52550713	52550714	A00252:255:HWV7WDSX2:1:2445:14552:10786/1	60	+
chr15	54917949	54917950	A00252:255:HWV7WDSX2:1:1520:25500:16720/1	60	+
chr15	55179504	55179505	A00252:255:HWV7WDSX2:1:2208:21187:31923	60	-
chr15	55273783	55273784	A00252:255:HWV7WDSX2:1:1368:17219:23516/1	60	-
chr15	56435034	56435035	A00252:255:HWV7WDSX2:2:1204:32759:2863/1	60	+
chr15	56667979	56667980	A00252:255:HWV7WDSX2:1:1120:25030:7451/1	60	+
chr15	56700214	56700215	A00252:255:HWV7WDSX2:3:2277:10809:2362	60	+
chr15	57222105	57222106	A00252:255:HWV7WDSX2:1:1251:20726:20509/1	60	+
chr15	58273175	58273176	A00252:255:HWV7WDSX2:2:2524:12689:31704/1	60	+
chr15	58609189	58609190	A00252:255:HWV7WDSX2:1:1238:24080:35055/1	60	+
chr15	58637833	58637834	A00758:240:HTNGKDSX2:2:1252:20419:2942/1	60	+
chr15	58926957	58926958	A00758:240:HTNGKDSX2:1:2638:6108:17895	60	-
chr15	59006783	59006784	A00758:240:HTNGKDSX2:2:2365:9001:16454/1	60	+
chr15	59081803	59081804	A00252:255:HWV7WDSX2:3:2518:6008:11772/1	60	+
chr15	59827467	59827468	A00252:255:HWV7WDSX2:1:1246:7238:10551/1	60	-
chr15	61877606	61877607	A00252:255:HWV7WDSX2:1:2125:7934:21715	60	+
chr15	61925177	61925178	A00252:255:HWV7WDSX2:1:1207:12762:26475/1	60	+
chr15	61951013	61951014	A00252:255:HWV7WDSX2:1:1576:30445:32518/1	60	-
chr15	61976739	61976740	A00758:240:HTNGKDSX2:1:2157:21549:10817	60	+
chr15	62031761	62031762	A00252:255:HWV7WDSX2:3:1350:19895:8140/1	60	+
chr15	62058603	62058604	A00252:255:HWV7WDSX2:1:1312:5936:7670	60	-
chr15	62451285	62451286	A00252:255:HWV7WDSX2:2:1377:19117:36542/1	60	-
chr15	63515363	63515364	A00252:255:HWV7WDSX2:1:1105:6108:5181/1	60	+
chr15	63542492	63542493	A00252:255:HWV7WDSX2:1:1228:13765:13369/1	60	+
chr15	63711549	63711550	A00252:255:HWV7WDSX2:1:1426:26793:7780/1	60	+
chr15	64824228	64824229	A00252:255:HWV7WDSX2:1:1555:20880:31454/1	60	+
chr15	64968755	64968756	A00252:255:HWV7WDSX2:2:1307:32461:11271	60	+
chr15	65747061	65747062	A00252:255:HWV7WDSX2:1:1116:28583:11913/1	60	+
chr15	65747062	65747063	A00758:240:HTNGKDSX2:2:2376:19036:34522/1	60	+
chr15	65751455	65751456	A00252:255:HWV7WDSX2:1:1124:10465:13385/1	60	+
chr15	65822909	65822910	A00758:240:HTNGKDSX2:2:2224:23710:12680/1	60	+
chr15	67435793	67435794	A00252:255:HWV7WDSX2:4:2334:5701:33442/1	60	+
chr15	67579957	67579958	A00252:255:HWV7WDSX2:1:1259:9155:11083/1	60	-
chr15	67618296	67618297	A00252:255:HWV7WDSX2:1:1137:2609:27868/1	60	+
chr15	68064959	68064960	A00252:255:HWV7WDSX2:1:1476:23556:21809/1	60	+
chr15	68107820	68107821	A00758:240:HTNGKDSX2:1:2246:13955:11099	60	-
chr15	68137641	68137642	A00252:255:HWV7WDSX2:1:2365:18430:2722/1	60	-
chr15	68522567	68522568	A00252:255:HWV7WDSX2:2:1653:4038:18881/1	60	-
chr15	69199772	69199773	A00252:255:HWV7WDSX2:1:1157:11577:31939/1	60	+
chr15	71777212	71777213	A00252:255:HWV7WDSX2:3:1537:1090:5384	60	-
chr15	71890084	71890085	A00252:255:HWV7WDSX2:1:2240:24786:19899/1	60	-
chr15	71890780	71890781	A00252:255:HWV7WDSX2:3:1354:31421:28698	60	+
chr15	72504498	72504499	A00252:255:HWV7WDSX2:1:1135:7798:19476/1	60	-
chr15	72566352	72566353	A00252:255:HWV7WDSX2:1:2667:25482:20165/1	60	+
chr15	73170534	73170535	A00252:255:HWV7WDSX2:1:1378:18304:27023/1	60	+
chr15	73180853	73180854	A00252:255:HWV7WDSX2:1:1631:20627:12132/1	60	-
chr15	74426196	74426197	A00758:240:HTNGKDSX2:1:2346:6596:12915/1	60	+
chr15	75121082	75121083	A00758:240:HTNGKDSX2:1:2405:17969:35524/1	60	+
chr15	75431719	75431720	A00252:255:HWV7WDSX2:1:1420:29740:5149/1	60	+
chr15	75475639	75475640	A00252:255:HWV7WDSX2:1:1176:18204:31610/1	60	+
chr15	75571850	75571851	A00252:255:HWV7WDSX2:1:1278:22146:26757/1	60	+
chr15	75828307	75828308	A00252:255:HWV7WDSX2:1:1616:23493:6918/1	60	-
chr15	75848761	75848762	A00252:255:HWV7WDSX2:2:1641:4933:25504/1	60	+
chr15	75890329	75890330	A00252:255:HWV7WDSX2:4:2158:19922:20181	60	-
chr15	76581078	76581079	A00252:255:HWV7WDSX2:1:1120:6894:8202/1	60	+
chr15	76701141	76701142	A00252:255:HWV7WDSX2:1:2550:11487:7701/1	60	-
chr15	76748998	76748999	A00252:255:HWV7WDSX2:1:1137:13214:11224/1	60	-
chr15	76774541	76774542	A00252:255:HWV7WDSX2:1:1378:10176:32612/1	60	+
chr15	77237860	77237861	A00252:255:HWV7WDSX2:1:1507:5367:20055/1	60	-
chr15	77356216	77356217	A00252:255:HWV7WDSX2:1:2662:7871:16219/1	60	+
chr15	77402385	77402386	A00252:255:HWV7WDSX2:1:1346:16405:22764/1	60	+
chr15	77594915	77594916	A00252:255:HWV7WDSX2:4:1666:6027:1783/1	60	-
chr15	78581431	78581432	A00252:255:HWV7WDSX2:2:2339:18195:15562	60	-
chr15	81125474	81125475	A00252:255:HWV7WDSX2:3:2137:16423:14278/1	60	-
chr15	82224001	82224002	A00758:240:HTNGKDSX2:2:1140:26060:17597/1	60	+
chr15	84531939	84531940	A00252:255:HWV7WDSX2:1:1128:5403:1454/1	60	+
chr15	85591205	85591206	A00252:255:HWV7WDSX2:1:1427:12373:21010/1	60	+
chr15	85631699	85631700	A00758:240:HTNGKDSX2:1:1444:18701:28745	60	-
chr15	85631701	85631702	A00758:240:HTNGKDSX2:1:1603:15998:11537	60	-
chr15	85700102	85700103	A00252:255:HWV7WDSX2:4:1305:4128:34475/1	60	+
chr15	85734895	85734896	A00252:255:HWV7WDSX2:1:1452:28248:34882	60	-
chr15	88677344	88677345	A00252:255:HWV7WDSX2:1:1176:11171:21245	60	+
chr15	89489210	89489211	A00252:255:HWV7WDSX2:2:1609:30553:24471/1	60	-
chr15	89688810	89688811	A00252:255:HWV7WDSX2:2:1532:12816:1360/1	60	-
chr15	90552695	90552696	A00252:255:HWV7WDSX2:1:1132:5692:5682/1	60	-
chr15	90966095	90966096	A00758:240:HTNGKDSX2:2:1161:5367:4492/1	60	-
chr15	91796942	91796943	A00758:240:HTNGKDSX2:2:1140:20690:10175/1	60	+
chr15	92105205	92105206	A00758:240:HTNGKDSX2:1:1660:13178:20431/1	60	+
chr15	92896253	92896254	A00252:255:HWV7WDSX2:1:2142:8757:23046/1	60	+
chr15	93611009	93611010	A00758:240:HTNGKDSX2:2:2549:29188:20322/1	60	+
chr15	95547690	95547691	A00252:255:HWV7WDSX2:1:1578:24162:32440	60	-
chr15	95822953	95822954	A00252:255:HWV7WDSX2:3:2567:32678:6981/1	60	-
chr15	96891874	96891875	A00252:255:HWV7WDSX2:1:1225:31439:25316/1	60	+
chr15	98656898	98656899	A00252:255:HWV7WDSX2:1:1105:21142:4946/1	60	+
chr15	98902512	98902513	A00252:255:HWV7WDSX2:4:1461:7419:22138	60	-
chr15	99360680	99360681	A00252:255:HWV7WDSX2:1:1120:28791:22388/1	60	+
chr15	99360681	99360682	A00252:255:HWV7WDSX2:3:1118:26811:25817/1	60	+
chr15	99373172	99373173	A00252:255:HWV7WDSX2:1:1273:24948:16235/1	60	-
chr15	99630076	99630077	A00758:240:HTNGKDSX2:2:2404:9118:6950/1	60	-
chr15	99671975	99671976	A00252:255:HWV7WDSX2:1:1436:10221:19570/1	60	+
chr15	99689575	99689576	A00758:240:HTNGKDSX2:1:1319:19325:15546	60	-
chr15	99854362	99854363	A00252:255:HWV7WDSX2:3:2457:11659:33426	60	+
chr15	99975482	99975483	A00252:255:HWV7WDSX2:1:2534:10474:28964/1	60	-
chr15	100630674	100630675	A00252:255:HWV7WDSX2:1:1266:32226:34945/1	60	-
chr15	101175371	101175372	A00758:240:HTNGKDSX2:1:1338:4074:18599	60	-
chr15	101954273	101954274	A00758:240:HTNGKDSX2:1:2323:22535:11898/1	60	+
chr16	48133	48134	A00252:255:HWV7WDSX2:4:2428:1497:1016	60	+
chr16	135351	135352	A00252:255:HWV7WDSX2:3:1501:17418:33724/1	60	+
chr16	196546	196547	A00758:240:HTNGKDSX2:1:2557:2564:10942/1	60	+
chr16	196662	196663	A00252:255:HWV7WDSX2:1:1123:25925:29136/1	60	+
chr16	201292	201293	A00252:255:HWV7WDSX2:1:1420:11460:6308/1	60	-
chr16	202484	202485	A00252:255:HWV7WDSX2:1:1122:9923:13260/1	60	+
chr16	212835	212836	A00252:255:HWV7WDSX2:1:1130:6072:21496/1	60	+
chr16	215104	215105	A00252:255:HWV7WDSX2:1:1329:11198:35822/1	60	+
chr16	220931	220932	A00252:255:HWV7WDSX2:1:1165:16170:8985/1	60	+
chr16	223232	223233	A00252:255:HWV7WDSX2:1:1117:26530:23422/1	60	-
chr16	538566	538567	A00252:255:HWV7WDSX2:1:1619:28248:19069/1	60	-
chr16	655966	655967	A00252:255:HWV7WDSX2:1:1219:27859:10034	60	+
[truncated: 4,496 more rows]
