# Supplementary material for: HIV-1 capsid stability enables inositol phosphate-independent infection of target cells and promotes integration into genes
Source: PLoS Pathog. 2023 Jun 2;19(6):e1011423. doi: 10.1371/journal.ppat.1011423 (PMC10266667; doi:10.1371/journal.ppat.1011423)
Supplement: S2 Data — (TAR.GZ) [file ppat.1011423.s013.tar.gz › CEM_WT_B/CA_R128A-E132A/Unique_hg38_integration_sites/7442-GS-2.bed]

chr1	733687	733688	A00758:247:H2MVHDSX3:1:1543:8603:14231/1	60	+
chr1	784673	784674	A00758:247:H2MVHDSX3:2:1470:1624:35149	60	+
chr1	815568	815569	A00758:247:H2MVHDSX3:2:2236:5294:4899/1	60	-
chr1	829287	829288	A00758:247:H2MVHDSX3:3:2560:30933:14325	60	-
chr1	1042226	1042227	A00758:247:H2MVHDSX3:2:2617:19940:34867	60	-
chr1	1095036	1095037	A00758:247:H2MVHDSX3:1:1173:13955:3928	60	+
chr1	1262847	1262848	A00758:247:H2MVHDSX3:1:1257:30508:11146/1	60	-
chr1	1264543	1264544	A00758:247:H2MVHDSX3:1:1439:13955:9627	60	-
chr1	1311959	1311960	A00758:247:H2MVHDSX3:1:1267:24704:32002/1	60	+
chr1	1311961	1311962	A00758:247:H2MVHDSX3:3:1270:29225:31093/1	60	+
chr1	1318876	1318877	A00758:247:H2MVHDSX3:1:1218:10149:14372/1	60	-
chr1	1391056	1391057	A00758:247:H2MVHDSX3:1:1367:27877:35775/1	60	+
chr1	1392599	1392600	A00758:247:H2MVHDSX3:1:2663:15962:16986	60	-
chr1	1476204	1476205	A00758:247:H2MVHDSX3:3:2237:9191:20478	60	+
chr1	1569617	1569618	A00758:247:H2MVHDSX3:1:1521:12409:29309/1	60	-
chr1	1617907	1617908	A00758:247:H2MVHDSX3:1:1433:23384:12242	60	-
chr1	1650192	1650193	A00758:247:H2MVHDSX3:2:1560:31720:23484/1	60	-
chr1	1722315	1722316	A00758:247:H2MVHDSX3:1:1542:23104:10911	60	-
chr1	1792143	1792144	A00758:247:H2MVHDSX3:4:2343:3640:29997	60	-
chr1	1795420	1795421	A00758:247:H2MVHDSX3:1:1352:16848:17206	60	+
chr1	1808325	1808326	A00758:247:H2MVHDSX3:2:2355:29912:8923	60	-
chr1	1822551	1822552	A00758:247:H2MVHDSX3:1:1108:17011:11537/1	60	+
chr1	1828508	1828509	A00758:247:H2MVHDSX3:2:1635:24786:23124	60	-
chr1	1828583	1828584	A00758:247:H2MVHDSX3:1:2248:29884:29700/1	60	+
chr1	1835451	1835452	A00758:247:H2MVHDSX3:2:1476:21341:12555/1	60	-
chr1	1847284	1847285	A00758:247:H2MVHDSX3:1:1166:9344:33771	60	-
chr1	1854809	1854810	A00758:247:H2MVHDSX3:1:1204:26295:8516/1	60	+
chr1	1856518	1856519	A00758:247:H2MVHDSX3:1:1105:25663:18004/1	60	+
chr1	1856520	1856521	A00758:247:H2MVHDSX3:4:1461:1859:32894	60	+
chr1	1877395	1877396	A00758:247:H2MVHDSX3:1:1350:4336:27445/1	60	+
chr1	2078551	2078552	A00758:247:H2MVHDSX3:1:1243:9001:8563	60	-
chr1	3846420	3846421	A00758:247:H2MVHDSX3:1:1138:2230:9361/1	60	+
chr1	6582938	6582939	A00758:247:H2MVHDSX3:4:2458:21097:3458/1	60	-
chr1	6673305	6673306	A00758:247:H2MVHDSX3:1:1149:24731:21496/1	60	+
chr1	7623738	7623739	A00758:247:H2MVHDSX3:1:1135:27832:27680/1	60	+
chr1	7786651	7786652	A00758:247:H2MVHDSX3:1:1415:11143:12994/1	60	+
chr1	7915183	7915184	A00758:247:H2MVHDSX3:1:1608:26368:28463	60	+
chr1	8409140	8409141	A00758:247:H2MVHDSX3:1:1621:10465:3333	60	-
chr1	8410247	8410248	A00758:247:H2MVHDSX3:1:1245:29469:22467	60	-
chr1	8955047	8955048	A00758:247:H2MVHDSX3:3:2378:31159:22232/1	60	-
chr1	9560381	9560382	A00758:247:H2MVHDSX3:4:1261:15302:28651/1	60	-
chr1	10275507	10275508	A00758:247:H2MVHDSX3:1:1116:2058:2738/1	60	+
chr1	10460066	10460067	A00758:247:H2MVHDSX3:1:2668:29333:10739	60	+
chr1	10500965	10500966	A00758:247:H2MVHDSX3:1:1343:6542:32769/1	60	-
chr1	11221850	11221851	A00758:247:H2MVHDSX3:2:1634:17400:26522	60	-
chr1	11818781	11818782	A00758:247:H2MVHDSX3:1:1114:14687:14309/1	60	-
chr1	12261884	12261885	A00758:247:H2MVHDSX3:1:2155:19569:34350	60	-
chr1	12339085	12339086	A00758:247:H2MVHDSX3:1:1119:14678:23594/1	60	+
chr1	12349433	12349434	A00758:247:H2MVHDSX3:1:1335:8214:30874/1	60	+
chr1	12395828	12395829	A00758:247:H2MVHDSX3:1:1117:29469:33583/1	60	+
chr1	12424532	12424533	A00758:247:H2MVHDSX3:1:1329:2121:13808/1	60	+
chr1	12424534	12424535	A00758:247:H2MVHDSX3:2:2571:23990:14512/1	60	+
chr1	13702579	13702580	A00758:247:H2MVHDSX3:1:1273:12382:30452/1	60	+
chr1	14201118	14201119	A00758:247:H2MVHDSX3:1:1658:6623:14090	60	+
chr1	14660189	14660190	A00758:247:H2MVHDSX3:3:2332:9652:4617	60	+
chr1	15548012	15548013	A00758:247:H2MVHDSX3:1:1137:19777:23750	60	-
chr1	15689047	15689048	A00758:247:H2MVHDSX3:1:1268:28592:18443/1	60	+
chr1	15875046	15875047	A00758:247:H2MVHDSX3:1:1621:28158:29277	60	+
chr1	15883755	15883756	A00758:247:H2MVHDSX3:2:1378:32868:17174	60	+
chr1	15915557	15915558	A00758:247:H2MVHDSX3:1:1201:13187:26209/1	60	+
chr1	15924665	15924666	A00758:247:H2MVHDSX3:2:2521:29631:24251/1	60	+
chr1	16229145	16229146	A00758:247:H2MVHDSX3:1:2512:6795:12164	60	+
chr1	16287135	16287136	A00758:247:H2MVHDSX3:1:1141:17716:10347/1	60	-
chr1	16295420	16295421	A00758:247:H2MVHDSX3:1:1117:29017:18176/1	60	-
chr1	16338816	16338817	A00758:247:H2MVHDSX3:4:1371:9878:26678	60	-
chr1	16338817	16338818	A00758:247:H2MVHDSX3:1:1240:8730:21496/1	60	-
chr1	16338818	16338819	A00758:247:H2MVHDSX3:4:2458:18141:29465	60	-
chr1	16338819	16338820	A00758:247:H2MVHDSX3:1:2319:21649:33473/1	60	-
chr1	16338820	16338821	A00758:247:H2MVHDSX3:4:2629:26169:14904/1	60	-
chr1	16348164	16348165	A00758:247:H2MVHDSX3:1:1116:31458:32424/1	60	+
chr1	16674526	16674527	A00758:247:H2MVHDSX3:3:2561:19135:4319	60	-
chr1	17034620	17034621	A00758:247:H2MVHDSX3:1:1533:29243:5478	60	-
chr1	17049401	17049402	A00758:247:H2MVHDSX3:1:2278:27254:22983	60	+
chr1	17329644	17329645	A00758:247:H2MVHDSX3:4:1170:29243:20885	60	-
chr1	17329646	17329647	A00758:247:H2MVHDSX3:2:1230:22869:10723	60	-
chr1	17329649	17329650	A00758:247:H2MVHDSX3:1:1131:10420:3286/1	60	-
chr1	17506299	17506300	A00758:247:H2MVHDSX3:2:1176:3305:35399/1	60	-
chr1	17590860	17590861	A00758:247:H2MVHDSX3:4:1544:26865:13228	60	+
chr1	19120131	19120132	A00758:247:H2MVHDSX3:1:1119:17842:25598/1	60	-
chr1	19135057	19135058	A00758:247:H2MVHDSX3:1:1111:14660:13886/1	60	-
chr1	19145929	19145930	A00758:247:H2MVHDSX3:1:1141:22752:36949/1	60	+
chr1	19428682	19428683	A00758:247:H2MVHDSX3:1:1103:31702:29778/1	60	-
chr1	20172032	20172033	A00758:247:H2MVHDSX3:2:1309:9245:4946	60	+
chr1	20850660	20850661	A00758:247:H2MVHDSX3:1:1167:21287:16689/1	60	-
chr1	20880799	20880800	A00758:247:H2MVHDSX3:1:1439:32172:18317/1	60	-
chr1	20894425	20894426	A00758:247:H2MVHDSX3:4:2220:17065:9909/1	60	+
chr1	20954115	20954116	A00758:247:H2MVHDSX3:1:2171:31250:33536	60	+
chr1	21005137	21005138	A00758:247:H2MVHDSX3:2:1328:25057:12414	60	-
chr1	21055649	21055650	A00758:247:H2MVHDSX3:1:1153:6442:33379/1	60	+
chr1	21306486	21306487	A00758:247:H2MVHDSX3:2:2310:7310:4319/1	60	-
chr1	21691141	21691142	A00758:247:H2MVHDSX3:4:2349:1714:24408/1	60	-
chr1	21697444	21697445	A00758:247:H2MVHDSX3:4:2115:29993:18552	60	+
chr1	21726859	21726860	A00758:247:H2MVHDSX3:1:1331:6289:11631/1	60	+
chr1	21732693	21732694	A00758:247:H2MVHDSX3:4:2165:3314:25144	60	+
chr1	22083802	22083803	A00758:247:H2MVHDSX3:1:1309:25500:8077/1	60	-
chr1	23035545	23035546	A00758:247:H2MVHDSX3:1:1163:28772:36072/1	60	+
chr1	23056151	23056152	A00758:247:H2MVHDSX3:3:1573:17942:31250	60	+
chr1	23065417	23065418	A00758:247:H2MVHDSX3:1:1145:16740:28541/1	60	+
chr1	23065418	23065419	A00758:247:H2MVHDSX3:4:2229:16631:1799	60	+
chr1	23121386	23121387	A00758:247:H2MVHDSX3:2:2625:30563:2942	60	-
chr1	23312451	23312452	A00758:247:H2MVHDSX3:1:2365:27154:13510/1	60	-
chr1	23696798	23696799	A00758:247:H2MVHDSX3:1:2353:11171:31046	60	-
chr1	24382985	24382986	A00758:247:H2MVHDSX3:4:2519:10086:2863	60	+
chr1	25243982	25243983	A00758:247:H2MVHDSX3:3:1145:20238:10708	60	+
chr1	25471758	25471759	A00758:247:H2MVHDSX3:1:1517:4173:13980/1	60	+
chr1	25830899	25830900	A00758:247:H2MVHDSX3:4:1643:15157:2315/1	60	+
chr1	26244803	26244804	A00758:247:H2MVHDSX3:1:1117:20961:5697/1	60	+
chr1	26570227	26570228	A00758:247:H2MVHDSX3:2:2336:5954:23234/1	60	+
chr1	26681785	26681786	A00758:247:H2MVHDSX3:2:1527:31919:15562/1	60	+
chr1	26705228	26705229	A00758:247:H2MVHDSX3:4:1422:14118:3646	60	-
chr1	26727445	26727446	A00758:247:H2MVHDSX3:1:1162:5882:22764/1	60	+
chr1	26730650	26730651	A00758:247:H2MVHDSX3:1:1252:14154:27383/1	60	-
chr1	26735333	26735334	A00758:247:H2MVHDSX3:1:1138:23565:4664/1	60	+
chr1	26756481	26756482	A00758:247:H2MVHDSX3:1:2378:9851:29168/1	60	-
chr1	27429923	27429924	A00758:247:H2MVHDSX3:1:1470:30761:23766	60	-
chr1	27482467	27482468	A00758:247:H2MVHDSX3:4:1351:15266:29058/1	60	-
chr1	27795256	27795257	A00758:247:H2MVHDSX3:1:1131:7753:32111/1	60	+
chr1	28081331	28081332	A00758:247:H2MVHDSX3:1:1212:9164:13730/1	60	+
chr1	28081333	28081334	A00758:247:H2MVHDSX3:1:1658:25726:29512	60	+
chr1	28411110	28411111	A00758:247:H2MVHDSX3:2:1132:2700:9987/1	60	+
chr1	28421401	28421402	A00758:247:H2MVHDSX3:1:1342:30563:32409/1	60	+
chr1	28436330	28436331	A00758:247:H2MVHDSX3:1:1235:3911:30467/1	60	+
chr1	28600418	28600419	A00758:247:H2MVHDSX3:3:2374:8892:13197	60	+
chr1	28618163	28618164	A00758:247:H2MVHDSX3:2:2273:18602:5995	60	-
chr1	28815207	28815208	A00758:247:H2MVHDSX3:4:2361:18511:32675/1	60	-
chr1	28923911	28923912	A00758:247:H2MVHDSX3:1:1223:4264:18834/1	60	-
chr1	29019557	29019558	A00758:247:H2MVHDSX3:1:1305:13657:13275/1	60	+
chr1	29036581	29036582	A00758:247:H2MVHDSX3:4:1364:24939:2347	60	-
chr1	29040643	29040644	A00758:247:H2MVHDSX3:1:1108:5846:8985/1	60	+
chr1	29054433	29054434	A00758:247:H2MVHDSX3:1:1129:18584:13510/1	60	+
chr1	30052801	30052802	A00758:247:H2MVHDSX3:1:1555:32344:30044	60	+
chr1	30829521	30829522	A00758:247:H2MVHDSX3:4:1533:13575:25942/1	60	-
chr1	31779225	31779226	A00758:247:H2MVHDSX3:4:1655:24713:24032/1	60	-
chr1	31909473	31909474	A00758:247:H2MVHDSX3:1:1170:23818:10332/1	60	+
chr1	31932732	31932733	A00758:247:H2MVHDSX3:1:1128:14904:16094/1	60	+
chr1	31933864	31933865	A00758:247:H2MVHDSX3:4:2254:7997:7357	60	+
chr1	32128923	32128924	A00758:247:H2MVHDSX3:1:1145:27389:32299/1	60	+
chr1	32318375	32318376	A00758:247:H2MVHDSX3:2:1435:7166:32690/1	60	-
chr1	32673222	32673223	A00758:247:H2MVHDSX3:1:1152:30138:13041/1	60	-
chr1	34224095	34224096	A00758:247:H2MVHDSX3:3:2474:14525:6793/1	60	+
chr1	35126521	35126522	A00758:247:H2MVHDSX3:3:2477:22083:29496	60	+
chr1	35311011	35311012	A00758:247:H2MVHDSX3:2:2171:12662:13213	60	-
chr1	35348123	35348124	A00758:247:H2MVHDSX3:1:2614:2031:18599/1	60	-
chr1	35396986	35396987	A00758:247:H2MVHDSX3:1:2266:11469:15248/1	60	+
chr1	35417665	35417666	A00758:247:H2MVHDSX3:1:1116:22634:3114/1	60	+
chr1	35616359	35616360	A00758:247:H2MVHDSX3:2:1456:27335:11631	60	+
chr1	35633424	35633425	A00758:247:H2MVHDSX3:1:1103:26187:18004/1	60	+
chr1	35910566	35910567	A00758:247:H2MVHDSX3:2:1461:10484:11945/1	60	+
chr1	35915068	35915069	A00758:247:H2MVHDSX3:2:2568:19678:28275	60	+
chr1	36000809	36000810	A00758:247:H2MVHDSX3:1:1113:16586:20760/1	60	+
chr1	37293935	37293936	A00758:247:H2MVHDSX3:4:1646:32768:7294	60	+
chr1	37471985	37471986	A00758:247:H2MVHDSX3:3:2253:16839:24205/1	60	+
chr1	37870423	37870424	A00758:247:H2MVHDSX3:2:1302:9543:5212	60	-
chr1	38846573	38846574	A00758:247:H2MVHDSX3:1:1240:24198:27586/1	60	-
chr1	39170371	39170372	A00758:247:H2MVHDSX3:3:1507:23782:23766	60	-
chr1	39213741	39213742	A00758:247:H2MVHDSX3:1:1362:22480:22576	60	-
chr1	39463363	39463364	A00758:247:H2MVHDSX3:1:1306:11677:17080/1	60	+
chr1	39506385	39506386	A00758:247:H2MVHDSX3:4:1173:27326:14184/1	60	-
chr1	39569353	39569354	A00758:247:H2MVHDSX3:1:1253:2148:9596	60	-
chr1	39569355	39569356	A00758:247:H2MVHDSX3:1:1220:27914:9909/1	60	-
chr1	40996456	40996457	A00758:247:H2MVHDSX3:1:1105:12156:10081/1	60	+
chr1	40996457	40996458	A00758:247:H2MVHDSX3:4:2436:15094:18834	60	+
chr1	41149826	41149827	A00758:247:H2MVHDSX3:1:1376:13738:24533/1	60	-
chr1	42242276	42242277	A00758:247:H2MVHDSX3:3:1332:31277:17675/1	60	-
chr1	42290535	42290536	A00758:247:H2MVHDSX3:1:1227:5276:21245	60	+
chr1	43385305	43385306	A00758:247:H2MVHDSX3:1:1632:32190:30624/1	60	-
chr1	43573232	43573233	A00758:247:H2MVHDSX3:2:1435:3450:15515/1	60	-
chr1	43669766	43669767	A00758:247:H2MVHDSX3:1:1564:16613:26287/1	60	+
chr1	43677931	43677932	A00758:247:H2MVHDSX3:2:2355:27416:28494	60	-
chr1	43699360	43699361	A00758:247:H2MVHDSX3:1:1257:1524:17566/1	60	-
chr1	43733615	43733616	A00758:247:H2MVHDSX3:1:1132:2899:19946/1	60	+
chr1	43735209	43735210	A00758:247:H2MVHDSX3:1:1666:31177:14184/1	60	+
chr1	43772069	43772070	A00758:247:H2MVHDSX3:1:1627:20916:17300/1	60	+
chr1	44710433	44710434	A00758:247:H2MVHDSX3:3:2528:15528:3865/1	60	-
chr1	44764801	44764802	A00758:247:H2MVHDSX3:2:2547:11478:22404	60	-
chr1	44930196	44930197	A00758:247:H2MVHDSX3:1:1410:8232:34507/1	60	+
chr1	45497554	45497555	A00758:247:H2MVHDSX3:4:2447:22354:34601	60	+
chr1	45554082	45554083	A00758:247:H2MVHDSX3:1:2136:23574:28541	60	-
chr1	45662092	45662093	A00758:247:H2MVHDSX3:1:1110:30002:4946/1	60	+
chr1	45681531	45681532	A00758:247:H2MVHDSX3:1:1161:23258:5729/1	60	-
chr1	45833968	45833969	A00758:247:H2MVHDSX3:1:1148:7319:30953/1	60	+
chr1	45911841	45911842	A00758:247:H2MVHDSX3:1:1101:11595:17879/1	60	-
chr1	46069117	46069118	A00758:247:H2MVHDSX3:1:1648:9200:27571	60	+
chr1	46129161	46129162	A00758:247:H2MVHDSX3:1:1123:13630:12759/1	60	-
chr1	46141443	46141444	A00758:247:H2MVHDSX3:3:1225:23303:29418	60	+
chr1	46287816	46287817	A00758:247:H2MVHDSX3:1:1631:16604:34507/1	60	-
chr1	47272759	47272760	A00758:247:H2MVHDSX3:1:1150:14018:19006/1	60	-
chr1	50218708	50218709	A00758:247:H2MVHDSX3:1:2271:26512:30029	60	+
chr1	50425569	50425570	A00758:247:H2MVHDSX3:2:1242:32262:8609/1	60	+
chr1	50538443	50538444	A00758:247:H2MVHDSX3:1:1166:20274:10582/1	60	-
chr1	50546767	50546768	A00758:247:H2MVHDSX3:1:1138:4951:32080/1	60	+
chr1	50563687	50563688	A00758:247:H2MVHDSX3:1:1123:19397:2362/1	60	+
chr1	50563689	50563690	A00758:247:H2MVHDSX3:4:2341:14281:20838	60	+
chr1	51419387	51419388	A00758:247:H2MVHDSX3:4:2427:29306:1204/1	60	+
chr1	51444782	51444783	A00758:247:H2MVHDSX3:1:2664:32823:18850	60	+
chr1	51505546	51505547	A00758:247:H2MVHDSX3:1:1114:11279:16799/1	60	+
chr1	51831396	51831397	A00758:247:H2MVHDSX3:1:1537:16043:12774/1	60	+
chr1	51840480	51840481	A00758:247:H2MVHDSX3:1:1246:12084:11616/1	60	+
chr1	52076999	52077000	A00758:247:H2MVHDSX3:3:1270:25934:31219	60	-
chr1	52077001	52077002	A00758:247:H2MVHDSX3:1:1667:5222:22842/1	60	-
chr1	52277633	52277634	A00758:247:H2MVHDSX3:1:1131:30798:2347/1	60	-
chr1	52477512	52477513	A00758:247:H2MVHDSX3:1:1108:15365:5807/1	60	+
chr1	52482906	52482907	A00758:247:H2MVHDSX3:1:1161:3992:11068/1	60	+
chr1	52676854	52676855	A00758:247:H2MVHDSX3:3:2538:17192:20243/1	60	-
chr1	53824573	53824574	A00758:247:H2MVHDSX3:4:2263:23448:16579/1	60	-
chr1	53916447	53916448	A00758:247:H2MVHDSX3:1:1673:4942:1564/1	60	+
chr1	55206899	55206900	A00758:247:H2MVHDSX3:2:1238:23918:6214	60	-
chr1	58530277	58530278	A00758:247:H2MVHDSX3:4:1570:11089:7075	60	+
chr1	59387524	59387525	A00758:247:H2MVHDSX3:1:1269:29658:11490/1	60	-
chr1	59452435	59452436	A00758:247:H2MVHDSX3:1:1120:15609:4789/1	60	-
chr1	61080534	61080535	A00758:247:H2MVHDSX3:1:1172:26539:4366/1	60	-
chr1	61103966	61103967	A00758:247:H2MVHDSX3:2:1351:5150:33082/1	60	+
chr1	61165126	61165127	A00758:247:H2MVHDSX3:2:1643:29026:4820/1	60	-
chr1	61221901	61221902	A00758:247:H2MVHDSX3:3:1643:9616:6684/1	60	-
chr1	61317308	61317309	A00758:247:H2MVHDSX3:1:1349:4607:6339	60	-
chr1	61568054	61568055	A00758:247:H2MVHDSX3:4:2644:14281:29669/1	60	+
chr1	62186998	62186999	A00758:247:H2MVHDSX3:1:1269:9860:21073	60	+
chr1	62473828	62473829	A00758:247:H2MVHDSX3:4:1612:6316:20572/1	60	+
chr1	62646195	62646196	A00758:247:H2MVHDSX3:1:1120:3378:8375/1	60	+
chr1	62729059	62729060	A00758:247:H2MVHDSX3:1:1678:2582:30295	60	-
chr1	63481909	63481910	A00758:247:H2MVHDSX3:1:1107:19443:15624/1	60	+
chr1	63560341	63560342	A00758:247:H2MVHDSX3:1:1476:10113:36479/1	60	-
chr1	65294357	65294358	A00758:247:H2MVHDSX3:4:1121:19651:28917/1	60	-
chr1	65430940	65430941	A00758:247:H2MVHDSX3:1:1519:4761:30436/1	60	+
chr1	66841829	66841830	A00758:247:H2MVHDSX3:1:1213:7184:13150	60	-
chr1	66943817	66943818	A00758:247:H2MVHDSX3:1:2350:24740:22733	60	-
chr1	70262221	70262222	A00758:247:H2MVHDSX3:1:1475:7184:31876	60	-
chr1	70307408	70307409	A00758:247:H2MVHDSX3:1:1366:15139:3443/1	60	-
chr1	71061926	71061927	A00758:247:H2MVHDSX3:1:1658:29884:19022/1	60	-
chr1	71061928	71061929	A00758:247:H2MVHDSX3:1:1244:26277:24361/1	60	-
chr1	71069489	71069490	A00758:247:H2MVHDSX3:1:1113:19190:8328/1	60	+
chr1	71727508	71727509	A00758:247:H2MVHDSX3:4:2639:9860:31156/1	60	-
chr1	71956663	71956664	A00758:247:H2MVHDSX3:2:1621:9317:23422	60	-
chr1	72134100	72134101	A00758:247:H2MVHDSX3:1:1220:20030:34992/1	60	+
chr1	72189007	72189008	A00758:247:H2MVHDSX3:1:1411:24099:2957/1	60	-
chr1	72205456	72205457	A00758:247:H2MVHDSX3:1:2452:2184:2174/1	60	+
chr1	72219914	72219915	A00758:247:H2MVHDSX3:2:2535:30933:14074	60	+
chr1	72297571	72297572	A00758:247:H2MVHDSX3:1:1628:25102:33411/1	60	-
chr1	72444237	72444238	A00758:247:H2MVHDSX3:1:1254:11143:7701	60	-
chr1	72454472	72454473	A00758:247:H2MVHDSX3:2:1477:27633:7576/1	60	+
chr1	72568843	72568844	A00758:247:H2MVHDSX3:1:1475:11342:3975/1	60	+
chr1	72772216	72772217	A00758:247:H2MVHDSX3:1:2471:10456:19727/1	60	-
chr1	72890454	72890455	A00758:247:H2MVHDSX3:1:1171:29930:33160/1	60	+
chr1	73576661	73576662	A00758:247:H2MVHDSX3:3:2419:12735:24486	60	-
chr1	75134147	75134148	A00758:247:H2MVHDSX3:3:1236:23421:23484	60	+
chr1	75305201	75305202	A00758:247:H2MVHDSX3:1:1266:14995:2691/1	60	+
chr1	75516438	75516439	A00758:247:H2MVHDSX3:4:1505:16595:2613	60	-
chr1	75562053	75562054	A00758:247:H2MVHDSX3:1:1605:24035:29183/1	60	-
chr1	76224150	76224151	A00758:247:H2MVHDSX3:1:1470:21169:18709/1	60	+
chr1	76768792	76768793	A00758:247:H2MVHDSX3:4:2249:16495:25144	60	-
chr1	77100398	77100399	A00758:247:H2MVHDSX3:1:1166:10176:23187/1	60	-
chr1	77222527	77222528	A00758:247:H2MVHDSX3:1:1169:15266:11459/1	60	+
chr1	77578597	77578598	A00758:247:H2MVHDSX3:1:1635:9236:1830	60	+
chr1	77581347	77581348	A00758:247:H2MVHDSX3:1:1113:2971:25958	60	+
chr1	77727656	77727657	A00758:247:H2MVHDSX3:1:1203:23800:9017/1	60	-
chr1	77749574	77749575	A00758:247:H2MVHDSX3:2:1648:31331:23030	60	+
chr1	78658163	78658164	A00758:247:H2MVHDSX3:1:2305:5493:20682/1	60	+
chr1	81682994	81682995	A00758:247:H2MVHDSX3:1:2672:17390:18082	60	-
chr1	81768512	81768513	A00758:247:H2MVHDSX3:3:1262:4571:22467/1	60	-
chr1	82111762	82111763	A00758:247:H2MVHDSX3:2:1257:20817:4445	60	+
chr1	82654908	82654909	A00758:247:H2MVHDSX3:1:1225:18575:26741/1	60	+
chr1	82654909	82654910	A00758:247:H2MVHDSX3:2:2366:22742:13166	60	+
chr1	84147536	84147537	A00758:247:H2MVHDSX3:1:2102:31087:4507	60	+
chr1	84173264	84173265	A00758:247:H2MVHDSX3:1:1171:24777:36135/1	60	+
chr1	84665719	84665720	A00758:247:H2MVHDSX3:1:1160:24306:7420/1	60	-
chr1	84874333	84874334	A00758:247:H2MVHDSX3:3:1147:17372:10786	60	-
chr1	85266386	85266387	A00758:247:H2MVHDSX3:1:1365:20057:17347	60	+
chr1	85702607	85702608	A00758:247:H2MVHDSX3:1:1236:26449:23437/1	60	+
chr1	86387689	86387690	A00758:247:H2MVHDSX3:1:1270:15546:3302	60	-
chr1	86938045	86938046	A00758:247:H2MVHDSX3:3:2655:24234:33786	60	-
chr1	86978121	86978122	A00758:247:H2MVHDSX3:1:1339:20582:13463/1	60	-
chr1	87029962	87029963	A00758:247:H2MVHDSX3:2:1217:13702:3552/1	60	+
chr1	87357515	87357516	A00758:247:H2MVHDSX3:3:2349:8422:28604	60	-
chr1	88397059	88397060	A00758:247:H2MVHDSX3:2:2346:3260:21292/1	60	+
chr1	88690017	88690018	A00758:247:H2MVHDSX3:1:1252:13621:5666/1	60	-
chr1	88756888	88756889	A00758:247:H2MVHDSX3:1:1439:26612:14982/1	60	+
chr1	88792839	88792840	A00758:247:H2MVHDSX3:1:1126:8730:15671/1	60	+
chr1	88829616	88829617	A00758:247:H2MVHDSX3:1:1265:21477:14137/1	60	+
chr1	90001311	90001312	A00758:247:H2MVHDSX3:1:1118:21197:19194/1	60	-
chr1	90004478	90004479	A00758:247:H2MVHDSX3:1:1168:15682:5666/1	60	-
chr1	90889070	90889071	A00758:247:H2MVHDSX3:2:1114:16875:25520/1	60	+
chr1	92062353	92062354	A00758:247:H2MVHDSX3:4:2239:11415:5102	60	+
chr1	92249203	92249204	A00758:247:H2MVHDSX3:1:1147:31756:11804/1	60	-
chr1	92276472	92276473	A00758:247:H2MVHDSX3:1:1241:3106:1110/1	60	+
chr1	92500241	92500242	A00758:247:H2MVHDSX3:1:1102:16559:19147	60	-
chr1	92533450	92533451	A00758:247:H2MVHDSX3:1:1132:31910:26663/1	60	+
chr1	92575803	92575804	A00758:247:H2MVHDSX3:2:1508:31910:2394	60	-
chr1	93152841	93152842	A00758:247:H2MVHDSX3:3:1431:27172:21026	60	-
chr1	93249344	93249345	A00758:247:H2MVHDSX3:1:1317:20582:8140/1	60	+
chr1	93809607	93809608	A00758:247:H2MVHDSX3:2:2236:15257:15170	60	+
chr1	94810171	94810172	A00758:247:H2MVHDSX3:2:1141:1841:10066/1	60	-
chr1	96784196	96784197	A00758:247:H2MVHDSX3:1:1375:27670:1438/1	60	+
chr1	96805397	96805398	A00758:247:H2MVHDSX3:2:1323:26178:32925/1	60	-
chr1	97372644	97372645	A00758:247:H2MVHDSX3:1:1162:31304:4319/1	60	+
chr1	97442567	97442568	A00758:247:H2MVHDSX3:1:1247:2645:35446/1	60	-
chr1	97567257	97567258	A00758:247:H2MVHDSX3:1:1107:9607:13683/1	60	-
chr1	97609389	97609390	A00758:247:H2MVHDSX3:1:1230:16315:1532	60	-
chr1	97621936	97621937	A00758:247:H2MVHDSX3:1:1139:8766:26412	60	-
chr1	97808659	97808660	A00758:247:H2MVHDSX3:2:1460:5068:35853/1	60	-
chr1	97810391	97810392	A00758:247:H2MVHDSX3:1:1255:2392:17628/1	60	-
chr1	97976020	97976021	A00758:247:H2MVHDSX3:3:2174:17137:18709	60	-
chr1	97976024	97976025	A00758:247:H2MVHDSX3:1:2441:27624:33019	60	-
chr1	98298309	98298310	A00758:247:H2MVHDSX3:2:2243:4761:14779/1	60	-
chr1	98302833	98302834	A00758:247:H2MVHDSX3:1:1113:10547:35822/1	60	+
chr1	98302835	98302836	A00758:247:H2MVHDSX3:1:1658:5132:19116	60	+
chr1	98433760	98433761	A00758:247:H2MVHDSX3:1:1561:10312:24048/1	60	-
chr1	98443544	98443545	A00758:247:H2MVHDSX3:1:1271:4915:33270	60	-
chr1	98465029	98465030	A00758:247:H2MVHDSX3:1:1112:23267:26318/1	60	+
chr1	98567232	98567233	A00758:247:H2MVHDSX3:1:2355:21079:16611/1	60	+
chr1	98592858	98592859	A00758:247:H2MVHDSX3:3:2615:14380:16658	60	+
chr1	98885027	98885028	A00758:247:H2MVHDSX3:1:2112:17273:15718	60	-
chr1	99437278	99437279	A00758:247:H2MVHDSX3:3:1463:19162:17675/1	60	+
chr1	99860453	99860454	A00758:247:H2MVHDSX3:1:2403:1090:3317/1	60	-
chr1	99921697	99921698	A00758:247:H2MVHDSX3:1:1105:8612:17440	60	+
chr1	100076854	100076855	A00758:247:H2MVHDSX3:1:1107:26820:34820/1	60	-
chr1	100103689	100103690	A00758:247:H2MVHDSX3:1:1338:9570:29747/1	60	+
chr1	100272832	100272833	A00758:247:H2MVHDSX3:1:1126:7509:24643/1	60	-
chr1	100295509	100295510	A00758:247:H2MVHDSX3:2:2671:20292:34882/1	60	+
chr1	100397644	100397645	A00758:247:H2MVHDSX3:1:1264:26530:20948/1	60	+
chr1	100432162	100432163	A00758:247:H2MVHDSX3:1:1133:27480:7498/1	60	-
chr1	100930658	100930659	A00758:247:H2MVHDSX3:1:1112:9905:18865/1	60	+
chr1	100955923	100955924	A00758:247:H2MVHDSX3:1:1265:20699:8312/1	60	-
chr1	100986747	100986748	A00758:247:H2MVHDSX3:4:2607:14018:27367	60	-
chr1	101060119	101060120	A00758:247:H2MVHDSX3:1:2110:13801:8641/1	60	+
chr1	101107533	101107534	A00758:247:H2MVHDSX3:1:1102:12707:25066/1	60	+
chr1	101324020	101324021	A00758:247:H2MVHDSX3:1:1242:3314:6355	60	+
chr1	102473108	102473109	A00758:247:H2MVHDSX3:1:1315:6696:27492	60	+
chr1	103430400	103430401	A00758:247:H2MVHDSX3:1:1264:20302:8656	60	+
chr1	103535259	103535260	A00758:247:H2MVHDSX3:1:1430:24415:9486/1	60	+
chr1	103535338	103535339	A00758:247:H2MVHDSX3:1:1330:13946:18944/1	60	-
chr1	105753522	105753523	A00758:247:H2MVHDSX3:2:1633:24099:4241/1	60	+
chr1	107664745	107664746	A00758:247:H2MVHDSX3:1:1506:20772:6809/1	60	-
chr1	107713415	107713416	A00758:247:H2MVHDSX3:1:1330:18756:4758/1	60	-
chr1	107879257	107879258	A00758:247:H2MVHDSX3:2:1541:31693:18458	60	-
chr1	108010678	108010679	A00758:247:H2MVHDSX3:1:1246:15185:14043	60	+
chr1	108072666	108072667	A00758:247:H2MVHDSX3:1:2120:21911:31986/1	60	-
chr1	108754582	108754583	A00758:247:H2MVHDSX3:1:1140:30544:33755/1	60	+
chr1	109289405	109289406	A00758:247:H2MVHDSX3:1:1124:22670:7435/1	60	+
chr1	109395565	109395566	A00758:247:H2MVHDSX3:1:1242:11171:29199/1	60	-
chr1	109863472	109863473	A00758:247:H2MVHDSX3:2:2150:26051:6621/1	60	-
chr1	109988514	109988515	A00758:247:H2MVHDSX3:1:1239:18484:20478	60	-
chr1	111160524	111160525	A00758:247:H2MVHDSX3:1:2677:25138:18317/1	60	-
chr1	111160722	111160723	A00758:247:H2MVHDSX3:1:1105:30906:5916/1	60	+
chr1	111457270	111457271	A00758:247:H2MVHDSX3:1:1128:7129:11898/1	60	-
chr1	112650458	112650459	A00758:247:H2MVHDSX3:2:2177:20925:5134	60	-
chr1	112681376	112681377	A00758:247:H2MVHDSX3:1:2660:2663:1720/1	60	-
chr1	112751803	112751804	A00758:247:H2MVHDSX3:1:1677:6524:20087/1	60	+
chr1	113857283	113857284	A00758:247:H2MVHDSX3:1:1206:23900:10285/1	60	+
chr1	113896914	113896915	A00758:247:H2MVHDSX3:3:1449:17535:8907/1	60	+
chr1	114394153	114394154	A00758:247:H2MVHDSX3:1:1421:27254:36761/1	60	+
chr1	114397518	114397519	A00758:247:H2MVHDSX3:1:1217:31575:7795/1	60	+
chr1	114440218	114440219	A00758:247:H2MVHDSX3:1:1264:13801:5666	60	-
chr1	114477176	114477177	A00758:247:H2MVHDSX3:1:1167:11812:33004/1	60	-
chr1	115656583	115656584	A00758:247:H2MVHDSX3:3:1453:26078:6167	60	-
chr1	116376620	116376621	A00758:247:H2MVHDSX3:1:2119:30807:16579	60	+
chr1	117415413	117415414	A00758:247:H2MVHDSX3:1:2474:17381:12273/1	60	-
chr1	117446961	117446962	A00758:247:H2MVHDSX3:1:1123:24786:25473	60	+
chr1	117496512	117496513	A00758:247:H2MVHDSX3:1:1135:14579:12336	60	+
chr1	117951138	117951139	A00758:247:H2MVHDSX3:1:1320:23213:9283/1	60	+
chr1	119116036	119116037	A00758:247:H2MVHDSX3:2:1402:20003:8484	60	-
chr1	119938249	119938250	A00758:247:H2MVHDSX3:1:1171:23637:3568/1	60	+
chr1	119938250	119938251	A00758:247:H2MVHDSX3:1:2254:20211:15421	60	+
chr1	119940047	119940048	A00758:247:H2MVHDSX3:1:1141:25970:18662/1	60	+
chr1	119971236	119971237	A00758:247:H2MVHDSX3:2:1256:11261:16141	60	+
chr1	119999126	119999127	A00758:247:H2MVHDSX3:1:2473:21368:6370/1	60	+
chr1	121329488	121329489	A00758:247:H2MVHDSX3:3:1250:9480:5916/1	60	+
chr1	121554401	121554402	A00758:247:H2MVHDSX3:1:1455:31241:4147/1	60	+
chr1	121557072	121557073	A00758:247:H2MVHDSX3:1:1401:18701:31187/1	60	+
chr1	143631904	143631905	A00758:247:H2MVHDSX3:1:1526:9869:10942/1	60	-
chr1	143953103	143953104	A00758:247:H2MVHDSX3:2:1621:6587:5916/1	60	-
chr1	145083158	145083159	A00758:247:H2MVHDSX3:3:1425:1081:16047/1	60	+
chr1	145649039	145649040	A00758:247:H2MVHDSX3:1:1221:24758:1094/1	60	+
chr1	145813072	145813073	A00758:247:H2MVHDSX3:1:1368:25554:30123/1	60	+
chr1	146186415	146186416	A00758:247:H2MVHDSX3:1:1523:9353:11240	60	-
chr1	149534216	149534217	A00758:247:H2MVHDSX3:1:1647:3206:7106/1	60	+
chr1	150001630	150001631	A00758:247:H2MVHDSX3:1:1115:23276:1846/1	60	+
chr1	150092437	150092438	A00758:247:H2MVHDSX3:1:2559:15483:13526	60	-
chr1	150092438	150092439	A00758:247:H2MVHDSX3:1:1610:15781:23187	60	-
chr1	150095173	150095174	A00758:247:H2MVHDSX3:1:1365:14163:10520/1	60	+
chr1	150126049	150126050	A00758:247:H2MVHDSX3:1:1118:21224:6057/1	60	+
chr1	150422935	150422936	A00758:247:H2MVHDSX3:1:1172:19018:9377/1	60	+
chr1	150442221	150442222	A00758:247:H2MVHDSX3:1:1156:3323:29763/1	60	+
chr1	150442223	150442224	A00758:247:H2MVHDSX3:2:2165:21811:28808	60	+
chr1	150486194	150486195	A00758:247:H2MVHDSX3:2:1340:17155:11631/1	60	+
chr1	150691273	150691274	A00758:247:H2MVHDSX3:1:1130:9887:17300/1	60	+
chr1	150825209	150825210	A00758:247:H2MVHDSX3:1:1451:30581:34444/1	60	+
chr1	150933620	150933621	A00758:247:H2MVHDSX3:1:2437:10791:16329	60	+
chr1	151106862	151106863	A00758:247:H2MVHDSX3:1:1344:5104:2159/1	60	+
chr1	151127115	151127116	A00758:247:H2MVHDSX3:1:1476:13810:4272	60	-
chr1	151243241	151243242	A00758:247:H2MVHDSX3:2:2156:15130:28823/1	60	-
chr1	151433805	151433806	A00758:247:H2MVHDSX3:4:2662:8594:22294	60	-
chr1	152634963	152634964	A00758:247:H2MVHDSX3:1:1633:23773:30921/1	60	+
chr1	153208693	153208694	A00758:247:H2MVHDSX3:4:1145:6126:21245	60	+
chr1	153531634	153531635	A00758:247:H2MVHDSX3:3:1106:7084:21746	60	-
chr1	153886479	153886480	A00758:247:H2MVHDSX3:1:1231:3649:2581	60	-
chr1	154240197	154240198	A00758:247:H2MVHDSX3:1:1304:18285:8547	60	+
chr1	154618652	154618653	A00758:247:H2MVHDSX3:3:1275:12753:2065/1	60	-
chr1	154621697	154621698	A00758:247:H2MVHDSX3:1:1113:13078:6981/1	60	-
chr1	154668796	154668797	A00758:247:H2MVHDSX3:3:2410:19226:7858	60	+
chr1	155354513	155354514	A00758:247:H2MVHDSX3:1:1162:27136:13730/1	60	+
chr1	155367552	155367553	A00758:247:H2MVHDSX3:2:1355:20971:1172/1	60	-
chr1	155379746	155379747	A00758:247:H2MVHDSX3:1:1624:26621:20322	60	-
chr1	155384165	155384166	A00758:247:H2MVHDSX3:4:1520:13033:29543	60	-
chr1	155447634	155447635	A00758:247:H2MVHDSX3:1:2568:1597:35258/1	60	-
chr1	155451629	155451630	A00758:247:H2MVHDSX3:1:1335:1705:12868	60	+
chr1	155469470	155469471	A00758:247:H2MVHDSX3:1:1530:9869:25911	60	-
chr1	155483354	155483355	A00758:247:H2MVHDSX3:1:1164:9118:8484/1	60	-
chr1	155493506	155493507	A00758:247:H2MVHDSX3:1:1161:5213:13964/1	60	-
chr1	155543064	155543065	A00758:247:H2MVHDSX3:2:2249:12698:7420/1	60	+
chr1	155554497	155554498	A00758:247:H2MVHDSX3:1:2573:25482:37012	60	+
chr1	155668786	155668787	A00758:247:H2MVHDSX3:1:1167:11794:20290	60	-
chr1	155684352	155684353	A00758:247:H2MVHDSX3:1:1111:10809:4711/1	60	+
chr1	155821774	155821775	A00758:247:H2MVHDSX3:1:2631:22788:20760	60	+
chr1	155919647	155919648	A00758:247:H2MVHDSX3:1:1572:1777:11115/1	60	+
chr1	156049422	156049423	A00758:247:H2MVHDSX3:2:2568:1244:13291/1	60	-
chr1	156049423	156049424	A00758:247:H2MVHDSX3:1:1261:7600:17378/1	60	-
chr1	156287240	156287241	A00758:247:H2MVHDSX3:3:2174:25075:19460	60	-
chr1	156287244	156287245	A00758:247:H2MVHDSX3:1:1138:14895:16172	60	-
chr1	156321616	156321617	A00758:247:H2MVHDSX3:1:1163:10230:13135/1	60	+
chr1	156332370	156332371	A00758:247:H2MVHDSX3:1:1136:9552:1877/1	60	-
chr1	156473834	156473835	A00758:247:H2MVHDSX3:1:2428:21206:14199/1	60	+
chr1	156522255	156522256	A00758:247:H2MVHDSX3:1:1116:23574:33489/1	60	+
chr1	156551139	156551140	A00758:247:H2MVHDSX3:1:1122:32018:24784/1	60	+
chr1	156551140	156551141	A00758:247:H2MVHDSX3:2:1509:20862:31297/1	60	+
chr1	156565617	156565618	A00758:247:H2MVHDSX3:1:1609:24361:17722/1	60	+
chr1	156719256	156719257	A00758:247:H2MVHDSX3:3:2364:13358:4492/1	60	+
chr1	156777499	156777500	A00758:247:H2MVHDSX3:1:1273:19361:12853	60	-
chr1	159002631	159002632	A00758:247:H2MVHDSX3:1:1352:17842:34679/1	60	+
chr1	159002632	159002633	A00758:247:H2MVHDSX3:4:1268:10791:31579/1	60	+
chr1	160303719	160303720	A00758:247:H2MVHDSX3:2:1122:32199:32017/1	60	+
chr1	160444189	160444190	A00758:247:H2MVHDSX3:1:1148:16631:16078	60	-
chr1	160449016	160449017	A00758:247:H2MVHDSX3:2:1236:1859:15671/1	60	+
chr1	161078901	161078902	A00758:247:H2MVHDSX3:2:1464:14787:3302/1	60	-
chr1	161744596	161744597	A00758:247:H2MVHDSX3:2:2543:9598:29074/1	60	-
chr1	161882957	161882958	A00758:247:H2MVHDSX3:1:1212:15058:8656/1	60	+
chr1	161916825	161916826	A00758:247:H2MVHDSX3:1:1474:30183:33411/1	60	+
chr1	161942164	161942165	A00758:247:H2MVHDSX3:1:1122:13720:3646/1	60	+
chr1	163410438	163410439	A00758:247:H2MVHDSX3:3:1270:27579:30624	60	+
chr1	163657849	163657850	A00758:247:H2MVHDSX3:1:1137:17345:28244/1	60	+
chr1	163786796	163786797	A00758:247:H2MVHDSX3:1:2469:24397:4789/1	60	+
chr1	163801271	163801272	A00758:247:H2MVHDSX3:1:1208:24641:27790/1	60	-
chr1	164084801	164084802	A00758:247:H2MVHDSX3:1:1208:31467:32659/1	60	+
chr1	164542035	164542036	A00758:247:H2MVHDSX3:2:2540:24316:17550	60	+
chr1	165659465	165659466	A00758:247:H2MVHDSX3:3:1467:16839:6918/1	60	+
chr1	165732737	165732738	A00758:247:H2MVHDSX3:1:1366:3278:18975/1	60	+
chr1	165750499	165750500	A00758:247:H2MVHDSX3:2:1507:20347:5415/1	60	+
chr1	165834223	165834224	A00758:247:H2MVHDSX3:1:1317:24569:27727/1	60	-
chr1	167263438	167263439	A00758:247:H2MVHDSX3:3:2274:25825:22263	60	+
chr1	167408409	167408410	A00758:247:H2MVHDSX3:1:1206:29903:12571	60	-
chr1	167953066	167953067	A00758:247:H2MVHDSX3:1:1135:9372:4382/1	60	+
chr1	167960866	167960867	A00758:247:H2MVHDSX3:1:1334:21866:29183/1	60	-
chr1	168063025	168063026	A00758:247:H2MVHDSX3:1:1151:9426:7576/1	60	+
chr1	168063819	168063820	A00758:247:H2MVHDSX3:1:1567:15167:5118/1	60	+
chr1	168382701	168382702	A00758:247:H2MVHDSX3:1:1670:27434:19977/1	60	-
chr1	169249328	169249329	A00758:247:H2MVHDSX3:3:1207:30291:15217	60	+
chr1	169845122	169845123	A00758:247:H2MVHDSX3:1:2234:10520:3458/1	60	+
chr1	169932606	169932607	A00758:247:H2MVHDSX3:1:1242:10375:32205	60	+
chr1	170549218	170549219	A00758:247:H2MVHDSX3:1:1165:14317:17707	60	-
chr1	170825299	170825300	A00758:247:H2MVHDSX3:1:2142:9091:20556/1	60	+
chr1	170847148	170847149	A00758:247:H2MVHDSX3:2:1553:22363:19179/1	60	+
chr1	170847149	170847150	A00758:247:H2MVHDSX3:1:1115:30490:13526/1	60	+
chr1	171489346	171489347	A00758:247:H2MVHDSX3:1:1262:11153:22529/1	60	-
chr1	172342283	172342284	A00758:247:H2MVHDSX3:1:1306:30852:21512/1	60	+
chr1	172557360	172557361	A00758:247:H2MVHDSX3:1:1224:32353:10019	60	-
chr1	172579959	172579960	A00758:247:H2MVHDSX3:1:2418:31539:7451/1	60	+
chr1	172580057	172580058	A00758:247:H2MVHDSX3:2:2165:23574:32205/1	60	-
chr1	172587145	172587146	A00758:247:H2MVHDSX3:1:2401:16604:19351	60	-
chr1	172610583	172610584	A00758:247:H2MVHDSX3:2:1507:30165:6355	60	-
chr1	172677175	172677176	A00758:247:H2MVHDSX3:1:1105:19949:35289/1	60	+
chr1	172961965	172961966	A00758:247:H2MVHDSX3:3:1367:3260:9048/1	60	-
chr1	173757290	173757291	A00758:247:H2MVHDSX3:1:1156:6741:24690	60	+
chr1	173793681	173793682	A00758:247:H2MVHDSX3:4:1239:25247:33849	60	+
chr1	173797131	173797132	A00758:247:H2MVHDSX3:2:1553:3558:25911	60	+
chr1	173967916	173967917	A00758:247:H2MVHDSX3:1:1266:25907:8312/1	60	+
chr1	173995700	173995701	A00758:247:H2MVHDSX3:1:1124:3134:21512/1	60	+
chr1	174017219	174017220	A00758:247:H2MVHDSX3:1:1244:13684:22153/1	60	+
chr1	174343189	174343190	A00758:247:H2MVHDSX3:1:1132:3857:30561/1	60	-
chr1	174423166	174423167	A00758:247:H2MVHDSX3:1:1173:27633:29716/1	60	+
chr1	174431478	174431479	A00758:247:H2MVHDSX3:2:2644:30436:35728	60	-
chr1	174775075	174775076	A00758:247:H2MVHDSX3:1:1126:28935:26240/1	60	-
chr1	174933771	174933772	A00758:247:H2MVHDSX3:1:1477:6750:22013/1	60	+
chr1	176088278	176088279	A00758:247:H2MVHDSX3:1:1159:30029:24439	60	-
chr1	176157608	176157609	A00758:247:H2MVHDSX3:1:2575:16667:27320/1	60	-
chr1	176266987	176266988	A00758:247:H2MVHDSX3:3:1203:18177:9048	60	+
chr1	176294859	176294860	A00758:247:H2MVHDSX3:3:2142:21585:6684/1	60	-
chr1	179230812	179230813	A00758:247:H2MVHDSX3:4:1441:11360:32503	60	-
chr1	179268610	179268611	A00758:247:H2MVHDSX3:3:1374:15311:36871/1	60	+
chr1	179426976	179426977	A00758:247:H2MVHDSX3:3:1406:16649:36589/1	60	-
chr1	179899846	179899847	A00758:247:H2MVHDSX3:2:1546:22941:22592	60	+
chr1	180045556	180045557	A00758:247:H2MVHDSX3:1:1205:20934:14356/1	60	-
chr1	180055191	180055192	A00758:247:H2MVHDSX3:2:1535:20383:19914/1	60	-
chr1	180368882	180368883	A00758:247:H2MVHDSX3:4:1174:15591:18223	60	-
chr1	180406084	180406085	A00758:247:H2MVHDSX3:1:1540:10963:8390/1	60	-
chr1	181007353	181007354	A00758:247:H2MVHDSX3:1:1615:14470:29716/1	60	+
chr1	182877488	182877489	A00758:247:H2MVHDSX3:1:1172:30834:30499/1	60	-
chr1	183255653	183255654	A00758:247:H2MVHDSX3:1:1437:7328:7357/1	60	-
chr1	184506929	184506930	A00758:247:H2MVHDSX3:1:1167:12626:21198/1	60	-
chr1	184699698	184699699	A00758:247:H2MVHDSX3:1:1142:15845:28432/1	60	+
chr1	185037767	185037768	A00758:247:H2MVHDSX3:1:1442:6081:5916/1	60	+
chr1	185139747	185139748	A00758:247:H2MVHDSX3:2:2374:27037:26710	60	-
chr1	185352830	185352831	A00758:247:H2MVHDSX3:4:2327:13349:18881/1	60	-
chr1	185986681	185986682	A00758:247:H2MVHDSX3:1:1104:1877:23093/1	60	-
chr1	186053338	186053339	A00758:247:H2MVHDSX3:1:1337:11577:12023/1	60	-
chr1	186321182	186321183	A00758:247:H2MVHDSX3:4:1538:22083:4633/1	60	-
chr1	186325292	186325293	A00758:247:H2MVHDSX3:1:1102:22932:22013/1	60	+
chr1	186359633	186359634	A00758:247:H2MVHDSX3:1:2561:10628:26757/1	60	-
chr1	186359719	186359720	A00758:247:H2MVHDSX3:1:1256:30029:32205/1	60	-
chr1	186360727	186360728	A00758:247:H2MVHDSX3:2:1416:25301:18474/1	60	+
chr1	186361843	186361844	A00758:247:H2MVHDSX3:2:2263:24912:23281	60	-
chr1	186391478	186391479	A00758:247:H2MVHDSX3:1:1147:31937:5885/1	60	+
chr1	187227534	187227535	A00758:247:H2MVHDSX3:1:1146:30291:6543/1	60	-
chr1	188268836	188268837	A00758:247:H2MVHDSX3:1:1107:21332:6590/1	60	+
chr1	189349868	189349869	A00758:247:H2MVHDSX3:2:1633:3983:22420	60	-
chr1	189349870	189349871	A00758:247:H2MVHDSX3:1:1104:4788:2550/1	60	-
chr1	190248705	190248706	A00758:247:H2MVHDSX3:1:1172:27651:21543/1	60	-
chr1	190426924	190426925	A00758:247:H2MVHDSX3:1:1215:24180:29496/1	60	-
chr1	191310221	191310222	A00758:247:H2MVHDSX3:1:1125:24080:1078/1	60	-
chr1	192007885	192007886	A00758:247:H2MVHDSX3:1:1338:28339:30373/1	60	+
chr1	192304514	192304515	A00758:247:H2MVHDSX3:1:2126:14552:20588/1	60	-
chr1	192352643	192352644	A00758:247:H2MVHDSX3:4:1159:21703:26678	60	-
chr1	192553393	192553394	A00758:247:H2MVHDSX3:2:2641:22815:26475/1	60	+
chr1	192620875	192620876	A00758:247:H2MVHDSX3:4:2539:16116:36417/1	60	+
chr1	192621975	192621976	A00758:247:H2MVHDSX3:3:1614:5520:20729	60	-
chr1	193033775	193033776	A00758:247:H2MVHDSX3:1:1532:26368:6136/1	60	+
chr1	193083573	193083574	A00758:247:H2MVHDSX3:2:1548:22697:7012	60	-
chr1	193086012	193086013	A00758:247:H2MVHDSX3:1:1125:22589:36542/1	60	+
chr1	193202191	193202192	A00758:247:H2MVHDSX3:1:1107:14814:13338/1	60	+
chr1	193252439	193252440	A00758:247:H2MVHDSX3:1:1243:6677:20415	60	+
chr1	193312247	193312248	A00758:247:H2MVHDSX3:1:2140:28447:23234/1	60	+
chr1	194150473	194150474	A00758:247:H2MVHDSX3:1:2255:26802:36323/1	60	-
chr1	194165116	194165117	A00758:247:H2MVHDSX3:3:1447:16649:21339/1	60	+
chr1	194320452	194320453	A00758:247:H2MVHDSX3:1:1134:1687:2566/1	60	+
chr1	194331454	194331455	A00758:247:H2MVHDSX3:1:1234:8594:36636/1	60	-
chr1	194467669	194467670	A00758:247:H2MVHDSX3:1:1231:26928:15593/1	60	+
chr1	194727250	194727251	A00758:247:H2MVHDSX3:1:1174:9833:17362/1	60	+
chr1	194810938	194810939	A00758:247:H2MVHDSX3:1:1121:3115:16752/1	60	-
chr1	195181314	195181315	A00758:247:H2MVHDSX3:2:2403:12816:11443	60	-
chr1	195233189	195233190	A00758:247:H2MVHDSX3:1:2110:13187:13808/1	60	-
chr1	195235986	195235987	A00758:247:H2MVHDSX3:1:1270:15637:4272/1	60	-
chr1	195326280	195326281	A00758:247:H2MVHDSX3:1:1251:15465:3881/1	60	-
chr1	195455777	195455778	A00758:247:H2MVHDSX3:1:1611:5466:1971/1	60	-
chr1	195586758	195586759	A00758:247:H2MVHDSX3:3:2320:23023:13839/1	60	+
chr1	196261311	196261312	A00758:247:H2MVHDSX3:2:1260:6307:29637	60	-
chr1	196261313	196261314	A00758:247:H2MVHDSX3:2:2526:16143:1454	60	-
chr1	197135258	197135259	A00758:247:H2MVHDSX3:1:1131:31467:27273/1	60	+
chr1	197142281	197142282	A00758:247:H2MVHDSX3:1:1221:16703:30013/1	60	+
chr1	197189682	197189683	A00758:247:H2MVHDSX3:4:2457:19036:25880	60	-
chr1	197198140	197198141	A00758:247:H2MVHDSX3:1:1231:28944:21559/1	60	-
chr1	197609884	197609885	A00758:247:H2MVHDSX3:2:1362:32497:28964	60	-
chr1	197693688	197693689	A00758:247:H2MVHDSX3:1:2603:26648:36276	60	-
chr1	197748001	197748002	A00758:247:H2MVHDSX3:1:1566:17092:27367/1	60	+
chr1	198739172	198739173	A00758:247:H2MVHDSX3:2:2643:31485:6198	60	-
chr1	198995214	198995215	A00758:247:H2MVHDSX3:1:2153:14995:17754/1	60	+
chr1	199064498	199064499	A00758:247:H2MVHDSX3:1:1447:11189:12226/1	60	+
chr1	199149636	199149637	A00758:247:H2MVHDSX3:1:1477:3694:31782	60	-
chr1	199149871	199149872	A00758:247:H2MVHDSX3:1:1166:13358:29356/1	60	+
chr1	199150113	199150114	A00758:247:H2MVHDSX3:1:1650:6253:21934/1	60	-
chr1	199165689	199165690	A00758:247:H2MVHDSX3:1:1109:30138:17456/1	60	+
chr1	199236323	199236324	A00758:247:H2MVHDSX3:1:1108:18141:8359/1	60	-
chr1	200580835	200580836	A00758:247:H2MVHDSX3:2:2646:31340:25363/1	60	-
chr1	200767888	200767889	A00758:247:H2MVHDSX3:1:1254:15049:33442	60	-
chr1	202374370	202374371	A00758:247:H2MVHDSX3:3:2231:16613:6402	60	+
chr1	202454391	202454392	A00758:247:H2MVHDSX3:3:2526:2085:22545	60	-
chr1	202506601	202506602	A00758:247:H2MVHDSX3:1:2132:23194:28510/1	60	-
chr1	202763075	202763076	A00758:247:H2MVHDSX3:1:2314:30779:16908/1	60	+
chr1	203634402	203634403	A00758:247:H2MVHDSX3:2:2220:21061:19774	60	+
chr1	203686256	203686257	A00758:247:H2MVHDSX3:2:2223:6949:33191	60	+
chr1	203695733	203695734	A00758:247:H2MVHDSX3:1:1378:26359:17926/1	60	+
chr1	203709057	203709058	A00758:247:H2MVHDSX3:2:1463:22299:11459	60	-
chr1	204399298	204399299	A00758:247:H2MVHDSX3:1:1123:18096:4304/1	60	+
chr1	205115820	205115821	A00758:247:H2MVHDSX3:1:2303:3242:11960	60	-
chr1	205712649	205712650	A00758:247:H2MVHDSX3:1:1504:11767:31829/1	60	-
chr1	205980319	205980320	A00758:247:H2MVHDSX3:4:1370:16477:20071/1	60	-
chr1	206045057	206045058	A00758:247:H2MVHDSX3:1:2474:15962:16172	60	-
chr1	206074433	206074434	A00758:247:H2MVHDSX3:1:1160:9281:5134/1	60	+
chr1	206290406	206290407	A00758:247:H2MVHDSX3:4:2111:26160:11412/1	60	+
chr1	206342938	206342939	A00758:247:H2MVHDSX3:1:1446:9787:25551/1	60	-
chr1	207009551	207009552	A00758:247:H2MVHDSX3:1:1121:17960:13213/1	60	+
chr1	207344797	207344798	A00758:247:H2MVHDSX3:1:1332:5864:6950/1	60	+
chr1	210013328	210013329	A00758:247:H2MVHDSX3:3:1310:30337:3615/1	60	+
chr1	210443539	210443540	A00758:247:H2MVHDSX3:1:1159:25292:28103	60	-
chr1	211287500	211287501	A00758:247:H2MVHDSX3:1:1129:25238:27101/1	60	-
chr1	211821118	211821119	A00758:247:H2MVHDSX3:2:1363:9118:5447/1	60	-
chr1	212333148	212333149	A00758:247:H2MVHDSX3:1:1124:5954:16658/1	60	+
chr1	212786870	212786871	A00758:247:H2MVHDSX3:1:1125:5376:27712/1	60	+
chr1	212814997	212814998	A00758:247:H2MVHDSX3:1:1131:13774:1235/1	60	-
chr1	214432670	214432671	A00758:247:H2MVHDSX3:1:1177:26033:4210/1	60	-
chr1	214642474	214642475	A00758:247:H2MVHDSX3:1:1171:15890:20556/1	60	+
chr1	214654829	214654830	A00758:247:H2MVHDSX3:1:1225:13702:35869	60	+
chr1	215578203	215578204	A00758:247:H2MVHDSX3:1:1244:30553:16830/1	60	+
chr1	215580299	215580300	A00758:247:H2MVHDSX3:1:1458:9254:11976/1	60	+
chr1	215580751	215580752	A00758:247:H2MVHDSX3:4:1655:8088:8703	60	-
chr1	216575359	216575360	A00758:247:H2MVHDSX3:1:1109:5529:29042/1	60	+
chr1	216694140	216694141	A00758:247:H2MVHDSX3:2:1668:27028:13322	60	-
chr1	216694141	216694142	A00758:247:H2MVHDSX3:2:2568:26404:23390	60	-
chr1	216724020	216724021	A00758:247:H2MVHDSX3:2:2161:29912:10864	60	-
chr1	216724021	216724022	A00758:247:H2MVHDSX3:1:2252:11514:17519	60	-
chr1	216863023	216863024	A00758:247:H2MVHDSX3:1:2448:7030:32643/1	60	-
chr1	217085785	217085786	A00758:247:H2MVHDSX3:1:2559:21115:12915	60	-
chr1	217582703	217582704	A00758:247:H2MVHDSX3:1:1175:13449:34835/1	60	-
chr1	219024673	219024674	A00758:247:H2MVHDSX3:1:1101:10059:35884/1	60	-
chr1	219179392	219179393	A00758:247:H2MVHDSX3:1:2509:4535:23124	60	-
chr1	219182840	219182841	A00758:247:H2MVHDSX3:1:1514:26458:34413/1	60	+
chr1	219979256	219979257	A00758:247:H2MVHDSX3:1:1546:19678:21825/1	60	-
chr1	220121036	220121037	A00758:247:H2MVHDSX3:1:2570:26377:34929/1	60	+
chr1	220212737	220212738	A00758:247:H2MVHDSX3:1:1338:22055:7247/1	60	+
chr1	222565243	222565244	A00758:247:H2MVHDSX3:1:1169:14217:35164/1	60	-
chr1	222640444	222640445	A00758:247:H2MVHDSX3:1:1619:7292:24612/1	60	-
chr1	222898752	222898753	A00758:247:H2MVHDSX3:1:2603:26250:31328	60	-
chr1	223804799	223804800	A00758:247:H2MVHDSX3:1:1112:22941:9784/1	60	+
chr1	224123452	224123453	A00758:247:H2MVHDSX3:1:1274:8594:21605/1	60	-
chr1	224245869	224245870	A00758:247:H2MVHDSX3:4:1249:2844:5196/1	60	+
chr1	224337549	224337550	A00758:247:H2MVHDSX3:2:2571:5737:7607/1	60	-
chr1	224393011	224393012	A00758:247:H2MVHDSX3:3:2173:22489:32581	60	+
chr1	225078551	225078552	A00758:247:H2MVHDSX3:1:2651:4010:34334	60	+
chr1	225534190	225534191	A00758:247:H2MVHDSX3:3:2373:14091:36323	60	-
chr1	225556459	225556460	A00758:247:H2MVHDSX3:1:1168:6813:31360/1	60	+
chr1	225649735	225649736	A00758:247:H2MVHDSX3:1:1369:25717:27743/1	60	-
chr1	226160451	226160452	A00758:247:H2MVHDSX3:1:1134:19298:33066/1	60	-
chr1	226268144	226268145	A00758:247:H2MVHDSX3:1:1163:6334:32440/1	60	-
chr1	226286096	226286097	A00758:247:H2MVHDSX3:1:2275:3577:26757/1	60	-
chr1	226296637	226296638	A00758:247:H2MVHDSX3:1:1156:24225:14074/1	60	+
chr1	226727853	226727854	A00758:247:H2MVHDSX3:4:2673:27914:7404	60	-
chr1	226730662	226730663	A00758:247:H2MVHDSX3:1:1156:16658:31125/1	60	+
chr1	227564826	227564827	A00758:247:H2MVHDSX3:1:1309:28339:36511/1	60	-
chr1	227759053	227759054	A00758:247:H2MVHDSX3:1:1152:14742:19194	60	-
chr1	228254562	228254563	A00758:247:H2MVHDSX3:1:1121:13413:32957/1	60	+
chr1	228326823	228326824	A00758:247:H2MVHDSX3:1:1124:24903:19476/1	60	-
chr1	228326903	228326904	A00758:247:H2MVHDSX3:1:1228:5113:34147	60	+
chr1	228327370	228327371	A00758:247:H2MVHDSX3:2:1177:27525:3380	60	-
chr1	228327928	228327929	A00758:247:H2MVHDSX3:1:1216:1777:9236/1	60	+
chr1	228885698	228885699	A00758:247:H2MVHDSX3:3:2153:22272:21120/1	60	+
chr1	229280971	229280972	A00758:247:H2MVHDSX3:1:1253:28664:8359/1	60	+
chr1	229452902	229452903	A00758:247:H2MVHDSX3:1:2277:20708:28087/1	60	-
chr1	229455764	229455765	A00758:247:H2MVHDSX3:4:2420:12843:11240/1	60	-
chr1	229521823	229521824	A00758:247:H2MVHDSX3:2:1536:24117:27727	60	+
chr1	229536361	229536362	A00758:247:H2MVHDSX3:1:1647:32289:7968/1	60	-
chr1	229600305	229600306	A00758:247:H2MVHDSX3:1:1437:29957:29074/1	60	-
chr1	229608720	229608721	A00758:247:H2MVHDSX3:1:1236:3161:2675	60	+
chr1	230133800	230133801	A00758:247:H2MVHDSX3:4:1478:25644:4570	60	-
chr1	230181521	230181522	A00758:247:H2MVHDSX3:1:1537:31078:32424/1	60	-
chr1	230238608	230238609	A00758:247:H2MVHDSX3:1:1216:25464:31344/1	60	-
chr1	230383374	230383375	A00758:247:H2MVHDSX3:2:1351:20862:1360/1	60	-
chr1	231260933	231260934	A00758:247:H2MVHDSX3:1:1146:15085:8860/1	60	-
chr1	231394417	231394418	A00758:247:H2MVHDSX3:2:2330:17390:5494	60	-
chr1	231411553	231411554	A00758:247:H2MVHDSX3:1:1109:5529:30921/1	60	+
chr1	231414907	231414908	A00758:247:H2MVHDSX3:1:1519:2302:8328/1	60	+
chr1	232410025	232410026	A00758:247:H2MVHDSX3:1:1570:29342:14606/1	60	+
chr1	232934478	232934479	A00758:247:H2MVHDSX3:2:1437:1280:30483	60	+
chr1	233166431	233166432	A00758:247:H2MVHDSX3:4:1242:9100:24424	60	+
chr1	233197486	233197487	A00758:247:H2MVHDSX3:4:2424:28510:3615	60	-
chr1	234383234	234383235	A00758:247:H2MVHDSX3:1:1111:31548:18396	60	+
chr1	234383236	234383237	A00758:247:H2MVHDSX3:4:2662:25030:9893	60	+
chr1	234449018	234449019	A00758:247:H2MVHDSX3:1:1147:29026:5321/1	60	+
chr1	234603435	234603436	A00758:247:H2MVHDSX3:1:1103:3296:32941/1	60	-
chr1	234782119	234782120	A00758:247:H2MVHDSX3:3:1649:1777:34006	60	-
chr1	235121476	235121477	A00758:247:H2MVHDSX3:3:2274:6397:3771/1	60	-
chr1	235217302	235217303	A00758:247:H2MVHDSX3:1:1624:26630:4617/1	60	-
chr1	235241877	235241878	A00758:247:H2MVHDSX3:1:1172:14561:33129/1	60	-
chr1	235248614	235248615	A00758:247:H2MVHDSX3:2:1363:2636:2080/1	60	-
chr1	235262225	235262226	A00758:247:H2MVHDSX3:1:2468:22670:5713/1	60	+
chr1	235291061	235291062	A00758:247:H2MVHDSX3:1:2340:12481:9580	60	-
chr1	236579803	236579804	A00758:247:H2MVHDSX3:1:2275:23647:33458/1	60	+
chr1	237305888	237305889	A00758:247:H2MVHDSX3:3:2572:20392:26068/1	60	+
chr1	237518348	237518349	A00758:247:H2MVHDSX3:1:1610:17571:6558	60	-
chr1	237719020	237719021	A00758:247:H2MVHDSX3:2:1145:24370:15859/1	60	-
chr1	237741009	237741010	A00758:247:H2MVHDSX3:1:1102:6587:15436/1	60	+
chr1	239714127	239714128	A00758:247:H2MVHDSX3:1:1144:17418:24330/1	60	-
chr1	239724043	239724044	A00758:247:H2MVHDSX3:1:1138:10755:2613/1	60	+
chr1	239725193	239725194	A00758:247:H2MVHDSX3:3:1233:31738:20165	60	+
chr1	240998937	240998938	A00758:247:H2MVHDSX3:1:2522:17219:18724/1	60	-
chr1	240998941	240998942	A00758:247:H2MVHDSX3:1:1125:28076:22780/1	60	-
chr1	241619615	241619616	A00758:247:H2MVHDSX3:1:2559:13593:7874/1	60	+
chr1	241619616	241619617	A00758:247:H2MVHDSX3:4:2319:6804:30624/1	60	+
chr1	241892247	241892248	A00758:247:H2MVHDSX3:1:1152:21070:10864/1	60	+
chr1	242154959	242154960	A00758:247:H2MVHDSX3:2:1256:31629:28494/1	60	+
chr1	243503859	243503860	A00758:247:H2MVHDSX3:2:2177:20121:3114	60	-
chr1	244437099	244437100	A00758:247:H2MVHDSX3:1:2106:22697:24768/1	60	+
chr1	244437813	244437814	A00758:247:H2MVHDSX3:1:1137:25708:8437/1	60	-
chr1	244446602	244446603	A00758:247:H2MVHDSX3:1:1235:18954:22075/1	60	-
chr1	244851353	244851354	A00758:247:H2MVHDSX3:4:1627:16595:17425	60	+
chr1	244859011	244859012	A00758:247:H2MVHDSX3:2:1414:16306:19961/1	60	+
chr1	245127494	245127495	A00758:247:H2MVHDSX3:1:1105:19361:13510	60	+
chr1	246290495	246290496	A00758:247:H2MVHDSX3:4:2541:31647:15060	60	-
chr1	246358138	246358139	A00758:247:H2MVHDSX3:1:1230:5213:14309/1	60	+
chr1	246751612	246751613	A00758:247:H2MVHDSX3:4:1438:13096:13620	60	-
chr1	246893426	246893427	A00758:247:H2MVHDSX3:3:2520:30752:15984	60	-
chr1	246895857	246895858	A00758:247:H2MVHDSX3:1:1134:2871:9251	60	-
chr1	246911187	246911188	A00758:247:H2MVHDSX3:4:2640:9616:30076/1	60	-
chr1	246924325	246924326	A00758:247:H2MVHDSX3:1:1143:24975:11804/1	60	+
chr1	247163078	247163079	A00758:247:H2MVHDSX3:1:1271:29803:6480/1	60	+
chr1	247315829	247315830	A00758:247:H2MVHDSX3:1:1121:18078:33739/1	60	+
chr1	247315831	247315832	A00758:247:H2MVHDSX3:3:2373:9688:32957/1	60	+
chr1	248817112	248817113	A00758:247:H2MVHDSX3:1:2560:16468:14700	60	+
chr1	248874243	248874244	A00758:247:H2MVHDSX3:3:2430:15248:13213	60	+
chr10	141370	141371	A00758:247:H2MVHDSX3:2:1524:18457:15796	60	-
chr10	210740	210741	A00758:247:H2MVHDSX3:1:2308:21079:29982	60	-
chr10	885955	885956	A00758:247:H2MVHDSX3:1:1151:30282:17550/1	60	-
chr10	1070405	1070406	A00758:247:H2MVHDSX3:1:2125:1768:24565/1	60	-
chr10	1070452	1070453	A00758:247:H2MVHDSX3:2:1247:27127:4163/1	60	-
chr10	2878231	2878232	A00758:247:H2MVHDSX3:1:1249:20564:6856/1	60	+
chr10	3088332	3088333	A00758:247:H2MVHDSX3:1:1137:28863:28463	60	-
chr10	5140035	5140036	A00758:247:H2MVHDSX3:4:2228:31232:30091/1	60	+
chr10	5268763	5268764	A00758:247:H2MVHDSX3:1:1118:32000:19805/1	60	-
chr10	5428172	5428173	A00758:247:H2MVHDSX3:1:1331:17336:30827/1	60	+
chr10	5704791	5704792	A00758:247:H2MVHDSX3:1:1666:2889:16611	60	-
chr10	5811081	5811082	A00758:247:H2MVHDSX3:1:1352:16577:9596/1	60	+
chr10	6922920	6922921	A00758:247:H2MVHDSX3:1:1578:14055:3693/1	60	-
chr10	7245670	7245671	A00758:247:H2MVHDSX3:3:2362:12771:30467	60	-
chr10	7245672	7245673	A00758:247:H2MVHDSX3:4:1136:12364:33990	60	-
chr10	7763308	7763309	A00758:247:H2MVHDSX3:1:1224:21721:19319/1	60	+
chr10	7778008	7778009	A00758:247:H2MVHDSX3:1:1445:29930:23954/1	60	+
chr10	7885532	7885533	A00758:247:H2MVHDSX3:2:2448:14714:4742	60	-
chr10	9024285	9024286	A00758:247:H2MVHDSX3:1:1168:7844:16705/1	60	+
chr10	11024738	11024739	A00758:247:H2MVHDSX3:1:1208:15799:34648/1	60	+
chr10	11068557	11068558	A00758:247:H2MVHDSX3:1:1217:3586:32189/1	60	-
chr10	11220366	11220367	A00758:247:H2MVHDSX3:1:1306:3848:14857/1	60	-
chr10	11527651	11527652	A00758:247:H2MVHDSX3:1:1419:16803:27712/1	60	-
chr10	11549868	11549869	A00758:247:H2MVHDSX3:1:2410:14742:3286/1	60	-
chr10	12004205	12004206	A00758:247:H2MVHDSX3:1:1145:2926:6277	60	+
chr10	12206248	12206249	A00758:247:H2MVHDSX3:1:1115:23854:27680/1	60	+
chr10	12561093	12561094	A00758:247:H2MVHDSX3:2:2667:10691:25332	60	-
chr10	13192504	13192505	A00758:247:H2MVHDSX3:4:1638:11053:1407	60	+
chr10	14330486	14330487	A00758:247:H2MVHDSX3:2:1504:13919:34460	60	+
chr10	15793583	15793584	A00758:247:H2MVHDSX3:1:1127:5782:15483/1	60	+
chr10	15800860	15800861	A00758:247:H2MVHDSX3:1:1113:12689:30514/1	60	+
chr10	15813913	15813914	A00758:247:H2MVHDSX3:1:2167:32416:15859/1	60	-
chr10	15838046	15838047	A00758:247:H2MVHDSX3:1:1327:16676:16063/1	60	+
chr10	17661156	17661157	A00758:247:H2MVHDSX3:1:1142:1081:28197/1	60	-
chr10	17675049	17675050	A00758:247:H2MVHDSX3:1:2142:16504:30076/1	60	+
chr10	17677294	17677295	A00758:247:H2MVHDSX3:1:1342:18936:31438/1	60	-
chr10	18700996	18700997	A00758:247:H2MVHDSX3:2:1454:21567:36213	60	-
chr10	20571254	20571255	A00758:247:H2MVHDSX3:4:2533:14299:26537/1	60	+
chr10	21926910	21926911	A00758:247:H2MVHDSX3:4:2555:16649:7717	60	-
chr10	22622724	22622725	A00758:247:H2MVHDSX3:2:1266:31684:4038	60	-
chr10	23097539	23097540	A00758:247:H2MVHDSX3:1:1404:20482:35994	60	+
chr10	24595366	24595367	A00758:247:H2MVHDSX3:1:1335:5963:3020	60	+
chr10	24869528	24869529	A00758:247:H2MVHDSX3:1:1209:27127:1125/1	60	+
chr10	25647801	25647802	A00758:247:H2MVHDSX3:1:1118:3540:2206/1	60	-
chr10	26756658	26756659	A00758:247:H2MVHDSX3:1:1103:7762:26835/1	60	-
chr10	26770480	26770481	A00758:247:H2MVHDSX3:1:1175:25364:3803/1	60	-
chr10	26823273	26823274	A00758:247:H2MVHDSX3:4:1555:22905:29418	60	+
chr10	27036463	27036464	A00758:247:H2MVHDSX3:1:1317:25644:27806	60	+
chr10	27044867	27044868	A00758:247:H2MVHDSX3:1:1507:17029:14794/1	60	-
chr10	27946499	27946500	A00758:247:H2MVHDSX3:1:2656:24306:10989/1	60	+
chr10	27981192	27981193	A00758:247:H2MVHDSX3:1:1139:15049:28526/1	60	-
chr10	28603447	28603448	A00758:247:H2MVHDSX3:1:1114:19298:23829/1	60	-
chr10	28955495	28955496	A00758:247:H2MVHDSX3:1:1178:26440:6793/1	60	+
chr10	29718731	29718732	A00758:247:H2MVHDSX3:1:1108:4770:34303/1	60	+
chr10	30962505	30962506	A00758:247:H2MVHDSX3:2:1622:13557:25441/1	60	-
chr10	31169855	31169856	A00758:247:H2MVHDSX3:1:1363:6054:24690	60	+
chr10	31351294	31351295	A00758:247:H2MVHDSX3:2:2555:17933:21746/1	60	-
chr10	31520537	31520538	A00758:247:H2MVHDSX3:1:1150:26341:6997/1	60	-
chr10	31881256	31881257	A00758:247:H2MVHDSX3:1:1112:21902:25958/1	60	-
chr10	31904329	31904330	A00758:247:H2MVHDSX3:1:1441:9534:19038/1	60	+
chr10	32054677	32054678	A00758:247:H2MVHDSX3:1:1203:17616:18975/1	60	-
chr10	32464140	32464141	A00758:247:H2MVHDSX3:4:2420:2808:27305	60	-
chr10	32469350	32469351	A00758:247:H2MVHDSX3:1:1246:20555:2957/1	60	-
chr10	32584322	32584323	A00758:247:H2MVHDSX3:1:1369:3251:14700/1	60	+
chr10	32933178	32933179	A00758:247:H2MVHDSX3:1:1304:19171:35697/1	60	+
chr10	34056196	34056197	A00758:247:H2MVHDSX3:4:1510:4300:32800	60	+
chr10	34452810	34452811	A00758:247:H2MVHDSX3:3:1471:16414:23218/1	60	-
chr10	34472078	34472079	A00758:247:H2MVHDSX3:1:1377:3694:30060/1	60	+
chr10	34548181	34548182	A00758:247:H2MVHDSX3:1:1118:12698:19539/1	60	-
chr10	34839523	34839524	A00758:247:H2MVHDSX3:4:1404:4083:22153/1	60	+
chr10	35042559	35042560	A00758:247:H2MVHDSX3:1:1517:23628:31892/1	60	-
chr10	36199395	36199396	A00758:247:H2MVHDSX3:2:2568:21847:22670	60	+
chr10	37549777	37549778	A00758:247:H2MVHDSX3:1:2120:14931:15045	60	-
chr10	37830859	37830860	A00758:247:H2MVHDSX3:4:2347:24569:33927	60	-
chr10	38065133	38065134	A00758:247:H2MVHDSX3:2:2351:29550:27054/1	60	+
chr10	38380571	38380572	A00758:247:H2MVHDSX3:1:1115:25328:30044/1	60	+
chr10	39454735	39454736	A00758:247:H2MVHDSX3:3:1276:8703:13119	60	-
chr10	40377796	40377797	A00758:247:H2MVHDSX3:1:1658:29921:22216	60	-
chr10	42801415	42801416	A00758:247:H2MVHDSX3:1:1126:20880:36057/1	60	-
chr10	42803738	42803739	A00758:247:H2MVHDSX3:1:2526:2076:10848	60	-
chr10	43153395	43153396	A00758:247:H2MVHDSX3:1:1131:24297:28040/1	60	+
chr10	43443947	43443948	A00758:247:H2MVHDSX3:4:2269:1913:36338	60	-
chr10	43625238	43625239	A00758:247:H2MVHDSX3:2:2162:6931:23202	60	-
chr10	43675338	43675339	A00758:247:H2MVHDSX3:4:1373:10854:9486/1	60	+
chr10	43726723	43726724	A00758:247:H2MVHDSX3:4:1276:4146:15499/1	60	-
chr10	45645411	45645412	A00758:247:H2MVHDSX3:1:1611:19407:24612	60	-
chr10	45898991	45898992	A00758:247:H2MVHDSX3:1:1323:17978:10645/1	60	+
chr10	45898992	45898993	A00758:247:H2MVHDSX3:2:1554:32316:16939/1	60	+
chr10	46200167	46200168	A00758:247:H2MVHDSX3:1:1139:12292:30452/1	60	+
chr10	47512449	47512450	A00758:247:H2MVHDSX3:1:2131:32895:8860/1	60	-
chr10	48424518	48424519	A00758:247:H2MVHDSX3:2:2221:5746:24314/1	60	+
chr10	48426675	48426676	A00758:247:H2MVHDSX3:3:1369:1371:19272/1	60	+
chr10	49697771	49697772	A00758:247:H2MVHDSX3:1:1329:27218:19288/1	60	+
chr10	49843378	49843379	A00758:247:H2MVHDSX3:1:1544:11379:30436	60	-
chr10	50380880	50380881	A00758:247:H2MVHDSX3:3:2512:27823:2863/1	60	+
chr10	50451756	50451757	A00758:247:H2MVHDSX3:3:2172:7211:14606/1	60	-
chr10	50459085	50459086	A00758:247:H2MVHDSX3:1:1442:32145:32988	60	+
chr10	52602310	52602311	A00758:247:H2MVHDSX3:4:2145:1316:26256	60	+
chr10	52719742	52719743	A00758:247:H2MVHDSX3:1:1110:21594:8140	60	+
chr10	53851126	53851127	A00758:247:H2MVHDSX3:1:1177:15221:14544/1	60	+
chr10	57969706	57969707	A00758:247:H2MVHDSX3:3:2447:17418:30248	60	-
chr10	61115723	61115724	A00758:247:H2MVHDSX3:1:1363:9173:27054/1	60	-
chr10	61157528	61157529	A00758:247:H2MVHDSX3:1:1303:18683:16971/1	60	+
chr10	61322868	61322869	A00758:247:H2MVHDSX3:1:1117:10294:24549	60	-
chr10	61434642	61434643	A00758:247:H2MVHDSX3:1:1107:22453:21465/1	60	-
chr10	61436008	61436009	A00758:247:H2MVHDSX3:2:1467:15953:27305/1	60	-
chr10	61690737	61690738	A00758:247:H2MVHDSX3:1:2206:16577:1110/1	60	+
chr10	61747492	61747493	A00758:247:H2MVHDSX3:1:1104:9046:3161/1	60	+
chr10	61849177	61849178	A00758:247:H2MVHDSX3:1:1425:20754:20650	60	-
chr10	61896347	61896348	A00758:247:H2MVHDSX3:2:1620:4761:8829	60	+
chr10	62215842	62215843	A00758:247:H2MVHDSX3:1:1457:23854:15499/1	60	-
chr10	62216498	62216499	A00758:247:H2MVHDSX3:1:1211:32127:24345/1	60	+
chr10	63277326	63277327	A00758:247:H2MVHDSX3:1:1104:29839:16470	60	+
chr10	63414326	63414327	A00758:247:H2MVHDSX3:1:1304:10493:30342/1	60	+
chr10	65866269	65866270	A00758:247:H2MVHDSX3:4:1525:12717:30342	60	+
chr10	67935384	67935385	A00758:247:H2MVHDSX3:2:1557:29008:20415	60	-
chr10	67956763	67956764	A00758:247:H2MVHDSX3:1:1675:6307:20118/1	60	-
chr10	68037768	68037769	A00758:247:H2MVHDSX3:2:1237:27805:14231/1	60	-
chr10	68068830	68068831	A00758:247:H2MVHDSX3:1:2365:2031:14591	60	-
chr10	68375567	68375568	A00758:247:H2MVHDSX3:1:2308:19153:9173/1	60	+
chr10	68517807	68517808	A00758:247:H2MVHDSX3:3:2651:16007:27618	60	+
chr10	68672350	68672351	A00758:247:H2MVHDSX3:1:2135:11062:20556/1	60	-
chr10	69146659	69146660	A00758:247:H2MVHDSX3:2:1648:2428:11365	60	-
chr10	70063110	70063111	A00758:247:H2MVHDSX3:3:1636:20790:19774	60	+
chr10	70832913	70832914	A00758:247:H2MVHDSX3:3:2274:8576:28056/1	60	+
chr10	72217314	72217315	A00758:247:H2MVHDSX3:1:2508:26937:31391/1	60	-
chr10	72259687	72259688	A00758:247:H2MVHDSX3:1:1417:4806:15734/1	60	+
chr10	72537954	72537955	A00758:247:H2MVHDSX3:3:1245:13982:24298/1	60	+
chr10	72713634	72713635	A00758:247:H2MVHDSX3:1:1478:8531:9377/1	60	+
chr10	72795126	72795127	A00758:247:H2MVHDSX3:1:1172:8440:35744/1	60	-
chr10	72811452	72811453	A00758:247:H2MVHDSX3:1:1166:19669:34616/1	60	-
chr10	72832027	72832028	A00758:247:H2MVHDSX3:1:1446:32307:8469/1	60	+
chr10	72861360	72861361	A00758:247:H2MVHDSX3:1:2457:10619:33254	60	-
chr10	72945862	72945863	A00758:247:H2MVHDSX3:2:2442:19994:24126	60	+
chr10	73006330	73006331	A00758:247:H2MVHDSX3:1:1208:6433:20275/1	60	+
chr10	73050122	73050123	A00758:247:H2MVHDSX3:1:1372:1868:5885	60	+
chr10	73943648	73943649	A00758:247:H2MVHDSX3:1:1404:22679:10363/1	60	+
chr10	73943650	73943651	A00758:247:H2MVHDSX3:2:2571:16423:22733	60	+
chr10	74043671	74043672	A00758:247:H2MVHDSX3:1:2125:6027:4977/1	60	+
chr10	74314030	74314031	A00758:247:H2MVHDSX3:2:1231:24424:33458/1	60	+
chr10	74340825	74340826	A00758:247:H2MVHDSX3:1:1249:5791:19664/1	60	+
chr10	74536136	74536137	A00758:247:H2MVHDSX3:1:2222:6180:15922/1	60	+
chr10	74561081	74561082	A00758:247:H2MVHDSX3:1:1635:5746:10723/1	60	+
chr10	74661170	74661171	A00758:247:H2MVHDSX3:4:1140:2347:31297	60	-
chr10	74661172	74661173	A00758:247:H2MVHDSX3:1:1614:2654:14857	60	-
chr10	75349911	75349912	A00758:247:H2MVHDSX3:4:1143:30942:9612	60	+
chr10	77361398	77361399	A00758:247:H2MVHDSX3:3:1270:9661:20603/1	60	+
chr10	79389787	79389788	A00758:247:H2MVHDSX3:3:2164:17933:24627/1	60	+
chr10	79798949	79798950	A00758:247:H2MVHDSX3:3:1551:20039:33285	60	-
chr10	80149588	80149589	A00758:247:H2MVHDSX3:1:1160:32886:1705/1	60	-
chr10	82506186	82506187	A00758:247:H2MVHDSX3:4:2464:5999:28948/1	60	+
chr10	82669777	82669778	A00758:247:H2MVHDSX3:4:2557:9679:15405/1	60	-
chr10	84146874	84146875	A00758:247:H2MVHDSX3:1:1225:18945:29105/1	60	+
chr10	84148862	84148863	A00758:247:H2MVHDSX3:1:1166:25039:23970/1	60	+
chr10	84152092	84152093	A00758:247:H2MVHDSX3:1:2169:18358:12649	60	-
chr10	84378767	84378768	A00758:247:H2MVHDSX3:1:1138:32316:20509/1	60	-
chr10	84459952	84459953	A00758:247:H2MVHDSX3:3:1239:2862:8171	60	-
chr10	86876850	86876851	A00758:247:H2MVHDSX3:1:1157:21142:31908/1	60	-
chr10	87107767	87107768	A00758:247:H2MVHDSX3:1:1278:22200:29324/1	60	+
chr10	87127620	87127621	A00758:247:H2MVHDSX3:2:2214:18376:36135	60	-
chr10	87194949	87194950	A00758:247:H2MVHDSX3:2:1147:1994:27492/1	60	-
chr10	87775031	87775032	A00758:247:H2MVHDSX3:2:2126:20943:36417/1	60	-
chr10	87782618	87782619	A00758:247:H2MVHDSX3:2:2115:8684:5885	60	+
chr10	87960438	87960439	A00758:247:H2MVHDSX3:1:2259:20889:18630	60	-
chr10	88145641	88145642	A00758:247:H2MVHDSX3:1:2503:30472:35102	60	-
chr10	88409204	88409205	A00758:247:H2MVHDSX3:1:1228:7762:33098/1	60	+
chr10	88409205	88409206	A00758:247:H2MVHDSX3:3:2439:7518:16830	60	+
chr10	88686360	88686361	A00758:247:H2MVHDSX3:1:1115:31313:1047/1	60	+
chr10	89708776	89708777	A00758:247:H2MVHDSX3:3:1636:3477:13808/1	60	-
chr10	89710467	89710468	A00758:247:H2MVHDSX3:1:1128:32371:21762/1	60	+
chr10	89710469	89710470	A00758:247:H2MVHDSX3:1:1456:27353:9627	60	+
chr10	89751439	89751440	A00758:247:H2MVHDSX3:3:2177:30870:27993	60	-
chr10	89760529	89760530	A00758:247:H2MVHDSX3:1:1414:5430:18599/1	60	-
chr10	89769592	89769593	A00758:247:H2MVHDSX3:1:1159:30463:22561/1	60	+
chr10	89769594	89769595	A00758:247:H2MVHDSX3:2:1359:16640:6574	60	+
chr10	91483191	91483192	A00758:247:H2MVHDSX3:1:2344:10637:13463/1	60	+
chr10	91831536	91831537	A00758:247:H2MVHDSX3:2:2526:6705:22060	60	-
chr10	92319836	92319837	A00758:247:H2MVHDSX3:3:1517:6198:25786	60	-
chr10	92503703	92503704	A00758:247:H2MVHDSX3:2:2143:28908:20713/1	60	-
chr10	92992328	92992329	A00758:247:H2MVHDSX3:2:1237:30092:15123	60	-
chr10	93718685	93718686	A00758:247:H2MVHDSX3:1:2408:7093:26428/1	60	+
chr10	93955218	93955219	A00758:247:H2MVHDSX3:1:1171:13096:1125/1	60	+
chr10	94357633	94357634	A00758:247:H2MVHDSX3:1:1118:24605:2895/1	60	+
chr10	94586203	94586204	A00758:247:H2MVHDSX3:1:2229:27525:6167	60	+
chr10	95341930	95341931	A00758:247:H2MVHDSX3:1:1474:8151:34397/1	60	+
chr10	95360963	95360964	A00758:247:H2MVHDSX3:2:1571:18385:16986/1	60	-
chr10	95671084	95671085	A00758:247:H2MVHDSX3:1:1577:23158:35117/1	60	+
chr10	96635964	96635965	A00758:247:H2MVHDSX3:4:1543:7446:11224/1	60	-
chr10	96844356	96844357	A00758:247:H2MVHDSX3:1:1276:2148:4053	60	-
chr10	96953566	96953567	A00758:247:H2MVHDSX3:1:1148:12011:31219/1	60	+
chr10	97161636	97161637	A00758:247:H2MVHDSX3:1:1552:18665:27586	60	+
chr10	97240066	97240067	A00758:247:H2MVHDSX3:1:1520:24867:24424/1	60	+
chr10	97303852	97303853	A00758:247:H2MVHDSX3:4:1448:3784:35603	60	-
chr10	97313473	97313474	A00758:247:H2MVHDSX3:1:2612:5502:18255/1	60	+
chr10	97354379	97354380	A00758:247:H2MVHDSX3:2:2611:7075:12117/1	60	-
chr10	97485465	97485466	A00758:247:H2MVHDSX3:1:1154:15881:36448	60	+
chr10	98161233	98161234	A00758:247:H2MVHDSX3:1:2416:23764:14998	60	-
chr10	99707262	99707263	A00758:247:H2MVHDSX3:1:1374:29704:7341/1	60	-
chr10	99722895	99722896	A00758:247:H2MVHDSX3:1:1172:24035:6574/1	60	+
chr10	101287239	101287240	A00758:247:H2MVHDSX3:4:2107:11541:3787	60	-
chr10	101415103	101415104	A00758:247:H2MVHDSX3:1:1471:28366:3709/1	60	-
chr10	101454712	101454713	A00758:247:H2MVHDSX3:2:2369:13512:17942	60	+
chr10	101697400	101697401	A00758:247:H2MVHDSX3:1:1562:4625:3991/1	60	-
chr10	101795724	101795725	A00758:247:H2MVHDSX3:1:1124:27959:4726/1	60	+
chr10	101922153	101922154	A00758:247:H2MVHDSX3:2:1620:7012:7560	60	-
chr10	101954158	101954159	A00758:247:H2MVHDSX3:2:2475:18439:5650	60	-
chr10	101971340	101971341	A00758:247:H2MVHDSX3:2:2503:4869:26678	60	-
chr10	102295369	102295370	A00758:247:H2MVHDSX3:1:1161:30933:13855/1	60	+
chr10	102297408	102297409	A00758:247:H2MVHDSX3:1:1339:7672:9987/1	60	-
chr10	103112841	103112842	A00758:247:H2MVHDSX3:1:1265:3314:15562/1	60	+
chr10	103118709	103118710	A00758:247:H2MVHDSX3:4:1515:15248:17127/1	60	+
chr10	103169393	103169394	A00758:247:H2MVHDSX3:1:1136:23547:1501/1	60	+
chr10	103180396	103180397	A00758:247:H2MVHDSX3:1:1245:29613:14606/1	60	-
chr10	103243660	103243661	A00758:247:H2MVHDSX3:3:2336:23231:12853	60	-
chr10	103990759	103990760	A00758:247:H2MVHDSX3:2:2516:7500:36933	60	+
chr10	104022557	104022558	A00758:247:H2MVHDSX3:3:1207:7618:14873/1	60	+
chr10	109271367	109271368	A00758:247:H2MVHDSX3:2:2125:12228:1188/1	60	+
chr10	109908069	109908070	A00758:247:H2MVHDSX3:1:1255:11514:6339/1	60	+
chr10	110249460	110249461	A00758:247:H2MVHDSX3:2:2647:10981:27305	60	-
chr10	110300656	110300657	A00758:247:H2MVHDSX3:1:1175:14389:29982/1	60	-
chr10	110923803	110923804	A00758:247:H2MVHDSX3:1:1103:5132:1892/1	60	+
chr10	110959359	110959360	A00758:247:H2MVHDSX3:1:1104:10086:8907/1	60	+
chr10	110962610	110962611	A00758:247:H2MVHDSX3:3:1257:21911:20149/1	60	-
chr10	110987179	110987180	A00758:247:H2MVHDSX3:1:2330:11659:1579/1	60	-
chr10	110989764	110989765	A00758:247:H2MVHDSX3:1:1104:25572:2347/1	60	+
chr10	112496709	112496710	A00758:247:H2MVHDSX3:1:1116:1615:18192/1	60	+
chr10	114460443	114460444	A00758:247:H2MVHDSX3:2:1378:13078:17002/1	60	-
chr10	114723589	114723590	A00758:247:H2MVHDSX3:1:1110:5954:9768/1	60	-
chr10	114833500	114833501	A00758:247:H2MVHDSX3:4:1510:4589:35117	60	-
chr10	114853941	114853942	A00758:247:H2MVHDSX3:2:2209:2609:24612/1	60	-
chr10	115463281	115463282	A00758:247:H2MVHDSX3:1:1511:6289:16172/1	60	+
chr10	115549722	115549723	A00758:247:H2MVHDSX3:1:1551:28420:23938/1	60	+
chr10	115864806	115864807	A00758:247:H2MVHDSX3:4:2252:5403:28917	60	+
chr10	117043221	117043222	A00758:247:H2MVHDSX3:2:1307:23339:8061	60	-
chr10	117314413	117314414	A00758:247:H2MVHDSX3:1:1223:14796:25927/1	60	+
chr10	118012800	118012801	A00758:247:H2MVHDSX3:1:1228:23647:10066	60	-
chr10	119073921	119073922	A00758:247:H2MVHDSX3:1:1319:19859:35477/1	60	+
chr10	119580225	119580226	A00758:247:H2MVHDSX3:1:1213:3839:8797/1	60	+
chr10	119634598	119634599	A00758:247:H2MVHDSX3:2:2340:20012:23750/1	60	-
chr10	119774539	119774540	A00758:247:H2MVHDSX3:1:1546:31828:35415/1	60	-
chr10	119917239	119917240	A00758:247:H2MVHDSX3:2:1363:1579:6042	60	-
chr10	119933844	119933845	A00758:247:H2MVHDSX3:1:1217:10538:12070	60	+
chr10	123168120	123168121	A00758:247:H2MVHDSX3:1:1117:2682:21731/1	60	+
chr10	124755831	124755832	A00758:247:H2MVHDSX3:1:1243:23430:36526/1	60	+
chr10	124921820	124921821	A00758:247:H2MVHDSX3:1:1125:32606:32002/1	60	-
chr10	124965974	124965975	A00758:247:H2MVHDSX3:1:1219:19542:29450/1	60	+
chr10	124979431	124979432	A00758:247:H2MVHDSX3:1:1223:30373:17863/1	60	-
chr10	125291405	125291406	A00758:247:H2MVHDSX3:1:1615:6831:18427/1	60	+
chr10	125718503	125718504	A00758:247:H2MVHDSX3:4:2252:7618:3724/1	60	-
chr10	125722752	125722753	A00758:247:H2MVHDSX3:1:2671:31259:16892/1	60	-
chr10	125750595	125750596	A00758:247:H2MVHDSX3:1:1571:19542:15013/1	60	+
chr10	125927081	125927082	A00758:247:H2MVHDSX3:4:2420:4363:9173/1	60	-
chr10	126344141	126344142	A00758:247:H2MVHDSX3:2:2246:5159:3944/1	60	-
chr10	128135327	128135328	A00758:247:H2MVHDSX3:4:1277:12653:26663/1	60	-
chr10	128198186	128198187	A00758:247:H2MVHDSX3:1:1155:7844:24752/1	60	+
chr10	130646615	130646616	A00758:247:H2MVHDSX3:2:1541:26033:10097/1	60	+
chr10	131168459	131168460	A00758:247:H2MVHDSX3:2:2161:20690:17534/1	60	+
chr10	132583711	132583712	A00758:247:H2MVHDSX3:1:1119:13955:13980/1	60	+
chr10	133404674	133404675	A00758:247:H2MVHDSX3:2:1442:1217:19758/1	60	+
chr10	133408454	133408455	A00758:247:H2MVHDSX3:2:2374:29134:23140	60	-
chr10	133461152	133461153	A00758:247:H2MVHDSX3:4:1156:28067:17879	60	-
chr10	133461153	133461154	A00758:247:H2MVHDSX3:1:1628:28483:13777/1	60	-
chr10	133465924	133465925	A00758:247:H2MVHDSX3:1:1120:25310:3897	60	+
chr10	133490649	133490650	A00758:247:H2MVHDSX3:1:1109:23312:35728	60	+
chr11	228462	228463	A00758:247:H2MVHDSX3:1:1107:1633:5259/1	60	+
chr11	229817	229818	A00758:247:H2MVHDSX3:2:1154:24542:29528/1	60	-
chr11	242191	242192	A00758:247:H2MVHDSX3:1:1145:16306:29888	60	+
chr11	247809	247810	A00758:247:H2MVHDSX3:2:1110:17074:27148/1	60	+
chr11	304844	304845	A00758:247:H2MVHDSX3:3:2401:16740:6402/1	60	-
chr11	339856	339857	A00758:247:H2MVHDSX3:1:1656:10863:4993/1	60	+
chr11	422110	422111	A00758:247:H2MVHDSX3:1:1669:3052:36933/1	60	+
chr11	464493	464494	A00758:247:H2MVHDSX3:1:1322:1443:5400	60	+
chr11	682093	682094	A00758:247:H2MVHDSX3:1:1111:32325:24596/1	60	+
chr11	749189	749190	A00758:247:H2MVHDSX3:2:1165:9091:36276	60	+
chr11	933665	933666	A00758:247:H2MVHDSX3:2:2437:14950:13197	60	+
chr11	1894391	1894392	A00758:247:H2MVHDSX3:3:1416:14525:18129	60	-
chr11	3826780	3826781	A00758:247:H2MVHDSX3:4:2562:25771:19163	60	-
chr11	3925387	3925388	A00758:247:H2MVHDSX3:3:2629:27453:22701	60	+
chr11	3969609	3969610	A00758:247:H2MVHDSX3:1:1150:2474:12226/1	60	-
chr11	4387626	4387627	A00758:247:H2MVHDSX3:4:1240:2528:9815	60	-
chr11	5665007	5665008	A00758:247:H2MVHDSX3:1:1126:3043:20885/1	60	+
chr11	5665868	5665869	A00758:247:H2MVHDSX3:2:1646:28917:23202	60	+
chr11	6490112	6490113	A00758:247:H2MVHDSX3:2:1553:10755:19711	60	+
chr11	6518073	6518074	A00758:247:H2MVHDSX3:2:1345:30318:22654/1	60	-
chr11	7736983	7736984	A00758:247:H2MVHDSX3:2:1210:3486:13667	60	+
chr11	9247062	9247063	A00758:247:H2MVHDSX3:3:1534:31213:29496/1	60	-
chr11	9406744	9406745	A00758:247:H2MVHDSX3:4:1138:9146:4178	60	+
chr11	9410181	9410182	A00758:247:H2MVHDSX3:1:1172:29441:32659/1	60	-
chr11	9416909	9416910	A00758:247:H2MVHDSX3:1:2212:22390:4163/1	60	+
chr11	9421246	9421247	A00758:247:H2MVHDSX3:4:2662:18828:19852	60	-
chr11	9423019	9423020	A00758:247:H2MVHDSX3:1:1171:17183:17315/1	60	+
chr11	9804409	9804410	A00758:247:H2MVHDSX3:1:1132:3161:35931/1	60	-
chr11	9863744	9863745	A00758:247:H2MVHDSX3:1:1112:7437:23954/1	60	-
chr11	9896606	9896607	A00758:247:H2MVHDSX3:2:1553:25066:6981/1	60	-
chr11	10238579	10238580	A00758:247:H2MVHDSX3:1:1109:10384:16752/1	60	-
chr11	10765033	10765034	A00758:247:H2MVHDSX3:1:1667:1072:24799/1	60	+
chr11	10772474	10772475	A00758:247:H2MVHDSX3:1:1108:26069:11350/1	60	+
chr11	11033956	11033957	A00758:247:H2MVHDSX3:1:2448:30752:22623	60	+
chr11	11948591	11948592	A00758:247:H2MVHDSX3:1:1607:27534:32706/1	60	-
chr11	11950363	11950364	A00758:247:H2MVHDSX3:1:2355:6795:30483/1	60	+
chr11	14554767	14554768	A00758:247:H2MVHDSX3:1:1143:25590:22075/1	60	+
chr11	14670350	14670351	A00758:247:H2MVHDSX3:2:2460:13928:32722/1	60	-
chr11	14785375	14785376	A00758:247:H2MVHDSX3:1:1154:14877:7153/1	60	+
chr11	14833852	14833853	A00758:247:H2MVHDSX3:1:1223:23231:16454/1	60	+
chr11	16240478	16240479	A00758:247:H2MVHDSX3:1:1251:25753:32753/1	60	+
chr11	16341694	16341695	A00758:247:H2MVHDSX3:1:2645:16197:17331/1	60	+
chr11	17136906	17136907	A00758:247:H2MVHDSX3:1:2435:10502:7811/1	60	-
chr11	17145495	17145496	A00758:247:H2MVHDSX3:1:1162:6912:20603/1	60	+
chr11	17315065	17315066	A00758:247:H2MVHDSX3:1:1658:11677:30608	60	+
chr11	18311601	18311602	A00758:247:H2MVHDSX3:2:1653:5710:6026/1	60	+
chr11	19122697	19122698	A00758:247:H2MVHDSX3:1:1104:2519:15436/1	60	+
chr11	20424210	20424211	A00758:247:H2MVHDSX3:1:1106:24632:3380/1	60	+
chr11	20558747	20558748	A00758:247:H2MVHDSX3:2:1150:6099:30029/1	60	+
chr11	20685411	20685412	A00758:247:H2MVHDSX3:1:1119:27959:23547/1	60	-
chr11	22825605	22825606	A00758:247:H2MVHDSX3:3:2173:28745:31391	60	+
chr11	23376726	23376727	A00758:247:H2MVHDSX3:2:1250:10673:8703/1	60	-
chr11	23560236	23560237	A00758:247:H2MVHDSX3:1:1264:2049:24079	60	+
chr11	24559751	24559752	A00758:247:H2MVHDSX3:1:1650:30816:7983/1	60	+
chr11	27427285	27427286	A00758:247:H2MVHDSX3:3:2529:29261:11083/1	60	+
chr11	28019454	28019455	A00758:247:H2MVHDSX3:1:1153:7093:5290/1	60	-
chr11	28033625	28033626	A00758:247:H2MVHDSX3:1:1404:3504:18677	60	+
chr11	28049993	28049994	A00758:247:H2MVHDSX3:1:1411:11930:28886/1	60	+
chr11	28115934	28115935	A00758:247:H2MVHDSX3:1:1421:15637:9565	60	-
chr11	28152330	28152331	A00758:247:H2MVHDSX3:1:1312:29866:5149/1	60	-
chr11	28162864	28162865	A00758:247:H2MVHDSX3:1:1115:31232:13495	60	-
chr11	28321477	28321478	A00758:247:H2MVHDSX3:1:1101:31675:1078/1	60	-
chr11	28402483	28402484	A00758:247:H2MVHDSX3:1:1153:5728:1110/1	60	-
chr11	31348746	31348747	A00758:247:H2MVHDSX3:3:2331:9426:29277	60	+
chr11	31489349	31489350	A00758:247:H2MVHDSX3:1:1214:21350:2362/1	60	+
chr11	31535191	31535192	A00758:247:H2MVHDSX3:1:1618:1687:24048/1	60	+
chr11	31649239	31649240	A00758:247:H2MVHDSX3:1:1168:17508:18035/1	60	+
chr11	32683339	32683340	A00758:247:H2MVHDSX3:1:1108:32108:28604/1	60	-
chr11	32910422	32910423	A00758:247:H2MVHDSX3:1:1114:20537:6934/1	60	-
chr11	32968905	32968906	A00758:247:H2MVHDSX3:1:1109:11053:4163/1	60	-
chr11	33476210	33476211	A00758:247:H2MVHDSX3:2:2449:25382:7341	60	+
chr11	34093622	34093623	A00758:247:H2MVHDSX3:3:1607:17020:20666/1	60	-
chr11	34104691	34104692	A00758:247:H2MVHDSX3:1:1178:15393:10551/1	60	+
chr11	34740490	34740491	A00758:247:H2MVHDSX3:2:2363:10095:28087/1	60	-
chr11	34963341	34963342	A00758:247:H2MVHDSX3:4:2341:9950:29496	60	-
chr11	34963654	34963655	A00758:247:H2MVHDSX3:2:2622:10836:17440	60	-
chr11	34963656	34963657	A00758:247:H2MVHDSX3:2:1578:30563:25363	60	-
chr11	34963657	34963658	A00758:247:H2MVHDSX3:2:1531:28076:17018	60	-
chr11	34990210	34990211	A00758:247:H2MVHDSX3:1:1557:6632:16830/1	60	+
chr11	34990742	34990743	A00758:247:H2MVHDSX3:1:1146:6280:4695/1	60	+
chr11	34992577	34992578	A00758:247:H2MVHDSX3:2:2172:31232:26616/1	60	+
chr11	34995604	34995605	A00758:247:H2MVHDSX3:3:1567:29875:20854/1	60	+
chr11	35196785	35196786	A00758:247:H2MVHDSX3:1:1348:30056:10802	60	-
chr11	35673321	35673322	A00758:247:H2MVHDSX3:4:1506:22272:5995	60	-
chr11	36471814	36471815	A00758:247:H2MVHDSX3:1:1245:25780:29481	60	-
chr11	36567675	36567676	A00758:247:H2MVHDSX3:1:1233:18738:4257/1	60	-
chr11	36571107	36571108	A00758:247:H2MVHDSX3:1:1377:4173:11162/1	60	+
chr11	36616102	36616103	A00758:247:H2MVHDSX3:1:1361:6017:7811/1	60	-
chr11	37013329	37013330	A00758:247:H2MVHDSX3:1:2454:18394:13902	60	-
chr11	37538893	37538894	A00758:247:H2MVHDSX3:1:1619:6081:34914/1	60	-
chr11	37540955	37540956	A00758:247:H2MVHDSX3:1:2258:31828:14465/1	60	+
chr11	37809748	37809749	A00758:247:H2MVHDSX3:2:1230:18005:2613	60	-
chr11	38203463	38203464	A00758:247:H2MVHDSX3:3:2607:5168:33489	60	-
chr11	38423975	38423976	A00758:247:H2MVHDSX3:1:1465:11243:10128/1	60	-
chr11	38554713	38554714	A00758:247:H2MVHDSX3:1:1473:13376:5462	60	-
chr11	38613197	38613198	A00758:247:H2MVHDSX3:1:1223:26856:5635/1	60	+
chr11	38930765	38930766	A00758:247:H2MVHDSX3:1:1578:29188:11835/1	60	+
chr11	40412357	40412358	A00758:247:H2MVHDSX3:1:2148:19135:30812	60	+
chr11	41767060	41767061	A00758:247:H2MVHDSX3:1:1132:15284:16532/1	60	+
chr11	42708870	42708871	A00758:247:H2MVHDSX3:4:2618:16938:33176	60	+
chr11	42790050	42790051	A00758:247:H2MVHDSX3:1:1141:28402:23469/1	60	-
chr11	43379647	43379648	A00758:247:H2MVHDSX3:1:1610:27995:32440/1	60	-
chr11	43823867	43823868	A00758:247:H2MVHDSX3:2:1518:24668:27868/1	60	-
chr11	43825729	43825730	A00758:247:H2MVHDSX3:1:2234:19171:7921/1	60	-
chr11	43827514	43827515	A00758:247:H2MVHDSX3:4:1353:22037:9659	60	+
chr11	44618806	44618807	A00758:247:H2MVHDSX3:1:2221:28655:21715/1	60	+
chr11	46028407	46028408	A00758:247:H2MVHDSX3:1:1257:5222:16892	60	-
chr11	46108698	46108699	A00758:247:H2MVHDSX3:2:2655:28718:11209	60	-
chr11	46629418	46629419	A00758:247:H2MVHDSX3:1:1274:12554:29966/1	60	+
chr11	46766456	46766457	A00758:247:H2MVHDSX3:1:1226:27633:18349/1	60	+
chr11	46811307	46811308	A00758:247:H2MVHDSX3:1:1562:4164:4069/1	60	+
chr11	47067975	47067976	A00758:247:H2MVHDSX3:1:1101:30282:24659/1	60	-
chr11	47295012	47295013	A00758:247:H2MVHDSX3:1:1117:14271:21574/1	60	-
chr11	47315376	47315377	A00758:247:H2MVHDSX3:1:1301:15637:2049/1	60	+
chr11	47703715	47703716	A00758:247:H2MVHDSX3:1:1243:30671:29246	60	-
chr11	47778644	47778645	A00758:247:H2MVHDSX3:1:1208:30391:24251/1	60	-
chr11	57408835	57408836	A00758:247:H2MVHDSX3:1:1229:6099:35164/1	60	-
chr11	58589556	58589557	A00758:247:H2MVHDSX3:1:1101:4282:13479/1	60	-
chr11	58605062	58605063	A00758:247:H2MVHDSX3:1:1307:6940:31485/1	60	+
chr11	58714662	58714663	A00758:247:H2MVHDSX3:2:1609:10456:16501	60	+
chr11	59647809	59647810	A00758:247:H2MVHDSX3:3:1339:19379:5901	60	+
chr11	59663877	59663878	A00758:247:H2MVHDSX3:4:1515:17626:2769	60	-
chr11	59821901	59821902	A00758:247:H2MVHDSX3:4:2175:10339:34084/1	60	-
chr11	61323978	61323979	A00758:247:H2MVHDSX3:1:1101:22336:21198	60	-
chr11	61406346	61406347	A00758:247:H2MVHDSX3:2:2357:2248:13119/1	60	+
chr11	61444004	61444005	A00758:247:H2MVHDSX3:4:1272:21079:24878/1	60	-
chr11	61841985	61841986	A00758:247:H2MVHDSX3:2:1276:13205:8359/1	60	-
chr11	61942073	61942074	A00758:247:H2MVHDSX3:3:2530:18810:15655/1	60	+
chr11	61997763	61997764	A00758:247:H2MVHDSX3:4:2125:21793:20666	60	-
chr11	62364084	62364085	A00758:247:H2MVHDSX3:1:1371:2519:10676/1	60	-
chr11	62562883	62562884	A00758:247:H2MVHDSX3:1:1110:6506:36213	60	-
chr11	62570335	62570336	A00758:247:H2MVHDSX3:1:2305:18014:25739	60	-
chr11	62571751	62571752	A00758:247:H2MVHDSX3:1:2618:24207:10316	60	-
chr11	62642332	62642333	A00758:247:H2MVHDSX3:2:1260:10628:30013	60	-
chr11	62669589	62669590	A00758:247:H2MVHDSX3:1:1273:29035:8688/1	60	-
chr11	62721022	62721023	A00758:247:H2MVHDSX3:3:1140:21838:7341/1	60	+
chr11	62741856	62741857	A00758:247:H2MVHDSX3:1:1301:26124:10911/1	60	+
chr11	62765373	62765374	A00758:247:H2MVHDSX3:1:1312:7410:33552/1	60	+
chr11	62859496	62859497	A00758:247:H2MVHDSX3:1:1115:16776:7373/1	60	+
chr11	62866731	62866732	A00758:247:H2MVHDSX3:1:1177:30400:28338/1	60	+
chr11	62867918	62867919	A00758:247:H2MVHDSX3:2:1248:28113:3677/1	60	-
chr11	62868886	62868887	A00758:247:H2MVHDSX3:1:1456:20781:11334	60	-
chr11	62869863	62869864	A00758:247:H2MVHDSX3:1:1213:18900:10175/1	60	+
chr11	62873264	62873265	A00758:247:H2MVHDSX3:1:1110:12346:34741/1	60	+
chr11	62876575	62876576	A00758:247:H2MVHDSX3:1:1324:1045:35900/1	60	-
chr11	63585389	63585390	A00758:247:H2MVHDSX3:1:1138:16649:27539/1	60	-
chr11	63646355	63646356	A00758:247:H2MVHDSX3:1:2449:17137:14857/1	60	-
chr11	63656309	63656310	A00758:247:H2MVHDSX3:1:1154:31403:1172	60	-
chr11	63657537	63657538	A00758:247:H2MVHDSX3:1:1133:7663:12853/1	60	+
chr11	63688009	63688010	A00758:247:H2MVHDSX3:1:1105:17354:2613/1	60	-
chr11	63719442	63719443	A00758:247:H2MVHDSX3:2:2369:28221:12821/1	60	-
chr11	63724980	63724981	A00758:247:H2MVHDSX3:1:1247:12283:27899/1	60	+
chr11	63856246	63856247	A00758:247:H2MVHDSX3:1:1301:17734:24471/1	60	-
chr11	63857226	63857227	A00758:247:H2MVHDSX3:2:2327:15176:34726/1	60	-
chr11	63976755	63976756	A00758:247:H2MVHDSX3:1:1456:13729:20134	60	-
chr11	64191267	64191268	A00758:247:H2MVHDSX3:1:1101:32588:33035/1	60	-
chr11	64201941	64201942	A00758:247:H2MVHDSX3:3:1234:22010:11804/1	60	+
chr11	64203352	64203353	A00758:247:H2MVHDSX3:2:1678:6307:34303/1	60	+
chr11	64213841	64213842	A00758:247:H2MVHDSX3:1:1255:12283:32377/1	60	+
chr11	64774371	64774372	A00758:247:H2MVHDSX3:1:1129:13756:3239/1	60	+
chr11	64775691	64775692	A00758:247:H2MVHDSX3:3:2604:22770:35665	60	-
chr11	64775998	64775999	A00758:247:H2MVHDSX3:1:1337:28474:16548	60	-
chr11	64776816	64776817	A00758:247:H2MVHDSX3:1:1143:6108:4648/1	60	-
chr11	65196028	65196029	A00758:247:H2MVHDSX3:1:1104:12319:9549/1	60	+
chr11	65196841	65196842	A00758:247:H2MVHDSX3:1:1157:19859:10802	60	+
chr11	65197122	65197123	A00758:247:H2MVHDSX3:4:2654:31729:13385	60	-
chr11	65240216	65240217	A00758:247:H2MVHDSX3:2:2168:11948:10473	60	-
chr11	65264671	65264672	A00758:247:H2MVHDSX3:2:2155:14317:24283	60	+
chr11	65265302	65265303	A00758:247:H2MVHDSX3:1:1506:18493:12352/1	60	+
chr11	65266228	65266229	A00758:247:H2MVHDSX3:1:2570:5150:10097	60	-
chr11	65280080	65280081	A00758:247:H2MVHDSX3:1:1569:21079:36526/1	60	+
chr11	65338187	65338188	A00758:247:H2MVHDSX3:1:2213:18973:20259	60	+
chr11	65344126	65344127	A00758:247:H2MVHDSX3:1:1167:24713:6684/1	60	+
chr11	65344128	65344129	A00758:247:H2MVHDSX3:1:2173:7627:4648/1	60	+
chr11	65408169	65408170	A00758:247:H2MVHDSX3:1:2349:30418:11992/1	60	-
chr11	65438752	65438753	A00758:247:H2MVHDSX3:1:1530:25952:19820/1	60	-
chr11	65471853	65471854	A00758:247:H2MVHDSX3:1:1351:8811:32941/1	60	+
chr11	65567819	65567820	A00758:247:H2MVHDSX3:1:1124:30671:23265/1	60	+
chr11	65567932	65567933	A00758:247:H2MVHDSX3:1:2538:4869:5603/1	60	-
chr11	65603801	65603802	A00758:247:H2MVHDSX3:1:1166:32407:29997	60	+
chr11	65972122	65972123	A00758:247:H2MVHDSX3:1:1136:29423:12524/1	60	-
chr11	66064587	66064588	A00758:247:H2MVHDSX3:1:1139:2663:14779/1	60	+
chr11	66064884	66064885	A00758:247:H2MVHDSX3:1:2457:6253:11569	60	-
chr11	66100015	66100016	A00758:247:H2MVHDSX3:1:1429:18837:16705/1	60	+
chr11	66105426	66105427	A00758:247:H2MVHDSX3:2:2271:28899:19225	60	-
chr11	66110917	66110918	A00758:247:H2MVHDSX3:1:1108:24903:20823/1	60	+
chr11	66143733	66143734	A00758:247:H2MVHDSX3:4:2511:15347:8563/1	60	-
chr11	66351509	66351510	A00758:247:H2MVHDSX3:1:1121:5584:29763/1	60	+
chr11	66519225	66519226	A00758:247:H2MVHDSX3:1:1113:32714:16250/1	60	-
chr11	66600342	66600343	A00758:247:H2MVHDSX3:2:2319:11605:34084	60	-
chr11	66660216	66660217	A00758:247:H2MVHDSX3:1:1127:24361:9862/1	60	-
chr11	66769051	66769052	A00758:247:H2MVHDSX3:1:1214:31141:1000/1	60	+
chr11	66788047	66788048	A00758:247:H2MVHDSX3:1:1103:20835:6136/1	60	+
chr11	66807214	66807215	A00758:247:H2MVHDSX3:1:1228:20600:9862/1	60	-
chr11	67092070	67092071	A00758:247:H2MVHDSX3:3:2672:21820:27633	60	-
chr11	67138355	67138356	A00758:247:H2MVHDSX3:4:1249:31756:29841	60	-
chr11	67145533	67145534	A00758:247:H2MVHDSX3:1:1275:31774:30342/1	60	+
chr11	67153103	67153104	A00758:247:H2MVHDSX3:1:2163:23484:17957	60	-
chr11	67160454	67160455	A00758:247:H2MVHDSX3:1:1165:23222:19445/1	60	+
chr11	67161421	67161422	A00758:247:H2MVHDSX3:1:1250:26874:21292/1	60	-
chr11	67162866	67162867	A00758:247:H2MVHDSX3:3:1672:13476:20447	60	-
chr11	67176212	67176213	A00758:247:H2MVHDSX3:2:2508:6623:18599/1	60	+
chr11	67177060	67177061	A00758:247:H2MVHDSX3:1:2332:2754:9361/1	60	-
chr11	67180378	67180379	A00758:247:H2MVHDSX3:1:1110:28067:24424/1	60	+
chr11	67190017	67190018	A00758:247:H2MVHDSX3:1:2476:20057:3568	60	-
chr11	67194631	67194632	A00758:247:H2MVHDSX3:1:1322:15835:23625/1	60	-
chr11	67214240	67214241	A00758:247:H2MVHDSX3:1:1571:23619:25739	60	+
chr11	67221161	67221162	A00758:247:H2MVHDSX3:1:1243:21414:34788/1	60	+
chr11	67225535	67225536	A00758:247:H2MVHDSX3:4:2354:24804:18928/1	60	-
chr11	67229972	67229973	A00758:247:H2MVHDSX3:3:2206:11369:30295	60	+
chr11	67280532	67280533	A00758:247:H2MVHDSX3:3:2233:31485:33974	60	+
chr11	67293591	67293592	A00758:247:H2MVHDSX3:1:1219:25355:14027/1	60	-
chr11	67294532	67294533	A00758:247:H2MVHDSX3:2:2564:8675:36370/1	60	-
chr11	67295190	67295191	A00758:247:H2MVHDSX3:1:1213:5005:15828	60	+
chr11	67487819	67487820	A00758:247:H2MVHDSX3:1:1161:21784:33082/1	60	+
chr11	67491217	67491218	A00758:247:H2MVHDSX3:1:1133:27588:15045/1	60	-
chr11	67798776	67798777	A00758:247:H2MVHDSX3:1:1649:22941:3615	60	+
chr11	68028447	68028448	A00758:247:H2MVHDSX3:2:2467:29948:20447/1	60	+
chr11	68083743	68083744	A00758:247:H2MVHDSX3:4:2275:32633:34992	60	-
chr11	68171598	68171599	A00758:247:H2MVHDSX3:1:1312:3947:16971/1	60	+
chr11	68172954	68172955	A00758:247:H2MVHDSX3:1:1164:28800:20776/1	60	+
chr11	68462918	68462919	A00758:247:H2MVHDSX3:2:1176:18032:34444/1	60	+
chr11	68510372	68510373	A00758:247:H2MVHDSX3:1:1106:5385:21934/1	60	-
chr11	68536079	68536080	A00758:247:H2MVHDSX3:1:1122:20374:13855/1	60	+
chr11	68544415	68544416	A00758:247:H2MVHDSX3:1:1119:10574:6684/1	60	-
chr11	68546154	68546155	A00758:247:H2MVHDSX3:1:1101:14733:2080/1	60	+
chr11	68568043	68568044	A00758:247:H2MVHDSX3:4:1137:23936:6433	60	-
chr11	68568045	68568046	A00758:247:H2MVHDSX3:1:1150:32271:18396	60	-
chr11	68575546	68575547	A00758:247:H2MVHDSX3:1:1107:21314:22060/1	60	-
chr11	68786910	68786911	A00758:247:H2MVHDSX3:1:1131:27923:13056/1	60	-
chr11	68896368	68896369	A00758:247:H2MVHDSX3:1:2554:9182:33677/1	60	-
chr11	68921232	68921233	A00758:247:H2MVHDSX3:1:1256:23827:18458/1	60	-
chr11	70312427	70312428	A00758:247:H2MVHDSX3:1:1329:29767:20040	60	+
chr11	71818189	71818190	A00758:247:H2MVHDSX3:3:2548:16993:31829	60	-
chr11	71940945	71940946	A00758:247:H2MVHDSX3:4:2532:6352:12900	60	-
chr11	71952165	71952166	A00758:247:H2MVHDSX3:1:2130:26693:30436/1	60	-
chr11	71971643	71971644	A00758:247:H2MVHDSX3:1:1108:22996:19899/1	60	+
chr11	72337810	72337811	A00758:247:H2MVHDSX3:1:1115:19587:7200/1	60	+
chr11	72872662	72872663	A00758:247:H2MVHDSX3:3:1568:12373:33411/1	60	+
chr11	73059521	73059522	A00758:247:H2MVHDSX3:1:1234:25021:12070/1	60	-
chr11	73546327	73546328	A00758:247:H2MVHDSX3:1:1351:11894:27383/1	60	-
chr11	73994298	73994299	A00758:247:H2MVHDSX3:2:2571:27534:13041	60	+
chr11	74146304	74146305	A00758:247:H2MVHDSX3:1:1556:7690:34131/1	60	-
chr11	74369352	74369353	A00758:247:H2MVHDSX3:1:1407:3016:35837/1	60	+
chr11	74384310	74384311	A00758:247:H2MVHDSX3:1:1554:24731:18270/1	60	+
chr11	74979563	74979564	A00758:247:H2MVHDSX3:1:1116:30752:34303/1	60	+
chr11	74992640	74992641	A00758:247:H2MVHDSX3:2:1323:20799:19006	60	-
chr11	75403370	75403371	A00758:247:H2MVHDSX3:3:1225:2311:14763	60	-
chr11	75822556	75822557	A00758:247:H2MVHDSX3:1:1109:13892:13088/1	60	+
chr11	75985277	75985278	A00758:247:H2MVHDSX3:1:1452:30743:3787/1	60	+
chr11	75985668	75985669	A00758:247:H2MVHDSX3:1:1145:17915:27665/1	60	+
chr11	75987982	75987983	A00758:247:H2MVHDSX3:3:2666:26865:10441/1	60	+
chr11	76046205	76046206	A00758:247:H2MVHDSX3:4:2434:21721:16814	60	+
chr11	76470489	76470490	A00758:247:H2MVHDSX3:1:1120:22046:2315/1	60	-
chr11	77001869	77001870	A00758:247:H2MVHDSX3:1:1576:7410:23312/1	60	+
chr11	77905699	77905700	A00758:247:H2MVHDSX3:1:1135:2076:5024/1	60	+
chr11	77999690	77999691	A00758:247:H2MVHDSX3:4:2140:19135:33818/1	60	-
chr11	78362206	78362207	A00758:247:H2MVHDSX3:1:1135:31304:5885/1	60	+
chr11	78488899	78488900	A00758:247:H2MVHDSX3:1:1104:10917:14387/1	60	+
chr11	79365931	79365932	A00758:247:H2MVHDSX3:1:1132:6162:30984/1	60	+
chr11	82725644	82725645	A00758:247:H2MVHDSX3:1:1141:28619:11694/1	60	+
chr11	82903982	82903983	A00758:247:H2MVHDSX3:1:1105:17779:36448/1	60	+
chr11	82922511	82922512	A00758:247:H2MVHDSX3:2:1663:27887:30968	60	-
chr11	82922512	82922513	A00758:247:H2MVHDSX3:1:2415:11623:1423	60	-
chr11	83161046	83161047	A00758:247:H2MVHDSX3:1:1206:11062:32111/1	60	+
chr11	83262674	83262675	A00758:247:H2MVHDSX3:1:1252:8377:36135	60	+
chr11	85658047	85658048	A00758:247:H2MVHDSX3:3:2410:27588:36683	60	-
chr11	85985773	85985774	A00758:247:H2MVHDSX3:1:1669:20383:17910/1	60	+
chr11	86004089	86004090	A00758:247:H2MVHDSX3:1:1149:2908:14575/1	60	-
chr11	86030850	86030851	A00758:247:H2MVHDSX3:2:1508:14859:16673/1	60	+
chr11	86047953	86047954	A00758:247:H2MVHDSX3:1:1159:27850:19601/1	60	-
chr11	86091146	86091147	A00758:247:H2MVHDSX3:1:2666:29993:13761	60	+
chr11	86265003	86265004	A00758:247:H2MVHDSX3:1:1552:16586:14904/1	60	+
chr11	87101406	87101407	A00758:247:H2MVHDSX3:1:1161:8712:20462/1	60	-
chr11	87210993	87210994	A00758:247:H2MVHDSX3:2:1665:22299:14716	60	-
chr11	87269298	87269299	A00758:247:H2MVHDSX3:1:1618:20039:35697/1	60	+
chr11	87308102	87308103	A00758:247:H2MVHDSX3:1:1374:22019:33708/1	60	-
chr11	87320902	87320903	A00758:247:H2MVHDSX3:1:2107:13476:32910	60	-
chr11	88284217	88284218	A00758:247:H2MVHDSX3:1:2326:23701:24533	60	-
chr11	88332680	88332681	A00758:247:H2MVHDSX3:1:1271:22516:35947/1	60	-
chr11	88642622	88642623	A00758:247:H2MVHDSX3:1:2121:11360:24330/1	60	-
chr11	89609706	89609707	A00758:247:H2MVHDSX3:4:2266:17083:29731	60	+
chr11	90196867	90196868	A00758:247:H2MVHDSX3:1:1166:5394:2534/1	60	-
chr11	90209107	90209108	A00758:247:H2MVHDSX3:1:1125:5484:17065/1	60	+
chr11	90209109	90209110	A00758:247:H2MVHDSX3:2:1261:9037:2206	60	+
chr11	90216362	90216363	A00758:247:H2MVHDSX3:1:1678:7247:23124/1	60	-
chr11	90356046	90356047	A00758:247:H2MVHDSX3:1:1108:18647:4539/1	60	-
chr11	90536469	90536470	A00758:247:H2MVHDSX3:1:1109:14507:22858/1	60	+
chr11	90606494	90606495	A00758:247:H2MVHDSX3:1:1105:22164:9659/1	60	+
chr11	90785112	90785113	A00758:247:H2MVHDSX3:2:1530:10131:20353	60	+
chr11	93165123	93165124	A00758:247:H2MVHDSX3:1:1141:18593:18944/1	60	-
chr11	93442212	93442213	A00758:247:H2MVHDSX3:1:1155:15682:5478	60	+
chr11	93677478	93677479	A00758:247:H2MVHDSX3:1:1116:32181:10661/1	60	+
chr11	93731959	93731960	A00758:247:H2MVHDSX3:1:2112:2781:6277/1	60	+
chr11	93751635	93751636	A00758:247:H2MVHDSX3:4:2234:2401:10066	60	-
chr11	93795338	93795339	A00758:247:H2MVHDSX3:1:1528:7075:16595/1	60	-
chr11	94159575	94159576	A00758:247:H2MVHDSX3:1:1603:6858:9017/1	60	-
chr11	94236375	94236376	A00758:247:H2MVHDSX3:1:1677:9887:3458/1	60	-
chr11	94250338	94250339	A00758:247:H2MVHDSX3:1:1601:3486:16329/1	60	+
chr11	94418147	94418148	A00758:247:H2MVHDSX3:1:1422:2374:30812/1	60	-
chr11	94827216	94827217	A00758:247:H2MVHDSX3:2:2235:2049:18192	60	-
chr11	94964174	94964175	A00758:247:H2MVHDSX3:1:1474:1470:3724/1	60	-
chr11	94968075	94968076	A00758:247:H2MVHDSX3:2:1542:25744:1799/1	60	+
chr11	95094226	95094227	A00758:247:H2MVHDSX3:1:2361:22254:13166	60	+
chr11	95115343	95115344	A00758:247:H2MVHDSX3:1:2207:4562:4038/1	60	-
chr11	95875414	95875415	A00758:247:H2MVHDSX3:2:1520:2926:15796	60	-
chr11	96100500	96100501	A00758:247:H2MVHDSX3:3:1219:6696:11584	60	+
chr11	96366833	96366834	A00758:247:H2MVHDSX3:1:1525:4869:5791/1	60	+
chr11	96375632	96375633	A00758:247:H2MVHDSX3:1:1211:26006:7326/1	60	-
chr11	97095519	97095520	A00758:247:H2MVHDSX3:3:2456:19416:11569/1	60	-
chr11	102359571	102359572	A00758:247:H2MVHDSX3:3:1278:24849:36260/1	60	+
chr11	103082074	103082075	A00758:247:H2MVHDSX3:1:1177:17716:10066/1	60	-
chr11	103161590	103161591	A00758:247:H2MVHDSX3:1:1233:25138:4476/1	60	+
chr11	103185645	103185646	A00758:247:H2MVHDSX3:1:1122:32913:8140/1	60	-
chr11	103188992	103188993	A00758:247:H2MVHDSX3:1:1223:22562:8375/1	60	+
chr11	103196058	103196059	A00758:247:H2MVHDSX3:4:1372:10872:7294/1	60	-
chr11	103209878	103209879	A00758:247:H2MVHDSX3:1:1335:22860:28933/1	60	-
chr11	103281162	103281163	A00758:247:H2MVHDSX3:1:1112:16342:1799/1	60	-
chr11	103281798	103281799	A00758:247:H2MVHDSX3:1:1246:28637:33739/1	60	+
chr11	103406867	103406868	A00758:247:H2MVHDSX3:1:2449:16776:1955/1	60	+
chr11	104315890	104315891	A00758:247:H2MVHDSX3:2:1501:13015:25128	60	+
chr11	105349482	105349483	A00758:247:H2MVHDSX3:4:2108:12102:1595	60	-
chr11	105909490	105909491	A00758:247:H2MVHDSX3:1:2367:20012:23907/1	60	+
chr11	106069704	106069705	A00758:247:H2MVHDSX3:1:1211:10963:12367/1	60	-
chr11	106087223	106087224	A00758:247:H2MVHDSX3:1:1161:26304:3239/1	60	+
chr11	106927775	106927776	A00758:247:H2MVHDSX3:4:1301:12626:3192/1	60	+
chr11	107437247	107437248	A00758:247:H2MVHDSX3:1:1460:10782:19820/1	60	+
chr11	107503518	107503519	A00758:247:H2MVHDSX3:1:1345:17363:9925/1	60	-
chr11	107524289	107524290	A00758:247:H2MVHDSX3:1:1365:1922:14559/1	60	+
chr11	108053037	108053038	A00758:247:H2MVHDSX3:1:1126:24605:2174/1	60	+
chr11	108062802	108062803	A00758:247:H2MVHDSX3:3:1645:6090:25003/1	60	+
chr11	108280542	108280543	A00758:247:H2MVHDSX3:1:1411:16902:30264	60	+
chr11	108682332	108682333	A00758:247:H2MVHDSX3:2:2151:22851:7529	60	+
chr11	108924244	108924245	A00758:247:H2MVHDSX3:3:1324:22417:2237/1	60	-
chr11	108924245	108924246	A00758:247:H2MVHDSX3:1:1151:25807:6668/1	60	-
chr11	111643313	111643314	A00758:247:H2MVHDSX3:1:1116:1199:24079/1	60	+
chr11	111722380	111722381	A00758:247:H2MVHDSX3:1:1234:32823:17566/1	60	+
chr11	111835232	111835233	A00758:247:H2MVHDSX3:3:1270:16450:13730	60	-
chr11	112042384	112042385	A00758:247:H2MVHDSX3:1:1369:12997:18082/1	60	+
chr11	113758417	113758418	A00758:247:H2MVHDSX3:1:1103:28565:1517/1	60	+
chr11	113851597	113851598	A00758:247:H2MVHDSX3:3:1409:31494:26068/1	60	-
chr11	117045591	117045592	A00758:247:H2MVHDSX3:2:1456:30490:13338	60	-
chr11	117045593	117045594	A00758:247:H2MVHDSX3:1:1271:5493:21371/1	60	-
chr11	117068848	117068849	A00758:247:H2MVHDSX3:4:2211:12418:8249	60	-
chr11	117071347	117071348	A00758:247:H2MVHDSX3:2:2456:16007:21919/1	60	+
chr11	117161531	117161532	A00758:247:H2MVHDSX3:1:1370:24623:14544	60	+
chr11	117252906	117252907	A00758:247:H2MVHDSX3:1:2624:28989:27398/1	60	-
chr11	118370140	118370141	A00758:247:H2MVHDSX3:1:1172:7084:19210/1	60	-
chr11	118480677	118480678	A00758:247:H2MVHDSX3:1:1315:6795:7842/1	60	-
chr11	118486473	118486474	A00758:247:H2MVHDSX3:1:1108:15890:5932/1	60	-
chr11	118495478	118495479	A00758:247:H2MVHDSX3:1:1456:19940:18333	60	-
chr11	118495480	118495481	A00758:247:H2MVHDSX3:1:1165:31159:13369/1	60	-
chr11	118498369	118498370	A00758:247:H2MVHDSX3:1:1217:6596:23970/1	60	+
chr11	118778518	118778519	A00758:247:H2MVHDSX3:1:1247:30752:8187/1	60	-
chr11	118999995	118999996	A00758:247:H2MVHDSX3:1:1128:16993:3114	60	-
chr11	119083056	119083057	A00758:247:H2MVHDSX3:2:2510:6885:4554	60	-
chr11	119241210	119241211	A00758:247:H2MVHDSX3:1:1430:16098:4883/1	60	+
chr11	119254590	119254591	A00758:247:H2MVHDSX3:1:2260:19831:14982	60	-
chr11	119279752	119279753	A00758:247:H2MVHDSX3:1:1142:3143:22905/1	60	+
chr11	119281217	119281218	A00758:247:H2MVHDSX3:1:1128:22905:14356/1	60	+
chr11	120167368	120167369	A00758:247:H2MVHDSX3:1:2560:1172:9314	60	+
chr11	121058681	121058682	A00758:247:H2MVHDSX3:1:1216:11044:31548/1	60	-
chr11	121082979	121082980	A00758:247:H2MVHDSX3:1:1107:12780:34334/1	60	-
chr11	122452766	122452767	A00758:247:H2MVHDSX3:1:2653:29387:28714	60	-
chr11	122705451	122705452	A00758:247:H2MVHDSX3:2:1418:28185:6026	60	-
chr11	122777649	122777650	A00758:247:H2MVHDSX3:1:1553:21766:34334	60	+
chr11	122806471	122806472	A00758:247:H2MVHDSX3:1:1605:11279:12727	60	+
chr11	123399853	123399854	A00758:247:H2MVHDSX3:3:2460:7048:3020/1	60	-
chr11	125894459	125894460	A00758:247:H2MVHDSX3:1:1634:12590:25739/1	60	-
chr11	126014622	126014623	A00758:247:H2MVHDSX3:1:1145:11677:28604	60	-
chr11	126227756	126227757	A00758:247:H2MVHDSX3:1:1260:12997:27445/1	60	-
chr11	127872174	127872175	A00758:247:H2MVHDSX3:3:2561:20012:27602/1	60	-
chr11	128193369	128193370	A00758:247:H2MVHDSX3:1:1257:14398:6637	60	+
chr11	128471935	128471936	A00758:247:H2MVHDSX3:1:1165:26549:5008/1	60	-
chr11	128487004	128487005	A00758:247:H2MVHDSX3:1:1620:15845:20666/1	60	+
chr11	128494856	128494857	A00758:247:H2MVHDSX3:1:1106:5593:35352/1	60	-
chr11	128513245	128513246	A00758:247:H2MVHDSX3:1:1108:8015:35728/1	60	+
chr11	128538255	128538256	A00758:247:H2MVHDSX3:1:1124:28257:4930/1	60	+
chr11	133501163	133501164	A00758:247:H2MVHDSX3:1:1123:14353:7748	60	+
chr11	134215753	134215754	A00758:247:H2MVHDSX3:1:1105:18385:21997/1	60	+
chr11	134273088	134273089	A00758:247:H2MVHDSX3:4:2512:26250:15859	60	+
chr11	134357761	134357762	A00758:247:H2MVHDSX3:1:1623:25102:1219/1	60	-
chr11	134438051	134438052	A00758:247:H2MVHDSX3:1:1625:13205:10802	60	+
chr11	134493400	134493401	A00758:247:H2MVHDSX3:4:2202:9860:9518/1	60	-
chr12	186173	186174	A00758:247:H2MVHDSX3:1:1131:11713:11350/1	60	+
chr12	186174	186175	A00758:247:H2MVHDSX3:1:1463:22525:7059/1	60	+
chr12	274940	274941	A00758:247:H2MVHDSX3:1:1112:26042:13933/1	60	+
chr12	324318	324319	A00758:247:H2MVHDSX3:3:2454:25048:35947/1	60	-
chr12	617963	617964	A00758:247:H2MVHDSX3:1:1669:22806:7576	60	+
chr12	617964	617965	A00758:247:H2MVHDSX3:1:1154:20961:35603/1	60	+
chr12	758838	758839	A00758:247:H2MVHDSX3:1:1554:28402:15483	60	-
chr12	810404	810405	A00758:247:H2MVHDSX3:1:1113:26467:19680/1	60	-
chr12	850824	850825	A00758:247:H2MVHDSX3:2:2270:18059:17300/1	60	+
chr12	863071	863072	A00758:247:H2MVHDSX3:1:1205:7075:17597/1	60	-
chr12	875225	875226	A00758:247:H2MVHDSX3:1:1124:29288:11537/1	60	-
chr12	1069408	1069409	A00758:247:H2MVHDSX3:4:1163:27570:25786/1	60	+
chr12	1319776	1319777	A00758:247:H2MVHDSX3:1:1270:30273:8891/1	60	+
chr12	1360098	1360099	A00758:247:H2MVHDSX3:3:1428:18213:20447	60	+
chr12	1477882	1477883	A00758:247:H2MVHDSX3:1:2406:16378:25974	60	-
chr12	1759759	1759760	A00758:247:H2MVHDSX3:3:2169:9299:28056/1	60	+
chr12	1768599	1768600	A00758:247:H2MVHDSX3:1:1113:8052:21324/1	60	-
chr12	1906869	1906870	A00758:247:H2MVHDSX3:1:1433:13413:33332	60	+
chr12	3709207	3709208	A00758:247:H2MVHDSX3:3:1564:28040:8281	60	-
chr12	4528697	4528698	A00758:247:H2MVHDSX3:1:1337:16486:18082/1	60	+
chr12	4560032	4560033	A00758:247:H2MVHDSX3:2:2212:16911:36980/1	60	+
chr12	4677718	4677719	A00758:247:H2MVHDSX3:2:1249:25735:34601/1	60	+
chr12	6517410	6517411	A00758:247:H2MVHDSX3:1:1253:2230:27148/1	60	+
chr12	6517412	6517413	A00758:247:H2MVHDSX3:1:1201:13078:6449/1	60	+
chr12	6582397	6582398	A00758:247:H2MVHDSX3:1:1130:27724:25927/1	60	-
chr12	6583328	6583329	A00758:247:H2MVHDSX3:2:1201:25012:1000	60	-
chr12	6593602	6593603	A00758:247:H2MVHDSX3:1:1156:18900:5541/1	60	+
chr12	6656293	6656294	A00758:247:H2MVHDSX3:3:2406:32651:3302/1	60	+
chr12	6670239	6670240	A00758:247:H2MVHDSX3:1:1366:12066:13432/1	60	+
chr12	6678843	6678844	A00758:247:H2MVHDSX3:2:2415:12192:36229/1	60	-
chr12	6728800	6728801	A00758:247:H2MVHDSX3:1:2342:23981:17628/1	60	+
chr12	6786315	6786316	A00758:247:H2MVHDSX3:2:1501:30083:21934	60	+
chr12	6799367	6799368	A00758:247:H2MVHDSX3:2:2568:6081:13589/1	60	-
chr12	6799368	6799369	A00758:247:H2MVHDSX3:4:2228:23818:11647/1	60	-
chr12	6800906	6800907	A00758:247:H2MVHDSX3:1:2523:3414:14982	60	-
chr12	6884951	6884952	A00758:247:H2MVHDSX3:1:1453:10972:7122/1	60	-
chr12	6992242	6992243	A00758:247:H2MVHDSX3:1:1228:32570:16344/1	60	-
chr12	7009023	7009024	A00758:247:H2MVHDSX3:1:1612:1561:20228/1	60	+
chr12	7009464	7009465	A00758:247:H2MVHDSX3:2:2272:10782:10645/1	60	+
chr12	8716289	8716290	A00758:247:H2MVHDSX3:1:1143:32642:5916/1	60	+
chr12	8718196	8718197	A00758:247:H2MVHDSX3:1:1105:20717:30138	60	-
chr12	8737171	8737172	A00758:247:H2MVHDSX3:4:1371:25545:11475	60	+
chr12	9532135	9532136	A00758:247:H2MVHDSX3:4:2657:18168:13322	60	-
chr12	9623903	9623904	A00758:247:H2MVHDSX3:1:1535:29704:10410/1	60	-
chr12	10068558	10068559	A00758:247:H2MVHDSX3:1:1103:6370:15248/1	60	+
chr12	10521055	10521056	A00758:247:H2MVHDSX3:1:1673:24117:1360/1	60	+
chr12	10594864	10594865	A00758:247:H2MVHDSX3:1:1453:29975:6809/1	60	-
chr12	10597917	10597918	A00758:247:H2MVHDSX3:1:1170:32524:34898/1	60	-
chr12	11683930	11683931	A00758:247:H2MVHDSX3:1:1153:31006:5901/1	60	+
chr12	11867861	11867862	A00758:247:H2MVHDSX3:1:1133:17273:15374/1	60	-
chr12	11882457	11882458	A00758:247:H2MVHDSX3:1:1125:16333:6230/1	60	-
chr12	11882459	11882460	A00758:247:H2MVHDSX3:1:1108:32588:8860/1	60	-
chr12	12013424	12013425	A00758:247:H2MVHDSX3:3:2506:11532:3897/1	60	+
chr12	12366498	12366499	A00758:247:H2MVHDSX3:1:1112:11840:17675/1	60	-
chr12	12751445	12751446	A00758:247:H2MVHDSX3:3:1273:10529:1595	60	-
chr12	13048796	13048797	A00758:247:H2MVHDSX3:2:2542:15609:8140	60	-
chr12	13067593	13067594	A00758:247:H2MVHDSX3:4:1365:9173:4069/1	60	-
chr12	14374211	14374212	A00758:247:H2MVHDSX3:1:2425:13105:33802	60	-
chr12	14381969	14381970	A00758:247:H2MVHDSX3:1:1355:16595:8030/1	60	-
chr12	14387860	14387861	A00758:247:H2MVHDSX3:1:1405:17635:18067/1	60	-
chr12	14401294	14401295	A00758:247:H2MVHDSX3:2:1546:27642:15139/1	60	-
chr12	14451161	14451162	A00758:247:H2MVHDSX3:1:2320:13223:1971/1	60	+
chr12	14462610	14462611	A00758:247:H2MVHDSX3:2:2265:28122:1658/1	60	+
chr12	14943097	14943098	A00758:247:H2MVHDSX3:4:2250:9787:8829/1	60	-
chr12	15982641	15982642	A00758:247:H2MVHDSX3:4:1445:19669:1235/1	60	-
chr12	16230766	16230767	A00758:247:H2MVHDSX3:4:2403:10086:26913	60	-
chr12	16354031	16354032	A00758:247:H2MVHDSX3:1:1265:19506:10410/1	60	+
chr12	19158724	19158725	A00758:247:H2MVHDSX3:1:1104:26630:23657/1	60	-
chr12	19174114	19174115	A00758:247:H2MVHDSX3:1:1421:22010:23860/1	60	-
chr12	19227495	19227496	A00758:247:H2MVHDSX3:1:1132:8006:31704/1	60	-
chr12	19334054	19334055	A00758:247:H2MVHDSX3:1:1416:19253:24502/1	60	+
chr12	19342911	19342912	A00758:247:H2MVHDSX3:1:1301:9625:13808	60	-
chr12	19459834	19459835	A00758:247:H2MVHDSX3:1:1147:5593:34068/1	60	+
chr12	19471975	19471976	A00758:247:H2MVHDSX3:1:1137:1199:19257/1	60	-
chr12	19502777	19502778	A00758:247:H2MVHDSX3:2:1312:22046:32440/1	60	+
chr12	20009273	20009274	A00758:247:H2MVHDSX3:3:1447:25111:32612/1	60	-
chr12	21476304	21476305	A00758:247:H2MVHDSX3:1:1164:5403:35055/1	60	+
chr12	21564356	21564357	A00758:247:H2MVHDSX3:2:1101:17526:27712	60	+
chr12	21606547	21606548	A00758:247:H2MVHDSX3:1:1240:26539:12164/1	60	+
chr12	21642534	21642535	A00758:247:H2MVHDSX3:1:1139:10728:6167/1	60	+
chr12	21642536	21642537	A00758:247:H2MVHDSX3:1:1610:5791:28995/1	60	+
chr12	22479433	22479434	A00758:247:H2MVHDSX3:1:1252:31069:21605/1	60	+
chr12	22502804	22502805	A00758:247:H2MVHDSX3:1:1135:17128:10614	60	+
chr12	22513505	22513506	A00758:247:H2MVHDSX3:1:1206:10484:2425	60	+
chr12	22515212	22515213	A00758:247:H2MVHDSX3:2:2352:15799:19805/1	60	-
chr12	22515626	22515627	A00758:247:H2MVHDSX3:1:1173:3468:2550/1	60	+
chr12	22517620	22517621	A00758:247:H2MVHDSX3:1:1224:30553:2581/1	60	+
chr12	22659643	22659644	A00758:247:H2MVHDSX3:1:1174:22137:12994/1	60	-
chr12	23242787	23242788	A00758:247:H2MVHDSX3:1:1276:2094:29387	60	-
chr12	23730789	23730790	A00758:247:H2MVHDSX3:1:1155:18973:8735/1	60	+
chr12	23877401	23877402	A00758:247:H2MVHDSX3:1:2363:5791:8265	60	-
chr12	24242216	24242217	A00758:247:H2MVHDSX3:1:1108:9525:13730/1	60	-
chr12	24422816	24422817	A00758:247:H2MVHDSX3:1:1254:11189:14732/1	60	+
chr12	24898283	24898284	A00758:247:H2MVHDSX3:4:2602:25644:16157	60	-
chr12	25075797	25075798	A00758:247:H2MVHDSX3:1:1360:29812:29763/1	60	+
chr12	25093264	25093265	A00758:247:H2MVHDSX3:1:1243:17173:26976/1	60	+
chr12	25102816	25102817	A00758:247:H2MVHDSX3:1:1457:7952:15765/1	60	-
chr12	25228773	25228774	A00758:247:H2MVHDSX3:1:1120:4553:3176	60	+
chr12	26558362	26558363	A00758:247:H2MVHDSX3:1:1140:13747:14967/1	60	+
chr12	26634699	26634700	A00758:247:H2MVHDSX3:3:2244:18774:29121	60	+
chr12	26860683	26860684	A00758:247:H2MVHDSX3:1:1128:22932:18505/1	60	-
chr12	26911060	26911061	A00758:247:H2MVHDSX3:1:1165:7862:12602/1	60	+
chr12	27006835	27006836	A00758:247:H2MVHDSX3:1:1166:13132:33317/1	60	+
chr12	27006836	27006837	A00758:247:H2MVHDSX3:1:2302:27642:12195	60	+
chr12	27270568	27270569	A00758:247:H2MVHDSX3:3:2243:6144:35744/1	60	+
chr12	28239162	28239163	A00758:247:H2MVHDSX3:3:2103:11342:32440/1	60	+
chr12	28239462	28239463	A00758:247:H2MVHDSX3:1:1319:18719:7012/1	60	+
chr12	28313320	28313321	A00758:247:H2MVHDSX3:1:1112:16740:36589/1	60	-
chr12	28339921	28339922	A00758:247:H2MVHDSX3:1:1118:27091:28338/1	60	-
chr12	29075139	29075140	A00758:247:H2MVHDSX3:2:1478:19370:20948/1	60	-
chr12	29090774	29090775	A00758:247:H2MVHDSX3:1:1463:10990:1579/1	60	-
chr12	29100928	29100929	A00758:247:H2MVHDSX3:3:1651:19506:18584/1	60	-
chr12	29195575	29195576	A00758:247:H2MVHDSX3:2:1258:28040:30702	60	-
chr12	29225514	29225515	A00758:247:H2MVHDSX3:2:2616:16441:14967/1	60	-
chr12	29334198	29334199	A00758:247:H2MVHDSX3:4:1320:9399:16110	60	-
chr12	29336069	29336070	A00758:247:H2MVHDSX3:1:1468:15872:25848	60	-
chr12	29344097	29344098	A00758:247:H2MVHDSX3:1:1433:32443:7858/1	60	-
chr12	29845611	29845612	A00758:247:H2MVHDSX3:4:2312:18078:13886	60	+
chr12	29860106	29860107	A00758:247:H2MVHDSX3:1:2557:31250:31093	60	-
chr12	30743193	30743194	A00758:247:H2MVHDSX3:4:2233:21070:21418	60	+
chr12	30873644	30873645	A00758:247:H2MVHDSX3:4:1324:7600:31720/1	60	-
chr12	31539792	31539793	A00758:247:H2MVHDSX3:2:2156:15700:35415	60	-
chr12	31836184	31836185	A00758:247:H2MVHDSX3:4:1574:20121:10160/1	60	+
chr12	32004948	32004949	A00758:247:H2MVHDSX3:4:1336:23674:25927/1	60	-
chr12	32372046	32372047	A00758:247:H2MVHDSX3:1:1123:3730:16626	60	-
chr12	32701579	32701580	A00758:247:H2MVHDSX3:1:1554:1262:11537/1	60	+
chr12	32712436	32712437	A00758:247:H2MVHDSX3:1:1254:3097:9925/1	60	+
chr12	32727794	32727795	A00758:247:H2MVHDSX3:3:2278:19506:14606	60	-
chr12	32728689	32728690	A00758:247:H2MVHDSX3:1:1225:32624:14904	60	-
chr12	32740082	32740083	A00758:247:H2MVHDSX3:1:1154:2211:13307/1	60	+
chr12	39909810	39909811	A00758:247:H2MVHDSX3:1:1433:7057:33004/1	60	+
chr12	40035353	40035354	A00758:247:H2MVHDSX3:1:2136:31557:9204/1	60	+
chr12	42090953	42090954	A00758:247:H2MVHDSX3:1:1238:11216:8547/1	60	-
chr12	42099776	42099777	A00758:247:H2MVHDSX3:1:1472:10538:19961	60	+
chr12	42198809	42198810	A00758:247:H2MVHDSX3:2:1406:28899:11678	60	-
chr12	42201266	42201267	A00758:247:H2MVHDSX3:3:1630:25735:24862/1	60	-
chr12	42409422	42409423	A00758:247:H2MVHDSX3:1:1208:26395:20807/1	60	-
chr12	43731043	43731044	A00758:247:H2MVHDSX3:1:1172:20654:3129/1	60	+
chr12	43733882	43733883	A00758:247:H2MVHDSX3:1:1146:7265:7498/1	60	-
chr12	43770966	43770967	A00758:247:H2MVHDSX3:2:2504:4472:3662	60	-
chr12	43820919	43820920	A00758:247:H2MVHDSX3:3:1541:24876:12853/1	60	+
chr12	44805617	44805618	A00758:247:H2MVHDSX3:1:1318:14308:5791/1	60	-
chr12	45331497	45331498	A00758:247:H2MVHDSX3:2:2336:2754:3286/1	60	-
chr12	45348087	45348088	A00758:247:H2MVHDSX3:1:1130:15989:14653/1	60	-
chr12	45417796	45417797	A00758:247:H2MVHDSX3:2:2514:5629:21605	60	-
chr12	45734935	45734936	A00758:247:H2MVHDSX3:1:1102:29704:8970/1	60	+
chr12	45735266	45735267	A00758:247:H2MVHDSX3:2:2638:20754:34648	60	-
chr12	45736888	45736889	A00758:247:H2MVHDSX3:1:2548:16477:16094	60	+
chr12	45815139	45815140	A00758:247:H2MVHDSX3:1:1159:30029:10066/1	60	+
chr12	45974678	45974679	A00758:247:H2MVHDSX3:1:2254:14850:23140/1	60	-
chr12	46392900	46392901	A00758:247:H2MVHDSX3:1:1152:24840:14293/1	60	+
chr12	47218539	47218540	A00758:247:H2MVHDSX3:1:1104:10854:21919/1	60	+
chr12	47592611	47592612	A00758:247:H2MVHDSX3:1:1558:22019:32706/1	60	+
chr12	47666028	47666029	A00758:247:H2MVHDSX3:1:1123:16514:27179/1	60	-
chr12	48071945	48071946	A00758:247:H2MVHDSX3:1:1456:21043:21277/1	60	-
chr12	48655090	48655091	A00758:247:H2MVHDSX3:3:2670:11641:20087/1	60	-
chr12	48677554	48677555	A00758:247:H2MVHDSX3:1:1326:8296:35806	60	-
chr12	48698055	48698056	A00758:247:H2MVHDSX3:3:1218:19379:11068/1	60	+
chr12	48706462	48706463	A00758:247:H2MVHDSX3:1:1170:21676:10410/1	60	+
chr12	49009641	49009642	A00758:247:H2MVHDSX3:4:1163:18566:20932	60	-
chr12	49015323	49015324	A00758:247:H2MVHDSX3:2:1269:8477:4711/1	60	+
chr12	49025682	49025683	A00758:247:H2MVHDSX3:1:1159:27199:1814/1	60	+
chr12	49027428	49027429	A00758:247:H2MVHDSX3:1:1107:7446:18959	60	+
chr12	49392053	49392054	A00758:247:H2MVHDSX3:1:1313:31394:27492	60	-
chr12	49394328	49394329	A00758:247:H2MVHDSX3:1:1444:18177:33411/1	60	+
chr12	49444196	49444197	A00758:247:H2MVHDSX3:1:1173:9010:25676/1	60	-
chr12	49445300	49445301	A00758:247:H2MVHDSX3:1:2418:22887:8531/1	60	+
chr12	49613997	49613998	A00758:247:H2MVHDSX3:2:1367:17833:31626	60	-
chr12	49754338	49754339	A00758:247:H2MVHDSX3:3:2373:26558:31861	60	+
chr12	50139998	50139999	A00758:247:H2MVHDSX3:1:1149:32217:27571/1	60	-
chr12	50524256	50524257	A00758:247:H2MVHDSX3:1:1222:5972:1752/1	60	+
chr12	50690895	50690896	A00758:247:H2MVHDSX3:1:1109:11876:16986/1	60	+
chr12	50691354	50691355	A00758:247:H2MVHDSX3:1:1323:9742:15734/1	60	+
chr12	50778262	50778263	A00758:247:H2MVHDSX3:1:1103:14724:19789/1	60	+
chr12	50816766	50816767	A00758:247:H2MVHDSX3:1:1333:14371:18082/1	60	-
chr12	50998586	50998587	A00758:247:H2MVHDSX3:1:2631:15429:21073	60	-
chr12	51098623	51098624	A00758:247:H2MVHDSX3:4:1110:31123:27273/1	60	-
chr12	51103823	51103824	A00758:247:H2MVHDSX3:3:1177:13006:6981	60	-
chr12	51103825	51103826	A00758:247:H2MVHDSX3:2:2415:15591:3662	60	-
chr12	51114097	51114098	A00758:247:H2MVHDSX3:2:1518:7943:28933/1	60	-
chr12	51414576	51414577	A00758:247:H2MVHDSX3:1:1333:17427:17644/1	60	-
chr12	51963822	51963823	A00758:247:H2MVHDSX3:1:1261:28682:7451/1	60	-
chr12	51991905	51991906	A00758:247:H2MVHDSX3:1:2475:24225:8813	60	-
chr12	52624350	52624351	A00758:247:H2MVHDSX3:1:1319:12301:34131/1	60	+
chr12	52637673	52637674	A00758:247:H2MVHDSX3:1:1504:27624:21433/1	60	+
chr12	52641009	52641010	A00758:247:H2MVHDSX3:1:1315:19153:6762/1	60	-
chr12	52668085	52668086	A00758:247:H2MVHDSX3:1:1514:10438:37012/1	60	+
chr12	52688312	52688313	A00758:247:H2MVHDSX3:4:2147:10890:22044	60	-
chr12	53011456	53011457	A00758:247:H2MVHDSX3:1:1333:19795:34209/1	60	+
chr12	53019868	53019869	A00758:247:H2MVHDSX3:1:1155:13991:21402/1	60	-
chr12	53385738	53385739	A00758:247:H2MVHDSX3:1:1372:17788:31673/1	60	+
chr12	53386302	53386303	A00758:247:H2MVHDSX3:1:1102:10520:23124/1	60	+
chr12	53386810	53386811	A00758:247:H2MVHDSX3:1:1203:22535:21919/1	60	+
chr12	53386811	53386812	A00758:247:H2MVHDSX3:1:2559:9308:2174	60	+
chr12	53390930	53390931	A00758:247:H2MVHDSX3:1:1213:23999:19476/1	60	+
chr12	53398098	53398099	A00758:247:H2MVHDSX3:1:1341:26006:6668/1	60	-
chr12	53411971	53411972	A00758:247:H2MVHDSX3:1:1111:12771:8703/1	60	-
chr12	53673647	53673648	A00758:247:H2MVHDSX3:4:1659:30246:11256	60	-
chr12	54465416	54465417	A00758:247:H2MVHDSX3:2:1447:19542:14575	60	+
chr12	54888759	54888760	A00758:247:H2MVHDSX3:4:1422:24189:29011/1	60	-
chr12	55242994	55242995	A00758:247:H2MVHDSX3:2:1135:27850:30843	60	-
chr12	55754948	55754949	A00758:247:H2MVHDSX3:1:1134:25138:15436/1	60	-
chr12	55786863	55786864	A00758:247:H2MVHDSX3:3:2174:13060:4789	60	+
chr12	55802994	55802995	A00758:247:H2MVHDSX3:1:2229:16785:10770	60	-
chr12	55825056	55825057	A00758:247:H2MVHDSX3:1:1132:21341:30217/1	60	+
chr12	55905683	55905684	A00758:247:H2MVHDSX3:1:2659:31331:31892/1	60	-
chr12	56137083	56137084	A00758:247:H2MVHDSX3:1:1234:16134:18881	60	+
chr12	56163377	56163378	A00758:247:H2MVHDSX3:1:1151:24822:2832/1	60	-
chr12	56176326	56176327	A00758:247:H2MVHDSX3:1:1168:2718:18693	60	-
chr12	56252892	56252893	A00758:247:H2MVHDSX3:1:1259:13937:7842	60	-
chr12	56287249	56287250	A00758:247:H2MVHDSX3:1:1477:28583:33583/1	60	+
chr12	56289482	56289483	A00758:247:H2MVHDSX3:1:2222:8748:26819	60	-
chr12	56310095	56310096	A00758:247:H2MVHDSX3:2:2551:6361:24940	60	-
chr12	56420828	56420829	A00758:247:H2MVHDSX3:2:1541:21495:36057	60	+
chr12	56439015	56439016	A00758:247:H2MVHDSX3:1:2371:15573:18724	60	-
chr12	56439018	56439019	A00758:247:H2MVHDSX3:3:2174:27688:19633	60	-
chr12	56491424	56491425	A00758:247:H2MVHDSX3:3:2310:15835:28134	60	+
chr12	56535954	56535955	A00758:247:H2MVHDSX3:3:1509:22426:25488/1	60	+
chr12	56616050	56616051	A00758:247:H2MVHDSX3:2:2314:14425:31078	60	-
chr12	56624529	56624530	A00758:247:H2MVHDSX3:4:1263:11388:5932/1	60	-
chr12	56664652	56664653	A00758:247:H2MVHDSX3:1:1101:24243:29450/1	60	+
chr12	56672456	56672457	A00758:247:H2MVHDSX3:2:1659:15040:7592	60	-
chr12	56722304	56722305	A00758:247:H2MVHDSX3:1:1459:28736:20603	60	-
chr12	56739152	56739153	A00758:247:H2MVHDSX3:1:2573:32732:36354	60	-
chr12	56742894	56742895	A00758:247:H2MVHDSX3:4:1515:3468:8719/1	60	+
chr12	56747825	56747826	A00758:247:H2MVHDSX3:1:1129:6388:15906/1	60	-
chr12	57335122	57335123	A00758:247:H2MVHDSX3:4:2365:27887:29653/1	60	-
chr12	57353574	57353575	A00758:247:H2MVHDSX3:1:2439:13105:36777/1	60	-
chr12	57355906	57355907	A00758:247:H2MVHDSX3:1:1452:9950:30812/1	60	-
chr12	57359291	57359292	A00758:247:H2MVHDSX3:1:1136:14362:18662/1	60	-
chr12	59508263	59508264	A00758:247:H2MVHDSX3:1:1128:28058:36996/1	60	+
chr12	59664845	59664846	A00758:247:H2MVHDSX3:2:2167:12906:24158	60	-
chr12	59789051	59789052	A00758:247:H2MVHDSX3:1:1457:14760:26866	60	-
chr12	60156791	60156792	A00758:247:H2MVHDSX3:1:2174:21034:25113/1	60	-
chr12	60465325	60465326	A00758:247:H2MVHDSX3:3:1409:29767:30530/1	60	+
chr12	60842228	60842229	A00758:247:H2MVHDSX3:1:1140:9579:6433/1	60	-
chr12	61851617	61851618	A00758:247:H2MVHDSX3:2:2348:15564:3427/1	60	-
chr12	62188740	62188741	A00758:247:H2MVHDSX3:1:1221:24053:6480/1	60	-
chr12	62309858	62309859	A00758:247:H2MVHDSX3:1:1459:31512:15013/1	60	+
chr12	62331316	62331317	A00758:247:H2MVHDSX3:1:2103:22959:18490/1	60	+
chr12	62352586	62352587	A00758:247:H2MVHDSX3:2:1506:10221:23547	60	+
chr12	62353105	62353106	A00758:247:H2MVHDSX3:1:1249:31946:25692/1	60	+
chr12	62376214	62376215	A00758:247:H2MVHDSX3:1:1127:14154:11913/1	60	+
chr12	62385666	62385667	A00758:247:H2MVHDSX3:1:2425:3540:27414/1	60	-
chr12	62406046	62406047	A00758:247:H2MVHDSX3:1:1172:11369:2863/1	60	-
chr12	62485942	62485943	A00758:247:H2MVHDSX3:3:1423:10954:8938/1	60	+
chr12	62505695	62505696	A00758:247:H2MVHDSX3:1:2361:18964:15389	60	-
chr12	62534300	62534301	A00758:247:H2MVHDSX3:1:1164:6045:4601/1	60	-
chr12	62546069	62546070	A00758:247:H2MVHDSX3:1:1103:17589:4147/1	60	+
chr12	62781799	62781800	A00758:247:H2MVHDSX3:3:2174:6940:19022/1	60	-
chr12	62781800	62781801	A00758:247:H2MVHDSX3:1:1127:29857:21136/1	60	-
chr12	62817114	62817115	A00758:247:H2MVHDSX3:1:2110:1669:12524/1	60	-
chr12	63428460	63428461	A00758:247:H2MVHDSX3:2:1168:16034:7341/1	60	+
chr12	64209650	64209651	A00758:247:H2MVHDSX3:1:1601:3088:15013	60	-
chr12	64409918	64409919	A00758:247:H2MVHDSX3:1:1544:8422:14951/1	60	+
chr12	64760359	64760360	A00758:247:H2MVHDSX3:1:1119:11180:30906	60	-
chr12	64978288	64978289	A00758:247:H2MVHDSX3:3:1506:24966:3396	60	+
chr12	65970241	65970242	A00758:247:H2MVHDSX3:2:1243:11514:30358/1	60	+
chr12	66138300	66138301	A00758:247:H2MVHDSX3:1:1210:30382:16282/1	60	-
chr12	66151433	66151434	A00758:247:H2MVHDSX3:1:1159:13024:4100	60	+
chr12	66319651	66319652	A00758:247:H2MVHDSX3:1:1141:5195:22420/1	60	+
chr12	67503052	67503053	A00758:247:H2MVHDSX3:1:1214:16179:23156/1	60	-
chr12	69001540	69001541	A00758:247:H2MVHDSX3:1:1132:30535:10942/1	60	-
chr12	69266538	69266539	A00758:247:H2MVHDSX3:2:1239:16767:22670/1	60	+
chr12	69491647	69491648	A00758:247:H2MVHDSX3:1:1249:21070:15593/1	60	+
chr12	69507065	69507066	A00758:247:H2MVHDSX3:1:1247:4842:15389	60	-
chr12	69782829	69782830	A00758:247:H2MVHDSX3:2:2343:30110:12524	60	+
chr12	70276208	70276209	A00758:247:H2MVHDSX3:4:1308:23430:23469	60	-
chr12	70310940	70310941	A00758:247:H2MVHDSX3:1:1101:27163:5008/1	60	+
chr12	70311169	70311170	A00758:247:H2MVHDSX3:1:1278:9317:35415	60	+
chr12	70350997	70350998	A00758:247:H2MVHDSX3:1:1273:25129:26036/1	60	-
chr12	71774872	71774873	A00758:247:H2MVHDSX3:3:1536:9715:12837/1	60	-
chr12	71872208	71872209	A00758:247:H2MVHDSX3:2:1517:31810:12148/1	60	+
chr12	71900721	71900722	A00758:247:H2MVHDSX3:1:1116:3233:13103/1	60	+
chr12	71902642	71902643	A00758:247:H2MVHDSX3:1:1141:15347:8218/1	60	+
chr12	74194881	74194882	A00758:247:H2MVHDSX3:1:1154:29794:4492/1	60	-
chr12	74339906	74339907	A00758:247:H2MVHDSX3:1:2226:27543:10614/1	60	+
chr12	74496743	74496744	A00758:247:H2MVHDSX3:1:1311:6587:32440	60	+
chr12	74543059	74543060	A00758:247:H2MVHDSX3:1:1320:1280:22498/1	60	-
chr12	74587902	74587903	A00758:247:H2MVHDSX3:2:2513:18087:10081/1	60	-
chr12	74589715	74589716	A00758:247:H2MVHDSX3:4:1629:16495:13432/1	60	+
chr12	76393098	76393099	A00758:247:H2MVHDSX3:4:2138:19633:9784	60	-
chr12	76394982	76394983	A00758:247:H2MVHDSX3:1:1161:20103:12070/1	60	+
chr12	76488097	76488098	A00758:247:H2MVHDSX3:1:1551:32777:27602/1	60	-
chr12	76535362	76535363	A00758:247:H2MVHDSX3:1:1143:12771:30749/1	60	-
chr12	76853459	76853460	A00758:247:H2MVHDSX3:1:1252:9579:8688/1	60	+
chr12	78554781	78554782	A00758:247:H2MVHDSX3:1:1149:10520:4335/1	60	+
chr12	79057311	79057312	A00758:247:H2MVHDSX3:1:1112:13747:7326/1	60	-
chr12	79084345	79084346	A00758:247:H2MVHDSX3:1:1158:17146:14497/1	60	-
chr12	79093922	79093923	A00758:247:H2MVHDSX3:1:2274:27633:35853/1	60	+
chr12	79116229	79116230	A00758:247:H2MVHDSX3:3:1363:14064:17425	60	-
chr12	79196188	79196189	A00758:247:H2MVHDSX3:3:1634:25626:24173	60	-
chr12	79263449	79263450	A00758:247:H2MVHDSX3:1:1547:17689:30937/1	60	+
chr12	79294545	79294546	A00758:247:H2MVHDSX3:1:1135:8269:6073/1	60	+
chr12	79296341	79296342	A00758:247:H2MVHDSX3:2:1437:31367:30608	60	-
chr12	79782823	79782824	A00758:247:H2MVHDSX3:1:1111:15239:12258/1	60	+
chr12	79794423	79794424	A00758:247:H2MVHDSX3:1:1151:30725:12054	60	-
chr12	79828728	79828729	A00758:247:H2MVHDSX3:2:2568:31801:24878	60	-
chr12	79849721	79849722	A00758:247:H2MVHDSX3:1:1310:30969:36683/1	60	+
chr12	81386398	81386399	A00758:247:H2MVHDSX3:4:1368:24930:35931	60	+
chr12	81537713	81537714	A00758:247:H2MVHDSX3:1:1119:29469:3865/1	60	+
chr12	82325504	82325505	A00758:247:H2MVHDSX3:1:1178:14154:34021/1	60	+
chr12	82348252	82348253	A00758:247:H2MVHDSX3:1:1230:20645:35368/1	60	+
chr12	82398169	82398170	A00758:247:H2MVHDSX3:1:1233:8748:33082/1	60	-
chr12	82398487	82398488	A00758:247:H2MVHDSX3:3:1469:6225:5509	60	-
chr12	82431457	82431458	A00758:247:H2MVHDSX3:1:1569:18231:12994/1	60	+
chr12	82435074	82435075	A00758:247:H2MVHDSX3:1:2129:29812:22686/1	60	+
chr12	82437954	82437955	A00758:247:H2MVHDSX3:1:1171:31159:26115/1	60	+
chr12	82462501	82462502	A00758:247:H2MVHDSX3:3:2425:18891:3490	60	-
chr12	83095386	83095387	A00758:247:H2MVHDSX3:1:2107:8133:24408/1	60	+
chr12	84891705	84891706	A00758:247:H2MVHDSX3:1:1469:19958:12289/1	60	+
chr12	85221000	85221001	A00758:247:H2MVHDSX3:2:1601:24975:28056/1	60	+
chr12	85502275	85502276	A00758:247:H2MVHDSX3:1:1137:5068:29121/1	60	-
chr12	85954755	85954756	A00758:247:H2MVHDSX3:1:2668:28149:23938/1	60	+
chr12	87321120	87321121	A00758:247:H2MVHDSX3:1:1150:25916:33129/1	60	+
chr12	88040240	88040241	A00758:247:H2MVHDSX3:4:2627:14814:6104	60	-
chr12	88044794	88044795	A00758:247:H2MVHDSX3:2:1105:32515:35790/1	60	+
chr12	88061333	88061334	A00758:247:H2MVHDSX3:1:1529:26675:13714/1	60	-
chr12	88086488	88086489	A00758:247:H2MVHDSX3:3:1632:32624:15060	60	+
chr12	88092618	88092619	A00758:247:H2MVHDSX3:1:1645:3938:12446/1	60	-
chr12	88109901	88109902	A00758:247:H2MVHDSX3:1:1141:12310:18928/1	60	-
chr12	88119217	88119218	A00758:247:H2MVHDSX3:1:1139:19904:37059/1	60	+
chr12	88133915	88133916	A00758:247:H2MVHDSX3:3:1271:18954:4539	60	-
chr12	88150871	88150872	A00758:247:H2MVHDSX3:1:1104:17508:28401/1	60	-
chr12	89043684	89043685	A00758:247:H2MVHDSX3:1:2413:18918:11052/1	60	-
chr12	89606325	89606326	A00758:247:H2MVHDSX3:4:1660:25292:2206	60	-
chr12	89661144	89661145	A00758:247:H2MVHDSX3:4:1155:28827:34695	60	-
chr12	89704594	89704595	A00758:247:H2MVHDSX3:1:1319:23167:29810/1	60	-
chr12	90551163	90551164	A00758:247:H2MVHDSX3:4:2130:3929:17503	60	-
chr12	92768352	92768353	A00758:247:H2MVHDSX3:3:1275:20998:15562/1	60	-
chr12	92797496	92797497	A00758:247:H2MVHDSX3:1:1231:14687:17472/1	60	-
chr12	92883106	92883107	A00758:247:H2MVHDSX3:1:1113:12373:25207/1	60	+
chr12	93397777	93397778	A00758:247:H2MVHDSX3:1:1106:23113:15937/1	60	+
chr12	94786382	94786383	A00758:247:H2MVHDSX3:1:2431:24777:20948	60	+
chr12	95046897	95046898	A00758:247:H2MVHDSX3:1:2150:8223:7717/1	60	+
chr12	95139827	95139828	A00758:247:H2MVHDSX3:2:2219:30879:4961/1	60	+
chr12	95253337	95253338	A00758:247:H2MVHDSX3:3:2335:5837:27759	60	-
chr12	95282937	95282938	A00758:247:H2MVHDSX3:1:1274:4300:28948/1	60	+
chr12	95359845	95359846	A00758:247:H2MVHDSX3:2:1534:32832:3145/1	60	+
chr12	95498440	95498441	A00758:247:H2MVHDSX3:1:1214:25229:15280	60	-
chr12	96005628	96005629	A00758:247:H2MVHDSX3:4:1631:30463:33552	60	+
chr12	96732375	96732376	A00758:247:H2MVHDSX3:4:1656:16649:17425/1	60	+
chr12	96920370	96920371	A00758:247:H2MVHDSX3:1:2422:32443:36855/1	60	-
chr12	96939035	96939036	A00758:247:H2MVHDSX3:1:1208:18502:21699/1	60	-
chr12	97768465	97768466	A00758:247:H2MVHDSX3:1:2341:16848:7529/1	60	-
chr12	98672307	98672308	A00758:247:H2MVHDSX3:1:2128:31955:31469/1	60	+
chr12	98713136	98713137	A00758:247:H2MVHDSX3:1:1605:21278:19179	60	-
chr12	100061434	100061435	A00758:247:H2MVHDSX3:3:1366:21368:28823	60	+
chr12	100180330	100180331	A00758:247:H2MVHDSX3:1:1651:6876:15624/1	60	-
chr12	100317995	100317996	A00758:247:H2MVHDSX3:1:1131:32642:12931/1	60	-
chr12	101397722	101397723	A00758:247:H2MVHDSX3:3:1172:3712:13369/1	60	-
chr12	101699230	101699231	A00758:247:H2MVHDSX3:2:1151:32696:16877/1	60	-
chr12	101721543	101721544	A00758:247:H2MVHDSX3:1:1621:15582:35994/1	60	+
chr12	102042337	102042338	A00758:247:H2MVHDSX3:1:1118:20175:25254/1	60	+
chr12	102089990	102089991	A00758:247:H2MVHDSX3:1:2566:28772:18067/1	60	-
chr12	102196095	102196096	A00758:247:H2MVHDSX3:1:1352:10827:27101	60	+
chr12	103979890	103979891	A00758:247:H2MVHDSX3:1:1170:5403:5306/1	60	-
chr12	104078679	104078680	A00758:247:H2MVHDSX3:1:1125:32054:10848/1	60	+
chr12	104082195	104082196	A00758:247:H2MVHDSX3:1:1132:10755:33646/1	60	+
chr12	104947452	104947453	A00758:247:H2MVHDSX3:1:2117:8350:4648/1	60	+
chr12	105157680	105157681	A00758:247:H2MVHDSX3:2:2425:2790:6136/1	60	-
chr12	105166418	105166419	A00758:247:H2MVHDSX3:1:1370:26223:17253/1	60	+
chr12	105826909	105826910	A00758:247:H2MVHDSX3:4:2156:17924:25958/1	60	-
chr12	106392881	106392882	A00758:247:H2MVHDSX3:1:1649:11695:8970/1	60	+
chr12	106411154	106411155	A00758:247:H2MVHDSX3:1:1151:29912:28244/1	60	-
chr12	106418519	106418520	A00758:247:H2MVHDSX3:1:1216:21115:22060/1	60	-
chr12	106444371	106444372	A00758:247:H2MVHDSX3:1:1130:31286:12837/1	60	+
chr12	106997441	106997442	A00758:247:H2MVHDSX3:1:1208:7581:23985/1	60	+
chr12	107018827	107018828	A00758:247:H2MVHDSX3:2:2244:24135:14387	60	-
chr12	108720166	108720167	A00758:247:H2MVHDSX3:1:1165:17698:2018	60	+
chr12	109504344	109504345	A00758:247:H2MVHDSX3:1:1127:14886:18630/1	60	+
chr12	109974972	109974973	A00758:247:H2MVHDSX3:1:1167:22309:15702/1	60	+
chr12	110284702	110284703	A00758:247:H2MVHDSX3:1:1168:25256:28447/1	60	-
chr12	110294258	110294259	A00758:247:H2MVHDSX3:1:1203:22706:27070/1	60	+
chr12	110296932	110296933	A00758:247:H2MVHDSX3:1:1133:13042:1908/1	60	-
chr12	110308695	110308696	A00758:247:H2MVHDSX3:1:1333:30933:15139/1	60	+
chr12	110389665	110389666	A00758:247:H2MVHDSX3:1:2137:3432:19085	60	-
chr12	110495932	110495933	A00758:247:H2MVHDSX3:1:1107:22580:3114/1	60	-
chr12	111472358	111472359	A00758:247:H2MVHDSX3:1:1364:13982:35383/1	60	+
chr12	111859255	111859256	A00758:247:H2MVHDSX3:1:1111:7374:33708/1	60	-
chr12	111862407	111862408	A00758:247:H2MVHDSX3:2:1630:14570:32769/1	60	-
chr12	112199830	112199831	A00758:247:H2MVHDSX3:1:1131:18150:25441/1	60	+
chr12	112244730	112244731	A00758:247:H2MVHDSX3:1:2130:30300:17456/1	60	-
chr12	112253326	112253327	A00758:247:H2MVHDSX3:3:2463:22580:14920/1	60	+
chr12	112460767	112460768	A00758:247:H2MVHDSX3:2:1127:14606:4272/1	60	-
chr12	113272283	113272284	A00758:247:H2MVHDSX3:1:1111:5132:25160/1	60	+
chr12	113272284	113272285	A00758:247:H2MVHDSX3:1:1273:31638:29669/1	60	+
chr12	113272285	113272286	A00758:247:H2MVHDSX3:1:2577:14479:24314	60	+
chr12	113363233	113363234	A00758:247:H2MVHDSX3:1:1153:31186:16078	60	+
chr12	114122386	114122387	A00758:247:H2MVHDSX3:2:1360:24768:24846/1	60	-
chr12	115960474	115960475	A00758:247:H2MVHDSX3:1:1460:12897:7545/1	60	+
chr12	116214569	116214570	A00758:247:H2MVHDSX3:1:1132:9218:13823/1	60	-
chr12	116239020	116239021	A00758:247:H2MVHDSX3:3:1575:9769:22106	60	+
chr12	117057748	117057749	A00758:247:H2MVHDSX3:1:1213:8892:18834/1	60	+
chr12	117079538	117079539	A00758:247:H2MVHDSX3:1:2437:10520:1736	60	+
chr12	118237592	118237593	A00758:247:H2MVHDSX3:1:2173:15772:34632	60	-
chr12	118252011	118252012	A00758:247:H2MVHDSX3:3:1620:30924:1063/1	60	+
chr12	118254924	118254925	A00758:247:H2MVHDSX3:1:2519:27353:20462	60	+
chr12	118254925	118254926	A00758:247:H2MVHDSX3:1:1106:4616:7795/1	60	+
chr12	118254926	118254927	A00758:247:H2MVHDSX3:1:1146:5059:19429/1	60	+
chr12	118328577	118328578	A00758:247:H2MVHDSX3:1:2550:30897:16329	60	-
chr12	118344853	118344854	A00758:247:H2MVHDSX3:1:1146:27462:33677/1	60	+
chr12	119769653	119769654	A00758:247:H2MVHDSX3:1:1122:11424:12383/1	60	+
chr12	119825731	119825732	A00758:247:H2MVHDSX3:3:2335:17481:34334/1	60	-
chr12	120164035	120164036	A00758:247:H2MVHDSX3:1:1155:29821:36855/1	60	+
chr12	120169496	120169497	A00758:247:H2MVHDSX3:1:2241:5086:18161/1	60	+
chr12	120407142	120407143	A00758:247:H2MVHDSX3:3:1204:13657:5509/1	60	-
chr12	120488212	120488213	A00758:247:H2MVHDSX3:1:1178:6424:6793/1	60	+
chr12	120705412	120705413	A00758:247:H2MVHDSX3:3:2305:16089:35869/1	60	-
chr12	120812337	120812338	A00758:247:H2MVHDSX3:2:1117:16920:23657	60	-
chr12	120861880	120861881	A00758:247:H2MVHDSX3:1:1350:17146:36417/1	60	-
chr12	121011470	121011471	A00758:247:H2MVHDSX3:1:1211:8793:33724/1	60	+
chr12	121262361	121262362	A00758:247:H2MVHDSX3:1:1135:24225:30232/1	60	+
chr12	121315069	121315070	A00758:247:H2MVHDSX3:2:1220:32045:13213	60	+
chr12	121317409	121317410	A00758:247:H2MVHDSX3:1:1454:14064:28291/1	60	-
chr12	121321145	121321146	A00758:247:H2MVHDSX3:4:2602:6189:21887/1	60	-
chr12	121413550	121413551	A00758:247:H2MVHDSX3:1:1123:22589:14184/1	60	-
chr12	121543135	121543136	A00758:247:H2MVHDSX3:1:2564:22245:12837	60	-
chr12	121645441	121645442	A00758:247:H2MVHDSX3:1:1128:1199:19476/1	60	+
chr12	121738685	121738686	A00758:247:H2MVHDSX3:4:2251:26992:20713	60	-
chr12	121924360	121924361	A00758:247:H2MVHDSX3:4:1440:10520:24533/1	60	-
chr12	122309909	122309910	A00758:247:H2MVHDSX3:1:1167:15067:14873/1	60	+
chr12	122512178	122512179	A00758:247:H2MVHDSX3:1:1251:23222:1626/1	60	+
chr12	122512979	122512980	A00758:247:H2MVHDSX3:2:1426:8504:11929	60	+
chr12	122555160	122555161	A00758:247:H2MVHDSX3:1:1522:20437:33536/1	60	-
chr12	122570971	122570972	A00758:247:H2MVHDSX3:1:1525:31367:12947/1	60	+
chr12	122573436	122573437	A00758:247:H2MVHDSX3:1:1123:28881:24518	60	+
chr12	122589119	122589120	A00758:247:H2MVHDSX3:1:1443:6162:10629/1	60	+
chr12	122598511	122598512	A00758:247:H2MVHDSX3:1:2445:2121:11021	60	+
chr12	122600721	122600722	A00758:247:H2MVHDSX3:1:1208:32389:11052/1	60	+
chr12	122621890	122621891	A00758:247:H2MVHDSX3:1:1108:23475:6887/1	60	+
chr12	123190434	123190435	A00758:247:H2MVHDSX3:1:1206:20265:7717/1	60	+
chr12	123228493	123228494	A00758:247:H2MVHDSX3:4:2578:6867:27946	60	+
chr12	123252739	123252740	A00758:247:H2MVHDSX3:3:1578:14561:14841/1	60	+
chr12	123308442	123308443	A00758:247:H2MVHDSX3:1:1564:18973:18818	60	+
chr12	123308613	123308614	A00758:247:H2MVHDSX3:1:2259:23719:32205	60	-
chr12	123309072	123309073	A00758:247:H2MVHDSX3:3:2274:29767:24048/1	60	+
chr12	123431736	123431737	A00758:247:H2MVHDSX3:4:1575:6225:22983	60	-
chr12	123587357	123587358	A00758:247:H2MVHDSX3:4:2270:30228:35368/1	60	-
chr12	128768892	128768893	A00758:247:H2MVHDSX3:4:2607:15031:9111/1	60	+
chr12	128838589	128838590	A00758:247:H2MVHDSX3:1:1129:13648:19711/1	60	+
chr12	129467408	129467409	A00758:247:H2MVHDSX3:1:1112:25382:6245/1	60	+
chr12	129666078	129666079	A00758:247:H2MVHDSX3:1:1228:17219:6699/1	60	+
chr12	131720109	131720110	A00758:247:H2MVHDSX3:1:1132:11686:10488/1	60	-
chr12	131963019	131963020	A00758:247:H2MVHDSX3:2:2208:17192:5995	60	-
chr12	131978650	131978651	A00758:247:H2MVHDSX3:1:1107:17354:24878/1	60	+
chr12	132088430	132088431	A00758:247:H2MVHDSX3:1:1626:3784:10739/1	60	-
chr12	132090493	132090494	A00758:247:H2MVHDSX3:3:2110:18991:26052/1	60	+
chr12	132090747	132090748	A00758:247:H2MVHDSX3:2:1256:4933:22185	60	-
chr12	132097831	132097832	A00758:247:H2MVHDSX3:3:1552:5963:33113	60	-
chr12	132653473	132653474	A00758:247:H2MVHDSX3:3:1606:12491:2206/1	60	+
chr12	132691896	132691897	A00758:247:H2MVHDSX3:1:1110:18484:22263/1	60	+
chr12	132757493	132757494	A00758:247:H2MVHDSX3:1:1122:32389:3129/1	60	+
chr12	133224017	133224018	A00758:247:H2MVHDSX3:1:1135:13358:26036/1	60	-
chr13	18438383	18438384	A00758:247:H2MVHDSX3:1:2509:16288:15076/1	60	+
chr13	19426878	19426879	A00758:247:H2MVHDSX3:3:2421:21504:31970/1	60	+
chr13	19698993	19698994	A00758:247:H2MVHDSX3:1:1369:15022:23782/1	60	-
chr13	19760426	19760427	A00758:247:H2MVHDSX3:4:2341:1108:25050	60	+
chr13	19842054	19842055	A00758:247:H2MVHDSX3:3:1570:10022:34319	60	-
chr13	20017024	20017025	A00758:247:H2MVHDSX3:1:2116:8594:13870/1	60	-
chr13	20036296	20036297	A00758:247:H2MVHDSX3:1:2157:31837:24283	60	+
chr13	20048045	20048046	A00758:247:H2MVHDSX3:1:1271:28067:26866/1	60	+
chr13	20065208	20065209	A00758:247:H2MVHDSX3:1:1121:23692:17440/1	60	+
chr13	20825743	20825744	A00758:247:H2MVHDSX3:4:1175:6162:21026	60	-
chr13	20845874	20845875	A00758:247:H2MVHDSX3:1:2672:30291:26209/1	60	+
chr13	21033368	21033369	A00758:247:H2MVHDSX3:1:1173:5330:6934/1	60	+
chr13	21443467	21443468	A00758:247:H2MVHDSX3:1:1331:27290:14873/1	60	-
chr13	21581867	21581868	A00758:247:H2MVHDSX3:1:2551:23411:31579	60	+
chr13	21699806	21699807	A00758:247:H2MVHDSX3:1:1153:19253:1110/1	60	-
chr13	23156287	23156288	A00758:247:H2MVHDSX3:4:1427:12382:22936	60	+
chr13	23354301	23354302	A00758:247:H2MVHDSX3:1:2413:3739:21214/1	60	+
chr13	24060262	24060263	A00758:247:H2MVHDSX3:1:2620:27769:27038/1	60	-
chr13	25390846	25390847	A00758:247:H2MVHDSX3:2:1619:5683:10019	60	+
chr13	26340325	26340326	A00758:247:H2MVHDSX3:3:2357:28556:21136	60	+
chr13	26615349	26615350	A00758:247:H2MVHDSX3:2:1137:12608:28620	60	-
chr13	28183256	28183257	A00758:247:H2MVHDSX3:1:1605:6442:21261/1	60	+
chr13	28269596	28269597	A00758:247:H2MVHDSX3:1:1527:17671:12994/1	60	+
chr13	29805392	29805393	A00758:247:H2MVHDSX3:2:1624:10963:5415	60	-
chr13	30282592	30282593	A00758:247:H2MVHDSX3:1:2676:9390:34068/1	60	-
chr13	30300328	30300329	A00758:247:H2MVHDSX3:1:2528:27914:9533/1	60	-
chr13	30351845	30351846	A00758:247:H2MVHDSX3:1:1108:3369:25144/1	60	-
chr13	30460523	30460524	A00758:247:H2MVHDSX3:2:1352:13376:2331	60	+
chr13	31155729	31155730	A00758:247:H2MVHDSX3:1:1406:6162:16485/1	60	-
chr13	32069780	32069781	A00758:247:H2MVHDSX3:4:2358:19560:4460	60	+
chr13	32346242	32346243	A00758:247:H2MVHDSX3:1:1149:10203:12117/1	60	+
chr13	32511894	32511895	A00758:247:H2MVHDSX3:4:1562:32154:30123	60	-
chr13	32514804	32514805	A00758:247:H2MVHDSX3:1:1257:8630:19883/1	60	+
chr13	32666742	32666743	A00758:247:H2MVHDSX3:1:1146:26729:27837/1	60	-
chr13	32697692	32697693	A00758:247:H2MVHDSX3:1:1211:13386:10488/1	60	+
chr13	32704054	32704055	A00758:247:H2MVHDSX3:1:1616:14371:29230/1	60	+
chr13	34375884	34375885	A00758:247:H2MVHDSX3:1:1202:15872:18239/1	60	-
chr13	35045335	35045336	A00758:247:H2MVHDSX3:2:1463:10854:15499	60	-
chr13	35046382	35046383	A00758:247:H2MVHDSX3:1:1523:27615:36667/1	60	+
chr13	35123962	35123963	A00758:247:H2MVHDSX3:1:1102:15474:20932/1	60	+
chr13	35214453	35214454	A00758:247:H2MVHDSX3:1:2118:18566:20776/1	60	+
chr13	35283470	35283471	A00758:247:H2MVHDSX3:2:1632:7862:11475	60	-
chr13	35437659	35437660	A00758:247:H2MVHDSX3:3:1440:19886:33238/1	60	-
chr13	35919056	35919057	A00758:247:H2MVHDSX3:1:2306:7211:36245/1	60	-
chr13	37005330	37005331	A00758:247:H2MVHDSX3:1:1276:23285:1235/1	60	-
chr13	37023559	37023560	A00758:247:H2MVHDSX3:1:1107:31928:7153/1	60	-
chr13	37038370	37038371	A00758:247:H2MVHDSX3:1:1125:4092:36417/1	60	-
chr13	37216020	37216021	A00758:247:H2MVHDSX3:1:1157:30255:7764	60	+
chr13	37779689	37779690	A00758:247:H2MVHDSX3:1:1103:19750:16313	60	+
chr13	38008969	38008970	A00758:247:H2MVHDSX3:1:1102:11541:5290/1	60	-
chr13	38352855	38352856	A00758:247:H2MVHDSX3:1:1138:12246:33473/1	60	+
chr13	39026308	39026309	A00758:247:H2MVHDSX3:1:1203:20943:10520/1	60	+
chr13	39029955	39029956	A00758:247:H2MVHDSX3:1:1274:23258:36198/1	60	+
chr13	39337447	39337448	A00758:247:H2MVHDSX3:3:1560:27742:4539/1	60	-
chr13	39696346	39696347	A00758:247:H2MVHDSX3:1:1144:18376:14779/1	60	+
chr13	40516336	40516337	A00758:247:H2MVHDSX3:1:1469:2311:20337/1	60	-
chr13	40977558	40977559	A00758:247:H2MVHDSX3:1:1513:4553:14544/1	60	-
chr13	41759393	41759394	A00758:247:H2MVHDSX3:3:1449:5520:6668	60	-
chr13	41783773	41783774	A00758:247:H2MVHDSX3:1:1129:6596:7467/1	60	+
chr13	41886604	41886605	A00758:247:H2MVHDSX3:1:1123:17915:5901/1	60	+
chr13	41905177	41905178	A00758:247:H2MVHDSX3:1:1343:28140:28588/1	60	+
chr13	41922019	41922020	A00758:247:H2MVHDSX3:4:1537:30156:10598/1	60	-
chr13	42205363	42205364	A00758:247:H2MVHDSX3:1:1516:8287:34851/1	60	+
chr13	42317719	42317720	A00758:247:H2MVHDSX3:1:1325:17842:25347/1	60	-
chr13	42452131	42452132	A00758:247:H2MVHDSX3:1:1643:22363:16485/1	60	+
chr13	42744882	42744883	A00758:247:H2MVHDSX3:2:2252:17743:7545/1	60	-
chr13	45112044	45112045	A00758:247:H2MVHDSX3:4:1278:27588:31735	60	+
chr13	45194840	45194841	A00758:247:H2MVHDSX3:1:1125:24957:20697/1	60	+
chr13	45534368	45534369	A00758:247:H2MVHDSX3:4:1273:16803:6605/1	60	+
chr13	46791048	46791049	A00758:247:H2MVHDSX3:1:1125:3911:18349	60	-
chr13	47945976	47945977	A00758:247:H2MVHDSX3:1:1129:17300:29857/1	60	-
chr13	47996837	47996838	A00758:247:H2MVHDSX3:1:1207:14534:25692/1	60	+
chr13	48037629	48037630	A00758:247:H2MVHDSX3:4:2607:10456:29997/1	60	-
chr13	48037631	48037632	A00758:247:H2MVHDSX3:3:2104:25672:30170/1	60	-
chr13	48316149	48316150	A00758:247:H2MVHDSX3:1:1106:13349:16031/1	60	+
chr13	48316150	48316151	A00758:247:H2MVHDSX3:4:2440:16242:13902/1	60	+
chr13	48316151	48316152	A00758:247:H2MVHDSX3:1:1658:31042:29857	60	+
chr13	48526167	48526168	A00758:247:H2MVHDSX3:1:1638:30373:29825/1	60	+
chr13	49035359	49035360	A00758:247:H2MVHDSX3:1:1375:26856:11960	60	-
chr13	49129762	49129763	A00758:247:H2MVHDSX3:1:1101:23384:21574/1	60	+
chr13	49207680	49207681	A00758:247:H2MVHDSX3:1:1133:30138:1110/1	60	+
chr13	49590519	49590520	A00758:247:H2MVHDSX3:2:2541:20374:13322	60	+
chr13	50059001	50059002	A00758:247:H2MVHDSX3:1:1302:32253:16203	60	-
chr13	50074774	50074775	A00758:247:H2MVHDSX3:2:1244:28863:1877/1	60	-
chr13	50824866	50824867	A00758:247:H2MVHDSX3:1:1113:25925:36933/1	60	+
chr13	50979907	50979908	A00758:247:H2MVHDSX3:1:1408:9833:9627/1	60	+
chr13	51435052	51435053	A00758:247:H2MVHDSX3:3:2239:23194:18677	60	-
chr13	52635249	52635250	A00758:247:H2MVHDSX3:1:1123:8847:22795/1	60	-
chr13	52679510	52679511	A00758:247:H2MVHDSX3:1:1123:15700:19038/1	60	+
chr13	52679534	52679535	A00758:247:H2MVHDSX3:2:2617:5358:33066	60	-
chr13	58641435	58641436	A00758:247:H2MVHDSX3:1:1476:13883:19272	60	+
chr13	59457113	59457114	A00758:247:H2MVHDSX3:1:1123:6940:16673/1	60	+
chr13	59468300	59468301	A00758:247:H2MVHDSX3:1:1111:11749:2581/1	60	+
chr13	59479800	59479801	A00758:247:H2MVHDSX3:1:1267:19397:19993/1	60	+
chr13	59624562	59624563	A00758:247:H2MVHDSX3:1:1115:9896:7357/1	60	-
chr13	59743424	59743425	A00758:247:H2MVHDSX3:1:1106:24985:21026	60	-
chr13	59974621	59974622	A00758:247:H2MVHDSX3:2:2366:3115:12618	60	+
chr13	59976242	59976243	A00758:247:H2MVHDSX3:1:2553:7798:8140	60	-
chr13	60531989	60531990	A00758:247:H2MVHDSX3:1:1106:7346:3630/1	60	+
chr13	60540126	60540127	A00758:247:H2MVHDSX3:1:1160:24894:1861/1	60	-
chr13	61033519	61033520	A00758:247:H2MVHDSX3:1:1103:8874:20870/1	60	-
chr13	62045623	62045624	A00758:247:H2MVHDSX3:2:2166:23330:32158/1	60	-
chr13	62840349	62840350	A00758:247:H2MVHDSX3:3:2605:31394:34788	60	-
chr13	62897044	62897045	A00758:247:H2MVHDSX3:1:1151:12066:20885/1	60	+
chr13	63044228	63044229	A00758:247:H2MVHDSX3:1:1617:32027:31970/1	60	+
chr13	63166576	63166577	A00758:247:H2MVHDSX3:2:2443:2329:22874/1	60	-
chr13	63439951	63439952	A00758:247:H2MVHDSX3:1:1205:9543:34303/1	60	-
chr13	63475839	63475840	A00758:247:H2MVHDSX3:3:1307:19633:12070/1	60	+
chr13	63674150	63674151	A00758:247:H2MVHDSX3:1:1244:18557:26960/1	60	-
chr13	63892371	63892372	A00758:247:H2MVHDSX3:1:1168:22535:20447/1	60	+
chr13	63939935	63939936	A00758:247:H2MVHDSX3:1:1121:15311:17738/1	60	+
chr13	64016234	64016235	A00758:247:H2MVHDSX3:1:1249:32488:33802	60	+
chr13	64039219	64039220	A00758:247:H2MVHDSX3:1:1165:1940:19820/1	60	+
chr13	64158298	64158299	A00758:247:H2MVHDSX3:1:1166:10619:19977/1	60	+
chr13	64349369	64349370	A00758:247:H2MVHDSX3:1:1507:21197:1407/1	60	+
chr13	64432433	64432434	A00758:247:H2MVHDSX3:2:1225:12111:20431	60	-
chr13	64937990	64937991	A00758:247:H2MVHDSX3:1:2241:9109:13604	60	-
chr13	64938764	64938765	A00758:247:H2MVHDSX3:1:1360:31729:8938/1	60	+
chr13	65168431	65168432	A00758:247:H2MVHDSX3:1:1125:21197:13996/1	60	+
chr13	65255321	65255322	A00758:247:H2MVHDSX3:2:2271:24758:14340/1	60	-
chr13	66158325	66158326	A00758:247:H2MVHDSX3:3:2568:8576:7670/1	60	-
chr13	66399673	66399674	A00758:247:H2MVHDSX3:1:2464:32479:15436	60	-
chr13	66402622	66402623	A00758:247:H2MVHDSX3:2:1302:23927:13839/1	60	+
chr13	66960947	66960948	A00758:247:H2MVHDSX3:1:1168:22417:33176/1	60	+
chr13	66967823	66967824	A00758:247:H2MVHDSX3:1:1214:9815:8625/1	60	-
chr13	66969664	66969665	A00758:247:H2MVHDSX3:1:1131:29089:32393/1	60	-
chr13	67005364	67005365	A00758:247:H2MVHDSX3:2:1534:29423:31594	60	+
chr13	67092359	67092360	A00758:247:H2MVHDSX3:1:2177:1226:7279/1	60	+
chr13	67214469	67214470	A00758:247:H2MVHDSX3:1:1240:12771:13432/1	60	+
chr13	67220532	67220533	A00758:247:H2MVHDSX3:1:1456:24207:14481/1	60	+
chr13	67351107	67351108	A00758:247:H2MVHDSX3:1:1539:23059:1094/1	60	-
chr13	67412252	67412253	A00758:247:H2MVHDSX3:1:1177:30110:12336/1	60	+
chr13	67430473	67430474	A00758:247:H2MVHDSX3:1:1475:31204:17675/1	60	-
chr13	67444179	67444180	A00758:247:H2MVHDSX3:3:1460:2003:19272/1	60	+
chr13	67971200	67971201	A00758:247:H2MVHDSX3:1:1338:15619:18897/1	60	+
chr13	68640765	68640766	A00758:247:H2MVHDSX3:1:1221:11876:18771/1	60	+
chr13	68643151	68643152	A00758:247:H2MVHDSX3:1:1109:16125:26287/1	60	-
chr13	68715715	68715716	A00758:247:H2MVHDSX3:2:1202:7934:4178	60	+
chr13	68740620	68740621	A00758:247:H2MVHDSX3:1:1174:27561:5760/1	60	+
chr13	69173854	69173855	A00758:247:H2MVHDSX3:1:1253:10113:21605/1	60	+
chr13	69253931	69253932	A00758:247:H2MVHDSX3:1:2416:19325:27352/1	60	+
chr13	69280414	69280415	A00758:247:H2MVHDSX3:1:1372:17861:13416/1	60	+
chr13	69296872	69296873	A00758:247:H2MVHDSX3:1:1214:16025:25927/1	60	-
chr13	69310221	69310222	A00758:247:H2MVHDSX3:2:2475:27896:3145	60	-
chr13	69310746	69310747	A00758:247:H2MVHDSX3:3:1669:28185:1924/1	60	-
chr13	70878013	70878014	A00758:247:H2MVHDSX3:1:1264:31150:12414/1	60	+
chr13	70973950	70973951	A00758:247:H2MVHDSX3:1:1234:1461:21496/1	60	+
chr13	71465011	71465012	A00758:247:H2MVHDSX3:1:2523:32570:24737	60	-
chr13	71625860	71625861	A00758:247:H2MVHDSX3:3:2307:24994:6010	60	-
chr13	71661298	71661299	A00758:247:H2MVHDSX3:1:1177:19343:35994/1	60	+
chr13	71782643	71782644	A00758:247:H2MVHDSX3:1:1669:17318:29669/1	60	-
chr13	71813736	71813737	A00758:247:H2MVHDSX3:1:1265:13214:33364/1	60	-
chr13	71822510	71822511	A00758:247:H2MVHDSX3:1:1251:11695:17049/1	60	+
chr13	71822512	71822513	A00758:247:H2MVHDSX3:4:2658:30074:34037/1	60	+
chr13	71923809	71923810	A00758:247:H2MVHDSX3:1:1214:1127:4758/1	60	-
chr13	72771625	72771626	A00758:247:H2MVHDSX3:1:1435:9073:5055/1	60	+
chr13	72787465	72787466	A00758:247:H2MVHDSX3:1:1432:24596:32315	60	-
chr13	73022644	73022645	A00758:247:H2MVHDSX3:1:1129:10746:23610/1	60	+
chr13	73118223	73118224	A00758:247:H2MVHDSX3:2:2429:20781:20729/1	60	-
chr13	73706033	73706034	A00758:247:H2MVHDSX3:4:1505:11704:8015	60	-
chr13	73992617	73992618	A00758:247:H2MVHDSX3:1:1106:18403:19179/1	60	+
chr13	74124212	74124213	A00758:247:H2MVHDSX3:1:1210:24451:8422	60	-
chr13	74219001	74219002	A00758:247:H2MVHDSX3:4:1572:1542:30311	60	-
chr13	74699377	74699378	A00758:247:H2MVHDSX3:3:1425:9299:20196/1	60	-
chr13	75331803	75331804	A00758:247:H2MVHDSX3:1:1145:26892:15937/1	60	-
chr13	75342108	75342109	A00758:247:H2MVHDSX3:1:1342:16396:15327/1	60	-
chr13	75421876	75421877	A00758:247:H2MVHDSX3:1:1377:4110:10614/1	60	+
chr13	75565449	75565450	A00758:247:H2MVHDSX3:1:1113:2862:4038/1	60	+
chr13	75581200	75581201	A00758:247:H2MVHDSX3:4:1520:13051:27884	60	-
chr13	76773880	76773881	A00758:247:H2MVHDSX3:3:2443:26820:7294	60	-
chr13	77019169	77019170	A00758:247:H2MVHDSX3:2:1335:8983:28103/1	60	-
chr13	77046465	77046466	A00758:247:H2MVHDSX3:1:1123:17381:9518/1	60	+
chr13	77094270	77094271	A00758:247:H2MVHDSX3:2:1264:5376:26365/1	60	+
chr13	77094271	77094272	A00758:247:H2MVHDSX3:3:2174:13277:18192/1	60	+
chr13	77111361	77111362	A00758:247:H2MVHDSX3:1:1129:32334:15812/1	60	-
chr13	77126573	77126574	A00758:247:H2MVHDSX3:1:1378:27001:29309/1	60	+
chr13	77156666	77156667	A00758:247:H2MVHDSX3:4:1616:21802:22780/1	60	-
chr13	77259167	77259168	A00758:247:H2MVHDSX3:1:1324:7789:34397/1	60	+
chr13	77265213	77265214	A00758:247:H2MVHDSX3:1:1158:30563:32784/1	60	+
chr13	77394053	77394054	A00758:247:H2MVHDSX3:1:1169:31602:11506/1	60	+
chr13	78250964	78250965	A00758:247:H2MVHDSX3:1:2635:19768:26021/1	60	+
chr13	78630649	78630650	A00758:247:H2MVHDSX3:1:1255:5484:1313/1	60	+
chr13	79323706	79323707	A00758:247:H2MVHDSX3:1:1558:24433:31814/1	60	-
chr13	79355964	79355965	A00758:247:H2MVHDSX3:4:1128:6280:2347/1	60	+
chr13	79359142	79359143	A00758:247:H2MVHDSX3:1:1622:10655:14967	60	-
chr13	79359417	79359418	A00758:247:H2MVHDSX3:1:1125:24903:24925	60	-
chr13	79367536	79367537	A00758:247:H2MVHDSX3:2:2568:28637:12508	60	+
chr13	79369532	79369533	A00758:247:H2MVHDSX3:1:2211:16812:18959/1	60	+
chr13	79369534	79369535	A00758:247:H2MVHDSX3:3:2362:14895:31203	60	+
chr13	79385683	79385684	A00758:247:H2MVHDSX3:2:1153:18701:18693/1	60	-
chr13	79427151	79427152	A00758:247:H2MVHDSX3:1:1134:32949:24518/1	60	-
chr13	80299560	80299561	A00758:247:H2MVHDSX3:2:2276:27859:10066/1	60	-
chr13	81003103	81003104	A00758:247:H2MVHDSX3:3:1107:14488:10770	60	-
chr13	81266703	81266704	A00758:247:H2MVHDSX3:1:1117:3974:18834/1	60	+
chr13	81267680	81267681	A00758:247:H2MVHDSX3:1:2638:21332:31735/1	60	-
chr13	81358322	81358323	A00758:247:H2MVHDSX3:2:1355:21133:33270/1	60	-
chr13	81593275	81593276	A00758:247:H2MVHDSX3:1:1103:2275:4867/1	60	-
chr13	81904657	81904658	A00758:247:H2MVHDSX3:1:1103:4463:11005/1	60	-
chr13	82296379	82296380	A00758:247:H2MVHDSX3:1:1113:27371:18427/1	60	+
chr13	82454442	82454443	A00758:247:H2MVHDSX3:3:1517:14045:4272	60	-
chr13	82521483	82521484	A00758:247:H2MVHDSX3:1:1333:16740:28698/1	60	-
chr13	82597891	82597892	A00758:247:H2MVHDSX3:1:1225:10945:22514/1	60	+
chr13	83476157	83476158	A00758:247:H2MVHDSX3:2:1544:16514:34194/1	60	-
[truncated: 6,083 more rows]
