# Supplementary material for: HIV-1 capsid stability enables inositol phosphate-independent infection of target cells and promotes integration into genes
Source: PLoS Pathog. 2023 Jun 2;19(6):e1011423. doi: 10.1371/journal.ppat.1011423 (PMC10266667; doi:10.1371/journal.ppat.1011423)
Supplement: S2 Data — (TAR.GZ) [file ppat.1011423.s013.tar.gz › CEM_WT_B/CA_R128A-E132A/Unique_hg38_integration_sites/8460-GS-3.bed]

chr1	782178	782179	A00252:282:HW5LJDSX3:1:1124:8006:33583/1	60	+
chr1	798317	798318	A00252:282:HW5LJDSX3:1:1269:3522:2675/1	60	-
chr1	805373	805374	A00252:282:HW5LJDSX3:1:2130:15049:15311	60	-
chr1	805374	805375	A00252:282:HW5LJDSX3:1:1227:12246:20134	60	-
chr1	813521	813522	A00252:282:HW5LJDSX3:3:1638:17110:23328/1	60	+
chr1	847957	847958	A00252:282:HW5LJDSX3:1:1328:4887:13964/1	60	+
chr1	1102859	1102860	A00252:282:HW5LJDSX3:2:1315:4517:3834	60	+
chr1	1299589	1299590	A00252:282:HW5LJDSX3:1:1111:6379:21245	60	+
chr1	1299590	1299591	A00252:282:HW5LJDSX3:1:2243:27245:4742	60	+
chr1	1299591	1299592	A00252:282:HW5LJDSX3:4:1426:14064:9314	60	+
chr1	1319390	1319391	A00252:282:HW5LJDSX3:1:1237:26015:32049	60	-
chr1	1393528	1393529	A00252:282:HW5LJDSX3:1:1156:9697:6230	60	+
chr1	1488713	1488714	A00252:282:HW5LJDSX3:1:1105:27986:8187/1	60	+
chr1	1488714	1488715	A00252:282:HW5LJDSX3:1:2130:21504:33755	60	+
chr1	1488715	1488716	A00252:282:HW5LJDSX3:3:2518:5746:13385	60	+
chr1	1513059	1513060	A00252:282:HW5LJDSX3:4:2371:17598:5259	60	+
chr1	1522337	1522338	A00252:282:HW5LJDSX3:1:1455:11641:19053/1	60	-
chr1	1525837	1525838	A00252:282:HW5LJDSX3:3:2541:16306:2362	60	-
chr1	1525838	1525839	A00252:282:HW5LJDSX3:1:2130:15185:21778	60	-
chr1	1525839	1525840	A00252:282:HW5LJDSX3:1:1169:4056:20415/1	60	-
chr1	1550734	1550735	A00252:282:HW5LJDSX3:1:2614:7600:19382/1	60	-
chr1	1550736	1550737	A00252:282:HW5LJDSX3:1:1469:29640:31814/1	60	-
chr1	1650519	1650520	A00252:282:HW5LJDSX3:1:2412:7527:27931	60	+
chr1	1766401	1766402	A00252:282:HW5LJDSX3:4:2510:26856:27398/1	60	-
chr1	1786859	1786860	A00252:282:HW5LJDSX3:1:1332:30716:1986	60	-
chr1	1804116	1804117	A00252:282:HW5LJDSX3:1:1304:13512:17879	60	+
chr1	1827345	1827346	A00252:282:HW5LJDSX3:1:2131:15257:2331	60	+
chr1	1844840	1844841	A00252:282:HW5LJDSX3:2:2630:29225:2033	60	-
chr1	1880347	1880348	A00252:282:HW5LJDSX3:1:1101:20464:29825/1	60	-
chr1	2309454	2309455	A00252:282:HW5LJDSX3:3:1203:12346:7498	60	+
chr1	3839048	3839049	A00252:282:HW5LJDSX3:1:1120:7907:21887/1	60	+
chr1	6824247	6824248	A00252:282:HW5LJDSX3:1:1350:10312:32064/1	60	-
chr1	6824854	6824855	A00252:282:HW5LJDSX3:1:1103:30427:32612/1	60	+
chr1	6824856	6824857	A00252:282:HW5LJDSX3:4:1360:18240:19586/1	60	+
chr1	6872011	6872012	A00252:282:HW5LJDSX3:3:2120:31575:1626	60	-
chr1	7812514	7812515	A00252:282:HW5LJDSX3:2:2452:10547:32659/1	60	-
chr1	7956974	7956975	A00252:282:HW5LJDSX3:2:2123:8043:8625/1	60	-
chr1	8412112	8412113	A00252:282:HW5LJDSX3:1:1140:13340:8531	60	-
chr1	8562672	8562673	A00252:282:HW5LJDSX3:1:1211:13964:23891/1	60	-
chr1	8612323	8612324	A00252:282:HW5LJDSX3:1:1108:18457:18771/1	60	+
chr1	8756192	8756193	A00252:282:HW5LJDSX3:1:1165:6876:36793/1	60	+
chr1	9068504	9068505	A00252:282:HW5LJDSX3:3:1362:8603:1892	60	-
chr1	9632185	9632186	A00252:282:HW5LJDSX3:3:1370:5150:1391/1	60	+
chr1	9642498	9642499	A00252:282:HW5LJDSX3:3:1474:9335:20635/1	60	-
chr1	10072619	10072620	A00252:282:HW5LJDSX3:1:1115:11107:18035/1	60	+
chr1	10072620	10072621	A00252:282:HW5LJDSX3:2:2219:2112:13416	60	+
chr1	10101744	10101745	A00252:282:HW5LJDSX3:3:1112:24659:9909/1	60	+
chr1	10188779	10188780	A00252:282:HW5LJDSX3:2:1121:1886:34413/1	60	+
chr1	10366017	10366018	A00252:282:HW5LJDSX3:2:2511:20247:9001/1	60	-
chr1	10394836	10394837	A00252:282:HW5LJDSX3:1:1178:21712:9032/1	60	+
chr1	10581114	10581115	A00252:282:HW5LJDSX3:1:1121:4363:30123	60	-
chr1	11147341	11147342	A00252:282:HW5LJDSX3:1:1273:4969:25629	60	-
chr1	11149965	11149966	A00252:282:HW5LJDSX3:1:1102:18792:17534/1	60	+
chr1	11172329	11172330	A00252:282:HW5LJDSX3:1:2367:1922:2566	60	-
chr1	11713895	11713896	A00252:282:HW5LJDSX3:3:1573:19443:32941/1	60	-
chr1	11817044	11817045	A00252:282:HW5LJDSX3:1:1122:28456:2049/1	60	+
chr1	12419085	12419086	A00252:282:HW5LJDSX3:4:1178:16007:3380/1	60	-
chr1	12419087	12419088	A00252:282:HW5LJDSX3:1:1128:2175:28588/1	60	-
chr1	12500632	12500633	A00252:282:HW5LJDSX3:2:2161:32669:1642	60	+
chr1	13486109	13486110	A00252:282:HW5LJDSX3:3:2667:20003:9048/1	60	-
chr1	13759596	13759597	A00252:282:HW5LJDSX3:1:1276:30445:20682	60	+
chr1	13799262	13799263	A00252:282:HW5LJDSX3:4:2646:13196:5212/1	60	-
chr1	15368229	15368230	A00252:282:HW5LJDSX3:3:1626:19298:29841/1	60	+
chr1	15650201	15650202	A00252:282:HW5LJDSX3:1:1225:22010:27993/1	60	-
chr1	15916714	15916715	A00252:282:HW5LJDSX3:1:1113:28094:10066/1	60	+
chr1	15916715	15916716	A00252:282:HW5LJDSX3:4:1601:31232:17566/1	60	+
chr1	17488786	17488787	A00252:282:HW5LJDSX3:2:1121:10791:2895/1	60	+
chr1	18867583	18867584	A00252:282:HW5LJDSX3:3:1575:2058:32894/1	60	+
chr1	19225991	19225992	A00252:282:HW5LJDSX3:4:1470:14940:12962	60	-
chr1	19225993	19225994	A00252:282:HW5LJDSX3:1:2360:20491:5948	60	-
chr1	19613141	19613142	A00252:282:HW5LJDSX3:1:1478:2691:31986/1	60	-
chr1	19613142	19613143	A00252:282:HW5LJDSX3:2:2219:10791:13917/1	60	-
chr1	19613143	19613144	A00252:282:HW5LJDSX3:3:2558:23746:37043/1	60	-
chr1	20896531	20896532	A00252:282:HW5LJDSX3:1:1101:6216:18615/1	60	-
chr1	20896556	20896557	A00252:282:HW5LJDSX3:1:1133:18575:14184/1	60	+
chr1	20904395	20904396	A00252:282:HW5LJDSX3:1:2615:4670:10332	60	+
chr1	20963759	20963760	A00252:282:HW5LJDSX3:2:2266:16676:15029	60	-
chr1	20997963	20997964	A00252:282:HW5LJDSX3:1:1201:15157:18286/1	60	-
chr1	21003620	21003621	A00252:282:HW5LJDSX3:2:1252:4716:33614/1	60	-
chr1	21003621	21003622	A00252:282:HW5LJDSX3:2:2433:26784:34350/1	60	-
chr1	21060709	21060710	A00252:282:HW5LJDSX3:1:1105:21305:22106/1	60	+
chr1	21060710	21060711	A00252:282:HW5LJDSX3:1:2130:20844:12320	60	+
chr1	21060711	21060712	A00252:282:HW5LJDSX3:1:2615:12961:15640	60	+
chr1	21205305	21205306	A00252:282:HW5LJDSX3:1:1127:10484:19022/1	60	-
chr1	21382338	21382339	A00252:282:HW5LJDSX3:1:1312:31186:17080	60	+
chr1	21695116	21695117	A00252:282:HW5LJDSX3:2:1424:27905:34319	60	-
chr1	21715956	21715957	A00252:282:HW5LJDSX3:1:2331:17210:3740	60	-
chr1	21726276	21726277	A00252:282:HW5LJDSX3:1:1264:28221:12477/1	60	+
chr1	21851217	21851218	A00252:282:HW5LJDSX3:2:1402:28709:6684/1	60	+
chr1	21882400	21882401	A00252:282:HW5LJDSX3:2:1315:19190:19601	60	+
chr1	22082543	22082544	A00252:282:HW5LJDSX3:1:2666:31891:25379	60	-
chr1	22299277	22299278	A00252:282:HW5LJDSX3:4:2559:24822:15640/1	60	+
chr1	22931370	22931371	A00252:282:HW5LJDSX3:4:2314:7482:10911/1	60	-
chr1	23049820	23049821	A00252:282:HW5LJDSX3:1:1132:11550:5713/1	60	+
chr1	23063602	23063603	A00252:282:HW5LJDSX3:2:2428:19199:13604/1	60	-
chr1	24648314	24648315	A00252:282:HW5LJDSX3:1:1226:10565:3881	60	-
chr1	24658594	24658595	A00252:282:HW5LJDSX3:1:1639:28438:27414	60	-
chr1	24665080	24665081	A00252:282:HW5LJDSX3:1:1170:14498:16736	60	-
chr1	24756234	24756235	A00252:282:HW5LJDSX3:2:1113:21432:14810/1	60	+
chr1	25242845	25242846	A00252:282:HW5LJDSX3:1:2118:17264:2863	60	-
chr1	25354191	25354192	A00252:282:HW5LJDSX3:1:1101:26250:4335	60	+
chr1	25443087	25443088	A00252:282:HW5LJDSX3:2:2533:1190:22060/1	60	+
chr1	25443088	25443089	A00252:282:HW5LJDSX3:2:2562:1850:29309	60	+
chr1	25504252	25504253	A00252:282:HW5LJDSX3:1:2105:20193:10598/1	60	-
chr1	25835839	25835840	A00252:282:HW5LJDSX3:1:1140:1841:10692/1	60	+
chr1	25920750	25920751	A00252:282:HW5LJDSX3:3:1444:27977:26146/1	60	+
chr1	25961052	25961053	A00252:282:HW5LJDSX3:3:1104:3432:25347/1	60	+
chr1	26261205	26261206	A00252:282:HW5LJDSX3:1:1241:23366:27179	60	-
chr1	26612711	26612712	A00252:282:HW5LJDSX3:1:2406:12445:6574/1	60	-
chr1	26652032	26652033	A00252:282:HW5LJDSX3:3:1654:14064:28635	60	+
chr1	26700190	26700191	A00252:282:HW5LJDSX3:1:1101:11098:25629/1	60	+
chr1	26700192	26700193	A00252:282:HW5LJDSX3:3:2541:17553:17394	60	+
chr1	26751041	26751042	A00252:282:HW5LJDSX3:1:1302:20311:24706/1	60	+
chr1	26766404	26766405	A00252:282:HW5LJDSX3:1:1103:7328:19820/1	60	+
chr1	26766406	26766407	A00252:282:HW5LJDSX3:1:2660:4119:11788/1	60	+
chr1	27274818	27274819	A00252:282:HW5LJDSX3:1:1203:2311:31109/1	60	-
chr1	27804250	27804251	A00252:282:HW5LJDSX3:4:1136:10845:8938/1	60	-
chr1	28035437	28035438	A00252:282:HW5LJDSX3:2:1177:15112:15013/1	60	-
chr1	28035949	28035950	A00252:282:HW5LJDSX3:2:1674:13404:19225/1	60	+
chr1	28051327	28051328	A00252:282:HW5LJDSX3:3:2341:26341:9345	60	-
chr1	28071995	28071996	A00252:282:HW5LJDSX3:1:1112:1416:26240/1	60	+
chr1	28071997	28071998	A00252:282:HW5LJDSX3:4:1444:32488:16924	60	+
chr1	28085677	28085678	A00252:282:HW5LJDSX3:1:1133:9652:21371/1	60	+
chr1	28231166	28231167	A00252:282:HW5LJDSX3:4:1211:15103:21887/1	60	-
chr1	28372773	28372774	A00252:282:HW5LJDSX3:4:2560:21811:2691/1	60	+
chr1	28410364	28410365	A00252:282:HW5LJDSX3:3:1650:13910:19476	60	-
chr1	28412254	28412255	A00252:282:HW5LJDSX3:3:2278:6325:32236	60	-
chr1	28458633	28458634	A00252:282:HW5LJDSX3:1:1146:4851:6793/1	60	+
chr1	28666580	28666581	A00252:282:HW5LJDSX3:4:2620:22119:31908	60	-
chr1	28709409	28709410	A00252:282:HW5LJDSX3:1:1617:29369:19820/1	60	-
chr1	28746923	28746924	A00252:282:HW5LJDSX3:3:1556:7536:2801/1	60	-
chr1	28964463	28964464	A00252:282:HW5LJDSX3:4:2217:20528:34256	60	-
chr1	29032573	29032574	A00252:282:HW5LJDSX3:2:1347:30120:22780	60	-
chr1	29097466	29097467	A00252:282:HW5LJDSX3:1:1111:9516:20290/1	60	-
chr1	30114764	30114765	A00252:282:HW5LJDSX3:1:1137:12445:13463	60	-
chr1	30945327	30945328	A00252:282:HW5LJDSX3:1:1107:9579:28886/1	60	+
chr1	30945328	30945329	A00252:282:HW5LJDSX3:1:2131:29785:14340	60	+
chr1	30945329	30945330	A00252:282:HW5LJDSX3:2:2153:16504:11788	60	+
chr1	31031424	31031425	A00252:282:HW5LJDSX3:3:1309:15591:12148	60	-
chr1	31125479	31125480	A00252:282:HW5LJDSX3:3:2469:7762:32346/1	60	-
chr1	31914919	31914920	A00252:282:HW5LJDSX3:1:1110:31177:31344/1	60	+
chr1	31924573	31924574	A00252:282:HW5LJDSX3:1:1130:27136:25786/1	60	+
chr1	32048985	32048986	A00252:282:HW5LJDSX3:1:2331:4517:36151	60	-
chr1	32258896	32258897	A00252:282:HW5LJDSX3:2:2572:11035:13777	60	-
chr1	32550859	32550860	A00252:282:HW5LJDSX3:1:1378:23836:27774/1	60	+
chr1	32976377	32976378	A00252:282:HW5LJDSX3:3:1529:3161:19711	60	+
chr1	33027929	33027930	A00252:282:HW5LJDSX3:4:1406:11840:16673/1	60	+
chr1	33243374	33243375	A00252:282:HW5LJDSX3:2:1603:3803:24486/1	60	+
chr1	33451270	33451271	A00252:282:HW5LJDSX3:2:1625:14064:23782/1	60	+
chr1	34997023	34997024	A00252:282:HW5LJDSX3:1:1161:30897:13416/1	60	+
chr1	35072845	35072846	A00252:282:HW5LJDSX3:3:2153:8015:10614	60	-
chr1	35097918	35097919	A00252:282:HW5LJDSX3:1:1547:27525:8484/1	60	+
chr1	35318402	35318403	A00252:282:HW5LJDSX3:1:1210:18358:19507/1	60	+
chr1	35366298	35366299	A00252:282:HW5LJDSX3:1:1109:20383:17566/1	60	+
chr1	35366299	35366300	A00252:282:HW5LJDSX3:2:2608:15799:1642	60	+
chr1	35366300	35366301	A00252:282:HW5LJDSX3:4:2427:2682:16282	60	+
chr1	35368676	35368677	A00252:282:HW5LJDSX3:1:1124:28881:10895/1	60	+
chr1	35936040	35936041	A00252:282:HW5LJDSX3:3:2511:27326:9455/1	60	-
chr1	35936041	35936042	A00252:282:HW5LJDSX3:1:2649:30553:33646	60	-
chr1	35968610	35968611	A00252:282:HW5LJDSX3:1:1344:6605:8390/1	60	-
chr1	36005167	36005168	A00252:282:HW5LJDSX3:2:2202:24198:9549	60	+
chr1	36266133	36266134	A00252:282:HW5LJDSX3:1:2254:28122:10739/1	60	+
chr1	36363647	36363648	A00252:282:HW5LJDSX3:2:1463:3739:27759/1	60	-
chr1	37219198	37219199	A00252:282:HW5LJDSX3:2:1214:18873:35837/1	60	+
chr1	37379442	37379443	A00252:282:HW5LJDSX3:2:2214:13982:30780/1	60	-
chr1	38866612	38866613	A00252:282:HW5LJDSX3:3:1621:31891:4178/1	60	-
chr1	38994480	38994481	A00252:282:HW5LJDSX3:1:1446:9733:26365	60	-
chr1	39228996	39228997	A00252:282:HW5LJDSX3:1:2339:5430:30123/1	60	+
chr1	39327500	39327501	A00252:282:HW5LJDSX3:2:1401:14145:34037/1	60	+
chr1	39328376	39328377	A00252:282:HW5LJDSX3:1:1115:31232:27649	60	+
chr1	39423002	39423003	A00252:282:HW5LJDSX3:1:2157:31810:32095	60	-
chr1	40000784	40000785	A00252:282:HW5LJDSX3:1:1530:31141:35790	60	-
chr1	40126511	40126512	A00252:282:HW5LJDSX3:1:1224:18475:35806/1	60	-
chr1	40165771	40165772	A00252:282:HW5LJDSX3:2:2150:20952:27633/1	60	-
chr1	40188010	40188011	A00252:282:HW5LJDSX3:1:1612:29830:31861	60	-
chr1	40192791	40192792	A00252:282:HW5LJDSX3:1:1145:28628:1313/1	60	+
chr1	40204267	40204268	A00252:282:HW5LJDSX3:2:1474:13422:23390/1	60	+
chr1	40206015	40206016	A00252:282:HW5LJDSX3:1:1110:30852:8484/1	60	+
chr1	40206016	40206017	A00252:282:HW5LJDSX3:1:2653:23312:32941	60	+
chr1	40226632	40226633	A00252:282:HW5LJDSX3:1:1118:7428:36276/1	60	+
chr1	40226634	40226635	A00252:282:HW5LJDSX3:3:2138:3947:33567	60	+
chr1	40242195	40242196	A00252:282:HW5LJDSX3:4:2143:13729:36542	60	+
chr1	40536216	40536217	A00252:282:HW5LJDSX3:4:2177:13223:16564/1	60	-
chr1	41254868	41254869	A00252:282:HW5LJDSX3:3:2168:14633:32064/1	60	-
chr1	42181333	42181334	A00252:282:HW5LJDSX3:3:1308:13223:21355	60	-
chr1	42215323	42215324	A00252:282:HW5LJDSX3:1:1256:15148:27946/1	60	-
chr1	42267903	42267904	A00252:282:HW5LJDSX3:1:2465:9417:7936	60	+
chr1	42305635	42305636	A00252:282:HW5LJDSX3:1:1319:20754:11882/1	60	-
chr1	42318372	42318373	A00252:282:HW5LJDSX3:2:1165:25247:18756/1	60	+
chr1	42685915	42685916	A00252:282:HW5LJDSX3:1:1350:12662:6136	60	-
chr1	42692964	42692965	A00252:282:HW5LJDSX3:1:1101:12961:19022/1	60	+
chr1	42692965	42692966	A00252:282:HW5LJDSX3:1:2130:18258:34084/1	60	+
chr1	42697385	42697386	A00252:282:HW5LJDSX3:3:1132:2392:5854	60	-
chr1	43076164	43076165	A00252:282:HW5LJDSX3:1:2472:14172:26819	60	-
chr1	43362278	43362279	A00252:282:HW5LJDSX3:3:2518:31015:1188	60	-
chr1	43387030	43387031	A00252:282:HW5LJDSX3:1:1261:12789:1752/1	60	+
chr1	43657493	43657494	A00252:282:HW5LJDSX3:3:1261:4345:10614	60	-
chr1	43826238	43826239	A00252:282:HW5LJDSX3:2:1475:27046:25974	60	+
chr1	44940424	44940425	A00252:282:HW5LJDSX3:3:2658:17571:22811/1	60	-
chr1	44940426	44940427	A00252:282:HW5LJDSX3:1:2627:9362:23563	60	-
chr1	45554882	45554883	A00252:282:HW5LJDSX3:3:1434:2844:16219/1	60	+
chr1	45903291	45903292	A00252:282:HW5LJDSX3:1:1209:17553:7686/1	60	+
chr1	46080479	46080480	A00252:282:HW5LJDSX3:4:1258:32768:26271	60	+
chr1	47336727	47336728	A00252:282:HW5LJDSX3:1:1177:10520:3521/1	60	-
chr1	50178338	50178339	A00252:282:HW5LJDSX3:1:2130:20817:30718/1	60	-
chr1	50178339	50178340	A00252:282:HW5LJDSX3:4:1530:26277:8296/1	60	-
chr1	50514328	50514329	A00252:282:HW5LJDSX3:1:1263:25039:21997/1	60	+
chr1	50514329	50514330	A00252:282:HW5LJDSX3:2:1650:28311:4554/1	60	+
chr1	50611437	50611438	A00252:282:HW5LJDSX3:2:2151:17101:29700	60	+
chr1	50743519	50743520	A00252:282:HW5LJDSX3:2:1370:17083:11005/1	60	+
chr1	50854614	50854615	A00252:282:HW5LJDSX3:1:1154:12400:34053/1	60	-
chr1	51410988	51410989	A00252:282:HW5LJDSX3:4:2368:10438:10394	60	-
chr1	51769938	51769939	A00252:282:HW5LJDSX3:1:1106:7392:15796/1	60	+
chr1	51769940	51769941	A00252:282:HW5LJDSX3:3:2544:32479:1877/1	60	+
chr1	51871966	51871967	A00252:282:HW5LJDSX3:4:2237:1380:9111	60	-
chr1	52065399	52065400	A00252:282:HW5LJDSX3:1:1251:5439:31109/1	60	-
chr1	52212481	52212482	A00252:282:HW5LJDSX3:2:2551:32289:7341	60	+
chr1	52430051	52430052	A00252:282:HW5LJDSX3:4:2244:31882:25801/1	60	+
chr1	52460403	52460404	A00252:282:HW5LJDSX3:1:1435:11803:16705/1	60	+
chr1	52500553	52500554	A00252:282:HW5LJDSX3:1:1537:14814:4820/1	60	-
chr1	52541548	52541549	A00252:282:HW5LJDSX3:1:1105:5538:28902/1	60	+
chr1	52558034	52558035	A00252:282:HW5LJDSX3:3:1673:12481:34444	60	+
chr1	52616675	52616676	A00252:282:HW5LJDSX3:1:1677:27353:20556	60	+
chr1	52760559	52760560	A00252:282:HW5LJDSX3:2:1673:28691:18865	60	-
chr1	53044325	53044326	A00252:282:HW5LJDSX3:1:1467:26160:9565/1	60	-
chr1	53924372	53924373	A00252:282:HW5LJDSX3:1:1172:17942:35759/1	60	+
chr1	53994303	53994304	A00252:282:HW5LJDSX3:4:2478:15835:14857/1	60	+
chr1	54455676	54455677	A00252:282:HW5LJDSX3:4:1617:7003:24549/1	60	+
chr1	54485183	54485184	A00252:282:HW5LJDSX3:2:1431:19461:3317/1	60	+
chr1	55124117	55124118	A00252:282:HW5LJDSX3:1:1141:29044:8766	60	-
chr1	55487905	55487906	A00252:282:HW5LJDSX3:2:1535:29044:15562	60	+
chr1	55770446	55770447	A00252:282:HW5LJDSX3:1:1130:13458:25488/1	60	-
chr1	56974003	56974004	A00252:282:HW5LJDSX3:1:1102:25889:21778/1	60	+
chr1	61634570	61634571	A00252:282:HW5LJDSX3:3:2359:9579:20087/1	60	+
chr1	61786273	61786274	A00252:282:HW5LJDSX3:4:1253:18448:18850	60	+
chr1	61878975	61878976	A00252:282:HW5LJDSX3:4:1336:22652:26850/1	60	+
chr1	61909534	61909535	A00252:282:HW5LJDSX3:3:1144:13132:3004/1	60	+
chr1	62226309	62226310	A00252:282:HW5LJDSX3:4:2153:3938:34710/1	60	+
chr1	62404565	62404566	A00252:282:HW5LJDSX3:1:2546:4842:26193	60	-
chr1	62448189	62448190	A00252:282:HW5LJDSX3:1:1317:10104:36589	60	-
chr1	62472753	62472754	A00252:282:HW5LJDSX3:1:1122:29306:19648/1	60	+
chr1	62617489	62617490	A00252:282:HW5LJDSX3:3:1320:15573:5603	60	+
chr1	62805259	62805260	A00252:282:HW5LJDSX3:1:1104:31430:27586/1	60	+
chr1	63263504	63263505	A00252:282:HW5LJDSX3:4:2421:4896:7686/1	60	+
chr1	63408158	63408159	A00252:282:HW5LJDSX3:1:1472:14606:1297/1	60	-
chr1	63431280	63431281	A00252:282:HW5LJDSX3:2:2421:17653:16845/1	60	+
chr1	65233934	65233935	A00252:282:HW5LJDSX3:1:1102:30644:34867/1	60	+
chr1	65362162	65362163	A00252:282:HW5LJDSX3:1:1124:15600:20431/1	60	+
chr1	65399981	65399982	A00252:282:HW5LJDSX3:4:1201:27055:23985/1	60	-
chr1	65399982	65399983	A00252:282:HW5LJDSX3:1:2224:17481:1078	60	-
chr1	68632727	68632728	A00252:282:HW5LJDSX3:3:2303:23981:16564/1	60	-
chr1	68632729	68632730	A00252:282:HW5LJDSX3:1:2139:30337:18552	60	-
chr1	70274336	70274337	A00252:282:HW5LJDSX3:2:2540:24939:9987	60	-
chr1	70942867	70942868	A00252:282:HW5LJDSX3:4:2102:7419:28307	60	+
chr1	71064154	71064155	A00252:282:HW5LJDSX3:2:2460:3622:12868/1	60	-
chr1	71639536	71639537	A00252:282:HW5LJDSX3:1:1119:15573:13150/1	60	+
chr1	72589898	72589899	A00252:282:HW5LJDSX3:2:2438:25626:17315/1	60	-
chr1	72784404	72784405	A00252:282:HW5LJDSX3:2:2303:28348:26788	60	-
chr1	72888600	72888601	A00252:282:HW5LJDSX3:1:1108:11198:15436/1	60	+
chr1	73338950	73338951	A00252:282:HW5LJDSX3:1:1414:29550:21010/1	60	+
chr1	74087961	74087962	A00252:282:HW5LJDSX3:2:1243:7934:21026/1	60	+
chr1	74257914	74257915	A00252:282:HW5LJDSX3:4:1149:23782:20541	60	-
chr1	74445642	74445643	A00252:282:HW5LJDSX3:1:1663:1597:35352	60	+
chr1	74825243	74825244	A00252:282:HW5LJDSX3:3:2607:32551:27618	60	-
chr1	75309932	75309933	A00252:282:HW5LJDSX3:1:1150:23493:31563/1	60	+
chr1	75580902	75580903	A00252:282:HW5LJDSX3:2:2607:14642:24815	60	+
chr1	77142834	77142835	A00252:282:HW5LJDSX3:1:2443:6876:30248	60	+
chr1	77221123	77221124	A00252:282:HW5LJDSX3:2:2453:4345:14559/1	60	-
chr1	77221124	77221125	A00252:282:HW5LJDSX3:1:1176:15411:23046	60	-
chr1	77578886	77578887	A00252:282:HW5LJDSX3:1:1556:14055:25770	60	-
chr1	77580341	77580342	A00252:282:HW5LJDSX3:1:1173:11541:24267/1	60	+
chr1	77723076	77723077	A00252:282:HW5LJDSX3:1:1101:6144:34585/1	60	+
chr1	77723077	77723078	A00252:282:HW5LJDSX3:4:2420:5819:31548/1	60	+
chr1	77738716	77738717	A00252:282:HW5LJDSX3:3:1247:13982:12085	60	+
chr1	77738717	77738718	A00252:282:HW5LJDSX3:4:2454:3070:26036	60	+
chr1	77984907	77984908	A00252:282:HW5LJDSX3:1:2409:16342:18364/1	60	-
chr1	78598801	78598802	A00252:282:HW5LJDSX3:1:1368:31277:33771	60	-
chr1	79748749	79748750	A00252:282:HW5LJDSX3:1:1404:8440:31454/1	60	-
chr1	81820725	81820726	A00252:282:HW5LJDSX3:1:1276:19849:8500/1	60	+
chr1	81895588	81895589	A00252:282:HW5LJDSX3:1:1545:5981:28009/1	60	+
chr1	81976996	81976997	A00252:282:HW5LJDSX3:1:1133:2917:27743/1	60	+
chr1	81976997	81976998	A00252:282:HW5LJDSX3:1:2272:24099:23093	60	+
chr1	81976998	81976999	A00252:282:HW5LJDSX3:1:2615:2618:2738	60	+
chr1	82109894	82109895	A00252:282:HW5LJDSX3:1:1572:5638:11318/1	60	+
chr1	82759618	82759619	A00252:282:HW5LJDSX3:3:2653:30752:21934/1	60	-
chr1	83986625	83986626	A00252:282:HW5LJDSX3:3:2261:9896:4413/1	60	-
chr1	84180375	84180376	A00252:282:HW5LJDSX3:3:1666:11469:16376	60	-
chr1	85296715	85296716	A00252:282:HW5LJDSX3:3:2226:17707:9142/1	60	+
chr1	85481275	85481276	A00252:282:HW5LJDSX3:4:1217:31647:27524/1	60	+
chr1	85530989	85530990	A00252:282:HW5LJDSX3:1:1344:18376:7607/1	60	-
chr1	86712062	86712063	A00252:282:HW5LJDSX3:1:1348:20021:22701	60	-
chr1	86727553	86727554	A00252:282:HW5LJDSX3:1:2478:18267:33098	60	-
chr1	86912712	86912713	A00252:282:HW5LJDSX3:1:1105:6352:24486/1	60	+
chr1	88750189	88750190	A00252:282:HW5LJDSX3:1:1126:5855:4930/1	60	-
chr1	88766263	88766264	A00252:282:HW5LJDSX3:1:2142:12364:2112	60	-
chr1	88807576	88807577	A00252:282:HW5LJDSX3:1:1117:31222:26976	60	-
chr1	88940105	88940106	A00252:282:HW5LJDSX3:1:1109:6415:36213/1	60	+
chr1	88962747	88962748	A00252:282:HW5LJDSX3:1:2527:23619:23985/1	60	+
chr1	89864236	89864237	A00252:282:HW5LJDSX3:3:2329:7084:25504/1	60	-
chr1	89941933	89941934	A00252:282:HW5LJDSX3:2:1471:3721:35368/1	60	+
chr1	90958014	90958015	A00252:282:HW5LJDSX3:1:1176:8305:11584/1	60	+
chr1	92170203	92170204	A00252:282:HW5LJDSX3:1:1151:17291:23046/1	60	+
chr1	92247452	92247453	A00252:282:HW5LJDSX3:1:1225:25843:16470/1	60	-
chr1	92470629	92470630	A00252:282:HW5LJDSX3:2:1667:12961:16736	60	-
chr1	92732275	92732276	A00252:282:HW5LJDSX3:1:1108:29008:14090/1	60	+
chr1	92972388	92972389	A00252:282:HW5LJDSX3:3:2626:31204:28541	60	+
chr1	93094690	93094691	A00252:282:HW5LJDSX3:4:1527:16233:36683	60	+
chr1	93094691	93094692	A00252:282:HW5LJDSX3:2:2153:30933:5118	60	+
chr1	93211687	93211688	A00252:282:HW5LJDSX3:1:2525:31430:25927	60	-
chr1	93350128	93350129	A00252:282:HW5LJDSX3:1:1178:13485:3458/1	60	+
chr1	94474777	94474778	A00252:282:HW5LJDSX3:1:1223:20139:26819/1	60	+
chr1	94505153	94505154	A00252:282:HW5LJDSX3:1:1112:10999:12680/1	60	+
chr1	94879507	94879508	A00252:282:HW5LJDSX3:4:1634:21025:4053/1	60	-
chr1	95047878	95047879	A00252:282:HW5LJDSX3:4:2264:21423:14450	60	+
chr1	96733853	96733854	A00252:282:HW5LJDSX3:1:1104:24858:29951	60	+
chr1	96783673	96783674	A00252:282:HW5LJDSX3:1:1213:29776:29481/1	60	+
chr1	97697698	97697699	A00252:282:HW5LJDSX3:3:1439:12572:9612	60	-
chr1	97697699	97697700	A00252:282:HW5LJDSX3:1:1522:7012:5556	60	-
chr1	97738463	97738464	A00252:282:HW5LJDSX3:1:1104:12689:20462/1	60	+
chr1	97738464	97738465	A00252:282:HW5LJDSX3:2:1542:7365:13432/1	60	+
chr1	97862026	97862027	A00252:282:HW5LJDSX3:2:1574:16613:1297/1	60	-
chr1	97883830	97883831	A00252:282:HW5LJDSX3:4:1645:16550:6793	60	-
chr1	98217623	98217624	A00252:282:HW5LJDSX3:2:2506:22878:36385	60	-
chr1	98227633	98227634	A00252:282:HW5LJDSX3:1:1107:29116:25645/1	60	-
chr1	100091537	100091538	A00252:282:HW5LJDSX3:2:2652:4634:13870	60	-
chr1	100107507	100107508	A00252:282:HW5LJDSX3:3:1566:4354:12289/1	60	-
chr1	100918504	100918505	A00252:282:HW5LJDSX3:1:1177:13783:12399/1	60	-
chr1	100933098	100933099	A00252:282:HW5LJDSX3:1:1450:17544:32377	60	+
chr1	102944765	102944766	A00252:282:HW5LJDSX3:1:1110:17336:3677/1	60	-
chr1	103535850	103535851	A00252:282:HW5LJDSX3:1:1119:8892:35650/1	60	+
chr1	103796421	103796422	A00252:282:HW5LJDSX3:3:2112:2437:20494/1	60	-
chr1	105609420	105609421	A00252:282:HW5LJDSX3:1:1139:2971:28369/1	60	+
chr1	105836763	105836764	A00252:282:HW5LJDSX3:2:2221:26711:36949	60	-
chr1	105837977	105837978	A00252:282:HW5LJDSX3:2:1264:10429:11694/1	60	+
chr1	107455255	107455256	A00252:282:HW5LJDSX3:3:2501:8151:33489/1	60	+
chr1	107593233	107593234	A00252:282:HW5LJDSX3:1:1140:28076:24909/1	60	-
chr1	107594708	107594709	A00252:282:HW5LJDSX3:1:2277:16604:2315	60	-
chr1	107710840	107710841	A00252:282:HW5LJDSX3:1:2603:18837:10880	60	-
chr1	107854568	107854569	A00252:282:HW5LJDSX3:1:1103:24162:24455/1	60	+
chr1	107902392	107902393	A00252:282:HW5LJDSX3:4:2169:27190:8750	60	-
chr1	107903304	107903305	A00252:282:HW5LJDSX3:2:1214:10122:11976	60	-
chr1	107915827	107915828	A00252:282:HW5LJDSX3:2:2637:31611:8766	60	-
chr1	108067243	108067244	A00252:282:HW5LJDSX3:1:1101:30463:12477/1	60	+
chr1	108136265	108136266	A00252:282:HW5LJDSX3:1:1625:27453:18004/1	60	-
chr1	108155843	108155844	A00252:282:HW5LJDSX3:1:1119:18909:21684/1	60	+
chr1	108155845	108155846	A00252:282:HW5LJDSX3:4:1551:5195:28244/1	60	+
chr1	108622798	108622799	A00252:282:HW5LJDSX3:1:1114:10321:22279/1	60	+
chr1	109225398	109225399	A00252:282:HW5LJDSX3:2:1531:26874:9173/1	60	-
chr1	109225400	109225401	A00252:282:HW5LJDSX3:3:1310:26675:22858/1	60	-
chr1	109360974	109360975	A00252:282:HW5LJDSX3:1:1110:17861:26068/1	60	+
chr1	109564419	109564420	A00252:282:HW5LJDSX3:4:1576:10764:36135/1	60	+
chr1	109587809	109587810	A00252:282:HW5LJDSX3:2:2151:27118:33489	60	-
chr1	109587811	109587812	A00252:282:HW5LJDSX3:1:1235:25464:9017/1	60	-
chr1	109600871	109600872	A00252:282:HW5LJDSX3:2:1309:23701:6151	60	-
chr1	109600872	109600873	A00252:282:HW5LJDSX3:1:2210:20817:8484/1	60	-
chr1	109859438	109859439	A00252:282:HW5LJDSX3:1:1116:9281:9142	60	+
chr1	110370274	110370275	A00252:282:HW5LJDSX3:1:1115:14922:22013/1	60	+
chr1	111166051	111166052	A00252:282:HW5LJDSX3:2:1548:9426:3192	60	-
chr1	112656472	112656473	A00252:282:HW5LJDSX3:1:2113:14253:10332/1	60	+
chr1	113860394	113860395	A00252:282:HW5LJDSX3:1:1130:26485:18552/1	60	+
chr1	113860395	113860396	A00252:282:HW5LJDSX3:2:2219:8730:9032	60	+
chr1	114438463	114438464	A00252:282:HW5LJDSX3:1:2134:27579:25739/1	60	-
chr1	114473091	114473092	A00252:282:HW5LJDSX3:1:1339:7545:31939/1	60	-
chr1	114501596	114501597	A00252:282:HW5LJDSX3:1:2245:30418:3380	60	-
chr1	114648061	114648062	A00252:282:HW5LJDSX3:2:1569:25464:13808/1	60	+
chr1	115542881	115542882	A00252:282:HW5LJDSX3:1:1106:18050:35978/1	60	-
chr1	116787002	116787003	A00252:282:HW5LJDSX3:1:1211:3803:33035/1	60	-
chr1	116857905	116857906	A00252:282:HW5LJDSX3:2:2666:27010:25567/1	60	-
chr1	117414730	117414731	A00252:282:HW5LJDSX3:4:1334:17137:21684	60	-
chr1	117856707	117856708	A00252:282:HW5LJDSX3:3:1365:4851:25520/1	60	-
chr1	117856708	117856709	A00252:282:HW5LJDSX3:1:2118:17725:31939	60	-
chr1	117857534	117857535	A00252:282:HW5LJDSX3:1:1305:17635:32690	60	-
chr1	117941128	117941129	A00252:282:HW5LJDSX3:1:1117:29830:15327/1	60	+
chr1	118135430	118135431	A00252:282:HW5LJDSX3:4:2132:19171:8703	60	-
chr1	118620882	118620883	A00252:282:HW5LJDSX3:2:1317:20745:16094/1	60	-
chr1	119016226	119016227	A00252:282:HW5LJDSX3:3:1424:30481:24909/1	60	+
chr1	119043091	119043092	A00252:282:HW5LJDSX3:2:2653:24822:4930	60	-
chr1	120040930	120040931	A00252:282:HW5LJDSX3:1:1331:26992:32675	60	-
chr1	120752697	120752698	A00252:282:HW5LJDSX3:1:2235:13991:1172	60	+
chr1	120923139	120923140	A00252:282:HW5LJDSX3:4:1633:29026:6480/1	60	+
chr1	121204394	121204395	A00252:282:HW5LJDSX3:1:2657:6180:27445/1	60	+
chr1	143980687	143980688	A00252:282:HW5LJDSX3:1:1424:14055:14747/1	60	-
chr1	143992020	143992021	A00252:282:HW5LJDSX3:2:1137:26422:29434	60	+
chr1	144005480	144005481	A00252:282:HW5LJDSX3:1:1609:25861:17221/1	60	+
chr1	144729897	144729898	A00252:282:HW5LJDSX3:3:1166:29206:5353	60	+
chr1	145027210	145027211	A00252:282:HW5LJDSX3:4:2204:15736:11866/1	60	+
chr1	145087305	145087306	A00252:282:HW5LJDSX3:1:1366:12572:33285/1	60	+
chr1	145910759	145910760	A00252:282:HW5LJDSX3:2:2223:12780:32675/1	60	-
chr1	146183315	146183316	A00252:282:HW5LJDSX3:1:1240:22851:36151/1	60	+
chr1	146183316	146183317	A00252:282:HW5LJDSX3:3:2209:5602:14481	60	+
chr1	146972251	146972252	A00252:282:HW5LJDSX3:2:1343:6560:22185/1	60	-
chr1	147259653	147259654	A00252:282:HW5LJDSX3:1:1105:25690:19210/1	60	-
chr1	149419993	149419994	A00252:282:HW5LJDSX3:1:1157:31268:20415/1	60	+
chr1	149419994	149419995	A00252:282:HW5LJDSX3:1:2453:17390:15859/1	60	+
chr1	149419995	149419996	A00252:282:HW5LJDSX3:2:2152:7780:23578/1	60	+
chr1	149468230	149468231	A00252:282:HW5LJDSX3:1:1214:25455:16047/1	60	-
chr1	149829317	149829318	A00252:282:HW5LJDSX3:1:2542:30924:31657/1	60	-
chr1	150188932	150188933	A00252:282:HW5LJDSX3:3:1437:2645:5572	60	-
chr1	150398113	150398114	A00252:282:HW5LJDSX3:1:1419:15573:33285/1	60	-
chr1	150456580	150456581	A00252:282:HW5LJDSX3:1:2615:13367:1626	60	-
chr1	150456582	150456583	A00252:282:HW5LJDSX3:1:1155:7256:15749/1	60	-
chr1	150480829	150480830	A00252:282:HW5LJDSX3:3:2338:5005:26725/1	60	-
chr1	150685375	150685376	A00252:282:HW5LJDSX3:1:1122:26865:34679/1	60	+
chr1	150686681	150686682	A00252:282:HW5LJDSX3:1:1478:10140:10535	60	+
chr1	150990671	150990672	A00252:282:HW5LJDSX3:4:2218:11695:2237/1	60	-
chr1	151179145	151179146	A00252:282:HW5LJDSX3:1:1126:17056:24111	60	-
chr1	151733999	151734000	A00252:282:HW5LJDSX3:1:1445:20582:22983/1	60	+
chr1	152944678	152944679	A00252:282:HW5LJDSX3:4:2127:5068:22983	60	-
chr1	153573876	153573877	A00252:282:HW5LJDSX3:2:1178:5882:36010	60	-
chr1	153888909	153888910	A00252:282:HW5LJDSX3:1:1108:8043:28948/1	60	+
chr1	153912441	153912442	A00252:282:HW5LJDSX3:3:1404:16134:7044/1	60	-
chr1	154553562	154553563	A00252:282:HW5LJDSX3:1:1360:29035:29230/1	60	+
chr1	154599847	154599848	A00252:282:HW5LJDSX3:1:1270:8540:23641/1	60	-
chr1	154851142	154851143	A00252:282:HW5LJDSX3:3:1361:14950:29669	60	+
chr1	155315036	155315037	A00252:282:HW5LJDSX3:1:2153:32018:5901	60	-
chr1	155378620	155378621	A00252:282:HW5LJDSX3:1:1650:25328:3709/1	60	+
chr1	155380539	155380540	A00252:282:HW5LJDSX3:1:1260:24804:34084	60	-
chr1	155395639	155395640	A00252:282:HW5LJDSX3:1:1222:32145:28573	60	+
chr1	155445172	155445173	A00252:282:HW5LJDSX3:3:2311:25400:5212/1	60	+
chr1	155482864	155482865	A00252:282:HW5LJDSX3:1:1107:6280:7263/1	60	+
chr1	155532094	155532095	A00252:282:HW5LJDSX3:1:1247:12337:15092/1	60	+
chr1	155550901	155550902	A00252:282:HW5LJDSX3:1:1606:21459:15765/1	60	-
chr1	155550902	155550903	A00252:282:HW5LJDSX3:2:2219:10836:3818	60	-
chr1	155550903	155550904	A00252:282:HW5LJDSX3:1:1219:29812:18333	60	-
chr1	155677039	155677040	A00252:282:HW5LJDSX3:1:1106:6234:35180/1	60	+
chr1	155677040	155677041	A00252:282:HW5LJDSX3:1:1215:29197:31798/1	60	+
chr1	155677041	155677042	A00252:282:HW5LJDSX3:1:1439:4435:13338	60	+
chr1	155692224	155692225	A00252:282:HW5LJDSX3:3:2608:4282:29669	60	-
chr1	155717879	155717880	A00252:282:HW5LJDSX3:1:1106:25156:3505/1	60	+
chr1	155815944	155815945	A00252:282:HW5LJDSX3:1:2231:8079:4867	60	+
chr1	155815945	155815946	A00252:282:HW5LJDSX3:1:2615:9670:10097	60	+
chr1	155816403	155816404	A00252:282:HW5LJDSX3:1:2362:27959:33129/1	60	+
chr1	155829024	155829025	A00252:282:HW5LJDSX3:1:1117:10095:5196/1	60	+
chr1	155829025	155829026	A00252:282:HW5LJDSX3:1:2137:2220:5744	60	+
chr1	155901363	155901364	A00252:282:HW5LJDSX3:3:2233:7337:15358	60	-
chr1	155918638	155918639	A00252:282:HW5LJDSX3:3:1216:4851:26804/1	60	-
chr1	155956207	155956208	A00252:282:HW5LJDSX3:2:1330:30969:7185	60	-
chr1	155956208	155956209	A00252:282:HW5LJDSX3:1:1104:4508:15875	60	-
chr1	156131994	156131995	A00252:282:HW5LJDSX3:4:1164:12129:23844/1	60	-
chr1	156248735	156248736	A00252:282:HW5LJDSX3:3:2437:20202:31344	60	+
chr1	156255089	156255090	A00252:282:HW5LJDSX3:1:1422:8847:19883/1	60	-
chr1	156307917	156307918	A00252:282:HW5LJDSX3:4:2526:12590:7451/1	60	-
chr1	156761860	156761861	A00252:282:HW5LJDSX3:2:1238:8585:15671/1	60	-
chr1	156773490	156773491	A00252:282:HW5LJDSX3:1:1101:26277:12837/1	60	+
chr1	156773491	156773492	A00252:282:HW5LJDSX3:1:2131:7048:2957/1	60	+
chr1	156773492	156773493	A00252:282:HW5LJDSX3:4:2675:22905:12164/1	60	+
chr1	157340635	157340636	A00252:282:HW5LJDSX3:3:2201:3694:23171	60	-
chr1	157659133	157659134	A00252:282:HW5LJDSX3:3:2327:29948:7012	60	+
chr1	158784061	158784062	A00252:282:HW5LJDSX3:2:2604:30581:32221	60	-
chr1	159667929	159667930	A00252:282:HW5LJDSX3:1:1310:28411:5572/1	60	-
chr1	160330905	160330906	A00252:282:HW5LJDSX3:1:1401:13259:17503/1	60	+
chr1	160462497	160462498	A00252:282:HW5LJDSX3:1:2358:7600:25175/1	60	-
chr1	160462498	160462499	A00252:282:HW5LJDSX3:2:2551:15980:2362/1	60	-
chr1	160574751	160574752	A00252:282:HW5LJDSX3:1:2409:19714:36010	60	-
chr1	161207568	161207569	A00252:282:HW5LJDSX3:1:1177:19108:13573	60	-
chr1	161212937	161212938	A00252:282:HW5LJDSX3:4:1503:10746:19163	60	+
chr1	161773523	161773524	A00252:282:HW5LJDSX3:4:2553:18801:31328	60	+
chr1	161794622	161794623	A00252:282:HW5LJDSX3:1:1178:10881:35274/1	60	+
chr1	161819818	161819819	A00252:282:HW5LJDSX3:1:1105:5755:16658/1	60	+
chr1	161819820	161819821	A00252:282:HW5LJDSX3:3:1471:15103:36448	60	+
chr1	161875586	161875587	A00252:282:HW5LJDSX3:4:2551:5891:19523	60	-
chr1	161900476	161900477	A00252:282:HW5LJDSX3:1:2373:26982:1313	60	-
chr1	161901023	161901024	A00252:282:HW5LJDSX3:2:2534:2944:6402/1	60	-
chr1	162568726	162568727	A00252:282:HW5LJDSX3:1:2338:15664:8547/1	60	-
chr1	162636399	162636400	A00252:282:HW5LJDSX3:1:1268:24099:15828	60	+
chr1	163347916	163347917	A00252:282:HW5LJDSX3:1:2416:24189:31485/1	60	+
chr1	163589417	163589418	A00252:282:HW5LJDSX3:1:2471:3730:9706	60	+
chr1	163871714	163871715	A00252:282:HW5LJDSX3:1:1207:28311:8375/1	60	-
chr1	163929341	163929342	A00252:282:HW5LJDSX3:4:2569:13539:10629	60	-
chr1	165526359	165526360	A00252:282:HW5LJDSX3:2:1451:25247:5916/1	60	-
chr1	165761370	165761371	A00252:282:HW5LJDSX3:1:1237:8838:1360/1	60	-
chr1	165846872	165846873	A00252:282:HW5LJDSX3:1:2454:20401:7827/1	60	-
chr1	166762154	166762155	A00252:282:HW5LJDSX3:4:2451:29496:32690/1	60	-
chr1	166924827	166924828	A00252:282:HW5LJDSX3:1:2549:7193:17487	60	+
chr1	167349054	167349055	A00252:282:HW5LJDSX3:1:1275:21694:32863	60	-
chr1	167400044	167400045	A00252:282:HW5LJDSX3:1:1240:19967:6856	60	-
chr1	167749642	167749643	A00252:282:HW5LJDSX3:1:1103:1226:6026/1	60	+
chr1	167749644	167749645	A00252:282:HW5LJDSX3:3:2541:21169:4742	60	+
chr1	168058316	168058317	A00252:282:HW5LJDSX3:1:1104:12301:15123/1	60	+
chr1	168058317	168058318	A00252:282:HW5LJDSX3:2:2607:18069:30154	60	+
chr1	168058318	168058319	A00252:282:HW5LJDSX3:1:2615:11442:5744	60	+
chr1	168127463	168127464	A00252:282:HW5LJDSX3:2:1325:3568:10551	60	-
chr1	168176992	168176993	A00252:282:HW5LJDSX3:4:1350:32145:32675	60	+
chr1	168194057	168194058	A00252:282:HW5LJDSX3:2:1269:4182:27586	60	-
chr1	168913348	168913349	A00252:282:HW5LJDSX3:3:1621:28248:23672	60	-
chr1	169387301	169387302	A00252:282:HW5LJDSX3:1:1149:10981:18067/1	60	+
chr1	169836978	169836979	A00252:282:HW5LJDSX3:1:2133:15058:21966/1	60	+
chr1	169911707	169911708	A00252:282:HW5LJDSX3:4:1622:8766:5619/1	60	-
chr1	169932157	169932158	A00252:282:HW5LJDSX3:1:2131:17336:6308	60	-
chr1	171570637	171570638	A00252:282:HW5LJDSX3:3:1172:10719:19053	60	-
chr1	172556294	172556295	A00252:282:HW5LJDSX3:1:1112:29894:7420/1	60	+
chr1	172586430	172586431	A00252:282:HW5LJDSX3:1:1413:24930:29951	60	-
chr1	172598919	172598920	A00252:282:HW5LJDSX3:3:1243:28999:12070	60	-
chr1	173158299	173158300	A00252:282:HW5LJDSX3:4:1437:18756:32064/1	60	-
chr1	173722926	173722927	A00252:282:HW5LJDSX3:4:1456:30960:28714	60	+
chr1	173743610	173743611	A00252:282:HW5LJDSX3:1:1510:25211:1752	60	+
chr1	173967625	173967626	A00252:282:HW5LJDSX3:3:1504:19217:14074/1	60	-
chr1	173967627	173967628	A00252:282:HW5LJDSX3:1:1249:29080:12148	60	-
chr1	173999816	173999817	A00252:282:HW5LJDSX3:1:1116:4625:26976/1	60	+
chr1	174168263	174168264	A00252:282:HW5LJDSX3:3:1529:13991:21120	60	-
chr1	174430608	174430609	A00252:282:HW5LJDSX3:1:1131:25916:16470/1	60	+
chr1	174507675	174507676	A00252:282:HW5LJDSX3:1:1223:10041:3787/1	60	+
chr1	175851202	175851203	A00252:282:HW5LJDSX3:1:2413:17879:21245/1	60	-
chr1	176179404	176179405	A00252:282:HW5LJDSX3:1:1101:9191:35227/1	60	+
chr1	176179406	176179407	A00252:282:HW5LJDSX3:3:2236:21197:24330/1	60	+
chr1	178268250	178268251	A00252:282:HW5LJDSX3:2:2419:10936:1736/1	60	-
chr1	178707363	178707364	A00252:282:HW5LJDSX3:1:1539:13304:20275/1	60	-
chr1	178899021	178899022	A00252:282:HW5LJDSX3:2:2341:24279:32362	60	-
chr1	178899023	178899024	A00252:282:HW5LJDSX3:1:2613:15908:7216	60	-
chr1	178962308	178962309	A00252:282:HW5LJDSX3:2:2244:12038:30138/1	60	+
chr1	178999649	178999650	A00252:282:HW5LJDSX3:2:1507:4363:21042/1	60	-
chr1	179277427	179277428	A00252:282:HW5LJDSX3:2:1611:23520:20682	60	-
chr1	179293077	179293078	A00252:282:HW5LJDSX3:3:1128:5394:34256/1	60	+
chr1	179399987	179399988	A00252:282:HW5LJDSX3:2:1503:18882:14559/1	60	+
chr1	179901144	179901145	A00252:282:HW5LJDSX3:1:1147:16062:1407/1	60	+
chr1	179902245	179902246	A00252:282:HW5LJDSX3:3:1472:27661:33019	60	+
chr1	179981827	179981828	A00252:282:HW5LJDSX3:1:1278:4309:21292	60	-
chr1	180065232	180065233	A00252:282:HW5LJDSX3:1:1421:25147:1235/1	60	-
chr1	180069488	180069489	A00252:282:HW5LJDSX3:2:2663:9634:14293/1	60	+
chr1	180080101	180080102	A00252:282:HW5LJDSX3:1:1120:7030:33051/1	60	-
chr1	180104364	180104365	A00252:282:HW5LJDSX3:1:1161:21079:33739/1	60	+
chr1	180397339	180397340	A00252:282:HW5LJDSX3:1:1143:16640:32816/1	60	-
chr1	180806875	180806876	A00252:282:HW5LJDSX3:1:1216:25310:26757/1	60	+
chr1	182412278	182412279	A00252:282:HW5LJDSX3:1:2657:28763:22686/1	60	+
chr1	182412279	182412280	A00252:282:HW5LJDSX3:1:1121:8350:14669/1	60	+
chr1	182412280	182412281	A00252:282:HW5LJDSX3:4:1406:11532:36119/1	60	+
chr1	182412283	182412284	A00252:282:HW5LJDSX3:4:2538:7256:19319/1	60	+
chr1	182758474	182758475	A00252:282:HW5LJDSX3:4:2166:19813:19366	60	+
chr1	182819110	182819111	A00252:282:HW5LJDSX3:2:2270:18493:32550/1	60	-
chr1	182866620	182866621	A00252:282:HW5LJDSX3:1:1137:2808:30718/1	60	-
chr1	183490155	183490156	A00252:282:HW5LJDSX3:2:1247:16703:3051/1	60	-
chr1	183798594	183798595	A00252:282:HW5LJDSX3:4:2104:7066:19774	60	+
chr1	184494886	184494887	A00252:282:HW5LJDSX3:1:1101:10068:11788/1	60	+
chr1	184736849	184736850	A00252:282:HW5LJDSX3:1:1162:22679:28463/1	60	+
chr1	185308118	185308119	A00252:282:HW5LJDSX3:2:2264:22733:3161	60	-
chr1	185768760	185768761	A00252:282:HW5LJDSX3:2:1527:14335:10222/1	60	-
chr1	186345609	186345610	A00252:282:HW5LJDSX3:3:2438:6840:15749/1	60	-
chr1	186354253	186354254	A00252:282:HW5LJDSX3:1:1541:22652:18364	60	+
chr1	186356112	186356113	A00252:282:HW5LJDSX3:1:1141:24198:14465/1	60	+
chr1	186389656	186389657	A00252:282:HW5LJDSX3:1:1133:13557:24283/1	60	+
chr1	187106510	187106511	A00252:282:HW5LJDSX3:4:1416:18403:17769/1	60	-
chr1	187106511	187106512	A00252:282:HW5LJDSX3:1:1405:10890:16031/1	60	-
chr1	188349712	188349713	A00252:282:HW5LJDSX3:1:1126:5448:21261/1	60	+
chr1	190226785	190226786	A00252:282:HW5LJDSX3:2:1520:20482:16611/1	60	-
chr1	191410030	191410031	A00252:282:HW5LJDSX3:1:1256:29188:16595	60	-
chr1	191410032	191410033	A00252:282:HW5LJDSX3:1:1548:24704:25238	60	-
chr1	192331416	192331417	A00252:282:HW5LJDSX3:2:2327:12011:32127/1	60	+
chr1	193131518	193131519	A00252:282:HW5LJDSX3:1:1405:1461:1297	60	+
chr1	193187084	193187085	A00252:282:HW5LJDSX3:4:1262:27001:12931	60	+
chr1	193221611	193221612	A00252:282:HW5LJDSX3:2:1632:19244:34914	60	-
chr1	193233003	193233004	A00252:282:HW5LJDSX3:1:1123:20943:1344/1	60	+
chr1	193233004	193233005	A00252:282:HW5LJDSX3:1:2130:28465:20603	60	+
chr1	194176086	194176087	A00252:282:HW5LJDSX3:1:1147:27480:7780	60	+
chr1	194177520	194177521	A00252:282:HW5LJDSX3:1:1136:25753:9361/1	60	+
chr1	194177522	194177523	A00252:282:HW5LJDSX3:4:1236:32262:19758/1	60	+
chr1	195108094	195108095	A00252:282:HW5LJDSX3:2:1565:30318:16924	60	+
chr1	196628030	196628031	A00252:282:HW5LJDSX3:1:2403:24288:1094	60	-
chr1	196648558	196648559	A00252:282:HW5LJDSX3:4:2372:20274:7263	60	-
chr1	197135689	197135690	A00252:282:HW5LJDSX3:4:1108:26286:11193	60	-
chr1	197136912	197136913	A00252:282:HW5LJDSX3:1:1468:3794:18771/1	60	-
chr1	197505562	197505563	A00252:282:HW5LJDSX3:1:1311:3730:20791	60	+
chr1	197520719	197520720	A00252:282:HW5LJDSX3:1:1137:18421:23813/1	60	-
chr1	197577834	197577835	A00252:282:HW5LJDSX3:2:1206:29261:7357/1	60	-
chr1	197577836	197577837	A00252:282:HW5LJDSX3:1:2311:7988:30201/1	60	-
chr1	197687974	197687975	A00252:282:HW5LJDSX3:1:1120:20003:28557/1	60	+
chr1	198982187	198982188	A00252:282:HW5LJDSX3:1:1159:19162:16830	60	+
chr1	199026003	199026004	A00252:282:HW5LJDSX3:1:1105:28194:6261/1	60	+
chr1	199026004	199026005	A00252:282:HW5LJDSX3:2:1647:21775:9549	60	+
chr1	199153709	199153710	A00252:282:HW5LJDSX3:1:1566:19361:7717	60	-
chr1	200176745	200176746	A00252:282:HW5LJDSX3:4:1658:13322:13636	60	-
chr1	200382123	200382124	A00252:282:HW5LJDSX3:3:2626:9444:21292	60	+
chr1	200566336	200566337	A00252:282:HW5LJDSX3:3:2320:25934:27680	60	+
chr1	200756117	200756118	A00252:282:HW5LJDSX3:2:2311:32922:8249	60	+
chr1	201068469	201068470	A00252:282:HW5LJDSX3:2:2342:12048:36385/1	60	+
chr1	201753208	201753209	A00252:282:HW5LJDSX3:1:1134:10493:27336/1	60	-
chr1	201802527	201802528	A00252:282:HW5LJDSX3:2:2232:21576:31876/1	60	-
chr1	202112500	202112501	A00252:282:HW5LJDSX3:2:1425:29903:31704	60	+
chr1	202422656	202422657	A00252:282:HW5LJDSX3:1:1104:10565:10895/1	60	+
chr1	202423113	202423114	A00252:282:HW5LJDSX3:1:1169:14018:32064/1	60	+
chr1	202444753	202444754	A00252:282:HW5LJDSX3:3:2248:10710:11647	60	+
chr1	202765384	202765385	A00252:282:HW5LJDSX3:1:1255:19623:20322	60	-
chr1	204541121	204541122	A00252:282:HW5LJDSX3:4:2540:8576:2315	60	-
chr1	205609683	205609684	A00252:282:HW5LJDSX3:1:1103:29595:33520/1	60	+
chr1	205609685	205609686	A00252:282:HW5LJDSX3:1:2615:20509:3317	60	+
chr1	205718895	205718896	A00252:282:HW5LJDSX3:1:1105:14787:27070/1	60	+
chr1	205718896	205718897	A00252:282:HW5LJDSX3:3:1308:25274:34867	60	+
chr1	205726072	205726073	A00252:282:HW5LJDSX3:2:1352:15989:11772/1	60	-
chr1	206928217	206928218	A00252:282:HW5LJDSX3:1:2153:12481:3724	60	-
chr1	207979184	207979185	A00252:282:HW5LJDSX3:3:1153:4327:17440/1	60	-
chr1	208888923	208888924	A00252:282:HW5LJDSX3:2:1668:14986:26349/1	60	+
chr1	210309642	210309643	A00252:282:HW5LJDSX3:4:2254:25943:20494/1	60	+
chr1	211158105	211158106	A00252:282:HW5LJDSX3:1:1470:9073:10441/1	60	+
chr1	211274609	211274610	A00252:282:HW5LJDSX3:2:1255:16206:32377/1	60	+
chr1	211767941	211767942	A00252:282:HW5LJDSX3:1:1515:6759:3740/1	60	+
chr1	211777000	211777001	A00252:282:HW5LJDSX3:4:2104:26982:12273	60	-
chr1	211988066	211988067	A00252:282:HW5LJDSX3:3:2312:32434:27602	60	-
chr1	212332692	212332693	A00252:282:HW5LJDSX3:1:1119:24731:31673/1	60	+
chr1	212332696	212332697	A00252:282:HW5LJDSX3:1:2634:27380:21167	60	-
chr1	214287490	214287491	A00252:282:HW5LJDSX3:1:1108:20103:28855/1	60	+
chr1	214287492	214287493	A00252:282:HW5LJDSX3:1:1316:5394:27524	60	+
chr1	215603909	215603910	A00252:282:HW5LJDSX3:1:1138:7744:2942/1	60	-
chr1	216585809	216585810	A00252:282:HW5LJDSX3:4:1643:2754:2785	60	+
chr1	216639300	216639301	A00252:282:HW5LJDSX3:1:1102:2618:25003/1	60	+
chr1	217307252	217307253	A00252:282:HW5LJDSX3:1:1343:10059:27242	60	-
chr1	217579631	217579632	A00252:282:HW5LJDSX3:4:1447:14968:11506	60	-
chr1	218302063	218302064	A00252:282:HW5LJDSX3:1:1101:16550:2566/1	60	+
chr1	218302064	218302065	A00252:282:HW5LJDSX3:3:2202:31250:7169/1	60	+
chr1	218302065	218302066	A00252:282:HW5LJDSX3:2:2152:6280:32534/1	60	+
chr1	218304019	218304020	A00252:282:HW5LJDSX3:1:1160:28971:22733/1	60	+
chr1	218317721	218317722	A00252:282:HW5LJDSX3:3:1250:18954:22983	60	-
chr1	218849013	218849014	A00252:282:HW5LJDSX3:1:1145:28076:21496/1	60	+
chr1	219732443	219732444	A00252:282:HW5LJDSX3:4:1237:18204:26663/1	60	-
chr1	220105184	220105185	A00252:282:HW5LJDSX3:1:1265:22996:11036	60	+
chr1	220159837	220159838	A00252:282:HW5LJDSX3:3:1350:2627:13839/1	60	+
chr1	221727167	221727168	A00252:282:HW5LJDSX3:1:1568:21242:9220/1	60	+
chr1	222634357	222634358	A00252:282:HW5LJDSX3:1:1149:24614:8766/1	60	-
chr1	222651180	222651181	A00252:282:HW5LJDSX3:3:2635:23448:34648	60	-
chr1	222651182	222651183	A00252:282:HW5LJDSX3:2:1629:13024:36761/1	60	-
chr1	223706887	223706888	A00252:282:HW5LJDSX3:3:1410:4137:31328/1	60	-
chr1	223800690	223800691	A00252:282:HW5LJDSX3:1:1256:32090:25128	60	+
chr1	224173067	224173068	A00252:282:HW5LJDSX3:2:1451:26033:29293/1	60	-
chr1	224278505	224278506	A00252:282:HW5LJDSX3:1:1101:27362:36636/1	60	+
chr1	224278506	224278507	A00252:282:HW5LJDSX3:1:2130:25898:27085	60	+
chr1	224278507	224278508	A00252:282:HW5LJDSX3:1:1306:19226:14810/1	60	+
chr1	224278509	224278510	A00252:282:HW5LJDSX3:3:2128:21739:7420	60	+
chr1	224386901	224386902	A00252:282:HW5LJDSX3:1:1121:3468:12226/1	60	+
chr1	224386903	224386904	A00252:282:HW5LJDSX3:4:2272:6741:25723/1	60	+
chr1	224391991	224391992	A00252:282:HW5LJDSX3:1:2345:13648:18897/1	60	-
chr1	224404189	224404190	A00252:282:HW5LJDSX3:1:1212:29848:12477/1	60	-
chr1	224404395	224404396	A00252:282:HW5LJDSX3:1:1320:27877:29512/1	60	-
chr1	224408060	224408061	A00252:282:HW5LJDSX3:1:1128:7428:5619/1	60	-
chr1	224410559	224410560	A00252:282:HW5LJDSX3:1:1120:8793:16157/1	60	-
chr1	225411738	225411739	A00252:282:HW5LJDSX3:4:1462:3803:26271/1	60	-
chr1	226236596	226236597	A00252:282:HW5LJDSX3:1:2176:25654:21652	60	-
chr1	226239180	226239181	A00252:282:HW5LJDSX3:2:2203:2067:26804	60	-
chr1	226283563	226283564	A00252:282:HW5LJDSX3:1:1313:25211:22983/1	60	+
chr1	226288850	226288851	A00252:282:HW5LJDSX3:1:1156:11523:29528	60	-
chr1	226295773	226295774	A00252:282:HW5LJDSX3:1:1451:23366:29340	60	-
chr1	226719018	226719019	A00252:282:HW5LJDSX3:3:1461:5864:22795	60	+
chr1	226848779	226848780	A00252:282:HW5LJDSX3:1:2537:18602:31955/1	60	-
chr1	227756071	227756072	A00252:282:HW5LJDSX3:1:1245:27254:33786	60	-
chr1	227756072	227756073	A00252:282:HW5LJDSX3:3:1349:21323:29183/1	60	-
chr1	228090581	228090582	A00252:282:HW5LJDSX3:3:2518:9335:14309	60	-
chr1	228090583	228090584	A00252:282:HW5LJDSX3:1:2429:12409:12931	60	-
chr1	228094274	228094275	A00252:282:HW5LJDSX3:1:1121:25970:5822/1	60	+
chr1	228223703	228223704	A00252:282:HW5LJDSX3:1:1127:14868:2973/1	60	+
chr1	228232396	228232397	A00252:282:HW5LJDSX3:1:2217:20175:20588	60	-
chr1	228235075	228235076	A00252:282:HW5LJDSX3:1:1654:30228:5807/1	60	+
chr1	228258110	228258111	A00252:282:HW5LJDSX3:3:1167:26883:23187/1	60	-
chr1	228258111	228258112	A00252:282:HW5LJDSX3:2:2607:3685:27164	60	-
chr1	228258112	228258113	A00252:282:HW5LJDSX3:1:2532:23619:15499	60	-
chr1	228297493	228297494	A00252:282:HW5LJDSX3:1:1109:9381:16016/1	60	+
chr1	228297494	228297495	A00252:282:HW5LJDSX3:1:2231:3703:9972/1	60	+
chr1	228325343	228325344	A00252:282:HW5LJDSX3:1:1120:14552:12226/1	60	+
chr1	228398142	228398143	A00252:282:HW5LJDSX3:1:1116:5791:25551/1	60	+
chr1	228398144	228398145	A00252:282:HW5LJDSX3:3:2138:6072:32268/1	60	+
chr1	228490500	228490501	A00252:282:HW5LJDSX3:1:2254:22869:30201/1	60	-
chr1	228491094	228491095	A00252:282:HW5LJDSX3:1:2130:6641:18599	60	+
chr1	228491095	228491096	A00252:282:HW5LJDSX3:2:2153:13078:2221	60	+
chr1	228496006	228496007	A00252:282:HW5LJDSX3:1:1341:23637:30373/1	60	-
chr1	228496008	228496009	A00252:282:HW5LJDSX3:4:1258:1904:36980/1	60	-
chr1	228497688	228497689	A00252:282:HW5LJDSX3:1:1106:6054:3803/1	60	+
chr1	228497689	228497690	A00252:282:HW5LJDSX3:1:1562:32615:19116	60	+
chr1	228497690	228497691	A00252:282:HW5LJDSX3:2:1162:11008:28792/1	60	+
chr1	228678941	228678942	A00252:282:HW5LJDSX3:1:1111:28763:28886/1	60	+
chr1	228678942	228678943	A00252:282:HW5LJDSX3:3:2469:5674:16329/1	60	+
chr1	228678943	228678944	A00252:282:HW5LJDSX3:2:2153:10267:1517	60	-
chr1	228678944	228678945	A00252:282:HW5LJDSX3:1:2130:3604:34632	60	-
chr1	228701837	228701838	A00252:282:HW5LJDSX3:1:1572:21621:22467/1	60	+
chr1	229052128	229052129	A00252:282:HW5LJDSX3:1:2359:4562:3975/1	60	+
chr1	229281041	229281042	A00252:282:HW5LJDSX3:1:1156:14561:23046/1	60	+
chr1	229285012	229285013	A00252:282:HW5LJDSX3:2:2551:30454:7044/1	60	+
chr1	229307791	229307792	A00252:282:HW5LJDSX3:2:2440:11369:36683/1	60	-
chr1	229307792	229307793	A00252:282:HW5LJDSX3:2:1376:15872:29951/1	60	-
chr1	229307793	229307794	A00252:282:HW5LJDSX3:1:1633:24062:3771/1	60	-
chr1	229326318	229326319	A00252:282:HW5LJDSX3:1:2203:17879:25316	60	-
chr1	229326320	229326321	A00252:282:HW5LJDSX3:4:2513:27859:30796	60	-
chr1	229331349	229331350	A00252:282:HW5LJDSX3:3:2138:18421:24189/1	60	+
chr1	229460686	229460687	A00252:282:HW5LJDSX3:1:1269:5122:3317	60	-
chr1	229488094	229488095	A00252:282:HW5LJDSX3:2:1172:8567:7467/1	60	-
chr1	229496206	229496207	A00252:282:HW5LJDSX3:1:1339:11153:2049	60	-
chr1	229569518	229569519	A00252:282:HW5LJDSX3:1:1103:24948:35086/1	60	+
chr1	230179281	230179282	A00252:282:HW5LJDSX3:2:1353:4634:20854/1	60	-
chr1	230179282	230179283	A00252:282:HW5LJDSX3:1:1112:5421:26819/1	60	-
chr1	230212257	230212258	A00252:282:HW5LJDSX3:1:1116:19922:11976/1	60	+
chr1	230469123	230469124	A00252:282:HW5LJDSX3:2:1141:2618:32049	60	-
chr1	230935814	230935815	A00252:282:HW5LJDSX3:1:1204:13729:27273	60	+
chr1	230951445	230951446	A00252:282:HW5LJDSX3:3:2314:26558:17425	60	-
chr1	231037294	231037295	A00252:282:HW5LJDSX3:1:1146:30662:30827/1	60	+
chr1	231758058	231758059	A00252:282:HW5LJDSX3:1:1103:16125:24784/1	60	+
chr1	231758060	231758061	A00252:282:HW5LJDSX3:2:2152:17390:18552/1	60	+
chr1	232483903	232483904	A00252:282:HW5LJDSX3:1:1358:16902:11945/1	60	-
chr1	232555200	232555201	A00252:282:HW5LJDSX3:1:1101:1009:27696/1	60	+
chr1	232578476	232578477	A00252:282:HW5LJDSX3:1:1524:8043:12602	60	-
chr1	232698633	232698634	A00252:282:HW5LJDSX3:1:2164:15293:36652/1	60	+
chr1	234271932	234271933	A00252:282:HW5LJDSX3:3:1445:2284:26710/1	60	-
chr1	234441084	234441085	A00252:282:HW5LJDSX3:1:2615:12201:18239	60	-
chr1	234441085	234441086	A00252:282:HW5LJDSX3:1:2130:26133:24205	60	-
chr1	234548543	234548544	A00252:282:HW5LJDSX3:2:1117:27877:25723/1	60	+
chr1	234721775	234721776	A00252:282:HW5LJDSX3:1:2556:1976:21512/1	60	-
chr1	234721777	234721778	A00252:282:HW5LJDSX3:1:1104:25066:25207/1	60	-
chr1	235225489	235225490	A00252:282:HW5LJDSX3:1:1155:19343:17895/1	60	+
chr1	235235931	235235932	A00252:282:HW5LJDSX3:1:2430:10673:4069	60	-
chr1	235277786	235277787	A00252:282:HW5LJDSX3:1:1460:11451:16470	60	-
chr1	235286330	235286331	A00252:282:HW5LJDSX3:1:1219:5141:6261/1	60	-
chr1	235344767	235344768	A00252:282:HW5LJDSX3:3:1536:2627:36761/1	60	-
chr1	235523245	235523246	A00252:282:HW5LJDSX3:2:2506:14045:26318/1	60	+
chr1	236109063	236109064	A00252:282:HW5LJDSX3:2:1364:2682:28902/1	60	-
chr1	236233163	236233164	A00252:282:HW5LJDSX3:3:1614:13765:7670/1	60	-
chr1	236331519	236331520	A00252:282:HW5LJDSX3:4:2435:13404:5447/1	60	+
chr1	237336674	237336675	A00252:282:HW5LJDSX3:3:2462:30355:13228/1	60	-
chr1	237365060	237365061	A00252:282:HW5LJDSX3:1:2504:22770:30154	60	+
chr1	237487713	237487714	A00252:282:HW5LJDSX3:1:1212:7645:30921/1	60	-
chr1	237652852	237652853	A00252:282:HW5LJDSX3:3:2467:32497:3568	60	-
chr1	237681985	237681986	A00252:282:HW5LJDSX3:1:2538:13720:6809/1	60	+
chr1	238127463	238127464	A00252:282:HW5LJDSX3:1:1535:29288:3490	60	-
chr1	238989227	238989228	A00252:282:HW5LJDSX3:4:2125:9851:33364	60	+
chr1	239785224	239785225	A00252:282:HW5LJDSX3:1:1105:17544:14340/1	60	+
chr1	239801241	239801242	A00252:282:HW5LJDSX3:2:2103:18059:14387/1	60	+
chr1	239830629	239830630	A00252:282:HW5LJDSX3:3:1243:9552:6981/1	60	+
chr1	240843050	240843051	A00252:282:HW5LJDSX3:3:1451:20681:6997/1	60	-
chr1	241794682	241794683	A00252:282:HW5LJDSX3:1:2511:3125:15201/1	60	+
chr1	241858228	241858229	A00252:282:HW5LJDSX3:2:2203:24343:18693	60	-
chr1	242895008	242895009	A00252:282:HW5LJDSX3:2:2652:19714:26897/1	60	+
chr1	244435828	244435829	A00252:282:HW5LJDSX3:4:2124:17273:20071/1	60	-
chr1	244435829	244435830	A00252:282:HW5LJDSX3:3:2522:21314:24815/1	60	-
chr1	244663420	244663421	A00252:282:HW5LJDSX3:1:2448:8901:15499/1	60	+
chr1	244688255	244688256	A00252:282:HW5LJDSX3:1:1621:17906:26052/1	60	+
chr1	244691215	244691216	A00252:282:HW5LJDSX3:4:1547:18186:7404/1	60	+
chr1	244856654	244856655	A00252:282:HW5LJDSX3:3:1543:4182:4977	60	-
chr1	244955234	244955235	A00252:282:HW5LJDSX3:2:1322:11758:6198/1	60	+
chr1	245027684	245027685	A00252:282:HW5LJDSX3:2:1364:16043:27555/1	60	+
chr1	245756625	245756626	A00252:282:HW5LJDSX3:1:1117:29821:10520/1	60	+
chr1	245756626	245756627	A00252:282:HW5LJDSX3:3:1421:7048:1736/1	60	+
chr1	245756627	245756628	A00252:282:HW5LJDSX3:2:1231:2202:13135/1	60	+
chr1	245903275	245903276	A00252:282:HW5LJDSX3:1:2122:6750:9142	60	-
chr1	246132481	246132482	A00252:282:HW5LJDSX3:1:2542:14416:28463	60	-
chr1	246307618	246307619	A00252:282:HW5LJDSX3:2:2409:1633:11710	60	+
chr1	246330473	246330474	A00252:282:HW5LJDSX3:1:1133:21621:24627/1	60	+
chr1	246358429	246358430	A00252:282:HW5LJDSX3:2:1214:5538:14434/1	60	-
chr1	246758005	246758006	A00252:282:HW5LJDSX3:1:1124:6515:25989/1	60	+
chr1	246863102	246863103	A00252:282:HW5LJDSX3:1:1172:10013:29450/1	60	+
chr1	246863214	246863215	A00252:282:HW5LJDSX3:1:2312:20699:3239/1	60	-
chr1	246893280	246893281	A00252:282:HW5LJDSX3:1:1106:15917:34569/1	60	+
chr1	246893282	246893283	A00252:282:HW5LJDSX3:3:2635:23059:27899	60	+
chr1	247125609	247125610	A00252:282:HW5LJDSX3:3:2631:10908:25019/1	60	+
chr1	247769134	247769135	A00252:282:HW5LJDSX3:1:1178:2899:36699	60	+
chr10	828650	828651	A00252:282:HW5LJDSX3:1:1206:11442:33583	60	-
chr10	834132	834133	A00252:282:HW5LJDSX3:1:1217:6795:31923	60	+
chr10	1908359	1908360	A00252:282:HW5LJDSX3:1:1206:23854:30217	60	+
chr10	2724137	2724138	A00252:282:HW5LJDSX3:4:2432:14525:31313	60	+
chr10	3147256	3147257	A00252:282:HW5LJDSX3:2:2263:1371:31422	60	-
chr10	3147257	3147258	A00252:282:HW5LJDSX3:3:1648:29441:13150	60	-
chr10	4758987	4758988	A00252:282:HW5LJDSX3:2:1101:14805:12853	60	+
chr10	4817099	4817100	A00252:282:HW5LJDSX3:3:2518:11605:19617	60	-
chr10	4817100	4817101	A00252:282:HW5LJDSX3:4:2647:19985:27618/1	60	-
chr10	4817101	4817102	A00252:282:HW5LJDSX3:2:1257:6153:22639	60	-
chr10	5425667	5425668	A00252:282:HW5LJDSX3:1:1104:12726:14732/1	60	-
chr10	5425669	5425670	A00252:282:HW5LJDSX3:1:1104:12689:14763/1	60	-
chr10	5689755	5689756	A00252:282:HW5LJDSX3:1:1447:31439:24439/1	60	+
chr10	5723477	5723478	A00252:282:HW5LJDSX3:1:1217:31015:21731	60	-
chr10	5847054	5847055	A00252:282:HW5LJDSX3:3:1625:11342:26021/1	60	-
chr10	5909119	5909120	A00252:282:HW5LJDSX3:1:1546:12780:3020/1	60	+
chr10	6349336	6349337	A00252:282:HW5LJDSX3:3:2416:11125:23860/1	60	+
chr10	6429539	6429540	A00252:282:HW5LJDSX3:4:2146:31376:5729/1	60	-
chr10	6447952	6447953	A00252:282:HW5LJDSX3:3:1370:24957:35697	60	-
chr10	6481707	6481708	A00252:282:HW5LJDSX3:1:1467:28899:20008	60	+
chr10	6481708	6481709	A00252:282:HW5LJDSX3:1:2527:5918:23234/1	60	+
chr10	7220717	7220718	A00252:282:HW5LJDSX3:3:1332:17101:28260/1	60	-
chr10	8310466	8310467	A00252:282:HW5LJDSX3:1:1107:24840:31140/1	60	+
chr10	8310468	8310469	A00252:282:HW5LJDSX3:1:2615:23014:4335	60	+
chr10	8820955	8820956	A00252:282:HW5LJDSX3:1:1423:14244:18333/1	60	+
chr10	9049604	9049605	A00252:282:HW5LJDSX3:3:1343:2754:12211/1	60	+
chr10	9400955	9400956	A00252:282:HW5LJDSX3:1:1263:14615:33912	60	+
chr10	9970845	9970846	A00252:282:HW5LJDSX3:2:2528:20862:14387/1	60	+
chr10	11464274	11464275	A00252:282:HW5LJDSX3:1:1120:14055:23797/1	60	+
chr10	11464275	11464276	A00252:282:HW5LJDSX3:3:1270:5819:6840/1	60	+
chr10	11559698	11559699	A00252:282:HW5LJDSX3:1:1266:9706:7435	60	-
chr10	11560394	11560395	A00252:282:HW5LJDSX3:1:1109:21721:33223/1	60	+
chr10	13094703	13094704	A00252:282:HW5LJDSX3:2:2421:16369:7482/1	60	-
chr10	13719038	13719039	A00252:282:HW5LJDSX3:1:1120:26286:18145/1	60	+
chr10	14690627	14690628	A00252:282:HW5LJDSX3:3:1213:21522:20384/1	60	+
chr10	17040566	17040567	A00252:282:HW5LJDSX3:4:1109:8576:8766	60	-
chr10	17071256	17071257	A00252:282:HW5LJDSX3:1:1130:13494:30248/1	60	-
chr10	17672685	17672686	A00252:282:HW5LJDSX3:1:1108:19560:1673/1	60	+
chr10	17672686	17672687	A00252:282:HW5LJDSX3:4:1134:3640:30655	60	+
chr10	17672687	17672688	A00252:282:HW5LJDSX3:3:2541:10004:3286	60	+
chr10	17678897	17678898	A00252:282:HW5LJDSX3:4:1149:30418:1532/1	60	-
chr10	18438210	18438211	A00252:282:HW5LJDSX3:1:1629:20989:4460/1	60	+
chr10	18494265	18494266	A00252:282:HW5LJDSX3:1:1145:21007:22686/1	60	+
chr10	20220878	20220879	A00252:282:HW5LJDSX3:3:2129:6696:22608	60	+
chr10	21392935	21392936	A00252:282:HW5LJDSX3:3:2458:25446:6699/1	60	-
chr10	21405566	21405567	A00252:282:HW5LJDSX3:1:1418:13756:29919/1	60	-
chr10	21538628	21538629	A00252:282:HW5LJDSX3:1:1147:18566:14011/1	60	-
chr10	21713577	21713578	A00252:282:HW5LJDSX3:1:1361:30255:21887	60	-
chr10	21719877	21719878	A00252:282:HW5LJDSX3:1:1358:24216:20917/1	60	-
chr10	21734862	21734863	A00252:282:HW5LJDSX3:1:1434:8368:18302/1	60	-
chr10	22599006	22599007	A00252:282:HW5LJDSX3:1:1468:13765:18975	60	-
chr10	22677527	22677528	A00252:282:HW5LJDSX3:1:1106:4110:2785/1	60	+
chr10	22677529	22677530	A00252:282:HW5LJDSX3:2:2642:12753:36542/1	60	+
chr10	23229442	23229443	A00252:282:HW5LJDSX3:1:2259:10782:15530/1	60	-
chr10	23743942	23743943	A00252:282:HW5LJDSX3:1:1257:11270:34976	60	+
chr10	24687233	24687234	A00252:282:HW5LJDSX3:3:1150:10619:32158/1	60	-
chr10	24865167	24865168	A00252:282:HW5LJDSX3:2:2678:17445:17989/1	60	-
chr10	24865173	24865174	A00252:282:HW5LJDSX3:1:1372:28067:2754	60	-
chr10	25465020	25465021	A00252:282:HW5LJDSX3:1:1120:20835:35978/1	60	+
chr10	27051643	27051644	A00252:282:HW5LJDSX3:3:2233:29595:3396	60	-
chr10	27124399	27124400	A00252:282:HW5LJDSX3:3:1664:11794:19225/1	60	+
chr10	27151124	27151125	A00252:282:HW5LJDSX3:2:1178:8250:21919/1	60	+
chr10	27462099	27462100	A00252:282:HW5LJDSX3:1:1158:13024:27555/1	60	-
chr10	27974814	27974815	A00252:282:HW5LJDSX3:1:1153:6316:24768/1	60	-
chr10	28591034	28591035	A00252:282:HW5LJDSX3:1:1259:27959:15468	60	+
chr10	28595434	28595435	A00252:282:HW5LJDSX3:1:1103:1262:33552/1	60	+
chr10	28727054	28727055	A00252:282:HW5LJDSX3:1:2471:16260:22294	60	+
chr10	28956397	28956398	A00252:282:HW5LJDSX3:4:2444:30101:18051/1	60	-
chr10	29315296	29315297	A00252:282:HW5LJDSX3:3:1609:11044:22498	60	+
chr10	30411706	30411707	A00252:282:HW5LJDSX3:1:1436:13485:3145	60	+
chr10	30665700	30665701	A00252:282:HW5LJDSX3:2:1207:15637:30232/1	60	+
chr10	31221790	31221791	A00252:282:HW5LJDSX3:1:1135:14886:32690/1	60	+
chr10	31374009	31374010	A00252:282:HW5LJDSX3:1:1167:22028:4445	60	-
chr10	31377821	31377822	A00252:282:HW5LJDSX3:2:1513:2437:22310	60	-
chr10	32202554	32202555	A00252:282:HW5LJDSX3:3:2512:6307:3270	60	+
chr10	32280410	32280411	A00252:282:HW5LJDSX3:3:1573:20645:24659/1	60	-
chr10	32280659	32280660	A00252:282:HW5LJDSX3:1:1607:18828:14685/1	60	+
chr10	32280661	32280662	A00252:282:HW5LJDSX3:1:2516:26946:2190	60	+
chr10	32472665	32472666	A00252:282:HW5LJDSX3:1:1230:14407:11882/1	60	+
chr10	34142401	34142402	A00252:282:HW5LJDSX3:1:2107:32786:26428	60	-
chr10	34379888	34379889	A00252:282:HW5LJDSX3:1:1128:7120:9878/1	60	+
chr10	34404348	34404349	A00252:282:HW5LJDSX3:1:1108:11550:14387/1	60	+
chr10	34561753	34561754	A00252:282:HW5LJDSX3:4:2104:31259:20713/1	60	+
chr10	34826789	34826790	A00252:282:HW5LJDSX3:2:1122:15691:11068/1	60	+
chr10	37761342	37761343	A00252:282:HW5LJDSX3:2:1351:22607:33943/1	60	+
chr10	37946529	37946530	A00252:282:HW5LJDSX3:2:1522:18457:14763	60	-
chr10	38037803	38037804	A00252:282:HW5LJDSX3:4:2650:1841:18834/1	60	+
chr10	38037805	38037806	A00252:282:HW5LJDSX3:4:1613:29396:12446	60	+
chr10	38058592	38058593	A00252:282:HW5LJDSX3:2:1666:27715:30577/1	60	-
chr10	38651854	38651855	A00252:282:HW5LJDSX3:1:2235:16161:4679/1	60	+
chr10	42610881	42610882	A00252:282:HW5LJDSX3:4:2521:22354:11522/1	60	-
chr10	42822000	42822001	A00252:282:HW5LJDSX3:3:2653:18620:5368/1	60	-
chr10	43490698	43490699	A00252:282:HW5LJDSX3:4:1123:27181:19758	60	-
chr10	44423607	44423608	A00252:282:HW5LJDSX3:2:2619:21838:1423/1	60	-
chr10	45089647	45089648	A00252:282:HW5LJDSX3:2:1323:18927:27477/1	60	+
chr10	45647042	45647043	A00252:282:HW5LJDSX3:1:1118:10456:32910/1	60	-
chr10	45922294	45922295	A00252:282:HW5LJDSX3:1:1645:32859:14403	60	-
chr10	46007085	46007086	A00252:282:HW5LJDSX3:2:2341:23845:35399	60	-
chr10	46007086	46007087	A00252:282:HW5LJDSX3:3:1402:4453:1877	60	-
chr10	46007087	46007088	A00252:282:HW5LJDSX3:1:2408:22652:9157/1	60	-
chr10	46034207	46034208	A00252:282:HW5LJDSX3:1:2247:24198:33536/1	60	-
chr10	46487473	46487474	A00252:282:HW5LJDSX3:2:1650:9824:2534/1	60	+
chr10	46511692	46511693	A00252:282:HW5LJDSX3:3:2617:4878:16297	60	-
chr10	48394877	48394878	A00252:282:HW5LJDSX3:1:1150:29821:1626/1	60	+
chr10	49972595	49972596	A00252:282:HW5LJDSX3:2:2608:31421:5055	60	+
chr10	51131513	51131514	A00252:282:HW5LJDSX3:3:2337:7970:14638/1	60	+
chr10	53556685	53556686	A00252:282:HW5LJDSX3:1:2430:28727:6684	60	-
chr10	54325623	54325624	A00252:282:HW5LJDSX3:4:1141:11379:35352/1	60	+
chr10	54535482	54535483	A00252:282:HW5LJDSX3:4:1566:13829:36495	60	+
chr10	55528981	55528982	A00252:282:HW5LJDSX3:1:2615:2275:12226	60	-
chr10	57489757	57489758	A00252:282:HW5LJDSX3:3:1427:30716:16016/1	60	-
chr10	58356673	58356674	A00252:282:HW5LJDSX3:2:2607:17083:18396	60	+
chr10	58356674	58356675	A00252:282:HW5LJDSX3:1:2615:16821:12023	60	+
chr10	58364846	58364847	A00252:282:HW5LJDSX3:1:1174:23683:31892/1	60	+
chr10	58364847	58364848	A00252:282:HW5LJDSX3:4:1505:22209:23296	60	+
chr10	61319034	61319035	A00252:282:HW5LJDSX3:1:1147:15112:10254	60	+
chr10	61369970	61369971	A00252:282:HW5LJDSX3:1:1142:28953:34413/1	60	-
chr10	62013663	62013664	A00252:282:HW5LJDSX3:1:1105:7997:16219	60	+
chr10	62013665	62013666	A00252:282:HW5LJDSX3:4:2456:3531:8015	60	+
chr10	62230999	62231000	A00252:282:HW5LJDSX3:1:1106:9127:1924/1	60	+
chr10	63251623	63251624	A00252:282:HW5LJDSX3:1:1103:10248:13260/1	60	+
chr10	63539863	63539864	A00252:282:HW5LJDSX3:1:1101:26603:36354/1	60	+
chr10	64859578	64859579	A00252:282:HW5LJDSX3:3:1551:10773:36213/1	60	-
chr10	65215735	65215736	A00252:282:HW5LJDSX3:2:2630:4589:8218	60	+
chr10	65797616	65797617	A00252:282:HW5LJDSX3:1:1142:7862:22936/1	60	+
chr10	67895213	67895214	A00252:282:HW5LJDSX3:2:2374:14389:13917/1	60	-
chr10	67959900	67959901	A00252:282:HW5LJDSX3:1:1121:6795:15264/1	60	+
chr10	67959902	67959903	A00252:282:HW5LJDSX3:3:1377:13612:5525	60	+
chr10	67990843	67990844	A00252:282:HW5LJDSX3:1:1174:26386:33599/1	60	+
chr10	67995937	67995938	A00252:282:HW5LJDSX3:1:1270:16369:35258/1	60	-
chr10	68720526	68720527	A00252:282:HW5LJDSX3:1:2656:26096:6856/1	60	-
chr10	68836050	68836051	A00252:282:HW5LJDSX3:4:1539:23972:28291/1	60	-
chr10	70026759	70026760	A00252:282:HW5LJDSX3:4:1503:15628:15374	60	+
chr10	70205464	70205465	A00252:282:HW5LJDSX3:1:2657:8576:34131/1	60	+
chr10	70627164	70627165	A00252:282:HW5LJDSX3:2:1133:9317:11146/1	60	-
chr10	71681034	71681035	A00252:282:HW5LJDSX3:4:2677:18882:17190/1	60	+
chr10	71864144	71864145	A00252:282:HW5LJDSX3:1:2157:29794:11882/1	60	+
chr10	72028280	72028281	A00252:282:HW5LJDSX3:4:1347:4309:4038/1	60	-
chr10	72133055	72133056	A00252:282:HW5LJDSX3:2:1671:26865:27853	60	-
chr10	72507751	72507752	A00252:282:HW5LJDSX3:1:1139:12075:32299	60	-
chr10	72747508	72747509	A00252:282:HW5LJDSX3:4:2119:24008:10347	60	-
chr10	72747509	72747510	A00252:282:HW5LJDSX3:3:2141:24334:6809/1	60	-
chr10	72767140	72767141	A00252:282:HW5LJDSX3:1:1456:26431:14638/1	60	-
chr10	72860458	72860459	A00252:282:HW5LJDSX3:3:2309:26594:7279	60	-
chr10	72860459	72860460	A00252:282:HW5LJDSX3:1:1138:10366:7639	60	-
chr10	72986353	72986354	A00252:282:HW5LJDSX3:4:1438:8449:24048/1	60	+
chr10	73021056	73021057	A00252:282:HW5LJDSX3:3:1146:14163:35790/1	60	+
chr10	73047342	73047343	A00252:282:HW5LJDSX3:1:1428:5439:24659	60	-
chr10	73129820	73129821	A00252:282:HW5LJDSX3:2:2520:21902:28588	60	-
chr10	73233922	73233923	A00252:282:HW5LJDSX3:1:1103:12780:20807/1	60	+
chr10	73233924	73233925	A00252:282:HW5LJDSX3:2:1473:2374:10989	60	+
chr10	73603669	73603670	A00252:282:HW5LJDSX3:4:2661:28022:17895/1	60	+
chr10	73695119	73695120	A00252:282:HW5LJDSX3:1:1668:23701:26944/1	60	-
chr10	74311865	74311866	A00252:282:HW5LJDSX3:4:1352:11071:16376	60	-
chr10	74322352	74322353	A00252:282:HW5LJDSX3:1:1106:26178:1047	60	-
chr10	74451372	74451373	A00252:282:HW5LJDSX3:1:1103:25961:1892/1	60	+
chr10	74451373	74451374	A00252:282:HW5LJDSX3:2:2102:8350:34366/1	60	+
chr10	74451374	74451375	A00252:282:HW5LJDSX3:2:2151:29749:30874	60	+
chr10	74645722	74645723	A00252:282:HW5LJDSX3:1:1326:5764:11381/1	60	-
chr10	74846472	74846473	A00252:282:HW5LJDSX3:2:2657:3775:33802/1	60	+
chr10	74846473	74846474	A00252:282:HW5LJDSX3:1:2231:27326:5290	60	+
chr10	77528406	77528407	A00252:282:HW5LJDSX3:4:1145:2627:31156	60	-
chr10	79144250	79144251	A00252:282:HW5LJDSX3:1:1531:5339:23422/1	60	+
chr10	79784638	79784639	A00252:282:HW5LJDSX3:1:1137:8169:9596/1	60	+
chr10	81438020	81438021	A00252:282:HW5LJDSX3:1:1549:23692:13307/1	60	-
chr10	84426008	84426009	A00252:282:HW5LJDSX3:4:2568:25039:7999/1	60	-
chr10	84484311	84484312	A00252:282:HW5LJDSX3:1:2230:4336:22153	60	+
chr10	84484312	84484313	A00252:282:HW5LJDSX3:3:2518:15745:12884	60	+
chr10	84511297	84511298	A00252:282:HW5LJDSX3:1:2139:27977:32628	60	-
chr10	87764965	87764966	A00252:282:HW5LJDSX3:1:1131:24957:34162/1	60	+
chr10	88761025	88761026	A00252:282:HW5LJDSX3:1:1117:12915:5196/1	60	+
chr10	89621417	89621418	A00252:282:HW5LJDSX3:1:1356:4842:20838/1	60	+
chr10	89753581	89753582	A00252:282:HW5LJDSX3:1:1251:13684:24752/1	60	+
chr10	90091245	90091246	A00252:282:HW5LJDSX3:4:2514:4345:14904	60	+
chr10	91850948	91850949	A00252:282:HW5LJDSX3:1:2514:11433:33880	60	-
chr10	91966948	91966949	A00252:282:HW5LJDSX3:1:1119:9082:22138/1	60	+
chr10	91966950	91966951	A00252:282:HW5LJDSX3:2:1303:27570:36683/1	60	+
chr10	91971755	91971756	A00252:282:HW5LJDSX3:1:1105:21594:24486/1	60	+
chr10	91971757	91971758	A00252:282:HW5LJDSX3:2:2136:4227:29763	60	+
chr10	92199206	92199207	A00252:282:HW5LJDSX3:3:1309:17273:25645	60	-
chr10	92368651	92368652	A00252:282:HW5LJDSX3:3:1349:13910:33724/1	60	-
chr10	92499234	92499235	A00252:282:HW5LJDSX3:1:1201:19488:33301	60	+
chr10	92925994	92925995	A00252:282:HW5LJDSX3:1:1106:9037:8531/1	60	+
chr10	93316046	93316047	A00252:282:HW5LJDSX3:1:2128:2781:18458	60	+
chr10	93511848	93511849	A00252:282:HW5LJDSX3:2:2627:19931:8202/1	60	+
chr10	93512770	93512771	A00252:282:HW5LJDSX3:1:1101:17951:6590/1	60	+
chr10	93512772	93512773	A00252:282:HW5LJDSX3:2:2153:10737:4961	60	+
chr10	93666538	93666539	A00252:282:HW5LJDSX3:1:1248:7319:7592/1	60	+
chr10	93894115	93894116	A00252:282:HW5LJDSX3:1:2272:14290:30217/1	60	-
chr10	94434330	94434331	A00252:282:HW5LJDSX3:2:2578:3387:34006	60	-
chr10	94600818	94600819	A00252:282:HW5LJDSX3:2:1323:9697:2503/1	60	-
chr10	94614265	94614266	A00252:282:HW5LJDSX3:1:1103:20184:18317/1	60	+
chr10	94614266	94614267	A00252:282:HW5LJDSX3:3:1510:32750:8923/1	60	+
chr10	94614267	94614268	A00252:282:HW5LJDSX3:2:2136:3206:32158	60	+
chr10	94614270	94614271	A00252:282:HW5LJDSX3:2:2102:25943:19617/1	60	+
chr10	95320535	95320536	A00252:282:HW5LJDSX3:1:1356:14823:34961/1	60	-
chr10	95320625	95320626	A00252:282:HW5LJDSX3:4:1412:32217:34366/1	60	-
chr10	95897416	95897417	A00252:282:HW5LJDSX3:1:1105:27661:19429/1	60	-
chr10	96145343	96145344	A00252:282:HW5LJDSX3:1:2220:8585:35086/1	60	-
chr10	96934696	96934697	A00252:282:HW5LJDSX3:1:2255:31159:32440/1	60	-
chr10	96950911	96950912	A00252:282:HW5LJDSX3:1:1503:18096:28260	60	-
chr10	96967960	96967961	A00252:282:HW5LJDSX3:1:1241:17300:36495/1	60	+
chr10	97213163	97213164	A00252:282:HW5LJDSX3:2:2155:24713:9846/1	60	+
chr10	97658274	97658275	A00252:282:HW5LJDSX3:4:1274:7925:3662	60	-
chr10	97658278	97658279	A00252:282:HW5LJDSX3:2:1548:23430:14669	60	-
chr10	97658279	97658280	A00252:282:HW5LJDSX3:1:1105:15863:16877	60	-
chr10	98158334	98158335	A00252:282:HW5LJDSX3:2:2637:24731:11819	60	+
chr10	99378155	99378156	A00252:282:HW5LJDSX3:3:2368:22851:13792	60	+
chr10	99407718	99407719	A00252:282:HW5LJDSX3:2:1361:26042:12962/1	60	-
chr10	99417725	99417726	A00252:282:HW5LJDSX3:3:1575:13602:21136/1	60	+
chr10	100164694	100164695	A00252:282:HW5LJDSX3:4:1253:20464:10285/1	60	+
chr10	100164695	100164696	A00252:282:HW5LJDSX3:3:1547:15447:34068	60	+
chr10	100201342	100201343	A00252:282:HW5LJDSX3:1:1103:28411:3474/1	60	-
chr10	100819173	100819174	A00252:282:HW5LJDSX3:2:1404:13268:12258	60	+
chr10	100922668	100922669	A00252:282:HW5LJDSX3:1:1169:2248:14215	60	+
chr10	100947915	100947916	A00252:282:HW5LJDSX3:1:1172:2817:7373	60	-
chr10	100947917	100947918	A00252:282:HW5LJDSX3:2:2616:21142:11083	60	-
chr10	101407172	101407173	A00252:282:HW5LJDSX3:1:1256:6641:19100/1	60	-
chr10	101538494	101538495	A00252:282:HW5LJDSX3:1:1551:13964:1783	60	+
chr10	101951125	101951126	A00252:282:HW5LJDSX3:1:1205:11867:19163/1	60	-
chr10	102123617	102123618	A00252:282:HW5LJDSX3:2:1559:23592:18552/1	60	-
chr10	102299544	102299545	A00252:282:HW5LJDSX3:1:2118:26277:31908	60	-
chr10	102309947	102309948	A00252:282:HW5LJDSX3:1:1258:19849:29763/1	60	+
chr10	102317464	102317465	A00252:282:HW5LJDSX3:1:1322:24306:27085/1	60	+
chr10	102333097	102333098	A00252:282:HW5LJDSX3:1:2403:31891:14356	60	-
chr10	102701344	102701345	A00252:282:HW5LJDSX3:1:1101:18656:4930/1	60	+
chr10	102701345	102701346	A00252:282:HW5LJDSX3:3:1330:19226:33285/1	60	+
chr10	102701346	102701347	A00252:282:HW5LJDSX3:2:2152:22354:26083/1	60	+
chr10	102865045	102865046	A00252:282:HW5LJDSX3:1:2156:23330:8672	60	-
chr10	102949366	102949367	A00252:282:HW5LJDSX3:4:1637:19280:23703/1	60	+
chr10	103113150	103113151	A00252:282:HW5LJDSX3:4:1367:29894:12712	60	-
chr10	103139164	103139165	A00252:282:HW5LJDSX3:1:2374:21712:23719/1	60	+
chr10	103148525	103148526	A00252:282:HW5LJDSX3:1:2556:12970:23140/1	60	+
chr10	103567074	103567075	A00252:282:HW5LJDSX3:1:1412:9037:11068/1	60	+
chr10	106380502	106380503	A00252:282:HW5LJDSX3:2:1341:26232:33552	60	+
chr10	106445684	106445685	A00252:282:HW5LJDSX3:4:2172:24325:30248	60	+
chr10	106970865	106970866	A00252:282:HW5LJDSX3:1:2168:30987:19711	60	+
chr10	107012379	107012380	A00252:282:HW5LJDSX3:2:1404:12264:32690/1	60	+
chr10	107222517	107222518	A00252:282:HW5LJDSX3:4:2103:18864:20791	60	-
chr10	109850334	109850335	A00252:282:HW5LJDSX3:4:2350:7003:12524/1	60	-
chr10	109944005	109944006	A00252:282:HW5LJDSX3:2:1531:10782:24361/1	60	+
chr10	110537790	110537791	A00252:282:HW5LJDSX3:2:2201:24713:25786/1	60	+
chr10	110813607	110813608	A00252:282:HW5LJDSX3:2:1304:9625:11240/1	60	-
chr10	110875361	110875362	A00252:282:HW5LJDSX3:1:1101:22950:9925/1	60	+
chr10	110996707	110996708	A00252:282:HW5LJDSX3:1:1234:13006:7921/1	60	-
chr10	112437276	112437277	A00252:282:HW5LJDSX3:1:1135:29695:9392/1	60	+
chr10	112826794	112826795	A00252:282:HW5LJDSX3:2:2606:30635:13589/1	60	+
chr10	113041058	113041059	A00252:282:HW5LJDSX3:1:2473:24297:33520	60	-
chr10	113610195	113610196	A00252:282:HW5LJDSX3:4:1275:15908:23688/1	60	+
chr10	114090713	114090714	A00252:282:HW5LJDSX3:1:1447:21513:26537/1	60	-
chr10	114853757	114853758	A00252:282:HW5LJDSX3:2:2137:31195:36198/1	60	+
chr10	114860557	114860558	A00252:282:HW5LJDSX3:2:1543:15429:27680/1	60	-
chr10	115262520	115262521	A00252:282:HW5LJDSX3:1:1519:13367:13526	60	+
chr10	115828142	115828143	A00252:282:HW5LJDSX3:2:2514:7193:6809/1	60	-
chr10	117343535	117343536	A00252:282:HW5LJDSX3:1:1166:25961:4554	60	-
chr10	118045171	118045172	A00252:282:HW5LJDSX3:1:1124:13973:19460/1	60	+
chr10	118334491	118334492	A00252:282:HW5LJDSX3:2:2607:23222:31438	60	+
chr10	118618628	118618629	A00252:282:HW5LJDSX3:3:2665:17047:1611/1	60	+
chr10	118689521	118689522	A00252:282:HW5LJDSX3:3:2245:32172:19225	60	-
chr10	118706081	118706082	A00252:282:HW5LJDSX3:1:1126:18258:24627/1	60	-
chr10	119534017	119534018	A00252:282:HW5LJDSX3:3:2274:6976:24502/1	60	-
chr10	119584099	119584100	A00252:282:HW5LJDSX3:1:1606:17598:33818/1	60	+
chr10	119603554	119603555	A00252:282:HW5LJDSX3:2:2174:4137:14951/1	60	+
chr10	119808803	119808804	A00252:282:HW5LJDSX3:1:1119:13801:26459/1	60	+
chr10	119808805	119808806	A00252:282:HW5LJDSX3:4:2330:30996:16219/1	60	+
chr10	120860156	120860157	A00252:282:HW5LJDSX3:1:1113:17562:25614/1	60	+
chr10	120860157	120860158	A00252:282:HW5LJDSX3:3:2275:31882:6449	60	+
chr10	120977187	120977188	A00252:282:HW5LJDSX3:3:1327:31566:21997/1	60	-
chr10	121905044	121905045	A00252:282:HW5LJDSX3:1:1105:21685:31876/1	60	+
chr10	121905045	121905046	A00252:282:HW5LJDSX3:2:2608:23863:6433	60	+
chr10	122355017	122355018	A00252:282:HW5LJDSX3:1:1604:1506:12994	60	-
chr10	122990812	122990813	A00252:282:HW5LJDSX3:1:1241:9968:21386/1	60	+
chr10	123181611	123181612	A00252:282:HW5LJDSX3:3:2542:25979:7435/1	60	+
chr10	124755341	124755342	A00252:282:HW5LJDSX3:1:1111:12888:9439/1	60	+
chr10	124755342	124755343	A00252:282:HW5LJDSX3:1:2131:5972:2754	60	+
chr10	124828230	124828231	A00252:282:HW5LJDSX3:1:2119:7690:2315	60	+
chr10	125339720	125339721	A00252:282:HW5LJDSX3:2:1627:19705:31923/1	60	+
chr10	127166188	127166189	A00252:282:HW5LJDSX3:1:1222:21377:24925	60	-
chr10	129636281	129636282	A00252:282:HW5LJDSX3:1:1239:23213:2237	60	+
chr10	129667918	129667919	A00252:282:HW5LJDSX3:1:1251:3884:33458/1	60	+
chr10	132327294	132327295	A00252:282:HW5LJDSX3:3:1277:15411:3975/1	60	-
chr10	132327295	132327296	A00252:282:HW5LJDSX3:2:2607:18837:18834	60	-
chr10	132327296	132327297	A00252:282:HW5LJDSX3:2:2478:26937:36620	60	-
chr10	133363527	133363528	A00252:282:HW5LJDSX3:1:1468:1090:6010/1	60	+
chr10	133413311	133413312	A00252:282:HW5LJDSX3:1:2209:27263:26130	60	+
chr10	133516440	133516441	A00252:282:HW5LJDSX3:1:1132:25183:23312/1	60	+
chr11	242321	242322	A00252:282:HW5LJDSX3:2:2151:27941:24768	60	-
chr11	242323	242324	A00252:282:HW5LJDSX3:1:1434:27425:19022/1	60	-
chr11	243959	243960	A00252:282:HW5LJDSX3:2:1471:8784:23062	60	+
chr11	244616	244617	A00252:282:HW5LJDSX3:1:1114:8015:3192/1	60	+
chr11	244618	244619	A00252:282:HW5LJDSX3:3:2518:11767:20556	60	+
chr11	350698	350699	A00252:282:HW5LJDSX3:1:1124:16758:35368/1	60	+
chr11	686798	686799	A00252:282:HW5LJDSX3:1:1116:21296:3427/1	60	-
chr11	732756	732757	A00252:282:HW5LJDSX3:1:1117:4887:1282	60	+
chr11	753966	753967	A00252:282:HW5LJDSX3:2:2214:6813:32518/1	60	+
chr11	757651	757652	A00252:282:HW5LJDSX3:1:1123:21215:5916/1	60	+
chr11	768270	768271	A00252:282:HW5LJDSX3:1:2321:31711:1172	60	-
chr11	933341	933342	A00252:282:HW5LJDSX3:1:1111:9480:15718/1	60	+
chr11	1833865	1833866	A00252:282:HW5LJDSX3:1:1621:14163:25520/1	60	-
chr11	3370829	3370830	A00252:282:HW5LJDSX3:1:2231:4372:4398	60	+
chr11	3370830	3370831	A00252:282:HW5LJDSX3:1:2529:12373:33160/1	60	+
chr11	3714092	3714093	A00252:282:HW5LJDSX3:1:1417:25644:24361	60	-
chr11	3730214	3730215	A00252:282:HW5LJDSX3:2:1548:22155:9643	60	-
chr11	3789613	3789614	A00252:282:HW5LJDSX3:1:1306:8241:27477/1	60	-
chr11	3956171	3956172	A00252:282:HW5LJDSX3:2:2258:27434:21919	60	-
chr11	4109958	4109959	A00252:282:HW5LJDSX3:1:1219:26603:25770	60	-
chr11	4118038	4118039	A00252:282:HW5LJDSX3:1:1112:11062:1235/1	60	+
chr11	4705824	4705825	A00252:282:HW5LJDSX3:4:1326:5421:19930/1	60	-
chr11	6493250	6493251	A00252:282:HW5LJDSX3:1:1577:3649:30984/1	60	-
chr11	6588712	6588713	A00252:282:HW5LJDSX3:1:2349:25617:18552/1	60	+
chr11	6605994	6605995	A00252:282:HW5LJDSX3:3:2533:9598:31673/1	60	+
chr11	6680095	6680096	A00252:282:HW5LJDSX3:1:1260:10899:33677/1	60	+
chr11	6710639	6710640	A00252:282:HW5LJDSX3:2:2163:28330:23719	60	+
chr11	8924269	8924270	A00252:282:HW5LJDSX3:1:1420:9191:9361	60	+
chr11	9921184	9921185	A00252:282:HW5LJDSX3:1:2465:13123:28354/1	60	+
chr11	10855704	10855705	A00252:282:HW5LJDSX3:3:1143:10465:21778	60	-
chr11	11877222	11877223	A00252:282:HW5LJDSX3:1:2157:18521:25520	60	-
chr11	11890298	11890299	A00252:282:HW5LJDSX3:2:2157:13829:12790	60	-
chr11	13692250	13692251	A00252:282:HW5LJDSX3:1:1175:14787:30232	60	+
chr11	13721838	13721839	A00252:282:HW5LJDSX3:4:2543:6786:12555/1	60	+
chr11	14465765	14465766	A00252:282:HW5LJDSX3:2:2654:25437:14043	60	-
chr11	14478025	14478026	A00252:282:HW5LJDSX3:1:1231:23981:30561/1	60	-
chr11	14511463	14511464	A00252:282:HW5LJDSX3:1:1123:15673:8688/1	60	+
chr11	14751284	14751285	A00252:282:HW5LJDSX3:1:2265:10357:4492	60	-
chr11	14831469	14831470	A00252:282:HW5LJDSX3:1:1159:12943:1016/1	60	+
chr11	14871389	14871390	A00252:282:HW5LJDSX3:1:1107:12057:10160/1	60	+
chr11	14871391	14871392	A00252:282:HW5LJDSX3:4:1235:6686:27884/1	60	+
chr11	14911614	14911615	A00252:282:HW5LJDSX3:2:1448:18954:7733/1	60	+
chr11	16345223	16345224	A00252:282:HW5LJDSX3:1:1137:18032:15092	60	-
chr11	17127534	17127535	A00252:282:HW5LJDSX3:4:2549:8287:10614/1	60	+
chr11	17248035	17248036	A00252:282:HW5LJDSX3:3:1171:8486:21136/1	60	+
chr11	17298028	17298029	A00252:282:HW5LJDSX3:1:1160:9127:36338/1	60	-
chr11	18079463	18079464	A00252:282:HW5LJDSX3:1:1107:2826:1313/1	60	+
chr11	18079464	18079465	A00252:282:HW5LJDSX3:2:2119:31006:9095	60	+
chr11	18079465	18079466	A00252:282:HW5LJDSX3:1:2615:12228:6918	60	+
chr11	18354409	18354410	A00252:282:HW5LJDSX3:4:2322:22761:11600	60	-
chr11	18576985	18576986	A00252:282:HW5LJDSX3:4:1122:9272:20306/1	60	-
chr11	18650819	18650820	A00252:282:HW5LJDSX3:1:1411:25889:16078	60	+
chr11	19144458	19144459	A00252:282:HW5LJDSX3:1:1258:10068:35618/1	60	+
chr11	19158801	19158802	A00252:282:HW5LJDSX3:2:2322:10312:25488/1	60	+
chr11	19285658	19285659	A00252:282:HW5LJDSX3:4:2325:31720:15029/1	60	-
chr11	20461551	20461552	A00252:282:HW5LJDSX3:1:1116:16071:19711/1	60	+
chr11	20467084	20467085	A00252:282:HW5LJDSX3:1:1103:12915:5948/1	60	+
chr11	20506117	20506118	A00252:282:HW5LJDSX3:1:1244:4209:23469/1	60	-
chr11	22280670	22280671	A00252:282:HW5LJDSX3:1:1212:9191:29027/1	60	+
chr11	23574354	23574355	A00252:282:HW5LJDSX3:1:1104:8440:10848/1	60	+
chr11	27348344	27348345	A00252:282:HW5LJDSX3:2:2208:32208:19006	60	-
chr11	27350353	27350354	A00252:282:HW5LJDSX3:1:1608:15682:27680	60	-
chr11	27352363	27352364	A00252:282:HW5LJDSX3:2:1437:20609:8437/1	60	-
chr11	27491020	27491021	A00252:282:HW5LJDSX3:1:2207:25672:18396	60	+
chr11	28066324	28066325	A00252:282:HW5LJDSX3:1:1149:11035:34381/1	60	+
chr11	28082324	28082325	A00252:282:HW5LJDSX3:1:1242:30011:3803/1	60	+
chr11	29239541	29239542	A00252:282:HW5LJDSX3:2:2304:10131:19476/1	60	-
chr11	31521599	31521600	A00252:282:HW5LJDSX3:1:1116:2709:12790/1	60	+
chr11	31521601	31521602	A00252:282:HW5LJDSX3:3:2319:22733:8202	60	+
chr11	31523247	31523248	A00252:282:HW5LJDSX3:3:2132:18629:12023	60	-
chr11	31615206	31615207	A00252:282:HW5LJDSX3:1:2268:15212:6699	60	-
chr11	31634400	31634401	A00252:282:HW5LJDSX3:3:2541:21278:13855	60	-
chr11	31634402	31634403	A00252:282:HW5LJDSX3:1:1120:30047:5588	60	-
chr11	31636241	31636242	A00252:282:HW5LJDSX3:1:2130:12183:34115	60	-
chr11	31636242	31636243	A00252:282:HW5LJDSX3:4:1413:28040:23281	60	-
chr11	32577257	32577258	A00252:282:HW5LJDSX3:3:2556:15510:10974/1	60	-
chr11	32969225	32969226	A00252:282:HW5LJDSX3:1:1114:25554:22701/1	60	+
chr11	33157659	33157660	A00252:282:HW5LJDSX3:3:1427:27959:15812/1	60	-
chr11	33274906	33274907	A00252:282:HW5LJDSX3:1:1120:7817:18411/1	60	+
chr11	34082694	34082695	A00252:282:HW5LJDSX3:1:1202:20347:33254	60	-
chr11	34886008	34886009	A00252:282:HW5LJDSX3:1:2340:9679:31187/1	60	+
chr11	34978607	34978608	A00252:282:HW5LJDSX3:2:2306:11930:19335	60	+
chr11	34978608	34978609	A00252:282:HW5LJDSX3:1:2257:28311:27696/1	60	+
chr11	35210271	35210272	A00252:282:HW5LJDSX3:1:1109:4716:30671/1	60	+
chr11	35685012	35685013	A00252:282:HW5LJDSX3:1:1134:26386:24361/1	60	+
chr11	36608465	36608466	A00252:282:HW5LJDSX3:4:1305:6551:18192/1	60	-
chr11	36608467	36608468	A00252:282:HW5LJDSX3:2:1433:5222:28040/1	60	-
chr11	37001746	37001747	A00252:282:HW5LJDSX3:1:2109:9209:17754	60	-
chr11	37709359	37709360	A00252:282:HW5LJDSX3:3:2539:5493:1172	60	+
chr11	38284151	38284152	A00252:282:HW5LJDSX3:1:1159:31259:16830	60	-
chr11	38348795	38348796	A00252:282:HW5LJDSX3:4:1509:8558:25269/1	60	+
chr11	38549479	38549480	A00252:282:HW5LJDSX3:1:1625:29595:3615/1	60	-
chr11	39248515	39248516	A00252:282:HW5LJDSX3:2:1130:20618:13620	60	-
chr11	39302882	39302883	A00252:282:HW5LJDSX3:1:2304:8006:31516	60	-
chr11	41782433	41782434	A00252:282:HW5LJDSX3:3:1146:11415:31187/1	60	+
chr11	43415653	43415654	A00252:282:HW5LJDSX3:1:1122:13404:12524/1	60	+
chr11	43844554	43844555	A00252:282:HW5LJDSX3:4:1271:31684:35916	60	+
chr11	46324615	46324616	A00252:282:HW5LJDSX3:4:2273:3432:23030/1	60	+
chr11	46497804	46497805	A00252:282:HW5LJDSX3:1:1215:6497:34287/1	60	+
chr11	46562487	46562488	A00252:282:HW5LJDSX3:1:1117:17553:2895/1	60	+
chr11	46795221	46795222	A00252:282:HW5LJDSX3:1:1345:25129:8469	60	+
chr11	46805342	46805343	A00252:282:HW5LJDSX3:1:1107:14452:8516/1	60	+
chr11	46811633	46811634	A00252:282:HW5LJDSX3:3:1229:9028:24799/1	60	-
chr11	46971962	46971963	A00252:282:HW5LJDSX3:3:1464:7139:15107	60	+
chr11	47497046	47497047	A00252:282:HW5LJDSX3:3:1252:1108:5603	60	-
chr11	47497047	47497048	A00252:282:HW5LJDSX3:2:1329:14362:2127/1	60	-
chr11	48089423	48089424	A00252:282:HW5LJDSX3:3:2260:6388:32377/1	60	-
chr11	50239565	50239566	A00252:282:HW5LJDSX3:1:1668:8142:19006/1	60	+
chr11	57659325	57659326	A00252:282:HW5LJDSX3:1:2142:21034:30060	60	+
chr11	57808725	57808726	A00252:282:HW5LJDSX3:1:1661:23556:10003/1	60	+
chr11	58139630	58139631	A00252:282:HW5LJDSX3:4:2235:19117:22952	60	-
chr11	58560158	58560159	A00252:282:HW5LJDSX3:2:2654:23737:5556	60	-
chr11	58574992	58574993	A00252:282:HW5LJDSX3:1:2615:10357:2644	60	-
chr11	58574994	58574995	A00252:282:HW5LJDSX3:1:1104:12961:35336/1	60	-
chr11	58618539	58618540	A00252:282:HW5LJDSX3:1:1209:31611:7764/1	60	+
chr11	58618541	58618542	A00252:282:HW5LJDSX3:3:2518:13277:14559	60	+
chr11	59643833	59643834	A00252:282:HW5LJDSX3:2:1607:14217:29434/1	60	-
chr11	59654346	59654347	A00252:282:HW5LJDSX3:1:2532:31060:9909	60	+
chr11	60764891	60764892	A00252:282:HW5LJDSX3:1:1256:22128:2644/1	60	-
chr11	61320847	61320848	A00252:282:HW5LJDSX3:1:1114:26332:26083/1	60	+
chr11	61321607	61321608	A00252:282:HW5LJDSX3:3:2138:20175:35055	60	+
chr11	61365771	61365772	A00252:282:HW5LJDSX3:2:2338:20455:17472/1	60	-
chr11	61805109	61805110	A00252:282:HW5LJDSX3:1:1120:24514:17989/1	60	+
chr11	61805110	61805111	A00252:282:HW5LJDSX3:4:2548:2926:10755	60	+
chr11	61805111	61805112	A00252:282:HW5LJDSX3:3:2518:27570:4679	60	+
chr11	61858829	61858830	A00252:282:HW5LJDSX3:4:1240:1994:8735/1	60	+
chr11	62360477	62360478	A00252:282:HW5LJDSX3:1:2152:27136:18959	60	-
chr11	62513256	62513257	A00252:282:HW5LJDSX3:3:1614:8169:31610/1	60	+
chr11	62569870	62569871	A00252:282:HW5LJDSX3:1:1114:23574:3490/1	60	+
chr11	62588808	62588809	A00252:282:HW5LJDSX3:2:2438:18873:18427/1	60	-
chr11	62607598	62607599	A00252:282:HW5LJDSX3:3:1432:7970:17519	60	+
chr11	62635394	62635395	A00252:282:HW5LJDSX3:3:2272:23240:12587/1	60	-
chr11	62800806	62800807	A00252:282:HW5LJDSX3:1:1344:16278:23202	60	+
chr11	62800807	62800808	A00252:282:HW5LJDSX3:4:1464:18340:36980/1	60	+
chr11	62802339	62802340	A00252:282:HW5LJDSX3:2:1252:14055:28808/1	60	-
chr11	62817466	62817467	A00252:282:HW5LJDSX3:1:1311:29496:15875/1	60	+
chr11	62861941	62861942	A00252:282:HW5LJDSX3:1:1108:24026:24251/1	60	+
chr11	62867448	62867449	A00252:282:HW5LJDSX3:1:1113:13928:5572/1	60	+
chr11	62873529	62873530	A00252:282:HW5LJDSX3:3:2559:7274:13307/1	60	+
chr11	63042481	63042482	A00252:282:HW5LJDSX3:4:1360:19904:3176	60	+
chr11	63629753	63629754	A00252:282:HW5LJDSX3:1:1105:18674:2112/1	60	+
chr11	63629754	63629755	A00252:282:HW5LJDSX3:1:1136:5529:9972	60	+
chr11	63629755	63629756	A00252:282:HW5LJDSX3:1:1120:15094:28479/1	60	+
chr11	63643252	63643253	A00252:282:HW5LJDSX3:1:1133:10936:8625/1	60	+
chr11	63646842	63646843	A00252:282:HW5LJDSX3:1:1160:21829:1282/1	60	+
chr11	63651948	63651949	A00252:282:HW5LJDSX3:1:1102:30409:10567/1	60	+
chr11	63687289	63687290	A00252:282:HW5LJDSX3:1:1120:20745:17910/1	60	+
chr11	63688628	63688629	A00252:282:HW5LJDSX3:1:1316:5385:26569	60	-
chr11	63699990	63699991	A00252:282:HW5LJDSX3:1:1203:15356:22013/1	60	+
chr11	63699992	63699993	A00252:282:HW5LJDSX3:2:1362:19949:18724/1	60	+
chr11	63704393	63704394	A00252:282:HW5LJDSX3:1:2642:11650:3599	60	-
chr11	63752139	63752140	A00252:282:HW5LJDSX3:4:1107:23999:24173/1	60	-
chr11	63752140	63752141	A00252:282:HW5LJDSX3:1:2445:11433:18067	60	-
chr11	63946708	63946709	A00252:282:HW5LJDSX3:1:2124:10999:30906/1	60	-
chr11	64189830	64189831	A00252:282:HW5LJDSX3:1:1327:21323:36918/1	60	-
chr11	64191216	64191217	A00252:282:HW5LJDSX3:1:1173:10004:33724/1	60	-
chr11	64191614	64191615	A00252:282:HW5LJDSX3:1:1111:25238:17080/1	60	+
chr11	64191615	64191616	A00252:282:HW5LJDSX3:2:1510:17960:1219	60	+
chr11	64194333	64194334	A00252:282:HW5LJDSX3:1:1109:11586:11537/1	60	+
chr11	64201792	64201793	A00252:282:HW5LJDSX3:1:1114:16595:20776/1	60	+
chr11	64201793	64201794	A00252:282:HW5LJDSX3:1:2130:8567:30076	60	+
chr11	64236352	64236353	A00252:282:HW5LJDSX3:2:1608:30734:33176	60	-
chr11	64726808	64726809	A00252:282:HW5LJDSX3:1:1101:24225:22341/1	60	+
chr11	64726810	64726811	A00252:282:HW5LJDSX3:4:2601:6298:7138	60	+
chr11	64728062	64728063	A00252:282:HW5LJDSX3:2:2142:3983:6950/1	60	-
chr11	64734233	64734234	A00252:282:HW5LJDSX3:2:2605:17499:22654/1	60	+
chr11	64771943	64771944	A00252:282:HW5LJDSX3:1:1123:2474:18771/1	60	+
chr11	64771945	64771946	A00252:282:HW5LJDSX3:3:2541:8883:13870	60	+
chr11	64781541	64781542	A00252:282:HW5LJDSX3:1:1159:20971:21433/1	60	+
chr11	64864296	64864297	A00252:282:HW5LJDSX3:4:1658:24578:33348	60	-
chr11	65042294	65042295	A00252:282:HW5LJDSX3:1:2506:18756:25895/1	60	+
chr11	65199824	65199825	A00252:282:HW5LJDSX3:1:1252:17020:4914	60	+
chr11	65267725	65267726	A00252:282:HW5LJDSX3:3:1615:3115:21512	60	-
chr11	65271136	65271137	A00252:282:HW5LJDSX3:1:1109:8061:1266/1	60	+
chr11	65271138	65271139	A00252:282:HW5LJDSX3:3:1348:11776:28745	60	+
chr11	65279110	65279111	A00252:282:HW5LJDSX3:2:2336:7554:36182/1	60	-
chr11	65290661	65290662	A00252:282:HW5LJDSX3:1:1109:27236:36260	60	+
chr11	65339622	65339623	A00252:282:HW5LJDSX3:1:1170:15537:34287/1	60	+
chr11	65339624	65339625	A00252:282:HW5LJDSX3:3:2518:19199:8187/1	60	+
chr11	65339791	65339792	A00252:282:HW5LJDSX3:1:1138:28230:34851/1	60	-
chr11	65406116	65406117	A00252:282:HW5LJDSX3:4:1207:30445:2644/1	60	-
chr11	65406117	65406118	A00252:282:HW5LJDSX3:2:1352:17029:29481/1	60	-
chr11	65431971	65431972	A00252:282:HW5LJDSX3:1:1137:29161:4586/1	60	+
chr11	65433316	65433317	A00252:282:HW5LJDSX3:3:2153:31467:32095	60	-
chr11	65433676	65433677	A00252:282:HW5LJDSX3:4:2601:27606:32456	60	-
chr11	65566985	65566986	A00252:282:HW5LJDSX3:1:1259:28565:11256/1	60	+
chr11	65604324	65604325	A00252:282:HW5LJDSX3:1:1133:16559:1767/1	60	+
chr11	65999327	65999328	A00252:282:HW5LJDSX3:2:2152:16749:19413/1	60	-
chr11	65999329	65999330	A00252:282:HW5LJDSX3:1:1557:23891:1846/1	60	-
chr11	66065117	66065118	A00252:282:HW5LJDSX3:1:1168:29505:21934/1	60	+
chr11	66065118	66065119	A00252:282:HW5LJDSX3:2:2607:18656:19272/1	60	+
chr11	66065119	66065120	A00252:282:HW5LJDSX3:4:2135:4029:12101/1	60	+
chr11	66066516	66066517	A00252:282:HW5LJDSX3:2:1642:18855:32330/1	60	-
chr11	66093022	66093023	A00252:282:HW5LJDSX3:1:1153:17960:16595/1	60	-
chr11	66106394	66106395	A00252:282:HW5LJDSX3:1:1448:13901:16454/1	60	-
chr11	66142553	66142554	A00252:282:HW5LJDSX3:1:1449:27841:18709/1	60	-
chr11	66143621	66143622	A00252:282:HW5LJDSX3:2:1239:26422:2722	60	-
chr11	66184527	66184528	A00252:282:HW5LJDSX3:1:1352:22336:18443	60	-
chr11	66184528	66184529	A00252:282:HW5LJDSX3:1:1103:13160:4586/1	60	-
chr11	66189133	66189134	A00252:282:HW5LJDSX3:3:2622:5403:5368	60	-
chr11	66269927	66269928	A00252:282:HW5LJDSX3:3:2247:23800:24424	60	-
chr11	66355474	66355475	A00252:282:HW5LJDSX3:1:1157:13250:1830/1	60	+
chr11	66579930	66579931	A00252:282:HW5LJDSX3:3:2259:10529:17096/1	60	-
chr11	66619707	66619708	A00252:282:HW5LJDSX3:1:1435:28574:26428	60	-
chr11	66644969	66644970	A00252:282:HW5LJDSX3:1:1103:24587:7091/1	60	+
chr11	66644971	66644972	A00252:282:HW5LJDSX3:3:2635:26277:35008	60	+
chr11	66652096	66652097	A00252:282:HW5LJDSX3:1:1134:25970:4006/1	60	-
chr11	66662804	66662805	A00252:282:HW5LJDSX3:2:1458:23312:1313/1	60	-
chr11	66662806	66662807	A00252:282:HW5LJDSX3:2:1249:3432:25034	60	-
chr11	66666692	66666693	A00252:282:HW5LJDSX3:4:1126:5692:22748	60	-
chr11	66673366	66673367	A00252:282:HW5LJDSX3:2:2136:6036:24471	60	+
chr11	66675716	66675717	A00252:282:HW5LJDSX3:1:1101:18195:7138/1	60	+
chr11	66675718	66675719	A00252:282:HW5LJDSX3:2:2218:3224:37012	60	+
chr11	66797053	66797054	A00252:282:HW5LJDSX3:1:2504:28384:36902/1	60	+
chr11	66797590	66797591	A00252:282:HW5LJDSX3:2:2663:6090:9784	60	-
chr11	66797592	66797593	A00252:282:HW5LJDSX3:2:1526:17526:35697	60	-
chr11	67151783	67151784	A00252:282:HW5LJDSX3:2:2378:18322:29340/1	60	-
chr11	67159345	67159346	A00252:282:HW5LJDSX3:1:1201:23258:25332/1	60	-
chr11	67172711	67172712	A00252:282:HW5LJDSX3:1:1135:21215:16752/1	60	+
chr11	67180543	67180544	A00252:282:HW5LJDSX3:2:2263:12979:3427/1	60	+
chr11	67180544	67180545	A00252:282:HW5LJDSX3:2:2219:10637:6950	60	+
chr11	67180545	67180546	A00252:282:HW5LJDSX3:1:1469:24994:7200	60	+
chr11	67196493	67196494	A00252:282:HW5LJDSX3:1:1116:1931:32863/1	60	+
chr11	67199744	67199745	A00252:282:HW5LJDSX3:1:1153:13485:33708/1	60	+
chr11	67199745	67199746	A00252:282:HW5LJDSX3:1:2130:19370:28401/1	60	+
chr11	67203931	67203932	A00252:282:HW5LJDSX3:1:1137:16188:16689	60	-
chr11	67212638	67212639	A00252:282:HW5LJDSX3:1:1111:20573:26381/1	60	+
chr11	67220720	67220721	A00252:282:HW5LJDSX3:1:1113:28682:11177/1	60	+
chr11	67228318	67228319	A00252:282:HW5LJDSX3:2:1419:1687:12524/1	60	-
chr11	67270655	67270656	A00252:282:HW5LJDSX3:1:1101:25310:25128/1	60	+
chr11	67270656	67270657	A00252:282:HW5LJDSX3:2:2107:24731:5494	60	+
chr11	67270657	67270658	A00252:282:HW5LJDSX3:1:1664:21730:27289/1	60	+
chr11	67293998	67293999	A00252:282:HW5LJDSX3:1:1115:18231:19727/1	60	+
chr11	67293999	67294000	A00252:282:HW5LJDSX3:4:2513:1289:13777/1	60	+
chr11	67294000	67294001	A00252:282:HW5LJDSX3:4:1259:14154:16611/1	60	+
chr11	67296157	67296158	A00252:282:HW5LJDSX3:1:1331:18936:13401/1	60	-
chr11	68072409	68072410	A00252:282:HW5LJDSX3:1:1417:11523:9737/1	60	+
chr11	68081683	68081684	A00252:282:HW5LJDSX3:3:2540:3812:30890	60	-
chr11	68081684	68081685	A00252:282:HW5LJDSX3:3:2405:10257:11678/1	60	-
chr11	68089522	68089523	A00252:282:HW5LJDSX3:2:2551:29432:2080/1	60	+
chr11	68090227	68090228	A00252:282:HW5LJDSX3:1:1556:12509:24909/1	60	-
chr11	68092921	68092922	A00252:282:HW5LJDSX3:1:1115:27760:32409	60	+
chr11	68096425	68096426	A00252:282:HW5LJDSX3:1:1642:8802:8469/1	60	+
chr11	68521819	68521820	A00252:282:HW5LJDSX3:1:1109:14000:28714/1	60	+
chr11	68530043	68530044	A00252:282:HW5LJDSX3:2:1161:29912:19601/1	60	-
chr11	68534565	68534566	A00252:282:HW5LJDSX3:4:1104:23005:25300	60	-
chr11	68834843	68834844	A00252:282:HW5LJDSX3:1:2409:6723:18897	60	-
chr11	70308991	70308992	A00252:282:HW5LJDSX3:1:1272:20057:8641/1	60	-
chr11	70350300	70350301	A00252:282:HW5LJDSX3:1:1135:10429:26099/1	60	+
chr11	70350850	70350851	A00252:282:HW5LJDSX3:1:1103:29658:23453/1	60	+
chr11	70914874	70914875	A00252:282:HW5LJDSX3:1:2272:30761:16000/1	60	+
chr11	70936373	70936374	A00252:282:HW5LJDSX3:4:1512:16929:11553/1	60	+
chr11	71275493	71275494	A00252:282:HW5LJDSX3:3:1267:23936:29857	60	+
chr11	71989161	71989162	A00252:282:HW5LJDSX3:1:1101:13982:16125/1	60	+
chr11	72353825	72353826	A00252:282:HW5LJDSX3:1:1131:2365:14199	60	+
chr11	72866472	72866473	A00252:282:HW5LJDSX3:2:1510:30906:31782/1	60	+
chr11	72866473	72866474	A00252:282:HW5LJDSX3:2:2152:18475:26162/1	60	+
chr11	72998360	72998361	A00252:282:HW5LJDSX3:1:2112:22399:28479/1	60	+
chr11	73050276	73050277	A00252:282:HW5LJDSX3:1:1107:19840:13589/1	60	+
chr11	73072651	73072652	A00252:282:HW5LJDSX3:1:1104:18756:32377/1	60	+
chr11	73075673	73075674	A00252:282:HW5LJDSX3:1:1153:26142:7498/1	60	+
chr11	73075674	73075675	A00252:282:HW5LJDSX3:1:1629:12554:19820/1	60	+
chr11	73119063	73119064	A00252:282:HW5LJDSX3:2:2636:28754:11146	60	-
chr11	73134454	73134455	A00252:282:HW5LJDSX3:1:1448:20066:8030	60	-
chr11	73587413	73587414	A00252:282:HW5LJDSX3:2:2177:1732:4178	60	+
chr11	73691593	73691594	A00252:282:HW5LJDSX3:3:2409:3378:2174	60	-
chr11	73691594	73691595	A00252:282:HW5LJDSX3:1:1141:24939:15969	60	-
chr11	73725126	73725127	A00252:282:HW5LJDSX3:1:1268:15402:11318/1	60	+
chr11	73773322	73773323	A00252:282:HW5LJDSX3:1:2337:7509:21637/1	60	+
chr11	73780430	73780431	A00252:282:HW5LJDSX3:1:2348:22480:16219/1	60	-
chr11	73795625	73795626	A00252:282:HW5LJDSX3:2:1206:15013:9674	60	+
chr11	73810591	73810592	A00252:282:HW5LJDSX3:1:1238:9516:31814/1	60	+
chr11	73847341	73847342	A00252:282:HW5LJDSX3:1:1114:8504:13182/1	60	-
chr11	73892402	73892403	A00252:282:HW5LJDSX3:4:2539:11505:33786	60	-
chr11	73901562	73901563	A00252:282:HW5LJDSX3:1:1115:24144:19914/1	60	-
chr11	74076965	74076966	A00252:282:HW5LJDSX3:2:2273:17879:8719/1	60	+
chr11	74228768	74228769	A00252:282:HW5LJDSX3:1:1254:14190:9283/1	60	+
chr11	74375162	74375163	A00252:282:HW5LJDSX3:4:1448:28962:36432	60	+
chr11	75986833	75986834	A00252:282:HW5LJDSX3:1:2617:12093:11224/1	60	+
chr11	76071883	76071884	A00252:282:HW5LJDSX3:4:2205:8332:20901	60	+
chr11	76468103	76468104	A00252:282:HW5LJDSX3:3:1610:26847:19617	60	-
chr11	76774646	76774647	A00252:282:HW5LJDSX3:2:2145:3920:27915	60	-
chr11	77620903	77620904	A00252:282:HW5LJDSX3:4:2473:18394:23672/1	60	+
chr11	77698485	77698486	A00252:282:HW5LJDSX3:1:1111:16911:24674	60	-
chr11	78098869	78098870	A00252:282:HW5LJDSX3:1:1105:8630:4038/1	60	+
chr11	78098870	78098871	A00252:282:HW5LJDSX3:2:2608:20410:2143	60	+
chr11	78098871	78098872	A00252:282:HW5LJDSX3:1:2615:22399:19022	60	+
chr11	78569978	78569979	A00252:282:HW5LJDSX3:1:2336:2311:3082	60	-
chr11	80697583	80697584	A00252:282:HW5LJDSX3:3:1671:3540:27602/1	60	+
chr11	82927695	82927696	A00252:282:HW5LJDSX3:1:1272:9344:35399/1	60	+
chr11	82927697	82927698	A00252:282:HW5LJDSX3:3:2518:19171:14184	60	+
chr11	83178154	83178155	A00252:282:HW5LJDSX3:4:1602:17481:27946	60	+
chr11	83787496	83787497	A00252:282:HW5LJDSX3:4:1341:28167:13009/1	60	+
chr11	86045591	86045592	A00252:282:HW5LJDSX3:1:1120:15826:25144/1	60	+
chr11	86045593	86045594	A00252:282:HW5LJDSX3:2:2637:26015:11130	60	+
chr11	87193416	87193417	A00252:282:HW5LJDSX3:1:1103:26856:24361/1	60	+
chr11	87246254	87246255	A00252:282:HW5LJDSX3:4:2241:21875:29763	60	-
chr11	88275439	88275440	A00252:282:HW5LJDSX3:1:2130:16405:14685	60	-
chr11	88275440	88275441	A00252:282:HW5LJDSX3:4:1245:32841:22200	60	-
chr11	88316864	88316865	A00252:282:HW5LJDSX3:2:2136:8712:34334	60	-
chr11	88316866	88316867	A00252:282:HW5LJDSX3:1:1314:2022:2362	60	-
chr11	88470295	88470296	A00252:282:HW5LJDSX3:1:2533:15573:28275	60	-
chr11	88794024	88794025	A00252:282:HW5LJDSX3:1:1102:4363:1438/1	60	+
chr11	90207090	90207091	A00252:282:HW5LJDSX3:1:1151:32913:9017	60	-
chr11	90382030	90382031	A00252:282:HW5LJDSX3:1:1312:19479:18693/1	60	+
chr11	90449289	90449290	A00252:282:HW5LJDSX3:1:1112:19452:36338/1	60	+
chr11	90468777	90468778	A00252:282:HW5LJDSX3:2:2223:27995:17347	60	+
chr11	90629170	90629171	A00252:282:HW5LJDSX3:1:1405:28284:15530/1	60	-
chr11	90723161	90723162	A00252:282:HW5LJDSX3:1:1256:4273:35947	60	+
chr11	90752709	90752710	A00252:282:HW5LJDSX3:2:2151:20030:34585	60	-
chr11	90752710	90752711	A00252:282:HW5LJDSX3:1:2231:8223:1548	60	-
chr11	90752711	90752712	A00252:282:HW5LJDSX3:1:1639:8703:6605	60	-
chr11	90991533	90991534	A00252:282:HW5LJDSX3:1:1147:18656:21465/1	60	+
chr11	93533431	93533432	A00252:282:HW5LJDSX3:1:2273:24677:10942/1	60	-
chr11	93669375	93669376	A00252:282:HW5LJDSX3:1:1108:27046:1235/1	60	+
chr11	93674116	93674117	A00252:282:HW5LJDSX3:1:1625:26341:30420	60	-
chr11	95917245	95917246	A00252:282:HW5LJDSX3:4:2301:26820:23578	60	-
chr11	96100582	96100583	A00252:282:HW5LJDSX3:1:1453:3812:34147/1	60	-
chr11	96719710	96719711	A00252:282:HW5LJDSX3:2:2170:10230:10629	60	-
chr11	101911359	101911360	A00252:282:HW5LJDSX3:2:2210:5258:6089/1	60	+
chr11	102325227	102325228	A00252:282:HW5LJDSX3:1:1105:3260:10989/1	60	+
chr11	102325228	102325229	A00252:282:HW5LJDSX3:2:2672:14488:24862/1	60	+
chr11	102325229	102325230	A00252:282:HW5LJDSX3:3:2541:13883:10942	60	+
chr11	102363833	102363834	A00252:282:HW5LJDSX3:1:1545:26720:15264/1	60	+
chr11	102378250	102378251	A00252:282:HW5LJDSX3:1:1157:3432:2675/1	60	-
chr11	103084377	103084378	A00252:282:HW5LJDSX3:3:1310:10248:13291	60	-
chr11	103361765	103361766	A00252:282:HW5LJDSX3:1:1170:2275:34710/1	60	+
chr11	103361775	103361776	A00252:282:HW5LJDSX3:1:1533:5475:16548/1	60	+
chr11	106070344	106070345	A00252:282:HW5LJDSX3:1:2249:9579:27539/1	60	-
chr11	106070346	106070347	A00252:282:HW5LJDSX3:2:2502:30490:26741	60	-
chr11	107332818	107332819	A00252:282:HW5LJDSX3:2:1363:4526:21856	60	-
chr11	107336594	107336595	A00252:282:HW5LJDSX3:1:1426:3757:20306/1	60	+
chr11	107428704	107428705	A00252:282:HW5LJDSX3:1:1132:7202:7764/1	60	+
chr11	108149255	108149256	A00252:282:HW5LJDSX3:4:2529:28772:33567/1	60	+
chr11	108172851	108172852	A00252:282:HW5LJDSX3:1:1306:25834:33959/1	60	-
chr11	108180588	108180589	A00252:282:HW5LJDSX3:1:1115:7735:6464/1	60	+
chr11	108281600	108281601	A00252:282:HW5LJDSX3:1:1159:24858:5118/1	60	+
chr11	108281602	108281603	A00252:282:HW5LJDSX3:2:2152:15501:12242/1	60	+
chr11	108333589	108333590	A00252:282:HW5LJDSX3:1:1104:31367:23281/1	60	-
chr11	108712933	108712934	A00252:282:HW5LJDSX3:1:1101:9878:4413/1	60	+
chr11	108785931	108785932	A00252:282:HW5LJDSX3:1:2101:6542:30765	60	-
chr11	108826500	108826501	A00252:282:HW5LJDSX3:2:2449:3721:5181/1	60	-
chr11	108826502	108826503	A00252:282:HW5LJDSX3:1:1211:1244:16673/1	60	-
chr11	108852397	108852398	A00252:282:HW5LJDSX3:2:2260:6659:11835	60	-
chr11	110222623	110222624	A00252:282:HW5LJDSX3:4:1328:14543:18192/1	60	+
chr11	110232958	110232959	A00252:282:HW5LJDSX3:1:1101:18032:23265/1	60	+
chr11	110232960	110232961	A00252:282:HW5LJDSX3:1:1609:18502:26428/1	60	+
chr11	110445576	110445577	A00252:282:HW5LJDSX3:1:1222:7021:25269	60	-
chr11	111182855	111182856	A00252:282:HW5LJDSX3:3:1573:10818:11553/1	60	+
chr11	111587446	111587447	A00252:282:HW5LJDSX3:2:1456:3369:13119	60	+
chr11	111649057	111649058	A00252:282:HW5LJDSX3:1:1104:15944:31266/1	60	+
chr11	111847044	111847045	A00252:282:HW5LJDSX3:1:1204:23140:1266/1	60	+
chr11	113747914	113747915	A00252:282:HW5LJDSX3:2:1477:20184:33411	60	-
chr11	113751735	113751736	A00252:282:HW5LJDSX3:1:2669:4056:34976/1	60	-
chr11	113844041	113844042	A00252:282:HW5LJDSX3:1:1125:17562:35916/1	60	+
chr11	114849043	114849044	A00252:282:HW5LJDSX3:3:2455:22055:27383/1	60	+
chr11	116618169	116618170	A00252:282:HW5LJDSX3:4:2204:6822:18787/1	60	-
chr11	116713030	116713031	A00252:282:HW5LJDSX3:4:2165:18276:3959/1	60	-
chr11	116953334	116953335	A00252:282:HW5LJDSX3:3:1236:32814:5525	60	-
chr11	117104445	117104446	A00252:282:HW5LJDSX3:1:2326:16107:10066/1	60	+
chr11	117321715	117321716	A00252:282:HW5LJDSX3:3:2551:20085:11882/1	60	+
chr11	118410921	118410922	A00252:282:HW5LJDSX3:4:1145:20925:21543	60	+
chr11	118467736	118467737	A00252:282:HW5LJDSX3:1:1110:13132:34569/1	60	+
chr11	118478999	118479000	A00252:282:HW5LJDSX3:1:1244:2844:26396/1	60	-
chr11	118593718	118593719	A00252:282:HW5LJDSX3:1:1204:2248:28682	60	+
chr11	118869155	118869156	A00252:282:HW5LJDSX3:1:1122:4435:35822	60	+
chr11	119016074	119016075	A00252:282:HW5LJDSX3:1:1434:9209:32221/1	60	+
chr11	119241260	119241261	A00252:282:HW5LJDSX3:4:2146:18819:15640/1	60	+
chr11	119246320	119246321	A00252:282:HW5LJDSX3:3:2256:1958:10113/1	60	+
chr11	119251680	119251681	A00252:282:HW5LJDSX3:1:1232:5267:26115	60	-
chr11	119271157	119271158	A00252:282:HW5LJDSX3:1:1268:12093:2206/1	60	+
chr11	119768486	119768487	A00252:282:HW5LJDSX3:1:2141:25409:2910/1	60	-
chr11	121295097	121295098	A00252:282:HW5LJDSX3:3:1477:30789:21684/1	60	-
chr11	121310374	121310375	A00252:282:HW5LJDSX3:4:1124:2202:13917/1	60	-
chr11	122714848	122714849	A00252:282:HW5LJDSX3:1:2614:1705:23140/1	60	-
chr11	122714849	122714850	A00252:282:HW5LJDSX3:1:1258:22290:24502/1	60	-
chr11	122714850	122714851	A00252:282:HW5LJDSX3:3:1426:21667:27492/1	60	-
chr11	124200673	124200674	A00252:282:HW5LJDSX3:1:1123:26096:9643/1	60	+
chr11	124497454	124497455	A00252:282:HW5LJDSX3:3:1413:4743:18380/1	60	+
chr11	124634319	124634320	A00252:282:HW5LJDSX3:3:1124:14832:30467/1	60	-
chr11	125413747	125413748	A00252:282:HW5LJDSX3:3:2148:26784:4100	60	-
chr11	125578664	125578665	A00252:282:HW5LJDSX3:2:1675:5204:36245	60	-
chr11	125643935	125643936	A00252:282:HW5LJDSX3:1:1123:15148:1892/1	60	+
chr11	125643936	125643937	A00252:282:HW5LJDSX3:2:1526:26693:20134/1	60	+
chr11	125656816	125656817	A00252:282:HW5LJDSX3:1:2208:20763:7889/1	60	-
chr11	125656818	125656819	A00252:282:HW5LJDSX3:1:1144:14154:17080/1	60	-
chr11	125659406	125659407	A00252:282:HW5LJDSX3:1:2318:11053:6386	60	-
chr11	125666872	125666873	A00252:282:HW5LJDSX3:1:1146:4607:2644/1	60	+
chr11	125896786	125896787	A00252:282:HW5LJDSX3:1:2370:22824:17221	60	+
chr11	126234725	126234726	A00252:282:HW5LJDSX3:3:2134:9209:14685	60	-
chr11	126234726	126234727	A00252:282:HW5LJDSX3:1:2505:23601:32158	60	-
chr11	126252532	126252533	A00252:282:HW5LJDSX3:1:1120:6750:31000	60	+
chr11	126963305	126963306	A00252:282:HW5LJDSX3:2:2236:24614:33035	60	+
chr11	128331707	128331708	A00252:282:HW5LJDSX3:3:2258:29143:16078/1	60	+
chr11	128485721	128485722	A00252:282:HW5LJDSX3:2:2153:6198:9314/1	60	-
chr11	128496408	128496409	A00252:282:HW5LJDSX3:2:2170:11921:25394/1	60	+
chr11	128702082	128702083	A00252:282:HW5LJDSX3:1:1107:25427:24674/1	60	-
chr11	129915456	129915457	A00252:282:HW5LJDSX3:1:1360:17842:6965	60	-
chr11	130247355	130247356	A00252:282:HW5LJDSX3:1:1652:1524:33505	60	+
chr11	130267910	130267911	A00252:282:HW5LJDSX3:1:1346:7157:15577	60	+
chr11	133265274	133265275	A00252:282:HW5LJDSX3:1:1257:21377:3881/1	60	+
chr11	134161035	134161036	A00252:282:HW5LJDSX3:1:2630:28782:11005/1	60	+
chr11	134257420	134257421	A00252:282:HW5LJDSX3:2:2419:10890:4726/1	60	-
chr12	326205	326206	A00252:282:HW5LJDSX3:1:1114:25717:20729/1	60	+
chr12	326207	326208	A00252:282:HW5LJDSX3:3:2540:18041:36620	60	+
chr12	763984	763985	A00252:282:HW5LJDSX3:1:1422:10854:7169	60	-
chr12	790625	790626	A00252:282:HW5LJDSX3:1:2228:30807:20087	60	-
chr12	791040	791041	A00252:282:HW5LJDSX3:3:2608:30680:9690	60	-
chr12	791041	791042	A00252:282:HW5LJDSX3:1:2461:30165:14967	60	-
chr12	805958	805959	A00252:282:HW5LJDSX3:1:1224:10303:3302	60	-
chr12	858112	858113	A00252:282:HW5LJDSX3:1:1121:3577:16235/1	60	+
chr12	858113	858114	A00252:282:HW5LJDSX3:1:1311:12680:3850/1	60	+
chr12	869231	869232	A00252:282:HW5LJDSX3:1:1111:11089:27398/1	60	+
chr12	871588	871589	A00252:282:HW5LJDSX3:1:1231:3197:34835/1	60	-
chr12	877914	877915	A00252:282:HW5LJDSX3:4:1531:12852:7216/1	60	-
chr12	1030923	1030924	A00252:282:HW5LJDSX3:1:1120:11984:13291/1	60	+
chr12	1190876	1190877	A00252:282:HW5LJDSX3:2:2607:22480:21386	60	-
chr12	1190877	1190878	A00252:282:HW5LJDSX3:1:1321:25084:21825	60	-
chr12	1322719	1322720	A00252:282:HW5LJDSX3:1:1128:29523:27665	60	-
chr12	1417871	1417872	A00252:282:HW5LJDSX3:2:2574:31873:6965	60	-
chr12	1417872	1417873	A00252:282:HW5LJDSX3:1:1630:4227:16297/1	60	-
chr12	1760311	1760312	A00252:282:HW5LJDSX3:1:2231:13458:36198	60	-
chr12	2021483	2021484	A00252:282:HW5LJDSX3:4:2216:2003:2644/1	60	-
chr12	2123356	2123357	A00252:282:HW5LJDSX3:4:2150:30011:36714/1	60	-
chr12	2671167	2671168	A00252:282:HW5LJDSX3:2:1314:17779:20823/1	60	+
chr12	2882887	2882888	A00252:282:HW5LJDSX3:1:1111:11397:32440/1	60	+
chr12	4351312	4351313	A00252:282:HW5LJDSX3:1:2469:27525:19601	60	+
chr12	4503307	4503308	A00252:282:HW5LJDSX3:1:2207:22119:10113/1	60	+
chr12	4503310	4503311	A00252:282:HW5LJDSX3:3:1539:25337:36198	60	+
chr12	5261527	5261528	A00252:282:HW5LJDSX3:2:2133:25048:23171/1	60	-
chr12	5998269	5998270	A00252:282:HW5LJDSX3:4:2344:2031:29997	60	+
chr12	6403317	6403318	A00252:282:HW5LJDSX3:4:2448:3730:14497/1	60	-
chr12	6508312	6508313	A00252:282:HW5LJDSX3:1:1150:15302:34695/1	60	+
chr12	6511867	6511868	A00252:282:HW5LJDSX3:4:1623:24135:2049/1	60	-
chr12	6511869	6511870	A00252:282:HW5LJDSX3:1:1539:28546:15201/1	60	-
chr12	6587386	6587387	A00252:282:HW5LJDSX3:2:1209:11559:13839/1	60	-
chr12	6598914	6598915	A00252:282:HW5LJDSX3:3:2307:17029:8876	60	-
chr12	6672187	6672188	A00252:282:HW5LJDSX3:4:1413:19289:4022	60	-
chr12	6857757	6857758	A00252:282:HW5LJDSX3:1:1112:16007:30843	60	+
chr12	6876894	6876895	A00252:282:HW5LJDSX3:3:2623:9218:1517	60	-
chr12	6910882	6910883	A00252:282:HW5LJDSX3:2:2434:7428:6652/1	60	-
chr12	6966806	6966807	A00252:282:HW5LJDSX3:1:1106:9634:32456/1	60	-
chr12	7013777	7013778	A00252:282:HW5LJDSX3:1:1118:8178:12743/1	60	+
chr12	7204233	7204234	A00252:282:HW5LJDSX3:1:2162:3830:19648	60	-
chr12	7204234	7204235	A00252:282:HW5LJDSX3:1:1425:28438:9878	60	-
chr12	7247303	7247304	A00252:282:HW5LJDSX3:3:1564:18295:13448/1	60	-
chr12	7685453	7685454	A00252:282:HW5LJDSX3:2:2443:27055:21762	60	-
chr12	7883037	7883038	A00252:282:HW5LJDSX3:4:1327:20573:30013/1	60	-
chr12	7925571	7925572	A00252:282:HW5LJDSX3:1:1141:8070:24111/1	60	-
chr12	8097370	8097371	A00252:282:HW5LJDSX3:2:2151:30138:34679/1	60	-
chr12	8097372	8097373	A00252:282:HW5LJDSX3:2:1373:3323:28040/1	60	-
chr12	8602918	8602919	A00252:282:HW5LJDSX3:3:1552:17571:12070/1	60	-
chr12	8842312	8842313	A00252:282:HW5LJDSX3:4:2208:2917:22889/1	60	+
chr12	9770484	9770485	A00252:282:HW5LJDSX3:1:1147:23014:17895/1	60	+
chr12	9770486	9770487	A00252:282:HW5LJDSX3:1:1643:9805:1752/1	60	+
chr12	11643584	11643585	A00252:282:HW5LJDSX3:3:2171:13376:10473/1	60	+
chr12	11923787	11923788	A00252:282:HW5LJDSX3:1:2247:28031:34507	60	+
chr12	12773418	12773419	A00252:282:HW5LJDSX3:4:1302:12563:7404/1	60	+
chr12	12834565	12834566	A00252:282:HW5LJDSX3:3:1567:12563:22247	60	-
chr12	12866552	12866553	A00252:282:HW5LJDSX3:2:1176:14208:13855/1	60	+
chr12	14456936	14456937	A00252:282:HW5LJDSX3:1:1540:20790:29324	60	-
chr12	14560073	14560074	A00252:282:HW5LJDSX3:4:2665:4634:27273/1	60	+
chr12	15711147	15711148	A00252:282:HW5LJDSX3:3:2630:11532:2769	60	-
chr12	15889017	15889018	A00252:282:HW5LJDSX3:1:1121:1940:12587/1	60	+
chr12	15891126	15891127	A00252:282:HW5LJDSX3:1:2157:20320:23187	60	-
chr12	15968446	15968447	A00252:282:HW5LJDSX3:1:1120:10149:13025	60	+
chr12	18684963	18684964	A00252:282:HW5LJDSX3:4:1322:25274:16830/1	60	+
chr12	19153550	19153551	A00252:282:HW5LJDSX3:1:1174:26802:14747/1	60	+
chr12	19170967	19170968	A00252:282:HW5LJDSX3:1:1503:12228:10488	60	-
chr12	19258166	19258167	A00252:282:HW5LJDSX3:4:1625:16459:20228	60	-
chr12	19267478	19267479	A00252:282:HW5LJDSX3:4:2423:32777:25942	60	-
chr12	19489289	19489290	A00252:282:HW5LJDSX3:4:1119:6027:37043	60	-
chr12	19489290	19489291	A00252:282:HW5LJDSX3:2:2606:26892:17284	60	-
chr12	19489291	19489292	A00252:282:HW5LJDSX3:1:1368:26341:27477	60	-
chr12	21226268	21226269	A00252:282:HW5LJDSX3:1:2322:18719:21167/1	60	-
chr12	21457038	21457039	A00252:282:HW5LJDSX3:1:1130:26341:1517/1	60	-
chr12	21471301	21471302	A00252:282:HW5LJDSX3:1:1101:10746:35571/1	60	+
chr12	21658434	21658435	A00252:282:HW5LJDSX3:4:1377:9408:3035/1	60	+
chr12	21730159	21730160	A00252:282:HW5LJDSX3:2:1334:25672:32049	60	-
chr12	21730161	21730162	A00252:282:HW5LJDSX3:1:2248:18177:11960	60	-
chr12	22465952	22465953	A00252:282:HW5LJDSX3:2:2537:31937:28432	60	-
chr12	22513517	22513518	A00252:282:HW5LJDSX3:2:1469:7491:17096	60	-
chr12	22517014	22517015	A00252:282:HW5LJDSX3:2:1608:9489:12508/1	60	-
chr12	22631732	22631733	A00252:282:HW5LJDSX3:1:1270:8305:4257	60	-
chr12	22645948	22645949	A00252:282:HW5LJDSX3:1:1209:7789:16016/1	60	+
chr12	22649259	22649260	A00252:282:HW5LJDSX3:1:2419:31855:32737	60	-
chr12	22682958	22682959	A00252:282:HW5LJDSX3:2:1603:23213:14544/1	60	-
chr12	22682959	22682960	A00252:282:HW5LJDSX3:1:2349:7301:19961	60	-
chr12	24376603	24376604	A00252:282:HW5LJDSX3:3:2541:13675:10739	60	+
chr12	24430980	24430981	A00252:282:HW5LJDSX3:1:2277:29234:22216	60	-
chr12	24541622	24541623	A00252:282:HW5LJDSX3:2:2527:32696:25081	60	-
chr12	24793047	24793048	A00252:282:HW5LJDSX3:1:2612:18466:11021	60	-
chr12	26504743	26504744	A00252:282:HW5LJDSX3:4:2672:5385:28166/1	60	+
chr12	26921374	26921375	A00252:282:HW5LJDSX3:1:1314:19596:13542	60	-
chr12	26923513	26923514	A00252:282:HW5LJDSX3:1:1307:5348:4961/1	60	+
chr12	27459045	27459046	A00252:282:HW5LJDSX3:3:2621:5321:1814	60	+
chr12	27738020	27738021	A00252:282:HW5LJDSX3:1:1103:30942:10551/1	60	+
chr12	27738021	27738022	A00252:282:HW5LJDSX3:1:2230:9408:28369	60	+
chr12	27738022	27738023	A00252:282:HW5LJDSX3:1:1614:32009:1971	60	+
chr12	27942218	27942219	A00252:282:HW5LJDSX3:2:1405:6397:31610	60	-
chr12	28232269	28232270	A00252:282:HW5LJDSX3:1:1103:25201:2268/1	60	+
chr12	28232270	28232271	A00252:282:HW5LJDSX3:2:2115:10239:12837	60	+
chr12	28234608	28234609	A00252:282:HW5LJDSX3:1:1207:25572:35164	60	-
chr12	28298534	28298535	A00252:282:HW5LJDSX3:1:2130:13711:33004	60	-
chr12	28298535	28298536	A00252:282:HW5LJDSX3:1:1524:21965:12383	60	-
chr12	29184585	29184586	A00252:282:HW5LJDSX3:4:1104:27037:14685/1	60	+
chr12	29355624	29355625	A00252:282:HW5LJDSX3:3:2450:28076:8406/1	60	+
chr12	29365302	29365303	A00252:282:HW5LJDSX3:1:1262:7609:32174	60	-
chr12	29435590	29435591	A00252:282:HW5LJDSX3:2:1514:19931:20165/1	60	+
chr12	30388319	30388320	A00252:282:HW5LJDSX3:4:2510:17327:11303	60	+
chr12	30701618	30701619	A00252:282:HW5LJDSX3:2:2448:14226:26099/1	60	-
chr12	31013344	31013345	A00252:282:HW5LJDSX3:2:2212:3604:9612/1	60	-
chr12	31030805	31030806	A00252:282:HW5LJDSX3:2:1566:5122:22482/1	60	-
chr12	31758953	31758954	A00252:282:HW5LJDSX3:1:1409:26449:19460/1	60	-
chr12	31812859	31812860	A00252:282:HW5LJDSX3:1:2629:26205:32409/1	60	+
chr12	31812861	31812862	A00252:282:HW5LJDSX3:1:1104:5764:28948/1	60	+
chr12	31812866	31812867	A00252:282:HW5LJDSX3:1:2129:13196:2049/1	60	+
chr12	32128148	32128149	A00252:282:HW5LJDSX3:3:2216:15103:17503/1	60	-
chr12	32242374	32242375	A00252:282:HW5LJDSX3:2:2126:13386:9799/1	60	+
chr12	32703817	32703818	A00252:282:HW5LJDSX3:1:2306:11369:4961/1	60	+
chr12	32751278	32751279	A00252:282:HW5LJDSX3:3:2404:4010:1736	60	+
chr12	32874874	32874875	A00252:282:HW5LJDSX3:2:1433:8621:26788	60	-
chr12	39294771	39294772	A00252:282:HW5LJDSX3:1:1107:24849:19163/1	60	+
chr12	39294772	39294773	A00252:282:HW5LJDSX3:2:2219:2365:4773	60	+
chr12	39348043	39348044	A00252:282:HW5LJDSX3:3:2428:5520:35790	60	+
chr12	39549302	39549303	A00252:282:HW5LJDSX3:1:1125:23755:2331/1	60	-
chr12	39913120	39913121	A00252:282:HW5LJDSX3:1:1112:24505:29183/1	60	+
chr12	40055113	40055114	A00252:282:HW5LJDSX3:3:1349:30608:3740/1	60	-
chr12	41786813	41786814	A00252:282:HW5LJDSX3:3:2308:19452:11350	60	-
chr12	42107882	42107883	A00252:282:HW5LJDSX3:1:1419:13648:29356	60	-
chr12	42189609	42189610	A00252:282:HW5LJDSX3:4:1126:32452:22435/1	60	-
chr12	42189611	42189612	A00252:282:HW5LJDSX3:3:2128:6569:21981/1	60	-
chr12	42202828	42202829	A00252:282:HW5LJDSX3:1:1110:2555:35634/1	60	+
chr12	42397247	42397248	A00252:282:HW5LJDSX3:2:1554:25672:6370/1	60	-
chr12	42555208	42555209	A00252:282:HW5LJDSX3:1:1150:32280:33035	60	+
chr12	43777096	43777097	A00252:282:HW5LJDSX3:3:2408:3477:32534	60	-
chr12	43777097	43777098	A00252:282:HW5LJDSX3:1:2152:10050:22028	60	-
chr12	44736137	44736138	A00252:282:HW5LJDSX3:4:1124:15845:18035	60	+
chr12	45725894	45725895	A00252:282:HW5LJDSX3:1:1135:27037:32534/1	60	+
chr12	45733416	45733417	A00252:282:HW5LJDSX3:2:2102:8006:31548	60	-
chr12	45733417	45733418	A00252:282:HW5LJDSX3:1:2608:29360:10410	60	-
chr12	45791478	45791479	A00252:282:HW5LJDSX3:1:1328:6560:23187/1	60	-
chr12	45819349	45819350	A00252:282:HW5LJDSX3:1:1147:24975:35571/1	60	+
chr12	45819350	45819351	A00252:282:HW5LJDSX3:4:1510:11812:6511/1	60	+
chr12	45894287	45894288	A00252:282:HW5LJDSX3:2:1210:32362:17863	60	-
chr12	45894289	45894290	A00252:282:HW5LJDSX3:1:2454:17119:11475	60	-
chr12	45976913	45976914	A00252:282:HW5LJDSX3:1:1346:17029:25755/1	60	-
chr12	45987518	45987519	A00252:282:HW5LJDSX3:4:2348:14525:28745/1	60	+
chr12	46207544	46207545	A00252:282:HW5LJDSX3:2:2308:32425:28369	60	-
chr12	47663544	47663545	A00252:282:HW5LJDSX3:3:2525:17219:22608	60	-
chr12	48657020	48657021	A00252:282:HW5LJDSX3:1:1163:17906:2628/1	60	-
chr12	48699576	48699577	A00252:282:HW5LJDSX3:1:1420:20546:36949	60	-
chr12	48954460	48954461	A00252:282:HW5LJDSX3:1:2659:3947:6543	60	-
chr12	49013450	49013451	A00252:282:HW5LJDSX3:3:1527:17472:8735	60	-
chr12	49035787	49035788	A00252:282:HW5LJDSX3:2:1438:4273:28964/1	60	-
chr12	49035789	49035790	A00252:282:HW5LJDSX3:1:2333:24487:10113/1	60	-
chr12	49062266	49062267	A00252:282:HW5LJDSX3:1:1103:26883:20776/1	60	+
chr12	49099634	49099635	A00252:282:HW5LJDSX3:3:2234:26675:5447	60	-
chr12	49133682	49133683	A00252:282:HW5LJDSX3:3:1269:4056:6104/1	60	+
chr12	49138158	49138159	A00252:282:HW5LJDSX3:1:2111:3884:18145	60	+
chr12	49140119	49140120	A00252:282:HW5LJDSX3:3:2676:18267:14653/1	60	+
chr12	49144049	49144050	A00252:282:HW5LJDSX3:1:1512:26395:1830/1	60	+
chr12	49268084	49268085	A00252:282:HW5LJDSX3:1:1107:16034:9784	60	+
chr12	49275460	49275461	A00252:282:HW5LJDSX3:4:1460:13051:33082/1	60	-
chr12	49381803	49381804	A00252:282:HW5LJDSX3:1:1244:20311:35289/1	60	+
chr12	50009310	50009311	A00252:282:HW5LJDSX3:1:1114:16649:16642/1	60	+
chr12	50129541	50129542	A00252:282:HW5LJDSX3:2:1612:5620:20462/1	60	+
chr12	50129613	50129614	A00252:282:HW5LJDSX3:1:2224:25726:8124/1	60	-
chr12	50381727	50381728	A00252:282:HW5LJDSX3:2:2610:26106:19022	60	+
chr12	50406193	50406194	A00252:282:HW5LJDSX3:1:1110:14235:36479/1	60	+
chr12	50696490	50696491	A00252:282:HW5LJDSX3:1:1160:25427:18818/1	60	+
chr12	50799026	50799027	A00252:282:HW5LJDSX3:4:2144:23999:19727/1	60	-
chr12	51003081	51003082	A00252:282:HW5LJDSX3:3:1429:25509:31328/1	60	+
chr12	51011519	51011520	A00252:282:HW5LJDSX3:3:2308:31910:35211	60	-
chr12	51162634	51162635	A00252:282:HW5LJDSX3:1:1159:11803:11412/1	60	+
chr12	51162635	51162636	A00252:282:HW5LJDSX3:3:2537:14859:5462/1	60	+
chr12	51611385	51611386	A00252:282:HW5LJDSX3:1:1101:20473:27586/1	60	+
chr12	51611386	51611387	A00252:282:HW5LJDSX3:4:2612:1298:23249	60	+
chr12	51630889	51630890	A00252:282:HW5LJDSX3:1:1105:6569:6167/1	60	+
chr12	51630890	51630891	A00252:282:HW5LJDSX3:2:2102:5312:33458	60	+
chr12	52595337	52595338	A00252:282:HW5LJDSX3:3:2133:18936:30780	60	-
chr12	52597945	52597946	A00252:282:HW5LJDSX3:1:1144:10890:14653/1	60	+
chr12	52597947	52597948	A00252:282:HW5LJDSX3:2:2151:19325:34272	60	+
chr12	52640616	52640617	A00252:282:HW5LJDSX3:1:1153:5439:27070/1	60	-
chr12	52654729	52654730	A00252:282:HW5LJDSX3:1:1351:17011:22654	60	+
chr12	52677669	52677670	A00252:282:HW5LJDSX3:1:1170:21820:24377/1	60	-
chr12	52677973	52677974	A00252:282:HW5LJDSX3:4:2627:26675:34225/1	60	-
chr12	52842698	52842699	A00252:282:HW5LJDSX3:2:2343:5204:33520	60	-
chr12	53038738	53038739	A00252:282:HW5LJDSX3:1:2418:17490:18349	60	+
chr12	53313743	53313744	A00252:282:HW5LJDSX3:4:1663:9263:23359/1	60	+
chr12	53386784	53386785	A00252:282:HW5LJDSX3:2:2151:32262:32095	60	-
chr12	53386785	53386786	A00252:282:HW5LJDSX3:1:1365:31349:35149	60	-
chr12	53460630	53460631	A00252:282:HW5LJDSX3:1:1106:24370:18865/1	60	-
chr12	53472836	53472837	A00252:282:HW5LJDSX3:1:2447:31024:9878	60	+
chr12	53475188	53475189	A00252:282:HW5LJDSX3:1:1129:9824:15280/1	60	+
chr12	53475190	53475191	A00252:282:HW5LJDSX3:2:1525:15926:24878/1	60	+
chr12	53529351	53529352	A00252:282:HW5LJDSX3:4:2510:24080:16360/1	60	-
chr12	53529485	53529486	A00252:282:HW5LJDSX3:2:2612:17779:8860/1	60	-
chr12	53529487	53529488	A00252:282:HW5LJDSX3:4:2370:31322:29684/1	60	-
chr12	53617393	53617394	A00252:282:HW5LJDSX3:1:2309:16396:30420/1	60	+
chr12	53621253	53621254	A00252:282:HW5LJDSX3:2:2676:16233:8406/1	60	-
chr12	54456243	54456244	A00252:282:HW5LJDSX3:2:2649:23963:9486/1	60	-
chr12	54464096	54464097	A00252:282:HW5LJDSX3:1:1115:18114:4648/1	60	+
chr12	54464097	54464098	A00252:282:HW5LJDSX3:3:1370:7753:14888/1	60	+
chr12	54464098	54464099	A00252:282:HW5LJDSX3:3:2126:14913:31735	60	+
chr12	54464788	54464789	A00252:282:HW5LJDSX3:1:1331:4173:19179/1	60	-
chr12	54510108	54510109	A00252:282:HW5LJDSX3:1:1104:15600:3239/1	60	+
chr12	54510110	54510111	A00252:282:HW5LJDSX3:3:2541:6542:7435	60	+
chr12	54520063	54520064	A00252:282:HW5LJDSX3:3:1170:18719:37012	60	-
chr12	54520163	54520164	A00252:282:HW5LJDSX3:1:1115:4607:31579/1	60	+
chr12	55789789	55789790	A00252:282:HW5LJDSX3:4:2363:8061:34929	60	+
chr12	55921719	55921720	A00252:282:HW5LJDSX3:3:1648:20374:7341	60	+
chr12	55947198	55947199	A00252:282:HW5LJDSX3:4:2559:24632:16407	60	+
chr12	56089643	56089644	A00252:282:HW5LJDSX3:2:1630:11008:1673/1	60	-
chr12	56140805	56140806	A00252:282:HW5LJDSX3:4:1520:14470:11177/1	60	-
chr12	56140806	56140807	A00252:282:HW5LJDSX3:2:2153:8106:11334/1	60	-
chr12	56187286	56187287	A00252:282:HW5LJDSX3:3:1222:6361:24439	60	+
chr12	56280277	56280278	A00252:282:HW5LJDSX3:4:2671:11116:11537	60	-
chr12	56293545	56293546	A00252:282:HW5LJDSX3:2:2102:7600:33912	60	-
chr12	56293546	56293547	A00252:282:HW5LJDSX3:1:2626:22372:7921/1	60	-
chr12	56456427	56456428	A00252:282:HW5LJDSX3:1:2372:13575:24377/1	60	-
chr12	56668825	56668826	A00252:282:HW5LJDSX3:4:2532:10728:2002	60	-
chr12	56668926	56668927	A00252:282:HW5LJDSX3:1:1116:21902:4413/1	60	+
chr12	56684018	56684019	A00252:282:HW5LJDSX3:1:1108:8269:21762/1	60	+
chr12	56684092	56684093	A00252:282:HW5LJDSX3:1:1111:16405:1094/1	60	+
chr12	56868879	56868880	A00252:282:HW5LJDSX3:4:2350:4743:26459/1	60	+
chr12	57378130	57378131	A00252:282:HW5LJDSX3:1:1442:13404:10488/1	60	+
chr12	57491510	57491511	A00252:282:HW5LJDSX3:1:1102:9335:3850/1	60	+
chr12	57491512	57491513	A00252:282:HW5LJDSX3:2:2136:9010:26772	60	+
chr12	57595508	57595509	A00252:282:HW5LJDSX3:2:2277:15971:34100	60	-
chr12	57847574	57847575	A00252:282:HW5LJDSX3:1:1415:12174:11146/1	60	-
chr12	57912158	57912159	A00252:282:HW5LJDSX3:1:1166:6388:15812	60	+
chr12	59622970	59622971	A00252:282:HW5LJDSX3:1:1149:19633:9565	60	+
chr12	59654791	59654792	A00252:282:HW5LJDSX3:4:1454:11460:35086	60	-
chr12	60149258	60149259	A00252:282:HW5LJDSX3:2:2636:4851:7921/1	60	-
chr12	61509627	61509628	A00252:282:HW5LJDSX3:1:1272:12825:4257/1	60	-
chr12	62306526	62306527	A00252:282:HW5LJDSX3:1:2415:17725:23923	60	+
chr12	62306527	62306528	A00252:282:HW5LJDSX3:3:2518:28040:22028	60	+
chr12	62310596	62310597	A00252:282:HW5LJDSX3:2:2610:10583:3255/1	60	-
chr12	62310597	62310598	A00252:282:HW5LJDSX3:1:1477:19895:27649	60	-
chr12	62348480	62348481	A00252:282:HW5LJDSX3:4:2125:18945:26757	60	-
chr12	62456008	62456009	A00252:282:HW5LJDSX3:2:1626:7048:3114/1	60	+
chr12	62526903	62526904	A00252:282:HW5LJDSX3:2:2620:2284:25582	60	-
chr12	62526904	62526905	A00252:282:HW5LJDSX3:3:2608:19958:34272	60	-
chr12	62540667	62540668	A00252:282:HW5LJDSX3:2:1467:16260:25739/1	60	-
chr12	62545387	62545388	A00252:282:HW5LJDSX3:1:1411:1787:25535/1	60	-
chr12	62563285	62563286	A00252:282:HW5LJDSX3:1:1245:30400:5447/1	60	-
chr12	63807754	63807755	A00252:282:HW5LJDSX3:2:1612:29993:22216	60	+
chr12	64017574	64017575	A00252:282:HW5LJDSX3:2:1640:11785:1986/1	60	-
chr12	64481853	64481854	A00252:282:HW5LJDSX3:1:2553:10854:5572	60	-
chr12	64497154	64497155	A00252:282:HW5LJDSX3:1:1161:13105:20901/1	60	+
chr12	65056427	65056428	A00252:282:HW5LJDSX3:4:1149:28076:7341/1	60	+
chr12	65179293	65179294	A00252:282:HW5LJDSX3:1:2613:19949:14184	60	+
chr12	65180234	65180235	A00252:282:HW5LJDSX3:1:1106:2040:21997/1	60	+
chr12	65180236	65180237	A00252:282:HW5LJDSX3:2:2151:26377:25723	60	+
chr12	65208213	65208214	A00252:282:HW5LJDSX3:1:2230:3676:34381	60	-
chr12	65208214	65208215	A00252:282:HW5LJDSX3:4:1314:27073:22764	60	-
chr12	65861897	65861898	A00252:282:HW5LJDSX3:3:2541:25084:9111	60	-
chr12	65907283	65907284	A00252:282:HW5LJDSX3:3:1504:23312:27461/1	60	-
chr12	66580017	66580018	A00252:282:HW5LJDSX3:2:2608:11876:3396	60	+
chr12	66702573	66702574	A00252:282:HW5LJDSX3:1:1317:4282:4429/1	60	+
chr12	67275911	67275912	A00252:282:HW5LJDSX3:1:1106:24089:22169/1	60	+
chr12	68299025	68299026	A00252:282:HW5LJDSX3:1:1102:29903:3082/1	60	+
chr12	68788030	68788031	A00252:282:HW5LJDSX3:2:1656:19587:13839/1	60	+
chr12	69589742	69589743	A00252:282:HW5LJDSX3:1:1105:19497:20541/1	60	+
chr12	69785360	69785361	A00252:282:HW5LJDSX3:1:1107:19895:20854/1	60	-
chr12	69803083	69803084	A00252:282:HW5LJDSX3:4:1523:24089:1407	60	-
chr12	70333775	70333776	A00252:282:HW5LJDSX3:1:1107:29288:25974/1	60	+
chr12	70333776	70333777	A00252:282:HW5LJDSX3:1:1544:21224:16297/1	60	+
chr12	70349051	70349052	A00252:282:HW5LJDSX3:1:1131:6985:23077/1	60	+
chr12	70349052	70349053	A00252:282:HW5LJDSX3:3:2113:23665:15765	60	+
chr12	71646180	71646181	A00252:282:HW5LJDSX3:1:1112:2022:30201/1	60	+
chr12	71897055	71897056	A00252:282:HW5LJDSX3:2:1349:32226:3630/1	60	-
chr12	72022819	72022820	A00252:282:HW5LJDSX3:1:1612:28782:13510	60	+
chr12	73169830	73169831	A00252:282:HW5LJDSX3:2:2151:23466:34303	60	+
chr12	74330618	74330619	A00252:282:HW5LJDSX3:1:1119:10041:1971/1	60	+
chr12	75501747	75501748	A00252:282:HW5LJDSX3:2:1652:24813:30530	60	-
chr12	75624781	75624782	A00252:282:HW5LJDSX3:4:1670:19596:36338	60	-
chr12	76096841	76096842	A00252:282:HW5LJDSX3:2:2431:25066:36511	60	+
chr12	76476512	76476513	A00252:282:HW5LJDSX3:2:1176:31937:33536/1	60	-
chr12	76523093	76523094	A00252:282:HW5LJDSX3:2:1163:2573:32659	60	+
chr12	76807408	76807409	A00252:282:HW5LJDSX3:1:1227:15646:31125	60	-
chr12	77051741	77051742	A00252:282:HW5LJDSX3:1:1464:28772:22232	60	-
chr12	77051743	77051744	A00252:282:HW5LJDSX3:2:1175:20220:8547	60	-
chr12	78824683	78824684	A00252:282:HW5LJDSX3:1:1443:16387:20823/1	60	+
chr12	79156503	79156504	A00252:282:HW5LJDSX3:1:1622:13584:26052/1	60	+
chr12	79370975	79370976	A00252:282:HW5LJDSX3:2:2206:5864:23359	60	-
chr12	79383502	79383503	A00252:282:HW5LJDSX3:1:1226:7835:15123/1	60	-
chr12	79572146	79572147	A00252:282:HW5LJDSX3:4:1661:18285:31344/1	60	+
chr12	79640837	79640838	A00252:282:HW5LJDSX3:1:2653:11858:12978/1	60	-
chr12	79667789	79667790	A00252:282:HW5LJDSX3:1:1128:18050:15969/1	60	+
chr12	79793653	79793654	A00252:282:HW5LJDSX3:2:2319:10700:1078	60	-
chr12	79830131	79830132	A00252:282:HW5LJDSX3:1:1103:21043:9815/1	60	+
chr12	81218234	81218235	A00252:282:HW5LJDSX3:2:2637:28122:8390	60	-
chr12	81218236	81218237	A00252:282:HW5LJDSX3:2:1175:18982:21527	60	-
chr12	82398658	82398659	A00252:282:HW5LJDSX3:1:1315:5276:14293/1	60	+
chr12	82592405	82592406	A00252:282:HW5LJDSX3:1:1115:30463:1454/1	60	-
chr12	82694867	82694868	A00252:282:HW5LJDSX3:1:2474:29044:18004	60	-
chr12	87931430	87931431	A00252:282:HW5LJDSX3:1:1153:8043:20118/1	60	+
chr12	88161115	88161116	A00252:282:HW5LJDSX3:1:2109:29478:21512/1	60	+
chr12	88177954	88177955	A00252:282:HW5LJDSX3:1:1144:20663:11569/1	60	-
chr12	89926973	89926974	A00252:282:HW5LJDSX3:1:2258:23936:9502/1	60	+
chr12	89926977	89926978	A00252:282:HW5LJDSX3:2:2326:13883:3959/1	60	+
chr12	90830320	90830321	A00252:282:HW5LJDSX3:4:2104:8621:18834	60	+
chr12	92549989	92549990	A00252:282:HW5LJDSX3:1:1444:29487:34648/1	60	-
chr12	92808968	92808969	A00252:282:HW5LJDSX3:1:1119:15438:2206/1	60	+
chr12	92808969	92808970	A00252:282:HW5LJDSX3:1:1648:25057:4930	60	+
chr12	94373791	94373792	A00252:282:HW5LJDSX3:1:1348:6885:28729	60	-
chr12	95026100	95026101	A00252:282:HW5LJDSX3:4:1110:18358:35039/1	60	+
chr12	95057903	95057904	A00252:282:HW5LJDSX3:1:1124:26675:35509/1	60	+
chr12	95057905	95057906	A00252:282:HW5LJDSX3:3:2540:6696:36229	60	+
chr12	95359144	95359145	A00252:282:HW5LJDSX3:3:1641:6614:28322/1	60	+
chr12	95528036	95528037	A00252:282:HW5LJDSX3:1:2304:21016:2785/1	60	+
chr12	95612918	95612919	A00252:282:HW5LJDSX3:3:1555:7916:36401/1	60	-
chr12	95645673	95645674	A00252:282:HW5LJDSX3:1:1534:1199:4726/1	60	+
chr12	95846608	95846609	A00252:282:HW5LJDSX3:3:2460:18466:7670/1	60	-
chr12	95851225	95851226	A00252:282:HW5LJDSX3:2:1553:3739:35900/1	60	-
chr12	96379454	96379455	A00252:282:HW5LJDSX3:3:2615:16297:27398	60	-
chr12	96940518	96940519	A00252:282:HW5LJDSX3:3:1422:10339:19836	60	+
chr12	96940519	96940520	A00252:282:HW5LJDSX3:4:1632:31693:23030/1	60	+
chr12	98475037	98475038	A00252:282:HW5LJDSX3:3:2221:29270:28604	60	+
chr12	100094398	100094399	A00252:282:HW5LJDSX3:2:1307:27697:4930/1	60	-
chr12	100278827	100278828	A00252:282:HW5LJDSX3:3:1436:5511:5619/1	60	+
chr12	101318770	101318771	A00252:282:HW5LJDSX3:1:1173:20202:14403/1	60	-
chr12	101447068	101447069	A00252:282:HW5LJDSX3:4:2330:6741:6840/1	60	+
chr12	101723561	101723562	A00252:282:HW5LJDSX3:1:1110:6867:24064/1	60	+
chr12	101807272	101807273	A00252:282:HW5LJDSX3:1:2304:23873:35477	60	-
chr12	101895749	101895750	A00252:282:HW5LJDSX3:2:2352:21929:27038/1	60	+
chr12	102047407	102047408	A00252:282:HW5LJDSX3:1:1426:15908:2425/1	60	+
chr12	102084194	102084195	A00252:282:HW5LJDSX3:1:2603:7129:11177	60	-
chr12	103998680	103998681	A00252:282:HW5LJDSX3:2:2214:5068:9111	60	-
chr12	104094571	104094572	A00252:282:HW5LJDSX3:1:2369:18656:31548/1	60	+
chr12	104385488	104385489	A00252:282:HW5LJDSX3:4:2558:3956:27821/1	60	+
chr12	104622293	104622294	A00252:282:HW5LJDSX3:1:1137:3242:8860/1	60	+
chr12	105141617	105141618	A00252:282:HW5LJDSX3:2:2607:25418:37059	60	-
chr12	105141618	105141619	A00252:282:HW5LJDSX3:4:2346:28655:15170	60	-
chr12	105142007	105142008	A00252:282:HW5LJDSX3:1:1144:19596:13667/1	60	+
chr12	105168374	105168375	A00252:282:HW5LJDSX3:1:1101:23692:4225/1	60	+
chr12	105168375	105168376	A00252:282:HW5LJDSX3:4:2610:31693:25911	60	+
chr12	107005825	107005826	A00252:282:HW5LJDSX3:1:1102:27787:13980/1	60	+
chr12	107005827	107005828	A00252:282:HW5LJDSX3:2:2151:30228:34554	60	+
chr12	107005829	107005830	A00252:282:HW5LJDSX3:1:2159:21377:8015/1	60	+
chr12	107695989	107695990	A00252:282:HW5LJDSX3:2:2136:4815:31156/1	60	-
chr12	107695991	107695992	A00252:282:HW5LJDSX3:1:1459:27706:34100/1	60	-
chr12	107748719	107748720	A00252:282:HW5LJDSX3:1:1120:12093:13260/1	60	+
chr12	107748721	107748722	A00252:282:HW5LJDSX3:3:2518:31458:16924	60	+
chr12	108687272	108687273	A00252:282:HW5LJDSX3:1:1134:2456:16892/1	60	+
chr12	108764427	108764428	A00252:282:HW5LJDSX3:2:1408:32470:29481	60	-
chr12	109262818	109262819	A00252:282:HW5LJDSX3:2:1574:24071:20697/1	60	+
chr12	110166544	110166545	A00252:282:HW5LJDSX3:1:1122:4689:5008/1	60	+
chr12	110166545	110166546	A00252:282:HW5LJDSX3:3:2172:18674:9032	60	+
chr12	110521596	110521597	A00252:282:HW5LJDSX3:4:2113:27507:34757/1	60	-
chr12	110575765	110575766	A00252:282:HW5LJDSX3:3:1275:21748:17300/1	60	-
chr12	110575766	110575767	A00252:282:HW5LJDSX3:1:1102:14841:3803	60	-
chr12	110799537	110799538	A00252:282:HW5LJDSX3:3:2634:11008:21339	60	-
chr12	111509466	111509467	A00252:282:HW5LJDSX3:1:1134:25753:31876	60	-
chr12	111999825	111999826	A00252:282:HW5LJDSX3:1:1125:25328:16360/1	60	+
chr12	112061956	112061957	A00252:282:HW5LJDSX3:1:1176:27796:10927/1	60	-
chr12	112065757	112065758	A00252:282:HW5LJDSX3:1:2204:11532:26663/1	60	+
chr12	112084795	112084796	A00252:282:HW5LJDSX3:1:2615:21187:9878	60	+
chr12	112295431	112295432	A00252:282:HW5LJDSX3:3:2272:17029:12132/1	60	-
chr12	112943067	112943068	A00252:282:HW5LJDSX3:3:2607:14588:17675	60	+
chr12	113104672	113104673	A00252:282:HW5LJDSX3:3:2576:28094:5118	60	-
chr12	113338010	113338011	A00252:282:HW5LJDSX3:4:2239:31738:35540/1	60	-
chr12	113886120	113886121	A00252:282:HW5LJDSX3:2:1406:10104:27289/1	60	+
chr12	114570745	114570746	A00252:282:HW5LJDSX3:3:2562:17680:3364/1	60	+
chr12	114761679	114761680	A00252:282:HW5LJDSX3:3:1333:19180:35806/1	60	-
chr12	115111113	115111114	A00252:282:HW5LJDSX3:1:1144:25274:32268/1	60	+
chr12	116110571	116110572	A00252:282:HW5LJDSX3:1:1131:25319:36135/1	60	+
chr12	116188389	116188390	A00252:282:HW5LJDSX3:1:1244:18313:33771/1	60	+
chr12	116188390	116188391	A00252:282:HW5LJDSX3:1:1125:1787:18427	60	+
chr12	116566853	116566854	A00252:282:HW5LJDSX3:2:2448:6027:21010	60	+
chr12	116733214	116733215	A00252:282:HW5LJDSX3:2:1529:6867:17989/1	60	+
chr12	116847694	116847695	A00252:282:HW5LJDSX3:1:2544:17273:26678/1	60	+
chr12	117778197	117778198	A00252:282:HW5LJDSX3:3:2361:28339:33630/1	60	+
chr12	118146779	118146780	A00252:282:HW5LJDSX3:4:2135:25301:5353/1	60	+
chr12	118378911	118378912	A00252:282:HW5LJDSX3:3:2677:19153:9643	60	+
chr12	119494826	119494827	A00252:282:HW5LJDSX3:1:2578:24415:3474/1	60	+
chr12	119807382	119807383	A00252:282:HW5LJDSX3:1:2112:30581:18975	60	-
chr12	120434807	120434808	A00252:282:HW5LJDSX3:1:1132:2962:5838/1	60	+
chr12	120442912	120442913	A00252:282:HW5LJDSX3:4:1346:8070:10739/1	60	-
chr12	120442913	120442914	A00252:282:HW5LJDSX3:1:1670:13774:7780/1	60	-
chr12	120783987	120783988	A00252:282:HW5LJDSX3:3:2541:2826:3818	60	-
chr12	120783989	120783990	A00252:282:HW5LJDSX3:1:1605:8757:26240	60	-
chr12	120794917	120794918	A00252:282:HW5LJDSX3:1:1107:26494:21167/1	60	+
chr12	120794918	120794919	A00252:282:HW5LJDSX3:4:1452:13738:32831/1	60	+
chr12	120795017	120795018	A00252:282:HW5LJDSX3:1:1107:30499:28635/1	60	+
chr12	120795018	120795019	A00252:282:HW5LJDSX3:1:2425:12427:5603	60	+
chr12	120814783	120814784	A00252:282:HW5LJDSX3:1:2541:31557:27211	60	-
chr12	120864359	120864360	A00252:282:HW5LJDSX3:3:1538:21215:8265/1	60	-
chr12	120869670	120869671	A00252:282:HW5LJDSX3:1:1236:12355:11115	60	-
chr12	120872723	120872724	A00252:282:HW5LJDSX3:1:1101:14118:23406/1	60	+
chr12	120881627	120881628	A00252:282:HW5LJDSX3:1:1546:24388:35368	60	+
chr12	120919547	120919548	A00252:282:HW5LJDSX3:4:1114:30481:8844/1	60	-
chr12	121172064	121172065	A00252:282:HW5LJDSX3:4:2253:16776:1579/1	60	+
chr12	121328241	121328242	A00252:282:HW5LJDSX3:3:2364:7057:7607/1	60	+
chr12	121452099	121452100	A00252:282:HW5LJDSX3:1:1115:20202:29841/1	60	+
chr12	121452100	121452101	A00252:282:HW5LJDSX3:3:2633:24876:14763/1	60	+
chr12	121576937	121576938	A00252:282:HW5LJDSX3:4:1263:17544:18286/1	60	-
chr12	121875006	121875007	A00252:282:HW5LJDSX3:1:2308:3974:34491/1	60	+
chr12	121904780	121904781	A00252:282:HW5LJDSX3:1:1345:25735:8985	60	-
chr12	122295291	122295292	A00252:282:HW5LJDSX3:2:1577:29550:16595/1	60	+
chr12	122296119	122296120	A00252:282:HW5LJDSX3:2:1408:22128:18615/1	60	+
chr12	122479816	122479817	A00252:282:HW5LJDSX3:2:2143:13829:29857/1	60	+
chr12	122483309	122483310	A00252:282:HW5LJDSX3:1:1347:24569:13072/1	60	-
chr12	122495163	122495164	A00252:282:HW5LJDSX3:4:2620:7003:23766	60	-
chr12	122497814	122497815	A00252:282:HW5LJDSX3:2:1275:19316:31751/1	60	-
chr12	122519185	122519186	A00252:282:HW5LJDSX3:1:1146:8015:25895/1	60	+
chr12	122520979	122520980	A00252:282:HW5LJDSX3:1:1108:3450:5932/1	60	+
chr12	122544298	122544299	A00252:282:HW5LJDSX3:1:1114:12644:29089/1	60	+
chr12	122597767	122597768	A00252:282:HW5LJDSX3:1:1101:23873:8046/1	60	+
chr12	123165465	123165466	A00252:282:HW5LJDSX3:1:1132:4589:24659/1	60	-
chr12	123179435	123179436	A00252:282:HW5LJDSX3:1:1106:14778:11584/1	60	-
chr12	123179437	123179438	A00252:282:HW5LJDSX3:1:1650:7383:16188/1	60	-
chr12	123184332	123184333	A00252:282:HW5LJDSX3:1:1122:32253:15796	60	-
chr12	123184333	123184334	A00252:282:HW5LJDSX3:1:1503:20898:24972/1	60	-
chr12	123193379	123193380	A00252:282:HW5LJDSX3:1:1126:8630:6918/1	60	+
chr12	123372608	123372609	A00252:282:HW5LJDSX3:1:1144:18927:35963/1	60	+
chr12	123646771	123646772	A00252:282:HW5LJDSX3:1:1101:27416:34319/1	60	-
chr12	123722553	123722554	A00252:282:HW5LJDSX3:1:1343:19524:15515	60	-
chr12	127450462	127450463	A00252:282:HW5LJDSX3:1:2433:15112:2832/1	60	-
chr12	127552982	127552983	A00252:282:HW5LJDSX3:3:2535:3821:17347/1	60	+
chr12	129493652	129493653	A00252:282:HW5LJDSX3:2:2557:8865:6198/1	60	+
chr12	129493653	129493654	A00252:282:HW5LJDSX3:1:1672:1190:24032	60	+
chr12	129510071	129510072	A00252:282:HW5LJDSX3:1:1120:22318:1658/1	60	+
chr12	131237768	131237769	A00252:282:HW5LJDSX3:2:1112:8766:19335/1	60	-
chr12	131461728	131461729	A00252:282:HW5LJDSX3:3:1243:3323:13166/1	60	-
chr12	131965721	131965722	A00252:282:HW5LJDSX3:2:2328:14407:18584/1	60	-
chr12	131978944	131978945	A00252:282:HW5LJDSX3:1:2414:13060:21825	60	-
chr12	132004481	132004482	A00252:282:HW5LJDSX3:1:1210:12201:4492/1	60	+
chr12	132087556	132087557	A00252:282:HW5LJDSX3:1:2668:18819:8625	60	-
chr12	132092316	132092317	A00252:282:HW5LJDSX3:1:1107:10673:33974	60	-
chr12	132106919	132106920	A00252:282:HW5LJDSX3:1:1114:3685:33520/1	60	+
chr12	132106920	132106921	A00252:282:HW5LJDSX3:4:2103:18819:20682	60	+
chr12	132113195	132113196	A00252:282:HW5LJDSX3:1:1474:8486:7106	60	-
chr12	132578767	132578768	A00252:282:HW5LJDSX3:1:2569:20347:12712	60	+
chr12	132670674	132670675	A00252:282:HW5LJDSX3:3:1477:3369:25833/1	60	+
chr12	132678078	132678079	A00252:282:HW5LJDSX3:1:2614:2121:17816/1	60	-
chr12	132678079	132678080	A00252:282:HW5LJDSX3:2:2608:26286:3270	60	-
chr12	132901702	132901703	A00252:282:HW5LJDSX3:1:2235:29622:8516/1	60	-
chr13	18935465	18935466	A00252:282:HW5LJDSX3:1:1107:19750:17848/1	60	+
chr13	19022526	19022527	A00252:282:HW5LJDSX3:1:2658:10122:23876/1	60	-
chr13	19695148	19695149	A00252:282:HW5LJDSX3:2:2136:2257:28354	60	-
chr13	19695150	19695151	A00252:282:HW5LJDSX3:1:1105:31557:27586	60	-
chr13	19727184	19727185	A00252:282:HW5LJDSX3:1:1136:17797:15749	60	-
chr13	19750078	19750079	A00252:282:HW5LJDSX3:1:1130:1416:11741/1	60	+
chr13	19750079	19750080	A00252:282:HW5LJDSX3:4:1639:19931:7420	60	+
chr13	20015671	20015672	A00252:282:HW5LJDSX3:2:1544:12364:5901	60	-
chr13	20150372	20150373	A00252:282:HW5LJDSX3:2:1152:19072:8312/1	60	+
chr13	20580852	20580853	A00252:282:HW5LJDSX3:2:1312:18873:10347/1	60	+
chr13	20591378	20591379	A00252:282:HW5LJDSX3:1:1312:12472:19304/1	60	-
chr13	20631447	20631448	A00252:282:HW5LJDSX3:1:1101:6253:5087/1	60	+
chr13	20631448	20631449	A00252:282:HW5LJDSX3:4:2535:14588:6965	60	+
chr13	20631449	20631450	A00252:282:HW5LJDSX3:2:2151:15899:31375	60	+
chr13	20694003	20694004	A00252:282:HW5LJDSX3:3:2642:14308:28808/1	60	+
chr13	21565342	21565343	A00252:282:HW5LJDSX3:3:2524:3604:16939/1	60	-
chr13	21667405	21667406	A00252:282:HW5LJDSX3:1:2675:24569:1517	60	-
chr13	23063602	23063603	A00252:282:HW5LJDSX3:2:2612:25681:21637	60	+
chr13	23260366	23260367	A00252:282:HW5LJDSX3:4:2248:29369:23703	60	-
chr13	24014985	24014986	A00252:282:HW5LJDSX3:1:2309:19940:7373	60	-
chr13	24029664	24029665	A00252:282:HW5LJDSX3:2:2231:8034:32377	60	-
chr13	24277257	24277258	A00252:282:HW5LJDSX3:3:1225:2338:16250/1	60	-
chr13	24411170	24411171	A00252:282:HW5LJDSX3:4:1602:29405:16125	60	-
chr13	25338623	25338624	A00252:282:HW5LJDSX3:1:2305:30110:20040/1	60	+
chr13	27110684	27110685	A00252:282:HW5LJDSX3:1:2615:17580:9142	60	-
chr13	28118609	28118610	A00252:282:HW5LJDSX3:1:1430:20265:21402/1	60	+
chr13	28183534	28183535	A00252:282:HW5LJDSX3:3:2208:25427:18693/1	60	-
chr13	28183537	28183538	A00252:282:HW5LJDSX3:1:1429:6813:23156/1	60	-
chr13	28407874	28407875	A00252:282:HW5LJDSX3:1:1112:10728:26960/1	60	+
chr13	28407875	28407876	A00252:282:HW5LJDSX3:2:2219:3658:11083	60	+
chr13	29653127	29653128	A00252:282:HW5LJDSX3:2:1520:16441:21668/1	60	+
chr13	29807372	29807373	A00252:282:HW5LJDSX3:3:1167:15709:8281/1	60	-
chr13	29807373	29807374	A00252:282:HW5LJDSX3:1:1101:8956:3255	60	-
chr13	29814645	29814646	A00252:282:HW5LJDSX3:1:1217:7889:23923/1	60	+
chr13	30234153	30234154	A00252:282:HW5LJDSX3:1:1145:24171:5181/1	60	+
chr13	30250392	30250393	A00252:282:HW5LJDSX3:1:1306:30987:32362/1	60	-
chr13	30368370	30368371	A00252:282:HW5LJDSX3:1:1308:24279:1235/1	60	-
chr13	30546291	30546292	A00252:282:HW5LJDSX3:2:1666:6126:23124/1	60	+
chr13	31306835	31306836	A00252:282:HW5LJDSX3:3:2114:12753:26647	60	+
chr13	32351603	32351604	A00252:282:HW5LJDSX3:1:1367:29532:32878	60	-
chr13	32373187	32373188	A00252:282:HW5LJDSX3:4:2435:15619:18834	60	-
chr13	32594797	32594798	A00252:282:HW5LJDSX3:3:2366:10917:23938/1	60	-
chr13	32671120	32671121	A00252:282:HW5LJDSX3:1:2231:5710:6464/1	60	-
chr13	32671121	32671122	A00252:282:HW5LJDSX3:1:2132:24379:8547	60	-
chr13	32673026	32673027	A00252:282:HW5LJDSX3:2:1466:29441:19319	60	-
chr13	32699229	32699230	A00252:282:HW5LJDSX3:1:1150:18078:3991/1	60	-
chr13	32701416	32701417	A00252:282:HW5LJDSX3:1:2130:25961:21684	60	+
chr13	32727912	32727913	A00252:282:HW5LJDSX3:1:1447:29550:21981	60	-
chr13	33346830	33346831	A00252:282:HW5LJDSX3:4:2227:11984:22153/1	60	+
chr13	33535034	33535035	A00252:282:HW5LJDSX3:4:1439:2184:32988	60	-
chr13	35042830	35042831	A00252:282:HW5LJDSX3:1:1110:7708:29089/1	60	+
chr13	35042832	35042833	A00252:282:HW5LJDSX3:2:2151:16604:31407	60	+
chr13	35117189	35117190	A00252:282:HW5LJDSX3:4:2647:26639:16720	60	+
chr13	35288071	35288072	A00252:282:HW5LJDSX3:1:1171:17779:32471/1	60	+
chr13	35299459	35299460	A00252:282:HW5LJDSX3:1:1116:18593:17221/1	60	+
chr13	36817723	36817724	A00252:282:HW5LJDSX3:1:1672:12897:33849	60	+
chr13	38001344	38001345	A00252:282:HW5LJDSX3:1:1461:28004:29700/1	60	-
chr13	38047571	38047572	A00252:282:HW5LJDSX3:1:1358:25717:8202	60	-
chr13	38409696	38409697	A00252:282:HW5LJDSX3:1:1133:27127:10394	60	-
chr13	38503906	38503907	A00252:282:HW5LJDSX3:2:1174:8178:7670	60	+
chr13	39728817	39728818	A00252:282:HW5LJDSX3:4:1502:13485:13886/1	60	+
chr13	40918031	40918032	A00252:282:HW5LJDSX3:2:2132:25256:28886/1	60	-
chr13	41076461	41076462	A00252:282:HW5LJDSX3:1:1512:22797:16423	60	-
chr13	41719967	41719968	A00252:282:HW5LJDSX3:1:2142:8874:20682	60	+
chr13	42186541	42186542	A00252:282:HW5LJDSX3:3:2374:8730:30326	60	+
chr13	42194708	42194709	A00252:282:HW5LJDSX3:4:1304:18141:4319	60	-
chr13	43650731	43650732	A00252:282:HW5LJDSX3:1:1611:18611:12336/1	60	+
chr13	44354094	44354095	A00252:282:HW5LJDSX3:4:1541:6723:3302/1	60	+
chr13	44537061	44537062	A00252:282:HW5LJDSX3:4:2312:31955:24455	60	-
chr13	44571155	44571156	A00252:282:HW5LJDSX3:2:2342:28917:1094	60	-
chr13	44572893	44572894	A00252:282:HW5LJDSX3:1:1220:22245:7106/1	60	-
chr13	45413766	45413767	A00252:282:HW5LJDSX3:1:1643:21423:34397/1	60	+
chr13	45495131	45495132	A00252:282:HW5LJDSX3:1:2136:27245:35493	60	+
chr13	45532601	45532602	A00252:282:HW5LJDSX3:1:1531:7048:14418/1	60	+
chr13	45581554	45581555	A00252:282:HW5LJDSX3:2:1127:20265:9752/1	60	+
chr13	46004679	46004680	A00252:282:HW5LJDSX3:1:1575:13178:37059/1	60	-
chr13	46027780	46027781	A00252:282:HW5LJDSX3:1:1102:20889:29653/1	60	+
chr13	46665770	46665771	A00252:282:HW5LJDSX3:1:1103:25201:15702/1	60	+
chr13	46665771	46665772	A00252:282:HW5LJDSX3:4:2116:11514:3051/1	60	+
chr13	46665772	46665773	A00252:282:HW5LJDSX3:1:2273:11460:36401	60	+
chr13	46704300	46704301	A00252:282:HW5LJDSX3:1:1130:6135:5854/1	60	+
chr13	46704301	46704302	A00252:282:HW5LJDSX3:1:2619:6271:25097	60	+
chr13	47985299	47985300	A00252:282:HW5LJDSX3:1:2605:4038:16814	60	-
chr13	48362432	48362433	A00252:282:HW5LJDSX3:1:2133:24650:6073/1	60	+
chr13	48364951	48364952	A00252:282:HW5LJDSX3:1:1236:16089:34679/1	60	-
chr13	48400642	48400643	A00252:282:HW5LJDSX3:4:2609:25536:12962	60	-
chr13	48485091	48485092	A00252:282:HW5LJDSX3:1:2376:24370:34178	60	+
chr13	48536861	48536862	A00252:282:HW5LJDSX3:4:1615:14470:20353/1	60	-
chr13	49063894	49063895	A00252:282:HW5LJDSX3:1:1154:18493:4586/1	60	+
chr13	50072764	50072765	A00252:282:HW5LJDSX3:3:2211:29487:16297	60	-
chr13	50073429	50073430	A00252:282:HW5LJDSX3:4:2601:22905:1204	60	-
chr13	50073431	50073432	A00252:282:HW5LJDSX3:2:2465:26946:10081	60	-
chr13	51444563	51444564	A00252:282:HW5LJDSX3:4:2172:22670:29794/1	60	-
chr13	52116969	52116970	A00252:282:HW5LJDSX3:2:2105:26720:7905	60	+
chr13	52630417	52630418	A00252:282:HW5LJDSX3:2:1458:5014:20854/1	60	-
chr13	52680932	52680933	A00252:282:HW5LJDSX3:1:1113:17996:19257/1	60	+
chr13	52680934	52680935	A00252:282:HW5LJDSX3:4:2459:17653:31939/1	60	+
chr13	52917393	52917394	A00252:282:HW5LJDSX3:3:2347:8793:5948/1	60	-
chr13	53563738	53563739	A00252:282:HW5LJDSX3:3:2530:16559:30765	60	-
chr13	56897695	56897696	A00252:282:HW5LJDSX3:1:1311:12861:29559/1	60	-
chr13	56897696	56897697	A00252:282:HW5LJDSX3:1:1247:4092:30436/1	60	-
chr13	57733127	57733128	A00252:282:HW5LJDSX3:3:2533:12255:11036	60	-
chr13	58546192	58546193	A00252:282:HW5LJDSX3:4:2530:4535:21621/1	60	-
chr13	59987904	59987905	A00252:282:HW5LJDSX3:1:1123:29523:10723	60	+
chr13	60042284	60042285	A00252:282:HW5LJDSX3:1:1161:17192:22842	60	-
chr13	60077840	60077841	A00252:282:HW5LJDSX3:1:1557:30074:35665/1	60	+
chr13	60429979	60429980	A00252:282:HW5LJDSX3:1:2249:31241:6840/1	60	+
chr13	60449912	60449913	A00252:282:HW5LJDSX3:1:1130:6732:28369	60	-
chr13	60461236	60461237	A00252:282:HW5LJDSX3:4:2203:8278:22874	60	-
chr13	60522086	60522087	A00252:282:HW5LJDSX3:1:2172:10520:6558/1	60	+
chr13	60537892	60537893	A00252:282:HW5LJDSX3:1:1113:13033:1642/1	60	+
chr13	60537894	60537895	A00252:282:HW5LJDSX3:3:2541:16333:17691	60	+
chr13	61677833	61677834	A00252:282:HW5LJDSX3:2:1172:17201:3380	60	-
chr13	62335711	62335712	A00252:282:HW5LJDSX3:1:1122:18882:14403	60	+
chr13	62364610	62364611	A00252:282:HW5LJDSX3:2:1129:7265:17519	60	-
chr13	62364611	62364612	A00252:282:HW5LJDSX3:1:2130:12852:36464	60	-
chr13	62364612	62364613	A00252:282:HW5LJDSX3:4:2226:19768:9111/1	60	-
chr13	62587479	62587480	A00252:282:HW5LJDSX3:1:1222:19560:2988/1	60	-
chr13	63228298	63228299	A00252:282:HW5LJDSX3:1:1625:30065:5024	60	-
chr13	63378944	63378945	A00252:282:HW5LJDSX3:3:1361:19614:32080/1	60	-
chr13	63430017	63430018	A00252:282:HW5LJDSX3:1:1420:3821:30624	60	+
chr13	63894782	63894783	A00252:282:HW5LJDSX3:1:2572:18837:23970/1	60	+
chr13	63966941	63966942	A00252:282:HW5LJDSX3:1:1641:31412:17879	60	-
chr13	64009921	64009922	A00252:282:HW5LJDSX3:1:2332:30002:32127/1	60	-
chr13	64065081	64065082	A00252:282:HW5LJDSX3:1:1224:11767:8625/1	60	+
chr13	64346052	64346053	A00252:282:HW5LJDSX3:4:2435:24994:4695	60	-
chr13	65407168	65407169	A00252:282:HW5LJDSX3:1:2546:16866:15640/1	60	+
[truncated: 5,880 more rows]
