# Supplementary material for: HIV-1 capsid stability enables inositol phosphate-independent infection of target cells and promotes integration into genes
Source: PLoS Pathog. 2023 Jun 2;19(6):e1011423. doi: 10.1371/journal.ppat.1011423 (PMC10266667; doi:10.1371/journal.ppat.1011423)
Supplement: S2 Data — (TAR.GZ) [file ppat.1011423.s013.tar.gz › CEM_WT_B/CA_R128A-E132A/Unique_hg38_integration_sites/8460-GS-4.bed]

chr1	496005	496006	A00252:282:HW5LJDSX3:3:2564:2889:4366/1	60	-
chr1	737724	737725	A00252:282:HW5LJDSX3:1:2615:11351:20650/1	60	-
chr1	737725	737726	A00252:282:HW5LJDSX3:1:2130:12635:26099/1	60	-
chr1	1220420	1220421	A00252:282:HW5LJDSX3:1:1315:24903:4601/1	60	+
chr1	1264604	1264605	A00252:282:HW5LJDSX3:2:1431:4942:29810	60	+
chr1	1264605	1264606	A00252:282:HW5LJDSX3:1:2615:18412:3223	60	+
chr1	1265194	1265195	A00252:282:HW5LJDSX3:1:2130:31195:22013	60	+
chr1	1265451	1265452	A00252:282:HW5LJDSX3:1:1546:5990:8516/1	60	-
chr1	1265452	1265453	A00252:282:HW5LJDSX3:1:2212:15799:33113/1	60	-
chr1	1265737	1265738	A00252:282:HW5LJDSX3:1:1124:6451:10222/1	60	+
chr1	1265738	1265739	A00252:282:HW5LJDSX3:1:2130:8983:27007/1	60	+
chr1	1265739	1265740	A00252:282:HW5LJDSX3:3:1347:7636:35947/1	60	+
chr1	1392023	1392024	A00252:282:HW5LJDSX3:1:1217:18909:29919/1	60	-
chr1	1392706	1392707	A00252:282:HW5LJDSX3:2:1644:29966:8891	60	-
chr1	1558395	1558396	A00252:282:HW5LJDSX3:1:1361:24406:25629/1	60	-
chr1	1767961	1767962	A00252:282:HW5LJDSX3:1:1511:24713:4867/1	60	-
chr1	1767962	1767963	A00252:282:HW5LJDSX3:2:2107:23005:18505	60	-
chr1	1809892	1809893	A00252:282:HW5LJDSX3:1:2614:4318:23782/1	60	-
chr1	1809894	1809895	A00252:282:HW5LJDSX3:1:1114:18638:4867/1	60	-
chr1	1824034	1824035	A00252:282:HW5LJDSX3:1:1174:26901:25379/1	60	+
chr1	1837153	1837154	A00252:282:HW5LJDSX3:2:2151:25174:34256	60	+
chr1	1877072	1877073	A00252:282:HW5LJDSX3:3:2434:15980:7529/1	60	-
chr1	1882008	1882009	A00252:282:HW5LJDSX3:1:2140:28194:25332	60	-
chr1	3791629	3791630	A00252:282:HW5LJDSX3:4:1259:7328:35916/1	60	+
chr1	6312097	6312098	A00252:282:HW5LJDSX3:2:1308:13304:14199	60	+
chr1	6312098	6312099	A00252:282:HW5LJDSX3:2:2136:2682:29340	60	+
chr1	7959961	7959962	A00252:282:HW5LJDSX3:4:2436:13711:9455/1	60	-
chr1	8145190	8145191	A00252:282:HW5LJDSX3:3:2243:24650:36229	60	-
chr1	8542253	8542254	A00252:282:HW5LJDSX3:3:2369:32000:30639/1	60	+
chr1	8542584	8542585	A00252:282:HW5LJDSX3:2:2151:14751:36088	60	-
chr1	8542585	8542586	A00252:282:HW5LJDSX3:3:1135:13792:28729	60	-
chr1	8621911	8621912	A00252:282:HW5LJDSX3:1:1435:12454:27383/1	60	+
chr1	8631547	8631548	A00252:282:HW5LJDSX3:1:1232:11243:2268/1	60	-
chr1	8653572	8653573	A00252:282:HW5LJDSX3:2:1222:26494:28369/1	60	+
chr1	8682965	8682966	A00252:282:HW5LJDSX3:1:1237:9516:17660	60	+
chr1	8683495	8683496	A00252:282:HW5LJDSX3:3:2125:13865:2895	60	-
chr1	8819072	8819073	A00252:282:HW5LJDSX3:2:2449:11767:15139	60	+
chr1	9068646	9068647	A00252:282:HW5LJDSX3:1:1160:21043:18333	60	-
chr1	9523263	9523264	A00252:282:HW5LJDSX3:4:2545:9914:22232/1	60	-
chr1	9601078	9601079	A00252:282:HW5LJDSX3:3:1446:31349:18552/1	60	-
chr1	9601080	9601081	A00252:282:HW5LJDSX3:3:1463:10610:25003/1	60	-
chr1	9667842	9667843	A00252:282:HW5LJDSX3:1:2520:3097:9017	60	+
chr1	9742546	9742547	A00252:282:HW5LJDSX3:1:1330:19569:26240/1	60	+
chr1	9817867	9817868	A00252:282:HW5LJDSX3:1:2540:25328:5995/1	60	+
chr1	9817868	9817869	A00252:282:HW5LJDSX3:2:2307:13431:9126/1	60	+
chr1	10098503	10098504	A00252:282:HW5LJDSX3:1:1248:11894:1360	60	+
chr1	10101599	10101600	A00252:282:HW5LJDSX3:3:1145:29794:4648	60	+
chr1	10290474	10290475	A00252:282:HW5LJDSX3:2:1414:1570:34334	60	-
chr1	10290476	10290477	A00252:282:HW5LJDSX3:1:1131:7726:18349	60	-
chr1	10292929	10292930	A00252:282:HW5LJDSX3:1:1436:16025:30812/1	60	-
chr1	10333232	10333233	A00252:282:HW5LJDSX3:1:1113:16504:31454	60	-
chr1	10848998	10848999	A00252:282:HW5LJDSX3:1:2519:21585:14888/1	60	-
chr1	11188835	11188836	A00252:282:HW5LJDSX3:2:1456:1687:2002/1	60	+
chr1	11226835	11226836	A00252:282:HW5LJDSX3:4:2657:12988:7513/1	60	-
chr1	11290050	11290051	A00252:282:HW5LJDSX3:2:2632:25907:30420	60	-
chr1	11381135	11381136	A00252:282:HW5LJDSX3:4:2677:24035:32127/1	60	+
chr1	11410416	11410417	A00252:282:HW5LJDSX3:1:1547:2003:14105	60	-
chr1	11793173	11793174	A00252:282:HW5LJDSX3:3:1404:13602:2691	60	+
chr1	12071563	12071564	A00252:282:HW5LJDSX3:2:1534:13684:10254	60	-
chr1	12287816	12287817	A00252:282:HW5LJDSX3:2:2654:17128:25739	60	-
chr1	12363216	12363217	A00252:282:HW5LJDSX3:1:1232:20085:21057/1	60	-
chr1	12366334	12366335	A00252:282:HW5LJDSX3:4:1421:12029:7545	60	+
chr1	12410195	12410196	A00252:282:HW5LJDSX3:1:1109:8431:18630/1	60	+
chr1	13790083	13790084	A00252:282:HW5LJDSX3:3:2140:6117:36417	60	-
chr1	13790084	13790085	A00252:282:HW5LJDSX3:2:2607:16297:29653	60	-
chr1	13881159	13881160	A00252:282:HW5LJDSX3:4:1510:15465:33630/1	60	-
chr1	15631036	15631037	A00252:282:HW5LJDSX3:1:1616:18258:11631/1	60	+
chr1	15715413	15715414	A00252:282:HW5LJDSX3:3:1507:5330:28103/1	60	-
chr1	15856343	15856344	A00252:282:HW5LJDSX3:1:2136:23647:7153	60	-
chr1	15904121	15904122	A00252:282:HW5LJDSX3:3:2568:14742:5102	60	-
chr1	15924127	15924128	A00252:282:HW5LJDSX3:1:2329:9751:30311/1	60	-
chr1	16283848	16283849	A00252:282:HW5LJDSX3:1:1107:6135:3787/1	60	+
chr1	16402780	16402781	A00252:282:HW5LJDSX3:3:2460:5990:25551/1	60	-
chr1	16457844	16457845	A00252:282:HW5LJDSX3:1:2572:26838:10113/1	60	-
chr1	16580864	16580865	A00252:282:HW5LJDSX3:1:2226:17788:2644/1	60	+
chr1	17318871	17318872	A00252:282:HW5LJDSX3:4:2428:19361:19335/1	60	+
chr1	17479471	17479472	A00252:282:HW5LJDSX3:2:2542:19144:22717	60	+
chr1	19129389	19129390	A00252:282:HW5LJDSX3:1:1224:27407:4961	60	-
chr1	19134530	19134531	A00252:282:HW5LJDSX3:1:1106:18032:29496/1	60	+
chr1	19135837	19135838	A00252:282:HW5LJDSX3:1:1114:29396:14732	60	-
chr1	19169422	19169423	A00252:282:HW5LJDSX3:1:1113:14552:32174/1	60	+
chr1	19169423	19169424	A00252:282:HW5LJDSX3:1:2464:6786:21261/1	60	+
chr1	19169424	19169425	A00252:282:HW5LJDSX3:1:2614:6876:26835/1	60	+
chr1	19170751	19170752	A00252:282:HW5LJDSX3:1:1129:9254:15890/1	60	+
chr1	19170752	19170753	A00252:282:HW5LJDSX3:4:1547:28754:3411	60	+
chr1	19170753	19170754	A00252:282:HW5LJDSX3:4:1168:5321:4038/1	60	+
chr1	20650336	20650337	A00252:282:HW5LJDSX3:3:1526:23728:17628/1	60	+
chr1	20738871	20738872	A00252:282:HW5LJDSX3:1:1102:26323:29168/1	60	+
chr1	20738872	20738873	A00252:282:HW5LJDSX3:2:2607:30327:31375	60	+
chr1	20738873	20738874	A00252:282:HW5LJDSX3:3:2518:26277:8453	60	+
chr1	20743539	20743540	A00252:282:HW5LJDSX3:1:1335:8757:16031/1	60	-
chr1	20772634	20772635	A00252:282:HW5LJDSX3:1:1109:14154:21402/1	60	+
chr1	20772635	20772636	A00252:282:HW5LJDSX3:3:2142:10267:32550/1	60	+
chr1	20895472	20895473	A00252:282:HW5LJDSX3:1:2363:31322:24236/1	60	-
chr1	20895474	20895475	A00252:282:HW5LJDSX3:3:2356:22489:30264/1	60	-
chr1	20963096	20963097	A00252:282:HW5LJDSX3:2:2149:24768:18239	60	-
chr1	21075021	21075022	A00252:282:HW5LJDSX3:1:1116:23222:6167/1	60	+
chr1	21075022	21075023	A00252:282:HW5LJDSX3:2:1651:25979:27070	60	+
chr1	21076298	21076299	A00252:282:HW5LJDSX3:1:2339:15591:30937	60	-
chr1	21092658	21092659	A00252:282:HW5LJDSX3:1:1101:19289:18020/1	60	+
chr1	21119366	21119367	A00252:282:HW5LJDSX3:2:1361:7609:20275/1	60	-
chr1	21808584	21808585	A00252:282:HW5LJDSX3:3:1321:19524:21120/1	60	+
chr1	23056409	23056410	A00252:282:HW5LJDSX3:1:1464:8015:12211/1	60	-
chr1	23147550	23147551	A00252:282:HW5LJDSX3:1:1551:12346:9345/1	60	+
chr1	23281281	23281282	A00252:282:HW5LJDSX3:1:1125:13575:21057/1	60	+
chr1	23310897	23310898	A00252:282:HW5LJDSX3:3:2214:31141:14528/1	60	+
chr1	23417899	23417900	A00252:282:HW5LJDSX3:1:2230:6831:33959	60	+
chr1	23417900	23417901	A00252:282:HW5LJDSX3:3:1203:27118:7216/1	60	+
chr1	23813036	23813037	A00252:282:HW5LJDSX3:2:2562:24225:26788/1	60	-
chr1	23976262	23976263	A00252:282:HW5LJDSX3:1:1457:17400:9893	60	-
chr1	24370509	24370510	A00252:282:HW5LJDSX3:1:2419:19967:25551	60	+
chr1	24591473	24591474	A00252:282:HW5LJDSX3:1:1450:12897:26772/1	60	-
chr1	25242854	25242855	A00252:282:HW5LJDSX3:1:2163:15998:14105/1	60	-
chr1	25352140	25352141	A00252:282:HW5LJDSX3:3:2541:19443:15092	60	-
chr1	25451282	25451283	A00252:282:HW5LJDSX3:4:2629:29080:14340	60	-
chr1	25911767	25911768	A00252:282:HW5LJDSX3:2:2105:9652:15546	60	+
chr1	26242841	26242842	A00252:282:HW5LJDSX3:3:2256:31864:19038	60	-
chr1	26249861	26249862	A00252:282:HW5LJDSX3:2:1423:23303:33739	60	-
chr1	26704925	26704926	A00252:282:HW5LJDSX3:1:1414:8314:25723	60	-
chr1	26705084	26705085	A00252:282:HW5LJDSX3:3:2635:27868:25175	60	-
chr1	26705085	26705086	A00252:282:HW5LJDSX3:3:2374:21811:20008	60	-
chr1	26710005	26710006	A00252:282:HW5LJDSX3:1:1348:13593:12665/1	60	+
chr1	26828037	26828038	A00252:282:HW5LJDSX3:1:1129:6912:19601/1	60	+
chr1	27440442	27440443	A00252:282:HW5LJDSX3:1:1143:30798:34882/1	60	-
chr1	27440445	27440446	A00252:282:HW5LJDSX3:2:2152:26124:20682/1	60	-
chr1	27468436	27468437	A00252:282:HW5LJDSX3:1:1523:19614:3771/1	60	-
chr1	27795471	27795472	A00252:282:HW5LJDSX3:3:2631:15058:14293	60	-
chr1	27898750	27898751	A00252:282:HW5LJDSX3:1:1101:26558:2988/1	60	+
chr1	27898752	27898753	A00252:282:HW5LJDSX3:2:2136:10899:26725	60	+
chr1	27909479	27909480	A00252:282:HW5LJDSX3:3:2134:9480:18255	60	-
chr1	28038185	28038186	A00252:282:HW5LJDSX3:2:2517:12509:35243/1	60	+
chr1	28049553	28049554	A00252:282:HW5LJDSX3:1:1110:14045:2018/1	60	-
chr1	28497395	28497396	A00252:282:HW5LJDSX3:1:2520:13033:33896/1	60	-
chr1	29075604	29075605	A00252:282:HW5LJDSX3:4:1416:24903:20635/1	60	-
chr1	29075606	29075607	A00252:282:HW5LJDSX3:3:2675:3848:14888	60	-
chr1	31304838	31304839	A00252:282:HW5LJDSX3:4:1272:10673:34225	60	+
chr1	31881637	31881638	A00252:282:HW5LJDSX3:1:2130:8359:25019	60	-
chr1	31922975	31922976	A00252:282:HW5LJDSX3:2:2607:21423:33113	60	-
chr1	32008906	32008907	A00252:282:HW5LJDSX3:2:2525:4969:18270/1	60	+
chr1	32022667	32022668	A00252:282:HW5LJDSX3:2:1338:25644:24205	60	+
chr1	32032971	32032972	A00252:282:HW5LJDSX3:1:1107:4291:32910/1	60	+
chr1	32045742	32045743	A00252:282:HW5LJDSX3:1:2140:23366:5008	60	-
chr1	32154070	32154071	A00252:282:HW5LJDSX3:3:1221:25762:19961/1	60	-
chr1	32154071	32154072	A00252:282:HW5LJDSX3:1:1217:4553:25692/1	60	-
chr1	32159645	32159646	A00252:282:HW5LJDSX3:3:2108:29866:5619	60	+
chr1	32165923	32165924	A00252:282:HW5LJDSX3:1:1261:31105:32847	60	-
chr1	32615315	32615316	A00252:282:HW5LJDSX3:3:2577:16532:36198/1	60	+
chr1	32956180	32956181	A00252:282:HW5LJDSX3:3:2310:28203:34773/1	60	-
chr1	33046529	33046530	A00252:282:HW5LJDSX3:2:1441:30942:27712	60	-
chr1	33154341	33154342	A00252:282:HW5LJDSX3:1:2414:20003:14215	60	-
chr1	35106177	35106178	A00252:282:HW5LJDSX3:1:1544:29975:2112	60	-
chr1	35119273	35119274	A00252:282:HW5LJDSX3:3:2613:14045:26130/1	60	+
chr1	35307233	35307234	A00252:282:HW5LJDSX3:1:1565:15537:10739	60	+
chr1	35316040	35316041	A00252:282:HW5LJDSX3:1:1105:10194:31579/1	60	+
chr1	35327640	35327641	A00252:282:HW5LJDSX3:1:1405:22598:9752/1	60	-
chr1	35372295	35372296	A00252:282:HW5LJDSX3:2:2107:25165:19680	60	+
chr1	35550196	35550197	A00252:282:HW5LJDSX3:2:2242:31295:25880	60	-
chr1	35551029	35551030	A00252:282:HW5LJDSX3:4:2637:12481:28933	60	-
chr1	35626024	35626025	A00252:282:HW5LJDSX3:2:2276:14262:35149/1	60	+
chr1	35700061	35700062	A00252:282:HW5LJDSX3:3:2551:19551:35509/1	60	-
chr1	35749465	35749466	A00252:282:HW5LJDSX3:4:1656:32371:13526	60	-
chr1	35942607	35942608	A00252:282:HW5LJDSX3:1:1144:12509:36245/1	60	+
chr1	35963497	35963498	A00252:282:HW5LJDSX3:3:2642:15049:30436/1	60	+
chr1	36035174	36035175	A00252:282:HW5LJDSX3:2:2205:16803:34381	60	-
chr1	36264712	36264713	A00252:282:HW5LJDSX3:1:1505:28583:27038/1	60	+
chr1	36284797	36284798	A00252:282:HW5LJDSX3:1:1135:7518:18865/1	60	+
chr1	36284799	36284800	A00252:282:HW5LJDSX3:2:2319:4571:11412	60	+
chr1	37708035	37708036	A00252:282:HW5LJDSX3:4:2103:29957:11099	60	-
chr1	37901626	37901627	A00252:282:HW5LJDSX3:3:1447:23149:25582	60	+
chr1	38341481	38341482	A00252:282:HW5LJDSX3:2:2447:25138:8829/1	60	+
chr1	38427626	38427627	A00252:282:HW5LJDSX3:3:1660:31250:2253	60	-
chr1	38997005	38997006	A00252:282:HW5LJDSX3:1:1216:3902:6402/1	60	-
chr1	39075106	39075107	A00252:282:HW5LJDSX3:3:1426:5972:22232/1	60	+
chr1	39260821	39260822	A00252:282:HW5LJDSX3:1:1108:2871:22717	60	+
chr1	39265980	39265981	A00252:282:HW5LJDSX3:3:2540:5855:36401	60	-
chr1	39265981	39265982	A00252:282:HW5LJDSX3:2:2607:29197:36777	60	-
chr1	39265982	39265983	A00252:282:HW5LJDSX3:1:2443:15302:19914	60	-
chr1	39312169	39312170	A00252:282:HW5LJDSX3:1:1368:9480:7232/1	60	-
chr1	39320050	39320051	A00252:282:HW5LJDSX3:1:1329:1642:27946	60	+
chr1	39320052	39320053	A00252:282:HW5LJDSX3:3:2635:26874:27117	60	+
chr1	39725781	39725782	A00252:282:HW5LJDSX3:2:1376:13367:4758/1	60	+
chr1	39862203	39862204	A00252:282:HW5LJDSX3:1:1522:28574:18975	60	-
chr1	40169438	40169439	A00252:282:HW5LJDSX3:4:2148:24876:11851/1	60	-
chr1	40282048	40282049	A00252:282:HW5LJDSX3:1:2275:32307:19460	60	+
chr1	40290637	40290638	A00252:282:HW5LJDSX3:4:1473:29984:36980	60	+
chr1	41053066	41053067	A00252:282:HW5LJDSX3:2:2602:4408:32236	60	-
chr1	42264563	42264564	A00252:282:HW5LJDSX3:1:1105:6271:29356/1	60	+
chr1	42264564	42264565	A00252:282:HW5LJDSX3:2:2607:24731:31798	60	+
chr1	42273003	42273004	A00252:282:HW5LJDSX3:1:2526:7880:8218/1	60	+
chr1	42791489	42791490	A00252:282:HW5LJDSX3:1:1109:16007:35352/1	60	-
chr1	43167220	43167221	A00252:282:HW5LJDSX3:3:1452:2157:25019	60	+
chr1	43362924	43362925	A00252:282:HW5LJDSX3:1:1464:4444:3865/1	60	+
chr1	43552996	43552997	A00252:282:HW5LJDSX3:1:1576:19099:33285/1	60	-
chr1	43566546	43566547	A00252:282:HW5LJDSX3:2:2136:7084:32424/1	60	-
chr1	43566548	43566549	A00252:282:HW5LJDSX3:3:2304:17906:26553/1	60	-
chr1	43657239	43657240	A00252:282:HW5LJDSX3:1:1127:9896:6793/1	60	+
chr1	43657240	43657241	A00252:282:HW5LJDSX3:1:2130:5683:17691/1	60	+
chr1	43678201	43678202	A00252:282:HW5LJDSX3:1:2307:23185:13432	60	+
chr1	43689247	43689248	A00252:282:HW5LJDSX3:3:2209:10719:14231	60	-
chr1	43689248	43689249	A00252:282:HW5LJDSX3:4:1443:24297:23876	60	-
chr1	43780089	43780090	A00252:282:HW5LJDSX3:1:1110:8097:1579/1	60	+
chr1	43833076	43833077	A00252:282:HW5LJDSX3:1:1112:15962:8750/1	60	+
chr1	43844806	43844807	A00252:282:HW5LJDSX3:4:1127:12409:16877/1	60	-
chr1	43844807	43844808	A00252:282:HW5LJDSX3:1:2275:9824:21574/1	60	-
chr1	44753777	44753778	A00252:282:HW5LJDSX3:1:1652:19660:12837/1	60	+
chr1	44939524	44939525	A00252:282:HW5LJDSX3:1:1205:1371:1611	60	-
chr1	45454924	45454925	A00252:282:HW5LJDSX3:1:1133:9344:15264/1	60	+
chr1	45454925	45454926	A00252:282:HW5LJDSX3:3:2532:2121:14528	60	+
chr1	45524088	45524089	A00252:282:HW5LJDSX3:1:1423:7627:24502/1	60	+
chr1	45632526	45632527	A00252:282:HW5LJDSX3:4:2327:31964:34366/1	60	-
chr1	45638634	45638635	A00252:282:HW5LJDSX3:1:1114:25654:6527	60	+
chr1	45677863	45677864	A00252:282:HW5LJDSX3:1:1257:32334:26240/1	60	+
chr1	45728958	45728959	A00252:282:HW5LJDSX3:1:2338:17942:31688	60	-
chr1	45740508	45740509	A00252:282:HW5LJDSX3:1:1249:6488:30671/1	60	-
chr1	45842846	45842847	A00252:282:HW5LJDSX3:2:2316:13087:27132/1	60	-
chr1	45886856	45886857	A00252:282:HW5LJDSX3:3:2354:30083:6339/1	60	-
chr1	45894083	45894084	A00252:282:HW5LJDSX3:3:1227:11812:6292/1	60	-
chr1	45912729	45912730	A00252:282:HW5LJDSX3:1:1563:16125:36057/1	60	+
chr1	45946055	45946056	A00252:282:HW5LJDSX3:1:2143:19081:20102	60	-
chr1	46122678	46122679	A00252:282:HW5LJDSX3:2:2406:31024:34804	60	+
chr1	46129541	46129542	A00252:282:HW5LJDSX3:1:1118:27588:12477/1	60	+
chr1	46692621	46692622	A00252:282:HW5LJDSX3:1:1114:9462:5822/1	60	+
chr1	46692622	46692623	A00252:282:HW5LJDSX3:1:2130:9588:22420	60	+
chr1	48294079	48294080	A00252:282:HW5LJDSX3:1:2432:31910:1767	60	+
chr1	50437816	50437817	A00252:282:HW5LJDSX3:3:1259:25834:15922	60	+
chr1	50582058	50582059	A00252:282:HW5LJDSX3:1:1674:19488:34021/1	60	+
chr1	50715188	50715189	A00252:282:HW5LJDSX3:1:2131:19018:10786	60	-
chr1	50715189	50715190	A00252:282:HW5LJDSX3:1:1515:14733:5306	60	-
chr1	50729942	50729943	A00252:282:HW5LJDSX3:1:2445:21106:10520/1	60	+
chr1	50802205	50802206	A00252:282:HW5LJDSX3:3:2621:9534:12305	60	+
chr1	51009364	51009365	A00252:282:HW5LJDSX3:3:2363:2076:4648/1	60	-
chr1	51442208	51442209	A00252:282:HW5LJDSX3:4:2332:24126:35540	60	+
chr1	51483864	51483865	A00252:282:HW5LJDSX3:2:2476:8712:3176	60	+
chr1	51872059	51872060	A00252:282:HW5LJDSX3:2:1124:2356:19977/1	60	+
chr1	51979287	51979288	A00252:282:HW5LJDSX3:3:1254:17707:36104/1	60	+
chr1	52089425	52089426	A00252:282:HW5LJDSX3:4:1223:27046:7623	60	+
chr1	52156974	52156975	A00252:282:HW5LJDSX3:3:2639:15257:36338	60	+
chr1	52428251	52428252	A00252:282:HW5LJDSX3:1:2350:27389:4116/1	60	-
chr1	53036809	53036810	A00252:282:HW5LJDSX3:1:2529:31232:26209	60	-
chr1	53923937	53923938	A00252:282:HW5LJDSX3:1:2603:1407:13949	60	+
chr1	53940251	53940252	A00252:282:HW5LJDSX3:1:2429:16071:18959	60	-
chr1	54865075	54865076	A00252:282:HW5LJDSX3:1:1416:6967:34131	60	+
chr1	54907588	54907589	A00252:282:HW5LJDSX3:1:1432:13214:16235/1	60	+
chr1	55159392	55159393	A00252:282:HW5LJDSX3:1:2543:1633:3098	60	-
chr1	55987579	55987580	A00252:282:HW5LJDSX3:1:1151:28971:16595/1	60	+
chr1	58501142	58501143	A00252:282:HW5LJDSX3:1:1203:25672:5274/1	60	+
chr1	58679309	58679310	A00252:282:HW5LJDSX3:3:2307:5032:14309/1	60	-
chr1	58679310	58679311	A00252:282:HW5LJDSX3:2:2128:27046:28072/1	60	-
chr1	58689395	58689396	A00252:282:HW5LJDSX3:1:1105:11207:6120/1	60	+
chr1	59526465	59526466	A00252:282:HW5LJDSX3:1:2157:10990:25848	60	+
chr1	59852211	59852212	A00252:282:HW5LJDSX3:1:1115:16116:3067	60	-
chr1	61182964	61182965	A00252:282:HW5LJDSX3:1:1362:6415:13479/1	60	+
chr1	61346478	61346479	A00252:282:HW5LJDSX3:4:1264:2510:2331	60	-
chr1	62562101	62562102	A00252:282:HW5LJDSX3:1:1102:21956:28213/1	60	+
chr1	63030321	63030322	A00252:282:HW5LJDSX3:4:2305:2130:8656/1	60	-
chr1	63224751	63224752	A00252:282:HW5LJDSX3:4:1436:20591:8281/1	60	-
chr1	63408707	63408708	A00252:282:HW5LJDSX3:2:2362:17074:4225	60	+
chr1	63455273	63455274	A00252:282:HW5LJDSX3:1:2319:19434:5932/1	60	-
chr1	63464041	63464042	A00252:282:HW5LJDSX3:1:1557:7383:6511	60	-
chr1	63615618	63615619	A00252:282:HW5LJDSX3:1:1462:3360:24909/1	60	+
chr1	64030522	64030523	A00252:282:HW5LJDSX3:1:1202:8052:34851/1	60	-
chr1	64372728	64372729	A00252:282:HW5LJDSX3:4:2267:7491:29872/1	60	-
chr1	65276026	65276027	A00252:282:HW5LJDSX3:1:1334:17400:6981	60	-
chr1	66208999	66209000	A00252:282:HW5LJDSX3:2:2124:19596:33708	60	-
chr1	67012930	67012931	A00252:282:HW5LJDSX3:1:1311:26124:16986/1	60	-
chr1	67339288	67339289	A00252:282:HW5LJDSX3:1:1207:8169:19241/1	60	-
chr1	68082917	68082918	A00252:282:HW5LJDSX3:2:1437:10465:14857	60	-
chr1	69095492	69095493	A00252:282:HW5LJDSX3:3:2563:2103:2942	60	-
chr1	69632244	69632245	A00252:282:HW5LJDSX3:1:1330:21938:18286/1	60	+
chr1	70175038	70175039	A00252:282:HW5LJDSX3:4:2610:26205:23703	60	+
chr1	70175039	70175040	A00252:282:HW5LJDSX3:2:2127:30698:29481/1	60	+
chr1	70176784	70176785	A00252:282:HW5LJDSX3:4:2155:2781:35336/1	60	-
chr1	70208994	70208995	A00252:282:HW5LJDSX3:1:1267:29803:32910/1	60	+
chr1	70224034	70224035	A00252:282:HW5LJDSX3:2:1209:14335:6464	60	-
chr1	70914828	70914829	A00252:282:HW5LJDSX3:1:1107:7211:8281/1	60	+
chr1	70914830	70914831	A00252:282:HW5LJDSX3:1:1275:6207:8359/1	60	+
chr1	71008380	71008381	A00252:282:HW5LJDSX3:3:2211:8766:23813	60	+
chr1	71848578	71848579	A00252:282:HW5LJDSX3:1:1127:1768:1924	60	-
chr1	71848579	71848580	A00252:282:HW5LJDSX3:4:1611:11143:18035	60	-
chr1	72686978	72686979	A00252:282:HW5LJDSX3:2:2269:24813:34350	60	-
chr1	74838757	74838758	A00252:282:HW5LJDSX3:1:1373:8684:13902	60	-
chr1	75342279	75342280	A00252:282:HW5LJDSX3:2:2530:29423:2879/1	60	+
chr1	75342280	75342281	A00252:282:HW5LJDSX3:2:2347:4399:26271	60	+
chr1	75342281	75342282	A00252:282:HW5LJDSX3:3:1531:27489:31281	60	+
chr1	75773210	75773211	A00252:282:HW5LJDSX3:2:1471:7455:20384	60	+
chr1	76287365	76287366	A00252:282:HW5LJDSX3:1:1114:8513:8218/1	60	-
chr1	77111059	77111060	A00252:282:HW5LJDSX3:1:1325:18593:15342/1	60	-
chr1	77130472	77130473	A00252:282:HW5LJDSX3:1:2170:2220:18709	60	-
chr1	77130473	77130474	A00252:282:HW5LJDSX3:1:1345:12933:7263	60	-
chr1	77167362	77167363	A00252:282:HW5LJDSX3:1:1106:31593:18098/1	60	+
chr1	77198859	77198860	A00252:282:HW5LJDSX3:1:1105:12861:33160/1	60	+
chr1	77198860	77198861	A00252:282:HW5LJDSX3:2:2607:5240:35994	60	+
chr1	77569019	77569020	A00252:282:HW5LJDSX3:1:1251:4029:27539/1	60	+
chr1	77679334	77679335	A00252:282:HW5LJDSX3:4:2423:24162:33379	60	+
chr1	77799737	77799738	A00252:282:HW5LJDSX3:1:1116:8305:10457/1	60	+
chr1	80133106	80133107	A00252:282:HW5LJDSX3:4:2646:30246:23343/1	60	+
chr1	81725028	81725029	A00252:282:HW5LJDSX3:1:2155:25220:5337/1	60	-
chr1	81747508	81747509	A00252:282:HW5LJDSX3:4:1629:2691:13041	60	+
chr1	82426101	82426102	A00252:282:HW5LJDSX3:1:1244:11993:34444/1	60	-
chr1	82504986	82504987	A00252:282:HW5LJDSX3:1:1141:6641:16438/1	60	+
chr1	83166748	83166749	A00252:282:HW5LJDSX3:1:1419:27977:27899/1	60	-
chr1	83720439	83720440	A00252:282:HW5LJDSX3:1:2205:8974:32565/1	60	+
chr1	84175677	84175678	A00252:282:HW5LJDSX3:1:1163:12599:15608/1	60	-
chr1	84184555	84184556	A00252:282:HW5LJDSX3:1:2421:22055:11381	60	-
chr1	84184556	84184557	A00252:282:HW5LJDSX3:2:2560:8811:29622	60	-
chr1	84185177	84185178	A00252:282:HW5LJDSX3:4:1176:27959:25457/1	60	-
chr1	84189506	84189507	A00252:282:HW5LJDSX3:4:2115:22489:17863	60	-
chr1	84189509	84189510	A00252:282:HW5LJDSX3:2:2527:9950:21512	60	-
chr1	84189510	84189511	A00252:282:HW5LJDSX3:3:1422:10502:15734	60	-
chr1	84205945	84205946	A00252:282:HW5LJDSX3:1:1144:21649:5666/1	60	+
chr1	84210938	84210939	A00252:282:HW5LJDSX3:1:1406:31575:31563/1	60	-
chr1	84210940	84210941	A00252:282:HW5LJDSX3:1:1521:15257:13416	60	-
chr1	84687212	84687213	A00252:282:HW5LJDSX3:1:1106:13169:29027/1	60	-
chr1	85255359	85255360	A00252:282:HW5LJDSX3:2:1472:32289:24502/1	60	+
chr1	85677548	85677549	A00252:282:HW5LJDSX3:1:1157:26115:13651/1	60	+
chr1	85702671	85702672	A00252:282:HW5LJDSX3:2:2151:26006:31501	60	-
chr1	86355396	86355397	A00252:282:HW5LJDSX3:3:1554:9760:3740/1	60	-
chr1	86374420	86374421	A00252:282:HW5LJDSX3:4:1655:11116:25598/1	60	-
chr1	86727538	86727539	A00252:282:HW5LJDSX3:1:1411:17526:4100	60	-
chr1	86728953	86728954	A00252:282:HW5LJDSX3:2:2151:27977:30812	60	+
chr1	88578114	88578115	A00252:282:HW5LJDSX3:1:1650:5168:12289/1	60	-
chr1	88690815	88690816	A00252:282:HW5LJDSX3:2:2449:6551:6417/1	60	-
chr1	88701234	88701235	A00252:282:HW5LJDSX3:2:1542:30436:1501/1	60	-
chr1	89536271	89536272	A00252:282:HW5LJDSX3:1:1138:4435:17315/1	60	+
chr1	89536273	89536274	A00252:282:HW5LJDSX3:3:1561:32199:22842	60	+
chr1	89876651	89876652	A00252:282:HW5LJDSX3:2:1374:6949:17503	60	-
chr1	90006676	90006677	A00252:282:HW5LJDSX3:1:1114:15872:22028/1	60	+
chr1	90017780	90017781	A00252:282:HW5LJDSX3:1:2561:19027:36385	60	-
chr1	90933424	90933425	A00252:282:HW5LJDSX3:2:1611:4200:2378	60	-
chr1	90948293	90948294	A00252:282:HW5LJDSX3:2:1503:24605:18646	60	+
chr1	90985240	90985241	A00252:282:HW5LJDSX3:1:1319:11071:16689/1	60	-
chr1	90987235	90987236	A00252:282:HW5LJDSX3:3:2529:28528:4085	60	-
chr1	91028101	91028102	A00252:282:HW5LJDSX3:2:1103:28809:6981/1	60	+
chr1	91181255	91181256	A00252:282:HW5LJDSX3:1:2515:24795:35571/1	60	-
chr1	91891421	91891422	A00252:282:HW5LJDSX3:1:1525:12671:16579/1	60	-
chr1	92238130	92238131	A00252:282:HW5LJDSX3:2:2469:14868:36542/1	60	-
chr1	92256261	92256262	A00252:282:HW5LJDSX3:3:2278:30246:11882	60	+
chr1	92332278	92332279	A00252:282:HW5LJDSX3:4:2666:10981:22388	60	+
chr1	92407531	92407532	A00252:282:HW5LJDSX3:4:1225:15212:14873/1	60	+
chr1	92541275	92541276	A00252:282:HW5LJDSX3:1:1126:6415:9596/1	60	+
chr1	92573633	92573634	A00252:282:HW5LJDSX3:1:1106:6253:13667/1	60	-
chr1	92574651	92574652	A00252:282:HW5LJDSX3:4:1271:32651:23970	60	+
chr1	92677771	92677772	A00252:282:HW5LJDSX3:1:1174:16414:7279/1	60	+
chr1	93202685	93202686	A00252:282:HW5LJDSX3:1:1242:18448:5134/1	60	-
chr1	93349466	93349467	A00252:282:HW5LJDSX3:1:1152:31232:35947/1	60	+
chr1	93893217	93893218	A00252:282:HW5LJDSX3:1:1120:22688:7467	60	+
chr1	93893219	93893220	A00252:282:HW5LJDSX3:3:2518:16731:5384	60	+
chr1	94003751	94003752	A00252:282:HW5LJDSX3:4:1251:24451:33536/1	60	+
chr1	94461815	94461816	A00252:282:HW5LJDSX3:2:2653:5945:22028	60	-
chr1	94916327	94916328	A00252:282:HW5LJDSX3:4:1663:8775:8234/1	60	+
chr1	95385868	95385869	A00252:282:HW5LJDSX3:2:2330:26341:12477/1	60	-
chr1	96125837	96125838	A00252:282:HW5LJDSX3:4:1354:20401:4288/1	60	-
chr1	97345761	97345762	A00252:282:HW5LJDSX3:1:1108:21947:34554/1	60	-
chr1	97576170	97576171	A00252:282:HW5LJDSX3:1:1276:7789:3521/1	60	+
chr1	97686335	97686336	A00252:282:HW5LJDSX3:2:1217:26494:35196/1	60	-
chr1	97689274	97689275	A00252:282:HW5LJDSX3:1:1257:13720:11788/1	60	+
chr1	97723693	97723694	A00252:282:HW5LJDSX3:1:1130:26304:33082	60	-
chr1	97932106	97932107	A00252:282:HW5LJDSX3:1:1401:17264:20337/1	60	-
chr1	98003215	98003216	A00252:282:HW5LJDSX3:1:2370:30083:16078	60	-
chr1	98136336	98136337	A00252:282:HW5LJDSX3:1:1113:24352:21652/1	60	+
chr1	98228241	98228242	A00252:282:HW5LJDSX3:1:1116:7238:22795	60	-
chr1	99539254	99539255	A00252:282:HW5LJDSX3:1:1304:31665:33786/1	60	-
chr1	99729502	99729503	A00252:282:HW5LJDSX3:1:2137:12943:24846/1	60	-
chr1	99730788	99730789	A00252:282:HW5LJDSX3:4:1535:29008:21605/1	60	-
chr1	100209538	100209539	A00252:282:HW5LJDSX3:1:1148:24840:2394/1	60	+
chr1	100378713	100378714	A00252:282:HW5LJDSX3:1:2430:12274:16705/1	60	-
chr1	100905602	100905603	A00252:282:HW5LJDSX3:1:2431:7292:18035/1	60	-
chr1	100981045	100981046	A00252:282:HW5LJDSX3:1:2610:13413:29230	60	-
chr1	102780388	102780389	A00252:282:HW5LJDSX3:1:1667:6361:6214/1	60	-
chr1	102939060	102939061	A00252:282:HW5LJDSX3:2:1628:22092:1767	60	-
chr1	103546037	103546038	A00252:282:HW5LJDSX3:1:1207:32452:32706	60	-
chr1	105923614	105923615	A00252:282:HW5LJDSX3:1:2515:8260:22529	60	+
chr1	106445787	106445788	A00252:282:HW5LJDSX3:1:1117:4146:15060/1	60	+
chr1	106472191	106472192	A00252:282:HW5LJDSX3:2:2555:16450:3959/1	60	+
chr1	107678728	107678729	A00252:282:HW5LJDSX3:1:1127:21802:15389/1	60	+
chr1	107678730	107678731	A00252:282:HW5LJDSX3:3:2140:2799:6590	60	+
chr1	107853153	107853154	A00252:282:HW5LJDSX3:1:1107:19397:6402/1	60	+
chr1	107853154	107853155	A00252:282:HW5LJDSX3:2:2605:27272:3192	60	+
chr1	108756660	108756661	A00252:282:HW5LJDSX3:1:1112:14986:14826/1	60	+
chr1	108758025	108758026	A00252:282:HW5LJDSX3:1:1628:5095:35994	60	-
chr1	108940698	108940699	A00252:282:HW5LJDSX3:4:2608:16215:10003	60	+
chr1	109363571	109363572	A00252:282:HW5LJDSX3:1:1128:16875:20353/1	60	+
chr1	109363572	109363573	A00252:282:HW5LJDSX3:1:2538:21685:5916	60	+
chr1	109376150	109376151	A00252:282:HW5LJDSX3:4:2641:2266:18599	60	+
chr1	110401932	110401933	A00252:282:HW5LJDSX3:2:2230:11125:10927/1	60	-
chr1	110401936	110401937	A00252:282:HW5LJDSX3:1:1249:14064:5682/1	60	-
chr1	111116433	111116434	A00252:282:HW5LJDSX3:1:2270:9968:19820/1	60	+
chr1	111633101	111633102	A00252:282:HW5LJDSX3:2:1578:32253:22936	60	-
chr1	111633104	111633105	A00252:282:HW5LJDSX3:3:1433:18864:22200	60	-
chr1	111633106	111633107	A00252:282:HW5LJDSX3:4:2138:2501:13526	60	-
chr1	111640713	111640714	A00252:282:HW5LJDSX3:1:1106:25464:27649/1	60	+
chr1	112537210	112537211	A00252:282:HW5LJDSX3:1:1528:30047:11694	60	+
chr1	112601472	112601473	A00252:282:HW5LJDSX3:3:1121:16568:29152/1	60	+
chr1	112763478	112763479	A00252:282:HW5LJDSX3:1:1431:6985:12649/1	60	-
chr1	113767472	113767473	A00252:282:HW5LJDSX3:4:2524:6641:6918	60	-
chr1	114028716	114028717	A00252:282:HW5LJDSX3:4:2628:15067:7983	60	+
chr1	114477776	114477777	A00252:282:HW5LJDSX3:1:1116:25310:34115/1	60	+
chr1	115685883	115685884	A00252:282:HW5LJDSX3:1:1165:29396:2300	60	+
chr1	115974535	115974536	A00252:282:HW5LJDSX3:2:1501:10420:24987	60	+
chr1	116660667	116660668	A00252:282:HW5LJDSX3:3:2547:13693:18317/1	60	+
chr1	117394112	117394113	A00252:282:HW5LJDSX3:3:2310:10809:6809	60	+
chr1	117407966	117407967	A00252:282:HW5LJDSX3:1:1125:15664:5196	60	+
chr1	119161561	119161562	A00252:282:HW5LJDSX3:1:1130:19108:13510/1	60	-
chr1	120021074	120021075	A00252:282:HW5LJDSX3:4:2510:2953:32409/1	60	-
chr1	120127887	120127888	A00252:282:HW5LJDSX3:3:2516:23936:20901	60	-
chr1	120325607	120325608	A00252:282:HW5LJDSX3:4:1339:17345:13056/1	60	+
chr1	120462269	120462270	A00252:282:HW5LJDSX3:3:2215:14977:17628/1	60	-
chr1	121179415	121179416	A00252:282:HW5LJDSX3:1:2626:9833:14700/1	60	-
chr1	144789699	144789700	A00252:282:HW5LJDSX3:1:2509:29767:25207	60	-
chr1	144948556	144948557	A00252:282:HW5LJDSX3:4:1158:6840:6825/1	60	-
chr1	145068594	145068595	A00252:282:HW5LJDSX3:4:1147:7997:17785/1	60	-
chr1	145377969	145377970	A00252:282:HW5LJDSX3:2:1564:4300:18051/1	60	+
chr1	145739481	145739482	A00252:282:HW5LJDSX3:2:2153:10348:3255/1	60	-
chr1	145788477	145788478	A00252:282:HW5LJDSX3:1:2471:31087:35415	60	-
chr1	145935672	145935673	A00252:282:HW5LJDSX3:4:1111:9408:15843/1	60	-
chr1	145969777	145969778	A00252:282:HW5LJDSX3:2:2352:22941:4523	60	+
chr1	146968743	146968744	A00252:282:HW5LJDSX3:4:2233:2817:1517/1	60	-
chr1	146988592	146988593	A00252:282:HW5LJDSX3:3:1260:4571:28855	60	+
chr1	147375716	147375717	A00252:282:HW5LJDSX3:4:1634:30201:14152/1	60	-
chr1	147937022	147937023	A00252:282:HW5LJDSX3:1:1126:25898:33004/1	60	+
chr1	149429531	149429532	A00252:282:HW5LJDSX3:2:2334:19325:10661/1	60	+
chr1	149445352	149445353	A00252:282:HW5LJDSX3:2:2152:18349:6997/1	60	-
chr1	149445354	149445355	A00252:282:HW5LJDSX3:1:1340:9164:8782/1	60	-
chr1	149452648	149452649	A00252:282:HW5LJDSX3:2:1115:18891:13041/1	60	-
chr1	149453189	149453190	A00252:282:HW5LJDSX3:2:2257:27127:30436/1	60	+
chr1	150130382	150130383	A00252:282:HW5LJDSX3:4:2316:31349:27164	60	-
chr1	150145253	150145254	A00252:282:HW5LJDSX3:1:1507:20256:30749/1	60	+
chr1	150341821	150341822	A00252:282:HW5LJDSX3:4:2652:5303:11428	60	-
chr1	150374828	150374829	A00252:282:HW5LJDSX3:1:1163:24288:14716/1	60	-
chr1	150441241	150441242	A00252:282:HW5LJDSX3:1:1433:1488:27461	60	+
chr1	150651871	150651872	A00252:282:HW5LJDSX3:1:2548:31204:29731/1	60	+
chr1	150685353	150685354	A00252:282:HW5LJDSX3:1:1420:30092:36573	60	-
chr1	150828451	150828452	A00252:282:HW5LJDSX3:1:2241:14308:27524/1	60	+
chr1	150833682	150833683	A00252:282:HW5LJDSX3:1:1121:3531:2409	60	-
chr1	151065141	151065142	A00252:282:HW5LJDSX3:1:1214:9263:27148/1	60	-
chr1	151127099	151127100	A00252:282:HW5LJDSX3:1:1209:7229:35650/1	60	+
chr1	151190681	151190682	A00252:282:HW5LJDSX3:1:1160:26567:29340/1	60	+
chr1	151217387	151217388	A00252:282:HW5LJDSX3:1:1430:3848:30452/1	60	-
chr1	151247600	151247601	A00252:282:HW5LJDSX3:3:2513:10999:29904/1	60	+
chr1	151463828	151463829	A00252:282:HW5LJDSX3:3:1340:27371:20400/1	60	-
chr1	151545091	151545092	A00252:282:HW5LJDSX3:2:1334:16206:26428/1	60	-
chr1	153333760	153333761	A00252:282:HW5LJDSX3:1:1105:31195:21261/1	60	+
chr1	153668516	153668517	A00252:282:HW5LJDSX3:2:2607:16052:35117	60	-
chr1	153668517	153668518	A00252:282:HW5LJDSX3:3:1213:6289:15922/1	60	-
chr1	153843809	153843810	A00252:282:HW5LJDSX3:2:1122:11424:32925/1	60	-
chr1	153897669	153897670	A00252:282:HW5LJDSX3:1:1111:8395:3944/1	60	-
chr1	153903226	153903227	A00252:282:HW5LJDSX3:2:2437:19642:22451/1	60	-
chr1	153903238	153903239	A00252:282:HW5LJDSX3:2:2331:4851:12461	60	-
chr1	153939739	153939740	A00252:282:HW5LJDSX3:2:2471:28655:12853	60	-
chr1	154116066	154116067	A00252:282:HW5LJDSX3:4:1666:18267:29997/1	60	-
chr1	154157947	154157948	A00252:282:HW5LJDSX3:2:2632:17553:9408/1	60	-
chr1	154157948	154157949	A00252:282:HW5LJDSX3:1:1510:20907:31281/1	60	-
chr1	154228145	154228146	A00252:282:HW5LJDSX3:1:1250:23384:13056/1	60	-
chr1	154228177	154228178	A00252:282:HW5LJDSX3:2:1367:30888:15154	60	+
chr1	154283327	154283328	A00252:282:HW5LJDSX3:1:1175:25102:26678/1	60	-
chr1	154338355	154338356	A00252:282:HW5LJDSX3:3:1457:30138:2456	60	-
chr1	154614028	154614029	A00252:282:HW5LJDSX3:1:1108:13340:9189/1	60	+
chr1	155369097	155369098	A00252:282:HW5LJDSX3:1:1125:15890:35681/1	60	+
chr1	155438935	155438936	A00252:282:HW5LJDSX3:1:1668:32551:16376	60	+
chr1	155467959	155467960	A00252:282:HW5LJDSX3:2:1259:22272:31015	60	+
chr1	155809424	155809425	A00252:282:HW5LJDSX3:1:1166:27814:3599/1	60	-
chr1	155832542	155832543	A00252:282:HW5LJDSX3:4:1559:19660:4445/1	60	-
chr1	155933285	155933286	A00252:282:HW5LJDSX3:3:2518:5430:12649/1	60	-
chr1	155933287	155933288	A00252:282:HW5LJDSX3:1:1105:9272:1767/1	60	-
chr1	155959972	155959973	A00252:282:HW5LJDSX3:1:1476:11279:20369	60	-
chr1	156332055	156332056	A00252:282:HW5LJDSX3:1:2118:11686:25739	60	-
chr1	156552883	156552884	A00252:282:HW5LJDSX3:2:2677:18647:18474/1	60	-
chr1	156552886	156552887	A00252:282:HW5LJDSX3:3:2518:20374:14262	60	-
chr1	156598130	156598131	A00252:282:HW5LJDSX3:2:1438:28962:26631	60	+
chr1	156981654	156981655	A00252:282:HW5LJDSX3:1:1441:15284:18255	60	+
chr1	157124813	157124814	A00252:282:HW5LJDSX3:3:2160:12156:9455	60	-
chr1	160327973	160327974	A00252:282:HW5LJDSX3:2:2607:4237:29841	60	+
chr1	160503760	160503761	A00252:282:HW5LJDSX3:1:2555:22073:19961	60	+
chr1	160547134	160547135	A00252:282:HW5LJDSX3:1:2143:29469:23907	60	-
chr1	160656431	160656432	A00252:282:HW5LJDSX3:3:2535:19877:23422	60	+
chr1	160656432	160656433	A00252:282:HW5LJDSX3:3:1655:2410:27649/1	60	+
chr1	160656434	160656435	A00252:282:HW5LJDSX3:2:1503:4155:17080	60	+
chr1	161363088	161363089	A00252:282:HW5LJDSX3:1:1655:20989:34053/1	60	+
chr1	161363089	161363090	A00252:282:HW5LJDSX3:2:2607:3269:34428	60	+
chr1	161417346	161417347	A00252:282:HW5LJDSX3:3:1528:10203:6480/1	60	+
chr1	162581181	162581182	A00252:282:HW5LJDSX3:1:2429:13648:23312	60	-
chr1	163720967	163720968	A00252:282:HW5LJDSX3:3:2607:24686:31814	60	-
chr1	165849119	165849120	A00252:282:HW5LJDSX3:1:1154:28320:4445/1	60	-
chr1	167087778	167087779	A00252:282:HW5LJDSX3:3:2113:30373:27164/1	60	-
chr1	167135157	167135158	A00252:282:HW5LJDSX3:1:1101:10746:30091/1	60	+
chr1	167135158	167135159	A00252:282:HW5LJDSX3:2:1107:30110:16313	60	+
chr1	167135159	167135160	A00252:282:HW5LJDSX3:2:2609:25690:12727	60	+
chr1	167270686	167270687	A00252:282:HW5LJDSX3:1:1127:30282:20776	60	+
chr1	167401019	167401020	A00252:282:HW5LJDSX3:1:1134:7211:35869/1	60	+
chr1	167409028	167409029	A00252:282:HW5LJDSX3:1:1138:22634:6214/1	60	-
chr1	167588447	167588448	A00252:282:HW5LJDSX3:1:1119:7789:23719/1	60	+
chr1	167588448	167588449	A00252:282:HW5LJDSX3:1:2449:27046:15264/1	60	+
chr1	167888599	167888600	A00252:282:HW5LJDSX3:2:2408:4309:24142/1	60	-
chr1	167888602	167888603	A00252:282:HW5LJDSX3:2:2225:9552:15154	60	-
chr1	167888603	167888604	A00252:282:HW5LJDSX3:1:2551:16251:4366	60	-
chr1	168037559	168037560	A00252:282:HW5LJDSX3:2:2445:31919:30906	60	+
chr1	168600700	168600701	A00252:282:HW5LJDSX3:3:1362:7093:24643/1	60	-
chr1	168857389	168857390	A00252:282:HW5LJDSX3:4:1306:27254:25269/1	60	-
chr1	169836380	169836381	A00252:282:HW5LJDSX3:1:1117:28926:33520/1	60	+
chr1	169836381	169836382	A00252:282:HW5LJDSX3:1:2230:8784:34867	60	+
chr1	169836730	169836731	A00252:282:HW5LJDSX3:1:1424:25030:2253	60	+
chr1	170045087	170045088	A00252:282:HW5LJDSX3:1:1310:24062:4460/1	60	+
chr1	170057408	170057409	A00252:282:HW5LJDSX3:2:2607:18882:32158	60	-
chr1	170057409	170057410	A00252:282:HW5LJDSX3:2:1301:30291:9518	60	-
chr1	170547295	170547296	A00252:282:HW5LJDSX3:1:2230:7401:35227	60	-
chr1	170547296	170547297	A00252:282:HW5LJDSX3:2:2510:31873:6026	60	-
chr1	171510676	171510677	A00252:282:HW5LJDSX3:2:1173:16776:32205	60	-
chr1	171574640	171574641	A00252:282:HW5LJDSX3:1:1201:29586:27712	60	-
chr1	172550088	172550089	A00252:282:HW5LJDSX3:4:2174:1651:13463	60	+
chr1	172585669	172585670	A00252:282:HW5LJDSX3:1:1355:27326:17816/1	60	+
chr1	172585671	172585672	A00252:282:HW5LJDSX3:4:2569:32425:35196	60	+
chr1	172585676	172585677	A00252:282:HW5LJDSX3:4:1472:23809:35524/1	60	+
chr1	172606232	172606233	A00252:282:HW5LJDSX3:3:2657:13295:14998	60	+
chr1	172649885	172649886	A00252:282:HW5LJDSX3:2:2151:28239:34616	60	-
chr1	172649887	172649888	A00252:282:HW5LJDSX3:1:1255:13711:31688	60	-
chr1	173752255	173752256	A00252:282:HW5LJDSX3:1:1329:25409:17347/1	60	+
chr1	173956111	173956112	A00252:282:HW5LJDSX3:2:1358:14253:13526	60	+
chr1	173998293	173998294	A00252:282:HW5LJDSX3:2:1216:27335:16016/1	60	-
chr1	174038571	174038572	A00252:282:HW5LJDSX3:2:1570:16993:3928/1	60	+
chr1	174215627	174215628	A00252:282:HW5LJDSX3:1:1114:5186:9032/1	60	+
chr1	174215628	174215629	A00252:282:HW5LJDSX3:2:1437:31638:8594	60	+
chr1	174243791	174243792	A00252:282:HW5LJDSX3:1:1102:1642:35462/1	60	+
chr1	174271713	174271714	A00252:282:HW5LJDSX3:1:1203:10800:25332/1	60	+
chr1	174271715	174271716	A00252:282:HW5LJDSX3:1:2534:10041:33880	60	+
chr1	174882062	174882063	A00252:282:HW5LJDSX3:2:2636:12292:2487/1	60	+
chr1	175988642	175988643	A00252:282:HW5LJDSX3:1:2158:9968:2973/1	60	-
chr1	176128978	176128979	A00252:282:HW5LJDSX3:1:1103:15148:7122/1	60	+
chr1	176128980	176128981	A00252:282:HW5LJDSX3:3:2518:24975:15374	60	+
chr1	176131077	176131078	A00252:282:HW5LJDSX3:1:1107:28727:7936/1	60	+
chr1	176176598	176176599	A00252:282:HW5LJDSX3:4:1505:26178:3208/1	60	-
chr1	176369677	176369678	A00252:282:HW5LJDSX3:1:1116:13259:35759/1	60	+
chr1	176883371	176883372	A00252:282:HW5LJDSX3:1:2201:23891:33004/1	60	-
chr1	178494745	178494746	A00252:282:HW5LJDSX3:1:1308:13132:8359	60	+
chr1	178597924	178597925	A00252:282:HW5LJDSX3:1:1221:13169:28432/1	60	+
chr1	178608450	178608451	A00252:282:HW5LJDSX3:4:1319:9399:17519	60	-
chr1	178883046	178883047	A00252:282:HW5LJDSX3:1:1119:14787:32174/1	60	+
chr1	178883048	178883049	A00252:282:HW5LJDSX3:2:2171:17228:5181	60	+
chr1	179508327	179508328	A00252:282:HW5LJDSX3:2:1164:19416:5431/1	60	-
chr1	179912921	179912922	A00252:282:HW5LJDSX3:1:1225:28962:24752/1	60	+
chr1	179979064	179979065	A00252:282:HW5LJDSX3:1:1351:18150:30890/1	60	+
chr1	180054668	180054669	A00252:282:HW5LJDSX3:2:2559:31439:25191	60	-
chr1	180064979	180064980	A00252:282:HW5LJDSX3:1:1165:17517:7686/1	60	+
chr1	180354384	180354385	A00252:282:HW5LJDSX3:1:1171:5547:22842/1	60	+
chr1	180375087	180375088	A00252:282:HW5LJDSX3:1:1120:21016:27305/1	60	+
chr1	180449501	180449502	A00252:282:HW5LJDSX3:3:1521:15483:31876/1	60	+
chr1	180479799	180479800	A00252:282:HW5LJDSX3:2:1169:14543:33254/1	60	-
chr1	180636236	180636237	A00252:282:HW5LJDSX3:2:1106:16812:9972	60	-
chr1	180686117	180686118	A00252:282:HW5LJDSX3:3:2673:26955:19586/1	60	+
chr1	182847334	182847335	A00252:282:HW5LJDSX3:1:1230:11912:2174/1	60	+
chr1	182850802	182850803	A00252:282:HW5LJDSX3:2:1548:22236:3646/1	60	-
chr1	184411439	184411440	A00252:282:HW5LJDSX3:3:2210:6515:1908	60	+
chr1	184419080	184419081	A00252:282:HW5LJDSX3:4:2414:32524:4586/1	60	-
chr1	184712806	184712807	A00252:282:HW5LJDSX3:1:2522:4020:29528/1	60	+
chr1	185010096	185010097	A00252:282:HW5LJDSX3:3:2572:23303:27759/1	60	+
chr1	185142277	185142278	A00252:282:HW5LJDSX3:2:2608:6786:4539	60	-
chr1	185142278	185142279	A00252:282:HW5LJDSX3:1:2451:15582:22373	60	-
chr1	185827073	185827074	A00252:282:HW5LJDSX3:1:1211:16541:35963/1	60	-
chr1	186314142	186314143	A00252:282:HW5LJDSX3:1:2543:2935:2221	60	+
chr1	186326982	186326983	A00252:282:HW5LJDSX3:1:1278:2166:2300/1	60	-
chr1	186446919	186446920	A00252:282:HW5LJDSX3:1:1177:29640:23516/1	60	+
chr1	187504497	187504498	A00252:282:HW5LJDSX3:1:2468:8693:16110	60	-
chr1	188982504	188982505	A00252:282:HW5LJDSX3:1:1218:9100:30843/1	60	+
chr1	189636351	189636352	A00252:282:HW5LJDSX3:2:1619:31539:22670	60	-
chr1	189636352	189636353	A00252:282:HW5LJDSX3:1:2524:15745:14920	60	-
chr1	190111052	190111053	A00252:282:HW5LJDSX3:4:1569:30680:27790	60	-
chr1	190779195	190779196	A00252:282:HW5LJDSX3:1:1410:9760:29136/1	60	+
chr1	191215059	191215060	A00252:282:HW5LJDSX3:1:2178:3278:11397	60	+
chr1	193024404	193024405	A00252:282:HW5LJDSX3:1:2576:31159:11303/1	60	-
chr1	193202309	193202310	A00252:282:HW5LJDSX3:2:1346:18240:28855	60	-
chr1	193202311	193202312	A00252:282:HW5LJDSX3:1:1122:9878:13088	60	-
chr1	193523890	193523891	A00252:282:HW5LJDSX3:1:1251:24279:22717/1	60	-
chr1	193809907	193809908	A00252:282:HW5LJDSX3:1:2310:10465:17487	60	-
chr1	193862164	193862165	A00252:282:HW5LJDSX3:3:1448:18602:23563/1	60	-
chr1	194596923	194596924	A00252:282:HW5LJDSX3:1:1166:4833:25927/1	60	+
chr1	194813515	194813516	A00252:282:HW5LJDSX3:1:1112:25527:25128/1	60	-
chr1	195524372	195524373	A00252:282:HW5LJDSX3:4:2225:12879:28244/1	60	-
chr1	196025306	196025307	A00252:282:HW5LJDSX3:1:1138:6008:11303/1	60	+
chr1	196466356	196466357	A00252:282:HW5LJDSX3:4:1347:1768:9283/1	60	-
chr1	196466358	196466359	A00252:282:HW5LJDSX3:1:1402:4589:26537	60	-
chr1	197182387	197182388	A00252:282:HW5LJDSX3:1:1334:25699:14528/1	60	+
chr1	197614399	197614400	A00252:282:HW5LJDSX3:3:2109:26720:1141	60	-
chr1	198184593	198184594	A00252:282:HW5LJDSX3:3:2133:11071:27367	60	-
chr1	198888676	198888677	A00252:282:HW5LJDSX3:1:1106:29143:9940/1	60	+
chr1	198888677	198888678	A00252:282:HW5LJDSX3:2:2107:23674:16720	60	+
chr1	199062308	199062309	A00252:282:HW5LJDSX3:1:1314:13783:3630	60	-
chr1	199065126	199065127	A00252:282:HW5LJDSX3:1:1118:27389:11694/1	60	+
chr1	199065128	199065129	A00252:282:HW5LJDSX3:4:1356:2971:19194/1	60	+
chr1	199080711	199080712	A00252:282:HW5LJDSX3:2:1618:17635:9643/1	60	+
chr1	199180471	199180472	A00252:282:HW5LJDSX3:1:1231:9182:6872/1	60	+
chr1	200030381	200030382	A00252:282:HW5LJDSX3:1:1467:18945:35305/1	60	-
chr1	200229753	200229754	A00252:282:HW5LJDSX3:4:2663:8703:30968	60	-
chr1	200383308	200383309	A00252:282:HW5LJDSX3:4:2632:18340:35571	60	+
chr1	200603330	200603331	A00252:282:HW5LJDSX3:1:1105:28944:1391/1	60	+
chr1	200768837	200768838	A00252:282:HW5LJDSX3:3:1301:6786:3443/1	60	+
chr1	201462609	201462610	A00252:282:HW5LJDSX3:1:1313:4029:20619/1	60	-
chr1	202415530	202415531	A00252:282:HW5LJDSX3:3:2402:7319:2174	60	-
chr1	203656791	203656792	A00252:282:HW5LJDSX3:2:2116:3097:6699	60	+
chr1	203662646	203662647	A00252:282:HW5LJDSX3:1:1122:19985:35102/1	60	+
chr1	203801713	203801714	A00252:282:HW5LJDSX3:1:2561:3676:28087	60	-
chr1	204168202	204168203	A00252:282:HW5LJDSX3:3:2132:27353:12790	60	+
chr1	205208053	205208054	A00252:282:HW5LJDSX3:4:1138:10031:31172/1	60	+
chr1	205611735	205611736	A00252:282:HW5LJDSX3:4:2205:16830:33207	60	-
chr1	206019146	206019147	A00252:282:HW5LJDSX3:1:1509:25075:29481	60	-
chr1	206090404	206090405	A00252:282:HW5LJDSX3:2:1626:28917:24173/1	60	+
chr1	206091322	206091323	A00252:282:HW5LJDSX3:1:1143:12988:26522/1	60	+
chr1	206197953	206197954	A00252:282:HW5LJDSX3:3:2427:25093:30984	60	-
chr1	206417376	206417377	A00252:282:HW5LJDSX3:2:2643:5801:24972/1	60	-
chr1	207592943	207592944	A00252:282:HW5LJDSX3:2:2424:2112:3928	60	-
chr1	207786172	207786173	A00252:282:HW5LJDSX3:4:2105:15103:13056	60	-
chr1	211001615	211001616	A00252:282:HW5LJDSX3:1:1515:12807:14998/1	60	-
chr1	211280368	211280369	A00252:282:HW5LJDSX3:1:1121:21866:26146/1	60	-
chr1	211497300	211497301	A00252:282:HW5LJDSX3:4:1260:7157:21496	60	+
chr1	211798358	211798359	A00252:282:HW5LJDSX3:1:1137:18349:19116/1	60	+
chr1	211976541	211976542	A00252:282:HW5LJDSX3:1:2131:28465:14152	60	+
chr1	212375472	212375473	A00252:282:HW5LJDSX3:1:1260:20772:4867	60	-
chr1	212469003	212469004	A00252:282:HW5LJDSX3:1:1140:14787:15233/1	60	-
chr1	212477677	212477678	A00252:282:HW5LJDSX3:4:1604:5909:24283/1	60	+
chr1	214321446	214321447	A00252:282:HW5LJDSX3:1:1321:17354:28510/1	60	+
chr1	215575405	215575406	A00252:282:HW5LJDSX3:1:1118:6099:12868/1	60	+
chr1	215575406	215575407	A00252:282:HW5LJDSX3:2:1559:30798:5885/1	60	+
chr1	216201155	216201156	A00252:282:HW5LJDSX3:3:1203:31521:23234	60	+
chr1	216517493	216517494	A00252:282:HW5LJDSX3:1:1329:13964:27336/1	60	-
chr1	216561465	216561466	A00252:282:HW5LJDSX3:1:1119:21296:18584/1	60	+
chr1	216623035	216623036	A00252:282:HW5LJDSX3:3:2612:12436:7498	60	-
chr1	216661546	216661547	A00252:282:HW5LJDSX3:1:1268:14769:6245	60	-
chr1	216888836	216888837	A00252:282:HW5LJDSX3:1:1138:14624:8061	60	-
chr1	217508750	217508751	A00252:282:HW5LJDSX3:3:1262:32488:24251	60	-
chr1	217588028	217588029	A00252:282:HW5LJDSX3:1:1372:11297:20588/1	60	-
chr1	218316624	218316625	A00252:282:HW5LJDSX3:2:2206:4878:21746/1	60	-
chr1	219193838	219193839	A00252:282:HW5LJDSX3:1:1120:13675:25113/1	60	+
chr1	219193840	219193841	A00252:282:HW5LJDSX3:3:2540:25970:29872	60	+
chr1	219835265	219835266	A00252:282:HW5LJDSX3:2:2359:3369:14559	60	+
chr1	220040655	220040656	A00252:282:HW5LJDSX3:4:2159:15799:12289	60	-
chr1	220121261	220121262	A00252:282:HW5LJDSX3:1:1102:10212:27132/1	60	+
chr1	220242482	220242483	A00252:282:HW5LJDSX3:1:1517:14009:25692	60	-
chr1	220411571	220411572	A00252:282:HW5LJDSX3:4:2573:32398:22780/1	60	+
chr1	221710819	221710820	A00252:282:HW5LJDSX3:1:1252:25898:36855	60	-
chr1	222569624	222569625	A00252:282:HW5LJDSX3:1:1340:14308:24455/1	60	+
chr1	222693482	222693483	A00252:282:HW5LJDSX3:1:1366:18430:1031/1	60	+
chr1	222703396	222703397	A00252:282:HW5LJDSX3:3:1621:6171:10238	60	+
chr1	222734094	222734095	A00252:282:HW5LJDSX3:1:1246:18313:33489/1	60	+
chr1	223808408	223808409	A00252:282:HW5LJDSX3:3:1504:12825:3630	60	-
chr1	223812923	223812924	A00252:282:HW5LJDSX3:2:2521:20989:29606	60	+
chr1	224259606	224259607	A00252:282:HW5LJDSX3:1:1103:27760:28557/1	60	+
chr1	224653887	224653888	A00252:282:HW5LJDSX3:2:2478:1642:23249	60	-
chr1	225543429	225543430	A00252:282:HW5LJDSX3:2:1409:25699:9330/1	60	+
chr1	225563239	225563240	A00252:282:HW5LJDSX3:3:1540:1316:30514/1	60	-
chr1	225563311	225563312	A00252:282:HW5LJDSX3:4:2365:26919:29669	60	-
chr1	225597317	225597318	A00252:282:HW5LJDSX3:1:2543:29532:9236	60	+
chr1	225645948	225645949	A00252:282:HW5LJDSX3:4:1444:29948:28745/1	60	-
chr1	225645949	225645950	A00252:282:HW5LJDSX3:1:2130:13883:14920	60	-
chr1	225645950	225645951	A00252:282:HW5LJDSX3:1:2176:6316:6167	60	-
chr1	226066099	226066100	A00252:282:HW5LJDSX3:1:1102:10574:34585/1	60	+
chr1	226066101	226066102	A00252:282:HW5LJDSX3:1:1438:29270:13542	60	+
chr1	226265445	226265446	A00252:282:HW5LJDSX3:1:1131:16414:12414/1	60	+
chr1	226265446	226265447	A00252:282:HW5LJDSX3:1:2221:14407:35493	60	+
chr1	226297498	226297499	A00252:282:HW5LJDSX3:1:1111:20726:36166/1	60	+
chr1	228100925	228100926	A00252:282:HW5LJDSX3:3:1449:21459:25097/1	60	-
chr1	228111140	228111141	A00252:282:HW5LJDSX3:1:1162:27615:28150/1	60	+
chr1	228230760	228230761	A00252:282:HW5LJDSX3:1:2419:3694:24737/1	60	-
chr1	228232920	228232921	A00252:282:HW5LJDSX3:4:2328:12183:18239/1	60	-
chr1	228254547	228254548	A00252:282:HW5LJDSX3:1:1152:1877:14920	60	-
chr1	228254549	228254550	A00252:282:HW5LJDSX3:1:1103:6885:7467/1	60	-
chr1	228254623	228254624	A00252:282:HW5LJDSX3:4:2416:12735:5290/1	60	+
chr1	228254624	228254625	A00252:282:HW5LJDSX3:3:2309:25518:5165	60	+
chr1	228261613	228261614	A00252:282:HW5LJDSX3:1:1626:27615:10958/1	60	+
chr1	229085808	229085809	A00252:282:HW5LJDSX3:1:2464:16378:8500/1	60	-
chr1	229259439	229259440	A00252:282:HW5LJDSX3:1:2267:14823:25535/1	60	-
chr1	229298084	229298085	A00252:282:HW5LJDSX3:1:1133:29396:8406/1	60	+
chr1	229338778	229338779	A00252:282:HW5LJDSX3:1:2433:26729:1407/1	60	-
chr1	229475116	229475117	A00252:282:HW5LJDSX3:1:1648:16369:26271/1	60	+
chr1	229479824	229479825	A00252:282:HW5LJDSX3:1:1174:20808:32675/1	60	-
chr1	229503485	229503486	A00252:282:HW5LJDSX3:1:2152:30635:19570	60	-
chr1	229649852	229649853	A00252:282:HW5LJDSX3:1:1149:23764:26240/1	60	-
chr1	230105699	230105700	A00252:282:HW5LJDSX3:1:1568:20998:25927/1	60	+
chr1	230183472	230183473	A00252:282:HW5LJDSX3:1:1214:17544:31156	60	-
chr1	230207083	230207084	A00252:282:HW5LJDSX3:1:1461:21495:28948	60	+
chr1	230941376	230941377	A00252:282:HW5LJDSX3:1:1143:6958:5024/1	60	-
chr1	231272942	231272943	A00252:282:HW5LJDSX3:1:2246:30291:14559/1	60	-
chr1	231931853	231931854	A00252:282:HW5LJDSX3:1:1529:24379:9925/1	60	+
chr1	232496646	232496647	A00252:282:HW5LJDSX3:1:1648:23791:35963	60	-
chr1	232952454	232952455	A00252:282:HW5LJDSX3:4:1176:19416:24095/1	60	-
chr1	234305021	234305022	A00252:282:HW5LJDSX3:1:1234:10375:1485/1	60	+
chr1	234305023	234305024	A00252:282:HW5LJDSX3:1:2634:7554:4398	60	+
chr1	234409629	234409630	A00252:282:HW5LJDSX3:1:1135:14109:31000/1	60	+
chr1	235152896	235152897	A00252:282:HW5LJDSX3:2:2254:28393:20447	60	-
chr1	235221045	235221046	A00252:282:HW5LJDSX3:1:1216:17906:32033	60	+
chr1	235293912	235293913	A00252:282:HW5LJDSX3:2:2164:31882:12148	60	+
chr1	235476286	235476287	A00252:282:HW5LJDSX3:2:2152:27995:24267/1	60	-
chr1	235476288	235476289	A00252:282:HW5LJDSX3:2:2276:24578:29810/1	60	-
chr1	236223773	236223774	A00252:282:HW5LJDSX3:1:1150:30436:6386/1	60	+
chr1	236223774	236223775	A00252:282:HW5LJDSX3:2:1342:22028:34788	60	+
chr1	236668701	236668702	A00252:282:HW5LJDSX3:1:1318:17381:10175/1	60	-
chr1	237476058	237476059	A00252:282:HW5LJDSX3:1:2130:28049:26772	60	-
chr1	237498082	237498083	A00252:282:HW5LJDSX3:4:1603:3640:36104/1	60	-
chr1	238782580	238782581	A00252:282:HW5LJDSX3:2:2107:28465:9956/1	60	+
chr1	238925682	238925683	A00252:282:HW5LJDSX3:3:1203:5412:1846/1	60	+
chr1	239697144	239697145	A00252:282:HW5LJDSX3:1:1130:15646:33724	60	+
chr1	239884259	239884260	A00252:282:HW5LJDSX3:1:1608:8639:10629/1	60	+
chr1	240209778	240209779	A00252:282:HW5LJDSX3:2:2611:30056:21981	60	-
chr1	240388003	240388004	A00252:282:HW5LJDSX3:3:1466:31250:7670/1	60	-
chr1	241498301	241498302	A00252:282:HW5LJDSX3:1:1175:23863:36495/1	60	-
chr1	241505666	241505667	A00252:282:HW5LJDSX3:1:1107:29270:34898/1	60	+
chr1	242720925	242720926	A00252:282:HW5LJDSX3:3:2410:27606:8719	60	+
chr1	242795880	242795881	A00252:282:HW5LJDSX3:1:2130:8666:15468	60	-
chr1	244324903	244324904	A00252:282:HW5LJDSX3:4:1548:30617:9612/1	60	+
chr1	244393452	244393453	A00252:282:HW5LJDSX3:2:2358:8024:8625	60	-
chr1	244854028	244854029	A00252:282:HW5LJDSX3:1:1168:27371:12226/1	60	-
chr1	244995188	244995189	A00252:282:HW5LJDSX3:2:2228:21621:33614	60	-
chr1	245924944	245924945	A00252:282:HW5LJDSX3:4:2346:14118:16266/1	60	-
chr1	245928940	245928941	A00252:282:HW5LJDSX3:2:1222:2121:12273	60	+
chr1	246294972	246294973	A00252:282:HW5LJDSX3:1:1455:9471:31861/1	60	-
chr1	246314454	246314455	A00252:282:HW5LJDSX3:1:1114:5602:36432/1	60	+
chr1	246318836	246318837	A00252:282:HW5LJDSX3:1:1102:29848:19304/1	60	+
chr1	246467840	246467841	A00252:282:HW5LJDSX3:3:1104:27923:23453/1	60	+
chr1	246595330	246595331	A00252:282:HW5LJDSX3:1:2672:23014:5525/1	60	-
chr1	246861730	246861731	A00252:282:HW5LJDSX3:1:1267:26476:14090	60	+
chr1	247063525	247063526	A00252:282:HW5LJDSX3:2:1467:5520:25238	60	+
chr1	247168506	247168507	A00252:282:HW5LJDSX3:1:2633:24071:18129/1	60	+
chr1	247333854	247333855	A00252:282:HW5LJDSX3:1:1112:19651:34679/1	60	+
chr1	247333855	247333856	A00252:282:HW5LJDSX3:4:1276:21902:10238/1	60	+
chr1	247333856	247333857	A00252:282:HW5LJDSX3:1:1205:30490:34413/1	60	+
chr1	247840050	247840051	A00252:282:HW5LJDSX3:3:2577:14534:34397	60	-
chr10	200448	200449	A00252:282:HW5LJDSX3:1:2368:20555:23876/1	60	+
chr10	223351	223352	A00252:282:HW5LJDSX3:3:1342:17110:28808	60	-
chr10	3769332	3769333	A00252:282:HW5LJDSX3:3:1447:19949:10113/1	60	-
chr10	4756238	4756239	A00252:282:HW5LJDSX3:1:1611:14045:11600/1	60	-
chr10	4925722	4925723	A00252:282:HW5LJDSX3:2:1146:3432:7560/1	60	+
chr10	5780492	5780493	A00252:282:HW5LJDSX3:2:2323:3477:8265/1	60	-
chr10	6936970	6936971	A00252:282:HW5LJDSX3:4:2162:1506:33442/1	60	-
chr10	7792625	7792626	A00252:282:HW5LJDSX3:4:2151:8404:6840/1	60	-
chr10	7923935	7923936	A00252:282:HW5LJDSX3:1:2143:28971:31688	60	+
chr10	8065001	8065002	A00252:282:HW5LJDSX3:2:1401:3721:16297	60	+
chr10	8280005	8280006	A00252:282:HW5LJDSX3:1:2507:21052:29371/1	60	-
chr10	8650325	8650326	A00252:282:HW5LJDSX3:1:1111:12436:30953/1	60	-
chr10	9768453	9768454	A00252:282:HW5LJDSX3:4:2340:8486:13964/1	60	+
chr10	11185782	11185783	A00252:282:HW5LJDSX3:2:2519:12852:13385	60	-
chr10	11485792	11485793	A00252:282:HW5LJDSX3:1:1101:22806:36417/1	60	+
chr10	11932836	11932837	A00252:282:HW5LJDSX3:1:1162:18801:24314/1	60	+
chr10	11978441	11978442	A00252:282:HW5LJDSX3:1:1106:30770:16548/1	60	+
chr10	11978442	11978443	A00252:282:HW5LJDSX3:4:1338:32217:34084	60	+
chr10	11978443	11978444	A00252:282:HW5LJDSX3:2:1213:13395:6277	60	+
chr10	12031836	12031837	A00252:282:HW5LJDSX3:1:2130:7771:31360	60	+
chr10	12031837	12031838	A00252:282:HW5LJDSX3:4:2601:10221:3474	60	+
chr10	12102843	12102844	A00252:282:HW5LJDSX3:3:1563:4372:8563	60	+
chr10	12155768	12155769	A00252:282:HW5LJDSX3:1:2415:29948:7388	60	-
chr10	12155769	12155770	A00252:282:HW5LJDSX3:4:2419:15356:17065	60	-
chr10	12155770	12155771	A00252:282:HW5LJDSX3:1:1104:1172:20838	60	-
chr10	12427052	12427053	A00252:282:HW5LJDSX3:3:2515:4896:24314	60	+
chr10	12454401	12454402	A00252:282:HW5LJDSX3:3:2401:21341:14810/1	60	-
chr10	12542114	12542115	A00252:282:HW5LJDSX3:2:1509:7808:21559/1	60	+
chr10	12865598	12865599	A00252:282:HW5LJDSX3:2:2607:18991:28494/1	60	-
chr10	13052776	13052777	A00252:282:HW5LJDSX3:2:2569:27588:31767/1	60	-
chr10	13229150	13229151	A00252:282:HW5LJDSX3:2:2102:19397:26757/1	60	+
chr10	13405297	13405298	A00252:282:HW5LJDSX3:3:2120:19352:20102/1	60	-
chr10	14755583	14755584	A00252:282:HW5LJDSX3:1:1448:13792:17268/1	60	+
chr10	14755585	14755586	A00252:282:HW5LJDSX3:1:1273:12933:36573	60	+
chr10	14840364	14840365	A00252:282:HW5LJDSX3:1:1155:3658:15154/1	60	+
chr10	14856918	14856919	A00252:282:HW5LJDSX3:1:1132:15311:35149/1	60	-
chr10	15837866	15837867	A00252:282:HW5LJDSX3:1:1155:9778:18709/1	60	+
chr10	17153498	17153499	A00252:282:HW5LJDSX3:2:2219:7012:3834	60	+
chr10	17660490	17660491	A00252:282:HW5LJDSX3:1:1444:19090:36714	60	+
chr10	17686635	17686636	A00252:282:HW5LJDSX3:3:2357:1307:10645/1	60	+
chr10	21077574	21077575	A00252:282:HW5LJDSX3:4:1419:7410:2206/1	60	-
chr10	21618236	21618237	A00252:282:HW5LJDSX3:1:2601:24297:8970	60	-
chr10	21708345	21708346	A00252:282:HW5LJDSX3:1:2268:31015:4351	60	-
chr10	21953705	21953706	A00252:282:HW5LJDSX3:1:1107:16830:13730/1	60	+
chr10	21953707	21953708	A00252:282:HW5LJDSX3:3:2540:21929:30639	60	+
chr10	22066304	22066305	A00252:282:HW5LJDSX3:2:2169:17137:19774/1	60	-
chr10	22165454	22165455	A00252:282:HW5LJDSX3:2:2467:29351:3223/1	60	-
chr10	22348979	22348980	A00252:282:HW5LJDSX3:3:1361:20880:29606/1	60	-
chr10	22670393	22670394	A00252:282:HW5LJDSX3:2:1219:31421:14356/1	60	-
chr10	22670395	22670396	A00252:282:HW5LJDSX3:2:1508:12337:26052/1	60	-
chr10	23500470	23500471	A00252:282:HW5LJDSX3:4:1545:10872:3443	60	-
chr10	24568608	24568609	A00252:282:HW5LJDSX3:1:2665:3251:2268/1	60	-
chr10	24599475	24599476	A00252:282:HW5LJDSX3:1:1520:30996:33912	60	+
chr10	24600466	24600467	A00252:282:HW5LJDSX3:1:1110:19325:24001/1	60	-
chr10	24878027	24878028	A00252:282:HW5LJDSX3:1:1215:25708:35837/1	60	-
chr10	26757205	26757206	A00252:282:HW5LJDSX3:1:1109:13756:36119/1	60	+
chr10	26757208	26757209	A00252:282:HW5LJDSX3:1:1350:21450:20259/1	60	+
chr10	28633184	28633185	A00252:282:HW5LJDSX3:2:1459:14353:7999/1	60	-
chr10	28662574	28662575	A00252:282:HW5LJDSX3:2:2142:23547:11271	60	+
chr10	28796941	28796942	A00252:282:HW5LJDSX3:4:1357:21305:22639	60	+
chr10	29573935	29573936	A00252:282:HW5LJDSX3:2:2443:14262:1767	60	-
chr10	30312095	30312096	A00252:282:HW5LJDSX3:1:1165:29161:20431/1	60	-
chr10	31385761	31385762	A00252:282:HW5LJDSX3:1:1142:22128:13636/1	60	+
chr10	31513942	31513943	A00252:282:HW5LJDSX3:2:2153:9516:4382	60	+
chr10	31812395	31812396	A00252:282:HW5LJDSX3:1:1205:17083:29230/1	60	+
chr10	32035131	32035132	A00252:282:HW5LJDSX3:1:1224:14172:33019/1	60	+
chr10	32517876	32517877	A00252:282:HW5LJDSX3:1:1364:14624:30765	60	+
chr10	33266873	33266874	A00252:282:HW5LJDSX3:4:1521:25147:19398	60	-
chr10	34384092	34384093	A00252:282:HW5LJDSX3:1:2130:26765:24205/1	60	+
chr10	34384093	34384094	A00252:282:HW5LJDSX3:3:2541:20021:1532	60	+
chr10	34637403	34637404	A00252:282:HW5LJDSX3:3:1473:14036:28682/1	60	-
chr10	34776856	34776857	A00252:282:HW5LJDSX3:4:1465:8287:31563	60	+
chr10	35024070	35024071	A00252:282:HW5LJDSX3:1:1102:1787:1892/1	60	+
chr10	35056151	35056152	A00252:282:HW5LJDSX3:3:2317:29225:26553	60	-
chr10	35059877	35059878	A00252:282:HW5LJDSX3:4:2231:4526:28933	60	-
chr10	35059879	35059880	A00252:282:HW5LJDSX3:1:1201:29966:11772	60	-
chr10	35079736	35079737	A00252:282:HW5LJDSX3:2:2625:3360:27633/1	60	-
chr10	35390761	35390762	A00252:282:HW5LJDSX3:3:2435:19623:15812/1	60	-
chr10	35504554	35504555	A00252:282:HW5LJDSX3:1:1104:19045:5228/1	60	-
chr10	35581331	35581332	A00252:282:HW5LJDSX3:1:2122:7518:25410/1	60	+
chr10	38276102	38276103	A00252:282:HW5LJDSX3:2:2103:7355:6339	60	-
chr10	38276103	38276104	A00252:282:HW5LJDSX3:1:2645:29857:17503/1	60	-
chr10	38722639	38722640	A00252:282:HW5LJDSX3:3:1218:6451:11537/1	60	-
chr10	42618136	42618137	A00252:282:HW5LJDSX3:1:1118:12138:4695/1	60	+
chr10	42821831	42821832	A00252:282:HW5LJDSX3:4:1126:1615:22013/1	60	-
chr10	45655640	45655641	A00252:282:HW5LJDSX3:1:1210:16071:10880/1	60	+
chr10	45741200	45741201	A00252:282:HW5LJDSX3:2:1638:23167:33505/1	60	+
chr10	45840551	45840552	A00252:282:HW5LJDSX3:2:2447:18475:18458	60	-
chr10	46244116	46244117	A00252:282:HW5LJDSX3:1:2240:25066:13338/1	60	-
chr10	46620645	46620646	A00252:282:HW5LJDSX3:4:1556:16459:32690	60	-
chr10	47343411	47343412	A00252:282:HW5LJDSX3:2:2114:16622:15280	60	+
chr10	47516714	47516715	A00252:282:HW5LJDSX3:1:1258:1741:23829/1	60	-
chr10	47521128	47521129	A00252:282:HW5LJDSX3:1:1170:19804:6793/1	60	+
chr10	48313543	48313544	A00252:282:HW5LJDSX3:3:2358:32859:24205	60	-
chr10	49498774	49498775	A00252:282:HW5LJDSX3:1:1211:15365:11193/1	60	-
chr10	49798077	49798078	A00252:282:HW5LJDSX3:3:1471:13955:26099/1	60	-
chr10	49859795	49859796	A00252:282:HW5LJDSX3:2:1125:12246:5259	60	-
chr10	49920081	49920082	A00252:282:HW5LJDSX3:1:1109:29179:34710/1	60	+
chr10	49920083	49920084	A00252:282:HW5LJDSX3:3:2635:23014:27884	60	+
chr10	50461630	50461631	A00252:282:HW5LJDSX3:2:1438:2148:26412/1	60	-
chr10	52246720	52246721	A00252:282:HW5LJDSX3:1:2470:23131:12962	60	-
chr10	52291812	52291813	A00252:282:HW5LJDSX3:4:1669:23393:17049/1	60	+
chr10	53291289	53291290	A00252:282:HW5LJDSX3:2:1275:2175:4820	60	+
chr10	54325824	54325825	A00252:282:HW5LJDSX3:2:2257:2953:2910/1	60	-
chr10	54627858	54627859	A00252:282:HW5LJDSX3:3:1168:1814:9361/1	60	-
chr10	54627859	54627860	A00252:282:HW5LJDSX3:2:2219:10221:12399	60	-
chr10	54627860	54627861	A00252:282:HW5LJDSX3:1:2234:24198:27806	60	-
chr10	58371718	58371719	A00252:282:HW5LJDSX3:1:1118:17029:28416/1	60	+
chr10	58371719	58371720	A00252:282:HW5LJDSX3:2:1469:11026:29857	60	+
chr10	58372199	58372200	A00252:282:HW5LJDSX3:1:1252:10248:33896/1	60	-
chr10	58693421	58693422	A00252:282:HW5LJDSX3:2:1508:28122:34601/1	60	+
chr10	59455267	59455268	A00252:282:HW5LJDSX3:2:2406:28393:1470	60	-
chr10	59764855	59764856	A00252:282:HW5LJDSX3:2:2566:29776:11537/1	60	+
chr10	60289666	60289667	A00252:282:HW5LJDSX3:2:1575:16857:34788/1	60	-
chr10	60789181	60789182	A00252:282:HW5LJDSX3:4:1545:22073:11631	60	-
chr10	61307690	61307691	A00252:282:HW5LJDSX3:1:1104:19967:27461/1	60	+
chr10	61307692	61307693	A00252:282:HW5LJDSX3:2:2153:9661:3568	60	+
chr10	61410703	61410704	A00252:282:HW5LJDSX3:1:1274:24677:31798	60	+
chr10	61468177	61468178	A00252:282:HW5LJDSX3:2:1648:16224:35196/1	60	+
chr10	61668447	61668448	A00252:282:HW5LJDSX3:1:2606:13440:28307	60	-
chr10	61970021	61970022	A00252:282:HW5LJDSX3:1:1101:31575:8641/1	60	+
chr10	62195779	62195780	A00252:282:HW5LJDSX3:3:2622:1678:35117	60	+
chr10	62237219	62237220	A00252:282:HW5LJDSX3:1:1307:9796:35180/1	60	+
chr10	62416977	62416978	A00252:282:HW5LJDSX3:2:1640:29595:31422	60	+
chr10	63098875	63098876	A00252:282:HW5LJDSX3:4:1120:23999:23484/1	60	+
chr10	63139380	63139381	A00252:282:HW5LJDSX3:1:2612:29387:7075	60	-
chr10	63262575	63262576	A00252:282:HW5LJDSX3:1:1227:7337:21590/1	60	-
chr10	67579613	67579614	A00252:282:HW5LJDSX3:1:1144:31277:19272/1	60	+
chr10	67852491	67852492	A00252:282:HW5LJDSX3:4:1130:32117:23797	60	-
chr10	67946216	67946217	A00252:282:HW5LJDSX3:2:2153:10583:9111/1	60	-
chr10	67946218	67946219	A00252:282:HW5LJDSX3:1:1134:29170:21793/1	60	-
chr10	68648731	68648732	A00252:282:HW5LJDSX3:1:1207:30572:27007/1	60	-
chr10	68805812	68805813	A00252:282:HW5LJDSX3:2:2236:30617:22044/1	60	-
chr10	68983010	68983011	A00252:282:HW5LJDSX3:2:1157:10312:7795	60	+
chr10	69050862	69050863	A00252:282:HW5LJDSX3:1:1453:14064:32268/1	60	-
chr10	70064162	70064163	A00252:282:HW5LJDSX3:2:2315:28727:3552	60	+
chr10	70155290	70155291	A00252:282:HW5LJDSX3:4:1446:31358:8108/1	60	-
chr10	70158689	70158690	A00252:282:HW5LJDSX3:1:1111:18213:35196/1	60	+
chr10	70185142	70185143	A00252:282:HW5LJDSX3:4:1445:7907:34475/1	60	+
chr10	70185221	70185222	A00252:282:HW5LJDSX3:2:1122:21585:21903/1	60	+
chr10	70824401	70824402	A00252:282:HW5LJDSX3:1:2230:6036:35681/1	60	+
chr10	71189316	71189317	A00252:282:HW5LJDSX3:2:1119:8784:27164/1	60	+
chr10	72130782	72130783	A00252:282:HW5LJDSX3:1:1138:15953:3818	60	-
chr10	72785760	72785761	A00252:282:HW5LJDSX3:1:1108:20726:20697/1	60	+
chr10	73005772	73005773	A00252:282:HW5LJDSX3:1:1122:16477:33191/1	60	+
chr10	73053090	73053091	A00252:282:HW5LJDSX3:2:2324:2483:18693/1	60	+
chr10	73069276	73069277	A00252:282:HW5LJDSX3:1:1112:29595:10535/1	60	+
chr10	73137246	73137247	A00252:282:HW5LJDSX3:2:1337:7274:31626/1	60	-
chr10	73138914	73138915	A00252:282:HW5LJDSX3:1:2224:30743:1313/1	60	+
chr10	73138916	73138917	A00252:282:HW5LJDSX3:3:1508:19190:2159	60	+
chr10	73458947	73458948	A00252:282:HW5LJDSX3:1:2573:6931:33348/1	60	+
chr10	73709482	73709483	A00252:282:HW5LJDSX3:1:1103:8296:20024	60	+
chr10	74052919	74052920	A00252:282:HW5LJDSX3:1:1106:23583:27305/1	60	-
chr10	74096487	74096488	A00252:282:HW5LJDSX3:1:1133:21838:15671	60	+
chr10	74253335	74253336	A00252:282:HW5LJDSX3:1:2150:16188:8453	60	-
chr10	74294196	74294197	A00252:282:HW5LJDSX3:2:1542:23773:36151/1	60	-
chr10	74308241	74308242	A00252:282:HW5LJDSX3:1:1107:9796:15013/1	60	+
chr10	74311159	74311160	A00252:282:HW5LJDSX3:1:1201:5538:4977/1	60	+
chr10	74322057	74322058	A00252:282:HW5LJDSX3:1:1672:23873:27430	60	-
chr10	74324876	74324877	A00252:282:HW5LJDSX3:2:2607:32190:28463	60	-
chr10	74397332	74397333	A00252:282:HW5LJDSX3:1:1153:25355:32816/1	60	+
chr10	74472524	74472525	A00252:282:HW5LJDSX3:1:1501:28763:9095/1	60	-
chr10	74593486	74593487	A00252:282:HW5LJDSX3:1:1104:17282:2331/1	60	+
chr10	74617267	74617268	A00252:282:HW5LJDSX3:4:1668:23592:30170/1	60	-
chr10	74642308	74642309	A00252:282:HW5LJDSX3:1:2153:16278:6699	60	-
chr10	74800502	74800503	A00252:282:HW5LJDSX3:4:1510:14009:28573/1	60	+
chr10	74848981	74848982	A00252:282:HW5LJDSX3:3:2540:25979:33552/1	60	+
chr10	74969663	74969664	A00252:282:HW5LJDSX3:1:1534:24089:8891	60	-
chr10	75110933	75110934	A00252:282:HW5LJDSX3:2:2243:8531:9220/1	60	+
chr10	78075159	78075160	A00252:282:HW5LJDSX3:2:2571:20365:5572	60	-
chr10	79892241	79892242	A00252:282:HW5LJDSX3:1:2407:15257:35274	60	+
chr10	82740633	82740634	A00252:282:HW5LJDSX3:1:2501:30020:34006	60	-
chr10	84472695	84472696	A00252:282:HW5LJDSX3:1:1121:19434:3364/1	60	+
chr10	87077349	87077350	A00252:282:HW5LJDSX3:1:1118:9977:34867/1	60	+
chr10	87085501	87085502	A00252:282:HW5LJDSX3:1:1159:20925:9142/1	60	+
chr10	87161343	87161344	A00252:282:HW5LJDSX3:3:2518:1895:11631	60	-
chr10	87161344	87161345	A00252:282:HW5LJDSX3:2:2266:27127:18787	60	-
chr10	87510654	87510655	A00252:282:HW5LJDSX3:4:1112:28745:26443	60	+
chr10	87772519	87772520	A00252:282:HW5LJDSX3:3:2630:8088:26083	60	-
chr10	87790522	87790523	A00252:282:HW5LJDSX3:1:1106:30969:27320/1	60	+
chr10	87813476	87813477	A00252:282:HW5LJDSX3:2:1120:1877:29042/1	60	-
chr10	88242855	88242856	A00252:282:HW5LJDSX3:3:1628:8549:8406/1	60	+
chr10	88427659	88427660	A00252:282:HW5LJDSX3:4:2461:31955:32158	60	+
chr10	89068644	89068645	A00252:282:HW5LJDSX3:4:2306:32768:27273	60	-
chr10	89759857	89759858	A00252:282:HW5LJDSX3:2:2153:24496:11694	60	-
chr10	89759859	89759860	A00252:282:HW5LJDSX3:1:1205:11433:7232/1	60	-
chr10	90864164	90864165	A00252:282:HW5LJDSX3:3:2622:10899:16736	60	+
chr10	90894690	90894691	A00252:282:HW5LJDSX3:1:1357:18168:35086/1	60	-
chr10	91497563	91497564	A00252:282:HW5LJDSX3:3:2541:29261:8829	60	+
chr10	91712495	91712496	A00252:282:HW5LJDSX3:1:1435:8639:17895/1	60	+
chr10	91826914	91826915	A00252:282:HW5LJDSX3:1:1348:14769:8312	60	-
chr10	92164005	92164006	A00252:282:HW5LJDSX3:1:2111:13829:28009/1	60	+
chr10	92332314	92332315	A00252:282:HW5LJDSX3:4:2522:24560:17660/1	60	+
chr10	92332316	92332317	A00252:282:HW5LJDSX3:1:1105:8784:7780/1	60	+
chr10	92332317	92332318	A00252:282:HW5LJDSX3:2:2224:21386:34272	60	+
chr10	92332321	92332322	A00252:282:HW5LJDSX3:1:1515:5222:36401/1	60	+
chr10	92536219	92536220	A00252:282:HW5LJDSX3:3:2647:29342:20932/1	60	-
chr10	92875480	92875481	A00252:282:HW5LJDSX3:1:2351:19605:31219/1	60	-
chr10	93350344	93350345	A00252:282:HW5LJDSX3:4:1263:25500:21449/1	60	+
chr10	93525510	93525511	A00252:282:HW5LJDSX3:3:1152:15329:18552/1	60	-
chr10	94592929	94592930	A00252:282:HW5LJDSX3:1:2533:25165:10222	60	-
chr10	96931576	96931577	A00252:282:HW5LJDSX3:2:2136:4878:33113	60	-
chr10	96956165	96956166	A00252:282:HW5LJDSX3:1:1124:14805:2519/1	60	+
chr10	97524185	97524186	A00252:282:HW5LJDSX3:2:1372:12183:4085/1	60	-
chr10	98192114	98192115	A00252:282:HW5LJDSX3:1:1112:21296:28510/1	60	+
chr10	99755175	99755176	A00252:282:HW5LJDSX3:1:1117:27887:7138/1	60	+
chr10	99755176	99755177	A00252:282:HW5LJDSX3:1:1255:22146:23030/1	60	+
chr10	99761539	99761540	A00252:282:HW5LJDSX3:1:1113:21404:1736/1	60	+
chr10	100029088	100029089	A00252:282:HW5LJDSX3:4:2575:20591:2018	60	+
chr10	100175762	100175763	A00252:282:HW5LJDSX3:1:1347:32226:11553/1	60	+
chr10	100220574	100220575	A00252:282:HW5LJDSX3:2:1251:22146:35211	60	+
chr10	100353758	100353759	A00252:282:HW5LJDSX3:3:2518:3296:13213	60	+
chr10	100942887	100942888	A00252:282:HW5LJDSX3:1:2164:23240:32910/1	60	-
chr10	101492242	101492243	A00252:282:HW5LJDSX3:1:2158:27154:19492	60	+
chr10	101935821	101935822	A00252:282:HW5LJDSX3:1:2231:30264:24095	60	-
chr10	101950232	101950233	A00252:282:HW5LJDSX3:1:1126:15157:25864/1	60	+
chr10	102191226	102191227	A00252:282:HW5LJDSX3:4:2154:12183:23594	60	+
chr10	102303174	102303175	A00252:282:HW5LJDSX3:1:2454:31647:17159/1	60	+
chr10	102454518	102454519	A00252:282:HW5LJDSX3:3:1337:2085:32221	60	+
chr10	103228635	103228636	A00252:282:HW5LJDSX3:1:2447:18846:19539/1	60	-
chr10	103381845	103381846	A00252:282:HW5LJDSX3:1:1417:7545:24361	60	-
chr10	103900355	103900356	A00252:282:HW5LJDSX3:2:2169:32172:21480/1	60	-
chr10	103995208	103995209	A00252:282:HW5LJDSX3:1:1247:21703:26804/1	60	+
chr10	103999446	103999447	A00252:282:HW5LJDSX3:1:2612:3432:9815	60	-
chr10	110244645	110244646	A00252:282:HW5LJDSX3:3:1271:1488:10081	60	+
chr10	110259812	110259813	A00252:282:HW5LJDSX3:2:1567:2600:7936/1	60	-
chr10	110262762	110262763	A00252:282:HW5LJDSX3:1:1156:8874:13072/1	60	-
chr10	110292318	110292319	A00252:282:HW5LJDSX3:1:1520:19298:32409	60	-
chr10	110929789	110929790	A00252:282:HW5LJDSX3:1:1112:6614:23750/1	60	+
chr10	110965589	110965590	A00252:282:HW5LJDSX3:1:1416:7545:4977	60	-
chr10	111011031	111011032	A00252:282:HW5LJDSX3:1:1235:20518:18364/1	60	+
chr10	111011032	111011033	A00252:282:HW5LJDSX3:2:2107:19307:17112/1	60	+
chr10	113023759	113023760	A00252:282:HW5LJDSX3:4:1571:15700:15530/1	60	+
chr10	113465501	113465502	A00252:282:HW5LJDSX3:1:1425:4661:21465	60	+
chr10	113842497	113842498	A00252:282:HW5LJDSX3:1:1102:30789:35430/1	60	-
chr10	114515538	114515539	A00252:282:HW5LJDSX3:1:1334:18041:21527	60	+
chr10	114732467	114732468	A00252:282:HW5LJDSX3:1:1115:3595:31234/1	60	-
chr10	114856179	114856180	A00252:282:HW5LJDSX3:1:1372:4264:11099/1	60	+
chr10	114960130	114960131	A00252:282:HW5LJDSX3:2:2453:14172:8061	60	-
chr10	114971879	114971880	A00252:282:HW5LJDSX3:1:1171:5222:29293/1	60	+
chr10	115181700	115181701	A00252:282:HW5LJDSX3:3:1138:24071:28870	60	-
chr10	115206415	115206416	A00252:282:HW5LJDSX3:1:1104:18475:36401/1	60	+
chr10	115394274	115394275	A00252:282:HW5LJDSX3:4:2205:17318:19429	60	+
chr10	116923568	116923569	A00252:282:HW5LJDSX3:4:1158:14036:9017/1	60	+
chr10	116975139	116975140	A00252:282:HW5LJDSX3:1:1418:10538:34209	60	+
chr10	117278505	117278506	A00252:282:HW5LJDSX3:1:1138:24243:25003/1	60	+
chr10	117278507	117278508	A00252:282:HW5LJDSX3:2:2151:11324:27837	60	+
chr10	117309092	117309093	A00252:282:HW5LJDSX3:1:2342:26512:11271	60	-
chr10	117361661	117361662	A00252:282:HW5LJDSX3:1:1274:11704:36135	60	-
chr10	118000097	118000098	A00252:282:HW5LJDSX3:1:1112:13132:21355/1	60	+
chr10	118317396	118317397	A00252:282:HW5LJDSX3:1:1129:25563:11600/1	60	+
chr10	118765272	118765273	A00252:282:HW5LJDSX3:1:2658:5339:34006	60	+
chr10	119592409	119592410	A00252:282:HW5LJDSX3:3:1659:9616:12383	60	-
chr10	119929196	119929197	A00252:282:HW5LJDSX3:1:2632:21206:18646/1	60	+
chr10	121446041	121446042	A00252:282:HW5LJDSX3:2:1132:3143:12633/1	60	+
chr10	124026282	124026283	A00252:282:HW5LJDSX3:1:1123:9019:19648/1	60	+
chr10	124026283	124026284	A00252:282:HW5LJDSX3:1:2131:22715:7921	60	+
chr10	124774903	124774904	A00252:282:HW5LJDSX3:1:1145:12264:16376/1	60	-
chr10	124944194	124944195	A00252:282:HW5LJDSX3:1:1156:9299:28181/1	60	+
chr10	124944196	124944197	A00252:282:HW5LJDSX3:2:1111:26359:21465/1	60	+
chr10	125051454	125051455	A00252:282:HW5LJDSX3:4:1628:4842:1799/1	60	-
chr10	125206437	125206438	A00252:282:HW5LJDSX3:3:1644:5448:6230/1	60	+
chr10	125737944	125737945	A00252:282:HW5LJDSX3:2:1219:3432:5650	60	-
chr10	125737946	125737947	A00252:282:HW5LJDSX3:1:1168:21386:36777/1	60	-
chr10	125750638	125750639	A00252:282:HW5LJDSX3:1:2615:5529:10755	60	-
chr10	127719720	127719721	A00252:282:HW5LJDSX3:1:1620:29686:32612/1	60	+
chr10	128151903	128151904	A00252:282:HW5LJDSX3:4:2521:12545:23938	60	-
chr10	128341549	128341550	A00252:282:HW5LJDSX3:4:1448:28646:21010/1	60	+
chr10	128863358	128863359	A00252:282:HW5LJDSX3:4:1127:7627:5087/1	60	+
chr10	129469090	129469091	A00252:282:HW5LJDSX3:4:2425:22715:9549/1	60	-
chr10	130150884	130150885	A00252:282:HW5LJDSX3:1:1555:27218:1438/1	60	+
chr10	130162731	130162732	A00252:282:HW5LJDSX3:2:2606:19280:21292	60	+
chr10	130162732	130162733	A00252:282:HW5LJDSX3:4:2601:30852:3161	60	+
chr10	133410899	133410900	A00252:282:HW5LJDSX3:3:1139:18340:18380	60	-
chr10	133490937	133490938	A00252:282:HW5LJDSX3:4:2141:31774:19413	60	+
chr10	133491363	133491364	A00252:282:HW5LJDSX3:4:1544:14516:1391/1	60	+
chr10	133514511	133514512	A00252:282:HW5LJDSX3:1:1277:25247:24424/1	60	+
chr11	160264	160265	A00252:282:HW5LJDSX3:1:1209:19542:35117/1	60	-
chr11	215697	215698	A00252:282:HW5LJDSX3:2:2153:16378:5243	60	-
chr11	239663	239664	A00252:282:HW5LJDSX3:1:1314:21305:8609	60	-
chr11	240520	240521	A00252:282:HW5LJDSX3:1:1139:12915:12712	60	-
chr11	246825	246826	A00252:282:HW5LJDSX3:2:2608:19117:7294	60	+
chr11	248312	248313	A00252:282:HW5LJDSX3:3:2219:5285:35540/1	60	-
chr11	311806	311807	A00252:282:HW5LJDSX3:1:1132:4309:30906/1	60	-
chr11	335809	335810	A00252:282:HW5LJDSX3:2:1457:10700:9064	60	+
chr11	344938	344939	A00252:282:HW5LJDSX3:2:2342:23927:1313	60	+
chr11	750784	750785	A00252:282:HW5LJDSX3:1:1123:14027:3082/1	60	+
chr11	930242	930243	A00252:282:HW5LJDSX3:2:1213:21938:10833	60	+
chr11	3714744	3714745	A00252:282:HW5LJDSX3:1:1266:16007:5948/1	60	-
chr11	3714746	3714747	A00252:282:HW5LJDSX3:1:2433:10547:12399/1	60	-
chr11	3719492	3719493	A00252:282:HW5LJDSX3:1:1129:15067:23453/1	60	+
chr11	3960478	3960479	A00252:282:HW5LJDSX3:1:1122:2736:21887	60	-
chr11	3960480	3960481	A00252:282:HW5LJDSX3:1:1109:30517:6057/1	60	-
chr11	3974644	3974645	A00252:282:HW5LJDSX3:1:1129:9191:25864/1	60	+
chr11	5670377	5670378	A00252:282:HW5LJDSX3:1:1372:30789:10786/1	60	+
chr11	5670378	5670379	A00252:282:HW5LJDSX3:1:1337:20880:24533	60	+
chr11	5670379	5670380	A00252:282:HW5LJDSX3:1:1259:16622:24267	60	+
chr11	6902524	6902525	A00252:282:HW5LJDSX3:1:1106:30752:35775/1	60	+
chr11	6902526	6902527	A00252:282:HW5LJDSX3:3:2518:27498:12884	60	+
chr11	8796416	8796417	A00252:282:HW5LJDSX3:3:2127:2980:22404/1	60	+
chr11	9417067	9417068	A00252:282:HW5LJDSX3:1:1215:26648:13886/1	60	-
chr11	9421172	9421173	A00252:282:HW5LJDSX3:1:1176:28583:4272/1	60	+
chr11	9497646	9497647	A00252:282:HW5LJDSX3:1:1136:5719:9486	60	-
chr11	10085824	10085825	A00252:282:HW5LJDSX3:1:1471:8404:8688	60	-
chr11	10085825	10085826	A00252:282:HW5LJDSX3:2:1468:23565:24737	60	-
chr11	10116992	10116993	A00252:282:HW5LJDSX3:1:1104:3830:15201/1	60	+
chr11	10520559	10520560	A00252:282:HW5LJDSX3:1:2130:23294:27398/1	60	-
chr11	10801460	10801461	A00252:282:HW5LJDSX3:1:1206:7337:14450	60	-
chr11	11896050	11896051	A00252:282:HW5LJDSX3:4:2506:29631:4085/1	60	+
chr11	11897702	11897703	A00252:282:HW5LJDSX3:1:1103:8793:4069/1	60	-
chr11	11926939	11926940	A00252:282:HW5LJDSX3:1:1176:29487:26287/1	60	-
chr11	11940052	11940053	A00252:282:HW5LJDSX3:1:1222:2899:19820/1	60	+
chr11	12312332	12312333	A00252:282:HW5LJDSX3:1:1220:15555:13777/1	60	-
chr11	13138643	13138644	A00252:282:HW5LJDSX3:4:2162:25898:6511/1	60	-
chr11	13457095	13457096	A00252:282:HW5LJDSX3:1:2131:27914:9972	60	+
chr11	13457096	13457097	A00252:282:HW5LJDSX3:3:2129:6153:7169	60	+
chr11	13598060	13598061	A00252:282:HW5LJDSX3:2:1406:22968:19100/1	60	-
chr11	13699784	13699785	A00252:282:HW5LJDSX3:2:1551:17065:33426	60	-
chr11	13730536	13730537	A00252:282:HW5LJDSX3:1:2522:14940:4883/1	60	+
chr11	14554438	14554439	A00252:282:HW5LJDSX3:2:1451:2437:28447	60	+
chr11	14557807	14557808	A00252:282:HW5LJDSX3:3:2251:1823:23876/1	60	-
chr11	14557809	14557810	A00252:282:HW5LJDSX3:4:2354:4878:20556/1	60	-
chr11	14564209	14564210	A00252:282:HW5LJDSX3:1:2166:3757:28354/1	60	-
chr11	14721375	14721376	A00252:282:HW5LJDSX3:3:1368:13431:20118/1	60	-
chr11	15458539	15458540	A00252:282:HW5LJDSX3:1:1131:15609:34287/1	60	+
chr11	15528307	15528308	A00252:282:HW5LJDSX3:3:1354:23909:36761	60	-
chr11	16424844	16424845	A00252:282:HW5LJDSX3:4:2401:6126:25504	60	+
chr11	17130125	17130126	A00252:282:HW5LJDSX3:4:2167:15655:20588/1	60	+
chr11	17130233	17130234	A00252:282:HW5LJDSX3:1:1161:12264:36229/1	60	+
chr11	17280817	17280818	A00252:282:HW5LJDSX3:3:2139:5981:30984/1	60	-
chr11	17288001	17288002	A00252:282:HW5LJDSX3:4:1437:1479:31861/1	60	-
chr11	17288002	17288003	A00252:282:HW5LJDSX3:1:2129:26811:36401/1	60	-
chr11	17288003	17288004	A00252:282:HW5LJDSX3:2:1464:8314:25160	60	-
chr11	18018057	18018058	A00252:282:HW5LJDSX3:3:2348:31910:2425/1	60	-
chr11	18617196	18617197	A00252:282:HW5LJDSX3:1:1149:29324:9565/1	60	-
chr11	20405858	20405859	A00252:282:HW5LJDSX3:1:1101:20609:35681/1	60	-
chr11	21523102	21523103	A00252:282:HW5LJDSX3:1:2232:26214:25316	60	+
chr11	22825029	22825030	A00252:282:HW5LJDSX3:4:2340:20320:13322/1	60	-
chr11	22827948	22827949	A00252:282:HW5LJDSX3:1:2425:27787:29794	60	-
chr11	22956276	22956277	A00252:282:HW5LJDSX3:2:2661:22299:18223	60	+
chr11	23187116	23187117	A00252:282:HW5LJDSX3:2:1234:1235:21950/1	60	+
chr11	23575027	23575028	A00252:282:HW5LJDSX3:1:1304:6017:16172	60	-
chr11	24391804	24391805	A00252:282:HW5LJDSX3:4:1201:11885:20322	60	+
chr11	27500012	27500013	A00252:282:HW5LJDSX3:3:2518:8766:25347	60	-
chr11	27500014	27500015	A00252:282:HW5LJDSX3:1:1222:9769:32503	60	-
chr11	28051688	28051689	A00252:282:HW5LJDSX3:1:1359:2139:7326/1	60	+
chr11	28051866	28051867	A00252:282:HW5LJDSX3:2:2407:16288:10003	60	-
chr11	28068664	28068665	A00252:282:HW5LJDSX3:2:1303:3260:7012/1	60	-
chr11	28130720	28130721	A00252:282:HW5LJDSX3:1:1122:27208:8469/1	60	-
chr11	28145010	28145011	A00252:282:HW5LJDSX3:3:2134:8133:9064	60	+
chr11	28145011	28145012	A00252:282:HW5LJDSX3:1:2614:9534:24549/1	60	+
chr11	28519429	28519430	A00252:282:HW5LJDSX3:1:1218:6912:28870/1	60	-
chr11	29482928	29482929	A00252:282:HW5LJDSX3:4:1155:8413:13870	60	+
chr11	29799112	29799113	A00252:282:HW5LJDSX3:1:2537:10420:8547/1	60	+
chr11	31483255	31483256	A00252:282:HW5LJDSX3:4:2104:5168:18145/1	60	-
chr11	31907462	31907463	A00252:282:HW5LJDSX3:1:2421:4363:33818	60	+
chr11	32305921	32305922	A00252:282:HW5LJDSX3:4:1474:17571:23093/1	60	-
chr11	32338902	32338903	A00252:282:HW5LJDSX3:4:2560:17119:23218/1	60	-
chr11	32366075	32366076	A00252:282:HW5LJDSX3:2:1308:3947:19570/1	60	+
chr11	32568872	32568873	A00252:282:HW5LJDSX3:4:1342:6497:20603	60	-
chr11	32695157	32695158	A00252:282:HW5LJDSX3:2:2636:25726:20964/1	60	-
chr11	32977157	32977158	A00252:282:HW5LJDSX3:1:1147:3260:21167/1	60	-
chr11	33143215	33143216	A00252:282:HW5LJDSX3:1:1145:6207:2879/1	60	-
chr11	33146054	33146055	A00252:282:HW5LJDSX3:3:2145:31584:23876/1	60	+
chr11	33338319	33338320	A00252:282:HW5LJDSX3:2:1147:13485:11036	60	+
chr11	33752859	33752860	A00252:282:HW5LJDSX3:1:1212:3676:14998/1	60	+
chr11	34128622	34128623	A00252:282:HW5LJDSX3:1:1269:26494:18443/1	60	+
chr11	35723644	35723645	A00252:282:HW5LJDSX3:2:2115:4842:17143	60	+
chr11	35966267	35966268	A00252:282:HW5LJDSX3:1:2662:3748:19570/1	60	-
chr11	36396489	36396490	A00252:282:HW5LJDSX3:1:1217:9453:4147/1	60	+
chr11	36532565	36532566	A00252:282:HW5LJDSX3:4:2478:24641:9220	60	-
chr11	37084345	37084346	A00252:282:HW5LJDSX3:1:2130:24325:17315	60	-
chr11	37084346	37084347	A00252:282:HW5LJDSX3:1:2267:12093:27727	60	-
chr11	37995070	37995071	A00252:282:HW5LJDSX3:1:1270:12744:12853/1	60	-
chr11	38082153	38082154	A00252:282:HW5LJDSX3:4:2223:10447:4961/1	60	+
chr11	38107570	38107571	A00252:282:HW5LJDSX3:1:2372:24442:17425	60	+
chr11	38545984	38545985	A00252:282:HW5LJDSX3:1:1144:16568:33912/1	60	+
chr11	38753903	38753904	A00252:282:HW5LJDSX3:3:2107:17743:8015	60	-
chr11	38942104	38942105	A00252:282:HW5LJDSX3:1:2503:3314:26647/1	60	-
chr11	39657925	39657926	A00252:282:HW5LJDSX3:1:2667:14696:11162	60	-
chr11	41616704	41616705	A00252:282:HW5LJDSX3:4:2650:32063:37043	60	+
chr11	43378518	43378519	A00252:282:HW5LJDSX3:1:1102:3586:3505/1	60	-
chr11	43453895	43453896	A00252:282:HW5LJDSX3:3:1637:20374:5556/1	60	+
chr11	43464142	43464143	A00252:282:HW5LJDSX3:4:1343:4463:1736	60	-
chr11	43704383	43704384	A00252:282:HW5LJDSX3:1:1101:29559:22968/1	60	+
chr11	43704384	43704385	A00252:282:HW5LJDSX3:4:2168:32506:3020	60	+
chr11	43722299	43722300	A00252:282:HW5LJDSX3:1:2306:23213:27477/1	60	+
chr11	45850738	45850739	A00252:282:HW5LJDSX3:1:1101:16468:29888/1	60	+
chr11	46032959	46032960	A00252:282:HW5LJDSX3:1:1223:31385:34992/1	60	-
chr11	46077187	46077188	A00252:282:HW5LJDSX3:1:1261:13991:36777	60	+
chr11	46102461	46102462	A00252:282:HW5LJDSX3:3:2449:14877:1047/1	60	-
chr11	46357427	46357428	A00252:282:HW5LJDSX3:1:2302:10981:25676/1	60	-
chr11	46491265	46491266	A00252:282:HW5LJDSX3:2:2654:11243:31360	60	-
chr11	46590229	46590230	A00252:282:HW5LJDSX3:1:1341:4282:8469	60	+
chr11	46622208	46622209	A00252:282:HW5LJDSX3:1:1136:28447:32064/1	60	+
chr11	46622210	46622211	A00252:282:HW5LJDSX3:4:2416:10104:8563/1	60	+
chr11	46816022	46816023	A00252:282:HW5LJDSX3:1:1427:10529:29027/1	60	+
chr11	46967135	46967136	A00252:282:HW5LJDSX3:1:1114:10601:15812/1	60	-
chr11	46982704	46982705	A00252:282:HW5LJDSX3:4:1152:15971:9674/1	60	+
chr11	47298735	47298736	A00252:282:HW5LJDSX3:1:1111:14886:34851/1	60	-
chr11	47490612	47490613	A00252:282:HW5LJDSX3:4:1561:16297:22294/1	60	+
chr11	47526333	47526334	A00252:282:HW5LJDSX3:1:2131:30282:13761/1	60	-
chr11	47537785	47537786	A00252:282:HW5LJDSX3:1:1260:28113:16705	60	-
chr11	47735219	47735220	A00252:282:HW5LJDSX3:4:1113:11324:12994	60	-
chr11	47810996	47810997	A00252:282:HW5LJDSX3:4:1208:25672:36965	60	-
chr11	50308580	50308581	A00252:282:HW5LJDSX3:4:2663:8260:1955/1	60	+
chr11	55042243	55042244	A00252:282:HW5LJDSX3:2:2235:8106:28588	60	-
chr11	56493986	56493987	A00252:282:HW5LJDSX3:4:1630:21992:34726	60	-
chr11	57121203	57121204	A00252:282:HW5LJDSX3:3:1576:15411:16877/1	60	+
chr11	57317879	57317880	A00252:282:HW5LJDSX3:1:1107:18186:22028/1	60	+
chr11	57317880	57317881	A00252:282:HW5LJDSX3:1:1126:3061:30060	60	+
chr11	57967494	57967495	A00252:282:HW5LJDSX3:1:1227:27778:5290/1	60	+
chr11	58233078	58233079	A00252:282:HW5LJDSX3:2:1462:14055:12931/1	60	-
chr11	58542679	58542680	A00252:282:HW5LJDSX3:1:1270:10276:24173/1	60	-
chr11	58557101	58557102	A00252:282:HW5LJDSX3:1:1246:4336:23375/1	60	+
chr11	58588445	58588446	A00252:282:HW5LJDSX3:1:1102:13431:32205/1	60	+
chr11	58588713	58588714	A00252:282:HW5LJDSX3:2:1438:20455:22858	60	-
chr11	59650147	59650148	A00252:282:HW5LJDSX3:1:2118:19479:17816	60	+
chr11	59650623	59650624	A00252:282:HW5LJDSX3:4:1610:23005:6699	60	-
chr11	59650624	59650625	A00252:282:HW5LJDSX3:3:2102:4463:25097	60	-
chr11	59662300	59662301	A00252:282:HW5LJDSX3:1:1132:13874:17910/1	60	+
chr11	60068510	60068511	A00252:282:HW5LJDSX3:3:2166:2672:10254/1	60	+
chr11	61363060	61363061	A00252:282:HW5LJDSX3:4:2454:27787:13980	60	-
chr11	61805763	61805764	A00252:282:HW5LJDSX3:3:2624:28953:34820	60	+
chr11	62132376	62132377	A00252:282:HW5LJDSX3:1:2130:24930:34554	60	-
chr11	62132377	62132378	A00252:282:HW5LJDSX3:1:1111:9778:24878	60	-
chr11	62352469	62352470	A00252:282:HW5LJDSX3:1:1549:6189:3505/1	60	-
chr11	62354928	62354929	A00252:282:HW5LJDSX3:4:2145:28094:5087/1	60	-
chr11	62356860	62356861	A00252:282:HW5LJDSX3:1:1118:4200:29309/1	60	+
chr11	62358584	62358585	A00252:282:HW5LJDSX3:4:1559:30870:35258	60	-
chr11	62565374	62565375	A00252:282:HW5LJDSX3:1:1121:29116:6605/1	60	+
chr11	62565545	62565546	A00252:282:HW5LJDSX3:3:2643:4155:36182/1	60	-
chr11	62606964	62606965	A00252:282:HW5LJDSX3:1:1102:28058:26068/1	60	+
chr11	62606966	62606967	A00252:282:HW5LJDSX3:1:2614:12870:4554/1	60	+
chr11	62617961	62617962	A00252:282:HW5LJDSX3:1:1132:24758:33536/1	60	+
chr11	62617963	62617964	A00252:282:HW5LJDSX3:3:2540:30680:34804	60	+
chr11	62642209	62642210	A00252:282:HW5LJDSX3:1:1448:14127:24549/1	60	-
chr11	62819767	62819768	A00252:282:HW5LJDSX3:1:1140:7545:32816/1	60	-
chr11	62848966	62848967	A00252:282:HW5LJDSX3:1:1147:21070:34601/1	60	+
chr11	62857989	62857990	A00252:282:HW5LJDSX3:1:1172:17372:27414/1	60	+
chr11	62869179	62869180	A00252:282:HW5LJDSX3:1:1554:12445:26271/1	60	-
chr11	62897202	62897203	A00252:282:HW5LJDSX3:4:1145:10646:6464/1	60	+
chr11	62938636	62938637	A00252:282:HW5LJDSX3:4:1219:10411:24158/1	60	+
chr11	63628694	63628695	A00252:282:HW5LJDSX3:2:1302:9290:13855/1	60	+
chr11	63636637	63636638	A00252:282:HW5LJDSX3:1:1137:14660:22153	60	+
chr11	63646937	63646938	A00252:282:HW5LJDSX3:1:2333:10411:12477/1	60	-
chr11	63649756	63649757	A00252:282:HW5LJDSX3:3:1104:17978:5071	60	-
chr11	63687304	63687305	A00252:282:HW5LJDSX3:1:1132:20329:30906/1	60	-
chr11	63705222	63705223	A00252:282:HW5LJDSX3:4:2601:7346:1971	60	-
chr11	63706483	63706484	A00252:282:HW5LJDSX3:1:1101:10592:26005/1	60	+
chr11	63706657	63706658	A00252:282:HW5LJDSX3:1:2208:30535:1266/1	60	+
chr11	63840819	63840820	A00252:282:HW5LJDSX3:1:1222:27887:16532/1	60	-
chr11	63840820	63840821	A00252:282:HW5LJDSX3:4:2431:18367:11788/1	60	-
chr11	63842975	63842976	A00252:282:HW5LJDSX3:1:1276:16071:5807/1	60	-
chr11	63854496	63854497	A00252:282:HW5LJDSX3:1:1102:17761:4006/1	60	+
chr11	63854498	63854499	A00252:282:HW5LJDSX3:2:2341:27805:34428	60	+
chr11	64043952	64043953	A00252:282:HW5LJDSX3:1:1171:12518:16971/1	60	-
chr11	64190450	64190451	A00252:282:HW5LJDSX3:4:1668:1334:3897	60	+
chr11	64201383	64201384	A00252:282:HW5LJDSX3:4:1461:28140:11240/1	60	+
chr11	64215435	64215436	A00252:282:HW5LJDSX3:3:1662:1108:5854	60	-
chr11	64737056	64737057	A00252:282:HW5LJDSX3:1:1208:13322:2863	60	-
chr11	64782897	64782898	A00252:282:HW5LJDSX3:1:1137:12057:36088/1	60	+
chr11	64782911	64782912	A00252:282:HW5LJDSX3:2:2357:31367:30827/1	60	+
chr11	64782912	64782913	A00252:282:HW5LJDSX3:1:1319:17164:10989/1	60	+
chr11	64870650	64870651	A00252:282:HW5LJDSX3:1:1142:30834:4445/1	60	+
chr11	64870651	64870652	A00252:282:HW5LJDSX3:1:1618:32362:28510/1	60	+
chr11	64873262	64873263	A00252:282:HW5LJDSX3:4:1541:2184:17957	60	+
chr11	65196899	65196900	A00252:282:HW5LJDSX3:1:1106:28510:35211/1	60	+
chr11	65299858	65299859	A00252:282:HW5LJDSX3:4:1544:23312:27367/1	60	+
chr11	65426089	65426090	A00252:282:HW5LJDSX3:1:2304:15573:29027	60	-
chr11	65433588	65433589	A00252:282:HW5LJDSX3:1:1560:30346:22420	60	-
chr11	65434673	65434674	A00252:282:HW5LJDSX3:1:1119:25229:3223/1	60	+
chr11	65436375	65436376	A00252:282:HW5LJDSX3:1:1302:22263:19789	60	+
chr11	65504172	65504173	A00252:282:HW5LJDSX3:1:2206:11975:36542	60	-
chr11	65520500	65520501	A00252:282:HW5LJDSX3:2:2444:27787:34147/1	60	+
chr11	65549203	65549204	A00252:282:HW5LJDSX3:1:1251:23918:27383	60	-
chr11	65811598	65811599	A00252:282:HW5LJDSX3:1:1472:11939:17096/1	60	-
chr11	65928855	65928856	A00252:282:HW5LJDSX3:1:2615:16414:8218	60	-
chr11	65928856	65928857	A00252:282:HW5LJDSX3:2:1229:32958:22748	60	-
chr11	66023974	66023975	A00252:282:HW5LJDSX3:3:2352:3387:28494/1	60	-
chr11	66064530	66064531	A00252:282:HW5LJDSX3:2:1255:5104:1877	60	+
chr11	66068980	66068981	A00252:282:HW5LJDSX3:1:2348:9218:17300	60	+
chr11	66075937	66075938	A00252:282:HW5LJDSX3:2:1401:29279:20541	60	+
chr11	66075938	66075939	A00252:282:HW5LJDSX3:4:1638:29586:15280	60	+
chr11	66078052	66078053	A00252:282:HW5LJDSX3:2:2248:23927:35352/1	60	+
chr11	66098616	66098617	A00252:282:HW5LJDSX3:1:2158:24921:26177	60	-
chr11	66102050	66102051	A00252:282:HW5LJDSX3:2:1128:29243:8860	60	-
chr11	66124407	66124408	A00252:282:HW5LJDSX3:1:1212:7808:29199/1	60	-
chr11	66137489	66137490	A00252:282:HW5LJDSX3:1:2268:27434:19319	60	-
chr11	66144821	66144822	A00252:282:HW5LJDSX3:1:1109:18511:11130/1	60	+
chr11	66144822	66144823	A00252:282:HW5LJDSX3:2:1620:2862:24643/1	60	+
chr11	66168936	66168937	A00252:282:HW5LJDSX3:2:2450:32741:35994	60	-
chr11	66172933	66172934	A00252:282:HW5LJDSX3:3:1270:30309:14779	60	-
chr11	66195350	66195351	A00252:282:HW5LJDSX3:1:2165:16161:15076	60	+
chr11	66197036	66197037	A00252:282:HW5LJDSX3:1:1233:4607:29199	60	+
chr11	66197037	66197038	A00252:282:HW5LJDSX3:1:1602:2311:16642	60	+
chr11	66577431	66577432	A00252:282:HW5LJDSX3:2:2123:28655:34554/1	60	-
chr11	66668143	66668144	A00252:282:HW5LJDSX3:2:1156:31837:18427	60	-
chr11	66668892	66668893	A00252:282:HW5LJDSX3:1:2130:2474:26287/1	60	-
chr11	66668893	66668894	A00252:282:HW5LJDSX3:4:1134:1994:36292/1	60	-
chr11	66761589	66761590	A00252:282:HW5LJDSX3:2:1672:23041:17722/1	60	+
chr11	66763863	66763864	A00252:282:HW5LJDSX3:3:2243:31232:8578	60	-
chr11	66768667	66768668	A00252:282:HW5LJDSX3:2:2233:28944:7780/1	60	+
chr11	66768670	66768671	A00252:282:HW5LJDSX3:3:1653:16432:24565	60	+
chr11	66804895	66804896	A00252:282:HW5LJDSX3:1:1106:4444:6621/1	60	-
chr11	67107097	67107098	A00252:282:HW5LJDSX3:3:1468:12834:21214/1	60	-
chr11	67127767	67127768	A00252:282:HW5LJDSX3:1:1462:1344:3223/1	60	-
chr11	67146548	67146549	A00252:282:HW5LJDSX3:1:1276:16676:32753	60	-
chr11	67161875	67161876	A00252:282:HW5LJDSX3:3:1450:11288:9643/1	60	-
chr11	67162165	67162166	A00252:282:HW5LJDSX3:3:2175:31846:13964	60	-
chr11	67164064	67164065	A00252:282:HW5LJDSX3:1:1109:1289:22733	60	+
chr11	67169906	67169907	A00252:282:HW5LJDSX3:3:1313:12264:17597	60	-
chr11	67173913	67173914	A00252:282:HW5LJDSX3:1:1607:23258:2816	60	-
chr11	67174742	67174743	A00252:282:HW5LJDSX3:2:2607:5665:32127	60	+
chr11	67175740	67175741	A00252:282:HW5LJDSX3:2:1472:32289:31829/1	60	-
chr11	67176050	67176051	A00252:282:HW5LJDSX3:1:1130:16794:35524/1	60	+
chr11	67176212	67176213	A00252:282:HW5LJDSX3:1:1103:15971:18443/1	60	+
chr11	67178564	67178565	A00252:282:HW5LJDSX3:1:2158:14145:35603	60	-
chr11	67214856	67214857	A00252:282:HW5LJDSX3:1:2614:8061:14356/1	60	-
chr11	67214857	67214858	A00252:282:HW5LJDSX3:1:2131:31765:8249/1	60	-
chr11	67216208	67216209	A00252:282:HW5LJDSX3:1:1139:2691:26631/1	60	+
chr11	67244281	67244282	A00252:282:HW5LJDSX3:1:1119:18584:25347/1	60	+
chr11	67248603	67248604	A00252:282:HW5LJDSX3:1:2547:23764:22858	60	-
chr11	67274473	67274474	A00252:282:HW5LJDSX3:3:1246:6551:11365/1	60	-
chr11	67274474	67274475	A00252:282:HW5LJDSX3:2:2674:7997:17253/1	60	-
chr11	67292364	67292365	A00252:282:HW5LJDSX3:1:2615:13431:18490	60	-
chr11	67292365	67292366	A00252:282:HW5LJDSX3:1:1103:23647:30358	60	-
chr11	67293353	67293354	A00252:282:HW5LJDSX3:1:1643:27633:32753/1	60	+
chr11	67488833	67488834	A00252:282:HW5LJDSX3:3:2541:29071:6496	60	-
chr11	67488834	67488835	A00252:282:HW5LJDSX3:2:2607:21359:28087	60	-
chr11	67702286	67702287	A00252:282:HW5LJDSX3:1:2633:24153:15170/1	60	-
chr11	68092128	68092129	A00252:282:HW5LJDSX3:3:1277:20609:5431	60	-
chr11	68180768	68180769	A00252:282:HW5LJDSX3:2:2608:22779:1673	60	+
chr11	68369066	68369067	A00252:282:HW5LJDSX3:2:1457:15248:19946	60	-
chr11	68473745	68473746	A00252:282:HW5LJDSX3:4:2608:26359:4398/1	60	+
chr11	68496247	68496248	A00252:282:HW5LJDSX3:1:1129:8522:32221/1	60	+
chr11	68497929	68497930	A00252:282:HW5LJDSX3:1:1154:30517:13949/1	60	-
chr11	70599481	70599482	A00252:282:HW5LJDSX3:1:2438:10872:25645	60	-
chr11	71195165	71195166	A00252:282:HW5LJDSX3:4:1354:11297:9627/1	60	-
chr11	71488899	71488900	A00252:282:HW5LJDSX3:1:2217:24542:8609	60	-
chr11	71721020	71721021	A00252:282:HW5LJDSX3:3:2140:26521:14732	60	+
chr11	71956789	71956790	A00252:282:HW5LJDSX3:1:1103:1624:27790/1	60	-
chr11	71985171	71985172	A00252:282:HW5LJDSX3:1:2429:10529:27305	60	-
chr11	72067958	72067959	A00252:282:HW5LJDSX3:1:1107:10113:21825/1	60	+
chr11	72378449	72378450	A00252:282:HW5LJDSX3:2:2524:31168:16110/1	60	-
chr11	72765049	72765050	A00252:282:HW5LJDSX3:1:1634:15591:33818/1	60	-
chr11	72863955	72863956	A00252:282:HW5LJDSX3:1:2615:17662:13135	60	+
chr11	72934548	72934549	A00252:282:HW5LJDSX3:4:2622:28863:26115/1	60	+
chr11	72934549	72934550	A00252:282:HW5LJDSX3:1:1108:11297:13855/1	60	+
chr11	72934551	72934552	A00252:282:HW5LJDSX3:3:2624:25138:25144	60	+
chr11	72934552	72934553	A00252:282:HW5LJDSX3:2:1446:5032:30029/1	60	+
chr11	72934553	72934554	A00252:282:HW5LJDSX3:1:2112:14163:12774	60	+
chr11	72952127	72952128	A00252:282:HW5LJDSX3:1:1117:24279:12226/1	60	+
chr11	72963919	72963920	A00252:282:HW5LJDSX3:1:1419:16721:25128/1	60	-
chr11	73020662	73020663	A00252:282:HW5LJDSX3:4:2255:29324:24784	60	-
chr11	73022787	73022788	A00252:282:HW5LJDSX3:1:1239:2266:7420/1	60	-
chr11	73137215	73137216	A00252:282:HW5LJDSX3:1:1108:12120:22075/1	60	+
chr11	73729430	73729431	A00252:282:HW5LJDSX3:2:1420:16052:9502/1	60	-
chr11	73734672	73734673	A00252:282:HW5LJDSX3:1:1110:18457:22717/1	60	+
chr11	74089659	74089660	A00252:282:HW5LJDSX3:2:2152:14018:11334/1	60	+
chr11	74116358	74116359	A00252:282:HW5LJDSX3:1:1152:30734:9627/1	60	+
chr11	74230737	74230738	A00252:282:HW5LJDSX3:1:1147:11044:18051/1	60	+
chr11	74344572	74344573	A00252:282:HW5LJDSX3:1:1601:3495:8015	60	-
chr11	74997195	74997196	A00252:282:HW5LJDSX3:3:2427:4029:24408/1	60	-
chr11	75830947	75830948	A00252:282:HW5LJDSX3:2:2440:4164:18944/1	60	-
chr11	75830950	75830951	A00252:282:HW5LJDSX3:1:2615:20229:18458	60	-
chr11	75830953	75830954	A00252:282:HW5LJDSX3:1:2442:11605:2394	60	-
chr11	75883222	75883223	A00252:282:HW5LJDSX3:2:1176:17119:14857	60	-
chr11	75883223	75883224	A00252:282:HW5LJDSX3:1:2130:14226:13510	60	-
chr11	75887055	75887056	A00252:282:HW5LJDSX3:1:1348:29523:5869	60	-
chr11	75941020	75941021	A00252:282:HW5LJDSX3:1:2364:21847:34256	60	+
chr11	76057129	76057130	A00252:282:HW5LJDSX3:4:2645:17372:36808/1	60	-
chr11	76456853	76456854	A00252:282:HW5LJDSX3:2:1675:28203:19429	60	-
chr11	76471857	76471858	A00252:282:HW5LJDSX3:1:1116:25500:23328/1	60	+
chr11	76471859	76471860	A00252:282:HW5LJDSX3:2:2153:8124:6042/1	60	+
chr11	76472346	76472347	A00252:282:HW5LJDSX3:2:1621:9986:25363	60	-
chr11	77557495	77557496	A00252:282:HW5LJDSX3:4:2549:6171:9361/1	60	+
chr11	77708230	77708231	A00252:282:HW5LJDSX3:1:1324:21549:25034/1	60	+
chr11	77878139	77878140	A00252:282:HW5LJDSX3:3:2377:24415:2597/1	60	+
chr11	79832552	79832553	A00252:282:HW5LJDSX3:1:1550:13666:5212	60	+
chr11	79845811	79845812	A00252:282:HW5LJDSX3:1:1208:15845:23140/1	60	+
chr11	81808768	81808769	A00252:282:HW5LJDSX3:2:2124:9516:26804/1	60	-
chr11	82140842	82140843	A00252:282:HW5LJDSX3:4:2610:14498:32017	60	-
chr11	83163560	83163561	A00252:282:HW5LJDSX3:1:1371:27236:21230/1	60	+
chr11	83167539	83167540	A00252:282:HW5LJDSX3:1:1145:15673:35587/1	60	+
chr11	83179722	83179723	A00252:282:HW5LJDSX3:1:1363:10077:6386/1	60	+
chr11	85585901	85585902	A00252:282:HW5LJDSX3:3:1358:2356:24674/1	60	+
chr11	85969540	85969541	A00252:282:HW5LJDSX3:1:1536:29297:4445	60	-
chr11	85969541	85969542	A00252:282:HW5LJDSX3:2:1507:4526:16470	60	-
chr11	86026160	86026161	A00252:282:HW5LJDSX3:1:1102:28013:24956/1	60	+
chr11	86026162	86026163	A00252:282:HW5LJDSX3:4:1157:25346:14168	60	+
chr11	86313597	86313598	A00252:282:HW5LJDSX3:2:1540:31675:35806	60	-
chr11	86313599	86313600	A00252:282:HW5LJDSX3:1:1141:20229:10254/1	60	-
chr11	87091045	87091046	A00252:282:HW5LJDSX3:1:1645:21504:36323	60	-
chr11	87144136	87144137	A00252:282:HW5LJDSX3:2:2542:32244:32816	60	-
chr11	87174191	87174192	A00252:282:HW5LJDSX3:3:1569:13413:10504/1	60	-
chr11	87263884	87263885	A00252:282:HW5LJDSX3:1:1109:20473:16188/1	60	+
chr11	88304967	88304968	A00252:282:HW5LJDSX3:1:2615:17571:6214/1	60	-
chr11	88323306	88323307	A00252:282:HW5LJDSX3:1:1259:8504:12211/1	60	+
chr11	88350645	88350646	A00252:282:HW5LJDSX3:4:2537:30725:29935	60	-
chr11	89556937	89556938	A00252:282:HW5LJDSX3:1:1319:1470:6637	60	+
chr11	90592744	90592745	A00252:282:HW5LJDSX3:1:2253:15854:17581/1	60	+
chr11	90852244	90852245	A00252:282:HW5LJDSX3:1:1647:20989:6402	60	-
chr11	90948972	90948973	A00252:282:HW5LJDSX3:2:1419:28429:8140	60	+
chr11	91006452	91006453	A00252:282:HW5LJDSX3:1:1112:14579:1532/1	60	-
chr11	91332602	91332603	A00252:282:HW5LJDSX3:1:1125:5593:35008/1	60	+
chr11	93146703	93146704	A00252:282:HW5LJDSX3:1:2424:17644:19742/1	60	-
chr11	93550002	93550003	A00252:282:HW5LJDSX3:1:1177:4255:28620	60	+
chr11	93677649	93677650	A00252:282:HW5LJDSX3:2:1314:28149:1297/1	60	-
chr11	93677651	93677652	A00252:282:HW5LJDSX3:1:2429:14380:1877	60	-
chr11	93685890	93685891	A00252:282:HW5LJDSX3:3:2237:9426:15092/1	60	+
chr11	93720849	93720850	A00252:282:HW5LJDSX3:2:1516:19714:12085	60	+
chr11	94435912	94435913	A00252:282:HW5LJDSX3:1:1122:20446:15671/1	60	+
chr11	94439299	94439300	A00252:282:HW5LJDSX3:3:2133:24478:30107	60	-
chr11	94964174	94964175	A00252:282:HW5LJDSX3:1:1356:28158:15937/1	60	-
chr11	95233997	95233998	A00252:282:HW5LJDSX3:4:2238:26096:32597	60	+
chr11	95804875	95804876	A00252:282:HW5LJDSX3:1:1113:14498:2080/1	60	+
chr11	96363896	96363897	A00252:282:HW5LJDSX3:1:1252:11180:2002/1	60	+
chr11	99570698	99570699	A00252:282:HW5LJDSX3:1:1155:9263:6637/1	60	-
chr11	102415623	102415624	A00252:282:HW5LJDSX3:1:2659:2266:34068	60	-
chr11	102435664	102435665	A00252:282:HW5LJDSX3:1:1241:9914:27993/1	60	+
chr11	102449083	102449084	A00252:282:HW5LJDSX3:1:1478:28601:18208/1	60	+
chr11	103081036	103081037	A00252:282:HW5LJDSX3:1:1254:5620:3114	60	-
chr11	103187317	103187318	A00252:282:HW5LJDSX3:1:1315:4652:19257	60	+
chr11	103243958	103243959	A00252:282:HW5LJDSX3:1:1103:30626:7686/1	60	+
chr11	103364384	103364385	A00252:282:HW5LJDSX3:1:2322:6605:34851	60	-
chr11	103469873	103469874	A00252:282:HW5LJDSX3:1:1321:5204:27853/1	60	-
chr11	104706044	104706045	A00252:282:HW5LJDSX3:1:1105:6207:29027	60	+
chr11	105317605	105317606	A00252:282:HW5LJDSX3:2:1372:30834:29496/1	60	-
chr11	105813914	105813915	A00252:282:HW5LJDSX3:1:1262:13259:17221/1	60	+
chr11	106007857	106007858	A00252:282:HW5LJDSX3:2:2556:13892:1188	60	-
chr11	106080110	106080111	A00252:282:HW5LJDSX3:1:1102:5168:12320/1	60	-
chr11	106575607	106575608	A00252:282:HW5LJDSX3:3:1276:28863:27305	60	-
chr11	107409624	107409625	A00252:282:HW5LJDSX3:4:2378:15754:36323	60	-
chr11	108248359	108248360	A00252:282:HW5LJDSX3:1:1136:14615:36041/1	60	-
chr11	108291635	108291636	A00252:282:HW5LJDSX3:4:1425:21187:33144	60	-
chr11	108291636	108291637	A00252:282:HW5LJDSX3:3:2106:19262:23390	60	-
chr11	108320458	108320459	A00252:282:HW5LJDSX3:1:1131:9426:29716/1	60	+
chr11	108328404	108328405	A00252:282:HW5LJDSX3:1:2652:12617:13917/1	60	-
chr11	108387435	108387436	A00252:282:HW5LJDSX3:1:1459:27968:21684/1	60	+
chr11	108694295	108694296	A00252:282:HW5LJDSX3:3:2209:12409:8829	60	+
chr11	108725410	108725411	A00252:282:HW5LJDSX3:1:1110:23592:15515/1	60	+
chr11	108728185	108728186	A00252:282:HW5LJDSX3:2:1166:9164:34961	60	-
chr11	111613768	111613769	A00252:282:HW5LJDSX3:1:1134:25256:36245/1	60	+
chr11	111970800	111970801	A00252:282:HW5LJDSX3:1:1120:28574:3599/1	60	+
chr11	113576023	113576024	A00252:282:HW5LJDSX3:2:1364:14651:35697/1	60	+
chr11	113891347	113891348	A00252:282:HW5LJDSX3:4:2669:7735:7654/1	60	+
chr11	116997183	116997184	A00252:282:HW5LJDSX3:1:1355:7717:7748	60	+
chr11	117027097	117027098	A00252:282:HW5LJDSX3:1:1123:13422:5415/1	60	+
chr11	117027098	117027099	A00252:282:HW5LJDSX3:2:2607:16586:32722	60	+
chr11	117027099	117027100	A00252:282:HW5LJDSX3:2:1508:12201:32706/1	60	+
chr11	117244272	117244273	A00252:282:HW5LJDSX3:1:1351:29315:20760/1	60	-
chr11	118326423	118326424	A00252:282:HW5LJDSX3:1:2404:16595:11475	60	-
chr11	118373433	118373434	A00252:282:HW5LJDSX3:1:1116:18276:16485/1	60	+
chr11	118373435	118373436	A00252:282:HW5LJDSX3:2:1167:26847:11318/1	60	+
chr11	118450626	118450627	A00252:282:HW5LJDSX3:1:1110:15194:5760/1	60	+
chr11	118767612	118767613	A00252:282:HW5LJDSX3:1:1140:21603:29074	60	+
chr11	118800319	118800320	A00252:282:HW5LJDSX3:4:2568:26729:17848/1	60	-
chr11	119212416	119212417	A00252:282:HW5LJDSX3:1:1619:12129:7341/1	60	-
chr11	121058433	121058434	A00252:282:HW5LJDSX3:1:1130:13801:5635/1	60	+
chr11	121058434	121058435	A00252:282:HW5LJDSX3:1:2130:24424:13197	60	+
chr11	122522635	122522636	A00252:282:HW5LJDSX3:2:1477:4390:6903/1	60	-
chr11	122574925	122574926	A00252:282:HW5LJDSX3:3:2613:19000:21966/1	60	-
chr11	122648996	122648997	A00252:282:HW5LJDSX3:1:2359:8323:31250/1	60	-
chr11	122706763	122706764	A00252:282:HW5LJDSX3:1:2670:11523:10488	60	+
chr11	125607879	125607880	A00252:282:HW5LJDSX3:2:2218:21802:33426/1	60	-
chr11	125631890	125631891	A00252:282:HW5LJDSX3:1:1116:8621:17863/1	60	+
chr11	125659897	125659898	A00252:282:HW5LJDSX3:1:1108:12274:20431/1	60	+
chr11	125659899	125659900	A00252:282:HW5LJDSX3:3:2540:26585:33661	60	+
chr11	125900884	125900885	A00252:282:HW5LJDSX3:2:1620:6768:14309	60	-
chr11	126008447	126008448	A00252:282:HW5LJDSX3:1:1101:13901:14700/1	60	+
chr11	127069305	127069306	A00252:282:HW5LJDSX3:2:1404:21251:33348	60	-
chr11	127687680	127687681	A00252:282:HW5LJDSX3:3:1125:11071:28526/1	60	+
chr11	128277169	128277170	A00252:282:HW5LJDSX3:1:2153:28239:27853	60	-
chr11	128735458	128735459	A00252:282:HW5LJDSX3:4:2544:32244:24455	60	-
chr11	130286959	130286960	A00252:282:HW5LJDSX3:1:1112:20853:4883/1	60	+
chr11	130326202	130326203	A00252:282:HW5LJDSX3:3:1318:28375:14403/1	60	-
chr11	133910095	133910096	A00252:282:HW5LJDSX3:1:1107:25717:22733/1	60	+
chr11	134177270	134177271	A00252:282:HW5LJDSX3:1:2618:8883:30091	60	-
chr11	134256866	134256867	A00252:282:HW5LJDSX3:2:1611:26738:33364/1	60	-
chr12	289640	289641	A00252:282:HW5LJDSX3:1:1214:31729:11287	60	-
chr12	324849	324850	A00252:282:HW5LJDSX3:3:2445:15447:12837/1	60	+
chr12	327516	327517	A00252:282:HW5LJDSX3:1:1112:25310:8124/1	60	+
chr12	331013	331014	A00252:282:HW5LJDSX3:4:2166:3351:14716	60	+
chr12	331015	331016	A00252:282:HW5LJDSX3:1:2514:24288:22795	60	+
chr12	366417	366418	A00252:282:HW5LJDSX3:4:2473:26069:13698	60	-
chr12	782885	782886	A00252:282:HW5LJDSX3:3:2463:32018:19523/1	60	+
chr12	782886	782887	A00252:282:HW5LJDSX3:3:2518:3613:21120	60	+
chr12	811938	811939	A00252:282:HW5LJDSX3:2:1335:19741:5713/1	60	+
chr12	819720	819721	A00252:282:HW5LJDSX3:1:2453:10926:12587	60	-
chr12	848331	848332	A00252:282:HW5LJDSX3:1:2157:20057:4445	60	-
chr12	883243	883244	A00252:282:HW5LJDSX3:2:2378:8531:33677/1	60	-
chr12	883244	883245	A00252:282:HW5LJDSX3:4:2125:2718:24017/1	60	-
chr12	883245	883246	A00252:282:HW5LJDSX3:2:2158:31982:21245	60	-
chr12	888454	888455	A00252:282:HW5LJDSX3:3:1412:32271:20306	60	-
chr12	1134525	1134526	A00252:282:HW5LJDSX3:2:2274:31756:33849	60	+
chr12	1156730	1156731	A00252:282:HW5LJDSX3:1:1128:21151:24815/1	60	+
chr12	1163305	1163306	A00252:282:HW5LJDSX3:1:2322:29966:17879/1	60	+
chr12	1333528	1333529	A00252:282:HW5LJDSX3:2:1212:25943:3270	60	-
chr12	1606709	1606710	A00252:282:HW5LJDSX3:4:2534:24306:11710	60	-
chr12	2800193	2800194	A00252:282:HW5LJDSX3:4:1250:14136:19711/1	60	-
chr12	2825970	2825971	A00252:282:HW5LJDSX3:3:1525:32416:3583/1	60	+
chr12	2921980	2921981	A00252:282:HW5LJDSX3:2:2403:11858:32831	60	-
chr12	4497517	4497518	A00252:282:HW5LJDSX3:1:1132:12644:12493/1	60	+
chr12	6219580	6219581	A00252:282:HW5LJDSX3:3:2312:11198:23265/1	60	-
chr12	6446657	6446658	A00252:282:HW5LJDSX3:4:2556:1678:11819/1	60	+
chr12	6499243	6499244	A00252:282:HW5LJDSX3:1:1272:15528:22247/1	60	+
chr12	6517574	6517575	A00252:282:HW5LJDSX3:1:1653:4915:12320	60	-
chr12	6582426	6582427	A00252:282:HW5LJDSX3:1:1301:27914:21997/1	60	+
chr12	6594714	6594715	A00252:282:HW5LJDSX3:1:1205:17445:11788	60	+
chr12	6679723	6679724	A00252:282:HW5LJDSX3:1:1637:2374:4163	60	+
chr12	6728287	6728288	A00252:282:HW5LJDSX3:1:1307:31439:19492/1	60	+
chr12	6781208	6781209	A00252:282:HW5LJDSX3:1:2331:3206:14278	60	+
chr12	6805541	6805542	A00252:282:HW5LJDSX3:2:1458:23375:18615/1	60	+
chr12	6805812	6805813	A00252:282:HW5LJDSX3:2:1509:4679:28541	60	-
chr12	6862432	6862433	A00252:282:HW5LJDSX3:1:2460:29785:14873/1	60	-
chr12	6875993	6875994	A00252:282:HW5LJDSX3:2:2312:13847:7059/1	60	+
chr12	6883347	6883348	A00252:282:HW5LJDSX3:1:1253:16351:21386/1	60	+
chr12	6888372	6888373	A00252:282:HW5LJDSX3:1:1104:15013:22608/1	60	+
chr12	6888373	6888374	A00252:282:HW5LJDSX3:2:2659:18882:3474	60	+
chr12	6888374	6888375	A00252:282:HW5LJDSX3:2:2341:22860:28839	60	+
chr12	7003464	7003465	A00252:282:HW5LJDSX3:1:1156:31494:36338	60	-
chr12	7004410	7004411	A00252:282:HW5LJDSX3:1:1130:23249:16548/1	60	+
chr12	7004411	7004412	A00252:282:HW5LJDSX3:2:1107:27859:11036	60	+
chr12	7192068	7192069	A00252:282:HW5LJDSX3:1:1515:22968:15718	60	+
chr12	7192892	7192893	A00252:282:HW5LJDSX3:1:1128:25265:18349/1	60	+
chr12	7999415	7999416	A00252:282:HW5LJDSX3:3:1361:5159:34162	60	+
chr12	8582890	8582891	A00252:282:HW5LJDSX3:2:2465:15628:19946	60	-
chr12	8682823	8682824	A00252:282:HW5LJDSX3:3:1447:13150:5948/1	60	+
chr12	8704116	8704117	A00252:282:HW5LJDSX3:1:1604:28772:9079	60	-
chr12	8749841	8749842	A00252:282:HW5LJDSX3:4:2664:13395:10755/1	60	+
chr12	8749842	8749843	A00252:282:HW5LJDSX3:4:2433:23737:22467/1	60	+
chr12	8749846	8749847	A00252:282:HW5LJDSX3:4:1603:1506:10520/1	60	+
chr12	8774454	8774455	A00252:282:HW5LJDSX3:1:2131:27914:9314	60	-
chr12	8780103	8780104	A00252:282:HW5LJDSX3:2:2555:24279:20619	60	-
chr12	8780674	8780675	A00252:282:HW5LJDSX3:1:2463:30409:30170	60	-
chr12	8859751	8859752	A00252:282:HW5LJDSX3:4:1119:17616:10207/1	60	+
chr12	9621093	9621094	A00252:282:HW5LJDSX3:2:2676:4869:21605/1	60	-
chr12	9646414	9646415	A00252:282:HW5LJDSX3:2:2163:11822:22467	60	+
chr12	9777294	9777295	A00252:282:HW5LJDSX3:1:2615:12590:9142	60	-
chr12	9777295	9777296	A00252:282:HW5LJDSX3:2:2607:26838:33567	60	-
chr12	9777296	9777297	A00252:282:HW5LJDSX3:1:1108:21016:4664/1	60	-
chr12	9864751	9864752	A00252:282:HW5LJDSX3:1:1136:18819:7122/1	60	-
chr12	10151379	10151380	A00252:282:HW5LJDSX3:3:1213:24153:12853/1	60	+
chr12	10531358	10531359	A00252:282:HW5LJDSX3:1:1163:32886:28855	60	+
chr12	10531359	10531360	A00252:282:HW5LJDSX3:4:2303:15320:26647	60	+
chr12	10610013	10610014	A00252:282:HW5LJDSX3:1:1245:25988:24079	60	-
chr12	10610205	10610206	A00252:282:HW5LJDSX3:1:1505:5032:18286/1	60	-
chr12	10610206	10610207	A00252:282:HW5LJDSX3:1:1103:11252:23234/1	60	-
chr12	11740515	11740516	A00252:282:HW5LJDSX3:1:1102:16495:25207/1	60	+
chr12	11740516	11740517	A00252:282:HW5LJDSX3:1:2638:8657:4272	60	+
chr12	11740517	11740518	A00252:282:HW5LJDSX3:1:2615:11062:7404	60	+
chr12	11837253	11837254	A00252:282:HW5LJDSX3:1:1433:8558:3098	60	-
chr12	12459097	12459098	A00252:282:HW5LJDSX3:2:1663:15917:25708	60	+
chr12	14372900	14372901	A00252:282:HW5LJDSX3:1:1173:20808:17080/1	60	-
chr12	14391380	14391381	A00252:282:HW5LJDSX3:3:2541:23430:9471	60	-
chr12	14391381	14391382	A00252:282:HW5LJDSX3:3:1253:27091:5134/1	60	-
chr12	14749860	14749861	A00252:282:HW5LJDSX3:2:2429:19063:31187/1	60	-
chr12	14797474	14797475	A00252:282:HW5LJDSX3:1:2225:6542:23187	60	-
chr12	14800579	14800580	A00252:282:HW5LJDSX3:3:1177:9164:4272	60	-
chr12	15894713	15894714	A00252:282:HW5LJDSX3:1:1132:23194:33144/1	60	+
chr12	15925788	15925789	A00252:282:HW5LJDSX3:2:2107:21178:6230	60	-
chr12	16084925	16084926	A00252:282:HW5LJDSX3:4:1167:30183:20760/1	60	-
chr12	19436040	19436041	A00252:282:HW5LJDSX3:2:2153:30237:4539	60	-
chr12	19436041	19436042	A00252:282:HW5LJDSX3:1:1510:11026:30639/1	60	-
chr12	19436042	19436043	A00252:282:HW5LJDSX3:2:2422:4824:17738/1	60	-
chr12	19492305	19492306	A00252:282:HW5LJDSX3:3:2309:3739:30483/1	60	+
chr12	19509186	19509187	A00252:282:HW5LJDSX3:1:2130:30110:17221	60	-
chr12	19509187	19509188	A00252:282:HW5LJDSX3:1:1416:12111:28166	60	-
chr12	19521044	19521045	A00252:282:HW5LJDSX3:1:1122:17192:36589	60	-
chr12	20563963	20563964	A00252:282:HW5LJDSX3:1:1146:6298:26710/1	60	+
chr12	21738833	21738834	A00252:282:HW5LJDSX3:4:1317:3360:4022	60	-
chr12	22222805	22222806	A00252:282:HW5LJDSX3:3:1254:2591:24017	60	-
chr12	22485243	22485244	A00252:282:HW5LJDSX3:3:2570:3549:26240/1	60	+
chr12	22521501	22521502	A00252:282:HW5LJDSX3:1:1328:20139:20932/1	60	-
chr12	22535183	22535184	A00252:282:HW5LJDSX3:1:1358:31177:19852/1	60	-
chr12	22669194	22669195	A00252:282:HW5LJDSX3:1:1109:19660:19445/1	60	+
chr12	22669195	22669196	A00252:282:HW5LJDSX3:2:1214:23665:20838	60	+
chr12	24462737	24462738	A00252:282:HW5LJDSX3:1:1509:13720:29857	60	-
chr12	25220559	25220560	A00252:282:HW5LJDSX3:3:1261:14073:11397/1	60	-
chr12	25238487	25238488	A00252:282:HW5LJDSX3:2:1421:24903:27023	60	-
chr12	26401152	26401153	A00252:282:HW5LJDSX3:2:1408:7337:35775/1	60	+
chr12	26580649	26580650	A00252:282:HW5LJDSX3:1:1449:23854:35728/1	60	+
chr12	26814402	26814403	A00252:282:HW5LJDSX3:1:1243:5421:36213/1	60	-
chr12	26928394	26928395	A00252:282:HW5LJDSX3:1:1118:8052:21042/1	60	+
chr12	26928396	26928397	A00252:282:HW5LJDSX3:3:2541:18376:4225	60	+
chr12	27410196	27410197	A00252:282:HW5LJDSX3:1:2227:23005:9142/1	60	-
chr12	27672616	27672617	A00252:282:HW5LJDSX3:1:1271:28149:5368/1	60	+
chr12	28233660	28233661	A00252:282:HW5LJDSX3:1:2476:29613:13542/1	60	+
chr12	28233662	28233663	A00252:282:HW5LJDSX3:1:1263:3115:10708	60	+
chr12	28280034	28280035	A00252:282:HW5LJDSX3:1:1104:6723:35462/1	60	+
chr12	28297428	28297429	A00252:282:HW5LJDSX3:1:1160:5231:15468/1	60	+
chr12	28377534	28377535	A00252:282:HW5LJDSX3:1:1347:19886:10003/1	60	+
chr12	28433545	28433546	A00252:282:HW5LJDSX3:2:2528:7446:30170/1	60	+
chr12	28440226	28440227	A00252:282:HW5LJDSX3:1:1107:14127:35383/1	60	+
chr12	28440228	28440229	A00252:282:HW5LJDSX3:3:1672:2076:20243	60	+
chr12	28458019	28458020	A00252:282:HW5LJDSX3:1:2338:21296:8375/1	60	-
chr12	28491942	28491943	A00252:282:HW5LJDSX3:1:1105:8495:5181/1	60	+
chr12	29156439	29156440	A00252:282:HW5LJDSX3:4:2342:23285:8155/1	60	+
chr12	29268498	29268499	A00252:282:HW5LJDSX3:1:1130:4255:15468/1	60	+
chr12	29268499	29268500	A00252:282:HW5LJDSX3:1:2337:9426:33442/1	60	+
chr12	29361741	29361742	A00252:282:HW5LJDSX3:1:1403:28113:21778/1	60	-
chr12	30644841	30644842	A00252:282:HW5LJDSX3:4:2267:6506:20494/1	60	+
chr12	30680684	30680685	A00252:282:HW5LJDSX3:1:1473:5575:19601/1	60	+
chr12	31359891	31359892	A00252:282:HW5LJDSX3:3:1520:31575:28150/1	60	+
chr12	31407242	31407243	A00252:282:HW5LJDSX3:2:1105:6325:31673	60	+
chr12	31679356	31679357	A00252:282:HW5LJDSX3:2:2354:8938:2848	60	-
chr12	31886426	31886427	A00252:282:HW5LJDSX3:1:1522:15483:17033	60	-
chr12	32113682	32113683	A00252:282:HW5LJDSX3:4:1202:7229:36902/1	60	-
chr12	32203215	32203216	A00252:282:HW5LJDSX3:4:2241:25201:17863	60	+
chr12	32710332	32710333	A00252:282:HW5LJDSX3:1:2673:28022:11506/1	60	-
chr12	32923606	32923607	A00252:282:HW5LJDSX3:2:2102:12662:7576/1	60	+
chr12	34904121	34904122	A00252:282:HW5LJDSX3:2:2127:5240:32142/1	60	-
chr12	37585523	37585524	A00252:282:HW5LJDSX3:4:2611:30798:2879	60	-
chr12	39331500	39331501	A00252:282:HW5LJDSX3:1:1571:2239:27508	60	-
chr12	39911196	39911197	A00252:282:HW5LJDSX3:1:2230:5927:22654	60	+
chr12	42100910	42100911	A00252:282:HW5LJDSX3:1:2158:28583:27195	60	-
chr12	42341363	42341364	A00252:282:HW5LJDSX3:1:1129:11415:23202/1	60	+
chr12	42353253	42353254	A00252:282:HW5LJDSX3:1:1103:24876:6527	60	+
chr12	42404887	42404888	A00252:282:HW5LJDSX3:2:2651:4616:19507	60	-
chr12	43754484	43754485	A00252:282:HW5LJDSX3:1:1331:17445:23625/1	60	-
chr12	45224937	45224938	A00252:282:HW5LJDSX3:1:1208:15935:31782	60	-
chr12	45321085	45321086	A00252:282:HW5LJDSX3:1:1211:15835:5274/1	60	+
chr12	45347951	45347952	A00252:282:HW5LJDSX3:1:1125:31421:4116/1	60	+
chr12	45552827	45552828	A00252:282:HW5LJDSX3:1:1108:6397:7717/1	60	+
chr12	45707541	45707542	A00252:282:HW5LJDSX3:1:1422:8079:10191/1	60	-
chr12	45780204	45780205	A00252:282:HW5LJDSX3:1:1153:3902:1799/1	60	+
chr12	45780206	45780207	A00252:282:HW5LJDSX3:4:2608:25834:25786	60	+
chr12	45826404	45826405	A00252:282:HW5LJDSX3:3:1170:25437:28354	60	-
chr12	45828316	45828317	A00252:282:HW5LJDSX3:1:1158:13259:23484/1	60	+
chr12	45833611	45833612	A00252:282:HW5LJDSX3:1:1154:11948:20995/1	60	+
chr12	45833612	45833613	A00252:282:HW5LJDSX3:2:2608:31069:5040	60	+
chr12	45848205	45848206	A00252:282:HW5LJDSX3:1:1114:25997:32424/1	60	-
chr12	45856092	45856093	A00252:282:HW5LJDSX3:1:1120:1018:1877/1	60	+
chr12	45856094	45856095	A00252:282:HW5LJDSX3:2:2152:23185:21793/1	60	+
chr12	45862569	45862570	A00252:282:HW5LJDSX3:3:1608:8630:2347	60	+
chr12	46216678	46216679	A00252:282:HW5LJDSX3:4:1603:19940:1047/1	60	-
chr12	46464805	46464806	A00252:282:HW5LJDSX3:1:1139:26087:28134	60	+
chr12	47365440	47365441	A00252:282:HW5LJDSX3:2:1551:8124:24862/1	60	-
chr12	47690834	47690835	A00252:282:HW5LJDSX3:2:1562:28610:36949	60	-
chr12	48620236	48620237	A00252:282:HW5LJDSX3:4:1517:25183:28980/1	60	+
chr12	48678795	48678796	A00252:282:HW5LJDSX3:1:1151:18511:6652/1	60	+
chr12	48678797	48678798	A00252:282:HW5LJDSX3:1:2615:20076:17190	60	+
chr12	48706551	48706552	A00252:282:HW5LJDSX3:1:1126:27344:26584/1	60	+
chr12	48707629	48707630	A00252:282:HW5LJDSX3:1:1231:25057:18615/1	60	+
chr12	48930196	48930197	A00252:282:HW5LJDSX3:1:2515:32054:2174	60	-
chr12	49059216	49059217	A00252:282:HW5LJDSX3:1:1105:10438:20447/1	60	+
chr12	49059218	49059219	A00252:282:HW5LJDSX3:3:2541:3884:12696/1	60	+
chr12	49147372	49147373	A00252:282:HW5LJDSX3:1:1104:32117:8202/1	60	+
chr12	49147373	49147374	A00252:282:HW5LJDSX3:3:2166:31937:7420	60	+
chr12	49147374	49147375	A00252:282:HW5LJDSX3:1:2615:14769:10128	60	+
chr12	49229375	49229376	A00252:282:HW5LJDSX3:3:1467:17761:29528	60	+
chr12	49268468	49268469	A00252:282:HW5LJDSX3:2:2433:6533:5916/1	60	+
chr12	49319729	49319730	A00252:282:HW5LJDSX3:1:1567:28230:34507/1	60	+
chr12	49392313	49392314	A00252:282:HW5LJDSX3:2:2153:21667:9361	60	-
chr12	49392315	49392316	A00252:282:HW5LJDSX3:2:2207:11686:4131	60	-
chr12	49443718	49443719	A00252:282:HW5LJDSX3:2:2163:23222:18255/1	60	-
chr12	49482977	49482978	A00252:282:HW5LJDSX3:2:2313:19542:15546/1	60	+
chr12	49500630	49500631	A00252:282:HW5LJDSX3:1:1151:3766:14591	60	+
chr12	49713266	49713267	A00252:282:HW5LJDSX3:1:1114:1777:10989/1	60	+
chr12	49713268	49713269	A00252:282:HW5LJDSX3:2:2153:13693:6605/1	60	+
chr12	49748758	49748759	A00252:282:HW5LJDSX3:1:1149:21169:23657	60	-
chr12	49749852	49749853	A00252:282:HW5LJDSX3:4:2169:13621:8296/1	60	+
chr12	49751988	49751989	A00252:282:HW5LJDSX3:1:1106:11713:18145	60	+
chr12	50003164	50003165	A00252:282:HW5LJDSX3:1:1121:4562:13870/1	60	-
chr12	50017568	50017569	A00252:282:HW5LJDSX3:3:2110:12852:1924	60	-
chr12	50021958	50021959	A00252:282:HW5LJDSX3:1:1138:20717:4836/1	60	+
chr12	50120318	50120319	A00252:282:HW5LJDSX3:1:2130:24876:19586/1	60	+
chr12	50120319	50120320	A00252:282:HW5LJDSX3:3:1626:4309:34475	60	+
chr12	50138579	50138580	A00252:282:HW5LJDSX3:2:2264:26820:21856/1	60	-
chr12	50138583	50138584	A00252:282:HW5LJDSX3:3:1452:9245:32534/1	60	-
chr12	50138836	50138837	A00252:282:HW5LJDSX3:2:2322:16052:19774	60	-
chr12	50437502	50437503	A00252:282:HW5LJDSX3:1:1271:6036:11882/1	60	+
chr12	50519678	50519679	A00252:282:HW5LJDSX3:1:1102:28492:31454/1	60	+
chr12	50519679	50519680	A00252:282:HW5LJDSX3:3:1527:1154:15890	60	+
chr12	50649476	50649477	A00252:282:HW5LJDSX3:1:1456:25201:11788/1	60	-
chr12	50679844	50679845	A00252:282:HW5LJDSX3:3:1236:26865:33990	60	-
chr12	51119658	51119659	A00252:282:HW5LJDSX3:1:1110:9308:15421/1	60	+
chr12	51163897	51163898	A00252:282:HW5LJDSX3:1:1117:25681:15655/1	60	+
chr12	51380880	51380881	A00252:282:HW5LJDSX3:1:2424:29035:17237/1	60	-
chr12	51497674	51497675	A00252:282:HW5LJDSX3:1:2143:25518:34726	60	+
chr12	51967366	51967367	A00252:282:HW5LJDSX3:1:2615:24460:11976	60	-
chr12	52242164	52242165	A00252:282:HW5LJDSX3:2:2652:19470:35837/1	60	+
chr12	52596484	52596485	A00252:282:HW5LJDSX3:2:1242:14344:24925	60	-
chr12	52640371	52640372	A00252:282:HW5LJDSX3:1:1113:6244:1094/1	60	-
chr12	52672914	52672915	A00252:282:HW5LJDSX3:4:2314:23050:21183	60	-
chr12	52678083	52678084	A00252:282:HW5LJDSX3:2:1355:14109:35477/1	60	+
chr12	53359592	53359593	A00252:282:HW5LJDSX3:4:2415:7726:19570	60	-
chr12	53445603	53445604	A00252:282:HW5LJDSX3:1:1274:29713:1971/1	60	-
chr12	53454619	53454620	A00252:282:HW5LJDSX3:1:1353:19461:3881	60	-
chr12	54268479	54268480	A00252:282:HW5LJDSX3:1:1158:20980:29622/1	60	+
chr12	54272916	54272917	A00252:282:HW5LJDSX3:1:2226:27091:29434	60	-
chr12	54275908	54275909	A00252:282:HW5LJDSX3:2:1138:12906:1642/1	60	+
chr12	54321683	54321684	A00252:282:HW5LJDSX3:2:1372:20410:6934/1	60	+
chr12	54321684	54321685	A00252:282:HW5LJDSX3:2:2152:24786:6308/1	60	+
chr12	54467460	54467461	A00252:282:HW5LJDSX3:1:1117:24560:34820/1	60	+
chr12	54538594	54538595	A00252:282:HW5LJDSX3:1:1105:24379:36980/1	60	+
chr12	54538595	54538596	A00252:282:HW5LJDSX3:1:2130:27263:31892/1	60	+
chr12	54538596	54538597	A00252:282:HW5LJDSX3:3:1509:21757:9612/1	60	+
chr12	55325015	55325016	A00252:282:HW5LJDSX3:2:1376:11279:11757	60	+
chr12	55774946	55774947	A00252:282:HW5LJDSX3:4:2557:18177:19539	60	-
chr12	55803827	55803828	A00252:282:HW5LJDSX3:2:1230:27688:18411	60	-
chr12	56015256	56015257	A00252:282:HW5LJDSX3:3:1346:4743:11741	60	+
chr12	56177448	56177449	A00252:282:HW5LJDSX3:1:2370:16025:15593	60	+
chr12	56184896	56184897	A00252:282:HW5LJDSX3:1:1544:6668:12665	60	-
chr12	56250643	56250644	A00252:282:HW5LJDSX3:1:1124:3604:6042/1	60	+
chr12	56278117	56278118	A00252:282:HW5LJDSX3:1:2157:23529:36417/1	60	-
chr12	56318648	56318649	A00252:282:HW5LJDSX3:1:1144:10484:33927/1	60	+
chr12	56353485	56353486	A00252:282:HW5LJDSX3:1:1406:30065:16423/1	60	+
chr12	56417854	56417855	A00252:282:HW5LJDSX3:2:1607:24542:9799	60	-
chr12	56586218	56586219	A00252:282:HW5LJDSX3:2:1671:22010:15937/1	60	-
chr12	56615235	56615236	A00252:282:HW5LJDSX3:1:1108:22598:7968/1	60	+
chr12	56615236	56615237	A00252:282:HW5LJDSX3:3:2214:32723:25755	60	+
chr12	56615237	56615238	A00252:282:HW5LJDSX3:1:1465:21739:2722/1	60	+
chr12	56668164	56668165	A00252:282:HW5LJDSX3:2:2604:13160:27258	60	-
chr12	56672826	56672827	A00252:282:HW5LJDSX3:1:1255:12129:26005	60	-
chr12	56739624	56739625	A00252:282:HW5LJDSX3:1:1368:20130:21543	60	+
chr12	56739917	56739918	A00252:282:HW5LJDSX3:2:2342:9010:36135/1	60	-
chr12	57353291	57353292	A00252:282:HW5LJDSX3:4:1564:7672:21449	60	+
chr12	57508754	57508755	A00252:282:HW5LJDSX3:2:1146:31693:7780/1	60	+
chr12	57508755	57508756	A00252:282:HW5LJDSX3:3:2518:10936:19116	60	+
chr12	57704842	57704843	A00252:282:HW5LJDSX3:1:1127:24795:10802/1	60	-
chr12	57714902	57714903	A00252:282:HW5LJDSX3:1:1223:20754:19523/1	60	+
chr12	57714904	57714905	A00252:282:HW5LJDSX3:3:2430:11595:16063	60	+
chr12	58127523	58127524	A00252:282:HW5LJDSX3:4:2240:25880:18349	60	-
chr12	58759522	58759523	A00252:282:HW5LJDSX3:1:1147:8278:5149/1	60	+
chr12	59784401	59784402	A00252:282:HW5LJDSX3:2:1404:3803:33880/1	60	+
chr12	60841287	60841288	A00252:282:HW5LJDSX3:2:2146:27335:19805	60	+
chr12	61340733	61340734	A00252:282:HW5LJDSX3:2:1109:26015:31923/1	60	-
chr12	61340735	61340736	A00252:282:HW5LJDSX3:3:2302:19524:9846	60	-
chr12	62176172	62176173	A00252:282:HW5LJDSX3:1:2365:28438:5462	60	-
chr12	62349903	62349904	A00252:282:HW5LJDSX3:2:2164:7527:14215	60	+
chr12	62361431	62361432	A00252:282:HW5LJDSX3:2:2429:12707:36526	60	-
chr12	62491061	62491062	A00252:282:HW5LJDSX3:4:1104:23204:6887	60	+
chr12	62491062	62491063	A00252:282:HW5LJDSX3:4:2601:10628:5713	60	+
chr12	62561889	62561890	A00252:282:HW5LJDSX3:1:1102:11288:21512/1	60	+
chr12	62804200	62804201	A00252:282:HW5LJDSX3:2:1667:26576:18677	60	-
chr12	63028881	63028882	A00252:282:HW5LJDSX3:1:2204:14217:1658	60	-
chr12	63140561	63140562	A00252:282:HW5LJDSX3:4:1313:8811:6355/1	60	-
chr12	64382301	64382302	A00252:282:HW5LJDSX3:1:1104:3540:20776/1	60	+
chr12	64460991	64460992	A00252:282:HW5LJDSX3:1:1118:13530:12117	60	-
chr12	64467778	64467779	A00252:282:HW5LJDSX3:1:2134:14525:13745	60	-
chr12	64893477	64893478	A00252:282:HW5LJDSX3:1:2142:15347:23625	60	-
chr12	65237846	65237847	A00252:282:HW5LJDSX3:1:1344:6352:25864/1	60	+
chr12	65383933	65383934	A00252:282:HW5LJDSX3:3:2117:23945:36761/1	60	+
chr12	67052788	67052789	A00252:282:HW5LJDSX3:2:2405:25699:14904/1	60	+
chr12	68180454	68180455	A00252:282:HW5LJDSX3:4:2309:13503:2394/1	60	+
chr12	68825048	68825049	A00252:282:HW5LJDSX3:1:1674:18249:32283/1	60	-
chr12	69368161	69368162	A00252:282:HW5LJDSX3:1:2157:5403:35462	60	-
chr12	69401156	69401157	A00252:282:HW5LJDSX3:2:2103:8495:2738	60	-
chr12	69401157	69401158	A00252:282:HW5LJDSX3:1:1271:2266:14810/1	60	-
chr12	69784882	69784883	A00252:282:HW5LJDSX3:1:1146:25183:2895/1	60	+
chr12	69784884	69784885	A00252:282:HW5LJDSX3:1:2615:15808:15436	60	+
chr12	70275835	70275836	A00252:282:HW5LJDSX3:2:1643:8413:33066/1	60	-
chr12	70348133	70348134	A00252:282:HW5LJDSX3:1:1107:20781:16626/1	60	+
chr12	70351552	70351553	A00252:282:HW5LJDSX3:1:1402:19361:32049	60	-
chr12	71609119	71609120	A00252:282:HW5LJDSX3:1:1104:30861:3709/1	60	+
chr12	71609120	71609121	A00252:282:HW5LJDSX3:1:1361:24207:24032	60	+
chr12	71609121	71609122	A00252:282:HW5LJDSX3:3:2230:11035:19852/1	60	+
chr12	71610293	71610294	A00252:282:HW5LJDSX3:1:2230:16785:5854	60	+
chr12	71765783	71765784	A00252:282:HW5LJDSX3:1:1119:13367:1094/1	60	+
chr12	71765785	71765786	A00252:282:HW5LJDSX3:1:2334:10031:26506	60	+
chr12	72444383	72444384	A00252:282:HW5LJDSX3:1:1133:19822:33661/1	60	+
chr12	74488896	74488897	A00252:282:HW5LJDSX3:1:2320:6795:2268	60	+
chr12	74493408	74493409	A00252:282:HW5LJDSX3:1:1165:16414:14951/1	60	+
chr12	74501117	74501118	A00252:282:HW5LJDSX3:3:2542:27905:35446	60	-
chr12	74784462	74784463	A00252:282:HW5LJDSX3:1:1572:24704:11929	60	+
chr12	76067641	76067642	A00252:282:HW5LJDSX3:3:2233:7871:36448/1	60	-
chr12	76408074	76408075	A00252:282:HW5LJDSX3:3:1207:19786:34444/1	60	-
chr12	76416572	76416573	A00252:282:HW5LJDSX3:1:1239:17300:26099/1	60	+
chr12	76448175	76448176	A00252:282:HW5LJDSX3:1:1110:4463:1955/1	60	+
chr12	76448177	76448178	A00252:282:HW5LJDSX3:4:2424:15266:25927/1	60	+
chr12	76458630	76458631	A00252:282:HW5LJDSX3:1:1101:22290:18615/1	60	+
chr12	76458631	76458632	A00252:282:HW5LJDSX3:1:2472:23900:21746	60	+
chr12	77033179	77033180	A00252:282:HW5LJDSX3:1:1355:12680:33661	60	+
chr12	79236500	79236501	A00252:282:HW5LJDSX3:1:1106:20302:35524/1	60	+
chr12	79236501	79236502	A00252:282:HW5LJDSX3:1:2131:24596:6887	60	+
chr12	79297582	79297583	A00252:282:HW5LJDSX3:2:1527:12038:36338/1	60	-
chr12	79450627	79450628	A00252:282:HW5LJDSX3:4:2305:13801:37012	60	-
chr12	79599517	79599518	A00252:282:HW5LJDSX3:3:2441:1136:29387/1	60	+
chr12	79605023	79605024	A00252:282:HW5LJDSX3:1:2636:27841:20306	60	-
chr12	79631947	79631948	A00252:282:HW5LJDSX3:1:1309:7744:7889	60	-
chr12	79657613	79657614	A00252:282:HW5LJDSX3:2:2137:10954:3646/1	60	-
chr12	79808810	79808811	A00252:282:HW5LJDSX3:1:2413:4788:23563	60	-
chr12	82397622	82397623	A00252:282:HW5LJDSX3:1:1108:11143:24424/1	60	-
chr12	82739010	82739011	A00252:282:HW5LJDSX3:1:1202:6849:13730/1	60	+
chr12	82748613	82748614	A00252:282:HW5LJDSX3:4:2123:6804:29152	60	+
chr12	83048310	83048311	A00252:282:HW5LJDSX3:3:2328:8314:15045/1	60	-
chr12	87056023	87056024	A00252:282:HW5LJDSX3:1:1220:3477:5979	60	+
chr12	88067595	88067596	A00252:282:HW5LJDSX3:1:1174:16495:33317/1	60	-
chr12	88629388	88629389	A00252:282:HW5LJDSX3:1:2665:24306:21825/1	60	-
chr12	88629389	88629390	A00252:282:HW5LJDSX3:4:1451:30879:34178/1	60	-
chr12	89178817	89178818	A00252:282:HW5LJDSX3:2:2221:31024:36464	60	-
chr12	89207986	89207987	A00252:282:HW5LJDSX3:4:1126:7410:19899	60	-
chr12	89265528	89265529	A00252:282:HW5LJDSX3:1:2351:12834:18928	60	+
chr12	89284208	89284209	A00252:282:HW5LJDSX3:1:2153:11360:6793	60	-
chr12	89601932	89601933	A00252:282:HW5LJDSX3:1:2163:15058:8719/1	60	+
chr12	89675358	89675359	A00252:282:HW5LJDSX3:3:2541:13033:15233	60	+
chr12	92787296	92787297	A00252:282:HW5LJDSX3:1:2130:29577:19648	60	-
chr12	92809290	92809291	A00252:282:HW5LJDSX3:1:1118:11577:28338/1	60	+
chr12	92812305	92812306	A00252:282:HW5LJDSX3:1:1521:14479:35806/1	60	+
chr12	92836110	92836111	A00252:282:HW5LJDSX3:1:1162:8323:24361/1	60	-
chr12	92845641	92845642	A00252:282:HW5LJDSX3:4:1211:23701:34303	60	-
chr12	94368074	94368075	A00252:282:HW5LJDSX3:1:1136:13657:2973/1	60	+
chr12	94404953	94404954	A00252:282:HW5LJDSX3:1:1107:14299:29888/1	60	+
chr12	94944140	94944141	A00252:282:HW5LJDSX3:3:2611:13096:19507	60	-
chr12	95024337	95024338	A00252:282:HW5LJDSX3:2:2447:29812:6308	60	-
chr12	95261064	95261065	A00252:282:HW5LJDSX3:3:2514:13376:20619/1	60	-
chr12	95281940	95281941	A00252:282:HW5LJDSX3:1:2359:4173:28040	60	-
chr12	96284790	96284791	A00252:282:HW5LJDSX3:2:2219:6940:13041/1	60	+
chr12	96284791	96284792	A00252:282:HW5LJDSX3:2:2153:19786:4914	60	+
chr12	96307034	96307035	A00252:282:HW5LJDSX3:2:1213:26612:11537	60	+
chr12	96373435	96373436	A00252:282:HW5LJDSX3:3:1665:5050:23077/1	60	-
chr12	97493664	97493665	A00252:282:HW5LJDSX3:1:2101:28456:12383	60	+
chr12	98543615	98543616	A00252:282:HW5LJDSX3:1:1275:28049:24580	60	-
chr12	98633710	98633711	A00252:282:HW5LJDSX3:2:1165:16197:35462	60	-
chr12	98724387	98724388	A00252:282:HW5LJDSX3:2:2247:23475:5228/1	60	+
chr12	99986076	99986077	A00252:282:HW5LJDSX3:3:2430:6379:18302/1	60	-
chr12	100086617	100086618	A00252:282:HW5LJDSX3:1:1350:5538:1564/1	60	-
chr12	100132323	100132324	A00252:282:HW5LJDSX3:1:1677:16975:12195	60	+
chr12	100218379	100218380	A00252:282:HW5LJDSX3:4:1120:8947:12258/1	60	-
chr12	100254927	100254928	A00252:282:HW5LJDSX3:1:2201:17020:15154	60	-
chr12	100260306	100260307	A00252:282:HW5LJDSX3:3:2409:23185:27962	60	+
chr12	100527419	100527420	A00252:282:HW5LJDSX3:1:1253:24216:12900/1	60	+
chr12	101727846	101727847	A00252:282:HW5LJDSX3:1:1108:2040:10629/1	60	+
chr12	104082971	104082972	A00252:282:HW5LJDSX3:1:1635:6008:16908	60	-
chr12	104366830	104366831	A00252:282:HW5LJDSX3:2:2312:32922:35368	60	+
chr12	105114025	105114026	A00252:282:HW5LJDSX3:1:1108:26286:36057	60	-
chr12	105568563	105568564	A00252:282:HW5LJDSX3:1:1218:30680:4272/1	60	-
chr12	107028442	107028443	A00252:282:HW5LJDSX3:3:2631:2582:14262	60	-
chr12	108553518	108553519	A00252:282:HW5LJDSX3:1:1131:12219:15765/1	60	+
chr12	109059710	109059711	A00252:282:HW5LJDSX3:4:2316:25581:12665/1	60	+
chr12	109109613	109109614	A00252:282:HW5LJDSX3:4:1335:20003:29215/1	60	-
chr12	109570327	109570328	A00252:282:HW5LJDSX3:1:2131:28601:1454	60	+
chr12	109570328	109570329	A00252:282:HW5LJDSX3:1:1422:5683:22263/1	60	+
chr12	109574890	109574891	A00252:282:HW5LJDSX3:1:1101:15266:18223/1	60	+
chr12	110010054	110010055	A00252:282:HW5LJDSX3:3:1537:20419:16094	60	+
chr12	110010055	110010056	A00252:282:HW5LJDSX3:2:1255:16152:20572/1	60	+
chr12	110010079	110010080	A00252:282:HW5LJDSX3:4:2501:18349:34804	60	+
chr12	110026810	110026811	A00252:282:HW5LJDSX3:1:1104:13006:36072/1	60	+
chr12	110026811	110026812	A00252:282:HW5LJDSX3:2:1109:31485:5572/1	60	+
chr12	110026812	110026813	A00252:282:HW5LJDSX3:1:2614:29423:34350/1	60	+
chr12	110111102	110111103	A00252:282:HW5LJDSX3:1:2651:7663:25911	60	-
chr12	110163398	110163399	A00252:282:HW5LJDSX3:2:2165:27299:3208	60	-
chr12	110285850	110285851	A00252:282:HW5LJDSX3:1:1119:13774:5243/1	60	+
chr12	110285851	110285852	A00252:282:HW5LJDSX3:4:2463:28140:2440	60	+
chr12	110489368	110489369	A00252:282:HW5LJDSX3:1:1411:8413:3474	60	-
chr12	110710348	110710349	A00252:282:HW5LJDSX3:2:2173:8088:4319/1	60	+
chr12	111279984	111279985	A00252:282:HW5LJDSX3:4:1349:18964:7028/1	60	-
chr12	111290574	111290575	A00252:282:HW5LJDSX3:2:1111:10059:9831	60	+
chr12	111351677	111351678	A00252:282:HW5LJDSX3:2:2657:23647:15734/1	60	-
chr12	111739547	111739548	A00252:282:HW5LJDSX3:1:1573:7292:14747/1	60	-
chr12	111980565	111980566	A00252:282:HW5LJDSX3:1:1113:6985:18756/1	60	+
chr12	112321078	112321079	A00252:282:HW5LJDSX3:4:1529:23330:29935/1	60	+
chr12	112440412	112440413	A00252:282:HW5LJDSX3:3:1671:5276:11224/1	60	-
chr12	112448359	112448360	A00252:282:HW5LJDSX3:2:1572:1452:22670/1	60	+
chr12	113072943	113072944	A00252:282:HW5LJDSX3:2:2619:29767:30091	60	+
chr12	113346137	113346138	A00252:282:HW5LJDSX3:1:1675:3115:36448/1	60	-
chr12	114769210	114769211	A00252:282:HW5LJDSX3:2:1555:14615:21073	60	-
chr12	114771921	114771922	A00252:282:HW5LJDSX3:1:2156:19470:20744	60	+
chr12	114914978	114914979	A00252:282:HW5LJDSX3:3:1372:3233:7341	60	+
chr12	115921866	115921867	A00252:282:HW5LJDSX3:3:1223:26350:26396/1	60	-
chr12	116155961	116155962	A00252:282:HW5LJDSX3:2:1557:26657:36511/1	60	+
chr12	116242183	116242184	A00252:282:HW5LJDSX3:2:1527:29930:8359/1	60	-
chr12	116307493	116307494	A00252:282:HW5LJDSX3:1:2641:2763:27477/1	60	+
chr12	116714584	116714585	A00252:282:HW5LJDSX3:4:2628:17517:18740	60	-
chr12	116723420	116723421	A00252:282:HW5LJDSX3:1:1425:28637:32894/1	60	-
chr12	117271532	117271533	A00252:282:HW5LJDSX3:2:2626:22507:19085/1	60	+
chr12	118159843	118159844	A00252:282:HW5LJDSX3:3:1669:27642:5588	60	-
chr12	118242307	118242308	A00252:282:HW5LJDSX3:1:1170:26476:30906/1	60	-
chr12	118470822	118470823	A00252:282:HW5LJDSX3:1:1366:10221:14591/1	60	-
chr12	118531332	118531333	A00252:282:HW5LJDSX3:4:2110:30897:16517/1	60	+
chr12	119601429	119601430	A00252:282:HW5LJDSX3:2:1473:2808:9706/1	60	-
chr12	119851378	119851379	A00252:282:HW5LJDSX3:1:1164:26404:11115/1	60	-
chr12	120050622	120050623	A00252:282:HW5LJDSX3:1:2615:8666:13369/1	60	+
chr12	120141672	120141673	A00252:282:HW5LJDSX3:1:1126:25518:29747/1	60	+
chr12	120310706	120310707	A00252:282:HW5LJDSX3:3:1613:8486:19194	60	-
chr12	121340410	121340411	A00252:282:HW5LJDSX3:1:1104:3839:7889/1	60	+
chr12	121340412	121340413	A00252:282:HW5LJDSX3:1:2168:11577:2566	60	+
chr12	121517987	121517988	A00252:282:HW5LJDSX3:1:1522:7663:10629/1	60	+
chr12	121637072	121637073	A00252:282:HW5LJDSX3:3:2670:10484:4679	60	+
chr12	121722943	121722944	A00252:282:HW5LJDSX3:1:1148:20754:28166	60	-
chr12	121734756	121734757	A00252:282:HW5LJDSX3:3:2320:31548:29136	60	-
chr12	121772471	121772472	A00252:282:HW5LJDSX3:1:1658:12943:6183/1	60	+
chr12	122166260	122166261	A00252:282:HW5LJDSX3:1:2532:19208:9956	60	-
chr12	122241885	122241886	A00252:282:HW5LJDSX3:1:1140:10375:22842/1	60	+
chr12	122313722	122313723	A00252:282:HW5LJDSX3:1:2230:8449:27492/1	60	+
chr12	122313723	122313724	A00252:282:HW5LJDSX3:1:2615:25825:2628/1	60	+
chr12	122313726	122313727	A00252:282:HW5LJDSX3:2:2341:22688:30107/1	60	+
chr12	122313727	122313728	A00252:282:HW5LJDSX3:1:2438:10936:35900/1	60	+
chr12	122333181	122333182	A00252:282:HW5LJDSX3:3:1226:21522:2942/1	60	-
chr12	122407523	122407524	A00252:282:HW5LJDSX3:4:1319:25129:25160	60	-
chr12	122424158	122424159	A00252:282:HW5LJDSX3:4:1529:17282:12821/1	60	-
chr12	122472436	122472437	A00252:282:HW5LJDSX3:3:2150:5168:30107/1	60	-
chr12	122481585	122481586	A00252:282:HW5LJDSX3:1:1109:5177:16971/1	60	+
chr12	122520211	122520212	A00252:282:HW5LJDSX3:3:2540:16604:31031	60	-
chr12	122520213	122520214	A00252:282:HW5LJDSX3:1:2353:9842:16908	60	-
chr12	122584470	122584471	A00252:282:HW5LJDSX3:1:1211:26928:16626/1	60	-
chr12	122602278	122602279	A00252:282:HW5LJDSX3:1:1147:15194:23766	60	+
chr12	122602279	122602280	A00252:282:HW5LJDSX3:1:2130:8540:36260	60	+
chr12	122604087	122604088	A00252:282:HW5LJDSX3:1:1126:21567:31078/1	60	+
chr12	123135522	123135523	A00252:282:HW5LJDSX3:1:2207:11397:23296	60	-
chr12	123135523	123135524	A00252:282:HW5LJDSX3:1:1129:14950:29669	60	-
chr12	123159379	123159380	A00252:282:HW5LJDSX3:3:1362:20735:31829/1	60	+
chr12	123196569	123196570	A00252:282:HW5LJDSX3:3:1628:8947:13636/1	60	-
chr12	123196571	123196572	A00252:282:HW5LJDSX3:1:1312:18023:5243	60	-
chr12	123321840	123321841	A00252:282:HW5LJDSX3:3:2502:8757:6637	60	-
chr12	123325548	123325549	A00252:282:HW5LJDSX3:1:1122:18050:4883/1	60	+
chr12	123401865	123401866	A00252:282:HW5LJDSX3:1:1567:27769:31955/1	60	-
chr12	125040183	125040184	A00252:282:HW5LJDSX3:2:1257:5701:34914/1	60	+
chr12	125067692	125067693	A00252:282:HW5LJDSX3:1:1550:22173:28870	60	-
chr12	125075503	125075504	A00252:282:HW5LJDSX3:3:1243:5565:23156	60	+
chr12	126965028	126965029	A00252:282:HW5LJDSX3:1:1137:23167:25457/1	60	+
chr12	126965030	126965031	A00252:282:HW5LJDSX3:2:2337:4435:3568	60	+
chr12	129251976	129251977	A00252:282:HW5LJDSX3:1:2614:20537:29230/1	60	-
chr12	129251978	129251979	A00252:282:HW5LJDSX3:2:1268:6596:34835/1	60	-
chr12	129334101	129334102	A00252:282:HW5LJDSX3:1:2218:17580:20102	60	-
chr12	129467044	129467045	A00252:282:HW5LJDSX3:3:2640:2175:31156	60	-
chr12	129505103	129505104	A00252:282:HW5LJDSX3:1:1176:15212:8046/1	60	+
chr12	129505105	129505106	A00252:282:HW5LJDSX3:2:1601:12002:28948/1	60	+
chr12	129567257	129567258	A00252:282:HW5LJDSX3:1:1262:21305:8797/1	60	+
chr12	129574287	129574288	A00252:282:HW5LJDSX3:3:2110:29017:35524	60	-
chr12	129645442	129645443	A00252:282:HW5LJDSX3:1:1155:4490:10113	60	+
chr12	129758969	129758970	A00252:282:HW5LJDSX3:4:2609:17255:34695	60	+
chr12	130430848	130430849	A00252:282:HW5LJDSX3:2:1646:15157:8891	60	-
chr12	131983719	131983720	A00252:282:HW5LJDSX3:2:2409:16749:33348	60	-
chr12	132093105	132093106	A00252:282:HW5LJDSX3:3:1355:18123:10864	60	-
chr12	132126550	132126551	A00252:282:HW5LJDSX3:1:1624:10691:32628/1	60	-
chr12	132564771	132564772	A00252:282:HW5LJDSX3:3:1176:9607:1564	60	+
chr12	132650473	132650474	A00252:282:HW5LJDSX3:1:1276:19307:28447/1	60	+
chr12	132654891	132654892	A00252:282:HW5LJDSX3:3:2417:12066:32597/1	60	-
chr12	132654902	132654903	A00252:282:HW5LJDSX3:1:1157:26377:12446/1	60	+
chr12	132662562	132662563	A00252:282:HW5LJDSX3:3:1142:31403:19492	60	-
chr12	132667615	132667616	A00252:282:HW5LJDSX3:4:1410:24831:34914	60	-
chr12	132690455	132690456	A00252:282:HW5LJDSX3:1:1120:26350:2409/1	60	+
chr12	133092410	133092411	A00252:282:HW5LJDSX3:2:1165:29460:26835/1	60	+
chr12	133218539	133218540	A00252:282:HW5LJDSX3:1:1109:7003:10927	60	-
chr13	19700893	19700894	A00252:282:HW5LJDSX3:3:1157:31069:14779	60	+
chr13	19700894	19700895	A00252:282:HW5LJDSX3:2:2153:10710:16344	60	+
chr13	19740910	19740911	A00252:282:HW5LJDSX3:1:1625:26964:27868/1	60	-
chr13	20017991	20017992	A00252:282:HW5LJDSX3:1:1120:17987:15327/1	60	+
chr13	20027991	20027992	A00252:282:HW5LJDSX3:1:1110:13783:34037	60	-
chr13	20077669	20077670	A00252:282:HW5LJDSX3:1:1153:10230:4742/1	60	+
chr13	20136280	20136281	A00252:282:HW5LJDSX3:1:2360:30535:26256/1	60	+
chr13	20844496	20844497	A00252:282:HW5LJDSX3:1:1105:31485:11960/1	60	+
chr13	21142472	21142473	A00252:282:HW5LJDSX3:2:2478:3143:10567	60	+
chr13	21240158	21240159	A00252:282:HW5LJDSX3:1:1360:30662:5181/1	60	-
chr13	21403940	21403941	A00252:282:HW5LJDSX3:1:1638:21160:6104/1	60	+
chr13	21484485	21484486	A00252:282:HW5LJDSX3:4:1104:23158:29105	60	+
chr13	21558835	21558836	A00252:282:HW5LJDSX3:3:1150:21332:4210	60	+
chr13	23795068	23795069	A00252:282:HW5LJDSX3:1:2234:2781:26506/1	60	+
chr13	24271093	24271094	A00252:282:HW5LJDSX3:2:1449:16604:7420	60	-
chr13	24422543	24422544	A00252:282:HW5LJDSX3:2:2256:2058:10254	60	-
chr13	24422545	24422546	A00252:282:HW5LJDSX3:1:1106:21477:26005/1	60	-
chr13	24666250	24666251	A00252:282:HW5LJDSX3:1:2355:17427:33677/1	60	-
chr13	25337576	25337577	A00252:282:HW5LJDSX3:1:1115:16161:31266/1	60	-
chr13	25339186	25339187	A00252:282:HW5LJDSX3:1:1444:11008:19398	60	-
chr13	26380511	26380512	A00252:282:HW5LJDSX3:2:2340:25437:9533/1	60	+
chr13	26949335	26949336	A00252:282:HW5LJDSX3:1:2634:23556:28354/1	60	-
chr13	27099617	27099618	A00252:282:HW5LJDSX3:2:2229:31901:32659	60	+
chr13	27510973	27510974	A00252:282:HW5LJDSX3:4:2634:17626:33646/1	60	-
chr13	27594544	27594545	A00252:282:HW5LJDSX3:1:2650:6153:7576/1	60	-
chr13	27651753	27651754	A00252:282:HW5LJDSX3:1:2139:8558:16720	60	-
chr13	28183821	28183822	A00252:282:HW5LJDSX3:2:2152:21477:27946/1	60	-
chr13	28183823	28183824	A00252:282:HW5LJDSX3:1:1109:12057:23437/1	60	-
chr13	28307971	28307972	A00252:282:HW5LJDSX3:2:1172:26323:7185/1	60	+
chr13	28429885	28429886	A00252:282:HW5LJDSX3:1:1101:20645:20243/1	60	+
chr13	28429887	28429888	A00252:282:HW5LJDSX3:4:2601:3432:2550	60	+
chr13	30253958	30253959	A00252:282:HW5LJDSX3:1:2121:31114:4053	60	+
chr13	30275631	30275632	A00252:282:HW5LJDSX3:1:1110:10248:12727/1	60	+
chr13	30275633	30275634	A00252:282:HW5LJDSX3:1:1356:30526:13526/1	60	+
chr13	31142328	31142329	A00252:282:HW5LJDSX3:1:1152:9534:3944/1	60	+
chr13	31142330	31142331	A00252:282:HW5LJDSX3:3:2540:20898:32268/1	60	+
chr13	31147978	31147979	A00252:282:HW5LJDSX3:1:2302:29704:14638	60	-
chr13	32709509	32709510	A00252:282:HW5LJDSX3:1:1264:27254:30311	60	+
chr13	32746272	32746273	A00252:282:HW5LJDSX3:1:1143:26214:29450/1	60	+
chr13	32746274	32746275	A00252:282:HW5LJDSX3:1:1415:2989:14121/1	60	+
chr13	32746275	32746276	A00252:282:HW5LJDSX3:3:2122:15004:17206/1	60	+
chr13	34503520	34503521	A00252:282:HW5LJDSX3:1:1116:24379:33818/1	60	-
chr13	35097764	35097765	A00252:282:HW5LJDSX3:1:1335:12174:24142	60	+
chr13	35117083	35117084	A00252:282:HW5LJDSX3:1:1118:29830:4085	60	-
chr13	35226092	35226093	A00252:282:HW5LJDSX3:1:1141:27868:19413	60	+
chr13	36952278	36952279	A00252:282:HW5LJDSX3:1:1219:18683:29496	60	-
chr13	37046393	37046394	A00252:282:HW5LJDSX3:1:1113:10077:29465/1	60	+
chr13	37046394	37046395	A00252:282:HW5LJDSX3:1:1232:28881:8234	60	+
chr13	38334617	38334618	A00252:282:HW5LJDSX3:1:1405:20799:3662/1	60	-
chr13	38532371	38532372	A00252:282:HW5LJDSX3:1:1149:25418:18928/1	60	+
chr13	38532372	38532373	A00252:282:HW5LJDSX3:1:2656:26702:23907/1	60	+
chr13	39018249	39018250	A00252:282:HW5LJDSX3:1:1109:14823:23249/1	60	+
chr13	40992476	40992477	A00252:282:HW5LJDSX3:1:1120:10700:6183/1	60	+
chr13	40992477	40992478	A00252:282:HW5LJDSX3:3:1225:1407:36589/1	60	+
chr13	41318408	41318409	A00252:282:HW5LJDSX3:4:1202:28257:34147	60	+
chr13	41555872	41555873	A00252:282:HW5LJDSX3:3:1150:14461:17394	60	-
chr13	42307753	42307754	A00252:282:HW5LJDSX3:1:2652:32660:11490	60	+
chr13	42317979	42317980	A00252:282:HW5LJDSX3:1:1103:9127:21527/1	60	+
chr13	43506392	43506393	A00252:282:HW5LJDSX3:3:1420:8169:12101/1	60	+
chr13	44961637	44961638	A00252:282:HW5LJDSX3:1:1663:10827:8938/1	60	-
chr13	45153783	45153784	A00252:282:HW5LJDSX3:3:2535:23321:27571/1	60	+
chr13	45259280	45259281	A00252:282:HW5LJDSX3:4:1621:29360:14732/1	60	-
chr13	45964094	45964095	A00252:282:HW5LJDSX3:1:1169:14904:37043/1	60	+
chr13	46017264	46017265	A00252:282:HW5LJDSX3:1:1103:23014:17957/1	60	+
chr13	46017266	46017267	A00252:282:HW5LJDSX3:3:2518:30273:14027	60	+
chr13	46017267	46017268	A00252:282:HW5LJDSX3:3:1370:31792:26804/1	60	+
chr13	46020699	46020700	A00252:282:HW5LJDSX3:1:1113:15854:26850/1	60	+
chr13	46142325	46142326	A00252:282:HW5LJDSX3:2:1622:24496:2738/1	60	-
chr13	46691891	46691892	A00252:282:HW5LJDSX3:2:1153:19199:32236/1	60	-
chr13	47888927	47888928	A00252:282:HW5LJDSX3:1:2253:19388:14372	60	-
chr13	48098251	48098252	A00252:282:HW5LJDSX3:2:1444:26847:20149/1	60	+
chr13	48987476	48987477	A00252:282:HW5LJDSX3:1:1112:14470:22044/1	60	+
chr13	49191961	49191962	A00252:282:HW5LJDSX3:1:1175:29604:12211/1	60	+
chr13	49744659	49744660	A00252:282:HW5LJDSX3:1:1161:20130:2315/1	60	+
chr13	49744660	49744661	A00252:282:HW5LJDSX3:2:1633:23222:33692/1	60	+
chr13	49911642	49911643	A00252:282:HW5LJDSX3:4:2467:30689:27743/1	60	+
chr13	50113064	50113065	A00252:282:HW5LJDSX3:2:1466:13006:15812/1	60	-
chr13	50113066	50113067	A00252:282:HW5LJDSX3:3:2628:30825:2707	60	-
chr13	50467834	50467835	A00252:282:HW5LJDSX3:4:2363:11134:15702	60	+
chr13	51402336	51402337	A00252:282:HW5LJDSX3:2:1104:21477:1360	60	+
chr13	51565737	51565738	A00252:282:HW5LJDSX3:2:1278:18819:36683/1	60	-
chr13	51596124	51596125	A00252:282:HW5LJDSX3:1:1238:7600:1094	60	-
chr13	51668232	51668233	A00252:282:HW5LJDSX3:1:1372:26169:20979	60	-
chr13	52178738	52178739	A00252:282:HW5LJDSX3:1:1130:9399:14982	60	+
chr13	52422732	52422733	A00252:282:HW5LJDSX3:1:1105:7645:1642/1	60	+
chr13	52422733	52422734	A00252:282:HW5LJDSX3:3:2209:5990:14528	60	+
chr13	52422734	52422735	A00252:282:HW5LJDSX3:2:2153:20265:7842	60	+
chr13	52662051	52662052	A00252:282:HW5LJDSX3:1:1124:14615:14027/1	60	+
chr13	58375610	58375611	A00252:282:HW5LJDSX3:1:2475:15429:16250/1	60	-
chr13	58913171	58913172	A00252:282:HW5LJDSX3:1:1358:24496:13448	60	-
chr13	59185121	59185122	A00252:282:HW5LJDSX3:3:2246:2356:6355/1	60	-
chr13	59539838	59539839	A00252:282:HW5LJDSX3:1:1101:1172:25567/1	60	+
chr13	59539839	59539840	A00252:282:HW5LJDSX3:1:2131:15130:6464	60	+
chr13	59539840	59539841	A00252:282:HW5LJDSX3:1:2343:2392:23891/1	60	+
chr13	59539843	59539844	A00252:282:HW5LJDSX3:3:2542:15709:35430/1	60	+
chr13	59786365	59786366	A00252:282:HW5LJDSX3:1:2304:31765:2174	60	-
chr13	59894152	59894153	A00252:282:HW5LJDSX3:1:1605:6831:32487	60	-
chr13	59923061	59923062	A00252:282:HW5LJDSX3:2:2318:6162:16172	60	+
chr13	60686354	60686355	A00252:282:HW5LJDSX3:1:1112:21070:15092/1	60	+
chr13	62420763	62420764	A00252:282:HW5LJDSX3:1:1138:23023:25363	60	+
chr13	62701025	62701026	A00252:282:HW5LJDSX3:1:1339:16486:5650/1	60	+
chr13	63112031	63112032	A00252:282:HW5LJDSX3:1:1118:10908:3850/1	60	+
chr13	63253974	63253975	A00252:282:HW5LJDSX3:3:2611:28266:6856	60	+
chr13	63623899	63623900	A00252:282:HW5LJDSX3:1:1516:26838:5447/1	60	+
chr13	63884377	63884378	A00252:282:HW5LJDSX3:1:1111:8377:12900/1	60	+
chr13	63884379	63884380	A00252:282:HW5LJDSX3:3:2541:17309:5854	60	+
chr13	64015461	64015462	A00252:282:HW5LJDSX3:1:1264:11315:31203/1	60	-
chr13	64058303	64058304	A00252:282:HW5LJDSX3:2:2510:16495:15718	60	+
chr13	64174073	64174074	A00252:282:HW5LJDSX3:1:1606:24117:31297/1	60	+
chr13	64586928	64586929	A00252:282:HW5LJDSX3:1:1144:23746:12085/1	60	+
chr13	64689002	64689003	A00252:282:HW5LJDSX3:1:1161:27597:22294/1	60	+
chr13	64720806	64720807	A00252:282:HW5LJDSX3:1:2104:30752:11287/1	60	-
chr13	64723696	64723697	A00252:282:HW5LJDSX3:2:2151:9281:29309	60	-
chr13	65857495	65857496	A00252:282:HW5LJDSX3:3:2329:10764:24674	60	-
chr13	66380685	66380686	A00252:282:HW5LJDSX3:1:2126:9787:9893	60	+
chr13	66757072	66757073	A00252:282:HW5LJDSX3:4:1575:28212:15436/1	60	+
chr13	67078773	67078774	A00252:282:HW5LJDSX3:1:1108:16369:20791/1	60	+
chr13	67330592	67330593	A00252:282:HW5LJDSX3:1:1128:24632:2660/1	60	-
chr13	67351730	67351731	A00252:282:HW5LJDSX3:1:1108:24650:28494/1	60	+
chr13	67432597	67432598	A00252:282:HW5LJDSX3:1:2434:19542:26224/1	60	+
chr13	67488341	67488342	A00252:282:HW5LJDSX3:2:2309:22697:13369	60	-
chr13	67750998	67750999	A00252:282:HW5LJDSX3:3:1109:11288:7138	60	-
chr13	67854014	67854015	A00252:282:HW5LJDSX3:2:2235:28700:16877	60	+
chr13	68212178	68212179	A00252:282:HW5LJDSX3:2:1246:4517:31328	60	+
chr13	68441367	68441368	A00252:282:HW5LJDSX3:1:1104:19126:12633/1	60	+
chr13	68501892	68501893	A00252:282:HW5LJDSX3:3:2646:31711:11412	60	-
chr13	68516231	68516232	A00252:282:HW5LJDSX3:1:1124:27100:15076/1	60	+
chr13	68516232	68516233	A00252:282:HW5LJDSX3:3:2408:5584:33802	60	+
chr13	69038150	69038151	A00252:282:HW5LJDSX3:1:1506:28736:7169	60	+
chr13	69038151	69038152	A00252:282:HW5LJDSX3:1:2134:1479:1767	60	+
chr13	69095859	69095860	A00252:282:HW5LJDSX3:1:1347:20491:17065	60	-
chr13	69143362	69143363	A00252:282:HW5LJDSX3:2:1519:20618:24549/1	60	+
chr13	69304729	69304730	A00252:282:HW5LJDSX3:1:2507:8992:10802	60	-
chr13	70085665	70085666	A00252:282:HW5LJDSX3:4:2237:29008:36761/1	60	-
chr13	71677493	71677494	A00252:282:HW5LJDSX3:1:1408:11930:9752	60	+
chr13	71702692	71702693	A00252:282:HW5LJDSX3:3:1147:8232:8672	60	+
chr13	71741811	71741812	A00252:282:HW5LJDSX3:1:2462:17445:31078	60	-
chr13	71802326	71802327	A00252:282:HW5LJDSX3:3:1517:25310:29011	60	-
chr13	71821415	71821416	A00252:282:HW5LJDSX3:1:2515:24641:20243/1	60	-
chr13	71935957	71935958	A00252:282:HW5LJDSX3:1:1112:27814:13244/1	60	+
[truncated: 5,693 more rows]
