# Supplementary material for: HIV-1 capsid stability enables inositol phosphate-independent infection of target cells and promotes integration into genes
Source: PLoS Pathog. 2023 Jun 2;19(6):e1011423. doi: 10.1371/journal.ppat.1011423 (PMC10266667; doi:10.1371/journal.ppat.1011423)
Supplement: S2 Data — (TAR.GZ) [file ppat.1011423.s013.tar.gz › CEM_WT_B/CA_R167A/Unique_hg38_integration_sites/7442-GS-9.bed]

chr1	108916	108917	A00758:247:H2MVHDSX3:4:2374:4752:8782/1	60	+
chr1	737726	737727	A00758:247:H2MVHDSX3:1:1102:10791:7529/1	60	-
chr1	783698	783699	A00758:247:H2MVHDSX3:1:1548:11731:7905/1	60	-
chr1	804086	804087	A00758:247:H2MVHDSX3:1:2168:13232:7122/1	60	+
chr1	804967	804968	A00758:247:H2MVHDSX3:1:2657:8178:30029/1	60	+
chr1	805266	805267	A00758:247:H2MVHDSX3:1:1168:28103:28902/1	60	+
chr1	806416	806417	A00758:247:H2MVHDSX3:1:2432:4481:5932	60	-
chr1	809491	809492	A00758:247:H2MVHDSX3:2:1415:10601:31156	60	+
chr1	809690	809691	A00758:247:H2MVHDSX3:3:1270:4842:16016	60	-
chr1	809692	809693	A00758:247:H2MVHDSX3:1:1338:15646:19633	60	-
chr1	837436	837437	A00758:247:H2MVHDSX3:1:2115:1931:36996/1	60	+
chr1	838790	838791	A00758:247:H2MVHDSX3:2:2273:3423:16470	60	-
chr1	840354	840355	A00758:247:H2MVHDSX3:1:1108:10981:19758/1	60	+
chr1	843077	843078	A00758:247:H2MVHDSX3:1:1165:27462:26819/1	60	+
chr1	849687	849688	A00758:247:H2MVHDSX3:4:2228:32371:4351/1	60	+
chr1	851155	851156	A00758:247:H2MVHDSX3:4:2475:1108:30467/1	60	+
chr1	853703	853704	A00758:247:H2MVHDSX3:1:1154:4797:20165	60	+
chr1	903407	903408	A00758:247:H2MVHDSX3:1:1370:19931:15154/1	60	+
chr1	903861	903862	A00758:247:H2MVHDSX3:1:1117:13964:22921/1	60	+
chr1	903862	903863	A00758:247:H2MVHDSX3:3:2443:4896:4805	60	+
chr1	903863	903864	A00758:247:H2MVHDSX3:3:2465:8947:13980	60	+
chr1	903865	903866	A00758:247:H2MVHDSX3:3:2374:23167:18975	60	+
chr1	957671	957672	A00758:247:H2MVHDSX3:1:1118:17309:7357/1	60	+
chr1	957676	957677	A00758:247:H2MVHDSX3:3:2174:27977:14058	60	+
chr1	1215895	1215896	A00758:247:H2MVHDSX3:3:2249:2862:7921	60	-
chr1	1222640	1222641	A00758:247:H2MVHDSX3:1:1133:29640:3756	60	-
chr1	1230935	1230936	A00758:247:H2MVHDSX3:1:1148:19578:13072	60	+
chr1	1262965	1262966	A00758:247:H2MVHDSX3:1:1310:14127:20447/1	60	+
chr1	1263517	1263518	A00758:247:H2MVHDSX3:1:1153:1199:22858/1	60	+
chr1	1264149	1264150	A00758:247:H2MVHDSX3:1:1104:3857:14309	60	+
chr1	1265453	1265454	A00758:247:H2MVHDSX3:1:1171:5321:24048/1	60	-
chr1	1266030	1266031	A00758:247:H2MVHDSX3:1:2173:10050:20713	60	-
chr1	1266539	1266540	A00758:247:H2MVHDSX3:3:1604:8630:17065	60	-
chr1	1270262	1270263	A00758:247:H2MVHDSX3:1:1527:15040:18709/1	60	-
chr1	1314374	1314375	A00758:247:H2MVHDSX3:1:1131:29324:6464	60	-
chr1	1315930	1315931	A00758:247:H2MVHDSX3:4:1455:1298:9471/1	60	+
chr1	1318234	1318235	A00758:247:H2MVHDSX3:1:1215:3658:30029	60	-
chr1	1318557	1318558	A00758:247:H2MVHDSX3:1:2551:10502:11976	60	-
chr1	1318561	1318562	A00758:247:H2MVHDSX3:1:2341:4824:32894/1	60	+
chr1	1318693	1318694	A00758:247:H2MVHDSX3:1:1204:7545:25676/1	60	-
chr1	1385574	1385575	A00758:247:H2MVHDSX3:4:1338:7355:7404	60	+
chr1	1385618	1385619	A00758:247:H2MVHDSX3:4:1338:7301:7780/1	60	+
chr1	1388411	1388412	A00758:247:H2MVHDSX3:2:1473:32551:26021	60	-
chr1	1390208	1390209	A00758:247:H2MVHDSX3:1:1326:8594:6668	60	-
chr1	1391114	1391115	A00758:247:H2MVHDSX3:4:1669:27172:19961/1	60	-
chr1	1391218	1391219	A00758:247:H2MVHDSX3:3:1232:12491:36464	60	+
chr1	1391813	1391814	A00758:247:H2MVHDSX3:3:1575:12029:33943	60	-
chr1	1392572	1392573	A00758:247:H2MVHDSX3:1:1112:19144:10160/1	60	+
chr1	1392674	1392675	A00758:247:H2MVHDSX3:1:1104:5430:5447/1	60	+
chr1	1392817	1392818	A00758:247:H2MVHDSX3:1:1210:8965:6151/1	60	+
chr1	1393444	1393445	A00758:247:H2MVHDSX3:1:1114:29586:17722/1	60	+
chr1	1395103	1395104	A00758:247:H2MVHDSX3:1:1661:31277:16830/1	60	+
chr1	1395217	1395218	A00758:247:H2MVHDSX3:1:1132:14190:29199	60	+
chr1	1395673	1395674	A00758:247:H2MVHDSX3:1:1102:9959:31140/1	60	-
chr1	1395851	1395852	A00758:247:H2MVHDSX3:1:1416:3974:27539/1	60	+
chr1	1401657	1401658	A00758:247:H2MVHDSX3:3:2373:21920:30248	60	-
chr1	1484457	1484458	A00758:247:H2MVHDSX3:1:1107:17146:10144/1	60	+
chr1	1522728	1522729	A00758:247:H2MVHDSX3:3:2244:24876:23500	60	+
chr1	1568746	1568747	A00758:247:H2MVHDSX3:1:1121:25509:12915	60	-
chr1	1570572	1570573	A00758:247:H2MVHDSX3:4:1338:11162:23672/1	60	-
chr1	1572972	1572973	A00758:247:H2MVHDSX3:1:2458:3215:2832/1	60	-
chr1	1649896	1649897	A00758:247:H2MVHDSX3:1:1513:11722:1376/1	60	+
chr1	1649897	1649898	A00758:247:H2MVHDSX3:2:1644:1072:20635	60	+
chr1	1650629	1650630	A00758:247:H2MVHDSX3:1:1567:17436:12148/1	60	+
chr1	1653770	1653771	A00758:247:H2MVHDSX3:4:2342:22110:23657/1	60	+
chr1	1655074	1655075	A00758:247:H2MVHDSX3:1:1115:4218:6198	60	-
chr1	1684908	1684909	A00758:247:H2MVHDSX3:1:1575:17345:1313	60	-
chr1	1719558	1719559	A00758:247:H2MVHDSX3:1:1105:20663:33959/1	60	+
chr1	1721414	1721415	A00758:247:H2MVHDSX3:4:2341:10601:25833	60	-
chr1	1768106	1768107	A00758:247:H2MVHDSX3:1:1110:20672:28995/1	60	-
chr1	1821138	1821139	A00758:247:H2MVHDSX3:1:1262:31042:13636	60	-
chr1	1821284	1821285	A00758:247:H2MVHDSX3:2:2166:6940:19805	60	-
chr1	1823284	1823285	A00758:247:H2MVHDSX3:4:1233:11026:2613/1	60	+
chr1	1823292	1823293	A00758:247:H2MVHDSX3:1:1206:20148:10050/1	60	+
chr1	1823618	1823619	A00758:247:H2MVHDSX3:1:1213:14091:23422/1	60	-
chr1	1823781	1823782	A00758:247:H2MVHDSX3:2:1248:5927:24940	60	-
chr1	1823940	1823941	A00758:247:H2MVHDSX3:3:2114:25283:18317	60	+
chr1	1824797	1824798	A00758:247:H2MVHDSX3:1:1655:25003:36777	60	-
chr1	1825346	1825347	A00758:247:H2MVHDSX3:1:1132:17743:28776/1	60	+
chr1	1830091	1830092	A00758:247:H2MVHDSX3:1:1210:31756:8359/1	60	+
chr1	1832364	1832365	A00758:247:H2MVHDSX3:1:1101:20148:33536/1	60	-
chr1	1836621	1836622	A00758:247:H2MVHDSX3:1:1423:32117:22858	60	-
chr1	1853599	1853600	A00758:247:H2MVHDSX3:1:1254:12509:13197/1	60	-
chr1	1877904	1877905	A00758:247:H2MVHDSX3:1:1634:5656:30232/1	60	+
chr1	1883828	1883829	A00758:247:H2MVHDSX3:1:1658:31340:14528	60	-
chr1	2186909	2186910	A00758:247:H2MVHDSX3:3:2358:3595:27884	60	-
chr1	2396930	2396931	A00758:247:H2MVHDSX3:1:1133:17888:4914/1	60	-
chr1	2398169	2398170	A00758:247:H2MVHDSX3:1:1146:24135:20588/1	60	-
chr1	3057809	3057810	A00758:247:H2MVHDSX3:1:2443:17879:27445/1	60	+
chr1	3635618	3635619	A00758:247:H2MVHDSX3:1:1113:7645:31548/1	60	+
chr1	4163972	4163973	A00758:247:H2MVHDSX3:1:1107:32172:8766/1	60	+
chr1	4217847	4217848	A00758:247:H2MVHDSX3:3:2326:24126:6261	60	+
chr1	6196395	6196396	A00758:247:H2MVHDSX3:1:1136:9516:4038	60	-
chr1	6377076	6377077	A00758:247:H2MVHDSX3:2:1540:28176:14685	60	+
chr1	6389682	6389683	A00758:247:H2MVHDSX3:1:1535:32009:21042/1	60	+
chr1	6749859	6749860	A00758:247:H2MVHDSX3:1:1142:14696:23312/1	60	+
chr1	6821388	6821389	A00758:247:H2MVHDSX3:3:2368:25880:16814	60	-
chr1	6825781	6825782	A00758:247:H2MVHDSX3:1:1170:12364:26224/1	60	+
chr1	6826143	6826144	A00758:247:H2MVHDSX3:1:2312:10954:30170	60	+
chr1	6835426	6835427	A00758:247:H2MVHDSX3:4:2246:5122:7106/1	60	+
chr1	8193272	8193273	A00758:247:H2MVHDSX3:1:1357:1949:6089/1	60	-
chr1	8409148	8409149	A00758:247:H2MVHDSX3:1:2253:17065:21183	60	-
chr1	8465301	8465302	A00758:247:H2MVHDSX3:1:1254:25238:31548/1	60	+
chr1	8571239	8571240	A00758:247:H2MVHDSX3:1:1149:7075:33129/1	60	-
chr1	8581621	8581622	A00758:247:H2MVHDSX3:1:1532:16920:34334/1	60	+
chr1	8608386	8608387	A00758:247:H2MVHDSX3:4:2608:15266:18912	60	-
chr1	8614748	8614749	A00758:247:H2MVHDSX3:1:1304:24777:26365/1	60	+
chr1	8614768	8614769	A00758:247:H2MVHDSX3:1:1304:13268:20306/1	60	+
chr1	8620085	8620086	A00758:247:H2MVHDSX3:1:1315:26892:31970/1	60	+
chr1	8642133	8642134	A00758:247:H2MVHDSX3:4:1624:14787:25817/1	60	-
chr1	8642298	8642299	A00758:247:H2MVHDSX3:1:1133:13874:5697/1	60	+
chr1	8656301	8656302	A00758:247:H2MVHDSX3:4:2443:29351:35822	60	-
chr1	8876124	8876125	A00758:247:H2MVHDSX3:1:2173:21938:16814/1	60	-
chr1	8998254	8998255	A00758:247:H2MVHDSX3:3:1501:14317:11757	60	-
chr1	9005634	9005635	A00758:247:H2MVHDSX3:4:1675:8892:3521/1	60	-
chr1	9564529	9564530	A00758:247:H2MVHDSX3:1:1150:32461:22169/1	60	+
chr1	9571655	9571656	A00758:247:H2MVHDSX3:1:2169:20437:30499/1	60	+
chr1	9658896	9658897	A00758:247:H2MVHDSX3:2:2650:4029:26318	60	+
chr1	9666142	9666143	A00758:247:H2MVHDSX3:2:1160:24505:33786	60	+
chr1	9743011	9743012	A00758:247:H2MVHDSX3:1:1415:26603:31814	60	-
chr1	9750014	9750015	A00758:247:H2MVHDSX3:1:1113:23095:19257/1	60	+
chr1	9750016	9750017	A00758:247:H2MVHDSX3:3:1270:7148:13651	60	+
chr1	9795215	9795216	A00758:247:H2MVHDSX3:1:2603:8377:26710/1	60	+
chr1	9819819	9819820	A00758:247:H2MVHDSX3:1:1416:11957:36198/1	60	-
chr1	9926109	9926110	A00758:247:H2MVHDSX3:1:1122:31367:3646/1	60	+
chr1	9935239	9935240	A00758:247:H2MVHDSX3:1:1455:28556:22388	60	-
chr1	10124762	10124763	A00758:247:H2MVHDSX3:1:1124:8820:7842/1	60	+
chr1	10280138	10280139	A00758:247:H2MVHDSX3:1:1125:15347:3458/1	60	-
chr1	10283614	10283615	A00758:247:H2MVHDSX3:1:1130:30346:4883/1	60	+
chr1	10300202	10300203	A00758:247:H2MVHDSX3:3:2619:29559:36558	60	-
chr1	10331209	10331210	A00758:247:H2MVHDSX3:1:1160:22227:27336/1	60	-
chr1	10348015	10348016	A00758:247:H2MVHDSX3:1:2504:16622:16125/1	60	+
chr1	10360278	10360279	A00758:247:H2MVHDSX3:2:2640:31412:15154	60	-
chr1	10499949	10499950	A00758:247:H2MVHDSX3:1:2669:7283:19993	60	-
chr1	10540334	10540335	A00758:247:H2MVHDSX3:1:2124:8223:35180/1	60	-
chr1	10569818	10569819	A00758:247:H2MVHDSX3:1:1426:7039:27492/1	60	+
chr1	10608504	10608505	A00758:247:H2MVHDSX3:1:1658:28221:24471/1	60	-
chr1	10721734	10721735	A00758:247:H2MVHDSX3:1:1167:26648:23469/1	60	+
chr1	10721738	10721739	A00758:247:H2MVHDSX3:1:1109:32226:29872/1	60	+
chr1	11023685	11023686	A00758:247:H2MVHDSX3:1:2251:2049:21668/1	60	+
chr1	11023686	11023687	A00758:247:H2MVHDSX3:4:2538:30581:33786	60	+
chr1	11085466	11085467	A00758:247:H2MVHDSX3:2:2446:10610:15170	60	-
chr1	11144928	11144929	A00758:247:H2MVHDSX3:1:1277:27579:12336/1	60	-
chr1	11167878	11167879	A00758:247:H2MVHDSX3:1:1260:10366:18850	60	+
chr1	11185849	11185850	A00758:247:H2MVHDSX3:3:2565:8865:5071	60	+
chr1	11199252	11199253	A00758:247:H2MVHDSX3:1:1464:31114:28886/1	60	+
chr1	11210621	11210622	A00758:247:H2MVHDSX3:1:1336:22978:15515/1	60	-
chr1	11222440	11222441	A00758:247:H2MVHDSX3:1:1636:27362:9298	60	-
chr1	11222441	11222442	A00758:247:H2MVHDSX3:1:1205:2663:29215	60	-
chr1	11225200	11225201	A00758:247:H2MVHDSX3:1:1655:18466:13745	60	-
chr1	11409615	11409616	A00758:247:H2MVHDSX3:2:2161:32407:25676	60	+
chr1	11711021	11711022	A00758:247:H2MVHDSX3:1:1105:16025:30436	60	+
chr1	11923028	11923029	A00758:247:H2MVHDSX3:1:1107:8675:16892	60	+
chr1	12289171	12289172	A00758:247:H2MVHDSX3:1:1119:9923:34522	60	+
chr1	12290282	12290283	A00758:247:H2MVHDSX3:1:1111:25988:2253/1	60	+
chr1	12302956	12302957	A00758:247:H2MVHDSX3:1:1109:10429:33301/1	60	+
chr1	12339552	12339553	A00758:247:H2MVHDSX3:1:2102:11162:34194/1	60	-
chr1	12343591	12343592	A00758:247:H2MVHDSX3:1:1658:24795:31876/1	60	+
chr1	12364692	12364693	A00758:247:H2MVHDSX3:1:1178:2456:14293/1	60	+
chr1	12366417	12366418	A00758:247:H2MVHDSX3:4:2129:27172:21057/1	60	+
chr1	12373335	12373336	A00758:247:H2MVHDSX3:4:1256:12915:31501/1	60	+
chr1	12420628	12420629	A00758:247:H2MVHDSX3:1:1211:31448:2127/1	60	+
chr1	12450888	12450889	A00758:247:H2MVHDSX3:1:1116:4906:25300/1	60	+
chr1	12469282	12469283	A00758:247:H2MVHDSX3:1:2168:29713:6543/1	60	-
chr1	12473756	12473757	A00758:247:H2MVHDSX3:4:2210:6668:28667	60	-
chr1	12494346	12494347	A00758:247:H2MVHDSX3:1:1106:19253:15170/1	60	+
chr1	13711299	13711300	A00758:247:H2MVHDSX3:2:2670:11595:28056	60	-
chr1	13734423	13734424	A00758:247:H2MVHDSX3:1:2109:13982:3568/1	60	+
chr1	13746515	13746516	A00758:247:H2MVHDSX3:4:1509:13187:8547/1	60	-
chr1	13857353	13857354	A00758:247:H2MVHDSX3:1:1117:21242:9627/1	60	-
chr1	13857354	13857355	A00758:247:H2MVHDSX3:1:1345:16803:13996/1	60	-
chr1	13933424	13933425	A00758:247:H2MVHDSX3:1:2101:1606:35712	60	-
chr1	14222707	14222708	A00758:247:H2MVHDSX3:1:1320:3197:33458/1	60	+
chr1	14405722	14405723	A00758:247:H2MVHDSX3:1:1273:32642:32534/1	60	-
chr1	14405724	14405725	A00758:247:H2MVHDSX3:3:1310:29785:33285	60	-
chr1	14459432	14459433	A00758:247:H2MVHDSX3:1:1103:4526:35039/1	60	+
chr1	14867267	14867268	A00758:247:H2MVHDSX3:1:2632:15519:2315	60	+
chr1	15359619	15359620	A00758:247:H2MVHDSX3:1:2230:16414:2425	60	-
chr1	15508757	15508758	A00758:247:H2MVHDSX3:1:2412:9281:35446/1	60	+
chr1	15558809	15558810	A00758:247:H2MVHDSX3:1:1140:9724:12446/1	60	+
chr1	15637941	15637942	A00758:247:H2MVHDSX3:1:1149:28546:33051/1	60	+
chr1	15693176	15693177	A00758:247:H2MVHDSX3:2:2378:4896:33614	60	+
chr1	15851450	15851451	A00758:247:H2MVHDSX3:1:1108:7003:29309/1	60	-
chr1	15871896	15871897	A00758:247:H2MVHDSX3:1:1678:11885:31250/1	60	-
chr1	15885651	15885652	A00758:247:H2MVHDSX3:3:1270:28275:24596	60	-
chr1	15900942	15900943	A00758:247:H2MVHDSX3:1:1236:4146:6981/1	60	+
chr1	15904983	15904984	A00758:247:H2MVHDSX3:2:2675:24370:6903	60	-
chr1	15918409	15918410	A00758:247:H2MVHDSX3:2:2330:25310:14857	60	-
chr1	15920626	15920627	A00758:247:H2MVHDSX3:1:2478:9796:25473	60	-
chr1	15921154	15921155	A00758:247:H2MVHDSX3:1:1111:23375:11694/1	60	+
chr1	15926572	15926573	A00758:247:H2MVHDSX3:1:1220:20880:17018	60	-
chr1	16268347	16268348	A00758:247:H2MVHDSX3:1:1674:11695:20870/1	60	+
chr1	16325268	16325269	A00758:247:H2MVHDSX3:1:1548:12680:10144/1	60	+
chr1	19099795	19099796	A00758:247:H2MVHDSX3:1:1101:16785:9768/1	60	+
chr1	19105369	19105370	A00758:247:H2MVHDSX3:1:1127:7518:32894/1	60	+
chr1	19128969	19128970	A00758:247:H2MVHDSX3:1:1342:9507:36057	60	-
chr1	19131645	19131646	A00758:247:H2MVHDSX3:1:1313:10710:26428/1	60	-
chr1	19139703	19139704	A00758:247:H2MVHDSX3:4:1260:30852:5509/1	60	+
chr1	19198067	19198068	A00758:247:H2MVHDSX3:1:1125:20880:23437/1	60	+
chr1	19202452	19202453	A00758:247:H2MVHDSX3:1:2566:22191:24925/1	60	-
chr1	19428858	19428859	A00758:247:H2MVHDSX3:3:2374:8703:3004	60	-
chr1	19428860	19428861	A00758:247:H2MVHDSX3:1:1159:13774:33364/1	60	-
chr1	19439956	19439957	A00758:247:H2MVHDSX3:1:1470:17246:24314/1	60	+
chr1	19457460	19457461	A00758:247:H2MVHDSX3:3:2604:12174:35916	60	+
chr1	19580915	19580916	A00758:247:H2MVHDSX3:2:1345:13865:31767	60	-
chr1	19599950	19599951	A00758:247:H2MVHDSX3:1:1151:9146:33646/1	60	+
chr1	19836005	19836006	A00758:247:H2MVHDSX3:2:1657:20139:3051	60	-
chr1	20842558	20842559	A00758:247:H2MVHDSX3:4:1274:29306:10066/1	60	+
chr1	20846298	20846299	A00758:247:H2MVHDSX3:1:1162:29170:19382	60	-
chr1	20887902	20887903	A00758:247:H2MVHDSX3:3:2521:30400:23860	60	-
chr1	20914279	20914280	A00758:247:H2MVHDSX3:1:1142:19660:32221/1	60	+
chr1	20919822	20919823	A00758:247:H2MVHDSX3:2:2564:13232:21590	60	-
chr1	20919959	20919960	A00758:247:H2MVHDSX3:1:1177:4065:1767/1	60	-
chr1	20951963	20951964	A00758:247:H2MVHDSX3:1:1304:26756:1986/1	60	-
chr1	20959650	20959651	A00758:247:H2MVHDSX3:1:1624:16459:35790/1	60	-
chr1	20980307	20980308	A00758:247:H2MVHDSX3:4:1514:32615:20650/1	60	+
chr1	20993203	20993204	A00758:247:H2MVHDSX3:1:1118:11315:11193/1	60	+
chr1	20996407	20996408	A00758:247:H2MVHDSX3:1:1112:14452:18411/1	60	+
chr1	21005978	21005979	A00758:247:H2MVHDSX3:1:1108:19596:10723/1	60	+
chr1	21042596	21042597	A00758:247:H2MVHDSX3:1:1115:26549:34914/1	60	+
chr1	21057889	21057890	A00758:247:H2MVHDSX3:1:1538:27986:6809/1	60	-
chr1	21057975	21057976	A00758:247:H2MVHDSX3:4:2245:5900:35916/1	60	+
chr1	21085558	21085559	A00758:247:H2MVHDSX3:1:1112:29035:8218/1	60	+
chr1	21085559	21085560	A00758:247:H2MVHDSX3:2:1465:13621:10457	60	+
chr1	21085560	21085561	A00758:247:H2MVHDSX3:3:1649:25409:16501	60	+
chr1	21089659	21089660	A00758:247:H2MVHDSX3:4:1434:26368:6887	60	-
chr1	21382712	21382713	A00758:247:H2MVHDSX3:1:2659:4860:13510/1	60	-
chr1	21638433	21638434	A00758:247:H2MVHDSX3:2:1657:2257:32049	60	+
chr1	21688098	21688099	A00758:247:H2MVHDSX3:1:1431:9444:30217/1	60	-
chr1	21722793	21722794	A00758:247:H2MVHDSX3:1:1422:28221:15201	60	-
chr1	21814091	21814092	A00758:247:H2MVHDSX3:1:1416:16550:5008/1	60	+
chr1	22024782	22024783	A00758:247:H2MVHDSX3:4:2327:10131:19194/1	60	-
chr1	22455592	22455593	A00758:247:H2MVHDSX3:1:1636:19208:2190/1	60	-
chr1	22487785	22487786	A00758:247:H2MVHDSX3:1:1119:17698:22748/1	60	+
chr1	22492995	22492996	A00758:247:H2MVHDSX3:1:1331:3839:16438/1	60	+
chr1	23032704	23032705	A00758:247:H2MVHDSX3:1:1167:20247:20306/1	60	+
chr1	23048792	23048793	A00758:247:H2MVHDSX3:1:2317:30644:15546/1	60	+
chr1	23115388	23115389	A00758:247:H2MVHDSX3:1:1105:26856:3505/1	60	-
chr1	23119782	23119783	A00758:247:H2MVHDSX3:2:1613:19352:9486	60	+
chr1	23126135	23126136	A00758:247:H2MVHDSX3:1:1112:1253:20353/1	60	+
chr1	23162969	23162970	A00758:247:H2MVHDSX3:1:1347:27742:33191/1	60	-
chr1	23286413	23286414	A00758:247:H2MVHDSX3:1:1206:21432:12179/1	60	-
chr1	23290282	23290283	A00758:247:H2MVHDSX3:2:1345:12165:16454	60	-
chr1	23302550	23302551	A00758:247:H2MVHDSX3:1:1121:19180:29105/1	60	+
chr1	23304860	23304861	A00758:247:H2MVHDSX3:1:1626:17616:15530/1	60	-
chr1	23306439	23306440	A00758:247:H2MVHDSX3:1:1128:12762:1016/1	60	+
chr1	23307878	23307879	A00758:247:H2MVHDSX3:2:1476:7193:7185	60	-
chr1	23309643	23309644	A00758:247:H2MVHDSX3:1:2619:13178:27821/1	60	-
chr1	23314798	23314799	A00758:247:H2MVHDSX3:1:1238:28537:22388/1	60	+
chr1	23337341	23337342	A00758:247:H2MVHDSX3:1:1272:1280:35837	60	+
chr1	23339634	23339635	A00758:247:H2MVHDSX3:1:1274:13304:36338/1	60	-
chr1	23341229	23341230	A00758:247:H2MVHDSX3:1:1304:13277:12054/1	60	+
chr1	23412146	23412147	A00758:247:H2MVHDSX3:1:1127:25663:17065	60	-
chr1	23448687	23448688	A00758:247:H2MVHDSX3:3:1323:32551:32283	60	+
chr1	23512060	23512061	A00758:247:H2MVHDSX3:1:2156:22996:6089/1	60	-
chr1	23787351	23787352	A00758:247:H2MVHDSX3:3:2463:2031:11992	60	-
chr1	23967453	23967454	A00758:247:H2MVHDSX3:2:1653:7609:11318	60	-
chr1	24210302	24210303	A00758:247:H2MVHDSX3:1:1408:26431:35681/1	60	-
chr1	24419953	24419954	A00758:247:H2MVHDSX3:1:1332:7726:26240/1	60	+
chr1	24447338	24447339	A00758:247:H2MVHDSX3:1:1114:9191:11303/1	60	-
chr1	24671362	24671363	A00758:247:H2MVHDSX3:1:1106:27769:26569/1	60	-
chr1	24761525	24761526	A00758:247:H2MVHDSX3:1:1121:2148:7310/1	60	-
chr1	24809730	24809731	A00758:247:H2MVHDSX3:1:1110:30996:22670/1	60	+
chr1	24809731	24809732	A00758:247:H2MVHDSX3:2:2568:1262:32675	60	+
chr1	25348353	25348354	A00758:247:H2MVHDSX3:1:1122:7428:29700/1	60	+
chr1	25352914	25352915	A00758:247:H2MVHDSX3:1:2555:26015:13573/1	60	-
chr1	25358041	25358042	A00758:247:H2MVHDSX3:2:1455:13087:5807	60	+
chr1	25444475	25444476	A00758:247:H2MVHDSX3:1:2538:13819:23484/1	60	+
chr1	25447158	25447159	A00758:247:H2MVHDSX3:1:1215:18801:17613/1	60	+
chr1	25448041	25448042	A00758:247:H2MVHDSX3:1:1502:5358:35039/1	60	-
chr1	25451703	25451704	A00758:247:H2MVHDSX3:1:1122:31720:1094	60	+
chr1	25471100	25471101	A00758:247:H2MVHDSX3:2:2521:23068:37027	60	-
chr1	25478887	25478888	A00758:247:H2MVHDSX3:1:1122:7600:18818/1	60	+
chr1	25484988	25484989	A00758:247:H2MVHDSX3:1:1101:8395:33160/1	60	+
chr1	25836262	25836263	A00758:247:H2MVHDSX3:1:1177:12029:34068/1	60	+
chr1	25850370	25850371	A00758:247:H2MVHDSX3:1:1528:18240:7968	60	-
chr1	26246949	26246950	A00758:247:H2MVHDSX3:1:1318:27923:1752/1	60	+
chr1	26462939	26462940	A00758:247:H2MVHDSX3:1:1233:30382:29590	60	-
chr1	26474504	26474505	A00758:247:H2MVHDSX3:1:2643:13476:2785/1	60	-
chr1	26474825	26474826	A00758:247:H2MVHDSX3:3:1331:20618:22639	60	+
chr1	26559047	26559048	A00758:247:H2MVHDSX3:1:1163:17888:34569	60	-
chr1	26699893	26699894	A00758:247:H2MVHDSX3:1:1205:17707:7388	60	+
chr1	26707680	26707681	A00758:247:H2MVHDSX3:1:1109:7012:36276/1	60	+
chr1	26717318	26717319	A00758:247:H2MVHDSX3:1:1106:3396:2018/1	60	+
chr1	26718683	26718684	A00758:247:H2MVHDSX3:1:2548:31448:32033	60	-
chr1	26762563	26762564	A00758:247:H2MVHDSX3:1:1105:2401:25222	60	+
chr1	26929315	26929316	A00758:247:H2MVHDSX3:4:1142:26277:34131/1	60	+
chr1	27063204	27063205	A00758:247:H2MVHDSX3:3:1674:14841:15264	60	-
chr1	27110536	27110537	A00758:247:H2MVHDSX3:1:1114:7961:25269	60	-
chr1	27433426	27433427	A00758:247:H2MVHDSX3:1:1127:4020:6918	60	+
chr1	27471766	27471767	A00758:247:H2MVHDSX3:2:2640:1353:36965	60	+
chr1	27482080	27482081	A00758:247:H2MVHDSX3:1:1431:10212:37027/1	60	-
chr1	27534371	27534372	A00758:247:H2MVHDSX3:1:2178:21757:20917	60	-
chr1	27562055	27562056	A00758:247:H2MVHDSX3:2:1408:19732:14716	60	+
chr1	27763971	27763972	A00758:247:H2MVHDSX3:1:1134:27344:9612	60	-
chr1	27807354	27807355	A00758:247:H2MVHDSX3:1:1244:15474:17268/1	60	+
chr1	27896889	27896890	A00758:247:H2MVHDSX3:1:1127:23213:15577	60	-
chr1	28014771	28014772	A00758:247:H2MVHDSX3:1:1119:5755:29277/1	60	+
chr1	28014783	28014784	A00758:247:H2MVHDSX3:1:2351:19072:30577/1	60	-
chr1	28033484	28033485	A00758:247:H2MVHDSX3:2:2227:17870:17409	60	+
chr1	28038809	28038810	A00758:247:H2MVHDSX3:1:1152:31186:22216/1	60	-
chr1	28039463	28039464	A00758:247:H2MVHDSX3:1:1205:30653:9862/1	60	+
chr1	28067559	28067560	A00758:247:H2MVHDSX3:1:2326:28248:27618/1	60	+
chr1	28157408	28157409	A00758:247:H2MVHDSX3:1:1467:32271:24721/1	60	+
chr1	28393343	28393344	A00758:247:H2MVHDSX3:1:1222:24361:26490/1	60	+
chr1	28411968	28411969	A00758:247:H2MVHDSX3:1:2647:18105:27148/1	60	+
chr1	28413505	28413506	A00758:247:H2MVHDSX3:1:2238:7292:13870/1	60	+
chr1	28415279	28415280	A00758:247:H2MVHDSX3:1:1367:26124:7247/1	60	-
chr1	28415281	28415282	A00758:247:H2MVHDSX3:1:1165:11623:18521/1	60	-
chr1	28421953	28421954	A00758:247:H2MVHDSX3:1:1346:4128:16157/1	60	+
chr1	28433354	28433355	A00758:247:H2MVHDSX3:2:2528:23095:2127	60	-
chr1	28491873	28491874	A00758:247:H2MVHDSX3:1:2346:21468:36949/1	60	-
chr1	28528334	28528335	A00758:247:H2MVHDSX3:1:1558:26286:13792/1	60	+
chr1	28563561	28563562	A00758:247:H2MVHDSX3:1:1114:19479:2002/1	60	+
chr1	28565283	28565284	A00758:247:H2MVHDSX3:1:1111:22146:29857/1	60	+
chr1	28618752	28618753	A00758:247:H2MVHDSX3:1:1424:21124:27305/1	60	+
chr1	28621634	28621635	A00758:247:H2MVHDSX3:1:1359:16721:7811/1	60	+
chr1	28690200	28690201	A00758:247:H2MVHDSX3:4:1275:27624:37059/1	60	+
chr1	28751085	28751086	A00758:247:H2MVHDSX3:4:2256:13539:26005	60	+
chr1	28963653	28963654	A00758:247:H2MVHDSX3:1:1676:27543:21762	60	-
chr1	28966927	28966928	A00758:247:H2MVHDSX3:1:1205:1805:16141/1	60	-
chr1	29012907	29012908	A00758:247:H2MVHDSX3:1:1164:6723:33051/1	60	-
chr1	29022438	29022439	A00758:247:H2MVHDSX3:1:1174:26078:7232/1	60	+
chr1	29043111	29043112	A00758:247:H2MVHDSX3:1:1278:7500:25629	60	+
chr1	29056728	29056729	A00758:247:H2MVHDSX3:4:2116:23583:19946/1	60	-
chr1	29060659	29060660	A00758:247:H2MVHDSX3:1:2463:5240:1705/1	60	+
chr1	29065301	29065302	A00758:247:H2MVHDSX3:4:1128:22959:34961/1	60	+
chr1	29074433	29074434	A00758:247:H2MVHDSX3:1:1271:9173:25801/1	60	+
chr1	29187283	29187284	A00758:247:H2MVHDSX3:2:2604:2347:32988	60	-
chr1	29274196	29274197	A00758:247:H2MVHDSX3:2:2302:8585:14826	60	-
chr1	30242445	30242446	A00758:247:H2MVHDSX3:1:1534:12861:24643	60	-
chr1	30945123	30945124	A00758:247:H2MVHDSX3:1:1235:16749:22514/1	60	+
chr1	30959342	30959343	A00758:247:H2MVHDSX3:1:1577:17589:1705	60	-
chr1	30962034	30962035	A00758:247:H2MVHDSX3:1:2365:27272:5572/1	60	+
chr1	30964795	30964796	A00758:247:H2MVHDSX3:1:1106:1434:26647/1	60	+
chr1	30966744	30966745	A00758:247:H2MVHDSX3:1:1139:30409:9565	60	+
chr1	30966745	30966746	A00758:247:H2MVHDSX3:1:1146:21079:19554	60	+
chr1	30967668	30967669	A00758:247:H2MVHDSX3:1:1616:32244:35289	60	-
chr1	30976691	30976692	A00758:247:H2MVHDSX3:4:1367:13774:11819	60	-
chr1	30979686	30979687	A00758:247:H2MVHDSX3:1:1416:1136:18584	60	-
chr1	31007242	31007243	A00758:247:H2MVHDSX3:1:1308:9001:33677/1	60	-
chr1	31022983	31022984	A00758:247:H2MVHDSX3:4:1433:4390:4241/1	60	-
chr1	31032619	31032620	A00758:247:H2MVHDSX3:1:1275:17770:24314/1	60	+
chr1	31268976	31268977	A00758:247:H2MVHDSX3:1:1361:14995:36448/1	60	+
chr1	31292086	31292087	A00758:247:H2MVHDSX3:1:1438:13033:17112/1	60	+
chr1	31312391	31312392	A00758:247:H2MVHDSX3:4:1102:13096:16752	60	-
chr1	31474425	31474426	A00758:247:H2MVHDSX3:1:1378:12228:22169	60	+
chr1	31484775	31484776	A00758:247:H2MVHDSX3:1:1308:12698:7451/1	60	-
chr1	31607327	31607328	A00758:247:H2MVHDSX3:3:1231:32253:9752	60	-
chr1	31874393	31874394	A00758:247:H2MVHDSX3:2:2437:2835:11287	60	+
chr1	31910552	31910553	A00758:247:H2MVHDSX3:4:2357:20437:10207	60	-
chr1	31911001	31911002	A00758:247:H2MVHDSX3:3:2114:21133:21621	60	-
chr1	31911802	31911803	A00758:247:H2MVHDSX3:1:1152:1579:32409/1	60	+
chr1	31914919	31914920	A00758:247:H2MVHDSX3:1:1112:12020:4210/1	60	+
chr1	31915978	31915979	A00758:247:H2MVHDSX3:1:1263:15311:13604	60	-
chr1	31918684	31918685	A00758:247:H2MVHDSX3:1:1119:14064:31767/1	60	+
chr1	31919109	31919110	A00758:247:H2MVHDSX3:1:1468:5547:5243/1	60	+
chr1	31920952	31920953	A00758:247:H2MVHDSX3:1:1463:11713:4366/1	60	-
chr1	31925366	31925367	A00758:247:H2MVHDSX3:4:1438:29170:29340	60	-
chr1	31929981	31929982	A00758:247:H2MVHDSX3:1:2639:14687:16407	60	-
chr1	31930596	31930597	A00758:247:H2MVHDSX3:1:2263:6126:30358/1	60	-
chr1	31932634	31932635	A00758:247:H2MVHDSX3:1:2477:19669:7905	60	-
chr1	31933835	31933836	A00758:247:H2MVHDSX3:2:1222:12852:34585	60	-
chr1	31935117	31935118	A00758:247:H2MVHDSX3:1:1114:22489:24878	60	+
chr1	31935214	31935215	A00758:247:H2MVHDSX3:4:2315:11279:4492/1	60	-
chr1	32016366	32016367	A00758:247:H2MVHDSX3:1:1118:6795:35336/1	60	+
chr1	32030424	32030425	A00758:247:H2MVHDSX3:1:1126:28691:27571	60	+
chr1	32035887	32035888	A00758:247:H2MVHDSX3:1:1145:31015:15655/1	60	+
chr1	32045415	32045416	A00758:247:H2MVHDSX3:1:1120:13621:20478/1	60	+
chr1	32057036	32057037	A00758:247:H2MVHDSX3:1:1366:18973:21887/1	60	+
chr1	32139220	32139221	A00758:247:H2MVHDSX3:1:1235:25672:11381	60	+
chr1	32236585	32236586	A00758:247:H2MVHDSX3:3:1332:10845:17049	60	-
chr1	32503898	32503899	A00758:247:H2MVHDSX3:4:1432:6506:25285/1	60	+
chr1	32521148	32521149	A00758:247:H2MVHDSX3:3:1677:6912:3568	60	+
chr1	32630181	32630182	A00758:247:H2MVHDSX3:1:1239:4200:11710/1	60	+
chr1	32655977	32655978	A00758:247:H2MVHDSX3:2:1568:11921:26553	60	+
chr1	32769067	32769068	A00758:247:H2MVHDSX3:2:2671:25437:2300	60	-
chr1	32825489	32825490	A00758:247:H2MVHDSX3:1:2575:18530:15452/1	60	-
chr1	32828085	32828086	A00758:247:H2MVHDSX3:1:1232:29640:3223/1	60	-
chr1	32834099	32834100	A00758:247:H2MVHDSX3:1:1220:23701:24502/1	60	-
chr1	32838945	32838946	A00758:247:H2MVHDSX3:2:1454:19352:18192	60	-
chr1	33003370	33003371	A00758:247:H2MVHDSX3:1:1145:25509:18740/1	60	-
chr1	33031769	33031770	A00758:247:H2MVHDSX3:1:1168:14561:21981/1	60	+
chr1	35098387	35098388	A00758:247:H2MVHDSX3:1:1549:21160:34100/1	60	-
chr1	35183885	35183886	A00758:247:H2MVHDSX3:1:1330:7464:6277/1	60	+
chr1	35276174	35276175	A00758:247:H2MVHDSX3:1:1221:32470:20306/1	60	+
chr1	35287403	35287404	A00758:247:H2MVHDSX3:1:2153:8639:13260/1	60	+
chr1	35302239	35302240	A00758:247:H2MVHDSX3:1:1115:20220:3881/1	60	+
chr1	35302244	35302245	A00758:247:H2MVHDSX3:2:2571:32307:20462	60	+
chr1	35304803	35304804	A00758:247:H2MVHDSX3:1:1121:8630:17785	60	-
chr1	35346385	35346386	A00758:247:H2MVHDSX3:1:1231:30563:26678/1	60	-
chr1	35355704	35355705	A00758:247:H2MVHDSX3:1:1119:29071:7435/1	60	+
chr1	35368874	35368875	A00758:247:H2MVHDSX3:1:1105:21965:12132/1	60	-
chr1	35378174	35378175	A00758:247:H2MVHDSX3:1:1413:15356:19069/1	60	-
chr1	35380763	35380764	A00758:247:H2MVHDSX3:1:1325:8865:19789/1	60	-
chr1	35393704	35393705	A00758:247:H2MVHDSX3:1:1115:28519:11490/1	60	+
chr1	35393712	35393713	A00758:247:H2MVHDSX3:1:1109:11053:12085/1	60	+
chr1	35413574	35413575	A00758:247:H2MVHDSX3:1:2122:31955:24799	60	-
chr1	35547485	35547486	A00758:247:H2MVHDSX3:1:1132:6560:26976/1	60	-
chr1	35627161	35627162	A00758:247:H2MVHDSX3:1:1119:24325:16000/1	60	+
chr1	35634878	35634879	A00758:247:H2MVHDSX3:1:1113:6108:35963/1	60	+
chr1	35638598	35638599	A00758:247:H2MVHDSX3:1:2672:4571:18364/1	60	-
chr1	35766030	35766031	A00758:247:H2MVHDSX3:1:1262:18584:19398/1	60	+
chr1	35950244	35950245	A00758:247:H2MVHDSX3:1:1148:28456:20682/1	60	+
chr1	35960415	35960416	A00758:247:H2MVHDSX3:4:2346:8585:30577/1	60	+
chr1	35975442	35975443	A00758:247:H2MVHDSX3:1:1227:13521:20556/1	60	-
chr1	35977014	35977015	A00758:247:H2MVHDSX3:1:2631:14859:34741/1	60	-
chr1	35977027	35977028	A00758:247:H2MVHDSX3:1:1132:26386:10770/1	60	-
chr1	35979245	35979246	A00758:247:H2MVHDSX3:1:1634:3269:30890/1	60	-
chr1	35988753	35988754	A00758:247:H2MVHDSX3:1:2516:19009:32816/1	60	-
chr1	36018123	36018124	A00758:247:H2MVHDSX3:4:1329:13856:20290/1	60	-
chr1	36031554	36031555	A00758:247:H2MVHDSX3:1:1225:29785:8234	60	-
chr1	36044975	36044976	A00758:247:H2MVHDSX3:1:1110:29432:14199/1	60	-
chr1	36235238	36235239	A00758:247:H2MVHDSX3:1:1169:30987:27477/1	60	-
chr1	36239826	36239827	A00758:247:H2MVHDSX3:2:1171:14859:30076	60	-
chr1	36252180	36252181	A00758:247:H2MVHDSX3:1:1108:22453:14606	60	+
chr1	36281513	36281514	A00758:247:H2MVHDSX3:1:1251:10646:24095	60	-
chr1	36294899	36294900	A00758:247:H2MVHDSX3:1:1136:26087:22247/1	60	+
chr1	36389013	36389014	A00758:247:H2MVHDSX3:1:1126:7175:10379	60	+
chr1	37496095	37496096	A00758:247:H2MVHDSX3:1:1166:12481:15280/1	60	+
chr1	37798531	37798532	A00758:247:H2MVHDSX3:1:1207:30581:13463/1	60	-
chr1	38119975	38119976	A00758:247:H2MVHDSX3:1:1603:25346:26913/1	60	+
chr1	39160810	39160811	A00758:247:H2MVHDSX3:1:2422:6017:30639	60	-
chr1	39212833	39212834	A00758:247:H2MVHDSX3:3:2173:2374:26115	60	+
chr1	39221535	39221536	A00758:247:H2MVHDSX3:1:1127:28836:14450/1	60	+
chr1	39221537	39221538	A00758:247:H2MVHDSX3:4:2268:9055:34867	60	+
chr1	39250913	39250914	A00758:247:H2MVHDSX3:1:1367:11306:35164/1	60	-
chr1	39254090	39254091	A00758:247:H2MVHDSX3:1:1141:24930:29042/1	60	+
chr1	39258197	39258198	A00758:247:H2MVHDSX3:1:1625:3432:5807/1	60	+
chr1	39298687	39298688	A00758:247:H2MVHDSX3:1:1141:19623:10864/1	60	+
chr1	39299564	39299565	A00758:247:H2MVHDSX3:1:1548:13069:23469	60	+
chr1	39311343	39311344	A00758:247:H2MVHDSX3:1:2645:18069:28119/1	60	+
chr1	39313010	39313011	A00758:247:H2MVHDSX3:3:1641:3974:7341	60	-
chr1	39320050	39320051	A00758:247:H2MVHDSX3:1:1112:17707:14779/1	60	+
chr1	39320054	39320055	A00758:247:H2MVHDSX3:2:1314:22290:2707	60	+
chr1	39320055	39320056	A00758:247:H2MVHDSX3:2:1249:13693:36980	60	+
chr1	39338500	39338501	A00758:247:H2MVHDSX3:1:1102:7328:12994/1	60	-
chr1	39357380	39357381	A00758:247:H2MVHDSX3:1:2428:13404:15624/1	60	-
chr1	39377269	39377270	A00758:247:H2MVHDSX3:3:2442:29496:36010	60	-
chr1	39390485	39390486	A00758:247:H2MVHDSX3:1:1154:14091:25363/1	60	-
chr1	39420317	39420318	A00758:247:H2MVHDSX3:1:1256:28185:24940/1	60	+
chr1	39426079	39426080	A00758:247:H2MVHDSX3:1:1108:1054:9142/1	60	+
chr1	39676370	39676371	A00758:247:H2MVHDSX3:4:2170:23285:14888	60	-
chr1	39866735	39866736	A00758:247:H2MVHDSX3:2:1237:15673:21496	60	-
chr1	40061918	40061919	A00758:247:H2MVHDSX3:1:1242:10176:33364/1	60	+
chr1	40192269	40192270	A00758:247:H2MVHDSX3:4:1675:14235:16532/1	60	-
chr1	40193251	40193252	A00758:247:H2MVHDSX3:1:1104:27190:12414/1	60	+
chr1	40221597	40221598	A00758:247:H2MVHDSX3:1:2623:13187:24392/1	60	+
chr1	40222600	40222601	A00758:247:H2MVHDSX3:3:2427:29152:25238	60	-
chr1	40261660	40261661	A00758:247:H2MVHDSX3:1:1114:8305:24956/1	60	-
chr1	40277034	40277035	A00758:247:H2MVHDSX3:4:2265:16685:8625/1	60	+
chr1	40376909	40376910	A00758:247:H2MVHDSX3:1:2344:26440:29089/1	60	-
chr1	40420058	40420059	A00758:247:H2MVHDSX3:1:1158:8052:9048/1	60	+
chr1	40640703	40640704	A00758:247:H2MVHDSX3:1:1107:8431:10457/1	60	+
chr1	40640705	40640706	A00758:247:H2MVHDSX3:4:2670:5276:8719	60	+
chr1	40744905	40744906	A00758:247:H2MVHDSX3:1:1339:16839:9580	60	+
chr1	40747100	40747101	A00758:247:H2MVHDSX3:1:2562:18530:35994/1	60	-
chr1	40755511	40755512	A00758:247:H2MVHDSX3:2:2550:2067:36855	60	-
chr1	41095370	41095371	A00758:247:H2MVHDSX3:1:1228:29197:8782	60	+
chr1	41157696	41157697	A00758:247:H2MVHDSX3:2:2575:8712:26287	60	+
chr1	41185961	41185962	A00758:247:H2MVHDSX3:2:1371:13738:6120	60	-
chr1	41220832	41220833	A00758:247:H2MVHDSX3:1:1528:22182:22467	60	-
chr1	41414266	41414267	A00758:247:H2MVHDSX3:2:1210:5891:8563	60	+
chr1	42100403	42100404	A00758:247:H2MVHDSX3:1:2136:12373:5008/1	60	+
chr1	42224898	42224899	A00758:247:H2MVHDSX3:1:1164:31638:29731/1	60	-
chr1	42230364	42230365	A00758:247:H2MVHDSX3:1:2109:2257:6872	60	+
chr1	42263495	42263496	A00758:247:H2MVHDSX3:1:1258:24777:12962/1	60	+
chr1	42269144	42269145	A00758:247:H2MVHDSX3:2:2220:21025:28980	60	-
chr1	42289068	42289069	A00758:247:H2MVHDSX3:4:2158:25726:30295/1	60	-
chr1	42289529	42289530	A00758:247:H2MVHDSX3:1:1132:18069:29622/1	60	-
chr1	42294254	42294255	A00758:247:H2MVHDSX3:1:1101:6144:35023/1	60	+
chr1	42294255	42294256	A00758:247:H2MVHDSX3:2:2568:10737:24189	60	+
chr1	42304683	42304684	A00758:247:H2MVHDSX3:2:1333:3323:25598	60	+
chr1	42327948	42327949	A00758:247:H2MVHDSX3:2:1632:15953:1376	60	+
chr1	42687799	42687800	A00758:247:H2MVHDSX3:1:1119:5611:9768/1	60	-
chr1	42689945	42689946	A00758:247:H2MVHDSX3:1:1224:23185:31031/1	60	-
chr1	42692080	42692081	A00758:247:H2MVHDSX3:1:1112:21558:3035/1	60	+
chr1	42772412	42772413	A00758:247:H2MVHDSX3:1:1123:12102:18662/1	60	+
chr1	43400145	43400146	A00758:247:H2MVHDSX3:1:1171:6216:5055/1	60	+
chr1	43407273	43407274	A00758:247:H2MVHDSX3:4:1168:1868:16000/1	60	-
chr1	43420317	43420318	A00758:247:H2MVHDSX3:4:1171:15781:35806/1	60	-
chr1	43428275	43428276	A00758:247:H2MVHDSX3:1:1110:21061:35931/1	60	-
chr1	43663818	43663819	A00758:247:H2MVHDSX3:1:1233:16993:16266/1	60	+
chr1	43679110	43679111	A00758:247:H2MVHDSX3:4:1130:14886:23547/1	60	-
chr1	43686354	43686355	A00758:247:H2MVHDSX3:3:1311:7148:32283	60	-
chr1	43710744	43710745	A00758:247:H2MVHDSX3:1:1260:14226:22748/1	60	+
chr1	43726584	43726585	A00758:247:H2MVHDSX3:1:2278:16640:34726/1	60	+
chr1	43729782	43729783	A00758:247:H2MVHDSX3:2:2320:7066:36213	60	-
chr1	43751855	43751856	A00758:247:H2MVHDSX3:1:1140:14669:19946/1	60	+
chr1	43752101	43752102	A00758:247:H2MVHDSX3:1:1634:30653:4507	60	-
chr1	43766391	43766392	A00758:247:H2MVHDSX3:1:1338:25907:25441	60	-
chr1	43822277	43822278	A00758:247:H2MVHDSX3:1:1117:21043:34397/1	60	+
chr1	43822279	43822280	A00758:247:H2MVHDSX3:1:1313:13485:16016	60	+
chr1	43827990	43827991	A00758:247:H2MVHDSX3:1:2344:1497:31923	60	-
chr1	43845431	43845432	A00758:247:H2MVHDSX3:3:2452:13467:14982	60	+
chr1	43849218	43849219	A00758:247:H2MVHDSX3:2:2204:32823:29027	60	-
chr1	44895938	44895939	A00758:247:H2MVHDSX3:1:1135:6497:2127/1	60	+
chr1	44902385	44902386	A00758:247:H2MVHDSX3:1:1309:28492:29011/1	60	-
chr1	45464610	45464611	A00758:247:H2MVHDSX3:1:2665:18186:19993/1	60	-
chr1	45596315	45596316	A00758:247:H2MVHDSX3:1:1325:28556:16125/1	60	-
chr1	45598849	45598850	A00758:247:H2MVHDSX3:1:1360:1145:33724/1	60	+
chr1	45622458	45622459	A00758:247:H2MVHDSX3:1:1102:21649:12148	60	+
chr1	45622460	45622461	A00758:247:H2MVHDSX3:2:1623:2338:19445	60	+
chr1	45633658	45633659	A00758:247:H2MVHDSX3:1:1152:23375:36276	60	+
chr1	45679811	45679812	A00758:247:H2MVHDSX3:1:1237:32868:11945/1	60	-
chr1	45680231	45680232	A00758:247:H2MVHDSX3:1:1219:8965:27571/1	60	-
chr1	45830910	45830911	A00758:247:H2MVHDSX3:1:1561:19795:13416/1	60	-
chr1	45833897	45833898	A00758:247:H2MVHDSX3:1:1170:5430:27931	60	+
chr1	45834262	45834263	A00758:247:H2MVHDSX3:1:1111:29342:6840/1	60	+
chr1	45838337	45838338	A00758:247:H2MVHDSX3:1:1159:9064:14779/1	60	+
chr1	45840737	45840738	A00758:247:H2MVHDSX3:1:1644:19759:6402/1	60	+
chr1	45851523	45851524	A00758:247:H2MVHDSX3:1:1111:29541:18239/1	60	-
chr1	45853288	45853289	A00758:247:H2MVHDSX3:2:2570:21522:7733	60	+
chr1	45868422	45868423	A00758:247:H2MVHDSX3:3:1129:32136:25363	60	+
chr1	45868532	45868533	A00758:247:H2MVHDSX3:1:1116:21513:34679/1	60	+
chr1	45884659	45884660	A00758:247:H2MVHDSX3:1:1104:28745:19961/1	60	-
chr1	45904869	45904870	A00758:247:H2MVHDSX3:1:1639:27326:26804	60	+
chr1	45965652	45965653	A00758:247:H2MVHDSX3:4:1569:20238:35227	60	-
chr1	46083677	46083678	A00758:247:H2MVHDSX3:2:2336:15320:6668	60	-
chr1	46120209	46120210	A00758:247:H2MVHDSX3:1:1124:2600:30201/1	60	+
chr1	46123971	46123972	A00758:247:H2MVHDSX3:4:1313:27706:2660/1	60	+
chr1	46260722	46260723	A00758:247:H2MVHDSX3:1:2315:10230:22091	60	-
chr1	46364514	46364515	A00758:247:H2MVHDSX3:1:2318:13892:9424/1	60	-
chr1	46587894	46587895	A00758:247:H2MVHDSX3:1:2668:31268:34444/1	60	-
chr1	46699861	46699862	A00758:247:H2MVHDSX3:1:1160:4381:26522/1	60	+
chr1	46947788	46947789	A00758:247:H2MVHDSX3:3:1616:3224:19914	60	-
chr1	47171828	47171829	A00758:247:H2MVHDSX3:3:2524:25346:21402	60	+
chr1	47348689	47348690	A00758:247:H2MVHDSX3:1:1453:28348:25598/1	60	-
chr1	47556888	47556889	A00758:247:H2MVHDSX3:1:1268:29062:30279/1	60	+
chr1	47917854	47917855	A00758:247:H2MVHDSX3:3:1634:32172:7106	60	+
chr1	48552081	48552082	A00758:247:H2MVHDSX3:1:2243:6108:29042	60	+
chr1	48990654	48990655	A00758:247:H2MVHDSX3:3:2464:20989:23375	60	-
chr1	48990656	48990657	A00758:247:H2MVHDSX3:1:1558:31412:30968/1	60	-
chr1	49655891	49655892	A00758:247:H2MVHDSX3:1:1108:29821:8985/1	60	+
chr1	50413943	50413944	A00758:247:H2MVHDSX3:2:2659:21522:11522	60	-
chr1	50475992	50475993	A00758:247:H2MVHDSX3:4:1149:8449:5447	60	-
chr1	50571284	50571285	A00758:247:H2MVHDSX3:2:1378:3595:24377	60	+
chr1	50572975	50572976	A00758:247:H2MVHDSX3:1:2551:15863:13463	60	-
chr1	50575266	50575267	A00758:247:H2MVHDSX3:1:1142:3459:4163/1	60	+
chr1	50693748	50693749	A00758:247:H2MVHDSX3:1:1470:12771:21073/1	60	-
chr1	50702113	50702114	A00758:247:H2MVHDSX3:2:1359:17056:14309	60	-
chr1	50711003	50711004	A00758:247:H2MVHDSX3:2:1135:18177:26804	60	+
chr1	50848567	50848568	A00758:247:H2MVHDSX3:4:1223:31304:6543	60	-
chr1	51110285	51110286	A00758:247:H2MVHDSX3:4:1320:13702:13542	60	+
chr1	51361550	51361551	A00758:247:H2MVHDSX3:4:1228:22905:25786	60	-
chr1	51406484	51406485	A00758:247:H2MVHDSX3:4:2540:27127:20541	60	-
chr1	51530474	51530475	A00758:247:H2MVHDSX3:3:1146:25030:34068	60	+
chr1	51745583	51745584	A00758:247:H2MVHDSX3:1:1108:3369:10269/1	60	+
chr1	51815926	51815927	A00758:247:H2MVHDSX3:2:2260:27281:8061	60	+
chr1	51855049	51855050	A00758:247:H2MVHDSX3:1:1646:17924:17347/1	60	-
chr1	52056118	52056119	A00758:247:H2MVHDSX3:1:1609:26124:9909/1	60	-
chr1	52243689	52243690	A00758:247:H2MVHDSX3:1:1132:24144:20322	60	+
chr1	52265506	52265507	A00758:247:H2MVHDSX3:1:1125:18738:11334/1	60	+
chr1	52349945	52349946	A00758:247:H2MVHDSX3:4:1254:21956:34162/1	60	-
chr1	52396310	52396311	A00758:247:H2MVHDSX3:2:2425:32009:8641	60	+
chr1	52478056	52478057	A00758:247:H2MVHDSX3:2:1452:29957:4836	60	-
chr1	52481622	52481623	A00758:247:H2MVHDSX3:1:1152:7961:30467/1	60	+
chr1	52488782	52488783	A00758:247:H2MVHDSX3:1:1168:23746:31438/1	60	-
chr1	52489672	52489673	A00758:247:H2MVHDSX3:1:2138:2754:7858	60	-
chr1	52493945	52493946	A00758:247:H2MVHDSX3:3:2575:28375:16157	60	-
chr1	52496069	52496070	A00758:247:H2MVHDSX3:1:1219:6334:16752/1	60	+
chr1	52496929	52496930	A00758:247:H2MVHDSX3:1:1217:15682:13463/1	60	+
chr1	52617873	52617874	A00758:247:H2MVHDSX3:1:1136:7355:24439/1	60	-
chr1	52822625	52822626	A00758:247:H2MVHDSX3:1:1545:23873:36041/1	60	+
chr1	52967337	52967338	A00758:247:H2MVHDSX3:1:1136:26449:9157/1	60	-
chr1	53822399	53822400	A00758:247:H2MVHDSX3:2:1220:13639:24236	60	+
chr1	53869120	53869121	A00758:247:H2MVHDSX3:1:1106:11957:12743/1	60	-
chr1	53925355	53925356	A00758:247:H2MVHDSX3:1:1119:32434:14199	60	+
chr1	54412250	54412251	A00758:247:H2MVHDSX3:3:2136:29622:19695	60	+
chr1	54718339	54718340	A00758:247:H2MVHDSX3:1:2546:15510:35368/1	60	-
chr1	55161619	55161620	A00758:247:H2MVHDSX3:1:1107:32262:32690/1	60	-
chr1	55178090	55178091	A00758:247:H2MVHDSX3:1:1646:24270:12399	60	-
chr1	55732867	55732868	A00758:247:H2MVHDSX3:4:2465:13819:8516/1	60	-
chr1	56937856	56937857	A00758:247:H2MVHDSX3:1:1243:31024:23062/1	60	-
chr1	57269427	57269428	A00758:247:H2MVHDSX3:1:1214:27778:7889	60	-
chr1	57269430	57269431	A00758:247:H2MVHDSX3:3:2260:4535:31328	60	-
chr1	57269431	57269432	A00758:247:H2MVHDSX3:1:1107:31150:5869	60	-
chr1	58529509	58529510	A00758:247:H2MVHDSX3:1:1504:28999:35117/1	60	+
chr1	58689192	58689193	A00758:247:H2MVHDSX3:1:1303:1687:11303/1	60	+
chr1	60329616	60329617	A00758:247:H2MVHDSX3:1:1347:24108:1658	60	+
chr1	60749123	60749124	A00758:247:H2MVHDSX3:1:1133:5547:28291/1	60	+
chr1	61755080	61755081	A00758:247:H2MVHDSX3:2:2638:4227:6402	60	-
chr1	61900714	61900715	A00758:247:H2MVHDSX3:1:1302:29848:10316	60	+
chr1	62329100	62329101	A00758:247:H2MVHDSX3:1:1106:17363:6261/1	60	+
chr1	62480046	62480047	A00758:247:H2MVHDSX3:1:1140:16821:11992/1	60	-
chr1	62538956	62538957	A00758:247:H2MVHDSX3:1:1621:15600:6903/1	60	-
chr1	62593783	62593784	A00758:247:H2MVHDSX3:1:1110:23294:26334/1	60	+
chr1	62596072	62596073	A00758:247:H2MVHDSX3:1:1102:22236:6997/1	60	+
chr1	63455133	63455134	A00758:247:H2MVHDSX3:2:1505:21784:22279	60	-
chr1	63463810	63463811	A00758:247:H2MVHDSX3:1:1214:10800:18098/1	60	+
chr1	65154740	65154741	A00758:247:H2MVHDSX3:1:2131:21423:22999	60	+
chr1	66771420	66771421	A00758:247:H2MVHDSX3:1:1201:28402:31986/1	60	+
chr1	66968528	66968529	A00758:247:H2MVHDSX3:1:1112:4842:13166/1	60	-
chr1	67426681	67426682	A00758:247:H2MVHDSX3:1:1162:21404:14168/1	60	-
chr1	70228739	70228740	A00758:247:H2MVHDSX3:1:1116:20464:8061/1	60	+
chr1	70309271	70309272	A00758:247:H2MVHDSX3:1:1165:26549:23015/1	60	+
chr1	70309273	70309274	A00758:247:H2MVHDSX3:2:2165:22453:14544	60	+
chr1	71109113	71109114	A00758:247:H2MVHDSX3:2:1571:30183:27054	60	-
chr1	71200116	71200117	A00758:247:H2MVHDSX3:1:1351:12554:9204	60	+
chr1	72068726	72068727	A00758:247:H2MVHDSX3:1:2551:12861:17221/1	60	+
chr1	72110138	72110139	A00758:247:H2MVHDSX3:1:1130:32515:21386/1	60	+
chr1	72196255	72196256	A00758:247:H2MVHDSX3:2:1503:32696:4194	60	+
chr1	72208065	72208066	A00758:247:H2MVHDSX3:1:1153:11225:4053/1	60	+
chr1	72241996	72241997	A00758:247:H2MVHDSX3:1:1223:1262:7968/1	60	+
chr1	72266577	72266578	A00758:247:H2MVHDSX3:1:1119:14751:31203/1	60	-
chr1	72361474	72361475	A00758:247:H2MVHDSX3:2:1624:13141:17362	60	+
chr1	74023480	74023481	A00758:247:H2MVHDSX3:1:1102:28158:13088/1	60	+
chr1	74694237	74694238	A00758:247:H2MVHDSX3:1:1305:7636:25582/1	60	+
chr1	74899277	74899278	A00758:247:H2MVHDSX3:1:1111:6189:1282/1	60	-
chr1	75538346	75538347	A00758:247:H2MVHDSX3:1:1242:20003:10676/1	60	-
chr1	75748497	75748498	A00758:247:H2MVHDSX3:1:1521:6379:35556	60	+
chr1	75851369	75851370	A00758:247:H2MVHDSX3:1:1254:5864:4257/1	60	-
chr1	77207675	77207676	A00758:247:H2MVHDSX3:1:1142:3369:36824/1	60	-
chr1	77638063	77638064	A00758:247:H2MVHDSX3:1:1309:16052:7654/1	60	+
chr1	77657207	77657208	A00758:247:H2MVHDSX3:2:2516:28275:32017	60	+
chr1	77676591	77676592	A00758:247:H2MVHDSX3:3:2228:14986:35618	60	-
chr1	77715136	77715137	A00758:247:H2MVHDSX3:1:1112:17390:19523/1	60	+
chr1	77948395	77948396	A00758:247:H2MVHDSX3:1:1113:11388:25347/1	60	+
chr1	77984033	77984034	A00758:247:H2MVHDSX3:1:1154:22290:34209/1	60	+
chr1	78009335	78009336	A00758:247:H2MVHDSX3:1:1173:6036:35117/1	60	-
chr1	78215688	78215689	A00758:247:H2MVHDSX3:2:1535:30300:26036	60	+
chr1	79532294	79532295	A00758:247:H2MVHDSX3:1:1256:25355:22263/1	60	-
chr1	80743330	80743331	A00758:247:H2MVHDSX3:3:2445:10411:25598	60	-
chr1	81893792	81893793	A00758:247:H2MVHDSX3:1:1111:5990:6887/1	60	+
chr1	83172479	83172480	A00758:247:H2MVHDSX3:3:2203:24397:22420	60	-
chr1	83351797	83351798	A00758:247:H2MVHDSX3:2:2264:26919:11600	60	+
chr1	83745509	83745510	A00758:247:H2MVHDSX3:1:2206:4209:35869	60	+
chr1	84565263	84565264	A00758:247:H2MVHDSX3:1:1447:30309:24173/1	60	-
chr1	84806939	84806940	A00758:247:H2MVHDSX3:2:1264:12165:25567	60	+
chr1	85082505	85082506	A00758:247:H2MVHDSX3:3:2212:31232:11772	60	-
chr1	85158331	85158332	A00758:247:H2MVHDSX3:2:2660:31087:3129	60	-
chr1	85586767	85586768	A00758:247:H2MVHDSX3:2:2435:11098:24283	60	+
chr1	85730838	85730839	A00758:247:H2MVHDSX3:1:1242:25889:35650/1	60	+
chr1	86943283	86943284	A00758:247:H2MVHDSX3:1:1103:18909:14544	60	+
chr1	86943284	86943285	A00758:247:H2MVHDSX3:4:2278:13829:1360	60	+
chr1	87033758	87033759	A00758:247:H2MVHDSX3:3:2671:9842:6918	60	+
chr1	87035402	87035403	A00758:247:H2MVHDSX3:4:2258:4264:3865/1	60	-
chr1	87076739	87076740	A00758:247:H2MVHDSX3:1:1435:2456:12383	60	+
chr1	87414922	87414923	A00758:247:H2MVHDSX3:1:1455:21025:21621	60	-
chr1	88495908	88495909	A00758:247:H2MVHDSX3:2:2126:10285:4961	60	-
chr1	88854593	88854594	A00758:247:H2MVHDSX3:4:1640:9959:26443/1	60	+
chr1	89529814	89529815	A00758:247:H2MVHDSX3:1:1102:21423:17456/1	60	-
chr1	89622113	89622114	A00758:247:H2MVHDSX3:1:1425:26820:14027/1	60	-
chr1	90009715	90009716	A00758:247:H2MVHDSX3:3:1421:5403:8093	60	-
chr1	90010663	90010664	A00758:247:H2MVHDSX3:1:1163:28691:16642/1	60	+
chr1	90929661	90929662	A00758:247:H2MVHDSX3:1:1524:32217:18364/1	60	+
chr1	90946775	90946776	A00758:247:H2MVHDSX3:1:1144:28565:30984/1	60	+
chr1	90976205	90976206	A00758:247:H2MVHDSX3:1:2233:31991:32722/1	60	-
chr1	90996730	90996731	A00758:247:H2MVHDSX3:1:1413:26838:9048	60	-
chr1	91391398	91391399	A00758:247:H2MVHDSX3:1:1428:11758:8077/1	60	-
chr1	91849943	91849944	A00758:247:H2MVHDSX3:4:1447:21106:36949/1	60	-
chr1	92290899	92290900	A00758:247:H2MVHDSX3:3:2177:26395:34648	60	-
chr1	92321669	92321670	A00758:247:H2MVHDSX3:1:1554:2926:24064/1	60	+
chr1	92321671	92321672	A00758:247:H2MVHDSX3:4:2126:2329:36245	60	+
chr1	92344097	92344098	A00758:247:H2MVHDSX3:1:1148:10420:5948/1	60	-
chr1	92516617	92516618	A00758:247:H2MVHDSX3:1:2320:31783:20212/1	60	-
chr1	92517621	92517622	A00758:247:H2MVHDSX3:1:1137:2935:20384/1	60	+
chr1	92519661	92519662	A00758:247:H2MVHDSX3:1:2262:12337:6480/1	60	+
chr1	92567979	92567980	A00758:247:H2MVHDSX3:1:1302:8296:23062/1	60	+
chr1	92586317	92586318	A00758:247:H2MVHDSX3:1:1128:30617:27398/1	60	-
chr1	92597013	92597014	A00758:247:H2MVHDSX3:1:1336:29496:19914/1	60	-
chr1	92626503	92626504	A00758:247:H2MVHDSX3:1:1114:12255:7059/1	60	+
chr1	92766190	92766191	A00758:247:H2MVHDSX3:4:1563:28330:28040/1	60	-
chr1	92910445	92910446	A00758:247:H2MVHDSX3:1:1123:15067:35603	60	+
chr1	92914638	92914639	A00758:247:H2MVHDSX3:1:1673:32063:34726	60	+
chr1	93111294	93111295	A00758:247:H2MVHDSX3:2:2305:22028:18975	60	+
chr1	93112458	93112459	A00758:247:H2MVHDSX3:1:1126:12057:10222/1	60	+
chr1	93126823	93126824	A00758:247:H2MVHDSX3:1:1240:1651:28557/1	60	-
chr1	93135671	93135672	A00758:247:H2MVHDSX3:4:1501:10863:1986/1	60	+
chr1	93153575	93153576	A00758:247:H2MVHDSX3:1:1132:16957:29669/1	60	+
chr1	93163164	93163165	A00758:247:H2MVHDSX3:4:1305:9471:20744	60	-
chr1	93225587	93225588	A00758:247:H2MVHDSX3:3:2243:24894:17519	60	+
chr1	93325205	93325206	A00758:247:H2MVHDSX3:1:2663:24813:15624/1	60	+
chr1	93359569	93359570	A00758:247:H2MVHDSX3:1:2341:4571:10316/1	60	-
chr1	93474046	93474047	A00758:247:H2MVHDSX3:1:2628:5999:19680/1	60	-
chr1	93557674	93557675	A00758:247:H2MVHDSX3:2:2270:3658:12367	60	+
chr1	93915336	93915337	A00758:247:H2MVHDSX3:3:2313:2112:18082	60	+
chr1	94071693	94071694	A00758:247:H2MVHDSX3:2:1223:1190:10755	60	+
chr1	94079492	94079493	A00758:247:H2MVHDSX3:1:2161:2618:33238	60	-
chr1	94079494	94079495	A00758:247:H2MVHDSX3:1:2201:22806:25238	60	-
chr1	94185165	94185166	A00758:247:H2MVHDSX3:1:1155:10339:14606/1	60	+
chr1	94213382	94213383	A00758:247:H2MVHDSX3:1:2632:20066:25598/1	60	-
chr1	94889343	94889344	A00758:247:H2MVHDSX3:4:1115:28574:28588/1	60	-
chr1	95155808	95155809	A00758:247:H2MVHDSX3:1:1111:12834:5744/1	60	+
chr1	96115652	96115653	A00758:247:H2MVHDSX3:1:1106:30770:26694/1	60	+
chr1	96819550	96819551	A00758:247:H2MVHDSX3:1:1401:26630:28541/1	60	-
chr1	96941878	96941879	A00758:247:H2MVHDSX3:1:1321:12608:13839/1	60	+
chr1	97010136	97010137	A00758:247:H2MVHDSX3:1:1117:8368:22091	60	-
chr1	97495615	97495616	A00758:247:H2MVHDSX3:1:1255:30183:13244/1	60	+
chr1	97680030	97680031	A00758:247:H2MVHDSX3:3:2369:23882:4961	60	-
chr1	97704080	97704081	A00758:247:H2MVHDSX3:4:1145:32814:20337/1	60	+
chr1	97820204	97820205	A00758:247:H2MVHDSX3:1:2163:18385:25410/1	60	-
chr1	97875050	97875051	A00758:247:H2MVHDSX3:1:1673:2465:5478	60	-
chr1	97890633	97890634	A00758:247:H2MVHDSX3:1:2177:12888:35336/1	60	+
chr1	97906230	97906231	A00758:247:H2MVHDSX3:1:1144:28158:26052/1	60	-
chr1	99727111	99727112	A00758:247:H2MVHDSX3:1:1627:21531:19304/1	60	+
chr1	99730729	99730730	A00758:247:H2MVHDSX3:1:1236:14434:24674/1	60	-
chr1	99867066	99867067	A00758:247:H2MVHDSX3:1:1126:30843:37059/1	60	+
chr1	100026799	100026800	A00758:247:H2MVHDSX3:3:1324:32045:6073	60	-
chr1	100149103	100149104	A00758:247:H2MVHDSX3:1:1166:19117:6480/1	60	+
chr1	100171785	100171786	A00758:247:H2MVHDSX3:1:1144:25427:28714/1	60	+
chr1	100233389	100233390	A00758:247:H2MVHDSX3:1:1323:10050:31422/1	60	+
chr1	100384871	100384872	A00758:247:H2MVHDSX3:1:1221:23927:10394	60	-
chr1	100498089	100498090	A00758:247:H2MVHDSX3:1:1137:13729:25363/1	60	-
chr1	100955848	100955849	A00758:247:H2MVHDSX3:1:1354:19515:4946/1	60	-
chr1	100958992	100958993	A00758:247:H2MVHDSX3:1:2543:10366:29058/1	60	+
chr1	101011307	101011308	A00758:247:H2MVHDSX3:1:1355:19289:13197/1	60	-
chr1	101190042	101190043	A00758:247:H2MVHDSX3:1:1105:15257:15608/1	60	-
chr1	101387585	101387586	A00758:247:H2MVHDSX3:2:1211:15709:35900	60	+
chr1	101441269	101441270	A00758:247:H2MVHDSX3:1:1251:23249:19085/1	60	+
chr1	101912026	101912027	A00758:247:H2MVHDSX3:1:1144:11397:5760/1	60	+
chr1	102235738	102235739	A00758:247:H2MVHDSX3:2:1165:7645:29888	60	-
chr1	103032185	103032186	A00758:247:H2MVHDSX3:1:1130:4860:4085/1	60	-
chr1	103253134	103253135	A00758:247:H2MVHDSX3:1:1655:30599:13119	60	+
chr1	103514155	103514156	A00758:247:H2MVHDSX3:3:2162:2691:11851	60	+
chr1	103544655	103544656	A00758:247:H2MVHDSX3:1:1104:16947:26083/1	60	-
chr1	104665440	104665441	A00758:247:H2MVHDSX3:1:1668:31150:35681	60	-
chr1	105827113	105827114	A00758:247:H2MVHDSX3:1:1105:31919:21230	60	-
chr1	106968116	106968117	A00758:247:H2MVHDSX3:4:2107:26187:2942	60	-
chr1	107577186	107577187	A00758:247:H2MVHDSX3:1:1155:13467:25817/1	60	-
chr1	107611457	107611458	A00758:247:H2MVHDSX3:1:1225:5113:33207/1	60	+
chr1	107625433	107625434	A00758:247:H2MVHDSX3:1:1237:1696:23281/1	60	-
chr1	107799180	107799181	A00758:247:H2MVHDSX3:1:1624:7292:16689	60	+
chr1	108093059	108093060	A00758:247:H2MVHDSX3:1:1136:19171:34068/1	60	-
chr1	108106442	108106443	A00758:247:H2MVHDSX3:1:1102:2944:35963/1	60	+
chr1	108762409	108762410	A00758:247:H2MVHDSX3:2:1243:11234:32002	60	-
chr1	108918844	108918845	A00758:247:H2MVHDSX3:1:1205:18041:3928/1	60	-
chr1	109033128	109033129	A00758:247:H2MVHDSX3:1:2115:17327:27305	60	-
chr1	109363125	109363126	A00758:247:H2MVHDSX3:1:1130:14100:9220/1	60	-
chr1	109402389	109402390	A00758:247:H2MVHDSX3:1:1117:31946:25034/1	60	+
chr1	109415694	109415695	A00758:247:H2MVHDSX3:1:1225:10954:35243	60	+
chr1	109578691	109578692	A00758:247:H2MVHDSX3:3:1138:25048:17378	60	-
chr1	109579561	109579562	A00758:247:H2MVHDSX3:4:1665:3179:10504/1	60	-
chr1	109579985	109579986	A00758:247:H2MVHDSX3:1:2542:3658:17033	60	+
chr1	109588961	109588962	A00758:247:H2MVHDSX3:1:1169:25012:33818/1	60	+
chr1	109800016	109800017	A00758:247:H2MVHDSX3:1:2601:32452:24909/1	60	+
chr1	109858338	109858339	A00758:247:H2MVHDSX3:2:1261:7889:9737	60	-
chr1	109858340	109858341	A00758:247:H2MVHDSX3:1:1106:3974:20650/1	60	-
chr1	110348987	110348988	A00758:247:H2MVHDSX3:1:2256:21703:24486/1	60	+
chr1	110349877	110349878	A00758:247:H2MVHDSX3:1:1104:24433:8328	60	+
chr1	110352789	110352790	A00758:247:H2MVHDSX3:2:1348:4571:4178	60	+
chr1	110880866	110880867	A00758:247:H2MVHDSX3:1:2237:1533:32080	60	-
chr1	110888024	110888025	A00758:247:H2MVHDSX3:1:1112:18719:4288	60	-
chr1	111044756	111044757	A00758:247:H2MVHDSX3:1:1273:13729:12837/1	60	-
chr1	111112718	111112719	A00758:247:H2MVHDSX3:1:1212:28881:28056/1	60	-
chr1	111124392	111124393	A00758:247:H2MVHDSX3:1:2630:2148:2613/1	60	-
chr1	111147066	111147067	A00758:247:H2MVHDSX3:1:1265:28113:11099/1	60	+
chr1	111163156	111163157	A00758:247:H2MVHDSX3:1:1157:6081:30342/1	60	+
chr1	111163958	111163959	A00758:247:H2MVHDSX3:1:2641:12093:33614/1	60	-
chr1	111164162	111164163	A00758:247:H2MVHDSX3:1:1563:25328:13542/1	60	+
chr1	111174127	111174128	A00758:247:H2MVHDSX3:1:2237:5403:25285/1	60	+
chr1	111178557	111178558	A00758:247:H2MVHDSX3:1:1633:4969:31485/1	60	+
chr1	111448816	111448817	A00758:247:H2MVHDSX3:4:2108:20030:20838	60	-
chr1	111455235	111455236	A00758:247:H2MVHDSX3:1:1115:15338:30467/1	60	+
chr1	111765873	111765874	A00758:247:H2MVHDSX3:1:1159:30074:26459/1	60	-
chr1	112379588	112379589	A00758:247:H2MVHDSX3:3:1622:20338:1454	60	+
chr1	112567047	112567048	A00758:247:H2MVHDSX3:1:1338:19605:13526/1	60	+
chr1	112597890	112597891	A00758:247:H2MVHDSX3:4:1464:26440:15781/1	60	+
chr1	112860424	112860425	A00758:247:H2MVHDSX3:1:2665:30517:33708/1	60	-
chr1	112928161	112928162	A00758:247:H2MVHDSX3:1:1243:1615:20854/1	60	-
chr1	113016814	113016815	A00758:247:H2MVHDSX3:4:2641:9579:28667/1	60	-
chr1	113860968	113860969	A00758:247:H2MVHDSX3:4:2333:5882:28933	60	-
chr1	114360412	114360413	A00758:247:H2MVHDSX3:1:1125:1940:11741/1	60	-
chr1	114427217	114427218	A00758:247:H2MVHDSX3:1:1305:30644:28416	60	-
chr1	114428761	114428762	A00758:247:H2MVHDSX3:2:2246:12545:6652	60	-
chr1	114435529	114435530	A00758:247:H2MVHDSX3:1:1148:7428:22905/1	60	+
chr1	114461172	114461173	A00758:247:H2MVHDSX3:3:1140:30834:20854	60	-
chr1	114504373	114504374	A00758:247:H2MVHDSX3:1:1522:16333:4664/1	60	-
chr1	114532270	114532271	A00758:247:H2MVHDSX3:1:2229:12147:10567	60	-
chr1	114557611	114557612	A00758:247:H2MVHDSX3:3:2524:30915:2550	60	+
chr1	115061806	115061807	A00758:247:H2MVHDSX3:4:2665:16233:13792	60	-
chr1	115682774	115682775	A00758:247:H2MVHDSX3:1:1214:18792:8422/1	60	+
chr1	115682776	115682777	A00758:247:H2MVHDSX3:1:2533:1434:4194/1	60	+
chr1	117406355	117406356	A00758:247:H2MVHDSX3:1:1204:21106:25708/1	60	+
chr1	117421747	117421748	A00758:247:H2MVHDSX3:1:1341:1859:8970/1	60	-
chr1	117433269	117433270	A00758:247:H2MVHDSX3:1:1163:14922:13088/1	60	+
chr1	117452772	117452773	A00758:247:H2MVHDSX3:1:1148:27896:17049/1	60	+
chr1	117502916	117502917	A00758:247:H2MVHDSX3:1:1170:1298:19460/1	60	+
chr1	117507467	117507468	A00758:247:H2MVHDSX3:1:1272:29080:14465	60	-
chr1	117607028	117607029	A00758:247:H2MVHDSX3:4:1176:24505:4288	60	-
chr1	117956489	117956490	A00758:247:H2MVHDSX3:1:1105:1796:36542/1	60	+
chr1	118293821	118293822	A00758:247:H2MVHDSX3:1:1112:10375:31955/1	60	+
chr1	119182442	119182443	A00758:247:H2MVHDSX3:1:1150:21233:7075	60	+
chr1	119182443	119182444	A00758:247:H2MVHDSX3:1:1315:23059:7138	60	+
chr1	119927455	119927456	A00758:247:H2MVHDSX3:1:1235:10628:26757	60	-
chr1	119951688	119951689	A00758:247:H2MVHDSX3:1:1156:32307:34961/1	60	+
chr1	119951690	119951691	A00758:247:H2MVHDSX3:2:2571:12400:17769	60	+
chr1	120066386	120066387	A00758:247:H2MVHDSX3:1:2241:23077:4852/1	60	+
chr1	121545123	121545124	A00758:247:H2MVHDSX3:1:1430:8106:32158/1	60	+
chr1	121567832	121567833	A00758:247:H2MVHDSX3:2:1463:23981:1595	60	-
chr1	121755582	121755583	A00758:247:H2MVHDSX3:1:1172:24496:1767	60	-
chr1	121879465	121879466	A00758:247:H2MVHDSX3:1:1139:15492:17018/1	60	+
chr1	143264649	143264650	A00758:247:H2MVHDSX3:1:2116:7600:5196	60	+
chr1	143735904	143735905	A00758:247:H2MVHDSX3:1:1117:31729:13197/1	60	+
chr1	143962044	143962045	A00758:247:H2MVHDSX3:3:2403:22923:21872	60	-
chr1	145087184	145087185	A00758:247:H2MVHDSX3:4:1137:2817:2425/1	60	-
chr1	145185244	145185245	A00758:247:H2MVHDSX3:1:2152:22299:30248/1	60	-
chr1	145632842	145632843	A00758:247:H2MVHDSX3:1:1309:24379:32440	60	-
chr1	145667363	145667364	A00758:247:H2MVHDSX3:3:2352:5122:4069	60	-
chr1	145750601	145750602	A00758:247:H2MVHDSX3:1:2524:17409:9815/1	60	-
chr1	145761033	145761034	A00758:247:H2MVHDSX3:1:1123:24777:23328/1	60	+
chr1	145777321	145777322	A00758:247:H2MVHDSX3:1:2369:14118:9972/1	60	+
chr1	145777742	145777743	A00758:247:H2MVHDSX3:1:1466:8196:34695	60	+
chr1	145836935	145836936	A00758:247:H2MVHDSX3:1:2370:14199:16532/1	60	-
chr1	145993194	145993195	A00758:247:H2MVHDSX3:2:1639:17779:17033	60	-
chr1	146624885	146624886	A00758:247:H2MVHDSX3:1:1159:6433:27007/1	60	+
chr1	146759066	146759067	A00758:247:H2MVHDSX3:1:1664:2672:35681	60	-
chr1	147266572	147266573	A00758:247:H2MVHDSX3:3:2478:1949:29230	60	+
chr1	147277392	147277393	A00758:247:H2MVHDSX3:2:1335:19994:7717	60	-
chr1	147447318	147447319	A00758:247:H2MVHDSX3:1:1101:2184:3552/1	60	+
chr1	147608849	147608850	A00758:247:H2MVHDSX3:1:1367:16116:29622/1	60	+
chr1	147608850	147608851	A00758:247:H2MVHDSX3:2:1266:18484:18537	60	+
chr1	147976082	147976083	A00758:247:H2MVHDSX3:1:1229:23041:33473	60	+
chr1	147976084	147976085	A00758:247:H2MVHDSX3:2:2368:2356:29528	60	+
chr1	148644409	148644410	A00758:247:H2MVHDSX3:1:1222:3296:27806/1	60	-
chr1	149838550	149838551	A00758:247:H2MVHDSX3:2:1164:6171:8891	60	+
chr1	149964818	149964819	A00758:247:H2MVHDSX3:1:2240:5719:31563/1	60	-
chr1	149996845	149996846	A00758:247:H2MVHDSX3:1:1142:22173:35916/1	60	+
chr1	150071862	150071863	A00758:247:H2MVHDSX3:3:1640:20175:22060	60	+
chr1	150073886	150073887	A00758:247:H2MVHDSX3:4:2142:21549:22561/1	60	-
chr1	150079550	150079551	A00758:247:H2MVHDSX3:1:1108:16559:16611	60	-
chr1	150100896	150100897	A00758:247:H2MVHDSX3:1:1545:27498:28948/1	60	-
chr1	150113331	150113332	A00758:247:H2MVHDSX3:4:1443:7636:2096/1	60	-
chr1	150121309	150121310	A00758:247:H2MVHDSX3:1:1532:19895:29747/1	60	+
chr1	150321072	150321073	A00758:247:H2MVHDSX3:2:1353:11469:35415	60	-
chr1	150418587	150418588	A00758:247:H2MVHDSX3:1:2568:17318:36370	60	-
chr1	150420558	150420559	A00758:247:H2MVHDSX3:1:1135:23963:27085/1	60	-
chr1	150442957	150442958	A00758:247:H2MVHDSX3:1:1232:16740:25911/1	60	-
chr1	150456426	150456427	A00758:247:H2MVHDSX3:1:1137:20582:19445/1	60	+
chr1	150457307	150457308	A00758:247:H2MVHDSX3:1:1269:27896:18834/1	60	-
chr1	150680129	150680130	A00758:247:H2MVHDSX3:2:1313:24722:22169	60	-
chr1	150682802	150682803	A00758:247:H2MVHDSX3:2:2118:25364:17394	60	-
chr1	150682932	150682933	A00758:247:H2MVHDSX3:1:1115:4146:25081/1	60	+
chr1	150685865	150685866	A00758:247:H2MVHDSX3:2:1549:5855:10567	60	-
chr1	150685867	150685868	A00758:247:H2MVHDSX3:1:2348:21350:26882	60	-
chr1	150705340	150705341	A00758:247:H2MVHDSX3:1:1131:9625:28307/1	60	-
chr1	150828962	150828963	A00758:247:H2MVHDSX3:4:1141:6451:24126/1	60	-
chr1	150831672	150831673	A00758:247:H2MVHDSX3:1:2152:9155:6543/1	60	+
chr1	150841104	150841105	A00758:247:H2MVHDSX3:4:1422:20790:3333/1	60	-
chr1	150842046	150842047	A00758:247:H2MVHDSX3:2:2459:15402:1892	60	-
chr1	150844204	150844205	A00758:247:H2MVHDSX3:2:1626:5692:19304	60	+
chr1	150863501	150863502	A00758:247:H2MVHDSX3:1:1116:4218:3349	60	-
chr1	150940041	150940042	A00758:247:H2MVHDSX3:1:2362:4878:4085/1	60	-
chr1	150963774	150963775	A00758:247:H2MVHDSX3:1:1256:4924:22545/1	60	+
chr1	151017973	151017974	A00758:247:H2MVHDSX3:1:1139:18855:8938/1	60	+
chr1	151021873	151021874	A00758:247:H2MVHDSX3:1:1115:21169:27978	60	+
chr1	151066747	151066748	A00758:247:H2MVHDSX3:4:1463:24704:21198/1	60	-
chr1	151124468	151124469	A00758:247:H2MVHDSX3:3:2308:23059:19852	60	+
chr1	151146929	151146930	A00758:247:H2MVHDSX3:1:1110:9634:27445	60	-
chr1	151221654	151221655	A00758:247:H2MVHDSX3:1:2111:13901:8813/1	60	+
chr1	151324249	151324250	A00758:247:H2MVHDSX3:1:1228:17589:13792/1	60	+
chr1	151411846	151411847	A00758:247:H2MVHDSX3:1:1260:25916:20823	60	-
chr1	151430959	151430960	A00758:247:H2MVHDSX3:2:2654:15799:23938	60	+
chr1	151445190	151445191	A00758:247:H2MVHDSX3:1:1160:9959:13416/1	60	-
chr1	151622124	151622125	A00758:247:H2MVHDSX3:1:1152:14172:29543/1	60	+
chr1	151684950	151684951	A00758:247:H2MVHDSX3:4:2656:1235:18505/1	60	-
chr1	153551955	153551956	A00758:247:H2MVHDSX3:1:2575:22806:27680	60	+
chr1	153638374	153638375	A00758:247:H2MVHDSX3:1:1124:8260:32706/1	60	+
chr1	153638376	153638377	A00758:247:H2MVHDSX3:1:1456:19190:18630	60	+
chr1	153639318	153639319	A00758:247:H2MVHDSX3:1:1137:2899:4633/1	60	+
chr1	153665014	153665015	A00758:247:H2MVHDSX3:1:1405:18936:5353	60	+
chr1	153667644	153667645	A00758:247:H2MVHDSX3:1:1277:11460:23124/1	60	+
chr1	153873090	153873091	A00758:247:H2MVHDSX3:1:1211:19162:18270/1	60	-
chr1	153877649	153877650	A00758:247:H2MVHDSX3:1:1310:11595:29465/1	60	-
chr1	153877828	153877829	A00758:247:H2MVHDSX3:1:2419:20790:35117	60	-
chr1	153916764	153916765	A00758:247:H2MVHDSX3:1:1253:10502:27759/1	60	-
chr1	153918139	153918140	A00758:247:H2MVHDSX3:2:2164:29586:24392	60	-
chr1	154224149	154224150	A00758:247:H2MVHDSX3:1:2109:18050:27148/1	60	-
chr1	154236845	154236846	A00758:247:H2MVHDSX3:3:2520:3206:17002	60	-
chr1	154239679	154239680	A00758:247:H2MVHDSX3:1:1120:27462:2644/1	60	+
chr1	154244341	154244342	A00758:247:H2MVHDSX3:4:1668:25310:5243/1	60	-
chr1	154244342	154244343	A00758:247:H2MVHDSX3:2:2112:25012:29434	60	-
chr1	154251026	154251027	A00758:247:H2MVHDSX3:1:2556:8368:25786/1	60	+
chr1	154253888	154253889	A00758:247:H2MVHDSX3:1:1226:9796:20776	60	+
chr1	154254258	154254259	A00758:247:H2MVHDSX3:3:1268:25012:28150	60	+
chr1	154310012	154310013	A00758:247:H2MVHDSX3:2:2459:31873:30953	60	-
chr1	154340802	154340803	A00758:247:H2MVHDSX3:1:1402:9588:18881/1	60	+
chr1	154977329	154977330	A00758:247:H2MVHDSX3:1:1510:3794:23938/1	60	+
chr1	155147134	155147135	A00758:247:H2MVHDSX3:3:1670:7636:28401	60	-
chr1	155338630	155338631	A00758:247:H2MVHDSX3:1:1416:8142:11177	60	+
chr1	155355813	155355814	A00758:247:H2MVHDSX3:4:2170:5683:20760	60	+
chr1	155358333	155358334	A00758:247:H2MVHDSX3:1:1568:10357:22122	60	-
chr1	155366396	155366397	A00758:247:H2MVHDSX3:4:1659:23746:14622/1	60	-
chr1	155374029	155374030	A00758:247:H2MVHDSX3:1:1576:5321:1219/1	60	-
chr1	155383896	155383897	A00758:247:H2MVHDSX3:4:1575:17788:32205	60	-
chr1	155384161	155384162	A00758:247:H2MVHDSX3:1:1277:11975:3004/1	60	+
chr1	155405616	155405617	A00758:247:H2MVHDSX3:1:1407:9173:31657	60	+
chr1	155408354	155408355	A00758:247:H2MVHDSX3:1:1354:11153:31829/1	60	-
chr1	155412374	155412375	A00758:247:H2MVHDSX3:1:1436:15320:32283	60	-
chr1	155443889	155443890	A00758:247:H2MVHDSX3:1:1147:7536:10755/1	60	+
chr1	155443952	155443953	A00758:247:H2MVHDSX3:1:1166:24894:12226	60	+
chr1	155457688	155457689	A00758:247:H2MVHDSX3:1:1231:6777:19492/1	60	-
chr1	155462114	155462115	A00758:247:H2MVHDSX3:1:1156:16848:9784/1	60	+
chr1	155479311	155479312	A00758:247:H2MVHDSX3:4:2522:1063:34585/1	60	+
chr1	155483242	155483243	A00758:247:H2MVHDSX3:4:2169:4833:28902/1	60	+
chr1	155484307	155484308	A00758:247:H2MVHDSX3:4:2376:32832:13103	60	-
chr1	155510672	155510673	A00758:247:H2MVHDSX3:4:1113:26169:36918/1	60	+
chr1	155522062	155522063	A00758:247:H2MVHDSX3:1:2306:27073:33379/1	60	-
chr1	155522320	155522321	A00758:247:H2MVHDSX3:1:1664:18340:6762/1	60	+
chr1	155531986	155531987	A00758:247:H2MVHDSX3:1:1103:30734:17394	60	-
chr1	155535287	155535288	A00758:247:H2MVHDSX3:4:2565:14498:12947	60	-
chr1	155558259	155558260	A00758:247:H2MVHDSX3:2:1154:24551:35775	60	-
chr1	155558750	155558751	A00758:247:H2MVHDSX3:1:1327:16351:27649	60	-
chr1	155668514	155668515	A00758:247:H2MVHDSX3:1:1105:26567:30029/1	60	-
chr1	155676750	155676751	A00758:247:H2MVHDSX3:1:1614:17228:21339/1	60	-
chr1	155717994	155717995	A00758:247:H2MVHDSX3:4:1258:29333:15749	60	-
chr1	155734813	155734814	A00758:247:H2MVHDSX3:1:1112:20320:10848/1	60	+
chr1	155773505	155773506	A00758:247:H2MVHDSX3:1:1108:19705:35900/1	60	-
chr1	155773673	155773674	A00758:247:H2MVHDSX3:1:1112:1660:12164/1	60	+
chr1	155789665	155789666	A00758:247:H2MVHDSX3:3:2210:26078:21668	60	-
chr1	155803308	155803309	A00758:247:H2MVHDSX3:2:2515:17897:29543	60	+
chr1	155845720	155845721	A00758:247:H2MVHDSX3:1:1114:10728:35102	60	-
chr1	155925270	155925271	A00758:247:H2MVHDSX3:2:2653:11641:11443	60	-
chr1	155929921	155929922	A00758:247:H2MVHDSX3:4:2327:19795:19241	60	+
chr1	155957086	155957087	A00758:247:H2MVHDSX3:1:1163:23294:33912/1	60	+
chr1	155957087	155957088	A00758:247:H2MVHDSX3:2:2568:6244:29559	60	+
chr1	155957163	155957164	A00758:247:H2MVHDSX3:1:1114:1841:3834/1	60	-
chr1	156018590	156018591	A00758:247:H2MVHDSX3:1:1277:25382:32236/1	60	+
chr1	156167252	156167253	A00758:247:H2MVHDSX3:1:1636:24099:12821	60	-
chr1	156271738	156271739	A00758:247:H2MVHDSX3:1:1253:26341:4022	60	-
chr1	156303701	156303702	A00758:247:H2MVHDSX3:4:1108:30544:18787/1	60	-
chr1	156319258	156319259	A00758:247:H2MVHDSX3:1:1103:28384:19711	60	+
chr1	156320957	156320958	A00758:247:H2MVHDSX3:2:1219:12246:1407	60	+
chr1	156329027	156329028	A00758:247:H2MVHDSX3:4:2465:10203:1313	60	+
chr1	156335666	156335667	A00758:247:H2MVHDSX3:4:1420:17897:4899	60	-
chr1	156487608	156487609	A00758:247:H2MVHDSX3:2:1150:5412:9768	60	-
chr1	156487610	156487611	A00758:247:H2MVHDSX3:4:2515:17300:3771	60	-
chr1	156552288	156552289	A00758:247:H2MVHDSX3:1:1527:32344:5838/1	60	-
chr1	156800246	156800247	A00758:247:H2MVHDSX3:1:1248:29469:28416/1	60	+
chr1	157607223	157607224	A00758:247:H2MVHDSX3:1:2324:17906:32941/1	60	-
chr1	158253418	158253419	A00758:247:H2MVHDSX3:1:1144:15329:33865/1	60	-
chr1	158915371	158915372	A00758:247:H2MVHDSX3:1:1153:15799:18490/1	60	-
chr1	159018508	159018509	A00758:247:H2MVHDSX3:1:2659:28203:35681/1	60	+
chr1	159045703	159045704	A00758:247:H2MVHDSX3:1:1139:29225:7889/1	60	+
chr1	159048304	159048305	A00758:247:H2MVHDSX3:1:2327:28673:33426/1	60	+
chr1	159355520	159355521	A00758:247:H2MVHDSX3:1:2563:14443:14951/1	60	-
chr1	160211977	160211978	A00758:247:H2MVHDSX3:1:2315:3314:29027	60	+
chr1	160316285	160316286	A00758:247:H2MVHDSX3:1:1435:10375:35055/1	60	+
chr1	160318914	160318915	A00758:247:H2MVHDSX3:1:1262:12147:34741/1	60	+
chr1	160429439	160429440	A00758:247:H2MVHDSX3:1:1331:16613:15546/1	60	+
chr1	160440523	160440524	A00758:247:H2MVHDSX3:1:2512:8594:33661	60	-
chr1	160440613	160440614	A00758:247:H2MVHDSX3:1:1206:17598:11083/1	60	+
chr1	160466625	160466626	A00758:247:H2MVHDSX3:1:2509:13575:35274	60	+
chr1	160518789	160518790	A00758:247:H2MVHDSX3:1:1572:13367:2879/1	60	-
chr1	160546534	160546535	A00758:247:H2MVHDSX3:1:1131:31467:26647/1	60	+
chr1	160559790	160559791	A00758:247:H2MVHDSX3:1:2336:1226:22467/1	60	-
chr1	160560404	160560405	A00758:247:H2MVHDSX3:1:1317:8350:9126/1	60	-
chr1	160563248	160563249	A00758:247:H2MVHDSX3:1:1108:5828:7451/1	60	-
chr1	160564106	160564107	A00758:247:H2MVHDSX3:1:1332:17852:11553/1	60	+
chr1	160567539	160567540	A00758:247:H2MVHDSX3:1:1555:10059:9893/1	60	+
chr1	160574966	160574967	A00758:247:H2MVHDSX3:1:1144:6632:22686/1	60	-
chr1	160576747	160576748	A00758:247:H2MVHDSX3:1:1219:20998:14278/1	60	-
chr1	160580850	160580851	A00758:247:H2MVHDSX3:1:1106:5511:30044/1	60	+
chr1	161207838	161207839	A00758:247:H2MVHDSX3:2:1267:19226:31375	60	-
chr1	161326076	161326077	A00758:247:H2MVHDSX3:1:1111:30011:20118/1	60	+
chr1	161755999	161756000	A00758:247:H2MVHDSX3:4:2304:11225:3364/1	60	+
chr1	161860556	161860557	A00758:247:H2MVHDSX3:1:1423:1985:14544	60	+
chr1	161894036	161894037	A00758:247:H2MVHDSX3:4:2670:32832:36746	60	-
chr1	161918753	161918754	A00758:247:H2MVHDSX3:3:2347:25283:16971	60	+
chr1	162528402	162528403	A00758:247:H2MVHDSX3:1:1118:30960:1814/1	60	+
chr1	162579611	162579612	A00758:247:H2MVHDSX3:1:2507:8314:29262/1	60	-
chr1	162970717	162970718	A00758:247:H2MVHDSX3:1:2116:27254:26052/1	60	+
chr1	163892207	163892208	A00758:247:H2MVHDSX3:1:2559:26142:2644	60	-
chr1	163920501	163920502	A00758:247:H2MVHDSX3:1:2634:30165:24862/1	60	+
chr1	165880235	165880236	A00758:247:H2MVHDSX3:1:1139:10276:14434/1	60	-
chr1	166016753	166016754	A00758:247:H2MVHDSX3:4:1358:20238:32503	60	-
chr1	166927801	166927802	A00758:247:H2MVHDSX3:1:1268:6632:24502/1	60	-
chr1	167159704	167159705	A00758:247:H2MVHDSX3:1:1140:27154:15327/1	60	+
chr1	167281989	167281990	A00758:247:H2MVHDSX3:1:1239:21169:9157/1	60	+
chr1	167303548	167303549	A00758:247:H2MVHDSX3:1:1117:25174:14716/1	60	+
chr1	167992861	167992862	A00758:247:H2MVHDSX3:1:1209:32479:5071/1	60	+
chr1	168025308	168025309	A00758:247:H2MVHDSX3:2:1334:12337:3756	60	+
chr1	168028620	168028621	A00758:247:H2MVHDSX3:1:1147:24623:21934/1	60	+
chr1	168045175	168045176	A00758:247:H2MVHDSX3:1:1140:8151:5588/1	60	+
chr1	168226993	168226994	A00758:247:H2MVHDSX3:4:1136:1660:25504	60	+
chr1	168320602	168320603	A00758:247:H2MVHDSX3:1:1122:28935:21731/1	60	+
chr1	168523813	168523814	A00758:247:H2MVHDSX3:1:1539:15248:14622/1	60	+
chr1	168560060	168560061	A00758:247:H2MVHDSX3:1:1202:11008:12821/1	60	-
chr1	168737116	168737117	A00758:247:H2MVHDSX3:2:2616:12084:17284	60	+
chr1	168982271	168982272	A00758:247:H2MVHDSX3:2:1436:32334:8202	60	+
chr1	169378113	169378114	A00758:247:H2MVHDSX3:1:1233:13160:1141/1	60	-
chr1	169388348	169388349	A00758:247:H2MVHDSX3:1:1506:9796:23907	60	-
chr1	169715852	169715853	A00758:247:H2MVHDSX3:4:1407:7618:2253/1	60	-
chr1	169801175	169801176	A00758:247:H2MVHDSX3:2:2560:14145:3818	60	+
chr1	169836408	169836409	A00758:247:H2MVHDSX3:2:2571:8856:29011	60	-
chr1	169836410	169836411	A00758:247:H2MVHDSX3:1:1108:18313:28510	60	-
chr1	171489607	171489608	A00758:247:H2MVHDSX3:1:1145:15835:16924/1	60	+
chr1	171565639	171565640	A00758:247:H2MVHDSX3:4:1616:4182:34256	60	+
chr1	171720967	171720968	A00758:247:H2MVHDSX3:1:1228:11324:3255/1	60	-
chr1	171749483	171749484	A00758:247:H2MVHDSX3:3:2149:10990:23187	60	-
chr1	172147978	172147979	A00758:247:H2MVHDSX3:1:1418:30517:24533	60	-
chr1	172159370	172159371	A00758:247:H2MVHDSX3:4:1571:15049:8422	60	-
chr1	172213949	172213950	A00758:247:H2MVHDSX3:1:1160:16812:33364/1	60	-
chr1	172375258	172375259	A00758:247:H2MVHDSX3:1:1105:25201:19836/1	60	+
chr1	172552429	172552430	A00758:247:H2MVHDSX3:4:1368:3468:11694/1	60	+
chr1	172554832	172554833	A00758:247:H2MVHDSX3:1:1548:4255:35634/1	60	-
chr1	172558629	172558630	A00758:247:H2MVHDSX3:1:1478:23791:4711	60	-
chr1	172585413	172585414	A00758:247:H2MVHDSX3:1:2258:5367:27978/1	60	-
chr1	172657866	172657867	A00758:247:H2MVHDSX3:1:1174:2627:29340/1	60	-
chr1	173485348	173485349	A00758:247:H2MVHDSX3:3:2450:21395:25457	60	+
chr1	173588990	173588991	A00758:247:H2MVHDSX3:1:1330:14714:3208/1	60	-
chr1	173747320	173747321	A00758:247:H2MVHDSX3:1:1422:7410:17738/1	60	+
chr1	173754850	173754851	A00758:247:H2MVHDSX3:1:1265:18873:17487/1	60	+
chr1	173803125	173803126	A00758:247:H2MVHDSX3:1:1101:29414:6965/1	60	+
chr1	173892278	173892279	A00758:247:H2MVHDSX3:1:1119:28501:24987/1	60	+
chr1	174001224	174001225	A00758:247:H2MVHDSX3:1:1155:21287:20259/1	60	+
chr1	174180999	174181000	A00758:247:H2MVHDSX3:1:1146:4137:12602/1	60	+
chr1	174413827	174413828	A00758:247:H2MVHDSX3:2:2622:32714:29340	60	-
chr1	174413829	174413830	A00758:247:H2MVHDSX3:3:2466:11261:19711	60	-
chr1	174482456	174482457	A00758:247:H2MVHDSX3:3:2359:26793:23750	60	-
chr1	174502256	174502257	A00758:247:H2MVHDSX3:4:2643:9245:3568/1	60	-
chr1	174511398	174511399	A00758:247:H2MVHDSX3:2:1534:15374:5760	60	+
chr1	174692042	174692043	A00758:247:H2MVHDSX3:1:1114:12183:1892/1	60	+
chr1	176039387	176039388	A00758:247:H2MVHDSX3:1:1324:6840:9048/1	60	+
chr1	176054304	176054305	A00758:247:H2MVHDSX3:3:2359:6894:6010	60	-
chr1	176129540	176129541	A00758:247:H2MVHDSX3:1:1524:19099:33599/1	60	+
chr1	176130106	176130107	A00758:247:H2MVHDSX3:2:2122:7202:26021	60	-
chr1	176189996	176189997	A00758:247:H2MVHDSX3:1:2161:28519:34006/1	60	-
chr1	176356753	176356754	A00758:247:H2MVHDSX3:1:1253:10384:13714	60	-
chr1	176635669	176635670	A00758:247:H2MVHDSX3:1:1275:31656:18803/1	60	-
chr1	178191929	178191930	A00758:247:H2MVHDSX3:1:1109:6542:5619/1	60	-
chr1	178878948	178878949	A00758:247:H2MVHDSX3:2:1668:25247:29590	60	-
chr1	178878950	178878951	A00758:247:H2MVHDSX3:4:1372:32452:19586	60	-
chr1	178884329	178884330	A00758:247:H2MVHDSX3:3:1260:12264:34788	60	-
chr1	178908014	178908015	A00758:247:H2MVHDSX3:2:2356:29912:36010	60	+
chr1	179167119	179167120	A00758:247:H2MVHDSX3:1:1459:2465:28338	60	+
chr1	179247426	179247427	A00758:247:H2MVHDSX3:1:2137:13232:5776/1	60	-
chr1	179290477	179290478	A00758:247:H2MVHDSX3:2:2558:20618:35790	60	+
chr1	179886092	179886093	A00758:247:H2MVHDSX3:4:2276:28375:33786/1	60	+
chr1	179996396	179996397	A00758:247:H2MVHDSX3:1:1168:14904:31908/1	60	-
chr1	180037555	180037556	A00758:247:H2MVHDSX3:1:1315:27814:34444	60	-
chr1	180347367	180347368	A00758:247:H2MVHDSX3:1:2261:26530:7326/1	60	+
chr1	180347369	180347370	A00758:247:H2MVHDSX3:1:1466:15013:30185/1	60	+
chr1	180347370	180347371	A00758:247:H2MVHDSX3:1:1147:16423:36448/1	60	+
chr1	180347371	180347372	A00758:247:H2MVHDSX3:1:1166:27344:34882/1	60	+
chr1	180347372	180347373	A00758:247:H2MVHDSX3:1:2210:1886:18756/1	60	+
chr1	180400743	180400744	A00758:247:H2MVHDSX3:1:1103:11930:9001/1	60	-
chr1	180500429	180500430	A00758:247:H2MVHDSX3:1:1175:7726:5509/1	60	-
chr1	181775509	181775510	A00758:247:H2MVHDSX3:4:1676:20853:26115	60	-
chr1	182207186	182207187	A00758:247:H2MVHDSX3:1:1150:20455:5760/1	60	+
chr1	182418273	182418274	A00758:247:H2MVHDSX3:2:1408:28881:9486	60	-
chr1	183071188	183071189	A00758:247:H2MVHDSX3:2:1456:30246:24471	60	-
chr1	183501694	183501695	A00758:247:H2MVHDSX3:1:1416:1832:34256/1	60	+
chr1	183522064	183522065	A00758:247:H2MVHDSX3:2:2473:28601:6527	60	-
chr1	183522066	183522067	A00758:247:H2MVHDSX3:1:2562:23800:32659	60	-
chr1	184165558	184165559	A00758:247:H2MVHDSX3:4:2646:9878:25457	60	+
chr1	184293945	184293946	A00758:247:H2MVHDSX3:4:1202:4119:6809/1	60	+
chr1	184724201	184724202	A00758:247:H2MVHDSX3:1:1326:8386:30639/1	60	+
chr1	184725126	184725127	A00758:247:H2MVHDSX3:1:2154:21856:16611	60	+
chr1	185189521	185189522	A00758:247:H2MVHDSX3:2:1360:11785:23281	60	-
chr1	186060853	186060854	A00758:247:H2MVHDSX3:1:1505:14281:23657/1	60	-
chr1	186096041	186096042	A00758:247:H2MVHDSX3:1:1341:22525:23500/1	60	+
chr1	186312865	186312866	A00758:247:H2MVHDSX3:1:1104:23656:21324	60	-
chr1	186343547	186343548	A00758:247:H2MVHDSX3:1:1112:29532:35884/1	60	-
chr1	187451910	187451911	A00758:247:H2MVHDSX3:1:1136:29252:9157/1	60	+
chr1	187911648	187911649	A00758:247:H2MVHDSX3:1:1258:9100:14121/1	60	-
chr1	189116516	189116517	A00758:247:H2MVHDSX3:1:1170:30581:18474/1	60	+
chr1	190055281	190055282	A00758:247:H2MVHDSX3:1:1510:19940:5682/1	60	-
chr1	190705880	190705881	A00758:247:H2MVHDSX3:1:1108:4851:12618/1	60	+
chr1	191851306	191851307	A00758:247:H2MVHDSX3:3:1476:9353:29340	60	+
chr1	191862096	191862097	A00758:247:H2MVHDSX3:1:1241:19162:4053/1	60	-
chr1	192030052	192030053	A00758:247:H2MVHDSX3:1:1104:4273:11960/1	60	+
chr1	192146481	192146482	A00758:247:H2MVHDSX3:1:1274:29306:19460/1	60	+
chr1	192360542	192360543	A00758:247:H2MVHDSX3:1:1277:16242:14152	60	-
chr1	192370030	192370031	A00758:247:H2MVHDSX3:1:1106:6876:26365/1	60	+
chr1	192406018	192406019	A00758:247:H2MVHDSX3:1:1156:17056:5791/1	60	+
chr1	192577044	192577045	A00758:247:H2MVHDSX3:1:1262:26973:6402/1	60	-
chr1	192601868	192601869	A00758:247:H2MVHDSX3:1:1166:8115:19742/1	60	+
chr1	193167227	193167228	A00758:247:H2MVHDSX3:1:1112:4860:19241/1	60	-
chr1	193281829	193281830	A00758:247:H2MVHDSX3:1:1103:27769:3208/1	60	-
chr1	193833292	193833293	A00758:247:H2MVHDSX3:3:1673:26449:10379	60	+
chr1	194214700	194214701	A00758:247:H2MVHDSX3:1:1108:2031:30217	60	+
chr1	194235042	194235043	A00758:247:H2MVHDSX3:1:2419:18819:9659/1	60	-
chr1	194793496	194793497	A00758:247:H2MVHDSX3:1:1111:2139:30592/1	60	-
chr1	195149538	195149539	A00758:247:H2MVHDSX3:4:1161:15772:21449/1	60	+
chr1	195214715	195214716	A00758:247:H2MVHDSX3:1:1608:22770:5008/1	60	+
chr1	195275413	195275414	A00758:247:H2MVHDSX3:1:1277:13557:18834/1	60	-
chr1	195289288	195289289	A00758:247:H2MVHDSX3:1:1134:32560:20243/1	60	+
chr1	195309639	195309640	A00758:247:H2MVHDSX3:1:1142:1768:3865/1	60	-
chr1	195595166	195595167	A00758:247:H2MVHDSX3:1:1613:9625:25927/1	60	+
chr1	195641607	195641608	A00758:247:H2MVHDSX3:1:1228:4987:32550/1	60	-
chr1	195682473	195682474	A00758:247:H2MVHDSX3:2:2164:29396:23375	60	+
chr1	196008837	196008838	A00758:247:H2MVHDSX3:2:2176:2148:12978	60	+
chr1	196781204	196781205	A00758:247:H2MVHDSX3:1:1505:14687:5478	60	+
chr1	197165424	197165425	A00758:247:H2MVHDSX3:4:2313:19027:35258/1	60	-
chr1	197172393	197172394	A00758:247:H2MVHDSX3:3:2277:7247:32268	60	-
chr1	197177130	197177131	A00758:247:H2MVHDSX3:4:2421:11659:17769	60	+
chr1	197346124	197346125	A00758:247:H2MVHDSX3:1:1133:12491:17519/1	60	+
chr1	197580587	197580588	A00758:247:H2MVHDSX3:1:1173:25455:24721/1	60	+
chr1	197585534	197585535	A00758:247:H2MVHDSX3:1:1102:32814:4304/1	60	+
chr1	197595391	197595392	A00758:247:H2MVHDSX3:1:1350:13648:8218/1	60	+
chr1	197603543	197603544	A00758:247:H2MVHDSX3:2:2375:32434:12070	60	-
chr1	197645853	197645854	A00758:247:H2MVHDSX3:1:1128:3269:3740/1	60	+
chr1	197646369	197646370	A00758:247:H2MVHDSX3:1:1517:25870:13385/1	60	+
chr1	197671997	197671998	A00758:247:H2MVHDSX3:1:2508:27380:19852/1	60	+
chr1	197692036	197692037	A00758:247:H2MVHDSX3:1:1377:10583:36166/1	60	-
chr1	197696565	197696566	A00758:247:H2MVHDSX3:2:1259:12102:28056	60	-
chr1	197933226	197933227	A00758:247:H2MVHDSX3:1:1262:7003:22294/1	60	+
chr1	198166259	198166260	A00758:247:H2MVHDSX3:1:1116:12210:25614/1	60	+
chr1	198180660	198180661	A00758:247:H2MVHDSX3:1:2178:14380:16814/1	60	-
chr1	198267682	198267683	A00758:247:H2MVHDSX3:2:1577:8187:5024	60	-
chr1	198275044	198275045	A00758:247:H2MVHDSX3:2:2328:21070:31062	60	+
chr1	198727334	198727335	A00758:247:H2MVHDSX3:1:1328:13196:5055	60	-
chr1	198898369	198898370	A00758:247:H2MVHDSX3:1:2270:31421:22905/1	60	-
chr1	199142937	199142938	A00758:247:H2MVHDSX3:1:1153:4815:31438/1	60	+
chr1	199143452	199143453	A00758:247:H2MVHDSX3:1:1129:5240:10629/1	60	-
chr1	199153385	199153386	A00758:247:H2MVHDSX3:2:2216:12029:25864	60	+
chr1	199231201	199231202	A00758:247:H2MVHDSX3:1:2414:31006:29230/1	60	-
chr1	199281553	199281554	A00758:247:H2MVHDSX3:4:2531:4770:10942	60	-
chr1	199432655	199432656	A00758:247:H2MVHDSX3:4:1172:10429:32925/1	60	+
chr1	199434489	199434490	A00758:247:H2MVHDSX3:1:1112:5014:13870/1	60	-
chr1	199878742	199878743	A00758:247:H2MVHDSX3:3:1528:28754:9549	60	-
chr1	200023794	200023795	A00758:247:H2MVHDSX3:2:2333:26549:4570	60	-
chr1	200465809	200465810	A00758:247:H2MVHDSX3:1:1544:17029:19179/1	60	-
chr1	200660236	200660237	A00758:247:H2MVHDSX3:1:2477:1099:16266/1	60	-
chr1	200728087	200728088	A00758:247:H2MVHDSX3:3:1445:12906:11224	60	+
chr1	200810511	200810512	A00758:247:H2MVHDSX3:1:2665:10936:29262/1	60	-
chr1	201837864	201837865	A00758:247:H2MVHDSX3:1:1138:11288:26616/1	60	+
chr1	201837865	201837866	A00758:247:H2MVHDSX3:1:2558:8341:31720/1	60	+
chr1	201852776	201852777	A00758:247:H2MVHDSX3:1:1105:4444:8907/1	60	-
chr1	202308600	202308601	A00758:247:H2MVHDSX3:2:2442:2763:6997	60	-
chr1	202333377	202333378	A00758:247:H2MVHDSX3:1:1115:23104:11757/1	60	+
chr1	202441775	202441776	A00758:247:H2MVHDSX3:1:1621:19416:31391/1	60	-
chr1	202502004	202502005	A00758:247:H2MVHDSX3:1:1150:27552:2519	60	-
chr1	202584072	202584073	A00758:247:H2MVHDSX3:1:1474:13702:25817/1	60	-
chr1	202753065	202753066	A00758:247:H2MVHDSX3:4:1239:15049:30091/1	60	+
chr1	202774898	202774899	A00758:247:H2MVHDSX3:1:1212:16378:28698/1	60	-
chr1	202778905	202778906	A00758:247:H2MVHDSX3:3:1569:4001:13620	60	-
chr1	202780415	202780416	A00758:247:H2MVHDSX3:1:2359:7229:4586/1	60	+
chr1	202781864	202781865	A00758:247:H2MVHDSX3:1:1466:4634:30436/1	60	+
chr1	202904537	202904538	A00758:247:H2MVHDSX3:3:1270:28483:19507	60	-
chr1	202904539	202904540	A00758:247:H2MVHDSX3:1:1139:14543:4507/1	60	-
chr1	202907365	202907366	A00758:247:H2MVHDSX3:1:1509:3025:5447/1	60	-
chr1	202945595	202945596	A00758:247:H2MVHDSX3:4:1447:17038:22827/1	60	+
chr1	203632202	203632203	A00758:247:H2MVHDSX3:1:1161:10339:26944/1	60	-
chr1	203658503	203658504	A00758:247:H2MVHDSX3:1:1105:5276:31767	60	-
chr1	203660897	203660898	A00758:247:H2MVHDSX3:1:1505:7129:6230/1	60	+
chr1	203662491	203662492	A00758:247:H2MVHDSX3:1:1246:8585:28103/1	60	-
chr1	203699182	203699183	A00758:247:H2MVHDSX3:1:1201:3233:14043/1	60	+
chr1	204406375	204406376	A00758:247:H2MVHDSX3:4:1316:15420:11945/1	60	+
chr1	204407678	204407679	A00758:247:H2MVHDSX3:1:2342:11532:9471/1	60	-
chr1	204407755	204407756	A00758:247:H2MVHDSX3:1:1132:16179:16016	60	+
chr1	204441681	204441682	A00758:247:H2MVHDSX3:1:1104:18719:1783/1	60	-
chr1	204546413	204546414	A00758:247:H2MVHDSX3:1:1165:5556:33630	60	-
chr1	205024371	205024372	A00758:247:H2MVHDSX3:3:1216:10728:36793	60	+
chr1	205611589	205611590	A00758:247:H2MVHDSX3:1:1117:5647:23202	60	-
chr1	205621072	205621073	A00758:247:H2MVHDSX3:1:1325:2971:35352/1	60	+
chr1	205625865	205625866	A00758:247:H2MVHDSX3:1:1215:3341:28354	60	+
chr1	205625870	205625871	A00758:247:H2MVHDSX3:3:2578:2953:11616	60	+
chr1	205723884	205723885	A00758:247:H2MVHDSX3:1:1368:10149:5134/1	60	+
chr1	205731750	205731751	A00758:247:H2MVHDSX3:1:1248:25102:13683/1	60	+
chr1	205735104	205735105	A00758:247:H2MVHDSX3:1:1126:16839:35728/1	60	-
chr1	206089887	206089888	A00758:247:H2MVHDSX3:1:2666:13928:25175/1	60	+
chr1	206194247	206194248	A00758:247:H2MVHDSX3:3:2114:15347:21151	60	-
chr1	206534219	206534220	A00758:247:H2MVHDSX3:2:1127:27751:3176	60	+
chr1	206570945	206570946	A00758:247:H2MVHDSX3:1:1134:4887:4852/1	60	+
chr1	207341299	207341300	A00758:247:H2MVHDSX3:1:1106:4860:17801/1	60	+
chr1	207780515	207780516	A00758:247:H2MVHDSX3:1:1326:17409:26537	60	+
chr1	207846936	207846937	A00758:247:H2MVHDSX3:1:1425:1488:34914/1	60	+
chr1	208836465	208836466	A00758:247:H2MVHDSX3:2:2508:3043:7764	60	-
chr1	209763687	209763688	A00758:247:H2MVHDSX3:1:1541:5565:23782	60	-
chr1	210640502	210640503	A00758:247:H2MVHDSX3:1:2320:32506:30608/1	60	+
chr1	211127572	211127573	A00758:247:H2MVHDSX3:3:2543:30400:3944	60	-
chr1	211267293	211267294	A00758:247:H2MVHDSX3:1:1214:24135:26162/1	60	+
chr1	211810770	211810771	A00758:247:H2MVHDSX3:4:1501:16938:22247/1	60	+
chr1	211976834	211976835	A00758:247:H2MVHDSX3:1:2145:16911:24925/1	60	+
chr1	211977121	211977122	A00758:247:H2MVHDSX3:1:1522:12997:7780/1	60	-
chr1	211989405	211989406	A00758:247:H2MVHDSX3:1:1650:9480:14497/1	60	-
chr1	212086721	212086722	A00758:247:H2MVHDSX3:1:1315:4291:5948/1	60	+
chr1	212141760	212141761	A00758:247:H2MVHDSX3:3:1578:27995:36479	60	+
chr1	212344411	212344412	A00758:247:H2MVHDSX3:1:1224:8712:15890/1	60	-
chr1	212358527	212358528	A00758:247:H2MVHDSX3:1:1152:17164:12305/1	60	-
chr1	212739821	212739822	A00758:247:H2MVHDSX3:2:2318:11153:31548	60	-
chr1	212882494	212882495	A00758:247:H2MVHDSX3:1:1361:17002:4601/1	60	+
chr1	214350636	214350637	A00758:247:H2MVHDSX3:2:1377:27751:6558	60	-
chr1	214557492	214557493	A00758:247:H2MVHDSX3:1:2305:10212:1391/1	60	-
chr1	214646699	214646700	A00758:247:H2MVHDSX3:1:1134:27950:32957/1	60	-
chr1	215598318	215598319	A00758:247:H2MVHDSX3:3:1270:16495:14904	60	-
chr1	215598320	215598321	A00758:247:H2MVHDSX3:1:1118:11659:6214/1	60	-
chr1	216548691	216548692	A00758:247:H2MVHDSX3:1:2560:24306:20572	60	+
chr1	216548693	216548694	A00758:247:H2MVHDSX3:3:2174:17535:20431	60	+
chr1	216796982	216796983	A00758:247:H2MVHDSX3:2:1350:5014:6981	60	+
chr1	217328337	217328338	A00758:247:H2MVHDSX3:1:1268:15212:27774/1	60	+
chr1	217358761	217358762	A00758:247:H2MVHDSX3:2:2541:12943:24220	60	+
chr1	217856060	217856061	A00758:247:H2MVHDSX3:2:2431:27019:19601	60	-
chr1	218377450	218377451	A00758:247:H2MVHDSX3:1:1120:4661:29168/1	60	+
chr1	219204707	219204708	A00758:247:H2MVHDSX3:3:2314:6949:32784	60	+
chr1	219420326	219420327	A00758:247:H2MVHDSX3:1:1214:10899:27853/1	60	-
chr1	219914677	219914678	A00758:247:H2MVHDSX3:1:2622:31819:10316/1	60	-
chr1	220223251	220223252	A00758:247:H2MVHDSX3:1:1667:15736:22294/1	60	+
chr1	220230175	220230176	A00758:247:H2MVHDSX3:4:2638:31738:16157	60	-
chr1	220231972	220231973	A00758:247:H2MVHDSX3:1:1450:5493:30358/1	60	-
chr1	220301445	220301446	A00758:247:H2MVHDSX3:2:2674:5864:27148	60	-
chr1	220301447	220301448	A00758:247:H2MVHDSX3:1:1111:23032:28948/1	60	-
chr1	220656131	220656132	A00758:247:H2MVHDSX3:1:1101:15537:27242/1	60	+
chr1	221923871	221923872	A00758:247:H2MVHDSX3:1:2574:16107:33802/1	60	-
chr1	222577684	222577685	A00758:247:H2MVHDSX3:4:1223:24505:11960/1	60	+
chr1	222834914	222834915	A00758:247:H2MVHDSX3:1:2260:23647:13667/1	60	-
chr1	223814174	223814175	A00758:247:H2MVHDSX3:1:1134:4463:20556/1	60	+
chr1	224028991	224028992	A00758:247:H2MVHDSX3:1:1461:3694:4382/1	60	+
chr1	224123474	224123475	A00758:247:H2MVHDSX3:1:1323:15365:5995/1	60	-
chr1	224186288	224186289	A00758:247:H2MVHDSX3:1:1242:31186:6120/1	60	-
chr1	224280565	224280566	A00758:247:H2MVHDSX3:1:1610:13015:35618/1	60	+
chr1	224302426	224302427	A00758:247:H2MVHDSX3:1:1127:29559:33959/1	60	+
chr1	224315095	224315096	A00758:247:H2MVHDSX3:4:2335:24207:35493/1	60	-
chr1	224320245	224320246	A00758:247:H2MVHDSX3:1:1322:23601:13870/1	60	-
chr1	224388744	224388745	A00758:247:H2MVHDSX3:1:1118:2302:18568/1	60	-
chr1	224403430	224403431	A00758:247:H2MVHDSX3:1:1118:4598:27336/1	60	-
chr1	224407870	224407871	A00758:247:H2MVHDSX3:2:1476:30038:29340	60	+
chr1	224421623	224421624	A00758:247:H2MVHDSX3:2:2115:28113:35336	60	+
chr1	224437094	224437095	A00758:247:H2MVHDSX3:3:1270:11858:31046	60	-
chr1	224437095	224437096	A00758:247:H2MVHDSX3:1:1648:5575:30592	60	-
chr1	225402932	225402933	A00758:247:H2MVHDSX3:1:2107:4580:12900	60	+
chr1	225499087	225499088	A00758:247:H2MVHDSX3:4:1140:19551:3004/1	60	+
chr1	225506591	225506592	A00758:247:H2MVHDSX3:4:1621:18765:30984	60	-
chr1	225523338	225523339	A00758:247:H2MVHDSX3:4:1512:32841:12618	60	-
chr1	225541305	225541306	A00758:247:H2MVHDSX3:4:1548:2781:24283/1	60	+
chr1	225544465	225544466	A00758:247:H2MVHDSX3:3:2140:20030:4805	60	-
chr1	225552595	225552596	A00758:247:H2MVHDSX3:1:2225:3658:24486/1	60	-
chr1	225552596	225552597	A00758:247:H2MVHDSX3:4:1152:12997:7404/1	60	-
chr1	225783463	225783464	A00758:247:H2MVHDSX3:1:2371:31222:13636	60	-
chr1	225790081	225790082	A00758:247:H2MVHDSX3:2:1327:10303:36652	60	-
chr1	226056633	226056634	A00758:247:H2MVHDSX3:4:2644:30526:35415	60	-
chr1	226056634	226056635	A00758:247:H2MVHDSX3:1:2164:11785:29042	60	-
chr1	226155861	226155862	A00758:247:H2MVHDSX3:1:1113:3287:35243/1	60	-
chr1	226156747	226156748	A00758:247:H2MVHDSX3:1:1256:15176:28463/1	60	-
chr1	226207421	226207422	A00758:247:H2MVHDSX3:3:1258:12852:23688	60	-
chr1	226247806	226247807	A00758:247:H2MVHDSX3:1:2359:22788:32878/1	60	-
chr1	226273877	226273878	A00758:247:H2MVHDSX3:1:1650:3929:35164/1	60	-
chr1	226284870	226284871	A00758:247:H2MVHDSX3:1:1123:24406:30452/1	60	-
chr1	226287406	226287407	A00758:247:H2MVHDSX3:1:1105:9968:8108/1	60	-
chr1	226287496	226287497	A00758:247:H2MVHDSX3:1:1128:32371:11553	60	+
chr1	226296677	226296678	A00758:247:H2MVHDSX3:1:2218:18530:35681	60	-
chr1	226731286	226731287	A00758:247:H2MVHDSX3:3:2143:13901:2801	60	-
chr1	226883080	226883081	A00758:247:H2MVHDSX3:1:1114:12337:34757/1	60	+
chr1	226972509	226972510	A00758:247:H2MVHDSX3:1:1612:10303:24940/1	60	+
chr1	227580195	227580196	A00758:247:H2MVHDSX3:1:1317:22616:5682/1	60	+
chr1	227752930	227752931	A00758:247:H2MVHDSX3:1:1211:28447:29371	60	+
chr1	227757440	227757441	A00758:247:H2MVHDSX3:1:1158:7527:7795/1	60	+
chr1	227783827	227783828	A00758:247:H2MVHDSX3:3:2404:3803:21449	60	-
chr1	228085248	228085249	A00758:247:H2MVHDSX3:1:1115:25120:29841/1	60	+
chr1	228090531	228090532	A00758:247:H2MVHDSX3:4:2261:21278:15013	60	-
chr1	228091957	228091958	A00758:247:H2MVHDSX3:1:1203:18231:15217/1	60	-
chr1	228111296	228111297	A00758:247:H2MVHDSX3:1:1108:18105:32941	60	+
chr1	228147245	228147246	A00758:247:H2MVHDSX3:1:1132:28583:16830/1	60	+
chr1	228228705	228228706	A00758:247:H2MVHDSX3:1:1124:32786:14716/1	60	+
chr1	228228928	228228929	A00758:247:H2MVHDSX3:2:2340:25644:26678	60	-
chr1	228230560	228230561	A00758:247:H2MVHDSX3:1:1161:30255:13620/1	60	-
chr1	228231312	228231313	A00758:247:H2MVHDSX3:3:1116:30734:33458	60	-
chr1	228231907	228231908	A00758:247:H2MVHDSX3:1:1452:17237:6543/1	60	-
chr1	228234957	228234958	A00758:247:H2MVHDSX3:1:1302:15709:10473/1	60	-
chr1	228235065	228235066	A00758:247:H2MVHDSX3:4:2374:8504:9580/1	60	+
chr1	228235192	228235193	A00758:247:H2MVHDSX3:4:1421:7084:13197/1	60	-
chr1	228239366	228239367	A00758:247:H2MVHDSX3:1:1130:4716:20400/1	60	+
chr1	228246026	228246027	A00758:247:H2MVHDSX3:1:2357:9426:36511/1	60	+
chr1	228247283	228247284	A00758:247:H2MVHDSX3:4:1519:20717:23437/1	60	+
chr1	228247873	228247874	A00758:247:H2MVHDSX3:3:2309:16197:7686	60	-
chr1	228253839	228253840	A00758:247:H2MVHDSX3:2:2406:6316:5572	60	+
chr1	228254279	228254280	A00758:247:H2MVHDSX3:1:1140:4354:32424/1	60	+
chr1	228256673	228256674	A00758:247:H2MVHDSX3:3:2173:29821:37012	60	+
chr1	228267896	228267897	A00758:247:H2MVHDSX3:1:1112:18828:20666/1	60	-
chr1	228270608	228270609	A00758:247:H2MVHDSX3:4:2322:24569:36526/1	60	+
chr1	228271916	228271917	A00758:247:H2MVHDSX3:1:1112:2582:32894/1	60	+
chr1	228285456	228285457	A00758:247:H2MVHDSX3:1:1622:23728:31438/1	60	+
chr1	228301983	228301984	A00758:247:H2MVHDSX3:4:1358:26928:30655/1	60	-
chr1	228325862	228325863	A00758:247:H2MVHDSX3:1:1212:7925:11303/1	60	-
chr1	228326937	228326938	A00758:247:H2MVHDSX3:1:1423:31186:13698/1	60	+
chr1	228328168	228328169	A00758:247:H2MVHDSX3:2:1527:25789:2065	60	-
chr1	228328169	228328170	A00758:247:H2MVHDSX3:1:2137:12192:30749/1	60	-
chr1	228400582	228400583	A00758:247:H2MVHDSX3:1:2543:19623:7701	60	-
chr1	228402948	228402949	A00758:247:H2MVHDSX3:1:1103:26277:1532/1	60	+
chr1	228489820	228489821	A00758:247:H2MVHDSX3:1:1165:2103:7795/1	60	+
chr1	228489991	228489992	A00758:247:H2MVHDSX3:1:1108:26268:21089/1	60	+
chr1	228491489	228491490	A00758:247:H2MVHDSX3:1:1140:17607:14512	60	+
chr1	228491490	228491491	A00758:247:H2MVHDSX3:3:1553:17056:11209	60	+
chr1	228491669	228491670	A00758:247:H2MVHDSX3:1:2308:13286:37027/1	60	-
chr1	228493122	228493123	A00758:247:H2MVHDSX3:1:1330:22327:27696/1	60	-
chr1	228496322	228496323	A00758:247:H2MVHDSX3:1:1626:32172:15060/1	60	-
chr1	228496573	228496574	A00758:247:H2MVHDSX3:1:1356:26467:29168/1	60	+
chr1	228497583	228497584	A00758:247:H2MVHDSX3:2:2347:20916:3176	60	-
chr1	228497685	228497686	A00758:247:H2MVHDSX3:1:1277:5023:20462/1	60	-
chr1	228650796	228650797	A00758:247:H2MVHDSX3:1:1142:21197:8077	60	-
chr1	228908408	228908409	A00758:247:H2MVHDSX3:4:1464:20103:3396/1	60	+
chr1	229279608	229279609	A00758:247:H2MVHDSX3:1:1111:12174:34225/1	60	-
chr1	229282033	229282034	A00758:247:H2MVHDSX3:3:2415:32461:9455	60	-
chr1	229282260	229282261	A00758:247:H2MVHDSX3:1:1125:16071:13698/1	60	+
chr1	229287307	229287308	A00758:247:H2MVHDSX3:3:1460:5945:30765	60	-
chr1	229287308	229287309	A00758:247:H2MVHDSX3:1:1215:7627:10222/1	60	-
chr1	229297998	229297999	A00758:247:H2MVHDSX3:1:1374:27950:18114/1	60	-
chr1	229298010	229298011	A00758:247:H2MVHDSX3:1:1113:27859:32080/1	60	+
chr1	229300931	229300932	A00758:247:H2MVHDSX3:1:1216:8684:34037/1	60	+
chr1	229301938	229301939	A00758:247:H2MVHDSX3:1:1129:23529:12555	60	-
chr1	229302133	229302134	A00758:247:H2MVHDSX3:1:1456:17002:36135/1	60	-
chr1	229302993	229302994	A00758:247:H2MVHDSX3:1:1108:28339:17253/1	60	+
chr1	229303451	229303452	A00758:247:H2MVHDSX3:1:1355:15374:2628/1	60	-
chr1	229304189	229304190	A00758:247:H2MVHDSX3:1:1352:16631:19053	60	+
chr1	229304477	229304478	A00758:247:H2MVHDSX3:1:2618:9679:35853/1	60	+
chr1	229306701	229306702	A00758:247:H2MVHDSX3:1:2261:31593:29559	60	-
chr1	229307260	229307261	A00758:247:H2MVHDSX3:1:1204:5936:22044/1	60	-
chr1	229321930	229321931	A00758:247:H2MVHDSX3:1:2616:30219:21355/1	60	+
chr1	229338213	229338214	A00758:247:H2MVHDSX3:1:1262:32081:28839/1	60	-
chr1	229338844	229338845	A00758:247:H2MVHDSX3:1:1247:31539:15655/1	60	+
chr1	229339743	229339744	A00758:247:H2MVHDSX3:3:1675:15555:20134	60	+
chr1	229340069	229340070	A00758:247:H2MVHDSX3:4:1324:25211:29183/1	60	-
chr1	229459041	229459042	A00758:247:H2MVHDSX3:4:1450:20311:4664/1	60	-
chr1	229459597	229459598	A00758:247:H2MVHDSX3:1:1564:9091:16986/1	60	-
chr1	229462886	229462887	A00758:247:H2MVHDSX3:1:1131:24108:14090/1	60	-
chr1	229466775	229466776	A00758:247:H2MVHDSX3:1:1178:8865:11459/1	60	+
chr1	229467787	229467788	A00758:247:H2MVHDSX3:1:1318:5005:16892/1	60	-
chr1	229488238	229488239	A00758:247:H2MVHDSX3:2:2320:2428:6574	60	-
chr1	229497682	229497683	A00758:247:H2MVHDSX3:1:2440:7274:10614/1	60	-
chr1	229499118	229499119	A00758:247:H2MVHDSX3:1:1164:2383:15828/1	60	+
chr1	229502372	229502373	A00758:247:H2MVHDSX3:3:2226:17083:14982	60	-
chr1	229538135	229538136	A00758:247:H2MVHDSX3:2:1657:32506:32550	60	-
chr1	229540873	229540874	A00758:247:H2MVHDSX3:2:2511:8142:34225	60	+
chr1	229541434	229541435	A00758:247:H2MVHDSX3:1:1658:29532:29027	60	+
chr1	229542921	229542922	A00758:247:H2MVHDSX3:1:1231:13666:11443/1	60	-
chr1	229607148	229607149	A00758:247:H2MVHDSX3:1:1129:13132:13870/1	60	-
chr1	229612054	229612055	A00758:247:H2MVHDSX3:1:1371:15040:36526/1	60	+
chr1	229614135	229614136	A00758:247:H2MVHDSX3:1:1152:16269:12446/1	60	-
chr1	229628484	229628485	A00758:247:H2MVHDSX3:1:1613:6397:30389	60	-
chr1	229629404	229629405	A00758:247:H2MVHDSX3:2:2272:10493:36072	60	+
chr1	229630802	229630803	A00758:247:H2MVHDSX3:1:1130:29921:13510/1	60	-
chr1	229635028	229635029	A00758:247:H2MVHDSX3:2:1561:9887:12289	60	-
chr1	229895892	229895893	A00758:247:H2MVHDSX3:1:1272:6922:11036	60	+
chr1	230093667	230093668	A00758:247:H2MVHDSX3:1:1217:8712:25848/1	60	-
chr1	230098047	230098048	A00758:247:H2MVHDSX3:1:1147:10972:35775	60	-
chr1	230178806	230178807	A00758:247:H2MVHDSX3:4:1501:31494:29857/1	60	-
chr1	230181618	230181619	A00758:247:H2MVHDSX3:1:1110:10348:18599/1	60	-
chr1	230182080	230182081	A00758:247:H2MVHDSX3:1:2240:19244:30467/1	60	-
chr1	230204605	230204606	A00758:247:H2MVHDSX3:2:2650:32271:31923	60	+
chr1	230223624	230223625	A00758:247:H2MVHDSX3:1:1474:17146:11835/1	60	+
chr1	230233257	230233258	A00758:247:H2MVHDSX3:1:1103:13530:20447/1	60	-
chr1	230661956	230661957	A00758:247:H2MVHDSX3:2:2165:26196:25191	60	+
chr1	230664866	230664867	A00758:247:H2MVHDSX3:1:1218:14606:4554	60	+
chr1	230674611	230674612	A00758:247:H2MVHDSX3:1:2159:19651:15984	60	-
chr1	230688959	230688960	A00758:247:H2MVHDSX3:1:1147:23131:37043/1	60	-
chr1	230863759	230863760	A00758:247:H2MVHDSX3:1:1175:6967:16783/1	60	+
chr1	230907723	230907724	A00758:247:H2MVHDSX3:1:2402:17273:33379/1	60	+
chr1	230963494	230963495	A00758:247:H2MVHDSX3:1:1129:1443:5995	60	+
chr1	231309317	231309318	A00758:247:H2MVHDSX3:1:1234:6750:13056/1	60	-
chr1	231333770	231333771	A00758:247:H2MVHDSX3:1:1535:23656:35571/1	60	+
chr1	231367324	231367325	A00758:247:H2MVHDSX3:1:1131:7274:5290/1	60	-
chr1	231408521	231408522	A00758:247:H2MVHDSX3:1:1119:31024:18709	60	-
chr1	231657558	231657559	A00758:247:H2MVHDSX3:1:1408:29568:34726/1	60	+
chr1	231715490	231715491	A00758:247:H2MVHDSX3:1:1305:7048:10379/1	60	-
chr1	231729139	231729140	A00758:247:H2MVHDSX3:1:2516:3278:25426/1	60	-
chr1	231793998	231793999	A00758:247:H2MVHDSX3:1:1123:27326:24956	60	+
chr1	232041462	232041463	A00758:247:H2MVHDSX3:1:1117:17318:30107/1	60	+
chr1	232569627	232569628	A00758:247:H2MVHDSX3:2:1535:18810:14622	60	-
chr1	232964879	232964880	A00758:247:H2MVHDSX3:1:1172:25672:25629/1	60	-
chr1	233095229	233095230	A00758:247:H2MVHDSX3:1:1643:3016:6621/1	60	-
chr1	233166435	233166436	A00758:247:H2MVHDSX3:3:1640:6759:32080	60	-
chr1	233166619	233166620	A00758:247:H2MVHDSX3:1:1145:24930:34334/1	60	+
chr1	233174788	233174789	A00758:247:H2MVHDSX3:1:1129:6569:21825/1	60	+
chr1	233233827	233233828	A00758:247:H2MVHDSX3:1:2443:23800:15812/1	60	+
chr1	234423779	234423780	A00758:247:H2MVHDSX3:2:2571:2899:11083	60	-
chr1	234427684	234427685	A00758:247:H2MVHDSX3:4:2201:30436:2033/1	60	-
chr1	234438333	234438334	A00758:247:H2MVHDSX3:1:1223:16920:4272/1	60	+
chr1	234572198	234572199	A00758:247:H2MVHDSX3:1:1132:7229:26349/1	60	-
chr1	234662459	234662460	A00758:247:H2MVHDSX3:2:1633:23746:36010	60	+
chr1	235180467	235180468	A00758:247:H2MVHDSX3:2:1577:14859:29669	60	+
chr1	235189926	235189927	A00758:247:H2MVHDSX3:1:1346:22507:6903/1	60	+
chr1	235190090	235190091	A00758:247:H2MVHDSX3:4:2111:6876:17002/1	60	+
chr1	235190859	235190860	A00758:247:H2MVHDSX3:1:1267:2365:2362	60	-
chr1	235202136	235202137	A00758:247:H2MVHDSX3:1:1107:5710:5149/1	60	-
chr1	235216659	235216660	A00758:247:H2MVHDSX3:4:1158:27145:11209/1	60	+
chr1	235219774	235219775	A00758:247:H2MVHDSX3:1:1176:22037:26381/1	60	+
chr1	235223056	235223057	A00758:247:H2MVHDSX3:2:2309:20030:35243	60	-
chr1	235226177	235226178	A00758:247:H2MVHDSX3:1:1403:1380:35070/1	60	-
chr1	235228400	235228401	A00758:247:H2MVHDSX3:1:1103:16016:16986/1	60	-
chr1	235245840	235245841	A00758:247:H2MVHDSX3:1:1124:31846:21292/1	60	+
chr1	235247372	235247373	A00758:247:H2MVHDSX3:1:1232:2899:2534/1	60	-
chr1	235268345	235268346	A00758:247:H2MVHDSX3:1:1428:15157:17910/1	60	-
chr1	235315842	235315843	A00758:247:H2MVHDSX3:3:2155:10239:34820	60	-
chr1	236031226	236031227	A00758:247:H2MVHDSX3:1:2434:3260:20948	60	-
chr1	236489338	236489339	A00758:247:H2MVHDSX3:4:2402:6732:36886/1	60	-
chr1	237400475	237400476	A00758:247:H2MVHDSX3:1:1111:8784:11381/1	60	-
chr1	237425036	237425037	A00758:247:H2MVHDSX3:1:2531:30318:25692/1	60	-
chr1	237475074	237475075	A00758:247:H2MVHDSX3:1:1328:25617:25974/1	60	-
chr1	237551609	237551610	A00758:247:H2MVHDSX3:1:2259:21079:20870/1	60	+
chr1	237620721	237620722	A00758:247:H2MVHDSX3:1:2351:12029:28902/1	60	-
chr1	239570861	239570862	A00758:247:H2MVHDSX3:1:1159:31955:34788	60	-
chr1	239740983	239740984	A00758:247:H2MVHDSX3:3:1122:11885:35321	60	+
chr1	241195334	241195335	A00758:247:H2MVHDSX3:4:1402:29713:3850/1	60	-
chr1	242810356	242810357	A00758:247:H2MVHDSX3:4:1501:18493:27101/1	60	+
chr1	244607877	244607878	A00758:247:H2MVHDSX3:4:1658:26205:8672/1	60	-
chr1	244655447	244655448	A00758:247:H2MVHDSX3:1:1128:18032:8453	60	+
chr1	244688055	244688056	A00758:247:H2MVHDSX3:1:1128:22670:14418/1	60	-
chr1	244852611	244852612	A00758:247:H2MVHDSX3:1:1134:25672:30295/1	60	-
chr1	244855135	244855136	A00758:247:H2MVHDSX3:1:1124:14886:5885/1	60	-
chr1	245025372	245025373	A00758:247:H2MVHDSX3:4:1276:2121:12774/1	60	-
chr1	245775204	245775205	A00758:247:H2MVHDSX3:1:1334:27706:11647/1	60	+
chr1	246193452	246193453	A00758:247:H2MVHDSX3:1:1155:3830:30859/1	60	-
chr1	246296624	246296625	A00758:247:H2MVHDSX3:1:1209:4806:17268/1	60	+
chr1	246323164	246323165	A00758:247:H2MVHDSX3:1:1355:13901:11913/1	60	+
chr1	246351157	246351158	A00758:247:H2MVHDSX3:4:2406:2636:32581	60	-
chr1	246652131	246652132	A00758:247:H2MVHDSX3:1:1143:31955:19225/1	60	+
chr1	246735964	246735965	A00758:247:H2MVHDSX3:1:1409:1497:6621/1	60	+
chr1	246853595	246853596	A00758:247:H2MVHDSX3:1:2403:22562:35180/1	60	+
chr1	246854808	246854809	A00758:247:H2MVHDSX3:1:1112:20302:24314/1	60	-
chr1	246891377	246891378	A00758:247:H2MVHDSX3:1:1101:4860:25285/1	60	+
chr1	246941017	246941018	A00758:247:H2MVHDSX3:1:1137:19913:19163/1	60	+
chr1	247045822	247045823	A00758:247:H2MVHDSX3:1:1102:11686:9486/1	60	+
chr1	247045823	247045824	A00758:247:H2MVHDSX3:2:1671:6714:16845	60	+
chr1	247518511	247518512	A00758:247:H2MVHDSX3:1:1119:9028:22670/1	60	-
chr10	65666	65667	A00758:247:H2MVHDSX3:1:2149:2555:20854/1	60	+
chr10	162256	162257	A00758:247:H2MVHDSX3:1:1155:2148:5494/1	60	+
chr10	196795	196796	A00758:247:H2MVHDSX3:1:1124:29568:24017/1	60	-
chr10	216606	216607	A00758:247:H2MVHDSX3:1:2103:17978:14591	60	-
chr10	239483	239484	A00758:247:H2MVHDSX3:3:1532:9010:26459	60	+
chr10	514036	514037	A00758:247:H2MVHDSX3:1:2319:31268:16344/1	60	+
chr10	810373	810374	A00758:247:H2MVHDSX3:1:1202:30120:17738/1	60	-
chr10	1065274	1065275	A00758:247:H2MVHDSX3:1:2363:21522:16250	60	+
chr10	1207271	1207272	A00758:247:H2MVHDSX3:2:1515:14389:22874	60	+
chr10	1833203	1833204	A00758:247:H2MVHDSX3:3:1231:23665:31485	60	-
chr10	2878635	2878636	A00758:247:H2MVHDSX3:1:1106:12617:33426/1	60	-
chr10	5725995	5725996	A00758:247:H2MVHDSX3:3:2542:14027:33739	60	-
chr10	5727271	5727272	A00758:247:H2MVHDSX3:2:1234:15320:15969	60	-
chr10	5730068	5730069	A00758:247:H2MVHDSX3:2:1478:23836:6073	60	-
chr10	5742019	5742020	A00758:247:H2MVHDSX3:1:1101:8892:8343/1	60	-
chr10	6105393	6105394	A00758:247:H2MVHDSX3:4:2263:4047:32236/1	60	+
chr10	6568861	6568862	A00758:247:H2MVHDSX3:1:1108:27769:33708/1	60	-
chr10	6979939	6979940	A00758:247:H2MVHDSX3:1:1324:24198:4758/1	60	-
chr10	7380036	7380037	A00758:247:H2MVHDSX3:1:1158:7636:30373/1	60	-
chr10	7768046	7768047	A00758:247:H2MVHDSX3:1:1206:17924:35884/1	60	+
chr10	7891212	7891213	A00758:247:H2MVHDSX3:2:1553:10628:5776	60	-
chr10	7943967	7943968	A00758:247:H2MVHDSX3:1:1142:22408:22388/1	60	+
chr10	8086600	8086601	A00758:247:H2MVHDSX3:1:1316:1515:25974/1	60	+
chr10	8135571	8135572	A00758:247:H2MVHDSX3:1:1162:16694:13025/1	60	+
chr10	8252617	8252618	A00758:247:H2MVHDSX3:1:1436:32642:23234/1	60	+
chr10	9097735	9097736	A00758:247:H2MVHDSX3:1:2236:2320:2378/1	60	+
chr10	9221240	9221241	A00758:247:H2MVHDSX3:1:1157:4408:14137/1	60	-
chr10	9499856	9499857	A00758:247:H2MVHDSX3:4:2223:18322:9455	60	+
chr10	9648724	9648725	A00758:247:H2MVHDSX3:1:1127:17047:1579/1	60	+
chr10	11149110	11149111	A00758:247:H2MVHDSX3:4:1156:1787:21057/1	60	-
chr10	11209848	11209849	A00758:247:H2MVHDSX3:1:1125:25030:26365/1	60	+
chr10	11332061	11332062	A00758:247:H2MVHDSX3:1:1222:7563:25676/1	60	+
chr10	11964582	11964583	A00758:247:H2MVHDSX3:1:1258:12554:5760/1	60	+
chr10	11989742	11989743	A00758:247:H2MVHDSX3:1:1341:1732:4460/1	60	+
chr10	12007208	12007209	A00758:247:H2MVHDSX3:1:1231:18891:33207/1	60	-
chr10	12031095	12031096	A00758:247:H2MVHDSX3:1:1217:26684:33865/1	60	+
chr10	12055769	12055770	A00758:247:H2MVHDSX3:3:2469:31096:32988	60	-
chr10	12084029	12084030	A00758:247:H2MVHDSX3:1:1251:30499:18709/1	60	+
chr10	12160683	12160684	A00758:247:H2MVHDSX3:4:1372:17390:11694/1	60	-
chr10	12186123	12186124	A00758:247:H2MVHDSX3:1:1140:28357:33442/1	60	-
chr10	13629207	13629208	A00758:247:H2MVHDSX3:1:1277:18267:19163/1	60	+
chr10	14148630	14148631	A00758:247:H2MVHDSX3:2:1520:11858:9784	60	-
chr10	14222810	14222811	A00758:247:H2MVHDSX3:1:2652:15013:11271	60	+
chr10	14896659	14896660	A00758:247:H2MVHDSX3:1:1121:24813:33129/1	60	-
chr10	15502684	15502685	A00758:247:H2MVHDSX3:2:2459:17210:10066	60	-
chr10	16951056	16951057	A00758:247:H2MVHDSX3:1:1266:3938:1329/1	60	-
chr10	17158108	17158109	A00758:247:H2MVHDSX3:1:1124:15465:33379/1	60	+
chr10	17235069	17235070	A00758:247:H2MVHDSX3:4:1469:2356:30342/1	60	+
chr10	17688385	17688386	A00758:247:H2MVHDSX3:1:1354:21947:20650/1	60	+
chr10	18074341	18074342	A00758:247:H2MVHDSX3:2:1133:6578:30138	60	-
chr10	19512976	19512977	A00758:247:H2MVHDSX3:1:2124:30183:4695/1	60	+
chr10	21654173	21654174	A00758:247:H2MVHDSX3:1:1141:10737:12853/1	60	-
chr10	21734973	21734974	A00758:247:H2MVHDSX3:1:1206:15953:14278/1	60	+
chr10	21745694	21745695	A00758:247:H2MVHDSX3:4:2257:6668:8844	60	+
chr10	21947773	21947774	A00758:247:H2MVHDSX3:1:1270:2501:26334	60	+
chr10	22077745	22077746	A00758:247:H2MVHDSX3:1:1173:25798:25817/1	60	+
chr10	22389729	22389730	A00758:247:H2MVHDSX3:3:2667:8549:17237/1	60	-
chr10	22556869	22556870	A00758:247:H2MVHDSX3:1:1126:8648:36667/1	60	+
chr10	22687373	22687374	A00758:247:H2MVHDSX3:4:1515:16306:15890	60	-
chr10	24154851	24154852	A00758:247:H2MVHDSX3:4:1422:32786:22795	60	+
chr10	24692464	24692465	A00758:247:H2MVHDSX3:1:1104:13621:8296/1	60	-
chr10	26761005	26761006	A00758:247:H2MVHDSX3:1:1239:30644:3583/1	60	+
chr10	26761007	26761008	A00758:247:H2MVHDSX3:2:2161:3043:19727	60	+
chr10	26808237	26808238	A00758:247:H2MVHDSX3:1:2158:3983:27461/1	60	+
chr10	26846018	26846019	A00758:247:H2MVHDSX3:4:1519:4300:36996	60	-
chr10	27024682	27024683	A00758:247:H2MVHDSX3:1:1252:31114:23375/1	60	-
chr10	27065195	27065196	A00758:247:H2MVHDSX3:1:2337:16622:21010/1	60	+
chr10	27198454	27198455	A00758:247:H2MVHDSX3:3:2236:15411:6073	60	-
chr10	27531450	27531451	A00758:247:H2MVHDSX3:4:1572:21911:12007/1	60	-
chr10	27623205	27623206	A00758:247:H2MVHDSX3:1:2258:19985:3724	60	+
chr10	27870839	27870840	A00758:247:H2MVHDSX3:4:2416:32696:15342	60	-
chr10	27996082	27996083	A00758:247:H2MVHDSX3:1:1215:17164:9862/1	60	+
chr10	28361470	28361471	A00758:247:H2MVHDSX3:1:1664:17671:31657	60	+
chr10	28597730	28597731	A00758:247:H2MVHDSX3:1:1160:15664:16814/1	60	+
chr10	28607622	28607623	A00758:247:H2MVHDSX3:1:1208:7961:16250/1	60	+
chr10	28615540	28615541	A00758:247:H2MVHDSX3:1:1110:15962:24596/1	60	+
chr10	28799275	28799276	A00758:247:H2MVHDSX3:1:1662:21160:19758	60	-
chr10	28800970	28800971	A00758:247:H2MVHDSX3:1:2524:23204:34131	60	-
chr10	28823588	28823589	A00758:247:H2MVHDSX3:3:1346:25174:11804	60	-
chr10	29774214	29774215	A00758:247:H2MVHDSX3:2:2255:24858:11412	60	-
chr10	30308529	30308530	A00758:247:H2MVHDSX3:1:2150:28320:25081/1	60	+
chr10	30546076	30546077	A00758:247:H2MVHDSX3:3:1424:9805:27085	60	-
chr10	30702412	30702413	A00758:247:H2MVHDSX3:3:1606:22896:4476	60	-
chr10	31347777	31347778	A00758:247:H2MVHDSX3:3:1233:22281:3881	60	-
chr10	31350596	31350597	A00758:247:H2MVHDSX3:1:1107:30942:16470/1	60	+
chr10	31727758	31727759	A00758:247:H2MVHDSX3:1:1430:11894:20494	60	-
chr10	31807301	31807302	A00758:247:H2MVHDSX3:1:1328:20012:8155	60	-
chr10	31810197	31810198	A00758:247:H2MVHDSX3:1:1307:9372:36010/1	60	-
chr10	31829258	31829259	A00758:247:H2MVHDSX3:3:1420:3703:14262	60	-
chr10	31830060	31830061	A00758:247:H2MVHDSX3:1:1473:20925:29277/1	60	+
chr10	31885062	31885063	A00758:247:H2MVHDSX3:1:1159:10601:9267/1	60	+
chr10	31908223	31908224	A00758:247:H2MVHDSX3:3:1621:19416:26944	60	-
chr10	32019176	32019177	A00758:247:H2MVHDSX3:1:1320:1922:9799/1	60	+
chr10	32456906	32456907	A00758:247:H2MVHDSX3:1:1278:13874:20415/1	60	-
chr10	32559832	32559833	A00758:247:H2MVHDSX3:1:1132:32461:14434/1	60	+
chr10	32572713	32572714	A00758:247:H2MVHDSX3:1:1112:20292:1219/1	60	-
chr10	32628135	32628136	A00758:247:H2MVHDSX3:1:1602:4336:28948/1	60	+
chr10	32932586	32932587	A00758:247:H2MVHDSX3:1:1167:10917:11694/1	60	+
chr10	32932644	32932645	A00758:247:H2MVHDSX3:2:1238:14543:14090	60	-
chr10	34145698	34145699	A00758:247:H2MVHDSX3:1:2507:2121:26490/1	60	-
chr10	34802077	34802078	A00758:247:H2MVHDSX3:1:1107:10547:32033/1	60	+
chr10	34901008	34901009	A00758:247:H2MVHDSX3:3:1441:3251:6997	60	+
chr10	35052704	35052705	A00758:247:H2MVHDSX3:2:2424:27001:8171	60	+
chr10	35069960	35069961	A00758:247:H2MVHDSX3:1:1124:8919:15186/1	60	-
chr10	35177305	35177306	A00758:247:H2MVHDSX3:1:1122:29487:9471/1	60	+
chr10	35198397	35198398	A00758:247:H2MVHDSX3:4:1369:26232:6245	60	-
chr10	35386620	35386621	A00758:247:H2MVHDSX3:1:1436:1470:6511/1	60	+
chr10	36095097	36095098	A00758:247:H2MVHDSX3:2:2341:25238:23500	60	+
chr10	37338999	37339000	A00758:247:H2MVHDSX3:1:1658:7473:23390	60	+
chr10	37458107	37458108	A00758:247:H2MVHDSX3:1:2335:22996:19147	60	-
chr10	37550548	37550549	A00758:247:H2MVHDSX3:4:2102:10556:18865/1	60	-
chr10	37842210	37842211	A00758:247:H2MVHDSX3:1:2578:6705:35430	60	-
chr10	37853753	37853754	A00758:247:H2MVHDSX3:1:2205:3459:19914	60	-
chr10	40731691	40731692	A00758:247:H2MVHDSX3:3:2138:27281:31892	60	-
chr10	40731725	40731726	A00758:247:H2MVHDSX3:1:2368:24505:32315	60	-
chr10	40938772	40938773	A00758:247:H2MVHDSX3:1:1416:6108:13823/1	60	+
chr10	42626803	42626804	A00758:247:H2MVHDSX3:1:1171:21007:11068/1	60	+
chr10	43048007	43048008	A00758:247:H2MVHDSX3:1:1141:12852:34522/1	60	+
chr10	43048008	43048009	A00758:247:H2MVHDSX3:2:1219:2392:15937	60	+
chr10	45568685	45568686	A00758:247:H2MVHDSX3:4:1168:22770:19006	60	-
chr10	47519466	47519467	A00758:247:H2MVHDSX3:1:1232:8250:3286/1	60	-
chr10	48919563	48919564	A00758:247:H2MVHDSX3:2:2475:5954:7889	60	-
chr10	49822357	49822358	A00758:247:H2MVHDSX3:1:1104:8232:2002/1	60	+
chr10	50022571	50022572	A00758:247:H2MVHDSX3:3:1256:5565:27414	60	+
chr10	50553424	50553425	A00758:247:H2MVHDSX3:1:2365:27145:24987/1	60	+
chr10	51845167	51845168	A00758:247:H2MVHDSX3:1:1253:30165:4695/1	60	-
chr10	53371430	53371431	A00758:247:H2MVHDSX3:1:1320:18340:16438/1	60	-
chr10	55807004	55807005	A00758:247:H2MVHDSX3:3:1401:13313:25927	60	-
chr10	56018179	56018180	A00758:247:H2MVHDSX3:1:1235:32117:6480/1	60	+
chr10	60437311	60437312	A00758:247:H2MVHDSX3:2:2448:1551:28197	60	-
chr10	61199553	61199554	A00758:247:H2MVHDSX3:1:1118:22697:18380/1	60	+
chr10	61442580	61442581	A00758:247:H2MVHDSX3:2:1364:7003:25833	60	-
chr10	61685977	61685978	A00758:247:H2MVHDSX3:1:1623:13566:14747/1	60	+
chr10	61725255	61725256	A00758:247:H2MVHDSX3:1:1226:9588:15280/1	60	+
chr10	61835454	61835455	A00758:247:H2MVHDSX3:1:1135:6388:31250	60	+
chr10	61857342	61857343	A00758:247:H2MVHDSX3:1:1361:16984:23046/1	60	-
chr10	62220370	62220371	A00758:247:H2MVHDSX3:1:2339:18765:28761/1	60	-
chr10	63184356	63184357	A00758:247:H2MVHDSX3:3:2319:26793:9659/1	60	+
chr10	63191699	63191700	A00758:247:H2MVHDSX3:1:1116:21947:36432/1	60	-
chr10	63486198	63486199	A00758:247:H2MVHDSX3:1:1103:25644:18349/1	60	+
chr10	64474861	64474862	A00758:247:H2MVHDSX3:4:2256:19262:13839	60	-
chr10	64585932	64585933	A00758:247:H2MVHDSX3:1:1275:17011:15890/1	60	-
chr10	64641642	64641643	A00758:247:H2MVHDSX3:3:1452:27073:26459	60	-
chr10	64669670	64669671	A00758:247:H2MVHDSX3:3:2462:17327:35070	60	+
chr10	68051991	68051992	A00758:247:H2MVHDSX3:1:1301:24478:10817/1	60	+
chr10	68354313	68354314	A00758:247:H2MVHDSX3:1:1225:7618:19225/1	60	-
chr10	68606507	68606508	A00758:247:H2MVHDSX3:1:1268:27118:32456/1	60	+
chr10	68670329	68670330	A00758:247:H2MVHDSX3:1:1152:22697:7827/1	60	-
chr10	68913441	68913442	A00758:247:H2MVHDSX3:2:2369:26142:1767	60	-
chr10	68913446	68913447	A00758:247:H2MVHDSX3:1:1114:29432:33552/1	60	-
chr10	68978353	68978354	A00758:247:H2MVHDSX3:1:2626:30843:12352/1	60	+
chr10	69166062	69166063	A00758:247:H2MVHDSX3:2:1104:13602:35822	60	-
chr10	69673339	69673340	A00758:247:H2MVHDSX3:4:1472:15411:29872/1	60	+
chr10	70158127	70158128	A00758:247:H2MVHDSX3:2:2571:9534:20885	60	-
chr10	70158132	70158133	A00758:247:H2MVHDSX3:4:2277:26630:8469/1	60	-
chr10	70344517	70344518	A00758:247:H2MVHDSX3:1:1362:3730:7106/1	60	+
chr10	70723938	70723939	A00758:247:H2MVHDSX3:1:1363:29414:13542/1	60	-
chr10	70825174	70825175	A00758:247:H2MVHDSX3:4:2411:15411:22701	60	+
chr10	70838962	70838963	A00758:247:H2MVHDSX3:2:1313:21748:23688	60	+
chr10	70865805	70865806	A00758:247:H2MVHDSX3:1:2673:3260:12399	60	-
chr10	71807192	71807193	A00758:247:H2MVHDSX3:1:1356:32940:14199	60	+
chr10	72104125	72104126	A00758:247:H2MVHDSX3:1:1241:6795:29042	60	-
chr10	72120446	72120447	A00758:247:H2MVHDSX3:1:2425:9661:17221/1	60	-
chr10	72126909	72126910	A00758:247:H2MVHDSX3:1:1104:30508:34882/1	60	+
chr10	72131045	72131046	A00758:247:H2MVHDSX3:1:2446:8775:37043/1	60	-
chr10	72158812	72158813	A00758:247:H2MVHDSX3:4:1453:8892:22373/1	60	+
chr10	72159528	72159529	A00758:247:H2MVHDSX3:1:1637:28989:29747/1	60	+
chr10	72161133	72161134	A00758:247:H2MVHDSX3:3:1106:2338:1157	60	-
chr10	72161666	72161667	A00758:247:H2MVHDSX3:1:1176:18213:7701/1	60	-
chr10	72172588	72172589	A00758:247:H2MVHDSX3:1:1159:1407:14450	60	+
chr10	72172590	72172591	A00758:247:H2MVHDSX3:2:2251:29496:13620	60	+
chr10	72174942	72174943	A00758:247:H2MVHDSX3:3:2301:4806:29731	60	-
chr10	72193495	72193496	A00758:247:H2MVHDSX3:4:2132:8522:34820/1	60	+
chr10	72194610	72194611	A00758:247:H2MVHDSX3:1:1236:13078:5008/1	60	+
chr10	72226793	72226794	A00758:247:H2MVHDSX3:3:1373:21260:11600	60	-
chr10	72552216	72552217	A00758:247:H2MVHDSX3:1:1107:3441:15060/1	60	+
chr10	72552258	72552259	A00758:247:H2MVHDSX3:1:1213:30553:11193	60	-
chr10	72814086	72814087	A00758:247:H2MVHDSX3:3:1342:21621:34679	60	-
chr10	72816854	72816855	A00758:247:H2MVHDSX3:1:1269:1687:15186/1	60	+
chr10	72820191	72820192	A00758:247:H2MVHDSX3:1:2307:9914:10582/1	60	+
chr10	72830901	72830902	A00758:247:H2MVHDSX3:4:2619:25717:35415/1	60	+
chr10	73006472	73006473	A00758:247:H2MVHDSX3:1:1134:21856:13416/1	60	+
chr10	73029813	73029814	A00758:247:H2MVHDSX3:2:2623:8730:23281	60	+
chr10	73086071	73086072	A00758:247:H2MVHDSX3:1:1108:13304:30264/1	60	-
chr10	73128311	73128312	A00758:247:H2MVHDSX3:4:1263:5466:19946/1	60	-
chr10	73135511	73135512	A00758:247:H2MVHDSX3:1:1158:15600:1266/1	60	+
chr10	73135513	73135514	A00758:247:H2MVHDSX3:3:2173:14678:14231	60	+
chr10	73439595	73439596	A00758:247:H2MVHDSX3:1:1204:20871:12712	60	+
chr10	73444496	73444497	A00758:247:H2MVHDSX3:1:1101:23610:3333/1	60	+
chr10	73448629	73448630	A00758:247:H2MVHDSX3:1:1632:24306:4852/1	60	+
chr10	73456784	73456785	A00758:247:H2MVHDSX3:1:1163:21305:25645/1	60	+
chr10	73467216	73467217	A00758:247:H2MVHDSX3:1:1112:31313:21057/1	60	+
chr10	73474542	73474543	A00758:247:H2MVHDSX3:1:1150:15808:36041	60	+
chr10	73477848	73477849	A00758:247:H2MVHDSX3:1:1237:4291:21418/1	60	+
chr10	73540304	73540305	A00758:247:H2MVHDSX3:3:1377:18548:19993	60	-
chr10	73569725	73569726	A00758:247:H2MVHDSX3:1:1125:15230:20447/1	60	+
chr10	73921026	73921027	A00758:247:H2MVHDSX3:1:2164:11207:17738	60	+
chr10	74054541	74054542	A00758:247:H2MVHDSX3:1:1129:26313:34945/1	60	-
chr10	74211331	74211332	A00758:247:H2MVHDSX3:3:1444:23547:17691	60	+
chr10	74263746	74263747	A00758:247:H2MVHDSX3:1:1216:23520:27320/1	60	+
chr10	74306946	74306947	A00758:247:H2MVHDSX3:1:1154:3965:34788/1	60	-
chr10	74313048	74313049	A00758:247:H2MVHDSX3:4:1555:8467:7357/1	60	+
chr10	74333410	74333411	A00758:247:H2MVHDSX3:3:2245:5620:33176	60	+
chr10	74376196	74376197	A00758:247:H2MVHDSX3:3:1340:29197:20713	60	+
chr10	74435950	74435951	A00758:247:H2MVHDSX3:1:2240:16324:10942/1	60	+
chr10	74450220	74450221	A00758:247:H2MVHDSX3:1:2166:19777:28072/1	60	+
chr10	74452725	74452726	A00758:247:H2MVHDSX3:1:1131:12735:11083/1	60	-
chr10	74487974	74487975	A00758:247:H2MVHDSX3:1:1241:24216:11365/1	60	+
chr10	74492564	74492565	A00758:247:H2MVHDSX3:1:1116:5240:32487/1	60	+
chr10	74547673	74547674	A00758:247:H2MVHDSX3:4:2566:4526:35289	60	-
chr10	74577764	74577765	A00758:247:H2MVHDSX3:1:1118:7699:20181/1	60	+
chr10	74608543	74608544	A00758:247:H2MVHDSX3:1:1115:8874:15013/1	60	+
chr10	74695024	74695025	A00758:247:H2MVHDSX3:1:1221:11713:26287/1	60	-
chr10	74988459	74988460	A00758:247:H2MVHDSX3:4:1505:26558:10160	60	-
chr10	75163302	75163303	A00758:247:H2MVHDSX3:1:1110:17951:19805	60	-
chr10	75216171	75216172	A00758:247:H2MVHDSX3:1:1107:17499:24690/1	60	-
chr10	75751846	75751847	A00758:247:H2MVHDSX3:1:1177:22064:18693/1	60	+
chr10	75871746	75871747	A00758:247:H2MVHDSX3:1:1124:20645:25755/1	60	+
chr10	77079073	77079074	A00758:247:H2MVHDSX3:3:1608:5493:21214	60	-
chr10	77127057	77127058	A00758:247:H2MVHDSX3:4:1676:5240:23093	60	+
chr10	77936536	77936537	A00758:247:H2MVHDSX3:3:2540:21070:24580	60	-
chr10	78687851	78687852	A00758:247:H2MVHDSX3:1:2120:26241:24831/1	60	+
chr10	78872448	78872449	A00758:247:H2MVHDSX3:3:2438:13268:16110	60	-
chr10	79151510	79151511	A00758:247:H2MVHDSX3:1:1158:4634:34068/1	60	-
chr10	79675801	79675802	A00758:247:H2MVHDSX3:1:1212:3233:15984	60	-
chr10	79798804	79798805	A00758:247:H2MVHDSX3:2:1244:22860:30217	60	+
chr10	79798811	79798812	A00758:247:H2MVHDSX3:3:1101:12780:17989	60	+
chr10	79798813	79798814	A00758:247:H2MVHDSX3:3:2330:3622:22514	60	+
chr10	80510736	80510737	A00758:247:H2MVHDSX3:4:2633:9679:27993/1	60	-
chr10	82632208	82632209	A00758:247:H2MVHDSX3:2:1355:9272:22623	60	-
chr10	82632215	82632216	A00758:247:H2MVHDSX3:1:1545:26756:19053	60	-
chr10	84380967	84380968	A00758:247:H2MVHDSX3:1:2574:13440:29371	60	-
chr10	84452575	84452576	A00758:247:H2MVHDSX3:1:1508:18421:31266	60	-
chr10	84814405	84814406	A00758:247:H2MVHDSX3:1:2476:26268:4899/1	60	-
chr10	86268821	86268822	A00758:247:H2MVHDSX3:1:2656:13150:10207	60	+
chr10	86459163	86459164	A00758:247:H2MVHDSX3:4:2249:25916:3818/1	60	-
chr10	86467309	86467310	A00758:247:H2MVHDSX3:1:1622:9082:26741/1	60	-
chr10	86474550	86474551	A00758:247:H2MVHDSX3:1:2116:32615:24878	60	-
chr10	86841812	86841813	A00758:247:H2MVHDSX3:1:1476:27977:20666	60	-
chr10	86874077	86874078	A00758:247:H2MVHDSX3:1:1160:27661:5525/1	60	-
chr10	87089659	87089660	A00758:247:H2MVHDSX3:1:1559:26467:31266/1	60	-
chr10	87100819	87100820	A00758:247:H2MVHDSX3:1:2459:29252:36526/1	60	+
chr10	87225742	87225743	A00758:247:H2MVHDSX3:4:2236:25301:2440/1	60	+
chr10	87787059	87787060	A00758:247:H2MVHDSX3:4:2553:5918:22827	60	-
chr10	87832999	87833000	A00758:247:H2MVHDSX3:1:1165:2953:20729/1	60	-
chr10	87959532	87959533	A00758:247:H2MVHDSX3:1:1158:24795:30874/1	60	+
chr10	87963646	87963647	A00758:247:H2MVHDSX3:1:1111:6876:2660/1	60	+
chr10	88034596	88034597	A00758:247:H2MVHDSX3:4:1276:31277:29011/1	60	-
chr10	88146070	88146071	A00758:247:H2MVHDSX3:2:2639:10926:8985	60	+
chr10	88344506	88344507	A00758:247:H2MVHDSX3:1:1152:13268:15233/1	60	+
chr10	88376422	88376423	A00758:247:H2MVHDSX3:1:1137:1036:2002/1	60	+
chr10	88376487	88376488	A00758:247:H2MVHDSX3:1:1320:8874:26005	60	+
chr10	88436537	88436538	A00758:247:H2MVHDSX3:4:2553:32217:17895	60	-
chr10	88819580	88819581	A00758:247:H2MVHDSX3:1:1328:12020:13855/1	60	+
chr10	88918907	88918908	A00758:247:H2MVHDSX3:1:1148:8820:16297/1	60	+
chr10	89006212	89006213	A00758:247:H2MVHDSX3:1:1567:6207:2472/1	60	+
chr10	89728591	89728592	A00758:247:H2MVHDSX3:2:1256:4101:36526	60	+
chr10	89980306	89980307	A00758:247:H2MVHDSX3:1:1101:11089:36010	60	-
chr10	90461335	90461336	A00758:247:H2MVHDSX3:1:1249:8757:32064/1	60	+
chr10	91314892	91314893	A00758:247:H2MVHDSX3:1:1120:20500:20588/1	60	-
chr10	91776989	91776990	A00758:247:H2MVHDSX3:4:2173:15935:8860	60	+
chr10	91876462	91876463	A00758:247:H2MVHDSX3:4:1370:31268:23390/1	60	-
chr10	91969314	91969315	A00758:247:H2MVHDSX3:2:2643:8115:14794	60	+
chr10	91970732	91970733	A00758:247:H2MVHDSX3:1:1546:9281:30373	60	-
chr10	92028386	92028387	A00758:247:H2MVHDSX3:1:1233:25156:33473/1	60	-
chr10	92233823	92233824	A00758:247:H2MVHDSX3:1:1301:31213:16689/1	60	+
chr10	92522790	92522791	A00758:247:H2MVHDSX3:3:2401:13304:8500	60	-
chr10	92611076	92611077	A00758:247:H2MVHDSX3:1:1112:25048:14591/1	60	+
chr10	92646774	92646775	A00758:247:H2MVHDSX3:2:1218:28637:29763	60	+
chr10	92726322	92726323	A00758:247:H2MVHDSX3:1:1130:22119:27806/1	60	-
chr10	92775153	92775154	A00758:247:H2MVHDSX3:1:1265:23149:34788/1	60	+
chr10	92874330	92874331	A00758:247:H2MVHDSX3:4:2504:22019:8907/1	60	+
chr10	92933707	92933708	A00758:247:H2MVHDSX3:1:1110:20564:32315/1	60	-
chr10	92950211	92950212	A00758:247:H2MVHDSX3:1:1427:20528:23578/1	60	+
chr10	92956016	92956017	A00758:247:H2MVHDSX3:1:1442:20735:6308/1	60	+
chr10	92988489	92988490	A00758:247:H2MVHDSX3:1:1304:11632:9737/1	60	-
chr10	93112570	93112571	A00758:247:H2MVHDSX3:2:1645:26142:24471	60	-
chr10	93303761	93303762	A00758:247:H2MVHDSX3:4:2269:29270:20619	60	+
chr10	93986481	93986482	A00758:247:H2MVHDSX3:1:1256:4933:18208/1	60	+
chr10	94333487	94333488	A00758:247:H2MVHDSX3:1:1209:18213:4664/1	60	+
chr10	94554077	94554078	A00758:247:H2MVHDSX3:3:2230:14751:24189	60	+
chr10	94568004	94568005	A00758:247:H2MVHDSX3:1:1319:32597:22811	60	-
chr10	94585328	94585329	A00758:247:H2MVHDSX3:1:1227:31421:11130/1	60	-
chr10	94592215	94592216	A00758:247:H2MVHDSX3:1:1127:22245:35070/1	60	-
chr10	95263006	95263007	A00758:247:H2MVHDSX3:2:2531:22733:12649	60	+
chr10	95562068	95562069	A00758:247:H2MVHDSX3:1:1330:1732:16673/1	60	-
chr10	96153704	96153705	A00758:247:H2MVHDSX3:4:2462:6497:6887/1	60	-
chr10	96551497	96551498	A00758:247:H2MVHDSX3:4:1178:29116:22075/1	60	+
chr10	96876101	96876102	A00758:247:H2MVHDSX3:1:1323:12563:12853/1	60	+
chr10	96910190	96910191	A00758:247:H2MVHDSX3:1:1267:11369:36307	60	-
chr10	96936826	96936827	A00758:247:H2MVHDSX3:1:1337:25355:1564/1	60	+
chr10	96947169	96947170	A00758:247:H2MVHDSX3:1:1161:23863:17268/1	60	+
chr10	96947531	96947532	A00758:247:H2MVHDSX3:1:2248:8594:24831	60	-
chr10	96957049	96957050	A00758:247:H2MVHDSX3:3:1240:30255:3505	60	-
chr10	96958735	96958736	A00758:247:H2MVHDSX3:1:1472:15212:3223/1	60	+
chr10	97150973	97150974	A00758:247:H2MVHDSX3:4:2341:15962:28009	60	-
chr10	97150975	97150976	A00758:247:H2MVHDSX3:1:1113:13376:8656/1	60	-
chr10	97249157	97249158	A00758:247:H2MVHDSX3:1:1102:4851:16125/1	60	-
chr10	97431321	97431322	A00758:247:H2MVHDSX3:1:2266:6307:18020	60	-
chr10	97455038	97455039	A00758:247:H2MVHDSX3:1:2409:12472:37027/1	60	-
chr10	97661362	97661363	A00758:247:H2MVHDSX3:2:1644:22272:11475	60	+
chr10	97752362	97752363	A00758:247:H2MVHDSX3:1:1239:31503:8484/1	60	+
chr10	98227967	98227968	A00758:247:H2MVHDSX3:3:2202:25825:18568	60	+
chr10	98237128	98237129	A00758:247:H2MVHDSX3:1:1611:14714:4398/1	60	+
chr10	99445859	99445860	A00758:247:H2MVHDSX3:1:1110:30671:22357/1	60	+
chr10	99707668	99707669	A00758:247:H2MVHDSX3:1:1473:12825:28620/1	60	+
chr10	100090821	100090822	A00758:247:H2MVHDSX3:2:2155:25599:17049	60	+
chr10	100160772	100160773	A00758:247:H2MVHDSX3:3:1304:4237:24392	60	-
chr10	100160942	100160943	A00758:247:H2MVHDSX3:2:2568:6822:23578	60	-
chr10	100162306	100162307	A00758:247:H2MVHDSX3:1:2464:6867:31297/1	60	-
chr10	100165295	100165296	A00758:247:H2MVHDSX3:1:1516:16260:14340/1	60	-
chr10	100176054	100176055	A00758:247:H2MVHDSX3:1:2410:32705:23750/1	60	+
chr10	100178123	100178124	A00758:247:H2MVHDSX3:1:1260:8648:23202/1	60	+
chr10	100179730	100179731	A00758:247:H2MVHDSX3:1:1215:8793:23735/1	60	-
chr10	100195258	100195259	A00758:247:H2MVHDSX3:4:2409:8802:1141	60	-
chr10	100195563	100195564	A00758:247:H2MVHDSX3:1:1227:19370:1814/1	60	+
chr10	100200700	100200701	A00758:247:H2MVHDSX3:1:1626:20112:36292	60	-
chr10	100202890	100202891	A00758:247:H2MVHDSX3:1:1564:31177:5791/1	60	+
chr10	100500992	100500993	A00758:247:H2MVHDSX3:1:1145:15826:1626/1	60	-
chr10	100918891	100918892	A00758:247:H2MVHDSX3:1:1250:28917:19413	60	-
chr10	101077283	101077284	A00758:247:H2MVHDSX3:1:1515:30490:14967/1	60	+
chr10	101194773	101194774	A00758:247:H2MVHDSX3:2:2629:21477:25629	60	+
chr10	101392033	101392034	A00758:247:H2MVHDSX3:1:1357:7310:8328	60	+
chr10	101525254	101525255	A00758:247:H2MVHDSX3:4:1566:3938:24189/1	60	+
chr10	101917691	101917692	A00758:247:H2MVHDSX3:1:1539:4001:9392/1	60	+
chr10	101919214	101919215	A00758:247:H2MVHDSX3:1:1220:18457:19210/1	60	+
chr10	101996106	101996107	A00758:247:H2MVHDSX3:1:1343:22788:28244/1	60	+
chr10	102150641	102150642	A00758:247:H2MVHDSX3:1:1506:25762:2895/1	60	-
chr10	102247412	102247413	A00758:247:H2MVHDSX3:1:1116:18701:21386	60	+
chr10	102247414	102247415	A00758:247:H2MVHDSX3:3:2377:26404:11584	60	+
chr10	102298800	102298801	A00758:247:H2MVHDSX3:1:1163:31340:27868/1	60	+
chr10	102472779	102472780	A00758:247:H2MVHDSX3:1:1120:20220:20917	60	-
chr10	102693255	102693256	A00758:247:H2MVHDSX3:1:1178:13169:24799/1	60	+
chr10	102753994	102753995	A00758:247:H2MVHDSX3:1:2313:25925:4178/1	60	+
chr10	103028136	103028137	A00758:247:H2MVHDSX3:1:1133:3965:33411/1	60	+
chr10	103105788	103105789	A00758:247:H2MVHDSX3:2:1646:7148:28620	60	+
chr10	103106533	103106534	A00758:247:H2MVHDSX3:1:1140:31810:16626/1	60	-
chr10	103117320	103117321	A00758:247:H2MVHDSX3:1:2247:32063:6042/1	60	-
chr10	103144473	103144474	A00758:247:H2MVHDSX3:1:2312:28140:32095/1	60	+
chr10	103151570	103151571	A00758:247:H2MVHDSX3:1:1638:30617:18693/1	60	-
chr10	103162450	103162451	A00758:247:H2MVHDSX3:1:2323:17137:16235/1	60	-
chr10	103169008	103169009	A00758:247:H2MVHDSX3:2:2371:23285:29982	60	-
chr10	103380824	103380825	A00758:247:H2MVHDSX3:2:1420:20844:36996	60	-
chr10	103380826	103380827	A00758:247:H2MVHDSX3:1:2415:6750:22670	60	-
chr10	103982674	103982675	A00758:247:H2MVHDSX3:1:1528:6777:6872/1	60	+
chr10	103991504	103991505	A00758:247:H2MVHDSX3:1:1241:1958:21042/1	60	-
chr10	103994483	103994484	A00758:247:H2MVHDSX3:1:2360:22083:20290/1	60	+
chr10	104006271	104006272	A00758:247:H2MVHDSX3:1:1352:12328:18176/1	60	+
chr10	104016308	104016309	A00758:247:H2MVHDSX3:4:1201:10484:5118/1	60	+
chr10	104057889	104057890	A00758:247:H2MVHDSX3:1:2217:14434:21104/1	60	-
chr10	104263447	104263448	A00758:247:H2MVHDSX3:1:1150:19515:3317/1	60	-
chr10	104360740	104360741	A00758:247:H2MVHDSX3:1:1229:11740:37012/1	60	+
chr10	105413781	105413782	A00758:247:H2MVHDSX3:1:2377:8052:15186/1	60	-
chr10	105782879	105782880	A00758:247:H2MVHDSX3:1:2639:32145:28103/1	60	+
chr10	105890993	105890994	A00758:247:H2MVHDSX3:2:1542:15167:11694	60	-
chr10	105967816	105967817	A00758:247:H2MVHDSX3:3:1149:30056:12273	60	+
chr10	107372604	107372605	A00758:247:H2MVHDSX3:1:1320:22073:19993/1	60	+
chr10	108054519	108054520	A00758:247:H2MVHDSX3:2:1277:23637:16720	60	+
chr10	109328508	109328509	A00758:247:H2MVHDSX3:3:2277:13711:7607	60	-
chr10	110024670	110024671	A00758:247:H2MVHDSX3:1:1127:14986:35587/1	60	+
chr10	110082921	110082922	A00758:247:H2MVHDSX3:3:1570:12048:8672	60	+
chr10	110232807	110232808	A00758:247:H2MVHDSX3:1:1511:27796:10833	60	-
chr10	110281339	110281340	A00758:247:H2MVHDSX3:1:1649:10908:32221	60	-
chr10	110284757	110284758	A00758:247:H2MVHDSX3:1:1368:18276:9972/1	60	+
chr10	110892032	110892033	A00758:247:H2MVHDSX3:1:2359:12816:29105	60	-
chr10	111008289	111008290	A00758:247:H2MVHDSX3:1:1101:9227:35164/1	60	+
chr10	111393211	111393212	A00758:247:H2MVHDSX3:1:1137:22724:12602/1	60	-
chr10	112385005	112385006	A00758:247:H2MVHDSX3:1:1144:20410:1266/1	60	-
chr10	112434480	112434481	A00758:247:H2MVHDSX3:1:2419:30300:26913/1	60	+
chr10	112686243	112686244	A00758:247:H2MVHDSX3:1:1119:14977:23735/1	60	+
chr10	112900273	112900274	A00758:247:H2MVHDSX3:1:1114:4869:30154/1	60	-
chr10	112936581	112936582	A00758:247:H2MVHDSX3:2:1343:1443:29356	60	-
chr10	113030843	113030844	A00758:247:H2MVHDSX3:1:1658:24731:14043/1	60	-
chr10	113031155	113031156	A00758:247:H2MVHDSX3:2:2276:6705:24940/1	60	-
chr10	113550612	113550613	A00758:247:H2MVHDSX3:1:2243:4517:29262/1	60	+
chr10	113685219	113685220	A00758:247:H2MVHDSX3:1:1159:8983:5149/1	60	-
chr10	113838142	113838143	A00758:247:H2MVHDSX3:1:1324:16333:25551/1	60	+
chr10	114129212	114129213	A00758:247:H2MVHDSX3:1:1354:7211:27101	60	+
chr10	114131954	114131955	A00758:247:H2MVHDSX3:1:1633:23095:10426/1	60	-
chr10	114975471	114975472	A00758:247:H2MVHDSX3:1:1138:7310:35039	60	-
chr10	115080162	115080163	A00758:247:H2MVHDSX3:1:1501:10899:25723	60	+
chr10	115196147	115196148	A00758:247:H2MVHDSX3:2:1323:7663:32017	60	+
chr10	116119780	116119781	A00758:247:H2MVHDSX3:1:1108:4453:5666/1	60	-
chr10	116555530	116555531	A00758:247:H2MVHDSX3:1:1478:29505:16924	60	+
chr10	118023730	118023731	A00758:247:H2MVHDSX3:1:1208:28375:34287/1	60	-
chr10	118028130	118028131	A00758:247:H2MVHDSX3:1:1350:22299:15593/1	60	-
chr10	118323813	118323814	A00758:247:H2MVHDSX3:2:1211:22345:4210	60	+
chr10	119046677	119046678	A00758:247:H2MVHDSX3:1:1312:13512:1376	60	+
chr10	119237259	119237260	A00758:247:H2MVHDSX3:4:1527:5014:13714/1	60	+
chr10	119576800	119576801	A00758:247:H2MVHDSX3:1:2513:26675:14027/1	60	+
chr10	119649307	119649308	A00758:247:H2MVHDSX3:3:1143:9109:4836	60	-
chr10	119804335	119804336	A00758:247:H2MVHDSX3:1:2413:14705:34256	60	+
chr10	119916119	119916120	A00758:247:H2MVHDSX3:1:1212:12418:23907/1	60	-
chr10	119926752	119926753	A00758:247:H2MVHDSX3:2:2440:10031:30295	60	-
chr10	120118102	120118103	A00758:247:H2MVHDSX3:2:2537:28971:12743	60	+
chr10	120276509	120276510	A00758:247:H2MVHDSX3:1:1245:30029:35117/1	60	+
chr10	120566769	120566770	A00758:247:H2MVHDSX3:2:1673:11125:5071	60	+
chr10	120688045	120688046	A00758:247:H2MVHDSX3:1:2529:17589:4210	60	+
chr10	120870720	120870721	A00758:247:H2MVHDSX3:1:1253:22064:30373/1	60	+
chr10	120872086	120872087	A00758:247:H2MVHDSX3:2:1239:20808:21527	60	-
chr10	120877936	120877937	A00758:247:H2MVHDSX3:4:1602:2582:13698	60	-
chr10	120879876	120879877	A00758:247:H2MVHDSX3:3:1153:25807:12461	60	-
chr10	121233678	121233679	A00758:247:H2MVHDSX3:1:1161:9534:36980/1	60	-
chr10	121275137	121275138	A00758:247:H2MVHDSX3:2:2338:24144:28902	60	+
chr10	121748697	121748698	A00758:247:H2MVHDSX3:1:1301:22010:35258/1	60	+
chr10	121961129	121961130	A00758:247:H2MVHDSX3:1:1146:20609:30796/1	60	+
chr10	122934455	122934456	A00758:247:H2MVHDSX3:1:1117:9923:2362/1	60	+
chr10	122938007	122938008	A00758:247:H2MVHDSX3:2:1302:18575:28714	60	+
chr10	123157913	123157914	A00758:247:H2MVHDSX3:1:1364:4752:11005/1	60	+
chr10	123175345	123175346	A00758:247:H2MVHDSX3:1:1174:3694:19664/1	60	+
chr10	123211700	123211701	A00758:247:H2MVHDSX3:4:1258:23375:28948/1	60	+
chr10	123702122	123702123	A00758:247:H2MVHDSX3:1:2570:20925:23265/1	60	+
chr10	124546544	124546545	A00758:247:H2MVHDSX3:1:2628:2709:19335/1	60	-
chr10	124829629	124829630	A00758:247:H2MVHDSX3:1:1341:9878:24267/1	60	-
chr10	124921117	124921118	A00758:247:H2MVHDSX3:1:1423:6741:1924/1	60	-
chr10	124977319	124977320	A00758:247:H2MVHDSX3:4:2602:30228:5619	60	-
chr10	125737611	125737612	A00758:247:H2MVHDSX3:1:1276:27525:29121/1	60	+
chr10	125740358	125740359	A00758:247:H2MVHDSX3:1:1103:3441:28025/1	60	-
chr10	125856955	125856956	A00758:247:H2MVHDSX3:1:1311:30219:29215	60	-
chr10	126678617	126678618	A00758:247:H2MVHDSX3:1:1148:18674:36933/1	60	-
chr10	127146533	127146534	A00758:247:H2MVHDSX3:2:1414:4544:26396	60	+
chr10	127322391	127322392	A00758:247:H2MVHDSX3:1:2429:29134:29089/1	60	+
chr10	128607827	128607828	A00758:247:H2MVHDSX3:1:1665:23628:22561	60	-
chr10	129500471	129500472	A00758:247:H2MVHDSX3:1:1424:26214:22216/1	60	+
chr10	129570596	129570597	A00758:247:H2MVHDSX3:1:1108:32515:27899/1	60	+
chr10	129670915	129670916	A00758:247:H2MVHDSX3:1:1521:7491:29716/1	60	-
chr10	130160461	130160462	A00758:247:H2MVHDSX3:4:1436:5945:15139/1	60	+
chr10	133410394	133410395	A00758:247:H2MVHDSX3:1:1104:4435:10363/1	60	+
chr10	133412669	133412670	A00758:247:H2MVHDSX3:1:1158:15628:29027	60	-
chr10	133463580	133463581	A00758:247:H2MVHDSX3:1:1678:21287:16250/1	60	+
chr10	133463582	133463583	A00758:247:H2MVHDSX3:3:2175:15320:14904	60	+
chr10	133484323	133484324	A00758:247:H2MVHDSX3:1:1168:2157:3599/1	60	+
chr10	133485009	133485010	A00758:247:H2MVHDSX3:4:1102:30454:7983/1	60	-
chr10	133491079	133491080	A00758:247:H2MVHDSX3:1:1365:18050:35102/1	60	-
chr10	133492041	133492042	A00758:247:H2MVHDSX3:1:1111:27272:22200/1	60	+
chr10	133503701	133503702	A00758:247:H2MVHDSX3:1:1155:11035:23641	60	-
chr10	133507801	133507802	A00758:247:H2MVHDSX3:1:1235:10682:30170/1	60	+
chr10	133509396	133509397	A00758:247:H2MVHDSX3:1:1203:6723:13041/1	60	+
chr10	133512675	133512676	A00758:247:H2MVHDSX3:1:1142:30020:36292/1	60	-
chr10	133513334	133513335	A00758:247:H2MVHDSX3:1:1616:22155:19946/1	60	+
chr11	143523	143524	A00758:247:H2MVHDSX3:3:2371:12662:5196	60	+
chr11	224962	224963	A00758:247:H2MVHDSX3:1:1113:23719:16141/1	60	-
chr11	229285	229286	A00758:247:H2MVHDSX3:1:1428:29496:6417/1	60	+
chr11	238896	238897	A00758:247:H2MVHDSX3:1:1114:21269:6574/1	60	+
chr11	239392	239393	A00758:247:H2MVHDSX3:1:1640:32235:15327	60	-
chr11	239393	239394	A00758:247:H2MVHDSX3:1:2620:18141:29559/1	60	+
chr11	240337	240338	A00758:247:H2MVHDSX3:1:1167:22643:10927/1	60	+
chr11	240767	240768	A00758:247:H2MVHDSX3:1:1120:1994:5541/1	60	-
chr11	244911	244912	A00758:247:H2MVHDSX3:3:2642:20121:33364	60	-
chr11	247900	247901	A00758:247:H2MVHDSX3:1:1478:15393:15374/1	60	+
chr11	248069	248070	A00758:247:H2MVHDSX3:1:1152:30915:28980	60	-
chr11	248237	248238	A00758:247:H2MVHDSX3:2:2452:32244:29841	60	-
chr11	249060	249061	A00758:247:H2MVHDSX3:2:1469:31448:36730	60	-
chr11	325025	325026	A00758:247:H2MVHDSX3:1:2245:11930:28886/1	60	+
chr11	328741	328742	A00758:247:H2MVHDSX3:1:1123:22299:20729/1	60	-
chr11	332105	332106	A00758:247:H2MVHDSX3:1:1637:25780:30452/1	60	-
chr11	334264	334265	A00758:247:H2MVHDSX3:1:1126:21061:27602/1	60	+
chr11	334279	334280	A00758:247:H2MVHDSX3:1:1130:19795:1047/1	60	+
chr11	335816	335817	A00758:247:H2MVHDSX3:1:1119:5005:21715	60	-
chr11	336717	336718	A00758:247:H2MVHDSX3:1:1117:26603:22639	60	-
chr11	337664	337665	A00758:247:H2MVHDSX3:1:1110:4182:6480/1	60	-
chr11	339029	339030	A00758:247:H2MVHDSX3:1:1655:12057:21277/1	60	-
chr11	339574	339575	A00758:247:H2MVHDSX3:1:1102:19180:25504	60	+
chr11	339870	339871	A00758:247:H2MVHDSX3:4:2363:30228:13792/1	60	-
chr11	422054	422055	A00758:247:H2MVHDSX3:3:2168:10673:33066	60	+
chr11	456754	456755	A00758:247:H2MVHDSX3:1:1108:31675:10034/1	60	+
chr11	460350	460351	A00758:247:H2MVHDSX3:2:1222:14543:35759	60	-
chr11	464677	464678	A00758:247:H2MVHDSX3:2:2662:16188:17002	60	-
chr11	684731	684732	A00758:247:H2MVHDSX3:1:1139:14516:6402	60	+
chr11	750191	750192	A00758:247:H2MVHDSX3:3:2620:19108:18928	60	-
chr11	757694	757695	A00758:247:H2MVHDSX3:1:1419:30572:2519/1	60	+
chr11	758537	758538	A00758:247:H2MVHDSX3:1:2524:4399:14497	60	-
chr11	759734	759735	A00758:247:H2MVHDSX3:1:1130:7491:20228/1	60	+
chr11	781200	781201	A00758:247:H2MVHDSX3:1:1121:7383:23296/1	60	+
chr11	799915	799916	A00758:247:H2MVHDSX3:1:1134:4508:29997/1	60	+
chr11	813920	813921	A00758:247:H2MVHDSX3:2:1528:13973:34554	60	+
chr11	814663	814664	A00758:247:H2MVHDSX3:4:1621:14208:6934	60	+
chr11	867810	867811	A00758:247:H2MVHDSX3:1:1116:21423:14137/1	60	+
chr11	882985	882986	A00758:247:H2MVHDSX3:4:2431:1850:28714/1	60	-
chr11	927850	927851	A00758:247:H2MVHDSX3:3:1664:18276:6370	60	-
chr11	927858	927859	A00758:247:H2MVHDSX3:1:1308:29098:16532/1	60	+
chr11	930538	930539	A00758:247:H2MVHDSX3:1:1244:16116:26710/1	60	+
chr11	1212175	1212176	A00758:247:H2MVHDSX3:2:2307:2537:19507	60	-
chr11	1902012	1902013	A00758:247:H2MVHDSX3:4:2401:8784:35994/1	60	-
chr11	3317674	3317675	A00758:247:H2MVHDSX3:1:2516:20952:8782	60	-
chr11	3706415	3706416	A00758:247:H2MVHDSX3:1:1104:31873:36965/1	60	+
chr11	3709723	3709724	A00758:247:H2MVHDSX3:1:2355:22797:8594	60	+
chr11	3711334	3711335	A00758:247:H2MVHDSX3:1:1101:27887:23265/1	60	+
chr11	3722175	3722176	A00758:247:H2MVHDSX3:1:1224:20184:31970/1	60	+
chr11	3725454	3725455	A00758:247:H2MVHDSX3:2:2202:20238:7326	60	-
chr11	3734523	3734524	A00758:247:H2MVHDSX3:1:1656:28122:27054/1	60	+
chr11	3746150	3746151	A00758:247:H2MVHDSX3:1:1347:9570:10551/1	60	-
chr11	3747608	3747609	A00758:247:H2MVHDSX3:1:1107:18756:22639/1	60	+
chr11	3772589	3772590	A00758:247:H2MVHDSX3:1:1362:25211:30405	60	-
chr11	3883679	3883680	A00758:247:H2MVHDSX3:1:1243:10167:5885	60	-
chr11	3926305	3926306	A00758:247:H2MVHDSX3:1:1111:19777:4523/1	60	+
chr11	3959249	3959250	A00758:247:H2MVHDSX3:1:1162:11614:26991/1	60	+
chr11	3960758	3960759	A00758:247:H2MVHDSX3:1:1322:19298:8516/1	60	+
chr11	3976072	3976073	A00758:247:H2MVHDSX3:1:1202:5394:16188/1	60	+
chr11	3992791	3992792	A00758:247:H2MVHDSX3:1:1308:2871:4053/1	60	-
chr11	4027295	4027296	A00758:247:H2MVHDSX3:1:2165:16486:7247	60	-
chr11	4030989	4030990	A00758:247:H2MVHDSX3:1:1247:24505:23453/1	60	-
chr11	4035385	4035386	A00758:247:H2MVHDSX3:1:1533:26332:24925/1	60	+
chr11	4123147	4123148	A00758:247:H2MVHDSX3:1:1371:6072:31641/1	60	-
chr11	4124405	4124406	A00758:247:H2MVHDSX3:1:1267:2076:20807/1	60	-
chr11	4631477	4631478	A00758:247:H2MVHDSX3:1:2176:27444:6965/1	60	-
chr11	4771754	4771755	A00758:247:H2MVHDSX3:2:1462:20826:20776	60	-
chr11	5829553	5829554	A00758:247:H2MVHDSX3:1:1308:29378:9251/1	60	-
chr11	6227103	6227104	A00758:247:H2MVHDSX3:1:1303:4770:22028/1	60	+
chr11	6282311	6282312	A00758:247:H2MVHDSX3:4:1468:29396:14951/1	60	-
chr11	8752377	8752378	A00758:247:H2MVHDSX3:3:2148:17752:28980	60	+
chr11	9275604	9275605	A00758:247:H2MVHDSX3:3:1215:11460:13636	60	-
chr11	9416912	9416913	A00758:247:H2MVHDSX3:1:1223:29903:19398/1	60	+
chr11	9506483	9506484	A00758:247:H2MVHDSX3:1:1111:20518:20243/1	60	-
chr11	9901778	9901779	A00758:247:H2MVHDSX3:1:1101:17915:1204	60	+
chr11	10114626	10114627	A00758:247:H2MVHDSX3:1:1230:12952:23140/1	60	-
chr11	10269298	10269299	A00758:247:H2MVHDSX3:1:1566:13404:16658/1	60	+
chr11	10768181	10768182	A00758:247:H2MVHDSX3:1:1528:14570:30953/1	60	-
chr11	10801000	10801001	A00758:247:H2MVHDSX3:2:1534:23936:24471	60	-
chr11	10852230	10852231	A00758:247:H2MVHDSX3:1:1444:1145:9768	60	-
chr11	10910458	10910459	A00758:247:H2MVHDSX3:1:1542:2040:22373	60	+
chr11	11046500	11046501	A00758:247:H2MVHDSX3:1:1220:26512:14465	60	+
chr11	11859505	11859506	A00758:247:H2MVHDSX3:1:2118:20862:35493	60	-
chr11	11926993	11926994	A00758:247:H2MVHDSX3:1:2412:2772:36918/1	60	+
chr11	11941360	11941361	A00758:247:H2MVHDSX3:1:1374:21513:33395/1	60	+
chr11	11949489	11949490	A00758:247:H2MVHDSX3:1:1169:23882:27946/1	60	+
chr11	11953354	11953355	A00758:247:H2MVHDSX3:1:1111:18656:27477/1	60	+
chr11	12144907	12144908	A00758:247:H2MVHDSX3:2:2307:7645:27132	60	+
chr11	12154430	12154431	A00758:247:H2MVHDSX3:1:1320:12735:34788/1	60	-
chr11	12170089	12170090	A00758:247:H2MVHDSX3:1:1122:5674:18239/1	60	-
chr11	12207506	12207507	A00758:247:H2MVHDSX3:1:1609:30852:34037/1	60	-
chr11	12230465	12230466	A00758:247:H2MVHDSX3:1:1115:25220:8437	60	+
chr11	14473545	14473546	A00758:247:H2MVHDSX3:1:1620:22426:1689	60	+
chr11	14674805	14674806	A00758:247:H2MVHDSX3:4:1256:24460:3677/1	60	-
chr11	14694919	14694920	A00758:247:H2MVHDSX3:1:1121:4056:26553/1	60	-
chr11	17127644	17127645	A00758:247:H2MVHDSX3:4:2677:30065:7122	60	-
chr11	17148707	17148708	A00758:247:H2MVHDSX3:1:1136:10529:36573/1	60	-
chr11	17295406	17295407	A00758:247:H2MVHDSX3:2:2339:29161:11663	60	+
chr11	18084600	18084601	A00758:247:H2MVHDSX3:1:1125:4481:4836/1	60	-
chr11	18338361	18338362	A00758:247:H2MVHDSX3:1:1110:15799:32299/1	60	-
chr11	18485097	18485098	A00758:247:H2MVHDSX3:2:1611:6533:20917	60	-
chr11	18577007	18577008	A00758:247:H2MVHDSX3:4:1663:17833:18724/1	60	-
chr11	19146663	19146664	A00758:247:H2MVHDSX3:1:2208:28284:28995/1	60	+
chr11	20431803	20431804	A00758:247:H2MVHDSX3:1:1175:13322:29857/1	60	-
chr11	20466245	20466246	A00758:247:H2MVHDSX3:1:1357:29270:1297/1	60	+
chr11	22827063	22827064	A00758:247:H2MVHDSX3:1:1148:16667:4460/1	60	+
chr11	24080487	24080488	A00758:247:H2MVHDSX3:1:1265:31801:31579/1	60	-
chr11	25089947	25089948	A00758:247:H2MVHDSX3:4:1109:13015:18176/1	60	-
chr11	26119228	26119229	A00758:247:H2MVHDSX3:1:1364:25283:20415/1	60	-
chr11	27921180	27921181	A00758:247:H2MVHDSX3:4:1544:4182:27806	60	+
chr11	28051982	28051983	A00758:247:H2MVHDSX3:1:1239:11767:26318/1	60	+
chr11	28096067	28096068	A00758:247:H2MVHDSX3:1:1102:16966:12837/1	60	+
chr11	28112347	28112348	A00758:247:H2MVHDSX3:2:1611:5837:4836	60	+
chr11	29489455	29489456	A00758:247:H2MVHDSX3:4:1215:22978:13385	60	+
chr11	31377502	31377503	A00758:247:H2MVHDSX3:1:2112:22616:34366/1	60	+
chr11	31399981	31399982	A00758:247:H2MVHDSX3:4:1549:12120:23453	60	+
chr11	31436200	31436201	A00758:247:H2MVHDSX3:4:1112:11794:22232/1	60	-
chr11	31559886	31559887	A00758:247:H2MVHDSX3:4:1422:11125:27712/1	60	-
chr11	31659059	31659060	A00758:247:H2MVHDSX3:1:1316:12879:22639	60	-
chr11	32370247	32370248	A00758:247:H2MVHDSX3:2:2660:29948:12868	60	+
chr11	32445649	32445650	A00758:247:H2MVHDSX3:4:1229:3224:10802/1	60	-
chr11	32938353	32938354	A00758:247:H2MVHDSX3:1:1221:29261:36980/1	60	+
chr11	33083274	33083275	A00758:247:H2MVHDSX3:1:1231:24153:8750/1	60	+
chr11	33122171	33122172	A00758:247:H2MVHDSX3:1:1426:7753:6684/1	60	-
chr11	33139126	33139127	A00758:247:H2MVHDSX3:1:1144:17400:11992/1	60	-
chr11	33358390	33358391	A00758:247:H2MVHDSX3:1:1225:24135:5055	60	+
chr11	34059673	34059674	A00758:247:H2MVHDSX3:1:1224:29993:28134	60	-
chr11	34080928	34080929	A00758:247:H2MVHDSX3:1:2121:1823:9878/1	60	-
chr11	34091854	34091855	A00758:247:H2MVHDSX3:1:1147:24388:31986/1	60	+
chr11	34938226	34938227	A00758:247:H2MVHDSX3:2:1402:2980:29230	60	+
chr11	34969457	34969458	A00758:247:H2MVHDSX3:1:2224:13593:19836/1	60	+
chr11	34974136	34974137	A00758:247:H2MVHDSX3:3:1177:11333:27195	60	+
chr11	34978026	34978027	A00758:247:H2MVHDSX3:1:1508:1425:14888/1	60	+
chr11	34978707	34978708	A00758:247:H2MVHDSX3:4:1224:21956:30780	60	-
chr11	35198993	35198994	A00758:247:H2MVHDSX3:1:1111:10556:34272/1	60	+
chr11	35860651	35860652	A00758:247:H2MVHDSX3:3:2253:25762:29951	60	+
chr11	35889995	35889996	A00758:247:H2MVHDSX3:1:1614:22706:1454	60	+
chr11	35970493	35970494	A00758:247:H2MVHDSX3:1:2342:32380:24408/1	60	-
chr11	36673606	36673607	A00758:247:H2MVHDSX3:1:1107:27118:26850/1	60	+
chr11	36854695	36854696	A00758:247:H2MVHDSX3:1:1430:1551:15295	60	+
chr11	37387023	37387024	A00758:247:H2MVHDSX3:1:1466:10664:33395/1	60	-
chr11	37498345	37498346	A00758:247:H2MVHDSX3:4:2418:4887:2096/1	60	+
chr11	38099723	38099724	A00758:247:H2MVHDSX3:1:1134:16821:1157/1	60	-
chr11	38201307	38201308	A00758:247:H2MVHDSX3:1:2355:8757:24831	60	-
chr11	38477543	38477544	A00758:247:H2MVHDSX3:1:1138:1759:15875/1	60	+
chr11	38543872	38543873	A00758:247:H2MVHDSX3:1:1467:30626:17895/1	60	-
chr11	39350035	39350036	A00758:247:H2MVHDSX3:4:1557:4164:13651	60	+
chr11	39880511	39880512	A00758:247:H2MVHDSX3:2:2167:14317:24878	60	-
chr11	39928068	39928069	A00758:247:H2MVHDSX3:2:1204:28763:24752	60	+
chr11	40039232	40039233	A00758:247:H2MVHDSX3:1:2362:21151:28886	60	-
chr11	40039234	40039235	A00758:247:H2MVHDSX3:1:2248:6506:1986/1	60	-
chr11	41165820	41165821	A00758:247:H2MVHDSX3:4:1645:3622:17660/1	60	-
chr11	42392872	42392873	A00758:247:H2MVHDSX3:1:1320:2202:1986/1	60	-
chr11	43377727	43377728	A00758:247:H2MVHDSX3:1:1513:26702:27665/1	60	+
[truncated: 11,714 more rows]
