# Supplementary material for: HIV-1 capsid stability enables inositol phosphate-independent infection of target cells and promotes integration into genes
Source: PLoS Pathog. 2023 Jun 2;19(6):e1011423. doi: 10.1371/journal.ppat.1011423 (PMC10266667; doi:10.1371/journal.ppat.1011423)
Supplement: S2 Data — (TAR.GZ) [file ppat.1011423.s013.tar.gz › CEM_WT_B/CA_R167A/Unique_hg38_integration_sites/7845-GS-19.bed]

chr1	348305	348306	A01177:42:HHKNYDSX3:2:2531:19542:5807/1	60	+
chr1	812812	812813	A01177:42:HHKNYDSX3:1:1466:12445:7889/1	60	+
chr1	816315	816316	A01177:42:HHKNYDSX3:1:2116:12762:21778/1	60	+
chr1	840120	840121	A01177:42:HHKNYDSX3:1:1132:3387:7294	60	-
chr1	848727	848728	A01177:42:HHKNYDSX3:1:1170:7943:3881/1	60	+
chr1	952546	952547	A01177:42:HHKNYDSX3:1:1265:4381:29622	60	-
chr1	952548	952549	A01177:42:HHKNYDSX3:1:1408:9751:1626	60	-
chr1	1205261	1205262	A01177:42:HHKNYDSX3:1:1165:29215:28354	60	+
chr1	1264666	1264667	A01177:42:HHKNYDSX3:1:2265:15167:15984/1	60	+
chr1	1338364	1338365	A01177:42:HHKNYDSX3:1:1101:30038:3255	60	+
chr1	1338366	1338367	A01177:42:HHKNYDSX3:2:1209:23583:31250	60	+
chr1	1357587	1357588	A01177:42:HHKNYDSX3:1:1456:4345:11741	60	-
chr1	1388648	1388649	A01177:42:HHKNYDSX3:1:1125:11035:15248	60	+
chr1	1391895	1391896	A01177:42:HHKNYDSX3:2:1543:17734:29575	60	-
chr1	1391896	1391897	A01177:42:HHKNYDSX3:2:1369:25427:8202/1	60	-
chr1	1394882	1394883	A01177:42:HHKNYDSX3:1:1242:25183:27571/1	60	+
chr1	1474290	1474291	A01177:42:HHKNYDSX3:2:1333:9218:27539/1	60	-
chr1	1479872	1479873	A01177:42:HHKNYDSX3:1:1542:19705:20275	60	-
chr1	1479876	1479877	A01177:42:HHKNYDSX3:1:1314:4815:5760	60	-
chr1	1479878	1479879	A01177:42:HHKNYDSX3:1:2655:2618:19241	60	-
chr1	1479898	1479899	A01177:42:HHKNYDSX3:1:1454:29116:35070	60	-
chr1	1479920	1479921	A01177:42:HHKNYDSX3:1:2577:1497:11725	60	-
chr1	1479921	1479922	A01177:42:HHKNYDSX3:1:1329:30734:35274	60	-
chr1	1488037	1488038	A01177:42:HHKNYDSX3:2:2149:24650:6167	60	+
chr1	1492094	1492095	A01177:42:HHKNYDSX3:1:1331:24867:22639/1	60	+
chr1	1518544	1518545	A01177:42:HHKNYDSX3:1:1310:12608:34037	60	+
chr1	1560401	1560402	A01177:42:HHKNYDSX3:1:2610:1561:35415/1	60	-
chr1	1645035	1645036	A01177:42:HHKNYDSX3:1:1578:31602:11256	60	-
chr1	1649636	1649637	A01177:42:HHKNYDSX3:1:2637:19171:30718	60	+
chr1	1654314	1654315	A01177:42:HHKNYDSX3:2:1138:16785:17973	60	-
chr1	1654316	1654317	A01177:42:HHKNYDSX3:1:1109:7084:29199/1	60	-
chr1	1688945	1688946	A01177:42:HHKNYDSX3:1:1608:24306:17691/1	60	+
chr1	1713647	1713648	A01177:42:HHKNYDSX3:2:2440:5348:26068/1	60	+
chr1	1713654	1713655	A01177:42:HHKNYDSX3:1:1119:15980:21684/1	60	+
chr1	1722420	1722421	A01177:42:HHKNYDSX3:1:1118:20708:34444/1	60	+
chr1	1734910	1734911	A01177:42:HHKNYDSX3:1:2212:23014:20619	60	+
chr1	1741885	1741886	A01177:42:HHKNYDSX3:1:1131:23267:11945	60	+
chr1	1814970	1814971	A01177:42:HHKNYDSX3:1:1403:13268:31109	60	+
chr1	1825622	1825623	A01177:42:HHKNYDSX3:1:1129:27308:9079	60	+
chr1	3071418	3071419	A01177:42:HHKNYDSX3:1:2316:17219:6449/1	60	+
chr1	6533302	6533303	A01177:42:HHKNYDSX3:1:1126:23312:17440/1	60	+
chr1	6657825	6657826	A01177:42:HHKNYDSX3:1:2254:21341:29716/1	60	+
chr1	6855265	6855266	A01177:42:HHKNYDSX3:1:2374:20446:18270/1	60	-
chr1	7956962	7956963	A01177:42:HHKNYDSX3:1:2639:2609:23140/1	60	-
chr1	8241058	8241059	A01177:42:HHKNYDSX3:2:1134:6225:33943/1	60	-
chr1	8319044	8319045	A01177:42:HHKNYDSX3:2:2263:32805:16157/1	60	-
chr1	8488281	8488282	A01177:42:HHKNYDSX3:1:1117:21793:35634/1	60	+
chr1	8583594	8583595	A01177:42:HHKNYDSX3:1:1375:24153:17675/1	60	+
chr1	8645597	8645598	A01177:42:HHKNYDSX3:1:1220:29604:24330/1	60	-
chr1	9071317	9071318	A01177:42:HHKNYDSX3:2:2314:28962:6214/1	60	-
chr1	9821425	9821426	A01177:42:HHKNYDSX3:1:1105:16631:6590/1	60	-
chr1	10277103	10277104	A01177:42:HHKNYDSX3:1:1123:21956:20040/1	60	+
chr1	11019261	11019262	A01177:42:HHKNYDSX3:1:1116:17517:33520/1	60	+
chr1	11122334	11122335	A01177:42:HHKNYDSX3:2:2567:4481:33332	60	-
chr1	11197632	11197633	A01177:42:HHKNYDSX3:2:1227:6551:25676/1	60	+
chr1	11674364	11674365	A01177:42:HHKNYDSX3:1:1106:26033:27790	60	+
chr1	11674366	11674367	A01177:42:HHKNYDSX3:2:2378:27453:25113	60	+
chr1	11813378	11813379	A01177:42:HHKNYDSX3:1:1162:10429:24408/1	60	+
chr1	11817854	11817855	A01177:42:HHKNYDSX3:1:1219:16468:22216/1	60	-
chr1	12296830	12296831	A01177:42:HHKNYDSX3:1:1121:30635:16689/1	60	+
chr1	14692818	14692819	A01177:42:HHKNYDSX3:1:1564:19587:8077	60	+
chr1	15482794	15482795	A01177:42:HHKNYDSX3:2:2318:14262:3991	60	+
chr1	16136972	16136973	A01177:42:HHKNYDSX3:1:2364:29225:36636/1	60	+
chr1	16324800	16324801	A01177:42:HHKNYDSX3:1:1209:12102:32315/1	60	-
chr1	16507607	16507608	A01177:42:HHKNYDSX3:1:1670:4607:19304	60	-
chr1	17414092	17414093	A01177:42:HHKNYDSX3:1:1138:32777:31735/1	60	+
chr1	17557210	17557211	A01177:42:HHKNYDSX3:2:1624:1940:15405/1	60	-
chr1	19103170	19103171	A01177:42:HHKNYDSX3:1:1146:18204:33426/1	60	+
chr1	19112988	19112989	A01177:42:HHKNYDSX3:1:1435:17833:26897	60	+
chr1	19195738	19195739	A01177:42:HHKNYDSX3:1:1525:4607:20055/1	60	+
chr1	19202063	19202064	A01177:42:HHKNYDSX3:1:1223:4743:7012/1	60	+
chr1	19205268	19205269	A01177:42:HHKNYDSX3:2:2265:17942:35258/1	60	+
chr1	19212523	19212524	A01177:42:HHKNYDSX3:1:1110:13187:19257/1	60	-
chr1	19394996	19394997	A01177:42:HHKNYDSX3:1:1221:2528:14074/1	60	-
chr1	20110490	20110491	A01177:42:HHKNYDSX3:2:1141:10755:9721	60	+
chr1	20865506	20865507	A01177:42:HHKNYDSX3:1:1348:3179:25880/1	60	+
chr1	21009873	21009874	A01177:42:HHKNYDSX3:2:1658:5457:31673	60	-
chr1	21211054	21211055	A01177:42:HHKNYDSX3:2:1507:28375:24580/1	60	-
chr1	21253311	21253312	A01177:42:HHKNYDSX3:1:2623:3504:6433	60	+
chr1	21561747	21561748	A01177:42:HHKNYDSX3:1:2614:21540:14967/1	60	+
chr1	22048155	22048156	A01177:42:HHKNYDSX3:2:1308:16514:32753	60	-
chr1	22187894	22187895	A01177:42:HHKNYDSX3:2:2649:14226:19993	60	+
chr1	22196754	22196755	A01177:42:HHKNYDSX3:2:1542:5837:7999/1	60	+
chr1	23048924	23048925	A01177:42:HHKNYDSX3:1:1231:25473:23876	60	-
chr1	23066898	23066899	A01177:42:HHKNYDSX3:1:1156:31349:27414/1	60	-
chr1	23141975	23141976	A01177:42:HHKNYDSX3:2:1613:4869:10676	60	-
chr1	23390144	23390145	A01177:42:HHKNYDSX3:1:1109:14389:21840/1	60	-
chr1	25127817	25127818	A01177:42:HHKNYDSX3:1:2167:5330:36182	60	+
chr1	25475509	25475510	A01177:42:HHKNYDSX3:1:2632:9507:16423	60	-
chr1	26254503	26254504	A01177:42:HHKNYDSX3:1:1365:9932:12336	60	-
chr1	26270709	26270710	A01177:42:HHKNYDSX3:1:2278:9679:35759/1	60	+
chr1	26380140	26380141	A01177:42:HHKNYDSX3:1:1417:31792:36010	60	+
chr1	26470391	26470392	A01177:42:HHKNYDSX3:2:1169:26377:28479	60	+
chr1	26550514	26550515	A01177:42:HHKNYDSX3:1:2110:20302:32800	60	-
chr1	26550721	26550722	A01177:42:HHKNYDSX3:1:1471:12617:33144/1	60	-
chr1	26565220	26565221	A01177:42:HHKNYDSX3:1:1248:2736:10708	60	-
chr1	26683593	26683594	A01177:42:HHKNYDSX3:1:1645:22770:25770/1	60	+
chr1	26702055	26702056	A01177:42:HHKNYDSX3:2:1522:3830:22435/1	60	+
chr1	26702056	26702057	A01177:42:HHKNYDSX3:2:1638:19271:31140/1	60	+
chr1	26715245	26715246	A01177:42:HHKNYDSX3:1:1110:24451:28620	60	+
chr1	26726082	26726083	A01177:42:HHKNYDSX3:1:2576:22544:24502	60	-
chr1	26733523	26733524	A01177:42:HHKNYDSX3:1:1225:15854:27665	60	+
chr1	26733524	26733525	A01177:42:HHKNYDSX3:2:1171:30897:36839	60	+
chr1	26763202	26763203	A01177:42:HHKNYDSX3:1:2666:2817:10880	60	-
chr1	27129087	27129088	A01177:42:HHKNYDSX3:2:1602:14714:3176/1	60	+
chr1	27131722	27131723	A01177:42:HHKNYDSX3:2:2133:26440:28494	60	+
chr1	27539520	27539521	A01177:42:HHKNYDSX3:1:2324:9155:20509/1	60	+
chr1	27797846	27797847	A01177:42:HHKNYDSX3:1:2605:19605:5134/1	60	-
chr1	27797847	27797848	A01177:42:HHKNYDSX3:2:2259:6135:33129	60	-
chr1	28421599	28421600	A01177:42:HHKNYDSX3:1:1108:5909:32236/1	60	-
chr1	29059463	29059464	A01177:42:HHKNYDSX3:1:1137:3839:15405/1	60	+
chr1	29059465	29059466	A01177:42:HHKNYDSX3:1:1467:30617:16501/1	60	+
chr1	30112981	30112982	A01177:42:HHKNYDSX3:1:2456:10366:33880/1	60	-
chr1	31876830	31876831	A01177:42:HHKNYDSX3:2:2675:25003:18897	60	-
chr1	31911806	31911807	A01177:42:HHKNYDSX3:2:1374:28917:29403	60	+
chr1	31914035	31914036	A01177:42:HHKNYDSX3:1:1202:28619:23406	60	-
chr1	31925578	31925579	A01177:42:HHKNYDSX3:1:1249:22318:34851/1	60	+
chr1	31930690	31930691	A01177:42:HHKNYDSX3:1:2507:29595:19648/1	60	-
chr1	32153654	32153655	A01177:42:HHKNYDSX3:1:1133:5104:9737/1	60	+
chr1	32183416	32183417	A01177:42:HHKNYDSX3:1:1526:18249:34006	60	-
chr1	32822986	32822987	A01177:42:HHKNYDSX3:1:1163:10538:22028/1	60	-
chr1	32850496	32850497	A01177:42:HHKNYDSX3:1:1156:18665:5134/1	60	+
chr1	34899265	34899266	A01177:42:HHKNYDSX3:1:1161:12011:9079/1	60	-
chr1	35023399	35023400	A01177:42:HHKNYDSX3:2:2454:11406:24784	60	-
chr1	35182455	35182456	A01177:42:HHKNYDSX3:1:1453:1127:11240/1	60	+
chr1	35359469	35359470	A01177:42:HHKNYDSX3:1:2229:28140:16250/1	60	-
chr1	35367555	35367556	A01177:42:HHKNYDSX3:1:1268:20627:23907/1	60	-
chr1	35372481	35372482	A01177:42:HHKNYDSX3:1:1107:25527:23406/1	60	+
chr1	35372482	35372483	A01177:42:HHKNYDSX3:1:1447:17743:31563	60	+
chr1	35974225	35974226	A01177:42:HHKNYDSX3:1:2663:28013:5415/1	60	+
chr1	35974739	35974740	A01177:42:HHKNYDSX3:1:1178:4453:2002	60	-
chr1	35982474	35982475	A01177:42:HHKNYDSX3:1:1146:10854:32941/1	60	-
chr1	36234228	36234229	A01177:42:HHKNYDSX3:1:1101:26485:34397	60	-
chr1	36236252	36236253	A01177:42:HHKNYDSX3:1:1668:24560:28902	60	-
chr1	36258604	36258605	A01177:42:HHKNYDSX3:2:1552:5457:14638	60	-
chr1	36284005	36284006	A01177:42:HHKNYDSX3:2:2207:16107:24721/1	60	-
chr1	36303216	36303217	A01177:42:HHKNYDSX3:1:2620:8440:6057/1	60	+
chr1	37219132	37219133	A01177:42:HHKNYDSX3:1:1273:10031:36213/1	60	+
chr1	37662986	37662987	A01177:42:HHKNYDSX3:2:2277:27841:16297/1	60	-
chr1	37926002	37926003	A01177:42:HHKNYDSX3:1:1111:12979:1078	60	+
chr1	37980470	37980471	A01177:42:HHKNYDSX3:1:1130:2428:28995/1	60	+
chr1	38469997	38469998	A01177:42:HHKNYDSX3:2:2222:3305:33583	60	-
chr1	38491088	38491089	A01177:42:HHKNYDSX3:2:2612:27172:21652/1	60	+
chr1	39191164	39191165	A01177:42:HHKNYDSX3:1:1165:21423:7341/1	60	+
chr1	39277123	39277124	A01177:42:HHKNYDSX3:2:2108:11722:20729/1	60	+
chr1	39309655	39309656	A01177:42:HHKNYDSX3:2:2539:30327:14622/1	60	+
chr1	39427321	39427322	A01177:42:HHKNYDSX3:1:1166:32832:23782/1	60	+
chr1	39447225	39447226	A01177:42:HHKNYDSX3:1:1116:17056:3912/1	60	+
chr1	40048196	40048197	A01177:42:HHKNYDSX3:1:1108:20745:33974/1	60	-
chr1	40387203	40387204	A01177:42:HHKNYDSX3:1:1266:9760:34648	60	+
chr1	40725813	40725814	A01177:42:HHKNYDSX3:1:1351:10818:27962/1	60	+
chr1	42169230	42169231	A01177:42:HHKNYDSX3:1:2226:22137:22858	60	-
chr1	42315483	42315484	A01177:42:HHKNYDSX3:1:1312:24623:30232	60	-
chr1	42774161	42774162	A01177:42:HHKNYDSX3:1:1112:13557:6746/1	60	+
chr1	42894413	42894414	A01177:42:HHKNYDSX3:2:1511:3893:22608/1	60	+
chr1	43218363	43218364	A01177:42:HHKNYDSX3:2:2272:21847:8140/1	60	-
chr1	43314744	43314745	A01177:42:HHKNYDSX3:2:2571:15600:11788/1	60	-
chr1	43361611	43361612	A01177:42:HHKNYDSX3:1:2425:23158:27665/1	60	+
chr1	43397049	43397050	A01177:42:HHKNYDSX3:1:1510:13205:35603/1	60	+
chr1	43432156	43432157	A01177:42:HHKNYDSX3:2:1101:24352:1297	60	+
chr1	43574304	43574305	A01177:42:HHKNYDSX3:1:1442:7862:31798/1	60	+
chr1	43630568	43630569	A01177:42:HHKNYDSX3:1:1141:12590:34444	60	+
chr1	43728524	43728525	A01177:42:HHKNYDSX3:1:1253:23402:20854	60	-
chr1	43730493	43730494	A01177:42:HHKNYDSX3:1:1105:5936:1031/1	60	-
chr1	43846221	43846222	A01177:42:HHKNYDSX3:1:1536:7627:28228/1	60	-
chr1	44349698	44349699	A01177:42:HHKNYDSX3:1:1318:24722:8985/1	60	-
chr1	44875346	44875347	A01177:42:HHKNYDSX3:1:1664:2935:6073	60	+
chr1	44932495	44932496	A01177:42:HHKNYDSX3:1:1130:5755:6668/1	60	+
chr1	44938716	44938717	A01177:42:HHKNYDSX3:1:2249:31186:35869/1	60	-
chr1	44940981	44940982	A01177:42:HHKNYDSX3:1:2328:7997:11898/1	60	-
chr1	44975765	44975766	A01177:42:HHKNYDSX3:1:2267:12545:7968	60	-
chr1	45312218	45312219	A01177:42:HHKNYDSX3:1:1124:10393:27665/1	60	-
chr1	45653566	45653567	A01177:42:HHKNYDSX3:2:1558:12933:35665/1	60	-
chr1	45704171	45704172	A01177:42:HHKNYDSX3:1:1123:15266:21167/1	60	+
chr1	46074779	46074780	A01177:42:HHKNYDSX3:1:2675:13494:7733	60	-
chr1	46306291	46306292	A01177:42:HHKNYDSX3:1:1116:19696:22263/1	60	-
chr1	46376078	46376079	A01177:42:HHKNYDSX3:1:1120:30309:19069	60	+
chr1	46376793	46376794	A01177:42:HHKNYDSX3:2:2268:4625:20243/1	60	+
chr1	47343962	47343963	A01177:42:HHKNYDSX3:1:1451:6632:7999/1	60	+
chr1	48412658	48412659	A01177:42:HHKNYDSX3:1:1106:18014:27962	60	-
chr1	48620288	48620289	A01177:42:HHKNYDSX3:1:2469:7771:32675/1	60	+
chr1	49290056	49290057	A01177:42:HHKNYDSX3:1:2135:31575:36072	60	-
chr1	49535786	49535787	A01177:42:HHKNYDSX3:1:2463:13729:11490/1	60	-
chr1	50651299	50651300	A01177:42:HHKNYDSX3:1:1106:24542:11710/1	60	+
chr1	50974156	50974157	A01177:42:HHKNYDSX3:1:1101:7581:7075/1	60	+
chr1	50980316	50980317	A01177:42:HHKNYDSX3:2:2350:9046:8359	60	-
chr1	51232036	51232037	A01177:42:HHKNYDSX3:1:1253:16794:25535	60	+
chr1	51759625	51759626	A01177:42:HHKNYDSX3:1:1151:20184:30217/1	60	-
chr1	51822717	51822718	A01177:42:HHKNYDSX3:1:2149:30264:35180/1	60	+
chr1	51825772	51825773	A01177:42:HHKNYDSX3:2:1107:6596:27195	60	+
chr1	51839569	51839570	A01177:42:HHKNYDSX3:2:2101:9815:2362	60	-
chr1	51884886	51884887	A01177:42:HHKNYDSX3:2:1209:31937:7388/1	60	+
chr1	52069134	52069135	A01177:42:HHKNYDSX3:2:1514:7762:35289/1	60	+
chr1	52242831	52242832	A01177:42:HHKNYDSX3:1:1105:8106:28776/1	60	+
chr1	52242833	52242834	A01177:42:HHKNYDSX3:1:1616:27995:12023/1	60	+
chr1	52509546	52509547	A01177:42:HHKNYDSX3:1:1577:4589:7686/1	60	+
chr1	52526202	52526203	A01177:42:HHKNYDSX3:2:1213:18783:15546	60	+
chr1	52764321	52764322	A01177:42:HHKNYDSX3:1:1151:13259:35446	60	+
chr1	52781362	52781363	A01177:42:HHKNYDSX3:1:1150:15275:3928	60	+
chr1	53033794	53033795	A01177:42:HHKNYDSX3:1:1128:17571:5932	60	+
chr1	53194249	53194250	A01177:42:HHKNYDSX3:2:2238:7934:25379	60	-
chr1	54019540	54019541	A01177:42:HHKNYDSX3:1:1235:26711:30718/1	60	-
chr1	54022663	54022664	A01177:42:HHKNYDSX3:2:2241:30129:3098	60	-
chr1	54193038	54193039	A01177:42:HHKNYDSX3:1:2157:4978:30060/1	60	-
chr1	54465536	54465537	A01177:42:HHKNYDSX3:2:1673:31006:27539	60	-
chr1	54685170	54685171	A01177:42:HHKNYDSX3:2:1665:18692:36307	60	+
chr1	58651603	58651604	A01177:42:HHKNYDSX3:1:2350:8784:35180	60	-
chr1	59433118	59433119	A01177:42:HHKNYDSX3:1:1528:13991:25504	60	+
chr1	62314168	62314169	A01177:42:HHKNYDSX3:2:1368:11586:12915/1	60	+
chr1	62519006	62519007	A01177:42:HHKNYDSX3:2:1403:18837:31234	60	+
chr1	62519007	62519008	A01177:42:HHKNYDSX3:1:1235:13187:12994/1	60	+
chr1	62519011	62519012	A01177:42:HHKNYDSX3:1:1102:1181:22858/1	60	+
chr1	62519013	62519014	A01177:42:HHKNYDSX3:1:1144:3495:9925/1	60	+
chr1	62809500	62809501	A01177:42:HHKNYDSX3:2:1342:11324:25958/1	60	-
chr1	64767059	64767060	A01177:42:HHKNYDSX3:1:1418:13277:10739/1	60	+
chr1	66934421	66934422	A01177:42:HHKNYDSX3:2:2517:31521:15687	60	+
chr1	66983408	66983409	A01177:42:HHKNYDSX3:2:1659:28872:33583/1	60	+
chr1	66983409	66983410	A01177:42:HHKNYDSX3:2:1114:27344:13432/1	60	+
chr1	69530036	69530037	A01177:42:HHKNYDSX3:2:1542:31448:14967/1	60	-
chr1	70435484	70435485	A01177:42:HHKNYDSX3:1:1153:28745:20275/1	60	+
chr1	70435486	70435487	A01177:42:HHKNYDSX3:2:1375:12807:34413/1	60	+
chr1	74297234	74297235	A01177:42:HHKNYDSX3:1:2211:27615:2942	60	-
chr1	74297235	74297236	A01177:42:HHKNYDSX3:1:1109:27868:35477	60	-
chr1	75325904	75325905	A01177:42:HHKNYDSX3:2:1414:16423:7169/1	60	+
chr1	75795570	75795571	A01177:42:HHKNYDSX3:1:1352:21585:21872/1	60	+
chr1	76041348	76041349	A01177:42:HHKNYDSX3:1:2371:2853:5243	60	+
chr1	82217202	82217203	A01177:42:HHKNYDSX3:1:1131:16595:5807/1	60	-
chr1	83873142	83873143	A01177:42:HHKNYDSX3:2:1116:18584:35524/1	60	-
chr1	84202089	84202090	A01177:42:HHKNYDSX3:1:1215:19036:29669/1	60	-
chr1	84660848	84660849	A01177:42:HHKNYDSX3:2:1642:6912:17973	60	+
chr1	84664772	84664773	A01177:42:HHKNYDSX3:1:2176:6777:24377	60	-
chr1	84801773	84801774	A01177:42:HHKNYDSX3:1:1560:31891:24972/1	60	+
chr1	86715522	86715523	A01177:42:HHKNYDSX3:2:2403:18240:26287/1	60	+
chr1	86994181	86994182	A01177:42:HHKNYDSX3:1:1657:5249:15562	60	+
chr1	87446072	87446073	A01177:42:HHKNYDSX3:1:1120:24352:35775/1	60	-
chr1	88702014	88702015	A01177:42:HHKNYDSX3:2:2124:8657:13072	60	+
chr1	89260358	89260359	A01177:42:HHKNYDSX3:1:2315:6424:9017/1	60	+
chr1	89728921	89728922	A01177:42:HHKNYDSX3:1:1370:32669:14544/1	60	-
chr1	91275214	91275215	A01177:42:HHKNYDSX3:2:1165:22381:16078/1	60	-
chr1	93123070	93123071	A01177:42:HHKNYDSX3:1:1158:19144:13604/1	60	+
chr1	93248370	93248371	A01177:42:HHKNYDSX3:1:1106:12726:24126/1	60	+
chr1	93368594	93368595	A01177:42:HHKNYDSX3:1:1573:5222:3677	60	+
chr1	94964548	94964549	A01177:42:HHKNYDSX3:1:2116:1244:16705	60	+
chr1	96818894	96818895	A01177:42:HHKNYDSX3:1:1249:31159:16219	60	+
chr1	97496852	97496853	A01177:42:HHKNYDSX3:1:2115:11948:4679/1	60	+
chr1	98374411	98374412	A01177:42:HHKNYDSX3:1:1612:20347:37043	60	-
chr1	99521056	99521057	A01177:42:HHKNYDSX3:2:2315:25726:20932	60	+
chr1	99879211	99879212	A01177:42:HHKNYDSX3:1:1117:18276:9220/1	60	+
chr1	100994779	100994780	A01177:42:HHKNYDSX3:2:2414:27208:16548/1	60	+
chr1	104399579	104399580	A01177:42:HHKNYDSX3:2:2453:16062:35039/1	60	+
chr1	105837397	105837398	A01177:42:HHKNYDSX3:1:1119:20383:24518/1	60	+
chr1	105837399	105837400	A01177:42:HHKNYDSX3:2:2215:31006:22905	60	+
chr1	106483154	106483155	A01177:42:HHKNYDSX3:1:2338:20320:19179/1	60	+
chr1	107455145	107455146	A01177:42:HHKNYDSX3:2:2276:13033:26162/1	60	+
chr1	108790370	108790371	A01177:42:HHKNYDSX3:2:1506:20464:20807	60	-
chr1	109074657	109074658	A01177:42:HHKNYDSX3:2:2426:23791:24189	60	+
chr1	109331878	109331879	A01177:42:HHKNYDSX3:1:1210:2320:1532/1	60	+
chr1	109406269	109406270	A01177:42:HHKNYDSX3:1:1110:25491:11851/1	60	+
chr1	109797358	109797359	A01177:42:HHKNYDSX3:1:1134:7247:32362/1	60	-
chr1	111144024	111144025	A01177:42:HHKNYDSX3:1:1111:15447:23703/1	60	+
chr1	112595538	112595539	A01177:42:HHKNYDSX3:1:1103:30924:7952/1	60	+
chr1	112595539	112595540	A01177:42:HHKNYDSX3:1:1472:18249:18881	60	+
chr1	112595540	112595541	A01177:42:HHKNYDSX3:2:1607:4815:8672/1	60	+
chr1	112630860	112630861	A01177:42:HHKNYDSX3:1:2360:1118:3677	60	-
chr1	112659640	112659641	A01177:42:HHKNYDSX3:2:2305:7934:7999/1	60	+
chr1	112659641	112659642	A01177:42:HHKNYDSX3:1:1227:12111:13542/1	60	+
chr1	112785551	112785552	A01177:42:HHKNYDSX3:2:2102:8612:9361	60	-
chr1	112913454	112913455	A01177:42:HHKNYDSX3:1:1123:16875:30561/1	60	+
chr1	113711072	113711073	A01177:42:HHKNYDSX3:2:2452:22372:26334	60	-
chr1	114394840	114394841	A01177:42:HHKNYDSX3:2:1437:14678:10128/1	60	-
chr1	114451801	114451802	A01177:42:HHKNYDSX3:1:1113:10294:25551/1	60	+
chr1	117952099	117952100	A01177:42:HHKNYDSX3:1:1126:8675:23469/1	60	+
chr1	118044271	118044272	A01177:42:HHKNYDSX3:2:2119:2826:32753	60	+
chr1	119254026	119254027	A01177:42:HHKNYDSX3:1:1201:3152:13745/1	60	+
chr1	120622863	120622864	A01177:42:HHKNYDSX3:2:2574:24469:27743/1	60	+
chr1	145110285	145110286	A01177:42:HHKNYDSX3:1:1162:11605:29450/1	60	-
chr1	145776659	145776660	A01177:42:HHKNYDSX3:2:1138:19325:6339/1	60	-
chr1	146039473	146039474	A01177:42:HHKNYDSX3:1:1264:18909:33144	60	-
chr1	147009916	147009917	A01177:42:HHKNYDSX3:2:1222:24433:11584/1	60	+
chr1	147265609	147265610	A01177:42:HHKNYDSX3:1:2646:10538:18239	60	+
chr1	147375742	147375743	A01177:42:HHKNYDSX3:2:2375:24433:32878/1	60	-
chr1	148378802	148378803	A01177:42:HHKNYDSX3:1:1351:12165:11694/1	60	-
chr1	148450966	148450967	A01177:42:HHKNYDSX3:1:1216:11478:21245/1	60	+
chr1	149616194	149616195	A01177:42:HHKNYDSX3:1:2539:14868:17942/1	60	-
chr1	149619321	149619322	A01177:42:HHKNYDSX3:1:1647:19642:23109/1	60	-
chr1	149619323	149619324	A01177:42:HHKNYDSX3:2:2172:20112:34882/1	60	-
chr1	149974814	149974815	A01177:42:HHKNYDSX3:1:1108:32768:17315/1	60	+
chr1	150303583	150303584	A01177:42:HHKNYDSX3:1:1119:14308:21762/1	60	-
chr1	150309150	150309151	A01177:42:HHKNYDSX3:2:2434:10294:25895	60	+
chr1	150326500	150326501	A01177:42:HHKNYDSX3:2:2461:19587:33379/1	60	-
chr1	150326501	150326502	A01177:42:HHKNYDSX3:1:2110:14100:13667	60	-
chr1	150338723	150338724	A01177:42:HHKNYDSX3:2:1524:11966:29324/1	60	+
chr1	150455849	150455850	A01177:42:HHKNYDSX3:2:2505:25644:19069/1	60	+
chr1	150667189	150667190	A01177:42:HHKNYDSX3:1:1345:2971:7420/1	60	-
chr1	150695010	150695011	A01177:42:HHKNYDSX3:1:1258:3558:32706/1	60	-
chr1	150935274	150935275	A01177:42:HHKNYDSX3:1:2474:5773:16877/1	60	-
chr1	150952070	150952071	A01177:42:HHKNYDSX3:1:1560:26160:15483/1	60	+
chr1	151199894	151199895	A01177:42:HHKNYDSX3:1:1108:16423:25175	60	-
chr1	151234777	151234778	A01177:42:HHKNYDSX3:1:1261:7220:13463/1	60	+
chr1	151412810	151412811	A01177:42:HHKNYDSX3:1:1160:6831:17738/1	60	-
chr1	151424004	151424005	A01177:42:HHKNYDSX3:2:2221:5104:7670	60	-
chr1	151648648	151648649	A01177:42:HHKNYDSX3:2:1555:21197:28714/1	60	-
chr1	153873716	153873717	A01177:42:HHKNYDSX3:1:1671:13078:23484/1	60	+
chr1	153899327	153899328	A01177:42:HHKNYDSX3:2:1469:15799:27665/1	60	-
chr1	153899331	153899332	A01177:42:HHKNYDSX3:2:1609:31060:8281	60	-
chr1	153919890	153919891	A01177:42:HHKNYDSX3:1:1109:27145:5290/1	60	+
chr1	154239350	154239351	A01177:42:HHKNYDSX3:1:1168:12762:15327/1	60	+
chr1	154275090	154275091	A01177:42:HHKNYDSX3:1:2438:15112:36746	60	+
chr1	154360798	154360799	A01177:42:HHKNYDSX3:1:2205:3965:13808	60	+
chr1	154591691	154591692	A01177:42:HHKNYDSX3:1:2457:9471:4085	60	-
chr1	154592904	154592905	A01177:42:HHKNYDSX3:1:1220:31539:8578	60	+
chr1	155138201	155138202	A01177:42:HHKNYDSX3:1:1259:20799:28964	60	+
chr1	155138202	155138203	A01177:42:HHKNYDSX3:1:1126:18394:35790	60	+
chr1	155373504	155373505	A01177:42:HHKNYDSX3:1:1142:8458:33552/1	60	-
chr1	155408093	155408094	A01177:42:HHKNYDSX3:1:2509:12689:11882/1	60	-
chr1	155458341	155458342	A01177:42:HHKNYDSX3:1:1425:25211:26459/1	60	-
chr1	155475800	155475801	A01177:42:HHKNYDSX3:1:2613:2564:30545	60	-
chr1	155483641	155483642	A01177:42:HHKNYDSX3:1:1263:23050:26412/1	60	+
chr1	155483642	155483643	A01177:42:HHKNYDSX3:1:1239:2347:24815/1	60	+
chr1	155529430	155529431	A01177:42:HHKNYDSX3:1:1103:32443:7012/1	60	+
chr1	155566084	155566085	A01177:42:HHKNYDSX3:1:1346:30752:16172	60	+
chr1	155587040	155587041	A01177:42:HHKNYDSX3:1:2242:4083:25160	60	-
chr1	155665533	155665534	A01177:42:HHKNYDSX3:1:2119:16224:10050/1	60	-
chr1	155684063	155684064	A01177:42:HHKNYDSX3:1:1545:4544:30029/1	60	+
chr1	155769637	155769638	A01177:42:HHKNYDSX3:1:2429:22019:1986	60	-
chr1	155809450	155809451	A01177:42:HHKNYDSX3:1:2676:28429:36385	60	+
chr1	155897982	155897983	A01177:42:HHKNYDSX3:2:1450:10972:34616	60	-
chr1	156202327	156202328	A01177:42:HHKNYDSX3:1:1501:22173:1344/1	60	-
chr1	156320693	156320694	A01177:42:HHKNYDSX3:1:2102:16857:14528/1	60	-
chr1	160304408	160304409	A01177:42:HHKNYDSX3:2:2222:18873:27727	60	+
chr1	160310315	160310316	A01177:42:HHKNYDSX3:1:1474:28103:2472	60	+
chr1	160483403	160483404	A01177:42:HHKNYDSX3:1:1530:24433:7701/1	60	-
chr1	160559628	160559629	A01177:42:HHKNYDSX3:2:1368:28655:3490/1	60	-
chr1	160876855	160876856	A01177:42:HHKNYDSX3:1:1146:22417:34084/1	60	-
chr1	160922940	160922941	A01177:42:HHKNYDSX3:2:1132:27254:18662/1	60	+
chr1	161339942	161339943	A01177:42:HHKNYDSX3:1:1660:11162:9987	60	-
chr1	161773322	161773323	A01177:42:HHKNYDSX3:1:2116:3784:9799/1	60	+
chr1	161849116	161849117	A01177:42:HHKNYDSX3:1:1103:29903:15045/1	60	+
chr1	161918119	161918120	A01177:42:HHKNYDSX3:1:1124:8847:27899/1	60	-
chr1	161932047	161932048	A01177:42:HHKNYDSX3:1:1114:18430:30749/1	60	-
chr1	167112968	167112969	A01177:42:HHKNYDSX3:1:1445:15148:35149/1	60	+
chr1	167349534	167349535	A01177:42:HHKNYDSX3:1:1127:6081:12743/1	60	+
chr1	167382330	167382331	A01177:42:HHKNYDSX3:1:1171:12780:19398/1	60	+
chr1	167958658	167958659	A01177:42:HHKNYDSX3:1:2340:2989:7795	60	-
chr1	168018358	168018359	A01177:42:HHKNYDSX3:1:1405:26323:29857	60	+
chr1	168048268	168048269	A01177:42:HHKNYDSX3:1:1102:31394:6010/1	60	-
chr1	168199508	168199509	A01177:42:HHKNYDSX3:1:2263:4571:16642	60	-
chr1	168199513	168199514	A01177:42:HHKNYDSX3:2:1238:16215:14481	60	-
chr1	168427677	168427678	A01177:42:HHKNYDSX3:1:2365:32696:1564/1	60	+
chr1	169639847	169639848	A01177:42:HHKNYDSX3:2:2239:32850:13260	60	+
chr1	172227040	172227041	A01177:42:HHKNYDSX3:1:1206:28917:14967/1	60	+
chr1	172577947	172577948	A01177:42:HHKNYDSX3:1:1137:13765:32753/1	60	-
chr1	172603327	172603328	A01177:42:HHKNYDSX3:1:1116:2582:28416/1	60	-
chr1	173429476	173429477	A01177:42:HHKNYDSX3:2:2149:30608:31422	60	-
chr1	173850388	173850389	A01177:42:HHKNYDSX3:1:2154:5484:7388	60	-
chr1	173850389	173850390	A01177:42:HHKNYDSX3:1:1432:29550:22952	60	-
chr1	173850390	173850391	A01177:42:HHKNYDSX3:1:1115:3794:21057	60	-
chr1	174174836	174174837	A01177:42:HHKNYDSX3:1:1358:14416:7607/1	60	+
chr1	174769794	174769795	A01177:42:HHKNYDSX3:2:2165:14606:27226	60	+
chr1	175439115	175439116	A01177:42:HHKNYDSX3:2:1130:11306:21324/1	60	+
chr1	176143103	176143104	A01177:42:HHKNYDSX3:2:2613:26160:4053	60	+
chr1	177587663	177587664	A01177:42:HHKNYDSX3:2:1338:32633:10755/1	60	+
chr1	178894006	178894007	A01177:42:HHKNYDSX3:1:1167:20799:24706/1	60	+
chr1	179945311	179945312	A01177:42:HHKNYDSX3:2:2607:32705:10817	60	+
chr1	180344331	180344332	A01177:42:HHKNYDSX3:1:1104:31539:29810/1	60	-
chr1	180844131	180844132	A01177:42:HHKNYDSX3:1:1129:24478:32393	60	+
chr1	180873440	180873441	A01177:42:HHKNYDSX3:1:1271:16016:16517/1	60	-
chr1	182302505	182302506	A01177:42:HHKNYDSX3:1:1155:24523:30185/1	60	-
chr1	182853695	182853696	A01177:42:HHKNYDSX3:1:2418:18511:31548	60	-
chr1	183928754	183928755	A01177:42:HHKNYDSX3:2:2647:4472:28244/1	60	+
chr1	184696834	184696835	A01177:42:HHKNYDSX3:1:1112:28980:3740/1	60	+
chr1	190131948	190131949	A01177:42:HHKNYDSX3:2:1414:14100:6903	60	-
chr1	191171917	191171918	A01177:42:HHKNYDSX3:1:2233:30662:28980/1	60	+
chr1	193267407	193267408	A01177:42:HHKNYDSX3:1:2325:9516:23390/1	60	-
chr1	194274348	194274349	A01177:42:HHKNYDSX3:1:2352:24930:20118/1	60	-
chr1	195691272	195691273	A01177:42:HHKNYDSX3:1:2233:11577:33285/1	60	+
chr1	197088029	197088030	A01177:42:HHKNYDSX3:1:1264:1579:1251/1	60	-
chr1	197096289	197096290	A01177:42:HHKNYDSX3:1:1229:14434:12931/1	60	-
chr1	198921112	198921113	A01177:42:HHKNYDSX3:1:1206:30011:5619	60	+
chr1	199458772	199458773	A01177:42:HHKNYDSX3:2:2461:8115:27164/1	60	-
chr1	200521281	200521282	A01177:42:HHKNYDSX3:1:1146:3106:1611	60	+
chr1	200668331	200668332	A01177:42:HHKNYDSX3:2:1209:1524:11303	60	-
chr1	201533457	201533458	A01177:42:HHKNYDSX3:1:2129:11388:3364	60	-
chr1	202002479	202002480	A01177:42:HHKNYDSX3:1:1130:18475:13917/1	60	+
chr1	202762107	202762108	A01177:42:HHKNYDSX3:2:2124:25446:36135/1	60	-
chr1	203800769	203800770	A01177:42:HHKNYDSX3:1:1234:31638:13792/1	60	-
chr1	203802541	203802542	A01177:42:HHKNYDSX3:1:1358:17029:33207/1	60	+
chr1	203805128	203805129	A01177:42:HHKNYDSX3:1:1129:31331:8907	60	+
chr1	204197932	204197933	A01177:42:HHKNYDSX3:2:1525:26431:33270/1	60	-
chr1	205697999	205698000	A01177:42:HHKNYDSX3:1:1331:8088:11271/1	60	-
chr1	209163697	209163698	A01177:42:HHKNYDSX3:1:1259:3152:24706/1	60	+
chr1	209781816	209781817	A01177:42:HHKNYDSX3:1:1543:6777:21245/1	60	-
chr1	211314932	211314933	A01177:42:HHKNYDSX3:1:1134:5710:22717/1	60	-
chr1	211441968	211441969	A01177:42:HHKNYDSX3:2:1134:24252:2566	60	+
chr1	213064964	213064965	A01177:42:HHKNYDSX3:2:2604:14217:7263/1	60	-
chr1	214443761	214443762	A01177:42:HHKNYDSX3:1:1430:1606:5055	60	+
chr1	215222083	215222084	A01177:42:HHKNYDSX3:1:1121:27986:4085	60	+
chr1	217263505	217263506	A01177:42:HHKNYDSX3:1:2505:3983:16219/1	60	+
chr1	217263510	217263511	A01177:42:HHKNYDSX3:1:1303:16369:32189/1	60	+
chr1	219181556	219181557	A01177:42:HHKNYDSX3:1:1165:14986:3270/1	60	-
chr1	219974787	219974788	A01177:42:HHKNYDSX3:1:1419:31006:33458/1	60	-
chr1	220257310	220257311	A01177:42:HHKNYDSX3:1:2204:2654:11537/1	60	-
chr1	220667155	220667156	A01177:42:HHKNYDSX3:2:1333:7609:36464	60	+
chr1	222577684	222577685	A01177:42:HHKNYDSX3:1:1169:19904:28823/1	60	+
chr1	222806380	222806381	A01177:42:HHKNYDSX3:1:1370:27859:36965	60	+
chr1	223137027	223137028	A01177:42:HHKNYDSX3:1:1274:16071:25755/1	60	+
chr1	223791053	223791054	A01177:42:HHKNYDSX3:1:1115:12066:33567/1	60	-
chr1	223839716	223839717	A01177:42:HHKNYDSX3:2:2653:24677:11256	60	+
chr1	224243815	224243816	A01177:42:HHKNYDSX3:1:1259:30563:2534	60	+
chr1	224288226	224288227	A01177:42:HHKNYDSX3:1:1202:9742:22654/1	60	+
chr1	224305787	224305788	A01177:42:HHKNYDSX3:1:1363:7202:26929/1	60	+
chr1	224407788	224407789	A01177:42:HHKNYDSX3:1:1267:6723:5588/1	60	+
chr1	225419799	225419800	A01177:42:HHKNYDSX3:1:1127:12147:16579/1	60	-
chr1	225424797	225424798	A01177:42:HHKNYDSX3:1:1260:2013:15342/1	60	+
chr1	225501671	225501672	A01177:42:HHKNYDSX3:1:1170:11333:23719/1	60	+
chr1	225692175	225692176	A01177:42:HHKNYDSX3:1:1342:10104:24001	60	-
chr1	225990466	225990467	A01177:42:HHKNYDSX3:1:1105:1787:5744	60	+
chr1	226224731	226224732	A01177:42:HHKNYDSX3:2:1142:2745:34585	60	-
chr1	226291571	226291572	A01177:42:HHKNYDSX3:1:1108:3287:11945/1	60	+
chr1	226291572	226291573	A01177:42:HHKNYDSX3:1:1136:26729:17065/1	60	+
chr1	226291573	226291574	A01177:42:HHKNYDSX3:1:1610:19298:24048/1	60	+
chr1	226293829	226293830	A01177:42:HHKNYDSX3:1:1310:2790:23610/1	60	-
chr1	226385926	226385927	A01177:42:HHKNYDSX3:2:1466:28357:21950	60	-
chr1	227151854	227151855	A01177:42:HHKNYDSX3:2:1634:13015:9565/1	60	-
chr1	227756762	227756763	A01177:42:HHKNYDSX3:1:1532:20094:23077	60	-
chr1	228087035	228087036	A01177:42:HHKNYDSX3:1:1148:29875:33912/1	60	+
chr1	228087037	228087038	A01177:42:HHKNYDSX3:2:2125:31204:20024	60	+
chr1	228087357	228087358	A01177:42:HHKNYDSX3:1:1263:27317:4210/1	60	+
chr1	228106650	228106651	A01177:42:HHKNYDSX3:1:1162:6234:33395/1	60	-
chr1	228232784	228232785	A01177:42:HHKNYDSX3:1:1255:29342:20275/1	60	-
chr1	228234310	228234311	A01177:42:HHKNYDSX3:1:1514:6144:23156	60	-
chr1	228255519	228255520	A01177:42:HHKNYDSX3:1:1677:10339:7717	60	+
chr1	228262523	228262524	A01177:42:HHKNYDSX3:1:1105:5565:35524/1	60	+
chr1	228268196	228268197	A01177:42:HHKNYDSX3:2:2301:11207:11506	60	-
chr1	228323108	228323109	A01177:42:HHKNYDSX3:1:1116:19126:18302/1	60	-
chr1	228328726	228328727	A01177:42:HHKNYDSX3:1:1103:30861:27696/1	60	-
chr1	228329795	228329796	A01177:42:HHKNYDSX3:1:1124:7102:23312/1	60	-
chr1	228385788	228385789	A01177:42:HHKNYDSX3:1:1369:21757:20165/1	60	-
chr1	228396450	228396451	A01177:42:HHKNYDSX3:1:1164:23095:12743/1	60	+
chr1	228396451	228396452	A01177:42:HHKNYDSX3:1:1266:4173:26976/1	60	+
chr1	228498054	228498055	A01177:42:HHKNYDSX3:1:1410:8721:6887/1	60	-
chr1	229284626	229284627	A01177:42:HHKNYDSX3:1:1152:32832:16986/1	60	+
chr1	229456253	229456254	A01177:42:HHKNYDSX3:1:2654:12292:14700	60	+
chr1	229615977	229615978	A01177:42:HHKNYDSX3:1:1341:17056:14591/1	60	+
chr1	230073912	230073913	A01177:42:HHKNYDSX3:1:2109:27552:36432/1	60	-
chr1	230242861	230242862	A01177:42:HHKNYDSX3:1:1212:22733:18098/1	60	-
chr1	230258112	230258113	A01177:42:HHKNYDSX3:1:2245:11424:29919/1	60	-
chr1	231253880	231253881	A01177:42:HHKNYDSX3:1:1115:11767:20713/1	60	-
chr1	231334819	231334820	A01177:42:HHKNYDSX3:2:1103:6849:26287/1	60	-
chr1	231790703	231790704	A01177:42:HHKNYDSX3:1:2558:28565:34835	60	-
chr1	233851230	233851231	A01177:42:HHKNYDSX3:2:1439:16378:36652/1	60	-
chr1	234515036	234515037	A01177:42:HHKNYDSX3:1:1160:3857:13307/1	60	-
chr1	234604069	234604070	A01177:42:HHKNYDSX3:1:1342:25626:32565	60	-
chr1	235175982	235175983	A01177:42:HHKNYDSX3:1:2432:7609:24283	60	+
chr1	235203307	235203308	A01177:42:HHKNYDSX3:2:1147:31376:3850/1	60	-
chr1	235473094	235473095	A01177:42:HHKNYDSX3:1:2445:22254:34835/1	60	+
chr1	235826877	235826878	A01177:42:HHKNYDSX3:2:1304:5213:8516/1	60	-
chr1	236875486	236875487	A01177:42:HHKNYDSX3:1:2140:20166:32471	60	-
chr1	237457249	237457250	A01177:42:HHKNYDSX3:1:1101:14091:4601/1	60	+
chr1	237561724	237561725	A01177:42:HHKNYDSX3:1:1657:24171:29919	60	-
chr1	237807542	237807543	A01177:42:HHKNYDSX3:2:1507:20103:27132/1	60	-
chr1	239789831	239789832	A01177:42:HHKNYDSX3:2:1225:3721:19961	60	-
chr1	239802827	239802828	A01177:42:HHKNYDSX3:1:2271:3360:14418	60	-
chr1	241023829	241023830	A01177:42:HHKNYDSX3:1:2369:19849:28166/1	60	+
chr1	241538980	241538981	A01177:42:HHKNYDSX3:2:1317:4417:9017/1	60	+
chr1	241958257	241958258	A01177:42:HHKNYDSX3:2:2550:6189:21605	60	-
chr1	241964156	241964157	A01177:42:HHKNYDSX3:1:1613:30644:8813	60	+
chr1	244423800	244423801	A01177:42:HHKNYDSX3:1:1112:22489:26443/1	60	+
chr1	244582521	244582522	A01177:42:HHKNYDSX3:2:1449:2953:25113	60	+
chr1	245804399	245804400	A01177:42:HHKNYDSX3:2:1102:18403:6183/1	60	+
chr1	245908040	245908041	A01177:42:HHKNYDSX3:2:1318:25545:16799/1	60	-
chr1	246368056	246368057	A01177:42:HHKNYDSX3:1:1108:30183:16783/1	60	+
chr1	246444275	246444276	A01177:42:HHKNYDSX3:2:1405:4933:21026/1	60	+
chr10	65006	65007	A01177:42:HHKNYDSX3:1:1121:21061:32800	60	+
chr10	219045	219046	A01177:42:HHKNYDSX3:2:1574:28673:32550	60	-
chr10	219046	219047	A01177:42:HHKNYDSX3:2:2647:8784:31829	60	-
chr10	219047	219048	A01177:42:HHKNYDSX3:1:1221:11044:2769	60	-
chr10	816091	816092	A01177:42:HHKNYDSX3:2:2525:23719:21151/1	60	-
chr10	844037	844038	A01177:42:HHKNYDSX3:1:1103:13548:15154	60	+
chr10	1001458	1001459	A01177:42:HHKNYDSX3:1:1406:12147:12038	60	-
chr10	4891348	4891349	A01177:42:HHKNYDSX3:1:1335:19036:3114	60	+
chr10	5302880	5302881	A01177:42:HHKNYDSX3:1:2116:22001:11945/1	60	+
chr10	5416093	5416094	A01177:42:HHKNYDSX3:1:2537:25256:36119	60	+
chr10	6585584	6585585	A01177:42:HHKNYDSX3:1:1232:7410:23844/1	60	+
chr10	8010601	8010602	A01177:42:HHKNYDSX3:1:1109:11433:26897/1	60	-
chr10	8013497	8013498	A01177:42:HHKNYDSX3:1:1206:11171:12101	60	+
chr10	8749025	8749026	A01177:42:HHKNYDSX3:1:2345:26431:2080	60	-
chr10	10399628	10399629	A01177:42:HHKNYDSX3:1:1539:1425:2707/1	60	+
chr10	11527798	11527799	A01177:42:HHKNYDSX3:1:1123:8061:9189/1	60	+
chr10	11550354	11550355	A01177:42:HHKNYDSX3:1:1113:25536:18975/1	60	+
chr10	12202936	12202937	A01177:42:HHKNYDSX3:1:2120:20726:12117/1	60	+
chr10	12363703	12363704	A01177:42:HHKNYDSX3:2:1344:22345:22279/1	60	+
chr10	13611730	13611731	A01177:42:HHKNYDSX3:1:1336:15953:16376	60	+
chr10	13769563	13769564	A01177:42:HHKNYDSX3:2:1128:6253:27946/1	60	+
chr10	15685430	15685431	A01177:42:HHKNYDSX3:1:1102:2781:28510/1	60	+
chr10	16513161	16513162	A01177:42:HHKNYDSX3:1:1103:20745:28557/1	60	+
chr10	18015425	18015426	A01177:42:HHKNYDSX3:2:1120:4851:2127	60	-
chr10	21755464	21755465	A01177:42:HHKNYDSX3:1:1158:11153:31140/1	60	-
chr10	22562361	22562362	A01177:42:HHKNYDSX3:2:2437:6334:22858	60	-
chr10	22757787	22757788	A01177:42:HHKNYDSX3:1:1233:14470:25426	60	+
chr10	23048610	23048611	A01177:42:HHKNYDSX3:2:1246:18502:30342/1	60	-
chr10	24085059	24085060	A01177:42:HHKNYDSX3:1:1124:11975:26083	60	-
chr10	24248432	24248433	A01177:42:HHKNYDSX3:2:2438:18719:18192	60	-
chr10	24538907	24538908	A01177:42:HHKNYDSX3:1:1431:14326:33755/1	60	+
chr10	25085443	25085444	A01177:42:HHKNYDSX3:2:2556:31376:23328	60	-
chr10	25169983	25169984	A01177:42:HHKNYDSX3:2:1243:17463:23938	60	-
chr10	26650440	26650441	A01177:42:HHKNYDSX3:1:1123:22435:16705/1	60	-
chr10	26761466	26761467	A01177:42:HHKNYDSX3:1:1122:6560:3114/1	60	-
chr10	27113492	27113493	A01177:42:HHKNYDSX3:2:2619:23665:7498/1	60	+
chr10	27125222	27125223	A01177:42:HHKNYDSX3:1:1101:25563:19085/1	60	+
chr10	27125223	27125224	A01177:42:HHKNYDSX3:2:1218:28501:25958	60	+
chr10	27513234	27513235	A01177:42:HHKNYDSX3:1:1516:5918:33473/1	60	+
chr10	29095685	29095686	A01177:42:HHKNYDSX3:2:1575:26078:12994	60	-
chr10	30733856	30733857	A01177:42:HHKNYDSX3:1:1157:1570:9001	60	-
chr10	30868268	30868269	A01177:42:HHKNYDSX3:2:2661:16315:34914	60	-
chr10	31022442	31022443	A01177:42:HHKNYDSX3:2:2550:31132:21903	60	+
chr10	31206840	31206841	A01177:42:HHKNYDSX3:2:1512:13205:20322/1	60	-
chr10	31348677	31348678	A01177:42:HHKNYDSX3:1:1322:32172:34695/1	60	+
chr10	31372922	31372923	A01177:42:HHKNYDSX3:1:2664:29984:21731	60	+
chr10	32070195	32070196	A01177:42:HHKNYDSX3:2:2101:23050:28322/1	60	+
chr10	33387385	33387386	A01177:42:HHKNYDSX3:2:1604:21034:24048	60	+
chr10	33897927	33897928	A01177:42:HHKNYDSX3:1:2630:11397:10833/1	60	+
chr10	34522645	34522646	A01177:42:HHKNYDSX3:1:1152:12943:28729/1	60	+
chr10	35504112	35504113	A01177:42:HHKNYDSX3:1:1365:11523:30060/1	60	+
chr10	35889408	35889409	A01177:42:HHKNYDSX3:1:1521:8739:1282	60	-
chr10	35889410	35889411	A01177:42:HHKNYDSX3:1:1101:32877:17315	60	-
chr10	37864182	37864183	A01177:42:HHKNYDSX3:1:1370:20329:19977/1	60	-
chr10	39000999	39001000	A01177:42:HHKNYDSX3:2:2226:11767:10567/1	60	+
chr10	39001000	39001001	A01177:42:HHKNYDSX3:1:1405:16550:27492/1	60	+
chr10	42692779	42692780	A01177:42:HHKNYDSX3:2:2161:13114:24361	60	-
chr10	45329804	45329805	A01177:42:HHKNYDSX3:1:2359:16468:28385/1	60	-
chr10	45329805	45329806	A01177:42:HHKNYDSX3:2:2413:25916:13401/1	60	-
chr10	45329806	45329807	A01177:42:HHKNYDSX3:1:1423:11568:19116	60	-
chr10	48500711	48500712	A01177:42:HHKNYDSX3:2:2437:3830:23437/1	60	-
chr10	48784961	48784962	A01177:42:HHKNYDSX3:1:1132:18059:19617	60	+
chr10	49980503	49980504	A01177:42:HHKNYDSX3:2:2577:30472:7576/1	60	-
chr10	51947359	51947360	A01177:42:HHKNYDSX3:1:2473:6153:36260/1	60	+
chr10	54511905	54511906	A01177:42:HHKNYDSX3:1:2263:20066:15233	60	-
chr10	56548975	56548976	A01177:42:HHKNYDSX3:1:2608:28646:25300/1	60	+
chr10	56801147	56801148	A01177:42:HHKNYDSX3:2:1528:12292:29011/1	60	+
chr10	58215188	58215189	A01177:42:HHKNYDSX3:1:1452:25654:8625	60	+
chr10	59291971	59291972	A01177:42:HHKNYDSX3:1:2376:1479:25066	60	+
chr10	61909647	61909648	A01177:42:HHKNYDSX3:1:1454:18421:34303	60	-
chr10	62105063	62105064	A01177:42:HHKNYDSX3:1:1168:7265:27978/1	60	+
chr10	63086160	63086161	A01177:42:HHKNYDSX3:1:2110:4770:8563/1	60	-
chr10	66097062	66097063	A01177:42:HHKNYDSX3:1:2354:1497:18270	60	-
chr10	66412478	66412479	A01177:42:HHKNYDSX3:1:2519:31222:6684	60	+
chr10	68366525	68366526	A01177:42:HHKNYDSX3:1:1338:4255:16031/1	60	-
chr10	68415832	68415833	A01177:42:HHKNYDSX3:1:2575:32868:28886/1	60	+
chr10	68435973	68435974	A01177:42:HHKNYDSX3:1:1101:2492:24314/1	60	+
chr10	68435975	68435976	A01177:42:HHKNYDSX3:2:1325:28980:11537/1	60	+
chr10	68443453	68443454	A01177:42:HHKNYDSX3:1:1131:13621:11021/1	60	+
chr10	68448275	68448276	A01177:42:HHKNYDSX3:1:1304:27471:35102/1	60	-
chr10	68757689	68757690	A01177:42:HHKNYDSX3:1:1157:12744:10379/1	60	-
chr10	68920938	68920939	A01177:42:HHKNYDSX3:2:1408:5981:16736	60	-
chr10	69089703	69089704	A01177:42:HHKNYDSX3:2:2526:10176:27477	60	-
chr10	70415510	70415511	A01177:42:HHKNYDSX3:1:1605:28194:19946	60	-
chr10	72187716	72187717	A01177:42:HHKNYDSX3:1:2240:31458:3270	60	-
chr10	72215184	72215185	A01177:42:HHKNYDSX3:1:1318:11107:19946/1	60	+
chr10	72620380	72620381	A01177:42:HHKNYDSX3:1:2472:16604:5948/1	60	-
chr10	72752086	72752087	A01177:42:HHKNYDSX3:2:2436:11614:7012/1	60	+
chr10	73050187	73050188	A01177:42:HHKNYDSX3:1:1226:22001:32487/1	60	+
chr10	73059266	73059267	A01177:42:HHKNYDSX3:1:1136:12283:3474/1	60	-
chr10	73321149	73321150	A01177:42:HHKNYDSX3:1:1504:28203:21214/1	60	-
chr10	73344191	73344192	A01177:42:HHKNYDSX3:1:2212:1298:26036	60	-
chr10	73468318	73468319	A01177:42:HHKNYDSX3:1:1221:15682:4601/1	60	+
chr10	73705769	73705770	A01177:42:HHKNYDSX3:1:1123:18475:12070/1	60	+
chr10	74159970	74159971	A01177:42:HHKNYDSX3:1:2629:7148:23328	60	-
chr10	74253957	74253958	A01177:42:HHKNYDSX3:1:1124:1633:35822/1	60	+
chr10	74370572	74370573	A01177:42:HHKNYDSX3:1:1602:11785:16705	60	+
chr10	74519893	74519894	A01177:42:HHKNYDSX3:2:1628:17752:26725	60	-
chr10	74853790	74853791	A01177:42:HHKNYDSX3:1:2447:10601:4820/1	60	+
chr10	77349880	77349881	A01177:42:HHKNYDSX3:1:2636:21640:7404	60	+
chr10	78671122	78671123	A01177:42:HHKNYDSX3:2:1466:26910:4789/1	60	+
chr10	79566485	79566486	A01177:42:HHKNYDSX3:1:2273:18638:14450/1	60	-
chr10	79761235	79761236	A01177:42:HHKNYDSX3:1:2134:32588:29246/1	60	-
chr10	79761236	79761237	A01177:42:HHKNYDSX3:1:2303:22372:23171/1	60	-
chr10	80565931	80565932	A01177:42:HHKNYDSX3:1:1630:23240:4758/1	60	-
chr10	82078377	82078378	A01177:42:HHKNYDSX3:1:2264:4381:9799/1	60	+
chr10	84360646	84360647	A01177:42:HHKNYDSX3:1:2610:21151:18897	60	+
chr10	86183573	86183574	A01177:42:HHKNYDSX3:1:1640:19226:26866/1	60	+
chr10	86930452	86930453	A01177:42:HHKNYDSX3:1:2419:30626:35274	60	+
chr10	86993740	86993741	A01177:42:HHKNYDSX3:1:1111:7193:34428/1	60	-
chr10	87454569	87454570	A01177:42:HHKNYDSX3:2:2634:2492:35055/1	60	+
chr10	87732090	87732091	A01177:42:HHKNYDSX3:1:1106:14597:13182	60	-
chr10	88143428	88143429	A01177:42:HHKNYDSX3:1:1225:14154:2613/1	60	+
chr10	88380130	88380131	A01177:42:HHKNYDSX3:1:1120:30156:31704/1	60	+
chr10	91595721	91595722	A01177:42:HHKNYDSX3:2:1459:13838:36354/1	60	+
chr10	91857642	91857643	A01177:42:HHKNYDSX3:1:2171:22887:7122/1	60	+
chr10	92522468	92522469	A01177:42:HHKNYDSX3:1:1143:4336:7247/1	60	-
chr10	92852441	92852442	A01177:42:HHKNYDSX3:1:1265:28185:36495/1	60	-
chr10	92958288	92958289	A01177:42:HHKNYDSX3:1:1427:11722:16564	60	+
chr10	93046667	93046668	A01177:42:HHKNYDSX3:2:2255:16902:11569/1	60	+
chr10	96086747	96086748	A01177:42:HHKNYDSX3:1:1542:21486:31876/1	60	-
chr10	96506219	96506220	A01177:42:HHKNYDSX3:1:2276:9941:19116	60	-
chr10	97335972	97335973	A01177:42:HHKNYDSX3:1:2360:30101:15953	60	-
chr10	98161276	98161277	A01177:42:HHKNYDSX3:1:2101:3685:15515	60	-
chr10	98435867	98435868	A01177:42:HHKNYDSX3:1:1105:30608:19711/1	60	+
chr10	99565643	99565644	A01177:42:HHKNYDSX3:2:2556:20844:36526/1	60	-
chr10	99692478	99692479	A01177:42:HHKNYDSX3:2:1302:18249:6605	60	-
chr10	100260462	100260463	A01177:42:HHKNYDSX3:2:1546:15474:12320/1	60	-
chr10	100499234	100499235	A01177:42:HHKNYDSX3:2:1305:8712:30671/1	60	+
chr10	100949464	100949465	A01177:42:HHKNYDSX3:1:1178:25084:22827/1	60	-
chr10	101457277	101457278	A01177:42:HHKNYDSX3:2:2328:14660:20807/1	60	-
chr10	101688643	101688644	A01177:42:HHKNYDSX3:1:1102:3088:13479/1	60	-
chr10	101798023	101798024	A01177:42:HHKNYDSX3:1:1430:12427:2754/1	60	+
chr10	102008592	102008593	A01177:42:HHKNYDSX3:2:1426:21350:36276/1	60	-
chr10	102294689	102294690	A01177:42:HHKNYDSX3:1:1110:29568:15311	60	-
chr10	102325839	102325840	A01177:42:HHKNYDSX3:2:1601:13485:32518/1	60	-
chr10	102487347	102487348	A01177:42:HHKNYDSX3:1:2339:18855:13917	60	+
chr10	102688864	102688865	A01177:42:HHKNYDSX3:1:2224:5276:7999	60	+
chr10	102706467	102706468	A01177:42:HHKNYDSX3:1:1134:16007:35728/1	60	+
chr10	102706468	102706469	A01177:42:HHKNYDSX3:2:1616:14651:2253/1	60	+
chr10	103114799	103114800	A01177:42:HHKNYDSX3:1:1107:11577:20885/1	60	+
chr10	103178303	103178304	A01177:42:HHKNYDSX3:2:1161:11577:13745	60	-
chr10	103372438	103372439	A01177:42:HHKNYDSX3:1:2329:25003:23156	60	+
chr10	103461287	103461288	A01177:42:HHKNYDSX3:1:2258:22643:29183/1	60	-
chr10	103841965	103841966	A01177:42:HHKNYDSX3:1:1116:21332:12633	60	-
chr10	103991924	103991925	A01177:42:HHKNYDSX3:1:1242:24605:18991/1	60	-
chr10	105104366	105104367	A01177:42:HHKNYDSX3:1:1104:29848:21621/1	60	-
chr10	109918584	109918585	A01177:42:HHKNYDSX3:2:1131:17698:31203	60	-
chr10	110125091	110125092	A01177:42:HHKNYDSX3:1:1106:13060:3192/1	60	+
chr10	111909050	111909051	A01177:42:HHKNYDSX3:1:1256:12346:16297/1	60	+
chr10	112530474	112530475	A01177:42:HHKNYDSX3:1:1116:19660:12712	60	+
chr10	119567610	119567611	A01177:42:HHKNYDSX3:1:1350:21784:29324	60	+
chr10	119939786	119939787	A01177:42:HHKNYDSX3:2:1501:30752:18051/1	60	-
chr10	120923093	120923094	A01177:42:HHKNYDSX3:1:2671:27670:5509	60	-
chr10	121208443	121208444	A01177:42:HHKNYDSX3:1:1217:22028:21762/1	60	-
chr10	121671268	121671269	A01177:42:HHKNYDSX3:2:2510:17616:20854	60	+
chr10	123173679	123173680	A01177:42:HHKNYDSX3:1:1236:9471:32925	60	-
chr10	124764019	124764020	A01177:42:HHKNYDSX3:1:1147:27154:23281/1	60	+
chr10	125754698	125754699	A01177:42:HHKNYDSX3:1:1174:29432:20744/1	60	+
chr10	125912739	125912740	A01177:42:HHKNYDSX3:1:2622:11053:14810/1	60	+
chr10	126086590	126086591	A01177:42:HHKNYDSX3:1:1540:12210:28275/1	60	-
chr10	127848901	127848902	A01177:42:HHKNYDSX3:1:1170:32045:16971	60	-
chr10	127951080	127951081	A01177:42:HHKNYDSX3:2:2103:1362:8077/1	60	-
chr10	127985469	127985470	A01177:42:HHKNYDSX3:2:2134:11207:14700	60	+
chr10	129238969	129238970	A01177:42:HHKNYDSX3:1:2473:6822:9392	60	-
chr10	130717057	130717058	A01177:42:HHKNYDSX3:2:2115:2835:35900/1	60	+
chr10	132088529	132088530	A01177:42:HHKNYDSX3:1:1525:18521:24737/1	60	-
chr10	132674193	132674194	A01177:42:HHKNYDSX3:1:1115:30707:20384/1	60	+
chr10	133222081	133222082	A01177:42:HHKNYDSX3:2:1538:14398:3975	60	+
chr10	133400752	133400753	A01177:42:HHKNYDSX3:1:1174:32217:2331/1	60	+
chr11	226558	226559	A01177:42:HHKNYDSX3:1:1144:29884:29794/1	60	+
chr11	241960	241961	A01177:42:HHKNYDSX3:1:2621:26304:7560	60	-
chr11	247754	247755	A01177:42:HHKNYDSX3:1:1117:21911:26788/1	60	+
chr11	248069	248070	A01177:42:HHKNYDSX3:2:1254:1416:15655	60	+
chr11	323858	323859	A01177:42:HHKNYDSX3:1:2474:12337:29716/1	60	+
chr11	334125	334126	A01177:42:HHKNYDSX3:2:2675:2627:24330/1	60	-
chr11	334191	334192	A01177:42:HHKNYDSX3:1:1104:1353:25347/1	60	+
chr11	334192	334193	A01177:42:HHKNYDSX3:2:2639:15474:9565	60	+
chr11	334635	334636	A01177:42:HHKNYDSX3:1:1604:27362:27242/1	60	+
chr11	337666	337667	A01177:42:HHKNYDSX3:1:1215:32253:15483/1	60	-
chr11	685573	685574	A01177:42:HHKNYDSX3:1:2615:13358:34240	60	+
chr11	699259	699260	A01177:42:HHKNYDSX3:1:1260:20446:8938/1	60	+
chr11	752874	752875	A01177:42:HHKNYDSX3:2:2610:11559:22983/1	60	-
chr11	802166	802167	A01177:42:HHKNYDSX3:1:1111:12626:8296	60	+
chr11	822982	822983	A01177:42:HHKNYDSX3:1:2548:13033:26475	60	-
chr11	930779	930780	A01177:42:HHKNYDSX3:2:2221:25446:16157/1	60	+
chr11	3365398	3365399	A01177:42:HHKNYDSX3:1:1222:5864:25144/1	60	+
chr11	3708127	3708128	A01177:42:HHKNYDSX3:1:1175:19171:35728/1	60	-
chr11	3803303	3803304	A01177:42:HHKNYDSX3:2:1627:15835:34804	60	+
chr11	6181139	6181140	A01177:42:HHKNYDSX3:2:2643:11903:17033/1	60	+
chr11	6778303	6778304	A01177:42:HHKNYDSX3:1:1249:23312:10081/1	60	-
chr11	8958941	8958942	A01177:42:HHKNYDSX3:2:2301:5385:19272	60	+
chr11	9305039	9305040	A01177:42:HHKNYDSX3:2:1553:24903:28369/1	60	+
chr11	9389179	9389180	A01177:42:HHKNYDSX3:1:1172:19804:29089	60	+
chr11	9413871	9413872	A01177:42:HHKNYDSX3:1:1114:9046:33035/1	60	+
chr11	9422587	9422588	A01177:42:HHKNYDSX3:1:2145:11107:24643	60	+
chr11	9995337	9995338	A01177:42:HHKNYDSX3:2:2277:29062:27680/1	60	+
chr11	10127592	10127593	A01177:42:HHKNYDSX3:1:1575:26449:32581/1	60	+
chr11	10877074	10877075	A01177:42:HHKNYDSX3:1:1219:12029:21104	60	+
chr11	12194591	12194592	A01177:42:HHKNYDSX3:1:1357:29405:11428	60	-
chr11	13457510	13457511	A01177:42:HHKNYDSX3:1:2476:9670:11193/1	60	-
chr11	15203777	15203778	A01177:42:HHKNYDSX3:1:1536:25518:36511/1	60	+
chr11	16840482	16840483	A01177:42:HHKNYDSX3:2:2624:9634:3051/1	60	+
chr11	17165106	17165107	A01177:42:HHKNYDSX3:1:1271:10068:15170/1	60	+
chr11	18771620	18771621	A01177:42:HHKNYDSX3:1:2123:15510:31203/1	60	-
chr11	19793043	19793044	A01177:42:HHKNYDSX3:1:1262:3775:33458	60	-
chr11	21871906	21871907	A01177:42:HHKNYDSX3:1:1269:32805:20447	60	+
chr11	27335181	27335182	A01177:42:HHKNYDSX3:1:2151:31819:19492/1	60	-
chr11	29092575	29092576	A01177:42:HHKNYDSX3:1:1516:6976:24064/1	60	+
chr11	29965306	29965307	A01177:42:HHKNYDSX3:1:1133:16938:33332/1	60	-
chr11	31660819	31660820	A01177:42:HHKNYDSX3:2:1314:8205:6183/1	60	+
chr11	31910170	31910171	A01177:42:HHKNYDSX3:1:2201:2230:9017/1	60	+
chr11	32598350	32598351	A01177:42:HHKNYDSX3:1:2652:22959:13604/1	60	+
chr11	33268031	33268032	A01177:42:HHKNYDSX3:1:2230:12518:15969/1	60	+
chr11	33283900	33283901	A01177:42:HHKNYDSX3:1:1103:17074:17660/1	60	+
chr11	33289431	33289432	A01177:42:HHKNYDSX3:1:1372:19407:14184/1	60	+
chr11	33973179	33973180	A01177:42:HHKNYDSX3:1:2626:7310:20196/1	60	+
chr11	34090708	34090709	A01177:42:HHKNYDSX3:1:1160:24008:9001/1	60	+
chr11	34969053	34969054	A01177:42:HHKNYDSX3:1:1121:30752:11318	60	-
chr11	35225729	35225730	A01177:42:HHKNYDSX3:2:2665:16007:23860	60	-
chr11	35382621	35382622	A01177:42:HHKNYDSX3:2:1235:5394:34820/1	60	+
chr11	35681300	35681301	A01177:42:HHKNYDSX3:1:1618:8260:27132	60	+
chr11	39903641	39903642	A01177:42:HHKNYDSX3:2:1178:8513:8187	60	+
chr11	43482836	43482837	A01177:42:HHKNYDSX3:1:1454:19949:32597/1	60	+
chr11	43787060	43787061	A01177:42:HHKNYDSX3:1:1135:8811:1564/1	60	-
chr11	43809429	43809430	A01177:42:HHKNYDSX3:2:1266:1344:4163	60	+
chr11	43832589	43832590	A01177:42:HHKNYDSX3:1:2427:11623:1078	60	-
chr11	44720567	44720568	A01177:42:HHKNYDSX3:1:2167:18114:34147/1	60	+
chr11	46583092	46583093	A01177:42:HHKNYDSX3:1:2535:9579:30170/1	60	+
chr11	46653217	46653218	A01177:42:HHKNYDSX3:2:2476:23194:23750/1	60	+
chr11	46677775	46677776	A01177:42:HHKNYDSX3:2:1375:7600:17159	60	+
chr11	46807861	46807862	A01177:42:HHKNYDSX3:1:1102:25310:23688/1	60	-
chr11	46822582	46822583	A01177:42:HHKNYDSX3:1:2275:15239:4617	60	+
chr11	47942889	47942890	A01177:42:HHKNYDSX3:1:1544:13024:23703/1	60	+
chr11	48114168	48114169	A01177:42:HHKNYDSX3:2:1658:23999:13495	60	+
chr11	57540940	57540941	A01177:42:HHKNYDSX3:2:2456:17020:6981	60	-
chr11	57720635	57720636	A01177:42:HHKNYDSX3:2:1113:23113:13369	60	-
chr11	57720636	57720637	A01177:42:HHKNYDSX3:1:1353:9598:8531	60	-
chr11	58545422	58545423	A01177:42:HHKNYDSX3:1:1134:20781:13683/1	60	-
chr11	58588629	58588630	A01177:42:HHKNYDSX3:1:1150:13015:3490/1	60	+
chr11	59138936	59138937	A01177:42:HHKNYDSX3:1:2172:2546:16642/1	60	+
chr11	59781410	59781411	A01177:42:HHKNYDSX3:1:2172:28999:36245/1	60	+
chr11	60890174	60890175	A01177:42:HHKNYDSX3:1:1107:27317:19429	60	-
chr11	61003194	61003195	A01177:42:HHKNYDSX3:1:2436:21269:19914	60	-
chr11	61253370	61253371	A01177:42:HHKNYDSX3:1:1672:9064:14372/1	60	+
chr11	61262713	61262714	A01177:42:HHKNYDSX3:1:1508:21558:19727/1	60	+
chr11	61409237	61409238	A01177:42:HHKNYDSX3:1:1207:13666:3051	60	-
chr11	61805828	61805829	A01177:42:HHKNYDSX3:1:1605:32687:15201	60	+
chr11	61805829	61805830	A01177:42:HHKNYDSX3:2:1335:5873:6402/1	60	+
chr11	62585297	62585298	A01177:42:HHKNYDSX3:1:1162:6849:2644	60	+
chr11	62592989	62592990	A01177:42:HHKNYDSX3:1:1348:23619:24893	60	+
chr11	62696385	62696386	A01177:42:HHKNYDSX3:1:1128:19614:22310/1	60	+
chr11	62696387	62696388	A01177:42:HHKNYDSX3:1:1406:12491:36432/1	60	+
chr11	62722902	62722903	A01177:42:HHKNYDSX3:2:2351:31891:5869	60	-
chr11	62762921	62762922	A01177:42:HHKNYDSX3:1:1358:6813:17049/1	60	-
chr11	62820802	62820803	A01177:42:HHKNYDSX3:1:1475:1859:3552/1	60	-
chr11	62861538	62861539	A01177:42:HHKNYDSX3:1:1128:24071:17221	60	+
chr11	63000237	63000238	A01177:42:HHKNYDSX3:2:1244:21251:20572/1	60	+
chr11	63638036	63638037	A01177:42:HHKNYDSX3:1:1126:7961:27586/1	60	-
chr11	63655730	63655731	A01177:42:HHKNYDSX3:2:2574:9263:2190/1	60	+
chr11	63660098	63660099	A01177:42:HHKNYDSX3:1:1125:9824:28401/1	60	+
chr11	63690262	63690263	A01177:42:HHKNYDSX3:1:1116:5339:15749/1	60	+
chr11	63698244	63698245	A01177:42:HHKNYDSX3:1:2373:16278:5228/1	60	+
chr11	63701924	63701925	A01177:42:HHKNYDSX3:1:1371:2944:27790/1	60	+
chr11	63707104	63707105	A01177:42:HHKNYDSX3:1:1134:8693:4711	60	-
chr11	63789295	63789296	A01177:42:HHKNYDSX3:2:1323:6804:32503	60	-
chr11	63853374	63853375	A01177:42:HHKNYDSX3:1:1119:22164:29230/1	60	+
chr11	63859575	63859576	A01177:42:HHKNYDSX3:1:1138:24433:28401	60	-
chr11	63956177	63956178	A01177:42:HHKNYDSX3:1:1530:12020:36871	60	-
chr11	64184432	64184433	A01177:42:HHKNYDSX3:1:1148:12789:31250/1	60	-
chr11	64187593	64187594	A01177:42:HHKNYDSX3:1:1101:26521:27195/1	60	+
chr11	64198032	64198033	A01177:42:HHKNYDSX3:1:1144:21423:28729/1	60	-
chr11	64214289	64214290	A01177:42:HHKNYDSX3:2:1376:27371:5838/1	60	-
chr11	64666760	64666761	A01177:42:HHKNYDSX3:1:2239:31105:13526/1	60	-
chr11	64734279	64734280	A01177:42:HHKNYDSX3:1:2331:31069:26428	60	-
chr11	64764491	64764492	A01177:42:HHKNYDSX3:2:2654:12979:18677/1	60	-
chr11	64764492	64764493	A01177:42:HHKNYDSX3:1:1103:15393:27492/1	60	-
chr11	64769647	64769648	A01177:42:HHKNYDSX3:1:1649:9751:32565/1	60	-
chr11	64772303	64772304	A01177:42:HHKNYDSX3:1:2245:14886:20134	60	-
chr11	64903396	64903397	A01177:42:HHKNYDSX3:1:1622:31087:6042/1	60	-
chr11	64903397	64903398	A01177:42:HHKNYDSX3:1:1142:12264:2942/1	60	-
chr11	65098849	65098850	A01177:42:HHKNYDSX3:2:2674:32741:26944	60	+
chr11	65123085	65123086	A01177:42:HHKNYDSX3:1:1103:27290:16532/1	60	+
chr11	65195850	65195851	A01177:42:HHKNYDSX3:1:2369:12861:19163	60	-
chr11	65196394	65196395	A01177:42:HHKNYDSX3:1:1215:4209:23876/1	60	-
chr11	65199931	65199932	A01177:42:HHKNYDSX3:1:1102:11803:9627/1	60	-
chr11	65276900	65276901	A01177:42:HHKNYDSX3:2:2413:4716:19805	60	+
chr11	65282089	65282090	A01177:42:HHKNYDSX3:1:2630:32841:20760	60	-
chr11	65284811	65284812	A01177:42:HHKNYDSX3:1:1465:9118:33755/1	60	+
chr11	65284812	65284813	A01177:42:HHKNYDSX3:1:1146:26096:7294/1	60	+
chr11	65289301	65289302	A01177:42:HHKNYDSX3:2:2654:6307:10661	60	-
chr11	65296183	65296184	A01177:42:HHKNYDSX3:2:1106:16405:15843	60	+
chr11	65403336	65403337	A01177:42:HHKNYDSX3:1:1421:26024:33160	60	+
chr11	65420395	65420396	A01177:42:HHKNYDSX3:1:1648:28736:16814/1	60	+
chr11	65503382	65503383	A01177:42:HHKNYDSX3:2:2353:29767:25676	60	+
chr11	65531255	65531256	A01177:42:HHKNYDSX3:2:1157:4815:32095/1	60	+
chr11	65660740	65660741	A01177:42:HHKNYDSX3:1:1121:26793:7122/1	60	+
chr11	65878737	65878738	A01177:42:HHKNYDSX3:2:1564:18973:29183/1	60	+
chr11	65968625	65968626	A01177:42:HHKNYDSX3:2:1305:11379:12837	60	+
chr11	65970864	65970865	A01177:42:HHKNYDSX3:1:1107:29396:15076/1	60	+
chr11	65971563	65971564	A01177:42:HHKNYDSX3:1:2638:11207:1172	60	+
chr11	65971593	65971594	A01177:42:HHKNYDSX3:1:1342:32823:1407	60	+
chr11	66065556	66065557	A01177:42:HHKNYDSX3:1:1155:16025:15029/1	60	+
chr11	66074001	66074002	A01177:42:HHKNYDSX3:1:1123:11107:34538	60	-
chr11	66140957	66140958	A01177:42:HHKNYDSX3:1:1115:22923:27821/1	60	+
chr11	66162752	66162753	A01177:42:HHKNYDSX3:1:1559:8341:28150	60	-
chr11	66357149	66357150	A01177:42:HHKNYDSX3:1:1243:6822:14904	60	+
chr11	66620090	66620091	A01177:42:HHKNYDSX3:1:1124:25147:9471/1	60	+
chr11	66623072	66623073	A01177:42:HHKNYDSX3:1:1125:27896:27946	60	+
chr11	66640976	66640977	A01177:42:HHKNYDSX3:1:2237:7509:10457/1	60	+
chr11	66641442	66641443	A01177:42:HHKNYDSX3:2:1169:2419:15358	60	-
chr11	66642554	66642555	A01177:42:HHKNYDSX3:1:2170:23330:11115	60	+
chr11	66768356	66768357	A01177:42:HHKNYDSX3:1:1102:20302:11475/1	60	+
chr11	66768357	66768358	A01177:42:HHKNYDSX3:2:2573:22616:25661/1	60	+
chr11	66786674	66786675	A01177:42:HHKNYDSX3:1:1265:24749:6715	60	-
chr11	66840859	66840860	A01177:42:HHKNYDSX3:2:1237:24632:13275/1	60	-
chr11	66840860	66840861	A01177:42:HHKNYDSX3:1:2434:2022:4304/1	60	-
chr11	67149788	67149789	A01177:42:HHKNYDSX3:1:1335:18982:35149	60	-
chr11	67161783	67161784	A01177:42:HHKNYDSX3:1:1408:14136:18709	60	-
chr11	67164539	67164540	A01177:42:HHKNYDSX3:2:1305:6931:29465/1	60	-
chr11	67164542	67164543	A01177:42:HHKNYDSX3:2:1255:6216:15640/1	60	-
chr11	67182781	67182782	A01177:42:HHKNYDSX3:1:1169:7419:14184	60	-
chr11	67185554	67185555	A01177:42:HHKNYDSX3:2:1340:30445:2957/1	60	-
chr11	67185555	67185556	A01177:42:HHKNYDSX3:1:1433:30002:19445/1	60	-
chr11	67185557	67185558	A01177:42:HHKNYDSX3:1:1242:30120:13135/1	60	-
chr11	67195349	67195350	A01177:42:HHKNYDSX3:1:1522:14678:25598	60	-
chr11	67196157	67196158	A01177:42:HHKNYDSX3:2:1576:31602:13823	60	-
chr11	67213227	67213228	A01177:42:HHKNYDSX3:1:1518:26422:36542	60	-
chr11	67219373	67219374	A01177:42:HHKNYDSX3:1:1232:19397:34773/1	60	+
chr11	67221094	67221095	A01177:42:HHKNYDSX3:1:1116:8196:21543/1	60	+
chr11	67244636	67244637	A01177:42:HHKNYDSX3:1:1337:21025:12007	60	+
chr11	67296847	67296848	A01177:42:HHKNYDSX3:1:2672:29234:18928	60	+
chr11	67297352	67297353	A01177:42:HHKNYDSX3:1:1103:7265:2174/1	60	-
chr11	67323721	67323722	A01177:42:HHKNYDSX3:2:2373:1416:5760/1	60	-
chr11	67396934	67396935	A01177:42:HHKNYDSX3:1:2272:10547:1501/1	60	+
chr11	67501896	67501897	A01177:42:HHKNYDSX3:1:1106:30508:21010	60	+
chr11	67587837	67587838	A01177:42:HHKNYDSX3:2:2245:8838:13761/1	60	-
chr11	67587838	67587839	A01177:42:HHKNYDSX3:1:1161:22200:36213/1	60	-
chr11	67591798	67591799	A01177:42:HHKNYDSX3:1:1522:32823:14434	60	-
chr11	68001308	68001309	A01177:42:HHKNYDSX3:1:1105:5231:25927/1	60	+
chr11	68080615	68080616	A01177:42:HHKNYDSX3:1:1564:22426:6731/1	60	-
chr11	68506789	68506790	A01177:42:HHKNYDSX3:1:1448:25635:36871	60	-
chr11	68523244	68523245	A01177:42:HHKNYDSX3:1:1650:20292:35571	60	-
chr11	68575195	68575196	A01177:42:HHKNYDSX3:1:1654:28203:8625	60	+
chr11	68675230	68675231	A01177:42:HHKNYDSX3:2:1306:18087:13933	60	+
chr11	71732868	71732869	A01177:42:HHKNYDSX3:1:1509:2853:32174/1	60	-
chr11	71978881	71978882	A01177:42:HHKNYDSX3:1:1178:19054:20744/1	60	+
chr11	72077383	72077384	A01177:42:HHKNYDSX3:1:1125:17155:10692/1	60	-
chr11	72386298	72386299	A01177:42:HHKNYDSX3:2:1629:5412:26897/1	60	+
chr11	72885294	72885295	A01177:42:HHKNYDSX3:1:1206:22706:18740/1	60	+
chr11	72885866	72885867	A01177:42:HHKNYDSX3:1:1233:25536:30279/1	60	+
chr11	72958734	72958735	A01177:42:HHKNYDSX3:1:1134:17083:32800/1	60	-
chr11	72970342	72970343	A01177:42:HHKNYDSX3:1:1111:15004:2988/1	60	+
chr11	73017818	73017819	A01177:42:HHKNYDSX3:1:1266:2202:17300/1	60	+
chr11	73082518	73082519	A01177:42:HHKNYDSX3:1:1446:5918:24486/1	60	-
chr11	73096975	73096976	A01177:42:HHKNYDSX3:1:1137:22842:18756/1	60	-
chr11	74144358	74144359	A01177:42:HHKNYDSX3:1:1161:5141:29465/1	60	+
chr11	74160944	74160945	A01177:42:HHKNYDSX3:1:2377:16884:15201	60	-
chr11	74805740	74805741	A01177:42:HHKNYDSX3:1:1144:2636:6527/1	60	+
chr11	75891680	75891681	A01177:42:HHKNYDSX3:1:1233:23854:15499/1	60	-
chr11	76082549	76082550	A01177:42:HHKNYDSX3:1:2610:18295:6308/1	60	-
chr11	76082550	76082551	A01177:42:HHKNYDSX3:1:1651:27742:3349/1	60	-
chr11	76366904	76366905	A01177:42:HHKNYDSX3:1:2441:21676:11287	60	-
chr11	76468490	76468491	A01177:42:HHKNYDSX3:1:1267:29523:29481/1	60	-
chr11	76549624	76549625	A01177:42:HHKNYDSX3:1:1103:8431:20541	60	-
chr11	76644166	76644167	A01177:42:HHKNYDSX3:1:1348:32669:3208	60	-
chr11	76882202	76882203	A01177:42:HHKNYDSX3:1:1328:29414:26475/1	60	-
chr11	76899816	76899817	A01177:42:HHKNYDSX3:1:2672:16179:33802/1	60	+
chr11	76899817	76899818	A01177:42:HHKNYDSX3:2:1543:5801:11130/1	60	+
chr11	77043478	77043479	A01177:42:HHKNYDSX3:2:1146:5547:12571	60	-
chr11	77939419	77939420	A01177:42:HHKNYDSX3:1:1459:30517:35963	60	-
chr11	78134232	78134233	A01177:42:HHKNYDSX3:2:1526:28754:31876	60	-
chr11	78485238	78485239	A01177:42:HHKNYDSX3:1:1614:1705:6355/1	60	+
chr11	78735978	78735979	A01177:42:HHKNYDSX3:1:1343:31123:21543/1	60	+
chr11	79786547	79786548	A01177:42:HHKNYDSX3:2:2567:6759:32174	60	+
chr11	82968084	82968085	A01177:42:HHKNYDSX3:1:1114:22019:29356/1	60	+
chr11	85996010	85996011	A01177:42:HHKNYDSX3:1:1106:6126:2769/1	60	+
chr11	87387627	87387628	A01177:42:HHKNYDSX3:2:2106:17734:33364/1	60	+
chr11	90287278	90287279	A01177:42:HHKNYDSX3:1:1139:25654:19147/1	60	-
chr11	93688999	93689000	A01177:42:HHKNYDSX3:2:2217:2003:8061/1	60	-
chr11	96377352	96377353	A01177:42:HHKNYDSX3:1:1441:11704:23234	60	-
chr11	99573472	99573473	A01177:42:HHKNYDSX3:1:1165:20681:10097	60	-
chr11	102012030	102012031	A01177:42:HHKNYDSX3:2:2631:7229:26005/1	60	+
chr11	103234466	103234467	A01177:42:HHKNYDSX3:2:2435:6903:14951	60	-
chr11	104005925	104005926	A01177:42:HHKNYDSX3:1:2536:25247:15593	60	+
chr11	104138815	104138816	A01177:42:HHKNYDSX3:2:1222:28230:16125/1	60	-
chr11	107776992	107776993	A01177:42:HHKNYDSX3:1:2308:6668:36714	60	-
chr11	110067392	110067393	A01177:42:HHKNYDSX3:1:2668:6876:10269	60	+
chr11	111650571	111650572	A01177:42:HHKNYDSX3:1:2519:12970:20666/1	60	-
chr11	111681085	111681086	A01177:42:HHKNYDSX3:1:1668:27642:2394/1	60	-
chr11	111683905	111683906	A01177:42:HHKNYDSX3:1:1164:31376:2378	60	-
chr11	111830089	111830090	A01177:42:HHKNYDSX3:1:1305:13684:36370/1	60	+
chr11	116755852	116755853	A01177:42:HHKNYDSX3:1:1205:29179:7529/1	60	+
chr11	116899674	116899675	A01177:42:HHKNYDSX3:1:1541:17698:16924/1	60	-
chr11	116909555	116909556	A01177:42:HHKNYDSX3:1:1564:17427:32612	60	-
chr11	116953724	116953725	A01177:42:HHKNYDSX3:1:1414:24433:34976	60	-
chr11	118388078	118388079	A01177:42:HHKNYDSX3:1:2424:30933:23750	60	-
chr11	118421948	118421949	A01177:42:HHKNYDSX3:1:2527:28492:27258/1	60	-
chr11	118491151	118491152	A01177:42:HHKNYDSX3:1:1521:18050:28682/1	60	+
chr11	118562107	118562108	A01177:42:HHKNYDSX3:1:2115:5240:17112/1	60	-
chr11	118564477	118564478	A01177:42:HHKNYDSX3:1:1176:8287:25457/1	60	-
chr11	118754967	118754968	A01177:42:HHKNYDSX3:1:1240:10393:8907/1	60	-
chr11	118787133	118787134	A01177:42:HHKNYDSX3:1:1328:16993:23531	60	-
chr11	119274431	119274432	A01177:42:HHKNYDSX3:1:1150:23276:36104/1	60	-
chr11	119277640	119277641	A01177:42:HHKNYDSX3:1:1406:32280:22106	60	+
chr11	119322211	119322212	A01177:42:HHKNYDSX3:2:2435:6225:26365	60	-
chr11	119723058	119723059	A01177:42:HHKNYDSX3:2:2472:5538:2033	60	-
chr11	121087605	121087606	A01177:42:HHKNYDSX3:1:2528:9109:6496	60	+
chr11	121115788	121115789	A01177:42:HHKNYDSX3:1:2245:29071:11099/1	60	+
chr11	124981840	124981841	A01177:42:HHKNYDSX3:2:2545:11207:2957	60	+
chr11	126237419	126237420	A01177:42:HHKNYDSX3:1:2313:23882:17895/1	60	+
chr11	126243044	126243045	A01177:42:HHKNYDSX3:2:2230:11107:11271/1	60	-
chr11	128224142	128224143	A01177:42:HHKNYDSX3:1:2118:31006:30358/1	60	+
chr11	128273227	128273228	A01177:42:HHKNYDSX3:1:1409:32606:10175/1	60	-
chr11	128383406	128383407	A01177:42:HHKNYDSX3:1:1107:20844:7936	60	+
chr11	128805436	128805437	A01177:42:HHKNYDSX3:1:2608:16920:7936/1	60	+
chr11	130106789	130106790	A01177:42:HHKNYDSX3:1:2570:1145:14340/1	60	-
chr11	130278369	130278370	A01177:42:HHKNYDSX3:2:1339:1985:3490	60	-
chr11	130517667	130517668	A01177:42:HHKNYDSX3:2:1108:25427:11772/1	60	+
chr11	131720907	131720908	A01177:42:HHKNYDSX3:1:1638:1913:22028	60	-
chr11	132651221	132651222	A01177:42:HHKNYDSX3:2:1112:17128:10081	60	+
chr11	134124319	134124320	A01177:42:HHKNYDSX3:1:1536:23158:30514	60	-
chr11	134215674	134215675	A01177:42:HHKNYDSX3:1:1112:14244:8938/1	60	+
chr11	134255270	134255271	A01177:42:HHKNYDSX3:2:1673:6705:1861/1	60	-
chr12	290266	290267	A01177:42:HHKNYDSX3:1:1451:4481:31485	60	+
chr12	312616	312617	A01177:42:HHKNYDSX3:1:1105:29830:5462/1	60	+
chr12	335356	335357	A01177:42:HHKNYDSX3:2:1563:3685:36276	60	-
chr12	366928	366929	A01177:42:HHKNYDSX3:2:1469:9824:18724/1	60	-
chr12	380245	380246	A01177:42:HHKNYDSX3:1:1118:26205:20979/1	60	-
chr12	381842	381843	A01177:42:HHKNYDSX3:1:1122:20880:21151/1	60	+
chr12	723569	723570	A01177:42:HHKNYDSX3:2:2316:3188:5228	60	-
chr12	760455	760456	A01177:42:HHKNYDSX3:1:1130:2917:31187/1	60	+
chr12	779101	779102	A01177:42:HHKNYDSX3:2:1349:26856:19852	60	-
chr12	779841	779842	A01177:42:HHKNYDSX3:1:1608:22968:33473	60	-
chr12	801089	801090	A01177:42:HHKNYDSX3:2:1257:18078:9220	60	-
chr12	1184568	1184569	A01177:42:HHKNYDSX3:1:1142:29152:28150/1	60	+
chr12	1262033	1262034	A01177:42:HHKNYDSX3:1:1303:10366:21762/1	60	+
chr12	1306120	1306121	A01177:42:HHKNYDSX3:1:1117:14678:29262/1	60	-
chr12	1567225	1567226	A01177:42:HHKNYDSX3:2:1228:9977:1110/1	60	-
chr12	1700391	1700392	A01177:42:HHKNYDSX3:1:1158:28176:15311	60	+
chr12	1702249	1702250	A01177:42:HHKNYDSX3:1:1124:18439:18396	60	-
chr12	1767444	1767445	A01177:42:HHKNYDSX3:2:2525:24080:27884	60	+
chr12	1982933	1982934	A01177:42:HHKNYDSX3:1:2109:13838:20165	60	+
chr12	2897691	2897692	A01177:42:HHKNYDSX3:1:1162:9263:33098/1	60	-
chr12	3209800	3209801	A01177:42:HHKNYDSX3:2:1215:14262:28228/1	60	-
chr12	3661391	3661392	A01177:42:HHKNYDSX3:1:1107:32244:29340/1	60	-
chr12	3710675	3710676	A01177:42:HHKNYDSX3:2:1433:18530:15045	60	+
chr12	3817011	3817012	A01177:42:HHKNYDSX3:2:2149:23583:14810	60	+
chr12	3843795	3843796	A01177:42:HHKNYDSX3:1:1528:22327:16110/1	60	-
chr12	3848086	3848087	A01177:42:HHKNYDSX3:1:1623:20338:13385/1	60	-
chr12	4291803	4291804	A01177:42:HHKNYDSX3:1:2450:4553:29857	60	-
chr12	4532567	4532568	A01177:42:HHKNYDSX3:1:2335:13150:35697	60	+
chr12	5850205	5850206	A01177:42:HHKNYDSX3:1:2159:31304:30248	60	+
chr12	6125872	6125873	A01177:42:HHKNYDSX3:1:1604:22227:22013/1	60	+
chr12	6314467	6314468	A01177:42:HHKNYDSX3:2:2652:1895:7373/1	60	-
chr12	6385687	6385688	A01177:42:HHKNYDSX3:2:2675:10710:23484/1	60	-
chr12	6496912	6496913	A01177:42:HHKNYDSX3:1:2169:13910:14810	60	-
chr12	6498763	6498764	A01177:42:HHKNYDSX3:1:1516:20663:13761/1	60	+
chr12	6499185	6499186	A01177:42:HHKNYDSX3:1:1510:1479:19680/1	60	+
chr12	6500035	6500036	A01177:42:HHKNYDSX3:2:1263:2239:19210/1	60	-
chr12	6510929	6510930	A01177:42:HHKNYDSX3:1:1102:13169:23234/1	60	+
chr12	6513419	6513420	A01177:42:HHKNYDSX3:1:1102:14986:24189/1	60	+
chr12	6517025	6517026	A01177:42:HHKNYDSX3:1:1120:31593:4382/1	60	+
chr12	6517722	6517723	A01177:42:HHKNYDSX3:1:1114:31955:31469/1	60	+
chr12	6571937	6571938	A01177:42:HHKNYDSX3:1:1478:7997:2033/1	60	-
chr12	6574798	6574799	A01177:42:HHKNYDSX3:1:2548:13955:8375	60	-
chr12	6575500	6575501	A01177:42:HHKNYDSX3:1:1103:24632:3098/1	60	-
chr12	6596494	6596495	A01177:42:HHKNYDSX3:2:2368:26440:5165	60	-
chr12	6596495	6596496	A01177:42:HHKNYDSX3:1:2327:19407:33755	60	-
chr12	6596497	6596498	A01177:42:HHKNYDSX3:2:2541:25147:11318	60	-
chr12	6596498	6596499	A01177:42:HHKNYDSX3:2:2552:3839:21480/1	60	-
chr12	6596499	6596500	A01177:42:HHKNYDSX3:1:1240:27398:24111	60	-
chr12	6675934	6675935	A01177:42:HHKNYDSX3:1:1156:25988:12399/1	60	+
chr12	6677049	6677050	A01177:42:HHKNYDSX3:2:2332:21513:35681/1	60	+
chr12	6807044	6807045	A01177:42:HHKNYDSX3:1:1663:11216:16971/1	60	+
chr12	6857897	6857898	A01177:42:HHKNYDSX3:2:2268:28637:35681/1	60	-
chr12	6857898	6857899	A01177:42:HHKNYDSX3:1:1344:22742:22592/1	60	-
chr12	6883623	6883624	A01177:42:HHKNYDSX3:1:1653:4227:2863	60	-
chr12	7009534	7009535	A01177:42:HHKNYDSX3:1:1150:7916:6778/1	60	-
chr12	7196430	7196431	A01177:42:HHKNYDSX3:2:1502:29279:26083/1	60	-
chr12	7458945	7458946	A01177:42:HHKNYDSX3:1:1134:23330:29559	60	+
chr12	7787423	7787424	A01177:42:HHKNYDSX3:2:1356:12337:14090/1	60	+
chr12	8710075	8710076	A01177:42:HHKNYDSX3:1:2140:27398:35415	60	-
chr12	8776134	8776135	A01177:42:HHKNYDSX3:2:2508:13946:11209	60	+
chr12	9129792	9129793	A01177:42:HHKNYDSX3:1:1508:30255:34475	60	+
chr12	9431327	9431328	A01177:42:HHKNYDSX3:1:1162:13205:35509/1	60	-
chr12	9692512	9692513	A01177:42:HHKNYDSX3:1:1531:9118:14340/1	60	+
chr12	9785258	9785259	A01177:42:HHKNYDSX3:1:2407:15383:26506	60	-
chr12	11028950	11028951	A01177:42:HHKNYDSX3:1:1658:26178:15984/1	60	-
chr12	11800795	11800796	A01177:42:HHKNYDSX3:1:2357:31548:23469/1	60	+
chr12	11837066	11837067	A01177:42:HHKNYDSX3:1:1263:4869:8202	60	+
chr12	11895693	11895694	A01177:42:HHKNYDSX3:1:1324:1072:21512	60	-
chr12	11895694	11895695	A01177:42:HHKNYDSX3:2:1257:30816:28933	60	-
chr12	11990965	11990966	A01177:42:HHKNYDSX3:1:1110:20003:6480/1	60	+
chr12	12323857	12323858	A01177:42:HHKNYDSX3:1:1146:3658:34663/1	60	+
chr12	12799099	12799100	A01177:42:HHKNYDSX3:1:1167:12680:23985/1	60	+
chr12	13983231	13983232	A01177:42:HHKNYDSX3:1:1111:6271:35931/1	60	+
chr12	14456834	14456835	A01177:42:HHKNYDSX3:1:1270:18069:9204/1	60	+
chr12	14468931	14468932	A01177:42:HHKNYDSX3:2:2334:28646:9643	60	-
chr12	14806901	14806902	A01177:42:HHKNYDSX3:2:1575:31919:23296	60	+
chr12	15159753	15159754	A01177:42:HHKNYDSX3:1:2566:12391:34225/1	60	-
chr12	15448759	15448760	A01177:42:HHKNYDSX3:2:2429:3396:24784/1	60	-
chr12	17236125	17236126	A01177:42:HHKNYDSX3:2:2361:4842:10191	60	+
chr12	17746926	17746927	A01177:42:HHKNYDSX3:1:1370:21947:1454/1	60	-
chr12	19233146	19233147	A01177:42:HHKNYDSX3:1:1109:23882:33739/1	60	+
chr12	19281990	19281991	A01177:42:HHKNYDSX3:2:1624:9634:35305	60	+
chr12	19631282	19631283	A01177:42:HHKNYDSX3:1:1174:10493:27117	60	-
chr12	22092658	22092659	A01177:42:HHKNYDSX3:2:2467:30852:4820/1	60	+
chr12	22476278	22476279	A01177:42:HHKNYDSX3:1:1610:16957:27946/1	60	-
chr12	25068022	25068023	A01177:42:HHKNYDSX3:2:1626:27769:34147/1	60	+
chr12	25089962	25089963	A01177:42:HHKNYDSX3:1:1162:6623:1376/1	60	+
chr12	25092579	25092580	A01177:42:HHKNYDSX3:2:2327:8558:11490	60	-
chr12	25103899	25103900	A01177:42:HHKNYDSX3:2:1147:6958:29543/1	60	+
chr12	27287996	27287997	A01177:42:HHKNYDSX3:1:1432:18575:25989/1	60	-
chr12	28860128	28860129	A01177:42:HHKNYDSX3:2:1406:5077:21966	60	-
chr12	29300743	29300744	A01177:42:HHKNYDSX3:1:1633:20528:8797/1	60	+
chr12	29347821	29347822	A01177:42:HHKNYDSX3:1:1109:10710:32910/1	60	+
chr12	30664005	30664006	A01177:42:HHKNYDSX3:1:2507:11550:24878	60	-
chr12	30722443	30722444	A01177:42:HHKNYDSX3:1:1363:12644:11209/1	60	+
chr12	30747485	30747486	A01177:42:HHKNYDSX3:1:2528:23312:29152	60	-
chr12	31033561	31033562	A01177:42:HHKNYDSX3:2:1137:32353:31939	60	-
chr12	31735692	31735693	A01177:42:HHKNYDSX3:1:2261:24650:36761/1	60	-
chr12	31819975	31819976	A01177:42:HHKNYDSX3:1:1655:16333:1814/1	60	+
chr12	37897721	37897722	A01177:42:HHKNYDSX3:1:1609:23041:5948/1	60	+
chr12	42653488	42653489	A01177:42:HHKNYDSX3:1:2371:29713:21825/1	60	+
chr12	42740935	42740936	A01177:42:HHKNYDSX3:1:1129:15456:12696/1	60	+
chr12	43085513	43085514	A01177:42:HHKNYDSX3:2:2447:4463:27571/1	60	+
chr12	45788990	45788991	A01177:42:HHKNYDSX3:1:2571:7690:26365/1	60	+
chr12	45819032	45819033	A01177:42:HHKNYDSX3:1:1406:32651:13103/1	60	-
chr12	47673229	47673230	A01177:42:HHKNYDSX3:1:2651:11903:1313	60	+
chr12	48080551	48080552	A01177:42:HHKNYDSX3:1:1115:7627:1736/1	60	+
chr12	48633392	48633393	A01177:42:HHKNYDSX3:1:1141:7618:6637	60	+
chr12	48700177	48700178	A01177:42:HHKNYDSX3:2:2464:11614:13275/1	60	+
chr12	48807042	48807043	A01177:42:HHKNYDSX3:2:1475:20934:20807/1	60	-
chr12	48922955	48922956	A01177:42:HHKNYDSX3:1:1650:2528:2456/1	60	+
chr12	49001857	49001858	A01177:42:HHKNYDSX3:1:2224:27353:24314/1	60	-
chr12	49015800	49015801	A01177:42:HHKNYDSX3:2:1511:16929:18443/1	60	+
chr12	49022493	49022494	A01177:42:HHKNYDSX3:1:2247:26838:35039/1	60	-
chr12	49056399	49056400	A01177:42:HHKNYDSX3:1:1109:28465:11021/1	60	+
chr12	49203844	49203845	A01177:42:HHKNYDSX3:1:2251:22724:9157/1	60	+
chr12	49269639	49269640	A01177:42:HHKNYDSX3:2:1442:4200:24111	60	-
chr12	49269640	49269641	A01177:42:HHKNYDSX3:2:2542:21594:1783/1	60	-
chr12	49490971	49490972	A01177:42:HHKNYDSX3:2:1275:24162:26678	60	-
chr12	50092057	50092058	A01177:42:HHKNYDSX3:1:1419:5529:3646	60	-
chr12	50407244	50407245	A01177:42:HHKNYDSX3:1:1206:4101:26443/1	60	-
chr12	50673079	50673080	A01177:42:HHKNYDSX3:1:1311:18665:12743/1	60	+
chr12	50730681	50730682	A01177:42:HHKNYDSX3:1:2448:2202:3239/1	60	+
chr12	51096424	51096425	A01177:42:HHKNYDSX3:2:1277:26268:10066/1	60	-
chr12	51685396	51685397	A01177:42:HHKNYDSX3:2:1519:8287:21386/1	60	-
chr12	51685398	51685399	A01177:42:HHKNYDSX3:1:1263:7509:10895/1	60	-
chr12	52607250	52607251	A01177:42:HHKNYDSX3:1:2140:20952:37059	60	+
chr12	52619882	52619883	A01177:42:HHKNYDSX3:1:1108:31213:28494/1	60	+
chr12	52672494	52672495	A01177:42:HHKNYDSX3:1:2353:9046:17566/1	60	-
chr12	53021158	53021159	A01177:42:HHKNYDSX3:2:2622:20518:3740	60	-
chr12	53025979	53025980	A01177:42:HHKNYDSX3:1:1249:29658:20791/1	60	-
chr12	53389285	53389286	A01177:42:HHKNYDSX3:1:2239:28094:27633/1	60	+
chr12	53389352	53389353	A01177:42:HHKNYDSX3:1:1137:27977:8547/1	60	-
chr12	53459671	53459672	A01177:42:HHKNYDSX3:1:1116:30563:9486	60	-
chr12	53468421	53468422	A01177:42:HHKNYDSX3:1:1164:4372:6527/1	60	+
chr12	53566195	53566196	A01177:42:HHKNYDSX3:1:1146:19425:27273/1	60	+
chr12	53591483	53591484	A01177:42:HHKNYDSX3:1:2624:11306:4507	60	+
chr12	54274919	54274920	A01177:42:HHKNYDSX3:2:2346:31684:27461/1	60	-
chr12	54274920	54274921	A01177:42:HHKNYDSX3:1:1105:30789:29982/1	60	-
chr12	54452267	54452268	A01177:42:HHKNYDSX3:2:1260:8919:16720	60	-
chr12	55797119	55797120	A01177:42:HHKNYDSX3:1:1440:8874:28541	60	-
chr12	55798784	55798785	A01177:42:HHKNYDSX3:1:1175:24957:24831/1	60	+
chr12	55864982	55864983	A01177:42:HHKNYDSX3:2:2442:19307:2331	60	+
chr12	55919437	55919438	A01177:42:HHKNYDSX3:1:1209:8522:14403/1	60	-
chr12	55960002	55960003	A01177:42:HHKNYDSX3:1:2362:5710:24846	60	+
chr12	55978960	55978961	A01177:42:HHKNYDSX3:1:2429:2031:5885	60	+
chr12	56016809	56016810	A01177:42:HHKNYDSX3:1:2665:26784:14152/1	60	-
chr12	56045229	56045230	A01177:42:HHKNYDSX3:1:2117:22598:7185/1	60	-
chr12	56134733	56134734	A01177:42:HHKNYDSX3:1:1376:27190:26475/1	60	+
chr12	56309381	56309382	A01177:42:HHKNYDSX3:1:1124:28682:36323	60	+
chr12	56466737	56466738	A01177:42:HHKNYDSX3:2:2315:20609:24972/1	60	-
chr12	56523666	56523667	A01177:42:HHKNYDSX3:2:2547:10221:5666	60	-
chr12	56672696	56672697	A01177:42:HHKNYDSX3:1:2249:16025:2065/1	60	-
chr12	56685334	56685335	A01177:42:HHKNYDSX3:1:1127:17526:26459/1	60	-
chr12	56730862	56730863	A01177:42:HHKNYDSX3:2:1641:4535:23750	60	-
chr12	56730865	56730866	A01177:42:HHKNYDSX3:1:1217:13928:29935	60	-
chr12	56743315	56743316	A01177:42:HHKNYDSX3:1:2511:20971:35900/1	60	+
chr12	56849038	56849039	A01177:42:HHKNYDSX3:1:1335:16071:12540	60	+
chr12	57319086	57319087	A01177:42:HHKNYDSX3:2:1472:3613:9690/1	60	-
chr12	57490069	57490070	A01177:42:HHKNYDSX3:1:2136:4255:5885/1	60	+
chr12	57491500	57491501	A01177:42:HHKNYDSX3:1:1416:9634:28103	60	+
chr12	57531736	57531737	A01177:42:HHKNYDSX3:1:1128:8956:35853/1	60	-
chr12	57703500	57703501	A01177:42:HHKNYDSX3:2:1606:8910:16391	60	+
chr12	57710695	57710696	A01177:42:HHKNYDSX3:1:1109:27444:23156/1	60	+
chr12	61174106	61174107	A01177:42:HHKNYDSX3:1:2273:26973:29919	60	+
chr12	62327573	62327574	A01177:42:HHKNYDSX3:1:1118:28438:25254/1	60	-
chr12	64236130	64236131	A01177:42:HHKNYDSX3:1:1166:20048:29951/1	60	+
chr12	64236131	64236132	A01177:42:HHKNYDSX3:1:2672:23773:1986/1	60	+
chr12	64236134	64236135	A01177:42:HHKNYDSX3:2:2324:10999:3662/1	60	+
chr12	64402063	64402064	A01177:42:HHKNYDSX3:2:1443:12364:9596/1	60	-
chr12	64587343	64587344	A01177:42:HHKNYDSX3:1:1636:16342:29763	60	-
chr12	65190696	65190697	A01177:42:HHKNYDSX3:1:2242:8061:25598	60	+
chr12	65221944	65221945	A01177:42:HHKNYDSX3:2:1454:9046:18505	60	+
chr12	65837451	65837452	A01177:42:HHKNYDSX3:2:2444:2401:26193/1	60	-
chr12	65837455	65837456	A01177:42:HHKNYDSX3:1:1260:23068:2550/1	60	-
chr12	67935495	67935496	A01177:42:HHKNYDSX3:2:1271:8883:27117/1	60	-
chr12	68724418	68724419	A01177:42:HHKNYDSX3:1:1117:6976:6089	60	+
chr12	69921316	69921317	A01177:42:HHKNYDSX3:1:2531:30761:17033/1	60	-
chr12	70315110	70315111	A01177:42:HHKNYDSX3:2:2442:31114:25003	60	+
chr12	70315111	70315112	A01177:42:HHKNYDSX3:1:2231:4426:14418/1	60	+
chr12	71817622	71817623	A01177:42:HHKNYDSX3:2:1524:30915:36683	60	+
chr12	75904829	75904830	A01177:42:HHKNYDSX3:2:1677:24985:19867	60	-
chr12	76373906	76373907	A01177:42:HHKNYDSX3:2:2414:31937:6449	60	+
chr12	76386540	76386541	A01177:42:HHKNYDSX3:1:1259:12481:16564/1	60	+
chr12	76416797	76416798	A01177:42:HHKNYDSX3:1:1160:26539:5149/1	60	-
chr12	76582476	76582477	A01177:42:HHKNYDSX3:1:1277:18774:15154/1	60	-
chr12	76905873	76905874	A01177:42:HHKNYDSX3:2:2119:16215:18114	60	-
chr12	79904478	79904479	A01177:42:HHKNYDSX3:1:1138:31403:11224	60	+
chr12	81432556	81432557	A01177:42:HHKNYDSX3:1:2313:5674:21277	60	+
chr12	89634923	89634924	A01177:42:HHKNYDSX3:1:2648:2546:10567	60	-
chr12	89795168	89795169	A01177:42:HHKNYDSX3:2:2303:15347:3114	60	-
chr12	93432725	93432726	A01177:42:HHKNYDSX3:2:1278:8919:25739/1	60	-
chr12	93528344	93528345	A01177:42:HHKNYDSX3:1:1265:6741:9439/1	60	-
chr12	95112418	95112419	A01177:42:HHKNYDSX3:1:1538:22932:24737/1	60	+
chr12	96000905	96000906	A01177:42:HHKNYDSX3:1:1238:32687:11851	60	-
chr12	96341669	96341670	A01177:42:HHKNYDSX3:2:2635:1398:26271/1	60	+
chr12	96443453	96443454	A01177:42:HHKNYDSX3:2:2459:3251:1955	60	+
chr12	102130441	102130442	A01177:42:HHKNYDSX3:1:1326:15537:3505/1	60	+
chr12	104129214	104129215	A01177:42:HHKNYDSX3:2:1264:31439:19492/1	60	-
chr12	105228978	105228979	A01177:42:HHKNYDSX3:1:1104:2564:10723/1	60	+
chr12	105383986	105383987	A01177:42:HHKNYDSX3:2:2542:14733:32299/1	60	+
chr12	105880547	105880548	A01177:42:HHKNYDSX3:1:2321:7211:32612	60	-
chr12	106228389	106228390	A01177:42:HHKNYDSX3:1:1235:29451:4366/1	60	-
chr12	108817945	108817946	A01177:42:HHKNYDSX3:1:1110:14561:12743	60	+
chr12	109108666	109108667	A01177:42:HHKNYDSX3:1:2467:12662:1407/1	60	+
chr12	110214508	110214509	A01177:42:HHKNYDSX3:2:1143:5403:10786/1	60	-
chr12	110288239	110288240	A01177:42:HHKNYDSX3:1:2436:28772:19695	60	+
chr12	110290105	110290106	A01177:42:HHKNYDSX3:1:2372:17788:14387	60	-
chr12	110290107	110290108	A01177:42:HHKNYDSX3:2:2656:11496:10723/1	60	-
chr12	110294301	110294302	A01177:42:HHKNYDSX3:1:1419:16984:17159/1	60	+
chr12	110294302	110294303	A01177:42:HHKNYDSX3:1:1419:17409:36151/1	60	+
chr12	110489632	110489633	A01177:42:HHKNYDSX3:1:2306:29631:18552/1	60	-
chr12	110856262	110856263	A01177:42:HHKNYDSX3:2:1550:27606:11475	60	-
chr12	110900773	110900774	A01177:42:HHKNYDSX3:2:2221:15176:13119/1	60	+
chr12	111505906	111505907	A01177:42:HHKNYDSX3:2:2659:5032:34976	60	-
chr12	111505908	111505909	A01177:42:HHKNYDSX3:1:1248:15718:22670/1	60	-
chr12	111973070	111973071	A01177:42:HHKNYDSX3:1:1255:22914:16501	60	-
chr12	111982894	111982895	A01177:42:HHKNYDSX3:1:1101:20076:18223/1	60	+
chr12	111997761	111997762	A01177:42:HHKNYDSX3:1:1108:8757:27618/1	60	+
chr12	112030333	112030334	A01177:42:HHKNYDSX3:1:1110:1904:3724/1	60	-
chr12	112053690	112053691	A01177:42:HHKNYDSX3:1:1129:4679:3521/1	60	+
chr12	112093337	112093338	A01177:42:HHKNYDSX3:1:1113:23113:4570	60	-
chr12	112268256	112268257	A01177:42:HHKNYDSX3:2:2464:32488:2926/1	60	+
chr12	112412511	112412512	A01177:42:HHKNYDSX3:2:2310:8223:33552/1	60	+
chr12	112444627	112444628	A01177:42:HHKNYDSX3:2:1134:28474:31673	60	-
chr12	113436572	113436573	A01177:42:HHKNYDSX3:1:2557:8477:27038	60	+
chr12	116109205	116109206	A01177:42:HHKNYDSX3:2:2417:5466:5447	60	+
chr12	117170444	117170445	A01177:42:HHKNYDSX3:1:1233:6515:7012/1	60	-
chr12	117971044	117971045	A01177:42:HHKNYDSX3:2:1330:32154:14434/1	60	-
chr12	118125362	118125363	A01177:42:HHKNYDSX3:1:1309:21531:24815/1	60	-
chr12	118150320	118150321	A01177:42:HHKNYDSX3:2:1316:13440:24486	60	-
chr12	118221411	118221412	A01177:42:HHKNYDSX3:1:2112:29243:5290	60	+
chr12	118245900	118245901	A01177:42:HHKNYDSX3:1:1115:30960:12430/1	60	-
chr12	120002359	120002360	A01177:42:HHKNYDSX3:1:1154:1949:31673/1	60	-
chr12	120124949	120124950	A01177:42:HHKNYDSX3:1:1148:26024:12743	60	-
chr12	120386363	120386364	A01177:42:HHKNYDSX3:1:2171:20763:4319/1	60	+
chr12	120806629	120806630	A01177:42:HHKNYDSX3:2:2670:11162:29121	60	-
chr12	120847905	120847906	A01177:42:HHKNYDSX3:2:2305:9082:31469/1	60	-
chr12	120847906	120847907	A01177:42:HHKNYDSX3:1:1248:17607:15076/1	60	-
chr12	120874015	120874016	A01177:42:HHKNYDSX3:1:2648:12816:19053	60	-
chr12	120891183	120891184	A01177:42:HHKNYDSX3:1:1122:29188:2942/1	60	+
chr12	121320611	121320612	A01177:42:HHKNYDSX3:1:1165:21630:14246	60	+
chr12	121320612	121320613	A01177:42:HHKNYDSX3:1:1434:22959:15890	60	+
chr12	121429006	121429007	A01177:42:HHKNYDSX3:1:1101:10348:21887/1	60	+
chr12	121429014	121429015	A01177:42:HHKNYDSX3:1:2172:24813:7044/1	60	+
chr12	121505453	121505454	A01177:42:HHKNYDSX3:1:1648:30011:7122	60	-
chr12	121566113	121566114	A01177:42:HHKNYDSX3:1:1112:25997:6715/1	60	+
chr12	121638637	121638638	A01177:42:HHKNYDSX3:1:2205:1063:3521	60	-
chr12	121820567	121820568	A01177:42:HHKNYDSX3:2:1622:3595:33552/1	60	+
chr12	121828982	121828983	A01177:42:HHKNYDSX3:1:2343:12979:36839	60	+
chr12	121852422	121852423	A01177:42:HHKNYDSX3:1:2258:20193:28855/1	60	+
chr12	121980529	121980530	A01177:42:HHKNYDSX3:2:2201:17101:9001/1	60	+
chr12	122119584	122119585	A01177:42:HHKNYDSX3:1:1311:8024:35023	60	+
chr12	122239553	122239554	A01177:42:HHKNYDSX3:1:1163:22218:18239	60	+
chr12	122491109	122491110	A01177:42:HHKNYDSX3:1:2103:29333:13902/1	60	+
chr12	122511834	122511835	A01177:42:HHKNYDSX3:1:1311:9046:15812/1	60	-
chr12	122541303	122541304	A01177:42:HHKNYDSX3:1:1120:28818:9314/1	60	+
chr12	122541307	122541308	A01177:42:HHKNYDSX3:2:1153:31783:25097/1	60	+
chr12	122568623	122568624	A01177:42:HHKNYDSX3:1:1118:1570:29512/1	60	+
chr12	122568627	122568628	A01177:42:HHKNYDSX3:2:2102:10149:24862/1	60	+
chr12	122589970	122589971	A01177:42:HHKNYDSX3:1:1212:12789:19319/1	60	+
chr12	122827483	122827484	A01177:42:HHKNYDSX3:1:1110:25581:26193/1	60	-
chr12	122834132	122834133	A01177:42:HHKNYDSX3:1:2557:23014:6120/1	60	-
chr12	122951369	122951370	A01177:42:HHKNYDSX3:1:2147:22987:19977/1	60	-
chr12	123088378	123088379	A01177:42:HHKNYDSX3:2:1472:30544:6073	60	-
chr12	123088379	123088380	A01177:42:HHKNYDSX3:1:2262:23430:28948	60	-
chr12	123089679	123089680	A01177:42:HHKNYDSX3:1:1518:27679:12727/1	60	+
chr12	123176354	123176355	A01177:42:HHKNYDSX3:1:1672:2926:30420/1	60	+
chr12	123298948	123298949	A01177:42:HHKNYDSX3:2:2152:9489:25347	60	+
chr12	123339251	123339252	A01177:42:HHKNYDSX3:2:1140:16685:8876	60	-
chr12	123594309	123594310	A01177:42:HHKNYDSX3:1:2548:25066:20290	60	+
chr12	123983802	123983803	A01177:42:HHKNYDSX3:1:1173:17011:5149/1	60	-
chr12	124714490	124714491	A01177:42:HHKNYDSX3:2:1229:28782:1047/1	60	+
chr12	128903945	128903946	A01177:42:HHKNYDSX3:1:2642:27868:16000/1	60	+
chr12	129518529	129518530	A01177:42:HHKNYDSX3:1:1321:12020:33552/1	60	+
chr12	129525803	129525804	A01177:42:HHKNYDSX3:1:1107:14055:15436/1	60	-
chr12	129566039	129566040	A01177:42:HHKNYDSX3:1:1115:7518:6183/1	60	+
chr12	129592270	129592271	A01177:42:HHKNYDSX3:1:1471:21097:15859/1	60	-
chr12	130270976	130270977	A01177:42:HHKNYDSX3:2:1547:27362:22576	60	-
chr12	131722054	131722055	A01177:42:HHKNYDSX3:1:2259:16450:13166/1	60	+
chr12	131969082	131969083	A01177:42:HHKNYDSX3:2:2539:14208:34272	60	+
chr12	131969083	131969084	A01177:42:HHKNYDSX3:2:1678:2121:10113/1	60	+
chr12	132093203	132093204	A01177:42:HHKNYDSX3:2:1238:22426:4069	60	-
chr12	132106719	132106720	A01177:42:HHKNYDSX3:1:1130:30725:5353/1	60	-
chr12	132665895	132665896	A01177:42:HHKNYDSX3:1:2114:16432:12602	60	+
chr12	132700672	132700673	A01177:42:HHKNYDSX3:1:2108:18014:17754	60	+
chr12	132740735	132740736	A01177:42:HHKNYDSX3:1:1125:9164:30765/1	60	-
chr12	132741874	132741875	A01177:42:HHKNYDSX3:1:1108:8856:3396/1	60	-
chr12	133195483	133195484	A01177:42:HHKNYDSX3:1:1665:32796:16579	60	-
chr12	133195485	133195486	A01177:42:HHKNYDSX3:2:1506:6180:21402/1	60	-
chr13	19436614	19436615	A01177:42:HHKNYDSX3:1:1629:26286:12070	60	+
chr13	19830841	19830842	A01177:42:HHKNYDSX3:1:1216:11415:14027	60	+
chr13	20653661	20653662	A01177:42:HHKNYDSX3:1:1221:25880:36292/1	60	-
chr13	20849404	20849405	A01177:42:HHKNYDSX3:1:1125:13937:6057/1	60	+
chr13	21390762	21390763	A01177:42:HHKNYDSX3:1:1139:26612:28698	60	-
chr13	23978974	23978975	A01177:42:HHKNYDSX3:2:1320:20537:17707/1	60	+
chr13	25319948	25319949	A01177:42:HHKNYDSX3:2:2244:17879:30452	60	+
chr13	27537047	27537048	A01177:42:HHKNYDSX3:1:2450:8901:27712/1	60	+
chr13	28181919	28181920	A01177:42:HHKNYDSX3:1:1149:2790:30592/1	60	+
chr13	28268268	28268269	A01177:42:HHKNYDSX3:1:1163:24288:18630/1	60	-
chr13	28740481	28740482	A01177:42:HHKNYDSX3:2:1639:30698:31610/1	60	+
chr13	28888575	28888576	A01177:42:HHKNYDSX3:1:1639:5448:13463	60	+
chr13	28916849	28916850	A01177:42:HHKNYDSX3:1:2472:8974:15405/1	60	-
chr13	29290522	29290523	A01177:42:HHKNYDSX3:1:2237:24189:6715	60	-
chr13	30239671	30239672	A01177:42:HHKNYDSX3:1:1648:5213:17221	60	+
chr13	30812472	30812473	A01177:42:HHKNYDSX3:1:2462:12771:28526/1	60	+
chr13	32692577	32692578	A01177:42:HHKNYDSX3:1:1132:8621:24251/1	60	+
chr13	32729450	32729451	A01177:42:HHKNYDSX3:2:2642:4643:22122/1	60	+
chr13	32729451	32729452	A01177:42:HHKNYDSX3:2:2341:26033:21026/1	60	+
chr13	32732673	32732674	A01177:42:HHKNYDSX3:1:1301:15438:12132	60	-
chr13	33021715	33021716	A01177:42:HHKNYDSX3:1:1349:13358:7185/1	60	-
chr13	33837156	33837157	A01177:42:HHKNYDSX3:1:2213:20392:29543	60	-
chr13	34888057	34888058	A01177:42:HHKNYDSX3:2:1571:17897:11130/1	60	-
chr13	37018839	37018840	A01177:42:HHKNYDSX3:1:1108:17427:23876/1	60	+
chr13	37830584	37830585	A01177:42:HHKNYDSX3:2:2643:21540:32503/1	60	+
chr13	39706569	39706570	A01177:42:HHKNYDSX3:1:1516:18204:13072	60	-
chr13	39974959	39974960	A01177:42:HHKNYDSX3:1:1117:18945:29387/1	60	-
chr13	40542312	40542313	A01177:42:HHKNYDSX3:2:2649:5267:30749	60	-
chr13	44919452	44919453	A01177:42:HHKNYDSX3:1:1473:5457:13667	60	-
chr13	46262272	46262273	A01177:42:HHKNYDSX3:1:2652:16559:4053	60	-
chr13	49013145	49013146	A01177:42:HHKNYDSX3:2:2222:28447:19038	60	+
chr13	49196176	49196177	A01177:42:HHKNYDSX3:2:1349:12066:7106	60	-
chr13	49709427	49709428	A01177:42:HHKNYDSX3:1:1377:25898:13401/1	60	-
chr13	50259060	50259061	A01177:42:HHKNYDSX3:2:1652:18059:17394/1	60	+
chr13	50868122	50868123	A01177:42:HHKNYDSX3:2:1247:8784:13166/1	60	+
chr13	51642834	51642835	A01177:42:HHKNYDSX3:1:1609:20699:27007/1	60	+
chr13	59923403	59923404	A01177:42:HHKNYDSX3:1:1663:28447:1595/1	60	-
chr13	60017056	60017057	A01177:42:HHKNYDSX3:2:1648:20283:3020/1	60	-
chr13	60416198	60416199	A01177:42:HHKNYDSX3:1:1419:27887:23484/1	60	+
chr13	63361548	63361549	A01177:42:HHKNYDSX3:1:2202:17589:30733	60	-
chr13	64016083	64016084	A01177:42:HHKNYDSX3:1:1420:10122:15765/1	60	+
chr13	64064768	64064769	A01177:42:HHKNYDSX3:1:1105:12165:15734/1	60	-
chr13	64607836	64607837	A01177:42:HHKNYDSX3:2:2220:29794:26256	60	+
chr13	64898382	64898383	A01177:42:HHKNYDSX3:1:2211:27995:10708/1	60	+
chr13	66605379	66605380	A01177:42:HHKNYDSX3:2:1235:7346:1501/1	60	+
chr13	66932613	66932614	A01177:42:HHKNYDSX3:2:2259:8938:12148	60	-
chr13	66945605	66945606	A01177:42:HHKNYDSX3:1:1156:5620:19648/1	60	-
chr13	67297153	67297154	A01177:42:HHKNYDSX3:2:2255:6497:19319/1	60	+
chr13	70915813	70915814	A01177:42:HHKNYDSX3:1:1118:13386:34632/1	60	-
chr13	71051922	71051923	A01177:42:HHKNYDSX3:1:1559:14796:27806	60	-
chr13	72905715	72905716	A01177:42:HHKNYDSX3:2:1457:30156:21559/1	60	-
chr13	73175897	73175898	A01177:42:HHKNYDSX3:2:1178:18511:16329/1	60	-
chr13	75446851	75446852	A01177:42:HHKNYDSX3:1:1135:14461:28541/1	60	+
chr13	76888436	76888437	A01177:42:HHKNYDSX3:1:2454:13575:31266/1	60	-
chr13	79253022	79253023	A01177:42:HHKNYDSX3:2:2328:2483:13777/1	60	+
chr13	79352096	79352097	A01177:42:HHKNYDSX3:1:1107:20121:12665/1	60	-
chr13	80445736	80445737	A01177:42:HHKNYDSX3:2:1419:13006:14559/1	60	+
chr13	82685119	82685120	A01177:42:HHKNYDSX3:2:2623:29035:7654/1	60	-
chr13	85529540	85529541	A01177:42:HHKNYDSX3:1:1124:32425:11083/1	60	+
chr13	85529542	85529543	A01177:42:HHKNYDSX3:1:2635:30364:31187	60	+
chr13	86146981	86146982	A01177:42:HHKNYDSX3:1:1254:9950:31626/1	60	-
chr13	86558695	86558696	A01177:42:HHKNYDSX3:1:1547:8766:36589	60	+
chr13	86712637	86712638	A01177:42:HHKNYDSX3:1:1560:23836:4914/1	60	-
chr13	87439278	87439279	A01177:42:HHKNYDSX3:2:2322:28492:31767/1	60	+
chr13	87700289	87700290	A01177:42:HHKNYDSX3:1:2473:14118:1986/1	60	-
chr13	95120338	95120339	A01177:42:HHKNYDSX3:2:2352:16486:3615	60	-
chr13	98705615	98705616	A01177:42:HHKNYDSX3:1:1521:19289:20995/1	60	-
chr13	98795168	98795169	A01177:42:HHKNYDSX3:1:1219:18493:7811/1	60	-
chr13	99537506	99537507	A01177:42:HHKNYDSX3:1:1112:27588:1767/1	60	+
chr13	99608646	99608647	A01177:42:HHKNYDSX3:1:1215:21404:29543/1	60	-
chr13	99608650	99608651	A01177:42:HHKNYDSX3:2:1635:25961:36839/1	60	-
chr13	106548286	106548287	A01177:42:HHKNYDSX3:1:1502:17201:19789	60	-
chr13	109969646	109969647	A01177:42:HHKNYDSX3:2:2641:31711:18082/1	60	+
chr13	110735895	110735896	A01177:42:HHKNYDSX3:2:1628:7310:20760/1	60	-
chr13	111163065	111163066	A01177:42:HHKNYDSX3:2:2552:5638:29011/1	60	-
chr13	111292585	111292586	A01177:42:HHKNYDSX3:2:2212:9272:22905	60	-
chr13	113134608	113134609	A01177:42:HHKNYDSX3:1:1573:5565:15483/1	60	+
chr13	113871116	113871117	A01177:42:HHKNYDSX3:2:1167:4580:29183/1	60	-
chr13	114256527	114256528	A01177:42:HHKNYDSX3:1:1102:19750:23860/1	60	+
chr13	114273593	114273594	A01177:42:HHKNYDSX3:2:2317:7473:12618	60	+
chr14	19094156	19094157	A01177:42:HHKNYDSX3:2:2520:2519:27305/1	60	-
chr14	20360766	20360767	A01177:42:HHKNYDSX3:2:1321:24478:35963/1	60	-
chr14	20360768	20360769	A01177:42:HHKNYDSX3:2:2452:10628:11663/1	60	-
chr14	20360769	20360770	A01177:42:HHKNYDSX3:2:2241:13847:26162/1	60	-
chr14	21064554	21064555	A01177:42:HHKNYDSX3:1:1143:31467:26459/1	60	+
chr14	21331145	21331146	A01177:42:HHKNYDSX3:2:1244:5068:9111/1	60	+
chr14	22960468	22960469	A01177:42:HHKNYDSX3:1:2117:14091:12367/1	60	-
chr14	23075850	23075851	A01177:42:HHKNYDSX3:2:1153:18945:15734/1	60	-
chr14	23945422	23945423	A01177:42:HHKNYDSX3:2:2502:8278:19554/1	60	-
chr14	23960838	23960839	A01177:42:HHKNYDSX3:1:2434:8892:32393/1	60	-
chr14	24224702	24224703	A01177:42:HHKNYDSX3:1:1141:19063:3192/1	60	-
chr14	24933894	24933895	A01177:42:HHKNYDSX3:1:1416:10294:36918	60	+
chr14	25099350	25099351	A01177:42:HHKNYDSX3:1:1211:1796:22983/1	60	+
chr14	26479323	26479324	A01177:42:HHKNYDSX3:1:1114:3260:2221/1	60	-
chr14	26509341	26509342	A01177:42:HHKNYDSX3:2:1459:29604:20228/1	60	+
chr14	28563023	28563024	A01177:42:HHKNYDSX3:1:1607:12481:21950	60	-
chr14	29321261	29321262	A01177:42:HHKNYDSX3:1:1643:14895:22091/1	60	+
chr14	30899116	30899117	A01177:42:HHKNYDSX3:1:1148:30761:34976	60	-
chr14	31136157	31136158	A01177:42:HHKNYDSX3:1:1304:8323:28933/1	60	-
chr14	31729124	31729125	A01177:42:HHKNYDSX3:1:2101:22978:20118	60	-
chr14	32138200	32138201	A01177:42:HHKNYDSX3:1:1105:27624:1454	60	-
chr14	32505163	32505164	A01177:42:HHKNYDSX3:1:1614:7193:7999	60	+
chr14	32790848	32790849	A01177:42:HHKNYDSX3:1:1422:21504:27023/1	60	-
chr14	33416403	33416404	A01177:42:HHKNYDSX3:1:1109:8232:19476/1	60	-
chr14	34199123	34199124	A01177:42:HHKNYDSX3:1:1601:19614:32800	60	+
chr14	34774498	34774499	A01177:42:HHKNYDSX3:1:1126:9462:17910/1	60	+
chr14	34815408	34815409	A01177:42:HHKNYDSX3:1:1103:20473:19257/1	60	+
chr14	35161833	35161834	A01177:42:HHKNYDSX3:1:1118:29622:34100/1	60	+
chr14	35275003	35275004	A01177:42:HHKNYDSX3:1:2408:24487:13369	60	+
chr14	35289365	35289366	A01177:42:HHKNYDSX3:2:1617:20555:33238/1	60	+
chr14	35579163	35579164	A01177:42:HHKNYDSX3:1:1215:2193:24893	60	-
chr14	35596880	35596881	A01177:42:HHKNYDSX3:1:1115:9100:30467/1	60	+
chr14	35680298	35680299	A01177:42:HHKNYDSX3:1:1140:27335:7247	60	+
chr14	35745682	35745683	A01177:42:HHKNYDSX3:1:1433:28754:7075/1	60	+
chr14	35745685	35745686	A01177:42:HHKNYDSX3:1:1178:26359:25316	60	+
chr14	35792305	35792306	A01177:42:HHKNYDSX3:1:1221:7898:10347/1	60	+
chr14	36300094	36300095	A01177:42:HHKNYDSX3:1:1145:4896:10410/1	60	+
chr14	36537155	36537156	A01177:42:HHKNYDSX3:2:1648:7988:11224	60	+
chr14	38729621	38729622	A01177:42:HHKNYDSX3:1:1122:18783:6621/1	60	+
chr14	42620413	42620414	A01177:42:HHKNYDSX3:1:1375:25373:1251/1	60	+
chr14	43535281	43535282	A01177:42:HHKNYDSX3:1:2325:28501:30499	60	+
chr14	44419405	44419406	A01177:42:HHKNYDSX3:1:1404:20591:34460/1	60	-
chr14	44994611	44994612	A01177:42:HHKNYDSX3:2:1653:31711:19742/1	60	+
chr14	46050875	46050876	A01177:42:HHKNYDSX3:1:1126:30590:14262/1	60	+
chr14	46550050	46550051	A01177:42:HHKNYDSX3:2:2313:8115:33051/1	60	-
chr14	46550052	46550053	A01177:42:HHKNYDSX3:1:1529:3658:24893	60	-
chr14	47287303	47287304	A01177:42:HHKNYDSX3:1:1164:22833:7185	60	-
chr14	49922389	49922390	A01177:42:HHKNYDSX3:1:1622:19289:35524	60	-
chr14	50636224	50636225	A01177:42:HHKNYDSX3:1:1121:17210:5556/1	60	+
chr14	50812123	50812124	A01177:42:HHKNYDSX3:1:2311:21784:14262	60	-
chr14	52002465	52002466	A01177:42:HHKNYDSX3:1:1230:8015:3881	60	-
chr14	52188064	52188065	A01177:42:HHKNYDSX3:1:1631:29306:31454	60	-
chr14	52246902	52246903	A01177:42:HHKNYDSX3:2:1406:19135:2096	60	-
chr14	52246903	52246904	A01177:42:HHKNYDSX3:1:1228:4047:15013	60	-
chr14	52328582	52328583	A01177:42:HHKNYDSX3:1:2432:23637:10614	60	-
chr14	52713932	52713933	A01177:42:HHKNYDSX3:1:1121:4444:21684/1	60	+
chr14	52715011	52715012	A01177:42:HHKNYDSX3:1:1103:16523:25128	60	-
chr14	53100098	53100099	A01177:42:HHKNYDSX3:1:1316:13440:27148	60	-
chr14	54383534	54383535	A01177:42:HHKNYDSX3:2:1403:20085:18928	60	+
chr14	54491437	54491438	A01177:42:HHKNYDSX3:1:1113:1985:11224	60	+
chr14	54991247	54991248	A01177:42:HHKNYDSX3:1:2247:31557:36824	60	-
chr14	57289100	57289101	A01177:42:HHKNYDSX3:1:1103:4544:2065/1	60	-
chr14	58318106	58318107	A01177:42:HHKNYDSX3:2:1312:14425:19961	60	-
chr14	59171233	59171234	A01177:42:HHKNYDSX3:2:1107:10474:28056/1	60	-
chr14	60294355	60294356	A01177:42:HHKNYDSX3:1:1425:6189:32722/1	60	-
chr14	60758171	60758172	A01177:42:HHKNYDSX3:1:1136:30228:3302/1	60	-
chr14	60932215	60932216	A01177:42:HHKNYDSX3:2:2116:30409:32737/1	60	-
chr14	63531772	63531773	A01177:42:HHKNYDSX3:1:2217:23204:9142/1	60	-
chr14	64482987	64482988	A01177:42:HHKNYDSX3:1:2530:24542:14121/1	60	-
chr14	65520697	65520698	A01177:42:HHKNYDSX3:1:1476:5493:19648/1	60	+
chr14	65552263	65552264	A01177:42:HHKNYDSX3:2:1539:11595:22889/1	60	-
chr14	66968713	66968714	A01177:42:HHKNYDSX3:2:2349:10050:8594	60	-
chr14	67249046	67249047	A01177:42:HHKNYDSX3:2:1456:11397:19351/1	60	+
chr14	68024648	68024649	A01177:42:HHKNYDSX3:1:1203:6659:29841/1	60	+
chr14	68039403	68039404	A01177:42:HHKNYDSX3:1:1422:18493:20400	60	-
chr14	69676038	69676039	A01177:42:HHKNYDSX3:1:1132:32271:35963	60	-
chr14	69771639	69771640	A01177:42:HHKNYDSX3:2:2212:21866:17942	60	-
chr14	70258802	70258803	A01177:42:HHKNYDSX3:1:2662:14018:13996/1	60	-
chr14	71059015	71059016	A01177:42:HHKNYDSX3:1:1548:17707:10238/1	60	-
chr14	71111619	71111620	A01177:42:HHKNYDSX3:1:1260:20238:3693/1	60	+
chr14	72003425	72003426	A01177:42:HHKNYDSX3:1:2412:32081:12524/1	60	-
chr14	73818466	73818467	A01177:42:HHKNYDSX3:1:2465:32759:11224/1	60	-
chr14	73962190	73962191	A01177:42:HHKNYDSX3:1:2324:11876:3615/1	60	+
chr14	74055747	74055748	A01177:42:HHKNYDSX3:1:1133:27326:17065/1	60	-
chr14	74887781	74887782	A01177:42:HHKNYDSX3:1:1304:14055:5008/1	60	+
chr14	77519301	77519302	A01177:42:HHKNYDSX3:2:2244:6316:20322	60	+
chr14	79227088	79227089	A01177:42:HHKNYDSX3:1:2364:9028:11177/1	60	+
chr14	81254008	81254009	A01177:42:HHKNYDSX3:2:1262:1009:20494	60	+
chr14	83458157	83458158	A01177:42:HHKNYDSX3:1:2651:17969:16423/1	60	+
chr14	84480211	84480212	A01177:42:HHKNYDSX3:1:1241:9182:3458/1	60	-
chr14	84606410	84606411	A01177:42:HHKNYDSX3:1:1130:8079:7686	60	-
chr14	87278772	87278773	A01177:42:HHKNYDSX3:1:1114:6831:28667/1	60	+
chr14	88201492	88201493	A01177:42:HHKNYDSX3:2:2317:30418:3662/1	60	-
chr14	90193944	90193945	A01177:42:HHKNYDSX3:1:1103:13702:11381/1	60	-
chr14	90872780	90872781	A01177:42:HHKNYDSX3:1:2655:6668:34021	60	+
chr14	90929106	90929107	A01177:42:HHKNYDSX3:1:1332:30807:20525/1	60	+
chr14	90980980	90980981	A01177:42:HHKNYDSX3:1:1169:32280:14528/1	60	-
chr14	91040654	91040655	A01177:42:HHKNYDSX3:1:2274:28492:16297	60	-
chr14	91467995	91467996	A01177:42:HHKNYDSX3:1:1153:12093:25567/1	60	+
chr14	92003961	92003962	A01177:42:HHKNYDSX3:2:2441:20627:24439/1	60	-
chr14	92029944	92029945	A01177:42:HHKNYDSX3:2:2643:17381:27461/1	60	-
chr14	92423166	92423167	A01177:42:HHKNYDSX3:1:2323:32416:2394/1	60	+
chr14	93402096	93402097	A01177:42:HHKNYDSX3:2:2376:32081:28494/1	60	+
chr14	95127071	95127072	A01177:42:HHKNYDSX3:1:1259:5330:22498	60	-
chr14	96544910	96544911	A01177:42:HHKNYDSX3:1:1512:15302:22670	60	-
chr14	96560875	96560876	A01177:42:HHKNYDSX3:2:2113:2401:7404	60	+
chr14	96560876	96560877	A01177:42:HHKNYDSX3:1:2522:31910:23688	60	+
chr14	96844592	96844593	A01177:42:HHKNYDSX3:1:1534:25301:16783/1	60	+
chr14	97935245	97935246	A01177:42:HHKNYDSX3:2:1670:8892:7905	60	-
chr14	98101566	98101567	A01177:42:HHKNYDSX3:1:2210:19741:20243	60	+
chr14	98147813	98147814	A01177:42:HHKNYDSX3:1:1134:13801:19695/1	60	+
chr14	98156227	98156228	A01177:42:HHKNYDSX3:1:1568:2519:20572	60	-
chr14	98158510	98158511	A01177:42:HHKNYDSX3:1:1127:24252:15154/1	60	-
chr14	98177879	98177880	A01177:42:HHKNYDSX3:1:1114:4435:33567/1	60	+
chr14	98316111	98316112	A01177:42:HHKNYDSX3:1:1260:15103:20917	60	+
chr14	98489943	98489944	A01177:42:HHKNYDSX3:1:1205:24876:33489/1	60	+
chr14	99810376	99810377	A01177:42:HHKNYDSX3:1:1428:24514:32205	60	-
chr14	100036212	100036213	A01177:42:HHKNYDSX3:1:1323:6714:21167/1	60	+
chr14	100057890	100057891	A01177:42:HHKNYDSX3:2:1446:29423:5509	60	+
chr14	100076608	100076609	A01177:42:HHKNYDSX3:1:1327:13512:34726	60	+
chr14	100235681	100235682	A01177:42:HHKNYDSX3:1:1269:8540:26271/1	60	+
chr14	100256923	100256924	A01177:42:HHKNYDSX3:2:2456:7898:3302	60	-
chr14	100366788	100366789	A01177:42:HHKNYDSX3:1:1139:9796:3082/1	60	+
chr14	101326610	101326611	A01177:42:HHKNYDSX3:2:1176:4155:36558	60	+
chr14	101908869	101908870	A01177:42:HHKNYDSX3:1:2410:13250:11725	60	-
chr14	101976770	101976771	A01177:42:HHKNYDSX3:2:2125:5710:3333/1	60	+
chr14	101982871	101982872	A01177:42:HHKNYDSX3:1:1364:18846:17628/1	60	+
chr14	101984969	101984970	A01177:42:HHKNYDSX3:1:2427:26332:17816/1	60	+
chr14	101994833	101994834	A01177:42:HHKNYDSX3:2:1548:9805:1532	60	-
chr14	102079482	102079483	A01177:42:HHKNYDSX3:2:2652:22724:20588	60	+
chr14	102349729	102349730	A01177:42:HHKNYDSX3:1:1174:19253:29418/1	60	-
chr14	102401248	102401249	A01177:42:HHKNYDSX3:1:1458:15248:17628	60	-
chr14	102836372	102836373	A01177:42:HHKNYDSX3:1:1231:19325:28197/1	60	+
chr14	102960361	102960362	A01177:42:HHKNYDSX3:1:2546:23674:31125/1	60	+
chr14	103341194	103341195	A01177:42:HHKNYDSX3:1:2544:27733:25316	60	-
chr14	103342768	103342769	A01177:42:HHKNYDSX3:1:1516:22444:19069/1	60	-
chr14	103417357	103417358	A01177:42:HHKNYDSX3:2:1650:24903:16376/1	60	+
chr14	103448895	103448896	A01177:42:HHKNYDSX3:1:1371:20862:31735/1	60	+
chr14	103451827	103451828	A01177:42:HHKNYDSX3:1:1623:7184:7670/1	60	+
chr14	103456567	103456568	A01177:42:HHKNYDSX3:1:1207:26268:13917	60	-
chr14	103662115	103662116	A01177:42:HHKNYDSX3:1:1166:25807:5478/1	60	+
chr14	103752753	103752754	A01177:42:HHKNYDSX3:1:2250:19660:8923/1	60	-
chr14	103769979	103769980	A01177:42:HHKNYDSX3:1:1121:3549:16000/1	60	+
chr14	104762891	104762892	A01177:42:HHKNYDSX3:1:1601:28791:29528	60	-
chr14	104766947	104766948	A01177:42:HHKNYDSX3:1:2145:11252:29152	60	+
chr14	104775511	104775512	A01177:42:HHKNYDSX3:1:1204:11722:22827	60	-
chr14	105029958	105029959	A01177:42:HHKNYDSX3:2:1469:15031:34444/1	60	-
chr14	105041117	105041118	A01177:42:HHKNYDSX3:2:1472:27444:36245/1	60	+
chr14	105246892	105246893	A01177:42:HHKNYDSX3:2:2452:1551:4836	60	+
chr14	106060203	106060204	A01177:42:HHKNYDSX3:2:2367:13675:27117/1	60	+
chr14	106772043	106772044	A01177:42:HHKNYDSX3:1:1563:13458:19883/1	60	-
chr15	23469550	23469551	A01177:42:HHKNYDSX3:1:1120:18900:30499/1	60	+
chr15	24458189	24458190	A01177:42:HHKNYDSX3:2:1638:7428:34209/1	60	-
chr15	24523769	24523770	A01177:42:HHKNYDSX3:1:1118:27299:15546/1	60	-
chr15	25845562	25845563	A01177:42:HHKNYDSX3:1:1167:19651:11130/1	60	+
chr15	27643836	27643837	A01177:42:HHKNYDSX3:2:1501:22290:8625	60	+
chr15	28823372	28823373	A01177:42:HHKNYDSX3:1:1335:1208:14575/1	60	+
chr15	28823373	28823374	A01177:42:HHKNYDSX3:2:2171:20482:2080/1	60	+
chr15	35269786	35269787	A01177:42:HHKNYDSX3:1:2649:9417:20556	60	+
chr15	36519852	36519853	A01177:42:HHKNYDSX3:1:1347:9878:22169	60	+
chr15	36941229	36941230	A01177:42:HHKNYDSX3:1:1101:17635:33599/1	60	+
chr15	37089083	37089084	A01177:42:HHKNYDSX3:2:1120:23900:14043	60	-
chr15	39311314	39311315	A01177:42:HHKNYDSX3:1:1372:7039:2910/1	60	+
chr15	41122837	41122838	A01177:42:HHKNYDSX3:1:1532:8965:32706	60	-
chr15	41170524	41170525	A01177:42:HHKNYDSX3:2:2575:30942:4852	60	-
chr15	41258047	41258048	A01177:42:HHKNYDSX3:1:1278:13937:6277/1	60	+
chr15	41302006	41302007	A01177:42:HHKNYDSX3:1:1166:5620:25066/1	60	+
chr15	41628130	41628131	A01177:42:HHKNYDSX3:1:1471:5891:1924/1	60	-
chr15	41628187	41628188	A01177:42:HHKNYDSX3:1:2462:27877:8061/1	60	-
chr15	41669276	41669277	A01177:42:HHKNYDSX3:1:1444:19479:27993/1	60	-
chr15	41786605	41786606	A01177:42:HHKNYDSX3:1:2303:19425:33755	60	-
chr15	42231262	42231263	A01177:42:HHKNYDSX3:1:1226:18159:19507	60	-
chr15	42242374	42242375	A01177:42:HHKNYDSX3:1:1155:18973:25488/1	60	+
chr15	42707910	42707911	A01177:42:HHKNYDSX3:1:2275:11198:23672/1	60	+
chr15	42780625	42780626	A01177:42:HHKNYDSX3:2:1503:24460:21057	60	-
chr15	43025617	43025618	A01177:42:HHKNYDSX3:1:1337:27290:1344	60	+
chr15	43026397	43026398	A01177:42:HHKNYDSX3:1:2407:3992:30953	60	-
chr15	43027225	43027226	A01177:42:HHKNYDSX3:1:1174:22733:15405/1	60	-
chr15	43324407	43324408	A01177:42:HHKNYDSX3:1:2335:16866:13855	60	-
chr15	43438327	43438328	A01177:42:HHKNYDSX3:1:2646:5050:25050/1	60	-
chr15	43549076	43549077	A01177:42:HHKNYDSX3:1:1136:20573:6277/1	60	+
chr15	43638527	43638528	A01177:42:HHKNYDSX3:1:2438:15365:12696	60	+
chr15	43770293	43770294	A01177:42:HHKNYDSX3:2:1361:28673:30483/1	60	-
chr15	43770294	43770295	A01177:42:HHKNYDSX3:1:1378:1145:26396/1	60	-
chr15	44600973	44600974	A01177:42:HHKNYDSX3:2:1303:11098:28291/1	60	+
chr15	44649689	44649690	A01177:42:HHKNYDSX3:2:1120:24071:36010	60	+
chr15	50449761	50449762	A01177:42:HHKNYDSX3:2:2203:12500:3129	60	+
chr15	50599073	50599074	A01177:42:HHKNYDSX3:1:2307:30364:2785/1	60	+
chr15	50935403	50935404	A01177:42:HHKNYDSX3:1:1131:18331:1705/1	60	+
chr15	51474201	51474202	A01177:42:HHKNYDSX3:2:2518:21097:35305/1	60	-
chr15	54238258	54238259	A01177:42:HHKNYDSX3:1:1608:17119:34710/1	60	-
chr15	54421659	54421660	A01177:42:HHKNYDSX3:1:2209:11225:8437	60	+
chr15	56655680	56655681	A01177:42:HHKNYDSX3:1:1145:11162:30968/1	60	-
chr15	56949122	56949123	A01177:42:HHKNYDSX3:1:1345:14904:6073/1	60	-
chr15	57092809	57092810	A01177:42:HHKNYDSX3:1:2327:1099:20682	60	-
chr15	57135827	57135828	A01177:42:HHKNYDSX3:2:2223:13295:27305	60	-
chr15	58890397	58890398	A01177:42:HHKNYDSX3:1:1173:31069:28401/1	60	+
chr15	58890399	58890400	A01177:42:HHKNYDSX3:2:2435:5963:17487/1	60	+
chr15	59079910	59079911	A01177:42:HHKNYDSX3:1:1163:26576:30733/1	60	+
chr15	59267252	59267253	A01177:42:HHKNYDSX3:1:1642:15953:14152/1	60	+
chr15	61977702	61977703	A01177:42:HHKNYDSX3:1:1121:13150:23641	60	+
chr15	62668718	62668719	A01177:42:HHKNYDSX3:1:1665:9688:35180/1	60	-
chr15	64428702	64428703	A01177:42:HHKNYDSX3:2:1239:29315:26741/1	60	+
chr15	64446654	64446655	A01177:42:HHKNYDSX3:2:2409:5936:27649/1	60	+
chr15	64517612	64517613	A01177:42:HHKNYDSX3:1:2664:5755:30185	60	-
chr15	65157117	65157118	A01177:42:HHKNYDSX3:2:1152:6723:20275	60	+
chr15	65683339	65683340	A01177:42:HHKNYDSX3:1:1565:27037:15405/1	60	+
chr15	65683340	65683341	A01177:42:HHKNYDSX3:2:1503:16920:13166	60	+
chr15	66329589	66329590	A01177:42:HHKNYDSX3:1:1116:14534:14356/1	60	-
chr15	66400051	66400052	A01177:42:HHKNYDSX3:1:1133:23954:20588/1	60	+
chr15	66402460	66402461	A01177:42:HHKNYDSX3:1:1151:31901:24580/1	60	+
chr15	66492879	66492880	A01177:42:HHKNYDSX3:1:1165:15691:2707/1	60	-
chr15	66525541	66525542	A01177:42:HHKNYDSX3:1:1106:4562:17440/1	60	+
chr15	67043894	67043895	A01177:42:HHKNYDSX3:2:1663:16116:14403	60	+
chr15	67234233	67234234	A01177:42:HHKNYDSX3:2:1550:29134:8077/1	60	-
chr15	68141708	68141709	A01177:42:HHKNYDSX3:1:1162:30834:26177/1	60	-
chr15	71623752	71623753	A01177:42:HHKNYDSX3:2:1605:17246:23844	60	+
chr15	71834782	71834783	A01177:42:HHKNYDSX3:1:2253:24777:19445/1	60	-
chr15	71938470	71938471	A01177:42:HHKNYDSX3:1:1159:25328:6809/1	60	+
chr15	72022279	72022280	A01177:42:HHKNYDSX3:1:1249:17707:32315/1	60	-
chr15	72494278	72494279	A01177:42:HHKNYDSX3:2:2126:15781:31140/1	60	-
chr15	72510787	72510788	A01177:42:HHKNYDSX3:1:1120:25337:33818	60	+
chr15	72948499	72948500	A01177:42:HHKNYDSX3:1:2273:3106:5212/1	60	-
chr15	74019257	74019258	A01177:42:HHKNYDSX3:1:1165:15221:4335/1	60	+
chr15	74551846	74551847	A01177:42:HHKNYDSX3:1:1164:32678:13432/1	60	-
chr15	74867623	74867624	A01177:42:HHKNYDSX3:1:2246:21784:23406	60	+
chr15	74925098	74925099	A01177:42:HHKNYDSX3:1:1231:16107:24627/1	60	-
chr15	75390482	75390483	A01177:42:HHKNYDSX3:1:2266:25527:10880	60	+
chr15	75429990	75429991	A01177:42:HHKNYDSX3:1:1147:7889:20603/1	60	-
chr15	75622518	75622519	A01177:42:HHKNYDSX3:2:2520:31557:32252/1	60	+
chr15	75938517	75938518	A01177:42:HHKNYDSX3:1:1124:14814:33191/1	60	-
chr15	76762878	76762879	A01177:42:HHKNYDSX3:2:2518:18837:30013/1	60	+
chr15	76762879	76762880	A01177:42:HHKNYDSX3:1:1468:29649:23406	60	+
chr15	77297625	77297626	A01177:42:HHKNYDSX3:1:2468:19298:22576/1	60	-
chr15	77466239	77466240	A01177:42:HHKNYDSX3:1:1118:4282:20055/1	60	+
chr15	78841948	78841949	A01177:42:HHKNYDSX3:1:1511:1253:14090	60	+
chr15	79652011	79652012	A01177:42:HHKNYDSX3:2:2432:15221:18615	60	-
chr15	79756161	79756162	A01177:42:HHKNYDSX3:2:1164:3513:26052/1	60	+
chr15	79793396	79793397	A01177:42:HHKNYDSX3:2:1341:14425:19022/1	60	-
chr15	85575516	85575517	A01177:42:HHKNYDSX3:1:2620:17526:32377/1	60	-
chr15	85710357	85710358	A01177:42:HHKNYDSX3:1:1211:15058:15765	60	+
chr15	87476933	87476934	A01177:42:HHKNYDSX3:1:1157:27724:12430/1	60	-
chr15	89276480	89276481	A01177:42:HHKNYDSX3:1:1114:5475:19867	60	+
chr15	89289129	89289130	A01177:42:HHKNYDSX3:2:2129:28366:12320	60	-
chr15	89310264	89310265	A01177:42:HHKNYDSX3:1:2214:11478:8656	60	-
chr15	90472770	90472771	A01177:42:HHKNYDSX3:1:1360:30825:7717/1	60	+
chr15	90527880	90527881	A01177:42:HHKNYDSX3:2:2662:27154:11913/1	60	+
chr15	91475653	91475654	A01177:42:HHKNYDSX3:1:1472:1506:15092	60	-
chr15	91483026	91483027	A01177:42:HHKNYDSX3:1:2266:32886:36589	60	+
chr15	92829700	92829701	A01177:42:HHKNYDSX3:1:2648:13612:28667/1	60	+
chr15	92912010	92912011	A01177:42:HHKNYDSX3:1:1113:9353:20729/1	60	-
chr15	93998316	93998317	A01177:42:HHKNYDSX3:1:2417:4933:28729/1	60	-
chr15	95038502	95038503	A01177:42:HHKNYDSX3:1:2532:18954:34287/1	60	-
chr15	95311911	95311912	A01177:42:HHKNYDSX3:2:1128:28574:13495	60	+
chr15	96400786	96400787	A01177:42:HHKNYDSX3:1:1104:22923:3020/1	60	+
chr15	99112746	99112747	A01177:42:HHKNYDSX3:2:1331:15402:28761	60	+
chr15	99618338	99618339	A01177:42:HHKNYDSX3:1:1168:11785:9659/1	60	-
chr15	100618278	100618279	A01177:42:HHKNYDSX3:1:2611:19605:16908	60	+
chr16	112033	112034	A01177:42:HHKNYDSX3:1:1217:30038:22388/1	60	-
chr16	131817	131818	A01177:42:HHKNYDSX3:1:1104:16785:9987/1	60	+
chr16	198157	198158	A01177:42:HHKNYDSX3:1:1102:30183:15060/1	60	+
chr16	199857	199858	A01177:42:HHKNYDSX3:1:1145:4933:3583	60	+
chr16	205063	205064	A01177:42:HHKNYDSX3:2:2247:25771:36667	60	-
chr16	208694	208695	A01177:42:HHKNYDSX3:2:1328:18502:23390/1	60	-
chr16	219524	219525	A01177:42:HHKNYDSX3:1:1101:28854:18490	60	-
chr16	220984	220985	A01177:42:HHKNYDSX3:1:1111:30219:10864/1	60	-
chr16	221817	221818	A01177:42:HHKNYDSX3:1:1251:25590:31688	60	+
chr16	225778	225779	A01177:42:HHKNYDSX3:1:1305:13548:21324/1	60	-
chr16	251674	251675	A01177:42:HHKNYDSX3:1:1164:6017:25066/1	60	-
chr16	593812	593813	A01177:42:HHKNYDSX3:2:2363:28375:25175/1	60	-
chr16	594142	594143	A01177:42:HHKNYDSX3:2:1351:28456:5024/1	60	+
chr16	594143	594144	A01177:42:HHKNYDSX3:1:2313:18150:32612	60	+
chr16	657404	657405	A01177:42:HHKNYDSX3:1:2601:31430:1376	60	+
chr16	663117	663118	A01177:42:HHKNYDSX3:1:1150:28293:36057	60	-
chr16	667022	667023	A01177:42:HHKNYDSX3:2:1458:22715:25989/1	60	+
chr16	667637	667638	A01177:42:HHKNYDSX3:1:1441:32452:34804	60	+
chr16	682864	682865	A01177:42:HHKNYDSX3:1:2263:20627:1485	60	-
chr16	687294	687295	A01177:42:HHKNYDSX3:1:1304:6388:36323	60	+
chr16	687295	687296	A01177:42:HHKNYDSX3:2:1415:32063:7639	60	+
chr16	688191	688192	A01177:42:HHKNYDSX3:2:1240:8865:7921	60	+
chr16	688270	688271	A01177:42:HHKNYDSX3:1:1158:10773:36526/1	60	+
chr16	729430	729431	A01177:42:HHKNYDSX3:2:1430:13621:36260/1	60	-
chr16	729431	729432	A01177:42:HHKNYDSX3:1:1226:11469:20478/1	60	-
chr16	733003	733004	A01177:42:HHKNYDSX3:1:1177:31846:13808	60	-
chr16	734214	734215	A01177:42:HHKNYDSX3:1:1227:20220:24925/1	60	+
chr16	735381	735382	A01177:42:HHKNYDSX3:1:1344:27263:32675	60	+
chr16	735473	735474	A01177:42:HHKNYDSX3:1:1103:19533:25708/1	60	+
chr16	735475	735476	A01177:42:HHKNYDSX3:1:2617:32163:28166	60	+
chr16	736027	736028	A01177:42:HHKNYDSX3:2:2636:31259:30013	60	-
chr16	736893	736894	A01177:42:HHKNYDSX3:1:1169:8449:7075/1	60	-
chr16	738027	738028	A01177:42:HHKNYDSX3:1:1103:11397:19664/1	60	+
chr16	759107	759108	A01177:42:HHKNYDSX3:1:2351:7862:13980/1	60	-
chr16	944468	944469	A01177:42:HHKNYDSX3:1:1212:18973:8422	60	+
chr16	1313628	1313629	A01177:42:HHKNYDSX3:2:2237:31412:16282	60	+
chr16	1315457	1315458	A01177:42:HHKNYDSX3:1:2462:1344:9925/1	60	+
chr16	1317236	1317237	A01177:42:HHKNYDSX3:1:1214:2130:29293/1	60	-
chr16	1323994	1323995	A01177:42:HHKNYDSX3:1:1150:24930:34397/1	60	+
chr16	1398768	1398769	A01177:42:HHKNYDSX3:1:1119:31638:27007/1	60	-
chr16	1497215	1497216	A01177:42:HHKNYDSX3:1:1120:29830:15640	60	+
chr16	1507138	1507139	A01177:42:HHKNYDSX3:2:1116:5529:20525/1	60	-
chr16	1559385	1559386	A01177:42:HHKNYDSX3:1:2538:26982:16783	60	+
chr16	1576128	1576129	A01177:42:HHKNYDSX3:1:1146:17427:6903/1	60	-
chr16	1579389	1579390	A01177:42:HHKNYDSX3:1:1137:3522:17550/1	60	+
chr16	1597272	1597273	A01177:42:HHKNYDSX3:1:1505:32461:13182/1	60	+
chr16	1597273	1597274	A01177:42:HHKNYDSX3:1:1341:11035:9424/1	60	+
chr16	1597281	1597282	A01177:42:HHKNYDSX3:1:1618:6027:1658/1	60	+
chr16	1605851	1605852	A01177:42:HHKNYDSX3:1:1102:15049:7232/1	60	+
chr16	1620751	1620752	A01177:42:HHKNYDSX3:1:1463:12662:16219	60	+
chr16	1648582	1648583	A01177:42:HHKNYDSX3:1:1329:14371:23093	60	+
chr16	1682458	1682459	A01177:42:HHKNYDSX3:1:1110:21965:7717/1	60	+
chr16	1685141	1685142	A01177:42:HHKNYDSX3:1:1604:15609:19727	60	-
chr16	1685985	1685986	A01177:42:HHKNYDSX3:1:1113:22724:13354/1	60	-
chr16	1687206	1687207	A01177:42:HHKNYDSX3:1:1123:16966:11772	60	+
chr16	1691223	1691224	A01177:42:HHKNYDSX3:1:1118:15854:31360	60	-
chr16	1691268	1691269	A01177:42:HHKNYDSX3:1:1135:9353:7451/1	60	+
chr16	1694141	1694142	A01177:42:HHKNYDSX3:1:1307:29143:28886	60	+
chr16	1700065	1700066	A01177:42:HHKNYDSX3:1:1476:20410:36902	60	+
chr16	1716931	1716932	A01177:42:HHKNYDSX3:2:1223:32542:33019	60	-
chr16	1717691	1717692	A01177:42:HHKNYDSX3:1:1271:17680:4679/1	60	-
chr16	1750427	1750428	A01177:42:HHKNYDSX3:1:1529:19904:36714/1	60	+
chr16	1754303	1754304	A01177:42:HHKNYDSX3:1:1404:30472:33160	60	+
chr16	1775113	1775114	A01177:42:HHKNYDSX3:1:2616:23592:7279	60	-
chr16	1780989	1780990	A01177:42:HHKNYDSX3:1:2359:30327:10332	60	-
chr16	1789581	1789582	A01177:42:HHKNYDSX3:1:1122:16902:2644	60	+
chr16	1797434	1797435	A01177:42:HHKNYDSX3:1:2671:23737:31172/1	60	+
chr16	1807326	1807327	A01177:42:HHKNYDSX3:1:1315:23303:6652	60	+
chr16	1808370	1808371	A01177:42:HHKNYDSX3:1:2562:32814:6339	60	-
chr16	1813030	1813031	A01177:42:HHKNYDSX3:1:2135:27344:3756	60	+
chr16	1828619	1828620	A01177:42:HHKNYDSX3:2:2361:7482:6433	60	-
chr16	1962318	1962319	A01177:42:HHKNYDSX3:1:1169:12328:32800	60	+
chr16	1978121	1978122	A01177:42:HHKNYDSX3:1:2606:22797:36902	60	+
chr16	1978122	1978123	A01177:42:HHKNYDSX3:2:2459:32759:10504	60	+
chr16	2054562	2054563	A01177:42:HHKNYDSX3:1:1320:2537:21167/1	60	+
chr16	2054563	2054564	A01177:42:HHKNYDSX3:2:1131:11062:36871	60	+
chr16	2062175	2062176	A01177:42:HHKNYDSX3:1:1578:19045:7733	60	+
chr16	2065493	2065494	A01177:42:HHKNYDSX3:1:1140:24035:24956/1	60	+
chr16	2066341	2066342	A01177:42:HHKNYDSX3:1:1311:14226:6464	60	-
chr16	2067015	2067016	A01177:42:HHKNYDSX3:1:1101:18548:20901/1	60	+
chr16	2132902	2132903	A01177:42:HHKNYDSX3:2:1246:6723:35305/1	60	-
chr16	2167290	2167291	A01177:42:HHKNYDSX3:2:2454:23059:25238/1	60	+
chr16	2207542	2207543	A01177:42:HHKNYDSX3:1:1219:12255:8938/1	60	-
chr16	2217253	2217254	A01177:42:HHKNYDSX3:2:1504:30029:23970/1	60	+
chr16	2217257	2217258	A01177:42:HHKNYDSX3:2:2172:12997:29074/1	60	+
chr16	2239669	2239670	A01177:42:HHKNYDSX3:1:2169:32859:1251/1	60	-
chr16	2239670	2239671	A01177:42:HHKNYDSX3:2:2246:14968:19241/1	60	-
chr16	2239671	2239672	A01177:42:HHKNYDSX3:1:1103:10375:27978/1	60	-
chr16	2247845	2247846	A01177:42:HHKNYDSX3:2:1469:8630:20635	60	+
chr16	2251630	2251631	A01177:42:HHKNYDSX3:2:2342:32452:1110	60	-
chr16	2251631	2251632	A01177:42:HHKNYDSX3:1:1664:28293:19774	60	-
chr16	2251632	2251633	A01177:42:HHKNYDSX3:1:2550:15040:15045	60	-
chr16	2255070	2255071	A01177:42:HHKNYDSX3:1:2673:29812:24064	60	+
chr16	2255071	2255072	A01177:42:HHKNYDSX3:1:2168:26422:3724	60	+
chr16	2256716	2256717	A01177:42:HHKNYDSX3:1:2318:29279:20697	60	+
chr16	2259779	2259780	A01177:42:HHKNYDSX3:1:1163:8919:8891/1	60	-
chr16	2260512	2260513	A01177:42:HHKNYDSX3:1:1139:15212:11898/1	60	+
chr16	2261168	2261169	A01177:42:HHKNYDSX3:2:2118:6370:12680	60	-
chr16	2261310	2261311	A01177:42:HHKNYDSX3:1:2420:5493:9721/1	60	+
chr16	2261311	2261312	A01177:42:HHKNYDSX3:1:1164:13756:14450/1	60	+
chr16	2261624	2261625	A01177:42:HHKNYDSX3:1:1511:32823:6417	60	+
chr16	2261812	2261813	A01177:42:HHKNYDSX3:1:1474:32362:18082	60	-
chr16	2262543	2262544	A01177:42:HHKNYDSX3:1:2409:24198:14152	60	+
chr16	2266092	2266093	A01177:42:HHKNYDSX3:1:1674:28700:14528/1	60	+
chr16	2435856	2435857	A01177:42:HHKNYDSX3:1:1107:16242:12148/1	60	+
chr16	2436711	2436712	A01177:42:HHKNYDSX3:1:1331:29695:3975	60	-
chr16	2436774	2436775	A01177:42:HHKNYDSX3:1:2148:31521:9236	60	+
chr16	2443452	2443453	A01177:42:HHKNYDSX3:1:1344:32154:6261	60	-
chr16	2446316	2446317	A01177:42:HHKNYDSX3:1:1470:31250:33317	60	+
chr16	2454394	2454395	A01177:42:HHKNYDSX3:2:1375:5918:6073/1	60	+
chr16	2494033	2494034	A01177:42:HHKNYDSX3:2:1361:15709:21934	60	-
chr16	2501270	2501271	A01177:42:HHKNYDSX3:1:1122:27453:22921/1	60	+
chr16	2540116	2540117	A01177:42:HHKNYDSX3:1:1534:4209:32612/1	60	-
chr16	2589161	2589162	A01177:42:HHKNYDSX3:1:1156:10257:29246	60	+
chr16	2589349	2589350	A01177:42:HHKNYDSX3:1:2521:32506:3865	60	+
chr16	2626482	2626483	A01177:42:HHKNYDSX3:2:1551:1298:36495	60	-
chr16	2757386	2757387	A01177:42:HHKNYDSX3:1:1531:12210:26584/1	60	-
chr16	2762505	2762506	A01177:42:HHKNYDSX3:1:1645:11288:12336	60	-
chr16	2918808	2918809	A01177:42:HHKNYDSX3:2:1340:25717:18098	60	-
chr16	2919207	2919208	A01177:42:HHKNYDSX3:1:1124:32841:8954/1	60	+
chr16	2941617	2941618	A01177:42:HHKNYDSX3:2:2115:21721:26146/1	60	-
chr16	2941711	2941712	A01177:42:HHKNYDSX3:1:1119:23981:11083/1	60	-
chr16	2977817	2977818	A01177:42:HHKNYDSX3:1:1315:4101:9471/1	60	+
chr16	3078682	3078683	A01177:42:HHKNYDSX3:2:1642:7627:32393/1	60	+
chr16	3080832	3080833	A01177:42:HHKNYDSX3:2:1607:12698:34820	60	+
chr16	3083729	3083730	A01177:42:HHKNYDSX3:2:1672:7871:29559/1	60	-
chr16	3085488	3085489	A01177:42:HHKNYDSX3:1:2242:25391:28307	60	-
chr16	3101924	3101925	A01177:42:HHKNYDSX3:1:1547:15320:21512/1	60	-
chr16	3233120	3233121	A01177:42:HHKNYDSX3:2:2164:9254:18803/1	60	+
chr16	3393558	3393559	A01177:42:HHKNYDSX3:1:1501:1877:33708/1	60	+
chr16	3393559	3393560	A01177:42:HHKNYDSX3:1:2324:22761:25410/1	60	+
chr16	3403910	3403911	A01177:42:HHKNYDSX3:2:1417:4472:20603	60	+
chr16	3462797	3462798	A01177:42:HHKNYDSX3:1:1213:8730:28166/1	60	-
chr16	3539064	3539065	A01177:42:HHKNYDSX3:1:1304:31087:2691	60	+
chr16	3708990	3708991	A01177:42:HHKNYDSX3:2:1331:26304:11819	60	+
chr16	3768898	3768899	A01177:42:HHKNYDSX3:1:1146:17192:22654/1	60	+
chr16	3809446	3809447	A01177:42:HHKNYDSX3:1:2559:13349:26584/1	60	+
chr16	3830033	3830034	A01177:42:HHKNYDSX3:1:1101:22453:10128/1	60	+
chr16	4718452	4718453	A01177:42:HHKNYDSX3:2:1165:16586:35790/1	60	-
chr16	4718453	4718454	A01177:42:HHKNYDSX3:2:2110:11207:35055	60	-
chr16	4816590	4816591	A01177:42:HHKNYDSX3:1:2153:21305:16094	60	+
chr16	6739668	6739669	A01177:42:HHKNYDSX3:2:1238:29387:21919/1	60	+
chr16	8920597	8920598	A01177:42:HHKNYDSX3:1:1324:31105:12618	60	-
chr16	9098801	9098802	A01177:42:HHKNYDSX3:1:1107:32579:34428/1	60	+
chr16	9103175	9103176	A01177:42:HHKNYDSX3:1:2546:31693:22592/1	60	-
chr16	9757819	9757820	A01177:42:HHKNYDSX3:2:2541:12093:27571	60	+
chr16	11117103	11117104	A01177:42:HHKNYDSX3:1:1328:29948:8359/1	60	-
chr16	11762753	11762754	A01177:42:HHKNYDSX3:2:1426:1334:6120/1	60	-
chr16	11762755	11762756	A01177:42:HHKNYDSX3:2:1466:24053:11929/1	60	-
chr16	12197400	12197401	A01177:42:HHKNYDSX3:1:1444:10429:17425	60	+
chr16	12405811	12405812	A01177:42:HHKNYDSX3:2:2517:20528:19319/1	60	+
chr16	13758726	13758727	A01177:42:HHKNYDSX3:1:2561:19732:23547/1	60	+
chr16	14165381	14165382	A01177:42:HHKNYDSX3:1:2665:10303:33833	60	-
chr16	14814992	14814993	A01177:42:HHKNYDSX3:1:1234:24659:30013/1	60	-
chr16	16037687	16037688	A01177:42:HHKNYDSX3:1:1336:29677:32690/1	60	-
chr16	16095330	16095331	A01177:42:HHKNYDSX3:1:1137:23547:24455	60	+
chr16	17042890	17042891	A01177:42:HHKNYDSX3:1:1112:6090:12477	60	+
chr16	18552364	18552365	A01177:42:HHKNYDSX3:1:1219:23927:17566/1	60	+
chr16	18559757	18559758	A01177:42:HHKNYDSX3:1:1101:29288:19053/1	60	-
chr16	18587636	18587637	A01177:42:HHKNYDSX3:2:2432:27335:24283	60	+
chr16	18594758	18594759	A01177:42:HHKNYDSX3:2:2301:31891:33332/1	60	-
chr16	18616576	18616577	A01177:42:HHKNYDSX3:1:1407:13340:35869/1	60	+
chr16	18849512	18849513	A01177:42:HHKNYDSX3:2:2153:32922:5181/1	60	+
chr16	18898984	18898985	A01177:42:HHKNYDSX3:1:2375:27462:26600	60	-
chr16	19385950	19385951	A01177:42:HHKNYDSX3:2:2338:31665:5008/1	60	-
chr16	19533102	19533103	A01177:42:HHKNYDSX3:1:1452:16260:4883/1	60	+
chr16	19826596	19826597	A01177:42:HHKNYDSX3:2:2141:21016:26553/1	60	-
chr16	20052617	20052618	A01177:42:HHKNYDSX3:1:2146:11550:6151/1	60	+
chr16	20812154	20812155	A01177:42:HHKNYDSX3:2:1601:29360:15139	60	-
chr16	20871823	20871824	A01177:42:HHKNYDSX3:1:1417:19081:30279/1	60	-
chr16	21335874	21335875	A01177:42:HHKNYDSX3:1:1448:28230:1219	60	+
chr16	21474886	21474887	A01177:42:HHKNYDSX3:1:1106:19027:24079/1	60	-
chr16	22352395	22352396	A01177:42:HHKNYDSX3:1:1102:10267:6965/1	60	+
chr16	22469936	22469937	A01177:42:HHKNYDSX3:1:2640:19822:20415	60	+
chr16	22475141	22475142	A01177:42:HHKNYDSX3:2:2351:14299:22623	60	-
chr16	22478851	22478852	A01177:42:HHKNYDSX3:1:2576:1606:31829/1	60	+
chr16	22481488	22481489	A01177:42:HHKNYDSX3:1:2158:4689:14747	60	+
chr16	22484442	22484443	A01177:42:HHKNYDSX3:1:1359:30210:36808/1	60	-
chr16	22511061	22511062	A01177:42:HHKNYDSX3:2:1665:10077:35916/1	60	+
chr16	23078684	23078685	A01177:42:HHKNYDSX3:1:1461:16504:28072	60	+
chr16	23155954	23155955	A01177:42:HHKNYDSX3:2:1147:4788:35650/1	60	-
chr16	23654157	23654158	A01177:42:HHKNYDSX3:2:1412:9381:27915/1	60	-
chr16	23851822	23851823	A01177:42:HHKNYDSX3:1:1168:1714:23750/1	60	-
chr16	24734860	24734861	A01177:42:HHKNYDSX3:1:1115:2564:25034/1	60	-
chr16	24751847	24751848	A01177:42:HHKNYDSX3:1:1106:16152:23547/1	60	+
chr16	24761404	24761405	A01177:42:HHKNYDSX3:1:1161:17056:14653/1	60	+
chr16	25284159	25284160	A01177:42:HHKNYDSX3:2:2678:25274:10003/1	60	+
chr16	25440129	25440130	A01177:42:HHKNYDSX3:1:1648:3396:8187	60	-
chr16	28130916	28130917	A01177:42:HHKNYDSX3:2:2246:24478:30953/1	60	+
chr16	28130917	28130918	A01177:42:HHKNYDSX3:2:2363:20365:15468/1	60	+
chr16	28157225	28157226	A01177:42:HHKNYDSX3:2:1632:10700:30545	60	-
chr16	28530552	28530553	A01177:42:HHKNYDSX3:2:1427:3242:6574	60	-
chr16	28952722	28952723	A01177:42:HHKNYDSX3:1:1224:28791:34444/1	60	+
chr16	28953919	28953920	A01177:42:HHKNYDSX3:2:1445:22878:3380/1	60	-
chr16	28953921	28953922	A01177:42:HHKNYDSX3:1:2651:30427:36526/1	60	-
chr16	28953922	28953923	A01177:42:HHKNYDSX3:1:1203:26955:24001/1	60	-
chr16	28991338	28991339	A01177:42:HHKNYDSX3:1:1134:2591:31125/1	60	+
chr16	29118799	29118800	A01177:42:HHKNYDSX3:2:1505:21739:34037/1	60	+
chr16	29425513	29425514	A01177:42:HHKNYDSX3:1:2664:19045:18912/1	60	+
chr16	29447826	29447827	A01177:42:HHKNYDSX3:2:2319:23393:12414/1	60	-
chr16	29537497	29537498	A01177:42:HHKNYDSX3:1:1614:9245:29277/1	60	-
chr16	29569784	29569785	A01177:42:HHKNYDSX3:1:1104:25898:16063/1	60	+
chr16	29569786	29569787	A01177:42:HHKNYDSX3:2:2668:32850:34460	60	+
chr16	29582175	29582176	A01177:42:HHKNYDSX3:1:2205:25798:9314/1	60	+
chr16	29722743	29722744	A01177:42:HHKNYDSX3:2:1622:27914:9345	60	+
chr16	29768413	29768414	A01177:42:HHKNYDSX3:1:2212:8829:35759	60	+
chr16	29788540	29788541	A01177:42:HHKNYDSX3:1:1532:23366:32158	60	-
chr16	30062768	30062769	A01177:42:HHKNYDSX3:2:1268:21350:3615	60	+
chr16	30069057	30069058	A01177:42:HHKNYDSX3:2:1363:9046:28651	60	+
chr16	30275236	30275237	A01177:42:HHKNYDSX3:1:2103:22354:23234/1	60	+
chr16	30284593	30284594	A01177:42:HHKNYDSX3:1:1238:24704:1877/1	60	+
chr16	30297722	30297723	A01177:42:HHKNYDSX3:2:2349:30662:15452	60	+
chr16	30322800	30322801	A01177:42:HHKNYDSX3:1:1106:3034:16454/1	60	+
chr16	30468153	30468154	A01177:42:HHKNYDSX3:1:2307:5538:16908/1	60	+
chr16	30506325	30506326	A01177:42:HHKNYDSX3:2:2474:8775:20071	60	+
chr16	30768027	30768028	A01177:42:HHKNYDSX3:1:1543:13123:22122/1	60	-
chr16	30840293	30840294	A01177:42:HHKNYDSX3:2:2640:31566:20650/1	60	+
chr16	30889345	30889346	A01177:42:HHKNYDSX3:2:1632:11044:5462	60	+
chr16	30944556	30944557	A01177:42:HHKNYDSX3:1:2464:22507:2425/1	60	+
chr16	32986496	32986497	A01177:42:HHKNYDSX3:2:1673:17879:18396	60	-
chr16	37030971	37030972	A01177:42:HHKNYDSX3:1:2548:30355:16454	60	-
chr16	38276337	38276338	A01177:42:HHKNYDSX3:1:2533:21341:23171	60	+
chr16	46823751	46823752	A01177:42:HHKNYDSX3:1:1266:29279:22608	60	-
chr16	47552662	47552663	A01177:42:HHKNYDSX3:1:1235:7708:6136/1	60	-
chr16	47579158	47579159	A01177:42:HHKNYDSX3:1:1115:24731:11475/1	60	-
chr16	48260198	48260199	A01177:42:HHKNYDSX3:1:1424:2537:15342/1	60	+
chr16	48289569	48289570	A01177:42:HHKNYDSX3:1:1553:9073:36902/1	60	-
chr16	50322599	50322600	A01177:42:HHKNYDSX3:1:1171:18728:11256/1	60	-
chr16	50785631	50785632	A01177:42:HHKNYDSX3:1:1112:31521:6073/1	60	+
chr16	53252781	53252782	A01177:42:HHKNYDSX3:1:1175:30445:6903/1	60	+
chr16	56501486	56501487	A01177:42:HHKNYDSX3:1:1277:6479:3599/1	60	-
chr16	56777163	56777164	A01177:42:HHKNYDSX3:1:2116:24198:7827	60	-
chr16	58582562	58582563	A01177:42:HHKNYDSX3:1:1112:27507:32064/1	60	+
chr16	60796425	60796426	A01177:42:HHKNYDSX3:2:2210:22453:31735	60	-
chr16	62742413	62742414	A01177:42:HHKNYDSX3:1:1403:32506:10723/1	60	-
chr16	65942903	65942904	A01177:42:HHKNYDSX3:2:1553:26910:24737/1	60	-
chr16	66496238	66496239	A01177:42:HHKNYDSX3:2:2503:8757:36292/1	60	-
chr16	67041085	67041086	A01177:42:HHKNYDSX3:1:1105:13892:28401/1	60	+
chr16	67041087	67041088	A01177:42:HHKNYDSX3:2:1635:17689:32972/1	60	+
chr16	67064518	67064519	A01177:42:HHKNYDSX3:1:1433:4128:14340/1	60	-
chr16	67065597	67065598	A01177:42:HHKNYDSX3:1:1248:25310:35556/1	60	+
chr16	67069398	67069399	A01177:42:HHKNYDSX3:1:1110:15076:16172/1	60	+
chr16	67080288	67080289	A01177:42:HHKNYDSX3:1:2404:30879:2613/1	60	-
chr16	67080292	67080293	A01177:42:HHKNYDSX3:1:2644:18891:22905	60	-
chr16	67081249	67081250	A01177:42:HHKNYDSX3:2:1641:26829:32487	60	-
chr16	67089994	67089995	A01177:42:HHKNYDSX3:2:1306:25003:1517	60	+
chr16	67243208	67243209	A01177:42:HHKNYDSX3:1:1126:6723:13510/1	60	+
chr16	67598923	67598924	A01177:42:HHKNYDSX3:1:1456:3432:15107	60	-
chr16	67857514	67857515	A01177:42:HHKNYDSX3:1:1658:25834:16235	60	+
chr16	67866941	67866942	A01177:42:HHKNYDSX3:1:1274:12943:35650/1	60	+
chr16	67957552	67957553	A01177:42:HHKNYDSX3:1:1544:26232:19335	60	+
chr16	68090973	68090974	A01177:42:HHKNYDSX3:1:1173:12915:5384/1	60	+
chr16	68091474	68091475	A01177:42:HHKNYDSX3:1:1234:27055:34225/1	60	-
chr16	68158467	68158468	A01177:42:HHKNYDSX3:1:2131:16577:12320	60	-
chr16	68161654	68161655	A01177:42:HHKNYDSX3:2:2244:4788:14544	60	+
chr16	68209523	68209524	A01177:42:HHKNYDSX3:1:1249:8232:9893	60	+
chr16	68273763	68273764	A01177:42:HHKNYDSX3:2:2664:7717:29199/1	60	-
chr16	68884885	68884886	A01177:42:HHKNYDSX3:2:2304:25030:33692/1	60	+
chr16	68891342	68891343	A01177:42:HHKNYDSX3:2:2519:31476:19711/1	60	+
chr16	69337154	69337155	A01177:42:HHKNYDSX3:1:2672:18683:22420/1	60	+
chr16	69387356	69387357	A01177:42:HHKNYDSX3:1:1367:25482:23328	60	+
chr16	69390945	69390946	A01177:42:HHKNYDSX3:2:1152:16432:6715	60	+
chr16	69648631	69648632	A01177:42:HHKNYDSX3:1:1109:17779:9111/1	60	-
chr16	70099667	70099668	A01177:42:HHKNYDSX3:2:2176:29948:16720/1	60	-
chr16	71742062	71742063	A01177:42:HHKNYDSX3:1:1104:20853:27837/1	60	+
chr16	72013013	72013014	A01177:42:HHKNYDSX3:2:1570:10999:18474	60	-
chr16	74532900	74532901	A01177:42:HHKNYDSX3:2:1508:16269:18427	60	+
chr16	74824016	74824017	A01177:42:HHKNYDSX3:1:2570:2284:36605/1	60	+
chr16	75012740	75012741	A01177:42:HHKNYDSX3:2:1560:32009:35383	60	-
chr16	77703104	77703105	A01177:42:HHKNYDSX3:1:2522:24370:14920/1	60	-
chr16	78663755	78663756	A01177:42:HHKNYDSX3:1:1575:25581:25723	60	+
chr16	80163183	80163184	A01177:42:HHKNYDSX3:1:1328:29478:29747/1	60	+
chr16	81020919	81020920	A01177:42:HHKNYDSX3:2:1123:6750:18349/1	60	+
chr16	81920485	81920486	A01177:42:HHKNYDSX3:1:1373:25735:36542/1	60	+
chr16	81920486	81920487	A01177:42:HHKNYDSX3:2:1118:12518:32878/1	60	+
chr16	81954578	81954579	A01177:42:HHKNYDSX3:2:1402:27805:18928/1	60	-
chr16	82041333	82041334	A01177:42:HHKNYDSX3:1:1241:25672:11976/1	60	+
chr16	82041334	82041335	A01177:42:HHKNYDSX3:1:1121:27941:5290	60	+
chr16	82155826	82155827	A01177:42:HHKNYDSX3:1:1109:6117:16532/1	60	+
chr16	84707643	84707644	A01177:42:HHKNYDSX3:2:1157:25907:23625/1	60	-
chr16	85683829	85683830	A01177:42:HHKNYDSX3:1:1369:32190:16282/1	60	-
chr16	85683832	85683833	A01177:42:HHKNYDSX3:1:2177:13729:12712	60	-
chr16	87066511	87066512	A01177:42:HHKNYDSX3:2:2671:10004:29121/1	60	-
chr16	87377537	87377538	A01177:42:HHKNYDSX3:1:1137:18204:10473/1	60	-
chr16	87678315	87678316	A01177:42:HHKNYDSX3:2:1174:10465:10222	60	-
chr16	87757514	87757515	A01177:42:HHKNYDSX3:1:1423:20401:29810/1	60	+
chr16	87808067	87808068	A01177:42:HHKNYDSX3:2:1222:2835:32017/1	60	-
chr16	87843740	87843741	A01177:42:HHKNYDSX3:2:1330:31430:23296	60	-
chr16	88575923	88575924	A01177:42:HHKNYDSX3:1:1128:24433:33599/1	60	+
chr16	88594162	88594163	A01177:42:HHKNYDSX3:1:1170:6741:15984	60	-
chr16	88718513	88718514	A01177:42:HHKNYDSX3:1:1119:26820:24298/1	60	+
chr16	88729142	88729143	A01177:42:HHKNYDSX3:1:1319:16812:26850	60	+
chr16	88729653	88729654	A01177:42:HHKNYDSX3:1:2153:7844:33520	60	+
chr16	88745874	88745875	A01177:42:HHKNYDSX3:1:1249:1777:18004/1	60	-
chr16	88745875	88745876	A01177:42:HHKNYDSX3:1:1117:32063:27430/1	60	-
chr16	88795155	88795156	A01177:42:HHKNYDSX3:2:2418:2003:25191/1	60	-
chr16	88795156	88795157	A01177:42:HHKNYDSX3:1:1103:10031:29512/1	60	-
chr16	88795449	88795450	A01177:42:HHKNYDSX3:1:1221:32714:5572	60	-
chr16	88795595	88795596	A01177:42:HHKNYDSX3:1:1224:9200:23970	60	+
chr16	89127781	89127782	A01177:42:HHKNYDSX3:1:2350:31439:10661	60	-
chr16	89127952	89127953	A01177:42:HHKNYDSX3:1:2314:26512:2754	60	-
chr16	89130081	89130082	A01177:42:HHKNYDSX3:1:1107:18964:24533	60	-
chr16	89226432	89226433	A01177:42:HHKNYDSX3:2:1410:9959:18302	60	+
chr16	89274389	89274390	A01177:42:HHKNYDSX3:1:2178:10818:13777	60	+
chr16	89331301	89331302	A01177:42:HHKNYDSX3:1:1223:24153:9032/1	60	+
chr16	89335078	89335079	A01177:42:HHKNYDSX3:1:1223:28836:14669	60	-
chr16	89366262	89366263	A01177:42:HHKNYDSX3:1:2261:27416:21887/1	60	-
chr16	89417478	89417479	A01177:42:HHKNYDSX3:1:2203:10031:2769	60	-
chr16	89468140	89468141	A01177:42:HHKNYDSX3:1:1124:28682:33317/1	60	+
chr16	89487006	89487007	A01177:42:HHKNYDSX3:1:1411:2889:24752	60	-
chr16	89523878	89523879	A01177:42:HHKNYDSX3:2:1547:2094:7247/1	60	-
chr16	89534055	89534056	A01177:42:HHKNYDSX3:1:1139:13648:27038/1	60	+
chr16	89659711	89659712	A01177:42:HHKNYDSX3:2:1258:14398:30123/1	60	-
chr16	89665640	89665641	A01177:42:HHKNYDSX3:2:1439:32217:27727/1	60	-
chr16	89679798	89679799	A01177:42:HHKNYDSX3:1:2157:19560:17018/1	60	-
chr16	89726666	89726667	A01177:42:HHKNYDSX3:1:1140:26368:21042/1	60	+
chr16	89754698	89754699	A01177:42:HHKNYDSX3:1:1319:26992:20243/1	60	+
chr16	89754700	89754701	A01177:42:HHKNYDSX3:1:2325:10863:4492/1	60	+
chr16	89756014	89756015	A01177:42:HHKNYDSX3:2:2653:8983:24032	60	+
chr16	89786408	89786409	A01177:42:HHKNYDSX3:1:2224:17499:30608	60	+
chr16	89802874	89802875	A01177:42:HHKNYDSX3:1:2205:15564:9408	60	+
chr16	89885434	89885435	A01177:42:HHKNYDSX3:1:2214:5999:8876/1	60	+
chr16	89956818	89956819	A01177:42:HHKNYDSX3:1:1102:8567:5713	60	-
chr16	89988249	89988250	A01177:42:HHKNYDSX3:1:2669:20247:29669/1	60	-
chr17	548901	548902	A01177:42:HHKNYDSX3:1:2210:2022:6214	60	-
chr17	1201929	1201930	A01177:42:HHKNYDSX3:1:1102:18493:13479/1	60	+
chr17	1825133	1825134	A01177:42:HHKNYDSX3:1:2345:32353:23516	60	-
chr17	1835343	1835344	A01177:42:HHKNYDSX3:1:1672:13503:34773/1	60	+
chr17	1835344	1835345	A01177:42:HHKNYDSX3:2:2171:9579:5869/1	60	+
chr17	1835346	1835347	A01177:42:HHKNYDSX3:2:1659:2410:36104/1	60	+
chr17	1839696	1839697	A01177:42:HHKNYDSX3:1:1277:27236:15562	60	-
chr17	1846705	1846706	A01177:42:HHKNYDSX3:1:2231:18837:13573	60	-
chr17	1864594	1864595	A01177:42:HHKNYDSX3:2:2443:5746:8970	60	-
chr17	2112018	2112019	A01177:42:HHKNYDSX3:2:2573:8214:15468	60	-
chr17	2133632	2133633	A01177:42:HHKNYDSX3:1:2212:20528:32440	60	-
chr17	2146553	2146554	A01177:42:HHKNYDSX3:1:1101:28754:33348/1	60	-
chr17	2163721	2163722	A01177:42:HHKNYDSX3:1:1578:19307:12070	60	-
chr17	2178378	2178379	A01177:42:HHKNYDSX3:2:2623:13069:24408/1	60	-
chr17	2202785	2202786	A01177:42:HHKNYDSX3:1:2457:16947:20666	60	+
chr17	2221168	2221169	A01177:42:HHKNYDSX3:1:1675:22932:31407/1	60	+
chr17	2225908	2225909	A01177:42:HHKNYDSX3:2:2425:31946:18208/1	60	-
chr17	2275046	2275047	A01177:42:HHKNYDSX3:1:1111:1741:9674/1	60	+
chr17	2276976	2276977	A01177:42:HHKNYDSX3:2:1562:6225:24643/1	60	-
chr17	2332882	2332883	A01177:42:HHKNYDSX3:1:1366:3775:20369	60	+
chr17	2456205	2456206	A01177:42:HHKNYDSX3:1:1201:18059:1360	60	-
chr17	2459108	2459109	A01177:42:HHKNYDSX3:1:1544:12337:28620	60	+
chr17	2596591	2596592	A01177:42:HHKNYDSX3:1:1242:10122:27508/1	60	+
chr17	2637398	2637399	A01177:42:HHKNYDSX3:1:1248:19578:34460/1	60	-
chr17	2637732	2637733	A01177:42:HHKNYDSX3:1:1231:3125:20087/1	60	+
chr17	2642241	2642242	A01177:42:HHKNYDSX3:1:1109:28691:35180/1	60	+
chr17	2668179	2668180	A01177:42:HHKNYDSX3:1:2126:26160:2738	60	-
chr17	2668182	2668183	A01177:42:HHKNYDSX3:2:2416:32823:10739	60	-
chr17	2671638	2671639	A01177:42:HHKNYDSX3:1:1176:1000:19946/1	60	+
chr17	2688447	2688448	A01177:42:HHKNYDSX3:1:1219:25364:18270/1	60	-
chr17	2698032	2698033	A01177:42:HHKNYDSX3:2:2669:24080:18928	60	+
chr17	3714956	3714957	A01177:42:HHKNYDSX3:1:2305:16034:16673	60	-
chr17	3808147	3808148	A01177:42:HHKNYDSX3:1:2175:29677:28025/1	60	+
chr17	3808411	3808412	A01177:42:HHKNYDSX3:2:1171:2817:19774/1	60	-
chr17	3815135	3815136	A01177:42:HHKNYDSX3:1:1104:13566:19789/1	60	+
chr17	3836495	3836496	A01177:42:HHKNYDSX3:2:1155:28863:9298/1	60	-
chr17	3838554	3838555	A01177:42:HHKNYDSX3:2:2437:22309:8061	60	-
chr17	3941997	3941998	A01177:42:HHKNYDSX3:2:1313:2338:23985	60	-
chr17	3941998	3941999	A01177:42:HHKNYDSX3:1:1237:32443:23641	60	-
chr17	4029689	4029690	A01177:42:HHKNYDSX3:1:1448:15582:7247/1	60	+
chr17	4030316	4030317	A01177:42:HHKNYDSX3:1:1156:29441:7357/1	60	+
chr17	4033902	4033903	A01177:42:HHKNYDSX3:1:1117:31295:11193/1	60	+
chr17	4039339	4039340	A01177:42:HHKNYDSX3:1:2668:9028:16783	60	+
chr17	4044404	4044405	A01177:42:HHKNYDSX3:1:2238:27543:19445	60	+
chr17	4045435	4045436	A01177:42:HHKNYDSX3:1:1170:17490:6731/1	60	+
chr17	4073945	4073946	A01177:42:HHKNYDSX3:1:1235:1642:35211/1	60	-
chr17	4088020	4088021	A01177:42:HHKNYDSX3:1:1262:5168:4805	60	-
chr17	4098598	4098599	A01177:42:HHKNYDSX3:1:1110:29821:35665/1	60	+
chr17	4106828	4106829	A01177:42:HHKNYDSX3:1:1241:28601:24283/1	60	-
chr17	4113793	4113794	A01177:42:HHKNYDSX3:1:2635:14868:11303/1	60	-
chr17	4113794	4113795	A01177:42:HHKNYDSX3:1:1633:15320:15937/1	60	-
chr17	4224336	4224337	A01177:42:HHKNYDSX3:1:1178:24415:29684	60	-
chr17	4225145	4225146	A01177:42:HHKNYDSX3:1:1118:30789:34021/1	60	-
chr17	4226319	4226320	A01177:42:HHKNYDSX3:1:1102:17219:34194/1	60	+
chr17	4234036	4234037	A01177:42:HHKNYDSX3:1:1572:31729:18928/1	60	+
chr17	4294341	4294342	A01177:42:HHKNYDSX3:1:1309:9263:18662/1	60	-
chr17	4297256	4297257	A01177:42:HHKNYDSX3:1:1229:28944:19680	60	-
chr17	4325905	4325906	A01177:42:HHKNYDSX3:1:1210:25048:35352/1	60	+
chr17	4326200	4326201	A01177:42:HHKNYDSX3:2:1669:22236:10567	60	-
chr17	4331569	4331570	A01177:42:HHKNYDSX3:1:1128:20193:31297/1	60	+
chr17	4331928	4331929	A01177:42:HHKNYDSX3:1:1159:8133:1329/1	60	+
chr17	4332868	4332869	A01177:42:HHKNYDSX3:1:1119:8576:30185/1	60	-
chr17	4446504	4446505	A01177:42:HHKNYDSX3:1:1457:5240:13761	60	+
chr17	4481766	4481767	A01177:42:HHKNYDSX3:2:2424:31702:4319	60	+
chr17	4481769	4481770	A01177:42:HHKNYDSX3:1:1304:27914:35524	60	+
chr17	4682977	4682978	A01177:42:HHKNYDSX3:1:2103:30779:11271/1	60	-
chr17	4682978	4682979	A01177:42:HHKNYDSX3:1:1111:22896:34757/1	60	-
chr17	4946836	4946837	A01177:42:HHKNYDSX3:1:1110:29595:4178/1	60	+
chr17	4962303	4962304	A01177:42:HHKNYDSX3:1:1163:15519:5353	60	-
chr17	4964655	4964656	A01177:42:HHKNYDSX3:2:1459:25129:32706/1	60	+
chr17	5014859	5014860	A01177:42:HHKNYDSX3:2:2538:1262:6057/1	60	-
chr17	5017584	5017585	A01177:42:HHKNYDSX3:2:1147:6723:12665/1	60	+
chr17	5017585	5017586	A01177:42:HHKNYDSX3:2:1409:8766:4679	60	+
chr17	5310233	5310234	A01177:42:HHKNYDSX3:1:2149:21956:21950/1	60	+
chr17	5312753	5312754	A01177:42:HHKNYDSX3:1:1105:10438:34632/1	60	+
chr17	5395017	5395018	A01177:42:HHKNYDSX3:1:2208:6524:23531	60	+
chr17	5437159	5437160	A01177:42:HHKNYDSX3:1:1118:28248:7169/1	60	-
chr17	5492627	5492628	A01177:42:HHKNYDSX3:2:2338:5791:19758	60	-
chr17	6585039	6585040	A01177:42:HHKNYDSX3:1:1106:29740:8813/1	60	+
chr17	6607532	6607533	A01177:42:HHKNYDSX3:1:1406:26521:19648	60	-
chr17	6607828	6607829	A01177:42:HHKNYDSX3:2:2270:8874:3145	60	+
chr17	6634841	6634842	A01177:42:HHKNYDSX3:1:1415:19063:16250	60	-
chr17	6760324	6760325	A01177:42:HHKNYDSX3:1:1111:20121:30107	60	+
chr17	7147073	7147074	A01177:42:HHKNYDSX3:2:1167:17454:13056/1	60	+
chr17	7197060	7197061	A01177:42:HHKNYDSX3:1:1144:22842:28620	60	-
chr17	7228701	7228702	A01177:42:HHKNYDSX3:1:1134:8947:31266/1	60	+
chr17	7232642	7232643	A01177:42:HHKNYDSX3:1:1116:28194:34319/1	60	+
chr17	7232644	7232645	A01177:42:HHKNYDSX3:1:1531:32099:27398/1	60	+
chr17	7235858	7235859	A01177:42:HHKNYDSX3:1:1172:16486:13228/1	60	+
chr17	7254252	7254253	A01177:42:HHKNYDSX3:1:1132:10285:35994	60	-
chr17	7288810	7288811	A01177:42:HHKNYDSX3:1:1151:6858:8484/1	60	+
chr17	7319811	7319812	A01177:42:HHKNYDSX3:1:1131:15185:13354	60	+
chr17	7319815	7319816	A01177:42:HHKNYDSX3:1:1326:13494:3349	60	-
chr17	7464608	7464609	A01177:42:HHKNYDSX3:1:1664:12943:19272/1	60	+
chr17	7486990	7486991	A01177:42:HHKNYDSX3:1:2374:27263:27414	60	+
chr17	7508861	7508862	A01177:42:HHKNYDSX3:2:2469:2989:8672	60	-
chr17	7584720	7584721	A01177:42:HHKNYDSX3:1:1108:16269:6277/1	60	+
chr17	7594344	7594345	A01177:42:HHKNYDSX3:1:1155:1072:20353/1	60	-
chr17	7598768	7598769	A01177:42:HHKNYDSX3:2:1512:22480:19664/1	60	-
chr17	7598770	7598771	A01177:42:HHKNYDSX3:1:1237:8296:25097	60	-
chr17	7607512	7607513	A01177:42:HHKNYDSX3:1:1132:11406:5901/1	60	+
chr17	7673251	7673252	A01177:42:HHKNYDSX3:1:1131:18511:27258/1	60	+
chr17	7694516	7694517	A01177:42:HHKNYDSX3:2:2672:15528:3552	60	-
chr17	7854935	7854936	A01177:42:HHKNYDSX3:1:2352:6415:2926/1	60	-
chr17	7871880	7871881	A01177:42:HHKNYDSX3:1:2552:12536:9706/1	60	+
chr17	7878804	7878805	A01177:42:HHKNYDSX3:1:1154:13367:23077/1	60	-
chr17	7880933	7880934	A01177:42:HHKNYDSX3:1:1103:18340:5415	60	-
chr17	7936698	7936699	A01177:42:HHKNYDSX3:1:1136:28926:22091/1	60	-
chr17	7941579	7941580	A01177:42:HHKNYDSX3:2:2350:18964:25755/1	60	-
chr17	8587588	8587589	A01177:42:HHKNYDSX3:1:1102:12472:26224/1	60	-
chr17	8615055	8615056	A01177:42:HHKNYDSX3:1:1412:11541:17190/1	60	-
chr17	9061949	9061950	A01177:42:HHKNYDSX3:2:1311:4282:4085/1	60	+
chr17	10084736	10084737	A01177:42:HHKNYDSX3:2:1226:26657:24205	60	+
chr17	10701975	10701976	A01177:42:HHKNYDSX3:1:1130:26747:24486/1	60	+
chr17	11034669	11034670	A01177:42:HHKNYDSX3:1:1325:17011:9565/1	60	-
chr17	11316515	11316516	A01177:42:HHKNYDSX3:1:1367:10963:10864	60	-
chr17	11691965	11691966	A01177:42:HHKNYDSX3:1:2612:17788:33552/1	60	+
chr17	13979876	13979877	A01177:42:HHKNYDSX3:2:2522:29478:14653/1	60	+
chr17	13999979	13999980	A01177:42:HHKNYDSX3:1:1575:7925:28870	60	-
chr17	14132860	14132861	A01177:42:HHKNYDSX3:1:1142:17526:21073/1	60	-
chr17	15539861	15539862	A01177:42:HHKNYDSX3:1:1214:18177:19382/1	60	+
chr17	15550635	15550636	A01177:42:HHKNYDSX3:1:1167:8250:8735	60	+
chr17	15925071	15925072	A01177:42:HHKNYDSX3:2:1315:22996:19899	60	+
chr17	16071655	16071656	A01177:42:HHKNYDSX3:2:2672:7274:35603	60	+
chr17	16112902	16112903	A01177:42:HHKNYDSX3:1:1105:12346:14951/1	60	-
chr17	16171023	16171024	A01177:42:HHKNYDSX3:1:1119:15347:7686/1	60	+
chr17	16279469	16279470	A01177:42:HHKNYDSX3:1:1133:9001:25160/1	60	-
chr17	16442336	16442337	A01177:42:HHKNYDSX3:1:2664:7003:21198	60	-
chr17	16442337	16442338	A01177:42:HHKNYDSX3:1:2153:32570:1344/1	60	-
chr17	17224571	17224572	A01177:42:HHKNYDSX3:1:2645:23909:28620	60	+
chr17	17262546	17262547	A01177:42:HHKNYDSX3:1:1606:1597:24361	60	+
chr17	17278969	17278970	A01177:42:HHKNYDSX3:1:1337:32777:21715	60	-
chr17	17958798	17958799	A01177:42:HHKNYDSX3:2:1357:9055:12571	60	+
chr17	17970257	17970258	A01177:42:HHKNYDSX3:2:1376:15537:13275	60	+
chr17	18046134	18046135	A01177:42:HHKNYDSX3:1:1446:10484:29262/1	60	+
chr17	18473209	18473210	A01177:42:HHKNYDSX3:1:2212:3260:2347	60	-
chr17	18793768	18793769	A01177:42:HHKNYDSX3:1:1214:25572:18912/1	60	-
chr17	19929765	19929766	A01177:42:HHKNYDSX3:1:2217:21721:26553	60	-
chr17	19929766	19929767	A01177:42:HHKNYDSX3:2:1529:25084:15624/1	60	-
chr17	20104605	20104606	A01177:42:HHKNYDSX3:2:2234:5602:10379	60	-
chr17	20768775	20768776	A01177:42:HHKNYDSX3:2:1403:25599:2738/1	60	+
chr17	21976473	21976474	A01177:42:HHKNYDSX3:1:2245:16233:31015	60	-
chr17	28069480	28069481	A01177:42:HHKNYDSX3:1:1278:16251:21465/1	60	+
chr17	28188517	28188518	A01177:42:HHKNYDSX3:1:1572:2663:29935	60	-
chr17	28541940	28541941	A01177:42:HHKNYDSX3:2:1276:18692:2362/1	60	+
chr17	28653254	28653255	A01177:42:HHKNYDSX3:2:1278:14073:16407	60	+
chr17	28653255	28653256	A01177:42:HHKNYDSX3:2:2326:3161:34115	60	+
chr17	28680613	28680614	A01177:42:HHKNYDSX3:1:1111:1886:29496/1	60	+
chr17	28909477	28909478	A01177:42:HHKNYDSX3:2:1418:7120:20619	60	+
chr17	28909478	28909479	A01177:42:HHKNYDSX3:1:1204:32506:9001	60	+
chr17	28929481	28929482	A01177:42:HHKNYDSX3:2:2107:12581:18490/1	60	+
[truncated: 3,008 more rows]
