# Supplementary material for: HIV-1 capsid stability enables inositol phosphate-independent infection of target cells and promotes integration into genes
Source: PLoS Pathog. 2023 Jun 2;19(6):e1011423. doi: 10.1371/journal.ppat.1011423 (PMC10266667; doi:10.1371/journal.ppat.1011423)
Supplement: S2 Data — (TAR.GZ) [file ppat.1011423.s013.tar.gz › CEM_WT_B/CA_R167A/Unique_hg38_integration_sites/7845-GS-20.bed]

chr1	766858	766859	A01177:42:HHKNYDSX3:1:1101:13494:18317/1	60	+
chr1	782118	782119	A01177:42:HHKNYDSX3:1:1128:3857:17347/1	60	+
chr1	806457	806458	A01177:42:HHKNYDSX3:2:1329:5222:34053	60	-
chr1	812552	812553	A01177:42:HHKNYDSX3:1:1677:16215:12352	60	-
chr1	830431	830432	A01177:42:HHKNYDSX3:2:1523:3911:7075/1	60	-
chr1	836422	836423	A01177:42:HHKNYDSX3:1:2450:17336:28510	60	-
chr1	840347	840348	A01177:42:HHKNYDSX3:1:1131:7554:36276/1	60	+
chr1	840491	840492	A01177:42:HHKNYDSX3:1:2244:15845:36605	60	-
chr1	852819	852820	A01177:42:HHKNYDSX3:1:2531:24948:34084	60	+
chr1	963055	963056	A01177:42:HHKNYDSX3:1:2105:3920:2675	60	+
chr1	963057	963058	A01177:42:HHKNYDSX3:1:2632:10022:18349	60	+
chr1	1262330	1262331	A01177:42:HHKNYDSX3:1:2364:17915:22435	60	-
chr1	1263937	1263938	A01177:42:HHKNYDSX3:2:2150:29432:31673	60	+
chr1	1268128	1268129	A01177:42:HHKNYDSX3:1:2368:16387:4914	60	-
chr1	1270190	1270191	A01177:42:HHKNYDSX3:1:2109:25889:19272	60	+
chr1	1270216	1270217	A01177:42:HHKNYDSX3:1:1202:32940:3709/1	60	-
chr1	1277614	1277615	A01177:42:HHKNYDSX3:1:1328:26341:18615/1	60	+
chr1	1310543	1310544	A01177:42:HHKNYDSX3:1:1102:22146:1673/1	60	-
chr1	1310679	1310680	A01177:42:HHKNYDSX3:1:2177:17372:11913/1	60	-
chr1	1313552	1313553	A01177:42:HHKNYDSX3:1:2221:22254:33990	60	+
chr1	1316788	1316789	A01177:42:HHKNYDSX3:1:2557:22101:29872	60	+
chr1	1318667	1318668	A01177:42:HHKNYDSX3:1:1114:14507:10708/1	60	+
chr1	1340010	1340011	A01177:42:HHKNYDSX3:1:2101:26232:7780	60	+
chr1	1391873	1391874	A01177:42:HHKNYDSX3:2:1614:31855:23156	60	-
chr1	1391973	1391974	A01177:42:HHKNYDSX3:1:2305:18186:36746/1	60	-
chr1	1392677	1392678	A01177:42:HHKNYDSX3:2:1547:2293:19993/1	60	-
chr1	1394109	1394110	A01177:42:HHKNYDSX3:1:2210:13810:18490/1	60	-
chr1	1404274	1404275	A01177:42:HHKNYDSX3:1:1434:15049:24111/1	60	-
chr1	1569430	1569431	A01177:42:HHKNYDSX3:1:1274:29559:14325/1	60	-
chr1	1569782	1569783	A01177:42:HHKNYDSX3:1:1127:10890:12367/1	60	+
chr1	1570095	1570096	A01177:42:HHKNYDSX3:1:1256:20003:9361/1	60	-
chr1	1612509	1612510	A01177:42:HHKNYDSX3:1:1130:30409:17112/1	60	-
chr1	1644031	1644032	A01177:42:HHKNYDSX3:1:1162:13187:15499/1	60	+
chr1	1645989	1645990	A01177:42:HHKNYDSX3:1:1251:8549:25880	60	-
chr1	1645990	1645991	A01177:42:HHKNYDSX3:2:1128:15763:19805	60	-
chr1	1653686	1653687	A01177:42:HHKNYDSX3:1:1649:22263:11490	60	+
chr1	1656179	1656180	A01177:42:HHKNYDSX3:1:2512:12165:11600/1	60	+
chr1	1657069	1657070	A01177:42:HHKNYDSX3:2:2316:16604:32878	60	+
chr1	1668431	1668432	A01177:42:HHKNYDSX3:2:1266:23520:29230/1	60	+
chr1	1675363	1675364	A01177:42:HHKNYDSX3:2:1539:26151:16877/1	60	-
chr1	1684455	1684456	A01177:42:HHKNYDSX3:2:1662:25952:8923/1	60	-
chr1	1684896	1684897	A01177:42:HHKNYDSX3:2:2331:32533:8484	60	-
chr1	1713135	1713136	A01177:42:HHKNYDSX3:1:1468:18728:21496	60	-
chr1	1714095	1714096	A01177:42:HHKNYDSX3:1:1639:16504:10410/1	60	+
chr1	1770451	1770452	A01177:42:HHKNYDSX3:1:1260:11858:8187/1	60	-
chr1	1771960	1771961	A01177:42:HHKNYDSX3:1:1573:5882:26522/1	60	-
chr1	1788489	1788490	A01177:42:HHKNYDSX3:1:1523:22923:1172/1	60	+
chr1	1801713	1801714	A01177:42:HHKNYDSX3:1:1135:6027:12806/1	60	-
chr1	1814683	1814684	A01177:42:HHKNYDSX3:2:1230:13358:21465	60	+
chr1	1816609	1816610	A01177:42:HHKNYDSX3:1:1403:28718:24486/1	60	-
chr1	1821703	1821704	A01177:42:HHKNYDSX3:1:1108:2745:22529/1	60	+
chr1	1823395	1823396	A01177:42:HHKNYDSX3:1:1119:31132:1360/1	60	-
chr1	1825508	1825509	A01177:42:HHKNYDSX3:1:1226:8124:10363/1	60	+
chr1	1835840	1835841	A01177:42:HHKNYDSX3:1:1272:13304:5995	60	+
chr1	1836844	1836845	A01177:42:HHKNYDSX3:2:1101:11704:34632/1	60	-
chr1	1844711	1844712	A01177:42:HHKNYDSX3:1:1172:25229:7482/1	60	-
chr1	1846192	1846193	A01177:42:HHKNYDSX3:1:1208:32000:10191/1	60	+
chr1	2415209	2415210	A01177:42:HHKNYDSX3:2:2256:23502:35086/1	60	+
chr1	4123957	4123958	A01177:42:HHKNYDSX3:1:2419:24975:10958	60	-
chr1	6234078	6234079	A01177:42:HHKNYDSX3:2:2433:21350:33082/1	60	-
chr1	6270103	6270104	A01177:42:HHKNYDSX3:1:1443:25111:1423/1	60	+
chr1	6824348	6824349	A01177:42:HHKNYDSX3:1:2526:27552:31986	60	+
chr1	6830528	6830529	A01177:42:HHKNYDSX3:1:2577:26883:36432/1	60	+
chr1	6872346	6872347	A01177:42:HHKNYDSX3:1:1333:27308:36667/1	60	+
chr1	8146985	8146986	A01177:42:HHKNYDSX3:1:1548:3568:21104	60	+
chr1	8416262	8416263	A01177:42:HHKNYDSX3:1:1245:17987:28072/1	60	-
chr1	8490505	8490506	A01177:42:HHKNYDSX3:1:1165:31304:17159/1	60	+
chr1	8497065	8497066	A01177:42:HHKNYDSX3:2:1615:9805:24205	60	+
chr1	8497894	8497895	A01177:42:HHKNYDSX3:1:1275:25780:3615/1	60	-
chr1	8534031	8534032	A01177:42:HHKNYDSX3:2:2544:29333:19132	60	-
chr1	8544530	8544531	A01177:42:HHKNYDSX3:1:2156:13928:14465	60	+
chr1	8547848	8547849	A01177:42:HHKNYDSX3:1:1155:19515:18411	60	-
chr1	8572333	8572334	A01177:42:HHKNYDSX3:1:1312:18783:33489/1	60	-
chr1	8652286	8652287	A01177:42:HHKNYDSX3:2:1609:15167:34272	60	+
chr1	8677750	8677751	A01177:42:HHKNYDSX3:1:2417:13892:6449/1	60	+
chr1	8688400	8688401	A01177:42:HHKNYDSX3:1:2322:22101:12712	60	-
chr1	8752397	8752398	A01177:42:HHKNYDSX3:1:1136:10113:28933/1	60	+
chr1	8752591	8752592	A01177:42:HHKNYDSX3:1:1227:26955:17143/1	60	+
chr1	8791837	8791838	A01177:42:HHKNYDSX3:1:1453:31801:22780/1	60	+
chr1	8796887	8796888	A01177:42:HHKNYDSX3:1:1143:20763:16845/1	60	-
chr1	8856152	8856153	A01177:42:HHKNYDSX3:1:2552:11514:27727/1	60	-
chr1	8859914	8859915	A01177:42:HHKNYDSX3:1:1228:27480:17237	60	+
chr1	9671634	9671635	A01177:42:HHKNYDSX3:2:1214:17418:27179/1	60	-
chr1	9677636	9677637	A01177:42:HHKNYDSX3:1:2537:10827:24189/1	60	-
chr1	9754835	9754836	A01177:42:HHKNYDSX3:1:2130:28519:17785	60	-
chr1	9779519	9779520	A01177:42:HHKNYDSX3:1:1249:15067:27993/1	60	-
chr1	9784475	9784476	A01177:42:HHKNYDSX3:2:2212:18213:21825	60	-
chr1	9977416	9977417	A01177:42:HHKNYDSX3:1:1237:12500:9580/1	60	+
chr1	10053613	10053614	A01177:42:HHKNYDSX3:2:2405:1054:21637	60	-
chr1	10058244	10058245	A01177:42:HHKNYDSX3:1:1250:23502:34961/1	60	+
chr1	10169986	10169987	A01177:42:HHKNYDSX3:1:1464:10592:32080/1	60	+
chr1	10275211	10275212	A01177:42:HHKNYDSX3:2:1668:8793:20729	60	-
chr1	10291975	10291976	A01177:42:HHKNYDSX3:1:1133:6831:10880/1	60	-
chr1	10299897	10299898	A01177:42:HHKNYDSX3:1:1172:29740:18270/1	60	+
chr1	10417431	10417432	A01177:42:HHKNYDSX3:1:2140:14977:10802	60	+
chr1	10419216	10419217	A01177:42:HHKNYDSX3:1:1632:21468:13745/1	60	+
chr1	10516593	10516594	A01177:42:HHKNYDSX3:2:1239:24731:27101/1	60	-
chr1	10574078	10574079	A01177:42:HHKNYDSX3:1:2370:22155:6073/1	60	+
chr1	11166250	11166251	A01177:42:HHKNYDSX3:1:1110:5981:17394/1	60	-
chr1	11208092	11208093	A01177:42:HHKNYDSX3:1:1253:7256:4883/1	60	+
chr1	11223725	11223726	A01177:42:HHKNYDSX3:1:2241:28763:10003	60	+
chr1	11223814	11223815	A01177:42:HHKNYDSX3:1:1417:23674:11083/1	60	-
chr1	11224358	11224359	A01177:42:HHKNYDSX3:1:1149:3667:13260/1	60	+
chr1	11226179	11226180	A01177:42:HHKNYDSX3:1:1208:22164:7091/1	60	-
chr1	11891892	11891893	A01177:42:HHKNYDSX3:1:1574:6316:10614	60	+
chr1	11989598	11989599	A01177:42:HHKNYDSX3:1:1254:24252:10019/1	60	-
chr1	12295902	12295903	A01177:42:HHKNYDSX3:1:1449:26865:14763/1	60	+
chr1	12298029	12298030	A01177:42:HHKNYDSX3:1:1435:27407:18928	60	+
chr1	12318939	12318940	A01177:42:HHKNYDSX3:1:1136:21043:11036/1	60	+
chr1	12340280	12340281	A01177:42:HHKNYDSX3:1:1413:17499:32988/1	60	+
chr1	12340281	12340282	A01177:42:HHKNYDSX3:1:2229:29234:1673/1	60	+
chr1	12350482	12350483	A01177:42:HHKNYDSX3:1:2622:19289:34115	60	-
chr1	12367050	12367051	A01177:42:HHKNYDSX3:1:1149:16794:19241/1	60	-
chr1	12488283	12488284	A01177:42:HHKNYDSX3:1:1153:30680:9940/1	60	+
chr1	12683905	12683906	A01177:42:HHKNYDSX3:1:1119:24560:4257/1	60	-
chr1	13702978	13702979	A01177:42:HHKNYDSX3:1:1269:14651:34444/1	60	-
chr1	13755928	13755929	A01177:42:HHKNYDSX3:1:1102:9733:12399/1	60	-
chr1	14719640	14719641	A01177:42:HHKNYDSX3:2:1518:30282:32017	60	-
chr1	14792777	14792778	A01177:42:HHKNYDSX3:1:2535:14724:20165	60	-
chr1	15653876	15653877	A01177:42:HHKNYDSX3:1:1176:17173:5650/1	60	+
chr1	15878572	15878573	A01177:42:HHKNYDSX3:1:1106:5358:4789/1	60	-
chr1	15893647	15893648	A01177:42:HHKNYDSX3:2:2333:14271:1251/1	60	-
chr1	15894739	15894740	A01177:42:HHKNYDSX3:2:2111:4689:29590	60	+
chr1	15911268	15911269	A01177:42:HHKNYDSX3:1:1149:13946:9737/1	60	+
chr1	15918919	15918920	A01177:42:HHKNYDSX3:1:2653:23529:13651	60	-
chr1	15923859	15923860	A01177:42:HHKNYDSX3:2:1215:28845:20322/1	60	+
chr1	16021171	16021172	A01177:42:HHKNYDSX3:1:2234:5918:2597/1	60	+
chr1	16021174	16021175	A01177:42:HHKNYDSX3:1:1249:27172:10567/1	60	+
chr1	16256521	16256522	A01177:42:HHKNYDSX3:2:1238:16884:21214	60	-
chr1	16473900	16473901	A01177:42:HHKNYDSX3:1:2223:11568:14450	60	-
chr1	17042856	17042857	A01177:42:HHKNYDSX3:1:1117:19931:11397/1	60	-
chr1	17044979	17044980	A01177:42:HHKNYDSX3:1:1117:24044:19805/1	60	+
chr1	19128228	19128229	A01177:42:HHKNYDSX3:1:1614:4689:15436/1	60	-
chr1	19133130	19133131	A01177:42:HHKNYDSX3:1:2375:18177:10488/1	60	+
chr1	19134807	19134808	A01177:42:HHKNYDSX3:1:1339:25997:13573/1	60	+
chr1	19135070	19135071	A01177:42:HHKNYDSX3:1:1238:30662:20995/1	60	-
chr1	19200037	19200038	A01177:42:HHKNYDSX3:1:1116:4679:14606/1	60	+
chr1	19224085	19224086	A01177:42:HHKNYDSX3:2:2377:30002:5384/1	60	-
chr1	19224087	19224088	A01177:42:HHKNYDSX3:2:1241:24288:31782/1	60	-
chr1	19322591	19322592	A01177:42:HHKNYDSX3:1:2440:15076:7310/1	60	-
chr1	19859771	19859772	A01177:42:HHKNYDSX3:1:2674:29288:18270/1	60	+
chr1	20131799	20131800	A01177:42:HHKNYDSX3:2:1256:15528:3082/1	60	-
chr1	20763939	20763940	A01177:42:HHKNYDSX3:1:1115:24532:16423/1	60	+
chr1	20777135	20777136	A01177:42:HHKNYDSX3:1:1112:19090:30389/1	60	-
chr1	20887504	20887505	A01177:42:HHKNYDSX3:1:2152:3034:11663	60	-
chr1	20911309	20911310	A01177:42:HHKNYDSX3:1:1164:13313:28275/1	60	+
chr1	20911315	20911316	A01177:42:HHKNYDSX3:2:2532:6659:31688/1	60	+
chr1	20947930	20947931	A01177:42:HHKNYDSX3:1:1168:15212:25332/1	60	+
chr1	21000084	21000085	A01177:42:HHKNYDSX3:2:2226:27914:19272	60	-
chr1	21059727	21059728	A01177:42:HHKNYDSX3:1:2216:2935:22545	60	+
chr1	21072346	21072347	A01177:42:HHKNYDSX3:1:2665:3486:11694	60	-
chr1	21072347	21072348	A01177:42:HHKNYDSX3:2:1469:15429:28964	60	-
chr1	21113450	21113451	A01177:42:HHKNYDSX3:1:1163:27850:5290/1	60	-
chr1	21131624	21131625	A01177:42:HHKNYDSX3:1:2562:25265:35665/1	60	+
chr1	21135422	21135423	A01177:42:HHKNYDSX3:1:1503:13856:14935/1	60	+
chr1	21705783	21705784	A01177:42:HHKNYDSX3:1:1308:8811:19633/1	60	-
chr1	21716368	21716369	A01177:42:HHKNYDSX3:1:1115:18313:33927/1	60	+
chr1	21739058	21739059	A01177:42:HHKNYDSX3:1:2544:22435:14512/1	60	-
chr1	21739060	21739061	A01177:42:HHKNYDSX3:2:2274:21052:33599	60	-
chr1	21740823	21740824	A01177:42:HHKNYDSX3:1:1162:6433:14669/1	60	+
chr1	22066395	22066396	A01177:42:HHKNYDSX3:1:1239:22770:16814/1	60	+
chr1	22074160	22074161	A01177:42:HHKNYDSX3:1:1133:23818:2096/1	60	-
chr1	22501251	22501252	A01177:42:HHKNYDSX3:1:1137:9001:13260	60	-
chr1	22501252	22501253	A01177:42:HHKNYDSX3:1:1522:3884:24565/1	60	-
chr1	22885718	22885719	A01177:42:HHKNYDSX3:1:1322:1163:9549/1	60	-
chr1	23022439	23022440	A01177:42:HHKNYDSX3:1:2519:30129:17942	60	+
chr1	23055832	23055833	A01177:42:HHKNYDSX3:1:1509:2392:1689/1	60	-
chr1	23056085	23056086	A01177:42:HHKNYDSX3:1:1150:21323:34068/1	60	+
chr1	23057565	23057566	A01177:42:HHKNYDSX3:1:2131:7889:11584/1	60	+
chr1	23062666	23062667	A01177:42:HHKNYDSX3:1:1132:12174:31688/1	60	-
chr1	23063466	23063467	A01177:42:HHKNYDSX3:1:1643:26702:35117/1	60	+
chr1	23166355	23166356	A01177:42:HHKNYDSX3:1:2162:26377:7059	60	-
chr1	23288168	23288169	A01177:42:HHKNYDSX3:2:2525:13006:33974	60	-
chr1	23296011	23296012	A01177:42:HHKNYDSX3:1:1333:27163:9643/1	60	+
chr1	23307982	23307983	A01177:42:HHKNYDSX3:1:1102:15130:12508/1	60	+
chr1	23313126	23313127	A01177:42:HHKNYDSX3:1:1129:3649:8688/1	60	+
chr1	23313690	23313691	A01177:42:HHKNYDSX3:1:1253:6723:12727/1	60	-
chr1	23622923	23622924	A01177:42:HHKNYDSX3:2:1101:20374:34741	60	+
chr1	23652071	23652072	A01177:42:HHKNYDSX3:2:2468:30843:20462	60	-
chr1	23753645	23753646	A01177:42:HHKNYDSX3:1:1142:19506:28510/1	60	+
chr1	23969515	23969516	A01177:42:HHKNYDSX3:1:1258:4643:22153/1	60	+
chr1	24435072	24435073	A01177:42:HHKNYDSX3:1:1119:10890:22106/1	60	+
chr1	24458572	24458573	A01177:42:HHKNYDSX3:1:2244:20374:34648	60	-
chr1	24654307	24654308	A01177:42:HHKNYDSX3:1:1162:27570:18396/1	60	-
chr1	25062603	25062604	A01177:42:HHKNYDSX3:1:1358:6958:36119/1	60	-
chr1	25444566	25444567	A01177:42:HHKNYDSX3:1:1252:15230:19006/1	60	+
chr1	25470582	25470583	A01177:42:HHKNYDSX3:1:1146:14100:21120/1	60	-
chr1	25479653	25479654	A01177:42:HHKNYDSX3:1:2543:23647:22529/1	60	+
chr1	26123505	26123506	A01177:42:HHKNYDSX3:1:2119:13548:22733/1	60	+
chr1	26241684	26241685	A01177:42:HHKNYDSX3:1:1327:23547:30906	60	-
chr1	26248556	26248557	A01177:42:HHKNYDSX3:1:1404:9462:16689/1	60	-
chr1	26266048	26266049	A01177:42:HHKNYDSX3:1:1516:10438:18317	60	+
chr1	26446040	26446041	A01177:42:HHKNYDSX3:1:1464:10655:4539	60	-
chr1	26462796	26462797	A01177:42:HHKNYDSX3:1:1301:29423:12430/1	60	-
chr1	26473998	26473999	A01177:42:HHKNYDSX3:2:2378:17833:21104/1	60	-
chr1	26476083	26476084	A01177:42:HHKNYDSX3:1:1167:5674:2237/1	60	+
chr1	26507919	26507920	A01177:42:HHKNYDSX3:2:1527:6831:21120	60	-
chr1	26701673	26701674	A01177:42:HHKNYDSX3:1:1241:20952:28823/1	60	+
chr1	26701674	26701675	A01177:42:HHKNYDSX3:1:1439:32108:22811/1	60	+
chr1	26704531	26704532	A01177:42:HHKNYDSX3:1:1435:6388:2942/1	60	-
chr1	26717478	26717479	A01177:42:HHKNYDSX3:1:1111:21034:18474/1	60	-
chr1	26749202	26749203	A01177:42:HHKNYDSX3:1:1105:2989:21825/1	60	+
chr1	26753364	26753365	A01177:42:HHKNYDSX3:1:1419:29939:25535/1	60	-
chr1	27242458	27242459	A01177:42:HHKNYDSX3:1:2542:27471:2879	60	+
chr1	27272066	27272067	A01177:42:HHKNYDSX3:1:1542:18394:19789	60	+
chr1	27347182	27347183	A01177:42:HHKNYDSX3:1:1174:3830:30170/1	60	-
chr1	27453027	27453028	A01177:42:HHKNYDSX3:1:2523:19280:19570	60	+
chr1	28010843	28010844	A01177:42:HHKNYDSX3:1:1205:24994:33755/1	60	+
chr1	28029879	28029880	A01177:42:HHKNYDSX3:2:1356:17219:4914/1	60	-
chr1	28056707	28056708	A01177:42:HHKNYDSX3:2:1413:7374:28197/1	60	+
chr1	28057399	28057400	A01177:42:HHKNYDSX3:2:1217:25437:36996/1	60	+
chr1	28057951	28057952	A01177:42:HHKNYDSX3:1:1242:27552:21840/1	60	+
chr1	28066283	28066284	A01177:42:HHKNYDSX3:1:1149:27661:24972/1	60	+
chr1	28073997	28073998	A01177:42:HHKNYDSX3:1:2609:10836:5447	60	-
chr1	28212999	28213000	A01177:42:HHKNYDSX3:1:2246:16288:26569/1	60	-
chr1	28336970	28336971	A01177:42:HHKNYDSX3:1:1526:23755:2613/1	60	-
chr1	28410441	28410442	A01177:42:HHKNYDSX3:2:2465:29017:34804	60	+
chr1	28411507	28411508	A01177:42:HHKNYDSX3:1:2617:13141:20087/1	60	+
chr1	28416314	28416315	A01177:42:HHKNYDSX3:2:2634:11803:27602	60	-
chr1	28427038	28427039	A01177:42:HHKNYDSX3:1:2577:4426:1955/1	60	+
chr1	28493684	28493685	A01177:42:HHKNYDSX3:2:2360:28691:16830	60	+
chr1	28497394	28497395	A01177:42:HHKNYDSX3:1:1353:9299:15405/1	60	-
chr1	28998156	28998157	A01177:42:HHKNYDSX3:1:1164:21097:19586/1	60	-
chr1	29005814	29005815	A01177:42:HHKNYDSX3:2:1541:12870:36683/1	60	-
chr1	29042985	29042986	A01177:42:HHKNYDSX3:1:2135:2148:6120	60	+
chr1	29071042	29071043	A01177:42:HHKNYDSX3:1:1217:16315:17879/1	60	-
chr1	29152950	29152951	A01177:42:HHKNYDSX3:1:1410:9471:7247/1	60	+
chr1	30947382	30947383	A01177:42:HHKNYDSX3:1:1103:19804:19914/1	60	-
chr1	30959703	30959704	A01177:42:HHKNYDSX3:1:2323:19786:4633/1	60	+
chr1	30972808	30972809	A01177:42:HHKNYDSX3:1:1675:22381:13103	60	+
chr1	31000550	31000551	A01177:42:HHKNYDSX3:1:2255:14651:13902/1	60	-
chr1	31003387	31003388	A01177:42:HHKNYDSX3:2:2270:9399:33990	60	-
chr1	31019544	31019545	A01177:42:HHKNYDSX3:1:1307:7654:15280/1	60	+
chr1	31039430	31039431	A01177:42:HHKNYDSX3:1:2363:11397:11992	60	-
chr1	31044509	31044510	A01177:42:HHKNYDSX3:2:1314:25916:4695/1	60	+
chr1	31320052	31320053	A01177:42:HHKNYDSX3:1:2502:2392:1470	60	-
chr1	31334526	31334527	A01177:42:HHKNYDSX3:1:1278:29206:31093/1	60	+
chr1	31909308	31909309	A01177:42:HHKNYDSX3:1:1509:2645:7138	60	+
chr1	31909723	31909724	A01177:42:HHKNYDSX3:1:1253:5674:22874/1	60	-
chr1	31915035	31915036	A01177:42:HHKNYDSX3:1:1218:8910:22498/1	60	-
chr1	31918353	31918354	A01177:42:HHKNYDSX3:1:1622:7970:2206/1	60	+
chr1	31932361	31932362	A01177:42:HHKNYDSX3:1:2119:3459:35947	60	+
chr1	32038327	32038328	A01177:42:HHKNYDSX3:1:1256:14470:36605/1	60	+
chr1	32300580	32300581	A01177:42:HHKNYDSX3:1:2103:16514:1877	60	+
chr1	32318616	32318617	A01177:42:HHKNYDSX3:1:2110:6253:21465	60	-
chr1	32520806	32520807	A01177:42:HHKNYDSX3:2:1224:28429:19539	60	-
chr1	32629392	32629393	A01177:42:HHKNYDSX3:1:1145:17409:19492/1	60	+
chr1	32654448	32654449	A01177:42:HHKNYDSX3:1:1114:3088:5431/1	60	-
chr1	32660769	32660770	A01177:42:HHKNYDSX3:1:1507:2971:26804	60	+
chr1	32826840	32826841	A01177:42:HHKNYDSX3:2:1206:32172:34162/1	60	-
chr1	34496646	34496647	A01177:42:HHKNYDSX3:1:1530:23457:11397	60	-
chr1	35304017	35304018	A01177:42:HHKNYDSX3:1:1129:6876:6355/1	60	-
chr1	35340863	35340864	A01177:42:HHKNYDSX3:2:2417:27290:20447/1	60	-
chr1	35413684	35413685	A01177:42:HHKNYDSX3:2:1539:3730:31532	60	+
chr1	35526825	35526826	A01177:42:HHKNYDSX3:2:1373:15564:6120/1	60	+
chr1	35751277	35751278	A01177:42:HHKNYDSX3:1:1119:12038:7247/1	60	+
chr1	35967933	35967934	A01177:42:HHKNYDSX3:2:2272:17635:23171/1	60	-
chr1	35975093	35975094	A01177:42:HHKNYDSX3:1:1430:15591:12305	60	+
chr1	35977598	35977599	A01177:42:HHKNYDSX3:2:1369:8440:4742	60	-
chr1	35994758	35994759	A01177:42:HHKNYDSX3:1:1603:20338:21840/1	60	+
chr1	36244932	36244933	A01177:42:HHKNYDSX3:1:1115:7581:35133/1	60	+
chr1	36275119	36275120	A01177:42:HHKNYDSX3:1:2229:2600:17237	60	+
chr1	36275121	36275122	A01177:42:HHKNYDSX3:1:1677:31711:20744	60	+
chr1	36865039	36865040	A01177:42:HHKNYDSX3:2:2427:12870:4899/1	60	+
chr1	36865040	36865041	A01177:42:HHKNYDSX3:1:1446:18810:16125/1	60	+
chr1	37470349	37470350	A01177:42:HHKNYDSX3:1:1561:6162:24064/1	60	-
chr1	37492204	37492205	A01177:42:HHKNYDSX3:1:1516:13160:3709/1	60	+
chr1	37911042	37911043	A01177:42:HHKNYDSX3:2:2261:7337:13917	60	+
chr1	38852629	38852630	A01177:42:HHKNYDSX3:1:1137:8748:28103/1	60	+
chr1	39284238	39284239	A01177:42:HHKNYDSX3:2:1524:10185:16908	60	-
chr1	39320241	39320242	A01177:42:HHKNYDSX3:1:2107:16378:28009	60	-
chr1	39346107	39346108	A01177:42:HHKNYDSX3:2:2419:20817:24612	60	+
chr1	39427415	39427416	A01177:42:HHKNYDSX3:2:1472:14561:20948	60	+
chr1	39855038	39855039	A01177:42:HHKNYDSX3:1:1245:18059:19398/1	60	-
chr1	39991552	39991553	A01177:42:HHKNYDSX3:1:2277:9236:24001	60	-
chr1	40195692	40195693	A01177:42:HHKNYDSX3:1:1563:9046:13369	60	-
chr1	40253919	40253920	A01177:42:HHKNYDSX3:1:2264:18738:18004	60	+
chr1	40398583	40398584	A01177:42:HHKNYDSX3:1:1103:14398:28995/1	60	-
chr1	40694206	40694207	A01177:42:HHKNYDSX3:1:1229:26793:19492/1	60	+
chr1	40760396	40760397	A01177:42:HHKNYDSX3:1:1221:7979:21605/1	60	-
chr1	41009729	41009730	A01177:42:HHKNYDSX3:1:1217:4526:35164/1	60	-
chr1	41172836	41172837	A01177:42:HHKNYDSX3:1:1134:16134:23578/1	60	+
chr1	41198166	41198167	A01177:42:HHKNYDSX3:1:1119:28727:5149/1	60	-
chr1	41213090	41213091	A01177:42:HHKNYDSX3:2:1404:27679:35399	60	-
chr1	41224682	41224683	A01177:42:HHKNYDSX3:1:1139:12283:17096/1	60	-
chr1	41228348	41228349	A01177:42:HHKNYDSX3:1:2219:31539:8891	60	-
chr1	42242425	42242426	A01177:42:HHKNYDSX3:1:1112:10538:18991/1	60	-
chr1	42263978	42263979	A01177:42:HHKNYDSX3:2:2640:3604:2973	60	-
chr1	42270781	42270782	A01177:42:HHKNYDSX3:2:1552:15221:19711	60	+
chr1	42704147	42704148	A01177:42:HHKNYDSX3:1:1468:19479:35477/1	60	+
chr1	43354777	43354778	A01177:42:HHKNYDSX3:1:2640:31611:1094/1	60	-
chr1	43406825	43406826	A01177:42:HHKNYDSX3:1:2227:15736:33818/1	60	-
chr1	43408374	43408375	A01177:42:HHKNYDSX3:2:1242:1904:2973/1	60	+
chr1	43417996	43417997	A01177:42:HHKNYDSX3:1:1363:27389:14105/1	60	-
chr1	43419419	43419420	A01177:42:HHKNYDSX3:1:2109:19696:3443	60	-
chr1	43441156	43441157	A01177:42:HHKNYDSX3:1:2155:23204:9799	60	-
chr1	43579954	43579955	A01177:42:HHKNYDSX3:2:1126:9751:13369	60	-
chr1	43635335	43635336	A01177:42:HHKNYDSX3:1:2554:4399:4570	60	+
chr1	43658330	43658331	A01177:42:HHKNYDSX3:1:2318:11993:21543	60	-
chr1	43667449	43667450	A01177:42:HHKNYDSX3:1:1667:11858:22654/1	60	-
chr1	43670393	43670394	A01177:42:HHKNYDSX3:2:2144:18385:34679/1	60	-
chr1	43713294	43713295	A01177:42:HHKNYDSX3:1:2307:25762:27445/1	60	-
chr1	43736240	43736241	A01177:42:HHKNYDSX3:1:1657:18331:26944/1	60	+
chr1	43740619	43740620	A01177:42:HHKNYDSX3:1:1143:21721:3223/1	60	-
chr1	43749648	43749649	A01177:42:HHKNYDSX3:2:1451:20392:7279	60	-
chr1	43752436	43752437	A01177:42:HHKNYDSX3:1:2171:15944:4742	60	+
chr1	43755234	43755235	A01177:42:HHKNYDSX3:1:1416:6903:16673/1	60	-
chr1	43756866	43756867	A01177:42:HHKNYDSX3:1:1321:3794:20525/1	60	-
chr1	43774268	43774269	A01177:42:HHKNYDSX3:2:2614:24505:31594	60	-
chr1	43832167	43832168	A01177:42:HHKNYDSX3:1:2443:12192:28432	60	-
chr1	44743773	44743774	A01177:42:HHKNYDSX3:1:1325:28438:14293/1	60	+
chr1	44749415	44749416	A01177:42:HHKNYDSX3:1:2432:11460:30264	60	-
chr1	44755662	44755663	A01177:42:HHKNYDSX3:1:2423:24695:17049	60	+
chr1	44768252	44768253	A01177:42:HHKNYDSX3:1:1675:20591:17018	60	+
chr1	44895777	44895778	A01177:42:HHKNYDSX3:1:1323:10981:36793/1	60	+
chr1	44923179	44923180	A01177:42:HHKNYDSX3:2:2278:25644:11710/1	60	+
chr1	44942117	44942118	A01177:42:HHKNYDSX3:1:1204:14326:13025/1	60	-
chr1	44977862	44977863	A01177:42:HHKNYDSX3:1:1250:20600:16845/1	60	-
chr1	45636942	45636943	A01177:42:HHKNYDSX3:1:1121:30165:28995/1	60	-
chr1	45683699	45683700	A01177:42:HHKNYDSX3:1:2178:20048:16611	60	+
chr1	45699406	45699407	A01177:42:HHKNYDSX3:1:1121:14461:1391/1	60	-
chr1	45739532	45739533	A01177:42:HHKNYDSX3:1:1242:21305:5635/1	60	+
chr1	45835868	45835869	A01177:42:HHKNYDSX3:1:2131:19144:28510/1	60	-
chr1	45842933	45842934	A01177:42:HHKNYDSX3:1:1146:15501:10175/1	60	+
chr1	46064891	46064892	A01177:42:HHKNYDSX3:1:1219:8250:12649/1	60	+
chr1	46121765	46121766	A01177:42:HHKNYDSX3:1:1267:12463:22075/1	60	+
chr1	46121767	46121768	A01177:42:HHKNYDSX3:2:1232:10474:15217	60	+
chr1	46252481	46252482	A01177:42:HHKNYDSX3:1:1527:21197:7075/1	60	-
chr1	46563862	46563863	A01177:42:HHKNYDSX3:2:1347:19226:34976	60	-
chr1	46676845	46676846	A01177:42:HHKNYDSX3:1:1557:29740:10379/1	60	+
chr1	46766047	46766048	A01177:42:HHKNYDSX3:1:2405:9824:30686/1	60	+
chr1	47381300	47381301	A01177:42:HHKNYDSX3:1:1205:20292:35884/1	60	+
chr1	47978631	47978632	A01177:42:HHKNYDSX3:1:1157:28935:31782/1	60	-
chr1	48426260	48426261	A01177:42:HHKNYDSX3:1:1274:6126:5494	60	+
chr1	50461141	50461142	A01177:42:HHKNYDSX3:1:2336:14760:20603	60	+
chr1	50537384	50537385	A01177:42:HHKNYDSX3:1:1633:5602:8406	60	-
chr1	50541544	50541545	A01177:42:HHKNYDSX3:1:2630:10050:3051	60	-
chr1	50951248	50951249	A01177:42:HHKNYDSX3:1:2339:16315:23703/1	60	-
chr1	51405329	51405330	A01177:42:HHKNYDSX3:1:1120:12038:34992/1	60	+
chr1	51442772	51442773	A01177:42:HHKNYDSX3:1:2124:3631:4867	60	-
chr1	51723147	51723148	A01177:42:HHKNYDSX3:1:1117:31313:10786/1	60	+
chr1	51739579	51739580	A01177:42:HHKNYDSX3:1:1319:13087:16924/1	60	-
chr1	51836737	51836738	A01177:42:HHKNYDSX3:1:1115:30282:34773/1	60	+
chr1	51866341	51866342	A01177:42:HHKNYDSX3:1:1203:27172:32142/1	60	+
chr1	51943209	51943210	A01177:42:HHKNYDSX3:1:1456:20880:9251/1	60	+
chr1	52238387	52238388	A01177:42:HHKNYDSX3:1:1138:25265:22514/1	60	+
chr1	52253349	52253350	A01177:42:HHKNYDSX3:1:1154:9995:30264/1	60	-
chr1	52280980	52280981	A01177:42:HHKNYDSX3:1:1149:11234:24486/1	60	+
chr1	52440798	52440799	A01177:42:HHKNYDSX3:1:2230:4933:29199/1	60	+
chr1	52446419	52446420	A01177:42:HHKNYDSX3:2:1667:2962:14951	60	-
chr1	52483910	52483911	A01177:42:HHKNYDSX3:1:2351:18078:32299/1	60	-
chr1	52488968	52488969	A01177:42:HHKNYDSX3:1:2169:7663:13792	60	+
chr1	52494478	52494479	A01177:42:HHKNYDSX3:1:2353:11559:11992/1	60	+
chr1	52496474	52496475	A01177:42:HHKNYDSX3:1:1466:15510:34961/1	60	-
chr1	52510379	52510380	A01177:42:HHKNYDSX3:1:1169:29243:14215/1	60	+
chr1	53022619	53022620	A01177:42:HHKNYDSX3:1:1514:19144:20619/1	60	+
chr1	53025461	53025462	A01177:42:HHKNYDSX3:1:1123:6551:15781/1	60	+
chr1	53251338	53251339	A01177:42:HHKNYDSX3:1:1233:31964:23030/1	60	+
chr1	53764200	53764201	A01177:42:HHKNYDSX3:1:1515:4481:8437	60	-
chr1	53921306	53921307	A01177:42:HHKNYDSX3:1:2130:19976:1955	60	-
chr1	54086679	54086680	A01177:42:HHKNYDSX3:1:1104:1624:4742/1	60	+
chr1	54573497	54573498	A01177:42:HHKNYDSX3:2:2647:4526:15687/1	60	-
chr1	54667610	54667611	A01177:42:HHKNYDSX3:2:1467:19623:1470	60	-
chr1	54726697	54726698	A01177:42:HHKNYDSX3:1:1106:27371:16110/1	60	-
chr1	55193044	55193045	A01177:42:HHKNYDSX3:1:1165:10176:22435/1	60	+
chr1	55366747	55366748	A01177:42:HHKNYDSX3:1:1340:3396:11851/1	60	+
chr1	56864060	56864061	A01177:42:HHKNYDSX3:2:1108:28103:32503	60	-
chr1	56973704	56973705	A01177:42:HHKNYDSX3:1:2107:3522:25222	60	-
chr1	57150864	57150865	A01177:42:HHKNYDSX3:1:1122:10637:24361/1	60	+
chr1	57251561	57251562	A01177:42:HHKNYDSX3:2:2649:25409:3161/1	60	-
chr1	57391158	57391159	A01177:42:HHKNYDSX3:1:1307:10447:7623/1	60	+
chr1	57695024	57695025	A01177:42:HHKNYDSX3:1:1672:16152:2628	60	+
chr1	59642390	59642391	A01177:42:HHKNYDSX3:2:1264:24822:26819/1	60	-
chr1	59648814	59648815	A01177:42:HHKNYDSX3:1:2305:28782:3803/1	60	+
chr1	60878814	60878815	A01177:42:HHKNYDSX3:2:2458:18593:18004/1	60	+
chr1	62185812	62185813	A01177:42:HHKNYDSX3:1:1161:11505:24173/1	60	-
chr1	62291405	62291406	A01177:42:HHKNYDSX3:1:1215:3522:5838/1	60	-
chr1	62373074	62373075	A01177:42:HHKNYDSX3:1:2616:28971:11083	60	-
chr1	62378206	62378207	A01177:42:HHKNYDSX3:1:2130:14217:3881	60	-
chr1	62496448	62496449	A01177:42:HHKNYDSX3:2:2275:3965:13964	60	-
chr1	62662131	62662132	A01177:42:HHKNYDSX3:2:2632:26277:7012	60	-
chr1	63405444	63405445	A01177:42:HHKNYDSX3:1:1103:12283:36886/1	60	+
chr1	63454360	63454361	A01177:42:HHKNYDSX3:1:1251:4797:32158/1	60	+
chr1	63602977	63602978	A01177:42:HHKNYDSX3:1:1108:23258:9737/1	60	+
chr1	63602979	63602980	A01177:42:HHKNYDSX3:2:2216:23547:14904	60	+
chr1	64774271	64774272	A01177:42:HHKNYDSX3:2:2536:2600:5181/1	60	-
chr1	65661829	65661830	A01177:42:HHKNYDSX3:1:2106:9950:33254/1	60	+
chr1	67015816	67015817	A01177:42:HHKNYDSX3:1:1448:24804:35775/1	60	+
chr1	67015817	67015818	A01177:42:HHKNYDSX3:2:1218:7310:34256	60	+
chr1	67564578	67564579	A01177:42:HHKNYDSX3:2:2457:23176:32988/1	60	+
chr1	67564580	67564581	A01177:42:HHKNYDSX3:1:1165:1208:16141/1	60	+
chr1	68290766	68290767	A01177:42:HHKNYDSX3:1:1507:13376:4867/1	60	+
chr1	69252252	69252253	A01177:42:HHKNYDSX3:1:2102:16468:9001	60	+
chr1	70913572	70913573	A01177:42:HHKNYDSX3:1:1207:1524:18568/1	60	+
chr1	71371454	71371455	A01177:42:HHKNYDSX3:1:2415:27923:34006	60	+
chr1	71430816	71430817	A01177:42:HHKNYDSX3:1:1610:4580:26772	60	-
chr1	72219543	72219544	A01177:42:HHKNYDSX3:1:1511:2971:18380/1	60	-
chr1	72882125	72882126	A01177:42:HHKNYDSX3:1:1145:15989:30311/1	60	-
chr1	73592316	73592317	A01177:42:HHKNYDSX3:2:1215:27588:5400/1	60	-
chr1	75227610	75227611	A01177:42:HHKNYDSX3:1:1157:5412:24831/1	60	+
chr1	75237983	75237984	A01177:42:HHKNYDSX3:2:2211:18376:15436	60	+
chr1	75283286	75283287	A01177:42:HHKNYDSX3:1:1559:12536:27555/1	60	+
chr1	75802857	75802858	A01177:42:HHKNYDSX3:1:2319:21441:34648	60	-
chr1	77080806	77080807	A01177:42:HHKNYDSX3:1:1255:26503:36620/1	60	-
chr1	83242628	83242629	A01177:42:HHKNYDSX3:1:1561:1551:11475/1	60	+
chr1	83262380	83262381	A01177:42:HHKNYDSX3:2:1642:2067:18975/1	60	+
chr1	83502996	83502997	A01177:42:HHKNYDSX3:1:2512:31222:21778/1	60	+
chr1	84034615	84034616	A01177:42:HHKNYDSX3:1:2119:10538:23782	60	+
chr1	84150837	84150838	A01177:42:HHKNYDSX3:1:1169:19370:18693/1	60	+
chr1	84173495	84173496	A01177:42:HHKNYDSX3:1:2225:5529:10254/1	60	+
chr1	84201820	84201821	A01177:42:HHKNYDSX3:1:1120:13105:13886/1	60	-
chr1	84514931	84514932	A01177:42:HHKNYDSX3:2:1215:29550:8171	60	-
chr1	84950867	84950868	A01177:42:HHKNYDSX3:1:1115:10474:11898/1	60	-
chr1	85081893	85081894	A01177:42:HHKNYDSX3:1:2320:9317:21167/1	60	+
chr1	85667991	85667992	A01177:42:HHKNYDSX3:1:1629:2763:5181/1	60	+
chr1	86504742	86504743	A01177:42:HHKNYDSX3:1:1121:17806:13009/1	60	-
chr1	86531838	86531839	A01177:42:HHKNYDSX3:1:1534:30373:5650	60	-
chr1	86719981	86719982	A01177:42:HHKNYDSX3:1:1305:31042:7686/1	60	-
chr1	86941435	86941436	A01177:42:HHKNYDSX3:1:1119:24216:31000/1	60	-
chr1	87338768	87338769	A01177:42:HHKNYDSX3:1:1359:6596:9627/1	60	+
chr1	88764654	88764655	A01177:42:HHKNYDSX3:1:2101:25437:10285/1	60	+
chr1	88781137	88781138	A01177:42:HHKNYDSX3:1:1127:19470:27508/1	60	-
chr1	89260613	89260614	A01177:42:HHKNYDSX3:1:2166:20817:33567	60	+
chr1	90060619	90060620	A01177:42:HHKNYDSX3:1:1221:15320:7607/1	60	+
chr1	90580893	90580894	A01177:42:HHKNYDSX3:1:1101:23384:14528/1	60	-
chr1	90580896	90580897	A01177:42:HHKNYDSX3:1:1106:14416:10050/1	60	-
chr1	90942673	90942674	A01177:42:HHKNYDSX3:1:1543:11017:9831/1	60	-
chr1	91565883	91565884	A01177:42:HHKNYDSX3:1:2278:19190:23641	60	-
chr1	91565889	91565890	A01177:42:HHKNYDSX3:2:2536:2618:7748	60	-
chr1	91638366	91638367	A01177:42:HHKNYDSX3:2:2351:13132:35790/1	60	+
chr1	91832783	91832784	A01177:42:HHKNYDSX3:2:1423:10484:11569/1	60	-
chr1	91967049	91967050	A01177:42:HHKNYDSX3:2:2502:18105:9204	60	-
chr1	92096194	92096195	A01177:42:HHKNYDSX3:1:2469:10239:2597	60	+
chr1	92263670	92263671	A01177:42:HHKNYDSX3:2:1213:15564:35775/1	60	+
chr1	92336071	92336072	A01177:42:HHKNYDSX3:1:1101:1316:4742/1	60	+
chr1	92337973	92337974	A01177:42:HHKNYDSX3:1:1158:26413:31955/1	60	+
chr1	92470456	92470457	A01177:42:HHKNYDSX3:1:2106:29098:26396	60	+
chr1	92680346	92680347	A01177:42:HHKNYDSX3:1:1318:17083:5744/1	60	+
chr1	92695525	92695526	A01177:42:HHKNYDSX3:1:2103:15637:17080	60	+
chr1	92703078	92703079	A01177:42:HHKNYDSX3:1:2562:32904:32706	60	+
chr1	92703079	92703080	A01177:42:HHKNYDSX3:1:1135:10628:10003/1	60	+
chr1	92743345	92743346	A01177:42:HHKNYDSX3:1:1110:29695:4758/1	60	-
chr1	92765611	92765612	A01177:42:HHKNYDSX3:2:1307:27597:2440/1	60	-
chr1	92841934	92841935	A01177:42:HHKNYDSX3:1:1267:30716:12633/1	60	+
chr1	92905202	92905203	A01177:42:HHKNYDSX3:1:1111:32145:2300/1	60	-
chr1	92905970	92905971	A01177:42:HHKNYDSX3:1:1407:10755:35869/1	60	-
chr1	92935644	92935645	A01177:42:HHKNYDSX3:2:2654:10728:14935	60	-
chr1	93137417	93137418	A01177:42:HHKNYDSX3:1:2519:29387:31751/1	60	+
chr1	93247098	93247099	A01177:42:HHKNYDSX3:1:1507:23194:33896	60	-
chr1	93538283	93538284	A01177:42:HHKNYDSX3:1:1275:24786:28134/1	60	-
chr1	93543046	93543047	A01177:42:HHKNYDSX3:2:1238:26422:5854/1	60	+
chr1	94187202	94187203	A01177:42:HHKNYDSX3:1:1343:5403:25692/1	60	-
chr1	94218029	94218030	A01177:42:HHKNYDSX3:2:1566:29053:22028	60	-
chr1	94433846	94433847	A01177:42:HHKNYDSX3:2:1453:18765:23625	60	+
chr1	94492431	94492432	A01177:42:HHKNYDSX3:1:1152:11677:33238/1	60	-
chr1	96306933	96306934	A01177:42:HHKNYDSX3:1:1173:6840:13463/1	60	+
chr1	96778979	96778980	A01177:42:HHKNYDSX3:1:1371:6831:19304/1	60	-
chr1	96808702	96808703	A01177:42:HHKNYDSX3:1:1674:26196:12759	60	-
chr1	97240972	97240973	A01177:42:HHKNYDSX3:1:2604:29686:25473	60	-
chr1	97576121	97576122	A01177:42:HHKNYDSX3:1:1159:31792:8202/1	60	+
chr1	97661684	97661685	A01177:42:HHKNYDSX3:1:2132:11116:27289	60	+
chr1	98082449	98082450	A01177:42:HHKNYDSX3:1:1122:23601:2816/1	60	+
chr1	98856735	98856736	A01177:42:HHKNYDSX3:2:1328:5204:33927	60	+
chr1	100069185	100069186	A01177:42:HHKNYDSX3:1:2628:28664:16783	60	-
chr1	100106897	100106898	A01177:42:HHKNYDSX3:1:1112:14796:19225/1	60	+
chr1	100108714	100108715	A01177:42:HHKNYDSX3:1:1109:9869:24565/1	60	-
chr1	100209321	100209322	A01177:42:HHKNYDSX3:2:2352:15284:2566	60	+
chr1	100401849	100401850	A01177:42:HHKNYDSX3:2:2252:25681:8641/1	60	+
chr1	100433492	100433493	A01177:42:HHKNYDSX3:1:1105:12563:3865/1	60	+
chr1	101074983	101074984	A01177:42:HHKNYDSX3:1:2421:3233:35368/1	60	-
chr1	102313855	102313856	A01177:42:HHKNYDSX3:2:2362:17300:10128/1	60	-
chr1	103544221	103544222	A01177:42:HHKNYDSX3:1:1202:25455:29230/1	60	+
chr1	104860332	104860333	A01177:42:HHKNYDSX3:1:2441:18638:7874	60	-
chr1	106185318	106185319	A01177:42:HHKNYDSX3:1:1617:8314:4398	60	+
chr1	106899658	106899659	A01177:42:HHKNYDSX3:1:2377:29414:1485	60	-
chr1	107899319	107899320	A01177:42:HHKNYDSX3:1:1263:12924:5055/1	60	+
chr1	108006966	108006967	A01177:42:HHKNYDSX3:1:1108:16604:2284/1	60	+
chr1	108267248	108267249	A01177:42:HHKNYDSX3:1:2143:16251:8218/1	60	+
chr1	108267250	108267251	A01177:42:HHKNYDSX3:1:2659:21404:32612	60	+
chr1	108362624	108362625	A01177:42:HHKNYDSX3:1:2512:27046:13980	60	+
chr1	108752843	108752844	A01177:42:HHKNYDSX3:1:2667:24044:29293/1	60	+
chr1	108756209	108756210	A01177:42:HHKNYDSX3:2:2416:26820:8985/1	60	+
chr1	108777893	108777894	A01177:42:HHKNYDSX3:1:1161:3179:28103/1	60	-
chr1	108780623	108780624	A01177:42:HHKNYDSX3:1:1117:3775:28009/1	60	+
chr1	109330224	109330225	A01177:42:HHKNYDSX3:2:2255:22652:1266/1	60	-
chr1	109553275	109553276	A01177:42:HHKNYDSX3:1:1610:2799:29825/1	60	+
chr1	109587185	109587186	A01177:42:HHKNYDSX3:1:1613:26440:8672/1	60	+
chr1	109782071	109782072	A01177:42:HHKNYDSX3:1:1153:4951:12226/1	60	+
chr1	109810324	109810325	A01177:42:HHKNYDSX3:1:1132:15356:13683/1	60	+
chr1	109948147	109948148	A01177:42:HHKNYDSX3:1:2202:3947:15154	60	-
chr1	109991143	109991144	A01177:42:HHKNYDSX3:2:2501:7645:30702	60	-
chr1	109992226	109992227	A01177:42:HHKNYDSX3:2:2219:29984:3787	60	-
chr1	109999563	109999564	A01177:42:HHKNYDSX3:1:1111:12192:13495/1	60	-
chr1	110004483	110004484	A01177:42:HHKNYDSX3:1:1433:12029:1595/1	60	-
chr1	110368992	110368993	A01177:42:HHKNYDSX3:2:1622:1380:35571	60	+
chr1	110876747	110876748	A01177:42:HHKNYDSX3:1:2267:4372:6496	60	+
chr1	110877299	110877300	A01177:42:HHKNYDSX3:1:1244:29821:4413/1	60	-
chr1	110925668	110925669	A01177:42:HHKNYDSX3:1:2135:22381:9596	60	+
chr1	110975106	110975107	A01177:42:HHKNYDSX3:1:2252:4869:15969	60	-
chr1	111147788	111147789	A01177:42:HHKNYDSX3:1:1327:9616:16830/1	60	+
chr1	111167309	111167310	A01177:42:HHKNYDSX3:1:1109:10502:34867/1	60	-
chr1	111173713	111173714	A01177:42:HHKNYDSX3:2:2670:17490:16595	60	-
chr1	111295298	111295299	A01177:42:HHKNYDSX3:2:2444:1678:8907/1	60	+
chr1	112548460	112548461	A01177:42:HHKNYDSX3:1:1202:21133:16454	60	+
chr1	112594532	112594533	A01177:42:HHKNYDSX3:1:1113:15835:20306/1	60	-
chr1	112601045	112601046	A01177:42:HHKNYDSX3:1:1118:4978:27586/1	60	-
chr1	112606532	112606533	A01177:42:HHKNYDSX3:1:2266:29378:34240/1	60	-
chr1	112628835	112628836	A01177:42:HHKNYDSX3:1:2373:11225:22842	60	-
chr1	112684394	112684395	A01177:42:HHKNYDSX3:1:2569:3830:26005/1	60	-
chr1	112939861	112939862	A01177:42:HHKNYDSX3:1:1336:11198:17942/1	60	-
chr1	112962016	112962017	A01177:42:HHKNYDSX3:1:1124:13431:27038/1	60	+
chr1	113083620	113083621	A01177:42:HHKNYDSX3:2:2130:4987:18740/1	60	-
chr1	113262072	113262073	A01177:42:HHKNYDSX3:1:1637:29197:30044	60	+
chr1	113324943	113324944	A01177:42:HHKNYDSX3:1:1106:13584:4382/1	60	+
chr1	113653066	113653067	A01177:42:HHKNYDSX3:1:1114:20573:9189/1	60	+
chr1	113754963	113754964	A01177:42:HHKNYDSX3:1:1159:1389:6934/1	60	+
chr1	113768379	113768380	A01177:42:HHKNYDSX3:1:1132:16369:8390/1	60	+
chr1	113828956	113828957	A01177:42:HHKNYDSX3:2:1477:27525:30561/1	60	+
chr1	113840086	113840087	A01177:42:HHKNYDSX3:1:2152:21992:7701/1	60	-
chr1	114329967	114329968	A01177:42:HHKNYDSX3:1:1224:18511:7153/1	60	+
chr1	114391855	114391856	A01177:42:HHKNYDSX3:1:2543:28357:10113	60	-
chr1	114396005	114396006	A01177:42:HHKNYDSX3:1:1117:9191:22044/1	60	+
chr1	114396364	114396365	A01177:42:HHKNYDSX3:1:2240:18964:29637/1	60	-
chr1	114400806	114400807	A01177:42:HHKNYDSX3:1:2204:27064:5619	60	-
chr1	114412927	114412928	A01177:42:HHKNYDSX3:1:1133:5737:5885/1	60	+
chr1	114429238	114429239	A01177:42:HHKNYDSX3:1:1512:15320:27618/1	60	+
chr1	114443620	114443621	A01177:42:HHKNYDSX3:1:1428:19849:7341/1	60	-
chr1	114452842	114452843	A01177:42:HHKNYDSX3:1:1502:7844:33583/1	60	-
chr1	114476931	114476932	A01177:42:HHKNYDSX3:1:1409:20066:4899/1	60	-
chr1	116325331	116325332	A01177:42:HHKNYDSX3:2:1413:6931:8108/1	60	-
chr1	116382550	116382551	A01177:42:HHKNYDSX3:1:1177:16025:10332/1	60	-
chr1	117056034	117056035	A01177:42:HHKNYDSX3:1:1118:16333:25332/1	60	+
chr1	117400821	117400822	A01177:42:HHKNYDSX3:1:1350:21649:4131/1	60	+
chr1	117406442	117406443	A01177:42:HHKNYDSX3:1:2301:20238:13025	60	-
chr1	117412158	117412159	A01177:42:HHKNYDSX3:1:1440:18114:1329/1	60	-
chr1	117414753	117414754	A01177:42:HHKNYDSX3:1:1222:10276:13651/1	60	+
chr1	117415985	117415986	A01177:42:HHKNYDSX3:1:1430:10628:15201/1	60	-
chr1	117466751	117466752	A01177:42:HHKNYDSX3:1:1364:16043:17221/1	60	-
chr1	117500487	117500488	A01177:42:HHKNYDSX3:2:1461:32624:21543	60	+
chr1	119722138	119722139	A01177:42:HHKNYDSX3:1:1235:23556:30859/1	60	+
chr1	120024744	120024745	A01177:42:HHKNYDSX3:1:1451:12644:25645	60	-
chr1	121555900	121555901	A01177:42:HHKNYDSX3:1:1224:19804:14184/1	60	+
chr1	145099553	145099554	A01177:42:HHKNYDSX3:2:1628:3658:13651	60	+
chr1	145776937	145776938	A01177:42:HHKNYDSX3:2:2159:18240:1078	60	-
chr1	145802362	145802363	A01177:42:HHKNYDSX3:2:2303:21676:2581	60	-
chr1	146212772	146212773	A01177:42:HHKNYDSX3:2:1529:16649:8249/1	60	-
chr1	146947342	146947343	A01177:42:HHKNYDSX3:2:1512:15420:29199/1	60	-
chr1	147561155	147561156	A01177:42:HHKNYDSX3:1:1161:21423:3959/1	60	+
chr1	147634504	147634505	A01177:42:HHKNYDSX3:1:1633:24243:36464/1	60	-
chr1	147990364	147990365	A01177:42:HHKNYDSX3:1:1374:24071:12054/1	60	-
chr1	148139777	148139778	A01177:42:HHKNYDSX3:1:1607:3296:28494	60	+
chr1	148529343	148529344	A01177:42:HHKNYDSX3:1:1359:2853:35524/1	60	-
chr1	148529344	148529345	A01177:42:HHKNYDSX3:1:1620:31268:26052	60	-
chr1	148529345	148529346	A01177:42:HHKNYDSX3:1:1119:3079:14841/1	60	-
chr1	148529346	148529347	A01177:42:HHKNYDSX3:1:1539:31430:32346/1	60	-
chr1	149056215	149056216	A01177:42:HHKNYDSX3:1:2236:2817:22467	60	-
chr1	149394771	149394772	A01177:42:HHKNYDSX3:1:1126:18864:28620/1	60	+
chr1	149416384	149416385	A01177:42:HHKNYDSX3:2:1230:31331:18427/1	60	+
chr1	149774812	149774813	A01177:42:HHKNYDSX3:1:1228:12020:22936/1	60	-
chr1	149846743	149846744	A01177:42:HHKNYDSX3:1:2145:32316:11365	60	+
chr1	149992106	149992107	A01177:42:HHKNYDSX3:1:1128:19208:27649/1	60	-
chr1	150080505	150080506	A01177:42:HHKNYDSX3:2:2254:3775:35462	60	+
chr1	150081713	150081714	A01177:42:HHKNYDSX3:1:1317:2555:22545/1	60	-
chr1	150081955	150081956	A01177:42:HHKNYDSX3:1:2511:19940:12853	60	-
chr1	150084934	150084935	A01177:42:HHKNYDSX3:1:1120:6135:14403/1	60	+
chr1	150086336	150086337	A01177:42:HHKNYDSX3:1:1169:8684:18818/1	60	+
chr1	150087006	150087007	A01177:42:HHKNYDSX3:1:1243:29387:26678/1	60	-
chr1	150090867	150090868	A01177:42:HHKNYDSX3:1:1129:29351:27931/1	60	-
chr1	150093403	150093404	A01177:42:HHKNYDSX3:1:1113:21540:28682/1	60	+
chr1	150094077	150094078	A01177:42:HHKNYDSX3:1:1129:13087:24095/1	60	+
chr1	150094460	150094461	A01177:42:HHKNYDSX3:1:2146:3513:29872	60	-
chr1	150106183	150106184	A01177:42:HHKNYDSX3:1:1109:11342:32816/1	60	+
chr1	150110060	150110061	A01177:42:HHKNYDSX3:1:1340:10520:18959/1	60	-
chr1	150120270	150120271	A01177:42:HHKNYDSX3:1:1111:20654:16157/1	60	-
chr1	150141461	150141462	A01177:42:HHKNYDSX3:1:1102:17743:29434/1	60	-
chr1	150405308	150405309	A01177:42:HHKNYDSX3:1:1333:4770:31673/1	60	-
chr1	150407443	150407444	A01177:42:HHKNYDSX3:1:1222:11867:30311/1	60	-
chr1	150656538	150656539	A01177:42:HHKNYDSX3:1:2376:8043:16955	60	-
chr1	150681382	150681383	A01177:42:HHKNYDSX3:1:1430:1371:16141/1	60	-
chr1	150690878	150690879	A01177:42:HHKNYDSX3:1:1629:7572:19210	60	-
chr1	150838484	150838485	A01177:42:HHKNYDSX3:1:2135:2157:14747/1	60	-
chr1	150840818	150840819	A01177:42:HHKNYDSX3:1:1158:24948:31485/1	60	-
chr1	150844625	150844626	A01177:42:HHKNYDSX3:1:1109:11876:26475/1	60	-
chr1	150856813	150856814	A01177:42:HHKNYDSX3:2:2502:10484:8124	60	+
chr1	150932084	150932085	A01177:42:HHKNYDSX3:1:2374:27733:8907	60	-
chr1	150951872	150951873	A01177:42:HHKNYDSX3:1:1202:29622:22795/1	60	+
chr1	150952784	150952785	A01177:42:HHKNYDSX3:1:2268:3260:22983/1	60	+
chr1	151124664	151124665	A01177:42:HHKNYDSX3:2:2646:14534:33520	60	-
chr1	151206290	151206291	A01177:42:HHKNYDSX3:1:1174:22354:26396/1	60	+
chr1	151217003	151217004	A01177:42:HHKNYDSX3:1:1261:15673:20181/1	60	+
chr1	151250978	151250979	A01177:42:HHKNYDSX3:1:1107:14317:20995/1	60	+
chr1	151425997	151425998	A01177:42:HHKNYDSX3:2:1128:13639:29778	60	-
chr1	151425999	151426000	A01177:42:HHKNYDSX3:1:1109:15980:11725/1	60	-
chr1	151440114	151440115	A01177:42:HHKNYDSX3:1:1123:18918:3443/1	60	+
chr1	151610781	151610782	A01177:42:HHKNYDSX3:2:2254:4345:29371	60	+
chr1	151622419	151622420	A01177:42:HHKNYDSX3:1:1648:4951:14575/1	60	-
chr1	151626367	151626368	A01177:42:HHKNYDSX3:1:1111:16224:29622/1	60	-
chr1	151641318	151641319	A01177:42:HHKNYDSX3:1:1211:23077:20322/1	60	-
chr1	151641393	151641394	A01177:42:HHKNYDSX3:1:1135:20555:18176/1	60	+
chr1	151660804	151660805	A01177:42:HHKNYDSX3:1:1146:31114:29450/1	60	+
chr1	151679509	151679510	A01177:42:HHKNYDSX3:1:1626:14145:19946/1	60	+
chr1	152367420	152367421	A01177:42:HHKNYDSX3:1:1305:28167:6746/1	60	+
chr1	153334505	153334506	A01177:42:HHKNYDSX3:1:1122:10854:9549/1	60	+
chr1	153877303	153877304	A01177:42:HHKNYDSX3:1:1223:29369:18317/1	60	-
chr1	153878090	153878091	A01177:42:HHKNYDSX3:1:2432:2862:21073	60	+
chr1	154174157	154174158	A01177:42:HHKNYDSX3:1:1255:23710:26929/1	60	-
chr1	154230727	154230728	A01177:42:HHKNYDSX3:1:2211:16631:18176	60	+
chr1	154230843	154230844	A01177:42:HHKNYDSX3:1:1564:31602:24283/1	60	-
chr1	154242275	154242276	A01177:42:HHKNYDSX3:1:1137:7365:32064/1	60	+
chr1	154250561	154250562	A01177:42:HHKNYDSX3:2:1354:5348:6245	60	+
chr1	154588895	154588896	A01177:42:HHKNYDSX3:1:2621:7328:4539/1	60	-
chr1	154594909	154594910	A01177:42:HHKNYDSX3:1:1101:26503:13072/1	60	-
chr1	154986506	154986507	A01177:42:HHKNYDSX3:1:2242:16884:22529	60	+
chr1	154991687	154991688	A01177:42:HHKNYDSX3:1:1210:11831:27868/1	60	+
chr1	155310882	155310883	A01177:42:HHKNYDSX3:1:1675:7618:17315	60	+
chr1	155357619	155357620	A01177:42:HHKNYDSX3:2:1462:6985:14591	60	+
chr1	155358109	155358110	A01177:42:HHKNYDSX3:1:2518:12364:8281/1	60	-
chr1	155376621	155376622	A01177:42:HHKNYDSX3:1:1338:28429:16250/1	60	+
chr1	155381874	155381875	A01177:42:HHKNYDSX3:1:1453:6912:28526/1	60	+
chr1	155407250	155407251	A01177:42:HHKNYDSX3:1:2645:16812:27821/1	60	-
chr1	155442992	155442993	A01177:42:HHKNYDSX3:1:1101:14452:28119/1	60	-
chr1	155443957	155443958	A01177:42:HHKNYDSX3:1:1132:16839:13808/1	60	-
chr1	155457726	155457727	A01177:42:HHKNYDSX3:1:1167:11686:12336/1	60	-
chr1	155458747	155458748	A01177:42:HHKNYDSX3:1:2357:5294:32894	60	-
chr1	155458751	155458752	A01177:42:HHKNYDSX3:1:2553:4237:6198	60	-
chr1	155476708	155476709	A01177:42:HHKNYDSX3:2:2624:20781:15843/1	60	-
chr1	155487474	155487475	A01177:42:HHKNYDSX3:1:1107:2266:27211/1	60	+
chr1	155519374	155519375	A01177:42:HHKNYDSX3:1:2451:18683:12931	60	-
chr1	155524627	155524628	A01177:42:HHKNYDSX3:1:2672:26359:37059/1	60	-
chr1	155540321	155540322	A01177:42:HHKNYDSX3:2:1422:5059:2613	60	-
chr1	155540322	155540323	A01177:42:HHKNYDSX3:1:1129:29179:17394	60	-
chr1	155671053	155671054	A01177:42:HHKNYDSX3:1:1153:4191:7592/1	60	+
chr1	155679076	155679077	A01177:42:HHKNYDSX3:2:2367:19180:28948/1	60	+
chr1	155723546	155723547	A01177:42:HHKNYDSX3:1:2233:1579:5854	60	-
chr1	155732265	155732266	A01177:42:HHKNYDSX3:1:1326:16224:7983/1	60	-
chr1	155797511	155797512	A01177:42:HHKNYDSX3:2:1360:15763:18333	60	-
chr1	155806378	155806379	A01177:42:HHKNYDSX3:1:1122:2989:12023/1	60	+
chr1	155808891	155808892	A01177:42:HHKNYDSX3:1:1149:18900:6073/1	60	-
chr1	155816971	155816972	A01177:42:HHKNYDSX3:2:1237:13801:4006	60	-
chr1	155899987	155899988	A01177:42:HHKNYDSX3:1:1162:4074:20353/1	60	-
chr1	155948750	155948751	A01177:42:HHKNYDSX3:2:1238:18267:21136	60	-
chr1	156172289	156172290	A01177:42:HHKNYDSX3:1:1167:16676:6167/1	60	+
chr1	156268748	156268749	A01177:42:HHKNYDSX3:1:1329:17680:35086/1	60	-
chr1	156290265	156290266	A01177:42:HHKNYDSX3:1:1262:25572:29027/1	60	-
chr1	156292406	156292407	A01177:42:HHKNYDSX3:2:1625:6641:34131/1	60	+
chr1	156292408	156292409	A01177:42:HHKNYDSX3:1:1107:7618:16908/1	60	+
chr1	156292410	156292411	A01177:42:HHKNYDSX3:1:1469:22309:21715/1	60	+
chr1	156312533	156312534	A01177:42:HHKNYDSX3:2:2408:24397:4225	60	-
chr1	156331417	156331418	A01177:42:HHKNYDSX3:1:1446:29170:12900	60	-
chr1	156477092	156477093	A01177:42:HHKNYDSX3:1:2354:15854:9251/1	60	-
chr1	156536565	156536566	A01177:42:HHKNYDSX3:2:2273:4318:2613/1	60	-
chr1	156545256	156545257	A01177:42:HHKNYDSX3:1:1153:19253:12633/1	60	+
chr1	156549831	156549832	A01177:42:HHKNYDSX3:1:1137:16993:18928/1	60	-
chr1	156631875	156631876	A01177:42:HHKNYDSX3:1:1622:6497:8703	60	-
chr1	156788136	156788137	A01177:42:HHKNYDSX3:1:1216:7808:19554/1	60	+
chr1	156789443	156789444	A01177:42:HHKNYDSX3:1:1117:19470:10034/1	60	+
chr1	159023286	159023287	A01177:42:HHKNYDSX3:1:1339:30490:17910/1	60	+
chr1	159037514	159037515	A01177:42:HHKNYDSX3:1:1120:29948:23703/1	60	-
chr1	160237224	160237225	A01177:42:HHKNYDSX3:2:2314:12861:1564	60	-
chr1	160308622	160308623	A01177:42:HHKNYDSX3:1:1209:12780:20337/1	60	+
chr1	160319898	160319899	A01177:42:HHKNYDSX3:1:1215:11451:16376/1	60	-
chr1	160332598	160332599	A01177:42:HHKNYDSX3:1:1564:29496:32816/1	60	+
chr1	160333597	160333598	A01177:42:HHKNYDSX3:1:1115:5620:12195/1	60	+
chr1	160435781	160435782	A01177:42:HHKNYDSX3:1:1114:6741:15327/1	60	-
chr1	160557157	160557158	A01177:42:HHKNYDSX3:1:1150:7482:7153/1	60	+
chr1	160558571	160558572	A01177:42:HHKNYDSX3:1:2511:31322:5697/1	60	+
chr1	160573710	160573711	A01177:42:HHKNYDSX3:1:2178:32253:36965/1	60	+
chr1	160575398	160575399	A01177:42:HHKNYDSX3:1:2125:31801:18897	60	+
chr1	160995562	160995563	A01177:42:HHKNYDSX3:2:2313:18566:33646/1	60	+
chr1	161143095	161143096	A01177:42:HHKNYDSX3:1:2444:25825:11553/1	60	-
chr1	161341605	161341606	A01177:42:HHKNYDSX3:1:2572:31864:31000	60	-
chr1	161781455	161781456	A01177:42:HHKNYDSX3:1:1542:32976:30358	60	-
chr1	161781456	161781457	A01177:42:HHKNYDSX3:1:2374:24560:2785/1	60	-
chr1	161805336	161805337	A01177:42:HHKNYDSX3:1:1139:28700:7357/1	60	-
chr1	161855282	161855283	A01177:42:HHKNYDSX3:1:1119:32551:36166/1	60	-
chr1	161855859	161855860	A01177:42:HHKNYDSX3:1:2430:28013:30436/1	60	+
chr1	161876349	161876350	A01177:42:HHKNYDSX3:1:1124:20943:35321/1	60	-
chr1	161949769	161949770	A01177:42:HHKNYDSX3:1:2465:17219:22013	60	-
chr1	161980311	161980312	A01177:42:HHKNYDSX3:2:2601:23619:12900	60	+
chr1	162073508	162073509	A01177:42:HHKNYDSX3:1:2242:20039:15029/1	60	+
chr1	162502807	162502808	A01177:42:HHKNYDSX3:1:1355:26042:32346/1	60	+
chr1	164570576	164570577	A01177:42:HHKNYDSX3:1:1559:20302:29543/1	60	-
chr1	165184168	165184169	A01177:42:HHKNYDSX3:1:1454:10167:5666/1	60	-
chr1	165463269	165463270	A01177:42:HHKNYDSX3:1:1315:29812:23750/1	60	+
chr1	165737097	165737098	A01177:42:HHKNYDSX3:2:2330:14922:27117/1	60	-
chr1	167138886	167138887	A01177:42:HHKNYDSX3:1:1119:14163:11678/1	60	-
chr1	167142073	167142074	A01177:42:HHKNYDSX3:1:2375:28809:36855/1	60	-
chr1	167246205	167246206	A01177:42:HHKNYDSX3:1:1128:20763:11960/1	60	-
chr1	167304910	167304911	A01177:42:HHKNYDSX3:1:1108:11026:7435/1	60	-
chr1	167388058	167388059	A01177:42:HHKNYDSX3:1:1135:4336:1705/1	60	+
chr1	167392672	167392673	A01177:42:HHKNYDSX3:1:1136:14778:35728/1	60	+
chr1	167687331	167687332	A01177:42:HHKNYDSX3:2:2138:22770:32409/1	60	-
chr1	168005458	168005459	A01177:42:HHKNYDSX3:1:1230:30228:35994/1	60	-
chr1	168046368	168046369	A01177:42:HHKNYDSX3:1:2642:15148:32737	60	+
chr1	168182728	168182729	A01177:42:HHKNYDSX3:1:1235:18864:21261/1	60	+
chr1	169234847	169234848	A01177:42:HHKNYDSX3:1:2229:22770:6010	60	+
chr1	169822780	169822781	A01177:42:HHKNYDSX3:1:1654:24939:17347/1	60	-
chr1	169951378	169951379	A01177:42:HHKNYDSX3:1:2321:22752:17816/1	60	-
chr1	169967753	169967754	A01177:42:HHKNYDSX3:1:1470:29387:9204/1	60	-
chr1	170122456	170122457	A01177:42:HHKNYDSX3:2:1433:15772:23422	60	+
chr1	171378959	171378960	A01177:42:HHKNYDSX3:1:1116:11216:24455/1	60	+
chr1	171515986	171515987	A01177:42:HHKNYDSX3:1:1253:11559:31908/1	60	-
chr1	171547518	171547519	A01177:42:HHKNYDSX3:1:1149:25012:16407/1	60	+
chr1	171583867	171583868	A01177:42:HHKNYDSX3:2:1475:24822:34648	60	+
chr1	172587082	172587083	A01177:42:HHKNYDSX3:1:2211:7735:22686/1	60	-
chr1	172587310	172587311	A01177:42:HHKNYDSX3:1:1156:11397:4038/1	60	-
chr1	173783528	173783529	A01177:42:HHKNYDSX3:2:1616:13367:13495	60	+
chr1	173958216	173958217	A01177:42:HHKNYDSX3:1:1146:16920:26757/1	60	-
chr1	173983443	173983444	A01177:42:HHKNYDSX3:1:1138:27670:35947/1	60	-
chr1	174018681	174018682	A01177:42:HHKNYDSX3:1:1451:9082:31594/1	60	-
chr1	174162565	174162566	A01177:42:HHKNYDSX3:2:1603:16477:25113/1	60	+
chr1	174218959	174218960	A01177:42:HHKNYDSX3:1:1110:26874:2284/1	60	+
chr1	174319940	174319941	A01177:42:HHKNYDSX3:1:2170:20509:23954	60	-
chr1	174517848	174517849	A01177:42:HHKNYDSX3:1:1266:1832:6793/1	60	+
chr1	175637650	175637651	A01177:42:HHKNYDSX3:1:1132:6777:17863/1	60	-
chr1	176055121	176055122	A01177:42:HHKNYDSX3:1:2201:27308:13996	60	-
chr1	176081124	176081125	A01177:42:HHKNYDSX3:1:1321:27398:34726/1	60	-
chr1	178093111	178093112	A01177:42:HHKNYDSX3:1:2113:1841:31172	60	-
chr1	178314154	178314155	A01177:42:HHKNYDSX3:1:2340:22652:36245	60	-
chr1	178333037	178333038	A01177:42:HHKNYDSX3:1:1330:4164:18380	60	+
chr1	178648557	178648558	A01177:42:HHKNYDSX3:1:1137:21061:13260/1	60	+
chr1	178648558	178648559	A01177:42:HHKNYDSX3:2:1414:16595:29857/1	60	+
chr1	178844336	178844337	A01177:42:HHKNYDSX3:2:1406:6162:35650	60	+
chr1	179112033	179112034	A01177:42:HHKNYDSX3:1:1541:22525:36432	60	-
chr1	179131917	179131918	A01177:42:HHKNYDSX3:2:1274:10330:17628	60	-
chr1	179365171	179365172	A01177:42:HHKNYDSX3:1:2155:6433:16329/1	60	-
chr1	179857462	179857463	A01177:42:HHKNYDSX3:1:1505:17183:6480/1	60	+
chr1	179897440	179897441	A01177:42:HHKNYDSX3:2:1171:9842:4225/1	60	+
chr1	179899782	179899783	A01177:42:HHKNYDSX3:2:1148:16875:27273/1	60	-
chr1	179989965	179989966	A01177:42:HHKNYDSX3:1:2528:5927:11788	60	+
chr1	180056667	180056668	A01177:42:HHKNYDSX3:1:2403:27498:12915	60	+
chr1	180401574	180401575	A01177:42:HHKNYDSX3:2:1352:7455:17096	60	-
chr1	180445784	180445785	A01177:42:HHKNYDSX3:2:2361:1949:31704	60	+
chr1	180742769	180742770	A01177:42:HHKNYDSX3:1:1557:20057:16501/1	60	-
chr1	180812851	180812852	A01177:42:HHKNYDSX3:2:2106:7808:12446	60	+
chr1	180859223	180859224	A01177:42:HHKNYDSX3:1:1204:24297:22373/1	60	-
chr1	182949487	182949488	A01177:42:HHKNYDSX3:1:2540:4815:8296	60	-
chr1	183522216	183522217	A01177:42:HHKNYDSX3:1:1104:6641:24298/1	60	-
chr1	183526104	183526105	A01177:42:HHKNYDSX3:1:1119:18575:37012/1	60	+
chr1	184068131	184068132	A01177:42:HHKNYDSX3:1:1131:9037:19523/1	60	+
chr1	184267164	184267165	A01177:42:HHKNYDSX3:1:1120:12689:28729/1	60	+
chr1	184696944	184696945	A01177:42:HHKNYDSX3:1:1514:1425:8844/1	60	+
chr1	186695583	186695584	A01177:42:HHKNYDSX3:2:2646:13847:28980	60	-
chr1	186828603	186828604	A01177:42:HHKNYDSX3:1:1526:30734:27414/1	60	+
chr1	187757531	187757532	A01177:42:HHKNYDSX3:1:1258:19605:12117/1	60	+
chr1	189381735	189381736	A01177:42:HHKNYDSX3:1:1109:14760:10426/1	60	-
chr1	190281634	190281635	A01177:42:HHKNYDSX3:1:2578:3115:16532/1	60	-
chr1	190965213	190965214	A01177:42:HHKNYDSX3:1:2313:15573:34162	60	+
chr1	191138016	191138017	A01177:42:HHKNYDSX3:2:1612:4743:2660	60	+
chr1	191886763	191886764	A01177:42:HHKNYDSX3:1:1135:30626:21903/1	60	-
chr1	192032851	192032852	A01177:42:HHKNYDSX3:1:2567:23511:8954	60	+
chr1	192164660	192164661	A01177:42:HHKNYDSX3:1:2116:26431:29888/1	60	-
chr1	193054219	193054220	A01177:42:HHKNYDSX3:1:1102:23005:26365/1	60	+
chr1	193934083	193934084	A01177:42:HHKNYDSX3:1:1369:13657:30311/1	60	+
chr1	194382466	194382467	A01177:42:HHKNYDSX3:1:1341:14823:8813/1	60	+
chr1	195120562	195120563	A01177:42:HHKNYDSX3:1:2254:28492:35775/1	60	+
chr1	195850866	195850867	A01177:42:HHKNYDSX3:1:1105:6379:26819/1	60	-
chr1	196279275	196279276	A01177:42:HHKNYDSX3:2:1265:2374:29371	60	-
chr1	196640093	196640094	A01177:42:HHKNYDSX3:2:2473:10990:11631	60	-
chr1	196666683	196666684	A01177:42:HHKNYDSX3:1:2131:16450:23030	60	+
chr1	197121013	197121014	A01177:42:HHKNYDSX3:1:1170:18692:28667/1	60	-
chr1	197158899	197158900	A01177:42:HHKNYDSX3:1:1104:7889:15624/1	60	+
chr1	197168172	197168173	A01177:42:HHKNYDSX3:1:1132:11442:7780/1	60	+
chr1	197652860	197652861	A01177:42:HHKNYDSX3:1:1550:28122:32847/1	60	-
chr1	197664111	197664112	A01177:42:HHKNYDSX3:1:1136:31069:19633/1	60	+
chr1	197679487	197679488	A01177:42:HHKNYDSX3:1:1272:17056:21073/1	60	+
chr1	198197765	198197766	A01177:42:HHKNYDSX3:2:1310:16152:34444/1	60	-
chr1	198197766	198197767	A01177:42:HHKNYDSX3:1:2610:14027:4554/1	60	-
chr1	198242320	198242321	A01177:42:HHKNYDSX3:1:2264:32244:24330/1	60	-
chr1	198276272	198276273	A01177:42:HHKNYDSX3:1:1228:3956:32612/1	60	-
chr1	198304337	198304338	A01177:42:HHKNYDSX3:1:2269:6723:12446/1	60	+
chr1	199111286	199111287	A01177:42:HHKNYDSX3:1:1103:2130:23312/1	60	+
chr1	199129037	199129038	A01177:42:HHKNYDSX3:1:1107:8034:10332/1	60	-
chr1	199205001	199205002	A01177:42:HHKNYDSX3:2:2323:9543:22623/1	60	-
chr1	199227998	199227999	A01177:42:HHKNYDSX3:1:1105:16333:29841/1	60	+
chr1	199228000	199228001	A01177:42:HHKNYDSX3:2:2145:8684:20854/1	60	+
chr1	199280015	199280016	A01177:42:HHKNYDSX3:1:2126:18575:4288	60	+
chr1	199383097	199383098	A01177:42:HHKNYDSX3:1:1104:19162:3020/1	60	+
chr1	200250397	200250398	A01177:42:HHKNYDSX3:1:1138:11586:10755/1	60	+
chr1	200728113	200728114	A01177:42:HHKNYDSX3:2:1419:31286:28213/1	60	-
chr1	201850483	201850484	A01177:42:HHKNYDSX3:1:2136:16758:18897	60	-
chr1	202083929	202083930	A01177:42:HHKNYDSX3:2:2505:9588:30373/1	60	+
chr1	202366104	202366105	A01177:42:HHKNYDSX3:2:1431:11342:19163	60	-
chr1	202428165	202428166	A01177:42:HHKNYDSX3:1:1132:10719:12414/1	60	+
chr1	202432204	202432205	A01177:42:HHKNYDSX3:2:2605:20256:6417	60	-
chr1	202518262	202518263	A01177:42:HHKNYDSX3:1:1143:30409:7592/1	60	+
chr1	202518264	202518265	A01177:42:HHKNYDSX3:2:1622:8449:27680	60	+
chr1	202738709	202738710	A01177:42:HHKNYDSX3:1:2105:12717:21198	60	+
chr1	202742878	202742879	A01177:42:HHKNYDSX3:1:1104:2980:8531	60	+
chr1	202905578	202905579	A01177:42:HHKNYDSX3:1:2151:12355:22545	60	+
chr1	203019930	203019931	A01177:42:HHKNYDSX3:2:2628:18213:1689	60	+
chr1	203141704	203141705	A01177:42:HHKNYDSX3:2:2131:14940:15530/1	60	+
chr1	203213624	203213625	A01177:42:HHKNYDSX3:2:1611:4363:11929/1	60	+
chr1	203511170	203511171	A01177:42:HHKNYDSX3:1:2327:24397:30029	60	+
chr1	203780661	203780662	A01177:42:HHKNYDSX3:2:2337:18738:25488/1	60	-
chr1	203814025	203814026	A01177:42:HHKNYDSX3:1:2460:5204:28541/1	60	+
chr1	204533162	204533163	A01177:42:HHKNYDSX3:1:1443:1009:11162/1	60	+
chr1	204794154	204794155	A01177:42:HHKNYDSX3:1:1430:15673:27759/1	60	-
chr1	205027409	205027410	A01177:42:HHKNYDSX3:1:1222:14380:32910	60	-
chr1	205611863	205611864	A01177:42:HHKNYDSX3:1:1275:17318:22060/1	60	+
chr1	205613772	205613773	A01177:42:HHKNYDSX3:2:2327:15094:30483/1	60	+
chr1	205619077	205619078	A01177:42:HHKNYDSX3:1:2349:5936:5822/1	60	+
chr1	205886679	205886680	A01177:42:HHKNYDSX3:1:1259:14805:9940/1	60	+
chr1	206058486	206058487	A01177:42:HHKNYDSX3:2:1662:16803:3098/1	60	-
chr1	206077800	206077801	A01177:42:HHKNYDSX3:1:2215:19461:7263/1	60	-
chr1	206085379	206085380	A01177:42:HHKNYDSX3:1:1155:24189:2394/1	60	-
chr1	206089826	206089827	A01177:42:HHKNYDSX3:1:1539:24903:31281/1	60	-
chr1	206091992	206091993	A01177:42:HHKNYDSX3:1:2115:8314:27383	60	-
chr1	206199317	206199318	A01177:42:HHKNYDSX3:2:2503:28899:4194/1	60	-
chr1	206595029	206595030	A01177:42:HHKNYDSX3:1:1239:4074:20447/1	60	-
chr1	206646555	206646556	A01177:42:HHKNYDSX3:1:1151:18304:23359/1	60	+
chr1	207786713	207786714	A01177:42:HHKNYDSX3:1:1270:3125:4335/1	60	-
chr1	211269240	211269241	A01177:42:HHKNYDSX3:1:1210:31855:35274/1	60	+
chr1	211274607	211274608	A01177:42:HHKNYDSX3:1:1114:4978:20854/1	60	-
chr1	211278207	211278208	A01177:42:HHKNYDSX3:2:2326:16613:18176	60	+
chr1	211336926	211336927	A01177:42:HHKNYDSX3:1:1622:29658:2096/1	60	+
chr1	211394784	211394785	A01177:42:HHKNYDSX3:1:1277:15555:30060/1	60	-
chr1	211444040	211444041	A01177:42:HHKNYDSX3:1:1339:3748:19194/1	60	-
chr1	211764929	211764930	A01177:42:HHKNYDSX3:1:1639:5547:16391	60	-
chr1	211803028	211803029	A01177:42:HHKNYDSX3:1:1259:23900:18458/1	60	-
chr1	211823087	211823088	A01177:42:HHKNYDSX3:1:1155:1542:1720/1	60	+
chr1	212369810	212369811	A01177:42:HHKNYDSX3:1:1170:32416:18427	60	-
chr1	212658842	212658843	A01177:42:HHKNYDSX3:2:1510:31702:30937	60	-
chr1	212782082	212782083	A01177:42:HHKNYDSX3:2:1170:5222:4805	60	-
chr1	212813088	212813089	A01177:42:HHKNYDSX3:1:1106:14850:3223/1	60	+
chr1	212863466	212863467	A01177:42:HHKNYDSX3:1:1675:26928:17378/1	60	+
chr1	212890940	212890941	A01177:42:HHKNYDSX3:1:1404:11315:11694/1	60	+
chr1	213096092	213096093	A01177:42:HHKNYDSX3:1:1676:14281:34021	60	-
chr1	213131080	213131081	A01177:42:HHKNYDSX3:1:2451:15194:18599	60	-
chr1	213224200	213224201	A01177:42:HHKNYDSX3:1:1123:12852:4648/1	60	-
chr1	215922887	215922888	A01177:42:HHKNYDSX3:1:2276:12744:17143	60	+
chr1	216128746	216128747	A01177:42:HHKNYDSX3:2:2412:6234:2049/1	60	-
chr1	216573535	216573536	A01177:42:HHKNYDSX3:1:1221:2645:36072/1	60	+
chr1	216689672	216689673	A01177:42:HHKNYDSX3:1:1145:27353:27602/1	60	-
chr1	216719151	216719152	A01177:42:HHKNYDSX3:1:1218:6479:28682/1	60	-
chr1	216907023	216907024	A01177:42:HHKNYDSX3:2:1625:5746:29888/1	60	+
chr1	217510565	217510566	A01177:42:HHKNYDSX3:1:1337:9001:2769/1	60	+
chr1	217539344	217539345	A01177:42:HHKNYDSX3:1:1166:13684:31078/1	60	+
chr1	217608092	217608093	A01177:42:HHKNYDSX3:1:1407:13196:9815	60	+
chr1	218310456	218310457	A01177:42:HHKNYDSX3:1:1157:24297:10347/1	60	+
chr1	219193213	219193214	A01177:42:HHKNYDSX3:1:1523:29496:30467/1	60	+
chr1	219769157	219769158	A01177:42:HHKNYDSX3:1:1212:26304:2863/1	60	+
chr1	220227233	220227234	A01177:42:HHKNYDSX3:1:1252:10438:33348/1	60	+
chr1	222572144	222572145	A01177:42:HHKNYDSX3:1:2466:27010:35775/1	60	-
chr1	222697878	222697879	A01177:42:HHKNYDSX3:1:1245:20139:9596/1	60	-
chr1	222723314	222723315	A01177:42:HHKNYDSX3:1:2403:29080:6136	60	-
chr1	223252032	223252033	A01177:42:HHKNYDSX3:1:1442:4526:6668	60	-
chr1	223779754	223779755	A01177:42:HHKNYDSX3:1:2133:7139:25160/1	60	+
chr1	224278768	224278769	A01177:42:HHKNYDSX3:1:2645:20853:27492	60	+
chr1	224288026	224288027	A01177:42:HHKNYDSX3:1:1205:20039:14685/1	60	+
chr1	224388631	224388632	A01177:42:HHKNYDSX3:1:1437:14091:15436/1	60	+
chr1	224391802	224391803	A01177:42:HHKNYDSX3:1:1215:26422:34100/1	60	-
chr1	224393336	224393337	A01177:42:HHKNYDSX3:1:1309:23728:34319/1	60	+
chr1	225399936	225399937	A01177:42:HHKNYDSX3:1:2237:17228:31923/1	60	+
chr1	225442992	225442993	A01177:42:HHKNYDSX3:2:2247:22010:18944/1	60	+
chr1	225495435	225495436	A01177:42:HHKNYDSX3:1:1115:20274:35070/1	60	-
chr1	225644936	225644937	A01177:42:HHKNYDSX3:1:1109:3152:5071/1	60	-
chr1	225790604	225790605	A01177:42:HHKNYDSX3:1:1212:25744:2613/1	60	+
chr1	226037163	226037164	A01177:42:HHKNYDSX3:1:2565:22959:4398/1	60	-
chr1	226078183	226078184	A01177:42:HHKNYDSX3:1:1327:30843:18396/1	60	-
chr1	226184412	226184413	A01177:42:HHKNYDSX3:1:2527:4698:30076	60	-
chr1	226235834	226235835	A01177:42:HHKNYDSX3:1:2316:11559:15405	60	-
chr1	226252490	226252491	A01177:42:HHKNYDSX3:1:1154:11270:9987/1	60	-
chr1	226263769	226263770	A01177:42:HHKNYDSX3:1:2628:21766:17707/1	60	+
chr1	226286564	226286565	A01177:42:HHKNYDSX3:1:1246:17255:15342	60	-
chr1	226288761	226288762	A01177:42:HHKNYDSX3:2:2352:12870:3333	60	+
chr1	226375693	226375694	A01177:42:HHKNYDSX3:1:2129:10529:36354	60	-
chr1	226728188	226728189	A01177:42:HHKNYDSX3:1:1225:24252:30342/1	60	-
chr1	226728519	226728520	A01177:42:HHKNYDSX3:1:2345:21206:21183/1	60	+
chr1	226728520	226728521	A01177:42:HHKNYDSX3:1:1172:12292:8844/1	60	+
chr1	226731190	226731191	A01177:42:HHKNYDSX3:1:1327:20311:6762/1	60	+
chr1	227699376	227699377	A01177:42:HHKNYDSX3:2:1637:27859:20713/1	60	-
chr1	228094927	228094928	A01177:42:HHKNYDSX3:2:1656:14326:3349	60	-
chr1	228230149	228230150	A01177:42:HHKNYDSX3:1:1226:29894:26584/1	60	+
chr1	228237154	228237155	A01177:42:HHKNYDSX3:1:1124:5828:23359/1	60	+
chr1	228247657	228247658	A01177:42:HHKNYDSX3:1:1156:8666:19257/1	60	-
chr1	228248359	228248360	A01177:42:HHKNYDSX3:1:1109:30499:19711/1	60	+
chr1	228253120	228253121	A01177:42:HHKNYDSX3:2:1528:11686:24298	60	+
chr1	228253337	228253338	A01177:42:HHKNYDSX3:1:1509:15374:7545/1	60	-
chr1	228254148	228254149	A01177:42:HHKNYDSX3:1:1675:7654:2096	60	-
chr1	228254481	228254482	A01177:42:HHKNYDSX3:1:1256:25970:15937/1	60	+
chr1	228254888	228254889	A01177:42:HHKNYDSX3:1:1438:23430:21559/1	60	+
chr1	228265490	228265491	A01177:42:HHKNYDSX3:1:1518:17571:1830/1	60	-
chr1	228266054	228266055	A01177:42:HHKNYDSX3:2:2121:28791:30279/1	60	-
chr1	228266449	228266450	A01177:42:HHKNYDSX3:1:1107:24523:13839/1	60	+
chr1	228319347	228319348	A01177:42:HHKNYDSX3:2:2309:31060:15984	60	+
chr1	228324546	228324547	A01177:42:HHKNYDSX3:2:1304:1009:9032	60	-
chr1	228384951	228384952	A01177:42:HHKNYDSX3:1:1130:28556:3599/1	60	+
chr1	228489402	228489403	A01177:42:HHKNYDSX3:1:1210:10384:35227/1	60	-
chr1	228490230	228490231	A01177:42:HHKNYDSX3:1:1113:4634:7733/1	60	-
chr1	228490382	228490383	A01177:42:HHKNYDSX3:1:2149:6081:15248/1	60	-
chr1	228490384	228490385	A01177:42:HHKNYDSX3:1:1437:28700:17660/1	60	-
chr1	228490649	228490650	A01177:42:HHKNYDSX3:2:2158:17933:26005/1	60	+
chr1	228491789	228491790	A01177:42:HHKNYDSX3:1:1250:27868:3098/1	60	+
chr1	228496008	228496009	A01177:42:HHKNYDSX3:1:1330:20627:29794/1	60	-
chr1	228497590	228497591	A01177:42:HHKNYDSX3:1:1101:5945:11851/1	60	+
chr1	228652365	228652366	A01177:42:HHKNYDSX3:1:2249:3558:19022/1	60	+
chr1	228654351	228654352	A01177:42:HHKNYDSX3:1:1116:8992:31093/1	60	-
chr1	228687103	228687104	A01177:42:HHKNYDSX3:2:1410:25066:20760/1	60	-
chr1	229140367	229140368	A01177:42:HHKNYDSX3:1:1161:1931:33176/1	60	-
chr1	229279040	229279041	A01177:42:HHKNYDSX3:2:2110:11858:1892	60	-
chr1	229280638	229280639	A01177:42:HHKNYDSX3:1:1250:14940:23766	60	+
chr1	229282925	229282926	A01177:42:HHKNYDSX3:1:2112:30563:18912	60	+
chr1	229287473	229287474	A01177:42:HHKNYDSX3:2:2236:22896:19132/1	60	+
chr1	229287733	229287734	A01177:42:HHKNYDSX3:2:1325:29975:20838	60	-
chr1	229305225	229305226	A01177:42:HHKNYDSX3:1:1304:17707:8140/1	60	+
chr1	229305342	229305343	A01177:42:HHKNYDSX3:2:2264:3351:4319/1	60	-
chr1	229322021	229322022	A01177:42:HHKNYDSX3:1:1277:4951:8813/1	60	+
chr1	229333465	229333466	A01177:42:HHKNYDSX3:1:2358:12789:3912	60	-
chr1	229442865	229442866	A01177:42:HHKNYDSX3:2:2574:8883:12712	60	-
chr1	229443486	229443487	A01177:42:HHKNYDSX3:1:1644:31512:14638	60	-
chr1	229451718	229451719	A01177:42:HHKNYDSX3:1:1119:7898:13416/1	60	+
chr1	229457331	229457332	A01177:42:HHKNYDSX3:1:1564:30572:10160	60	-
chr1	229457347	229457348	A01177:42:HHKNYDSX3:1:1309:25491:3239	60	-
chr1	229459488	229459489	A01177:42:HHKNYDSX3:1:1157:28628:25019/1	60	+
chr1	229464043	229464044	A01177:42:HHKNYDSX3:1:1511:15808:33536/1	60	+
chr1	229484978	229484979	A01177:42:HHKNYDSX3:1:1104:11442:2832/1	60	+
chr1	229539110	229539111	A01177:42:HHKNYDSX3:1:2571:22679:21324	60	-
chr1	229540529	229540530	A01177:42:HHKNYDSX3:1:1128:25446:6104/1	60	-
chr1	229616461	229616462	A01177:42:HHKNYDSX3:1:1119:18159:25864/1	60	-
chr1	229618701	229618702	A01177:42:HHKNYDSX3:1:1110:27832:17127/1	60	-
chr1	229633580	229633581	A01177:42:HHKNYDSX3:2:1626:3233:30483	60	-
chr1	229656222	229656223	A01177:42:HHKNYDSX3:2:2547:3866:2644	60	-
chr1	230077659	230077660	A01177:42:HHKNYDSX3:1:1272:8585:8469/1	60	+
chr1	230099374	230099375	A01177:42:HHKNYDSX3:1:2144:2537:28902	60	+
chr1	230171416	230171417	A01177:42:HHKNYDSX3:1:1561:29731:13213	60	-
chr1	230227740	230227741	A01177:42:HHKNYDSX3:1:1171:3351:15217/1	60	+
chr1	230233165	230233166	A01177:42:HHKNYDSX3:1:1123:5412:27336/1	60	-
chr1	230276640	230276641	A01177:42:HHKNYDSX3:1:1604:12328:21903/1	60	+
chr1	230746504	230746505	A01177:42:HHKNYDSX3:2:2410:20003:8359/1	60	+
chr1	230944526	230944527	A01177:42:HHKNYDSX3:1:2428:4300:3302	60	+
chr1	230962363	230962364	A01177:42:HHKNYDSX3:1:2264:11252:21418	60	-
chr1	231259468	231259469	A01177:42:HHKNYDSX3:1:1151:8214:27993/1	60	+
chr1	231396145	231396146	A01177:42:HHKNYDSX3:1:1418:24804:12226/1	60	-
chr1	231554403	231554404	A01177:42:HHKNYDSX3:1:2339:30074:7858	60	-
chr1	231563332	231563333	A01177:42:HHKNYDSX3:1:1111:30508:36573/1	60	+
chr1	231629489	231629490	A01177:42:HHKNYDSX3:2:2551:15465:16407	60	-
chr1	231810758	231810759	A01177:42:HHKNYDSX3:1:1143:26621:17534/1	60	+
chr1	232208247	232208248	A01177:42:HHKNYDSX3:2:1243:25663:1877	60	-
chr1	232562717	232562718	A01177:42:HHKNYDSX3:1:1315:4453:5948/1	60	-
chr1	232783949	232783950	A01177:42:HHKNYDSX3:1:1106:15944:17675	60	+
chr1	233095507	233095508	A01177:42:HHKNYDSX3:1:1102:22978:32487/1	60	+
chr1	233095509	233095510	A01177:42:HHKNYDSX3:2:2232:14127:15687	60	+
chr1	233135434	233135435	A01177:42:HHKNYDSX3:1:2372:29821:25363	60	-
chr1	233338230	233338231	A01177:42:HHKNYDSX3:1:1102:26106:9659/1	60	+
chr1	234447161	234447162	A01177:42:HHKNYDSX3:1:1132:13648:14325/1	60	-
chr1	234592768	234592769	A01177:42:HHKNYDSX3:1:2263:30183:35603	60	+
chr1	234719395	234719396	A01177:42:HHKNYDSX3:1:1238:8513:3396/1	60	-
chr1	234843709	234843710	A01177:42:HHKNYDSX3:1:1169:32922:7780	60	-
chr1	235123295	235123296	A01177:42:HHKNYDSX3:2:2564:19687:24752	60	+
chr1	235189258	235189259	A01177:42:HHKNYDSX3:1:1242:23005:33254/1	60	+
chr1	235218766	235218767	A01177:42:HHKNYDSX3:1:2557:3839:29528/1	60	-
chr1	235237659	235237660	A01177:42:HHKNYDSX3:2:1132:29469:3740	60	-
chr1	235300769	235300770	A01177:42:HHKNYDSX3:2:1175:1307:3004/1	60	+
chr1	235358523	235358524	A01177:42:HHKNYDSX3:2:1465:13946:15436	60	-
chr1	235940141	235940142	A01177:42:HHKNYDSX3:2:1418:3631:34491	60	-
chr1	236136834	236136835	A01177:42:HHKNYDSX3:1:1435:16812:28510	60	+
chr1	237555309	237555310	A01177:42:HHKNYDSX3:1:1518:7401:30185/1	60	-
chr1	237665337	237665338	A01177:42:HHKNYDSX3:1:1268:30807:8688/1	60	-
chr1	237676876	237676877	A01177:42:HHKNYDSX3:1:1143:3649:8688/1	60	+
chr1	237759785	237759786	A01177:42:HHKNYDSX3:1:1173:13928:35697/1	60	+
chr1	237818017	237818018	A01177:42:HHKNYDSX3:1:1161:24343:25113/1	60	-
chr1	238484788	238484789	A01177:42:HHKNYDSX3:1:2625:19090:16141	60	+
chr1	238525304	238525305	A01177:42:HHKNYDSX3:2:1556:32018:7529/1	60	+
chr1	239453073	239453074	A01177:42:HHKNYDSX3:1:2370:6777:21308	60	-
chr1	240373080	240373081	A01177:42:HHKNYDSX3:2:2464:19859:19977/1	60	-
chr1	241890151	241890152	A01177:42:HHKNYDSX3:1:1166:9977:31923/1	60	+
chr1	242253515	242253516	A01177:42:HHKNYDSX3:2:2348:27516:33677	60	-
chr1	244418122	244418123	A01177:42:HHKNYDSX3:1:1129:19108:3490/1	60	-
chr1	244601820	244601821	A01177:42:HHKNYDSX3:2:1344:9408:4225/1	60	+
chr1	244677971	244677972	A01177:42:HHKNYDSX3:1:1158:12264:36511/1	60	-
chr1	245002973	245002974	A01177:42:HHKNYDSX3:1:1211:15646:7138/1	60	-
chr1	246287248	246287249	A01177:42:HHKNYDSX3:1:1405:22715:32753	60	-
chr1	246862052	246862053	A01177:42:HHKNYDSX3:1:1217:4047:36996/1	60	+
chr1	246871319	246871320	A01177:42:HHKNYDSX3:1:2255:30599:11741	60	-
chr1	247321197	247321198	A01177:42:HHKNYDSX3:1:1340:7410:7874/1	60	+
chr1	248170417	248170418	A01177:42:HHKNYDSX3:1:1110:31620:1799/1	60	+
chr1	248915328	248915329	A01177:42:HHKNYDSX3:1:1120:28999:5055/1	60	+
chr10	62424	62425	A01177:42:HHKNYDSX3:1:1258:11586:4742	60	+
chr10	76064	76065	A01177:42:HHKNYDSX3:1:1218:32108:27821/1	60	-
chr10	194684	194685	A01177:42:HHKNYDSX3:1:2248:18647:28620/1	60	+
chr10	839912	839913	A01177:42:HHKNYDSX3:2:2566:17879:13135/1	60	+
chr10	888360	888361	A01177:42:HHKNYDSX3:2:2536:27326:4539/1	60	-
chr10	899995	899996	A01177:42:HHKNYDSX3:1:1128:23267:30984/1	60	-
chr10	1001325	1001326	A01177:42:HHKNYDSX3:1:1167:16089:10504/1	60	+
chr10	5427489	5427490	A01177:42:HHKNYDSX3:2:1375:14669:2378/1	60	-
chr10	5877569	5877570	A01177:42:HHKNYDSX3:1:1104:13503:29262/1	60	-
chr10	6519656	6519657	A01177:42:HHKNYDSX3:1:2339:3387:19069/1	60	-
chr10	6554043	6554044	A01177:42:HHKNYDSX3:2:2327:2266:37043	60	-
chr10	6556244	6556245	A01177:42:HHKNYDSX3:1:1153:25274:32362/1	60	-
chr10	7061888	7061889	A01177:42:HHKNYDSX3:1:1122:30364:11365	60	+
chr10	7266795	7266796	A01177:42:HHKNYDSX3:2:2359:19795:17644	60	-
chr10	7855495	7855496	A01177:42:HHKNYDSX3:1:1333:32877:9518/1	60	-
chr10	8237742	8237743	A01177:42:HHKNYDSX3:1:2331:17842:4460/1	60	-
chr10	8293216	8293217	A01177:42:HHKNYDSX3:1:1148:11668:20509/1	60	+
chr10	8293217	8293218	A01177:42:HHKNYDSX3:1:2107:9616:32863	60	+
chr10	8705379	8705380	A01177:42:HHKNYDSX3:1:1211:29441:23140/1	60	+
chr10	8823810	8823811	A01177:42:HHKNYDSX3:1:1370:23981:18944/1	60	+
chr10	11081148	11081149	A01177:42:HHKNYDSX3:1:2513:6732:8453	60	-
chr10	11503913	11503914	A01177:42:HHKNYDSX3:1:2146:2121:33473	60	+
chr10	12069785	12069786	A01177:42:HHKNYDSX3:2:2113:12726:10661/1	60	+
chr10	12391951	12391952	A01177:42:HHKNYDSX3:1:1110:12608:11397/1	60	+
chr10	12516304	12516305	A01177:42:HHKNYDSX3:1:1608:28366:2738/1	60	+
chr10	12715971	12715972	A01177:42:HHKNYDSX3:1:1109:19533:12524/1	60	+
chr10	13469115	13469116	A01177:42:HHKNYDSX3:1:1162:27877:6245/1	60	+
chr10	14094212	14094213	A01177:42:HHKNYDSX3:2:2637:30337:29669	60	+
chr10	14518138	14518139	A01177:42:HHKNYDSX3:1:2226:9643:29559/1	60	-
chr10	14860188	14860189	A01177:42:HHKNYDSX3:1:1277:19235:14418/1	60	-
chr10	15842374	15842375	A01177:42:HHKNYDSX3:2:2156:6931:22514	60	-
chr10	17501722	17501723	A01177:42:HHKNYDSX3:1:1341:18258:13855/1	60	+
chr10	17665656	17665657	A01177:42:HHKNYDSX3:1:1131:29568:28369/1	60	-
chr10	17702989	17702990	A01177:42:HHKNYDSX3:1:1360:8205:35712	60	-
chr10	17704835	17704836	A01177:42:HHKNYDSX3:1:1121:14091:26522/1	60	-
chr10	17767904	17767905	A01177:42:HHKNYDSX3:2:2468:31584:33583	60	+
chr10	17781555	17781556	A01177:42:HHKNYDSX3:2:2332:28456:14951	60	-
chr10	18617677	18617678	A01177:42:HHKNYDSX3:1:1159:24795:35853/1	60	-
chr10	21280801	21280802	A01177:42:HHKNYDSX3:2:1626:32172:10426	60	+
chr10	21439308	21439309	A01177:42:HHKNYDSX3:1:1174:25536:21825	60	-
chr10	21615840	21615841	A01177:42:HHKNYDSX3:1:1417:23339:10097/1	60	-
chr10	21658427	21658428	A01177:42:HHKNYDSX3:1:1105:5692:9283/1	60	-
chr10	21831630	21831631	A01177:42:HHKNYDSX3:2:2176:14660:16078/1	60	-
chr10	21912029	21912030	A01177:42:HHKNYDSX3:2:2138:4842:1485/1	60	-
chr10	21942408	21942409	A01177:42:HHKNYDSX3:1:1422:6244:20541/1	60	+
chr10	22327654	22327655	A01177:42:HHKNYDSX3:1:1129:15998:17957/1	60	+
chr10	22822386	22822387	A01177:42:HHKNYDSX3:1:2473:14850:1376	60	-
chr10	26089414	26089415	A01177:42:HHKNYDSX3:1:2567:22064:16063/1	60	-
chr10	26776787	26776788	A01177:42:HHKNYDSX3:1:1401:19741:16767/1	60	+
chr10	26828247	26828248	A01177:42:HHKNYDSX3:1:2130:26901:19742	60	+
chr10	26971465	26971466	A01177:42:HHKNYDSX3:1:2368:5475:26976	60	-
chr10	27037551	27037552	A01177:42:HHKNYDSX3:1:1452:16025:28150/1	60	-
chr10	27048782	27048783	A01177:42:HHKNYDSX3:1:1237:23511:26459/1	60	+
chr10	27178570	27178571	A01177:42:HHKNYDSX3:1:1416:28311:27289/1	60	+
chr10	28536065	28536066	A01177:42:HHKNYDSX3:1:1477:31087:36010/1	60	-
chr10	28536066	28536067	A01177:42:HHKNYDSX3:1:1103:13295:17566/1	60	-
chr10	28561278	28561279	A01177:42:HHKNYDSX3:1:2510:13756:18302	60	-
chr10	28659114	28659115	A01177:42:HHKNYDSX3:1:1165:26594:31015/1	60	+
chr10	31396947	31396948	A01177:42:HHKNYDSX3:1:1119:25328:9596/1	60	-
chr10	31401366	31401367	A01177:42:HHKNYDSX3:2:2338:6940:5619/1	60	-
chr10	31495351	31495352	A01177:42:HHKNYDSX3:1:1328:1018:28870/1	60	+
chr10	31805969	31805970	A01177:42:HHKNYDSX3:1:1362:12382:30514	60	-
chr10	32301873	32301874	A01177:42:HHKNYDSX3:1:1213:1949:15421/1	60	+
chr10	32774662	32774663	A01177:42:HHKNYDSX3:1:1559:6162:9721/1	60	-
chr10	32928984	32928985	A01177:42:HHKNYDSX3:1:1124:30626:16485/1	60	-
chr10	34345779	34345780	A01177:42:HHKNYDSX3:1:1449:31421:4899/1	60	-
chr10	35155378	35155379	A01177:42:HHKNYDSX3:1:2266:15438:9471	60	-
chr10	35198363	35198364	A01177:42:HHKNYDSX3:2:1647:24713:3677	60	-
chr10	36106207	36106208	A01177:42:HHKNYDSX3:1:1164:19560:15076/1	60	+
chr10	37209207	37209208	A01177:42:HHKNYDSX3:1:1362:31340:33974/1	60	+
chr10	37590768	37590769	A01177:42:HHKNYDSX3:2:1617:14877:4899	60	+
chr10	37786531	37786532	A01177:42:HHKNYDSX3:1:2660:32515:7889/1	60	-
chr10	41832547	41832548	A01177:42:HHKNYDSX3:1:2528:24153:33051	60	+
chr10	42553984	42553985	A01177:42:HHKNYDSX3:2:1363:23411:27571/1	60	-
chr10	43154948	43154949	A01177:42:HHKNYDSX3:1:1133:24831:28588/1	60	+
chr10	43158730	43158731	A01177:42:HHKNYDSX3:1:1151:25165:9408/1	60	+
chr10	43403512	43403513	A01177:42:HHKNYDSX3:2:2144:13006:35227	60	-
chr10	45944544	45944545	A01177:42:HHKNYDSX3:1:1239:27462:20243/1	60	+
chr10	46002889	46002890	A01177:42:HHKNYDSX3:1:2618:5538:30405	60	-
chr10	48113599	48113600	A01177:42:HHKNYDSX3:2:1260:28791:23234	60	+
chr10	48400062	48400063	A01177:42:HHKNYDSX3:2:1252:1362:29215	60	-
chr10	49913629	49913630	A01177:42:HHKNYDSX3:1:2371:18674:17456/1	60	+
chr10	50472027	50472028	A01177:42:HHKNYDSX3:1:1124:19515:8516/1	60	+
chr10	51165703	51165704	A01177:42:HHKNYDSX3:2:1641:24343:18161/1	60	-
chr10	54140966	54140967	A01177:42:HHKNYDSX3:2:1160:12292:36088/1	60	+
chr10	55534511	55534512	A01177:42:HHKNYDSX3:1:1346:28501:30780	60	-
chr10	56878329	56878330	A01177:42:HHKNYDSX3:2:1226:24451:6981/1	60	-
chr10	57166610	57166611	A01177:42:HHKNYDSX3:2:1230:5728:33990/1	60	-
chr10	57433336	57433337	A01177:42:HHKNYDSX3:1:2165:32515:1219	60	-
chr10	58051452	58051453	A01177:42:HHKNYDSX3:1:1209:14407:7341/1	60	+
chr10	58363401	58363402	A01177:42:HHKNYDSX3:1:1556:30110:11772/1	60	-
chr10	58376071	58376072	A01177:42:HHKNYDSX3:1:1325:24370:25848/1	60	+
chr10	58797246	58797247	A01177:42:HHKNYDSX3:1:1207:7229:17331/1	60	+
chr10	59835355	59835356	A01177:42:HHKNYDSX3:2:2166:6460:29152/1	60	-
chr10	60168165	60168166	A01177:42:HHKNYDSX3:1:1223:18828:9142	60	-
chr10	60237267	60237268	A01177:42:HHKNYDSX3:1:1109:11089:27461/1	60	+
chr10	60237269	60237270	A01177:42:HHKNYDSX3:2:2519:26982:10488/1	60	+
chr10	60353590	60353591	A01177:42:HHKNYDSX3:1:2348:9833:2550	60	+
chr10	61370502	61370503	A01177:42:HHKNYDSX3:1:1113:7997:11146/1	60	+
chr10	61412726	61412727	A01177:42:HHKNYDSX3:1:1114:7383:30029/1	60	+
chr10	61420219	61420220	A01177:42:HHKNYDSX3:2:2333:26142:18145	60	-
chr10	61430302	61430303	A01177:42:HHKNYDSX3:1:1105:24596:18035/1	60	+
chr10	61687503	61687504	A01177:42:HHKNYDSX3:1:1236:29613:11569/1	60	+
chr10	61770848	61770849	A01177:42:HHKNYDSX3:1:1115:10474:36260/1	60	+
chr10	61789067	61789068	A01177:42:HHKNYDSX3:1:1647:16360:6183/1	60	+
chr10	61966654	61966655	A01177:42:HHKNYDSX3:1:1220:22128:30420	60	-
chr10	62193622	62193623	A01177:42:HHKNYDSX3:2:1260:22824:22514/1	60	-
chr10	62197154	62197155	A01177:42:HHKNYDSX3:1:1150:27995:14215/1	60	-
chr10	62265796	62265797	A01177:42:HHKNYDSX3:1:1121:9769:14779/1	60	-
chr10	63226128	63226129	A01177:42:HHKNYDSX3:1:1226:13666:2049/1	60	-
chr10	63307565	63307566	A01177:42:HHKNYDSX3:1:1435:11903:5697/1	60	-
chr10	63401466	63401467	A01177:42:HHKNYDSX3:1:1228:21025:18020/1	60	+
chr10	64493626	64493627	A01177:42:HHKNYDSX3:1:1174:31033:36605/1	60	-
chr10	67804873	67804874	A01177:42:HHKNYDSX3:1:1542:8757:20666/1	60	-
chr10	67977427	67977428	A01177:42:HHKNYDSX3:1:1475:6108:23750	60	-
chr10	67995594	67995595	A01177:42:HHKNYDSX3:1:1136:20808:28385/1	60	+
chr10	68157619	68157620	A01177:42:HHKNYDSX3:2:1317:2076:19398/1	60	-
chr10	68585544	68585545	A01177:42:HHKNYDSX3:1:1261:20898:34554/1	60	+
chr10	68671540	68671541	A01177:42:HHKNYDSX3:1:1167:18050:31876/1	60	+
chr10	68682651	68682652	A01177:42:HHKNYDSX3:1:1153:19343:2581/1	60	+
chr10	68753695	68753696	A01177:42:HHKNYDSX3:1:1145:28854:24784/1	60	+
chr10	68886727	68886728	A01177:42:HHKNYDSX3:2:2508:26847:26099	60	+
chr10	68924058	68924059	A01177:42:HHKNYDSX3:2:2618:32036:6433/1	60	+
chr10	69149105	69149106	A01177:42:HHKNYDSX3:1:1159:23592:20870/1	60	+
chr10	69320933	69320934	A01177:42:HHKNYDSX3:2:2317:29441:10520	60	-
chr10	69352321	69352322	A01177:42:HHKNYDSX3:1:1429:22860:16282/1	60	+
chr10	70092247	70092248	A01177:42:HHKNYDSX3:2:2271:28348:33458/1	60	-
chr10	70181280	70181281	A01177:42:HHKNYDSX3:1:1516:28863:11428/1	60	-
chr10	70829524	70829525	A01177:42:HHKNYDSX3:2:1436:1136:18427	60	-
chr10	72129082	72129083	A01177:42:HHKNYDSX3:1:1104:19054:1579/1	60	+
chr10	72144969	72144970	A01177:42:HHKNYDSX3:2:1236:18087:26177	60	-
chr10	72208897	72208898	A01177:42:HHKNYDSX3:1:1137:13160:7905/1	60	+
chr10	72302429	72302430	A01177:42:HHKNYDSX3:1:2633:7708:24612	60	+
chr10	72499502	72499503	A01177:42:HHKNYDSX3:1:2222:13973:11694	60	-
chr10	72551761	72551762	A01177:42:HHKNYDSX3:1:1247:2248:26334/1	60	+
chr10	72628565	72628566	A01177:42:HHKNYDSX3:1:2271:2962:2738/1	60	+
chr10	72649876	72649877	A01177:42:HHKNYDSX3:2:2409:10818:32002	60	+
chr10	72661260	72661261	A01177:42:HHKNYDSX3:2:1231:29731:13526	60	-
chr10	72747258	72747259	A01177:42:HHKNYDSX3:1:1131:15971:7921/1	60	-
chr10	72762149	72762150	A01177:42:HHKNYDSX3:1:1245:13612:10598/1	60	-
chr10	72817914	72817915	A01177:42:HHKNYDSX3:1:1117:22815:33458/1	60	-
chr10	73072286	73072287	A01177:42:HHKNYDSX3:1:1210:27236:9017/1	60	-
chr10	73075378	73075379	A01177:42:HHKNYDSX3:1:1134:19569:25394/1	60	+
chr10	73084248	73084249	A01177:42:HHKNYDSX3:1:1440:18222:8249/1	60	+
chr10	73099402	73099403	A01177:42:HHKNYDSX3:1:1112:17490:33004/1	60	-
chr10	73106760	73106761	A01177:42:HHKNYDSX3:2:2351:26106:34773	60	+
chr10	73109985	73109986	A01177:42:HHKNYDSX3:1:1677:22905:8813	60	+
chr10	73175320	73175321	A01177:42:HHKNYDSX3:1:2137:15591:11960/1	60	-
chr10	73434745	73434746	A01177:42:HHKNYDSX3:1:2437:25446:5134/1	60	+
chr10	73475106	73475107	A01177:42:HHKNYDSX3:2:2377:15383:22999/1	60	+
chr10	73572575	73572576	A01177:42:HHKNYDSX3:1:2119:29179:22310/1	60	+
chr10	74010116	74010117	A01177:42:HHKNYDSX3:1:1603:9579:27195/1	60	+
chr10	74313659	74313660	A01177:42:HHKNYDSX3:1:1160:6533:23046/1	60	+
chr10	74412697	74412698	A01177:42:HHKNYDSX3:1:1527:11107:8296/1	60	-
chr10	74492503	74492504	A01177:42:HHKNYDSX3:1:1412:32081:10739/1	60	-
chr10	74522857	74522858	A01177:42:HHKNYDSX3:1:1646:17427:12352/1	60	-
chr10	74534847	74534848	A01177:42:HHKNYDSX3:1:1360:20763:15687	60	-
chr10	74547859	74547860	A01177:42:HHKNYDSX3:2:2216:2781:17957	60	+
chr10	74651127	74651128	A01177:42:HHKNYDSX3:1:2212:28601:27508	60	-
chr10	74898521	74898522	A01177:42:HHKNYDSX3:1:1109:14769:35399/1	60	+
chr10	74958126	74958127	A01177:42:HHKNYDSX3:1:2478:25256:11193	60	-
chr10	74960195	74960196	A01177:42:HHKNYDSX3:1:1129:18900:35603/1	60	-
chr10	75277676	75277677	A01177:42:HHKNYDSX3:2:1613:21377:2284	60	+
chr10	78796802	78796803	A01177:42:HHKNYDSX3:2:2548:30798:8860	60	+
chr10	79263122	79263123	A01177:42:HHKNYDSX3:1:1104:6524:26819/1	60	+
chr10	84394208	84394209	A01177:42:HHKNYDSX3:1:1255:19714:32847/1	60	-
chr10	85154007	85154008	A01177:42:HHKNYDSX3:1:2571:19488:34804	60	-
chr10	86811181	86811182	A01177:42:HHKNYDSX3:1:1109:31774:16752	60	+
chr10	87073491	87073492	A01177:42:HHKNYDSX3:1:2118:16866:30953	60	-
chr10	87119699	87119700	A01177:42:HHKNYDSX3:2:2336:26142:29825	60	+
chr10	87327266	87327267	A01177:42:HHKNYDSX3:1:1349:2736:24111/1	60	+
chr10	87614855	87614856	A01177:42:HHKNYDSX3:1:1111:29487:29951/1	60	+
chr10	87806257	87806258	A01177:42:HHKNYDSX3:1:1208:31051:2221	60	-
chr10	87946570	87946571	A01177:42:HHKNYDSX3:1:2455:28501:22232/1	60	+
chr10	88294243	88294244	A01177:42:HHKNYDSX3:1:1266:1606:28823/1	60	+
chr10	88313085	88313086	A01177:42:HHKNYDSX3:1:1527:16631:22122/1	60	+
chr10	88333084	88333085	A01177:42:HHKNYDSX3:1:1116:14769:20619/1	60	+
chr10	88341959	88341960	A01177:42:HHKNYDSX3:1:1101:13729:34601/1	60	+
chr10	88377245	88377246	A01177:42:HHKNYDSX3:1:1108:25672:35712/1	60	+
chr10	88377246	88377247	A01177:42:HHKNYDSX3:1:1612:23448:26349	60	+
chr10	88551547	88551548	A01177:42:HHKNYDSX3:1:1102:24144:34037/1	60	-
chr10	89003859	89003860	A01177:42:HHKNYDSX3:1:1164:22164:9659/1	60	-
chr10	89751812	89751813	A01177:42:HHKNYDSX3:1:1201:11568:18082/1	60	-
chr10	91942726	91942727	A01177:42:HHKNYDSX3:2:1430:28682:21762	60	-
chr10	91959281	91959282	A01177:42:HHKNYDSX3:1:1145:17273:12305/1	60	-
chr10	91976728	91976729	A01177:42:HHKNYDSX3:1:1509:32524:28447	60	+
chr10	91990926	91990927	A01177:42:HHKNYDSX3:1:2371:30427:18082/1	60	-
chr10	92024450	92024451	A01177:42:HHKNYDSX3:1:1374:10999:29778	60	+
chr10	92185647	92185648	A01177:42:HHKNYDSX3:1:1164:5692:33489/1	60	-
chr10	92206194	92206195	A01177:42:HHKNYDSX3:2:1110:30490:32033	60	-
chr10	92492806	92492807	A01177:42:HHKNYDSX3:1:1345:20518:7686/1	60	-
chr10	92495099	92495100	A01177:42:HHKNYDSX3:1:1677:10384:4319/1	60	+
chr10	92495104	92495105	A01177:42:HHKNYDSX3:1:1554:11695:9251/1	60	+
chr10	92610324	92610325	A01177:42:HHKNYDSX3:1:1137:8052:6950/1	60	-
chr10	92638725	92638726	A01177:42:HHKNYDSX3:1:1163:8576:29528/1	60	+
chr10	92998114	92998115	A01177:42:HHKNYDSX3:1:1164:6795:5181/1	60	+
chr10	93014399	93014400	A01177:42:HHKNYDSX3:1:1116:13512:2221/1	60	-
chr10	93502411	93502412	A01177:42:HHKNYDSX3:1:1116:24731:6684/1	60	-
chr10	93598671	93598672	A01177:42:HHKNYDSX3:1:1115:10610:23625/1	60	+
chr10	94588477	94588478	A01177:42:HHKNYDSX3:1:1405:1108:12367	60	+
chr10	95242523	95242524	A01177:42:HHKNYDSX3:2:2339:24316:30013/1	60	-
chr10	96123628	96123629	A01177:42:HHKNYDSX3:1:1106:17047:2550/1	60	-
chr10	96273928	96273929	A01177:42:HHKNYDSX3:2:2326:5629:20885	60	+
chr10	96526558	96526559	A01177:42:HHKNYDSX3:1:1124:22525:25003/1	60	-
chr10	96901175	96901176	A01177:42:HHKNYDSX3:1:2255:5177:11490	60	-
chr10	96947670	96947671	A01177:42:HHKNYDSX3:1:1159:4327:22733/1	60	+
chr10	97156553	97156554	A01177:42:HHKNYDSX3:1:1107:3775:3176/1	60	+
chr10	97188590	97188591	A01177:42:HHKNYDSX3:2:1251:15799:18114	60	-
chr10	97245366	97245367	A01177:42:HHKNYDSX3:2:1320:5113:9784	60	-
chr10	97273216	97273217	A01177:42:HHKNYDSX3:2:1374:7627:28823/1	60	+
chr10	97489971	97489972	A01177:42:HHKNYDSX3:1:1112:29993:29731/1	60	+
chr10	98192578	98192579	A01177:42:HHKNYDSX3:1:1468:27887:16845/1	60	+
chr10	98203608	98203609	A01177:42:HHKNYDSX3:1:1158:5430:9017/1	60	+
chr10	98203609	98203610	A01177:42:HHKNYDSX3:2:1512:9914:36699	60	+
chr10	98378471	98378472	A01177:42:HHKNYDSX3:2:1457:19560:24784	60	+
chr10	99644420	99644421	A01177:42:HHKNYDSX3:1:2222:10330:21731/1	60	+
chr10	99743440	99743441	A01177:42:HHKNYDSX3:1:1139:6108:13855/1	60	+
chr10	100005635	100005636	A01177:42:HHKNYDSX3:1:2219:4481:16548/1	60	-
chr10	100216355	100216356	A01177:42:HHKNYDSX3:1:2443:27398:7138/1	60	-
chr10	100354636	100354637	A01177:42:HHKNYDSX3:1:2317:23782:31751	60	-
chr10	100515399	100515400	A01177:42:HHKNYDSX3:2:1639:32768:14090	60	-
chr10	100900650	100900651	A01177:42:HHKNYDSX3:2:1610:22453:30796	60	+
chr10	100921558	100921559	A01177:42:HHKNYDSX3:1:1124:21965:12101/1	60	+
chr10	101204985	101204986	A01177:42:HHKNYDSX3:2:2234:11369:2112/1	60	-
chr10	101402513	101402514	A01177:42:HHKNYDSX3:1:1112:10375:3427/1	60	-
chr10	101803066	101803067	A01177:42:HHKNYDSX3:1:1321:11740:34194	60	-
chr10	101897029	101897030	A01177:42:HHKNYDSX3:1:2268:30047:14231	60	-
chr10	101926697	101926698	A01177:42:HHKNYDSX3:1:2159:6858:24205	60	-
chr10	101927313	101927314	A01177:42:HHKNYDSX3:1:1420:8486:11678	60	-
chr10	101938590	101938591	A01177:42:HHKNYDSX3:2:2658:16360:21433/1	60	-
chr10	101938591	101938592	A01177:42:HHKNYDSX3:1:1136:13503:28761/1	60	-
chr10	101953108	101953109	A01177:42:HHKNYDSX3:2:2226:20952:12414	60	+
chr10	102285806	102285807	A01177:42:HHKNYDSX3:2:1178:28302:6731/1	60	+
chr10	102702098	102702099	A01177:42:HHKNYDSX3:1:2337:12391:7357	60	-
chr10	102802568	102802569	A01177:42:HHKNYDSX3:1:1162:12626:18129/1	60	+
chr10	103147688	103147689	A01177:42:HHKNYDSX3:1:1103:27172:4241/1	60	-
chr10	103150747	103150748	A01177:42:HHKNYDSX3:1:1247:25961:26788/1	60	-
chr10	103390050	103390051	A01177:42:HHKNYDSX3:1:1108:5312:29136/1	60	+
chr10	103685123	103685124	A01177:42:HHKNYDSX3:2:2224:27326:16376	60	+
chr10	103730382	103730383	A01177:42:HHKNYDSX3:1:1336:16233:36683/1	60	+
chr10	104012962	104012963	A01177:42:HHKNYDSX3:1:1103:1316:3521/1	60	-
chr10	107027285	107027286	A01177:42:HHKNYDSX3:1:1550:6054:36871	60	-
chr10	107262127	107262128	A01177:42:HHKNYDSX3:1:1531:25292:6558	60	-
chr10	107944644	107944645	A01177:42:HHKNYDSX3:2:2370:25102:25019/1	60	+
chr10	109781770	109781771	A01177:42:HHKNYDSX3:2:2205:25174:28808/1	60	-
chr10	109829637	109829638	A01177:42:HHKNYDSX3:1:1556:17047:10003	60	-
chr10	109885762	109885763	A01177:42:HHKNYDSX3:2:1365:31241:34397/1	60	-
chr10	110083716	110083717	A01177:42:HHKNYDSX3:1:1113:10520:34397/1	60	-
chr10	110250157	110250158	A01177:42:HHKNYDSX3:1:2255:3965:22514	60	+
chr10	110264259	110264260	A01177:42:HHKNYDSX3:2:2165:2175:34820	60	-
chr10	110285004	110285005	A01177:42:HHKNYDSX3:2:2676:7491:29434/1	60	-
chr10	110578209	110578210	A01177:42:HHKNYDSX3:2:2527:11379:16157	60	+
chr10	110936014	110936015	A01177:42:HHKNYDSX3:1:1107:32244:23171/1	60	+
chr10	110966388	110966389	A01177:42:HHKNYDSX3:1:1212:11469:27680/1	60	+
chr10	112050547	112050548	A01177:42:HHKNYDSX3:1:2345:9236:20650	60	+
chr10	112715099	112715100	A01177:42:HHKNYDSX3:1:1173:26838:12273/1	60	+
chr10	112723663	112723664	A01177:42:HHKNYDSX3:1:1228:12274:12477	60	-
chr10	112811494	112811495	A01177:42:HHKNYDSX3:2:1248:8106:14967/1	60	-
chr10	113034879	113034880	A01177:42:HHKNYDSX3:1:1244:9688:15045/1	60	-
chr10	113864427	113864428	A01177:42:HHKNYDSX3:1:1172:4408:9345/1	60	-
chr10	113884274	113884275	A01177:42:HHKNYDSX3:1:1260:3522:11506/1	60	+
chr10	114836146	114836147	A01177:42:HHKNYDSX3:1:1357:32244:8484/1	60	-
chr10	117282474	117282475	A01177:42:HHKNYDSX3:1:1103:20112:26334/1	60	+
chr10	117282476	117282477	A01177:42:HHKNYDSX3:2:1102:16631:16924/1	60	+
chr10	117297721	117297722	A01177:42:HHKNYDSX3:1:1121:17499:28447/1	60	+
chr10	117372534	117372535	A01177:42:HHKNYDSX3:1:1119:4110:21230/1	60	-
chr10	117594925	117594926	A01177:42:HHKNYDSX3:1:2468:12726:34898/1	60	-
chr10	118314508	118314509	A01177:42:HHKNYDSX3:1:2414:23818:33098	60	+
chr10	118320050	118320051	A01177:42:HHKNYDSX3:1:1104:29035:18646/1	60	+
chr10	118620472	118620473	A01177:42:HHKNYDSX3:2:1231:2003:5181/1	60	-
chr10	118620475	118620476	A01177:42:HHKNYDSX3:1:1112:6668:28886/1	60	-
chr10	118852222	118852223	A01177:42:HHKNYDSX3:2:2244:6117:2754/1	60	-
chr10	118871896	118871897	A01177:42:HHKNYDSX3:1:2536:9209:33411/1	60	+
chr10	119099714	119099715	A01177:42:HHKNYDSX3:2:1530:16794:28635/1	60	+
chr10	119390433	119390434	A01177:42:HHKNYDSX3:2:1266:13431:18646	60	+
chr10	119588012	119588013	A01177:42:HHKNYDSX3:1:2234:29071:32393	60	-
chr10	119837517	119837518	A01177:42:HHKNYDSX3:1:1311:20681:26976/1	60	-
chr10	119849750	119849751	A01177:42:HHKNYDSX3:1:1122:3947:26741	60	-
chr10	120138623	120138624	A01177:42:HHKNYDSX3:1:1321:27769:19930/1	60	-
chr10	120864524	120864525	A01177:42:HHKNYDSX3:1:1208:31430:3474/1	60	+
chr10	121874395	121874396	A01177:42:HHKNYDSX3:1:1125:22173:29778/1	60	-
chr10	122931582	122931583	A01177:42:HHKNYDSX3:1:1201:27344:9925/1	60	+
chr10	122939310	122939311	A01177:42:HHKNYDSX3:2:2169:18584:12821/1	60	+
chr10	123158600	123158601	A01177:42:HHKNYDSX3:1:2510:22137:8578/1	60	+
chr10	123169265	123169266	A01177:42:HHKNYDSX3:1:1136:17011:11725/1	60	+
chr10	124468324	124468325	A01177:42:HHKNYDSX3:1:2509:15519:4633	60	-
chr10	124468326	124468327	A01177:42:HHKNYDSX3:1:1118:31304:21543/1	60	-
chr10	124757562	124757563	A01177:42:HHKNYDSX3:2:2275:25084:35227/1	60	+
chr10	124773520	124773521	A01177:42:HHKNYDSX3:1:2174:31801:9909	60	-
chr10	124781789	124781790	A01177:42:HHKNYDSX3:1:1637:30789:34366/1	60	+
chr10	125732417	125732418	A01177:42:HHKNYDSX3:2:2173:15564:31391/1	60	+
chr10	127497343	127497344	A01177:42:HHKNYDSX3:2:1424:28438:4586	60	-
chr10	129384556	129384557	A01177:42:HHKNYDSX3:1:2241:18882:11209/1	60	+
chr10	129579261	129579262	A01177:42:HHKNYDSX3:1:1377:25012:19132	60	+
chr10	130179064	130179065	A01177:42:HHKNYDSX3:2:1528:12527:35900	60	+
chr10	132062191	132062192	A01177:42:HHKNYDSX3:1:2412:25617:29794/1	60	-
chr10	132539695	132539696	A01177:42:HHKNYDSX3:2:2314:25907:25974/1	60	-
chr10	132582394	132582395	A01177:42:HHKNYDSX3:1:2628:26096:3944	60	-
chr10	132776998	132776999	A01177:42:HHKNYDSX3:1:1103:13937:4523/1	60	+
chr10	133397823	133397824	A01177:42:HHKNYDSX3:2:1332:29622:13182/1	60	+
chr10	133410842	133410843	A01177:42:HHKNYDSX3:1:1523:8187:36307	60	-
chr10	133473674	133473675	A01177:42:HHKNYDSX3:1:1108:26874:13432/1	60	-
chr10	133521959	133521960	A01177:42:HHKNYDSX3:1:1421:19461:30154/1	60	-
chr11	103474	103475	A01177:42:HHKNYDSX3:1:1563:25265:28369	60	+
chr11	214711	214712	A01177:42:HHKNYDSX3:1:1118:5484:16971/1	60	+
chr11	220515	220516	A01177:42:HHKNYDSX3:1:2102:13485:16986	60	+
chr11	230507	230508	A01177:42:HHKNYDSX3:1:1111:23375:5462/1	60	+
chr11	245856	245857	A01177:42:HHKNYDSX3:1:1113:21495:15076/1	60	-
chr11	246336	246337	A01177:42:HHKNYDSX3:1:1133:15890:6057/1	60	-
chr11	246355	246356	A01177:42:HHKNYDSX3:2:1163:19696:27273/1	60	-
chr11	246773	246774	A01177:42:HHKNYDSX3:1:1553:17788:18490/1	60	-
chr11	292661	292662	A01177:42:HHKNYDSX3:1:2208:27353:27038	60	+
chr11	326044	326045	A01177:42:HHKNYDSX3:1:1278:9435:7905/1	60	-
chr11	328224	328225	A01177:42:HHKNYDSX3:1:1104:1823:16548/1	60	+
chr11	336375	336376	A01177:42:HHKNYDSX3:2:1368:30391:1611	60	-
chr11	336385	336386	A01177:42:HHKNYDSX3:1:1117:6244:26960/1	60	+
chr11	337162	337163	A01177:42:HHKNYDSX3:1:1119:18602:29606/1	60	+
chr11	339029	339030	A01177:42:HHKNYDSX3:1:1509:15609:29152/1	60	-
chr11	339365	339366	A01177:42:HHKNYDSX3:1:1219:12111:4366	60	+
chr11	464493	464494	A01177:42:HHKNYDSX3:1:1430:29487:26694/1	60	+
chr11	672665	672666	A01177:42:HHKNYDSX3:1:2437:12084:2253/1	60	-
chr11	681916	681917	A01177:42:HHKNYDSX3:1:1249:14253:13369/1	60	+
chr11	681917	681918	A01177:42:HHKNYDSX3:2:1637:10312:17973/1	60	+
chr11	684605	684606	A01177:42:HHKNYDSX3:1:2161:1090:21355	60	-
chr11	686480	686481	A01177:42:HHKNYDSX3:1:1236:20491:8359	60	-
chr11	699346	699347	A01177:42:HHKNYDSX3:1:1208:21621:30890/1	60	+
chr11	754591	754592	A01177:42:HHKNYDSX3:1:1470:7120:4679/1	60	+
chr11	760507	760508	A01177:42:HHKNYDSX3:1:1113:7048:2331/1	60	+
chr11	783336	783337	A01177:42:HHKNYDSX3:1:1512:12237:5619/1	60	+
chr11	839940	839941	A01177:42:HHKNYDSX3:1:1109:18792:1125/1	60	-
chr11	893136	893137	A01177:42:HHKNYDSX3:2:2572:17164:25895	60	-
chr11	893139	893140	A01177:42:HHKNYDSX3:2:1559:18005:12258	60	-
chr11	3755727	3755728	A01177:42:HHKNYDSX3:2:1214:19795:22999/1	60	-
chr11	3755728	3755729	A01177:42:HHKNYDSX3:1:1407:12843:20478	60	-
chr11	3940279	3940280	A01177:42:HHKNYDSX3:1:1104:1768:8281/1	60	-
chr11	3977015	3977016	A01177:42:HHKNYDSX3:2:1433:11731:20024/1	60	+
chr11	4049434	4049435	A01177:42:HHKNYDSX3:1:2623:32000:1297	60	-
chr11	4055209	4055210	A01177:42:HHKNYDSX3:1:2605:2220:33552/1	60	+
chr11	4111925	4111926	A01177:42:HHKNYDSX3:1:2108:3161:31046	60	+
chr11	4135480	4135481	A01177:42:HHKNYDSX3:1:1303:26332:5697/1	60	+
chr11	6413650	6413651	A01177:42:HHKNYDSX3:1:2271:12391:19914	60	+
chr11	6521320	6521321	A01177:42:HHKNYDSX3:1:1123:17481:6621	60	+
chr11	6811462	6811463	A01177:42:HHKNYDSX3:1:1446:13928:35634	60	-
chr11	9131809	9131810	A01177:42:HHKNYDSX3:1:2221:5855:13667/1	60	-
chr11	9410013	9410014	A01177:42:HHKNYDSX3:1:1142:19506:22279/1	60	+
chr11	9440755	9440756	A01177:42:HHKNYDSX3:2:1365:17219:26960	60	-
chr11	9924934	9924935	A01177:42:HHKNYDSX3:2:2112:14118:1892/1	60	-
chr11	9997470	9997471	A01177:42:HHKNYDSX3:1:1635:1416:4351/1	60	-
chr11	10017434	10017435	A01177:42:HHKNYDSX3:1:1147:21423:21371/1	60	+
chr11	10041310	10041311	A01177:42:HHKNYDSX3:1:1131:19578:20682/1	60	+
chr11	10041311	10041312	A01177:42:HHKNYDSX3:1:1622:29098:3411	60	+
chr11	10531241	10531242	A01177:42:HHKNYDSX3:2:2212:8766:24690/1	60	-
chr11	11897697	11897698	A01177:42:HHKNYDSX3:1:1120:27697:22435/1	60	+
chr11	11898831	11898832	A01177:42:HHKNYDSX3:1:1313:16541:16705/1	60	-
chr11	11929717	11929718	A01177:42:HHKNYDSX3:1:1105:5285:34757/1	60	-
chr11	11941271	11941272	A01177:42:HHKNYDSX3:2:2135:1389:12352	60	-
chr11	11946861	11946862	A01177:42:HHKNYDSX3:1:1470:22281:23985/1	60	+
chr11	11953503	11953504	A01177:42:HHKNYDSX3:1:1236:17897:21402/1	60	+
chr11	12249815	12249816	A01177:42:HHKNYDSX3:1:1178:28601:29136/1	60	+
chr11	12498714	12498715	A01177:42:HHKNYDSX3:1:1518:3088:21527	60	-
chr11	13059305	13059306	A01177:42:HHKNYDSX3:1:1238:3830:35493	60	-
chr11	13092867	13092868	A01177:42:HHKNYDSX3:1:1153:8241:9502/1	60	+
chr11	13676941	13676942	A01177:42:HHKNYDSX3:1:1145:14714:31046/1	60	+
chr11	13680550	13680551	A01177:42:HHKNYDSX3:1:1112:21838:18302/1	60	+
chr11	14457767	14457768	A01177:42:HHKNYDSX3:1:1147:13431:6684/1	60	+
chr11	14469491	14469492	A01177:42:HHKNYDSX3:2:1415:12590:26177/1	60	+
chr11	14765598	14765599	A01177:42:HHKNYDSX3:2:2548:8323:36542	60	+
chr11	16204170	16204171	A01177:42:HHKNYDSX3:1:1168:21115:1141/1	60	-
chr11	16422823	16422824	A01177:42:HHKNYDSX3:2:1178:28384:10755	60	-
chr11	16802657	16802658	A01177:42:HHKNYDSX3:2:1336:2781:33144	60	-
chr11	17119731	17119732	A01177:42:HHKNYDSX3:1:1211:32380:20776/1	60	-
chr11	17122382	17122383	A01177:42:HHKNYDSX3:1:1161:7916:31892/1	60	-
chr11	17319948	17319949	A01177:42:HHKNYDSX3:1:2161:18258:20431	60	-
chr11	18088274	18088275	A01177:42:HHKNYDSX3:1:1110:31566:8375/1	60	+
chr11	18252949	18252950	A01177:42:HHKNYDSX3:1:2126:16260:8077	60	+
chr11	20391038	20391039	A01177:42:HHKNYDSX3:2:2239:19542:2519/1	60	-
chr11	20501558	20501559	A01177:42:HHKNYDSX3:1:1129:16315:13683/1	60	-
chr11	22551519	22551520	A01177:42:HHKNYDSX3:1:1133:19859:25864/1	60	-
chr11	22774185	22774186	A01177:42:HHKNYDSX3:2:1105:3115:13933/1	60	+
chr11	24010362	24010363	A01177:42:HHKNYDSX3:1:1672:8169:14043	60	+
chr11	26456170	26456171	A01177:42:HHKNYDSX3:2:1257:27037:5196	60	-
chr11	27331965	27331966	A01177:42:HHKNYDSX3:1:1232:29432:10661/1	60	-
chr11	28079901	28079902	A01177:42:HHKNYDSX3:1:2512:8703:18349	60	-
chr11	28095330	28095331	A01177:42:HHKNYDSX3:1:2175:31864:25175	60	+
chr11	28226101	28226102	A01177:42:HHKNYDSX3:1:1136:18991:14434/1	60	-
chr11	29645275	29645276	A01177:42:HHKNYDSX3:2:2478:26250:29074/1	60	-
chr11	29980364	29980365	A01177:42:HHKNYDSX3:1:1116:32036:30514/1	60	-
chr11	30263533	30263534	A01177:42:HHKNYDSX3:1:2562:30581:32033	60	-
chr11	32105223	32105224	A01177:42:HHKNYDSX3:1:2139:31250:20228/1	60	-
chr11	32610648	32610649	A01177:42:HHKNYDSX3:1:1125:5403:12915/1	60	+
chr11	32838266	32838267	A01177:42:HHKNYDSX3:2:1229:28655:7968	60	-
chr11	33076932	33076933	A01177:42:HHKNYDSX3:2:2606:1949:28823	60	-
chr11	33114099	33114100	A01177:42:HHKNYDSX3:2:1153:12219:15076	60	-
chr11	33116546	33116547	A01177:42:HHKNYDSX3:1:1462:22950:13964/1	60	+
chr11	33128572	33128573	A01177:42:HHKNYDSX3:1:1106:14687:18380/1	60	+
chr11	33136616	33136617	A01177:42:HHKNYDSX3:1:2224:5050:16814/1	60	-
chr11	33139602	33139603	A01177:42:HHKNYDSX3:1:1162:5394:3380/1	60	-
chr11	33711291	33711292	A01177:42:HHKNYDSX3:1:1676:22128:20181	60	-
chr11	33946669	33946670	A01177:42:HHKNYDSX3:1:1564:30526:1376	60	+
chr11	33980342	33980343	A01177:42:HHKNYDSX3:1:1643:14326:1908/1	60	+
chr11	34059674	34059675	A01177:42:HHKNYDSX3:1:1207:26286:35086	60	-
chr11	34883058	34883059	A01177:42:HHKNYDSX3:1:1160:23122:7560/1	60	+
chr11	34954015	34954016	A01177:42:HHKNYDSX3:1:1233:28628:22357/1	60	-
chr11	34971417	34971418	A01177:42:HHKNYDSX3:1:1401:21007:24721/1	60	+
chr11	34998974	34998975	A01177:42:HHKNYDSX3:1:2401:7464:30107	60	-
chr11	35702116	35702117	A01177:42:HHKNYDSX3:2:1421:11686:17002	60	-
chr11	36567950	36567951	A01177:42:HHKNYDSX3:1:1217:24994:14559	60	-
chr11	36572031	36572032	A01177:42:HHKNYDSX3:1:2406:32832:26913/1	60	+
chr11	39579615	39579616	A01177:42:HHKNYDSX3:1:1428:21495:12164	60	-
chr11	43820178	43820179	A01177:42:HHKNYDSX3:1:1228:5755:5635	60	-
chr11	43849105	43849106	A01177:42:HHKNYDSX3:1:1134:3378:31485/1	60	-
chr11	44150381	44150382	A01177:42:HHKNYDSX3:1:1121:29884:1861/1	60	-
chr11	45779571	45779572	A01177:42:HHKNYDSX3:2:1211:5656:18114	60	-
chr11	46015739	46015740	A01177:42:HHKNYDSX3:1:1319:30110:14184/1	60	-
chr11	46082298	46082299	A01177:42:HHKNYDSX3:1:2439:5403:9502/1	60	-
chr11	46084414	46084415	A01177:42:HHKNYDSX3:1:1118:32768:22639	60	+
chr11	46089552	46089553	A01177:42:HHKNYDSX3:1:2134:21206:19680/1	60	-
chr11	46089777	46089778	A01177:42:HHKNYDSX3:2:1515:4770:20588	60	+
chr11	46439878	46439879	A01177:42:HHKNYDSX3:1:1562:8983:30859/1	60	-
chr11	46588498	46588499	A01177:42:HHKNYDSX3:1:1248:3875:32127/1	60	-
chr11	46631514	46631515	A01177:42:HHKNYDSX3:1:1112:29478:35884/1	60	-
chr11	46819348	46819349	A01177:42:HHKNYDSX3:1:2374:22345:33176/1	60	-
chr11	46959644	46959645	A01177:42:HHKNYDSX3:1:1115:3929:9799/1	60	+
chr11	46971961	46971962	A01177:42:HHKNYDSX3:2:1316:2049:12649	60	-
chr11	47000703	47000704	A01177:42:HHKNYDSX3:1:1674:11270:37012	60	-
chr11	47004880	47004881	A01177:42:HHKNYDSX3:1:2430:6922:33583	60	-
chr11	47018901	47018902	A01177:42:HHKNYDSX3:1:2470:9543:12320	60	-
chr11	47070704	47070705	A01177:42:HHKNYDSX3:1:1105:18168:16767/1	60	-
chr11	47070861	47070862	A01177:42:HHKNYDSX3:2:1509:5538:13088/1	60	+
chr11	47170760	47170761	A01177:42:HHKNYDSX3:1:1116:27606:25066/1	60	-
chr11	47224912	47224913	A01177:42:HHKNYDSX3:2:2341:25617:32894	60	+
chr11	47224914	47224915	A01177:42:HHKNYDSX3:2:1350:2871:9752	60	+
chr11	47475591	47475592	A01177:42:HHKNYDSX3:1:1112:18855:18834/1	60	+
chr11	47475592	47475593	A01177:42:HHKNYDSX3:2:2467:11116:33802/1	60	+
chr11	47508970	47508971	A01177:42:HHKNYDSX3:1:1254:20763:11741/1	60	+
chr11	47800375	47800376	A01177:42:HHKNYDSX3:1:1626:3052:1986	60	-
chr11	47800498	47800499	A01177:42:HHKNYDSX3:2:1213:19922:1360/1	60	-
chr11	47810775	47810776	A01177:42:HHKNYDSX3:1:1129:1407:17300/1	60	-
chr11	48181564	48181565	A01177:42:HHKNYDSX3:2:2476:23873:30091/1	60	+
chr11	49281209	49281210	A01177:42:HHKNYDSX3:2:1123:18141:18067	60	+
chr11	56564052	56564053	A01177:42:HHKNYDSX3:2:1105:21224:19711	60	+
chr11	57319526	57319527	A01177:42:HHKNYDSX3:2:1417:20618:13620/1	60	-
chr11	57957611	57957612	A01177:42:HHKNYDSX3:2:1657:10782:33066/1	60	-
chr11	58530169	58530170	A01177:42:HHKNYDSX3:2:1443:5692:13479	60	+
chr11	58555954	58555955	A01177:42:HHKNYDSX3:1:1430:4300:27665/1	60	-
chr11	59595149	59595150	A01177:42:HHKNYDSX3:1:1104:9344:8500/1	60	+
chr11	60298206	60298207	A01177:42:HHKNYDSX3:1:2647:1253:31344	60	-
chr11	60904751	60904752	A01177:42:HHKNYDSX3:1:1115:30273:18568/1	60	-
chr11	61306120	61306121	A01177:42:HHKNYDSX3:1:1212:20283:16297/1	60	-
chr11	61319826	61319827	A01177:42:HHKNYDSX3:1:2418:9896:6668	60	-
chr11	61368478	61368479	A01177:42:HHKNYDSX3:2:1510:18005:11036/1	60	+
chr11	61427970	61427971	A01177:42:HHKNYDSX3:1:1529:20157:36965/1	60	+
chr11	61838771	61838772	A01177:42:HHKNYDSX3:1:2318:17716:13072	60	-
chr11	62303970	62303971	A01177:42:HHKNYDSX3:1:2111:8684:7012/1	60	+
chr11	62311093	62311094	A01177:42:HHKNYDSX3:1:1362:26747:3975/1	60	-
chr11	62342531	62342532	A01177:42:HHKNYDSX3:1:1206:28474:3803	60	+
chr11	62344023	62344024	A01177:42:HHKNYDSX3:1:2429:4227:2049/1	60	+
chr11	62350254	62350255	A01177:42:HHKNYDSX3:1:1204:8269:12430/1	60	+
chr11	62560825	62560826	A01177:42:HHKNYDSX3:1:1230:20392:35305/1	60	+
chr11	62560826	62560827	A01177:42:HHKNYDSX3:1:1350:6099:18881/1	60	+
chr11	62609961	62609962	A01177:42:HHKNYDSX3:1:1367:18855:33708/1	60	+
chr11	62620737	62620738	A01177:42:HHKNYDSX3:2:1115:19461:30624	60	-
chr11	62636760	62636761	A01177:42:HHKNYDSX3:2:2178:10908:9831	60	-
chr11	62637073	62637074	A01177:42:HHKNYDSX3:1:1139:25825:11678/1	60	-
chr11	62638937	62638938	A01177:42:HHKNYDSX3:1:2507:1181:36292	60	-
chr11	62658262	62658263	A01177:42:HHKNYDSX3:2:2419:9462:18568	60	-
chr11	62662919	62662920	A01177:42:HHKNYDSX3:1:2265:1226:35775	60	-
chr11	62663627	62663628	A01177:42:HHKNYDSX3:1:1101:19822:36699/1	60	-
chr11	62675257	62675258	A01177:42:HHKNYDSX3:1:1623:26069:9533	60	-
chr11	62723900	62723901	A01177:42:HHKNYDSX3:1:1229:7527:29309/1	60	-
chr11	62732997	62732998	A01177:42:HHKNYDSX3:2:2205:2899:8140	60	+
chr11	62733496	62733497	A01177:42:HHKNYDSX3:1:1165:15700:9173/1	60	+
chr11	62740507	62740508	A01177:42:HHKNYDSX3:2:1449:19461:17628	60	-
chr11	62774167	62774168	A01177:42:HHKNYDSX3:1:1104:21811:27367/1	60	+
chr11	62795000	62795001	A01177:42:HHKNYDSX3:1:1113:24966:26600/1	60	+
chr11	62798941	62798942	A01177:42:HHKNYDSX3:1:1257:6723:20212	60	-
chr11	62803571	62803572	A01177:42:HHKNYDSX3:1:1433:13494:17691/1	60	-
chr11	62817691	62817692	A01177:42:HHKNYDSX3:1:2350:3125:8281	60	+
chr11	62820919	62820920	A01177:42:HHKNYDSX3:1:1262:13639:9486/1	60	+
chr11	62829541	62829542	A01177:42:HHKNYDSX3:1:1111:2338:24518/1	60	+
chr11	62836350	62836351	A01177:42:HHKNYDSX3:1:1130:11288:12367/1	60	+
chr11	62860000	62860001	A01177:42:HHKNYDSX3:1:1106:10529:26960/1	60	-
chr11	62868866	62868867	A01177:42:HHKNYDSX3:1:1114:27796:2660/1	60	-
chr11	62873410	62873411	A01177:42:HHKNYDSX3:2:2351:13349:8484/1	60	+
chr11	62875516	62875517	A01177:42:HHKNYDSX3:2:1512:19678:18787	60	-
chr11	62875890	62875891	A01177:42:HHKNYDSX3:2:1233:22670:8625	60	+
chr11	62877587	62877588	A01177:42:HHKNYDSX3:1:1236:8675:8750	60	-
chr11	62877589	62877590	A01177:42:HHKNYDSX3:2:1359:20238:19132	60	-
chr11	62884091	62884092	A01177:42:HHKNYDSX3:1:1103:31901:34914/1	60	+
chr11	63496509	63496510	A01177:42:HHKNYDSX3:1:2254:16848:14356/1	60	+
chr11	63587761	63587762	A01177:42:HHKNYDSX3:1:1112:3730:23985/1	60	+
chr11	63588389	63588390	A01177:42:HHKNYDSX3:1:1113:22155:2253/1	60	+
chr11	63630933	63630934	A01177:42:HHKNYDSX3:1:1105:25527:23938/1	60	+
chr11	63633668	63633669	A01177:42:HHKNYDSX3:1:1257:8006:29481/1	60	-
chr11	63638825	63638826	A01177:42:HHKNYDSX3:1:1248:20591:26913/1	60	+
chr11	63640014	63640015	A01177:42:HHKNYDSX3:1:1510:28528:28729	60	-
chr11	63642106	63642107	A01177:42:HHKNYDSX3:1:1168:7274:4758/1	60	+
chr11	63645914	63645915	A01177:42:HHKNYDSX3:1:1249:28492:32643	60	-
chr11	63647165	63647166	A01177:42:HHKNYDSX3:1:1229:20708:30718/1	60	-
chr11	63649118	63649119	A01177:42:HHKNYDSX3:1:2534:11379:19852/1	60	+
chr11	63649752	63649753	A01177:42:HHKNYDSX3:2:2640:8223:23375/1	60	+
chr11	63650014	63650015	A01177:42:HHKNYDSX3:1:2664:28727:29042	60	-
chr11	63650150	63650151	A01177:42:HHKNYDSX3:1:1202:27118:29731/1	60	+
chr11	63652208	63652209	A01177:42:HHKNYDSX3:2:2359:26793:23907/1	60	-
chr11	63652229	63652230	A01177:42:HHKNYDSX3:1:1572:6045:5071/1	60	-
chr11	63652283	63652284	A01177:42:HHKNYDSX3:1:1143:2013:28213/1	60	+
chr11	63654249	63654250	A01177:42:HHKNYDSX3:1:1466:25102:12117	60	-
chr11	63654732	63654733	A01177:42:HHKNYDSX3:1:1124:28474:3991/1	60	+
chr11	63658449	63658450	A01177:42:HHKNYDSX3:1:1158:8088:3724/1	60	+
chr11	63659240	63659241	A01177:42:HHKNYDSX3:1:2148:24225:17487	60	-
chr11	63666257	63666258	A01177:42:HHKNYDSX3:2:1174:5095:31767	60	-
chr11	63686392	63686393	A01177:42:HHKNYDSX3:1:1268:10728:18944/1	60	-
chr11	63690500	63690501	A01177:42:HHKNYDSX3:2:2453:3775:26130/1	60	-
chr11	63709505	63709506	A01177:42:HHKNYDSX3:1:1141:7166:34162/1	60	-
chr11	63710762	63710763	A01177:42:HHKNYDSX3:1:1109:30463:7968/1	60	+
chr11	63712265	63712266	A01177:42:HHKNYDSX3:1:1174:1814:6605/1	60	+
chr11	63712526	63712527	A01177:42:HHKNYDSX3:1:1103:5692:27696/1	60	+
chr11	63715185	63715186	A01177:42:HHKNYDSX3:2:1309:5954:26428/1	60	-
chr11	63725105	63725106	A01177:42:HHKNYDSX3:1:1104:4309:6605/1	60	+
chr11	63725980	63725981	A01177:42:HHKNYDSX3:1:2423:25355:1188/1	60	-
chr11	63728271	63728272	A01177:42:HHKNYDSX3:1:1157:14959:18129/1	60	-
chr11	63730397	63730398	A01177:42:HHKNYDSX3:1:1152:20717:31485/1	60	+
chr11	63762139	63762140	A01177:42:HHKNYDSX3:1:1324:9326:21120/1	60	+
chr11	63849871	63849872	A01177:42:HHKNYDSX3:1:1511:8305:32503/1	60	+
chr11	63852276	63852277	A01177:42:HHKNYDSX3:2:1203:25852:12853/1	60	+
chr11	63853196	63853197	A01177:42:HHKNYDSX3:2:1564:24135:8938/1	60	+
chr11	63854705	63854706	A01177:42:HHKNYDSX3:1:1138:16559:8563/1	60	-
chr11	63855043	63855044	A01177:42:HHKNYDSX3:1:1438:7889:21449/1	60	+
chr11	63956874	63956875	A01177:42:HHKNYDSX3:1:1116:22887:8406/1	60	+
chr11	64188376	64188377	A01177:42:HHKNYDSX3:1:2419:31177:19664/1	60	+
chr11	64189016	64189017	A01177:42:HHKNYDSX3:1:2236:24858:1141/1	60	-
chr11	64197222	64197223	A01177:42:HHKNYDSX3:1:1539:3052:10629/1	60	+
chr11	64199333	64199334	A01177:42:HHKNYDSX3:2:2301:5801:20306/1	60	+
chr11	64200584	64200585	A01177:42:HHKNYDSX3:1:1408:6569:22075	60	-
chr11	64215339	64215340	A01177:42:HHKNYDSX3:1:1269:28113:35650/1	60	-
chr11	64276812	64276813	A01177:42:HHKNYDSX3:1:1151:4996:28526/1	60	+
chr11	64277949	64277950	A01177:42:HHKNYDSX3:1:1208:14461:10128/1	60	+
chr11	64364371	64364372	A01177:42:HHKNYDSX3:2:1545:8024:31328/1	60	-
chr11	64364982	64364983	A01177:42:HHKNYDSX3:1:1116:11279:30420/1	60	+
chr11	64580029	64580030	A01177:42:HHKNYDSX3:1:1666:14262:26694	60	-
chr11	64733973	64733974	A01177:42:HHKNYDSX3:2:1511:1886:2879	60	-
chr11	64772832	64772833	A01177:42:HHKNYDSX3:1:2425:29387:36229	60	-
chr11	64773227	64773228	A01177:42:HHKNYDSX3:2:1367:16920:2738	60	-
chr11	64773356	64773357	A01177:42:HHKNYDSX3:1:1623:9688:9314	60	-
chr11	64775043	64775044	A01177:42:HHKNYDSX3:1:1207:29053:33364/1	60	+
chr11	64775220	64775221	A01177:42:HHKNYDSX3:1:2617:13792:24439	60	+
chr11	64780533	64780534	A01177:42:HHKNYDSX3:2:2244:14832:21230	60	-
chr11	64780648	64780649	A01177:42:HHKNYDSX3:1:2165:6099:23797	60	+
chr11	64798692	64798693	A01177:42:HHKNYDSX3:2:2321:17689:29653/1	60	-
chr11	64807983	64807984	A01177:42:HHKNYDSX3:1:2235:7681:34240	60	-
chr11	64857507	64857508	A01177:42:HHKNYDSX3:1:1144:2790:4977/1	60	-
chr11	64861663	64861664	A01177:42:HHKNYDSX3:2:1163:29460:12399	60	-
chr11	64873235	64873236	A01177:42:HHKNYDSX3:1:2305:28655:36965	60	+
chr11	65078544	65078545	A01177:42:HHKNYDSX3:1:1158:15347:17801/1	60	+
chr11	65086727	65086728	A01177:42:HHKNYDSX3:1:1119:7473:3035/1	60	+
chr11	65191101	65191102	A01177:42:HHKNYDSX3:1:1226:14353:18396/1	60	+
chr11	65194407	65194408	A01177:42:HHKNYDSX3:1:1152:10601:36636/1	60	-
chr11	65194679	65194680	A01177:42:HHKNYDSX3:1:1232:3956:21872/1	60	-
chr11	65194858	65194859	A01177:42:HHKNYDSX3:1:1111:19425:9862/1	60	+
chr11	65198769	65198770	A01177:42:HHKNYDSX3:1:1135:22815:27352/1	60	-
chr11	65272303	65272304	A01177:42:HHKNYDSX3:1:1613:15230:12179/1	60	+
chr11	65282261	65282262	A01177:42:HHKNYDSX3:1:1263:9489:12978/1	60	-
chr11	65285479	65285480	A01177:42:HHKNYDSX3:1:2250:31891:16172	60	-
chr11	65285482	65285483	A01177:42:HHKNYDSX3:1:1565:23104:2863	60	-
chr11	65295048	65295049	A01177:42:HHKNYDSX3:1:1308:1687:3693/1	60	+
chr11	65408974	65408975	A01177:42:HHKNYDSX3:1:2412:1389:3740/1	60	-
chr11	65410488	65410489	A01177:42:HHKNYDSX3:2:2353:1253:4288	60	-
chr11	65430416	65430417	A01177:42:HHKNYDSX3:1:1243:16785:33035/1	60	-
chr11	65431573	65431574	A01177:42:HHKNYDSX3:1:2531:14895:34554	60	-
chr11	65434744	65434745	A01177:42:HHKNYDSX3:1:1528:27462:18991/1	60	-
chr11	65437266	65437267	A01177:42:HHKNYDSX3:1:1132:15745:36683/1	60	+
chr11	65437267	65437268	A01177:42:HHKNYDSX3:2:1467:8956:9486/1	60	+
chr11	65441684	65441685	A01177:42:HHKNYDSX3:1:1202:4472:26804/1	60	-
chr11	65502252	65502253	A01177:42:HHKNYDSX3:1:1104:1696:13135/1	60	+
chr11	65503200	65503201	A01177:42:HHKNYDSX3:1:1138:9399:35806/1	60	+
chr11	65504454	65504455	A01177:42:HHKNYDSX3:1:1109:3712:29778/1	60	+
chr11	65567398	65567399	A01177:42:HHKNYDSX3:1:1167:3531:32189/1	60	+
chr11	65604994	65604995	A01177:42:HHKNYDSX3:2:1620:5855:17863/1	60	+
chr11	65608127	65608128	A01177:42:HHKNYDSX3:1:1201:4553:15859/1	60	-
chr11	65617654	65617655	A01177:42:HHKNYDSX3:2:1666:6605:22921	60	+
chr11	65626160	65626161	A01177:42:HHKNYDSX3:1:1109:18566:34053/1	60	+
chr11	65642951	65642952	A01177:42:HHKNYDSX3:1:1117:21341:29121/1	60	+
chr11	65644784	65644785	A01177:42:HHKNYDSX3:1:2141:4209:6746	60	-
chr11	65716941	65716942	A01177:42:HHKNYDSX3:1:2421:30716:1329	60	-
chr11	65866036	65866037	A01177:42:HHKNYDSX3:2:1548:13485:4554	60	+
chr11	65922852	65922853	A01177:42:HHKNYDSX3:2:2630:2311:25848	60	-
chr11	65922853	65922854	A01177:42:HHKNYDSX3:1:2363:25111:35963	60	-
chr11	65925528	65925529	A01177:42:HHKNYDSX3:1:1123:16170:28839/1	60	+
chr11	65974095	65974096	A01177:42:HHKNYDSX3:1:1167:31458:28479/1	60	-
chr11	65979923	65979924	A01177:42:HHKNYDSX3:1:1320:29360:31078/1	60	+
chr11	66000934	66000935	A01177:42:HHKNYDSX3:2:2142:25672:26882/1	60	-
chr11	66064636	66064637	A01177:42:HHKNYDSX3:1:1151:5801:22498/1	60	-
chr11	66065066	66065067	A01177:42:HHKNYDSX3:1:2408:10565:4758	60	-
chr11	66086556	66086557	A01177:42:HHKNYDSX3:1:1135:28772:12054/1	60	+
chr11	66127276	66127277	A01177:42:HHKNYDSX3:1:1233:14127:35133/1	60	+
chr11	66148591	66148592	A01177:42:HHKNYDSX3:1:1150:10520:27946/1	60	+
chr11	66178973	66178974	A01177:42:HHKNYDSX3:1:1108:18909:2988/1	60	+
chr11	66352261	66352262	A01177:42:HHKNYDSX3:1:1113:21151:36808/1	60	-
chr11	66352302	66352303	A01177:42:HHKNYDSX3:1:1130:20961:32690/1	60	-
chr11	66528161	66528162	A01177:42:HHKNYDSX3:1:1209:17201:9768/1	60	+
chr11	66622967	66622968	A01177:42:HHKNYDSX3:1:2576:5584:22999	60	-
chr11	66622969	66622970	A01177:42:HHKNYDSX3:1:2144:22652:13072/1	60	-
chr11	66644589	66644590	A01177:42:HHKNYDSX3:1:1103:4074:11804/1	60	+
chr11	66649226	66649227	A01177:42:HHKNYDSX3:1:2221:4526:26835/1	60	-
chr11	66659866	66659867	A01177:42:HHKNYDSX3:1:1118:14064:10504/1	60	+
chr11	66659868	66659869	A01177:42:HHKNYDSX3:1:2177:7482:14512/1	60	+
chr11	66660537	66660538	A01177:42:HHKNYDSX3:1:2558:13702:2832	60	-
chr11	66761040	66761041	A01177:42:HHKNYDSX3:1:2209:1108:2879	60	-
chr11	66771769	66771770	A01177:42:HHKNYDSX3:1:1370:9507:15859/1	60	-
chr11	66775328	66775329	A01177:42:HHKNYDSX3:2:1448:14615:21856	60	+
chr11	66796319	66796320	A01177:42:HHKNYDSX3:1:1243:12789:9768/1	60	+
chr11	66806365	66806366	A01177:42:HHKNYDSX3:1:1160:20211:19272/1	60	+
chr11	66807440	66807441	A01177:42:HHKNYDSX3:1:1156:11369:3020/1	60	+
chr11	66813886	66813887	A01177:42:HHKNYDSX3:1:1452:11424:9095/1	60	+
chr11	66937034	66937035	A01177:42:HHKNYDSX3:2:2460:17056:34350/1	60	-
chr11	67131428	67131429	A01177:42:HHKNYDSX3:1:2502:8757:15562	60	+
chr11	67131927	67131928	A01177:42:HHKNYDSX3:2:1513:30707:22482	60	-
chr11	67135947	67135948	A01177:42:HHKNYDSX3:1:1152:19461:30091/1	60	+
chr11	67150498	67150499	A01177:42:HHKNYDSX3:1:2377:7202:15593	60	-
chr11	67152598	67152599	A01177:42:HHKNYDSX3:1:1344:19153:35383	60	-
chr11	67159741	67159742	A01177:42:HHKNYDSX3:2:2222:13024:21981	60	+
chr11	67178574	67178575	A01177:42:HHKNYDSX3:1:1236:23800:22670/1	60	+
chr11	67178834	67178835	A01177:42:HHKNYDSX3:1:1201:24740:16344/1	60	+
chr11	67181219	67181220	A01177:42:HHKNYDSX3:1:1178:10628:28447/1	60	+
chr11	67181476	67181477	A01177:42:HHKNYDSX3:1:1334:17137:19272/1	60	+
chr11	67182215	67182216	A01177:42:HHKNYDSX3:1:1171:28872:16235/1	60	+
chr11	67183016	67183017	A01177:42:HHKNYDSX3:1:2154:18466:27148	60	+
chr11	67183107	67183108	A01177:42:HHKNYDSX3:1:1122:10737:15264/1	60	-
chr11	67187124	67187125	A01177:42:HHKNYDSX3:1:1316:5584:36025	60	+
chr11	67192139	67192140	A01177:42:HHKNYDSX3:1:1674:32389:1814	60	+
chr11	67193025	67193026	A01177:42:HHKNYDSX3:1:1134:24216:19319/1	60	+
chr11	67195632	67195633	A01177:42:HHKNYDSX3:1:1560:16902:27101/1	60	-
chr11	67198900	67198901	A01177:42:HHKNYDSX3:1:1455:32425:19633	60	+
chr11	67203613	67203614	A01177:42:HHKNYDSX3:1:2440:24379:5165	60	+
chr11	67204872	67204873	A01177:42:HHKNYDSX3:1:1151:7401:4507/1	60	+
chr11	67208188	67208189	A01177:42:HHKNYDSX3:1:1236:10872:8108/1	60	+
chr11	67208303	67208304	A01177:42:HHKNYDSX3:2:2436:4435:19946/1	60	+
chr11	67216489	67216490	A01177:42:HHKNYDSX3:1:1312:6533:9674/1	60	-
chr11	67220169	67220170	A01177:42:HHKNYDSX3:1:1152:18837:21339/1	60	-
chr11	67220901	67220902	A01177:42:HHKNYDSX3:1:1102:14669:21825/1	60	+
chr11	67229453	67229454	A01177:42:HHKNYDSX3:1:2171:29785:35697	60	-
chr11	67235931	67235932	A01177:42:HHKNYDSX3:1:1233:25382:3020/1	60	+
chr11	67247378	67247379	A01177:42:HHKNYDSX3:1:1138:27859:32581/1	60	+
chr11	67275708	67275709	A01177:42:HHKNYDSX3:1:1539:12346:5995	60	+
chr11	67295550	67295551	A01177:42:HHKNYDSX3:1:1223:13340:21684/1	60	+
chr11	67295972	67295973	A01177:42:HHKNYDSX3:1:1172:2591:6731/1	60	+
chr11	67298861	67298862	A01177:42:HHKNYDSX3:1:2201:15049:27899	60	-
chr11	67396771	67396772	A01177:42:HHKNYDSX3:1:1274:30734:21997/1	60	+
chr11	67396772	67396773	A01177:42:HHKNYDSX3:2:2625:8305:14779/1	60	+
chr11	67397377	67397378	A01177:42:HHKNYDSX3:1:1350:10655:7545	60	-
chr11	67493209	67493210	A01177:42:HHKNYDSX3:1:1340:15555:26897/1	60	+
chr11	67496916	67496917	A01177:42:HHKNYDSX3:1:2245:23339:15076	60	-
chr11	67566820	67566821	A01177:42:HHKNYDSX3:2:1614:14986:10755/1	60	-
chr11	67691454	67691455	A01177:42:HHKNYDSX3:1:2165:25699:2221	60	-
chr11	67866355	67866356	A01177:42:HHKNYDSX3:2:1446:27281:26381/1	60	-
chr11	68091127	68091128	A01177:42:HHKNYDSX3:1:1256:31078:16454/1	60	-
chr11	68096352	68096353	A01177:42:HHKNYDSX3:2:2643:8106:25394/1	60	+
chr11	68102817	68102818	A01177:42:HHKNYDSX3:1:1318:1163:8672/1	60	+
chr11	68105219	68105220	A01177:42:HHKNYDSX3:1:2470:6451:9659/1	60	+
chr11	68125087	68125088	A01177:42:HHKNYDSX3:1:1107:21829:33066/1	60	+
chr11	68176068	68176069	A01177:42:HHKNYDSX3:2:1263:24433:6856/1	60	+
chr11	68483845	68483846	A01177:42:HHKNYDSX3:1:1675:9815:10942/1	60	+
chr11	68489652	68489653	A01177:42:HHKNYDSX3:1:1102:3857:36479/1	60	-
chr11	68498743	68498744	A01177:42:HHKNYDSX3:1:1249:27633:28244/1	60	+
chr11	68571008	68571009	A01177:42:HHKNYDSX3:1:1105:18096:15327/1	60	-
chr11	68571844	68571845	A01177:42:HHKNYDSX3:2:1631:1054:13526	60	-
chr11	68571846	68571847	A01177:42:HHKNYDSX3:1:2646:13196:20713	60	-
chr11	68586358	68586359	A01177:42:HHKNYDSX3:1:1224:31024:5650/1	60	+
chr11	68597782	68597783	A01177:42:HHKNYDSX3:1:1249:9869:12633	60	-
chr11	68797373	68797374	A01177:42:HHKNYDSX3:1:2617:24795:29559/1	60	+
chr11	70326128	70326129	A01177:42:HHKNYDSX3:1:1105:6063:36385/1	60	+
chr11	70338135	70338136	A01177:42:HHKNYDSX3:1:1440:15628:19319/1	60	-
chr11	70369031	70369032	A01177:42:HHKNYDSX3:1:1107:15917:12336/1	60	+
chr11	71487014	71487015	A01177:42:HHKNYDSX3:1:2506:25102:12994	60	-
chr11	71708197	71708198	A01177:42:HHKNYDSX3:1:2119:9769:36385	60	+
chr11	71927195	71927196	A01177:42:HHKNYDSX3:2:2371:26802:10520	60	+
chr11	72058422	72058423	A01177:42:HHKNYDSX3:1:2357:22860:34882	60	-
chr11	72063971	72063972	A01177:42:HHKNYDSX3:1:2125:32723:24220/1	60	+
chr11	72069767	72069768	A01177:42:HHKNYDSX3:1:2640:14172:10942	60	-
chr11	72071569	72071570	A01177:42:HHKNYDSX3:2:2304:30011:25755	60	+
chr11	72232071	72232072	A01177:42:HHKNYDSX3:1:1177:11541:33379/1	60	+
chr11	72328375	72328376	A01177:42:HHKNYDSX3:1:2513:32515:36198	60	-
chr11	72328376	72328377	A01177:42:HHKNYDSX3:1:1107:31738:30311/1	60	-
chr11	72356986	72356987	A01177:42:HHKNYDSX3:1:1104:30101:19554/1	60	+
chr11	72811311	72811312	A01177:42:HHKNYDSX3:1:1111:8486:30874/1	60	-
chr11	72877816	72877817	A01177:42:HHKNYDSX3:1:1169:19289:27258/1	60	+
chr11	72888144	72888145	A01177:42:HHKNYDSX3:1:1149:28140:18349/1	60	+
chr11	72918918	72918919	A01177:42:HHKNYDSX3:1:2210:24758:34882	60	-
chr11	72919749	72919750	A01177:42:HHKNYDSX3:1:1130:1497:14105/1	60	-
chr11	72920303	72920304	A01177:42:HHKNYDSX3:1:1121:12644:25144/1	60	+
chr11	72938287	72938288	A01177:42:HHKNYDSX3:1:1352:8630:36385/1	60	+
chr11	72942042	72942043	A01177:42:HHKNYDSX3:2:2444:30599:7545/1	60	-
chr11	72997981	72997982	A01177:42:HHKNYDSX3:1:1127:1506:33160/1	60	+
chr11	72997982	72997983	A01177:42:HHKNYDSX3:2:1565:10773:34835	60	+
chr11	73021423	73021424	A01177:42:HHKNYDSX3:1:2537:19334:24079/1	60	-
chr11	73063740	73063741	A01177:42:HHKNYDSX3:1:1141:16206:8015/1	60	+
chr11	73123876	73123877	A01177:42:HHKNYDSX3:1:2406:25373:15092/1	60	+
chr11	73136985	73136986	A01177:42:HHKNYDSX3:1:1171:9073:35493/1	60	+
chr11	73555543	73555544	A01177:42:HHKNYDSX3:1:1232:24614:21292	60	-
chr11	73700153	73700154	A01177:42:HHKNYDSX3:1:1341:32588:12774/1	60	-
chr11	73733800	73733801	A01177:42:HHKNYDSX3:1:1109:4110:33223/1	60	+
chr11	73734370	73734371	A01177:42:HHKNYDSX3:2:1274:13250:13385	60	-
chr11	74092923	74092924	A01177:42:HHKNYDSX3:1:1101:29116:21981/1	60	+
chr11	74096376	74096377	A01177:42:HHKNYDSX3:1:2166:1316:1391/1	60	-
chr11	74097910	74097911	A01177:42:HHKNYDSX3:1:1157:17273:30248/1	60	+
chr11	74116734	74116735	A01177:42:HHKNYDSX3:1:2235:26151:19758	60	-
chr11	74136449	74136450	A01177:42:HHKNYDSX3:1:1119:3215:34585/1	60	-
chr11	74167565	74167566	A01177:42:HHKNYDSX3:2:2167:9055:18803/1	60	-
chr11	74184410	74184411	A01177:42:HHKNYDSX3:1:1141:7591:2487/1	60	+
chr11	74195139	74195140	A01177:42:HHKNYDSX3:2:2351:13512:14841	60	-
chr11	74242925	74242926	A01177:42:HHKNYDSX3:1:2132:26684:5087	60	+
chr11	74245272	74245273	A01177:42:HHKNYDSX3:1:1273:14904:18818/1	60	-
chr11	74352552	74352553	A01177:42:HHKNYDSX3:1:2251:17870:3944/1	60	-
chr11	74967581	74967582	A01177:42:HHKNYDSX3:2:1535:21558:10363/1	60	-
chr11	75809493	75809494	A01177:42:HHKNYDSX3:1:2120:19117:15875	60	+
chr11	75835040	75835041	A01177:42:HHKNYDSX3:1:1346:6008:18944/1	60	-
chr11	75839312	75839313	A01177:42:HHKNYDSX3:1:1225:24343:14998/1	60	+
chr11	75887284	75887285	A01177:42:HHKNYDSX3:2:1342:6940:22404	60	-
chr11	75888560	75888561	A01177:42:HHKNYDSX3:1:1138:29387:1157/1	60	-
chr11	75943601	75943602	A01177:42:HHKNYDSX3:1:1259:25599:6903	60	+
chr11	75992614	75992615	A01177:42:HHKNYDSX3:1:1256:2437:4554	60	-
chr11	75999183	75999184	A01177:42:HHKNYDSX3:1:1172:4942:10770	60	-
chr11	76024134	76024135	A01177:42:HHKNYDSX3:2:2158:1389:1047	60	-
chr11	76546764	76546765	A01177:42:HHKNYDSX3:1:2124:26404:11584	60	+
chr11	76546765	76546766	A01177:42:HHKNYDSX3:1:1353:4806:5400	60	+
chr11	76926281	76926282	A01177:42:HHKNYDSX3:1:1154:8359:7263/1	60	-
chr11	77711095	77711096	A01177:42:HHKNYDSX3:1:1104:31711:27070/1	60	+
chr11	78147111	78147112	A01177:42:HHKNYDSX3:2:1326:5249:10676/1	60	-
chr11	78157309	78157310	A01177:42:HHKNYDSX3:1:1565:15609:36292	60	-
chr11	78529727	78529728	A01177:42:HHKNYDSX3:1:1145:12246:31594/1	60	+
chr11	79711906	79711907	A01177:42:HHKNYDSX3:2:1242:12283:22451	60	+
chr11	82913622	82913623	A01177:42:HHKNYDSX3:2:2175:27697:1892	60	-
chr11	83426788	83426789	A01177:42:HHKNYDSX3:2:1134:24768:15608	60	+
chr11	85252507	85252508	A01177:42:HHKNYDSX3:1:1102:5122:27242/1	60	+
chr11	86022779	86022780	A01177:42:HHKNYDSX3:2:1371:1108:28432/1	60	-
chr11	87084944	87084945	A01177:42:HHKNYDSX3:2:2620:32723:1986	60	-
chr11	87105910	87105911	A01177:42:HHKNYDSX3:1:1309:10673:33317/1	60	+
chr11	87105915	87105916	A01177:42:HHKNYDSX3:2:1154:32506:27759	60	+
chr11	87114904	87114905	A01177:42:HHKNYDSX3:1:1146:32524:32299	60	-
chr11	87175617	87175618	A01177:42:HHKNYDSX3:1:1655:28890:34804/1	60	+
chr11	87262624	87262625	A01177:42:HHKNYDSX3:2:1343:31620:8093/1	60	+
chr11	90224767	90224768	A01177:42:HHKNYDSX3:2:2406:30065:19805/1	60	-
chr11	90272211	90272212	A01177:42:HHKNYDSX3:1:1537:4255:31250/1	60	+
chr11	90395782	90395783	A01177:42:HHKNYDSX3:2:1451:25581:34303	60	-
chr11	94396010	94396011	A01177:42:HHKNYDSX3:2:1407:17743:27649	60	-
chr11	94420424	94420425	A01177:42:HHKNYDSX3:1:1161:8214:8860/1	60	-
chr11	96360649	96360650	A01177:42:HHKNYDSX3:1:2206:31873:23844	60	+
chr11	100825923	100825924	A01177:42:HHKNYDSX3:1:1552:30716:7842/1	60	-
chr11	100949884	100949885	A01177:42:HHKNYDSX3:1:1627:9444:29340/1	60	+
chr11	101307212	101307213	A01177:42:HHKNYDSX3:1:2278:29649:15358/1	60	-
chr11	102933231	102933232	A01177:42:HHKNYDSX3:1:1114:29333:27931/1	60	+
chr11	103083323	103083324	A01177:42:HHKNYDSX3:1:1123:16260:15436/1	60	+
chr11	103441846	103441847	A01177:42:HHKNYDSX3:1:2118:12472:18740	60	+
chr11	103917038	103917039	A01177:42:HHKNYDSX3:1:2618:21043:18270/1	60	+
chr11	106089952	106089953	A01177:42:HHKNYDSX3:1:1104:25563:2112/1	60	+
chr11	107228678	107228679	A01177:42:HHKNYDSX3:1:1105:18575:31156/1	60	+
chr11	107432053	107432054	A01177:42:HHKNYDSX3:1:1227:20166:6511/1	60	+
chr11	107542671	107542672	A01177:42:HHKNYDSX3:1:2111:6424:20290	60	-
chr11	107621841	107621842	A01177:42:HHKNYDSX3:1:1118:32127:36558/1	60	-
chr11	108078301	108078302	A01177:42:HHKNYDSX3:1:1362:25726:25160/1	60	+
chr11	108084654	108084655	A01177:42:HHKNYDSX3:1:1231:11333:24220/1	60	-
chr11	108188913	108188914	A01177:42:HHKNYDSX3:2:1374:20564:16313	60	-
chr11	108230009	108230010	A01177:42:HHKNYDSX3:1:2148:26332:25207/1	60	+
chr11	108278520	108278521	A01177:42:HHKNYDSX3:1:1168:10719:9220/1	60	-
chr11	108317892	108317893	A01177:42:HHKNYDSX3:1:1114:22435:19272/1	60	-
chr11	108334871	108334872	A01177:42:HHKNYDSX3:1:1120:8196:9455/1	60	-
chr11	108393973	108393974	A01177:42:HHKNYDSX3:1:2327:6063:12712	60	+
chr11	108626840	108626841	A01177:42:HHKNYDSX3:1:1515:20781:9925/1	60	+
chr11	110234578	110234579	A01177:42:HHKNYDSX3:2:2224:19669:25003/1	60	+
chr11	111627819	111627820	A01177:42:HHKNYDSX3:1:2461:25672:13886/1	60	+
chr11	111909734	111909735	A01177:42:HHKNYDSX3:1:1111:23565:27806/1	60	+
chr11	111909738	111909739	A01177:42:HHKNYDSX3:1:2676:30960:7357	60	+
chr11	113229087	113229088	A01177:42:HHKNYDSX3:1:2441:9634:32643	60	-
chr11	114209657	114209658	A01177:42:HHKNYDSX3:1:1315:27814:16532/1	60	-
chr11	114254805	114254806	A01177:42:HHKNYDSX3:1:1261:20555:6496	60	-
chr11	114441500	114441501	A01177:42:HHKNYDSX3:1:2525:17571:15076/1	60	+
chr11	114492677	114492678	A01177:42:HHKNYDSX3:1:1233:29080:24549	60	-
chr11	114683449	114683450	A01177:42:HHKNYDSX3:1:2548:31195:20760	60	-
chr11	114909631	114909632	A01177:42:HHKNYDSX3:1:2425:8250:5008	60	-
chr11	116314667	116314668	A01177:42:HHKNYDSX3:1:2620:9543:29262	60	+
chr11	116754584	116754585	A01177:42:HHKNYDSX3:1:1508:28266:13432/1	60	+
chr11	116877272	116877273	A01177:42:HHKNYDSX3:1:2172:14064:28416	60	+
chr11	117032755	117032756	A01177:42:HHKNYDSX3:1:1363:6460:31125/1	60	-
chr11	117042622	117042623	A01177:42:HHKNYDSX3:2:2312:14479:31172/1	60	-
chr11	117164580	117164581	A01177:42:HHKNYDSX3:1:2158:25400:33990	60	+
chr11	117215432	117215433	A01177:42:HHKNYDSX3:1:2318:2338:8766	60	+
chr11	117267024	117267025	A01177:42:HHKNYDSX3:1:2114:15980:9784/1	60	+
chr11	117354519	117354520	A01177:42:HHKNYDSX3:1:2349:25102:17065/1	60	+
chr11	118306795	118306796	A01177:42:HHKNYDSX3:1:1443:18882:18975/1	60	+
chr11	118363753	118363754	A01177:42:HHKNYDSX3:1:1624:18991:13150/1	60	+
chr11	118391928	118391929	A01177:42:HHKNYDSX3:1:2449:32850:16329/1	60	+
chr11	118400950	118400951	A01177:42:HHKNYDSX3:2:1264:32470:7153/1	60	-
chr11	118405395	118405396	A01177:42:HHKNYDSX3:1:2111:19985:12336	60	-
chr11	118405397	118405398	A01177:42:HHKNYDSX3:2:1173:1868:9518	60	-
chr11	118440472	118440473	A01177:42:HHKNYDSX3:2:1322:25798:20024/1	60	-
chr11	118450653	118450654	A01177:42:HHKNYDSX3:1:1108:25889:33990/1	60	+
chr11	118466503	118466504	A01177:42:HHKNYDSX3:1:2104:5981:18302/1	60	-
chr11	118466713	118466714	A01177:42:HHKNYDSX3:2:1138:14127:29997	60	+
chr11	118480414	118480415	A01177:42:HHKNYDSX3:1:1328:4960:2754/1	60	+
chr11	118481558	118481559	A01177:42:HHKNYDSX3:1:2642:20600:34068/1	60	-
chr11	118485132	118485133	A01177:42:HHKNYDSX3:1:1157:24352:4742/1	60	+
chr11	118486108	118486109	A01177:42:HHKNYDSX3:1:2633:8187:9283/1	60	-
chr11	118505501	118505502	A01177:42:HHKNYDSX3:2:1176:16929:35822/1	60	-
chr11	118577829	118577830	A01177:42:HHKNYDSX3:1:1102:8178:10864/1	60	+
chr11	118588039	118588040	A01177:42:HHKNYDSX3:1:1103:23972:16924/1	60	+
chr11	118750124	118750125	A01177:42:HHKNYDSX3:1:1119:10077:8265/1	60	-
chr11	118750586	118750587	A01177:42:HHKNYDSX3:1:1136:6804:21512/1	60	+
chr11	118756773	118756774	A01177:42:HHKNYDSX3:2:2118:19298:25394/1	60	-
chr11	119021854	119021855	A01177:42:HHKNYDSX3:1:2238:5918:23015/1	60	-
chr11	119128488	119128489	A01177:42:HHKNYDSX3:1:2416:6623:29277/1	60	+
chr11	119288365	119288366	A01177:42:HHKNYDSX3:1:1216:17517:18991/1	60	-
chr11	119299365	119299366	A01177:42:HHKNYDSX3:1:1101:19587:9298/1	60	+
chr11	121041769	121041770	A01177:42:HHKNYDSX3:2:1652:16966:19382	60	-
chr11	121064361	121064362	A01177:42:HHKNYDSX3:2:1526:13169:26804/1	60	+
chr11	122145968	122145969	A01177:42:HHKNYDSX3:2:1605:32696:18098	60	-
chr11	122673420	122673421	A01177:42:HHKNYDSX3:1:1554:21251:23578	60	-
chr11	122709355	122709356	A01177:42:HHKNYDSX3:1:1249:19633:30232/1	60	+
chr11	124386495	124386496	A01177:42:HHKNYDSX3:2:1478:1994:5321	60	-
chr11	124972809	124972810	A01177:42:HHKNYDSX3:1:2364:29894:10989/1	60	-
chr11	125004525	125004526	A01177:42:HHKNYDSX3:1:1137:8169:28917/1	60	-
chr11	125574809	125574810	A01177:42:HHKNYDSX3:1:1155:28384:1705/1	60	-
chr11	125652595	125652596	A01177:42:HHKNYDSX3:1:1247:8983:15045	60	-
chr11	125652948	125652949	A01177:42:HHKNYDSX3:1:2314:20971:26819	60	-
chr11	125656653	125656654	A01177:42:HHKNYDSX3:1:1124:29170:21699/1	60	-
chr11	125661914	125661915	A01177:42:HHKNYDSX3:1:1127:6506:25222/1	60	-
chr11	126036659	126036660	A01177:42:HHKNYDSX3:1:2124:26982:1125/1	60	-
chr11	126207176	126207177	A01177:42:HHKNYDSX3:1:1112:23321:18176/1	60	+
chr11	127664998	127664999	A01177:42:HHKNYDSX3:1:2207:8178:19351/1	60	+
chr11	128417217	128417218	A01177:42:HHKNYDSX3:1:2357:18602:20744	60	-
chr11	128438252	128438253	A01177:42:HHKNYDSX3:1:2234:22652:23156/1	60	+
chr11	128511770	128511771	A01177:42:HHKNYDSX3:1:2419:6723:33113	60	-
chr11	128515379	128515380	A01177:42:HHKNYDSX3:1:1655:28158:26146/1	60	-
chr11	128697343	128697344	A01177:42:HHKNYDSX3:2:2101:17372:31046	60	+
chr11	130008828	130008829	A01177:42:HHKNYDSX3:1:1110:22770:4445/1	60	-
chr11	130080606	130080607	A01177:42:HHKNYDSX3:1:1268:13340:21465/1	60	-
chr11	130632933	130632934	A01177:42:HHKNYDSX3:2:2662:26549:12054	60	-
chr11	130857161	130857162	A01177:42:HHKNYDSX3:1:1272:21757:9737/1	60	-
chr11	132905349	132905350	A01177:42:HHKNYDSX3:2:2119:32353:8390	60	-
chr11	134194367	134194368	A01177:42:HHKNYDSX3:2:2121:12572:29590/1	60	-
chr11	134194960	134194961	A01177:42:HHKNYDSX3:1:1142:26928:14497/1	60	+
chr11	134202257	134202258	A01177:42:HHKNYDSX3:1:1212:23710:35008/1	60	+
chr11	134208422	134208423	A01177:42:HHKNYDSX3:1:1110:1506:23954/1	60	-
chr11	134213785	134213786	A01177:42:HHKNYDSX3:1:1214:22516:11209/1	60	-
chr11	134351115	134351116	A01177:42:HHKNYDSX3:1:2107:27624:24846	60	+
chr12	332948	332949	A01177:42:HHKNYDSX3:1:1134:28366:16517/1	60	+
chr12	332949	332950	A01177:42:HHKNYDSX3:2:2328:27896:9533/1	60	+
chr12	352475	352476	A01177:42:HHKNYDSX3:1:1242:11885:15311/1	60	-
chr12	386123	386124	A01177:42:HHKNYDSX3:1:1132:4336:2769/1	60	+
chr12	430514	430515	A01177:42:HHKNYDSX3:1:1346:29830:25504/1	60	-
chr12	713057	713058	A01177:42:HHKNYDSX3:1:1125:32570:15186/1	60	+
chr12	757477	757478	A01177:42:HHKNYDSX3:1:1152:12174:28307/1	60	-
chr12	758729	758730	A01177:42:HHKNYDSX3:1:1149:20835:6042/1	60	+
chr12	770068	770069	A01177:42:HHKNYDSX3:2:1350:23095:20823/1	60	-
chr12	773462	773463	A01177:42:HHKNYDSX3:1:1109:11469:6887/1	60	+
chr12	802896	802897	A01177:42:HHKNYDSX3:1:2468:8675:22905/1	60	+
chr12	818679	818680	A01177:42:HHKNYDSX3:1:2134:13946:27492	60	-
chr12	821358	821359	A01177:42:HHKNYDSX3:1:1114:12698:16063/1	60	+
chr12	831404	831405	A01177:42:HHKNYDSX3:1:1408:25500:15154/1	60	-
chr12	831825	831826	A01177:42:HHKNYDSX3:1:1138:32081:23954/1	60	+
chr12	836317	836318	A01177:42:HHKNYDSX3:1:2502:2672:28260	60	-
chr12	858376	858377	A01177:42:HHKNYDSX3:1:1256:11523:27555/1	60	+
chr12	860412	860413	A01177:42:HHKNYDSX3:1:1215:29360:27007/1	60	+
chr12	880181	880182	A01177:42:HHKNYDSX3:1:1120:16848:23093/1	60	+
chr12	893479	893480	A01177:42:HHKNYDSX3:1:1216:17490:8766/1	60	-
chr12	894625	894626	A01177:42:HHKNYDSX3:1:2113:19018:26694	60	+
chr12	907788	907789	A01177:42:HHKNYDSX3:1:1229:3314:30467/1	60	-
chr12	942013	942014	A01177:42:HHKNYDSX3:1:1104:6289:21590/1	60	-
chr12	1010084	1010085	A01177:42:HHKNYDSX3:1:1124:11849:21762/1	60	-
chr12	1207565	1207566	A01177:42:HHKNYDSX3:1:2460:3423:26240	60	-
chr12	1234871	1234872	A01177:42:HHKNYDSX3:1:1112:21034:15092/1	60	+
chr12	1264837	1264838	A01177:42:HHKNYDSX3:1:1150:4670:1877/1	60	-
chr12	1394224	1394225	A01177:42:HHKNYDSX3:2:1344:18159:16188	60	-
chr12	1476825	1476826	A01177:42:HHKNYDSX3:1:1465:4752:35117/1	60	-
chr12	1708099	1708100	A01177:42:HHKNYDSX3:1:2314:3197:20306/1	60	-
chr12	1767456	1767457	A01177:42:HHKNYDSX3:1:1543:28402:17769/1	60	+
chr12	2302259	2302260	A01177:42:HHKNYDSX3:1:1442:21079:25003/1	60	-
chr12	2707189	2707190	A01177:42:HHKNYDSX3:1:1254:30680:23343/1	60	-
chr12	2805581	2805582	A01177:42:HHKNYDSX3:1:1101:28709:21590/1	60	+
chr12	2836752	2836753	A01177:42:HHKNYDSX3:2:1104:22923:12633	60	+
chr12	2901491	2901492	A01177:42:HHKNYDSX3:1:1204:24858:8782/1	60	+
chr12	3637031	3637032	A01177:42:HHKNYDSX3:1:1116:6614:24471/1	60	-
chr12	3703447	3703448	A01177:42:HHKNYDSX3:1:1112:17056:8202/1	60	-
chr12	3845475	3845476	A01177:42:HHKNYDSX3:1:2107:12807:17033	60	+
chr12	4266896	4266897	A01177:42:HHKNYDSX3:2:1225:8838:4554	60	-
chr12	4495818	4495819	A01177:42:HHKNYDSX3:1:2205:10493:3975/1	60	+
chr12	6196814	6196815	A01177:42:HHKNYDSX3:1:2356:10031:9972/1	60	-
chr12	6332120	6332121	A01177:42:HHKNYDSX3:1:1362:18683:17127/1	60	-
chr12	6498491	6498492	A01177:42:HHKNYDSX3:1:1151:16966:25676/1	60	+
chr12	6501546	6501547	A01177:42:HHKNYDSX3:1:1127:1787:14606/1	60	+
chr12	6502904	6502905	A01177:42:HHKNYDSX3:1:1114:8865:11960/1	60	+
chr12	6505007	6505008	A01177:42:HHKNYDSX3:2:1272:4237:31313/1	60	-
chr12	6508053	6508054	A01177:42:HHKNYDSX3:1:1328:28763:21214/1	60	-
chr12	6508643	6508644	A01177:42:HHKNYDSX3:1:1110:31403:24752/1	60	+
chr12	6510293	6510294	A01177:42:HHKNYDSX3:1:2615:11089:25895	60	+
chr12	6530165	6530166	A01177:42:HHKNYDSX3:1:1324:1253:10144/1	60	+
chr12	6582475	6582476	A01177:42:HHKNYDSX3:1:1109:9471:31861/1	60	+
chr12	6593071	6593072	A01177:42:HHKNYDSX3:1:1142:17689:32064/1	60	-
chr12	6595155	6595156	A01177:42:HHKNYDSX3:1:2626:24279:14105/1	60	+
chr12	6654357	6654358	A01177:42:HHKNYDSX3:2:1466:4146:26741/1	60	-
chr12	6655690	6655691	A01177:42:HHKNYDSX3:1:1153:18602:5807/1	60	+
chr12	6674104	6674105	A01177:42:HHKNYDSX3:1:1161:19714:14559/1	60	+
chr12	6677032	6677033	A01177:42:HHKNYDSX3:1:2358:27923:10958	60	-
chr12	6677784	6677785	A01177:42:HHKNYDSX3:1:1121:3206:24706/1	60	+
chr12	6681727	6681728	A01177:42:HHKNYDSX3:1:1545:7048:1423/1	60	+
chr12	6685870	6685871	A01177:42:HHKNYDSX3:1:1147:28754:28745/1	60	+
chr12	6714208	6714209	A01177:42:HHKNYDSX3:2:1475:13322:30452/1	60	-
chr12	6796539	6796540	A01177:42:HHKNYDSX3:2:1672:23348:10551	60	-
chr12	6800493	6800494	A01177:42:HHKNYDSX3:1:1460:24632:32972	60	-
chr12	6847648	6847649	A01177:42:HHKNYDSX3:1:2224:26765:4445	60	+
chr12	6865772	6865773	A01177:42:HHKNYDSX3:1:1518:16911:9643/1	60	-
chr12	6876739	6876740	A01177:42:HHKNYDSX3:1:2101:31268:35884	60	+
chr12	6877596	6877597	A01177:42:HHKNYDSX3:1:1151:2880:13526/1	60	+
chr12	6877791	6877792	A01177:42:HHKNYDSX3:1:2322:3179:29418	60	-
chr12	6920424	6920425	A01177:42:HHKNYDSX3:1:2105:25355:11428	60	+
chr12	6947376	6947377	A01177:42:HHKNYDSX3:1:2111:29026:13244	60	-
chr12	6974934	6974935	A01177:42:HHKNYDSX3:1:1235:7093:3067/1	60	-
chr12	6991655	6991656	A01177:42:HHKNYDSX3:2:1272:16929:21950/1	60	+
chr12	6995336	6995337	A01177:42:HHKNYDSX3:2:2339:32669:2425/1	60	-
chr12	6998217	6998218	A01177:42:HHKNYDSX3:1:1101:14669:33880/1	60	+
chr12	7000494	7000495	A01177:42:HHKNYDSX3:1:1651:25021:11757/1	60	+
chr12	7003489	7003490	A01177:42:HHKNYDSX3:1:2555:22354:12493	60	+
chr12	7004599	7004600	A01177:42:HHKNYDSX3:1:1114:6054:28761/1	60	+
chr12	7005539	7005540	A01177:42:HHKNYDSX3:1:2320:2374:1720	60	-
chr12	7008215	7008216	A01177:42:HHKNYDSX3:1:2172:17119:11443/1	60	-
chr12	7009456	7009457	A01177:42:HHKNYDSX3:1:2247:29062:7420/1	60	+
chr12	7204248	7204249	A01177:42:HHKNYDSX3:1:1111:7048:35493/1	60	-
chr12	7323991	7323992	A01177:42:HHKNYDSX3:1:1625:11577:20854	60	-
chr12	7691942	7691943	A01177:42:HHKNYDSX3:2:2530:9661:10582	60	-
chr12	7971837	7971838	A01177:42:HHKNYDSX3:1:1135:2645:29403/1	60	-
chr12	8115490	8115491	A01177:42:HHKNYDSX3:1:1107:15754:31626/1	60	+
chr12	8750861	8750862	A01177:42:HHKNYDSX3:1:1116:20772:3458/1	60	+
chr12	8994158	8994159	A01177:42:HHKNYDSX3:1:1108:7084:19648/1	60	+
chr12	9441673	9441674	A01177:42:HHKNYDSX3:1:2171:8838:17581/1	60	-
chr12	9441677	9441678	A01177:42:HHKNYDSX3:1:1448:9408:35697	60	-
chr12	9504202	9504203	A01177:42:HHKNYDSX3:1:1141:6849:21245/1	60	+
chr12	9691767	9691768	A01177:42:HHKNYDSX3:2:1327:2817:26318	60	-
chr12	9691768	9691769	A01177:42:HHKNYDSX3:1:1143:32741:18082/1	60	-
chr12	9754628	9754629	A01177:42:HHKNYDSX3:1:1124:31015:28369/1	60	+
chr12	9754629	9754630	A01177:42:HHKNYDSX3:2:1437:21468:13150/1	60	+
chr12	9763458	9763459	A01177:42:HHKNYDSX3:1:1167:28465:7357/1	60	-
chr12	9774399	9774400	A01177:42:HHKNYDSX3:1:1677:28818:26976	60	-
chr12	10128427	10128428	A01177:42:HHKNYDSX3:2:1547:22851:6778/1	60	-
chr12	10167317	10167318	A01177:42:HHKNYDSX3:2:1423:9426:16188/1	60	-
chr12	10278450	10278451	A01177:42:HHKNYDSX3:2:1121:4761:10582	60	-
chr12	10589359	10589360	A01177:42:HHKNYDSX3:1:1142:27787:24565/1	60	-
chr12	10702907	10702908	A01177:42:HHKNYDSX3:1:1139:14290:33442/1	60	+
chr12	10707850	10707851	A01177:42:HHKNYDSX3:1:1104:23692:4100/1	60	+
chr12	11616596	11616597	A01177:42:HHKNYDSX3:2:2501:25943:9439/1	60	-
chr12	11683286	11683287	A01177:42:HHKNYDSX3:2:2417:20627:36808	60	-
chr12	11761356	11761357	A01177:42:HHKNYDSX3:1:1553:25391:17879	60	+
chr12	11776784	11776785	A01177:42:HHKNYDSX3:1:1111:29008:12712/1	60	+
chr12	11803665	11803666	A01177:42:HHKNYDSX3:2:2348:25726:22936/1	60	+
chr12	11847641	11847642	A01177:42:HHKNYDSX3:1:1427:30264:29168	60	-
chr12	11908025	11908026	A01177:42:HHKNYDSX3:1:1231:23737:7247/1	60	+
chr12	11924227	11924228	A01177:42:HHKNYDSX3:2:2163:8178:25582	60	-
chr12	11933835	11933836	A01177:42:HHKNYDSX3:1:2420:13991:36933	60	-
chr12	11965359	11965360	A01177:42:HHKNYDSX3:1:2338:14443:18396/1	60	-
chr12	12042036	12042037	A01177:42:HHKNYDSX3:1:1659:11993:16501	60	+
chr12	12042039	12042040	A01177:42:HHKNYDSX3:2:1131:18159:9486	60	+
chr12	12286920	12286921	A01177:42:HHKNYDSX3:1:1646:21025:10160/1	60	-
chr12	12640570	12640571	A01177:42:HHKNYDSX3:2:2611:15980:31046/1	60	+
chr12	12785123	12785124	A01177:42:HHKNYDSX3:1:1103:22092:13542/1	60	+
chr12	12950700	12950701	A01177:42:HHKNYDSX3:2:1360:6008:8484/1	60	-
chr12	14370894	14370895	A01177:42:HHKNYDSX3:1:1117:21142:12743/1	60	+
chr12	14399428	14399429	A01177:42:HHKNYDSX3:1:2115:26169:16720/1	60	-
chr12	14402463	14402464	A01177:42:HHKNYDSX3:1:2139:5439:7623/1	60	+
chr12	14446798	14446799	A01177:42:HHKNYDSX3:1:1349:9616:31673/1	60	+
chr12	14475402	14475403	A01177:42:HHKNYDSX3:1:1614:10682:6903/1	60	-
chr12	14897441	14897442	A01177:42:HHKNYDSX3:2:1510:8522:29935	60	-
chr12	15115727	15115728	A01177:42:HHKNYDSX3:1:2273:19660:24768	60	-
chr12	16752487	16752488	A01177:42:HHKNYDSX3:1:1144:16043:35509	60	+
chr12	19206975	19206976	A01177:42:HHKNYDSX3:1:1222:10999:16877/1	60	+
chr12	19248641	19248642	A01177:42:HHKNYDSX3:1:2219:2492:15922	60	-
chr12	19835995	19835996	A01177:42:HHKNYDSX3:1:1246:2356:1532/1	60	-
chr12	21469589	21469590	A01177:42:HHKNYDSX3:1:1322:27073:25300	60	-
chr12	21474178	21474179	A01177:42:HHKNYDSX3:1:1213:26747:6104/1	60	-
chr12	21523652	21523653	A01177:42:HHKNYDSX3:1:2621:18403:19366/1	60	-
chr12	21664093	21664094	A01177:42:HHKNYDSX3:1:1162:12264:34507/1	60	+
chr12	21803947	21803948	A01177:42:HHKNYDSX3:2:2120:4074:2440	60	+
chr12	21846426	21846427	A01177:42:HHKNYDSX3:1:1260:11044:8437/1	60	+
chr12	22224160	22224161	A01177:42:HHKNYDSX3:1:1221:15004:26193/1	60	-
chr12	22495819	22495820	A01177:42:HHKNYDSX3:1:1224:21621:4053/1	60	-
chr12	22514038	22514039	A01177:42:HHKNYDSX3:2:2275:7012:4586	60	-
chr12	22523670	22523671	A01177:42:HHKNYDSX3:1:1333:17363:36260/1	60	-
chr12	22525042	22525043	A01177:42:HHKNYDSX3:1:1211:19922:10066/1	60	-
chr12	22631255	22631256	A01177:42:HHKNYDSX3:1:1207:30083:2268/1	60	-
chr12	24186048	24186049	A01177:42:HHKNYDSX3:2:1145:3269:6370/1	60	-
chr12	24193882	24193883	A01177:42:HHKNYDSX3:1:2236:29957:28510/1	60	-
chr12	24966760	24966761	A01177:42:HHKNYDSX3:1:1217:7563:27555/1	60	-
chr12	26960824	26960825	A01177:42:HHKNYDSX3:1:1107:16188:14090/1	60	-
chr12	27884400	27884401	A01177:42:HHKNYDSX3:2:2216:22363:36088	60	-
chr12	28226791	28226792	A01177:42:HHKNYDSX3:1:2526:18069:28150	60	-
chr12	28256796	28256797	A01177:42:HHKNYDSX3:2:2460:20844:31861	60	+
chr12	28263221	28263222	A01177:42:HHKNYDSX3:1:2215:6786:35196	60	-
chr12	28263557	28263558	A01177:42:HHKNYDSX3:1:1211:9290:20870/1	60	+
chr12	28266323	28266324	A01177:42:HHKNYDSX3:2:1243:15736:23547/1	60	+
chr12	28285889	28285890	A01177:42:HHKNYDSX3:1:1366:27642:23406/1	60	+
chr12	28323880	28323881	A01177:42:HHKNYDSX3:1:2413:15799:16391/1	60	-
chr12	28430484	28430485	A01177:42:HHKNYDSX3:2:2316:7401:4225/1	60	-
chr12	29199403	29199404	A01177:42:HHKNYDSX3:2:2608:26874:33191	60	-
chr12	29209151	29209152	A01177:42:HHKNYDSX3:1:1152:13982:8891/1	60	+
chr12	29306368	29306369	A01177:42:HHKNYDSX3:1:1121:31467:2691/1	60	+
chr12	29336270	29336271	A01177:42:HHKNYDSX3:1:1108:25762:22153/1	60	+
chr12	29347703	29347704	A01177:42:HHKNYDSX3:1:1150:8784:36839/1	60	-
chr12	29353670	29353671	A01177:42:HHKNYDSX3:1:2367:29161:19116	60	-
chr12	29353672	29353673	A01177:42:HHKNYDSX3:1:1150:3450:4586/1	60	-
chr12	29836974	29836975	A01177:42:HHKNYDSX3:2:1470:20663:8061/1	60	+
chr12	30920657	30920658	A01177:42:HHKNYDSX3:2:1502:1597:31407/1	60	-
chr12	30998447	30998448	A01177:42:HHKNYDSX3:1:1549:3577:32424	60	+
chr12	31705795	31705796	A01177:42:HHKNYDSX3:1:2415:22137:36542	60	-
chr12	32628613	32628614	A01177:42:HHKNYDSX3:1:2418:15673:21089/1	60	-
chr12	33479732	33479733	A01177:42:HHKNYDSX3:1:1341:27001:27774/1	60	+
chr12	34174704	34174705	A01177:42:HHKNYDSX3:1:1330:16893:1814	60	+
chr12	37252914	37252915	A01177:42:HHKNYDSX3:1:2146:31060:30639	60	+
chr12	37263678	37263679	A01177:42:HHKNYDSX3:1:1562:12274:28980/1	60	+
chr12	37905623	37905624	A01177:42:HHKNYDSX3:1:2627:22788:10645	60	-
chr12	38299246	38299247	A01177:42:HHKNYDSX3:1:2638:20211:18145	60	+
chr12	39351068	39351069	A01177:42:HHKNYDSX3:1:1241:14461:35806/1	60	+
chr12	39827758	39827759	A01177:42:HHKNYDSX3:1:1222:22354:11960/1	60	+
chr12	40100760	40100761	A01177:42:HHKNYDSX3:2:2135:1154:34209	60	-
chr12	42345356	42345357	A01177:42:HHKNYDSX3:1:1202:8413:9862/1	60	+
chr12	44068120	44068121	A01177:42:HHKNYDSX3:1:2306:18864:7576	60	-
[truncated: 7,489 more rows]
